# Supplementary material for: MALDI-TOF MS typing enables the classification of brewing yeasts of the genus Saccharomyces to major beer styles
Source: PLoS One. 2017 Aug 9;12(8):e0181694. doi: 10.1371/journal.pone.0181694 (PMC5549903; doi:10.1371/journal.pone.0181694)
Supplement: S12 File — The directory includes 90 raw files and was zipped to “.zip”; the folder has three strains with 30 spectra per strain; S1 Text explains the raw files with an example and Table 1 represents the yeast strains used within the experiment. (ZIP) [file pone.0181694.s015.zip › 34-36/30624-PI105-Dias-Dias-Dias-YPG-18h-E-E_2016-11-15__0_A5_1.dat]

2000.06 1675
2000.49 1794
2000.91 1829
2001.33 1976
2001.75 2047
2002.17 2013
2002.59 1843
2003.02 1831
2003.44 1777
2003.86 1782
2004.28 1840
2004.70 1764
2005.13 1792
2005.55 1721
2005.97 1710
2006.39 1683
2006.81 1720
2007.24 1695
2007.66 1681
2008.08 1687
2008.50 1778
2008.93 1809
2009.35 1746
2009.77 1728
2010.19 1763
2010.62 1809
2011.04 1773
2011.46 1674
2011.88 1663
2012.31 1709
2012.73 1653
2013.15 1567
2013.58 1528
2014.00 1557
2014.42 1484
2014.84 1576
2015.27 1577
2015.69 1551
2016.11 1622
2016.54 1661
2016.96 1611
2017.38 1624
2017.81 1669
2018.23 1671
2018.65 1750
2019.08 1802
2019.50 1934
2019.92 1871
2020.35 1959
2020.77 2039
2021.20 2008
2021.62 1982
2022.04 1992
2022.47 1980
2022.89 1986
2023.31 1789
2023.74 1742
2024.16 1742
2024.59 1688
2025.01 1738
2025.44 1648
2025.86 1592
2026.28 1561
2026.71 1559
2027.13 1531
2027.56 1619
2027.98 1563
2028.41 1562
2028.83 1599
2029.25 1599
2029.68 1542
2030.10 1671
2030.53 1523
2030.95 1576
2031.38 1532
2031.80 1543
2032.23 1608
2032.65 1615
2033.08 1598
2033.50 1599
2033.93 1645
2034.35 1633
2034.78 1680
2035.20 1588
2035.63 1570
2036.05 1603
2036.48 1639
2036.90 1639
2037.33 1495
2037.76 1633
2038.18 1645
2038.61 1681
2039.03 1634
2039.46 1748
2039.88 1803
2040.31 1766
2040.73 1798
2041.16 1686
2041.59 1716
2042.01 1638
2042.44 1605
2042.86 1714
2043.29 1696
2043.72 1596
2044.14 1679
2044.57 1647
2044.99 1633
2045.42 1640
2045.85 1574
2046.27 1629
2046.70 1677
2047.13 1594
2047.55 1672
2047.98 1636
2048.41 1630
2048.83 1633
2049.26 1590
2049.69 1575
2050.11 1475
2050.54 1531
2050.97 1606
2051.39 1639
2051.82 1676
2052.25 1634
2052.67 1612
2053.10 1667
2053.53 1725
2053.96 1756
2054.38 1748
2054.81 1741
2055.24 1802
2055.66 1788
2056.09 1754
2056.52 1860
2056.95 1820
2057.37 1778
2057.80 1685
2058.23 1596
2058.66 1557
2059.08 1634
2059.51 1624
2059.94 1582
2060.37 1544
2060.80 1548
2061.22 1552
2061.65 1538
2062.08 1494
2062.51 1510
2062.94 1570
2063.36 1543
2063.79 1607
2064.22 1551
2064.65 1559
2065.08 1668
2065.50 1655
2065.93 1737
2066.36 1763
2066.79 1812
2067.22 1779
2067.65 1890
2068.08 1792
2068.50 1823
2068.93 1744
2069.36 1585
2069.79 1611
2070.22 1667
2070.65 1583
2071.08 1559
2071.51 1536
2071.94 1580
2072.36 1605
2072.79 1612
2073.22 1584
2073.65 1529
2074.08 1573
2074.51 1648
2074.94 1648
2075.37 1589
2075.80 1584
2076.23 1535
2076.66 1645
2077.09 1628
2077.52 1682
2077.95 1619
2078.38 1694
2078.81 1732
2079.24 1850
2079.67 1917
2080.10 1855
2080.53 1805
2080.95 1831
2081.38 1862
2081.82 1802
2082.25 1828
2082.68 1782
2083.11 1868
2083.54 1745
2083.97 1846
2084.40 1757
2084.83 1698
2085.26 1634
2085.69 1660
2086.12 1696
2086.55 1732
2086.98 1705
2087.41 1617
2087.84 1644
2088.27 1576
2088.70 1617
2089.13 1503
2089.56 1517
2089.99 1485
2090.43 1580
2090.86 1559
2091.29 1653
2091.72 1711
2092.15 1739
2092.58 1794
2093.01 1911
2093.44 1952
2093.87 1950
2094.31 2018
2094.74 2032
2095.17 2050
2095.60 1980
2096.03 2063
2096.46 1982
2096.89 1832
2097.33 1748
2097.76 1748
2098.19 1710
2098.62 1634
2099.05 1663
2099.48 1555
2099.92 1403
2100.35 1526
2100.78 1551
2101.21 1491
2101.64 1519
2102.08 1516
2102.51 1605
2102.94 1507
2103.37 1600
2103.81 1657
2104.24 1633
2104.67 1577
2105.10 1579
2105.54 1642
2105.97 1586
2106.40 1509
2106.83 1505
2107.27 1518
2107.70 1521
2108.13 1612
2108.56 1535
2109.00 1593
2109.43 1611
2109.86 1613
2110.30 1640
2110.73 1679
2111.16 1592
2111.59 1638
2112.03 1566
2112.46 1607
2112.89 1486
2113.33 1578
2113.76 1595
2114.19 1610
2114.63 1531
2115.06 1498
2115.49 1579
2115.93 1457
2116.36 1518
2116.80 1483
2117.23 1418
2117.66 1418
2118.10 1533
2118.53 1493
2118.96 1452
2119.40 1603
2119.83 1556
2120.27 1474
2120.70 1581
2121.13 1667
2121.57 1685
2122.00 1598
2122.44 1627
2122.87 1655
2123.31 1692
2123.74 1676
2124.17 1621
2124.61 1586
2125.04 1503
2125.48 1554
2125.91 1606
2126.35 1539
2126.78 1528
2127.22 1541
2127.65 1525
2128.09 1542
2128.52 1535
2128.96 1497
2129.39 1517
2129.83 1565
2130.26 1612
2130.70 1607
2131.13 1672
2131.57 1702
2132.00 1742
2132.44 1779
2132.87 1740
2133.31 1690
2133.74 1645
2134.18 1699
2134.61 1624
2135.05 1663
2135.48 1594
2135.92 1688
2136.36 1704
2136.79 1691
2137.23 1592
2137.66 1721
2138.10 1724
2138.53 1640
2138.97 1676
2139.41 1615
2139.84 1630
2140.28 1644
2140.71 1598
2141.15 1669
2141.59 1600
2142.02 1642
2142.46 1574
2142.90 1547
2143.33 1523
2143.77 1439
2144.20 1495
2144.64 1501
2145.08 1497
2145.51 1389
2145.95 1484
2146.39 1486
2146.82 1475
2147.26 1430
2147.70 1506
2148.13 1546
2148.57 1556
2149.01 1600
2149.45 1661
2149.88 1782
2150.32 1749
2150.76 1848
2151.19 1881
2151.63 1902
2152.07 1752
2152.51 1735
2152.94 1797
2153.38 1861
2153.82 1883
2154.26 1768
2154.69 1743
2155.13 1774
2155.57 1791
2156.01 1752
2156.44 1723
2156.88 1692
2157.32 1589
2157.76 1561
2158.19 1665
2158.63 1698
2159.07 1604
2159.51 1461
2159.95 1525
2160.38 1487
2160.82 1582
2161.26 1646
2161.70 1645
2162.14 1599
2162.58 1548
2163.01 1469
2163.45 1508
2163.89 1628
2164.33 1559
2164.77 1515
2165.21 1513
2165.65 1539
2166.08 1609
2166.52 1551
2166.96 1641
2167.40 1760
2167.84 1680
2168.28 1766
2168.72 1654
2169.16 1644
2169.59 1732
2170.03 1703
2170.47 1735
2170.91 1698
2171.35 1723
2171.79 1831
2172.23 1865
2172.67 1863
2173.11 1892
2173.55 1763
2173.99 1871
2174.43 1848
2174.87 1881
2175.31 1851
2175.75 1828
2176.19 1877
2176.63 1852
2177.06 1871
2177.50 1768
2177.94 1824
2178.38 1884
2178.82 1761
2179.26 1663
2179.70 1703
2180.14 1863
2180.58 1835
2181.03 1741
2181.47 1719
2181.91 1735
2182.35 1730
2182.79 1639
2183.23 1621
2183.67 1610
2184.11 1538
2184.55 1480
2184.99 1498
2185.43 1512
2185.87 1487
2186.31 1528
2186.75 1510
2187.19 1605
2187.63 1643
2188.07 1670
2188.51 1682
2188.96 1796
2189.40 1871
2189.84 1916
2190.28 1883
2190.72 1798
2191.16 1799
2191.60 1757
2192.04 1790
2192.49 1769
2192.93 1752
2193.37 1771
2193.81 1720
2194.25 1814
2194.69 1800
2195.13 1825
2195.58 1814
2196.02 1863
2196.46 1861
2196.90 1842
2197.34 1838
2197.78 1929
2198.23 1847
2198.67 1825
2199.11 1949
2199.55 1804
2199.99 1767
2200.44 1794
2200.88 1846
2201.32 1756
2201.76 1677
2202.21 1689
2202.65 1654
2203.09 1668
2203.53 1629
2203.98 1583
2204.42 1608
2204.86 1575
2205.30 1591
2205.75 1658
2206.19 1683
2206.63 1664
2207.07 1727
2207.52 1777
2207.96 1771
2208.40 1720
2208.85 1870
2209.29 1938
2209.73 1919
2210.18 1888
2210.62 1822
2211.06 1948
2211.51 1872
2211.95 1981
2212.39 1939
2212.84 1838
2213.28 1754
2213.72 1741
2214.17 1673
2214.61 1692
2215.05 1717
2215.50 1761
2215.94 1661
2216.38 1664
2216.83 1632
2217.27 1735
2217.72 1701
2218.16 1667
2218.60 1650
2219.05 1613
2219.49 1638
2219.94 1579
2220.38 1661
2220.82 1691
2221.27 1745
2221.71 1710
2222.16 1870
2222.60 2046
2223.05 2167
2223.49 2310
2223.93 2501
2224.38 2752
2224.82 2921
2225.27 3073
2225.71 3187
2226.16 3296
2226.60 3136
2227.05 3033
2227.49 2862
2227.94 2646
2228.38 2493
2228.83 2404
2229.27 2217
2229.72 2160
2230.16 2148
2230.61 2088
2231.05 2039
2231.50 2003
2231.94 1932
2232.39 1990
2232.83 1962
2233.28 2088
2233.72 2170
2234.17 2141
2234.62 2139
2235.06 2132
2235.51 2051
2235.95 2067
2236.40 2091
2236.84 2046
2237.29 2151
2237.74 2041
2238.18 2036
2238.63 2075
2239.07 2051
2239.52 2081
2239.97 2152
2240.41 2066
2240.86 2025
2241.30 1969
2241.75 1956
2242.20 1911
2242.64 1880
2243.09 1862
2243.54 1811
2243.98 1807
2244.43 1674
2244.88 1723
2245.32 1701
2245.77 1687
2246.22 1634
2246.66 1710
2247.11 1658
2247.56 1623
2248.00 1731
2248.45 1707
2248.90 1720
2249.34 1679
2249.79 1647
2250.24 1663
2250.69 1664
2251.13 1677
2251.58 1633
2252.03 1625
2252.47 1692
2252.92 1607
2253.37 1525
2253.82 1568
2254.26 1572
2254.71 1587
2255.16 1588
2255.61 1614
2256.06 1596
2256.50 1561
2256.95 1635
2257.40 1629
2257.85 1488
2258.29 1571
2258.74 1557
2259.19 1613
2259.64 1661
2260.09 1670
2260.53 1729
2260.98 1732
2261.43 1777
2261.88 1840
2262.33 1926
2262.78 2102
2263.22 2102
2263.67 2187
2264.12 2249
2264.57 2244
2265.02 2178
2265.47 2086
2265.92 2071
2266.36 2059
2266.81 2062
2267.26 2002
2267.71 1999
2268.16 2038
2268.61 1987
2269.06 1977
2269.51 1977
2269.96 1968
2270.41 1970
2270.85 1859
2271.30 2008
2271.75 1982
2272.20 1942
2272.65 1854
2273.10 1921
2273.55 1862
2274.00 1823
2274.45 1719
2274.90 1823
2275.35 1879
2275.80 1709
2276.25 1664
2276.70 1660
2277.15 1664
2277.60 1640
2278.05 1674
2278.50 1803
2278.95 1859
2279.40 1792
2279.85 1878
2280.30 1954
2280.75 2016
2281.20 2169
2281.65 2357
2282.10 2523
2282.55 2699
2283.00 2718
2283.45 2840
2283.90 2882
2284.35 2890
2284.80 2681
2285.25 2672
2285.70 2520
2286.15 2342
2286.60 2197
2287.05 2249
2287.51 2205
2287.96 2145
2288.41 2136
2288.86 2274
2289.31 2217
2289.76 2407
2290.21 2523
2290.66 2609
2291.11 2772
2291.56 2927
2292.02 3126
2292.47 3126
2292.92 3151
2293.37 3102
2293.82 3125
2294.27 3121
2294.72 2877
2295.18 2717
2295.63 2680
2296.08 2560
2296.53 2559
2296.98 2493
2297.43 2451
2297.89 2220
2298.34 2181
2298.79 2123
2299.24 2007
2299.69 2013
2300.15 1921
2300.60 1951
2301.05 1944
2301.50 1905
2301.95 1774
2302.41 1866
2302.86 1768
2303.31 1763
2303.76 1720
2304.22 1692
2304.67 1697
2305.12 1664
2305.57 1746
2306.03 1713
2306.48 1771
2306.93 1784
2307.39 1766
2307.84 1714
2308.29 1804
2308.74 1835
2309.20 1930
2309.65 1986
2310.10 2090
2310.56 2139
2311.01 2154
2311.46 2131
2311.92 2130
2312.37 2156
2312.82 2125
2313.28 2019
2313.73 1962
2314.18 1988
2314.64 1908
2315.09 1894
2315.54 1790
2316.00 1805
2316.45 1795
2316.90 1774
2317.36 1762
2317.81 1769
2318.27 1909
2318.72 1891
2319.17 1825
2319.63 1877
2320.08 1874
2320.54 1883
2320.99 1930
2321.44 1923
2321.90 1807
2322.35 1788
2322.81 1857
2323.26 1814
2323.72 1868
2324.17 1790
2324.62 1738
2325.08 1792
2325.53 1831
2325.99 1753
2326.44 1757
2326.90 1800
2327.35 1879
2327.81 1808
2328.26 1793
2328.72 1965
2329.17 1845
2329.63 1886
2330.08 1846
2330.54 1883
2330.99 2000
2331.45 2035
2331.90 1965
2332.36 2015
2332.81 2062
2333.27 1981
2333.72 1848
2334.18 1842
2334.63 1798
2335.09 1767
2335.54 1816
2336.00 1807
2336.46 1746
2336.91 1771
2337.37 1784
2337.82 1749
2338.28 1685
2338.73 1661
2339.19 1745
2339.65 1747
2340.10 1716
2340.56 1746
2341.01 1756
2341.47 1874
2341.93 1800
2342.38 1722
2342.84 1701
2343.30 1703
2343.75 1776
2344.21 1826
2344.66 1872
2345.12 1890
2345.58 1870
2346.03 1859
2346.49 2015
2346.95 2104
2347.40 1981
2347.86 1996
2348.32 2078
2348.77 2021
2349.23 2106
2349.69 1997
2350.15 1999
2350.60 1929
2351.06 1877
2351.52 1922
2351.97 2019
2352.43 1889
2352.89 1910
2353.35 1822
2353.80 1762
2354.26 1801
2354.72 1829
2355.17 1846
2355.63 1692
2356.09 1733
2356.55 1762
2357.01 1736
2357.46 1645
2357.92 1742
2358.38 1755
2358.84 1740
2359.29 1754
2359.75 1874
2360.21 1906
2360.67 1854
2361.13 1936
2361.58 1984
2362.04 2194
2362.50 2272
2362.96 2172
2363.42 2121
2363.87 2163
2364.33 2067
2364.79 2071
2365.25 2000
2365.71 1958
2366.17 1932
2366.63 1981
2367.08 1993
2367.54 2027
2368.00 2031
2368.46 2033
2368.92 1959
2369.38 2005
2369.84 1930
2370.30 1969
2370.75 1954
2371.21 1971
2371.67 2064
2372.13 2016
2372.59 1822
2373.05 1793
2373.51 1843
2373.97 1752
2374.43 1693
2374.89 1676
2375.35 1761
2375.81 1725
2376.27 1707
2376.73 1723
2377.18 1709
2377.64 1719
2378.10 1702
2378.56 1689
2379.02 1752
2379.48 1767
2379.94 1755
2380.40 1735
2380.86 1704
2381.32 1762
2381.78 1825
2382.24 1763
2382.70 1788
2383.16 1740
2383.62 1714
2384.08 1779
2384.54 1854
2385.00 1783
2385.47 1751
2385.93 1744
2386.39 1718
2386.85 1745
2387.31 1858
2387.77 1796
2388.23 1769
2388.69 1755
2389.15 1721
2389.61 1732
2390.07 1746
2390.53 1720
2390.99 1707
2391.45 1743
2391.92 1704
2392.38 1721
2392.84 1732
2393.30 1712
2393.76 1703
2394.22 1760
2394.68 1680
2395.14 1656
2395.61 1663
2396.07 1625
2396.53 1592
2396.99 1626
2397.45 1640
2397.91 1677
2398.37 1670
2398.84 1613
2399.30 1586
2399.76 1597
2400.22 1650
2400.68 1638
2401.14 1636
2401.61 1553
2402.07 1606
2402.53 1551
2402.99 1617
2403.46 1615
2403.92 1568
2404.38 1588
2404.84 1693
2405.30 1671
2405.77 1690
2406.23 1756
2406.69 1741
2407.15 1781
2407.62 1769
2408.08 1801
2408.54 1684
2409.00 1729
2409.47 1716
2409.93 1745
2410.39 1689
2410.86 1668
2411.32 1639
2411.78 1629
2412.24 1650
2412.71 1571
2413.17 1557
2413.63 1668
2414.10 1711
2414.56 1648
2415.02 1707
2415.49 1680
2415.95 1762
2416.41 1837
2416.88 1882
2417.34 1960
2417.80 2016
2418.27 2243
2418.73 2236
2419.19 2124
2419.66 2217
2420.12 2258
2420.59 2231
2421.05 2201
2421.51 2195
2421.98 2117
2422.44 2110
2422.90 2134
2423.37 2098
2423.83 2059
2424.30 2147
2424.76 2099
2425.23 2133
2425.69 2209
2426.15 2282
2426.62 2268
2427.08 2340
2427.55 2284
2428.01 2385
2428.48 2347
2428.94 2332
2429.41 2357
2429.87 2306
2430.33 2109
2430.80 2083
2431.26 2168
2431.73 2067
2432.19 2008
2432.66 1943
2433.12 1917
2433.59 1888
2434.05 1906
2434.52 1981
2434.98 1941
2435.45 1962
2435.91 1932
2436.38 1913
2436.85 1946
2437.31 2056
2437.78 2135
2438.24 2093
2438.71 2153
2439.17 2175
2439.64 2308
2440.10 2353
2440.57 2497
2441.04 2461
2441.50 2426
2441.97 2514
2442.43 2307
2442.90 2323
2443.36 2320
2443.83 2207
2444.30 2051
2444.76 2081
2445.23 2028
2445.70 1896
2446.16 1853
2446.63 1837
2447.09 1796
2447.56 1647
2448.03 1698
2448.49 1690
2448.96 1656
2449.43 1686
2449.89 1636
2450.36 1714
2450.83 1661
2451.29 1644
2451.76 1705
2452.23 1744
2452.69 1714
2453.16 1733
2453.63 1759
2454.09 1824
2454.56 1683
2455.03 1635
2455.50 1720
2455.96 1766
2456.43 1833
2456.90 1860
2457.36 1705
2457.83 1770
2458.30 1796
2458.77 1870
2459.23 1780
2459.70 1790
2460.17 1790
2460.64 1703
2461.10 1671
2461.57 1655
2462.04 1893
2462.51 1800
2462.97 1664
2463.44 1741
2463.91 1806
2464.38 1840
2464.85 1773
2465.31 1860
2465.78 1864
2466.25 1858
2466.72 1809
2467.19 1925
2467.66 1940
2468.12 1948
2468.59 1876
2469.06 1844
2469.53 1899
2470.00 1771
2470.47 1776
2470.93 1773
2471.40 1782
2471.87 1730
2472.34 1669
2472.81 1662
2473.28 1695
2473.75 1592
2474.22 1690
2474.69 1740
2475.15 1666
2475.62 1664
2476.09 1701
2476.56 1663
2477.03 1668
2477.50 1705
2477.97 1808
2478.44 1854
2478.91 1899
2479.38 1894
2479.85 2003
2480.32 2161
2480.79 2189
2481.25 2182
2481.72 2320
2482.19 2463
2482.66 2292
2483.13 2301
2483.60 2273
2484.07 2211
2484.54 2104
2485.01 2059
2485.48 2010
2485.95 1891
2486.42 1867
2486.89 1883
2487.36 1860
2487.83 1785
2488.30 1729
2488.77 1804
2489.24 1772
2489.71 1749
2490.19 1755
2490.66 1917
2491.13 1805
2491.60 1909
2492.07 1943
2492.54 1963
2493.01 2025
2493.48 2061
2493.95 2152
2494.42 1949
2494.89 1965
2495.36 1983
2495.83 2046
2496.30 2081
2496.78 2102
2497.25 2330
2497.72 2314
2498.19 2317
2498.66 2375
2499.13 2344
2499.60 2300
2500.07 2370
2500.55 2412
2501.02 2326
2501.49 2180
2501.96 1932
2502.43 1956
2502.90 1884
2503.37 1864
2503.85 1822
2504.32 1825
2504.79 1841
2505.26 1806
2505.73 1804
2506.21 1838
2506.68 1848
2507.15 1781
2507.62 1821
2508.09 1847
2508.57 2000
2509.04 2092
2509.51 2141
2509.98 2203
2510.45 2128
2510.93 2047
2511.40 2130
2511.87 2116
2512.34 2082
2512.82 2007
2513.29 2046
2513.76 1994
2514.23 1924
2514.71 1863
2515.18 1896
2515.65 1913
2516.13 1998
2516.60 1885
2517.07 1875
2517.54 1822
2518.02 1895
2518.49 2014
2518.96 1925
2519.44 1858
2519.91 1850
2520.38 2015
2520.86 1999
2521.33 1976
2521.80 1895
2522.28 1859
2522.75 1779
2523.22 1672
2523.70 1756
2524.17 1753
2524.65 1751
2525.12 1699
2525.59 1717
2526.07 1802
2526.54 1766
2527.01 1698
2527.49 1816
2527.96 1816
2528.44 1886
2528.91 1827
2529.38 1785
2529.86 1798
2530.33 1743
2530.81 1788
2531.28 1768
2531.76 1776
2532.23 1804
2532.70 1895
2533.18 1788
2533.65 1843
2534.13 1837
2534.60 1901
2535.08 1872
2535.55 1818
2536.03 1789
2536.50 1839
2536.98 1891
2537.45 1809
2537.93 1818
2538.40 1872
2538.88 1814
2539.35 1784
2539.83 1894
2540.30 1890
2540.78 1848
2541.25 1770
2541.73 1775
2542.20 1726
2542.68 1683
2543.15 1763
2543.63 1831
2544.10 1746
2544.58 1754
2545.05 1777
2545.53 1870
2546.01 2011
2546.48 2136
2546.96 2171
2547.43 2134
2547.91 2263
2548.38 2401
2548.86 2367
2549.34 2389
2549.81 2535
2550.29 2469
2550.76 2318
2551.24 2139
2551.72 2069
2552.19 2050
2552.67 1976
2553.15 2033
2553.62 2130
2554.10 2053
2554.58 1962
2555.05 2040
2555.53 1996
2556.00 1965
2556.48 1979
2556.96 1926
2557.44 1961
2557.91 1874
2558.39 1827
2558.87 1786
2559.34 1774
2559.82 1701
2560.30 1650
2560.77 1695
2561.25 1734
2561.73 1702
2562.20 1652
2562.68 1624
2563.16 1683
2563.64 1712
2564.11 1724
2564.59 1750
2565.07 1709
2565.55 1646
2566.02 1662
2566.50 1784
2566.98 1707
2567.46 1593
2567.93 1594
2568.41 1752
2568.89 1715
2569.37 1653
2569.85 1707
2570.32 1750
2570.80 1731
2571.28 1675
2571.76 1699
2572.24 1623
2572.71 1569
2573.19 1637
2573.67 1663
2574.15 1621
2574.63 1686
2575.11 1668
2575.58 1685
2576.06 1669
2576.54 1703
2577.02 1667
2577.50 1645
2577.98 1573
2578.46 1632
2578.93 1622
2579.41 1622
2579.89 1648
2580.37 1720
2580.85 1696
2581.33 1665
2581.81 1663
2582.29 1648
2582.77 1602
2583.24 1656
2583.72 1677
2584.20 1621
2584.68 1665
2585.16 1594
2585.64 1564
2586.12 1607
2586.60 1626
2587.08 1538
2587.56 1690
2588.04 1710
2588.52 1717
2589.00 1714
2589.48 1661
2589.96 1709
2590.44 1794
2590.92 1804
2591.40 1813
2591.88 1777
2592.36 1765
2592.84 1766
2593.32 1791
2593.80 1869
2594.28 1854
2594.76 1935
2595.24 1914
2595.72 1901
2596.20 1957
2596.68 1974
2597.16 2045
2597.64 1927
2598.12 1934
2598.60 2066
2599.08 2074
2599.56 2049
2600.04 1980
2600.52 1893
2601.00 1899
2601.48 1877
2601.97 1795
2602.45 1819
2602.93 1854
2603.41 1724
2603.89 1683
2604.37 1729
2604.85 1745
2605.33 1686
2605.81 1591
2606.30 1686
2606.78 1624
2607.26 1750
2607.74 1848
2608.22 1802
2608.70 1875
2609.18 2115
2609.67 2120
2610.15 2128
2610.63 2215
2611.11 2293
2611.59 2316
2612.07 2228
2612.56 2258
2613.04 2243
2613.52 2234
2614.00 2220
2614.48 2148
2614.97 2014
2615.45 2013
2615.93 2035
2616.41 2028
2616.89 1901
2617.38 1808
2617.86 1902
2618.34 1848
2618.82 1788
2619.31 1816
2619.79 1866
2620.27 1828
2620.75 1856
2621.24 1778
2621.72 1811
2622.20 1782
2622.69 1789
2623.17 1746
2623.65 1785
2624.13 1727
2624.62 1771
2625.10 1899
2625.58 1880
2626.07 1894
2626.55 1836
2627.03 1865
2627.52 1814
2628.00 1844
2628.48 1872
2628.97 1758
2629.45 1797
2629.93 1847
2630.42 1811
2630.90 1844
2631.38 1787
2631.87 1743
2632.35 1728
2632.83 1758
2633.32 1813
2633.80 1741
2634.29 1739
2634.77 1702
2635.25 1697
2635.74 1724
2636.22 1745
2636.71 1722
2637.19 1672
2637.67 1681
2638.16 1742
2638.64 1757
2639.13 1774
2639.61 1810
2640.10 1928
2640.58 1972
2641.06 1929
2641.55 2024
2642.03 2039
2642.52 2114
2643.00 2166
2643.49 2245
2643.97 2192
2644.46 2196
2644.94 2231
2645.43 2168
2645.91 2047
2646.40 1991
2646.88 1909
2647.37 1877
2647.85 1819
2648.34 1821
2648.82 1725
2649.31 1683
2649.79 1716
2650.28 1753
2650.76 1783
2651.25 1793
2651.73 1831
2652.22 1739
2652.70 1717
2653.19 1798
2653.68 1754
2654.16 1812
2654.65 1776
2655.13 1781
2655.62 1771
2656.10 1767
2656.59 1828
2657.08 1734
2657.56 1681
2658.05 1761
2658.53 1630
2659.02 1735
2659.51 1722
2659.99 1720
2660.48 1579
2660.97 1619
2661.45 1690
2661.94 1585
2662.43 1652
2662.91 1817
2663.40 1729
2663.88 1643
2664.37 1700
2664.86 1763
2665.34 1714
2665.83 1659
2666.32 1731
2666.81 1714
2667.29 1759
2667.78 1792
2668.27 1760
2668.75 1666
2669.24 1626
2669.73 1670
2670.21 1755
2670.70 1769
2671.19 1704
2671.68 1677
2672.16 1672
2672.65 1873
2673.14 1870
2673.63 1904
2674.11 1962
2674.60 2021
2675.09 2188
2675.58 2205
2676.06 2242
2676.55 2267
2677.04 2265
2677.53 2313
2678.01 2307
2678.50 2305
2678.99 2219
2679.48 2283
2679.97 2306
2680.45 2266
2680.94 2264
2681.43 2211
2681.92 2376
2682.41 2474
2682.90 2439
2683.38 2295
2683.87 2276
2684.36 2307
2684.85 2405
2685.34 2289
2685.83 2189
2686.32 2185
2686.80 2232
2687.29 2061
2687.78 2016
2688.27 1958
2688.76 1900
2689.25 1857
2689.74 1803
2690.23 1747
2690.71 1718
2691.20 1740
2691.69 1676
2692.18 1633
2692.67 1698
2693.16 1728
2693.65 1677
2694.14 1727
2694.63 1712
2695.12 1689
2695.61 1698
2696.10 1693
2696.59 1756
2697.08 1776
2697.57 1753
2698.06 1695
2698.55 1761
2699.03 1752
2699.52 1772
2700.01 1834
2700.50 1839
2700.99 1810
2701.48 1763
2701.97 1804
2702.46 1857
2702.95 1894
2703.44 1871
2703.94 1926
2704.43 1964
2704.92 1910
2705.41 1802
2705.90 1774
2706.39 1792
2706.88 1841
2707.37 1752
2707.86 1821
2708.35 1799
2708.84 1698
2709.33 1637
2709.82 1572
2710.31 1617
2710.80 1613
2711.29 1602
2711.78 1625
2712.28 1594
2712.77 1585
2713.26 1769
2713.75 1730
2714.24 1658
2714.73 1638
2715.22 1666
2715.71 1589
2716.21 1594
2716.70 1635
2717.19 1580
2717.68 1575
2718.17 1561
2718.66 1573
2719.15 1531
2719.65 1539
2720.14 1632
2720.63 1680
2721.12 1734
2721.61 1712
2722.10 1642
2722.60 1724
2723.09 1833
2723.58 1810
2724.07 1936
2724.56 1911
2725.06 1925
2725.55 1948
2726.04 1867
2726.53 1942
2727.03 1907
2727.52 1877
2728.01 1764
2728.50 1780
2729.00 1778
2729.49 1553
2729.98 1576
2730.47 1724
2730.97 1726
2731.46 1804
2731.95 1673
2732.44 1646
2732.94 1739
2733.43 1720
2733.92 1794
2734.42 1761
2734.91 1825
2735.40 1716
2735.90 1715
2736.39 1702
2736.88 1736
2737.37 1716
2737.87 1721
2738.36 1847
2738.85 1898
2739.35 1914
2739.84 1909
2740.34 1925
2740.83 1944
2741.32 2059
2741.82 1991
2742.31 1957
2742.80 1969
2743.30 1891
2743.79 1784
2744.29 1772
2744.78 1747
2745.27 1796
2745.77 1848
2746.26 1702
2746.76 1599
2747.25 1687
2747.74 1610
2748.24 1790
2748.73 1744
2749.23 1677
2749.72 1728
2750.22 1822
2750.71 1854
2751.20 1849
2751.70 1857
2752.19 1856
2752.69 1941
2753.18 2009
2753.68 2104
2754.17 2130
2754.67 2082
2755.16 1999
2755.66 2042
2756.15 1921
2756.65 1975
2757.14 1952
2757.64 1966
2758.13 1937
2758.63 1918
2759.12 1803
2759.62 1773
2760.11 1781
2760.61 1721
2761.10 1667
2761.60 1669
2762.09 1746
2762.59 1746
2763.09 1774
2763.58 1701
2764.08 1709
2764.57 1726
2765.07 1698
2765.56 1715
2766.06 1697
2766.56 1747
2767.05 1743
2767.55 1759
2768.04 1764
2768.54 1762
2769.04 1692
2769.53 1762
2770.03 1772
2770.52 1763
2771.02 1870
2771.52 1894
2772.01 1893
2772.51 1954
2773.01 1959
2773.50 1982
2774.00 2010
2774.50 1975
2774.99 2030
2775.49 2075
2775.99 2123
2776.48 2169
2776.98 2059
2777.48 2001
2777.97 2097
2778.47 2083
2778.97 2054
2779.46 2062
2779.96 2021
2780.46 2062
2780.96 2058
2781.45 1926
2781.95 2050
2782.45 1839
2782.94 1897
2783.44 1886
2783.94 1803
2784.44 1818
2784.93 1810
2785.43 1896
2785.93 1813
2786.43 1836
2786.92 1874
2787.42 1845
2787.92 1809
2788.42 1782
2788.92 1794
2789.41 1772
2789.91 1751
2790.41 1734
2790.91 1720
2791.41 1661
2791.90 1712
2792.40 1722
2792.90 1732
2793.40 1802
2793.90 1808
2794.40 1818
2794.89 1893
2795.39 2052
2795.89 2178
2796.39 2291
2796.89 2290
2797.39 2443
2797.89 2484
2798.38 2637
2798.88 2651
2799.38 2682
2799.88 2456
2800.38 2361
2800.88 2285
2801.38 2166
2801.88 2140
2802.38 1997
2802.87 1903
2803.37 1894
2803.87 1857
2804.37 1805
2804.87 1988
2805.37 2051
2805.87 2145
2806.37 2218
2806.87 2374
2807.37 2448
2807.87 2758
2808.37 2863
2808.87 2994
2809.37 3131
2809.87 3188
2810.37 3159
2810.87 2954
2811.37 2898
2811.87 2738
2812.37 2525
2812.87 2431
2813.37 2316
2813.87 2169
2814.37 2178
2814.87 2172
2815.37 2083
2815.87 2091
2816.37 2135
2816.87 2096
2817.37 2150
2817.87 2231
2818.37 2328
2818.87 2255
2819.37 2326
2819.87 2488
2820.37 2397
2820.87 2340
2821.37 2328
2821.87 2245
2822.38 2228
2822.88 2135
2823.38 2029
2823.88 1952
2824.38 1863
2824.88 1908
2825.38 1894
2825.88 1850
2826.38 1969
2826.89 2022
2827.39 1958
2827.89 2043
2828.39 2127
2828.89 2130
2829.39 2226
2829.89 2182
2830.40 2292
2830.90 2269
2831.40 2183
2831.90 2193
2832.40 2169
2832.90 2035
2833.41 1975
2833.91 1995
2834.41 1815
2834.91 1956
2835.41 1921
2835.92 1818
2836.42 1881
2836.92 1857
2837.42 1852
2837.92 1880
2838.43 1682
2838.93 1735
2839.43 1738
2839.93 1772
2840.44 1699
2840.94 1774
2841.44 1785
2841.94 1756
2842.45 1737
2842.95 1825
2843.45 1799
2843.96 1768
2844.46 1700
2844.96 1808
2845.46 1906
2845.97 1943
2846.47 1971
2846.97 2007
2847.48 1956
2847.98 2041
2848.48 2110
2848.99 2043
2849.49 2123
2849.99 2121
2850.50 2134
2851.00 2054
2851.50 1921
2852.01 1971
2852.51 1922
2853.01 1811
2853.52 1815
2854.02 1805
2854.52 1787
2855.03 1752
2855.53 1776
2856.04 1787
2856.54 1886
2857.04 1851
2857.55 1800
2858.05 1854
2858.56 1955
2859.06 1976
2859.56 1888
2860.07 2002
2860.57 2129
2861.08 2113
2861.58 2063
2862.09 2218
2862.59 2218
2863.09 2186
2863.60 2041
2864.10 2033
2864.61 1908
2865.11 1875
2865.62 1857
2866.12 1881
2866.63 1722
2867.13 1780
2867.64 1740
2868.14 1837
2868.65 1763
2869.15 1785
2869.66 1830
2870.16 1904
2870.67 1828
2871.17 1799
2871.68 1804
2872.18 1791
2872.69 1855
2873.19 1829
2873.70 1810
2874.20 1858
2874.71 1818
2875.21 1828
2875.72 1770
2876.23 1789
2876.73 1755
2877.24 1745
2877.74 1786
2878.25 1716
2878.75 1695
2879.26 1813
2879.77 1870
2880.27 1871
2880.78 1928
2881.28 1921
2881.79 1944
2882.30 1911
2882.80 1909
2883.31 1893
2883.82 2019
2884.32 2079
2884.83 2014
2885.33 2049
2885.84 2079
2886.35 2166
2886.85 2048
2887.36 2151
2887.87 2263
2888.37 2273
2888.88 2101
2889.39 2132
2889.89 2166
2890.40 2128
2890.91 2035
2891.42 2021
2891.92 1992
2892.43 2061
2892.94 1924
2893.44 1895
2893.95 1973
2894.46 2048
2894.97 2019
2895.47 2013
2895.98 2049
2896.49 1973
2897.00 2012
2897.50 2113
2898.01 2104
2898.52 2055
2899.03 2112
2899.53 2118
2900.04 2149
2900.55 2216
2901.06 2197
2901.56 2206
2902.07 2400
2902.58 2375
2903.09 2444
2903.60 2461
2904.10 2413
2904.61 2304
2905.12 2360
2905.63 2348
2906.14 2316
2906.65 2158
2907.15 2165
2907.66 2144
2908.17 2120
2908.68 2154
2909.19 2078
2909.70 2001
2910.20 2005
2910.71 2014
2911.22 2048
2911.73 1992
2912.24 1813
2912.75 1978
2913.26 1873
2913.77 1783
2914.28 1791
2914.78 1827
2915.29 1882
2915.80 1759
2916.31 1749
2916.82 1732
2917.33 1746
2917.84 1716
2918.35 1713
2918.86 1665
2919.37 1640
2919.88 1660
2920.39 1708
2920.90 1694
2921.41 1752
2921.92 1817
2922.43 1950
2922.93 1977
2923.44 2231
2923.95 2425
2924.46 2636
2924.97 2810
2925.48 3253
2925.99 3407
2926.50 3508
2927.01 3574
2927.52 3612
2928.03 3385
2928.54 3160
2929.06 2984
2929.57 2769
2930.08 2613
2930.59 2398
2931.10 2194
2931.61 2164
2932.12 2095
2932.63 2033
2933.14 2085
2933.65 2037
2934.16 1986
2934.67 2013
2935.18 2060
2935.69 2071
2936.20 2042
2936.71 2009
2937.23 2053
2937.74 2072
2938.25 2071
2938.76 2154
2939.27 2104
2939.78 2094
2940.29 2036
2940.80 1895
2941.31 1947
2941.83 1895
2942.34 1933
2942.85 1984
2943.36 2073
2943.87 2047
2944.38 2126
2944.90 2246
2945.41 2381
2945.92 2485
2946.43 2573
2946.94 2710
2947.45 2614
2947.97 2573
2948.48 2498
2948.99 2537
2949.50 2363
2950.01 2310
2950.53 2257
2951.04 2130
2951.55 1987
2952.06 1983
2952.58 2007
2953.09 2010
2953.60 1936
2954.11 1876
2954.63 1782
2955.14 1892
2955.65 1805
2956.16 1856
2956.68 1843
2957.19 1785
2957.70 1859
2958.21 1744
2958.73 1726
2959.24 1805
2959.75 1770
2960.27 1821
2960.78 1858
2961.29 1916
2961.80 2020
2962.32 2044
2962.83 2066
2963.34 2009
2963.86 2088
2964.37 2104
2964.88 2020
2965.40 1986
2965.91 2079
2966.42 1966
2966.94 1885
2967.45 1916
2967.97 1852
2968.48 1838
2968.99 1816
2969.51 1833
2970.02 1869
2970.53 1740
2971.05 1743
2971.56 1807
2972.08 1877
2972.59 1744
2973.10 1776
2973.62 1825
2974.13 1833
2974.65 1924
2975.16 1870
2975.68 1908
2976.19 1797
2976.70 1845
2977.22 1863
2977.73 1846
2978.25 1889
2978.76 1885
2979.28 1984
2979.79 1976
2980.31 1947
2980.82 1998
2981.34 2154
2981.85 2085
2982.37 2147
2982.88 2186
2983.40 2137
2983.91 2165
2984.43 2211
2984.94 2189
2985.46 2151
2985.97 2154
2986.49 2117
2987.00 2178
2987.52 2235
2988.03 2162
2988.55 2211
2989.06 2370
2989.58 2330
2990.09 2147
2990.61 2228
2991.13 2318
2991.64 2277
2992.16 2168
2992.67 2176
2993.19 2243
2993.70 2343
2994.22 2328
2994.74 2384
2995.25 2492
2995.77 2674
2996.29 2855
2996.80 3062
2997.32 3301
2997.83 3326
2998.35 3544
2998.87 3675
2999.38 3747
2999.90 3629
3000.42 3576
3000.93 3437
3001.45 3273
3001.97 3155
3002.48 3165
3003.00 3191
3003.52 3281
3004.03 3730
3004.55 4165
3005.07 4492
3005.58 4892
3006.10 5176
3006.62 5337
3007.13 5162
3007.65 5076
3008.17 4614
3008.68 4171
3009.20 3839
3009.72 3435
3010.24 3194
3010.75 2828
3011.27 2533
3011.79 2356
3012.31 2206
3012.82 2172
3013.34 2162
3013.86 2108
3014.38 2186
3014.89 2125
3015.41 2249
3015.93 2263
3016.45 2172
3016.97 2270
3017.48 2403
3018.00 2319
3018.52 2256
3019.04 2310
3019.56 2261
3020.07 2393
3020.59 2417
3021.11 2284
3021.63 2369
3022.15 2396
3022.67 2425
3023.18 2491
3023.70 2562
3024.22 2501
3024.74 2633
3025.26 2636
3025.78 2819
3026.30 2740
3026.81 2623
3027.33 2603
3027.85 2622
3028.37 2551
3028.89 2441
3029.41 2328
3029.93 2260
3030.45 2273
3030.97 2205
3031.48 2216
3032.00 2167
3032.52 2203
3033.04 2321
3033.56 2382
3034.08 2447
3034.60 2742
3035.12 3001
3035.64 3242
3036.16 3390
3036.68 3544
3037.20 3649
3037.72 3670
3038.24 3434
3038.76 3236
3039.28 3149
3039.80 2981
3040.32 2844
3040.84 2754
3041.36 2607
3041.88 2430
3042.40 2425
3042.92 2381
3043.44 2360
3043.96 2370
3044.48 2344
3045.00 2260
3045.52 2208
3046.04 2168
3046.56 2226
3047.08 2064
3047.60 2070
3048.12 1915
3048.64 1961
3049.16 1941
3049.68 1940
3050.20 1915
3050.72 1915
3051.24 1905
3051.77 1928
3052.29 1955
3052.81 1955
3053.33 1856
3053.85 1853
3054.37 1957
3054.89 1867
3055.41 1877
3055.93 1905
3056.46 2047
3056.98 1946
3057.50 1928
3058.02 2048
3058.54 1996
3059.06 2003
3059.58 1907
3060.11 1901
3060.63 1997
3061.15 1959
3061.67 1933
3062.19 1921
3062.71 1987
3063.24 2071
3063.76 1999
3064.28 1982
3064.80 2025
3065.32 1988
3065.85 1970
3066.37 1998
3066.89 2004
3067.41 2032
3067.93 1996
3068.46 1899
3068.98 2013
3069.50 1900
3070.02 1859
3070.55 1793
3071.07 1838
3071.59 1867
3072.11 1900
3072.64 1878
3073.16 1951
3073.68 2020
3074.20 2011
3074.73 2063
3075.25 2037
3075.77 2055
3076.30 2032
3076.82 2022
3077.34 2158
3077.87 2230
3078.39 2103
3078.91 2149
3079.44 2134
3079.96 2176
3080.48 2309
3081.01 2222
3081.53 2191
3082.05 2279
3082.58 2254
3083.10 2337
3083.62 2302
3084.15 2278
3084.67 2188
3085.19 2125
3085.72 2177
3086.24 2277
3086.76 2206
3087.29 2046
3087.81 2041
3088.34 2115
3088.86 2015
3089.38 2005
3089.91 2085
3090.43 2085
3090.96 2032
3091.48 1982
3092.01 2014
3092.53 1945
3093.05 2051
3093.58 2025
3094.10 2053
3094.63 2025
3095.15 2092
3095.68 2289
3096.20 2255
3096.73 2182
3097.25 2164
3097.78 2226
3098.30 2237
3098.83 2292
3099.35 2272
3099.88 2427
3100.40 2696
3100.93 3023
3101.45 3274
3101.98 3794
3102.50 4684
3103.03 5346
3103.55 5870
3104.08 6435
3104.60 6682
3105.13 6424
3105.65 6176
3106.18 5833
3106.70 5021
3107.23 4395
3107.76 3822
3108.28 3293
3108.81 3034
3109.33 2862
3109.86 2529
3110.38 2524
3110.91 2390
3111.44 2366
3111.96 2419
3112.49 2457
3113.01 2458
3113.54 2442
3114.07 2373
3114.59 2368
3115.12 2163
3115.65 2150
3116.17 2038
3116.70 1945
3117.22 1961
3117.75 1847
3118.28 1846
3118.80 1866
3119.33 1804
3119.86 1882
3120.38 1956
3120.91 1953
3121.44 2082
3121.96 2173
3122.49 2164
3123.02 2100
3123.55 2200
3124.07 2300
3124.60 2223
3125.13 2155
3125.65 2237
3126.18 2157
3126.71 2106
3127.24 2121
3127.76 2045
3128.29 2077
3128.82 2012
3129.35 1922
3129.87 1964
3130.40 1909
3130.93 1900
3131.46 1890
3131.98 1854
3132.51 1830
3133.04 1792
3133.57 1893
3134.09 1905
3134.62 2063
3135.15 2005
3135.68 2008
3136.21 2126
3136.73 2136
3137.26 2219
3137.79 2254
3138.32 2269
3138.85 2245
3139.38 2169
3139.90 2135
3140.43 2086
3140.96 2090
3141.49 2130
3142.02 2075
3142.55 2036
3143.07 2057
3143.60 2079
3144.13 1981
3144.66 2007
3145.19 2030
3145.72 2116
3146.25 2215
3146.78 2287
3147.31 2264
3147.83 2322
3148.36 2394
3148.89 2416
3149.42 2433
3149.95 2544
3150.48 2490
3151.01 2525
3151.54 2442
3152.07 2458
3152.60 2380
3153.13 2304
3153.66 2225
3154.19 2113
3154.72 2036
3155.25 2006
3155.77 2016
3156.30 1972
3156.83 1930
3157.36 1974
3157.89 2006
3158.42 2076
3158.95 2058
3159.48 2118
3160.01 2042
3160.54 1996
3161.07 1913
3161.60 1960
3162.13 1903
3162.66 1862
3163.20 1915
3163.73 2019
3164.26 1949
3164.79 1871
3165.32 1862
3165.85 1907
3166.38 1949
3166.91 2076
3167.44 2163
3167.97 2198
3168.50 2364
3169.03 2300
3169.56 2321
3170.09 2244
3170.62 2182
3171.16 2209
3171.69 2039
3172.22 2014
3172.75 1950
3173.28 2012
3173.81 1991
3174.34 1953
3174.87 1840
3175.40 1915
3175.94 1880
3176.47 1869
3177.00 2022
3177.53 2127
3178.06 2134
3178.59 2084
3179.13 2117
3179.66 2133
3180.19 2092
3180.72 2030
3181.25 2084
3181.78 2017
3182.32 2015
3182.85 1980
3183.38 1906
3183.91 1819
3184.44 1877
3184.98 1938
3185.51 1824
3186.04 1930
3186.57 1939
3187.11 1894
3187.64 1838
3188.17 2005
3188.70 1924
3189.24 1903
3189.77 1868
3190.30 1881
3190.83 1846
3191.37 1893
3191.90 1862
3192.43 1805
3192.96 1726
3193.50 1672
3194.03 1715
3194.56 1714
3195.10 1736
3195.63 1678
3196.16 1751
3196.69 1708
3197.23 1734
3197.76 1854
3198.29 1834
3198.83 1838
3199.36 1889
3199.89 1893
3200.43 1867
3200.96 1959
3201.49 1895
3202.03 2006
3202.56 2081
3203.10 2075
3203.63 2099
3204.16 2103
3204.70 2084
3205.23 2020
3205.76 2030
3206.30 2064
3206.83 2046
3207.37 1946
3207.90 1878
3208.43 2004
3208.97 1936
3209.50 1887
3210.04 1972
3210.57 1938
3211.11 1965
3211.64 1932
3212.17 2037
3212.71 2089
3213.24 1964
3213.78 1911
3214.31 1897
3214.85 2060
3215.38 1969
3215.92 1841
3216.45 1849
3216.99 1817
3217.52 1910
3218.06 1858
3218.59 2023
3219.13 2009
3219.66 2073
3220.20 2016
3220.73 1986
3221.27 2026
3221.80 2045
3222.34 2010
3222.87 2032
3223.41 2121
3223.94 2046
3224.48 2139
3225.01 2204
3225.55 2212
3226.09 2114
3226.62 2150
3227.16 2112
3227.69 2039
3228.23 2073
3228.76 1998
3229.30 1989
3229.84 1910
3230.37 1875
3230.91 1939
3231.44 1959
3231.98 1991
3232.52 1934
3233.05 1863
3233.59 1832
3234.12 1898
3234.66 1904
3235.20 1875
3235.73 1929
3236.27 2016
3236.81 2098
3237.34 2198
3237.88 2185
3238.42 2236
3238.95 2282
3239.49 2272
3240.03 2268
3240.56 2373
3241.10 2253
3241.64 2158
3242.17 2139
3242.71 2180
3243.25 2104
3243.78 2035
3244.32 2175
3244.86 2080
3245.40 1954
3245.93 1965
3246.47 1975
3247.01 2077
3247.54 2088
3248.08 2059
3248.62 2083
3249.16 2105
3249.69 2082
3250.23 2139
3250.77 2239
3251.31 2169
3251.84 2248
3252.38 2368
3252.92 2437
3253.46 2577
3254.00 2823
3254.53 3036
3255.07 3226
3255.61 3395
3256.15 3344
3256.69 3458
3257.22 3433
3257.76 3407
3258.30 3222
3258.84 3141
3259.38 3164
3259.92 2998
3260.45 2974
3260.99 3218
3261.53 3215
3262.07 3308
3262.61 3687
3263.15 4017
3263.69 4182
3264.22 4120
3264.76 4346
3265.30 4136
3265.84 4288
3266.38 4324
3266.92 4179
3267.46 4061
3268.00 4201
3268.54 4013
3269.08 4026
3269.61 3747
3270.15 3510
3270.69 3177
3271.23 3031
3271.77 2807
3272.31 2476
3272.85 2449
3273.39 2429
3273.93 2415
3274.47 2389
3275.01 2524
3275.55 2463
3276.09 2436
3276.63 2432
3277.17 2491
3277.71 2563
3278.25 2626
3278.79 2631
3279.33 2755
3279.87 2718
3280.41 2633
3280.95 2579
3281.49 2643
3282.03 2576
3282.57 2676
3283.11 2821
3283.65 2798
3284.19 2720
3284.73 2908
3285.27 3147
3285.81 3302
3286.35 3468
3286.89 3851
3287.43 3875
3287.97 3941
3288.51 4030
3289.05 4089
3289.60 3734
3290.14 3624
3290.68 3319
3291.22 3079
3291.76 3086
3292.30 2891
3292.84 3049
3293.38 3213
3293.92 3360
3294.46 3761
3295.01 4114
3295.55 4387
3296.09 4780
3296.63 4996
3297.17 5081
3297.71 5211
3298.25 5067
3298.80 4714
3299.34 4361
3299.88 4045
3300.42 3716
3300.96 3318
3301.50 3104
3302.05 2846
3302.59 2688
3303.13 2626
3303.67 2566
3304.21 2517
3304.76 2429
3305.30 2515
3305.84 2505
3306.38 2441
3306.93 2394
3307.47 2450
3308.01 2444
3308.55 2375
3309.09 2355
3309.64 2292
3310.18 2187
3310.72 2266
3311.27 2171
3311.81 2286
3312.35 2169
3312.89 2261
3313.44 2225
3313.98 2234
3314.52 2320
3315.06 2412
3315.61 2442
3316.15 2516
3316.69 2514
3317.24 2553
3317.78 2570
3318.32 2639
3318.87 2659
3319.41 2723
3319.95 2674
3320.50 2722
3321.04 2791
3321.58 2928
3322.13 3053
3322.67 3085
3323.21 3127
3323.76 3083
3324.30 2950
3324.84 2841
3325.39 2875
3325.93 2673
3326.48 2622
3327.02 2513
3327.56 2514
3328.11 2417
3328.65 2330
3329.20 2241
3329.74 2221
3330.28 2297
3330.83 2320
3331.37 2326
3331.92 2558
3332.46 2835
3333.01 3213
3333.55 3758
3334.10 4350
3334.64 5232
3335.18 5887
3335.73 6534
3336.27 7214
3336.82 7808
3337.36 7951
3337.91 7774
3338.45 7437
3339.00 6888
3339.54 6200
3340.09 5482
3340.63 4786
3341.18 4222
3341.72 3659
3342.27 3240
3342.81 2999
3343.36 2888
3343.90 2804
3344.45 2592
3344.99 2385
3345.54 2334
3346.09 2172
3346.63 2260
3347.18 2266
3347.72 2275
3348.27 2206
3348.81 2286
3349.36 2214
3349.90 2238
3350.45 2268
3351.00 2288
3351.54 2230
3352.09 2274
3352.63 2320
3353.18 2287
3353.73 2313
3354.27 2429
3354.82 2433
3355.36 2452
3355.91 2567
3356.46 2626
3357.00 2556
3357.55 2457
3358.10 2454
3358.64 2366
3359.19 2301
3359.74 2269
3360.28 2121
3360.83 2101
3361.38 2036
3361.92 2003
3362.47 1865
3363.02 1909
3363.56 1874
3364.11 1977
3364.66 2029
3365.20 1952
3365.75 1989
3366.30 1901
3366.85 1886
3367.39 1910
3367.94 1937
3368.49 1875
3369.03 1878
3369.58 1910
3370.13 1885
3370.68 1915
3371.22 2004
3371.77 2042
3372.32 2045
3372.87 2134
3373.42 2212
3373.96 2204
3374.51 2229
3375.06 2320
3375.61 2259
3376.15 2166
3376.70 2244
3377.25 2126
3377.80 2004
3378.35 2020
3378.89 1941
3379.44 1894
3379.99 1803
3380.54 1753
3381.09 1800
3381.64 1716
3382.18 1720
3382.73 1762
3383.28 1694
3383.83 1688
3384.38 1733
3384.93 1664
3385.48 1697
3386.02 1736
3386.57 1659
3387.12 1663
3387.67 1674
3388.22 1667
3388.77 1712
3389.32 1684
3389.87 1775
3390.42 1849
3390.96 1754
3391.51 1651
3392.06 1843
3392.61 1894
3393.16 1845
3393.71 1825
3394.26 1886
3394.81 1781
3395.36 1791
3395.91 1924
3396.46 1873
3397.01 1848
3397.56 1838
3398.11 1919
3398.66 1815
3399.21 1842
3399.76 1771
3400.31 1794
3400.86 1806
3401.41 1797
3401.96 1761
3402.51 1731
3403.06 1763
3403.61 1725
3404.16 1681
3404.71 1807
3405.26 1841
3405.81 1717
3406.36 1746
3406.91 1724
3407.46 1672
3408.01 1654
3408.56 1743
3409.11 1727
3409.66 1735
3410.21 1683
3410.76 1734
3411.31 1766
3411.86 1872
3412.42 1861
3412.97 1896
3413.52 1821
3414.07 1776
3414.62 1893
3415.17 1827
3415.72 1873
3416.27 1904
3416.82 1889
3417.37 1767
3417.93 1848
3418.48 1784
3419.03 1740
3419.58 1654
3420.13 1723
3420.68 1721
3421.23 1663
3421.79 1702
3422.34 1695
3422.89 1928
3423.44 2021
3423.99 2007
3424.55 2053
3425.10 2037
3425.65 2092
3426.20 1983
3426.75 2032
3427.31 1961
3427.86 1950
3428.41 1953
3428.96 1792
3429.51 1669
3430.07 1754
3430.62 1783
3431.17 1821
3431.72 1766
3432.28 1761
3432.83 1802
3433.38 1745
3433.93 1774
3434.49 1835
3435.04 1776
3435.59 1819
3436.14 1659
3436.70 1720
3437.25 1806
3437.80 1888
3438.36 1758
3438.91 1778
3439.46 1876
3440.01 1850
3440.57 1999
3441.12 1969
3441.67 1881
3442.23 1913
3442.78 1847
3443.33 1853
3443.89 1953
3444.44 2010
3444.99 2022
3445.55 1940
3446.10 1954
3446.66 1910
3447.21 1962
3447.76 1806
3448.32 1878
3448.87 1841
3449.42 1781
3449.98 1832
3450.53 1741
3451.09 1681
3451.64 1595
3452.19 1697
3452.75 1696
3453.30 1559
3453.86 1619
3454.41 1631
3454.96 1590
3455.52 1595
3456.07 1582
3456.63 1548
3457.18 1559
3457.74 1526
3458.29 1553
3458.85 1520
3459.40 1558
3459.96 1613
3460.51 1627
3461.07 1610
3461.62 1674
3462.17 1635
3462.73 1653
3463.28 1721
3463.84 1806
3464.39 1915
3464.95 1905
3465.50 2021
3466.06 2028
3466.62 1987
3467.17 2009
3467.73 2085
3468.28 1966
3468.84 1989
3469.39 1905
3469.95 1980
3470.50 1933
3471.06 1920
3471.61 1901
3472.17 1964
3472.73 1925
3473.28 1852
3473.84 1883
3474.39 1790
3474.95 1822
3475.50 1742
3476.06 1872
3476.62 1872
3477.17 1834
3477.73 1819
3478.29 1887
3478.84 1976
3479.40 1966
3479.95 2011
3480.51 2145
3481.07 2036
3481.62 2043
3482.18 2092
3482.74 2155
3483.29 2076
3483.85 2075
3484.41 2126
3484.96 2002
3485.52 2069
3486.08 2114
3486.63 2199
3487.19 2248
3487.75 2207
3488.30 2221
3488.86 2309
3489.42 2534
3489.97 2746
3490.53 2759
3491.09 2908
3491.65 3214
3492.20 3362
3492.76 3702
3493.32 3877
3493.88 3838
3494.43 3656
3494.99 3544
3495.55 3391
3496.11 3266
3496.66 2997
3497.22 2996
3497.78 3152
3498.34 3249
3498.89 3500
3499.45 3817
3500.01 4038
3500.57 4254
3501.13 4314
3501.68 4524
3502.24 4790
3502.80 4908
3503.36 5259
3503.92 5611
3504.48 5973
3505.03 6506
3505.59 6880
3506.15 7076
3506.71 7087
3507.27 7041
3507.83 6647
3508.38 6037
3508.94 5554
3509.50 5036
3510.06 4293
3510.62 3828
3511.18 3486
3511.74 3204
3512.30 2873
3512.85 2665
3513.41 2472
3513.97 2440
3514.53 2313
3515.09 2260
3515.65 2292
3516.21 2331
3516.77 2393
3517.33 2445
3517.89 2347
3518.45 2308
3519.01 2352
3519.56 2278
3520.12 2175
3520.68 2016
3521.24 2033
3521.80 1962
3522.36 2046
3522.92 2020
3523.48 1949
3524.04 1845
3524.60 1788
3525.16 1879
3525.72 1935
3526.28 1857
3526.84 1860
3527.40 1856
3527.96 1741
3528.52 1787
3529.08 1770
3529.64 1840
3530.20 1782
3530.76 1802
3531.32 1802
3531.88 1835
3532.44 1977
3533.01 2005
3533.57 1969
3534.13 1975
3534.69 2119
3535.25 2059
3535.81 2183
3536.37 2177
3536.93 2235
3537.49 2284
3538.05 2234
3538.61 2130
3539.17 2167
3539.74 2198
3540.30 2215
3540.86 2174
3541.42 2166
3541.98 2142
3542.54 2185
3543.10 2234
3543.66 2380
3544.23 2325
3544.79 2494
3545.35 2390
3545.91 2300
3546.47 2207
3547.03 2078
3547.59 2077
3548.16 1893
3548.72 1991
3549.28 1863
3549.84 1875
3550.40 1823
3550.97 1886
3551.53 1898
3552.09 1837
3552.65 1958
3553.21 1943
3553.78 2005
3554.34 2021
3554.90 1950
3555.46 2017
3556.03 2070
3556.59 2063
3557.15 2116
3557.71 2162
3558.28 2102
3558.84 2131
3559.40 2101
3559.96 1945
3560.53 1929
3561.09 1931
3561.65 1843
3562.21 1879
3562.78 1895
3563.34 1921
3563.90 1958
3564.47 1886
3565.03 1862
3565.59 1885
3566.16 1796
3566.72 1872
3567.28 1834
3567.85 1790
3568.41 1774
3568.97 1768
3569.54 1771
3570.10 1740
3570.66 1655
3571.23 1715
3571.79 1725
3572.35 1648
3572.92 1836
3573.48 1745
3574.04 1763
3574.61 1721
3575.17 1772
3575.74 1694
3576.30 1768
3576.86 1890
3577.43 1871
3577.99 1896
3578.56 1810
3579.12 1889
3579.68 1835
3580.25 1841
3580.81 1874
3581.38 1818
3581.94 1866
3582.51 1856
3583.07 1775
3583.64 1806
3584.20 1801
3584.76 1802
3585.33 1800
3585.89 1719
3586.46 1653
3587.02 1643
3587.59 1680
3588.15 1643
3588.72 1681
3589.28 1713
3589.85 1763
3590.41 1757
3590.98 1831
3591.54 1785
3592.11 1884
3592.67 1848
3593.24 1914
3593.80 1860
3594.37 1911
3594.94 1888
3595.50 1931
3596.07 1927
3596.63 1914
3597.20 1893
3597.76 1826
3598.33 1861
3598.89 1872
3599.46 1708
3600.03 1742
3600.59 1823
3601.16 1734
3601.72 1748
3602.29 1732
3602.86 1781
3603.42 1733
3603.99 1702
3604.55 1736
3605.12 1719
3605.69 1675
3606.25 1703
3606.82 1729
3607.39 1718
3607.95 1671
3608.52 1639
3609.09 1642
3609.65 1559
3610.22 1627
3610.79 1651
3611.35 1710
3611.92 1697
3612.49 1610
3613.05 1735
3613.62 1785
3614.19 1823
3614.75 1904
3615.32 2157
3615.89 2401
3616.45 2799
3617.02 3038
3617.59 3537
3618.16 3926
3618.72 4150
3619.29 4361
3619.86 4421
3620.43 4289
3620.99 4177
3621.56 3667
3622.13 3494
3622.70 3012
3623.26 2721
3623.83 2415
3624.40 2294
3624.97 2146
3625.53 2023
3626.10 1923
3626.67 1894
3627.24 1830
3627.81 1738
3628.37 1845
3628.94 1954
3629.51 1921
3630.08 1903
3630.65 2001
3631.22 1914
3631.78 2020
3632.35 2089
3632.92 2072
3633.49 2090
3634.06 1947
3634.63 1927
3635.20 1935
3635.76 1926
3636.33 1934
3636.90 2001
3637.47 1947
3638.04 1908
3638.61 1939
3639.18 2052
3639.75 2067
3640.31 2231
3640.88 2271
3641.45 2447
3642.02 2524
3642.59 2556
3643.16 2657
3643.73 2613
3644.30 2671
3644.87 2611
3645.44 2604
3646.01 2510
3646.58 2259
3647.15 2251
3647.72 2233
3648.29 2318
3648.85 2186
3649.42 2219
3649.99 2191
3650.56 2269
3651.13 2137
3651.70 2228
3652.27 2397
3652.84 2456
3653.41 2491
3653.98 2596
3654.55 2692
3655.12 2622
3655.69 2753
3656.26 3001
3656.83 3070
3657.41 3225
3657.98 3642
3658.55 4032
3659.12 4513
3659.69 5159
3660.26 5633
3660.83 5786
3661.40 5897
3661.97 5735
3662.54 5384
3663.11 4820
3663.68 4284
3664.25 3625
3664.82 3245
3665.39 2902
3665.97 2762
3666.54 2627
3667.11 2545
3667.68 2498
3668.25 2487
3668.82 2435
3669.39 2412
3669.96 2448
3670.54 2382
3671.11 2458
3671.68 2509
3672.25 2512
3672.82 2545
3673.39 2573
3673.96 2595
3674.54 2512
3675.11 2463
3675.68 2362
3676.25 2479
3676.82 2208
3677.39 2243
3677.97 2410
3678.54 2410
3679.11 2350
3679.68 2353
3680.26 2386
3680.83 2340
3681.40 2325
3681.97 2290
3682.54 2225
3683.12 2252
3683.69 2198
3684.26 2102
3684.83 2068
3685.41 2110
3685.98 2070
3686.55 2116
3687.12 2225
3687.70 2308
3688.27 2412
3688.84 2442
3689.42 2658
3689.99 2929
3690.56 3024
3691.13 3032
3691.71 3277
3692.28 3163
3692.85 3190
3693.43 2929
3694.00 2712
3694.57 2557
3695.15 2540
3695.72 2248
3696.29 2175
3696.87 2183
3697.44 2182
3698.01 2130
3698.59 2153
3699.16 2165
3699.73 2190
3700.31 2160
3700.88 2114
3701.45 2207
3702.03 2159
3702.60 2194
3703.18 2127
3703.75 2130
3704.32 2144
3704.90 2044
3705.47 2021
3706.05 2060
3706.62 2027
3707.19 2011
3707.77 1964
3708.34 2044
3708.92 1992
3709.49 1998
3710.07 1979
3710.64 2032
3711.22 2045
3711.79 1920
3712.36 1883
3712.94 1840
3713.51 1853
3714.09 1853
3714.66 1879
3715.24 1873
3715.81 1863
3716.39 1806
3716.96 1745
3717.54 1833
3718.11 1825
3718.69 1795
3719.26 1823
3719.84 1834
3720.41 1831
3720.99 1851
3721.56 1786
3722.14 1739
3722.72 1697
3723.29 1635
3723.87 1732
3724.44 1864
3725.02 1759
3725.59 1630
3726.17 1675
3726.74 1747
3727.32 1760
3727.90 1760
3728.47 1913
3729.05 1855
3729.62 1992
3730.20 1927
3730.78 2095
3731.35 2312
3731.93 2286
3732.50 2346
3733.08 2564
3733.66 2538
3734.23 2574
3734.81 2489
3735.39 2464
3735.96 2457
3736.54 2305
3737.12 2163
3737.69 2137
3738.27 2114
3738.85 1983
3739.42 1983
3740.00 1857
3740.58 1876
3741.15 1884
3741.73 1851
3742.31 1912
3742.88 1882
3743.46 1905
3744.04 1833
3744.61 1788
3745.19 1823
3745.77 1965
3746.35 1916
3746.92 1835
3747.50 1789
3748.08 1920
3748.66 1867
3749.23 1790
3749.81 1810
3750.39 1843
3750.97 1804
3751.54 1751
3752.12 1700
3752.70 1641
3753.28 1745
3753.85 1738
3754.43 1772
3755.01 1762
3755.59 1842
3756.17 1822
3756.74 1956
3757.32 2081
3757.90 2141
3758.48 2268
3759.06 2537
3759.63 2559
3760.21 2510
3760.79 2518
3761.37 2581
3761.95 2498
3762.53 2204
3763.11 2166
3763.68 2032
3764.26 1876
3764.84 1842
3765.42 1885
3766.00 1830
3766.58 1747
3767.16 1778
3767.74 1697
3768.31 1718
3768.89 1725
3769.47 1732
3770.05 1741
3770.63 1810
3771.21 1759
3771.79 1788
3772.37 1809
3772.95 1913
3773.53 1869
3774.11 1877
3774.69 1800
3775.27 1908
3775.84 1791
3776.42 1835
3777.00 1733
3777.58 1721
3778.16 1791
3778.74 1761
3779.32 1762
3779.90 1760
3780.48 1725
3781.06 1781
3781.64 1742
3782.22 1631
3782.80 1609
3783.38 1669
3783.96 1637
3784.54 1660
3785.12 1655
3785.70 1668
3786.28 1651
3786.86 1699
3787.44 1646
3788.02 1655
3788.61 1709
3789.19 1704
3789.77 1726
3790.35 1610
3790.93 1634
3791.51 1646
3792.09 1592
3792.67 1615
3793.25 1677
3793.83 1698
3794.41 1704
3794.99 1775
3795.57 1751
3796.16 1758
3796.74 1723
3797.32 1781
3797.90 1784
3798.48 1802
3799.06 1864
3799.64 1841
3800.22 1842
3800.81 1824
3801.39 1971
3801.97 2118
3802.55 2015
3803.13 2113
3803.71 2098
3804.30 2069
3804.88 1965
3805.46 1944
3806.04 1902
3806.62 1993
3807.20 2006
3807.79 2024
3808.37 2080
3808.95 2127
3809.53 2054
3810.12 1995
3810.70 2064
3811.28 2008
3811.86 1995
3812.44 2064
3813.03 2084
3813.61 2052
3814.19 2089
3814.77 2117
3815.36 2152
3815.94 2281
3816.52 2128
3817.10 2063
3817.69 2131
3818.27 2009
3818.85 1952
3819.44 1889
3820.02 1913
3820.60 1897
3821.18 1773
3821.77 1710
3822.35 1734
3822.93 1720
3823.52 1704
3824.10 1632
3824.68 1640
3825.27 1749
3825.85 1680
3826.43 1761
3827.02 1708
3827.60 1751
3828.18 1730
3828.77 1700
3829.35 1677
3829.93 1799
3830.52 1712
3831.10 1719
3831.69 1774
3832.27 1928
3832.85 1876
3833.44 1904
3834.02 1914
3834.61 1890
3835.19 1859
3835.77 1918
3836.36 1903
3836.94 1891
3837.53 1911
3838.11 1822
3838.70 1828
3839.28 1911
3839.86 1907
3840.45 1936
3841.03 2005
3841.62 1910
3842.20 1881
3842.79 1930
3843.37 1919
3843.96 2052
3844.54 2062
3845.13 2225
3845.71 2360
3846.30 2683
3846.88 3124
3847.47 3640
3848.05 4179
3848.64 4419
3849.22 4501
3849.81 4551
3850.39 4309
3850.98 3899
3851.56 3434
3852.15 3194
3852.73 2955
3853.32 2711
3853.90 2572
3854.49 2546
3855.07 2395
3855.66 2403
3856.25 2366
3856.83 2428
3857.42 2492
3858.00 2547
3858.59 2707
3859.17 3003
3859.76 3202
3860.35 3634
3860.93 4014
3861.52 4374
3862.11 4574
3862.69 4577
3863.28 4539
3863.86 4435
3864.45 4227
3865.04 3879
3865.62 3474
3866.21 3256
3866.80 2882
3867.38 2771
3867.97 2523
3868.56 2413
3869.14 2359
3869.73 2273
3870.32 2246
3870.90 2428
3871.49 2642
3872.08 2686
3872.66 2973
3873.25 3123
3873.84 3126
3874.42 3314
3875.01 3305
3875.60 3176
3876.19 3113
3876.77 2997
3877.36 2610
3877.95 2528
3878.53 2462
3879.12 2164
3879.71 2073
3880.30 1989
3880.88 1919
3881.47 1911
3882.06 1907
3882.65 1951
3883.23 1908
3883.82 1879
3884.41 1909
3885.00 1858
3885.59 1818
3886.17 1983
3886.76 1970
3887.35 1949
3887.94 2027
3888.53 2109
3889.11 2124
3889.70 2094
3890.29 2164
3890.88 2147
3891.47 2222
3892.06 2258
3892.64 2277
3893.23 2216
3893.82 2288
3894.41 2241
3895.00 2210
3895.59 2255
3896.18 2167
3896.76 2245
3897.35 2295
3897.94 2166
3898.53 2164
3899.12 2186
3899.71 2196
3900.30 2198
3900.89 2146
3901.48 2029
3902.07 2015
3902.65 2001
3903.24 2006
3903.83 1868
3904.42 1804
3905.01 1799
3905.60 1782
3906.19 1836
3906.78 1790
3907.37 1778
3907.96 1792
3908.55 1762
3909.14 1730
3909.73 1691
3910.32 1725
3910.91 1681
3911.50 1710
3912.09 1636
3912.68 1684
3913.27 1581
3913.86 1613
3914.45 1554
3915.04 1578
3915.63 1591
3916.22 1546
3916.81 1529
3917.40 1544
3917.99 1588
3918.58 1581
3919.17 1599
3919.76 1622
3920.35 1641
3920.94 1642
3921.53 1555
3922.12 1603
3922.71 1599
3923.30 1658
3923.90 1668
3924.49 1546
3925.08 1585
3925.67 1519
3926.26 1547
3926.85 1548
3927.44 1555
3928.03 1472
3928.62 1453
3929.21 1539
3929.81 1543
3930.40 1468
3930.99 1451
3931.58 1425
3932.17 1481
3932.76 1516
3933.35 1512
3933.95 1558
3934.54 1454
3935.13 1453
3935.72 1479
3936.31 1555
3936.90 1535
3937.50 1499
3938.09 1539
3938.68 1570
3939.27 1570
3939.86 1616
3940.46 1646
3941.05 1618
3941.64 1580
3942.23 1595
3942.82 1646
3943.42 1595
3944.01 1593
3944.60 1653
3945.19 1544
3945.79 1541
3946.38 1585
3946.97 1512
3947.56 1500
3948.16 1445
3948.75 1439
3949.34 1487
3949.93 1525
3950.53 1569
3951.12 1508
3951.71 1517
3952.31 1502
3952.90 1547
3953.49 1515
3954.09 1498
3954.68 1491
3955.27 1615
3955.86 1604
3956.46 1661
3957.05 1708
3957.64 1801
3958.24 1981
3958.83 1981
3959.43 2114
3960.02 2052
3960.61 2067
3961.21 2023
3961.80 1966
3962.39 1930
3962.99 1860
3963.58 1796
3964.17 1706
3964.77 1614
3965.36 1657
3965.96 1747
3966.55 1849
3967.14 1780
3967.74 1754
3968.33 1830
3968.93 1802
3969.52 1725
3970.12 1728
3970.71 1706
3971.30 1777
3971.90 1615
3972.49 1618
3973.09 1599
3973.68 1537
3974.28 1545
3974.87 1486
3975.47 1383
3976.06 1517
3976.66 1567
3977.25 1469
3977.84 1538
3978.44 1552
3979.03 1566
3979.63 1621
3980.22 1631
3980.82 1612
3981.41 1587
3982.01 1558
3982.61 1599
3983.20 1543
3983.80 1499
3984.39 1521
3984.99 1486
3985.58 1523
3986.18 1553
3986.77 1538
3987.37 1521
3987.96 1559
3988.56 1528
3989.16 1591
3989.75 1570
3990.35 1486
3990.94 1515
3991.54 1548
3992.13 1560
3992.73 1548
3993.33 1558
3993.92 1621
3994.52 1660
3995.12 1703
3995.71 1706
3996.31 1740
3996.90 1688
3997.50 1674
3998.10 1697
3998.69 1684
3999.29 1720
3999.89 1661
4000.48 1613
4001.08 1708
4001.68 1631
4002.27 1613
4002.87 1636
4003.47 1700
4004.06 1712
4004.66 1813
4005.26 1872
4005.85 1794
4006.45 1815
4007.05 1807
4007.64 1805
4008.24 1802
4008.84 1823
4009.44 1847
4010.03 1708
4010.63 1764
4011.23 1781
4011.83 1685
4012.42 1699
4013.02 1574
4013.62 1573
4014.22 1570
4014.81 1533
4015.41 1426
4016.01 1543
4016.61 1547
4017.20 1524
4017.80 1536
4018.40 1463
4019.00 1455
4019.60 1394
4020.19 1404
4020.79 1445
4021.39 1373
4021.99 1423
4022.59 1443
4023.18 1489
4023.78 1553
4024.38 1542
4024.98 1554
4025.58 1565
4026.18 1619
4026.77 1699
4027.37 1710
4027.97 1696
4028.57 1679
4029.17 1693
4029.77 1701
4030.37 1753
4030.97 1722
4031.56 1700
4032.16 1705
4032.76 1680
4033.36 1661
4033.96 1664
4034.56 1606
4035.16 1546
4035.76 1619
4036.36 1522
4036.96 1480
4037.56 1504
4038.16 1519
4038.75 1466
4039.35 1553
4039.95 1598
4040.55 1539
4041.15 1552
4041.75 1533
4042.35 1594
4042.95 1588
4043.55 1612
4044.15 1645
4044.75 1633
4045.35 1631
4045.95 1658
4046.55 1627
4047.15 1619
4047.75 1622
4048.35 1667
4048.95 1603
4049.55 1578
4050.15 1631
4050.75 1673
4051.35 1603
4051.95 1635
4052.55 1720
4053.15 1735
4053.75 1617
4054.35 1638
4054.96 1595
4055.56 1582
4056.16 1516
4056.76 1463
4057.36 1461
4057.96 1403
4058.56 1535
4059.16 1511
4059.76 1460
4060.36 1447
4060.96 1388
4061.57 1416
4062.17 1364
4062.77 1356
4063.37 1348
4063.97 1420
4064.57 1313
4065.17 1348
4065.77 1299
4066.38 1252
4066.98 1327
4067.58 1390
4068.18 1460
4068.78 1399
4069.38 1342
4069.99 1380
4070.59 1414
4071.19 1425
4071.79 1442
4072.39 1417
4072.99 1508
4073.60 1580
4074.20 1517
4074.80 1431
4075.40 1452
4076.00 1493
4076.61 1510
4077.21 1428
4077.81 1453
4078.41 1486
4079.02 1520
4079.62 1477
4080.22 1513
4080.82 1453
4081.43 1470
4082.03 1506
4082.63 1522
4083.23 1575
4083.84 1561
4084.44 1530
4085.04 1518
4085.65 1518
4086.25 1542
4086.85 1446
4087.45 1480
4088.06 1505
4088.66 1503
4089.26 1413
4089.87 1429
4090.47 1474
4091.07 1544
4091.68 1528
4092.28 1577
4092.88 1618
4093.49 1724
4094.09 1801
4094.69 1858
4095.30 1979
4095.90 2006
4096.51 2013
4097.11 2023
4097.71 1853
4098.32 1803
4098.92 1741
4099.52 1672
4100.13 1567
4100.73 1499
4101.34 1516
4101.94 1465
4102.54 1416
4103.15 1336
4103.75 1302
4104.36 1248
4104.96 1289
4105.57 1385
4106.17 1400
4106.77 1315
4107.38 1252
4107.98 1285
4108.59 1306
4109.19 1313
4109.80 1391
4110.40 1362
4111.01 1296
4111.61 1349
4112.22 1339
4112.82 1420
4113.43 1455
4114.03 1423
4114.64 1319
4115.24 1401
4115.85 1348
4116.45 1430
4117.06 1373
4117.66 1402
4118.27 1449
4118.87 1446
4119.48 1437
4120.08 1358
4120.69 1365
4121.29 1340
4121.90 1351
4122.51 1430
4123.11 1450
4123.72 1430
4124.32 1526
4124.93 1465
4125.53 1459
4126.14 1459
4126.75 1433
4127.35 1399
4127.96 1408
4128.56 1480
4129.17 1459
4129.78 1367
4130.38 1428
4130.99 1512
4131.60 1374
4132.20 1443
4132.81 1472
4133.41 1426
4134.02 1501
4134.63 1517
4135.23 1521
4135.84 1573
4136.45 1482
4137.05 1443
4137.66 1481
4138.27 1544
4138.87 1479
4139.48 1485
4140.09 1548
4140.69 1492
4141.30 1588
4141.91 1602
4142.52 1501
4143.12 1463
4143.73 1543
4144.34 1516
4144.94 1466
4145.55 1491
4146.16 1423
4146.77 1392
4147.37 1459
4147.98 1467
4148.59 1451
4149.20 1485
4149.80 1447
4150.41 1452
4151.02 1489
4151.63 1498
4152.24 1475
4152.84 1470
4153.45 1436
4154.06 1487
4154.67 1482
4155.27 1463
4155.88 1548
4156.49 1551
4157.10 1596
4157.71 1577
4158.32 1612
4158.92 1594
4159.53 1522
4160.14 1555
4160.75 1621
4161.36 1636
4161.97 1714
4162.57 1816
4163.18 1945
4163.79 2081
4164.40 2213
4165.01 2326
4165.62 2590
4166.23 2484
4166.84 2503
4167.44 2585
4168.05 2408
4168.66 2406
4169.27 2282
4169.88 2187
4170.49 2040
4171.10 2023
4171.71 2018
4172.32 1979
4172.93 1930
4173.54 1896
4174.15 1919
4174.75 1881
4175.36 1751
4175.97 1877
4176.58 1867
4177.19 1844
4177.80 1822
4178.41 1808
4179.02 1729
4179.63 1705
4180.24 1635
4180.85 1527
4181.46 1547
4182.07 1519
4182.68 1452
4183.29 1462
4183.90 1475
4184.51 1421
4185.12 1348
4185.73 1498
4186.34 1437
4186.95 1377
4187.56 1337
4188.17 1441
4188.78 1396
4189.39 1475
4190.01 1421
4190.62 1538
4191.23 1513
4191.84 1523
4192.45 1688
4193.06 1827
4193.67 1919
4194.28 1947
4194.89 2090
4195.50 2258
4196.11 2263
4196.72 2273
4197.34 2262
4197.95 2227
4198.56 2041
4199.17 2030
4199.78 1932
4200.39 1892
4201.00 1848
4201.61 1720
4202.23 1760
4202.84 1776
4203.45 1758
4204.06 1735
4204.67 1706
4205.28 1632
4205.90 1709
4206.51 1716
4207.12 1528
4207.73 1620
4208.34 1665
4208.95 1639
4209.57 1581
4210.18 1612
4210.79 1622
4211.40 1594
4212.01 1551
4212.63 1641
4213.24 1665
4213.85 1670
4214.46 1733
4215.08 1742
4215.69 1761
4216.30 1754
4216.91 1752
4217.53 1754
4218.14 1790
4218.75 1864
4219.36 1969
4219.98 2037
4220.59 1942
4221.20 1977
4221.82 2028
4222.43 2104
4223.04 2141
4223.65 2244
4224.27 2406
4224.88 2579
4225.49 2693
4226.11 3099
4226.72 3477
4227.33 3965
4227.95 4257
4228.56 4543
4229.17 4675
4229.79 4690
4230.40 4312
4231.01 3885
4231.63 3483
4232.24 2922
4232.85 2673
4233.47 2527
4234.08 2389
4234.70 2232
4235.31 2174
4235.92 2132
4236.54 2060
4237.15 2047
4237.77 1934
4238.38 2000
4238.99 1953
4239.61 1978
4240.22 1966
4240.84 2020
4241.45 1934
4242.07 1918
4242.68 1814
4243.29 1846
4243.91 1807
4244.52 1879
4245.14 1802
4245.75 1867
4246.37 1838
4246.98 1826
4247.60 1919
4248.21 1918
4248.83 1906
4249.44 1921
4250.06 1855
4250.67 1853
4251.29 1758
4251.90 1713
4252.52 1574
4253.13 1505
4253.75 1579
4254.36 1523
4254.98 1512
4255.59 1532
4256.21 1584
4256.82 1585
4257.44 1563
4258.05 1522
4258.67 1666
4259.29 1730
4259.90 1719
4260.52 1668
4261.13 1652
4261.75 1716
4262.36 1650
4262.98 1637
4263.60 1648
4264.21 1563
4264.83 1621
4265.44 1713
4266.06 1661
4266.68 1774
4267.29 1744
4267.91 1794
4268.52 1853
4269.14 1848
4269.76 1827
4270.37 1906
4270.99 1947
4271.61 1876
4272.22 1894
4272.84 1845
4273.46 1809
4274.07 1814
4274.69 1801
4275.31 1810
4275.92 1737
4276.54 1711
4277.16 1823
4277.77 1733
4278.39 1713
4279.01 1653
4279.62 1652
4280.24 1642
4280.86 1578
4281.48 1577
4282.09 1546
4282.71 1558
4283.33 1547
4283.95 1563
4284.56 1542
4285.18 1544
4285.80 1542
4286.42 1696
4287.03 1650
4287.65 1591
4288.27 1538
4288.89 1587
4289.50 1579
4290.12 1489
4290.74 1556
4291.36 1521
4291.98 1550
4292.59 1456
4293.21 1517
4293.83 1452
4294.45 1492
4295.07 1492
4295.68 1495
4296.30 1458
4296.92 1499
4297.54 1527
4298.16 1504
4298.78 1491
4299.39 1417
4300.01 1492
4300.63 1451
4301.25 1478
4301.87 1434
4302.49 1471
4303.11 1531
4303.73 1522
4304.34 1430
4304.96 1451
4305.58 1447
4306.20 1541
4306.82 1456
4307.44 1478
4308.06 1572
4308.68 1642
4309.30 1666
4309.92 1780
4310.54 1819
4311.15 1864
4311.77 1877
4312.39 1835
4313.01 1784
4313.63 1840
4314.25 1786
4314.87 1692
4315.49 1772
4316.11 1698
4316.73 1654
4317.35 1624
4317.97 1655
4318.59 1611
4319.21 1615
4319.83 1530
4320.45 1455
4321.07 1566
4321.69 1592
4322.31 1517
4322.93 1565
4323.55 1560
4324.17 1472
4324.79 1549
4325.41 1583
4326.03 1460
4326.65 1510
4327.27 1510
4327.89 1498
4328.51 1522
4329.13 1492
4329.76 1526
4330.38 1481
4331.00 1456
4331.62 1507
4332.24 1515
4332.86 1490
4333.48 1490
4334.10 1552
4334.72 1526
4335.34 1554
4335.96 1531
4336.59 1545
4337.21 1590
4337.83 1631
4338.45 1613
4339.07 1514
4339.69 1580
4340.31 1607
4340.94 1559
4341.56 1523
4342.18 1636
4342.80 1623
4343.42 1679
4344.04 1832
4344.67 1860
4345.29 2033
4345.91 2244
4346.53 2378
4347.15 2622
4347.77 2678
4348.40 2597
4349.02 2568
4349.64 2473
4350.26 2292
4350.89 2109
4351.51 2066
4352.13 1986
4352.75 1941
4353.37 1872
4354.00 1836
4354.62 1760
4355.24 1718
4355.86 1735
4356.49 1743
4357.11 1693
4357.73 1757
4358.35 1762
4358.98 1733
4359.60 1693
4360.22 1692
4360.85 1793
4361.47 1885
4362.09 1814
4362.72 1797
4363.34 1865
4363.96 1812
4364.58 1875
4365.21 1863
4365.83 1867
4366.45 1864
4367.08 1869
4367.70 1916
4368.32 1938
4368.95 1923
4369.57 1997
4370.20 1988
4370.82 1924
4371.44 1920
4372.07 1924
4372.69 1967
4373.31 1983
4373.94 1900
4374.56 1911
4375.19 1974
4375.81 1995
4376.43 2102
4377.06 2134
4377.68 2179
4378.31 2160
4378.93 2182
4379.55 2314
4380.18 2403
4380.80 2504
4381.43 2539
4382.05 2729
4382.68 2882
4383.30 3065
4383.93 3223
4384.55 3339
4385.17 3463
4385.80 3450
4386.42 3752
4387.05 3775
4387.67 3921
4388.30 4271
4388.92 5039
4389.55 6240
4390.17 7533
4390.80 8822
4391.42 10357
4392.05 11501
4392.67 12130
4393.30 12196
4393.92 11241
4394.55 9943
4395.18 8498
4395.80 6962
4396.43 5883
4397.05 4993
4397.68 4614
4398.30 4218
4398.93 3980
4399.55 3996
4400.18 4017
4400.81 3975
4401.43 3870
4402.06 3872
4402.68 3678
4403.31 3542
4403.93 3363
4404.56 3303
4405.19 3324
4405.81 3256
4406.44 3123
4407.07 3187
4407.69 3100
4408.32 3013
4408.94 3014
4409.57 2965
4410.20 3033
4410.82 3062
4411.45 3137
4412.08 3093
4412.70 3023
4413.33 2986
4413.96 2788
4414.58 2615
4415.21 2509
4415.84 2395
4416.46 2333
4417.09 2315
4417.72 2260
4418.34 2175
4418.97 2183
4419.60 2170
4420.23 2189
4420.85 2103
4421.48 2030
4422.11 2134
4422.74 2131
4423.36 2102
4423.99 1988
4424.62 2039
4425.25 2082
4425.87 1965
4426.50 2004
4427.13 1986
4427.76 2049
4428.38 2001
4429.01 2035
4429.64 1979
4430.27 2012
4430.89 2023
4431.52 1969
4432.15 2018
4432.78 1967
4433.41 1868
4434.03 1818
4434.66 1797
4435.29 1845
4435.92 1878
4436.55 1776
4437.18 1850
4437.80 1762
4438.43 1707
4439.06 1665
4439.69 1751
4440.32 1744
4440.95 1706
4441.58 1689
4442.20 1623
4442.83 1680
4443.46 1690
4444.09 1693
4444.72 1679
4445.35 1694
4445.98 1655
4446.61 1679
4447.24 1711
4447.86 1698
4448.49 1678
4449.12 1740
4449.75 1700
4450.38 1691
4451.01 1560
4451.64 1608
4452.27 1615
4452.90 1602
4453.53 1554
4454.16 1534
4454.79 1563
4455.42 1590
4456.05 1621
4456.68 1560
4457.31 1508
4457.94 1539
4458.57 1556
4459.20 1485
4459.83 1521
4460.46 1496
4461.09 1437
4461.72 1472
4462.35 1451
4462.98 1527
4463.61 1512
4464.24 1501
4464.87 1494
4465.50 1535
4466.13 1539
4466.76 1433
4467.39 1483
4468.02 1503
4468.65 1456
4469.28 1481
4469.91 1460
4470.54 1448
4471.17 1387
4471.80 1384
4472.44 1419
4473.07 1409
4473.70 1446
4474.33 1379
4474.96 1500
4475.59 1477
4476.22 1406
4476.85 1447
4477.48 1439
4478.11 1450
4478.75 1503
4479.38 1504
4480.01 1530
4480.64 1437
4481.27 1501
4481.90 1406
4482.53 1457
4483.17 1522
4483.80 1555
4484.43 1601
4485.06 1525
4485.69 1615
4486.33 1640
4486.96 1573
4487.59 1532
4488.22 1507
4488.85 1408
4489.48 1458
4490.12 1456
4490.75 1449
4491.38 1467
4492.01 1391
4492.65 1320
4493.28 1370
4493.91 1363
4494.54 1377
4495.18 1362
4495.81 1374
4496.44 1423
4497.07 1395
4497.71 1373
4498.34 1375
4498.97 1439
4499.60 1490
4500.24 1442
4500.87 1446
4501.50 1447
4502.14 1562
4502.77 1647
4503.40 1660
4504.03 1590
4504.67 1511
4505.30 1570
4505.93 1493
4506.57 1508
4507.20 1455
4507.83 1449
4508.47 1498
4509.10 1422
4509.73 1389
4510.37 1406
4511.00 1418
4511.64 1328
4512.27 1357
4512.90 1471
4513.54 1451
4514.17 1420
4514.80 1567
4515.44 1535
4516.07 1530
4516.71 1515
4517.34 1536
4517.97 1562
4518.61 1491
4519.24 1461
4519.88 1524
4520.51 1494
4521.14 1529
4521.78 1602
4522.41 1478
4523.05 1461
4523.68 1413
4524.32 1511
4524.95 1559
4525.59 1604
4526.22 1722
4526.86 1796
4527.49 1916
4528.12 2168
4528.76 2417
4529.39 3043
4530.03 3560
4530.66 4136
4531.30 4898
4531.93 5573
4532.57 5950
4533.20 6034
4533.84 5818
4534.47 5444
4535.11 4816
4535.75 4343
4536.38 3929
4537.02 3351
4537.65 2800
4538.29 2525
4538.92 2269
4539.56 1956
4540.19 1791
4540.83 1752
4541.47 1651
4542.10 1559
4542.74 1539
4543.37 1495
4544.01 1433
4544.64 1441
4545.28 1476
4545.92 1417
4546.55 1489
4547.19 1402
4547.82 1336
4548.46 1314
4549.10 1201
4549.73 1273
4550.37 1270
4551.01 1315
4551.64 1299
4552.28 1331
4552.92 1411
4553.55 1391
4554.19 1442
4554.83 1480
4555.46 1439
4556.10 1470
4556.74 1511
4557.37 1479
4558.01 1456
4558.65 1442
4559.28 1416
4559.92 1402
4560.56 1438
4561.19 1479
4561.83 1421
4562.47 1479
4563.11 1467
4563.74 1469
4564.38 1440
4565.02 1446
4565.66 1511
4566.29 1577
4566.93 1690
4567.57 1752
4568.21 1779
4568.84 1826
4569.48 1887
4570.12 1877
4570.76 2020
4571.39 2010
4572.03 1973
4572.67 1953
4573.31 1873
4573.95 1826
4574.58 1747
4575.22 1737
4575.86 1645
4576.50 1578
4577.14 1584
4577.77 1537
4578.41 1406
4579.05 1394
4579.69 1397
4580.33 1355
4580.97 1342
4581.61 1370
4582.24 1380
4582.88 1402
4583.52 1384
4584.16 1474
4584.80 1399
4585.44 1344
4586.08 1421
4586.72 1430
4587.35 1377
4587.99 1400
4588.63 1366
4589.27 1355
4589.91 1415
4590.55 1385
4591.19 1373
4591.83 1412
4592.47 1460
4593.11 1403
4593.75 1537
4594.39 1420
4595.02 1474
4595.66 1481
4596.30 1541
4596.94 1477
4597.58 1381
4598.22 1370
4598.86 1384
4599.50 1362
4600.14 1343
4600.78 1295
4601.42 1256
4602.06 1329
4602.70 1316
4603.34 1323
4603.98 1344
4604.62 1415
4605.26 1410
4605.90 1466
4606.54 1504
4607.18 1557
4607.82 1528
4608.46 1592
4609.10 1606
4609.74 1526
4610.39 1511
4611.03 1451
4611.67 1500
4612.31 1473
4612.95 1413
4613.59 1383
4614.23 1467
4614.87 1425
4615.51 1345
4616.15 1303
4616.79 1296
4617.43 1337
4618.07 1368
4618.72 1338
4619.36 1304
4620.00 1330
4620.64 1285
4621.28 1254
4621.92 1299
4622.56 1238
4623.21 1223
4623.85 1218
4624.49 1210
4625.13 1169
4625.77 1177
4626.41 1246
4627.05 1290
4627.70 1247
4628.34 1188
4628.98 1197
4629.62 1236
4630.26 1221
4630.91 1265
4631.55 1223
4632.19 1310
4632.83 1286
4633.47 1275
4634.12 1254
4634.76 1360
4635.40 1362
4636.04 1384
4636.69 1399
4637.33 1479
4637.97 1530
4638.61 1595
4639.26 1604
4639.90 1658
4640.54 1602
4641.18 1545
4641.83 1512
4642.47 1554
4643.11 1571
4643.75 1454
4644.40 1430
4645.04 1352
4645.68 1283
4646.33 1318
4646.97 1400
4647.61 1351
4648.26 1312
4648.90 1253
4649.54 1355
4650.19 1315
4650.83 1291
4651.47 1240
4652.12 1270
4652.76 1297
4653.40 1264
4654.05 1191
4654.69 1182
4655.33 1184
4655.98 1187
4656.62 1194
4657.26 1220
4657.91 1128
4658.55 1229
4659.20 1202
4659.84 1210
4660.48 1254
4661.13 1274
4661.77 1318
4662.42 1341
4663.06 1387
4663.70 1513
4664.35 1434
4664.99 1501
4665.64 1494
4666.28 1474
4666.93 1464
4667.57 1450
4668.22 1343
4668.86 1347
4669.50 1364
4670.15 1396
4670.79 1277
4671.44 1302
4672.08 1251
4672.73 1171
4673.37 1156
4674.02 1211
4674.66 1145
4675.31 1211
4675.95 1212
4676.60 1219
4677.24 1201
4677.89 1206
4678.53 1181
4679.18 1153
4679.83 1153
4680.47 1222
4681.12 1228
4681.76 1211
4682.41 1215
4683.05 1228
4683.70 1285
4684.34 1234
4684.99 1212
4685.64 1174
4686.28 1209
4686.93 1158
4687.57 1123
4688.22 1105
4688.86 1161
4689.51 1185
4690.16 1176
4690.80 1118
4691.45 1101
4692.10 1022
4692.74 1199
4693.39 1224
4694.03 1122
4694.68 1220
4695.33 1134
4695.97 1192
4696.62 1184
4697.27 1211
4697.91 1138
4698.56 1246
4699.21 1246
4699.85 1272
4700.50 1344
4701.15 1326
4701.79 1319
4702.44 1282
4703.09 1326
4703.73 1247
4704.38 1268
4705.03 1208
4705.68 1245
4706.32 1140
4706.97 1196
4707.62 1223
4708.26 1232
4708.91 1307
4709.56 1270
4710.21 1260
4710.85 1236
4711.50 1225
4712.15 1225
4712.80 1247
4713.45 1275
4714.09 1228
4714.74 1202
4715.39 1218
4716.04 1261
4716.68 1255
4717.33 1275
4717.98 1234
4718.63 1238
4719.28 1229
4719.92 1254
4720.57 1273
4721.22 1286
4721.87 1282
4722.52 1311
4723.17 1283
4723.81 1317
4724.46 1290
4725.11 1356
4725.76 1409
4726.41 1359
4727.06 1397
4727.71 1518
4728.35 1526
4729.00 1439
4729.65 1474
4730.30 1399
4730.95 1332
4731.60 1289
4732.25 1268
4732.90 1197
4733.54 1274
4734.19 1222
4734.84 1199
4735.49 1208
4736.14 1228
4736.79 1291
4737.44 1265
4738.09 1272
4738.74 1323
4739.39 1386
4740.04 1403
4740.69 1462
4741.34 1382
4741.99 1447
4742.64 1495
4743.29 1503
4743.94 1446
4744.59 1400
4745.24 1404
4745.89 1360
4746.54 1301
4747.19 1385
4747.84 1364
4748.49 1342
4749.14 1359
4749.79 1355
4750.44 1454
4751.09 1399
4751.74 1414
4752.39 1429
4753.04 1451
4753.69 1511
4754.34 1435
4754.99 1408
4755.64 1458
4756.29 1370
4756.94 1415
4757.59 1449
4758.24 1463
4758.89 1410
4759.54 1370
4760.19 1417
4760.85 1364
4761.50 1397
4762.15 1412
4762.80 1338
4763.45 1349
4764.10 1440
4764.75 1492
4765.40 1571
4766.05 1591
4766.71 1792
4767.36 1898
4768.01 1947
4768.66 1940
4769.31 1864
4769.96 1786
4770.61 1585
4771.27 1571
4771.92 1483
4772.57 1497
4773.22 1385
4773.87 1418
4774.53 1398
4775.18 1419
4775.83 1373
4776.48 1439
4777.13 1462
4777.79 1436
4778.44 1608
4779.09 1688
4779.74 1795
4780.39 1842
4781.05 1846
4781.70 1839
4782.35 1903
4783.00 1724
4783.66 1722
4784.31 1627
4784.96 1580
4785.61 1463
4786.27 1452
4786.92 1393
4787.57 1327
4788.22 1309
4788.88 1307
4789.53 1279
4790.18 1280
4790.84 1261
4791.49 1280
4792.14 1212
4792.80 1194
4793.45 1192
4794.10 1258
4794.76 1246
4795.41 1189
4796.06 1216
4796.72 1220
4797.37 1186
4798.02 1186
4798.68 1191
4799.33 1235
4799.98 1226
4800.64 1184
4801.29 1174
4801.94 1213
4802.60 1246
4803.25 1182
4803.91 1190
4804.56 1230
4805.21 1180
4805.87 1231
4806.52 1187
4807.18 1212
4807.83 1245
4808.48 1246
4809.14 1225
4809.79 1184
4810.45 1168
4811.10 1086
4811.76 1217
4812.41 1196
4813.06 1189
4813.72 1116
4814.37 1210
4815.03 1225
4815.68 1213
4816.34 1229
4816.99 1265
4817.65 1307
4818.30 1336
4818.96 1412
4819.61 1431
4820.27 1449
4820.92 1391
4821.58 1423
4822.23 1427
4822.89 1479
4823.54 1423
4824.20 1482
4824.85 1498
4825.51 1513
4826.16 1543
4826.82 1537
4827.47 1443
4828.13 1541
4828.79 1457
4829.44 1395
4830.10 1303
4830.75 1295
4831.41 1290
4832.06 1281
4832.72 1275
4833.38 1331
4834.03 1350
4834.69 1361
4835.34 1422
4836.00 1406
4836.66 1429
4837.31 1396
4837.97 1325
4838.62 1276
4839.28 1372
4839.94 1364
4840.59 1405
4841.25 1398
4841.91 1355
4842.56 1360
4843.22 1372
4843.88 1401
4844.53 1381
4845.19 1424
4845.85 1346
4846.50 1407
4847.16 1453
4847.82 1453
4848.47 1497
4849.13 1619
4849.79 1628
4850.44 1605
4851.10 1662
4851.76 1848
4852.42 1770
4853.07 1655
4853.73 1532
4854.39 1523
4855.05 1505
4855.70 1490
4856.36 1491
4857.02 1563
4857.68 1588
4858.33 1532
4858.99 1640
4859.65 1680
4860.31 1676
4860.96 1580
4861.62 1613
4862.28 1558
4862.94 1502
4863.59 1507
4864.25 1443
4864.91 1454
4865.57 1500
4866.23 1546
4866.89 1551
4867.54 1548
4868.20 1600
4868.86 1528
4869.52 1499
4870.18 1476
4870.84 1398
4871.49 1415
4872.15 1338
4872.81 1342
4873.47 1368
4874.13 1307
4874.79 1365
4875.45 1355
4876.10 1366
4876.76 1344
4877.42 1342
4878.08 1344
4878.74 1302
4879.40 1257
4880.06 1317
4880.72 1305
4881.38 1387
4882.04 1311
4882.69 1265
4883.35 1308
4884.01 1256
4884.67 1256
4885.33 1315
4885.99 1354
4886.65 1300
4887.31 1320
4887.97 1271
4888.63 1328
4889.29 1402
4889.95 1396
4890.61 1529
4891.27 1516
4891.93 1525
4892.59 1505
4893.25 1536
4893.91 1413
4894.57 1391
4895.23 1311
4895.89 1398
4896.55 1320
4897.21 1221
4897.87 1289
4898.53 1320
4899.19 1270
4899.85 1271
4900.51 1232
4901.17 1281
4901.83 1284
4902.49 1238
4903.15 1292
4903.81 1240
4904.47 1147
4905.13 1226
4905.80 1231
4906.46 1224
4907.12 1246
4907.78 1218
4908.44 1238
4909.10 1140
4909.76 1171
4910.42 1222
4911.08 1216
4911.74 1203
4912.41 1202
4913.07 1234
4913.73 1204
4914.39 1164
4915.05 1197
4915.71 1189
4916.37 1134
4917.04 1155
4917.70 1152
4918.36 1144
4919.02 1050
4919.68 1049
4920.34 1094
4921.01 1074
4921.67 1029
4922.33 1027
4922.99 1078
4923.65 1122
4924.32 1081
4924.98 1009
4925.64 1036
4926.30 1075
4926.96 1098
4927.63 1065
4928.29 1115
4928.95 1128
4929.61 1163
4930.28 1164
4930.94 1232
4931.60 1250
4932.26 1265
4932.93 1251
4933.59 1230
4934.25 1164
4934.91 1203
4935.58 1136
4936.24 1126
4936.90 1125
4937.57 1159
4938.23 1147
4938.89 1182
4939.56 1223
4940.22 1162
4940.88 1180
4941.54 1122
4942.21 1144
4942.87 1174
4943.53 1137
4944.20 1133
4944.86 1169
4945.52 1147
4946.19 1101
4946.85 1123
4947.52 1101
4948.18 1089
4948.84 1148
4949.51 1199
4950.17 1182
4950.83 1109
4951.50 1169
4952.16 1189
4952.83 1173
4953.49 1171
4954.15 1131
4954.82 1122
4955.48 1092
4956.15 1178
4956.81 1156
4957.47 1175
4958.14 1149
4958.80 1150
4959.47 1202
4960.13 1188
4960.80 1294
4961.46 1267
4962.13 1401
4962.79 1554
4963.46 1680
4964.12 1737
4964.78 1856
4965.45 1932
4966.11 2149
4966.78 2185
4967.44 2039
4968.11 1962
4968.77 1799
4969.44 1779
4970.10 1690
4970.77 1606
4971.43 1559
4972.10 1457
4972.77 1366
4973.43 1336
4974.10 1370
4974.76 1369
4975.43 1332
4976.09 1253
4976.76 1261
4977.42 1309
4978.09 1419
4978.76 1383
4979.42 1349
4980.09 1316
4980.75 1362
4981.42 1304
4982.08 1288
4982.75 1326
4983.42 1355
4984.08 1373
4984.75 1480
4985.41 1586
4986.08 1784
4986.75 2067
4987.41 2433
4988.08 2993
4988.75 3559
4989.41 4018
4990.08 4279
4990.75 4331
4991.41 4311
4992.08 3962
4992.75 3657
4993.41 3283
4994.08 2844
4994.75 2591
4995.41 2089
4996.08 1812
4996.75 1644
4997.41 1513
4998.08 1342
4998.75 1352
4999.41 1390
5000.08 1310
5000.75 1267
5001.42 1254
5002.08 1310
5002.75 1268
5003.42 1279
5004.08 1205
5004.75 1221
5005.42 1241
5006.09 1214
5006.75 1200
5007.42 1216
5008.09 1193
5008.76 1181
5009.43 1229
5010.09 1211
5010.76 1222
5011.43 1220
5012.10 1204
5012.77 1147
5013.43 1203
5014.10 1237
5014.77 1226
5015.44 1244
5016.11 1241
5016.77 1321
5017.44 1366
5018.11 1318
5018.78 1298
5019.45 1263
5020.12 1374
5020.78 1338
5021.45 1386
5022.12 1393
5022.79 1430
5023.46 1385
5024.13 1330
5024.80 1457
5025.47 1531
5026.13 1521
5026.80 1603
5027.47 1576
5028.14 1627
5028.81 1658
5029.48 1643
5030.15 1640
5030.82 1590
5031.49 1568
5032.16 1535
5032.83 1458
5033.49 1471
5034.16 1443
5034.83 1392
5035.50 1340
5036.17 1401
5036.84 1375
5037.51 1355
5038.18 1324
5038.85 1270
5039.52 1312
5040.19 1322
5040.86 1389
5041.53 1435
5042.20 1511
5042.87 1579
5043.54 1671
5044.21 1689
5044.88 1694
5045.55 1685
5046.22 1740
5046.89 1678
5047.56 1665
5048.23 1581
5048.90 1484
5049.57 1392
5050.24 1374
5050.91 1255
5051.58 1187
5052.25 1165
5052.93 1105
5053.60 1179
5054.27 1120
5054.94 1181
5055.61 1184
5056.28 1245
5056.95 1251
5057.62 1222
5058.29 1211
5058.96 1284
5059.63 1264
5060.31 1259
5060.98 1227
5061.65 1208
5062.32 1202
5062.99 1181
5063.66 1172
5064.33 1119
5065.00 1210
5065.68 1236
5066.35 1248
5067.02 1233
5067.69 1131
5068.36 1119
5069.03 1170
5069.71 1213
5070.38 1173
5071.05 1111
5071.72 1174
5072.39 1193
5073.07 1107
5073.74 1086
5074.41 1131
5075.08 1056
5075.75 1120
5076.43 1116
5077.10 1075
5077.77 1118
5078.44 1141
5079.12 1120
5079.79 1197
5080.46 1221
5081.13 1217
5081.81 1214
5082.48 1235
5083.15 1239
5083.82 1251
5084.50 1232
5085.17 1172
5085.84 1098
5086.52 1099
5087.19 1094
5087.86 1128
5088.53 1137
5089.21 1170
5089.88 1149
5090.55 1185
5091.23 1185
5091.90 1230
5092.57 1305
5093.25 1226
5093.92 1279
5094.59 1270
5095.27 1250
5095.94 1204
5096.61 1177
5097.29 1170
5097.96 1203
5098.63 1160
5099.31 1176
5099.98 1162
5100.66 1181
5101.33 1201
5102.00 1208
5102.68 1223
5103.35 1279
5104.03 1292
5104.70 1350
5105.37 1349
5106.05 1327
5106.72 1295
5107.40 1365
5108.07 1335
5108.75 1297
5109.42 1250
5110.09 1162
5110.77 1171
5111.44 1147
5112.12 1105
5112.79 1116
5113.47 1126
5114.14 1095
5114.82 1013
5115.49 1008
5116.17 1084
5116.84 1034
5117.52 1012
5118.19 1046
5118.87 1121
5119.54 1166
5120.22 1134
5120.89 1210
5121.57 1163
5122.24 1129
5122.92 1087
5123.59 1144
5124.27 1071
5124.94 1072
5125.62 1093
5126.29 1090
5126.97 1109
5127.65 1044
5128.32 1040
5129.00 1101
5129.67 1170
5130.35 1131
5131.02 1053
5131.70 1114
5132.38 1149
5133.05 1185
5133.73 1144
5134.40 1122
5135.08 1145
5135.76 1105
5136.43 1188
5137.11 1125
5137.79 1155
5138.46 1143
5139.14 1159
5139.81 1170
5140.49 1143
5141.17 1157
5141.84 1137
5142.52 1160
5143.20 1160
5143.87 1096
5144.55 1041
5145.23 1060
5145.90 1049
5146.58 1007
5147.26 1035
5147.93 989
5148.61 966
5149.29 1025
5149.97 954
5150.64 1028
5151.32 995
5152.00 978
5152.67 1025
5153.35 1010
5154.03 1047
5154.71 1006
5155.38 1021
5156.06 1011
5156.74 1054
5157.42 1015
5158.09 1037
5158.77 1041
5159.45 1009
5160.13 1031
5160.81 1038
5161.48 1076
5162.16 1044
5162.84 1036
5163.52 1053
5164.19 1058
5164.87 1005
5165.55 1028
5166.23 1035
5166.91 1025
5167.59 1065
5168.26 1105
5168.94 1158
5169.62 1120
5170.30 1065
5170.98 1056
5171.66 1046
5172.33 1005
5173.01 1106
5173.69 1043
5174.37 976
5175.05 1012
5175.73 1002
5176.41 1030
5177.09 973
5177.76 1001
5178.44 1018
5179.12 949
5179.80 1005
5180.48 1072
5181.16 1034
5181.84 1020
5182.52 1008
5183.20 1047
5183.88 1013
5184.56 1073
5185.24 1059
5185.92 962
5186.59 986
5187.27 976
5187.95 983
5188.63 974
5189.31 973
5189.99 945
5190.67 970
5191.35 952
5192.03 982
5192.71 960
5193.39 951
5194.07 936
5194.75 897
5195.43 945
5196.11 965
5196.79 937
5197.47 951
5198.15 854
5198.83 920
5199.51 979
5200.19 998
5200.87 957
5201.55 981
5202.24 972
5202.92 933
5203.60 956
5204.28 975
5204.96 992
5205.64 1028
5206.32 1038
5207.00 1057
5207.68 1003
5208.36 1014
5209.04 1047
5209.72 1000
5210.40 1019
5211.09 1102
5211.77 1111
5212.45 1086
5213.13 1122
5213.81 1118
5214.49 1100
5215.17 1079
5215.86 1028
5216.54 1064
5217.22 1088
5217.90 1030
5218.58 1022
5219.26 1104
5219.94 1079
5220.63 985
5221.31 1018
5221.99 1030
5222.67 1024
5223.35 1089
5224.04 1104
5224.72 1060
5225.40 1059
5226.08 1023
5226.76 1081
5227.45 1082
5228.13 1024
5228.81 1040
5229.49 1074
5230.18 1044
5230.86 1020
5231.54 987
5232.22 935
5232.90 1042
5233.59 1065
5234.27 1107
5234.95 1077
5235.64 1084
5236.32 1113
5237.00 1131
5237.68 1149
5238.37 1224
5239.05 1273
5239.73 1270
5240.42 1369
5241.10 1414
5241.78 1482
5242.46 1622
5243.15 1835
5243.83 1917
5244.51 2012
5245.20 1922
5245.88 1843
5246.56 1803
5247.25 1628
5247.93 1548
5248.62 1394
5249.30 1363
5249.98 1235
5250.67 1204
5251.35 1126
5252.03 1095
5252.72 1077
5253.40 1039
5254.09 1016
5254.77 1004
5255.45 1013
5256.14 1020
5256.82 1056
5257.51 1053
5258.19 1021
5258.87 1003
5259.56 1037
5260.24 1107
5260.93 1103
5261.61 1081
5262.30 1062
5262.98 1110
5263.66 1187
5264.35 1135
5265.03 1159
5265.72 1143
5266.40 1148
5267.09 1145
5267.77 1135
5268.46 1124
5269.14 1106
5269.83 1103
5270.51 1086
5271.20 1135
5271.88 1122
5272.57 1126
5273.25 1164
5273.94 1184
5274.62 1128
5275.31 1201
5275.99 1093
5276.68 1110
5277.37 1184
5278.05 1215
5278.74 1273
5279.42 1330
5280.11 1303
5280.79 1257
5281.48 1369
5282.16 1446
5282.85 1458
5283.54 1428
5284.22 1448
5284.91 1396
5285.59 1364
5286.28 1305
5286.97 1299
5287.65 1257
5288.34 1335
5289.02 1350
5289.71 1505
5290.40 1650
5291.08 1744
5291.77 1976
5292.46 2136
5293.14 2296
5293.83 2443
5294.52 2676
5295.20 2645
5295.89 2417
5296.58 2325
5297.26 2076
5297.95 1865
5298.64 1727
5299.32 1453
5300.01 1452
5300.70 1330
5301.38 1181
5302.07 1194
5302.76 1178
5303.44 1180
5304.13 1117
5304.82 1123
5305.51 1089
5306.19 1129
5306.88 1151
5307.57 1065
5308.26 1090
5308.94 1090
5309.63 1025
5310.32 1031
5311.01 1063
5311.69 1040
5312.38 1037
5313.07 1026
5313.76 1012
5314.44 1008
5315.13 1079
5315.82 1031
5316.51 1016
5317.20 992
5317.88 998
5318.57 1055
5319.26 1064
5319.95 1066
5320.64 1100
5321.33 1124
5322.01 1121
5322.70 1118
5323.39 1064
5324.08 1086
5324.77 1078
5325.46 1112
5326.14 1057
5326.83 1038
5327.52 1067
5328.21 1073
5328.90 1081
5329.59 1080
5330.28 1121
5330.97 1177
5331.66 1213
5332.34 1184
5333.03 1162
5333.72 1149
5334.41 1194
5335.10 1170
5335.79 1131
5336.48 1081
5337.17 1036
5337.86 1082
5338.55 1092
5339.24 1027
5339.93 1059
5340.62 1037
5341.31 1038
5341.99 1070
5342.68 1084
5343.37 1088
5344.06 1103
5344.75 1114
5345.44 1133
5346.13 1171
5346.82 1151
5347.51 1246
5348.20 1207
5348.89 1190
5349.58 1195
5350.27 1236
5350.96 1175
5351.65 1191
5352.34 1133
5353.03 1118
5353.73 1152
5354.42 1116
5355.11 1093
5355.80 1014
5356.49 1038
5357.18 1030
5357.87 1053
5358.56 1022
5359.25 1034
5359.94 996
5360.63 1090
5361.32 1084
5362.01 990
5362.70 1026
5363.40 1020
5364.09 1066
5364.78 1052
5365.47 1075
5366.16 1073
5366.85 1067
5367.54 1056
5368.23 1127
5368.93 1080
5369.62 1078
5370.31 1109
5371.00 1104
5371.69 1094
5372.38 1080
5373.07 1109
5373.77 1083
5374.46 1023
5375.15 1093
5375.84 1070
5376.53 1047
5377.23 1095
5377.92 1159
5378.61 1127
5379.30 1141
5379.99 1170
5380.69 1173
5381.38 1098
5382.07 1170
5382.76 1162
5383.45 1143
5384.15 1133
5384.84 1071
5385.53 1024
5386.22 1064
5386.92 1053
5387.61 1068
5388.30 1009
5388.99 1055
5389.69 1070
5390.38 1067
5391.07 1051
5391.77 1127
5392.46 1078
5393.15 1017
5393.84 1046
5394.54 1108
5395.23 1058
5395.92 1072
5396.62 1061
5397.31 1046
5398.00 994
5398.70 988
5399.39 1016
5400.08 973
5400.78 990
5401.47 977
5402.16 947
5402.86 916
5403.55 935
5404.24 923
5404.94 977
5405.63 956
5406.33 975
5407.02 1003
5407.71 1006
5408.41 982
5409.10 953
5409.79 1009
5410.49 988
5411.18 1029
5411.88 982
5412.57 1045
5413.27 1038
5413.96 972
5414.65 1007
5415.35 1055
5416.04 1002
5416.74 1022
5417.43 961
5418.13 978
5418.82 1006
5419.52 1005
5420.21 1087
5420.90 1041
5421.60 1095
5422.29 1042
5422.99 1050
5423.68 1002
5424.38 1017
5425.07 1046
5425.77 1102
5426.46 995
5427.16 1025
5427.85 967
5428.55 967
5429.25 1003
5429.94 953
5430.64 971
5431.33 991
5432.03 997
5432.72 988
5433.42 991
5434.11 945
5434.81 959
5435.50 957
5436.20 971
5436.90 1056
5437.59 1042
5438.29 1132
5438.98 1125
5439.68 1092
5440.38 1122
5441.07 1068
5441.77 1085
5442.46 1107
5443.16 1117
5443.86 1124
5444.55 1143
5445.25 1230
5445.94 1260
5446.64 1311
5447.34 1373
5448.03 1362
5448.73 1423
5449.43 1430
5450.12 1395
5450.82 1353
5451.52 1349
5452.21 1309
5452.91 1276
5453.61 1263
5454.30 1361
5455.00 1469
5455.70 1614
5456.39 1583
5457.09 1761
5457.79 1738
5458.49 1633
5459.18 1661
5459.88 1690
5460.58 1529
5461.27 1386
5461.97 1348
5462.67 1290
5463.37 1261
5464.06 1224
5464.76 1186
5465.46 1196
5466.16 1205
5466.86 1204
5467.55 1140
5468.25 1099
5468.95 1125
5469.65 1024
5470.34 1077
5471.04 1081
5471.74 1065
5472.44 1089
5473.14 1112
5473.83 1100
5474.53 1081
5475.23 1116
5475.93 1082
5476.63 1073
5477.33 1125
5478.02 1187
5478.72 1135
5479.42 1233
5480.12 1301
5480.82 1331
5481.52 1350
5482.21 1271
5482.91 1285
5483.61 1318
5484.31 1369
5485.01 1259
5485.71 1232
5486.41 1220
5487.11 1277
5487.81 1234
5488.50 1203
5489.20 1209
5489.90 1328
5490.60 1188
5491.30 1187
5492.00 1210
5492.70 1259
5493.40 1268
5494.10 1326
5494.80 1282
5495.50 1319
5496.20 1359
5496.90 1347
5497.60 1365
5498.30 1397
5499.00 1472
5499.70 1527
5500.40 1669
5501.10 1720
5501.80 1776
5502.50 1779
5503.20 1879
5503.90 1917
5504.60 1781
5505.30 1689
5506.00 1665
5506.70 1545
5507.40 1596
5508.10 1604
5508.80 1503
5509.50 1544
5510.20 1497
5510.90 1457
5511.60 1392
5512.30 1446
5513.00 1402
5513.70 1458
5514.40 1466
5515.10 1499
5515.80 1494
5516.50 1499
5517.20 1467
5517.91 1409
5518.61 1485
5519.31 1500
5520.01 1603
5520.71 1640
5521.41 1685
5522.11 1677
5522.81 1685
5523.51 1656
5524.22 1560
5524.92 1449
5525.62 1423
5526.32 1405
5527.02 1270
5527.72 1217
5528.42 1180
5529.13 1123
5529.83 1182
5530.53 1134
5531.23 1145
5531.93 1129
5532.63 1121
5533.34 1117
5534.04 1151
5534.74 1196
5535.44 1107
5536.14 1143
5536.85 1142
5537.55 1190
5538.25 1129
5538.95 1184
5539.66 1155
5540.36 1183
5541.06 1130
5541.76 1178
5542.47 1180
5543.17 1138
5543.87 1237
5544.57 1225
5545.28 1226
5545.98 1266
5546.68 1327
5547.38 1352
5548.09 1387
5548.79 1413
5549.49 1401
5550.20 1339
5550.90 1354
5551.60 1266
5552.31 1213
5553.01 1247
5553.71 1169
5554.41 1118
5555.12 1141
5555.82 1104
5556.52 1140
5557.23 1115
5557.93 1124
5558.64 1141
5559.34 1114
5560.04 1068
5560.75 1122
5561.45 1105
5562.15 1109
5562.86 1122
5563.56 1116
5564.26 1127
5564.97 1044
5565.67 1071
5566.38 1051
5567.08 1043
5567.78 1062
5568.49 1101
5569.19 1095
5569.90 1074
5570.60 1102
5571.31 1075
5572.01 1046
5572.71 1053
5573.42 1161
5574.12 1170
5574.83 1107
5575.53 1150
5576.24 1130
5576.94 1210
5577.65 1258
5578.35 1225
5579.06 1242
5579.76 1275
5580.47 1225
5581.17 1148
5581.88 1159
5582.58 1134
5583.29 1068
5583.99 1080
5584.70 1094
5585.40 1083
5586.11 1085
5586.81 1040
5587.52 1048
5588.22 1075
5588.93 1066
5589.63 1044
5590.34 1027
5591.04 1015
5591.75 962
5592.46 947
5593.16 1035
5593.87 998
5594.57 1031
5595.28 1047
5595.99 1048
5596.69 1036
5597.40 1012
5598.10 1006
5598.81 998
5599.52 1011
5600.22 1026
5600.93 1045
5601.63 1035
5602.34 1011
5603.05 984
5603.75 998
5604.46 1008
5605.17 1037
5605.87 1036
5606.58 988
5607.29 970
5607.99 972
5608.70 997
5609.41 977
5610.11 949
5610.82 980
5611.53 1003
5612.23 1015
5612.94 1021
5613.65 1011
5614.35 1031
5615.06 1035
5615.77 1026
5616.48 1064
5617.18 1078
5617.89 1034
5618.60 1003
5619.30 1044
5620.01 1013
5620.72 1039
5621.43 1063
5622.13 1054
5622.84 1067
5623.55 1007
5624.26 995
5624.96 979
5625.67 1013
5626.38 1034
5627.09 1025
5627.80 1003
5628.50 966
5629.21 961
5629.92 1051
5630.63 1013
5631.34 1074
5632.04 1115
5632.75 1123
5633.46 1113
5634.17 1146
5634.88 1169
5635.59 1083
5636.29 1135
5637.00 1128
5637.71 1110
5638.42 1041
5639.13 1019
5639.84 1040
5640.55 1026
5641.25 975
5641.96 1070
5642.67 1038
5643.38 974
5644.09 1006
5644.80 1095
5645.51 1033
5646.22 1036
5646.93 1075
5647.63 1130
5648.34 1132
5649.05 1059
5649.76 1095
5650.47 1086
5651.18 1071
5651.89 1125
5652.60 1108
5653.31 1109
5654.02 1130
5654.73 1145
5655.44 1140
5656.15 1131
5656.86 1154
5657.57 1158
5658.28 1152
5658.99 1160
5659.70 1153
5660.41 1208
5661.12 1194
5661.83 1186
5662.54 1144
5663.25 1114
5663.96 1169
5664.67 1143
5665.38 1091
5666.09 1052
5666.80 1059
5667.51 1078
5668.22 1130
5668.93 1114
5669.64 1140
5670.35 1226
5671.06 1219
5671.77 1281
5672.48 1281
5673.19 1256
5673.90 1263
5674.62 1288
5675.33 1136
5676.04 1129
5676.75 1201
5677.46 1240
5678.17 1231
5678.88 1182
5679.59 1088
5680.30 1133
5681.01 1214
5681.73 1227
5682.44 1242
5683.15 1145
5683.86 1178
5684.57 1185
5685.28 1144
5685.99 1165
5686.71 1183
5687.42 1191
5688.13 1212
5688.84 1148
5689.55 1141
5690.27 1205
5690.98 1191
5691.69 1142
5692.40 1207
5693.11 1256
5693.82 1224
5694.54 1119
5695.25 1161
5695.96 1218
5696.67 1206
5697.39 1218
5698.10 1180
5698.81 1251
5699.52 1266
5700.24 1293
5700.95 1303
5701.66 1288
5702.37 1295
5703.09 1323
5703.80 1318
5704.51 1326
5705.22 1303
5705.94 1317
5706.65 1343
5707.36 1366
5708.08 1315
5708.79 1341
5709.50 1409
5710.21 1373
5710.93 1355
5711.64 1405
5712.35 1449
5713.07 1453
5713.78 1390
5714.49 1411
5715.21 1442
5715.92 1472
5716.63 1452
5717.35 1498
5718.06 1516
5718.77 1467
5719.49 1529
5720.20 1505
5720.92 1462
5721.63 1494
5722.34 1568
5723.06 1561
5723.77 1561
5724.48 1694
5725.20 1713
5725.91 1762
5726.63 1949
5727.34 2041
5728.06 2243
5728.77 2401
5729.48 2496
5730.20 2488
5730.91 2417
5731.63 2329
5732.34 2295
5733.06 2275
5733.77 2205
5734.49 2097
5735.20 1941
5735.91 1850
5736.63 1972
5737.34 1954
5738.06 1959
5738.77 1929
5739.49 1956
5740.20 1995
5740.92 1950
5741.63 1937
5742.35 1971
5743.06 2083
5743.78 2122
5744.49 2073
5745.21 2091
5745.92 2093
5746.64 2216
5747.36 2242
5748.07 2245
5748.79 2294
5749.50 2356
5750.22 2437
5750.93 2536
5751.65 2593
5752.36 2607
5753.08 2721
5753.80 2768
5754.51 2926
5755.23 2939
5755.94 2941
5756.66 2975
5757.38 3111
5758.09 3052
5758.81 3126
5759.52 3076
5760.24 3146
5760.96 3212
5761.67 3338
5762.39 3564
5763.11 3679
5763.82 4141
5764.54 4449
5765.25 4793
5765.97 4959
5766.69 5270
5767.40 5440
5768.12 5463
5768.84 5546
5769.55 5641
5770.27 6163
5770.99 7124
5771.71 8657
5772.42 11366
5773.14 14430
5773.86 18134
5774.57 21032
5775.29 22080
5776.01 21273
5776.72 19136
5777.44 16087
5778.16 12703
5778.88 9998
5779.59 8472
5780.31 7180
5781.03 6375
5781.75 6082
5782.46 5697
5783.18 5454
5783.90 5532
5784.62 5303
5785.33 5314
5786.05 5361
5786.77 5454
5787.49 5404
5788.21 5608
5788.92 5693
5789.64 5766
5790.36 5685
5791.08 5664
5791.80 5803
5792.51 5805
5793.23 5927
5793.95 5880
5794.67 5881
5795.39 5655
5796.11 5245
5796.83 4762
5797.54 4459
5798.26 4173
5798.98 3955
5799.70 3681
5800.42 3542
5801.14 3584
5801.86 3696
5802.57 3720
5803.29 3627
5804.01 3561
5804.73 3493
5805.45 3499
5806.17 3348
5806.89 3234
5807.61 3231
5808.33 3124
5809.05 2981
5809.77 2900
5810.48 2882
5811.20 2900
5811.92 2900
5812.64 3010
5813.36 3036
5814.08 2982
5814.80 2895
5815.52 2899
5816.24 2742
5816.96 2625
5817.68 2533
5818.40 2466
5819.12 2476
5819.84 2419
5820.56 2432
5821.28 2377
5822.00 2371
5822.72 2358
5823.44 2323
5824.16 2354
5824.88 2393
5825.60 2375
5826.32 2402
5827.04 2299
5827.76 2274
5828.48 2358
5829.20 2250
5829.92 2312
5830.64 2246
5831.36 2257
5832.09 2363
5832.81 2281
5833.53 2308
5834.25 2305
5834.97 2305
5835.69 2143
5836.41 2123
5837.13 2135
5837.85 2170
5838.57 2135
5839.29 2110
5840.02 2072
5840.74 2055
5841.46 2053
5842.18 2025
5842.90 2015
5843.62 1988
5844.34 2006
5845.06 2068
5845.79 2119
5846.51 2096
5847.23 2231
5847.95 2173
5848.67 2136
5849.39 1984
5850.12 2023
5850.84 1978
5851.56 2021
5852.28 1899
5853.00 1920
5853.73 1852
5854.45 1853
5855.17 1831
5855.89 1814
5856.61 1802
5857.34 1817
5858.06 1846
5858.78 1820
5859.50 1846
5860.23 1851
5860.95 1781
5861.67 1766
5862.39 1869
5863.12 1814
5863.84 1735
5864.56 1667
5865.28 1730
5866.01 1739
5866.73 1628
5867.45 1727
5868.18 1732
5868.90 1755
5869.62 1737
5870.34 1706
5871.07 1634
5871.79 1588
5872.51 1601
5873.24 1626
5873.96 1591
5874.68 1509
5875.41 1505
5876.13 1536
5876.85 1562
5877.58 1605
5878.30 1609
5879.02 1623
5879.75 1656
5880.47 1687
5881.19 1753
5881.92 1690
5882.64 1639
5883.37 1576
5884.09 1483
5884.81 1507
5885.54 1481
5886.26 1412
5886.99 1464
5887.71 1478
5888.43 1352
5889.16 1379
5889.88 1360
5890.61 1326
5891.33 1286
5892.06 1314
5892.78 1308
5893.50 1314
5894.23 1316
5894.95 1276
5895.68 1272
5896.40 1270
5897.13 1305
5897.85 1310
5898.58 1250
5899.30 1267
5900.03 1249
5900.75 1305
5901.48 1308
5902.20 1367
5902.93 1429
5903.65 1365
5904.38 1363
5905.10 1416
5905.83 1394
5906.55 1398
5907.28 1437
5908.00 1411
5908.73 1383
5909.45 1359
5910.18 1284
5910.90 1322
5911.63 1356
5912.36 1342
5913.08 1326
5913.81 1300
5914.53 1356
5915.26 1403
5915.98 1507
5916.71 1417
5917.44 1403
5918.16 1457
5918.89 1410
5919.61 1398
5920.34 1440
5921.07 1437
5921.79 1423
5922.52 1380
5923.25 1347
5923.97 1392
5924.70 1385
5925.42 1321
5926.15 1355
5926.88 1382
5927.60 1467
5928.33 1384
5929.06 1457
5929.78 1481
5930.51 1468
5931.24 1428
5931.96 1414
5932.69 1521
5933.42 1446
5934.15 1426
5934.87 1411
5935.60 1490
5936.33 1538
5937.05 1523
5937.78 1544
5938.51 1629
5939.24 1636
5939.96 1601
5940.69 1658
5941.42 1697
5942.14 1708
5942.87 1660
5943.60 1616
5944.33 1623
5945.06 1612
5945.78 1599
5946.51 1654
5947.24 1668
5947.97 1742
5948.69 1686
5949.42 1708
5950.15 1621
5950.88 1663
5951.61 1733
5952.33 1732
5953.06 1852
5953.79 1798
5954.52 1845
5955.25 1871
5955.98 1945
5956.70 1935
5957.43 1970
5958.16 1966
5958.89 1923
5959.62 1983
5960.35 1973
5961.07 1970
5961.80 1975
5962.53 1913
5963.26 2007
5963.99 2002
5964.72 1999
5965.45 1992
5966.18 2042
5966.90 2082
5967.63 2189
5968.36 2348
5969.09 2421
5969.82 2449
5970.55 2370
5971.28 2376
5972.01 2459
5972.74 2366
5973.47 2331
5974.20 2432
5974.93 2445
5975.66 2465
5976.39 2455
5977.12 2474
5977.84 2488
5978.57 2556
5979.30 2567
5980.03 2641
5980.76 2758
5981.49 2885
5982.22 2902
5982.95 3038
5983.68 3119
5984.41 2997
5985.14 3091
5985.87 3191
5986.60 3258
5987.33 3100
5988.06 3100
5988.79 3145
5989.53 3048
5990.26 3016
5990.99 3107
5991.72 3031
5992.45 3057
5993.18 3185
5993.91 3195
5994.64 3292
5995.37 3357
5996.10 3436
5996.83 3433
5997.56 3547
5998.29 3581
5999.02 3698
5999.75 3593
6000.49 3588
6001.22 3528
6001.95 3513
6002.68 3524
6003.41 3443
6004.14 3382
6004.87 3291
6005.60 3340
6006.34 3239
6007.07 3165
6007.80 3369
6008.53 3437
6009.26 3654
6009.99 4123
6010.72 4724
6011.46 5800
6012.19 7018
6012.92 8425
6013.65 9994
6014.38 11489
6015.12 12188
6015.85 12412
6016.58 11872
6017.31 11197
6018.04 10002
6018.78 8955
6019.51 7702
6020.24 6623
6020.97 5697
6021.70 4696
6022.44 4095
6023.17 3541
6023.90 3167
6024.63 2972
6025.37 2896
6026.10 2750
6026.83 2574
6027.57 2517
6028.30 2473
6029.03 2437
6029.76 2461
6030.50 2486
6031.23 2412
6031.96 2281
6032.70 2181
6033.43 2190
6034.16 2139
6034.89 2100
6035.63 2027
6036.36 2070
6037.09 2063
6037.83 2099
6038.56 2128
6039.29 2164
6040.03 2270
6040.76 2303
6041.49 2277
6042.23 2289
6042.96 2286
6043.70 2343
6044.43 2404
6045.16 2327
6045.90 2311
6046.63 2323
6047.36 2352
6048.10 2436
6048.83 2464
6049.57 2411
6050.30 2523
6051.03 2699
6051.77 2817
6052.50 2970
6053.24 3147
6053.97 3205
6054.71 3224
6055.44 3002
6056.17 3016
6056.91 2923
6057.64 2844
6058.38 2735
6059.11 2632
6059.85 2523
6060.58 2572
6061.32 2574
6062.05 2571
6062.79 2520
6063.52 2483
6064.26 2402
6064.99 2340
6065.73 2399
6066.46 2415
6067.20 2328
6067.93 2292
6068.67 2255
6069.40 2157
6070.14 2177
6070.87 2177
6071.61 2153
6072.34 2190
6073.08 2147
6073.81 2125
6074.55 2141
6075.28 2149
6076.02 2091
6076.76 2055
6077.49 2077
6078.23 2089
6078.96 2090
6079.70 2110
6080.44 2113
6081.17 2142
6081.91 2045
6082.64 1995
6083.38 1914
6084.12 1906
6084.85 1881
6085.59 1894
6086.32 1865
6087.06 1851
6087.80 1864
6088.53 1857
6089.27 1845
6090.01 1814
6090.74 1860
6091.48 1875
6092.22 1925
6092.95 1906
6093.69 1831
6094.43 1870
6095.16 1890
6095.90 1806
6096.64 1809
6097.37 1756
6098.11 1767
6098.85 1766
6099.58 1741
6100.32 1719
6101.06 1693
6101.80 1698
6102.53 1723
6103.27 1676
6104.01 1615
6104.74 1649
6105.48 1647
6106.22 1673
6106.96 1677
6107.69 1656
6108.43 1648
6109.17 1722
6109.91 1713
6110.65 1738
6111.38 1786
6112.12 1769
6112.86 1851
6113.60 1787
6114.33 1794
6115.07 1753
6115.81 1785
6116.55 1689
6117.29 1645
6118.02 1636
6118.76 1729
6119.50 1662
6120.24 1781
6120.98 1709
6121.72 1694
6122.45 1693
6123.19 1723
6123.93 1709
6124.67 1734
6125.41 1753
6126.15 1800
6126.89 1838
6127.63 1764
6128.36 1729
6129.10 1694
6129.84 1715
6130.58 1702
6131.32 1690
6132.06 1733
6132.80 1773
6133.54 1742
6134.28 1723
6135.02 1709
6135.75 1682
6136.49 1751
6137.23 1721
6137.97 1707
6138.71 1785
6139.45 1753
6140.19 1695
6140.93 1745
6141.67 1753
6142.41 1753
6143.15 1726
6143.89 1715
6144.63 1773
6145.37 1779
6146.11 1758
6146.85 1784
6147.59 1787
6148.33 1834
6149.07 1857
6149.81 1871
6150.55 1919
6151.29 1877
6152.03 1863
6152.77 1873
6153.51 1863
6154.25 1898
6154.99 1905
6155.73 1863
6156.47 1874
6157.21 1955
6157.95 2004
6158.69 2019
6159.43 1994
6160.17 2114
6160.92 1982
6161.66 2068
6162.40 2061
6163.14 2130
6163.88 2231
6164.62 2389
6165.36 2484
6166.10 2613
6166.84 2692
6167.58 2867
6168.33 2914
6169.07 2971
6169.81 2959
6170.55 2895
6171.29 2912
6172.03 2874
6172.77 2856
6173.52 2793
6174.26 2778
6175.00 2639
6175.74 2624
6176.48 2562
6177.22 2600
6177.97 2623
6178.71 2555
6179.45 2504
6180.19 2553
6180.93 2616
6181.67 2551
6182.42 2664
6183.16 2717
6183.90 2759
6184.64 2715
6185.39 2779
6186.13 2792
6186.87 2820
6187.61 2834
6188.35 2843
6189.10 2895
6189.84 2912
6190.58 2889
6191.33 2943
6192.07 3043
6192.81 3122
6193.55 3216
6194.30 3256
6195.04 3403
6195.78 3372
6196.52 3365
6197.27 3433
6198.01 3373
6198.75 3321
6199.50 3399
6200.24 3434
6200.98 3440
6201.73 3400
6202.47 3453
6203.21 3527
6203.96 3634
6204.70 4145
6205.44 4562
6206.19 5447
6206.93 6744
6207.67 8730
6208.42 11211
6209.16 13558
6209.90 15571
6210.65 16918
6211.39 17308
6212.14 16422
6212.88 14823
6213.62 13251
6214.37 11320
6215.11 9442
6215.86 7639
6216.60 6255
6217.34 5272
6218.09 4419
6218.83 3877
6219.58 3542
6220.32 3193
6221.07 3060
6221.81 3019
6222.55 2975
6223.30 2957
6224.04 2832
6224.79 2852
6225.53 2775
6226.28 2723
6227.02 2620
6227.77 2518
6228.51 2389
6229.26 2155
6230.00 2111
6230.75 1982
6231.49 1871
6232.24 1883
6232.98 1860
6233.73 1954
6234.47 1951
6235.22 1905
6235.96 1945
6236.71 2041
6237.45 2042
6238.20 2113
6238.94 2179
6239.69 2100
6240.44 2067
6241.18 2149
6241.93 2143
6242.67 2155
6243.42 2163
6244.16 2300
6244.91 2410
6245.66 2533
6246.40 2705
6247.15 2932
6247.89 3166
6248.64 3233
6249.39 3363
6250.13 3255
6250.88 3325
6251.62 3192
6252.37 3023
6253.12 2801
6253.86 2771
6254.61 2692
6255.36 2630
6256.10 2700
6256.85 2563
6257.59 2565
6258.34 2529
6259.09 2491
6259.83 2460
6260.58 2478
6261.33 2460
6262.08 2472
6262.82 2545
6263.57 2573
6264.32 2522
6265.06 2673
6265.81 2538
6266.56 2566
6267.30 2560
6268.05 2500
6268.80 2449
6269.55 2523
6270.29 2496
6271.04 2439
6271.79 2571
6272.54 2670
6273.28 2794
6274.03 2971
6274.78 3104
6275.53 3239
6276.27 3410
6277.02 3655
6277.77 3871
6278.52 4009
6279.26 4041
6280.01 3799
6280.76 3599
6281.51 3287
6282.26 3031
6283.00 2870
6283.75 2682
6284.50 2461
6285.25 2496
6286.00 2327
6286.75 2334
6287.49 2213
6288.24 2160
6288.99 2149
6289.74 2106
6290.49 2096
6291.24 2038
6291.99 2053
6292.73 1940
6293.48 1936
6294.23 1932
6294.98 1881
6295.73 1871
6296.48 1863
6297.23 1926
6297.98 1912
6298.72 1845
6299.47 1826
6300.22 1966
6300.97 1971
6301.72 2112
6302.47 2275
6303.22 2435
6303.97 2579
6304.72 2766
6305.47 2759
6306.22 2605
6306.97 2526
6307.72 2386
6308.47 2271
6309.22 2093
6309.97 1959
6310.72 1904
6311.47 1947
6312.22 1846
6312.96 1826
6313.71 1868
6314.46 1875
6315.21 1881
6315.96 1941
6316.72 1908
6317.47 1909
6318.22 1981
6318.97 1950
6319.72 1886
6320.47 1851
6321.22 1807
6321.97 1788
6322.72 1798
6323.47 1683
6324.22 1718
6324.97 1689
6325.72 1605
6326.47 1529
6327.22 1584
6327.97 1628
6328.72 1510
6329.47 1551
6330.22 1564
6330.98 1524
6331.73 1523
6332.48 1541
6333.23 1587
6333.98 1645
6334.73 1537
6335.48 1552
6336.23 1547
6336.98 1582
6337.74 1607
6338.49 1539
6339.24 1592
6339.99 1571
6340.74 1558
6341.49 1548
6342.25 1556
6343.00 1635
6343.75 1576
6344.50 1624
6345.25 1607
6346.00 1598
6346.76 1572
6347.51 1540
6348.26 1554
6349.01 1480
6349.76 1503
6350.52 1503
6351.27 1624
6352.02 1611
6352.77 1615
6353.52 1705
6354.28 1772
6355.03 1722
6355.78 1632
6356.53 1700
6357.29 1634
6358.04 1669
6358.79 1599
6359.54 1554
6360.30 1520
6361.05 1485
6361.80 1482
6362.56 1492
6363.31 1465
6364.06 1491
6364.81 1461
6365.57 1461
6366.32 1487
6367.07 1435
6367.83 1496
6368.58 1414
6369.33 1405
6370.09 1429
6370.84 1477
6371.59 1424
6372.35 1423
6373.10 1412
6373.85 1464
6374.61 1460
6375.36 1451
6376.11 1470
6376.87 1388
6377.62 1472
6378.38 1467
6379.13 1584
6379.88 1581
6380.64 1481
6381.39 1507
6382.14 1445
6382.90 1486
6383.65 1500
6384.41 1442
6385.16 1472
6385.92 1421
6386.67 1409
6387.42 1385
6388.18 1382
6388.93 1396
6389.69 1351
6390.44 1351
6391.20 1343
6391.95 1363
6392.71 1280
6393.46 1316
6394.21 1329
6394.97 1350
6395.72 1323
6396.48 1335
6397.23 1274
6397.99 1328
6398.74 1236
6399.50 1310
6400.25 1268
6401.01 1238
6401.76 1293
6402.52 1310
6403.27 1270
6404.03 1279
6404.79 1232
6405.54 1255
6406.30 1294
6407.05 1264
6407.81 1301
6408.56 1238
6409.32 1302
6410.07 1354
6410.83 1304
6411.59 1287
6412.34 1323
6413.10 1286
6413.85 1317
6414.61 1356
6415.36 1284
6416.12 1298
6416.88 1233
6417.63 1315
6418.39 1329
6419.14 1310
6419.90 1278
6420.66 1324
6421.41 1286
6422.17 1345
6422.93 1328
6423.68 1337
6424.44 1291
6425.20 1336
6425.95 1349
6426.71 1340
6427.47 1311
6428.22 1315
6428.98 1309
6429.74 1339
6430.49 1343
6431.25 1317
6432.01 1334
6432.76 1354
6433.52 1354
6434.28 1357
6435.03 1400
6435.79 1371
6436.55 1448
6437.31 1434
6438.06 1488
6438.82 1522
6439.58 1526
6440.34 1600
6441.09 1583
6441.85 1598
6442.61 1575
6443.37 1606
6444.12 1595
6444.88 1515
6445.64 1499
6446.40 1506
6447.15 1430
6447.91 1501
6448.67 1461
6449.43 1474
6450.19 1520
6450.94 1513
6451.70 1486
6452.46 1493
6453.22 1503
6453.98 1455
6454.74 1498
6455.49 1498
6456.25 1519
6457.01 1541
6457.77 1546
6458.53 1540
6459.29 1597
6460.04 1623
6460.80 1666
6461.56 1608
6462.32 1614
6463.08 1647
6463.84 1577
6464.60 1592
6465.36 1653
6466.12 1663
6466.87 1642
6467.63 1646
6468.39 1711
6469.15 1669
6469.91 1691
6470.67 1746
6471.43 1811
6472.19 1808
6472.95 1760
6473.71 1848
6474.47 1822
6475.23 1817
6475.99 1791
6476.74 1855
6477.50 1822
6478.26 1809
6479.02 1837
6479.78 1839
6480.54 1860
6481.30 1860
6482.06 1865
6482.82 2014
6483.58 2054
6484.34 2096
6485.10 2151
6485.86 2102
6486.62 2140
6487.38 2176
6488.14 2298
6488.90 2235
6489.66 2214
6490.42 2300
6491.19 2351
6491.95 2476
6492.71 2499
6493.47 2509
6494.23 2591
6494.99 2727
6495.75 2793
6496.51 2879
6497.27 2946
6498.03 2924
6498.79 2931
6499.55 2881
6500.31 2864
6501.07 2959
6501.84 2923
6502.60 2888
6503.36 2912
6504.12 2862
6504.88 2893
6505.64 3050
6506.40 3110
6507.16 3355
6507.93 3396
6508.69 3526
6509.45 3775
6510.21 4385
6510.97 5229
6511.73 6319
6512.50 7427
6513.26 8533
6514.02 9338
6514.78 9584
6515.54 9158
6516.30 8711
6517.07 8087
6517.83 7068
6518.59 6221
6519.35 5621
6520.11 5059
6520.88 4699
6521.64 4467
6522.40 4313
6523.16 4271
6523.93 4250
6524.69 4410
6525.45 4646
6526.21 5136
6526.98 5738
6527.74 6336
6528.50 6936
6529.26 7243
6530.03 7377
6530.79 7409
6531.55 7029
6532.31 6455
6533.08 6169
6533.84 6017
6534.60 6119
6535.37 6567
6536.13 7308
6536.89 8261
6537.66 8908
6538.42 9150
6539.18 8930
6539.95 8599
6540.71 7901
6541.47 7038
6542.24 6240
6543.00 5553
6543.76 4837
6544.53 4343
6545.29 4078
6546.05 3802
6546.82 3507
6547.58 3419
6548.34 3354
6549.11 3370
6549.87 3479
6550.64 3518
6551.40 3582
6552.16 3661
6552.93 3690
6553.69 3673
6554.46 3640
6555.22 3653
6555.98 3520
6556.75 3545
6557.51 3481
6558.28 3482
6559.04 3500
6559.81 3629
6560.57 3597
6561.34 3791
6562.10 3807
6562.86 3840
6563.63 3878
6564.39 4023
6565.16 3978
6565.92 4088
6566.69 4216
6567.45 4261
6568.22 4157
6568.98 4128
6569.75 4266
6570.51 4270
6571.28 4270
6572.04 4356
6572.81 4572
6573.57 4998
6574.34 5558
6575.10 6307
6575.87 7294
6576.64 8369
6577.40 9388
6578.17 9872
6578.93 10157
6579.70 9753
6580.46 9493
6581.23 8474
6581.99 7441
6582.76 6620
6583.53 5899
6584.29 5154
6585.06 4737
6585.82 4272
6586.59 4090
6587.36 3944
6588.12 3759
6588.89 3802
6589.65 3863
6590.42 3934
6591.19 4010
6591.95 4269
6592.72 4534
6593.49 4890
6594.25 5428
6595.02 5858
6595.79 6327
6596.55 6495
6597.32 6325
6598.09 6191
6598.85 5854
6599.62 5487
6600.39 4957
6601.15 4485
6601.92 4184
6602.69 3944
6603.45 3753
6604.22 3651
6604.99 3399
6605.75 3251
6606.52 3180
6607.29 3137
6608.06 3069
6608.82 3169
6609.59 3139
6610.36 3155
6611.13 3161
6611.89 3282
6612.66 3324
6613.43 3361
6614.20 3409
6614.96 3417
6615.73 3405
6616.50 3327
6617.27 3250
6618.03 3128
6618.80 3063
6619.57 3026
6620.34 2949
6621.11 2893
6621.87 2837
6622.64 2802
6623.41 2728
6624.18 2692
6624.95 2633
6625.72 2625
6626.48 2593
6627.25 2566
6628.02 2675
6628.79 2604
6629.56 2598
6630.33 2692
6631.09 2686
6631.86 2815
6632.63 2831
6633.40 2983
6634.17 3174
6634.94 3457
6635.71 3519
6636.48 3585
6637.25 3472
6638.01 3390
6638.78 3265
6639.55 3190
6640.32 3043
6641.09 2924
6641.86 2786
6642.63 2642
6643.40 2487
6644.17 2490
6644.94 2410
6645.71 2341
6646.48 2313
6647.25 2297
6648.02 2337
6648.78 2285
6649.55 2321
6650.32 2337
6651.09 2335
6651.86 2282
6652.63 2341
6653.40 2445
6654.17 2360
6654.94 2342
6655.71 2349
6656.48 2237
6657.25 2328
6658.02 2317
6658.79 2184
6659.56 2177
6660.33 2150
6661.10 2142
6661.88 2037
6662.65 2075
6663.42 2113
6664.19 2049
6664.96 2003
6665.73 1974
6666.50 1935
6667.27 1956
6668.04 1971
6668.81 1962
6669.58 2006
6670.35 1973
6671.12 2077
6671.89 2067
6672.67 2147
6673.44 2185
6674.21 2105
6674.98 2133
6675.75 2104
6676.52 2091
6677.29 2024
6678.06 2017
6678.84 1994
6679.61 2001
6680.38 1929
6681.15 2040
6681.92 1942
6682.69 1970
6683.46 1982
6684.24 2001
6685.01 2010
6685.78 2125
6686.55 2211
6687.32 2296
6688.10 2219
6688.87 2210
6689.64 2326
6690.41 2201
6691.18 2084
6691.96 1975
6692.73 1908
6693.50 1906
6694.27 1789
6695.04 1715
6695.82 1730
6696.59 1702
6697.36 1709
6698.13 1652
6698.91 1723
6699.68 1750
6700.45 1697
6701.22 1710
6702.00 1763
6702.77 1760
6703.54 1680
6704.32 1717
6705.09 1705
6705.86 1683
6706.63 1613
6707.41 1645
6708.18 1678
6708.95 1618
6709.73 1604
6710.50 1622
6711.27 1664
6712.05 1553
6712.82 1582
6713.59 1618
6714.37 1644
6715.14 1561
6715.91 1606
6716.69 1618
6717.46 1528
6718.23 1486
6719.01 1472
6719.78 1478
6720.56 1473
6721.33 1483
6722.10 1479
6722.88 1454
6723.65 1432
6724.43 1533
6725.20 1514
6725.97 1520
6726.75 1546
6727.52 1550
6728.30 1509
6729.07 1463
6729.84 1479
6730.62 1442
6731.39 1448
6732.17 1463
6732.94 1435
6733.72 1480
6734.49 1514
6735.27 1449
6736.04 1456
6736.82 1474
6737.59 1466
6738.36 1426
6739.14 1437
6739.91 1376
6740.69 1449
6741.46 1433
6742.24 1490
6743.01 1494
6743.79 1445
6744.56 1431
6745.34 1432
6746.12 1471
6746.89 1418
6747.67 1431
6748.44 1507
6749.22 1493
6749.99 1502
6750.77 1494
6751.54 1503
6752.32 1482
6753.09 1465
6753.87 1602
6754.65 1578
6755.42 1515
6756.20 1539
6756.97 1470
6757.75 1407
6758.53 1406
6759.30 1405
6760.08 1414
6760.85 1387
6761.63 1360
6762.41 1392
6763.18 1373
6763.96 1407
6764.74 1302
6765.51 1394
6766.29 1414
6767.06 1426
6767.84 1406
6768.62 1405
6769.39 1443
6770.17 1306
6770.95 1288
6771.72 1355
6772.50 1386
6773.28 1338
6774.05 1379
6774.83 1312
6775.61 1366
6776.39 1376
6777.16 1404
6777.94 1426
6778.72 1492
6779.49 1497
6780.27 1556
6781.05 1490
6781.83 1452
6782.60 1445
6783.38 1452
6784.16 1448
6784.94 1416
6785.71 1451
6786.49 1460
6787.27 1445
6788.05 1387
6788.82 1431
6789.60 1391
6790.38 1364
6791.16 1359
6791.93 1335
6792.71 1304
6793.49 1295
6794.27 1312
6795.05 1319
6795.82 1301
6796.60 1276
6797.38 1316
6798.16 1308
6798.94 1304
6799.72 1264
6800.49 1279
6801.27 1328
6802.05 1320
6802.83 1360
6803.61 1372
6804.39 1376
6805.17 1347
6805.94 1418
6806.72 1389
6807.50 1376
6808.28 1330
6809.06 1330
6809.84 1370
6810.62 1366
6811.40 1281
6812.18 1261
6812.95 1240
6813.73 1217
6814.51 1231
6815.29 1309
6816.07 1254
6816.85 1240
6817.63 1306
6818.41 1332
6819.19 1328
6819.97 1402
6820.75 1404
6821.53 1416
6822.31 1424
6823.09 1444
6823.87 1427
6824.65 1414
6825.43 1356
6826.21 1308
6826.99 1406
6827.77 1320
6828.55 1331
6829.33 1337
6830.11 1272
6830.89 1270
6831.67 1294
6832.45 1330
6833.23 1303
6834.01 1295
6834.79 1294
6835.57 1317
6836.35 1296
6837.13 1285
6837.91 1289
6838.69 1269
6839.47 1280
6840.25 1266
6841.03 1213
6841.81 1309
6842.59 1281
6843.37 1315
6844.16 1279
6844.94 1304
6845.72 1287
6846.50 1338
6847.28 1396
6848.06 1445
6848.84 1542
6849.62 1828
6850.40 2148
6851.19 2513
6851.97 2860
6852.75 3053
6853.53 3050
6854.31 2924
6855.09 2734
6855.87 2520
6856.66 2281
6857.44 2075
6858.22 1916
6859.00 1760
6859.78 1663
6860.56 1631
6861.35 1546
6862.13 1534
6862.91 1483
6863.69 1390
6864.47 1380
6865.26 1335
6866.04 1310
6866.82 1320
6867.60 1400
6868.39 1340
6869.17 1327
6869.95 1272
6870.73 1314
6871.51 1351
6872.30 1305
6873.08 1282
6873.86 1327
6874.65 1324
6875.43 1264
6876.21 1281
6876.99 1313
6877.78 1317
6878.56 1328
6879.34 1335
6880.12 1316
6880.91 1290
6881.69 1361
6882.47 1312
6883.26 1337
6884.04 1302
6884.82 1308
6885.61 1339
6886.39 1367
6887.17 1355
6887.96 1387
6888.74 1474
6889.52 1534
6890.31 1543
6891.09 1522
6891.87 1477
6892.66 1498
6893.44 1461
6894.23 1450
6895.01 1468
6895.79 1422
6896.58 1494
6897.36 1416
6898.14 1417
6898.93 1476
6899.71 1450
6900.50 1508
6901.28 1494
6902.07 1569
6902.85 1579
6903.63 1454
6904.42 1424
6905.20 1465
6905.99 1458
6906.77 1450
6907.56 1462
6908.34 1433
6909.13 1431
6909.91 1363
6910.69 1341
6911.48 1393
6912.26 1460
6913.05 1374
6913.83 1352
6914.62 1399
6915.40 1459
6916.19 1380
6916.97 1373
6917.76 1376
6918.54 1421
6919.33 1370
6920.11 1426
6920.90 1466
6921.68 1419
6922.47 1392
6923.26 1451
6924.04 1470
6924.83 1448
6925.61 1444
6926.40 1445
6927.18 1474
6927.97 1427
6928.75 1472
6929.54 1445
6930.33 1421
6931.11 1384
6931.90 1452
6932.68 1432
6933.47 1427
6934.26 1461
6935.04 1464
6935.83 1551
6936.61 1527
6937.40 1488
6938.19 1537
6938.97 1541
6939.76 1550
6940.55 1624
6941.33 1606
6942.12 1621
6942.91 1706
6943.69 1699
6944.48 1779
6945.27 1846
6946.05 1752
6946.84 1757
6947.63 1738
6948.41 1731
6949.20 1754
6949.99 1798
6950.77 1785
6951.56 1765
6952.35 1711
6953.13 1719
6953.92 1704
6954.71 1737
6955.50 1822
6956.28 1819
6957.07 1933
6957.86 1927
6958.65 1951
6959.43 1964
6960.22 1974
6961.01 1995
6961.80 1994
6962.58 1964
6963.37 1946
6964.16 1938
6964.95 1929
6965.73 1937
6966.52 1951
6967.31 2009
6968.10 2102
6968.89 2041
6969.67 2170
6970.46 2171
6971.25 2220
6972.04 2279
6972.83 2380
6973.61 2365
6974.40 2354
6975.19 2397
6975.98 2424
6976.77 2511
6977.56 2592
6978.34 2656
6979.13 2883
6979.92 3014
6980.71 3049
6981.50 3217
6982.29 3442
6983.08 3595
6983.87 4154
6984.65 4469
6985.44 5194
6986.23 5878
6987.02 6298
6987.81 6484
6988.60 6484
6989.39 6199
6990.18 5749
6990.97 5045
6991.76 4562
6992.55 3990
6993.34 3467
6994.12 3205
6994.91 2942
6995.70 2890
6996.49 2991
6997.28 3234
6998.07 3554
6998.86 4088
6999.65 4717
7000.44 5213
7001.23 5671
7002.02 5947
7002.81 5850
7003.60 5599
7004.39 5049
7005.18 4490
7005.97 3905
7006.76 3386
7007.55 2995
7008.34 2599
7009.13 2331
7009.92 2164
7010.71 2079
7011.50 2035
7012.29 1963
7013.08 1953
7013.88 2012
7014.67 2052
7015.46 2086
7016.25 2074
7017.04 2050
7017.83 2028
7018.62 1954
7019.41 2032
7020.20 1970
7020.99 1974
7021.78 2033
7022.57 1941
7023.37 1981
7024.16 2109
7024.95 2037
7025.74 2121
7026.53 2091
7027.32 2172
7028.11 2096
7028.90 2065
7029.70 2037
7030.49 2098
7031.28 2094
7032.07 2136
7032.86 2162
7033.65 2313
7034.45 2488
7035.24 2622
7036.03 2799
7036.82 2738
7037.61 2747
7038.40 2719
7039.20 2683
7039.99 2539
7040.78 2534
7041.57 2317
7042.36 2255
7043.16 2136
7043.95 2093
7044.74 2008
7045.53 1907
7046.33 1881
7047.12 1808
7047.91 1788
7048.70 1762
7049.50 1852
7050.29 1850
7051.08 1866
7051.87 1908
7052.67 1973
7053.46 1864
7054.25 1777
7055.05 1717
7055.84 1705
7056.63 1650
7057.42 1649
7058.22 1681
7059.01 1578
7059.80 1635
7060.60 1657
7061.39 1664
7062.18 1746
7062.98 1774
7063.77 1726
7064.56 1747
7065.36 1712
7066.15 1629
7066.94 1680
7067.74 1722
7068.53 1699
7069.32 1624
7070.12 1623
7070.91 1674
7071.71 1664
7072.50 1646
7073.29 1686
7074.09 1688
7074.88 1657
7075.68 1635
7076.47 1728
7077.26 1651
7078.06 1597
7078.85 1578
7079.65 1574
7080.44 1562
7081.23 1516
7082.03 1551
7082.82 1531
7083.62 1496
7084.41 1485
7085.21 1509
7086.00 1508
7086.80 1525
7087.59 1477
7088.39 1473
7089.18 1438
7089.98 1397
7090.77 1430
7091.57 1376
7092.36 1339
7093.16 1415
7093.95 1409
7094.75 1362
7095.54 1363
7096.34 1350
7097.13 1337
7097.93 1380
7098.72 1373
7099.52 1339
7100.31 1388
7101.11 1356
7101.90 1437
7102.70 1388
7103.49 1400
7104.29 1469
7105.09 1511
7105.88 1533
7106.68 1504
7107.47 1502
7108.27 1428
7109.07 1428
7109.86 1397
7110.66 1322
7111.45 1324
7112.25 1355
7113.05 1311
7113.84 1257
7114.64 1301
7115.43 1329
7116.23 1317
7117.03 1219
7117.82 1238
7118.62 1271
7119.42 1335
7120.21 1282
7121.01 1211
7121.81 1246
7122.60 1296
7123.40 1233
7124.20 1223
7124.99 1198
7125.79 1170
7126.59 1180
7127.38 1212
7128.18 1194
7128.98 1185
7129.77 1190
7130.57 1208
7131.37 1218
7132.17 1191
7132.96 1209
7133.76 1202
7134.56 1248
7135.36 1209
7136.15 1159
7136.95 1188
7137.75 1189
7138.55 1205
7139.34 1188
7140.14 1187
7140.94 1147
7141.74 1165
7142.53 1209
7143.33 1248
7144.13 1216
7144.93 1285
7145.73 1241
7146.52 1268
7147.32 1283
7148.12 1233
7148.92 1206
7149.72 1253
7150.51 1207
7151.31 1190
7152.11 1230
7152.91 1198
7153.71 1175
7154.51 1172
7155.30 1180
7156.10 1279
7156.90 1288
7157.70 1226
7158.50 1216
7159.30 1182
7160.10 1232
7160.89 1204
7161.69 1229
7162.49 1221
7163.29 1161
7164.09 1192
7164.89 1230
7165.69 1194
7166.49 1172
7167.29 1212
7168.09 1140
7168.89 1142
7169.68 1140
7170.48 1191
7171.28 1169
7172.08 1222
7172.88 1176
7173.68 1203
7174.48 1162
7175.28 1157
7176.08 1143
7176.88 1123
7177.68 1182
7178.48 1150
7179.28 1121
7180.08 1166
7180.88 1248
7181.68 1250
7182.48 1284
7183.28 1273
7184.08 1390
7184.88 1358
7185.68 1432
7186.48 1350
7187.28 1323
7188.08 1332
7188.88 1269
7189.68 1301
7190.48 1247
7191.28 1244
7192.08 1172
7192.88 1168
7193.68 1126
7194.49 1137
7195.29 1121
7196.09 1119
7196.89 1117
7197.69 1118
7198.49 1176
7199.29 1208
7200.09 1138
7200.89 1146
7201.69 1142
7202.49 1148
7203.30 1167
7204.10 1187
7204.90 1115
7205.70 1180
7206.50 1133
7207.30 1129
7208.10 1133
7208.91 1112
7209.71 1207
7210.51 1237
7211.31 1187
7212.11 1183
7212.91 1204
7213.72 1219
7214.52 1187
7215.32 1196
7216.12 1142
7216.92 1191
7217.73 1155
7218.53 1204
7219.33 1156
7220.13 1243
7220.93 1218
7221.74 1279
7222.54 1184
7223.34 1185
7224.14 1249
7224.94 1227
7225.75 1253
7226.55 1245
7227.35 1250
7228.16 1257
7228.96 1230
7229.76 1243
7230.56 1258
7231.37 1212
7232.17 1285
7232.97 1313
7233.77 1292
7234.58 1279
7235.38 1302
7236.18 1317
7236.99 1310
7237.79 1294
7238.59 1328
7239.40 1394
7240.20 1418
7241.00 1381
7241.81 1452
7242.61 1428
7243.41 1441
7244.22 1471
7245.02 1493
7245.82 1457
7246.63 1464
7247.43 1472
7248.23 1444
7249.04 1505
7249.84 1463
7250.65 1476
7251.45 1526
7252.25 1534
7253.06 1520
7253.86 1504
7254.66 1620
7255.47 1597
7256.27 1536
7257.08 1654
7257.88 1704
7258.69 1710
7259.49 1622
7260.29 1668
7261.10 1728
7261.90 1726
7262.71 1768
7263.51 1860
7264.32 1843
7265.12 1862
7265.93 1954
7266.73 1994
7267.54 1909
7268.34 2017
7269.15 1990
7269.95 2029
7270.76 2109
7271.56 2059
7272.37 2071
7273.17 2153
7273.98 2171
7274.78 2131
7275.59 2136
7276.39 2197
7277.20 2296
7278.00 2305
7278.81 2388
7279.61 2405
7280.42 2507
7281.22 2657
7282.03 2836
7282.83 3192
7283.64 3615
7284.45 4071
7285.25 4707
7286.06 5037
7286.86 5184
7287.67 5246
7288.48 4968
7289.28 4682
7290.09 4279
7290.89 3866
7291.70 3645
7292.51 3330
7293.31 3135
7294.12 2986
7294.92 2858
7295.73 2935
7296.54 2862
7297.34 2811
7298.15 2795
7298.96 2802
7299.76 2816
7300.57 2916
7301.38 3012
7302.18 3012
7302.99 3310
7303.80 3453
7304.60 3389
7305.41 3637
7306.22 3711
7307.02 3875
7307.83 3856
7308.64 3902
7309.44 3962
7310.25 4039
7311.06 4150
7311.87 4203
7312.67 4260
7313.48 4346
7314.29 4258
7315.10 4266
7315.90 4222
7316.71 4304
7317.52 4446
7318.33 4877
7319.13 5587
7319.94 6513
7320.75 7783
7321.56 9453
7322.36 10702
7323.17 11408
7323.98 11498
7324.79 11198
7325.60 10352
7326.40 9185
7327.21 7792
7328.02 6726
7328.83 5618
7329.64 4745
7330.44 4090
7331.25 3599
7332.06 3390
7332.87 3136
7333.68 2872
7334.49 2714
7335.30 2673
7336.10 2657
7336.91 2746
7337.72 2764
7338.53 2663
7339.34 2685
7340.15 2699
7340.96 2687
7341.76 2619
7342.57 2600
7343.38 2483
7344.19 2497
7345.00 2531
7345.81 2483
7346.62 2517
7347.43 2637
7348.24 2859
7349.05 2939
7349.86 2906
7350.67 2939
7351.47 2890
7352.28 2815
7353.09 2833
7353.90 2735
7354.71 2616
7355.52 2582
7356.33 2532
7357.14 2544
7357.95 2675
7358.76 2820
7359.57 2922
7360.38 3102
7361.19 3290
7362.00 3326
7362.81 3229
7363.62 3230
7364.43 3207
7365.24 3153
7366.05 3091
7366.86 3011
7367.67 2933
7368.48 2926
7369.29 2814
7370.10 2891
7370.91 2858
7371.72 2783
7372.54 2837
7373.35 2860
7374.16 2851
7374.97 2828
7375.78 2989
7376.59 2997
7377.40 3057
7378.21 3014
7379.02 3241
7379.83 3514
7380.64 3738
7381.45 4134
7382.27 4540
7383.08 4752
7383.89 4674
7384.70 4556
7385.51 4595
7386.32 4235
7387.13 3884
7387.94 3585
7388.76 3453
7389.57 3269
7390.38 2914
7391.19 2812
7392.00 2654
7392.81 2667
7393.63 2579
7394.44 2504
7395.25 2420
7396.06 2453
7396.87 2497
7397.69 2557
7398.50 2646
7399.31 2734
7400.12 2925
7400.93 3140
7401.75 3246
7402.56 3391
7403.37 3528
7404.18 3341
7404.99 3344
7405.81 3108
7406.62 2949
7407.43 2821
7408.24 2727
7409.06 2614
7409.87 2525
7410.68 2457
7411.50 2377
7412.31 2324
7413.12 2248
7413.93 2219
7414.75 2083
7415.56 2083
7416.37 1967
7417.19 1924
7418.00 1915
7418.81 1930
7419.63 1943
7420.44 1919
7421.25 1935
7422.06 1884
7422.88 1854
7423.69 1789
7424.51 1871
7425.32 1800
7426.13 1697
7426.95 1685
7427.76 1645
7428.57 1592
7429.39 1642
7430.20 1593
7431.01 1577
7431.83 1545
7432.64 1587
7433.46 1664
7434.27 1603
7435.08 1655
7435.90 1704
7436.71 1643
7437.53 1697
7438.34 1723
7439.15 1716
7439.97 1782
7440.78 1755
7441.60 1708
7442.41 1837
7443.23 1766
7444.04 1748
7444.86 1731
7445.67 1651
7446.48 1666
7447.30 1647
7448.11 1672
7448.93 1697
7449.74 1673
7450.56 1601
7451.37 1578
7452.19 1576
7453.00 1552
7453.82 1490
7454.63 1545
7455.45 1522
7456.26 1483
7457.08 1564
7457.89 1564
7458.71 1591
7459.53 1543
7460.34 1574
7461.16 1525
7461.97 1600
7462.79 1561
7463.60 1548
7464.42 1585
7465.23 1575
7466.05 1571
7466.87 1556
7467.68 1562
7468.50 1559
7469.31 1557
7470.13 1577
7470.94 1543
7471.76 1508
7472.58 1477
7473.39 1487
7474.21 1510
7475.03 1479
7475.84 1471
7476.66 1502
7477.47 1403
7478.29 1411
7479.11 1395
7479.92 1364
7480.74 1366
7481.56 1348
7482.37 1288
7483.19 1315
7484.01 1320
7484.82 1294
7485.64 1330
7486.46 1335
7487.27 1341
7488.09 1283
7488.91 1357
7489.72 1316
7490.54 1302
7491.36 1307
7492.18 1290
7492.99 1373
7493.81 1316
7494.63 1300
7495.45 1332
7496.26 1317
7497.08 1328
7497.90 1313
7498.71 1282
7499.53 1222
7500.35 1253
7501.17 1239
7501.99 1222
7502.80 1166
7503.62 1193
7504.44 1250
7505.26 1249
7506.07 1208
7506.89 1156
7507.71 1198
7508.53 1188
7509.35 1226
7510.16 1240
7510.98 1254
7511.80 1248
7512.62 1208
7513.44 1216
7514.26 1178
7515.07 1163
7515.89 1186
7516.71 1195
7517.53 1170
7518.35 1148
7519.17 1182
7519.99 1129
7520.80 1135
7521.62 1138
7522.44 1110
7523.26 1144
7524.08 1131
7524.90 1158
7525.72 1156
7526.54 1121
7527.36 1127
7528.17 1140
7528.99 1116
7529.81 1139
7530.63 1109
7531.45 1109
7532.27 1123
7533.09 1090
7533.91 1064
7534.73 1150
7535.55 1179
7536.37 1156
7537.19 1181
7538.01 1111
7538.83 1068
7539.65 1098
7540.47 1124
7541.29 1129
7542.11 1127
7542.93 1144
7543.75 1095
7544.57 1123
7545.39 1158
7546.21 1218
7547.03 1214
7547.85 1183
7548.67 1177
7549.49 1144
7550.31 1101
7551.13 1094
7551.95 1090
7552.77 1181
7553.59 1118
7554.41 1063
7555.23 1126
7556.05 1167
7556.87 1160
7557.69 1165
7558.51 1191
7559.33 1215
7560.15 1232
7560.98 1215
7561.80 1288
7562.62 1224
7563.44 1266
7564.26 1200
7565.08 1198
7565.90 1135
7566.72 1141
7567.54 1096
7568.37 1087
7569.19 1120
7570.01 1108
7570.83 1065
7571.65 1088
7572.47 1128
7573.29 1136
7574.12 1202
7574.94 1133
7575.76 1116
7576.58 1099
7577.40 1099
7578.23 1070
7579.05 1110
7579.87 1068
7580.69 1076
7581.51 1099
7582.34 1102
7583.16 1059
7583.98 1091
7584.80 1117
7585.62 1200
7586.45 1175
7587.27 1141
7588.09 1171
7588.91 1126
7589.74 1223
7590.56 1230
7591.38 1188
7592.20 1226
7593.03 1200
7593.85 1176
7594.67 1177
7595.49 1178
7596.32 1120
7597.14 1167
7597.96 1160
7598.79 1198
7599.61 1183
7600.43 1193
7601.25 1248
7602.08 1234
7602.90 1303
7603.72 1273
7604.55 1372
7605.37 1414
7606.19 1484
7607.02 1557
7607.84 1595
7608.66 1568
7609.49 1490
7610.31 1431
7611.14 1363
7611.96 1332
7612.78 1287
7613.61 1273
7614.43 1178
7615.25 1174
7616.08 1208
7616.90 1213
7617.73 1233
7618.55 1260
7619.37 1192
7620.20 1241
7621.02 1283
7621.85 1211
7622.67 1230
7623.50 1210
7624.32 1170
7625.14 1186
7625.97 1123
7626.79 1155
7627.62 1196
7628.44 1236
7629.27 1310
7630.09 1364
7630.92 1437
7631.74 1522
7632.57 1535
7633.39 1551
7634.22 1573
7635.04 1626
7635.87 1573
7636.69 1491
7637.52 1455
7638.34 1362
7639.17 1310
7639.99 1292
7640.82 1227
7641.64 1183
7642.47 1138
7643.29 1114
7644.12 1113
7644.94 1111
7645.77 1107
7646.59 1102
7647.42 1046
7648.25 1116
7649.07 1087
7649.90 1081
7650.72 1064
7651.55 1091
7652.37 1092
7653.20 1066
7654.03 1071
7654.85 1111
7655.68 1094
7656.50 1069
7657.33 1033
7658.16 1072
7658.98 1106
7659.81 1102
7660.64 1067
7661.46 1069
7662.29 1064
7663.11 1109
7663.94 1099
7664.77 1129
7665.59 1121
7666.42 1143
7667.25 1124
7668.07 1081
7668.90 1151
7669.73 1177
7670.55 1126
7671.38 1125
7672.21 1145
7673.04 1149
7673.86 1191
7674.69 1160
7675.52 1164
7676.34 1100
7677.17 1100
7678.00 1149
7678.83 1106
7679.65 1115
7680.48 1113
7681.31 1134
7682.14 1093
7682.96 1093
7683.79 1109
7684.62 1095
7685.45 1109
7686.27 1211
7687.10 1254
7687.93 1208
7688.76 1171
7689.58 1197
7690.41 1223
7691.24 1226
7692.07 1201
7692.90 1135
7693.72 1171
7694.55 1204
7695.38 1220
7696.21 1183
7697.04 1280
7697.87 1244
7698.69 1272
7699.52 1268
7700.35 1317
7701.18 1334
7702.01 1354
7702.84 1430
7703.67 1379
7704.49 1429
7705.32 1431
7706.15 1415
7706.98 1381
7707.81 1396
7708.64 1350
7709.47 1393
7710.30 1374
7711.12 1367
7711.95 1394
7712.78 1397
7713.61 1373
7714.44 1357
7715.27 1432
7716.10 1443
7716.93 1358
7717.76 1369
7718.59 1390
7719.42 1419
7720.25 1408
7721.08 1404
7721.91 1437
7722.74 1370
7723.57 1380
7724.40 1341
7725.23 1364
7726.06 1449
7726.89 1402
7727.72 1413
7728.55 1419
7729.38 1413
7730.21 1335
7731.04 1443
7731.87 1474
7732.70 1430
7733.53 1391
7734.36 1447
7735.19 1491
7736.02 1429
7736.85 1412
7737.68 1443
7738.51 1403
7739.34 1374
7740.17 1341
7741.00 1404
7741.83 1422
7742.66 1436
7743.49 1542
7744.32 1587
7745.15 1870
7745.99 2139
7746.82 2814
7747.65 3516
7748.48 4360
7749.31 4781
7750.14 5079
7750.97 5162
7751.80 4908
7752.63 4434
7753.47 3905
7754.30 3284
7755.13 2842
7755.96 2429
7756.79 2077
7757.62 1906
7758.45 1664
7759.29 1512
7760.12 1477
7760.95 1411
7761.78 1339
7762.61 1356
7763.44 1332
7764.28 1357
7765.11 1310
7765.94 1327
7766.77 1349
7767.60 1307
7768.44 1238
7769.27 1209
7770.10 1180
7770.93 1139
7771.77 1140
7772.60 1104
7773.43 1109
7774.26 1059
7775.10 1106
7775.93 1148
7776.76 1113
7777.59 1189
7778.43 1233
7779.26 1147
7780.09 1186
7780.92 1170
7781.76 1161
7782.59 1182
7783.42 1194
7784.26 1265
7785.09 1333
7785.92 1417
7786.75 1523
7787.59 1606
7788.42 1633
7789.25 1628
7790.09 1607
7790.92 1557
7791.75 1442
7792.59 1399
7793.42 1347
7794.25 1310
7795.09 1265
7795.92 1303
7796.76 1294
7797.59 1271
7798.42 1215
7799.26 1183
7800.09 1276
7800.92 1224
7801.76 1285
7802.59 1310
7803.43 1288
7804.26 1291
7805.09 1306
7805.93 1308
7806.76 1323
7807.60 1314
7808.43 1335
7809.27 1368
7810.10 1388
7810.93 1346
7811.77 1334
7812.60 1410
7813.44 1380
7814.27 1392
7815.11 1383
7815.94 1387
7816.78 1414
7817.61 1485
7818.45 1400
7819.28 1397
7820.12 1482
7820.95 1393
7821.79 1367
7822.62 1327
7823.46 1319
7824.29 1325
7825.13 1329
7825.96 1319
7826.80 1329
7827.63 1268
7828.47 1309
7829.30 1276
7830.14 1312
7830.97 1265
7831.81 1220
7832.64 1209
7833.48 1191
7834.32 1155
7835.15 1153
7835.99 1146
7836.82 1125
7837.66 1132
7838.50 1139
7839.33 1085
7840.17 1083
7841.00 1095
7841.84 1125
7842.68 1143
7843.51 1118
7844.35 1054
7845.18 1052
7846.02 1056
7846.86 1028
7847.69 1062
7848.53 1058
7849.37 1080
7850.20 1035
7851.04 1075
7851.88 1053
7852.71 985
7853.55 1009
7854.39 1014
7855.22 1037
7856.06 1023
7856.90 997
7857.73 996
7858.57 1018
7859.41 962
7860.24 972
7861.08 1012
7861.92 1025
7862.76 974
7863.59 974
7864.43 1018
7865.27 1024
7866.10 1037
7866.94 973
7867.78 944
7868.62 946
7869.45 970
7870.29 966
7871.13 942
7871.97 923
7872.80 903
7873.64 955
7874.48 959
7875.32 893
7876.16 927
7876.99 996
7877.83 968
7878.67 956
7879.51 943
7880.35 1002
7881.18 998
7882.02 974
7882.86 973
7883.70 951
7884.54 954
7885.38 928
7886.21 1006
7887.05 1000
7887.89 943
7888.73 991
7889.57 1060
7890.41 1018
7891.25 985
7892.08 1044
7892.92 1002
7893.76 1040
7894.60 1035
7895.44 1008
7896.28 999
7897.12 1012
7897.96 1033
7898.80 963
7899.64 981
7900.47 962
7901.31 974
7902.15 1032
7902.99 990
7903.83 958
7904.67 998
7905.51 1022
7906.35 1037
7907.19 1037
7908.03 934
7908.87 987
7909.71 950
7910.55 941
7911.39 948
7912.23 954
7913.07 992
7913.91 990
7914.75 969
7915.59 1055
7916.43 1110
7917.27 1214
7918.11 1278
7918.95 1373
7919.79 1388
7920.63 1472
7921.47 1463
7922.31 1471
7923.15 1369
7923.99 1247
7924.83 1214
7925.67 1187
7926.51 1146
7927.35 1015
7928.19 1005
7929.03 969
7929.87 949
7930.72 929
7931.56 959
7932.40 984
7933.24 915
7934.08 961
7934.92 980
7935.76 939
7936.60 926
7937.44 978
7938.28 876
7939.13 856
7939.97 885
7940.81 906
7941.65 928
7942.49 882
7943.33 920
7944.17 946
7945.02 974
7945.86 1027
7946.70 1009
7947.54 953
7948.38 993
7949.22 1053
7950.07 1020
7950.91 919
7951.75 894
7952.59 901
7953.43 891
7954.28 872
7955.12 865
7955.96 825
7956.80 896
7957.64 916
7958.49 859
7959.33 831
7960.17 844
7961.01 896
7961.86 837
7962.70 843
7963.54 846
7964.38 807
7965.23 848
7966.07 768
7966.91 813
7967.76 817
7968.60 840
7969.44 785
7970.28 816
7971.13 833
7971.97 825
7972.81 809
7973.66 831
7974.50 794
7975.34 801
7976.19 854
7977.03 824
7977.87 813
7978.72 809
7979.56 810
7980.40 842
7981.25 841
7982.09 803
7982.93 804
7983.78 793
7984.62 835
7985.46 842
7986.31 847
7987.15 789
7988.00 795
7988.84 798
7989.68 811
7990.53 769
7991.37 822
7992.22 767
7993.06 784
7993.90 764
7994.75 774
7995.59 769
7996.44 795
7997.28 766
7998.12 761
7998.97 784
7999.81 742
8000.66 764
8001.50 754
8002.35 749
8003.19 778
8004.04 717
8004.88 750
8005.73 781
8006.57 750
8007.42 776
8008.26 773
8009.11 746
8009.95 812
8010.80 806
8011.64 789
8012.49 799
8013.33 802
8014.18 812
8015.02 810
8015.87 769
8016.71 776
8017.56 805
8018.40 832
8019.25 754
8020.09 777
8020.94 771
8021.79 746
8022.63 729
8023.48 766
8024.32 793
8025.17 763
8026.01 719
8026.86 752
8027.71 739
8028.55 706
8029.40 750
8030.24 743
8031.09 741
8031.94 755
8032.78 767
8033.63 770
8034.48 812
8035.32 812
8036.17 793
8037.01 857
8037.86 815
8038.71 842
8039.55 810
8040.40 842
8041.25 788
8042.09 832
8042.94 797
8043.79 776
8044.63 804
8045.48 798
8046.33 789
8047.18 776
8048.02 785
8048.87 805
8049.72 797
8050.56 831
8051.41 855
8052.26 791
8053.11 811
8053.95 823
8054.80 827
8055.65 743
8056.50 755
8057.34 763
8058.19 765
8059.04 725
8059.89 709
8060.73 720
8061.58 743
8062.43 734
8063.28 727
8064.12 743
8064.97 696
8065.82 741
8066.67 727
8067.52 763
8068.36 736
8069.21 754
8070.06 750
8070.91 769
8071.76 777
8072.61 743
8073.45 693
8074.30 700
8075.15 693
8076.00 743
8076.85 722
8077.70 685
8078.55 733
8079.39 732
8080.24 742
8081.09 709
8081.94 744
8082.79 753
8083.64 787
8084.49 704
8085.34 747
8086.18 729
8087.03 698
8087.88 722
8088.73 702
8089.58 712
8090.43 750
8091.28 724
8092.13 708
8092.98 728
8093.83 740
8094.68 700
8095.53 700
8096.38 746
8097.23 764
8098.08 733
8098.93 755
8099.78 732
8100.63 733
8101.48 686
8102.33 718
8103.18 719
8104.02 739
8104.88 704
8105.73 751
8106.58 749
8107.43 787
8108.28 744
8109.13 760
8109.98 725
8110.83 728
8111.68 742
8112.53 714
8113.38 700
8114.23 730
8115.08 745
8115.93 760
8116.78 736
8117.63 781
8118.48 793
8119.33 829
8120.18 868
8121.03 899
8121.88 909
8122.74 916
8123.59 914
8124.44 917
8125.29 907
8126.14 835
8126.99 836
8127.84 805
8128.69 726
8129.55 762
8130.40 757
8131.25 724
8132.10 742
8132.95 768
8133.80 733
8134.65 724
8135.51 713
8136.36 741
8137.21 752
8138.06 790
8138.91 711
8139.76 718
8140.62 727
8141.47 669
8142.32 725
8143.17 725
8144.02 730
8144.88 721
8145.73 757
8146.58 709
8147.43 721
8148.29 729
8149.14 684
8149.99 690
8150.84 717
8151.69 735
8152.55 738
8153.40 722
8154.25 699
8155.11 727
8155.96 736
8156.81 782
8157.66 778
8158.52 822
8159.37 759
8160.22 760
8161.08 759
8161.93 726
8162.78 683
8163.63 725
8164.49 694
8165.34 715
8166.19 747
8167.05 734
8167.90 703
8168.75 683
8169.61 684
8170.46 628
8171.31 690
8172.17 674
8173.02 721
8173.88 710
8174.73 721
8175.58 709
8176.44 712
8177.29 703
8178.14 744
8179.00 678
8179.85 701
8180.71 690
8181.56 636
8182.41 676
8183.27 686
8184.12 726
8184.98 677
8185.83 646
8186.69 657
8187.54 644
8188.39 652
8189.25 685
8190.10 677
8190.96 682
8191.81 686
8192.67 625
8193.52 661
8194.38 694
8195.23 685
8196.09 719
8196.94 679
8197.80 640
8198.65 659
8199.51 689
8200.36 667
8201.22 634
8202.07 664
8202.93 688
8203.78 667
8204.64 643
8205.49 685
8206.35 680
8207.20 670
8208.06 644
8208.91 682
8209.77 682
8210.62 692
8211.48 700
8212.34 670
8213.19 656
8214.05 673
8214.90 681
8215.76 651
8216.61 674
8217.47 629
8218.33 682
8219.18 656
8220.04 718
8220.89 661
8221.75 684
8222.61 712
8223.46 712
8224.32 773
8225.18 793
8226.03 757
8226.89 745
8227.74 783
8228.60 782
8229.46 739
8230.31 692
8231.17 708
8232.03 681
8232.88 720
8233.74 750
8234.60 692
8235.46 715
8236.31 697
8237.17 734
8238.03 697
8238.88 703
8239.74 700
8240.60 678
8241.45 719
8242.31 708
8243.17 724
8244.03 721
8244.88 719
8245.74 688
8246.60 680
8247.46 671
8248.31 692
8249.17 719
8250.03 675
8250.89 719
8251.74 730
8252.60 721
8253.46 680
8254.32 657
8255.18 702
8256.03 686
8256.89 731
8257.75 676
8258.61 713
8259.47 657
8260.32 690
8261.18 716
8262.04 721
8262.90 660
8263.76 701
8264.62 717
8265.47 675
8266.33 718
8267.19 710
8268.05 723
8268.91 713
8269.77 726
8270.63 710
8271.48 700
8272.34 674
8273.20 679
8274.06 685
8274.92 693
8275.78 699
8276.64 732
8277.50 789
8278.36 697
8279.21 731
8280.07 722
8280.93 714
8281.79 698
8282.65 709
8283.51 725
8284.37 743
8285.23 709
8286.09 694
8286.95 745
8287.81 716
8288.67 707
8289.53 690
8290.39 748
8291.25 745
8292.11 719
8292.97 713
8293.83 756
8294.69 696
8295.55 753
8296.41 749
8297.27 761
8298.13 732
8298.99 744
8299.85 753
8300.71 762
8301.57 743
8302.43 717
8303.29 800
8304.15 778
8305.01 780
8305.87 794
8306.73 785
8307.59 769
8308.45 786
8309.31 834
8310.17 766
8311.03 754
8311.90 759
8312.76 737
8313.62 743
8314.48 743
8315.34 801
8316.20 807
8317.06 868
8317.92 849
8318.78 850
8319.64 836
8320.51 836
8321.37 839
8322.23 846
8323.09 809
8323.95 777
8324.81 788
8325.67 780
8326.54 753
8327.40 764
8328.26 802
8329.12 801
8329.98 781
8330.85 787
8331.71 749
8332.57 798
8333.43 777
8334.29 779
8335.15 768
8336.02 774
8336.88 753
8337.74 757
8338.60 780
8339.47 784
8340.33 755
8341.19 796
8342.05 784
8342.92 774
8343.78 762
8344.64 843
8345.50 826
8346.37 827
8347.23 893
8348.09 863
8348.95 819
8349.82 809
8350.68 809
8351.54 801
8352.41 797
8353.27 801
8354.13 815
8354.99 839
8355.86 842
8356.72 822
8357.58 896
8358.45 868
8359.31 848
8360.17 861
8361.04 870
8361.90 842
8362.76 819
8363.63 858
8364.49 864
8365.35 846
8366.22 827
8367.08 867
8367.95 882
8368.81 866
8369.67 879
8370.54 894
8371.40 868
8372.27 854
8373.13 915
8373.99 923
8374.86 885
8375.72 918
8376.59 904
8377.45 894
8378.31 949
8379.18 927
8380.04 934
8380.91 970
8381.77 981
8382.64 926
8383.50 967
8384.37 1003
8385.23 965
8386.10 1030
8386.96 1007
8387.82 1004
8388.69 1020
8389.55 1038
8390.42 1013
8391.28 1056
8392.15 1029
8393.01 1066
8393.88 1122
8394.74 1140
8395.61 1138
8396.48 1140
8397.34 1123
8398.21 1153
8399.07 1144
8399.94 1101
8400.80 1179
8401.67 1181
8402.53 1176
8403.40 1159
8404.26 1157
8405.13 1199
8406.00 1238
8406.86 1210
8407.73 1212
8408.59 1231
8409.46 1290
8410.32 1348
8411.19 1392
8412.06 1405
8412.92 1419
8413.79 1430
8414.66 1451
8415.52 1410
8416.39 1371
8417.25 1387
8418.12 1410
8418.99 1425
8419.85 1447
8420.72 1416
8421.59 1441
8422.45 1528
8423.32 1561
8424.19 1562
8425.05 1573
8425.92 1554
8426.79 1556
8427.65 1570
8428.52 1657
8429.39 1666
8430.25 1672
8431.12 1728
8431.99 1766
8432.86 1796
8433.72 1849
8434.59 1837
8435.46 1926
8436.32 1929
8437.19 1985
8438.06 2061
8438.93 2157
8439.79 2252
8440.66 2271
8441.53 2282
8442.40 2314
8443.26 2418
8444.13 2411
8445.00 2459
8445.87 2436
8446.74 2412
8447.60 2578
8448.47 2603
8449.34 2751
8450.21 2910
8451.07 3107
8451.94 3390
8452.81 3658
8453.68 4122
8454.55 4671
8455.42 5640
8456.28 6691
8457.15 7583
8458.02 8361
8458.89 8550
8459.76 8326
8460.63 7610
8461.49 6942
8462.36 6070
8463.23 5210
8464.10 4464
8464.97 3846
8465.84 3225
8466.71 2789
8467.58 2540
8468.45 2282
8469.31 2128
8470.18 1968
8471.05 1863
8471.92 1802
8472.79 1740
8473.66 1625
8474.53 1574
8475.40 1576
8476.27 1608
8477.14 1564
8478.01 1558
8478.88 1531
8479.75 1551
8480.62 1522
8481.48 1524
8482.35 1527
8483.22 1510
8484.09 1564
8484.96 1598
8485.83 1584
8486.70 1585
8487.57 1609
8488.44 1588
8489.31 1608
8490.18 1629
8491.05 1606
8491.92 1675
8492.79 1783
8493.66 1803
8494.53 1947
8495.40 2037
8496.28 2089
8497.15 2181
8498.02 2189
8498.89 2133
8499.76 2001
8500.63 1865
8501.50 1767
8502.37 1680
8503.24 1619
8504.11 1550
8504.98 1531
8505.85 1488
8506.72 1444
8507.59 1484
8508.47 1528
8509.34 1528
8510.21 1520
8511.08 1544
8511.95 1572
8512.82 1560
8513.69 1638
8514.56 1605
8515.43 1595
8516.31 1642
8517.18 1717
8518.05 1690
8518.92 1695
8519.79 1770
8520.66 1777
8521.54 1720
8522.41 1823
8523.28 1830
8524.15 1822
8525.02 1797
8525.89 1743
8526.77 1712
8527.64 1807
8528.51 1799
8529.38 1752
8530.25 1757
8531.13 1794
8532.00 1840
8532.87 1849
8533.74 1812
8534.62 1876
8535.49 1880
8536.36 1857
8537.23 1883
8538.11 1880
8538.98 1873
8539.85 1842
8540.72 1815
8541.60 1906
8542.47 1838
8543.34 1853
8544.21 1748
8545.09 1732
8545.96 1671
8546.83 1560
8547.71 1526
8548.58 1482
8549.45 1417
8550.33 1443
8551.20 1451
8552.07 1416
8552.95 1398
8553.82 1440
8554.69 1407
8555.57 1368
8556.44 1401
8557.31 1398
8558.19 1427
8559.06 1444
8559.93 1368
8560.81 1380
8561.68 1352
8562.55 1313
8563.43 1304
8564.30 1248
8565.18 1257
8566.05 1319
8566.92 1291
8567.80 1354
8568.67 1329
8569.55 1326
8570.42 1326
8571.29 1294
8572.17 1237
8573.04 1272
8573.92 1250
8574.79 1191
8575.67 1188
8576.54 1188
8577.42 1233
8578.29 1222
8579.16 1182
8580.04 1219
8580.91 1143
8581.79 1158
8582.66 1147
8583.54 1167
8584.41 1170
8585.29 1120
8586.16 1139
8587.04 1161
8587.91 1172
8588.79 1195
8589.66 1134
8590.54 1107
8591.41 1087
8592.29 1135
8593.17 1163
8594.04 1124
8594.92 1176
8595.79 1167
8596.67 1143
8597.54 1174
8598.42 1139
8599.29 1193
8600.17 1215
8601.05 1205
8601.92 1194
8602.80 1222
8603.67 1223
8604.55 1237
8605.42 1163
8606.30 1186
8607.18 1170
8608.05 1215
8608.93 1197
8609.81 1200
8610.68 1225
8611.56 1248
8612.43 1228
8613.31 1192
8614.19 1175
8615.06 1214
8615.94 1224
8616.82 1191
8617.69 1234
8618.57 1180
8619.45 1227
8620.32 1178
8621.20 1184
8622.08 1199
8622.95 1152
8623.83 1224
8624.71 1199
8625.58 1299
8626.46 1242
8627.34 1208
8628.22 1242
8629.09 1273
8629.97 1233
8630.85 1253
8631.72 1320
8632.60 1305
8633.48 1274
8634.36 1327
8635.23 1301
8636.11 1261
8636.99 1275
8637.87 1289
8638.74 1356
8639.62 1304
8640.50 1253
8641.38 1293
8642.26 1316
8643.13 1354
8644.01 1399
8644.89 1363
8645.77 1376
8646.65 1354
8647.52 1442
8648.40 1395
8649.28 1358
8650.16 1354
8651.04 1415
8651.92 1375
8652.79 1395
8653.67 1394
8654.55 1392
8655.43 1442
8656.31 1434
8657.19 1440
8658.06 1430
8658.94 1395
8659.82 1434
8660.70 1398
8661.58 1428
8662.46 1418
8663.34 1431
8664.22 1422
8665.10 1351
8665.97 1388
8666.85 1443
8667.73 1472
8668.61 1508
8669.49 1466
8670.37 1534
8671.25 1562
8672.13 1542
8673.01 1517
8673.89 1554
8674.77 1674
8675.65 1635
8676.53 1671
8677.41 1713
8678.29 1688
8679.17 1727
8680.05 1699
8680.93 1734
8681.81 1744
8682.69 1710
8683.57 1693
8684.45 1754
8685.33 1773
8686.21 1701
8687.09 1765
8687.97 1777
8688.85 1786
8689.73 1915
8690.61 1996
8691.49 2117
8692.37 2306
8693.25 2490
8694.13 2665
8695.01 2776
8695.89 2800
8696.77 2754
8697.65 2697
8698.53 2575
8699.41 2487
8700.29 2426
8701.17 2275
8702.05 2197
8702.94 2085
8703.82 2028
8704.70 2029
8705.58 2047
8706.46 2083
8707.34 2106
8708.22 2081
8709.10 2124
8709.98 2140
8710.87 2138
8711.75 2130
8712.63 2143
8713.51 2169
8714.39 2221
8715.27 2219
8716.15 2228
8717.04 2335
8717.92 2331
8718.80 2334
8719.68 2330
8720.56 2459
8721.45 2433
8722.33 2442
8723.21 2477
8724.09 2454
8724.97 2449
8725.86 2518
8726.74 2575
8727.62 2628
8728.50 2627
8729.38 2706
8730.27 2755
8731.15 2760
8732.03 2713
8732.91 2791
8733.80 2909
8734.68 2944
8735.56 2984
8736.44 3024
8737.33 3124
8738.21 3158
8739.09 3215
8739.98 3264
8740.86 3245
8741.74 3314
8742.62 3319
8743.51 3272
8744.39 3305
8745.27 3355
8746.16 3368
8747.04 3376
8747.92 3311
8748.81 3398
8749.69 3395
8750.57 3409
8751.46 3514
8752.34 3555
8753.22 3563
8754.11 3586
8754.99 3737
8755.87 3689
8756.76 3759
8757.64 3761
8758.52 3790
8759.41 3953
8760.29 4010
8761.18 4115
8762.06 4284
8762.94 4464
8763.83 4652
8764.71 5063
8765.60 5360
8766.48 5576
8767.36 5833
8768.25 5997
8769.13 6113
8770.02 6228
8770.90 6247
8771.79 6282
8772.67 6005
8773.56 5949
8774.44 5904
8775.32 5746
8776.21 5809
8777.09 5945
8777.98 6215
8778.86 6700
8779.75 7712
8780.63 9284
8781.52 11545
8782.40 13842
8783.29 16335
8784.17 18598
8785.06 20051
8785.94 20292
8786.83 19813
8787.71 18511
8788.60 16702
8789.48 14560
8790.37 12567
8791.26 10546
8792.14 9043
8793.03 7564
8793.91 6562
8794.80 5825
8795.68 5248
8796.57 5044
8797.45 4771
8798.34 4825
8799.23 4850
8800.11 4852
8801.00 4792
8801.88 4724
8802.77 4671
8803.66 4503
8804.54 4239
8805.43 4086
8806.31 3861
8807.20 3502
8808.09 3321
8808.97 3261
8809.86 3153
8810.75 3066
8811.63 3076
8812.52 3058
8813.40 3131
8814.29 3135
8815.18 3151
8816.06 3162
8816.95 3169
8817.84 3164
8818.73 3339
8819.61 3478
8820.50 3711
8821.39 3796
8822.27 3939
8823.16 4095
8824.05 4060
8824.93 4003
8825.82 3884
8826.71 3860
8827.60 3707
8828.48 3474
8829.37 3303
8830.26 3125
8831.15 3012
8832.03 3028
8832.92 2887
8833.81 2812
8834.70 2838
8835.58 2853
8836.47 2779
8837.36 2842
8838.25 2887
8839.13 2919
8840.02 3011
8840.91 3046
8841.80 3031
8842.69 3030
8843.57 3107
8844.46 3236
8845.35 3299
8846.24 3314
8847.13 3333
8848.01 3427
8848.90 3412
8849.79 3392
8850.68 3321
8851.57 3321
8852.46 3299
8853.35 3334
8854.23 3307
8855.12 3328
8856.01 3234
8856.90 3268
8857.79 3253
8858.68 3303
8859.57 3319
8860.46 3393
8861.34 3488
8862.23 3448
8863.12 3370
8864.01 3320
8864.90 3320
8865.79 3155
8866.68 3072
8867.57 2933
8868.46 2939
8869.35 2842
8870.24 2770
8871.13 2713
8872.02 2667
8872.90 2684
8873.79 2545
8874.68 2480
8875.57 2510
8876.46 2437
8877.35 2435
8878.24 2378
8879.13 2387
8880.02 2349
8880.91 2376
8881.80 2298
8882.69 2317
8883.58 2323
8884.47 2284
8885.36 2231
8886.25 2187
8887.14 2157
8888.03 2192
8888.92 2125
8889.81 2015
8890.70 1947
8891.60 1948
8892.49 1960
8893.38 1905
8894.27 1944
8895.16 1886
8896.05 1869
8896.94 1839
8897.83 1881
8898.72 1873
8899.61 1865
8900.50 1902
8901.39 1896
8902.28 1828
8903.18 1765
8904.07 1751
8904.96 1655
8905.85 1683
8906.74 1741
8907.63 1589
8908.52 1566
8909.41 1531
8910.31 1553
8911.20 1471
8912.09 1482
8912.98 1464
8913.87 1546
8914.76 1558
8915.65 1556
8916.55 1496
8917.44 1491
8918.33 1539
8919.22 1487
8920.11 1459
8921.01 1482
8921.90 1494
8922.79 1452
8923.68 1372
8924.57 1417
8925.47 1470
8926.36 1550
8927.25 1546
8928.14 1545
8929.04 1584
8929.93 1588
8930.82 1692
8931.71 1677
8932.61 1600
8933.50 1566
8934.39 1564
8935.28 1519
8936.18 1477
8937.07 1516
8937.96 1522
8938.85 1449
8939.75 1436
8940.64 1367
8941.53 1321
8942.43 1358
8943.32 1338
8944.21 1301
8945.11 1290
8946.00 1235
8946.89 1226
8947.78 1205
8948.68 1231
8949.57 1182
8950.47 1242
8951.36 1244
8952.25 1207
8953.15 1225
8954.04 1226
8954.93 1273
8955.83 1282
8956.72 1243
8957.61 1251
8958.51 1260
8959.40 1211
8960.30 1188
8961.19 1216
8962.08 1152
8962.98 1142
8963.87 1129
8964.77 1139
8965.66 1102
8966.55 1121
8967.45 1128
8968.34 1122
8969.24 1105
8970.13 1126
8971.03 1185
8971.92 1201
8972.82 1143
8973.71 1153
8974.60 1103
8975.50 1106
8976.39 1141
8977.29 1137
8978.18 1119
8979.08 1074
8979.97 1004
8980.87 999
8981.76 1019
8982.66 989
8983.55 962
8984.45 933
8985.34 950
8986.24 945
8987.13 906
8988.03 940
8988.92 901
8989.82 883
8990.72 907
8991.61 937
8992.51 919
8993.40 935
8994.30 931
8995.19 920
8996.09 910
8996.98 879
8997.88 881
8998.78 861
8999.67 859
9000.57 909
9001.46 887
9002.36 884
9003.26 837
9004.15 898
9005.05 850
9005.94 851
9006.84 859
9007.74 859
9008.63 859
9009.53 849
9010.43 848
9011.32 913
9012.22 898
9013.12 883
9014.01 852
9014.91 888
9015.81 857
9016.70 827
9017.60 863
9018.50 865
9019.39 822
9020.29 830
9021.19 803
9022.08 793
9022.98 793
9023.88 755
9024.78 792
9025.67 862
9026.57 828
9027.47 794
9028.36 831
9029.26 794
9030.16 828
9031.06 828
9031.95 873
9032.85 793
9033.75 827
9034.65 864
9035.54 834
9036.44 797
9037.34 809
9038.24 821
9039.14 800
9040.03 824
9040.93 846
9041.83 850
9042.73 843
9043.63 817
9044.52 820
9045.42 777
9046.32 768
9047.22 758
9048.12 801
9049.01 751
9049.91 741
9050.81 760
9051.71 804
9052.61 801
9053.51 750
9054.41 799
9055.30 741
9056.20 728
9057.10 719
9058.00 765
9058.90 760
9059.80 727
9060.70 740
9061.60 796
9062.50 746
9063.39 722
9064.29 772
9065.19 795
9066.09 781
9066.99 771
9067.89 715
9068.79 763
9069.69 740
9070.59 757
9071.49 749
9072.39 757
9073.29 754
9074.19 811
9075.09 734
9075.99 728
9076.89 727
9077.79 728
9078.69 688
9079.59 669
9080.49 714
9081.39 673
9082.29 703
9083.19 676
9084.09 680
9084.99 672
9085.89 691
9086.79 681
9087.69 702
9088.59 706
9089.49 694
9090.39 706
9091.29 716
9092.19 697
9093.09 692
9093.99 672
9094.89 667
9095.79 668
9096.69 656
9097.59 670
9098.49 668
9099.39 684
9100.29 642
9101.20 666
9102.10 679
9103.00 654
9103.90 628
9104.80 677
9105.70 651
9106.60 653
9107.50 647
9108.40 700
9109.31 670
9110.21 675
9111.11 631
9112.01 643
9112.91 696
9113.81 669
9114.72 663
9115.62 717
9116.52 710
9117.42 622
9118.32 646
9119.22 660
9120.13 681
9121.03 661
9121.93 637
9122.83 687
9123.73 654
9124.64 637
9125.54 666
9126.44 697
9127.34 678
9128.24 684
9129.15 694
9130.05 674
9130.95 647
9131.85 615
9132.76 634
9133.66 665
9134.56 606
9135.46 644
9136.37 634
9137.27 589
9138.17 666
9139.08 665
9139.98 635
9140.88 660
9141.78 649
9142.69 646
9143.59 662
9144.49 631
9145.40 650
9146.30 649
9147.20 687
9148.11 660
9149.01 649
9149.91 654
9150.82 678
9151.72 655
9152.62 650
9153.53 631
9154.43 678
9155.33 661
9156.24 673
9157.14 726
9158.05 636
9158.95 647
9159.85 651
9160.76 691
9161.66 668
9162.56 627
9163.47 648
9164.37 687
9165.28 661
9166.18 637
9167.09 665
9167.99 639
9168.89 664
9169.80 660
9170.70 618
9171.61 643
9172.51 629
9173.42 696
9174.32 657
9175.23 683
9176.13 667
9177.03 675
9177.94 682
9178.84 683
9179.75 655
9180.65 681
9181.56 645
9182.46 670
9183.37 683
9184.27 655
9185.18 689
9186.08 680
9186.99 669
9187.89 682
9188.80 646
9189.71 654
9190.61 687
9191.52 690
9192.42 681
9193.33 710
9194.23 698
9195.14 641
9196.04 673
9196.95 685
9197.86 716
9198.76 714
9199.67 748
9200.57 754
9201.48 770
9202.38 771
9203.29 808
9204.20 834
9205.10 825
9206.01 780
9206.92 789
9207.82 743
9208.73 731
9209.63 733
9210.54 763
9211.45 695
9212.35 702
9213.26 673
9214.17 707
9215.07 663
9215.98 696
9216.89 664
9217.79 698
9218.70 737
9219.61 750
9220.51 747
9221.42 699
9222.33 702
9223.23 681
9224.14 714
9225.05 707
9225.96 702
9226.86 693
9227.77 664
9228.68 680
9229.58 677
9230.49 698
9231.40 734
9232.31 685
9233.21 644
9234.12 636
9235.03 647
9235.94 685
9236.84 703
9237.75 723
9238.66 711
9239.57 701
9240.48 679
9241.38 712
9242.29 708
9243.20 719
9244.11 691
9245.02 713
9245.92 699
9246.83 688
9247.74 686
9248.65 668
9249.56 658
9250.46 640
9251.37 672
9252.28 648
9253.19 688
9254.10 673
9255.01 696
9255.92 637
9256.82 643
9257.73 708
9258.64 670
9259.55 688
9260.46 682
9261.37 679
9262.28 722
9263.19 698
9264.09 693
9265.00 709
9265.91 673
9266.82 704
9267.73 683
9268.64 712
9269.55 691
9270.46 761
9271.37 751
9272.28 780
9273.19 793
9274.10 770
9275.01 793
9275.92 793
9276.83 819
9277.74 850
9278.64 837
9279.55 797
9280.46 831
9281.37 833
9282.28 793
9283.19 771
9284.10 771
9285.01 756
9285.92 783
9286.83 761
9287.74 753
9288.65 758
9289.57 749
9290.48 714
9291.39 704
9292.30 731
9293.21 691
9294.12 710
9295.03 691
9295.94 677
9296.85 694
9297.76 666
9298.67 703
9299.58 692
9300.49 648
9301.40 672
9302.31 687
9303.22 678
9304.14 701
9305.05 628
9305.96 685
9306.87 693
9307.78 693
9308.69 687
9309.60 686
9310.51 675
9311.42 655
9312.34 691
9313.25 686
9314.16 691
9315.07 651
9315.98 673
9316.89 659
9317.81 701
9318.72 644
9319.63 683
9320.54 706
9321.45 700
9322.36 643
9323.28 671
9324.19 670
9325.10 658
9326.01 646
9326.92 640
9327.84 674
9328.75 623
9329.66 634
9330.57 666
9331.49 633
9332.40 646
9333.31 636
9334.22 665
9335.13 628
9336.05 602
9336.96 642
9337.87 625
9338.79 645
9339.70 623
9340.61 633
9341.52 637
9342.44 631
9343.35 656
9344.26 689
9345.18 650
9346.09 654
9347.00 699
9347.91 658
9348.83 636
9349.74 651
9350.65 667
9351.57 625
9352.48 620
9353.39 609
9354.31 673
9355.22 675
9356.13 631
9357.05 654
9357.96 615
9358.88 624
9359.79 609
9360.70 664
9361.62 663
9362.53 637
9363.44 663
9364.36 647
9365.27 673
9366.19 631
9367.10 616
9368.01 666
9368.93 641
9369.84 664
9370.76 630
9371.67 671
9372.59 619
9373.50 642
9374.41 634
9375.33 638
9376.24 635
9377.16 639
9378.07 674
9378.99 616
9379.90 630
9380.82 644
9381.73 682
9382.65 659
9383.56 631
9384.48 670
9385.39 654
9386.31 654
9387.22 661
9388.14 710
9389.05 726
9389.97 697
9390.88 679
9391.80 707
9392.71 701
9393.63 716
9394.54 708
9395.46 716
9396.37 731
9397.29 734
9398.21 758
9399.12 739
9400.04 723
9400.95 719
9401.87 740
9402.78 751
9403.70 749
9404.62 707
9405.53 744
9406.45 699
9407.36 705
9408.28 711
9409.20 744
9410.11 752
9411.03 703
9411.94 691
9412.86 684
9413.78 743
9414.69 749
9415.61 776
9416.53 700
9417.44 727
9418.36 692
9419.28 764
9420.19 716
9421.11 718
9422.03 724
9422.94 775
9423.86 762
9424.78 720
9425.69 735
9426.61 730
9427.53 739
9428.44 746
9429.36 769
9430.28 740
9431.20 795
9432.11 770
9433.03 805
9433.95 750
9434.87 818
9435.78 815
9436.70 845
9437.62 894
9438.54 872
9439.45 906
9440.37 910
9441.29 884
9442.21 887
9443.12 915
9444.04 867
9444.96 817
9445.88 803
9446.80 797
9447.71 773
9448.63 816
9449.55 817
9450.47 904
9451.39 859
9452.30 955
9453.22 1016
9454.14 1059
9455.06 1112
9455.98 1159
9456.90 1205
9457.81 1213
9458.73 1206
9459.65 1129
9460.57 1109
9461.49 1013
9462.41 1001
9463.33 943
9464.24 932
9465.16 814
9466.08 839
9467.00 840
9467.92 805
9468.84 796
9469.76 838
9470.68 791
9471.60 791
9472.52 757
9473.44 739
9474.35 754
9475.27 721
9476.19 764
9477.11 802
9478.03 822
9478.95 777
9479.87 809
9480.79 839
9481.71 853
9482.63 854
9483.55 845
9484.47 852
9485.39 859
9486.31 851
9487.23 840
9488.15 871
9489.07 851
9489.99 831
9490.91 802
9491.83 811
9492.75 824
9493.67 838
9494.59 850
9495.51 814
9496.43 764
9497.35 834
9498.27 850
9499.19 762
9500.11 786
9501.03 781
9501.95 776
9502.88 730
9503.80 747
9504.72 743
9505.64 826
9506.56 799
9507.48 782
9508.40 808
9509.32 833
9510.24 786
9511.16 846
9512.08 851
9513.01 822
9513.93 887
9514.85 825
9515.77 890
9516.69 861
9517.61 920
9518.53 908
9519.46 930
9520.38 889
9521.30 952
9522.22 905
9523.14 895
9524.06 899
9524.98 889
9525.91 923
9526.83 884
9527.75 951
9528.67 930
9529.59 950
9530.52 946
9531.44 1072
9532.36 1125
9533.28 1239
9534.21 1291
9535.13 1407
9536.05 1431
9536.97 1452
9537.89 1497
9538.82 1446
9539.74 1401
9540.66 1327
9541.58 1228
9542.51 1127
9543.43 1068
9544.35 1005
9545.28 1021
9546.20 922
9547.12 896
9548.04 817
9548.97 831
9549.89 901
9550.81 840
9551.74 805
9552.66 857
9553.58 871
9554.50 819
9555.43 818
9556.35 790
9557.27 814
9558.20 779
9559.12 798
9560.05 885
9560.97 894
9561.89 898
9562.82 948
9563.74 927
9564.66 936
9565.59 898
9566.51 849
9567.43 846
9568.36 845
9569.28 793
9570.21 800
9571.13 793
9572.05 801
9572.98 827
9573.90 791
9574.83 782
9575.75 762
9576.68 795
9577.60 808
9578.52 793
9579.45 751
9580.37 762
9581.30 769
9582.22 724
9583.15 713
9584.07 702
9585.00 704
9585.92 675
9586.85 759
9587.77 701
9588.69 691
9589.62 693
9590.54 752
9591.47 729
9592.39 727
9593.32 758
9594.24 730
9595.17 736
9596.10 747
9597.02 756
9597.95 713
9598.87 743
9599.80 773
9600.72 788
9601.65 729
9602.57 737
9603.50 761
9604.42 794
9605.35 759
9606.28 805
9607.20 732
9608.13 809
9609.05 791
9609.98 758
9610.90 799
9611.83 793
9612.76 799
9613.68 758
9614.61 821
9615.53 822
9616.46 799
9617.39 797
9618.31 839
9619.24 825
9620.17 829
9621.09 810
9622.02 828
9622.95 807
9623.87 789
9624.80 823
9625.73 831
9626.65 830
9627.58 829
9628.51 870
9629.43 846
9630.36 850
9631.29 863
9632.21 908
9633.14 871
9634.07 867
9634.99 903
9635.92 979
9636.85 971
9637.78 909
9638.70 954
9639.63 938
9640.56 984
9641.49 987
9642.41 978
9643.34 964
9644.27 998
9645.20 948
9646.12 1020
9647.05 1070
9647.98 1152
9648.91 1157
9649.83 1257
9650.76 1336
9651.69 1407
9652.62 1478
9653.55 1493
9654.47 1477
9655.40 1402
9656.33 1358
9657.26 1332
9658.19 1248
9659.11 1138
9660.04 1134
9660.97 1059
9661.90 1001
9662.83 994
9663.76 994
9664.68 963
9665.61 963
9666.54 979
9667.47 939
9668.40 945
9669.33 916
9670.26 969
9671.19 972
9672.11 941
9673.04 991
9673.97 1035
9674.90 997
9675.83 992
9676.76 965
9677.69 1008
9678.62 989
9679.55 996
9680.48 986
9681.41 948
9682.34 957
9683.26 993
9684.19 1030
9685.12 1008
9686.05 1049
9686.98 1011
9687.91 1024
9688.84 989
9689.77 1041
9690.70 998
9691.63 1032
9692.56 996
9693.49 1028
9694.42 1033
9695.35 1073
9696.28 1077
9697.21 1095
9698.14 1084
9699.07 1134
9700.00 1148
9700.93 1167
9701.86 1201
9702.79 1150
9703.72 1198
9704.65 1166
9705.58 1226
9706.51 1118
9707.45 1095
9708.38 1038
9709.31 1060
9710.24 1014
9711.17 963
9712.10 961
9713.03 955
9713.96 952
9714.89 924
9715.82 990
9716.75 993
9717.68 989
9718.62 1027
9719.55 1012
9720.48 1017
9721.41 1025
9722.34 1002
9723.27 960
9724.20 954
9725.13 923
9726.07 903
9727.00 900
9727.93 917
9728.86 878
9729.79 873
9730.72 851
9731.66 884
9732.59 868
9733.52 827
9734.45 859
9735.38 894
9736.32 874
9737.25 884
9738.18 866
9739.11 894
9740.04 933
9740.98 902
9741.91 883
9742.84 807
9743.77 823
9744.71 818
9745.64 827
9746.57 783
9747.50 758
9748.44 758
9749.37 807
9750.30 790
9751.23 812
9752.17 776
9753.10 786
9754.03 779
9754.96 774
9755.90 773
9756.83 777
9757.76 759
9758.70 776
9759.63 794
9760.56 760
9761.50 767
9762.43 759
9763.36 823
9764.30 770
9765.23 811
9766.16 773
9767.10 789
9768.03 777
9768.96 784
9769.90 775
9770.83 774
9771.76 773
9772.70 813
9773.63 809
9774.56 786
9775.50 826
9776.43 822
9777.37 819
9778.30 782
9779.23 835
9780.17 880
9781.10 918
9782.04 934
9782.97 962
9783.91 971
9784.84 929
9785.77 994
9786.71 909
9787.64 883
9788.58 849
9789.51 848
9790.45 797
9791.38 802
9792.32 729
9793.25 780
9794.19 750
9795.12 731
9796.05 734
9796.99 719
9797.92 704
9798.86 708
9799.79 765
9800.73 775
9801.66 751
9802.60 708
9803.54 734
9804.47 739
9805.41 699
9806.34 663
9807.28 685
9808.21 681
9809.15 659
9810.08 671
9811.02 665
9811.95 626
9812.89 633
9813.83 608
9814.76 632
9815.70 610
9816.63 597
9817.57 612
9818.50 627
9819.44 616
9820.38 636
9821.31 602
9822.25 620
9823.18 610
9824.12 603
9825.06 594
9825.99 609
9826.93 580
9827.87 600
9828.80 618
9829.74 584
9830.68 557
9831.61 590
9832.55 592
9833.49 598
9834.42 560
9835.36 589
9836.30 560
9837.23 548
9838.17 567
9839.11 572
9840.04 568
9840.98 595
9841.92 591
9842.85 600
9843.79 583
9844.73 594
9845.67 586
9846.60 583
9847.54 556
9848.48 576
9849.41 588
9850.35 585
9851.29 607
9852.23 566
9853.16 569
9854.10 539
9855.04 573
9855.98 594
9856.92 583
9857.85 581
9858.79 577
9859.73 543
9860.67 562
9861.60 626
9862.54 623
9863.48 586
9864.42 587
9865.36 612
9866.30 585
9867.23 581
9868.17 547
9869.11 525
9870.05 550
9870.99 564
9871.93 527
9872.86 538
9873.80 532
9874.74 566
9875.68 572
9876.62 558
9877.56 553
9878.50 526
9879.43 584
9880.37 583
9881.31 551
9882.25 568
9883.19 577
9884.13 561
9885.07 572
9886.01 570
9886.95 560
9887.89 574
9888.83 596
9889.76 545
9890.70 545
9891.64 566
9892.58 554
9893.52 565
9894.46 542
9895.40 540
9896.34 524
9897.28 530
9898.22 569
9899.16 510
9900.10 516
9901.04 517
9901.98 556
9902.92 568
9903.86 515
9904.80 514
9905.74 514
9906.68 509
9907.62 504
9908.56 501
9909.50 517
9910.44 557
9911.38 557
9912.32 548
9913.26 525
9914.20 567
9915.14 538
9916.08 550
9917.02 539
9917.97 534
9918.91 566
9919.85 542
9920.79 511
9921.73 495
9922.67 524
9923.61 549
9924.55 591
9925.49 651
9926.43 687
9927.37 738
9928.32 798
9929.26 850
9930.20 894
9931.14 903
9932.08 909
9933.02 893
9933.96 874
9934.90 765
9935.85 685
9936.79 669
9937.73 641
9938.67 626
9939.61 605
9940.55 597
9941.50 570
9942.44 524
9943.38 506
9944.32 486
9945.26 528
9946.21 550
9947.15 552
9948.09 532
9949.03 484
9949.97 502
9950.92 483
9951.86 517
9952.80 484
9953.74 482
9954.69 501
9955.63 507
9956.57 501
9957.51 462
9958.46 475
9959.40 489
9960.34 519
9961.28 518
9962.23 453
9963.17 475
9964.11 492
9965.06 498
9966.00 470
9966.94 503
9967.88 497
9968.83 504
9969.77 475
9970.71 482
9971.66 523
9972.60 519
9973.54 520
9974.49 509
9975.43 458
9976.37 466
9977.32 440
9978.26 457
9979.20 453
9980.15 471
9981.09 465
9982.03 488
9982.98 466
9983.92 469
9984.87 445
9985.81 468
9986.75 460
9987.70 473
9988.64 511
9989.59 512
9990.53 474
9991.47 496
9992.42 495
9993.36 479
9994.31 493
9995.25 491
9996.20 485
9997.14 506
9998.08 505
9999.03 522
9999.97 532
10000.92 524
10001.86 503
10002.81 536
10003.75 501
10004.70 527
10005.64 563
10006.59 528
10007.53 556
10008.48 576
10009.42 542
10010.37 516
10011.31 468
10012.26 493
10013.20 512
10014.15 511
10015.09 522
10016.04 500
10016.98 472
10017.93 510
10018.87 494
10019.82 461
10020.77 482
10021.71 492
10022.66 484
10023.60 468
10024.55 472
10025.49 463
10026.44 485
10027.39 463
10028.33 447
10029.28 493
10030.22 493
10031.17 481
10032.12 440
10033.06 444
10034.01 469
10034.95 492
10035.90 486
10036.85 469
10037.79 472
10038.74 456
10039.69 470
10040.63 496
10041.58 487
10042.53 469
10043.47 445
10044.42 447
10045.37 437
10046.31 434
10047.26 433
10048.21 471
10049.15 419
10050.10 452
10051.05 417
10051.99 428
10052.94 428
10053.89 411
10054.83 412
10055.78 428
10056.73 430
10057.68 424
10058.62 425
10059.57 414
10060.52 434
10061.47 434
10062.41 449
10063.36 429
10064.31 434
10065.26 410
10066.20 433
10067.15 432
10068.10 462
10069.05 443
10070.00 435
10070.94 412
10071.89 413
10072.84 403
10073.79 445
10074.74 427
10075.68 418
10076.63 439
10077.58 438
10078.53 430
10079.48 440
10080.42 436
10081.37 425
10082.32 436
10083.27 413
10084.22 405
10085.17 389
10086.12 427
10087.06 436
10088.01 443
10088.96 384
10089.91 428
10090.86 445
10091.81 413
10092.76 437
10093.71 395
10094.66 435
10095.60 399
10096.55 428
10097.50 429
10098.45 426
10099.40 429
10100.35 418
10101.30 420
10102.25 434
10103.20 432
10104.15 430
10105.10 422
10106.05 425
10107.00 427
10107.95 429
10108.90 401
10109.85 379
10110.80 418
10111.75 419
10112.70 417
10113.65 421
10114.60 430
10115.55 419
10116.50 408
10117.45 416
10118.40 418
10119.35 420
10120.30 403
10121.25 398
10122.20 400
10123.15 424
10124.10 394
10125.05 425
10126.00 443
10126.95 450
10127.90 408
10128.85 431
10129.80 415
10130.75 424
10131.70 407
10132.65 409
10133.60 441
10134.56 437
10135.51 417
10136.46 427
10137.41 440
10138.36 418
10139.31 436
10140.26 455
10141.21 432
10142.16 415
10143.12 447
10144.07 448
10145.02 437
10145.97 449
10146.92 455
10147.87 425
10148.82 443
10149.78 425
10150.73 465
10151.68 458
10152.63 456
10153.58 425
10154.53 442
10155.49 440
10156.44 475
10157.39 502
10158.34 500
10159.29 492
10160.25 531
10161.20 536
10162.15 523
10163.10 525
10164.06 560
10165.01 534
10165.96 552
10166.91 586
10167.87 604
10168.82 578
10169.77 552
10170.72 599
10171.68 594
10172.63 566
10173.58 528
10174.53 527
10175.49 538
10176.44 507
10177.39 493
10178.35 524
10179.30 472
10180.25 484
10181.21 486
10182.16 496
10183.11 509
10184.06 491
10185.02 485
10185.97 499
10186.92 515
10187.88 485
10188.83 489
10189.79 508
10190.74 480
10191.69 449
10192.65 463
10193.60 495
10194.55 479
10195.51 469
10196.46 476
10197.41 467
10198.37 471
10199.32 486
10200.28 471
10201.23 476
10202.18 436
10203.14 479
10204.09 458
10205.05 451
10206.00 460
10206.96 452
10207.91 450
10208.86 464
10209.82 498
10210.77 485
10211.73 496
10212.68 468
10213.64 475
10214.59 472
10215.55 511
10216.50 478
10217.46 485
10218.41 474
10219.37 449
10220.32 470
10221.28 424
10222.23 442
10223.19 416
10224.14 464
10225.10 483
10226.05 459
10227.01 450
10227.96 442
10228.92 478
10229.87 427
10230.83 426
10231.78 479
10232.74 451
10233.70 459
10234.65 436
10235.61 445
10236.56 462
10237.52 468
10238.47 478
10239.43 517
10240.39 515
10241.34 491
10242.30 487
10243.25 488
10244.21 465
10245.17 462
10246.12 472
10247.08 465
10248.03 450
10248.99 445
10249.95 440
10250.90 446
10251.86 419
10252.82 400
10253.77 433
10254.73 400
10255.69 415
10256.64 427
10257.60 461
10258.56 421
10259.51 401
10260.47 432
10261.43 414
10262.38 435
10263.34 404
10264.30 392
10265.25 384
10266.21 392
10267.17 398
10268.13 394
10269.08 361
10270.04 396
10271.00 402
10271.95 409
10272.91 390
10273.87 393
10274.83 396
10275.78 422
10276.74 409
10277.70 400
10278.66 403
10279.62 413
10280.57 400
10281.53 406
10282.49 406
10283.45 397
10284.40 411
10285.36 421
10286.32 399
10287.28 370
10288.24 387
10289.20 388
10290.15 385
10291.11 385
10292.07 370
10293.03 396
10293.99 365
10294.95 380
10295.90 368
10296.86 379
10297.82 386
10298.78 389
10299.74 391
10300.70 394
10301.66 353
10302.61 374
10303.57 419
10304.53 407
10305.49 403
10306.45 377
10307.41 394
10308.37 387
10309.33 391
10310.29 374
10311.25 369
10312.20 364
10313.16 380
10314.12 384
10315.08 366
10316.04 357
10317.00 386
10317.96 418
10318.92 430
10319.88 392
10320.84 374
10321.80 391
10322.76 360
10323.72 373
10324.68 350
10325.64 357
10326.60 378
10327.56 399
10328.52 357
10329.48 362
10330.44 393
10331.40 369
10332.36 389
10333.32 373
10334.28 383
10335.24 372
10336.20 385
10337.16 378
10338.12 383
10339.08 368
10340.04 389
10341.00 377
10341.96 378
10342.92 369
10343.88 356
10344.85 367
10345.81 392
10346.77 361
10347.73 371
10348.69 379
10349.65 405
10350.61 399
10351.57 381
10352.53 384
10353.49 385
10354.46 394
10355.42 356
10356.38 389
10357.34 360
10358.30 374
10359.26 360
10360.22 380
10361.19 379
10362.15 342
10363.11 377
10364.07 403
10365.03 384
10365.99 383
10366.96 391
10367.92 405
10368.88 385
10369.84 391
10370.80 407
10371.77 396
10372.73 414
10373.69 422
10374.65 460
10375.61 430
10376.58 449
10377.54 402
10378.50 419
10379.46 404
10380.43 427
10381.39 401
10382.35 387
10383.31 395
10384.28 363
10385.24 376
10386.20 366
10387.16 392
10388.13 373
10389.09 356
10390.05 330
10391.02 332
10391.98 359
10392.94 355
10393.90 364
10394.87 331
10395.83 365
10396.79 369
10397.76 358
10398.72 374
10399.68 390
10400.65 384
10401.61 369
10402.57 362
10403.54 365
10404.50 338
10405.46 372
10406.43 398
10407.39 384
10408.36 365
10409.32 372
10410.28 365
10411.25 359
10412.21 403
10413.17 400
10414.14 385
10415.10 369
10416.07 420
10417.03 405
10418.00 407
10418.96 386
10419.92 425
10420.89 410
10421.85 387
10422.82 431
10423.78 417
10424.75 402
10425.71 432
10426.67 440
10427.64 411
10428.60 421
10429.57 400
10430.53 381
10431.50 423
10432.46 410
10433.43 391
10434.39 393
10435.36 323
10436.32 379
10437.29 372
10438.25 380
10439.22 378
10440.18 361
10441.15 353
10442.11 380
10443.08 354
10444.04 375
10445.01 386
10445.98 344
10446.94 369
10447.91 349
10448.87 352
10449.84 348
10450.80 378
10451.77 363
10452.74 365
10453.70 351
10454.67 360
10455.63 325
10456.60 333
10457.57 376
10458.53 385
10459.50 360
10460.46 340
10461.43 378
10462.40 349
10463.36 343
10464.33 368
10465.29 338
10466.26 349
10467.23 376
10468.19 375
10469.16 347
10470.13 349
10471.09 372
10472.06 369
10473.03 363
10473.99 394
10474.96 367
10475.93 391
10476.89 352
10477.86 332
10478.83 329
10479.80 378
10480.76 347
10481.73 352
10482.70 363
10483.66 361
10484.63 356
10485.60 366
10486.57 383
10487.53 339
10488.50 395
10489.47 357
10490.44 343
10491.40 378
10492.37 356
10493.34 320
10494.31 380
10495.27 338
10496.24 358
10497.21 372
10498.18 351
10499.15 364
10500.11 353
10501.08 353
10502.05 365
10503.02 389
10503.99 393
10504.95 385
10505.92 404
10506.89 380
10507.86 378
10508.83 381
10509.80 383
10510.76 394
10511.73 372
10512.70 379
10513.67 374
10514.64 358
10515.61 377
10516.58 346
10517.55 378
10518.51 369
10519.48 349
10520.45 395
10521.42 385
10522.39 351
10523.36 384
10524.33 389
10525.30 394
10526.27 389
10527.24 371
10528.20 374
10529.17 370
10530.14 368
10531.11 379
10532.08 382
10533.05 414
10534.02 356
10534.99 396
10535.96 405
10536.93 384
10537.90 371
10538.87 379
10539.84 384
10540.81 383
10541.78 403
10542.75 390
10543.72 393
10544.69 360
10545.66 374
10546.63 393
10547.60 376
10548.57 409
10549.54 406
10550.51 408
10551.48 390
10552.45 387
10553.42 372
10554.39 397
10555.36 400
10556.33 388
10557.30 396
10558.27 392
10559.25 428
10560.22 412
10561.19 417
10562.16 450
10563.13 463
10564.10 460
10565.07 464
10566.04 447
10567.01 478
10567.98 470
10568.96 493
10569.93 471
10570.90 434
10571.87 384
10572.84 410
10573.81 397
10574.78 366
10575.75 381
10576.73 385
10577.70 395
10578.67 395
10579.64 370
10580.61 381
10581.58 387
10582.56 398
10583.53 393
10584.50 359
10585.47 394
10586.44 381
10587.42 405
10588.39 376
10589.36 345
10590.33 394
10591.30 382
10592.28 409
10593.25 396
10594.22 400
10595.19 386
10596.17 428
10597.14 393
10598.11 390
10599.08 388
10600.06 431
10601.03 459
10602.00 419
10602.97 411
10603.95 402
10604.92 406
10605.89 374
10606.87 408
10607.84 381
10608.81 331
10609.78 379
10610.76 388
10611.73 357
10612.70 375
10613.68 366
10614.65 367
10615.62 378
10616.60 381
10617.57 377
10618.54 386
10619.52 364
10620.49 393
10621.46 412
10622.44 391
10623.41 370
10624.39 372
10625.36 368
10626.33 414
10627.31 419
10628.28 421
10629.25 401
10630.23 399
10631.20 400
10632.18 390
10633.15 397
10634.13 404
10635.10 394
10636.07 409
10637.05 377
10638.02 368
10639.00 401
10639.97 441
10640.95 420
10641.92 398
10642.89 415
10643.87 421
10644.84 431
10645.82 437
10646.79 401
10647.77 425
10648.74 406
10649.72 419
10650.69 413
10651.67 392
10652.64 409
10653.62 395
10654.59 365
10655.57 386
10656.54 373
10657.52 400
10658.49 364
10659.47 372
10660.44 353
10661.42 392
10662.40 379
10663.37 391
10664.35 419
10665.32 401
10666.30 418
10667.27 371
10668.25 361
10669.23 378
10670.20 377
10671.18 358
10672.15 399
10673.13 416
10674.10 376
10675.08 396
10676.06 405
10677.03 375
10678.01 377
10678.99 414
10679.96 416
10680.94 394
10681.91 401
10682.89 394
10683.87 383
10684.84 385
10685.82 391
10686.80 421
10687.77 442
10688.75 411
10689.73 401
10690.70 441
10691.68 438
10692.66 426
10693.63 424
10694.61 403
10695.59 396
10696.57 382
10697.54 354
10698.52 362
10699.50 366
10700.47 390
10701.45 396
10702.43 369
10703.41 363
10704.38 351
10705.36 386
10706.34 367
10707.32 359
10708.29 394
10709.27 370
10710.25 379
10711.23 346
10712.20 347
10713.18 347
10714.16 387
10715.14 395
10716.12 354
10717.09 365
10718.07 387
10719.05 357
10720.03 380
10721.01 366
10721.98 370
10722.96 349
10723.94 344
10724.92 369
10725.90 343
10726.88 350
10727.85 350
10728.83 365
10729.81 354
10730.79 369
10731.77 354
10732.75 377
10733.73 365
10734.70 343
10735.68 336
10736.66 370
10737.64 357
10738.62 369
10739.60 347
10740.58 375
10741.56 365
10742.54 351
10743.52 359
10744.49 395
10745.47 374
10746.45 352
10747.43 390
10748.41 361
10749.39 361
10750.37 326
10751.35 364
10752.33 380
10753.31 368
10754.29 342
10755.27 387
10756.25 373
10757.23 369
10758.21 376
10759.19 392
10760.17 374
10761.15 353
10762.13 355
10763.11 376
10764.09 381
10765.07 351
10766.05 351
10767.03 341
10768.01 328
10768.99 358
10769.97 362
10770.95 376
10771.93 374
10772.91 366
10773.89 398
10774.87 392
10775.85 392
10776.83 384
10777.81 370
10778.80 380
10779.78 374
10780.76 372
10781.74 373
10782.72 371
10783.70 387
10784.68 377
10785.66 346
10786.64 362
10787.62 372
10788.61 335
10789.59 370
10790.57 344
10791.55 400
10792.53 371
10793.51 355
10794.49 368
10795.48 381
10796.46 380
10797.44 350
10798.42 363
10799.40 357
10800.38 354
10801.37 392
10802.35 373
10803.33 355
10804.31 359
10805.29 327
10806.28 356
10807.26 340
10808.24 360
10809.22 343
10810.20 386
10811.19 343
10812.17 354
10813.15 351
10814.13 353
10815.12 366
10816.10 372
10817.08 361
10818.06 326
10819.05 350
10820.03 337
10821.01 352
10822.00 338
10822.98 358
10823.96 356
10824.94 357
10825.93 350
10826.91 355
10827.89 329
10828.88 365
10829.86 382
10830.84 382
10831.83 373
10832.81 338
10833.79 327
10834.78 353
10835.76 348
10836.74 349
10837.73 372
10838.71 355
10839.69 365
10840.68 369
10841.66 380
10842.64 357
10843.63 343
10844.61 353
10845.60 349
10846.58 378
10847.56 380
10848.55 382
10849.53 388
10850.51 403
10851.50 364
10852.48 383
10853.47 392
10854.45 423
10855.44 378
10856.42 357
10857.40 333
10858.39 351
10859.37 389
10860.36 362
10861.34 371
10862.33 362
10863.31 360
10864.30 344
10865.28 386
10866.27 372
10867.25 384
10868.24 372
10869.22 390
10870.21 414
10871.19 390
10872.18 370
10873.16 377
10874.15 407
10875.13 401
10876.12 391
10877.10 389
10878.09 388
10879.07 388
10880.06 402
10881.04 377
10882.03 401
10883.01 396
10884.00 370
10884.99 401
10885.97 428
10886.96 392
10887.94 423
10888.93 433
10889.91 410
10890.90 406
10891.89 447
10892.87 423
10893.86 438
10894.84 462
10895.83 450
10896.82 429
10897.80 402
10898.79 417
10899.78 413
10900.76 441
10901.75 410
10902.73 386
10903.72 409
10904.71 409
10905.69 418
10906.68 406
10907.67 434
10908.65 407
10909.64 419
10910.63 416
10911.61 423
10912.60 428
10913.59 415
10914.58 416
10915.56 427
10916.55 392
10917.54 395
10918.52 424
10919.51 416
10920.50 437
10921.49 411
10922.47 436
10923.46 404
10924.45 445
10925.44 407
10926.42 431
10927.41 456
10928.40 450
10929.39 424
10930.37 435
10931.36 418
10932.35 433
10933.34 405
10934.32 418
10935.31 432
10936.30 441
10937.29 414
10938.28 440
10939.26 447
10940.25 452
10941.24 451
10942.23 474
10943.22 443
10944.21 455
10945.19 453
10946.18 436
10947.17 468
10948.16 442
10949.15 460
10950.14 473
10951.13 484
10952.11 488
10953.10 459
10954.09 479
10955.08 472
10956.07 514
10957.06 484
10958.05 521
10959.04 535
10960.03 560
10961.01 562
10962.00 605
10962.99 570
10963.98 560
10964.97 593
10965.96 633
10966.95 586
10967.94 525
10968.93 535
10969.92 518
10970.91 543
10971.90 541
10972.89 495
10973.88 528
10974.87 501
10975.86 499
10976.85 528
10977.84 480
10978.83 463
10979.82 475
10980.81 493
10981.80 511
10982.79 490
10983.78 492
10984.77 484
10985.76 534
10986.75 528
10987.74 526
10988.73 532
10989.72 542
10990.71 533
10991.70 512
10992.69 556
10993.68 530
10994.67 521
10995.66 554
10996.65 562
10997.64 571
10998.63 581
10999.62 620
11000.61 645
11001.61 650
11002.60 662
11003.59 701
11004.58 750
11005.57 720
11006.56 724
11007.55 696
11008.54 712
11009.53 648
11010.53 605
11011.52 582
11012.51 562
11013.50 545
11014.49 523
11015.48 549
11016.47 505
11017.47 488
11018.46 479
11019.45 500
11020.44 477
11021.43 478
11022.43 456
11023.42 488
11024.41 469
11025.40 471
11026.39 476
11027.39 474
11028.38 471
11029.37 434
11030.36 468
11031.35 454
11032.35 475
11033.34 477
11034.33 493
11035.32 474
11036.32 459
11037.31 462
11038.30 444
11039.29 445
11040.29 469
11041.28 468
11042.27 479
11043.26 481
11044.26 479
11045.25 485
11046.24 454
11047.24 458
11048.23 457
11049.22 456
11050.22 461
11051.21 489
11052.20 465
11053.20 474
11054.19 492
11055.18 460
11056.18 438
11057.17 472
11058.16 465
11059.16 468
11060.15 516
11061.14 477
11062.14 484
11063.13 480
11064.12 498
11065.12 506
11066.11 476
11067.11 492
11068.10 503
11069.09 508
11070.09 474
11071.08 497
11072.08 491
11073.07 496
11074.06 498
11075.06 520
11076.05 509
11077.05 518
11078.04 532
11079.04 579
11080.03 492
11081.02 523
11082.02 510
11083.01 545
11084.01 511
11085.00 520
11086.00 517
11086.99 509
11087.99 562
11088.98 487
11089.98 481
11090.97 464
11091.97 517
11092.96 496
11093.96 496
11094.95 482
11095.95 531
11096.94 499
11097.94 518
11098.93 484
11099.93 510
11100.92 505
11101.92 462
11102.91 494
11103.91 502
11104.91 454
11105.90 446
11106.90 485
11107.89 485
11108.89 473
11109.88 441
11110.88 443
11111.88 439
11112.87 484
11113.87 475
11114.86 484
11115.86 455
11116.86 472
11117.85 448
11118.85 455
11119.85 458
11120.84 485
11121.84 502
11122.83 456
11123.83 474
11124.83 451
11125.82 454
11126.82 455
11127.82 457
11128.81 428
11129.81 461
11130.81 460
11131.80 459
11132.80 475
11133.80 459
11134.79 444
11135.79 426
11136.79 436
11137.79 416
11138.78 431
11139.78 395
11140.78 441
11141.77 435
11142.77 477
11143.77 423
11144.77 442
11145.76 454
11146.76 472
11147.76 440
11148.76 461
11149.75 455
11150.75 454
11151.75 464
11152.75 444
11153.74 482
11154.74 447
11155.74 459
11156.74 457
11157.74 465
11158.73 454
11159.73 456
11160.73 440
11161.73 446
11162.73 455
11163.72 464
11164.72 443
11165.72 413
11166.72 455
11167.72 428
11168.72 428
11169.72 375
11170.71 448
11171.71 446
11172.71 443
11173.71 453
11174.71 462
11175.71 434
11176.71 470
11177.70 471
11178.70 468
11179.70 429
11180.70 433
11181.70 459
11182.70 431
11183.70 435
11184.70 410
11185.70 448
11186.70 418
11187.70 454
11188.70 431
11189.69 456
11190.69 443
11191.69 407
11192.69 492
11193.69 443
11194.69 444
11195.69 444
11196.69 466
11197.69 472
11198.69 449
11199.69 438
11200.69 467
11201.69 428
11202.69 434
11203.69 442
11204.69 485
11205.69 474
11206.69 425
11207.69 432
11208.69 444
11209.69 434
11210.69 459
11211.69 454
11212.69 441
11213.69 453
11214.69 402
11215.69 486
11216.70 465
11217.70 452
11218.70 419
11219.70 434
11220.70 447
11221.70 469
11222.70 475
11223.70 450
11224.70 457
11225.70 469
11226.70 453
11227.70 464
11228.71 453
11229.71 439
11230.71 498
11231.71 443
11232.71 467
11233.71 452
11234.71 497
11235.72 452
11236.72 448
11237.72 456
11238.72 466
11239.72 485
11240.72 495
11241.72 483
11242.73 445
11243.73 474
11244.73 463
11245.73 503
11246.73 463
11247.74 462
11248.74 454
11249.74 512
11250.74 466
11251.74 515
11252.75 504
11253.75 513
11254.75 473
11255.75 457
11256.76 490
11257.76 487
11258.76 509
11259.76 468
11260.77 508
11261.77 480
11262.77 521
11263.77 478
11264.78 489
11265.78 481
11266.78 501
11267.79 521
11268.79 517
11269.79 525
11270.79 547
11271.80 532
11272.80 489
11273.80 508
11274.81 503
11275.81 553
11276.81 511
11277.82 521
11278.82 515
11279.82 532
11280.83 507
11281.83 556
11282.83 515
11283.84 566
11284.84 525
11285.85 512
11286.85 565
11287.85 563
11288.86 562
11289.86 550
11290.86 570
11291.87 554
11292.87 554
11293.88 551
11294.88 568
11295.88 562
11296.89 557
11297.89 564
11298.90 584
11299.90 580
11300.91 595
11301.91 578
11302.91 596
11303.92 584
11304.92 617
11305.93 640
11306.93 594
11307.94 598
11308.94 606
11309.95 614
11310.95 592
11311.96 640
11312.96 636
11313.97 656
11314.97 645
11315.98 612
11316.98 627
11317.99 631
11318.99 638
11320.00 609
11321.00 631
11322.01 638
11323.01 670
11324.02 647
11325.02 674
11326.03 606
11327.04 632
11328.04 624
11329.05 614
11330.05 645
11331.06 665
11332.06 669
11333.07 630
11334.08 634
11335.08 642
11336.09 680
11337.09 642
11338.10 671
11339.11 667
11340.11 683
11341.12 636
11342.12 677
11343.13 673
11344.14 716
11345.14 670
11346.15 725
11347.16 726
11348.16 702
11349.17 764
11350.18 755
11351.18 721
11352.19 705
11353.19 760
11354.20 717
11355.21 788
11356.22 719
11357.22 738
11358.23 730
11359.24 764
11360.24 736
11361.25 794
11362.26 732
11363.26 792
11364.27 786
11365.28 764
11366.29 791
11367.29 749
11368.30 763
11369.31 753
11370.32 813
11371.32 771
11372.33 820
11373.34 833
11374.35 853
11375.35 807
11376.36 838
11377.37 842
11378.38 860
11379.38 870
11380.39 831
11381.40 816
11382.41 850
11383.42 902
11384.42 908
11385.43 893
11386.44 894
11387.45 941
11388.46 922
11389.47 956
11390.47 892
11391.48 938
11392.49 933
11393.50 971
11394.51 982
11395.52 956
11396.53 1000
11397.53 989
11398.54 1012
11399.55 982
11400.56 992
11401.57 983
11402.58 1033
11403.59 1002
11404.60 1017
11405.61 987
11406.61 1075
11407.62 1055
11408.63 1061
11409.64 1081
11410.65 1055
11411.66 1100
11412.67 1077
11413.68 1091
11414.69 1079
11415.70 1112
11416.71 1093
11417.72 1156
11418.73 1128
11419.74 1211
11420.75 1174
11421.76 1204
11422.77 1178
11423.78 1197
11424.79 1210
11425.80 1201
11426.81 1217
11427.82 1153
11428.83 1194
11429.84 1211
11430.85 1276
11431.86 1186
11432.87 1238
11433.88 1235
11434.89 1239
11435.90 1237
11436.91 1269
11437.92 1258
11438.93 1283
11439.94 1263
11440.95 1289
11441.96 1339
11442.97 1329
11443.98 1305
11444.99 1293
11446.00 1355
11447.01 1354
11448.02 1353
11449.04 1322
11450.05 1406
11451.06 1337
11452.07 1419
11453.08 1408
11454.09 1424
11455.10 1382
11456.11 1469
11457.13 1518
11458.14 1467
11459.15 1475
11460.16 1420
11461.17 1482
11462.18 1537
11463.19 1542
11464.21 1543
11465.22 1551
11466.23 1512
11467.24 1544
11468.25 1538
11469.26 1614
11470.28 1675
11471.29 1675
11472.30 1645
11473.31 1645
11474.32 1666
11475.34 1734
11476.35 1751
11477.36 1742
11478.37 1760
11479.39 1736
11480.40 1763
11481.41 1787
11482.42 1768
11483.44 1881
11484.45 1946
11485.46 1895
11486.47 1928
11487.49 1943
11488.50 1981
11489.51 2009
11490.52 2086
11491.54 2099
11492.55 2067
11493.56 2131
11494.58 2153
11495.59 2236
11496.60 2274
11497.61 2234
11498.63 2324
11499.64 2319
11500.65 2464
11501.67 2425
11502.68 2442
11503.69 2566
11504.71 2684
11505.72 2687
11506.73 2739
11507.75 2758
11508.76 2766
11509.78 2864
11510.79 2875
11511.80 2842
11512.82 2978
11513.83 2987
11514.84 3083
11515.86 3089
11516.87 3124
11517.89 3091
11518.90 3205
11519.91 3342
11520.93 3341
11521.94 3422
11522.96 3610
11523.97 3716
11524.99 3825
11526.00 4004
11527.01 4124
11528.03 4276
11529.04 4524
11530.06 4665
11531.07 4839
11532.09 5034
11533.10 5097
11534.12 5352
11535.13 5500
11536.15 5679
11537.16 5888
11538.18 6205
11539.19 6479
11540.21 6831
11541.22 7375
11542.24 7896
11543.25 8549
11544.27 9370
11545.28 10281
11546.30 11203
11547.31 12096
11548.33 12957
11549.34 13683
11550.36 14130
11551.37 14424
11552.39 14332
11553.40 14030
11554.42 13264
11555.44 12411
11556.45 11302
11557.47 10213
11558.48 9056
11559.50 7958
11560.51 7010
11561.53 6239
11562.55 5602
11563.56 5101
11564.58 4664
11565.60 4245
11566.61 4007
11567.63 3885
11568.64 3665
11569.66 3614
11570.68 3493
11571.69 3461
11572.71 3393
11573.73 3277
11574.74 3183
11575.76 3146
11576.78 3104
11577.79 3087
11578.81 3038
11579.83 3144
11580.84 3180
11581.86 3222
11582.88 3288
11583.89 3256
11584.91 3431
11585.93 3471
11586.94 3463
11587.96 3589
11588.98 3616
11590.00 3559
11591.01 3542
11592.03 3443
11593.05 3356
11594.06 3343
11595.08 3156
11596.10 2971
11597.12 2904
11598.13 2801
11599.15 2686
11600.17 2570
11601.19 2511
11602.21 2467
11603.22 2447
11604.24 2376
11605.26 2402
11606.28 2419
11607.29 2443
11608.31 2526
11609.33 2446
11610.35 2453
11611.37 2546
11612.38 2574
11613.40 2660
11614.42 2633
11615.44 2524
11616.46 2534
11617.48 2561
11618.49 2615
11619.51 2690
11620.53 2646
11621.55 2752
11622.57 2790
11623.59 2836
11624.61 2812
11625.63 2893
11626.64 2981
11627.66 2992
11628.68 2921
11629.70 2939
11630.72 2982
11631.74 3046
11632.76 2992
11633.78 2879
11634.80 2857
11635.82 2861
11636.83 2777
11637.85 2689
11638.87 2681
11639.89 2663
11640.91 2631
11641.93 2556
11642.95 2612
11643.97 2557
11644.99 2498
11646.01 2468
11647.03 2456
11648.05 2408
11649.07 2392
11650.09 2450
11651.11 2381
11652.13 2340
11653.15 2413
11654.17 2343
11655.19 2293
11656.21 2222
11657.23 2278
11658.25 2225
11659.27 2230
11660.29 2178
11661.31 2187
11662.33 2151
11663.35 2084
11664.37 2160
11665.39 2069
11666.41 2071
11667.43 2040
11668.45 1964
11669.47 1927
11670.49 1910
11671.52 1875
11672.54 1863
11673.56 1891
11674.58 1799
11675.60 1724
11676.62 1712
11677.64 1728
11678.66 1691
11679.68 1634
11680.70 1637
11681.73 1651
11682.75 1626
11683.77 1610
11684.79 1561
11685.81 1545
11686.83 1578
11687.85 1569
11688.88 1553
11689.90 1518
11690.92 1558
11691.94 1591
11692.96 1556
11693.98 1558
11695.01 1599
11696.03 1566
11697.05 1562
11698.07 1542
11699.09 1522
11700.12 1515
11701.14 1479
11702.16 1450
11703.18 1480
11704.20 1396
11705.23 1390
11706.25 1359
11707.27 1329
11708.29 1284
11709.32 1284
11710.34 1264
11711.36 1253
11712.38 1213
11713.41 1163
11714.43 1175
11715.45 1208
11716.47 1175
11717.50 1162
11718.52 1157
11719.54 1166
11720.57 1188
11721.59 1171
11722.61 1153
11723.63 1174
11724.66 1151
11725.68 1095
11726.70 1132
11727.73 1112
11728.75 1083
11729.77 1117
11730.80 1113
11731.82 1098
11732.84 1068
11733.87 1076
11734.89 1082
11735.91 1020
11736.94 1037
11737.96 1089
11738.99 1085
11740.01 1048
11741.03 1036
11742.06 1015
11743.08 987
11744.11 1008
11745.13 1008
11746.15 965
11747.18 935
11748.20 915
11749.23 899
11750.25 886
11751.27 874
11752.30 895
11753.32 863
11754.35 924
11755.37 854
11756.40 863
11757.42 849
11758.45 821
11759.47 811
11760.49 842
11761.52 818
11762.54 838
11763.57 824
11764.59 803
11765.62 825
11766.64 811
11767.67 825
11768.69 816
11769.72 775
11770.74 822
11771.77 809
11772.79 789
11773.82 793
11774.84 770
11775.87 780
11776.90 750
11777.92 763
11778.95 791
11779.97 766
11781.00 729
11782.02 800
11783.05 732
11784.07 728
11785.10 794
11786.13 720
11787.15 726
11788.18 729
11789.20 728
11790.23 699
11791.26 690
11792.28 720
11793.31 691
11794.33 696
11795.36 687
11796.39 640
11797.41 664
11798.44 687
11799.47 673
11800.49 638
11801.52 666
11802.55 664
11803.57 646
11804.60 668
11805.62 643
11806.65 650
11807.68 631
11808.71 640
11809.73 654
11810.76 667
11811.79 621
11812.81 651
11813.84 645
11814.87 670
11815.89 627
11816.92 635
11817.95 647
11818.98 631
11820.00 634
11821.03 617
11822.06 637
11823.08 654
11824.11 624
11825.14 606
11826.17 603
11827.19 588
11828.22 569
11829.25 572
11830.28 572
11831.31 548
11832.33 574
11833.36 584
11834.39 605
11835.42 604
11836.45 580
11837.47 583
11838.50 557
11839.53 562
11840.56 543
11841.59 594
11842.61 603
11843.64 575
11844.67 518
11845.70 541
11846.73 543
11847.76 546
11848.78 560
11849.81 569
11850.84 549
11851.87 543
11852.90 593
11853.93 542
11854.96 540
11855.99 553
11857.01 560
11858.04 577
11859.07 563
11860.10 544
11861.13 588
11862.16 527
11863.19 516
11864.22 539
11865.25 561
11866.28 570
11867.31 538
11868.34 499
11869.36 530
11870.39 539
11871.42 553
11872.45 518
11873.48 502
11874.51 527
11875.54 523
11876.57 540
11877.60 555
11878.63 530
11879.66 516
11880.69 494
11881.72 481
11882.75 482
11883.78 526
11884.81 504
11885.84 546
11886.87 478
11887.90 488
11888.93 497
11889.96 493
11890.99 524
11892.02 537
11893.05 518
11894.08 479
11895.11 480
11896.15 513
11897.18 525
11898.21 496
11899.24 511
11900.27 524
11901.30 505
11902.33 505
11903.36 521
11904.39 488
11905.42 520
11906.45 529
11907.49 510
11908.52 501
11909.55 502
11910.58 497
11911.61 530
11912.64 503
11913.67 528
11914.70 523
11915.74 526
11916.77 506
11917.80 488
11918.83 535
11919.86 530
11920.89 506
11921.92 532
11922.96 517
11923.99 507
11925.02 522
11926.05 561
11927.08 558
11928.12 523
11929.15 536
11930.18 559
11931.21 527
11932.24 532
11933.28 544
11934.31 555
11935.34 529
11936.37 554
11937.41 561
11938.44 548
11939.47 563
11940.50 583
11941.54 557
11942.57 545
11943.60 525
11944.63 542
11945.67 561
11946.70 529
11947.73 517
11948.77 524
11949.80 548
11950.83 510
11951.86 495
11952.90 515
11953.93 514
11954.96 518
11956.00 520
11957.03 522
11958.06 526
11959.10 519
11960.13 519
11961.16 530
11962.20 513
11963.23 529
11964.26 543
11965.30 507
11966.33 485
11967.36 499
11968.40 505
11969.43 492
11970.47 513
11971.50 529
11972.53 508
11973.57 483
11974.60 498
11975.64 520
11976.67 559
11977.70 530
11978.74 484
11979.77 516
11980.81 532
11981.84 518
11982.88 516
11983.91 526
11984.94 507
11985.98 499
11987.01 507
11988.05 538
11989.08 556
11990.12 513
11991.15 541
11992.19 542
11993.22 504
11994.26 519
11995.29 534
11996.33 521
11997.36 514
11998.40 560
11999.43 545
12000.47 510
12001.50 538
12002.54 547
12003.57 580
12004.61 536
12005.64 565
12006.68 539
12007.71 529
12008.75 559
12009.78 572
12010.82 547
12011.86 568
12012.89 558
12013.93 599
12014.96 584
12016.00 577
12017.03 553
12018.07 595
12019.11 560
12020.14 574
12021.18 603
12022.21 604
12023.25 587
12024.29 599
12025.32 598
12026.36 581
12027.40 584
12028.43 587
12029.47 598
12030.50 578
12031.54 611
12032.58 595
12033.61 638
12034.65 628
12035.69 620
12036.72 656
12037.76 650
12038.80 676
12039.83 656
12040.87 678
12041.91 675
12042.95 707
12043.98 714
12045.02 702
12046.06 724
12047.09 702
12048.13 709
12049.17 691
12050.21 719
12051.24 701
12052.28 679
12053.32 668
12054.35 636
12055.39 641
12056.43 662
12057.47 653
12058.50 663
12059.54 659
12060.58 629
12061.62 645
12062.66 613
12063.69 595
12064.73 601
12065.77 625
12066.81 645
12067.85 645
12068.88 635
12069.92 621
12070.96 624
12072.00 659
12073.04 663
12074.07 657
12075.11 644
12076.15 671
12077.19 628
12078.23 615
12079.27 663
12080.31 656
12081.34 650
12082.38 600
12083.42 639
12084.46 636
12085.50 626
12086.54 659
12087.58 640
12088.62 627
12089.65 641
12090.69 650
12091.73 617
12092.77 601
12093.81 646
12094.85 663
12095.89 660
12096.93 622
12097.97 607
12099.01 612
12100.05 596
12101.09 631
12102.13 616
12103.17 642
12104.21 672
12105.24 678
12106.28 617
12107.32 643
12108.36 660
12109.40 606
12110.44 638
12111.48 634
12112.52 647
12113.56 641
12114.60 677
12115.64 663
12116.68 623
12117.72 651
12118.76 651
12119.80 598
12120.84 610
12121.89 615
12122.93 593
12123.97 573
12125.01 615
12126.05 603
12127.09 618
12128.13 601
12129.17 567
12130.21 588
12131.25 585
12132.29 590
12133.33 599
12134.37 602
12135.41 599
12136.46 594
12137.50 569
12138.54 560
12139.58 580
12140.62 610
12141.66 582
12142.70 574
12143.74 574
12144.78 589
12145.83 597
12146.87 580
12147.91 601
12148.95 596
12149.99 579
12151.03 554
12152.08 546
12153.12 562
12154.16 545
12155.20 548
12156.24 600
12157.28 546
12158.33 589
12159.37 566
12160.41 561
12161.45 571
12162.49 570
12163.54 590
12164.58 580
12165.62 593
12166.66 571
12167.71 580
12168.75 576
12169.79 582
12170.83 535
12171.88 564
12172.92 543
12173.96 556
12175.00 544
12176.05 579
12177.09 558
12178.13 551
12179.17 548
12180.22 558
12181.26 559
12182.30 515
12183.35 516
12184.39 502
12185.43 534
12186.48 542
12187.52 555
12188.56 546
12189.61 550
12190.65 500
12191.69 517
12192.74 510
12193.78 533
12194.82 515
12195.87 515
12196.91 526
12197.95 493
12199.00 489
12200.04 512
12201.08 534
12202.13 534
12203.17 530
12204.22 524
12205.26 483
12206.30 509
12207.35 525
12208.39 526
12209.44 505
12210.48 503
12211.52 487
12212.57 520
12213.61 506
12214.66 501
12215.70 484
12216.75 475
12217.79 495
12218.84 508
12219.88 489
12220.92 494
12221.97 509
12223.01 514
12224.06 486
12225.10 452
12226.15 469
12227.19 475
12228.24 494
12229.28 484
12230.33 471
12231.37 465
12232.42 470
12233.46 457
12234.51 478
12235.55 445
12236.60 459
12237.65 457
12238.69 472
12239.74 449
12240.78 447
12241.83 458
12242.87 512
12243.92 466
12244.96 477
12246.01 488
12247.06 467
12248.10 450
12249.15 474
12250.19 490
12251.24 466
12252.28 478
12253.33 458
12254.38 486
12255.42 454
12256.47 453
12257.52 443
12258.56 455
12259.61 466
12260.65 455
12261.70 468
12262.75 451
12263.79 445
12264.84 449
12265.89 473
12266.93 446
12267.98 430
12269.03 414
12270.07 458
12271.12 433
12272.17 425
12273.21 423
12274.26 437
12275.31 405
12276.35 435
12277.40 464
12278.45 431
12279.50 436
12280.54 453
12281.59 460
12282.64 429
12283.68 434
12284.73 425
12285.78 446
12286.83 443
12287.87 426
12288.92 441
12289.97 424
12291.02 437
12292.06 453
12293.11 452
12294.16 432
12295.21 431
12296.26 431
12297.30 438
12298.35 391
12299.40 430
12300.45 418
12301.50 406
12302.54 417
12303.59 443
12304.64 393
12305.69 394
12306.74 419
12307.79 411
12308.83 395
12309.88 419
12310.93 424
12311.98 397
12313.03 427
12314.08 424
12315.13 434
12316.17 400
12317.22 368
12318.27 368
12319.32 413
12320.37 405
12321.42 401
12322.47 409
12323.52 415
12324.57 427
12325.61 416
12326.66 398
12327.71 392
12328.76 409
12329.81 397
12330.86 405
12331.91 387
12332.96 418
12334.01 415
12335.06 399
12336.11 402
12337.16 389
12338.21 411
12339.26 392
12340.31 400
12341.36 395
12342.41 379
12343.46 388
12344.51 399
12345.56 378
12346.61 380
12347.66 375
12348.71 386
12349.76 404
12350.81 382
12351.86 392
12352.91 394
12353.96 355
12355.01 401
12356.06 371
12357.11 375
12358.16 361
12359.21 387
12360.26 360
12361.31 342
12362.36 382
12363.41 356
12364.46 355
12365.51 376
12366.56 401
12367.62 366
12368.67 394
12369.72 392
12370.77 374
12371.82 360
12372.87 345
12373.92 379
12374.97 387
12376.02 371
12377.08 350
12378.13 386
12379.18 370
12380.23 371
12381.28 368
12382.33 352
12383.38 363
12384.44 366
12385.49 359
12386.54 364
12387.59 370
12388.64 341
12389.69 350
12390.75 333
12391.80 339
12392.85 354
12393.90 380
12394.95 378
12396.01 333
12397.06 363
12398.11 371
12399.16 356
12400.22 353
12401.27 355
12402.32 363
12403.37 361
12404.43 394
12405.48 347
12406.53 364
12407.58 356
12408.64 374
12409.69 354
12410.74 332
12411.79 335
12412.85 341
12413.90 377
12414.95 353
12416.01 331
12417.06 367
12418.11 338
12419.16 342
12420.22 344
12421.27 375
12422.32 380
12423.38 359
12424.43 364
12425.48 320
12426.54 348
12427.59 352
12428.64 363
12429.70 361
12430.75 337
12431.81 340
12432.86 355
12433.91 363
12434.97 350
12436.02 355
12437.07 342
12438.13 357
12439.18 347
12440.24 314
12441.29 361
12442.34 341
12443.40 348
12444.45 338
12445.51 336
12446.56 315
12447.62 335
12448.67 370
12449.72 372
12450.78 325
12451.83 338
12452.89 359
12453.94 346
12455.00 379
12456.05 374
12457.11 357
12458.16 331
12459.22 320
12460.27 354
12461.33 345
12462.38 306
12463.44 321
12464.49 344
12465.55 326
12466.60 355
12467.66 355
12468.71 342
12469.77 345
12470.82 341
12471.88 347
12472.93 348
12473.99 319
12475.04 336
12476.10 344
12477.15 345
12478.21 327
12479.27 355
12480.32 392
12481.38 368
12482.43 334
12483.49 325
12484.55 313
12485.60 355
12486.66 357
12487.71 352
12488.77 336
12489.83 326
12490.88 337
12491.94 332
12492.99 361
12494.05 345
12495.11 360
12496.16 369
12497.22 370
12498.28 350
12499.33 342
12500.39 339
12501.45 356
12502.50 366
12503.56 342
12504.62 395
12505.67 329
12506.73 353
12507.79 338
12508.84 358
12509.90 338
12510.96 372
12512.01 378
12513.07 407
12514.13 398
12515.19 375
12516.24 415
12517.30 424
12518.36 427
12519.41 399
12520.47 439
12521.53 406
12522.59 433
12523.64 448
12524.70 467
12525.76 497
12526.82 481
12527.87 509
12528.93 523
12529.99 532
12531.05 526
12532.11 547
12533.16 554
12534.22 511
12535.28 514
12536.34 499
12537.40 476
12538.45 476
12539.51 466
12540.57 436
12541.63 397
12542.69 403
12543.75 426
12544.80 406
12545.86 347
12546.92 375
12547.98 389
12549.04 407
12550.10 370
12551.16 380
12552.21 376
12553.27 365
12554.33 389
12555.39 360
12556.45 383
12557.51 350
12558.57 376
12559.63 356
12560.69 375
12561.75 375
12562.81 387
12563.86 391
12564.92 379
12565.98 403
12567.04 380
12568.10 390
12569.16 374
12570.22 416
12571.28 392
12572.34 390
12573.40 376
12574.46 369
12575.52 341
12576.58 395
12577.64 374
12578.70 361
12579.76 361
12580.82 350
12581.88 385
12582.94 358
12584.00 390
12585.06 406
12586.12 415
12587.18 405
12588.24 418
12589.30 366
12590.36 408
12591.42 383
12592.48 395
12593.54 410
12594.60 436
12595.66 404
12596.72 420
12597.78 431
12598.84 420
12599.91 435
12600.97 434
12602.03 467
12603.09 480
12604.15 511
12605.21 482
12606.27 510
12607.33 544
12608.39 581
12609.45 568
12610.52 571
12611.58 586
12612.64 609
12613.70 579
12614.76 609
12615.82 579
12616.88 563
12617.95 553
12619.01 492
12620.07 521
12621.13 488
12622.19 499
12623.25 441
12624.32 446
12625.38 374
12626.44 407
12627.50 405
12628.56 401
12629.63 404
12630.69 408
12631.75 397
12632.81 389
12633.87 378
12634.94 390
12636.00 393
12637.06 372
12638.12 410
12639.19 424
12640.25 397
12641.31 385
12642.37 412
12643.44 385
12644.50 399
12645.56 371
12646.62 369
12647.69 412
12648.75 398
12649.81 381
12650.88 384
12651.94 403
12653.00 418
12654.06 413
12655.13 360
12656.19 384
12657.25 352
12658.32 375
12659.38 346
12660.44 359
12661.51 360
12662.57 391
12663.63 389
12664.70 350
12665.76 365
12666.82 351
12667.89 378
12668.95 360
12670.02 357
12671.08 352
12672.14 384
12673.21 357
12674.27 403
12675.34 377
12676.40 385
12677.46 387
12678.53 397
12679.59 368
12680.66 343
12681.72 383
12682.78 398
12683.85 389
12684.91 389
12685.98 430
12687.04 401
12688.11 449
12689.17 391
12690.24 419
12691.30 441
12692.36 448
12693.43 415
12694.49 436
12695.56 420
12696.62 397
12697.69 409
12698.75 410
12699.82 429
12700.88 394
12701.95 405
12703.01 387
12704.08 395
12705.14 398
12706.21 416
12707.27 403
12708.34 377
12709.41 397
12710.47 394
12711.54 384
12712.60 387
12713.67 413
12714.73 404
12715.80 420
12716.86 410
12717.93 406
12719.00 374
12720.06 396
12721.13 349
12722.19 375
12723.26 377
12724.33 369
12725.39 371
12726.46 399
12727.52 408
12728.59 394
12729.66 366
12730.72 380
12731.79 385
12732.86 363
12733.92 378
12734.99 356
12736.05 364
12737.12 341
12738.19 362
12739.25 363
12740.32 359
12741.39 324
12742.45 365
12743.52 356
12744.59 350
12745.66 346
12746.72 363
12747.79 376
12748.86 359
12749.92 352
12750.99 349
12752.06 344
12753.13 340
12754.19 372
12755.26 336
12756.33 337
12757.39 338
12758.46 362
12759.53 343
12760.60 328
12761.66 324
12762.73 318
12763.80 319
12764.87 342
12765.94 315
12767.00 333
12768.07 337
12769.14 343
12770.21 330
12771.28 315
12772.34 331
12773.41 308
12774.48 313
12775.55 327
12776.62 326
12777.68 318
12778.75 305
12779.82 319
12780.89 310
12781.96 331
12783.03 345
12784.09 336
12785.16 310
12786.23 319
12787.30 294
12788.37 301
12789.44 282
12790.51 313
12791.58 294
12792.64 327
12793.71 315
12794.78 318
12795.85 335
12796.92 306
12797.99 305
12799.06 291
12800.13 321
12801.20 294
12802.27 333
12803.34 302
12804.41 315
12805.47 309
12806.54 302
12807.61 292
12808.68 270
12809.75 286
12810.82 286
12811.89 296
12812.96 274
12814.03 269
12815.10 279
12816.17 292
12817.24 278
12818.31 310
12819.38 330
12820.45 303
12821.52 293
12822.59 292
12823.66 311
12824.73 316
12825.80 291
12826.87 297
12827.94 296
12829.01 267
12830.08 294
12831.15 314
12832.22 335
12833.30 269
12834.37 282
12835.44 286
12836.51 276
12837.58 254
12838.65 277
12839.72 267
12840.79 277
12841.86 288
12842.93 262
12844.00 267
12845.08 250
12846.15 273
12847.22 301
12848.29 269
12849.36 246
12850.43 291
12851.50 275
12852.57 267
12853.65 299
12854.72 280
12855.79 282
12856.86 307
12857.93 275
12859.00 292
12860.08 279
12861.15 290
12862.22 297
12863.29 309
12864.36 291
12865.43 272
12866.51 266
12867.58 273
12868.65 283
12869.72 287
12870.79 266
12871.87 259
12872.94 279
12874.01 284
12875.08 272
12876.16 237
12877.23 242
12878.30 257
12879.37 271
12880.45 283
12881.52 273
12882.59 267
12883.66 254
12884.74 260
12885.81 251
12886.88 260
12887.96 250
12889.03 250
12890.10 260
12891.17 258
12892.25 243
12893.32 272
12894.39 240
12895.47 265
12896.54 268
12897.61 263
12898.69 258
12899.76 229
12900.83 257
12901.91 255
12902.98 255
12904.05 268
12905.13 258
12906.20 240
12907.28 261
12908.35 255
12909.42 253
12910.50 239
12911.57 250
12912.64 261
12913.72 240
12914.79 246
12915.87 243
12916.94 226
12918.01 230
12919.09 276
12920.16 256
12921.24 251
12922.31 267
12923.39 249
12924.46 240
12925.53 243
12926.61 260
12927.68 266
12928.76 259
12929.83 243
12930.91 266
12931.98 250
12933.06 266
12934.13 232
12935.21 238
12936.28 245
12937.36 254
12938.43 237
12939.51 252
12940.58 229
12941.66 237
12942.73 227
12943.81 250
12944.88 237
12945.96 239
12947.03 243
12948.11 239
12949.18 245
12950.26 238
12951.34 242
12952.41 247
12953.49 265
12954.56 228
12955.64 229
12956.71 264
12957.79 260
12958.87 233
12959.94 208
12961.02 233
12962.09 250
12963.17 260
12964.25 238
12965.32 231
12966.40 249
12967.47 249
12968.55 225
12969.63 262
12970.70 245
12971.78 254
12972.86 239
12973.93 228
12975.01 233
12976.08 220
12977.16 237
12978.24 238
12979.31 263
12980.39 224
12981.47 241
12982.55 226
12983.62 246
12984.70 212
12985.78 272
12986.85 247
12987.93 267
12989.01 236
12990.08 244
12991.16 260
12992.24 238
12993.32 239
12994.39 225
12995.47 250
12996.55 233
12997.63 236
12998.70 221
12999.78 222
13000.86 235
13001.94 249
13003.01 242
13004.09 248
13005.17 239
13006.25 236
13007.32 257
13008.40 224
13009.48 246
13010.56 254
13011.64 254
13012.71 231
13013.79 233
13014.87 235
13015.95 276
13017.03 260
13018.11 270
13019.18 256
13020.26 248
13021.34 227
13022.42 251
13023.50 250
13024.58 249
13025.66 236
13026.73 249
13027.81 257
13028.89 229
13029.97 244
13031.05 232
13032.13 266
13033.21 248
13034.29 258
13035.36 234
13036.44 231
13037.52 263
13038.60 240
13039.68 267
13040.76 249
13041.84 245
13042.92 281
13044.00 255
13045.08 240
13046.16 256
13047.24 243
13048.32 274
13049.40 257
13050.48 267
13051.56 240
13052.64 233
13053.72 236
13054.80 256
13055.88 246
13056.95 240
13058.03 248
13059.11 250
13060.20 265
13061.28 255
13062.36 253
13063.44 224
13064.52 270
13065.60 276
13066.68 261
13067.76 237
13068.84 240
13069.92 249
13071.00 252
13072.08 227
13073.16 249
13074.24 251
13075.32 225
13076.40 230
13077.48 230
13078.56 238
13079.64 222
13080.72 248
13081.81 243
13082.89 240
13083.97 248
13085.05 273
13086.13 258
13087.21 267
13088.29 238
13089.37 266
13090.46 260
13091.54 246
13092.62 235
13093.70 229
13094.78 279
13095.86 244
13096.94 247
13098.03 244
13099.11 247
13100.19 218
13101.27 231
13102.35 255
13103.43 250
13104.52 223
13105.60 240
13106.68 259
13107.76 236
13108.84 238
13109.93 222
13111.01 240
13112.09 261
13113.17 265
13114.26 246
13115.34 232
13116.42 234
13117.50 256
13118.59 236
13119.67 248
13120.75 228
13121.83 257
13122.92 249
13124.00 241
13125.08 260
13126.16 236
13127.25 253
13128.33 241
13129.41 242
13130.50 238
13131.58 250
13132.66 258
13133.74 223
13134.83 233
13135.91 252
13136.99 243
13138.08 245
13139.16 262
13140.24 222
13141.33 220
13142.41 226
13143.49 233
13144.58 245
13145.66 262
13146.75 223
13147.83 248
13148.91 238
13150.00 248
13151.08 218
13152.16 240
13153.25 228
13154.33 252
13155.42 234
13156.50 218
13157.58 228
13158.67 252
13159.75 258
13160.84 241
13161.92 265
13163.01 239
13164.09 237
13165.17 227
13166.26 254
13167.34 204
13168.43 240
13169.51 232
13170.60 238
13171.68 235
13172.77 246
13173.85 241
13174.94 247
13176.02 255
13177.11 221
13178.19 239
13179.28 234
13180.36 242
13181.45 241
13182.53 233
13183.62 227
13184.70 241
13185.79 249
13186.87 250
13187.96 250
13189.04 248
13190.13 237
13191.21 224
13192.30 242
13193.38 231
13194.47 250
13195.56 220
13196.64 253
13197.73 234
13198.81 239
13199.90 219
13200.99 241
13202.07 236
13203.16 256
13204.24 248
13205.33 261
13206.42 243
13207.50 225
13208.59 241
13209.67 256
13210.76 242
13211.85 243
13212.93 277
13214.02 222
13215.11 239
13216.19 229
13217.28 233
13218.37 251
13219.45 252
13220.54 242
13221.63 247
13222.71 225
13223.80 228
13224.89 238
13225.97 227
13227.06 217
13228.15 274
13229.23 241
13230.32 229
13231.41 250
13232.50 238
13233.58 260
13234.67 226
13235.76 249
13236.85 224
13237.93 263
13239.02 245
13240.11 244
13241.19 239
13242.28 241
13243.37 248
13244.46 237
13245.55 231
13246.63 220
13247.72 245
13248.81 232
13249.90 237
13250.99 234
13252.07 236
13253.16 228
13254.25 259
13255.34 230
13256.43 245
13257.51 233
13258.60 256
13259.69 261
13260.78 227
13261.87 257
13262.96 225
13264.04 255
13265.13 236
13266.22 250
13267.31 215
13268.40 264
13269.49 250
13270.58 246
13271.66 214
13272.75 226
13273.84 257
13274.93 234
13276.02 234
13277.11 260
13278.20 244
13279.29 245
13280.38 255
13281.47 233
13282.56 239
13283.64 243
13284.73 254
13285.82 255
13286.91 251
13288.00 247
13289.09 244
13290.18 228
13291.27 238
13292.36 250
13293.45 249
13294.54 248
13295.63 233
13296.72 234
13297.81 233
13298.90 243
13299.99 219
13301.08 255
13302.17 238
13303.26 253
13304.35 238
13305.44 269
13306.53 232
13307.62 234
13308.71 262
13309.80 250
13310.89 276
13311.98 280
13313.07 270
13314.16 244
13315.25 246
13316.34 254
13317.44 259
13318.53 250
13319.62 262
13320.71 235
13321.80 263
13322.89 234
13323.98 260
13325.07 253
13326.16 281
13327.25 274
13328.34 232
13329.44 258
13330.53 253
13331.62 268
13332.71 250
13333.80 241
13334.89 233
13335.98 228
13337.08 216
13338.17 250
13339.26 259
13340.35 252
13341.44 234
13342.53 228
13343.63 238
13344.72 228
13345.81 238
13346.90 217
13347.99 253
13349.09 246
13350.18 240
13351.27 227
13352.36 262
13353.45 241
13354.55 262
13355.64 246
13356.73 259
13357.82 253
13358.92 248
13360.01 261
13361.10 227
13362.19 242
13363.29 222
13364.38 261
13365.47 247
13366.56 260
13367.66 253
13368.75 252
13369.84 225
13370.93 287
13372.03 270
13373.12 264
13374.21 265
13375.31 279
13376.40 275
13377.49 283
13378.59 282
13379.68 264
13380.77 265
13381.87 251
13382.96 267
13384.05 229
13385.15 246
13386.24 239
13387.33 257
13388.43 239
13389.52 248
13390.61 245
13391.71 236
13392.80 226
13393.90 232
13394.99 240
13396.08 238
13397.18 243
13398.27 230
13399.37 254
13400.46 232
13401.55 224
13402.65 223
13403.74 250
13404.84 224
13405.93 223
13407.03 248
13408.12 235
13409.21 214
13410.31 243
13411.40 253
13412.50 243
13413.59 246
13414.69 237
13415.78 247
13416.88 249
13417.97 242
13419.07 267
13420.16 245
13421.26 214
13422.35 216
13423.45 220
13424.54 238
13425.64 227
13426.73 239
13427.83 245
13428.92 238
13430.02 229
13431.11 255
13432.21 262
13433.30 234
13434.40 234
13435.49 215
13436.59 245
13437.69 230
13438.78 233
13439.88 230
13440.97 256
13442.07 242
13443.16 249
13444.26 258
13445.36 245
13446.45 239
13447.55 248
13448.64 274
13449.74 237
13450.84 239
13451.93 249
13453.03 261
13454.13 252
13455.22 249
13456.32 266
13457.42 234
13458.51 232
13459.61 235
13460.70 277
13461.80 224
13462.90 223
13463.99 214
13465.09 239
13466.19 239
13467.29 252
13468.38 277
13469.48 250
13470.58 217
13471.67 248
13472.77 241
13473.87 238
13474.96 245
13476.06 252
13477.16 263
13478.26 252
13479.35 251
13480.45 257
13481.55 265
13482.65 231
13483.74 244
13484.84 256
13485.94 239
13487.04 244
13488.13 237
13489.23 244
13490.33 228
13491.43 234
13492.52 272
13493.62 266
13494.72 257
13495.82 252
13496.92 268
13498.01 250
13499.11 254
13500.21 280
13501.31 280
13502.41 275
13503.51 279
13504.60 276
13505.70 262
13506.80 282
13507.90 276
13509.00 291
13510.10 297
13511.20 258
13512.29 257
13513.39 265
13514.49 278
13515.59 269
13516.69 277
13517.79 279
13518.89 265
13519.99 268
13521.09 286
13522.18 257
13523.28 266
13524.38 256
13525.48 278
13526.58 263
13527.68 226
13528.78 220
13529.88 244
13530.98 258
13532.08 229
13533.18 234
13534.28 257
13535.38 248
13536.48 206
13537.58 241
13538.68 238
13539.78 251
13540.88 250
13541.98 259
13543.08 225
13544.18 220
13545.28 255
13546.38 245
13547.48 260
13548.58 243
13549.68 228
13550.78 250
13551.88 252
13552.98 206
13554.08 232
13555.18 236
13556.28 231
13557.38 242
13558.48 223
13559.58 237
13560.68 243
13561.78 250
13562.88 266
13563.98 220
13565.08 206
13566.18 223
13567.29 228
13568.39 220
13569.49 220
13570.59 232
13571.69 247
13572.79 237
13573.89 224
13574.99 232
13576.09 243
13577.20 220
13578.30 219
13579.40 234
13580.50 210
13581.60 238
13582.70 220
13583.80 216
13584.91 212
13586.01 212
13587.11 237
13588.21 223
13589.31 218
13590.42 208
13591.52 223
13592.62 239
13593.72 255
13594.82 234
13595.93 219
13597.03 221
13598.13 250
13599.23 229
13600.33 221
13601.44 210
13602.54 209
13603.64 205
13604.74 237
13605.85 216
13606.95 233
13608.05 234
13609.15 235
13610.26 213
13611.36 240
13612.46 253
13613.57 240
13614.67 230
13615.77 257
13616.87 248
13617.98 223
13619.08 207
13620.18 226
13621.29 256
13622.39 221
13623.49 225
13624.60 231
13625.70 213
13626.80 220
13627.91 217
13629.01 249
13630.11 228
13631.22 232
13632.32 235
13633.42 216
13634.53 201
13635.63 217
13636.73 238
13637.84 224
13638.94 222
13640.05 215
13641.15 238
13642.25 219
13643.36 238
13644.46 232
13645.57 224
13646.67 231
13647.77 210
13648.88 232
13649.98 227
13651.09 223
13652.19 222
13653.30 209
13654.40 219
13655.51 188
13656.61 210
13657.71 213
13658.82 187
13659.92 207
13661.03 185
13662.13 248
13663.24 220
13664.34 216
13665.45 226
13666.55 203
13667.66 243
13668.76 220
13669.87 213
13670.97 213
13672.08 231
13673.18 246
13674.29 236
13675.39 233
13676.50 201
13677.61 232
13678.71 240
13679.82 223
13680.92 219
13682.03 234
13683.13 230
13684.24 226
13685.34 227
13686.45 212
13687.56 236
13688.66 236
13689.77 214
13690.87 249
13691.98 210
13693.09 232
13694.19 231
13695.30 227
13696.40 235
13697.51 255
13698.62 248
13699.72 226
13700.83 215
13701.94 230
13703.04 219
13704.15 221
13705.26 265
13706.36 240
13707.47 230
13708.57 239
13709.68 262
13710.79 243
13711.90 215
13713.00 245
13714.11 232
13715.22 247
13716.32 263
13717.43 281
13718.54 257
13719.64 244
13720.75 267
13721.86 248
13722.97 255
13724.07 271
13725.18 255
13726.29 253
13727.40 266
13728.50 233
13729.61 253
13730.72 269
13731.83 239
13732.93 247
13734.04 249
13735.15 242
13736.26 231
13737.36 212
13738.47 215
13739.58 237
13740.69 249
13741.80 246
13742.90 250
13744.01 248
13745.12 231
13746.23 229
13747.34 227
13748.45 223
13749.55 237
13750.66 222
13751.77 247
13752.88 231
13753.99 219
13755.10 254
13756.20 261
13757.31 245
13758.42 246
13759.53 236
13760.64 245
13761.75 241
13762.86 244
13763.97 252
13765.07 231
13766.18 216
13767.29 223
13768.40 244
13769.51 215
13770.62 238
13771.73 249
13772.84 244
13773.95 223
13775.06 226
13776.17 245
13777.28 257
13778.39 241
13779.50 259
13780.60 269
13781.71 257
13782.82 256
13783.93 246
13785.04 252
13786.15 224
13787.26 225
13788.37 226
13789.48 228
13790.59 223
13791.70 230
13792.81 228
13793.92 232
13795.03 224
13796.14 234
13797.25 212
13798.36 233
13799.47 223
13800.59 227
13801.70 221
13802.81 218
13803.92 222
13805.03 213
13806.14 228
13807.25 238
13808.36 242
13809.47 204
13810.58 208
13811.69 228
13812.80 238
13813.91 234
13815.02 228
13816.14 238
13817.25 236
13818.36 223
13819.47 221
13820.58 227
13821.69 244
13822.80 242
13823.91 226
13825.03 215
13826.14 213
13827.25 231
13828.36 229
13829.47 233
13830.58 220
13831.69 229
13832.81 235
13833.92 243
13835.03 213
13836.14 220
13837.25 243
13838.37 231
13839.48 205
13840.59 238
13841.70 260
13842.81 216
13843.93 202
13845.04 192
13846.15 244
13847.26 243
13848.37 260
13849.49 209
13850.60 237
13851.71 228
13852.82 230
13853.94 244
13855.05 227
13856.16 210
13857.27 235
13858.39 239
13859.50 238
13860.61 251
13861.73 216
13862.84 214
13863.95 247
13865.06 236
13866.18 203
13867.29 254
13868.40 231
13869.52 225
13870.63 220
13871.74 219
13872.86 185
13873.97 215
13875.08 239
13876.20 208
13877.31 224
13878.42 218
13879.54 221
13880.65 244
13881.77 208
13882.88 224
13883.99 221
13885.11 200
13886.22 217
13887.33 246
13888.45 212
13889.56 212
13890.68 215
13891.79 224
13892.90 223
13894.02 233
13895.13 238
13896.25 238
13897.36 246
13898.48 236
13899.59 223
13900.70 221
13901.82 225
13902.93 226
13904.05 221
13905.16 220
13906.28 239
13907.39 237
13908.51 249
13909.62 198
13910.74 219
13911.85 235
13912.97 241
13914.08 222
13915.20 217
13916.31 217
13917.43 177
13918.54 215
13919.66 231
13920.77 205
13921.89 194
13923.00 209
13924.12 232
13925.23 204
13926.35 219
13927.46 199
13928.58 207
13929.70 210
13930.81 221
13931.93 225
13933.04 200
13934.16 207
13935.27 218
13936.39 192
13937.51 202
13938.62 216
13939.74 217
13940.85 211
13941.97 224
13943.09 218
13944.20 217
13945.32 218
13946.44 212
13947.55 230
13948.67 212
13949.78 218
13950.90 202
13952.02 230
13953.13 215
13954.25 213
13955.37 206
13956.48 219
13957.60 205
13958.72 227
13959.83 207
13960.95 206
13962.07 209
13963.18 193
13964.30 218
13965.42 207
13966.54 207
13967.65 214
13968.77 233
13969.89 195
13971.00 188
13972.12 203
13973.24 237
13974.36 232
13975.47 205
13976.59 203
13977.71 220
13978.83 206
13979.94 225
13981.06 223
13982.18 204
13983.30 242
13984.42 217
13985.53 206
13986.65 202
13987.77 187
13988.89 202
13990.01 229
13991.12 220
13992.24 190
13993.36 201
13994.48 211
13995.60 172
13996.71 194
13997.83 226
13998.95 211
14000.07 218
14001.19 218
14002.31 224
14003.42 206
14004.54 202
14005.66 199
14006.78 211
14007.90 218
14009.02 213
14010.14 224
14011.26 229
14012.37 188
14013.49 209
14014.61 232
14015.73 215
14016.85 201
14017.97 216
14019.09 222
14020.21 208
14021.33 204
14022.45 201
14023.57 208
14024.69 204
14025.81 230
14026.93 197
14028.04 224
14029.16 188
14030.28 208
14031.40 231
14032.52 200
14033.64 216
14034.76 218
14035.88 217
14037.00 217
14038.12 227
14039.24 201
14040.36 222
14041.48 236
14042.60 216
14043.72 196
14044.84 210
14045.96 204
14047.08 202
14048.20 223
14049.32 222
14050.45 214
14051.57 229
14052.69 207
14053.81 227
14054.93 211
14056.05 218
14057.17 210
14058.29 209
14059.41 191
14060.53 205
14061.65 204
14062.77 202
14063.89 217
14065.02 230
14066.14 222
14067.26 230
14068.38 247
14069.50 216
14070.62 212
14071.74 238
14072.86 229
14073.98 254
14075.11 229
14076.23 240
14077.35 254
14078.47 236
14079.59 196
14080.71 226
14081.84 244
14082.96 251
14084.08 223
14085.20 240
14086.32 258
14087.45 234
14088.57 236
14089.69 243
14090.81 223
14091.93 221
14093.06 256
14094.18 234
14095.30 238
14096.42 254
14097.54 286
14098.67 266
14099.79 258
14100.91 250
14102.03 254
14103.16 261
14104.28 257
14105.40 251
14106.52 247
14107.65 264
14108.77 221
14109.89 243
14111.02 241
14112.14 230
14113.26 258
14114.39 236
14115.51 220
14116.63 233
14117.75 243
14118.88 206
14120.00 216
14121.12 222
14122.25 225
14123.37 225
14124.49 197
14125.62 180
14126.74 196
14127.86 223
14128.99 212
14130.11 210
14131.24 228
14132.36 222
14133.48 198
14134.61 220
14135.73 231
14136.85 202
14137.98 217
14139.10 210
14140.23 200
14141.35 218
14142.47 207
14143.60 228
14144.72 206
14145.85 194
14146.97 185
14148.10 211
14149.22 194
14150.35 200
14151.47 216
14152.59 223
14153.72 197
14154.84 190
14155.97 222
14157.09 211
14158.22 213
14159.34 199
14160.47 208
14161.59 187
14162.72 213
14163.84 192
14164.97 233
14166.09 233
14167.22 208
14168.34 210
14169.47 226
14170.59 196
14171.72 199
14172.84 217
14173.97 219
14175.09 211
14176.22 203
14177.35 204
14178.47 211
14179.60 219
14180.72 203
14181.85 227
14182.97 209
14184.10 206
14185.23 195
14186.35 218
14187.48 194
14188.60 218
14189.73 193
14190.85 225
14191.98 204
14193.11 212
14194.23 203
14195.36 206
14196.49 188
14197.61 176
14198.74 194
14199.87 195
14200.99 221
14202.12 206
14203.24 199
14204.37 203
14205.50 226
14206.62 210
14207.75 205
14208.88 195
14210.00 199
14211.13 206
14212.26 210
14213.39 206
14214.51 197
14215.64 220
14216.77 189
14217.89 200
14219.02 191
14220.15 215
14221.28 189
14222.40 188
14223.53 219
14224.66 220
14225.79 200
14226.91 229
14228.04 210
14229.17 204
14230.30 194
14231.42 177
14232.55 188
14233.68 211
14234.81 194
14235.93 189
14237.06 205
14238.19 185
14239.32 209
14240.45 201
14241.57 217
14242.70 201
14243.83 201
14244.96 210
14246.09 217
14247.22 220
14248.34 213
14249.47 196
14250.60 216
14251.73 215
14252.86 186
14253.99 218
14255.11 176
14256.24 213
14257.37 185
14258.50 200
14259.63 199
14260.76 205
14261.89 204
14263.02 212
14264.15 222
14265.27 188
14266.40 207
14267.53 207
14268.66 212
14269.79 190
14270.92 210
14272.05 197
14273.18 207
14274.31 195
14275.44 221
14276.57 174
14277.70 198
14278.83 203
14279.96 224
14281.09 202
14282.22 191
14283.34 198
14284.47 204
14285.60 198
14286.73 199
14287.86 201
14288.99 191
14290.12 206
14291.25 183
14292.38 200
14293.51 211
14294.64 204
14295.77 194
14296.91 224
14298.04 181
14299.17 198
14300.30 198
14301.43 197
14302.56 204
14303.69 186
14304.82 188
14305.95 190
14307.08 202
14308.21 181
14309.34 196
14310.47 183
14311.60 209
14312.73 196
14313.86 210
14315.00 181
14316.13 190
14317.26 198
14318.39 199
14319.52 205
14320.65 192
14321.78 201
14322.91 183
14324.05 199
14325.18 164
14326.31 191
14327.44 196
14328.57 209
14329.70 177
14330.83 199
14331.97 197
14333.10 190
14334.23 218
14335.36 216
14336.49 188
14337.63 193
14338.76 168
14339.89 165
14341.02 187
14342.15 184
14343.29 194
14344.42 186
14345.55 205
14346.68 191
14347.81 221
14348.95 195
14350.08 179
14351.21 179
14352.34 205
14353.48 198
14354.61 168
14355.74 170
14356.87 171
14358.01 188
14359.14 187
14360.27 225
14361.41 184
14362.54 185
14363.67 177
14364.80 221
14365.94 179
14367.07 175
14368.20 187
14369.34 197
14370.47 194
14371.60 178
14372.74 212
14373.87 201
14375.00 207
14376.14 186
14377.27 189
14378.40 178
14379.54 186
14380.67 170
14381.80 191
14382.94 205
14384.07 212
14385.21 191
14386.34 199
14387.47 187
14388.61 195
14389.74 194
14390.88 171
14392.01 199
14393.14 183
14394.28 200
14395.41 177
14396.55 194
14397.68 202
14398.81 185
14399.95 156
14401.08 205
14402.22 200
14403.35 219
14404.49 188
14405.62 190
14406.76 188
14407.89 184
14409.03 173
14410.16 189
14411.29 192
14412.43 189
14413.56 215
14414.70 181
14415.83 192
14416.97 182
14418.10 209
14419.24 198
14420.38 194
14421.51 170
14422.65 190
14423.78 204
14424.92 189
14426.05 215
14427.19 196
14428.32 181
14429.46 170
14430.59 205
14431.73 173
14432.86 191
14434.00 194
14435.14 206
14436.27 178
14437.41 190
14438.54 201
14439.68 202
14440.82 180
14441.95 182
14443.09 199
14444.22 197
14445.36 207
14446.50 187
14447.63 192
14448.77 178
14449.91 198
14451.04 184
14452.18 225
14453.31 188
14454.45 199
14455.59 191
14456.72 212
14457.86 218
14459.00 208
14460.13 203
14461.27 213
14462.41 212
14463.54 197
14464.68 237
14465.82 204
14466.96 235
14468.09 211
14469.23 230
14470.37 213
14471.50 211
14472.64 206
14473.78 236
14474.92 217
14476.05 210
14477.19 219
14478.33 235
14479.47 233
14480.60 191
14481.74 221
14482.88 209
14484.02 223
14485.15 217
14486.29 212
14487.43 232
14488.57 223
14489.71 201
14490.84 230
14491.98 205
14493.12 249
14494.26 218
14495.40 222
14496.53 199
14497.67 212
14498.81 227
14499.95 220
14501.09 223
14502.23 189
14503.36 228
14504.50 225
14505.64 223
14506.78 202
14507.92 217
14509.06 240
14510.20 235
14511.33 194
14512.47 214
14513.61 222
14514.75 190
14515.89 221
14517.03 198
14518.17 216
14519.31 231
14520.45 228
14521.59 232
14522.72 231
14523.86 221
14525.00 238
14526.14 217
14527.28 217
14528.42 215
14529.56 224
14530.70 213
14531.84 200
14532.98 217
14534.12 233
14535.26 214
14536.40 222
14537.54 216
14538.68 194
14539.82 234
14540.96 203
14542.10 233
14543.24 205
14544.38 196
14545.52 192
14546.66 201
14547.80 210
14548.94 206
14550.08 208
14551.22 206
14552.36 195
14553.50 211
14554.64 222
14555.78 188
14556.92 199
14558.06 188
14559.20 222
14560.34 185
14561.48 234
14562.63 192
14563.77 209
14564.91 196
14566.05 215
14567.19 197
14568.33 210
14569.47 201
14570.61 228
14571.75 211
14572.89 188
14574.04 206
14575.18 195
14576.32 229
14577.46 207
14578.60 207
14579.74 191
14580.88 206
14582.03 175
14583.17 194
14584.31 212
14585.45 171
14586.59 204
14587.73 208
14588.88 208
14590.02 198
14591.16 207
14592.30 221
14593.44 224
14594.59 173
14595.73 206
14596.87 193
14598.01 209
14599.15 173
14600.30 199
14601.44 203
14602.58 201
14603.72 215
14604.87 231
14606.01 193
14607.15 197
14608.29 201
14609.44 196
14610.58 222
14611.72 193
14612.86 202
14614.01 168
14615.15 223
14616.29 184
14617.44 206
14618.58 193
14619.72 193
14620.87 203
14622.01 207
14623.15 198
14624.29 203
14625.44 216
14626.58 196
14627.72 215
14628.87 190
14630.01 192
14631.15 186
14632.30 209
14633.44 221
14634.59 207
14635.73 203
14636.87 210
14638.02 200
14639.16 214
14640.30 204
14641.45 204
14642.59 217
14643.74 204
14644.88 191
14646.02 204
14647.17 204
14648.31 186
14649.46 220
14650.60 200
14651.75 227
14652.89 210
14654.03 190
14655.18 201
14656.32 217
14657.47 171
14658.61 188
14659.76 200
14660.90 194
14662.05 218
14663.19 185
14664.34 195
14665.48 210
14666.63 226
14667.77 203
14668.91 215
14670.06 194
14671.20 221
14672.35 195
14673.50 180
14674.64 191
14675.79 177
14676.93 196
14678.08 199
14679.22 192
14680.37 190
14681.51 197
14682.66 199
14683.80 163
14684.95 194
14686.09 185
14687.24 191
14688.39 197
14689.53 176
14690.68 196
14691.82 188
14692.97 194
14694.12 190
14695.26 180
14696.41 202
14697.55 202
14698.70 194
14699.85 190
14700.99 177
14702.14 191
14703.28 204
14704.43 193
14705.58 190
14706.72 197
14707.87 189
14709.02 184
14710.16 188
14711.31 184
14712.46 185
14713.60 202
14714.75 184
14715.90 207
14717.04 191
14718.19 210
14719.34 194
14720.48 185
14721.63 188
14722.78 208
14723.93 206
14725.07 200
14726.22 174
14727.37 186
14728.51 200
14729.66 196
14730.81 167
14731.96 184
14733.10 187
14734.25 214
14735.40 182
14736.55 204
14737.69 196
14738.84 186
14739.99 177
14741.14 171
14742.29 183
14743.43 187
14744.58 193
14745.73 199
14746.88 167
14748.03 197
14749.17 203
14750.32 185
14751.47 182
14752.62 199
14753.77 202
14754.92 199
14756.06 191
14757.21 191
14758.36 173
14759.51 206
14760.66 205
14761.81 183
14762.95 187
14764.10 201
14765.25 191
14766.40 197
14767.55 187
14768.70 202
14769.85 175
14771.00 173
14772.15 214
14773.29 203
14774.44 195
14775.59 184
14776.74 199
14777.89 165
14779.04 210
14780.19 190
14781.34 194
14782.49 193
14783.64 205
14784.79 195
14785.94 193
14787.09 209
14788.24 206
14789.39 189
14790.54 200
14791.69 194
14792.84 194
14793.98 173
14795.13 192
14796.28 192
14797.43 201
14798.58 185
14799.73 181
14800.89 179
14802.04 180
14803.19 200
14804.34 185
14805.49 174
14806.64 196
14807.79 186
14808.94 212
14810.09 183
14811.24 197
14812.39 204
14813.54 200
14814.69 192
14815.84 182
14816.99 179
14818.14 173
14819.29 171
14820.44 176
14821.60 170
14822.75 183
14823.90 172
14825.05 187
14826.20 178
14827.35 180
14828.50 182
14829.65 189
14830.80 181
14831.96 174
14833.11 201
14834.26 190
14835.41 167
14836.56 194
14837.71 188
14838.86 181
14840.02 194
14841.17 179
14842.32 178
14843.47 195
14844.62 183
14845.78 156
14846.93 164
14848.08 177
14849.23 187
14850.38 193
14851.54 173
14852.69 185
14853.84 179
14854.99 185
14856.14 196
14857.30 188
14858.45 167
14859.60 184
14860.75 192
14861.91 191
14863.06 155
14864.21 188
14865.36 188
14866.52 176
14867.67 183
14868.82 192
14869.97 187
14871.13 167
14872.28 163
14873.43 187
14874.59 185
14875.74 172
14876.89 161
14878.05 182
14879.20 180
14880.35 162
14881.51 186
14882.66 173
14883.81 186
14884.97 196
14886.12 204
14887.27 189
14888.43 183
14889.58 189
14890.73 193
14891.89 196
14893.04 201
14894.19 192
14895.35 178
14896.50 187
14897.66 180
14898.81 201
14899.96 187
14901.12 174
14902.27 179
14903.43 168
14904.58 188
14905.73 165
14906.89 198
14908.04 201
14909.20 178
14910.35 187
14911.51 186
14912.66 159
14913.82 187
14914.97 169
14916.12 182
14917.28 171
14918.43 197
14919.59 202
14920.74 159
14921.90 184
14923.05 187
14924.21 185
14925.36 168
14926.52 186
14927.67 178
14928.83 191
14929.98 185
14931.14 160
14932.29 164
14933.45 182
14934.60 176
14935.76 185
14936.92 181
14938.07 177
14939.23 173
14940.38 196
14941.54 195
14942.69 172
14943.85 172
14945.00 196
14946.16 191
14947.32 175
14948.47 184
14949.63 190
14950.78 199
14951.94 191
14953.10 184
14954.25 181
14955.41 179
14956.56 187
14957.72 187
14958.88 190
14960.03 197
14961.19 187
14962.35 193
14963.50 187
14964.66 187
14965.82 170
14966.97 194
14968.13 188
14969.29 180
14970.44 179
14971.60 175
14972.76 177
14973.91 168
14975.07 216
14976.23 199
14977.38 196
14978.54 206
14979.70 191
14980.85 172
14982.01 191
14983.17 192
14984.33 203
14985.48 208
14986.64 166
14987.80 207
14988.96 193
14990.11 191
14991.27 190
14992.43 199
14993.59 202
14994.74 184
14995.90 196
14997.06 200
14998.22 214
14999.37 180
15000.53 191
15001.69 201
15002.85 224
15004.01 174
15005.16 211
15006.32 196
15007.48 182
15008.64 205
15009.80 211
15010.96 191
15012.11 191
15013.27 158
15014.43 186
15015.59 193
15016.75 184
15017.91 171
15019.07 173
15020.22 207
15021.38 177
15022.54 204
15023.70 170
15024.86 196
15026.02 178
15027.18 192
15028.34 192
15029.49 193
15030.65 203
15031.81 180
15032.97 190
15034.13 203
15035.29 201
15036.45 191
15037.61 196
15038.77 191
15039.93 183
15041.09 196
15042.25 199
15043.41 183
15044.57 194
15045.73 165
15046.89 180
15048.05 177
15049.20 199
15050.36 201
15051.52 184
15052.68 181
15053.84 202
15055.00 189
15056.16 202
15057.32 207
15058.48 165
15059.64 202
15060.81 177
15061.97 213
15063.13 196
15064.29 191
15065.45 174
15066.61 164
15067.77 191
15068.93 181
15070.09 174
15071.25 202
15072.41 191
15073.57 176
15074.73 168
15075.89 157
15077.05 167
15078.21 181
15079.37 193
15080.54 174
15081.70 168
15082.86 158
15084.02 177
15085.18 169
15086.34 172
15087.50 155
15088.66 182
15089.83 178
15090.99 157
15092.15 199
15093.31 178
15094.47 184
15095.63 199
15096.79 173
15097.96 157
15099.12 173
15100.28 162
15101.44 173
15102.60 183
15103.77 190
15104.93 168
15106.09 188
15107.25 170
15108.41 171
15109.58 162
15110.74 190
15111.90 157
15113.06 183
15114.22 185
15115.39 168
15116.55 183
15117.71 172
15118.87 167
15120.04 175
15121.20 179
15122.36 173
15123.52 174
15124.69 178
15125.85 167
15127.01 180
15128.18 180
15129.34 178
15130.50 170
15131.66 184
15132.83 145
15133.99 147
15135.15 171
15136.32 186
15137.48 163
15138.64 177
15139.81 161
15140.97 165
15142.13 159
15143.30 155
15144.46 161
15145.62 171
15146.79 185
15147.95 170
15149.11 184
15150.28 195
15151.44 181
15152.61 168
15153.77 184
15154.93 149
15156.10 179
15157.26 159
15158.42 167
15159.59 160
15160.75 168
15161.92 169
15163.08 167
15164.25 167
15165.41 166
15166.57 181
15167.74 167
15168.90 181
15170.07 140
15171.23 170
15172.40 167
15173.56 171
15174.73 171
15175.89 190
15177.05 198
15178.22 178
15179.38 185
15180.55 159
15181.71 182
15182.88 170
15184.04 168
15185.21 175
15186.37 151
15187.54 164
15188.70 181
15189.87 191
15191.04 194
15192.20 160
15193.37 161
15194.53 159
15195.70 177
15196.86 182
15198.03 172
15199.19 172
15200.36 189
15201.52 161
15202.69 165
15203.86 171
15205.02 168
15206.19 180
15207.35 166
15208.52 167
15209.69 157
15210.85 181
15212.02 184
15213.18 177
15214.35 167
15215.52 160
15216.68 169
15217.85 169
15219.01 168
15220.18 166
15221.35 163
15222.51 164
15223.68 179
15224.85 157
15226.01 158
15227.18 191
15228.35 193
15229.51 150
15230.68 165
15231.85 178
15233.01 172
15234.18 131
15235.35 174
15236.52 176
15237.68 207
15238.85 189
15240.02 157
15241.18 173
15242.35 168
15243.52 182
15244.69 172
15245.85 174
15247.02 157
15248.19 171
15249.36 180
15250.52 154
15251.69 178
15252.86 184
15254.03 180
15255.19 175
15256.36 171
15257.53 179
15258.70 165
15259.86 186
15261.03 157
15262.20 172
15263.37 159
15264.54 161
15265.71 173
15266.87 176
15268.04 172
15269.21 183
15270.38 187
15271.55 164
15272.71 176
15273.88 169
15275.05 171
15276.22 189
15277.39 172
15278.56 198
15279.73 173
15280.90 195
15282.06 149
15283.23 168
15284.40 185
15285.57 184
15286.74 163
15287.91 182
15289.08 183
15290.25 209
15291.42 173
15292.58 176
15293.75 177
15294.92 180
15296.09 204
15297.26 165
15298.43 191
15299.60 190
15300.77 218
15301.94 197
15303.11 194
15304.28 171
15305.45 202
15306.62 182
15307.79 197
15308.96 167
15310.13 188
15311.30 177
15312.47 167
15313.64 183
15314.81 211
15315.98 203
15317.15 170
15318.32 192
15319.49 177
15320.66 168
15321.83 159
15323.00 184
15324.17 191
15325.34 185
15326.51 176
15327.68 180
15328.85 169
15330.02 182
15331.19 174
15332.36 177
15333.53 176
15334.70 186
15335.88 181
15337.05 196
15338.22 177
15339.39 171
15340.56 198
15341.73 185
15342.90 200
15344.07 186
15345.24 178
15346.41 169
15347.59 173
15348.76 200
15349.93 190
15351.10 181
15352.27 190
15353.44 174
15354.61 174
15355.79 179
15356.96 160
15358.13 205
15359.30 183
15360.47 191
15361.65 174
15362.82 188
15363.99 195
15365.16 173
15366.33 177
15367.50 184
15368.68 169
15369.85 179
15371.02 190
15372.19 183
15373.37 163
15374.54 173
15375.71 200
15376.88 162
15378.06 190
15379.23 165
15380.40 199
15381.57 161
15382.75 205
15383.92 183
15385.09 215
15386.26 170
15387.44 188
15388.61 170
15389.78 174
15390.96 173
15392.13 182
15393.30 196
15394.47 186
15395.65 188
15396.82 171
15397.99 184
15399.17 160
15400.34 167
15401.51 188
15402.69 164
15403.86 182
15405.03 188
15406.21 194
15407.38 210
15408.55 175
15409.73 186
15410.90 191
15412.08 155
15413.25 168
15414.42 176
15415.60 190
15416.77 164
15417.95 166
15419.12 152
15420.29 185
15421.47 164
15422.64 191
15423.82 172
15424.99 187
15426.16 184
15427.34 180
15428.51 189
15429.69 175
15430.86 184
15432.04 168
15433.21 167
15434.39 147
15435.56 177
15436.73 175
15437.91 180
15439.08 186
15440.26 182
15441.43 167
15442.61 193
15443.78 161
15444.96 175
15446.13 175
15447.31 162
15448.48 176
15449.66 184
15450.83 191
15452.01 164
15453.19 198
15454.36 193
15455.54 197
15456.71 170
15457.89 165
15459.06 165
15460.24 195
15461.41 155
15462.59 162
15463.77 173
15464.94 171
15466.12 157
15467.29 165
15468.47 184
15469.64 137
15470.82 179
15472.00 155
15473.17 169
15474.35 147
15475.52 177
15476.70 153
15477.88 180
15479.05 165
15480.23 161
15481.41 153
15482.58 149
15483.76 168
15484.94 178
15486.11 158
15487.29 172
15488.47 175
15489.64 178
15490.82 174
15492.00 154
15493.17 173
15494.35 152
15495.53 170
15496.70 155
15497.88 197
15499.06 169
15500.23 190
15501.41 151
15502.59 173
15503.77 168
15504.94 153
15506.12 156
15507.30 157
15508.48 183
15509.65 173
15510.83 174
15512.01 174
15513.19 156
15514.36 154
15515.54 177
15516.72 157
15517.90 171
15519.07 168
15520.25 165
15521.43 161
15522.61 160
15523.79 158
15524.96 143
15526.14 169
15527.32 153
15528.50 162
15529.68 175
15530.86 168
15532.03 150
15533.21 165
15534.39 150
15535.57 162
15536.75 172
15537.93 172
15539.10 168
15540.28 158
15541.46 160
15542.64 166
15543.82 175
15545.00 153
15546.18 180
15547.36 146
15548.54 168
15549.71 163
15550.89 170
15552.07 160
15553.25 171
15554.43 166
15555.61 176
15556.79 145
15557.97 174
15559.15 195
15560.33 181
15561.51 167
15562.69 178
15563.87 188
15565.05 155
15566.23 163
15567.40 163
15568.58 171
15569.76 144
15570.94 185
15572.12 163
15573.30 164
15574.48 149
15575.66 153
15576.84 147
15578.02 143
15579.20 172
15580.38 165
15581.56 195
15582.74 148
15583.92 175
15585.11 162
15586.29 179
15587.47 148
15588.65 164
15589.83 170
15591.01 185
15592.19 155
15593.37 167
15594.55 172
15595.73 166
15596.91 155
15598.09 156
15599.27 183
15600.45 132
15601.63 172
15602.82 171
15604.00 166
15605.18 184
15606.36 194
15607.54 161
15608.72 173
15609.90 151
15611.08 171
15612.27 165
15613.45 174
15614.63 149
15615.81 152
15616.99 183
15618.17 137
15619.36 183
15620.54 144
15621.72 155
15622.90 155
15624.08 187
15625.26 172
15626.45 192
15627.63 152
15628.81 167
15629.99 159
15631.17 152
15632.36 177
15633.54 185
15634.72 206
15635.90 154
15637.09 180
15638.27 170
15639.45 158
15640.63 159
15641.82 193
15643.00 162
15644.18 155
15645.36 156
15646.55 184
15647.73 149
15648.91 168
15650.09 168
15651.28 188
15652.46 175
15653.64 157
15654.83 176
15656.01 155
15657.19 172
15658.37 155
15659.56 207
15660.74 162
15661.92 181
15663.11 165
15664.29 162
15665.47 158
15666.66 164
15667.84 171
15669.03 162
15670.21 174
15671.39 179
15672.58 173
15673.76 157
15674.94 169
15676.13 164
15677.31 194
15678.50 157
15679.68 199
15680.86 177
15682.05 179
15683.23 183
15684.42 163
15685.60 158
15686.78 182
15687.97 178
15689.15 174
15690.34 185
15691.52 163
15692.71 163
15693.89 175
15695.07 191
15696.26 167
15697.44 177
15698.63 162
15699.81 179
15701.00 171
15702.18 163
15703.37 157
15704.55 183
15705.74 181
15706.92 163
15708.11 197
15709.29 174
15710.48 175
15711.66 160
15712.85 183
15714.03 154
15715.22 177
15716.40 145
15717.59 164
15718.77 160
15719.96 172
15721.15 175
15722.33 197
15723.52 151
15724.70 157
15725.89 176
15727.07 152
15728.26 155
15729.45 146
15730.63 186
15731.82 164
15733.00 185
15734.19 166
15735.38 178
15736.56 153
15737.75 170
15738.93 167
15740.12 173
15741.31 197
15742.49 181
15743.68 170
15744.87 166
15746.05 178
15747.24 173
15748.42 199
15749.61 162
15750.80 183
15751.98 173
15753.17 173
15754.36 183
15755.54 170
15756.73 153
15757.92 174
15759.11 169
15760.29 190
15761.48 193
15762.67 175
15763.85 179
15765.04 189
15766.23 191
15767.42 179
15768.60 211
15769.79 186
15770.98 184
15772.17 166
15773.35 188
15774.54 176
15775.73 176
15776.92 188
15778.10 184
15779.29 168
15780.48 193
15781.67 185
15782.85 182
15784.04 180
15785.23 184
15786.42 203
15787.61 199
15788.79 168
15789.98 141
15791.17 189
15792.36 192
15793.55 178
15794.74 170
15795.92 197
15797.11 163
15798.30 174
15799.49 174
15800.68 169
15801.87 165
15803.05 161
15804.24 179
15805.43 181
15806.62 182
15807.81 149
15809.00 170
15810.19 180
15811.38 174
15812.57 149
15813.75 176
15814.94 178
15816.13 168
15817.32 182
15818.51 165
15819.70 167
15820.89 170
15822.08 176
15823.27 156
15824.46 158
15825.65 166
15826.84 176
15828.03 177
15829.22 187
15830.41 154
15831.59 183
15832.78 175
15833.97 162
15835.16 174
15836.35 150
15837.54 171
15838.73 170
15839.92 178
15841.11 159
15842.30 181
15843.49 148
15844.68 176
15845.87 178
15847.06 156
15848.26 160
15849.45 167
15850.64 168
15851.83 173
15853.02 162
15854.21 147
15855.40 154
15856.59 157
15857.78 145
15858.97 132
15860.16 155
15861.35 159
15862.54 183
15863.73 165
15864.92 167
15866.12 151
15867.31 193
15868.50 193
15869.69 168
15870.88 142
15872.07 169
15873.26 164
15874.45 162
15875.65 168
15876.84 165
15878.03 159
15879.22 161
15880.41 163
15881.60 133
15882.79 156
15883.99 160
15885.18 186
15886.37 177
15887.56 147
15888.75 151
15889.94 167
15891.14 167
15892.33 159
15893.52 182
15894.71 155
15895.91 147
15897.10 147
15898.29 154
15899.48 147
15900.67 152
15901.87 148
15903.06 160
15904.25 163
15905.44 157
15906.64 162
15907.83 168
15909.02 164
15910.21 169
15911.41 171
15912.60 155
15913.79 141
15914.99 145
15916.18 153
15917.37 184
15918.56 135
15919.76 148
15920.95 173
15922.14 164
15923.34 144
15924.53 157
15925.72 161
15926.92 173
15928.11 157
15929.30 166
15930.50 152
15931.69 167
15932.88 145
15934.08 150
15935.27 153
15936.46 161
15937.66 151
15938.85 172
15940.05 158
15941.24 159
15942.43 175
15943.63 174
15944.82 146
15946.01 157
15947.21 168
15948.40 172
15949.60 177
15950.79 145
15951.99 165
15953.18 172
15954.37 165
15955.57 156
15956.76 174
15957.96 169
15959.15 144
15960.35 159
15961.54 159
15962.74 153
15963.93 156
15965.13 156
15966.32 162
15967.51 138
15968.71 132
15969.90 161
15971.10 157
15972.29 151
15973.49 130
15974.68 169
15975.88 152
15977.07 151
15978.27 153
15979.47 151
15980.66 154
15981.86 158
15983.05 136
15984.25 151
15985.44 145
15986.64 165
15987.83 161
15989.03 148
15990.22 150
15991.42 159
15992.62 157
15993.81 141
15995.01 139
15996.20 149
15997.40 155
15998.60 141
15999.79 166
16000.99 152
16002.18 162
16003.38 165
16004.58 151
16005.77 145
16006.97 165
16008.17 163
16009.36 151
16010.56 153
16011.75 139
16012.95 148
16014.15 147
16015.34 164
16016.54 147
16017.74 176
16018.93 163
16020.13 163
16021.33 156
16022.52 146
16023.72 149
16024.92 169
16026.12 137
16027.31 151
16028.51 160
16029.71 142
16030.90 144
16032.10 151
16033.30 165
16034.50 143
16035.69 156
16036.89 146
16038.09 179
16039.29 156
16040.48 153
16041.68 167
16042.88 184
16044.08 169
16045.27 155
16046.47 154
16047.67 160
16048.87 162
16050.07 162
16051.26 157
16052.46 160
16053.66 171
16054.86 156
16056.06 156
16057.25 164
16058.45 157
16059.65 158
16060.85 154
16062.05 158
16063.25 178
16064.44 146
16065.64 192
16066.84 152
16068.04 168
16069.24 150
16070.44 163
16071.64 176
16072.83 146
16074.03 152
16075.23 150
16076.43 189
16077.63 180
16078.83 183
16080.03 170
16081.23 169
16082.43 192
16083.63 187
16084.82 173
16086.02 174
16087.22 174
16088.42 154
16089.62 157
16090.82 163
16092.02 183
16093.22 156
16094.42 160
16095.62 189
16096.82 167
16098.02 164
16099.22 159
16100.42 158
16101.62 162
16102.82 153
16104.02 170
16105.22 171
16106.42 171
16107.62 173
16108.82 169
16110.02 172
16111.22 165
16112.42 194
16113.62 191
16114.82 171
16116.02 165
16117.22 161
16118.42 178
16119.62 177
16120.82 155
16122.02 157
16123.22 150
16124.42 153
16125.62 150
16126.83 152
16128.03 158
16129.23 134
16130.43 142
16131.63 161
16132.83 160
16134.03 167
16135.23 155
16136.43 142
16137.63 143
16138.84 147
16140.04 140
16141.24 156
16142.44 153
16143.64 138
16144.84 142
16146.04 155
16147.25 157
16148.45 161
16149.65 160
16150.85 153
16152.05 140
16153.25 156
16154.46 135
16155.66 156
16156.86 151
16158.06 158
16159.26 145
16160.47 148
16161.67 156
16162.87 152
16164.07 162
16165.27 139
16166.48 147
16167.68 158
16168.88 156
16170.08 161
16171.29 161
16172.49 161
16173.69 155
16174.89 159
16176.10 159
16177.30 153
16178.50 146
16179.71 159
16180.91 153
16182.11 176
16183.31 145
16184.52 150
16185.72 153
16186.92 145
16188.13 141
16189.33 149
16190.53 159
16191.74 152
16192.94 152
16194.14 136
16195.35 149
16196.55 164
16197.75 149
16198.96 163
16200.16 170
16201.36 167
16202.57 147
16203.77 157
16204.97 158
16206.18 142
16207.38 154
16208.58 168
16209.79 147
16210.99 161
16212.20 173
16213.40 145
16214.60 149
16215.81 139
16217.01 155
16218.22 156
16219.42 145
16220.63 133
16221.83 151
16223.03 154
16224.24 136
16225.44 167
16226.65 156
16227.85 157
16229.06 140
16230.26 166
16231.47 139
16232.67 154
16233.88 149
16235.08 175
16236.29 135
16237.49 156
16238.70 152
16239.90 150
16241.11 155
16242.31 137
16243.52 147
16244.72 151
16245.93 154
16247.13 145
16248.34 151
16249.54 145
16250.75 166
16251.95 171
16253.16 151
16254.36 151
16255.57 144
16256.78 138
16257.98 140
16259.19 141
16260.39 128
16261.60 156
16262.80 154
16264.01 165
16265.22 145
16266.42 161
16267.63 143
16268.83 154
16270.04 147
16271.25 157
16272.45 160
16273.66 137
16274.87 145
16276.07 147
16277.28 138
16278.49 148
16279.69 144
16280.90 142
16282.10 145
16283.31 147
16284.52 148
16285.72 151
16286.93 146
16288.14 156
16289.35 163
16290.55 151
16291.76 155
16292.97 156
16294.17 142
16295.38 144
16296.59 149
16297.79 168
16299.00 166
16300.21 149
16301.42 169
16302.62 170
16303.83 172
16305.04 134
16306.25 158
16307.45 156
16308.66 155
16309.87 151
16311.08 156
16312.28 152
16313.49 153
16314.70 148
16315.91 166
16317.12 156
16318.32 156
16319.53 144
16320.74 161
16321.95 155
16323.16 138
16324.36 153
16325.57 152
16326.78 166
16327.99 151
16329.20 139
16330.41 154
16331.61 157
16332.82 165
16334.03 136
16335.24 137
16336.45 141
16337.66 122
16338.87 152
16340.07 143
16341.28 138
16342.49 148
16343.70 142
16344.91 150
16346.12 132
16347.33 125
16348.54 168
16349.75 135
16350.95 116
16352.16 128
16353.37 145
16354.58 152
16355.79 136
16357.00 142
16358.21 139
16359.42 143
16360.63 138
16361.84 146
16363.05 142
16364.26 160
16365.47 144
16366.68 139
16367.89 126
16369.10 138
16370.31 141
16371.52 153
16372.73 127
16373.94 130
16375.15 140
16376.36 135
16377.57 120
16378.78 131
16379.99 147
16381.20 136
16382.41 130
16383.62 129
16384.83 130
16386.04 126
16387.25 136
16388.46 122
16389.67 127
16390.88 138
16392.09 139
16393.30 137
16394.51 135
16395.72 145
16396.94 137
16398.15 142
16399.36 126
16400.57 117
16401.78 113
16402.99 131
16404.20 146
16405.41 149
16406.62 133
16407.84 141
16409.05 140
16410.26 140
16411.47 138
16412.68 139
16413.89 132
16415.10 136
16416.32 151
16417.53 149
16418.74 111
16419.95 136
16421.16 139
16422.37 117
16423.59 124
16424.80 131
16426.01 144
16427.22 118
16428.43 126
16429.65 122
16430.86 118
16432.07 141
16433.28 138
16434.49 150
16435.71 126
16436.92 129
16438.13 120
16439.34 122
16440.56 128
16441.77 102
16442.98 124
16444.19 131
16445.41 127
16446.62 139
16447.83 137
16449.04 142
16450.26 122
16451.47 128
16452.68 119
16453.90 120
16455.11 138
16456.32 137
16457.54 127
16458.75 129
16459.96 139
16461.18 133
16462.39 143
16463.60 124
16464.82 142
16466.03 128
16467.24 120
16468.46 119
16469.67 133
16470.88 145
16472.10 139
16473.31 119
16474.52 133
16475.74 121
16476.95 127
16478.17 127
16479.38 126
16480.59 129
16481.81 124
16483.02 133
16484.24 138
16485.45 134
16486.66 122
16487.88 124
16489.09 140
16490.31 124
16491.52 128
16492.74 131
16493.95 124
16495.16 120
16496.38 121
16497.59 162
16498.81 124
16500.02 134
16501.24 148
16502.45 140
16503.67 145
16504.88 136
16506.10 129
16507.31 131
16508.53 134
16509.74 115
16510.96 130
16512.17 121
16513.39 133
16514.60 136
16515.82 151
16517.03 139
16518.25 136
16519.46 148
16520.68 139
16521.89 142
16523.11 135
16524.33 144
16525.54 143
16526.76 139
16527.97 139
16529.19 143
16530.40 117
16531.62 129
16532.84 133
16534.05 151
16535.27 127
16536.48 134
16537.70 135
16538.92 130
16540.13 134
16541.35 121
16542.56 151
16543.78 136
16545.00 143
16546.21 119
16547.43 142
16548.65 110
16549.86 127
16551.08 118
16552.30 133
16553.51 139
16554.73 143
16555.95 136
16557.16 140
16558.38 141
16559.60 139
16560.81 163
16562.03 141
16563.25 133
16564.46 125
16565.68 137
16566.90 133
16568.12 147
16569.33 126
16570.55 129
16571.77 137
16572.99 139
16574.20 138
16575.42 131
16576.64 134
16577.86 134
16579.07 160
16580.29 128
16581.51 135
16582.73 115
16583.94 118
16585.16 115
16586.38 135
16587.60 131
16588.82 116
16590.03 122
16591.25 125
16592.47 127
16593.69 130
16594.91 131
16596.12 121
16597.34 129
16598.56 118
16599.78 110
16601.00 117
16602.22 121
16603.43 115
16604.65 140
16605.87 133
16607.09 127
16608.31 123
16609.53 129
16610.75 126
16611.97 129
16613.18 117
16614.40 120
16615.62 133
16616.84 108
16618.06 141
16619.28 132
16620.50 141
16621.72 111
16622.94 131
16624.16 129
16625.38 126
16626.59 139
16627.81 135
16629.03 130
16630.25 127
16631.47 127
16632.69 131
16633.91 126
16635.13 119
16636.35 127
16637.57 135
16638.79 138
16640.01 125
16641.23 132
16642.45 106
16643.67 123
16644.89 137
16646.11 141
16647.33 119
16648.55 100
16649.77 131
16650.99 134
16652.21 136
16653.43 126
16654.65 127
16655.87 106
16657.09 125
16658.31 118
16659.53 152
16660.75 131
16661.98 128
16663.20 112
16664.42 139
16665.64 127
16666.86 118
16668.08 122
16669.30 121
16670.52 122
16671.74 108
16672.96 137
16674.18 112
16675.41 133
16676.63 125
16677.85 133
16679.07 120
16680.29 129
16681.51 118
16682.73 134
16683.95 119
16685.18 117
16686.40 135
16687.62 115
16688.84 118
16690.06 125
16691.28 118
16692.51 117
16693.73 127
16694.95 107
16696.17 125
16697.39 112
16698.62 121
16699.84 128
16701.06 130
16702.28 112
16703.50 118
16704.73 129
16705.95 106
16707.17 108
16708.39 125
16709.62 111
16710.84 122
16712.06 134
16713.28 116
16714.51 113
16715.73 114
16716.95 122
16718.17 111
16719.40 119
16720.62 132
16721.84 119
16723.07 117
16724.29 132
16725.51 116
16726.73 126
16727.96 126
16729.18 102
16730.40 114
16731.63 125
16732.85 117
16734.07 107
16735.30 132
16736.52 115
16737.74 133
16738.97 126
16740.19 116
16741.41 108
16742.64 105
16743.86 116
16745.09 108
16746.31 119
16747.53 119
16748.76 123
16749.98 118
16751.20 115
16752.43 125
16753.65 119
16754.88 114
16756.10 125
16757.32 110
16758.55 112
16759.77 124
16761.00 124
16762.22 120
16763.45 134
16764.67 117
16765.90 122
16767.12 131
16768.34 107
16769.57 120
16770.79 116
16772.02 105
16773.24 99
16774.47 123
16775.69 127
16776.92 119
16778.14 109
16779.37 143
16780.59 116
16781.82 117
16783.04 127
16784.27 128
16785.49 123
16786.72 117
16787.94 125
16789.17 109
16790.39 118
16791.62 113
16792.85 146
16794.07 132
16795.30 125
16796.52 122
16797.75 122
16798.97 110
16800.20 120
16801.42 117
16802.65 109
16803.88 105
16805.10 112
16806.33 126
16807.55 91
16808.78 118
16810.01 122
16811.23 123
16812.46 111
16813.68 120
16814.91 114
16816.14 129
16817.36 130
16818.59 127
16819.82 116
16821.04 114
16822.27 107
16823.50 127
16824.72 119
16825.95 121
16827.18 109
16828.40 118
16829.63 109
16830.86 114
16832.08 110
16833.31 115
16834.54 120
16835.76 125
16836.99 128
16838.22 124
16839.45 118
16840.67 114
16841.90 118
16843.13 109
16844.36 101
16845.58 119
16846.81 117
16848.04 112
16849.26 114
16850.49 133
16851.72 112
16852.95 125
16854.18 119
16855.40 119
16856.63 121
16857.86 96
16859.09 126
16860.31 125
16861.54 124
16862.77 134
16864.00 121
16865.23 113
16866.46 130
16867.68 108
16868.91 113
16870.14 108
16871.37 115
16872.60 111
16873.83 135
16875.05 117
16876.28 116
16877.51 122
16878.74 131
16879.97 134
16881.20 119
16882.43 125
16883.65 133
16884.88 126
16886.11 142
16887.34 125
16888.57 106
16889.80 137
16891.03 118
16892.26 129
16893.49 129
16894.72 135
16895.94 117
16897.17 120
16898.40 127
16899.63 117
16900.86 127
16902.09 121
16903.32 136
16904.55 111
16905.78 119
16907.01 114
16908.24 128
16909.47 110
16910.70 137
16911.93 117
16913.16 131
16914.39 117
16915.62 107
16916.85 132
16918.08 131
16919.31 119
16920.54 134
16921.77 133
16923.00 118
16924.23 121
16925.46 104
16926.69 119
16927.92 116
16929.15 130
16930.38 107
16931.61 133
16932.84 114
16934.07 117
16935.30 124
16936.53 111
16937.77 122
16939.00 121
16940.23 125
16941.46 131
16942.69 140
16943.92 109
16945.15 94
16946.38 126
16947.61 123
16948.84 107
16950.08 116
16951.31 114
16952.54 113
16953.77 107
16955.00 120
16956.23 113
16957.46 119
16958.70 97
16959.93 116
16961.16 130
16962.39 117
16963.62 128
16964.85 129
16966.09 118
16967.32 114
16968.55 108
16969.78 123
16971.01 121
16972.25 107
16973.48 130
16974.71 103
16975.94 129
16977.17 131
16978.41 125
16979.64 115
16980.87 106
16982.10 122
16983.34 119
16984.57 119
16985.80 124
16987.03 124
16988.27 128
16989.50 131
16990.73 115
16991.96 101
16993.20 122
16994.43 132
16995.66 112
16996.90 116
16998.13 128
16999.36 115
17000.59 122
17001.83 99
17003.06 116
17004.29 111
17005.53 133
17006.76 121
17007.99 115
17009.23 96
17010.46 132
17011.69 109
17012.93 130
17014.16 116
17015.39 128
17016.63 135
17017.86 119
17019.10 113
17020.33 125
17021.56 130
17022.80 104
17024.03 125
17025.26 127
17026.50 115
17027.73 103
17028.97 122
17030.20 127
17031.44 109
17032.67 136
17033.90 131
17035.14 118
17036.37 122
17037.61 120
17038.84 114
17040.08 111
17041.31 112
17042.54 137
17043.78 115
17045.01 124
17046.25 111
17047.48 136
17048.72 116
17049.95 114
17051.19 125
17052.42 133
17053.66 122
17054.89 121
17056.13 119
17057.36 98
17058.60 104
17059.83 120
17061.07 133
17062.30 120
17063.54 116
17064.78 107
17066.01 128
17067.25 109
17068.48 103
17069.72 123
17070.95 124
17072.19 118
17073.42 113
17074.66 125
17075.90 111
17077.13 139
17078.37 119
17079.60 114
17080.84 122
17082.08 126
17083.31 112
17084.55 131
17085.78 110
17087.02 96
17088.26 126
17089.49 119
17090.73 114
17091.97 97
17093.20 116
17094.44 97
17095.67 130
17096.91 116
17098.15 109
17099.38 118
17100.62 125
17101.86 120
17103.09 122
17104.33 132
17105.57 120
17106.81 131
17108.04 108
17109.28 99
17110.52 115
17111.75 115
17112.99 118
17114.23 124
17115.47 126
17116.70 124
17117.94 104
17119.18 124
17120.41 113
17121.65 119
17122.89 116
17124.13 115
17125.36 112
17126.60 109
17127.84 109
17129.08 110
17130.32 125
17131.55 117
17132.79 105
17134.03 106
17135.27 130
17136.51 123
17137.74 118
17138.98 102
17140.22 141
17141.46 123
17142.70 114
17143.93 134
17145.17 115
17146.41 113
17147.65 105
17148.89 125
17150.13 117
17151.36 95
17152.60 132
17153.84 145
17155.08 120
17156.32 121
17157.56 108
17158.80 129
17160.04 123
17161.27 121
17162.51 139
17163.75 115
17164.99 116
17166.23 100
17167.47 125
17168.71 108
17169.95 109
17171.19 122
17172.43 124
17173.67 124
17174.91 120
17176.15 116
17177.38 112
17178.62 146
17179.86 134
17181.10 144
17182.34 129
17183.58 119
17184.82 120
17186.06 122
17187.30 91
17188.54 120
17189.78 115
17191.02 124
17192.26 113
17193.50 109
17194.74 119
17195.98 118
17197.22 122
17198.46 136
17199.70 149
17200.94 123
17202.18 125
17203.42 130
17204.66 128
17205.91 113
17207.15 121
17208.39 146
17209.63 119
17210.87 128
17212.11 105
17213.35 135
17214.59 124
17215.83 123
17217.07 147
17218.31 127
17219.55 134
17220.79 133
17222.04 150
17223.28 132
17224.52 118
17225.76 130
17227.00 128
17228.24 131
17229.48 115
17230.73 134
17231.97 141
17233.21 126
17234.45 117
17235.69 120
17236.93 130
17238.17 110
17239.42 110
17240.66 150
17241.90 137
17243.14 122
17244.38 128
17245.63 148
17246.87 147
17248.11 132
17249.35 129
17250.59 165
17251.84 143
17253.08 119
17254.32 135
17255.56 134
17256.81 121
17258.05 137
17259.29 134
17260.53 150
17261.78 131
17263.02 124
17264.26 142
17265.50 125
17266.75 104
17267.99 112
17269.23 136
17270.47 146
17271.72 132
17272.96 133
17274.20 137
17275.45 128
17276.69 145
17277.93 117
17279.18 123
17280.42 122
17281.66 117
17282.91 135
17284.15 107
17285.39 125
17286.64 127
17287.88 123
17289.12 121
17290.37 128
17291.61 123
17292.85 136
17294.10 115
17295.34 116
17296.58 138
17297.83 138
17299.07 125
17300.32 132
17301.56 119
17302.80 106
17304.05 124
17305.29 134
17306.54 127
17307.78 114
17309.03 111
17310.27 119
17311.51 116
17312.76 115
17314.00 143
17315.25 121
17316.49 130
17317.74 113
17318.98 133
17320.23 119
17321.47 126
17322.71 109
17323.96 116
17325.20 116
17326.45 113
17327.69 116
17328.94 148
17330.18 120
17331.43 118
17332.67 135
17333.92 113
17335.16 122
17336.41 123
17337.66 119
17338.90 132
17340.15 127
17341.39 125
17342.64 122
17343.88 115
17345.13 103
17346.37 105
17347.62 114
17348.86 110
17350.11 109
17351.36 112
17352.60 132
17353.85 115
17355.09 113
17356.34 143
17357.59 138
17358.83 114
17360.08 118
17361.32 125
17362.57 107
17363.82 125
17365.06 120
17366.31 120
17367.56 113
17368.80 113
17370.05 121
17371.30 129
17372.54 127
17373.79 106
17375.03 109
17376.28 112
17377.53 112
17378.78 113
17380.02 126
17381.27 119
17382.52 121
17383.76 133
17385.01 142
17386.26 104
17387.50 105
17388.75 123
17390.00 121
17391.25 120
17392.49 118
17393.74 126
17394.99 133
17396.23 120
17397.48 113
17398.73 128
17399.98 107
17401.22 112
17402.47 138
17403.72 116
17404.97 96
17406.22 132
17407.46 122
17408.71 123
17409.96 126
17411.21 112
17412.45 114
17413.70 119
17414.95 118
17416.20 126
17417.45 127
17418.70 130
17419.94 109
17421.19 133
17422.44 123
17423.69 112
17424.94 133
17426.19 120
17427.43 135
17428.68 122
17429.93 112
17431.18 121
17432.43 121
17433.68 116
17434.93 108
17436.18 121
17437.42 95
17438.67 104
17439.92 114
17441.17 132
17442.42 106
17443.67 94
17444.92 128
17446.17 118
17447.42 117
17448.67 136
17449.92 131
17451.16 127
17452.41 113
17453.66 128
17454.91 136
17456.16 122
17457.41 131
17458.66 126
17459.91 142
17461.16 115
17462.41 129
17463.66 123
17464.91 123
17466.16 117
17467.41 129
17468.66 127
17469.91 116
17471.16 108
17472.41 145
17473.66 139
17474.91 114
17476.16 108
17477.41 127
17478.66 138
17479.91 140
17481.16 132
17482.41 121
17483.66 119
17484.91 105
17486.17 130
17487.42 119
17488.67 116
17489.92 109
17491.17 134
17492.42 154
17493.67 129
17494.92 137
17496.17 138
17497.42 145
17498.67 119
17499.93 125
17501.18 150
17502.43 128
17503.68 127
17504.93 126
17506.18 128
17507.43 128
17508.68 126
17509.94 142
17511.19 137
17512.44 122
17513.69 129
17514.94 145
17516.19 142
17517.45 110
17518.70 137
17519.95 136
17521.20 113
17522.45 130
17523.71 129
17524.96 151
17526.21 119
17527.46 165
17528.71 160
17529.97 162
17531.22 134
17532.47 141
17533.72 166
17534.98 141
17536.23 125
17537.48 136
17538.73 153
17539.99 144
17541.24 134
17542.49 140
17543.74 140
17545.00 133
17546.25 155
17547.50 170
17548.75 158
17550.01 131
17551.26 155
17552.51 155
17553.77 154
17555.02 129
17556.27 145
17557.53 133
17558.78 136
17560.03 146
17561.29 143
17562.54 139
17563.79 160
17565.05 168
17566.30 177
17567.55 178
17568.81 145
17570.06 169
17571.31 181
17572.57 150
17573.82 150
17575.08 147
17576.33 155
17577.58 164
17578.84 164
17580.09 137
17581.35 180
17582.60 144
17583.85 150
17585.11 146
17586.36 145
17587.62 143
17588.87 141
17590.13 160
17591.38 155
17592.63 137
17593.89 170
17595.14 145
17596.40 144
17597.65 142
17598.91 129
17600.16 135
17601.42 136
17602.67 140
17603.93 120
17605.18 134
17606.44 132
17607.69 157
17608.95 120
17610.20 123
17611.46 123
17612.71 150
17613.97 137
17615.22 120
17616.48 129
17617.73 134
17618.99 117
17620.24 130
17621.50 135
17622.75 123
17624.01 134
17625.27 140
17626.52 162
17627.78 115
17629.03 114
17630.29 127
17631.54 128
17632.80 133
17634.06 136
17635.31 126
17636.57 117
17637.82 117
17639.08 123
17640.34 120
17641.59 122
17642.85 129
17644.11 132
17645.36 144
17646.62 128
17647.87 132
17649.13 104
17650.39 126
17651.64 140
17652.90 127
17654.16 130
17655.41 113
17656.67 112
17657.93 136
17659.18 127
17660.44 127
17661.70 130
17662.96 118
17664.21 132
17665.47 110
17666.73 96
17667.98 116
17669.24 125
17670.50 120
17671.76 141
17673.01 122
17674.27 122
17675.53 128
17676.79 152
17678.04 133
17679.30 111
17680.56 151
17681.82 140
17683.07 124
17684.33 114
17685.59 139
17686.85 115
17688.10 132
17689.36 117
17690.62 135
17691.88 161
17693.14 134
17694.39 119
17695.65 123
17696.91 140
17698.17 146
17699.43 125
17700.69 98
17701.94 145
17703.20 125
17704.46 121
17705.72 109
17706.98 126
17708.24 142
17709.50 130
17710.75 141
17712.01 128
17713.27 133
17714.53 141
17715.79 128
17717.05 139
17718.31 121
17719.57 150
17720.83 155
17722.08 127
17723.34 126
17724.60 129
17725.86 132
17727.12 144
17728.38 150
17729.64 137
17730.90 137
17732.16 143
17733.42 137
17734.68 122
17735.94 121
17737.20 145
17738.46 144
17739.72 150
17740.98 137
17742.24 136
17743.50 123
17744.76 134
17746.02 138
17747.28 147
17748.54 141
17749.80 139
17751.06 139
17752.32 136
17753.58 111
17754.84 150
17756.10 143
17757.36 139
17758.62 141
17759.88 147
17761.14 144
17762.40 131
17763.66 148
17764.92 137
17766.18 140
17767.44 120
17768.70 143
17769.96 132
17771.22 143
17772.48 143
17773.75 144
17775.01 138
17776.27 134
17777.53 142
17778.79 122
17780.05 139
17781.31 138
17782.57 159
17783.83 142
17785.10 133
17786.36 123
17787.62 124
17788.88 134
17790.14 121
17791.40 106
17792.66 125
17793.93 130
17795.19 124
17796.45 132
17797.71 124
17798.97 122
17800.24 126
17801.50 125
17802.76 139
17804.02 120
17805.28 114
17806.55 130
17807.81 123
17809.07 133
17810.33 117
17811.59 128
17812.86 125
17814.12 117
17815.38 117
17816.64 115
17817.91 125
17819.17 112
17820.43 107
17821.69 123
17822.96 122
17824.22 127
17825.48 122
17826.75 133
17828.01 116
17829.27 127
17830.53 147
17831.80 146
17833.06 117
17834.32 121
17835.59 135
17836.85 132
17838.11 119
17839.38 108
17840.64 124
17841.90 120
17843.17 139
17844.43 116
17845.69 114
17846.96 134
17848.22 119
17849.48 124
17850.75 111
17852.01 109
17853.27 136
17854.54 118
17855.80 136
17857.07 120
17858.33 114
17859.59 114
17860.86 120
17862.12 133
17863.39 122
17864.65 116
17865.92 117
17867.18 108
17868.44 125
17869.71 116
17870.97 117
17872.24 122
17873.50 118
17874.77 114
17876.03 116
17877.30 106
17878.56 114
17879.82 108
17881.09 119
17882.35 103
17883.62 129
17884.88 132
17886.15 110
17887.41 118
17888.68 117
17889.94 109
17891.21 107
17892.47 136
17893.74 116
17895.00 111
17896.27 108
17897.54 102
17898.80 123
17900.07 95
17901.33 120
17902.60 131
17903.86 132
17905.13 124
17906.39 125
17907.66 119
17908.93 114
17910.19 124
17911.46 131
17912.72 104
17913.99 121
17915.25 112
17916.52 107
17917.79 120
17919.05 107
17920.32 122
17921.59 129
17922.85 112
17924.12 120
17925.38 119
17926.65 105
17927.92 112
17929.18 140
17930.45 131
17931.72 102
17932.98 105
17934.25 111
17935.52 113
17936.78 119
17938.05 133
17939.32 117
17940.58 126
17941.85 129
17943.12 125
17944.38 122
17945.65 119
17946.92 103
17948.19 129
17949.45 120
17950.72 112
17951.99 105
17953.25 113
17954.52 118
17955.79 114
17957.06 116
17958.32 118
17959.59 126
17960.86 114
17962.13 106
17963.39 118
17964.66 114
17965.93 113
17967.20 110
17968.47 113
17969.73 110
17971.00 132
17972.27 114
17973.54 118
17974.81 104
17976.07 117
17977.34 118
17978.61 129
17979.88 116
17981.15 103
17982.42 121
17983.68 106
17984.95 123
17986.22 130
17987.49 119
17988.76 122
17990.03 131
17991.30 121
17992.56 98
17993.83 115
17995.10 123
17996.37 142
17997.64 118
17998.91 117
18000.18 124
18001.45 132
18002.72 113
18003.98 131
18005.25 118
18006.52 123
18007.79 123
18009.06 124
18010.33 107
18011.60 114
18012.87 100
18014.14 132
18015.41 129
18016.68 116
18017.95 107
18019.22 95
18020.49 112
18021.76 115
18023.03 131
18024.30 116
18025.57 112
18026.84 116
18028.11 116
18029.38 119
18030.65 123
18031.92 125
18033.19 133
18034.46 132
18035.73 125
18037.00 101
18038.27 134
18039.54 139
18040.81 131
18042.08 124
18043.35 125
18044.62 129
18045.89 148
18047.16 136
18048.43 121
18049.70 143
18050.97 137
18052.24 131
18053.51 134
18054.79 124
18056.06 149
18057.33 128
18058.60 137
18059.87 130
18061.14 145
18062.41 143
18063.68 150
18064.95 133
18066.23 154
18067.50 161
18068.77 143
18070.04 120
18071.31 143
18072.58 150
18073.85 143
18075.13 147
18076.40 151
18077.67 141
18078.94 149
18080.21 153
18081.49 149
18082.76 157
18084.03 136
18085.30 147
18086.57 129
18087.85 138
18089.12 138
18090.39 146
18091.66 139
18092.93 141
18094.21 137
18095.48 146
18096.75 131
18098.02 124
18099.30 147
18100.57 146
18101.84 123
18103.11 135
18104.39 135
18105.66 131
18106.93 130
18108.20 143
18109.48 146
18110.75 142
18112.02 144
18113.30 172
18114.57 136
18115.84 143
18117.12 154
18118.39 165
18119.66 154
18120.94 122
18122.21 136
18123.48 141
18124.76 133
18126.03 158
18127.30 158
18128.58 142
18129.85 146
18131.12 135
18132.40 122
18133.67 137
18134.94 148
18136.22 127
18137.49 133
18138.77 131
18140.04 131
18141.31 139
18142.59 146
18143.86 142
18145.14 141
18146.41 145
18147.68 136
18148.96 152
18150.23 137
18151.51 141
18152.78 141
18154.06 154
18155.33 134
18156.60 151
18157.88 122
18159.15 140
18160.43 127
18161.70 134
18162.98 122
18164.25 132
18165.53 136
18166.80 133
18168.08 150
18169.35 138
18170.63 131
18171.90 139
18173.18 141
18174.45 133
18175.73 150
18177.00 119
18178.28 116
18179.55 149
18180.83 109
18182.10 102
18183.38 127
18184.66 121
18185.93 130
18187.21 138
18188.48 111
18189.76 133
18191.03 137
18192.31 143
18193.59 111
18194.86 120
18196.14 137
18197.41 112
18198.69 145
18199.97 107
18201.24 109
18202.52 138
18203.79 123
18205.07 115
18206.35 153
18207.62 122
18208.90 141
18210.18 132
18211.45 122
18212.73 130
18214.00 134
18215.28 140
18216.56 133
18217.83 128
18219.11 109
18220.39 128
18221.66 130
18222.94 128
18224.22 126
18225.50 121
18226.77 120
18228.05 115
18229.33 104
18230.60 123
18231.88 121
18233.16 122
18234.44 123
18235.71 117
18236.99 110
18238.27 113
18239.54 129
18240.82 139
18242.10 122
18243.38 128
18244.65 140
18245.93 122
18247.21 119
18248.49 133
18249.77 125
18251.04 138
18252.32 121
18253.60 117
18254.88 119
18256.16 123
18257.43 128
18258.71 128
18259.99 147
18261.27 119
18262.55 125
18263.82 128
18265.10 112
18266.38 121
18267.66 129
18268.94 113
18270.22 133
18271.50 121
18272.77 119
18274.05 133
18275.33 114
18276.61 125
18277.89 120
18279.17 124
18280.45 122
18281.73 130
18283.00 129
18284.28 115
18285.56 131
18286.84 137
18288.12 127
18289.40 129
18290.68 121
18291.96 124
18293.24 123
18294.52 120
18295.80 104
18297.08 116
18298.36 103
18299.63 113
18300.91 125
18302.19 116
18303.47 119
18304.75 115
18306.03 118
18307.31 128
18308.59 130
18309.87 122
18311.15 127
18312.43 117
18313.71 124
18314.99 116
18316.27 111
18317.55 117
18318.83 129
18320.11 109
18321.39 120
18322.67 118
18323.95 120
18325.24 117
18326.52 124
18327.80 116
18329.08 127
18330.36 115
18331.64 121
18332.92 131
18334.20 134
18335.48 108
18336.76 120
18338.04 127
18339.32 111
18340.60 134
18341.89 129
18343.17 131
18344.45 101
18345.73 114
18347.01 120
18348.29 115
18349.57 125
18350.85 109
18352.14 113
18353.42 110
18354.70 109
18355.98 113
18357.26 125
18358.54 112
18359.82 122
18361.11 128
18362.39 121
18363.67 112
18364.95 111
18366.23 113
18367.52 110
18368.80 126
18370.08 123
18371.36 101
18372.64 127
18373.93 119
18375.21 102
18376.49 110
18377.77 106
18379.05 127
18380.34 97
18381.62 98
18382.90 115
18384.18 114
18385.47 118
18386.75 103
18388.03 125
18389.32 120
18390.60 109
18391.88 114
18393.16 118
18394.45 119
18395.73 96
18397.01 106
18398.30 126
18399.58 110
18400.86 129
18402.14 133
18403.43 129
18404.71 117
18405.99 110
18407.28 135
18408.56 118
18409.84 112
18411.13 121
18412.41 117
18413.70 113
18414.98 110
18416.26 99
18417.55 114
18418.83 120
18420.11 111
18421.40 118
18422.68 116
18423.97 110
18425.25 123
18426.53 111
18427.82 137
18429.10 103
18430.39 118
18431.67 103
18432.95 115
18434.24 123
18435.52 117
18436.81 124
18438.09 115
18439.38 117
18440.66 128
18441.94 107
18443.23 102
18444.51 114
18445.80 131
18447.08 114
18448.37 124
18449.65 128
18450.94 132
18452.22 120
18453.51 103
18454.79 94
18456.08 121
18457.36 112
18458.65 119
18459.93 102
18461.22 97
18462.50 117
18463.79 124
18465.07 124
18466.36 117
18467.65 100
18468.93 118
18470.22 125
18471.50 121
18472.79 105
18474.07 119
18475.36 135
18476.64 122
18477.93 124
18479.22 105
18480.50 116
18481.79 113
18483.07 118
18484.36 105
18485.65 110
18486.93 111
18488.22 122
18489.50 120
18490.79 110
18492.08 129
18493.36 119
18494.65 113
18495.94 119
18497.22 123
18498.51 145
18499.80 132
18501.08 122
18502.37 112
18503.66 117
18504.94 115
18506.23 116
18507.52 137
18508.80 124
18510.09 113
18511.38 117
18512.66 135
18513.95 109
18515.24 112
18516.53 114
18517.81 119
18519.10 118
18520.39 117
18521.67 117
18522.96 117
18524.25 123
18525.54 114
18526.82 125
18528.11 113
18529.40 120
18530.69 112
18531.97 120
18533.26 118
18534.55 108
18535.84 105
18537.13 120
18538.41 134
18539.70 130
18540.99 115
18542.28 115
18543.57 127
18544.85 129
18546.14 129
18547.43 117
18548.72 129
18550.01 124
18551.30 119
18552.58 129
18553.87 120
18555.16 138
18556.45 123
18557.74 137
18559.03 130
18560.32 135
18561.60 117
18562.89 113
18564.18 132
18565.47 126
18566.76 110
18568.05 129
18569.34 129
18570.63 131
18571.92 122
18573.20 112
18574.49 128
18575.78 107
18577.07 116
18578.36 103
18579.65 120
18580.94 111
18582.23 122
18583.52 115
18584.81 131
18586.10 108
18587.39 131
18588.68 101
18589.97 119
18591.26 133
18592.55 102
18593.84 138
18595.13 116
18596.42 110
18597.71 98
18599.00 108
18600.29 105
18601.58 128
18602.87 115
18604.16 120
18605.45 121
18606.74 100
18608.03 99
18609.32 96
18610.61 108
18611.90 111
18613.19 118
18614.48 126
18615.77 114
18617.06 101
18618.35 102
18619.64 112
18620.93 128
18622.22 112
18623.52 110
18624.81 104
18626.10 130
18627.39 119
18628.68 107
18629.97 112
18631.26 114
18632.55 132
18633.84 119
18635.14 98
18636.43 99
18637.72 115
18639.01 118
18640.30 122
18641.59 105
18642.88 108
18644.18 115
18645.47 127
18646.76 121
18648.05 109
18649.34 110
18650.63 114
18651.93 125
18653.22 111
18654.51 97
18655.80 94
18657.09 116
18658.39 123
18659.68 131
18660.97 115
18662.26 121
18663.56 103
18664.85 121
18666.14 109
18667.43 112
18668.72 115
18670.02 99
18671.31 112
18672.60 125
18673.90 99
18675.19 115
18676.48 114
18677.77 121
18679.07 127
18680.36 95
18681.65 111
18682.95 104
18684.24 102
18685.53 106
18686.82 119
18688.12 110
18689.41 110
18690.70 115
18692.00 113
18693.29 127
18694.58 116
18695.88 104
18697.17 131
18698.46 114
18699.76 102
18701.05 97
18702.34 113
18703.64 109
18704.93 103
18706.23 128
18707.52 105
18708.81 119
18710.11 105
18711.40 93
18712.70 95
18713.99 101
18715.28 111
18716.58 127
18717.87 114
18719.17 105
18720.46 114
18721.75 114
18723.05 108
18724.34 114
18725.64 126
18726.93 122
18728.23 109
18729.52 110
18730.82 100
18732.11 109
18733.41 125
18734.70 122
18735.99 120
18737.29 125
18738.58 106
18739.88 117
18741.17 114
18742.47 110
18743.76 129
18745.06 110
18746.35 111
18747.65 114
18748.95 109
18750.24 122
18751.54 106
18752.83 121
18754.13 109
18755.42 116
18756.72 121
18758.01 123
18759.31 101
18760.60 108
18761.90 114
18763.20 120
18764.49 121
18765.79 122
18767.08 113
18768.38 107
18769.68 127
18770.97 103
18772.27 97
18773.56 114
18774.86 110
18776.16 125
18777.45 99
18778.75 124
18780.04 109
18781.34 105
18782.64 113
18783.93 123
18785.23 121
18786.53 106
18787.82 99
18789.12 119
18790.42 119
18791.71 115
18793.01 109
18794.31 124
18795.60 133
18796.90 100
18798.20 121
18799.50 120
18800.79 122
18802.09 92
18803.39 128
18804.68 122
18805.98 139
18807.28 115
18808.58 110
18809.87 103
18811.17 124
18812.47 127
18813.77 135
18815.06 117
18816.36 131
18817.66 123
18818.96 138
18820.25 140
18821.55 134
18822.85 122
18824.15 125
18825.44 129
18826.74 124
18828.04 119
18829.34 108
18830.64 138
18831.93 116
18833.23 123
18834.53 121
18835.83 125
18837.13 124
18838.43 132
18839.72 133
18841.02 122
18842.32 136
18843.62 130
18844.92 151
18846.22 115
18847.52 132
18848.81 139
18850.11 135
18851.41 126
18852.71 138
18854.01 122
18855.31 126
18856.61 138
18857.91 149
18859.21 129
18860.51 133
18861.80 154
18863.10 141
18864.40 142
18865.70 142
18867.00 158
18868.30 159
18869.60 140
18870.90 138
18872.20 142
18873.50 135
18874.80 142
18876.10 150
18877.40 146
18878.70 140
18880.00 129
18881.30 135
18882.60 142
18883.90 136
18885.20 123
18886.50 122
18887.80 133
18889.10 137
18890.40 130
18891.70 127
18893.00 125
18894.30 114
18895.60 149
18896.90 142
18898.20 126
18899.50 115
18900.80 130
18902.10 117
18903.40 139
18904.70 129
18906.00 120
18907.30 109
18908.60 121
18909.90 120
18911.21 115
18912.51 118
18913.81 122
18915.11 118
18916.41 124
18917.71 121
18919.01 121
18920.31 137
18921.61 110
18922.92 136
18924.22 124
18925.52 136
18926.82 129
18928.12 122
18929.42 118
18930.72 107
18932.03 95
18933.33 106
18934.63 132
18935.93 118
18937.23 127
18938.53 129
18939.84 135
18941.14 118
18942.44 131
18943.74 129
18945.04 130
18946.35 108
18947.65 120
18948.95 113
18950.25 119
18951.56 117
18952.86 114
18954.16 145
18955.46 124
18956.76 109
18958.07 114
18959.37 118
18960.67 107
18961.97 110
18963.28 117
18964.58 140
18965.88 115
18967.19 121
18968.49 112
18969.79 104
18971.09 110
18972.40 114
18973.70 119
18975.00 109
18976.31 96
18977.61 117
18978.91 105
18980.22 98
18981.52 118
18982.82 101
18984.13 119
18985.43 117
18986.73 117
18988.04 95
18989.34 117
18990.64 96
18991.95 111
18993.25 94
18994.56 110
18995.86 86
18997.16 117
18998.47 105
18999.77 116
19001.07 104
19002.38 111
19003.68 107
19004.99 99
19006.29 103
19007.60 103
19008.90 90
19010.20 106
19011.51 109
19012.81 101
19014.12 112
19015.42 94
19016.73 103
19018.03 112
19019.34 107
19020.64 114
19021.94 104
19023.25 111
19024.55 85
19025.86 101
19027.16 93
19028.47 102
19029.77 109
19031.08 108
19032.38 115
19033.69 95
19034.99 97
19036.30 104
19037.60 103
19038.91 109
19040.21 105
19041.52 111
19042.83 102
19044.13 88
19045.44 98
19046.74 110
19048.05 127
19049.35 100
19050.66 109
19051.96 101
19053.27 111
19054.58 108
19055.88 114
19057.19 108
19058.49 96
19059.80 107
19061.11 103
19062.41 108
19063.72 98
19065.02 108
19066.33 87
19067.64 97
19068.94 107
19070.25 111
19071.56 104
19072.86 112
19074.17 78
19075.48 100
19076.78 96
19078.09 107
19079.40 86
19080.70 99
19082.01 95
19083.32 88
19084.62 98
19085.93 99
19087.24 102
19088.54 83
19089.85 101
19091.16 92
19092.46 100
19093.77 94
19095.08 107
19096.39 108
19097.69 112
19099.00 104
19100.31 92
19101.62 106
19102.92 95
19104.23 102
19105.54 102
19106.85 109
19108.15 85
19109.46 102
19110.77 100
19112.08 114
19113.38 110
19114.69 113
19116.00 113
19117.31 107
19118.62 107
19119.92 103
19121.23 112
19122.54 108
19123.85 107
19125.16 115
19126.47 113
19127.77 82
19129.08 102
19130.39 96
19131.70 110
19133.01 103
19134.32 100
19135.63 115
19136.93 105
19138.24 89
19139.55 99
19140.86 102
19142.17 99
19143.48 101
19144.79 96
19146.10 111
19147.40 107
19148.71 100
19150.02 94
19151.33 104
19152.64 91
19153.95 111
19155.26 119
19156.57 97
19157.88 103
19159.19 96
19160.50 119
19161.81 106
19163.12 90
19164.43 115
19165.74 99
19167.05 107
19168.36 105
19169.66 99
19170.97 102
19172.28 101
19173.59 108
19174.90 103
19176.21 112
19177.52 94
19178.83 100
19180.14 101
19181.45 103
19182.77 119
19184.08 97
19185.39 120
19186.70 111
19188.01 110
19189.32 96
19190.63 101
19191.94 93
19193.25 104
19194.56 93
19195.87 94
19197.18 89
19198.49 107
19199.80 107
19201.11 87
19202.42 86
19203.73 114
19205.05 110
19206.36 85
19207.67 97
19208.98 85
19210.29 90
19211.60 92
19212.91 86
19214.22 87
19215.54 91
19216.85 80
19218.16 105
19219.47 101
19220.78 84
19222.09 97
19223.40 96
19224.72 99
19226.03 70
19227.34 91
19228.65 104
19229.96 105
19231.28 104
19232.59 115
19233.90 83
19235.21 92
19236.52 85
19237.84 106
19239.15 112
19240.46 103
19241.77 101
19243.08 106
19244.40 97
19245.71 92
19247.02 93
19248.33 93
19249.65 112
19250.96 101
19252.27 104
19253.58 95
19254.90 103
19256.21 89
19257.52 112
19258.84 116
19260.15 96
19261.46 92
19262.77 110
19264.09 111
19265.40 86
19266.71 98
19268.03 123
19269.34 112
19270.65 98
19271.97 112
19273.28 86
19274.59 92
19275.91 92
19277.22 125
19278.53 103
19279.85 104
19281.16 101
19282.47 115
19283.79 107
19285.10 107
19286.42 99
19287.73 85
19289.04 113
19290.36 96
19291.67 115
19292.99 89
19294.30 108
19295.61 105
19296.93 112
19298.24 108
19299.56 105
19300.87 126
19302.18 116
19303.50 111
19304.81 94
19306.13 102
19307.44 117
19308.76 111
19310.07 108
19311.39 120
19312.70 96
19314.02 125
19315.33 117
19316.64 117
19317.96 88
19319.27 103
19320.59 114
19321.90 93
19323.22 95
19324.53 78
19325.85 95
19327.17 115
19328.48 126
19329.80 83
19331.11 99
19332.43 86
19333.74 92
19335.06 91
19336.37 128
19337.69 106
19339.00 99
19340.32 99
19341.64 104
19342.95 97
19344.27 87
19345.58 111
19346.90 108
19348.21 115
19349.53 97
19350.85 108
19352.16 91
19353.48 108
19354.79 93
19356.11 94
19357.43 84
19358.74 98
19360.06 105
19361.38 90
19362.69 98
19364.01 92
19365.32 108
19366.64 82
19367.96 96
19369.27 89
19370.59 88
19371.91 105
19373.22 86
19374.54 82
19375.86 104
19377.18 105
19378.49 108
19379.81 90
19381.13 115
19382.44 109
19383.76 96
19385.08 94
19386.39 89
19387.71 90
19389.03 90
19390.35 110
19391.66 88
19392.98 105
19394.30 85
19395.62 122
19396.93 93
19398.25 95
19399.57 90
19400.89 105
19402.20 94
19403.52 93
19404.84 88
19406.16 98
19407.48 95
19408.79 91
19410.11 99
19411.43 87
19412.75 107
19414.07 86
19415.38 112
19416.70 88
19418.02 84
19419.34 88
19420.66 98
19421.98 89
19423.29 93
19424.61 92
19425.93 103
19427.25 97
19428.57 87
19429.89 83
19431.21 74
19432.53 92
19433.84 79
19435.16 100
19436.48 81
19437.80 113
19439.12 109
19440.44 110
19441.76 86
19443.08 90
19444.40 95
19445.72 101
19447.03 103
19448.35 78
19449.67 92
19450.99 104
19452.31 100
19453.63 93
19454.95 102
19456.27 88
19457.59 90
19458.91 92
19460.23 117
19461.55 86
19462.87 103
19464.19 96
19465.51 99
19466.83 85
19468.15 90
19469.47 89
19470.79 89
19472.11 94
19473.43 86
19474.75 85
19476.07 92
19477.39 98
19478.71 100
19480.03 100
19481.35 88
19482.67 104
19483.99 98
19485.31 103
19486.63 104
19487.95 107
19489.28 113
19490.60 97
19491.92 100
19493.24 83
19494.56 109
19495.88 84
19497.20 100
19498.52 83
19499.84 101
19501.16 85
19502.49 99
19503.81 81
19505.13 88
19506.45 122
19507.77 99
19509.09 97
19510.41 86
19511.73 100
19513.06 86
19514.38 122
19515.70 97
19517.02 91
19518.34 83
19519.66 102
19520.99 88
19522.31 89
19523.63 92
19524.95 101
19526.27 89
19527.60 97
19528.92 87
19530.24 84
19531.56 98
19532.88 110
19534.21 90
19535.53 75
19536.85 115
19538.17 90
19539.50 116
19540.82 83
19542.14 98
19543.46 84
19544.79 89
19546.11 103
19547.43 69
19548.75 93
19550.08 88
19551.40 88
19552.72 85
19554.05 86
19555.37 90
19556.69 112
19558.01 90
19559.34 87
19560.66 107
19561.98 90
19563.31 90
19564.63 102
19565.95 103
19567.28 87
19568.60 91
19569.92 104
19571.25 86
19572.57 99
19573.89 101
19575.22 85
19576.54 101
19577.87 91
19579.19 88
19580.51 74
19581.84 85
19583.16 72
19584.49 79
19585.81 78
19587.13 77
19588.46 95
19589.78 94
19591.11 112
19592.43 94
19593.75 99
19595.08 92
19596.40 90
19597.73 90
19599.05 90
19600.38 85
19601.70 77
19603.03 90
19604.35 93
19605.67 84
19607.00 82
19608.32 95
19609.65 93
19610.97 90
19612.30 87
19613.62 90
19614.95 95
19616.27 77
19617.60 81
19618.92 94
19620.25 99
19621.57 85
19622.90 83
19624.22 88
19625.55 84
19626.88 92
19628.20 87
19629.53 101
19630.85 98
19632.18 79
19633.50 104
19634.83 105
19636.15 92
19637.48 87
19638.81 90
19640.13 94
19641.46 94
19642.78 82
19644.11 84
19645.44 83
19646.76 101
19648.09 76
19649.41 84
19650.74 97
19652.07 91
19653.39 89
19654.72 84
19656.05 99
19657.37 77
19658.70 83
19660.02 87
19661.35 98
19662.68 95
19664.00 74
19665.33 76
19666.66 90
19667.98 90
19669.31 72
19670.64 99
19671.97 84
19673.29 91
19674.62 90
19675.95 93
19677.27 89
19678.60 92
19679.93 92
19681.26 90
19682.58 95
19683.91 91
19685.24 92
19686.56 112
19687.89 74
19689.22 74
19690.55 83
19691.87 94
19693.20 115
19694.53 90
19695.86 95
19697.19 81
19698.51 96
19699.84 84
19701.17 69
19702.50 94
19703.83 90
19705.15 80
19706.48 77
19707.81 82
19709.14 87
19710.47 95
19711.79 90
19713.12 91
19714.45 95
19715.78 91
19717.11 98
19718.44 82
19719.76 93
19721.09 82
19722.42 85
19723.75 93
19725.08 101
19726.41 99
19727.74 82
19729.07 90
19730.39 82
19731.72 107
19733.05 86
19734.38 91
19735.71 93
19737.04 103
19738.37 105
19739.70 86
19741.03 66
19742.36 78
19743.69 108
19745.02 86
19746.35 97
19747.67 89
19749.00 80
19750.33 92
19751.66 95
19752.99 86
19754.32 95
19755.65 84
19756.98 96
19758.31 114
19759.64 95
19760.97 90
19762.30 90
19763.63 99
19764.96 73
19766.29 71
19767.62 83
19768.95 90
19770.28 93
19771.61 84
19772.94 73
19774.27 77
19775.60 92
19776.93 105
19778.27 88
19779.60 86
19780.93 87
19782.26 85
19783.59 78
19784.92 96
19786.25 87
19787.58 94
19788.91 81
19790.24 82
19791.57 72
19792.90 84
19794.24 91
19795.57 75
19796.90 76
19798.23 91
19799.56 76
19800.89 80
19802.22 98
19803.55 90
19804.89 91
19806.22 92
19807.55 91
19808.88 85
19810.21 100
19811.54 97
19812.87 105
19814.21 90
19815.54 79
19816.87 83
19818.20 95
19819.53 84
19820.87 87
19822.20 102
19823.53 89
19824.86 88
19826.19 89
19827.53 98
19828.86 92
19830.19 101
19831.52 75
19832.86 85
19834.19 91
19835.52 89
19836.85 95
19838.19 98
19839.52 94
19840.85 100
19842.18 100
19843.52 89
19844.85 65
19846.18 96
19847.51 85
19848.85 89
19850.18 100
19851.51 88
19852.85 81
19854.18 96
19855.51 95
19856.85 90
19858.18 91
19859.51 105
19860.85 98
19862.18 96
19863.51 94
19864.85 100
19866.18 108
19867.51 105
19868.85 73
19870.18 88
19871.51 84
19872.85 107
19874.18 104
19875.52 98
19876.85 92
19878.18 96
19879.52 77
19880.85 79
19882.18 87
19883.52 105
19884.85 91
19886.19 90
19887.52 97
19888.86 93
19890.19 91
19891.52 90
19892.86 97
19894.19 84
19895.53 85
19896.86 87
19898.20 101
19899.53 84
19900.87 81
19902.20 82
19903.54 83
19904.87 93
19906.21 89
19907.54 96
19908.88 87
19910.21 91
19911.55 82
19912.88 102
19914.22 97
19915.55 84
19916.89 103
19918.22 101
19919.56 96
19920.89 80
19922.23 85
19923.56 101
19924.90 93
19926.23 92
19927.57 94
19928.90 101
19930.24 88
19931.58 86
19932.91 104
19934.25 101
19935.58 90
19936.92 103
19938.26 113
19939.59 83
19940.93 94
19942.26 101
19943.60 100
19944.94 110
19946.27 101
19947.61 97
19948.94 103
19950.28 110
19951.62 107
19952.95 101
19954.29 95
19955.63 88
19956.96 101
19958.30 117
19959.64 86
19960.97 94
19962.31 89
19963.65 102
19964.98 111
19966.32 93
19967.66 100
19968.99 94
19970.33 106
19971.67 99
19973.00 96
19974.34 83
19975.68 104
19977.02 111
19978.35 112
19979.69 88
19981.03 85
19982.37 113
19983.70 112
19985.04 103
19986.38 98
19987.72 99
19989.05 106
19990.39 107
19991.73 89
19993.07 114
19994.40 116
19995.74 90
19997.08 106
19998.42 119
19999.76 112
20001.09 103
20002.43 116
20003.77 117
20005.11 121
20006.45 102
20007.79 125
20009.12 122
20010.46 120
20011.80 107
20013.14 118
20014.48 104
20015.82 94
20017.15 96
20018.49 134
20019.83 111
20021.17 110
20022.51 121
20023.85 129
20025.19 105
20026.53 104
20027.86 123
20029.20 114
20030.54 116
20031.88 103
20033.22 122
20034.56 77
20035.90 120
20037.24 114
20038.58 123
20039.92 109
20041.26 113
20042.60 110
20043.94 95
20045.27 107
20046.61 104
20047.95 111
20049.29 98
20050.63 108
20051.97 98
20053.31 105
20054.65 98
20055.99 102
20057.33 98
20058.67 111
20060.01 96
20061.35 104
20062.69 95
20064.03 97
20065.37 104
20066.71 111
20068.05 112
20069.39 91
20070.73 98
20072.07 101
20073.42 101
20074.76 83
20076.10 109
20077.44 100
20078.78 111
20080.12 76
20081.46 104
20082.80 101
20084.14 101
20085.48 95
20086.82 90
20088.16 107
20089.50 96
20090.85 86
20092.19 93
20093.53 125
20094.87 98
20096.21 82
20097.55 101
20098.89 95
20100.23 103
20101.58 106
20102.92 113
20104.26 103
20105.60 92
20106.94 106
20108.28 103
20109.63 99
20110.97 98
20112.31 100
20113.65 99
20114.99 92
20116.33 101
20117.68 98
20119.02 102
20120.36 88
20121.70 94
20123.04 109
20124.39 106
20125.73 105
20127.07 86
20128.41 92
20129.76 81
20131.10 96
20132.44 95
20133.78 105
