# Supplementary material for: MALDI-TOF MS typing enables the classification of brewing yeasts of the genus Saccharomyces to major beer styles
Source: PLoS One. 2017 Aug 9;12(8):e0181694. doi: 10.1371/journal.pone.0181694 (PMC5549903; doi:10.1371/journal.pone.0181694)
Supplement: S12 File — The directory includes 90 raw files and was zipped to “.zip”; the folder has three strains with 30 spectra per strain; S1 Text explains the raw files with an example and Table 1 represents the yeast strains used within the experiment. (ZIP) [file pone.0181694.s015.zip › 34-36/30624-PI105-Dias-Dias-Dias-YPG-18h-E-E_2016-11-15__0_A6_1.dat]

2000.06 1372
2000.49 1456
2000.91 1405
2001.33 1456
2001.75 1429
2002.17 1415
2002.59 1509
2003.02 1509
2003.44 1428
2003.86 1459
2004.28 1376
2004.70 1325
2005.13 1298
2005.55 1414
2005.97 1368
2006.39 1354
2006.81 1339
2007.24 1308
2007.66 1394
2008.08 1369
2008.50 1337
2008.93 1456
2009.35 1521
2009.77 1401
2010.19 1355
2010.62 1375
2011.04 1284
2011.46 1332
2011.88 1298
2012.31 1281
2012.73 1264
2013.15 1311
2013.58 1235
2014.00 1237
2014.42 1185
2014.84 1284
2015.27 1246
2015.69 1252
2016.11 1257
2016.54 1332
2016.96 1357
2017.38 1480
2017.81 1370
2018.23 1286
2018.65 1389
2019.08 1474
2019.50 1442
2019.92 1475
2020.35 1495
2020.77 1606
2021.20 1591
2021.62 1652
2022.04 1587
2022.47 1521
2022.89 1580
2023.31 1508
2023.74 1521
2024.16 1453
2024.59 1311
2025.01 1248
2025.44 1235
2025.86 1234
2026.28 1201
2026.71 1248
2027.13 1197
2027.56 1269
2027.98 1235
2028.41 1232
2028.83 1246
2029.25 1219
2029.68 1233
2030.10 1206
2030.53 1119
2030.95 1250
2031.38 1205
2031.80 1251
2032.23 1237
2032.65 1259
2033.08 1278
2033.50 1166
2033.93 1290
2034.35 1336
2034.78 1301
2035.20 1293
2035.63 1368
2036.05 1235
2036.48 1219
2036.90 1276
2037.33 1297
2037.76 1279
2038.18 1304
2038.61 1208
2039.03 1271
2039.46 1305
2039.88 1299
2040.31 1278
2040.73 1350
2041.16 1374
2041.59 1301
2042.01 1351
2042.44 1320
2042.86 1393
2043.29 1308
2043.72 1390
2044.14 1398
2044.57 1392
2044.99 1309
2045.42 1260
2045.85 1342
2046.27 1393
2046.70 1414
2047.13 1293
2047.55 1287
2047.98 1261
2048.41 1326
2048.83 1304
2049.26 1290
2049.69 1322
2050.11 1318
2050.54 1279
2050.97 1365
2051.39 1341
2051.82 1315
2052.25 1408
2052.67 1398
2053.10 1387
2053.53 1322
2053.96 1402
2054.38 1438
2054.81 1406
2055.24 1359
2055.66 1352
2056.09 1385
2056.52 1466
2056.95 1413
2057.37 1365
2057.80 1397
2058.23 1457
2058.66 1296
2059.08 1324
2059.51 1302
2059.94 1312
2060.37 1342
2060.80 1305
2061.22 1320
2061.65 1255
2062.08 1245
2062.51 1247
2062.94 1309
2063.36 1297
2063.79 1254
2064.22 1264
2064.65 1221
2065.08 1304
2065.50 1274
2065.93 1308
2066.36 1329
2066.79 1396
2067.22 1454
2067.65 1499
2068.08 1479
2068.50 1429
2068.93 1342
2069.36 1343
2069.79 1257
2070.22 1276
2070.65 1259
2071.08 1214
2071.51 1250
2071.94 1263
2072.36 1263
2072.79 1215
2073.22 1211
2073.65 1262
2074.08 1235
2074.51 1180
2074.94 1210
2075.37 1232
2075.80 1345
2076.23 1330
2076.66 1345
2077.09 1335
2077.52 1297
2077.95 1288
2078.38 1358
2078.81 1420
2079.24 1412
2079.67 1322
2080.10 1456
2080.53 1532
2080.95 1553
2081.38 1602
2081.82 1474
2082.25 1497
2082.68 1470
2083.11 1470
2083.54 1537
2083.97 1411
2084.40 1363
2084.83 1352
2085.26 1393
2085.69 1296
2086.12 1279
2086.55 1372
2086.98 1302
2087.41 1286
2087.84 1225
2088.27 1181
2088.70 1258
2089.13 1230
2089.56 1235
2089.99 1262
2090.43 1254
2090.86 1181
2091.29 1208
2091.72 1280
2092.15 1245
2092.58 1378
2093.01 1444
2093.44 1565
2093.87 1534
2094.31 1599
2094.74 1696
2095.17 1662
2095.60 1611
2096.03 1621
2096.46 1518
2096.89 1471
2097.33 1445
2097.76 1503
2098.19 1297
2098.62 1280
2099.05 1340
2099.48 1264
2099.92 1220
2100.35 1231
2100.78 1196
2101.21 1216
2101.64 1249
2102.08 1165
2102.51 1182
2102.94 1172
2103.37 1159
2103.81 1269
2104.24 1260
2104.67 1281
2105.10 1238
2105.54 1184
2105.97 1155
2106.40 1176
2106.83 1239
2107.27 1274
2107.70 1161
2108.13 1208
2108.56 1241
2109.00 1311
2109.43 1274
2109.86 1291
2110.30 1295
2110.73 1338
2111.16 1348
2111.59 1336
2112.03 1258
2112.46 1273
2112.89 1237
2113.33 1279
2113.76 1304
2114.19 1257
2114.63 1267
2115.06 1192
2115.49 1183
2115.93 1255
2116.36 1253
2116.80 1266
2117.23 1202
2117.66 1209
2118.10 1193
2118.53 1143
2118.96 1090
2119.40 1144
2119.83 1172
2120.27 1168
2120.70 1221
2121.13 1261
2121.57 1273
2122.00 1288
2122.44 1323
2122.87 1295
2123.31 1237
2123.74 1225
2124.17 1261
2124.61 1238
2125.04 1254
2125.48 1236
2125.91 1248
2126.35 1235
2126.78 1250
2127.22 1256
2127.65 1175
2128.09 1129
2128.52 1177
2128.96 1237
2129.39 1182
2129.83 1207
2130.26 1164
2130.70 1257
2131.13 1251
2131.57 1230
2132.00 1348
2132.44 1338
2132.87 1286
2133.31 1369
2133.74 1343
2134.18 1326
2134.61 1260
2135.05 1249
2135.48 1338
2135.92 1291
2136.36 1351
2136.79 1319
2137.23 1307
2137.66 1376
2138.10 1303
2138.53 1301
2138.97 1298
2139.41 1304
2139.84 1361
2140.28 1336
2140.71 1258
2141.15 1259
2141.59 1243
2142.02 1263
2142.46 1231
2142.90 1155
2143.33 1182
2143.77 1159
2144.20 1232
2144.64 1211
2145.08 1195
2145.51 1148
2145.95 1187
2146.39 1212
2146.82 1168
2147.26 1166
2147.70 1199
2148.13 1288
2148.57 1170
2149.01 1253
2149.45 1292
2149.88 1295
2150.32 1388
2150.76 1330
2151.19 1405
2151.63 1439
2152.07 1434
2152.51 1466
2152.94 1445
2153.38 1490
2153.82 1490
2154.26 1428
2154.69 1388
2155.13 1392
2155.57 1328
2156.01 1395
2156.44 1330
2156.88 1226
2157.32 1296
2157.76 1363
2158.19 1327
2158.63 1279
2159.07 1232
2159.51 1253
2159.95 1215
2160.38 1258
2160.82 1237
2161.26 1335
2161.70 1304
2162.14 1248
2162.58 1185
2163.01 1211
2163.45 1199
2163.89 1280
2164.33 1228
2164.77 1225
2165.21 1278
2165.65 1247
2166.08 1315
2166.52 1256
2166.96 1271
2167.40 1277
2167.84 1235
2168.28 1245
2168.72 1269
2169.16 1300
2169.59 1264
2170.03 1301
2170.47 1340
2170.91 1389
2171.35 1411
2171.79 1409
2172.23 1368
2172.67 1400
2173.11 1413
2173.55 1494
2173.99 1440
2174.43 1479
2174.87 1493
2175.31 1427
2175.75 1422
2176.19 1414
2176.63 1443
2177.06 1468
2177.50 1458
2177.94 1441
2178.38 1428
2178.82 1455
2179.26 1508
2179.70 1479
2180.14 1418
2180.58 1429
2181.03 1356
2181.47 1283
2181.91 1325
2182.35 1358
2182.79 1283
2183.23 1181
2183.67 1248
2184.11 1203
2184.55 1116
2184.99 1287
2185.43 1207
2185.87 1183
2186.31 1227
2186.75 1281
2187.19 1273
2187.63 1252
2188.07 1285
2188.51 1367
2188.96 1317
2189.40 1337
2189.84 1341
2190.28 1414
2190.72 1440
2191.16 1403
2191.60 1343
2192.04 1414
2192.49 1420
2192.93 1454
2193.37 1416
2193.81 1367
2194.25 1381
2194.69 1342
2195.13 1382
2195.58 1451
2196.02 1352
2196.46 1551
2196.90 1527
2197.34 1471
2197.78 1487
2198.23 1479
2198.67 1406
2199.11 1447
2199.55 1403
2199.99 1421
2200.44 1400
2200.88 1359
2201.32 1406
2201.76 1332
2202.21 1313
2202.65 1298
2203.09 1282
2203.53 1371
2203.98 1316
2204.42 1387
2204.86 1341
2205.30 1271
2205.75 1215
2206.19 1236
2206.63 1253
2207.07 1301
2207.52 1358
2207.96 1308
2208.40 1344
2208.85 1296
2209.29 1404
2209.73 1400
2210.18 1449
2210.62 1434
2211.06 1518
2211.51 1564
2211.95 1462
2212.39 1436
2212.84 1428
2213.28 1467
2213.72 1429
2214.17 1410
2214.61 1351
2215.05 1354
2215.50 1273
2215.94 1353
2216.38 1372
2216.83 1271
2217.27 1291
2217.72 1229
2218.16 1199
2218.60 1234
2219.05 1166
2219.49 1149
2219.94 1246
2220.38 1252
2220.82 1240
2221.27 1233
2221.71 1194
2222.16 1362
2222.60 1451
2223.05 1513
2223.49 1713
2223.93 1820
2224.38 2123
2224.82 2277
2225.27 2334
2225.71 2375
2226.16 2500
2226.60 2540
2227.05 2413
2227.49 2380
2227.94 2222
2228.38 2089
2228.83 1895
2229.27 1785
2229.72 1663
2230.16 1588
2230.61 1572
2231.05 1520
2231.50 1541
2231.94 1549
2232.39 1546
2232.83 1599
2233.28 1527
2233.72 1538
2234.17 1546
2234.62 1563
2235.06 1542
2235.51 1597
2235.95 1641
2236.40 1648
2236.84 1636
2237.29 1595
2237.74 1638
2238.18 1609
2238.63 1711
2239.07 1683
2239.52 1621
2239.97 1607
2240.41 1564
2240.86 1657
2241.30 1562
2241.75 1496
2242.20 1488
2242.64 1431
2243.09 1437
2243.54 1340
2243.98 1281
2244.43 1330
2244.88 1295
2245.32 1328
2245.77 1258
2246.22 1247
2246.66 1340
2247.11 1295
2247.56 1309
2248.00 1266
2248.45 1347
2248.90 1345
2249.34 1407
2249.79 1387
2250.24 1314
2250.69 1330
2251.13 1350
2251.58 1274
2252.03 1262
2252.47 1301
2252.92 1307
2253.37 1341
2253.82 1285
2254.26 1313
2254.71 1237
2255.16 1283
2255.61 1302
2256.06 1283
2256.50 1267
2256.95 1235
2257.40 1216
2257.85 1236
2258.29 1249
2258.74 1196
2259.19 1231
2259.64 1241
2260.09 1208
2260.53 1307
2260.98 1307
2261.43 1388
2261.88 1482
2262.33 1498
2262.78 1678
2263.22 1714
2263.67 1720
2264.12 1778
2264.57 1806
2265.02 1741
2265.47 1758
2265.92 1614
2266.36 1662
2266.81 1576
2267.26 1585
2267.71 1587
2268.16 1587
2268.61 1575
2269.06 1610
2269.51 1600
2269.96 1457
2270.41 1542
2270.85 1536
2271.30 1544
2271.75 1535
2272.20 1581
2272.65 1610
2273.10 1561
2273.55 1422
2274.00 1424
2274.45 1407
2274.90 1372
2275.35 1335
2275.80 1263
2276.25 1346
2276.70 1326
2277.15 1313
2277.60 1284
2278.05 1270
2278.50 1354
2278.95 1376
2279.40 1449
2279.85 1473
2280.30 1504
2280.75 1666
2281.20 1714
2281.65 1738
2282.10 1963
2282.55 2072
2283.00 2124
2283.45 2067
2283.90 2123
2284.35 2155
2284.80 2141
2285.25 2020
2285.70 1938
2286.15 1824
2286.60 1763
2287.05 1707
2287.51 1710
2287.96 1678
2288.41 1592
2288.86 1680
2289.31 1710
2289.76 1732
2290.21 1850
2290.66 1938
2291.11 2109
2291.56 2211
2292.02 2348
2292.47 2406
2292.92 2451
2293.37 2523
2293.82 2388
2294.27 2130
2294.72 1999
2295.18 1969
2295.63 2038
2296.08 1875
2296.53 1882
2296.98 1830
2297.43 1845
2297.89 1740
2298.34 1642
2298.79 1554
2299.24 1579
2299.69 1588
2300.15 1573
2300.60 1484
2301.05 1447
2301.50 1464
2301.95 1513
2302.41 1438
2302.86 1447
2303.31 1403
2303.76 1391
2304.22 1423
2304.67 1308
2305.12 1316
2305.57 1455
2306.03 1376
2306.48 1395
2306.93 1341
2307.39 1378
2307.84 1399
2308.29 1445
2308.74 1518
2309.20 1444
2309.65 1475
2310.10 1490
2310.56 1644
2311.01 1759
2311.46 1639
2311.92 1656
2312.37 1723
2312.82 1664
2313.28 1602
2313.73 1548
2314.18 1535
2314.64 1486
2315.09 1453
2315.54 1441
2316.00 1419
2316.45 1412
2316.90 1377
2317.36 1418
2317.81 1466
2318.27 1372
2318.72 1437
2319.17 1443
2319.63 1395
2320.08 1468
2320.54 1562
2320.99 1523
2321.44 1467
2321.90 1432
2322.35 1398
2322.81 1404
2323.26 1401
2323.72 1430
2324.17 1464
2324.62 1428
2325.08 1388
2325.53 1400
2325.99 1450
2326.44 1450
2326.90 1329
2327.35 1353
2327.81 1337
2328.26 1368
2328.72 1341
2329.17 1404
2329.63 1445
2330.08 1514
2330.54 1538
2330.99 1568
2331.45 1540
2331.90 1479
2332.36 1499
2332.81 1500
2333.27 1490
2333.72 1511
2334.18 1439
2334.63 1432
2335.09 1303
2335.54 1240
2336.00 1328
2336.46 1296
2336.91 1416
2337.37 1339
2337.82 1335
2338.28 1375
2338.73 1376
2339.19 1375
2339.65 1395
2340.10 1424
2340.56 1331
2341.01 1343
2341.47 1368
2341.93 1324
2342.38 1356
2342.84 1352
2343.30 1380
2343.75 1375
2344.21 1490
2344.66 1418
2345.12 1424
2345.58 1438
2346.03 1509
2346.49 1620
2346.95 1530
2347.40 1559
2347.86 1551
2348.32 1602
2348.77 1642
2349.23 1721
2349.69 1567
2350.15 1580
2350.60 1503
2351.06 1478
2351.52 1478
2351.97 1377
2352.43 1392
2352.89 1412
2353.35 1419
2353.80 1443
2354.26 1548
2354.72 1491
2355.17 1436
2355.63 1459
2356.09 1332
2356.55 1344
2357.01 1389
2357.46 1333
2357.92 1304
2358.38 1314
2358.84 1375
2359.29 1452
2359.75 1340
2360.21 1432
2360.67 1480
2361.13 1541
2361.58 1476
2362.04 1571
2362.50 1621
2362.96 1682
2363.42 1641
2363.87 1567
2364.33 1653
2364.79 1581
2365.25 1601
2365.71 1570
2366.17 1480
2366.63 1415
2367.08 1445
2367.54 1490
2368.00 1612
2368.46 1561
2368.92 1453
2369.38 1496
2369.84 1546
2370.30 1665
2370.75 1614
2371.21 1462
2371.67 1552
2372.13 1591
2372.59 1477
2373.05 1349
2373.51 1297
2373.97 1333
2374.43 1326
2374.89 1297
2375.35 1265
2375.81 1332
2376.27 1307
2376.73 1365
2377.18 1348
2377.64 1289
2378.10 1330
2378.56 1279
2379.02 1336
2379.48 1356
2379.94 1365
2380.40 1314
2380.86 1424
2381.32 1370
2381.78 1388
2382.24 1401
2382.70 1408
2383.16 1374
2383.62 1391
2384.08 1407
2384.54 1360
2385.00 1377
2385.47 1417
2385.93 1332
2386.39 1389
2386.85 1355
2387.31 1364
2387.77 1391
2388.23 1385
2388.69 1330
2389.15 1365
2389.61 1396
2390.07 1375
2390.53 1344
2390.99 1360
2391.45 1348
2391.92 1330
2392.38 1347
2392.84 1290
2393.30 1338
2393.76 1366
2394.22 1304
2394.68 1286
2395.14 1289
2395.61 1307
2396.07 1254
2396.53 1206
2396.99 1230
2397.45 1292
2397.91 1239
2398.37 1269
2398.84 1293
2399.30 1288
2399.76 1295
2400.22 1330
2400.68 1387
2401.14 1291
2401.61 1306
2402.07 1306
2402.53 1235
2402.99 1203
2403.46 1275
2403.92 1254
2404.38 1275
2404.84 1326
2405.30 1371
2405.77 1247
2406.23 1405
2406.69 1383
2407.15 1370
2407.62 1403
2408.08 1376
2408.54 1380
2409.00 1400
2409.47 1445
2409.93 1299
2410.39 1279
2410.86 1288
2411.32 1295
2411.78 1291
2412.24 1324
2412.71 1370
2413.17 1300
2413.63 1263
2414.10 1241
2414.56 1296
2415.02 1310
2415.49 1374
2415.95 1298
2416.41 1368
2416.88 1439
2417.34 1496
2417.80 1524
2418.27 1575
2418.73 1578
2419.19 1635
2419.66 1588
2420.12 1659
2420.59 1784
2421.05 1775
2421.51 1756
2421.98 1598
2422.44 1620
2422.90 1553
2423.37 1543
2423.83 1585
2424.30 1628
2424.76 1604
2425.23 1595
2425.69 1626
2426.15 1635
2426.62 1670
2427.08 1795
2427.55 1754
2428.01 1837
2428.48 1818
2428.94 1835
2429.41 1800
2429.87 1723
2430.33 1705
2430.80 1696
2431.26 1670
2431.73 1546
2432.19 1520
2432.66 1482
2433.12 1455
2433.59 1510
2434.05 1435
2434.52 1492
2434.98 1430
2435.45 1515
2435.91 1529
2436.38 1506
2436.85 1498
2437.31 1521
2437.78 1654
2438.24 1666
2438.71 1648
2439.17 1716
2439.64 1864
2440.10 1909
2440.57 1905
2441.04 1885
2441.50 2001
2441.97 1946
2442.43 1996
2442.90 1922
2443.36 1798
2443.83 1739
2444.30 1716
2444.76 1681
2445.23 1615
2445.70 1535
2446.16 1492
2446.63 1345
2447.09 1328
2447.56 1331
2448.03 1350
2448.49 1301
2448.96 1284
2449.43 1316
2449.89 1281
2450.36 1339
2450.83 1268
2451.29 1283
2451.76 1282
2452.23 1361
2452.69 1302
2453.16 1317
2453.63 1476
2454.09 1361
2454.56 1305
2455.03 1357
2455.50 1335
2455.96 1307
2456.43 1363
2456.90 1429
2457.36 1350
2457.83 1322
2458.30 1291
2458.77 1357
2459.23 1360
2459.70 1405
2460.17 1383
2460.64 1398
2461.10 1349
2461.57 1355
2462.04 1332
2462.51 1305
2462.97 1352
2463.44 1405
2463.91 1333
2464.38 1337
2464.85 1377
2465.31 1419
2465.78 1449
2466.25 1417
2466.72 1561
2467.19 1540
2467.66 1509
2468.12 1494
2468.59 1477
2469.06 1421
2469.53 1403
2470.00 1376
2470.47 1435
2470.93 1407
2471.40 1414
2471.87 1361
2472.34 1348
2472.81 1341
2473.28 1260
2473.75 1335
2474.22 1309
2474.69 1306
2475.15 1284
2475.62 1301
2476.09 1208
2476.56 1315
2477.03 1342
2477.50 1285
2477.97 1288
2478.44 1418
2478.91 1427
2479.38 1489
2479.85 1563
2480.32 1656
2480.79 1705
2481.25 1878
2481.72 1899
2482.19 1757
2482.66 1804
2483.13 1828
2483.60 1790
2484.07 1765
2484.54 1666
2485.01 1631
2485.48 1644
2485.95 1588
2486.42 1511
2486.89 1437
2487.36 1469
2487.83 1465
2488.30 1408
2488.77 1388
2489.24 1468
2489.71 1368
2490.19 1389
2490.66 1421
2491.13 1479
2491.60 1445
2492.07 1444
2492.54 1442
2493.01 1457
2493.48 1534
2493.95 1571
2494.42 1563
2494.89 1563
2495.36 1560
2495.83 1611
2496.30 1569
2496.78 1568
2497.25 1640
2497.72 1710
2498.19 1798
2498.66 1808
2499.13 1876
2499.60 1864
2500.07 1840
2500.55 1862
2501.02 1777
2501.49 1683
2501.96 1547
2502.43 1494
2502.90 1480
2503.37 1488
2503.85 1389
2504.32 1304
2504.79 1314
2505.26 1456
2505.73 1412
2506.21 1389
2506.68 1318
2507.15 1465
2507.62 1507
2508.09 1558
2508.57 1607
2509.04 1582
2509.51 1661
2509.98 1612
2510.45 1585
2510.93 1702
2511.40 1628
2511.87 1598
2512.34 1608
2512.82 1653
2513.29 1538
2513.76 1482
2514.23 1535
2514.71 1494
2515.18 1445
2515.65 1371
2516.13 1361
2516.60 1341
2517.07 1373
2517.54 1456
2518.02 1535
2518.49 1501
2518.96 1491
2519.44 1505
2519.91 1480
2520.38 1492
2520.86 1347
2521.33 1428
2521.80 1429
2522.28 1373
2522.75 1399
2523.22 1361
2523.70 1371
2524.17 1360
2524.65 1356
2525.12 1298
2525.59 1288
2526.07 1413
2526.54 1385
2527.01 1321
2527.49 1380
2527.96 1363
2528.44 1381
2528.91 1379
2529.38 1503
2529.86 1430
2530.33 1379
2530.81 1388
2531.28 1373
2531.76 1382
2532.23 1423
2532.70 1417
2533.18 1441
2533.65 1460
2534.13 1418
2534.60 1424
2535.08 1402
2535.55 1459
2536.03 1397
2536.50 1435
2536.98 1489
2537.45 1509
2537.93 1438
2538.40 1470
2538.88 1479
2539.35 1442
2539.83 1380
2540.30 1432
2540.78 1355
2541.25 1420
2541.73 1426
2542.20 1447
2542.68 1371
2543.15 1454
2543.63 1394
2544.10 1326
2544.58 1396
2545.05 1401
2545.53 1407
2546.01 1484
2546.48 1551
2546.96 1604
2547.43 1794
2547.91 1822
2548.38 1757
2548.86 1805
2549.34 1910
2549.81 1885
2550.29 1944
2550.76 1882
2551.24 1809
2551.72 1730
2552.19 1654
2552.67 1572
2553.15 1610
2553.62 1508
2554.10 1525
2554.58 1524
2555.05 1505
2555.53 1549
2556.00 1508
2556.48 1458
2556.96 1494
2557.44 1555
2557.91 1543
2558.39 1560
2558.87 1424
2559.34 1312
2559.82 1346
2560.30 1374
2560.77 1281
2561.25 1197
2561.73 1234
2562.20 1236
2562.68 1257
2563.16 1243
2563.64 1257
2564.11 1275
2564.59 1315
2565.07 1275
2565.55 1267
2566.02 1323
2566.50 1268
2566.98 1255
2567.46 1280
2567.93 1390
2568.41 1350
2568.89 1257
2569.37 1324
2569.85 1322
2570.32 1199
2570.80 1264
2571.28 1274
2571.76 1260
2572.24 1275
2572.71 1221
2573.19 1305
2573.67 1251
2574.15 1270
2574.63 1326
2575.11 1306
2575.58 1290
2576.06 1316
2576.54 1363
2577.02 1344
2577.50 1258
2577.98 1211
2578.46 1257
2578.93 1266
2579.41 1267
2579.89 1395
2580.37 1298
2580.85 1298
2581.33 1383
2581.81 1370
2582.29 1293
2582.77 1254
2583.24 1281
2583.72 1296
2584.20 1251
2584.68 1273
2585.16 1280
2585.64 1301
2586.12 1354
2586.60 1370
2587.08 1350
2587.56 1350
2588.04 1309
2588.52 1332
2589.00 1372
2589.48 1367
2589.96 1304
2590.44 1330
2590.92 1392
2591.40 1352
2591.88 1333
2592.36 1364
2592.84 1347
2593.32 1365
2593.80 1380
2594.28 1405
2594.76 1376
2595.24 1366
2595.72 1441
2596.20 1509
2596.68 1555
2597.16 1553
2597.64 1519
2598.12 1554
2598.60 1525
2599.08 1564
2599.56 1621
2600.04 1604
2600.52 1538
2601.00 1442
2601.48 1470
2601.97 1543
2602.45 1443
2602.93 1427
2603.41 1403
2603.89 1410
2604.37 1251
2604.85 1261
2605.33 1233
2605.81 1334
2606.30 1304
2606.78 1312
2607.26 1358
2607.74 1393
2608.22 1420
2608.70 1485
2609.18 1511
2609.67 1586
2610.15 1641
2610.63 1763
2611.11 1740
2611.59 1713
2612.07 1812
2612.56 1800
2613.04 1838
2613.52 1695
2614.00 1760
2614.48 1699
2614.97 1618
2615.45 1553
2615.93 1608
2616.41 1531
2616.89 1429
2617.38 1400
2617.86 1430
2618.34 1423
2618.82 1448
2619.31 1339
2619.79 1378
2620.27 1378
2620.75 1454
2621.24 1412
2621.72 1359
2622.20 1414
2622.69 1438
2623.17 1462
2623.65 1380
2624.13 1342
2624.62 1360
2625.10 1365
2625.58 1334
2626.07 1389
2626.55 1395
2627.03 1343
2627.52 1469
2628.00 1422
2628.48 1398
2628.97 1447
2629.45 1502
2629.93 1425
2630.42 1392
2630.90 1423
2631.38 1384
2631.87 1318
2632.35 1365
2632.83 1394
2633.32 1381
2633.80 1318
2634.29 1392
2634.77 1348
2635.25 1352
2635.74 1387
2636.22 1394
2636.71 1416
2637.19 1301
2637.67 1344
2638.16 1380
2638.64 1344
2639.13 1371
2639.61 1397
2640.10 1504
2640.58 1571
2641.06 1616
2641.55 1616
2642.03 1609
2642.52 1503
2643.00 1637
2643.49 1574
2643.97 1724
2644.46 1629
2644.94 1652
2645.43 1731
2645.91 1636
2646.40 1614
2646.88 1488
2647.37 1424
2647.85 1442
2648.34 1450
2648.82 1400
2649.31 1456
2649.79 1385
2650.28 1434
2650.76 1434
2651.25 1376
2651.73 1302
2652.22 1420
2652.70 1316
2653.19 1383
2653.68 1396
2654.16 1274
2654.65 1230
2655.13 1330
2655.62 1344
2656.10 1416
2656.59 1401
2657.08 1404
2657.56 1392
2658.05 1386
2658.53 1385
2659.02 1333
2659.51 1258
2659.99 1208
2660.48 1267
2660.97 1231
2661.45 1248
2661.94 1173
2662.43 1257
2662.91 1295
2663.40 1272
2663.88 1308
2664.37 1291
2664.86 1329
2665.34 1324
2665.83 1385
2666.32 1376
2666.81 1305
2667.29 1342
2667.78 1302
2668.27 1348
2668.75 1380
2669.24 1360
2669.73 1308
2670.21 1309
2670.70 1301
2671.19 1247
2671.68 1236
2672.16 1334
2672.65 1321
2673.14 1357
2673.63 1432
2674.11 1451
2674.60 1503
2675.09 1571
2675.58 1628
2676.06 1644
2676.55 1738
2677.04 1761
2677.53 1805
2678.01 1769
2678.50 1800
2678.99 1645
2679.48 1708
2679.97 1677
2680.45 1649
2680.94 1690
2681.43 1752
2681.92 1773
2682.41 1806
2682.90 1767
2683.38 1906
2683.87 1824
2684.36 1924
2684.85 1875
2685.34 1827
2685.83 1766
2686.32 1763
2686.80 1775
2687.29 1685
2687.78 1652
2688.27 1621
2688.76 1633
2689.25 1500
2689.74 1412
2690.23 1380
2690.71 1354
2691.20 1333
2691.69 1378
2692.18 1265
2692.67 1313
2693.16 1345
2693.65 1233
2694.14 1319
2694.63 1337
2695.12 1442
2695.61 1387
2696.10 1335
2696.59 1405
2697.08 1413
2697.57 1394
2698.06 1315
2698.55 1332
2699.03 1345
2699.52 1423
2700.01 1354
2700.50 1331
2700.99 1306
2701.48 1404
2701.97 1352
2702.46 1388
2702.95 1392
2703.44 1453
2703.94 1410
2704.43 1464
2704.92 1415
2705.41 1397
2705.90 1438
2706.39 1443
2706.88 1337
2707.37 1289
2707.86 1322
2708.35 1313
2708.84 1351
2709.33 1298
2709.82 1354
2710.31 1296
2710.80 1248
2711.29 1151
2711.78 1281
2712.28 1244
2712.77 1340
2713.26 1309
2713.75 1256
2714.24 1251
2714.73 1257
2715.22 1304
2715.71 1318
2716.21 1280
2716.70 1270
2717.19 1285
2717.68 1284
2718.17 1314
2718.66 1282
2719.15 1223
2719.65 1206
2720.14 1354
2720.63 1278
2721.12 1309
2721.61 1358
2722.10 1400
2722.60 1457
2723.09 1395
2723.58 1368
2724.07 1414
2724.56 1537
2725.06 1469
2725.55 1442
2726.04 1449
2726.53 1469
2727.03 1372
2727.52 1459
2728.01 1448
2728.50 1404
2729.00 1359
2729.49 1341
2729.98 1325
2730.47 1321
2730.97 1303
2731.46 1288
2731.95 1261
2732.44 1209
2732.94 1233
2733.43 1288
2733.92 1269
2734.42 1223
2734.91 1255
2735.40 1260
2735.90 1315
2736.39 1391
2736.88 1374
2737.37 1373
2737.87 1337
2738.36 1359
2738.85 1338
2739.35 1405
2739.84 1433
2740.34 1433
2740.83 1385
2741.32 1432
2741.82 1474
2742.31 1466
2742.80 1441
2743.30 1492
2743.79 1417
2744.29 1459
2744.78 1457
2745.27 1389
2745.77 1263
2746.26 1350
2746.76 1349
2747.25 1294
2747.74 1307
2748.24 1379
2748.73 1346
2749.23 1387
2749.72 1394
2750.22 1364
2750.71 1439
2751.20 1410
2751.70 1362
2752.19 1404
2752.69 1528
2753.18 1477
2753.68 1527
2754.17 1491
2754.67 1543
2755.16 1585
2755.66 1623
2756.15 1519
2756.65 1388
2757.14 1475
2757.64 1513
2758.13 1478
2758.63 1388
2759.12 1412
2759.62 1402
2760.11 1405
2760.61 1419
2761.10 1323
2761.60 1291
2762.09 1272
2762.59 1287
2763.09 1340
2763.58 1367
2764.08 1291
2764.57 1275
2765.07 1245
2765.56 1232
2766.06 1238
2766.56 1296
2767.05 1325
2767.55 1299
2768.04 1272
2768.54 1267
2769.04 1255
2769.53 1249
2770.03 1346
2770.52 1366
2771.02 1368
2771.52 1392
2772.01 1489
2772.51 1491
2773.01 1503
2773.50 1460
2774.00 1480
2774.50 1541
2774.99 1557
2775.49 1620
2775.99 1647
2776.48 1604
2776.98 1614
2777.48 1573
2777.97 1574
2778.47 1581
2778.97 1533
2779.46 1634
2779.96 1603
2780.46 1531
2780.96 1572
2781.45 1564
2781.95 1565
2782.45 1502
2782.94 1445
2783.44 1474
2783.94 1474
2784.44 1397
2784.93 1361
2785.43 1378
2785.93 1412
2786.43 1375
2786.92 1343
2787.42 1277
2787.92 1336
2788.42 1312
2788.92 1296
2789.41 1322
2789.91 1311
2790.41 1294
2790.91 1317
2791.41 1352
2791.90 1304
2792.40 1300
2792.90 1255
2793.40 1345
2793.90 1281
2794.40 1357
2794.89 1349
2795.39 1526
2795.89 1536
2796.39 1586
2796.89 1721
2797.39 1822
2797.89 1817
2798.38 1926
2798.88 2003
2799.38 1943
2799.88 1871
2800.38 1817
2800.88 1809
2801.38 1738
2801.88 1654
2802.38 1566
2802.87 1465
2803.37 1394
2803.87 1439
2804.37 1408
2804.87 1375
2805.37 1421
2805.87 1475
2806.37 1462
2806.87 1630
2807.37 1809
2807.87 1866
2808.37 2070
2808.87 2166
2809.37 2241
2809.87 2145
2810.37 2409
2810.87 2348
2811.37 2299
2811.87 2163
2812.37 2114
2812.87 1940
2813.37 1806
2813.87 1642
2814.37 1667
2814.87 1641
2815.37 1640
2815.87 1657
2816.37 1619
2816.87 1595
2817.37 1641
2817.87 1655
2818.37 1706
2818.87 1826
2819.37 1788
2819.87 1825
2820.37 1820
2820.87 1748
2821.37 1717
2821.87 1760
2822.38 1719
2822.88 1642
2823.38 1574
2823.88 1527
2824.38 1575
2824.88 1483
2825.38 1398
2825.88 1447
2826.38 1468
2826.89 1461
2827.39 1460
2827.89 1457
2828.39 1485
2828.89 1574
2829.39 1647
2829.89 1771
2830.40 1741
2830.90 1782
2831.40 1766
2831.90 1747
2832.40 1785
2832.90 1685
2833.41 1465
2833.91 1427
2834.41 1394
2834.91 1423
2835.41 1538
2835.92 1426
2836.42 1405
2836.92 1436
2837.42 1440
2837.92 1364
2838.43 1406
2838.93 1390
2839.43 1408
2839.93 1392
2840.44 1446
2840.94 1346
2841.44 1342
2841.94 1344
2842.45 1301
2842.95 1309
2843.45 1420
2843.96 1502
2844.46 1383
2844.96 1319
2845.46 1343
2845.97 1389
2846.47 1413
2846.97 1529
2847.48 1583
2847.98 1599
2848.48 1546
2848.99 1545
2849.49 1603
2849.99 1694
2850.50 1557
2851.00 1583
2851.50 1596
2852.01 1567
2852.51 1485
2853.01 1456
2853.52 1402
2854.02 1418
2854.52 1435
2855.03 1351
2855.53 1461
2856.04 1426
2856.54 1468
2857.04 1501
2857.55 1488
2858.05 1399
2858.56 1487
2859.06 1449
2859.56 1471
2860.07 1563
2860.57 1621
2861.08 1605
2861.58 1618
2862.09 1742
2862.59 1737
2863.09 1663
2863.60 1548
2864.10 1658
2864.61 1544
2865.11 1541
2865.62 1443
2866.12 1339
2866.63 1352
2867.13 1330
2867.64 1296
2868.14 1308
2868.65 1375
2869.15 1396
2869.66 1392
2870.16 1329
2870.67 1360
2871.17 1349
2871.68 1420
2872.18 1399
2872.69 1415
2873.19 1368
2873.70 1333
2874.20 1376
2874.71 1398
2875.21 1370
2875.72 1432
2876.23 1371
2876.73 1365
2877.24 1385
2877.74 1474
2878.25 1445
2878.75 1427
2879.26 1420
2879.77 1432
2880.27 1399
2880.78 1359
2881.28 1460
2881.79 1425
2882.30 1503
2882.80 1453
2883.31 1568
2883.82 1656
2884.32 1595
2884.83 1611
2885.33 1649
2885.84 1586
2886.35 1703
2886.85 1711
2887.36 1632
2887.87 1652
2888.37 1699
2888.88 1672
2889.39 1726
2889.89 1739
2890.40 1650
2890.91 1584
2891.42 1609
2891.92 1600
2892.43 1424
2892.94 1422
2893.44 1545
2893.95 1500
2894.46 1503
2894.97 1534
2895.47 1547
2895.98 1592
2896.49 1547
2897.00 1575
2897.50 1555
2898.01 1612
2898.52 1659
2899.03 1636
2899.53 1656
2900.04 1607
2900.55 1577
2901.06 1642
2901.56 1764
2902.07 1800
2902.58 1877
2903.09 1861
2903.60 1819
2904.10 1820
2904.61 1792
2905.12 1777
2905.63 1733
2906.14 1720
2906.65 1664
2907.15 1665
2907.66 1583
2908.17 1587
2908.68 1675
2909.19 1545
2909.70 1640
2910.20 1598
2910.71 1533
2911.22 1636
2911.73 1539
2912.24 1469
2912.75 1398
2913.26 1367
2913.77 1378
2914.28 1381
2914.78 1366
2915.29 1414
2915.80 1426
2916.31 1370
2916.82 1404
2917.33 1426
2917.84 1365
2918.35 1380
2918.86 1367
2919.37 1353
2919.88 1312
2920.39 1397
2920.90 1333
2921.41 1379
2921.92 1368
2922.43 1442
2922.93 1569
2923.44 1718
2923.95 1770
2924.46 2033
2924.97 2311
2925.48 2388
2925.99 2664
2926.50 2714
2927.01 2810
2927.52 2831
2928.03 2777
2928.54 2607
2929.06 2365
2929.57 2106
2930.08 1975
2930.59 1965
2931.10 1750
2931.61 1708
2932.12 1633
2932.63 1704
2933.14 1620
2933.65 1562
2934.16 1535
2934.67 1575
2935.18 1522
2935.69 1482
2936.20 1488
2936.71 1550
2937.23 1633
2937.74 1656
2938.25 1571
2938.76 1524
2939.27 1574
2939.78 1559
2940.29 1640
2940.80 1543
2941.31 1428
2941.83 1389
2942.34 1559
2942.85 1504
2943.36 1536
2943.87 1533
2944.38 1578
2944.90 1697
2945.41 1667
2945.92 1748
2946.43 1906
2946.94 2039
2947.45 2007
2947.97 2039
2948.48 2036
2948.99 2005
2949.50 1919
2950.01 1916
2950.53 1823
2951.04 1628
2951.55 1545
2952.06 1614
2952.58 1564
2953.09 1565
2953.60 1552
2954.11 1552
2954.63 1455
2955.14 1410
2955.65 1445
2956.16 1355
2956.68 1376
2957.19 1390
2957.70 1406
2958.21 1344
2958.73 1428
2959.24 1421
2959.75 1420
2960.27 1430
2960.78 1410
2961.29 1542
2961.80 1513
2962.32 1492
2962.83 1706
2963.34 1628
2963.86 1589
2964.37 1672
2964.88 1660
2965.40 1728
2965.91 1658
2966.42 1613
2966.94 1563
2967.45 1542
2967.97 1475
2968.48 1506
2968.99 1422
2969.51 1492
2970.02 1446
2970.53 1317
2971.05 1425
2971.56 1376
2972.08 1412
2972.59 1342
2973.10 1403
2973.62 1467
2974.13 1489
2974.65 1481
2975.16 1529
2975.68 1446
2976.19 1403
2976.70 1431
2977.22 1498
2977.73 1425
2978.25 1481
2978.76 1459
2979.28 1367
2979.79 1529
2980.31 1618
2980.82 1591
2981.34 1535
2981.85 1525
2982.37 1561
2982.88 1625
2983.40 1610
2983.91 1532
2984.43 1614
2984.94 1629
2985.46 1615
2985.97 1685
2986.49 1728
2987.00 1679
2987.52 1696
2988.03 1753
2988.55 1685
2989.06 1588
2989.58 1630
2990.09 1724
2990.61 1632
2991.13 1514
2991.64 1639
2992.16 1785
2992.67 1704
2993.19 1726
2993.70 1736
2994.22 1734
2994.74 1779
2995.25 1821
2995.77 1878
2996.29 1956
2996.80 2129
2997.32 2298
2997.83 2353
2998.35 2631
2998.87 2846
2999.38 2793
2999.90 2768
3000.42 2634
3000.93 2564
3001.45 2435
3001.97 2419
3002.48 2473
3003.00 2382
3003.52 2453
3004.03 2746
3004.55 2950
3005.07 3151
3005.58 3431
3006.10 3885
3006.62 3973
3007.13 4056
3007.65 4092
3008.17 3823
3008.68 3308
3009.20 2992
3009.72 2760
3010.24 2476
3010.75 2295
3011.27 2011
3011.79 1814
3012.31 1768
3012.82 1690
3013.34 1661
3013.86 1575
3014.38 1529
3014.89 1694
3015.41 1664
3015.93 1697
3016.45 1719
3016.97 1737
3017.48 1755
3018.00 1766
3018.52 1807
3019.04 1753
3019.56 1766
3020.07 1808
3020.59 1842
3021.11 1796
3021.63 1844
3022.15 1811
3022.67 1834
3023.18 1803
3023.70 1892
3024.22 1903
3024.74 1879
3025.26 2060
3025.78 2105
3026.30 2103
3026.81 2003
3027.33 2085
3027.85 1958
3028.37 1865
3028.89 1778
3029.41 1805
3029.93 1722
3030.45 1692
3030.97 1727
3031.48 1730
3032.00 1701
3032.52 1741
3033.04 1781
3033.56 1931
3034.08 1975
3034.60 2094
3035.12 2175
3035.64 2382
3036.16 2533
3036.68 2659
3037.20 2817
3037.72 2835
3038.24 2821
3038.76 2721
3039.28 2517
3039.80 2406
3040.32 2178
3040.84 2076
3041.36 2043
3041.88 1992
3042.40 1824
3042.92 1688
3043.44 1712
3043.96 1697
3044.48 1699
3045.00 1745
3045.52 1710
3046.04 1658
3046.56 1661
3047.08 1573
3047.60 1597
3048.12 1556
3048.64 1530
3049.16 1461
3049.68 1392
3050.20 1424
3050.72 1359
3051.24 1444
3051.77 1438
3052.29 1423
3052.81 1433
3053.33 1425
3053.85 1408
3054.37 1497
3054.89 1430
3055.41 1477
3055.93 1475
3056.46 1529
3056.98 1491
3057.50 1435
3058.02 1469
3058.54 1494
3059.06 1544
3059.58 1505
3060.11 1470
3060.63 1493
3061.15 1437
3061.67 1535
3062.19 1474
3062.71 1507
3063.24 1521
3063.76 1533
3064.28 1559
3064.80 1508
3065.32 1558
3065.85 1528
3066.37 1504
3066.89 1545
3067.41 1530
3067.93 1523
3068.46 1524
3068.98 1533
3069.50 1472
3070.02 1460
3070.55 1478
3071.07 1477
3071.59 1465
3072.11 1412
3072.64 1374
3073.16 1437
3073.68 1475
3074.20 1569
3074.73 1641
3075.25 1640
3075.77 1640
3076.30 1655
3076.82 1673
3077.34 1594
3077.87 1615
3078.39 1703
3078.91 1626
3079.44 1640
3079.96 1637
3080.48 1712
3081.01 1698
3081.53 1739
3082.05 1822
3082.58 1781
3083.10 1713
3083.62 1688
3084.15 1649
3084.67 1699
3085.19 1669
3085.72 1722
3086.24 1676
3086.76 1657
3087.29 1574
3087.81 1586
3088.34 1574
3088.86 1586
3089.38 1595
3089.91 1592
3090.43 1582
3090.96 1534
3091.48 1528
3092.01 1604
3092.53 1636
3093.05 1616
3093.58 1498
3094.10 1493
3094.63 1618
3095.15 1577
3095.68 1583
3096.20 1634
3096.73 1633
3097.25 1742
3097.78 1741
3098.30 1747
3098.83 1747
3099.35 1685
3099.88 1747
3100.40 1838
3100.93 2117
3101.45 2537
3101.98 2652
3102.50 3097
3103.03 3598
3103.55 4357
3104.08 4610
3104.60 5127
3105.13 5269
3105.65 5037
3106.18 4833
3106.70 4355
3107.23 3679
3107.76 2966
3108.28 2611
3108.81 2303
3109.33 2224
3109.86 2078
3110.38 1751
3110.91 1787
3111.44 1923
3111.96 1952
3112.49 1982
3113.01 1902
3113.54 1948
3114.07 1891
3114.59 1791
3115.12 1724
3115.65 1702
3116.17 1637
3116.70 1630
3117.22 1620
3117.75 1456
3118.28 1462
3118.80 1397
3119.33 1460
3119.86 1440
3120.38 1469
3120.91 1584
3121.44 1612
3121.96 1698
3122.49 1707
3123.02 1695
3123.55 1753
3124.07 1802
3124.60 1796
3125.13 1687
3125.65 1679
3126.18 1573
3126.71 1587
3127.24 1604
3127.76 1561
3128.29 1541
3128.82 1474
3129.35 1522
3129.87 1493
3130.40 1478
3130.93 1513
3131.46 1457
3131.98 1367
3132.51 1430
3133.04 1445
3133.57 1379
3134.09 1404
3134.62 1431
3135.15 1454
3135.68 1439
3136.21 1485
3136.73 1558
3137.26 1593
3137.79 1659
3138.32 1736
3138.85 1772
3139.38 1806
3139.90 1658
3140.43 1760
3140.96 1678
3141.49 1703
3142.02 1571
3142.55 1529
3143.07 1533
3143.60 1512
3144.13 1540
3144.66 1574
3145.19 1675
3145.72 1545
3146.25 1646
3146.78 1627
3147.31 1754
3147.83 1897
3148.36 1860
3148.89 1838
3149.42 1891
3149.95 1917
3150.48 1924
3151.01 1997
3151.54 2069
3152.07 1941
3152.60 1844
3153.13 1793
3153.66 1771
3154.19 1682
3154.72 1610
3155.25 1634
3155.77 1536
3156.30 1534
3156.83 1635
3157.36 1593
3157.89 1532
3158.42 1529
3158.95 1575
3159.48 1577
3160.01 1556
3160.54 1610
3161.07 1553
3161.60 1588
3162.13 1520
3162.66 1547
3163.20 1530
3163.73 1482
3164.26 1490
3164.79 1510
3165.32 1480
3165.85 1429
3166.38 1447
3166.91 1475
3167.44 1627
3167.97 1542
3168.50 1616
3169.03 1675
3169.56 1700
3170.09 1753
3170.62 1694
3171.16 1659
3171.69 1575
3172.22 1623
3172.75 1567
3173.28 1537
3173.81 1460
3174.34 1440
3174.87 1581
3175.40 1623
3175.94 1639
3176.47 1586
3177.00 1592
3177.53 1566
3178.06 1586
3178.59 1620
3179.13 1564
3179.66 1674
3180.19 1629
3180.72 1534
3181.25 1536
3181.78 1634
3182.32 1579
3182.85 1497
3183.38 1483
3183.91 1475
3184.44 1437
3184.98 1444
3185.51 1397
3186.04 1432
3186.57 1454
3187.11 1482
3187.64 1483
3188.17 1452
3188.70 1444
3189.24 1569
3189.77 1546
3190.30 1489
3190.83 1518
3191.37 1501
3191.90 1450
3192.43 1433
3192.96 1417
3193.50 1347
3194.03 1270
3194.56 1313
3195.10 1376
3195.63 1359
3196.16 1364
3196.69 1362
3197.23 1458
3197.76 1436
3198.29 1378
3198.83 1404
3199.36 1360
3199.89 1353
3200.43 1396
3200.96 1427
3201.49 1462
3202.03 1522
3202.56 1496
3203.10 1550
3203.63 1619
3204.16 1601
3204.70 1596
3205.23 1611
3205.76 1569
3206.30 1615
3206.83 1528
3207.37 1535
3207.90 1497
3208.43 1435
3208.97 1493
3209.50 1484
3210.04 1542
3210.57 1511
3211.11 1518
3211.64 1537
3212.17 1580
3212.71 1536
3213.24 1558
3213.78 1578
3214.31 1517
3214.85 1487
3215.38 1489
3215.92 1453
3216.45 1455
3216.99 1478
3217.52 1518
3218.06 1493
3218.59 1537
3219.13 1503
3219.66 1622
3220.20 1658
3220.73 1606
3221.27 1552
3221.80 1574
3222.34 1554
3222.87 1453
3223.41 1528
3223.94 1455
3224.48 1562
3225.01 1589
3225.55 1559
3226.09 1666
3226.62 1601
3227.16 1600
3227.69 1585
3228.23 1618
3228.76 1623
3229.30 1517
3229.84 1549
3230.37 1543
3230.91 1524
3231.44 1534
3231.98 1552
3232.52 1462
3233.05 1439
3233.59 1466
3234.12 1488
3234.66 1459
3235.20 1516
3235.73 1538
3236.27 1521
3236.81 1556
3237.34 1599
3237.88 1662
3238.42 1597
3238.95 1652
3239.49 1740
3240.03 1698
3240.56 1751
3241.10 1757
3241.64 1732
3242.17 1778
3242.71 1669
3243.25 1687
3243.78 1658
3244.32 1601
3244.86 1572
3245.40 1538
3245.93 1567
3246.47 1467
3247.01 1519
3247.54 1504
3248.08 1499
3248.62 1589
3249.16 1557
3249.69 1592
3250.23 1618
3250.77 1691
3251.31 1708
3251.84 1724
3252.38 1694
3252.92 1662
3253.46 1786
3254.00 1968
3254.53 2178
3255.07 2235
3255.61 2363
3256.15 2522
3256.69 2633
3257.22 2576
3257.76 2618
3258.30 2560
3258.84 2532
3259.38 2402
3259.92 2307
3260.45 2330
3260.99 2315
3261.53 2377
3262.07 2502
3262.61 2679
3263.15 2832
3263.69 2880
3264.22 3064
3264.76 3145
3265.30 3127
3265.84 2943
3266.38 2983
3266.92 2975
3267.46 3073
3268.00 3027
3268.54 2890
3269.08 2828
3269.61 2821
3270.15 2626
3270.69 2427
3271.23 2274
3271.77 2080
3272.31 1861
3272.85 1879
3273.39 1807
3273.93 1798
3274.47 1859
3275.01 1852
3275.55 1847
3276.09 1853
3276.63 1856
3277.17 1863
3277.71 1962
3278.25 1987
3278.79 1902
3279.33 1962
3279.87 1987
3280.41 1985
3280.95 2011
3281.49 1992
3282.03 1950
3282.57 1983
3283.11 2045
3283.65 2053
3284.19 2078
3284.73 2220
3285.27 2423
3285.81 2517
3286.35 2701
3286.89 2870
3287.43 2991
3287.97 2931
3288.51 3058
3289.05 3220
3289.60 3123
3290.14 2942
3290.68 2700
3291.22 2434
3291.76 2370
3292.30 2349
3292.84 2188
3293.38 2405
3293.92 2414
3294.46 2584
3295.01 2814
3295.55 3291
3296.09 3530
3296.63 3771
3297.17 3826
3297.71 3949
3298.25 3971
3298.80 3782
3299.34 3593
3299.88 3307
3300.42 2848
3300.96 2637
3301.50 2458
3302.05 2318
3302.59 2141
3303.13 2069
3303.67 1957
3304.21 1930
3304.76 1858
3305.30 1871
3305.84 1929
3306.38 1872
3306.93 1928
3307.47 1897
3308.01 1719
3308.55 1743
3309.09 1729
3309.64 1771
3310.18 1660
3310.72 1675
3311.27 1678
3311.81 1690
3312.35 1679
3312.89 1639
3313.44 1602
3313.98 1670
3314.52 1715
3315.06 1819
3315.61 1789
3316.15 1945
3316.69 1989
3317.24 1929
3317.78 1974
3318.32 2014
3318.87 2036
3319.41 2046
3319.95 2015
3320.50 2082
3321.04 2077
3321.58 2232
3322.13 2256
3322.67 2257
3323.21 2287
3323.76 2305
3324.30 2349
3324.84 2234
3325.39 2247
3325.93 2161
3326.48 2083
3327.02 2100
3327.56 2016
3328.11 1902
3328.65 1810
3329.20 1780
3329.74 1813
3330.28 1803
3330.83 1750
3331.37 1736
3331.92 1838
3332.46 2127
3333.01 2351
3333.55 2759
3334.10 3254
3334.64 3655
3335.18 4366
3335.73 5283
3336.27 5806
3336.82 6351
3337.36 6787
3337.91 6787
3338.45 6572
3339.00 6099
3339.54 5573
3340.09 4941
3340.63 4225
3341.18 3605
3341.72 3182
3342.27 2842
3342.81 2405
3343.36 2228
3343.90 2092
3344.45 2058
3344.99 1884
3345.54 1742
3346.09 1742
3346.63 1770
3347.18 1724
3347.72 1671
3348.27 1691
3348.81 1657
3349.36 1671
3349.90 1709
3350.45 1703
3351.00 1727
3351.54 1682
3352.09 1703
3352.63 1777
3353.18 1752
3353.73 1642
3354.27 1751
3354.82 1818
3355.36 1908
3355.91 1948
3356.46 1960
3357.00 1955
3357.55 1919
3358.10 1951
3358.64 1905
3359.19 1808
3359.74 1739
3360.28 1699
3360.83 1622
3361.38 1655
3361.92 1573
3362.47 1546
3363.02 1533
3363.56 1517
3364.11 1561
3364.66 1525
3365.20 1489
3365.75 1556
3366.30 1584
3366.85 1525
3367.39 1539
3367.94 1538
3368.49 1534
3369.03 1458
3369.58 1484
3370.13 1466
3370.68 1564
3371.22 1527
3371.77 1604
3372.32 1617
3372.87 1691
3373.42 1673
3373.96 1733
3374.51 1790
3375.06 1887
3375.61 1861
3376.15 1841
3376.70 1822
3377.25 1794
3377.80 1784
3378.35 1562
3378.89 1576
3379.44 1541
3379.99 1508
3380.54 1385
3381.09 1439
3381.64 1371
3382.18 1372
3382.73 1337
3383.28 1281
3383.83 1304
3384.38 1345
3384.93 1347
3385.48 1365
3386.02 1315
3386.57 1296
3387.12 1292
3387.67 1325
3388.22 1308
3388.77 1300
3389.32 1322
3389.87 1324
3390.42 1362
3390.96 1377
3391.51 1418
3392.06 1419
3392.61 1422
3393.16 1367
3393.71 1427
3394.26 1408
3394.81 1348
3395.36 1392
3395.91 1453
3396.46 1449
3397.01 1359
3397.56 1400
3398.11 1362
3398.66 1410
3399.21 1374
3399.76 1354
3400.31 1428
3400.86 1336
3401.41 1272
3401.96 1351
3402.51 1359
3403.06 1361
3403.61 1429
3404.16 1410
3404.71 1391
3405.26 1365
3405.81 1325
3406.36 1400
3406.91 1373
3407.46 1337
3408.01 1297
3408.56 1394
3409.11 1343
3409.66 1342
3410.21 1392
3410.76 1402
3411.31 1424
3411.86 1422
3412.42 1481
3412.97 1480
3413.52 1501
3414.07 1514
3414.62 1439
3415.17 1496
3415.72 1484
3416.27 1390
3416.82 1410
3417.37 1380
3417.93 1381
3418.48 1437
3419.03 1359
3419.58 1385
3420.13 1369
3420.68 1333
3421.23 1337
3421.79 1311
3422.34 1354
3422.89 1403
3423.44 1447
3423.99 1552
3424.55 1484
3425.10 1639
3425.65 1652
3426.20 1668
3426.75 1659
3427.31 1582
3427.86 1430
3428.41 1430
3428.96 1520
3429.51 1405
3430.07 1419
3430.62 1368
3431.17 1334
3431.72 1428
3432.28 1379
3432.83 1334
3433.38 1408
3433.93 1396
3434.49 1351
3435.04 1291
3435.59 1280
3436.14 1338
3436.70 1339
3437.25 1321
3437.80 1353
3438.36 1381
3438.91 1401
3439.46 1441
3440.01 1422
3440.57 1468
3441.12 1444
3441.67 1445
3442.23 1507
3442.78 1476
3443.33 1504
3443.89 1492
3444.44 1489
3444.99 1465
3445.55 1436
3446.10 1521
3446.66 1502
3447.21 1485
3447.76 1428
3448.32 1386
3448.87 1341
3449.42 1441
3449.98 1368
3450.53 1367
3451.09 1354
3451.64 1324
3452.19 1328
3452.75 1294
3453.30 1305
3453.86 1243
3454.41 1242
3454.96 1185
3455.52 1208
3456.07 1143
3456.63 1114
3457.18 1225
3457.74 1242
3458.29 1165
3458.85 1224
3459.40 1254
3459.96 1240
3460.51 1166
3461.07 1263
3461.62 1275
3462.17 1345
3462.73 1277
3463.28 1275
3463.84 1270
3464.39 1390
3464.95 1414
3465.50 1416
3466.06 1463
3466.62 1470
3467.17 1543
3467.73 1531
3468.28 1562
3468.84 1614
3469.39 1538
3469.95 1456
3470.50 1520
3471.06 1483
3471.61 1506
3472.17 1427
3472.73 1445
3473.28 1466
3473.84 1437
3474.39 1372
3474.95 1526
3475.50 1454
3476.06 1338
3476.62 1392
3477.17 1303
3477.73 1476
3478.29 1390
3478.84 1385
3479.40 1450
3479.95 1502
3480.51 1592
3481.07 1480
3481.62 1420
3482.18 1577
3482.74 1547
3483.29 1508
3483.85 1538
3484.41 1598
3484.96 1603
3485.52 1520
3486.08 1598
3486.63 1570
3487.19 1582
3487.75 1722
3488.30 1788
3488.86 1796
3489.42 1821
3489.97 1849
3490.53 1997
3491.09 2270
3491.65 2420
3492.20 2575
3492.76 2646
3493.32 2709
3493.88 2971
3494.43 3055
3494.99 2845
3495.55 2751
3496.11 2472
3496.66 2484
3497.22 2371
3497.78 2230
3498.34 2348
3498.89 2467
3499.45 2672
3500.01 2857
3500.57 3041
3501.13 3160
3501.68 3330
3502.24 3344
3502.80 3377
3503.36 3632
3503.92 3931
3504.48 4137
3505.03 4444
3505.59 4769
3506.15 5113
3506.71 5180
3507.27 5260
3507.83 4999
3508.38 4669
3508.94 4399
3509.50 3879
3510.06 3344
3510.62 3079
3511.18 2837
3511.74 2412
3512.30 2229
3512.85 2059
3513.41 1894
3513.97 1832
3514.53 1747
3515.09 1748
3515.65 1820
3516.21 1678
3516.77 1757
3517.33 1750
3517.89 1712
3518.45 1815
3519.01 1808
3519.56 1753
3520.12 1701
3520.68 1676
3521.24 1633
3521.80 1554
3522.36 1477
3522.92 1421
3523.48 1352
3524.04 1368
3524.60 1396
3525.16 1412
3525.72 1438
3526.28 1421
3526.84 1400
3527.40 1444
3527.96 1438
3528.52 1359
3529.08 1460
3529.64 1335
3530.20 1296
3530.76 1361
3531.32 1433
3531.88 1354
3532.44 1363
3533.01 1385
3533.57 1509
3534.13 1505
3534.69 1547
3535.25 1575
3535.81 1662
3536.37 1692
3536.93 1602
3537.49 1601
3538.05 1648
3538.61 1662
3539.17 1569
3539.74 1702
3540.30 1725
3540.86 1722
3541.42 1744
3541.98 1711
3542.54 1678
3543.10 1780
3543.66 1768
3544.23 1841
3544.79 1800
3545.35 1772
3545.91 1772
3546.47 1656
3547.03 1647
3547.59 1560
3548.16 1455
3548.72 1532
3549.28 1525
3549.84 1515
3550.40 1496
3550.97 1410
3551.53 1454
3552.09 1389
3552.65 1471
3553.21 1446
3553.78 1506
3554.34 1506
3554.90 1501
3555.46 1513
3556.03 1561
3556.59 1637
3557.15 1627
3557.71 1675
3558.28 1579
3558.84 1570
3559.40 1510
3559.96 1518
3560.53 1467
3561.09 1437
3561.65 1397
3562.21 1475
3562.78 1466
3563.34 1441
3563.90 1456
3564.47 1449
3565.03 1397
3565.59 1442
3566.16 1505
3566.72 1416
3567.28 1471
3567.85 1397
3568.41 1300
3568.97 1279
3569.54 1340
3570.10 1302
3570.66 1304
3571.23 1338
3571.79 1313
3572.35 1290
3572.92 1287
3573.48 1360
3574.04 1341
3574.61 1326
3575.17 1464
3575.74 1372
3576.30 1376
3576.86 1450
3577.43 1345
3577.99 1371
3578.56 1331
3579.12 1415
3579.68 1409
3580.25 1342
3580.81 1431
3581.38 1428
3581.94 1406
3582.51 1460
3583.07 1498
3583.64 1410
3584.20 1403
3584.76 1250
3585.33 1391
3585.89 1380
3586.46 1254
3587.02 1283
3587.59 1207
3588.15 1218
3588.72 1251
3589.28 1309
3589.85 1338
3590.41 1236
3590.98 1280
3591.54 1395
3592.11 1380
3592.67 1483
3593.24 1527
3593.80 1468
3594.37 1452
3594.94 1457
3595.50 1441
3596.07 1445
3596.63 1461
3597.20 1387
3597.76 1386
3598.33 1373
3598.89 1384
3599.46 1341
3600.03 1303
3600.59 1349
3601.16 1364
3601.72 1350
3602.29 1370
3602.86 1301
3603.42 1304
3603.99 1281
3604.55 1259
3605.12 1307
3605.69 1266
3606.25 1274
3606.82 1241
3607.39 1209
3607.95 1195
3608.52 1274
3609.09 1249
3609.65 1280
3610.22 1223
3610.79 1218
3611.35 1230
3611.92 1232
3612.49 1282
3613.05 1321
3613.62 1269
3614.19 1275
3614.75 1371
3615.32 1477
3615.89 1696
3616.45 1822
3617.02 2152
3617.59 2556
3618.16 2799
3618.72 2950
3619.29 3062
3619.86 3281
3620.43 3348
3620.99 3160
3621.56 2941
3622.13 2703
3622.70 2487
3623.26 2184
3623.83 1933
3624.40 1728
3624.97 1683
3625.53 1510
3626.10 1395
3626.67 1490
3627.24 1455
3627.81 1377
3628.37 1366
3628.94 1396
3629.51 1491
3630.08 1474
3630.65 1463
3631.22 1565
3631.78 1544
3632.35 1528
3632.92 1538
3633.49 1542
3634.06 1521
3634.63 1516
3635.20 1453
3635.76 1453
3636.33 1391
3636.90 1428
3637.47 1502
3638.04 1374
3638.61 1495
3639.18 1508
3639.75 1536
3640.31 1624
3640.88 1677
3641.45 1814
3642.02 1871
3642.59 2054
3643.16 2138
3643.73 2075
3644.30 2154
3644.87 2087
3645.44 2104
3646.01 1898
3646.58 1818
3647.15 1765
3647.72 1667
3648.29 1703
3648.85 1727
3649.42 1643
3649.99 1715
3650.56 1660
3651.13 1764
3651.70 1740
3652.27 1816
3652.84 1747
3653.41 1827
3653.98 1962
3654.55 1919
3655.12 1991
3655.69 2083
3656.26 2169
3656.83 2235
3657.41 2494
3657.98 2661
3658.55 3049
3659.12 3462
3659.69 3856
3660.26 4176
3660.83 4527
3661.40 4773
3661.97 4707
3662.54 4606
3663.11 4399
3663.68 3658
3664.25 3172
3664.82 2698
3665.39 2418
3665.97 2121
3666.54 1957
3667.11 1985
3667.68 1897
3668.25 1890
3668.82 1892
3669.39 1775
3669.96 1888
3670.54 1964
3671.11 1895
3671.68 1939
3672.25 2019
3672.82 1993
3673.39 1893
3673.96 2073
3674.54 2098
3675.11 2012
3675.68 1890
3676.25 1838
3676.82 1824
3677.39 1778
3677.97 1798
3678.54 1914
3679.11 2001
3679.68 1922
3680.26 1877
3680.83 1914
3681.40 1887
3681.97 1843
3682.54 1774
3683.12 1676
3683.69 1623
3684.26 1566
3684.83 1712
3685.41 1751
3685.98 1704
3686.55 1649
3687.12 1685
3687.70 1713
3688.27 1768
3688.84 1955
3689.42 2055
3689.99 2147
3690.56 2454
3691.13 2508
3691.71 2416
3692.28 2559
3692.85 2523
3693.43 2403
3694.00 2147
3694.57 2034
3695.15 2054
3695.72 1890
3696.29 1792
3696.87 1662
3697.44 1668
3698.01 1694
3698.59 1627
3699.16 1758
3699.73 1795
3700.31 1734
3700.88 1821
3701.45 1792
3702.03 1717
3702.60 1702
3703.18 1706
3703.75 1684
3704.32 1681
3704.90 1681
3705.47 1549
3706.05 1585
3706.62 1550
3707.19 1553
3707.77 1497
3708.34 1528
3708.92 1548
3709.49 1538
3710.07 1520
3710.64 1537
3711.22 1578
3711.79 1525
3712.36 1514
3712.94 1451
3713.51 1502
3714.09 1500
3714.66 1360
3715.24 1419
3715.81 1465
3716.39 1432
3716.96 1409
3717.54 1435
3718.11 1381
3718.69 1338
3719.26 1403
3719.84 1396
3720.41 1385
3720.99 1414
3721.56 1348
3722.14 1320
3722.72 1404
3723.29 1278
3723.87 1331
3724.44 1366
3725.02 1330
3725.59 1255
3726.17 1289
3726.74 1333
3727.32 1355
3727.90 1354
3728.47 1351
3729.05 1444
3729.62 1442
3730.20 1446
3730.78 1532
3731.35 1683
3731.93 1700
3732.50 1785
3733.08 1885
3733.66 1889
3734.23 1927
3734.81 1891
3735.39 1798
3735.96 1933
3736.54 1762
3737.12 1681
3737.69 1656
3738.27 1584
3738.85 1523
3739.42 1459
3740.00 1520
3740.58 1478
3741.15 1447
3741.73 1425
3742.31 1424
3742.88 1386
3743.46 1414
3744.04 1371
3744.61 1314
3745.19 1402
3745.77 1389
3746.35 1352
3746.92 1402
3747.50 1411
3748.08 1472
3748.66 1502
3749.23 1441
3749.81 1374
3750.39 1390
3750.97 1425
3751.54 1392
3752.12 1377
3752.70 1380
3753.28 1398
3753.85 1349
3754.43 1363
3755.01 1410
3755.59 1363
3756.17 1413
3756.74 1424
3757.32 1597
3757.90 1667
3758.48 1732
3759.06 1839
3759.63 1863
3760.21 1884
3760.79 1853
3761.37 1876
3761.95 1788
3762.53 1757
3763.11 1701
3763.68 1596
3764.26 1530
3764.84 1376
3765.42 1373
3766.00 1432
3766.58 1399
3767.16 1296
3767.74 1250
3768.31 1305
3768.89 1313
3769.47 1345
3770.05 1312
3770.63 1356
3771.21 1405
3771.79 1456
3772.37 1438
3772.95 1445
3773.53 1468
3774.11 1434
3774.69 1354
3775.27 1468
3775.84 1424
3776.42 1416
3777.00 1361
3777.58 1400
3778.16 1354
3778.74 1385
3779.32 1313
3779.90 1351
3780.48 1334
3781.06 1332
3781.64 1286
3782.22 1279
3782.80 1367
3783.38 1300
3783.96 1271
3784.54 1251
3785.12 1254
3785.70 1246
3786.28 1266
3786.86 1265
3787.44 1318
3788.02 1262
3788.61 1200
3789.19 1215
3789.77 1276
3790.35 1347
3790.93 1293
3791.51 1272
3792.09 1299
3792.67 1251
3793.25 1305
3793.83 1297
3794.41 1317
3794.99 1336
3795.57 1357
3796.16 1394
3796.74 1370
3797.32 1321
3797.90 1315
3798.48 1361
3799.06 1325
3799.64 1426
3800.22 1374
3800.81 1415
3801.39 1492
3801.97 1579
3802.55 1492
3803.13 1549
3803.71 1571
3804.30 1551
3804.88 1594
3805.46 1520
3806.04 1438
3806.62 1509
3807.20 1536
3807.79 1448
3808.37 1403
3808.95 1530
3809.53 1512
3810.12 1537
3810.70 1557
3811.28 1606
3811.86 1532
3812.44 1551
3813.03 1616
3813.61 1571
3814.19 1574
3814.77 1611
3815.36 1573
3815.94 1613
3816.52 1635
3817.10 1673
3817.69 1646
3818.27 1652
3818.85 1621
3819.44 1456
3820.02 1409
3820.60 1375
3821.18 1373
3821.77 1370
3822.35 1392
3822.93 1383
3823.52 1325
3824.10 1273
3824.68 1316
3825.27 1289
3825.85 1319
3826.43 1264
3827.02 1291
3827.60 1287
3828.18 1357
3828.77 1324
3829.35 1304
3829.93 1352
3830.52 1338
3831.10 1418
3831.69 1401
3832.27 1436
3832.85 1419
3833.44 1391
3834.02 1369
3834.61 1371
3835.19 1465
3835.77 1405
3836.36 1408
3836.94 1444
3837.53 1439
3838.11 1430
3838.70 1479
3839.28 1428
3839.86 1388
3840.45 1436
3841.03 1442
3841.62 1512
3842.20 1597
3842.79 1560
3843.37 1479
3843.96 1542
3844.54 1586
3845.13 1634
3845.71 1801
3846.30 2052
3846.88 2411
3847.47 2748
3848.05 3110
3848.64 3351
3849.22 3596
3849.81 4015
3850.39 3752
3850.98 3386
3851.56 3191
3852.15 2728
3852.73 2400
3853.32 2186
3853.90 2109
3854.49 1919
3855.07 1968
3855.66 1916
3856.25 1920
3856.83 1880
3857.42 1943
3858.00 1934
3858.59 2023
3859.17 2103
3859.76 2407
3860.35 2613
3860.93 2914
3861.52 3303
3862.11 3537
3862.69 3659
3863.28 3584
3863.86 3560
3864.45 3259
3865.04 3061
3865.62 2853
3866.21 2629
3866.80 2330
3867.38 2032
3867.97 2092
3868.56 2017
3869.14 1853
3869.73 1839
3870.32 1751
3870.90 1825
3871.49 1838
3872.08 2012
3872.66 2157
3873.25 2283
3873.84 2449
3874.42 2720
3875.01 2737
3875.60 2657
3876.19 2551
3876.77 2302
3877.36 2120
3877.95 1955
3878.53 1849
3879.12 1727
3879.71 1616
3880.30 1553
3880.88 1602
3881.47 1472
3882.06 1487
3882.65 1449
3883.23 1454
3883.82 1390
3884.41 1426
3885.00 1438
3885.59 1468
3886.17 1501
3886.76 1462
3887.35 1501
3887.94 1552
3888.53 1578
3889.11 1533
3889.70 1582
3890.29 1668
3890.88 1781
3891.47 1748
3892.06 1675
3892.64 1744
3893.23 1731
3893.82 1684
3894.41 1786
3895.00 1759
3895.59 1734
3896.18 1723
3896.76 1810
3897.35 1769
3897.94 1739
3898.53 1666
3899.12 1638
3899.71 1576
3900.30 1635
3900.89 1627
3901.48 1609
3902.07 1621
3902.65 1629
3903.24 1549
3903.83 1615
3904.42 1517
3905.01 1444
3905.60 1436
3906.19 1466
3906.78 1467
3907.37 1393
3907.96 1349
3908.55 1367
3909.14 1375
3909.73 1397
3910.32 1320
3910.91 1188
3911.50 1289
3912.09 1249
3912.68 1279
3913.27 1339
3913.86 1379
3914.45 1329
3915.04 1265
3915.63 1232
3916.22 1238
3916.81 1210
3917.40 1143
3917.99 1196
3918.58 1206
3919.17 1224
3919.76 1176
3920.35 1174
3920.94 1215
3921.53 1201
3922.12 1215
3922.71 1270
3923.30 1211
3923.90 1238
3924.49 1241
3925.08 1225
3925.67 1116
3926.26 1207
3926.85 1216
3927.44 1162
3928.03 1203
3928.62 1112
3929.21 1096
3929.81 1077
3930.40 1128
3930.99 1123
3931.58 1129
3932.17 1092
3932.76 1145
3933.35 1114
3933.95 1125
3934.54 1124
3935.13 1226
3935.72 1157
3936.31 1209
3936.90 1236
3937.50 1170
3938.09 1196
3938.68 1185
3939.27 1255
3939.86 1216
3940.46 1233
3941.05 1220
3941.64 1290
3942.23 1317
3942.82 1264
3943.42 1306
3944.01 1307
3944.60 1233
3945.19 1245
3945.79 1298
3946.38 1245
3946.97 1173
3947.56 1162
3948.16 1180
3948.75 1213
3949.34 1133
3949.93 1094
3950.53 1128
3951.12 1134
3951.71 1141
3952.31 1190
3952.90 1192
3953.49 1158
3954.09 1176
3954.68 1239
3955.27 1240
3955.86 1188
3956.46 1251
3957.05 1248
3957.64 1305
3958.24 1353
3958.83 1487
3959.43 1584
3960.02 1579
3960.61 1543
3961.21 1502
3961.80 1489
3962.39 1430
3962.99 1397
3963.58 1323
3964.17 1332
3964.77 1317
3965.36 1339
3965.96 1379
3966.55 1372
3967.14 1397
3967.74 1385
3968.33 1388
3968.93 1300
3969.52 1328
3970.12 1356
3970.71 1426
3971.30 1272
3971.90 1225
3972.49 1202
3973.09 1166
3973.68 1176
3974.28 1157
3974.87 1151
3975.47 1155
3976.06 1208
3976.66 1175
3977.25 1171
3977.84 1138
3978.44 1164
3979.03 1192
3979.63 1245
3980.22 1199
3980.82 1189
3981.41 1133
3982.01 1197
3982.61 1179
3983.20 1163
3983.80 1137
3984.39 1093
3984.99 1163
3985.58 1151
3986.18 1189
3986.77 1153
3987.37 1223
3987.96 1143
3988.56 1213
3989.16 1140
3989.75 1163
3990.35 1175
3990.94 1190
3991.54 1121
3992.13 1098
3992.73 1173
3993.33 1187
3993.92 1216
3994.52 1211
3995.12 1222
3995.71 1192
3996.31 1262
3996.90 1274
3997.50 1264
3998.10 1243
3998.69 1244
3999.29 1249
3999.89 1312
4000.48 1254
4001.08 1183
4001.68 1257
4002.27 1252
4002.87 1276
4003.47 1324
4004.06 1339
4004.66 1321
4005.26 1407
4005.85 1372
4006.45 1459
4007.05 1448
4007.64 1488
4008.24 1401
4008.84 1359
4009.44 1313
4010.03 1312
4010.63 1398
4011.23 1357
4011.83 1264
4012.42 1214
4013.02 1294
4013.62 1231
4014.22 1313
4014.81 1248
4015.41 1180
4016.01 1139
4016.61 1152
4017.20 1108
4017.80 1165
4018.40 1154
4019.00 1168
4019.60 1122
4020.19 1143
4020.79 1142
4021.39 1092
4021.99 1076
4022.59 1089
4023.18 1106
4023.78 1120
4024.38 1099
4024.98 1135
4025.58 1166
4026.18 1177
4026.77 1197
4027.37 1280
4027.97 1305
4028.57 1251
4029.17 1299
4029.77 1287
4030.37 1333
4030.97 1315
4031.56 1385
4032.16 1406
4032.76 1345
4033.36 1322
4033.96 1198
4034.56 1258
4035.16 1218
4035.76 1230
4036.36 1241
4036.96 1235
4037.56 1165
4038.16 1185
4038.75 1168
4039.35 1245
4039.95 1240
4040.55 1199
4041.15 1257
4041.75 1229
4042.35 1259
4042.95 1152
4043.55 1260
4044.15 1302
4044.75 1220
4045.35 1236
4045.95 1255
4046.55 1203
4047.15 1247
4047.75 1256
4048.35 1242
4048.95 1198
4049.55 1173
4050.15 1255
4050.75 1264
4051.35 1307
4051.95 1265
4052.55 1277
4053.15 1243
4053.75 1283
4054.35 1230
4054.96 1307
4055.56 1268
4056.16 1206
4056.76 1163
4057.36 1124
4057.96 1106
4058.56 1145
4059.16 1189
4059.76 1086
4060.36 1080
4060.96 1058
4061.57 1079
4062.17 1105
4062.77 1137
4063.37 1079
4063.97 1054
4064.57 1025
4065.17 1042
4065.77 1074
4066.38 1060
4066.98 1081
4067.58 1073
4068.18 1040
4068.78 1120
4069.38 1094
4069.99 1072
4070.59 1080
4071.19 1018
4071.79 1104
4072.39 1072
4072.99 1060
4073.60 1098
4074.20 1163
4074.80 1199
4075.40 1144
4076.00 1117
4076.61 1139
4077.21 1179
4077.81 1126
4078.41 1171
4079.02 1099
4079.62 1080
4080.22 1097
4080.82 1144
4081.43 1138
4082.03 1146
4082.63 1136
4083.23 1155
4083.84 1145
4084.44 1145
4085.04 1174
4085.65 1197
4086.25 1124
4086.85 1134
4087.45 1102
4088.06 1146
4088.66 1077
4089.26 1078
4089.87 1093
4090.47 1122
4091.07 1164
4091.68 1146
4092.28 1146
4092.88 1238
4093.49 1350
4094.09 1345
4094.69 1449
4095.30 1539
4095.90 1565
4096.51 1618
4097.11 1589
4097.71 1540
4098.32 1450
4098.92 1479
4099.52 1330
4100.13 1245
4100.73 1135
4101.34 1168
4101.94 1204
4102.54 1107
4103.15 1048
4103.75 1006
4104.36 1003
4104.96 1047
4105.57 992
4106.17 939
4106.77 997
4107.38 1014
4107.98 1026
4108.59 1020
4109.19 1073
4109.80 1093
4110.40 1039
4111.01 996
4111.61 1033
4112.22 1045
4112.82 1011
4113.43 1108
4114.03 1050
4114.64 978
4115.24 1005
4115.85 1036
4116.45 1031
4117.06 1002
4117.66 1084
4118.27 1028
4118.87 1020
4119.48 1110
4120.08 1112
4120.69 1113
4121.29 1150
4121.90 1167
4122.51 1123
4123.11 1083
4123.72 1076
4124.32 1124
4124.93 1123
4125.53 1045
4126.14 1088
4126.75 1078
4127.35 1110
4127.96 1073
4128.56 1051
4129.17 1032
4129.78 1040
4130.38 1153
4130.99 1087
4131.60 1080
4132.20 1075
4132.81 1103
4133.41 1187
4134.02 1144
4134.63 1162
4135.23 1154
4135.84 1162
4136.45 1168
4137.05 1129
4137.66 1188
4138.27 1187
4138.87 1139
4139.48 1144
4140.09 1163
4140.69 1188
4141.30 1176
4141.91 1126
4142.52 1162
4143.12 1160
4143.73 1139
4144.34 1138
4144.94 1106
4145.55 1132
4146.16 1110
4146.77 1121
4147.37 1104
4147.98 1075
4148.59 1075
4149.20 1108
4149.80 1109
4150.41 1052
4151.02 1019
4151.63 1051
4152.24 1077
4152.84 1169
4153.45 1158
4154.06 1193
4154.67 1122
4155.27 1111
4155.88 1177
4156.49 1122
4157.10 1115
4157.71 1172
4158.32 1122
4158.92 1119
4159.53 1139
4160.14 1126
4160.75 1147
4161.36 1229
4161.97 1251
4162.57 1343
4163.18 1342
4163.79 1487
4164.40 1662
4165.01 1677
4165.62 1861
4166.23 1952
4166.84 2057
4167.44 1965
4168.05 1840
4168.66 1723
4169.27 1720
4169.88 1625
4170.49 1591
4171.10 1592
4171.71 1496
4172.32 1516
4172.93 1448
4173.54 1489
4174.15 1436
4174.75 1415
4175.36 1462
4175.97 1501
4176.58 1447
4177.19 1333
4177.80 1322
4178.41 1364
4179.02 1324
4179.63 1242
4180.24 1237
4180.85 1232
4181.46 1171
4182.07 1190
4182.68 1155
4183.29 1092
4183.90 1078
4184.51 1176
4185.12 1139
4185.73 1071
4186.34 1032
4186.95 1062
4187.56 1111
4188.17 1070
4188.78 1071
4189.39 1102
4190.01 1165
4190.62 1170
4191.23 1160
4191.84 1198
4192.45 1200
4193.06 1314
4193.67 1339
4194.28 1407
4194.89 1494
4195.50 1614
4196.11 1720
4196.72 1676
4197.34 1710
4197.95 1594
4198.56 1654
4199.17 1488
4199.78 1482
4200.39 1549
4201.00 1423
4201.61 1366
4202.23 1255
4202.84 1353
4203.45 1288
4204.06 1309
4204.67 1340
4205.28 1374
4205.90 1278
4206.51 1241
4207.12 1310
4207.73 1206
4208.34 1187
4208.95 1224
4209.57 1261
4210.18 1229
4210.79 1207
4211.40 1189
4212.01 1170
4212.63 1253
4213.24 1226
4213.85 1222
4214.46 1213
4215.08 1217
4215.69 1281
4216.30 1284
4216.91 1279
4217.53 1293
4218.14 1257
4218.75 1389
4219.36 1480
4219.98 1434
4220.59 1452
4221.20 1462
4221.82 1588
4222.43 1566
4223.04 1594
4223.65 1630
4224.27 1738
4224.88 1797
4225.49 2015
4226.11 2281
4226.72 2481
4227.33 2761
4227.95 3092
4228.56 3409
4229.17 3542
4229.79 3567
4230.40 3315
4231.01 3324
4231.63 2913
4232.24 2521
4232.85 2257
4233.47 2023
4234.08 1804
4234.70 1718
4235.31 1655
4235.92 1578
4236.54 1612
4237.15 1520
4237.77 1568
4238.38 1529
4238.99 1504
4239.61 1520
4240.22 1484
4240.84 1513
4241.45 1470
4242.07 1452
4242.68 1410
4243.29 1439
4243.91 1390
4244.52 1455
4245.14 1363
4245.75 1333
4246.37 1391
4246.98 1462
4247.60 1451
4248.21 1423
4248.83 1422
4249.44 1542
4250.06 1551
4250.67 1494
4251.29 1346
4251.90 1325
4252.52 1338
4253.13 1357
4253.75 1306
4254.36 1212
4254.98 1205
4255.59 1265
4256.21 1257
4256.82 1245
4257.44 1225
4258.05 1242
4258.67 1299
4259.29 1244
4259.90 1286
4260.52 1226
4261.13 1211
4261.75 1315
4262.36 1239
4262.98 1219
4263.60 1260
4264.21 1262
4264.83 1282
4265.44 1212
4266.06 1265
4266.68 1283
4267.29 1348
4267.91 1400
4268.52 1453
4269.14 1459
4269.76 1495
4270.37 1494
4270.99 1421
4271.61 1483
4272.22 1414
4272.84 1394
4273.46 1361
4274.07 1368
4274.69 1366
4275.31 1352
4275.92 1386
4276.54 1393
4277.16 1344
4277.77 1389
4278.39 1368
4279.01 1302
4279.62 1333
4280.24 1230
4280.86 1239
4281.48 1176
4282.09 1200
4282.71 1221
4283.33 1107
4283.95 1094
4284.56 1168
4285.18 1204
4285.80 1208
4286.42 1215
4287.03 1202
4287.65 1304
4288.27 1270
4288.89 1262
4289.50 1269
4290.12 1221
4290.74 1184
4291.36 1184
4291.98 1134
4292.59 1131
4293.21 1113
4293.83 1030
4294.45 1184
4295.07 1203
4295.68 1140
4296.30 1114
4296.92 1230
4297.54 1144
4298.16 1151
4298.78 1152
4299.39 1094
4300.01 1143
4300.63 1136
4301.25 1153
4301.87 1115
4302.49 1108
4303.11 1145
4303.73 1157
4304.34 1129
4304.96 1186
4305.58 1153
4306.20 1144
4306.82 1157
4307.44 1192
4308.06 1207
4308.68 1204
4309.30 1306
4309.92 1282
4310.54 1266
4311.15 1404
4311.77 1404
4312.39 1480
4313.01 1425
4313.63 1387
4314.25 1344
4314.87 1431
4315.49 1351
4316.11 1248
4316.73 1277
4317.35 1300
4317.97 1301
4318.59 1269
4319.21 1217
4319.83 1295
4320.45 1219
4321.07 1139
4321.69 1117
4322.31 1212
4322.93 1110
4323.55 1073
4324.17 1144
4324.79 1153
4325.41 1134
4326.03 1164
4326.65 1141
4327.27 1183
4327.89 1151
4328.51 1210
4329.13 1241
4329.76 1184
4330.38 1157
4331.00 1102
4331.62 1154
4332.24 1178
4332.86 1117
4333.48 1070
4334.10 1092
4334.72 1152
4335.34 1168
4335.96 1222
4336.59 1230
4337.21 1175
4337.83 1181
4338.45 1214
4339.07 1232
4339.69 1265
4340.31 1197
4340.94 1177
4341.56 1239
4342.18 1275
4342.80 1259
4343.42 1265
4344.04 1292
4344.67 1391
4345.29 1478
4345.91 1566
4346.53 1740
4347.15 1841
4347.77 2008
4348.40 1913
4349.02 1927
4349.64 1861
4350.26 1807
4350.89 1706
4351.51 1586
4352.13 1512
4352.75 1408
4353.37 1355
4354.00 1434
4354.62 1406
4355.24 1262
4355.86 1351
4356.49 1290
4357.11 1236
4357.73 1295
4358.35 1277
4358.98 1309
4359.60 1236
4360.22 1331
4360.85 1396
4361.47 1402
4362.09 1386
4362.72 1359
4363.34 1340
4363.96 1356
4364.58 1364
4365.21 1305
4365.83 1461
4366.45 1490
4367.08 1451
4367.70 1426
4368.32 1426
4368.95 1446
4369.57 1465
4370.20 1473
4370.82 1425
4371.44 1433
4372.07 1460
4372.69 1517
4373.31 1531
4373.94 1464
4374.56 1499
4375.19 1509
4375.81 1537
4376.43 1515
4377.06 1606
4377.68 1592
4378.31 1598
4378.93 1722
4379.55 1752
4380.18 1680
4380.80 1766
4381.43 1921
4382.05 1946
4382.68 2015
4383.30 2194
4383.93 2387
4384.55 2591
4385.17 2609
4385.80 2742
4386.42 2743
4387.05 2877
4387.67 3069
4388.30 3453
4388.92 3938
4389.55 4493
4390.17 5348
4390.80 6600
4391.42 7760
4392.05 8858
4392.67 9478
4393.30 9682
4393.92 9376
4394.55 8607
4395.18 7499
4395.80 6322
4396.43 5160
4397.05 4249
4397.68 3636
4398.30 3388
4398.93 3208
4399.55 3086
4400.18 3173
4400.81 3128
4401.43 3137
4402.06 2937
4402.68 2909
4403.31 2859
4403.93 2743
4404.56 2635
4405.19 2564
4405.81 2526
4406.44 2416
4407.07 2444
4407.69 2443
4408.32 2396
4408.94 2303
4409.57 2406
4410.20 2331
4410.82 2401
4411.45 2334
4412.08 2318
4412.70 2450
4413.33 2403
4413.96 2290
4414.58 2159
4415.21 1988
4415.84 1867
4416.46 1816
4417.09 1727
4417.72 1745
4418.34 1692
4418.97 1750
4419.60 1638
4420.23 1686
4420.85 1668
4421.48 1604
4422.11 1643
4422.74 1756
4423.36 1720
4423.99 1667
4424.62 1578
4425.25 1559
4425.87 1542
4426.50 1605
4427.13 1530
4427.76 1567
4428.38 1527
4429.01 1479
4429.64 1614
4430.27 1606
4430.89 1620
4431.52 1536
4432.15 1507
4432.78 1556
4433.41 1559
4434.03 1511
4434.66 1394
4435.29 1369
4435.92 1455
4436.55 1327
4437.18 1298
4437.80 1318
4438.43 1288
4439.06 1314
4439.69 1301
4440.32 1342
4440.95 1291
4441.58 1293
4442.20 1322
4442.83 1356
4443.46 1296
4444.09 1236
4444.72 1229
4445.35 1352
4445.98 1355
4446.61 1353
4447.24 1350
4447.86 1335
4448.49 1330
4449.12 1307
4449.75 1293
4450.38 1225
4451.01 1316
4451.64 1303
4452.27 1259
4452.90 1198
4453.53 1236
4454.16 1168
4454.79 1242
4455.42 1250
4456.05 1215
4456.68 1229
4457.31 1204
4457.94 1224
4458.57 1206
4459.20 1197
4459.83 1156
4460.46 1163
4461.09 1146
4461.72 1119
4462.35 1118
4462.98 1157
4463.61 1221
4464.24 1225
4464.87 1156
4465.50 1173
4466.13 1225
4466.76 1109
4467.39 1149
4468.02 1179
4468.65 1222
4469.28 1160
4469.91 1139
4470.54 1174
4471.17 1127
4471.80 1001
4472.44 1083
4473.07 1131
4473.70 1117
4474.33 1154
4474.96 1153
4475.59 1179
4476.22 1148
4476.85 1191
4477.48 1182
4478.11 1176
4478.75 1087
4479.38 1074
4480.01 1102
4480.64 1124
4481.27 1150
4481.90 1150
4482.53 1193
4483.17 1129
4483.80 1136
4484.43 1246
4485.06 1240
4485.69 1217
4486.33 1203
4486.96 1156
4487.59 1148
4488.22 1150
4488.85 1146
4489.48 1107
4490.12 1168
4490.75 1131
4491.38 1093
4492.01 1072
4492.65 1055
4493.28 1051
4493.91 1094
4494.54 1069
4495.18 1007
4495.81 1056
4496.44 1068
4497.07 1032
4497.71 1044
4498.34 1059
4498.97 1053
4499.60 1032
4500.24 1043
4500.87 1061
4501.50 1142
4502.14 1184
4502.77 1173
4503.40 1182
4504.03 1270
4504.67 1229
4505.30 1243
4505.93 1238
4506.57 1184
4507.20 1186
4507.83 1158
4508.47 1113
4509.10 1050
4509.73 1059
4510.37 1062
4511.00 1108
4511.64 1069
4512.27 1034
4512.90 1105
4513.54 1108
4514.17 1119
4514.80 1115
4515.44 1225
4516.07 1192
4516.71 1201
4517.34 1221
4517.97 1163
4518.61 1140
4519.24 1141
4519.88 1151
4520.51 1083
4521.14 1100
4521.78 1136
4522.41 1161
4523.05 1183
4523.68 1194
4524.32 1174
4524.95 1208
4525.59 1172
4526.22 1205
4526.86 1280
4527.49 1424
4528.12 1573
4528.76 1821
4529.39 2184
4530.03 2355
4530.66 2789
4531.30 3450
4531.93 3968
4532.57 4281
4533.20 4517
4533.84 4579
4534.47 4272
4535.11 3998
4535.75 3574
4536.38 3116
4537.02 2722
4537.65 2338
4538.29 1970
4538.92 1764
4539.56 1586
4540.19 1479
4540.83 1435
4541.47 1357
4542.10 1335
4542.74 1250
4543.37 1172
4544.01 1150
4544.64 1177
4545.28 1111
4545.92 1141
4546.55 1120
4547.19 1064
4547.82 1073
4548.46 1039
4549.10 1021
4549.73 1022
4550.37 1004
4551.01 1023
4551.64 1031
4552.28 1043
4552.92 1060
4553.55 1036
4554.19 1134
4554.83 1145
4555.46 1196
4556.10 1093
4556.74 1128
4557.37 1044
4558.01 1080
4558.65 1149
4559.28 1143
4559.92 1135
4560.56 1129
4561.19 1152
4561.83 1155
4562.47 1059
4563.11 1067
4563.74 1195
4564.38 1171
4565.02 1136
4565.66 1147
4566.29 1235
4566.93 1258
4567.57 1239
4568.21 1306
4568.84 1377
4569.48 1493
4570.12 1567
4570.76 1595
4571.39 1624
4572.03 1575
4572.67 1552
4573.31 1502
4573.95 1514
4574.58 1455
4575.22 1310
4575.86 1318
4576.50 1255
4577.14 1168
4577.77 1073
4578.41 1063
4579.05 1099
4579.69 1003
4580.33 1031
4580.97 980
4581.61 1022
4582.24 1046
4582.88 1052
4583.52 974
4584.16 1039
4584.80 1073
4585.44 1037
4586.08 1080
4586.72 1061
4587.35 1060
4587.99 1002
4588.63 1038
4589.27 1056
4589.91 1018
4590.55 1024
4591.19 1077
4591.83 1028
4592.47 1096
4593.11 1102
4593.75 1085
4594.39 1107
4595.02 1105
4595.66 1158
4596.30 1107
4596.94 1106
4597.58 1094
4598.22 1042
4598.86 992
4599.50 972
4600.14 1019
4600.78 984
4601.42 1025
4602.06 1098
4602.70 1064
4603.34 1037
4603.98 1068
4604.62 1050
4605.26 1064
4605.90 1091
4606.54 1123
4607.18 1177
4607.82 1186
4608.46 1186
4609.10 1173
4609.74 1224
4610.39 1236
4611.03 1149
4611.67 1153
4612.31 1154
4612.95 1082
4613.59 1024
4614.23 1006
4614.87 978
4615.51 996
4616.15 1011
4616.79 1022
4617.43 988
4618.07 1039
4618.72 1006
4619.36 1018
4620.00 947
4620.64 946
4621.28 974
4621.92 966
4622.56 996
4623.21 927
4623.85 936
4624.49 952
4625.13 887
4625.77 881
4626.41 916
4627.05 975
4627.70 992
4628.34 963
4628.98 892
4629.62 893
4630.26 955
4630.91 936
4631.55 958
4632.19 960
4632.83 1009
4633.47 942
4634.12 995
4634.76 990
4635.40 987
4636.04 994
4636.69 1045
4637.33 1035
4637.97 1101
4638.61 1209
4639.26 1163
4639.90 1256
4640.54 1169
4641.18 1166
4641.83 1211
4642.47 1187
4643.11 1178
4643.75 1173
4644.40 1146
4645.04 1087
4645.68 1031
4646.33 1028
4646.97 1060
4647.61 1047
4648.26 1038
4648.90 982
4649.54 950
4650.19 965
4650.83 959
4651.47 963
4652.12 973
4652.76 964
4653.40 920
4654.05 990
4654.69 927
4655.33 896
4655.98 971
4656.62 944
4657.26 934
4657.91 919
4658.55 984
4659.20 963
4659.84 945
4660.48 932
4661.13 978
4661.77 1005
4662.42 969
4663.06 1027
4663.70 1074
4664.35 1060
4664.99 1117
4665.64 1153
4666.28 1060
4666.93 1169
4667.57 1196
4668.22 1077
4668.86 1042
4669.50 1011
4670.15 1035
4670.79 987
4671.44 940
4672.08 961
4672.73 952
4673.37 946
4674.02 961
4674.66 863
4675.31 885
4675.95 950
4676.60 945
4677.24 901
4677.89 971
4678.53 899
4679.18 942
4679.83 908
4680.47 945
4681.12 954
4681.76 947
4682.41 955
4683.05 984
4683.70 900
4684.34 947
4684.99 956
4685.64 955
4686.28 888
4686.93 909
4687.57 924
4688.22 876
4688.86 865
4689.51 913
4690.16 841
4690.80 902
4691.45 861
4692.10 880
4692.74 857
4693.39 892
4694.03 834
4694.68 841
4695.33 914
4695.97 972
4696.62 896
4697.27 923
4697.91 994
4698.56 1022
4699.21 1042
4699.85 1083
4700.50 1069
4701.15 990
4701.79 989
4702.44 998
4703.09 986
4703.73 971
4704.38 926
4705.03 957
4705.68 926
4706.32 890
4706.97 957
4707.62 882
4708.26 913
4708.91 939
4709.56 890
4710.21 939
4710.85 876
4711.50 984
4712.15 962
4712.80 960
4713.45 923
4714.09 961
4714.74 955
4715.39 913
4716.04 918
4716.68 937
4717.33 894
4717.98 876
4718.63 905
4719.28 946
4719.92 987
4720.57 994
4721.22 986
4721.87 1020
4722.52 983
4723.17 995
4723.81 947
4724.46 1049
4725.11 994
4725.76 1008
4726.41 1048
4727.06 1136
4727.71 1131
4728.35 1207
4729.00 1134
4729.65 1152
4730.30 1119
4730.95 1030
4731.60 1082
4732.25 978
4732.90 922
4733.54 896
4734.19 894
4734.84 932
4735.49 946
4736.14 945
4736.79 901
4737.44 936
4738.09 960
4738.74 1017
4739.39 995
4740.04 1010
4740.69 1088
4741.34 1087
4741.99 1101
4742.64 1158
4743.29 1144
4743.94 1130
4744.59 1064
4745.24 1094
4745.89 1146
4746.54 1077
4747.19 1067
4747.84 1032
4748.49 1031
4749.14 1082
4749.79 1072
4750.44 1073
4751.09 1086
4751.74 1099
4752.39 1143
4753.04 1166
4753.69 1064
4754.34 1136
4754.99 1121
4755.64 1081
4756.29 1042
4756.94 1084
4757.59 1096
4758.24 1121
4758.89 1029
4759.54 1118
4760.19 1117
4760.85 1110
4761.50 1076
4762.15 1095
4762.80 1069
4763.45 1042
4764.10 1058
4764.75 1085
4765.40 1172
4766.05 1230
4766.71 1352
4767.36 1467
4768.01 1430
4768.66 1493
4769.31 1512
4769.96 1453
4770.61 1442
4771.27 1293
4771.92 1154
4772.57 1129
4773.22 1157
4773.87 1006
4774.53 1082
4775.18 1004
4775.83 990
4776.48 1076
4777.13 1063
4777.79 1138
4778.44 1221
4779.09 1246
4779.74 1338
4780.39 1387
4781.05 1425
4781.70 1463
4782.35 1415
4783.00 1280
4783.66 1280
4784.31 1251
4784.96 1136
4785.61 1080
4786.27 1080
4786.92 1098
4787.57 1037
4788.22 1005
4788.88 1063
4789.53 1035
4790.18 1012
4790.84 1009
4791.49 957
4792.14 984
4792.80 964
4793.45 963
4794.10 936
4794.76 979
4795.41 932
4796.06 906
4796.72 903
4797.37 934
4798.02 958
4798.68 912
4799.33 955
4799.98 947
4800.64 975
4801.29 956
4801.94 927
4802.60 879
4803.25 920
4803.91 914
4804.56 895
4805.21 914
4805.87 937
4806.52 917
4807.18 944
4807.83 954
4808.48 921
4809.14 918
4809.79 909
4810.45 934
4811.10 894
4811.76 904
4812.41 922
4813.06 899
4813.72 896
4814.37 908
4815.03 931
4815.68 948
4816.34 963
4816.99 983
4817.65 972
4818.30 956
4818.96 1037
4819.61 1081
4820.27 1114
4820.92 1073
4821.58 1077
4822.23 1072
4822.89 1122
4823.54 1140
4824.20 1152
4824.85 1127
4825.51 1218
4826.16 1229
4826.82 1205
4827.47 1259
4828.13 1224
4828.79 1187
4829.44 1060
4830.10 1046
4830.75 1061
4831.41 976
4832.06 952
4832.72 1009
4833.38 876
4834.03 966
4834.69 1019
4835.34 1053
4836.00 1044
4836.66 1065
4837.31 1096
4837.97 1050
4838.62 1039
4839.28 1058
4839.94 1032
4840.59 1088
4841.25 1069
4841.91 1041
4842.56 1029
4843.22 997
4843.88 1026
4844.53 1050
4845.19 1073
4845.85 1079
4846.50 994
4847.16 1046
4847.82 1046
4848.47 1126
4849.13 1158
4849.79 1226
4850.44 1232
4851.10 1228
4851.76 1252
4852.42 1299
4853.07 1253
4853.73 1226
4854.39 1165
4855.05 1150
4855.70 1138
4856.36 1079
4857.02 1046
4857.68 1129
4858.33 1152
4858.99 1189
4859.65 1195
4860.31 1224
4860.96 1253
4861.62 1219
4862.28 1208
4862.94 1150
4863.59 1165
4864.25 1174
4864.91 1159
4865.57 1126
4866.23 1160
4866.89 1143
4867.54 1099
4868.20 1109
4868.86 1149
4869.52 1099
4870.18 1050
4870.84 1057
4871.49 1048
4872.15 1086
4872.81 1067
4873.47 991
4874.13 1044
4874.79 1046
4875.45 1009
4876.10 989
4876.76 987
4877.42 950
4878.08 1052
4878.74 1009
4879.40 1088
4880.06 1076
4880.72 981
4881.38 971
4882.04 966
4882.69 948
4883.35 889
4884.01 988
4884.67 988
4885.33 984
4885.99 970
4886.65 957
4887.31 1063
4887.97 1091
4888.63 1086
4889.29 1109
4889.95 1089
4890.61 1104
4891.27 1236
4891.93 1210
4892.59 1150
4893.25 1202
4893.91 1157
4894.57 1091
4895.23 1056
4895.89 994
4896.55 1028
4897.21 990
4897.87 929
4898.53 919
4899.19 951
4899.85 997
4900.51 1000
4901.17 1049
4901.83 1000
4902.49 974
4903.15 963
4903.81 995
4904.47 929
4905.13 928
4905.80 878
4906.46 941
4907.12 916
4907.78 912
4908.44 914
4909.10 934
4909.76 966
4910.42 903
4911.08 952
4911.74 967
4912.41 915
4913.07 941
4913.73 882
4914.39 864
4915.05 893
4915.71 872
4916.37 822
4917.04 825
4917.70 827
4918.36 840
4919.02 830
4919.68 848
4920.34 806
4921.01 828
4921.67 841
4922.33 801
4922.99 809
4923.65 839
4924.32 848
4924.98 834
4925.64 821
4926.30 848
4926.96 841
4927.63 820
4928.29 844
4928.95 821
4929.61 830
4930.28 859
4930.94 894
4931.60 898
4932.26 948
4932.93 932
4933.59 937
4934.25 938
4934.91 886
4935.58 912
4936.24 892
4936.90 832
4937.57 876
4938.23 903
4938.89 910
4939.56 923
4940.22 850
4940.88 886
4941.54 833
4942.21 805
4942.87 878
4943.53 867
4944.20 909
4944.86 826
4945.52 853
4946.19 886
4946.85 852
4947.52 905
4948.18 849
4948.84 845
4949.51 862
4950.17 878
4950.83 881
4951.50 829
4952.16 858
4952.83 850
4953.49 824
4954.15 819
4954.82 780
4955.48 828
4956.15 834
4956.81 866
4957.47 811
4958.14 786
4958.80 860
4959.47 801
4960.13 880
4960.80 931
4961.46 958
4962.13 978
4962.79 1096
4963.46 1182
4964.12 1326
4964.78 1347
4965.45 1555
4966.11 1653
4966.78 1579
4967.44 1575
4968.11 1479
4968.77 1503
4969.44 1432
4970.10 1318
4970.77 1252
4971.43 1211
4972.10 1134
4972.77 1085
4973.43 1073
4974.10 1030
4974.76 967
4975.43 957
4976.09 977
4976.76 959
4977.42 939
4978.09 991
4978.76 984
4979.42 1017
4980.09 993
4980.75 973
4981.42 1008
4982.08 985
4982.75 1060
4983.42 1104
4984.08 1054
4984.75 1090
4985.41 1189
4986.08 1300
4986.75 1451
4987.41 1713
4988.08 2106
4988.75 2536
4989.41 2798
4990.08 3170
4990.75 3339
4991.41 3369
4992.08 3164
4992.75 2930
4993.41 2653
4994.08 2296
4994.75 1942
4995.41 1615
4996.08 1412
4996.75 1283
4997.41 1186
4998.08 1085
4998.75 1004
4999.41 962
5000.08 921
5000.75 966
5001.42 918
5002.08 958
5002.75 950
5003.42 993
5004.08 953
5004.75 938
5005.42 942
5006.09 894
5006.75 914
5007.42 954
5008.09 955
5008.76 891
5009.43 816
5010.09 907
5010.76 901
5011.43 838
5012.10 855
5012.77 876
5013.43 866
5014.10 889
5014.77 909
5015.44 943
5016.11 966
5016.77 959
5017.44 963
5018.11 977
5018.78 936
5019.45 992
5020.12 970
5020.78 997
5021.45 1027
5022.12 1001
5022.79 1024
5023.46 1065
5024.13 1032
5024.80 1057
5025.47 1109
5026.13 1109
5026.80 1141
5027.47 1196
5028.14 1325
5028.81 1307
5029.48 1284
5030.15 1265
5030.82 1230
5031.49 1192
5032.16 1147
5032.83 1109
5033.49 1115
5034.16 1047
5034.83 1041
5035.50 1032
5036.17 1030
5036.84 1004
5037.51 991
5038.18 1031
5038.85 1029
5039.52 993
5040.19 1032
5040.86 1119
5041.53 1124
5042.20 1175
5042.87 1234
5043.54 1295
5044.21 1299
5044.88 1354
5045.55 1367
5046.22 1354
5046.89 1331
5047.56 1180
5048.23 1159
5048.90 1089
5049.57 1062
5050.24 999
5050.91 995
5051.58 900
5052.25 925
5052.93 892
5053.60 925
5054.27 883
5054.94 887
5055.61 885
5056.28 859
5056.95 941
5057.62 982
5058.29 1021
5058.96 950
5059.63 960
5060.31 962
5060.98 961
5061.65 876
5062.32 915
5062.99 910
5063.66 919
5064.33 880
5065.00 868
5065.68 945
5066.35 906
5067.02 852
5067.69 934
5068.36 950
5069.03 889
5069.71 841
5070.38 839
5071.05 896
5071.72 815
5072.39 825
5073.07 779
5073.74 832
5074.41 832
5075.08 791
5075.75 813
5076.43 820
5077.10 801
5077.77 838
5078.44 839
5079.12 873
5079.79 919
5080.46 978
5081.13 1037
5081.81 975
5082.48 964
5083.15 907
5083.82 941
5084.50 987
5085.17 932
5085.84 851
5086.52 926
5087.19 905
5087.86 950
5088.53 952
5089.21 923
5089.88 925
5090.55 917
5091.23 953
5091.90 967
5092.57 934
5093.25 972
5093.92 1039
5094.59 995
5095.27 961
5095.94 876
5096.61 883
5097.29 937
5097.96 932
5098.63 864
5099.31 906
5099.98 953
5100.66 904
5101.33 893
5102.00 925
5102.68 950
5103.35 984
5104.03 1035
5104.70 1004
5105.37 1074
5106.05 1062
5106.72 1071
5107.40 1084
5108.07 1030
5108.75 1023
5109.42 999
5110.09 947
5110.77 864
5111.44 911
5112.12 872
5112.79 862
5113.47 846
5114.14 884
5114.82 853
5115.49 778
5116.17 867
5116.84 846
5117.52 824
5118.19 781
5118.87 847
5119.54 804
5120.22 891
5120.89 930
5121.57 952
5122.24 918
5122.92 942
5123.59 874
5124.27 843
5124.94 845
5125.62 836
5126.29 816
5126.97 844
5127.65 845
5128.32 828
5129.00 807
5129.67 812
5130.35 794
5131.02 833
5131.70 888
5132.38 838
5133.05 859
5133.73 869
5134.40 928
5135.08 965
5135.76 899
5136.43 885
5137.11 889
5137.79 884
5138.46 823
5139.14 876
5139.81 848
5140.49 898
5141.17 865
5141.84 893
5142.52 888
5143.20 896
5143.87 888
5144.55 863
5145.23 802
5145.90 764
5146.58 747
5147.26 782
5147.93 736
5148.61 799
5149.29 756
5149.97 755
5150.64 802
5151.32 769
5152.00 767
5152.67 747
5153.35 739
5154.03 710
5154.71 775
5155.38 809
5156.06 834
5156.74 801
5157.42 809
5158.09 848
5158.77 860
5159.45 813
5160.13 811
5160.81 821
5161.48 808
5162.16 832
5162.84 785
5163.52 791
5164.19 778
5164.87 780
5165.55 765
5166.23 815
5166.91 783
5167.59 868
5168.26 828
5168.94 840
5169.62 810
5170.30 842
5170.98 844
5171.66 801
5172.33 762
5173.01 790
5173.69 768
5174.37 733
5175.05 739
5175.73 771
5176.41 752
5177.09 700
5177.76 743
5178.44 766
5179.12 799
5179.80 790
5180.48 806
5181.16 794
5181.84 760
5182.52 754
5183.20 756
5183.88 789
5184.56 753
5185.24 762
5185.92 804
5186.59 801
5187.27 771
5187.95 791
5188.63 774
5189.31 781
5189.99 773
5190.67 773
5191.35 761
5192.03 743
5192.71 772
5193.39 824
5194.07 786
5194.75 715
5195.43 741
5196.11 714
5196.79 700
5197.47 720
5198.15 736
5198.83 774
5199.51 766
5200.19 706
5200.87 787
5201.55 696
5202.24 705
5202.92 699
5203.60 768
5204.28 774
5204.96 718
5205.64 756
5206.32 790
5207.00 835
5207.68 830
5208.36 823
5209.04 765
5209.72 847
5210.40 816
5211.09 839
5211.77 842
5212.45 811
5213.13 807
5213.81 791
5214.49 808
5215.17 760
5215.86 819
5216.54 819
5217.22 852
5217.90 782
5218.58 748
5219.26 808
5219.94 845
5220.63 858
5221.31 883
5221.99 820
5222.67 824
5223.35 823
5224.04 846
5224.72 830
5225.40 798
5226.08 801
5226.76 777
5227.45 825
5228.13 789
5228.81 795
5229.49 784
5230.18 760
5230.86 784
5231.54 802
5232.22 797
5232.90 809
5233.59 843
5234.27 843
5234.95 848
5235.64 861
5236.32 880
5237.00 857
5237.68 842
5238.37 897
5239.05 882
5239.73 880
5240.42 973
5241.10 1032
5241.78 1154
5242.46 1193
5243.15 1341
5243.83 1386
5244.51 1451
5245.20 1499
5245.88 1479
5246.56 1431
5247.25 1278
5247.93 1166
5248.62 1121
5249.30 1063
5249.98 956
5250.67 902
5251.35 860
5252.03 898
5252.72 910
5253.40 902
5254.09 802
5254.77 816
5255.45 836
5256.14 783
5256.82 821
5257.51 820
5258.19 806
5258.87 829
5259.56 775
5260.24 801
5260.93 876
5261.61 954
5262.30 885
5262.98 844
5263.66 850
5264.35 813
5265.03 872
5265.72 932
5266.40 862
5267.09 865
5267.77 873
5268.46 844
5269.14 862
5269.83 902
5270.51 847
5271.20 856
5271.88 874
5272.57 867
5273.25 886
5273.94 929
5274.62 895
5275.31 918
5275.99 897
5276.68 912
5277.37 955
5278.05 890
5278.74 886
5279.42 935
5280.11 992
5280.79 1018
5281.48 1057
5282.16 1122
5282.85 1172
5283.54 1098
5284.22 1090
5284.91 1056
5285.59 1003
5286.28 999
5286.97 1104
5287.65 1036
5288.34 1018
5289.02 1089
5289.71 1026
5290.40 1118
5291.08 1320
5291.77 1428
5292.46 1539
5293.14 1695
5293.83 1838
5294.52 1835
5295.20 1909
5295.89 1915
5296.58 1836
5297.26 1684
5297.95 1471
5298.64 1371
5299.32 1231
5300.01 1122
5300.70 1061
5301.38 966
5302.07 940
5302.76 905
5303.44 869
5304.13 844
5304.82 813
5305.51 777
5306.19 794
5306.88 818
5307.57 841
5308.26 823
5308.94 781
5309.63 817
5310.32 833
5311.01 775
5311.69 788
5312.38 764
5313.07 802
5313.76 799
5314.44 775
5315.13 802
5315.82 741
5316.51 740
5317.20 775
5317.88 794
5318.57 807
5319.26 876
5319.95 832
5320.64 908
5321.33 910
5322.01 878
5322.70 907
5323.39 899
5324.08 884
5324.77 807
5325.46 777
5326.14 817
5326.83 802
5327.52 777
5328.21 799
5328.90 789
5329.59 910
5330.28 911
5330.97 906
5331.66 914
5332.34 886
5333.03 917
5333.72 903
5334.41 906
5335.10 897
5335.79 892
5336.48 809
5337.17 827
5337.86 767
5338.55 757
5339.24 795
5339.93 803
5340.62 849
5341.31 833
5341.99 803
5342.68 800
5343.37 771
5344.06 805
5344.75 831
5345.44 829
5346.13 827
5346.82 899
5347.51 953
5348.20 930
5348.89 905
5349.58 878
5350.27 927
5350.96 936
5351.65 933
5352.34 832
5353.03 950
5353.73 888
5354.42 839
5355.11 852
5355.80 806
5356.49 797
5357.18 810
5357.87 774
5358.56 779
5359.25 813
5359.94 765
5360.63 814
5361.32 829
5362.01 821
5362.70 746
5363.40 801
5364.09 785
5364.78 813
5365.47 841
5366.16 860
5366.85 816
5367.54 789
5368.23 793
5368.93 828
5369.62 875
5370.31 867
5371.00 877
5371.69 862
5372.38 875
5373.07 886
5373.77 865
5374.46 850
5375.15 868
5375.84 821
5376.53 843
5377.23 800
5377.92 851
5378.61 912
5379.30 903
5379.99 871
5380.69 878
5381.38 917
5382.07 916
5382.76 900
5383.45 893
5384.15 884
5384.84 824
5385.53 834
5386.22 824
5386.92 826
5387.61 797
5388.30 829
5388.99 849
5389.69 853
5390.38 820
5391.07 803
5391.77 763
5392.46 809
5393.15 819
5393.84 846
5394.54 902
5395.23 829
5395.92 872
5396.62 813
5397.31 851
5398.00 799
5398.70 732
5399.39 711
5400.08 789
5400.78 743
5401.47 656
5402.16 724
5402.86 677
5403.55 745
5404.24 687
5404.94 750
5405.63 710
5406.33 746
5407.02 731
5407.71 730
5408.41 790
5409.10 771
5409.79 769
5410.49 732
5411.18 732
5411.88 733
5412.57 760
5413.27 771
5413.96 724
5414.65 750
5415.35 754
5416.04 735
5416.74 762
5417.43 783
5418.13 785
5418.82 774
5419.52 773
5420.21 824
5420.90 781
5421.60 777
5422.29 784
5422.99 802
5423.68 792
5424.38 799
5425.07 767
5425.77 773
5426.46 707
5427.16 661
5427.85 697
5428.55 790
5429.25 797
5429.94 782
5430.64 765
5431.33 737
5432.03 765
5432.72 723
5433.42 766
5434.11 768
5434.81 753
5435.50 770
5436.20 760
5436.90 774
5437.59 730
5438.29 728
5438.98 766
5439.68 784
5440.38 853
5441.07 755
5441.77 846
5442.46 835
5443.16 863
5443.86 824
5444.55 895
5445.25 919
5445.94 927
5446.64 932
5447.34 1000
5448.03 1036
5448.73 997
5449.43 1004
5450.12 1039
5450.82 1066
5451.52 1007
5452.21 960
5452.91 1007
5453.61 995
5454.30 1032
5455.00 1052
5455.70 1226
5456.39 1257
5457.09 1328
5457.79 1404
5458.49 1394
5459.18 1297
5459.88 1287
5460.58 1161
5461.27 1138
5461.97 1063
5462.67 1019
5463.37 991
5464.06 941
5464.76 941
5465.46 924
5466.16 888
5466.86 921
5467.55 858
5468.25 846
5468.95 875
5469.65 836
5470.34 808
5471.04 791
5471.74 801
5472.44 801
5473.14 827
5473.83 801
5474.53 837
5475.23 841
5475.93 857
5476.63 840
5477.33 815
5478.02 860
5478.72 892
5479.42 885
5480.12 964
5480.82 979
5481.52 962
5482.21 1022
5482.91 1042
5483.61 1038
5484.31 1060
5485.01 983
5485.71 972
5486.41 953
5487.11 951
5487.81 965
5488.50 929
5489.20 909
5489.90 948
5490.60 920
5491.30 893
5492.00 959
5492.70 968
5493.40 1013
5494.10 1089
5494.80 1014
5495.50 1013
5496.20 1046
5496.90 1053
5497.60 1031
5498.30 1100
5499.00 1072
5499.70 1106
5500.40 1172
5501.10 1282
5501.80 1340
5502.50 1363
5503.20 1368
5503.90 1371
5504.60 1323
5505.30 1254
5506.00 1232
5506.70 1173
5507.40 1146
5508.10 1175
5508.80 1226
5509.50 1188
5510.20 1114
5510.90 1118
5511.60 1080
5512.30 1107
5513.00 1058
5513.70 1105
5514.40 1121
5515.10 1108
5515.80 1185
5516.50 1126
5517.20 1166
5517.91 1161
5518.61 1158
5519.31 1157
5520.01 1138
5520.71 1283
5521.41 1369
5522.11 1329
5522.81 1319
5523.51 1323
5524.22 1205
5524.92 1191
5525.62 1136
5526.32 1044
5527.02 1005
5527.72 910
5528.42 906
5529.13 877
5529.83 808
5530.53 820
5531.23 832
5531.93 863
5532.63 891
5533.34 893
5534.04 917
5534.74 883
5535.44 869
5536.14 904
5536.85 913
5537.55 857
5538.25 925
5538.95 907
5539.66 885
5540.36 880
5541.06 914
5541.76 855
5542.47 903
5543.17 843
5543.87 884
5544.57 877
5545.28 952
5545.98 994
5546.68 965
5547.38 998
5548.09 1075
5548.79 1077
5549.49 1012
5550.20 1035
5550.90 955
5551.60 939
5552.31 924
5553.01 954
5553.71 875
5554.41 840
5555.12 846
5555.82 854
5556.52 861
5557.23 868
5557.93 862
5558.64 855
5559.34 855
5560.04 919
5560.75 885
5561.45 852
5562.15 877
5562.86 825
5563.56 812
5564.26 852
5564.97 792
5565.67 814
5566.38 795
5567.08 786
5567.78 801
5568.49 777
5569.19 829
5569.90 819
5570.60 768
5571.31 776
5572.01 785
5572.71 829
5573.42 831
5574.12 890
5574.83 876
5575.53 881
5576.24 894
5576.94 912
5577.65 968
5578.35 1011
5579.06 1002
5579.76 939
5580.47 958
5581.17 1001
5581.88 876
5582.58 914
5583.29 879
5583.99 861
5584.70 837
5585.40 756
5586.11 802
5586.81 816
5587.52 764
5588.22 769
5588.93 778
5589.63 749
5590.34 772
5591.04 810
5591.75 789
5592.46 770
5593.16 775
5593.87 721
5594.57 700
5595.28 687
5595.99 741
5596.69 801
5597.40 746
5598.10 757
5598.81 774
5599.52 838
5600.22 803
5600.93 746
5601.63 768
5602.34 791
5603.05 742
5603.75 803
5604.46 781
5605.17 811
5605.87 774
5606.58 817
5607.29 776
5607.99 732
5608.70 760
5609.41 751
5610.11 796
5610.82 761
5611.53 741
5612.23 788
5612.94 788
5613.65 715
5614.35 728
5615.06 762
5615.77 807
5616.48 794
5617.18 815
5617.89 826
5618.60 788
5619.30 797
5620.01 812
5620.72 823
5621.43 787
5622.13 764
5622.84 744
5623.55 768
5624.26 732
5624.96 787
5625.67 750
5626.38 761
5627.09 761
5627.80 710
5628.50 772
5629.21 801
5629.92 827
5630.63 781
5631.34 763
5632.04 838
5632.75 827
5633.46 892
5634.17 901
5634.88 888
5635.59 880
5636.29 849
5637.00 882
5637.71 875
5638.42 853
5639.13 883
5639.84 754
5640.55 804
5641.25 788
5641.96 773
5642.67 791
5643.38 786
5644.09 761
5644.80 765
5645.51 779
5646.22 831
5646.93 850
5647.63 814
5648.34 836
5649.05 850
5649.76 848
5650.47 866
5651.18 862
5651.89 875
5652.60 874
5653.31 840
5654.02 833
5654.73 864
5655.44 845
5656.15 810
5656.86 822
5657.57 835
5658.28 826
5658.99 922
5659.70 854
5660.41 835
5661.12 855
5661.83 895
5662.54 867
5663.25 831
5663.96 835
5664.67 827
5665.38 836
5666.09 937
5666.80 868
5667.51 869
5668.22 875
5668.93 865
5669.64 853
5670.35 884
5671.06 927
5671.77 924
5672.48 948
5673.19 976
5673.90 917
5674.62 916
5675.33 896
5676.04 905
5676.75 889
5677.46 881
5678.17 904
5678.88 879
5679.59 867
5680.30 859
5681.01 925
5681.73 891
5682.44 872
5683.15 913
5683.86 920
5684.57 931
5685.28 911
5685.99 915
5686.71 874
5687.42 937
5688.13 904
5688.84 927
5689.55 944
5690.27 945
5690.98 893
5691.69 924
5692.40 893
5693.11 950
5693.82 952
5694.54 897
5695.25 898
5695.96 973
5696.67 938
5697.39 893
5698.10 941
5698.81 952
5699.52 965
5700.24 1009
5700.95 1001
5701.66 1023
5702.37 1002
5703.09 1032
5703.80 1085
5704.51 994
5705.22 984
5705.94 998
5706.65 943
5707.36 1010
5708.08 1100
5708.79 1037
5709.50 1052
5710.21 1096
5710.93 1076
5711.64 1102
5712.35 1171
5713.07 1126
5713.78 1101
5714.49 1058
5715.21 1073
5715.92 1062
5716.63 1084
5717.35 1127
5718.06 1115
5718.77 1104
5719.49 1093
5720.20 1082
5720.92 1165
5721.63 1216
5722.34 1201
5723.06 1142
5723.77 1205
5724.48 1229
5725.20 1298
5725.91 1444
5726.63 1487
5727.34 1526
5728.06 1727
5728.77 1881
5729.48 1919
5730.20 1924
5730.91 1933
5731.63 1919
5732.34 1813
5733.06 1775
5733.77 1727
5734.49 1670
5735.20 1633
5735.91 1556
5736.63 1478
5737.34 1425
5738.06 1495
5738.77 1474
5739.49 1487
5740.20 1447
5740.92 1451
5741.63 1487
5742.35 1545
5743.06 1519
5743.78 1463
5744.49 1564
5745.21 1635
5745.92 1719
5746.64 1699
5747.36 1666
5748.07 1666
5748.79 1611
5749.50 1755
5750.22 1863
5750.93 1879
5751.65 1970
5752.36 2022
5753.08 2119
5753.80 2145
5754.51 2205
5755.23 2212
5755.94 2316
5756.66 2196
5757.38 2284
5758.09 2287
5758.81 2224
5759.52 2239
5760.24 2283
5760.96 2419
5761.67 2494
5762.39 2541
5763.11 2680
5763.82 2899
5764.54 3278
5765.25 3614
5765.97 3772
5766.69 4040
5767.40 4116
5768.12 4230
5768.84 4182
5769.55 4209
5770.27 4510
5770.99 5232
5771.71 6354
5772.42 8046
5773.14 10386
5773.86 13375
5774.57 16310
5775.29 17967
5776.01 17787
5776.72 16300
5777.44 13992
5778.16 11179
5778.88 8817
5779.59 7061
5780.31 5630
5781.03 4955
5781.75 4624
5782.46 4412
5783.18 4313
5783.90 4209
5784.62 4067
5785.33 4044
5786.05 4108
5786.77 4342
5787.49 4115
5788.21 4222
5788.92 4426
5789.64 4498
5790.36 4319
5791.08 4492
5791.80 4445
5792.51 4569
5793.23 4622
5793.95 4817
5794.67 4844
5795.39 4682
5796.11 4433
5796.83 4095
5797.54 3685
5798.26 3362
5798.98 3118
5799.70 2902
5800.42 2811
5801.14 2777
5801.86 2746
5802.57 2734
5803.29 2767
5804.01 2797
5804.73 2759
5805.45 2690
5806.17 2639
5806.89 2512
5807.61 2493
5808.33 2371
5809.05 2297
5809.77 2230
5810.48 2272
5811.20 2286
5811.92 2313
5812.64 2336
5813.36 2476
5814.08 2539
5814.80 2403
5815.52 2359
5816.24 2270
5816.96 2069
5817.68 1986
5818.40 1918
5819.12 1845
5819.84 1768
5820.56 1790
5821.28 1780
5822.00 1750
5822.72 1757
5823.44 1823
5824.16 1831
5824.88 1803
5825.60 1763
5826.32 1711
5827.04 1792
5827.76 1850
5828.48 1729
5829.20 1663
5829.92 1706
5830.64 1813
5831.36 1875
5832.09 1776
5832.81 1793
5833.53 1710
5834.25 1792
5834.97 1764
5835.69 1687
5836.41 1653
5837.13 1683
5837.85 1617
5838.57 1690
5839.29 1588
5840.02 1604
5840.74 1596
5841.46 1588
5842.18 1566
5842.90 1612
5843.62 1605
5844.34 1519
5845.06 1598
5845.79 1552
5846.51 1679
5847.23 1666
5847.95 1757
5848.67 1752
5849.39 1625
5850.12 1571
5850.84 1629
5851.56 1514
5852.28 1502
5853.00 1512
5853.73 1515
5854.45 1417
5855.17 1401
5855.89 1419
5856.61 1443
5857.34 1460
5858.06 1388
5858.78 1381
5859.50 1373
5860.23 1447
5860.95 1314
5861.67 1337
5862.39 1421
5863.12 1313
5863.84 1413
5864.56 1339
5865.28 1402
5866.01 1379
5866.73 1313
5867.45 1314
5868.18 1328
5868.90 1330
5869.62 1377
5870.34 1385
5871.07 1242
5871.79 1320
5872.51 1323
5873.24 1270
5873.96 1231
5874.68 1142
5875.41 1110
5876.13 1139
5876.85 1141
5877.58 1212
5878.30 1322
5879.02 1307
5879.75 1357
5880.47 1367
5881.19 1410
5881.92 1356
5882.64 1299
5883.37 1201
5884.09 1196
5884.81 1124
5885.54 1177
5886.26 1171
5886.99 1095
5887.71 1094
5888.43 1135
5889.16 1097
5889.88 1107
5890.61 1088
5891.33 1059
5892.06 1024
5892.78 995
5893.50 982
5894.23 1027
5894.95 1059
5895.68 1013
5896.40 965
5897.13 991
5897.85 979
5898.58 1047
5899.30 1032
5900.03 1035
5900.75 1040
5901.48 1000
5902.20 998
5902.93 1097
5903.65 1089
5904.38 1047
5905.10 1109
5905.83 1095
5906.55 1077
5907.28 1089
5908.00 1106
5908.73 1066
5909.45 1061
5910.18 1028
5910.90 975
5911.63 1052
5912.36 1019
5913.08 1018
5913.81 995
5914.53 1008
5915.26 1089
5915.98 1105
5916.71 1027
5917.44 1129
5918.16 1109
5918.89 1062
5919.61 1064
5920.34 1095
5921.07 1088
5921.79 1047
5922.52 1015
5923.25 1047
5923.97 1068
5924.70 1002
5925.42 1032
5926.15 1081
5926.88 1083
5927.60 1065
5928.33 1088
5929.06 1070
5929.78 1055
5930.51 991
5931.24 1056
5931.96 1126
5932.69 1150
5933.42 1101
5934.15 1115
5934.87 1125
5935.60 1074
5936.33 1096
5937.05 1154
5937.78 1154
5938.51 1193
5939.24 1234
5939.96 1262
5940.69 1244
5941.42 1254
5942.14 1258
5942.87 1255
5943.60 1238
5944.33 1243
5945.06 1232
5945.78 1224
5946.51 1203
5947.24 1250
5947.97 1231
5948.69 1272
5949.42 1216
5950.15 1254
5950.88 1333
5951.61 1335
5952.33 1282
5953.06 1350
5953.79 1340
5954.52 1398
5955.25 1301
5955.98 1376
5956.70 1429
5957.43 1445
5958.16 1434
5958.89 1373
5959.62 1484
5960.35 1406
5961.07 1466
5961.80 1442
5962.53 1439
5963.26 1438
5963.99 1433
5964.72 1400
5965.45 1457
5966.18 1467
5966.90 1471
5967.63 1582
5968.36 1634
5969.09 1630
5969.82 1644
5970.55 1740
5971.28 1796
5972.01 1722
5972.74 1771
5973.47 1798
5974.20 1802
5974.93 1788
5975.66 1812
5976.39 1729
5977.12 1761
5977.84 1801
5978.57 1822
5979.30 1828
5980.03 1881
5980.76 2019
5981.49 2029
5982.22 2082
5982.95 2168
5983.68 2246
5984.41 2288
5985.14 2300
5985.87 2402
5986.60 2312
5987.33 2264
5988.06 2207
5988.79 2222
5989.53 2259
5990.26 2264
5990.99 2166
5991.72 2127
5992.45 2117
5993.18 2361
5993.91 2342
5994.64 2244
5995.37 2303
5996.10 2418
5996.83 2393
5997.56 2558
5998.29 2569
5999.02 2553
5999.75 2623
6000.49 2617
6001.22 2623
6001.95 2536
6002.68 2584
6003.41 2526
6004.14 2434
6004.87 2416
6005.60 2327
6006.34 2332
6007.07 2300
6007.80 2321
6008.53 2360
6009.26 2592
6009.99 2972
6010.72 3486
6011.46 4199
6012.19 5091
6012.92 6283
6013.65 7456
6014.38 8354
6015.12 9065
6015.85 9388
6016.58 9178
6017.31 8707
6018.04 7997
6018.78 7182
6019.51 6146
6020.24 5393
6020.97 4573
6021.70 3688
6022.44 3287
6023.17 2885
6023.90 2566
6024.63 2269
6025.37 2140
6026.10 2029
6026.83 1966
6027.57 1902
6028.30 1855
6029.03 1805
6029.76 1795
6030.50 1792
6031.23 1808
6031.96 1775
6032.70 1713
6033.43 1563
6034.16 1579
6034.89 1564
6035.63 1589
6036.36 1595
6037.09 1590
6037.83 1581
6038.56 1608
6039.29 1595
6040.03 1654
6040.76 1681
6041.49 1729
6042.23 1713
6042.96 1750
6043.70 1716
6044.43 1722
6045.16 1778
6045.90 1806
6046.63 1796
6047.36 1839
6048.10 1804
6048.83 1849
6049.57 1903
6050.30 1893
6051.03 2115
6051.77 2162
6052.50 2250
6053.24 2411
6053.97 2401
6054.71 2389
6055.44 2307
6056.17 2271
6056.91 2203
6057.64 2103
6058.38 2121
6059.11 2026
6059.85 1948
6060.58 1920
6061.32 1878
6062.05 1902
6062.79 1875
6063.52 1857
6064.26 1841
6064.99 1814
6065.73 1752
6066.46 1758
6067.20 1724
6067.93 1720
6068.67 1650
6069.40 1757
6070.14 1727
6070.87 1665
6071.61 1652
6072.34 1688
6073.08 1631
6073.81 1596
6074.55 1570
6075.28 1602
6076.02 1602
6076.76 1522
6077.49 1554
6078.23 1496
6078.96 1510
6079.70 1550
6080.44 1541
6081.17 1564
6081.91 1533
6082.64 1501
6083.38 1456
6084.12 1492
6084.85 1535
6085.59 1509
6086.32 1407
6087.06 1433
6087.80 1426
6088.53 1481
6089.27 1435
6090.01 1437
6090.74 1460
6091.48 1551
6092.22 1477
6092.95 1434
6093.69 1461
6094.43 1481
6095.16 1428
6095.90 1398
6096.64 1406
6097.37 1304
6098.11 1373
6098.85 1397
6099.58 1308
6100.32 1273
6101.06 1287
6101.80 1331
6102.53 1335
6103.27 1318
6104.01 1263
6104.74 1245
6105.48 1272
6106.22 1279
6106.96 1263
6107.69 1222
6108.43 1192
6109.17 1240
6109.91 1328
6110.65 1301
6111.38 1319
6112.12 1350
6112.86 1370
6113.60 1299
6114.33 1284
6115.07 1348
6115.81 1334
6116.55 1302
6117.29 1267
6118.02 1240
6118.76 1252
6119.50 1281
6120.24 1242
6120.98 1276
6121.72 1316
6122.45 1298
6123.19 1364
6123.93 1330
6124.67 1315
6125.41 1310
6126.15 1295
6126.89 1329
6127.63 1276
6128.36 1248
6129.10 1275
6129.84 1315
6130.58 1309
6131.32 1364
6132.06 1305
6132.80 1290
6133.54 1305
6134.28 1297
6135.02 1307
6135.75 1302
6136.49 1328
6137.23 1313
6137.97 1280
6138.71 1278
6139.45 1284
6140.19 1290
6140.93 1294
6141.67 1279
6142.41 1325
6143.15 1286
6143.89 1266
6144.63 1286
6145.37 1330
6146.11 1325
6146.85 1358
6147.59 1407
6148.33 1382
6149.07 1313
6149.81 1316
6150.55 1415
6151.29 1423
6152.03 1449
6152.77 1438
6153.51 1456
6154.25 1409
6154.99 1440
6155.73 1401
6156.47 1432
6157.21 1421
6157.95 1488
6158.69 1444
6159.43 1512
6160.17 1462
6160.92 1518
6161.66 1515
6162.40 1495
6163.14 1574
6163.88 1694
6164.62 1689
6165.36 1779
6166.10 1925
6166.84 2070
6167.58 2110
6168.33 2127
6169.07 2235
6169.81 2109
6170.55 2244
6171.29 2172
6172.03 2057
6172.77 2043
6173.52 1950
6174.26 2032
6175.00 1975
6175.74 1852
6176.48 1870
6177.22 1866
6177.97 1814
6178.71 1865
6179.45 1797
6180.19 1757
6180.93 1767
6181.67 1849
6182.42 1904
6183.16 1893
6183.90 1942
6184.64 1981
6185.39 1988
6186.13 2001
6186.87 2070
6187.61 2062
6188.35 2052
6189.10 2023
6189.84 2111
6190.58 2105
6191.33 2180
6192.07 2192
6192.81 2263
6193.55 2418
6194.30 2483
6195.04 2478
6195.78 2526
6196.52 2536
6197.27 2483
6198.01 2457
6198.75 2499
6199.50 2404
6200.24 2454
6200.98 2487
6201.73 2357
6202.47 2504
6203.21 2438
6203.96 2587
6204.70 2769
6205.44 3040
6206.19 3748
6206.93 4564
6207.67 5762
6208.42 7608
6209.16 9551
6209.90 11339
6210.65 12574
6211.39 13086
6212.14 12888
6212.88 12105
6213.62 10606
6214.37 9104
6215.11 7693
6215.86 6260
6216.60 4992
6217.34 4191
6218.09 3576
6218.83 3100
6219.58 2796
6220.32 2552
6221.07 2419
6221.81 2338
6222.55 2268
6223.30 2241
6224.04 2164
6224.79 2180
6225.53 2081
6226.28 2034
6227.02 2000
6227.77 1949
6228.51 1848
6229.26 1696
6230.00 1643
6230.75 1525
6231.49 1476
6232.24 1446
6232.98 1421
6233.73 1432
6234.47 1504
6235.22 1438
6235.96 1539
6236.71 1524
6237.45 1562
6238.20 1573
6238.94 1628
6239.69 1550
6240.44 1547
6241.18 1600
6241.93 1641
6242.67 1598
6243.42 1688
6244.16 1734
6244.91 1761
6245.66 1889
6246.40 2018
6247.15 2227
6247.89 2324
6248.64 2485
6249.39 2513
6250.13 2506
6250.88 2456
6251.62 2412
6252.37 2373
6253.12 2208
6253.86 2130
6254.61 2083
6255.36 2037
6256.10 1944
6256.85 1951
6257.59 1905
6258.34 1889
6259.09 1954
6259.83 1931
6260.58 1839
6261.33 1910
6262.08 1899
6262.82 1918
6263.57 1954
6264.32 1931
6265.06 1943
6265.81 1978
6266.56 1956
6267.30 1962
6268.05 1933
6268.80 1849
6269.55 1850
6270.29 1826
6271.04 1834
6271.79 1882
6272.54 1965
6273.28 2085
6274.03 2187
6274.78 2198
6275.53 2501
6276.27 2691
6277.02 2779
6277.77 2967
6278.52 3171
6279.26 3104
6280.01 2977
6280.76 2806
6281.51 2535
6282.26 2401
6283.00 2159
6283.75 2077
6284.50 1963
6285.25 1882
6286.00 1862
6286.75 1776
6287.49 1775
6288.24 1772
6288.99 1661
6289.74 1655
6290.49 1694
6291.24 1592
6291.99 1574
6292.73 1521
6293.48 1482
6294.23 1523
6294.98 1460
6295.73 1476
6296.48 1473
6297.23 1401
6297.98 1430
6298.72 1450
6299.47 1383
6300.22 1487
6300.97 1551
6301.72 1637
6302.47 1792
6303.22 1864
6303.97 1953
6304.72 2127
6305.47 2131
6306.22 2106
6306.97 1999
6307.72 1852
6308.47 1669
6309.22 1590
6309.97 1485
6310.72 1523
6311.47 1518
6312.22 1440
6312.96 1435
6313.71 1411
6314.46 1452
6315.21 1603
6315.96 1533
6316.72 1520
6317.47 1474
6318.22 1459
6318.97 1521
6319.72 1475
6320.47 1446
6321.22 1413
6321.97 1360
6322.72 1364
6323.47 1373
6324.22 1314
6324.97 1262
6325.72 1260
6326.47 1284
6327.22 1226
6327.97 1193
6328.72 1218
6329.47 1185
6330.22 1226
6330.98 1138
6331.73 1168
6332.48 1166
6333.23 1226
6333.98 1242
6334.73 1164
6335.48 1163
6336.23 1193
6336.98 1230
6337.74 1231
6338.49 1154
6339.24 1208
6339.99 1237
6340.74 1196
6341.49 1222
6342.25 1199
6343.00 1337
6343.75 1210
6344.50 1291
6345.25 1286
6346.00 1206
6346.76 1182
6347.51 1154
6348.26 1185
6349.01 1185
6349.76 1155
6350.52 1099
6351.27 1190
6352.02 1149
6352.77 1229
6353.52 1263
6354.28 1318
6355.03 1369
6355.78 1364
6356.53 1315
6357.29 1249
6358.04 1300
6358.79 1223
6359.54 1223
6360.30 1210
6361.05 1118
6361.80 1140
6362.56 1097
6363.31 1058
6364.06 1091
6364.81 1046
6365.57 1069
6366.32 1040
6367.07 1093
6367.83 1090
6368.58 1056
6369.33 1071
6370.09 1064
6370.84 1096
6371.59 1098
6372.35 1094
6373.10 1077
6373.85 1140
6374.61 1143
6375.36 1109
6376.11 1108
6376.87 1107
6377.62 1084
6378.38 1141
6379.13 1092
6379.88 1145
6380.64 1207
6381.39 1151
6382.14 1124
6382.90 1061
6383.65 1047
6384.41 1071
6385.16 1065
6385.92 1043
6386.67 1080
6387.42 1094
6388.18 1061
6388.93 992
6389.69 1031
6390.44 978
6391.20 983
6391.95 1012
6392.71 1040
6393.46 985
6394.21 1006
6394.97 1043
6395.72 987
6396.48 1027
6397.23 1015
6397.99 978
6398.74 981
6399.50 1022
6400.25 960
6401.01 1003
6401.76 947
6402.52 947
6403.27 1004
6404.03 1013
6404.79 938
6405.54 936
6406.30 887
6407.05 978
6407.81 932
6408.56 984
6409.32 964
6410.07 928
6410.83 971
6411.59 914
6412.34 927
6413.10 932
6413.85 950
6414.61 955
6415.36 1001
6416.12 960
6416.88 915
6417.63 945
6418.39 951
6419.14 1009
6419.90 972
6420.66 1025
6421.41 1016
6422.17 943
6422.93 993
6423.68 968
6424.44 943
6425.20 1016
6425.95 1024
6426.71 1004
6427.47 1012
6428.22 1044
6428.98 996
6429.74 946
6430.49 969
6431.25 998
6432.01 985
6432.76 1019
6433.52 1073
6434.28 964
6435.03 1036
6435.79 1063
6436.55 1156
6437.31 1082
6438.06 1067
6438.82 1128
6439.58 1148
6440.34 1117
6441.09 1114
6441.85 1150
6442.61 1213
6443.37 1262
6444.12 1160
6444.88 1111
6445.64 1165
6446.40 1157
6447.15 1089
6447.91 1100
6448.67 1080
6449.43 1061
6450.19 1055
6450.94 1014
6451.70 1049
6452.46 1066
6453.22 1076
6453.98 1153
6454.74 1118
6455.49 1136
6456.25 1127
6457.01 1140
6457.77 1163
6458.53 1096
6459.29 1114
6460.04 1201
6460.80 1217
6461.56 1146
6462.32 1174
6463.08 1214
6463.84 1228
6464.60 1219
6465.36 1171
6466.12 1226
6466.87 1176
6467.63 1224
6468.39 1223
6469.15 1219
6469.91 1202
6470.67 1219
6471.43 1225
6472.19 1252
6472.95 1221
6473.71 1197
6474.47 1251
6475.23 1266
6475.99 1329
6476.74 1308
6477.50 1285
6478.26 1309
6479.02 1291
6479.78 1280
6480.54 1245
6481.30 1337
6482.06 1330
6482.82 1329
6483.58 1428
6484.34 1425
6485.10 1397
6485.86 1505
6486.62 1550
6487.38 1535
6488.14 1489
6488.90 1533
6489.66 1576
6490.42 1556
6491.19 1564
6491.95 1601
6492.71 1677
6493.47 1779
6494.23 1865
6494.99 1891
6495.75 1946
6496.51 2004
6497.27 2075
6498.03 1919
6498.79 2031
6499.55 2123
6500.31 2089
6501.07 2037
6501.84 2005
6502.60 1996
6503.36 2056
6504.12 2012
6504.88 2041
6505.64 2041
6506.40 2154
6507.16 2190
6507.93 2255
6508.69 2341
6509.45 2459
6510.21 2884
6510.97 3485
6511.73 4267
6512.50 5165
6513.26 6050
6514.02 6754
6514.78 7059
6515.54 6991
6516.30 6608
6517.07 5973
6517.83 5266
6518.59 4633
6519.35 4065
6520.11 3671
6520.88 3300
6521.64 3093
6522.40 2915
6523.16 2885
6523.93 2882
6524.69 3064
6525.45 3285
6526.21 3584
6526.98 3874
6527.74 4398
6528.50 4760
6529.26 5165
6530.03 5405
6530.79 5207
6531.55 5056
6532.31 4760
6533.08 4336
6533.84 4189
6534.60 4191
6535.37 4473
6536.13 4923
6536.89 5315
6537.66 5763
6538.42 6095
6539.18 6279
6539.95 6076
6540.71 5615
6541.47 5058
6542.24 4462
6543.00 4037
6543.76 3484
6544.53 3094
6545.29 2928
6546.05 2726
6546.82 2551
6547.58 2438
6548.34 2410
6549.11 2363
6549.87 2395
6550.64 2466
6551.40 2531
6552.16 2587
6552.93 2643
6553.69 2664
6554.46 2647
6555.22 2505
6555.98 2533
6556.75 2478
6557.51 2450
6558.28 2454
6559.04 2446
6559.81 2411
6560.57 2563
6561.34 2633
6562.10 2747
6562.86 2691
6563.63 2782
6564.39 2824
6565.16 2895
6565.92 2904
6566.69 2975
6567.45 2994
6568.22 3098
6568.98 3049
6569.75 2984
6570.51 3008
6571.28 3059
6572.04 3074
6572.81 3205
6573.57 3624
6574.34 3928
6575.10 4504
6575.87 5362
6576.64 6258
6577.40 6920
6578.17 7516
6578.93 7876
6579.70 7763
6580.46 7312
6581.23 6499
6581.99 5706
6582.76 5003
6583.53 4457
6584.29 3938
6585.06 3400
6585.82 3165
6586.59 2945
6587.36 2765
6588.12 2776
6588.89 2713
6589.65 2737
6590.42 2765
6591.19 2899
6591.95 3040
6592.72 3201
6593.49 3466
6594.25 3812
6595.02 4109
6595.79 4456
6596.55 4710
6597.32 4680
6598.09 4518
6598.85 4327
6599.62 4105
6600.39 3653
6601.15 3290
6601.92 3029
6602.69 2891
6603.45 2724
6604.22 2520
6604.99 2402
6605.75 2340
6606.52 2274
6607.29 2283
6608.06 2261
6608.82 2273
6609.59 2277
6610.36 2294
6611.13 2278
6611.89 2264
6612.66 2334
6613.43 2454
6614.20 2437
6614.96 2504
6615.73 2512
6616.50 2541
6617.27 2481
6618.03 2410
6618.80 2382
6619.57 2325
6620.34 2142
6621.11 2136
6621.87 2051
6622.64 1976
6623.41 1966
6624.18 2019
6624.95 1968
6625.72 1953
6626.48 1964
6627.25 1896
6628.02 1879
6628.79 1866
6629.56 1916
6630.33 2020
6631.09 2020
6631.86 2043
6632.63 2052
6633.40 2195
6634.17 2373
6634.94 2372
6635.71 2573
6636.48 2562
6637.25 2512
6638.01 2398
6638.78 2369
6639.55 2381
6640.32 2222
6641.09 2095
6641.86 1985
6642.63 1957
6643.40 1889
6644.17 1869
6644.94 1796
6645.71 1789
6646.48 1710
6647.25 1682
6648.02 1673
6648.78 1753
6649.55 1732
6650.32 1696
6651.09 1740
6651.86 1701
6652.63 1724
6653.40 1687
6654.17 1710
6654.94 1705
6655.71 1750
6656.48 1665
6657.25 1723
6658.02 1699
6658.79 1621
6659.56 1631
6660.33 1564
6661.10 1545
6661.88 1497
6662.65 1517
6663.42 1493
6664.19 1424
6664.96 1421
6665.73 1500
6666.50 1467
6667.27 1474
6668.04 1439
6668.81 1431
6669.58 1450
6670.35 1505
6671.12 1535
6671.89 1552
6672.67 1553
6673.44 1527
6674.21 1542
6674.98 1608
6675.75 1585
6676.52 1500
6677.29 1435
6678.06 1490
6678.84 1496
6679.61 1460
6680.38 1453
6681.15 1452
6681.92 1373
6682.69 1359
6683.46 1420
6684.24 1463
6685.01 1550
6685.78 1639
6686.55 1691
6687.32 1696
6688.10 1722
6688.87 1716
6689.64 1736
6690.41 1718
6691.18 1570
6691.96 1578
6692.73 1486
6693.50 1450
6694.27 1335
6695.04 1334
6695.82 1313
6696.59 1285
6697.36 1327
6698.13 1293
6698.91 1265
6699.68 1281
6700.45 1312
6701.22 1297
6702.00 1282
6702.77 1282
6703.54 1297
6704.32 1248
6705.09 1313
6705.86 1341
6706.63 1296
6707.41 1251
6708.18 1238
6708.95 1261
6709.73 1239
6710.50 1221
6711.27 1230
6712.05 1229
6712.82 1226
6713.59 1208
6714.37 1216
6715.14 1209
6715.91 1169
6716.69 1159
6717.46 1090
6718.23 1186
6719.01 1180
6719.78 1097
6720.56 1093
6721.33 1082
6722.10 1132
6722.88 1095
6723.65 1105
6724.43 1103
6725.20 1162
6725.97 1171
6726.75 1149
6727.52 1057
6728.30 1072
6729.07 1113
6729.84 1105
6730.62 1080
6731.39 1083
6732.17 1070
6732.94 1087
6733.72 1094
6734.49 1048
6735.27 1088
6736.04 1100
6736.82 1064
6737.59 1090
6738.36 1112
6739.14 1087
6739.91 1147
6740.69 1116
6741.46 1090
6742.24 1100
6743.01 1114
6743.79 1087
6744.56 1061
6745.34 1054
6746.12 1069
6746.89 1071
6747.67 1048
6748.44 1066
6749.22 1120
6749.99 1167
6750.77 1114
6751.54 1147
6752.32 1159
6753.09 1127
6753.87 1165
6754.65 1166
6755.42 1126
6756.20 1130
6756.97 1146
6757.75 1103
6758.53 1113
6759.30 1091
6760.08 1053
6760.85 1088
6761.63 1054
6762.41 1039
6763.18 1039
6763.96 1049
6764.74 1046
6765.51 1076
6766.29 1110
6767.06 1073
6767.84 1077
6768.62 1003
6769.39 1065
6770.17 1112
6770.95 1077
6771.72 1019
6772.50 1016
6773.28 1018
6774.05 1050
6774.83 1103
6775.61 1092
6776.39 1092
6777.16 1067
6777.94 1120
6778.72 1145
6779.49 1098
6780.27 1117
6781.05 1167
6781.83 1126
6782.60 1069
6783.38 1040
6784.16 1064
6784.94 1072
6785.71 1090
6786.49 1041
6787.27 1050
6788.05 1080
6788.82 1032
6789.60 1069
6790.38 1089
6791.16 1057
6791.93 1068
6792.71 1036
6793.49 1026
6794.27 946
6795.05 967
6795.82 959
6796.60 994
6797.38 1022
6798.16 982
6798.94 1020
6799.72 1092
6800.49 1041
6801.27 1048
6802.05 1078
6802.83 1102
6803.61 1110
6804.39 1108
6805.17 1051
6805.94 1080
6806.72 1104
6807.50 1040
6808.28 1022
6809.06 983
6809.84 948
6810.62 959
6811.40 981
6812.18 962
6812.95 936
6813.73 943
6814.51 953
6815.29 943
6816.07 955
6816.85 942
6817.63 961
6818.41 1002
6819.19 1031
6819.97 985
6820.75 1092
6821.53 1044
6822.31 1027
6823.09 1039
6823.87 1036
6824.65 1091
6825.43 1037
6826.21 1032
6826.99 989
6827.77 1021
6828.55 990
6829.33 963
6830.11 960
6830.89 1012
6831.67 1027
6832.45 970
6833.23 979
6834.01 1018
6834.79 1014
6835.57 974
6836.35 1028
6837.13 1002
6837.91 995
6838.69 948
6839.47 1008
6840.25 925
6841.03 949
6841.81 931
6842.59 944
6843.37 939
6844.16 967
6844.94 1041
6845.72 1014
6846.50 995
6847.28 1027
6848.06 1129
6848.84 1262
6849.62 1443
6850.40 1663
6851.19 1916
6851.97 2133
6852.75 2284
6853.53 2418
6854.31 2403
6855.09 2193
6855.87 1954
6856.66 1789
6857.44 1645
6858.22 1529
6859.00 1381
6859.78 1287
6860.56 1247
6861.35 1178
6862.13 1190
6862.91 1111
6863.69 1055
6864.47 1041
6865.26 1061
6866.04 1087
6866.82 993
6867.60 1028
6868.39 991
6869.17 1045
6869.95 1046
6870.73 965
6871.51 943
6872.30 983
6873.08 962
6873.86 930
6874.65 966
6875.43 972
6876.21 948
6876.99 971
6877.78 995
6878.56 993
6879.34 996
6880.12 990
6880.91 1049
6881.69 987
6882.47 1008
6883.26 954
6884.04 1032
6884.82 1013
6885.61 1005
6886.39 1040
6887.17 1081
6887.96 1108
6888.74 1151
6889.52 1197
6890.31 1173
6891.09 1199
6891.87 1152
6892.66 1156
6893.44 1135
6894.23 1132
6895.01 1105
6895.79 1059
6896.58 1089
6897.36 1101
6898.14 1033
6898.93 1070
6899.71 1090
6900.50 1096
6901.28 1137
6902.07 1112
6902.85 1183
6903.63 1175
6904.42 1205
6905.20 1147
6905.99 1111
6906.77 1054
6907.56 1102
6908.34 1094
6909.13 1085
6909.91 1038
6910.69 1090
6911.48 1025
6912.26 1032
6913.05 980
6913.83 1002
6914.62 1065
6915.40 1054
6916.19 1081
6916.97 1113
6917.76 1087
6918.54 1087
6919.33 1098
6920.11 1122
6920.90 1091
6921.68 1068
6922.47 1091
6923.26 1091
6924.04 1121
6924.83 1065
6925.61 1119
6926.40 1074
6927.18 1044
6927.97 1164
6928.75 1115
6929.54 1119
6930.33 1087
6931.11 1078
6931.90 1115
6932.68 1132
6933.47 1107
6934.26 1125
6935.04 1114
6935.83 1068
6936.61 1120
6937.40 1082
6938.19 1071
6938.97 1115
6939.76 1159
6940.55 1116
6941.33 1181
6942.12 1228
6942.91 1271
6943.69 1221
6944.48 1264
6945.27 1285
6946.05 1297
6946.84 1256
6947.63 1288
6948.41 1382
6949.20 1341
6949.99 1298
6950.77 1226
6951.56 1271
6952.35 1247
6953.13 1246
6953.92 1271
6954.71 1233
6955.50 1304
6956.28 1361
6957.07 1408
6957.86 1477
6958.65 1489
6959.43 1427
6960.22 1470
6961.01 1483
6961.80 1447
6962.58 1423
6963.37 1419
6964.16 1420
6964.95 1443
6965.73 1469
6966.52 1508
6967.31 1465
6968.10 1542
6968.89 1521
6969.67 1583
6970.46 1601
6971.25 1588
6972.04 1660
6972.83 1706
6973.61 1689
6974.40 1675
6975.19 1728
6975.98 1744
6976.77 1805
6977.56 1819
6978.34 2039
6979.13 2158
6979.92 2314
6980.71 2320
6981.50 2343
6982.29 2374
6983.08 2557
6983.87 2814
6984.65 3338
6985.44 3819
6986.23 4206
6987.02 4627
6987.81 4849
6988.60 4814
6989.39 4731
6990.18 4246
6990.97 3826
6991.76 3388
6992.55 2989
6993.34 2647
6994.12 2284
6994.91 2215
6995.70 2087
6996.49 2084
6997.28 2237
6998.07 2543
6998.86 3004
6999.65 3478
7000.44 4054
7001.23 4291
7002.02 4498
7002.81 4440
7003.60 4203
7004.39 3789
7005.18 3342
7005.97 2929
7006.76 2586
7007.55 2235
7008.34 2067
7009.13 1765
7009.92 1559
7010.71 1569
7011.50 1472
7012.29 1480
7013.08 1445
7013.88 1525
7014.67 1462
7015.46 1489
7016.25 1574
7017.04 1513
7017.83 1563
7018.62 1528
7019.41 1453
7020.20 1485
7020.99 1470
7021.78 1536
7022.57 1479
7023.37 1437
7024.16 1512
7024.95 1552
7025.74 1589
7026.53 1632
7027.32 1643
7028.11 1630
7028.90 1594
7029.70 1589
7030.49 1491
7031.28 1588
7032.07 1606
7032.86 1671
7033.65 1765
7034.45 1899
7035.24 1992
7036.03 2075
7036.82 2160
7037.61 2171
7038.40 2101
7039.20 2076
7039.99 2015
7040.78 1859
7041.57 1789
7042.36 1760
7043.16 1712
7043.95 1624
7044.74 1572
7045.53 1494
7046.33 1428
7047.12 1395
7047.91 1374
7048.70 1342
7049.50 1362
7050.29 1409
7051.08 1442
7051.87 1417
7052.67 1445
7053.46 1403
7054.25 1361
7055.05 1390
7055.84 1399
7056.63 1319
7057.42 1302
7058.22 1233
7059.01 1210
7059.80 1238
7060.60 1281
7061.39 1266
7062.18 1186
7062.98 1291
7063.77 1264
7064.56 1247
7065.36 1283
7066.15 1281
7066.94 1248
7067.74 1266
7068.53 1301
7069.32 1268
7070.12 1229
7070.91 1235
7071.71 1248
7072.50 1354
7073.29 1333
7074.09 1264
7074.88 1264
7075.68 1293
7076.47 1277
7077.26 1254
7078.06 1207
7078.85 1233
7079.65 1281
7080.44 1192
7081.23 1197
7082.03 1168
7082.82 1130
7083.62 1087
7084.41 1149
7085.21 1188
7086.00 1221
7086.80 1152
7087.59 1178
7088.39 1136
7089.18 1072
7089.98 1097
7090.77 1177
7091.57 1122
7092.36 1079
7093.16 1071
7093.95 1057
7094.75 1128
7095.54 1083
7096.34 1085
7097.13 1027
7097.93 1037
7098.72 1071
7099.52 1004
7100.31 1043
7101.11 1096
7101.90 1086
7102.70 1044
7103.49 1107
7104.29 1176
7105.09 1238
7105.88 1168
7106.68 1154
7107.47 1152
7108.27 1118
7109.07 1197
7109.86 1062
7110.66 1019
7111.45 1001
7112.25 982
7113.05 1057
7113.84 992
7114.64 981
7115.43 958
7116.23 1014
7117.03 1030
7117.82 963
7118.62 977
7119.42 935
7120.21 974
7121.01 946
7121.81 973
7122.60 930
7123.40 924
7124.20 937
7124.99 917
7125.79 921
7126.59 945
7127.38 970
7128.18 886
7128.98 937
7129.77 866
7130.57 971
7131.37 963
7132.17 986
7132.96 937
7133.76 958
7134.56 925
7135.36 920
7136.15 920
7136.95 966
7137.75 953
7138.55 928
7139.34 934
7140.14 927
7140.94 903
7141.74 912
7142.53 971
7143.33 963
7144.13 920
7144.93 955
7145.73 920
7146.52 916
7147.32 927
7148.12 922
7148.92 943
7149.72 916
7150.51 908
7151.31 895
7152.11 890
7152.91 901
7153.71 935
7154.51 907
7155.30 919
7156.10 918
7156.90 913
7157.70 912
7158.50 931
7159.30 921
7160.10 934
7160.89 931
7161.69 929
7162.49 933
7163.29 883
7164.09 893
7164.89 918
7165.69 942
7166.49 894
7167.29 909
7168.09 915
7168.89 900
7169.68 861
7170.48 921
7171.28 923
7172.08 892
7172.88 969
7173.68 951
7174.48 905
7175.28 909
7176.08 912
7176.88 883
7177.68 879
7178.48 926
7179.28 906
7180.08 920
7180.88 957
7181.68 966
7182.48 967
7183.28 1017
7184.08 1054
7184.88 1026
7185.68 978
7186.48 1035
7187.28 964
7188.08 986
7188.88 939
7189.68 946
7190.48 906
7191.28 916
7192.08 863
7192.88 897
7193.68 902
7194.49 889
7195.29 916
7196.09 874
7196.89 900
7197.69 911
7198.49 877
7199.29 872
7200.09 875
7200.89 887
7201.69 877
7202.49 893
7203.30 931
7204.10 890
7204.90 893
7205.70 881
7206.50 916
7207.30 851
7208.10 926
7208.91 875
7209.71 866
7210.51 894
7211.31 862
7212.11 874
7212.91 899
7213.72 926
7214.52 929
7215.32 886
7216.12 856
7216.92 896
7217.73 933
7218.53 891
7219.33 887
7220.13 879
7220.93 941
7221.74 923
7222.54 913
7223.34 935
7224.14 967
7224.94 891
7225.75 980
7226.55 939
7227.35 898
7228.16 946
7228.96 939
7229.76 934
7230.56 885
7231.37 977
7232.17 930
7232.97 949
7233.77 964
7234.58 959
7235.38 1003
7236.18 975
7236.99 936
7237.79 962
7238.59 1008
7239.40 1017
7240.20 1037
7241.00 1067
7241.81 1060
7242.61 1084
7243.41 1123
7244.22 1048
7245.02 1060
7245.82 1043
7246.63 1070
7247.43 1131
7248.23 1121
7249.04 1123
7249.84 1107
7250.65 1077
7251.45 1057
7252.25 1114
7253.06 1161
7253.86 1175
7254.66 1171
7255.47 1194
7256.27 1236
7257.08 1225
7257.88 1205
7258.69 1212
7259.49 1269
7260.29 1307
7261.10 1307
7261.90 1318
7262.71 1321
7263.51 1346
7264.32 1354
7265.12 1439
7265.93 1409
7266.73 1449
7267.54 1468
7268.34 1405
7269.15 1463
7269.95 1527
7270.76 1556
7271.56 1513
7272.37 1543
7273.17 1529
7273.98 1565
7274.78 1542
7275.59 1618
7276.39 1604
7277.20 1623
7278.00 1681
7278.81 1692
7279.61 1794
7280.42 1823
7281.22 1956
7282.03 2082
7282.83 2327
7283.64 2633
7284.45 3009
7285.25 3565
7286.06 3915
7286.86 4009
7287.67 4029
7288.48 3900
7289.28 3666
7290.09 3387
7290.89 3069
7291.70 2713
7292.51 2496
7293.31 2371
7294.12 2277
7294.92 2149
7295.73 2139
7296.54 2123
7297.34 2140
7298.15 2157
7298.96 2063
7299.76 2198
7300.57 2170
7301.38 2191
7302.18 2222
7302.99 2383
7303.80 2434
7304.60 2599
7305.41 2712
7306.22 2753
7307.02 2841
7307.83 2945
7308.64 2953
7309.44 3006
7310.25 3048
7311.06 3095
7311.87 3221
7312.67 3333
7313.48 3279
7314.29 3194
7315.10 3245
7315.90 3242
7316.71 3326
7317.52 3421
7318.33 3782
7319.13 4235
7319.94 5126
7320.75 6232
7321.56 7558
7322.36 8756
7323.17 9476
7323.98 9655
7324.79 9127
7325.60 8689
7326.40 7670
7327.21 6656
7328.02 5545
7328.83 4491
7329.64 3806
7330.44 3360
7331.25 2912
7332.06 2613
7332.87 2337
7333.68 2196
7334.49 2137
7335.30 2052
7336.10 2104
7336.91 1986
7337.72 2059
7338.53 2027
7339.34 1990
7340.15 1948
7340.96 2008
7341.76 1981
7342.57 1966
7343.38 1930
7344.19 1875
7345.00 1802
7345.81 1814
7346.62 1955
7347.43 2062
7348.24 2197
7349.05 2155
7349.86 2266
7350.67 2280
7351.47 2251
7352.28 2155
7353.09 2067
7353.90 2021
7354.71 2009
7355.52 2020
7356.33 2048
7357.14 1977
7357.95 2065
7358.76 2225
7359.57 2408
7360.38 2569
7361.19 2525
7362.00 2524
7362.81 2662
7363.62 2580
7364.43 2490
7365.24 2465
7366.05 2431
7366.86 2307
7367.67 2243
7368.48 2215
7369.29 2151
7370.10 2125
7370.91 2133
7371.72 2162
7372.54 2136
7373.35 2139
7374.16 2154
7374.97 2137
7375.78 2224
7376.59 2217
7377.40 2319
7378.21 2308
7379.02 2493
7379.83 2636
7380.64 2944
7381.45 3166
7382.27 3431
7383.08 3650
7383.89 3673
7384.70 3731
7385.51 3604
7386.32 3356
7387.13 3189
7387.94 2923
7388.76 2627
7389.57 2510
7390.38 2325
7391.19 2176
7392.00 2042
7392.81 1970
7393.63 1961
7394.44 1912
7395.25 1921
7396.06 1906
7396.87 1908
7397.69 1982
7398.50 2107
7399.31 2105
7400.12 2283
7400.93 2486
7401.75 2542
7402.56 2676
7403.37 2631
7404.18 2566
7404.99 2576
7405.81 2414
7406.62 2315
7407.43 2246
7408.24 2106
7409.06 2038
7409.87 1989
7410.68 1939
7411.50 1860
7412.31 1819
7413.12 1777
7413.93 1651
7414.75 1659
7415.56 1604
7416.37 1541
7417.19 1556
7418.00 1502
7418.81 1500
7419.63 1459
7420.44 1510
7421.25 1596
7422.06 1529
7422.88 1497
7423.69 1437
7424.51 1399
7425.32 1398
7426.13 1368
7426.95 1331
7427.76 1265
7428.57 1259
7429.39 1289
7430.20 1226
7431.01 1275
7431.83 1228
7432.64 1233
7433.46 1246
7434.27 1241
7435.08 1281
7435.90 1285
7436.71 1316
7437.53 1320
7438.34 1332
7439.15 1328
7439.97 1482
7440.78 1414
7441.60 1396
7442.41 1376
7443.23 1345
7444.04 1323
7444.86 1303
7445.67 1318
7446.48 1306
7447.30 1321
7448.11 1305
7448.93 1284
7449.74 1289
7450.56 1223
7451.37 1217
7452.19 1199
7453.00 1196
7453.82 1220
7454.63 1181
7455.45 1207
7456.26 1197
7457.08 1196
7457.89 1244
7458.71 1253
7459.53 1187
7460.34 1180
7461.16 1192
7461.97 1214
7462.79 1212
7463.60 1218
7464.42 1191
7465.23 1160
7466.05 1215
7466.87 1210
7467.68 1172
7468.50 1208
7469.31 1211
7470.13 1177
7470.94 1207
7471.76 1244
7472.58 1237
7473.39 1180
7474.21 1152
7475.03 1142
7475.84 1098
7476.66 1129
7477.47 1116
7478.29 1118
7479.11 1090
7479.92 1059
7480.74 1019
7481.56 1032
7482.37 994
7483.19 1060
7484.01 1066
7484.82 1117
7485.64 1032
7486.46 1003
7487.27 1031
7488.09 1031
7488.91 1064
7489.72 1077
7490.54 1025
7491.36 1034
7492.18 1084
7492.99 1036
7493.81 1069
7494.63 1047
7495.45 1060
7496.26 1020
7497.08 1054
7497.90 1042
7498.71 992
7499.53 976
7500.35 973
7501.17 985
7501.99 963
7502.80 974
7503.62 965
7504.44 951
7505.26 960
7506.07 997
7506.89 941
7507.71 909
7508.53 894
7509.35 914
7510.16 954
7510.98 968
7511.80 933
7512.62 919
7513.44 937
7514.26 945
7515.07 947
7515.89 963
7516.71 917
7517.53 907
7518.35 877
7519.17 919
7519.99 915
7520.80 905
7521.62 879
7522.44 863
7523.26 877
7524.08 884
7524.90 836
7525.72 851
7526.54 884
7527.36 902
7528.17 867
7528.99 839
7529.81 832
7530.63 871
7531.45 882
7532.27 922
7533.09 850
7533.91 820
7534.73 868
7535.55 908
7536.37 907
7537.19 836
7538.01 892
7538.83 948
7539.65 898
7540.47 928
7541.29 885
7542.11 877
7542.93 899
7543.75 868
7544.57 924
7545.39 924
7546.21 912
7547.03 924
7547.85 959
7548.67 882
7549.49 879
7550.31 863
7551.13 930
7551.95 890
7552.77 871
7553.59 908
7554.41 956
7555.23 910
7556.05 863
7556.87 851
7557.69 853
7558.51 906
7559.33 953
7560.15 1006
7560.98 948
7561.80 932
7562.62 962
7563.44 900
7564.26 877
7565.08 924
7565.90 939
7566.72 909
7567.54 887
7568.37 879
7569.19 827
7570.01 816
7570.83 850
7571.65 873
7572.47 879
7573.29 805
7574.12 864
7574.94 886
7575.76 854
7576.58 885
7577.40 856
7578.23 821
7579.05 818
7579.87 855
7580.69 861
7581.51 815
7582.34 866
7583.16 846
7583.98 858
7584.80 904
7585.62 864
7586.45 834
7587.27 904
7588.09 918
7588.91 901
7589.74 885
7590.56 929
7591.38 956
7592.20 914
7593.03 838
7593.85 904
7594.67 931
7595.49 948
7596.32 886
7597.14 880
7597.96 863
7598.79 861
7599.61 819
7600.43 895
7601.25 893
7602.08 898
7602.90 957
7603.72 1029
7604.55 1018
7605.37 1122
7606.19 1166
7607.02 1193
7607.84 1239
7608.66 1190
7609.49 1149
7610.31 1135
7611.14 1100
7611.96 1012
7612.78 963
7613.61 898
7614.43 926
7615.25 894
7616.08 927
7616.90 925
7617.73 963
7618.55 961
7619.37 976
7620.20 914
7621.02 908
7621.85 934
7622.67 939
7623.50 925
7624.32 880
7625.14 888
7625.97 888
7626.79 934
7627.62 919
7628.44 911
7629.27 924
7630.09 992
7630.92 1084
7631.74 1185
7632.57 1213
7633.39 1284
7634.22 1353
7635.04 1311
7635.87 1262
7636.69 1245
7637.52 1209
7638.34 1076
7639.17 1043
7639.99 957
7640.82 972
7641.64 867
7642.47 827
7643.29 848
7644.12 868
7644.94 836
7645.77 876
7646.59 873
7647.42 898
7648.25 890
7649.07 886
7649.90 826
7650.72 879
7651.55 843
7652.37 871
7653.20 870
7654.03 848
7654.85 838
7655.68 847
7656.50 859
7657.33 825
7658.16 840
7658.98 808
7659.81 834
7660.64 854
7661.46 882
7662.29 932
7663.11 833
7663.94 790
7664.77 825
7665.59 843
7666.42 790
7667.25 840
7668.07 839
7668.90 882
7669.73 865
7670.55 934
7671.38 897
7672.21 850
7673.04 901
7673.86 896
7674.69 895
7675.52 903
7676.34 901
7677.17 910
7678.00 918
7678.83 852
7679.65 863
7680.48 861
7681.31 900
7682.14 896
7682.96 911
7683.79 876
7684.62 865
7685.45 872
7686.27 858
7687.10 865
7687.93 907
7688.76 894
7689.58 911
7690.41 935
7691.24 909
7692.07 944
7692.90 916
7693.72 950
7694.55 935
7695.38 962
7696.21 901
7697.04 928
7697.87 918
7698.69 966
7699.52 1024
7700.35 1058
7701.18 1037
7702.01 1018
7702.84 1071
7703.67 1103
7704.49 1058
7705.32 1106
7706.15 1145
7706.98 1204
7707.81 1124
7708.64 1090
7709.47 1114
7710.30 1028
7711.12 983
7711.95 1051
7712.78 1036
7713.61 1053
7714.44 1031
7715.27 1026
7716.10 1055
7716.93 1069
7717.76 1018
7718.59 1065
7719.42 1065
7720.25 1074
7721.08 1017
7721.91 1052
7722.74 1034
7723.57 1035
7724.40 1052
7725.23 1064
7726.06 1003
7726.89 1087
7727.72 1045
7728.55 1054
7729.38 1092
7730.21 1051
7731.04 1116
7731.87 1113
7732.70 1113
7733.53 1044
7734.36 1038
7735.19 1054
7736.02 1073
7736.85 1024
7737.68 1068
7738.51 1044
7739.34 1053
7740.17 1068
7741.00 1070
7741.83 1071
7742.66 1110
7743.49 1142
7744.32 1170
7745.15 1351
7745.99 1681
7746.82 2156
7747.65 2632
7748.48 3249
7749.31 3730
7750.14 4015
7750.97 3943
7751.80 3850
7752.63 3537
7753.47 3045
7754.30 2593
7755.13 2168
7755.96 1844
7756.79 1669
7757.62 1510
7758.45 1287
7759.29 1192
7760.12 1152
7760.95 1078
7761.78 1093
7762.61 1046
7763.44 1046
7764.28 1032
7765.11 1019
7765.94 996
7766.77 963
7767.60 974
7768.44 940
7769.27 876
7770.10 887
7770.93 876
7771.77 873
7772.60 824
7773.43 831
7774.26 764
7775.10 862
7775.93 874
7776.76 908
7777.59 916
7778.43 919
7779.26 895
7780.09 926
7780.92 921
7781.76 856
7782.59 893
7783.42 930
7784.26 981
7785.09 1039
7785.92 1186
7786.75 1243
7787.59 1269
7788.42 1247
7789.25 1265
7790.09 1238
7790.92 1288
7791.75 1128
7792.59 1089
7793.42 1045
7794.25 1041
7795.09 1000
7795.92 949
7796.76 983
7797.59 956
7798.42 993
7799.26 944
7800.09 926
7800.92 920
7801.76 987
7802.59 975
7803.43 987
7804.26 992
7805.09 1063
7805.93 1051
7806.76 1040
7807.60 1038
7808.43 1027
7809.27 1059
7810.10 1033
7810.93 1086
7811.77 1068
7812.60 1055
7813.44 1098
7814.27 1069
7815.11 1089
7815.94 1100
7816.78 1106
7817.61 1087
7818.45 1054
7819.28 1047
7820.12 1066
7820.95 1058
7821.79 1072
7822.62 1025
7823.46 989
7824.29 1018
7825.13 1027
7825.96 999
7826.80 1020
7827.63 1005
7828.47 986
7829.30 1007
7830.14 1027
7830.97 962
7831.81 959
7832.64 962
7833.48 907
7834.32 854
7835.15 885
7835.99 856
7836.82 854
7837.66 874
7838.50 894
7839.33 891
7840.17 898
7841.00 848
7841.84 833
7842.68 873
7843.51 837
7844.35 847
7845.18 827
7846.02 827
7846.86 799
7847.69 834
7848.53 824
7849.37 769
7850.20 807
7851.04 818
7851.88 814
7852.71 775
7853.55 810
7854.39 767
7855.22 775
7856.06 768
7856.90 784
7857.73 767
7858.57 793
7859.41 774
7860.24 807
7861.08 763
7861.92 769
7862.76 784
7863.59 766
7864.43 798
7865.27 782
7866.10 768
7866.94 777
7867.78 767
7868.62 735
7869.45 736
7870.29 772
7871.13 739
7871.97 723
7872.80 707
7873.64 738
7874.48 787
7875.32 767
7876.16 756
7876.99 756
7877.83 738
7878.67 765
7879.51 746
7880.35 762
7881.18 756
7882.02 760
7882.86 766
7883.70 727
7884.54 720
7885.38 752
7886.21 734
7887.05 768
7887.89 802
7888.73 810
7889.57 792
7890.41 802
7891.25 811
7892.08 822
7892.92 821
7893.76 760
7894.60 766
7895.44 790
7896.28 770
7897.12 739
7897.96 806
7898.80 746
7899.64 768
7900.47 801
7901.31 818
7902.15 804
7902.99 738
7903.83 761
7904.67 766
7905.51 769
7906.35 764
7907.19 776
7908.03 745
7908.87 762
7909.71 727
7910.55 718
7911.39 737
7912.23 744
7913.07 772
7913.91 786
7914.75 816
7915.59 782
7916.43 874
7917.27 935
7918.11 944
7918.95 1058
7919.79 1112
7920.63 1171
7921.47 1116
7922.31 1047
7923.15 1046
7923.99 1015
7924.83 964
7925.67 881
7926.51 887
7927.35 813
7928.19 800
7929.03 801
7929.87 749
7930.72 775
7931.56 761
7932.40 758
7933.24 710
7934.08 739
7934.92 712
7935.76 749
7936.60 774
7937.44 778
7938.28 743
7939.13 755
7939.97 731
7940.81 705
7941.65 702
7942.49 736
7943.33 750
7944.17 755
7945.02 754
7945.86 787
7946.70 783
7947.54 806
7948.38 791
7949.22 760
7950.07 778
7950.91 744
7951.75 755
7952.59 726
7953.43 709
7954.28 715
7955.12 719
7955.96 709
7956.80 675
7957.64 730
7958.49 687
7959.33 713
7960.17 712
7961.01 696
7961.86 692
7962.70 686
7963.54 653
7964.38 636
7965.23 654
7966.07 680
7966.91 650
7967.76 640
7968.60 597
7969.44 642
7970.28 690
7971.13 664
7971.97 657
7972.81 640
7973.66 681
7974.50 646
7975.34 623
7976.19 618
7977.03 651
7977.87 640
7978.72 638
7979.56 659
7980.40 688
7981.25 615
7982.09 680
7982.93 614
7983.78 648
7984.62 643
7985.46 635
7986.31 638
7987.15 592
7988.00 629
7988.84 639
7989.68 629
7990.53 620
7991.37 621
7992.22 632
7993.06 688
7993.90 646
7994.75 647
7995.59 605
7996.44 611
7997.28 591
7998.12 631
7998.97 648
7999.81 639
8000.66 626
8001.50 605
8002.35 611
8003.19 637
8004.04 612
8004.88 558
8005.73 635
8006.57 614
8007.42 615
8008.26 581
8009.11 590
8009.95 604
8010.80 633
8011.64 620
8012.49 623
8013.33 657
8014.18 616
8015.02 637
8015.87 607
8016.71 629
8017.56 590
8018.40 632
8019.25 614
8020.09 588
8020.94 590
8021.79 594
8022.63 598
8023.48 593
8024.32 563
8025.17 589
8026.01 595
8026.86 585
8027.71 562
8028.55 605
8029.40 584
8030.24 616
8031.09 590
8031.94 554
8032.78 605
8033.63 600
8034.48 617
8035.32 636
8036.17 679
8037.01 682
8037.86 676
8038.71 632
8039.55 645
8040.40 672
8041.25 641
8042.09 632
8042.94 630
8043.79 601
8044.63 585
8045.48 613
8046.33 591
8047.18 623
8048.02 587
8048.87 649
8049.72 668
8050.56 680
8051.41 684
8052.26 642
8053.11 640
8053.95 672
8054.80 651
8055.65 674
8056.50 613
8057.34 560
8058.19 658
8059.04 618
8059.89 565
8060.73 576
8061.58 605
8062.43 621
8063.28 616
8064.12 585
8064.97 582
8065.82 595
8066.67 577
8067.52 613
8068.36 604
8069.21 579
8070.06 603
8070.91 590
8071.76 570
8072.61 651
8073.45 583
8074.30 575
8075.15 585
8076.00 591
8076.85 559
8077.70 541
8078.55 563
8079.39 603
8080.24 571
8081.09 557
8081.94 586
8082.79 591
8083.64 641
8084.49 582
8085.34 593
8086.18 537
8087.03 588
8087.88 605
8088.73 613
8089.58 591
8090.43 577
8091.28 548
8092.13 562
8092.98 601
8093.83 615
8094.68 618
8095.53 561
8096.38 581
8097.23 545
8098.08 571
8098.93 576
8099.78 586
8100.63 545
8101.48 553
8102.33 591
8103.18 608
8104.02 595
8104.88 596
8105.73 571
8106.58 593
8107.43 573
8108.28 592
8109.13 576
8109.98 565
8110.83 611
8111.68 568
8112.53 565
8113.38 539
8114.23 598
8115.08 592
8115.93 600
8116.78 581
8117.63 583
8118.48 607
8119.33 663
8120.18 665
8121.03 698
8121.88 681
8122.74 713
8123.59 725
8124.44 698
8125.29 686
8126.14 664
8126.99 647
8127.84 588
8128.69 620
8129.55 568
8130.40 618
8131.25 576
8132.10 585
8132.95 572
8133.80 579
8134.65 565
8135.51 566
8136.36 574
8137.21 578
8138.06 591
8138.91 572
8139.76 606
8140.62 573
8141.47 579
8142.32 585
8143.17 617
8144.02 582
8144.88 612
8145.73 623
8146.58 585
8147.43 593
8148.29 596
8149.14 616
8149.99 569
8150.84 611
8151.69 564
8152.55 547
8153.40 533
8154.25 601
8155.11 595
8155.96 617
8156.81 590
8157.66 597
8158.52 582
8159.37 596
8160.22 587
8161.08 589
8161.93 562
8162.78 546
8163.63 575
8164.49 547
8165.34 517
8166.19 536
8167.05 561
8167.90 546
8168.75 571
8169.61 545
8170.46 523
8171.31 521
8172.17 524
8173.02 554
8173.88 549
8174.73 545
8175.58 548
8176.44 554
8177.29 536
8178.14 551
8179.00 512
8179.85 523
8180.71 500
8181.56 542
8182.41 515
8183.27 534
8184.12 504
8184.98 531
8185.83 517
8186.69 536
8187.54 527
8188.39 561
8189.25 465
8190.10 485
8190.96 508
8191.81 546
8192.67 543
8193.52 493
8194.38 492
8195.23 504
8196.09 570
8196.94 544
8197.80 554
8198.65 547
8199.51 524
8200.36 544
8201.22 553
8202.07 548
8202.93 515
8203.78 524
8204.64 505
8205.49 499
8206.35 525
8207.20 510
8208.06 513
8208.91 552
8209.77 550
8210.62 525
8211.48 539
8212.34 540
8213.19 502
8214.05 517
8214.90 511
8215.76 537
8216.61 520
8217.47 527
8218.33 506
8219.18 528
8220.04 514
8220.89 506
8221.75 552
8222.61 568
8223.46 606
8224.32 569
8225.18 616
8226.03 579
8226.89 598
8227.74 595
8228.60 627
8229.46 543
8230.31 551
8231.17 591
8232.03 570
8232.88 579
8233.74 583
8234.60 610
8235.46 593
8236.31 577
8237.17 611
8238.03 584
8238.88 516
8239.74 497
8240.60 547
8241.45 565
8242.31 557
8243.17 577
8244.03 552
8244.88 519
8245.74 521
8246.60 552
8247.46 590
8248.31 526
8249.17 552
8250.03 557
8250.89 551
8251.74 542
8252.60 558
8253.46 557
8254.32 581
8255.18 591
8256.03 577
8256.89 511
8257.75 527
8258.61 539
8259.47 558
8260.32 547
8261.18 522
8262.04 560
8262.90 600
8263.76 602
8264.62 533
8265.47 560
8266.33 609
8267.19 609
8268.05 562
8268.91 554
8269.77 579
8270.63 598
8271.48 563
8272.34 584
8273.20 589
8274.06 559
8274.92 545
8275.78 540
8276.64 556
8277.50 533
8278.36 541
8279.21 527
8280.07 584
8280.93 554
8281.79 620
8282.65 600
8283.51 600
8284.37 578
8285.23 574
8286.09 553
8286.95 553
8287.81 576
8288.67 562
8289.53 565
8290.39 564
8291.25 559
8292.11 571
8292.97 552
8293.83 548
8294.69 550
8295.55 571
8296.41 540
8297.27 576
8298.13 599
8298.99 555
8299.85 538
8300.71 580
8301.57 571
8302.43 597
8303.29 564
8304.15 594
8305.01 591
8305.87 614
8306.73 588
8307.59 610
8308.45 593
8309.31 614
8310.17 638
8311.03 611
8311.90 574
8312.76 567
8313.62 574
8314.48 631
8315.34 587
8316.20 635
8317.06 662
8317.92 695
8318.78 707
8319.64 677
8320.51 707
8321.37 685
8322.23 643
8323.09 640
8323.95 646
8324.81 648
8325.67 635
8326.54 596
8327.40 566
8328.26 598
8329.12 625
8329.98 608
8330.85 564
8331.71 602
8332.57 566
8333.43 621
8334.29 607
8335.15 617
8336.02 598
8336.88 619
8337.74 589
8338.60 584
8339.47 571
8340.33 566
8341.19 598
8342.05 575
8342.92 590
8343.78 584
8344.64 600
8345.50 660
8346.37 651
8347.23 651
8348.09 637
8348.95 658
8349.82 655
8350.68 656
8351.54 641
8352.41 638
8353.27 599
8354.13 607
8354.99 615
8355.86 630
8356.72 627
8357.58 624
8358.45 630
8359.31 625
8360.17 630
8361.04 636
8361.90 733
8362.76 658
8363.63 597
8364.49 631
8365.35 616
8366.22 676
8367.08 637
8367.95 642
8368.81 659
8369.67 629
8370.54 686
8371.40 635
8372.27 640
8373.13 648
8373.99 657
8374.86 666
8375.72 648
8376.59 673
8377.45 636
8378.31 686
8379.18 743
8380.04 710
8380.91 712
8381.77 756
8382.64 712
8383.50 715
8384.37 720
8385.23 757
8386.10 746
8386.96 704
8387.82 755
8388.69 724
8389.55 771
8390.42 775
8391.28 793
8392.15 824
8393.01 815
8393.88 827
8394.74 816
8395.61 817
8396.48 829
8397.34 837
8398.21 825
8399.07 834
8399.94 820
8400.80 859
8401.67 878
8402.53 890
8403.40 872
8404.26 888
8405.13 863
8406.00 927
8406.86 920
8407.73 899
8408.59 907
8409.46 928
8410.32 908
8411.19 998
8412.06 981
8412.92 1016
8413.79 1048
8414.66 1001
8415.52 991
8416.39 958
8417.25 1040
8418.12 1061
8418.99 1040
8419.85 1071
8420.72 1035
8421.59 1018
8422.45 1072
8423.32 1127
8424.19 1113
8425.05 1183
8425.92 1187
8426.79 1149
8427.65 1184
8428.52 1210
8429.39 1206
8430.25 1191
8431.12 1260
8431.99 1259
8432.86 1288
8433.72 1314
8434.59 1389
8435.46 1331
8436.32 1391
8437.19 1452
8438.06 1425
8438.93 1551
8439.79 1641
8440.66 1628
8441.53 1685
8442.40 1670
8443.26 1657
8444.13 1680
8445.00 1632
8445.87 1711
8446.74 1717
8447.60 1764
8448.47 1844
8449.34 2040
8450.21 2167
8451.07 2369
8451.94 2577
8452.81 2824
8453.68 3047
8454.55 3550
8455.42 4309
8456.28 5091
8457.15 5928
8458.02 6447
8458.89 6391
8459.76 6273
8460.63 5822
8461.49 5106
8462.36 4556
8463.23 3934
8464.10 3269
8464.97 2804
8465.84 2404
8466.71 2026
8467.58 1810
8468.45 1658
8469.31 1524
8470.18 1414
8471.05 1368
8471.92 1361
8472.79 1342
8473.66 1290
8474.53 1203
8475.40 1195
8476.27 1149
8477.14 1158
8478.01 1153
8478.88 1167
8479.75 1187
8480.62 1154
8481.48 1140
8482.35 1180
8483.22 1218
8484.09 1239
8484.96 1154
8485.83 1246
8486.70 1196
8487.57 1163
8488.44 1208
8489.31 1227
8490.18 1186
8491.05 1189
8491.92 1302
8492.79 1346
8493.66 1416
8494.53 1516
8495.40 1655
8496.28 1614
8497.15 1660
8498.02 1567
8498.89 1600
8499.76 1553
8500.63 1438
8501.50 1387
8502.37 1302
8503.24 1229
8504.11 1170
8504.98 1137
8505.85 1135
8506.72 1093
8507.59 1047
8508.47 1084
8509.34 1157
8510.21 1182
8511.08 1115
8511.95 1139
8512.82 1114
8513.69 1105
8514.56 1121
8515.43 1193
8516.31 1170
8517.18 1230
8518.05 1260
8518.92 1280
8519.79 1299
8520.66 1313
8521.54 1305
8522.41 1246
8523.28 1342
8524.15 1326
8525.02 1290
8525.89 1287
8526.77 1291
8527.64 1283
8528.51 1307
8529.38 1314
8530.25 1337
8531.13 1379
8532.00 1373
8532.87 1344
8533.74 1352
8534.62 1386
8535.49 1332
8536.36 1428
8537.23 1433
8538.11 1450
8538.98 1383
8539.85 1392
8540.72 1392
8541.60 1474
8542.47 1434
8543.34 1400
8544.21 1358
8545.09 1309
8545.96 1278
8546.83 1246
8547.71 1173
8548.58 1129
8549.45 1058
8550.33 1045
8551.20 1080
8552.07 1000
8552.95 987
8553.82 1021
8554.69 1071
8555.57 1129
8556.44 1113
8557.31 1125
8558.19 1117
8559.06 1068
8559.93 1055
8560.81 1031
8561.68 999
8562.55 944
8563.43 1003
8564.30 978
8565.18 931
8566.05 1001
8566.92 930
8567.80 957
8568.67 946
8569.55 998
8570.42 982
8571.29 976
8572.17 940
8573.04 969
8573.92 933
8574.79 938
8575.67 906
8576.54 967
8577.42 921
8578.29 862
8579.16 892
8580.04 887
8580.91 847
8581.79 820
8582.66 865
8583.54 858
8584.41 901
8585.29 895
8586.16 855
8587.04 838
8587.91 882
8588.79 835
8589.66 809
8590.54 828
8591.41 850
8592.29 834
8593.17 843
8594.04 858
8594.92 820
8595.79 861
8596.67 835
8597.54 855
8598.42 871
8599.29 940
8600.17 912
8601.05 925
8601.92 928
8602.80 926
8603.67 923
8604.55 876
8605.42 921
8606.30 918
8607.18 907
8608.05 907
8608.93 911
8609.81 915
8610.68 889
8611.56 876
8612.43 956
8613.31 950
8614.19 912
8615.06 892
8615.94 892
8616.82 912
8617.69 913
8618.57 915
8619.45 884
8620.32 932
8621.20 949
8622.08 919
8622.95 869
8623.83 898
8624.71 956
8625.58 943
8626.46 903
8627.34 883
8628.22 893
8629.09 984
8629.97 1004
8630.85 979
8631.72 971
8632.60 955
8633.48 954
8634.36 923
8635.23 917
8636.11 915
8636.99 889
8637.87 1007
8638.74 977
8639.62 958
8640.50 1015
8641.38 1026
8642.26 977
8643.13 1002
8644.01 1020
8644.89 1031
8645.77 1031
8646.65 1012
8647.52 1056
8648.40 1035
8649.28 989
8650.16 998
8651.04 1045
8651.92 1063
8652.79 1075
8653.67 1049
8654.55 1063
8655.43 1065
8656.31 1071
8657.19 1069
8658.06 1075
8658.94 1040
8659.82 1081
8660.70 1065
8661.58 1037
8662.46 1056
8663.34 1100
8664.22 1115
8665.10 1108
8665.97 1063
8666.85 1085
8667.73 1155
8668.61 1136
8669.49 1136
8670.37 1073
8671.25 1138
8672.13 1189
8673.01 1154
8673.89 1147
8674.77 1213
8675.65 1245
8676.53 1233
8677.41 1252
8678.29 1267
8679.17 1276
8680.05 1291
8680.93 1307
8681.81 1296
8682.69 1274
8683.57 1203
8684.45 1212
8685.33 1239
8686.21 1281
8687.09 1247
8687.97 1286
8688.85 1297
8689.73 1395
8690.61 1452
8691.49 1620
8692.37 1702
8693.25 1791
8694.13 1966
8695.01 2022
8695.89 2055
8696.77 2105
8697.65 2067
8698.53 2003
8699.41 1814
8700.29 1730
8701.17 1646
8702.05 1535
8702.94 1546
8703.82 1504
8704.70 1501
8705.58 1423
8706.46 1462
8707.34 1483
8708.22 1464
8709.10 1525
8709.98 1630
8710.87 1590
8711.75 1518
8712.63 1600
8713.51 1642
8714.39 1612
8715.27 1543
8716.15 1621
8717.04 1655
8717.92 1687
8718.80 1620
8719.68 1751
8720.56 1734
8721.45 1764
8722.33 1763
8723.21 1850
8724.09 1852
8724.97 1827
8725.86 1902
8726.74 1948
8727.62 1860
8728.50 1921
8729.38 1958
8730.27 1943
8731.15 2001
8732.03 2045
8732.91 2117
8733.80 2109
8734.68 2184
8735.56 2189
8736.44 2209
8737.33 2210
8738.21 2293
8739.09 2322
8739.98 2367
8740.86 2411
8741.74 2420
8742.62 2440
8743.51 2502
8744.39 2382
8745.27 2399
8746.16 2389
8747.04 2492
8747.92 2388
8748.81 2468
8749.69 2478
8750.57 2535
8751.46 2499
8752.34 2605
8753.22 2620
8754.11 2592
8754.99 2737
8755.87 2766
8756.76 2856
8757.64 2832
8758.52 2847
8759.41 2916
8760.29 2980
8761.18 2957
8762.06 3084
8762.94 3230
8763.83 3431
8764.71 3707
8765.60 3921
8766.48 4139
8767.36 4366
8768.25 4508
8769.13 4722
8770.02 4643
8770.90 4666
8771.79 4535
8772.67 4549
8773.56 4508
8774.44 4477
8775.32 4387
8776.21 4365
8777.09 4364
8777.98 4714
8778.86 5307
8779.75 6158
8780.63 7561
8781.52 9632
8782.40 11790
8783.29 13826
8784.17 15575
8785.06 16537
8785.94 16754
8786.83 16316
8787.71 15071
8788.60 13262
8789.48 11628
8790.37 9873
8791.26 8262
8792.14 6970
8793.03 5994
8793.91 5213
8794.80 4593
8795.68 4246
8796.57 3977
8797.45 3837
8798.34 3815
8799.23 3897
8800.11 3967
8801.00 4049
8801.88 3860
8802.77 3811
8803.66 3690
8804.54 3420
8805.43 3190
8806.31 3020
8807.20 2729
8808.09 2606
8808.97 2450
8809.86 2381
8810.75 2413
8811.63 2496
8812.52 2445
8813.40 2483
8814.29 2471
8815.18 2502
8816.06 2494
8816.95 2429
8817.84 2476
8818.73 2593
8819.61 2665
8820.50 2824
8821.39 3017
8822.27 3242
8823.16 3400
8824.05 3369
8824.93 3279
8825.82 3192
8826.71 3070
8827.60 2976
8828.48 2687
8829.37 2661
8830.26 2491
8831.15 2375
8832.03 2299
8832.92 2213
8833.81 2171
8834.70 2205
8835.58 2196
8836.47 2167
8837.36 2221
8838.25 2287
8839.13 2305
8840.02 2317
8840.91 2292
8841.80 2293
8842.69 2363
8843.57 2344
8844.46 2391
8845.35 2399
8846.24 2507
8847.13 2515
8848.01 2540
8848.90 2527
8849.79 2589
8850.68 2494
8851.57 2546
8852.46 2509
8853.35 2504
8854.23 2530
8855.12 2477
8856.01 2540
8856.90 2487
8857.79 2550
8858.68 2655
8859.57 2655
8860.46 2657
8861.34 2664
8862.23 2643
8863.12 2661
8864.01 2596
8864.90 2530
8865.79 2415
8866.68 2439
8867.57 2303
8868.46 2202
8869.35 2209
8870.24 2184
8871.13 2134
8872.02 2058
8872.90 1952
8873.79 1956
8874.68 1935
8875.57 1922
8876.46 1867
8877.35 1898
8878.24 1890
8879.13 1916
8880.02 1852
8880.91 1814
8881.80 1844
8882.69 1800
8883.58 1832
8884.47 1840
8885.36 1751
8886.25 1699
8887.14 1707
8888.03 1656
8888.92 1688
8889.81 1679
8890.70 1631
8891.60 1540
8892.49 1578
8893.38 1534
8894.27 1471
8895.16 1511
8896.05 1483
8896.94 1490
8897.83 1560
8898.72 1622
8899.61 1516
8900.50 1532
8901.39 1508
8902.28 1450
8903.18 1378
8904.07 1385
8904.96 1388
8905.85 1336
8906.74 1240
8907.63 1215
8908.52 1236
8909.41 1225
8910.31 1248
8911.20 1218
8912.09 1231
8912.98 1169
8913.87 1161
8914.76 1226
8915.65 1214
8916.55 1202
8917.44 1217
8918.33 1155
8919.22 1155
8920.11 1141
8921.01 1154
8921.90 1168
8922.79 1085
8923.68 1136
8924.57 1168
8925.47 1163
8926.36 1167
8927.25 1206
8928.14 1233
8929.04 1244
8929.93 1243
8930.82 1330
8931.71 1340
8932.61 1267
8933.50 1243
8934.39 1230
8935.28 1236
8936.18 1198
8937.07 1130
8937.96 1195
8938.85 1184
8939.75 1057
8940.64 1088
8941.53 1092
8942.43 1058
8943.32 1036
8944.21 1020
8945.11 1014
8946.00 1001
8946.89 1012
8947.78 993
8948.68 988
8949.57 990
8950.47 1029
8951.36 994
8952.25 991
8953.15 1005
8954.04 1017
8954.93 995
8955.83 979
8956.72 1033
8957.61 1037
8958.51 993
8959.40 963
8960.30 949
8961.19 948
8962.08 906
8962.98 864
8963.87 881
8964.77 905
8965.66 916
8966.55 880
8967.45 954
8968.34 902
8969.24 881
8970.13 966
8971.03 958
8971.92 947
8972.82 949
8973.71 983
8974.60 964
8975.50 938
8976.39 911
8977.29 861
8978.18 936
8979.08 875
8979.97 807
8980.87 794
8981.76 804
8982.66 789
8983.55 776
8984.45 779
8985.34 752
8986.24 711
8987.13 736
8988.03 688
8988.92 716
8989.82 778
8990.72 737
8991.61 744
8992.51 725
8993.40 707
8994.30 735
8995.19 724
8996.09 687
8996.98 717
8997.88 731
8998.78 732
8999.67 709
9000.57 714
9001.46 667
9002.36 659
9003.26 670
9004.15 689
9005.05 675
9005.94 684
9006.84 684
9007.74 679
9008.63 672
9009.53 635
9010.43 693
9011.32 679
9012.22 731
9013.12 708
9014.01 700
9014.91 678
9015.81 677
9016.70 699
9017.60 706
9018.50 657
9019.39 651
9020.29 634
9021.19 679
9022.08 677
9022.98 663
9023.88 626
9024.78 635
9025.67 640
9026.57 663
9027.47 631
9028.36 686
9029.26 673
9030.16 664
9031.06 667
9031.95 649
9032.85 652
9033.75 653
9034.65 651
9035.54 658
9036.44 635
9037.34 627
9038.24 650
9039.14 644
9040.03 637
9040.93 620
9041.83 622
9042.73 691
9043.63 649
9044.52 607
9045.42 615
9046.32 618
9047.22 593
9048.12 651
9049.01 613
9049.91 635
9050.81 633
9051.71 653
9052.61 624
9053.51 619
9054.41 648
9055.30 622
9056.20 612
9057.10 602
9058.00 620
9058.90 624
9059.80 633
9060.70 589
9061.60 612
9062.50 555
9063.39 604
9064.29 587
9065.19 624
9066.09 627
9066.99 627
9067.89 596
9068.79 568
9069.69 592
9070.59 614
9071.49 569
9072.39 631
9073.29 640
9074.19 608
9075.09 612
9075.99 590
9076.89 600
9077.79 545
9078.69 568
9079.59 561
9080.49 567
9081.39 564
9082.29 566
9083.19 554
9084.09 542
9084.99 521
9085.89 583
9086.79 603
9087.69 559
9088.59 594
9089.49 596
9090.39 586
9091.29 562
9092.19 596
9093.09 563
9093.99 540
9094.89 555
9095.79 529
9096.69 549
9097.59 560
9098.49 522
9099.39 527
9100.29 502
9101.20 511
9102.10 532
9103.00 529
9103.90 540
9104.80 530
9105.70 526
9106.60 489
9107.50 542
9108.40 530
9109.31 524
9110.21 517
9111.11 506
9112.01 522
9112.91 549
9113.81 550
9114.72 507
9115.62 540
9116.52 523
9117.42 552
9118.32 488
9119.22 533
9120.13 543
9121.03 568
9121.93 548
9122.83 531
9123.73 541
9124.64 546
9125.54 505
9126.44 522
9127.34 539
9128.24 518
9129.15 516
9130.05 566
9130.95 524
9131.85 542
9132.76 569
9133.66 538
9134.56 524
9135.46 524
9136.37 507
9137.27 520
9138.17 476
9139.08 488
9139.98 507
9140.88 515
9141.78 493
9142.69 488
9143.59 537
9144.49 537
9145.40 509
9146.30 533
9147.20 561
9148.11 560
9149.01 516
9149.91 522
9150.82 522
9151.72 539
9152.62 522
9153.53 493
9154.43 532
9155.33 536
9156.24 534
9157.14 529
9158.05 524
9158.95 555
9159.85 559
9160.76 558
9161.66 571
9162.56 550
9163.47 536
9164.37 506
9165.28 545
9166.18 523
9167.09 527
9167.99 516
9168.89 519
9169.80 524
9170.70 554
9171.61 543
9172.51 543
9173.42 554
9174.32 483
9175.23 508
9176.13 492
9177.03 483
9177.94 490
9178.84 531
9179.75 531
9180.65 529
9181.56 511
9182.46 497
9183.37 536
9184.27 547
9185.18 519
9186.08 532
9186.99 540
9187.89 528
9188.80 531
9189.71 541
9190.61 524
9191.52 523
9192.42 544
9193.33 567
9194.23 558
9195.14 558
9196.04 564
9196.95 549
9197.86 548
9198.76 557
9199.67 583
9200.57 607
9201.48 624
9202.38 647
9203.29 625
9204.20 664
9205.10 611
9206.01 642
9206.92 641
9207.82 631
9208.73 614
9209.63 578
9210.54 577
9211.45 558
9212.35 558
9213.26 558
9214.17 558
9215.07 531
9215.98 580
9216.89 596
9217.79 617
9218.70 620
9219.61 637
9220.51 605
9221.42 573
9222.33 545
9223.23 586
9224.14 598
9225.05 546
9225.96 589
9226.86 582
9227.77 564
9228.68 566
9229.58 538
9230.49 538
9231.40 574
9232.31 540
9233.21 549
9234.12 537
9235.03 562
9235.94 560
9236.84 569
9237.75 567
9238.66 587
9239.57 581
9240.48 571
9241.38 570
9242.29 551
9243.20 539
9244.11 561
9245.02 556
9245.92 547
9246.83 536
9247.74 536
9248.65 546
9249.56 554
9250.46 553
9251.37 532
9252.28 535
9253.19 566
9254.10 546
9255.01 579
9255.92 528
9256.82 570
9257.73 554
9258.64 584
9259.55 565
9260.46 577
9261.37 581
9262.28 578
9263.19 591
9264.09 584
9265.00 553
9265.91 590
9266.82 579
9267.73 615
9268.64 634
9269.55 605
9270.46 644
9271.37 640
9272.28 659
9273.19 636
9274.10 671
9275.01 679
9275.92 666
9276.83 677
9277.74 686
9278.64 685
9279.55 724
9280.46 646
9281.37 669
9282.28 662
9283.19 659
9284.10 683
9285.01 622
9285.92 608
9286.83 634
9287.74 590
9288.65 584
9289.57 572
9290.48 577
9291.39 611
9292.30 590
9293.21 582
9294.12 556
9295.03 562
9295.94 564
9296.85 517
9297.76 572
9298.67 590
9299.58 567
9300.49 580
9301.40 570
9302.31 557
9303.22 571
9304.14 599
9305.05 595
9305.96 563
9306.87 561
9307.78 567
9308.69 553
9309.60 543
9310.51 533
9311.42 570
9312.34 607
9313.25 565
9314.16 547
9315.07 589
9315.98 560
9316.89 593
9317.81 549
9318.72 525
9319.63 468
9320.54 514
9321.45 494
9322.36 511
9323.28 550
9324.19 506
9325.10 545
9326.01 522
9326.92 533
9327.84 491
9328.75 503
9329.66 478
9330.57 550
9331.49 518
9332.40 546
9333.31 526
9334.22 523
9335.13 523
9336.05 520
9336.96 505
9337.87 502
9338.79 522
9339.70 512
9340.61 508
9341.52 470
9342.44 485
9343.35 509
9344.26 510
9345.18 476
9346.09 524
9347.00 509
9347.91 519
9348.83 516
9349.74 521
9350.65 545
9351.57 496
9352.48 520
9353.39 551
9354.31 533
9355.22 524
9356.13 498
9357.05 523
9357.96 544
9358.88 510
9359.79 497
9360.70 505
9361.62 526
9362.53 549
9363.44 519
9364.36 512
9365.27 478
9366.19 534
9367.10 513
9368.01 497
9368.93 497
9369.84 484
9370.76 494
9371.67 532
9372.59 486
9373.50 523
9374.41 497
9375.33 507
9376.24 508
9377.16 520
9378.07 514
9378.99 498
9379.90 486
9380.82 488
9381.73 521
9382.65 517
9383.56 508
9384.48 521
9385.39 561
9386.31 527
9387.22 538
9388.14 485
9389.05 533
9389.97 571
9390.88 501
9391.80 551
9392.71 572
9393.63 570
9394.54 589
9395.46 575
9396.37 577
9397.29 585
9398.21 589
9399.12 621
9400.04 578
9400.95 589
9401.87 553
9402.78 588
9403.70 570
9404.62 544
9405.53 536
9406.45 544
9407.36 576
9408.28 566
9409.20 558
9410.11 554
9411.03 543
9411.94 529
9412.86 549
9413.78 564
9414.69 556
9415.61 580
9416.53 577
9417.44 571
9418.36 569
9419.28 570
9420.19 597
9421.11 582
9422.03 594
9422.94 552
9423.86 598
9424.78 588
9425.69 536
9426.61 568
9427.53 580
9428.44 626
9429.36 592
9430.28 622
9431.20 660
9432.11 579
9433.03 563
9433.95 628
9434.87 648
9435.78 669
9436.70 711
9437.62 710
9438.54 703
9439.45 716
9440.37 746
9441.29 705
9442.21 661
9443.12 652
9444.04 660
9444.96 654
9445.88 688
9446.80 660
9447.71 672
9448.63 684
9449.55 702
9450.47 714
9451.39 689
9452.30 701
9453.22 788
9454.14 841
9455.06 854
9455.98 897
9456.90 895
9457.81 985
9458.73 952
9459.65 882
9460.57 883
9461.49 846
9462.41 757
9463.33 697
9464.24 666
9465.16 723
9466.08 691
9467.00 685
9467.92 677
9468.84 593
9469.76 598
9470.68 621
9471.60 637
9472.52 595
9473.44 551
9474.35 603
9475.27 618
9476.19 578
9477.11 647
9478.03 606
9478.95 640
9479.87 648
9480.79 655
9481.71 733
9482.63 631
9483.55 646
9484.47 623
9485.39 659
9486.31 617
9487.23 618
9488.15 642
9489.07 636
9489.99 627
9490.91 595
9491.83 636
9492.75 641
9493.67 620
9494.59 614
9495.51 663
9496.43 610
9497.35 622
9498.27 603
9499.19 621
9500.11 641
9501.03 610
9501.95 576
9502.88 580
9503.80 569
9504.72 597
9505.64 580
9506.56 610
9507.48 602
9508.40 672
9509.32 652
9510.24 664
9511.16 628
9512.08 632
9513.01 621
9513.93 635
9514.85 656
9515.77 674
9516.69 700
9517.61 667
9518.53 704
9519.46 722
9520.38 728
9521.30 715
9522.22 747
9523.14 736
9524.06 705
9524.98 727
9525.91 682
9526.83 737
9527.75 742
9528.67 739
9529.59 738
9530.52 771
9531.44 796
9532.36 881
9533.28 1006
9534.21 1077
9535.13 1126
9536.05 1201
9536.97 1268
9537.89 1171
9538.82 1144
9539.74 1112
9540.66 1077
9541.58 931
9542.51 871
9543.43 819
9544.35 788
9545.28 761
9546.20 706
9547.12 672
9548.04 671
9548.97 662
9549.89 640
9550.81 621
9551.74 601
9552.66 644
9553.58 635
9554.50 602
9555.43 602
9556.35 611
9557.27 653
9558.20 672
9559.12 626
9560.05 664
9560.97 695
9561.89 686
9562.82 688
9563.74 707
9564.66 689
9565.59 697
9566.51 669
9567.43 650
9568.36 678
9569.28 640
9570.21 633
9571.13 663
9572.05 641
9572.98 612
9573.90 636
9574.83 610
9575.75 626
9576.68 581
9577.60 623
9578.52 603
9579.45 611
9580.37 609
9581.30 575
9582.22 585
9583.15 545
9584.07 539
9585.00 543
9585.92 537
9586.85 539
9587.77 552
9588.69 530
9589.62 556
9590.54 518
9591.47 549
9592.39 556
9593.32 559
9594.24 558
9595.17 567
9596.10 568
9597.02 604
9597.95 564
9598.87 566
9599.80 564
9600.72 569
9601.65 571
9602.57 593
9603.50 614
9604.42 564
9605.35 622
9606.28 621
9607.20 575
9608.13 580
9609.05 613
9609.98 592
9610.90 577
9611.83 585
9612.76 591
9613.68 596
9614.61 628
9615.53 615
9616.46 632
9617.39 606
9618.31 582
9619.24 615
9620.17 599
9621.09 580
9622.02 623
9622.95 638
9623.87 622
9624.80 624
9625.73 606
9626.65 578
9627.58 608
9628.51 630
9629.43 626
9630.36 662
9631.29 666
9632.21 651
9633.14 645
9634.07 680
9634.99 705
9635.92 733
9636.85 715
9637.78 723
9638.70 696
9639.63 681
9640.56 702
9641.49 717
9642.41 745
9643.34 728
9644.27 742
9645.20 757
9646.12 776
9647.05 842
9647.98 873
9648.91 889
9649.83 963
9650.76 1020
9651.69 1061
9652.62 1118
9653.55 1143
9654.47 1113
9655.40 1086
9656.33 1033
9657.26 976
9658.19 898
9659.11 871
9660.04 822
9660.97 844
9661.90 741
9662.83 727
9663.76 696
9664.68 709
9665.61 706
9666.54 682
9667.47 686
9668.40 668
9669.33 692
9670.26 728
9671.19 770
9672.11 739
9673.04 712
9673.97 722
9674.90 742
9675.83 733
9676.76 683
9677.69 719
9678.62 785
9679.55 725
9680.48 785
9681.41 736
9682.34 716
9683.26 730
9684.19 734
9685.12 747
9686.05 751
9686.98 716
9687.91 740
9688.84 800
9689.77 779
9690.70 763
9691.63 809
9692.56 801
9693.49 762
9694.42 802
9695.35 814
9696.28 799
9697.21 789
9698.14 820
9699.07 861
9700.00 839
9700.93 866
9701.86 893
9702.79 922
9703.72 955
9704.65 914
9705.58 840
9706.51 849
9707.45 820
9708.38 800
9709.31 772
9710.24 745
9711.17 712
9712.10 726
9713.03 721
9713.96 706
9714.89 725
9715.82 707
9716.75 741
9717.68 755
9718.62 731
9719.55 741
9720.48 750
9721.41 758
9722.34 715
9723.27 728
9724.20 682
9725.13 665
9726.07 683
9727.00 650
9727.93 619
9728.86 661
9729.79 661
9730.72 628
9731.66 638
9732.59 644
9733.52 647
9734.45 655
9735.38 669
9736.32 643
9737.25 667
9738.18 643
9739.11 630
9740.04 689
9740.98 645
9741.91 640
9742.84 630
9743.77 590
9744.71 584
9745.64 600
9746.57 556
9747.50 585
9748.44 573
9749.37 558
9750.30 560
9751.23 560
9752.17 559
9753.10 536
9754.03 575
9754.96 559
9755.90 583
9756.83 553
9757.76 541
9758.70 551
9759.63 569
9760.56 556
9761.50 613
9762.43 610
9763.36 584
9764.30 545
9765.23 589
9766.16 624
9767.10 555
9768.03 588
9768.96 595
9769.90 577
9770.83 584
9771.76 603
9772.70 572
9773.63 609
9774.56 585
9775.50 594
9776.43 642
9777.37 612
9778.30 621
9779.23 635
9780.17 673
9781.10 699
9782.04 737
9782.97 706
9783.91 773
9784.84 745
9785.77 748
9786.71 730
9787.64 703
9788.58 689
9789.51 640
9790.45 608
9791.38 643
9792.32 603
9793.25 593
9794.19 582
9795.12 528
9796.05 551
9796.99 512
9797.92 524
9798.86 533
9799.79 526
9800.73 506
9801.66 546
9802.60 549
9803.54 540
9804.47 511
9805.41 545
9806.34 569
9807.28 578
9808.21 554
9809.15 529
9810.08 525
9811.02 512
9811.95 477
9812.89 494
9813.83 519
9814.76 464
9815.70 510
9816.63 503
9817.57 498
9818.50 452
9819.44 477
9820.38 529
9821.31 468
9822.25 474
9823.18 441
9824.12 440
9825.06 474
9825.99 482
9826.93 450
9827.87 456
9828.80 446
9829.74 467
9830.68 471
9831.61 435
9832.55 440
9833.49 441
9834.42 449
9835.36 439
9836.30 452
9837.23 437
9838.17 480
9839.11 460
9840.04 451
9840.98 430
9841.92 462
9842.85 441
9843.79 481
9844.73 464
9845.67 439
9846.60 488
9847.54 483
9848.48 471
9849.41 462
9850.35 462
9851.29 458
9852.23 453
9853.16 469
9854.10 426
9855.04 415
9855.98 468
9856.92 458
9857.85 459
9858.79 467
9859.73 430
9860.67 447
9861.60 451
9862.54 484
9863.48 445
9864.42 469
9865.36 473
9866.30 442
9867.23 427
9868.17 440
9869.11 428
9870.05 462
9870.99 440
9871.93 426
9872.86 409
9873.80 418
9874.74 426
9875.68 438
9876.62 442
9877.56 438
9878.50 446
9879.43 441
9880.37 424
9881.31 410
9882.25 446
9883.19 433
9884.13 435
9885.07 440
9886.01 450
9886.95 408
9887.89 414
9888.83 423
9889.76 447
9890.70 412
9891.64 402
9892.58 427
9893.52 395
9894.46 428
9895.40 412
9896.34 434
9897.28 388
9898.22 424
9899.16 425
9900.10 428
9901.04 444
9901.98 466
9902.92 421
9903.86 429
9904.80 441
9905.74 391
9906.68 404
9907.62 416
9908.56 404
9909.50 425
9910.44 399
9911.38 430
9912.32 441
9913.26 431
9914.20 441
9915.14 447
9916.08 435
9917.02 430
9917.97 429
9918.91 426
9919.85 424
9920.79 430
9921.73 399
9922.67 425
9923.61 440
9924.55 472
9925.49 478
9926.43 572
9927.37 580
9928.32 612
9929.26 629
9930.20 684
9931.14 666
9932.08 703
9933.02 695
9933.96 660
9934.90 613
9935.85 629
9936.79 526
9937.73 511
9938.67 459
9939.61 445
9940.55 443
9941.50 407
9942.44 384
9943.38 376
9944.32 453
9945.26 400
9946.21 418
9947.15 433
9948.09 414
9949.03 414
9949.97 411
9950.92 417
9951.86 415
9952.80 377
9953.74 421
9954.69 416
9955.63 394
9956.57 368
9957.51 387
9958.46 405
9959.40 385
9960.34 379
9961.28 367
9962.23 392
9963.17 397
9964.11 370
9965.06 400
9966.00 372
9966.94 392
9967.88 397
9968.83 391
9969.77 411
9970.71 403
9971.66 386
9972.60 377
9973.54 386
9974.49 355
9975.43 395
9976.37 365
9977.32 373
9978.26 361
9979.20 348
9980.15 345
9981.09 373
9982.03 386
9982.98 364
9983.92 324
9984.87 340
9985.81 343
9986.75 359
9987.70 358
9988.64 373
9989.59 359
9990.53 345
9991.47 373
9992.42 384
9993.36 383
9994.31 373
9995.25 377
9996.20 407
9997.14 405
9998.08 386
9999.03 432
9999.97 420
10000.92 409
10001.86 396
10002.81 440
10003.75 456
10004.70 443
10005.64 480
10006.59 451
10007.53 436
10008.48 431
10009.42 406
10010.37 445
10011.31 447
10012.26 429
10013.20 421
10014.15 373
10015.09 421
10016.04 401
10016.98 403
10017.93 371
10018.87 392
10019.82 366
10020.77 392
10021.71 380
10022.66 385
10023.60 405
10024.55 418
10025.49 391
10026.44 359
10027.39 380
10028.33 422
10029.28 416
10030.22 416
10031.17 399
10032.12 368
10033.06 361
10034.01 365
10034.95 375
10035.90 357
10036.85 356
10037.79 356
10038.74 387
10039.69 345
10040.63 346
10041.58 361
10042.53 370
10043.47 390
10044.42 358
10045.37 351
10046.31 359
10047.26 407
10048.21 386
10049.15 343
10050.10 324
10051.05 339
10051.99 324
10052.94 342
10053.89 361
10054.83 324
10055.78 345
10056.73 324
10057.68 375
10058.62 330
10059.57 334
10060.52 330
10061.47 352
10062.41 348
10063.36 350
10064.31 353
10065.26 310
10066.20 339
10067.15 367
10068.10 347
10069.05 324
10070.00 342
10070.94 340
10071.89 377
10072.84 360
10073.79 334
10074.74 341
10075.68 352
10076.63 352
10077.58 332
10078.53 349
10079.48 321
10080.42 321
10081.37 354
10082.32 336
10083.27 333
10084.22 338
10085.17 332
10086.12 334
10087.06 354
10088.01 356
10088.96 339
10089.91 322
10090.86 326
10091.81 358
10092.76 326
10093.71 329
10094.66 321
10095.60 328
10096.55 327
10097.50 327
10098.45 339
10099.40 355
10100.35 383
10101.30 347
10102.25 340
10103.20 317
10104.15 350
10105.10 334
10106.05 310
10107.00 347
10107.95 338
10108.90 325
10109.85 347
10110.80 357
10111.75 333
10112.70 354
10113.65 362
10114.60 331
10115.55 331
10116.50 369
10117.45 347
10118.40 321
10119.35 310
10120.30 334
10121.25 320
10122.20 334
10123.15 317
10124.10 334
10125.05 362
10126.00 338
10126.95 353
10127.90 370
10128.85 351
10129.80 342
10130.75 343
10131.70 371
10132.65 345
10133.60 305
10134.56 332
10135.51 349
10136.46 333
10137.41 350
10138.36 336
10139.31 345
10140.26 327
10141.21 372
10142.16 366
10143.12 326
10144.07 352
10145.02 355
10145.97 380
10146.92 344
10147.87 381
10148.82 373
10149.78 380
10150.73 366
10151.68 389
10152.63 385
10153.58 374
10154.53 351
10155.49 386
10156.44 392
10157.39 393
10158.34 405
10159.29 406
10160.25 431
10161.20 442
10162.15 436
10163.10 407
10164.06 458
10165.01 456
10165.96 491
10166.91 484
10167.87 502
10168.82 527
10169.77 498
10170.72 488
10171.68 480
10172.63 459
10173.58 417
10174.53 426
10175.49 446
10176.44 385
10177.39 418
10178.35 431
10179.30 406
10180.25 426
10181.21 447
10182.16 437
10183.11 387
10184.06 411
10185.02 407
10185.97 397
10186.92 400
10187.88 367
10188.83 409
10189.79 380
10190.74 393
10191.69 397
10192.65 367
10193.60 393
10194.55 389
10195.51 368
10196.46 401
10197.41 374
10198.37 394
10199.32 351
10200.28 367
10201.23 378
10202.18 401
10203.14 388
10204.09 355
10205.05 373
10206.00 393
10206.96 436
10207.91 411
10208.86 397
10209.82 382
10210.77 396
10211.73 396
10212.68 402
10213.64 412
10214.59 393
10215.55 403
10216.50 420
10217.46 386
10218.41 368
10219.37 401
10220.32 372
10221.28 388
10222.23 362
10223.19 408
10224.14 334
10225.10 318
10226.05 360
10227.01 376
10227.96 356
10228.92 359
10229.87 351
10230.83 335
10231.78 353
10232.74 364
10233.70 368
10234.65 359
10235.61 404
10236.56 386
10237.52 387
10238.47 377
10239.43 394
10240.39 404
10241.34 401
10242.30 425
10243.25 396
10244.21 398
10245.17 384
10246.12 343
10247.08 330
10248.03 381
10248.99 375
10249.95 340
10250.90 331
10251.86 388
10252.82 340
10253.77 324
10254.73 338
10255.69 337
10256.64 335
10257.60 324
10258.56 342
10259.51 334
10260.47 320
10261.43 328
10262.38 325
10263.34 322
10264.30 351
10265.25 304
10266.21 347
10267.17 357
10268.13 343
10269.08 310
10270.04 320
10271.00 308
10271.95 298
10272.91 316
10273.87 332
10274.83 309
10275.78 324
10276.74 309
10277.70 298
10278.66 347
10279.62 366
10280.57 357
10281.53 341
10282.49 312
10283.45 291
10284.40 301
10285.36 287
10286.32 344
10287.28 320
10288.24 334
10289.20 299
10290.15 294
10291.11 327
10292.07 300
10293.03 305
10293.99 329
10294.95 337
10295.90 303
10296.86 303
10297.82 316
10298.78 318
10299.74 287
10300.70 345
10301.66 319
10302.61 291
10303.57 285
10304.53 298
10305.49 292
10306.45 322
10307.41 336
10308.37 296
10309.33 308
10310.29 299
10311.25 314
10312.20 267
10313.16 300
10314.12 327
10315.08 307
10316.04 300
10317.00 311
10317.96 260
10318.92 289
10319.88 307
10320.84 313
10321.80 296
10322.76 303
10323.72 292
10324.68 310
10325.64 307
10326.60 307
10327.56 275
10328.52 260
10329.48 298
10330.44 329
10331.40 309
10332.36 279
10333.32 315
10334.28 339
10335.24 311
10336.20 276
10337.16 303
10338.12 303
10339.08 291
10340.04 303
10341.00 293
10341.96 311
10342.92 281
10343.88 317
10344.85 311
10345.81 298
10346.77 286
10347.73 284
10348.69 316
10349.65 309
10350.61 305
10351.57 292
10352.53 286
10353.49 293
10354.46 276
10355.42 283
10356.38 306
10357.34 290
10358.30 310
10359.26 290
10360.22 306
10361.19 316
10362.15 315
10363.11 308
10364.07 301
10365.03 306
10365.99 308
10366.96 308
10367.92 303
10368.88 309
10369.84 338
10370.80 363
10371.77 331
10372.73 342
10373.69 347
10374.65 338
10375.61 345
10376.58 388
10377.54 355
10378.50 339
10379.46 301
10380.43 305
10381.39 296
10382.35 292
10383.31 309
10384.28 296
10385.24 341
10386.20 283
10387.16 313
10388.13 286
10389.09 282
10390.05 289
10391.02 330
10391.98 290
10392.94 286
10393.90 278
10394.87 292
10395.83 316
10396.79 291
10397.76 309
10398.72 304
10399.68 287
10400.65 300
10401.61 295
10402.57 284
10403.54 302
10404.50 306
10405.46 304
10406.43 285
10407.39 303
10408.36 310
10409.32 296
10410.28 298
10411.25 314
10412.21 323
10413.17 293
10414.14 315
10415.10 285
10416.07 341
10417.03 345
10418.00 323
10418.96 318
10419.92 329
10420.89 315
10421.85 347
10422.82 360
10423.78 377
10424.75 341
10425.71 354
10426.67 354
10427.64 372
10428.60 332
10429.57 327
10430.53 321
10431.50 310
10432.46 308
10433.43 293
10434.39 336
10435.36 308
10436.32 262
10437.29 299
10438.25 315
10439.22 309
10440.18 312
10441.15 298
10442.11 298
10443.08 312
10444.04 277
10445.01 304
10445.98 305
10446.94 284
10447.91 299
10448.87 300
10449.84 299
10450.80 328
10451.77 309
10452.74 297
10453.70 272
10454.67 253
10455.63 263
10456.60 294
10457.57 297
10458.53 294
10459.50 283
10460.46 306
10461.43 281
10462.40 314
10463.36 311
10464.33 263
10465.29 279
10466.26 280
10467.23 299
10468.19 286
10469.16 276
10470.13 275
10471.09 281
10472.06 275
10473.03 261
10473.99 295
10474.96 314
10475.93 301
10476.89 282
10477.86 285
10478.83 309
10479.80 283
10480.76 306
10481.73 298
10482.70 259
10483.66 306
10484.63 261
10485.60 273
10486.57 277
10487.53 309
10488.50 312
10489.47 285
10490.44 323
10491.40 310
10492.37 271
10493.34 295
10494.31 312
10495.27 277
10496.24 275
10497.21 268
10498.18 306
10499.15 292
10500.11 317
10501.08 294
10502.05 303
10503.02 291
10503.99 286
10504.95 270
10505.92 297
10506.89 284
10507.86 269
10508.83 306
10509.80 272
10510.76 259
10511.73 274
10512.70 294
10513.67 276
10514.64 301
10515.61 305
10516.58 301
10517.55 287
10518.51 289
10519.48 259
10520.45 283
10521.42 286
10522.39 295
10523.36 303
10524.33 293
10525.30 303
10526.27 337
10527.24 290
10528.20 305
10529.17 292
10530.14 299
10531.11 299
10532.08 295
10533.05 315
10534.02 319
10534.99 314
10535.96 307
10536.93 307
10537.90 305
10538.87 275
10539.84 280
10540.81 275
10541.78 315
10542.75 311
10543.72 320
10544.69 298
10545.66 305
10546.63 300
10547.60 325
10548.57 294
10549.54 302
10550.51 314
10551.48 299
10552.45 310
10553.42 295
10554.39 302
10555.36 316
10556.33 345
10557.30 330
10558.27 296
10559.25 306
10560.22 346
10561.19 367
10562.16 402
10563.13 391
10564.10 417
10565.07 366
10566.04 394
10567.01 416
10567.98 368
10568.96 410
10569.93 377
10570.90 340
10571.87 320
10572.84 343
10573.81 322
10574.78 318
10575.75 288
10576.73 319
10577.70 306
10578.67 299
10579.64 277
10580.61 305
10581.58 312
10582.56 309
10583.53 312
10584.50 299
10585.47 305
10586.44 298
10587.42 309
10588.39 331
10589.36 309
10590.33 279
10591.30 307
10592.28 288
10593.25 305
10594.22 300
10595.19 339
10596.17 340
10597.14 317
10598.11 327
10599.08 342
10600.06 338
10601.03 323
10602.00 294
10602.97 322
10603.95 332
10604.92 302
10605.89 298
10606.87 299
10607.84 302
10608.81 294
10609.78 295
10610.76 316
10611.73 314
10612.70 303
10613.68 291
10614.65 303
10615.62 322
10616.60 297
10617.57 303
10618.54 281
10619.52 278
10620.49 279
10621.46 318
10622.44 332
10623.41 280
10624.39 290
10625.36 326
10626.33 317
10627.31 300
10628.28 302
10629.25 311
10630.23 352
10631.20 336
10632.18 322
10633.15 314
10634.13 340
10635.10 341
10636.07 354
10637.05 328
10638.02 342
10639.00 339
10639.97 356
10640.95 361
10641.92 358
10642.89 365
10643.87 323
10644.84 339
10645.82 372
10646.79 362
10647.77 335
10648.74 313
10649.72 331
10650.69 313
10651.67 343
10652.64 309
10653.62 314
10654.59 296
10655.57 343
10656.54 308
10657.52 287
10658.49 294
10659.47 316
10660.44 291
10661.42 315
10662.40 326
10663.37 274
10664.35 337
10665.32 305
10666.30 309
10667.27 318
10668.25 305
10669.23 286
10670.20 326
10671.18 311
10672.15 274
10673.13 300
10674.10 352
10675.08 337
10676.06 309
10677.03 318
10678.01 293
10678.99 303
10679.96 308
10680.94 325
10681.91 318
10682.89 338
10683.87 285
10684.84 313
10685.82 322
10686.80 362
10687.77 354
10688.75 346
10689.73 346
10690.70 303
10691.68 338
10692.66 326
10693.63 347
10694.61 314
10695.59 314
10696.57 275
10697.54 291
10698.52 298
10699.50 306
10700.47 308
10701.45 303
10702.43 294
10703.41 308
10704.38 313
10705.36 291
10706.34 283
10707.32 273
10708.29 279
10709.27 272
10710.25 296
10711.23 302
10712.20 306
10713.18 293
10714.16 277
10715.14 259
10716.12 271
10717.09 290
10718.07 302
10719.05 301
10720.03 316
10721.01 274
10721.98 272
10722.96 296
10723.94 291
10724.92 296
10725.90 268
10726.88 306
10727.85 294
10728.83 307
10729.81 287
10730.79 292
10731.77 281
10732.75 278
10733.73 295
10734.70 291
10735.68 260
10736.66 274
10737.64 262
10738.62 286
10739.60 284
10740.58 281
10741.56 300
10742.54 299
10743.52 318
10744.49 310
10745.47 301
10746.45 285
10747.43 287
10748.41 281
10749.39 299
10750.37 288
10751.35 276
10752.33 291
10753.31 289
10754.29 290
10755.27 286
10756.25 301
10757.23 280
10758.21 309
10759.19 293
10760.17 321
10761.15 286
10762.13 304
10763.11 280
10764.09 297
10765.07 279
10766.05 304
10767.03 292
10768.01 293
10768.99 295
10769.97 276
10770.95 298
10771.93 298
10772.91 282
10773.89 298
10774.87 301
10775.85 307
10776.83 312
10777.81 291
10778.80 297
10779.78 304
10780.76 298
10781.74 273
10782.72 300
10783.70 301
10784.68 289
10785.66 291
10786.64 276
10787.62 289
10788.61 284
10789.59 308
10790.57 284
10791.55 295
10792.53 267
10793.51 284
10794.49 281
10795.48 285
10796.46 292
10797.44 285
10798.42 264
10799.40 237
10800.38 286
10801.37 268
10802.35 270
10803.33 267
10804.31 291
10805.29 274
10806.28 309
10807.26 271
10808.24 281
10809.22 277
10810.20 293
10811.19 290
10812.17 296
10813.15 243
10814.13 266
10815.12 283
10816.10 302
10817.08 300
10818.06 274
10819.05 311
10820.03 251
10821.01 259
10822.00 252
10822.98 304
10823.96 272
10824.94 277
10825.93 259
10826.91 303
10827.89 262
10828.88 273
10829.86 276
10830.84 323
10831.83 273
10832.81 261
10833.79 288
10834.78 255
10835.76 290
10836.74 284
10837.73 263
10838.71 260
10839.69 290
10840.68 287
10841.66 296
10842.64 287
10843.63 275
10844.61 295
10845.60 285
10846.58 290
10847.56 274
10848.55 291
10849.53 302
10850.51 325
10851.50 292
10852.48 300
10853.47 306
10854.45 319
10855.44 256
10856.42 282
10857.40 286
10858.39 268
10859.37 286
10860.36 290
10861.34 271
10862.33 297
10863.31 321
10864.30 304
10865.28 266
10866.27 309
10867.25 313
10868.24 283
10869.22 308
10870.21 293
10871.19 266
10872.18 273
10873.16 266
10874.15 280
10875.13 292
10876.12 299
10877.10 305
10878.09 310
10879.07 303
10880.06 288
10881.04 282
10882.03 310
10883.01 304
10884.00 311
10884.99 306
10885.97 327
10886.96 324
10887.94 353
10888.93 349
10889.91 317
10890.90 329
10891.89 330
10892.87 381
10893.86 360
10894.84 331
10895.83 356
10896.82 367
10897.80 359
10898.79 337
10899.78 372
10900.76 343
10901.75 369
10902.73 344
10903.72 330
10904.71 302
10905.69 290
10906.68 311
10907.67 327
10908.65 282
10909.64 323
10910.63 325
10911.61 349
10912.60 318
10913.59 311
10914.58 333
10915.56 339
10916.55 333
10917.54 299
10918.52 308
10919.51 293
10920.50 331
10921.49 299
10922.47 315
10923.46 296
10924.45 332
10925.44 329
10926.42 366
10927.41 341
10928.40 314
10929.39 317
10930.37 350
10931.36 358
10932.35 342
10933.34 357
10934.32 353
10935.31 341
10936.30 356
10937.29 370
10938.28 352
10939.26 359
10940.25 369
10941.24 366
10942.23 344
10943.22 335
10944.21 362
10945.19 384
10946.18 349
10947.17 335
10948.16 344
10949.15 325
10950.14 368
10951.13 341
10952.11 350
10953.10 354
10954.09 374
10955.08 383
10956.07 363
10957.06 376
10958.05 362
10959.04 397
10960.03 417
10961.01 434
10962.00 415
10962.99 411
10963.98 434
10964.97 452
10965.96 420
10966.95 456
10967.94 415
10968.93 425
10969.92 397
10970.91 380
10971.90 365
10972.89 365
10973.88 396
10974.87 364
10975.86 402
10976.85 366
10977.84 379
10978.83 376
10979.82 388
10980.81 434
10981.80 391
10982.79 391
10983.78 391
10984.77 397
10985.76 401
10986.75 380
10987.74 395
10988.73 386
10989.72 384
10990.71 406
10991.70 382
10992.69 396
10993.68 421
10994.67 395
10995.66 402
10996.65 444
10997.64 473
10998.63 466
10999.62 463
11000.61 489
11001.61 554
11002.60 532
11003.59 557
11004.58 530
11005.57 552
11006.56 524
11007.55 495
11008.54 505
11009.53 493
11010.53 472
11011.52 470
11012.51 434
11013.50 419
11014.49 417
11015.48 396
11016.47 372
11017.47 348
11018.46 379
11019.45 333
11020.44 387
11021.43 369
11022.43 372
11023.42 366
11024.41 375
11025.40 346
11026.39 358
11027.39 347
11028.38 368
11029.37 347
11030.36 362
11031.35 364
11032.35 386
11033.34 351
11034.33 387
11035.32 380
11036.32 349
11037.31 386
11038.30 373
11039.29 366
11040.29 371
11041.28 373
11042.27 368
11043.26 369
11044.26 382
11045.25 395
11046.24 371
11047.24 360
11048.23 378
11049.22 375
11050.22 394
11051.21 355
11052.20 369
11053.20 367
11054.19 368
11055.18 369
11056.18 386
11057.17 329
11058.16 368
11059.16 326
11060.15 370
11061.14 379
11062.14 372
11063.13 401
11064.12 361
11065.12 366
11066.11 354
11067.11 358
11068.10 353
11069.09 377
11070.09 385
11071.08 397
11072.08 347
11073.07 401
11074.06 413
11075.06 429
11076.05 377
11077.05 419
11078.04 417
11079.04 396
11080.03 429
11081.02 426
11082.02 407
11083.01 398
11084.01 394
11085.00 401
11086.00 364
11086.99 359
11087.99 384
11088.98 372
11089.98 363
11090.97 381
11091.97 386
11092.96 379
11093.96 425
11094.95 370
11095.95 349
11096.94 346
11097.94 339
11098.93 365
11099.93 378
11100.92 358
11101.92 374
11102.91 384
11103.91 342
11104.91 371
11105.90 380
11106.90 383
11107.89 369
11108.89 351
11109.88 357
11110.88 381
11111.88 352
11112.87 358
11113.87 375
11114.86 319
11115.86 335
11116.86 341
11117.85 376
11118.85 367
11119.85 385
11120.84 348
11121.84 369
11122.83 355
11123.83 386
11124.83 366
11125.82 328
11126.82 371
11127.82 381
11128.81 351
11129.81 359
11130.81 323
11131.80 319
11132.80 360
11133.80 357
11134.79 354
11135.79 314
11136.79 363
11137.79 344
11138.78 328
11139.78 345
11140.78 343
11141.77 348
11142.77 387
11143.77 340
11144.77 321
11145.76 337
11146.76 334
11147.76 361
11148.76 339
11149.75 343
11150.75 305
11151.75 348
11152.75 348
11153.74 372
11154.74 336
11155.74 360
11156.74 383
11157.74 361
11158.73 350
11159.73 335
11160.73 345
11161.73 352
11162.73 374
11163.72 388
11164.72 324
11165.72 327
11166.72 327
11167.72 318
11168.72 355
11169.72 316
11170.71 349
11171.71 344
11172.71 331
11173.71 346
11174.71 371
11175.71 334
11176.71 322
11177.70 345
11178.70 359
11179.70 347
11180.70 310
11181.70 356
11182.70 320
11183.70 348
11184.70 329
11185.70 345
11186.70 333
11187.70 373
11188.70 348
11189.69 334
11190.69 349
11191.69 352
11192.69 340
11193.69 335
11194.69 337
11195.69 325
11196.69 328
11197.69 341
11198.69 348
11199.69 341
11200.69 341
11201.69 332
11202.69 345
11203.69 342
11204.69 333
11205.69 348
11206.69 325
11207.69 347
11208.69 348
11209.69 366
11210.69 333
11211.69 340
11212.69 361
11213.69 359
11214.69 329
11215.69 372
11216.70 334
11217.70 349
11218.70 346
11219.70 333
11220.70 346
11221.70 372
11222.70 357
11223.70 354
11224.70 374
11225.70 364
11226.70 367
11227.70 357
11228.71 372
11229.71 343
11230.71 377
11231.71 350
11232.71 354
11233.71 337
11234.71 369
11235.72 368
11236.72 375
11237.72 366
11238.72 379
11239.72 365
11240.72 341
11241.72 345
11242.73 373
11243.73 361
11244.73 347
11245.73 369
11246.73 365
11247.74 356
11248.74 360
11249.74 372
11250.74 374
11251.74 364
11252.75 342
11253.75 352
11254.75 360
11255.75 384
11256.76 364
11257.76 362
11258.76 373
11259.76 365
11260.77 393
11261.77 366
11262.77 380
11263.77 367
11264.78 391
11265.78 367
11266.78 397
11267.79 396
11268.79 388
11269.79 364
11270.79 396
11271.80 404
11272.80 393
11273.80 407
11274.81 369
11275.81 395
11276.81 388
11277.82 423
11278.82 403
11279.82 431
11280.83 401
11281.83 389
11282.83 406
11283.84 382
11284.84 412
11285.85 419
11286.85 410
11287.85 412
11288.86 414
11289.86 422
11290.86 426
11291.87 381
11292.87 432
11293.88 392
11294.88 413
11295.88 380
11296.89 404
11297.89 418
11298.90 434
11299.90 438
11300.91 434
11301.91 436
11302.91 441
11303.92 462
11304.92 435
11305.93 469
11306.93 441
11307.94 455
11308.94 446
11309.95 452
11310.95 444
11311.96 453
11312.96 468
11313.97 454
11314.97 481
11315.98 481
11316.98 471
11317.99 467
11318.99 478
11320.00 492
11321.00 492
11322.01 493
11323.01 488
11324.02 484
11325.02 478
11326.03 462
11327.04 496
11328.04 487
11329.05 506
11330.05 448
11331.06 431
11332.06 509
11333.07 503
11334.08 488
11335.08 455
11336.09 491
11337.09 490
11338.10 504
11339.11 524
11340.11 541
11341.12 529
11342.12 538
11343.13 554
11344.14 521
11345.14 525
11346.15 503
11347.16 533
11348.16 547
11349.17 562
11350.18 566
11351.18 573
11352.19 506
11353.19 544
11354.20 526
11355.21 573
11356.22 545
11357.22 541
11358.23 548
11359.24 561
11360.24 569
11361.25 574
11362.26 531
11363.26 564
11364.27 575
11365.28 564
11366.29 574
11367.29 549
11368.30 591
11369.31 595
11370.32 574
11371.32 585
11372.33 577
11373.34 580
11374.35 605
11375.35 574
11376.36 609
11377.37 641
11378.38 641
11379.38 635
11380.39 642
11381.40 664
11382.41 643
11383.42 636
11384.42 651
11385.43 695
11386.44 662
11387.45 693
11388.46 669
11389.47 705
11390.47 668
11391.48 690
11392.49 694
11393.50 697
11394.51 706
11395.52 724
11396.53 707
11397.53 666
11398.54 699
11399.55 739
11400.56 729
11401.57 766
11402.58 732
11403.59 755
11404.60 772
11405.61 781
11406.61 724
11407.62 763
11408.63 775
11409.64 752
11410.65 746
11411.66 772
11412.67 774
11413.68 767
11414.69 783
11415.70 832
11416.71 893
11417.72 876
11418.73 789
11419.74 872
11420.75 858
11421.76 823
11422.77 893
11423.78 875
11424.79 852
11425.80 880
11426.81 894
11427.82 867
11428.83 888
11429.84 890
11430.85 875
11431.86 913
11432.87 899
11433.88 896
11434.89 885
11435.90 902
11436.91 952
11437.92 913
11438.93 961
11439.94 970
11440.95 952
11441.96 984
11442.97 964
11443.98 986
11444.99 1011
11446.00 983
11447.01 975
11448.02 982
11449.04 976
11450.05 991
11451.06 977
11452.07 1015
11453.08 975
11454.09 1003
11455.10 995
11456.11 999
11457.13 1018
11458.14 1040
11459.15 1086
11460.16 1054
11461.17 1072
11462.18 1089
11463.19 1077
11464.21 1086
11465.22 1118
11466.23 1092
11467.24 1132
11468.25 1169
11469.26 1165
11470.28 1131
11471.29 1097
11472.30 1153
11473.31 1187
11474.32 1202
11475.34 1234
11476.35 1234
11477.36 1236
11478.37 1237
11479.39 1238
11480.40 1287
11481.41 1305
11482.42 1273
11483.44 1329
11484.45 1369
11485.46 1397
11486.47 1426
11487.49 1433
11488.50 1473
11489.51 1473
11490.52 1463
11491.54 1482
11492.55 1518
11493.56 1538
11494.58 1542
11495.59 1591
11496.60 1614
11497.61 1632
11498.63 1720
11499.64 1688
11500.65 1711
11501.67 1796
11502.68 1778
11503.69 1806
11504.71 1879
11505.72 1909
11506.73 1937
11507.75 2050
11508.76 2031
11509.78 2103
11510.79 2084
11511.80 2098
11512.82 2191
11513.83 2220
11514.84 2246
11515.86 2242
11516.87 2267
11517.89 2226
11518.90 2328
11519.91 2420
11520.93 2436
11521.94 2578
11522.96 2632
11523.97 2695
11524.99 2844
11526.00 3005
11527.01 3113
11528.03 3149
11529.04 3410
11530.06 3530
11531.07 3672
11532.09 3788
11533.10 3931
11534.12 4064
11535.13 4328
11536.15 4418
11537.16 4583
11538.18 4744
11539.19 5065
11540.21 5359
11541.22 5768
11542.24 6295
11543.25 7059
11544.27 7787
11545.28 8556
11546.30 9400
11547.31 10258
11548.33 11012
11549.34 11635
11550.36 11946
11551.37 11852
11552.39 11694
11553.40 11109
11554.42 10421
11555.44 9472
11556.45 8649
11557.47 7600
11558.48 6676
11559.50 5785
11560.51 5121
11561.53 4541
11562.55 4093
11563.56 3741
11564.58 3371
11565.60 3236
11566.61 3172
11567.63 3007
11568.64 2845
11569.66 2737
11570.68 2666
11571.69 2652
11572.71 2599
11573.73 2512
11574.74 2542
11575.76 2457
11576.78 2435
11577.79 2410
11578.81 2440
11579.83 2514
11580.84 2487
11581.86 2498
11582.88 2579
11583.89 2597
11584.91 2703
11585.93 2800
11586.94 2794
11587.96 2842
11588.98 2999
11590.00 2935
11591.01 2861
11592.03 2770
11593.05 2647
11594.06 2554
11595.08 2423
11596.10 2226
11597.12 2165
11598.13 2029
11599.15 1985
11600.17 1856
11601.19 1855
11602.21 1850
11603.22 1829
11604.24 1849
11605.26 1828
11606.28 1792
11607.29 1837
11608.31 1846
11609.33 1842
11610.35 1830
11611.37 1829
11612.38 1897
11613.40 1909
11614.42 1944
11615.44 1916
11616.46 1957
11617.48 1921
11618.49 1962
11619.51 2000
11620.53 2007
11621.55 2082
11622.57 2083
11623.59 2122
11624.61 2239
11625.63 2176
11626.64 2174
11627.66 2272
11628.68 2295
11629.70 2300
11630.72 2305
11631.74 2204
11632.76 2163
11633.78 2161
11634.80 2111
11635.82 2134
11636.83 2041
11637.85 1958
11638.87 1925
11639.89 1939
11640.91 1879
11641.93 1855
11642.95 1857
11643.97 1859
11644.99 1808
11646.01 1815
11647.03 1794
11648.05 1787
11649.07 1824
11650.09 1778
11651.11 1786
11652.13 1746
11653.15 1754
11654.17 1741
11655.19 1708
11656.21 1711
11657.23 1642
11658.25 1687
11659.27 1679
11660.29 1658
11661.31 1685
11662.33 1618
11663.35 1582
11664.37 1647
11665.39 1624
11666.41 1602
11667.43 1572
11668.45 1519
11669.47 1423
11670.49 1445
11671.52 1421
11672.54 1440
11673.56 1384
11674.58 1344
11675.60 1349
11676.62 1332
11677.64 1288
11678.66 1216
11679.68 1244
11680.70 1210
11681.73 1200
11682.75 1234
11683.77 1156
11684.79 1171
11685.81 1167
11686.83 1190
11687.85 1150
11688.88 1158
11689.90 1187
11690.92 1200
11691.94 1229
11692.96 1184
11693.98 1175
11695.01 1192
11696.03 1180
11697.05 1197
11698.07 1208
11699.09 1197
11700.12 1184
11701.14 1101
11702.16 1110
11703.18 1123
11704.20 1089
11705.23 1064
11706.25 1043
11707.27 1012
11708.29 1005
11709.32 995
11710.34 967
11711.36 916
11712.38 924
11713.41 920
11714.43 916
11715.45 923
11716.47 958
11717.50 930
11718.52 929
11719.54 936
11720.57 927
11721.59 935
11722.61 908
11723.63 911
11724.66 899
11725.68 849
11726.70 840
11727.73 850
11728.75 847
11729.77 845
11730.80 819
11731.82 827
11732.84 829
11733.87 807
11734.89 771
11735.91 814
11736.94 820
11737.96 820
11738.99 823
11740.01 825
11741.03 844
11742.06 821
11743.08 806
11744.11 752
11745.13 755
11746.15 769
11747.18 686
11748.20 734
11749.23 695
11750.25 684
11751.27 697
11752.30 701
11753.32 682
11754.35 667
11755.37 611
11756.40 616
11757.42 645
11758.45 635
11759.47 645
11760.49 612
11761.52 633
11762.54 633
11763.57 620
11764.59 630
11765.62 641
11766.64 637
11767.67 606
11768.69 598
11769.72 558
11770.74 559
11771.77 615
11772.79 632
11773.82 592
11774.84 617
11775.87 597
11776.90 611
11777.92 583
11778.95 617
11779.97 613
11781.00 607
11782.02 580
11783.05 588
11784.07 571
11785.10 549
11786.13 559
11787.15 563
11788.18 585
11789.20 570
11790.23 543
11791.26 524
11792.28 552
11793.31 533
11794.33 532
11795.36 532
11796.39 547
11797.41 550
11798.44 566
11799.47 561
11800.49 519
11801.52 526
11802.55 562
11803.57 567
11804.60 511
11805.62 505
11806.65 517
11807.68 514
11808.71 495
11809.73 510
11810.76 513
11811.79 500
11812.81 530
11813.84 497
11814.87 496
11815.89 542
11816.92 536
11817.95 527
11818.98 501
11820.00 503
11821.03 511
11822.06 476
11823.08 484
11824.11 514
11825.14 502
11826.17 482
11827.19 458
11828.22 481
11829.25 472
11830.28 476
11831.31 462
11832.33 450
11833.36 437
11834.39 469
11835.42 456
11836.45 507
11837.47 440
11838.50 460
11839.53 436
11840.56 450
11841.59 460
11842.61 452
11843.64 449
11844.67 455
11845.70 458
11846.73 446
11847.76 443
11848.78 456
11849.81 451
11850.84 431
11851.87 402
11852.90 439
11853.93 440
11854.96 457
11855.99 454
11857.01 423
11858.04 446
11859.07 433
11860.10 428
11861.13 395
11862.16 399
11863.19 444
11864.22 435
11865.25 449
11866.28 404
11867.31 409
11868.34 387
11869.36 396
11870.39 390
11871.42 411
11872.45 418
11873.48 421
11874.51 427
11875.54 426
11876.57 393
11877.60 424
11878.63 438
11879.66 428
11880.69 394
11881.72 377
11882.75 415
11883.78 415
11884.81 415
11885.84 398
11886.87 396
11887.90 414
11888.93 421
11889.96 447
11890.99 427
11892.02 423
11893.05 402
11894.08 413
11895.11 401
11896.15 405
11897.18 389
11898.21 412
11899.24 411
11900.27 387
11901.30 365
11902.33 392
11903.36 392
11904.39 400
11905.42 391
11906.45 391
11907.49 425
11908.52 420
11909.55 405
11910.58 389
11911.61 412
11912.64 436
11913.67 424
11914.70 392
11915.74 397
11916.77 402
11917.80 404
11918.83 394
11919.86 388
11920.89 365
11921.92 395
11922.96 404
11923.99 396
11925.02 388
11926.05 437
11927.08 448
11928.12 396
11929.15 384
11930.18 431
11931.21 431
11932.24 412
11933.28 446
11934.31 441
11935.34 457
11936.37 422
11937.41 442
11938.44 434
11939.47 451
11940.50 433
11941.54 422
11942.57 453
11943.60 423
11944.63 439
11945.67 400
11946.70 398
11947.73 405
11948.77 375
11949.80 380
11950.83 395
11951.86 371
11952.90 390
11953.93 383
11954.96 424
11956.00 386
11957.03 373
11958.06 398
11959.10 388
11960.13 409
11961.16 386
11962.20 395
11963.23 432
11964.26 406
11965.30 411
11966.33 414
11967.36 400
11968.40 424
11969.43 384
11970.47 404
11971.50 432
11972.53 407
11973.57 410
11974.60 423
11975.64 422
11976.67 429
11977.70 427
11978.74 425
11979.77 412
11980.81 429
11981.84 405
11982.88 420
11983.91 435
11984.94 380
11985.98 406
11987.01 429
11988.05 446
11989.08 413
11990.12 407
11991.15 402
11992.19 419
11993.22 406
11994.26 425
11995.29 422
11996.33 421
11997.36 441
11998.40 433
11999.43 446
12000.47 437
12001.50 459
12002.54 456
12003.57 452
12004.61 424
12005.64 462
12006.68 479
12007.71 450
12008.75 434
12009.78 461
12010.82 465
12011.86 473
12012.89 461
12013.93 464
12014.96 435
12016.00 457
12017.03 451
12018.07 469
12019.11 477
12020.14 464
12021.18 464
12022.21 465
12023.25 492
12024.29 450
12025.32 469
12026.36 494
12027.40 502
12028.43 470
12029.47 482
12030.50 503
12031.54 519
12032.58 511
12033.61 504
12034.65 513
12035.69 521
12036.72 557
12037.76 566
12038.80 574
12039.83 563
12040.87 542
12041.91 582
12042.95 587
12043.98 563
12045.02 591
12046.06 579
12047.09 565
12048.13 573
12049.17 571
12050.21 565
12051.24 539
12052.28 540
12053.32 530
12054.35 510
12055.39 537
12056.43 536
12057.47 501
12058.50 556
12059.54 507
12060.58 517
12061.62 523
12062.66 518
12063.69 529
12064.73 518
12065.77 492
12066.81 482
12067.85 523
12068.88 519
12069.92 511
12070.96 507
12072.00 499
12073.04 507
12074.07 509
12075.11 504
12076.15 488
12077.19 520
12078.23 543
12079.27 540
12080.31 516
12081.34 513
12082.38 467
12083.42 517
12084.46 525
12085.50 509
12086.54 503
12087.58 546
12088.62 486
12089.65 539
12090.69 505
12091.73 516
12092.77 479
12093.81 509
12094.85 507
12095.89 485
12096.93 494
12097.97 494
12099.01 518
12100.05 506
12101.09 531
12102.13 455
12103.17 507
12104.21 475
12105.24 500
12106.28 488
12107.32 527
12108.36 512
12109.40 509
12110.44 508
12111.48 486
12112.52 508
12113.56 491
12114.60 472
12115.64 517
12116.68 487
12117.72 480
12118.76 523
12119.80 456
12120.84 478
12121.89 483
12122.93 497
12123.97 471
12125.01 473
12126.05 482
12127.09 474
12128.13 447
12129.17 435
12130.21 460
12131.25 460
12132.29 475
12133.33 412
12134.37 466
12135.41 433
12136.46 448
12137.50 429
12138.54 471
12139.58 474
12140.62 481
12141.66 438
12142.70 458
12143.74 459
12144.78 474
12145.83 432
12146.87 437
12147.91 458
12148.95 434
12149.99 460
12151.03 441
12152.08 448
12153.12 422
12154.16 458
12155.20 424
12156.24 458
12157.28 451
12158.33 473
12159.37 443
12160.41 451
12161.45 450
12162.49 487
12163.54 445
12164.58 443
12165.62 491
12166.66 466
12167.71 472
12168.75 458
12169.79 463
12170.83 465
12171.88 473
12172.92 462
12173.96 461
12175.00 437
12176.05 426
12177.09 443
12178.13 481
12179.17 409
12180.22 416
12181.26 438
12182.30 417
12183.35 383
12184.39 416
12185.43 434
12186.48 430
12187.52 439
12188.56 403
12189.61 414
12190.65 417
12191.69 413
12192.74 429
12193.78 390
12194.82 398
12195.87 389
12196.91 431
12197.95 406
12199.00 395
12200.04 393
12201.08 414
12202.13 403
12203.17 416
12204.22 423
12205.26 403
12206.30 390
12207.35 381
12208.39 401
12209.44 407
12210.48 397
12211.52 372
12212.57 420
12213.61 420
12214.66 369
12215.70 423
12216.75 422
12217.79 403
12218.84 366
12219.88 371
12220.92 414
12221.97 384
12223.01 385
12224.06 374
12225.10 397
12226.15 403
12227.19 388
12228.24 391
12229.28 367
12230.33 394
12231.37 373
12232.42 378
12233.46 384
12234.51 409
12235.55 408
12236.60 389
12237.65 406
12238.69 378
12239.74 362
12240.78 377
12241.83 388
12242.87 343
12243.92 378
12244.96 387
12246.01 349
12247.06 366
12248.10 390
12249.15 371
12250.19 384
12251.24 359
12252.28 395
12253.33 353
12254.38 354
12255.42 345
12256.47 372
12257.52 383
12258.56 357
12259.61 369
12260.65 378
12261.70 362
12262.75 390
12263.79 385
12264.84 351
12265.89 374
12266.93 376
12267.98 363
12269.03 339
12270.07 368
12271.12 374
12272.17 373
12273.21 354
12274.26 335
12275.31 346
12276.35 348
12277.40 349
12278.45 337
12279.50 347
12280.54 355
12281.59 377
12282.64 350
12283.68 353
12284.73 344
12285.78 364
12286.83 352
12287.87 347
12288.92 340
12289.97 341
12291.02 338
12292.06 347
12293.11 338
12294.16 322
12295.21 312
12296.26 336
12297.30 341
12298.35 326
12299.40 318
12300.45 311
12301.50 328
12302.54 332
12303.59 336
12304.64 347
12305.69 323
12306.74 344
12307.79 360
12308.83 318
12309.88 330
12310.93 316
12311.98 308
12313.03 335
12314.08 342
12315.13 341
12316.17 318
12317.22 337
12318.27 353
12319.32 366
12320.37 336
12321.42 336
12322.47 308
12323.52 319
12324.57 316
12325.61 337
12326.66 330
12327.71 329
12328.76 326
12329.81 336
12330.86 356
12331.91 312
12332.96 342
12334.01 331
12335.06 334
12336.11 338
12337.16 352
12338.21 334
12339.26 310
12340.31 312
12341.36 342
12342.41 306
12343.46 300
12344.51 345
12345.56 321
12346.61 316
12347.66 289
12348.71 316
12349.76 325
12350.81 315
12351.86 315
12352.91 303
12353.96 290
12355.01 296
12356.06 311
12357.11 314
12358.16 315
12359.21 293
12360.26 328
12361.31 318
12362.36 305
12363.41 292
12364.46 317
12365.51 296
12366.56 276
12367.62 298
12368.67 307
12369.72 313
12370.77 321
12371.82 300
12372.87 303
12373.92 322
12374.97 327
12376.02 284
12377.08 296
12378.13 304
12379.18 297
12380.23 333
12381.28 298
12382.33 288
12383.38 274
12384.44 282
12385.49 308
12386.54 299
12387.59 287
12388.64 275
12389.69 288
12390.75 297
12391.80 283
12392.85 296
12393.90 257
12394.95 279
12396.01 301
12397.06 308
12398.11 275
12399.16 298
12400.22 302
12401.27 287
12402.32 284
12403.37 297
12404.43 311
12405.48 276
12406.53 278
12407.58 278
12408.64 282
12409.69 287
12410.74 269
12411.79 280
12412.85 275
12413.90 272
12414.95 289
12416.01 306
12417.06 296
12418.11 286
12419.16 287
12420.22 296
12421.27 303
12422.32 284
12423.38 291
12424.43 317
12425.48 276
12426.54 305
12427.59 284
12428.64 278
12429.70 279
12430.75 292
12431.81 295
12432.86 264
12433.91 284
12434.97 286
12436.02 314
12437.07 266
12438.13 282
12439.18 272
12440.24 257
12441.29 298
12442.34 281
12443.40 281
12444.45 292
12445.51 301
12446.56 276
12447.62 289
12448.67 305
12449.72 273
12450.78 263
12451.83 288
12452.89 283
12453.94 282
12455.00 268
12456.05 294
12457.11 269
12458.16 278
12459.22 275
12460.27 311
12461.33 279
12462.38 284
12463.44 259
12464.49 277
12465.55 305
12466.60 255
12467.66 268
12468.71 266
12469.77 288
12470.82 288
12471.88 293
12472.93 283
12473.99 275
12475.04 265
12476.10 288
12477.15 292
12478.21 278
12479.27 270
12480.32 305
12481.38 287
12482.43 276
12483.49 285
12484.55 289
12485.60 301
12486.66 294
12487.71 283
12488.77 269
12489.83 292
12490.88 286
12491.94 284
12492.99 301
12494.05 297
12495.11 286
12496.16 283
12497.22 291
12498.28 277
12499.33 251
12500.39 282
12501.45 257
12502.50 287
12503.56 294
12504.62 280
12505.67 294
12506.73 292
12507.79 282
12508.84 287
12509.90 283
12510.96 288
12512.01 298
12513.07 324
12514.13 312
12515.19 325
12516.24 316
12517.30 294
12518.36 343
12519.41 327
12520.47 319
12521.53 361
12522.59 358
12523.64 361
12524.70 352
12525.76 382
12526.82 400
12527.87 429
12528.93 423
12529.99 392
12531.05 423
12532.11 414
12533.16 427
12534.22 435
12535.28 408
12536.34 392
12537.40 400
12538.45 369
12539.51 365
12540.57 320
12541.63 306
12542.69 324
12543.75 325
12544.80 319
12545.86 286
12546.92 311
12547.98 311
12549.04 316
12550.10 312
12551.16 266
12552.21 310
12553.27 308
12554.33 307
12555.39 290
12556.45 330
12557.51 305
12558.57 299
12559.63 286
12560.69 305
12561.75 287
12562.81 319
12563.86 324
12564.92 306
12565.98 302
12567.04 317
12568.10 310
12569.16 314
12570.22 294
12571.28 295
12572.34 302
12573.40 307
12574.46 313
12575.52 312
12576.58 300
12577.64 285
12578.70 302
12579.76 283
12580.82 291
12581.88 301
12582.94 307
12584.00 293
12585.06 294
12586.12 321
12587.18 308
12588.24 300
12589.30 289
12590.36 296
12591.42 342
12592.48 339
12593.54 308
12594.60 306
12595.66 341
12596.72 323
12597.78 336
12598.84 328
12599.91 381
12600.97 375
12602.03 357
12603.09 389
12604.15 407
12605.21 393
12606.27 429
12607.33 453
12608.39 442
12609.45 454
12610.52 483
12611.58 489
12612.64 463
12613.70 498
12614.76 473
12615.82 488
12616.88 460
12617.95 425
12619.01 395
12620.07 381
12621.13 352
12622.19 328
12623.25 351
12624.32 355
12625.38 322
12626.44 351
12627.50 321
12628.56 340
12629.63 333
12630.69 322
12631.75 355
12632.81 353
12633.87 330
12634.94 325
12636.00 317
12637.06 339
12638.12 307
12639.19 311
12640.25 307
12641.31 325
12642.37 327
12643.44 300
12644.50 304
12645.56 322
12646.62 305
12647.69 327
12648.75 309
12649.81 306
12650.88 317
12651.94 331
12653.00 299
12654.06 304
12655.13 306
12656.19 323
12657.25 297
12658.32 297
12659.38 302
12660.44 270
12661.51 297
12662.57 274
12663.63 301
12664.70 301
12665.76 286
12666.82 286
12667.89 273
12668.95 255
12670.02 282
12671.08 286
12672.14 296
12673.21 318
12674.27 301
12675.34 286
12676.40 287
12677.46 281
12678.53 269
12679.59 319
12680.66 304
12681.72 306
12682.78 306
12683.85 315
12684.91 315
12685.98 335
12687.04 326
12688.11 342
12689.17 380
12690.24 352
12691.30 345
12692.36 334
12693.43 353
12694.49 362
12695.56 324
12696.62 314
12697.69 338
12698.75 339
12699.82 320
12700.88 328
12701.95 328
12703.01 329
12704.08 289
12705.14 307
12706.21 293
12707.27 317
12708.34 314
12709.41 324
12710.47 333
12711.54 337
12712.60 311
12713.67 314
12714.73 327
12715.80 301
12716.86 315
12717.93 314
12719.00 322
12720.06 308
12721.13 286
12722.19 331
12723.26 299
12724.33 323
12725.39 303
12726.46 304
12727.52 270
12728.59 291
12729.66 332
12730.72 301
12731.79 307
12732.86 263
12733.92 296
12734.99 276
12736.05 288
12737.12 285
12738.19 304
12739.25 288
12740.32 264
12741.39 286
12742.45 294
12743.52 284
12744.59 271
12745.66 289
12746.72 281
12747.79 245
12748.86 265
12749.92 292
12750.99 256
12752.06 303
12753.13 283
12754.19 266
12755.26 258
12756.33 290
12757.39 266
12758.46 263
12759.53 261
12760.60 250
12761.66 267
12762.73 236
12763.80 272
12764.87 254
12765.94 278
12767.00 262
12768.07 271
12769.14 272
12770.21 268
12771.28 281
12772.34 255
12773.41 286
12774.48 271
12775.55 268
12776.62 277
12777.68 265
12778.75 262
12779.82 285
12780.89 276
12781.96 302
12783.03 254
12784.09 251
12785.16 232
12786.23 266
12787.30 248
12788.37 264
12789.44 270
12790.51 264
12791.58 252
12792.64 254
12793.71 263
12794.78 260
12795.85 243
12796.92 237
12797.99 256
12799.06 231
12800.13 232
12801.20 241
12802.27 239
12803.34 260
12804.41 247
12805.47 235
12806.54 250
12807.61 218
12808.68 248
12809.75 258
12810.82 230
12811.89 229
12812.96 221
12814.03 251
12815.10 237
12816.17 266
12817.24 268
12818.31 254
12819.38 221
12820.45 252
12821.52 265
12822.59 268
12823.66 250
12824.73 252
12825.80 245
12826.87 232
12827.94 213
12829.01 215
12830.08 212
12831.15 207
12832.22 225
12833.30 215
12834.37 258
12835.44 230
12836.51 222
12837.58 239
12838.65 234
12839.72 239
12840.79 219
12841.86 226
12842.93 200
12844.00 222
12845.08 248
12846.15 236
12847.22 224
12848.29 227
12849.36 222
12850.43 241
12851.50 214
12852.57 223
12853.65 225
12854.72 230
12855.79 234
12856.86 235
12857.93 236
12859.00 224
12860.08 198
12861.15 236
12862.22 231
12863.29 206
12864.36 217
12865.43 218
12866.51 224
12867.58 210
12868.65 220
12869.72 196
12870.79 228
12871.87 215
12872.94 213
12874.01 218
12875.08 227
12876.16 227
12877.23 228
12878.30 242
12879.37 212
12880.45 204
12881.52 235
12882.59 231
12883.66 221
12884.74 225
12885.81 219
12886.88 209
12887.96 193
12889.03 209
12890.10 201
12891.17 215
12892.25 199
12893.32 227
12894.39 204
12895.47 201
12896.54 211
12897.61 191
12898.69 223
12899.76 219
12900.83 200
12901.91 198
12902.98 195
12904.05 227
12905.13 228
12906.20 174
12907.28 202
12908.35 202
12909.42 208
12910.50 204
12911.57 225
12912.64 215
12913.72 202
12914.79 195
12915.87 211
12916.94 194
12918.01 202
12919.09 222
12920.16 194
12921.24 226
12922.31 208
12923.39 198
12924.46 177
12925.53 200
12926.61 196
12927.68 206
12928.76 220
12929.83 186
12930.91 201
12931.98 216
12933.06 221
12934.13 206
12935.21 209
12936.28 184
12937.36 211
12938.43 192
12939.51 191
12940.58 193
12941.66 211
12942.73 193
12943.81 179
12944.88 201
12945.96 171
12947.03 175
12948.11 201
12949.18 223
12950.26 223
12951.34 196
12952.41 192
12953.49 209
12954.56 197
12955.64 170
12956.71 172
12957.79 212
12958.87 204
12959.94 192
12961.02 188
12962.09 190
12963.17 173
12964.25 187
12965.32 200
12966.40 210
12967.47 211
12968.55 177
12969.63 192
12970.70 194
12971.78 215
12972.86 208
12973.93 213
12975.01 183
12976.08 190
12977.16 194
12978.24 210
12979.31 189
12980.39 194
12981.47 198
12982.55 208
12983.62 192
12984.70 187
12985.78 215
12986.85 192
12987.93 206
12989.01 201
12990.08 227
12991.16 200
12992.24 202
12993.32 205
12994.39 202
12995.47 179
12996.55 227
12997.63 210
12998.70 181
12999.78 199
13000.86 194
13001.94 227
13003.01 206
13004.09 205
13005.17 205
13006.25 236
13007.32 211
13008.40 218
13009.48 205
13010.56 207
13011.64 190
13012.71 203
13013.79 223
13014.87 185
13015.95 227
13017.03 204
13018.11 239
13019.18 208
13020.26 217
13021.34 200
13022.42 215
13023.50 200
13024.58 206
13025.66 175
13026.73 184
13027.81 193
13028.89 207
13029.97 202
13031.05 202
13032.13 185
13033.21 210
13034.29 208
13035.36 194
13036.44 207
13037.52 195
13038.60 208
13039.68 192
13040.76 200
13041.84 188
13042.92 225
13044.00 212
13045.08 196
13046.16 208
13047.24 189
13048.32 224
13049.40 200
13050.48 204
13051.56 190
13052.64 202
13053.72 199
13054.80 218
13055.88 217
13056.95 212
13058.03 215
13059.11 222
13060.20 238
13061.28 242
13062.36 202
13063.44 198
13064.52 202
13065.60 203
13066.68 218
13067.76 232
13068.84 226
13069.92 205
13071.00 200
13072.08 213
13073.16 222
13074.24 208
13075.32 182
13076.40 181
13077.48 211
13078.56 191
13079.64 191
13080.72 207
13081.81 210
13082.89 206
13083.97 173
13085.05 226
13086.13 234
13087.21 219
13088.29 204
13089.37 213
13090.46 190
13091.54 203
13092.62 190
13093.70 207
13094.78 200
13095.86 169
13096.94 183
13098.03 211
13099.11 203
13100.19 209
13101.27 199
13102.35 209
13103.43 197
13104.52 187
13105.60 210
13106.68 191
13107.76 203
13108.84 202
13109.93 213
13111.01 213
13112.09 176
13113.17 203
13114.26 191
13115.34 207
13116.42 216
13117.50 205
13118.59 198
13119.67 206
13120.75 208
13121.83 232
13122.92 227
13124.00 217
13125.08 206
13126.16 223
13127.25 199
13128.33 178
13129.41 199
13130.50 214
13131.58 219
13132.66 215
13133.74 226
13134.83 212
13135.91 167
13136.99 200
13138.08 218
13139.16 211
13140.24 216
13141.33 198
13142.41 203
13143.49 193
13144.58 204
13145.66 191
13146.75 234
13147.83 189
13148.91 216
13150.00 191
13151.08 208
13152.16 202
13153.25 199
13154.33 219
13155.42 198
13156.50 197
13157.58 185
13158.67 228
13159.75 190
13160.84 191
13161.92 195
13163.01 218
13164.09 193
13165.17 185
13166.26 192
13167.34 205
13168.43 185
13169.51 203
13170.60 205
13171.68 175
13172.77 199
13173.85 209
13174.94 235
13176.02 192
13177.11 188
13178.19 182
13179.28 198
13180.36 174
13181.45 183
13182.53 202
13183.62 208
13184.70 205
13185.79 198
13186.87 196
13187.96 196
13189.04 201
13190.13 206
13191.21 226
13192.30 184
13193.38 215
13194.47 208
13195.56 213
13196.64 189
13197.73 217
13198.81 194
13199.90 219
13200.99 186
13202.07 214
13203.16 217
13204.24 219
13205.33 186
13206.42 187
13207.50 213
13208.59 207
13209.67 225
13210.76 184
13211.85 196
13212.93 171
13214.02 209
13215.11 210
13216.19 194
13217.28 167
13218.37 191
13219.45 180
13220.54 189
13221.63 183
13222.71 183
13223.80 179
13224.89 169
13225.97 212
13227.06 205
13228.15 200
13229.23 199
13230.32 193
13231.41 182
13232.50 191
13233.58 170
13234.67 202
13235.76 213
13236.85 202
13237.93 186
13239.02 193
13240.11 184
13241.19 208
13242.28 201
13243.37 184
13244.46 203
13245.55 170
13246.63 217
13247.72 191
13248.81 180
13249.90 193
13250.99 242
13252.07 207
13253.16 197
13254.25 192
13255.34 214
13256.43 207
13257.51 171
13258.60 216
13259.69 182
13260.78 183
13261.87 184
13262.96 212
13264.04 204
13265.13 191
13266.22 190
13267.31 209
13268.40 217
13269.49 197
13270.58 189
13271.66 223
13272.75 213
13273.84 191
13274.93 199
13276.02 179
13277.11 214
13278.20 190
13279.29 204
13280.38 207
13281.47 201
13282.56 211
13283.64 208
13284.73 202
13285.82 191
13286.91 183
13288.00 208
13289.09 226
13290.18 216
13291.27 217
13292.36 182
13293.45 200
13294.54 194
13295.63 229
13296.72 223
13297.81 207
13298.90 189
13299.99 215
13301.08 223
13302.17 193
13303.26 180
13304.35 212
13305.44 193
13306.53 217
13307.62 213
13308.71 205
13309.80 210
13310.89 202
13311.98 216
13313.07 218
13314.16 199
13315.25 195
13316.34 212
13317.44 185
13318.53 203
13319.62 192
13320.71 208
13321.80 211
13322.89 204
13323.98 203
13325.07 211
13326.16 194
13327.25 188
13328.34 190
13329.44 185
13330.53 207
13331.62 208
13332.71 212
13333.80 198
13334.89 213
13335.98 184
13337.08 207
13338.17 210
13339.26 190
13340.35 214
13341.44 203
13342.53 230
13343.63 193
13344.72 219
13345.81 210
13346.90 200
13347.99 191
13349.09 201
13350.18 205
13351.27 211
13352.36 191
13353.45 187
13354.55 209
13355.64 217
13356.73 204
13357.82 194
13358.92 217
13360.01 217
13361.10 233
13362.19 211
13363.29 205
13364.38 188
13365.47 223
13366.56 216
13367.66 196
13368.75 200
13369.84 222
13370.93 208
13372.03 194
13373.12 206
13374.21 211
13375.31 196
13376.40 198
13377.49 223
13378.59 211
13379.68 217
13380.77 212
13381.87 235
13382.96 184
13384.05 212
13385.15 196
13386.24 209
13387.33 210
13388.43 187
13389.52 197
13390.61 197
13391.71 180
13392.80 181
13393.90 207
13394.99 194
13396.08 210
13397.18 196
13398.27 215
13399.37 202
13400.46 187
13401.55 196
13402.65 210
13403.74 194
13404.84 202
13405.93 186
13407.03 178
13408.12 203
13409.21 183
13410.31 207
13411.40 215
13412.50 180
13413.59 182
13414.69 210
13415.78 199
13416.88 191
13417.97 186
13419.07 233
13420.16 174
13421.26 198
13422.35 203
13423.45 195
13424.54 191
13425.64 186
13426.73 218
13427.83 182
13428.92 174
13430.02 182
13431.11 209
13432.21 185
13433.30 204
13434.40 182
13435.49 206
13436.59 177
13437.69 198
13438.78 193
13439.88 208
13440.97 201
13442.07 201
13443.16 193
13444.26 210
13445.36 193
13446.45 185
13447.55 191
13448.64 192
13449.74 198
13450.84 200
13451.93 193
13453.03 176
13454.13 189
13455.22 183
13456.32 203
13457.42 185
13458.51 192
13459.61 216
13460.70 203
13461.80 197
13462.90 208
13463.99 218
13465.09 196
13466.19 200
13467.29 182
13468.38 219
13469.48 193
13470.58 203
13471.67 209
13472.77 211
13473.87 182
13474.96 212
13476.06 206
13477.16 195
13478.26 197
13479.35 185
13480.45 216
13481.55 201
13482.65 210
13483.74 199
13484.84 204
13485.94 188
13487.04 218
13488.13 204
13489.23 203
13490.33 187
13491.43 208
13492.52 208
13493.62 203
13494.72 197
13495.82 211
13496.92 228
13498.01 222
13499.11 209
13500.21 226
13501.31 240
13502.41 239
13503.51 219
13504.60 206
13505.70 245
13506.80 231
13507.90 225
13509.00 226
13510.10 217
13511.20 226
13512.29 215
13513.39 247
13514.49 214
13515.59 227
13516.69 227
13517.79 239
13518.89 211
13519.99 232
13521.09 208
13522.18 202
13523.28 205
13524.38 211
13525.48 229
13526.58 191
13527.68 187
13528.78 195
13529.88 225
13530.98 184
13532.08 207
13533.18 181
13534.28 199
13535.38 205
13536.48 188
13537.58 204
13538.68 210
13539.78 171
13540.88 198
13541.98 176
13543.08 189
13544.18 205
13545.28 191
13546.38 220
13547.48 206
13548.58 208
13549.68 215
13550.78 186
13551.88 181
13552.98 195
13554.08 214
13555.18 173
13556.28 185
13557.38 176
13558.48 195
13559.58 180
13560.68 193
13561.78 185
13562.88 183
13563.98 167
13565.08 197
13566.18 195
13567.29 171
13568.39 189
13569.49 179
13570.59 192
13571.69 177
13572.79 178
13573.89 205
13574.99 194
13576.09 204
13577.20 213
13578.30 212
13579.40 202
13580.50 173
13581.60 199
13582.70 204
13583.80 181
13584.91 178
13586.01 186
13587.11 174
13588.21 195
13589.31 171
13590.42 185
13591.52 204
13592.62 179
13593.72 186
13594.82 168
13595.93 197
13597.03 172
13598.13 205
13599.23 213
13600.33 176
13601.44 175
13602.54 204
13603.64 198
13604.74 186
13605.85 194
13606.95 206
13608.05 181
13609.15 168
13610.26 187
13611.36 192
13612.46 185
13613.57 170
13614.67 199
13615.77 197
13616.87 201
13617.98 185
13619.08 180
13620.18 183
13621.29 186
13622.39 180
13623.49 166
13624.60 174
13625.70 161
13626.80 164
13627.91 171
13629.01 178
13630.11 174
13631.22 185
13632.32 191
13633.42 199
13634.53 180
13635.63 191
13636.73 201
13637.84 192
13638.94 175
13640.05 186
13641.15 178
13642.25 178
13643.36 195
13644.46 183
13645.57 191
13646.67 171
13647.77 189
13648.88 180
13649.98 178
13651.09 194
13652.19 200
13653.30 174
13654.40 166
13655.51 175
13656.61 186
13657.71 212
13658.82 189
13659.92 176
13661.03 167
13662.13 183
13663.24 170
13664.34 171
13665.45 184
13666.55 200
13667.66 196
13668.76 172
13669.87 180
13670.97 174
13672.08 155
13673.18 179
13674.29 179
13675.39 188
13676.50 185
13677.61 187
13678.71 177
13679.82 196
13680.92 192
13682.03 184
13683.13 190
13684.24 189
13685.34 208
13686.45 188
13687.56 191
13688.66 171
13689.77 189
13690.87 191
13691.98 193
13693.09 208
13694.19 179
13695.30 186
13696.40 172
13697.51 185
13698.62 175
13699.72 176
13700.83 196
13701.94 203
13703.04 189
13704.15 197
13705.26 176
13706.36 165
13707.47 178
13708.57 196
13709.68 186
13710.79 194
13711.90 183
13713.00 184
13714.11 192
13715.22 184
13716.32 211
13717.43 208
13718.54 198
13719.64 223
13720.75 205
13721.86 201
13722.97 212
13724.07 204
13725.18 194
13726.29 208
13727.40 193
13728.50 218
13729.61 208
13730.72 208
13731.83 186
13732.93 200
13734.04 190
13735.15 209
13736.26 176
13737.36 186
13738.47 182
13739.58 197
13740.69 205
13741.80 206
13742.90 212
13744.01 207
13745.12 195
13746.23 176
13747.34 199
13748.45 200
13749.55 181
13750.66 177
13751.77 199
13752.88 208
13753.99 182
13755.10 176
13756.20 205
13757.31 207
13758.42 219
13759.53 208
13760.64 214
13761.75 206
13762.86 189
13763.97 197
13765.07 202
13766.18 195
13767.29 193
13768.40 201
13769.51 186
13770.62 202
13771.73 209
13772.84 204
13773.95 176
13775.06 184
13776.17 213
13777.28 198
13778.39 195
13779.50 189
13780.60 208
13781.71 217
13782.82 213
13783.93 180
13785.04 191
13786.15 228
13787.26 187
13788.37 194
13789.48 185
13790.59 185
13791.70 188
13792.81 190
13793.92 195
13795.03 185
13796.14 203
13797.25 198
13798.36 167
13799.47 201
13800.59 172
13801.70 197
13802.81 186
13803.92 178
13805.03 189
13806.14 189
13807.25 189
13808.36 203
13809.47 187
13810.58 179
13811.69 185
13812.80 185
13813.91 185
13815.02 172
13816.14 172
13817.25 194
13818.36 199
13819.47 194
13820.58 169
13821.69 194
13822.80 215
13823.91 186
13825.03 197
13826.14 176
13827.25 168
13828.36 185
13829.47 173
13830.58 203
13831.69 211
13832.81 189
13833.92 164
13835.03 200
13836.14 190
13837.25 195
13838.37 189
13839.48 212
13840.59 189
13841.70 189
13842.81 198
13843.93 190
13845.04 198
13846.15 189
13847.26 189
13848.37 188
13849.49 166
13850.60 157
13851.71 176
13852.82 188
13853.94 199
13855.05 200
13856.16 201
13857.27 185
13858.39 199
13859.50 183
13860.61 183
13861.73 182
13862.84 189
13863.95 186
13865.06 215
13866.18 171
13867.29 173
13868.40 191
13869.52 170
13870.63 195
13871.74 193
13872.86 196
13873.97 189
13875.08 190
13876.20 189
13877.31 170
13878.42 182
13879.54 188
13880.65 207
13881.77 184
13882.88 190
13883.99 209
13885.11 183
13886.22 179
13887.33 199
13888.45 172
13889.56 195
13890.68 200
13891.79 196
13892.90 182
13894.02 193
13895.13 197
13896.25 203
13897.36 200
13898.48 184
13899.59 201
13900.70 201
13901.82 197
13902.93 174
13904.05 191
13905.16 206
13906.28 218
13907.39 175
13908.51 199
13909.62 190
13910.74 205
13911.85 182
13912.97 186
13914.08 181
13915.20 190
13916.31 179
13917.43 189
13918.54 179
13919.66 184
13920.77 195
13921.89 174
13923.00 165
13924.12 165
13925.23 198
13926.35 178
13927.46 181
13928.58 180
13929.70 189
13930.81 199
13931.93 188
13933.04 178
13934.16 166
13935.27 202
13936.39 206
13937.51 198
13938.62 177
13939.74 199
13940.85 173
13941.97 185
13943.09 168
13944.20 195
13945.32 171
13946.44 184
13947.55 188
13948.67 175
13949.78 169
13950.90 188
13952.02 182
13953.13 163
13954.25 180
13955.37 164
13956.48 185
13957.60 181
13958.72 191
13959.83 173
13960.95 173
13962.07 160
13963.18 163
13964.30 176
13965.42 181
13966.54 188
13967.65 199
13968.77 198
13969.89 171
13971.00 166
13972.12 174
13973.24 190
13974.36 162
13975.47 184
13976.59 170
13977.71 179
13978.83 171
13979.94 184
13981.06 171
13982.18 202
13983.30 169
13984.42 168
13985.53 193
13986.65 181
13987.77 205
13988.89 191
13990.01 201
13991.12 172
13992.24 172
13993.36 179
13994.48 179
13995.60 162
13996.71 176
13997.83 186
13998.95 183
14000.07 172
14001.19 180
14002.31 167
14003.42 163
14004.54 167
14005.66 185
14006.78 167
14007.90 186
14009.02 200
14010.14 177
14011.26 171
14012.37 157
14013.49 160
14014.61 167
14015.73 182
14016.85 169
14017.97 176
14019.09 172
14020.21 167
14021.33 197
14022.45 163
14023.57 189
14024.69 186
14025.81 194
14026.93 168
14028.04 171
14029.16 178
14030.28 194
14031.40 175
14032.52 184
14033.64 179
14034.76 186
14035.88 192
14037.00 164
14038.12 150
14039.24 187
14040.36 180
14041.48 156
14042.60 184
14043.72 177
14044.84 187
14045.96 166
14047.08 170
14048.20 163
14049.32 187
14050.45 165
14051.57 183
14052.69 185
14053.81 198
14054.93 181
14056.05 161
14057.17 187
14058.29 188
14059.41 181
14060.53 181
14061.65 182
14062.77 163
14063.89 194
14065.02 191
14066.14 203
14067.26 200
14068.38 177
14069.50 178
14070.62 183
14071.74 188
14072.86 184
14073.98 190
14075.11 183
14076.23 189
14077.35 186
14078.47 159
14079.59 187
14080.71 193
14081.84 185
14082.96 212
14084.08 184
14085.20 200
14086.32 167
14087.45 166
14088.57 170
14089.69 195
14090.81 220
14091.93 192
14093.06 214
14094.18 203
14095.30 223
14096.42 209
14097.54 228
14098.67 198
14099.79 215
14100.91 209
14102.03 217
14103.16 194
14104.28 228
14105.40 206
14106.52 207
14107.65 215
14108.77 183
14109.89 234
14111.02 216
14112.14 212
14113.26 200
14114.39 203
14115.51 188
14116.63 198
14117.75 173
14118.88 204
14120.00 197
14121.12 196
14122.25 184
14123.37 180
14124.49 184
14125.62 195
14126.74 195
14127.86 194
14128.99 171
14130.11 166
14131.24 174
14132.36 161
14133.48 166
14134.61 155
14135.73 165
14136.85 190
14137.98 188
14139.10 173
14140.23 182
14141.35 187
14142.47 174
14143.60 179
14144.72 165
14145.85 181
14146.97 168
14148.10 181
14149.22 175
14150.35 209
14151.47 158
14152.59 184
14153.72 181
14154.84 216
14155.97 189
14157.09 166
14158.22 173
14159.34 173
14160.47 188
14161.59 184
14162.72 173
14163.84 166
14164.97 163
14166.09 146
14167.22 175
14168.34 156
14169.47 181
14170.59 166
14171.72 204
14172.84 181
14173.97 160
14175.09 166
14176.22 167
14177.35 167
14178.47 161
14179.60 170
14180.72 171
14181.85 182
14182.97 154
14184.10 180
14185.23 152
14186.35 169
14187.48 160
14188.60 187
14189.73 158
14190.85 174
14191.98 155
14193.11 167
14194.23 167
14195.36 174
14196.49 180
14197.61 181
14198.74 162
14199.87 162
14200.99 188
14202.12 160
14203.24 172
14204.37 152
14205.50 170
14206.62 172
14207.75 168
14208.88 152
14210.00 164
14211.13 150
14212.26 158
14213.39 180
14214.51 174
14215.64 181
14216.77 154
14217.89 171
14219.02 181
14220.15 165
14221.28 159
14222.40 172
14223.53 161
14224.66 155
14225.79 174
14226.91 153
14228.04 150
14229.17 158
14230.30 179
14231.42 172
14232.55 172
14233.68 163
14234.81 168
14235.93 155
14237.06 170
14238.19 176
14239.32 171
14240.45 144
14241.57 169
14242.70 170
14243.83 169
14244.96 151
14246.09 175
14247.22 165
14248.34 161
14249.47 171
14250.60 141
14251.73 144
14252.86 151
14253.99 167
14255.11 160
14256.24 167
14257.37 142
14258.50 150
14259.63 173
14260.76 142
14261.89 141
14263.02 171
14264.15 180
14265.27 171
14266.40 156
14267.53 157
14268.66 188
14269.79 158
14270.92 178
14272.05 169
14273.18 181
14274.31 165
14275.44 170
14276.57 168
14277.70 151
14278.83 137
14279.96 167
14281.09 173
14282.22 180
14283.34 162
14284.47 157
14285.60 188
14286.73 170
14287.86 182
14288.99 159
14290.12 160
14291.25 161
14292.38 163
14293.51 157
14294.64 161
14295.77 183
14296.91 171
14298.04 153
14299.17 133
14300.30 152
14301.43 177
14302.56 165
14303.69 148
14304.82 163
14305.95 168
14307.08 162
14308.21 162
14309.34 160
14310.47 162
14311.60 160
14312.73 158
14313.86 176
14315.00 180
14316.13 190
14317.26 174
14318.39 188
14319.52 194
14320.65 155
14321.78 176
14322.91 162
14324.05 179
14325.18 177
14326.31 168
14327.44 166
14328.57 151
14329.70 152
14330.83 199
14331.97 183
14333.10 182
14334.23 179
14335.36 172
14336.49 161
14337.63 160
14338.76 188
14339.89 164
14341.02 149
14342.15 168
14343.29 180
14344.42 165
14345.55 134
14346.68 121
14347.81 151
14348.95 167
14350.08 158
14351.21 138
14352.34 139
14353.48 170
14354.61 131
14355.74 169
14356.87 140
14358.01 151
14359.14 136
14360.27 161
14361.41 150
14362.54 174
14363.67 151
14364.80 182
14365.94 143
14367.07 145
14368.20 142
14369.34 176
14370.47 155
14371.60 161
14372.74 145
14373.87 164
14375.00 146
14376.14 170
14377.27 144
14378.40 162
14379.54 145
14380.67 154
14381.80 151
14382.94 162
14384.07 162
14385.21 143
14386.34 161
14387.47 161
14388.61 165
14389.74 161
14390.88 160
14392.01 187
14393.14 158
14394.28 190
14395.41 179
14396.55 171
14397.68 154
14398.81 155
14399.95 173
14401.08 190
14402.22 163
14403.35 150
14404.49 175
14405.62 146
14406.76 166
14407.89 178
14409.03 186
14410.16 150
14411.29 159
14412.43 175
14413.56 171
14414.70 171
14415.83 170
14416.97 164
14418.10 173
14419.24 152
14420.38 152
14421.51 177
14422.65 170
14423.78 149
14424.92 170
14426.05 189
14427.19 170
14428.32 172
14429.46 136
14430.59 164
14431.73 162
14432.86 184
14434.00 163
14435.14 172
14436.27 159
14437.41 159
14438.54 163
14439.68 156
14440.82 168
14441.95 165
14443.09 166
14444.22 166
14445.36 179
14446.50 177
14447.63 170
14448.77 177
14449.91 168
14451.04 183
14452.18 177
14453.31 182
14454.45 189
14455.59 194
14456.72 163
14457.86 170
14459.00 187
14460.13 172
14461.27 193
14462.41 183
14463.54 173
14464.68 165
14465.82 163
14466.96 165
14468.09 163
14469.23 188
14470.37 164
14471.50 154
14472.64 176
14473.78 165
14474.92 193
14476.05 202
14477.19 177
14478.33 166
14479.47 189
14480.60 204
14481.74 192
14482.88 184
14484.02 200
14485.15 201
14486.29 188
14487.43 190
14488.57 181
14489.71 189
14490.84 176
14491.98 167
14493.12 170
14494.26 163
14495.40 161
14496.53 182
14497.67 182
14498.81 167
14499.95 162
14501.09 188
14502.23 169
14503.36 166
14504.50 181
14505.64 178
14506.78 180
14507.92 159
14509.06 159
14510.20 186
14511.33 180
14512.47 182
14513.61 176
14514.75 181
14515.89 180
14517.03 190
14518.17 188
14519.31 179
14520.45 167
14521.59 211
14522.72 215
14523.86 179
14525.00 169
14526.14 176
14527.28 210
14528.42 197
14529.56 188
14530.70 174
14531.84 172
14532.98 183
14534.12 196
14535.26 189
14536.40 169
14537.54 166
14538.68 186
14539.82 178
14540.96 165
14542.10 180
14543.24 182
14544.38 196
14545.52 167
14546.66 166
14547.80 180
14548.94 171
14550.08 183
14551.22 152
14552.36 159
14553.50 189
14554.64 185
14555.78 174
14556.92 182
14558.06 173
14559.20 178
14560.34 189
14561.48 186
14562.63 181
14563.77 193
14564.91 156
14566.05 158
14567.19 152
14568.33 164
14569.47 186
14570.61 177
14571.75 161
14572.89 156
14574.04 180
14575.18 175
14576.32 169
14577.46 161
14578.60 189
14579.74 164
14580.88 162
14582.03 165
14583.17 139
14584.31 163
14585.45 161
14586.59 169
14587.73 164
14588.88 133
14590.02 160
14591.16 157
14592.30 164
14593.44 149
14594.59 158
14595.73 171
14596.87 157
14598.01 157
14599.15 182
14600.30 153
14601.44 169
14602.58 156
14603.72 172
14604.87 165
14606.01 158
14607.15 162
14608.29 190
14609.44 177
14610.58 176
14611.72 172
14612.86 180
14614.01 167
14615.15 200
14616.29 187
14617.44 159
14618.58 172
14619.72 165
14620.87 179
14622.01 154
14623.15 176
14624.29 165
14625.44 177
14626.58 180
14627.72 186
14628.87 177
14630.01 163
14631.15 169
14632.30 164
14633.44 186
14634.59 189
14635.73 178
14636.87 146
14638.02 186
14639.16 177
14640.30 181
14641.45 205
14642.59 188
14643.74 186
14644.88 178
14646.02 177
14647.17 147
14648.31 150
14649.46 193
14650.60 189
14651.75 175
14652.89 166
14654.03 153
14655.18 179
14656.32 157
14657.47 178
14658.61 174
14659.76 191
14660.90 159
14662.05 168
14663.19 148
14664.34 164
14665.48 165
14666.63 172
14667.77 180
14668.91 162
14670.06 161
14671.20 150
14672.35 163
14673.50 154
14674.64 157
14675.79 172
14676.93 167
14678.08 157
14679.22 144
14680.37 158
14681.51 172
14682.66 162
14683.80 167
14684.95 159
14686.09 159
14687.24 188
14688.39 156
14689.53 168
14690.68 141
14691.82 154
14692.97 157
14694.12 156
14695.26 171
14696.41 165
14697.55 165
14698.70 175
14699.85 157
14700.99 158
14702.14 151
14703.28 175
14704.43 156
14705.58 143
14706.72 145
14707.87 157
14709.02 141
14710.16 145
14711.31 158
14712.46 158
14713.60 152
14714.75 161
14715.90 153
14717.04 164
14718.19 159
14719.34 154
14720.48 163
14721.63 161
14722.78 162
14723.93 138
14725.07 163
14726.22 162
14727.37 168
14728.51 149
14729.66 157
14730.81 177
14731.96 150
14733.10 161
14734.25 151
14735.40 164
14736.55 157
14737.69 166
14738.84 178
14739.99 155
14741.14 161
14742.29 164
14743.43 140
14744.58 177
14745.73 180
14746.88 132
14748.03 170
14749.17 181
14750.32 172
14751.47 142
14752.62 146
14753.77 160
14754.92 187
14756.06 156
14757.21 139
14758.36 158
14759.51 170
14760.66 142
14761.81 148
14762.95 149
14764.10 157
14765.25 179
14766.40 156
14767.55 160
14768.70 156
14769.85 184
14771.00 168
14772.15 161
14773.29 170
14774.44 153
14775.59 158
14776.74 163
14777.89 160
14779.04 147
14780.19 161
14781.34 176
14782.49 146
14783.64 159
14784.79 151
14785.94 143
14787.09 146
14788.24 147
14789.39 169
14790.54 168
14791.69 148
14792.84 148
14793.98 174
14795.13 149
14796.28 162
14797.43 166
14798.58 160
14799.73 179
14800.89 173
14802.04 170
14803.19 169
14804.34 199
14805.49 161
14806.64 168
14807.79 185
14808.94 173
14810.09 151
14811.24 158
14812.39 139
14813.54 149
14814.69 141
14815.84 136
14816.99 162
14818.14 137
14819.29 166
14820.44 142
14821.60 163
14822.75 142
14823.90 166
14825.05 170
14826.20 183
14827.35 153
14828.50 160
14829.65 159
14830.80 150
14831.96 152
14833.11 158
14834.26 150
14835.41 146
14836.56 181
14837.71 180
14838.86 166
14840.02 145
14841.17 153
14842.32 132
14843.47 189
14844.62 174
14845.78 132
14846.93 143
14848.08 151
14849.23 145
14850.38 164
14851.54 173
14852.69 154
14853.84 173
14854.99 151
14856.14 174
14857.30 145
14858.45 158
14859.60 134
14860.75 162
14861.91 160
14863.06 132
14864.21 157
14865.36 158
14866.52 163
14867.67 169
14868.82 142
14869.97 157
14871.13 160
14872.28 147
14873.43 172
14874.59 157
14875.74 160
14876.89 152
14878.05 149
14879.20 162
14880.35 166
14881.51 145
14882.66 171
14883.81 174
14884.97 165
14886.12 139
14887.27 158
14888.43 146
14889.58 175
14890.73 155
14891.89 128
14893.04 160
14894.19 170
14895.35 177
14896.50 149
14897.66 166
14898.81 155
14899.96 154
14901.12 147
14902.27 146
14903.43 157
14904.58 162
14905.73 144
14906.89 150
14908.04 170
14909.20 166
14910.35 158
14911.51 154
14912.66 152
14913.82 146
14914.97 162
14916.12 156
14917.28 162
14918.43 126
14919.59 155
14920.74 166
14921.90 154
14923.05 151
14924.21 147
14925.36 145
14926.52 146
14927.67 164
14928.83 176
14929.98 154
14931.14 147
14932.29 154
14933.45 171
14934.60 151
14935.76 138
14936.92 143
14938.07 156
14939.23 154
14940.38 164
14941.54 159
14942.69 147
14943.85 133
14945.00 131
14946.16 153
14947.32 133
14948.47 156
14949.63 164
14950.78 166
14951.94 160
14953.10 151
14954.25 190
14955.41 144
14956.56 158
14957.72 163
14958.88 149
14960.03 154
14961.19 164
14962.35 186
14963.50 149
14964.66 173
14965.82 174
14966.97 171
14968.13 163
14969.29 169
14970.44 162
14971.60 148
14972.76 143
14973.91 169
14975.07 164
14976.23 161
14977.38 153
14978.54 161
14979.70 154
14980.85 153
14982.01 157
14983.17 161
14984.33 167
14985.48 152
14986.64 164
14987.80 161
14988.96 189
14990.11 147
14991.27 173
14992.43 165
14993.59 176
14994.74 172
14995.90 171
14997.06 169
14998.22 164
14999.37 168
15000.53 174
15001.69 163
15002.85 170
15004.01 171
15005.16 160
15006.32 194
15007.48 158
15008.64 173
15009.80 148
15010.96 171
15012.11 164
15013.27 160
15014.43 159
15015.59 162
15016.75 178
15017.91 177
15019.07 161
15020.22 163
15021.38 153
15022.54 140
15023.70 183
15024.86 162
15026.02 154
15027.18 138
15028.34 155
15029.49 157
15030.65 155
15031.81 148
15032.97 200
15034.13 185
15035.29 168
15036.45 174
15037.61 162
15038.77 158
15039.93 155
15041.09 168
15042.25 142
15043.41 157
15044.57 138
15045.73 195
15046.89 171
15048.05 169
15049.20 184
15050.36 178
15051.52 158
15052.68 161
15053.84 151
15055.00 152
15056.16 172
15057.32 175
15058.48 187
15059.64 146
15060.81 165
15061.97 152
15063.13 173
15064.29 169
15065.45 169
15066.61 174
15067.77 166
15068.93 155
15070.09 151
15071.25 151
15072.41 170
15073.57 157
15074.73 152
15075.89 168
15077.05 137
15078.21 159
15079.37 163
15080.54 172
15081.70 142
15082.86 164
15084.02 146
15085.18 169
15086.34 157
15087.50 162
15088.66 144
15089.83 160
15090.99 166
15092.15 137
15093.31 139
15094.47 134
15095.63 158
15096.79 161
15097.96 183
15099.12 163
15100.28 168
15101.44 171
15102.60 156
15103.77 156
15104.93 150
15106.09 141
15107.25 150
15108.41 166
15109.58 157
15110.74 166
15111.90 165
15113.06 168
15114.22 139
15115.39 152
15116.55 148
15117.71 148
15118.87 143
15120.04 154
15121.20 132
15122.36 146
15123.52 152
15124.69 122
15125.85 143
15127.01 146
15128.18 153
15129.34 138
15130.50 144
15131.66 148
15132.83 152
15133.99 156
15135.15 150
15136.32 136
15137.48 158
15138.64 124
15139.81 138
15140.97 144
15142.13 150
15143.30 145
15144.46 148
15145.62 143
15146.79 124
15147.95 141
15149.11 137
15150.28 159
15151.44 144
15152.61 161
15153.77 128
15154.93 163
15156.10 147
15157.26 154
15158.42 159
15159.59 143
15160.75 134
15161.92 135
15163.08 165
15164.25 139
15165.41 145
15166.57 147
15167.74 143
15168.90 148
15170.07 145
15171.23 159
15172.40 147
15173.56 150
15174.73 165
15175.89 167
15177.05 144
15178.22 150
15179.38 144
15180.55 152
15181.71 140
15182.88 161
15184.04 156
15185.21 157
15186.37 168
15187.54 146
15188.70 136
15189.87 140
15191.04 125
15192.20 170
15193.37 153
15194.53 138
15195.70 128
15196.86 146
15198.03 144
15199.19 122
15200.36 132
15201.52 128
15202.69 124
15203.86 134
15205.02 148
15206.19 151
15207.35 140
15208.52 126
15209.69 140
15210.85 142
15212.02 162
15213.18 139
15214.35 152
15215.52 152
15216.68 139
15217.85 146
15219.01 154
15220.18 161
15221.35 141
15222.51 136
15223.68 145
15224.85 179
15226.01 140
15227.18 162
15228.35 153
15229.51 157
15230.68 157
15231.85 143
15233.01 165
15234.18 150
15235.35 139
15236.52 155
15237.68 158
15238.85 161
15240.02 163
15241.18 132
15242.35 155
15243.52 138
15244.69 163
15245.85 143
15247.02 142
15248.19 143
15249.36 134
15250.52 149
15251.69 129
15252.86 136
15254.03 161
15255.19 157
15256.36 165
15257.53 150
15258.70 132
15259.86 143
15261.03 138
15262.20 172
15263.37 131
15264.54 148
15265.71 147
15266.87 150
15268.04 143
15269.21 131
15270.38 153
15271.55 160
15272.71 153
15273.88 147
15275.05 162
15276.22 168
15277.39 131
15278.56 174
15279.73 155
15280.90 149
15282.06 154
15283.23 155
15284.40 179
15285.57 148
15286.74 140
15287.91 143
15289.08 165
15290.25 136
15291.42 144
15292.58 166
15293.75 170
15294.92 134
15296.09 152
15297.26 156
15298.43 134
15299.60 148
15300.77 158
15301.94 152
15303.11 174
15304.28 145
15305.45 153
15306.62 156
15307.79 142
15308.96 148
15310.13 167
15311.30 159
15312.47 142
15313.64 168
15314.81 158
15315.98 158
15317.15 159
15318.32 152
15319.49 138
15320.66 143
15321.83 148
15323.00 146
15324.17 154
15325.34 154
15326.51 167
15327.68 153
15328.85 150
15330.02 142
15331.19 140
15332.36 165
15333.53 169
15334.70 165
15335.88 131
15337.05 147
15338.22 165
15339.39 179
15340.56 172
15341.73 180
15342.90 170
15344.07 168
15345.24 160
15346.41 160
15347.59 169
15348.76 150
15349.93 149
15351.10 150
15352.27 175
15353.44 167
15354.61 151
15355.79 162
15356.96 150
15358.13 151
15359.30 158
15360.47 166
15361.65 153
15362.82 165
15363.99 151
15365.16 127
15366.33 151
15367.50 157
15368.68 161
15369.85 152
15371.02 146
15372.19 134
15373.37 157
15374.54 157
15375.71 156
15376.88 174
15378.06 157
15379.23 169
15380.40 176
15381.57 156
15382.75 140
15383.92 163
15385.09 157
15386.26 158
15387.44 150
15388.61 169
15389.78 157
15390.96 147
15392.13 145
15393.30 148
15394.47 157
15395.65 141
15396.82 159
15397.99 139
15399.17 141
15400.34 154
15401.51 176
15402.69 162
15403.86 153
15405.03 141
15406.21 169
15407.38 147
15408.55 165
15409.73 148
15410.90 161
15412.08 156
15413.25 159
15414.42 154
15415.60 155
15416.77 165
15417.95 151
15419.12 151
15420.29 138
15421.47 151
15422.64 154
15423.82 147
15424.99 139
15426.16 156
15427.34 137
15428.51 173
15429.69 156
15430.86 144
15432.04 150
15433.21 149
15434.39 145
15435.56 134
15436.73 152
15437.91 165
15439.08 145
15440.26 131
15441.43 141
15442.61 134
15443.78 136
15444.96 124
15446.13 144
15447.31 161
15448.48 123
15449.66 149
15450.83 153
15452.01 146
15453.19 148
15454.36 146
15455.54 145
15456.71 137
15457.89 157
15459.06 131
15460.24 140
15461.41 167
15462.59 153
15463.77 148
15464.94 134
15466.12 139
15467.29 147
15468.47 160
15469.64 121
15470.82 126
15472.00 144
15473.17 137
15474.35 157
15475.52 143
15476.70 147
15477.88 135
15479.05 157
15480.23 140
15481.41 135
15482.58 128
15483.76 140
15484.94 142
15486.11 160
15487.29 134
15488.47 129
15489.64 161
15490.82 155
15492.00 155
15493.17 156
15494.35 143
15495.53 142
15496.70 158
15497.88 155
15499.06 144
15500.23 134
15501.41 157
15502.59 142
15503.77 134
15504.94 134
15506.12 131
15507.30 148
15508.48 148
15509.65 130
15510.83 142
15512.01 134
15513.19 148
15514.36 152
15515.54 135
15516.72 143
15517.90 145
15519.07 147
15520.25 145
15521.43 140
15522.61 154
15523.79 130
15524.96 152
15526.14 134
15527.32 118
15528.50 141
15529.68 159
15530.86 133
15532.03 129
15533.21 135
15534.39 136
15535.57 148
15536.75 139
15537.93 143
15539.10 154
15540.28 128
15541.46 150
15542.64 136
15543.82 143
15545.00 137
15546.18 184
15547.36 147
15548.54 115
15549.71 143
15550.89 131
15552.07 119
15553.25 118
15554.43 153
15555.61 144
15556.79 147
15557.97 148
15559.15 136
15560.33 140
15561.51 142
15562.69 150
15563.87 141
15565.05 127
15566.23 126
15567.40 151
15568.58 129
15569.76 130
15570.94 133
15572.12 143
15573.30 140
15574.48 171
15575.66 152
15576.84 131
15578.02 142
15579.20 143
15580.38 141
15581.56 168
15582.74 140
15583.92 136
15585.11 154
15586.29 138
15587.47 148
15588.65 130
15589.83 157
15591.01 138
15592.19 147
15593.37 146
15594.55 132
15595.73 138
15596.91 160
15598.09 148
15599.27 145
15600.45 134
15601.63 133
15602.82 147
15604.00 146
15605.18 143
15606.36 127
15607.54 165
15608.72 142
15609.90 157
15611.08 127
15612.27 146
15613.45 141
15614.63 151
15615.81 111
15616.99 150
15618.17 138
15619.36 123
15620.54 151
15621.72 134
15622.90 147
15624.08 124
15625.26 139
15626.45 143
15627.63 139
15628.81 139
15629.99 127
15631.17 153
15632.36 145
15633.54 144
15634.72 134
15635.90 181
15637.09 139
15638.27 144
15639.45 123
15640.63 162
15641.82 138
15643.00 146
15644.18 150
15645.36 152
15646.55 151
15647.73 139
15648.91 137
15650.09 165
15651.28 122
15652.46 116
15653.64 136
15654.83 133
15656.01 133
15657.19 147
15658.37 139
15659.56 151
15660.74 151
15661.92 147
15663.11 148
15664.29 138
15665.47 161
15666.66 144
15667.84 169
15669.03 149
15670.21 146
15671.39 133
15672.58 146
15673.76 136
15674.94 127
15676.13 156
15677.31 140
15678.50 151
15679.68 145
15680.86 148
15682.05 135
15683.23 139
15684.42 139
15685.60 156
15686.78 134
15687.97 148
15689.15 134
15690.34 145
15691.52 139
15692.71 132
15693.89 160
15695.07 139
15696.26 137
15697.44 136
15698.63 143
15699.81 145
15701.00 150
15702.18 135
15703.37 170
15704.55 115
15705.74 141
15706.92 136
15708.11 145
15709.29 141
15710.48 129
15711.66 132
15712.85 145
15714.03 163
15715.22 148
15716.40 155
15717.59 159
15718.77 146
15719.96 135
15721.15 155
15722.33 138
15723.52 153
15724.70 139
15725.89 149
15727.07 141
15728.26 154
15729.45 161
15730.63 153
15731.82 144
15733.00 143
15734.19 151
15735.38 138
15736.56 147
15737.75 148
15738.93 165
15740.12 120
15741.31 153
15742.49 171
15743.68 160
15744.87 130
15746.05 147
15747.24 155
15748.42 154
15749.61 134
15750.80 136
15751.98 155
15753.17 177
15754.36 163
15755.54 158
15756.73 168
15757.92 134
15759.11 160
15760.29 159
15761.48 155
15762.67 146
15763.85 165
15765.04 167
15766.23 166
15767.42 175
15768.60 159
15769.79 167
15770.98 157
15772.17 146
15773.35 164
15774.54 180
15775.73 149
15776.92 169
15778.10 149
15779.29 148
15780.48 132
15781.67 144
15782.85 165
15784.04 166
15785.23 158
15786.42 133
15787.61 157
15788.79 150
15789.98 165
15791.17 176
15792.36 179
15793.55 163
15794.74 165
15795.92 157
15797.11 151
15798.30 142
15799.49 143
15800.68 153
15801.87 155
15803.05 130
15804.24 157
15805.43 147
15806.62 136
15807.81 140
15809.00 142
15810.19 136
15811.38 137
15812.57 152
15813.75 150
15814.94 136
15816.13 135
15817.32 145
15818.51 144
15819.70 146
15820.89 121
15822.08 132
15823.27 147
15824.46 154
15825.65 143
15826.84 131
15828.03 154
15829.22 138
15830.41 162
15831.59 147
15832.78 148
15833.97 134
15835.16 150
15836.35 134
15837.54 145
15838.73 129
15839.92 143
15841.11 134
15842.30 141
15843.49 147
15844.68 142
15845.87 153
15847.06 127
15848.26 135
15849.45 137
15850.64 147
15851.83 143
15853.02 145
15854.21 142
15855.40 150
15856.59 144
15857.78 150
15858.97 149
15860.16 124
15861.35 138
15862.54 137
15863.73 152
15864.92 122
15866.12 155
15867.31 144
15868.50 138
15869.69 135
15870.88 134
15872.07 138
15873.26 116
15874.45 134
15875.65 159
15876.84 130
15878.03 124
15879.22 146
15880.41 136
15881.60 162
15882.79 129
15883.99 135
15885.18 140
15886.37 128
15887.56 164
15888.75 131
15889.94 129
15891.14 136
15892.33 142
15893.52 163
15894.71 149
15895.91 143
15897.10 136
15898.29 132
15899.48 163
15900.67 130
15901.87 142
15903.06 151
15904.25 150
15905.44 131
15906.64 131
15907.83 136
15909.02 134
15910.21 124
15911.41 138
15912.60 125
15913.79 132
15914.99 146
15916.18 154
15917.37 146
15918.56 163
15919.76 140
15920.95 148
15922.14 135
15923.34 130
15924.53 149
15925.72 128
15926.92 135
15928.11 146
15929.30 187
15930.50 148
15931.69 140
15932.88 180
15934.08 155
15935.27 138
15936.46 133
15937.66 178
15938.85 148
15940.05 131
15941.24 155
15942.43 165
15943.63 157
15944.82 153
15946.01 133
15947.21 163
15948.40 135
15949.60 150
15950.79 146
15951.99 143
15953.18 142
15954.37 142
15955.57 144
15956.76 148
15957.96 138
15959.15 156
15960.35 141
15961.54 131
15962.74 110
15963.93 151
15965.13 158
15966.32 124
15967.51 144
15968.71 152
15969.90 147
15971.10 147
15972.29 148
15973.49 145
15974.68 154
15975.88 124
15977.07 124
15978.27 133
15979.47 140
15980.66 116
15981.86 139
15983.05 163
15984.25 131
15985.44 134
15986.64 120
15987.83 120
15989.03 116
15990.22 113
15991.42 141
15992.62 131
15993.81 110
15995.01 124
15996.20 128
15997.40 150
15998.60 130
15999.79 133
16000.99 141
16002.18 134
16003.38 138
16004.58 134
16005.77 140
16006.97 156
16008.17 131
16009.36 134
16010.56 143
16011.75 123
16012.95 150
16014.15 159
16015.34 125
16016.54 124
16017.74 151
16018.93 148
16020.13 121
16021.33 140
16022.52 142
16023.72 134
16024.92 129
16026.12 116
16027.31 127
16028.51 134
16029.71 115
16030.90 140
16032.10 120
16033.30 123
16034.50 135
16035.69 131
16036.89 136
16038.09 132
16039.29 123
16040.48 145
16041.68 143
16042.88 140
16044.08 149
16045.27 128
16046.47 137
16047.67 128
16048.87 140
16050.07 127
16051.26 127
16052.46 123
16053.66 163
16054.86 153
16056.06 138
16057.25 136
16058.45 157
16059.65 144
16060.85 140
16062.05 147
16063.25 142
16064.44 138
16065.64 138
16066.84 136
16068.04 121
16069.24 136
16070.44 157
16071.64 149
16072.83 132
16074.03 135
16075.23 157
16076.43 168
16077.63 152
16078.83 159
16080.03 143
16081.23 155
16082.43 149
16083.63 142
16084.82 144
16086.02 120
16087.22 151
16088.42 168
16089.62 144
16090.82 133
16092.02 120
16093.22 148
16094.42 179
16095.62 132
16096.82 168
16098.02 128
16099.22 148
16100.42 145
16101.62 145
16102.82 155
16104.02 136
16105.22 143
16106.42 158
16107.62 137
16108.82 135
16110.02 144
16111.22 132
16112.42 131
16113.62 119
16114.82 157
16116.02 132
16117.22 163
16118.42 148
16119.62 158
16120.82 144
16122.02 116
16123.22 135
16124.42 130
16125.62 133
16126.83 133
16128.03 148
16129.23 132
16130.43 144
16131.63 122
16132.83 141
16134.03 124
16135.23 138
16136.43 140
16137.63 156
16138.84 128
16140.04 144
16141.24 135
16142.44 142
16143.64 137
16144.84 153
16146.04 162
16147.25 129
16148.45 138
16149.65 130
16150.85 156
16152.05 133
16153.25 137
16154.46 128
16155.66 129
16156.86 144
16158.06 131
16159.26 147
16160.47 135
16161.67 143
16162.87 126
16164.07 156
16165.27 125
16166.48 120
16167.68 140
16168.88 150
16170.08 123
16171.29 136
16172.49 133
16173.69 141
16174.89 145
16176.10 127
16177.30 122
16178.50 137
16179.71 132
16180.91 143
16182.11 140
16183.31 128
16184.52 140
16185.72 149
16186.92 160
16188.13 114
16189.33 149
16190.53 123
16191.74 150
16192.94 132
16194.14 114
16195.35 126
16196.55 135
16197.75 135
16198.96 149
16200.16 131
16201.36 135
16202.57 140
16203.77 144
16204.97 148
16206.18 147
16207.38 130
16208.58 122
16209.79 134
16210.99 122
16212.20 134
16213.40 148
16214.60 138
16215.81 109
16217.01 133
16218.22 154
16219.42 134
16220.63 150
16221.83 139
16223.03 141
16224.24 128
16225.44 147
16226.65 130
16227.85 162
16229.06 131
16230.26 150
16231.47 122
16232.67 136
16233.88 130
16235.08 138
16236.29 117
16237.49 134
16238.70 131
16239.90 122
16241.11 148
16242.31 139
16243.52 130
16244.72 115
16245.93 155
16247.13 127
16248.34 132
16249.54 128
16250.75 149
16251.95 135
16253.16 114
16254.36 136
16255.57 126
16256.78 135
16257.98 129
16259.19 139
16260.39 116
16261.60 139
16262.80 130
16264.01 131
16265.22 98
16266.42 130
16267.63 126
16268.83 123
16270.04 115
16271.25 149
16272.45 135
16273.66 132
16274.87 131
16276.07 124
16277.28 146
16278.49 117
16279.69 137
16280.90 141
16282.10 135
16283.31 114
16284.52 142
16285.72 122
16286.93 135
16288.14 124
16289.35 161
16290.55 126
16291.76 116
16292.97 140
16294.17 140
16295.38 147
16296.59 126
16297.79 145
16299.00 118
16300.21 135
16301.42 120
16302.62 129
16303.83 127
16305.04 143
16306.25 105
16307.45 138
16308.66 130
16309.87 118
16311.08 137
16312.28 133
16313.49 151
16314.70 132
16315.91 148
16317.12 132
16318.32 123
16319.53 135
16320.74 151
16321.95 132
16323.16 133
16324.36 110
16325.57 148
16326.78 136
16327.99 135
16329.20 116
16330.41 142
16331.61 150
16332.82 136
16334.03 150
16335.24 134
16336.45 151
16337.66 117
16338.87 133
16340.07 123
16341.28 141
16342.49 127
16343.70 123
16344.91 108
16346.12 131
16347.33 119
16348.54 132
16349.75 136
16350.95 110
16352.16 135
16353.37 142
16354.58 136
16355.79 114
16357.00 130
16358.21 122
16359.42 119
16360.63 114
16361.84 142
16363.05 132
16364.26 115
16365.47 122
16366.68 121
16367.89 130
16369.10 109
16370.31 128
16371.52 150
16372.73 123
16373.94 92
16375.15 110
16376.36 110
16377.57 131
16378.78 121
16379.99 149
16381.20 121
16382.41 121
16383.62 136
16384.83 143
16386.04 131
16387.25 128
16388.46 134
16389.67 121
16390.88 139
16392.09 101
16393.30 117
16394.51 121
16395.72 131
16396.94 112
16398.15 131
16399.36 111
16400.57 119
16401.78 114
16402.99 122
16404.20 114
16405.41 117
16406.62 116
16407.84 119
16409.05 115
16410.26 113
16411.47 105
16412.68 115
16413.89 123
16415.10 111
16416.32 130
16417.53 112
16418.74 102
16419.95 107
16421.16 128
16422.37 115
16423.59 111
16424.80 115
16426.01 123
16427.22 134
16428.43 105
16429.65 127
16430.86 119
16432.07 127
16433.28 107
16434.49 132
16435.71 117
16436.92 120
16438.13 123
16439.34 107
16440.56 112
16441.77 107
16442.98 128
16444.19 128
16445.41 102
16446.62 121
16447.83 148
16449.04 105
16450.26 122
16451.47 116
16452.68 136
16453.90 113
16455.11 113
16456.32 127
16457.54 131
16458.75 113
16459.96 117
16461.18 119
16462.39 111
16463.60 113
16464.82 114
16466.03 104
16467.24 94
16468.46 125
16469.67 130
16470.88 136
16472.10 116
16473.31 118
16474.52 112
16475.74 111
16476.95 121
16478.17 122
16479.38 125
16480.59 126
16481.81 118
16483.02 101
16484.24 122
16485.45 92
16486.66 124
16487.88 110
16489.09 110
16490.31 104
16491.52 124
16492.74 113
16493.95 113
16495.16 119
16496.38 124
16497.59 127
16498.81 127
16500.02 125
16501.24 107
16502.45 113
16503.67 105
16504.88 110
16506.10 118
16507.31 146
16508.53 129
16509.74 126
16510.96 120
16512.17 139
16513.39 123
16514.60 123
16515.82 105
16517.03 103
16518.25 118
16519.46 120
16520.68 139
16521.89 122
16523.11 125
16524.33 114
16525.54 132
16526.76 113
16527.97 117
16529.19 127
16530.40 130
16531.62 132
16532.84 126
16534.05 123
16535.27 128
16536.48 114
16537.70 128
16538.92 119
16540.13 99
16541.35 116
16542.56 121
16543.78 135
16545.00 118
16546.21 123
16547.43 115
16548.65 126
16549.86 101
16551.08 120
16552.30 120
16553.51 122
16554.73 120
16555.95 109
16557.16 121
16558.38 118
16559.60 119
16560.81 116
16562.03 132
16563.25 125
16564.46 123
16565.68 123
16566.90 123
16568.12 108
16569.33 106
16570.55 128
16571.77 119
16572.99 106
16574.20 121
16575.42 118
16576.64 113
16577.86 127
16579.07 108
16580.29 132
16581.51 112
16582.73 117
16583.94 121
16585.16 117
16586.38 108
16587.60 117
16588.82 128
16590.03 135
16591.25 139
16592.47 130
16593.69 100
16594.91 105
16596.12 105
16597.34 103
16598.56 138
16599.78 109
16601.00 122
16602.22 122
16603.43 107
16604.65 127
16605.87 100
16607.09 116
16608.31 104
16609.53 109
16610.75 117
16611.97 121
16613.18 116
16614.40 100
16615.62 113
16616.84 109
16618.06 107
16619.28 106
16620.50 105
16621.72 98
16622.94 111
16624.16 104
16625.38 98
16626.59 111
16627.81 101
16629.03 105
16630.25 128
16631.47 104
16632.69 109
16633.91 135
16635.13 111
16636.35 103
16637.57 122
16638.79 106
16640.01 100
16641.23 100
16642.45 111
16643.67 95
16644.89 119
16646.11 112
16647.33 109
16648.55 122
16649.77 112
16650.99 124
16652.21 108
16653.43 120
16654.65 103
16655.87 112
16657.09 105
16658.31 94
16659.53 103
16660.75 100
16661.98 111
16663.20 113
16664.42 115
16665.64 108
16666.86 121
16668.08 109
16669.30 98
16670.52 109
16671.74 108
16672.96 113
16674.18 109
16675.41 111
16676.63 112
16677.85 122
16679.07 114
16680.29 92
16681.51 103
16682.73 114
16683.95 111
16685.18 130
16686.40 104
16687.62 122
16688.84 115
16690.06 114
16691.28 97
16692.51 92
16693.73 132
16694.95 108
16696.17 118
16697.39 104
16698.62 102
16699.84 124
16701.06 110
16702.28 101
16703.50 116
16704.73 121
16705.95 140
16707.17 93
16708.39 106
16709.62 108
16710.84 106
16712.06 118
16713.28 105
16714.51 111
16715.73 111
16716.95 117
16718.17 107
16719.40 123
16720.62 124
16721.84 117
16723.07 113
16724.29 102
16725.51 103
16726.73 118
16727.96 120
16729.18 100
16730.40 90
16731.63 108
16732.85 101
16734.07 111
16735.30 103
16736.52 122
16737.74 97
16738.97 95
16740.19 118
16741.41 96
16742.64 113
16743.86 111
16745.09 115
16746.31 98
16747.53 128
16748.76 111
16749.98 91
16751.20 102
16752.43 131
16753.65 112
16754.88 128
16756.10 120
16757.32 109
16758.55 113
16759.77 106
16761.00 103
16762.22 119
16763.45 123
16764.67 116
16765.90 110
16767.12 98
16768.34 105
16769.57 133
16770.79 106
16772.02 106
16773.24 91
16774.47 108
16775.69 122
16776.92 114
16778.14 113
16779.37 99
16780.59 88
16781.82 94
16783.04 93
16784.27 113
16785.49 112
16786.72 106
16787.94 103
16789.17 99
16790.39 112
16791.62 88
16792.85 106
16794.07 112
16795.30 121
16796.52 103
16797.75 105
16798.97 95
16800.20 103
16801.42 128
16802.65 93
16803.88 109
16805.10 104
16806.33 115
16807.55 94
16808.78 118
16810.01 100
16811.23 106
16812.46 102
16813.68 106
16814.91 92
16816.14 96
16817.36 103
16818.59 116
16819.82 107
16821.04 104
16822.27 101
16823.50 105
16824.72 86
16825.95 110
16827.18 109
16828.40 118
16829.63 119
16830.86 111
16832.08 102
16833.31 114
16834.54 101
16835.76 114
16836.99 118
16838.22 128
16839.45 115
16840.67 111
16841.90 104
16843.13 97
16844.36 111
16845.58 100
16846.81 126
16848.04 115
16849.26 111
16850.49 121
16851.72 93
16852.95 117
16854.18 114
16855.40 124
16856.63 113
16857.86 116
16859.09 109
16860.31 92
16861.54 99
16862.77 105
16864.00 102
16865.23 97
16866.46 108
16867.68 122
16868.91 109
16870.14 99
16871.37 102
16872.60 91
16873.83 142
16875.05 103
16876.28 99
16877.51 104
16878.74 118
16879.97 110
16881.20 109
16882.43 126
16883.65 113
16884.88 106
16886.11 113
16887.34 129
16888.57 119
16889.80 116
16891.03 93
16892.26 106
16893.49 107
16894.72 119
16895.94 110
16897.17 117
16898.40 119
16899.63 120
16900.86 125
16902.09 101
16903.32 103
16904.55 116
16905.78 111
16907.01 97
16908.24 105
16909.47 88
16910.70 113
16911.93 111
16913.16 110
16914.39 83
16915.62 118
16916.85 107
16918.08 111
16919.31 100
16920.54 120
16921.77 96
16923.00 94
16924.23 117
16925.46 95
16926.69 111
16927.92 91
16929.15 114
16930.38 105
16931.61 133
16932.84 115
16934.07 110
16935.30 95
16936.53 112
16937.77 102
16939.00 128
16940.23 107
16941.46 99
16942.69 105
16943.92 112
16945.15 107
16946.38 96
16947.61 88
16948.84 114
16950.08 110
16951.31 93
16952.54 100
16953.77 113
16955.00 102
16956.23 92
16957.46 122
16958.70 95
16959.93 93
16961.16 110
16962.39 105
16963.62 109
16964.85 87
16966.09 116
16967.32 98
16968.55 91
16969.78 94
16971.01 100
16972.25 92
16973.48 95
16974.71 117
16975.94 91
16977.17 97
16978.41 101
16979.64 112
16980.87 96
16982.10 110
16983.34 90
16984.57 121
16985.80 126
16987.03 107
16988.27 103
16989.50 111
16990.73 125
16991.96 103
16993.20 86
16994.43 95
16995.66 103
16996.90 119
16998.13 110
16999.36 100
17000.59 91
17001.83 107
17003.06 109
17004.29 124
17005.53 101
17006.76 95
17007.99 109
17009.23 109
17010.46 128
17011.69 106
17012.93 106
17014.16 118
17015.39 91
17016.63 105
17017.86 116
17019.10 122
17020.33 110
17021.56 117
17022.80 98
17024.03 99
17025.26 97
17026.50 107
17027.73 121
17028.97 94
17030.20 109
17031.44 112
17032.67 105
17033.90 114
17035.14 116
17036.37 111
17037.61 102
17038.84 107
17040.08 114
17041.31 114
17042.54 117
17043.78 106
17045.01 103
17046.25 92
17047.48 87
17048.72 95
17049.95 109
17051.19 105
17052.42 104
17053.66 111
17054.89 117
17056.13 116
17057.36 104
17058.60 89
17059.83 108
17061.07 115
17062.30 110
17063.54 108
17064.78 102
17066.01 121
17067.25 101
17068.48 112
17069.72 111
17070.95 100
17072.19 108
17073.42 106
17074.66 112
17075.90 98
17077.13 109
17078.37 113
17079.60 108
17080.84 103
17082.08 115
17083.31 97
17084.55 90
17085.78 78
17087.02 114
17088.26 100
17089.49 107
17090.73 106
17091.97 103
17093.20 97
17094.44 114
17095.67 116
17096.91 120
17098.15 122
17099.38 123
17100.62 105
17101.86 106
17103.09 108
17104.33 105
17105.57 122
17106.81 88
17108.04 94
17109.28 103
17110.52 109
17111.75 94
17112.99 91
17114.23 116
17115.47 104
17116.70 106
17117.94 93
17119.18 102
17120.41 96
17121.65 83
17122.89 113
17124.13 122
17125.36 97
17126.60 96
17127.84 114
17129.08 114
17130.32 114
17131.55 93
17132.79 121
17134.03 111
17135.27 96
17136.51 116
17137.74 90
17138.98 102
17140.22 95
17141.46 116
17142.70 108
17143.93 110
17145.17 93
17146.41 112
17147.65 103
17148.89 96
17150.13 101
17151.36 112
17152.60 105
17153.84 108
17155.08 112
17156.32 95
17157.56 107
17158.80 94
17160.04 117
17161.27 106
17162.51 98
17163.75 92
17164.99 100
17166.23 116
17167.47 103
17168.71 80
17169.95 117
17171.19 114
17172.43 100
17173.67 110
17174.91 115
17176.15 106
17177.38 109
17178.62 113
17179.86 122
17181.10 99
17182.34 97
17183.58 111
17184.82 108
17186.06 103
17187.30 99
17188.54 111
17189.78 113
17191.02 101
17192.26 97
17193.50 112
17194.74 93
17195.98 99
17197.22 111
17198.46 127
17199.70 99
17200.94 112
17202.18 122
17203.42 124
17204.66 109
17205.91 98
17207.15 117
17208.39 106
17209.63 98
17210.87 111
17212.11 113
17213.35 103
17214.59 97
17215.83 123
17217.07 121
17218.31 99
17219.55 105
17220.79 131
17222.04 105
17223.28 108
17224.52 102
17225.76 120
17227.00 104
17228.24 102
17229.48 121
17230.73 131
17231.97 114
17233.21 122
17234.45 127
17235.69 113
17236.93 121
17238.17 109
17239.42 117
17240.66 131
17241.90 135
17243.14 123
17244.38 118
17245.63 123
17246.87 106
17248.11 134
17249.35 119
17250.59 96
17251.84 117
17253.08 117
17254.32 128
17255.56 119
17256.81 107
17258.05 128
17259.29 107
17260.53 107
17261.78 110
17263.02 119
17264.26 129
17265.50 134
17266.75 127
17267.99 113
17269.23 101
17270.47 115
17271.72 125
17272.96 113
17274.20 123
17275.45 119
17276.69 135
17277.93 129
17279.18 109
17280.42 112
17281.66 112
17282.91 119
17284.15 93
17285.39 114
17286.64 90
17287.88 110
17289.12 114
17290.37 112
17291.61 115
17292.85 109
17294.10 109
17295.34 128
17296.58 97
17297.83 103
17299.07 96
17300.32 149
17301.56 125
17302.80 106
17304.05 111
17305.29 114
17306.54 108
17307.78 109
17309.03 115
17310.27 103
17311.51 115
17312.76 115
17314.00 140
17315.25 109
17316.49 122
17317.74 119
17318.98 109
17320.23 116
17321.47 85
17322.71 102
17323.96 103
17325.20 110
17326.45 109
17327.69 123
17328.94 109
17330.18 115
17331.43 122
17332.67 112
17333.92 100
17335.16 89
17336.41 116
17337.66 114
17338.90 115
17340.15 89
17341.39 107
17342.64 111
17343.88 95
17345.13 107
17346.37 108
17347.62 118
17348.86 110
17350.11 120
17351.36 127
17352.60 124
17353.85 98
17355.09 100
17356.34 121
17357.59 105
17358.83 94
17360.08 108
17361.32 91
17362.57 92
17363.82 100
17365.06 103
17366.31 101
17367.56 104
17368.80 111
17370.05 116
17371.30 99
17372.54 83
17373.79 99
17375.03 102
17376.28 118
17377.53 89
17378.78 106
17380.02 109
17381.27 108
17382.52 105
17383.76 93
17385.01 94
17386.26 116
17387.50 114
17388.75 131
17390.00 97
17391.25 91
17392.49 99
17393.74 108
17394.99 117
17396.23 103
17397.48 109
17398.73 90
17399.98 106
17401.22 101
17402.47 116
17403.72 108
17404.97 108
17406.22 110
17407.46 105
17408.71 97
17409.96 103
17411.21 93
17412.45 94
17413.70 102
17414.95 122
17416.20 112
17417.45 94
17418.70 99
17419.94 104
17421.19 103
17422.44 130
17423.69 114
17424.94 112
17426.19 128
17427.43 122
17428.68 109
17429.93 111
17431.18 91
17432.43 119
17433.68 112
17434.93 125
17436.18 109
17437.42 121
17438.67 110
17439.92 104
17441.17 91
17442.42 108
17443.67 88
17444.92 112
17446.17 106
17447.42 110
17448.67 124
17449.92 126
17451.16 111
17452.41 103
17453.66 129
17454.91 102
17456.16 97
17457.41 98
17458.66 99
17459.91 100
17461.16 102
17462.41 109
17463.66 101
17464.91 106
17466.16 116
17467.41 105
17468.66 97
17469.91 129
17471.16 86
17472.41 121
17473.66 122
17474.91 90
17476.16 106
17477.41 107
17478.66 116
17479.91 110
17481.16 98
17482.41 124
17483.66 118
17484.91 88
17486.17 102
17487.42 109
17488.67 107
17489.92 110
17491.17 136
17492.42 110
17493.67 113
17494.92 113
17496.17 122
17497.42 121
17498.67 102
17499.93 111
17501.18 131
17502.43 120
17503.68 109
17504.93 120
17506.18 111
17507.43 102
17508.68 115
17509.94 125
17511.19 122
17512.44 104
17513.69 124
17514.94 105
17516.19 98
17517.45 137
17518.70 131
17519.95 115
17521.20 123
17522.45 120
17523.71 104
17524.96 107
17526.21 122
17527.46 105
17528.71 148
17529.97 129
17531.22 124
17532.47 122
17533.72 139
17534.98 127
17536.23 134
17537.48 125
17538.73 112
17539.99 116
17541.24 127
17542.49 130
17543.74 110
17545.00 136
17546.25 130
17547.50 142
17548.75 137
17550.01 123
17551.26 138
17552.51 149
17553.77 141
17555.02 151
17556.27 142
17557.53 141
17558.78 135
17560.03 161
17561.29 136
17562.54 142
17563.79 132
17565.05 156
17566.30 149
17567.55 137
17568.81 137
17570.06 138
17571.31 136
17572.57 144
17573.82 162
17575.08 116
17576.33 138
17577.58 137
17578.84 130
17580.09 124
17581.35 137
17582.60 153
17583.85 125
17585.11 143
17586.36 126
17587.62 127
17588.87 119
17590.13 134
17591.38 133
17592.63 126
17593.89 121
17595.14 113
17596.40 122
17597.65 138
17598.91 121
17600.16 122
17601.42 124
17602.67 131
17603.93 138
17605.18 127
17606.44 103
17607.69 111
17608.95 119
17610.20 112
17611.46 136
17612.71 145
17613.97 123
17615.22 112
17616.48 118
17617.73 119
17618.99 115
17620.24 107
17621.50 111
17622.75 108
17624.01 129
17625.27 120
17626.52 104
17627.78 126
17629.03 130
17630.29 122
17631.54 104
17632.80 116
17634.06 110
17635.31 109
17636.57 123
17637.82 116
17639.08 107
17640.34 98
17641.59 124
17642.85 114
17644.11 107
17645.36 124
17646.62 106
17647.87 134
17649.13 136
17650.39 108
17651.64 111
17652.90 106
17654.16 112
17655.41 92
17656.67 104
17657.93 110
17659.18 122
17660.44 112
17661.70 128
17662.96 122
17664.21 111
17665.47 120
17666.73 99
17667.98 124
17669.24 97
17670.50 104
17671.76 107
17673.01 122
17674.27 92
17675.53 113
17676.79 122
17678.04 125
17679.30 94
17680.56 112
17681.82 109
17683.07 104
17684.33 110
17685.59 109
17686.85 107
17688.10 120
17689.36 103
17690.62 117
17691.88 96
17693.14 120
17694.39 120
17695.65 116
17696.91 128
17698.17 130
17699.43 111
17700.69 126
17701.94 114
17703.20 117
17704.46 112
17705.72 135
17706.98 109
17708.24 116
17709.50 92
17710.75 127
17712.01 109
17713.27 115
17714.53 111
17715.79 126
17717.05 130
17718.31 111
17719.57 102
17720.83 115
17722.08 131
17723.34 113
17724.60 133
17725.86 128
17727.12 133
17728.38 120
17729.64 119
17730.90 109
17732.16 122
17733.42 106
17734.68 121
17735.94 138
17737.20 117
17738.46 127
17739.72 120
17740.98 135
17742.24 111
17743.50 126
17744.76 126
17746.02 121
17747.28 109
17748.54 125
17749.80 111
17751.06 128
17752.32 106
17753.58 126
17754.84 126
17756.10 121
17757.36 112
17758.62 131
17759.88 118
17761.14 127
17762.40 121
17763.66 123
17764.92 124
17766.18 122
17767.44 131
17768.70 101
17769.96 116
17771.22 109
17772.48 134
17773.75 112
17775.01 128
17776.27 114
17777.53 120
17778.79 115
17780.05 113
17781.31 124
17782.57 118
17783.83 115
17785.10 129
17786.36 115
17787.62 105
17788.88 122
17790.14 122
17791.40 119
17792.66 113
17793.93 107
17795.19 104
17796.45 113
17797.71 103
17798.97 89
17800.24 107
17801.50 122
17802.76 103
17804.02 109
17805.28 110
17806.55 101
17807.81 113
17809.07 124
17810.33 102
17811.59 108
17812.86 105
17814.12 110
17815.38 116
17816.64 110
17817.91 109
17819.17 109
17820.43 132
17821.69 109
17822.96 98
17824.22 118
17825.48 95
17826.75 114
17828.01 113
17829.27 111
17830.53 119
17831.80 117
17833.06 110
17834.32 106
17835.59 115
17836.85 129
17838.11 113
17839.38 96
17840.64 112
17841.90 109
17843.17 115
17844.43 103
17845.69 96
17846.96 89
17848.22 100
17849.48 122
17850.75 112
17852.01 95
17853.27 123
17854.54 111
17855.80 109
17857.07 109
17858.33 115
17859.59 120
17860.86 112
17862.12 135
17863.39 109
17864.65 111
17865.92 106
17867.18 112
17868.44 93
17869.71 113
17870.97 88
17872.24 107
17873.50 118
17874.77 114
17876.03 108
17877.30 124
17878.56 109
17879.82 95
17881.09 113
17882.35 101
17883.62 105
17884.88 105
17886.15 96
17887.41 108
17888.68 100
17889.94 116
17891.21 98
17892.47 94
17893.74 97
17895.00 98
17896.27 113
17897.54 98
17898.80 102
17900.07 103
17901.33 101
17902.60 122
17903.86 111
17905.13 102
17906.39 105
17907.66 115
17908.93 97
17910.19 107
17911.46 110
17912.72 88
17913.99 106
17915.25 111
17916.52 99
17917.79 105
17919.05 105
17920.32 88
17921.59 101
17922.85 94
17924.12 100
17925.38 100
17926.65 85
17927.92 118
17929.18 100
17930.45 87
17931.72 96
17932.98 118
17934.25 98
17935.52 102
17936.78 105
17938.05 106
17939.32 89
17940.58 106
17941.85 113
17943.12 110
17944.38 81
17945.65 99
17946.92 100
17948.19 121
17949.45 100
17950.72 105
17951.99 123
17953.25 112
17954.52 86
17955.79 102
17957.06 107
17958.32 97
17959.59 104
17960.86 102
17962.13 106
17963.39 97
17964.66 115
17965.93 111
17967.20 107
17968.47 114
17969.73 115
17971.00 109
17972.27 96
17973.54 111
17974.81 100
17976.07 102
17977.34 85
17978.61 96
17979.88 123
17981.15 103
17982.42 107
17983.68 117
17984.95 99
17986.22 87
17987.49 108
17988.76 112
17990.03 108
17991.30 140
17992.56 111
17993.83 98
17995.10 101
17996.37 103
17997.64 116
17998.91 90
18000.18 100
18001.45 111
18002.72 105
18003.98 113
18005.25 117
18006.52 106
18007.79 109
18009.06 99
18010.33 118
18011.60 110
18012.87 105
18014.14 108
18015.41 91
18016.68 114
18017.95 115
18019.22 105
18020.49 106
18021.76 124
18023.03 104
18024.30 133
18025.57 114
18026.84 112
18028.11 106
18029.38 99
18030.65 127
18031.92 117
18033.19 118
18034.46 106
18035.73 113
18037.00 115
18038.27 110
18039.54 111
18040.81 123
18042.08 119
18043.35 114
18044.62 121
18045.89 112
18047.16 111
18048.43 128
18049.70 112
18050.97 107
18052.24 123
18053.51 103
18054.79 112
18056.06 130
18057.33 126
18058.60 126
18059.87 118
18061.14 118
18062.41 111
18063.68 111
18064.95 133
18066.23 109
18067.50 128
18068.77 143
18070.04 141
18071.31 140
18072.58 115
18073.85 160
18075.13 131
18076.40 110
18077.67 119
18078.94 133
18080.21 117
18081.49 145
18082.76 122
18084.03 154
18085.30 136
18086.57 134
18087.85 131
18089.12 118
18090.39 138
18091.66 136
18092.93 114
18094.21 128
18095.48 127
18096.75 125
18098.02 126
18099.30 135
18100.57 122
18101.84 94
18103.11 130
18104.39 117
18105.66 122
18106.93 114
18108.20 117
18109.48 123
18110.75 133
18112.02 129
18113.30 128
18114.57 135
18115.84 141
18117.12 151
18118.39 111
18119.66 136
18120.94 114
18122.21 134
18123.48 109
18124.76 136
18126.03 143
18127.30 108
18128.58 127
18129.85 120
18131.12 131
18132.40 109
18133.67 125
18134.94 113
18136.22 136
18137.49 122
18138.77 124
18140.04 107
18141.31 132
18142.59 131
18143.86 127
18145.14 111
18146.41 123
18147.68 133
18148.96 129
18150.23 124
18151.51 120
18152.78 132
18154.06 118
18155.33 117
18156.60 124
18157.88 114
18159.15 96
18160.43 137
18161.70 117
18162.98 137
18164.25 123
18165.53 122
18166.80 129
18168.08 124
18169.35 124
18170.63 114
18171.90 113
18173.18 117
18174.45 126
18175.73 110
18177.00 116
18178.28 105
18179.55 122
18180.83 111
18182.10 108
18183.38 101
18184.66 109
18185.93 127
18187.21 126
18188.48 111
18189.76 117
18191.03 124
18192.31 117
18193.59 112
18194.86 117
18196.14 117
18197.41 100
18198.69 125
18199.97 112
18201.24 107
18202.52 109
18203.79 126
18205.07 124
18206.35 120
18207.62 95
18208.90 106
18210.18 95
18211.45 124
18212.73 112
18214.00 92
18215.28 140
18216.56 96
18217.83 113
18219.11 99
18220.39 123
18221.66 118
18222.94 118
18224.22 116
18225.50 102
18226.77 108
18228.05 116
18229.33 100
18230.60 125
18231.88 127
18233.16 112
18234.44 102
18235.71 114
18236.99 123
18238.27 128
18239.54 105
18240.82 131
18242.10 110
18243.38 114
18244.65 118
18245.93 95
18247.21 116
18248.49 109
18249.77 103
18251.04 118
18252.32 99
18253.60 123
18254.88 100
18256.16 124
18257.43 116
18258.71 108
18259.99 118
18261.27 118
18262.55 108
18263.82 118
18265.10 104
18266.38 113
18267.66 94
18268.94 107
18270.22 102
18271.50 107
18272.77 98
18274.05 106
18275.33 122
18276.61 96
18277.89 108
18279.17 94
18280.45 113
18281.73 101
18283.00 99
18284.28 116
18285.56 109
18286.84 101
18288.12 113
18289.40 108
18290.68 123
18291.96 113
18293.24 116
18294.52 109
18295.80 112
18297.08 121
18298.36 100
18299.63 105
18300.91 106
18302.19 94
18303.47 105
18304.75 119
18306.03 111
18307.31 121
18308.59 105
18309.87 114
18311.15 105
18312.43 98
18313.71 109
18314.99 125
18316.27 108
18317.55 118
18318.83 107
18320.11 102
18321.39 108
18322.67 112
18323.95 114
18325.24 99
18326.52 95
18327.80 110
18329.08 113
18330.36 119
18331.64 99
18332.92 118
18334.20 120
18335.48 121
18336.76 120
18338.04 117
18339.32 101
18340.60 97
18341.89 108
18343.17 107
18344.45 86
18345.73 96
18347.01 101
18348.29 124
18349.57 91
18350.85 99
18352.14 109
18353.42 101
18354.70 102
18355.98 109
18357.26 113
18358.54 116
18359.82 107
18361.11 102
18362.39 104
18363.67 97
18364.95 120
18366.23 105
18367.52 109
18368.80 126
18370.08 103
18371.36 102
18372.64 110
18373.93 105
18375.21 105
18376.49 121
18377.77 99
18379.05 100
18380.34 111
18381.62 101
18382.90 97
18384.18 105
18385.47 106
18386.75 97
18388.03 115
18389.32 104
18390.60 117
18391.88 111
18393.16 95
18394.45 106
18395.73 127
18397.01 111
18398.30 109
18399.58 107
18400.86 104
18402.14 97
18403.43 99
18404.71 95
18405.99 111
18407.28 114
18408.56 94
18409.84 83
18411.13 108
18412.41 110
18413.70 95
18414.98 119
18416.26 100
18417.55 115
18418.83 97
18420.11 91
18421.40 92
18422.68 104
18423.97 111
18425.25 102
18426.53 109
18427.82 127
18429.10 110
18430.39 97
18431.67 92
18432.95 112
18434.24 105
18435.52 94
18436.81 112
18438.09 105
18439.38 98
18440.66 98
18441.94 100
18443.23 103
18444.51 100
18445.80 99
18447.08 102
18448.37 97
18449.65 101
18450.94 113
18452.22 115
18453.51 106
18454.79 119
18456.08 108
18457.36 119
18458.65 110
18459.93 105
18461.22 106
18462.50 116
18463.79 112
18465.07 112
18466.36 109
18467.65 103
18468.93 89
18470.22 96
18471.50 102
18472.79 113
18474.07 111
18475.36 87
18476.64 105
18477.93 88
18479.22 92
18480.50 101
18481.79 106
18483.07 101
18484.36 112
18485.65 115
18486.93 99
18488.22 103
18489.50 98
18490.79 103
18492.08 99
18493.36 95
18494.65 91
18495.94 112
18497.22 103
18498.51 92
18499.80 103
18501.08 98
18502.37 110
18503.66 115
18504.94 107
18506.23 102
18507.52 122
18508.80 92
18510.09 103
18511.38 105
18512.66 110
18513.95 109
18515.24 106
18516.53 107
18517.81 95
18519.10 97
18520.39 92
18521.67 105
18522.96 105
18524.25 128
18525.54 103
18526.82 107
18528.11 106
18529.40 114
18530.69 107
18531.97 92
18533.26 94
18534.55 101
18535.84 115
18537.13 120
18538.41 111
18539.70 111
18540.99 123
18542.28 111
18543.57 118
18544.85 94
18546.14 101
18547.43 113
18548.72 111
18550.01 112
18551.30 107
18552.58 107
18553.87 115
18555.16 109
18556.45 104
18557.74 112
18559.03 104
18560.32 112
18561.60 124
18562.89 125
18564.18 110
18565.47 129
18566.76 106
18568.05 112
18569.34 106
18570.63 120
18571.92 111
18573.20 111
18574.49 100
18575.78 104
18577.07 108
18578.36 104
18579.65 124
18580.94 112
18582.23 115
18583.52 92
18584.81 121
18586.10 99
18587.39 97
18588.68 105
18589.97 113
18591.26 107
18592.55 107
18593.84 108
18595.13 103
18596.42 101
18597.71 98
18599.00 80
18600.29 112
18601.58 105
18602.87 81
18604.16 118
18605.45 107
18606.74 99
18608.03 97
18609.32 92
18610.61 104
18611.90 113
18613.19 94
18614.48 97
18615.77 118
18617.06 103
18618.35 94
18619.64 115
18620.93 101
18622.22 103
18623.52 113
18624.81 101
18626.10 113
18627.39 106
18628.68 93
18629.97 110
18631.26 91
18632.55 96
18633.84 95
18635.14 101
18636.43 114
18637.72 110
18639.01 118
18640.30 103
18641.59 112
18642.88 99
18644.18 85
18645.47 102
18646.76 122
18648.05 126
18649.34 104
18650.63 104
18651.93 95
18653.22 106
18654.51 80
18655.80 107
18657.09 99
18658.39 112
18659.68 103
18660.97 92
18662.26 99
18663.56 99
18664.85 100
18666.14 101
18667.43 104
18668.72 105
18670.02 87
18671.31 107
18672.60 108
18673.90 94
18675.19 113
18676.48 95
18677.77 96
18679.07 108
18680.36 86
18681.65 92
18682.95 110
18684.24 104
18685.53 92
18686.82 115
18688.12 109
18689.41 106
18690.70 103
18692.00 112
18693.29 86
18694.58 116
18695.88 87
18697.17 101
18698.46 89
18699.76 99
18701.05 103
18702.34 102
18703.64 113
18704.93 101
18706.23 96
18707.52 90
18708.81 102
18710.11 99
18711.40 99
18712.70 88
18713.99 96
18715.28 97
18716.58 106
18717.87 102
18719.17 121
18720.46 95
18721.75 92
18723.05 120
18724.34 113
18725.64 111
18726.93 109
18728.23 95
18729.52 88
18730.82 107
18732.11 115
18733.41 114
18734.70 101
18735.99 108
18737.29 114
18738.58 100
18739.88 108
18741.17 90
18742.47 108
18743.76 91
18745.06 93
18746.35 92
18747.65 102
18748.95 96
18750.24 102
18751.54 86
18752.83 94
18754.13 97
18755.42 93
18756.72 105
18758.01 79
18759.31 103
18760.60 89
18761.90 114
18763.20 98
18764.49 98
18765.79 100
18767.08 117
18768.38 105
18769.68 85
18770.97 87
18772.27 96
18773.56 109
18774.86 108
18776.16 87
18777.45 100
18778.75 106
18780.04 98
18781.34 103
18782.64 80
18783.93 106
18785.23 101
18786.53 133
18787.82 100
18789.12 109
18790.42 98
18791.71 104
18793.01 111
18794.31 107
18795.60 107
18796.90 104
18798.20 93
18799.50 84
18800.79 109
18802.09 96
18803.39 108
18804.68 105
18805.98 129
18807.28 123
18808.58 102
18809.87 101
18811.17 115
18812.47 98
18813.77 93
18815.06 107
18816.36 104
18817.66 105
18818.96 88
18820.25 110
18821.55 107
18822.85 123
18824.15 103
18825.44 129
18826.74 103
18828.04 121
18829.34 81
18830.64 126
18831.93 115
18833.23 122
18834.53 110
18835.83 111
18837.13 89
18838.43 107
18839.72 115
18841.02 95
18842.32 115
18843.62 103
18844.92 125
18846.22 96
18847.52 115
18848.81 125
18850.11 121
18851.41 127
18852.71 133
18854.01 119
18855.31 109
18856.61 106
18857.91 116
18859.21 119
18860.51 104
18861.80 132
18863.10 109
18864.40 125
18865.70 104
18867.00 126
18868.30 101
18869.60 121
18870.90 111
18872.20 124
18873.50 125
18874.80 112
18876.10 121
18877.40 130
18878.70 122
18880.00 112
18881.30 123
18882.60 122
18883.90 123
18885.20 112
18886.50 115
18887.80 121
18889.10 123
18890.40 118
18891.70 105
18893.00 114
18894.30 123
18895.60 109
18896.90 117
18898.20 128
18899.50 106
18900.80 118
18902.10 118
18903.40 110
18904.70 108
18906.00 111
18907.30 105
18908.60 115
18909.90 102
18911.21 132
18912.51 129
18913.81 123
18915.11 111
18916.41 96
18917.71 112
18919.01 96
18920.31 119
18921.61 119
18922.92 113
18924.22 101
18925.52 119
18926.82 110
18928.12 118
18929.42 103
18930.72 121
18932.03 105
18933.33 111
18934.63 126
18935.93 128
18937.23 131
18938.53 118
18939.84 137
18941.14 106
18942.44 105
18943.74 121
18945.04 115
18946.35 107
18947.65 112
18948.95 98
18950.25 109
18951.56 98
18952.86 101
18954.16 116
18955.46 102
18956.76 107
18958.07 97
18959.37 113
18960.67 97
18961.97 102
18963.28 105
18964.58 96
18965.88 103
18967.19 109
18968.49 96
18969.79 120
18971.09 103
18972.40 103
18973.70 117
18975.00 119
18976.31 109
18977.61 100
18978.91 115
18980.22 91
18981.52 98
18982.82 105
18984.13 118
18985.43 93
18986.73 114
18988.04 102
18989.34 98
18990.64 105
18991.95 100
18993.25 97
18994.56 119
18995.86 110
18997.16 105
18998.47 100
18999.77 102
19001.07 99
19002.38 95
19003.68 97
19004.99 92
19006.29 107
19007.60 94
19008.90 101
19010.20 84
19011.51 101
19012.81 104
19014.12 104
19015.42 92
19016.73 108
19018.03 109
19019.34 111
19020.64 96
19021.94 92
19023.25 96
19024.55 99
19025.86 101
19027.16 103
19028.47 93
19029.77 96
19031.08 124
19032.38 98
19033.69 98
19034.99 99
19036.30 109
19037.60 108
19038.91 94
19040.21 104
19041.52 109
19042.83 98
19044.13 99
19045.44 95
19046.74 90
19048.05 104
19049.35 88
19050.66 112
19051.96 101
19053.27 79
19054.58 96
19055.88 105
19057.19 97
19058.49 105
19059.80 97
19061.11 108
19062.41 108
19063.72 81
19065.02 112
19066.33 87
19067.64 115
19068.94 90
19070.25 104
19071.56 98
19072.86 87
19074.17 90
19075.48 115
19076.78 119
19078.09 99
19079.40 94
19080.70 89
19082.01 101
19083.32 78
19084.62 105
19085.93 77
19087.24 92
19088.54 79
19089.85 119
19091.16 79
19092.46 85
19093.77 84
19095.08 90
19096.39 97
19097.69 93
19099.00 93
19100.31 116
19101.62 116
19102.92 82
19104.23 91
19105.54 90
19106.85 82
19108.15 90
19109.46 109
19110.77 88
19112.08 85
19113.38 88
19114.69 113
19116.00 83
19117.31 91
19118.62 107
19119.92 90
19121.23 86
19122.54 70
19123.85 111
19125.16 87
19126.47 97
19127.77 99
19129.08 82
19130.39 91
19131.70 79
19133.01 100
19134.32 99
19135.63 91
19136.93 97
19138.24 99
19139.55 94
19140.86 93
19142.17 87
19143.48 106
19144.79 72
19146.10 92
19147.40 79
19148.71 100
19150.02 92
19151.33 85
19152.64 87
19153.95 97
19155.26 104
19156.57 97
19157.88 91
19159.19 83
19160.50 92
19161.81 93
19163.12 109
19164.43 81
19165.74 104
19167.05 108
19168.36 105
19169.66 90
19170.97 95
19172.28 92
19173.59 96
19174.90 85
19176.21 88
19177.52 101
19178.83 93
19180.14 82
19181.45 74
19182.77 88
19184.08 88
19185.39 100
19186.70 94
19188.01 97
19189.32 93
19190.63 92
19191.94 85
19193.25 88
19194.56 75
19195.87 85
19197.18 86
19198.49 91
19199.80 94
19201.11 96
19202.42 101
19203.73 98
19205.05 93
19206.36 88
19207.67 103
19208.98 66
19210.29 94
19211.60 83
19212.91 96
19214.22 81
19215.54 95
19216.85 79
19218.16 80
19219.47 83
19220.78 98
19222.09 100
19223.40 82
19224.72 99
19226.03 83
19227.34 101
19228.65 83
19229.96 82
19231.28 95
19232.59 97
19233.90 86
19235.21 109
19236.52 82
19237.84 101
19239.15 95
19240.46 110
19241.77 97
19243.08 78
19244.40 82
19245.71 87
19247.02 91
19248.33 88
19249.65 93
19250.96 85
19252.27 96
19253.58 89
19254.90 116
19256.21 90
19257.52 95
19258.84 94
19260.15 94
19261.46 83
19262.77 77
19264.09 98
19265.40 95
19266.71 98
19268.03 101
19269.34 99
19270.65 73
19271.97 97
19273.28 91
19274.59 100
19275.91 77
19277.22 94
19278.53 100
19279.85 90
19281.16 86
19282.47 82
19283.79 103
19285.10 85
19286.42 97
19287.73 99
19289.04 84
19290.36 82
19291.67 103
19292.99 107
19294.30 105
19295.61 81
19296.93 106
19298.24 87
19299.56 101
19300.87 96
19302.18 82
19303.50 91
19304.81 96
19306.13 104
19307.44 111
19308.76 95
19310.07 89
19311.39 114
19312.70 89
19314.02 112
19315.33 76
19316.64 103
19317.96 96
19319.27 96
19320.59 104
19321.90 94
19323.22 112
19324.53 111
19325.85 82
19327.17 90
19328.48 96
19329.80 75
19331.11 120
19332.43 112
19333.74 101
19335.06 98
19336.37 101
19337.69 105
19339.00 97
19340.32 107
19341.64 82
19342.95 96
19344.27 99
19345.58 84
19346.90 83
19348.21 94
19349.53 76
19350.85 102
19352.16 89
19353.48 95
19354.79 90
19356.11 88
19357.43 97
19358.74 88
19360.06 68
19361.38 79
19362.69 104
19364.01 105
19365.32 93
19366.64 78
19367.96 79
19369.27 90
19370.59 95
19371.91 92
19373.22 106
19374.54 85
19375.86 95
19377.18 94
19378.49 83
19379.81 63
19381.13 81
19382.44 106
19383.76 92
19385.08 75
19386.39 92
19387.71 91
19389.03 76
19390.35 99
19391.66 72
19392.98 99
19394.30 83
19395.62 94
19396.93 83
19398.25 90
19399.57 83
19400.89 80
19402.20 99
19403.52 101
19404.84 92
19406.16 93
19407.48 93
19408.79 81
19410.11 84
19411.43 85
19412.75 96
19414.07 78
19415.38 80
19416.70 99
19418.02 85
19419.34 80
19420.66 100
19421.98 96
19423.29 90
19424.61 91
19425.93 80
19427.25 103
19428.57 79
19429.89 101
19431.21 82
19432.53 97
19433.84 85
19435.16 97
19436.48 94
19437.80 97
19439.12 81
19440.44 83
19441.76 91
19443.08 94
19444.40 75
19445.72 86
19447.03 73
19448.35 78
19449.67 90
19450.99 86
19452.31 91
19453.63 87
19454.95 100
19456.27 86
19457.59 86
19458.91 88
19460.23 79
19461.55 89
19462.87 85
19464.19 77
19465.51 89
19466.83 84
19468.15 79
19469.47 91
19470.79 83
19472.11 100
19473.43 91
19474.75 98
19476.07 91
19477.39 102
19478.71 89
19480.03 78
19481.35 84
19482.67 95
19483.99 73
19485.31 81
19486.63 80
19487.95 93
19489.28 86
19490.60 81
19491.92 76
19493.24 87
19494.56 86
19495.88 72
19497.20 86
19498.52 85
19499.84 92
19501.16 73
19502.49 96
19503.81 69
19505.13 70
19506.45 85
19507.77 84
19509.09 105
19510.41 82
19511.73 81
19513.06 80
19514.38 81
19515.70 88
19517.02 86
19518.34 84
19519.66 92
19520.99 82
19522.31 95
19523.63 85
19524.95 107
19526.27 85
19527.60 72
19528.92 84
19530.24 72
19531.56 86
19532.88 87
19534.21 96
19535.53 77
19536.85 85
19538.17 95
19539.50 89
19540.82 77
19542.14 95
19543.46 83
19544.79 82
19546.11 76
19547.43 57
19548.75 89
19550.08 97
19551.40 77
19552.72 80
19554.05 97
19555.37 64
19556.69 67
19558.01 71
19559.34 98
19560.66 68
19561.98 87
19563.31 97
19564.63 95
19565.95 77
19567.28 97
19568.60 87
19569.92 82
19571.25 75
19572.57 98
19573.89 100
19575.22 78
19576.54 81
19577.87 93
19579.19 88
19580.51 76
19581.84 80
19583.16 81
19584.49 94
19585.81 76
19587.13 70
19588.46 78
19589.78 88
19591.11 80
19592.43 78
19593.75 91
19595.08 89
19596.40 87
19597.73 93
19599.05 100
19600.38 75
19601.70 72
19603.03 91
19604.35 98
19605.67 92
19607.00 89
19608.32 103
19609.65 91
19610.97 72
19612.30 79
19613.62 79
19614.95 92
19616.27 93
19617.60 96
19618.92 85
19620.25 72
19621.57 94
19622.90 88
19624.22 100
19625.55 93
19626.88 79
19628.20 85
19629.53 76
19630.85 98
19632.18 70
19633.50 104
19634.83 88
19636.15 76
19637.48 83
19638.81 83
19640.13 84
19641.46 88
19642.78 86
19644.11 86
19645.44 72
19646.76 79
19648.09 84
19649.41 87
19650.74 85
19652.07 95
19653.39 75
19654.72 61
19656.05 87
19657.37 87
19658.70 90
19660.02 79
19661.35 94
19662.68 89
19664.00 78
19665.33 84
19666.66 80
19667.98 78
19669.31 99
19670.64 81
19671.97 88
19673.29 81
19674.62 92
19675.95 80
19677.27 74
19678.60 79
19679.93 70
19681.26 84
19682.58 83
19683.91 74
19685.24 73
19686.56 103
19687.89 80
19689.22 83
19690.55 81
19691.87 91
19693.20 83
19694.53 83
19695.86 91
19697.19 99
19698.51 79
19699.84 69
19701.17 79
19702.50 81
19703.83 78
19705.15 97
19706.48 82
19707.81 86
19709.14 75
19710.47 81
19711.79 79
19713.12 100
19714.45 68
19715.78 90
19717.11 80
19718.44 89
19719.76 78
19721.09 72
19722.42 86
19723.75 88
19725.08 83
19726.41 73
19727.74 68
19729.07 98
19730.39 92
19731.72 87
19733.05 83
19734.38 78
19735.71 93
19737.04 66
19738.37 76
19739.70 61
19741.03 96
19742.36 94
19743.69 79
19745.02 83
19746.35 70
19747.67 81
19749.00 94
19750.33 86
19751.66 74
19752.99 89
19754.32 91
19755.65 98
19756.98 77
19758.31 82
19759.64 84
19760.97 91
19762.30 81
19763.63 91
19764.96 76
19766.29 67
19767.62 87
19768.95 84
19770.28 82
19771.61 76
19772.94 77
19774.27 86
19775.60 91
19776.93 68
19778.27 83
19779.60 87
19780.93 68
19782.26 71
19783.59 78
19784.92 83
19786.25 82
19787.58 83
19788.91 74
19790.24 65
19791.57 83
19792.90 90
19794.24 85
19795.57 86
19796.90 86
19798.23 82
19799.56 80
19800.89 87
19802.22 79
19803.55 80
19804.89 75
19806.22 77
19807.55 69
19808.88 79
19810.21 97
19811.54 99
19812.87 76
19814.21 83
19815.54 88
19816.87 94
19818.20 74
19819.53 67
19820.87 86
19822.20 86
19823.53 90
19824.86 92
19826.19 70
19827.53 75
19828.86 90
19830.19 88
19831.52 76
19832.86 63
19834.19 81
19835.52 95
19836.85 94
19838.19 87
19839.52 63
19840.85 95
19842.18 92
19843.52 82
19844.85 68
19846.18 71
19847.51 76
19848.85 76
19850.18 71
19851.51 80
19852.85 81
19854.18 79
19855.51 99
19856.85 81
19858.18 74
19859.51 77
19860.85 91
19862.18 77
19863.51 83
19864.85 82
19866.18 77
19867.51 80
19868.85 90
19870.18 94
19871.51 94
19872.85 84
19874.18 76
19875.52 94
19876.85 76
19878.18 82
19879.52 83
19880.85 93
19882.18 93
19883.52 97
19884.85 88
19886.19 103
19887.52 86
19888.86 80
19890.19 102
19891.52 95
19892.86 94
19894.19 91
19895.53 103
19896.86 85
19898.20 86
19899.53 80
19900.87 93
19902.20 100
19903.54 94
19904.87 89
19906.21 81
19907.54 94
19908.88 87
19910.21 89
19911.55 71
19912.88 84
19914.22 99
19915.55 104
19916.89 77
19918.22 82
19919.56 71
19920.89 94
19922.23 84
19923.56 81
19924.90 95
19926.23 88
19927.57 85
19928.90 94
19930.24 96
19931.58 68
19932.91 96
19934.25 82
19935.58 89
19936.92 87
19938.26 79
19939.59 74
19940.93 84
19942.26 88
19943.60 90
19944.94 84
19946.27 89
19947.61 91
19948.94 73
19950.28 109
19951.62 82
19952.95 85
19954.29 79
19955.63 102
19956.96 80
19958.30 90
19959.64 85
19960.97 92
19962.31 82
19963.65 96
19964.98 95
19966.32 90
19967.66 78
19968.99 76
19970.33 92
19971.67 93
19973.00 104
19974.34 114
19975.68 88
19977.02 86
19978.35 97
19979.69 103
19981.03 84
19982.37 96
19983.70 103
19985.04 93
19986.38 93
19987.72 107
19989.05 126
19990.39 106
19991.73 110
19993.07 112
19994.40 101
19995.74 114
19997.08 109
19998.42 104
19999.76 89
20001.09 105
20002.43 96
20003.77 115
20005.11 92
20006.45 111
20007.79 93
20009.12 105
20010.46 105
20011.80 94
20013.14 94
20014.48 110
20015.82 122
20017.15 93
20018.49 93
20019.83 86
20021.17 116
20022.51 98
20023.85 118
20025.19 103
20026.53 105
20027.86 104
20029.20 93
20030.54 116
20031.88 112
20033.22 101
20034.56 100
20035.90 115
20037.24 96
20038.58 108
20039.92 87
20041.26 119
20042.60 92
20043.94 98
20045.27 84
20046.61 97
20047.95 93
20049.29 103
20050.63 97
20051.97 110
20053.31 95
20054.65 99
20055.99 87
20057.33 85
20058.67 93
20060.01 87
20061.35 105
20062.69 80
20064.03 103
20065.37 91
20066.71 98
20068.05 93
20069.39 90
20070.73 93
20072.07 91
20073.42 108
20074.76 91
20076.10 103
20077.44 75
20078.78 104
20080.12 93
20081.46 74
20082.80 80
20084.14 106
20085.48 88
20086.82 88
20088.16 90
20089.50 108
20090.85 101
20092.19 82
20093.53 78
20094.87 99
20096.21 87
20097.55 103
20098.89 91
20100.23 97
20101.58 85
20102.92 87
20104.26 107
20105.60 100
20106.94 103
20108.28 89
20109.63 99
20110.97 98
20112.31 83
20113.65 94
20114.99 96
20116.33 82
20117.68 91
20119.02 89
20120.36 84
20121.70 96
20123.04 79
20124.39 92
20125.73 74
20127.07 75
20128.41 88
20129.76 90
20131.10 92
20132.44 92
20133.78 73
