# Supplementary material for: MALDI-TOF MS typing enables the classification of brewing yeasts of the genus Saccharomyces to major beer styles
Source: PLoS One. 2017 Aug 9;12(8):e0181694. doi: 10.1371/journal.pone.0181694 (PMC5549903; doi:10.1371/journal.pone.0181694)
Supplement: S12 File — The directory includes 90 raw files and was zipped to “.zip”; the folder has three strains with 30 spectra per strain; S1 Text explains the raw files with an example and Table 1 represents the yeast strains used within the experiment. (ZIP) [file pone.0181694.s015.zip › 34-36/30625-71-Dias-Dias-Dias-YPG-18h-E-E_2015-08-06__0_F4_1.dat]

2000.64 777
2001.06 810
2001.49 814
2001.91 921
2002.33 878
2002.75 777
2003.17 768
2003.60 797
2004.02 893
2004.44 904
2004.86 761
2005.28 795
2005.70 849
2006.13 802
2006.55 978
2006.97 920
2007.39 946
2007.82 1056
2008.24 942
2008.66 837
2009.08 832
2009.51 690
2009.93 656
2010.35 864
2010.77 867
2011.20 844
2011.62 832
2012.04 801
2012.46 755
2012.89 750
2013.31 815
2013.73 883
2014.15 964
2014.58 899
2015.00 812
2015.42 830
2015.85 844
2016.27 817
2016.69 852
2017.12 846
2017.54 822
2017.96 884
2018.39 913
2018.81 832
2019.23 976
2019.66 979
2020.08 971
2020.50 966
2020.93 881
2021.35 924
2021.78 892
2022.20 952
2022.62 790
2023.05 877
2023.47 870
2023.89 861
2024.32 739
2024.74 778
2025.17 788
2025.59 760
2026.01 709
2026.44 792
2026.86 737
2027.29 754
2027.71 714
2028.14 901
2028.56 838
2028.99 710
2029.41 694
2029.83 759
2030.26 768
2030.68 760
2031.11 725
2031.53 664
2031.96 817
2032.38 711
2032.81 798
2033.23 949
2033.66 840
2034.08 800
2034.51 883
2034.93 897
2035.36 820
2035.78 805
2036.21 818
2036.63 786
2037.06 806
2037.48 779
2037.91 821
2038.33 859
2038.76 802
2039.19 634
2039.61 708
2040.04 893
2040.46 827
2040.89 782
2041.31 917
2041.74 780
2042.17 804
2042.59 798
2043.02 810
2043.44 917
2043.87 889
2044.30 870
2044.72 770
2045.15 927
2045.57 914
2046.00 930
2046.43 846
2046.85 864
2047.28 805
2047.71 838
2048.13 819
2048.56 896
2048.99 913
2049.41 797
2049.84 828
2050.27 750
2050.69 856
2051.12 830
2051.55 838
2051.97 847
2052.40 817
2052.83 781
2053.25 806
2053.68 705
2054.11 768
2054.54 869
2054.96 819
2055.39 814
2055.82 739
2056.24 815
2056.67 878
2057.10 889
2057.53 854
2057.95 784
2058.38 1020
2058.81 1042
2059.24 948
2059.66 815
2060.09 810
2060.52 816
2060.95 677
2061.38 728
2061.80 816
2062.23 767
2062.66 847
2063.09 694
2063.52 840
2063.94 827
2064.37 886
2064.80 849
2065.23 795
2065.66 864
2066.09 771
2066.51 759
2066.94 772
2067.37 734
2067.80 744
2068.23 835
2068.66 791
2069.08 857
2069.51 835
2069.94 837
2070.37 851
2070.80 837
2071.23 809
2071.66 755
2072.09 873
2072.52 766
2072.94 859
2073.37 793
2073.80 766
2074.23 797
2074.66 835
2075.09 809
2075.52 847
2075.95 819
2076.38 825
2076.81 816
2077.24 705
2077.67 792
2078.10 704
2078.53 690
2078.96 854
2079.39 801
2079.82 961
2080.25 883
2080.68 741
2081.11 792
2081.54 785
2081.97 816
2082.40 779
2082.83 816
2083.26 870
2083.69 821
2084.12 871
2084.55 739
2084.98 756
2085.41 748
2085.84 831
2086.27 892
2086.70 752
2087.13 730
2087.56 812
2087.99 863
2088.42 792
2088.85 806
2089.28 885
2089.71 808
2090.14 909
2090.57 837
2091.01 918
2091.44 780
2091.87 833
2092.30 967
2092.73 1010
2093.16 981
2093.59 929
2094.02 949
2094.45 960
2094.89 825
2095.32 831
2095.75 861
2096.18 811
2096.61 843
2097.04 915
2097.47 1002
2097.91 961
2098.34 903
2098.77 861
2099.20 777
2099.63 840
2100.07 738
2100.50 793
2100.93 850
2101.36 869
2101.79 815
2102.23 823
2102.66 786
2103.09 809
2103.52 746
2103.95 820
2104.39 800
2104.82 757
2105.25 833
2105.68 931
2106.12 809
2106.55 799
2106.98 746
2107.41 879
2107.85 803
2108.28 859
2108.71 944
2109.14 865
2109.58 787
2110.01 819
2110.44 748
2110.88 749
2111.31 794
2111.74 849
2112.18 882
2112.61 826
2113.04 784
2113.48 868
2113.91 798
2114.34 881
2114.78 890
2115.21 870
2115.64 847
2116.08 892
2116.51 724
2116.94 746
2117.38 769
2117.81 804
2118.24 871
2118.68 765
2119.11 688
2119.55 820
2119.98 845
2120.41 749
2120.85 709
2121.28 840
2121.72 716
2122.15 719
2122.58 733
2123.02 705
2123.45 733
2123.89 927
2124.32 862
2124.75 830
2125.19 905
2125.62 909
2126.06 909
2126.49 810
2126.93 989
2127.36 773
2127.80 778
2128.23 786
2128.67 809
2129.10 808
2129.54 902
2129.97 821
2130.41 801
2130.84 865
2131.28 882
2131.71 894
2132.15 830
2132.58 923
2133.02 866
2133.45 901
2133.89 881
2134.32 865
2134.76 798
2135.19 854
2135.63 855
2136.06 894
2136.50 868
2136.94 791
2137.37 899
2137.81 949
2138.24 858
2138.68 813
2139.12 901
2139.55 868
2139.99 811
2140.42 773
2140.86 1004
2141.30 978
2141.73 895
2142.17 880
2142.60 832
2143.04 776
2143.48 747
2143.91 829
2144.35 959
2144.79 853
2145.22 772
2145.66 836
2146.09 928
2146.53 826
2146.97 854
2147.40 754
2147.84 747
2148.28 737
2148.72 788
2149.15 969
2149.59 870
2150.03 881
2150.46 903
2150.90 858
2151.34 1083
2151.77 917
2152.21 936
2152.65 891
2153.09 884
2153.52 898
2153.96 893
2154.40 880
2154.84 873
2155.27 742
2155.71 762
2156.15 826
2156.59 825
2157.02 702
2157.46 657
2157.90 733
2158.34 767
2158.78 840
2159.21 747
2159.65 720
2160.09 845
2160.53 737
2160.97 786
2161.40 716
2161.84 781
2162.28 769
2162.72 739
2163.16 792
2163.59 764
2164.03 862
2164.47 841
2164.91 885
2165.35 805
2165.79 818
2166.23 702
2166.66 817
2167.10 872
2167.54 843
2167.98 822
2168.42 819
2168.86 847
2169.30 785
2169.74 741
2170.18 734
2170.61 793
2171.05 887
2171.49 893
2171.93 857
2172.37 939
2172.81 973
2173.25 1067
2173.69 951
2174.13 823
2174.57 753
2175.01 892
2175.45 943
2175.89 822
2176.33 887
2176.77 960
2177.21 993
2177.65 1000
2178.09 890
2178.53 845
2178.97 760
2179.41 910
2179.85 833
2180.29 852
2180.73 842
2181.17 769
2181.61 777
2182.05 812
2182.49 909
2182.93 884
2183.37 813
2183.81 861
2184.25 817
2184.69 806
2185.13 761
2185.57 844
2186.01 777
2186.45 835
2186.89 760
2187.33 874
2187.77 903
2188.21 889
2188.65 820
2189.10 850
2189.54 872
2189.98 811
2190.42 837
2190.86 835
2191.30 828
2191.74 866
2192.18 899
2192.62 909
2193.07 975
2193.51 944
2193.95 871
2194.39 727
2194.83 790
2195.27 844
2195.71 755
2196.16 841
2196.60 890
2197.04 929
2197.48 838
2197.92 857
2198.37 846
2198.81 808
2199.25 832
2199.69 943
2200.13 864
2200.58 786
2201.02 919
2201.46 1025
2201.90 936
2202.34 908
2202.79 868
2203.23 827
2203.67 903
2204.11 865
2204.56 811
2205.00 757
2205.44 717
2205.88 825
2206.33 951
2206.77 906
2207.21 901
2207.65 858
2208.10 1016
2208.54 843
2208.98 790
2209.43 989
2209.87 1050
2210.31 907
2210.76 989
2211.20 1046
2211.64 971
2212.09 943
2212.53 831
2212.97 940
2213.42 932
2213.86 852
2214.30 931
2214.75 878
2215.19 861
2215.63 863
2216.08 798
2216.52 914
2216.96 975
2217.41 936
2217.85 1000
2218.30 954
2218.74 908
2219.18 911
2219.63 949
2220.07 845
2220.52 714
2220.96 821
2221.40 919
2221.85 913
2222.29 1006
2222.74 973
2223.18 1190
2223.63 1102
2224.07 1112
2224.51 1153
2224.96 1148
2225.40 1166
2225.85 1217
2226.29 1260
2226.74 1132
2227.18 1110
2227.63 1115
2228.07 1002
2228.52 1163
2228.96 1030
2229.41 1036
2229.85 1115
2230.30 933
2230.74 912
2231.19 923
2231.63 1016
2232.08 1071
2232.52 1043
2232.97 1092
2233.41 1053
2233.86 893
2234.30 975
2234.75 1030
2235.20 1152
2235.64 1033
2236.09 894
2236.53 842
2236.98 930
2237.42 965
2237.87 926
2238.32 854
2238.76 915
2239.21 1027
2239.65 993
2240.10 1038
2240.55 1083
2240.99 1020
2241.44 1020
2241.88 941
2242.33 957
2242.78 955
2243.22 1020
2243.67 1025
2244.12 839
2244.56 862
2245.01 1007
2245.46 1014
2245.90 945
2246.35 947
2246.80 954
2247.24 1069
2247.69 1001
2248.14 991
2248.58 988
2249.03 975
2249.48 929
2249.92 919
2250.37 835
2250.82 908
2251.27 973
2251.71 1003
2252.16 973
2252.61 937
2253.05 968
2253.50 1037
2253.95 997
2254.40 977
2254.84 1075
2255.29 1037
2255.74 968
2256.19 937
2256.64 931
2257.08 943
2257.53 998
2257.98 895
2258.43 1039
2258.87 912
2259.32 880
2259.77 861
2260.22 953
2260.67 903
2261.11 985
2261.56 1079
2262.01 977
2262.46 1065
2262.91 1177
2263.36 1019
2263.80 1150
2264.25 1066
2264.70 977
2265.15 1076
2265.60 1009
2266.05 1028
2266.50 1065
2266.94 1194
2267.39 1133
2267.84 1046
2268.29 909
2268.74 1015
2269.19 1076
2269.64 975
2270.09 972
2270.54 1049
2270.99 1128
2271.43 1038
2271.88 970
2272.33 921
2272.78 1072
2273.23 1040
2273.68 1005
2274.13 894
2274.58 894
2275.03 933
2275.48 980
2275.93 1085
2276.38 954
2276.83 884
2277.28 973
2277.73 923
2278.18 901
2278.63 845
2279.08 902
2279.53 1033
2279.98 1066
2280.43 1032
2280.88 914
2281.33 861
2281.78 963
2282.23 957
2282.68 861
2283.13 928
2283.58 880
2284.03 943
2284.48 981
2284.93 1102
2285.38 935
2285.83 931
2286.28 908
2286.73 878
2287.18 1001
2287.63 988
2288.08 1033
2288.54 1002
2288.99 1049
2289.44 1041
2289.89 1124
2290.34 1128
2290.79 1222
2291.24 1207
2291.69 1253
2292.14 1356
2292.60 1375
2293.05 1212
2293.50 1087
2293.95 1243
2294.40 1138
2294.85 1202
2295.30 1119
2295.76 1090
2296.21 1097
2296.66 1137
2297.11 1127
2297.56 1029
2298.01 1086
2298.47 1012
2298.92 952
2299.37 932
2299.82 1019
2300.27 1080
2300.73 1057
2301.18 1071
2301.63 961
2302.08 1093
2302.53 1019
2302.99 1069
2303.44 1103
2303.89 1127
2304.34 1050
2304.80 1089
2305.25 1017
2305.70 1004
2306.15 951
2306.61 971
2307.06 987
2307.51 962
2307.96 1002
2308.42 980
2308.87 930
2309.32 989
2309.78 1038
2310.23 987
2310.68 1029
2311.14 1044
2311.59 974
2312.04 928
2312.49 970
2312.95 935
2313.40 1029
2313.85 1091
2314.31 984
2314.76 943
2315.22 891
2315.67 911
2316.12 939
2316.58 926
2317.03 1023
2317.48 990
2317.94 845
2318.39 969
2318.84 972
2319.30 936
2319.75 940
2320.21 963
2320.66 1007
2321.11 1031
2321.57 909
2322.02 945
2322.48 906
2322.93 1028
2323.39 1080
2323.84 948
2324.29 950
2324.75 1049
2325.20 867
2325.66 795
2326.11 873
2326.57 995
2327.02 896
2327.48 873
2327.93 992
2328.39 1030
2328.84 928
2329.30 931
2329.75 897
2330.21 1048
2330.66 1103
2331.12 1041
2331.57 1043
2332.03 1015
2332.48 1072
2332.94 1053
2333.39 1149
2333.85 1144
2334.30 1145
2334.76 1083
2335.21 994
2335.67 961
2336.12 1036
2336.58 978
2337.03 999
2337.49 1082
2337.95 922
2338.40 1105
2338.86 1200
2339.31 1050
2339.77 1094
2340.23 1069
2340.68 1040
2341.14 1011
2341.59 1037
2342.05 1079
2342.51 1076
2342.96 1120
2343.42 1065
2343.87 1002
2344.33 1026
2344.79 1137
2345.24 1040
2345.70 938
2346.16 1139
2346.61 1003
2347.07 975
2347.53 965
2347.98 978
2348.44 1104
2348.90 1048
2349.35 1051
2349.81 1130
2350.27 1014
2350.72 1026
2351.18 1008
2351.64 1095
2352.10 1012
2352.55 992
2353.01 1096
2353.47 1004
2353.92 968
2354.38 940
2354.84 873
2355.30 1023
2355.75 1047
2356.21 996
2356.67 962
2357.13 944
2357.58 977
2358.04 931
2358.50 900
2358.96 1006
2359.41 844
2359.87 1041
2360.33 1109
2360.79 945
2361.25 974
2361.70 999
2362.16 1008
2362.62 1067
2363.08 1084
2363.54 1145
2363.99 1101
2364.45 1025
2364.91 896
2365.37 935
2365.83 1030
2366.29 1012
2366.75 956
2367.20 1089
2367.66 1105
2368.12 1004
2368.58 1072
2369.04 1060
2369.50 1113
2369.96 962
2370.42 943
2370.87 925
2371.33 884
2371.79 924
2372.25 949
2372.71 1002
2373.17 1036
2373.63 941
2374.09 860
2374.55 852
2375.01 923
2375.47 1082
2375.92 984
2376.38 867
2376.84 822
2377.30 854
2377.76 887
2378.22 974
2378.68 909
2379.14 876
2379.60 993
2380.06 1013
2380.52 956
2380.98 1020
2381.44 994
2381.90 945
2382.36 998
2382.82 980
2383.28 1021
2383.74 1065
2384.20 907
2384.66 997
2385.12 891
2385.58 883
2386.04 1009
2386.50 960
2386.96 821
2387.42 1017
2387.88 982
2388.35 897
2388.81 870
2389.27 897
2389.73 821
2390.19 992
2390.65 878
2391.11 861
2391.57 957
2392.03 996
2392.49 964
2392.95 1045
2393.42 1053
2393.88 984
2394.34 915
2394.80 879
2395.26 1002
2395.72 989
2396.18 858
2396.64 864
2397.11 935
2397.57 874
2398.03 930
2398.49 921
2398.95 923
2399.41 1038
2399.88 885
2400.34 919
2400.80 1024
2401.26 943
2401.72 909
2402.18 885
2402.65 869
2403.11 1013
2403.57 954
2404.03 918
2404.49 972
2404.96 998
2405.42 980
2405.88 892
2406.34 1070
2406.81 984
2407.27 965
2407.73 962
2408.19 939
2408.66 888
2409.12 868
2409.58 964
2410.04 1024
2410.51 1060
2410.97 965
2411.43 1028
2411.90 948
2412.36 854
2412.82 899
2413.28 920
2413.75 966
2414.21 942
2414.67 963
2415.14 981
2415.60 1064
2416.06 1018
2416.53 946
2416.99 920
2417.45 977
2417.92 1060
2418.38 1047
2418.84 1055
2419.31 1105
2419.77 1038
2420.23 1052
2420.70 1140
2421.16 1064
2421.63 1068
2422.09 978
2422.55 1126
2423.02 1089
2423.48 1008
2423.95 1034
2424.41 1061
2424.87 1200
2425.34 1014
2425.80 1029
2426.27 944
2426.73 1081
2427.20 1173
2427.66 989
2428.12 1135
2428.59 1208
2429.05 1071
2429.52 1136
2429.98 999
2430.45 1064
2430.91 1027
2431.38 992
2431.84 1049
2432.31 1003
2432.77 1026
2433.24 1029
2433.70 1004
2434.17 1068
2434.63 1006
2435.10 943
2435.56 938
2436.03 997
2436.49 982
2436.96 999
2437.42 1145
2437.89 996
2438.35 905
2438.82 1046
2439.28 1075
2439.75 985
2440.21 1006
2440.68 1059
2441.15 1045
2441.61 1058
2442.08 1088
2442.54 1042
2443.01 974
2443.48 1030
2443.94 1087
2444.41 1116
2444.87 1035
2445.34 1048
2445.81 1031
2446.27 1052
2446.74 912
2447.20 878
2447.67 931
2448.14 990
2448.60 987
2449.07 944
2449.54 951
2450.00 949
2450.47 1006
2450.94 977
2451.40 1070
2451.87 1005
2452.34 1046
2452.80 1015
2453.27 991
2453.74 947
2454.20 952
2454.67 986
2455.14 913
2455.60 1060
2456.07 1024
2456.54 917
2457.01 990
2457.47 925
2457.94 858
2458.41 911
2458.87 961
2459.34 991
2459.81 930
2460.28 938
2460.74 964
2461.21 1110
2461.68 916
2462.15 862
2462.62 911
2463.08 915
2463.55 979
2464.02 1054
2464.49 1075
2464.95 982
2465.42 991
2465.89 995
2466.36 938
2466.83 913
2467.29 1145
2467.76 1048
2468.23 1034
2468.70 1026
2469.17 1233
2469.64 1121
2470.10 916
2470.57 1085
2471.04 973
2471.51 1050
2471.98 1135
2472.45 1022
2472.92 936
2473.39 888
2473.85 882
2474.32 893
2474.79 1003
2475.26 1040
2475.73 963
2476.20 976
2476.67 968
2477.14 1008
2477.61 986
2478.08 1044
2478.54 1123
2479.01 998
2479.48 1096
2479.95 1217
2480.42 1113
2480.89 1098
2481.36 1111
2481.83 1105
2482.30 1099
2482.77 1170
2483.24 1106
2483.71 1032
2484.18 1021
2484.65 1057
2485.12 1098
2485.59 1047
2486.06 1037
2486.53 1067
2487.00 1023
2487.47 979
2487.94 939
2488.41 1012
2488.88 1031
2489.35 1057
2489.82 1002
2490.29 946
2490.76 977
2491.23 948
2491.70 986
2492.17 1001
2492.64 920
2493.11 907
2493.58 938
2494.05 1059
2494.52 1091
2495.00 1072
2495.47 1026
2495.94 975
2496.41 1037
2496.88 961
2497.35 867
2497.82 927
2498.29 968
2498.76 1004
2499.23 1007
2499.71 993
2500.18 1067
2500.65 986
2501.12 1051
2501.59 900
2502.06 903
2502.53 960
2503.01 970
2503.48 1049
2503.95 1095
2504.42 1027
2504.89 886
2505.36 991
2505.84 1075
2506.31 1050
2506.78 971
2507.25 1002
2507.72 977
2508.20 1000
2508.67 1132
2509.14 1046
2509.61 978
2510.08 1113
2510.56 1133
2511.03 1041
2511.50 966
2511.97 919
2512.45 1026
2512.92 1059
2513.39 977
2513.86 1187
2514.34 1111
2514.81 965
2515.28 976
2515.75 1028
2516.23 1109
2516.70 1070
2517.17 976
2517.65 896
2518.12 1046
2518.59 989
2519.07 1044
2519.54 955
2520.01 1054
2520.48 953
2520.96 915
2521.43 985
2521.90 968
2522.38 1057
2522.85 994
2523.32 897
2523.80 876
2524.27 883
2524.75 922
2525.22 826
2525.69 846
2526.17 840
2526.64 902
2527.11 942
2527.59 1056
2528.06 955
2528.54 1106
2529.01 1089
2529.48 958
2529.96 978
2530.43 1043
2530.91 1000
2531.38 922
2531.85 965
2532.33 1067
2532.80 1105
2533.28 1037
2533.75 1082
2534.23 1033
2534.70 971
2535.18 1003
2535.65 985
2536.12 1063
2536.60 1013
2537.07 912
2537.55 1026
2538.02 1086
2538.50 1042
2538.97 1048
2539.45 870
2539.92 966
2540.40 1005
2540.87 953
2541.35 993
2541.82 966
2542.30 1036
2542.77 1011
2543.25 1057
2543.73 987
2544.20 980
2544.68 1045
2545.15 1056
2545.63 1012
2546.10 941
2546.58 964
2547.05 999
2547.53 1155
2548.01 1112
2548.48 1181
2548.96 1082
2549.43 1116
2549.91 1131
2550.39 1123
2550.86 1154
2551.34 1206
2551.81 1184
2552.29 1158
2552.77 1184
2553.24 1189
2553.72 1185
2554.20 1328
2554.67 1358
2555.15 1093
2555.62 1065
2556.10 1369
2556.58 1249
2557.05 1161
2557.53 1246
2558.01 1137
2558.48 1073
2558.96 1134
2559.44 1104
2559.91 1013
2560.39 1142
2560.87 1114
2561.35 982
2561.82 979
2562.30 881
2562.78 965
2563.25 1001
2563.73 999
2564.21 1097
2564.69 1060
2565.16 977
2565.64 1017
2566.12 984
2566.60 1044
2567.07 958
2567.55 957
2568.03 926
2568.51 819
2568.98 991
2569.46 1003
2569.94 920
2570.42 959
2570.90 909
2571.37 942
2571.85 1035
2572.33 993
2572.81 911
2573.29 868
2573.76 1005
2574.24 1020
2574.72 953
2575.20 1004
2575.68 1020
2576.16 1137
2576.63 1079
2577.11 1050
2577.59 1043
2578.07 1069
2578.55 986
2579.03 1004
2579.51 1007
2579.98 1008
2580.46 1086
2580.94 1066
2581.42 901
2581.90 853
2582.38 840
2582.86 983
2583.34 943
2583.82 885
2584.30 1036
2584.77 984
2585.25 1072
2585.73 1048
2586.21 958
2586.69 1043
2587.17 1068
2587.65 947
2588.13 972
2588.61 1118
2589.09 1145
2589.57 1073
2590.05 1102
2590.53 997
2591.01 991
2591.49 1105
2591.97 1077
2592.45 1067
2592.93 1126
2593.41 1058
2593.89 1114
2594.37 1062
2594.85 1124
2595.33 989
2595.81 1060
2596.29 1192
2596.77 1225
2597.25 1130
2597.73 1162
2598.21 1052
2598.69 1044
2599.17 1008
2599.65 929
2600.13 1012
2600.61 1015
2601.09 982
2601.57 903
2602.06 913
2602.54 988
2603.02 1057
2603.50 1071
2603.98 1066
2604.46 1078
2604.94 1041
2605.42 975
2605.90 983
2606.38 957
2606.87 1004
2607.35 853
2607.83 1003
2608.31 1080
2608.79 1049
2609.27 1151
2609.75 1073
2610.24 1063
2610.72 1148
2611.20 1304
2611.68 1328
2612.16 1183
2612.64 1007
2613.13 1060
2613.61 1141
2614.09 1136
2614.57 1042
2615.05 983
2615.54 1065
2616.02 1043
2616.50 975
2616.98 1123
2617.46 1064
2617.95 969
2618.43 926
2618.91 897
2619.39 868
2619.88 888
2620.36 979
2620.84 989
2621.32 912
2621.81 1024
2622.29 973
2622.77 1107
2623.26 1009
2623.74 985
2624.22 1133
2624.70 1124
2625.19 1079
2625.67 1005
2626.15 1063
2626.64 1048
2627.12 1011
2627.60 943
2628.09 901
2628.57 980
2629.05 982
2629.54 1013
2630.02 998
2630.50 1008
2630.99 948
2631.47 884
2631.95 921
2632.44 941
2632.92 864
2633.40 920
2633.89 984
2634.37 989
2634.85 956
2635.34 1039
2635.82 1148
2636.31 1039
2636.79 1035
2637.27 953
2637.76 1026
2638.24 946
2638.73 1083
2639.21 1138
2639.70 1080
2640.18 1137
2640.66 986
2641.15 987
2641.63 956
2642.12 1007
2642.60 998
2643.09 962
2643.57 1031
2644.06 912
2644.54 967
2645.03 987
2645.51 897
2646.00 867
2646.48 996
2646.97 1000
2647.45 957
2647.94 955
2648.42 1031
2648.91 1005
2649.39 1079
2649.88 1015
2650.36 948
2650.85 1056
2651.33 1071
2651.82 1136
2652.30 1110
2652.79 1027
2653.27 1045
2653.76 1080
2654.24 1070
2654.73 1091
2655.22 989
2655.70 1046
2656.19 1183
2656.67 916
2657.16 978
2657.65 984
2658.13 936
2658.62 932
2659.10 925
2659.59 889
2660.08 994
2660.56 1006
2661.05 1002
2661.53 1062
2662.02 1052
2662.51 1002
2662.99 1062
2663.48 1052
2663.97 1011
2664.45 955
2664.94 1039
2665.43 1026
2665.91 975
2666.40 957
2666.89 831
2667.37 919
2667.86 960
2668.35 967
2668.83 1035
2669.32 1060
2669.81 981
2670.29 1024
2670.78 1152
2671.27 1095
2671.76 1066
2672.24 1018
2672.73 1051
2673.22 1030
2673.71 1017
2674.19 1056
2674.68 1014
2675.17 1035
2675.66 1155
2676.14 1126
2676.63 1071
2677.12 1061
2677.61 1214
2678.09 1209
2678.58 1115
2679.07 1020
2679.56 918
2680.05 1157
2680.53 1163
2681.02 1102
2681.51 1165
2682.00 1311
2682.49 1215
2682.97 1040
2683.46 1077
2683.95 1064
2684.44 1165
2684.93 1219
2685.42 1231
2685.91 1255
2686.39 1187
2686.88 1214
2687.37 1074
2687.86 1066
2688.35 1023
2688.84 1173
2689.33 1073
2689.81 988
2690.30 983
2690.79 1092
2691.28 994
2691.77 911
2692.26 969
2692.75 988
2693.24 1036
2693.73 1119
2694.22 1043
2694.71 1019
2695.20 995
2695.68 1018
2696.17 997
2696.66 1057
2697.15 1067
2697.64 877
2698.13 890
2698.62 925
2699.11 904
2699.60 994
2700.09 901
2700.58 1013
2701.07 1102
2701.56 1093
2702.05 1191
2702.54 1023
2703.03 1016
2703.52 1055
2704.01 1057
2704.50 1070
2704.99 1036
2705.48 990
2705.97 927
2706.46 892
2706.95 980
2707.44 1109
2707.93 999
2708.42 953
2708.92 1021
2709.41 944
2709.90 934
2710.39 1048
2710.88 1091
2711.37 992
2711.86 1038
2712.35 885
2712.84 930
2713.33 875
2713.82 896
2714.31 957
2714.81 1026
2715.30 1114
2715.79 1031
2716.28 953
2716.77 1013
2717.26 914
2717.75 982
2718.24 1137
2718.74 890
2719.23 913
2719.72 995
2720.21 1022
2720.70 1109
2721.19 1080
2721.69 1039
2722.18 1149
2722.67 1108
2723.16 1201
2723.65 1173
2724.15 1095
2724.64 1089
2725.13 1161
2725.62 1088
2726.11 1035
2726.61 1097
2727.10 1010
2727.59 976
2728.08 1065
2728.58 1078
2729.07 1038
2729.56 920
2730.05 1014
2730.55 925
2731.04 992
2731.53 1009
2732.02 931
2732.52 887
2733.01 1114
2733.50 1016
2733.99 993
2734.49 1033
2734.98 988
2735.47 1090
2735.97 900
2736.46 966
2736.95 971
2737.45 1046
2737.94 980
2738.43 980
2738.93 1075
2739.42 969
2739.91 970
2740.41 1104
2740.90 1052
2741.39 999
2741.89 1072
2742.38 1025
2742.87 1064
2743.37 1062
2743.86 1013
2744.36 1001
2744.85 1086
2745.34 1048
2745.84 1042
2746.33 976
2746.82 872
2747.32 934
2747.81 843
2748.31 845
2748.80 939
2749.30 940
2749.79 939
2750.28 954
2750.78 1044
2751.27 1018
2751.77 965
2752.26 1039
2752.76 1158
2753.25 1183
2753.75 1046
2754.24 1010
2754.74 1177
2755.23 1047
2755.72 1078
2756.22 1053
2756.71 1099
2757.21 1146
2757.70 1115
2758.20 1137
2758.69 1169
2759.19 1187
2759.69 1095
2760.18 989
2760.68 1086
2761.17 986
2761.67 1040
2762.16 1014
2762.66 919
2763.15 1026
2763.65 1087
2764.14 997
2764.64 965
2765.14 924
2765.63 1013
2766.13 1077
2766.62 961
2767.12 877
2767.61 905
2768.11 926
2768.61 995
2769.10 978
2769.60 1003
2770.09 968
2770.59 873
2771.09 1012
2771.58 1015
2772.08 1008
2772.58 947
2773.07 1000
2773.57 966
2774.06 955
2774.56 950
2775.06 964
2775.55 1041
2776.05 1043
2776.55 1048
2777.04 956
2777.54 1093
2778.04 1236
2778.54 1074
2779.03 1033
2779.53 931
2780.03 997
2780.52 1046
2781.02 988
2781.52 1047
2782.01 1067
2782.51 1012
2783.01 994
2783.51 969
2784.00 1066
2784.50 1126
2785.00 1051
2785.50 1121
2785.99 963
2786.49 994
2786.99 1029
2787.49 1035
2787.98 1049
2788.48 1038
2788.98 993
2789.48 984
2789.98 1043
2790.47 1068
2790.97 984
2791.47 1132
2791.97 1065
2792.47 1127
2792.96 1008
2793.46 1024
2793.96 985
2794.46 1118
2794.96 1097
2795.46 1026
2795.95 1099
2796.45 1220
2796.95 1211
2797.45 1072
2797.95 1053
2798.45 1076
2798.95 1316
2799.44 1232
2799.94 1341
2800.44 1174
2800.94 1171
2801.44 1191
2801.94 1101
2802.44 1017
2802.94 967
2803.44 1122
2803.93 995
2804.43 1020
2804.93 1041
2805.43 1058
2805.93 1026
2806.43 1073
2806.93 1201
2807.43 1161
2807.93 1288
2808.43 1293
2808.93 1380
2809.43 1487
2809.93 1429
2810.43 1435
2810.93 1495
2811.43 1380
2811.93 1202
2812.43 1263
2812.93 1329
2813.43 1140
2813.93 1216
2814.43 1026
2814.93 1081
2815.43 1140
2815.93 1100
2816.43 1082
2816.93 1044
2817.43 1219
2817.93 1245
2818.43 1052
2818.93 1131
2819.43 1078
2819.93 1082
2820.43 1177
2820.93 1106
2821.43 1129
2821.93 1038
2822.43 1121
2822.94 1067
2823.44 930
2823.94 994
2824.44 1013
2824.94 1096
2825.44 996
2825.94 959
2826.44 1090
2826.94 1159
2827.44 1137
2827.95 1143
2828.45 1050
2828.95 1081
2829.45 1142
2829.95 1034
2830.45 1058
2830.95 971
2831.46 976
2831.96 1113
2832.46 1151
2832.96 1242
2833.46 1198
2833.97 1144
2834.47 1153
2834.97 1130
2835.47 1169
2835.97 1172
2836.47 963
2836.98 1019
2837.48 1011
2837.98 988
2838.48 938
2838.99 1046
2839.49 1168
2839.99 1223
2840.49 1184
2841.00 1020
2841.50 922
2842.00 1108
2842.50 1047
2843.01 1085
2843.51 1057
2844.01 1046
2844.51 1029
2845.02 1043
2845.52 1069
2846.02 1063
2846.52 1152
2847.03 1116
2847.53 1146
2848.03 1038
2848.54 1072
2849.04 1276
2849.54 1172
2850.05 1052
2850.55 1026
2851.05 979
2851.56 1066
2852.06 1056
2852.56 1046
2853.07 970
2853.57 885
2854.07 1044
2854.58 1162
2855.08 1090
2855.59 1044
2856.09 911
2856.59 903
2857.10 1107
2857.60 1021
2858.10 1036
2858.61 931
2859.11 1000
2859.62 1112
2860.12 1068
2860.63 994
2861.13 948
2861.63 997
2862.14 1059
2862.64 1037
2863.15 999
2863.65 1019
2864.16 1046
2864.66 1023
2865.16 916
2865.67 1059
2866.17 914
2866.68 1059
2867.18 943
2867.69 1034
2868.19 945
2868.70 1058
2869.20 1015
2869.71 971
2870.21 1065
2870.72 1079
2871.22 904
2871.73 1066
2872.23 1029
2872.74 1103
2873.24 1117
2873.75 978
2874.25 1006
2874.76 1074
2875.27 1052
2875.77 1053
2876.28 1032
2876.78 1050
2877.29 1107
2877.79 1136
2878.30 1181
2878.81 1063
2879.31 1030
2879.82 1105
2880.32 1120
2880.83 1027
2881.33 1094
2881.84 1019
2882.35 1024
2882.85 1088
2883.36 1050
2883.87 1133
2884.37 1090
2884.88 1108
2885.38 1239
2885.89 1212
2886.40 1273
2886.90 1378
2887.41 1280
2887.92 1261
2888.42 1280
2888.93 1330
2889.44 1343
2889.94 1255
2890.45 1143
2890.96 1103
2891.46 1170
2891.97 1096
2892.48 1087
2892.98 1023
2893.49 1101
2894.00 1239
2894.51 1113
2895.01 1076
2895.52 1175
2896.03 1172
2896.54 1081
2897.04 1203
2897.55 1193
2898.06 1089
2898.57 1048
2899.07 1067
2899.58 1114
2900.09 1101
2900.60 1018
2901.10 1074
2901.61 1240
2902.12 1197
2902.63 1336
2903.13 1175
2903.64 1208
2904.15 1214
2904.66 1226
2905.17 1188
2905.68 1139
2906.18 1125
2906.69 1123
2907.20 1145
2907.71 1152
2908.22 1302
2908.72 1224
2909.23 1155
2909.74 1065
2910.25 991
2910.76 1029
2911.27 1152
2911.78 1279
2912.28 1178
2912.79 1200
2913.30 1043
2913.81 1083
2914.32 1064
2914.83 1142
2915.34 1065
2915.85 1084
2916.36 1116
2916.87 1090
2917.37 1076
2917.88 908
2918.39 973
2918.90 1051
2919.41 1096
2919.92 1131
2920.43 1095
2920.94 1099
2921.45 1089
2921.96 1040
2922.47 1102
2922.98 1188
2923.49 1267
2924.00 1205
2924.51 1199
2925.02 1289
2925.53 1248
2926.04 1268
2926.55 1349
2927.06 1301
2927.57 1332
2928.08 1366
2928.59 1289
2929.10 1180
2929.61 1183
2930.12 1154
2930.63 1108
2931.14 1093
2931.65 1044
2932.16 1031
2932.67 1058
2933.18 1188
2933.69 1009
2934.20 1060
2934.71 1061
2935.22 1124
2935.73 1088
2936.24 1063
2936.76 1180
2937.27 1128
2937.78 1083
2938.29 1136
2938.80 1077
2939.31 1107
2939.82 1059
2940.33 1140
2940.84 1115
2941.36 1056
2941.87 1081
2942.38 932
2942.89 1067
2943.40 1140
2943.91 1102
2944.42 1069
2944.94 1081
2945.45 1084
2945.96 1010
2946.47 1155
2946.98 1207
2947.49 1110
2948.01 1137
2948.52 1161
2949.03 1161
2949.54 1195
2950.05 1067
2950.57 1079
2951.08 1109
2951.59 1053
2952.10 1177
2952.61 1003
2953.13 1067
2953.64 1185
2954.15 1004
2954.66 991
2955.18 1062
2955.69 965
2956.20 1089
2956.71 1074
2957.23 1005
2957.74 1089
2958.25 1224
2958.76 1102
2959.28 1105
2959.79 1093
2960.30 1182
2960.82 1168
2961.33 1088
2961.84 1147
2962.36 1169
2962.87 1124
2963.38 1263
2963.89 1182
2964.41 1242
2964.92 1365
2965.43 1289
2965.95 1226
2966.46 1220
2966.97 1213
2967.49 1080
2968.00 1078
2968.52 1169
2969.03 1088
2969.54 1157
2970.06 1065
2970.57 1017
2971.08 851
2971.60 992
2972.11 1045
2972.63 924
2973.14 982
2973.65 1137
2974.17 1115
2974.68 1006
2975.20 948
2975.71 1066
2976.23 1131
2976.74 975
2977.25 1170
2977.77 1027
2978.28 1046
2978.80 1049
2979.31 1142
2979.83 1121
2980.34 1020
2980.86 1159
2981.37 1173
2981.89 1218
2982.40 1188
2982.91 1065
2983.43 1014
2983.94 1177
2984.46 1189
2984.97 1129
2985.49 1163
2986.00 1158
2986.52 1110
2987.04 1145
2987.55 1199
2988.07 1151
2988.58 1187
2989.10 1114
2989.61 1244
2990.13 1165
2990.64 1198
2991.16 1147
2991.67 1036
2992.19 1064
2992.71 1056
2993.22 1263
2993.74 1177
2994.25 1088
2994.77 1114
2995.28 1188
2995.80 1125
2996.32 1238
2996.83 1159
2997.35 1147
2997.87 1239
2998.38 1301
2998.90 1303
2999.41 1316
2999.93 1295
3000.45 1375
3000.96 1389
3001.48 1332
3002.00 1252
3002.51 1264
3003.03 1234
3003.55 1258
3004.06 1269
3004.58 1255
3005.10 1276
3005.61 1237
3006.13 1480
3006.65 1377
3007.16 1214
3007.68 1231
3008.20 1233
3008.71 1147
3009.23 1237
3009.75 1346
3010.27 1111
3010.78 1186
3011.30 1183
3011.82 1084
3012.34 1120
3012.85 1088
3013.37 934
3013.89 933
3014.41 1104
3014.92 1115
3015.44 1137
3015.96 1222
3016.48 1061
3016.99 1261
3017.51 1133
3018.03 1170
3018.55 1205
3019.07 1172
3019.58 1189
3020.10 1132
3020.62 1257
3021.14 1125
3021.66 1077
3022.17 1078
3022.69 1117
3023.21 1192
3023.73 1244
3024.25 1192
3024.77 1204
3025.28 1194
3025.80 1237
3026.32 1185
3026.84 1213
3027.36 1246
3027.88 1235
3028.40 1152
3028.92 1125
3029.43 1089
3029.95 1210
3030.47 1137
3030.99 1089
3031.51 997
3032.03 1056
3032.55 1149
3033.07 1156
3033.59 1093
3034.11 1264
3034.63 1162
3035.15 1353
3035.66 1223
3036.18 1243
3036.70 1267
3037.22 1232
3037.74 1328
3038.26 1384
3038.78 1348
3039.30 1435
3039.82 1333
3040.34 1371
3040.86 1287
3041.38 1081
3041.90 1093
3042.42 1186
3042.94 1112
3043.46 1151
3043.98 1111
3044.50 1129
3045.02 1075
3045.54 1074
3046.06 1014
3046.58 1029
3047.10 1040
3047.62 1032
3048.14 1131
3048.66 1162
3049.18 1180
3049.71 1181
3050.23 1168
3050.75 1089
3051.27 1073
3051.79 944
3052.31 961
3052.83 998
3053.35 1060
3053.87 934
3054.39 941
3054.91 1009
3055.43 1091
3055.96 1150
3056.48 1311
3057.00 1161
3057.52 1127
3058.04 1036
3058.56 1140
3059.08 1140
3059.61 1104
3060.13 1195
3060.65 1158
3061.17 1138
3061.69 1007
3062.21 1166
3062.73 1276
3063.26 1172
3063.78 1147
3064.30 1072
3064.82 1084
3065.34 1052
3065.87 1070
3066.39 1164
3066.91 1240
3067.43 1106
3067.95 985
3068.48 960
3069.00 1018
3069.52 1025
3070.04 1052
3070.57 1100
3071.09 1166
3071.61 1142
3072.13 1118
3072.66 1051
3073.18 1170
3073.70 1158
3074.22 1097
3074.75 1198
3075.27 1276
3075.79 1378
3076.32 1349
3076.84 1204
3077.36 1167
3077.88 1200
3078.41 1286
3078.93 1190
3079.45 1199
3079.98 1220
3080.50 1146
3081.02 1151
3081.55 977
3082.07 1001
3082.59 1142
3083.12 1260
3083.64 1162
3084.16 1171
3084.69 1162
3085.21 1040
3085.73 1097
3086.26 1052
3086.78 1129
3087.31 1173
3087.83 1128
3088.35 1058
3088.88 1104
3089.40 1094
3089.93 1020
3090.45 1087
3090.97 1053
3091.50 1015
3092.02 1133
3092.55 1105
3093.07 1162
3093.60 1029
3094.12 1132
3094.64 1094
3095.17 1093
3095.69 1102
3096.22 1168
3096.74 1293
3097.27 1253
3097.79 1190
3098.32 1248
3098.84 1183
3099.37 1288
3099.89 1236
3100.42 1302
3100.94 1312
3101.47 1367
3101.99 1432
3102.52 1446
3103.04 1422
3103.57 1411
3104.09 1673
3104.62 1495
3105.14 1533
3105.67 1536
3106.19 1500
3106.72 1512
3107.24 1279
3107.77 1334
3108.29 1223
3108.82 1132
3109.35 1205
3109.87 1296
3110.40 1126
3110.92 1059
3111.45 1109
3111.98 1156
3112.50 1187
3113.03 1264
3113.55 1181
3114.08 1072
3114.61 1215
3115.13 1368
3115.66 1313
3116.18 1180
3116.71 1253
3117.24 1133
3117.76 1037
3118.29 1154
3118.82 1091
3119.34 1062
3119.87 1075
3120.40 1260
3120.92 1176
3121.45 1080
3121.98 1092
3122.50 1103
3123.03 1123
3123.56 1108
3124.08 1087
3124.61 1046
3125.14 1059
3125.66 1024
3126.19 1113
3126.72 1162
3127.25 1140
3127.77 1283
3128.30 1123
3128.83 1095
3129.36 1033
3129.88 993
3130.41 1088
3130.94 1078
3131.46 1040
3131.99 1101
3132.52 1064
3133.05 1057
3133.58 1155
3134.10 1139
3134.63 1208
3135.16 1045
3135.69 988
3136.21 966
3136.74 1054
3137.27 1085
3137.80 1079
3138.33 1217
3138.86 1144
3139.38 973
3139.91 1166
3140.44 1168
3140.97 1115
3141.50 1061
3142.03 1158
3142.55 1260
3143.08 1176
3143.61 1021
3144.14 938
3144.67 935
3145.20 1109
3145.73 1128
3146.25 1142
3146.78 1231
3147.31 1081
3147.84 1185
3148.37 1154
3148.90 1135
3149.43 1124
3149.96 1112
3150.49 1134
3151.02 1052
3151.54 1175
3152.07 1057
3152.60 991
3153.13 980
3153.66 1051
3154.19 1149
3154.72 1133
3155.25 1094
3155.78 1154
3156.31 1141
3156.84 976
3157.37 1053
3157.90 1035
3158.43 921
3158.96 1022
3159.49 1077
3160.02 1115
3160.55 1157
3161.08 1027
3161.61 1034
3162.14 1090
3162.67 910
3163.20 1015
3163.73 1078
3164.26 1112
3164.79 1046
3165.32 1051
3165.85 1147
3166.38 1145
3166.91 1140
3167.44 1163
3167.97 1137
3168.50 1140
3169.03 1185
3169.57 1121
3170.10 1154
3170.63 1287
3171.16 1159
3171.69 1011
3172.22 1029
3172.75 1050
3173.28 929
3173.81 1120
3174.34 1117
3174.88 893
3175.41 1038
3175.94 1133
3176.47 1051
3177.00 1100
3177.53 1032
3178.06 958
3178.60 1053
3179.13 970
3179.66 1021
3180.19 1027
3180.72 1105
3181.25 1009
3181.79 1159
3182.32 1168
3182.85 1101
3183.38 1060
3183.91 1009
3184.44 979
3184.98 993
3185.51 997
3186.04 1110
3186.57 1070
3187.11 953
3187.64 1034
3188.17 1103
3188.70 1111
3189.24 959
3189.77 1040
3190.30 1068
3190.83 963
3191.37 1051
3191.90 1144
3192.43 1097
3192.96 1173
3193.50 1098
3194.03 1014
3194.56 1077
3195.09 1063
3195.63 998
3196.16 1070
3196.69 1202
3197.23 1063
3197.76 1076
3198.29 1072
3198.83 1105
3199.36 1038
3199.89 1030
3200.43 995
3200.96 994
3201.49 1074
3202.03 1160
3202.56 1126
3203.09 1091
3203.63 1154
3204.16 1116
3204.69 1048
3205.23 1088
3205.76 1074
3206.30 1135
3206.83 1169
3207.36 1096
3207.90 1107
3208.43 1089
3208.97 1032
3209.50 1173
3210.03 1145
3210.57 1081
3211.10 1155
3211.64 1194
3212.17 1082
3212.70 1145
3213.24 1136
3213.77 1122
3214.31 1147
3214.84 1089
3215.38 1036
3215.91 1112
3216.45 1082
3216.98 1147
3217.52 1193
3218.05 1093
3218.59 1099
3219.12 1038
3219.66 1119
3220.19 1155
3220.73 1154
3221.26 1107
3221.80 1076
3222.33 1103
3222.87 1209
3223.40 1197
3223.94 1070
3224.47 1111
3225.01 1133
3225.54 1131
3226.08 1126
3226.61 1057
3227.15 1165
3227.69 1112
3228.22 1113
3228.76 1074
3229.29 1132
3229.83 1175
3230.36 1091
3230.90 1107
3231.44 1032
3231.97 1143
3232.51 1124
3233.04 1056
3233.58 1124
3234.12 1064
3234.65 983
3235.19 993
3235.72 1061
3236.26 1158
3236.80 1136
3237.33 1083
3237.87 1114
3238.41 1071
3238.94 1068
3239.48 1099
3240.02 1150
3240.55 1220
3241.09 1171
3241.63 1196
3242.16 1196
3242.70 1162
3243.24 1175
3243.77 1144
3244.31 1188
3244.85 1103
3245.39 1180
3245.92 1117
3246.46 1148
3247.00 1213
3247.53 1111
3248.07 1093
3248.61 1103
3249.15 1175
3249.68 1087
3250.22 1084
3250.76 1141
3251.30 1143
3251.83 1119
3252.37 1227
3252.91 1153
3253.45 1195
3253.98 1325
3254.52 1137
3255.06 1076
3255.60 1115
3256.14 1184
3256.67 1322
3257.21 1378
3257.75 1248
3258.29 1153
3258.83 1288
3259.37 1148
3259.90 1131
3260.44 1311
3260.98 1273
3261.52 1228
3262.06 1234
3262.60 1383
3263.13 1322
3263.67 1201
3264.21 1367
3264.75 1304
3265.29 1320
3265.83 1273
3266.37 1415
3266.91 1356
3267.44 1421
3267.98 1339
3268.52 1336
3269.06 1374
3269.60 1535
3270.14 1426
3270.68 1412
3271.22 1293
3271.76 1178
3272.30 1127
3272.84 1246
3273.38 1333
3273.91 1407
3274.45 1296
3274.99 1273
3275.53 1289
3276.07 1278
3276.61 1181
3277.15 1162
3277.69 1308
3278.23 1293
3278.77 1371
3279.31 1365
3279.85 1361
3280.39 1340
3280.93 1323
3281.47 1396
3282.01 1440
3282.55 1379
3283.09 1316
3283.63 1376
3284.17 1301
3284.71 1195
3285.25 1190
3285.79 1246
3286.33 1305
3286.87 1421
3287.42 1373
3287.96 1441
3288.50 1270
3289.04 1249
3289.58 1315
3290.12 1291
3290.66 1420
3291.20 1422
3291.74 1394
3292.28 1373
3292.82 1419
3293.36 1460
3293.91 1453
3294.45 1527
3294.99 1738
3295.53 1782
3296.07 1781
3296.61 1764
3297.15 1786
3297.69 1674
3298.24 1558
3298.78 1587
3299.32 1545
3299.86 1577
3300.40 1603
3300.94 1444
3301.49 1337
3302.03 1415
3302.57 1472
3303.11 1280
3303.65 1222
3304.19 1332
3304.74 1369
3305.28 1411
3305.82 1351
3306.36 1309
3306.90 1329
3307.45 1303
3307.99 1375
3308.53 1396
3309.07 1339
3309.62 1301
3310.16 1315
3310.70 1363
3311.24 1356
3311.79 1294
3312.33 1306
3312.87 1405
3313.41 1377
3313.96 1245
3314.50 1368
3315.04 1385
3315.59 1370
3316.13 1423
3316.67 1703
3317.21 1798
3317.76 1648
3318.30 1602
3318.84 1664
3319.39 1798
3319.93 1656
3320.47 1543
3321.02 1696
3321.56 1754
3322.10 1674
3322.65 1616
3323.19 1670
3323.73 1719
3324.28 1633
3324.82 1559
3325.36 1520
3325.91 1687
3326.45 1616
3327.00 1508
3327.54 1536
3328.08 1501
3328.63 1602
3329.17 1522
3329.72 1606
3330.26 1537
3330.80 1589
3331.35 1847
3331.89 1796
3332.44 1887
3332.98 2027
3333.53 2203
3334.07 2614
3334.61 2796
3335.16 3102
3335.70 3635
3336.25 3902
3336.79 4068
3337.34 4330
3337.88 4036
3338.43 3731
3338.97 3591
3339.52 3503
3340.06 3320
3340.61 2749
3341.15 2565
3341.70 2343
3342.24 2235
3342.79 1923
3343.33 1676
3343.88 1725
3344.42 1490
3344.97 1441
3345.51 1530
3346.06 1553
3346.60 1427
3347.15 1244
3347.69 1451
3348.24 1511
3348.78 1343
3349.33 1427
3349.88 1391
3350.42 1436
3350.97 1393
3351.51 1310
3352.06 1325
3352.61 1587
3353.15 1567
3353.70 1414
3354.24 1465
3354.79 1447
3355.34 1483
3355.88 1483
3356.43 1407
3356.97 1474
3357.52 1294
3358.07 1328
3358.61 1281
3359.16 1437
3359.71 1475
3360.25 1416
3360.80 1327
3361.35 1339
3361.89 1438
3362.44 1359
3362.99 1388
3363.53 1475
3364.08 1362
3364.63 1392
3365.17 1490
3365.72 1447
3366.27 1444
3366.81 1272
3367.36 1304
3367.91 1332
3368.46 1362
3369.00 1537
3369.55 1438
3370.10 1373
3370.64 1545
3371.19 1629
3371.74 1569
3372.29 1692
3372.83 1863
3373.38 2008
3373.93 2058
3374.48 2102
3375.03 2120
3375.57 2092
3376.12 2058
3376.67 1806
3377.22 1926
3377.76 1856
3378.31 1720
3378.86 1584
3379.41 1706
3379.96 1582
3380.50 1347
3381.05 1304
3381.60 1259
3382.15 1226
3382.70 1250
3383.25 1238
3383.79 1223
3384.34 1207
3384.89 1176
3385.44 1177
3385.99 1319
3386.54 1275
3387.09 1207
3387.64 1290
3388.18 1197
3388.73 1070
3389.28 1158
3389.83 1140
3390.38 1113
3390.93 1130
3391.48 1172
3392.03 1188
3392.58 1165
3393.13 1160
3393.67 1202
3394.22 1251
3394.77 1162
3395.32 1120
3395.87 1101
3396.42 1187
3396.97 1196
3397.52 1228
3398.07 1161
3398.62 1159
3399.17 1162
3399.72 1055
3400.27 1064
3400.82 1077
3401.37 1058
3401.92 1176
3402.47 1092
3403.02 1109
3403.57 1220
3404.12 1110
3404.67 1065
3405.22 1040
3405.77 1127
3406.32 1105
3406.87 1149
3407.42 1198
3407.97 1095
3408.52 1037
3409.07 1078
3409.62 1131
3410.17 1160
3410.72 1206
3411.27 1267
3411.82 1312
3412.38 1274
3412.93 1355
3413.48 1402
3414.03 1358
3414.58 1283
3415.13 1341
3415.68 1236
3416.23 1198
3416.78 1179
3417.33 1218
3417.89 1270
3418.44 1202
3418.99 1060
3419.54 1114
3420.09 1117
3420.64 1094
3421.19 1013
3421.74 1141
3422.30 1040
3422.85 1060
3423.40 1112
3423.95 1092
3424.50 1105
3425.05 1220
3425.61 1091
3426.16 1089
3426.71 1075
3427.26 1113
3427.81 997
3428.37 1030
3428.92 1086
3429.47 1111
3430.02 1041
3430.58 981
3431.13 1041
3431.68 1192
3432.23 1118
3432.78 1085
3433.34 1005
3433.89 1137
3434.44 1078
3434.99 1028
3435.55 976
3436.10 1067
3436.65 1090
3437.21 967
3437.76 989
3438.31 1087
3438.86 1022
3439.42 1074
3439.97 1151
3440.52 1038
3441.08 1045
3441.63 1145
3442.18 1153
3442.74 1175
3443.29 1131
3443.84 1074
3444.40 1153
3444.95 1101
3445.50 895
3446.06 939
3446.61 1018
3447.16 995
3447.72 944
3448.27 922
3448.82 942
3449.38 1080
3449.93 996
3450.48 1119
3451.04 1005
3451.59 1063
3452.15 1068
3452.70 964
3453.25 947
3453.81 1023
3454.36 979
3454.92 906
3455.47 1003
3456.03 1064
3456.58 1071
3457.13 1026
3457.69 1004
3458.24 957
3458.80 979
3459.35 952
3459.91 935
3460.46 1086
3461.02 1087
3461.57 928
3462.13 998
3462.68 965
3463.24 1041
3463.79 1112
3464.34 987
3464.90 955
3465.46 848
3466.01 1028
3466.57 1151
3467.12 1120
3467.68 901
3468.23 997
3468.79 1059
3469.34 1037
3469.90 1116
3470.45 1033
3471.01 1040
3471.56 1081
3472.12 1082
3472.67 1028
3473.23 1063
3473.79 1024
3474.34 1073
3474.90 983
3475.45 996
3476.01 997
3476.56 1065
3477.12 1095
3477.68 1131
3478.23 1038
3478.79 1093
3479.35 1083
3479.90 1072
3480.46 1111
3481.01 1099
3481.57 1074
3482.13 1202
3482.68 1175
3483.24 999
3483.80 1042
3484.35 1036
3484.91 1053
3485.47 1038
3486.02 1044
3486.58 1047
3487.14 1081
3487.69 1133
3488.25 1061
3488.81 1076
3489.36 1207
3489.92 1065
3490.48 1166
3491.03 1267
3491.59 1440
3492.15 1439
3492.71 1378
3493.26 1316
3493.82 1436
3494.38 1310
3494.94 1228
3495.49 1142
3496.05 1226
3496.61 1222
3497.17 1253
3497.72 1345
3498.28 1288
3498.84 1321
3499.40 1315
3499.95 1457
3500.51 1495
3501.07 1367
3501.63 1371
3502.19 1565
3502.74 1581
3503.30 1422
3503.86 1424
3504.42 1505
3504.98 1559
3505.53 1583
3506.09 1590
3506.65 1486
3507.21 1565
3507.77 1535
3508.33 1516
3508.88 1322
3509.44 1416
3510.00 1342
3510.56 1379
3511.12 1378
3511.68 1197
3512.24 1116
3512.80 1160
3513.35 1117
3513.91 1098
3514.47 1007
3515.03 1090
3515.59 1067
3516.15 964
3516.71 1042
3517.27 1111
3517.83 1033
3518.39 1118
3518.95 1019
3519.50 1056
3520.06 1129
3520.62 1036
3521.18 1014
3521.74 1221
3522.30 1114
3522.86 1068
3523.42 1060
3523.98 1262
3524.54 1249
3525.10 1167
3525.66 1197
3526.22 1097
3526.78 1099
3527.34 1057
3527.90 1143
3528.46 1157
3529.02 1069
3529.58 1097
3530.14 1095
3530.70 1116
3531.26 1110
3531.82 989
3532.38 966
3532.94 1006
3533.50 969
3534.06 1054
3534.62 1071
3535.18 1048
3535.75 1057
3536.31 1020
3536.87 1061
3537.43 1143
3537.99 1146
3538.55 1236
3539.11 1230
3539.67 1158
3540.23 1122
3540.79 993
3541.35 1080
3541.92 1113
3542.48 1119
3543.04 1196
3543.60 1201
3544.16 1129
3544.72 1185
3545.28 1121
3545.84 1158
3546.41 1142
3546.97 1167
3547.53 1188
3548.09 1142
3548.65 1038
3549.21 1088
3549.78 1043
3550.34 1068
3550.90 1031
3551.46 1045
3552.02 1184
3552.59 1033
3553.15 1060
3553.71 1108
3554.27 1166
3554.83 1084
3555.40 1121
3555.96 1019
3556.52 1035
3557.08 1017
3557.65 1150
3558.21 1097
3558.77 1163
3559.33 1166
3559.90 986
3560.46 1057
3561.02 1036
3561.58 1015
3562.15 1095
3562.71 1133
3563.27 1068
3563.83 992
3564.40 1093
3564.96 1021
3565.52 965
3566.09 971
3566.65 923
3567.21 1004
3567.78 947
3568.34 958
3568.90 978
3569.47 937
3570.03 996
3570.59 997
3571.16 1087
3571.72 966
3572.28 969
3572.85 1021
3573.41 1107
3573.97 1091
3574.54 1039
3575.10 1040
3575.66 890
3576.23 911
3576.79 972
3577.36 1095
3577.92 1229
3578.48 1068
3579.05 1109
3579.61 1040
3580.18 1039
3580.74 1065
3581.31 1043
3581.87 1045
3582.43 1010
3583.00 1041
3583.56 1052
3584.13 1088
3584.69 1146
3585.26 1159
3585.82 978
3586.39 1093
3586.95 1112
3587.52 1142
3588.08 1086
3588.64 900
3589.21 909
3589.77 936
3590.34 991
3590.90 1001
3591.47 992
3592.03 934
3592.60 1045
3593.17 1026
3593.73 1086
3594.30 1140
3594.86 951
3595.43 987
3595.99 1071
3596.56 1002
3597.12 1020
3597.69 1023
3598.25 1036
3598.82 1024
3599.39 948
3599.95 883
3600.52 984
3601.08 990
3601.65 993
3602.21 1025
3602.78 1086
3603.35 917
3603.91 939
3604.48 1038
3605.04 1069
3605.61 970
3606.18 928
3606.74 1001
3607.31 988
3607.88 1011
3608.44 1047
3609.01 1022
3609.57 1028
3610.14 1144
3610.71 961
3611.27 964
3611.84 1025
3612.41 948
3612.97 1018
3613.54 1009
3614.11 944
3614.68 1153
3615.24 1236
3615.81 1256
3616.38 1264
3616.94 1192
3617.51 1262
3618.08 1485
3618.64 1550
3619.21 1633
3619.78 1444
3620.35 1419
3620.91 1361
3621.48 1427
3622.05 1425
3622.62 1362
3623.18 1205
3623.75 1155
3624.32 1099
3624.89 1074
3625.45 1053
3626.02 1069
3626.59 1052
3627.16 994
3627.73 1024
3628.29 1033
3628.86 992
3629.43 1049
3630.00 1116
3630.57 1027
3631.13 1068
3631.70 1097
3632.27 1075
3632.84 957
3633.41 929
3633.98 880
3634.54 927
3635.11 961
3635.68 994
3636.25 1017
3636.82 988
3637.39 1056
3637.96 1141
3638.52 994
3639.09 992
3639.66 1046
3640.23 1021
3640.80 1159
3641.37 1141
3641.94 1270
3642.51 1131
3643.08 1057
3643.65 986
3644.21 1067
3644.78 1148
3645.35 1021
3645.92 950
3646.49 1043
3647.06 1112
3647.63 1080
3648.20 1208
3648.77 1161
3649.34 1057
3649.91 1017
3650.48 1048
3651.05 1070
3651.62 1110
3652.19 1117
3652.76 1102
3653.33 1184
3653.90 1069
3654.47 1117
3655.04 1239
3655.61 1179
3656.18 1121
3656.75 1312
3657.32 1246
3657.89 1193
3658.46 1324
3659.03 1227
3659.60 1226
3660.17 1183
3660.74 1220
3661.31 1123
3661.88 1112
3662.45 1213
3663.02 1018
3663.59 1085
3664.16 1035
3664.74 974
3665.31 1133
3665.88 1136
3666.45 955
3667.02 1046
3667.59 1129
3668.16 1047
3668.73 1054
3669.30 1009
3669.87 1078
3670.45 1043
3671.02 1077
3671.59 1023
3672.16 1118
3672.73 1153
3673.30 1204
3673.87 1125
3674.45 1021
3675.02 1018
3675.59 985
3676.16 1128
3676.73 1120
3677.30 1019
3677.88 982
3678.45 993
3679.02 1036
3679.59 1006
3680.16 966
3680.74 944
3681.31 999
3681.88 1049
3682.45 1033
3683.02 982
3683.60 951
3684.17 1083
3684.74 1094
3685.31 1022
3685.89 1067
3686.46 1026
3687.03 1064
3687.60 1161
3688.18 1083
3688.75 1141
3689.32 1081
3689.89 997
3690.47 1059
3691.04 1151
3691.61 1117
3692.19 1045
3692.76 987
3693.33 1063
3693.91 967
3694.48 1077
3695.05 1169
3695.62 1077
3696.20 1000
3696.77 946
3697.34 1080
3697.92 1019
3698.49 952
3699.06 920
3699.64 1050
3700.21 995
3700.79 1049
3701.36 980
3701.93 1037
3702.51 1069
3703.08 937
3703.65 1012
3704.23 1153
3704.80 1095
3705.38 1032
3705.95 1025
3706.52 978
3707.10 1046
3707.67 1015
3708.25 1010
3708.82 1064
3709.39 1034
3709.97 947
3710.54 1064
3711.12 1030
3711.69 980
3712.27 993
3712.84 991
3713.42 994
3713.99 1041
3714.57 1030
3715.14 1129
3715.71 1112
3716.29 1059
3716.86 1071
3717.44 1062
3718.01 1052
3718.59 924
3719.16 1043
3719.74 1087
3720.31 1044
3720.89 1195
3721.47 956
3722.04 982
3722.62 905
3723.19 924
3723.77 942
3724.34 1026
3724.92 918
3725.49 975
3726.07 1062
3726.64 952
3727.22 958
3727.80 1031
3728.37 952
3728.95 1033
3729.52 968
3730.10 1008
3730.67 913
3731.25 1038
3731.83 1199
3732.40 1233
3732.98 1152
3733.55 1247
3734.13 1245
3734.71 1097
3735.28 1288
3735.86 1243
3736.44 1215
3737.01 1251
3737.59 1071
3738.17 1042
3738.74 1082
3739.32 1104
3739.90 897
3740.47 909
3741.05 1011
3741.63 932
3742.20 1033
3742.78 1086
3743.36 1057
3743.93 1043
3744.51 1054
3745.09 1115
3745.66 957
3746.24 1004
3746.82 1009
3747.40 1158
3747.97 1108
3748.55 1021
3749.13 1022
3749.70 1051
3750.28 1104
3750.86 1033
3751.44 1033
3752.02 905
3752.59 945
3753.17 975
3753.75 940
3754.33 1032
3754.90 1174
3755.48 1018
3756.06 1043
3756.64 1056
3757.22 1069
3757.79 1116
3758.37 1065
3758.95 1208
3759.53 1290
3760.11 1203
3760.68 1179
3761.26 1127
3761.84 1158
3762.42 1092
3763.00 1073
3763.58 1132
3764.15 1100
3764.73 1115
3765.31 1134
3765.89 979
3766.47 1007
3767.05 1026
3767.63 984
3768.21 1059
3768.78 1149
3769.36 1029
3769.94 919
3770.52 925
3771.10 978
3771.68 1044
3772.26 1057
3772.84 992
3773.42 1122
3774.00 1129
3774.58 1019
3775.15 1115
3775.73 1046
3776.31 998
3776.89 952
3777.47 903
3778.05 1020
3778.63 1046
3779.21 1012
3779.79 965
3780.37 1001
3780.95 1130
3781.53 1047
3782.11 1021
3782.69 1083
3783.27 1004
3783.85 1016
3784.43 1023
3785.01 988
3785.59 930
3786.17 1093
3786.75 1028
3787.33 1014
3787.91 984
3788.49 983
3789.07 1022
3789.65 1131
3790.23 1135
3790.81 1027
3791.39 1024
3791.98 1050
3792.56 990
3793.14 982
3793.72 1042
3794.30 911
3794.88 886
3795.46 977
3796.04 1013
3796.62 1043
3797.20 1144
3797.78 1087
3798.37 1036
3798.95 974
3799.53 1018
3800.11 1006
3800.69 1102
3801.27 1088
3801.85 1040
3802.43 1012
3803.02 1043
3803.60 1000
3804.18 1051
3804.76 1059
3805.34 1033
3805.92 1099
3806.51 1009
3807.09 958
3807.67 975
3808.25 1040
3808.83 1078
3809.42 976
3810.00 869
3810.58 1031
3811.16 1100
3811.74 1075
3812.33 1003
3812.91 1059
3813.49 1094
3814.07 1014
3814.66 954
3815.24 1040
3815.82 999
3816.40 1060
3816.99 1001
3817.57 914
3818.15 934
3818.73 1006
3819.32 992
3819.90 983
3820.48 1032
3821.06 974
3821.65 1048
3822.23 1019
3822.81 994
3823.40 955
3823.98 936
3824.56 932
3825.15 929
3825.73 954
3826.31 931
3826.90 957
3827.48 956
3828.06 1105
3828.65 1105
3829.23 1068
3829.81 1053
3830.40 1062
3830.98 1093
3831.56 1032
3832.15 1034
3832.73 955
3833.32 920
3833.90 1028
3834.48 1018
3835.07 991
3835.65 1038
3836.23 1080
3836.82 1085
3837.40 1034
3837.99 1043
3838.57 972
3839.16 955
3839.74 962
3840.32 1052
3840.91 928
3841.49 985
3842.08 966
3842.66 1006
3843.25 943
3843.83 1027
3844.42 1058
3845.00 1050
3845.59 964
3846.17 920
3846.76 949
3847.34 1039
3847.92 1029
3848.51 1112
3849.09 956
3849.68 970
3850.27 962
3850.85 914
3851.44 940
3852.02 931
3852.61 1040
3853.19 936
3853.78 993
3854.36 1010
3854.95 980
3855.53 981
3856.12 1094
3856.70 1188
3857.29 1076
3857.88 956
3858.46 1062
3859.05 1097
3859.63 1115
3860.22 1398
3860.80 1462
3861.39 1414
3861.98 1414
3862.56 1465
3863.15 1398
3863.73 1456
3864.32 1409
3864.91 1404
3865.49 1315
3866.08 1084
3866.67 1130
3867.25 1200
3867.84 1210
3868.43 1144
3869.01 1064
3869.60 1177
3870.19 1202
3870.77 1111
3871.36 1120
3871.95 1140
3872.53 974
3873.12 974
3873.71 1068
3874.29 1075
3874.88 1064
3875.47 936
3876.05 989
3876.64 1064
3877.23 1078
3877.82 1077
3878.40 1061
3878.99 1107
3879.58 1004
3880.16 1120
3880.75 1049
3881.34 990
3881.93 1035
3882.51 1065
3883.10 1095
3883.69 1016
3884.28 1055
3884.87 1117
3885.45 1113
3886.04 982
3886.63 955
3887.22 1099
3887.80 1053
3888.39 1106
3888.98 1104
3889.57 1005
3890.16 1087
3890.74 1095
3891.33 1083
3891.92 1157
3892.51 1097
3893.10 971
3893.69 1107
3894.27 1198
3894.86 1057
3895.45 1158
3896.04 1144
3896.63 1268
3897.22 1084
3897.81 1152
3898.40 1245
3898.98 1190
3899.57 1170
3900.16 1158
3900.75 1108
3901.34 1231
3901.93 1209
3902.52 1098
3903.11 1088
3903.70 1091
3904.29 1167
3904.87 1092
3905.46 987
3906.05 1044
3906.64 1103
3907.23 1018
3907.82 984
3908.41 961
3909.00 957
3909.59 1001
3910.18 1006
3910.77 1034
3911.36 927
3911.95 991
3912.54 970
3913.13 958
3913.72 1065
3914.31 1056
3914.90 915
3915.49 1064
3916.08 1025
3916.67 1046
3917.26 1013
3917.85 995
3918.44 1011
3919.03 925
3919.62 980
3920.21 911
3920.80 964
3921.39 1008
3921.98 952
3922.57 1062
3923.16 1021
3923.75 1111
3924.34 1031
3924.94 1030
3925.53 1040
3926.12 1011
3926.71 918
3927.30 1021
3927.89 971
3928.48 941
3929.07 968
3929.66 953
3930.25 1043
3930.85 1079
3931.44 1003
3932.03 1089
3932.62 1180
3933.21 1093
3933.80 940
3934.39 919
3934.99 992
3935.58 1076
3936.17 1025
3936.76 1028
3937.35 1085
3937.94 1137
3938.54 1039
3939.13 998
3939.72 964
3940.31 994
3940.90 1034
3941.49 996
3942.09 980
3942.68 927
3943.27 951
3943.86 939
3944.46 910
3945.05 911
3945.64 920
3946.23 913
3946.82 974
3947.42 937
3948.01 940
3948.60 875
3949.20 905
3949.79 1075
3950.38 945
3950.97 939
3951.57 912
3952.16 986
3952.75 880
3953.34 774
3953.94 798
3954.53 942
3955.12 1006
3955.72 914
3956.31 984
3956.90 951
3957.50 1011
3958.09 953
3958.68 986
3959.28 972
3959.87 1016
3960.46 939
3961.06 983
3961.65 1031
3962.24 999
3962.84 897
3963.43 961
3964.02 930
3964.62 891
3965.21 998
3965.81 942
3966.40 978
3966.99 1060
3967.59 1070
3968.18 1164
3968.78 1067
3969.37 1169
3969.96 1134
3970.56 988
3971.15 1033
3971.75 1005
3972.34 938
3972.94 951
3973.53 946
3974.12 997
3974.72 901
3975.31 921
3975.91 1052
3976.50 1027
3977.10 938
3977.69 952
3978.29 1050
3978.88 1049
3979.48 979
3980.07 1082
3980.67 1008
3981.26 1018
3981.86 978
3982.45 964
3983.05 960
3983.64 1012
3984.24 977
3984.83 933
3985.43 993
3986.02 1013
3986.62 1002
3987.21 984
3987.81 981
3988.40 942
3989.00 1155
3989.60 1053
3990.19 1026
3990.79 919
3991.38 914
3991.98 921
3992.57 1035
3993.17 983
3993.77 870
3994.36 922
3994.96 987
3995.55 1026
3996.15 934
3996.75 903
3997.34 955
3997.94 1051
3998.54 947
3999.13 1030
3999.73 986
4000.32 1028
4000.92 1111
4001.52 1022
4002.11 1069
4002.71 957
4003.31 1084
4003.90 1047
4004.50 1084
4005.10 960
4005.69 988
4006.29 956
4006.89 989
4007.49 1003
4008.08 968
4008.68 1017
4009.28 987
4009.87 985
4010.47 976
4011.07 983
4011.67 1013
4012.26 1058
4012.86 1001
4013.46 908
4014.05 971
4014.65 1068
4015.25 1117
4015.85 1200
4016.44 1166
4017.04 1192
4017.64 1160
4018.24 1134
4018.84 1085
4019.43 1096
4020.03 1263
4020.63 1123
4021.23 1096
4021.83 1050
4022.42 964
4023.02 954
4023.62 1105
4024.22 972
4024.82 966
4025.41 981
4026.01 975
4026.61 964
4027.21 1028
4027.81 977
4028.41 901
4029.01 972
4029.60 927
4030.20 967
4030.80 1064
4031.40 940
4032.00 946
4032.60 903
4033.20 982
4033.80 1006
4034.39 941
4034.99 982
4035.59 962
4036.19 883
4036.79 987
4037.39 1024
4037.99 910
4038.59 983
4039.19 1009
4039.79 1077
4040.39 1025
4040.99 968
4041.59 970
4042.18 908
4042.78 1042
4043.38 1000
4043.98 922
4044.58 946
4045.18 948
4045.78 1049
4046.38 975
4046.98 958
4047.58 906
4048.18 957
4048.78 959
4049.38 949
4049.98 990
4050.58 1036
4051.18 1034
4051.78 1048
4052.38 1004
4052.98 988
4053.58 902
4054.19 982
4054.79 1054
4055.39 1034
4055.99 1009
4056.59 1012
4057.19 1086
4057.79 973
4058.39 878
4058.99 914
4059.59 1021
4060.19 917
4060.79 971
4061.39 908
4061.99 888
4062.60 1009
4063.20 985
4063.80 893
4064.40 967
4065.00 929
4065.60 825
4066.20 942
4066.80 975
4067.41 908
4068.01 1060
4068.61 1013
4069.21 1066
4069.81 1070
4070.41 1017
4071.02 930
4071.62 1029
4072.22 937
4072.82 934
4073.42 897
4074.02 985
4074.63 1138
4075.23 941
4075.83 1004
4076.43 798
4077.03 930
4077.64 1016
4078.24 965
4078.84 860
4079.44 935
4080.05 940
4080.65 869
4081.25 1007
4081.85 974
4082.46 1002
4083.06 1026
4083.66 977
4084.26 1004
4084.87 987
4085.47 997
4086.07 973
4086.67 1076
4087.28 1068
4087.88 1004
4088.48 1059
4089.09 908
4089.69 860
4090.29 953
4090.90 1037
4091.50 998
4092.10 973
4092.71 1042
4093.31 1014
4093.91 952
4094.52 1104
4095.12 1293
4095.72 1122
4096.33 1220
4096.93 1114
4097.53 1134
4098.14 1214
4098.74 1145
4099.34 1073
4099.95 1023
4100.55 1020
4101.16 960
4101.76 919
4102.36 892
4102.97 930
4103.57 827
4104.18 827
4104.78 824
4105.38 895
4105.99 937
4106.59 879
4107.20 804
4107.80 955
4108.41 932
4109.01 902
4109.62 766
4110.22 885
4110.82 937
4111.43 966
4112.03 912
4112.64 847
4113.24 861
4113.85 852
4114.45 848
4115.06 845
4115.66 889
4116.27 873
4116.87 1039
4117.48 980
4118.08 934
4118.69 910
4119.29 921
4119.90 891
4120.50 958
4121.11 997
4121.72 955
4122.32 903
4122.93 898
4123.53 904
4124.14 918
4124.74 974
4125.35 895
4125.95 938
4126.56 973
4127.17 1046
4127.77 980
4128.38 898
4128.98 896
4129.59 913
4130.20 950
4130.80 991
4131.41 1021
4132.01 995
4132.62 964
4133.23 1041
4133.83 1038
4134.44 1062
4135.05 947
4135.65 899
4136.26 933
4136.87 1019
4137.47 979
4138.08 948
4138.69 890
4139.29 958
4139.90 951
4140.51 945
4141.11 953
4141.72 844
4142.33 898
4142.93 953
4143.54 934
4144.15 938
4144.75 899
4145.36 967
4145.97 1001
4146.58 995
4147.18 1057
4147.79 886
4148.40 873
4149.01 845
4149.61 843
4150.22 1005
4150.83 1075
4151.44 982
4152.04 865
4152.65 847
4153.26 844
4153.87 912
4154.47 919
4155.08 912
4155.69 938
4156.30 850
4156.91 840
4157.51 938
4158.12 1016
4158.73 897
4159.34 860
4159.95 880
4160.56 821
4161.16 900
4161.77 916
4162.38 879
4162.99 996
4163.60 845
4164.21 889
4164.81 904
4165.42 847
4166.03 927
4166.64 868
4167.25 823
4167.86 929
4168.47 941
4169.08 891
4169.69 909
4170.29 908
4170.90 938
4171.51 897
4172.12 954
4172.73 978
4173.34 979
4173.95 923
4174.56 961
4175.17 895
4175.78 953
4176.39 810
4177.00 854
4177.61 877
4178.22 869
4178.82 913
4179.43 907
4180.04 893
4180.65 837
4181.26 941
4181.87 946
4182.48 924
4183.09 886
4183.70 886
4184.31 840
4184.92 762
4185.53 814
4186.14 934
4186.75 877
4187.36 866
4187.97 816
4188.58 781
4189.19 748
4189.81 861
4190.42 932
4191.03 821
4191.64 872
4192.25 856
4192.86 851
4193.47 935
4194.08 959
4194.69 889
4195.30 872
4195.91 835
4196.52 919
4197.13 894
4197.74 1011
4198.36 988
4198.97 919
4199.58 909
4200.19 981
4200.80 893
4201.41 899
4202.02 1049
4202.63 982
4203.25 947
4203.86 952
4204.47 890
4205.08 865
4205.69 946
4206.30 967
4206.92 929
4207.53 977
4208.14 934
4208.75 1002
4209.36 930
4209.97 852
4210.59 856
4211.20 1011
4211.81 1049
4212.42 977
4213.03 1082
4213.65 994
4214.26 934
4214.87 997
4215.48 883
4216.10 1015
4216.71 898
4217.32 910
4217.93 933
4218.55 864
4219.16 939
4219.77 1009
4220.38 1042
4221.00 1109
4221.61 1129
4222.22 1239
4222.83 1261
4223.45 1133
4224.06 1216
4224.67 1191
4225.29 1131
4225.90 1205
4226.51 1310
4227.13 1174
4227.74 1145
4228.35 1291
4228.96 1115
4229.58 1261
4230.19 1191
4230.80 1156
4231.42 1138
4232.03 1146
4232.65 1048
4233.26 1029
4233.87 989
4234.49 1001
4235.10 933
4235.71 975
4236.33 984
4236.94 971
4237.56 987
4238.17 915
4238.78 1048
4239.40 1012
4240.01 1039
4240.63 997
4241.24 911
4241.85 954
4242.47 855
4243.08 900
4243.70 918
4244.31 950
4244.93 852
4245.54 989
4246.15 954
4246.77 928
4247.38 995
4248.00 1048
4248.61 967
4249.23 875
4249.84 945
4250.46 981
4251.07 1034
4251.69 1039
4252.30 916
4252.92 912
4253.53 916
4254.15 1008
4254.76 967
4255.38 880
4255.99 835
4256.61 906
4257.22 1029
4257.84 992
4258.45 1021
4259.07 1026
4259.69 1072
4260.30 1022
4260.92 1075
4261.53 1057
4262.15 967
4262.76 946
4263.38 1018
4263.99 958
4264.61 891
4265.23 1017
4265.84 971
4266.46 999
4267.07 1006
4267.69 977
4268.31 906
4268.92 867
4269.54 939
4270.16 921
4270.77 941
4271.39 983
4272.00 939
4272.62 812
4273.24 906
4273.85 966
4274.47 877
4275.09 875
4275.70 833
4276.32 868
4276.94 930
4277.55 813
4278.17 908
4278.79 899
4279.40 873
4280.02 873
4280.64 865
4281.26 864
4281.87 927
4282.49 909
4283.11 844
4283.72 919
4284.34 960
4284.96 955
4285.58 949
4286.19 888
4286.81 898
4287.43 976
4288.05 914
4288.66 971
4289.28 944
4289.90 944
4290.52 858
4291.13 854
4291.75 983
4292.37 856
4292.99 895
4293.61 915
4294.22 999
4294.84 937
4295.46 1008
4296.08 968
4296.70 941
4297.31 890
4297.93 942
4298.55 926
4299.17 955
4299.79 960
4300.41 890
4301.03 979
4301.64 949
4302.26 905
4302.88 884
4303.50 902
4304.12 872
4304.74 906
4305.36 981
4305.97 899
4306.59 945
4307.21 853
4307.83 824
4308.45 860
4309.07 884
4309.69 932
4310.31 952
4310.93 943
4311.55 885
4312.17 1009
4312.78 1011
4313.40 986
4314.02 1028
4314.64 1006
4315.26 927
4315.88 881
4316.50 818
4317.12 827
4317.74 865
4318.36 820
4318.98 769
4319.60 938
4320.22 909
4320.84 812
4321.46 857
4322.08 946
4322.70 841
4323.32 924
4323.94 974
4324.56 833
4325.18 886
4325.80 923
4326.42 937
4327.04 922
4327.66 955
4328.28 981
4328.90 921
4329.52 936
4330.14 953
4330.76 927
4331.39 986
4332.01 829
4332.63 890
4333.25 859
4333.87 854
4334.49 1025
4335.11 962
4335.73 922
4336.35 848
4336.97 984
4337.59 1001
4338.22 950
4338.84 957
4339.46 1038
4340.08 954
4340.70 1039
4341.32 1056
4341.94 917
4342.57 955
4343.19 1041
4343.81 1063
4344.43 1002
4345.05 963
4345.67 940
4346.29 955
4346.92 1028
4347.54 1145
4348.16 1150
4348.78 984
4349.40 1020
4350.03 1031
4350.65 1020
4351.27 1037
4351.89 1055
4352.51 1068
4353.14 947
4353.76 960
4354.38 928
4355.00 984
4355.63 919
4356.25 822
4356.87 914
4357.49 872
4358.12 912
4358.74 978
4359.36 972
4359.98 935
4360.61 1010
4361.23 944
4361.85 913
4362.48 894
4363.10 1004
4363.72 1098
4364.34 1007
4364.97 1020
4365.59 989
4366.21 939
4366.84 870
4367.46 916
4368.08 940
4368.71 865
4369.33 916
4369.95 839
4370.58 894
4371.20 880
4371.82 892
4372.45 942
4373.07 971
4373.70 970
4374.32 908
4374.94 989
4375.57 898
4376.19 861
4376.81 866
4377.44 894
4378.06 950
4378.69 915
4379.31 968
4379.94 901
4380.56 1022
4381.18 999
4381.81 1077
4382.43 979
4383.06 942
4383.68 1074
4384.31 1162
4384.93 1085
4385.55 992
4386.18 1079
4386.80 954
4387.43 930
4388.05 1010
4388.68 981
4389.30 1075
4389.93 1091
4390.55 1204
4391.18 1220
4391.80 1408
4392.43 1285
4393.05 1196
4393.68 1201
4394.30 1181
4394.93 1108
4395.55 1090
4396.18 1136
4396.80 1113
4397.43 1048
4398.05 1063
4398.68 1063
4399.31 1106
4399.93 1049
4400.56 1042
4401.18 1125
4401.81 1025
4402.43 1017
4403.06 1109
4403.69 1040
4404.31 1042
4404.94 1044
4405.56 1020
4406.19 958
4406.82 1016
4407.44 975
4408.07 1001
4408.69 1000
4409.32 920
4409.95 982
4410.57 1008
4411.20 1055
4411.83 962
4412.45 1043
4413.08 1056
4413.71 1033
4414.33 1002
4414.96 926
4415.59 919
4416.21 965
4416.84 926
4417.47 1054
4418.09 1044
4418.72 960
4419.35 933
4419.97 995
4420.60 999
4421.23 920
4421.85 914
4422.48 824
4423.11 950
4423.74 999
4424.36 998
4424.99 947
4425.62 984
4426.25 888
4426.87 964
4427.50 925
4428.13 907
4428.76 919
4429.38 796
4430.01 840
4430.64 810
4431.27 833
4431.89 856
4432.52 792
4433.15 815
4433.78 888
4434.41 864
4435.03 867
4435.66 927
4436.29 866
4436.92 874
4437.55 801
4438.18 834
4438.80 951
4439.43 946
4440.06 918
4440.69 921
4441.32 873
4441.95 791
4442.57 867
4443.20 933
4443.83 895
4444.46 920
4445.09 848
4445.72 822
4446.35 855
4446.98 941
4447.61 953
4448.23 853
4448.86 864
4449.49 881
4450.12 814
4450.75 876
4451.38 908
4452.01 917
4452.64 844
4453.27 859
4453.90 887
4454.53 797
4455.16 827
4455.79 877
4456.42 860
4457.05 794
4457.67 756
4458.30 789
4458.93 803
4459.56 832
4460.19 793
4460.82 877
4461.45 884
4462.08 841
4462.71 860
4463.34 756
4463.97 800
4464.60 765
4465.23 868
4465.86 824
4466.49 858
4467.13 827
4467.76 776
4468.39 724
4469.02 838
4469.65 827
4470.28 745
4470.91 775
4471.54 845
4472.17 887
4472.80 824
4473.43 886
4474.06 802
4474.69 874
4475.32 857
4475.95 803
4476.59 818
4477.22 813
4477.85 810
4478.48 775
4479.11 892
4479.74 869
4480.37 794
4481.00 783
4481.64 783
4482.27 885
4482.90 810
4483.53 776
4484.16 798
4484.79 825
4485.42 898
4486.06 862
4486.69 822
4487.32 806
4487.95 766
4488.58 824
4489.22 865
4489.85 831
4490.48 851
4491.11 801
4491.74 802
4492.38 891
4493.01 810
4493.64 807
4494.27 798
4494.90 798
4495.54 860
4496.17 866
4496.80 860
4497.43 825
4498.07 860
4498.70 895
4499.33 969
4499.96 869
4500.60 853
4501.23 851
4501.86 867
4502.50 922
4503.13 880
4503.76 867
4504.39 945
4505.03 896
4505.66 982
4506.29 958
4506.93 889
4507.56 862
4508.19 820
4508.83 814
4509.46 892
4510.09 800
4510.73 914
4511.36 844
4511.99 872
4512.63 912
4513.26 833
4513.89 820
4514.53 877
4515.16 822
4515.80 892
4516.43 783
4517.06 886
4517.70 833
4518.33 866
4518.97 838
4519.60 962
4520.23 868
4520.87 888
4521.50 918
4522.14 931
4522.77 955
4523.40 798
4524.04 883
4524.67 1010
4525.31 937
4525.94 886
4526.58 739
4527.21 814
4527.85 791
4528.48 886
4529.12 1056
4529.75 1078
4530.38 1165
4531.02 1119
4531.65 1245
4532.29 1378
4532.92 1432
4533.56 1485
4534.19 1393
4534.83 1307
4535.46 1268
4536.10 1319
4536.74 1145
4537.37 1136
4538.01 1126
4538.64 1033
4539.28 997
4539.91 861
4540.55 836
4541.18 868
4541.82 887
4542.45 916
4543.09 879
4543.73 924
4544.36 810
4545.00 846
4545.63 876
4546.27 931
4546.91 779
4547.54 835
4548.18 864
4548.81 835
4549.45 813
4550.09 858
4550.72 917
4551.36 812
4551.99 818
4552.63 890
4553.27 960
4553.90 886
4554.54 840
4555.18 822
4555.81 845
4556.45 840
4557.09 852
4557.72 963
4558.36 884
4559.00 925
4559.63 977
4560.27 907
4560.91 942
4561.54 864
4562.18 888
4562.82 909
4563.46 879
4564.09 895
4564.73 906
4565.37 894
4566.00 924
4566.64 984
4567.28 958
4567.92 961
4568.55 952
4569.19 1052
4569.83 1013
4570.47 994
4571.10 966
4571.74 971
4572.38 1042
4573.02 1023
4573.66 977
4574.29 927
4574.93 966
4575.57 962
4576.21 876
4576.85 908
4577.48 849
4578.12 738
4578.76 813
4579.40 845
4580.04 898
4580.67 733
4581.31 702
4581.95 783
4582.59 806
4583.23 802
4583.87 841
4584.51 846
4585.14 826
4585.78 772
4586.42 826
4587.06 1002
4587.70 856
4588.34 762
4588.98 797
4589.62 780
4590.26 825
4590.89 831
4591.53 863
4592.17 872
4592.81 804
4593.45 787
4594.09 906
4594.73 938
4595.37 839
4596.01 864
4596.65 872
4597.29 828
4597.93 713
4598.57 747
4599.21 875
4599.85 745
4600.49 891
4601.12 869
4601.76 869
4602.40 878
4603.04 821
4603.68 907
4604.32 844
4604.96 850
4605.60 891
4606.24 824
4606.88 847
4607.52 945
4608.17 999
4608.81 989
4609.45 821
4610.09 832
4610.73 885
4611.37 936
4612.01 890
4612.65 859
4613.29 824
4613.93 852
4614.57 872
4615.21 836
4615.85 840
4616.49 888
4617.13 835
4617.77 917
4618.41 888
4619.06 783
4619.70 809
4620.34 803
4620.98 820
4621.62 786
4622.26 850
4622.90 794
4623.54 799
4624.19 761
4624.83 797
4625.47 829
4626.11 769
4626.75 766
4627.39 879
4628.03 841
4628.68 827
4629.32 847
4629.96 840
4630.60 850
4631.24 839
4631.89 877
4632.53 820
4633.17 816
4633.81 885
4634.45 887
4635.10 832
4635.74 808
4636.38 812
4637.02 834
4637.66 817
4638.31 867
4638.95 875
4639.59 791
4640.23 847
4640.88 854
4641.52 822
4642.16 764
4642.80 820
4643.45 773
4644.09 828
4644.73 888
4645.38 904
4646.02 893
4646.66 826
4647.30 831
4647.95 764
4648.59 702
4649.23 814
4649.88 813
4650.52 789
4651.16 827
4651.81 854
4652.45 867
4653.09 872
4653.74 836
4654.38 851
4655.02 880
4655.67 879
4656.31 782
4656.95 796
4657.60 827
4658.24 841
4658.89 754
4659.53 842
4660.17 852
4660.82 823
4661.46 829
4662.10 837
4662.75 735
4663.39 836
4664.04 768
4664.68 814
4665.33 736
4665.97 705
4666.61 863
4667.26 728
4667.90 776
4668.55 763
4669.19 766
4669.84 755
4670.48 706
4671.12 776
4671.77 763
4672.41 802
4673.06 769
4673.70 878
4674.35 821
4674.99 808
4675.64 877
4676.28 789
4676.93 783
4677.57 816
4678.22 908
4678.86 854
4679.51 793
4680.15 808
4680.80 759
4681.44 708
4682.09 727
4682.74 850
4683.38 823
4684.03 805
4684.67 787
4685.32 732
4685.96 722
4686.61 769
4687.25 799
4687.90 785
4688.55 789
4689.19 758
4689.84 763
4690.48 773
4691.13 833
4691.78 892
4692.42 769
4693.07 726
4693.71 780
4694.36 662
4695.01 738
4695.65 709
4696.30 748
4696.95 771
4697.59 789
4698.24 742
4698.89 810
4699.53 787
4700.18 781
4700.83 772
4701.47 822
4702.12 711
4702.77 797
4703.41 735
4704.06 719
4704.71 774
4705.35 651
4706.00 736
4706.65 764
4707.29 725
4707.94 732
4708.59 757
4709.24 722
4709.88 789
4710.53 721
4711.18 825
4711.83 775
4712.47 726
4713.12 731
4713.77 709
4714.42 698
4715.06 638
4715.71 722
4716.36 825
4717.01 843
4717.65 848
4718.30 856
4718.95 864
4719.60 856
4720.25 793
4720.89 761
4721.54 800
4722.19 875
4722.84 796
4723.49 783
4724.13 748
4724.78 702
4725.43 836
4726.08 905
4726.73 790
4727.38 782
4728.03 831
4728.67 826
4729.32 850
4729.97 879
4730.62 888
4731.27 866
4731.92 799
4732.57 787
4733.22 775
4733.86 809
4734.51 823
4735.16 744
4735.81 784
4736.46 728
4737.11 730
4737.76 799
4738.41 781
4739.06 704
4739.71 747
4740.36 771
4741.01 802
4741.65 781
4742.30 817
4742.95 840
4743.60 840
4744.25 811
4744.90 757
4745.55 736
4746.20 733
4746.85 754
4747.50 816
4748.15 804
4748.80 743
4749.45 745
4750.10 734
4750.75 773
4751.40 760
4752.05 786
4752.70 828
4753.35 739
4754.00 782
4754.65 745
4755.30 850
4755.95 832
4756.61 828
4757.26 728
4757.91 818
4758.56 947
4759.21 876
4759.86 764
4760.51 754
4761.16 810
4761.81 754
4762.46 757
4763.11 791
4763.76 809
4764.41 737
4765.07 776
4765.72 838
4766.37 738
4767.02 731
4767.67 802
4768.32 758
4768.97 709
4769.62 793
4770.28 934
4770.93 794
4771.58 754
4772.23 845
4772.88 808
4773.53 767
4774.19 819
4774.84 801
4775.49 814
4776.14 799
4776.79 762
4777.44 820
4778.10 824
4778.75 748
4779.40 790
4780.05 786
4780.70 744
4781.36 779
4782.01 787
4782.66 700
4783.31 744
4783.97 767
4784.62 773
4785.27 696
4785.92 679
4786.58 736
4787.23 717
4787.88 775
4788.53 749
4789.19 805
4789.84 755
4790.49 828
4791.15 874
4791.80 869
4792.45 909
4793.10 780
4793.76 737
4794.41 907
4795.06 765
4795.72 712
4796.37 756
4797.02 741
4797.68 805
4798.33 743
4798.98 785
4799.64 753
4800.29 767
4800.94 853
4801.60 819
4802.25 762
4802.90 725
4803.56 764
4804.21 767
4804.87 782
4805.52 833
4806.17 829
4806.83 788
4807.48 683
4808.14 701
4808.79 735
4809.44 601
4810.10 699
4810.75 747
4811.41 683
4812.06 642
4812.71 770
4813.37 781
4814.02 719
4814.68 766
4815.33 827
4815.99 795
4816.64 781
4817.30 781
4817.95 721
4818.61 751
4819.26 800
4819.92 724
4820.57 743
4821.23 668
4821.88 762
4822.53 830
4823.19 770
4823.85 743
4824.50 781
4825.16 823
4825.81 895
4826.47 861
4827.12 874
4827.78 682
4828.43 727
4829.09 736
4829.74 833
4830.40 937
4831.05 822
4831.71 824
4832.37 845
4833.02 881
4833.68 817
4834.33 792
4834.99 774
4835.64 828
4836.30 839
4836.96 897
4837.61 960
4838.27 956
4838.92 947
4839.58 800
4840.24 748
4840.89 901
4841.55 973
4842.21 913
4842.86 805
4843.52 782
4844.18 913
4844.83 1020
4845.49 929
4846.14 912
4846.80 840
4847.46 816
4848.11 815
4848.77 788
4849.43 849
4850.09 804
4850.74 832
4851.40 888
4852.06 883
4852.71 964
4853.37 924
4854.03 928
4854.68 871
4855.34 785
4856.00 817
4856.66 856
4857.31 897
4857.97 1002
4858.63 865
4859.29 823
4859.94 889
4860.60 775
4861.26 797
4861.92 815
4862.57 902
4863.23 807
4863.89 762
4864.55 951
4865.21 798
4865.86 834
4866.52 867
4867.18 862
4867.84 934
4868.50 867
4869.15 809
4869.81 819
4870.47 848
4871.13 821
4871.79 853
4872.45 761
4873.10 750
4873.76 763
4874.42 874
4875.08 844
4875.74 712
4876.40 777
4877.06 815
4877.71 963
4878.37 899
4879.03 928
4879.69 916
4880.35 843
4881.01 932
4881.67 816
4882.33 793
4882.99 862
4883.65 805
4884.30 776
4884.96 771
4885.62 811
4886.28 767
4886.94 756
4887.60 742
4888.26 746
4888.92 800
4889.58 844
4890.24 805
4890.90 775
4891.56 798
4892.22 756
4892.88 815
4893.54 789
4894.20 833
4894.86 790
4895.52 758
4896.18 801
4896.84 754
4897.50 762
4898.16 821
4898.82 736
4899.48 715
4900.14 767
4900.80 765
4901.46 845
4902.12 746
4902.78 782
4903.44 805
4904.10 727
4904.76 807
4905.42 827
4906.08 769
4906.74 714
4907.40 762
4908.06 807
4908.73 716
4909.39 668
4910.05 708
4910.71 730
4911.37 774
4912.03 844
4912.69 790
4913.35 792
4914.01 782
4914.68 786
4915.34 775
4916.00 825
4916.66 800
4917.32 806
4917.98 770
4918.64 802
4919.31 778
4919.97 716
4920.63 730
4921.29 714
4921.95 787
4922.61 752
4923.28 724
4923.94 676
4924.60 748
4925.26 787
4925.92 814
4926.59 754
4927.25 825
4927.91 744
4928.57 833
4929.23 856
4929.90 817
4930.56 697
4931.22 735
4931.88 714
4932.55 745
4933.21 723
4933.87 743
4934.53 746
4935.20 837
4935.86 813
4936.52 746
4937.18 659
4937.85 711
4938.51 711
4939.17 814
4939.84 776
4940.50 765
4941.16 784
4941.82 782
4942.49 771
4943.15 717
4943.81 715
4944.48 739
4945.14 822
4945.80 839
4946.47 752
4947.13 746
4947.79 783
4948.46 766
4949.12 739
4949.79 751
4950.45 780
4951.11 743
4951.78 696
4952.44 690
4953.10 754
4953.77 800
4954.43 761
4955.10 707
4955.76 740
4956.42 687
4957.09 647
4957.75 684
4958.42 715
4959.08 777
4959.74 729
4960.41 670
4961.07 732
4961.74 763
4962.40 726
4963.07 735
4963.73 684
4964.40 735
4965.06 680
4965.73 702
4966.39 717
4967.05 717
4967.72 685
4968.38 748
4969.05 814
4969.71 743
4970.38 723
4971.04 761
4971.71 748
4972.37 673
4973.04 683
4973.70 695
4974.37 733
4975.04 836
4975.70 773
4976.37 776
4977.03 739
4977.70 762
4978.36 713
4979.03 787
4979.69 799
4980.36 747
4981.03 787
4981.69 780
4982.36 757
4983.02 748
4983.69 777
4984.35 769
4985.02 744
4985.69 697
4986.35 785
4987.02 796
4987.68 824
4988.35 859
4989.02 833
4989.68 1036
4990.35 1105
4991.02 1061
4991.68 988
4992.35 878
4993.02 975
4993.68 1015
4994.35 961
4995.02 934
4995.68 814
4996.35 829
4997.02 819
4997.68 787
4998.35 754
4999.02 873
4999.68 915
5000.35 829
5001.02 775
5001.68 825
5002.35 796
5003.02 857
5003.69 827
5004.35 826
5005.02 820
5005.69 763
5006.35 703
5007.02 706
5007.69 760
5008.36 771
5009.02 730
5009.69 754
5010.36 676
5011.03 751
5011.70 823
5012.36 803
5013.03 758
5013.70 737
5014.37 831
5015.04 815
5015.70 775
5016.37 803
5017.04 810
5017.71 803
5018.38 832
5019.04 881
5019.71 852
5020.38 940
5021.05 883
5021.72 879
5022.39 942
5023.05 836
5023.72 831
5024.39 917
5025.06 931
5025.73 981
5026.40 936
5027.07 956
5027.74 983
5028.40 934
5029.07 895
5029.74 899
5030.41 909
5031.08 940
5031.75 869
5032.42 838
5033.09 842
5033.76 906
5034.43 894
5035.10 831
5035.76 812
5036.43 834
5037.10 831
5037.77 778
5038.44 839
5039.11 802
5039.78 815
5040.45 774
5041.12 717
5041.79 809
5042.46 844
5043.13 869
5043.80 764
5044.47 799
5045.14 842
5045.81 881
5046.48 816
5047.15 809
5047.82 860
5048.49 799
5049.16 830
5049.83 878
5050.50 844
5051.17 764
5051.84 786
5052.51 811
5053.18 861
5053.85 860
5054.52 832
5055.20 802
5055.87 712
5056.54 733
5057.21 755
5057.88 749
5058.55 754
5059.22 774
5059.89 801
5060.56 737
5061.23 821
5061.90 886
5062.58 747
5063.25 706
5063.92 745
5064.59 778
5065.26 855
5065.93 746
5066.60 743
5067.27 843
5067.95 822
5068.62 849
5069.29 846
5069.96 923
5070.63 833
5071.30 836
5071.98 777
5072.65 699
5073.32 712
5073.99 716
5074.66 712
5075.34 788
5076.01 797
5076.68 740
5077.35 746
5078.02 737
5078.70 745
5079.37 758
5080.04 695
5080.71 764
5081.39 825
5082.06 789
5082.73 730
5083.40 688
5084.08 790
5084.75 877
5085.42 888
5086.09 775
5086.77 746
5087.44 726
5088.11 767
5088.79 760
5089.46 800
5090.13 753
5090.80 725
5091.48 758
5092.15 832
5092.82 744
5093.50 739
5094.17 833
5094.84 822
5095.52 811
5096.19 806
5096.86 764
5097.54 794
5098.21 789
5098.88 809
5099.56 882
5100.23 835
5100.90 736
5101.58 749
5102.25 787
5102.93 736
5103.60 719
5104.27 772
5104.95 773
5105.62 634
5106.30 718
5106.97 741
5107.64 713
5108.32 758
5108.99 765
5109.67 804
5110.34 749
5111.02 820
5111.69 894
5112.36 811
5113.04 765
5113.71 758
5114.39 761
5115.06 800
5115.74 787
5116.41 786
5117.09 750
5117.76 777
5118.44 721
5119.11 720
5119.79 834
5120.46 812
5121.14 696
5121.81 782
5122.49 808
5123.16 748
5123.84 749
5124.51 838
5125.19 795
5125.86 755
5126.54 798
5127.21 829
5127.89 838
5128.56 705
5129.24 664
5129.92 722
5130.59 795
5131.27 737
5131.94 733
5132.62 769
5133.29 758
5133.97 744
5134.65 760
5135.32 715
5136.00 755
5136.67 779
5137.35 678
5138.03 734
5138.70 805
5139.38 716
5140.05 727
5140.73 714
5141.41 796
5142.08 782
5142.76 748
5143.44 810
5144.11 801
5144.79 778
5145.47 707
5146.14 805
5146.82 819
5147.50 772
5148.17 742
5148.85 754
5149.53 731
5150.20 706
5150.88 637
5151.56 690
5152.24 764
5152.91 764
5153.59 744
5154.27 735
5154.94 733
5155.62 770
5156.30 753
5156.98 723
5157.65 796
5158.33 742
5159.01 801
5159.69 781
5160.36 698
5161.04 796
5161.72 819
5162.40 824
5163.07 800
5163.75 809
5164.43 686
5165.11 741
5165.79 816
5166.46 747
5167.14 682
5167.82 720
5168.50 691
5169.18 752
5169.86 776
5170.53 721
5171.21 664
5171.89 732
5172.57 706
5173.25 749
5173.93 803
5174.60 766
5175.28 740
5175.96 701
5176.64 792
5177.32 802
5178.00 742
5178.68 739
5179.36 753
5180.03 696
5180.71 761
5181.39 758
5182.07 658
5182.75 685
5183.43 703
5184.11 676
5184.79 712
5185.47 666
5186.15 660
5186.83 704
5187.51 658
5188.18 669
5188.86 671
5189.54 771
5190.22 726
5190.90 779
5191.58 799
5192.26 679
5192.94 676
5193.62 717
5194.30 681
5194.98 693
5195.66 699
5196.34 683
5197.02 703
5197.70 680
5198.38 778
5199.06 666
5199.74 706
5200.42 699
5201.10 696
5201.78 695
5202.46 748
5203.14 731
5203.82 714
5204.50 667
5205.19 744
5205.87 686
5206.55 688
5207.23 656
5207.91 719
5208.59 755
5209.27 749
5209.95 803
5210.63 711
5211.31 715
5211.99 737
5212.67 722
5213.36 759
5214.04 717
5214.72 701
5215.40 685
5216.08 664
5216.76 697
5217.44 793
5218.12 778
5218.81 698
5219.49 677
5220.17 765
5220.85 697
5221.53 790
5222.21 646
5222.90 633
5223.58 691
5224.26 830
5224.94 791
5225.62 720
5226.30 717
5226.99 755
5227.67 730
5228.35 724
5229.03 779
5229.71 774
5230.40 725
5231.08 675
5231.76 751
5232.44 697
5233.13 712
5233.81 708
5234.49 722
5235.17 750
5235.86 701
5236.54 704
5237.22 726
5237.90 692
5238.59 683
5239.27 708
5239.95 752
5240.64 677
5241.32 602
5242.00 677
5242.68 658
5243.37 771
5244.05 770
5244.73 711
5245.42 759
5246.10 622
5246.78 632
5247.47 751
5248.15 700
5248.83 672
5249.52 802
5250.20 752
5250.88 700
5251.57 714
5252.25 745
5252.93 730
5253.62 717
5254.30 721
5254.99 718
5255.67 770
5256.35 669
5257.04 716
5257.72 733
5258.41 681
5259.09 712
5259.77 712
5260.46 722
5261.14 765
5261.83 675
5262.51 713
5263.20 712
5263.88 740
5264.56 737
5265.25 727
5265.93 764
5266.62 828
5267.30 753
5267.99 708
5268.67 760
5269.36 749
5270.04 672
5270.73 725
5271.41 686
5272.10 742
5272.78 695
5273.47 777
5274.15 716
5274.84 683
5275.52 717
5276.21 663
5276.89 772
5277.58 736
5278.26 806
5278.95 728
5279.63 791
5280.32 788
5281.00 791
5281.69 823
5282.38 816
5283.06 833
5283.75 820
5284.43 877
5285.12 794
5285.80 724
5286.49 774
5287.18 784
5287.86 824
5288.55 760
5289.23 761
5289.92 735
5290.61 776
5291.29 762
5291.98 735
5292.66 685
5293.35 693
5294.04 742
5294.72 748
5295.41 795
5296.10 730
5296.78 830
5297.47 801
5298.16 826
5298.84 796
5299.53 820
5300.22 886
5300.90 831
5301.59 1031
5302.28 1002
5302.96 977
5303.65 911
5304.34 841
5305.03 834
5305.71 815
5306.40 838
5307.09 859
5307.77 807
5308.46 716
5309.15 781
5309.84 752
5310.52 847
5311.21 828
5311.90 762
5312.59 763
5313.27 749
5313.96 744
5314.65 797
5315.34 718
5316.02 690
5316.71 726
5317.40 794
5318.09 789
5318.78 774
5319.46 775
5320.15 750
5320.84 667
5321.53 706
5322.22 792
5322.90 768
5323.59 791
5324.28 813
5324.97 749
5325.66 759
5326.35 722
5327.04 747
5327.72 799
5328.41 764
5329.10 667
5329.79 790
5330.48 793
5331.17 741
5331.86 734
5332.54 721
5333.23 753
5333.92 816
5334.61 846
5335.30 743
5335.99 781
5336.68 763
5337.37 734
5338.06 791
5338.75 794
5339.44 761
5340.12 743
5340.81 858
5341.50 798
5342.19 717
5342.88 805
5343.57 914
5344.26 906
5344.95 942
5345.64 895
5346.33 825
5347.02 838
5347.71 894
5348.40 949
5349.09 1004
5349.78 1021
5350.47 974
5351.16 1018
5351.85 1138
5352.54 1163
5353.23 1116
5353.92 1012
5354.61 1089
5355.30 997
5355.99 911
5356.68 835
5357.37 893
5358.06 848
5358.75 796
5359.44 880
5360.14 742
5360.83 764
5361.52 711
5362.21 770
5362.90 743
5363.59 716
5364.28 701
5364.97 713
5365.66 716
5366.35 718
5367.04 746
5367.74 752
5368.43 736
5369.12 754
5369.81 777
5370.50 607
5371.19 706
5371.88 784
5372.57 827
5373.27 784
5373.96 677
5374.65 726
5375.34 763
5376.03 715
5376.72 851
5377.42 732
5378.11 864
5378.80 800
5379.49 811
5380.18 809
5380.88 776
5381.57 763
5382.26 762
5382.95 841
5383.64 775
5384.34 746
5385.03 744
5385.72 789
5386.41 761
5387.11 743
5387.80 788
5388.49 783
5389.18 816
5389.88 753
5390.57 716
5391.26 760
5391.95 843
5392.65 783
5393.34 712
5394.03 707
5394.72 753
5395.42 783
5396.11 718
5396.80 724
5397.50 806
5398.19 749
5398.88 726
5399.58 738
5400.27 686
5400.96 788
5401.66 672
5402.35 661
5403.04 686
5403.74 726
5404.43 693
5405.12 688
5405.82 659
5406.51 717
5407.20 709
5407.90 712
5408.59 687
5409.28 674
5409.98 733
5410.67 832
5411.37 788
5412.06 741
5412.75 688
5413.45 704
5414.14 753
5414.84 679
5415.53 749
5416.23 703
5416.92 751
5417.61 745
5418.31 703
5419.00 674
5419.70 771
5420.39 764
5421.09 721
5421.78 696
5422.48 716
5423.17 840
5423.87 819
5424.56 742
5425.25 852
5425.95 797
5426.64 732
5427.34 666
5428.03 662
5428.73 723
5429.42 707
5430.12 818
5430.82 738
5431.51 734
5432.21 694
5432.90 711
5433.60 760
5434.29 798
5434.99 692
5435.68 667
5436.38 790
5437.07 739
5437.77 715
5438.47 686
5439.16 717
5439.86 788
5440.55 756
5441.25 764
5441.94 702
5442.64 667
5443.34 657
5444.03 736
5444.73 695
5445.42 800
5446.12 692
5446.82 778
5447.51 821
5448.21 742
5448.91 764
5449.60 749
5450.30 744
5450.99 884
5451.69 867
5452.39 821
5453.08 813
5453.78 793
5454.48 738
5455.17 738
5455.87 822
5456.57 734
5457.27 776
5457.96 754
5458.66 788
5459.36 710
5460.05 741
5460.75 703
5461.45 751
5462.14 757
5462.84 755
5463.54 779
5464.24 813
5464.93 796
5465.63 801
5466.33 777
5467.03 833
5467.72 808
5468.42 744
5469.12 806
5469.82 795
5470.51 853
5471.21 860
5471.91 757
5472.61 871
5473.31 821
5474.00 732
5474.70 835
5475.40 786
5476.10 788
5476.80 835
5477.49 933
5478.19 894
5478.89 790
5479.59 785
5480.29 905
5480.99 903
5481.68 874
5482.38 854
5483.08 791
5483.78 811
5484.48 842
5485.18 784
5485.88 767
5486.57 750
5487.27 774
5487.97 842
5488.67 792
5489.37 832
5490.07 846
5490.77 795
5491.47 803
5492.17 758
5492.87 869
5493.56 870
5494.26 887
5494.96 911
5495.66 880
5496.36 926
5497.06 846
5497.76 863
5498.46 869
5499.16 838
5499.86 844
5500.56 892
5501.26 1030
5501.96 1011
5502.66 956
5503.36 905
5504.06 995
5504.76 1002
5505.46 1014
5506.16 878
5506.86 872
5507.56 844
5508.26 853
5508.96 822
5509.66 912
5510.36 952
5511.06 906
5511.76 859
5512.46 947
5513.16 951
5513.86 988
5514.56 906
5515.26 989
5515.96 992
5516.66 882
5517.36 821
5518.07 986
5518.77 913
5519.47 968
5520.17 835
5520.87 822
5521.57 975
5522.27 927
5522.97 858
5523.67 834
5524.37 884
5525.08 891
5525.78 826
5526.48 825
5527.18 802
5527.88 801
5528.58 730
5529.28 669
5529.99 696
5530.69 723
5531.39 745
5532.09 724
5532.79 703
5533.49 723
5534.20 701
5534.90 692
5535.60 724
5536.30 810
5537.00 837
5537.70 822
5538.41 792
5539.11 778
5539.81 812
5540.51 771
5541.22 712
5541.92 781
5542.62 801
5543.32 758
5544.02 774
5544.73 802
5545.43 746
5546.13 725
5546.84 738
5547.54 754
5548.24 745
5548.94 784
5549.65 724
5550.35 698
5551.05 713
5551.75 760
5552.46 750
5553.16 739
5553.86 810
5554.57 783
5555.27 786
5555.97 697
5556.68 679
5557.38 777
5558.08 787
5558.79 705
5559.49 736
5560.19 712
5560.90 682
5561.60 708
5562.30 772
5563.01 738
5563.71 702
5564.41 774
5565.12 733
5565.82 736
5566.53 712
5567.23 698
5567.93 659
5568.64 754
5569.34 840
5570.05 798
5570.75 817
5571.45 801
5572.16 684
5572.86 752
5573.57 745
5574.27 729
5574.98 696
5575.68 772
5576.38 742
5577.09 688
5577.79 740
5578.50 772
5579.20 698
5579.91 756
5580.61 751
5581.32 756
5582.02 685
5582.73 787
5583.43 722
5584.14 678
5584.84 750
5585.55 746
5586.25 708
5586.96 808
5587.66 811
5588.37 721
5589.07 690
5589.78 691
5590.48 715
5591.19 704
5591.89 682
5592.60 740
5593.31 756
5594.01 714
5594.72 725
5595.42 683
5596.13 719
5596.83 659
5597.54 726
5598.25 753
5598.95 747
5599.66 690
5600.36 650
5601.07 730
5601.78 757
5602.48 692
5603.19 676
5603.89 704
5604.60 738
5605.31 741
5606.01 657
5606.72 649
5607.43 673
5608.13 706
5608.84 663
5609.54 621
5610.25 689
5610.96 688
5611.66 622
5612.37 639
5613.08 612
5613.79 667
5614.49 667
5615.20 642
5615.91 715
5616.61 744
5617.32 649
5618.03 687
5618.73 746
5619.44 686
5620.15 751
5620.86 676
5621.56 652
5622.27 616
5622.98 629
5623.69 643
5624.39 662
5625.10 701
5625.81 638
5626.52 703
5627.22 666
5627.93 627
5628.64 703
5629.35 748
5630.05 655
5630.76 670
5631.47 693
5632.18 686
5632.89 650
5633.59 666
5634.30 608
5635.01 670
5635.72 708
5636.43 665
5637.14 656
5637.84 768
5638.55 639
5639.26 616
5639.97 725
5640.68 610
5641.39 677
5642.10 693
5642.80 641
5643.51 676
5644.22 636
5644.93 695
5645.64 692
5646.35 698
5647.06 661
5647.77 703
5648.47 723
5649.18 669
5649.89 767
5650.60 754
5651.31 684
5652.02 709
5652.73 678
5653.44 701
5654.15 655
5654.86 718
5655.57 674
5656.28 655
5656.99 798
5657.70 728
5658.41 675
5659.12 683
5659.83 670
5660.54 652
5661.24 708
5661.95 705
5662.66 697
5663.37 682
5664.08 697
5664.79 766
5665.50 764
5666.21 783
5666.93 726
5667.64 753
5668.35 732
5669.06 685
5669.77 714
5670.48 746
5671.19 657
5671.90 650
5672.61 632
5673.32 602
5674.03 607
5674.74 705
5675.45 723
5676.16 666
5676.87 693
5677.58 701
5678.29 735
5679.01 721
5679.72 656
5680.43 662
5681.14 660
5681.85 670
5682.56 658
5683.27 672
5683.98 678
5684.69 697
5685.41 658
5686.12 682
5686.83 744
5687.54 659
5688.25 688
5688.96 767
5689.67 713
5690.39 702
5691.10 646
5691.81 739
5692.52 742
5693.23 763
5693.95 678
5694.66 743
5695.37 687
5696.08 716
5696.79 684
5697.51 725
5698.22 735
5698.93 654
5699.64 640
5700.35 662
5701.07 746
5701.78 626
5702.49 655
5703.20 650
5703.92 689
5704.63 659
5705.34 695
5706.05 709
5706.77 672
5707.48 715
5708.19 747
5708.90 730
5709.62 672
5710.33 637
5711.04 708
5711.76 725
5712.47 662
5713.18 610
5713.90 683
5714.61 675
5715.32 662
5716.04 636
5716.75 656
5717.46 647
5718.18 663
5718.89 643
5719.60 769
5720.32 716
5721.03 672
5721.74 723
5722.46 689
5723.17 758
5723.88 631
5724.60 589
5725.31 640
5726.03 715
5726.74 709
5727.45 722
5728.17 688
5728.88 677
5729.60 692
5730.31 664
5731.02 707
5731.74 801
5732.45 721
5733.17 800
5733.88 783
5734.60 764
5735.31 725
5736.02 686
5736.74 706
5737.45 727
5738.17 718
5738.88 728
5739.60 677
5740.31 632
5741.03 702
5741.74 720
5742.46 707
5743.17 732
5743.89 764
5744.60 807
5745.32 743
5746.03 725
5746.75 764
5747.46 693
5748.18 708
5748.89 799
5749.61 776
5750.32 707
5751.04 777
5751.76 726
5752.47 682
5753.19 789
5753.90 784
5754.62 717
5755.33 845
5756.05 821
5756.77 768
5757.48 869
5758.20 833
5758.91 814
5759.63 865
5760.34 845
5761.06 811
5761.78 901
5762.49 742
5763.21 764
5763.93 830
5764.64 870
5765.36 902
5766.07 890
5766.79 895
5767.51 921
5768.22 920
5768.94 967
5769.66 925
5770.37 892
5771.09 955
5771.81 929
5772.52 724
5773.24 751
5773.96 781
5774.67 779
5775.39 796
5776.11 796
5776.83 766
5777.54 815
5778.26 859
5778.98 871
5779.69 893
5780.41 852
5781.13 848
5781.85 845
5782.56 894
5783.28 864
5784.00 788
5784.72 802
5785.43 827
5786.15 827
5786.87 885
5787.59 859
5788.30 908
5789.02 873
5789.74 828
5790.46 887
5791.18 826
5791.89 872
5792.61 862
5793.33 841
5794.05 892
5794.77 831
5795.48 948
5796.20 975
5796.92 934
5797.64 1036
5798.36 931
5799.08 973
5799.80 1011
5800.51 1046
5801.23 1170
5801.95 1313
5802.67 1488
5803.39 1509
5804.11 1753
5804.83 1610
5805.54 1525
5806.26 1554
5806.98 1478
5807.70 1231
5808.42 1238
5809.14 1173
5809.86 1106
5810.58 1074
5811.30 1009
5812.02 1092
5812.74 993
5813.45 1081
5814.17 995
5814.89 1080
5815.61 1031
5816.33 961
5817.05 1031
5817.77 1016
5818.49 971
5819.21 1058
5819.93 1102
5820.65 1083
5821.37 1159
5822.09 1003
5822.81 979
5823.53 1049
5824.25 1129
5824.97 1029
5825.69 974
5826.41 982
5827.13 928
5827.85 889
5828.57 809
5829.29 844
5830.01 926
5830.73 890
5831.45 870
5832.17 862
5832.89 896
5833.61 928
5834.33 912
5835.06 913
5835.78 819
5836.50 832
5837.22 924
5837.94 919
5838.66 956
5839.38 860
5840.10 964
5840.82 867
5841.54 924
5842.26 923
5842.99 876
5843.71 847
5844.43 917
5845.15 900
5845.87 827
5846.59 930
5847.31 922
5848.04 887
5848.76 922
5849.48 834
5850.20 882
5850.92 929
5851.64 869
5852.36 833
5853.09 870
5853.81 949
5854.53 877
5855.25 891
5855.97 805
5856.70 805
5857.42 897
5858.14 850
5858.86 794
5859.58 746
5860.31 784
5861.03 871
5861.75 799
5862.47 872
5863.20 860
5863.92 775
5864.64 723
5865.36 786
5866.09 806
5866.81 750
5867.53 763
5868.25 751
5868.98 801
5869.70 784
5870.42 804
5871.15 755
5871.87 772
5872.59 805
5873.31 739
5874.04 736
5874.76 738
5875.48 778
5876.21 722
5876.93 844
5877.65 882
5878.38 833
5879.10 728
5879.82 747
5880.55 749
5881.27 728
5881.99 761
5882.72 770
5883.44 882
5884.17 791
5884.89 735
5885.61 787
5886.34 797
5887.06 788
5887.78 834
5888.51 795
5889.23 679
5889.96 746
5890.68 768
5891.41 719
5892.13 703
5892.85 722
5893.58 784
5894.30 794
5895.03 751
5895.75 783
5896.48 752
5897.20 759
5897.92 719
5898.65 809
5899.37 754
5900.10 737
5900.82 700
5901.55 769
5902.27 749
5903.00 754
5903.72 749
5904.45 742
5905.17 687
5905.90 718
5906.62 754
5907.35 753
5908.07 655
5908.80 734
5909.52 763
5910.25 800
5910.97 808
5911.70 810
5912.43 795
5913.15 734
5913.88 749
5914.60 777
5915.33 761
5916.05 772
5916.78 782
5917.50 725
5918.23 753
5918.96 799
5919.68 788
5920.41 831
5921.13 782
5921.86 806
5922.59 750
5923.31 824
5924.04 760
5924.76 782
5925.49 797
5926.22 884
5926.94 740
5927.67 746
5928.40 694
5929.12 768
5929.85 852
5930.58 830
5931.30 824
5932.03 836
5932.76 745
5933.48 713
5934.21 707
5934.94 811
5935.66 851
5936.39 891
5937.12 882
5937.84 899
5938.57 860
5939.30 906
5940.02 813
5940.75 908
5941.48 945
5942.21 845
5942.93 842
5943.66 793
5944.39 766
5945.12 867
5945.84 839
5946.57 879
5947.30 882
5948.03 874
5948.75 877
5949.48 849
5950.21 847
5950.94 884
5951.67 851
5952.39 847
5953.12 883
5953.85 903
5954.58 863
5955.31 972
5956.03 835
5956.76 918
5957.49 910
5958.22 996
5958.95 893
5959.67 871
5960.40 886
5961.13 968
5961.86 899
5962.59 810
5963.32 892
5964.05 855
5964.77 895
5965.50 986
5966.23 978
5966.96 926
5967.69 977
5968.42 930
5969.15 953
5969.88 906
5970.61 939
5971.33 966
5972.06 1054
5972.79 1054
5973.52 1002
5974.25 996
5974.98 1047
5975.71 986
5976.44 1068
5977.17 993
5977.90 929
5978.63 986
5979.36 1110
5980.09 980
5980.82 1008
5981.55 988
5982.28 1030
5983.01 1013
5983.74 1026
5984.46 1022
5985.19 1044
5985.92 1048
5986.65 976
5987.38 916
5988.11 1051
5988.85 945
5989.58 1019
5990.31 1121
5991.04 1041
5991.77 996
5992.50 984
5993.23 1087
5993.96 1054
5994.69 994
5995.42 1006
5996.15 1052
5996.88 1108
5997.61 1027
5998.34 1070
5999.07 1013
5999.80 1025
6000.53 994
6001.26 1070
6002.00 1058
6002.73 1055
6003.46 996
6004.19 967
6004.92 1016
6005.65 1002
6006.38 1083
6007.11 1050
6007.84 1116
6008.58 1084
6009.31 1095
6010.04 1046
6010.77 1129
6011.50 1161
6012.23 1064
6012.96 1283
6013.70 1406
6014.43 1479
6015.16 1477
6015.89 1365
6016.62 1435
6017.36 1387
6018.09 1414
6018.82 1366
6019.55 1210
6020.28 1139
6021.02 1096
6021.75 1049
6022.48 985
6023.21 1000
6023.94 993
6024.68 940
6025.41 966
6026.14 1006
6026.87 978
6027.61 895
6028.34 979
6029.07 1021
6029.80 949
6030.54 956
6031.27 926
6032.00 956
6032.73 940
6033.47 985
6034.20 996
6034.93 946
6035.67 968
6036.40 973
6037.13 955
6037.87 959
6038.60 879
6039.33 916
6040.07 921
6040.80 1014
6041.53 1011
6042.27 920
6043.00 1061
6043.73 1020
6044.47 947
6045.20 976
6045.93 961
6046.67 977
6047.40 988
6048.13 959
6048.87 1057
6049.60 967
6050.34 1033
6051.07 1057
6051.80 1156
6052.54 1156
6053.27 1055
6054.01 1042
6054.74 973
6055.47 943
6056.21 1019
6056.94 1098
6057.68 1101
6058.41 1062
6059.15 985
6059.88 981
6060.61 1020
6061.35 1022
6062.08 935
6062.82 978
6063.55 1005
6064.29 911
6065.02 941
6065.76 1049
6066.49 990
6067.23 870
6067.96 819
6068.70 868
6069.43 881
6070.17 853
6070.90 920
6071.64 1029
6072.37 1085
6073.11 1085
6073.84 972
6074.58 891
6075.31 924
6076.05 921
6076.78 929
6077.52 866
6078.26 846
6078.99 898
6079.73 907
6080.46 882
6081.20 842
6081.93 839
6082.67 939
6083.41 893
6084.14 886
6084.88 920
6085.61 883
6086.35 911
6087.09 882
6087.82 884
6088.56 890
6089.30 930
6090.03 949
6090.77 868
6091.50 845
6092.24 934
6092.98 855
6093.71 821
6094.45 918
6095.19 887
6095.92 986
6096.66 884
6097.40 885
6098.13 911
6098.87 893
6099.61 934
6100.34 841
6101.08 844
6101.82 945
6102.56 968
6103.29 866
6104.03 857
6104.77 800
6105.50 847
6106.24 871
6106.98 834
6107.72 815
6108.45 864
6109.19 897
6109.93 869
6110.67 852
6111.40 915
6112.14 911
6112.88 878
6113.62 943
6114.35 898
6115.09 861
6115.83 876
6116.57 847
6117.31 855
6118.04 853
6118.78 895
6119.52 889
6120.26 965
6121.00 934
6121.73 902
6122.47 874
6123.21 911
6123.95 934
6124.69 976
6125.43 951
6126.16 895
6126.90 914
6127.64 928
6128.38 977
6129.12 932
6129.86 958
6130.60 974
6131.33 936
6132.07 893
6132.81 880
6133.55 939
6134.29 972
6135.03 950
6135.77 908
6136.51 919
6137.25 991
6137.99 1054
6138.73 971
6139.46 943
6140.20 901
6140.94 969
6141.68 1039
6142.42 961
6143.16 895
6143.90 840
6144.64 911
6145.38 885
6146.12 901
6146.86 975
6147.60 1042
6148.34 933
6149.08 1032
6149.82 987
6150.56 995
6151.30 921
6152.04 927
6152.78 1020
6153.52 941
6154.26 994
6155.00 1066
6155.74 1091
6156.48 985
6157.22 942
6157.96 973
6158.70 1050
6159.44 987
6160.18 1003
6160.92 990
6161.66 1041
6162.40 1037
6163.15 1084
6163.89 1074
6164.63 1099
6165.37 1058
6166.11 1088
6166.85 1097
6167.59 1100
6168.33 1253
6169.07 1249
6169.81 1191
6170.55 1239
6171.30 1194
6172.04 1242
6172.78 1188
6173.52 1186
6174.26 1118
6175.00 1010
6175.74 1177
6176.49 1166
6177.23 1106
6177.97 1169
6178.71 1155
6179.45 1049
6180.19 1071
6180.94 1118
6181.68 1100
6182.42 1195
6183.16 1155
6183.90 1153
6184.65 1165
6185.39 1155
6186.13 1156
6186.87 1100
6187.61 1123
6188.36 1199
6189.10 1109
6189.84 1141
6190.58 1137
6191.33 1198
6192.07 1268
6192.81 1258
6193.55 1327
6194.30 1301
6195.04 1294
6195.78 1340
6196.52 1269
6197.27 1240
6198.01 1161
6198.75 1378
6199.49 1279
6200.24 1287
6200.98 1336
6201.72 1306
6202.47 1158
6203.21 1237
6203.95 1356
6204.70 1341
6205.44 1413
6206.18 1440
6206.93 1558
6207.67 1693
6208.41 2019
6209.16 2254
6209.90 2318
6210.64 2550
6211.39 2691
6212.13 2568
6212.87 2500
6213.62 2477
6214.36 2300
6215.11 2148
6215.85 1932
6216.59 1694
6217.34 1604
6218.08 1419
6218.83 1267
6219.57 1174
6220.31 1117
6221.06 1202
6221.80 1132
6222.55 1145
6223.29 1112
6224.04 1143
6224.78 1112
6225.52 1089
6226.27 1105
6227.01 1145
6227.76 1080
6228.50 1114
6229.25 1173
6229.99 1132
6230.74 1141
6231.48 1186
6232.23 1109
6232.97 1064
6233.72 1010
6234.46 1007
6235.21 970
6235.95 966
6236.70 1051
6237.44 1029
6238.19 1006
6238.93 1039
6239.68 953
6240.42 1028
6241.17 997
6241.91 995
6242.66 962
6243.40 1025
6244.15 1061
6244.90 1149
6245.64 1118
6246.39 1159
6247.13 1166
6247.88 1231
6248.62 1248
6249.37 1302
6250.12 1287
6250.86 1274
6251.61 1211
6252.35 1216
6253.10 1176
6253.85 1264
6254.59 1213
6255.34 1147
6256.09 1089
6256.83 1120
6257.58 1048
6258.32 980
6259.07 1015
6259.82 1040
6260.56 1098
6261.31 984
6262.06 947
6262.80 975
6263.55 1051
6264.30 1093
6265.04 1018
6265.79 1039
6266.54 970
6267.29 1124
6268.03 1098
6268.78 981
6269.53 935
6270.27 1010
6271.02 907
6271.77 1004
6272.52 998
6273.26 957
6274.01 1000
6274.76 1021
6275.50 1009
6276.25 1077
6277.00 1097
6277.75 1026
6278.49 1058
6279.24 1053
6279.99 1014
6280.74 1056
6281.49 1146
6282.23 1051
6282.98 957
6283.73 968
6284.48 887
6285.23 830
6285.97 867
6286.72 912
6287.47 1009
6288.22 1034
6288.97 1019
6289.71 995
6290.46 1012
6291.21 1003
6291.96 939
6292.71 936
6293.46 945
6294.21 921
6294.95 924
6295.70 912
6296.45 854
6297.20 837
6297.95 876
6298.70 864
6299.45 835
6300.20 790
6300.94 827
6301.69 805
6302.44 886
6303.19 861
6303.94 868
6304.69 848
6305.44 870
6306.19 883
6306.94 820
6307.69 860
6308.44 915
6309.19 885
6309.94 850
6310.69 865
6311.43 849
6312.18 860
6312.93 888
6313.68 867
6314.43 857
6315.18 913
6315.93 874
6316.68 851
6317.43 858
6318.18 894
6318.93 910
6319.68 858
6320.43 814
6321.18 791
6321.93 814
6322.68 815
6323.43 804
6324.18 808
6324.94 845
6325.69 862
6326.44 808
6327.19 773
6327.94 814
6328.69 862
6329.44 762
6330.19 767
6330.94 807
6331.69 750
6332.44 740
6333.19 770
6333.94 760
6334.69 849
6335.45 774
6336.20 751
6336.95 789
6337.70 862
6338.45 786
6339.20 794
6339.95 794
6340.70 770
6341.46 834
6342.21 888
6342.96 760
6343.71 849
6344.46 786
6345.21 783
6345.96 795
6346.72 715
6347.47 773
6348.22 774
6348.97 820
6349.72 808
6350.48 763
6351.23 796
6351.98 752
6352.73 718
6353.48 708
6354.24 773
6354.99 738
6355.74 825
6356.49 773
6357.24 702
6358.00 740
6358.75 747
6359.50 736
6360.25 745
6361.01 773
6361.76 735
6362.51 725
6363.26 702
6364.02 722
6364.77 707
6365.52 714
6366.28 787
6367.03 838
6367.78 737
6368.53 685
6369.29 681
6370.04 758
6370.79 759
6371.55 723
6372.30 756
6373.05 734
6373.81 757
6374.56 770
6375.31 745
6376.07 717
6376.82 678
6377.57 765
6378.33 752
6379.08 764
6379.83 739
6380.59 751
6381.34 731
6382.10 781
6382.85 702
6383.60 734
6384.36 816
6385.11 809
6385.87 730
6386.62 702
6387.37 748
6388.13 759
6388.88 715
6389.64 714
6390.39 707
6391.14 728
6391.90 725
6392.65 712
6393.41 778
6394.16 750
6394.92 728
6395.67 802
6396.43 653
6397.18 679
6397.94 710
6398.69 751
6399.45 687
6400.20 683
6400.96 700
6401.71 726
6402.47 688
6403.22 658
6403.98 691
6404.73 645
6405.49 666
6406.24 781
6407.00 763
6407.75 704
6408.51 751
6409.26 682
6410.02 739
6410.77 661
6411.53 712
6412.28 724
6413.04 756
6413.80 716
6414.55 695
6415.31 715
6416.06 735
6416.82 760
6417.57 751
6418.33 748
6419.09 746
6419.84 789
6420.60 782
6421.35 809
6422.11 755
6422.87 691
6423.62 759
6424.38 794
6425.14 705
6425.89 700
6426.65 693
6427.40 694
6428.16 695
6428.92 791
6429.67 812
6430.43 855
6431.19 770
6431.94 667
6432.70 756
6433.46 802
6434.22 666
6434.97 787
6435.73 741
6436.49 689
6437.24 754
6438.00 780
6438.76 711
6439.51 762
6440.27 801
6441.03 738
6441.79 791
6442.54 795
6443.30 749
6444.06 735
6444.82 790
6445.57 781
6446.33 803
6447.09 829
6447.85 805
6448.60 739
6449.36 737
6450.12 738
6450.88 729
6451.64 836
6452.39 845
6453.15 833
6453.91 855
6454.67 838
6455.43 853
6456.18 794
6456.94 819
6457.70 843
6458.46 781
6459.22 823
6459.98 804
6460.73 832
6461.49 721
6462.25 767
6463.01 824
6463.77 820
6464.53 779
6465.29 745
6466.04 762
6466.80 762
6467.56 838
6468.32 862
6469.08 803
6469.84 900
6470.60 872
6471.36 820
6472.12 929
6472.87 894
6473.63 824
6474.39 858
6475.15 900
6475.91 821
6476.67 855
6477.43 840
6478.19 846
6478.95 874
6479.71 853
6480.47 914
6481.23 923
6481.99 884
6482.75 840
6483.51 833
6484.27 906
6485.03 906
6485.79 872
6486.55 925
6487.31 920
6488.07 969
6488.83 895
6489.59 856
6490.35 940
6491.11 910
6491.87 935
6492.63 879
6493.39 967
6494.15 975
6494.91 1004
6495.67 963
6496.43 1052
6497.19 1014
6497.95 1021
6498.71 1007
6499.47 1026
6500.23 935
6500.99 993
6501.76 992
6502.52 973
6503.28 981
6504.04 1004
6504.80 1136
6505.56 1172
6506.32 1112
6507.08 1096
6507.84 1078
6508.61 1204
6509.37 1108
6510.13 1145
6510.89 1144
6511.65 1198
6512.41 1125
6513.17 1184
6513.94 1167
6514.70 1228
6515.46 1194
6516.22 1149
6516.98 1122
6517.74 1169
6518.51 1200
6519.27 1229
6520.03 1302
6520.79 1319
6521.55 1285
6522.32 1223
6523.08 1190
6523.84 1189
6524.60 1226
6525.36 1375
6526.13 1298
6526.89 1194
6527.65 1230
6528.41 1339
6529.18 1250
6529.94 1234
6530.70 1343
6531.46 1337
6532.23 1411
6532.99 1429
6533.75 1515
6534.51 1518
6535.28 1599
6536.04 1858
6536.80 2008
6537.57 2300
6538.33 2514
6539.09 2495
6539.85 2525
6540.62 2512
6541.38 2262
6542.14 2084
6542.91 1902
6543.67 1681
6544.43 1480
6545.20 1354
6545.96 1304
6546.72 1244
6547.49 1148
6548.25 1168
6549.02 1172
6549.78 1100
6550.54 1149
6551.31 1223
6552.07 1126
6552.83 1110
6553.60 1111
6554.36 1146
6555.13 1173
6555.89 1213
6556.65 1231
6557.42 1198
6558.18 1128
6558.95 1083
6559.71 1135
6560.47 1113
6561.24 1066
6562.00 1090
6562.77 1169
6563.53 1188
6564.30 1182
6565.06 1151
6565.83 1144
6566.59 1153
6567.36 1228
6568.12 1203
6568.88 1194
6569.65 1253
6570.41 1206
6571.18 1255
6571.94 1226
6572.71 1308
6573.47 1468
6574.24 1398
6575.00 1412
6575.77 1475
6576.53 1478
6577.30 1548
6578.07 1548
6578.83 1528
6579.60 1431
6580.36 1309
6581.13 1240
6581.89 1232
6582.66 1286
6583.42 1297
6584.19 1213
6584.96 1183
6585.72 1256
6586.49 1206
6587.25 1210
6588.02 1282
6588.78 1240
6589.55 1255
6590.32 1190
6591.08 1279
6591.85 1292
6592.61 1202
6593.38 1223
6594.15 1254
6594.91 1355
6595.68 1311
6596.45 1354
6597.21 1386
6597.98 1356
6598.75 1228
6599.51 1274
6600.28 1208
6601.05 1194
6601.81 1228
6602.58 1321
6603.35 1157
6604.11 1207
6604.88 1242
6605.65 1098
6606.41 1172
6607.18 1214
6607.95 1269
6608.71 1185
6609.48 1226
6610.25 1178
6611.02 1238
6611.78 1198
6612.55 1266
6613.32 1296
6614.09 1277
6614.85 1178
6615.62 1184
6616.39 1212
6617.16 1179
6617.92 1176
6618.69 1171
6619.46 1208
6620.23 1304
6620.99 1232
6621.76 1200
6622.53 1154
6623.30 1219
6624.07 1141
6624.83 1211
6625.60 1172
6626.37 1126
6627.14 1082
6627.91 1124
6628.67 1120
6629.44 1047
6630.21 1061
6630.98 1091
6631.75 1172
6632.52 1259
6633.29 1299
6634.05 1401
6634.82 1454
6635.59 1497
6636.36 1626
6637.13 1649
6637.90 1650
6638.67 1680
6639.43 1550
6640.20 1476
6640.97 1401
6641.74 1352
6642.51 1155
6643.28 1253
6644.05 1163
6644.82 1054
6645.59 1026
6646.36 946
6647.13 1060
6647.90 1051
6648.66 1023
6649.43 1010
6650.20 1002
6650.97 1080
6651.74 1022
6652.51 1009
6653.28 1056
6654.05 1008
6654.82 1003
6655.59 969
6656.36 1017
6657.13 932
6657.90 896
6658.67 932
6659.44 1009
6660.21 925
6660.98 930
6661.75 996
6662.52 1008
6663.29 1022
6664.06 997
6664.83 954
6665.60 959
6666.37 978
6667.14 1081
6667.91 954
6668.69 962
6669.46 919
6670.23 937
6671.00 903
6671.77 930
6672.54 1015
6673.31 1067
6674.08 1044
6674.85 1147
6675.62 1132
6676.39 1043
6677.16 1004
6677.94 1036
6678.71 1028
6679.48 932
6680.25 1004
6681.02 996
6681.79 1011
6682.56 971
6683.33 945
6684.11 900
6684.88 870
6685.65 881
6686.42 999
6687.19 975
6687.96 999
6688.74 991
6689.51 989
6690.28 943
6691.05 897
6691.82 888
6692.60 875
6693.37 857
6694.14 981
6694.91 896
6695.68 905
6696.46 813
6697.23 783
6698.00 748
6698.77 823
6699.55 932
6700.32 868
6701.09 824
6701.86 816
6702.64 876
6703.41 962
6704.18 860
6704.95 825
6705.73 894
6706.50 843
6707.27 858
6708.04 822
6708.82 774
6709.59 815
6710.36 863
6711.14 808
6711.91 798
6712.68 816
6713.46 832
6714.23 829
6715.00 801
6715.78 855
6716.55 780
6717.32 768
6718.10 801
6718.87 859
6719.64 767
6720.42 752
6721.19 792
6721.96 726
6722.74 784
6723.51 751
6724.28 705
6725.06 746
6725.83 828
6726.61 853
6727.38 841
6728.15 876
6728.93 758
6729.70 737
6730.48 849
6731.25 829
6732.02 768
6732.80 826
6733.57 805
6734.35 813
6735.12 770
6735.90 803
6736.67 748
6737.45 769
6738.22 774
6738.99 751
6739.77 790
6740.54 891
6741.32 743
6742.09 724
6742.87 713
6743.64 738
6744.42 739
6745.19 712
6745.97 690
6746.74 782
6747.52 768
6748.29 829
6749.07 767
6749.84 776
6750.62 712
6751.40 762
6752.17 808
6752.95 818
6753.72 839
6754.50 786
6755.27 705
6756.05 826
6756.82 741
6757.60 756
6758.38 802
6759.15 769
6759.93 773
6760.70 701
6761.48 742
6762.25 730
6763.03 687
6763.81 635
6764.58 671
6765.36 740
6766.14 673
6766.91 683
6767.69 759
6768.46 785
6769.24 682
6770.02 724
6770.79 745
6771.57 670
6772.35 667
6773.12 715
6773.90 789
6774.68 777
6775.45 794
6776.23 764
6777.01 787
6777.78 779
6778.56 790
6779.34 759
6780.11 732
6780.89 702
6781.67 677
6782.45 631
6783.22 674
6784.00 707
6784.78 692
6785.56 711
6786.33 730
6787.11 775
6787.89 723
6788.66 713
6789.44 697
6790.22 788
6791.00 675
6791.78 660
6792.55 623
6793.33 648
6794.11 652
6794.89 693
6795.66 674
6796.44 683
6797.22 667
6798.00 718
6798.78 712
6799.55 678
6800.33 682
6801.11 656
6801.89 680
6802.67 663
6803.45 750
6804.22 736
6805.00 755
6805.78 755
6806.56 688
6807.34 746
6808.12 680
6808.90 662
6809.67 697
6810.45 694
6811.23 728
6812.01 705
6812.79 713
6813.57 713
6814.35 733
6815.13 657
6815.91 816
6816.68 739
6817.46 678
6818.24 666
6819.02 749
6819.80 732
6820.58 701
6821.36 739
6822.14 675
6822.92 654
6823.70 641
6824.48 684
6825.26 647
6826.04 631
6826.82 646
6827.60 674
6828.38 786
6829.16 728
6829.94 745
6830.72 817
6831.50 703
6832.28 694
6833.06 667
6833.84 686
6834.62 710
6835.40 697
6836.18 738
6836.96 703
6837.74 764
6838.52 699
6839.30 687
6840.08 717
6840.86 697
6841.64 663
6842.42 685
6843.20 717
6843.98 696
6844.76 686
6845.54 692
6846.32 678
6847.10 745
6847.89 745
6848.67 722
6849.45 757
6850.23 694
6851.01 768
6851.79 789
6852.57 840
6853.35 895
6854.13 811
6854.92 879
6855.70 835
6856.48 747
6857.26 839
6858.04 755
6858.82 802
6859.60 781
6860.39 742
6861.17 820
6861.95 774
6862.73 838
6863.51 806
6864.29 816
6865.08 806
6865.86 775
6866.64 725
6867.42 741
6868.20 759
6868.99 828
6869.77 770
6870.55 741
6871.33 738
6872.12 692
6872.90 715
6873.68 755
6874.46 819
6875.24 797
6876.03 682
6876.81 725
6877.59 730
6878.38 773
6879.16 734
6879.94 755
6880.72 811
6881.51 787
6882.29 750
6883.07 728
6883.85 768
6884.64 743
6885.42 818
6886.20 852
6886.99 848
6887.77 847
6888.55 888
6889.34 962
6890.12 969
6890.90 963
6891.69 902
6892.47 885
6893.25 938
6894.04 938
6894.82 885
6895.60 875
6896.39 837
6897.17 753
6897.96 812
6898.74 803
6899.52 843
6900.31 812
6901.09 764
6901.88 776
6902.66 776
6903.44 837
6904.23 807
6905.01 840
6905.80 800
6906.58 826
6907.36 803
6908.15 827
6908.93 899
6909.72 943
6910.50 803
6911.29 851
6912.07 847
6912.86 845
6913.64 817
6914.42 823
6915.21 840
6915.99 911
6916.78 877
6917.56 844
6918.35 783
6919.13 889
6919.92 858
6920.70 766
6921.49 822
6922.27 809
6923.06 771
6923.84 833
6924.63 915
6925.42 845
6926.20 762
6926.99 825
6927.77 870
6928.56 907
6929.34 955
6930.13 971
6930.91 936
6931.70 915
6932.48 896
6933.27 948
6934.06 919
6934.84 903
6935.63 934
6936.41 898
6937.20 937
6937.99 983
6938.77 923
6939.56 926
6940.34 961
6941.13 880
6941.92 914
6942.70 908
6943.49 954
6944.28 975
6945.06 937
6945.85 1029
6946.64 1019
6947.42 1040
6948.21 1085
6949.00 1004
6949.78 967
6950.57 1063
6951.36 1005
6952.14 990
6952.93 1019
6953.72 1034
6954.50 995
6955.29 1047
6956.08 1031
6956.86 994
6957.65 1017
6958.44 962
6959.23 1079
6960.01 1137
6960.80 1115
6961.59 1123
6962.38 1116
6963.16 1066
6963.95 1074
6964.74 1104
6965.53 1041
6966.31 1010
6967.10 980
6967.89 1020
6968.68 1083
6969.46 1115
6970.25 1115
6971.04 1134
6971.83 1164
6972.62 1139
6973.40 1176
6974.19 1123
6974.98 1144
6975.77 1210
6976.56 1169
6977.34 1255
6978.13 1207
6978.92 1132
6979.71 1220
6980.50 1111
6981.29 1226
6982.08 1292
6982.86 1351
6983.65 1418
6984.44 1434
6985.23 1596
6986.02 1756
6986.81 1756
6987.60 1816
6988.39 1973
6989.17 1939
6989.96 1924
6990.75 1937
6991.54 1641
6992.33 1487
6993.12 1395
6993.91 1321
6994.70 1310
6995.49 1329
6996.28 1209
6997.07 1228
6997.86 1268
6998.64 1361
6999.43 1474
7000.22 1542
7001.01 1577
7001.80 1716
7002.59 1810
7003.38 1782
7004.17 1641
7004.96 1623
7005.75 1505
7006.54 1408
7007.33 1366
7008.12 1193
7008.91 1162
7009.70 1097
7010.49 1027
7011.28 1026
7012.07 1094
7012.86 1073
7013.65 1000
7014.44 1004
7015.23 1094
7016.02 1002
7016.81 1046
7017.61 1053
7018.40 971
7019.19 1109
7019.98 1067
7020.77 1024
7021.56 1106
7022.35 995
7023.14 1112
7023.93 1027
7024.72 1084
7025.51 1087
7026.30 1086
7027.10 1182
7027.89 1149
7028.68 1165
7029.47 1169
7030.26 1099
7031.05 1082
7031.84 1085
7032.63 1067
7033.43 1001
7034.22 1040
7035.01 1010
7035.80 1061
7036.59 1107
7037.38 975
7038.18 1025
7038.97 1044
7039.76 1087
7040.55 1012
7041.34 1021
7042.13 977
7042.93 1043
7043.72 1067
7044.51 1027
7045.30 1055
7046.09 962
7046.89 922
7047.68 929
7048.47 952
7049.26 909
7050.06 918
7050.85 956
7051.64 974
7052.43 917
7053.23 912
7054.02 914
7054.81 973
7055.60 881
7056.40 938
7057.19 1000
7057.98 921
7058.77 940
7059.57 879
7060.36 862
7061.15 866
7061.95 850
7062.74 890
7063.53 949
7064.33 982
7065.12 950
7065.91 810
7066.71 807
7067.50 867
7068.29 856
7069.09 878
7069.88 859
7070.67 897
7071.47 968
7072.26 884
7073.05 878
7073.85 846
7074.64 879
7075.44 815
7076.23 878
7077.02 845
7077.82 846
7078.61 843
7079.41 824
7080.20 839
7080.99 821
7081.79 811
7082.58 766
7083.38 828
7084.17 781
7084.96 771
7085.76 841
7086.55 799
7087.35 737
7088.14 805
7088.94 765
7089.73 733
7090.53 734
7091.32 842
7092.12 796
7092.91 830
7093.71 848
7094.50 897
7095.29 801
7096.09 828
7096.88 759
7097.68 737
7098.48 784
7099.27 732
7100.07 709
7100.86 725
7101.66 738
7102.45 713
7103.25 743
7104.04 783
7104.84 733
7105.63 730
7106.43 705
7107.22 692
7108.02 696
7108.82 757
7109.61 752
7110.41 684
7111.20 607
7112.00 652
7112.79 648
7113.59 686
7114.39 698
7115.18 711
7115.98 651
7116.77 712
7117.57 702
7118.37 686
7119.16 719
7119.96 668
7120.76 684
7121.55 703
7122.35 701
7123.15 697
7123.94 607
7124.74 614
7125.53 599
7126.33 611
7127.13 652
7127.93 659
7128.72 662
7129.52 719
7130.32 592
7131.11 626
7131.91 713
7132.71 673
7133.50 675
7134.30 689
7135.10 704
7135.90 684
7136.69 638
7137.49 683
7138.29 668
7139.08 650
7139.88 636
7140.68 670
7141.48 666
7142.27 640
7143.07 655
7143.87 626
7144.67 674
7145.46 645
7146.26 671
7147.06 678
7147.86 602
7148.66 574
7149.45 614
7150.25 569
7151.05 675
7151.85 629
7152.65 582
7153.44 559
7154.24 624
7155.04 577
7155.84 623
7156.64 689
7157.44 590
7158.23 640
7159.03 610
7159.83 667
7160.63 597
7161.43 573
7162.23 595
7163.03 642
7163.83 620
7164.62 596
7165.42 582
7166.22 573
7167.02 567
7167.82 619
7168.62 612
7169.42 595
7170.22 559
7171.02 592
7171.82 653
7172.61 583
7173.41 558
7174.21 624
7175.01 644
7175.81 653
7176.61 654
7177.41 614
7178.21 609
7179.01 588
7179.81 596
7180.61 581
7181.41 604
7182.21 559
7183.01 553
7183.81 512
7184.61 562
7185.41 578
7186.21 573
7187.01 611
7187.81 607
7188.61 559
7189.41 605
7190.21 552
7191.01 571
7191.81 588
7192.61 572
7193.41 538
7194.21 528
7195.01 576
7195.81 563
7196.61 613
7197.41 606
7198.21 527
7199.01 522
7199.82 558
7200.62 535
7201.42 553
7202.22 558
7203.02 517
7203.82 490
7204.62 524
7205.42 617
7206.22 579
7207.02 609
7207.83 559
7208.63 561
7209.43 596
7210.23 562
7211.03 592
7211.83 543
7212.63 491
7213.44 511
7214.24 556
7215.04 498
7215.84 558
7216.64 564
7217.44 599
7218.25 560
7219.05 535
7219.85 544
7220.65 540
7221.45 502
7222.26 520
7223.06 576
7223.86 522
7224.66 553
7225.46 535
7226.27 580
7227.07 554
7227.87 512
7228.67 550
7229.48 616
7230.28 571
7231.08 535
7231.88 546
7232.69 546
7233.49 522
7234.29 501
7235.09 523
7235.90 552
7236.70 574
7237.50 575
7238.30 513
7239.11 519
7239.91 669
7240.71 528
7241.52 489
7242.32 602
7243.12 553
7243.93 560
7244.73 534
7245.53 593
7246.34 597
7247.14 561
7247.94 534
7248.75 628
7249.55 566
7250.35 632
7251.16 568
7251.96 561
7252.76 614
7253.57 530
7254.37 591
7255.18 592
7255.98 581
7256.78 592
7257.59 480
7258.39 566
7259.20 607
7260.00 624
7260.80 668
7261.61 614
7262.41 591
7263.22 583
7264.02 572
7264.83 576
7265.63 610
7266.43 611
7267.24 578
7268.04 594
7268.85 638
7269.65 681
7270.46 635
7271.26 613
7272.07 569
7272.87 605
7273.68 592
7274.48 673
7275.29 641
7276.09 584
7276.90 621
7277.70 629
7278.51 656
7279.31 613
7280.12 591
7280.92 712
7281.73 714
7282.53 651
7283.34 638
7284.14 671
7284.95 662
7285.76 670
7286.56 744
7287.37 781
7288.17 747
7288.98 729
7289.78 689
7290.59 688
7291.40 674
7292.20 681
7293.01 627
7293.81 592
7294.62 614
7295.43 654
7296.23 616
7297.04 606
7297.84 640
7298.65 576
7299.46 613
7300.26 640
7301.07 663
7301.88 634
7302.68 568
7303.49 541
7304.30 621
7305.10 610
7305.91 584
7306.72 639
7307.52 637
7308.33 640
7309.14 695
7309.94 693
7310.75 633
7311.56 684
7312.36 664
7313.17 636
7313.98 638
7314.79 666
7315.59 669
7316.40 662
7317.21 715
7318.01 648
7318.82 666
7319.63 689
7320.44 667
7321.24 663
7322.05 771
7322.86 738
7323.67 767
7324.47 807
7325.28 756
7326.09 747
7326.90 761
7327.71 716
7328.51 740
7329.32 694
7330.13 636
7330.94 673
7331.75 610
7332.55 638
7333.36 769
7334.17 758
7334.98 733
7335.79 712
7336.60 732
7337.40 636
7338.21 709
7339.02 638
7339.83 714
7340.64 675
7341.45 618
7342.26 701
7343.06 696
7343.87 677
7344.68 683
7345.49 663
7346.30 636
7347.11 641
7347.92 592
7348.73 611
7349.54 592
7350.34 626
7351.15 649
7351.96 552
7352.77 619
7353.58 554
7354.39 585
7355.20 620
7356.01 635
7356.82 649
7357.63 581
7358.44 618
7359.25 685
7360.06 673
7360.87 679
7361.68 601
7362.49 629
7363.30 623
7364.11 625
7364.92 582
7365.73 620
7366.54 614
7367.35 572
7368.16 621
7368.97 628
7369.78 650
7370.59 651
7371.40 618
7372.21 631
7373.02 593
7373.83 636
7374.64 656
7375.45 628
7376.26 703
7377.07 676
7377.88 672
7378.69 626
7379.50 631
7380.31 656
7381.12 651
7381.94 613
7382.75 635
7383.56 660
7384.37 660
7385.18 688
7385.99 725
7386.80 683
7387.61 663
7388.42 619
7389.23 639
7390.05 586
7390.86 618
7391.67 603
7392.48 606
7393.29 680
7394.10 617
7394.92 616
7395.73 595
7396.54 580
7397.35 564
7398.16 646
7398.97 678
7399.79 647
7400.60 647
7401.41 689
7402.22 581
7403.03 606
7403.85 663
7404.66 601
7405.47 653
7406.28 663
7407.09 653
7407.91 611
7408.72 633
7409.53 604
7410.34 624
7411.16 599
7411.97 590
7412.78 593
7413.59 567
7414.41 582
7415.22 601
7416.03 603
7416.84 585
7417.66 547
7418.47 627
7419.28 634
7420.10 581
7420.91 573
7421.72 586
7422.54 569
7423.35 529
7424.16 582
7424.97 574
7425.79 580
7426.60 561
7427.41 599
7428.23 590
7429.04 552
7429.86 542
7430.67 568
7431.48 565
7432.30 575
7433.11 545
7433.92 521
7434.74 539
7435.55 482
7436.36 596
7437.18 619
7437.99 589
7438.81 601
7439.62 568
7440.43 583
7441.25 652
7442.06 556
7442.88 631
7443.69 531
7444.51 542
7445.32 579
7446.13 610
7446.95 595
7447.76 577
7448.58 608
7449.39 595
7450.21 534
7451.02 554
7451.84 552
7452.65 525
7453.47 601
7454.28 550
7455.10 543
7455.91 493
7456.73 501
7457.54 520
7458.36 478
7459.17 509
7459.99 518
7460.80 498
7461.62 514
7462.43 506
7463.25 541
7464.06 562
7464.88 511
7465.69 513
7466.51 509
7467.32 525
7468.14 485
7468.96 483
7469.77 497
7470.59 587
7471.40 581
7472.22 515
7473.03 512
7473.85 540
7474.67 513
7475.48 512
7476.30 531
7477.11 527
7477.93 567
7478.75 485
7479.56 492
7480.38 494
7481.20 611
7482.01 579
7482.83 462
7483.65 486
7484.46 533
7485.28 510
7486.09 496
7486.91 454
7487.73 444
7488.54 500
7489.36 510
7490.18 544
7491.00 530
7491.81 555
7492.63 491
7493.45 458
7494.26 493
7495.08 448
7495.90 461
7496.71 511
7497.53 490
7498.35 557
7499.17 556
7499.98 484
7500.80 521
7501.62 541
7502.44 460
7503.25 513
7504.07 543
7504.89 507
7505.71 538
7506.52 579
7507.34 526
7508.16 481
7508.98 491
7509.80 511
7510.61 523
7511.43 574
7512.25 557
7513.07 477
7513.89 500
7514.70 539
7515.52 509
7516.34 511
7517.16 506
7517.98 469
7518.79 512
7519.61 519
7520.43 535
7521.25 524
7522.07 516
7522.89 510
7523.71 529
7524.52 510
7525.34 469
7526.16 454
7526.98 512
7527.80 485
7528.62 495
7529.44 498
7530.26 524
7531.08 516
7531.89 528
7532.71 553
7533.53 494
7534.35 514
7535.17 456
7535.99 494
7536.81 496
7537.63 509
7538.45 435
7539.27 439
7540.09 519
7540.91 508
7541.73 489
7542.55 538
7543.37 576
7544.19 557
7545.01 489
7545.83 489
7546.65 483
7547.47 526
7548.29 589
7549.11 551
7549.93 581
7550.75 498
7551.57 477
7552.39 496
7553.21 522
7554.03 501
7554.85 496
7555.67 491
7556.49 506
7557.31 469
7558.13 437
7558.95 457
7559.77 491
7560.59 531
7561.41 541
7562.23 617
7563.05 554
7563.87 518
7564.69 541
7565.52 487
7566.34 468
7567.16 495
7567.98 513
7568.80 502
7569.62 437
7570.44 480
7571.26 486
7572.08 484
7572.91 534
7573.73 502
7574.55 450
7575.37 466
7576.19 520
7577.01 547
7577.83 492
7578.66 498
7579.48 516
7580.30 510
7581.12 516
7581.94 476
7582.77 504
7583.59 484
7584.41 517
7585.23 506
7586.05 477
7586.88 493
7587.70 481
7588.52 478
7589.34 557
7590.16 467
7590.99 505
7591.81 516
7592.63 432
7593.45 521
7594.28 506
7595.10 454
7595.92 453
7596.74 467
7597.57 444
7598.39 473
7599.21 485
7600.03 487
7600.86 483
7601.68 417
7602.50 463
7603.33 524
7604.15 505
7604.97 534
7605.80 480
7606.62 557
7607.44 518
7608.26 456
7609.09 532
7609.91 505
7610.73 488
7611.56 503
7612.38 475
7613.21 470
7614.03 517
7614.85 504
7615.68 532
7616.50 525
7617.32 513
7618.15 477
7618.97 422
7619.80 477
7620.62 524
7621.44 546
7622.27 538
7623.09 504
7623.92 510
7624.74 515
7625.56 496
7626.39 506
7627.21 511
7628.04 494
7628.86 532
7629.68 538
7630.51 532
7631.33 494
7632.16 516
7632.98 506
7633.81 584
7634.63 532
7635.46 519
7636.28 546
7637.11 541
7637.93 514
7638.76 483
7639.58 486
7640.41 457
7641.23 413
7642.06 410
7642.88 503
7643.71 463
7644.53 422
7645.36 487
7646.18 485
7647.01 465
7647.83 505
7648.66 506
7649.48 463
7650.31 479
7651.14 528
7651.96 522
7652.79 498
7653.61 508
7654.44 513
7655.26 517
7656.09 443
7656.92 454
7657.74 430
7658.57 439
7659.39 479
7660.22 454
7661.05 479
7661.87 514
7662.70 488
7663.52 432
7664.35 468
7665.18 479
7666.00 479
7666.83 438
7667.66 461
7668.48 474
7669.31 458
7670.14 486
7670.96 513
7671.79 509
7672.62 462
7673.44 431
7674.27 486
7675.10 430
7675.92 432
7676.75 468
7677.58 553
7678.40 504
7679.23 473
7680.06 482
7680.89 429
7681.71 446
7682.54 492
7683.37 508
7684.19 484
7685.02 440
7685.85 478
7686.68 469
7687.50 483
7688.33 442
7689.16 410
7689.99 480
7690.81 465
7691.64 462
7692.47 500
7693.30 476
7694.13 462
7694.95 429
7695.78 464
7696.61 427
7697.44 387
7698.27 401
7699.09 435
7699.92 483
7700.75 402
7701.58 413
7702.41 433
7703.24 479
7704.06 422
7704.89 441
7705.72 450
7706.55 449
7707.38 488
7708.21 447
7709.04 418
7709.86 443
7710.69 475
7711.52 433
7712.35 479
7713.18 424
7714.01 425
7714.84 457
7715.67 436
7716.50 499
7717.32 477
7718.15 464
7718.98 431
7719.81 416
7720.64 447
7721.47 501
7722.30 469
7723.13 457
7723.96 492
7724.79 541
7725.62 485
7726.45 425
7727.28 491
7728.11 464
7728.94 479
7729.77 482
7730.60 476
7731.43 456
7732.26 421
7733.09 459
7733.92 482
7734.75 457
7735.58 501
7736.41 462
7737.24 429
7738.07 453
7738.90 492
7739.73 472
7740.56 457
7741.39 504
7742.22 445
7743.05 446
7743.88 500
7744.71 515
7745.54 489
7746.37 458
7747.20 492
7748.03 499
7748.87 529
7749.70 535
7750.53 518
7751.36 524
7752.19 500
7753.02 505
7753.85 476
7754.68 531
7755.51 480
7756.34 474
7757.18 470
7758.01 465
7758.84 485
7759.67 415
7760.50 468
7761.33 483
7762.16 403
7763.00 369
7763.83 416
7764.66 507
7765.49 512
7766.32 533
7767.16 467
7767.99 465
7768.82 412
7769.65 451
7770.48 429
7771.31 486
7772.15 453
7772.98 443
7773.81 473
7774.64 467
7775.48 484
7776.31 480
7777.14 463
7777.97 461
7778.81 502
7779.64 450
7780.47 402
7781.30 407
7782.14 362
7782.97 452
7783.80 457
7784.63 449
7785.47 476
7786.30 395
7787.13 455
7787.97 464
7788.80 456
7789.63 560
7790.46 461
7791.30 465
7792.13 457
7792.96 435
7793.80 405
7794.63 448
7795.46 475
7796.30 455
7797.13 455
7797.96 480
7798.80 480
7799.63 456
7800.46 474
7801.30 473
7802.13 449
7802.97 467
7803.80 462
7804.63 518
7805.47 533
7806.30 543
7807.13 530
7807.97 477
7808.80 474
7809.64 469
7810.47 487
7811.31 468
7812.14 480
7812.97 510
7813.81 457
7814.64 448
7815.48 452
7816.31 481
7817.15 444
7817.98 409
7818.82 442
7819.65 479
7820.48 440
7821.32 521
7822.15 464
7822.99 447
7823.82 467
7824.66 505
7825.49 468
7826.33 500
7827.16 479
7828.00 471
7828.83 469
7829.67 466
7830.50 488
7831.34 523
7832.17 472
7833.01 522
7833.85 490
7834.68 519
7835.52 534
7836.35 491
7837.19 498
7838.02 452
7838.86 449
7839.69 453
7840.53 427
7841.37 447
7842.20 486
7843.04 514
7843.87 448
7844.71 467
7845.55 473
7846.38 471
7847.22 502
7848.05 420
7848.89 553
7849.73 536
7850.56 490
7851.40 470
7852.24 448
7853.07 433
7853.91 433
7854.74 456
7855.58 492
7856.42 510
7857.25 464
7858.09 436
7858.93 488
7859.76 424
7860.60 439
7861.44 416
7862.28 426
7863.11 457
7863.95 475
7864.79 506
7865.62 433
7866.46 447
7867.30 431
7868.14 509
7868.97 442
7869.81 438
7870.65 415
7871.48 468
7872.32 450
7873.16 445
7874.00 416
7874.83 428
7875.67 434
7876.51 445
7877.35 509
7878.19 493
7879.02 473
7879.86 432
7880.70 432
7881.54 468
7882.37 477
7883.21 499
7884.05 466
7884.89 464
7885.73 444
7886.57 454
7887.40 444
7888.24 438
7889.08 419
7889.92 462
7890.76 460
7891.60 394
7892.43 403
7893.27 473
7894.11 465
7894.95 424
7895.79 509
7896.63 448
7897.47 427
7898.30 444
7899.14 446
7899.98 445
7900.82 471
7901.66 486
7902.50 428
7903.34 439
7904.18 473
7905.02 482
7905.86 410
7906.70 461
7907.54 430
7908.37 385
7909.21 395
7910.05 456
7910.89 475
7911.73 486
7912.57 451
7913.41 517
7914.25 464
7915.09 450
7915.93 520
7916.77 534
7917.61 399
7918.45 461
7919.29 443
7920.13 438
7920.97 464
7921.81 438
7922.65 442
7923.49 412
7924.33 478
7925.17 451
7926.01 461
7926.85 474
7927.69 443
7928.53 425
7929.37 429
7930.21 390
7931.05 444
7931.90 435
7932.74 411
7933.58 402
7934.42 387
7935.26 425
7936.10 458
7936.94 435
7937.78 414
7938.62 453
7939.46 422
7940.30 398
7941.14 423
7941.99 438
7942.83 440
7943.67 422
7944.51 430
7945.35 447
7946.19 410
7947.03 415
7947.88 432
7948.72 431
7949.56 461
7950.40 377
7951.24 441
7952.08 403
7952.93 398
7953.77 372
7954.61 387
7955.45 401
7956.29 405
7957.13 395
7957.98 435
7958.82 370
7959.66 427
7960.50 431
7961.35 454
7962.19 459
7963.03 409
7963.87 403
7964.71 410
7965.56 422
7966.40 451
7967.24 482
7968.08 441
7968.93 396
7969.77 361
7970.61 381
7971.45 406
7972.30 392
7973.14 466
7973.98 456
7974.83 370
7975.67 419
7976.51 372
7977.36 369
7978.20 409
7979.04 458
7979.88 433
7980.73 430
7981.57 352
7982.41 419
7983.26 476
7984.10 439
7984.94 423
7985.79 391
7986.63 452
7987.47 410
7988.32 449
7989.16 431
7990.01 400
7990.85 426
7991.69 419
7992.54 454
7993.38 361
7994.23 362
7995.07 398
7995.91 429
7996.76 475
7997.60 393
7998.45 459
7999.29 435
8000.13 402
8000.98 421
8001.82 411
8002.67 438
8003.51 384
8004.36 399
8005.20 396
8006.04 436
8006.89 451
8007.73 388
8008.58 413
8009.42 402
8010.27 332
8011.11 345
8011.96 392
8012.80 385
8013.65 394
8014.49 408
8015.34 449
8016.18 460
8017.03 411
8017.87 414
8018.72 434
8019.56 399
8020.41 401
8021.25 411
8022.10 416
8022.95 444
8023.79 405
8024.64 371
8025.48 347
8026.33 343
8027.17 476
8028.02 418
8028.86 422
8029.71 348
8030.56 402
8031.40 390
8032.25 386
8033.09 377
8033.94 408
8034.79 391
8035.63 417
8036.48 449
8037.32 390
8038.17 400
8039.02 425
8039.86 439
8040.71 343
8041.56 364
8042.40 425
8043.25 444
8044.10 397
8044.94 364
8045.79 353
8046.64 336
8047.48 392
8048.33 418
8049.18 350
8050.02 349
8050.87 422
8051.72 502
8052.56 420
8053.41 362
8054.26 389
8055.11 388
8055.95 447
8056.80 429
8057.65 373
8058.49 362
8059.34 404
8060.19 450
8061.04 375
8061.88 385
8062.73 341
8063.58 350
8064.43 402
8065.27 442
8066.12 342
8066.97 389
8067.82 392
8068.67 405
8069.51 381
8070.36 350
8071.21 362
8072.06 335
8072.91 360
8073.75 354
8074.60 348
8075.45 364
8076.30 383
8077.15 341
8078.00 415
8078.84 367
8079.69 393
8080.54 385
8081.39 396
8082.24 365
8083.09 384
8083.94 366
8084.78 386
8085.63 351
8086.48 375
8087.33 348
8088.18 352
8089.03 353
8089.88 354
8090.73 386
8091.58 380
8092.42 370
8093.27 370
8094.12 371
8094.97 342
8095.82 372
8096.67 374
8097.52 396
8098.37 325
8099.22 356
8100.07 392
8100.92 363
8101.77 383
8102.62 369
8103.47 377
8104.32 360
8105.17 367
8106.02 370
8106.87 358
8107.72 345
8108.57 379
8109.42 400
8110.27 364
8111.12 360
8111.97 347
8112.82 355
8113.67 361
8114.52 370
8115.37 371
8116.22 360
8117.07 379
8117.92 370
8118.77 390
8119.62 385
8120.47 369
8121.32 376
8122.17 422
8123.02 351
8123.87 378
8124.72 394
8125.57 389
8126.43 362
8127.28 350
8128.13 404
8128.98 385
8129.83 333
8130.68 335
8131.53 316
8132.38 332
8133.23 362
8134.09 388
8134.94 362
8135.79 342
8136.64 364
8137.49 368
8138.34 327
8139.19 364
8140.05 310
8140.90 326
8141.75 337
8142.60 367
8143.45 425
8144.30 413
8145.16 400
8146.01 361
8146.86 376
8147.71 374
8148.56 388
8149.42 401
8150.27 386
8151.12 393
8151.97 417
8152.83 365
8153.68 358
8154.53 374
8155.38 404
8156.24 390
8157.09 373
8157.94 375
8158.79 384
8159.65 393
8160.50 419
8161.35 407
8162.20 365
8163.06 374
8163.91 362
8164.76 412
8165.62 392
8166.47 370
8167.32 369
8168.17 325
8169.03 414
8169.88 328
8170.73 333
8171.59 383
8172.44 302
8173.29 328
8174.15 352
8175.00 325
8175.85 378
8176.71 373
8177.56 333
8178.42 345
8179.27 412
8180.12 382
8180.98 363
8181.83 350
8182.68 357
8183.54 369
8184.39 344
8185.25 326
8186.10 316
8186.95 303
8187.81 340
8188.66 365
8189.52 359
8190.37 395
8191.22 386
8192.08 381
8192.93 326
8193.79 327
8194.64 352
8195.50 334
8196.35 344
8197.21 376
8198.06 355
8198.92 359
8199.77 361
8200.63 363
8201.48 321
8202.33 307
8203.19 396
8204.04 318
8204.90 354
8205.75 383
8206.61 363
8207.47 367
8208.32 361
8209.18 323
8210.03 343
8210.89 419
8211.74 450
8212.60 410
8213.45 324
8214.31 353
8215.16 376
8216.02 381
8216.87 355
8217.73 368
8218.59 334
8219.44 330
8220.30 341
8221.15 376
8222.01 379
8222.87 446
8223.72 380
8224.58 333
8225.43 371
8226.29 363
8227.15 374
8228.00 390
8228.86 367
8229.71 350
8230.57 361
8231.43 325
8232.28 364
8233.14 363
8234.00 325
8234.85 370
8235.71 357
8236.57 344
8237.42 315
8238.28 344
8239.14 355
8239.99 369
8240.85 335
8241.71 343
8242.56 338
8243.42 359
8244.28 385
8245.14 318
8245.99 362
8246.85 359
8247.71 346
8248.56 324
8249.42 371
8250.28 356
8251.14 350
8251.99 309
8252.85 367
8253.71 428
8254.57 372
8255.42 367
8256.28 345
8257.14 352
8258.00 358
8258.86 399
8259.71 365
8260.57 319
8261.43 323
8262.29 375
8263.15 369
8264.00 341
8264.86 371
8265.72 343
8266.58 355
8267.44 352
8268.29 303
8269.15 292
8270.01 337
8270.87 333
8271.73 337
8272.59 355
8273.45 342
8274.30 362
8275.16 353
8276.02 415
8276.88 369
8277.74 323
8278.60 344
8279.46 376
8280.32 385
8281.18 339
8282.03 357
8282.89 379
8283.75 351
8284.61 358
8285.47 431
8286.33 381
8287.19 405
8288.05 391
8288.91 347
8289.77 383
8290.63 390
8291.49 373
8292.35 344
8293.21 329
8294.07 339
8294.93 304
8295.78 359
8296.64 405
8297.50 340
8298.36 347
8299.22 402
8300.08 417
8300.94 411
8301.80 400
8302.66 393
8303.52 406
8304.38 373
8305.25 382
8306.11 344
8306.97 371
8307.83 357
8308.69 366
8309.55 348
8310.41 353
8311.27 377
8312.13 364
8312.99 331
8313.85 372
8314.71 406
8315.57 365
8316.43 428
8317.29 415
8318.15 382
8319.02 391
8319.88 370
8320.74 371
8321.60 380
8322.46 390
8323.32 343
8324.18 348
8325.04 384
8325.90 328
8326.77 421
8327.63 404
8328.49 385
8329.35 387
8330.21 397
8331.07 417
8331.93 361
8332.80 374
8333.66 306
8334.52 343
8335.38 399
8336.24 389
8337.11 351
8337.97 403
8338.83 398
8339.69 414
8340.55 419
8341.42 413
8342.28 360
8343.14 388
8344.00 398
8344.86 394
8345.73 368
8346.59 387
8347.45 426
8348.31 434
8349.18 396
8350.04 412
8350.90 385
8351.76 411
8352.63 363
8353.49 370
8354.35 362
8355.22 397
8356.08 430
8356.94 390
8357.80 372
8358.67 427
8359.53 373
8360.39 395
8361.26 392
8362.12 366
8362.98 351
8363.85 392
8364.71 404
8365.57 389
8366.44 395
8367.30 444
8368.16 436
8369.03 436
8369.89 456
8370.75 446
8371.62 400
8372.48 411
8373.35 382
8374.21 391
8375.07 404
8375.94 441
8376.80 346
8377.67 371
8378.53 379
8379.39 395
8380.26 407
8381.12 381
8381.99 436
8382.85 406
8383.71 398
8384.58 397
8385.44 418
8386.31 405
8387.17 413
8388.04 369
8388.90 371
8389.77 426
8390.63 358
8391.50 418
8392.36 402
8393.22 364
8394.09 381
8394.95 399
8395.82 388
8396.68 450
8397.55 376
8398.41 392
8399.28 426
8400.14 413
8401.01 438
8401.88 436
8402.74 430
8403.61 388
8404.47 401
8405.34 394
8406.20 420
8407.07 436
8407.93 437
8408.80 434
8409.66 407
8410.53 425
8411.40 469
8412.26 410
8413.13 395
8413.99 403
8414.86 473
8415.73 477
8416.59 440
8417.46 471
8418.32 473
8419.19 457
8420.06 485
8420.92 437
8421.79 414
8422.65 473
8423.52 510
8424.39 534
8425.25 503
8426.12 434
8426.99 457
8427.85 436
8428.72 499
8429.59 488
8430.45 502
8431.32 450
8432.19 532
8433.05 482
8433.92 448
8434.79 432
8435.65 449
8436.52 501
8437.39 513
8438.26 453
8439.12 484
8439.99 481
8440.86 537
8441.73 551
8442.59 485
8443.46 519
8444.33 488
8445.19 529
8446.06 571
8446.93 550
8447.80 569
8448.67 510
8449.53 550
8450.40 578
8451.27 629
8452.14 600
8453.00 572
8453.87 612
8454.74 576
8455.61 660
8456.48 699
8457.34 749
8458.21 801
8459.08 897
8459.95 890
8460.82 956
8461.69 908
8462.55 896
8463.42 897
8464.29 791
8465.16 733
8466.03 695
8466.90 567
8467.77 531
8468.63 558
8469.50 584
8470.37 552
8471.24 495
8472.11 510
8472.98 546
8473.85 476
8474.72 577
8475.58 534
8476.45 515
8477.32 533
8478.19 479
8479.06 502
8479.93 507
8480.80 538
8481.67 590
8482.54 531
8483.41 521
8484.28 497
8485.15 503
8486.02 563
8486.89 474
8487.76 493
8488.63 504
8489.50 508
8490.37 487
8491.24 499
8492.11 540
8492.98 547
8493.85 601
8494.72 632
8495.59 578
8496.46 669
8497.33 589
8498.20 613
8499.07 635
8499.94 616
8500.81 546
8501.68 606
8502.55 585
8503.42 535
8504.29 541
8505.16 539
8506.03 478
8506.90 455
8507.77 476
8508.64 510
8509.51 453
8510.38 506
8511.25 537
8512.13 566
8513.00 494
8513.87 467
8514.74 525
8515.61 528
8516.48 515
8517.35 506
8518.22 555
8519.09 572
8519.97 546
8520.84 519
8521.71 538
8522.58 592
8523.45 552
8524.32 515
8525.19 552
8526.07 569
8526.94 535
8527.81 567
8528.68 527
8529.55 559
8530.43 563
8531.30 575
8532.17 576
8533.04 541
8533.91 549
8534.79 622
8535.66 596
8536.53 597
8537.40 574
8538.27 551
8539.15 552
8540.02 596
8540.89 523
8541.76 589
8542.64 565
8543.51 501
8544.38 530
8545.25 586
8546.13 564
8547.00 520
8547.87 488
8548.74 480
8549.62 523
8550.49 529
8551.36 552
8552.24 518
8553.11 504
8553.98 490
8554.86 535
8555.73 554
8556.60 563
8557.48 570
8558.35 561
8559.22 505
8560.10 527
8560.97 570
8561.84 544
8562.72 514
8563.59 527
8564.46 550
8565.34 514
8566.21 504
8567.08 521
8567.96 528
8568.83 536
8569.71 463
8570.58 556
8571.45 558
8572.33 524
8573.20 546
8574.08 528
8574.95 558
8575.82 558
8576.70 592
8577.57 600
8578.45 559
8579.32 526
8580.20 526
8581.07 541
8581.94 494
8582.82 469
8583.69 460
8584.57 521
8585.44 506
8586.32 490
8587.19 484
8588.07 503
8588.94 557
8589.82 536
8590.69 465
8591.57 419
8592.44 503
8593.32 546
8594.19 552
8595.07 546
8595.94 523
8596.82 502
8597.69 553
8598.57 556
8599.44 566
8600.32 584
8601.19 511
8602.07 497
8602.95 510
8603.82 523
8604.70 528
8605.57 606
8606.45 554
8607.32 491
8608.20 502
8609.08 506
8609.95 517
8610.83 574
8611.70 556
8612.58 528
8613.46 542
8614.33 526
8615.21 531
8616.08 570
8616.96 585
8617.84 593
8618.71 549
8619.59 560
8620.47 619
8621.34 566
8622.22 536
8623.10 559
8623.97 572
8624.85 584
8625.73 592
8626.60 560
8627.48 608
8628.36 603
8629.23 595
8630.11 613
8630.99 550
8631.87 539
8632.74 596
8633.62 590
8634.50 628
8635.37 603
8636.25 592
8637.13 608
8638.01 617
8638.88 592
8639.76 573
8640.64 568
8641.52 553
8642.39 570
8643.27 607
8644.15 601
8645.03 624
8645.90 617
8646.78 587
8647.66 596
8648.54 570
8649.42 618
8650.29 585
8651.17 586
8652.05 649
8652.93 638
8653.81 624
8654.68 675
8655.56 646
8656.44 627
8657.32 689
8658.20 666
8659.08 638
8659.95 692
8660.83 699
8661.71 702
8662.59 709
8663.47 703
8664.35 691
8665.23 688
8666.10 697
8666.98 696
8667.86 740
8668.74 734
8669.62 722
8670.50 689
8671.38 666
8672.26 713
8673.14 807
8674.02 726
8674.90 775
8675.77 785
8676.65 826
8677.53 878
8678.41 844
8679.29 875
8680.17 902
8681.05 814
8681.93 874
8682.81 784
8683.69 791
8684.57 750
8685.45 705
8686.33 721
8687.21 746
8688.09 767
8688.97 779
8689.85 748
8690.73 824
8691.61 810
8692.49 789
8693.37 837
8694.25 849
8695.13 939
8696.01 987
8696.89 1027
8697.77 1043
8698.65 972
8699.53 901
8700.41 856
8701.29 860
8702.17 820
8703.05 755
8703.94 748
8704.82 750
8705.70 682
8706.58 708
8707.46 710
8708.34 641
8709.22 692
8710.10 739
8710.98 737
8711.86 740
8712.75 742
8713.63 688
8714.51 700
8715.39 780
8716.27 835
8717.15 772
8718.03 752
8718.91 781
8719.80 727
8720.68 771
8721.56 742
8722.44 739
8723.32 690
8724.20 719
8725.09 764
8725.97 765
8726.85 755
8727.73 704
8728.61 735
8729.50 817
8730.38 822
8731.26 758
8732.14 792
8733.02 811
8733.91 794
8734.79 811
8735.67 830
8736.55 880
8737.44 861
8738.32 801
8739.20 863
8740.08 784
8740.97 817
8741.85 841
8742.73 785
8743.61 797
8744.50 807
8745.38 801
8746.26 790
8747.15 805
8748.03 810
8748.91 863
8749.79 794
8750.68 822
8751.56 722
8752.44 751
8753.33 810
8754.21 910
8755.09 872
8755.98 872
8756.86 950
8757.74 869
8758.63 855
8759.51 825
8760.39 825
8761.28 853
8762.16 859
8763.05 852
8763.93 910
8764.81 850
8765.70 914
8766.58 928
8767.46 862
8768.35 898
8769.23 814
8770.12 854
8771.00 898
8771.89 910
8772.77 945
8773.65 957
8774.54 975
8775.42 944
8776.31 938
8777.19 919
8778.08 936
8778.96 860
8779.84 902
8780.73 1001
8781.61 1071
8782.50 1092
8783.38 1175
8784.27 1297
8785.15 1431
8786.04 1496
8786.92 1627
8787.81 1523
8788.69 1380
8789.58 1351
8790.46 1171
8791.35 1054
8792.23 930
8793.12 850
8794.00 872
8794.89 862
8795.77 950
8796.66 877
8797.55 807
8798.43 871
8799.32 914
8800.20 949
8801.09 889
8801.97 923
8802.86 943
8803.74 1046
8804.63 1004
8805.52 876
8806.40 865
8807.29 855
8808.17 868
8809.06 813
8809.95 752
8810.83 767
8811.72 721
8812.60 731
8813.49 846
8814.38 838
8815.26 829
8816.15 903
8817.04 846
8817.92 781
8818.81 778
8819.70 755
8820.58 812
8821.47 839
8822.36 825
8823.24 894
8824.13 864
8825.02 796
8825.90 765
8826.79 806
8827.68 814
8828.56 787
8829.45 753
8830.34 822
8831.23 801
8832.11 787
8833.00 749
8833.89 699
8834.77 780
8835.66 727
8836.55 738
8837.44 776
8838.32 860
8839.21 795
8840.10 762
8840.99 804
8841.88 750
8842.76 790
8843.65 737
8844.54 697
8845.43 719
8846.31 715
8847.20 697
8848.09 671
8848.98 700
8849.87 735
8850.75 670
8851.64 734
8852.53 711
8853.42 670
8854.31 722
8855.20 757
8856.08 683
8856.97 691
8857.86 703
8858.75 721
8859.64 701
8860.53 742
8861.42 723
8862.30 733
8863.19 754
8864.08 717
8864.97 711
8865.86 674
8866.75 710
8867.64 679
8868.53 652
8869.42 704
8870.30 674
8871.19 655
8872.08 602
8872.97 680
8873.86 627
8874.75 643
8875.64 682
8876.53 649
8877.42 664
8878.31 653
8879.20 667
8880.09 669
8880.98 597
8881.87 600
8882.76 622
8883.65 624
8884.54 674
8885.43 655
8886.32 588
8887.21 649
8888.10 603
8888.99 548
8889.88 602
8890.77 603
8891.66 593
8892.55 582
8893.44 577
8894.33 576
8895.22 599
8896.11 552
8897.00 597
8897.89 543
8898.78 593
8899.67 548
8900.56 514
8901.45 573
8902.34 605
8903.23 614
8904.12 610
8905.02 593
8905.91 566
8906.80 509
8907.69 488
8908.58 501
8909.47 502
8910.36 508
8911.25 526
8912.14 563
8913.04 530
8913.93 496
8914.82 517
8915.71 473
8916.60 505
8917.49 560
8918.38 484
8919.28 507
8920.17 542
8921.06 495
8921.95 504
8922.84 513
8923.73 533
8924.63 484
8925.52 476
8926.41 491
8927.30 519
8928.19 481
8929.09 477
8929.98 473
8930.87 485
8931.76 493
8932.65 466
8933.55 465
8934.44 503
8935.33 470
8936.22 457
8937.12 412
8938.01 419
8938.90 470
8939.79 462
8940.69 446
8941.58 497
8942.47 525
8943.37 509
8944.26 531
8945.15 447
8946.04 440
8946.94 433
8947.83 430
8948.72 429
8949.62 412
8950.51 449
8951.40 471
8952.30 477
8953.19 502
8954.08 464
8954.98 434
8955.87 431
8956.76 440
8957.66 482
8958.55 434
8959.44 460
8960.34 510
8961.23 460
8962.12 409
8963.02 415
8963.91 399
8964.81 444
8965.70 446
8966.59 424
8967.49 461
8968.38 461
8969.28 475
8970.17 467
8971.06 423
8971.96 439
8972.85 434
8973.75 466
8974.64 407
8975.54 417
8976.43 454
8977.32 455
8978.22 416
8979.11 404
8980.01 457
8980.90 433
8981.80 429
8982.69 432
8983.59 419
8984.48 412
8985.38 391
8986.27 433
8987.17 455
8988.06 442
8988.96 427
8989.85 428
8990.75 377
8991.64 363
8992.54 379
8993.43 449
8994.33 464
8995.22 371
8996.12 387
8997.01 421
8997.91 409
8998.81 393
8999.70 409
9000.60 396
9001.49 405
9002.39 420
9003.28 410
9004.18 368
9005.08 383
9005.97 417
9006.87 406
9007.76 370
9008.66 340
9009.56 358
9010.45 378
9011.35 423
9012.24 349
9013.14 366
9014.04 381
9014.93 436
9015.83 398
9016.73 385
9017.62 383
9018.52 396
9019.42 426
9020.31 375
9021.21 380
9022.11 452
9023.00 379
9023.90 346
9024.80 379
9025.69 374
9026.59 333
9027.49 392
9028.38 404
9029.28 385
9030.18 386
9031.08 362
9031.97 397
9032.87 371
9033.77 350
9034.66 375
9035.56 379
9036.46 376
9037.36 315
9038.25 353
9039.15 411
9040.05 361
9040.95 350
9041.85 337
9042.74 346
9043.64 356
9044.54 388
9045.44 375
9046.33 359
9047.23 341
9048.13 334
9049.03 368
9049.93 373
9050.82 373
9051.72 316
9052.62 368
9053.52 346
9054.42 352
9055.32 359
9056.21 393
9057.11 417
9058.01 368
9058.91 364
9059.81 383
9060.71 373
9061.61 362
9062.50 336
9063.40 327
9064.30 343
9065.20 345
9066.10 350
9067.00 362
9067.90 385
9068.80 392
9069.70 374
9070.60 391
9071.49 348
9072.39 360
9073.29 337
9074.19 353
9075.09 361
9075.99 372
9076.89 369
9077.79 351
9078.69 368
9079.59 356
9080.49 340
9081.39 371
9082.29 368
9083.19 331
9084.09 354
9084.99 364
9085.89 366
9086.79 363
9087.69 354
9088.59 344
9089.49 319
9090.39 345
9091.29 327
9092.19 331
9093.09 338
9093.99 347
9094.89 331
9095.79 349
9096.69 395
9097.59 342
9098.49 379
9099.39 386
9100.29 348
9101.19 392
9102.09 368
9102.99 377
9103.90 363
9104.80 351
9105.70 399
9106.60 323
9107.50 317
9108.40 291
9109.30 335
9110.20 368
9111.10 341
9112.00 351
9112.91 331
9113.81 316
9114.71 347
9115.61 399
9116.51 343
9117.41 320
9118.31 353
9119.22 412
9120.12 337
9121.02 326
9121.92 311
9122.82 303
9123.72 338
9124.63 339
9125.53 287
9126.43 333
9127.33 419
9128.23 356
9129.14 310
9130.04 313
9130.94 321
9131.84 306
9132.74 363
9133.65 353
9134.55 313
9135.45 304
9136.35 367
9137.26 357
9138.16 321
9139.06 329
9139.96 319
9140.87 341
9141.77 326
9142.67 302
9143.57 327
9144.48 334
9145.38 339
9146.28 292
9147.19 298
9148.09 312
9148.99 313
9149.90 344
9150.80 371
9151.70 322
9152.60 313
9153.51 288
9154.41 342
9155.31 322
9156.22 305
9157.12 324
9158.02 359
9158.93 328
9159.83 352
9160.74 328
9161.64 349
9162.54 315
9163.45 329
9164.35 295
9165.25 337
9166.16 347
9167.06 331
9167.97 322
9168.87 311
9169.77 349
9170.68 321
9171.58 323
9172.49 334
9173.39 358
9174.30 333
9175.20 360
9176.10 337
9177.01 377
9177.91 357
9178.82 373
9179.72 347
9180.63 308
9181.53 337
9182.44 360
9183.34 348
9184.25 341
9185.15 390
9186.05 336
9186.96 329
9187.86 340
9188.77 365
9189.67 322
9190.58 339
9191.48 314
9192.39 313
9193.30 318
9194.20 333
9195.11 335
9196.01 330
9196.92 314
9197.82 299
9198.73 273
9199.63 288
9200.54 289
9201.44 322
9202.35 300
9203.26 311
9204.16 383
9205.07 354
9205.97 329
9206.88 334
9207.78 350
9208.69 312
9209.60 334
9210.50 359
9211.41 321
9212.32 310
9213.22 330
9214.13 348
9215.03 337
9215.94 346
9216.85 267
9217.75 341
9218.66 305
9219.57 283
9220.47 319
9221.38 320
9222.29 317
9223.19 306
9224.10 301
9225.01 276
9225.91 356
9226.82 327
9227.73 333
9228.63 330
9229.54 322
9230.45 307
9231.36 372
9232.26 330
9233.17 290
9234.08 286
9234.98 332
9235.89 340
9236.80 305
9237.71 342
9238.61 331
9239.52 312
9240.43 328
9241.34 301
9242.24 329
9243.15 337
9244.06 343
9244.97 315
9245.87 321
9246.78 312
9247.69 281
9248.60 285
9249.51 326
9250.41 334
9251.32 302
9252.23 309
9253.14 277
9254.05 293
9254.96 302
9255.86 291
9256.77 335
9257.68 320
9258.59 306
9259.50 295
9260.41 305
9261.31 370
9262.22 366
9263.13 317
9264.04 343
9264.95 305
9265.86 364
9266.77 338
9267.68 302
9268.58 320
9269.49 308
9270.40 293
9271.31 304
9272.22 326
9273.13 281
9274.04 285
9274.95 319
9275.86 349
9276.77 335
9277.68 361
9278.59 296
9279.50 287
9280.40 321
9281.31 352
9282.22 285
9283.13 259
9284.04 284
9284.95 311
9285.86 304
9286.77 284
9287.68 273
9288.59 299
9289.50 377
9290.41 398
9291.32 322
9292.23 342
9293.14 324
9294.05 289
9294.96 309
9295.87 294
9296.78 292
9297.69 302
9298.60 341
9299.52 280
9300.43 286
9301.34 336
9302.25 328
9303.16 328
9304.07 285
9304.98 270
9305.89 338
9306.80 328
9307.71 293
9308.62 284
9309.53 353
9310.44 376
9311.36 321
9312.27 324
9313.18 320
9314.09 314
9315.00 316
9315.91 265
9316.82 312
9317.73 288
9318.64 269
9319.56 321
9320.47 351
9321.38 300
9322.29 291
9323.20 300
9324.11 286
9325.03 297
9325.94 286
9326.85 329
9327.76 335
9328.67 340
9329.59 317
9330.50 313
9331.41 338
9332.32 314
9333.23 297
9334.15 304
9335.06 319
9335.97 315
9336.88 321
9337.79 299
9338.71 298
9339.62 302
9340.53 325
9341.44 288
9342.36 277
9343.27 292
9344.18 340
9345.09 316
9346.01 382
9346.92 320
9347.83 328
9348.75 311
9349.66 357
9350.57 296
9351.48 286
9352.40 327
9353.31 340
9354.22 362
9355.14 326
9356.05 324
9356.96 300
9357.88 329
9358.79 309
9359.70 314
9360.62 312
9361.53 309
9362.44 328
9363.36 294
9364.27 325
9365.19 321
9366.10 298
9367.01 338
9367.93 274
9368.84 293
9369.75 303
9370.67 307
9371.58 321
9372.50 315
9373.41 349
9374.32 335
9375.24 303
9376.15 292
9377.07 313
9377.98 311
9378.90 319
9379.81 322
9380.72 330
9381.64 325
9382.55 290
9383.47 255
9384.38 304
9385.30 316
9386.21 350
9387.13 375
9388.04 310
9388.96 356
9389.87 395
9390.79 365
9391.70 307
9392.62 311
9393.53 330
9394.45 317
9395.36 322
9396.28 332
9397.19 331
9398.11 300
9399.02 311
9399.94 318
9400.85 333
9401.77 300
9402.68 331
9403.60 356
9404.52 306
9405.43 295
9406.35 361
9407.26 355
9408.18 326
9409.09 341
9410.01 358
9410.93 329
9411.84 328
9412.76 365
9413.67 326
9414.59 340
9415.51 329
9416.42 344
9417.34 305
9418.26 295
9419.17 294
9420.09 335
9421.00 407
9421.92 326
9422.84 275
9423.75 287
9424.67 339
9425.59 321
9426.50 319
9427.42 279
9428.34 298
9429.25 327
9430.17 342
9431.09 274
9432.00 277
9432.92 339
9433.84 316
9434.76 339
9435.67 328
9436.59 362
9437.51 355
9438.42 314
9439.34 320
9440.26 314
9441.18 316
9442.09 347
9443.01 358
9443.93 373
9444.85 381
9445.76 336
9446.68 314
9447.60 297
9448.52 323
9449.43 356
9450.35 389
9451.27 387
9452.19 332
9453.11 316
9454.02 411
9454.94 413
9455.86 382
9456.78 351
9457.70 335
9458.62 392
9459.53 367
9460.45 343
9461.37 294
9462.29 330
9463.21 365
9464.13 344
9465.04 358
9465.96 325
9466.88 342
9467.80 317
9468.72 356
9469.64 291
9470.56 276
9471.48 324
9472.39 299
9473.31 315
9474.23 352
9475.15 358
9476.07 355
9476.99 327
9477.91 326
9478.83 326
9479.75 326
9480.67 343
9481.59 342
9482.51 328
9483.42 355
9484.34 323
9485.26 358
9486.18 327
9487.10 308
9488.02 321
9488.94 340
9489.86 350
9490.78 304
9491.70 342
9492.62 415
9493.54 375
9494.46 285
9495.38 322
9496.30 349
9497.22 319
9498.14 326
9499.06 295
9499.98 305
9500.90 294
9501.82 330
9502.74 349
9503.66 306
9504.58 303
9505.50 356
9506.43 299
9507.35 313
9508.27 297
9509.19 306
9510.11 289
9511.03 292
9511.95 313
9512.87 308
9513.79 322
9514.71 313
9515.63 332
9516.55 348
9517.48 297
9518.40 342
9519.32 337
9520.24 321
9521.16 303
9522.08 309
9523.00 318
9523.92 324
9524.85 306
9525.77 327
9526.69 303
9527.61 339
9528.53 353
9529.45 352
9530.38 361
9531.30 304
9532.22 344
9533.14 349
9534.06 319
9534.98 336
9535.91 323
9536.83 331
9537.75 359
9538.67 343
9539.60 322
9540.52 318
9541.44 326
9542.36 284
9543.28 345
9544.21 300
9545.13 303
9546.05 318
9546.97 345
9547.90 321
9548.82 330
9549.74 337
9550.66 303
9551.59 325
9552.51 348
9553.43 307
9554.36 283
9555.28 358
9556.20 301
9557.13 316
9558.05 280
9558.97 315
9559.89 318
9560.82 348
9561.74 347
9562.66 372
9563.59 330
9564.51 351
9565.43 299
9566.36 350
9567.28 332
9568.20 333
9569.13 347
9570.05 363
9570.98 344
9571.90 349
9572.82 315
9573.75 348
9574.67 311
9575.60 302
9576.52 314
9577.44 325
9578.37 370
9579.29 291
9580.22 346
9581.14 352
9582.06 354
9582.99 329
9583.91 308
9584.84 325
9585.76 360
9586.69 313
9587.61 337
9588.53 359
9589.46 367
9590.38 337
9591.31 300
9592.23 307
9593.16 360
9594.08 352
9595.01 298
9595.93 327
9596.86 356
9597.78 369
9598.71 389
9599.63 375
9600.56 344
9601.48 342
9602.41 358
9603.33 377
9604.26 401
9605.18 365
9606.11 334
9607.03 366
9607.96 393
9608.89 345
9609.81 340
9610.74 363
9611.66 348
9612.59 342
9613.51 324
9614.44 315
9615.37 357
9616.29 425
9617.22 367
9618.14 355
9619.07 397
9620.00 396
9620.92 378
9621.85 381
9622.77 346
9623.70 387
9624.63 308
9625.55 314
9626.48 333
9627.41 347
9628.33 410
9629.26 381
9630.19 329
9631.11 356
9632.04 337
9632.97 390
9633.89 399
9634.82 421
9635.75 370
9636.67 405
9637.60 384
9638.53 385
9639.45 349
9640.38 359
9641.31 413
9642.23 390
9643.16 350
9644.09 335
9645.02 367
9645.94 402
9646.87 343
9647.80 358
9648.73 310
9649.65 360
9650.58 392
9651.51 344
9652.44 359
9653.36 413
9654.29 421
9655.22 369
9656.15 371
9657.08 375
9658.00 377
9658.93 371
9659.86 376
9660.79 347
9661.72 398
9662.64 400
9663.57 373
9664.50 409
9665.43 425
9666.36 370
9667.28 397
9668.21 378
9669.14 368
9670.07 372
9671.00 371
9671.93 386
9672.86 331
9673.78 380
9674.71 400
9675.64 407
9676.57 389
9677.50 451
9678.43 455
9679.36 418
9680.29 424
9681.21 374
9682.14 425
9683.07 385
9684.00 397
9684.93 403
9685.86 445
9686.79 415
9687.72 399
9688.65 448
9689.58 411
9690.51 369
9691.44 400
9692.37 406
9693.30 371
9694.23 377
9695.16 426
9696.09 355
9697.02 421
9697.94 416
9698.87 397
9699.80 474
9700.73 417
9701.66 451
9702.59 389
9703.52 453
9704.45 474
9705.39 425
9706.32 457
9707.25 430
9708.18 390
9709.11 429
9710.04 407
9710.97 436
9711.90 395
9712.83 333
9713.76 367
9714.69 393
9715.62 376
9716.55 406
9717.48 403
9718.41 411
9719.34 403
9720.27 421
9721.21 449
9722.14 484
9723.07 440
9724.00 390
9724.93 398
9725.86 465
9726.79 390
9727.72 409
9728.65 411
9729.59 358
9730.52 336
9731.45 358
9732.38 359
9733.31 334
9734.24 357
9735.17 407
9736.11 379
9737.04 348
9737.97 372
9738.90 364
9739.83 393
9740.77 360
9741.70 392
9742.63 367
9743.56 359
9744.49 341
9745.43 336
9746.36 357
9747.29 379
9748.22 344
9749.15 386
9750.09 383
9751.02 366
9751.95 326
9752.88 326
9753.82 329
9754.75 339
9755.68 348
9756.61 393
9757.55 377
9758.48 350
9759.41 344
9760.35 361
9761.28 339
9762.21 340
9763.14 359
9764.08 322
9765.01 345
9765.94 344
9766.88 346
9767.81 351
9768.74 383
9769.68 371
9770.61 379
9771.54 415
9772.48 335
9773.41 352
9774.34 332
9775.28 340
9776.21 379
9777.14 369
9778.08 350
9779.01 350
9779.94 335
9780.88 382
9781.81 345
9782.75 344
9783.68 394
9784.61 350
9785.55 370
9786.48 356
9787.42 335
9788.35 376
9789.28 351
9790.22 368
9791.15 348
9792.09 357
9793.02 319
9793.96 355
9794.89 367
9795.83 343
9796.76 308
9797.69 304
9798.63 346
9799.56 325
9800.50 289
9801.43 315
9802.37 317
9803.30 309
9804.24 299
9805.17 343
9806.11 374
9807.04 336
9807.98 315
9808.91 334
9809.85 301
9810.78 290
9811.72 318
9812.65 322
9813.59 281
9814.53 272
9815.46 281
9816.40 324
9817.33 308
9818.27 319
9819.20 318
9820.14 292
9821.07 298
9822.01 310
9822.95 309
9823.88 281
9824.82 300
9825.75 293
9826.69 290
9827.63 297
9828.56 346
9829.50 318
9830.43 298
9831.37 334
9832.31 356
9833.24 330
9834.18 299
9835.12 310
9836.05 328
9836.99 314
9837.93 350
9838.86 339
9839.80 324
9840.73 349
9841.67 362
9842.61 288
9843.55 327
9844.48 272
9845.42 300
9846.36 290
9847.29 287
9848.23 346
9849.17 301
9850.10 338
9851.04 341
9851.98 314
9852.92 300
9853.85 305
9854.79 288
9855.73 290
9856.67 318
9857.60 332
9858.54 283
9859.48 299
9860.42 305
9861.35 321
9862.29 316
9863.23 310
9864.17 300
9865.10 272
9866.04 291
9866.98 319
9867.92 339
9868.86 297
9869.79 286
9870.73 254
9871.67 279
9872.61 323
9873.55 294
9874.48 267
9875.42 255
9876.36 305
9877.30 287
9878.24 283
9879.18 304
9880.12 288
9881.05 280
9881.99 277
9882.93 277
9883.87 280
9884.81 307
9885.75 338
9886.69 308
9887.63 274
9888.56 294
9889.50 300
9890.44 280
9891.38 287
9892.32 281
9893.26 326
9894.20 289
9895.14 296
9896.08 266
9897.02 272
9897.96 276
9898.90 275
9899.84 309
9900.77 309
9901.71 249
9902.65 267
9903.59 279
9904.53 280
9905.47 296
9906.41 282
9907.35 263
9908.29 317
9909.23 302
9910.17 284
9911.11 268
9912.05 290
9912.99 290
9913.93 368
9914.87 357
9915.81 345
9916.75 296
9917.69 312
9918.63 287
9919.57 254
9920.52 277
9921.46 240
9922.40 283
9923.34 274
9924.28 265
9925.22 263
9926.16 296
9927.10 327
9928.04 355
9928.98 315
9929.92 322
9930.86 350
9931.80 313
9932.75 326
9933.69 356
9934.63 321
9935.57 361
9936.51 344
9937.45 321
9938.39 305
9939.33 295
9940.28 251
9941.22 277
9942.16 310
9943.10 329
9944.04 312
9944.98 255
9945.92 302
9946.87 277
9947.81 267
9948.75 292
9949.69 288
9950.63 279
9951.58 257
9952.52 280
9953.46 260
9954.40 292
9955.34 274
9956.29 271
9957.23 266
9958.17 280
9959.11 260
9960.06 263
9961.00 287
9961.94 255
9962.88 303
9963.83 294
9964.77 292
9965.71 318
9966.65 326
9967.60 268
9968.54 245
9969.48 242
9970.42 286
9971.37 290
9972.31 276
9973.25 263
9974.20 235
9975.14 246
9976.08 251
9977.03 273
9977.97 273
9978.91 247
9979.86 265
9980.80 276
9981.74 276
9982.69 246
9983.63 237
9984.57 235
9985.52 272
9986.46 265
9987.40 257
9988.35 300
9989.29 288
9990.23 310
9991.18 280
9992.12 291
9993.07 273
9994.01 252
9994.95 254
9995.90 264
9996.84 257
9997.79 265
9998.73 282
9999.67 261
10000.62 317
10001.56 270
10002.51 252
10003.45 229
10004.40 268
10005.34 321
10006.29 282
10007.23 280
10008.17 304
10009.12 308
10010.06 249
10011.01 287
10011.95 251
10012.90 260
10013.84 247
10014.79 294
10015.73 272
10016.68 230
10017.62 255
10018.57 282
10019.51 297
10020.46 305
10021.40 272
10022.35 256
10023.29 284
10024.24 273
10025.19 271
10026.13 281
10027.08 255
10028.02 222
10028.97 233
10029.91 264
10030.86 244
10031.80 240
10032.75 258
10033.70 261
10034.64 240
10035.59 275
10036.53 306
10037.48 279
10038.43 258
10039.37 261
10040.32 260
10041.26 293
10042.21 290
10043.16 297
10044.10 284
10045.05 218
10046.00 235
10046.94 251
10047.89 277
10048.84 328
10049.78 324
10050.73 269
10051.68 235
10052.62 238
10053.57 252
10054.52 283
10055.46 279
10056.41 266
10057.36 210
10058.30 244
10059.25 248
10060.20 218
10061.15 235
10062.09 272
10063.04 247
10063.99 252
10064.93 263
10065.88 247
10066.83 258
10067.78 270
10068.72 252
10069.67 213
10070.62 263
10071.57 272
10072.51 273
10073.46 290
10074.41 247
10075.36 245
10076.31 258
10077.25 230
10078.20 224
10079.15 251
10080.10 247
10081.05 238
10081.99 240
10082.94 265
10083.89 227
10084.84 247
10085.79 215
10086.74 233
10087.68 259
10088.63 242
10089.58 217
10090.53 249
10091.48 225
10092.43 259
10093.37 257
10094.32 271
10095.27 245
10096.22 244
10097.17 239
10098.12 221
10099.07 216
10100.02 259
10100.97 256
10101.91 249
10102.86 270
10103.81 243
10104.76 259
10105.71 272
10106.66 249
10107.61 228
10108.56 236
10109.51 242
10110.46 257
10111.41 276
10112.36 245
10113.31 253
10114.26 242
10115.21 254
10116.16 265
10117.11 222
10118.06 258
10119.01 252
10119.96 261
10120.91 272
10121.86 247
10122.81 251
10123.76 227
10124.71 220
10125.66 232
10126.61 273
10127.56 260
10128.51 240
10129.46 254
10130.41 217
10131.36 236
10132.31 274
10133.26 249
10134.21 241
10135.16 246
10136.11 260
10137.06 262
10138.01 294
10138.96 233
10139.91 211
10140.86 290
10141.82 242
10142.77 260
10143.72 227
10144.67 236
10145.62 246
10146.57 231
10147.52 279
10148.47 260
10149.42 272
10150.38 261
10151.33 240
10152.28 264
10153.23 285
10154.18 279
10155.13 216
10156.09 236
10157.04 255
10157.99 286
10158.94 249
10159.89 250
10160.84 248
10161.80 223
10162.75 262
10163.70 258
10164.65 294
10165.60 251
10166.56 258
10167.51 277
10168.46 233
10169.41 250
10170.36 239
10171.32 258
10172.27 229
10173.22 271
10174.17 253
10175.13 255
10176.08 247
10177.03 252
10177.98 254
10178.94 279
10179.89 252
10180.84 276
10181.80 255
10182.75 260
10183.70 240
10184.65 268
10185.61 274
10186.56 265
10187.51 237
10188.47 262
10189.42 245
10190.37 235
10191.33 265
10192.28 251
10193.23 294
10194.19 266
10195.14 241
10196.09 248
10197.05 277
10198.00 249
10198.95 259
10199.91 311
10200.86 309
10201.82 278
10202.77 233
10203.72 258
10204.68 246
10205.63 272
10206.58 265
10207.54 269
10208.49 262
10209.45 271
10210.40 260
10211.36 282
10212.31 287
10213.26 265
10214.22 247
10215.17 247
10216.13 271
10217.08 295
10218.04 260
10218.99 264
10219.94 252
10220.90 266
10221.85 291
10222.81 283
10223.76 283
10224.72 247
10225.67 260
10226.63 251
10227.58 263
10228.54 286
10229.49 240
10230.45 259
10231.40 330
10232.36 277
10233.31 262
10234.27 289
10235.22 251
10236.18 216
10237.14 267
10238.09 254
10239.05 261
10240.00 242
10240.96 269
10241.91 272
10242.87 281
10243.82 290
10244.78 259
10245.74 229
10246.69 233
10247.65 247
10248.60 270
10249.56 270
10250.52 220
10251.47 249
10252.43 267
10253.38 247
10254.34 233
10255.30 275
10256.25 259
10257.21 289
10258.17 245
10259.12 229
10260.08 255
10261.04 247
10261.99 211
10262.95 196
10263.91 236
10264.86 258
10265.82 244
10266.78 224
10267.73 221
10268.69 238
10269.65 221
10270.60 207
10271.56 233
10272.52 235
10273.47 215
10274.43 274
10275.39 237
10276.35 259
10277.30 247
10278.26 230
10279.22 233
10280.18 212
10281.13 236
10282.09 254
10283.05 263
10284.01 268
10284.96 252
10285.92 264
10286.88 234
10287.84 245
10288.79 226
10289.75 237
10290.71 243
10291.67 210
10292.63 219
10293.58 267
10294.54 233
10295.50 262
10296.46 297
10297.42 256
10298.38 232
10299.33 238
10300.29 234
10301.25 241
10302.21 241
10303.17 258
10304.13 243
10305.08 239
10306.04 252
10307.00 211
10307.96 203
10308.92 231
10309.88 241
10310.84 244
10311.80 250
10312.75 235
10313.71 235
10314.67 224
10315.63 227
10316.59 261
10317.55 227
10318.51 240
10319.47 279
10320.43 225
10321.39 236
10322.35 219
10323.31 266
10324.27 253
10325.23 257
10326.18 248
10327.14 246
10328.10 222
10329.06 244
10330.02 224
10330.98 196
10331.94 233
10332.90 234
10333.86 245
10334.82 236
10335.78 182
10336.74 216
10337.70 245
10338.66 291
10339.62 283
10340.58 223
10341.54 257
10342.50 246
10343.46 225
10344.43 236
10345.39 252
10346.35 242
10347.31 245
10348.27 228
10349.23 235
10350.19 253
10351.15 248
10352.11 200
10353.07 214
10354.03 240
10354.99 236
10355.95 247
10356.91 231
10357.88 229
10358.84 247
10359.80 220
10360.76 239
10361.72 209
10362.68 237
10363.64 238
10364.60 198
10365.57 234
10366.53 229
10367.49 214
10368.45 199
10369.41 205
10370.37 250
10371.34 251
10372.30 213
10373.26 202
10374.22 246
10375.18 244
10376.14 229
10377.11 210
10378.07 216
10379.03 234
10379.99 257
10380.95 223
10381.92 234
10382.88 278
10383.84 193
10384.80 214
10385.77 253
10386.73 254
10387.69 266
10388.65 244
10389.62 236
10390.58 237
10391.54 216
10392.50 216
10393.47 230
10394.43 220
10395.39 212
10396.35 257
10397.32 276
10398.28 217
10399.24 200
10400.21 242
10401.17 235
10402.13 259
10403.10 262
10404.06 202
10405.02 203
10405.99 255
10406.95 273
10407.91 246
10408.88 226
10409.84 239
10410.80 242
10411.77 232
10412.73 200
10413.69 197
10414.66 205
10415.62 216
10416.58 212
10417.55 218
10418.51 221
10419.48 215
10420.44 246
10421.40 260
10422.37 220
10423.33 208
10424.30 230
10425.26 270
10426.23 253
10427.19 238
10428.15 290
10429.12 226
10430.08 254
10431.05 205
10432.01 277
10432.98 216
10433.94 213
10434.91 225
10435.87 220
10436.83 199
10437.80 226
10438.76 246
10439.73 254
10440.69 238
10441.66 227
10442.62 244
10443.59 224
10444.55 218
10445.52 235
10446.48 228
10447.45 205
10448.41 216
10449.38 254
10450.35 246
10451.31 249
10452.28 212
10453.24 213
10454.21 213
10455.17 202
10456.14 219
10457.10 240
10458.07 225
10459.04 220
10460.00 230
10460.97 245
10461.93 225
10462.90 230
10463.87 205
10464.83 209
10465.80 240
10466.76 211
10467.73 210
10468.70 228
10469.66 249
10470.63 222
10471.59 226
10472.56 234
10473.53 214
10474.49 216
10475.46 224
10476.43 214
10477.39 194
10478.36 197
10479.33 232
10480.29 217
10481.26 228
10482.23 278
10483.19 275
10484.16 243
10485.13 222
10486.09 252
10487.06 204
10488.03 238
10489.00 247
10489.96 222
10490.93 222
10491.90 207
10492.87 197
10493.83 245
10494.80 243
10495.77 197
10496.73 234
10497.70 228
10498.67 243
10499.64 207
10500.61 233
10501.57 242
10502.54 236
10503.51 259
10504.48 267
10505.44 249
10506.41 228
10507.38 224
10508.35 249
10509.32 239
10510.28 212
10511.25 215
10512.22 226
10513.19 238
10514.16 213
10515.13 234
10516.09 208
10517.06 217
10518.03 243
10519.00 241
10519.97 227
10520.94 236
10521.91 229
10522.87 229
10523.84 261
10524.81 245
10525.78 259
10526.75 221
10527.72 282
10528.69 230
10529.66 212
10530.63 194
10531.59 222
10532.56 267
10533.53 242
10534.50 254
10535.47 223
10536.44 266
10537.41 246
10538.38 208
10539.35 231
10540.32 234
10541.29 215
10542.26 240
10543.23 249
10544.20 226
10545.17 237
10546.14 258
10547.11 261
10548.08 226
10549.05 204
10550.02 248
10550.99 243
10551.96 214
10552.93 213
10553.90 232
10554.87 230
10555.84 225
10556.81 252
10557.78 213
10558.75 241
10559.72 193
10560.69 249
10561.66 225
10562.63 223
10563.60 268
10564.57 272
10565.54 266
10566.51 289
10567.48 252
10568.45 236
10569.42 248
10570.40 269
10571.37 272
10572.34 247
10573.31 235
10574.28 240
10575.25 237
10576.22 203
10577.19 180
10578.16 223
10579.14 223
10580.11 240
10581.08 214
10582.05 221
10583.02 254
10583.99 242
10584.96 222
10585.94 253
10586.91 231
10587.88 225
10588.85 224
10589.82 215
10590.79 195
10591.77 226
10592.74 212
10593.71 237
10594.68 211
10595.65 211
10596.63 221
10597.60 254
10598.57 260
10599.54 220
10600.52 213
10601.49 221
10602.46 241
10603.43 237
10604.41 199
10605.38 195
10606.35 211
10607.32 226
10608.30 262
10609.27 227
10610.24 210
10611.21 243
10612.19 228
10613.16 241
10614.13 198
10615.11 218
10616.08 226
10617.05 247
10618.02 260
10619.00 222
10619.97 253
10620.94 239
10621.92 242
10622.89 244
10623.86 247
10624.84 275
10625.81 230
10626.78 240
10627.76 237
10628.73 246
10629.71 261
10630.68 234
10631.65 224
10632.63 249
10633.60 286
10634.57 252
10635.55 234
10636.52 242
10637.50 217
10638.47 208
10639.44 223
10640.42 240
10641.39 218
10642.37 207
10643.34 256
10644.31 252
10645.29 207
10646.26 219
10647.24 230
10648.21 243
10649.19 227
10650.16 223
10651.14 214
10652.11 233
10653.09 217
10654.06 204
10655.04 215
10656.01 213
10656.98 213
10657.96 201
10658.93 252
10659.91 219
10660.88 208
10661.86 235
10662.84 218
10663.81 229
10664.79 211
10665.76 226
10666.74 198
10667.71 197
10668.69 220
10669.66 211
10670.64 234
10671.61 215
10672.59 233
10673.56 238
10674.54 235
10675.52 251
10676.49 224
10677.47 231
10678.44 217
10679.42 232
10680.40 227
10681.37 204
10682.35 250
10683.32 220
10684.30 223
10685.28 253
10686.25 225
10687.23 234
10688.20 246
10689.18 265
10690.16 201
10691.13 242
10692.11 216
10693.09 188
10694.06 225
10695.04 211
10696.02 225
10696.99 214
10697.97 220
10698.95 199
10699.92 214
10700.90 240
10701.88 255
10702.85 230
10703.83 232
10704.81 211
10705.79 248
10706.76 241
10707.74 214
10708.72 254
10709.70 234
10710.67 204
10711.65 216
10712.63 222
10713.60 226
10714.58 253
10715.56 231
10716.54 213
10717.52 210
10718.49 232
10719.47 225
10720.45 206
10721.43 207
10722.40 191
10723.38 220
10724.36 212
10725.34 212
10726.32 216
10727.29 230
10728.27 236
10729.25 233
10730.23 199
10731.21 191
10732.19 249
10733.16 227
10734.14 233
10735.12 201
10736.10 198
10737.08 206
10738.06 219
10739.03 250
10740.01 219
10740.99 230
10741.97 222
10742.95 209
10743.93 265
10744.91 252
10745.89 218
10746.87 233
10747.84 249
10748.82 222
10749.80 221
10750.78 230
10751.76 227
10752.74 226
10753.72 217
10754.70 230
10755.68 207
10756.66 223
10757.64 257
10758.62 260
10759.60 252
10760.58 259
10761.56 210
10762.54 222
10763.52 224
10764.50 225
10765.48 239
10766.45 254
10767.43 257
10768.41 267
10769.39 234
10770.38 228
10771.36 215
10772.34 205
10773.32 212
10774.30 216
10775.28 223
10776.26 268
10777.24 218
10778.22 224
10779.20 220
10780.18 198
10781.16 191
10782.14 244
10783.12 236
10784.10 235
10785.08 222
10786.06 234
10787.04 238
10788.02 261
10789.00 208
10789.99 188
10790.97 232
10791.95 223
10792.93 234
10793.91 224
10794.89 219
10795.87 230
10796.85 234
10797.84 224
10798.82 242
10799.80 217
10800.78 211
10801.76 225
10802.74 218
10803.72 240
10804.71 246
10805.69 214
10806.67 221
10807.65 245
10808.63 255
10809.61 212
10810.60 217
10811.58 227
10812.56 257
10813.54 279
10814.52 254
10815.51 219
10816.49 227
10817.47 257
10818.45 214
10819.44 242
10820.42 281
10821.40 273
10822.38 244
10823.37 235
10824.35 222
10825.33 243
10826.31 219
10827.30 242
10828.28 263
10829.26 278
10830.24 201
10831.23 263
10832.21 260
10833.19 296
10834.18 250
10835.16 249
10836.14 244
10837.13 221
10838.11 236
10839.09 205
10840.07 247
10841.06 228
10842.04 243
10843.02 251
10844.01 250
10844.99 233
10845.98 218
10846.96 216
10847.94 270
10848.93 202
10849.91 192
10850.89 221
10851.88 251
10852.86 236
10853.84 236
10854.83 278
10855.81 232
10856.80 240
10857.78 241
10858.77 248
10859.75 209
10860.73 219
10861.72 181
10862.70 222
10863.69 241
10864.67 255
10865.66 265
10866.64 269
10867.62 240
10868.61 244
10869.59 229
10870.58 239
10871.56 259
10872.55 242
10873.53 294
10874.52 257
10875.50 244
10876.49 225
10877.47 219
10878.46 241
10879.44 233
10880.43 293
10881.41 271
10882.40 259
10883.38 284
10884.37 244
10885.35 259
10886.34 284
10887.32 279
10888.31 255
10889.29 264
10890.28 281
10891.27 255
10892.25 259
10893.24 266
10894.22 243
10895.21 246
10896.19 237
10897.18 243
10898.17 299
10899.15 262
10900.14 275
10901.12 263
10902.11 293
10903.10 243
10904.08 249
10905.07 298
10906.05 259
10907.04 231
10908.03 270
10909.01 271
10910.00 265
10910.99 281
10911.97 265
10912.96 284
10913.95 297
10914.93 298
10915.92 278
10916.91 276
10917.89 268
10918.88 280
10919.87 260
10920.85 253
10921.84 259
10922.83 263
10923.81 276
10924.80 298
10925.79 259
10926.78 242
10927.76 280
10928.75 244
10929.74 252
10930.73 255
10931.71 266
10932.70 315
10933.69 302
10934.68 311
10935.66 268
10936.65 244
10937.64 275
10938.63 254
10939.61 267
10940.60 285
10941.59 259
10942.58 294
10943.57 262
10944.55 280
10945.54 283
10946.53 320
10947.52 299
10948.51 283
10949.49 300
10950.48 347
10951.47 331
10952.46 298
10953.45 313
10954.44 279
10955.42 333
10956.41 294
10957.40 318
10958.39 284
10959.38 338
10960.37 343
10961.36 347
10962.34 313
10963.33 357
10964.32 365
10965.31 352
10966.30 355
10967.29 347
10968.28 334
10969.27 341
10970.26 329
10971.25 308
10972.24 297
10973.22 260
10974.21 303
10975.20 262
10976.19 272
10977.18 298
10978.17 338
10979.16 288
10980.15 308
10981.14 316
10982.13 303
10983.12 305
10984.11 289
10985.10 284
10986.09 310
10987.08 317
10988.07 339
10989.06 349
10990.05 330
10991.04 347
10992.03 289
10993.02 284
10994.01 278
10995.00 319
10995.99 324
10996.98 299
10997.97 307
10998.96 316
10999.95 345
11000.94 302
11001.93 365
11002.92 330
11003.92 351
11004.91 361
11005.90 400
11006.89 402
11007.88 364
11008.87 398
11009.86 382
11010.85 358
11011.84 310
11012.83 319
11013.82 308
11014.82 302
11015.81 317
11016.80 322
11017.79 279
11018.78 291
11019.77 271
11020.76 327
11021.76 278
11022.75 313
11023.74 303
11024.73 276
11025.72 308
11026.71 317
11027.70 260
11028.70 285
11029.69 329
11030.68 265
11031.67 302
11032.66 301
11033.66 289
11034.65 306
11035.64 310
11036.63 270
11037.62 277
11038.62 297
11039.61 297
11040.60 280
11041.59 298
11042.59 283
11043.58 275
11044.57 301
11045.56 278
11046.56 277
11047.55 273
11048.54 300
11049.53 261
11050.53 270
11051.52 330
11052.51 329
11053.51 277
11054.50 281
11055.49 277
11056.49 283
11057.48 297
11058.47 274
11059.46 286
11060.46 265
11061.45 302
11062.44 271
11063.44 289
11064.43 285
11065.42 253
11066.42 271
11067.41 278
11068.41 277
11069.40 269
11070.39 265
11071.39 253
11072.38 254
11073.37 291
11074.37 306
11075.36 305
11076.36 276
11077.35 286
11078.34 301
11079.34 282
11080.33 292
11081.33 256
11082.32 290
11083.31 251
11084.31 272
11085.30 292
11086.30 280
11087.29 298
11088.29 300
11089.28 261
11090.28 254
11091.27 251
11092.27 262
11093.26 294
11094.25 271
11095.25 269
11096.24 255
11097.24 236
11098.23 216
11099.23 251
11100.22 264
11101.22 253
11102.21 231
11103.21 264
11104.20 286
11105.20 274
11106.20 254
11107.19 258
11108.19 266
11109.18 248
11110.18 277
11111.17 266
11112.17 259
11113.16 245
11114.16 234
11115.15 269
11116.15 277
11117.15 284
11118.14 240
11119.14 297
11120.13 284
11121.13 263
11122.13 275
11123.12 266
11124.12 227
11125.11 246
11126.11 255
11127.11 258
11128.10 258
11129.10 254
11130.10 296
11131.09 273
11132.09 259
11133.09 274
11134.08 286
11135.08 241
11136.07 277
11137.07 300
11138.07 263
11139.07 265
11140.06 274
11141.06 294
11142.06 294
11143.05 289
11144.05 287
11145.05 274
11146.04 244
11147.04 234
11148.04 259
11149.04 234
11150.03 222
11151.03 237
11152.03 239
11153.02 273
11154.02 207
11155.02 202
11156.02 288
11157.01 321
11158.01 267
11159.01 256
11160.01 282
11161.01 251
11162.00 219
11163.00 250
11164.00 271
11165.00 237
11165.99 267
11166.99 236
11167.99 208
11168.99 247
11169.99 324
11170.99 285
11171.98 256
11172.98 242
11173.98 274
11174.98 245
11175.98 245
11176.98 275
11177.97 248
11178.97 256
11179.97 255
11180.97 259
11181.97 271
11182.97 244
11183.97 240
11184.96 205
11185.96 241
11186.96 241
11187.96 243
11188.96 243
11189.96 227
11190.96 228
11191.96 241
11192.96 229
11193.96 253
11194.96 248
11195.96 239
11196.95 238
11197.95 263
11198.95 262
11199.95 262
11200.95 296
11201.95 246
11202.95 261
11203.95 288
11204.95 268
11205.95 234
11206.95 216
11207.95 236
11208.95 230
11209.95 251
11210.95 281
11211.95 282
11212.95 309
11213.95 263
11214.95 268
11215.95 261
11216.95 241
11217.95 227
11218.95 233
11219.95 268
11220.95 250
11221.95 238
11222.95 242
11223.95 250
11224.95 244
11225.96 237
11226.96 224
11227.96 258
11228.96 263
11229.96 218
11230.96 234
11231.96 278
11232.96 269
11233.96 263
11234.96 239
11235.96 261
11236.97 268
11237.97 267
11238.97 250
11239.97 212
11240.97 210
11241.97 245
11242.97 216
11243.98 214
11244.98 241
11245.98 237
11246.98 229
11247.98 269
11248.98 280
11249.98 267
11250.99 213
11251.99 208
11252.99 265
11253.99 231
11254.99 230
11256.00 242
11257.00 227
11258.00 270
11259.00 262
11260.00 251
11261.01 228
11262.01 288
11263.01 311
11264.01 259
11265.02 231
11266.02 222
11267.02 262
11268.02 238
11269.03 225
11270.03 291
11271.03 251
11272.03 288
11273.04 237
11274.04 258
11275.04 268
11276.05 261
11277.05 270
11278.05 229
11279.05 227
11280.06 268
11281.06 250
11282.06 265
11283.07 279
11284.07 258
11285.07 253
11286.08 275
11287.08 289
11288.08 333
11289.09 260
11290.09 247
11291.09 266
11292.10 253
11293.10 263
11294.11 244
11295.11 254
11296.11 245
11297.12 250
11298.12 255
11299.13 220
11300.13 254
11301.13 271
11302.14 242
11303.14 249
11304.15 239
11305.15 254
11306.15 249
11307.16 242
11308.16 241
11309.17 236
11310.17 235
11311.18 270
11312.18 251
11313.18 264
11314.19 295
11315.19 269
11316.20 271
11317.20 285
11318.21 270
11319.21 252
11320.22 297
11321.22 273
11322.23 230
11323.23 245
11324.24 282
11325.24 243
11326.25 271
11327.25 244
11328.26 244
11329.26 266
11330.27 267
11331.27 254
11332.28 241
11333.29 214
11334.29 240
11335.30 247
11336.30 256
11337.31 253
11338.31 274
11339.32 224
11340.33 230
11341.33 234
11342.34 244
11343.34 238
11344.35 238
11345.35 259
11346.36 251
11347.37 261
11348.37 246
11349.38 238
11350.39 241
11351.39 249
11352.40 262
11353.40 238
11354.41 250
11355.42 244
11356.42 253
11357.43 259
11358.44 230
11359.44 228
11360.45 233
11361.46 208
11362.46 241
11363.47 239
11364.48 234
11365.48 260
11366.49 259
11367.50 268
11368.50 282
11369.51 224
11370.52 255
11371.53 247
11372.53 259
11373.54 226
11374.55 248
11375.56 278
11376.56 254
11377.57 276
11378.58 262
11379.59 230
11380.59 239
11381.60 262
11382.61 252
11383.62 257
11384.62 227
11385.63 234
11386.64 247
11387.65 248
11388.65 258
11389.66 241
11390.67 293
11391.68 245
11392.69 231
11393.69 245
11394.70 277
11395.71 295
11396.72 258
11397.73 259
11398.74 271
11399.74 231
11400.75 269
11401.76 312
11402.77 293
11403.78 271
11404.79 243
11405.80 256
11406.80 257
11407.81 294
11408.82 309
11409.83 289
11410.84 283
11411.85 281
11412.86 286
11413.87 285
11414.88 272
11415.89 241
11416.89 265
11417.90 258
11418.91 270
11419.92 251
11420.93 255
11421.94 305
11422.95 342
11423.96 290
11424.97 269
11425.98 270
11426.99 295
11428.00 321
11429.01 247
11430.02 273
11431.03 285
11432.04 307
11433.05 273
11434.06 258
11435.07 270
11436.08 312
11437.09 313
11438.10 281
11439.11 275
11440.12 320
11441.13 293
11442.14 318
11443.15 264
11444.16 297
11445.17 235
11446.18 249
11447.19 267
11448.20 297
11449.21 314
11450.22 286
11451.23 281
11452.24 269
11453.25 262
11454.27 313
11455.28 302
11456.29 297
11457.30 311
11458.31 327
11459.32 310
11460.33 282
11461.34 322
11462.35 297
11463.36 281
11464.38 319
11465.39 286
11466.40 313
11467.41 307
11468.42 315
11469.43 329
11470.44 284
11471.46 282
11472.47 294
11473.48 250
11474.49 295
11475.50 308
11476.52 321
11477.53 292
11478.54 326
11479.55 312
11480.56 310
11481.57 348
11482.59 371
11483.60 322
11484.61 376
11485.62 296
11486.64 298
11487.65 299
11488.66 330
11489.67 372
11490.69 332
11491.70 328
11492.71 359
11493.72 343
11494.74 347
11495.75 333
11496.76 354
11497.77 327
11498.79 317
11499.80 301
11500.81 293
11501.83 267
11502.84 231
11503.85 296
11504.86 324
11505.88 302
11506.89 302
11507.90 333
11508.92 339
11509.93 354
11510.94 368
11511.96 350
11512.97 323
11513.98 337
11515.00 338
11516.01 361
11517.02 354
11518.04 356
11519.05 362
11520.07 393
11521.08 344
11522.09 371
11523.11 407
11524.12 337
11525.13 331
11526.15 382
11527.16 390
11528.18 366
11529.19 394
11530.21 430
11531.22 381
11532.23 387
11533.25 363
11534.26 363
11535.28 421
11536.29 412
11537.31 428
11538.32 421
11539.34 384
11540.35 392
11541.36 399
11542.38 400
11543.39 378
11544.41 396
11545.42 397
11546.44 374
11547.45 369
11548.47 400
11549.48 465
11550.50 441
11551.51 382
11552.53 414
11553.54 401
11554.56 453
11555.57 387
11556.59 421
11557.61 409
11558.62 411
11559.64 421
11560.65 449
11561.67 448
11562.68 424
11563.70 459
11564.71 456
11565.73 442
11566.75 442
11567.76 404
11568.78 427
11569.79 474
11570.81 486
11571.83 485
11572.84 467
11573.86 450
11574.87 481
11575.89 502
11576.91 534
11577.92 542
11578.94 489
11579.96 470
11580.97 517
11581.99 519
11583.00 492
11584.02 517
11585.04 537
11586.05 591
11587.07 504
11588.09 526
11589.10 540
11590.12 551
11591.14 582
11592.16 571
11593.17 595
11594.19 595
11595.21 579
11596.22 627
11597.24 631
11598.26 632
11599.28 651
11600.29 602
11601.31 624
11602.33 711
11603.34 753
11604.36 864
11605.38 833
11606.40 924
11607.41 996
11608.43 1090
11609.45 1076
11610.47 1096
11611.49 1100
11612.50 1074
11613.52 924
11614.54 842
11615.56 845
11616.58 717
11617.59 639
11618.61 644
11619.63 613
11620.65 658
11621.67 580
11622.68 560
11623.70 503
11624.72 510
11625.74 472
11626.76 513
11627.78 555
11628.79 498
11629.81 531
11630.83 519
11631.85 531
11632.87 560
11633.89 532
11634.91 551
11635.93 535
11636.94 477
11637.96 521
11638.98 514
11640.00 520
11641.02 499
11642.04 597
11643.06 542
11644.08 538
11645.10 518
11646.12 574
11647.14 593
11648.16 596
11649.17 576
11650.19 523
11651.21 501
11652.23 534
11653.25 487
11654.27 485
11655.29 506
11656.31 517
11657.33 511
11658.35 509
11659.37 469
11660.39 470
11661.41 459
11662.43 443
11663.45 482
11664.47 470
11665.49 492
11666.51 495
11667.53 476
11668.55 508
11669.57 549
11670.59 494
11671.61 538
11672.63 516
11673.65 460
11674.67 509
11675.70 498
11676.72 471
11677.74 526
11678.76 502
11679.78 455
11680.80 483
11681.82 523
11682.84 527
11683.86 566
11684.88 529
11685.90 515
11686.92 520
11687.95 554
11688.97 540
11689.99 519
11691.01 517
11692.03 508
11693.05 478
11694.07 473
11695.10 490
11696.12 453
11697.14 450
11698.16 484
11699.18 547
11700.20 522
11701.22 476
11702.25 486
11703.27 501
11704.29 443
11705.31 514
11706.33 470
11707.36 425
11708.38 442
11709.40 454
11710.42 458
11711.44 439
11712.47 442
11713.49 437
11714.51 442
11715.53 446
11716.56 437
11717.58 481
11718.60 475
11719.62 427
11720.65 457
11721.67 470
11722.69 477
11723.71 439
11724.74 457
11725.76 430
11726.78 438
11727.80 435
11728.83 443
11729.85 407
11730.87 447
11731.90 467
11732.92 438
11733.94 462
11734.97 436
11735.99 419
11737.01 372
11738.04 400
11739.06 358
11740.08 351
11741.11 383
11742.13 394
11743.15 344
11744.18 341
11745.20 379
11746.22 394
11747.25 396
11748.27 380
11749.30 411
11750.32 345
11751.34 373
11752.37 376
11753.39 374
11754.42 362
11755.44 365
11756.46 382
11757.49 370
11758.51 345
11759.54 428
11760.56 396
11761.58 354
11762.61 363
11763.63 399
11764.66 419
11765.68 380
11766.71 352
11767.73 336
11768.76 324
11769.78 328
11770.81 349
11771.83 351
11772.86 296
11773.88 309
11774.91 342
11775.93 353
11776.96 336
11777.98 355
11779.01 350
11780.03 343
11781.06 349
11782.08 312
11783.11 351
11784.13 345
11785.16 333
11786.18 336
11787.21 326
11788.23 362
11789.26 350
11790.28 314
11791.31 299
11792.34 353
11793.36 349
11794.39 326
11795.41 305
11796.44 328
11797.47 320
11798.49 316
11799.52 379
11800.54 339
11801.57 324
11802.60 309
11803.62 314
11804.65 313
11805.67 331
11806.70 326
11807.73 290
11808.75 275
11809.78 303
11810.81 275
11811.83 295
11812.86 314
11813.89 333
11814.91 346
11815.94 308
11816.97 321
11817.99 340
11819.02 304
11820.05 315
11821.07 314
11822.10 304
11823.13 303
11824.16 289
11825.18 282
11826.21 346
11827.24 324
11828.26 342
11829.29 317
11830.32 319
11831.35 288
11832.37 308
11833.40 283
11834.43 304
11835.46 302
11836.48 317
11837.51 348
11838.54 320
11839.57 327
11840.59 287
11841.62 299
11842.65 291
11843.68 278
11844.71 292
11845.73 323
11846.76 294
11847.79 319
11848.82 309
11849.85 295
11850.88 309
11851.90 331
11852.93 319
11853.96 316
11854.99 311
11856.02 305
11857.05 318
11858.07 297
11859.10 271
11860.13 306
11861.16 336
11862.19 301
11863.22 279
11864.25 296
11865.28 272
11866.30 291
11867.33 292
11868.36 333
11869.39 351
11870.42 304
11871.45 304
11872.48 306
11873.51 289
11874.54 315
11875.57 310
11876.60 304
11877.63 316
11878.65 329
11879.68 340
11880.71 285
11881.74 302
11882.77 293
11883.80 315
11884.83 320
11885.86 297
11886.89 295
11887.92 334
11888.95 311
11889.98 261
11891.01 274
11892.04 327
11893.07 291
11894.10 303
11895.13 313
11896.16 288
11897.19 310
11898.22 309
11899.25 257
11900.28 320
11901.31 308
11902.34 279
11903.38 285
11904.41 256
11905.44 306
11906.47 308
11907.50 322
11908.53 304
11909.56 334
11910.59 344
11911.62 326
11912.65 343
11913.68 312
11914.71 306
11915.75 335
11916.78 331
11917.81 304
11918.84 315
11919.87 330
11920.90 306
11921.93 310
11922.96 319
11924.00 334
11925.03 329
11926.06 310
11927.09 331
11928.12 296
11929.15 303
11930.18 309
11931.22 309
11932.25 329
11933.28 302
11934.31 325
11935.34 366
11936.38 293
11937.41 310
11938.44 347
11939.47 335
11940.50 363
11941.54 352
11942.57 326
11943.60 285
11944.63 272
11945.67 318
11946.70 315
11947.73 324
11948.76 318
11949.80 333
11950.83 300
11951.86 281
11952.89 306
11953.93 287
11954.96 307
11955.99 326
11957.02 288
11958.06 276
11959.09 311
11960.12 314
11961.16 324
11962.19 312
11963.22 275
11964.26 277
11965.29 256
11966.32 268
11967.36 269
11968.39 281
11969.42 314
11970.46 283
11971.49 297
11972.52 285
11973.56 274
11974.59 302
11975.62 285
11976.66 279
11977.69 343
11978.73 356
11979.76 309
11980.79 280
11981.83 303
11982.86 321
11983.89 347
11984.93 274
11985.96 277
11987.00 284
11988.03 260
11989.07 301
11990.10 321
11991.13 290
11992.17 270
11993.20 298
11994.24 307
11995.27 262
11996.31 299
11997.34 333
11998.38 324
11999.41 292
12000.45 271
12001.48 285
12002.51 276
12003.55 258
12004.58 297
12005.62 291
12006.65 321
12007.69 308
12008.72 292
12009.76 264
12010.80 273
12011.83 300
12012.87 285
12013.90 303
12014.94 349
12015.97 306
12017.01 296
12018.04 300
12019.08 304
12020.11 299
12021.15 303
12022.19 281
12023.22 269
12024.26 308
12025.29 271
12026.33 299
12027.36 304
12028.40 314
12029.44 288
12030.47 243
12031.51 300
12032.54 292
12033.58 279
12034.62 299
12035.65 325
12036.69 290
12037.73 282
12038.76 294
12039.80 270
12040.84 286
12041.87 309
12042.91 310
12043.94 273
12044.98 293
12046.02 281
12047.06 262
12048.09 325
12049.13 304
12050.17 294
12051.20 318
12052.24 297
12053.28 311
12054.31 281
12055.35 277
12056.39 311
12057.43 335
12058.46 370
12059.50 354
12060.54 314
12061.57 291
12062.61 310
12063.65 340
12064.69 320
12065.72 339
12066.76 302
12067.80 300
12068.84 299
12069.88 354
12070.91 313
12071.95 286
12072.99 305
12074.03 317
12075.06 290
12076.10 314
12077.14 315
12078.18 259
12079.22 295
12080.26 268
12081.29 271
12082.33 277
12083.37 288
12084.41 266
12085.45 269
12086.49 339
12087.52 302
12088.56 294
12089.60 316
12090.64 317
12091.68 291
12092.72 303
12093.76 292
12094.79 278
12095.83 347
12096.87 313
12097.91 306
12098.95 304
12099.99 353
12101.03 304
12102.07 311
12103.11 304
12104.15 356
12105.19 328
12106.22 315
12107.26 337
12108.30 322
12109.34 309
12110.38 325
12111.42 334
12112.46 319
12113.50 304
12114.54 283
12115.58 297
12116.62 327
12117.66 309
12118.70 335
12119.74 287
12120.78 277
12121.82 284
12122.86 293
12123.90 291
12124.94 269
12125.98 299
12127.02 301
12128.06 294
12129.10 287
12130.14 323
12131.18 311
12132.22 263
12133.26 280
12134.30 257
12135.34 291
12136.38 305
12137.42 258
12138.47 250
12139.51 273
12140.55 299
12141.59 336
12142.63 284
12143.67 293
12144.71 293
12145.75 284
12146.79 301
12147.83 278
12148.87 306
12149.92 274
12150.96 273
12152.00 275
12153.04 244
12154.08 293
12155.12 300
12156.16 273
12157.21 296
12158.25 284
12159.29 302
12160.33 264
12161.37 263
12162.41 246
12163.46 264
12164.50 257
12165.54 277
12166.58 296
12167.62 283
12168.67 240
12169.71 267
12170.75 272
12171.79 268
12172.83 294
12173.88 315
12174.92 264
12175.96 256
12177.00 253
12178.05 267
12179.09 254
12180.13 285
12181.17 253
12182.22 247
12183.26 279
12184.30 254
12185.34 258
12186.39 271
12187.43 310
12188.47 311
12189.51 291
12190.56 265
12191.60 247
12192.64 237
12193.69 254
12194.73 263
12195.77 257
12196.82 204
12197.86 231
12198.90 270
12199.95 273
12200.99 240
12202.03 246
12203.08 244
12204.12 247
12205.16 232
12206.21 241
12207.25 240
12208.29 239
12209.34 227
12210.38 227
12211.43 267
12212.47 315
12213.51 239
12214.56 227
12215.60 230
12216.65 264
12217.69 259
12218.73 274
12219.78 258
12220.82 251
12221.87 241
12222.91 236
12223.96 267
12225.00 270
12226.04 268
12227.09 268
12228.13 238
12229.18 261
12230.22 250
12231.27 242
12232.31 223
12233.36 223
12234.40 247
12235.45 248
12236.49 233
12237.54 222
12238.58 218
12239.63 226
12240.67 261
12241.72 243
12242.76 268
12243.81 258
12244.85 247
12245.90 208
12246.94 222
12247.99 222
12249.03 264
12250.08 237
12251.12 240
12252.17 234
12253.22 234
12254.26 252
12255.31 264
12256.35 273
12257.40 253
12258.44 247
12259.49 225
12260.54 232
12261.58 241
12262.63 236
12263.67 255
12264.72 272
12265.77 223
12266.81 238
12267.86 202
12268.91 218
12269.95 246
12271.00 238
12272.04 221
12273.09 209
12274.14 238
12275.18 218
12276.23 244
12277.28 226
12278.32 220
12279.37 215
12280.42 206
12281.46 210
12282.51 223
12283.56 227
12284.61 217
12285.65 210
12286.70 244
12287.75 231
12288.79 240
12289.84 232
12290.89 228
12291.94 231
12292.98 250
12294.03 227
12295.08 225
12296.13 223
12297.17 232
12298.22 211
12299.27 182
12300.32 233
12301.36 231
12302.41 252
12303.46 222
12304.51 245
12305.55 228
12306.60 236
12307.65 221
12308.70 199
12309.75 201
12310.79 238
12311.84 249
12312.89 223
12313.94 241
12314.99 227
12316.04 206
12317.08 257
12318.13 219
12319.18 200
12320.23 218
12321.28 190
12322.33 223
12323.37 214
12324.42 235
12325.47 198
12326.52 201
12327.57 193
12328.62 173
12329.67 212
12330.72 209
12331.77 190
12332.81 205
12333.86 243
12334.91 213
12335.96 208
12337.01 221
12338.06 211
12339.11 219
12340.16 227
12341.21 225
12342.26 229
12343.31 193
12344.36 200
12345.41 202
12346.46 213
12347.51 256
12348.56 245
12349.61 221
12350.65 212
12351.70 206
12352.75 245
12353.80 214
12354.85 186
12355.90 230
12356.95 229
12358.00 215
12359.05 252
12360.11 233
12361.16 238
12362.21 230
12363.26 203
12364.31 220
12365.36 212
12366.41 210
12367.46 229
12368.51 258
12369.56 208
12370.61 204
12371.66 228
12372.71 207
12373.76 210
12374.81 196
12375.86 211
12376.91 199
12377.97 210
12379.02 186
12380.07 190
12381.12 249
12382.17 198
12383.22 217
12384.27 221
12385.32 210
12386.37 229
12387.43 210
12388.48 203
12389.53 220
12390.58 221
12391.63 226
12392.68 226
12393.74 220
12394.79 243
12395.84 205
12396.89 232
12397.94 224
12398.99 224
12400.05 219
12401.10 219
12402.15 235
12403.20 209
12404.25 232
12405.31 226
12406.36 226
12407.41 219
12408.46 227
12409.51 206
12410.57 183
12411.62 210
12412.67 238
12413.72 207
12414.78 193
12415.83 223
12416.88 239
12417.93 212
12418.99 206
12420.04 197
12421.09 230
12422.15 228
12423.20 213
12424.25 238
12425.30 208
12426.36 226
12427.41 228
12428.46 223
12429.52 171
12430.57 209
12431.62 222
12432.68 233
12433.73 218
12434.78 225
12435.84 228
12436.89 222
12437.94 232
12439.00 211
12440.05 219
12441.10 196
12442.16 216
12443.21 181
12444.27 212
12445.32 209
12446.37 198
12447.43 211
12448.48 187
12449.54 189
12450.59 179
12451.64 174
12452.70 228
12453.75 206
12454.81 203
12455.86 227
12456.91 260
12457.97 185
12459.02 178
12460.08 192
12461.13 200
12462.19 184
12463.24 197
12464.30 188
12465.35 182
12466.41 192
12467.46 213
12468.52 172
12469.57 172
12470.63 163
12471.68 196
12472.73 223
12473.79 214
12474.85 199
12475.90 207
12476.96 252
12478.01 212
12479.07 193
12480.12 200
12481.18 273
12482.23 264
12483.29 214
12484.34 185
12485.40 179
12486.45 230
12487.51 188
12488.57 187
12489.62 240
12490.68 220
12491.73 189
12492.79 209
12493.84 199
12494.90 177
12495.96 191
12497.01 223
12498.07 190
12499.12 210
12500.18 256
12501.24 203
12502.29 195
12503.35 249
12504.41 236
12505.46 227
12506.52 231
12507.57 209
12508.63 217
12509.69 198
12510.74 186
12511.80 202
12512.86 202
12513.91 239
12514.97 195
12516.03 186
12517.08 212
12518.14 224
12519.20 191
12520.26 215
12521.31 238
12522.37 229
12523.43 230
12524.48 218
12525.54 187
12526.60 196
12527.66 208
12528.71 214
12529.77 232
12530.83 206
12531.89 221
12532.94 230
12534.00 224
12535.06 219
12536.12 221
12537.17 245
12538.23 216
12539.29 222
12540.35 213
12541.41 199
12542.46 215
12543.52 203
12544.58 238
12545.64 213
12546.70 216
12547.75 215
12548.81 224
12549.87 212
12550.93 197
12551.99 185
12553.05 187
12554.10 194
12555.16 210
12556.22 187
12557.28 202
12558.34 225
12559.40 245
12560.46 210
12561.51 208
12562.57 203
12563.63 185
12564.69 215
12565.75 189
12566.81 203
12567.87 199
12568.93 179
12569.99 199
12571.04 229
12572.10 267
12573.16 212
12574.22 199
12575.28 201
12576.34 232
12577.40 218
12578.46 194
12579.52 230
12580.58 215
12581.64 223
12582.70 217
12583.76 212
12584.82 209
12585.88 193
12586.94 211
12588.00 205
12589.06 199
12590.12 249
12591.18 231
12592.24 174
12593.30 193
12594.36 200
12595.42 200
12596.48 213
12597.54 194
12598.60 216
12599.66 202
12600.72 213
12601.78 211
12602.84 198
12603.90 203
12604.96 204
12606.02 210
12607.08 190
12608.14 219
12609.20 252
12610.27 209
12611.33 241
12612.39 230
12613.45 193
12614.51 235
12615.57 199
12616.63 202
12617.69 243
12618.75 215
12619.81 202
12620.88 226
12621.94 245
12623.00 204
12624.06 201
12625.12 218
12626.18 220
12627.24 219
12628.31 195
12629.37 202
12630.43 214
12631.49 192
12632.55 196
12633.61 195
12634.68 201
12635.74 225
12636.80 232
12637.86 246
12638.92 253
12639.99 195
12641.05 169
12642.11 197
12643.17 222
12644.23 225
12645.30 211
12646.36 191
12647.42 181
12648.48 173
12649.55 222
12650.61 227
12651.67 204
12652.73 216
12653.80 213
12654.86 196
12655.92 215
12656.99 223
12658.05 218
12659.11 198
12660.17 204
12661.24 179
12662.30 178
12663.36 183
12664.43 210
12665.49 206
12666.55 215
12667.62 208
12668.68 215
12669.74 221
12670.81 234
12671.87 221
12672.93 183
12674.00 205
12675.06 210
12676.12 224
12677.19 206
12678.25 189
12679.31 207
12680.38 187
12681.44 219
12682.51 225
12683.57 206
12684.63 194
12685.70 214
12686.76 219
12687.83 201
12688.89 181
12689.95 194
12691.02 164
12692.08 203
12693.15 210
12694.21 221
12695.28 196
12696.34 220
12697.40 196
12698.47 189
12699.53 212
12700.60 207
12701.66 211
12702.73 204
12703.79 201
12704.86 198
12705.92 234
12706.99 205
12708.05 202
12709.12 184
12710.18 222
12711.25 237
12712.31 227
12713.38 184
12714.44 170
12715.51 179
12716.57 165
12717.64 167
12718.70 180
12719.77 210
12720.83 204
12721.90 187
12722.97 234
12724.03 198
12725.10 173
12726.16 192
12727.23 175
12728.29 221
12729.36 209
12730.43 221
12731.49 206
12732.56 165
12733.62 180
12734.69 181
12735.76 220
12736.82 175
12737.89 187
12738.95 186
12740.02 214
12741.09 164
12742.15 163
12743.22 167
12744.29 203
12745.35 180
12746.42 184
12747.49 196
12748.55 198
12749.62 190
12750.69 205
12751.75 201
12752.82 200
12753.89 207
12754.95 188
12756.02 188
12757.09 167
12758.15 181
12759.22 201
12760.29 160
12761.36 207
12762.42 174
12763.49 211
12764.56 216
12765.62 179
12766.69 177
12767.76 160
12768.83 171
12769.89 184
12770.96 151
12772.03 188
12773.10 192
12774.17 191
12775.23 193
12776.30 207
12777.37 206
12778.44 193
12779.50 200
12780.57 195
12781.64 176
12782.71 202
12783.78 183
12784.84 157
12785.91 195
12786.98 192
12788.05 216
12789.12 196
12790.19 189
12791.25 195
12792.32 187
12793.39 186
12794.46 175
12795.53 183
12796.60 229
12797.67 198
12798.73 201
12799.80 204
12800.87 214
12801.94 179
12803.01 166
12804.08 196
12805.15 209
12806.22 188
12807.29 162
12808.36 195
12809.42 170
12810.49 151
12811.56 185
12812.63 196
12813.70 202
12814.77 184
12815.84 150
12816.91 176
12817.98 194
12819.05 144
12820.12 177
12821.19 195
12822.26 217
12823.33 184
12824.40 203
12825.47 198
12826.54 175
12827.61 181
12828.68 164
12829.75 192
12830.82 167
12831.89 160
12832.96 148
12834.03 194
12835.10 203
12836.17 159
12837.24 163
12838.31 179
12839.38 178
12840.45 157
12841.52 158
12842.59 162
12843.66 194
12844.73 165
12845.80 163
12846.87 203
12847.95 221
12849.02 196
12850.09 173
12851.16 184
12852.23 193
12853.30 183
12854.37 176
12855.44 199
12856.51 156
12857.58 181
12858.66 172
12859.73 171
12860.80 199
12861.87 186
12862.94 181
12864.01 173
12865.08 148
12866.16 158
12867.23 202
12868.30 187
12869.37 176
12870.44 215
12871.51 179
12872.59 193
12873.66 202
12874.73 171
12875.80 172
12876.87 169
12877.95 189
12879.02 173
12880.09 151
12881.16 161
12882.23 163
12883.31 180
12884.38 196
12885.45 184
12886.52 190
12887.60 201
12888.67 174
12889.74 178
12890.81 192
12891.89 180
12892.96 187
12894.03 178
12895.11 196
12896.18 168
12897.25 180
12898.32 170
12899.40 150
12900.47 166
12901.54 180
12902.62 161
12903.69 148
12904.76 152
12905.84 180
12906.91 177
12907.98 201
12909.06 184
12910.13 165
12911.20 170
12912.28 171
12913.35 136
12914.42 147
12915.50 161
12916.57 135
12917.64 176
12918.72 185
12919.79 140
12920.87 158
12921.94 173
12923.01 166
12924.09 190
12925.16 159
12926.24 156
12927.31 149
12928.38 172
12929.46 197
12930.53 141
12931.61 166
12932.68 169
12933.76 195
12934.83 172
12935.90 140
12936.98 146
12938.05 170
12939.13 157
12940.20 174
12941.28 170
12942.35 165
12943.43 168
12944.50 186
12945.58 158
12946.65 172
12947.73 178
12948.80 130
12949.88 154
12950.95 168
12952.03 133
12953.10 147
12954.18 156
12955.25 156
12956.33 163
12957.40 160
12958.48 181
12959.55 167
12960.63 146
12961.70 192
12962.78 193
12963.86 186
12964.93 145
12966.01 167
12967.08 164
12968.16 151
12969.24 149
12970.31 177
12971.39 191
12972.46 164
12973.54 154
12974.62 159
12975.69 185
12976.77 170
12977.84 163
12978.92 162
12980.00 177
12981.07 152
12982.15 153
12983.23 173
12984.30 167
12985.38 171
12986.46 157
12987.53 167
12988.61 175
12989.69 176
12990.76 179
12991.84 168
12992.92 171
12993.99 182
12995.07 198
12996.15 176
12997.22 179
12998.30 143
12999.38 136
13000.45 179
13001.53 191
13002.61 163
13003.69 158
13004.76 147
13005.84 165
13006.92 196
13008.00 171
13009.07 149
13010.15 154
13011.23 145
13012.31 141
13013.38 146
13014.46 134
13015.54 146
13016.62 161
13017.70 187
13018.77 153
13019.85 142
13020.93 175
13022.01 165
13023.09 191
13024.16 181
13025.24 163
13026.32 149
13027.40 161
13028.48 203
13029.56 186
13030.63 184
13031.71 159
13032.79 165
13033.87 158
13034.95 157
13036.03 150
13037.11 166
13038.18 150
13039.26 156
13040.34 148
13041.42 176
13042.50 156
13043.58 152
13044.66 142
13045.74 166
13046.82 158
13047.89 164
13048.97 177
13050.05 167
13051.13 155
13052.21 164
13053.29 150
13054.37 197
13055.45 190
13056.53 146
13057.61 179
13058.69 168
13059.77 163
13060.85 159
13061.93 164
13063.01 154
13064.09 148
13065.17 163
13066.25 166
13067.33 178
13068.41 157
13069.49 183
13070.57 188
13071.65 159
13072.73 167
13073.81 137
13074.89 166
13075.97 179
13077.05 168
13078.13 170
13079.21 169
13080.29 151
13081.37 147
13082.45 146
13083.53 175
13084.61 174
13085.69 162
13086.77 172
13087.85 187
13088.94 177
13090.02 164
13091.10 148
13092.18 120
13093.26 156
13094.34 181
13095.42 143
13096.50 151
13097.58 158
13098.66 142
13099.75 175
13100.83 141
13101.91 133
13102.99 162
13104.07 186
13105.15 167
13106.23 166
13107.32 150
13108.40 185
13109.48 176
13110.56 137
13111.64 148
13112.72 189
13113.81 164
13114.89 185
13115.97 162
13117.05 185
13118.13 180
13119.22 176
13120.30 147
13121.38 146
13122.46 142
13123.55 126
13124.63 156
13125.71 185
13126.79 144
13127.88 159
13128.96 172
13130.04 172
13131.12 153
13132.21 145
13133.29 152
13134.37 151
13135.45 149
13136.54 147
13137.62 140
13138.70 152
13139.79 146
13140.87 135
13141.95 163
13143.03 154
13144.12 160
13145.20 164
13146.28 181
13147.37 158
13148.45 148
13149.53 151
13150.62 163
13151.70 179
13152.78 149
13153.87 147
13154.95 144
13156.03 166
13157.12 142
13158.20 152
13159.29 159
13160.37 160
13161.45 172
13162.54 156
13163.62 150
13164.71 140
13165.79 165
13166.87 157
13167.96 150
13169.04 157
13170.13 149
13171.21 181
13172.29 162
13173.38 133
13174.46 141
13175.55 155
13176.63 177
13177.72 205
13178.80 157
13179.89 161
13180.97 198
13182.06 164
13183.14 133
13184.22 152
13185.31 148
13186.39 164
13187.48 178
13188.56 162
13189.65 158
13190.73 151
13191.82 161
13192.90 166
13193.99 180
13195.07 160
13196.16 157
13197.25 169
13198.33 166
13199.42 145
13200.50 124
13201.59 150
13202.67 158
13203.76 165
13204.84 180
13205.93 155
13207.02 175
13208.10 150
13209.19 160
13210.27 158
13211.36 156
13212.44 162
13213.53 152
13214.62 139
13215.70 154
13216.79 158
13217.88 159
13218.96 170
13220.05 184
13221.13 188
13222.22 180
13223.31 163
13224.39 135
13225.48 143
13226.57 142
13227.65 153
13228.74 148
13229.83 177
13230.91 181
13232.00 160
13233.09 178
13234.17 164
13235.26 134
13236.35 134
13237.43 169
13238.52 175
13239.61 172
13240.70 180
13241.78 182
13242.87 174
13243.96 176
13245.04 179
13246.13 175
13247.22 178
13248.31 129
13249.39 172
13250.48 152
13251.57 158
13252.66 145
13253.74 129
13254.83 137
13255.92 165
13257.01 185
13258.10 173
13259.18 161
13260.27 159
13261.36 173
13262.45 187
13263.54 136
13264.62 158
13265.71 161
13266.80 153
13267.89 179
13268.98 173
13270.06 190
13271.15 176
13272.24 157
13273.33 165
13274.42 172
13275.51 160
13276.60 163
13277.68 175
13278.77 145
13279.86 151
13280.95 149
13282.04 152
13283.13 175
13284.22 173
13285.31 183
13286.39 191
13287.48 172
13288.57 162
13289.66 182
13290.75 191
13291.84 171
13292.93 152
13294.02 168
13295.11 178
13296.20 157
13297.29 144
13298.38 149
13299.47 147
13300.56 160
13301.65 148
13302.73 161
13303.82 185
13304.91 185
13306.00 182
13307.09 196
13308.18 182
13309.27 188
13310.36 173
13311.45 180
13312.54 197
13313.63 180
13314.72 151
13315.81 159
13316.90 160
13318.00 153
13319.09 153
13320.18 173
13321.27 186
13322.36 161
13323.45 152
13324.54 183
13325.63 178
13326.72 164
13327.81 150
13328.90 170
13329.99 152
13331.08 190
13332.17 157
13333.26 198
13334.35 201
13335.45 183
13336.54 165
13337.63 160
13338.72 161
13339.81 163
13340.90 156
13341.99 160
13343.08 203
13344.18 165
13345.27 174
13346.36 156
13347.45 174
13348.54 197
13349.63 178
13350.72 197
13351.82 184
13352.91 184
13354.00 160
13355.09 175
13356.18 171
13357.28 155
13358.37 171
13359.46 152
13360.55 141
13361.64 182
13362.74 177
13363.83 183
13364.92 199
13366.01 171
13367.10 189
13368.20 178
13369.29 156
13370.38 170
13371.47 160
13372.57 185
13373.66 203
13374.75 172
13375.84 209
13376.94 193
13378.03 147
13379.12 169
13380.22 164
13381.31 193
13382.40 171
13383.49 182
13384.59 186
13385.68 168
13386.77 175
13387.87 139
13388.96 168
13390.05 182
13391.15 155
13392.24 178
13393.33 160
13394.43 176
13395.52 190
13396.61 162
13397.71 161
13398.80 173
13399.90 172
13400.99 162
13402.08 146
13403.18 160
13404.27 203
13405.36 182
13406.46 174
13407.55 174
13408.65 189
13409.74 179
13410.83 178
13411.93 161
13413.02 187
13414.12 189
13415.21 180
13416.31 155
13417.40 154
13418.49 164
13419.59 166
13420.68 168
13421.78 185
13422.87 179
13423.97 165
13425.06 155
13426.16 180
13427.25 149
13428.35 149
13429.44 179
13430.54 143
13431.63 172
13432.73 166
13433.82 173
13434.92 184
13436.01 137
13437.11 171
13438.20 169
13439.30 175
13440.39 190
13441.49 176
13442.58 182
13443.68 173
13444.77 167
13445.87 165
13446.96 166
13448.06 153
13449.16 170
13450.25 161
13451.35 160
13452.44 165
13453.54 159
13454.64 182
13455.73 160
13456.83 160
13457.92 160
13459.02 162
13460.12 153
13461.21 183
13462.31 180
13463.40 158
13464.50 171
13465.60 183
13466.69 168
13467.79 208
13468.89 202
13469.98 176
13471.08 182
13472.18 155
13473.27 171
13474.37 203
13475.47 187
13476.56 174
13477.66 150
13478.76 158
13479.85 184
13480.95 157
13482.05 169
13483.14 178
13484.24 165
13485.34 161
13486.44 202
13487.53 192
13488.63 148
13489.73 178
13490.83 189
13491.92 149
13493.02 170
13494.12 171
13495.21 139
13496.31 165
13497.41 186
13498.51 185
13499.61 179
13500.70 187
13501.80 170
13502.90 165
13504.00 178
13505.10 205
13506.19 166
13507.29 190
13508.39 205
13509.49 212
13510.59 174
13511.68 189
13512.78 159
13513.88 207
13514.98 173
13516.08 163
13517.18 164
13518.27 200
13519.37 212
13520.47 165
13521.57 219
13522.67 158
13523.77 133
13524.87 164
13525.96 155
13527.06 182
13528.16 168
13529.26 170
13530.36 162
13531.46 162
13532.56 169
13533.66 182
13534.76 201
13535.86 189
13536.96 167
13538.05 168
13539.15 162
13540.25 169
13541.35 159
13542.45 192
13543.55 168
13544.65 168
13545.75 164
13546.85 174
13547.95 166
13549.05 209
13550.15 166
13551.25 134
13552.35 150
13553.45 126
13554.55 160
13555.65 167
13556.75 171
13557.85 160
13558.95 142
13560.05 149
13561.15 182
13562.25 169
13563.35 157
13564.45 170
13565.55 186
13566.65 162
13567.75 175
13568.85 173
13569.95 161
13571.05 156
13572.16 161
13573.26 145
13574.36 145
13575.46 174
13576.56 167
13577.66 144
13578.76 152
13579.86 171
13580.96 144
13582.06 177
13583.16 166
13584.27 201
13585.37 177
13586.47 173
13587.57 189
13588.67 159
13589.77 170
13590.87 146
13591.98 159
13593.08 189
13594.18 155
13595.28 154
13596.38 209
13597.48 187
13598.59 166
13599.69 159
13600.79 158
13601.89 156
13602.99 145
13604.10 150
13605.20 163
13606.30 160
13607.40 182
13608.50 199
13609.61 173
13610.71 136
13611.81 158
13612.91 126
13614.02 159
13615.12 165
13616.22 159
13617.32 165
13618.43 183
13619.53 172
13620.63 149
13621.73 186
13622.84 171
13623.94 186
13625.04 196
13626.14 172
13627.25 179
13628.35 174
13629.45 169
13630.56 170
13631.66 177
13632.76 162
13633.87 181
13634.97 152
13636.07 164
13637.18 140
13638.28 194
13639.38 160
13640.49 179
13641.59 173
13642.69 164
13643.80 157
13644.90 149
13646.00 166
13647.11 194
13648.21 195
13649.32 156
13650.42 180
13651.52 144
13652.63 176
13653.73 157
13654.84 173
13655.94 148
13657.04 168
13658.15 178
13659.25 184
13660.36 152
13661.46 176
13662.57 163
13663.67 152
13664.77 175
13665.88 177
13666.98 181
13668.09 172
13669.19 158
13670.30 195
13671.40 171
13672.51 155
13673.61 162
13674.72 150
13675.82 183
13676.93 175
13678.03 185
13679.14 190
13680.24 191
13681.35 169
13682.45 164
13683.56 183
13684.66 196
13685.77 193
13686.87 181
13687.98 172
13689.08 154
13690.19 158
13691.29 138
13692.40 131
13693.51 162
13694.61 160
13695.72 164
13696.82 181
13697.93 183
13699.03 149
13700.14 220
13701.25 162
13702.35 145
13703.46 139
13704.56 151
13705.67 155
13706.78 184
13707.88 165
13708.99 162
13710.10 175
13711.20 153
13712.31 166
13713.41 204
13714.52 190
13715.63 181
13716.73 194
13717.84 170
13718.95 164
13720.05 185
13721.16 152
13722.27 150
13723.37 180
13724.48 190
13725.59 173
13726.70 164
13727.80 187
13728.91 182
13730.02 178
13731.12 187
13732.23 182
13733.34 156
13734.45 166
13735.55 178
13736.66 180
13737.77 175
13738.87 159
13739.98 157
13741.09 165
13742.20 208
13743.31 215
13744.41 170
13745.52 194
13746.63 180
13747.74 173
13748.84 160
13749.95 203
13751.06 180
13752.17 154
13753.28 200
13754.38 199
13755.49 177
13756.60 203
13757.71 186
13758.82 181
13759.93 169
13761.03 193
13762.14 196
13763.25 200
13764.36 200
13765.47 205
13766.58 213
13767.68 183
13768.79 196
13769.90 208
13771.01 192
13772.12 196
13773.23 241
13774.34 213
13775.45 188
13776.56 170
13777.66 175
13778.77 198
13779.88 236
13780.99 230
13782.10 229
13783.21 230
13784.32 204
13785.43 198
13786.54 213
13787.65 199
13788.76 213
13789.87 203
13790.98 203
13792.09 216
13793.20 183
13794.31 172
13795.42 194
13796.52 195
13797.63 179
13798.74 183
13799.85 207
13800.96 207
13802.07 174
13803.18 178
13804.29 170
13805.40 187
13806.51 183
13807.63 172
13808.74 161
13809.85 163
13810.96 189
13812.07 204
13813.18 189
13814.29 188
13815.40 177
13816.51 155
13817.62 148
13818.73 164
13819.84 226
13820.95 194
13822.06 165
13823.17 165
13824.28 171
13825.40 191
13826.51 165
13827.62 168
13828.73 173
13829.84 162
13830.95 177
13832.06 161
13833.17 187
13834.28 193
13835.40 136
13836.51 133
13837.62 160
13838.73 148
13839.84 142
13840.95 143
13842.06 151
13843.18 167
13844.29 184
13845.40 211
13846.51 170
13847.62 165
13848.74 180
13849.85 181
13850.96 199
13852.07 239
13853.18 172
13854.30 163
13855.41 175
13856.52 181
13857.63 183
13858.74 213
13859.86 188
13860.97 168
13862.08 173
13863.19 196
13864.31 160
13865.42 171
13866.53 182
13867.64 181
13868.76 217
13869.87 196
13870.98 201
13872.10 185
13873.21 180
13874.32 169
13875.43 169
13876.55 178
13877.66 199
13878.77 184
13879.89 169
13881.00 201
13882.11 174
13883.23 184
13884.34 176
13885.45 187
13886.57 147
13887.68 147
13888.79 187
13889.91 177
13891.02 191
13892.13 166
13893.25 163
13894.36 161
13895.48 193
13896.59 179
13897.70 181
13898.82 203
13899.93 210
13901.05 210
13902.16 236
13903.27 213
13904.39 202
13905.50 170
13906.62 193
13907.73 200
13908.85 198
13909.96 182
13911.07 202
13912.19 172
13913.30 172
13914.42 180
13915.53 168
13916.65 156
13917.76 168
13918.88 151
13919.99 154
13921.11 183
13922.22 180
13923.34 148
13924.45 163
13925.57 171
13926.68 185
13927.80 187
13928.91 172
13930.03 159
13931.14 162
13932.26 127
13933.37 180
13934.49 185
13935.60 155
13936.72 167
13937.83 160
13938.95 168
13940.06 163
13941.18 173
13942.30 176
13943.41 182
13944.53 162
13945.64 160
13946.76 154
13947.87 194
13948.99 198
13950.11 194
13951.22 173
13952.34 183
13953.45 170
13954.57 178
13955.69 176
13956.80 161
13957.92 139
13959.04 165
13960.15 165
13961.27 151
13962.39 177
13963.50 156
13964.62 139
13965.73 171
13966.85 162
13967.97 167
13969.08 172
13970.20 187
13971.32 164
13972.44 136
13973.55 151
13974.67 157
13975.79 172
13976.90 169
13978.02 147
13979.14 167
13980.25 161
13981.37 169
13982.49 173
13983.61 182
13984.72 188
13985.84 166
13986.96 132
13988.08 139
13989.19 116
13990.31 176
13991.43 177
13992.55 152
13993.66 148
13994.78 152
13995.90 168
13997.02 157
13998.14 218
13999.25 182
14000.37 161
14001.49 158
14002.61 157
14003.73 146
14004.84 157
14005.96 174
14007.08 167
14008.20 159
14009.32 166
14010.44 156
14011.55 132
14012.67 138
14013.79 150
14014.91 158
14016.03 161
14017.15 147
14018.27 168
14019.38 185
14020.50 161
14021.62 138
14022.74 149
14023.86 142
14024.98 168
14026.10 166
14027.22 138
14028.34 151
14029.46 154
14030.57 160
14031.69 178
14032.81 156
14033.93 162
14035.05 179
14036.17 167
14037.29 155
14038.41 166
14039.53 171
14040.65 150
14041.77 166
14042.89 149
14044.01 163
14045.13 152
14046.25 154
14047.37 142
14048.49 134
14049.61 155
14050.73 166
14051.85 166
14052.97 164
14054.09 175
14055.21 172
14056.33 173
14057.45 214
14058.57 159
14059.69 149
14060.81 156
14061.93 160
14063.05 159
14064.17 173
14065.29 184
14066.41 186
14067.53 187
14068.65 199
14069.78 168
14070.90 156
14072.02 158
14073.14 183
14074.26 157
14075.38 168
14076.50 170
14077.62 216
14078.74 172
14079.86 172
14080.99 173
14082.11 171
14083.23 166
14084.35 157
14085.47 162
14086.59 172
14087.71 161
14088.84 154
14089.96 150
14091.08 137
14092.20 175
14093.32 195
14094.44 182
14095.57 162
14096.69 178
14097.81 175
14098.93 173
14100.05 186
14101.18 178
14102.30 178
14103.42 167
14104.54 209
14105.66 186
14106.79 185
14107.91 184
14109.03 166
14110.15 194
14111.28 189
14112.40 164
14113.52 200
14114.64 170
14115.77 179
14116.89 151
14118.01 137
14119.13 173
14120.26 189
14121.38 158
14122.50 159
14123.63 161
14124.75 158
14125.87 160
14126.99 156
14128.12 162
14129.24 150
14130.36 140
14131.49 151
14132.61 166
14133.73 162
14134.86 160
14135.98 177
14137.10 166
14138.23 171
14139.35 167
14140.47 151
14141.60 145
14142.72 154
14143.85 181
14144.97 176
14146.09 165
14147.22 184
14148.34 158
14149.47 146
14150.59 157
14151.71 165
14152.84 168
14153.96 162
14155.09 159
14156.21 158
14157.33 152
14158.46 181
14159.58 184
14160.71 180
14161.83 153
14162.96 190
14164.08 201
14165.21 155
14166.33 164
14167.45 150
14168.58 147
14169.70 160
14170.83 152
14171.95 166
14173.08 135
14174.20 144
14175.33 150
14176.45 160
14177.58 153
14178.70 156
14179.83 133
14180.95 118
14182.08 120
14183.20 135
14184.33 136
14185.46 155
14186.58 156
14187.71 162
14188.83 122
14189.96 143
14191.08 160
14192.21 172
14193.33 153
14194.46 165
14195.59 168
14196.71 148
14197.84 132
14198.96 150
14200.09 158
14201.22 146
14202.34 146
14203.47 206
14204.59 147
14205.72 138
14206.85 132
14207.97 139
14209.10 144
14210.23 150
14211.35 138
14212.48 152
14213.61 133
14214.73 138
14215.86 124
14216.99 143
14218.11 122
14219.24 166
14220.37 152
14221.49 174
14222.62 144
14223.75 124
14224.87 143
14226.00 132
14227.13 138
14228.25 142
14229.38 134
14230.51 124
14231.64 123
14232.76 120
14233.89 125
14235.02 140
14236.14 146
14237.27 140
14238.40 114
14239.53 124
14240.66 146
14241.78 121
14242.91 112
14244.04 129
14245.17 147
14246.29 117
14247.42 132
14248.55 178
14249.68 150
14250.81 156
14251.93 131
14253.06 127
14254.19 152
14255.32 154
14256.45 135
14257.57 131
14258.70 120
14259.83 130
14260.96 153
14262.09 138
14263.22 164
14264.34 139
14265.47 135
14266.60 126
14267.73 168
14268.86 214
14269.99 136
14271.12 149
14272.25 120
14273.37 157
14274.50 136
14275.63 116
14276.76 108
14277.89 126
14279.02 153
14280.15 147
14281.28 152
14282.41 156
14283.54 135
14284.67 141
14285.80 143
14286.92 149
14288.05 140
14289.18 140
14290.31 128
14291.44 119
14292.57 158
14293.70 149
14294.83 116
14295.96 110
14297.09 125
14298.22 149
14299.35 122
14300.48 152
14301.61 126
14302.74 131
14303.87 135
14305.00 142
14306.13 122
14307.26 141
14308.39 136
14309.52 140
14310.65 129
14311.78 136
14312.91 123
14314.04 156
14315.18 131
14316.31 136
14317.44 106
14318.57 138
14319.70 143
14320.83 141
14321.96 133
14323.09 141
14324.22 116
14325.35 122
14326.48 119
14327.61 134
14328.75 129
14329.88 170
14331.01 138
14332.14 130
14333.27 149
14334.40 135
14335.53 145
14336.66 125
14337.80 137
14338.93 166
14340.06 124
14341.19 134
14342.32 151
14343.45 130
14344.59 147
14345.72 114
14346.85 149
14347.98 127
14349.11 142
14350.24 163
14351.38 140
14352.51 136
14353.64 140
14354.77 145
14355.91 121
14357.04 135
14358.17 132
14359.30 116
14360.43 103
14361.57 144
14362.70 127
14363.83 127
14364.96 130
14366.10 132
14367.23 151
14368.36 121
14369.49 130
14370.63 138
14371.76 116
14372.89 116
14374.03 121
14375.16 126
14376.29 131
14377.42 133
14378.56 101
14379.69 104
14380.82 131
14381.96 148
14383.09 139
14384.22 144
14385.36 129
14386.49 125
14387.62 128
14388.76 115
14389.89 113
14391.02 136
14392.16 128
14393.29 139
14394.43 134
14395.56 142
14396.69 96
14397.83 106
14398.96 138
14400.09 137
14401.23 131
14402.36 106
14403.50 129
14404.63 131
14405.76 114
14406.90 124
14408.03 124
14409.17 131
14410.30 111
14411.44 98
14412.57 138
14413.70 107
14414.84 134
14415.97 128
14417.11 146
14418.24 122
14419.38 155
14420.51 134
14421.65 124
14422.78 134
14423.92 145
14425.05 129
14426.19 133
14427.32 138
14428.46 131
14429.59 114
14430.73 105
14431.86 143
14433.00 127
14434.13 129
14435.27 119
14436.40 140
14437.54 143
14438.67 143
14439.81 136
14440.95 119
14442.08 113
14443.22 109
14444.35 128
14445.49 131
14446.62 130
14447.76 142
14448.90 142
14450.03 115
14451.17 154
14452.30 123
14453.44 117
14454.58 113
14455.71 132
14456.85 125
14457.98 123
14459.12 124
14460.26 132
14461.39 122
14462.53 115
14463.67 117
14464.80 133
14465.94 130
14467.07 134
14468.21 112
14469.35 126
14470.48 141
14471.62 135
14472.76 133
14473.90 127
14475.03 136
14476.17 133
14477.31 168
14478.44 138
14479.58 121
14480.72 159
14481.85 150
14482.99 120
14484.13 131
14485.27 139
14486.40 115
14487.54 129
14488.68 136
14489.82 121
14490.95 130
14492.09 131
14493.23 152
14494.37 128
14495.50 136
14496.64 121
14497.78 145
14498.92 150
14500.05 123
14501.19 116
14502.33 123
14503.47 133
14504.61 159
14505.74 115
14506.88 119
14508.02 141
14509.16 146
14510.30 144
14511.44 105
14512.57 119
14513.71 121
14514.85 131
14515.99 141
14517.13 154
14518.27 162
14519.41 152
14520.54 146
14521.68 164
14522.82 155
14523.96 167
14525.10 153
14526.24 147
14527.38 151
14528.52 141
14529.65 161
14530.79 147
14531.93 149
14533.07 158
14534.21 141
14535.35 150
14536.49 147
14537.63 144
14538.77 111
14539.91 133
14541.05 141
14542.19 169
14543.33 136
14544.47 123
14545.61 154
14546.75 154
14547.89 149
14549.02 128
14550.16 131
14551.30 137
14552.44 127
14553.58 151
14554.72 133
14555.86 130
14557.00 123
14558.14 130
14559.29 126
14560.43 131
14561.57 176
14562.71 165
14563.85 130
14564.99 123
14566.13 142
14567.27 157
14568.41 138
14569.55 150
14570.69 139
14571.83 116
14572.97 146
14574.11 147
14575.25 141
14576.39 133
14577.53 129
14578.68 139
14579.82 115
14580.96 128
14582.10 115
14583.24 117
14584.38 167
14585.52 166
14586.66 168
14587.80 124
14588.95 134
14590.09 149
14591.23 138
14592.37 140
14593.51 124
14594.65 130
14595.79 131
14596.94 118
14598.08 143
14599.22 140
14600.36 130
14601.50 150
14602.65 122
14603.79 142
14604.93 139
14606.07 139
14607.21 142
14608.36 145
14609.50 137
14610.64 165
14611.78 142
14612.92 146
14614.07 136
14615.21 134
14616.35 147
14617.49 154
14618.64 129
14619.78 134
14620.92 136
14622.06 156
14623.21 151
14624.35 144
14625.49 139
14626.64 133
14627.78 127
14628.92 117
14630.06 135
14631.21 143
14632.35 150
14633.49 115
14634.64 130
14635.78 146
14636.92 144
14638.07 147
14639.21 123
14640.35 135
14641.50 180
14642.64 145
14643.78 158
14644.93 158
14646.07 146
14647.21 173
14648.36 148
14649.50 146
14650.65 151
14651.79 138
14652.93 113
14654.08 135
14655.22 147
14656.37 144
14657.51 128
14658.65 126
14659.80 131
14660.94 138
14662.09 121
14663.23 137
14664.37 128
14665.52 132
14666.66 149
14667.81 130
14668.95 132
14670.10 132
14671.24 115
14672.39 144
14673.53 144
14674.68 124
14675.82 149
14676.97 114
14678.11 142
14679.25 138
14680.40 118
14681.54 130
14682.69 150
14683.83 138
14684.98 127
14686.13 118
14687.27 157
14688.42 125
14689.56 134
14690.71 129
14691.85 125
14693.00 111
14694.14 106
14695.29 112
14696.43 114
14697.58 129
14698.72 151
14699.87 153
14701.02 148
14702.16 152
14703.31 141
14704.45 141
14705.60 148
14706.75 136
14707.89 138
14709.04 129
14710.18 125
14711.33 113
14712.48 111
14713.62 119
14714.77 132
14715.92 140
14717.06 127
14718.21 114
14719.35 122
14720.50 132
14721.65 118
14722.79 120
14723.94 140
14725.09 117
14726.23 118
14727.38 148
14728.53 157
14729.67 121
14730.82 123
14731.97 136
14733.12 127
14734.26 127
14735.41 136
14736.56 116
14737.70 135
14738.85 118
14740.00 116
14741.15 117
14742.29 164
14743.44 138
14744.59 142
14745.74 144
14746.88 150
14748.03 150
14749.18 112
14750.33 116
14751.47 116
14752.62 117
14753.77 108
14754.92 121
14756.07 127
14757.21 130
14758.36 121
14759.51 112
14760.66 122
14761.81 135
14762.95 125
14764.10 115
14765.25 108
14766.40 111
14767.55 117
14768.70 111
14769.84 129
14770.99 126
14772.14 117
14773.29 128
14774.44 112
14775.59 95
14776.74 123
14777.88 122
14779.03 93
14780.18 107
14781.33 114
14782.48 113
14783.63 117
14784.78 135
14785.93 118
14787.08 96
14788.22 119
14789.37 139
14790.52 110
14791.67 113
14792.82 104
14793.97 113
14795.12 137
14796.27 141
14797.42 130
14798.57 124
14799.72 93
14800.87 103
14802.02 120
14803.17 114
14804.32 130
14805.47 125
14806.62 105
14807.77 106
14808.92 121
14810.07 122
14811.22 102
14812.37 125
14813.52 127
14814.67 129
14815.82 114
14816.97 129
14818.12 110
14819.27 109
14820.42 127
14821.57 114
14822.72 94
14823.87 89
14825.02 97
14826.17 126
14827.32 115
14828.47 130
14829.62 108
14830.78 113
14831.93 114
14833.08 115
14834.23 118
14835.38 115
14836.53 96
14837.68 111
14838.83 112
14839.98 105
14841.13 107
14842.29 112
14843.44 101
14844.59 99
14845.74 125
14846.89 112
14848.04 129
14849.19 118
14850.35 102
14851.50 118
14852.65 99
14853.80 130
14854.95 127
14856.10 123
14857.26 99
14858.41 121
14859.56 100
14860.71 111
14861.86 108
14863.02 97
14864.17 123
14865.32 110
14866.47 109
14867.63 105
14868.78 111
14869.93 121
14871.08 107
14872.23 87
14873.39 79
14874.54 122
14875.69 102
14876.84 85
14878.00 132
14879.15 110
14880.30 112
14881.46 131
14882.61 117
14883.76 106
14884.91 96
14886.07 110
14887.22 126
14888.37 115
14889.53 124
14890.68 108
14891.83 130
14892.99 114
14894.14 116
14895.29 99
14896.45 87
14897.60 101
14898.75 100
14899.91 141
14901.06 125
14902.21 115
14903.37 87
14904.52 91
14905.67 107
14906.83 126
14907.98 109
14909.14 120
14910.29 116
14911.44 119
14912.60 140
14913.75 94
14914.91 96
14916.06 127
14917.21 109
14918.37 106
14919.52 97
14920.68 129
14921.83 105
14922.99 99
14924.14 112
14925.30 91
14926.45 107
14927.60 91
14928.76 100
14929.91 116
14931.07 118
14932.22 126
14933.38 93
14934.53 123
14935.69 99
14936.84 116
14938.00 145
14939.15 151
14940.31 123
14941.46 133
14942.62 103
14943.77 105
14944.93 89
14946.08 119
14947.24 134
14948.39 114
14949.55 115
14950.71 109
14951.86 103
14953.02 97
14954.17 117
14955.33 105
14956.48 89
14957.64 88
14958.80 113
14959.95 110
14961.11 86
14962.26 101
14963.42 125
14964.57 112
14965.73 95
14966.89 94
14968.04 97
14969.20 104
14970.36 120
14971.51 114
14972.67 111
14973.82 117
14974.98 114
14976.14 106
14977.29 80
14978.45 114
14979.61 112
14980.76 99
14981.92 122
14983.08 109
14984.23 103
14985.39 111
14986.55 96
14987.70 116
14988.86 114
14990.02 142
14991.18 133
14992.33 104
14993.49 91
14994.65 68
14995.80 87
14996.96 107
14998.12 163
14999.28 119
15000.43 97
15001.59 91
15002.75 106
15003.91 124
15005.06 114
15006.22 120
15007.38 100
15008.54 119
15009.69 125
15010.85 102
15012.01 75
15013.17 93
15014.33 99
15015.48 86
15016.64 109
15017.80 121
15018.96 101
15020.12 107
15021.27 122
15022.43 100
15023.59 113
15024.75 115
15025.91 103
15027.07 112
15028.23 99
15029.38 84
15030.54 129
15031.70 134
15032.86 118
15034.02 107
15035.18 118
15036.34 126
15037.49 100
15038.65 92
15039.81 94
15040.97 100
15042.13 116
15043.29 100
15044.45 97
15045.61 101
15046.77 116
15047.93 95
15049.09 85
15050.24 92
15051.40 107
15052.56 108
15053.72 128
15054.88 107
15056.04 111
15057.20 120
15058.36 109
15059.52 117
15060.68 131
15061.84 130
15063.00 111
15064.16 108
15065.32 104
15066.48 116
15067.64 94
15068.80 106
15069.96 120
15071.12 126
15072.28 121
15073.44 136
15074.60 93
15075.76 86
15076.92 111
15078.08 127
15079.24 91
15080.40 94
15081.56 105
15082.72 105
15083.89 108
15085.05 94
15086.21 114
15087.37 101
15088.53 109
15089.69 100
15090.85 106
15092.01 111
15093.17 100
15094.33 122
15095.49 138
15096.66 118
15097.82 118
15098.98 119
15100.14 139
15101.30 122
15102.46 98
15103.62 106
15104.78 110
15105.95 122
15107.11 112
15108.27 113
15109.43 121
15110.59 108
15111.75 113
15112.92 111
15114.08 127
15115.24 112
15116.40 115
15117.56 103
15118.73 81
15119.89 116
15121.05 109
15122.21 106
15123.37 118
15124.54 101
15125.70 116
15126.86 99
15128.02 96
15129.19 98
15130.35 91
15131.51 120
15132.67 114
15133.84 110
15135.00 119
15136.16 115
15137.32 98
15138.49 91
15139.65 116
15140.81 98
15141.97 109
15143.14 108
15144.30 92
15145.46 91
15146.63 105
15147.79 80
15148.95 122
15150.12 93
15151.28 94
15152.44 85
15153.61 92
15154.77 104
15155.93 99
15157.10 99
15158.26 113
15159.42 111
15160.59 116
15161.75 112
15162.91 97
15164.08 85
15165.24 77
15166.41 107
15167.57 77
15168.73 84
15169.90 91
15171.06 105
15172.23 94
15173.39 95
15174.55 108
15175.72 104
15176.88 94
15178.05 121
15179.21 93
15180.38 98
15181.54 133
15182.70 110
15183.87 119
15185.03 127
15186.20 132
15187.36 113
15188.53 110
15189.69 108
15190.86 104
15192.02 111
15193.19 125
15194.35 111
15195.52 103
15196.68 100
15197.85 74
15199.01 76
15200.18 103
15201.34 105
15202.51 90
15203.67 107
15204.84 149
15206.00 118
15207.17 102
15208.33 108
15209.50 119
15210.66 111
15211.83 109
15213.00 115
15214.16 145
15215.33 97
15216.49 90
15217.66 98
15218.82 132
15219.99 90
15221.16 109
15222.32 110
15223.49 107
15224.65 102
15225.82 128
15226.99 114
15228.15 92
15229.32 152
15230.49 159
15231.65 101
15232.82 97
15233.98 118
15235.15 139
15236.32 118
15237.48 114
15238.65 129
15239.82 127
15240.98 108
15242.15 111
15243.32 121
15244.48 126
15245.65 90
15246.82 95
15247.98 91
15249.15 104
15250.32 104
15251.49 113
15252.65 101
15253.82 138
15254.99 131
15256.16 111
15257.32 113
15258.49 114
15259.66 135
15260.82 114
15261.99 92
15263.16 95
15264.33 103
15265.49 94
15266.66 113
15267.83 108
15269.00 116
15270.17 91
15271.33 105
15272.50 105
15273.67 111
15274.84 104
15276.01 126
15277.17 150
15278.34 124
15279.51 101
15280.68 105
15281.85 96
15283.01 88
15284.18 85
15285.35 112
15286.52 117
15287.69 111
15288.86 116
15290.03 110
15291.19 146
15292.36 141
15293.53 120
15294.70 115
15295.87 101
15297.04 125
15298.21 111
15299.38 74
15300.54 111
15301.71 127
15302.88 100
15304.05 114
15305.22 91
15306.39 108
15307.56 91
15308.73 134
15309.90 93
15311.07 91
15312.24 98
15313.41 105
15314.58 98
15315.75 91
15316.92 105
15318.09 91
15319.25 85
15320.42 100
15321.59 98
15322.76 101
15323.93 122
15325.10 99
15326.27 105
15327.44 109
15328.61 128
15329.78 114
15330.95 93
15332.12 101
15333.29 123
15334.46 86
15335.64 130
15336.81 110
15337.98 113
15339.15 118
15340.32 129
15341.49 115
15342.66 106
15343.83 95
15345.00 107
15346.17 116
15347.34 112
15348.51 92
15349.68 116
15350.85 110
15352.02 119
15353.20 112
15354.37 93
15355.54 89
15356.71 106
15357.88 107
15359.05 113
15360.22 103
15361.39 116
15362.57 107
15363.74 106
15364.91 113
15366.08 90
15367.25 105
15368.42 104
15369.59 113
15370.77 96
15371.94 111
15373.11 92
15374.28 106
15375.45 97
15376.63 101
15377.80 114
15378.97 139
15380.14 125
15381.31 101
15382.49 115
15383.66 108
15384.83 130
15386.00 118
15387.17 112
15388.35 97
15389.52 98
15390.69 116
15391.86 105
15393.04 110
15394.21 132
15395.38 136
15396.55 113
15397.73 96
15398.90 112
15400.07 130
15401.25 119
15402.42 115
15403.59 123
15404.76 142
15405.94 97
15407.11 104
15408.28 94
15409.46 100
15410.63 110
15411.80 105
15412.98 103
15414.15 101
15415.32 98
15416.50 99
15417.67 97
15418.84 91
15420.02 85
15421.19 103
15422.36 105
15423.54 108
15424.71 106
15425.89 111
15427.06 103
15428.23 96
15429.41 114
15430.58 98
15431.76 109
15432.93 95
15434.10 96
15435.28 95
15436.45 104
15437.63 126
15438.80 114
15439.97 112
15441.15 107
15442.32 114
15443.50 111
15444.67 110
15445.85 135
15447.02 141
15448.20 91
15449.37 87
15450.55 94
15451.72 108
15452.89 94
15454.07 86
15455.24 111
15456.42 107
15457.59 121
15458.77 114
15459.94 112
15461.12 103
15462.30 106
15463.47 118
15464.65 113
15465.82 101
15467.00 105
15468.17 122
15469.35 116
15470.52 108
15471.70 111
15472.87 103
15474.05 109
15475.22 115
15476.40 104
15477.58 129
15478.75 123
15479.93 116
15481.10 101
15482.28 109
15483.46 109
15484.63 123
15485.81 126
15486.98 103
15488.16 130
15489.34 110
15490.51 115
15491.69 103
15492.87 102
15494.04 106
15495.22 110
15496.39 114
15497.57 104
15498.75 96
15499.92 89
15501.10 112
15502.28 121
15503.45 115
15504.63 74
15505.81 96
15506.98 102
15508.16 96
15509.34 88
15510.52 87
15511.69 78
15512.87 105
15514.05 113
15515.22 118
15516.40 76
15517.58 101
15518.76 102
15519.93 123
15521.11 126
15522.29 118
15523.47 111
15524.64 95
15525.82 103
15527.00 114
15528.18 107
15529.35 108
15530.53 110
15531.71 103
15532.89 122
15534.07 97
15535.24 117
15536.42 102
15537.60 102
15538.78 121
15539.96 116
15541.13 106
15542.31 92
15543.49 91
15544.67 97
15545.85 121
15547.03 122
15548.20 92
15549.38 88
15550.56 108
15551.74 109
15552.92 110
15554.10 87
15555.28 119
15556.45 124
15557.63 106
15558.81 130
15559.99 110
15561.17 99
15562.35 105
15563.53 122
15564.71 93
15565.89 103
15567.07 96
15568.24 102
15569.42 101
15570.60 107
15571.78 106
15572.96 101
15574.14 106
15575.32 111
15576.50 109
15577.68 102
15578.86 125
15580.04 124
15581.22 117
15582.40 109
15583.58 108
15584.76 108
15585.94 149
15587.12 98
15588.30 84
15589.48 104
15590.66 97
15591.84 99
15593.02 111
15594.20 103
15595.38 114
15596.56 102
15597.74 104
15598.92 116
15600.10 121
15601.28 112
15602.46 71
15603.64 109
15604.82 111
15606.00 100
15607.18 86
15608.36 93
15609.55 106
15610.73 99
15611.91 129
15613.09 128
15614.27 102
15615.45 88
15616.63 111
15617.81 90
15618.99 109
15620.17 123
15621.36 89
15622.54 95
15623.72 83
15624.90 131
15626.08 93
15627.26 120
15628.44 107
15629.63 104
15630.81 89
15631.99 116
15633.17 108
15634.35 111
15635.53 126
15636.72 120
15637.90 128
15639.08 122
15640.26 132
15641.44 127
15642.63 107
15643.81 108
15644.99 93
15646.17 127
15647.35 93
15648.54 118
15649.72 121
15650.90 92
15652.08 105
15653.27 119
15654.45 110
15655.63 140
15656.81 115
15658.00 126
15659.18 114
15660.36 115
15661.54 103
15662.73 132
15663.91 144
15665.09 132
15666.28 123
15667.46 132
15668.64 104
15669.82 124
15671.01 120
15672.19 131
15673.37 107
15674.56 122
15675.74 119
15676.92 104
15678.11 123
15679.29 135
15680.47 125
15681.66 104
15682.84 91
15684.03 136
15685.21 122
15686.39 119
15687.58 116
15688.76 122
15689.94 120
15691.13 139
15692.31 115
15693.50 108
15694.68 143
15695.86 137
15697.05 143
15698.23 126
15699.42 116
15700.60 107
15701.78 125
15702.97 110
15704.15 117
15705.34 118
15706.52 110
15707.71 109
15708.89 101
15710.08 132
15711.26 106
15712.45 108
15713.63 107
15714.81 111
15716.00 121
15717.18 127
15718.37 138
15719.55 126
15720.74 125
15721.92 124
15723.11 138
15724.29 116
15725.48 117
15726.66 104
15727.85 104
15729.04 102
15730.22 130
15731.41 118
15732.59 128
15733.78 122
15734.96 112
15736.15 100
15737.33 108
15738.52 105
15739.71 86
15740.89 109
15742.08 120
15743.26 149
15744.45 119
15745.63 112
15746.82 108
15748.01 110
15749.19 125
15750.38 134
15751.56 120
15752.75 120
15753.94 123
15755.12 92
15756.31 120
15757.50 99
15758.68 100
15759.87 120
15761.06 166
15762.24 128
15763.43 150
15764.62 114
15765.80 107
15766.99 115
15768.18 121
15769.36 132
15770.55 115
15771.74 102
15772.92 107
15774.11 136
15775.30 121
15776.48 138
15777.67 113
15778.86 86
15780.05 131
15781.23 142
15782.42 128
15783.61 108
15784.80 89
15785.98 95
15787.17 113
15788.36 98
15789.55 99
15790.73 119
15791.92 112
15793.11 117
15794.30 106
15795.48 115
15796.67 114
15797.86 148
15799.05 141
15800.24 95
15801.42 122
15802.61 113
15803.80 128
15804.99 133
15806.18 143
15807.37 111
15808.55 117
15809.74 113
15810.93 94
15812.12 125
15813.31 130
15814.50 137
15815.68 110
15816.87 151
15818.06 112
15819.25 109
15820.44 115
15821.63 96
15822.82 119
15824.01 112
15825.19 111
15826.38 121
15827.57 108
15828.76 120
15829.95 108
15831.14 102
15832.33 92
15833.52 108
15834.71 93
15835.90 96
15837.09 123
15838.28 124
15839.47 105
15840.66 125
15841.84 109
15843.03 136
15844.22 141
15845.41 136
15846.60 109
15847.79 95
15848.98 100
15850.17 93
15851.36 112
15852.55 135
15853.74 116
15854.93 102
15856.12 138
15857.31 135
15858.50 85
15859.69 91
15860.88 82
15862.07 107
15863.26 111
15864.46 123
15865.65 107
15866.84 124
15868.03 109
15869.22 110
15870.41 110
15871.60 106
15872.79 112
15873.98 114
15875.17 128
15876.36 113
15877.55 118
15878.74 129
15879.94 138
15881.13 110
15882.32 129
15883.51 113
15884.70 116
15885.89 104
15887.08 111
15888.27 155
15889.46 97
15890.66 107
15891.85 88
15893.04 104
15894.23 91
15895.42 111
15896.61 109
15897.81 109
15899.00 84
15900.19 128
15901.38 117
15902.57 112
15903.76 99
15904.96 113
15906.15 115
15907.34 91
15908.53 105
15909.72 141
15910.92 129
15912.11 129
15913.30 95
15914.49 109
15915.69 106
15916.88 96
15918.07 94
15919.26 81
15920.46 98
15921.65 89
15922.84 95
15924.03 91
15925.23 101
15926.42 115
15927.61 124
15928.81 104
15930.00 108
15931.19 84
15932.38 92
15933.58 112
15934.77 119
15935.96 133
15937.16 107
15938.35 125
15939.54 92
15940.74 98
15941.93 144
15943.12 151
15944.32 136
15945.51 124
15946.70 103
15947.90 118
15949.09 115
15950.28 114
15951.48 122
15952.67 114
15953.87 118
15955.06 99
15956.25 101
15957.45 100
15958.64 121
15959.84 107
15961.03 99
15962.22 82
15963.42 94
15964.61 97
15965.81 70
15967.00 87
15968.19 106
15969.39 101
15970.58 106
15971.78 107
15972.97 91
15974.17 99
15975.36 89
15976.56 87
15977.75 102
15978.95 112
15980.14 99
15981.34 110
15982.53 114
15983.72 105
15984.92 105
15986.11 98
15987.31 103
15988.50 103
15989.70 104
15990.90 128
15992.09 116
15993.29 94
15994.48 83
15995.68 91
15996.87 105
15998.07 108
15999.26 107
16000.46 100
16001.65 104
16002.85 107
16004.05 102
16005.24 107
16006.44 96
16007.63 105
16008.83 103
16010.02 118
16011.22 96
16012.42 120
16013.61 96
16014.81 77
16016.00 88
16017.20 82
16018.40 77
16019.59 103
16020.79 89
16021.99 121
16023.18 108
16024.38 96
16025.58 96
16026.77 97
16027.97 115
16029.16 119
16030.36 136
16031.56 108
16032.76 107
16033.95 82
16035.15 83
16036.35 97
16037.54 100
16038.74 90
16039.94 98
16041.13 118
16042.33 82
16043.53 91
16044.73 105
16045.92 88
16047.12 132
16048.32 93
16049.51 83
16050.71 98
16051.91 80
16053.11 86
16054.30 90
16055.50 75
16056.70 81
16057.90 75
16059.10 75
16060.29 99
16061.49 131
16062.69 106
16063.89 106
16065.08 98
16066.28 84
16067.48 91
16068.68 102
16069.88 91
16071.07 99
16072.27 85
16073.47 67
16074.67 104
16075.87 101
16077.07 98
16078.26 99
16079.46 93
16080.66 87
16081.86 93
16083.06 84
16084.26 84
16085.46 103
16086.66 103
16087.85 122
16089.05 98
16090.25 86
16091.45 90
16092.65 88
16093.85 85
16095.05 100
16096.25 115
16097.45 100
16098.65 105
16099.84 105
16101.04 95
16102.24 109
16103.44 112
16104.64 130
16105.84 102
16107.04 84
16108.24 74
16109.44 65
16110.64 84
16111.84 129
16113.04 85
16114.24 76
16115.44 96
16116.64 94
16117.84 102
16119.04 107
16120.24 95
16121.44 110
16122.64 104
16123.84 83
16125.04 99
16126.24 112
16127.44 110
16128.64 108
16129.84 99
16131.04 91
16132.24 98
16133.44 98
16134.64 106
16135.84 96
16137.04 77
16138.25 87
16139.45 98
16140.65 89
16141.85 86
16143.05 92
16144.25 128
16145.45 111
16146.65 91
16147.85 92
16149.05 95
16150.25 67
16151.46 87
16152.66 88
16153.86 99
16155.06 93
16156.26 108
16157.46 107
16158.66 87
16159.87 80
16161.07 98
16162.27 110
16163.47 89
16164.67 72
16165.87 97
16167.08 95
16168.28 79
16169.48 114
16170.68 98
16171.88 115
16173.09 106
16174.29 103
16175.49 94
16176.69 125
16177.89 106
16179.10 103
16180.30 92
16181.50 109
16182.70 119
16183.91 118
16185.11 120
16186.31 99
16187.51 112
16188.72 107
16189.92 89
16191.12 86
16192.32 82
16193.53 91
16194.73 95
16195.93 89
16197.13 104
16198.34 108
16199.54 121
16200.74 74
16201.95 77
16203.15 102
16204.35 85
16205.56 79
16206.76 72
16207.96 95
16209.17 86
16210.37 133
16211.57 90
16212.78 80
16213.98 86
16215.18 106
16216.39 83
16217.59 93
16218.79 109
16220.00 100
16221.20 90
16222.41 97
16223.61 103
16224.81 91
16226.02 89
16227.22 99
16228.43 99
16229.63 82
16230.83 91
16232.04 134
16233.24 103
16234.45 103
16235.65 95
16236.86 103
16238.06 102
16239.26 121
16240.47 103
16241.67 87
16242.88 87
16244.08 81
16245.29 81
16246.49 85
16247.70 75
16248.90 91
16250.11 87
16251.31 99
16252.52 108
16253.72 87
16254.93 139
16256.13 111
16257.34 91
16258.54 99
16259.75 84
16260.95 102
16262.16 88
16263.36 81
16264.57 68
16265.77 87
16266.98 86
16268.19 95
16269.39 88
16270.60 110
16271.80 89
16273.01 92
16274.21 88
16275.42 93
16276.63 94
16277.83 78
16279.04 93
16280.24 98
16281.45 89
16282.66 87
16283.86 72
16285.07 75
16286.27 81
16287.48 101
16288.69 115
16289.89 100
16291.10 97
16292.31 104
16293.51 99
16294.72 122
16295.93 102
16297.13 101
16298.34 127
16299.55 138
16300.75 93
16301.96 87
16303.17 102
16304.37 126
16305.58 85
16306.79 108
16307.99 101
16309.20 96
16310.41 111
16311.62 104
16312.82 89
16314.03 99
16315.24 96
16316.44 83
16317.65 101
16318.86 82
16320.07 101
16321.27 113
16322.48 97
16323.69 97
16324.90 85
16326.10 86
16327.31 108
16328.52 91
16329.73 72
16330.94 90
16332.14 71
16333.35 84
16334.56 88
16335.77 117
16336.98 104
16338.18 77
16339.39 66
16340.60 72
16341.81 82
16343.02 94
16344.23 94
16345.43 102
16346.64 80
16347.85 92
16349.06 84
16350.27 65
16351.48 90
16352.69 92
16353.89 86
16355.10 98
16356.31 101
16357.52 130
16358.73 98
16359.94 92
16361.15 85
16362.36 98
16363.57 95
16364.77 52
16365.98 67
16367.19 85
16368.40 79
16369.61 93
16370.82 97
16372.03 98
16373.24 90
16374.45 71
16375.66 81
16376.87 96
16378.08 88
16379.29 95
16380.50 105
16381.71 99
16382.92 88
16384.13 85
16385.34 109
16386.55 82
16387.76 130
16388.97 89
16390.18 100
16391.39 98
16392.60 78
16393.81 82
16395.02 95
16396.23 90
16397.44 91
16398.65 96
16399.86 90
16401.07 87
16402.28 102
16403.49 105
16404.70 84
16405.91 71
16407.12 88
16408.33 88
16409.54 83
16410.76 80
16411.97 97
16413.18 106
16414.39 95
16415.60 82
16416.81 67
16418.02 95
16419.23 83
16420.44 82
16421.66 70
16422.87 95
16424.08 72
16425.29 77
16426.50 79
16427.71 91
16428.92 98
16430.14 84
16431.35 69
16432.56 67
16433.77 110
16434.98 92
16436.19 80
16437.41 94
16438.62 87
16439.83 97
16441.04 94
16442.25 71
16443.47 86
16444.68 79
16445.89 75
16447.10 81
16448.31 94
16449.53 114
16450.74 67
16451.95 102
16453.16 98
16454.38 86
16455.59 76
16456.80 78
16458.01 72
16459.23 70
16460.44 78
16461.65 83
16462.86 108
16464.08 98
16465.29 108
16466.50 97
16467.72 110
16468.93 125
16470.14 99
16471.35 80
16472.57 66
16473.78 72
16474.99 86
16476.21 89
16477.42 70
16478.63 67
16479.85 90
16481.06 76
16482.27 74
16483.49 68
16484.70 73
16485.92 87
16487.13 97
16488.34 107
16489.56 100
16490.77 119
16491.98 120
16493.20 83
16494.41 66
16495.63 105
16496.84 98
16498.05 91
16499.27 82
16500.48 82
16501.70 102
16502.91 115
16504.13 116
16505.34 94
16506.55 85
16507.77 86
16508.98 77
16510.20 78
16511.41 81
16512.63 71
16513.84 89
16515.06 72
16516.27 56
16517.49 82
16518.70 76
16519.92 81
16521.13 91
16522.35 79
16523.56 78
16524.78 69
16525.99 106
16527.21 93
16528.42 88
16529.64 86
16530.85 101
16532.07 93
16533.28 87
16534.50 81
16535.71 104
16536.93 89
16538.14 85
16539.36 94
16540.58 88
16541.79 95
16543.01 99
16544.22 105
16545.44 119
16546.65 76
16547.87 74
16549.09 90
16550.30 90
16551.52 91
16552.73 96
16553.95 91
16555.17 99
16556.38 83
16557.60 82
16558.82 98
16560.03 129
16561.25 70
16562.46 102
16563.68 88
16564.90 71
16566.11 69
16567.33 90
16568.55 95
16569.76 84
16570.98 91
16572.20 64
16573.41 89
16574.63 91
16575.85 83
16577.07 120
16578.28 76
16579.50 61
16580.72 63
16581.93 81
16583.15 88
16584.37 68
16585.59 77
16586.80 109
16588.02 93
16589.24 101
16590.46 84
16591.67 74
16592.89 100
16594.11 104
16595.33 90
16596.54 72
16597.76 57
16598.98 68
16600.20 85
16601.41 85
16602.63 64
16603.85 74
16605.07 84
16606.29 74
16607.50 68
16608.72 64
16609.94 89
16611.16 66
16612.38 88
16613.60 93
16614.81 75
16616.03 101
16617.25 72
16618.47 62
16619.69 68
16620.91 62
16622.13 93
16623.34 94
16624.56 81
16625.78 78
16627.00 73
16628.22 71
16629.44 92
16630.66 96
16631.88 95
16633.10 85
16634.31 101
16635.53 92
16636.75 84
16637.97 73
16639.19 83
16640.41 91
16641.63 103
16642.85 86
16644.07 95
16645.29 78
16646.51 80
16647.73 75
16648.95 69
16650.17 87
16651.39 72
16652.61 88
16653.83 97
16655.05 77
16656.27 87
16657.49 81
16658.71 89
16659.93 102
16661.15 68
16662.37 102
16663.59 72
16664.81 95
16666.03 93
16667.25 79
16668.47 79
16669.69 90
16670.91 79
16672.13 81
16673.35 82
16674.57 90
16675.79 96
16677.01 71
16678.23 96
16679.45 96
16680.67 95
16681.89 79
16683.12 77
16684.34 99
16685.56 95
16686.78 81
16688.00 73
16689.22 65
16690.44 75
16691.66 56
16692.88 80
16694.11 96
16695.33 83
16696.55 65
16697.77 63
16698.99 91
16700.21 63
16701.43 86
16702.66 102
16703.88 82
16705.10 82
16706.32 66
16707.54 63
16708.77 79
16709.99 66
16711.21 73
16712.43 79
16713.65 76
16714.87 75
16716.10 81
16717.32 68
16718.54 72
16719.76 78
16720.99 93
16722.21 114
16723.43 98
16724.65 89
16725.88 79
16727.10 88
16728.32 96
16729.54 104
16730.77 94
16731.99 94
16733.21 92
16734.43 88
16735.66 76
16736.88 97
16738.10 70
16739.33 75
16740.55 72
16741.77 77
16742.99 77
16744.22 77
16745.44 92
16746.66 75
16747.89 89
16749.11 78
16750.33 90
16751.56 113
16752.78 83
16754.00 89
16755.23 98
16756.45 106
16757.68 80
16758.90 89
16760.12 112
16761.35 89
16762.57 84
16763.79 103
16765.02 83
16766.24 75
16767.47 72
16768.69 85
16769.91 76
16771.14 100
16772.36 87
16773.59 63
16774.81 72
16776.04 69
16777.26 70
16778.48 83
16779.71 73
16780.93 95
16782.16 68
16783.38 71
16784.61 69
16785.83 66
16787.06 74
16788.28 68
16789.51 84
16790.73 56
16791.96 68
16793.18 61
16794.41 57
16795.63 82
16796.86 79
16798.08 65
16799.31 69
16800.53 83
16801.76 61
16802.98 70
16804.21 89
16805.43 74
16806.66 61
16807.88 73
16809.11 98
16810.33 59
16811.56 74
16812.79 76
16814.01 81
16815.24 79
16816.46 80
16817.69 88
16818.91 81
16820.14 75
16821.37 74
16822.59 89
16823.82 84
16825.04 84
16826.27 104
16827.50 86
16828.72 86
16829.95 100
16831.18 76
16832.40 89
16833.63 71
16834.86 101
16836.08 98
16837.31 79
16838.53 81
16839.76 96
16840.99 80
16842.21 114
16843.44 90
16844.67 76
16845.90 95
16847.12 87
16848.35 96
16849.58 95
16850.80 72
16852.03 77
16853.26 68
16854.48 71
16855.71 69
16856.94 83
16858.17 95
16859.39 69
16860.62 71
16861.85 81
16863.08 74
16864.30 71
16865.53 82
16866.76 73
16867.99 78
16869.21 74
16870.44 85
16871.67 81
16872.90 72
16874.13 63
16875.35 61
16876.58 76
16877.81 83
16879.04 92
16880.27 76
16881.49 96
16882.72 104
16883.95 75
16885.18 66
16886.41 54
16887.64 100
16888.86 83
16890.09 82
16891.32 67
16892.55 90
16893.78 88
16895.01 102
16896.24 99
16897.46 76
16898.69 68
16899.92 81
16901.15 83
16902.38 84
16903.61 80
16904.84 65
16906.07 85
16907.30 84
16908.53 72
16909.75 90
16910.98 111
16912.21 85
16913.44 75
16914.67 64
16915.90 86
16917.13 125
16918.36 90
16919.59 76
16920.82 84
16922.05 87
16923.28 100
16924.51 95
16925.74 78
16926.97 81
16928.20 76
16929.43 121
16930.66 113
16931.89 74
16933.12 89
16934.35 77
16935.58 82
16936.81 89
16938.04 63
16939.27 85
16940.50 87
16941.73 79
16942.96 96
16944.19 69
16945.42 74
16946.65 61
16947.88 90
16949.11 76
16950.34 66
16951.57 70
16952.80 101
16954.04 74
16955.27 79
16956.50 83
16957.73 83
16958.96 92
16960.19 86
16961.42 80
16962.65 77
16963.88 56
16965.11 68
16966.35 92
16967.58 74
16968.81 68
16970.04 85
16971.27 94
16972.50 83
16973.73 73
16974.97 78
16976.20 102
16977.43 89
16978.66 76
16979.89 88
16981.12 100
16982.36 92
16983.59 113
16984.82 95
16986.05 87
16987.28 72
16988.52 75
16989.75 80
16990.98 89
16992.21 68
16993.45 78
16994.68 90
16995.91 78
16997.14 95
16998.37 60
16999.61 75
17000.84 86
17002.07 88
17003.31 82
17004.54 104
17005.77 79
17007.00 61
17008.24 75
17009.47 57
17010.70 79
17011.93 82
17013.17 70
17014.40 76
17015.63 84
17016.87 63
17018.10 60
17019.33 73
17020.57 99
17021.80 97
17023.03 98
17024.27 90
17025.50 72
17026.73 74
17027.97 100
17029.20 79
17030.43 97
17031.67 82
17032.90 94
17034.14 85
17035.37 74
17036.60 91
17037.84 75
17039.07 92
17040.30 85
17041.54 63
17042.77 70
17044.01 78
17045.24 69
17046.47 71
17047.71 99
17048.94 64
17050.18 87
17051.41 63
17052.65 65
17053.88 81
17055.12 97
17056.35 63
17057.58 96
17058.82 98
17060.05 104
17061.29 92
17062.52 73
17063.76 89
17064.99 86
17066.23 81
17067.46 72
17068.70 80
17069.93 75
17071.17 82
17072.40 100
17073.64 82
17074.87 71
17076.11 90
17077.34 104
17078.58 89
17079.81 69
17081.05 70
17082.29 74
17083.52 81
17084.76 66
17085.99 61
17087.23 76
17088.46 97
17089.70 98
17090.94 87
17092.17 65
17093.41 77
17094.64 86
17095.88 80
17097.12 83
17098.35 85
17099.59 62
17100.82 67
17102.06 51
17103.30 79
17104.53 77
17105.77 72
17107.00 82
17108.24 93
17109.48 82
17110.71 54
17111.95 70
17113.19 69
17114.42 86
17115.66 96
17116.90 59
17118.13 64
17119.37 78
17120.61 83
17121.85 69
17123.08 67
17124.32 69
17125.56 67
17126.79 71
17128.03 92
17129.27 75
17130.50 84
17131.74 74
17132.98 73
17134.22 60
17135.45 83
17136.69 80
17137.93 99
17139.17 100
17140.40 101
17141.64 98
17142.88 81
17144.12 80
17145.36 83
17146.59 74
17147.83 74
17149.07 80
17150.31 121
17151.54 145
17152.78 75
17154.02 88
17155.26 90
17156.50 94
17157.74 94
17158.97 87
17160.21 97
17161.45 70
17162.69 87
17163.93 98
17165.17 77
17166.40 57
17167.64 71
17168.88 72
17170.12 75
17171.36 101
17172.60 91
17173.84 83
17175.08 66
17176.31 69
17177.55 86
17178.79 75
17180.03 99
17181.27 76
17182.51 90
17183.75 88
17184.99 85
17186.23 91
17187.47 83
17188.71 64
17189.94 63
17191.18 87
17192.42 70
17193.66 70
17194.90 96
17196.14 98
17197.38 63
17198.62 82
17199.86 78
17201.10 73
17202.34 92
17203.58 83
17204.82 80
17206.06 75
17207.30 77
17208.54 96
17209.78 84
17211.02 98
17212.26 90
17213.50 94
17214.74 79
17215.98 76
17217.22 66
17218.46 67
17219.70 55
17220.94 62
17222.18 64
17223.43 65
17224.67 71
17225.91 70
17227.15 61
17228.39 58
17229.63 72
17230.87 74
17232.11 50
17233.35 74
17234.59 80
17235.83 83
17237.08 60
17238.32 79
17239.56 85
17240.80 92
17242.04 62
17243.28 84
17244.52 66
17245.76 66
17247.01 82
17248.25 78
17249.49 83
17250.73 89
17251.97 89
17253.21 65
17254.46 65
17255.70 80
17256.94 83
17258.18 61
17259.42 71
17260.66 63
17261.91 79
17263.15 72
17264.39 70
17265.63 85
17266.87 73
17268.12 65
17269.36 88
17270.60 104
17271.84 78
17273.09 60
17274.33 80
17275.57 82
17276.81 53
17278.06 98
17279.30 84
17280.54 78
17281.78 91
17283.03 76
17284.27 72
17285.51 86
17286.76 79
17288.00 85
17289.24 71
17290.48 58
17291.73 70
17292.97 86
17294.21 63
17295.46 56
17296.70 68
17297.94 73
17299.19 86
17300.43 73
17301.67 79
17302.92 106
17304.16 97
17305.40 53
17306.65 68
17307.89 102
17309.14 77
17310.38 51
17311.62 60
17312.87 68
17314.11 81
17315.35 75
17316.60 113
17317.84 66
17319.09 76
17320.33 78
17321.58 84
17322.82 80
17324.06 54
17325.31 81
17326.55 79
17327.80 86
17329.04 75
17330.29 68
17331.53 80
17332.77 82
17334.02 85
17335.26 84
17336.51 100
17337.75 79
17339.00 73
17340.24 70
17341.49 90
17342.73 93
17343.98 63
17345.22 71
17346.47 87
17347.71 85
17348.96 88
17350.20 72
17351.45 82
17352.69 82
17353.94 95
17355.18 93
17356.43 108
17357.68 65
17358.92 74
17360.17 62
17361.41 54
17362.66 82
17363.90 67
17365.15 77
17366.39 81
17367.64 70
17368.89 65
17370.13 78
17371.38 82
17372.62 85
17373.87 99
17375.12 73
17376.36 78
17377.61 68
17378.85 70
17380.10 75
17381.35 79
17382.59 82
17383.84 73
17385.09 87
17386.33 78
17387.58 71
17388.83 69
17390.07 67
17391.32 76
17392.57 85
17393.81 64
17395.06 52
17396.31 47
17397.55 60
17398.80 90
17400.05 81
17401.29 95
17402.54 116
17403.79 84
17405.04 85
17406.28 79
17407.53 82
17408.78 86
17410.02 77
17411.27 78
17412.52 67
17413.77 67
17415.01 79
17416.26 93
17417.51 80
17418.76 98
17420.00 82
17421.25 70
17422.50 68
17423.75 57
17425.00 74
17426.24 79
17427.49 71
17428.74 80
17429.99 75
17431.24 63
17432.48 70
17433.73 77
17434.98 84
17436.23 64
17437.48 71
17438.73 73
17439.97 67
17441.22 68
17442.47 82
17443.72 63
17444.97 65
17446.22 82
17447.47 73
17448.71 81
17449.96 90
17451.21 69
17452.46 75
17453.71 78
17454.96 73
17456.21 54
17457.46 68
17458.71 83
17459.95 70
17461.20 74
17462.45 82
17463.70 73
17464.95 71
17466.20 62
17467.45 82
17468.70 90
17469.95 73
17471.20 79
17472.45 82
17473.70 64
17474.95 70
17476.20 85
17477.45 86
17478.70 109
17479.95 76
17481.20 75
17482.45 69
17483.70 64
17484.95 74
17486.20 64
17487.45 80
17488.70 82
17489.95 88
17491.20 95
17492.45 71
17493.70 93
17494.95 69
17496.20 62
17497.45 81
17498.70 58
17499.95 69
17501.20 72
17502.45 72
17503.70 99
17504.95 75
17506.20 81
17507.46 82
17508.71 77
17509.96 99
17511.21 79
17512.46 83
17513.71 80
17514.96 109
17516.21 99
17517.46 92
17518.71 83
17519.97 68
17521.22 77
17522.47 75
17523.72 64
17524.97 75
17526.22 60
17527.47 68
17528.73 68
17529.98 84
17531.23 61
17532.48 66
17533.73 75
17534.99 73
17536.24 64
17537.49 63
17538.74 72
17539.99 79
17541.25 51
17542.50 68
17543.75 65
17545.00 69
17546.25 62
17547.51 60
17548.76 56
17550.01 63
17551.26 71
17552.52 68
17553.77 68
17555.02 78
17556.27 102
17557.53 72
17558.78 82
17560.03 80
17561.28 85
17562.54 69
17563.79 61
17565.04 69
17566.30 81
17567.55 79
17568.80 97
17570.05 81
17571.31 67
17572.56 73
17573.81 91
17575.07 87
17576.32 64
17577.57 57
17578.83 70
17580.08 81
17581.33 81
17582.59 74
17583.84 89
17585.10 68
17586.35 88
17587.60 88
17588.86 97
17590.11 74
17591.36 85
17592.62 83
17593.87 63
17595.13 92
17596.38 81
17597.63 75
17598.89 96
17600.14 119
17601.40 79
17602.65 71
17603.90 87
17605.16 68
17606.41 79
17607.67 77
17608.92 58
17610.18 70
17611.43 76
17612.69 87
17613.94 78
17615.20 70
17616.45 76
17617.71 78
17618.96 71
17620.21 64
17621.47 60
17622.72 79
17623.98 75
17625.23 84
17626.49 73
17627.75 76
17629.00 75
17630.26 76
17631.51 64
17632.77 55
17634.02 62
17635.28 60
17636.53 75
17637.79 66
17639.04 73
17640.30 94
17641.55 77
17642.81 62
17644.07 59
17645.32 68
17646.58 81
17647.83 59
17649.09 63
17650.35 66
17651.60 58
17652.86 60
17654.11 64
17655.37 68
17656.63 55
17657.88 56
17659.14 56
17660.39 69
17661.65 80
17662.91 67
17664.16 65
17665.42 54
17666.68 80
17667.93 71
17669.19 72
17670.45 73
17671.70 91
17672.96 75
17674.22 82
17675.47 83
17676.73 56
17677.99 67
17679.24 77
17680.50 67
17681.76 85
17683.02 79
17684.27 74
17685.53 72
17686.79 92
17688.05 96
17689.30 95
17690.56 87
17691.82 106
17693.07 84
17694.33 85
17695.59 88
17696.85 77
17698.11 83
17699.36 83
17700.62 75
17701.88 66
17703.14 54
17704.39 55
17705.65 93
17706.91 68
17708.17 72
17709.43 54
17710.68 63
17711.94 80
17713.20 68
17714.46 72
17715.72 62
17716.98 68
17718.23 92
17719.49 80
17720.75 63
17722.01 63
17723.27 70
17724.53 78
17725.79 75
17727.04 68
17728.30 72
17729.56 76
17730.82 66
17732.08 85
17733.34 76
17734.60 68
17735.86 75
17737.12 74
17738.37 90
17739.63 62
17740.89 73
17742.15 77
17743.41 62
17744.67 70
17745.93 73
17747.19 64
17748.45 67
17749.71 68
17750.97 68
17752.23 69
17753.49 66
17754.75 83
17756.01 62
17757.27 53
17758.53 58
17759.79 74
17761.05 68
17762.31 73
17763.57 80
17764.83 62
17766.09 61
17767.35 79
17768.61 63
17769.87 70
17771.13 75
17772.39 79
17773.65 62
17774.91 52
17776.17 84
17777.43 99
17778.69 68
17779.95 78
17781.21 70
17782.47 50
17783.73 77
17784.99 79
17786.25 74
17787.51 80
17788.78 72
17790.04 60
17791.30 64
17792.56 68
17793.82 64
17795.08 56
17796.34 61
17797.60 72
17798.86 61
17800.13 65
17801.39 73
17802.65 106
17803.91 76
17805.17 71
17806.43 88
17807.69 87
17808.96 96
17810.22 82
17811.48 80
17812.74 81
17814.00 81
17815.26 97
17816.53 76
17817.79 76
17819.05 83
17820.31 70
17821.57 54
17822.84 75
17824.10 68
17825.36 61
17826.62 58
17827.89 54
17829.15 68
17830.41 75
17831.67 81
17832.93 68
17834.20 82
17835.46 69
17836.72 69
17837.99 75
17839.25 64
17840.51 68
17841.77 48
17843.04 65
17844.30 73
17845.56 68
17846.82 80
17848.09 67
17849.35 85
17850.61 75
17851.88 75
17853.14 68
17854.40 65
17855.67 70
17856.93 79
17858.19 71
17859.46 62
17860.72 59
17861.98 60
17863.25 72
17864.51 67
17865.77 77
17867.04 65
17868.30 67
17869.57 63
17870.83 63
17872.09 77
17873.36 80
17874.62 76
17875.89 66
17877.15 65
17878.41 77
17879.68 69
17880.94 84
17882.21 82
17883.47 86
17884.73 78
17886.00 92
17887.26 91
17888.53 74
17889.79 98
17891.06 78
17892.32 90
17893.59 93
17894.85 96
17896.12 87
17897.38 87
17898.65 65
17899.91 63
17901.17 74
17902.44 83
17903.70 79
17904.97 89
17906.23 83
17907.50 76
17908.77 95
17910.03 98
17911.30 66
17912.56 84
17913.83 85
17915.09 96
17916.36 107
17917.62 64
17918.89 74
17920.15 71
17921.42 105
17922.68 97
17923.95 81
17925.22 69
17926.48 79
17927.75 88
17929.01 71
17930.28 58
17931.55 84
17932.81 75
17934.08 63
17935.34 79
17936.61 86
17937.88 79
17939.14 77
17940.41 86
17941.68 88
17942.94 92
17944.21 95
17945.47 78
17946.74 66
17948.01 71
17949.27 84
17950.54 78
17951.81 83
17953.07 64
17954.34 72
17955.61 64
17956.87 72
17958.14 84
17959.41 55
17960.68 81
17961.94 93
17963.21 75
17964.48 77
17965.74 85
17967.01 92
17968.28 83
17969.55 58
17970.81 68
17972.08 73
17973.35 92
17974.62 92
17975.88 63
17977.15 70
17978.42 77
17979.69 69
17980.95 64
17982.22 74
17983.49 65
17984.76 82
17986.03 95
17987.29 73
17988.56 78
17989.83 91
17991.10 53
17992.37 67
17993.63 58
17994.90 64
17996.17 72
17997.44 56
17998.71 49
17999.98 56
18001.24 85
18002.51 84
18003.78 83
18005.05 82
18006.32 53
18007.59 59
18008.86 63
18010.12 68
18011.39 57
18012.66 64
18013.93 91
18015.20 67
18016.47 78
18017.74 75
18019.01 82
18020.28 73
18021.54 75
18022.81 69
18024.08 40
18025.35 76
18026.62 72
18027.89 75
18029.16 68
18030.43 56
18031.70 63
18032.97 64
18034.24 84
18035.51 63
18036.78 56
18038.05 57
18039.32 74
18040.59 82
18041.86 85
18043.13 77
18044.40 69
18045.67 81
18046.94 82
18048.21 73
18049.48 63
18050.75 77
18052.02 75
18053.29 78
18054.56 71
18055.83 62
18057.10 59
18058.37 58
18059.64 82
18060.91 70
18062.18 48
18063.45 77
18064.72 71
18065.99 67
18067.26 78
18068.54 67
18069.81 71
18071.08 60
18072.35 62
18073.62 87
18074.89 79
18076.16 64
18077.43 67
18078.70 62
18079.97 60
18081.25 78
18082.52 84
18083.79 75
18085.06 62
18086.33 55
18087.60 67
18088.87 71
18090.15 60
18091.42 70
18092.69 81
18093.96 78
18095.23 71
18096.50 76
18097.78 63
18099.05 54
18100.32 72
18101.59 86
18102.86 72
18104.14 64
18105.41 69
18106.68 55
18107.95 72
18109.23 76
18110.50 91
18111.77 75
18113.04 84
18114.31 76
18115.59 67
18116.86 87
18118.13 70
18119.40 77
18120.68 84
18121.95 67
18123.22 71
18124.50 93
18125.77 66
18127.04 61
18128.31 86
18129.59 85
18130.86 64
18132.13 52
18133.41 50
18134.68 91
18135.95 71
18137.23 78
18138.50 60
18139.77 59
18141.05 66
18142.32 72
18143.59 77
18144.87 76
18146.14 75
18147.41 74
18148.69 78
18149.96 67
18151.23 66
18152.51 62
18153.78 77
18155.06 72
18156.33 82
18157.60 69
18158.88 69
18160.15 81
18161.43 67
18162.70 57
18163.97 74
18165.25 74
18166.52 84
18167.80 69
18169.07 56
18170.35 82
18171.62 78
18172.90 77
18174.17 93
18175.44 85
18176.72 69
18177.99 69
18179.27 68
18180.54 73
18181.82 92
18183.09 87
18184.37 76
18185.64 80
18186.92 72
18188.19 79
18189.47 98
18190.74 75
18192.02 88
18193.29 81
18194.57 76
18195.84 83
18197.12 72
18198.39 77
18199.67 73
18200.95 76
18202.22 66
18203.50 69
18204.77 65
18206.05 74
18207.32 83
18208.60 76
18209.88 78
18211.15 61
18212.43 76
18213.70 71
18214.98 68
18216.26 65
18217.53 61
18218.81 68
18220.08 84
18221.36 72
18222.64 70
18223.91 55
18225.19 60
18226.47 73
18227.74 70
18229.02 76
18230.29 69
18231.57 77
18232.85 63
18234.12 53
18235.40 61
18236.68 79
18237.95 68
18239.23 62
18240.51 69
18241.79 65
18243.06 57
18244.34 70
18245.62 96
18246.89 75
18248.17 79
18249.45 58
18250.73 65
18252.00 62
18253.28 79
18254.56 89
18255.83 82
18257.11 53
18258.39 62
18259.67 59
18260.94 56
18262.22 81
18263.50 89
18264.78 84
18266.06 70
18267.33 98
18268.61 86
18269.89 57
18271.17 91
18272.45 75
18273.72 81
18275.00 65
18276.28 67
18277.56 87
18278.84 73
18280.11 77
18281.39 67
18282.67 66
18283.95 96
18285.23 44
18286.51 61
18287.78 53
18289.06 76
18290.34 98
18291.62 106
18292.90 95
18294.18 68
18295.46 80
18296.74 68
18298.01 75
18299.29 64
18300.57 66
18301.85 74
18303.13 78
18304.41 65
18305.69 65
18306.97 76
18308.25 74
18309.53 59
18310.81 59
18312.09 67
18313.37 66
18314.64 60
18315.92 69
18317.20 54
18318.48 60
18319.76 58
18321.04 75
18322.32 64
18323.60 75
18324.88 92
18326.16 82
18327.44 95
18328.72 90
18330.00 78
18331.28 76
18332.56 59
18333.84 62
18335.12 58
18336.40 69
18337.68 85
18338.96 77
18340.24 87
18341.52 69
18342.80 86
18344.09 68
18345.37 53
18346.65 66
18347.93 62
18349.21 70
18350.49 74
18351.77 70
18353.05 62
18354.33 87
18355.61 101
18356.89 60
18358.17 56
18359.46 65
18360.74 71
18362.02 60
18363.30 73
18364.58 56
18365.86 54
18367.14 80
18368.42 81
18369.71 70
18370.99 67
18372.27 73
18373.55 80
18374.83 75
18376.11 74
18377.39 63
18378.68 64
18379.96 55
18381.24 53
18382.52 82
18383.80 74
18385.09 73
18386.37 59
18387.65 75
18388.93 72
18390.21 84
18391.50 86
18392.78 68
18394.06 62
18395.34 58
18396.63 65
18397.91 81
18399.19 62
18400.47 72
18401.76 77
18403.04 72
18404.32 62
18405.60 59
18406.89 77
18408.17 96
18409.45 77
18410.73 86
18412.02 56
18413.30 81
18414.58 76
18415.87 76
18417.15 77
18418.43 83
18419.72 65
18421.00 73
18422.28 70
18423.57 82
18424.85 83
18426.13 60
18427.42 79
18428.70 71
18429.98 53
18431.27 71
18432.55 74
18433.83 74
18435.12 62
18436.40 46
18437.68 71
18438.97 65
18440.25 73
18441.54 73
18442.82 55
18444.10 81
18445.39 87
18446.67 66
18447.96 57
18449.24 60
18450.53 70
18451.81 87
18453.09 68
18454.38 64
18455.66 67
18456.95 69
18458.23 67
18459.52 96
18460.80 117
18462.09 74
18463.37 85
18464.65 60
18465.94 68
18467.22 65
18468.51 60
18469.79 72
18471.08 74
18472.36 71
18473.65 98
18474.93 82
18476.22 78
18477.50 65
18478.79 78
18480.08 50
18481.36 94
18482.65 79
18483.93 89
18485.22 64
18486.50 71
18487.79 71
18489.07 61
18490.36 80
18491.64 82
18492.93 62
18494.22 66
18495.50 60
18496.79 72
18498.07 64
18499.36 77
18500.65 101
18501.93 74
18503.22 72
18504.50 92
18505.79 84
18507.08 64
18508.36 58
18509.65 67
18510.94 74
18512.22 69
18513.51 73
18514.80 65
18516.08 86
18517.37 68
18518.65 60
18519.94 66
18521.23 83
18522.51 83
18523.80 66
18525.09 65
18526.38 60
18527.66 74
18528.95 75
18530.24 73
18531.52 75
18532.81 65
18534.10 69
18535.39 68
18536.67 82
18537.96 80
18539.25 65
18540.53 75
18541.82 72
18543.11 86
18544.40 83
18545.68 97
18546.97 94
18548.26 98
18549.55 77
18550.84 85
18552.12 81
18553.41 65
18554.70 91
18555.99 78
18557.27 64
18558.56 55
18559.85 81
18561.14 95
18562.43 86
18563.72 85
18565.00 79
18566.29 63
18567.58 65
18568.87 72
18570.16 66
18571.45 72
18572.73 83
18574.02 83
18575.31 79
18576.60 81
18577.89 67
18579.18 72
18580.47 73
18581.75 75
18583.04 67
18584.33 82
18585.62 80
18586.91 69
18588.20 84
18589.49 73
18590.78 60
18592.07 69
18593.36 76
18594.65 67
18595.93 97
18597.22 85
18598.51 62
18599.80 74
18601.09 83
18602.38 75
18603.67 76
18604.96 94
18606.25 99
18607.54 80
18608.83 71
18610.12 59
18611.41 75
18612.70 78
18613.99 78
18615.28 89
18616.57 93
18617.86 86
18619.15 71
18620.44 69
18621.73 78
18623.02 74
18624.31 64
18625.60 77
18626.89 85
18628.18 113
18629.47 90
18630.76 82
18632.05 70
18633.34 76
18634.64 77
18635.93 76
18637.22 64
18638.51 73
18639.80 71
18641.09 73
18642.38 59
18643.67 57
18644.96 77
18646.25 93
18647.54 77
18648.84 70
18650.13 70
18651.42 66
18652.71 60
18654.00 79
18655.29 84
18656.58 75
18657.88 94
18659.17 122
18660.46 77
18661.75 85
18663.04 73
18664.33 91
18665.63 72
18666.92 62
18668.21 72
18669.50 86
18670.79 83
18672.08 81
18673.38 62
18674.67 70
18675.96 73
18677.25 74
18678.55 63
18679.84 80
18681.13 106
18682.42 84
18683.71 91
18685.01 100
18686.30 90
18687.59 77
18688.88 77
18690.18 72
18691.47 72
18692.76 52
18694.06 75
18695.35 72
18696.64 96
18697.93 78
18699.23 78
18700.52 84
18701.81 59
18703.11 83
18704.40 84
18705.69 68
18706.99 88
18708.28 63
18709.57 66
18710.86 66
18712.16 80
18713.45 63
18714.75 85
18716.04 72
18717.33 62
18718.63 72
18719.92 78
18721.21 76
18722.51 80
18723.80 104
18725.09 86
18726.39 66
18727.68 67
18728.98 76
18730.27 66
18731.56 79
18732.86 61
18734.15 56
18735.45 72
18736.74 71
18738.04 91
18739.33 82
18740.62 76
18741.92 73
18743.21 76
18744.51 59
18745.80 56
18747.10 56
18748.39 69
18749.69 73
18750.98 73
18752.27 104
18753.57 75
18754.86 67
18756.16 46
18757.45 64
18758.75 72
18760.04 56
18761.34 87
18762.63 66
18763.93 68
18765.23 73
18766.52 70
18767.82 79
18769.11 76
18770.41 72
18771.70 85
18773.00 77
18774.29 61
18775.59 101
18776.88 88
18778.18 61
18779.48 65
18780.77 59
18782.07 61
18783.36 74
18784.66 106
18785.95 71
18787.25 72
18788.55 82
18789.84 78
18791.14 67
18792.43 77
18793.73 97
18795.03 72
18796.32 66
18797.62 80
18798.92 72
18800.21 80
18801.51 65
18802.81 79
18804.10 81
18805.40 87
18806.70 71
18807.99 85
18809.29 91
18810.59 75
18811.88 72
18813.18 73
18814.48 67
18815.77 61
18817.07 56
18818.37 67
18819.66 81
18820.96 79
18822.26 68
18823.56 71
18824.85 75
18826.15 63
18827.45 78
18828.75 65
18830.04 70
18831.34 62
18832.64 68
18833.94 60
18835.23 74
18836.53 74
18837.83 57
18839.13 65
18840.42 50
18841.72 78
18843.02 77
18844.32 67
18845.62 73
18846.91 66
18848.21 66
18849.51 74
18850.81 65
18852.11 52
18853.40 66
18854.70 79
18856.00 74
18857.30 74
18858.60 84
18859.90 80
18861.20 77
18862.49 89
18863.79 73
18865.09 61
18866.39 58
18867.69 66
18868.99 72
18870.29 72
18871.59 68
18872.88 73
18874.18 62
18875.48 88
18876.78 98
18878.08 74
18879.38 100
18880.68 87
18881.98 71
18883.28 60
18884.58 72
18885.88 61
18887.18 84
18888.47 74
18889.77 60
18891.07 76
18892.37 81
18893.67 83
18894.97 69
18896.27 77
18897.57 80
18898.87 75
18900.17 78
18901.47 63
18902.77 58
18904.07 78
18905.37 74
18906.67 61
18907.97 71
18909.27 70
18910.57 67
18911.87 94
18913.17 60
18914.47 55
18915.77 76
18917.07 79
18918.38 75
18919.68 60
18920.98 62
18922.28 68
18923.58 84
18924.88 64
18926.18 75
18927.48 86
18928.78 77
18930.08 96
18931.38 70
18932.68 52
18933.98 59
18935.29 58
18936.59 48
18937.89 69
18939.19 76
18940.49 75
18941.79 77
18943.09 83
18944.39 79
18945.70 63
18947.00 60
18948.30 74
18949.60 76
18950.90 90
18952.20 50
18953.51 67
18954.81 101
18956.11 75
18957.41 89
18958.71 71
18960.02 84
18961.32 70
18962.62 58
18963.92 87
18965.22 55
18966.53 61
18967.83 93
18969.13 78
18970.43 91
18971.73 65
18973.04 76
18974.34 70
18975.64 61
18976.94 62
18978.25 59
18979.55 62
18980.85 74
18982.16 81
18983.46 52
18984.76 73
18986.06 80
18987.37 76
18988.67 68
18989.97 61
18991.28 82
18992.58 75
18993.88 65
18995.18 57
18996.49 74
18997.79 91
18999.09 65
19000.40 66
19001.70 58
19003.00 78
19004.31 69
19005.61 70
19006.92 71
19008.22 69
19009.52 66
19010.83 87
19012.13 60
19013.43 66
19014.74 79
19016.04 75
19017.35 78
19018.65 69
19019.95 56
19021.26 54
19022.56 57
19023.87 58
19025.17 57
19026.47 82
19027.78 87
19029.08 79
19030.39 82
19031.69 61
19033.00 46
19034.30 61
19035.61 74
19036.91 72
19038.21 81
19039.52 89
19040.82 72
19042.13 59
19043.43 67
19044.74 71
19046.04 68
19047.35 57
19048.65 54
19049.96 79
19051.26 47
19052.57 55
19053.87 68
19055.18 86
19056.48 77
19057.79 65
19059.09 63
19060.40 74
19061.71 58
19063.01 57
19064.32 82
19065.62 80
19066.93 58
19068.23 64
19069.54 51
19070.85 56
19072.15 66
19073.46 61
19074.76 72
19076.07 77
19077.37 59
19078.68 79
19079.99 76
19081.29 68
19082.60 87
19083.91 87
19085.21 96
19086.52 81
19087.82 77
19089.13 99
19090.44 74
19091.74 65
19093.05 65
19094.36 60
19095.66 65
19096.97 70
19098.28 50
19099.58 65
19100.89 52
19102.20 66
19103.50 67
19104.81 64
19106.12 51
19107.42 67
19108.73 77
19110.04 67
19111.35 79
19112.65 82
19113.96 79
19115.27 56
19116.58 61
19117.88 93
19119.19 50
19120.50 60
19121.81 86
19123.11 74
19124.42 60
19125.73 68
19127.04 92
19128.34 67
19129.65 53
19130.96 82
19132.27 69
19133.57 51
19134.88 59
19136.19 58
19137.50 72
19138.81 75
19140.12 66
19141.42 93
19142.73 90
19144.04 68
19145.35 60
19146.66 64
19147.97 64
19149.27 61
19150.58 80
19151.89 63
19153.20 46
19154.51 48
19155.82 46
19157.13 70
19158.43 63
19159.74 62
19161.05 76
19162.36 78
19163.67 79
19164.98 73
19166.29 50
19167.60 71
19168.91 87
19170.22 87
19171.52 72
19172.83 65
19174.14 50
19175.45 51
19176.76 55
19178.07 54
19179.38 56
19180.69 50
19182.00 52
19183.31 58
19184.62 65
19185.93 60
19187.24 75
19188.55 66
19189.86 67
19191.17 68
19192.48 61
19193.79 68
19195.10 51
19196.41 52
19197.72 85
19199.03 71
19200.34 85
19201.65 66
19202.96 60
19204.27 56
19205.58 48
19206.89 58
19208.20 65
19209.51 66
19210.82 54
19212.13 71
19213.44 62
19214.75 64
19216.06 65
19217.38 67
19218.69 77
19220.00 81
19221.31 57
19222.62 47
19223.93 61
19225.24 90
19226.55 51
19227.86 45
19229.17 66
19230.49 77
19231.80 68
19233.11 50
19234.42 69
19235.73 89
19237.04 92
19238.35 58
19239.67 59
19240.98 53
19242.29 57
19243.60 72
19244.91 59
19246.22 56
19247.54 73
19248.85 88
19250.16 79
19251.47 61
19252.78 60
19254.10 63
19255.41 72
19256.72 62
19258.03 55
19259.34 64
19260.66 64
19261.97 81
19263.28 66
19264.59 67
19265.91 59
19267.22 56
19268.53 64
19269.84 52
19271.16 39
19272.47 75
19273.78 53
19275.10 45
19276.41 53
19277.72 54
19279.03 86
19280.35 90
19281.66 74
19282.97 72
19284.29 61
19285.60 68
19286.91 79
19288.23 78
19289.54 64
19290.85 86
19292.17 87
19293.48 65
19294.79 71
19296.11 68
19297.42 67
19298.73 78
19300.05 65
19301.36 67
19302.67 47
19303.99 80
19305.30 65
19306.62 62
19307.93 69
19309.24 51
19310.56 57
19311.87 82
19313.19 61
19314.50 77
19315.81 61
19317.13 65
19318.44 76
19319.76 59
19321.07 60
19322.39 79
19323.70 67
19325.01 73
19326.33 68
19327.64 67
19328.96 103
19330.27 78
19331.59 68
19332.90 44
19334.22 60
19335.53 53
19336.85 61
19338.16 61
19339.48 55
19340.79 88
19342.11 78
19343.42 66
19344.74 51
19346.05 66
19347.37 59
19348.68 59
19350.00 48
19351.31 63
19352.63 62
19353.94 67
19355.26 68
19356.58 57
19357.89 61
19359.21 62
19360.52 70
19361.84 54
19363.15 63
19364.47 46
19365.79 50
19367.10 56
19368.42 63
19369.73 39
19371.05 67
19372.37 77
19373.68 56
19375.00 55
19376.31 64
19377.63 75
19378.95 67
19380.26 81
19381.58 75
19382.90 62
19384.21 65
19385.53 46
19386.85 64
19388.16 66
19389.48 70
19390.80 73
19392.11 64
19393.43 74
19394.75 94
19396.06 86
19397.38 61
19398.70 49
19400.01 59
19401.33 59
19402.65 74
19403.97 73
19405.28 56
19406.60 49
19407.92 82
19409.23 86
19410.55 57
19411.87 62
19413.19 79
19414.50 85
19415.82 62
19417.14 62
19418.46 57
19419.77 81
19421.09 74
19422.41 51
19423.73 59
19425.05 63
19426.36 86
19427.68 80
19429.00 85
19430.32 77
19431.64 67
19432.95 55
19434.27 63
19435.59 58
19436.91 51
19438.23 51
19439.55 74
19440.86 64
19442.18 76
19443.50 61
19444.82 56
19446.14 67
19447.46 68
19448.78 70
19450.09 69
19451.41 71
19452.73 66
19454.05 51
19455.37 58
19456.69 60
19458.01 49
19459.33 58
19460.65 73
19461.97 71
19463.28 63
19464.60 60
19465.92 61
19467.24 58
19468.56 65
19469.88 56
19471.20 62
19472.52 78
19473.84 75
19475.16 84
19476.48 67
19477.80 72
19479.12 100
19480.44 68
19481.76 83
19483.08 78
19484.40 54
19485.72 53
19487.04 64
19488.36 68
19489.68 64
19491.00 70
19492.32 55
19493.64 57
19494.96 69
19496.28 62
19497.60 65
19498.92 70
19500.24 81
19501.56 65
19502.88 56
19504.20 62
19505.52 68
19506.84 62
19508.16 51
19509.49 58
19510.81 74
19512.13 69
19513.45 47
19514.77 76
19516.09 70
19517.41 52
19518.73 66
19520.05 65
19521.37 60
19522.70 65
19524.02 58
19525.34 60
19526.66 78
19527.98 52
19529.30 38
19530.62 26
19531.95 39
19533.27 55
19534.59 48
19535.91 53
19537.23 57
19538.55 58
19539.88 53
19541.20 48
19542.52 51
19543.84 63
19545.16 48
19546.49 65
19547.81 57
19549.13 85
19550.45 53
19551.77 51
19553.10 37
19554.42 57
19555.74 65
19557.06 63
19558.39 63
19559.71 58
19561.03 62
19562.35 76
19563.68 42
19565.00 71
19566.32 72
19567.64 59
19568.97 60
19570.29 60
19571.61 57
19572.94 57
19574.26 63
19575.58 56
19576.90 59
19578.23 68
19579.55 60
19580.87 54
19582.20 63
19583.52 84
19584.84 64
19586.17 74
19587.49 58
19588.81 43
19590.14 63
19591.46 44
19592.78 57
19594.11 50
19595.43 56
19596.76 65
19598.08 68
19599.40 68
19600.73 40
19602.05 50
19603.37 47
19604.70 52
19606.02 60
19607.35 68
19608.67 51
19610.00 51
19611.32 73
19612.64 49
19613.97 86
19615.29 49
19616.62 64
19617.94 69
19619.27 59
19620.59 71
19621.92 79
19623.24 67
19624.56 78
19625.89 63
19627.21 56
19628.54 82
19629.86 68
19631.19 61
19632.51 44
19633.84 58
19635.16 74
19636.49 48
19637.81 46
19639.14 53
19640.46 55
19641.79 56
19643.11 62
19644.44 53
19645.77 56
19647.09 70
19648.42 64
19649.74 62
19651.07 62
19652.39 53
19653.72 55
19655.04 81
19656.37 52
19657.70 44
19659.02 65
19660.35 59
19661.67 75
19663.00 57
19664.33 64
19665.65 80
19666.98 59
19668.30 60
19669.63 43
19670.96 54
19672.28 62
19673.61 81
19674.94 62
19676.26 54
19677.59 54
19678.92 69
19680.24 56
19681.57 45
19682.90 58
19684.22 80
19685.55 80
19686.88 51
19688.20 44
19689.53 41
19690.86 52
19692.18 54
19693.51 79
19694.84 56
19696.16 61
19697.49 70
19698.82 62
19700.15 74
19701.47 91
19702.80 91
19704.13 70
19705.46 62
19706.78 69
19708.11 65
19709.44 64
19710.77 61
19712.09 73
19713.42 60
19714.75 68
19716.08 75
19717.40 72
19718.73 52
19720.06 72
19721.39 59
19722.72 50
19724.04 54
19725.37 65
19726.70 67
19728.03 72
19729.36 76
19730.68 65
19732.01 74
19733.34 51
19734.67 51
19736.00 61
19737.33 67
19738.66 59
19739.98 72
19741.31 42
19742.64 57
19743.97 53
19745.30 73
19746.63 57
19747.96 69
19749.29 80
19750.61 74
19751.94 53
19753.27 72
19754.60 57
19755.93 50
19757.26 68
19758.59 93
19759.92 54
19761.25 63
19762.58 64
19763.91 71
19765.24 65
19766.57 56
19767.89 61
19769.22 66
19770.55 69
19771.88 62
19773.21 60
19774.54 71
19775.87 62
19777.20 76
19778.53 48
19779.86 57
19781.19 64
19782.52 59
19783.85 49
19785.18 65
19786.51 73
19787.84 67
19789.17 53
19790.50 53
19791.83 47
19793.16 73
19794.49 69
19795.83 73
19797.16 58
19798.49 53
19799.82 68
19801.15 52
19802.48 64
19803.81 50
19805.14 54
19806.47 55
19807.80 58
19809.13 58
19810.46 41
19811.79 70
19813.13 65
19814.46 75
19815.79 70
19817.12 86
19818.45 67
19819.78 61
19821.11 66
19822.44 52
19823.78 69
19825.11 63
19826.44 47
19827.77 51
19829.10 53
19830.43 47
19831.77 49
19833.10 66
19834.43 67
19835.76 76
19837.09 68
19838.42 64
19839.76 69
19841.09 60
19842.42 64
19843.75 76
19845.08 64
19846.42 59
19847.75 57
19849.08 64
19850.41 56
19851.75 57
19853.08 45
19854.41 64
19855.74 69
19857.08 73
19858.41 58
19859.74 61
19861.07 53
19862.41 61
19863.74 55
19865.07 60
19866.41 48
19867.74 50
19869.07 76
19870.40 71
19871.74 48
19873.07 55
19874.40 72
19875.74 45
19877.07 53
19878.40 53
19879.74 60
19881.07 70
19882.40 73
19883.74 59
19885.07 50
19886.40 46
19887.74 53
19889.07 53
19890.40 70
19891.74 71
19893.07 49
19894.41 90
19895.74 78
19897.07 70
19898.41 84
19899.74 60
19901.08 64
19902.41 48
19903.74 70
19905.08 78
19906.41 50
19907.75 56
19909.08 60
19910.41 61
19911.75 59
19913.08 60
19914.42 56
19915.75 62
19917.09 64
19918.42 43
19919.76 51
19921.09 65
19922.43 49
19923.76 53
19925.10 47
19926.43 56
19927.77 68
19929.10 56
19930.44 51
19931.77 40
19933.11 56
19934.44 64
19935.78 95
19937.11 59
19938.45 62
19939.78 62
19941.12 65
19942.45 64
19943.79 55
19945.12 48
19946.46 54
19947.79 72
19949.13 71
19950.47 85
19951.80 62
19953.14 80
19954.47 70
19955.81 51
19957.15 51
19958.48 55
19959.82 70
19961.15 72
19962.49 75
19963.83 64
19965.16 57
19966.50 62
19967.83 82
19969.17 69
19970.51 87
19971.84 63
19973.18 50
19974.52 53
19975.85 62
19977.19 46
19978.53 65
19979.86 67
19981.20 64
19982.54 66
19983.87 59
19985.21 50
19986.55 49
19987.88 50
19989.22 62
19990.56 64
19991.89 47
19993.23 51
19994.57 54
19995.91 53
19997.24 73
19998.58 58
19999.92 70
20001.26 72
20002.59 69
20003.93 52
20005.27 46
20006.61 61
20007.94 75
20009.28 72
20010.62 73
20011.96 58
20013.29 57
20014.63 71
20015.97 61
20017.31 68
20018.65 62
20019.98 77
20021.32 90
20022.66 88
20024.00 53
20025.34 78
20026.67 66
20028.01 62
20029.35 54
20030.69 45
20032.03 71
20033.37 77
20034.71 52
20036.04 51
20037.38 63
20038.72 50
20040.06 51
20041.40 56
20042.74 68
20044.08 66
20045.42 56
20046.75 61
20048.09 61
20049.43 59
20050.77 48
20052.11 41
20053.45 61
20054.79 52
20056.13 46
20057.47 59
20058.81 52
20060.15 55
20061.49 66
20062.82 51
20064.16 47
20065.50 63
20066.84 70
20068.18 62
20069.52 65
20070.86 59
20072.20 78
20073.54 62
20074.88 77
20076.22 63
20077.56 62
20078.90 86
20080.24 79
20081.58 59
20082.92 55
20084.26 72
20085.60 82
20086.94 60
20088.28 65
20089.62 66
20090.96 58
20092.30 64
20093.64 58
20094.99 74
20096.33 65
20097.67 78
20099.01 70
20100.35 42
20101.69 55
20103.03 61
20104.37 56
20105.71 53
20107.05 70
20108.39 67
20109.73 66
20111.08 60
20112.42 58
20113.76 58
20115.10 55
20116.44 57
20117.78 68
20119.12 55
20120.46 66
20121.81 66
20123.15 62
20124.49 46
20125.83 48
20127.17 56
20128.51 59
20129.86 56
20131.20 69
20132.54 68
20133.88 61
20135.22 50
20136.56 44
20137.91 61
20139.25 48
