# Supplementary material for: MALDI-TOF MS typing enables the classification of brewing yeasts of the genus Saccharomyces to major beer styles
Source: PLoS One. 2017 Aug 9;12(8):e0181694. doi: 10.1371/journal.pone.0181694 (PMC5549903; doi:10.1371/journal.pone.0181694)
Supplement: S12 File — The directory includes 90 raw files and was zipped to “.zip”; the folder has three strains with 30 spectra per strain; S1 Text explains the raw files with an example and Table 1 represents the yeast strains used within the experiment. (ZIP) [file pone.0181694.s015.zip › 34-36/30625-71-Dias-Dias-Dias-YPG-18h-E-E_2015-08-06__0_F5_1.dat]

2000.64 557
2001.06 608
2001.49 496
2001.91 560
2002.33 633
2002.75 555
2003.17 448
2003.60 538
2004.02 538
2004.44 582
2004.86 647
2005.28 549
2005.70 520
2006.13 516
2006.55 566
2006.97 590
2007.39 620
2007.82 566
2008.24 561
2008.66 604
2009.08 507
2009.51 671
2009.93 654
2010.35 637
2010.77 620
2011.20 589
2011.62 661
2012.04 520
2012.46 541
2012.89 582
2013.31 602
2013.73 614
2014.15 552
2014.58 548
2015.00 535
2015.42 519
2015.85 643
2016.27 555
2016.69 471
2017.12 567
2017.54 550
2017.96 619
2018.39 666
2018.81 614
2019.23 544
2019.66 587
2020.08 592
2020.50 573
2020.93 598
2021.35 581
2021.78 484
2022.20 529
2022.62 547
2023.05 587
2023.47 546
2023.89 610
2024.32 544
2024.74 550
2025.17 624
2025.59 618
2026.01 477
2026.44 490
2026.86 405
2027.29 450
2027.71 538
2028.14 574
2028.56 559
2028.99 542
2029.41 490
2029.83 501
2030.26 497
2030.68 400
2031.11 466
2031.53 580
2031.96 495
2032.38 476
2032.81 497
2033.23 548
2033.66 487
2034.08 580
2034.51 574
2034.93 386
2035.36 446
2035.78 536
2036.21 517
2036.63 539
2037.06 582
2037.48 533
2037.91 564
2038.33 539
2038.76 495
2039.19 458
2039.61 536
2040.04 494
2040.46 593
2040.89 507
2041.31 584
2041.74 584
2042.17 486
2042.59 475
2043.02 561
2043.44 558
2043.87 519
2044.30 535
2044.72 499
2045.15 527
2045.57 551
2046.00 472
2046.43 488
2046.85 529
2047.28 544
2047.71 586
2048.13 552
2048.56 597
2048.99 514
2049.41 613
2049.84 641
2050.27 499
2050.69 538
2051.12 530
2051.55 519
2051.97 480
2052.40 469
2052.83 482
2053.25 421
2053.68 481
2054.11 558
2054.54 547
2054.96 507
2055.39 400
2055.82 429
2056.24 486
2056.67 504
2057.10 540
2057.53 575
2057.95 548
2058.38 536
2058.81 520
2059.24 564
2059.66 580
2060.09 506
2060.52 567
2060.95 596
2061.38 570
2061.80 535
2062.23 454
2062.66 532
2063.09 576
2063.52 535
2063.94 549
2064.37 530
2064.80 574
2065.23 583
2065.66 624
2066.09 502
2066.51 531
2066.94 497
2067.37 535
2067.80 475
2068.23 483
2068.66 495
2069.08 537
2069.51 522
2069.94 476
2070.37 592
2070.80 567
2071.23 445
2071.66 530
2072.09 616
2072.52 601
2072.94 444
2073.37 535
2073.80 548
2074.23 532
2074.66 550
2075.09 515
2075.52 491
2075.95 528
2076.38 570
2076.81 572
2077.24 516
2077.67 536
2078.10 553
2078.53 503
2078.96 459
2079.39 485
2079.82 568
2080.25 573
2080.68 453
2081.11 554
2081.54 566
2081.97 549
2082.40 479
2082.83 570
2083.26 521
2083.69 533
2084.12 539
2084.55 564
2084.98 545
2085.41 563
2085.84 619
2086.27 583
2086.70 518
2087.13 449
2087.56 461
2087.99 483
2088.42 529
2088.85 396
2089.28 464
2089.71 498
2090.14 394
2090.57 417
2091.01 502
2091.44 595
2091.87 495
2092.30 518
2092.73 655
2093.16 582
2093.59 607
2094.02 618
2094.45 675
2094.89 627
2095.32 592
2095.75 606
2096.18 587
2096.61 577
2097.04 510
2097.47 464
2097.91 562
2098.34 663
2098.77 659
2099.20 593
2099.63 559
2100.07 584
2100.50 528
2100.93 487
2101.36 608
2101.79 525
2102.23 499
2102.66 505
2103.09 598
2103.52 640
2103.95 494
2104.39 489
2104.82 535
2105.25 551
2105.68 569
2106.12 474
2106.55 470
2106.98 447
2107.41 475
2107.85 490
2108.28 597
2108.71 483
2109.14 616
2109.58 671
2110.01 512
2110.44 586
2110.88 624
2111.31 556
2111.74 513
2112.18 469
2112.61 543
2113.04 529
2113.48 456
2113.91 589
2114.34 653
2114.78 578
2115.21 610
2115.64 545
2116.08 525
2116.51 497
2116.94 580
2117.38 643
2117.81 527
2118.24 492
2118.68 485
2119.11 471
2119.55 509
2119.98 566
2120.41 507
2120.85 514
2121.28 467
2121.72 584
2122.15 562
2122.58 547
2123.02 591
2123.45 521
2123.89 471
2124.32 477
2124.75 507
2125.19 597
2125.62 506
2126.06 557
2126.49 497
2126.93 393
2127.36 457
2127.80 540
2128.23 515
2128.67 541
2129.10 574
2129.54 532
2129.97 586
2130.41 569
2130.84 502
2131.28 523
2131.71 477
2132.15 548
2132.58 505
2133.02 547
2133.45 472
2133.89 521
2134.32 487
2134.76 620
2135.19 493
2135.63 536
2136.06 567
2136.50 607
2136.94 525
2137.37 417
2137.81 510
2138.24 548
2138.68 521
2139.12 599
2139.55 584
2139.99 594
2140.42 554
2140.86 586
2141.30 519
2141.73 503
2142.17 576
2142.60 507
2143.04 447
2143.48 567
2143.91 561
2144.35 493
2144.79 462
2145.22 571
2145.66 555
2146.09 465
2146.53 429
2146.97 482
2147.40 494
2147.84 533
2148.28 517
2148.72 605
2149.15 618
2149.59 553
2150.03 522
2150.46 598
2150.90 501
2151.34 611
2151.77 594
2152.21 518
2152.65 583
2153.09 598
2153.52 554
2153.96 541
2154.40 483
2154.84 406
2155.27 483
2155.71 486
2156.15 533
2156.59 513
2157.02 483
2157.46 442
2157.90 513
2158.34 528
2158.78 461
2159.21 429
2159.65 523
2160.09 473
2160.53 503
2160.97 567
2161.40 522
2161.84 476
2162.28 444
2162.72 509
2163.16 485
2163.59 555
2164.03 579
2164.47 577
2164.91 543
2165.35 556
2165.79 491
2166.23 467
2166.66 549
2167.10 515
2167.54 536
2167.98 624
2168.42 528
2168.86 587
2169.30 494
2169.74 597
2170.18 502
2170.61 475
2171.05 602
2171.49 541
2171.93 563
2172.37 651
2172.81 611
2173.25 616
2173.69 652
2174.13 492
2174.57 460
2175.01 580
2175.45 521
2175.89 551
2176.33 604
2176.77 542
2177.21 519
2177.65 514
2178.09 532
2178.53 551
2178.97 560
2179.41 638
2179.85 549
2180.29 528
2180.73 568
2181.17 515
2181.61 445
2182.05 559
2182.49 508
2182.93 517
2183.37 500
2183.81 555
2184.25 476
2184.69 457
2185.13 467
2185.57 495
2186.01 579
2186.45 539
2186.89 550
2187.33 545
2187.77 593
2188.21 510
2188.65 541
2189.10 548
2189.54 553
2189.98 556
2190.42 617
2190.86 617
2191.30 520
2191.74 516
2192.18 584
2192.62 597
2193.07 553
2193.51 503
2193.95 463
2194.39 501
2194.83 507
2195.27 480
2195.71 497
2196.16 530
2196.60 519
2197.04 539
2197.48 565
2197.92 587
2198.37 523
2198.81 539
2199.25 579
2199.69 499
2200.13 625
2200.58 712
2201.02 610
2201.46 537
2201.90 459
2202.34 495
2202.79 543
2203.23 521
2203.67 524
2204.11 572
2204.56 542
2205.00 526
2205.44 456
2205.88 533
2206.33 487
2206.77 527
2207.21 518
2207.65 521
2208.10 498
2208.54 605
2208.98 675
2209.43 566
2209.87 515
2210.31 578
2210.76 607
2211.20 526
2211.64 474
2212.09 521
2212.53 464
2212.97 580
2213.42 616
2213.86 652
2214.30 549
2214.75 523
2215.19 664
2215.63 613
2216.08 549
2216.52 555
2216.96 650
2217.41 575
2217.85 616
2218.30 552
2218.74 522
2219.18 538
2219.63 591
2220.07 644
2220.52 636
2220.96 567
2221.40 540
2221.85 642
2222.29 560
2222.74 678
2223.18 752
2223.63 709
2224.07 822
2224.51 768
2224.96 829
2225.40 784
2225.85 851
2226.29 840
2226.74 693
2227.18 763
2227.63 778
2228.07 684
2228.52 652
2228.96 802
2229.41 732
2229.85 652
2230.30 684
2230.74 664
2231.19 619
2231.63 645
2232.08 644
2232.52 648
2232.97 580
2233.41 638
2233.86 647
2234.30 633
2234.75 532
2235.20 579
2235.64 634
2236.09 695
2236.53 666
2236.98 621
2237.42 678
2237.87 667
2238.32 657
2238.76 711
2239.21 616
2239.65 631
2240.10 632
2240.55 702
2240.99 694
2241.44 659
2241.88 680
2242.33 601
2242.78 614
2243.22 659
2243.67 653
2244.12 636
2244.56 566
2245.01 575
2245.46 699
2245.90 686
2246.35 680
2246.80 586
2247.24 553
2247.69 514
2248.14 569
2248.58 557
2249.03 455
2249.48 499
2249.92 570
2250.37 642
2250.82 626
2251.27 592
2251.71 617
2252.16 588
2252.61 539
2253.05 680
2253.50 551
2253.95 563
2254.40 556
2254.84 526
2255.29 624
2255.74 605
2256.19 546
2256.64 633
2257.08 645
2257.53 664
2257.98 648
2258.43 649
2258.87 627
2259.32 634
2259.77 590
2260.22 538
2260.67 666
2261.11 710
2261.56 620
2262.01 629
2262.46 711
2262.91 783
2263.36 768
2263.80 709
2264.25 635
2264.70 555
2265.15 713
2265.60 774
2266.05 784
2266.50 685
2266.94 762
2267.39 613
2267.84 653
2268.29 682
2268.74 662
2269.19 731
2269.64 772
2270.09 751
2270.54 706
2270.99 696
2271.43 720
2271.88 694
2272.33 726
2272.78 668
2273.23 671
2273.68 767
2274.13 605
2274.58 619
2275.03 546
2275.48 581
2275.93 595
2276.38 541
2276.83 600
2277.28 647
2277.73 652
2278.18 629
2278.63 625
2279.08 666
2279.53 627
2279.98 681
2280.43 686
2280.88 649
2281.33 600
2281.78 667
2282.23 650
2282.68 657
2283.13 654
2283.58 590
2284.03 588
2284.48 748
2284.93 636
2285.38 680
2285.83 667
2286.28 601
2286.73 562
2287.18 608
2287.63 562
2288.08 582
2288.54 598
2288.99 661
2289.44 721
2289.89 698
2290.34 796
2290.79 744
2291.24 688
2291.69 665
2292.14 743
2292.60 849
2293.05 851
2293.50 749
2293.95 711
2294.40 790
2294.85 796
2295.30 650
2295.76 651
2296.21 751
2296.66 684
2297.11 680
2297.56 634
2298.01 646
2298.47 691
2298.92 564
2299.37 612
2299.82 655
2300.27 597
2300.73 681
2301.18 673
2301.63 759
2302.08 649
2302.53 625
2302.99 603
2303.44 617
2303.89 593
2304.34 593
2304.80 640
2305.25 649
2305.70 646
2306.15 654
2306.61 613
2307.06 628
2307.51 617
2307.96 614
2308.42 749
2308.87 610
2309.32 675
2309.78 595
2310.23 483
2310.68 689
2311.14 650
2311.59 643
2312.04 717
2312.49 655
2312.95 723
2313.40 689
2313.85 673
2314.31 660
2314.76 673
2315.22 603
2315.67 630
2316.12 592
2316.58 519
2317.03 536
2317.48 682
2317.94 564
2318.39 555
2318.84 626
2319.30 558
2319.75 580
2320.21 622
2320.66 658
2321.11 634
2321.57 604
2322.02 626
2322.48 512
2322.93 589
2323.39 624
2323.84 599
2324.29 648
2324.75 600
2325.20 632
2325.66 695
2326.11 634
2326.57 665
2327.02 644
2327.48 581
2327.93 574
2328.39 612
2328.84 650
2329.30 648
2329.75 676
2330.21 704
2330.66 786
2331.12 795
2331.57 693
2332.03 676
2332.48 705
2332.94 668
2333.39 741
2333.85 650
2334.30 688
2334.76 585
2335.21 537
2335.67 615
2336.12 572
2336.58 672
2337.03 699
2337.49 640
2337.95 722
2338.40 671
2338.86 762
2339.31 737
2339.77 652
2340.23 655
2340.68 774
2341.14 724
2341.59 734
2342.05 768
2342.51 761
2342.96 717
2343.42 693
2343.87 603
2344.33 647
2344.79 612
2345.24 650
2345.70 621
2346.16 692
2346.61 755
2347.07 684
2347.53 621
2347.98 690
2348.44 774
2348.90 753
2349.35 651
2349.81 615
2350.27 600
2350.72 572
2351.18 712
2351.64 797
2352.10 654
2352.55 623
2353.01 608
2353.47 557
2353.92 700
2354.38 633
2354.84 571
2355.30 653
2355.75 688
2356.21 704
2356.67 624
2357.13 511
2357.58 567
2358.04 644
2358.50 517
2358.96 571
2359.41 610
2359.87 583
2360.33 632
2360.79 597
2361.25 650
2361.70 754
2362.16 753
2362.62 589
2363.08 621
2363.54 673
2363.99 636
2364.45 679
2364.91 656
2365.37 650
2365.83 614
2366.29 721
2366.75 757
2367.20 700
2367.66 571
2368.12 607
2368.58 641
2369.04 761
2369.50 700
2369.96 722
2370.42 616
2370.87 581
2371.33 610
2371.79 635
2372.25 671
2372.71 660
2373.17 631
2373.63 564
2374.09 607
2374.55 635
2375.01 615
2375.47 685
2375.92 678
2376.38 636
2376.84 556
2377.30 565
2377.76 637
2378.22 580
2378.68 603
2379.14 653
2379.60 619
2380.06 658
2380.52 560
2380.98 670
2381.44 630
2381.90 556
2382.36 697
2382.82 617
2383.28 625
2383.74 613
2384.20 596
2384.66 574
2385.12 579
2385.58 504
2386.04 521
2386.50 585
2386.96 600
2387.42 624
2387.88 674
2388.35 715
2388.81 629
2389.27 658
2389.73 671
2390.19 666
2390.65 690
2391.11 588
2391.57 611
2392.03 562
2392.49 558
2392.95 501
2393.42 553
2393.88 585
2394.34 589
2394.80 650
2395.26 584
2395.72 570
2396.18 606
2396.64 585
2397.11 612
2397.57 630
2398.03 653
2398.49 718
2398.95 636
2399.41 649
2399.88 588
2400.34 632
2400.80 616
2401.26 642
2401.72 640
2402.18 619
2402.65 564
2403.11 647
2403.57 635
2404.03 573
2404.49 618
2404.96 651
2405.42 624
2405.88 649
2406.34 582
2406.81 558
2407.27 573
2407.73 691
2408.19 571
2408.66 553
2409.12 607
2409.58 516
2410.04 512
2410.51 545
2410.97 547
2411.43 627
2411.90 619
2412.36 560
2412.82 545
2413.28 678
2413.75 618
2414.21 642
2414.67 655
2415.14 573
2415.60 601
2416.06 629
2416.53 636
2416.99 603
2417.45 649
2417.92 591
2418.38 687
2418.84 630
2419.31 662
2419.77 704
2420.23 704
2420.70 646
2421.16 552
2421.63 567
2422.09 527
2422.55 574
2423.02 636
2423.48 527
2423.95 531
2424.41 667
2424.87 662
2425.34 557
2425.80 569
2426.27 605
2426.73 590
2427.20 628
2427.66 757
2428.12 718
2428.59 792
2429.05 750
2429.52 779
2429.98 724
2430.45 707
2430.91 707
2431.38 598
2431.84 635
2432.31 662
2432.77 621
2433.24 636
2433.70 645
2434.17 634
2434.63 612
2435.10 607
2435.56 619
2436.03 568
2436.49 573
2436.96 622
2437.42 578
2437.89 595
2438.35 564
2438.82 672
2439.28 724
2439.75 701
2440.21 717
2440.68 798
2441.15 734
2441.61 740
2442.08 755
2442.54 752
2443.01 657
2443.48 743
2443.94 762
2444.41 736
2444.87 731
2445.34 573
2445.81 643
2446.27 702
2446.74 556
2447.20 596
2447.67 678
2448.14 671
2448.60 601
2449.07 676
2449.54 713
2450.00 686
2450.47 636
2450.94 593
2451.40 538
2451.87 536
2452.34 558
2452.80 560
2453.27 634
2453.74 677
2454.20 640
2454.67 630
2455.14 664
2455.60 606
2456.07 601
2456.54 728
2457.01 595
2457.47 582
2457.94 672
2458.41 716
2458.87 698
2459.34 562
2459.81 521
2460.28 595
2460.74 653
2461.21 685
2461.68 696
2462.15 594
2462.62 576
2463.08 516
2463.55 560
2464.02 581
2464.49 663
2464.95 709
2465.42 683
2465.89 620
2466.36 673
2466.83 657
2467.29 724
2467.76 720
2468.23 679
2468.70 715
2469.17 709
2469.64 709
2470.10 652
2470.57 656
2471.04 625
2471.51 687
2471.98 674
2472.45 747
2472.92 629
2473.39 602
2473.85 546
2474.32 625
2474.79 580
2475.26 699
2475.73 697
2476.20 623
2476.67 586
2477.14 695
2477.61 690
2478.08 642
2478.54 646
2479.01 769
2479.48 766
2479.95 754
2480.42 707
2480.89 769
2481.36 754
2481.83 710
2482.30 693
2482.77 674
2483.24 657
2483.71 594
2484.18 679
2484.65 630
2485.12 550
2485.59 554
2486.06 617
2486.53 590
2487.00 652
2487.47 619
2487.94 593
2488.41 725
2488.88 719
2489.35 571
2489.82 583
2490.29 601
2490.76 666
2491.23 640
2491.70 713
2492.17 649
2492.64 589
2493.11 617
2493.58 673
2494.05 729
2494.52 704
2495.00 642
2495.47 659
2495.94 620
2496.41 630
2496.88 763
2497.35 604
2497.82 524
2498.29 610
2498.76 580
2499.23 650
2499.71 578
2500.18 642
2500.65 639
2501.12 735
2501.59 598
2502.06 582
2502.53 625
2503.01 613
2503.48 651
2503.95 668
2504.42 632
2504.89 544
2505.36 483
2505.84 645
2506.31 618
2506.78 518
2507.25 577
2507.72 634
2508.20 614
2508.67 633
2509.14 668
2509.61 758
2510.08 750
2510.56 679
2511.03 673
2511.50 754
2511.97 800
2512.45 725
2512.92 582
2513.39 601
2513.86 722
2514.34 735
2514.81 609
2515.28 598
2515.75 614
2516.23 566
2516.70 656
2517.17 588
2517.65 584
2518.12 634
2518.59 556
2519.07 625
2519.54 573
2520.01 525
2520.48 611
2520.96 647
2521.43 689
2521.90 709
2522.38 649
2522.85 699
2523.32 603
2523.80 555
2524.27 526
2524.75 534
2525.22 601
2525.69 565
2526.17 548
2526.64 662
2527.11 635
2527.59 627
2528.06 607
2528.54 610
2529.01 656
2529.48 612
2529.96 610
2530.43 551
2530.91 597
2531.38 667
2531.85 613
2532.33 585
2532.80 614
2533.28 585
2533.75 689
2534.23 611
2534.70 513
2535.18 702
2535.65 652
2536.12 682
2536.60 704
2537.07 656
2537.55 632
2538.02 690
2538.50 677
2538.97 694
2539.45 579
2539.92 574
2540.40 631
2540.87 527
2541.35 576
2541.82 622
2542.30 679
2542.77 569
2543.25 638
2543.73 691
2544.20 694
2544.68 728
2545.15 576
2545.63 650
2546.10 605
2546.58 654
2547.05 711
2547.53 825
2548.01 821
2548.48 773
2548.96 726
2549.43 729
2549.91 733
2550.39 645
2550.86 746
2551.34 700
2551.81 738
2552.29 723
2552.77 659
2553.24 631
2553.72 714
2554.20 776
2554.67 717
2555.15 761
2555.62 781
2556.10 740
2556.58 704
2557.05 813
2557.53 870
2558.01 932
2558.48 781
2558.96 716
2559.44 699
2559.91 689
2560.39 603
2560.87 621
2561.35 603
2561.82 666
2562.30 678
2562.78 827
2563.25 643
2563.73 711
2564.21 731
2564.69 650
2565.16 655
2565.64 705
2566.12 640
2566.60 675
2567.07 654
2567.55 606
2568.03 661
2568.51 651
2568.98 611
2569.46 582
2569.94 719
2570.42 668
2570.90 634
2571.37 529
2571.85 582
2572.33 576
2572.81 559
2573.29 615
2573.76 712
2574.24 695
2574.72 616
2575.20 584
2575.68 596
2576.16 597
2576.63 719
2577.11 647
2577.59 578
2578.07 588
2578.55 687
2579.03 637
2579.51 597
2579.98 659
2580.46 665
2580.94 665
2581.42 690
2581.90 674
2582.38 633
2582.86 620
2583.34 617
2583.82 686
2584.30 663
2584.77 591
2585.25 653
2585.73 644
2586.21 666
2586.69 637
2587.17 728
2587.65 686
2588.13 631
2588.61 581
2589.09 643
2589.57 613
2590.05 682
2590.53 612
2591.01 649
2591.49 755
2591.97 656
2592.45 669
2592.93 722
2593.41 688
2593.89 733
2594.37 776
2594.85 652
2595.33 647
2595.81 748
2596.29 784
2596.77 697
2597.25 691
2597.73 728
2598.21 664
2598.69 642
2599.17 774
2599.65 728
2600.13 702
2600.61 673
2601.09 579
2601.57 625
2602.06 758
2602.54 676
2603.02 685
2603.50 635
2603.98 590
2604.46 490
2604.94 560
2605.42 691
2605.90 561
2606.38 607
2606.87 651
2607.35 717
2607.83 677
2608.31 644
2608.79 701
2609.27 808
2609.75 756
2610.24 728
2610.72 784
2611.20 769
2611.68 778
2612.16 775
2612.64 776
2613.13 815
2613.61 730
2614.09 710
2614.57 654
2615.05 619
2615.54 685
2616.02 700
2616.50 691
2616.98 710
2617.46 703
2617.95 625
2618.43 575
2618.91 563
2619.39 592
2619.88 667
2620.36 754
2620.84 626
2621.32 603
2621.81 560
2622.29 565
2622.77 584
2623.26 561
2623.74 614
2624.22 626
2624.70 604
2625.19 558
2625.67 551
2626.15 551
2626.64 623
2627.12 715
2627.60 701
2628.09 622
2628.57 565
2629.05 648
2629.54 679
2630.02 627
2630.50 581
2630.99 650
2631.47 748
2631.95 696
2632.44 625
2632.92 616
2633.40 560
2633.89 591
2634.37 608
2634.85 648
2635.34 582
2635.82 547
2636.31 653
2636.79 683
2637.27 609
2637.76 570
2638.24 559
2638.73 549
2639.21 608
2639.70 685
2640.18 536
2640.66 579
2641.15 703
2641.63 626
2642.12 664
2642.60 661
2643.09 639
2643.57 585
2644.06 530
2644.54 672
2645.03 627
2645.51 632
2646.00 525
2646.48 603
2646.97 562
2647.45 640
2647.94 631
2648.42 635
2648.91 610
2649.39 644
2649.88 601
2650.36 641
2650.85 743
2651.33 704
2651.82 613
2652.30 639
2652.79 677
2653.27 644
2653.76 578
2654.24 624
2654.73 655
2655.22 638
2655.70 705
2656.19 644
2656.67 588
2657.16 548
2657.65 559
2658.13 539
2658.62 610
2659.10 518
2659.59 584
2660.08 634
2660.56 700
2661.05 578
2661.53 518
2662.02 578
2662.51 577
2662.99 576
2663.48 618
2663.97 634
2664.45 596
2664.94 582
2665.43 562
2665.91 541
2666.40 607
2666.89 636
2667.37 663
2667.86 703
2668.35 604
2668.83 600
2669.32 617
2669.81 708
2670.29 639
2670.78 593
2671.27 549
2671.76 710
2672.24 631
2672.73 679
2673.22 692
2673.71 685
2674.19 688
2674.68 765
2675.17 763
2675.66 688
2676.14 703
2676.63 699
2677.12 731
2677.61 752
2678.09 675
2678.58 692
2679.07 786
2679.56 687
2680.05 689
2680.53 724
2681.02 706
2681.51 821
2682.00 764
2682.49 745
2682.97 770
2683.46 736
2683.95 706
2684.44 765
2684.93 828
2685.42 912
2685.91 799
2686.39 796
2686.88 711
2687.37 723
2687.86 693
2688.35 685
2688.84 683
2689.33 578
2689.81 594
2690.30 681
2690.79 696
2691.28 660
2691.77 574
2692.26 592
2692.75 538
2693.24 575
2693.73 650
2694.22 645
2694.71 700
2695.20 585
2695.68 573
2696.17 627
2696.66 671
2697.15 613
2697.64 698
2698.13 653
2698.62 587
2699.11 651
2699.60 741
2700.09 548
2700.58 632
2701.07 743
2701.56 776
2702.05 645
2702.54 632
2703.03 670
2703.52 723
2704.01 677
2704.50 636
2704.99 780
2705.48 668
2705.97 676
2706.46 655
2706.95 689
2707.44 689
2707.93 694
2708.42 690
2708.92 567
2709.41 667
2709.90 660
2710.39 593
2710.88 623
2711.37 654
2711.86 702
2712.35 654
2712.84 653
2713.33 754
2713.82 687
2714.31 632
2714.81 667
2715.30 748
2715.79 584
2716.28 602
2716.77 664
2717.26 622
2717.75 657
2718.24 745
2718.74 680
2719.23 573
2719.72 650
2720.21 582
2720.70 689
2721.19 738
2721.69 701
2722.18 729
2722.67 620
2723.16 706
2723.65 688
2724.15 552
2724.64 767
2725.13 628
2725.62 657
2726.11 658
2726.61 628
2727.10 625
2727.59 579
2728.08 555
2728.58 564
2729.07 558
2729.56 631
2730.05 559
2730.55 672
2731.04 595
2731.53 536
2732.02 587
2732.52 693
2733.01 652
2733.50 655
2733.99 638
2734.49 522
2734.98 571
2735.47 610
2735.97 651
2736.46 639
2736.95 647
2737.45 708
2737.94 612
2738.43 634
2738.93 681
2739.42 590
2739.91 582
2740.41 558
2740.90 693
2741.39 594
2741.89 677
2742.38 613
2742.87 600
2743.37 650
2743.86 734
2744.36 694
2744.85 583
2745.34 635
2745.84 615
2746.33 675
2746.82 646
2747.32 611
2747.81 715
2748.31 742
2748.80 641
2749.30 702
2749.79 657
2750.28 661
2750.78 648
2751.27 622
2751.77 632
2752.26 677
2752.76 707
2753.25 814
2753.75 759
2754.24 703
2754.74 744
2755.23 607
2755.72 617
2756.22 637
2756.71 668
2757.21 732
2757.70 673
2758.20 630
2758.69 702
2759.19 680
2759.69 610
2760.18 623
2760.68 637
2761.17 645
2761.67 697
2762.16 602
2762.66 634
2763.15 628
2763.65 585
2764.14 558
2764.64 588
2765.14 715
2765.63 633
2766.13 578
2766.62 702
2767.12 580
2767.61 568
2768.11 542
2768.61 626
2769.10 531
2769.60 599
2770.09 629
2770.59 593
2771.09 539
2771.58 652
2772.08 602
2772.58 629
2773.07 574
2773.57 591
2774.06 617
2774.56 614
2775.06 665
2775.55 656
2776.05 632
2776.55 608
2777.04 591
2777.54 615
2778.04 635
2778.54 579
2779.03 673
2779.53 785
2780.03 730
2780.52 633
2781.02 677
2781.52 780
2782.01 631
2782.51 607
2783.01 685
2783.51 605
2784.00 590
2784.50 667
2785.00 587
2785.50 739
2785.99 774
2786.49 674
2786.99 692
2787.49 646
2787.98 573
2788.48 662
2788.98 592
2789.48 628
2789.98 599
2790.47 618
2790.97 627
2791.47 652
2791.97 651
2792.47 669
2792.96 591
2793.46 564
2793.96 661
2794.46 681
2794.96 672
2795.46 710
2795.95 751
2796.45 785
2796.95 804
2797.45 791
2797.95 747
2798.45 746
2798.95 755
2799.44 786
2799.94 859
2800.44 773
2800.94 746
2801.44 779
2801.94 695
2802.44 584
2802.94 615
2803.44 732
2803.93 568
2804.43 650
2804.93 620
2805.43 636
2805.93 721
2806.43 768
2806.93 682
2807.43 819
2807.93 769
2808.43 826
2808.93 928
2809.43 817
2809.93 869
2810.43 798
2810.93 783
2811.43 777
2811.93 881
2812.43 875
2812.93 728
2813.43 742
2813.93 732
2814.43 735
2814.93 628
2815.43 633
2815.93 735
2816.43 705
2816.93 685
2817.43 734
2817.93 654
2818.43 602
2818.93 655
2819.43 677
2819.93 674
2820.43 672
2820.93 733
2821.43 754
2821.93 598
2822.43 713
2822.94 686
2823.44 647
2823.94 634
2824.44 597
2824.94 674
2825.44 686
2825.94 564
2826.44 606
2826.94 592
2827.44 559
2827.95 614
2828.45 623
2828.95 630
2829.45 681
2829.95 754
2830.45 636
2830.95 583
2831.46 712
2831.96 697
2832.46 665
2832.96 666
2833.46 673
2833.97 753
2834.47 668
2834.97 685
2835.47 689
2835.97 678
2836.47 739
2836.98 707
2837.48 640
2837.98 701
2838.48 627
2838.99 656
2839.49 724
2839.99 764
2840.49 793
2841.00 667
2841.50 578
2842.00 527
2842.50 704
2843.01 627
2843.51 599
2844.01 610
2844.51 612
2845.02 663
2845.52 630
2846.02 565
2846.52 615
2847.03 637
2847.53 784
2848.03 677
2848.54 670
2849.04 681
2849.54 671
2850.05 741
2850.55 748
2851.05 655
2851.56 725
2852.06 645
2852.56 613
2853.07 600
2853.57 660
2854.07 705
2854.58 605
2855.08 601
2855.59 626
2856.09 547
2856.59 648
2857.10 777
2857.60 686
2858.10 597
2858.61 619
2859.11 567
2859.62 590
2860.12 633
2860.63 618
2861.13 639
2861.63 595
2862.14 555
2862.64 576
2863.15 735
2863.65 688
2864.16 617
2864.66 713
2865.16 614
2865.67 594
2866.17 694
2866.68 640
2867.18 528
2867.69 634
2868.19 631
2868.70 644
2869.20 614
2869.71 655
2870.21 592
2870.72 657
2871.22 722
2871.73 714
2872.23 678
2872.74 627
2873.24 662
2873.75 726
2874.25 549
2874.76 636
2875.27 744
2875.77 725
2876.28 643
2876.78 564
2877.29 608
2877.79 632
2878.30 696
2878.81 582
2879.31 582
2879.82 611
2880.32 671
2880.83 645
2881.33 625
2881.84 559
2882.35 733
2882.85 775
2883.36 579
2883.87 704
2884.37 762
2884.88 677
2885.38 720
2885.89 718
2886.40 770
2886.90 823
2887.41 964
2887.92 859
2888.42 873
2888.93 841
2889.44 1016
2889.94 816
2890.45 726
2890.96 772
2891.46 766
2891.97 662
2892.48 793
2892.98 648
2893.49 626
2894.00 636
2894.51 694
2895.01 728
2895.52 669
2896.03 679
2896.54 777
2897.04 690
2897.55 758
2898.06 758
2898.57 771
2899.07 742
2899.58 704
2900.09 714
2900.60 858
2901.10 729
2901.61 736
2902.12 854
2902.63 839
2903.13 823
2903.64 716
2904.15 741
2904.66 672
2905.17 739
2905.68 706
2906.18 696
2906.69 708
2907.20 670
2907.71 743
2908.22 752
2908.72 682
2909.23 695
2909.74 679
2910.25 701
2910.76 639
2911.27 708
2911.78 727
2912.28 717
2912.79 589
2913.30 706
2913.81 737
2914.32 650
2914.83 664
2915.34 702
2915.85 674
2916.36 571
2916.87 759
2917.37 645
2917.88 633
2918.39 700
2918.90 630
2919.41 697
2919.92 677
2920.43 730
2920.94 764
2921.45 731
2921.96 765
2922.47 673
2922.98 794
2923.49 766
2924.00 815
2924.51 827
2925.02 800
2925.53 858
2926.04 934
2926.55 860
2927.06 954
2927.57 942
2928.08 806
2928.59 837
2929.10 774
2929.61 725
2930.12 725
2930.63 815
2931.14 734
2931.65 635
2932.16 730
2932.67 585
2933.18 655
2933.69 781
2934.20 609
2934.71 620
2935.22 678
2935.73 648
2936.24 684
2936.76 692
2937.27 666
2937.78 616
2938.29 590
2938.80 719
2939.31 650
2939.82 613
2940.33 652
2940.84 609
2941.36 740
2941.87 745
2942.38 738
2942.89 617
2943.40 662
2943.91 675
2944.42 649
2944.94 687
2945.45 705
2945.96 757
2946.47 722
2946.98 804
2947.49 788
2948.01 651
2948.52 682
2949.03 683
2949.54 680
2950.05 652
2950.57 630
2951.08 599
2951.59 680
2952.10 627
2952.61 635
2953.13 664
2953.64 675
2954.15 615
2954.66 528
2955.18 590
2955.69 706
2956.20 660
2956.71 586
2957.23 665
2957.74 675
2958.25 672
2958.76 733
2959.28 702
2959.79 706
2960.30 665
2960.82 730
2961.33 689
2961.84 681
2962.36 670
2962.87 760
2963.38 789
2963.89 866
2964.41 756
2964.92 676
2965.43 713
2965.95 758
2966.46 824
2966.97 682
2967.49 732
2968.00 691
2968.52 711
2969.03 726
2969.54 754
2970.06 729
2970.57 726
2971.08 659
2971.60 654
2972.11 629
2972.63 649
2973.14 692
2973.65 672
2974.17 660
2974.68 648
2975.20 604
2975.71 652
2976.23 751
2976.74 650
2977.25 576
2977.77 564
2978.28 598
2978.80 630
2979.31 614
2979.83 731
2980.34 687
2980.86 684
2981.37 736
2981.89 725
2982.40 680
2982.91 770
2983.43 668
2983.94 592
2984.46 741
2984.97 774
2985.49 698
2986.00 734
2986.52 791
2987.04 839
2987.55 716
2988.07 657
2988.58 707
2989.10 691
2989.61 695
2990.13 765
2990.64 843
2991.16 837
2991.67 743
2992.19 715
2992.71 704
2993.22 681
2993.74 709
2994.25 701
2994.77 632
2995.28 673
2995.80 679
2996.32 605
2996.83 722
2997.35 844
2997.87 854
2998.38 843
2998.90 851
2999.41 739
2999.93 836
3000.45 802
3000.96 769
3001.48 837
3002.00 914
3002.51 926
3003.03 792
3003.55 720
3004.06 756
3004.58 853
3005.10 806
3005.61 782
3006.13 742
3006.65 683
3007.16 760
3007.68 711
3008.20 703
3008.71 718
3009.23 704
3009.75 718
3010.27 737
3010.78 740
3011.30 718
3011.82 681
3012.34 691
3012.85 745
3013.37 669
3013.89 683
3014.41 676
3014.92 706
3015.44 672
3015.96 661
3016.48 589
3016.99 540
3017.51 706
3018.03 698
3018.55 684
3019.07 765
3019.58 706
3020.10 663
3020.62 643
3021.14 664
3021.66 892
3022.17 819
3022.69 723
3023.21 774
3023.73 812
3024.25 807
3024.77 688
3025.28 814
3025.80 805
3026.32 761
3026.84 745
3027.36 733
3027.88 715
3028.40 693
3028.92 687
3029.43 762
3029.95 789
3030.47 666
3030.99 644
3031.51 773
3032.03 726
3032.55 736
3033.07 693
3033.59 659
3034.11 711
3034.63 790
3035.15 888
3035.66 909
3036.18 850
3036.70 800
3037.22 848
3037.74 882
3038.26 843
3038.78 862
3039.30 798
3039.82 803
3040.34 848
3040.86 786
3041.38 731
3041.90 725
3042.42 642
3042.94 677
3043.46 654
3043.98 643
3044.50 679
3045.02 635
3045.54 733
3046.06 669
3046.58 563
3047.10 614
3047.62 726
3048.14 728
3048.66 710
3049.18 682
3049.71 650
3050.23 620
3050.75 686
3051.27 696
3051.79 657
3052.31 679
3052.83 692
3053.35 636
3053.87 668
3054.39 562
3054.91 570
3055.43 618
3055.96 684
3056.48 691
3057.00 687
3057.52 681
3058.04 621
3058.56 552
3059.08 579
3059.61 739
3060.13 764
3060.65 681
3061.17 658
3061.69 742
3062.21 715
3062.73 710
3063.26 666
3063.78 659
3064.30 637
3064.82 663
3065.34 698
3065.87 697
3066.39 708
3066.91 741
3067.43 700
3067.95 740
3068.48 688
3069.00 614
3069.52 600
3070.04 698
3070.57 693
3071.09 665
3071.61 715
3072.13 748
3072.66 675
3073.18 810
3073.70 744
3074.22 805
3074.75 842
3075.27 791
3075.79 818
3076.32 802
3076.84 746
3077.36 848
3077.88 876
3078.41 728
3078.93 809
3079.45 707
3079.98 676
3080.50 760
3081.02 775
3081.55 804
3082.07 772
3082.59 734
3083.12 819
3083.64 683
3084.16 679
3084.69 662
3085.21 680
3085.73 823
3086.26 651
3086.78 665
3087.31 700
3087.83 769
3088.35 673
3088.88 624
3089.40 645
3089.93 730
3090.45 666
3090.97 709
3091.50 705
3092.02 663
3092.55 641
3093.07 658
3093.60 734
3094.12 765
3094.64 757
3095.17 615
3095.69 680
3096.22 746
3096.74 756
3097.27 763
3097.79 697
3098.32 826
3098.84 804
3099.37 720
3099.89 734
3100.42 738
3100.94 903
3101.47 901
3101.99 825
3102.52 858
3103.04 950
3103.57 1019
3104.09 957
3104.62 902
3105.14 930
3105.67 897
3106.19 939
3106.72 932
3107.24 907
3107.77 779
3108.29 684
3108.82 712
3109.35 695
3109.87 766
3110.40 794
3110.92 770
3111.45 732
3111.98 784
3112.50 727
3113.03 745
3113.55 710
3114.08 797
3114.61 683
3115.13 629
3115.66 773
3116.18 830
3116.71 626
3117.24 661
3117.76 650
3118.29 772
3118.82 740
3119.34 630
3119.87 630
3120.40 590
3120.92 665
3121.45 677
3121.98 688
3122.50 682
3123.03 753
3123.56 751
3124.08 664
3124.61 713
3125.14 729
3125.66 664
3126.19 633
3126.72 631
3127.25 677
3127.77 682
3128.30 775
3128.83 702
3129.36 799
3129.88 711
3130.41 674
3130.94 711
3131.46 654
3131.99 632
3132.52 647
3133.05 693
3133.58 674
3134.10 610
3134.63 650
3135.16 698
3135.69 774
3136.21 676
3136.74 705
3137.27 667
3137.80 619
3138.33 682
3138.86 725
3139.38 648
3139.91 665
3140.44 647
3140.97 621
3141.50 592
3142.03 613
3142.55 629
3143.08 607
3143.61 620
3144.14 600
3144.67 693
3145.20 681
3145.73 551
3146.25 571
3146.78 580
3147.31 634
3147.84 718
3148.37 721
3148.90 650
3149.43 691
3149.96 728
3150.49 661
3151.02 675
3151.54 689
3152.07 633
3152.60 626
3153.13 694
3153.66 732
3154.19 685
3154.72 707
3155.25 821
3155.78 769
3156.31 736
3156.84 683
3157.37 643
3157.90 704
3158.43 699
3158.96 681
3159.49 666
3160.02 711
3160.55 703
3161.08 548
3161.61 558
3162.14 675
3162.67 651
3163.20 640
3163.73 743
3164.26 709
3164.79 697
3165.32 730
3165.85 768
3166.38 649
3166.91 614
3167.44 699
3167.97 623
3168.50 647
3169.03 680
3169.57 607
3170.10 620
3170.63 646
3171.16 719
3171.69 746
3172.22 628
3172.75 656
3173.28 682
3173.81 637
3174.34 605
3174.88 652
3175.41 660
3175.94 632
3176.47 603
3177.00 568
3177.53 657
3178.06 663
3178.60 714
3179.13 694
3179.66 687
3180.19 715
3180.72 699
3181.25 691
3181.79 675
3182.32 633
3182.85 589
3183.38 675
3183.91 666
3184.44 631
3184.98 607
3185.51 567
3186.04 615
3186.57 650
3187.11 652
3187.64 682
3188.17 752
3188.70 705
3189.24 653
3189.77 621
3190.30 694
3190.83 717
3191.37 676
3191.90 654
3192.43 667
3192.96 638
3193.50 699
3194.03 725
3194.56 705
3195.09 730
3195.63 717
3196.16 588
3196.69 618
3197.23 761
3197.76 641
3198.29 661
3198.83 601
3199.36 616
3199.89 729
3200.43 751
3200.96 702
3201.49 716
3202.03 785
3202.56 818
3203.09 705
3203.63 639
3204.16 630
3204.69 655
3205.23 780
3205.76 753
3206.30 749
3206.83 765
3207.36 739
3207.90 648
3208.43 738
3208.97 701
3209.50 636
3210.03 616
3210.57 648
3211.10 753
3211.64 718
3212.17 677
3212.70 773
3213.24 735
3213.77 821
3214.31 712
3214.84 643
3215.38 609
3215.91 712
3216.45 662
3216.98 754
3217.52 705
3218.05 710
3218.59 626
3219.12 647
3219.66 674
3220.19 766
3220.73 660
3221.26 570
3221.80 694
3222.33 745
3222.87 681
3223.40 629
3223.94 582
3224.47 664
3225.01 726
3225.54 701
3226.08 810
3226.61 730
3227.15 686
3227.69 733
3228.22 704
3228.76 653
3229.29 750
3229.83 725
3230.36 695
3230.90 720
3231.44 696
3231.97 701
3232.51 745
3233.04 745
3233.58 718
3234.12 749
3234.65 704
3235.19 603
3235.72 621
3236.26 625
3236.80 641
3237.33 709
3237.87 646
3238.41 729
3238.94 697
3239.48 761
3240.02 716
3240.55 748
3241.09 728
3241.63 707
3242.16 759
3242.70 731
3243.24 751
3243.77 746
3244.31 740
3244.85 706
3245.39 793
3245.92 766
3246.46 721
3247.00 766
3247.53 695
3248.07 664
3248.61 760
3249.15 817
3249.68 740
3250.22 683
3250.76 699
3251.30 775
3251.83 850
3252.37 761
3252.91 755
3253.45 749
3253.98 728
3254.52 704
3255.06 645
3255.60 622
3256.14 748
3256.67 829
3257.21 716
3257.75 650
3258.29 711
3258.83 687
3259.37 681
3259.90 726
3260.44 763
3260.98 771
3261.52 745
3262.06 871
3262.60 761
3263.13 790
3263.67 878
3264.21 802
3264.75 916
3265.29 726
3265.83 779
3266.37 897
3266.91 928
3267.44 960
3267.98 1001
3268.52 890
3269.06 1098
3269.60 882
3270.14 982
3270.68 936
3271.22 779
3271.76 833
3272.30 871
3272.84 882
3273.38 844
3273.91 765
3274.45 760
3274.99 736
3275.53 817
3276.07 752
3276.61 762
3277.15 769
3277.69 820
3278.23 796
3278.77 795
3279.31 862
3279.85 860
3280.39 769
3280.93 791
3281.47 870
3282.01 770
3282.55 833
3283.09 796
3283.63 748
3284.17 742
3284.71 778
3285.25 767
3285.79 827
3286.33 958
3286.87 880
3287.42 889
3287.96 886
3288.50 806
3289.04 805
3289.58 769
3290.12 801
3290.66 845
3291.20 799
3291.74 829
3292.28 869
3292.82 897
3293.36 779
3293.91 790
3294.45 906
3294.99 992
3295.53 994
3296.07 988
3296.61 1038
3297.15 1062
3297.69 1113
3298.24 1062
3298.78 1038
3299.32 1045
3299.86 984
3300.40 946
3300.94 888
3301.49 909
3302.03 823
3302.57 774
3303.11 867
3303.65 905
3304.19 846
3304.74 822
3305.28 894
3305.82 879
3306.36 827
3306.90 865
3307.45 865
3307.99 798
3308.53 728
3309.07 776
3309.62 841
3310.16 830
3310.70 840
3311.24 940
3311.79 1010
3312.33 912
3312.87 822
3313.41 856
3313.96 836
3314.50 883
3315.04 990
3315.59 1043
3316.13 892
3316.67 1015
3317.21 1149
3317.76 1009
3318.30 1000
3318.84 1090
3319.39 1055
3319.93 1051
3320.47 1084
3321.02 976
3321.56 1047
3322.10 956
3322.65 979
3323.19 996
3323.73 930
3324.28 1053
3324.82 1007
3325.36 997
3325.91 966
3326.45 895
3327.00 921
3327.54 953
3328.08 973
3328.63 882
3329.17 926
3329.72 1003
3330.26 1009
3330.80 945
3331.35 1007
3331.89 1056
3332.44 1166
3332.98 1277
3333.53 1482
3334.07 1602
3334.61 1735
3335.16 1953
3335.70 2142
3336.25 2420
3336.79 2415
3337.34 2568
3337.88 2537
3338.43 2712
3338.97 2479
3339.52 2157
3340.06 1941
3340.61 1739
3341.15 1509
3341.70 1309
3342.24 1228
3342.79 1134
3343.33 1066
3343.88 1047
3344.42 843
3344.97 885
3345.51 838
3346.06 843
3346.60 876
3347.15 866
3347.69 924
3348.24 829
3348.78 873
3349.33 927
3349.88 908
3350.42 801
3350.97 870
3351.51 801
3352.06 906
3352.61 933
3353.15 957
3353.70 1015
3354.24 904
3354.79 865
3355.34 864
3355.88 919
3356.43 957
3356.97 891
3357.52 861
3358.07 818
3358.61 861
3359.16 810
3359.71 877
3360.25 868
3360.80 797
3361.35 900
3361.89 786
3362.44 828
3362.99 920
3363.53 871
3364.08 891
3364.63 911
3365.17 835
3365.72 778
3366.27 723
3366.81 867
3367.36 860
3367.91 785
3368.46 773
3369.00 827
3369.55 882
3370.10 922
3370.64 893
3371.19 808
3371.74 997
3372.29 1061
3372.83 1143
3373.38 1067
3373.93 1125
3374.48 1264
3375.03 1254
3375.57 1216
3376.12 1074
3376.67 1137
3377.22 1233
3377.76 1094
3378.31 984
3378.86 997
3379.41 960
3379.96 1045
3380.50 927
3381.05 851
3381.60 813
3382.15 741
3382.70 739
3383.25 685
3383.79 686
3384.34 709
3384.89 725
3385.44 787
3385.99 683
3386.54 791
3387.09 771
3387.64 827
3388.18 840
3388.73 691
3389.28 711
3389.83 698
3390.38 679
3390.93 708
3391.48 749
3392.03 691
3392.58 696
3393.13 769
3393.67 848
3394.22 767
3394.77 832
3395.32 788
3395.87 766
3396.42 791
3396.97 790
3397.52 708
3398.07 685
3398.62 729
3399.17 749
3399.72 740
3400.27 768
3400.82 840
3401.37 737
3401.92 724
3402.47 646
3403.02 683
3403.57 706
3404.12 624
3404.67 721
3405.22 727
3405.77 754
3406.32 753
3406.87 692
3407.42 580
3407.97 669
3408.52 750
3409.07 856
3409.62 799
3410.17 750
3410.72 811
3411.27 860
3411.82 923
3412.38 878
3412.93 979
3413.48 950
3414.03 844
3414.58 873
3415.13 868
3415.68 865
3416.23 787
3416.78 769
3417.33 784
3417.89 650
3418.44 689
3418.99 711
3419.54 733
3420.09 654
3420.64 626
3421.19 683
3421.74 683
3422.30 693
3422.85 703
3423.40 720
3423.95 657
3424.50 697
3425.05 787
3425.61 678
3426.16 747
3426.71 721
3427.26 600
3427.81 640
3428.37 649
3428.92 701
3429.47 722
3430.02 653
3430.58 637
3431.13 677
3431.68 661
3432.23 685
3432.78 661
3433.34 596
3433.89 686
3434.44 625
3434.99 658
3435.55 700
3436.10 717
3436.65 655
3437.21 643
3437.76 572
3438.31 632
3438.86 651
3439.42 638
3439.97 606
3440.52 693
3441.08 634
3441.63 663
3442.18 593
3442.74 710
3443.29 632
3443.84 670
3444.40 665
3444.95 628
3445.50 554
3446.06 591
3446.61 683
3447.16 614
3447.72 630
3448.27 648
3448.82 561
3449.38 606
3449.93 626
3450.48 609
3451.04 595
3451.59 642
3452.15 612
3452.70 665
3453.25 681
3453.81 640
3454.36 641
3454.92 630
3455.47 625
3456.03 596
3456.58 582
3457.13 621
3457.69 626
3458.24 579
3458.80 619
3459.35 564
3459.91 547
3460.46 560
3461.02 597
3461.57 647
3462.13 633
3462.68 543
3463.24 549
3463.79 555
3464.34 664
3464.90 703
3465.46 545
3466.01 660
3466.57 616
3467.12 525
3467.68 586
3468.23 658
3468.79 637
3469.34 611
3469.90 547
3470.45 688
3471.01 652
3471.56 629
3472.12 771
3472.67 674
3473.23 619
3473.79 697
3474.34 703
3474.90 685
3475.45 608
3476.01 631
3476.56 630
3477.12 726
3477.68 648
3478.23 550
3478.79 640
3479.35 692
3479.90 617
3480.46 731
3481.01 702
3481.57 740
3482.13 688
3482.68 625
3483.24 737
3483.80 697
3484.35 672
3484.91 705
3485.47 659
3486.02 679
3486.58 687
3487.14 633
3487.69 579
3488.25 621
3488.81 650
3489.36 666
3489.92 682
3490.48 871
3491.03 844
3491.59 727
3492.15 751
3492.71 854
3493.26 871
3493.82 911
3494.38 866
3494.94 770
3495.49 741
3496.05 702
3496.61 770
3497.17 674
3497.72 831
3498.28 761
3498.84 687
3499.40 868
3499.95 931
3500.51 927
3501.07 979
3501.63 959
3502.19 872
3502.74 812
3503.30 887
3503.86 888
3504.42 867
3504.98 851
3505.53 797
3506.09 887
3506.65 968
3507.21 871
3507.77 870
3508.33 841
3508.88 853
3509.44 873
3510.00 837
3510.56 863
3511.12 940
3511.68 754
3512.24 723
3512.80 714
3513.35 678
3513.91 687
3514.47 754
3515.03 673
3515.59 695
3516.15 730
3516.71 699
3517.27 705
3517.83 680
3518.39 718
3518.95 698
3519.50 685
3520.06 668
3520.62 681
3521.18 725
3521.74 720
3522.30 692
3522.86 733
3523.42 751
3523.98 771
3524.54 644
3525.10 675
3525.66 764
3526.22 667
3526.78 751
3527.34 703
3527.90 745
3528.46 659
3529.02 628
3529.58 701
3530.14 790
3530.70 824
3531.26 600
3531.82 667
3532.38 624
3532.94 633
3533.50 692
3534.06 664
3534.62 699
3535.18 728
3535.75 756
3536.31 660
3536.87 700
3537.43 645
3537.99 693
3538.55 739
3539.11 718
3539.67 659
3540.23 710
3540.79 787
3541.35 744
3541.92 747
3542.48 704
3543.04 673
3543.60 680
3544.16 730
3544.72 710
3545.28 727
3545.84 754
3546.41 762
3546.97 707
3547.53 678
3548.09 744
3548.65 700
3549.21 635
3549.78 669
3550.34 600
3550.90 610
3551.46 714
3552.02 735
3552.59 706
3553.15 803
3553.71 753
3554.27 690
3554.83 754
3555.40 725
3555.96 762
3556.52 752
3557.08 717
3557.65 691
3558.21 687
3558.77 715
3559.33 658
3559.90 724
3560.46 714
3561.02 722
3561.58 783
3562.15 602
3562.71 606
3563.27 686
3563.83 658
3564.40 615
3564.96 594
3565.52 610
3566.09 653
3566.65 648
3567.21 691
3567.78 621
3568.34 726
3568.90 662
3569.47 650
3570.03 679
3570.59 625
3571.16 630
3571.72 691
3572.28 657
3572.85 628
3573.41 685
3573.97 787
3574.54 687
3575.10 653
3575.66 631
3576.23 677
3576.79 718
3577.36 667
3577.92 530
3578.48 654
3579.05 625
3579.61 657
3580.18 540
3580.74 629
3581.31 666
3581.87 644
3582.43 632
3583.00 648
3583.56 664
3584.13 683
3584.69 767
3585.26 707
3585.82 668
3586.39 647
3586.95 692
3587.52 667
3588.08 651
3588.64 524
3589.21 483
3589.77 649
3590.34 623
3590.90 611
3591.47 605
3592.03 639
3592.60 682
3593.17 659
3593.73 635
3594.30 651
3594.86 631
3595.43 625
3595.99 609
3596.56 575
3597.12 604
3597.69 544
3598.25 601
3598.82 688
3599.39 631
3599.95 593
3600.52 667
3601.08 703
3601.65 635
3602.21 608
3602.78 642
3603.35 758
3603.91 656
3604.48 645
3605.04 724
3605.61 663
3606.18 577
3606.74 555
3607.31 637
3607.88 579
3608.44 569
3609.01 672
3609.57 651
3610.14 564
3610.71 662
3611.27 611
3611.84 594
3612.41 694
3612.97 667
3613.54 725
3614.11 621
3614.68 602
3615.24 665
3615.81 606
3616.38 719
3616.94 815
3617.51 843
3618.08 827
3618.64 853
3619.21 949
3619.78 961
3620.35 854
3620.91 839
3621.48 826
3622.05 866
3622.62 792
3623.18 707
3623.75 794
3624.32 712
3624.89 701
3625.45 624
3626.02 554
3626.59 684
3627.16 671
3627.73 620
3628.29 701
3628.86 656
3629.43 654
3630.00 633
3630.57 546
3631.13 690
3631.70 688
3632.27 585
3632.84 599
3633.41 587
3633.98 653
3634.54 609
3635.11 585
3635.68 605
3636.25 613
3636.82 658
3637.39 589
3637.96 630
3638.52 643
3639.09 608
3639.66 620
3640.23 708
3640.80 672
3641.37 705
3641.94 669
3642.51 672
3643.08 726
3643.65 773
3644.21 743
3644.78 665
3645.35 655
3645.92 680
3646.49 684
3647.06 597
3647.63 693
3648.20 782
3648.77 819
3649.34 765
3649.91 617
3650.48 689
3651.05 805
3651.62 782
3652.19 685
3652.76 701
3653.33 699
3653.90 686
3654.47 630
3655.04 731
3655.61 714
3656.18 783
3656.75 746
3657.32 725
3657.89 789
3658.46 741
3659.03 849
3659.60 876
3660.17 770
3660.74 767
3661.31 772
3661.88 664
3662.45 679
3663.02 762
3663.59 758
3664.16 726
3664.74 675
3665.31 693
3665.88 697
3666.45 718
3667.02 687
3667.59 695
3668.16 703
3668.73 718
3669.30 650
3669.87 637
3670.45 595
3671.02 591
3671.59 624
3672.16 694
3672.73 696
3673.30 636
3673.87 614
3674.45 662
3675.02 619
3675.59 670
3676.16 643
3676.73 644
3677.30 678
3677.88 693
3678.45 652
3679.02 662
3679.59 690
3680.16 609
3680.74 585
3681.31 610
3681.88 681
3682.45 647
3683.02 660
3683.60 596
3684.17 658
3684.74 591
3685.31 639
3685.89 639
3686.46 617
3687.03 710
3687.60 739
3688.18 757
3688.75 736
3689.32 685
3689.89 753
3690.47 792
3691.04 830
3691.61 802
3692.19 741
3692.76 775
3693.33 759
3693.91 758
3694.48 776
3695.05 717
3695.62 716
3696.20 706
3696.77 687
3697.34 684
3697.92 714
3698.49 687
3699.06 704
3699.64 622
3700.21 598
3700.79 704
3701.36 623
3701.93 677
3702.51 659
3703.08 651
3703.65 644
3704.23 714
3704.80 653
3705.38 546
3705.95 540
3706.52 530
3707.10 635
3707.67 651
3708.25 667
3708.82 585
3709.39 608
3709.97 683
3710.54 638
3711.12 574
3711.69 590
3712.27 624
3712.84 564
3713.42 610
3713.99 620
3714.57 663
3715.14 617
3715.71 563
3716.29 471
3716.86 557
3717.44 641
3718.01 623
3718.59 533
3719.16 605
3719.74 596
3720.31 549
3720.89 609
3721.47 564
3722.04 566
3722.62 611
3723.19 635
3723.77 685
3724.34 691
3724.92 676
3725.49 753
3726.07 679
3726.64 720
3727.22 609
3727.80 606
3728.37 629
3728.95 679
3729.52 576
3730.10 578
3730.67 664
3731.25 700
3731.83 623
3732.40 678
3732.98 664
3733.55 759
3734.13 680
3734.71 719
3735.28 762
3735.86 748
3736.44 720
3737.01 736
3737.59 687
3738.17 660
3738.74 696
3739.32 671
3739.90 665
3740.47 663
3741.05 644
3741.63 658
3742.20 661
3742.78 671
3743.36 606
3743.93 773
3744.51 687
3745.09 648
3745.66 702
3746.24 672
3746.82 620
3747.40 682
3747.97 629
3748.55 583
3749.13 559
3749.70 612
3750.28 633
3750.86 667
3751.44 650
3752.02 729
3752.59 616
3753.17 689
3753.75 729
3754.33 589
3754.90 565
3755.48 683
3756.06 761
3756.64 694
3757.22 799
3757.79 700
3758.37 749
3758.95 762
3759.53 672
3760.11 647
3760.68 761
3761.26 682
3761.84 620
3762.42 768
3763.00 773
3763.58 684
3764.15 580
3764.73 635
3765.31 684
3765.89 625
3766.47 655
3767.05 585
3767.63 650
3768.21 696
3768.78 631
3769.36 647
3769.94 651
3770.52 667
3771.10 679
3771.68 570
3772.26 642
3772.84 765
3773.42 714
3774.00 561
3774.58 668
3775.15 639
3775.73 644
3776.31 702
3776.89 653
3777.47 639
3778.05 670
3778.63 611
3779.21 590
3779.79 581
3780.37 692
3780.95 727
3781.53 668
3782.11 675
3782.69 611
3783.27 639
3783.85 677
3784.43 605
3785.01 532
3785.59 576
3786.17 631
3786.75 614
3787.33 621
3787.91 573
3788.49 577
3789.07 647
3789.65 710
3790.23 669
3790.81 562
3791.39 572
3791.98 648
3792.56 594
3793.14 595
3793.72 560
3794.30 578
3794.88 533
3795.46 552
3796.04 539
3796.62 655
3797.20 711
3797.78 677
3798.37 605
3798.95 685
3799.53 655
3800.11 642
3800.69 625
3801.27 639
3801.85 721
3802.43 706
3803.02 654
3803.60 603
3804.18 619
3804.76 614
3805.34 635
3805.92 633
3806.51 694
3807.09 622
3807.67 586
3808.25 656
3808.83 657
3809.42 577
3810.00 624
3810.58 652
3811.16 733
3811.74 697
3812.33 665
3812.91 653
3813.49 624
3814.07 662
3814.66 550
3815.24 617
3815.82 648
3816.40 690
3816.99 577
3817.57 555
3818.15 609
3818.73 593
3819.32 625
3819.90 614
3820.48 582
3821.06 649
3821.65 614
3822.23 656
3822.81 600
3823.40 647
3823.98 632
3824.56 515
3825.15 609
3825.73 601
3826.31 570
3826.90 533
3827.48 607
3828.06 596
3828.65 649
3829.23 563
3829.81 623
3830.40 580
3830.98 590
3831.56 602
3832.15 673
3832.73 689
3833.32 601
3833.90 627
3834.48 589
3835.07 624
3835.65 558
3836.23 578
3836.82 646
3837.40 631
3837.99 582
3838.57 629
3839.16 627
3839.74 613
3840.32 535
3840.91 617
3841.49 648
3842.08 597
3842.66 548
3843.25 586
3843.83 585
3844.42 585
3845.00 569
3845.59 614
3846.17 650
3846.76 541
3847.34 514
3847.92 612
3848.51 594
3849.09 542
3849.68 586
3850.27 649
3850.85 597
3851.44 588
3852.02 602
3852.61 542
3853.19 631
3853.78 704
3854.36 583
3854.95 530
3855.53 602
3856.12 668
3856.70 621
3857.29 618
3857.88 605
3858.46 644
3859.05 678
3859.63 740
3860.22 812
3860.80 794
3861.39 924
3861.98 935
3862.56 866
3863.15 894
3863.73 949
3864.32 907
3864.91 972
3865.49 1013
3866.08 802
3866.67 858
3867.25 902
3867.84 789
3868.43 760
3869.01 670
3869.60 700
3870.19 683
3870.77 701
3871.36 713
3871.95 780
3872.53 779
3873.12 765
3873.71 780
3874.29 700
3874.88 694
3875.47 727
3876.05 689
3876.64 760
3877.23 647
3877.82 630
3878.40 672
3878.99 634
3879.58 685
3880.16 768
3880.75 638
3881.34 625
3881.93 637
3882.51 662
3883.10 664
3883.69 621
3884.28 709
3884.87 726
3885.45 604
3886.04 636
3886.63 709
3887.22 679
3887.80 693
3888.39 710
3888.98 640
3889.57 585
3890.16 625
3890.74 726
3891.33 715
3891.92 752
3892.51 796
3893.10 739
3893.69 708
3894.27 662
3894.86 705
3895.45 717
3896.04 750
3896.63 736
3897.22 767
3897.81 801
3898.40 751
3898.98 685
3899.57 690
3900.16 685
3900.75 724
3901.34 850
3901.93 775
3902.52 717
3903.11 687
3903.70 630
3904.29 574
3904.87 629
3905.46 669
3906.05 734
3906.64 620
3907.23 696
3907.82 629
3908.41 580
3909.00 582
3909.59 590
3910.18 491
3910.77 566
3911.36 610
3911.95 629
3912.54 600
3913.13 615
3913.72 676
3914.31 665
3914.90 648
3915.49 697
3916.08 626
3916.67 648
3917.26 605
3917.85 555
3918.44 548
3919.03 549
3919.62 639
3920.21 588
3920.80 553
3921.39 658
3921.98 621
3922.57 583
3923.16 626
3923.75 593
3924.34 624
3924.94 671
3925.53 622
3926.12 571
3926.71 636
3927.30 577
3927.89 568
3928.48 598
3929.07 590
3929.66 615
3930.25 704
3930.85 631
3931.44 631
3932.03 576
3932.62 581
3933.21 585
3933.80 682
3934.39 696
3934.99 606
3935.58 609
3936.17 628
3936.76 613
3937.35 640
3937.94 672
3938.54 649
3939.13 523
3939.72 542
3940.31 647
3940.90 628
3941.49 594
3942.09 681
3942.68 579
3943.27 608
3943.86 517
3944.46 479
3945.05 575
3945.64 656
3946.23 574
3946.82 598
3947.42 585
3948.01 615
3948.60 553
3949.20 600
3949.79 659
3950.38 614
3950.97 567
3951.57 601
3952.16 526
3952.75 560
3953.34 548
3953.94 518
3954.53 551
3955.12 525
3955.72 597
3956.31 541
3956.90 638
3957.50 595
3958.09 537
3958.68 592
3959.28 631
3959.87 552
3960.46 620
3961.06 631
3961.65 600
3962.24 689
3962.84 659
3963.43 663
3964.02 612
3964.62 639
3965.21 632
3965.81 645
3966.40 667
3966.99 648
3967.59 642
3968.18 718
3968.78 622
3969.37 628
3969.96 692
3970.56 702
3971.15 624
3971.75 580
3972.34 682
3972.94 680
3973.53 669
3974.12 656
3974.72 622
3975.31 570
3975.91 632
3976.50 657
3977.10 631
3977.69 730
3978.29 610
3978.88 686
3979.48 621
3980.07 604
3980.67 618
3981.26 584
3981.86 567
3982.45 492
3983.05 608
3983.64 694
3984.24 706
3984.83 754
3985.43 612
3986.02 537
3986.62 554
3987.21 585
3987.81 617
3988.40 542
3989.00 567
3989.60 555
3990.19 589
3990.79 639
3991.38 666
3991.98 567
3992.57 560
3993.17 607
3993.77 500
3994.36 524
3994.96 530
3995.55 610
3996.15 638
3996.75 578
3997.34 640
3997.94 632
3998.54 671
3999.13 545
3999.73 632
4000.32 630
4000.92 689
4001.52 703
4002.11 665
4002.71 598
4003.31 594
4003.90 681
4004.50 736
4005.10 672
4005.69 615
4006.29 604
4006.89 578
4007.49 717
4008.08 663
4008.68 548
4009.28 524
4009.87 571
4010.47 592
4011.07 600
4011.67 641
4012.26 562
4012.86 643
4013.46 657
4014.05 667
4014.65 721
4015.25 689
4015.85 783
4016.44 709
4017.04 694
4017.64 671
4018.24 717
4018.84 802
4019.43 778
4020.03 717
4020.63 635
4021.23 702
4021.83 693
4022.42 802
4023.02 625
4023.62 616
4024.22 530
4024.82 523
4025.41 496
4026.01 539
4026.61 592
4027.21 565
4027.81 591
4028.41 666
4029.01 675
4029.60 597
4030.20 631
4030.80 616
4031.40 610
4032.00 610
4032.60 701
4033.20 616
4033.80 535
4034.39 517
4034.99 537
4035.59 549
4036.19 517
4036.79 503
4037.39 517
4037.99 548
4038.59 611
4039.19 711
4039.79 625
4040.39 537
4040.99 561
4041.59 609
4042.18 617
4042.78 591
4043.38 570
4043.98 561
4044.58 591
4045.18 663
4045.78 701
4046.38 680
4046.98 650
4047.58 623
4048.18 524
4048.78 661
4049.38 637
4049.98 573
4050.58 631
4051.18 638
4051.78 678
4052.38 617
4052.98 633
4053.58 678
4054.19 630
4054.79 558
4055.39 644
4055.99 558
4056.59 687
4057.19 576
4057.79 579
4058.39 617
4058.99 626
4059.59 551
4060.19 544
4060.79 567
4061.39 602
4061.99 550
4062.60 546
4063.20 643
4063.80 590
4064.40 534
4065.00 527
4065.60 539
4066.20 562
4066.80 598
4067.41 592
4068.01 537
4068.61 537
4069.21 519
4069.81 516
4070.41 546
4071.02 560
4071.62 466
4072.22 463
4072.82 565
4073.42 554
4074.02 554
4074.63 560
4075.23 562
4075.83 560
4076.43 597
4077.03 549
4077.64 520
4078.24 621
4078.84 573
4079.44 592
4080.05 624
4080.65 613
4081.25 581
4081.85 556
4082.46 626
4083.06 584
4083.66 558
4084.26 516
4084.87 461
4085.47 571
4086.07 655
4086.67 643
4087.28 624
4087.88 565
4088.48 658
4089.09 653
4089.69 609
4090.29 603
4090.90 596
4091.50 676
4092.10 688
4092.71 676
4093.31 651
4093.91 711
4094.52 665
4095.12 721
4095.72 846
4096.33 802
4096.93 826
4097.53 784
4098.14 695
4098.74 687
4099.34 797
4099.95 737
4100.55 686
4101.16 706
4101.76 599
4102.36 716
4102.97 598
4103.57 558
4104.18 578
4104.78 614
4105.38 560
4105.99 587
4106.59 479
4107.20 526
4107.80 575
4108.41 502
4109.01 490
4109.62 577
4110.22 612
4110.82 632
4111.43 523
4112.03 557
4112.64 560
4113.24 558
4113.85 485
4114.45 593
4115.06 618
4115.66 606
4116.27 533
4116.87 553
4117.48 645
4118.08 571
4118.69 564
4119.29 536
4119.90 520
4120.50 522
4121.11 576
4121.72 594
4122.32 609
4122.93 636
4123.53 598
4124.14 633
4124.74 631
4125.35 613
4125.95 563
4126.56 573
4127.17 576
4127.77 568
4128.38 587
4128.98 566
4129.59 607
4130.20 599
4130.80 513
4131.41 633
4132.01 715
4132.62 642
4133.23 589
4133.83 630
4134.44 655
4135.05 671
4135.65 611
4136.26 602
4136.87 592
4137.47 616
4138.08 681
4138.69 632
4139.29 634
4139.90 572
4140.51 609
4141.11 597
4141.72 585
4142.33 535
4142.93 525
4143.54 614
4144.15 602
4144.75 588
4145.36 602
4145.97 513
4146.58 547
4147.18 500
4147.79 576
4148.40 562
4149.01 540
4149.61 545
4150.22 535
4150.83 531
4151.44 524
4152.04 469
4152.65 594
4153.26 509
4153.87 531
4154.47 533
4155.08 538
4155.69 554
4156.30 561
4156.91 462
4157.51 550
4158.12 541
4158.73 586
4159.34 577
4159.95 533
4160.56 551
4161.16 528
4161.77 560
4162.38 661
4162.99 605
4163.60 498
4164.21 593
4164.81 600
4165.42 539
4166.03 559
4166.64 566
4167.25 623
4167.86 567
4168.47 613
4169.08 611
4169.69 564
4170.29 595
4170.90 582
4171.51 578
4172.12 615
4172.73 598
4173.34 559
4173.95 580
4174.56 564
4175.17 605
4175.78 517
4176.39 537
4177.00 555
4177.61 561
4178.22 559
4178.82 518
4179.43 487
4180.04 477
4180.65 501
4181.26 535
4181.87 588
4182.48 580
4183.09 510
4183.70 542
4184.31 590
4184.92 559
4185.53 596
4186.14 650
4186.75 625
4187.36 499
4187.97 477
4188.58 463
4189.19 534
4189.81 492
4190.42 555
4191.03 587
4191.64 611
4192.25 585
4192.86 528
4193.47 560
4194.08 594
4194.69 714
4195.30 597
4195.91 614
4196.52 604
4197.13 588
4197.74 565
4198.36 621
4198.97 596
4199.58 526
4200.19 527
4200.80 584
4201.41 542
4202.02 515
4202.63 543
4203.25 551
4203.86 583
4204.47 520
4205.08 579
4205.69 626
4206.30 518
4206.92 484
4207.53 570
4208.14 580
4208.75 562
4209.36 609
4209.97 570
4210.59 613
4211.20 535
4211.81 558
4212.42 539
4213.03 622
4213.65 554
4214.26 600
4214.87 590
4215.48 573
4216.10 525
4216.71 614
4217.32 649
4217.93 569
4218.55 578
4219.16 557
4219.77 652
4220.38 720
4221.00 772
4221.61 716
4222.22 681
4222.83 740
4223.45 826
4224.06 848
4224.67 718
4225.29 774
4225.90 728
4226.51 743
4227.13 784
4227.74 795
4228.35 742
4228.96 801
4229.58 793
4230.19 734
4230.80 727
4231.42 871
4232.03 754
4232.65 685
4233.26 660
4233.87 613
4234.49 663
4235.10 629
4235.71 578
4236.33 624
4236.94 570
4237.56 586
4238.17 597
4238.78 626
4239.40 597
4240.01 666
4240.63 573
4241.24 621
4241.85 559
4242.47 570
4243.08 575
4243.70 564
4244.31 606
4244.93 565
4245.54 526
4246.15 460
4246.77 574
4247.38 648
4248.00 676
4248.61 568
4249.23 558
4249.84 609
4250.46 615
4251.07 579
4251.69 592
4252.30 511
4252.92 614
4253.53 532
4254.15 479
4254.76 607
4255.38 534
4255.99 663
4256.61 618
4257.22 498
4257.84 512
4258.45 594
4259.07 656
4259.69 611
4260.30 628
4260.92 546
4261.53 673
4262.15 679
4262.76 602
4263.38 583
4263.99 549
4264.61 609
4265.23 624
4265.84 584
4266.46 625
4267.07 634
4267.69 722
4268.31 588
4268.92 539
4269.54 603
4270.16 659
4270.77 619
4271.39 642
4272.00 616
4272.62 559
4273.24 540
4273.85 581
4274.47 568
4275.09 477
4275.70 507
4276.32 547
4276.94 572
4277.55 584
4278.17 537
4278.79 546
4279.40 492
4280.02 542
4280.64 573
4281.26 570
4281.87 502
4282.49 545
4283.11 581
4283.72 588
4284.34 583
4284.96 598
4285.58 597
4286.19 557
4286.81 613
4287.43 599
4288.05 604
4288.66 563
4289.28 537
4289.90 538
4290.52 599
4291.13 549
4291.75 541
4292.37 539
4292.99 558
4293.61 566
4294.22 544
4294.84 547
4295.46 568
4296.08 528
4296.70 531
4297.31 546
4297.93 531
4298.55 594
4299.17 619
4299.79 628
4300.41 708
4301.03 606
4301.64 565
4302.26 576
4302.88 559
4303.50 607
4304.12 572
4304.74 565
4305.36 556
4305.97 573
4306.59 521
4307.21 472
4307.83 520
4308.45 498
4309.07 546
4309.69 491
4310.31 459
4310.93 601
4311.55 607
4312.17 590
4312.78 585
4313.40 553
4314.02 579
4314.64 586
4315.26 575
4315.88 581
4316.50 578
4317.12 643
4317.74 620
4318.36 599
4318.98 577
4319.60 608
4320.22 654
4320.84 554
4321.46 563
4322.08 570
4322.70 584
4323.32 453
4323.94 501
4324.56 602
4325.18 576
4325.80 522
4326.42 518
4327.04 531
4327.66 574
4328.28 548
4328.90 526
4329.52 586
4330.14 597
4330.76 580
4331.39 548
4332.01 548
4332.63 519
4333.25 507
4333.87 536
4334.49 658
4335.11 587
4335.73 615
4336.35 586
4336.97 703
4337.59 615
4338.22 613
4338.84 643
4339.46 650
4340.08 650
4340.70 592
4341.32 659
4341.94 664
4342.57 706
4343.19 574
4343.81 560
4344.43 663
4345.05 669
4345.67 702
4346.29 770
4346.92 734
4347.54 749
4348.16 778
4348.78 797
4349.40 724
4350.03 727
4350.65 688
4351.27 629
4351.89 649
4352.51 697
4353.14 573
4353.76 556
4354.38 644
4355.00 675
4355.63 599
4356.25 546
4356.87 670
4357.49 689
4358.12 567
4358.74 621
4359.36 661
4359.98 616
4360.61 613
4361.23 596
4361.85 643
4362.48 617
4363.10 574
4363.72 586
4364.34 606
4364.97 641
4365.59 662
4366.21 634
4366.84 614
4367.46 580
4368.08 606
4368.71 693
4369.33 646
4369.95 610
4370.58 631
4371.20 670
4371.82 541
4372.45 518
4373.07 518
4373.70 617
4374.32 576
4374.94 592
4375.57 543
4376.19 574
4376.81 565
4377.44 630
4378.06 595
4378.69 573
4379.31 623
4379.94 637
4380.56 617
4381.18 602
4381.81 657
4382.43 627
4383.06 632
4383.68 575
4384.31 521
4384.93 592
4385.55 629
4386.18 690
4386.80 677
4387.43 640
4388.05 598
4388.68 641
4389.30 718
4389.93 784
4390.55 737
4391.18 769
4391.80 869
4392.43 961
4393.05 800
4393.68 873
4394.30 868
4394.93 742
4395.55 808
4396.18 679
4396.80 678
4397.43 750
4398.05 719
4398.68 654
4399.31 637
4399.93 644
4400.56 774
4401.18 735
4401.81 826
4402.43 693
4403.06 699
4403.69 723
4404.31 638
4404.94 681
4405.56 639
4406.19 710
4406.82 723
4407.44 787
4408.07 647
4408.69 580
4409.32 643
4409.95 635
4410.57 790
4411.20 614
4411.83 600
4412.45 706
4413.08 722
4413.71 526
4414.33 545
4414.96 606
4415.59 622
4416.21 575
4416.84 607
4417.47 554
4418.09 600
4418.72 608
4419.35 597
4419.97 571
4420.60 662
4421.23 728
4421.85 684
4422.48 670
4423.11 635
4423.74 594
4424.36 618
4424.99 608
4425.62 549
4426.25 601
4426.87 659
4427.50 670
4428.13 579
4428.76 636
4429.38 673
4430.01 685
4430.64 590
4431.27 533
4431.89 633
4432.52 584
4433.15 619
4433.78 620
4434.41 581
4435.03 577
4435.66 570
4436.29 515
4436.92 565
4437.55 559
4438.18 556
4438.80 618
4439.43 631
4440.06 563
4440.69 500
4441.32 541
4441.95 643
4442.57 567
4443.20 567
4443.83 602
4444.46 549
4445.09 576
4445.72 524
4446.35 585
4446.98 512
4447.61 528
4448.23 598
4448.86 601
4449.49 527
4450.12 559
4450.75 518
4451.38 573
4452.01 483
4452.64 522
4453.27 513
4453.90 514
4454.53 546
4455.16 631
4455.79 635
4456.42 570
4457.05 509
4457.67 579
4458.30 541
4458.93 543
4459.56 560
4460.19 536
4460.82 540
4461.45 556
4462.08 563
4462.71 522
4463.34 467
4463.97 536
4464.60 532
4465.23 532
4465.86 506
4466.49 472
4467.13 511
4467.76 507
4468.39 511
4469.02 508
4469.65 457
4470.28 441
4470.91 515
4471.54 466
4472.17 518
4472.80 494
4473.43 447
4474.06 432
4474.69 581
4475.32 517
4475.95 520
4476.59 579
4477.22 539
4477.85 539
4478.48 575
4479.11 608
4479.74 515
4480.37 469
4481.00 483
4481.64 504
4482.27 496
4482.90 515
4483.53 528
4484.16 590
4484.79 525
4485.42 531
4486.06 581
4486.69 530
4487.32 497
4487.95 460
4488.58 644
4489.22 563
4489.85 550
4490.48 508
4491.11 528
4491.74 534
4492.38 543
4493.01 563
4493.64 529
4494.27 507
4494.90 541
4495.54 539
4496.17 460
4496.80 454
4497.43 437
4498.07 508
4498.70 477
4499.33 501
4499.96 523
4500.60 571
4501.23 574
4501.86 516
4502.50 400
4503.13 463
4503.76 541
4504.39 499
4505.03 495
4505.66 531
4506.29 562
4506.93 501
4507.56 428
4508.19 457
4508.83 500
4509.46 481
4510.09 523
4510.73 533
4511.36 500
4511.99 478
4512.63 491
4513.26 537
4513.89 547
4514.53 600
4515.16 591
4515.80 583
4516.43 553
4517.06 572
4517.70 514
4518.33 547
4518.97 626
4519.60 569
4520.23 560
4520.87 469
4521.50 485
4522.14 505
4522.77 453
4523.40 460
4524.04 536
4524.67 553
4525.31 567
4525.94 561
4526.58 596
4527.21 609
4527.85 683
4528.48 644
4529.12 712
4529.75 773
4530.38 696
4531.02 680
4531.65 851
4532.29 775
4532.92 852
4533.56 907
4534.19 949
4534.83 877
4535.46 793
4536.10 771
4536.74 787
4537.37 679
4538.01 693
4538.64 659
4539.28 639
4539.91 674
4540.55 579
4541.18 579
4541.82 597
4542.45 557
4543.09 602
4543.73 551
4544.36 488
4545.00 464
4545.63 533
4546.27 510
4546.91 508
4547.54 514
4548.18 511
4548.81 500
4549.45 510
4550.09 628
4550.72 542
4551.36 496
4551.99 493
4552.63 540
4553.27 538
4553.90 654
4554.54 671
4555.18 606
4555.81 572
4556.45 575
4557.09 537
4557.72 532
4558.36 546
4559.00 484
4559.63 567
4560.27 549
4560.91 571
4561.54 633
4562.18 599
4562.82 572
4563.46 659
4564.09 584
4564.73 504
4565.37 600
4566.00 547
4566.64 556
4567.28 565
4567.92 645
4568.55 654
4569.19 690
4569.83 695
4570.47 627
4571.10 507
4571.74 575
4572.38 608
4573.02 615
4573.66 670
4574.29 656
4574.93 587
4575.57 576
4576.21 523
4576.85 646
4577.48 599
4578.12 530
4578.76 518
4579.40 592
4580.04 554
4580.67 521
4581.31 532
4581.95 466
4582.59 503
4583.23 538
4583.87 501
4584.51 528
4585.14 443
4585.78 474
4586.42 516
4587.06 494
4587.70 527
4588.34 525
4588.98 551
4589.62 594
4590.26 565
4590.89 494
4591.53 546
4592.17 545
4592.81 530
4593.45 477
4594.09 511
4594.73 523
4595.37 499
4596.01 468
4596.65 484
4597.29 523
4597.93 561
4598.57 518
4599.21 528
4599.85 501
4600.49 511
4601.12 560
4601.76 589
4602.40 534
4603.04 486
4603.68 544
4604.32 572
4604.96 523
4605.60 627
4606.24 541
4606.88 525
4607.52 626
4608.17 540
4608.81 581
4609.45 603
4610.09 529
4610.73 520
4611.37 566
4612.01 596
4612.65 514
4613.29 513
4613.93 562
4614.57 509
4615.21 508
4615.85 491
4616.49 535
4617.13 479
4617.77 491
4618.41 531
4619.06 408
4619.70 502
4620.34 507
4620.98 500
4621.62 497
4622.26 529
4622.90 565
4623.54 484
4624.19 556
4624.83 550
4625.47 528
4626.11 495
4626.75 547
4627.39 505
4628.03 467
4628.68 485
4629.32 470
4629.96 413
4630.60 445
4631.24 509
4631.89 482
4632.53 441
4633.17 464
4633.81 441
4634.45 492
4635.10 534
4635.74 441
4636.38 434
4637.02 490
4637.66 444
4638.31 464
4638.95 456
4639.59 476
4640.23 477
4640.88 413
4641.52 520
4642.16 512
4642.80 457
4643.45 489
4644.09 460
4644.73 470
4645.38 533
4646.02 485
4646.66 532
4647.30 496
4647.95 432
4648.59 465
4649.23 495
4649.88 472
4650.52 488
4651.16 563
4651.81 565
4652.45 545
4653.09 478
4653.74 526
4654.38 525
4655.02 508
4655.67 597
4656.31 570
4656.95 567
4657.60 506
4658.24 500
4658.89 534
4659.53 554
4660.17 472
4660.82 458
4661.46 470
4662.10 438
4662.75 502
4663.39 490
4664.04 515
4664.68 529
4665.33 529
4665.97 478
4666.61 538
4667.26 480
4667.90 559
4668.55 467
4669.19 444
4669.84 503
4670.48 501
4671.12 454
4671.77 469
4672.41 453
4673.06 456
4673.70 468
4674.35 475
4674.99 452
4675.64 436
4676.28 444
4676.93 500
4677.57 532
4678.22 423
4678.86 445
4679.51 521
4680.15 434
4680.80 415
4681.44 527
4682.09 603
4682.74 506
4683.38 476
4684.03 436
4684.67 447
4685.32 501
4685.96 506
4686.61 513
4687.25 522
4687.90 515
4688.55 434
4689.19 436
4689.84 490
4690.48 464
4691.13 440
4691.78 462
4692.42 466
4693.07 365
4693.71 428
4694.36 415
4695.01 403
4695.65 503
4696.30 460
4696.95 434
4697.59 468
4698.24 437
4698.89 496
4699.53 485
4700.18 448
4700.83 421
4701.47 490
4702.12 516
4702.77 477
4703.41 424
4704.06 445
4704.71 477
4705.35 450
4706.00 501
4706.65 477
4707.29 479
4707.94 492
4708.59 452
4709.24 455
4709.88 436
4710.53 434
4711.18 442
4711.83 420
4712.47 391
4713.12 413
4713.77 453
4714.42 459
4715.06 538
4715.71 523
4716.36 478
4717.01 473
4717.65 512
4718.30 451
4718.95 440
4719.60 518
4720.25 495
4720.89 425
4721.54 535
4722.19 495
4722.84 484
4723.49 544
4724.13 502
4724.78 463
4725.43 488
4726.08 470
4726.73 541
4727.38 572
4728.03 531
4728.67 473
4729.32 434
4729.97 506
4730.62 526
4731.27 541
4731.92 543
4732.57 530
4733.22 497
4733.86 540
4734.51 467
4735.16 481
4735.81 557
4736.46 503
4737.11 466
4737.76 440
4738.41 442
4739.06 484
4739.71 436
4740.36 368
4741.01 432
4741.65 454
4742.30 548
4742.95 484
4743.60 454
4744.25 475
4744.90 491
4745.55 534
4746.20 495
4746.85 543
4747.50 494
4748.15 587
4748.80 533
4749.45 478
4750.10 467
4750.75 491
4751.40 505
4752.05 501
4752.70 454
4753.35 459
4754.00 540
4754.65 440
4755.30 451
4755.95 508
4756.61 550
4757.26 528
4757.91 512
4758.56 548
4759.21 629
4759.86 525
4760.51 452
4761.16 441
4761.81 475
4762.46 513
4763.11 557
4763.76 518
4764.41 458
4765.07 458
4765.72 466
4766.37 459
4767.02 472
4767.67 507
4768.32 513
4768.97 539
4769.62 513
4770.28 444
4770.93 533
4771.58 510
4772.23 480
4772.88 475
4773.53 421
4774.19 416
4774.84 447
4775.49 439
4776.14 495
4776.79 466
4777.44 465
4778.10 450
4778.75 495
4779.40 440
4780.05 486
4780.70 438
4781.36 444
4782.01 459
4782.66 465
4783.31 476
4783.97 475
4784.62 467
4785.27 464
4785.92 469
4786.58 438
4787.23 506
4787.88 472
4788.53 462
4789.19 492
4789.84 447
4790.49 466
4791.15 455
4791.80 449
4792.45 502
4793.10 505
4793.76 509
4794.41 467
4795.06 490
4795.72 533
4796.37 535
4797.02 511
4797.68 498
4798.33 445
4798.98 493
4799.64 464
4800.29 484
4800.94 470
4801.60 504
4802.25 551
4802.90 504
4803.56 465
4804.21 469
4804.87 493
4805.52 492
4806.17 424
4806.83 465
4807.48 444
4808.14 503
4808.79 471
4809.44 500
4810.10 426
4810.75 503
4811.41 551
4812.06 454
4812.71 476
4813.37 495
4814.02 469
4814.68 481
4815.33 399
4815.99 451
4816.64 515
4817.30 527
4817.95 438
4818.61 439
4819.26 463
4819.92 452
4820.57 435
4821.23 422
4821.88 420
4822.53 479
4823.19 498
4823.85 520
4824.50 537
4825.16 547
4825.81 533
4826.47 504
4827.12 506
4827.78 501
4828.43 474
4829.09 530
4829.74 563
4830.40 486
4831.05 515
4831.71 492
4832.37 451
4833.02 473
4833.68 463
4834.33 460
4834.99 569
4835.64 550
4836.30 481
4836.96 532
4837.61 669
4838.27 557
4838.92 572
4839.58 551
4840.24 539
4840.89 540
4841.55 500
4842.21 544
4842.86 560
4843.52 528
4844.18 542
4844.83 513
4845.49 513
4846.14 516
4846.80 491
4847.46 495
4848.11 425
4848.77 458
4849.43 473
4850.09 507
4850.74 608
4851.40 498
4852.06 459
4852.71 496
4853.37 545
4854.03 477
4854.68 519
4855.34 490
4856.00 489
4856.66 509
4857.31 479
4857.97 515
4858.63 556
4859.29 617
4859.94 637
4860.60 561
4861.26 534
4861.92 528
4862.57 565
4863.23 504
4863.89 486
4864.55 449
4865.21 534
4865.86 482
4866.52 556
4867.18 595
4867.84 629
4868.50 591
4869.15 508
4869.81 466
4870.47 514
4871.13 542
4871.79 538
4872.45 536
4873.10 528
4873.76 543
4874.42 544
4875.08 541
4875.74 566
4876.40 611
4877.06 517
4877.71 525
4878.37 559
4879.03 591
4879.69 603
4880.35 525
4881.01 510
4881.67 548
4882.33 526
4882.99 504
4883.65 456
4884.30 444
4884.96 439
4885.62 516
4886.28 439
4886.94 445
4887.60 450
4888.26 422
4888.92 448
4889.58 420
4890.24 480
4890.90 536
4891.56 556
4892.22 448
4892.88 483
4893.54 483
4894.20 513
4894.86 501
4895.52 470
4896.18 475
4896.84 455
4897.50 455
4898.16 459
4898.82 450
4899.48 493
4900.14 498
4900.80 515
4901.46 530
4902.12 446
4902.78 449
4903.44 490
4904.10 401
4904.76 437
4905.42 441
4906.08 504
4906.74 456
4907.40 452
4908.06 464
4908.73 410
4909.39 462
4910.05 445
4910.71 435
4911.37 453
4912.03 538
4912.69 451
4913.35 403
4914.01 452
4914.68 466
4915.34 440
4916.00 462
4916.66 425
4917.32 493
4917.98 525
4918.64 468
4919.31 503
4919.97 487
4920.63 452
4921.29 462
4921.95 409
4922.61 485
4923.28 530
4923.94 374
4924.60 444
4925.26 449
4925.92 459
4926.59 425
4927.25 427
4927.91 442
4928.57 455
4929.23 422
4929.90 435
4930.56 418
4931.22 520
4931.88 554
4932.55 465
4933.21 462
4933.87 461
4934.53 488
4935.20 430
4935.86 515
4936.52 431
4937.18 414
4937.85 440
4938.51 451
4939.17 470
4939.84 470
4940.50 381
4941.16 389
4941.82 487
4942.49 457
4943.15 474
4943.81 473
4944.48 478
4945.14 504
4945.80 525
4946.47 513
4947.13 445
4947.79 458
4948.46 450
4949.12 438
4949.79 446
4950.45 477
4951.11 499
4951.78 453
4952.44 429
4953.10 484
4953.77 445
4954.43 486
4955.10 545
4955.76 482
4956.42 504
4957.09 390
4957.75 431
4958.42 446
4959.08 406
4959.74 353
4960.41 418
4961.07 456
4961.74 481
4962.40 442
4963.07 449
4963.73 525
4964.40 525
4965.06 492
4965.73 506
4966.39 467
4967.05 470
4967.72 463
4968.38 432
4969.05 416
4969.71 427
4970.38 469
4971.04 458
4971.71 483
4972.37 493
4973.04 471
4973.70 437
4974.37 455
4975.04 436
4975.70 382
4976.37 530
4977.03 550
4977.70 491
4978.36 407
4979.03 435
4979.69 474
4980.36 477
4981.03 436
4981.69 472
4982.36 482
4983.02 424
4983.69 396
4984.35 467
4985.02 515
4985.69 545
4986.35 596
4987.02 578
4987.68 526
4988.35 519
4989.02 558
4989.68 517
4990.35 572
4991.02 742
4991.68 587
4992.35 623
4993.02 603
4993.68 516
4994.35 537
4995.02 544
4995.68 554
4996.35 497
4997.02 514
4997.68 440
4998.35 419
4999.02 360
4999.68 426
5000.35 489
5001.02 509
5001.68 473
5002.35 480
5003.02 462
5003.69 442
5004.35 424
5005.02 441
5005.69 509
5006.35 501
5007.02 482
5007.69 481
5008.36 481
5009.02 426
5009.69 498
5010.36 497
5011.03 475
5011.70 474
5012.36 479
5013.03 429
5013.70 440
5014.37 482
5015.04 494
5015.70 481
5016.37 512
5017.04 494
5017.71 440
5018.38 454
5019.04 464
5019.71 489
5020.38 526
5021.05 519
5021.72 530
5022.39 617
5023.05 669
5023.72 603
5024.39 544
5025.06 581
5025.73 528
5026.40 496
5027.07 575
5027.74 547
5028.40 546
5029.07 509
5029.74 493
5030.41 507
5031.08 514
5031.75 515
5032.42 535
5033.09 515
5033.76 503
5034.43 500
5035.10 490
5035.76 535
5036.43 542
5037.10 486
5037.77 494
5038.44 541
5039.11 556
5039.78 445
5040.45 449
5041.12 507
5041.79 469
5042.46 474
5043.13 470
5043.80 622
5044.47 597
5045.14 502
5045.81 577
5046.48 598
5047.15 486
5047.82 489
5048.49 511
5049.16 538
5049.83 504
5050.50 517
5051.17 550
5051.84 471
5052.51 440
5053.18 419
5053.85 541
5054.52 487
5055.20 487
5055.87 431
5056.54 439
5057.21 520
5057.88 546
5058.55 589
5059.22 531
5059.89 542
5060.56 502
5061.23 482
5061.90 484
5062.58 532
5063.25 495
5063.92 516
5064.59 572
5065.26 603
5065.93 470
5066.60 454
5067.27 448
5067.95 573
5068.62 504
5069.29 623
5069.96 538
5070.63 479
5071.30 525
5071.98 467
5072.65 502
5073.32 492
5073.99 473
5074.66 431
5075.34 515
5076.01 517
5076.68 513
5077.35 496
5078.02 474
5078.70 511
5079.37 498
5080.04 472
5080.71 460
5081.39 463
5082.06 464
5082.73 459
5083.40 489
5084.08 462
5084.75 477
5085.42 483
5086.09 497
5086.77 482
5087.44 437
5088.11 368
5088.79 442
5089.46 439
5090.13 482
5090.80 491
5091.48 492
5092.15 461
5092.82 492
5093.50 449
5094.17 438
5094.84 516
5095.52 458
5096.19 381
5096.86 407
5097.54 404
5098.21 499
5098.88 480
5099.56 425
5100.23 436
5100.90 430
5101.58 489
5102.25 551
5102.93 466
5103.60 433
5104.27 465
5104.95 474
5105.62 577
5106.30 570
5106.97 498
5107.64 438
5108.32 459
5108.99 474
5109.67 411
5110.34 490
5111.02 457
5111.69 466
5112.36 473
5113.04 391
5113.71 436
5114.39 465
5115.06 466
5115.74 483
5116.41 499
5117.09 506
5117.76 525
5118.44 448
5119.11 394
5119.79 473
5120.46 464
5121.14 468
5121.81 487
5122.49 461
5123.16 451
5123.84 396
5124.51 424
5125.19 505
5125.86 426
5126.54 390
5127.21 456
5127.89 458
5128.56 421
5129.24 519
5129.92 480
5130.59 477
5131.27 467
5131.94 455
5132.62 460
5133.29 485
5133.97 485
5134.65 462
5135.32 401
5136.00 410
5136.67 452
5137.35 443
5138.03 420
5138.70 447
5139.38 411
5140.05 468
5140.73 464
5141.41 465
5142.08 496
5142.76 441
5143.44 454
5144.11 472
5144.79 487
5145.47 473
5146.14 441
5146.82 435
5147.50 451
5148.17 431
5148.85 406
5149.53 434
5150.20 478
5150.88 398
5151.56 372
5152.24 423
5152.91 478
5153.59 456
5154.27 459
5154.94 479
5155.62 479
5156.30 451
5156.98 407
5157.65 417
5158.33 373
5159.01 432
5159.69 390
5160.36 388
5161.04 380
5161.72 380
5162.40 385
5163.07 423
5163.75 453
5164.43 370
5165.11 456
5165.79 452
5166.46 468
5167.14 450
5167.82 483
5168.50 465
5169.18 387
5169.86 428
5170.53 446
5171.21 423
5171.89 412
5172.57 369
5173.25 457
5173.93 465
5174.60 472
5175.28 499
5175.96 500
5176.64 424
5177.32 461
5178.00 441
5178.68 470
5179.36 483
5180.03 487
5180.71 417
5181.39 390
5182.07 463
5182.75 465
5183.43 490
5184.11 480
5184.79 472
5185.47 434
5186.15 430
5186.83 398
5187.51 414
5188.18 466
5188.86 473
5189.54 426
5190.22 396
5190.90 431
5191.58 351
5192.26 368
5192.94 376
5193.62 438
5194.30 411
5194.98 344
5195.66 406
5196.34 391
5197.02 437
5197.70 433
5198.38 443
5199.06 408
5199.74 416
5200.42 471
5201.10 372
5201.78 391
5202.46 424
5203.14 421
5203.82 399
5204.50 401
5205.19 445
5205.87 369
5206.55 390
5207.23 361
5207.91 373
5208.59 448
5209.27 439
5209.95 480
5210.63 519
5211.31 439
5211.99 421
5212.67 437
5213.36 443
5214.04 408
5214.72 433
5215.40 480
5216.08 405
5216.76 425
5217.44 438
5218.12 405
5218.81 423
5219.49 448
5220.17 508
5220.85 487
5221.53 464
5222.21 433
5222.90 410
5223.58 470
5224.26 434
5224.94 472
5225.62 486
5226.30 454
5226.99 417
5227.67 431
5228.35 399
5229.03 388
5229.71 418
5230.40 346
5231.08 441
5231.76 410
5232.44 364
5233.13 343
5233.81 448
5234.49 474
5235.17 401
5235.86 403
5236.54 394
5237.22 436
5237.90 437
5238.59 383
5239.27 415
5239.95 452
5240.64 415
5241.32 378
5242.00 376
5242.68 410
5243.37 509
5244.05 479
5244.73 462
5245.42 466
5246.10 485
5246.78 436
5247.47 433
5248.15 435
5248.83 454
5249.52 435
5250.20 409
5250.88 407
5251.57 401
5252.25 461
5252.93 389
5253.62 418
5254.30 423
5254.99 453
5255.67 442
5256.35 406
5257.04 475
5257.72 372
5258.41 429
5259.09 440
5259.77 402
5260.46 453
5261.14 464
5261.83 473
5262.51 442
5263.20 448
5263.88 469
5264.56 428
5265.25 432
5265.93 404
5266.62 405
5267.30 406
5267.99 432
5268.67 444
5269.36 409
5270.04 412
5270.73 392
5271.41 459
5272.10 413
5272.78 363
5273.47 403
5274.15 405
5274.84 417
5275.52 408
5276.21 428
5276.89 460
5277.58 423
5278.26 452
5278.95 382
5279.63 461
5280.32 458
5281.00 475
5281.69 456
5282.38 498
5283.06 523
5283.75 502
5284.43 398
5285.12 454
5285.80 444
5286.49 434
5287.18 545
5287.86 479
5288.55 425
5289.23 405
5289.92 467
5290.61 471
5291.29 498
5291.98 526
5292.66 471
5293.35 414
5294.04 425
5294.72 467
5295.41 391
5296.10 400
5296.78 416
5297.47 476
5298.16 474
5298.84 457
5299.53 477
5300.22 462
5300.90 553
5301.59 587
5302.28 597
5302.96 565
5303.65 552
5304.34 572
5305.03 544
5305.71 551
5306.40 572
5307.09 495
5307.77 483
5308.46 465
5309.15 414
5309.84 369
5310.52 407
5311.21 467
5311.90 399
5312.59 462
5313.27 436
5313.96 447
5314.65 499
5315.34 453
5316.02 488
5316.71 421
5317.40 449
5318.09 463
5318.78 448
5319.46 481
5320.15 421
5320.84 420
5321.53 490
5322.22 477
5322.90 393
5323.59 422
5324.28 398
5324.97 482
5325.66 466
5326.35 398
5327.04 451
5327.72 504
5328.41 470
5329.10 482
5329.79 474
5330.48 460
5331.17 461
5331.86 479
5332.54 424
5333.23 462
5333.92 446
5334.61 490
5335.30 509
5335.99 435
5336.68 507
5337.37 453
5338.06 422
5338.75 526
5339.44 515
5340.12 468
5340.81 527
5341.50 541
5342.19 531
5342.88 558
5343.57 502
5344.26 536
5344.95 506
5345.64 475
5346.33 436
5347.02 502
5347.71 510
5348.40 519
5349.09 519
5349.78 524
5350.47 627
5351.16 716
5351.85 591
5352.54 635
5353.23 660
5353.92 630
5354.61 571
5355.30 569
5355.99 595
5356.68 583
5357.37 563
5358.06 556
5358.75 493
5359.44 431
5360.14 452
5360.83 485
5361.52 455
5362.21 442
5362.90 474
5363.59 419
5364.28 480
5364.97 482
5365.66 449
5366.35 429
5367.04 435
5367.74 483
5368.43 428
5369.12 380
5369.81 425
5370.50 457
5371.19 464
5371.88 507
5372.57 419
5373.27 474
5373.96 514
5374.65 469
5375.34 508
5376.03 436
5376.72 479
5377.42 471
5378.11 516
5378.80 450
5379.49 456
5380.18 475
5380.88 411
5381.57 447
5382.26 435
5382.95 438
5383.64 453
5384.34 473
5385.03 466
5385.72 419
5386.41 435
5387.11 452
5387.80 473
5388.49 470
5389.18 409
5389.88 458
5390.57 421
5391.26 503
5391.95 513
5392.65 580
5393.34 484
5394.03 431
5394.72 398
5395.42 426
5396.11 462
5396.80 433
5397.50 446
5398.19 403
5398.88 437
5399.58 434
5400.27 509
5400.96 459
5401.66 360
5402.35 398
5403.04 478
5403.74 529
5404.43 472
5405.12 413
5405.82 438
5406.51 431
5407.20 461
5407.90 468
5408.59 425
5409.28 416
5409.98 435
5410.67 419
5411.37 387
5412.06 398
5412.75 442
5413.45 466
5414.14 498
5414.84 471
5415.53 420
5416.23 435
5416.92 412
5417.61 413
5418.31 414
5419.00 460
5419.70 489
5420.39 459
5421.09 438
5421.78 415
5422.48 437
5423.17 493
5423.87 537
5424.56 487
5425.25 487
5425.95 392
5426.64 479
5427.34 474
5428.03 435
5428.73 434
5429.42 435
5430.12 445
5430.82 558
5431.51 439
5432.21 429
5432.90 453
5433.60 389
5434.29 467
5434.99 492
5435.68 474
5436.38 439
5437.07 492
5437.77 429
5438.47 439
5439.16 407
5439.86 411
5440.55 401
5441.25 472
5441.94 470
5442.64 416
5443.34 414
5444.03 431
5444.73 433
5445.42 393
5446.12 493
5446.82 487
5447.51 449
5448.21 557
5448.91 508
5449.60 476
5450.30 491
5450.99 492
5451.69 420
5452.39 411
5453.08 493
5453.78 512
5454.48 516
5455.17 459
5455.87 421
5456.57 467
5457.27 479
5457.96 473
5458.66 420
5459.36 473
5460.05 502
5460.75 462
5461.45 460
5462.14 411
5462.84 472
5463.54 502
5464.24 519
5464.93 556
5465.63 577
5466.33 510
5467.03 510
5467.72 522
5468.42 571
5469.12 535
5469.82 458
5470.51 428
5471.21 496
5471.91 502
5472.61 462
5473.31 512
5474.00 533
5474.70 458
5475.40 495
5476.10 510
5476.80 486
5477.49 462
5478.19 502
5478.89 406
5479.59 444
5480.29 530
5480.99 443
5481.68 471
5482.38 471
5483.08 566
5483.78 580
5484.48 604
5485.18 572
5485.88 565
5486.57 513
5487.27 430
5487.97 483
5488.67 446
5489.37 532
5490.07 531
5490.77 458
5491.47 545
5492.17 527
5492.87 535
5493.56 542
5494.26 526
5494.96 529
5495.66 532
5496.36 525
5497.06 534
5497.76 550
5498.46 557
5499.16 515
5499.86 598
5500.56 598
5501.26 647
5501.96 521
5502.66 540
5503.36 642
5504.06 660
5504.76 518
5505.46 531
5506.16 585
5506.86 537
5507.56 518
5508.26 547
5508.96 589
5509.66 591
5510.36 515
5511.06 507
5511.76 538
5512.46 583
5513.16 492
5513.86 529
5514.56 551
5515.26 566
5515.96 617
5516.66 639
5517.36 652
5518.07 610
5518.77 539
5519.47 591
5520.17 571
5520.87 555
5521.57 554
5522.27 540
5522.97 528
5523.67 544
5524.37 573
5525.08 490
5525.78 416
5526.48 451
5527.18 444
5527.88 412
5528.58 446
5529.28 448
5529.99 437
5530.69 404
5531.39 436
5532.09 463
5532.79 502
5533.49 477
5534.20 472
5534.90 447
5535.60 493
5536.30 534
5537.00 565
5537.70 531
5538.41 477
5539.11 467
5539.81 458
5540.51 473
5541.22 489
5541.92 482
5542.62 469
5543.32 443
5544.02 471
5544.73 457
5545.43 472
5546.13 566
5546.84 514
5547.54 514
5548.24 529
5548.94 480
5549.65 412
5550.35 433
5551.05 476
5551.75 425
5552.46 500
5553.16 490
5553.86 487
5554.57 410
5555.27 397
5555.97 449
5556.68 437
5557.38 473
5558.08 493
5558.79 448
5559.49 463
5560.19 550
5560.90 549
5561.60 501
5562.30 483
5563.01 450
5563.71 484
5564.41 446
5565.12 502
5565.82 494
5566.53 473
5567.23 465
5567.93 462
5568.64 476
5569.34 506
5570.05 540
5570.75 511
5571.45 462
5572.16 432
5572.86 530
5573.57 519
5574.27 413
5574.98 448
5575.68 488
5576.38 485
5577.09 497
5577.79 510
5578.50 440
5579.20 420
5579.91 401
5580.61 409
5581.32 438
5582.02 461
5582.73 436
5583.43 456
5584.14 429
5584.84 400
5585.55 457
5586.25 459
5586.96 384
5587.66 407
5588.37 467
5589.07 504
5589.78 479
5590.48 382
5591.19 424
5591.89 417
5592.60 400
5593.31 472
5594.01 444
5594.72 475
5595.42 465
5596.13 457
5596.83 499
5597.54 470
5598.25 445
5598.95 391
5599.66 435
5600.36 468
5601.07 478
5601.78 428
5602.48 362
5603.19 397
5603.89 458
5604.60 428
5605.31 399
5606.01 394
5606.72 436
5607.43 473
5608.13 439
5608.84 404
5609.54 382
5610.25 408
5610.96 439
5611.66 497
5612.37 473
5613.08 464
5613.79 411
5614.49 384
5615.20 447
5615.91 393
5616.61 386
5617.32 355
5618.03 375
5618.73 422
5619.44 446
5620.15 445
5620.86 445
5621.56 436
5622.27 407
5622.98 400
5623.69 434
5624.39 389
5625.10 379
5625.81 439
5626.52 408
5627.22 458
5627.93 424
5628.64 398
5629.35 418
5630.05 451
5630.76 383
5631.47 387
5632.18 401
5632.89 385
5633.59 435
5634.30 420
5635.01 363
5635.72 411
5636.43 386
5637.14 393
5637.84 438
5638.55 401
5639.26 403
5639.97 476
5640.68 449
5641.39 395
5642.10 391
5642.80 379
5643.51 492
5644.22 496
5644.93 411
5645.64 428
5646.35 457
5647.06 471
5647.77 426
5648.47 425
5649.18 497
5649.89 419
5650.60 454
5651.31 425
5652.02 438
5652.73 370
5653.44 420
5654.15 417
5654.86 425
5655.57 483
5656.28 373
5656.99 440
5657.70 448
5658.41 382
5659.12 410
5659.83 443
5660.54 399
5661.24 413
5661.95 484
5662.66 426
5663.37 455
5664.08 412
5664.79 449
5665.50 454
5666.21 475
5666.93 400
5667.64 422
5668.35 424
5669.06 403
5669.77 437
5670.48 444
5671.19 407
5671.90 398
5672.61 461
5673.32 352
5674.03 404
5674.74 403
5675.45 423
5676.16 464
5676.87 399
5677.58 420
5678.29 394
5679.01 403
5679.72 459
5680.43 472
5681.14 441
5681.85 419
5682.56 446
5683.27 440
5683.98 382
5684.69 391
5685.41 358
5686.12 422
5686.83 404
5687.54 432
5688.25 461
5688.96 443
5689.67 431
5690.39 378
5691.10 369
5691.81 442
5692.52 508
5693.23 437
5693.95 439
5694.66 376
5695.37 444
5696.08 385
5696.79 445
5697.51 395
5698.22 364
5698.93 383
5699.64 386
5700.35 392
5701.07 462
5701.78 450
5702.49 432
5703.20 385
5703.92 369
5704.63 408
5705.34 370
5706.05 392
5706.77 427
5707.48 381
5708.19 403
5708.90 393
5709.62 432
5710.33 470
5711.04 396
5711.76 421
5712.47 425
5713.18 468
5713.90 453
5714.61 425
5715.32 485
5716.04 468
5716.75 429
5717.46 431
5718.18 430
5718.89 466
5719.60 433
5720.32 403
5721.03 414
5721.74 341
5722.46 432
5723.17 429
5723.88 455
5724.60 397
5725.31 372
5726.03 432
5726.74 378
5727.45 406
5728.17 390
5728.88 441
5729.60 433
5730.31 434
5731.02 434
5731.74 433
5732.45 491
5733.17 507
5733.88 378
5734.60 365
5735.31 378
5736.02 391
5736.74 425
5737.45 390
5738.17 394
5738.88 367
5739.60 408
5740.31 416
5741.03 387
5741.74 344
5742.46 397
5743.17 454
5743.89 446
5744.60 391
5745.32 416
5746.03 485
5746.75 532
5747.46 379
5748.18 450
5748.89 450
5749.61 446
5750.32 436
5751.04 483
5751.76 450
5752.47 479
5753.19 456
5753.90 491
5754.62 505
5755.33 511
5756.05 511
5756.77 534
5757.48 574
5758.20 531
5758.91 539
5759.63 412
5760.34 524
5761.06 529
5761.78 510
5762.49 546
5763.21 543
5763.93 514
5764.64 571
5765.36 667
5766.07 679
5766.79 648
5767.51 641
5768.22 544
5768.94 576
5769.66 560
5770.37 557
5771.09 534
5771.81 511
5772.52 495
5773.24 480
5773.96 453
5774.67 479
5775.39 491
5776.11 497
5776.83 522
5777.54 525
5778.26 502
5778.98 505
5779.69 491
5780.41 579
5781.13 575
5781.85 529
5782.56 541
5783.28 526
5784.00 558
5784.72 453
5785.43 510
5786.15 542
5786.87 550
5787.59 478
5788.30 478
5789.02 498
5789.74 564
5790.46 518
5791.18 551
5791.89 547
5792.61 518
5793.33 495
5794.05 491
5794.77 516
5795.48 568
5796.20 644
5796.92 649
5797.64 687
5798.36 668
5799.08 635
5799.80 652
5800.51 686
5801.23 817
5801.95 953
5802.67 1015
5803.39 1073
5804.11 1195
5804.83 1158
5805.54 1197
5806.26 1054
5806.98 962
5807.70 927
5808.42 763
5809.14 756
5809.86 777
5810.58 716
5811.30 665
5812.02 615
5812.74 659
5813.45 586
5814.17 657
5814.89 626
5815.61 608
5816.33 667
5817.05 774
5817.77 724
5818.49 709
5819.21 781
5819.93 781
5820.65 682
5821.37 779
5822.09 751
5822.81 751
5823.53 703
5824.25 776
5824.97 733
5825.69 672
5826.41 605
5827.13 577
5827.85 556
5828.57 568
5829.29 568
5830.01 524
5830.73 520
5831.45 581
5832.17 599
5832.89 580
5833.61 533
5834.33 592
5835.06 536
5835.78 574
5836.50 495
5837.22 560
5837.94 519
5838.66 602
5839.38 574
5840.10 564
5840.82 580
5841.54 521
5842.26 513
5842.99 539
5843.71 516
5844.43 486
5845.15 562
5845.87 520
5846.59 566
5847.31 554
5848.04 583
5848.76 488
5849.48 444
5850.20 538
5850.92 560
5851.64 551
5852.36 501
5853.09 506
5853.81 545
5854.53 554
5855.25 495
5855.97 528
5856.70 511
5857.42 466
5858.14 517
5858.86 493
5859.58 487
5860.31 453
5861.03 429
5861.75 462
5862.47 500
5863.20 517
5863.92 498
5864.64 562
5865.36 431
5866.09 466
5866.81 471
5867.53 500
5868.25 460
5868.98 472
5869.70 554
5870.42 477
5871.15 437
5871.87 517
5872.59 563
5873.31 557
5874.04 467
5874.76 451
5875.48 458
5876.21 460
5876.93 426
5877.65 552
5878.38 514
5879.10 530
5879.82 560
5880.55 540
5881.27 491
5881.99 516
5882.72 511
5883.44 504
5884.17 520
5884.89 474
5885.61 498
5886.34 567
5887.06 477
5887.78 467
5888.51 492
5889.23 445
5889.96 469
5890.68 518
5891.41 508
5892.13 474
5892.85 478
5893.58 549
5894.30 522
5895.03 505
5895.75 482
5896.48 420
5897.20 419
5897.92 412
5898.65 475
5899.37 466
5900.10 488
5900.82 509
5901.55 505
5902.27 463
5903.00 465
5903.72 491
5904.45 451
5905.17 472
5905.90 475
5906.62 477
5907.35 480
5908.07 461
5908.80 444
5909.52 511
5910.25 546
5910.97 460
5911.70 434
5912.43 424
5913.15 551
5913.88 516
5914.60 447
5915.33 464
5916.05 493
5916.78 483
5917.50 540
5918.23 490
5918.96 467
5919.68 499
5920.41 525
5921.13 467
5921.86 429
5922.59 472
5923.31 454
5924.04 461
5924.76 431
5925.49 506
5926.22 494
5926.94 430
5927.67 472
5928.40 528
5929.12 477
5929.85 508
5930.58 457
5931.30 548
5932.03 456
5932.76 452
5933.48 445
5934.21 536
5934.94 466
5935.66 426
5936.39 521
5937.12 504
5937.84 507
5938.57 576
5939.30 556
5940.02 519
5940.75 433
5941.48 541
5942.21 526
5942.93 526
5943.66 540
5944.39 553
5945.12 481
5945.84 520
5946.57 518
5947.30 470
5948.03 505
5948.75 499
5949.48 512
5950.21 461
5950.94 460
5951.67 499
5952.39 544
5953.12 526
5953.85 514
5954.58 501
5955.31 557
5956.03 559
5956.76 561
5957.49 478
5958.22 504
5958.95 490
5959.67 511
5960.40 586
5961.13 527
5961.86 476
5962.59 488
5963.32 515
5964.05 500
5964.77 484
5965.50 495
5966.23 544
5966.96 614
5967.69 570
5968.42 582
5969.15 605
5969.88 528
5970.61 519
5971.33 628
5972.06 624
5972.79 566
5973.52 635
5974.25 570
5974.98 616
5975.71 598
5976.44 542
5977.17 527
5977.90 537
5978.63 551
5979.36 573
5980.09 610
5980.82 624
5981.55 594
5982.28 595
5983.01 647
5983.74 564
5984.46 648
5985.19 592
5985.92 590
5986.65 608
5987.38 560
5988.11 606
5988.85 596
5989.58 561
5990.31 614
5991.04 636
5991.77 621
5992.50 596
5993.23 643
5993.96 657
5994.69 610
5995.42 639
5996.15 601
5996.88 607
5997.61 600
5998.34 633
5999.07 627
5999.80 512
6000.53 555
6001.26 577
6002.00 627
6002.73 605
6003.46 604
6004.19 609
6004.92 624
6005.65 624
6006.38 613
6007.11 636
6007.84 598
6008.58 607
6009.31 727
6010.04 716
6010.77 700
6011.50 794
6012.23 766
6012.96 735
6013.70 723
6014.43 751
6015.16 883
6015.89 899
6016.62 879
6017.36 797
6018.09 809
6018.82 850
6019.55 772
6020.28 720
6021.02 673
6021.75 593
6022.48 574
6023.21 632
6023.94 584
6024.68 576
6025.41 513
6026.14 607
6026.87 557
6027.61 500
6028.34 538
6029.07 505
6029.80 536
6030.54 626
6031.27 589
6032.00 607
6032.73 553
6033.47 559
6034.20 581
6034.93 507
6035.67 496
6036.40 543
6037.13 521
6037.87 502
6038.60 572
6039.33 577
6040.07 549
6040.80 512
6041.53 501
6042.27 551
6043.00 563
6043.73 541
6044.47 557
6045.20 565
6045.93 516
6046.67 544
6047.40 508
6048.13 552
6048.87 575
6049.60 617
6050.34 586
6051.07 611
6051.80 531
6052.54 662
6053.27 707
6054.01 649
6054.74 633
6055.47 641
6056.21 627
6056.94 624
6057.68 617
6058.41 649
6059.15 625
6059.88 638
6060.61 594
6061.35 514
6062.08 540
6062.82 520
6063.55 516
6064.29 545
6065.02 576
6065.76 546
6066.49 554
6067.23 587
6067.96 538
6068.70 606
6069.43 561
6070.17 532
6070.90 576
6071.64 583
6072.37 605
6073.11 573
6073.84 467
6074.58 486
6075.31 534
6076.05 556
6076.78 509
6077.52 519
6078.26 558
6078.99 516
6079.73 530
6080.46 484
6081.20 486
6081.93 544
6082.67 582
6083.41 580
6084.14 486
6084.88 487
6085.61 442
6086.35 505
6087.09 587
6087.82 557
6088.56 520
6089.30 530
6090.03 550
6090.77 544
6091.50 556
6092.24 611
6092.98 611
6093.71 586
6094.45 564
6095.19 558
6095.92 538
6096.66 526
6097.40 522
6098.13 459
6098.87 479
6099.61 460
6100.34 514
6101.08 590
6101.82 569
6102.56 509
6103.29 512
6104.03 451
6104.77 487
6105.50 519
6106.24 505
6106.98 505
6107.72 449
6108.45 523
6109.19 477
6109.93 495
6110.67 567
6111.40 573
6112.14 541
6112.88 541
6113.62 576
6114.35 583
6115.09 575
6115.83 499
6116.57 508
6117.31 488
6118.04 499
6118.78 484
6119.52 495
6120.26 501
6121.00 502
6121.73 544
6122.47 463
6123.21 531
6123.95 517
6124.69 507
6125.43 527
6126.16 531
6126.90 518
6127.64 555
6128.38 519
6129.12 543
6129.86 537
6130.60 614
6131.33 550
6132.07 476
6132.81 539
6133.55 502
6134.29 482
6135.03 630
6135.77 550
6136.51 485
6137.25 555
6137.99 558
6138.73 526
6139.46 498
6140.20 538
6140.94 532
6141.68 522
6142.42 537
6143.16 547
6143.90 463
6144.64 533
6145.38 641
6146.12 573
6146.86 532
6147.60 510
6148.34 510
6149.08 512
6149.82 581
6150.56 536
6151.30 559
6152.04 611
6152.78 567
6153.52 511
6154.26 561
6155.00 608
6155.74 613
6156.48 579
6157.22 548
6157.96 572
6158.70 656
6159.44 660
6160.18 628
6160.92 580
6161.66 566
6162.40 558
6163.15 532
6163.89 603
6164.63 614
6165.37 641
6166.11 656
6166.85 690
6167.59 609
6168.33 633
6169.07 653
6169.81 591
6170.55 647
6171.30 715
6172.04 655
6172.78 675
6173.52 685
6174.26 603
6175.00 693
6175.74 681
6176.49 671
6177.23 652
6177.97 653
6178.71 652
6179.45 659
6180.19 683
6180.94 671
6181.68 663
6182.42 712
6183.16 672
6183.90 623
6184.65 679
6185.39 741
6186.13 626
6186.87 638
6187.61 676
6188.36 722
6189.10 725
6189.84 703
6190.58 636
6191.33 643
6192.07 695
6192.81 656
6193.55 617
6194.30 699
6195.04 753
6195.78 739
6196.52 680
6197.27 715
6198.01 713
6198.75 740
6199.49 789
6200.24 659
6200.98 626
6201.72 645
6202.47 704
6203.21 817
6203.95 725
6204.70 734
6205.44 794
6206.18 857
6206.93 980
6207.67 1015
6208.41 1162
6209.16 1248
6209.90 1258
6210.64 1410
6211.39 1449
6212.13 1595
6212.87 1509
6213.62 1454
6214.36 1321
6215.11 1225
6215.85 1062
6216.59 923
6217.34 864
6218.08 809
6218.83 771
6219.57 703
6220.31 755
6221.06 698
6221.80 631
6222.55 669
6223.29 680
6224.04 637
6224.78 627
6225.52 774
6226.27 778
6227.01 683
6227.76 639
6228.50 647
6229.25 667
6229.99 656
6230.74 657
6231.48 540
6232.23 540
6232.97 628
6233.72 596
6234.46 645
6235.21 591
6235.95 561
6236.70 558
6237.44 569
6238.19 635
6238.93 636
6239.68 610
6240.42 638
6241.17 580
6241.91 492
6242.66 526
6243.40 585
6244.15 611
6244.90 574
6245.64 648
6246.39 692
6247.13 625
6247.88 678
6248.62 719
6249.37 765
6250.12 745
6250.86 665
6251.61 716
6252.35 736
6253.10 673
6253.85 645
6254.59 680
6255.34 656
6256.09 645
6256.83 576
6257.58 497
6258.32 579
6259.07 658
6259.82 614
6260.56 573
6261.31 586
6262.06 584
6262.80 620
6263.55 627
6264.30 569
6265.04 661
6265.79 609
6266.54 596
6267.29 521
6268.03 587
6268.78 623
6269.53 574
6270.27 573
6271.02 595
6271.77 592
6272.52 515
6273.26 553
6274.01 537
6274.76 512
6275.50 588
6276.25 584
6277.00 585
6277.75 594
6278.49 631
6279.24 609
6279.99 677
6280.74 684
6281.49 550
6282.23 625
6282.98 605
6283.73 531
6284.48 578
6285.23 534
6285.97 538
6286.72 563
6287.47 526
6288.22 539
6288.97 592
6289.71 614
6290.46 635
6291.21 569
6291.96 558
6292.71 624
6293.46 613
6294.21 557
6294.95 557
6295.70 578
6296.45 500
6297.20 475
6297.95 493
6298.70 562
6299.45 510
6300.20 485
6300.94 503
6301.69 466
6302.44 519
6303.19 481
6303.94 471
6304.69 506
6305.44 578
6306.19 579
6306.94 515
6307.69 539
6308.44 567
6309.19 531
6309.94 485
6310.69 524
6311.43 469
6312.18 529
6312.93 497
6313.68 487
6314.43 523
6315.18 540
6315.93 554
6316.68 549
6317.43 555
6318.18 479
6318.93 519
6319.68 515
6320.43 513
6321.18 564
6321.93 481
6322.68 512
6323.43 520
6324.18 484
6324.94 515
6325.69 523
6326.44 487
6327.19 484
6327.94 467
6328.69 484
6329.44 494
6330.19 478
6330.94 462
6331.69 461
6332.44 523
6333.19 445
6333.94 454
6334.69 472
6335.45 427
6336.20 482
6336.95 480
6337.70 510
6338.45 518
6339.20 523
6339.95 492
6340.70 512
6341.46 489
6342.21 515
6342.96 443
6343.71 470
6344.46 477
6345.21 475
6345.96 447
6346.72 419
6347.47 417
6348.22 453
6348.97 511
6349.72 491
6350.48 497
6351.23 478
6351.98 452
6352.73 457
6353.48 464
6354.24 412
6354.99 423
6355.74 382
6356.49 435
6357.24 425
6358.00 422
6358.75 497
6359.50 393
6360.25 414
6361.01 452
6361.76 441
6362.51 461
6363.26 513
6364.02 479
6364.77 469
6365.52 459
6366.28 383
6367.03 384
6367.78 448
6368.53 509
6369.29 430
6370.04 388
6370.79 419
6371.55 439
6372.30 453
6373.05 429
6373.81 426
6374.56 447
6375.31 490
6376.07 441
6376.82 426
6377.57 480
6378.33 415
6379.08 452
6379.83 396
6380.59 456
6381.34 490
6382.10 448
6382.85 439
6383.60 430
6384.36 419
6385.11 427
6385.87 432
6386.62 419
6387.37 408
6388.13 406
6388.88 490
6389.64 439
6390.39 458
6391.14 457
6391.90 444
6392.65 447
6393.41 370
6394.16 445
6394.92 417
6395.67 380
6396.43 362
6397.18 459
6397.94 403
6398.69 397
6399.45 440
6400.20 423
6400.96 484
6401.71 485
6402.47 421
6403.22 423
6403.98 370
6404.73 464
6405.49 394
6406.24 368
6407.00 398
6407.75 438
6408.51 402
6409.26 398
6410.02 372
6410.77 373
6411.53 431
6412.28 392
6413.04 439
6413.80 484
6414.55 420
6415.31 443
6416.06 490
6416.82 493
6417.57 433
6418.33 455
6419.09 450
6419.84 473
6420.60 427
6421.35 450
6422.11 462
6422.87 450
6423.62 434
6424.38 453
6425.14 471
6425.89 495
6426.65 400
6427.40 395
6428.16 380
6428.92 442
6429.67 464
6430.43 431
6431.19 476
6431.94 429
6432.70 468
6433.46 443
6434.22 472
6434.97 444
6435.73 396
6436.49 450
6437.24 374
6438.00 392
6438.76 446
6439.51 464
6440.27 453
6441.03 466
6441.79 450
6442.54 461
6443.30 438
6444.06 420
6444.82 396
6445.57 421
6446.33 468
6447.09 481
6447.85 448
6448.60 421
6449.36 403
6450.12 438
6450.88 399
6451.64 443
6452.39 464
6453.15 434
6453.91 474
6454.67 470
6455.43 473
6456.18 444
6456.94 462
6457.70 417
6458.46 384
6459.22 463
6459.98 450
6460.73 492
6461.49 493
6462.25 467
6463.01 462
6463.77 430
6464.53 482
6465.29 492
6466.04 473
6466.80 425
6467.56 447
6468.32 471
6469.08 501
6469.84 504
6470.60 488
6471.36 523
6472.12 543
6472.87 478
6473.63 476
6474.39 505
6475.15 462
6475.91 488
6476.67 532
6477.43 520
6478.19 517
6478.95 511
6479.71 470
6480.47 475
6481.23 513
6481.99 536
6482.75 582
6483.51 511
6484.27 515
6485.03 586
6485.79 516
6486.55 508
6487.31 546
6488.07 544
6488.83 586
6489.59 605
6490.35 519
6491.11 567
6491.87 497
6492.63 541
6493.39 579
6494.15 568
6494.91 588
6495.67 591
6496.43 565
6497.19 564
6497.95 613
6498.71 598
6499.47 600
6500.23 589
6500.99 593
6501.76 620
6502.52 633
6503.28 586
6504.04 655
6504.80 664
6505.56 521
6506.32 635
6507.08 651
6507.84 626
6508.61 610
6509.37 649
6510.13 643
6510.89 625
6511.65 667
6512.41 702
6513.17 679
6513.94 620
6514.70 617
6515.46 630
6516.22 612
6516.98 733
6517.74 708
6518.51 642
6519.27 676
6520.03 666
6520.79 769
6521.55 767
6522.32 739
6523.08 694
6523.84 776
6524.60 814
6525.36 717
6526.13 737
6526.89 778
6527.65 716
6528.41 745
6529.18 764
6529.94 830
6530.70 806
6531.46 810
6532.23 813
6532.99 852
6533.75 922
6534.51 851
6535.28 1044
6536.04 1221
6536.80 1336
6537.57 1396
6538.33 1433
6539.09 1461
6539.85 1561
6540.62 1414
6541.38 1372
6542.14 1232
6542.91 1086
6543.67 1014
6544.43 905
6545.20 864
6545.96 767
6546.72 726
6547.49 718
6548.25 678
6549.02 645
6549.78 683
6550.54 668
6551.31 624
6552.07 642
6552.83 684
6553.60 636
6554.36 582
6555.13 649
6555.89 608
6556.65 688
6557.42 710
6558.18 666
6558.95 635
6559.71 604
6560.47 615
6561.24 613
6562.00 654
6562.77 697
6563.53 678
6564.30 647
6565.06 708
6565.83 781
6566.59 693
6567.36 697
6568.12 698
6568.88 724
6569.65 698
6570.41 716
6571.18 737
6571.94 750
6572.71 752
6573.47 725
6574.24 874
6575.00 886
6575.77 814
6576.53 816
6577.30 786
6578.07 916
6578.83 1025
6579.60 864
6580.36 798
6581.13 708
6581.89 730
6582.66 755
6583.42 728
6584.19 713
6584.96 696
6585.72 716
6586.49 732
6587.25 718
6588.02 700
6588.78 632
6589.55 635
6590.32 731
6591.08 745
6591.85 726
6592.61 722
6593.38 755
6594.15 757
6594.91 779
6595.68 793
6596.45 790
6597.21 761
6597.98 829
6598.75 813
6599.51 753
6600.28 741
6601.05 752
6601.81 766
6602.58 742
6603.35 702
6604.11 679
6604.88 734
6605.65 762
6606.41 787
6607.18 709
6607.95 679
6608.71 715
6609.48 652
6610.25 663
6611.02 698
6611.78 726
6612.55 729
6613.32 732
6614.09 683
6614.85 654
6615.62 691
6616.39 769
6617.16 652
6617.92 675
6618.69 678
6619.46 659
6620.23 699
6620.99 715
6621.76 639
6622.53 650
6623.30 633
6624.07 574
6624.83 641
6625.60 677
6626.37 599
6627.14 605
6627.91 614
6628.67 616
6629.44 675
6630.21 699
6630.98 750
6631.75 717
6632.52 644
6633.29 657
6634.05 749
6634.82 904
6635.59 970
6636.36 1016
6637.13 1017
6637.90 977
6638.67 1001
6639.43 964
6640.20 959
6640.97 872
6641.74 729
6642.51 760
6643.28 725
6644.05 782
6644.82 709
6645.59 635
6646.36 640
6647.13 600
6647.90 616
6648.66 646
6649.43 664
6650.20 647
6650.97 579
6651.74 628
6652.51 630
6653.28 647
6654.05 565
6654.82 556
6655.59 599
6656.36 621
6657.13 635
6657.90 595
6658.67 587
6659.44 525
6660.21 595
6660.98 633
6661.75 565
6662.52 559
6663.29 553
6664.06 580
6664.83 536
6665.60 522
6666.37 504
6667.14 552
6667.91 535
6668.69 550
6669.46 532
6670.23 639
6671.00 619
6671.77 556
6672.54 600
6673.31 559
6674.08 634
6674.85 734
6675.62 669
6676.39 622
6677.16 677
6677.94 652
6678.71 648
6679.48 689
6680.25 578
6681.02 637
6681.79 618
6682.56 612
6683.33 491
6684.11 602
6684.88 589
6685.65 638
6686.42 611
6687.19 598
6687.96 654
6688.74 604
6689.51 555
6690.28 556
6691.05 537
6691.82 584
6692.60 603
6693.37 556
6694.14 537
6694.91 595
6695.68 493
6696.46 526
6697.23 523
6698.00 510
6698.77 524
6699.55 478
6700.32 511
6701.09 533
6701.86 507
6702.64 508
6703.41 477
6704.18 548
6704.95 529
6705.73 479
6706.50 471
6707.27 547
6708.04 562
6708.82 554
6709.59 552
6710.36 497
6711.14 509
6711.91 545
6712.68 505
6713.46 582
6714.23 568
6715.00 513
6715.78 502
6716.55 487
6717.32 466
6718.10 507
6718.87 472
6719.64 464
6720.42 493
6721.19 508
6721.96 454
6722.74 457
6723.51 531
6724.28 501
6725.06 464
6725.83 425
6726.61 481
6727.38 513
6728.15 528
6728.93 458
6729.70 452
6730.48 467
6731.25 422
6732.02 443
6732.80 472
6733.57 465
6734.35 420
6735.12 439
6735.90 456
6736.67 440
6737.45 445
6738.22 421
6738.99 474
6739.77 470
6740.54 500
6741.32 458
6742.09 507
6742.87 505
6743.64 450
6744.42 453
6745.19 468
6745.97 528
6746.74 507
6747.52 464
6748.29 498
6749.07 519
6749.84 507
6750.62 515
6751.40 507
6752.17 514
6752.95 466
6753.72 486
6754.50 471
6755.27 430
6756.05 473
6756.82 482
6757.60 416
6758.38 461
6759.15 474
6759.93 476
6760.70 413
6761.48 439
6762.25 417
6763.03 426
6763.81 491
6764.58 491
6765.36 470
6766.14 458
6766.91 459
6767.69 512
6768.46 490
6769.24 477
6770.02 460
6770.79 413
6771.57 451
6772.35 382
6773.12 412
6773.90 453
6774.68 437
6775.45 429
6776.23 387
6777.01 425
6777.78 444
6778.56 470
6779.34 458
6780.11 481
6780.89 422
6781.67 434
6782.45 468
6783.22 423
6784.00 396
6784.78 430
6785.56 389
6786.33 411
6787.11 399
6787.89 394
6788.66 406
6789.44 496
6790.22 431
6791.00 424
6791.78 439
6792.55 413
6793.33 403
6794.11 390
6794.89 452
6795.66 473
6796.44 474
6797.22 476
6798.00 472
6798.78 420
6799.55 417
6800.33 503
6801.11 446
6801.89 405
6802.67 390
6803.45 434
6804.22 442
6805.00 460
6805.78 425
6806.56 417
6807.34 421
6808.12 445
6808.90 443
6809.67 448
6810.45 392
6811.23 417
6812.01 425
6812.79 374
6813.57 394
6814.35 406
6815.13 437
6815.91 414
6816.68 459
6817.46 387
6818.24 410
6819.02 415
6819.80 381
6820.58 372
6821.36 445
6822.14 434
6822.92 427
6823.70 447
6824.48 464
6825.26 411
6826.04 367
6826.82 412
6827.60 402
6828.38 417
6829.16 438
6829.94 463
6830.72 418
6831.50 404
6832.28 427
6833.06 436
6833.84 397
6834.62 399
6835.40 410
6836.18 379
6836.96 453
6837.74 430
6838.52 391
6839.30 431
6840.08 427
6840.86 409
6841.64 432
6842.42 466
6843.20 421
6843.98 362
6844.76 382
6845.54 419
6846.32 412
6847.10 438
6847.89 422
6848.67 418
6849.45 460
6850.23 477
6851.01 453
6851.79 505
6852.57 541
6853.35 488
6854.13 485
6854.92 461
6855.70 458
6856.48 452
6857.26 402
6858.04 454
6858.82 507
6859.60 425
6860.39 386
6861.17 420
6861.95 467
6862.73 531
6863.51 480
6864.29 449
6865.08 489
6865.86 456
6866.64 388
6867.42 409
6868.20 410
6868.99 448
6869.77 453
6870.55 408
6871.33 536
6872.12 452
6872.90 479
6873.68 448
6874.46 470
6875.24 434
6876.03 444
6876.81 402
6877.59 469
6878.38 469
6879.16 497
6879.94 452
6880.72 460
6881.51 439
6882.29 445
6883.07 400
6883.85 434
6884.64 508
6885.42 485
6886.20 487
6886.99 553
6887.77 559
6888.55 518
6889.34 549
6890.12 538
6890.90 574
6891.69 550
6892.47 568
6893.25 521
6894.04 504
6894.82 536
6895.60 539
6896.39 496
6897.17 503
6897.96 523
6898.74 514
6899.52 484
6900.31 487
6901.09 490
6901.88 410
6902.66 440
6903.44 470
6904.23 495
6905.01 514
6905.80 504
6906.58 509
6907.36 457
6908.15 473
6908.93 528
6909.72 458
6910.50 483
6911.29 474
6912.07 458
6912.86 480
6913.64 476
6914.42 474
6915.21 486
6915.99 498
6916.78 514
6917.56 481
6918.35 514
6919.13 487
6919.92 499
6920.70 493
6921.49 474
6922.27 522
6923.06 521
6923.84 517
6924.63 524
6925.42 504
6926.20 464
6926.99 460
6927.77 497
6928.56 506
6929.34 516
6930.13 546
6930.91 563
6931.70 487
6932.48 475
6933.27 522
6934.06 577
6934.84 469
6935.63 495
6936.41 537
6937.20 495
6937.99 469
6938.77 480
6939.56 531
6940.34 553
6941.13 603
6941.92 537
6942.70 592
6943.49 525
6944.28 506
6945.06 567
6945.85 675
6946.64 570
6947.42 588
6948.21 616
6949.00 606
6949.78 530
6950.57 568
6951.36 572
6952.14 577
6952.93 670
6953.72 651
6954.50 568
6955.29 530
6956.08 588
6956.86 564
6957.65 589
6958.44 598
6959.23 561
6960.01 601
6960.80 607
6961.59 646
6962.38 633
6963.16 608
6963.95 589
6964.74 585
6965.53 591
6966.31 643
6967.10 669
6967.89 623
6968.68 658
6969.46 683
6970.25 619
6971.04 627
6971.83 630
6972.62 633
6973.40 634
6974.19 606
6974.98 718
6975.77 730
6976.56 648
6977.34 616
6978.13 726
6978.92 698
6979.71 723
6980.50 719
6981.29 693
6982.08 699
6982.86 725
6983.65 746
6984.44 766
6985.23 820
6986.02 979
6986.81 951
6987.60 1078
6988.39 1202
6989.17 1125
6989.96 1091
6990.75 1076
6991.54 1004
6992.33 879
6993.12 836
6993.91 838
6994.70 823
6995.49 764
6996.28 749
6997.07 750
6997.86 716
6998.64 720
6999.43 890
7000.22 932
7001.01 918
7001.80 969
7002.59 1004
7003.38 1003
7004.17 950
7004.96 945
7005.75 902
7006.54 835
7007.33 803
7008.12 692
7008.91 631
7009.70 657
7010.49 595
7011.28 591
7012.07 582
7012.86 530
7013.65 633
7014.44 613
7015.23 630
7016.02 666
7016.81 589
7017.61 598
7018.40 624
7019.19 647
7019.98 619
7020.77 596
7021.56 602
7022.35 577
7023.14 624
7023.93 610
7024.72 613
7025.51 591
7026.30 707
7027.10 686
7027.89 673
7028.68 673
7029.47 716
7030.26 696
7031.05 653
7031.84 595
7032.63 568
7033.43 542
7034.22 550
7035.01 573
7035.80 574
7036.59 629
7037.38 575
7038.18 588
7038.97 606
7039.76 579
7040.55 720
7041.34 701
7042.13 689
7042.93 630
7043.72 673
7044.51 610
7045.30 606
7046.09 577
7046.89 641
7047.68 558
7048.47 584
7049.26 542
7050.06 563
7050.85 600
7051.64 578
7052.43 640
7053.23 624
7054.02 571
7054.81 544
7055.60 537
7056.40 599
7057.19 562
7057.98 461
7058.77 561
7059.57 541
7060.36 610
7061.15 522
7061.95 518
7062.74 558
7063.53 549
7064.33 538
7065.12 508
7065.91 538
7066.71 567
7067.50 509
7068.29 543
7069.09 505
7069.88 542
7070.67 496
7071.47 491
7072.26 449
7073.05 508
7073.85 571
7074.64 551
7075.44 519
7076.23 503
7077.02 540
7077.82 538
7078.61 499
7079.41 492
7080.20 454
7080.99 489
7081.79 499
7082.58 479
7083.38 431
7084.17 456
7084.96 443
7085.76 460
7086.55 425
7087.35 461
7088.14 481
7088.94 470
7089.73 460
7090.53 501
7091.32 505
7092.12 494
7092.91 501
7093.71 446
7094.50 460
7095.29 492
7096.09 509
7096.88 502
7097.68 506
7098.48 444
7099.27 468
7100.07 470
7100.86 401
7101.66 379
7102.45 438
7103.25 413
7104.04 393
7104.84 490
7105.63 429
7106.43 465
7107.22 486
7108.02 474
7108.82 432
7109.61 408
7110.41 373
7111.20 369
7112.00 454
7112.79 426
7113.59 388
7114.39 395
7115.18 399
7115.98 388
7116.77 384
7117.57 405
7118.37 417
7119.16 435
7119.96 435
7120.76 377
7121.55 393
7122.35 390
7123.15 421
7123.94 417
7124.74 468
7125.53 406
7126.33 380
7127.13 380
7127.93 365
7128.72 398
7129.52 447
7130.32 439
7131.11 416
7131.91 419
7132.71 398
7133.50 405
7134.30 444
7135.10 413
7135.90 425
7136.69 366
7137.49 410
7138.29 358
7139.08 445
7139.88 405
7140.68 362
7141.48 414
7142.27 384
7143.07 399
7143.87 406
7144.67 348
7145.46 369
7146.26 361
7147.06 378
7147.86 356
7148.66 341
7149.45 346
7150.25 367
7151.05 428
7151.85 371
7152.65 334
7153.44 315
7154.24 379
7155.04 377
7155.84 319
7156.64 360
7157.44 416
7158.23 332
7159.03 401
7159.83 378
7160.63 313
7161.43 377
7162.23 351
7163.03 360
7163.83 305
7164.62 351
7165.42 402
7166.22 404
7167.02 343
7167.82 397
7168.62 372
7169.42 367
7170.22 336
7171.02 318
7171.82 281
7172.61 305
7173.41 302
7174.21 332
7175.01 344
7175.81 372
7176.61 376
7177.41 342
7178.21 328
7179.01 297
7179.81 338
7180.61 386
7181.41 374
7182.21 304
7183.01 311
7183.81 351
7184.61 397
7185.41 356
7186.21 342
7187.01 354
7187.81 324
7188.61 383
7189.41 355
7190.21 355
7191.01 313
7191.81 314
7192.61 305
7193.41 319
7194.21 318
7195.01 327
7195.81 300
7196.61 323
7197.41 301
7198.21 367
7199.01 361
7199.82 298
7200.62 330
7201.42 319
7202.22 323
7203.02 356
7203.82 356
7204.62 295
7205.42 308
7206.22 340
7207.02 352
7207.83 342
7208.63 308
7209.43 291
7210.23 315
7211.03 333
7211.83 344
7212.63 286
7213.44 358
7214.24 345
7215.04 332
7215.84 385
7216.64 322
7217.44 282
7218.25 295
7219.05 321
7219.85 333
7220.65 362
7221.45 366
7222.26 343
7223.06 328
7223.86 317
7224.66 341
7225.46 326
7226.27 362
7227.07 327
7227.87 320
7228.67 340
7229.48 326
7230.28 325
7231.08 349
7231.88 356
7232.69 348
7233.49 347
7234.29 372
7235.09 362
7235.90 382
7236.70 418
7237.50 382
7238.30 307
7239.11 318
7239.91 329
7240.71 350
7241.52 315
7242.32 312
7243.12 364
7243.93 311
7244.73 334
7245.53 317
7246.34 305
7247.14 352
7247.94 362
7248.75 344
7249.55 300
7250.35 278
7251.16 292
7251.96 345
7252.76 303
7253.57 301
7254.37 376
7255.18 359
7255.98 337
7256.78 320
7257.59 325
7258.39 286
7259.20 317
7260.00 346
7260.80 404
7261.61 401
7262.41 442
7263.22 389
7264.02 371
7264.83 345
7265.63 333
7266.43 381
7267.24 392
7268.04 365
7268.85 364
7269.65 390
7270.46 395
7271.26 397
7272.07 375
7272.87 349
7273.68 349
7274.48 386
7275.29 335
7276.09 415
7276.90 385
7277.70 349
7278.51 366
7279.31 390
7280.12 364
7280.92 355
7281.73 375
7282.53 422
7283.34 426
7284.14 468
7284.95 440
7285.76 449
7286.56 423
7287.37 416
7288.17 449
7288.98 419
7289.78 403
7290.59 415
7291.40 415
7292.20 403
7293.01 370
7293.81 353
7294.62 347
7295.43 360
7296.23 359
7297.04 367
7297.84 362
7298.65 410
7299.46 366
7300.26 338
7301.07 312
7301.88 324
7302.68 350
7303.49 364
7304.30 370
7305.10 346
7305.91 366
7306.72 335
7307.52 386
7308.33 438
7309.14 415
7309.94 375
7310.75 397
7311.56 408
7312.36 371
7313.17 323
7313.98 364
7314.79 323
7315.59 330
7316.40 354
7317.21 362
7318.01 400
7318.82 426
7319.63 412
7320.44 396
7321.24 426
7322.05 453
7322.86 501
7323.67 526
7324.47 489
7325.28 408
7326.09 442
7326.90 448
7327.71 486
7328.51 447
7329.32 423
7330.13 438
7330.94 378
7331.75 368
7332.55 348
7333.36 394
7334.17 387
7334.98 369
7335.79 389
7336.60 414
7337.40 435
7338.21 451
7339.02 386
7339.83 387
7340.64 361
7341.45 395
7342.26 471
7343.06 415
7343.87 363
7344.68 356
7345.49 320
7346.30 331
7347.11 313
7347.92 332
7348.73 360
7349.54 341
7350.34 341
7351.15 356
7351.96 387
7352.77 351
7353.58 348
7354.39 364
7355.20 365
7356.01 387
7356.82 365
7357.63 352
7358.44 340
7359.25 363
7360.06 365
7360.87 376
7361.68 344
7362.49 379
7363.30 398
7364.11 427
7364.92 388
7365.73 373
7366.54 400
7367.35 396
7368.16 418
7368.97 381
7369.78 411
7370.59 344
7371.40 434
7372.21 368
7373.02 370
7373.83 353
7374.64 344
7375.45 318
7376.26 374
7377.07 348
7377.88 378
7378.69 408
7379.50 398
7380.31 322
7381.12 389
7381.94 378
7382.75 342
7383.56 406
7384.37 357
7385.18 366
7385.99 386
7386.80 412
7387.61 390
7388.42 401
7389.23 407
7390.05 349
7390.86 339
7391.67 352
7392.48 338
7393.29 355
7394.10 370
7394.92 387
7395.73 368
7396.54 369
7397.35 339
7398.16 341
7398.97 351
7399.79 324
7400.60 353
7401.41 360
7402.22 403
7403.03 412
7403.85 420
7404.66 407
7405.47 344
7406.28 374
7407.09 367
7407.91 334
7408.72 336
7409.53 383
7410.34 352
7411.16 349
7411.97 351
7412.78 336
7413.59 425
7414.41 296
7415.22 309
7416.03 300
7416.84 357
7417.66 297
7418.47 355
7419.28 335
7420.10 323
7420.91 351
7421.72 353
7422.54 331
7423.35 341
7424.16 327
7424.97 333
7425.79 351
7426.60 366
7427.41 260
7428.23 284
7429.04 307
7429.86 329
7430.67 361
7431.48 349
7432.30 319
7433.11 322
7433.92 293
7434.74 338
7435.55 400
7436.36 347
7437.18 354
7437.99 366
7438.81 324
7439.62 336
7440.43 358
7441.25 322
7442.06 325
7442.88 344
7443.69 340
7444.51 308
7445.32 314
7446.13 315
7446.95 303
7447.76 344
7448.58 374
7449.39 337
7450.21 297
7451.02 327
7451.84 317
7452.65 358
7453.47 333
7454.28 321
7455.10 320
7455.91 298
7456.73 282
7457.54 299
7458.36 333
7459.17 315
7459.99 317
7460.80 379
7461.62 305
7462.43 270
7463.25 318
7464.06 306
7464.88 279
7465.69 307
7466.51 327
7467.32 287
7468.14 306
7468.96 307
7469.77 297
7470.59 309
7471.40 332
7472.22 354
7473.03 302
7473.85 334
7474.67 306
7475.48 339
7476.30 339
7477.11 339
7477.93 321
7478.75 323
7479.56 323
7480.38 289
7481.20 318
7482.01 304
7482.83 300
7483.65 254
7484.46 244
7485.28 262
7486.09 316
7486.91 283
7487.73 321
7488.54 330
7489.36 343
7490.18 314
7491.00 317
7491.81 332
7492.63 296
7493.45 297
7494.26 321
7495.08 316
7495.90 342
7496.71 349
7497.53 323
7498.35 356
7499.17 364
7499.98 364
7500.80 270
7501.62 253
7502.44 325
7503.25 342
7504.07 335
7504.89 303
7505.71 288
7506.52 277
7507.34 311
7508.16 273
7508.98 272
7509.80 323
7510.61 301
7511.43 314
7512.25 329
7513.07 319
7513.89 309
7514.70 290
7515.52 280
7516.34 321
7517.16 305
7517.98 344
7518.79 349
7519.61 338
7520.43 325
7521.25 364
7522.07 333
7522.89 298
7523.71 300
7524.52 273
7525.34 289
7526.16 295
7526.98 274
7527.80 282
7528.62 283
7529.44 310
7530.26 285
7531.08 308
7531.89 255
7532.71 286
7533.53 329
7534.35 263
7535.17 277
7535.99 320
7536.81 289
7537.63 376
7538.45 315
7539.27 308
7540.09 298
7540.91 276
7541.73 303
7542.55 292
7543.37 299
7544.19 329
7545.01 282
7545.83 316
7546.65 366
7547.47 338
7548.29 291
7549.11 290
7549.93 294
7550.75 339
7551.57 308
7552.39 310
7553.21 293
7554.03 319
7554.85 304
7555.67 264
7556.49 290
7557.31 343
7558.13 357
7558.95 331
7559.77 275
7560.59 262
7561.41 266
7562.23 275
7563.05 272
7563.87 281
7564.69 292
7565.52 317
7566.34 281
7567.16 318
7567.98 311
7568.80 291
7569.62 261
7570.44 283
7571.26 278
7572.08 272
7572.91 301
7573.73 317
7574.55 297
7575.37 289
7576.19 257
7577.01 260
7577.83 333
7578.66 275
7579.48 309
7580.30 267
7581.12 287
7581.94 288
7582.77 276
7583.59 322
7584.41 308
7585.23 289
7586.05 285
7586.88 274
7587.70 286
7588.52 307
7589.34 300
7590.16 291
7590.99 306
7591.81 305
7592.63 310
7593.45 322
7594.28 353
7595.10 309
7595.92 321
7596.74 312
7597.57 318
7598.39 262
7599.21 288
7600.03 305
7600.86 326
7601.68 284
7602.50 326
7603.33 293
7604.15 327
7604.97 303
7605.80 267
7606.62 283
7607.44 309
7608.26 313
7609.09 315
7609.91 282
7610.73 312
7611.56 325
7612.38 313
7613.21 282
7614.03 322
7614.85 319
7615.68 271
7616.50 281
7617.32 314
7618.15 334
7618.97 282
7619.80 224
7620.62 284
7621.44 312
7622.27 330
7623.09 315
7623.92 263
7624.74 293
7625.56 286
7626.39 239
7627.21 249
7628.04 295
7628.86 308
7629.68 339
7630.51 313
7631.33 297
7632.16 336
7632.98 337
7633.81 321
7634.63 324
7635.46 303
7636.28 320
7637.11 364
7637.93 348
7638.76 344
7639.58 297
7640.41 294
7641.23 270
7642.06 265
7642.88 276
7643.71 274
7644.53 269
7645.36 306
7646.18 277
7647.01 269
7647.83 280
7648.66 327
7649.48 283
7650.31 277
7651.14 290
7651.96 270
7652.79 276
7653.61 297
7654.44 272
7655.26 320
7656.09 272
7656.92 276
7657.74 269
7658.57 245
7659.39 275
7660.22 322
7661.05 316
7661.87 268
7662.70 224
7663.52 247
7664.35 269
7665.18 264
7666.00 289
7666.83 293
7667.66 245
7668.48 312
7669.31 339
7670.14 328
7670.96 242
7671.79 262
7672.62 283
7673.44 278
7674.27 256
7675.10 275
7675.92 288
7676.75 304
7677.58 276
7678.40 284
7679.23 264
7680.06 267
7680.89 258
7681.71 309
7682.54 250
7683.37 269
7684.19 271
7685.02 286
7685.85 235
7686.68 326
7687.50 313
7688.33 274
7689.16 293
7689.99 275
7690.81 301
7691.64 334
7692.47 268
7693.30 314
7694.13 325
7694.95 265
7695.78 256
7696.61 267
7697.44 288
7698.27 257
7699.09 282
7699.92 287
7700.75 324
7701.58 305
7702.41 238
7703.24 246
7704.06 290
7704.89 286
7705.72 238
7706.55 250
7707.38 284
7708.21 281
7709.04 249
7709.86 255
7710.69 279
7711.52 264
7712.35 279
7713.18 284
7714.01 272
7714.84 255
7715.67 271
7716.50 260
7717.32 272
7718.15 272
7718.98 258
7719.81 277
7720.64 305
7721.47 278
7722.30 227
7723.13 208
7723.96 229
7724.79 296
7725.62 280
7726.45 276
7727.28 279
7728.11 272
7728.94 284
7729.77 266
7730.60 292
7731.43 293
7732.26 260
7733.09 260
7733.92 290
7734.75 275
7735.58 257
7736.41 267
7737.24 280
7738.07 280
7738.90 281
7739.73 270
7740.56 247
7741.39 236
7742.22 214
7743.05 259
7743.88 284
7744.71 264
7745.54 269
7746.37 285
7747.20 290
7748.03 304
7748.87 260
7749.70 312
7750.53 325
7751.36 332
7752.19 317
7753.02 331
7753.85 342
7754.68 316
7755.51 313
7756.34 321
7757.18 316
7758.01 375
7758.84 309
7759.67 299
7760.50 277
7761.33 268
7762.16 283
7763.00 275
7763.83 331
7764.66 321
7765.49 295
7766.32 250
7767.16 283
7767.99 237
7768.82 249
7769.65 234
7770.48 269
7771.31 296
7772.15 247
7772.98 301
7773.81 270
7774.64 234
7775.48 235
7776.31 290
7777.14 284
7777.97 283
7778.81 306
7779.64 305
7780.47 309
7781.30 259
7782.14 249
7782.97 264
7783.80 321
7784.63 312
7785.47 313
7786.30 303
7787.13 291
7787.97 303
7788.80 296
7789.63 258
7790.46 270
7791.30 275
7792.13 271
7792.96 271
7793.80 270
7794.63 247
7795.46 264
7796.30 276
7797.13 258
7797.96 276
7798.80 222
7799.63 287
7800.46 254
7801.30 257
7802.13 298
7802.97 269
7803.80 293
7804.63 268
7805.47 330
7806.30 307
7807.13 266
7807.97 284
7808.80 285
7809.64 287
7810.47 290
7811.31 271
7812.14 265
7812.97 283
7813.81 288
7814.64 269
7815.48 256
7816.31 293
7817.15 304
7817.98 289
7818.82 245
7819.65 281
7820.48 253
7821.32 264
7822.15 291
7822.99 259
7823.82 255
7824.66 261
7825.49 242
7826.33 238
7827.16 291
7828.00 286
7828.83 271
7829.67 336
7830.50 382
7831.34 324
7832.17 284
7833.01 265
7833.85 281
7834.68 257
7835.52 277
7836.35 318
7837.19 327
7838.02 272
7838.86 282
7839.69 278
7840.53 292
7841.37 242
7842.20 272
7843.04 275
7843.87 242
7844.71 244
7845.55 263
7846.38 253
7847.22 311
7848.05 285
7848.89 283
7849.73 249
7850.56 225
7851.40 238
7852.24 257
7853.07 289
7853.91 285
7854.74 261
7855.58 251
7856.42 263
7857.25 300
7858.09 313
7858.93 303
7859.76 299
7860.60 336
7861.44 284
7862.28 345
7863.11 312
7863.95 294
7864.79 270
7865.62 234
7866.46 245
7867.30 299
7868.14 302
7868.97 234
7869.81 238
7870.65 299
7871.48 275
7872.32 220
7873.16 253
7874.00 270
7874.83 276
7875.67 272
7876.51 280
7877.35 294
7878.19 293
7879.02 320
7879.86 301
7880.70 270
7881.54 287
7882.37 291
7883.21 322
7884.05 307
7884.89 277
7885.73 247
7886.57 259
7887.40 315
7888.24 266
7889.08 281
7889.92 340
7890.76 273
7891.60 258
7892.43 263
7893.27 294
7894.11 292
7894.95 247
7895.79 263
7896.63 261
7897.47 293
7898.30 277
7899.14 227
7899.98 255
7900.82 283
7901.66 276
7902.50 267
7903.34 277
7904.18 261
7905.02 287
7905.86 278
7906.70 267
7907.54 292
7908.37 244
7909.21 234
7910.05 329
7910.89 312
7911.73 252
7912.57 278
7913.41 260
7914.25 281
7915.09 303
7915.93 259
7916.77 245
7917.61 278
7918.45 264
7919.29 275
7920.13 290
7920.97 259
7921.81 251
7922.65 251
7923.49 288
7924.33 237
7925.17 289
7926.01 275
7926.85 266
7927.69 203
7928.53 250
7929.37 272
7930.21 239
7931.05 227
7931.90 258
7932.74 245
7933.58 222
7934.42 248
7935.26 261
7936.10 278
7936.94 239
7937.78 250
7938.62 258
7939.46 224
7940.30 282
7941.14 256
7941.99 242
7942.83 233
7943.67 218
7944.51 284
7945.35 251
7946.19 258
7947.03 271
7947.88 223
7948.72 271
7949.56 254
7950.40 249
7951.24 258
7952.08 250
7952.93 219
7953.77 227
7954.61 224
7955.45 266
7956.29 225
7957.13 304
7957.98 275
7958.82 249
7959.66 214
7960.50 265
7961.35 272
7962.19 237
7963.03 254
7963.87 277
7964.71 269
7965.56 242
7966.40 231
7967.24 279
7968.08 272
7968.93 266
7969.77 268
7970.61 241
7971.45 255
7972.30 277
7973.14 256
7973.98 278
7974.83 263
7975.67 259
7976.51 239
7977.36 235
7978.20 248
7979.04 265
7979.88 227
7980.73 215
7981.57 234
7982.41 264
7983.26 253
7984.10 231
7984.94 277
7985.79 249
7986.63 277
7987.47 246
7988.32 246
7989.16 228
7990.01 204
7990.85 232
7991.69 231
7992.54 219
7993.38 204
7994.23 233
7995.07 264
7995.91 280
7996.76 219
7997.60 224
7998.45 250
7999.29 235
8000.13 265
8000.98 255
8001.82 259
8002.67 256
8003.51 239
8004.36 278
8005.20 254
8006.04 236
8006.89 240
8007.73 243
8008.58 230
8009.42 243
8010.27 237
8011.11 239
8011.96 234
8012.80 232
8013.65 273
8014.49 263
8015.34 272
8016.18 244
8017.03 201
8017.87 215
8018.72 243
8019.56 238
8020.41 245
8021.25 233
8022.10 228
8022.95 223
8023.79 252
8024.64 258
8025.48 297
8026.33 270
8027.17 202
8028.02 172
8028.86 188
8029.71 236
8030.56 266
8031.40 233
8032.25 198
8033.09 231
8033.94 214
8034.79 199
8035.63 218
8036.48 293
8037.32 285
8038.17 261
8039.02 229
8039.86 243
8040.71 243
8041.56 211
8042.40 221
8043.25 273
8044.10 243
8044.94 257
8045.79 302
8046.64 270
8047.48 213
8048.33 193
8049.18 260
8050.02 283
8050.87 276
8051.72 194
8052.56 213
8053.41 212
8054.26 223
8055.11 211
8055.95 239
8056.80 224
8057.65 223
8058.49 220
8059.34 187
8060.19 195
8061.04 197
8061.88 221
8062.73 238
8063.58 217
8064.43 245
8065.27 200
8066.12 235
8066.97 238
8067.82 228
8068.67 197
8069.51 222
8070.36 256
8071.21 148
8072.06 190
8072.91 227
8073.75 230
8074.60 219
8075.45 188
8076.30 216
8077.15 208
8078.00 203
8078.84 212
8079.69 223
8080.54 216
8081.39 199
8082.24 211
8083.09 189
8083.94 227
8084.78 176
8085.63 208
8086.48 255
8087.33 221
8088.18 216
8089.03 190
8089.88 174
8090.73 193
8091.58 251
8092.42 215
8093.27 208
8094.12 218
8094.97 235
8095.82 206
8096.67 249
8097.52 225
8098.37 215
8099.22 234
8100.07 222
8100.92 244
8101.77 211
8102.62 200
8103.47 173
8104.32 204
8105.17 244
8106.02 252
8106.87 216
8107.72 176
8108.57 205
8109.42 208
8110.27 196
8111.12 181
8111.97 159
8112.82 192
8113.67 212
8114.52 226
8115.37 245
8116.22 221
8117.07 187
8117.92 214
8118.77 193
8119.62 227
8120.47 261
8121.32 226
8122.17 212
8123.02 206
8123.87 251
8124.72 246
8125.57 218
8126.43 228
8127.28 215
8128.13 234
8128.98 236
8129.83 249
8130.68 231
8131.53 242
8132.38 226
8133.23 264
8134.09 243
8134.94 225
8135.79 229
8136.64 219
8137.49 205
8138.34 177
8139.19 187
8140.05 187
8140.90 216
8141.75 239
8142.60 261
8143.45 237
8144.30 224
8145.16 213
8146.01 209
8146.86 189
8147.71 210
8148.56 231
8149.42 198
8150.27 188
8151.12 244
8151.97 233
8152.83 195
8153.68 204
8154.53 221
8155.38 222
8156.24 233
8157.09 236
8157.94 254
8158.79 236
8159.65 211
8160.50 190
8161.35 186
8162.20 187
8163.06 217
8163.91 228
8164.76 198
8165.62 214
8166.47 238
8167.32 235
8168.17 227
8169.03 212
8169.88 240
8170.73 252
8171.59 227
8172.44 210
8173.29 218
8174.15 248
8175.00 191
8175.85 183
8176.71 172
8177.56 193
8178.42 220
8179.27 237
8180.12 255
8180.98 206
8181.83 247
8182.68 275
8183.54 213
8184.39 219
8185.25 211
8186.10 185
8186.95 223
8187.81 250
8188.66 170
8189.52 186
8190.37 193
8191.22 264
8192.08 231
8192.93 213
8193.79 219
8194.64 192
8195.50 189
8196.35 223
8197.21 204
8198.06 205
8198.92 178
8199.77 223
8200.63 207
8201.48 200
8202.33 223
8203.19 228
8204.04 227
8204.90 180
8205.75 158
8206.61 208
8207.47 230
8208.32 251
8209.18 191
8210.03 230
8210.89 187
8211.74 219
8212.60 239
8213.45 181
8214.31 169
8215.16 209
8216.02 217
8216.87 203
8217.73 203
8218.59 207
8219.44 191
8220.30 219
8221.15 237
8222.01 221
8222.87 236
8223.72 216
8224.58 242
8225.43 222
8226.29 217
8227.15 182
8228.00 204
8228.86 242
8229.71 240
8230.57 218
8231.43 192
8232.28 210
8233.14 258
8234.00 234
8234.85 234
8235.71 229
8236.57 198
8237.42 201
8238.28 194
8239.14 200
8239.99 229
8240.85 246
8241.71 235
8242.56 211
8243.42 180
8244.28 202
8245.14 216
8245.99 194
8246.85 228
8247.71 246
8248.56 232
8249.42 190
8250.28 212
8251.14 214
8251.99 192
8252.85 225
8253.71 205
8254.57 180
8255.42 198
8256.28 205
8257.14 193
8258.00 188
8258.86 205
8259.71 200
8260.57 195
8261.43 176
8262.29 168
8263.15 190
8264.00 207
8264.86 216
8265.72 212
8266.58 212
8267.44 202
8268.29 215
8269.15 210
8270.01 203
8270.87 198
8271.73 212
8272.59 224
8273.45 216
8274.30 231
8275.16 208
8276.02 190
8276.88 218
8277.74 235
8278.60 223
8279.46 223
8280.32 161
8281.18 197
8282.03 215
8282.89 209
8283.75 190
8284.61 192
8285.47 204
8286.33 192
8287.19 222
8288.05 257
8288.91 219
8289.77 202
8290.63 232
8291.49 194
8292.35 189
8293.21 214
8294.07 219
8294.93 193
8295.78 225
8296.64 189
8297.50 207
8298.36 227
8299.22 220
8300.08 211
8300.94 204
8301.80 217
8302.66 219
8303.52 245
8304.38 240
8305.25 216
8306.11 207
8306.97 192
8307.83 194
8308.69 217
8309.55 208
8310.41 214
8311.27 224
8312.13 218
8312.99 246
8313.85 233
8314.71 222
8315.57 205
8316.43 185
8317.29 210
8318.15 199
8319.02 189
8319.88 256
8320.74 221
8321.60 210
8322.46 255
8323.32 203
8324.18 215
8325.04 217
8325.90 177
8326.77 192
8327.63 251
8328.49 260
8329.35 218
8330.21 213
8331.07 280
8331.93 262
8332.80 214
8333.66 241
8334.52 259
8335.38 229
8336.24 209
8337.11 206
8337.97 222
8338.83 217
8339.69 204
8340.55 156
8341.42 215
8342.28 239
8343.14 236
8344.00 203
8344.86 212
8345.73 226
8346.59 229
8347.45 206
8348.31 223
8349.18 181
8350.04 174
8350.90 208
8351.76 226
8352.63 205
8353.49 217
8354.35 203
8355.22 211
8356.08 230
8356.94 202
8357.80 209
8358.67 191
8359.53 213
8360.39 212
8361.26 235
8362.12 219
8362.98 196
8363.85 257
8364.71 235
8365.57 228
8366.44 247
8367.30 205
8368.16 236
8369.03 249
8369.89 199
8370.75 239
8371.62 261
8372.48 257
8373.35 222
8374.21 211
8375.07 212
8375.94 231
8376.80 225
8377.67 202
8378.53 240
8379.39 239
8380.26 255
8381.12 239
8381.99 252
8382.85 221
8383.71 228
8384.58 219
8385.44 210
8386.31 223
8387.17 271
8388.04 246
8388.90 224
8389.77 241
8390.63 268
8391.50 249
8392.36 253
8393.22 281
8394.09 261
8394.95 218
8395.82 211
8396.68 275
8397.55 287
8398.41 248
8399.28 236
8400.14 235
8401.01 247
8401.88 266
8402.74 243
8403.61 204
8404.47 243
8405.34 251
8406.20 235
8407.07 227
8407.93 267
8408.80 263
8409.66 261
8410.53 253
8411.40 248
8412.26 246
8413.13 232
8413.99 239
8414.86 243
8415.73 276
8416.59 238
8417.46 253
8418.32 256
8419.19 248
8420.06 250
8420.92 295
8421.79 270
8422.65 297
8423.52 290
8424.39 286
8425.25 258
8426.12 254
8426.99 294
8427.85 296
8428.72 287
8429.59 271
8430.45 249
8431.32 292
8432.19 315
8433.05 293
8433.92 268
8434.79 303
8435.65 267
8436.52 256
8437.39 251
8438.26 263
8439.12 299
8439.99 302
8440.86 319
8441.73 340
8442.59 312
8443.46 344
8444.33 342
8445.19 287
8446.06 275
8446.93 325
8447.80 308
8448.67 324
8449.53 337
8450.40 334
8451.27 315
8452.14 375
8453.00 387
8453.87 409
8454.74 387
8455.61 385
8456.48 441
8457.34 478
8458.21 512
8459.08 543
8459.95 545
8460.82 591
8461.69 569
8462.55 579
8463.42 497
8464.29 407
8465.16 366
8466.03 370
8466.90 355
8467.77 332
8468.63 313
8469.50 296
8470.37 334
8471.24 327
8472.11 276
8472.98 266
8473.85 287
8474.72 260
8475.58 278
8476.45 297
8477.32 344
8478.19 325
8479.06 280
8479.93 294
8480.80 282
8481.67 226
8482.54 291
8483.41 290
8484.28 278
8485.15 275
8486.02 311
8486.89 303
8487.76 275
8488.63 307
8489.50 287
8490.37 301
8491.24 294
8492.11 346
8492.98 315
8493.85 340
8494.72 310
8495.59 391
8496.46 392
8497.33 366
8498.20 405
8499.07 379
8499.94 342
8500.81 362
8501.68 331
8502.55 391
8503.42 364
8504.29 313
8505.16 318
8506.03 328
8506.90 321
8507.77 305
8508.64 252
8509.51 287
8510.38 292
8511.25 310
8512.13 288
8513.00 302
8513.87 333
8514.74 374
8515.61 308
8516.48 295
8517.35 314
8518.22 319
8519.09 284
8519.97 306
8520.84 332
8521.71 354
8522.58 327
8523.45 330
8524.32 307
8525.19 336
8526.07 337
8526.94 367
8527.81 347
8528.68 299
8529.55 315
8530.43 313
8531.30 293
8532.17 336
8533.04 322
8533.91 345
8534.79 388
8535.66 427
8536.53 389
8537.40 382
8538.27 353
8539.15 362
8540.02 371
8540.89 324
8541.76 326
8542.64 301
8543.51 331
8544.38 292
8545.25 281
8546.13 317
8547.00 331
8547.87 252
8548.74 263
8549.62 275
8550.49 296
8551.36 313
8552.24 269
8553.11 296
8553.98 302
8554.86 338
8555.73 287
8556.60 295
8557.48 318
8558.35 304
8559.22 306
8560.10 337
8560.97 314
8561.84 314
8562.72 244
8563.59 255
8564.46 317
8565.34 288
8566.21 251
8567.08 273
8567.96 293
8568.83 272
8569.71 292
8570.58 330
8571.45 334
8572.33 329
8573.20 282
8574.08 297
8574.95 316
8575.82 278
8576.70 305
8577.57 308
8578.45 323
8579.32 346
8580.20 306
8581.07 312
8581.94 308
8582.82 286
8583.69 307
8584.57 299
8585.44 281
8586.32 270
8587.19 265
8588.07 291
8588.94 276
8589.82 333
8590.69 330
8591.57 298
8592.44 293
8593.32 280
8594.19 293
8595.07 288
8595.94 294
8596.82 330
8597.69 299
8598.57 340
8599.44 324
8600.32 340
8601.19 388
8602.07 327
8602.95 317
8603.82 312
8604.70 284
8605.57 309
8606.45 320
8607.32 356
8608.20 317
8609.08 297
8609.95 306
8610.83 325
8611.70 324
8612.58 334
8613.46 329
8614.33 275
8615.21 305
8616.08 328
8616.96 343
8617.84 358
8618.71 326
8619.59 343
8620.47 305
8621.34 312
8622.22 336
8623.10 358
8623.97 308
8624.85 313
8625.73 300
8626.60 336
8627.48 327
8628.36 335
8629.23 345
8630.11 320
8630.99 324
8631.87 309
8632.74 333
8633.62 353
8634.50 348
8635.37 340
8636.25 337
8637.13 325
8638.01 347
8638.88 324
8639.76 324
8640.64 308
8641.52 306
8642.39 325
8643.27 355
8644.15 358
8645.03 364
8645.90 353
8646.78 369
8647.66 379
8648.54 326
8649.42 363
8650.29 389
8651.17 400
8652.05 375
8652.93 360
8653.81 357
8654.68 407
8655.56 397
8656.44 367
8657.32 378
8658.20 357
8659.08 355
8659.95 387
8660.83 358
8661.71 378
8662.59 372
8663.47 361
8664.35 385
8665.23 457
8666.10 429
8666.98 383
8667.86 331
8668.74 358
8669.62 362
8670.50 323
8671.38 367
8672.26 412
8673.14 447
8674.02 421
8674.90 409
8675.77 489
8676.65 456
8677.53 511
8678.41 495
8679.29 482
8680.17 493
8681.05 465
8681.93 456
8682.81 456
8683.69 431
8684.57 444
8685.45 454
8686.33 425
8687.21 406
8688.09 408
8688.97 430
8689.85 474
8690.73 449
8691.61 452
8692.49 425
8693.37 440
8694.25 533
8695.13 567
8696.01 595
8696.89 543
8697.77 539
8698.65 618
8699.53 599
8700.41 537
8701.29 470
8702.17 451
8703.05 418
8703.94 411
8704.82 417
8705.70 394
8706.58 413
8707.46 469
8708.34 389
8709.22 430
8710.10 426
8710.98 381
8711.86 360
8712.75 361
8713.63 361
8714.51 379
8715.39 385
8716.27 394
8717.15 384
8718.03 396
8718.91 382
8719.80 409
8720.68 373
8721.56 438
8722.44 466
8723.32 411
8724.20 424
8725.09 425
8725.97 450
8726.85 467
8727.73 412
8728.61 423
8729.50 440
8730.38 453
8731.26 515
8732.14 454
8733.02 450
8733.91 502
8734.79 483
8735.67 561
8736.55 481
8737.44 424
8738.32 418
8739.20 461
8740.08 505
8740.97 489
8741.85 500
8742.73 434
8743.61 444
8744.50 383
8745.38 413
8746.26 460
8747.15 471
8748.03 457
8748.91 468
8749.79 495
8750.68 507
8751.56 480
8752.44 446
8753.33 445
8754.21 450
8755.09 434
8755.98 478
8756.86 464
8757.74 504
8758.63 457
8759.51 456
8760.39 521
8761.28 486
8762.16 510
8763.05 492
8763.93 502
8764.81 504
8765.70 471
8766.58 490
8767.46 549
8768.35 558
8769.23 533
8770.12 547
8771.00 634
8771.89 576
8772.77 585
8773.65 532
8774.54 553
8775.42 563
8776.31 562
8777.19 504
8778.08 522
8778.96 572
8779.84 546
8780.73 572
8781.61 631
8782.50 723
8783.38 814
8784.27 858
8785.15 948
8786.04 962
8786.92 962
8787.81 936
8788.69 908
8789.58 746
8790.46 629
8791.35 627
8792.23 655
8793.12 573
8794.00 522
8794.89 562
8795.77 519
8796.66 457
8797.55 452
8798.43 437
8799.32 523
8800.20 546
8801.09 599
8801.97 570
8802.86 590
8803.74 596
8804.63 577
8805.52 501
8806.40 490
8807.29 493
8808.17 446
8809.06 461
8809.95 510
8810.83 496
8811.72 455
8812.60 503
8813.49 460
8814.38 460
8815.26 473
8816.15 442
8817.04 460
8817.92 497
8818.81 473
8819.70 478
8820.58 522
8821.47 524
8822.36 518
8823.24 482
8824.13 488
8825.02 517
8825.90 488
8826.79 470
8827.68 475
8828.56 462
8829.45 435
8830.34 419
8831.23 409
8832.11 416
8833.00 432
8833.89 459
8834.77 426
8835.66 397
8836.55 421
8837.44 402
8838.32 424
8839.21 434
8840.10 453
8840.99 457
8841.88 465
8842.76 452
8843.65 416
8844.54 415
8845.43 450
8846.31 447
8847.20 440
8848.09 421
8848.98 438
8849.87 441
8850.75 419
8851.64 425
8852.53 412
8853.42 436
8854.31 411
8855.20 397
8856.08 427
8856.97 406
8857.86 433
8858.75 486
8859.64 435
8860.53 447
8861.42 428
8862.30 453
8863.19 400
8864.08 382
8864.97 420
8865.86 395
8866.75 406
8867.64 396
8868.53 371
8869.42 362
8870.30 402
8871.19 401
8872.08 373
8872.97 342
8873.86 324
8874.75 306
8875.64 337
8876.53 375
8877.42 367
8878.31 367
8879.20 375
8880.09 327
8880.98 348
8881.87 376
8882.76 377
8883.65 346
8884.54 334
8885.43 351
8886.32 343
8887.21 341
8888.10 354
8888.99 376
8889.88 350
8890.77 370
8891.66 347
8892.55 335
8893.44 347
8894.33 305
8895.22 323
8896.11 319
8897.00 315
8897.89 312
8898.78 334
8899.67 309
8900.56 306
8901.45 297
8902.34 345
8903.23 326
8904.12 339
8905.02 333
8905.91 300
8906.80 300
8907.69 309
8908.58 316
8909.47 265
8910.36 301
8911.25 284
8912.14 303
8913.04 365
8913.93 330
8914.82 320
8915.71 343
8916.60 330
8917.49 322
8918.38 317
8919.28 298
8920.17 312
8921.06 288
8921.95 325
8922.84 333
8923.73 254
8924.63 263
8925.52 276
8926.41 286
8927.30 301
8928.19 314
8929.09 312
8929.98 314
8930.87 315
8931.76 293
8932.65 286
8933.55 259
8934.44 280
8935.33 328
8936.22 339
8937.12 321
8938.01 283
8938.90 289
8939.79 244
8940.69 266
8941.58 311
8942.47 244
8943.37 285
8944.26 269
8945.15 295
8946.04 289
8946.94 286
8947.83 301
8948.72 294
8949.62 266
8950.51 263
8951.40 268
8952.30 258
8953.19 268
8954.08 244
8954.98 250
8955.87 272
8956.76 272
8957.66 273
8958.55 279
8959.44 260
8960.34 280
8961.23 294
8962.12 283
8963.02 274
8963.91 231
8964.81 236
8965.70 256
8966.59 298
8967.49 260
8968.38 256
8969.28 260
8970.17 243
8971.06 218
8971.96 224
8972.85 253
8973.75 220
8974.64 275
8975.54 277
8976.43 245
8977.32 253
8978.22 232
8979.11 247
8980.01 238
8980.90 221
8981.80 247
8982.69 238
8983.59 229
8984.48 225
8985.38 244
8986.27 264
8987.17 225
8988.06 251
8988.96 274
8989.85 232
8990.75 212
8991.64 234
8992.54 219
8993.43 221
8994.33 249
8995.22 243
8996.12 207
8997.01 225
8997.91 251
8998.81 237
8999.70 228
9000.60 244
9001.49 243
9002.39 183
9003.28 227
9004.18 233
9005.08 218
9005.97 237
9006.87 220
9007.76 244
9008.66 246
9009.56 224
9010.45 222
9011.35 233
9012.24 220
9013.14 210
9014.04 211
9014.93 250
9015.83 240
9016.73 217
9017.62 262
9018.52 242
9019.42 244
9020.31 213
9021.21 231
9022.11 210
9023.00 208
9023.90 213
9024.80 249
9025.69 240
9026.59 234
9027.49 248
9028.38 251
9029.28 217
9030.18 214
9031.08 247
9031.97 252
9032.87 217
9033.77 186
9034.66 209
9035.56 262
9036.46 263
9037.36 210
9038.25 192
9039.15 199
9040.05 205
9040.95 194
9041.85 246
9042.74 221
9043.64 211
9044.54 216
9045.44 194
9046.33 199
9047.23 238
9048.13 208
9049.03 226
9049.93 231
9050.82 196
9051.72 217
9052.62 204
9053.52 190
9054.42 205
9055.32 199
9056.21 200
9057.11 230
9058.01 224
9058.91 212
9059.81 217
9060.71 202
9061.61 189
9062.50 179
9063.40 221
9064.30 229
9065.20 219
9066.10 219
9067.00 211
9067.90 183
9068.80 201
9069.70 214
9070.60 220
9071.49 188
9072.39 185
9073.29 160
9074.19 190
9075.09 243
9075.99 223
9076.89 195
9077.79 207
9078.69 203
9079.59 184
9080.49 185
9081.39 221
9082.29 216
9083.19 177
9084.09 191
9084.99 211
9085.89 167
9086.79 176
9087.69 201
9088.59 180
9089.49 184
9090.39 181
9091.29 190
9092.19 217
9093.09 171
9093.99 159
9094.89 169
9095.79 200
9096.69 211
9097.59 236
9098.49 191
9099.39 200
9100.29 212
9101.19 222
9102.09 185
9102.99 178
9103.90 200
9104.80 217
9105.70 200
9106.60 208
9107.50 197
9108.40 210
9109.30 191
9110.20 245
9111.10 207
9112.00 205
9112.91 211
9113.81 199
9114.71 189
9115.61 180
9116.51 176
9117.41 180
9118.31 185
9119.22 203
9120.12 200
9121.02 194
9121.92 202
9122.82 191
9123.72 184
9124.63 186
9125.53 207
9126.43 194
9127.33 193
9128.23 185
9129.14 204
9130.04 199
9130.94 200
9131.84 156
9132.74 171
9133.65 199
9134.55 217
9135.45 205
9136.35 224
9137.26 190
9138.16 192
9139.06 177
9139.96 175
9140.87 195
9141.77 184
9142.67 177
9143.57 215
9144.48 204
9145.38 197
9146.28 231
9147.19 214
9148.09 208
9148.99 242
9149.90 215
9150.80 196
9151.70 181
9152.60 192
9153.51 219
9154.41 209
9155.31 209
9156.22 204
9157.12 194
9158.02 216
9158.93 228
9159.83 214
9160.74 164
9161.64 190
9162.54 203
9163.45 204
9164.35 204
9165.25 216
9166.16 214
9167.06 211
9167.97 219
9168.87 226
9169.77 201
9170.68 190
9171.58 182
9172.49 159
9173.39 180
9174.30 208
9175.20 214
9176.10 202
9177.01 181
9177.91 194
9178.82 189
9179.72 184
9180.63 156
9181.53 151
9182.44 161
9183.34 186
9184.25 188
9185.15 210
9186.05 211
9186.96 185
9187.86 172
9188.77 177
9189.67 182
9190.58 191
9191.48 193
9192.39 209
9193.30 193
9194.20 177
9195.11 194
9196.01 210
9196.92 204
9197.82 201
9198.73 166
9199.63 183
9200.54 185
9201.44 161
9202.35 216
9203.26 189
9204.16 193
9205.07 211
9205.97 234
9206.88 209
9207.78 197
9208.69 209
9209.60 229
9210.50 195
9211.41 210
9212.32 239
9213.22 208
9214.13 216
9215.03 195
9215.94 209
9216.85 181
9217.75 177
9218.66 192
9219.57 161
9220.47 174
9221.38 180
9222.29 187
9223.19 165
9224.10 189
9225.01 185
9225.91 181
9226.82 142
9227.73 176
9228.63 179
9229.54 177
9230.45 191
9231.36 193
9232.26 183
9233.17 180
9234.08 198
9234.98 214
9235.89 215
9236.80 196
9237.71 193
9238.61 209
9239.52 216
9240.43 196
9241.34 195
9242.24 194
9243.15 169
9244.06 165
9244.97 171
9245.87 194
9246.78 185
9247.69 201
9248.60 197
9249.51 189
9250.41 190
9251.32 160
9252.23 193
9253.14 162
9254.05 149
9254.96 165
9255.86 143
9256.77 169
9257.68 194
9258.59 183
9259.50 194
9260.41 194
9261.31 196
9262.22 167
9263.13 188
9264.04 181
9264.95 178
9265.86 164
9266.77 174
9267.68 167
9268.58 188
9269.49 184
9270.40 181
9271.31 198
9272.22 199
9273.13 176
9274.04 173
9274.95 184
9275.86 205
9276.77 207
9277.68 206
9278.59 217
9279.50 193
9280.40 192
9281.31 179
9282.22 229
9283.13 202
9284.04 214
9284.95 183
9285.86 235
9286.77 232
9287.68 221
9288.59 165
9289.50 180
9290.41 169
9291.32 200
9292.23 182
9293.14 198
9294.05 150
9294.96 173
9295.87 194
9296.78 165
9297.69 169
9298.60 199
9299.52 209
9300.43 174
9301.34 178
9302.25 193
9303.16 185
9304.07 176
9304.98 169
9305.89 177
9306.80 171
9307.71 171
9308.62 199
9309.53 184
9310.44 177
9311.36 182
9312.27 199
9313.18 197
9314.09 198
9315.00 174
9315.91 199
9316.82 217
9317.73 213
9318.64 168
9319.56 181
9320.47 222
9321.38 179
9322.29 179
9323.20 161
9324.11 199
9325.03 172
9325.94 156
9326.85 175
9327.76 207
9328.67 220
9329.59 166
9330.50 171
9331.41 168
9332.32 191
9333.23 200
9334.15 165
9335.06 201
9335.97 216
9336.88 173
9337.79 176
9338.71 205
9339.62 182
9340.53 140
9341.44 135
9342.36 182
9343.27 175
9344.18 174
9345.09 162
9346.01 203
9346.92 180
9347.83 165
9348.75 156
9349.66 169
9350.57 162
9351.48 190
9352.40 184
9353.31 183
9354.22 202
9355.14 191
9356.05 191
9356.96 189
9357.88 173
9358.79 156
9359.70 190
9360.62 210
9361.53 218
9362.44 166
9363.36 188
9364.27 192
9365.19 179
9366.10 165
9367.01 178
9367.93 188
9368.84 194
9369.75 221
9370.67 198
9371.58 198
9372.50 177
9373.41 199
9374.32 183
9375.24 193
9376.15 171
9377.07 175
9377.98 164
9378.90 171
9379.81 141
9380.72 180
9381.64 186
9382.55 149
9383.47 162
9384.38 192
9385.30 190
9386.21 210
9387.13 179
9388.04 188
9388.96 166
9389.87 200
9390.79 188
9391.70 157
9392.62 183
9393.53 177
9394.45 181
9395.36 169
9396.28 169
9397.19 186
9398.11 166
9399.02 185
9399.94 211
9400.85 186
9401.77 126
9402.68 171
9403.60 197
9404.52 195
9405.43 165
9406.35 180
9407.26 176
9408.18 179
9409.09 202
9410.01 192
9410.93 207
9411.84 236
9412.76 201
9413.67 199
9414.59 201
9415.51 180
9416.42 170
9417.34 179
9418.26 201
9419.17 154
9420.09 158
9421.00 174
9421.92 179
9422.84 184
9423.75 192
9424.67 158
9425.59 166
9426.50 192
9427.42 192
9428.34 170
9429.25 164
9430.17 186
9431.09 184
9432.00 189
9432.92 218
9433.84 194
9434.76 205
9435.67 194
9436.59 183
9437.51 170
9438.42 159
9439.34 180
9440.26 173
9441.18 160
9442.09 213
9443.01 226
9443.93 169
9444.85 193
9445.76 198
9446.68 166
9447.60 192
9448.52 192
9449.43 165
9450.35 180
9451.27 205
9452.19 220
9453.11 218
9454.02 191
9454.94 229
9455.86 219
9456.78 177
9457.70 195
9458.62 175
9459.53 182
9460.45 176
9461.37 202
9462.29 207
9463.21 164
9464.13 181
9465.04 196
9465.96 178
9466.88 175
9467.80 170
9468.72 180
9469.64 176
9470.56 169
9471.48 184
9472.39 168
9473.31 186
9474.23 157
9475.15 219
9476.07 151
9476.99 181
9477.91 206
9478.83 208
9479.75 193
9480.67 173
9481.59 156
9482.51 179
9483.42 203
9484.34 171
9485.26 159
9486.18 163
9487.10 174
9488.02 188
9488.94 191
9489.86 190
9490.78 186
9491.70 168
9492.62 206
9493.54 178
9494.46 188
9495.38 193
9496.30 197
9497.22 158
9498.14 180
9499.06 155
9499.98 176
9500.90 183
9501.82 185
9502.74 221
9503.66 195
9504.58 189
9505.50 230
9506.43 213
9507.35 162
9508.27 212
9509.19 185
9510.11 182
9511.03 219
9511.95 222
9512.87 186
9513.79 175
9514.71 200
9515.63 208
9516.55 196
9517.48 208
9518.40 210
9519.32 229
9520.24 207
9521.16 224
9522.08 233
9523.00 206
9523.92 192
9524.85 193
9525.77 228
9526.69 214
9527.61 197
9528.53 182
9529.45 173
9530.38 179
9531.30 172
9532.22 176
9533.14 189
9534.06 182
9534.98 186
9535.91 206
9536.83 187
9537.75 190
9538.67 199
9539.60 209
9540.52 206
9541.44 182
9542.36 178
9543.28 157
9544.21 164
9545.13 178
9546.05 183
9546.97 207
9547.90 205
9548.82 242
9549.74 213
9550.66 192
9551.59 188
9552.51 224
9553.43 221
9554.36 169
9555.28 188
9556.20 152
9557.13 166
9558.05 168
9558.97 180
9559.89 149
9560.82 202
9561.74 199
9562.66 188
9563.59 192
9564.51 213
9565.43 206
9566.36 210
9567.28 200
9568.20 207
9569.13 184
9570.05 205
9570.98 210
9571.90 197
9572.82 203
9573.75 209
9574.67 154
9575.60 165
9576.52 190
9577.44 168
9578.37 195
9579.29 184
9580.22 207
9581.14 188
9582.06 173
9582.99 191
9583.91 202
9584.84 185
9585.76 196
9586.69 191
9587.61 230
9588.53 216
9589.46 162
9590.38 188
9591.31 203
9592.23 199
9593.16 180
9594.08 231
9595.01 172
9595.93 157
9596.86 202
9597.78 177
9598.71 172
9599.63 176
9600.56 161
9601.48 180
9602.41 188
9603.33 189
9604.26 203
9605.18 187
9606.11 201
9607.03 214
9607.96 229
9608.89 194
9609.81 167
9610.74 215
9611.66 217
9612.59 212
9613.51 219
9614.44 238
9615.37 243
9616.29 247
9617.22 195
9618.14 190
9619.07 220
9620.00 200
9620.92 179
9621.85 193
9622.77 217
9623.70 217
9624.63 223
9625.55 182
9626.48 208
9627.41 216
9628.33 211
9629.26 196
9630.19 231
9631.11 186
9632.04 217
9632.97 232
9633.89 194
9634.82 201
9635.75 185
9636.67 159
9637.60 198
9638.53 200
9639.45 184
9640.38 213
9641.31 192
9642.23 208
9643.16 224
9644.09 185
9645.02 223
9645.94 254
9646.87 201
9647.80 194
9648.73 209
9649.65 182
9650.58 212
9651.51 209
9652.44 244
9653.36 235
9654.29 249
9655.22 215
9656.15 195
9657.08 220
9658.00 198
9658.93 229
9659.86 243
9660.79 211
9661.72 200
9662.64 192
9663.57 217
9664.50 244
9665.43 231
9666.36 219
9667.28 202
9668.21 209
9669.14 178
9670.07 192
9671.00 214
9671.93 229
9672.86 222
9673.78 209
9674.71 225
9675.64 232
9676.57 225
9677.50 199
9678.43 222
9679.36 198
9680.29 208
9681.21 206
9682.14 210
9683.07 222
9684.00 242
9684.93 208
9685.86 208
9686.79 188
9687.72 221
9688.65 190
9689.58 212
9690.51 203
9691.44 226
9692.37 231
9693.30 225
9694.23 184
9695.16 182
9696.09 230
9697.02 207
9697.94 253
9698.87 225
9699.80 242
9700.73 249
9701.66 252
9702.59 208
9703.52 244
9704.45 247
9705.39 243
9706.32 210
9707.25 222
9708.18 209
9709.11 240
9710.04 224
9710.97 230
9711.90 240
9712.83 231
9713.76 234
9714.69 232
9715.62 214
9716.55 206
9717.48 220
9718.41 198
9719.34 248
9720.27 232
9721.21 240
9722.14 224
9723.07 207
9724.00 194
9724.93 214
9725.86 202
9726.79 183
9727.72 211
9728.65 204
9729.59 203
9730.52 198
9731.45 176
9732.38 170
9733.31 205
9734.24 231
9735.17 214
9736.11 238
9737.04 200
9737.97 238
9738.90 244
9739.83 226
9740.77 237
9741.70 209
9742.63 192
9743.56 229
9744.49 231
9745.43 229
9746.36 210
9747.29 191
9748.22 190
9749.15 209
9750.09 212
9751.02 223
9751.95 214
9752.88 208
9753.82 229
9754.75 213
9755.68 214
9756.61 176
9757.55 172
9758.48 218
9759.41 221
9760.35 191
9761.28 177
9762.21 194
9763.14 204
9764.08 178
9765.01 180
9765.94 205
9766.88 212
9767.81 212
9768.74 186
9769.68 223
9770.61 201
9771.54 207
9772.48 195
9773.41 199
9774.34 176
9775.28 206
9776.21 212
9777.14 197
9778.08 184
9779.01 173
9779.94 172
9780.88 204
9781.81 200
9782.75 193
9783.68 192
9784.61 209
9785.55 211
9786.48 171
9787.42 203
9788.35 218
9789.28 206
9790.22 165
9791.15 183
9792.09 200
9793.02 180
9793.96 224
9794.89 232
9795.83 178
9796.76 154
9797.69 169
9798.63 215
9799.56 197
9800.50 186
9801.43 193
9802.37 202
9803.30 220
9804.24 207
9805.17 198
9806.11 161
9807.04 210
9807.98 181
9808.91 174
9809.85 171
9810.78 152
9811.72 179
9812.65 161
9813.59 152
9814.53 196
9815.46 218
9816.40 186
9817.33 263
9818.27 181
9819.20 179
9820.14 160
9821.07 168
9822.01 158
9822.95 167
9823.88 188
9824.82 185
9825.75 191
9826.69 164
9827.63 179
9828.56 166
9829.50 195
9830.43 178
9831.37 186
9832.31 170
9833.24 154
9834.18 152
9835.12 161
9836.05 135
9836.99 153
9837.93 182
9838.86 175
9839.80 175
9840.73 190
9841.67 172
9842.61 159
9843.55 178
9844.48 153
9845.42 187
9846.36 171
9847.29 166
9848.23 157
9849.17 166
9850.10 164
9851.04 186
9851.98 142
9852.92 159
9853.85 147
9854.79 158
9855.73 141
9856.67 169
9857.60 172
9858.54 186
9859.48 196
9860.42 168
9861.35 174
9862.29 196
9863.23 199
9864.17 178
9865.10 160
9866.04 156
9866.98 185
9867.92 235
9868.86 163
9869.79 165
9870.73 170
9871.67 212
9872.61 191
9873.55 175
9874.48 160
9875.42 170
9876.36 172
9877.30 176
9878.24 165
9879.18 176
9880.12 154
9881.05 162
9881.99 150
9882.93 144
9883.87 154
9884.81 129
9885.75 143
9886.69 159
9887.63 170
9888.56 158
9889.50 170
9890.44 165
9891.38 172
9892.32 165
9893.26 174
9894.20 169
9895.14 182
9896.08 145
9897.02 146
9897.96 124
9898.90 146
9899.84 158
9900.77 145
9901.71 176
9902.65 159
9903.59 178
9904.53 188
9905.47 162
9906.41 139
9907.35 170
9908.29 183
9909.23 154
9910.17 180
9911.11 167
9912.05 155
9912.99 134
9913.93 153
9914.87 191
9915.81 191
9916.75 152
9917.69 156
9918.63 172
9919.57 163
9920.52 145
9921.46 155
9922.40 176
9923.34 196
9924.28 152
9925.22 170
9926.16 193
9927.10 154
9928.04 148
9928.98 150
9929.92 175
9930.86 205
9931.80 206
9932.75 166
9933.69 192
9934.63 166
9935.57 204
9936.51 187
9937.45 147
9938.39 144
9939.33 134
9940.28 141
9941.22 165
9942.16 165
9943.10 161
9944.04 131
9944.98 135
9945.92 165
9946.87 149
9947.81 126
9948.75 135
9949.69 145
9950.63 172
9951.58 191
9952.52 166
9953.46 144
9954.40 143
9955.34 153
9956.29 172
9957.23 143
9958.17 135
9959.11 139
9960.06 160
9961.00 160
9961.94 146
9962.88 147
9963.83 147
9964.77 152
9965.71 171
9966.65 173
9967.60 172
9968.54 184
9969.48 176
9970.42 170
9971.37 174
9972.31 150
9973.25 152
9974.20 155
9975.14 136
9976.08 142
9977.03 144
9977.97 143
9978.91 159
9979.86 145
9980.80 143
9981.74 145
9982.69 148
9983.63 177
9984.57 144
9985.52 121
9986.46 109
9987.40 139
9988.35 168
9989.29 131
9990.23 108
9991.18 114
9992.12 144
9993.07 154
9994.01 178
9994.95 169
9995.90 187
9996.84 124
9997.79 146
9998.73 159
9999.67 153
10000.62 151
10001.56 166
10002.51 155
10003.45 164
10004.40 174
10005.34 169
10006.29 149
10007.23 131
10008.17 159
10009.12 146
10010.06 147
10011.01 118
10011.95 140
10012.90 129
10013.84 133
10014.79 145
10015.73 145
10016.68 137
10017.62 150
10018.57 136
10019.51 137
10020.46 146
10021.40 166
10022.35 165
10023.29 129
10024.24 149
10025.19 166
10026.13 159
10027.08 133
10028.02 154
10028.97 131
10029.91 165
10030.86 152
10031.80 158
10032.75 151
10033.70 146
10034.64 116
10035.59 120
10036.53 135
10037.48 144
10038.43 126
10039.37 150
10040.32 162
10041.26 153
10042.21 151
10043.16 138
10044.10 153
10045.05 155
10046.00 162
10046.94 126
10047.89 140
10048.84 165
10049.78 151
10050.73 156
10051.68 119
10052.62 128
10053.57 123
10054.52 135
10055.46 169
10056.41 172
10057.36 161
10058.30 135
10059.25 124
10060.20 127
10061.15 170
10062.09 162
10063.04 145
10063.99 149
10064.93 179
10065.88 159
10066.83 154
10067.78 169
10068.72 156
10069.67 144
10070.62 134
10071.57 144
10072.51 161
10073.46 181
10074.41 182
10075.36 134
10076.31 141
10077.25 149
10078.20 122
10079.15 144
10080.10 128
10081.05 121
10081.99 118
10082.94 143
10083.89 158
10084.84 165
10085.79 164
10086.74 123
10087.68 121
10088.63 121
10089.58 111
10090.53 143
10091.48 163
10092.43 147
10093.37 138
10094.32 134
10095.27 144
10096.22 140
10097.17 118
10098.12 139
10099.07 150
10100.02 104
10100.97 118
10101.91 141
10102.86 108
10103.81 121
10104.76 148
10105.71 161
10106.66 140
10107.61 131
10108.56 132
10109.51 148
10110.46 116
10111.41 130
10112.36 129
10113.31 134
10114.26 165
10115.21 124
10116.16 157
10117.11 155
10118.06 158
10119.01 140
10119.96 112
10120.91 168
10121.86 126
10122.81 135
10123.76 146
10124.71 170
10125.66 113
10126.61 120
10127.56 155
10128.51 126
10129.46 148
10130.41 136
10131.36 144
10132.31 133
10133.26 133
10134.21 145
10135.16 150
10136.11 165
10137.06 165
10138.01 141
10138.96 144
10139.91 123
10140.86 147
10141.82 162
10142.77 165
10143.72 153
10144.67 154
10145.62 158
10146.57 105
10147.52 163
10148.47 172
10149.42 175
10150.38 142
10151.33 117
10152.28 165
10153.23 144
10154.18 165
10155.13 145
10156.09 122
10157.04 116
10157.99 130
10158.94 129
10159.89 161
10160.84 119
10161.80 110
10162.75 120
10163.70 152
10164.65 157
10165.60 125
10166.56 154
10167.51 132
10168.46 126
10169.41 138
10170.36 132
10171.32 140
10172.27 158
10173.22 97
10174.17 98
10175.13 138
10176.08 123
10177.03 133
10177.98 118
10178.94 144
10179.89 141
10180.84 180
10181.80 153
10182.75 140
10183.70 152
10184.65 177
10185.61 177
10186.56 149
10187.51 160
10188.47 167
10189.42 174
10190.37 149
10191.33 147
10192.28 156
10193.23 133
10194.19 162
10195.14 189
10196.09 183
10197.05 178
10198.00 172
10198.95 155
10199.91 140
10200.86 176
10201.82 166
10202.77 200
10203.72 138
10204.68 153
10205.63 155
10206.58 164
10207.54 172
10208.49 150
10209.45 165
10210.40 156
10211.36 167
10212.31 164
10213.26 169
10214.22 180
10215.17 161
10216.13 173
10217.08 173
10218.04 146
10218.99 142
10219.94 140
10220.90 167
10221.85 184
10222.81 147
10223.76 148
10224.72 158
10225.67 143
10226.63 166
10227.58 156
10228.54 148
10229.49 156
10230.45 168
10231.40 142
10232.36 138
10233.31 165
10234.27 159
10235.22 147
10236.18 130
10237.14 147
10238.09 136
10239.05 177
10240.00 170
10240.96 170
10241.91 171
10242.87 151
10243.82 168
10244.78 156
10245.74 158
10246.69 148
10247.65 159
10248.60 149
10249.56 166
10250.52 163
10251.47 143
10252.43 131
10253.38 149
10254.34 162
10255.30 136
10256.25 135
10257.21 140
10258.17 159
10259.12 134
10260.08 164
10261.04 144
10261.99 135
10262.95 134
10263.91 141
10264.86 134
10265.82 114
10266.78 154
10267.73 116
10268.69 106
10269.65 152
10270.60 127
10271.56 144
10272.52 181
10273.47 152
10274.43 137
10275.39 145
10276.35 153
10277.30 152
10278.26 127
10279.22 120
10280.18 114
10281.13 120
10282.09 120
10283.05 135
10284.01 134
10284.96 132
10285.92 136
10286.88 132
10287.84 142
10288.79 136
10289.75 125
10290.71 146
10291.67 124
10292.63 128
10293.58 135
10294.54 140
10295.50 119
10296.46 135
10297.42 151
10298.38 142
10299.33 143
10300.29 139
10301.25 167
10302.21 127
10303.17 127
10304.13 132
10305.08 136
10306.04 140
10307.00 120
10307.96 128
10308.92 115
10309.88 124
10310.84 164
10311.80 158
10312.75 114
10313.71 115
10314.67 152
10315.63 153
10316.59 139
10317.55 136
10318.51 125
10319.47 135
10320.43 146
10321.39 127
10322.35 142
10323.31 141
10324.27 140
10325.23 158
10326.18 136
10327.14 136
10328.10 145
10329.06 160
10330.02 157
10330.98 127
10331.94 138
10332.90 126
10333.86 124
10334.82 135
10335.78 119
10336.74 117
10337.70 112
10338.66 137
10339.62 147
10340.58 125
10341.54 158
10342.50 131
10343.46 107
10344.43 135
10345.39 144
10346.35 146
10347.31 128
10348.27 136
10349.23 118
10350.19 141
10351.15 165
10352.11 156
10353.07 143
10354.03 132
10354.99 138
10355.95 118
10356.91 99
10357.88 115
10358.84 150
10359.80 135
10360.76 129
10361.72 121
10362.68 135
10363.64 119
10364.60 118
10365.57 128
10366.53 116
10367.49 133
10368.45 131
10369.41 136
10370.37 161
10371.34 120
10372.30 117
10373.26 135
10374.22 151
10375.18 118
10376.14 112
10377.11 132
10378.07 146
10379.03 172
10379.99 115
10380.95 126
10381.92 117
10382.88 134
10383.84 128
10384.80 127
10385.77 132
10386.73 133
10387.69 138
10388.65 135
10389.62 149
10390.58 156
10391.54 121
10392.50 123
10393.47 108
10394.43 116
10395.39 101
10396.35 138
10397.32 133
10398.28 115
10399.24 126
10400.21 99
10401.17 121
10402.13 114
10403.10 123
10404.06 127
10405.02 139
10405.99 124
10406.95 137
10407.91 143
10408.88 138
10409.84 128
10410.80 135
10411.77 125
10412.73 135
10413.69 143
10414.66 137
10415.62 148
10416.58 131
10417.55 155
10418.51 126
10419.48 152
10420.44 132
10421.40 119
10422.37 131
10423.33 153
10424.30 132
10425.26 145
10426.23 177
10427.19 142
10428.15 113
10429.12 131
10430.08 158
10431.05 166
10432.01 144
10432.98 143
10433.94 123
10434.91 141
10435.87 158
10436.83 146
10437.80 120
10438.76 127
10439.73 113
10440.69 118
10441.66 103
10442.62 112
10443.59 131
10444.55 163
10445.52 123
10446.48 110
10447.45 130
10448.41 118
10449.38 130
10450.35 136
10451.31 113
10452.28 105
10453.24 134
10454.21 176
10455.17 182
10456.14 119
10457.10 140
10458.07 143
10459.04 114
10460.00 134
10460.97 136
10461.93 128
10462.90 119
10463.87 107
10464.83 90
10465.80 75
10466.76 126
10467.73 137
10468.70 150
10469.66 149
10470.63 119
10471.59 164
10472.56 171
10473.53 135
10474.49 128
10475.46 134
10476.43 121
10477.39 135
10478.36 139
10479.33 148
10480.29 155
10481.26 102
10482.23 126
10483.19 150
10484.16 131
10485.13 118
10486.09 126
10487.06 122
10488.03 142
10489.00 133
10489.96 108
10490.93 133
10491.90 123
10492.87 143
10493.83 118
10494.80 113
10495.77 133
10496.73 143
10497.70 121
10498.67 144
10499.64 129
10500.61 123
10501.57 149
10502.54 139
10503.51 144
10504.48 123
10505.44 146
10506.41 133
10507.38 114
10508.35 138
10509.32 113
10510.28 117
10511.25 157
10512.22 132
10513.19 117
10514.16 139
10515.13 126
10516.09 125
10517.06 106
10518.03 105
10519.00 146
10519.97 147
10520.94 144
10521.91 140
10522.87 147
10523.84 132
10524.81 122
10525.78 156
10526.75 137
10527.72 119
10528.69 155
10529.66 140
10530.63 116
10531.59 130
10532.56 109
10533.53 122
10534.50 117
10535.47 144
10536.44 118
10537.41 121
10538.38 165
10539.35 186
10540.32 136
10541.29 116
10542.26 132
10543.23 131
10544.20 112
10545.17 137
10546.14 146
10547.11 111
10548.08 138
10549.05 150
10550.02 143
10550.99 116
10551.96 132
10552.93 135
10553.90 127
10554.87 120
10555.84 127
10556.81 152
10557.78 129
10558.75 104
10559.72 146
10560.69 114
10561.66 129
10562.63 107
10563.60 117
10564.57 142
10565.54 152
10566.51 135
10567.48 151
10568.45 130
10569.42 132
10570.40 127
10571.37 109
10572.34 129
10573.31 128
10574.28 129
10575.25 139
10576.22 127
10577.19 118
10578.16 136
10579.14 131
10580.11 151
10581.08 98
10582.05 115
10583.02 112
10583.99 125
10584.96 146
10585.94 129
10586.91 131
10587.88 133
10588.85 136
10589.82 123
10590.79 138
10591.77 120
10592.74 126
10593.71 132
10594.68 120
10595.65 134
10596.63 162
10597.60 123
10598.57 137
10599.54 132
10600.52 141
10601.49 130
10602.46 137
10603.43 135
10604.41 141
10605.38 140
10606.35 114
10607.32 127
10608.30 141
10609.27 153
10610.24 141
10611.21 126
10612.19 130
10613.16 123
10614.13 134
10615.11 115
10616.08 134
10617.05 150
10618.02 149
10619.00 104
10619.97 136
10620.94 123
10621.92 105
10622.89 119
10623.86 116
10624.84 137
10625.81 123
10626.78 125
10627.76 151
10628.73 157
10629.71 154
10630.68 147
10631.65 141
10632.63 117
10633.60 133
10634.57 157
10635.55 132
10636.52 115
10637.50 124
10638.47 126
10639.44 129
10640.42 130
10641.39 125
10642.37 104
10643.34 139
10644.31 116
10645.29 124
10646.26 137
10647.24 115
10648.21 143
10649.19 149
10650.16 128
10651.14 129
10652.11 132
10653.09 114
10654.06 122
10655.04 132
10656.01 131
10656.98 105
10657.96 111
10658.93 96
10659.91 105
10660.88 134
10661.86 98
10662.84 118
10663.81 111
10664.79 133
10665.76 131
10666.74 106
10667.71 97
10668.69 100
10669.66 127
10670.64 119
10671.61 131
10672.59 129
10673.56 126
10674.54 112
10675.52 126
10676.49 106
10677.47 103
10678.44 118
10679.42 100
10680.40 105
10681.37 116
10682.35 121
10683.32 152
10684.30 128
10685.28 138
10686.25 107
10687.23 92
10688.20 127
10689.18 125
10690.16 123
10691.13 113
10692.11 82
10693.09 110
10694.06 123
10695.04 128
10696.02 149
10696.99 120
10697.97 122
10698.95 109
10699.92 112
10700.90 139
10701.88 110
10702.85 111
10703.83 131
10704.81 126
10705.79 114
10706.76 137
10707.74 136
10708.72 126
10709.70 127
10710.67 112
10711.65 133
10712.63 112
10713.60 129
10714.58 138
10715.56 112
10716.54 112
10717.52 130
10718.49 132
10719.47 132
10720.45 128
10721.43 135
10722.40 106
10723.38 118
10724.36 127
10725.34 145
10726.32 116
10727.29 127
10728.27 139
10729.25 138
10730.23 135
10731.21 106
10732.19 114
10733.16 113
10734.14 120
10735.12 171
10736.10 141
10737.08 144
10738.06 146
10739.03 128
10740.01 124
10740.99 133
10741.97 123
10742.95 115
10743.93 104
10744.91 121
10745.89 112
10746.87 101
10747.84 106
10748.82 116
10749.80 132
10750.78 120
10751.76 104
10752.74 86
10753.72 101
10754.70 98
10755.68 110
10756.66 114
10757.64 142
10758.62 127
10759.60 154
10760.58 119
10761.56 131
10762.54 119
10763.52 115
10764.50 122
10765.48 118
10766.45 113
10767.43 114
10768.41 122
10769.39 149
10770.38 143
10771.36 129
10772.34 118
10773.32 140
10774.30 109
10775.28 138
10776.26 143
10777.24 127
10778.22 107
10779.20 105
10780.18 122
10781.16 122
10782.14 122
10783.12 109
10784.10 101
10785.08 107
10786.06 130
10787.04 129
10788.02 160
10789.00 143
10789.99 120
10790.97 97
10791.95 109
10792.93 146
10793.91 169
10794.89 165
10795.87 122
10796.85 122
10797.84 130
10798.82 153
10799.80 108
10800.78 128
10801.76 118
10802.74 125
10803.72 137
10804.71 120
10805.69 146
10806.67 150
10807.65 116
10808.63 125
10809.61 121
10810.60 138
10811.58 121
10812.56 112
10813.54 118
10814.52 154
10815.51 108
10816.49 127
10817.47 125
10818.45 102
10819.44 123
10820.42 139
10821.40 140
10822.38 119
10823.37 102
10824.35 117
10825.33 103
10826.31 129
10827.30 127
10828.28 156
10829.26 137
10830.24 136
10831.23 151
10832.21 95
10833.19 116
10834.18 131
10835.16 154
10836.14 136
10837.13 134
10838.11 106
10839.09 116
10840.07 116
10841.06 101
10842.04 151
10843.02 146
10844.01 127
10844.99 133
10845.98 122
10846.96 134
10847.94 119
10848.93 112
10849.91 107
10850.89 139
10851.88 163
10852.86 125
10853.84 135
10854.83 119
10855.81 128
10856.80 127
10857.78 136
10858.77 135
10859.75 135
10860.73 118
10861.72 138
10862.70 121
10863.69 108
10864.67 121
10865.66 117
10866.64 128
10867.62 119
10868.61 138
10869.59 123
10870.58 117
10871.56 128
10872.55 131
10873.53 135
10874.52 159
10875.50 158
10876.49 127
10877.47 131
10878.46 140
10879.44 142
10880.43 130
10881.41 128
10882.40 170
10883.38 149
10884.37 112
10885.35 138
10886.34 141
10887.32 137
10888.31 127
10889.29 128
10890.28 121
10891.27 145
10892.25 143
10893.24 125
10894.22 143
10895.21 128
10896.19 151
10897.18 137
10898.17 131
10899.15 133
10900.14 132
10901.12 147
10902.11 143
10903.10 138
10904.08 127
10905.07 158
10906.05 186
10907.04 176
10908.03 140
10909.01 138
10910.00 134
10910.99 164
10911.97 138
10912.96 131
10913.95 135
10914.93 152
10915.92 160
10916.91 153
10917.89 142
10918.88 155
10919.87 152
10920.85 143
10921.84 128
10922.83 123
10923.81 146
10924.80 157
10925.79 151
10926.78 117
10927.76 137
10928.75 137
10929.74 147
10930.73 147
10931.71 138
10932.70 144
10933.69 170
10934.68 138
10935.66 167
10936.65 157
10937.64 159
10938.63 140
10939.61 147
10940.60 154
10941.59 154
10942.58 153
10943.57 165
10944.55 136
10945.54 149
10946.53 152
10947.52 157
10948.51 150
10949.49 161
10950.48 154
10951.47 161
10952.46 145
10953.45 147
10954.44 127
10955.42 138
10956.41 140
10957.40 185
10958.39 163
10959.38 167
10960.37 176
10961.36 201
10962.34 173
10963.33 182
10964.32 186
10965.31 176
10966.30 148
10967.29 179
10968.28 145
10969.27 158
10970.26 168
10971.25 168
10972.24 161
10973.22 145
10974.21 153
10975.20 135
10976.19 145
10977.18 187
10978.17 162
10979.16 173
10980.15 159
10981.14 151
10982.13 169
10983.12 162
10984.11 151
10985.10 170
10986.09 130
10987.08 147
10988.07 160
10989.06 153
10990.05 172
10991.04 122
10992.03 153
10993.02 141
10994.01 139
10995.00 181
10995.99 143
10996.98 136
10997.97 139
10998.96 155
10999.95 163
11000.94 200
11001.93 188
11002.92 181
11003.92 195
11004.91 185
11005.90 194
11006.89 180
11007.88 195
11008.87 181
11009.86 228
11010.85 161
11011.84 154
11012.83 141
11013.82 168
11014.82 162
11015.81 165
11016.80 131
11017.79 166
11018.78 135
11019.77 137
11020.76 144
11021.76 160
11022.75 168
11023.74 145
11024.73 168
11025.72 164
11026.71 176
11027.70 162
11028.70 146
11029.69 128
11030.68 146
11031.67 172
11032.66 142
11033.66 134
11034.65 131
11035.64 151
11036.63 161
11037.62 164
11038.62 160
11039.61 165
11040.60 159
11041.59 185
11042.59 195
11043.58 170
11044.57 184
11045.56 146
11046.56 147
11047.55 201
11048.54 156
11049.53 157
11050.53 124
11051.52 113
11052.51 120
11053.51 114
11054.50 117
11055.49 134
11056.49 144
11057.48 168
11058.47 148
11059.46 160
11060.46 152
11061.45 185
11062.44 149
11063.44 166
11064.43 186
11065.42 147
11066.42 137
11067.41 173
11068.41 146
11069.40 149
11070.39 150
11071.39 129
11072.38 152
11073.37 191
11074.37 162
11075.36 164
11076.36 136
11077.35 137
11078.34 148
11079.34 157
11080.33 151
11081.33 144
11082.32 154
11083.31 138
11084.31 122
11085.30 134
11086.30 134
11087.29 131
11088.29 147
11089.28 124
11090.28 120
11091.27 132
11092.27 146
11093.26 141
11094.25 129
11095.25 111
11096.24 147
11097.24 124
11098.23 133
11099.23 145
11100.22 141
11101.22 135
11102.21 134
11103.21 150
11104.20 171
11105.20 152
11106.20 117
11107.19 127
11108.19 131
11109.18 134
11110.18 115
11111.17 129
11112.17 123
11113.16 111
11114.16 135
11115.15 128
11116.15 135
11117.15 160
11118.14 162
11119.14 155
11120.13 169
11121.13 155
11122.13 150
11123.12 139
11124.12 159
11125.11 147
11126.11 123
11127.11 128
11128.10 143
11129.10 149
11130.10 127
11131.09 117
11132.09 143
11133.09 158
11134.08 108
11135.08 138
11136.07 146
11137.07 136
11138.07 154
11139.07 147
11140.06 136
11141.06 137
11142.06 140
11143.05 114
11144.05 152
11145.05 160
11146.04 129
11147.04 109
11148.04 118
11149.04 116
11150.03 135
11151.03 137
11152.03 148
11153.02 120
11154.02 128
11155.02 163
11156.02 137
11157.01 131
11158.01 124
11159.01 115
11160.01 125
11161.01 157
11162.00 155
11163.00 143
11164.00 148
11165.00 140
11165.99 128
11166.99 135
11167.99 133
11168.99 137
11169.99 137
11170.99 129
11171.98 143
11172.98 118
11173.98 107
11174.98 114
11175.98 111
11176.98 138
11177.97 154
11178.97 148
11179.97 127
11180.97 121
11181.97 123
11182.97 159
11183.97 120
11184.96 136
11185.96 130
11186.96 128
11187.96 125
11188.96 132
11189.96 126
11190.96 172
11191.96 164
11192.96 149
11193.96 128
11194.96 147
11195.96 123
11196.95 152
11197.95 130
11198.95 113
11199.95 126
11200.95 119
11201.95 129
11202.95 130
11203.95 145
11204.95 166
11205.95 122
11206.95 116
11207.95 113
11208.95 116
11209.95 132
11210.95 165
11211.95 173
11212.95 155
11213.95 139
11214.95 141
11215.95 137
11216.95 127
11217.95 150
11218.95 143
11219.95 134
11220.95 122
11221.95 154
11222.95 120
11223.95 138
11224.95 138
11225.96 120
11226.96 143
11227.96 158
11228.96 116
11229.96 125
11230.96 145
11231.96 156
11232.96 142
11233.96 130
11234.96 136
11235.96 162
11236.97 140
11237.97 143
11238.97 131
11239.97 140
11240.97 117
11241.97 122
11242.97 128
11243.98 139
11244.98 156
11245.98 148
11246.98 131
11247.98 150
11248.98 158
11249.98 135
11250.99 166
11251.99 128
11252.99 154
11253.99 142
11254.99 136
11256.00 125
11257.00 153
11258.00 117
11259.00 122
11260.00 130
11261.01 151
11262.01 143
11263.01 153
11264.01 150
11265.02 157
11266.02 155
11267.02 153
11268.02 116
11269.03 100
11270.03 135
11271.03 126
11272.03 116
11273.04 115
11274.04 132
11275.04 154
11276.05 129
11277.05 120
11278.05 142
11279.05 128
11280.06 126
11281.06 126
11282.06 124
11283.07 99
11284.07 110
11285.07 147
11286.08 144
11287.08 140
11288.08 143
11289.09 143
11290.09 146
11291.09 142
11292.10 132
11293.10 141
11294.11 108
11295.11 127
11296.11 113
11297.12 130
11298.12 115
11299.13 123
11300.13 118
11301.13 132
11302.14 127
11303.14 137
11304.15 156
11305.15 137
11306.15 126
11307.16 114
11308.16 144
11309.17 144
11310.17 138
11311.18 132
11312.18 134
11313.18 135
11314.19 155
11315.19 168
11316.20 166
11317.20 159
11318.21 142
11319.21 154
11320.22 190
11321.22 159
11322.23 139
11323.23 146
11324.24 136
11325.24 145
11326.25 163
11327.25 153
11328.26 151
11329.26 119
11330.27 131
11331.27 105
11332.28 138
11333.29 148
11334.29 138
11335.30 139
11336.30 157
11337.31 120
11338.31 127
11339.32 136
11340.33 142
11341.33 142
11342.34 157
11343.34 160
11344.35 142
11345.35 134
11346.36 131
11347.37 146
11348.37 157
11349.38 145
11350.39 120
11351.39 131
11352.40 154
11353.40 146
11354.41 149
11355.42 127
11356.42 124
11357.43 142
11358.44 136
11359.44 130
11360.45 144
11361.46 115
11362.46 116
11363.47 135
11364.48 130
11365.48 139
11366.49 126
11367.50 128
11368.50 122
11369.51 134
11370.52 141
11371.53 122
11372.53 114
11373.54 144
11374.55 137
11375.56 126
11376.56 134
11377.57 129
11378.58 154
11379.59 158
11380.59 134
11381.60 149
11382.61 130
11383.62 158
11384.62 147
11385.63 144
11386.64 149
11387.65 128
11388.65 165
11389.66 140
11390.67 136
11391.68 133
11392.69 147
11393.69 148
11394.70 128
11395.71 146
11396.72 158
11397.73 159
11398.74 161
11399.74 170
11400.75 154
11401.76 154
11402.77 114
11403.78 150
11404.79 161
11405.80 161
11406.80 203
11407.81 165
11408.82 153
11409.83 148
11410.84 123
11411.85 122
11412.86 145
11413.87 166
11414.88 158
11415.89 130
11416.89 158
11417.90 176
11418.91 152
11419.92 156
11420.93 188
11421.94 166
11422.95 166
11423.96 140
11424.97 141
11425.98 139
11426.99 149
11428.00 152
11429.01 134
11430.02 122
11431.03 125
11432.04 153
11433.05 144
11434.06 141
11435.07 147
11436.08 164
11437.09 147
11438.10 139
11439.11 158
11440.12 130
11441.13 142
11442.14 128
11443.15 140
11444.16 164
11445.17 171
11446.18 145
11447.19 138
11448.20 137
11449.21 145
11450.22 148
11451.23 156
11452.24 137
11453.25 139
11454.27 170
11455.28 154
11456.29 160
11457.30 168
11458.31 166
11459.32 186
11460.33 179
11461.34 159
11462.35 179
11463.36 202
11464.38 158
11465.39 162
11466.40 137
11467.41 157
11468.42 143
11469.43 193
11470.44 182
11471.46 166
11472.47 165
11473.48 184
11474.49 162
11475.50 190
11476.52 151
11477.53 178
11478.54 188
11479.55 174
11480.56 167
11481.57 169
11482.59 194
11483.60 197
11484.61 190
11485.62 192
11486.64 176
11487.65 151
11488.66 164
11489.67 162
11490.69 162
11491.70 178
11492.71 163
11493.72 158
11494.74 163
11495.75 156
11496.76 202
11497.77 152
11498.79 156
11499.80 150
11500.81 177
11501.83 197
11502.84 181
11503.85 185
11504.86 193
11505.88 181
11506.89 160
11507.90 154
11508.92 200
11509.93 205
11510.94 201
11511.96 224
11512.97 211
11513.98 191
11515.00 160
11516.01 197
11517.02 210
11518.04 189
11519.05 190
11520.07 150
11521.08 185
11522.09 217
11523.11 215
11524.12 185
11525.13 226
11526.15 206
11527.16 205
11528.18 197
11529.19 201
11530.21 166
11531.22 177
11532.23 226
11533.25 238
11534.26 222
11535.28 202
11536.29 207
11537.31 192
11538.32 232
11539.34 190
11540.35 177
11541.36 182
11542.38 178
11543.39 189
11544.41 210
11545.42 206
11546.44 212
11547.45 247
11548.47 220
11549.48 212
11550.50 225
11551.51 218
11552.53 207
11553.54 221
11554.56 209
11555.57 227
11556.59 206
11557.61 219
11558.62 224
11559.64 224
11560.65 227
11561.67 224
11562.68 240
11563.70 241
11564.71 228
11565.73 262
11566.75 236
11567.76 258
11568.78 253
11569.79 249
11570.81 266
11571.83 258
11572.84 250
11573.86 268
11574.87 250
11575.89 253
11576.91 295
11577.92 274
11578.94 269
11579.96 250
11580.97 268
11581.99 264
11583.00 254
11584.02 269
11585.04 304
11586.05 314
11587.07 305
11588.09 339
11589.10 303
11590.12 292
11591.14 346
11592.16 327
11593.17 340
11594.19 349
11595.21 353
11596.22 367
11597.24 343
11598.26 307
11599.28 343
11600.29 359
11601.31 428
11602.33 424
11603.34 458
11604.36 501
11605.38 555
11606.40 630
11607.41 615
11608.43 674
11609.45 731
11610.47 658
11611.49 587
11612.50 614
11613.52 488
11614.54 435
11615.56 395
11616.58 360
11617.59 368
11618.61 357
11619.63 355
11620.65 427
11621.67 309
11622.68 287
11623.70 302
11624.72 318
11625.74 307
11626.76 288
11627.78 268
11628.79 272
11629.81 267
11630.83 272
11631.85 268
11632.87 292
11633.89 283
11634.91 275
11635.93 303
11636.94 317
11637.96 333
11638.98 324
11640.00 323
11641.02 318
11642.04 326
11643.06 340
11644.08 312
11645.10 329
11646.12 330
11647.14 376
11648.16 350
11649.17 375
11650.19 324
11651.21 314
11652.23 278
11653.25 324
11654.27 314
11655.29 285
11656.31 268
11657.33 285
11658.35 274
11659.37 259
11660.39 228
11661.41 251
11662.43 294
11663.45 248
11664.47 256
11665.49 241
11666.51 262
11667.53 280
11668.55 267
11669.57 255
11670.59 271
11671.61 280
11672.63 271
11673.65 281
11674.67 264
11675.70 297
11676.72 349
11677.74 284
11678.76 252
11679.78 249
11680.80 293
11681.82 277
11682.84 276
11683.86 282
11684.88 312
11685.90 304
11686.92 292
11687.95 296
11688.97 294
11689.99 321
11691.01 302
11692.03 300
11693.05 298
11694.07 281
11695.10 268
11696.12 259
11697.14 263
11698.16 295
11699.18 264
11700.20 274
11701.22 296
11702.25 234
11703.27 246
11704.29 273
11705.31 272
11706.33 253
11707.36 288
11708.38 272
11709.40 269
11710.42 234
11711.44 225
11712.47 257
11713.49 253
11714.51 247
11715.53 259
11716.56 236
11717.58 246
11718.60 214
11719.62 241
11720.65 217
11721.67 247
11722.69 279
11723.71 278
11724.74 231
11725.76 214
11726.78 255
11727.80 260
11728.83 279
11729.85 245
11730.87 205
11731.90 251
11732.92 244
11733.94 257
11734.97 248
11735.99 212
11737.01 241
11738.04 226
11739.06 219
11740.08 229
11741.11 204
11742.13 262
11743.15 229
11744.18 232
11745.20 183
11746.22 205
11747.25 206
11748.27 188
11749.30 204
11750.32 212
11751.34 215
11752.37 216
11753.39 199
11754.42 236
11755.44 225
11756.46 191
11757.49 199
11758.51 200
11759.54 204
11760.56 223
11761.58 216
11762.61 234
11763.63 219
11764.66 222
11765.68 214
11766.71 203
11767.73 213
11768.76 206
11769.78 200
11770.81 203
11771.83 190
11772.86 191
11773.88 181
11774.91 159
11775.93 194
11776.96 216
11777.98 221
11779.01 206
11780.03 203
11781.06 175
11782.08 166
11783.11 176
11784.13 182
11785.16 201
11786.18 231
11787.21 212
11788.23 202
11789.26 182
11790.28 184
11791.31 177
11792.34 205
11793.36 191
11794.39 183
11795.41 165
11796.44 187
11797.47 186
11798.49 205
11799.52 207
11800.54 187
11801.57 188
11802.60 174
11803.62 181
11804.65 150
11805.67 193
11806.70 192
11807.73 176
11808.75 171
11809.78 178
11810.81 179
11811.83 187
11812.86 181
11813.89 161
11814.91 131
11815.94 134
11816.97 177
11817.99 175
11819.02 166
11820.05 161
11821.07 154
11822.10 157
11823.13 146
11824.16 149
11825.18 152
11826.21 168
11827.24 154
11828.26 129
11829.29 139
11830.32 179
11831.35 171
11832.37 162
11833.40 179
11834.43 186
11835.46 227
11836.48 205
11837.51 162
11838.54 183
11839.57 170
11840.59 143
11841.62 152
11842.65 179
11843.68 201
11844.71 167
11845.73 154
11846.76 187
11847.79 175
11848.82 156
11849.85 162
11850.88 155
11851.90 161
11852.93 151
11853.96 173
11854.99 172
11856.02 188
11857.05 162
11858.07 172
11859.10 161
11860.13 191
11861.16 171
11862.19 174
11863.22 169
11864.25 151
11865.28 154
11866.30 173
11867.33 198
11868.36 203
11869.39 193
11870.42 170
11871.45 172
11872.48 166
11873.51 187
11874.54 145
11875.57 170
11876.60 155
11877.63 136
11878.65 162
11879.68 147
11880.71 148
11881.74 168
11882.77 168
11883.80 151
11884.83 186
11885.86 154
11886.89 148
11887.92 159
11888.95 156
11889.98 163
11891.01 188
11892.04 179
11893.07 175
11894.10 163
11895.13 163
11896.16 170
11897.19 162
11898.22 199
11899.25 208
11900.28 199
11901.31 195
11902.34 173
11903.38 182
11904.41 192
11905.44 178
11906.47 156
11907.50 145
11908.53 150
11909.56 193
11910.59 173
11911.62 203
11912.65 159
11913.68 174
11914.71 182
11915.75 175
11916.78 159
11917.81 211
11918.84 193
11919.87 149
11920.90 142
11921.93 173
11922.96 175
11924.00 145
11925.03 163
11926.06 150
11927.09 143
11928.12 160
11929.15 169
11930.18 150
11931.22 187
11932.25 199
11933.28 191
11934.31 182
11935.34 154
11936.38 190
11937.41 182
11938.44 205
11939.47 202
11940.50 173
11941.54 159
11942.57 154
11943.60 131
11944.63 171
11945.67 192
11946.70 164
11947.73 163
11948.76 167
11949.80 184
11950.83 189
11951.86 176
11952.89 158
11953.93 168
11954.96 160
11955.99 154
11957.02 147
11958.06 148
11959.09 144
11960.12 159
11961.16 155
11962.19 145
11963.22 164
11964.26 147
11965.29 147
11966.32 166
11967.36 142
11968.39 166
11969.42 157
11970.46 145
11971.49 156
11972.52 158
11973.56 161
11974.59 146
11975.62 138
11976.66 133
11977.69 175
11978.73 180
11979.76 196
11980.79 164
11981.83 143
11982.86 145
11983.89 173
11984.93 161
11985.96 153
11987.00 161
11988.03 161
11989.07 187
11990.10 158
11991.13 168
11992.17 136
11993.20 154
11994.24 169
11995.27 183
11996.31 166
11997.34 152
11998.38 183
11999.41 145
12000.45 164
12001.48 167
12002.51 160
12003.55 135
12004.58 151
12005.62 177
12006.65 183
12007.69 164
12008.72 152
12009.76 174
12010.80 161
12011.83 170
12012.87 166
12013.90 167
12014.94 142
12015.97 138
12017.01 168
12018.04 170
12019.08 184
12020.11 207
12021.15 176
12022.19 178
12023.22 176
12024.26 146
12025.29 158
12026.33 146
12027.36 165
12028.40 153
12029.44 153
12030.47 158
12031.51 165
12032.54 148
12033.58 161
12034.62 158
12035.65 127
12036.69 152
12037.73 147
12038.76 149
12039.80 148
12040.84 134
12041.87 159
12042.91 169
12043.94 158
12044.98 143
12046.02 157
12047.06 184
12048.09 178
12049.13 144
12050.17 148
12051.20 167
12052.24 157
12053.28 174
12054.31 182
12055.35 164
12056.39 180
12057.43 170
12058.46 151
12059.50 169
12060.54 190
12061.57 180
12062.61 186
12063.65 178
12064.69 162
12065.72 185
12066.76 213
12067.80 167
12068.84 165
12069.88 182
12070.91 184
12071.95 146
12072.99 150
12074.03 138
12075.06 150
12076.10 141
12077.14 161
12078.18 160
12079.22 187
12080.26 168
12081.29 150
12082.33 154
12083.37 161
12084.41 159
12085.45 147
12086.49 136
12087.52 160
12088.56 178
12089.60 155
12090.64 160
12091.68 150
12092.72 142
12093.76 136
12094.79 165
12095.83 176
12096.87 184
12097.91 161
12098.95 162
12099.99 189
12101.03 158
12102.07 150
12103.11 156
12104.15 190
12105.19 173
12106.22 196
12107.26 172
12108.30 160
12109.34 177
12110.38 162
12111.42 170
12112.46 172
12113.50 184
12114.54 150
12115.58 123
12116.62 164
12117.66 149
12118.70 150
12119.74 150
12120.78 162
12121.82 173
12122.86 166
12123.90 147
12124.94 126
12125.98 150
12127.02 152
12128.06 166
12129.10 155
12130.14 196
12131.18 156
12132.22 166
12133.26 161
12134.30 147
12135.34 133
12136.38 122
12137.42 130
12138.47 159
12139.51 151
12140.55 160
12141.59 169
12142.63 155
12143.67 112
12144.71 186
12145.75 172
12146.79 155
12147.83 166
12148.87 168
12149.92 150
12150.96 152
12152.00 157
12153.04 138
12154.08 132
12155.12 165
12156.16 162
12157.21 157
12158.25 186
12159.29 173
12160.33 141
12161.37 164
12162.41 154
12163.46 156
12164.50 181
12165.54 133
12166.58 155
12167.62 153
12168.67 155
12169.71 119
12170.75 139
12171.79 149
12172.83 158
12173.88 144
12174.92 137
12175.96 128
12177.00 129
12178.05 141
12179.09 137
12180.13 157
12181.17 152
12182.22 156
12183.26 167
12184.30 144
12185.34 147
12186.39 148
12187.43 140
12188.47 138
12189.51 132
12190.56 171
12191.60 123
12192.64 142
12193.69 177
12194.73 152
12195.77 146
12196.82 128
12197.86 131
12198.90 130
12199.95 121
12200.99 170
12202.03 157
12203.08 153
12204.12 152
12205.16 149
12206.21 146
12207.25 139
12208.29 135
12209.34 150
12210.38 133
12211.43 119
12212.47 140
12213.51 145
12214.56 121
12215.60 126
12216.65 121
12217.69 135
12218.73 137
12219.78 134
12220.82 132
12221.87 122
12222.91 119
12223.96 128
12225.00 129
12226.04 126
12227.09 128
12228.13 116
12229.18 131
12230.22 138
12231.27 129
12232.31 124
12233.36 106
12234.40 124
12235.45 143
12236.49 144
12237.54 131
12238.58 128
12239.63 125
12240.67 136
12241.72 115
12242.76 110
12243.81 147
12244.85 138
12245.90 140
12246.94 144
12247.99 151
12249.03 131
12250.08 149
12251.12 135
12252.17 128
12253.22 145
12254.26 140
12255.31 150
12256.35 116
12257.40 136
12258.44 137
12259.49 134
12260.54 121
12261.58 129
12262.63 126
12263.67 131
12264.72 114
12265.77 122
12266.81 108
12267.86 107
12268.91 130
12269.95 143
12271.00 130
12272.04 122
12273.09 142
12274.14 117
12275.18 140
12276.23 136
12277.28 98
12278.32 93
12279.37 108
12280.42 118
12281.46 136
12282.51 119
12283.56 136
12284.61 130
12285.65 134
12286.70 145
12287.75 140
12288.79 131
12289.84 136
12290.89 139
12291.94 118
12292.98 121
12294.03 138
12295.08 114
12296.13 150
12297.17 147
12298.22 126
12299.27 112
12300.32 113
12301.36 124
12302.41 131
12303.46 108
12304.51 125
12305.55 122
12306.60 125
12307.65 139
12308.70 124
12309.75 114
12310.79 111
12311.84 126
12312.89 110
12313.94 108
12314.99 144
12316.04 142
12317.08 124
12318.13 132
12319.18 126
12320.23 123
12321.28 115
12322.33 131
12323.37 116
12324.42 126
12325.47 107
12326.52 95
12327.57 98
12328.62 94
12329.67 105
12330.72 126
12331.77 152
12332.81 129
12333.86 123
12334.91 125
12335.96 119
12337.01 127
12338.06 117
12339.11 118
12340.16 85
12341.21 103
12342.26 102
12343.31 94
12344.36 107
12345.41 114
12346.46 119
12347.51 121
12348.56 127
12349.61 106
12350.65 132
12351.70 140
12352.75 146
12353.80 126
12354.85 98
12355.90 139
12356.95 130
12358.00 115
12359.05 112
12360.11 93
12361.16 94
12362.21 96
12363.26 100
12364.31 102
12365.36 105
12366.41 103
12367.46 117
12368.51 133
12369.56 102
12370.61 110
12371.66 101
12372.71 101
12373.76 110
12374.81 101
12375.86 125
12376.91 122
12377.97 121
12379.02 134
12380.07 109
12381.12 105
12382.17 112
12383.22 125
12384.27 116
12385.32 111
12386.37 122
12387.43 100
12388.48 126
12389.53 118
12390.58 107
12391.63 113
12392.68 127
12393.74 122
12394.79 119
12395.84 120
12396.89 120
12397.94 107
12398.99 106
12400.05 114
12401.10 138
12402.15 141
12403.20 132
12404.25 130
12405.31 109
12406.36 119
12407.41 136
12408.46 128
12409.51 114
12410.57 110
12411.62 124
12412.67 117
12413.72 108
12414.78 94
12415.83 140
12416.88 109
12417.93 98
12418.99 94
12420.04 117
12421.09 100
12422.15 121
12423.20 104
12424.25 102
12425.30 134
12426.36 142
12427.41 119
12428.46 117
12429.52 124
12430.57 129
12431.62 140
12432.68 120
12433.73 133
12434.78 144
12435.84 136
12436.89 135
12437.94 120
12439.00 113
12440.05 111
12441.10 126
12442.16 111
12443.21 96
12444.27 99
12445.32 107
12446.37 112
12447.43 113
12448.48 145
12449.54 125
12450.59 121
12451.64 129
12452.70 131
12453.75 122
12454.81 126
12455.86 122
12456.91 125
12457.97 129
12459.02 116
12460.08 84
12461.13 100
12462.19 112
12463.24 121
12464.30 135
12465.35 114
12466.41 139
12467.46 127
12468.52 111
12469.57 109
12470.63 118
12471.68 113
12472.73 110
12473.79 114
12474.85 103
12475.90 105
12476.96 105
12478.01 92
12479.07 115
12480.12 102
12481.18 102
12482.23 106
12483.29 105
12484.34 118
12485.40 118
12486.45 136
12487.51 128
12488.57 114
12489.62 136
12490.68 114
12491.73 113
12492.79 107
12493.84 132
12494.90 101
12495.96 108
12497.01 106
12498.07 104
12499.12 92
12500.18 116
12501.24 114
12502.29 97
12503.35 116
12504.41 120
12505.46 116
12506.52 110
12507.57 109
12508.63 116
12509.69 115
12510.74 149
12511.80 130
12512.86 121
12513.91 102
12514.97 109
12516.03 117
12517.08 132
12518.14 99
12519.20 92
12520.26 92
12521.31 85
12522.37 107
12523.43 103
12524.48 98
12525.54 121
12526.60 107
12527.66 118
12528.71 103
12529.77 123
12530.83 134
12531.89 117
12532.94 123
12534.00 146
12535.06 135
12536.12 118
12537.17 136
12538.23 104
12539.29 109
12540.35 105
12541.41 117
12542.46 122
12543.52 103
12544.58 109
12545.64 111
12546.70 103
12547.75 106
12548.81 135
12549.87 107
12550.93 92
12551.99 94
12553.05 106
12554.10 91
12555.16 133
12556.22 120
12557.28 116
12558.34 101
12559.40 99
12560.46 105
12561.51 121
12562.57 123
12563.63 111
12564.69 105
12565.75 109
12566.81 132
12567.87 103
12568.93 119
12569.99 82
12571.04 88
12572.10 100
12573.16 95
12574.22 102
12575.28 95
12576.34 117
12577.40 125
12578.46 111
12579.52 116
12580.58 125
12581.64 115
12582.70 110
12583.76 123
12584.82 107
12585.88 112
12586.94 142
12588.00 108
12589.06 100
12590.12 123
12591.18 122
12592.24 103
12593.30 95
12594.36 107
12595.42 111
12596.48 93
12597.54 107
12598.60 107
12599.66 114
12600.72 123
12601.78 110
12602.84 130
12603.90 127
12604.96 136
12606.02 132
12607.08 130
12608.14 126
12609.20 122
12610.27 153
12611.33 153
12612.39 159
12613.45 103
12614.51 119
12615.57 111
12616.63 97
12617.69 102
12618.75 81
12619.81 91
12620.88 112
12621.94 129
12623.00 124
12624.06 119
12625.12 102
12626.18 103
12627.24 106
12628.31 127
12629.37 124
12630.43 114
12631.49 98
12632.55 100
12633.61 84
12634.68 100
12635.74 105
12636.80 77
12637.86 80
12638.92 83
12639.99 103
12641.05 98
12642.11 87
12643.17 77
12644.23 106
12645.30 104
12646.36 110
12647.42 105
12648.48 103
12649.55 118
12650.61 95
12651.67 101
12652.73 115
12653.80 107
12654.86 106
12655.92 119
12656.99 82
12658.05 109
12659.11 142
12660.17 93
12661.24 97
12662.30 116
12663.36 128
12664.43 112
12665.49 111
12666.55 112
12667.62 110
12668.68 112
12669.74 110
12670.81 103
12671.87 103
12672.93 108
12674.00 115
12675.06 94
12676.12 81
12677.19 91
12678.25 100
12679.31 120
12680.38 128
12681.44 112
12682.51 119
12683.57 116
12684.63 111
12685.70 121
12686.76 103
12687.83 94
12688.89 97
12689.95 129
12691.02 108
12692.08 83
12693.15 108
12694.21 122
12695.28 103
12696.34 110
12697.40 103
12698.47 125
12699.53 112
12700.60 110
12701.66 130
12702.73 118
12703.79 101
12704.86 103
12705.92 91
12706.99 106
12708.05 93
12709.12 115
12710.18 110
12711.25 94
12712.31 98
12713.38 102
12714.44 98
12715.51 82
12716.57 83
12717.64 109
12718.70 117
12719.77 86
12720.83 90
12721.90 125
12722.97 97
12724.03 89
12725.10 104
12726.16 101
12727.23 116
12728.29 113
12729.36 118
12730.43 115
12731.49 133
12732.56 110
12733.62 109
12734.69 116
12735.76 115
12736.82 100
12737.89 79
12738.95 94
12740.02 113
12741.09 99
12742.15 104
12743.22 103
12744.29 96
12745.35 96
12746.42 89
12747.49 85
12748.55 108
12749.62 108
12750.69 87
12751.75 91
12752.82 100
12753.89 89
12754.95 93
12756.02 96
12757.09 99
12758.15 98
12759.22 109
12760.29 100
12761.36 82
12762.42 113
12763.49 120
12764.56 101
12765.62 72
12766.69 92
12767.76 98
12768.83 93
12769.89 93
12770.96 110
12772.03 93
12773.10 108
12774.17 121
12775.23 115
12776.30 94
12777.37 89
12778.44 89
12779.50 112
12780.57 107
12781.64 126
12782.71 129
12783.78 96
12784.84 104
12785.91 82
12786.98 96
12788.05 91
12789.12 101
12790.19 89
12791.25 93
12792.32 103
12793.39 99
12794.46 100
12795.53 96
12796.60 113
12797.67 92
12798.73 78
12799.80 80
12800.87 93
12801.94 102
12803.01 87
12804.08 120
12805.15 106
12806.22 90
12807.29 98
12808.36 86
12809.42 79
12810.49 73
12811.56 82
12812.63 127
12813.70 86
12814.77 81
12815.84 82
12816.91 88
12817.98 106
12819.05 90
12820.12 111
12821.19 127
12822.26 90
12823.33 102
12824.40 98
12825.47 92
12826.54 103
12827.61 107
12828.68 83
12829.75 90
12830.82 96
12831.89 82
12832.96 83
12834.03 90
12835.10 99
12836.17 109
12837.24 105
12838.31 115
12839.38 109
12840.45 95
12841.52 88
12842.59 106
12843.66 87
12844.73 87
12845.80 100
12846.87 104
12847.95 99
12849.02 98
12850.09 89
12851.16 108
12852.23 94
12853.30 99
12854.37 89
12855.44 88
12856.51 86
12857.58 98
12858.66 116
12859.73 93
12860.80 94
12861.87 102
12862.94 82
12864.01 89
12865.08 90
12866.16 81
12867.23 75
12868.30 67
12869.37 77
12870.44 96
12871.51 97
12872.59 100
12873.66 99
12874.73 116
12875.80 100
12876.87 87
12877.95 99
12879.02 107
12880.09 94
12881.16 125
12882.23 63
12883.31 76
12884.38 69
12885.45 80
12886.52 85
12887.60 80
12888.67 120
12889.74 117
12890.81 85
12891.89 98
12892.96 102
12894.03 87
12895.11 100
12896.18 95
12897.25 81
12898.32 98
12899.40 114
12900.47 77
12901.54 86
12902.62 87
12903.69 93
12904.76 78
12905.84 75
12906.91 80
12907.98 100
12909.06 100
12910.13 79
12911.20 83
12912.28 95
12913.35 110
12914.42 119
12915.50 101
12916.57 109
12917.64 96
12918.72 93
12919.79 68
12920.87 62
12921.94 81
12923.01 81
12924.09 71
12925.16 80
12926.24 97
12927.31 87
12928.38 75
12929.46 88
12930.53 116
12931.61 84
12932.68 85
12933.76 114
12934.83 91
12935.90 85
12936.98 77
12938.05 90
12939.13 89
12940.20 96
12941.28 73
12942.35 86
12943.43 105
12944.50 98
12945.58 74
12946.65 78
12947.73 83
12948.80 88
12949.88 102
12950.95 78
12952.03 66
12953.10 79
12954.18 65
12955.25 67
12956.33 66
12957.40 79
12958.48 100
12959.55 93
12960.63 82
12961.70 75
12962.78 73
12963.86 75
12964.93 87
12966.01 86
12967.08 89
12968.16 80
12969.24 91
12970.31 101
12971.39 69
12972.46 77
12973.54 90
12974.62 83
12975.69 96
12976.77 98
12977.84 110
12978.92 83
12980.00 81
12981.07 69
12982.15 73
12983.23 76
12984.30 81
12985.38 90
12986.46 74
12987.53 88
12988.61 79
12989.69 74
12990.76 69
12991.84 90
12992.92 102
12993.99 86
12995.07 70
12996.15 81
12997.22 77
12998.30 81
12999.38 107
13000.45 117
13001.53 102
13002.61 77
13003.69 60
13004.76 85
13005.84 87
13006.92 84
13008.00 82
13009.07 84
13010.15 80
13011.23 92
13012.31 89
13013.38 92
13014.46 69
13015.54 57
13016.62 64
13017.70 79
13018.77 75
13019.85 103
13020.93 95
13022.01 80
13023.09 72
13024.16 89
13025.24 84
13026.32 72
13027.40 61
13028.48 63
13029.56 71
13030.63 106
13031.71 80
13032.79 66
13033.87 94
13034.95 89
13036.03 82
13037.11 54
13038.18 71
13039.26 99
13040.34 92
13041.42 80
13042.50 67
13043.58 73
13044.66 74
13045.74 82
13046.82 80
13047.89 74
13048.97 76
13050.05 100
13051.13 59
13052.21 65
13053.29 80
13054.37 71
13055.45 84
13056.53 69
13057.61 96
13058.69 100
13059.77 86
13060.85 73
13061.93 108
13063.01 89
13064.09 79
13065.17 75
13066.25 66
13067.33 103
13068.41 82
13069.49 92
13070.57 70
13071.65 96
13072.73 73
13073.81 69
13074.89 75
13075.97 64
13077.05 79
13078.13 73
13079.21 88
13080.29 73
13081.37 74
13082.45 74
13083.53 54
13084.61 63
13085.69 73
13086.77 67
13087.85 102
13088.94 97
13090.02 82
13091.10 84
13092.18 81
13093.26 68
13094.34 93
13095.42 78
13096.50 81
13097.58 61
13098.66 74
13099.75 71
13100.83 73
13101.91 80
13102.99 75
13104.07 71
13105.15 86
13106.23 86
13107.32 89
13108.40 81
13109.48 72
13110.56 78
13111.64 99
13112.72 124
13113.81 61
13114.89 80
13115.97 64
13117.05 61
13118.13 77
13119.22 98
13120.30 85
13121.38 90
13122.46 87
13123.55 93
13124.63 86
13125.71 78
13126.79 63
13127.88 63
13128.96 56
13130.04 77
13131.12 94
13132.21 90
13133.29 115
13134.37 88
13135.45 77
13136.54 83
13137.62 75
13138.70 75
13139.79 85
13140.87 78
13141.95 69
13143.03 56
13144.12 92
13145.20 92
13146.28 89
13147.37 71
13148.45 72
13149.53 79
13150.62 99
13151.70 96
13152.78 99
13153.87 91
13154.95 78
13156.03 72
13157.12 59
13158.20 50
13159.29 73
13160.37 71
13161.45 78
13162.54 85
13163.62 77
13164.71 74
13165.79 70
13166.87 75
13167.96 77
13169.04 58
13170.13 68
13171.21 87
13172.29 74
13173.38 82
13174.46 65
13175.55 82
13176.63 87
13177.72 84
13178.80 60
13179.89 70
13180.97 97
13182.06 88
13183.14 78
13184.22 68
13185.31 59
13186.39 69
13187.48 89
13188.56 93
13189.65 93
13190.73 91
13191.82 71
13192.90 83
13193.99 73
13195.07 60
13196.16 54
13197.25 63
13198.33 69
13199.42 78
13200.50 68
13201.59 79
13202.67 87
13203.76 74
13204.84 87
13205.93 87
13207.02 71
13208.10 77
13209.19 88
13210.27 95
13211.36 91
13212.44 95
13213.53 91
13214.62 86
13215.70 83
13216.79 83
13217.88 96
13218.96 93
13220.05 67
13221.13 66
13222.22 54
13223.31 82
13224.39 82
13225.48 90
13226.57 73
13227.65 59
13228.74 78
13229.83 87
13230.91 77
13232.00 76
13233.09 64
13234.17 89
13235.26 81
13236.35 69
13237.43 72
13238.52 78
13239.61 74
13240.70 58
13241.78 81
13242.87 83
13243.96 63
13245.04 62
13246.13 84
13247.22 88
13248.31 91
13249.39 84
13250.48 70
13251.57 98
13252.66 83
13253.74 66
13254.83 83
13255.92 93
13257.01 83
13258.10 101
13259.18 86
13260.27 74
13261.36 83
13262.45 74
13263.54 82
13264.62 85
13265.71 59
13266.80 85
13267.89 70
13268.98 103
13270.06 99
13271.15 106
13272.24 70
13273.33 77
13274.42 91
13275.51 92
13276.60 90
13277.68 89
13278.77 97
13279.86 79
13280.95 79
13282.04 106
13283.13 89
13284.22 76
13285.31 70
13286.39 82
13287.48 94
13288.57 74
13289.66 70
13290.75 97
13291.84 100
13292.93 92
13294.02 82
13295.11 89
13296.20 89
13297.29 92
13298.38 83
13299.47 83
13300.56 76
13301.65 101
13302.73 79
13303.82 86
13304.91 105
13306.00 82
13307.09 101
13308.18 92
13309.27 96
13310.36 98
13311.45 107
13312.54 97
13313.63 89
13314.72 86
13315.81 102
13316.90 89
13318.00 110
13319.09 88
13320.18 112
13321.27 126
13322.36 92
13323.45 96
13324.54 74
13325.63 95
13326.72 84
13327.81 95
13328.90 69
13329.99 65
13331.08 78
13332.17 90
13333.26 80
13334.35 76
13335.45 79
13336.54 92
13337.63 83
13338.72 81
13339.81 102
13340.90 76
13341.99 83
13343.08 74
13344.18 66
13345.27 85
13346.36 68
13347.45 80
13348.54 80
13349.63 100
13350.72 90
13351.82 85
13352.91 84
13354.00 87
13355.09 73
13356.18 90
13357.28 92
13358.37 97
13359.46 103
13360.55 78
13361.64 72
13362.74 71
13363.83 75
13364.92 81
13366.01 78
13367.10 98
13368.20 113
13369.29 78
13370.38 87
13371.47 125
13372.57 83
13373.66 108
13374.75 119
13375.84 103
13376.94 96
13378.03 84
13379.12 72
13380.22 80
13381.31 98
13382.40 102
13383.49 87
13384.59 91
13385.68 93
13386.77 71
13387.87 86
13388.96 77
13390.05 89
13391.15 67
13392.24 82
13393.33 97
13394.43 82
13395.52 93
13396.61 92
13397.71 84
13398.80 94
13399.90 68
13400.99 76
13402.08 78
13403.18 91
13404.27 84
13405.36 88
13406.46 115
13407.55 92
13408.65 82
13409.74 99
13410.83 86
13411.93 109
13413.02 116
13414.12 84
13415.21 84
13416.31 102
13417.40 85
13418.49 84
13419.59 91
13420.68 73
13421.78 72
13422.87 63
13423.97 75
13425.06 82
13426.16 84
13427.25 97
13428.35 89
13429.44 73
13430.54 96
13431.63 89
13432.73 82
13433.82 93
13434.92 101
13436.01 90
13437.11 66
13438.20 79
13439.30 94
13440.39 76
13441.49 75
13442.58 85
13443.68 100
13444.77 85
13445.87 84
13446.96 93
13448.06 83
13449.16 97
13450.25 88
13451.35 84
13452.44 84
13453.54 75
13454.64 108
13455.73 82
13456.83 86
13457.92 86
13459.02 90
13460.12 119
13461.21 84
13462.31 70
13463.40 109
13464.50 92
13465.60 114
13466.69 87
13467.79 102
13468.89 117
13469.98 103
13471.08 92
13472.18 86
13473.27 91
13474.37 90
13475.47 89
13476.56 84
13477.66 98
13478.76 85
13479.85 89
13480.95 92
13482.05 68
13483.14 88
13484.24 91
13485.34 104
13486.44 109
13487.53 94
13488.63 96
13489.73 98
13490.83 84
13491.92 75
13493.02 92
13494.12 73
13495.21 93
13496.31 81
13497.41 83
13498.51 101
13499.61 97
13500.70 100
13501.80 100
13502.90 94
13504.00 98
13505.10 94
13506.19 97
13507.29 113
13508.39 96
13509.49 102
13510.59 93
13511.68 102
13512.78 136
13513.88 111
13514.98 90
13516.08 101
13517.18 97
13518.27 86
13519.37 83
13520.47 80
13521.57 86
13522.67 82
13523.77 79
13524.87 60
13525.96 70
13527.06 80
13528.16 94
13529.26 75
13530.36 82
13531.46 106
13532.56 103
13533.66 77
13534.76 66
13535.86 85
13536.96 71
13538.05 101
13539.15 85
13540.25 90
13541.35 70
13542.45 87
13543.55 72
13544.65 68
13545.75 79
13546.85 65
13547.95 75
13549.05 77
13550.15 83
13551.25 91
13552.35 80
13553.45 63
13554.55 85
13555.65 64
13556.75 79
13557.85 66
13558.95 69
13560.05 70
13561.15 72
13562.25 73
13563.35 89
13564.45 93
13565.55 79
13566.65 73
13567.75 69
13568.85 82
13569.95 95
13571.05 86
13572.16 70
13573.26 79
13574.36 93
13575.46 90
13576.56 97
13577.66 99
13578.76 79
13579.86 86
13580.96 72
13582.06 59
13583.16 73
13584.27 104
13585.37 88
13586.47 79
13587.57 100
13588.67 74
13589.77 71
13590.87 96
13591.98 93
13593.08 91
13594.18 101
13595.28 122
13596.38 111
13597.48 101
13598.59 63
13599.69 84
13600.79 77
13601.89 80
13602.99 75
13604.10 99
13605.20 85
13606.30 73
13607.40 92
13608.50 99
13609.61 93
13610.71 98
13611.81 98
13612.91 83
13614.02 80
13615.12 91
13616.22 70
13617.32 74
13618.43 74
13619.53 91
13620.63 74
13621.73 63
13622.84 82
13623.94 89
13625.04 80
13626.14 77
13627.25 88
13628.35 78
13629.45 79
13630.56 85
13631.66 79
13632.76 88
13633.87 79
13634.97 82
13636.07 79
13637.18 82
13638.28 76
13639.38 67
13640.49 69
13641.59 84
13642.69 85
13643.80 112
13644.90 106
13646.00 73
13647.11 73
13648.21 90
13649.32 90
13650.42 71
13651.52 63
13652.63 106
13653.73 85
13654.84 70
13655.94 80
13657.04 88
13658.15 82
13659.25 81
13660.36 79
13661.46 73
13662.57 75
13663.67 90
13664.77 95
13665.88 91
13666.98 83
13668.09 93
13669.19 93
13670.30 99
13671.40 81
13672.51 76
13673.61 75
13674.72 91
13675.82 71
13676.93 91
13678.03 86
13679.14 88
13680.24 80
13681.35 72
13682.45 80
13683.56 87
13684.66 89
13685.77 79
13686.87 69
13687.98 72
13689.08 111
13690.19 112
13691.29 95
13692.40 76
13693.51 69
13694.61 86
13695.72 88
13696.82 82
13697.93 88
13699.03 88
13700.14 89
13701.25 73
13702.35 67
13703.46 84
13704.56 93
13705.67 101
13706.78 70
13707.88 87
13708.99 89
13710.10 89
13711.20 84
13712.31 83
13713.41 81
13714.52 81
13715.63 73
13716.73 76
13717.84 78
13718.95 74
13720.05 78
13721.16 75
13722.27 91
13723.37 73
13724.48 74
13725.59 68
13726.70 95
13727.80 91
13728.91 117
13730.02 92
13731.12 104
13732.23 91
13733.34 102
13734.45 103
13735.55 76
13736.66 70
13737.77 80
13738.87 70
13739.98 89
13741.09 79
13742.20 88
13743.31 80
13744.41 72
13745.52 109
13746.63 100
13747.74 86
13748.84 79
13749.95 93
13751.06 91
13752.17 74
13753.28 88
13754.38 96
13755.49 91
13756.60 106
13757.71 114
13758.82 88
13759.93 81
13761.03 74
13762.14 93
13763.25 103
13764.36 103
13765.47 91
13766.58 103
13767.68 121
13768.79 101
13769.90 87
13771.01 85
13772.12 69
13773.23 94
13774.34 108
13775.45 100
13776.56 94
13777.66 96
13778.77 129
13779.88 126
13780.99 124
13782.10 93
13783.21 95
13784.32 87
13785.43 104
13786.54 110
13787.65 103
13788.76 94
13789.87 88
13790.98 72
13792.09 96
13793.20 140
13794.31 102
13795.42 93
13796.52 106
13797.63 90
13798.74 77
13799.85 82
13800.96 72
13802.07 115
13803.18 110
13804.29 86
13805.40 89
13806.51 73
13807.63 108
13808.74 96
13809.85 91
13810.96 93
13812.07 117
13813.18 96
13814.29 117
13815.40 98
13816.51 91
13817.62 80
13818.73 93
13819.84 102
13820.95 85
13822.06 110
13823.17 101
13824.28 96
13825.40 99
13826.51 99
13827.62 88
13828.73 97
13829.84 118
13830.95 84
13832.06 76
13833.17 85
13834.28 101
13835.40 81
13836.51 92
13837.62 92
13838.73 81
13839.84 69
13840.95 75
13842.06 63
13843.18 90
13844.29 98
13845.40 97
13846.51 91
13847.62 88
13848.74 75
13849.85 93
13850.96 69
13852.07 74
13853.18 74
13854.30 89
13855.41 76
13856.52 80
13857.63 85
13858.74 80
13859.86 120
13860.97 91
13862.08 95
13863.19 118
13864.31 91
13865.42 87
13866.53 88
13867.64 95
13868.76 86
13869.87 91
13870.98 86
13872.10 84
13873.21 78
13874.32 95
13875.43 81
13876.55 75
13877.66 90
13878.77 82
13879.89 89
13881.00 105
13882.11 85
13883.23 83
13884.34 98
13885.45 101
13886.57 96
13887.68 114
13888.79 97
13889.91 90
13891.02 126
13892.13 128
13893.25 116
13894.36 91
13895.48 98
13896.59 101
13897.70 87
13898.82 86
13899.93 84
13901.05 104
13902.16 106
13903.27 108
13904.39 107
13905.50 78
13906.62 101
13907.73 101
13908.85 94
13909.96 107
13911.07 89
13912.19 73
13913.30 74
13914.42 84
13915.53 78
13916.65 79
13917.76 75
13918.88 71
13919.99 97
13921.11 83
13922.22 68
13923.34 82
13924.45 90
13925.57 94
13926.68 120
13927.80 75
13928.91 91
13930.03 97
13931.14 67
13932.26 76
13933.37 94
13934.49 99
13935.60 83
13936.72 63
13937.83 76
13938.95 78
13940.06 97
13941.18 75
13942.30 85
13943.41 105
13944.53 88
13945.64 88
13946.76 105
13947.87 84
13948.99 95
13950.11 117
13951.22 122
13952.34 88
13953.45 87
13954.57 101
13955.69 99
13956.80 74
13957.92 84
13959.04 101
13960.15 90
13961.27 79
13962.39 93
13963.50 85
13964.62 100
13965.73 83
13966.85 78
13967.97 93
13969.08 91
13970.20 93
13971.32 96
13972.44 85
13973.55 76
13974.67 81
13975.79 86
13976.90 80
13978.02 77
13979.14 88
13980.25 92
13981.37 91
13982.49 90
13983.61 113
13984.72 106
13985.84 85
13986.96 87
13988.08 87
13989.19 80
13990.31 81
13991.43 127
13992.55 87
13993.66 79
13994.78 98
13995.90 69
13997.02 67
13998.14 82
13999.25 86
14000.37 80
14001.49 88
14002.61 81
14003.73 82
14004.84 89
14005.96 84
14007.08 101
14008.20 77
14009.32 86
14010.44 83
14011.55 77
14012.67 83
14013.79 94
14014.91 79
14016.03 77
14017.15 64
14018.27 73
14019.38 93
14020.50 83
14021.62 64
14022.74 81
14023.86 75
14024.98 95
14026.10 95
14027.22 117
14028.34 96
14029.46 72
14030.57 77
14031.69 65
14032.81 71
14033.93 81
14035.05 56
14036.17 85
14037.29 89
14038.41 89
14039.53 87
14040.65 95
14041.77 71
14042.89 74
14044.01 83
14045.13 87
14046.25 73
14047.37 62
14048.49 91
14049.61 76
14050.73 86
14051.85 92
14052.97 88
14054.09 69
14055.21 66
14056.33 89
14057.45 72
14058.57 80
14059.69 92
14060.81 92
14061.93 88
14063.05 82
14064.17 89
14065.29 76
14066.41 89
14067.53 72
14068.65 74
14069.78 85
14070.90 92
14072.02 95
14073.14 111
14074.26 100
14075.38 88
14076.50 106
14077.62 86
14078.74 78
14079.86 77
14080.99 73
14082.11 74
14083.23 95
14084.35 101
14085.47 85
14086.59 99
14087.71 86
14088.84 82
14089.96 83
14091.08 76
14092.20 91
14093.32 104
14094.44 89
14095.57 89
14096.69 112
14097.81 105
14098.93 89
14100.05 110
14101.18 105
14102.30 86
14103.42 91
14104.54 109
14105.66 102
14106.79 87
14107.91 79
14109.03 101
14110.15 96
14111.28 73
14112.40 104
14113.52 91
14114.64 91
14115.77 91
14116.89 91
14118.01 66
14119.13 77
14120.26 78
14121.38 75
14122.50 81
14123.63 85
14124.75 76
14125.87 69
14126.99 73
14128.12 84
14129.24 63
14130.36 75
14131.49 76
14132.61 86
14133.73 83
14134.86 84
14135.98 86
14137.10 80
14138.23 88
14139.35 102
14140.47 86
14141.60 82
14142.72 94
14143.85 80
14144.97 77
14146.09 69
14147.22 78
14148.34 70
14149.47 78
14150.59 92
14151.71 99
14152.84 68
14153.96 63
14155.09 76
14156.21 65
14157.33 89
14158.46 67
14159.58 68
14160.71 77
14161.83 80
14162.96 85
14164.08 94
14165.21 102
14166.33 83
14167.45 96
14168.58 82
14169.70 70
14170.83 81
14171.95 77
14173.08 80
14174.20 76
14175.33 88
14176.45 89
14177.58 67
14178.70 50
14179.83 80
14180.95 91
14182.08 91
14183.20 79
14184.33 65
14185.46 75
14186.58 72
14187.71 67
14188.83 67
14189.96 78
14191.08 72
14192.21 89
14193.33 73
14194.46 87
14195.59 67
14196.71 58
14197.84 79
14198.96 62
14200.09 62
14201.22 68
14202.34 68
14203.47 90
14204.59 67
14205.72 69
14206.85 86
14207.97 66
14209.10 92
14210.23 83
14211.35 72
14212.48 94
14213.61 73
14214.73 108
14215.86 85
14216.99 85
14218.11 84
14219.24 83
14220.37 74
14221.49 79
14222.62 91
14223.75 73
14224.87 78
14226.00 74
14227.13 64
14228.25 69
14229.38 67
14230.51 70
14231.64 69
14232.76 41
14233.89 63
14235.02 78
14236.14 72
14237.27 58
14238.40 60
14239.53 68
14240.66 64
14241.78 72
14242.91 78
14244.04 80
14245.17 79
14246.29 83
14247.42 87
14248.55 59
14249.68 79
14250.81 72
14251.93 70
14253.06 90
14254.19 78
14255.32 71
14256.45 53
14257.57 67
14258.70 89
14259.83 88
14260.96 68
14262.09 76
14263.22 60
14264.34 82
14265.47 74
14266.60 69
14267.73 76
14268.86 66
14269.99 68
14271.12 89
14272.25 85
14273.37 72
14274.50 77
14275.63 72
14276.76 80
14277.89 65
14279.02 71
14280.15 70
14281.28 86
14282.41 95
14283.54 86
14284.67 67
14285.80 56
14286.92 61
14288.05 69
14289.18 78
14290.31 67
14291.44 75
14292.57 91
14293.70 74
14294.83 79
14295.96 86
14297.09 66
14298.22 64
14299.35 83
14300.48 70
14301.61 71
14302.74 65
14303.87 66
14305.00 78
14306.13 75
14307.26 56
14308.39 57
14309.52 67
14310.65 67
14311.78 79
14312.91 92
14314.04 71
14315.18 67
14316.31 64
14317.44 60
14318.57 59
14319.70 66
14320.83 84
14321.96 68
14323.09 61
14324.22 73
14325.35 65
14326.48 47
14327.61 65
14328.75 86
14329.88 63
14331.01 59
14332.14 69
14333.27 76
14334.40 66
14335.53 65
14336.66 84
14337.80 52
14338.93 62
14340.06 71
14341.19 64
14342.32 81
14343.45 84
14344.59 63
14345.72 71
14346.85 82
14347.98 82
14349.11 73
14350.24 71
14351.38 61
14352.51 56
14353.64 72
14354.77 62
14355.91 70
14357.04 79
14358.17 74
14359.30 65
14360.43 68
14361.57 53
14362.70 75
14363.83 67
14364.96 64
14366.10 62
14367.23 68
14368.36 72
14369.49 72
14370.63 83
14371.76 74
14372.89 61
14374.03 71
14375.16 57
14376.29 68
14377.42 78
14378.56 77
14379.69 105
14380.82 76
14381.96 71
14383.09 65
14384.22 59
14385.36 65
14386.49 64
14387.62 74
14388.76 64
14389.89 68
14391.02 65
14392.16 71
14393.29 72
14394.43 84
14395.56 78
14396.69 70
14397.83 78
14398.96 59
14400.09 65
14401.23 62
14402.36 86
14403.50 81
14404.63 73
14405.76 58
14406.90 57
14408.03 66
14409.17 67
14410.30 72
14411.44 101
14412.57 80
14413.70 57
14414.84 74
14415.97 69
14417.11 75
14418.24 77
14419.38 78
14420.51 71
14421.65 69
14422.78 73
14423.92 90
14425.05 63
14426.19 46
14427.32 77
14428.46 58
14429.59 96
14430.73 68
14431.86 71
14433.00 71
14434.13 54
14435.27 75
14436.40 62
14437.54 53
14438.67 81
14439.81 70
14440.95 55
14442.08 81
14443.22 67
14444.35 68
14445.49 125
14446.62 63
14447.76 67
14448.90 57
14450.03 68
14451.17 90
14452.30 75
14453.44 82
14454.58 68
14455.71 84
14456.85 63
14457.98 60
14459.12 65
14460.26 71
14461.39 60
14462.53 59
14463.67 59
14464.80 66
14465.94 69
14467.07 77
14468.21 64
14469.35 90
14470.48 76
14471.62 64
14472.76 68
14473.90 67
14475.03 72
14476.17 60
14477.31 72
14478.44 73
14479.58 70
14480.72 69
14481.85 74
14482.99 94
14484.13 65
14485.27 85
14486.40 78
14487.54 67
14488.68 60
14489.82 67
14490.95 88
14492.09 60
14493.23 68
14494.37 60
14495.50 72
14496.64 117
14497.78 85
14498.92 68
14500.05 60
14501.19 64
14502.33 69
14503.47 83
14504.61 74
14505.74 97
14506.88 84
14508.02 82
14509.16 75
14510.30 73
14511.44 59
14512.57 62
14513.71 59
14514.85 63
14515.99 61
14517.13 83
14518.27 74
14519.41 72
14520.54 60
14521.68 76
14522.82 75
14523.96 81
14525.10 75
14526.24 69
14527.38 75
14528.52 71
14529.65 76
14530.79 76
14531.93 84
14533.07 81
14534.21 73
14535.35 75
14536.49 63
14537.63 81
14538.77 76
14539.91 59
14541.05 62
14542.19 66
14543.33 70
14544.47 54
14545.61 62
14546.75 65
14547.89 64
14549.02 80
14550.16 76
14551.30 74
14552.44 69
14553.58 68
14554.72 62
14555.86 70
14557.00 77
14558.14 65
14559.29 74
14560.43 59
14561.57 80
14562.71 88
14563.85 85
14564.99 91
14566.13 77
14567.27 85
14568.41 83
14569.55 74
14570.69 64
14571.83 53
14572.97 74
14574.11 62
14575.25 75
14576.39 101
14577.53 92
14578.68 68
14579.82 58
14580.96 53
14582.10 54
14583.24 78
14584.38 67
14585.52 77
14586.66 75
14587.80 85
14588.95 97
14590.09 67
14591.23 73
14592.37 81
14593.51 64
14594.65 76
14595.79 58
14596.94 61
14598.08 88
14599.22 66
14600.36 62
14601.50 52
14602.65 48
14603.79 59
14604.93 55
14606.07 81
14607.21 57
14608.36 105
14609.50 83
14610.64 72
14611.78 80
14612.92 76
14614.07 65
14615.21 62
14616.35 88
14617.49 75
14618.64 54
14619.78 78
14620.92 62
14622.06 60
14623.21 72
14624.35 61
14625.49 56
14626.64 64
14627.78 79
14628.92 66
14630.06 67
14631.21 66
14632.35 84
14633.49 69
14634.64 67
14635.78 83
14636.92 65
14638.07 71
14639.21 70
14640.35 83
14641.50 75
14642.64 60
14643.78 74
14644.93 91
14646.07 85
14647.21 78
14648.36 79
14649.50 63
14650.65 67
14651.79 66
14652.93 71
14654.08 67
14655.22 73
14656.37 58
14657.51 74
14658.65 78
14659.80 63
14660.94 56
14662.09 45
14663.23 65
14664.37 97
14665.52 75
14666.66 69
14667.81 58
14668.95 75
14670.10 66
14671.24 73
14672.39 78
14673.53 83
14674.68 79
14675.82 65
14676.97 61
14678.11 84
14679.25 64
14680.40 65
14681.54 62
14682.69 54
14683.83 71
14684.98 73
14686.13 79
14687.27 69
14688.42 77
14689.56 59
14690.71 94
14691.85 79
14693.00 66
14694.14 53
14695.29 63
14696.43 75
14697.58 67
14698.72 61
14699.87 53
14701.02 53
14702.16 64
14703.31 41
14704.45 74
14705.60 62
14706.75 66
14707.89 55
14709.04 68
14710.18 82
14711.33 79
14712.48 68
14713.62 52
14714.77 66
14715.92 60
14717.06 78
14718.21 52
14719.35 77
14720.50 62
14721.65 63
14722.79 60
14723.94 62
14725.09 71
14726.23 84
14727.38 58
14728.53 75
14729.67 68
14730.82 73
14731.97 50
14733.12 57
14734.26 74
14735.41 67
14736.56 64
14737.70 78
14738.85 78
14740.00 57
14741.15 47
14742.29 39
14743.44 59
14744.59 67
14745.74 47
14746.88 73
14748.03 45
14749.18 47
14750.33 46
14751.47 53
14752.62 51
14753.77 55
14754.92 48
14756.07 73
14757.21 40
14758.36 40
14759.51 66
14760.66 57
14761.81 74
14762.95 57
14764.10 57
14765.25 48
14766.40 68
14767.55 71
14768.70 65
14769.84 58
14770.99 54
14772.14 51
14773.29 72
14774.44 65
14775.59 71
14776.74 60
14777.88 74
14779.03 64
14780.18 41
14781.33 60
14782.48 55
14783.63 56
14784.78 71
14785.93 74
14787.08 84
14788.22 67
14789.37 46
14790.52 71
14791.67 58
14792.82 46
14793.97 56
14795.12 64
14796.27 73
14797.42 57
14798.57 64
14799.72 59
14800.87 65
14802.02 59
14803.17 61
14804.32 49
14805.47 60
14806.62 58
14807.77 64
14808.92 55
14810.07 67
14811.22 54
14812.37 44
14813.52 46
14814.67 77
14815.82 55
14816.97 44
14818.12 67
14819.27 59
14820.42 57
14821.57 50
14822.72 66
14823.87 61
14825.02 82
14826.17 76
14827.32 78
14828.47 75
14829.62 69
14830.78 53
14831.93 48
14833.08 46
14834.23 54
14835.38 50
14836.53 55
14837.68 56
14838.83 52
14839.98 66
14841.13 59
14842.29 65
14843.44 55
14844.59 52
14845.74 60
14846.89 56
14848.04 55
14849.19 53
14850.35 59
14851.50 68
14852.65 54
14853.80 61
14854.95 46
14856.10 46
14857.26 51
14858.41 58
14859.56 79
14860.71 57
14861.86 54
14863.02 55
14864.17 47
14865.32 47
14866.47 57
14867.63 55
14868.78 77
14869.93 47
14871.08 54
14872.23 58
14873.39 60
14874.54 42
14875.69 53
14876.84 61
14878.00 48
14879.15 50
14880.30 50
14881.46 44
14882.61 67
14883.76 70
14884.91 58
14886.07 58
14887.22 49
14888.37 64
14889.53 64
14890.68 52
14891.83 59
14892.99 55
14894.14 65
14895.29 54
14896.45 61
14897.60 68
14898.75 63
14899.91 64
14901.06 38
14902.21 47
14903.37 62
14904.52 72
14905.67 51
14906.83 68
14907.98 41
14909.14 65
14910.29 60
14911.44 73
14912.60 58
14913.75 57
14914.91 66
14916.06 63
14917.21 42
14918.37 55
14919.52 63
14920.68 44
14921.83 51
14922.99 77
14924.14 48
14925.30 43
14926.45 50
14927.60 57
14928.76 66
14929.91 48
14931.07 38
14932.22 57
14933.38 56
14934.53 46
14935.69 47
14936.84 64
14938.00 65
14939.15 54
14940.31 51
14941.46 53
14942.62 68
14943.77 66
14944.93 54
14946.08 55
14947.24 71
14948.39 57
14949.55 54
14950.71 50
14951.86 45
14953.02 62
14954.17 61
14955.33 45
14956.48 56
14957.64 60
14958.80 66
14959.95 64
14961.11 72
14962.26 34
14963.42 45
14964.57 52
14965.73 60
14966.89 59
14968.04 45
14969.20 51
14970.36 53
14971.51 53
14972.67 52
14973.82 52
14974.98 51
14976.14 61
14977.29 79
14978.45 69
14979.61 62
14980.76 53
14981.92 45
14983.08 56
14984.23 70
14985.39 53
14986.55 73
14987.70 46
14988.86 28
14990.02 31
14991.18 56
14992.33 56
14993.49 46
14994.65 43
14995.80 44
14996.96 57
14998.12 61
14999.28 60
15000.43 50
15001.59 47
15002.75 52
15003.91 54
15005.06 72
15006.22 62
15007.38 66
15008.54 66
15009.69 62
15010.85 48
15012.01 62
15013.17 57
15014.33 48
15015.48 68
15016.64 78
15017.80 122
15018.96 63
15020.12 60
15021.27 75
15022.43 76
15023.59 56
15024.75 63
15025.91 67
15027.07 61
15028.23 43
15029.38 53
15030.54 48
15031.70 47
15032.86 51
15034.02 47
15035.18 50
15036.34 67
15037.49 63
15038.65 61
15039.81 46
15040.97 85
15042.13 71
15043.29 54
15044.45 62
15045.61 69
15046.77 58
15047.93 67
15049.09 57
15050.24 57
15051.40 48
15052.56 42
15053.72 50
15054.88 55
15056.04 60
15057.20 49
15058.36 55
15059.52 43
15060.68 54
15061.84 57
15063.00 72
15064.16 50
15065.32 67
15066.48 53
15067.64 51
15068.80 54
15069.96 48
15071.12 55
15072.28 60
15073.44 66
15074.60 51
15075.76 51
15076.92 54
15078.08 46
15079.24 58
15080.40 48
15081.56 55
15082.72 43
15083.89 42
15085.05 53
15086.21 49
15087.37 46
15088.53 56
15089.69 58
15090.85 51
15092.01 64
15093.17 72
15094.33 54
15095.49 62
15096.66 55
15097.82 54
15098.98 65
15100.14 54
15101.30 56
15102.46 53
15103.62 55
15104.78 58
15105.95 47
15107.11 61
15108.27 58
15109.43 59
15110.59 64
15111.75 48
15112.92 56
15114.08 50
15115.24 47
15116.40 64
15117.56 69
15118.73 54
15119.89 50
15121.05 59
15122.21 58
15123.37 61
15124.54 54
15125.70 54
15126.86 60
15128.02 54
15129.19 54
15130.35 56
15131.51 56
15132.67 58
15133.84 48
15135.00 53
15136.16 63
15137.32 51
15138.49 63
15139.65 44
15140.81 46
15141.97 60
15143.14 76
15144.30 59
15145.46 57
15146.63 39
15147.79 46
15148.95 50
15150.12 52
15151.28 56
15152.44 63
15153.61 51
15154.77 60
15155.93 69
15157.10 57
15158.26 44
15159.42 58
15160.59 60
15161.75 47
15162.91 37
15164.08 36
15165.24 42
15166.41 41
15167.57 51
15168.73 36
15169.90 34
15171.06 49
15172.23 46
15173.39 54
15174.55 52
15175.72 50
15176.88 68
15178.05 65
15179.21 55
15180.38 41
15181.54 42
15182.70 66
15183.87 72
15185.03 57
15186.20 47
15187.36 46
15188.53 56
15189.69 63
15190.86 50
15192.02 56
15193.19 41
15194.35 55
15195.52 64
15196.68 56
15197.85 56
15199.01 56
15200.18 45
15201.34 49
15202.51 50
15203.67 36
15204.84 43
15206.00 59
15207.17 46
15208.33 71
15209.50 52
15210.66 33
15211.83 47
15213.00 56
15214.16 50
15215.33 52
15216.49 45
15217.66 38
15218.82 39
15219.99 36
15221.16 56
15222.32 52
15223.49 43
15224.65 63
15225.82 63
15226.99 52
15228.15 50
15229.32 46
15230.49 53
15231.65 50
15232.82 55
15233.98 42
15235.15 48
15236.32 47
15237.48 54
15238.65 50
15239.82 62
15240.98 63
15242.15 58
15243.32 51
15244.48 52
15245.65 46
15246.82 35
15247.98 60
15249.15 47
15250.32 56
15251.49 68
15252.65 52
15253.82 42
15254.99 46
15256.16 49
15257.32 67
15258.49 52
15259.66 58
15260.82 47
15261.99 49
15263.16 72
15264.33 57
15265.49 57
15266.66 59
15267.83 64
15269.00 53
15270.17 53
15271.33 43
15272.50 45
15273.67 46
15274.84 53
15276.01 34
15277.17 54
15278.34 42
15279.51 56
15280.68 49
15281.85 56
15283.01 88
15284.18 33
15285.35 38
15286.52 45
15287.69 40
15288.86 44
15290.03 45
15291.19 45
15292.36 52
15293.53 48
15294.70 52
15295.87 49
15297.04 54
15298.21 46
15299.38 53
15300.54 64
15301.71 52
15302.88 43
15304.05 44
15305.22 52
15306.39 52
15307.56 63
15308.73 74
15309.90 62
15311.07 46
15312.24 51
15313.41 45
15314.58 47
15315.75 59
15316.92 45
15318.09 52
15319.25 59
15320.42 49
15321.59 66
15322.76 55
15323.93 47
15325.10 38
15326.27 59
15327.44 69
15328.61 76
15329.78 44
15330.95 43
15332.12 55
15333.29 37
15334.46 48
15335.64 69
15336.81 51
15337.98 35
15339.15 45
15340.32 61
15341.49 46
15342.66 36
15343.83 55
15345.00 62
15346.17 66
15347.34 60
15348.51 55
15349.68 52
15350.85 45
15352.02 38
15353.20 37
15354.37 54
15355.54 62
15356.71 41
15357.88 37
15359.05 48
15360.22 59
15361.39 52
15362.57 60
15363.74 52
15364.91 53
15366.08 53
15367.25 49
15368.42 51
15369.59 59
15370.77 62
15371.94 52
15373.11 44
15374.28 38
15375.45 34
15376.63 56
15377.80 47
15378.97 54
15380.14 58
15381.31 50
15382.49 55
15383.66 59
15384.83 72
15386.00 57
15387.17 49
15388.35 40
15389.52 58
15390.69 45
15391.86 61
15393.04 63
15394.21 59
15395.38 64
15396.55 78
15397.73 55
15398.90 72
15400.07 61
15401.25 60
15402.42 68
15403.59 48
15404.76 51
15405.94 68
15407.11 49
15408.28 55
15409.46 46
15410.63 47
15411.80 37
15412.98 51
15414.15 43
15415.32 39
15416.50 44
15417.67 53
15418.84 49
15420.02 40
15421.19 31
15422.36 33
15423.54 28
15424.71 55
15425.89 56
15427.06 46
15428.23 46
15429.41 40
15430.58 40
15431.76 58
15432.93 53
15434.10 67
15435.28 34
15436.45 45
15437.63 53
15438.80 37
15439.97 43
15441.15 53
15442.32 48
15443.50 41
15444.67 42
15445.85 42
15447.02 40
15448.20 47
15449.37 45
15450.55 45
15451.72 60
15452.89 49
15454.07 58
15455.24 55
15456.42 46
15457.59 40
15458.77 42
15459.94 38
15461.12 51
15462.30 65
15463.47 57
15464.65 37
15465.82 35
15467.00 67
15468.17 68
15469.35 50
15470.52 49
15471.70 66
15472.87 50
15474.05 53
15475.22 58
15476.40 31
15477.58 51
15478.75 48
15479.93 41
15481.10 49
15482.28 64
15483.46 71
15484.63 49
15485.81 59
15486.98 36
15488.16 54
15489.34 61
15490.51 71
15491.69 57
15492.87 54
15494.04 65
15495.22 74
15496.39 63
15497.57 50
15498.75 44
15499.92 47
15501.10 47
15502.28 58
15503.45 56
15504.63 55
15505.81 68
15506.98 51
15508.16 51
15509.34 48
15510.52 43
15511.69 65
15512.87 49
15514.05 38
15515.22 65
15516.40 53
15517.58 47
15518.76 47
15519.93 45
15521.11 58
15522.29 51
15523.47 50
15524.64 53
15525.82 48
15527.00 47
15528.18 39
15529.35 59
15530.53 58
15531.71 50
15532.89 53
15534.07 54
15535.24 61
15536.42 67
15537.60 52
15538.78 45
15539.96 34
15541.13 54
15542.31 58
15543.49 38
15544.67 49
15545.85 68
15547.03 59
15548.20 59
15549.38 54
15550.56 54
15551.74 62
15552.92 68
15554.10 39
15555.28 48
15556.45 57
15557.63 39
15558.81 48
15559.99 53
15561.17 32
15562.35 48
15563.53 45
15564.71 50
15565.89 44
15567.07 47
15568.24 61
15569.42 64
15570.60 51
15571.78 52
15572.96 62
15574.14 38
15575.32 34
15576.50 47
15577.68 49
15578.86 52
15580.04 45
15581.22 74
15582.40 75
15583.58 53
15584.76 60
15585.94 67
15587.12 42
15588.30 60
15589.48 51
15590.66 29
15591.84 38
15593.02 61
15594.20 46
15595.38 38
15596.56 54
15597.74 39
15598.92 48
15600.10 72
15601.28 49
15602.46 60
15603.64 62
15604.82 61
15606.00 49
15607.18 63
15608.36 62
15609.55 49
15610.73 74
15611.91 60
15613.09 55
15614.27 66
15615.45 61
15616.63 46
15617.81 45
15618.99 52
15620.17 51
15621.36 57
15622.54 60
15623.72 43
15624.90 53
15626.08 64
15627.26 43
15628.44 55
15629.63 53
15630.81 49
15631.99 49
15633.17 66
15634.35 73
15635.53 70
15636.72 55
15637.90 59
15639.08 56
15640.26 52
15641.44 67
15642.63 67
15643.81 51
15644.99 38
15646.17 63
15647.35 60
15648.54 59
15649.72 63
15650.90 57
15652.08 56
15653.27 57
15654.45 54
15655.63 61
15656.81 56
15658.00 58
15659.18 55
15660.36 56
15661.54 45
15662.73 59
15663.91 58
15665.09 52
15666.28 62
15667.46 55
15668.64 66
15669.82 53
15671.01 48
15672.19 45
15673.37 38
15674.56 59
15675.74 56
15676.92 40
15678.11 43
15679.29 38
15680.47 68
15681.66 55
15682.84 49
15684.03 59
15685.21 63
15686.39 63
15687.58 57
15688.76 59
15689.94 39
15691.13 48
15692.31 53
15693.50 50
15694.68 49
15695.86 60
15697.05 51
15698.23 58
15699.42 54
15700.60 44
15701.78 56
15702.97 60
15704.15 46
15705.34 53
15706.52 48
15707.71 60
15708.89 75
15710.08 82
15711.26 57
15712.45 59
15713.63 67
15714.81 62
15716.00 59
15717.18 63
15718.37 79
15719.55 67
15720.74 54
15721.92 49
15723.11 54
15724.29 46
15725.48 59
15726.66 71
15727.85 70
15729.04 64
15730.22 48
15731.41 61
15732.59 63
15733.78 63
15734.96 50
15736.15 62
15737.33 79
15738.52 57
15739.71 58
15740.89 55
15742.08 53
15743.26 53
15744.45 81
15745.63 52
15746.82 64
15748.01 76
15749.19 84
15750.38 56
15751.56 68
15752.75 60
15753.94 75
15755.12 87
15756.31 56
15757.50 47
15758.68 59
15759.87 64
15761.06 58
15762.24 60
15763.43 47
15764.62 51
15765.80 75
15766.99 84
15768.18 43
15769.36 55
15770.55 60
15771.74 75
15772.92 64
15774.11 70
15775.30 68
15776.48 53
15777.67 56
15778.86 59
15780.05 54
15781.23 50
15782.42 34
15783.61 47
15784.80 57
15785.98 52
15787.17 60
15788.36 53
15789.55 63
15790.73 53
15791.92 49
15793.11 69
15794.30 53
15795.48 38
15796.67 52
15797.86 52
15799.05 64
15800.24 49
15801.42 64
15802.61 62
15803.80 69
15804.99 72
15806.18 58
15807.37 50
15808.55 59
15809.74 60
15810.93 61
15812.12 83
15813.31 63
15814.50 60
15815.68 47
15816.87 61
15818.06 81
15819.25 61
15820.44 48
15821.63 46
15822.82 53
15824.01 55
15825.19 70
15826.38 52
15827.57 44
15828.76 34
15829.95 63
15831.14 80
15832.33 64
15833.52 52
15834.71 62
15835.90 68
15837.09 49
15838.28 63
15839.47 47
15840.66 41
15841.84 51
15843.03 69
15844.22 57
15845.41 65
15846.60 46
15847.79 49
15848.98 67
15850.17 63
15851.36 49
15852.55 44
15853.74 68
15854.93 90
15856.12 50
15857.31 51
15858.50 37
15859.69 43
15860.88 59
15862.07 74
15863.26 56
15864.46 63
15865.65 48
15866.84 44
15868.03 51
15869.22 43
15870.41 65
15871.60 47
15872.79 45
15873.98 63
15875.17 91
15876.36 73
15877.55 72
15878.74 64
15879.94 40
15881.13 49
15882.32 44
15883.51 43
15884.70 54
15885.89 50
15887.08 51
15888.27 65
15889.46 61
15890.66 56
15891.85 81
15893.04 71
15894.23 55
15895.42 49
15896.61 49
15897.81 46
15899.00 51
15900.19 51
15901.38 49
15902.57 55
15903.76 70
15904.96 66
15906.15 63
15907.34 52
15908.53 43
15909.72 66
15910.92 54
15912.11 56
15913.30 56
15914.49 41
15915.69 50
15916.88 48
15918.07 54
15919.26 50
15920.46 49
15921.65 64
15922.84 64
15924.03 53
15925.23 81
15926.42 70
15927.61 59
15928.81 52
15930.00 51
15931.19 49
15932.38 51
15933.58 57
15934.77 57
15935.96 75
15937.16 51
15938.35 55
15939.54 44
15940.74 55
15941.93 75
15943.12 60
15944.32 44
15945.51 49
15946.70 49
15947.90 63
15949.09 47
15950.28 32
15951.48 36
15952.67 43
15953.87 47
15955.06 58
15956.25 41
15957.45 42
15958.64 44
15959.84 37
15961.03 41
15962.22 46
15963.42 37
15964.61 51
15965.81 51
15967.00 50
15968.19 43
15969.39 54
15970.58 53
15971.78 68
15972.97 48
15974.17 58
15975.36 63
15976.56 79
15977.75 56
15978.95 37
15980.14 41
15981.34 45
15982.53 39
15983.72 43
15984.92 55
15986.11 62
15987.31 52
15988.50 45
15989.70 60
15990.90 48
15992.09 50
15993.29 51
15994.48 45
15995.68 48
15996.87 59
15998.07 47
15999.26 39
16000.46 50
16001.65 53
16002.85 62
16004.05 55
16005.24 62
16006.44 45
16007.63 64
16008.83 48
16010.02 41
16011.22 29
16012.42 54
16013.61 61
16014.81 58
16016.00 55
16017.20 39
16018.40 37
16019.59 44
16020.79 62
16021.99 48
16023.18 42
16024.38 31
16025.58 60
16026.77 67
16027.97 43
16029.16 35
16030.36 45
16031.56 65
16032.76 47
16033.95 29
16035.15 31
16036.35 24
16037.54 45
16038.74 48
16039.94 50
16041.13 51
16042.33 51
16043.53 45
16044.73 47
16045.92 38
16047.12 28
16048.32 39
16049.51 60
16050.71 48
16051.91 50
16053.11 50
16054.30 58
16055.50 39
16056.70 48
16057.90 34
16059.10 34
16060.29 39
16061.49 44
16062.69 45
16063.89 48
16065.08 44
16066.28 46
16067.48 42
16068.68 49
16069.88 48
16071.07 43
16072.27 45
16073.47 47
16074.67 66
16075.87 38
16077.07 42
16078.26 59
16079.46 62
16080.66 45
16081.86 67
16083.06 73
16084.26 55
16085.46 41
16086.66 46
16087.85 38
16089.05 49
16090.25 45
16091.45 43
16092.65 40
16093.85 55
16095.05 40
16096.25 42
16097.45 53
16098.65 65
16099.84 46
16101.04 58
16102.24 45
16103.44 52
16104.64 44
16105.84 43
16107.04 63
16108.24 67
16109.44 52
16110.64 63
16111.84 47
16113.04 47
16114.24 57
16115.44 39
16116.64 55
16117.84 46
16119.04 48
16120.24 40
16121.44 40
16122.64 39
16123.84 45
16125.04 45
16126.24 45
16127.44 46
16128.64 54
16129.84 54
16131.04 61
16132.24 34
16133.44 47
16134.64 38
16135.84 46
16137.04 46
16138.25 40
16139.45 37
16140.65 39
16141.85 36
16143.05 39
16144.25 55
16145.45 36
16146.65 48
16147.85 49
16149.05 55
16150.25 40
16151.46 60
16152.66 43
16153.86 36
16155.06 29
16156.26 49
16157.46 52
16158.66 46
16159.87 42
16161.07 59
16162.27 39
16163.47 43
16164.67 46
16165.87 47
16167.08 57
16168.28 41
16169.48 48
16170.68 40
16171.88 43
16173.09 54
16174.29 42
16175.49 32
16176.69 54
16177.89 51
16179.10 53
16180.30 68
16181.50 56
16182.70 58
16183.91 41
16185.11 42
16186.31 28
16187.51 38
16188.72 52
16189.92 60
16191.12 54
16192.32 52
16193.53 55
16194.73 41
16195.93 36
16197.13 48
16198.34 52
16199.54 40
16200.74 44
16201.95 46
16203.15 41
16204.35 59
16205.56 41
16206.76 60
16207.96 44
16209.17 42
16210.37 34
16211.57 47
16212.78 66
16213.98 65
16215.18 46
16216.39 51
16217.59 59
16218.79 54
16220.00 32
16221.20 32
16222.41 37
16223.61 48
16224.81 41
16226.02 34
16227.22 55
16228.43 44
16229.63 51
16230.83 65
16232.04 51
16233.24 50
16234.45 51
16235.65 63
16236.86 63
16238.06 59
16239.26 60
16240.47 57
16241.67 50
16242.88 41
16244.08 27
16245.29 32
16246.49 53
16247.70 64
16248.90 49
16250.11 50
16251.31 31
16252.52 30
16253.72 43
16254.93 44
16256.13 50
16257.34 40
16258.54 41
16259.75 32
16260.95 31
16262.16 51
16263.36 60
16264.57 43
16265.77 46
16266.98 49
16268.19 50
16269.39 51
16270.60 40
16271.80 53
16273.01 53
16274.21 50
16275.42 56
16276.63 48
16277.83 45
16279.04 36
16280.24 42
16281.45 47
16282.66 45
16283.86 45
16285.07 29
16286.27 32
16287.48 51
16288.69 48
16289.89 48
16291.10 46
16292.31 34
16293.51 36
16294.72 45
16295.93 50
16297.13 44
16298.34 42
16299.55 56
16300.75 55
16301.96 39
16303.17 37
16304.37 37
16305.58 45
16306.79 55
16307.99 58
16309.20 49
16310.41 41
16311.62 43
16312.82 39
16314.03 31
16315.24 44
16316.44 44
16317.65 45
16318.86 55
16320.07 48
16321.27 41
16322.48 53
16323.69 50
16324.90 54
16326.10 29
16327.31 36
16328.52 40
16329.73 43
16330.94 45
16332.14 43
16333.35 59
16334.56 69
16335.77 42
16336.98 36
16338.18 57
16339.39 54
16340.60 38
16341.81 42
16343.02 43
16344.23 46
16345.43 45
16346.64 32
16347.85 43
16349.06 34
16350.27 24
16351.48 45
16352.69 63
16353.89 43
16355.10 49
16356.31 50
16357.52 43
16358.73 41
16359.94 36
16361.15 33
16362.36 50
16363.57 47
16364.77 30
16365.98 38
16367.19 59
16368.40 39
16369.61 33
16370.82 46
16372.03 37
16373.24 49
16374.45 52
16375.66 43
16376.87 60
16378.08 39
16379.29 48
16380.50 62
16381.71 53
16382.92 37
16384.13 45
16385.34 74
16386.55 63
16387.76 36
16388.97 52
16390.18 59
16391.39 38
16392.60 61
16393.81 43
16395.02 63
16396.23 40
16397.44 43
16398.65 55
16399.86 54
16401.07 40
16402.28 48
16403.49 44
16404.70 39
16405.91 44
16407.12 41
16408.33 41
16409.54 51
16410.76 43
16411.97 48
16413.18 60
16414.39 52
16415.60 41
16416.81 62
16418.02 33
16419.23 44
16420.44 44
16421.66 39
16422.87 34
16424.08 28
16425.29 59
16426.50 42
16427.71 41
16428.92 39
16430.14 48
16431.35 64
16432.56 48
16433.77 38
16434.98 31
16436.19 47
16437.41 65
16438.62 49
16439.83 50
16441.04 54
16442.25 41
16443.47 41
16444.68 22
16445.89 36
16447.10 36
16448.31 41
16449.53 38
16450.74 58
16451.95 39
16453.16 46
16454.38 34
16455.59 33
16456.80 53
16458.01 49
16459.23 51
16460.44 26
16461.65 46
16462.86 41
16464.08 42
16465.29 75
16466.50 48
16467.72 33
16468.93 33
16470.14 40
16471.35 42
16472.57 48
16473.78 46
16474.99 48
16476.21 53
16477.42 40
16478.63 45
16479.85 43
16481.06 52
16482.27 42
16483.49 40
16484.70 67
16485.92 40
16487.13 46
16488.34 56
16489.56 42
16490.77 43
16491.98 44
16493.20 56
16494.41 40
16495.63 35
16496.84 41
16498.05 35
16499.27 43
16500.48 61
16501.70 45
16502.91 46
16504.13 46
16505.34 47
16506.55 37
16507.77 48
16508.98 85
16510.20 42
16511.41 42
16512.63 54
16513.84 64
16515.06 44
16516.27 54
16517.49 46
16518.70 54
16519.92 46
16521.13 38
16522.35 29
16523.56 21
16524.78 56
16525.99 58
16527.21 43
16528.42 24
16529.64 37
16530.85 42
16532.07 38
16533.28 33
16534.50 41
16535.71 39
16536.93 33
16538.14 28
16539.36 35
16540.58 66
16541.79 35
16543.01 43
16544.22 52
16545.44 43
16546.65 41
16547.87 40
16549.09 39
16550.30 50
16551.52 54
16552.73 54
16553.95 63
16555.17 41
16556.38 31
16557.60 39
16558.82 33
16560.03 32
16561.25 31
16562.46 46
16563.68 35
16564.90 54
16566.11 59
16567.33 50
16568.55 36
16569.76 29
16570.98 41
16572.20 38
16573.41 35
16574.63 42
16575.85 46
16577.07 36
16578.28 51
16579.50 44
16580.72 54
16581.93 65
16583.15 39
16584.37 38
16585.59 39
16586.80 57
16588.02 48
16589.24 57
16590.46 59
16591.67 58
16592.89 44
16594.11 39
16595.33 39
16596.54 41
16597.76 32
16598.98 44
16600.20 45
16601.41 41
16602.63 28
16603.85 36
16605.07 46
16606.29 37
16607.50 50
16608.72 57
16609.94 47
16611.16 46
16612.38 60
16613.60 48
16614.81 34
16616.03 53
16617.25 53
16618.47 40
16619.69 50
16620.91 34
16622.13 44
16623.34 57
16624.56 32
16625.78 33
16627.00 54
16628.22 51
16629.44 55
16630.66 38
16631.88 41
16633.10 36
16634.31 45
16635.53 34
16636.75 31
16637.97 40
16639.19 61
16640.41 55
16641.63 57
16642.85 54
16644.07 42
16645.29 26
16646.51 37
16647.73 32
16648.95 30
16650.17 52
16651.39 44
16652.61 44
16653.83 39
16655.05 44
16656.27 30
16657.49 51
16658.71 39
16659.93 38
16661.15 31
16662.37 30
16663.59 44
16664.81 34
16666.03 39
16667.25 67
16668.47 43
16669.69 46
16670.91 34
16672.13 30
16673.35 56
16674.57 40
16675.79 31
16677.01 43
16678.23 52
16679.45 50
16680.67 41
16681.89 29
16683.12 46
16684.34 37
16685.56 46
16686.78 32
16688.00 36
16689.22 44
16690.44 50
16691.66 36
16692.88 33
16694.11 44
16695.33 51
16696.55 45
16697.77 47
16698.99 55
16700.21 50
16701.43 50
16702.66 49
16703.88 47
16705.10 33
16706.32 31
16707.54 36
16708.77 38
16709.99 33
16711.21 29
16712.43 41
16713.65 47
16714.87 38
16716.10 40
16717.32 27
16718.54 38
16719.76 52
16720.99 35
16722.21 37
16723.43 33
16724.65 36
16725.88 43
16727.10 44
16728.32 47
16729.54 35
16730.77 36
16731.99 41
16733.21 40
16734.43 36
16735.66 52
16736.88 37
16738.10 37
16739.33 47
16740.55 49
16741.77 33
16742.99 36
16744.22 45
16745.44 29
16746.66 28
16747.89 36
16749.11 36
16750.33 34
16751.56 50
16752.78 37
16754.00 38
16755.23 45
16756.45 48
16757.68 47
16758.90 60
16760.12 59
16761.35 48
16762.57 40
16763.79 34
16765.02 33
16766.24 28
16767.47 55
16768.69 24
16769.91 25
16771.14 39
16772.36 50
16773.59 50
16774.81 40
16776.04 37
16777.26 38
16778.48 28
16779.71 46
16780.93 52
16782.16 45
16783.38 42
16784.61 35
16785.83 43
16787.06 48
16788.28 36
16789.51 40
16790.73 30
16791.96 38
16793.18 43
16794.41 31
16795.63 49
16796.86 49
16798.08 48
16799.31 47
16800.53 41
16801.76 34
16802.98 28
16804.21 38
16805.43 43
16806.66 53
16807.88 47
16809.11 25
16810.33 40
16811.56 48
16812.79 41
16814.01 36
16815.24 34
16816.46 37
16817.69 49
16818.91 47
16820.14 41
16821.37 41
16822.59 32
16823.82 50
16825.04 35
16826.27 36
16827.50 35
16828.72 41
16829.95 42
16831.18 30
16832.40 37
16833.63 37
16834.86 36
16836.08 39
16837.31 36
16838.53 30
16839.76 32
16840.99 41
16842.21 50
16843.44 50
16844.67 45
16845.90 37
16847.12 33
16848.35 47
16849.58 40
16850.80 41
16852.03 28
16853.26 29
16854.48 30
16855.71 41
16856.94 47
16858.17 38
16859.39 37
16860.62 29
16861.85 33
16863.08 27
16864.30 42
16865.53 43
16866.76 34
16867.99 43
16869.21 31
16870.44 25
16871.67 31
16872.90 31
16874.13 33
16875.35 40
16876.58 41
16877.81 42
16879.04 46
16880.27 32
16881.49 40
16882.72 29
16883.95 46
16885.18 50
16886.41 51
16887.64 36
16888.86 37
16890.09 28
16891.32 39
16892.55 52
16893.78 53
16895.01 45
16896.24 42
16897.46 35
16898.69 27
16899.92 50
16901.15 42
16902.38 44
16903.61 56
16904.84 35
16906.07 35
16907.30 34
16908.53 52
16909.75 44
16910.98 54
16912.21 36
16913.44 58
16914.67 44
16915.90 58
16917.13 53
16918.36 43
16919.59 50
16920.82 64
16922.05 36
16923.28 39
16924.51 48
16925.74 32
16926.97 37
16928.20 55
16929.43 35
16930.66 32
16931.89 40
16933.12 38
16934.35 32
16935.58 49
16936.81 36
16938.04 39
16939.27 34
16940.50 47
16941.73 48
16942.96 38
16944.19 38
16945.42 53
16946.65 62
16947.88 35
16949.11 31
16950.34 28
16951.57 36
16952.80 39
16954.04 37
16955.27 36
16956.50 43
16957.73 47
16958.96 41
16960.19 49
16961.42 51
16962.65 52
16963.88 41
16965.11 31
16966.35 39
16967.58 40
16968.81 32
16970.04 27
16971.27 42
16972.50 30
16973.73 38
16974.97 54
16976.20 52
16977.43 32
16978.66 42
16979.89 41
16981.12 47
16982.36 38
16983.59 26
16984.82 32
16986.05 38
16987.28 35
16988.52 41
16989.75 34
16990.98 39
16992.21 35
16993.45 32
16994.68 36
16995.91 54
16997.14 46
16998.37 47
16999.61 46
17000.84 37
17002.07 41
17003.31 32
17004.54 45
17005.77 31
17007.00 42
17008.24 42
17009.47 29
17010.70 35
17011.93 47
17013.17 47
17014.40 43
17015.63 48
17016.87 53
17018.10 45
17019.33 43
17020.57 50
17021.80 41
17023.03 52
17024.27 50
17025.50 60
17026.73 60
17027.97 39
17029.20 39
17030.43 42
17031.67 44
17032.90 31
17034.14 37
17035.37 44
17036.60 31
17037.84 41
17039.07 52
17040.30 36
17041.54 30
17042.77 35
17044.01 34
17045.24 43
17046.47 35
17047.71 28
17048.94 23
17050.18 31
17051.41 33
17052.65 40
17053.88 41
17055.12 28
17056.35 45
17057.58 45
17058.82 43
17060.05 28
17061.29 42
17062.52 31
17063.76 38
17064.99 38
17066.23 27
17067.46 24
17068.70 30
17069.93 31
17071.17 41
17072.40 46
17073.64 41
17074.87 40
17076.11 36
17077.34 49
17078.58 49
17079.81 31
17081.05 34
17082.29 36
17083.52 32
17084.76 23
17085.99 29
17087.23 31
17088.46 31
17089.70 26
17090.94 35
17092.17 34
17093.41 28
17094.64 26
17095.88 36
17097.12 49
17098.35 34
17099.59 27
17100.82 32
17102.06 34
17103.30 34
17104.53 35
17105.77 31
17107.00 32
17108.24 33
17109.48 28
17110.71 30
17111.95 29
17113.19 24
17114.42 22
17115.66 26
17116.90 21
17118.13 34
17119.37 42
17120.61 50
17121.85 42
17123.08 29
17124.32 47
17125.56 52
17126.79 45
17128.03 30
17129.27 42
17130.50 45
17131.74 44
17132.98 25
17134.22 29
17135.45 33
17136.69 45
17137.93 52
17139.17 49
17140.40 27
17141.64 41
17142.88 46
17144.12 44
17145.36 36
17146.59 38
17147.83 29
17149.07 49
17150.31 50
17151.54 32
17152.78 35
17154.02 35
17155.26 27
17156.50 38
17157.74 48
17158.97 38
17160.21 39
17161.45 28
17162.69 33
17163.93 39
17165.17 24
17166.40 29
17167.64 32
17168.88 49
17170.12 32
17171.36 41
17172.60 35
17173.84 39
17175.08 38
17176.31 29
17177.55 30
17178.79 45
17180.03 36
17181.27 27
17182.51 34
17183.75 31
17184.99 30
17186.23 31
17187.47 35
17188.71 41
17189.94 37
17191.18 29
17192.42 47
17193.66 72
17194.90 35
17196.14 39
17197.38 46
17198.62 51
17199.86 44
17201.10 49
17202.34 38
17203.58 45
17204.82 32
17206.06 45
17207.30 52
17208.54 41
17209.78 42
17211.02 39
17212.26 27
17213.50 37
17214.74 19
17215.98 33
17217.22 34
17218.46 33
17219.70 41
17220.94 44
17222.18 52
17223.43 36
17224.67 43
17225.91 41
17227.15 41
17228.39 40
17229.63 42
17230.87 35
17232.11 36
17233.35 34
17234.59 34
17235.83 63
17237.08 56
17238.32 44
17239.56 40
17240.80 39
17242.04 68
17243.28 21
17244.52 25
17245.76 33
17247.01 34
17248.25 31
17249.49 30
17250.73 46
17251.97 31
17253.21 37
17254.46 30
17255.70 40
17256.94 31
17258.18 38
17259.42 46
17260.66 34
17261.91 29
17263.15 52
17264.39 33
17265.63 39
17266.87 38
17268.12 34
17269.36 47
17270.60 43
17271.84 47
17273.09 32
17274.33 33
17275.57 37
17276.81 47
17278.06 44
17279.30 46
17280.54 33
17281.78 28
17283.03 36
17284.27 30
17285.51 17
17286.76 31
17288.00 24
17289.24 23
17290.48 26
17291.73 31
17292.97 35
17294.21 33
17295.46 46
17296.70 47
17297.94 39
17299.19 33
17300.43 31
17301.67 39
17302.92 25
17304.16 39
17305.40 51
17306.65 37
17307.89 31
17309.14 24
17310.38 22
17311.62 25
17312.87 34
17314.11 46
17315.35 46
17316.60 37
17317.84 36
17319.09 24
17320.33 39
17321.58 33
17322.82 24
17324.06 32
17325.31 46
17326.55 45
17327.80 44
17329.04 42
17330.29 31
17331.53 28
17332.77 43
17334.02 37
17335.26 35
17336.51 28
17337.75 45
17339.00 48
17340.24 36
17341.49 30
17342.73 36
17343.98 35
17345.22 29
17346.47 41
17347.71 43
17348.96 36
17350.20 35
17351.45 31
17352.69 31
17353.94 37
17355.18 37
17356.43 56
17357.68 20
17358.92 28
17360.17 39
17361.41 47
17362.66 31
17363.90 41
17365.15 28
17366.39 33
17367.64 36
17368.89 32
17370.13 27
17371.38 54
17372.62 45
17373.87 46
17375.12 40
17376.36 50
17377.61 39
17378.85 38
17380.10 31
17381.35 40
17382.59 50
17383.84 46
17385.09 56
17386.33 39
17387.58 31
17388.83 46
17390.07 40
17391.32 42
17392.57 48
17393.81 47
17395.06 40
17396.31 58
17397.55 27
17398.80 32
17400.05 38
17401.29 49
17402.54 54
17403.79 41
17405.04 44
17406.28 43
17407.53 28
17408.78 31
17410.02 32
17411.27 30
17412.52 34
17413.77 30
17415.01 33
17416.26 32
17417.51 40
17418.76 33
17420.00 31
17421.25 39
17422.50 45
17423.75 56
17425.00 31
17426.24 27
17427.49 30
17428.74 49
17429.99 37
17431.24 25
17432.48 35
17433.73 42
17434.98 45
17436.23 35
17437.48 29
17438.73 24
17439.97 32
17441.22 35
17442.47 31
17443.72 33
17444.97 42
17446.22 31
17447.47 26
17448.71 36
17449.96 27
17451.21 50
17452.46 29
17453.71 28
17454.96 40
17456.21 32
17457.46 27
17458.71 39
17459.95 36
17461.20 23
17462.45 40
17463.70 35
17464.95 49
17466.20 36
17467.45 29
17468.70 35
17469.95 32
17471.20 49
17472.45 25
17473.70 28
17474.95 29
17476.20 37
17477.45 34
17478.70 23
17479.95 51
17481.20 57
17482.45 36
17483.70 33
17484.95 37
17486.20 32
17487.45 42
17488.70 43
17489.95 30
17491.20 43
17492.45 28
17493.70 45
17494.95 42
17496.20 39
17497.45 33
17498.70 58
17499.95 53
17501.20 31
17502.45 32
17503.70 35
17504.95 33
17506.20 32
17507.46 46
17508.71 56
17509.96 40
17511.21 23
17512.46 34
17513.71 34
17514.96 29
17516.21 28
17517.46 38
17518.71 34
17519.97 35
17521.22 43
17522.47 27
17523.72 22
17524.97 33
17526.22 34
17527.47 47
17528.73 35
17529.98 29
17531.23 39
17532.48 33
17533.73 40
17534.99 45
17536.24 41
17537.49 29
17538.74 35
17539.99 34
17541.25 37
17542.50 34
17543.75 41
17545.00 50
17546.25 50
17547.51 39
17548.76 62
17550.01 29
17551.26 43
17552.52 35
17553.77 42
17555.02 39
17556.27 43
17557.53 38
17558.78 36
17560.03 48
17561.28 39
17562.54 51
17563.79 29
17565.04 33
17566.30 40
17567.55 38
17568.80 35
17570.05 33
17571.31 34
17572.56 48
17573.81 59
17575.07 57
17576.32 50
17577.57 35
17578.83 38
17580.08 39
17581.33 45
17582.59 36
17583.84 38
17585.10 37
17586.35 33
17587.60 42
17588.86 44
17590.11 38
17591.36 51
17592.62 42
17593.87 24
17595.13 38
17596.38 45
17597.63 27
17598.89 44
17600.14 47
17601.40 34
17602.65 39
17603.90 27
17605.16 35
17606.41 42
17607.67 28
17608.92 38
17610.18 31
17611.43 28
17612.69 28
17613.94 34
17615.20 34
17616.45 30
17617.71 31
17618.96 24
17620.21 41
17621.47 35
17622.72 41
17623.98 31
17625.23 41
17626.49 41
17627.75 35
17629.00 43
17630.26 44
17631.51 56
17632.77 38
17634.02 40
17635.28 41
17636.53 36
17637.79 30
17639.04 25
17640.30 40
17641.55 36
17642.81 35
17644.07 36
17645.32 35
17646.58 36
17647.83 43
17649.09 52
17650.35 27
17651.60 34
17652.86 42
17654.11 44
17655.37 44
17656.63 44
17657.88 35
17659.14 49
17660.39 36
17661.65 37
17662.91 35
17664.16 41
17665.42 49
17666.68 37
17667.93 34
17669.19 25
17670.45 41
17671.70 40
17672.96 32
17674.22 27
17675.47 39
17676.73 38
17677.99 43
17679.24 35
17680.50 27
17681.76 31
17683.02 43
17684.27 32
17685.53 33
17686.79 34
17688.05 51
17689.30 52
17690.56 34
17691.82 41
17693.07 37
17694.33 31
17695.59 36
17696.85 27
17698.11 29
17699.36 35
17700.62 39
17701.88 47
17703.14 30
17704.39 52
17705.65 53
17706.91 52
17708.17 32
17709.43 48
17710.68 39
17711.94 37
17713.20 39
17714.46 47
17715.72 49
17716.98 33
17718.23 43
17719.49 34
17720.75 36
17722.01 25
17723.27 36
17724.53 33
17725.79 32
17727.04 45
17728.30 34
17729.56 37
17730.82 48
17732.08 35
17733.34 40
17734.60 26
17735.86 36
17737.12 47
17738.37 32
17739.63 27
17740.89 20
17742.15 29
17743.41 38
17744.67 29
17745.93 37
17747.19 33
17748.45 33
17749.71 35
17750.97 44
17752.23 28
17753.49 26
17754.75 35
17756.01 34
17757.27 28
17758.53 37
17759.79 33
17761.05 36
17762.31 30
17763.57 39
17764.83 30
17766.09 30
17767.35 22
17768.61 36
17769.87 39
17771.13 26
17772.39 32
17773.65 48
17774.91 40
17776.17 38
17777.43 37
17778.69 27
17779.95 48
17781.21 25
17782.47 34
17783.73 32
17784.99 27
17786.25 33
17787.51 32
17788.78 33
17790.04 35
17791.30 29
17792.56 34
17793.82 33
17795.08 34
17796.34 43
17797.60 43
17798.86 34
17800.13 38
17801.39 34
17802.65 43
17803.91 42
17805.17 32
17806.43 40
17807.69 63
17808.96 31
17810.22 32
17811.48 40
17812.74 22
17814.00 33
17815.26 39
17816.53 19
17817.79 45
17819.05 45
17820.31 45
17821.57 29
17822.84 37
17824.10 35
17825.36 27
17826.62 44
17827.89 32
17829.15 35
17830.41 28
17831.67 29
17832.93 33
17834.20 31
17835.46 38
17836.72 32
17837.99 48
17839.25 40
17840.51 44
17841.77 42
17843.04 30
17844.30 33
17845.56 39
17846.82 33
17848.09 39
17849.35 25
17850.61 33
17851.88 40
17853.14 35
17854.40 34
17855.67 31
17856.93 25
17858.19 50
17859.46 39
17860.72 36
17861.98 33
17863.25 43
17864.51 33
17865.77 31
17867.04 26
17868.30 30
17869.57 38
17870.83 37
17872.09 44
17873.36 35
17874.62 49
17875.89 37
17877.15 37
17878.41 33
17879.68 39
17880.94 31
17882.21 48
17883.47 30
17884.73 27
17886.00 44
17887.26 33
17888.53 35
17889.79 47
17891.06 45
17892.32 28
17893.59 46
17894.85 40
17896.12 29
17897.38 23
17898.65 25
17899.91 37
17901.17 38
17902.44 33
17903.70 47
17904.97 39
17906.23 30
17907.50 33
17908.77 31
17910.03 44
17911.30 30
17912.56 36
17913.83 31
17915.09 20
17916.36 26
17917.62 44
17918.89 51
17920.15 41
17921.42 42
17922.68 41
17923.95 37
17925.22 32
17926.48 42
17927.75 60
17929.01 30
17930.28 38
17931.55 38
17932.81 34
17934.08 37
17935.34 40
17936.61 46
17937.88 45
17939.14 28
17940.41 31
17941.68 28
17942.94 22
17944.21 21
17945.47 28
17946.74 44
17948.01 36
17949.27 40
17950.54 33
17951.81 29
17953.07 27
17954.34 35
17955.61 31
17956.87 21
17958.14 29
17959.41 31
17960.68 34
17961.94 22
17963.21 31
17964.48 47
17965.74 43
17967.01 48
17968.28 26
17969.55 24
17970.81 19
17972.08 35
17973.35 43
17974.62 30
17975.88 31
17977.15 40
17978.42 45
17979.69 36
17980.95 29
17982.22 30
17983.49 38
17984.76 26
17986.03 28
17987.29 24
17988.56 36
17989.83 57
17991.10 40
17992.37 34
17993.63 52
17994.90 26
17996.17 37
17997.44 32
17998.71 35
17999.98 41
18001.24 34
18002.51 22
18003.78 27
18005.05 45
18006.32 33
18007.59 49
18008.86 42
18010.12 39
18011.39 55
18012.66 35
18013.93 32
18015.20 31
18016.47 25
18017.74 23
18019.01 23
18020.28 28
18021.54 21
18022.81 41
18024.08 44
18025.35 24
18026.62 37
18027.89 29
18029.16 40
18030.43 41
18031.70 19
18032.97 22
18034.24 37
18035.51 30
18036.78 30
18038.05 31
18039.32 31
18040.59 49
18041.86 45
18043.13 39
18044.40 36
18045.67 41
18046.94 28
18048.21 29
18049.48 21
18050.75 34
18052.02 26
18053.29 30
18054.56 27
18055.83 48
18057.10 56
18058.37 34
18059.64 37
18060.91 28
18062.18 24
18063.45 35
18064.72 35
18065.99 22
18067.26 29
18068.54 35
18069.81 27
18071.08 32
18072.35 33
18073.62 38
18074.89 42
18076.16 31
18077.43 25
18078.70 26
18079.97 29
18081.25 59
18082.52 28
18083.79 17
18085.06 31
18086.33 39
18087.60 23
18088.87 46
18090.15 41
18091.42 36
18092.69 49
18093.96 41
18095.23 25
18096.50 34
18097.78 30
18099.05 36
18100.32 51
18101.59 47
18102.86 44
18104.14 43
18105.41 46
18106.68 24
18107.95 39
18109.23 33
18110.50 34
18111.77 39
18113.04 44
18114.31 34
18115.59 38
18116.86 28
18118.13 30
18119.40 33
18120.68 44
18121.95 37
18123.22 30
18124.50 61
18125.77 46
18127.04 37
18128.31 29
18129.59 36
18130.86 39
18132.13 36
18133.41 38
18134.68 35
18135.95 36
18137.23 43
18138.50 25
18139.77 47
18141.05 53
18142.32 42
18143.59 30
18144.87 46
18146.14 37
18147.41 39
18148.69 40
18149.96 37
18151.23 42
18152.51 37
18153.78 44
18155.06 35
18156.33 31
18157.60 33
18158.88 42
18160.15 38
18161.43 37
18162.70 51
18163.97 23
18165.25 22
18166.52 15
18167.80 30
18169.07 37
18170.35 28
18171.62 34
18172.90 45
18174.17 51
18175.44 37
18176.72 29
18177.99 22
18179.27 36
18180.54 45
18181.82 34
18183.09 34
18184.37 42
18185.64 44
18186.92 44
18188.19 26
18189.47 41
18190.74 44
18192.02 37
18193.29 30
18194.57 26
18195.84 35
18197.12 43
18198.39 28
18199.67 34
18200.95 33
18202.22 48
18203.50 49
18204.77 26
18206.05 28
18207.32 29
18208.60 27
18209.88 38
18211.15 45
18212.43 24
18213.70 37
18214.98 40
18216.26 40
18217.53 39
18218.81 41
18220.08 28
18221.36 33
18222.64 38
18223.91 35
18225.19 25
18226.47 37
18227.74 69
18229.02 74
18230.29 33
18231.57 41
18232.85 37
18234.12 42
18235.40 35
18236.68 39
18237.95 39
18239.23 39
18240.51 34
18241.79 40
18243.06 39
18244.34 36
18245.62 52
18246.89 41
18248.17 44
18249.45 37
18250.73 32
18252.00 35
18253.28 37
18254.56 33
18255.83 43
18257.11 41
18258.39 31
18259.67 29
18260.94 20
18262.22 47
18263.50 43
18264.78 33
18266.06 34
18267.33 36
18268.61 43
18269.89 40
18271.17 48
18272.45 35
18273.72 44
18275.00 36
18276.28 36
18277.56 45
18278.84 29
18280.11 26
18281.39 27
18282.67 29
18283.95 24
18285.23 31
18286.51 45
18287.78 50
18289.06 64
18290.34 34
18291.62 41
18292.90 39
18294.18 38
18295.46 35
18296.74 38
18298.01 31
18299.29 36
18300.57 56
18301.85 63
18303.13 36
18304.41 41
18305.69 50
18306.97 46
18308.25 24
18309.53 26
18310.81 26
18312.09 47
18313.37 36
18314.64 21
18315.92 41
18317.20 31
18318.48 34
18319.76 28
18321.04 36
18322.32 32
18323.60 49
18324.88 41
18326.16 41
18327.44 42
18328.72 29
18330.00 43
18331.28 35
18332.56 37
18333.84 31
18335.12 23
18336.40 28
18337.68 29
18338.96 41
18340.24 33
18341.52 27
18342.80 29
18344.09 33
18345.37 55
18346.65 36
18347.93 40
18349.21 36
18350.49 33
18351.77 40
18353.05 47
18354.33 41
18355.61 24
18356.89 41
18358.17 54
18359.46 27
18360.74 33
18362.02 30
18363.30 38
18364.58 36
18365.86 18
18367.14 30
18368.42 30
18369.71 28
18370.99 36
18372.27 41
18373.55 33
18374.83 25
18376.11 22
18377.39 15
18378.68 20
18379.96 35
18381.24 22
18382.52 39
18383.80 44
18385.09 37
18386.37 21
18387.65 28
18388.93 30
18390.21 38
18391.50 38
18392.78 36
18394.06 37
18395.34 33
18396.63 29
18397.91 42
18399.19 42
18400.47 40
18401.76 46
18403.04 27
18404.32 35
18405.60 40
18406.89 29
18408.17 30
18409.45 41
18410.73 42
18412.02 32
18413.30 29
18414.58 43
18415.87 36
18417.15 31
18418.43 14
18419.72 44
18421.00 86
18422.28 35
18423.57 52
18424.85 44
18426.13 44
18427.42 35
18428.70 47
18429.98 40
18431.27 44
18432.55 56
18433.83 24
18435.12 38
18436.40 23
18437.68 28
18438.97 46
18440.25 55
18441.54 53
18442.82 38
18444.10 30
18445.39 41
18446.67 39
18447.96 28
18449.24 45
18450.53 47
18451.81 36
18453.09 24
18454.38 31
18455.66 23
18456.95 33
18458.23 39
18459.52 39
18460.80 35
18462.09 34
18463.37 24
18464.65 37
18465.94 55
18467.22 29
18468.51 36
18469.79 33
18471.08 27
18472.36 27
18473.65 12
18474.93 31
18476.22 36
18477.50 48
18478.79 29
18480.08 35
18481.36 52
18482.65 42
18483.93 35
18485.22 42
18486.50 48
18487.79 26
18489.07 24
18490.36 33
18491.64 34
18492.93 36
18494.22 38
18495.50 45
18496.79 56
18498.07 40
18499.36 33
18500.65 19
18501.93 33
18503.22 30
18504.50 42
18505.79 35
18507.08 28
18508.36 29
18509.65 41
18510.94 30
18512.22 29
18513.51 31
18514.80 27
18516.08 23
18517.37 35
18518.65 19
18519.94 18
18521.23 15
18522.51 28
18523.80 40
18525.09 32
18526.38 24
18527.66 31
18528.95 36
18530.24 26
18531.52 24
18532.81 30
18534.10 28
18535.39 35
18536.67 32
18537.96 33
18539.25 27
18540.53 32
18541.82 38
18543.11 25
18544.40 34
18545.68 34
18546.97 29
18548.26 32
18549.55 26
18550.84 22
18552.12 29
18553.41 32
18554.70 38
18555.99 59
18557.27 45
18558.56 32
18559.85 38
18561.14 43
18562.43 35
18563.72 54
18565.00 48
18566.29 56
18567.58 33
18568.87 36
18570.16 31
18571.45 42
18572.73 28
18574.02 27
18575.31 36
18576.60 32
18577.89 48
18579.18 42
18580.47 25
18581.75 29
18583.04 23
18584.33 48
18585.62 45
18586.91 36
18588.20 31
18589.49 46
18590.78 36
18592.07 26
18593.36 50
18594.65 41
18595.93 33
18597.22 46
18598.51 33
18599.80 33
18601.09 35
18602.38 39
18603.67 58
18604.96 26
18606.25 34
18607.54 41
18608.83 56
18610.12 44
18611.41 44
18612.70 46
18613.99 42
18615.28 43
18616.57 39
18617.86 39
18619.15 27
18620.44 51
18621.73 27
18623.02 28
18624.31 29
18625.60 41
18626.89 45
18628.18 34
18629.47 39
18630.76 33
18632.05 33
18633.34 37
18634.64 36
18635.93 37
18637.22 45
18638.51 41
18639.80 28
18641.09 31
18642.38 35
18643.67 39
18644.96 38
18646.25 29
18647.54 32
18648.84 46
18650.13 31
18651.42 34
18652.71 25
18654.00 35
18655.29 25
18656.58 48
18657.88 41
18659.17 40
18660.46 34
18661.75 27
18663.04 30
18664.33 37
18665.63 42
18666.92 48
18668.21 40
18669.50 20
18670.79 31
18672.08 33
18673.38 28
18674.67 45
18675.96 36
18677.25 49
18678.55 40
18679.84 40
18681.13 35
18682.42 37
18683.71 38
18685.01 34
18686.30 36
18687.59 47
18688.88 35
18690.18 42
18691.47 36
18692.76 43
18694.06 35
18695.35 33
18696.64 25
18697.93 29
18699.23 44
18700.52 49
18701.81 29
18703.11 24
18704.40 34
18705.69 27
18706.99 34
18708.28 34
18709.57 31
18710.86 30
18712.16 27
18713.45 31
18714.75 28
18716.04 32
18717.33 31
18718.63 30
18719.92 27
18721.21 26
18722.51 35
18723.80 29
18725.09 38
18726.39 29
18727.68 21
18728.98 27
18730.27 68
18731.56 50
18732.86 42
18734.15 45
18735.45 40
18736.74 44
18738.04 26
18739.33 43
18740.62 35
18741.92 30
18743.21 26
18744.51 51
18745.80 65
18747.10 32
18748.39 33
18749.69 41
18750.98 39
18752.27 30
18753.57 29
18754.86 44
18756.16 29
18757.45 30
18758.75 34
18760.04 35
18761.34 45
18762.63 38
18763.93 28
18765.23 27
18766.52 16
18767.82 24
18769.11 29
18770.41 27
18771.70 25
18773.00 25
18774.29 30
18775.59 25
18776.88 30
18778.18 29
18779.48 26
18780.77 31
18782.07 30
18783.36 52
18784.66 31
18785.95 31
18787.25 29
18788.55 27
18789.84 32
18791.14 34
18792.43 38
18793.73 34
18795.03 42
18796.32 45
18797.62 43
18798.92 40
18800.21 36
18801.51 28
18802.81 48
18804.10 42
18805.40 41
18806.70 48
18807.99 37
18809.29 39
18810.59 47
18811.88 39
18813.18 37
18814.48 26
18815.77 36
18817.07 35
18818.37 34
18819.66 44
18820.96 42
18822.26 54
18823.56 30
18824.85 36
18826.15 39
18827.45 33
18828.75 32
18830.04 40
18831.34 41
18832.64 35
18833.94 36
18835.23 40
18836.53 49
18837.83 45
18839.13 45
18840.42 37
18841.72 42
18843.02 38
18844.32 43
18845.62 29
18846.91 40
18848.21 38
18849.51 49
18850.81 49
18852.11 35
18853.40 43
18854.70 40
18856.00 47
18857.30 26
18858.60 31
18859.90 21
18861.20 18
18862.49 31
18863.79 21
18865.09 28
18866.39 24
18867.69 34
18868.99 29
18870.29 36
18871.59 34
18872.88 36
18874.18 25
18875.48 42
18876.78 39
18878.08 35
18879.38 39
18880.68 45
18881.98 43
18883.28 35
18884.58 37
18885.88 40
18887.18 27
18888.47 56
18889.77 46
18891.07 40
18892.37 33
18893.67 36
18894.97 29
18896.27 21
18897.57 29
18898.87 32
18900.17 31
18901.47 37
18902.77 32
18904.07 30
18905.37 37
18906.67 32
18907.97 37
18909.27 30
18910.57 23
18911.87 28
18913.17 46
18914.47 29
18915.77 28
18917.07 26
18918.38 28
18919.68 26
18920.98 30
18922.28 25
18923.58 53
18924.88 38
18926.18 35
18927.48 40
18928.78 42
18930.08 65
18931.38 45
18932.68 37
18933.98 41
18935.29 34
18936.59 43
18937.89 61
18939.19 36
18940.49 27
18941.79 45
18943.09 31
18944.39 21
18945.70 32
18947.00 36
18948.30 28
18949.60 28
18950.90 31
18952.20 34
18953.51 34
18954.81 18
18956.11 32
18957.41 25
18958.71 33
18960.02 32
18961.32 29
18962.62 24
18963.92 30
18965.22 32
18966.53 41
18967.83 30
18969.13 19
18970.43 18
18971.73 29
18973.04 35
18974.34 35
18975.64 29
18976.94 35
18978.25 26
18979.55 33
18980.85 20
18982.16 32
18983.46 36
18984.76 41
18986.06 33
18987.37 21
18988.67 25
18989.97 44
18991.28 34
18992.58 33
18993.88 32
18995.18 21
18996.49 22
18997.79 36
18999.09 48
19000.40 24
19001.70 27
19003.00 36
19004.31 33
19005.61 28
19006.92 64
19008.22 32
19009.52 32
19010.83 26
19012.13 41
19013.43 37
19014.74 41
19016.04 30
19017.35 33
19018.65 35
19019.95 28
19021.26 29
19022.56 33
19023.87 29
19025.17 26
19026.47 32
19027.78 32
19029.08 22
19030.39 40
19031.69 36
19033.00 25
19034.30 32
19035.61 34
19036.91 45
19038.21 32
19039.52 23
19040.82 20
19042.13 28
19043.43 27
19044.74 30
19046.04 33
19047.35 45
19048.65 37
19049.96 38
19051.26 30
19052.57 28
19053.87 33
19055.18 39
19056.48 41
19057.79 28
19059.09 38
19060.40 42
19061.71 34
19063.01 31
19064.32 33
19065.62 19
19066.93 18
19068.23 21
19069.54 25
19070.85 33
19072.15 37
19073.46 51
19074.76 34
19076.07 22
19077.37 27
19078.68 35
19079.99 25
19081.29 28
19082.60 26
19083.91 16
19085.21 26
19086.52 37
19087.82 26
19089.13 16
19090.44 21
19091.74 25
19093.05 27
19094.36 28
19095.66 32
19096.97 32
19098.28 23
19099.58 35
19100.89 32
19102.20 35
19103.50 34
19104.81 27
19106.12 33
19107.42 41
19108.73 41
19110.04 41
19111.35 20
19112.65 18
19113.96 24
19115.27 27
19116.58 37
19117.88 48
19119.19 34
19120.50 29
19121.81 33
19123.11 39
19124.42 60
19125.73 31
19127.04 17
19128.34 35
19129.65 31
19130.96 25
19132.27 35
19133.57 33
19134.88 30
19136.19 37
19137.50 39
19138.81 31
19140.12 36
19141.42 43
19142.73 28
19144.04 28
19145.35 37
19146.66 32
19147.97 35
19149.27 31
19150.58 34
19151.89 42
19153.20 26
19154.51 40
19155.82 24
19157.13 27
19158.43 18
19159.74 25
19161.05 36
19162.36 35
19163.67 41
19164.98 27
19166.29 22
19167.60 19
19168.91 35
19170.22 35
19171.52 28
19172.83 30
19174.14 32
19175.45 30
19176.76 18
19178.07 39
19179.38 43
19180.69 26
19182.00 26
19183.31 33
19184.62 30
19185.93 22
19187.24 22
19188.55 31
19189.86 19
19191.17 31
19192.48 38
19193.79 51
19195.10 44
19196.41 34
19197.72 43
19199.03 42
19200.34 39
19201.65 27
19202.96 37
19204.27 31
19205.58 41
19206.89 22
19208.20 28
19209.51 44
19210.82 36
19212.13 31
19213.44 34
19214.75 24
19216.06 21
19217.38 16
19218.69 29
19220.00 31
19221.31 27
19222.62 42
19223.93 39
19225.24 28
19226.55 23
19227.86 28
19229.17 29
19230.49 29
19231.80 19
19233.11 20
19234.42 44
19235.73 38
19237.04 27
19238.35 17
19239.67 22
19240.98 40
19242.29 23
19243.60 17
19244.91 20
19246.22 30
19247.54 38
19248.85 44
19250.16 24
19251.47 25
19252.78 17
19254.10 23
19255.41 35
19256.72 26
19258.03 31
19259.34 43
19260.66 25
19261.97 18
19263.28 24
19264.59 30
19265.91 30
19267.22 38
19268.53 23
19269.84 24
19271.16 28
19272.47 30
19273.78 30
19275.10 30
19276.41 36
19277.72 29
19279.03 52
19280.35 36
19281.66 31
19282.97 54
19284.29 44
19285.60 44
19286.91 29
19288.23 34
19289.54 25
19290.85 31
19292.17 33
19293.48 28
19294.79 36
19296.11 35
19297.42 33
19298.73 26
19300.05 31
19301.36 29
19302.67 22
19303.99 27
19305.30 31
19306.62 28
19307.93 29
19309.24 36
19310.56 28
19311.87 24
19313.19 41
19314.50 26
19315.81 23
19317.13 30
19318.44 39
19319.76 38
19321.07 25
19322.39 42
19323.70 27
19325.01 23
19326.33 26
19327.64 24
19328.96 27
19330.27 28
19331.59 29
19332.90 35
19334.22 26
19335.53 29
19336.85 34
19338.16 32
19339.48 27
19340.79 37
19342.11 39
19343.42 33
19344.74 23
19346.05 24
19347.37 21
19348.68 27
19350.00 33
19351.31 28
19352.63 32
19353.94 37
19355.26 14
19356.58 32
19357.89 14
19359.21 22
19360.52 21
19361.84 24
19363.15 29
19364.47 38
19365.79 43
19367.10 40
19368.42 47
19369.73 37
19371.05 29
19372.37 34
19373.68 34
19375.00 47
19376.31 27
19377.63 29
19378.95 24
19380.26 29
19381.58 31
19382.90 32
19384.21 25
19385.53 38
19386.85 46
19388.16 28
19389.48 26
19390.80 31
19392.11 34
19393.43 38
19394.75 44
19396.06 26
19397.38 22
19398.70 19
19400.01 21
19401.33 31
19402.65 25
19403.97 31
19405.28 35
19406.60 37
19407.92 33
19409.23 28
19410.55 20
19411.87 32
19413.19 18
19414.50 17
19415.82 30
19417.14 21
19418.46 16
19419.77 33
19421.09 26
19422.41 25
19423.73 30
19425.05 23
19426.36 23
19427.68 35
19429.00 33
19430.32 26
19431.64 21
19432.95 29
19434.27 21
19435.59 35
19436.91 37
19438.23 30
19439.55 31
19440.86 18
19442.18 27
19443.50 31
19444.82 24
19446.14 29
19447.46 30
19448.78 23
19450.09 40
19451.41 39
19452.73 23
19454.05 20
19455.37 13
19456.69 30
19458.01 29
19459.33 24
19460.65 27
19461.97 36
19463.28 33
19464.60 33
19465.92 28
19467.24 24
19468.56 44
19469.88 25
19471.20 29
19472.52 24
19473.84 31
19475.16 30
19476.48 16
19477.80 30
19479.12 44
19480.44 34
19481.76 29
19483.08 18
19484.40 24
19485.72 26
19487.04 40
19488.36 30
19489.68 44
19491.00 24
19492.32 30
19493.64 35
19494.96 26
19496.28 20
19497.60 36
19498.92 27
19500.24 22
19501.56 20
19502.88 30
19504.20 35
19505.52 35
19506.84 27
19508.16 33
19509.49 27
19510.81 31
19512.13 32
19513.45 32
19514.77 19
19516.09 31
19517.41 45
19518.73 39
19520.05 33
19521.37 24
19522.70 22
19524.02 27
19525.34 21
19526.66 37
19527.98 19
19529.30 29
19530.62 21
19531.95 37
19533.27 45
19534.59 29
19535.91 32
19537.23 16
19538.55 30
19539.88 39
19541.20 33
19542.52 26
19543.84 28
19545.16 41
19546.49 31
19547.81 30
19549.13 24
19550.45 24
19551.77 28
19553.10 27
19554.42 26
19555.74 24
19557.06 28
19558.39 39
19559.71 24
19561.03 21
19562.35 38
19563.68 26
19565.00 18
19566.32 30
19567.64 26
19568.97 17
19570.29 37
19571.61 30
19572.94 32
19574.26 26
19575.58 20
19576.90 27
19578.23 39
19579.55 24
19580.87 29
19582.20 22
19583.52 22
19584.84 22
19586.17 27
19587.49 26
19588.81 34
19590.14 20
19591.46 21
19592.78 19
19594.11 24
19595.43 18
19596.76 21
19598.08 20
19599.40 28
19600.73 34
19602.05 30
19603.37 32
19604.70 30
19606.02 23
19607.35 38
19608.67 33
19610.00 30
19611.32 45
19612.64 33
19613.97 25
19615.29 30
19616.62 32
19617.94 30
19619.27 20
19620.59 24
19621.92 39
19623.24 29
19624.56 18
19625.89 23
19627.21 28
19628.54 28
19629.86 48
19631.19 39
19632.51 45
19633.84 31
19635.16 20
19636.49 26
19637.81 43
19639.14 50
19640.46 40
19641.79 32
19643.11 32
19644.44 22
19645.77 29
19647.09 32
19648.42 28
19649.74 36
19651.07 34
19652.39 35
19653.72 23
19655.04 28
19656.37 48
19657.70 34
19659.02 39
19660.35 39
19661.67 35
19663.00 28
19664.33 26
19665.65 28
19666.98 26
19668.30 16
19669.63 29
19670.96 26
19672.28 20
19673.61 25
19674.94 26
19676.26 28
19677.59 33
19678.92 31
19680.24 32
19681.57 31
19682.90 32
19684.22 26
19685.55 30
19686.88 25
19688.20 24
19689.53 37
19690.86 39
19692.18 35
19693.51 20
19694.84 38
19696.16 35
19697.49 24
19698.82 36
19700.15 44
19701.47 22
19702.80 37
19704.13 21
19705.46 42
19706.78 30
19708.11 31
19709.44 29
19710.77 38
19712.09 34
19713.42 27
19714.75 23
19716.08 33
19717.40 23
19718.73 27
19720.06 35
19721.39 31
19722.72 30
19724.04 33
19725.37 37
19726.70 32
19728.03 33
19729.36 17
19730.68 23
19732.01 24
19733.34 25
19734.67 25
19736.00 36
19737.33 37
19738.66 24
19739.98 20
19741.31 30
19742.64 23
19743.97 40
19745.30 28
19746.63 22
19747.96 33
19749.29 23
19750.61 15
19751.94 19
19753.27 33
19754.60 27
19755.93 43
19757.26 33
19758.59 24
19759.92 33
19761.25 36
19762.58 35
19763.91 37
19765.24 42
19766.57 44
19767.89 33
19769.22 22
19770.55 30
19771.88 21
19773.21 29
19774.54 25
19775.87 29
19777.20 20
19778.53 22
19779.86 36
19781.19 38
19782.52 38
19783.85 23
19785.18 32
19786.51 36
19787.84 25
19789.17 22
19790.50 17
19791.83 42
19793.16 32
19794.49 21
19795.83 35
19797.16 38
19798.49 30
19799.82 33
19801.15 25
19802.48 28
19803.81 18
19805.14 34
19806.47 30
19807.80 34
19809.13 29
19810.46 34
19811.79 54
19813.13 45
19814.46 29
19815.79 32
19817.12 44
19818.45 23
19819.78 21
19821.11 28
19822.44 25
19823.78 38
19825.11 30
19826.44 36
19827.77 26
19829.10 16
19830.43 32
19831.77 30
19833.10 30
19834.43 27
19835.76 28
19837.09 39
19838.42 30
19839.76 26
19841.09 30
19842.42 28
19843.75 29
19845.08 18
19846.42 28
19847.75 19
19849.08 24
19850.41 27
19851.75 22
19853.08 34
19854.41 48
19855.74 44
19857.08 30
19858.41 24
19859.74 31
19861.07 33
19862.41 24
19863.74 29
19865.07 38
19866.41 29
19867.74 30
19869.07 33
19870.40 28
19871.74 21
19873.07 32
19874.40 44
19875.74 41
19877.07 32
19878.40 20
19879.74 25
19881.07 25
19882.40 16
19883.74 10
19885.07 25
19886.40 12
19887.74 31
19889.07 31
19890.40 23
19891.74 20
19893.07 30
19894.41 26
19895.74 33
19897.07 23
19898.41 42
19899.74 37
19901.08 23
19902.41 30
19903.74 38
19905.08 23
19906.41 39
19907.75 33
19909.08 23
19910.41 28
19911.75 24
19913.08 35
19914.42 22
19915.75 20
19917.09 23
19918.42 17
19919.76 24
19921.09 20
19922.43 27
19923.76 29
19925.10 34
19926.43 33
19927.77 23
19929.10 23
19930.44 22
19931.77 27
19933.11 30
19934.44 21
19935.78 29
19937.11 30
19938.45 40
19939.78 22
19941.12 47
19942.45 38
19943.79 32
19945.12 39
19946.46 25
19947.79 22
19949.13 30
19950.47 43
19951.80 29
19953.14 33
19954.47 27
19955.81 18
19957.15 14
19958.48 21
19959.82 34
19961.15 34
19962.49 27
19963.83 22
19965.16 19
19966.50 24
19967.83 29
19969.17 22
19970.51 24
19971.84 34
19973.18 43
19974.52 58
19975.85 30
19977.19 33
19978.53 24
19979.86 35
19981.20 30
19982.54 31
19983.87 28
19985.21 26
19986.55 17
19987.88 21
19989.22 19
19990.56 34
19991.89 29
19993.23 27
19994.57 23
19995.91 37
19997.24 35
19998.58 25
19999.92 26
20001.26 33
20002.59 27
20003.93 17
20005.27 21
20006.61 37
20007.94 35
20009.28 21
20010.62 34
20011.96 38
20013.29 31
20014.63 41
20015.97 23
20017.31 19
20018.65 19
20019.98 37
20021.32 25
20022.66 32
20024.00 25
20025.34 31
20026.67 53
20028.01 42
20029.35 37
20030.69 27
20032.03 40
20033.37 43
20034.71 27
20036.04 43
20037.38 35
20038.72 41
20040.06 36
20041.40 33
20042.74 27
20044.08 29
20045.42 23
20046.75 26
20048.09 25
20049.43 46
20050.77 26
20052.11 40
20053.45 33
20054.79 17
20056.13 19
20057.47 34
20058.81 34
20060.15 31
20061.49 24
20062.82 20
20064.16 28
20065.50 32
20066.84 21
20068.18 20
20069.52 23
20070.86 21
20072.20 26
20073.54 34
20074.88 27
20076.22 23
20077.56 26
20078.90 17
20080.24 17
20081.58 27
20082.92 25
20084.26 35
20085.60 16
20086.94 16
20088.28 21
20089.62 50
20090.96 32
20092.30 32
20093.64 30
20094.99 32
20096.33 40
20097.67 41
20099.01 27
20100.35 29
20101.69 35
20103.03 22
20104.37 21
20105.71 22
20107.05 30
20108.39 31
20109.73 20
20111.08 30
20112.42 25
20113.76 24
20115.10 31
20116.44 26
20117.78 24
20119.12 36
20120.46 35
20121.81 16
20123.15 22
20124.49 38
20125.83 32
20127.17 20
20128.51 28
20129.86 26
20131.20 18
20132.54 16
20133.88 22
20135.22 21
20136.56 21
20137.91 22
20139.25 34
