# Supplementary material for: MALDI-TOF MS typing enables the classification of brewing yeasts of the genus Saccharomyces to major beer styles
Source: PLoS One. 2017 Aug 9;12(8):e0181694. doi: 10.1371/journal.pone.0181694 (PMC5549903; doi:10.1371/journal.pone.0181694)
Supplement: S12 File — The directory includes 90 raw files and was zipped to “.zip”; the folder has three strains with 30 spectra per strain; S1 Text explains the raw files with an example and Table 1 represents the yeast strains used within the experiment. (ZIP) [file pone.0181694.s015.zip › 34-36/30625-71-Dias-Dias-Dias-YPG-18h-E-E_2015-08-06__0_F6_1.dat]

2000.64 1211
2001.06 1227
2001.49 1235
2001.91 1344
2002.33 1237
2002.75 1136
2003.17 1347
2003.60 1278
2004.02 1153
2004.44 1245
2004.86 1198
2005.28 1185
2005.70 1226
2006.13 1230
2006.55 1169
2006.97 1221
2007.39 1303
2007.82 1280
2008.24 1308
2008.66 1311
2009.08 1125
2009.51 1203
2009.93 1231
2010.35 1221
2010.77 1120
2011.20 1142
2011.62 1068
2012.04 1104
2012.46 1062
2012.89 1116
2013.31 1128
2013.73 951
2014.15 1073
2014.58 1031
2015.00 1143
2015.42 1117
2015.85 1114
2016.27 1202
2016.69 1230
2017.12 1323
2017.54 1319
2017.96 1435
2018.39 1387
2018.81 1422
2019.23 1389
2019.66 1380
2020.08 1333
2020.50 1285
2020.93 1374
2021.35 1380
2021.78 1436
2022.20 1432
2022.62 1422
2023.05 1223
2023.47 1238
2023.89 1217
2024.32 1167
2024.74 1192
2025.17 1125
2025.59 1156
2026.01 1015
2026.44 1025
2026.86 1062
2027.29 1202
2027.71 1114
2028.14 1103
2028.56 1155
2028.99 1048
2029.41 1063
2029.83 1039
2030.26 1032
2030.68 958
2031.11 943
2031.53 1122
2031.96 1090
2032.38 1208
2032.81 1340
2033.23 1292
2033.66 1158
2034.08 1050
2034.51 1257
2034.93 1111
2035.36 1156
2035.78 1160
2036.21 1048
2036.63 1197
2037.06 1214
2037.48 1121
2037.91 1193
2038.33 1139
2038.76 1109
2039.19 1191
2039.61 1296
2040.04 1274
2040.46 1151
2040.89 1249
2041.31 1362
2041.74 1148
2042.17 1202
2042.59 1124
2043.02 1194
2043.44 1216
2043.87 1186
2044.30 1215
2044.72 1155
2045.15 1166
2045.57 1202
2046.00 1110
2046.43 1198
2046.85 1196
2047.28 1184
2047.71 1081
2048.13 1138
2048.56 1250
2048.99 1259
2049.41 1294
2049.84 1233
2050.27 1082
2050.69 1157
2051.12 1028
2051.55 918
2051.97 1181
2052.40 1142
2052.83 1082
2053.25 1144
2053.68 1042
2054.11 1014
2054.54 1072
2054.96 1059
2055.39 1031
2055.82 1252
2056.24 1125
2056.67 1003
2057.10 1113
2057.53 1001
2057.95 1113
2058.38 1144
2058.81 1141
2059.24 1143
2059.66 1082
2060.09 999
2060.52 1034
2060.95 1090
2061.38 1054
2061.80 1026
2062.23 1219
2062.66 1111
2063.09 1142
2063.52 1103
2063.94 1082
2064.37 1169
2064.80 1201
2065.23 1225
2065.66 1134
2066.09 1072
2066.51 1151
2066.94 1058
2067.37 1107
2067.80 1050
2068.23 969
2068.66 1154
2069.08 1279
2069.51 1057
2069.94 1086
2070.37 1174
2070.80 1160
2071.23 1165
2071.66 1103
2072.09 1056
2072.52 1118
2072.94 1256
2073.37 1228
2073.80 1098
2074.23 1141
2074.66 1169
2075.09 1214
2075.52 1151
2075.95 1082
2076.38 1078
2076.81 1160
2077.24 1121
2077.67 1159
2078.10 1170
2078.53 1221
2078.96 1123
2079.39 1170
2079.82 1115
2080.25 1163
2080.68 1338
2081.11 1125
2081.54 1103
2081.97 1256
2082.40 1167
2082.83 1231
2083.26 1322
2083.69 1304
2084.12 1268
2084.55 1251
2084.98 1253
2085.41 1114
2085.84 1031
2086.27 1141
2086.70 1107
2087.13 1099
2087.56 1098
2087.99 1078
2088.42 1054
2088.85 987
2089.28 1065
2089.71 1091
2090.14 1202
2090.57 1127
2091.01 1073
2091.44 1115
2091.87 1365
2092.30 1359
2092.73 1334
2093.16 1431
2093.59 1481
2094.02 1509
2094.45 1476
2094.89 1428
2095.32 1410
2095.75 1415
2096.18 1504
2096.61 1355
2097.04 1261
2097.47 1117
2097.91 1260
2098.34 1244
2098.77 1314
2099.20 1117
2099.63 1110
2100.07 1221
2100.50 1171
2100.93 1012
2101.36 1071
2101.79 969
2102.23 1046
2102.66 1032
2103.09 1018
2103.52 1009
2103.95 1051
2104.39 1006
2104.82 1036
2105.25 1142
2105.68 1232
2106.12 1173
2106.55 1012
2106.98 1071
2107.41 1211
2107.85 1254
2108.28 1224
2108.71 1120
2109.14 1291
2109.58 1299
2110.01 1145
2110.44 1099
2110.88 1124
2111.31 1290
2111.74 1163
2112.18 1163
2112.61 1119
2113.04 1220
2113.48 1096
2113.91 1167
2114.34 1236
2114.78 1015
2115.21 1170
2115.64 1055
2116.08 1204
2116.51 1137
2116.94 1077
2117.38 1022
2117.81 1080
2118.24 1018
2118.68 962
2119.11 1011
2119.55 1023
2119.98 954
2120.41 1125
2120.85 1062
2121.28 1057
2121.72 1150
2122.15 1136
2122.58 1088
2123.02 1216
2123.45 1190
2123.89 1010
2124.32 949
2124.75 1012
2125.19 967
2125.62 1050
2126.06 1010
2126.49 997
2126.93 1161
2127.36 1064
2127.80 1109
2128.23 1054
2128.67 1188
2129.10 1039
2129.54 1205
2129.97 1081
2130.41 1055
2130.84 1292
2131.28 1130
2131.71 1134
2132.15 1230
2132.58 1212
2133.02 1210
2133.45 1296
2133.89 1169
2134.32 1034
2134.76 1062
2135.19 1289
2135.63 1326
2136.06 1191
2136.50 1005
2136.94 1155
2137.37 1169
2137.81 1130
2138.24 1266
2138.68 1225
2139.12 1184
2139.55 1014
2139.99 1219
2140.42 1258
2140.86 1164
2141.30 1068
2141.73 1151
2142.17 991
2142.60 1198
2143.04 1117
2143.48 1094
2143.91 1014
2144.35 984
2144.79 984
2145.22 1043
2145.66 1212
2146.09 1048
2146.53 1030
2146.97 1102
2147.40 1179
2147.84 1120
2148.28 975
2148.72 1038
2149.15 1220
2149.59 1241
2150.03 1133
2150.46 1082
2150.90 1206
2151.34 1402
2151.77 1312
2152.21 1395
2152.65 1376
2153.09 1288
2153.52 1104
2153.96 1139
2154.40 1219
2154.84 1185
2155.27 1136
2155.71 1078
2156.15 1070
2156.59 1117
2157.02 1081
2157.46 1103
2157.90 1127
2158.34 1040
2158.78 971
2159.21 1099
2159.65 1150
2160.09 1036
2160.53 1016
2160.97 1020
2161.40 1070
2161.84 991
2162.28 1014
2162.72 1080
2163.16 1139
2163.59 1070
2164.03 950
2164.47 1126
2164.91 1150
2165.35 1144
2165.79 1134
2166.23 1025
2166.66 1197
2167.10 1044
2167.54 1035
2167.98 1038
2168.42 1105
2168.86 1085
2169.30 1214
2169.74 1138
2170.18 1152
2170.61 1270
2171.05 1327
2171.49 1175
2171.93 1152
2172.37 1322
2172.81 1204
2173.25 1052
2173.69 1073
2174.13 1132
2174.57 1296
2175.01 1484
2175.45 1224
2175.89 1257
2176.33 1266
2176.77 1349
2177.21 1267
2177.65 1342
2178.09 1326
2178.53 1335
2178.97 1338
2179.41 1309
2179.85 1168
2180.29 1283
2180.73 1184
2181.17 1173
2181.61 1179
2182.05 1099
2182.49 1133
2182.93 1114
2183.37 1109
2183.81 1007
2184.25 1045
2184.69 1216
2185.13 1192
2185.57 979
2186.01 1026
2186.45 1079
2186.89 1097
2187.33 1131
2187.77 1263
2188.21 1233
2188.65 1195
2189.10 1389
2189.54 1213
2189.98 1188
2190.42 1275
2190.86 1246
2191.30 1242
2191.74 1159
2192.18 1254
2192.62 1202
2193.07 1340
2193.51 1352
2193.95 1173
2194.39 1035
2194.83 1129
2195.27 1189
2195.71 1218
2196.16 1289
2196.60 1124
2197.04 1301
2197.48 1275
2197.92 1316
2198.37 1088
2198.81 1126
2199.25 1194
2199.69 1229
2200.13 1278
2200.58 1224
2201.02 1284
2201.46 1278
2201.90 1219
2202.34 1046
2202.79 1076
2203.23 1044
2203.67 1066
2204.11 1167
2204.56 1149
2205.00 1163
2205.44 1104
2205.88 1228
2206.33 1173
2206.77 1187
2207.21 1225
2207.65 1125
2208.10 1314
2208.54 1316
2208.98 1369
2209.43 1293
2209.87 1410
2210.31 1336
2210.76 1361
2211.20 1271
2211.64 1242
2212.09 1185
2212.53 1134
2212.97 1289
2213.42 1220
2213.86 1089
2214.30 1246
2214.75 1193
2215.19 1233
2215.63 1228
2216.08 1254
2216.52 1069
2216.96 1208
2217.41 1255
2217.85 1162
2218.30 1245
2218.74 1208
2219.18 1226
2219.63 1156
2220.07 1100
2220.52 1145
2220.96 1301
2221.40 1405
2221.85 1380
2222.29 1436
2222.74 1698
2223.18 1876
2223.63 1869
2224.07 1863
2224.51 2278
2224.96 2214
2225.40 2228
2225.85 2311
2226.29 2380
2226.74 2136
2227.18 2005
2227.63 1823
2228.07 1915
2228.52 1845
2228.96 1656
2229.41 1721
2229.85 1551
2230.30 1455
2230.74 1368
2231.19 1361
2231.63 1475
2232.08 1273
2232.52 1392
2232.97 1510
2233.41 1496
2233.86 1404
2234.30 1513
2234.75 1504
2235.20 1518
2235.64 1505
2236.09 1332
2236.53 1288
2236.98 1448
2237.42 1415
2237.87 1548
2238.32 1374
2238.76 1403
2239.21 1460
2239.65 1576
2240.10 1577
2240.55 1460
2240.99 1450
2241.44 1449
2241.88 1401
2242.33 1414
2242.78 1325
2243.22 1296
2243.67 1206
2244.12 1221
2244.56 1260
2245.01 1344
2245.46 1247
2245.90 1223
2246.35 1192
2246.80 1288
2247.24 1292
2247.69 1226
2248.14 1322
2248.58 1276
2249.03 1201
2249.48 1219
2249.92 1258
2250.37 1180
2250.82 1206
2251.27 1295
2251.71 1174
2252.16 1106
2252.61 1139
2253.05 1201
2253.50 1217
2253.95 1236
2254.40 1163
2254.84 1134
2255.29 1061
2255.74 1066
2256.19 1214
2256.64 1219
2257.08 1156
2257.53 1056
2257.98 1235
2258.43 1134
2258.87 1140
2259.32 1218
2259.77 1188
2260.22 1284
2260.67 1128
2261.11 1183
2261.56 1205
2262.01 1303
2262.46 1389
2262.91 1418
2263.36 1558
2263.80 1729
2264.25 1507
2264.70 1439
2265.15 1433
2265.60 1384
2266.05 1394
2266.50 1436
2266.94 1536
2267.39 1618
2267.84 1505
2268.29 1483
2268.74 1400
2269.19 1525
2269.64 1556
2270.09 1471
2270.54 1420
2270.99 1436
2271.43 1583
2271.88 1540
2272.33 1283
2272.78 1373
2273.23 1422
2273.68 1370
2274.13 1400
2274.58 1320
2275.03 1324
2275.48 1166
2275.93 1202
2276.38 1267
2276.83 1328
2277.28 1257
2277.73 1303
2278.18 1376
2278.63 1383
2279.08 1349
2279.53 1428
2279.98 1366
2280.43 1422
2280.88 1426
2281.33 1421
2281.78 1417
2282.23 1348
2282.68 1284
2283.13 1357
2283.58 1448
2284.03 1549
2284.48 1346
2284.93 1403
2285.38 1254
2285.83 1432
2286.28 1365
2286.73 1563
2287.18 1465
2287.63 1284
2288.08 1480
2288.54 1351
2288.99 1450
2289.44 1596
2289.89 1623
2290.34 1766
2290.79 1775
2291.24 1925
2291.69 2004
2292.14 2023
2292.60 2004
2293.05 2010
2293.50 1894
2293.95 1945
2294.40 1793
2294.85 1852
2295.30 1719
2295.76 1565
2296.21 1772
2296.66 1560
2297.11 1633
2297.56 1482
2298.01 1500
2298.47 1495
2298.92 1433
2299.37 1347
2299.82 1318
2300.27 1471
2300.73 1313
2301.18 1316
2301.63 1264
2302.08 1278
2302.53 1264
2302.99 1311
2303.44 1230
2303.89 1288
2304.34 1245
2304.80 1321
2305.25 1295
2305.70 1225
2306.15 1373
2306.61 1194
2307.06 1090
2307.51 1294
2307.96 1319
2308.42 1459
2308.87 1442
2309.32 1414
2309.78 1378
2310.23 1514
2310.68 1559
2311.14 1705
2311.59 1611
2312.04 1512
2312.49 1451
2312.95 1573
2313.40 1476
2313.85 1425
2314.31 1299
2314.76 1378
2315.22 1291
2315.67 1301
2316.12 1130
2316.58 1260
2317.03 1412
2317.48 1408
2317.94 1413
2318.39 1372
2318.84 1304
2319.30 1440
2319.75 1369
2320.21 1344
2320.66 1408
2321.11 1336
2321.57 1268
2322.02 1291
2322.48 1467
2322.93 1419
2323.39 1414
2323.84 1396
2324.29 1242
2324.75 1224
2325.20 1287
2325.66 1294
2326.11 1224
2326.57 1209
2327.02 1285
2327.48 1328
2327.93 1557
2328.39 1569
2328.84 1384
2329.30 1465
2329.75 1447
2330.21 1546
2330.66 1536
2331.12 1414
2331.57 1298
2332.03 1367
2332.48 1494
2332.94 1654
2333.39 1439
2333.85 1290
2334.30 1245
2334.76 1311
2335.21 1249
2335.67 1385
2336.12 1430
2336.58 1384
2337.03 1302
2337.49 1348
2337.95 1661
2338.40 1549
2338.86 1455
2339.31 1540
2339.77 1717
2340.23 1657
2340.68 1749
2341.14 1894
2341.59 2094
2342.05 2020
2342.51 1813
2342.96 1876
2343.42 1778
2343.87 1755
2344.33 1804
2344.79 1627
2345.24 1689
2345.70 1878
2346.16 1707
2346.61 1637
2347.07 1696
2347.53 1609
2347.98 1742
2348.44 1654
2348.90 1687
2349.35 1664
2349.81 1583
2350.27 1590
2350.72 1654
2351.18 1665
2351.64 1465
2352.10 1444
2352.55 1444
2353.01 1456
2353.47 1432
2353.92 1384
2354.38 1486
2354.84 1396
2355.30 1365
2355.75 1367
2356.21 1310
2356.67 1317
2357.13 1344
2357.58 1470
2358.04 1422
2358.50 1397
2358.96 1365
2359.41 1381
2359.87 1383
2360.33 1407
2360.79 1530
2361.25 1635
2361.70 1470
2362.16 1559
2362.62 1463
2363.08 1347
2363.54 1565
2363.99 1578
2364.45 1687
2364.91 1435
2365.37 1477
2365.83 1508
2366.29 1470
2366.75 1434
2367.20 1543
2367.66 1476
2368.12 1481
2368.58 1463
2369.04 1472
2369.50 1591
2369.96 1411
2370.42 1440
2370.87 1603
2371.33 1519
2371.79 1487
2372.25 1533
2372.71 1386
2373.17 1483
2373.63 1307
2374.09 1196
2374.55 1318
2375.01 1273
2375.47 1202
2375.92 1214
2376.38 1262
2376.84 1235
2377.30 1346
2377.76 1378
2378.22 1512
2378.68 1431
2379.14 1326
2379.60 1414
2380.06 1399
2380.52 1365
2380.98 1454
2381.44 1488
2381.90 1482
2382.36 1445
2382.82 1409
2383.28 1523
2383.74 1433
2384.20 1592
2384.66 1425
2385.12 1333
2385.58 1316
2386.04 1381
2386.50 1392
2386.96 1300
2387.42 1358
2387.88 1229
2388.35 1299
2388.81 1289
2389.27 1280
2389.73 1289
2390.19 1247
2390.65 1335
2391.11 1237
2391.57 1243
2392.03 1307
2392.49 1212
2392.95 1226
2393.42 1235
2393.88 1253
2394.34 1256
2394.80 1315
2395.26 1373
2395.72 1284
2396.18 1255
2396.64 1291
2397.11 1206
2397.57 1201
2398.03 1247
2398.49 1214
2398.95 1207
2399.41 1201
2399.88 1335
2400.34 1314
2400.80 1240
2401.26 1332
2401.72 1218
2402.18 1143
2402.65 1216
2403.11 1170
2403.57 1259
2404.03 1289
2404.49 1369
2404.96 1302
2405.42 1286
2405.88 1373
2406.34 1378
2406.81 1225
2407.27 1216
2407.73 1327
2408.19 1396
2408.66 1336
2409.12 1351
2409.58 1323
2410.04 1296
2410.51 1262
2410.97 1249
2411.43 1286
2411.90 1263
2412.36 1291
2412.82 1325
2413.28 1259
2413.75 1224
2414.21 1265
2414.67 1150
2415.14 1168
2415.60 1290
2416.06 1296
2416.53 1446
2416.99 1469
2417.45 1475
2417.92 1546
2418.38 1403
2418.84 1417
2419.31 1391
2419.77 1482
2420.23 1461
2420.70 1395
2421.16 1394
2421.63 1403
2422.09 1539
2422.55 1608
2423.02 1408
2423.48 1530
2423.95 1491
2424.41 1492
2424.87 1550
2425.34 1674
2425.80 1670
2426.27 1798
2426.73 1846
2427.20 2006
2427.66 2130
2428.12 2016
2428.59 2119
2429.05 2304
2429.52 2137
2429.98 2060
2430.45 1845
2430.91 1795
2431.38 1815
2431.84 1837
2432.31 1507
2432.77 1493
2433.24 1495
2433.70 1386
2434.17 1371
2434.63 1363
2435.10 1464
2435.56 1467
2436.03 1380
2436.49 1478
2436.96 1579
2437.42 1341
2437.89 1323
2438.35 1599
2438.82 1851
2439.28 1952
2439.75 1816
2440.21 1708
2440.68 1969
2441.15 2069
2441.61 2228
2442.08 2031
2442.54 1992
2443.01 1812
2443.48 1786
2443.94 1944
2444.41 1631
2444.87 1542
2445.34 1583
2445.81 1407
2446.27 1434
2446.74 1481
2447.20 1357
2447.67 1208
2448.14 1275
2448.60 1230
2449.07 1306
2449.54 1388
2450.00 1366
2450.47 1307
2450.94 1287
2451.40 1392
2451.87 1294
2452.34 1349
2452.80 1349
2453.27 1325
2453.74 1263
2454.20 1248
2454.67 1262
2455.14 1253
2455.60 1286
2456.07 1221
2456.54 1243
2457.01 1346
2457.47 1321
2457.94 1366
2458.41 1459
2458.87 1232
2459.34 1315
2459.81 1321
2460.28 1303
2460.74 1261
2461.21 1383
2461.68 1313
2462.15 1332
2462.62 1400
2463.08 1394
2463.55 1334
2464.02 1353
2464.49 1363
2464.95 1382
2465.42 1465
2465.89 1400
2466.36 1596
2466.83 1565
2467.29 1402
2467.76 1388
2468.23 1453
2468.70 1470
2469.17 1391
2469.64 1348
2470.10 1318
2470.57 1321
2471.04 1426
2471.51 1480
2471.98 1448
2472.45 1663
2472.92 1502
2473.39 1543
2473.85 1620
2474.32 1414
2474.79 1334
2475.26 1218
2475.73 1346
2476.20 1269
2476.67 1260
2477.14 1377
2477.61 1453
2478.08 1329
2478.54 1313
2479.01 1379
2479.48 1533
2479.95 1614
2480.42 1765
2480.89 1789
2481.36 1935
2481.83 1893
2482.30 1929
2482.77 1690
2483.24 1752
2483.71 1585
2484.18 1550
2484.65 1645
2485.12 1701
2485.59 1442
2486.06 1368
2486.53 1443
2487.00 1316
2487.47 1357
2487.94 1307
2488.41 1268
2488.88 1224
2489.35 1291
2489.82 1271
2490.29 1205
2490.76 1285
2491.23 1306
2491.70 1354
2492.17 1446
2492.64 1319
2493.11 1360
2493.58 1426
2494.05 1317
2494.52 1475
2495.00 1306
2495.47 1382
2495.94 1359
2496.41 1398
2496.88 1475
2497.35 1436
2497.82 1320
2498.29 1321
2498.76 1246
2499.23 1393
2499.71 1262
2500.18 1216
2500.65 1329
2501.12 1355
2501.59 1155
2502.06 1280
2502.53 1209
2503.01 1227
2503.48 1206
2503.95 1172
2504.42 1230
2504.89 1274
2505.36 1299
2505.84 1327
2506.31 1248
2506.78 1396
2507.25 1436
2507.72 1350
2508.20 1425
2508.67 1360
2509.14 1444
2509.61 1435
2510.08 1462
2510.56 1509
2511.03 1366
2511.50 1400
2511.97 1492
2512.45 1436
2512.92 1435
2513.39 1410
2513.86 1296
2514.34 1376
2514.81 1301
2515.28 1383
2515.75 1378
2516.23 1511
2516.70 1506
2517.17 1403
2517.65 1362
2518.12 1460
2518.59 1331
2519.07 1336
2519.54 1330
2520.01 1348
2520.48 1466
2520.96 1478
2521.43 1321
2521.90 1284
2522.38 1297
2522.85 1236
2523.32 1279
2523.80 1355
2524.27 1327
2524.75 1278
2525.22 1354
2525.69 1304
2526.17 1252
2526.64 1358
2527.11 1352
2527.59 1336
2528.06 1247
2528.54 1291
2529.01 1304
2529.48 1209
2529.96 1405
2530.43 1468
2530.91 1353
2531.38 1328
2531.85 1272
2532.33 1322
2532.80 1385
2533.28 1194
2533.75 1277
2534.23 1328
2534.70 1194
2535.18 1317
2535.65 1333
2536.12 1280
2536.60 1452
2537.07 1436
2537.55 1317
2538.02 1224
2538.50 1440
2538.97 1424
2539.45 1392
2539.92 1371
2540.40 1328
2540.87 1475
2541.35 1374
2541.82 1295
2542.30 1317
2542.77 1212
2543.25 1310
2543.73 1320
2544.20 1405
2544.68 1354
2545.15 1345
2545.63 1336
2546.10 1364
2546.58 1632
2547.05 1743
2547.53 1769
2548.01 1791
2548.48 1798
2548.96 1904
2549.43 1729
2549.91 1445
2550.39 1824
2550.86 1760
2551.34 1658
2551.81 1696
2552.29 1626
2552.77 1694
2553.24 1682
2553.72 1791
2554.20 1786
2554.67 2003
2555.15 1814
2555.62 1773
2556.10 1949
2556.58 2046
2557.05 1963
2557.53 1826
2558.01 1810
2558.48 1868
2558.96 1790
2559.44 1685
2559.91 1555
2560.39 1531
2560.87 1470
2561.35 1434
2561.82 1507
2562.30 1321
2562.78 1301
2563.25 1188
2563.73 1191
2564.21 1360
2564.69 1359
2565.16 1198
2565.64 1204
2566.12 1277
2566.60 1199
2567.07 1157
2567.55 1229
2568.03 1153
2568.51 1190
2568.98 1278
2569.46 1291
2569.94 1288
2570.42 1413
2570.90 1314
2571.37 1267
2571.85 1354
2572.33 1350
2572.81 1336
2573.29 1266
2573.76 1137
2574.24 1176
2574.72 1257
2575.20 1413
2575.68 1457
2576.16 1289
2576.63 1271
2577.11 1296
2577.59 1568
2578.07 1414
2578.55 1220
2579.03 1360
2579.51 1323
2579.98 1296
2580.46 1253
2580.94 1348
2581.42 1346
2581.90 1446
2582.38 1379
2582.86 1369
2583.34 1352
2583.82 1344
2584.30 1402
2584.77 1523
2585.25 1474
2585.73 1509
2586.21 1611
2586.69 1380
2587.17 1334
2587.65 1198
2588.13 1380
2588.61 1419
2589.09 1441
2589.57 1421
2590.05 1319
2590.53 1288
2591.01 1422
2591.49 1506
2591.97 1395
2592.45 1528
2592.93 1463
2593.41 1347
2593.89 1431
2594.37 1519
2594.85 1628
2595.33 1638
2595.81 1690
2596.29 1683
2596.77 1579
2597.25 1592
2597.73 1748
2598.21 1714
2598.69 1679
2599.17 1709
2599.65 1585
2600.13 1524
2600.61 1564
2601.09 1510
2601.57 1300
2602.06 1471
2602.54 1513
2603.02 1407
2603.50 1375
2603.98 1333
2604.46 1494
2604.94 1327
2605.42 1206
2605.90 1290
2606.38 1385
2606.87 1494
2607.35 1401
2607.83 1376
2608.31 1606
2608.79 1819
2609.27 1741
2609.75 1822
2610.24 1977
2610.72 1796
2611.20 2064
2611.68 1980
2612.16 1932
2612.64 1891
2613.13 1904
2613.61 1844
2614.09 1785
2614.57 1577
2615.05 1652
2615.54 1547
2616.02 1484
2616.50 1503
2616.98 1487
2617.46 1451
2617.95 1291
2618.43 1365
2618.91 1329
2619.39 1272
2619.88 1321
2620.36 1352
2620.84 1344
2621.32 1280
2621.81 1299
2622.29 1197
2622.77 1402
2623.26 1515
2623.74 1421
2624.22 1298
2624.70 1210
2625.19 1274
2625.67 1356
2626.15 1318
2626.64 1222
2627.12 1254
2627.60 1333
2628.09 1385
2628.57 1390
2629.05 1249
2629.54 1459
2630.02 1341
2630.50 1133
2630.99 1147
2631.47 1321
2631.95 1436
2632.44 1380
2632.92 1447
2633.40 1370
2633.89 1420
2634.37 1400
2634.85 1341
2635.34 1261
2635.82 1282
2636.31 1351
2636.79 1380
2637.27 1248
2637.76 1299
2638.24 1302
2638.73 1353
2639.21 1257
2639.70 1276
2640.18 1297
2640.66 1349
2641.15 1269
2641.63 1252
2642.12 1307
2642.60 1315
2643.09 1452
2643.57 1340
2644.06 1410
2644.54 1358
2645.03 1307
2645.51 1316
2646.00 1170
2646.48 1396
2646.97 1284
2647.45 1254
2647.94 1382
2648.42 1472
2648.91 1334
2649.39 1395
2649.88 1508
2650.36 1493
2650.85 1659
2651.33 1474
2651.82 1367
2652.30 1400
2652.79 1429
2653.27 1453
2653.76 1483
2654.24 1333
2654.73 1365
2655.22 1326
2655.70 1384
2656.19 1318
2656.67 1437
2657.16 1253
2657.65 1241
2658.13 1288
2658.62 1361
2659.10 1198
2659.59 1224
2660.08 1244
2660.56 1160
2661.05 1265
2661.53 1350
2662.02 1300
2662.51 1292
2662.99 1355
2663.48 1289
2663.97 1296
2664.45 1390
2664.94 1222
2665.43 1439
2665.91 1391
2666.40 1328
2666.89 1268
2667.37 1222
2667.86 1245
2668.35 1311
2668.83 1322
2669.32 1388
2669.81 1485
2670.29 1379
2670.78 1359
2671.27 1520
2671.76 1453
2672.24 1298
2672.73 1386
2673.22 1313
2673.71 1493
2674.19 1621
2674.68 1526
2675.17 1614
2675.66 1577
2676.14 1650
2676.63 1802
2677.12 1606
2677.61 1534
2678.09 1549
2678.58 1675
2679.07 1897
2679.56 1872
2680.05 1743
2680.53 1618
2681.02 1916
2681.51 2065
2682.00 2034
2682.49 2335
2682.97 2376
2683.46 2242
2683.95 2121
2684.44 2176
2684.93 2270
2685.42 2210
2685.91 1992
2686.39 1854
2686.88 1966
2687.37 1773
2687.86 1766
2688.35 1667
2688.84 1407
2689.33 1628
2689.81 1534
2690.30 1496
2690.79 1473
2691.28 1352
2691.77 1358
2692.26 1413
2692.75 1373
2693.24 1330
2693.73 1534
2694.22 1472
2694.71 1337
2695.20 1343
2695.68 1452
2696.17 1391
2696.66 1459
2697.15 1278
2697.64 1327
2698.13 1434
2698.62 1474
2699.11 1446
2699.60 1416
2700.09 1410
2700.58 1671
2701.07 1621
2701.56 1529
2702.05 1593
2702.54 1496
2703.03 1477
2703.52 1498
2704.01 1597
2704.50 1572
2704.99 1496
2705.48 1616
2705.97 1514
2706.46 1438
2706.95 1499
2707.44 1505
2707.93 1323
2708.42 1263
2708.92 1339
2709.41 1103
2709.90 1295
2710.39 1234
2710.88 1309
2711.37 1289
2711.86 1439
2712.35 1432
2712.84 1252
2713.33 1295
2713.82 1471
2714.31 1543
2714.81 1468
2715.30 1464
2715.79 1229
2716.28 1268
2716.77 1292
2717.26 1451
2717.75 1401
2718.24 1373
2718.74 1476
2719.23 1561
2719.72 1411
2720.21 1251
2720.70 1408
2721.19 1540
2721.69 1582
2722.18 1539
2722.67 1543
2723.16 1698
2723.65 1789
2724.15 1719
2724.64 1532
2725.13 1596
2725.62 1687
2726.11 1644
2726.61 1396
2727.10 1418
2727.59 1371
2728.08 1227
2728.58 1309
2729.07 1265
2729.56 1199
2730.05 1269
2730.55 1293
2731.04 1296
2731.53 1368
2732.02 1334
2732.52 1384
2733.01 1386
2733.50 1324
2733.99 1371
2734.49 1388
2734.98 1314
2735.47 1385
2735.97 1370
2736.46 1302
2736.95 1356
2737.45 1416
2737.94 1351
2738.43 1275
2738.93 1400
2739.42 1486
2739.91 1415
2740.41 1288
2740.90 1330
2741.39 1439
2741.89 1415
2742.38 1441
2742.87 1389
2743.37 1489
2743.86 1318
2744.36 1121
2744.85 1147
2745.34 1158
2745.84 1208
2746.33 1222
2746.82 1228
2747.32 1277
2747.81 1392
2748.31 1284
2748.80 1337
2749.30 1365
2749.79 1385
2750.28 1348
2750.78 1375
2751.27 1410
2751.77 1467
2752.26 1484
2752.76 1502
2753.25 1555
2753.75 1627
2754.24 1724
2754.74 1679
2755.23 1698
2755.72 1602
2756.22 1687
2756.71 1916
2757.21 1606
2757.70 1544
2758.20 1614
2758.69 1556
2759.19 1451
2759.69 1398
2760.18 1480
2760.68 1374
2761.17 1343
2761.67 1305
2762.16 1358
2762.66 1506
2763.15 1464
2763.65 1508
2764.14 1360
2764.64 1292
2765.14 1238
2765.63 1443
2766.13 1445
2766.62 1277
2767.12 1259
2767.61 1440
2768.11 1293
2768.61 1156
2769.10 1255
2769.60 1384
2770.09 1409
2770.59 1392
2771.09 1540
2771.58 1525
2772.08 1533
2772.58 1441
2773.07 1391
2773.57 1424
2774.06 1487
2774.56 1421
2775.06 1488
2775.55 1408
2776.05 1449
2776.55 1443
2777.04 1475
2777.54 1405
2778.04 1542
2778.54 1538
2779.03 1407
2779.53 1531
2780.03 1622
2780.52 1529
2781.02 1460
2781.52 1583
2782.01 1572
2782.51 1595
2783.01 1511
2783.51 1498
2784.00 1527
2784.50 1472
2785.00 1389
2785.50 1397
2785.99 1342
2786.49 1307
2786.99 1422
2787.49 1458
2787.98 1444
2788.48 1455
2788.98 1548
2789.48 1509
2789.98 1516
2790.47 1461
2790.97 1462
2791.47 1429
2791.97 1573
2792.47 1561
2792.96 1452
2793.46 1368
2793.96 1540
2794.46 1559
2794.96 1598
2795.46 1672
2795.95 1682
2796.45 1700
2796.95 2010
2797.45 2171
2797.95 2021
2798.45 2169
2798.95 2074
2799.44 2146
2799.94 1845
2800.44 2023
2800.94 1799
2801.44 2031
2801.94 1874
2802.44 1649
2802.94 1603
2803.44 1632
2803.93 1652
2804.43 1531
2804.93 1573
2805.43 1723
2805.93 1782
2806.43 1878
2806.93 1958
2807.43 2053
2807.93 2383
2808.43 2483
2808.93 2553
2809.43 2697
2809.93 2695
2810.43 2859
2810.93 2760
2811.43 2588
2811.93 2439
2812.43 2216
2812.93 2142
2813.43 1999
2813.93 1815
2814.43 1748
2814.93 1641
2815.43 1519
2815.93 1733
2816.43 1649
2816.93 1442
2817.43 1572
2817.93 1633
2818.43 1693
2818.93 1708
2819.43 1695
2819.93 1695
2820.43 1696
2820.93 1618
2821.43 1590
2821.93 1706
2822.43 1711
2822.94 1682
2823.44 1559
2823.94 1485
2824.44 1594
2824.94 1666
2825.44 1561
2825.94 1520
2826.44 1570
2826.94 1639
2827.44 1511
2827.95 1587
2828.45 1505
2828.95 1410
2829.45 1429
2829.95 1544
2830.45 1461
2830.95 1449
2831.46 1590
2831.96 1597
2832.46 1567
2832.96 1659
2833.46 1648
2833.97 1499
2834.47 1454
2834.97 1721
2835.47 1703
2835.97 1757
2836.47 1784
2836.98 1569
2837.48 1583
2837.98 1613
2838.48 1616
2838.99 1628
2839.49 1564
2839.99 1515
2840.49 1497
2841.00 1472
2841.50 1442
2842.00 1422
2842.50 1352
2843.01 1356
2843.51 1451
2844.01 1625
2844.51 1563
2845.02 1496
2845.52 1584
2846.02 1663
2846.52 1556
2847.03 1746
2847.53 1533
2848.03 1675
2848.54 1673
2849.04 1501
2849.54 1584
2850.05 1614
2850.55 1425
2851.05 1421
2851.56 1345
2852.06 1430
2852.56 1378
2853.07 1350
2853.57 1336
2854.07 1323
2854.58 1219
2855.08 1397
2855.59 1456
2856.09 1329
2856.59 1322
2857.10 1336
2857.60 1243
2858.10 1299
2858.61 1395
2859.11 1451
2859.62 1505
2860.12 1405
2860.63 1398
2861.13 1545
2861.63 1554
2862.14 1586
2862.64 1436
2863.15 1563
2863.65 1514
2864.16 1368
2864.66 1350
2865.16 1419
2865.67 1497
2866.17 1435
2866.68 1362
2867.18 1252
2867.69 1380
2868.19 1512
2868.70 1529
2869.20 1361
2869.71 1397
2870.21 1415
2870.72 1458
2871.22 1315
2871.73 1416
2872.23 1422
2872.74 1353
2873.24 1401
2873.75 1385
2874.25 1425
2874.76 1444
2875.27 1575
2875.77 1390
2876.28 1378
2876.78 1377
2877.29 1393
2877.79 1422
2878.30 1270
2878.81 1425
2879.31 1453
2879.82 1435
2880.32 1416
2880.83 1443
2881.33 1595
2881.84 1661
2882.35 1381
2882.85 1443
2883.36 1589
2883.87 1641
2884.37 1591
2884.88 1555
2885.38 1878
2885.89 2050
2886.40 2029
2886.90 2069
2887.41 2269
2887.92 2243
2888.42 2297
2888.93 2421
2889.44 2633
2889.94 2370
2890.45 2289
2890.96 2028
2891.46 1975
2891.97 1943
2892.48 1744
2892.98 1711
2893.49 1510
2894.00 1584
2894.51 1747
2895.01 1637
2895.52 1547
2896.03 1494
2896.54 1472
2897.04 1580
2897.55 1621
2898.06 1646
2898.57 1596
2899.07 1766
2899.58 1734
2900.09 1615
2900.60 1530
2901.10 1637
2901.61 1563
2902.12 1561
2902.63 1632
2903.13 1634
2903.64 1611
2904.15 1634
2904.66 1708
2905.17 1813
2905.68 1761
2906.18 1621
2906.69 1652
2907.20 1739
2907.71 1663
2908.22 1785
2908.72 1519
2909.23 1490
2909.74 1582
2910.25 1618
2910.76 1434
2911.27 1469
2911.78 1621
2912.28 1512
2912.79 1526
2913.30 1524
2913.81 1360
2914.32 1526
2914.83 1613
2915.34 1562
2915.85 1500
2916.36 1545
2916.87 1449
2917.37 1493
2917.88 1576
2918.39 1561
2918.90 1395
2919.41 1414
2919.92 1345
2920.43 1331
2920.94 1328
2921.45 1319
2921.96 1471
2922.47 1569
2922.98 1607
2923.49 1834
2924.00 2016
2924.51 2136
2925.02 2203
2925.53 2350
2926.04 2220
2926.55 2392
2927.06 2436
2927.57 2218
2928.08 2229
2928.59 2346
2929.10 2164
2929.61 2025
2930.12 1840
2930.63 1767
2931.14 1728
2931.65 1517
2932.16 1573
2932.67 1549
2933.18 1465
2933.69 1494
2934.20 1306
2934.71 1340
2935.22 1438
2935.73 1310
2936.24 1414
2936.76 1458
2937.27 1419
2937.78 1503
2938.29 1460
2938.80 1451
2939.31 1445
2939.82 1448
2940.33 1495
2940.84 1590
2941.36 1554
2941.87 1391
2942.38 1405
2942.89 1292
2943.40 1299
2943.91 1400
2944.42 1506
2944.94 1416
2945.45 1480
2945.96 1553
2946.47 1775
2946.98 1687
2947.49 1779
2948.01 1720
2948.52 1603
2949.03 1665
2949.54 1577
2950.05 1641
2950.57 1548
2951.08 1561
2951.59 1500
2952.10 1533
2952.61 1530
2953.13 1565
2953.64 1584
2954.15 1493
2954.66 1453
2955.18 1326
2955.69 1374
2956.20 1412
2956.71 1327
2957.23 1328
2957.74 1324
2958.25 1302
2958.76 1480
2959.28 1566
2959.79 1542
2960.30 1599
2960.82 1685
2961.33 1742
2961.84 1750
2962.36 1818
2962.87 1636
2963.38 1752
2963.89 1882
2964.41 1827
2964.92 1537
2965.43 1589
2965.95 1810
2966.46 1668
2966.97 1578
2967.49 1434
2968.00 1539
2968.52 1471
2969.03 1315
2969.54 1213
2970.06 1368
2970.57 1491
2971.08 1294
2971.60 1366
2972.11 1422
2972.63 1436
2973.14 1442
2973.65 1318
2974.17 1325
2974.68 1494
2975.20 1413
2975.71 1322
2976.23 1363
2976.74 1400
2977.25 1508
2977.77 1425
2978.28 1354
2978.80 1539
2979.31 1421
2979.83 1467
2980.34 1340
2980.86 1500
2981.37 1443
2981.89 1492
2982.40 1610
2982.91 1704
2983.43 1569
2983.94 1507
2984.46 1505
2984.97 1593
2985.49 1635
2986.00 1467
2986.52 1423
2987.04 1465
2987.55 1561
2988.07 1607
2988.58 1727
2989.10 1536
2989.61 1603
2990.13 1708
2990.64 1595
2991.16 1466
2991.67 1552
2992.19 1693
2992.71 1575
2993.22 1580
2993.74 1601
2994.25 1592
2994.77 1533
2995.28 1714
2995.80 1933
2996.32 2045
2996.83 1950
2997.35 2029
2997.87 1941
2998.38 2126
2998.90 2208
2999.41 2372
2999.93 2187
3000.45 2277
3000.96 2181
3001.48 2246
3002.00 2217
3002.51 2058
3003.03 1930
3003.55 1977
3004.06 2020
3004.58 1915
3005.10 1864
3005.61 2042
3006.13 2005
3006.65 1816
3007.16 1707
3007.68 1738
3008.20 1701
3008.71 1617
3009.23 1642
3009.75 1673
3010.27 1518
3010.78 1423
3011.30 1300
3011.82 1570
3012.34 1499
3012.85 1428
3013.37 1494
3013.89 1488
3014.41 1485
3014.92 1503
3015.44 1417
3015.96 1425
3016.48 1472
3016.99 1509
3017.51 1526
3018.03 1652
3018.55 1580
3019.07 1558
3019.58 1696
3020.10 1648
3020.62 1767
3021.14 1669
3021.66 1787
3022.17 1826
3022.69 1775
3023.21 1803
3023.73 1686
3024.25 1805
3024.77 1918
3025.28 1881
3025.80 1869
3026.32 1921
3026.84 1691
3027.36 1650
3027.88 1830
3028.40 1844
3028.92 1640
3029.43 1636
3029.95 1659
3030.47 1566
3030.99 1586
3031.51 1614
3032.03 1436
3032.55 1648
3033.07 2005
3033.59 1939
3034.11 2085
3034.63 2220
3035.15 2323
3035.66 2422
3036.18 2616
3036.70 2475
3037.22 2486
3037.74 2494
3038.26 2363
3038.78 2368
3039.30 2180
3039.82 2192
3040.34 2177
3040.86 2068
3041.38 1791
3041.90 1709
3042.42 1755
3042.94 1654
3043.46 1535
3043.98 1597
3044.50 1730
3045.02 1451
3045.54 1431
3046.06 1590
3046.58 1403
3047.10 1523
3047.62 1484
3048.14 1415
3048.66 1348
3049.18 1361
3049.71 1440
3050.23 1516
3050.75 1597
3051.27 1380
3051.79 1468
3052.31 1465
3052.83 1498
3053.35 1526
3053.87 1498
3054.39 1515
3054.91 1385
3055.43 1402
3055.96 1456
3056.48 1539
3057.00 1517
3057.52 1677
3058.04 1423
3058.56 1497
3059.08 1596
3059.61 1601
3060.13 1605
3060.65 1699
3061.17 1482
3061.69 1491
3062.21 1459
3062.73 1599
3063.26 1660
3063.78 1676
3064.30 1560
3064.82 1547
3065.34 1707
3065.87 1642
3066.39 1534
3066.91 1630
3067.43 1561
3067.95 1489
3068.48 1384
3069.00 1455
3069.52 1452
3070.04 1447
3070.57 1640
3071.09 1492
3071.61 1540
3072.13 1699
3072.66 1598
3073.18 1643
3073.70 1627
3074.22 1650
3074.75 1708
3075.27 1772
3075.79 1742
3076.32 1808
3076.84 1767
3077.36 1616
3077.88 1783
3078.41 1681
3078.93 1723
3079.45 1770
3079.98 1623
3080.50 1756
3081.02 1688
3081.55 1758
3082.07 1748
3082.59 1672
3083.12 1695
3083.64 1743
3084.16 1551
3084.69 1590
3085.21 1598
3085.73 1600
3086.26 1587
3086.78 1420
3087.31 1289
3087.83 1453
3088.35 1564
3088.88 1477
3089.40 1506
3089.93 1456
3090.45 1420
3090.97 1667
3091.50 1591
3092.02 1665
3092.55 1487
3093.07 1436
3093.60 1540
3094.12 1523
3094.64 1743
3095.17 1632
3095.69 1576
3096.22 1588
3096.74 1640
3097.27 1692
3097.79 1707
3098.32 1695
3098.84 1734
3099.37 1930
3099.89 1987
3100.42 2016
3100.94 2072
3101.47 2223
3101.99 2247
3102.52 2391
3103.04 2666
3103.57 2644
3104.09 2727
3104.62 2797
3105.14 2723
3105.67 2572
3106.19 2398
3106.72 2239
3107.24 1978
3107.77 1864
3108.29 1805
3108.82 1863
3109.35 1565
3109.87 1623
3110.40 1674
3110.92 1737
3111.45 1635
3111.98 1639
3112.50 1672
3113.03 1733
3113.55 1677
3114.08 1592
3114.61 1590
3115.13 1584
3115.66 1561
3116.18 1502
3116.71 1609
3117.24 1539
3117.76 1451
3118.29 1642
3118.82 1452
3119.34 1387
3119.87 1345
3120.40 1455
3120.92 1473
3121.45 1567
3121.98 1678
3122.50 1717
3123.03 1571
3123.56 1642
3124.08 1471
3124.61 1548
3125.14 1539
3125.66 1437
3126.19 1477
3126.72 1460
3127.25 1459
3127.77 1418
3128.30 1381
3128.83 1403
3129.36 1417
3129.88 1413
3130.41 1384
3130.94 1336
3131.46 1427
3131.99 1253
3132.52 1377
3133.05 1545
3133.58 1348
3134.10 1349
3134.63 1533
3135.16 1363
3135.69 1359
3136.21 1449
3136.74 1548
3137.27 1587
3137.80 1473
3138.33 1576
3138.86 1634
3139.38 1580
3139.91 1455
3140.44 1434
3140.97 1520
3141.50 1462
3142.03 1473
3142.55 1455
3143.08 1565
3143.61 1457
3144.14 1291
3144.67 1399
3145.20 1581
3145.73 1476
3146.25 1486
3146.78 1437
3147.31 1732
3147.84 1444
3148.37 1420
3148.90 1622
3149.43 1583
3149.96 1680
3150.49 1752
3151.02 1691
3151.54 1638
3152.07 1501
3152.60 1591
3153.13 1500
3153.66 1552
3154.19 1537
3154.72 1496
3155.25 1365
3155.78 1395
3156.31 1414
3156.84 1402
3157.37 1484
3157.90 1431
3158.43 1414
3158.96 1352
3159.49 1291
3160.02 1359
3160.55 1452
3161.08 1341
3161.61 1384
3162.14 1393
3162.67 1404
3163.20 1369
3163.73 1359
3164.26 1328
3164.79 1400
3165.32 1472
3165.85 1606
3166.38 1609
3166.91 1690
3167.44 1554
3167.97 1503
3168.50 1534
3169.03 1606
3169.57 1571
3170.10 1561
3170.63 1513
3171.16 1548
3171.69 1393
3172.22 1459
3172.75 1588
3173.28 1436
3173.81 1288
3174.34 1363
3174.88 1421
3175.41 1281
3175.94 1224
3176.47 1350
3177.00 1353
3177.53 1409
3178.06 1390
3178.60 1468
3179.13 1415
3179.66 1363
3180.19 1394
3180.72 1452
3181.25 1469
3181.79 1496
3182.32 1448
3182.85 1427
3183.38 1503
3183.91 1453
3184.44 1480
3184.98 1463
3185.51 1476
3186.04 1290
3186.57 1354
3187.11 1425
3187.64 1440
3188.17 1401
3188.70 1372
3189.24 1299
3189.77 1275
3190.30 1534
3190.83 1500
3191.37 1340
3191.90 1330
3192.43 1332
3192.96 1415
3193.50 1497
3194.03 1308
3194.56 1366
3195.09 1416
3195.63 1434
3196.16 1310
3196.69 1274
3197.23 1400
3197.76 1454
3198.29 1308
3198.83 1517
3199.36 1456
3199.89 1410
3200.43 1436
3200.96 1486
3201.49 1449
3202.03 1536
3202.56 1491
3203.09 1651
3203.63 1573
3204.16 1384
3204.69 1531
3205.23 1560
3205.76 1519
3206.30 1607
3206.83 1621
3207.36 1550
3207.90 1573
3208.43 1561
3208.97 1544
3209.50 1626
3210.03 1627
3210.57 1774
3211.10 1564
3211.64 1659
3212.17 1792
3212.70 1662
3213.24 1665
3213.77 1522
3214.31 1360
3214.84 1502
3215.38 1563
3215.91 1424
3216.45 1545
3216.98 1481
3217.52 1280
3218.05 1503
3218.59 1497
3219.12 1438
3219.66 1460
3220.19 1491
3220.73 1570
3221.26 1582
3221.80 1573
3222.33 1530
3222.87 1512
3223.40 1573
3223.94 1465
3224.47 1411
3225.01 1630
3225.54 1554
3226.08 1525
3226.61 1732
3227.15 1782
3227.69 1616
3228.22 1545
3228.76 1542
3229.29 1514
3229.83 1651
3230.36 1480
3230.90 1439
3231.44 1431
3231.97 1405
3232.51 1350
3233.04 1470
3233.58 1415
3234.12 1251
3234.65 1527
3235.19 1693
3235.72 1515
3236.26 1371
3236.80 1519
3237.33 1489
3237.87 1575
3238.41 1539
3238.94 1651
3239.48 1539
3240.02 1590
3240.55 1523
3241.09 1660
3241.63 1527
3242.16 1485
3242.70 1693
3243.24 1617
3243.77 1583
3244.31 1464
3244.85 1335
3245.39 1364
3245.92 1342
3246.46 1537
3247.00 1595
3247.53 1520
3248.07 1551
3248.61 1416
3249.15 1490
3249.68 1559
3250.22 1529
3250.76 1570
3251.30 1547
3251.83 1484
3252.37 1435
3252.91 1656
3253.45 1552
3253.98 1503
3254.52 1575
3255.06 1664
3255.60 1674
3256.14 1629
3256.67 1610
3257.21 1582
3257.75 1632
3258.29 1693
3258.83 1666
3259.37 1530
3259.90 1542
3260.44 1611
3260.98 1564
3261.52 1604
3262.06 1928
3262.60 1916
3263.13 1901
3263.67 1917
3264.21 2096
3264.75 2119
3265.29 2220
3265.83 2242
3266.37 2266
3266.91 2472
3267.44 2645
3267.98 2501
3268.52 2588
3269.06 2555
3269.60 2677
3270.14 2609
3270.68 2230
3271.22 1929
3271.76 1975
3272.30 2006
3272.84 1914
3273.38 1903
3273.91 1689
3274.45 1749
3274.99 1757
3275.53 1557
3276.07 1638
3276.61 1742
3277.15 1751
3277.69 1740
3278.23 1757
3278.77 1934
3279.31 1894
3279.85 1814
3280.39 1729
3280.93 1810
3281.47 2005
3282.01 1988
3282.55 1983
3283.09 1977
3283.63 1960
3284.17 1919
3284.71 1995
3285.25 1875
3285.79 1932
3286.33 1968
3286.87 1978
3287.42 2055
3287.96 1954
3288.50 1877
3289.04 1825
3289.58 2002
3290.12 1936
3290.66 1999
3291.20 1924
3291.74 1939
3292.28 2089
3292.82 2156
3293.36 2220
3293.91 2488
3294.45 2759
3294.99 2729
3295.53 2983
3296.07 2955
3296.61 3090
3297.15 2831
3297.69 2957
3298.24 2891
3298.78 2798
3299.32 2504
3299.86 2339
3300.40 2720
3300.94 2481
3301.49 2355
3302.03 2318
3302.57 1959
3303.11 2042
3303.65 1909
3304.19 1888
3304.74 1973
3305.28 2058
3305.82 2100
3306.36 2190
3306.90 2243
3307.45 2184
3307.99 2030
3308.53 2043
3309.07 2082
3309.62 2114
3310.16 1992
3310.70 2148
3311.24 2152
3311.79 2156
3312.33 1917
3312.87 2088
3313.41 2235
3313.96 2099
3314.50 2278
3315.04 2272
3315.59 2508
3316.13 2482
3316.67 2757
3317.21 2761
3317.76 2690
3318.30 2692
3318.84 2585
3319.39 2668
3319.93 2835
3320.47 2837
3321.02 2776
3321.56 2830
3322.10 2842
3322.65 2592
3323.19 2623
3323.73 2620
3324.28 2817
3324.82 2751
3325.36 2515
3325.91 2481
3326.45 2538
3327.00 2456
3327.54 2662
3328.08 2560
3328.63 2495
3329.17 2408
3329.72 2407
3330.26 2264
3330.80 2538
3331.35 2718
3331.89 2691
3332.44 3084
3332.98 3834
3333.53 4657
3334.07 5815
3334.61 6709
3335.16 7534
3335.70 8199
3336.25 9136
3336.79 9343
3337.34 9972
3337.88 9961
3338.43 9468
3338.97 9036
3339.52 8218
3340.06 6831
3340.61 5921
3341.15 5420
3341.70 4337
3342.24 3709
3342.79 3166
3343.33 2936
3343.88 2703
3344.42 2287
3344.97 2116
3345.51 2063
3346.06 2034
3346.60 1952
3347.15 2059
3347.69 2021
3348.24 2008
3348.78 2051
3349.33 2063
3349.88 2055
3350.42 2059
3350.97 1950
3351.51 1942
3352.06 1948
3352.61 2182
3353.15 2197
3353.70 2150
3354.24 2243
3354.79 2179
3355.34 2305
3355.88 2225
3356.43 2299
3356.97 2142
3357.52 2187
3358.07 2205
3358.61 2081
3359.16 2014
3359.71 2074
3360.25 1985
3360.80 2035
3361.35 1990
3361.89 1904
3362.44 1918
3362.99 1911
3363.53 2047
3364.08 1877
3364.63 1817
3365.17 2025
3365.72 1990
3366.27 1978
3366.81 1958
3367.36 1786
3367.91 1726
3368.46 1704
3369.00 1829
3369.55 1909
3370.10 1892
3370.64 1987
3371.19 2048
3371.74 2142
3372.29 2195
3372.83 2323
3373.38 2393
3373.93 2644
3374.48 2810
3375.03 2838
3375.57 2802
3376.12 2667
3376.67 2694
3377.22 2596
3377.76 2550
3378.31 2487
3378.86 2229
3379.41 1940
3379.96 1831
3380.50 1864
3381.05 1643
3381.60 1536
3382.15 1715
3382.70 1567
3383.25 1558
3383.79 1622
3384.34 1654
3384.89 1639
3385.44 1645
3385.99 1666
3386.54 1614
3387.09 1473
3387.64 1539
3388.18 1487
3388.73 1447
3389.28 1530
3389.83 1528
3390.38 1651
3390.93 1666
3391.48 1603
3392.03 1677
3392.58 1485
3393.13 1573
3393.67 1655
3394.22 1620
3394.77 1555
3395.32 1521
3395.87 1447
3396.42 1579
3396.97 1580
3397.52 1551
3398.07 1477
3398.62 1461
3399.17 1637
3399.72 1405
3400.27 1317
3400.82 1288
3401.37 1282
3401.92 1427
3402.47 1373
3403.02 1464
3403.57 1444
3404.12 1425
3404.67 1426
3405.22 1303
3405.77 1468
3406.32 1347
3406.87 1280
3407.42 1433
3407.97 1462
3408.52 1433
3409.07 1611
3409.62 1543
3410.17 1536
3410.72 1605
3411.27 1599
3411.82 1616
3412.38 1549
3412.93 1698
3413.48 1812
3414.03 1884
3414.58 1784
3415.13 1722
3415.68 1679
3416.23 1708
3416.78 1693
3417.33 1473
3417.89 1482
3418.44 1445
3418.99 1482
3419.54 1448
3420.09 1309
3420.64 1420
3421.19 1423
3421.74 1388
3422.30 1382
3422.85 1248
3423.40 1351
3423.95 1293
3424.50 1409
3425.05 1480
3425.61 1511
3426.16 1534
3426.71 1479
3427.26 1437
3427.81 1275
3428.37 1310
3428.92 1284
3429.47 1353
3430.02 1311
3430.58 1250
3431.13 1254
3431.68 1137
3432.23 1284
3432.78 1443
3433.34 1240
3433.89 1231
3434.44 1290
3434.99 1209
3435.55 1288
3436.10 1294
3436.65 1291
3437.21 1140
3437.76 1241
3438.31 1300
3438.86 1317
3439.42 1299
3439.97 1265
3440.52 1380
3441.08 1557
3441.63 1369
3442.18 1330
3442.74 1262
3443.29 1388
3443.84 1385
3444.40 1370
3444.95 1477
3445.50 1462
3446.06 1496
3446.61 1344
3447.16 1294
3447.72 1176
3448.27 1272
3448.82 1096
3449.38 1214
3449.93 1217
3450.48 1343
3451.04 1420
3451.59 1222
3452.15 1257
3452.70 1276
3453.25 1215
3453.81 1197
3454.36 1109
3454.92 1264
3455.47 1373
3456.03 1305
3456.58 1365
3457.13 1374
3457.69 1244
3458.24 1198
3458.80 1281
3459.35 1353
3459.91 1323
3460.46 1377
3461.02 1260
3461.57 1206
3462.13 1182
3462.68 1252
3463.24 1293
3463.79 1251
3464.34 1352
3464.90 1336
3465.46 1288
3466.01 1188
3466.57 1281
3467.12 1352
3467.68 1254
3468.23 1342
3468.79 1377
3469.34 1468
3469.90 1452
3470.45 1368
3471.01 1323
3471.56 1366
3472.12 1339
3472.67 1376
3473.23 1438
3473.79 1406
3474.34 1345
3474.90 1351
3475.45 1375
3476.01 1409
3476.56 1414
3477.12 1411
3477.68 1384
3478.23 1371
3478.79 1402
3479.35 1511
3479.90 1448
3480.46 1489
3481.01 1405
3481.57 1417
3482.13 1505
3482.68 1520
3483.24 1507
3483.80 1484
3484.35 1555
3484.91 1579
3485.47 1706
3486.02 1396
3486.58 1376
3487.14 1438
3487.69 1491
3488.25 1608
3488.81 1606
3489.36 1611
3489.92 1706
3490.48 1932
3491.03 2072
3491.59 2342
3492.15 2081
3492.71 2132
3493.26 2005
3493.82 2210
3494.38 2245
3494.94 2473
3495.49 2376
3496.05 2058
3496.61 1982
3497.17 2198
3497.72 2089
3498.28 2008
3498.84 2208
3499.40 2409
3499.95 2050
3500.51 2490
3501.07 2581
3501.63 2382
3502.19 2378
3502.74 2445
3503.30 2340
3503.86 2423
3504.42 2422
3504.98 2269
3505.53 2365
3506.09 2382
3506.65 2287
3507.21 2353
3507.77 2180
3508.33 2137
3508.88 2111
3509.44 1925
3510.00 1767
3510.56 1764
3511.12 1831
3511.68 1860
3512.24 1721
3512.80 1620
3513.35 1435
3513.91 1394
3514.47 1390
3515.03 1634
3515.59 1512
3516.15 1375
3516.71 1276
3517.27 1393
3517.83 1198
3518.39 1275
3518.95 1439
3519.50 1545
3520.06 1513
3520.62 1692
3521.18 1731
3521.74 1692
3522.30 1517
3522.86 1608
3523.42 1550
3523.98 1587
3524.54 1508
3525.10 1438
3525.66 1470
3526.22 1615
3526.78 1619
3527.34 1561
3527.90 1579
3528.46 1546
3529.02 1376
3529.58 1285
3530.14 1201
3530.70 1279
3531.26 1392
3531.82 1318
3532.38 1414
3532.94 1399
3533.50 1222
3534.06 1294
3534.62 1281
3535.18 1288
3535.75 1425
3536.31 1407
3536.87 1289
3537.43 1471
3537.99 1390
3538.55 1461
3539.11 1618
3539.67 1536
3540.23 1441
3540.79 1530
3541.35 1465
3541.92 1468
3542.48 1548
3543.04 1473
3543.60 1446
3544.16 1569
3544.72 1610
3545.28 1546
3545.84 1475
3546.41 1523
3546.97 1433
3547.53 1518
3548.09 1391
3548.65 1371
3549.21 1451
3549.78 1437
3550.34 1406
3550.90 1512
3551.46 1381
3552.02 1446
3552.59 1366
3553.15 1467
3553.71 1639
3554.27 1572
3554.83 1546
3555.40 1541
3555.96 1441
3556.52 1545
3557.08 1464
3557.65 1512
3558.21 1504
3558.77 1475
3559.33 1544
3559.90 1463
3560.46 1430
3561.02 1422
3561.58 1438
3562.15 1505
3562.71 1337
3563.27 1285
3563.83 1284
3564.40 1403
3564.96 1371
3565.52 1345
3566.09 1401
3566.65 1399
3567.21 1331
3567.78 1197
3568.34 1313
3568.90 1358
3569.47 1322
3570.03 1236
3570.59 1225
3571.16 1144
3571.72 1385
3572.28 1396
3572.85 1274
3573.41 1283
3573.97 1336
3574.54 1463
3575.10 1267
3575.66 1212
3576.23 1294
3576.79 1298
3577.36 1350
3577.92 1405
3578.48 1353
3579.05 1131
3579.61 1301
3580.18 1427
3580.74 1249
3581.31 1232
3581.87 1279
3582.43 1282
3583.00 1399
3583.56 1335
3584.13 1204
3584.69 1195
3585.26 1254
3585.82 1339
3586.39 1313
3586.95 1277
3587.52 1348
3588.08 1430
3588.64 1231
3589.21 1260
3589.77 1275
3590.34 1242
3590.90 1374
3591.47 1423
3592.03 1387
3592.60 1259
3593.17 1221
3593.73 1178
3594.30 1203
3594.86 1325
3595.43 1272
3595.99 1310
3596.56 1310
3597.12 1405
3597.69 1379
3598.25 1264
3598.82 1357
3599.39 1340
3599.95 1264
3600.52 1264
3601.08 1257
3601.65 1159
3602.21 1222
3602.78 1286
3603.35 1421
3603.91 1237
3604.48 1238
3605.04 1189
3605.61 1099
3606.18 1270
3606.74 1421
3607.31 1264
3607.88 1281
3608.44 1269
3609.01 1225
3609.57 1235
3610.14 1298
3610.71 1182
3611.27 1140
3611.84 1169
3612.41 1229
3612.97 1258
3613.54 1233
3614.11 1329
3614.68 1345
3615.24 1622
3615.81 1740
3616.38 2051
3616.94 2121
3617.51 2250
3618.08 2594
3618.64 2744
3619.21 2689
3619.78 2873
3620.35 2866
3620.91 2629
3621.48 2267
3622.05 2312
3622.62 2242
3623.18 1986
3623.75 1859
3624.32 1669
3624.89 1725
3625.45 1540
3626.02 1369
3626.59 1366
3627.16 1391
3627.73 1280
3628.29 1234
3628.86 1175
3629.43 1318
3630.00 1223
3630.57 1217
3631.13 1093
3631.70 1240
3632.27 1221
3632.84 1201
3633.41 1271
3633.98 1259
3634.54 1231
3635.11 1152
3635.68 1213
3636.25 1257
3636.82 1265
3637.39 1346
3637.96 1407
3638.52 1274
3639.09 1238
3639.66 1235
3640.23 1365
3640.80 1348
3641.37 1410
3641.94 1415
3642.51 1390
3643.08 1359
3643.65 1338
3644.21 1299
3644.78 1297
3645.35 1475
3645.92 1323
3646.49 1556
3647.06 1511
3647.63 1564
3648.20 1528
3648.77 1510
3649.34 1480
3649.91 1492
3650.48 1573
3651.05 1446
3651.62 1445
3652.19 1389
3652.76 1385
3653.33 1499
3653.90 1569
3654.47 1647
3655.04 1626
3655.61 1472
3656.18 1461
3656.75 1441
3657.32 1489
3657.89 1511
3658.46 1666
3659.03 1629
3659.60 1720
3660.17 1608
3660.74 1424
3661.31 1607
3661.88 1600
3662.45 1414
3663.02 1453
3663.59 1416
3664.16 1487
3664.74 1552
3665.31 1350
3665.88 1283
3666.45 1372
3667.02 1397
3667.59 1443
3668.16 1511
3668.73 1426
3669.30 1403
3669.87 1402
3670.45 1358
3671.02 1440
3671.59 1307
3672.16 1260
3672.73 1308
3673.30 1354
3673.87 1304
3674.45 1329
3675.02 1484
3675.59 1436
3676.16 1409
3676.73 1517
3677.30 1384
3677.88 1434
3678.45 1507
3679.02 1326
3679.59 1322
3680.16 1388
3680.74 1474
3681.31 1408
3681.88 1407
3682.45 1381
3683.02 1321
3683.60 1296
3684.17 1386
3684.74 1479
3685.31 1416
3685.89 1483
3686.46 1463
3687.03 1409
3687.60 1612
3688.18 1639
3688.75 1582
3689.32 1722
3689.89 1718
3690.47 1741
3691.04 1578
3691.61 1667
3692.19 1688
3692.76 1679
3693.33 1478
3693.91 1509
3694.48 1406
3695.05 1421
3695.62 1308
3696.20 1265
3696.77 1269
3697.34 1427
3697.92 1357
3698.49 1296
3699.06 1437
3699.64 1413
3700.21 1167
3700.79 1195
3701.36 1123
3701.93 1228
3702.51 1228
3703.08 1160
3703.65 1217
3704.23 1294
3704.80 1316
3705.38 1237
3705.95 1330
3706.52 1390
3707.10 1258
3707.67 1249
3708.25 1314
3708.82 1219
3709.39 1289
3709.97 1299
3710.54 1394
3711.12 1351
3711.69 1191
3712.27 1289
3712.84 1317
3713.42 1289
3713.99 1261
3714.57 1190
3715.14 1290
3715.71 1160
3716.29 1321
3716.86 1264
3717.44 1298
3718.01 1211
3718.59 1239
3719.16 1159
3719.74 1235
3720.31 1288
3720.89 1258
3721.47 1262
3722.04 1328
3722.62 1267
3723.19 1257
3723.77 1126
3724.34 1210
3724.92 1154
3725.49 1160
3726.07 1235
3726.64 1239
3727.22 1409
3727.80 1355
3728.37 1444
3728.95 1385
3729.52 1418
3730.10 1239
3730.67 1485
3731.25 1603
3731.83 1446
3732.40 1647
3732.98 1701
3733.55 1660
3734.13 1668
3734.71 1834
3735.28 1778
3735.86 1747
3736.44 1603
3737.01 1614
3737.59 1736
3738.17 1647
3738.74 1497
3739.32 1512
3739.90 1476
3740.47 1388
3741.05 1376
3741.63 1242
3742.20 1185
3742.78 1219
3743.36 1227
3743.93 1262
3744.51 1332
3745.09 1317
3745.66 1235
3746.24 1354
3746.82 1287
3747.40 1335
3747.97 1237
3748.55 1219
3749.13 1311
3749.70 1296
3750.28 1181
3750.86 1222
3751.44 1332
3752.02 1266
3752.59 1311
3753.17 1263
3753.75 1266
3754.33 1395
3754.90 1280
3755.48 1463
3756.06 1358
3756.64 1335
3757.22 1317
3757.79 1503
3758.37 1695
3758.95 1836
3759.53 1914
3760.11 1824
3760.68 1881
3761.26 1831
3761.84 1670
3762.42 1728
3763.00 1531
3763.58 1475
3764.15 1433
3764.73 1480
3765.31 1428
3765.89 1353
3766.47 1408
3767.05 1421
3767.63 1164
3768.21 1249
3768.78 1438
3769.36 1368
3769.94 1250
3770.52 1446
3771.10 1357
3771.68 1295
3772.26 1323
3772.84 1366
3773.42 1457
3774.00 1374
3774.58 1433
3775.15 1298
3775.73 1244
3776.31 1321
3776.89 1217
3777.47 1293
3778.05 1337
3778.63 1171
3779.21 1406
3779.79 1191
3780.37 1109
3780.95 1310
3781.53 1275
3782.11 1315
3782.69 1288
3783.27 1350
3783.85 1439
3784.43 1329
3785.01 1337
3785.59 1333
3786.17 1439
3786.75 1340
3787.33 1266
3787.91 1278
3788.49 1281
3789.07 1322
3789.65 1341
3790.23 1216
3790.81 1271
3791.39 1366
3791.98 1153
3792.56 1247
3793.14 1210
3793.72 1101
3794.30 1132
3794.88 1117
3795.46 1256
3796.04 1227
3796.62 1264
3797.20 1280
3797.78 1299
3798.37 1352
3798.95 1270
3799.53 1408
3800.11 1444
3800.69 1485
3801.27 1417
3801.85 1313
3802.43 1460
3803.02 1325
3803.60 1304
3804.18 1293
3804.76 1264
3805.34 1211
3805.92 1360
3806.51 1302
3807.09 1156
3807.67 1218
3808.25 1304
3808.83 1238
3809.42 1249
3810.00 1342
3810.58 1362
3811.16 1356
3811.74 1208
3812.33 1354
3812.91 1321
3813.49 1322
3814.07 1307
3814.66 1301
3815.24 1317
3815.82 1395
3816.40 1332
3816.99 1353
3817.57 1461
3818.15 1363
3818.73 1278
3819.32 1274
3819.90 1155
3820.48 1243
3821.06 1302
3821.65 1337
3822.23 1357
3822.81 1238
3823.40 1287
3823.98 1246
3824.56 1254
3825.15 1376
3825.73 1213
3826.31 1250
3826.90 1236
3827.48 1139
3828.06 1156
3828.65 1090
3829.23 1351
3829.81 1214
3830.40 1177
3830.98 1252
3831.56 1267
3832.15 1352
3832.73 1275
3833.32 1278
3833.90 1187
3834.48 1188
3835.07 1323
3835.65 1264
3836.23 1185
3836.82 1181
3837.40 1382
3837.99 1418
3838.57 1311
3839.16 1289
3839.74 1279
3840.32 1212
3840.91 1242
3841.49 1232
3842.08 1310
3842.66 1270
3843.25 1213
3843.83 1262
3844.42 1211
3845.00 1223
3845.59 1280
3846.17 1192
3846.76 1099
3847.34 1232
3847.92 1220
3848.51 1293
3849.09 1284
3849.68 1284
3850.27 1205
3850.85 1146
3851.44 1227
3852.02 1309
3852.61 1223
3853.19 1381
3853.78 1460
3854.36 1461
3854.95 1302
3855.53 1265
3856.12 1255
3856.70 1380
3857.29 1384
3857.88 1535
3858.46 1599
3859.05 1862
3859.63 1913
3860.22 2176
3860.80 2272
3861.39 2316
3861.98 2668
3862.56 2735
3863.15 2804
3863.73 2759
3864.32 2629
3864.91 2527
3865.49 2670
3866.08 2299
3866.67 2301
3867.25 2206
3867.84 2055
3868.43 2107
3869.01 2013
3869.60 1940
3870.19 1746
3870.77 1767
3871.36 1661
3871.95 1630
3872.53 1488
3873.12 1479
3873.71 1545
3874.29 1642
3874.88 1655
3875.47 1623
3876.05 1704
3876.64 1369
3877.23 1428
3877.82 1661
3878.40 1633
3878.99 1462
3879.58 1441
3880.16 1337
3880.75 1390
3881.34 1383
3881.93 1359
3882.51 1430
3883.10 1235
3883.69 1291
3884.28 1335
3884.87 1358
3885.45 1373
3886.04 1436
3886.63 1331
3887.22 1345
3887.80 1392
3888.39 1451
3888.98 1543
3889.57 1451
3890.16 1467
3890.74 1663
3891.33 1515
3891.92 1610
3892.51 1641
3893.10 1496
3893.69 1582
3894.27 1661
3894.86 1622
3895.45 1670
3896.04 1706
3896.63 1708
3897.22 1773
3897.81 1782
3898.40 1649
3898.98 1698
3899.57 1839
3900.16 1716
3900.75 1615
3901.34 1713
3901.93 1787
3902.52 1591
3903.11 1600
3903.70 1524
3904.29 1605
3904.87 1596
3905.46 1480
3906.05 1339
3906.64 1324
3907.23 1322
3907.82 1301
3908.41 1189
3909.00 1257
3909.59 1203
3910.18 1248
3910.77 1246
3911.36 1196
3911.95 1194
3912.54 1257
3913.13 1363
3913.72 1311
3914.31 1367
3914.90 1163
3915.49 1238
3916.08 1286
3916.67 1197
3917.26 1180
3917.85 1307
3918.44 1362
3919.03 1325
3919.62 1123
3920.21 1272
3920.80 1260
3921.39 1285
3921.98 1342
3922.57 1267
3923.16 1149
3923.75 1217
3924.34 1266
3924.94 1159
3925.53 1257
3926.12 1196
3926.71 1228
3927.30 1202
3927.89 1250
3928.48 1155
3929.07 1143
3929.66 1190
3930.25 1194
3930.85 1250
3931.44 1266
3932.03 1251
3932.62 1268
3933.21 1377
3933.80 1257
3934.39 1182
3934.99 1222
3935.58 1203
3936.17 1170
3936.76 1267
3937.35 1417
3937.94 1509
3938.54 1343
3939.13 1302
3939.72 1307
3940.31 1249
3940.90 1271
3941.49 1264
3942.09 1210
3942.68 1295
3943.27 1283
3943.86 1225
3944.46 1170
3945.05 1244
3945.64 1187
3946.23 1257
3946.82 1262
3947.42 1226
3948.01 1087
3948.60 1185
3949.20 1222
3949.79 1188
3950.38 1187
3950.97 1102
3951.57 1134
3952.16 1119
3952.75 1251
3953.34 1127
3953.94 1125
3954.53 1206
3955.12 1338
3955.72 1212
3956.31 1213
3956.90 1223
3957.50 1225
3958.09 1201
3958.68 1235
3959.28 1242
3959.87 1304
3960.46 1273
3961.06 1259
3961.65 1159
3962.24 1224
3962.84 1157
3963.43 1165
3964.02 1135
3964.62 1217
3965.21 1382
3965.81 1561
3966.40 1412
3966.99 1279
3967.59 1507
3968.18 1611
3968.78 1522
3969.37 1508
3969.96 1440
3970.56 1449
3971.15 1368
3971.75 1276
3972.34 1236
3972.94 1279
3973.53 1290
3974.12 1267
3974.72 1203
3975.31 1286
3975.91 1379
3976.50 1326
3977.10 1280
3977.69 1274
3978.29 1339
3978.88 1293
3979.48 1371
3980.07 1279
3980.67 1164
3981.26 1233
3981.86 1198
3982.45 1101
3983.05 1245
3983.64 1126
3984.24 1100
3984.83 1118
3985.43 1058
3986.02 1098
3986.62 1243
3987.21 1248
3987.81 1270
3988.40 1338
3989.00 1268
3989.60 1223
3990.19 1295
3990.79 1226
3991.38 1191
3991.98 1177
3992.57 1188
3993.17 1253
3993.77 1388
3994.36 1244
3994.96 1109
3995.55 1123
3996.15 1175
3996.75 1232
3997.34 1201
3997.94 1166
3998.54 1318
3999.13 1259
3999.73 1226
4000.32 1326
4000.92 1373
4001.52 1353
4002.11 1394
4002.71 1386
4003.31 1385
4003.90 1347
4004.50 1347
4005.10 1364
4005.69 1222
4006.29 1365
4006.89 1371
4007.49 1320
4008.08 1326
4008.68 1261
4009.28 1313
4009.87 1229
4010.47 1287
4011.07 1326
4011.67 1300
4012.26 1510
4012.86 1377
4013.46 1461
4014.05 1429
4014.65 1503
4015.25 1448
4015.85 1622
4016.44 1750
4017.04 1822
4017.64 1718
4018.24 1822
4018.84 1754
4019.43 1799
4020.03 1784
4020.63 1661
4021.23 1476
4021.83 1516
4022.42 1438
4023.02 1406
4023.62 1244
4024.22 1349
4024.82 1437
4025.41 1333
4026.01 1259
4026.61 1297
4027.21 1254
4027.81 1251
4028.41 1238
4029.01 1290
4029.60 1393
4030.20 1286
4030.80 1308
4031.40 1398
4032.00 1446
4032.60 1316
4033.20 1320
4033.80 1329
4034.39 1207
4034.99 1218
4035.59 1211
4036.19 1210
4036.79 1360
4037.39 1367
4037.99 1297
4038.59 1219
4039.19 1228
4039.79 1195
4040.39 1258
4040.99 1154
4041.59 1181
4042.18 1151
4042.78 1213
4043.38 1177
4043.98 1166
4044.58 1223
4045.18 1382
4045.78 1274
4046.38 1189
4046.98 1206
4047.58 1306
4048.18 1382
4048.78 1250
4049.38 1262
4049.98 1256
4050.58 1267
4051.18 1254
4051.78 1219
4052.38 1356
4052.98 1345
4053.58 1304
4054.19 1159
4054.79 1236
4055.39 1199
4055.99 1175
4056.59 1218
4057.19 1218
4057.79 1226
4058.39 1280
4058.99 1209
4059.59 1096
4060.19 1163
4060.79 1115
4061.39 1177
4061.99 1182
4062.60 1111
4063.20 1084
4063.80 1124
4064.40 1192
4065.00 1145
4065.60 1157
4066.20 1194
4066.80 1126
4067.41 1066
4068.01 1133
4068.61 1163
4069.21 1217
4069.81 1187
4070.41 1061
4071.02 1137
4071.62 1174
4072.22 1092
4072.82 1179
4073.42 1066
4074.02 1126
4074.63 1232
4075.23 1194
4075.83 1290
4076.43 1154
4077.03 1071
4077.64 1074
4078.24 1281
4078.84 1314
4079.44 1219
4080.05 1197
4080.65 1151
4081.25 1189
4081.85 1302
4082.46 1298
4083.06 1203
4083.66 1351
4084.26 1302
4084.87 1233
4085.47 1243
4086.07 1238
4086.67 1298
4087.28 1275
4087.88 1257
4088.48 1325
4089.09 1343
4089.69 1339
4090.29 1244
4090.90 1335
4091.50 1308
4092.10 1457
4092.71 1443
4093.31 1480
4093.91 1646
4094.52 1861
4095.12 1948
4095.72 2054
4096.33 2148
4096.93 1964
4097.53 1856
4098.14 1868
4098.74 1768
4099.34 1747
4099.95 1660
4100.55 1438
4101.16 1237
4101.76 1292
4102.36 1156
4102.97 1254
4103.57 1293
4104.18 1053
4104.78 1112
4105.38 1054
4105.99 1031
4106.59 1097
4107.20 1170
4107.80 1199
4108.41 1112
4109.01 1083
4109.62 1089
4110.22 1217
4110.82 1113
4111.43 1194
4112.03 1229
4112.64 1208
4113.24 1106
4113.85 1222
4114.45 1114
4115.06 962
4115.66 1050
4116.27 983
4116.87 1094
4117.48 1078
4118.08 1086
4118.69 1081
4119.29 1204
4119.90 1246
4120.50 1183
4121.11 1114
4121.72 1183
4122.32 1186
4122.93 1138
4123.53 1100
4124.14 1120
4124.74 1087
4125.35 1149
4125.95 1238
4126.56 1171
4127.17 1116
4127.77 1161
4128.38 1268
4128.98 1193
4129.59 1164
4130.20 1178
4130.80 1176
4131.41 1161
4132.01 1208
4132.62 1197
4133.23 1145
4133.83 1159
4134.44 1240
4135.05 1313
4135.65 1247
4136.26 1096
4136.87 1231
4137.47 1224
4138.08 1229
4138.69 1329
4139.29 1204
4139.90 1235
4140.51 1107
4141.11 1181
4141.72 1187
4142.33 1303
4142.93 1216
4143.54 1115
4144.15 1091
4144.75 1161
4145.36 1250
4145.97 1267
4146.58 1126
4147.18 1136
4147.79 1169
4148.40 1011
4149.01 1076
4149.61 1127
4150.22 1196
4150.83 1095
4151.44 1090
4152.04 1069
4152.65 1043
4153.26 1067
4153.87 1036
4154.47 1075
4155.08 1020
4155.69 1132
4156.30 1133
4156.91 1136
4157.51 1119
4158.12 1057
4158.73 1216
4159.34 1083
4159.95 1164
4160.56 1062
4161.16 971
4161.77 1053
4162.38 1113
4162.99 1063
4163.60 1035
4164.21 1102
4164.81 1162
4165.42 1062
4166.03 1099
4166.64 1106
4167.25 1109
4167.86 1167
4168.47 1066
4169.08 1070
4169.69 1182
4170.29 1084
4170.90 1164
4171.51 1050
4172.12 1109
4172.73 1198
4173.34 1126
4173.95 1126
4174.56 1126
4175.17 1144
4175.78 1113
4176.39 1135
4177.00 1044
4177.61 1121
4178.22 1163
4178.82 1093
4179.43 1154
4180.04 1175
4180.65 1146
4181.26 1012
4181.87 1022
4182.48 1148
4183.09 1038
4183.70 1107
4184.31 1054
4184.92 1085
4185.53 1118
4186.14 1143
4186.75 1066
4187.36 1027
4187.97 1097
4188.58 1049
4189.19 1138
4189.81 1012
4190.42 1103
4191.03 1141
4191.64 1045
4192.25 1093
4192.86 1092
4193.47 1213
4194.08 1208
4194.69 1024
4195.30 1268
4195.91 1364
4196.52 1254
4197.13 1223
4197.74 1281
4198.36 1356
4198.97 1321
4199.58 1378
4200.19 1340
4200.80 1229
4201.41 1269
4202.02 1269
4202.63 1090
4203.25 1037
4203.86 1189
4204.47 1209
4205.08 1115
4205.69 1119
4206.30 1141
4206.92 1070
4207.53 1128
4208.14 1122
4208.75 1143
4209.36 1206
4209.97 1187
4210.59 1177
4211.20 1224
4211.81 1208
4212.42 1184
4213.03 1044
4213.65 1197
4214.26 1301
4214.87 1212
4215.48 1257
4216.10 1206
4216.71 1278
4217.32 1319
4217.93 1340
4218.55 1448
4219.16 1501
4219.77 1505
4220.38 1528
4221.00 1502
4221.61 1810
4222.22 1844
4222.83 1895
4223.45 2049
4224.06 2075
4224.67 2263
4225.29 2340
4225.90 2230
4226.51 2209
4227.13 2374
4227.74 2229
4228.35 1979
4228.96 2005
4229.58 2005
4230.19 2098
4230.80 2031
4231.42 1988
4232.03 1762
4232.65 1738
4233.26 1734
4233.87 1557
4234.49 1421
4235.10 1430
4235.71 1283
4236.33 1211
4236.94 1249
4237.56 1329
4238.17 1266
4238.78 1304
4239.40 1330
4240.01 1361
4240.63 1238
4241.24 1223
4241.85 1253
4242.47 1144
4243.08 1169
4243.70 1228
4244.31 1226
4244.93 1145
4245.54 1175
4246.15 1058
4246.77 1249
4247.38 1226
4248.00 1303
4248.61 1195
4249.23 1297
4249.84 1153
4250.46 1269
4251.07 1376
4251.69 1354
4252.30 1238
4252.92 1066
4253.53 1112
4254.15 1035
4254.76 1164
4255.38 1285
4255.99 1080
4256.61 1190
4257.22 1270
4257.84 1137
4258.45 1195
4259.07 1346
4259.69 1402
4260.30 1320
4260.92 1306
4261.53 1309
4262.15 1381
4262.76 1232
4263.38 1179
4263.99 1246
4264.61 1213
4265.23 1203
4265.84 1206
4266.46 1179
4267.07 1285
4267.69 1244
4268.31 1322
4268.92 1405
4269.54 1351
4270.16 1199
4270.77 1385
4271.39 1371
4272.00 1422
4272.62 1362
4273.24 1188
4273.85 1268
4274.47 1129
4275.09 1145
4275.70 1160
4276.32 1128
4276.94 1128
4277.55 1180
4278.17 1114
4278.79 1188
4279.40 1100
4280.02 1180
4280.64 1176
4281.26 1025
4281.87 1105
4282.49 1189
4283.11 1194
4283.72 1171
4284.34 1132
4284.96 1149
4285.58 1147
4286.19 1264
4286.81 1217
4287.43 1227
4288.05 1352
4288.66 1261
4289.28 1194
4289.90 1214
4290.52 1276
4291.13 1143
4291.75 1122
4292.37 1158
4292.99 1091
4293.61 1025
4294.22 1116
4294.84 1049
4295.46 1014
4296.08 1119
4296.70 1027
4297.31 1095
4297.93 1076
4298.55 1101
4299.17 1187
4299.79 1143
4300.41 1303
4301.03 1249
4301.64 1229
4302.26 1130
4302.88 1150
4303.50 1166
4304.12 1165
4304.74 1149
4305.36 1108
4305.97 1101
4306.59 1209
4307.21 1206
4307.83 1189
4308.45 1228
4309.07 1220
4309.69 1412
4310.31 1417
4310.93 1371
4311.55 1421
4312.17 1406
4312.78 1396
4313.40 1426
4314.02 1437
4314.64 1252
4315.26 1143
4315.88 1180
4316.50 1174
4317.12 1268
4317.74 1120
4318.36 1144
4318.98 1187
4319.60 1091
4320.22 1056
4320.84 1155
4321.46 1235
4322.08 1202
4322.70 1162
4323.32 1040
4323.94 1280
4324.56 1288
4325.18 1230
4325.80 1190
4326.42 1199
4327.04 1187
4327.66 1177
4328.28 1213
4328.90 1144
4329.52 1314
4330.14 1393
4330.76 1270
4331.39 1263
4332.01 1107
4332.63 1272
4333.25 1274
4333.87 1335
4334.49 1221
4335.11 1107
4335.73 1310
4336.35 1337
4336.97 1443
4337.59 1535
4338.22 1506
4338.84 1527
4339.46 1509
4340.08 1449
4340.70 1451
4341.32 1444
4341.94 1471
4342.57 1416
4343.19 1313
4343.81 1373
4344.43 1555
4345.05 1383
4345.67 1577
4346.29 1629
4346.92 1680
4347.54 1842
4348.16 1922
4348.78 1749
4349.40 1666
4350.03 1769
4350.65 1751
4351.27 1635
4351.89 1466
4352.51 1519
4353.14 1499
4353.76 1398
4354.38 1382
4355.00 1382
4355.63 1369
4356.25 1335
4356.87 1346
4357.49 1385
4358.12 1310
4358.74 1385
4359.36 1379
4359.98 1256
4360.61 1261
4361.23 1418
4361.85 1306
4362.48 1259
4363.10 1278
4363.72 1313
4364.34 1357
4364.97 1269
4365.59 1215
4366.21 1317
4366.84 1293
4367.46 1285
4368.08 1321
4368.71 1265
4369.33 1290
4369.95 1329
4370.58 1238
4371.20 1155
4371.82 1289
4372.45 1238
4373.07 1260
4373.70 1244
4374.32 1322
4374.94 1238
4375.57 1270
4376.19 1318
4376.81 1258
4377.44 1216
4378.06 1249
4378.69 1449
4379.31 1362
4379.94 1284
4380.56 1280
4381.18 1259
4381.81 1397
4382.43 1426
4383.06 1380
4383.68 1460
4384.31 1428
4384.93 1450
4385.55 1628
4386.18 1554
4386.80 1599
4387.43 1566
4388.05 1628
4388.68 1912
4389.30 2107
4389.93 2183
4390.55 2134
4391.18 2183
4391.80 2334
4392.43 2646
4393.05 2512
4393.68 2485
4394.30 2568
4394.93 2299
4395.55 2091
4396.18 1970
4396.80 1886
4397.43 1741
4398.05 1759
4398.68 1843
4399.31 2000
4399.93 1926
4400.56 1694
4401.18 1693
4401.81 1730
4402.43 1927
4403.06 1985
4403.69 1660
4404.31 1741
4404.94 1658
4405.56 1445
4406.19 1446
4406.82 1599
4407.44 1646
4408.07 1507
4408.69 1459
4409.32 1438
4409.95 1655
4410.57 1551
4411.20 1591
4411.83 1501
4412.45 1534
4413.08 1464
4413.71 1376
4414.33 1442
4414.96 1386
4415.59 1323
4416.21 1326
4416.84 1431
4417.47 1358
4418.09 1273
4418.72 1356
4419.35 1330
4419.97 1205
4420.60 1211
4421.23 1305
4421.85 1241
4422.48 1291
4423.11 1155
4423.74 1081
4424.36 1107
4424.99 1131
4425.62 1264
4426.25 1226
4426.87 1237
4427.50 1230
4428.13 1192
4428.76 1222
4429.38 1169
4430.01 1278
4430.64 1191
4431.27 1025
4431.89 1100
4432.52 1107
4433.15 1069
4433.78 1008
4434.41 1111
4435.03 1162
4435.66 1199
4436.29 1235
4436.92 1303
4437.55 1302
4438.18 1125
4438.80 1104
4439.43 1090
4440.06 1136
4440.69 1163
4441.32 1160
4441.95 1257
4442.57 1118
4443.20 1131
4443.83 1132
4444.46 1130
4445.09 1089
4445.72 1187
4446.35 1172
4446.98 1089
4447.61 1106
4448.23 1135
4448.86 1114
4449.49 1115
4450.12 1014
4450.75 1046
4451.38 1207
4452.01 1216
4452.64 1219
4453.27 1007
4453.90 1064
4454.53 1053
4455.16 1029
4455.79 993
4456.42 1167
4457.05 1282
4457.67 1098
4458.30 1078
4458.93 1019
4459.56 1028
4460.19 1067
4460.82 1014
4461.45 994
4462.08 1062
4462.71 1095
4463.34 999
4463.97 1018
4464.60 1087
4465.23 1109
4465.86 1083
4466.49 947
4467.13 1082
4467.76 1164
4468.39 1113
4469.02 994
4469.65 1028
4470.28 1010
4470.91 1004
4471.54 1013
4472.17 1056
4472.80 903
4473.43 1000
4474.06 1019
4474.69 1066
4475.32 962
4475.95 1096
4476.59 969
4477.22 1035
4477.85 1011
4478.48 955
4479.11 1114
4479.74 1047
4480.37 1065
4481.00 1004
4481.64 1075
4482.27 1002
4482.90 958
4483.53 1038
4484.16 1045
4484.79 1052
4485.42 977
4486.06 1022
4486.69 1088
4487.32 1035
4487.95 1128
4488.58 1114
4489.22 1036
4489.85 1113
4490.48 1048
4491.11 1036
4491.74 957
4492.38 1108
4493.01 1092
4493.64 1145
4494.27 1075
4494.90 1040
4495.54 1081
4496.17 1047
4496.80 1065
4497.43 1083
4498.07 1101
4498.70 1176
4499.33 1147
4499.96 1116
4500.60 1126
4501.23 1176
4501.86 1134
4502.50 1200
4503.13 1138
4503.76 1197
4504.39 1255
4505.03 1248
4505.66 1253
4506.29 1228
4506.93 1146
4507.56 1193
4508.19 1123
4508.83 1221
4509.46 1175
4510.09 1081
4510.73 1041
4511.36 1018
4511.99 1068
4512.63 1131
4513.26 1072
4513.89 1069
4514.53 1147
4515.16 1095
4515.80 1084
4516.43 1120
4517.06 1168
4517.70 1130
4518.33 1102
4518.97 1117
4519.60 1023
4520.23 1084
4520.87 1163
4521.50 1163
4522.14 1133
4522.77 1179
4523.40 1080
4524.04 1008
4524.67 1109
4525.31 1300
4525.94 1254
4526.58 1164
4527.21 1285
4527.85 1338
4528.48 1545
4529.12 1694
4529.75 1756
4530.38 2102
4531.02 2178
4531.65 2481
4532.29 2525
4532.92 2711
4533.56 2707
4534.19 2761
4534.83 2440
4535.46 2239
4536.10 2066
4536.74 1832
4537.37 1712
4538.01 1667
4538.64 1520
4539.28 1350
4539.91 1129
4540.55 1175
4541.18 1175
4541.82 1157
4542.45 1077
4543.09 1027
4543.73 1115
4544.36 1080
4545.00 1002
4545.63 1060
4546.27 1110
4546.91 1041
4547.54 911
4548.18 907
4548.81 1039
4549.45 1014
4550.09 1003
4550.72 1075
4551.36 1088
4551.99 924
4552.63 1057
4553.27 1092
4553.90 1081
4554.54 1179
4555.18 1165
4555.81 1103
4556.45 1095
4557.09 1122
4557.72 1090
4558.36 1104
4559.00 1179
4559.63 1080
4560.27 1195
4560.91 1205
4561.54 1235
4562.18 1163
4562.82 1140
4563.46 1166
4564.09 1285
4564.73 1156
4565.37 1135
4566.00 1236
4566.64 1099
4567.28 1220
4567.92 1331
4568.55 1295
4569.19 1400
4569.83 1397
4570.47 1404
4571.10 1376
4571.74 1293
4572.38 1262
4573.02 1252
4573.66 1168
4574.29 1230
4574.93 1239
4575.57 1154
4576.21 1076
4576.85 1051
4577.48 1078
4578.12 1081
4578.76 1081
4579.40 1077
4580.04 1029
4580.67 932
4581.31 938
4581.95 1069
4582.59 1087
4583.23 969
4583.87 1064
4584.51 1111
4585.14 1137
4585.78 1011
4586.42 1015
4587.06 1107
4587.70 1113
4588.34 1108
4588.98 1037
4589.62 996
4590.26 1019
4590.89 1051
4591.53 1136
4592.17 1056
4592.81 1061
4593.45 1179
4594.09 1081
4594.73 1036
4595.37 1037
4596.01 1012
4596.65 1022
4597.29 1069
4597.93 1027
4598.57 981
4599.21 1001
4599.85 1001
4600.49 1088
4601.12 1109
4601.76 1088
4602.40 1004
4603.04 1114
4603.68 1148
4604.32 1061
4604.96 1110
4605.60 1155
4606.24 1180
4606.88 1120
4607.52 1168
4608.17 1170
4608.81 1130
4609.45 1180
4610.09 1079
4610.73 1135
4611.37 1155
4612.01 1117
4612.65 1178
4613.29 1172
4613.93 1029
4614.57 948
4615.21 993
4615.85 1080
4616.49 1106
4617.13 1003
4617.77 952
4618.41 944
4619.06 933
4619.70 950
4620.34 1066
4620.98 1086
4621.62 989
4622.26 1022
4622.90 941
4623.54 1054
4624.19 915
4624.83 943
4625.47 962
4626.11 979
4626.75 948
4627.39 928
4628.03 926
4628.68 952
4629.32 931
4629.96 936
4630.60 1010
4631.24 1045
4631.89 942
4632.53 1009
4633.17 1056
4633.81 981
4634.45 1033
4635.10 1059
4635.74 1026
4636.38 1046
4637.02 1033
4637.66 965
4638.31 1022
4638.95 1125
4639.59 1195
4640.23 1006
4640.88 1043
4641.52 1067
4642.16 1028
4642.80 1108
4643.45 1020
4644.09 1109
4644.73 1062
4645.38 991
4646.02 1015
4646.66 1059
4647.30 1097
4647.95 1037
4648.59 909
4649.23 931
4649.88 1022
4650.52 977
4651.16 1034
4651.81 1030
4652.45 1059
4653.09 1044
4653.74 1067
4654.38 1109
4655.02 1083
4655.67 1038
4656.31 1059
4656.95 937
4657.60 1022
4658.24 1001
4658.89 846
4659.53 803
4660.17 820
4660.82 889
4661.46 911
4662.10 906
4662.75 956
4663.39 859
4664.04 876
4664.68 973
4665.33 917
4665.97 865
4666.61 842
4667.26 817
4667.90 785
4668.55 843
4669.19 922
4669.84 925
4670.48 830
4671.12 894
4671.77 923
4672.41 958
4673.06 939
4673.70 967
4674.35 1020
4674.99 1069
4675.64 952
4676.28 945
4676.93 869
4677.57 947
4678.22 921
4678.86 903
4679.51 915
4680.15 771
4680.80 927
4681.44 913
4682.09 1004
4682.74 958
4683.38 995
4684.03 1019
4684.67 885
4685.32 884
4685.96 926
4686.61 1015
4687.25 987
4687.90 999
4688.55 1014
4689.19 962
4689.84 848
4690.48 880
4691.13 949
4691.78 965
4692.42 921
4693.07 901
4693.71 1023
4694.36 991
4695.01 930
4695.65 986
4696.30 880
4696.95 936
4697.59 1021
4698.24 962
4698.89 940
4699.53 911
4700.18 995
4700.83 1137
4701.47 1019
4702.12 950
4702.77 916
4703.41 852
4704.06 812
4704.71 927
4705.35 929
4706.00 1087
4706.65 935
4707.29 916
4707.94 963
4708.59 912
4709.24 934
4709.88 829
4710.53 968
4711.18 962
4711.83 969
4712.47 853
4713.12 897
4713.77 1009
4714.42 984
4715.06 954
4715.71 933
4716.36 1020
4717.01 889
4717.65 749
4718.30 873
4718.95 900
4719.60 795
4720.25 908
4720.89 944
4721.54 847
4722.19 948
4722.84 955
4723.49 1015
4724.13 1017
4724.78 889
4725.43 936
4726.08 1082
4726.73 1072
4727.38 1071
4728.03 1142
4728.67 1039
4729.32 1061
4729.97 1066
4730.62 973
4731.27 895
4731.92 947
4732.57 931
4733.22 887
4733.86 869
4734.51 962
4735.16 929
4735.81 912
4736.46 929
4737.11 942
4737.76 1017
4738.41 1013
4739.06 1037
4739.71 996
4740.36 957
4741.01 995
4741.65 984
4742.30 947
4742.95 1097
4743.60 1009
4744.25 988
4744.90 969
4745.55 966
4746.20 951
4746.85 958
4747.50 925
4748.15 981
4748.80 986
4749.45 936
4750.10 953
4750.75 910
4751.40 977
4752.05 1081
4752.70 985
4753.35 1071
4754.00 1054
4754.65 1084
4755.30 1112
4755.95 1143
4756.61 1086
4757.26 1049
4757.91 1085
4758.56 1050
4759.21 982
4759.86 962
4760.51 1039
4761.16 1046
4761.81 1034
4762.46 998
4763.11 913
4763.76 955
4764.41 903
4765.07 871
4765.72 968
4766.37 988
4767.02 935
4767.67 1024
4768.32 926
4768.97 930
4769.62 959
4770.28 858
4770.93 912
4771.58 922
4772.23 931
4772.88 903
4773.53 953
4774.19 898
4774.84 882
4775.49 812
4776.14 950
4776.79 983
4777.44 914
4778.10 898
4778.75 956
4779.40 929
4780.05 900
4780.70 913
4781.36 869
4782.01 846
4782.66 949
4783.31 817
4783.97 898
4784.62 950
4785.27 1006
4785.92 977
4786.58 959
4787.23 875
4787.88 859
4788.53 952
4789.19 943
4789.84 836
4790.49 949
4791.15 928
4791.80 884
4792.45 903
4793.10 853
4793.76 953
4794.41 888
4795.06 773
4795.72 970
4796.37 974
4797.02 882
4797.68 928
4798.33 993
4798.98 967
4799.64 970
4800.29 943
4800.94 913
4801.60 920
4802.25 976
4802.90 994
4803.56 896
4804.21 887
4804.87 925
4805.52 925
4806.17 877
4806.83 914
4807.48 977
4808.14 933
4808.79 1051
4809.44 1011
4810.10 932
4810.75 940
4811.41 892
4812.06 914
4812.71 891
4813.37 922
4814.02 1003
4814.68 828
4815.33 897
4815.99 1016
4816.64 905
4817.30 950
4817.95 975
4818.61 975
4819.26 985
4819.92 1070
4820.57 1157
4821.23 1078
4821.88 951
4822.53 999
4823.19 931
4823.85 971
4824.50 1114
4825.16 1140
4825.81 1085
4826.47 987
4827.12 968
4827.78 1019
4828.43 1018
4829.09 987
4829.74 900
4830.40 954
4831.05 996
4831.71 1017
4832.37 1011
4833.02 989
4833.68 1063
4834.33 1137
4834.99 1123
4835.64 1146
4836.30 1142
4836.96 1296
4837.61 1228
4838.27 1278
4838.92 1210
4839.58 1333
4840.24 1283
4840.89 1286
4841.55 1212
4842.21 1205
4842.86 1356
4843.52 1307
4844.18 1190
4844.83 1114
4845.49 1089
4846.14 955
4846.80 1024
4847.46 1039
4848.11 1166
4848.77 1144
4849.43 1187
4850.09 1104
4850.74 1118
4851.40 1143
4852.06 1234
4852.71 1204
4853.37 1168
4854.03 1048
4854.68 1116
4855.34 1090
4856.00 1224
4856.66 1198
4857.31 1225
4857.97 1232
4858.63 1230
4859.29 1274
4859.94 1213
4860.60 1177
4861.26 1197
4861.92 1097
4862.57 1144
4863.23 1064
4863.89 1147
4864.55 1259
4865.21 1249
4865.86 1133
4866.52 1148
4867.18 1124
4867.84 1177
4868.50 1158
4869.15 1166
4869.81 1189
4870.47 1151
4871.13 1211
4871.79 1343
4872.45 1163
4873.10 1178
4873.76 1110
4874.42 1083
4875.08 1139
4875.74 1054
4876.40 1052
4877.06 1004
4877.71 1181
4878.37 1203
4879.03 1098
4879.69 1141
4880.35 1069
4881.01 1049
4881.67 1087
4882.33 1029
4882.99 948
4883.65 1061
4884.30 1011
4884.96 995
4885.62 1038
4886.28 986
4886.94 979
4887.60 945
4888.26 1025
4888.92 1082
4889.58 985
4890.24 983
4890.90 1108
4891.56 1021
4892.22 947
4892.88 1036
4893.54 1082
4894.20 1026
4894.86 941
4895.52 972
4896.18 1025
4896.84 1010
4897.50 890
4898.16 923
4898.82 1022
4899.48 1004
4900.14 998
4900.80 986
4901.46 984
4902.12 940
4902.78 949
4903.44 977
4904.10 1029
4904.76 1056
4905.42 1025
4906.08 998
4906.74 867
4907.40 943
4908.06 990
4908.73 989
4909.39 974
4910.05 948
4910.71 958
4911.37 894
4912.03 995
4912.69 1035
4913.35 991
4914.01 986
4914.68 1041
4915.34 1072
4916.00 986
4916.66 838
4917.32 913
4917.98 932
4918.64 822
4919.31 827
4919.97 846
4920.63 919
4921.29 1056
4921.95 850
4922.61 816
4923.28 805
4923.94 813
4924.60 873
4925.26 924
4925.92 928
4926.59 841
4927.25 939
4927.91 893
4928.57 923
4929.23 843
4929.90 1012
4930.56 1034
4931.22 902
4931.88 836
4932.55 866
4933.21 920
4933.87 847
4934.53 845
4935.20 850
4935.86 868
4936.52 958
4937.18 897
4937.85 887
4938.51 943
4939.17 922
4939.84 893
4940.50 829
4941.16 913
4941.82 890
4942.49 812
4943.15 801
4943.81 789
4944.48 931
4945.14 962
4945.80 860
4946.47 870
4947.13 905
4947.79 910
4948.46 831
4949.12 797
4949.79 867
4950.45 864
4951.11 792
4951.78 867
4952.44 923
4953.10 935
4953.77 898
4954.43 861
4955.10 795
4955.76 839
4956.42 872
4957.09 835
4957.75 887
4958.42 833
4959.08 894
4959.74 859
4960.41 861
4961.07 894
4961.74 821
4962.40 790
4963.07 939
4963.73 931
4964.40 938
4965.06 945
4965.73 915
4966.39 830
4967.05 849
4967.72 1012
4968.38 969
4969.05 822
4969.71 892
4970.38 954
4971.04 875
4971.71 816
4972.37 862
4973.04 874
4973.70 895
4974.37 972
4975.04 922
4975.70 904
4976.37 917
4977.03 910
4977.70 930
4978.36 905
4979.03 891
4979.69 818
4980.36 928
4981.03 909
4981.69 958
4982.36 946
4983.02 989
4983.69 1002
4984.35 1006
4985.02 882
4985.69 1086
4986.35 1123
4987.02 1211
4987.68 1253
4988.35 1468
4989.02 1568
4989.68 1582
4990.35 1607
4991.02 1648
4991.68 1660
4992.35 1713
4993.02 1501
4993.68 1426
4994.35 1300
4995.02 1196
4995.68 1082
4996.35 1021
4997.02 1030
4997.68 1014
4998.35 914
4999.02 995
4999.68 906
5000.35 916
5001.02 953
5001.68 796
5002.35 850
5003.02 954
5003.69 875
5004.35 890
5005.02 862
5005.69 876
5006.35 925
5007.02 900
5007.69 907
5008.36 829
5009.02 906
5009.69 915
5010.36 958
5011.03 960
5011.70 971
5012.36 951
5013.03 909
5013.70 972
5014.37 938
5015.04 936
5015.70 1077
5016.37 1022
5017.04 1031
5017.71 1076
5018.38 982
5019.04 1017
5019.71 1039
5020.38 1067
5021.05 1182
5021.72 1224
5022.39 1315
5023.05 1292
5023.72 1269
5024.39 1258
5025.06 1224
5025.73 1160
5026.40 1147
5027.07 1148
5027.74 1149
5028.40 1233
5029.07 1195
5029.74 1117
5030.41 1151
5031.08 1230
5031.75 1013
5032.42 1008
5033.09 942
5033.76 983
5034.43 1050
5035.10 1118
5035.76 1047
5036.43 1016
5037.10 1014
5037.77 936
5038.44 930
5039.11 983
5039.78 927
5040.45 1007
5041.12 1090
5041.79 1044
5042.46 1037
5043.13 1044
5043.80 1168
5044.47 1168
5045.14 1260
5045.81 1158
5046.48 1200
5047.15 1171
5047.82 1198
5048.49 1044
5049.16 1007
5049.83 1035
5050.50 958
5051.17 945
5051.84 1001
5052.51 958
5053.18 847
5053.85 972
5054.52 1023
5055.20 864
5055.87 956
5056.54 1021
5057.21 946
5057.88 977
5058.55 1075
5059.22 1059
5059.89 939
5060.56 1034
5061.23 1004
5061.90 975
5062.58 1035
5063.25 994
5063.92 936
5064.59 921
5065.26 1003
5065.93 1008
5066.60 951
5067.27 917
5067.95 884
5068.62 872
5069.29 918
5069.96 956
5070.63 888
5071.30 910
5071.98 861
5072.65 943
5073.32 953
5073.99 920
5074.66 926
5075.34 876
5076.01 925
5076.68 979
5077.35 889
5078.02 863
5078.70 912
5079.37 994
5080.04 961
5080.71 973
5081.39 952
5082.06 908
5082.73 919
5083.40 953
5084.08 902
5084.75 953
5085.42 895
5086.09 809
5086.77 937
5087.44 1015
5088.11 891
5088.79 927
5089.46 898
5090.13 846
5090.80 800
5091.48 915
5092.15 961
5092.82 1035
5093.50 999
5094.17 928
5094.84 978
5095.52 997
5096.19 918
5096.86 909
5097.54 841
5098.21 879
5098.88 931
5099.56 856
5100.23 900
5100.90 831
5101.58 903
5102.25 1013
5102.93 864
5103.60 844
5104.27 897
5104.95 948
5105.62 875
5106.30 908
5106.97 882
5107.64 955
5108.32 937
5108.99 969
5109.67 823
5110.34 925
5111.02 964
5111.69 989
5112.36 907
5113.04 907
5113.71 1004
5114.39 904
5115.06 1022
5115.74 927
5116.41 897
5117.09 924
5117.76 851
5118.44 906
5119.11 899
5119.79 983
5120.46 939
5121.14 982
5121.81 954
5122.49 827
5123.16 808
5123.84 824
5124.51 932
5125.19 910
5125.86 892
5126.54 832
5127.21 839
5127.89 969
5128.56 896
5129.24 912
5129.92 933
5130.59 928
5131.27 909
5131.94 910
5132.62 783
5133.29 842
5133.97 862
5134.65 838
5135.32 911
5136.00 884
5136.67 875
5137.35 810
5138.03 865
5138.70 893
5139.38 935
5140.05 863
5140.73 844
5141.41 944
5142.08 1036
5142.76 844
5143.44 891
5144.11 924
5144.79 891
5145.47 873
5146.14 959
5146.82 842
5147.50 785
5148.17 871
5148.85 884
5149.53 839
5150.20 817
5150.88 863
5151.56 908
5152.24 949
5152.91 807
5153.59 766
5154.27 837
5154.94 884
5155.62 810
5156.30 815
5156.98 820
5157.65 757
5158.33 779
5159.01 918
5159.69 858
5160.36 811
5161.04 718
5161.72 812
5162.40 849
5163.07 823
5163.75 718
5164.43 869
5165.11 887
5165.79 766
5166.46 828
5167.14 817
5167.82 850
5168.50 825
5169.18 875
5169.86 951
5170.53 802
5171.21 756
5171.89 787
5172.57 799
5173.25 853
5173.93 840
5174.60 767
5175.28 860
5175.96 794
5176.64 751
5177.32 785
5178.00 795
5178.68 803
5179.36 887
5180.03 800
5180.71 729
5181.39 822
5182.07 851
5182.75 881
5183.43 869
5184.11 864
5184.79 882
5185.47 795
5186.15 847
5186.83 833
5187.51 811
5188.18 737
5188.86 787
5189.54 823
5190.22 772
5190.90 907
5191.58 1013
5192.26 858
5192.94 777
5193.62 767
5194.30 702
5194.98 836
5195.66 813
5196.34 878
5197.02 928
5197.70 843
5198.38 877
5199.06 769
5199.74 786
5200.42 744
5201.10 729
5201.78 771
5202.46 732
5203.14 806
5203.82 798
5204.50 783
5205.19 754
5205.87 734
5206.55 768
5207.23 786
5207.91 824
5208.59 845
5209.27 882
5209.95 842
5210.63 891
5211.31 888
5211.99 928
5212.67 918
5213.36 819
5214.04 791
5214.72 805
5215.40 871
5216.08 930
5216.76 810
5217.44 887
5218.12 1060
5218.81 876
5219.49 862
5220.17 813
5220.85 839
5221.53 896
5222.21 929
5222.90 822
5223.58 801
5224.26 852
5224.94 866
5225.62 924
5226.30 1016
5226.99 841
5227.67 776
5228.35 792
5229.03 854
5229.71 840
5230.40 886
5231.08 788
5231.76 777
5232.44 804
5233.13 840
5233.81 832
5234.49 916
5235.17 885
5235.86 922
5236.54 858
5237.22 952
5237.90 917
5238.59 865
5239.27 887
5239.95 930
5240.64 994
5241.32 913
5242.00 854
5242.68 820
5243.37 829
5244.05 874
5244.73 838
5245.42 816
5246.10 821
5246.78 881
5247.47 911
5248.15 858
5248.83 849
5249.52 868
5250.20 906
5250.88 930
5251.57 941
5252.25 880
5252.93 828
5253.62 870
5254.30 876
5254.99 989
5255.67 847
5256.35 846
5257.04 843
5257.72 899
5258.41 876
5259.09 877
5259.77 882
5260.46 885
5261.14 842
5261.83 765
5262.51 821
5263.20 863
5263.88 863
5264.56 873
5265.25 839
5265.93 835
5266.62 869
5267.30 958
5267.99 989
5268.67 887
5269.36 873
5270.04 860
5270.73 946
5271.41 925
5272.10 879
5272.78 832
5273.47 919
5274.15 878
5274.84 836
5275.52 785
5276.21 896
5276.89 848
5277.58 791
5278.26 949
5278.95 984
5279.63 926
5280.32 982
5281.00 956
5281.69 1040
5282.38 932
5283.06 910
5283.75 1043
5284.43 1006
5285.12 1094
5285.80 1076
5286.49 895
5287.18 875
5287.86 972
5288.55 902
5289.23 1004
5289.92 1013
5290.61 953
5291.29 963
5291.98 914
5292.66 919
5293.35 1014
5294.04 978
5294.72 871
5295.41 996
5296.10 998
5296.78 938
5297.47 1102
5298.16 1097
5298.84 1218
5299.53 1187
5300.22 1324
5300.90 1347
5301.59 1349
5302.28 1432
5302.96 1496
5303.65 1457
5304.34 1415
5305.03 1436
5305.71 1358
5306.40 1191
5307.09 1145
5307.77 1187
5308.46 1064
5309.15 1023
5309.84 1032
5310.52 983
5311.21 880
5311.90 939
5312.59 913
5313.27 839
5313.96 885
5314.65 932
5315.34 942
5316.02 883
5316.71 908
5317.40 966
5318.09 909
5318.78 946
5319.46 906
5320.15 979
5320.84 910
5321.53 957
5322.22 893
5322.90 890
5323.59 929
5324.28 987
5324.97 843
5325.66 965
5326.35 978
5327.04 827
5327.72 857
5328.41 871
5329.10 861
5329.79 931
5330.48 1031
5331.17 1004
5331.86 1010
5332.54 1116
5333.23 1097
5333.92 1162
5334.61 1079
5335.30 1049
5335.99 982
5336.68 1076
5337.37 1055
5338.06 1129
5338.75 1069
5339.44 1038
5340.12 1027
5340.81 1035
5341.50 1027
5342.19 1064
5342.88 1073
5343.57 1129
5344.26 1127
5344.95 1084
5345.64 1135
5346.33 1072
5347.02 1097
5347.71 1261
5348.40 1314
5349.09 1439
5349.78 1441
5350.47 1547
5351.16 1725
5351.85 1796
5352.54 1655
5353.23 1627
5353.92 1521
5354.61 1541
5355.30 1553
5355.99 1321
5356.68 1388
5357.37 1126
5358.06 1053
5358.75 1071
5359.44 1064
5360.14 1014
5360.83 952
5361.52 1004
5362.21 1004
5362.90 956
5363.59 1000
5364.28 889
5364.97 954
5365.66 979
5366.35 1033
5367.04 966
5367.74 888
5368.43 873
5369.12 942
5369.81 960
5370.50 820
5371.19 837
5371.88 847
5372.57 853
5373.27 904
5373.96 852
5374.65 896
5375.34 874
5376.03 907
5376.72 911
5377.42 878
5378.11 917
5378.80 945
5379.49 889
5380.18 960
5380.88 941
5381.57 939
5382.26 1007
5382.95 1011
5383.64 944
5384.34 938
5385.03 1022
5385.72 989
5386.41 955
5387.11 927
5387.80 941
5388.49 965
5389.18 1029
5389.88 983
5390.57 931
5391.26 895
5391.95 969
5392.65 978
5393.34 919
5394.03 920
5394.72 956
5395.42 956
5396.11 885
5396.80 892
5397.50 927
5398.19 882
5398.88 858
5399.58 873
5400.27 896
5400.96 851
5401.66 838
5402.35 838
5403.04 783
5403.74 870
5404.43 832
5405.12 754
5405.82 741
5406.51 737
5407.20 793
5407.90 829
5408.59 887
5409.28 902
5409.98 907
5410.67 869
5411.37 957
5412.06 834
5412.75 833
5413.45 756
5414.14 858
5414.84 879
5415.53 836
5416.23 851
5416.92 925
5417.61 932
5418.31 888
5419.00 788
5419.70 874
5420.39 889
5421.09 805
5421.78 880
5422.48 960
5423.17 849
5423.87 841
5424.56 932
5425.25 892
5425.95 811
5426.64 796
5427.34 852
5428.03 821
5428.73 816
5429.42 832
5430.12 827
5430.82 856
5431.51 965
5432.21 874
5432.90 977
5433.60 978
5434.29 862
5434.99 840
5435.68 890
5436.38 874
5437.07 846
5437.77 946
5438.47 909
5439.16 927
5439.86 954
5440.55 859
5441.25 902
5441.94 880
5442.64 769
5443.34 872
5444.03 920
5444.73 867
5445.42 924
5446.12 871
5446.82 862
5447.51 968
5448.21 1000
5448.91 1059
5449.60 985
5450.30 935
5450.99 1012
5451.69 1046
5452.39 1067
5453.08 1105
5453.78 1018
5454.48 1007
5455.17 1014
5455.87 976
5456.57 935
5457.27 931
5457.96 876
5458.66 971
5459.36 995
5460.05 994
5460.75 988
5461.45 933
5462.14 910
5462.84 971
5463.54 1063
5464.24 1062
5464.93 1030
5465.63 985
5466.33 1093
5467.03 1120
5467.72 1060
5468.42 1046
5469.12 1001
5469.82 1124
5470.51 1083
5471.21 1088
5471.91 1038
5472.61 1026
5473.31 1031
5474.00 1012
5474.70 1077
5475.40 996
5476.10 1012
5476.80 1081
5477.49 1075
5478.19 1101
5478.89 1132
5479.59 1186
5480.29 1172
5480.99 1149
5481.68 1167
5482.38 1212
5483.08 1303
5483.78 1280
5484.48 1181
5485.18 1161
5485.88 1055
5486.57 1009
5487.27 1080
5487.97 996
5488.67 1058
5489.37 1135
5490.07 1154
5490.77 1044
5491.47 1046
5492.17 1141
5492.87 1121
5493.56 1080
5494.26 1042
5494.96 1124
5495.66 1123
5496.36 1285
5497.06 1236
5497.76 1143
5498.46 1256
5499.16 1225
5499.86 1341
5500.56 1528
5501.26 1546
5501.96 1579
5502.66 1552
5503.36 1514
5504.06 1601
5504.76 1545
5505.46 1380
5506.16 1157
5506.86 1308
5507.56 1340
5508.26 1298
5508.96 1273
5509.66 1322
5510.36 1377
5511.06 1417
5511.76 1255
5512.46 1420
5513.16 1402
5513.86 1358
5514.56 1452
5515.26 1614
5515.96 1672
5516.66 1584
5517.36 1440
5518.07 1291
5518.77 1393
5519.47 1367
5520.17 1356
5520.87 1373
5521.57 1207
5522.27 1187
5522.97 1185
5523.67 1160
5524.37 1185
5525.08 1173
5525.78 1121
5526.48 1070
5527.18 1051
5527.88 1018
5528.58 1027
5529.28 1015
5529.99 936
5530.69 918
5531.39 973
5532.09 1083
5532.79 974
5533.49 898
5534.20 1059
5534.90 1041
5535.60 1024
5536.30 1080
5537.00 1114
5537.70 965
5538.41 1041
5539.11 885
5539.81 976
5540.51 1071
5541.22 1055
5541.92 976
5542.62 1018
5543.32 1071
5544.02 1041
5544.73 957
5545.43 931
5546.13 991
5546.84 1023
5547.54 947
5548.24 1008
5548.94 951
5549.65 903
5550.35 939
5551.05 1048
5551.75 1080
5552.46 1017
5553.16 1020
5553.86 962
5554.57 1029
5555.27 991
5555.97 956
5556.68 890
5557.38 964
5558.08 932
5558.79 889
5559.49 942
5560.19 935
5560.90 872
5561.60 937
5562.30 978
5563.01 971
5563.71 948
5564.41 968
5565.12 966
5565.82 964
5566.53 1014
5567.23 1010
5567.93 885
5568.64 898
5569.34 944
5570.05 953
5570.75 914
5571.45 857
5572.16 975
5572.86 915
5573.57 966
5574.27 985
5574.98 934
5575.68 1024
5576.38 962
5577.09 998
5577.79 878
5578.50 920
5579.20 969
5579.91 891
5580.61 908
5581.32 855
5582.02 985
5582.73 889
5583.43 977
5584.14 966
5584.84 890
5585.55 823
5586.25 793
5586.96 895
5587.66 915
5588.37 881
5589.07 864
5589.78 865
5590.48 790
5591.19 890
5591.89 924
5592.60 904
5593.31 900
5594.01 866
5594.72 891
5595.42 845
5596.13 816
5596.83 860
5597.54 810
5598.25 839
5598.95 858
5599.66 838
5600.36 806
5601.07 807
5601.78 847
5602.48 777
5603.19 808
5603.89 832
5604.60 890
5605.31 768
5606.01 801
5606.72 770
5607.43 767
5608.13 798
5608.84 799
5609.54 847
5610.25 891
5610.96 751
5611.66 784
5612.37 747
5613.08 762
5613.79 804
5614.49 804
5615.20 858
5615.91 845
5616.61 810
5617.32 866
5618.03 850
5618.73 798
5619.44 776
5620.15 818
5620.86 832
5621.56 844
5622.27 806
5622.98 797
5623.69 732
5624.39 806
5625.10 777
5625.81 775
5626.52 755
5627.22 832
5627.93 834
5628.64 769
5629.35 839
5630.05 867
5630.76 858
5631.47 822
5632.18 830
5632.89 844
5633.59 862
5634.30 875
5635.01 892
5635.72 919
5636.43 793
5637.14 941
5637.84 897
5638.55 920
5639.26 950
5639.97 870
5640.68 884
5641.39 866
5642.10 823
5642.80 882
5643.51 817
5644.22 820
5644.93 796
5645.64 866
5646.35 870
5647.06 802
5647.77 821
5648.47 815
5649.18 763
5649.89 800
5650.60 840
5651.31 793
5652.02 780
5652.73 775
5653.44 925
5654.15 892
5654.86 856
5655.57 821
5656.28 814
5656.99 883
5657.70 964
5658.41 950
5659.12 865
5659.83 943
5660.54 870
5661.24 821
5661.95 862
5662.66 940
5663.37 902
5664.08 930
5664.79 872
5665.50 907
5666.21 793
5666.93 888
5667.64 907
5668.35 819
5669.06 836
5669.77 838
5670.48 846
5671.19 927
5671.90 841
5672.61 861
5673.32 821
5674.03 810
5674.74 806
5675.45 858
5676.16 886
5676.87 956
5677.58 832
5678.29 811
5679.01 863
5679.72 842
5680.43 865
5681.14 835
5681.85 846
5682.56 881
5683.27 870
5683.98 971
5684.69 997
5685.41 1028
5686.12 906
5686.83 841
5687.54 871
5688.25 842
5688.96 818
5689.67 801
5690.39 904
5691.10 905
5691.81 880
5692.52 844
5693.23 780
5693.95 837
5694.66 773
5695.37 834
5696.08 842
5696.79 797
5697.51 756
5698.22 807
5698.93 752
5699.64 876
5700.35 794
5701.07 701
5701.78 689
5702.49 822
5703.20 851
5703.92 837
5704.63 780
5705.34 799
5706.05 812
5706.77 957
5707.48 849
5708.19 872
5708.90 907
5709.62 844
5710.33 774
5711.04 901
5711.76 883
5712.47 885
5713.18 868
5713.90 808
5714.61 855
5715.32 881
5716.04 864
5716.75 882
5717.46 863
5718.18 908
5718.89 914
5719.60 990
5720.32 914
5721.03 892
5721.74 943
5722.46 980
5723.17 903
5723.88 947
5724.60 904
5725.31 832
5726.03 1018
5726.74 951
5727.45 1022
5728.17 974
5728.88 1010
5729.60 981
5730.31 932
5731.02 987
5731.74 1075
5732.45 1005
5733.17 939
5733.88 972
5734.60 871
5735.31 975
5736.02 904
5736.74 875
5737.45 972
5738.17 955
5738.88 897
5739.60 910
5740.31 865
5741.03 864
5741.74 877
5742.46 880
5743.17 970
5743.89 974
5744.60 1058
5745.32 954
5746.03 973
5746.75 919
5747.46 969
5748.18 923
5748.89 1060
5749.61 1013
5750.32 992
5751.04 979
5751.76 928
5752.47 1020
5753.19 995
5753.90 1050
5754.62 1122
5755.33 1026
5756.05 1035
5756.77 1085
5757.48 1183
5758.20 1137
5758.91 1158
5759.63 1176
5760.34 1155
5761.06 1164
5761.78 1258
5762.49 1406
5763.21 1323
5763.93 1415
5764.64 1450
5765.36 1555
5766.07 1544
5766.79 1559
5767.51 1537
5768.22 1548
5768.94 1494
5769.66 1470
5770.37 1438
5771.09 1341
5771.81 1324
5772.52 1227
5773.24 1272
5773.96 1108
5774.67 1066
5775.39 1187
5776.11 1177
5776.83 1271
5777.54 1276
5778.26 1303
5778.98 1418
5779.69 1369
5780.41 1336
5781.13 1497
5781.85 1399
5782.56 1384
5783.28 1353
5784.00 1408
5784.72 1396
5785.43 1347
5786.15 1386
5786.87 1452
5787.59 1458
5788.30 1439
5789.02 1482
5789.74 1399
5790.46 1296
5791.18 1455
5791.89 1415
5792.61 1456
5793.33 1428
5794.05 1549
5794.77 1590
5795.48 1601
5796.20 1714
5796.92 1675
5797.64 1806
5798.36 1780
5799.08 2040
5799.80 2064
5800.51 2350
5801.23 3003
5801.95 3537
5802.67 4104
5803.39 4188
5804.11 4499
5804.83 4655
5805.54 4507
5806.26 4024
5806.98 3702
5807.70 3083
5808.42 2686
5809.14 2447
5809.86 2296
5810.58 2167
5811.30 1981
5812.02 1847
5812.74 1902
5813.45 2034
5814.17 2212
5814.89 2076
5815.61 2007
5816.33 1909
5817.05 2065
5817.77 2091
5818.49 2140
5819.21 2140
5819.93 2090
5820.65 2149
5821.37 1995
5822.09 2069
5822.81 1898
5823.53 1742
5824.25 1808
5824.97 1719
5825.69 1735
5826.41 1685
5827.13 1552
5827.85 1460
5828.57 1584
5829.29 1509
5830.01 1437
5830.73 1328
5831.45 1392
5832.17 1404
5832.89 1341
5833.61 1379
5834.33 1388
5835.06 1441
5835.78 1388
5836.50 1371
5837.22 1367
5837.94 1307
5838.66 1346
5839.38 1261
5840.10 1396
5840.82 1441
5841.54 1436
5842.26 1370
5842.99 1400
5843.71 1277
5844.43 1307
5845.15 1383
5845.87 1266
5846.59 1168
5847.31 1285
5848.04 1239
5848.76 1199
5849.48 1260
5850.20 1179
5850.92 1099
5851.64 1123
5852.36 1122
5853.09 1201
5853.81 1160
5854.53 1163
5855.25 1130
5855.97 1097
5856.70 1087
5857.42 1155
5858.14 1098
5858.86 1158
5859.58 1072
5860.31 1081
5861.03 1133
5861.75 1113
5862.47 1123
5863.20 1080
5863.92 1036
5864.64 1040
5865.36 1055
5866.09 1029
5866.81 1003
5867.53 958
5868.25 993
5868.98 946
5869.70 1034
5870.42 1050
5871.15 1122
5871.87 966
5872.59 956
5873.31 999
5874.04 977
5874.76 969
5875.48 946
5876.21 878
5876.93 939
5877.65 1110
5878.38 1095
5879.10 1094
5879.82 1048
5880.55 974
5881.27 1045
5881.99 1112
5882.72 1135
5883.44 1005
5884.17 973
5884.89 906
5885.61 927
5886.34 936
5887.06 1018
5887.78 993
5888.51 1071
5889.23 984
5889.96 957
5890.68 958
5891.41 1051
5892.13 959
5892.85 987
5893.58 938
5894.30 946
5895.03 981
5895.75 1030
5896.48 1129
5897.20 999
5897.92 1051
5898.65 1089
5899.37 976
5900.10 931
5900.82 967
5901.55 970
5902.27 945
5903.00 975
5903.72 985
5904.45 945
5905.17 929
5905.90 930
5906.62 995
5907.35 949
5908.07 985
5908.80 974
5909.52 933
5910.25 887
5910.97 858
5911.70 965
5912.43 890
5913.15 986
5913.88 1052
5914.60 1051
5915.33 876
5916.05 879
5916.78 902
5917.50 968
5918.23 1061
5918.96 1073
5919.68 980
5920.41 951
5921.13 960
5921.86 949
5922.59 1053
5923.31 1087
5924.04 1044
5924.76 887
5925.49 935
5926.22 1035
5926.94 1000
5927.67 963
5928.40 931
5929.12 1023
5929.85 983
5930.58 1003
5931.30 1042
5932.03 1116
5932.76 1037
5933.48 1064
5934.21 1075
5934.94 993
5935.66 1086
5936.39 1218
5937.12 1213
5937.84 1213
5938.57 1325
5939.30 1359
5940.02 1264
5940.75 1309
5941.48 1370
5942.21 1245
5942.93 1253
5943.66 1225
5944.39 1208
5945.12 1096
5945.84 1076
5946.57 1011
5947.30 1122
5948.03 1171
5948.75 1122
5949.48 1176
5950.21 1138
5950.94 1164
5951.67 1209
5952.39 1292
5953.12 1132
5953.85 1274
5954.58 1268
5955.31 1294
5956.03 1274
5956.76 1226
5957.49 1295
5958.22 1343
5958.95 1248
5959.67 1274
5960.40 1246
5961.13 1187
5961.86 1213
5962.59 1238
5963.32 1258
5964.05 1313
5964.77 1338
5965.50 1322
5966.23 1425
5966.96 1484
5967.69 1554
5968.42 1567
5969.15 1555
5969.88 1596
5970.61 1665
5971.33 1586
5972.06 1541
5972.79 1403
5973.52 1387
5974.25 1422
5974.98 1440
5975.71 1520
5976.44 1481
5977.17 1477
5977.90 1371
5978.63 1328
5979.36 1315
5980.09 1338
5980.82 1441
5981.55 1525
5982.28 1484
5983.01 1493
5983.74 1487
5984.46 1507
5985.19 1375
5985.92 1474
5986.65 1407
5987.38 1386
5988.11 1539
5988.85 1479
5989.58 1420
5990.31 1521
5991.04 1382
5991.77 1414
5992.50 1520
5993.23 1513
5993.96 1448
5994.69 1495
5995.42 1536
5996.15 1555
5996.88 1554
5997.61 1566
5998.34 1530
5999.07 1465
5999.80 1560
6000.53 1554
6001.26 1500
6002.00 1471
6002.73 1447
6003.46 1402
6004.19 1423
6004.92 1534
6005.65 1385
6006.38 1388
6007.11 1407
6007.84 1422
6008.58 1469
6009.31 1475
6010.04 1629
6010.77 1714
6011.50 1917
6012.23 2192
6012.96 2330
6013.70 2253
6014.43 2403
6015.16 2595
6015.89 2684
6016.62 2514
6017.36 2280
6018.09 2174
6018.82 2085
6019.55 1996
6020.28 1733
6021.02 1600
6021.75 1490
6022.48 1375
6023.21 1362
6023.94 1302
6024.68 1302
6025.41 1242
6026.14 1285
6026.87 1354
6027.61 1293
6028.34 1297
6029.07 1285
6029.80 1235
6030.54 1351
6031.27 1273
6032.00 1234
6032.73 1258
6033.47 1152
6034.20 1208
6034.93 1095
6035.67 1069
6036.40 1284
6037.13 1281
6037.87 1143
6038.60 1186
6039.33 1247
6040.07 1265
6040.80 1249
6041.53 1303
6042.27 1280
6043.00 1253
6043.73 1337
6044.47 1370
6045.20 1362
6045.93 1314
6046.67 1259
6047.40 1469
6048.13 1471
6048.87 1458
6049.60 1388
6050.34 1392
6051.07 1455
6051.80 1508
6052.54 1412
6053.27 1629
6054.01 1606
6054.74 1616
6055.47 1661
6056.21 1545
6056.94 1498
6057.68 1528
6058.41 1470
6059.15 1484
6059.88 1364
6060.61 1264
6061.35 1386
6062.08 1303
6062.82 1366
6063.55 1376
6064.29 1259
6065.02 1247
6065.76 1289
6066.49 1320
6067.23 1199
6067.96 1321
6068.70 1402
6069.43 1279
6070.17 1274
6070.90 1229
6071.64 1198
6072.37 1234
6073.11 1284
6073.84 1337
6074.58 1279
6075.31 1244
6076.05 1182
6076.78 1173
6077.52 1265
6078.26 1252
6078.99 1165
6079.73 1218
6080.46 1062
6081.20 1169
6081.93 1177
6082.67 1168
6083.41 1205
6084.14 1158
6084.88 1140
6085.61 1103
6086.35 1056
6087.09 1073
6087.82 1160
6088.56 1125
6089.30 1144
6090.03 1145
6090.77 1125
6091.50 1207
6092.24 1135
6092.98 1063
6093.71 1003
6094.45 1008
6095.19 1073
6095.92 1104
6096.66 1029
6097.40 1075
6098.13 1039
6098.87 1013
6099.61 1020
6100.34 1069
6101.08 1091
6101.82 1064
6102.56 1146
6103.29 1172
6104.03 1078
6104.77 1075
6105.50 1107
6106.24 1102
6106.98 1001
6107.72 1040
6108.45 1033
6109.19 1071
6109.93 1121
6110.67 1098
6111.40 1127
6112.14 1098
6112.88 1054
6113.62 1028
6114.35 1001
6115.09 1088
6115.83 976
6116.57 1040
6117.31 1084
6118.04 1080
6118.78 1090
6119.52 1135
6120.26 972
6121.00 1093
6121.73 1177
6122.47 1218
6123.21 1150
6123.95 1177
6124.69 1202
6125.43 1078
6126.16 1068
6126.90 1119
6127.64 1208
6128.38 1251
6129.12 1184
6129.86 1040
6130.60 1114
6131.33 1164
6132.07 1124
6132.81 1159
6133.55 1100
6134.29 1066
6135.03 1105
6135.77 1155
6136.51 1171
6137.25 1089
6137.99 1093
6138.73 1138
6139.46 1191
6140.20 1225
6140.94 1242
6141.68 1266
6142.42 1100
6143.16 1169
6143.90 1223
6144.64 1162
6145.38 1212
6146.12 1198
6146.86 1266
6147.60 1205
6148.34 1173
6149.08 1156
6149.82 1182
6150.56 1194
6151.30 1284
6152.04 1281
6152.78 1207
6153.52 1247
6154.26 1229
6155.00 1162
6155.74 1252
6156.48 1250
6157.22 1387
6157.96 1191
6158.70 1191
6159.44 1253
6160.18 1326
6160.92 1240
6161.66 1360
6162.40 1260
6163.15 1298
6163.89 1388
6164.63 1298
6165.37 1378
6166.11 1422
6166.85 1396
6167.59 1538
6168.33 1550
6169.07 1618
6169.81 1608
6170.55 1618
6171.30 1676
6172.04 1607
6172.78 1484
6173.52 1583
6174.26 1477
6175.00 1439
6175.74 1497
6176.49 1521
6177.23 1446
6177.97 1450
6178.71 1377
6179.45 1393
6180.19 1481
6180.94 1533
6181.68 1445
6182.42 1489
6183.16 1515
6183.90 1498
6184.65 1495
6185.39 1505
6186.13 1562
6186.87 1566
6187.61 1595
6188.36 1702
6189.10 1613
6189.84 1636
6190.58 1642
6191.33 1643
6192.07 1626
6192.81 1729
6193.55 1680
6194.30 1729
6195.04 1810
6195.78 1815
6196.52 1752
6197.27 1707
6198.01 1838
6198.75 1859
6199.49 1769
6200.24 1736
6200.98 1778
6201.72 1732
6202.47 1816
6203.21 1833
6203.95 1901
6204.70 1959
6205.44 2129
6206.18 2261
6206.93 2443
6207.67 2867
6208.41 3439
6209.16 3840
6209.90 4205
6210.64 4713
6211.39 4951
6212.13 4928
6212.87 4842
6213.62 4401
6214.36 3788
6215.11 3449
6215.85 3199
6216.59 2831
6217.34 2373
6218.08 2064
6218.83 1717
6219.57 1729
6220.31 1588
6221.06 1522
6221.80 1430
6222.55 1548
6223.29 1487
6224.04 1448
6224.78 1455
6225.52 1573
6226.27 1614
6227.01 1607
6227.76 1687
6228.50 1548
6229.25 1551
6229.99 1396
6230.74 1330
6231.48 1304
6232.23 1345
6232.97 1225
6233.72 1328
6234.46 1281
6235.21 1255
6235.95 1252
6236.70 1288
6237.44 1370
6238.19 1355
6238.93 1362
6239.68 1420
6240.42 1459
6241.17 1386
6241.91 1363
6242.66 1307
6243.40 1303
6244.15 1329
6244.90 1318
6245.64 1318
6246.39 1433
6247.13 1478
6247.88 1440
6248.62 1520
6249.37 1722
6250.12 1625
6250.86 1599
6251.61 1515
6252.35 1535
6253.10 1538
6253.85 1485
6254.59 1424
6255.34 1521
6256.09 1343
6256.83 1388
6257.58 1517
6258.32 1431
6259.07 1219
6259.82 1273
6260.56 1334
6261.31 1361
6262.06 1295
6262.80 1351
6263.55 1308
6264.30 1359
6265.04 1333
6265.79 1404
6266.54 1361
6267.29 1291
6268.03 1391
6268.78 1259
6269.53 1447
6270.27 1269
6271.02 1389
6271.77 1264
6272.52 1316
6273.26 1476
6274.01 1336
6274.76 1285
6275.50 1332
6276.25 1394
6277.00 1532
6277.75 1483
6278.49 1531
6279.24 1501
6279.99 1509
6280.74 1490
6281.49 1447
6282.23 1414
6282.98 1325
6283.73 1408
6284.48 1307
6285.23 1258
6285.97 1282
6286.72 1325
6287.47 1322
6288.22 1311
6288.97 1293
6289.71 1317
6290.46 1301
6291.21 1264
6291.96 1321
6292.71 1361
6293.46 1281
6294.21 1306
6294.95 1339
6295.70 1298
6296.45 1173
6297.20 1077
6297.95 1085
6298.70 1031
6299.45 1046
6300.20 1100
6300.94 1179
6301.69 1113
6302.44 1106
6303.19 1063
6303.94 1091
6304.69 1159
6305.44 1276
6306.19 1164
6306.94 1171
6307.69 1187
6308.44 1203
6309.19 1153
6309.94 1170
6310.69 1106
6311.43 1129
6312.18 1096
6312.93 1018
6313.68 1039
6314.43 1003
6315.18 1064
6315.93 1096
6316.68 1146
6317.43 1126
6318.18 1078
6318.93 1119
6319.68 1100
6320.43 1073
6321.18 1091
6321.93 1120
6322.68 1102
6323.43 1083
6324.18 1024
6324.94 1024
6325.69 986
6326.44 1042
6327.19 1058
6327.94 970
6328.69 944
6329.44 1040
6330.19 986
6330.94 1020
6331.69 992
6332.44 938
6333.19 1028
6333.94 990
6334.69 926
6335.45 897
6336.20 876
6336.95 936
6337.70 938
6338.45 1018
6339.20 920
6339.95 974
6340.70 991
6341.46 955
6342.21 958
6342.96 993
6343.71 979
6344.46 1028
6345.21 1036
6345.96 1053
6346.72 966
6347.47 915
6348.22 930
6348.97 910
6349.72 936
6350.48 926
6351.23 981
6351.98 975
6352.73 1014
6353.48 1103
6354.24 1135
6354.99 1089
6355.74 998
6356.49 972
6357.24 1027
6358.00 1012
6358.75 1054
6359.50 1026
6360.25 1062
6361.01 1040
6361.76 953
6362.51 884
6363.26 886
6364.02 894
6364.77 876
6365.52 936
6366.28 972
6367.03 1023
6367.78 962
6368.53 970
6369.29 1010
6370.04 991
6370.79 929
6371.55 959
6372.30 943
6373.05 897
6373.81 894
6374.56 885
6375.31 847
6376.07 849
6376.82 854
6377.57 879
6378.33 882
6379.08 866
6379.83 818
6380.59 910
6381.34 857
6382.10 892
6382.85 915
6383.60 886
6384.36 974
6385.11 942
6385.87 903
6386.62 817
6387.37 920
6388.13 906
6388.88 871
6389.64 861
6390.39 924
6391.14 898
6391.90 787
6392.65 877
6393.41 883
6394.16 872
6394.92 889
6395.67 926
6396.43 865
6397.18 973
6397.94 883
6398.69 871
6399.45 791
6400.20 837
6400.96 909
6401.71 894
6402.47 865
6403.22 832
6403.98 815
6404.73 788
6405.49 812
6406.24 864
6407.00 879
6407.75 914
6408.51 969
6409.26 840
6410.02 864
6410.77 920
6411.53 916
6412.28 959
6413.04 974
6413.80 926
6414.55 906
6415.31 880
6416.06 918
6416.82 920
6417.57 954
6418.33 925
6419.09 881
6419.84 884
6420.60 890
6421.35 851
6422.11 900
6422.87 939
6423.62 970
6424.38 964
6425.14 947
6425.89 957
6426.65 893
6427.40 977
6428.16 905
6428.92 977
6429.67 857
6430.43 966
6431.19 1026
6431.94 867
6432.70 906
6433.46 922
6434.22 944
6434.97 910
6435.73 889
6436.49 956
6437.24 915
6438.00 889
6438.76 986
6439.51 897
6440.27 847
6441.03 909
6441.79 919
6442.54 1000
6443.30 998
6444.06 933
6444.82 1008
6445.57 972
6446.33 887
6447.09 867
6447.85 892
6448.60 1024
6449.36 988
6450.12 977
6450.88 966
6451.64 1000
6452.39 894
6453.15 938
6453.91 938
6454.67 928
6455.43 1012
6456.18 1033
6456.94 1010
6457.70 1022
6458.46 997
6459.22 981
6459.98 1052
6460.73 1146
6461.49 1091
6462.25 1065
6463.01 1038
6463.77 1052
6464.53 1022
6465.29 1022
6466.04 1032
6466.80 992
6467.56 1130
6468.32 960
6469.08 1049
6469.84 1063
6470.60 1079
6471.36 1055
6472.12 1010
6472.87 1080
6473.63 1195
6474.39 1074
6475.15 1136
6475.91 1157
6476.67 1106
6477.43 1150
6478.19 1168
6478.95 1175
6479.71 1171
6480.47 1163
6481.23 1182
6481.99 1176
6482.75 1168
6483.51 1216
6484.27 1262
6485.03 1305
6485.79 1258
6486.55 1299
6487.31 1264
6488.07 1226
6488.83 1200
6489.59 1194
6490.35 1237
6491.11 1331
6491.87 1394
6492.63 1372
6493.39 1441
6494.15 1521
6494.91 1485
6495.67 1435
6496.43 1480
6497.19 1395
6497.95 1430
6498.71 1432
6499.47 1490
6500.23 1461
6500.99 1418
6501.76 1418
6502.52 1555
6503.28 1470
6504.04 1515
6504.80 1530
6505.56 1595
6506.32 1610
6507.08 1569
6507.84 1540
6508.61 1595
6509.37 1699
6510.13 1584
6510.89 1597
6511.65 1693
6512.41 1642
6513.17 1694
6513.94 1658
6514.70 1699
6515.46 1743
6516.22 1750
6516.98 1780
6517.74 1765
6518.51 1705
6519.27 1703
6520.03 1745
6520.79 1787
6521.55 1840
6522.32 1931
6523.08 1863
6523.84 1859
6524.60 1929
6525.36 1891
6526.13 2132
6526.89 2269
6527.65 2289
6528.41 2265
6529.18 2216
6529.94 2299
6530.70 2309
6531.46 2257
6532.23 2172
6532.99 2263
6533.75 2485
6534.51 2836
6535.28 3306
6536.04 3884
6536.80 4357
6537.57 4821
6538.33 5104
6539.09 5140
6539.85 4955
6540.62 4713
6541.38 4330
6542.14 3875
6542.91 3268
6543.67 2809
6544.43 2450
6545.20 2155
6545.96 1947
6546.72 1949
6547.49 1717
6548.25 1646
6549.02 1619
6549.78 1579
6550.54 1553
6551.31 1508
6552.07 1520
6552.83 1532
6553.60 1580
6554.36 1564
6555.13 1444
6555.89 1434
6556.65 1488
6557.42 1474
6558.18 1578
6558.95 1611
6559.71 1444
6560.47 1431
6561.24 1493
6562.00 1521
6562.77 1493
6563.53 1500
6564.30 1668
6565.06 1741
6565.83 1613
6566.59 1683
6567.36 1750
6568.12 1744
6568.88 1721
6569.65 1565
6570.41 1571
6571.18 1718
6571.94 1582
6572.71 1707
6573.47 1858
6574.24 1875
6575.00 1927
6575.77 2028
6576.53 2020
6577.30 2022
6578.07 2082
6578.83 2132
6579.60 2054
6580.36 1889
6581.13 1839
6581.89 1835
6582.66 1796
6583.42 1705
6584.19 1700
6584.96 1791
6585.72 1756
6586.49 1750
6587.25 1650
6588.02 1726
6588.78 1733
6589.55 1771
6590.32 1723
6591.08 1806
6591.85 1911
6592.61 1944
6593.38 2141
6594.15 1996
6594.91 2067
6595.68 2166
6596.45 2120
6597.21 2151
6597.98 2176
6598.75 2070
6599.51 1997
6600.28 1983
6601.05 2006
6601.81 1884
6602.58 1805
6603.35 1761
6604.11 1739
6604.88 1692
6605.65 1584
6606.41 1571
6607.18 1732
6607.95 1785
6608.71 1697
6609.48 1709
6610.25 1776
6611.02 1608
6611.78 1711
6612.55 1722
6613.32 1852
6614.09 1777
6614.85 1756
6615.62 1701
6616.39 1623
6617.16 1621
6617.92 1594
6618.69 1660
6619.46 1642
6620.23 1636
6620.99 1732
6621.76 1694
6622.53 1612
6623.30 1624
6624.07 1564
6624.83 1508
6625.60 1549
6626.37 1654
6627.14 1679
6627.91 1610
6628.67 1649
6629.44 1655
6630.21 1692
6630.98 1678
6631.75 1852
6632.52 1984
6633.29 2212
6634.05 2584
6634.82 2679
6635.59 2844
6636.36 2998
6637.13 3148
6637.90 3144
6638.67 3130
6639.43 2933
6640.20 2696
6640.97 2380
6641.74 2184
6642.51 1955
6643.28 1670
6644.05 1576
6644.82 1436
6645.59 1432
6646.36 1408
6647.13 1365
6647.90 1377
6648.66 1337
6649.43 1351
6650.20 1481
6650.97 1517
6651.74 1369
6652.51 1405
6653.28 1414
6654.05 1335
6654.82 1410
6655.59 1329
6656.36 1274
6657.13 1243
6657.90 1294
6658.67 1292
6659.44 1176
6660.21 1332
6660.98 1322
6661.75 1225
6662.52 1244
6663.29 1219
6664.06 1261
6664.83 1306
6665.60 1394
6666.37 1324
6667.14 1274
6667.91 1320
6668.69 1308
6669.46 1408
6670.23 1351
6671.00 1351
6671.77 1360
6672.54 1340
6673.31 1260
6674.08 1261
6674.85 1385
6675.62 1364
6676.39 1469
6677.16 1360
6677.94 1266
6678.71 1272
6679.48 1334
6680.25 1235
6681.02 1201
6681.79 1249
6682.56 1238
6683.33 1263
6684.11 1286
6684.88 1339
6685.65 1470
6686.42 1436
6687.19 1288
6687.96 1364
6688.74 1368
6689.51 1321
6690.28 1203
6691.05 1277
6691.82 1277
6692.60 1153
6693.37 1170
6694.14 1210
6694.91 1184
6695.68 1183
6696.46 1111
6697.23 1128
6698.00 1198
6698.77 1196
6699.55 1230
6700.32 1148
6701.09 1084
6701.86 1076
6702.64 1101
6703.41 1084
6704.18 1200
6704.95 1119
6705.73 1183
6706.50 1125
6707.27 1186
6708.04 1215
6708.82 1149
6709.59 1242
6710.36 1180
6711.14 1099
6711.91 1101
6712.68 1140
6713.46 1147
6714.23 1119
6715.00 1016
6715.78 1115
6716.55 1072
6717.32 1038
6718.10 964
6718.87 968
6719.64 970
6720.42 1026
6721.19 1047
6721.96 1030
6722.74 970
6723.51 1053
6724.28 1006
6725.06 1068
6725.83 1045
6726.61 968
6727.38 1022
6728.15 1022
6728.93 1032
6729.70 948
6730.48 993
6731.25 961
6732.02 962
6732.80 1001
6733.57 1012
6734.35 943
6735.12 932
6735.90 916
6736.67 914
6737.45 930
6738.22 1020
6738.99 971
6739.77 971
6740.54 988
6741.32 1012
6742.09 906
6742.87 994
6743.64 973
6744.42 972
6745.19 1010
6745.97 1013
6746.74 977
6747.52 1010
6748.29 1032
6749.07 1008
6749.84 1044
6750.62 1085
6751.40 979
6752.17 1037
6752.95 1143
6753.72 1125
6754.50 1055
6755.27 1028
6756.05 1028
6756.82 1061
6757.60 988
6758.38 947
6759.15 964
6759.93 972
6760.70 881
6761.48 974
6762.25 870
6763.03 853
6763.81 858
6764.58 844
6765.36 816
6766.14 837
6766.91 903
6767.69 939
6768.46 979
6769.24 895
6770.02 929
6770.79 1042
6771.57 964
6772.35 960
6773.12 914
6773.90 990
6774.68 929
6775.45 893
6776.23 949
6777.01 911
6777.78 885
6778.56 883
6779.34 926
6780.11 960
6780.89 915
6781.67 914
6782.45 877
6783.22 879
6784.00 918
6784.78 872
6785.56 876
6786.33 925
6787.11 844
6787.89 963
6788.66 871
6789.44 871
6790.22 892
6791.00 933
6791.78 866
6792.55 837
6793.33 847
6794.11 871
6794.89 837
6795.66 803
6796.44 881
6797.22 849
6798.00 887
6798.78 829
6799.55 900
6800.33 918
6801.11 861
6801.89 869
6802.67 908
6803.45 894
6804.22 906
6805.00 864
6805.78 975
6806.56 1017
6807.34 934
6808.12 867
6808.90 928
6809.67 877
6810.45 831
6811.23 895
6812.01 872
6812.79 869
6813.57 882
6814.35 901
6815.13 867
6815.91 914
6816.68 939
6817.46 832
6818.24 820
6819.02 860
6819.80 940
6820.58 980
6821.36 1052
6822.14 981
6822.92 943
6823.70 922
6824.48 929
6825.26 1011
6826.04 960
6826.82 938
6827.60 864
6828.38 834
6829.16 843
6829.94 866
6830.72 883
6831.50 859
6832.28 801
6833.06 874
6833.84 890
6834.62 860
6835.40 865
6836.18 878
6836.96 835
6837.74 910
6838.52 876
6839.30 897
6840.08 898
6840.86 946
6841.64 840
6842.42 839
6843.20 799
6843.98 799
6844.76 848
6845.54 809
6846.32 837
6847.10 919
6847.89 943
6848.67 1049
6849.45 1063
6850.23 1122
6851.01 1175
6851.79 1261
6852.57 1310
6853.35 1315
6854.13 1235
6854.92 1146
6855.70 1194
6856.48 1167
6857.26 1086
6858.04 1044
6858.82 1025
6859.60 1001
6860.39 1044
6861.17 915
6861.95 919
6862.73 925
6863.51 919
6864.29 1026
6865.08 954
6865.86 927
6866.64 905
6867.42 906
6868.20 1073
6868.99 1013
6869.77 897
6870.55 893
6871.33 967
6872.12 974
6872.90 1016
6873.68 944
6874.46 943
6875.24 887
6876.03 963
6876.81 970
6877.59 952
6878.38 915
6879.16 1016
6879.94 1108
6880.72 1024
6881.51 1026
6882.29 1019
6883.07 1072
6883.85 1103
6884.64 1115
6885.42 1064
6886.20 1131
6886.99 1328
6887.77 1291
6888.55 1301
6889.34 1443
6890.12 1407
6890.90 1458
6891.69 1383
6892.47 1248
6893.25 1261
6894.04 1124
6894.82 1088
6895.60 1158
6896.39 1172
6897.17 1180
6897.96 1136
6898.74 1100
6899.52 1045
6900.31 1044
6901.09 1129
6901.88 1137
6902.66 1090
6903.44 1079
6904.23 1066
6905.01 1142
6905.80 1160
6906.58 1180
6907.36 1094
6908.15 1080
6908.93 1140
6909.72 1089
6910.50 1086
6911.29 1152
6912.07 1041
6912.86 1052
6913.64 1071
6914.42 1142
6915.21 1166
6915.99 1094
6916.78 1135
6917.56 1106
6918.35 1093
6919.13 1202
6919.92 1163
6920.70 1060
6921.49 1086
6922.27 1138
6923.06 1045
6923.84 1070
6924.63 1122
6925.42 1138
6926.20 1158
6926.99 1166
6927.77 1127
6928.56 1220
6929.34 1083
6930.13 1154
6930.91 1160
6931.70 1132
6932.48 1118
6933.27 1173
6934.06 1199
6934.84 1213
6935.63 1214
6936.41 1125
6937.20 1179
6937.99 1243
6938.77 1273
6939.56 1191
6940.34 1198
6941.13 1300
6941.92 1300
6942.70 1336
6943.49 1314
6944.28 1274
6945.06 1410
6945.85 1535
6946.64 1633
6947.42 1550
6948.21 1486
6949.00 1451
6949.78 1483
6950.57 1491
6951.36 1474
6952.14 1458
6952.93 1555
6953.72 1538
6954.50 1517
6955.29 1476
6956.08 1382
6956.86 1433
6957.65 1403
6958.44 1515
6959.23 1574
6960.01 1484
6960.80 1500
6961.59 1591
6962.38 1600
6963.16 1551
6963.95 1619
6964.74 1474
6965.53 1523
6966.31 1478
6967.10 1474
6967.89 1530
6968.68 1675
6969.46 1488
6970.25 1506
6971.04 1616
6971.83 1710
6972.62 1768
6973.40 1670
6974.19 1631
6974.98 1722
6975.77 1712
6976.56 1649
6977.34 1672
6978.13 1653
6978.92 1652
6979.71 1696
6980.50 1837
6981.29 1970
6982.08 2042
6982.86 1990
6983.65 2150
6984.44 2604
6985.23 2891
6986.02 3169
6986.81 3281
6987.60 3589
6988.39 3631
6989.17 3523
6989.96 3449
6990.75 3295
6991.54 3023
6992.33 2503
6993.12 2254
6993.91 2146
6994.70 2028
6995.49 1906
6996.28 1957
6997.07 1950
6997.86 2019
6998.64 2336
6999.43 2549
7000.22 2787
7001.01 3062
7001.80 3456
7002.59 3262
7003.38 3043
7004.17 2959
7004.96 2756
7005.75 2570
7006.54 2268
7007.33 2069
7008.12 1839
7008.91 1634
7009.70 1539
7010.49 1494
7011.28 1352
7012.07 1279
7012.86 1290
7013.65 1344
7014.44 1335
7015.23 1386
7016.02 1357
7016.81 1481
7017.61 1509
7018.40 1415
7019.19 1432
7019.98 1376
7020.77 1236
7021.56 1282
7022.35 1327
7023.14 1286
7023.93 1390
7024.72 1420
7025.51 1438
7026.30 1431
7027.10 1362
7027.89 1426
7028.68 1478
7029.47 1521
7030.26 1387
7031.05 1345
7031.84 1376
7032.63 1285
7033.43 1330
7034.22 1347
7035.01 1205
7035.80 1270
7036.59 1258
7037.38 1247
7038.18 1347
7038.97 1349
7039.76 1272
7040.55 1406
7041.34 1306
7042.13 1414
7042.93 1329
7043.72 1398
7044.51 1418
7045.30 1287
7046.09 1264
7046.89 1297
7047.68 1337
7048.47 1347
7049.26 1332
7050.06 1400
7050.85 1314
7051.64 1377
7052.43 1387
7053.23 1290
7054.02 1350
7054.81 1274
7055.60 1261
7056.40 1199
7057.19 1114
7057.98 1249
7058.77 1268
7059.57 1206
7060.36 1162
7061.15 1177
7061.95 1213
7062.74 1177
7063.53 1202
7064.33 1179
7065.12 1190
7065.91 1158
7066.71 1157
7067.50 1122
7068.29 1185
7069.09 1168
7069.88 1069
7070.67 1093
7071.47 1070
7072.26 1102
7073.05 1056
7073.85 1125
7074.64 1068
7075.44 1125
7076.23 1121
7077.02 1071
7077.82 963
7078.61 1009
7079.41 1073
7080.20 1002
7080.99 1054
7081.79 1064
7082.58 1095
7083.38 1039
7084.17 999
7084.96 990
7085.76 1011
7086.55 1062
7087.35 1083
7088.14 1036
7088.94 998
7089.73 1003
7090.53 1076
7091.32 1101
7092.12 1046
7092.91 1191
7093.71 1218
7094.50 1260
7095.29 1226
7096.09 1259
7096.88 1145
7097.68 1046
7098.48 1022
7099.27 1052
7100.07 1013
7100.86 902
7101.66 960
7102.45 978
7103.25 980
7104.04 945
7104.84 932
7105.63 930
7106.43 912
7107.22 901
7108.02 874
7108.82 885
7109.61 872
7110.41 901
7111.20 835
7112.00 790
7112.79 819
7113.59 804
7114.39 865
7115.18 864
7115.98 858
7116.77 813
7117.57 886
7118.37 917
7119.16 875
7119.96 846
7120.76 825
7121.55 813
7122.35 920
7123.15 913
7123.94 855
7124.74 886
7125.53 834
7126.33 816
7127.13 824
7127.93 805
7128.72 797
7129.52 800
7130.32 835
7131.11 823
7131.91 862
7132.71 845
7133.50 876
7134.30 868
7135.10 791
7135.90 771
7136.69 773
7137.49 793
7138.29 840
7139.08 767
7139.88 731
7140.68 744
7141.48 809
7142.27 929
7143.07 885
7143.87 909
7144.67 805
7145.46 775
7146.26 841
7147.06 790
7147.86 817
7148.66 831
7149.45 860
7150.25 720
7151.05 781
7151.85 837
7152.65 817
7153.44 770
7154.24 764
7155.04 813
7155.84 793
7156.64 718
7157.44 733
7158.23 780
7159.03 765
7159.83 736
7160.63 724
7161.43 801
7162.23 735
7163.03 718
7163.83 743
7164.62 673
7165.42 696
7166.22 695
7167.02 756
7167.82 760
7168.62 722
7169.42 755
7170.22 684
7171.02 639
7171.82 727
7172.61 770
7173.41 724
7174.21 822
7175.01 853
7175.81 780
7176.61 711
7177.41 692
7178.21 729
7179.01 715
7179.81 643
7180.61 704
7181.41 647
7182.21 736
7183.01 686
7183.81 673
7184.61 690
7185.41 696
7186.21 691
7187.01 722
7187.81 777
7188.61 699
7189.41 642
7190.21 618
7191.01 677
7191.81 681
7192.61 782
7193.41 652
7194.21 659
7195.01 689
7195.81 616
7196.61 697
7197.41 677
7198.21 661
7199.01 650
7199.82 707
7200.62 667
7201.42 675
7202.22 681
7203.02 674
7203.82 672
7204.62 660
7205.42 651
7206.22 662
7207.02 695
7207.83 724
7208.63 751
7209.43 639
7210.23 653
7211.03 649
7211.83 662
7212.63 655
7213.44 651
7214.24 700
7215.04 671
7215.84 648
7216.64 595
7217.44 634
7218.25 659
7219.05 704
7219.85 687
7220.65 641
7221.45 671
7222.26 724
7223.06 714
7223.86 679
7224.66 598
7225.46 604
7226.27 689
7227.07 720
7227.87 737
7228.67 611
7229.48 638
7230.28 688
7231.08 672
7231.88 670
7232.69 725
7233.49 679
7234.29 715
7235.09 695
7235.90 654
7236.70 668
7237.50 657
7238.30 696
7239.11 690
7239.91 728
7240.71 646
7241.52 687
7242.32 684
7243.12 773
7243.93 816
7244.73 717
7245.53 734
7246.34 744
7247.14 832
7247.94 752
7248.75 744
7249.55 732
7250.35 704
7251.16 678
7251.96 703
7252.76 702
7253.57 699
7254.37 752
7255.18 759
7255.98 718
7256.78 718
7257.59 722
7258.39 800
7259.20 729
7260.00 784
7260.80 810
7261.61 779
7262.41 808
7263.22 873
7264.02 854
7264.83 871
7265.63 803
7266.43 811
7267.24 798
7268.04 805
7268.85 770
7269.65 782
7270.46 766
7271.26 841
7272.07 758
7272.87 801
7273.68 723
7274.48 764
7275.29 791
7276.09 763
7276.90 798
7277.70 804
7278.51 869
7279.31 817
7280.12 829
7280.92 847
7281.73 824
7282.53 787
7283.34 889
7284.14 986
7284.95 1086
7285.76 1124
7286.56 1170
7287.37 1207
7288.17 1197
7288.98 1162
7289.78 1059
7290.59 1039
7291.40 1065
7292.20 1029
7293.01 952
7293.81 843
7294.62 845
7295.43 837
7296.23 804
7297.04 742
7297.84 747
7298.65 821
7299.46 783
7300.26 740
7301.07 822
7301.88 906
7302.68 877
7303.49 833
7304.30 809
7305.10 840
7305.91 900
7306.72 774
7307.52 820
7308.33 857
7309.14 884
7309.94 854
7310.75 904
7311.56 956
7312.36 882
7313.17 908
7313.98 946
7314.79 879
7315.59 906
7316.40 1028
7317.21 1036
7318.01 1050
7318.82 1086
7319.63 1031
7320.44 1152
7321.24 1392
7322.05 1286
7322.86 1290
7323.67 1266
7324.47 1260
7325.28 1142
7326.09 1078
7326.90 1094
7327.71 1045
7328.51 965
7329.32 934
7330.13 824
7330.94 804
7331.75 871
7332.55 941
7333.36 919
7334.17 945
7334.98 917
7335.79 971
7336.60 966
7337.40 1021
7338.21 1046
7339.02 1011
7339.83 1078
7340.64 1023
7341.45 957
7342.26 839
7343.06 873
7343.87 822
7344.68 838
7345.49 797
7346.30 821
7347.11 770
7347.92 759
7348.73 817
7349.54 811
7350.34 835
7351.15 830
7351.96 745
7352.77 854
7353.58 825
7354.39 806
7355.20 868
7356.01 808
7356.82 804
7357.63 905
7358.44 781
7359.25 729
7360.06 826
7360.87 849
7361.68 823
7362.49 773
7363.30 796
7364.11 808
7364.92 829
7365.73 816
7366.54 874
7367.35 824
7368.16 916
7368.97 842
7369.78 741
7370.59 783
7371.40 719
7372.21 782
7373.02 771
7373.83 776
7374.64 813
7375.45 780
7376.26 843
7377.07 872
7377.88 823
7378.69 831
7379.50 866
7380.31 899
7381.12 1005
7381.94 1031
7382.75 960
7383.56 927
7384.37 988
7385.18 997
7385.99 949
7386.80 1041
7387.61 968
7388.42 830
7389.23 779
7390.05 715
7390.86 716
7391.67 749
7392.48 705
7393.29 834
7394.10 875
7394.92 792
7395.73 774
7396.54 739
7397.35 671
7398.16 715
7398.97 777
7399.79 781
7400.60 829
7401.41 799
7402.22 846
7403.03 911
7403.85 896
7404.66 938
7405.47 867
7406.28 828
7407.09 849
7407.91 914
7408.72 916
7409.53 859
7410.34 908
7411.16 850
7411.97 745
7412.78 734
7413.59 793
7414.41 790
7415.22 707
7416.03 693
7416.84 724
7417.66 686
7418.47 702
7419.28 659
7420.10 676
7420.91 637
7421.72 668
7422.54 694
7423.35 676
7424.16 686
7424.97 724
7425.79 605
7426.60 617
7427.41 622
7428.23 714
7429.04 684
7429.86 658
7430.67 676
7431.48 717
7432.30 683
7433.11 615
7433.92 612
7434.74 585
7435.55 668
7436.36 672
7437.18 640
7437.99 715
7438.81 659
7439.62 753
7440.43 744
7441.25 704
7442.06 646
7442.88 697
7443.69 609
7444.51 649
7445.32 598
7446.13 548
7446.95 669
7447.76 675
7448.58 673
7449.39 624
7450.21 582
7451.02 684
7451.84 653
7452.65 643
7453.47 638
7454.28 632
7455.10 592
7455.91 629
7456.73 617
7457.54 580
7458.36 587
7459.17 639
7459.99 751
7460.80 647
7461.62 595
7462.43 637
7463.25 607
7464.06 595
7464.88 695
7465.69 688
7466.51 628
7467.32 682
7468.14 682
7468.96 656
7469.77 665
7470.59 666
7471.40 678
7472.22 628
7473.03 658
7473.85 704
7474.67 653
7475.48 612
7476.30 605
7477.11 675
7477.93 657
7478.75 597
7479.56 634
7480.38 605
7481.20 621
7482.01 608
7482.83 633
7483.65 654
7484.46 631
7485.28 659
7486.09 542
7486.91 618
7487.73 611
7488.54 584
7489.36 616
7490.18 609
7491.00 605
7491.81 640
7492.63 610
7493.45 592
7494.26 626
7495.08 584
7495.90 526
7496.71 587
7497.53 637
7498.35 588
7499.17 625
7499.98 635
7500.80 554
7501.62 601
7502.44 594
7503.25 578
7504.07 551
7504.89 596
7505.71 546
7506.52 579
7507.34 576
7508.16 594
7508.98 573
7509.80 583
7510.61 555
7511.43 612
7512.25 641
7513.07 529
7513.89 601
7514.70 538
7515.52 527
7516.34 528
7517.16 564
7517.98 626
7518.79 597
7519.61 598
7520.43 626
7521.25 581
7522.07 623
7522.89 558
7523.71 583
7524.52 563
7525.34 582
7526.16 588
7526.98 529
7527.80 562
7528.62 546
7529.44 557
7530.26 582
7531.08 583
7531.89 585
7532.71 526
7533.53 553
7534.35 547
7535.17 600
7535.99 647
7536.81 574
7537.63 586
7538.45 582
7539.27 565
7540.09 562
7540.91 564
7541.73 581
7542.55 609
7543.37 590
7544.19 627
7545.01 612
7545.83 624
7546.65 564
7547.47 562
7548.29 619
7549.11 546
7549.93 558
7550.75 588
7551.57 609
7552.39 557
7553.21 548
7554.03 641
7554.85 627
7555.67 639
7556.49 643
7557.31 618
7558.13 611
7558.95 675
7559.77 629
7560.59 663
7561.41 592
7562.23 622
7563.05 630
7563.87 646
7564.69 631
7565.52 595
7566.34 638
7567.16 586
7567.98 519
7568.80 562
7569.62 552
7570.44 614
7571.26 558
7572.08 549
7572.91 544
7573.73 525
7574.55 576
7575.37 503
7576.19 575
7577.01 621
7577.83 554
7578.66 586
7579.48 621
7580.30 589
7581.12 630
7581.94 570
7582.77 501
7583.59 529
7584.41 558
7585.23 580
7586.05 596
7586.88 563
7587.70 569
7588.52 595
7589.34 624
7590.16 602
7590.99 603
7591.81 636
7592.63 599
7593.45 658
7594.28 606
7595.10 616
7595.92 566
7596.74 555
7597.57 554
7598.39 546
7599.21 582
7600.03 597
7600.86 646
7601.68 655
7602.50 568
7603.33 592
7604.15 715
7604.97 693
7605.80 663
7606.62 659
7607.44 696
7608.26 641
7609.09 678
7609.91 653
7610.73 643
7611.56 667
7612.38 570
7613.21 589
7614.03 627
7614.85 641
7615.68 605
7616.50 543
7617.32 666
7618.15 603
7618.97 586
7619.80 662
7620.62 701
7621.44 596
7622.27 645
7623.09 632
7623.92 574
7624.74 612
7625.56 578
7626.39 537
7627.21 568
7628.04 600
7628.86 580
7629.68 594
7630.51 643
7631.33 671
7632.16 627
7632.98 577
7633.81 642
7634.63 688
7635.46 697
7636.28 670
7637.11 672
7637.93 700
7638.76 664
7639.58 600
7640.41 655
7641.23 609
7642.06 573
7642.88 546
7643.71 560
7644.53 541
7645.36 582
7646.18 568
7647.01 534
7647.83 521
7648.66 529
7649.48 525
7650.31 511
7651.14 567
7651.96 556
7652.79 591
7653.61 619
7654.44 607
7655.26 582
7656.09 566
7656.92 553
7657.74 543
7658.57 565
7659.39 548
7660.22 541
7661.05 465
7661.87 509
7662.70 510
7663.52 544
7664.35 591
7665.18 610
7666.00 592
7666.83 531
7667.66 576
7668.48 568
7669.31 524
7670.14 516
7670.96 505
7671.79 533
7672.62 543
7673.44 556
7674.27 581
7675.10 604
7675.92 599
7676.75 509
7677.58 574
7678.40 511
7679.23 528
7680.06 494
7680.89 549
7681.71 562
7682.54 532
7683.37 525
7684.19 573
7685.02 493
7685.85 539
7686.68 524
7687.50 564
7688.33 599
7689.16 527
7689.99 590
7690.81 623
7691.64 585
7692.47 529
7693.30 605
7694.13 531
7694.95 533
7695.78 568
7696.61 633
7697.44 570
7698.27 584
7699.09 568
7699.92 527
7700.75 507
7701.58 542
7702.41 557
7703.24 577
7704.06 609
7704.89 569
7705.72 577
7706.55 612
7707.38 602
7708.21 538
7709.04 548
7709.86 509
7710.69 510
7711.52 590
7712.35 597
7713.18 532
7714.01 548
7714.84 536
7715.67 532
7716.50 564
7717.32 570
7718.15 586
7718.98 581
7719.81 565
7720.64 576
7721.47 654
7722.30 580
7723.13 564
7723.96 540
7724.79 534
7725.62 571
7726.45 556
7727.28 584
7728.11 607
7728.94 629
7729.77 576
7730.60 590
7731.43 569
7732.26 565
7733.09 593
7733.92 578
7734.75 566
7735.58 559
7736.41 559
7737.24 560
7738.07 579
7738.90 532
7739.73 526
7740.56 566
7741.39 563
7742.22 494
7743.05 576
7743.88 608
7744.71 542
7745.54 637
7746.37 734
7747.20 700
7748.03 825
7748.87 857
7749.70 924
7750.53 901
7751.36 875
7752.19 851
7753.02 726
7753.85 747
7754.68 742
7755.51 652
7756.34 624
7757.18 599
7758.01 651
7758.84 615
7759.67 576
7760.50 583
7761.33 540
7762.16 570
7763.00 651
7763.83 629
7764.66 666
7765.49 657
7766.32 617
7767.16 540
7767.99 483
7768.82 572
7769.65 576
7770.48 577
7771.31 566
7772.15 550
7772.98 632
7773.81 618
7774.64 541
7775.48 576
7776.31 602
7777.14 526
7777.97 588
7778.81 588
7779.64 555
7780.47 694
7781.30 625
7782.14 560
7782.97 551
7783.80 584
7784.63 561
7785.47 563
7786.30 576
7787.13 574
7787.97 689
7788.80 605
7789.63 541
7790.46 588
7791.30 563
7792.13 552
7792.96 602
7793.80 630
7794.63 607
7795.46 606
7796.30 644
7797.13 582
7797.96 519
7798.80 548
7799.63 571
7800.46 551
7801.30 525
7802.13 573
7802.97 626
7803.80 580
7804.63 560
7805.47 588
7806.30 573
7807.13 580
7807.97 590
7808.80 651
7809.64 590
7810.47 600
7811.31 576
7812.14 598
7812.97 570
7813.81 589
7814.64 643
7815.48 666
7816.31 590
7817.15 559
7817.98 595
7818.82 607
7819.65 583
7820.48 695
7821.32 687
7822.15 611
7822.99 629
7823.82 714
7824.66 669
7825.49 612
7826.33 691
7827.16 672
7828.00 603
7828.83 630
7829.67 654
7830.50 637
7831.34 608
7832.17 634
7833.01 627
7833.85 621
7834.68 635
7835.52 564
7836.35 541
7837.19 628
7838.02 579
7838.86 612
7839.69 617
7840.53 620
7841.37 609
7842.20 588
7843.04 619
7843.87 643
7844.71 675
7845.55 631
7846.38 646
7847.22 614
7848.05 615
7848.89 561
7849.73 565
7850.56 579
7851.40 567
7852.24 541
7853.07 557
7853.91 608
7854.74 559
7855.58 567
7856.42 552
7857.25 567
7858.09 630
7858.93 536
7859.76 595
7860.60 572
7861.44 620
7862.28 578
7863.11 575
7863.95 624
7864.79 620
7865.62 505
7866.46 536
7867.30 523
7868.14 556
7868.97 605
7869.81 529
7870.65 543
7871.48 570
7872.32 587
7873.16 549
7874.00 566
7874.83 582
7875.67 583
7876.51 599
7877.35 604
7878.19 563
7879.02 618
7879.86 623
7880.70 668
7881.54 686
7882.37 655
7883.21 669
7884.05 635
7884.89 528
7885.73 555
7886.57 577
7887.40 632
7888.24 658
7889.08 678
7889.92 610
7890.76 588
7891.60 651
7892.43 636
7893.27 597
7894.11 591
7894.95 559
7895.79 560
7896.63 545
7897.47 585
7898.30 554
7899.14 579
7899.98 521
7900.82 542
7901.66 589
7902.50 620
7903.34 525
7904.18 573
7905.02 516
7905.86 596
7906.70 550
7907.54 536
7908.37 590
7909.21 552
7910.05 514
7910.89 584
7911.73 524
7912.57 522
7913.41 538
7914.25 540
7915.09 517
7915.93 559
7916.77 604
7917.61 627
7918.45 603
7919.29 567
7920.13 545
7920.97 660
7921.81 617
7922.65 580
7923.49 584
7924.33 567
7925.17 578
7926.01 596
7926.85 505
7927.69 524
7928.53 516
7929.37 626
7930.21 572
7931.05 560
7931.90 557
7932.74 506
7933.58 542
7934.42 578
7935.26 584
7936.10 524
7936.94 525
7937.78 555
7938.62 526
7939.46 535
7940.30 514
7941.14 482
7941.99 436
7942.83 475
7943.67 529
7944.51 551
7945.35 554
7946.19 561
7947.03 570
7947.88 504
7948.72 485
7949.56 539
7950.40 534
7951.24 563
7952.08 503
7952.93 542
7953.77 658
7954.61 548
7955.45 574
7956.29 553
7957.13 589
7957.98 504
7958.82 462
7959.66 534
7960.50 558
7961.35 511
7962.19 530
7963.03 540
7963.87 488
7964.71 477
7965.56 432
7966.40 506
7967.24 567
7968.08 593
7968.93 562
7969.77 577
7970.61 554
7971.45 561
7972.30 575
7973.14 507
7973.98 507
7974.83 560
7975.67 559
7976.51 533
7977.36 580
7978.20 638
7979.04 544
7979.88 550
7980.73 514
7981.57 553
7982.41 499
7983.26 495
7984.10 503
7984.94 529
7985.79 521
7986.63 547
7987.47 518
7988.32 558
7989.16 560
7990.01 559
7990.85 504
7991.69 536
7992.54 494
7993.38 504
7994.23 444
7995.07 486
7995.91 474
7996.76 493
7997.60 503
7998.45 447
7999.29 444
8000.13 403
8000.98 462
8001.82 516
8002.67 578
8003.51 504
8004.36 452
8005.20 464
8006.04 466
8006.89 490
8007.73 485
8008.58 504
8009.42 526
8010.27 516
8011.11 533
8011.96 506
8012.80 524
8013.65 458
8014.49 495
8015.34 500
8016.18 442
8017.03 479
8017.87 513
8018.72 487
8019.56 448
8020.41 451
8021.25 466
8022.10 455
8022.95 474
8023.79 462
8024.64 434
8025.48 533
8026.33 503
8027.17 480
8028.02 457
8028.86 423
8029.71 456
8030.56 460
8031.40 504
8032.25 472
8033.09 466
8033.94 445
8034.79 455
8035.63 481
8036.48 490
8037.32 497
8038.17 532
8039.02 515
8039.86 479
8040.71 529
8041.56 548
8042.40 500
8043.25 474
8044.10 426
8044.94 487
8045.79 424
8046.64 395
8047.48 446
8048.33 401
8049.18 445
8050.02 493
8050.87 485
8051.72 443
8052.56 498
8053.41 477
8054.26 448
8055.11 458
8055.95 399
8056.80 433
8057.65 447
8058.49 414
8059.34 453
8060.19 440
8061.04 460
8061.88 448
8062.73 426
8063.58 466
8064.43 508
8065.27 490
8066.12 475
8066.97 431
8067.82 424
8068.67 477
8069.51 480
8070.36 438
8071.21 455
8072.06 470
8072.91 437
8073.75 452
8074.60 464
8075.45 406
8076.30 427
8077.15 396
8078.00 406
8078.84 377
8079.69 400
8080.54 471
8081.39 538
8082.24 486
8083.09 458
8083.94 474
8084.78 466
8085.63 443
8086.48 385
8087.33 358
8088.18 372
8089.03 442
8089.88 463
8090.73 405
8091.58 373
8092.42 389
8093.27 442
8094.12 452
8094.97 439
8095.82 394
8096.67 426
8097.52 425
8098.37 396
8099.22 420
8100.07 482
8100.92 455
8101.77 441
8102.62 468
8103.47 452
8104.32 419
8105.17 480
8106.02 425
8106.87 399
8107.72 433
8108.57 485
8109.42 496
8110.27 442
8111.12 479
8111.97 450
8112.82 428
8113.67 440
8114.52 407
8115.37 474
8116.22 431
8117.07 405
8117.92 399
8118.77 491
8119.62 450
8120.47 437
8121.32 469
8122.17 478
8123.02 475
8123.87 467
8124.72 462
8125.57 427
8126.43 430
8127.28 443
8128.13 440
8128.98 512
8129.83 486
8130.68 482
8131.53 451
8132.38 491
8133.23 445
8134.09 365
8134.94 403
8135.79 419
8136.64 406
8137.49 435
8138.34 446
8139.19 389
8140.05 405
8140.90 373
8141.75 460
8142.60 412
8143.45 396
8144.30 490
8145.16 447
8146.01 465
8146.86 456
8147.71 437
8148.56 464
8149.42 453
8150.27 516
8151.12 509
8151.97 449
8152.83 451
8153.68 466
8154.53 504
8155.38 433
8156.24 447
8157.09 480
8157.94 457
8158.79 450
8159.65 444
8160.50 398
8161.35 422
8162.20 423
8163.06 440
8163.91 455
8164.76 417
8165.62 472
8166.47 422
8167.32 423
8168.17 419
8169.03 391
8169.88 446
8170.73 435
8171.59 424
8172.44 449
8173.29 444
8174.15 442
8175.00 439
8175.85 438
8176.71 451
8177.56 413
8178.42 454
8179.27 385
8180.12 389
8180.98 405
8181.83 484
8182.68 434
8183.54 404
8184.39 411
8185.25 397
8186.10 420
8186.95 424
8187.81 411
8188.66 406
8189.52 447
8190.37 424
8191.22 468
8192.08 389
8192.93 418
8193.79 439
8194.64 403
8195.50 431
8196.35 377
8197.21 392
8198.06 400
8198.92 438
8199.77 429
8200.63 388
8201.48 410
8202.33 418
8203.19 463
8204.04 494
8204.90 445
8205.75 413
8206.61 429
8207.47 454
8208.32 458
8209.18 429
8210.03 409
8210.89 414
8211.74 460
8212.60 458
8213.45 446
8214.31 453
8215.16 431
8216.02 444
8216.87 390
8217.73 433
8218.59 427
8219.44 477
8220.30 473
8221.15 455
8222.01 473
8222.87 487
8223.72 498
8224.58 478
8225.43 453
8226.29 413
8227.15 456
8228.00 462
8228.86 417
8229.71 391
8230.57 438
8231.43 413
8232.28 463
8233.14 456
8234.00 385
8234.85 444
8235.71 429
8236.57 433
8237.42 425
8238.28 437
8239.14 410
8239.99 389
8240.85 428
8241.71 440
8242.56 439
8243.42 469
8244.28 459
8245.14 423
8245.99 419
8246.85 393
8247.71 379
8248.56 353
8249.42 399
8250.28 389
8251.14 402
8251.99 415
8252.85 466
8253.71 477
8254.57 441
8255.42 445
8256.28 448
8257.14 385
8258.00 420
8258.86 447
8259.71 438
8260.57 427
8261.43 410
8262.29 485
8263.15 447
8264.00 456
8264.86 455
8265.72 420
8266.58 445
8267.44 416
8268.29 403
8269.15 400
8270.01 406
8270.87 435
8271.73 454
8272.59 434
8273.45 427
8274.30 439
8275.16 380
8276.02 419
8276.88 452
8277.74 458
8278.60 482
8279.46 479
8280.32 415
8281.18 452
8282.03 442
8282.89 458
8283.75 410
8284.61 425
8285.47 441
8286.33 438
8287.19 421
8288.05 411
8288.91 464
8289.77 455
8290.63 440
8291.49 435
8292.35 437
8293.21 518
8294.07 482
8294.93 403
8295.78 392
8296.64 420
8297.50 450
8298.36 438
8299.22 463
8300.08 433
8300.94 479
8301.80 494
8302.66 481
8303.52 466
8304.38 488
8305.25 459
8306.11 488
8306.97 510
8307.83 430
8308.69 452
8309.55 514
8310.41 488
8311.27 440
8312.13 471
8312.99 466
8313.85 463
8314.71 481
8315.57 458
8316.43 460
8317.29 494
8318.15 479
8319.02 465
8319.88 433
8320.74 428
8321.60 447
8322.46 465
8323.32 420
8324.18 440
8325.04 459
8325.90 456
8326.77 428
8327.63 419
8328.49 441
8329.35 404
8330.21 461
8331.07 491
8331.93 479
8332.80 514
8333.66 525
8334.52 427
8335.38 453
8336.24 493
8337.11 457
8337.97 483
8338.83 467
8339.69 480
8340.55 450
8341.42 466
8342.28 432
8343.14 477
8344.00 472
8344.86 489
8345.73 451
8346.59 466
8347.45 515
8348.31 498
8349.18 526
8350.04 518
8350.90 524
8351.76 561
8352.63 522
8353.49 439
8354.35 475
8355.22 488
8356.08 517
8356.94 456
8357.80 490
8358.67 483
8359.53 531
8360.39 458
8361.26 503
8362.12 489
8362.98 496
8363.85 551
8364.71 489
8365.57 473
8366.44 415
8367.30 486
8368.16 476
8369.03 479
8369.89 483
8370.75 501
8371.62 509
8372.48 463
8373.35 519
8374.21 558
8375.07 553
8375.94 462
8376.80 459
8377.67 503
8378.53 523
8379.39 516
8380.26 538
8381.12 497
8381.99 547
8382.85 526
8383.71 528
8384.58 587
8385.44 563
8386.31 549
8387.17 652
8388.04 581
8388.90 476
8389.77 498
8390.63 518
8391.50 543
8392.36 555
8393.22 490
8394.09 508
8394.95 585
8395.82 582
8396.68 561
8397.55 530
8398.41 541
8399.28 624
8400.14 565
8401.01 535
8401.88 565
8402.74 564
8403.61 628
8404.47 577
8405.34 572
8406.20 549
8407.07 546
8407.93 577
8408.80 554
8409.66 527
8410.53 538
8411.40 535
8412.26 550
8413.13 607
8413.99 575
8414.86 672
8415.73 683
8416.59 606
8417.46 617
8418.32 564
8419.19 592
8420.06 634
8420.92 618
8421.79 674
8422.65 660
8423.52 621
8424.39 639
8425.25 649
8426.12 632
8426.99 703
8427.85 649
8428.72 674
8429.59 697
8430.45 683
8431.32 719
8432.19 772
8433.05 720
8433.92 674
8434.79 719
8435.65 697
8436.52 707
8437.39 746
8438.26 678
8439.12 751
8439.99 855
8440.86 849
8441.73 841
8442.59 845
8443.46 839
8444.33 915
8445.19 862
8446.06 911
8446.93 931
8447.80 800
8448.67 867
8449.53 861
8450.40 905
8451.27 988
8452.14 961
8453.00 912
8453.87 1006
8454.74 1097
8455.61 1198
8456.48 1491
8457.34 1694
8458.21 1939
8459.08 1983
8459.95 2018
8460.82 2014
8461.69 1876
8462.55 1626
8463.42 1473
8464.29 1145
8465.16 1129
8466.03 1075
8466.90 955
8467.77 811
8468.63 740
8469.50 763
8470.37 706
8471.24 706
8472.11 733
8472.98 716
8473.85 748
8474.72 651
8475.58 705
8476.45 669
8477.32 659
8478.19 655
8479.06 672
8479.93 675
8480.80 684
8481.67 646
8482.54 650
8483.41 614
8484.28 652
8485.15 689
8486.02 631
8486.89 676
8487.76 692
8488.63 688
8489.50 741
8490.37 726
8491.24 669
8492.11 680
8492.98 686
8493.85 810
8494.72 797
8495.59 782
8496.46 927
8497.33 814
8498.20 887
8499.07 844
8499.94 802
8500.81 806
8501.68 701
8502.55 667
8503.42 697
8504.29 666
8505.16 635
8506.03 633
8506.90 652
8507.77 680
8508.64 662
8509.51 708
8510.38 648
8511.25 753
8512.13 697
8513.00 730
8513.87 768
8514.74 705
8515.61 730
8516.48 702
8517.35 716
8518.22 716
8519.09 698
8519.97 704
8520.84 671
8521.71 735
8522.58 722
8523.45 695
8524.32 699
8525.19 754
8526.07 773
8526.94 710
8527.81 704
8528.68 730
8529.55 728
8530.43 733
8531.30 776
8532.17 771
8533.04 849
8533.91 740
8534.79 777
8535.66 779
8536.53 764
8537.40 750
8538.27 796
8539.15 765
8540.02 717
8540.89 693
8541.76 730
8542.64 727
8543.51 790
8544.38 775
8545.25 776
8546.13 672
8547.00 648
8547.87 654
8548.74 676
8549.62 673
8550.49 663
8551.36 649
8552.24 671
8553.11 698
8553.98 687
8554.86 634
8555.73 710
8556.60 693
8557.48 661
8558.35 689
8559.22 723
8560.10 636
8560.97 706
8561.84 685
8562.72 651
8563.59 666
8564.46 674
8565.34 615
8566.21 634
8567.08 674
8567.96 665
8568.83 635
8569.71 590
8570.58 653
8571.45 714
8572.33 743
8573.20 682
8574.08 671
8574.95 630
8575.82 629
8576.70 641
8577.57 557
8578.45 590
8579.32 558
8580.20 593
8581.07 646
8581.94 670
8582.82 621
8583.69 657
8584.57 666
8585.44 645
8586.32 634
8587.19 625
8588.07 634
8588.94 627
8589.82 646
8590.69 651
8591.57 594
8592.44 645
8593.32 591
8594.19 637
8595.07 650
8595.94 641
8596.82 714
8597.69 729
8598.57 754
8599.44 666
8600.32 690
8601.19 666
8602.07 733
8602.95 707
8603.82 622
8604.70 650
8605.57 723
8606.45 648
8607.32 659
8608.20 709
8609.08 761
8609.95 743
8610.83 759
8611.70 704
8612.58 705
8613.46 659
8614.33 663
8615.21 715
8616.08 765
8616.96 728
8617.84 729
8618.71 674
8619.59 695
8620.47 671
8621.34 707
8622.22 794
8623.10 806
8623.97 810
8624.85 799
8625.73 893
8626.60 764
8627.48 769
8628.36 874
8629.23 830
8630.11 806
8630.99 761
8631.87 811
8632.74 891
8633.62 847
8634.50 826
8635.37 818
8636.25 786
8637.13 871
8638.01 903
8638.88 857
8639.76 762
8640.64 806
8641.52 855
8642.39 779
8643.27 786
8644.15 810
8645.03 910
8645.90 886
8646.78 909
8647.66 891
8648.54 908
8649.42 960
8650.29 838
8651.17 835
8652.05 943
8652.93 980
8653.81 945
8654.68 961
8655.56 910
8656.44 1008
8657.32 1009
8658.20 977
8659.08 983
8659.95 1002
8660.83 1034
8661.71 1015
8662.59 1011
8663.47 998
8664.35 976
8665.23 965
8666.10 995
8666.98 1039
8667.86 993
8668.74 1038
8669.62 985
8670.50 1068
8671.38 1058
8672.26 1158
8673.14 1162
8674.02 1343
8674.90 1374
8675.77 1321
8676.65 1349
8677.53 1563
8678.41 1496
8679.29 1505
8680.17 1397
8681.05 1291
8681.93 1263
8682.81 1238
8683.69 1175
8684.57 1146
8685.45 1178
8686.33 1092
8687.21 1014
8688.09 1055
8688.97 1220
8689.85 1125
8690.73 1164
8691.61 1340
8692.49 1535
8693.37 1553
8694.25 1610
8695.13 1786
8696.01 1861
8696.89 1807
8697.77 1740
8698.65 1628
8699.53 1497
8700.41 1367
8701.29 1298
8702.17 1189
8703.05 1095
8703.94 1089
8704.82 1154
8705.70 1047
8706.58 995
8707.46 1063
8708.34 1086
8709.22 1062
8710.10 1005
8710.98 1024
8711.86 977
8712.75 1086
8713.63 997
8714.51 1080
8715.39 1081
8716.27 1128
8717.15 995
8718.03 969
8718.91 997
8719.80 1104
8720.68 1134
8721.56 1159
8722.44 1120
8723.32 1123
8724.20 1145
8725.09 1145
8725.97 1189
8726.85 1144
8727.73 1232
8728.61 1261
8729.50 1186
8730.38 1061
8731.26 1184
8732.14 1213
8733.02 1196
8733.91 1211
8734.79 1232
8735.67 1249
8736.55 1242
8737.44 1271
8738.32 1248
8739.20 1232
8740.08 1259
8740.97 1223
8741.85 1254
8742.73 1156
8743.61 1209
8744.50 1248
8745.38 1269
8746.26 1210
8747.15 1251
8748.03 1280
8748.91 1296
8749.79 1253
8750.68 1298
8751.56 1253
8752.44 1313
8753.33 1304
8754.21 1329
8755.09 1338
8755.98 1308
8756.86 1317
8757.74 1295
8758.63 1425
8759.51 1404
8760.39 1380
8761.28 1346
8762.16 1383
8763.05 1491
8763.93 1478
8764.81 1433
8765.70 1502
8766.58 1596
8767.46 1676
8768.35 1729
8769.23 1778
8770.12 1612
8771.00 1603
8771.89 1696
8772.77 1607
8773.65 1615
8774.54 1643
8775.42 1697
8776.31 1634
8777.19 1531
8778.08 1472
8778.96 1658
8779.84 1724
8780.73 2027
8781.61 2357
8782.50 2863
8783.38 3099
8784.27 3292
8785.15 3517
8786.04 3504
8786.92 3463
8787.81 3377
8788.69 3147
8789.58 2849
8790.46 2367
8791.35 2060
8792.23 1852
8793.12 1711
8794.00 1532
8794.89 1491
8795.77 1516
8796.66 1549
8797.55 1518
8798.43 1546
8799.32 1684
8800.20 1829
8801.09 1941
8801.97 1929
8802.86 1882
8803.74 1721
8804.63 1625
8805.52 1476
8806.40 1533
8807.29 1424
8808.17 1314
8809.06 1285
8809.95 1257
8810.83 1266
8811.72 1264
8812.60 1312
8813.49 1407
8814.38 1301
8815.26 1270
8816.15 1316
8817.04 1365
8817.92 1236
8818.81 1299
8819.70 1335
8820.58 1308
8821.47 1233
8822.36 1226
8823.24 1155
8824.13 1240
8825.02 1249
8825.90 1183
8826.79 1123
8827.68 1129
8828.56 1124
8829.45 1159
8830.34 1167
8831.23 1141
8832.11 1166
8833.00 1068
8833.89 1120
8834.77 1109
8835.66 1199
8836.55 1160
8837.44 1072
8838.32 1060
8839.21 1109
8840.10 1133
8840.99 1128
8841.88 1072
8842.76 1144
8843.65 1098
8844.54 1176
8845.43 1113
8846.31 1095
8847.20 1054
8848.09 1029
8848.98 1095
8849.87 1108
8850.75 1080
8851.64 1142
8852.53 1156
8853.42 1088
8854.31 1051
8855.20 1010
8856.08 1064
8856.97 1096
8857.86 1134
8858.75 1044
8859.64 980
8860.53 1116
8861.42 1102
8862.30 1086
8863.19 1063
8864.08 1038
8864.97 1077
8865.86 1006
8866.75 989
8867.64 966
8868.53 957
8869.42 909
8870.30 948
8871.19 960
8872.08 946
8872.97 866
8873.86 882
8874.75 916
8875.64 877
8876.53 826
8877.42 918
8878.31 843
8879.20 813
8880.09 785
8880.98 786
8881.87 850
8882.76 848
8883.65 799
8884.54 689
8885.43 709
8886.32 775
8887.21 804
8888.10 747
8888.99 786
8889.88 833
8890.77 695
8891.66 747
8892.55 803
8893.44 778
8894.33 765
8895.22 716
8896.11 758
8897.00 711
8897.89 681
8898.78 712
8899.67 720
8900.56 684
8901.45 687
8902.34 706
8903.23 677
8904.12 718
8905.02 705
8905.91 655
8906.80 702
8907.69 672
8908.58 701
8909.47 696
8910.36 682
8911.25 656
8912.14 655
8913.04 620
8913.93 623
8914.82 643
8915.71 627
8916.60 640
8917.49 588
8918.38 592
8919.28 601
8920.17 539
8921.06 610
8921.95 555
8922.84 576
8923.73 600
8924.63 592
8925.52 603
8926.41 615
8927.30 580
8928.19 658
8929.09 598
8929.98 636
8930.87 652
8931.76 633
8932.65 647
8933.55 703
8934.44 606
8935.33 663
8936.22 640
8937.12 632
8938.01 583
8938.90 578
8939.79 549
8940.69 561
8941.58 536
8942.47 521
8943.37 564
8944.26 558
8945.15 541
8946.04 550
8946.94 541
8947.83 528
8948.72 564
8949.62 527
8950.51 495
8951.40 552
8952.30 570
8953.19 514
8954.08 532
8954.98 590
8955.87 582
8956.76 570
8957.66 517
8958.55 495
8959.44 517
8960.34 521
8961.23 522
8962.12 557
8963.02 598
8963.91 563
8964.81 512
8965.70 499
8966.59 536
8967.49 530
8968.38 507
8969.28 500
8970.17 498
8971.06 539
8971.96 563
8972.85 537
8973.75 501
8974.64 515
8975.54 568
8976.43 507
8977.32 523
8978.22 515
8979.11 493
8980.01 515
8980.90 479
8981.80 464
8982.69 527
8983.59 525
8984.48 441
8985.38 443
8986.27 461
8987.17 461
8988.06 502
8988.96 471
8989.85 403
8990.75 459
8991.64 500
8992.54 497
8993.43 420
8994.33 485
8995.22 504
8996.12 451
8997.01 441
8997.91 460
8998.81 478
8999.70 502
9000.60 425
9001.49 421
9002.39 390
9003.28 375
9004.18 422
9005.08 464
9005.97 457
9006.87 431
9007.76 458
9008.66 432
9009.56 442
9010.45 473
9011.35 447
9012.24 427
9013.14 426
9014.04 423
9014.93 476
9015.83 519
9016.73 446
9017.62 442
9018.52 411
9019.42 431
9020.31 394
9021.21 442
9022.11 433
9023.00 464
9023.90 427
9024.80 411
9025.69 473
9026.59 380
9027.49 412
9028.38 469
9029.28 411
9030.18 439
9031.08 418
9031.97 461
9032.87 457
9033.77 372
9034.66 403
9035.56 405
9036.46 421
9037.36 401
9038.25 426
9039.15 410
9040.05 417
9040.95 461
9041.85 439
9042.74 404
9043.64 414
9044.54 421
9045.44 379
9046.33 420
9047.23 418
9048.13 437
9049.03 463
9049.93 465
9050.82 487
9051.72 411
9052.62 409
9053.52 393
9054.42 367
9055.32 408
9056.21 390
9057.11 393
9058.01 342
9058.91 379
9059.81 374
9060.71 377
9061.61 399
9062.50 420
9063.40 396
9064.30 408
9065.20 448
9066.10 441
9067.00 445
9067.90 420
9068.80 390
9069.70 420
9070.60 436
9071.49 437
9072.39 444
9073.29 402
9074.19 459
9075.09 426
9075.99 411
9076.89 403
9077.79 423
9078.69 421
9079.59 425
9080.49 450
9081.39 420
9082.29 443
9083.19 384
9084.09 350
9084.99 395
9085.89 377
9086.79 455
9087.69 376
9088.59 375
9089.49 398
9090.39 411
9091.29 356
9092.19 388
9093.09 474
9093.99 421
9094.89 410
9095.79 443
9096.69 459
9097.59 396
9098.49 359
9099.39 395
9100.29 383
9101.19 354
9102.09 356
9102.99 410
9103.90 381
9104.80 405
9105.70 415
9106.60 348
9107.50 348
9108.40 352
9109.30 396
9110.20 355
9111.10 369
9112.00 416
9112.91 369
9113.81 392
9114.71 383
9115.61 382
9116.51 402
9117.41 390
9118.31 384
9119.22 354
9120.12 361
9121.02 401
9121.92 424
9122.82 422
9123.72 422
9124.63 419
9125.53 439
9126.43 433
9127.33 420
9128.23 412
9129.14 400
9130.04 400
9130.94 392
9131.84 358
9132.74 320
9133.65 332
9134.55 346
9135.45 397
9136.35 336
9137.26 394
9138.16 399
9139.06 352
9139.96 424
9140.87 441
9141.77 351
9142.67 347
9143.57 378
9144.48 397
9145.38 435
9146.28 440
9147.19 334
9148.09 317
9148.99 339
9149.90 339
9150.80 391
9151.70 416
9152.60 399
9153.51 351
9154.41 392
9155.31 390
9156.22 415
9157.12 323
9158.02 345
9158.93 412
9159.83 380
9160.74 387
9161.64 393
9162.54 329
9163.45 379
9164.35 364
9165.25 346
9166.16 327
9167.06 389
9167.97 366
9168.87 373
9169.77 382
9170.68 369
9171.58 414
9172.49 359
9173.39 380
9174.30 384
9175.20 370
9176.10 374
9177.01 368
9177.91 326
9178.82 353
9179.72 358
9180.63 365
9181.53 426
9182.44 414
9183.34 380
9184.25 383
9185.15 417
9186.05 397
9186.96 413
9187.86 397
9188.77 385
9189.67 375
9190.58 336
9191.48 358
9192.39 386
9193.30 403
9194.20 358
9195.11 344
9196.01 364
9196.92 419
9197.82 395
9198.73 373
9199.63 361
9200.54 400
9201.44 392
9202.35 386
9203.26 381
9204.16 378
9205.07 381
9205.97 405
9206.88 335
9207.78 345
9208.69 340
9209.60 341
9210.50 355
9211.41 382
9212.32 369
9213.22 349
9214.13 376
9215.03 406
9215.94 351
9216.85 318
9217.75 369
9218.66 396
9219.57 363
9220.47 371
9221.38 382
9222.29 400
9223.19 370
9224.10 357
9225.01 360
9225.91 369
9226.82 359
9227.73 341
9228.63 353
9229.54 338
9230.45 373
9231.36 406
9232.26 335
9233.17 345
9234.08 368
9234.98 324
9235.89 348
9236.80 340
9237.71 383
9238.61 386
9239.52 339
9240.43 363
9241.34 396
9242.24 375
9243.15 398
9244.06 377
9244.97 391
9245.87 403
9246.78 382
9247.69 389
9248.60 332
9249.51 360
9250.41 391
9251.32 334
9252.23 364
9253.14 420
9254.05 358
9254.96 330
9255.86 344
9256.77 361
9257.68 333
9258.59 336
9259.50 355
9260.41 331
9261.31 368
9262.22 386
9263.13 358
9264.04 381
9264.95 405
9265.86 386
9266.77 342
9267.68 341
9268.58 394
9269.49 384
9270.40 376
9271.31 333
9272.22 394
9273.13 356
9274.04 409
9274.95 404
9275.86 380
9276.77 388
9277.68 348
9278.59 377
9279.50 372
9280.40 376
9281.31 394
9282.22 343
9283.13 379
9284.04 434
9284.95 408
9285.86 400
9286.77 400
9287.68 402
9288.59 406
9289.50 329
9290.41 341
9291.32 388
9292.23 425
9293.14 413
9294.05 354
9294.96 371
9295.87 379
9296.78 447
9297.69 493
9298.60 485
9299.52 394
9300.43 389
9301.34 353
9302.25 396
9303.16 448
9304.07 394
9304.98 362
9305.89 401
9306.80 385
9307.71 335
9308.62 351
9309.53 402
9310.44 355
9311.36 350
9312.27 377
9313.18 388
9314.09 342
9315.00 384
9315.91 469
9316.82 422
9317.73 400
9318.64 412
9319.56 422
9320.47 404
9321.38 374
9322.29 334
9323.20 347
9324.11 380
9325.03 404
9325.94 403
9326.85 399
9327.76 385
9328.67 378
9329.59 341
9330.50 325
9331.41 335
9332.32 346
9333.23 361
9334.15 382
9335.06 346
9335.97 372
9336.88 445
9337.79 433
9338.71 439
9339.62 397
9340.53 358
9341.44 367
9342.36 342
9343.27 360
9344.18 403
9345.09 346
9346.01 347
9346.92 379
9347.83 340
9348.75 318
9349.66 347
9350.57 338
9351.48 415
9352.40 406
9353.31 384
9354.22 338
9355.14 358
9356.05 356
9356.96 388
9357.88 361
9358.79 380
9359.70 368
9360.62 397
9361.53 381
9362.44 369
9363.36 386
9364.27 413
9365.19 351
9366.10 360
9367.01 371
9367.93 363
9368.84 381
9369.75 449
9370.67 406
9371.58 371
9372.50 381
9373.41 406
9374.32 417
9375.24 417
9376.15 358
9377.07 297
9377.98 370
9378.90 398
9379.81 368
9380.72 435
9381.64 407
9382.55 392
9383.47 387
9384.38 399
9385.30 418
9386.21 459
9387.13 426
9388.04 360
9388.96 404
9389.87 368
9390.79 423
9391.70 472
9392.62 392
9393.53 407
9394.45 450
9395.36 386
9396.28 391
9397.19 432
9398.11 445
9399.02 411
9399.94 442
9400.85 455
9401.77 413
9402.68 467
9403.60 444
9404.52 463
9405.43 481
9406.35 490
9407.26 445
9408.18 446
9409.09 387
9410.01 384
9410.93 388
9411.84 461
9412.76 395
9413.67 385
9414.59 390
9415.51 393
9416.42 410
9417.34 412
9418.26 359
9419.17 397
9420.09 474
9421.00 395
9421.92 389
9422.84 397
9423.75 427
9424.67 435
9425.59 450
9426.50 426
9427.42 412
9428.34 365
9429.25 359
9430.17 395
9431.09 366
9432.00 386
9432.92 416
9433.84 427
9434.76 395
9435.67 356
9436.59 373
9437.51 397
9438.42 456
9439.34 440
9440.26 468
9441.18 478
9442.09 375
9443.01 398
9443.93 398
9444.85 483
9445.76 394
9446.68 450
9447.60 468
9448.52 410
9449.43 464
9450.35 436
9451.27 412
9452.19 471
9453.11 528
9454.02 544
9454.94 479
9455.86 561
9456.78 531
9457.70 521
9458.62 521
9459.53 506
9460.45 506
9461.37 506
9462.29 455
9463.21 421
9464.13 437
9465.04 428
9465.96 430
9466.88 396
9467.80 406
9468.72 402
9469.64 353
9470.56 425
9471.48 416
9472.39 415
9473.31 397
9474.23 426
9475.15 375
9476.07 374
9476.99 377
9477.91 426
9478.83 406
9479.75 390
9480.67 425
9481.59 455
9482.51 410
9483.42 391
9484.34 424
9485.26 434
9486.18 442
9487.10 482
9488.02 440
9488.94 469
9489.86 420
9490.78 406
9491.70 441
9492.62 403
9493.54 435
9494.46 478
9495.38 396
9496.30 396
9497.22 407
9498.14 407
9499.06 353
9499.98 396
9500.90 363
9501.82 384
9502.74 362
9503.66 374
9504.58 352
9505.50 412
9506.43 379
9507.35 386
9508.27 405
9509.19 374
9510.11 399
9511.03 449
9511.95 429
9512.87 383
9513.79 424
9514.71 510
9515.63 432
9516.55 328
9517.48 389
9518.40 410
9519.32 460
9520.24 400
9521.16 388
9522.08 367
9523.00 394
9523.92 425
9524.85 394
9525.77 415
9526.69 397
9527.61 450
9528.53 401
9529.45 354
9530.38 347
9531.30 371
9532.22 441
9533.14 443
9534.06 438
9534.98 472
9535.91 482
9536.83 478
9537.75 491
9538.67 469
9539.60 453
9540.52 413
9541.44 433
9542.36 398
9543.28 381
9544.21 373
9545.13 366
9546.05 404
9546.97 409
9547.90 357
9548.82 406
9549.74 386
9550.66 393
9551.59 384
9552.51 426
9553.43 410
9554.36 345
9555.28 386
9556.20 400
9557.13 411
9558.05 432
9558.97 418
9559.89 400
9560.82 391
9561.74 391
9562.66 424
9563.59 410
9564.51 421
9565.43 384
9566.36 438
9567.28 385
9568.20 395
9569.13 361
9570.05 365
9570.98 353
9571.90 333
9572.82 337
9573.75 406
9574.67 405
9575.60 379
9576.52 424
9577.44 400
9578.37 372
9579.29 390
9580.22 404
9581.14 425
9582.06 387
9582.99 440
9583.91 471
9584.84 438
9585.76 409
9586.69 335
9587.61 369
9588.53 431
9589.46 450
9590.38 427
9591.31 402
9592.23 449
9593.16 404
9594.08 444
9595.01 436
9595.93 466
9596.86 472
9597.78 459
9598.71 437
9599.63 422
9600.56 394
9601.48 471
9602.41 450
9603.33 394
9604.26 441
9605.18 452
9606.11 438
9607.03 454
9607.96 414
9608.89 403
9609.81 411
9610.74 446
9611.66 459
9612.59 421
9613.51 407
9614.44 449
9615.37 456
9616.29 465
9617.22 486
9618.14 450
9619.07 443
9620.00 466
9620.92 459
9621.85 458
9622.77 460
9623.70 497
9624.63 412
9625.55 451
9626.48 459
9627.41 478
9628.33 462
9629.26 448
9630.19 432
9631.11 423
9632.04 461
9632.97 493
9633.89 453
9634.82 506
9635.75 464
9636.67 489
9637.60 468
9638.53 503
9639.45 505
9640.38 539
9641.31 521
9642.23 483
9643.16 473
9644.09 461
9645.02 465
9645.94 449
9646.87 471
9647.80 538
9648.73 502
9649.65 511
9650.58 506
9651.51 507
9652.44 555
9653.36 573
9654.29 490
9655.22 541
9656.15 643
9657.08 564
9658.00 521
9658.93 508
9659.86 526
9660.79 521
9661.72 514
9662.64 539
9663.57 496
9664.50 530
9665.43 520
9666.36 508
9667.28 516
9668.21 556
9669.14 576
9670.07 563
9671.00 554
9671.93 533
9672.86 521
9673.78 473
9674.71 498
9675.64 519
9676.57 570
9677.50 537
9678.43 566
9679.36 530
9680.29 550
9681.21 583
9682.14 561
9683.07 536
9684.00 540
9684.93 551
9685.86 577
9686.79 566
9687.72 570
9688.65 503
9689.58 488
9690.51 599
9691.44 564
9692.37 584
9693.30 540
9694.23 557
9695.16 593
9696.09 629
9697.02 592
9697.94 568
9698.87 597
9699.80 625
9700.73 584
9701.66 592
9702.59 638
9703.52 636
9704.45 718
9705.39 600
9706.32 576
9707.25 601
9708.18 570
9709.11 634
9710.04 607
9710.97 580
9711.90 650
9712.83 570
9713.76 597
9714.69 602
9715.62 605
9716.55 593
9717.48 619
9718.41 623
9719.34 640
9720.27 582
9721.21 619
9722.14 594
9723.07 546
9724.00 572
9724.93 507
9725.86 547
9726.79 543
9727.72 529
9728.65 524
9729.59 546
9730.52 531
9731.45 556
9732.38 608
9733.31 607
9734.24 538
9735.17 522
9736.11 546
9737.04 565
9737.97 567
9738.90 553
9739.83 529
9740.77 506
9741.70 551
9742.63 519
9743.56 450
9744.49 446
9745.43 463
9746.36 454
9747.29 446
9748.22 536
9749.15 503
9750.09 464
9751.02 430
9751.95 472
9752.88 469
9753.82 470
9754.75 445
9755.68 421
9756.61 410
9757.55 474
9758.48 473
9759.41 475
9760.35 450
9761.28 463
9762.21 465
9763.14 497
9764.08 509
9765.01 481
9765.94 445
9766.88 420
9767.81 433
9768.74 471
9769.68 487
9770.61 473
9771.54 449
9772.48 491
9773.41 480
9774.34 468
9775.28 446
9776.21 426
9777.14 424
9778.08 414
9779.01 433
9779.94 450
9780.88 478
9781.81 493
9782.75 462
9783.68 417
9784.61 450
9785.55 437
9786.48 435
9787.42 427
9788.35 476
9789.28 435
9790.22 452
9791.15 432
9792.09 436
9793.02 482
9793.96 447
9794.89 427
9795.83 427
9796.76 415
9797.69 445
9798.63 397
9799.56 408
9800.50 374
9801.43 376
9802.37 431
9803.30 405
9804.24 373
9805.17 380
9806.11 415
9807.04 397
9807.98 387
9808.91 358
9809.85 410
9810.78 391
9811.72 407
9812.65 386
9813.59 387
9814.53 368
9815.46 384
9816.40 372
9817.33 320
9818.27 387
9819.20 388
9820.14 370
9821.07 415
9822.01 393
9822.95 368
9823.88 360
9824.82 351
9825.75 359
9826.69 371
9827.63 387
9828.56 353
9829.50 367
9830.43 401
9831.37 361
9832.31 374
9833.24 328
9834.18 352
9835.12 351
9836.05 388
9836.99 410
9837.93 400
9838.86 349
9839.80 361
9840.73 359
9841.67 348
9842.61 327
9843.55 326
9844.48 386
9845.42 379
9846.36 383
9847.29 371
9848.23 332
9849.17 325
9850.10 371
9851.04 383
9851.98 359
9852.92 321
9853.85 327
9854.79 346
9855.73 347
9856.67 394
9857.60 368
9858.54 359
9859.48 338
9860.42 360
9861.35 342
9862.29 325
9863.23 339
9864.17 349
9865.10 331
9866.04 346
9866.98 345
9867.92 335
9868.86 338
9869.79 322
9870.73 302
9871.67 331
9872.61 329
9873.55 284
9874.48 313
9875.42 311
9876.36 318
9877.30 331
9878.24 308
9879.18 339
9880.12 322
9881.05 323
9881.99 379
9882.93 345
9883.87 339
9884.81 341
9885.75 343
9886.69 357
9887.63 300
9888.56 319
9889.50 345
9890.44 379
9891.38 316
9892.32 361
9893.26 328
9894.20 337
9895.14 412
9896.08 382
9897.02 298
9897.96 335
9898.90 319
9899.84 352
9900.77 339
9901.71 360
9902.65 352
9903.59 365
9904.53 310
9905.47 327
9906.41 327
9907.35 342
9908.29 352
9909.23 316
9910.17 358
9911.11 336
9912.05 358
9912.99 339
9913.93 361
9914.87 327
9915.81 359
9916.75 333
9917.69 334
9918.63 322
9919.57 339
9920.52 366
9921.46 358
9922.40 386
9923.34 364
9924.28 371
9925.22 379
9926.16 393
9927.10 420
9928.04 412
9928.98 436
9929.92 466
9930.86 531
9931.80 541
9932.75 478
9933.69 397
9934.63 444
9935.57 413
9936.51 374
9937.45 357
9938.39 396
9939.33 362
9940.28 357
9941.22 328
9942.16 344
9943.10 341
9944.04 372
9944.98 350
9945.92 322
9946.87 366
9947.81 347
9948.75 339
9949.69 305
9950.63 311
9951.58 320
9952.52 325
9953.46 335
9954.40 336
9955.34 314
9956.29 320
9957.23 311
9958.17 281
9959.11 332
9960.06 341
9961.00 285
9961.94 360
9962.88 327
9963.83 281
9964.77 300
9965.71 300
9966.65 325
9967.60 325
9968.54 317
9969.48 335
9970.42 312
9971.37 318
9972.31 337
9973.25 335
9974.20 335
9975.14 303
9976.08 277
9977.03 279
9977.97 313
9978.91 303
9979.86 271
9980.80 285
9981.74 333
9982.69 291
9983.63 305
9984.57 300
9985.52 288
9986.46 275
9987.40 313
9988.35 279
9989.29 288
9990.23 308
9991.18 323
9992.12 276
9993.07 321
9994.01 260
9994.95 286
9995.90 313
9996.84 310
9997.79 323
9998.73 327
9999.67 283
10000.62 315
10001.56 271
10002.51 295
10003.45 292
10004.40 298
10005.34 262
10006.29 295
10007.23 316
10008.17 315
10009.12 313
10010.06 298
10011.01 305
10011.95 347
10012.90 318
10013.84 332
10014.79 314
10015.73 325
10016.68 306
10017.62 276
10018.57 329
10019.51 286
10020.46 267
10021.40 281
10022.35 294
10023.29 304
10024.24 309
10025.19 295
10026.13 319
10027.08 313
10028.02 313
10028.97 353
10029.91 311
10030.86 290
10031.80 288
10032.75 305
10033.70 351
10034.64 323
10035.59 297
10036.53 273
10037.48 279
10038.43 304
10039.37 299
10040.32 270
10041.26 278
10042.21 293
10043.16 305
10044.10 259
10045.05 243
10046.00 287
10046.94 296
10047.89 263
10048.84 282
10049.78 284
10050.73 281
10051.68 279
10052.62 264
10053.57 291
10054.52 279
10055.46 308
10056.41 279
10057.36 267
10058.30 276
10059.25 320
10060.20 288
10061.15 345
10062.09 293
10063.04 266
10063.99 270
10064.93 261
10065.88 267
10066.83 275
10067.78 293
10068.72 282
10069.67 280
10070.62 272
10071.57 266
10072.51 264
10073.46 283
10074.41 280
10075.36 314
10076.31 345
10077.25 302
10078.20 304
10079.15 316
10080.10 303
10081.05 318
10081.99 304
10082.94 274
10083.89 270
10084.84 269
10085.79 256
10086.74 259
10087.68 264
10088.63 264
10089.58 241
10090.53 253
10091.48 323
10092.43 274
10093.37 245
10094.32 258
10095.27 248
10096.22 253
10097.17 274
10098.12 311
10099.07 286
10100.02 237
10100.97 251
10101.91 275
10102.86 243
10103.81 284
10104.76 260
10105.71 279
10106.66 285
10107.61 275
10108.56 275
10109.51 296
10110.46 333
10111.41 256
10112.36 261
10113.31 311
10114.26 330
10115.21 283
10116.16 256
10117.11 262
10118.06 307
10119.01 255
10119.96 280
10120.91 309
10121.86 301
10122.81 260
10123.76 266
10124.71 309
10125.66 290
10126.61 260
10127.56 225
10128.51 265
10129.46 278
10130.41 302
10131.36 272
10132.31 288
10133.26 244
10134.21 290
10135.16 291
10136.11 260
10137.06 278
10138.01 274
10138.96 281
10139.91 265
10140.86 301
10141.82 334
10142.77 288
10143.72 311
10144.67 327
10145.62 296
10146.57 297
10147.52 347
10148.47 277
10149.42 250
10150.38 313
10151.33 255
10152.28 275
10153.23 284
10154.18 293
10155.13 292
10156.09 294
10157.04 268
10157.99 271
10158.94 298
10159.89 316
10160.84 315
10161.80 332
10162.75 300
10163.70 280
10164.65 302
10165.60 337
10166.56 319
10167.51 278
10168.46 334
10169.41 306
10170.36 345
10171.32 302
10172.27 304
10173.22 288
10174.17 276
10175.13 325
10176.08 264
10177.03 293
10177.98 297
10178.94 296
10179.89 295
10180.84 313
10181.80 304
10182.75 262
10183.70 319
10184.65 287
10185.61 262
10186.56 274
10187.51 321
10188.47 334
10189.42 302
10190.37 291
10191.33 335
10192.28 342
10193.23 357
10194.19 361
10195.14 312
10196.09 361
10197.05 362
10198.00 371
10198.95 319
10199.91 321
10200.86 322
10201.82 376
10202.77 367
10203.72 328
10204.68 328
10205.63 318
10206.58 340
10207.54 333
10208.49 365
10209.45 344
10210.40 349
10211.36 393
10212.31 364
10213.26 329
10214.22 340
10215.17 350
10216.13 345
10217.08 361
10218.04 341
10218.99 327
10219.94 319
10220.90 347
10221.85 353
10222.81 295
10223.76 276
10224.72 294
10225.67 336
10226.63 292
10227.58 293
10228.54 321
10229.49 332
10230.45 337
10231.40 297
10232.36 302
10233.31 270
10234.27 294
10235.22 330
10236.18 319
10237.14 323
10238.09 316
10239.05 345
10240.00 330
10240.96 346
10241.91 366
10242.87 381
10243.82 338
10244.78 315
10245.74 304
10246.69 272
10247.65 271
10248.60 296
10249.56 267
10250.52 260
10251.47 267
10252.43 274
10253.38 294
10254.34 285
10255.30 305
10256.25 312
10257.21 287
10258.17 279
10259.12 300
10260.08 284
10261.04 307
10261.99 290
10262.95 272
10263.91 262
10264.86 233
10265.82 262
10266.78 317
10267.73 257
10268.69 256
10269.65 239
10270.60 268
10271.56 271
10272.52 272
10273.47 261
10274.43 262
10275.39 284
10276.35 324
10277.30 326
10278.26 330
10279.22 278
10280.18 253
10281.13 260
10282.09 274
10283.05 258
10284.01 273
10284.96 252
10285.92 246
10286.88 267
10287.84 247
10288.79 274
10289.75 243
10290.71 246
10291.67 295
10292.63 269
10293.58 228
10294.54 232
10295.50 257
10296.46 258
10297.42 248
10298.38 291
10299.33 293
10300.29 256
10301.25 258
10302.21 287
10303.17 282
10304.13 244
10305.08 253
10306.04 273
10307.00 251
10307.96 293
10308.92 306
10309.88 279
10310.84 238
10311.80 247
10312.75 297
10313.71 234
10314.67 245
10315.63 255
10316.59 254
10317.55 247
10318.51 278
10319.47 295
10320.43 323
10321.39 298
10322.35 229
10323.31 229
10324.27 240
10325.23 290
10326.18 302
10327.14 273
10328.10 299
10329.06 262
10330.02 256
10330.98 259
10331.94 239
10332.90 242
10333.86 245
10334.82 251
10335.78 280
10336.74 224
10337.70 245
10338.66 251
10339.62 249
10340.58 246
10341.54 242
10342.50 240
10343.46 229
10344.43 236
10345.39 251
10346.35 279
10347.31 296
10348.27 227
10349.23 358
10350.19 314
10351.15 243
10352.11 254
10353.07 277
10354.03 235
10354.99 280
10355.95 224
10356.91 244
10357.88 295
10358.84 268
10359.80 232
10360.76 260
10361.72 295
10362.68 258
10363.64 263
10364.60 266
10365.57 341
10366.53 239
10367.49 240
10368.45 215
10369.41 243
10370.37 255
10371.34 262
10372.30 264
10373.26 272
10374.22 270
10375.18 227
10376.14 222
10377.11 256
10378.07 234
10379.03 266
10379.99 248
10380.95 296
10381.92 303
10382.88 216
10383.84 226
10384.80 261
10385.77 233
10386.73 233
10387.69 266
10388.65 286
10389.62 250
10390.58 231
10391.54 293
10392.50 292
10393.47 263
10394.43 229
10395.39 284
10396.35 251
10397.32 242
10398.28 291
10399.24 239
10400.21 266
10401.17 259
10402.13 266
10403.10 249
10404.06 287
10405.02 273
10405.99 291
10406.95 223
10407.91 227
10408.88 302
10409.84 268
10410.80 245
10411.77 276
10412.73 262
10413.69 274
10414.66 308
10415.62 267
10416.58 261
10417.55 279
10418.51 259
10419.48 292
10420.44 276
10421.40 289
10422.37 290
10423.33 282
10424.30 295
10425.26 322
10426.23 283
10427.19 270
10428.15 256
10429.12 258
10430.08 301
10431.05 256
10432.01 236
10432.98 274
10433.94 237
10434.91 261
10435.87 256
10436.83 308
10437.80 274
10438.76 248
10439.73 248
10440.69 226
10441.66 201
10442.62 234
10443.59 239
10444.55 232
10445.52 266
10446.48 251
10447.45 221
10448.41 224
10449.38 262
10450.35 291
10451.31 267
10452.28 249
10453.24 246
10454.21 261
10455.17 315
10456.14 259
10457.10 267
10458.07 263
10459.04 258
10460.00 260
10460.97 239
10461.93 245
10462.90 217
10463.87 240
10464.83 234
10465.80 252
10466.76 223
10467.73 226
10468.70 247
10469.66 236
10470.63 248
10471.59 244
10472.56 252
10473.53 251
10474.49 274
10475.46 259
10476.43 254
10477.39 256
10478.36 271
10479.33 248
10480.29 241
10481.26 227
10482.23 208
10483.19 274
10484.16 255
10485.13 241
10486.09 260
10487.06 272
10488.03 281
10489.00 260
10489.96 240
10490.93 262
10491.90 307
10492.87 254
10493.83 218
10494.80 250
10495.77 222
10496.73 245
10497.70 217
10498.67 287
10499.64 275
10500.61 233
10501.57 247
10502.54 231
10503.51 239
10504.48 264
10505.44 297
10506.41 281
10507.38 318
10508.35 317
10509.32 249
10510.28 252
10511.25 244
10512.22 304
10513.19 250
10514.16 256
10515.13 279
10516.09 256
10517.06 249
10518.03 273
10519.00 246
10519.97 272
10520.94 271
10521.91 273
10522.87 219
10523.84 283
10524.81 277
10525.78 281
10526.75 267
10527.72 256
10528.69 275
10529.66 228
10530.63 229
10531.59 265
10532.56 219
10533.53 256
10534.50 300
10535.47 282
10536.44 268
10537.41 256
10538.38 287
10539.35 257
10540.32 216
10541.29 207
10542.26 259
10543.23 235
10544.20 247
10545.17 286
10546.14 232
10547.11 281
10548.08 272
10549.05 260
10550.02 268
10550.99 244
10551.96 252
10552.93 251
10553.90 227
10554.87 261
10555.84 247
10556.81 251
10557.78 264
10558.75 251
10559.72 245
10560.69 259
10561.66 316
10562.63 314
10563.60 297
10564.57 335
10565.54 331
10566.51 323
10567.48 258
10568.45 281
10569.42 278
10570.40 302
10571.37 286
10572.34 257
10573.31 270
10574.28 298
10575.25 311
10576.22 292
10577.19 332
10578.16 259
10579.14 265
10580.11 235
10581.08 247
10582.05 232
10583.02 256
10583.99 240
10584.96 238
10585.94 270
10586.91 249
10587.88 295
10588.85 257
10589.82 256
10590.79 259
10591.77 255
10592.74 262
10593.71 240
10594.68 265
10595.65 277
10596.63 284
10597.60 268
10598.57 260
10599.54 242
10600.52 236
10601.49 262
10602.46 297
10603.43 309
10604.41 255
10605.38 242
10606.35 202
10607.32 241
10608.30 266
10609.27 213
10610.24 274
10611.21 210
10612.19 212
10613.16 257
10614.13 245
10615.11 235
10616.08 252
10617.05 230
10618.02 268
10619.00 275
10619.97 212
10620.94 231
10621.92 236
10622.89 230
10623.86 274
10624.84 273
10625.81 241
10626.78 254
10627.76 289
10628.73 292
10629.71 277
10630.68 273
10631.65 285
10632.63 267
10633.60 285
10634.57 257
10635.55 263
10636.52 265
10637.50 288
10638.47 252
10639.44 281
10640.42 346
10641.39 303
10642.37 267
10643.34 286
10644.31 281
10645.29 288
10646.26 273
10647.24 272
10648.21 329
10649.19 273
10650.16 276
10651.14 270
10652.11 289
10653.09 290
10654.06 282
10655.04 285
10656.01 251
10656.98 233
10657.96 259
10658.93 260
10659.91 242
10660.88 296
10661.86 227
10662.84 237
10663.81 253
10664.79 240
10665.76 260
10666.74 297
10667.71 299
10668.69 249
10669.66 273
10670.64 268
10671.61 238
10672.59 268
10673.56 243
10674.54 263
10675.52 248
10676.49 253
10677.47 268
10678.44 265
10679.42 232
10680.40 279
10681.37 293
10682.35 242
10683.32 254
10684.30 263
10685.28 307
10686.25 257
10687.23 245
10688.20 254
10689.18 270
10690.16 265
10691.13 271
10692.11 238
10693.09 230
10694.06 238
10695.04 236
10696.02 242
10696.99 213
10697.97 245
10698.95 226
10699.92 283
10700.90 245
10701.88 245
10702.85 219
10703.83 254
10704.81 305
10705.79 275
10706.76 230
10707.74 237
10708.72 237
10709.70 219
10710.67 237
10711.65 222
10712.63 226
10713.60 245
10714.58 239
10715.56 222
10716.54 228
10717.52 263
10718.49 275
10719.47 294
10720.45 259
10721.43 266
10722.40 265
10723.38 290
10724.36 220
10725.34 226
10726.32 235
10727.29 234
10728.27 247
10729.25 237
10730.23 229
10731.21 270
10732.19 284
10733.16 224
10734.14 251
10735.12 259
10736.10 248
10737.08 242
10738.06 212
10739.03 229
10740.01 242
10740.99 248
10741.97 243
10742.95 265
10743.93 244
10744.91 271
10745.89 271
10746.87 248
10747.84 257
10748.82 265
10749.80 249
10750.78 245
10751.76 265
10752.74 282
10753.72 259
10754.70 250
10755.68 239
10756.66 248
10757.64 232
10758.62 255
10759.60 291
10760.58 247
10761.56 211
10762.54 261
10763.52 327
10764.50 238
10765.48 233
10766.45 245
10767.43 259
10768.41 260
10769.39 290
10770.38 267
10771.36 254
10772.34 267
10773.32 273
10774.30 266
10775.28 239
10776.26 237
10777.24 261
10778.22 299
10779.20 260
10780.18 257
10781.16 232
10782.14 250
10783.12 247
10784.10 279
10785.08 264
10786.06 240
10787.04 247
10788.02 274
10789.00 262
10789.99 266
10790.97 249
10791.95 247
10792.93 232
10793.91 269
10794.89 260
10795.87 225
10796.85 223
10797.84 233
10798.82 286
10799.80 294
10800.78 258
10801.76 220
10802.74 262
10803.72 264
10804.71 227
10805.69 245
10806.67 277
10807.65 265
10808.63 241
10809.61 255
10810.60 237
10811.58 233
10812.56 274
10813.54 265
10814.52 241
10815.51 299
10816.49 287
10817.47 294
10818.45 259
10819.44 227
10820.42 243
10821.40 255
10822.38 268
10823.37 264
10824.35 237
10825.33 263
10826.31 279
10827.30 271
10828.28 265
10829.26 325
10830.24 249
10831.23 262
10832.21 276
10833.19 259
10834.18 233
10835.16 240
10836.14 306
10837.13 257
10838.11 235
10839.09 258
10840.07 286
10841.06 248
10842.04 221
10843.02 249
10844.01 287
10844.99 265
10845.98 313
10846.96 273
10847.94 209
10848.93 302
10849.91 266
10850.89 233
10851.88 267
10852.86 308
10853.84 296
10854.83 287
10855.81 288
10856.80 238
10857.78 250
10858.77 275
10859.75 248
10860.73 272
10861.72 266
10862.70 316
10863.69 289
10864.67 244
10865.66 277
10866.64 262
10867.62 319
10868.61 300
10869.59 295
10870.58 278
10871.56 275
10872.55 266
10873.53 303
10874.52 260
10875.50 279
10876.49 285
10877.47 287
10878.46 283
10879.44 263
10880.43 282
10881.41 295
10882.40 287
10883.38 281
10884.37 297
10885.35 280
10886.34 288
10887.32 281
10888.31 269
10889.29 330
10890.28 310
10891.27 298
10892.25 284
10893.24 297
10894.22 314
10895.21 313
10896.19 298
10897.18 299
10898.17 327
10899.15 317
10900.14 300
10901.12 289
10902.11 282
10903.10 312
10904.08 328
10905.07 293
10906.05 273
10907.04 323
10908.03 389
10909.01 327
10910.00 343
10910.99 302
10911.97 313
10912.96 319
10913.95 314
10914.93 303
10915.92 336
10916.91 322
10917.89 360
10918.88 323
10919.87 276
10920.85 362
10921.84 366
10922.83 342
10923.81 355
10924.80 325
10925.79 344
10926.78 327
10927.76 327
10928.75 336
10929.74 336
10930.73 349
10931.71 318
10932.70 307
10933.69 341
10934.68 307
10935.66 275
10936.65 324
10937.64 317
10938.63 325
10939.61 338
10940.60 299
10941.59 335
10942.58 389
10943.57 347
10944.55 381
10945.54 393
10946.53 383
10947.52 345
10948.51 360
10949.49 391
10950.48 411
10951.47 410
10952.46 412
10953.45 387
10954.44 398
10955.42 369
10956.41 391
10957.40 370
10958.39 408
10959.38 435
10960.37 431
10961.36 384
10962.34 402
10963.33 381
10964.32 392
10965.31 447
10966.30 428
10967.29 410
10968.28 411
10969.27 413
10970.26 418
10971.25 414
10972.24 438
10973.22 451
10974.21 428
10975.20 440
10976.19 418
10977.18 419
10978.17 393
10979.16 389
10980.15 390
10981.14 412
10982.13 381
10983.12 439
10984.11 379
10985.10 385
10986.09 387
10987.08 400
10988.07 436
10989.06 391
10990.05 439
10991.04 426
10992.03 412
10993.02 414
10994.01 432
10995.00 407
10995.99 459
10996.98 450
10997.97 439
10998.96 424
10999.95 433
11000.94 457
11001.93 508
11002.92 561
11003.92 553
11004.91 575
11005.90 533
11006.89 493
11007.88 515
11008.87 475
11009.86 483
11010.85 449
11011.84 456
11012.83 445
11013.82 392
11014.82 448
11015.81 436
11016.80 390
11017.79 371
11018.78 368
11019.77 362
11020.76 360
11021.76 386
11022.75 337
11023.74 346
11024.73 365
11025.72 350
11026.71 335
11027.70 294
11028.70 368
11029.69 374
11030.68 337
11031.67 340
11032.66 371
11033.66 376
11034.65 319
11035.64 309
11036.63 350
11037.62 339
11038.62 319
11039.61 346
11040.60 338
11041.59 367
11042.59 380
11043.58 339
11044.57 344
11045.56 340
11046.56 345
11047.55 350
11048.54 309
11049.53 324
11050.53 320
11051.52 296
11052.51 324
11053.51 353
11054.50 330
11055.49 301
11056.49 323
11057.48 342
11058.47 364
11059.46 318
11060.46 345
11061.45 305
11062.44 291
11063.44 326
11064.43 324
11065.42 323
11066.42 351
11067.41 315
11068.41 360
11069.40 331
11070.39 317
11071.39 357
11072.38 340
11073.37 303
11074.37 319
11075.36 348
11076.36 313
11077.35 288
11078.34 353
11079.34 343
11080.33 338
11081.33 321
11082.32 315
11083.31 344
11084.31 350
11085.30 325
11086.30 320
11087.29 352
11088.29 341
11089.28 354
11090.28 326
11091.27 314
11092.27 298
11093.26 298
11094.25 314
11095.25 319
11096.24 319
11097.24 341
11098.23 310
11099.23 333
11100.22 318
11101.22 322
11102.21 350
11103.21 328
11104.20 310
11105.20 335
11106.20 309
11107.19 305
11108.19 326
11109.18 288
11110.18 287
11111.17 324
11112.17 326
11113.16 329
11114.16 304
11115.15 343
11116.15 300
11117.15 295
11118.14 336
11119.14 284
11120.13 256
11121.13 266
11122.13 323
11123.12 311
11124.12 296
11125.11 301
11126.11 313
11127.11 322
11128.10 304
11129.10 284
11130.10 313
11131.09 348
11132.09 270
11133.09 300
11134.08 321
11135.08 340
11136.07 355
11137.07 341
11138.07 332
11139.07 285
11140.06 273
11141.06 295
11142.06 320
11143.05 287
11144.05 267
11145.05 330
11146.04 283
11147.04 294
11148.04 352
11149.04 331
11150.03 299
11151.03 305
11152.03 335
11153.02 292
11154.02 305
11155.02 341
11156.02 334
11157.01 282
11158.01 304
11159.01 301
11160.01 325
11161.01 341
11162.00 285
11163.00 267
11164.00 266
11165.00 260
11165.99 262
11166.99 282
11167.99 298
11168.99 310
11169.99 308
11170.99 312
11171.98 326
11172.98 300
11173.98 273
11174.98 303
11175.98 340
11176.98 335
11177.97 313
11178.97 314
11179.97 305
11180.97 314
11181.97 312
11182.97 272
11183.97 288
11184.96 315
11185.96 281
11186.96 276
11187.96 265
11188.96 309
11189.96 298
11190.96 273
11191.96 289
11192.96 295
11193.96 321
11194.96 306
11195.96 292
11196.95 281
11197.95 318
11198.95 316
11199.95 319
11200.95 309
11201.95 290
11202.95 323
11203.95 274
11204.95 296
11205.95 323
11206.95 260
11207.95 260
11208.95 277
11209.95 310
11210.95 254
11211.95 276
11212.95 282
11213.95 258
11214.95 293
11215.95 281
11216.95 296
11217.95 303
11218.95 317
11219.95 306
11220.95 271
11221.95 258
11222.95 256
11223.95 281
11224.95 312
11225.96 346
11226.96 295
11227.96 275
11228.96 274
11229.96 282
11230.96 279
11231.96 260
11232.96 298
11233.96 290
11234.96 306
11235.96 286
11236.97 281
11237.97 275
11238.97 258
11239.97 278
11240.97 298
11241.97 279
11242.97 279
11243.98 271
11244.98 298
11245.98 278
11246.98 252
11247.98 250
11248.98 303
11249.98 274
11250.99 276
11251.99 283
11252.99 316
11253.99 314
11254.99 322
11256.00 279
11257.00 281
11258.00 301
11259.00 316
11260.00 347
11261.01 345
11262.01 296
11263.01 288
11264.01 294
11265.02 282
11266.02 311
11267.02 320
11268.02 306
11269.03 356
11270.03 344
11271.03 303
11272.03 245
11273.04 286
11274.04 276
11275.04 314
11276.05 347
11277.05 355
11278.05 344
11279.05 310
11280.06 295
11281.06 323
11282.06 317
11283.07 319
11284.07 324
11285.07 337
11286.08 309
11287.08 308
11288.08 318
11289.09 325
11290.09 297
11291.09 314
11292.10 308
11293.10 284
11294.11 313
11295.11 311
11296.11 267
11297.12 315
11298.12 308
11299.13 320
11300.13 323
11301.13 298
11302.14 301
11303.14 307
11304.15 299
11305.15 361
11306.15 345
11307.16 337
11308.16 358
11309.17 327
11310.17 289
11311.18 302
11312.18 320
11313.18 314
11314.19 355
11315.19 316
11316.20 282
11317.20 375
11318.21 360
11319.21 336
11320.22 385
11321.22 387
11322.23 340
11323.23 319
11324.24 332
11325.24 324
11326.25 328
11327.25 318
11328.26 340
11329.26 352
11330.27 312
11331.27 301
11332.28 301
11333.29 314
11334.29 277
11335.30 293
11336.30 301
11337.31 313
11338.31 268
11339.32 259
11340.33 291
11341.33 315
11342.34 303
11343.34 312
11344.35 327
11345.35 321
11346.36 313
11347.37 311
11348.37 308
11349.38 322
11350.39 316
11351.39 310
11352.40 305
11353.40 297
11354.41 360
11355.42 339
11356.42 349
11357.43 320
11358.44 337
11359.44 359
11360.45 342
11361.46 372
11362.46 288
11363.47 318
11364.48 322
11365.48 328
11366.49 284
11367.50 311
11368.50 281
11369.51 323
11370.52 311
11371.53 322
11372.53 329
11373.54 338
11374.55 344
11375.56 300
11376.56 316
11377.57 308
11378.58 316
11379.59 319
11380.59 290
11381.60 362
11382.61 353
11383.62 344
11384.62 325
11385.63 324
11386.64 341
11387.65 351
11388.65 330
11389.66 370
11390.67 343
11391.68 324
11392.69 340
11393.69 333
11394.70 348
11395.71 352
11396.72 373
11397.73 346
11398.74 340
11399.74 335
11400.75 324
11401.76 343
11402.77 347
11403.78 369
11404.79 343
11405.80 314
11406.80 306
11407.81 335
11408.82 343
11409.83 339
11410.84 369
11411.85 395
11412.86 386
11413.87 359
11414.88 346
11415.89 372
11416.89 411
11417.90 367
11418.91 338
11419.92 351
11420.93 391
11421.94 341
11422.95 377
11423.96 383
11424.97 378
11425.98 374
11426.99 351
11428.00 377
11429.01 375
11430.02 344
11431.03 378
11432.04 414
11433.05 394
11434.06 367
11435.07 382
11436.08 349
11437.09 390
11438.10 400
11439.11 435
11440.12 371
11441.13 406
11442.14 411
11443.15 375
11444.16 364
11445.17 436
11446.18 428
11447.19 419
11448.20 436
11449.21 409
11450.22 380
11451.23 401
11452.24 392
11453.25 397
11454.27 418
11455.28 394
11456.29 367
11457.30 408
11458.31 443
11459.32 480
11460.33 463
11461.34 460
11462.35 460
11463.36 386
11464.38 436
11465.39 465
11466.40 458
11467.41 418
11468.42 485
11469.43 456
11470.44 459
11471.46 474
11472.47 428
11473.48 438
11474.49 495
11475.50 518
11476.52 505
11477.53 458
11478.54 455
11479.55 443
11480.56 483
11481.57 488
11482.59 493
11483.60 521
11484.61 518
11485.62 469
11486.64 443
11487.65 449
11488.66 506
11489.67 492
11490.69 454
11491.70 493
11492.71 474
11493.72 475
11494.74 580
11495.75 564
11496.76 503
11497.77 460
11498.79 515
11499.80 522
11500.81 496
11501.83 490
11502.84 529
11503.85 560
11504.86 528
11505.88 513
11506.89 479
11507.90 489
11508.92 488
11509.93 512
11510.94 605
11511.96 535
11512.97 494
11513.98 522
11515.00 524
11516.01 499
11517.02 525
11518.04 555
11519.05 526
11520.07 502
11521.08 564
11522.09 558
11523.11 556
11524.12 527
11525.13 547
11526.15 565
11527.16 550
11528.18 589
11529.19 626
11530.21 634
11531.22 592
11532.23 607
11533.25 593
11534.26 558
11535.28 619
11536.29 647
11537.31 630
11538.32 684
11539.34 658
11540.35 588
11541.36 682
11542.38 615
11543.39 608
11544.41 655
11545.42 646
11546.44 656
11547.45 685
11548.47 677
11549.48 699
11550.50 636
11551.51 643
11552.53 682
11553.54 732
11554.56 726
11555.57 730
11556.59 707
11557.61 742
11558.62 713
11559.64 760
11560.65 745
11561.67 771
11562.68 760
11563.70 828
11564.71 800
11565.73 814
11566.75 788
11567.76 771
11568.78 839
11569.79 822
11570.81 861
11571.83 853
11572.84 887
11573.86 831
11574.87 822
11575.89 902
11576.91 916
11577.92 896
11578.94 869
11579.96 870
11580.97 888
11581.99 917
11583.00 1029
11584.02 1013
11585.04 1016
11586.05 1053
11587.07 1065
11588.09 1159
11589.10 1141
11590.12 1198
11591.14 1312
11592.16 1314
11593.17 1325
11594.19 1314
11595.21 1312
11596.22 1329
11597.24 1375
11598.26 1357
11599.28 1387
11600.29 1598
11601.31 1776
11602.33 1916
11603.34 2054
11604.36 2333
11605.38 2660
11606.40 2926
11607.41 3261
11608.43 3268
11609.45 3282
11610.47 3122
11611.49 2733
11612.50 2490
11613.52 2126
11614.54 1847
11615.56 1637
11616.58 1471
11617.59 1329
11618.61 1154
11619.63 1096
11620.65 1061
11621.67 1017
11622.68 996
11623.70 960
11624.72 976
11625.74 970
11626.76 992
11627.78 956
11628.79 891
11629.81 848
11630.83 869
11631.85 947
11632.87 936
11633.89 915
11634.91 946
11635.93 953
11636.94 976
11637.96 951
11638.98 915
11640.00 906
11641.02 874
11642.04 929
11643.06 999
11644.08 966
11645.10 975
11646.12 882
11647.14 924
11648.16 926
11649.17 898
11650.19 848
11651.21 793
11652.23 793
11653.25 771
11654.27 751
11655.29 759
11656.31 709
11657.33 675
11658.35 688
11659.37 700
11660.39 713
11661.41 718
11662.43 661
11663.45 647
11664.47 695
11665.49 712
11666.51 748
11667.53 774
11668.55 759
11669.57 733
11670.59 732
11671.61 645
11672.63 691
11673.65 733
11674.67 731
11675.70 784
11676.72 767
11677.74 775
11678.76 761
11679.78 812
11680.80 778
11681.82 735
11682.84 778
11683.86 840
11684.88 821
11685.90 825
11686.92 797
11687.95 873
11688.97 862
11689.99 880
11691.01 852
11692.03 798
11693.05 781
11694.07 768
11695.10 778
11696.12 781
11697.14 698
11698.16 741
11699.18 766
11700.20 843
11701.22 720
11702.25 729
11703.27 759
11704.29 765
11705.31 770
11706.33 700
11707.36 704
11708.38 757
11709.40 697
11710.42 714
11711.44 743
11712.47 707
11713.49 682
11714.51 680
11715.53 671
11716.56 659
11717.58 666
11718.60 726
11719.62 717
11720.65 649
11721.67 683
11722.69 660
11723.71 654
11724.74 579
11725.76 613
11726.78 589
11727.80 621
11728.83 652
11729.85 584
11730.87 548
11731.90 509
11732.92 556
11733.94 591
11734.97 584
11735.99 529
11737.01 523
11738.04 535
11739.06 570
11740.08 543
11741.11 564
11742.13 541
11743.15 541
11744.18 519
11745.20 552
11746.22 543
11747.25 529
11748.27 536
11749.30 538
11750.32 513
11751.34 481
11752.37 507
11753.39 512
11754.42 507
11755.44 538
11756.46 540
11757.49 524
11758.51 506
11759.54 463
11760.56 455
11761.58 475
11762.61 475
11763.63 449
11764.66 456
11765.68 463
11766.71 442
11767.73 478
11768.76 451
11769.78 436
11770.81 479
11771.83 440
11772.86 414
11773.88 418
11774.91 418
11775.93 445
11776.96 478
11777.98 415
11779.01 413
11780.03 431
11781.06 448
11782.08 471
11783.11 405
11784.13 435
11785.16 436
11786.18 414
11787.21 389
11788.23 415
11789.26 429
11790.28 426
11791.31 448
11792.34 469
11793.36 451
11794.39 438
11795.41 434
11796.44 388
11797.47 417
11798.49 443
11799.52 430
11800.54 415
11801.57 416
11802.60 398
11803.62 385
11804.65 390
11805.67 369
11806.70 374
11807.73 361
11808.75 407
11809.78 346
11810.81 364
11811.83 322
11812.86 332
11813.89 372
11814.91 369
11815.94 364
11816.97 364
11817.99 371
11819.02 408
11820.05 366
11821.07 353
11822.10 368
11823.13 327
11824.16 400
11825.18 375
11826.21 349
11827.24 346
11828.26 369
11829.29 354
11830.32 346
11831.35 361
11832.37 379
11833.40 371
11834.43 372
11835.46 413
11836.48 369
11837.51 332
11838.54 325
11839.57 325
11840.59 357
11841.62 350
11842.65 400
11843.68 366
11844.71 342
11845.73 297
11846.76 300
11847.79 335
11848.82 395
11849.85 366
11850.88 340
11851.90 332
11852.93 329
11853.96 332
11854.99 360
11856.02 339
11857.05 305
11858.07 280
11859.10 321
11860.13 311
11861.16 337
11862.19 366
11863.22 365
11864.25 365
11865.28 360
11866.30 352
11867.33 342
11868.36 336
11869.39 312
11870.42 348
11871.45 357
11872.48 376
11873.51 338
11874.54 327
11875.57 340
11876.60 329
11877.63 348
11878.65 342
11879.68 350
11880.71 372
11881.74 333
11882.77 325
11883.80 339
11884.83 324
11885.86 292
11886.89 339
11887.92 374
11888.95 361
11889.98 351
11891.01 346
11892.04 321
11893.07 318
11894.10 355
11895.13 308
11896.16 345
11897.19 337
11898.22 355
11899.25 382
11900.28 369
11901.31 344
11902.34 352
11903.38 326
11904.41 336
11905.44 393
11906.47 382
11907.50 365
11908.53 359
11909.56 367
11910.59 409
11911.62 357
11912.65 341
11913.68 344
11914.71 371
11915.75 358
11916.78 372
11917.81 326
11918.84 349
11919.87 389
11920.90 336
11921.93 359
11922.96 339
11924.00 368
11925.03 345
11926.06 333
11927.09 376
11928.12 401
11929.15 420
11930.18 370
11931.22 372
11932.25 393
11933.28 406
11934.31 436
11935.34 458
11936.38 478
11937.41 472
11938.44 475
11939.47 454
11940.50 430
11941.54 417
11942.57 445
11943.60 404
11944.63 339
11945.67 336
11946.70 330
11947.73 341
11948.76 342
11949.80 312
11950.83 407
11951.86 347
11952.89 340
11953.93 340
11954.96 348
11955.99 317
11957.02 322
11958.06 367
11959.09 382
11960.12 358
11961.16 325
11962.19 348
11963.22 336
11964.26 365
11965.29 350
11966.32 344
11967.36 329
11968.39 330
11969.42 318
11970.46 339
11971.49 335
11972.52 318
11973.56 382
11974.59 360
11975.62 346
11976.66 314
11977.69 312
11978.73 319
11979.76 336
11980.79 324
11981.83 311
11982.86 336
11983.89 331
11984.93 332
11985.96 337
11987.00 332
11988.03 353
11989.07 336
11990.10 369
11991.13 357
11992.17 321
11993.20 319
11994.24 332
11995.27 336
11996.31 311
11997.34 303
11998.38 355
11999.41 327
12000.45 358
12001.48 346
12002.51 337
12003.55 361
12004.58 355
12005.62 355
12006.65 358
12007.69 385
12008.72 374
12009.76 391
12010.80 364
12011.83 355
12012.87 358
12013.90 350
12014.94 381
12015.97 369
12017.01 389
12018.04 317
12019.08 307
12020.11 339
12021.15 367
12022.19 390
12023.22 374
12024.26 351
12025.29 361
12026.33 387
12027.36 326
12028.40 316
12029.44 347
12030.47 341
12031.51 333
12032.54 331
12033.58 345
12034.62 404
12035.65 368
12036.69 366
12037.73 363
12038.76 322
12039.80 337
12040.84 368
12041.87 358
12042.91 346
12043.94 379
12044.98 354
12046.02 417
12047.06 365
12048.09 358
12049.13 388
12050.17 374
12051.20 335
12052.24 370
12053.28 399
12054.31 361
12055.35 336
12056.39 353
12057.43 353
12058.46 350
12059.50 369
12060.54 356
12061.57 382
12062.61 420
12063.65 427
12064.69 351
12065.72 325
12066.76 348
12067.80 382
12068.84 396
12069.88 340
12070.91 374
12071.95 360
12072.99 368
12074.03 350
12075.06 335
12076.10 347
12077.14 381
12078.18 417
12079.22 382
12080.26 355
12081.29 367
12082.33 398
12083.37 374
12084.41 363
12085.45 392
12086.49 342
12087.52 392
12088.56 369
12089.60 353
12090.64 333
12091.68 380
12092.72 394
12093.76 388
12094.79 365
12095.83 377
12096.87 387
12097.91 408
12098.95 414
12099.99 386
12101.03 359
12102.07 403
12103.11 390
12104.15 451
12105.19 422
12106.22 452
12107.26 454
12108.30 398
12109.34 440
12110.38 429
12111.42 454
12112.46 448
12113.50 391
12114.54 389
12115.58 421
12116.62 382
12117.66 380
12118.70 357
12119.74 326
12120.78 317
12121.82 323
12122.86 366
12123.90 332
12124.94 317
12125.98 338
12127.02 353
12128.06 310
12129.10 297
12130.14 327
12131.18 355
12132.22 313
12133.26 349
12134.30 345
12135.34 319
12136.38 320
12137.42 292
12138.47 326
12139.51 337
12140.55 319
12141.59 313
12142.63 339
12143.67 313
12144.71 311
12145.75 309
12146.79 343
12147.83 302
12148.87 287
12149.92 299
12150.96 320
12152.00 306
12153.04 270
12154.08 251
12155.12 273
12156.16 281
12157.21 317
12158.25 294
12159.29 257
12160.33 282
12161.37 260
12162.41 283
12163.46 290
12164.50 303
12165.54 306
12166.58 319
12167.62 305
12168.67 306
12169.71 295
12170.75 290
12171.79 287
12172.83 316
12173.88 296
12174.92 265
12175.96 267
12177.00 270
12178.05 266
12179.09 322
12180.13 294
12181.17 295
12182.22 292
12183.26 298
12184.30 289
12185.34 287
12186.39 264
12187.43 283
12188.47 325
12189.51 275
12190.56 293
12191.60 230
12192.64 286
12193.69 294
12194.73 294
12195.77 308
12196.82 302
12197.86 306
12198.90 288
12199.95 276
12200.99 255
12202.03 275
12203.08 295
12204.12 316
12205.16 302
12206.21 326
12207.25 293
12208.29 291
12209.34 311
12210.38 282
12211.43 312
12212.47 311
12213.51 316
12214.56 281
12215.60 253
12216.65 289
12217.69 282
12218.73 275
12219.78 267
12220.82 263
12221.87 270
12222.91 277
12223.96 273
12225.00 283
12226.04 269
12227.09 261
12228.13 269
12229.18 268
12230.22 249
12231.27 230
12232.31 270
12233.36 281
12234.40 249
12235.45 282
12236.49 276
12237.54 263
12238.58 257
12239.63 237
12240.67 258
12241.72 287
12242.76 317
12243.81 282
12244.85 300
12245.90 275
12246.94 276
12247.99 256
12249.03 258
12250.08 228
12251.12 294
12252.17 286
12253.22 291
12254.26 287
12255.31 253
12256.35 236
12257.40 247
12258.44 241
12259.49 268
12260.54 268
12261.58 221
12262.63 232
12263.67 272
12264.72 255
12265.77 230
12266.81 278
12267.86 307
12268.91 259
12269.95 232
12271.00 247
12272.04 266
12273.09 280
12274.14 248
12275.18 255
12276.23 242
12277.28 268
12278.32 251
12279.37 246
12280.42 205
12281.46 257
12282.51 256
12283.56 243
12284.61 248
12285.65 259
12286.70 270
12287.75 249
12288.79 248
12289.84 232
12290.89 240
12291.94 254
12292.98 246
12294.03 227
12295.08 227
12296.13 189
12297.17 211
12298.22 268
12299.27 291
12300.32 242
12301.36 216
12302.41 242
12303.46 275
12304.51 229
12305.55 242
12306.60 203
12307.65 213
12308.70 228
12309.75 250
12310.79 279
12311.84 271
12312.89 252
12313.94 261
12314.99 298
12316.04 287
12317.08 256
12318.13 247
12319.18 218
12320.23 222
12321.28 210
12322.33 260
12323.37 243
12324.42 211
12325.47 230
12326.52 217
12327.57 231
12328.62 245
12329.67 220
12330.72 220
12331.77 221
12332.81 218
12333.86 232
12334.91 224
12335.96 236
12337.01 231
12338.06 217
12339.11 230
12340.16 235
12341.21 234
12342.26 214
12343.31 234
12344.36 247
12345.41 235
12346.46 203
12347.51 245
12348.56 229
12349.61 233
12350.65 238
12351.70 206
12352.75 237
12353.80 260
12354.85 232
12355.90 246
12356.95 242
12358.00 265
12359.05 227
12360.11 222
12361.16 259
12362.21 242
12363.26 271
12364.31 239
12365.36 210
12366.41 229
12367.46 212
12368.51 247
12369.56 240
12370.61 227
12371.66 200
12372.71 216
12373.76 192
12374.81 179
12375.86 181
12376.91 197
12377.97 246
12379.02 244
12380.07 227
12381.12 199
12382.17 209
12383.22 214
12384.27 208
12385.32 203
12386.37 190
12387.43 237
12388.48 250
12389.53 239
12390.58 240
12391.63 260
12392.68 273
12393.74 237
12394.79 239
12395.84 245
12396.89 225
12397.94 229
12398.99 210
12400.05 228
12401.10 243
12402.15 226
12403.20 237
12404.25 224
12405.31 224
12406.36 273
12407.41 225
12408.46 221
12409.51 223
12410.57 262
12411.62 231
12412.67 214
12413.72 179
12414.78 198
12415.83 228
12416.88 235
12417.93 209
12418.99 236
12420.04 222
12421.09 198
12422.15 190
12423.20 195
12424.25 207
12425.30 227
12426.36 241
12427.41 217
12428.46 220
12429.52 187
12430.57 204
12431.62 231
12432.68 207
12433.73 202
12434.78 235
12435.84 256
12436.89 251
12437.94 201
12439.00 212
12440.05 225
12441.10 252
12442.16 215
12443.21 249
12444.27 209
12445.32 199
12446.37 224
12447.43 180
12448.48 237
12449.54 218
12450.59 210
12451.64 200
12452.70 230
12453.75 252
12454.81 207
12455.86 243
12456.91 220
12457.97 211
12459.02 226
12460.08 192
12461.13 222
12462.19 260
12463.24 242
12464.30 233
12465.35 263
12466.41 228
12467.46 207
12468.52 251
12469.57 227
12470.63 220
12471.68 248
12472.73 205
12473.79 222
12474.85 218
12475.90 220
12476.96 195
12478.01 244
12479.07 246
12480.12 206
12481.18 210
12482.23 232
12483.29 218
12484.34 200
12485.40 249
12486.45 220
12487.51 243
12488.57 267
12489.62 243
12490.68 240
12491.73 186
12492.79 215
12493.84 270
12494.90 236
12495.96 253
12497.01 269
12498.07 274
12499.12 264
12500.18 240
12501.24 274
12502.29 277
12503.35 264
12504.41 231
12505.46 263
12506.52 280
12507.57 218
12508.63 239
12509.69 235
12510.74 255
12511.80 306
12512.86 255
12513.91 223
12514.97 218
12516.03 237
12517.08 252
12518.14 281
12519.20 256
12520.26 222
12521.31 237
12522.37 234
12523.43 230
12524.48 232
12525.54 262
12526.60 271
12527.66 295
12528.71 253
12529.77 252
12530.83 262
12531.89 271
12532.94 261
12534.00 255
12535.06 306
12536.12 254
12537.17 226
12538.23 256
12539.29 266
12540.35 242
12541.41 255
12542.46 265
12543.52 273
12544.58 230
12545.64 233
12546.70 226
12547.75 233
12548.81 241
12549.87 249
12550.93 223
12551.99 223
12553.05 219
12554.10 218
12555.16 212
12556.22 243
12557.28 255
12558.34 238
12559.40 247
12560.46 243
12561.51 246
12562.57 232
12563.63 241
12564.69 234
12565.75 215
12566.81 264
12567.87 302
12568.93 255
12569.99 244
12571.04 245
12572.10 243
12573.16 260
12574.22 230
12575.28 262
12576.34 243
12577.40 249
12578.46 237
12579.52 259
12580.58 282
12581.64 283
12582.70 253
12583.76 278
12584.82 265
12585.88 270
12586.94 264
12588.00 287
12589.06 264
12590.12 277
12591.18 259
12592.24 242
12593.30 249
12594.36 255
12595.42 250
12596.48 231
12597.54 270
12598.60 254
12599.66 256
12600.72 281
12601.78 283
12602.84 244
12603.90 257
12604.96 261
12606.02 267
12607.08 277
12608.14 298
12609.20 323
12610.27 293
12611.33 287
12612.39 294
12613.45 292
12614.51 280
12615.57 273
12616.63 241
12617.69 262
12618.75 245
12619.81 264
12620.88 269
12621.94 259
12623.00 256
12624.06 276
12625.12 252
12626.18 225
12627.24 241
12628.31 271
12629.37 223
12630.43 210
12631.49 223
12632.55 238
12633.61 223
12634.68 256
12635.74 242
12636.80 230
12637.86 246
12638.92 232
12639.99 268
12641.05 264
12642.11 233
12643.17 214
12644.23 204
12645.30 195
12646.36 204
12647.42 260
12648.48 227
12649.55 273
12650.61 220
12651.67 235
12652.73 200
12653.80 248
12654.86 224
12655.92 196
12656.99 228
12658.05 200
12659.11 235
12660.17 257
12661.24 213
12662.30 215
12663.36 223
12664.43 243
12665.49 224
12666.55 213
12667.62 223
12668.68 223
12669.74 257
12670.81 247
12671.87 245
12672.93 238
12674.00 221
12675.06 190
12676.12 238
12677.19 258
12678.25 245
12679.31 268
12680.38 254
12681.44 262
12682.51 289
12683.57 246
12684.63 219
12685.70 215
12686.76 244
12687.83 247
12688.89 231
12689.95 254
12691.02 230
12692.08 223
12693.15 209
12694.21 243
12695.28 240
12696.34 200
12697.40 229
12698.47 229
12699.53 233
12700.60 233
12701.66 224
12702.73 216
12703.79 249
12704.86 233
12705.92 216
12706.99 194
12708.05 191
12709.12 238
12710.18 221
12711.25 263
12712.31 220
12713.38 201
12714.44 199
12715.51 215
12716.57 189
12717.64 222
12718.70 226
12719.77 244
12720.83 204
12721.90 196
12722.97 247
12724.03 266
12725.10 226
12726.16 255
12727.23 238
12728.29 246
12729.36 226
12730.43 226
12731.49 241
12732.56 225
12733.62 214
12734.69 227
12735.76 219
12736.82 184
12737.89 206
12738.95 206
12740.02 217
12741.09 245
12742.15 204
12743.22 236
12744.29 190
12745.35 202
12746.42 231
12747.49 220
12748.55 216
12749.62 210
12750.69 193
12751.75 210
12752.82 202
12753.89 174
12754.95 183
12756.02 213
12757.09 183
12758.15 187
12759.22 155
12760.29 186
12761.36 209
12762.42 191
12763.49 231
12764.56 211
12765.62 189
12766.69 216
12767.76 193
12768.83 175
12769.89 200
12770.96 197
12772.03 180
12773.10 187
12774.17 181
12775.23 206
12776.30 165
12777.37 164
12778.44 187
12779.50 186
12780.57 206
12781.64 224
12782.71 194
12783.78 220
12784.84 227
12785.91 182
12786.98 190
12788.05 221
12789.12 217
12790.19 208
12791.25 174
12792.32 181
12793.39 185
12794.46 160
12795.53 186
12796.60 213
12797.67 174
12798.73 192
12799.80 171
12800.87 183
12801.94 206
12803.01 205
12804.08 215
12805.15 200
12806.22 217
12807.29 192
12808.36 174
12809.42 171
12810.49 212
12811.56 200
12812.63 205
12813.70 205
12814.77 185
12815.84 178
12816.91 172
12817.98 197
12819.05 172
12820.12 156
12821.19 190
12822.26 191
12823.33 201
12824.40 217
12825.47 203
12826.54 182
12827.61 213
12828.68 182
12829.75 195
12830.82 208
12831.89 194
12832.96 159
12834.03 168
12835.10 177
12836.17 225
12837.24 202
12838.31 175
12839.38 163
12840.45 197
12841.52 182
12842.59 164
12843.66 224
12844.73 194
12845.80 196
12846.87 175
12847.95 199
12849.02 158
12850.09 175
12851.16 234
12852.23 219
12853.30 175
12854.37 186
12855.44 231
12856.51 201
12857.58 172
12858.66 168
12859.73 175
12860.80 188
12861.87 171
12862.94 164
12864.01 193
12865.08 197
12866.16 197
12867.23 196
12868.30 176
12869.37 165
12870.44 149
12871.51 195
12872.59 176
12873.66 163
12874.73 160
12875.80 161
12876.87 185
12877.95 171
12879.02 178
12880.09 186
12881.16 165
12882.23 193
12883.31 172
12884.38 138
12885.45 137
12886.52 192
12887.60 156
12888.67 147
12889.74 158
12890.81 164
12891.89 153
12892.96 150
12894.03 157
12895.11 143
12896.18 171
12897.25 189
12898.32 172
12899.40 163
12900.47 185
12901.54 183
12902.62 168
12903.69 185
12904.76 183
12905.84 133
12906.91 176
12907.98 167
12909.06 167
12910.13 167
12911.20 184
12912.28 163
12913.35 153
12914.42 181
12915.50 168
12916.57 151
12917.64 183
12918.72 159
12919.79 154
12920.87 174
12921.94 150
12923.01 156
12924.09 193
12925.16 193
12926.24 177
12927.31 156
12928.38 165
12929.46 162
12930.53 169
12931.61 125
12932.68 158
12933.76 160
12934.83 149
12935.90 154
12936.98 129
12938.05 158
12939.13 166
12940.20 187
12941.28 147
12942.35 169
12943.43 181
12944.50 174
12945.58 174
12946.65 149
12947.73 160
12948.80 161
12949.88 190
12950.95 158
12952.03 125
12953.10 157
12954.18 151
12955.25 173
12956.33 174
12957.40 170
12958.48 179
12959.55 174
12960.63 172
12961.70 152
12962.78 156
12963.86 161
12964.93 148
12966.01 156
12967.08 151
12968.16 148
12969.24 159
12970.31 177
12971.39 169
12972.46 161
12973.54 147
12974.62 138
12975.69 135
12976.77 141
12977.84 130
12978.92 133
12980.00 138
12981.07 164
12982.15 162
12983.23 140
12984.30 169
12985.38 166
12986.46 160
12987.53 161
12988.61 147
12989.69 141
12990.76 150
12991.84 177
12992.92 153
12993.99 173
12995.07 156
12996.15 152
12997.22 164
12998.30 155
12999.38 142
13000.45 162
13001.53 185
13002.61 158
13003.69 190
13004.76 164
13005.84 189
13006.92 164
13008.00 166
13009.07 170
13010.15 174
13011.23 141
13012.31 161
13013.38 181
13014.46 179
13015.54 162
13016.62 162
13017.70 177
13018.77 179
13019.85 179
13020.93 153
13022.01 146
13023.09 150
13024.16 135
13025.24 160
13026.32 145
13027.40 160
13028.48 180
13029.56 207
13030.63 188
13031.71 147
13032.79 150
13033.87 152
13034.95 145
13036.03 149
13037.11 142
13038.18 156
13039.26 172
13040.34 191
13041.42 180
13042.50 163
13043.58 177
13044.66 138
13045.74 128
13046.82 131
13047.89 137
13048.97 156
13050.05 158
13051.13 147
13052.21 151
13053.29 172
13054.37 180
13055.45 160
13056.53 182
13057.61 169
13058.69 156
13059.77 195
13060.85 144
13061.93 148
13063.01 179
13064.09 152
13065.17 170
13066.25 175
13067.33 164
13068.41 136
13069.49 155
13070.57 160
13071.65 153
13072.73 158
13073.81 183
13074.89 185
13075.97 173
13077.05 169
13078.13 137
13079.21 173
13080.29 165
13081.37 167
13082.45 163
13083.53 149
13084.61 159
13085.69 145
13086.77 158
13087.85 158
13088.94 173
13090.02 143
13091.10 145
13092.18 147
13093.26 151
13094.34 149
13095.42 131
13096.50 141
13097.58 151
13098.66 160
13099.75 157
13100.83 121
13101.91 140
13102.99 159
13104.07 173
13105.15 165
13106.23 149
13107.32 165
13108.40 164
13109.48 172
13110.56 144
13111.64 144
13112.72 168
13113.81 166
13114.89 144
13115.97 130
13117.05 156
13118.13 154
13119.22 171
13120.30 144
13121.38 159
13122.46 149
13123.55 169
13124.63 172
13125.71 149
13126.79 178
13127.88 161
13128.96 147
13130.04 167
13131.12 168
13132.21 165
13133.29 167
13134.37 162
13135.45 146
13136.54 116
13137.62 158
13138.70 176
13139.79 176
13140.87 145
13141.95 169
13143.03 144
13144.12 148
13145.20 141
13146.28 166
13147.37 190
13148.45 150
13149.53 180
13150.62 138
13151.70 132
13152.78 139
13153.87 171
13154.95 163
13156.03 161
13157.12 124
13158.20 132
13159.29 152
13160.37 175
13161.45 164
13162.54 183
13163.62 193
13164.71 154
13165.79 166
13166.87 144
13167.96 166
13169.04 138
13170.13 145
13171.21 172
13172.29 159
13173.38 194
13174.46 180
13175.55 143
13176.63 159
13177.72 148
13178.80 177
13179.89 160
13180.97 162
13182.06 177
13183.14 185
13184.22 174
13185.31 133
13186.39 161
13187.48 184
13188.56 151
13189.65 169
13190.73 131
13191.82 148
13192.90 190
13193.99 157
13195.07 145
13196.16 167
13197.25 178
13198.33 151
13199.42 184
13200.50 155
13201.59 154
13202.67 163
13203.76 178
13204.84 193
13205.93 183
13207.02 162
13208.10 172
13209.19 172
13210.27 171
13211.36 145
13212.44 144
13213.53 181
13214.62 181
13215.70 162
13216.79 139
13217.88 127
13218.96 135
13220.05 156
13221.13 147
13222.22 160
13223.31 175
13224.39 152
13225.48 136
13226.57 155
13227.65 135
13228.74 139
13229.83 171
13230.91 168
13232.00 162
13233.09 142
13234.17 174
13235.26 154
13236.35 153
13237.43 182
13238.52 156
13239.61 195
13240.70 209
13241.78 213
13242.87 173
13243.96 169
13245.04 166
13246.13 165
13247.22 152
13248.31 154
13249.39 153
13250.48 158
13251.57 166
13252.66 185
13253.74 175
13254.83 198
13255.92 187
13257.01 176
13258.10 164
13259.18 138
13260.27 139
13261.36 154
13262.45 182
13263.54 169
13264.62 146
13265.71 136
13266.80 151
13267.89 176
13268.98 194
13270.06 148
13271.15 142
13272.24 187
13273.33 150
13274.42 168
13275.51 190
13276.60 190
13277.68 159
13278.77 201
13279.86 177
13280.95 189
13282.04 174
13283.13 167
13284.22 164
13285.31 186
13286.39 196
13287.48 158
13288.57 152
13289.66 183
13290.75 171
13291.84 157
13292.93 173
13294.02 137
13295.11 161
13296.20 171
13297.29 166
13298.38 188
13299.47 189
13300.56 177
13301.65 191
13302.73 179
13303.82 205
13304.91 203
13306.00 192
13307.09 220
13308.18 185
13309.27 216
13310.36 192
13311.45 168
13312.54 181
13313.63 198
13314.72 195
13315.81 157
13316.90 152
13318.00 193
13319.09 176
13320.18 202
13321.27 226
13322.36 208
13323.45 164
13324.54 163
13325.63 196
13326.72 224
13327.81 227
13328.90 218
13329.99 224
13331.08 179
13332.17 193
13333.26 200
13334.35 195
13335.45 211
13336.54 174
13337.63 189
13338.72 185
13339.81 195
13340.90 197
13341.99 196
13343.08 177
13344.18 199
13345.27 196
13346.36 199
13347.45 219
13348.54 163
13349.63 151
13350.72 197
13351.82 192
13352.91 239
13354.00 178
13355.09 173
13356.18 174
13357.28 184
13358.37 187
13359.46 197
13360.55 205
13361.64 181
13362.74 187
13363.83 200
13364.92 200
13366.01 186
13367.10 206
13368.20 230
13369.29 222
13370.38 219
13371.47 196
13372.57 211
13373.66 218
13374.75 225
13375.84 226
13376.94 204
13378.03 204
13379.12 219
13380.22 188
13381.31 202
13382.40 197
13383.49 229
13384.59 193
13385.68 189
13386.77 182
13387.87 194
13388.96 194
13390.05 171
13391.15 186
13392.24 207
13393.33 221
13394.43 177
13395.52 170
13396.61 174
13397.71 169
13398.80 206
13399.90 193
13400.99 162
13402.08 169
13403.18 163
13404.27 194
13405.36 183
13406.46 166
13407.55 182
13408.65 214
13409.74 227
13410.83 180
13411.93 195
13413.02 173
13414.12 200
13415.21 164
13416.31 202
13417.40 213
13418.49 198
13419.59 197
13420.68 188
13421.78 176
13422.87 170
13423.97 164
13425.06 210
13426.16 202
13427.25 237
13428.35 196
13429.44 156
13430.54 157
13431.63 154
13432.73 193
13433.82 200
13434.92 189
13436.01 158
13437.11 140
13438.20 160
13439.30 178
13440.39 184
13441.49 194
13442.58 204
13443.68 183
13444.77 188
13445.87 209
13446.96 194
13448.06 197
13449.16 179
13450.25 172
13451.35 186
13452.44 201
13453.54 184
13454.64 143
13455.73 176
13456.83 189
13457.92 196
13459.02 171
13460.12 173
13461.21 173
13462.31 186
13463.40 229
13464.50 178
13465.60 165
13466.69 232
13467.79 215
13468.89 194
13469.98 184
13471.08 159
13472.18 187
13473.27 203
13474.37 205
13475.47 155
13476.56 211
13477.66 235
13478.76 179
13479.85 192
13480.95 196
13482.05 194
13483.14 190
13484.24 215
13485.34 205
13486.44 209
13487.53 208
13488.63 194
13489.73 180
13490.83 187
13491.92 179
13493.02 188
13494.12 176
13495.21 174
13496.31 190
13497.41 198
13498.51 232
13499.61 233
13500.70 216
13501.80 187
13502.90 186
13504.00 207
13505.10 242
13506.19 236
13507.29 220
13508.39 212
13509.49 232
13510.59 207
13511.68 217
13512.78 235
13513.88 200
13514.98 219
13516.08 206
13517.18 228
13518.27 196
13519.37 212
13520.47 210
13521.57 206
13522.67 195
13523.77 223
13524.87 183
13525.96 157
13527.06 173
13528.16 206
13529.26 244
13530.36 226
13531.46 170
13532.56 179
13533.66 171
13534.76 181
13535.86 187
13536.96 190
13538.05 221
13539.15 226
13540.25 185
13541.35 166
13542.45 173
13543.55 139
13544.65 200
13545.75 197
13546.85 187
13547.95 185
13549.05 170
13550.15 173
13551.25 146
13552.35 165
13553.45 167
13554.55 196
13555.65 173
13556.75 135
13557.85 155
13558.95 171
13560.05 144
13561.15 165
13562.25 174
13563.35 188
13564.45 162
13565.55 158
13566.65 175
13567.75 177
13568.85 144
13569.95 182
13571.05 195
13572.16 184
13573.26 192
13574.36 176
13575.46 194
13576.56 217
13577.66 187
13578.76 176
13579.86 169
13580.96 162
13582.06 151
13583.16 177
13584.27 188
13585.37 191
13586.47 175
13587.57 170
13588.67 154
13589.77 159
13590.87 171
13591.98 168
13593.08 186
13594.18 195
13595.28 190
13596.38 172
13597.48 177
13598.59 171
13599.69 176
13600.79 173
13601.89 186
13602.99 177
13604.10 150
13605.20 182
13606.30 154
13607.40 177
13608.50 159
13609.61 193
13610.71 168
13611.81 186
13612.91 189
13614.02 169
13615.12 174
13616.22 168
13617.32 179
13618.43 191
13619.53 176
13620.63 165
13621.73 164
13622.84 178
13623.94 186
13625.04 198
13626.14 202
13627.25 155
13628.35 182
13629.45 209
13630.56 163
13631.66 184
13632.76 203
13633.87 181
13634.97 145
13636.07 181
13637.18 159
13638.28 175
13639.38 211
13640.49 175
13641.59 190
13642.69 163
13643.80 178
13644.90 194
13646.00 189
13647.11 169
13648.21 160
13649.32 161
13650.42 211
13651.52 210
13652.63 165
13653.73 202
13654.84 155
13655.94 145
13657.04 167
13658.15 179
13659.25 173
13660.36 207
13661.46 224
13662.57 195
13663.67 162
13664.77 191
13665.88 195
13666.98 181
13668.09 159
13669.19 161
13670.30 186
13671.40 164
13672.51 180
13673.61 184
13674.72 180
13675.82 137
13676.93 156
13678.03 210
13679.14 180
13680.24 163
13681.35 188
13682.45 212
13683.56 169
13684.66 164
13685.77 218
13686.87 162
13687.98 172
13689.08 213
13690.19 189
13691.29 173
13692.40 166
13693.51 176
13694.61 165
13695.72 168
13696.82 184
13697.93 154
13699.03 160
13700.14 206
13701.25 211
13702.35 201
13703.46 187
13704.56 169
13705.67 164
13706.78 186
13707.88 176
13708.99 197
13710.10 188
13711.20 212
13712.31 188
13713.41 155
13714.52 202
13715.63 167
13716.73 210
13717.84 187
13718.95 163
13720.05 147
13721.16 158
13722.27 180
13723.37 189
13724.48 222
13725.59 189
13726.70 159
13727.80 226
13728.91 187
13730.02 180
13731.12 186
13732.23 186
13733.34 208
13734.45 207
13735.55 203
13736.66 200
13737.77 204
13738.87 196
13739.98 205
13741.09 219
13742.20 250
13743.31 237
13744.41 232
13745.52 189
13746.63 156
13747.74 176
13748.84 216
13749.95 221
13751.06 228
13752.17 211
13753.28 202
13754.38 206
13755.49 227
13756.60 210
13757.71 207
13758.82 216
13759.93 215
13761.03 207
13762.14 196
13763.25 224
13764.36 233
13765.47 206
13766.58 256
13767.68 225
13768.79 279
13769.90 225
13771.01 251
13772.12 250
13773.23 288
13774.34 275
13775.45 303
13776.56 344
13777.66 292
13778.77 304
13779.88 301
13780.99 339
13782.10 304
13783.21 280
13784.32 276
13785.43 242
13786.54 277
13787.65 243
13788.76 205
13789.87 232
13790.98 205
13792.09 240
13793.20 203
13794.31 186
13795.42 201
13796.52 207
13797.63 214
13798.74 189
13799.85 207
13800.96 202
13802.07 202
13803.18 236
13804.29 195
13805.40 186
13806.51 184
13807.63 215
13808.74 213
13809.85 181
13810.96 180
13812.07 206
13813.18 257
13814.29 210
13815.40 205
13816.51 199
13817.62 171
13818.73 188
13819.84 197
13820.95 188
13822.06 227
13823.17 220
13824.28 195
13825.40 185
13826.51 152
13827.62 180
13828.73 166
13829.84 170
13830.95 194
13832.06 208
13833.17 201
13834.28 186
13835.40 166
13836.51 182
13837.62 178
13838.73 169
13839.84 206
13840.95 165
13842.06 196
13843.18 176
13844.29 184
13845.40 210
13846.51 213
13847.62 183
13848.74 215
13849.85 191
13850.96 198
13852.07 161
13853.18 192
13854.30 173
13855.41 214
13856.52 219
13857.63 207
13858.74 243
13859.86 179
13860.97 183
13862.08 192
13863.19 207
13864.31 190
13865.42 176
13866.53 183
13867.64 179
13868.76 183
13869.87 172
13870.98 174
13872.10 179
13873.21 187
13874.32 214
13875.43 204
13876.55 201
13877.66 213
13878.77 213
13879.89 181
13881.00 183
13882.11 209
13883.23 193
13884.34 190
13885.45 192
13886.57 170
13887.68 242
13888.79 216
13889.91 222
13891.02 217
13892.13 197
13893.25 228
13894.36 213
13895.48 206
13896.59 220
13897.70 223
13898.82 206
13899.93 197
13901.05 196
13902.16 193
13903.27 201
13904.39 183
13905.50 174
13906.62 165
13907.73 216
13908.85 202
13909.96 193
13911.07 208
13912.19 191
13913.30 196
13914.42 231
13915.53 211
13916.65 200
13917.76 188
13918.88 212
13919.99 210
13921.11 222
13922.22 219
13923.34 200
13924.45 192
13925.57 186
13926.68 162
13927.80 180
13928.91 168
13930.03 185
13931.14 215
13932.26 206
13933.37 214
13934.49 186
13935.60 177
13936.72 196
13937.83 208
13938.95 164
13940.06 184
13941.18 204
13942.30 186
13943.41 181
13944.53 169
13945.64 183
13946.76 171
13947.87 182
13948.99 221
13950.11 190
13951.22 185
13952.34 163
13953.45 175
13954.57 147
13955.69 163
13956.80 174
13957.92 190
13959.04 198
13960.15 152
13961.27 174
13962.39 176
13963.50 181
13964.62 179
13965.73 180
13966.85 162
13967.97 160
13969.08 172
13970.20 178
13971.32 162
13972.44 159
13973.55 171
13974.67 190
13975.79 176
13976.90 157
13978.02 150
13979.14 194
13980.25 211
13981.37 188
13982.49 180
13983.61 200
13984.72 197
13985.84 176
13986.96 164
13988.08 144
13989.19 177
13990.31 186
13991.43 187
13992.55 193
13993.66 166
13994.78 187
13995.90 206
13997.02 178
13998.14 162
13999.25 163
14000.37 156
14001.49 151
14002.61 174
14003.73 161
14004.84 183
14005.96 197
14007.08 180
14008.20 192
14009.32 201
14010.44 169
14011.55 174
14012.67 142
14013.79 199
14014.91 175
14016.03 155
14017.15 201
14018.27 185
14019.38 164
14020.50 180
14021.62 162
14022.74 159
14023.86 175
14024.98 171
14026.10 164
14027.22 166
14028.34 169
14029.46 173
14030.57 151
14031.69 149
14032.81 185
14033.93 167
14035.05 178
14036.17 183
14037.29 173
14038.41 137
14039.53 162
14040.65 167
14041.77 188
14042.89 205
14044.01 187
14045.13 165
14046.25 185
14047.37 159
14048.49 184
14049.61 158
14050.73 179
14051.85 193
14052.97 195
14054.09 170
14055.21 165
14056.33 186
14057.45 154
14058.57 172
14059.69 166
14060.81 159
14061.93 158
14063.05 173
14064.17 178
14065.29 203
14066.41 200
14067.53 233
14068.65 195
14069.78 177
14070.90 163
14072.02 158
14073.14 203
14074.26 170
14075.38 178
14076.50 186
14077.62 187
14078.74 153
14079.86 153
14080.99 173
14082.11 209
14083.23 209
14084.35 178
14085.47 192
14086.59 198
14087.71 190
14088.84 191
14089.96 197
14091.08 206
14092.20 186
14093.32 196
14094.44 210
14095.57 194
14096.69 200
14097.81 235
14098.93 216
14100.05 207
14101.18 182
14102.30 193
14103.42 211
14104.54 209
14105.66 212
14106.79 214
14107.91 178
14109.03 199
14110.15 187
14111.28 226
14112.40 217
14113.52 176
14114.64 184
14115.77 178
14116.89 170
14118.01 159
14119.13 153
14120.26 164
14121.38 160
14122.50 195
14123.63 209
14124.75 166
14125.87 160
14126.99 167
14128.12 169
14129.24 185
14130.36 147
14131.49 157
14132.61 169
14133.73 170
14134.86 143
14135.98 167
14137.10 144
14138.23 181
14139.35 176
14140.47 160
14141.60 163
14142.72 174
14143.85 120
14144.97 131
14146.09 143
14147.22 210
14148.34 201
14149.47 175
14150.59 173
14151.71 163
14152.84 136
14153.96 158
14155.09 167
14156.21 166
14157.33 149
14158.46 181
14159.58 170
14160.71 181
14161.83 168
14162.96 197
14164.08 195
14165.21 177
14166.33 186
14167.45 174
14168.58 163
14169.70 170
14170.83 147
14171.95 149
14173.08 134
14174.20 184
14175.33 182
14176.45 154
14177.58 155
14178.70 185
14179.83 150
14180.95 157
14182.08 166
14183.20 127
14184.33 146
14185.46 159
14186.58 148
14187.71 172
14188.83 155
14189.96 182
14191.08 166
14192.21 163
14193.33 185
14194.46 215
14195.59 187
14196.71 187
14197.84 169
14198.96 166
14200.09 147
14201.22 135
14202.34 157
14203.47 152
14204.59 157
14205.72 176
14206.85 161
14207.97 142
14209.10 123
14210.23 169
14211.35 172
14212.48 150
14213.61 136
14214.73 152
14215.86 140
14216.99 141
14218.11 166
14219.24 122
14220.37 133
14221.49 157
14222.62 133
14223.75 183
14224.87 163
14226.00 136
14227.13 143
14228.25 166
14229.38 152
14230.51 143
14231.64 137
14232.76 143
14233.89 147
14235.02 120
14236.14 132
14237.27 133
14238.40 168
14239.53 154
14240.66 147
14241.78 150
14242.91 151
14244.04 146
14245.17 148
14246.29 141
14247.42 133
14248.55 129
14249.68 137
14250.81 120
14251.93 152
14253.06 148
14254.19 143
14255.32 145
14256.45 145
14257.57 134
14258.70 141
14259.83 135
14260.96 153
14262.09 148
14263.22 172
14264.34 141
14265.47 150
14266.60 132
14267.73 118
14268.86 123
14269.99 128
14271.12 143
14272.25 129
14273.37 125
14274.50 128
14275.63 138
14276.76 137
14277.89 119
14279.02 142
14280.15 142
14281.28 151
14282.41 135
14283.54 143
14284.67 129
14285.80 154
14286.92 142
14288.05 140
14289.18 133
14290.31 146
14291.44 152
14292.57 136
14293.70 130
14294.83 157
14295.96 171
14297.09 120
14298.22 157
14299.35 127
14300.48 138
14301.61 137
14302.74 121
14303.87 104
14305.00 137
14306.13 151
14307.26 136
14308.39 134
14309.52 133
14310.65 155
14311.78 136
14312.91 139
14314.04 146
14315.18 146
14316.31 166
14317.44 184
14318.57 155
14319.70 141
14320.83 154
14321.96 144
14323.09 128
14324.22 133
14325.35 136
14326.48 128
14327.61 120
14328.75 148
14329.88 134
14331.01 149
14332.14 151
14333.27 120
14334.40 156
14335.53 147
14336.66 104
14337.80 105
14338.93 121
14340.06 127
14341.19 120
14342.32 125
14343.45 135
14344.59 136
14345.72 103
14346.85 123
14347.98 127
14349.11 116
14350.24 126
14351.38 129
14352.51 110
14353.64 139
14354.77 138
14355.91 139
14357.04 141
14358.17 138
14359.30 112
14360.43 143
14361.57 146
14362.70 112
14363.83 132
14364.96 128
14366.10 114
14367.23 138
14368.36 114
14369.49 105
14370.63 135
14371.76 128
14372.89 122
14374.03 125
14375.16 147
14376.29 139
14377.42 104
14378.56 131
14379.69 121
14380.82 130
14381.96 137
14383.09 133
14384.22 81
14385.36 137
14386.49 118
14387.62 144
14388.76 126
14389.89 126
14391.02 113
14392.16 144
14393.29 140
14394.43 137
14395.56 138
14396.69 118
14397.83 119
14398.96 126
14400.09 117
14401.23 123
14402.36 117
14403.50 130
14404.63 116
14405.76 141
14406.90 119
14408.03 108
14409.17 127
14410.30 137
14411.44 132
14412.57 126
14413.70 136
14414.84 141
14415.97 114
14417.11 132
14418.24 132
14419.38 129
14420.51 135
14421.65 159
14422.78 140
14423.92 127
14425.05 122
14426.19 129
14427.32 148
14428.46 133
14429.59 144
14430.73 183
14431.86 147
14433.00 139
14434.13 129
14435.27 126
14436.40 150
14437.54 127
14438.67 140
14439.81 135
14440.95 124
14442.08 146
14443.22 143
14444.35 149
14445.49 173
14446.62 153
14447.76 119
14448.90 143
14450.03 150
14451.17 144
14452.30 118
14453.44 118
14454.58 120
14455.71 109
14456.85 134
14457.98 123
14459.12 135
14460.26 124
14461.39 147
14462.53 174
14463.67 158
14464.80 122
14465.94 134
14467.07 136
14468.21 166
14469.35 143
14470.48 132
14471.62 129
14472.76 136
14473.90 106
14475.03 107
14476.17 136
14477.31 126
14478.44 146
14479.58 150
14480.72 125
14481.85 123
14482.99 114
14484.13 139
14485.27 126
14486.40 110
14487.54 115
14488.68 143
14489.82 128
14490.95 146
14492.09 151
14493.23 139
14494.37 142
14495.50 123
14496.64 143
14497.78 143
14498.92 147
14500.05 142
14501.19 134
14502.33 138
14503.47 148
14504.61 153
14505.74 173
14506.88 183
14508.02 158
14509.16 168
14510.30 140
14511.44 140
14512.57 124
14513.71 163
14514.85 161
14515.99 153
14517.13 198
14518.27 189
14519.41 170
14520.54 189
14521.68 185
14522.82 190
14523.96 177
14525.10 156
14526.24 156
14527.38 168
14528.52 161
14529.65 167
14530.79 173
14531.93 201
14533.07 166
14534.21 142
14535.35 169
14536.49 144
14537.63 144
14538.77 146
14539.91 162
14541.05 164
14542.19 149
14543.33 151
14544.47 157
14545.61 157
14546.75 153
14547.89 131
14549.02 133
14550.16 159
14551.30 154
14552.44 154
14553.58 152
14554.72 161
14555.86 153
14557.00 157
14558.14 149
14559.29 150
14560.43 144
14561.57 134
14562.71 135
14563.85 130
14564.99 162
14566.13 145
14567.27 106
14568.41 139
14569.55 161
14570.69 153
14571.83 147
14572.97 149
14574.11 158
14575.25 165
14576.39 144
14577.53 121
14578.68 123
14579.82 148
14580.96 151
14582.10 134
14583.24 165
14584.38 171
14585.52 159
14586.66 146
14587.80 140
14588.95 154
14590.09 137
14591.23 155
14592.37 139
14593.51 124
14594.65 147
14595.79 171
14596.94 132
14598.08 144
14599.22 129
14600.36 151
14601.50 143
14602.65 167
14603.79 190
14604.93 159
14606.07 135
14607.21 139
14608.36 144
14609.50 144
14610.64 148
14611.78 129
14612.92 160
14614.07 181
14615.21 165
14616.35 135
14617.49 155
14618.64 143
14619.78 145
14620.92 133
14622.06 155
14623.21 150
14624.35 166
14625.49 138
14626.64 119
14627.78 145
14628.92 138
14630.06 146
14631.21 155
14632.35 150
14633.49 160
14634.64 151
14635.78 186
14636.92 187
14638.07 145
14639.21 154
14640.35 160
14641.50 158
14642.64 166
14643.78 184
14644.93 170
14646.07 161
14647.21 141
14648.36 130
14649.50 153
14650.65 161
14651.79 134
14652.93 149
14654.08 156
14655.22 146
14656.37 136
14657.51 134
14658.65 117
14659.80 103
14660.94 133
14662.09 122
14663.23 160
14664.37 144
14665.52 145
14666.66 133
14667.81 119
14668.95 123
14670.10 138
14671.24 132
14672.39 117
14673.53 118
14674.68 155
14675.82 145
14676.97 145
14678.11 141
14679.25 138
14680.40 127
14681.54 134
14682.69 122
14683.83 120
14684.98 139
14686.13 148
14687.27 159
14688.42 139
14689.56 132
14690.71 135
14691.85 143
14693.00 116
14694.14 118
14695.29 117
14696.43 106
14697.58 114
14698.72 139
14699.87 131
14701.02 127
14702.16 139
14703.31 133
14704.45 124
14705.60 123
14706.75 99
14707.89 105
14709.04 107
14710.18 108
14711.33 110
14712.48 140
14713.62 102
14714.77 103
14715.92 128
14717.06 133
14718.21 115
14719.35 127
14720.50 132
14721.65 120
14722.79 109
14723.94 124
14725.09 142
14726.23 129
14727.38 120
14728.53 108
14729.67 100
14730.82 101
14731.97 130
14733.12 125
14734.26 104
14735.41 136
14736.56 104
14737.70 94
14738.85 84
14740.00 121
14741.15 115
14742.29 112
14743.44 93
14744.59 85
14745.74 98
14746.88 117
14748.03 128
14749.18 107
14750.33 110
14751.47 152
14752.62 114
14753.77 119
14754.92 89
14756.07 130
14757.21 122
14758.36 123
14759.51 145
14760.66 145
14761.81 131
14762.95 127
14764.10 112
14765.25 110
14766.40 95
14767.55 89
14768.70 110
14769.84 124
14770.99 124
14772.14 119
14773.29 104
14774.44 119
14775.59 106
14776.74 96
14777.88 93
14779.03 100
14780.18 126
14781.33 126
14782.48 122
14783.63 108
14784.78 122
14785.93 130
14787.08 98
14788.22 141
14789.37 141
14790.52 161
14791.67 111
14792.82 116
14793.97 124
14795.12 104
14796.27 87
14797.42 109
14798.57 115
14799.72 130
14800.87 118
14802.02 121
14803.17 98
14804.32 120
14805.47 106
14806.62 106
14807.77 115
14808.92 112
14810.07 92
14811.22 103
14812.37 87
14813.52 103
14814.67 111
14815.82 113
14816.97 119
14818.12 129
14819.27 103
14820.42 116
14821.57 115
14822.72 123
14823.87 108
14825.02 92
14826.17 96
14827.32 113
14828.47 101
14829.62 94
14830.78 104
14831.93 134
14833.08 101
14834.23 95
14835.38 100
14836.53 104
14837.68 84
14838.83 104
14839.98 109
14841.13 90
14842.29 91
14843.44 107
14844.59 105
14845.74 115
14846.89 116
14848.04 89
14849.19 119
14850.35 103
14851.50 121
14852.65 110
14853.80 99
14854.95 101
14856.10 124
14857.26 125
14858.41 107
14859.56 105
14860.71 104
14861.86 128
14863.02 100
14864.17 99
14865.32 115
14866.47 86
14867.63 133
14868.78 112
14869.93 89
14871.08 75
14872.23 107
14873.39 108
14874.54 124
14875.69 95
14876.84 95
14878.00 81
14879.15 94
14880.30 87
14881.46 108
14882.61 105
14883.76 80
14884.91 71
14886.07 121
14887.22 106
14888.37 81
14889.53 96
14890.68 74
14891.83 100
14892.99 90
14894.14 108
14895.29 84
14896.45 101
14897.60 101
14898.75 125
14899.91 105
14901.06 88
14902.21 98
14903.37 92
14904.52 93
14905.67 106
14906.83 82
14907.98 105
14909.14 110
14910.29 103
14911.44 101
14912.60 80
14913.75 82
14914.91 108
14916.06 112
14917.21 129
14918.37 140
14919.52 92
14920.68 99
14921.83 97
14922.99 105
14924.14 92
14925.30 117
14926.45 105
14927.60 97
14928.76 103
14929.91 103
14931.07 111
14932.22 94
14933.38 93
14934.53 130
14935.69 117
14936.84 113
14938.00 134
14939.15 113
14940.31 98
14941.46 90
14942.62 100
14943.77 108
14944.93 102
14946.08 82
14947.24 118
14948.39 132
14949.55 94
14950.71 93
14951.86 87
14953.02 104
14954.17 139
14955.33 93
14956.48 108
14957.64 124
14958.80 110
14959.95 100
14961.11 122
14962.26 98
14963.42 72
14964.57 115
14965.73 115
14966.89 107
14968.04 91
14969.20 111
14970.36 124
14971.51 96
14972.67 98
14973.82 106
14974.98 132
14976.14 137
14977.29 97
14978.45 99
14979.61 91
14980.76 113
14981.92 128
14983.08 109
14984.23 86
14985.39 91
14986.55 154
14987.70 111
14988.86 90
14990.02 79
14991.18 82
14992.33 114
14993.49 121
14994.65 86
14995.80 110
14996.96 103
14998.12 139
14999.28 116
15000.43 121
15001.59 106
15002.75 112
15003.91 107
15005.06 123
15006.22 113
15007.38 122
15008.54 112
15009.69 103
15010.85 111
15012.01 96
15013.17 92
15014.33 98
15015.48 89
15016.64 100
15017.80 93
15018.96 81
15020.12 92
15021.27 79
15022.43 72
15023.59 83
15024.75 100
15025.91 97
15027.07 113
15028.23 95
15029.38 91
15030.54 122
15031.70 120
15032.86 151
15034.02 98
15035.18 86
15036.34 93
15037.49 105
15038.65 104
15039.81 120
15040.97 97
15042.13 97
15043.29 77
15044.45 100
15045.61 96
15046.77 111
15047.93 88
15049.09 101
15050.24 115
15051.40 92
15052.56 92
15053.72 100
15054.88 95
15056.04 75
15057.20 88
15058.36 104
15059.52 107
15060.68 106
15061.84 118
15063.00 97
15064.16 98
15065.32 77
15066.48 109
15067.64 102
15068.80 73
15069.96 86
15071.12 81
15072.28 112
15073.44 109
15074.60 110
15075.76 119
15076.92 117
15078.08 125
15079.24 120
15080.40 96
15081.56 115
15082.72 83
15083.89 112
15085.05 106
15086.21 115
15087.37 103
15088.53 99
15089.69 112
15090.85 99
15092.01 122
15093.17 90
15094.33 90
15095.49 81
15096.66 84
15097.82 101
15098.98 105
15100.14 113
15101.30 129
15102.46 128
15103.62 122
15104.78 97
15105.95 94
15107.11 88
15108.27 89
15109.43 91
15110.59 92
15111.75 119
15112.92 106
15114.08 90
15115.24 69
15116.40 106
15117.56 111
15118.73 124
15119.89 104
15121.05 114
15122.21 101
15123.37 105
15124.54 88
15125.70 101
15126.86 92
15128.02 108
15129.19 99
15130.35 134
15131.51 112
15132.67 94
15133.84 103
15135.00 128
15136.16 105
15137.32 99
15138.49 101
15139.65 109
15140.81 93
15141.97 87
15143.14 100
15144.30 93
15145.46 92
15146.63 102
15147.79 111
15148.95 117
15150.12 101
15151.28 104
15152.44 89
15153.61 98
15154.77 106
15155.93 113
15157.10 114
15158.26 109
15159.42 82
15160.59 103
15161.75 110
15162.91 80
15164.08 85
15165.24 116
15166.41 102
15167.57 83
15168.73 93
15169.90 92
15171.06 84
15172.23 123
15173.39 97
15174.55 85
15175.72 122
15176.88 114
15178.05 97
15179.21 97
15180.38 93
15181.54 90
15182.70 98
15183.87 105
15185.03 137
15186.20 102
15187.36 88
15188.53 93
15189.69 79
15190.86 88
15192.02 93
15193.19 86
15194.35 94
15195.52 102
15196.68 112
15197.85 91
15199.01 118
15200.18 109
15201.34 113
15202.51 95
15203.67 92
15204.84 91
15206.00 98
15207.17 132
15208.33 117
15209.50 96
15210.66 106
15211.83 90
15213.00 128
15214.16 105
15215.33 111
15216.49 107
15217.66 94
15218.82 63
15219.99 95
15221.16 89
15222.32 115
15223.49 90
15224.65 106
15225.82 114
15226.99 89
15228.15 88
15229.32 93
15230.49 117
15231.65 99
15232.82 102
15233.98 109
15235.15 122
15236.32 120
15237.48 109
15238.65 102
15239.82 108
15240.98 109
15242.15 107
15243.32 96
15244.48 97
15245.65 106
15246.82 116
15247.98 124
15249.15 120
15250.32 115
15251.49 134
15252.65 116
15253.82 133
15254.99 131
15256.16 117
15257.32 105
15258.49 122
15259.66 110
15260.82 118
15261.99 84
15263.16 91
15264.33 99
15265.49 112
15266.66 115
15267.83 112
15269.00 82
15270.17 95
15271.33 98
15272.50 94
15273.67 86
15274.84 97
15276.01 100
15277.17 98
15278.34 91
15279.51 90
15280.68 101
15281.85 90
15283.01 121
15284.18 148
15285.35 101
15286.52 101
15287.69 128
15288.86 114
15290.03 115
15291.19 136
15292.36 103
15293.53 90
15294.70 95
15295.87 90
15297.04 86
15298.21 102
15299.38 104
15300.54 108
15301.71 110
15302.88 94
15304.05 94
15305.22 86
15306.39 80
15307.56 106
15308.73 112
15309.90 98
15311.07 95
15312.24 119
15313.41 99
15314.58 77
15315.75 102
15316.92 118
15318.09 111
15319.25 108
15320.42 117
15321.59 95
15322.76 111
15323.93 99
15325.10 110
15326.27 94
15327.44 123
15328.61 92
15329.78 103
15330.95 101
15332.12 100
15333.29 109
15334.46 109
15335.64 94
15336.81 108
15337.98 117
15339.15 104
15340.32 94
15341.49 85
15342.66 103
15343.83 88
15345.00 117
15346.17 98
15347.34 88
15348.51 96
15349.68 102
15350.85 109
15352.02 101
15353.20 83
15354.37 91
15355.54 113
15356.71 107
15357.88 117
15359.05 98
15360.22 83
15361.39 73
15362.57 86
15363.74 95
15364.91 128
15366.08 147
15367.25 110
15368.42 95
15369.59 99
15370.77 99
15371.94 110
15373.11 120
15374.28 98
15375.45 105
15376.63 92
15377.80 71
15378.97 77
15380.14 117
15381.31 117
15382.49 108
15383.66 98
15384.83 93
15386.00 102
15387.17 84
15388.35 100
15389.52 111
15390.69 102
15391.86 93
15393.04 98
15394.21 81
15395.38 84
15396.55 75
15397.73 98
15398.90 100
15400.07 97
15401.25 93
15402.42 107
15403.59 89
15404.76 121
15405.94 101
15407.11 97
15408.28 116
15409.46 90
15410.63 70
15411.80 62
15412.98 83
15414.15 102
15415.32 105
15416.50 77
15417.67 96
15418.84 114
15420.02 104
15421.19 79
15422.36 99
15423.54 95
15424.71 94
15425.89 73
15427.06 98
15428.23 114
15429.41 106
15430.58 98
15431.76 84
15432.93 91
15434.10 103
15435.28 121
15436.45 109
15437.63 89
15438.80 110
15439.97 86
15441.15 102
15442.32 124
15443.50 76
15444.67 133
15445.85 105
15447.02 98
15448.20 103
15449.37 94
15450.55 92
15451.72 81
15452.89 97
15454.07 100
15455.24 99
15456.42 118
15457.59 114
15458.77 99
15459.94 93
15461.12 81
15462.30 82
15463.47 104
15464.65 126
15465.82 111
15467.00 107
15468.17 102
15469.35 104
15470.52 82
15471.70 111
15472.87 101
15474.05 86
15475.22 75
15476.40 108
15477.58 106
15478.75 83
15479.93 84
15481.10 104
15482.28 107
15483.46 92
15484.63 128
15485.81 110
15486.98 101
15488.16 89
15489.34 83
15490.51 101
15491.69 119
15492.87 100
15494.04 95
15495.22 111
15496.39 101
15497.57 127
15498.75 103
15499.92 107
15501.10 100
15502.28 96
15503.45 82
15504.63 106
15505.81 103
15506.98 95
15508.16 85
15509.34 95
15510.52 73
15511.69 76
15512.87 85
15514.05 115
15515.22 117
15516.40 79
15517.58 71
15518.76 100
15519.93 116
15521.11 94
15522.29 104
15523.47 101
15524.64 92
15525.82 94
15527.00 113
15528.18 92
15529.35 79
15530.53 91
15531.71 107
15532.89 98
15534.07 89
15535.24 93
15536.42 87
15537.60 74
15538.78 94
15539.96 113
15541.13 94
15542.31 109
15543.49 93
15544.67 97
15545.85 101
15547.03 105
15548.20 101
15549.38 98
15550.56 93
15551.74 94
15552.92 85
15554.10 82
15555.28 87
15556.45 96
15557.63 124
15558.81 99
15559.99 98
15561.17 93
15562.35 104
15563.53 108
15564.71 80
15565.89 88
15567.07 103
15568.24 96
15569.42 101
15570.60 82
15571.78 117
15572.96 116
15574.14 104
15575.32 103
15576.50 104
15577.68 89
15578.86 129
15580.04 110
15581.22 99
15582.40 105
15583.58 108
15584.76 93
15585.94 116
15587.12 103
15588.30 123
15589.48 125
15590.66 105
15591.84 126
15593.02 103
15594.20 101
15595.38 98
15596.56 88
15597.74 130
15598.92 111
15600.10 101
15601.28 131
15602.46 119
15603.64 113
15604.82 122
15606.00 130
15607.18 111
15608.36 86
15609.55 116
15610.73 132
15611.91 102
15613.09 126
15614.27 119
15615.45 117
15616.63 102
15617.81 123
15618.99 87
15620.17 84
15621.36 111
15622.54 117
15623.72 85
15624.90 93
15626.08 96
15627.26 115
15628.44 108
15629.63 114
15630.81 101
15631.99 110
15633.17 107
15634.35 110
15635.53 115
15636.72 112
15637.90 112
15639.08 95
15640.26 112
15641.44 115
15642.63 151
15643.81 113
15644.99 120
15646.17 133
15647.35 113
15648.54 126
15649.72 147
15650.90 126
15652.08 107
15653.27 113
15654.45 129
15655.63 114
15656.81 128
15658.00 121
15659.18 132
15660.36 118
15661.54 124
15662.73 120
15663.91 165
15665.09 130
15666.28 122
15667.46 119
15668.64 120
15669.82 125
15671.01 152
15672.19 119
15673.37 101
15674.56 111
15675.74 139
15676.92 148
15678.11 115
15679.29 132
15680.47 121
15681.66 126
15682.84 129
15684.03 105
15685.21 122
15686.39 141
15687.58 123
15688.76 104
15689.94 111
15691.13 125
15692.31 118
15693.50 134
15694.68 137
15695.86 112
15697.05 111
15698.23 117
15699.42 120
15700.60 101
15701.78 127
15702.97 128
15704.15 129
15705.34 125
15706.52 112
15707.71 120
15708.89 111
15710.08 110
15711.26 111
15712.45 117
15713.63 114
15714.81 134
15716.00 129
15717.18 120
15718.37 118
15719.55 116
15720.74 107
15721.92 109
15723.11 142
15724.29 134
15725.48 126
15726.66 101
15727.85 112
15729.04 109
15730.22 133
15731.41 113
15732.59 124
15733.78 132
15734.96 146
15736.15 144
15737.33 121
15738.52 98
15739.71 138
15740.89 135
15742.08 141
15743.26 135
15744.45 153
15745.63 131
15746.82 119
15748.01 118
15749.19 102
15750.38 122
15751.56 137
15752.75 148
15753.94 124
15755.12 164
15756.31 131
15757.50 125
15758.68 154
15759.87 168
15761.06 149
15762.24 127
15763.43 153
15764.62 160
15765.80 124
15766.99 120
15768.18 144
15769.36 183
15770.55 131
15771.74 100
15772.92 134
15774.11 116
15775.30 129
15776.48 123
15777.67 134
15778.86 116
15780.05 114
15781.23 114
15782.42 109
15783.61 125
15784.80 134
15785.98 140
15787.17 145
15788.36 141
15789.55 143
15790.73 112
15791.92 108
15793.11 98
15794.30 107
15795.48 116
15796.67 125
15797.86 134
15799.05 135
15800.24 136
15801.42 113
15802.61 133
15803.80 142
15804.99 124
15806.18 100
15807.37 124
15808.55 113
15809.74 101
15810.93 106
15812.12 104
15813.31 123
15814.50 108
15815.68 104
15816.87 116
15818.06 131
15819.25 116
15820.44 115
15821.63 130
15822.82 110
15824.01 122
15825.19 111
15826.38 113
15827.57 113
15828.76 92
15829.95 91
15831.14 99
15832.33 100
15833.52 93
15834.71 128
15835.90 133
15837.09 93
15838.28 108
15839.47 95
15840.66 119
15841.84 114
15843.03 114
15844.22 112
15845.41 102
15846.60 120
15847.79 111
15848.98 80
15850.17 98
15851.36 118
15852.55 120
15853.74 115
15854.93 89
15856.12 140
15857.31 131
15858.50 99
15859.69 85
15860.88 119
15862.07 96
15863.26 85
15864.46 91
15865.65 90
15866.84 105
15868.03 113
15869.22 117
15870.41 141
15871.60 117
15872.79 129
15873.98 136
15875.17 105
15876.36 94
15877.55 94
15878.74 113
15879.94 101
15881.13 122
15882.32 105
15883.51 83
15884.70 85
15885.89 100
15887.08 94
15888.27 91
15889.46 108
15890.66 83
15891.85 111
15893.04 142
15894.23 112
15895.42 116
15896.61 110
15897.81 96
15899.00 113
15900.19 94
15901.38 123
15902.57 125
15903.76 117
15904.96 93
15906.15 91
15907.34 117
15908.53 137
15909.72 108
15910.92 89
15912.11 105
15913.30 118
15914.49 97
15915.69 104
15916.88 99
15918.07 104
15919.26 114
15920.46 109
15921.65 105
15922.84 116
15924.03 123
15925.23 111
15926.42 109
15927.61 127
15928.81 139
15930.00 115
15931.19 85
15932.38 85
15933.58 105
15934.77 94
15935.96 120
15937.16 110
15938.35 104
15939.54 112
15940.74 92
15941.93 116
15943.12 102
15944.32 93
15945.51 124
15946.70 90
15947.90 88
15949.09 115
15950.28 92
15951.48 80
15952.67 110
15953.87 101
15955.06 82
15956.25 89
15957.45 86
15958.64 78
15959.84 86
15961.03 93
15962.22 99
15963.42 81
15964.61 94
15965.81 105
15967.00 98
15968.19 106
15969.39 104
15970.58 110
15971.78 97
15972.97 108
15974.17 100
15975.36 95
15976.56 142
15977.75 109
15978.95 111
15980.14 106
15981.34 100
15982.53 84
15983.72 102
15984.92 86
15986.11 87
15987.31 72
15988.50 95
15989.70 93
15990.90 100
15992.09 80
15993.29 111
15994.48 98
15995.68 100
15996.87 91
15998.07 85
15999.26 98
16000.46 94
16001.65 104
16002.85 92
16004.05 83
16005.24 82
16006.44 105
16007.63 91
16008.83 117
16010.02 100
16011.22 107
16012.42 77
16013.61 91
16014.81 95
16016.00 101
16017.20 79
16018.40 105
16019.59 86
16020.79 108
16021.99 123
16023.18 84
16024.38 80
16025.58 80
16026.77 90
16027.97 84
16029.16 100
16030.36 103
16031.56 103
16032.76 97
16033.95 125
16035.15 93
16036.35 113
16037.54 98
16038.74 84
16039.94 96
16041.13 95
16042.33 100
16043.53 89
16044.73 89
16045.92 97
16047.12 100
16048.32 82
16049.51 96
16050.71 77
16051.91 83
16053.11 89
16054.30 79
16055.50 65
16056.70 75
16057.90 105
16059.10 84
16060.29 111
16061.49 100
16062.69 77
16063.89 110
16065.08 101
16066.28 78
16067.48 99
16068.68 98
16069.88 106
16071.07 107
16072.27 79
16073.47 72
16074.67 59
16075.87 99
16077.07 114
16078.26 90
16079.46 99
16080.66 90
16081.86 80
16083.06 99
16084.26 77
16085.46 88
16086.66 94
16087.85 73
16089.05 71
16090.25 115
16091.45 100
16092.65 81
16093.85 81
16095.05 79
16096.25 99
16097.45 97
16098.65 71
16099.84 94
16101.04 66
16102.24 70
16103.44 82
16104.64 100
16105.84 68
16107.04 57
16108.24 61
16109.44 77
16110.64 110
16111.84 93
16113.04 83
16114.24 65
16115.44 84
16116.64 70
16117.84 99
16119.04 82
16120.24 83
16121.44 76
16122.64 80
16123.84 90
16125.04 84
16126.24 69
16127.44 92
16128.64 79
16129.84 100
16131.04 119
16132.24 91
16133.44 77
16134.64 89
16135.84 67
16137.04 67
16138.25 82
16139.45 72
16140.65 90
16141.85 89
16143.05 88
16144.25 82
16145.45 62
16146.65 73
16147.85 86
16149.05 93
16150.25 92
16151.46 86
16152.66 68
16153.86 94
16155.06 92
16156.26 80
16157.46 88
16158.66 91
16159.87 119
16161.07 109
16162.27 92
16163.47 86
16164.67 85
16165.87 90
16167.08 108
16168.28 87
16169.48 85
16170.68 63
16171.88 87
16173.09 93
16174.29 101
16175.49 93
16176.69 117
16177.89 86
16179.10 88
16180.30 93
16181.50 82
16182.70 101
16183.91 91
16185.11 97
16186.31 99
16187.51 77
16188.72 97
16189.92 92
16191.12 87
16192.32 82
16193.53 86
16194.73 62
16195.93 80
16197.13 92
16198.34 93
16199.54 92
16200.74 80
16201.95 85
16203.15 82
16204.35 81
16205.56 91
16206.76 78
16207.96 53
16209.17 72
16210.37 77
16211.57 73
16212.78 76
16213.98 78
16215.18 71
16216.39 84
16217.59 101
16218.79 73
16220.00 76
16221.20 105
16222.41 96
16223.61 94
16224.81 93
16226.02 128
16227.22 83
16228.43 73
16229.63 74
16230.83 84
16232.04 85
16233.24 75
16234.45 80
16235.65 80
16236.86 92
16238.06 94
16239.26 79
16240.47 88
16241.67 100
16242.88 85
16244.08 75
16245.29 78
16246.49 79
16247.70 68
16248.90 91
16250.11 83
16251.31 86
16252.52 109
16253.72 102
16254.93 125
16256.13 92
16257.34 82
16258.54 75
16259.75 69
16260.95 93
16262.16 80
16263.36 68
16264.57 91
16265.77 55
16266.98 97
16268.19 78
16269.39 78
16270.60 102
16271.80 77
16273.01 79
16274.21 91
16275.42 94
16276.63 73
16277.83 100
16279.04 98
16280.24 78
16281.45 97
16282.66 126
16283.86 86
16285.07 88
16286.27 77
16287.48 99
16288.69 92
16289.89 74
16291.10 70
16292.31 55
16293.51 69
16294.72 73
16295.93 81
16297.13 73
16298.34 84
16299.55 96
16300.75 77
16301.96 73
16303.17 66
16304.37 88
16305.58 104
16306.79 87
16307.99 87
16309.20 75
16310.41 91
16311.62 81
16312.82 88
16314.03 75
16315.24 85
16316.44 89
16317.65 70
16318.86 83
16320.07 70
16321.27 96
16322.48 68
16323.69 110
16324.90 98
16326.10 101
16327.31 79
16328.52 91
16329.73 82
16330.94 75
16332.14 80
16333.35 115
16334.56 89
16335.77 67
16336.98 80
16338.18 65
16339.39 101
16340.60 92
16341.81 83
16343.02 58
16344.23 73
16345.43 72
16346.64 77
16347.85 84
16349.06 103
16350.27 78
16351.48 87
16352.69 105
16353.89 87
16355.10 79
16356.31 74
16357.52 74
16358.73 78
16359.94 104
16361.15 93
16362.36 85
16363.57 62
16364.77 65
16365.98 80
16367.19 86
16368.40 87
16369.61 99
16370.82 84
16372.03 74
16373.24 88
16374.45 88
16375.66 84
16376.87 86
16378.08 88
16379.29 75
16380.50 78
16381.71 72
16382.92 90
16384.13 71
16385.34 74
16386.55 74
16387.76 113
16388.97 90
16390.18 74
16391.39 77
16392.60 71
16393.81 78
16395.02 77
16396.23 73
16397.44 84
16398.65 107
16399.86 90
16401.07 72
16402.28 73
16403.49 60
16404.70 78
16405.91 73
16407.12 67
16408.33 75
16409.54 86
16410.76 80
16411.97 72
16413.18 68
16414.39 85
16415.60 79
16416.81 84
16418.02 66
16419.23 82
16420.44 79
16421.66 79
16422.87 110
16424.08 98
16425.29 87
16426.50 71
16427.71 88
16428.92 77
16430.14 82
16431.35 74
16432.56 74
16433.77 77
16434.98 83
16436.19 91
16437.41 73
16438.62 75
16439.83 76
16441.04 50
16442.25 77
16443.47 69
16444.68 81
16445.89 116
16447.10 104
16448.31 110
16449.53 103
16450.74 91
16451.95 72
16453.16 82
16454.38 49
16455.59 82
16456.80 70
16458.01 74
16459.23 73
16460.44 68
16461.65 65
16462.86 77
16464.08 87
16465.29 88
16466.50 76
16467.72 68
16468.93 88
16470.14 68
16471.35 66
16472.57 68
16473.78 63
16474.99 70
16476.21 69
16477.42 98
16478.63 73
16479.85 83
16481.06 90
16482.27 87
16483.49 81
16484.70 78
16485.92 81
16487.13 109
16488.34 83
16489.56 78
16490.77 93
16491.98 68
16493.20 45
16494.41 83
16495.63 104
16496.84 91
16498.05 83
16499.27 92
16500.48 70
16501.70 84
16502.91 77
16504.13 74
16505.34 85
16506.55 74
16507.77 82
16508.98 102
16510.20 82
16511.41 65
16512.63 71
16513.84 77
16515.06 93
16516.27 86
16517.49 75
16518.70 72
16519.92 82
16521.13 95
16522.35 89
16523.56 84
16524.78 76
16525.99 73
16527.21 59
16528.42 76
16529.64 77
16530.85 72
16532.07 82
16533.28 74
16534.50 70
16535.71 88
16536.93 87
16538.14 67
16539.36 64
16540.58 88
16541.79 80
16543.01 90
16544.22 85
16545.44 81
16546.65 77
16547.87 63
16549.09 73
16550.30 71
16551.52 76
16552.73 100
16553.95 77
16555.17 79
16556.38 69
16557.60 59
16558.82 59
16560.03 68
16561.25 72
16562.46 75
16563.68 77
16564.90 75
16566.11 74
16567.33 97
16568.55 78
16569.76 83
16570.98 69
16572.20 100
16573.41 87
16574.63 81
16575.85 69
16577.07 69
16578.28 82
16579.50 79
16580.72 75
16581.93 95
16583.15 78
16584.37 61
16585.59 87
16586.80 92
16588.02 84
16589.24 81
16590.46 77
16591.67 67
16592.89 65
16594.11 92
16595.33 77
16596.54 80
16597.76 76
16598.98 104
16600.20 73
16601.41 76
16602.63 71
16603.85 83
16605.07 73
16606.29 71
16607.50 72
16608.72 66
16609.94 64
16611.16 80
16612.38 79
16613.60 57
16614.81 75
16616.03 103
16617.25 68
16618.47 76
16619.69 75
16620.91 66
16622.13 66
16623.34 74
16624.56 101
16625.78 111
16627.00 75
16628.22 60
16629.44 76
16630.66 75
16631.88 49
16633.10 73
16634.31 104
16635.53 87
16636.75 72
16637.97 87
16639.19 80
16640.41 71
16641.63 77
16642.85 64
16644.07 65
16645.29 83
16646.51 78
16647.73 55
16648.95 75
16650.17 83
16651.39 89
16652.61 117
16653.83 101
16655.05 60
16656.27 67
16657.49 61
16658.71 68
16659.93 72
16661.15 75
16662.37 87
16663.59 76
16664.81 73
16666.03 51
16667.25 76
16668.47 57
16669.69 52
16670.91 65
16672.13 77
16673.35 85
16674.57 102
16675.79 68
16677.01 66
16678.23 54
16679.45 81
16680.67 79
16681.89 63
16683.12 59
16684.34 79
16685.56 64
16686.78 87
16688.00 68
16689.22 79
16690.44 94
16691.66 72
16692.88 112
16694.11 68
16695.33 57
16696.55 71
16697.77 96
16698.99 88
16700.21 80
16701.43 72
16702.66 75
16703.88 64
16705.10 42
16706.32 54
16707.54 67
16708.77 83
16709.99 83
16711.21 71
16712.43 39
16713.65 63
16714.87 57
16716.10 71
16717.32 70
16718.54 76
16719.76 73
16720.99 70
16722.21 61
16723.43 66
16724.65 63
16725.88 66
16727.10 87
16728.32 91
16729.54 67
16730.77 62
16731.99 54
16733.21 58
16734.43 83
16735.66 80
16736.88 69
16738.10 63
16739.33 70
16740.55 72
16741.77 82
16742.99 85
16744.22 83
16745.44 69
16746.66 58
16747.89 52
16749.11 67
16750.33 68
16751.56 73
16752.78 97
16754.00 65
16755.23 63
16756.45 79
16757.68 56
16758.90 54
16760.12 75
16761.35 89
16762.57 52
16763.79 55
16765.02 64
16766.24 82
16767.47 67
16768.69 61
16769.91 61
16771.14 90
16772.36 84
16773.59 59
16774.81 68
16776.04 66
16777.26 81
16778.48 72
16779.71 69
16780.93 75
16782.16 54
16783.38 64
16784.61 78
16785.83 75
16787.06 58
16788.28 56
16789.51 71
16790.73 64
16791.96 73
16793.18 68
16794.41 104
16795.63 84
16796.86 63
16798.08 83
16799.31 82
16800.53 74
16801.76 82
16802.98 79
16804.21 64
16805.43 63
16806.66 65
16807.88 77
16809.11 73
16810.33 78
16811.56 54
16812.79 90
16814.01 71
16815.24 69
16816.46 56
16817.69 71
16818.91 62
16820.14 62
16821.37 63
16822.59 50
16823.82 63
16825.04 69
16826.27 49
16827.50 64
16828.72 71
16829.95 54
16831.18 73
16832.40 71
16833.63 73
16834.86 80
16836.08 96
16837.31 72
16838.53 68
16839.76 69
16840.99 76
16842.21 73
16843.44 86
16844.67 62
16845.90 68
16847.12 74
16848.35 82
16849.58 79
16850.80 67
16852.03 77
16853.26 69
16854.48 69
16855.71 54
16856.94 84
16858.17 73
16859.39 59
16860.62 51
16861.85 72
16863.08 63
16864.30 71
16865.53 78
16866.76 101
16867.99 86
16869.21 53
16870.44 70
16871.67 75
16872.90 98
16874.13 64
16875.35 85
16876.58 82
16877.81 70
16879.04 82
16880.27 107
16881.49 94
16882.72 77
16883.95 80
16885.18 79
16886.41 76
16887.64 75
16888.86 100
16890.09 72
16891.32 92
16892.55 87
16893.78 74
16895.01 69
16896.24 71
16897.46 90
16898.69 71
16899.92 64
16901.15 90
16902.38 72
16903.61 71
16904.84 69
16906.07 75
16907.30 75
16908.53 63
16909.75 74
16910.98 80
16912.21 95
16913.44 85
16914.67 91
16915.90 85
16917.13 99
16918.36 90
16919.59 81
16920.82 93
16922.05 79
16923.28 81
16924.51 72
16925.74 44
16926.97 61
16928.20 80
16929.43 59
16930.66 68
16931.89 73
16933.12 66
16934.35 98
16935.58 84
16936.81 78
16938.04 62
16939.27 74
16940.50 77
16941.73 67
16942.96 62
16944.19 84
16945.42 71
16946.65 57
16947.88 59
16949.11 76
16950.34 67
16951.57 59
16952.80 75
16954.04 84
16955.27 66
16956.50 56
16957.73 62
16958.96 66
16960.19 58
16961.42 78
16962.65 98
16963.88 73
16965.11 61
16966.35 70
16967.58 69
16968.81 87
16970.04 77
16971.27 85
16972.50 64
16973.73 73
16974.97 69
16976.20 73
16977.43 80
16978.66 73
16979.89 60
16981.12 67
16982.36 69
16983.59 88
16984.82 86
16986.05 51
16987.28 97
16988.52 107
16989.75 85
16990.98 79
16992.21 66
16993.45 50
16994.68 56
16995.91 55
16997.14 91
16998.37 77
16999.61 94
17000.84 64
17002.07 71
17003.31 85
17004.54 90
17005.77 68
17007.00 70
17008.24 117
17009.47 81
17010.70 50
17011.93 61
17013.17 69
17014.40 68
17015.63 53
17016.87 59
17018.10 64
17019.33 66
17020.57 71
17021.80 54
17023.03 73
17024.27 87
17025.50 77
17026.73 66
17027.97 63
17029.20 85
17030.43 74
17031.67 69
17032.90 60
17034.14 68
17035.37 76
17036.60 65
17037.84 57
17039.07 79
17040.30 69
17041.54 48
17042.77 46
17044.01 45
17045.24 58
17046.47 72
17047.71 61
17048.94 57
17050.18 60
17051.41 64
17052.65 65
17053.88 59
17055.12 55
17056.35 57
17057.58 60
17058.82 69
17060.05 63
17061.29 70
17062.52 62
17063.76 61
17064.99 74
17066.23 78
17067.46 74
17068.70 69
17069.93 74
17071.17 70
17072.40 54
17073.64 59
17074.87 57
17076.11 93
17077.34 82
17078.58 79
17079.81 81
17081.05 59
17082.29 75
17083.52 81
17084.76 65
17085.99 57
17087.23 60
17088.46 46
17089.70 63
17090.94 70
17092.17 56
17093.41 59
17094.64 72
17095.88 49
17097.12 81
17098.35 72
17099.59 61
17100.82 78
17102.06 58
17103.30 52
17104.53 65
17105.77 73
17107.00 71
17108.24 55
17109.48 68
17110.71 55
17111.95 67
17113.19 69
17114.42 66
17115.66 61
17116.90 44
17118.13 82
17119.37 75
17120.61 60
17121.85 57
17123.08 56
17124.32 76
17125.56 79
17126.79 84
17128.03 67
17129.27 56
17130.50 82
17131.74 99
17132.98 74
17134.22 66
17135.45 73
17136.69 73
17137.93 56
17139.17 66
17140.40 54
17141.64 61
17142.88 58
17144.12 72
17145.36 71
17146.59 66
17147.83 70
17149.07 68
17150.31 62
17151.54 59
17152.78 62
17154.02 64
17155.26 50
17156.50 72
17157.74 60
17158.97 75
17160.21 81
17161.45 65
17162.69 64
17163.93 64
17165.17 47
17166.40 49
17167.64 76
17168.88 66
17170.12 83
17171.36 83
17172.60 76
17173.84 67
17175.08 62
17176.31 62
17177.55 65
17178.79 71
17180.03 61
17181.27 66
17182.51 66
17183.75 55
17184.99 60
17186.23 63
17187.47 85
17188.71 66
17189.94 56
17191.18 63
17192.42 78
17193.66 76
17194.90 74
17196.14 70
17197.38 58
17198.62 66
17199.86 55
17201.10 72
17202.34 58
17203.58 50
17204.82 66
17206.06 57
17207.30 66
17208.54 66
17209.78 59
17211.02 57
17212.26 67
17213.50 57
17214.74 60
17215.98 58
17217.22 61
17218.46 81
17219.70 80
17220.94 73
17222.18 63
17223.43 56
17224.67 77
17225.91 67
17227.15 63
17228.39 85
17229.63 94
17230.87 70
17232.11 56
17233.35 60
17234.59 64
17235.83 85
17237.08 66
17238.32 89
17239.56 84
17240.80 72
17242.04 75
17243.28 54
17244.52 50
17245.76 56
17247.01 61
17248.25 84
17249.49 80
17250.73 71
17251.97 56
17253.21 49
17254.46 46
17255.70 63
17256.94 68
17258.18 57
17259.42 62
17260.66 71
17261.91 74
17263.15 48
17264.39 56
17265.63 75
17266.87 85
17268.12 58
17269.36 57
17270.60 75
17271.84 61
17273.09 71
17274.33 73
17275.57 60
17276.81 63
17278.06 61
17279.30 66
17280.54 63
17281.78 57
17283.03 62
17284.27 70
17285.51 67
17286.76 63
17288.00 61
17289.24 52
17290.48 60
17291.73 74
17292.97 79
17294.21 115
17295.46 75
17296.70 46
17297.94 46
17299.19 55
17300.43 83
17301.67 62
17302.92 55
17304.16 66
17305.40 60
17306.65 58
17307.89 63
17309.14 61
17310.38 76
17311.62 69
17312.87 52
17314.11 62
17315.35 57
17316.60 96
17317.84 63
17319.09 67
17320.33 59
17321.58 75
17322.82 58
17324.06 64
17325.31 57
17326.55 59
17327.80 74
17329.04 67
17330.29 56
17331.53 71
17332.77 61
17334.02 54
17335.26 44
17336.51 61
17337.75 59
17339.00 50
17340.24 50
17341.49 67
17342.73 52
17343.98 74
17345.22 69
17346.47 57
17347.71 58
17348.96 49
17350.20 70
17351.45 65
17352.69 59
17353.94 55
17355.18 47
17356.43 73
17357.68 65
17358.92 62
17360.17 75
17361.41 71
17362.66 53
17363.90 59
17365.15 80
17366.39 60
17367.64 58
17368.89 49
17370.13 61
17371.38 74
17372.62 51
17373.87 54
17375.12 61
17376.36 55
17377.61 69
17378.85 73
17380.10 62
17381.35 64
17382.59 53
17383.84 56
17385.09 53
17386.33 71
17387.58 56
17388.83 49
17390.07 52
17391.32 62
17392.57 69
17393.81 68
17395.06 66
17396.31 54
17397.55 52
17398.80 74
17400.05 85
17401.29 77
17402.54 82
17403.79 69
17405.04 63
17406.28 46
17407.53 52
17408.78 42
17410.02 58
17411.27 56
17412.52 58
17413.77 65
17415.01 61
17416.26 49
17417.51 57
17418.76 70
17420.00 53
17421.25 73
17422.50 82
17423.75 77
17425.00 73
17426.24 65
17427.49 64
17428.74 75
17429.99 68
17431.24 61
17432.48 66
17433.73 91
17434.98 68
17436.23 70
17437.48 50
17438.73 76
17439.97 65
17441.22 77
17442.47 72
17443.72 76
17444.97 77
17446.22 63
17447.47 83
17448.71 60
17449.96 69
17451.21 82
17452.46 73
17453.71 65
17454.96 54
17456.21 78
17457.46 62
17458.71 60
17459.95 66
17461.20 76
17462.45 50
17463.70 78
17464.95 57
17466.20 64
17467.45 80
17468.70 64
17469.95 41
17471.20 49
17472.45 50
17473.70 45
17474.95 60
17476.20 50
17477.45 64
17478.70 60
17479.95 80
17481.20 61
17482.45 59
17483.70 66
17484.95 68
17486.20 55
17487.45 58
17488.70 77
17489.95 54
17491.20 65
17492.45 58
17493.70 52
17494.95 69
17496.20 83
17497.45 87
17498.70 57
17499.95 49
17501.20 53
17502.45 46
17503.70 60
17504.95 73
17506.20 54
17507.46 61
17508.71 58
17509.96 60
17511.21 46
17512.46 52
17513.71 61
17514.96 79
17516.21 60
17517.46 87
17518.71 87
17519.97 67
17521.22 67
17522.47 58
17523.72 68
17524.97 59
17526.22 79
17527.47 65
17528.73 55
17529.98 49
17531.23 56
17532.48 65
17533.73 50
17534.99 54
17536.24 60
17537.49 79
17538.74 64
17539.99 62
17541.25 64
17542.50 85
17543.75 81
17545.00 82
17546.25 63
17547.51 69
17548.76 78
17550.01 73
17551.26 72
17552.52 75
17553.77 60
17555.02 81
17556.27 104
17557.53 78
17558.78 59
17560.03 67
17561.28 76
17562.54 85
17563.79 65
17565.04 78
17566.30 84
17567.55 66
17568.80 88
17570.05 64
17571.31 66
17572.56 82
17573.81 83
17575.07 58
17576.32 59
17577.57 52
17578.83 66
17580.08 80
17581.33 52
17582.59 70
17583.84 57
17585.10 68
17586.35 79
17587.60 76
17588.86 53
17590.11 63
17591.36 76
17592.62 70
17593.87 61
17595.13 74
17596.38 67
17597.63 72
17598.89 73
17600.14 59
17601.40 70
17602.65 83
17603.90 78
17605.16 81
17606.41 68
17607.67 70
17608.92 68
17610.18 73
17611.43 87
17612.69 59
17613.94 80
17615.20 80
17616.45 72
17617.71 93
17618.96 65
17620.21 63
17621.47 69
17622.72 57
17623.98 98
17625.23 78
17626.49 64
17627.75 73
17629.00 71
17630.26 77
17631.51 67
17632.77 51
17634.02 71
17635.28 56
17636.53 69
17637.79 56
17639.04 67
17640.30 56
17641.55 70
17642.81 74
17644.07 63
17645.32 64
17646.58 63
17647.83 68
17649.09 69
17650.35 84
17651.60 57
17652.86 57
17654.11 78
17655.37 66
17656.63 68
17657.88 67
17659.14 53
17660.39 64
17661.65 83
17662.91 54
17664.16 60
17665.42 68
17666.68 74
17667.93 65
17669.19 66
17670.45 53
17671.70 48
17672.96 39
17674.22 60
17675.47 56
17676.73 63
17677.99 54
17679.24 53
17680.50 48
17681.76 56
17683.02 52
17684.27 54
17685.53 89
17686.79 84
17688.05 59
17689.30 65
17690.56 71
17691.82 56
17693.07 34
17694.33 68
17695.59 58
17696.85 40
17698.11 54
17699.36 49
17700.62 65
17701.88 68
17703.14 62
17704.39 76
17705.65 65
17706.91 52
17708.17 45
17709.43 68
17710.68 57
17711.94 77
17713.20 74
17714.46 54
17715.72 56
17716.98 57
17718.23 71
17719.49 77
17720.75 64
17722.01 74
17723.27 68
17724.53 73
17725.79 57
17727.04 56
17728.30 75
17729.56 67
17730.82 55
17732.08 64
17733.34 104
17734.60 60
17735.86 58
17737.12 79
17738.37 67
17739.63 54
17740.89 55
17742.15 63
17743.41 73
17744.67 56
17745.93 71
17747.19 53
17748.45 67
17749.71 66
17750.97 59
17752.23 44
17753.49 59
17754.75 68
17756.01 56
17757.27 54
17758.53 60
17759.79 55
17761.05 82
17762.31 89
17763.57 61
17764.83 50
17766.09 56
17767.35 46
17768.61 76
17769.87 82
17771.13 92
17772.39 69
17773.65 79
17774.91 98
17776.17 69
17777.43 74
17778.69 68
17779.95 60
17781.21 61
17782.47 59
17783.73 57
17784.99 66
17786.25 66
17787.51 73
17788.78 84
17790.04 69
17791.30 55
17792.56 39
17793.82 58
17795.08 57
17796.34 57
17797.60 54
17798.86 46
17800.13 45
17801.39 57
17802.65 52
17803.91 43
17805.17 58
17806.43 59
17807.69 56
17808.96 51
17810.22 52
17811.48 48
17812.74 51
17814.00 62
17815.26 53
17816.53 60
17817.79 74
17819.05 52
17820.31 46
17821.57 59
17822.84 77
17824.10 66
17825.36 67
17826.62 80
17827.89 79
17829.15 68
17830.41 77
17831.67 49
17832.93 47
17834.20 52
17835.46 48
17836.72 62
17837.99 59
17839.25 69
17840.51 71
17841.77 57
17843.04 56
17844.30 61
17845.56 66
17846.82 49
17848.09 51
17849.35 66
17850.61 61
17851.88 76
17853.14 70
17854.40 52
17855.67 52
17856.93 37
17858.19 70
17859.46 72
17860.72 66
17861.98 59
17863.25 51
17864.51 72
17865.77 43
17867.04 52
17868.30 60
17869.57 77
17870.83 66
17872.09 50
17873.36 45
17874.62 71
17875.89 70
17877.15 55
17878.41 48
17879.68 56
17880.94 46
17882.21 85
17883.47 71
17884.73 57
17886.00 61
17887.26 51
17888.53 68
17889.79 63
17891.06 61
17892.32 62
17893.59 67
17894.85 69
17896.12 42
17897.38 55
17898.65 60
17899.91 73
17901.17 70
17902.44 60
17903.70 50
17904.97 63
17906.23 55
17907.50 50
17908.77 44
17910.03 60
17911.30 65
17912.56 39
17913.83 47
17915.09 38
17916.36 70
17917.62 79
17918.89 50
17920.15 56
17921.42 62
17922.68 56
17923.95 43
17925.22 70
17926.48 63
17927.75 60
17929.01 69
17930.28 72
17931.55 79
17932.81 63
17934.08 49
17935.34 63
17936.61 63
17937.88 49
17939.14 57
17940.41 41
17941.68 41
17942.94 52
17944.21 54
17945.47 74
17946.74 67
17948.01 56
17949.27 60
17950.54 44
17951.81 42
17953.07 74
17954.34 46
17955.61 51
17956.87 64
17958.14 60
17959.41 51
17960.68 54
17961.94 60
17963.21 59
17964.48 49
17965.74 66
17967.01 69
17968.28 56
17969.55 77
17970.81 78
17972.08 72
17973.35 59
17974.62 56
17975.88 66
17977.15 48
17978.42 55
17979.69 51
17980.95 61
17982.22 64
17983.49 84
17984.76 85
17986.03 48
17987.29 64
17988.56 71
17989.83 47
17991.10 47
17992.37 63
17993.63 58
17994.90 53
17996.17 56
17997.44 78
17998.71 51
17999.98 64
18001.24 68
18002.51 62
18003.78 83
18005.05 45
18006.32 48
18007.59 61
18008.86 50
18010.12 63
18011.39 55
18012.66 48
18013.93 60
18015.20 47
18016.47 44
18017.74 65
18019.01 60
18020.28 56
18021.54 72
18022.81 82
18024.08 51
18025.35 40
18026.62 57
18027.89 53
18029.16 58
18030.43 53
18031.70 62
18032.97 74
18034.24 64
18035.51 67
18036.78 54
18038.05 68
18039.32 66
18040.59 57
18041.86 56
18043.13 56
18044.40 40
18045.67 40
18046.94 55
18048.21 67
18049.48 51
18050.75 64
18052.02 63
18053.29 66
18054.56 62
18055.83 63
18057.10 52
18058.37 50
18059.64 54
18060.91 75
18062.18 66
18063.45 55
18064.72 45
18065.99 55
18067.26 60
18068.54 57
18069.81 73
18071.08 69
18072.35 68
18073.62 68
18074.89 55
18076.16 41
18077.43 46
18078.70 63
18079.97 63
18081.25 51
18082.52 54
18083.79 55
18085.06 65
18086.33 80
18087.60 77
18088.87 61
18090.15 58
18091.42 61
18092.69 58
18093.96 72
18095.23 61
18096.50 74
18097.78 87
18099.05 61
18100.32 72
18101.59 46
18102.86 62
18104.14 70
18105.41 65
18106.68 75
18107.95 64
18109.23 64
18110.50 80
18111.77 65
18113.04 61
18114.31 61
18115.59 55
18116.86 44
18118.13 56
18119.40 60
18120.68 58
18121.95 65
18123.22 56
18124.50 57
18125.77 54
18127.04 75
18128.31 70
18129.59 65
18130.86 60
18132.13 59
18133.41 63
18134.68 69
18135.95 57
18137.23 61
18138.50 82
18139.77 59
18141.05 59
18142.32 66
18143.59 65
18144.87 68
18146.14 70
18147.41 70
18148.69 78
18149.96 61
18151.23 73
18152.51 58
18153.78 66
18155.06 47
18156.33 70
18157.60 45
18158.88 52
18160.15 74
18161.43 70
18162.70 61
18163.97 53
18165.25 66
18166.52 67
18167.80 49
18169.07 51
18170.35 68
18171.62 68
18172.90 67
18174.17 47
18175.44 65
18176.72 59
18177.99 50
18179.27 63
18180.54 70
18181.82 86
18183.09 72
18184.37 57
18185.64 51
18186.92 41
18188.19 62
18189.47 63
18190.74 53
18192.02 49
18193.29 76
18194.57 67
18195.84 51
18197.12 57
18198.39 59
18199.67 72
18200.95 63
18202.22 55
18203.50 50
18204.77 80
18206.05 63
18207.32 87
18208.60 58
18209.88 52
18211.15 52
18212.43 57
18213.70 54
18214.98 63
18216.26 53
18217.53 61
18218.81 78
18220.08 76
18221.36 59
18222.64 49
18223.91 73
18225.19 53
18226.47 69
18227.74 76
18229.02 58
18230.29 84
18231.57 72
18232.85 70
18234.12 37
18235.40 63
18236.68 60
18237.95 82
18239.23 56
18240.51 45
18241.79 67
18243.06 64
18244.34 61
18245.62 72
18246.89 71
18248.17 64
18249.45 81
18250.73 60
18252.00 74
18253.28 57
18254.56 60
18255.83 68
18257.11 77
18258.39 65
18259.67 50
18260.94 59
18262.22 65
18263.50 47
18264.78 61
18266.06 63
18267.33 64
18268.61 49
18269.89 57
18271.17 61
18272.45 60
18273.72 57
18275.00 70
18276.28 86
18277.56 59
18278.84 46
18280.11 49
18281.39 47
18282.67 91
18283.95 75
18285.23 61
18286.51 59
18287.78 68
18289.06 54
18290.34 51
18291.62 53
18292.90 57
18294.18 51
18295.46 60
18296.74 49
18298.01 62
18299.29 55
18300.57 52
18301.85 66
18303.13 43
18304.41 63
18305.69 49
18306.97 67
18308.25 51
18309.53 58
18310.81 56
18312.09 71
18313.37 55
18314.64 55
18315.92 71
18317.20 54
18318.48 55
18319.76 62
18321.04 50
18322.32 25
18323.60 44
18324.88 55
18326.16 54
18327.44 61
18328.72 40
18330.00 45
18331.28 47
18332.56 59
18333.84 50
18335.12 61
18336.40 67
18337.68 45
18338.96 44
18340.24 47
18341.52 71
18342.80 69
18344.09 45
18345.37 66
18346.65 63
18347.93 60
18349.21 57
18350.49 55
18351.77 36
18353.05 64
18354.33 49
18355.61 71
18356.89 63
18358.17 57
18359.46 60
18360.74 47
18362.02 52
18363.30 50
18364.58 60
18365.86 51
18367.14 77
18368.42 44
18369.71 63
18370.99 58
18372.27 68
18373.55 47
18374.83 59
18376.11 73
18377.39 55
18378.68 62
18379.96 53
18381.24 59
18382.52 54
18383.80 53
18385.09 58
18386.37 68
18387.65 53
18388.93 54
18390.21 48
18391.50 73
18392.78 54
18394.06 59
18395.34 55
18396.63 50
18397.91 69
18399.19 38
18400.47 44
18401.76 48
18403.04 41
18404.32 53
18405.60 57
18406.89 52
18408.17 69
18409.45 48
18410.73 69
18412.02 65
18413.30 50
18414.58 50
18415.87 49
18417.15 65
18418.43 42
18419.72 52
18421.00 72
18422.28 58
18423.57 63
18424.85 54
18426.13 42
18427.42 68
18428.70 49
18429.98 61
18431.27 61
18432.55 55
18433.83 53
18435.12 48
18436.40 49
18437.68 72
18438.97 64
18440.25 45
18441.54 55
18442.82 49
18444.10 74
18445.39 58
18446.67 61
18447.96 63
18449.24 56
18450.53 54
18451.81 56
18453.09 50
18454.38 49
18455.66 71
18456.95 71
18458.23 51
18459.52 53
18460.80 65
18462.09 71
18463.37 66
18464.65 57
18465.94 74
18467.22 46
18468.51 51
18469.79 62
18471.08 52
18472.36 66
18473.65 62
18474.93 54
18476.22 65
18477.50 65
18478.79 51
18480.08 73
18481.36 71
18482.65 62
18483.93 62
18485.22 57
18486.50 42
18487.79 50
18489.07 57
18490.36 70
18491.64 51
18492.93 52
18494.22 58
18495.50 79
18496.79 66
18498.07 65
18499.36 54
18500.65 66
18501.93 56
18503.22 62
18504.50 48
18505.79 54
18507.08 67
18508.36 52
18509.65 47
18510.94 63
18512.22 64
18513.51 69
18514.80 58
18516.08 54
18517.37 59
18518.65 46
18519.94 66
18521.23 59
18522.51 67
18523.80 84
18525.09 68
18526.38 51
18527.66 65
18528.95 81
18530.24 48
18531.52 63
18532.81 72
18534.10 54
18535.39 48
18536.67 58
18537.96 61
18539.25 65
18540.53 65
18541.82 62
18543.11 67
18544.40 70
18545.68 40
18546.97 63
18548.26 57
18549.55 67
18550.84 68
18552.12 74
18553.41 53
18554.70 63
18555.99 63
18557.27 53
18558.56 55
18559.85 61
18561.14 58
18562.43 58
18563.72 55
18565.00 60
18566.29 60
18567.58 73
18568.87 76
18570.16 63
18571.45 58
18572.73 48
18574.02 74
18575.31 50
18576.60 44
18577.89 43
18579.18 70
18580.47 71
18581.75 51
18583.04 89
18584.33 73
18585.62 83
18586.91 72
18588.20 70
18589.49 86
18590.78 56
18592.07 59
18593.36 60
18594.65 78
18595.93 51
18597.22 62
18598.51 53
18599.80 61
18601.09 71
18602.38 77
18603.67 68
18604.96 62
18606.25 55
18607.54 54
18608.83 68
18610.12 75
18611.41 60
18612.70 56
18613.99 67
18615.28 73
18616.57 50
18617.86 57
18619.15 73
18620.44 55
18621.73 64
18623.02 54
18624.31 67
18625.60 71
18626.89 54
18628.18 58
18629.47 41
18630.76 74
18632.05 73
18633.34 67
18634.64 78
18635.93 51
18637.22 62
18638.51 62
18639.80 59
18641.09 56
18642.38 45
18643.67 56
18644.96 78
18646.25 72
18647.54 64
18648.84 51
18650.13 61
18651.42 60
18652.71 52
18654.00 51
18655.29 96
18656.58 73
18657.88 82
18659.17 69
18660.46 63
18661.75 73
18663.04 80
18664.33 70
18665.63 54
18666.92 66
18668.21 63
18669.50 71
18670.79 56
18672.08 78
18673.38 74
18674.67 80
18675.96 51
18677.25 57
18678.55 63
18679.84 74
18681.13 52
18682.42 52
18683.71 49
18685.01 70
18686.30 76
18687.59 62
18688.88 65
18690.18 56
18691.47 60
18692.76 62
18694.06 63
18695.35 52
18696.64 66
18697.93 56
18699.23 63
18700.52 53
18701.81 57
18703.11 55
18704.40 75
18705.69 84
18706.99 70
18708.28 75
18709.57 73
18710.86 52
18712.16 63
18713.45 70
18714.75 59
18716.04 96
18717.33 76
18718.63 67
18719.92 61
18721.21 61
18722.51 47
18723.80 53
18725.09 61
18726.39 76
18727.68 70
18728.98 65
18730.27 66
18731.56 69
18732.86 77
18734.15 71
18735.45 71
18736.74 56
18738.04 76
18739.33 64
18740.62 79
18741.92 67
18743.21 61
18744.51 83
18745.80 106
18747.10 71
18748.39 56
18749.69 59
18750.98 57
18752.27 64
18753.57 49
18754.86 57
18756.16 68
18757.45 63
18758.75 65
18760.04 72
18761.34 79
18762.63 88
18763.93 70
18765.23 66
18766.52 57
18767.82 59
18769.11 71
18770.41 61
18771.70 53
18773.00 62
18774.29 53
18775.59 53
18776.88 65
18778.18 63
18779.48 76
18780.77 63
18782.07 56
18783.36 68
18784.66 72
18785.95 79
18787.25 88
18788.55 52
18789.84 89
18791.14 77
18792.43 64
18793.73 78
18795.03 64
18796.32 78
18797.62 69
18798.92 88
18800.21 74
18801.51 58
18802.81 64
18804.10 84
18805.40 65
18806.70 77
18807.99 65
18809.29 70
18810.59 56
18811.88 82
18813.18 87
18814.48 71
18815.77 80
18817.07 66
18818.37 67
18819.66 73
18820.96 64
18822.26 64
18823.56 58
18824.85 69
18826.15 78
18827.45 72
18828.75 54
18830.04 60
18831.34 82
18832.64 83
18833.94 49
18835.23 56
18836.53 84
18837.83 70
18839.13 79
18840.42 62
18841.72 62
18843.02 65
18844.32 82
18845.62 65
18846.91 49
18848.21 73
18849.51 66
18850.81 65
18852.11 54
18853.40 54
18854.70 64
18856.00 59
18857.30 65
18858.60 63
18859.90 68
18861.20 56
18862.49 49
18863.79 56
18865.09 45
18866.39 53
18867.69 34
18868.99 48
18870.29 63
18871.59 71
18872.88 54
18874.18 58
18875.48 55
18876.78 71
18878.08 49
18879.38 54
18880.68 62
18881.98 70
18883.28 75
18884.58 53
18885.88 37
18887.18 44
18888.47 37
18889.77 51
18891.07 44
18892.37 45
18893.67 64
18894.97 74
18896.27 55
18897.57 65
18898.87 56
18900.17 48
18901.47 49
18902.77 54
18904.07 63
18905.37 37
18906.67 44
18907.97 57
18909.27 52
18910.57 50
18911.87 52
18913.17 41
18914.47 45
18915.77 48
18917.07 41
18918.38 47
18919.68 49
18920.98 39
18922.28 43
18923.58 41
18924.88 71
18926.18 86
18927.48 55
18928.78 48
18930.08 61
18931.38 47
18932.68 29
18933.98 49
18935.29 37
18936.59 37
18937.89 54
18939.19 49
18940.49 59
18941.79 54
18943.09 53
18944.39 40
18945.70 61
18947.00 62
18948.30 79
18949.60 60
18950.90 47
18952.20 67
18953.51 58
18954.81 71
18956.11 66
18957.41 59
18958.71 40
18960.02 37
18961.32 47
18962.62 61
18963.92 43
18965.22 59
18966.53 53
18967.83 69
18969.13 62
18970.43 69
18971.73 41
18973.04 55
18974.34 53
18975.64 65
18976.94 54
18978.25 64
18979.55 40
18980.85 49
18982.16 66
18983.46 29
18984.76 51
18986.06 55
18987.37 43
18988.67 51
18989.97 53
18991.28 63
18992.58 53
18993.88 37
18995.18 55
18996.49 57
18997.79 60
18999.09 58
19000.40 56
19001.70 49
19003.00 52
19004.31 46
19005.61 51
19006.92 61
19008.22 52
19009.52 47
19010.83 53
19012.13 55
19013.43 65
19014.74 53
19016.04 45
19017.35 58
19018.65 50
19019.95 46
19021.26 70
19022.56 56
19023.87 38
19025.17 57
19026.47 54
19027.78 78
19029.08 79
19030.39 62
19031.69 50
19033.00 33
19034.30 43
19035.61 48
19036.91 49
19038.21 53
19039.52 63
19040.82 53
19042.13 40
19043.43 41
19044.74 48
19046.04 40
19047.35 39
19048.65 45
19049.96 60
19051.26 60
19052.57 60
19053.87 65
19055.18 62
19056.48 38
19057.79 29
19059.09 31
19060.40 36
19061.71 42
19063.01 69
19064.32 51
19065.62 49
19066.93 47
19068.23 36
19069.54 54
19070.85 75
19072.15 42
19073.46 59
19074.76 62
19076.07 51
19077.37 54
19078.68 46
19079.99 55
19081.29 61
19082.60 46
19083.91 55
19085.21 41
19086.52 61
19087.82 59
19089.13 47
19090.44 56
19091.74 42
19093.05 56
19094.36 55
19095.66 40
19096.97 53
19098.28 42
19099.58 50
19100.89 41
19102.20 29
19103.50 41
19104.81 54
19106.12 46
19107.42 43
19108.73 28
19110.04 48
19111.35 41
19112.65 52
19113.96 37
19115.27 46
19116.58 54
19117.88 52
19119.19 31
19120.50 31
19121.81 47
19123.11 50
19124.42 38
19125.73 49
19127.04 45
19128.34 48
19129.65 49
19130.96 48
19132.27 42
19133.57 57
19134.88 68
19136.19 46
19137.50 53
19138.81 60
19140.12 56
19141.42 72
19142.73 56
19144.04 47
19145.35 40
19146.66 56
19147.97 57
19149.27 92
19150.58 69
19151.89 50
19153.20 37
19154.51 68
19155.82 63
19157.13 59
19158.43 67
19159.74 51
19161.05 46
19162.36 33
19163.67 45
19164.98 62
19166.29 52
19167.60 43
19168.91 56
19170.22 61
19171.52 42
19172.83 46
19174.14 57
19175.45 44
19176.76 52
19178.07 48
19179.38 43
19180.69 44
19182.00 43
19183.31 44
19184.62 55
19185.93 51
19187.24 42
19188.55 46
19189.86 54
19191.17 33
19192.48 46
19193.79 84
19195.10 47
19196.41 51
19197.72 52
19199.03 54
19200.34 54
19201.65 48
19202.96 63
19204.27 67
19205.58 51
19206.89 47
19208.20 52
19209.51 61
19210.82 52
19212.13 50
19213.44 61
19214.75 38
19216.06 35
19217.38 47
19218.69 43
19220.00 48
19221.31 34
19222.62 32
19223.93 54
19225.24 38
19226.55 38
19227.86 43
19229.17 42
19230.49 40
19231.80 47
19233.11 43
19234.42 61
19235.73 60
19237.04 65
19238.35 43
19239.67 47
19240.98 42
19242.29 44
19243.60 36
19244.91 48
19246.22 40
19247.54 64
19248.85 75
19250.16 53
19251.47 37
19252.78 52
19254.10 57
19255.41 59
19256.72 47
19258.03 51
19259.34 56
19260.66 50
19261.97 41
19263.28 32
19264.59 43
19265.91 55
19267.22 51
19268.53 59
19269.84 56
19271.16 52
19272.47 75
19273.78 52
19275.10 38
19276.41 51
19277.72 56
19279.03 54
19280.35 38
19281.66 39
19282.97 46
19284.29 44
19285.60 31
19286.91 44
19288.23 48
19289.54 51
19290.85 50
19292.17 43
19293.48 40
19294.79 55
19296.11 52
19297.42 68
19298.73 38
19300.05 56
19301.36 55
19302.67 60
19303.99 42
19305.30 49
19306.62 44
19307.93 41
19309.24 52
19310.56 53
19311.87 28
19313.19 53
19314.50 59
19315.81 62
19317.13 52
19318.44 55
19319.76 55
19321.07 79
19322.39 45
19323.70 46
19325.01 57
19326.33 65
19327.64 58
19328.96 72
19330.27 53
19331.59 39
19332.90 46
19334.22 37
19335.53 43
19336.85 40
19338.16 40
19339.48 42
19340.79 70
19342.11 45
19343.42 62
19344.74 55
19346.05 43
19347.37 45
19348.68 37
19350.00 59
19351.31 41
19352.63 29
19353.94 56
19355.26 59
19356.58 46
19357.89 58
19359.21 45
19360.52 36
19361.84 39
19363.15 38
19364.47 38
19365.79 32
19367.10 44
19368.42 58
19369.73 43
19371.05 58
19372.37 55
19373.68 57
19375.00 47
19376.31 45
19377.63 56
19378.95 46
19380.26 66
19381.58 59
19382.90 44
19384.21 41
19385.53 44
19386.85 51
19388.16 49
19389.48 44
19390.80 52
19392.11 60
19393.43 80
19394.75 54
19396.06 47
19397.38 46
19398.70 50
19400.01 58
19401.33 68
19402.65 55
19403.97 57
19405.28 45
19406.60 47
19407.92 43
19409.23 50
19410.55 37
19411.87 45
19413.19 33
19414.50 54
19415.82 49
19417.14 51
19418.46 48
19419.77 59
19421.09 38
19422.41 46
19423.73 46
19425.05 51
19426.36 46
19427.68 56
19429.00 34
19430.32 29
19431.64 31
19432.95 45
19434.27 47
19435.59 52
19436.91 48
19438.23 48
19439.55 58
19440.86 34
19442.18 40
19443.50 34
19444.82 47
19446.14 44
19447.46 64
19448.78 70
19450.09 54
19451.41 44
19452.73 38
19454.05 43
19455.37 53
19456.69 46
19458.01 42
19459.33 48
19460.65 43
19461.97 60
19463.28 67
19464.60 57
19465.92 57
19467.24 43
19468.56 60
19469.88 38
19471.20 46
19472.52 43
19473.84 36
19475.16 42
19476.48 29
19477.80 65
19479.12 27
19480.44 52
19481.76 53
19483.08 50
19484.40 58
19485.72 73
19487.04 59
19488.36 38
19489.68 49
19491.00 51
19492.32 41
19493.64 53
19494.96 61
19496.28 59
19497.60 51
19498.92 39
19500.24 52
19501.56 39
19502.88 55
19504.20 46
19505.52 58
19506.84 56
19508.16 64
19509.49 39
19510.81 43
19512.13 40
19513.45 69
19514.77 54
19516.09 20
19517.41 45
19518.73 45
19520.05 57
19521.37 59
19522.70 40
19524.02 46
19525.34 44
19526.66 52
19527.98 61
19529.30 66
19530.62 50
19531.95 49
19533.27 66
19534.59 43
19535.91 46
19537.23 43
19538.55 48
19539.88 34
19541.20 47
19542.52 43
19543.84 37
19545.16 42
19546.49 38
19547.81 45
19549.13 32
19550.45 64
19551.77 44
19553.10 44
19554.42 34
19555.74 52
19557.06 57
19558.39 64
19559.71 50
19561.03 53
19562.35 40
19563.68 33
19565.00 28
19566.32 36
19567.64 36
19568.97 45
19570.29 63
19571.61 66
19572.94 72
19574.26 44
19575.58 44
19576.90 59
19578.23 46
19579.55 40
19580.87 30
19582.20 44
19583.52 53
19584.84 39
19586.17 46
19587.49 50
19588.81 55
19590.14 51
19591.46 60
19592.78 52
19594.11 61
19595.43 48
19596.76 52
19598.08 53
19599.40 48
19600.73 56
19602.05 61
19603.37 43
19604.70 37
19606.02 48
19607.35 75
19608.67 47
19610.00 53
19611.32 51
19612.64 42
19613.97 32
19615.29 51
19616.62 46
19617.94 37
19619.27 44
19620.59 53
19621.92 52
19623.24 60
19624.56 51
19625.89 38
19627.21 41
19628.54 45
19629.86 46
19631.19 36
19632.51 42
19633.84 37
19635.16 50
19636.49 75
19637.81 54
19639.14 34
19640.46 53
19641.79 39
19643.11 44
19644.44 48
19645.77 50
19647.09 41
19648.42 41
19649.74 39
19651.07 27
19652.39 34
19653.72 46
19655.04 35
19656.37 46
19657.70 30
19659.02 53
19660.35 61
19661.67 47
19663.00 40
19664.33 49
19665.65 45
19666.98 42
19668.30 33
19669.63 36
19670.96 45
19672.28 40
19673.61 45
19674.94 41
19676.26 38
19677.59 47
19678.92 60
19680.24 43
19681.57 28
19682.90 36
19684.22 42
19685.55 55
19686.88 52
19688.20 52
19689.53 46
19690.86 57
19692.18 44
19693.51 47
19694.84 26
19696.16 40
19697.49 71
19698.82 66
19700.15 36
19701.47 43
19702.80 46
19704.13 46
19705.46 42
19706.78 42
19708.11 56
19709.44 58
19710.77 56
19712.09 43
19713.42 33
19714.75 38
19716.08 59
19717.40 45
19718.73 44
19720.06 46
19721.39 68
19722.72 54
19724.04 62
19725.37 35
19726.70 61
19728.03 44
19729.36 36
19730.68 32
19732.01 42
19733.34 41
19734.67 31
19736.00 39
19737.33 33
19738.66 31
19739.98 43
19741.31 44
19742.64 43
19743.97 54
19745.30 66
19746.63 47
19747.96 38
19749.29 46
19750.61 51
19751.94 45
19753.27 43
19754.60 39
19755.93 40
19757.26 46
19758.59 35
19759.92 50
19761.25 48
19762.58 49
19763.91 50
19765.24 53
19766.57 54
19767.89 48
19769.22 33
19770.55 44
19771.88 37
19773.21 43
19774.54 46
19775.87 48
19777.20 42
19778.53 50
19779.86 38
19781.19 52
19782.52 43
19783.85 38
19785.18 37
19786.51 29
19787.84 39
19789.17 30
19790.50 36
19791.83 37
19793.16 40
19794.49 49
19795.83 43
19797.16 35
19798.49 44
19799.82 43
19801.15 42
19802.48 53
19803.81 49
19805.14 29
19806.47 50
19807.80 31
19809.13 56
19810.46 71
19811.79 59
19813.13 56
19814.46 50
19815.79 47
19817.12 37
19818.45 44
19819.78 51
19821.11 44
19822.44 38
19823.78 39
19825.11 35
19826.44 47
19827.77 35
19829.10 47
19830.43 44
19831.77 44
19833.10 48
19834.43 75
19835.76 57
19837.09 36
19838.42 42
19839.76 41
19841.09 48
19842.42 41
19843.75 59
19845.08 36
19846.42 49
19847.75 44
19849.08 59
19850.41 53
19851.75 44
19853.08 43
19854.41 33
19855.74 41
19857.08 59
19858.41 49
19859.74 48
19861.07 45
19862.41 35
19863.74 36
19865.07 46
19866.41 45
19867.74 40
19869.07 51
19870.40 50
19871.74 42
19873.07 30
19874.40 41
19875.74 44
19877.07 49
19878.40 35
19879.74 38
19881.07 35
19882.40 29
19883.74 52
19885.07 41
19886.40 49
19887.74 48
19889.07 36
19890.40 54
19891.74 42
19893.07 50
19894.41 42
19895.74 53
19897.07 26
19898.41 36
19899.74 20
19901.08 36
19902.41 53
19903.74 37
19905.08 56
19906.41 39
19907.75 41
19909.08 50
19910.41 54
19911.75 45
19913.08 51
19914.42 38
19915.75 43
19917.09 37
19918.42 47
19919.76 49
19921.09 45
19922.43 39
19923.76 37
19925.10 37
19926.43 39
19927.77 45
19929.10 46
19930.44 52
19931.77 41
19933.11 55
19934.44 38
19935.78 43
19937.11 32
19938.45 54
19939.78 46
19941.12 39
19942.45 33
19943.79 31
19945.12 50
19946.46 55
19947.79 47
19949.13 36
19950.47 40
19951.80 33
19953.14 33
19954.47 32
19955.81 48
19957.15 51
19958.48 45
19959.82 59
19961.15 54
19962.49 38
19963.83 36
19965.16 37
19966.50 56
19967.83 54
19969.17 42
19970.51 47
19971.84 51
19973.18 46
19974.52 47
19975.85 43
19977.19 49
19978.53 38
19979.86 29
19981.20 50
19982.54 43
19983.87 43
19985.21 51
19986.55 45
19987.88 62
19989.22 47
19990.56 54
19991.89 44
19993.23 52
19994.57 51
19995.91 34
19997.24 37
19998.58 24
19999.92 31
20001.26 40
20002.59 44
20003.93 46
20005.27 41
20006.61 43
20007.94 36
20009.28 76
20010.62 59
20011.96 47
20013.29 52
20014.63 44
20015.97 57
20017.31 53
20018.65 37
20019.98 32
20021.32 50
20022.66 39
20024.00 38
20025.34 37
20026.67 34
20028.01 49
20029.35 51
20030.69 43
20032.03 43
20033.37 40
20034.71 40
20036.04 48
20037.38 43
20038.72 35
20040.06 58
20041.40 56
20042.74 49
20044.08 38
20045.42 67
20046.75 63
20048.09 61
20049.43 65
20050.77 33
20052.11 56
20053.45 47
20054.79 35
20056.13 38
20057.47 33
20058.81 45
20060.15 53
20061.49 49
20062.82 60
20064.16 61
20065.50 40
20066.84 50
20068.18 39
20069.52 47
20070.86 38
20072.20 51
20073.54 55
20074.88 47
20076.22 35
20077.56 44
20078.90 48
20080.24 40
20081.58 39
20082.92 36
20084.26 40
20085.60 51
20086.94 50
20088.28 55
20089.62 40
20090.96 34
20092.30 47
20093.64 30
20094.99 44
20096.33 42
20097.67 42
20099.01 41
20100.35 40
20101.69 49
20103.03 58
20104.37 39
20105.71 31
20107.05 44
20108.39 46
20109.73 45
20111.08 35
20112.42 41
20113.76 42
20115.10 56
20116.44 40
20117.78 61
20119.12 50
20120.46 46
20121.81 50
20123.15 75
20124.49 48
20125.83 31
20127.17 57
20128.51 40
20129.86 40
20131.20 38
20132.54 50
20133.88 51
20135.22 48
20136.56 54
20137.91 49
20139.25 41
