# Supplementary material for: MALDI-TOF MS typing enables the classification of brewing yeasts of the genus Saccharomyces to major beer styles
Source: PLoS One. 2017 Aug 9;12(8):e0181694. doi: 10.1371/journal.pone.0181694 (PMC5549903; doi:10.1371/journal.pone.0181694)
Supplement: S12 File — The directory includes 90 raw files and was zipped to “.zip”; the folder has three strains with 30 spectra per strain; S1 Text explains the raw files with an example and Table 1 represents the yeast strains used within the experiment. (ZIP) [file pone.0181694.s015.zip › 34-36/30625-71-Dias-Dias-Dias-YPG-18h-E-E_2015-08-07__0_F4_1.dat]

2000.64 1823
2001.06 1926
2001.49 1906
2001.91 1880
2002.33 1788
2002.75 1955
2003.17 1921
2003.60 1661
2004.02 1870
2004.44 1738
2004.86 1708
2005.28 1795
2005.70 1823
2006.13 1740
2006.55 1836
2006.97 1850
2007.39 1765
2007.82 1841
2008.24 2059
2008.66 1890
2009.08 1733
2009.51 1907
2009.93 1816
2010.35 1828
2010.77 1845
2011.20 2001
2011.62 1976
2012.04 1897
2012.46 1858
2012.89 1927
2013.31 1884
2013.73 1842
2014.15 1937
2014.58 1816
2015.00 1953
2015.42 1956
2015.85 1723
2016.27 1919
2016.69 1792
2017.12 1854
2017.54 1911
2017.96 1829
2018.39 1757
2018.81 1915
2019.23 1828
2019.66 1905
2020.08 1925
2020.50 1956
2020.93 2146
2021.35 2037
2021.78 2056
2022.20 2051
2022.62 2064
2023.05 1982
2023.47 1744
2023.89 1775
2024.32 2004
2024.74 1833
2025.17 1889
2025.59 1850
2026.01 1619
2026.44 1629
2026.86 1747
2027.29 1807
2027.71 1647
2028.14 1743
2028.56 1781
2028.99 1635
2029.41 1596
2029.83 1767
2030.26 1760
2030.68 1723
2031.11 1856
2031.53 1795
2031.96 1769
2032.38 1684
2032.81 1849
2033.23 1787
2033.66 1696
2034.08 1758
2034.51 1960
2034.93 1847
2035.36 1650
2035.78 1588
2036.21 1694
2036.63 1914
2037.06 2019
2037.48 1830
2037.91 1811
2038.33 1787
2038.76 1961
2039.19 1891
2039.61 1920
2040.04 1959
2040.46 1877
2040.89 1890
2041.31 1939
2041.74 1821
2042.17 1748
2042.59 1689
2043.02 1774
2043.44 1734
2043.87 1722
2044.30 1882
2044.72 1855
2045.15 1751
2045.57 1864
2046.00 1753
2046.43 1611
2046.85 1692
2047.28 1872
2047.71 1852
2048.13 1770
2048.56 1740
2048.99 1743
2049.41 1634
2049.84 1624
2050.27 1632
2050.69 1654
2051.12 1753
2051.55 1725
2051.97 1738
2052.40 1701
2052.83 1653
2053.25 1680
2053.68 1660
2054.11 1470
2054.54 1587
2054.96 1790
2055.39 1784
2055.82 1686
2056.24 1580
2056.67 1558
2057.10 1579
2057.53 1530
2057.95 1617
2058.38 1599
2058.81 1636
2059.24 1459
2059.66 1586
2060.09 1606
2060.52 1716
2060.95 1649
2061.38 1592
2061.80 1646
2062.23 1659
2062.66 1792
2063.09 1630
2063.52 1589
2063.94 1651
2064.37 1610
2064.80 1708
2065.23 1800
2065.66 1703
2066.09 1761
2066.51 1736
2066.94 1696
2067.37 1758
2067.80 1703
2068.23 1624
2068.66 1470
2069.08 1617
2069.51 1640
2069.94 1622
2070.37 1619
2070.80 1615
2071.23 1568
2071.66 1645
2072.09 1672
2072.52 1493
2072.94 1670
2073.37 1738
2073.80 1539
2074.23 1504
2074.66 1579
2075.09 1598
2075.52 1459
2075.95 1565
2076.38 1710
2076.81 1630
2077.24 1707
2077.67 1427
2078.10 1511
2078.53 1486
2078.96 1501
2079.39 1609
2079.82 1607
2080.25 1500
2080.68 1595
2081.11 1684
2081.54 1580
2081.97 1703
2082.40 1607
2082.83 1739
2083.26 1650
2083.69 1744
2084.12 1681
2084.55 1497
2084.98 1449
2085.41 1601
2085.84 1528
2086.27 1444
2086.70 1568
2087.13 1503
2087.56 1497
2087.99 1477
2088.42 1535
2088.85 1595
2089.28 1587
2089.71 1414
2090.14 1598
2090.57 1685
2091.01 1621
2091.44 1632
2091.87 1587
2092.30 1548
2092.73 1728
2093.16 1929
2093.59 1866
2094.02 1837
2094.45 2019
2094.89 2052
2095.32 1997
2095.75 2024
2096.18 2000
2096.61 1892
2097.04 2073
2097.47 1908
2097.91 1787
2098.34 1755
2098.77 1836
2099.20 1682
2099.63 1599
2100.07 1583
2100.50 1560
2100.93 1718
2101.36 1421
2101.79 1364
2102.23 1630
2102.66 1406
2103.09 1623
2103.52 1447
2103.95 1363
2104.39 1391
2104.82 1298
2105.25 1602
2105.68 1521
2106.12 1500
2106.55 1469
2106.98 1507
2107.41 1597
2107.85 1620
2108.28 1477
2108.71 1580
2109.14 1648
2109.58 1554
2110.01 1505
2110.44 1429
2110.88 1493
2111.31 1464
2111.74 1643
2112.18 1715
2112.61 1695
2113.04 1541
2113.48 1488
2113.91 1516
2114.34 1506
2114.78 1500
2115.21 1680
2115.64 1522
2116.08 1542
2116.51 1492
2116.94 1547
2117.38 1395
2117.81 1519
2118.24 1489
2118.68 1489
2119.11 1651
2119.55 1653
2119.98 1444
2120.41 1440
2120.85 1484
2121.28 1375
2121.72 1446
2122.15 1505
2122.58 1602
2123.02 1559
2123.45 1577
2123.89 1634
2124.32 1568
2124.75 1604
2125.19 1531
2125.62 1627
2126.06 1616
2126.49 1653
2126.93 1740
2127.36 1677
2127.80 1653
2128.23 1607
2128.67 1574
2129.10 1573
2129.54 1532
2129.97 1571
2130.41 1602
2130.84 1419
2131.28 1402
2131.71 1590
2132.15 1459
2132.58 1666
2133.02 1595
2133.45 1440
2133.89 1530
2134.32 1638
2134.76 1783
2135.19 1600
2135.63 1625
2136.06 1688
2136.50 1727
2136.94 1681
2137.37 1717
2137.81 1840
2138.24 1817
2138.68 1539
2139.12 1574
2139.55 1574
2139.99 1687
2140.42 1737
2140.86 1551
2141.30 1718
2141.73 1671
2142.17 1605
2142.60 1609
2143.04 1684
2143.48 1689
2143.91 1661
2144.35 1517
2144.79 1517
2145.22 1513
2145.66 1466
2146.09 1336
2146.53 1557
2146.97 1492
2147.40 1465
2147.84 1486
2148.28 1603
2148.72 1575
2149.15 1640
2149.59 1465
2150.03 1800
2150.46 2049
2150.90 1866
2151.34 2012
2151.77 2060
2152.21 1977
2152.65 1948
2153.09 1902
2153.52 1965
2153.96 1883
2154.40 1975
2154.84 2002
2155.27 1884
2155.71 1713
2156.15 1710
2156.59 1837
2157.02 1850
2157.46 1763
2157.90 1757
2158.34 1617
2158.78 1771
2159.21 1871
2159.65 1703
2160.09 1593
2160.53 1657
2160.97 1777
2161.40 1792
2161.84 1740
2162.28 1878
2162.72 1718
2163.16 1722
2163.59 1723
2164.03 1855
2164.47 1748
2164.91 1845
2165.35 1654
2165.79 1741
2166.23 1808
2166.66 1868
2167.10 1837
2167.54 1842
2167.98 1857
2168.42 2088
2168.86 1877
2169.30 1818
2169.74 1951
2170.18 1814
2170.61 1712
2171.05 1692
2171.49 1740
2171.93 1771
2172.37 1860
2172.81 1739
2173.25 1762
2173.69 1881
2174.13 1712
2174.57 1793
2175.01 1695
2175.45 1868
2175.89 1964
2176.33 2139
2176.77 2026
2177.21 1929
2177.65 1870
2178.09 2071
2178.53 2328
2178.97 2185
2179.41 2221
2179.85 2077
2180.29 2212
2180.73 2106
2181.17 2318
2181.61 2222
2182.05 2230
2182.49 2297
2182.93 2146
2183.37 2104
2183.81 2140
2184.25 1882
2184.69 2072
2185.13 2045
2185.57 2111
2186.01 2050
2186.45 2053
2186.89 2140
2187.33 2095
2187.77 1963
2188.21 2134
2188.65 2072
2189.10 2337
2189.54 2268
2189.98 2070
2190.42 2191
2190.86 2218
2191.30 2221
2191.74 2326
2192.18 2128
2192.62 2216
2193.07 2376
2193.51 2172
2193.95 2116
2194.39 2277
2194.83 2357
2195.27 2236
2195.71 2202
2196.16 2133
2196.60 2258
2197.04 2318
2197.48 2269
2197.92 2233
2198.37 2336
2198.81 2439
2199.25 2458
2199.69 2363
2200.13 2395
2200.58 2575
2201.02 2312
2201.46 2115
2201.90 2137
2202.34 2406
2202.79 2555
2203.23 2622
2203.67 2573
2204.11 2695
2204.56 2674
2205.00 2541
2205.44 2707
2205.88 2758
2206.33 2710
2206.77 2836
2207.21 2768
2207.65 2881
2208.10 2854
2208.54 2894
2208.98 2991
2209.43 3113
2209.87 2896
2210.31 2915
2210.76 2870
2211.20 2916
2211.64 2800
2212.09 2725
2212.53 2975
2212.97 3081
2213.42 2878
2213.86 2726
2214.30 2815
2214.75 3151
2215.19 2764
2215.63 2837
2216.08 2899
2216.52 2790
2216.96 2715
2217.41 2867
2217.85 3020
2218.30 2881
2218.74 3025
2219.18 2843
2219.63 2951
2220.07 2946
2220.52 2959
2220.96 3059
2221.40 3178
2221.85 3146
2222.29 3225
2222.74 3297
2223.18 3242
2223.63 3699
2224.07 3663
2224.51 4014
2224.96 4431
2225.40 4751
2225.85 4703
2226.29 4689
2226.74 4709
2227.18 4750
2227.63 4700
2228.07 4356
2228.52 3844
2228.96 3949
2229.41 3779
2229.85 3532
2230.30 3828
2230.74 3762
2231.19 3588
2231.63 3560
2232.08 3578
2232.52 3697
2232.97 3428
2233.41 3516
2233.86 3586
2234.30 3596
2234.75 3536
2235.20 3757
2235.64 3919
2236.09 3918
2236.53 3682
2236.98 3842
2237.42 4048
2237.87 3806
2238.32 3609
2238.76 3685
2239.21 3719
2239.65 3820
2240.10 3927
2240.55 3965
2240.99 3789
2241.44 3885
2241.88 3837
2242.33 3897
2242.78 4051
2243.22 3725
2243.67 3562
2244.12 3424
2244.56 3694
2245.01 3836
2245.46 3687
2245.90 3687
2246.35 3581
2246.80 3746
2247.24 3876
2247.69 3793
2248.14 3936
2248.58 3789
2249.03 3637
2249.48 3594
2249.92 3462
2250.37 3548
2250.82 3669
2251.27 3619
2251.71 3681
2252.16 3736
2252.61 3859
2253.05 3783
2253.50 3455
2253.95 3619
2254.40 3704
2254.84 3575
2255.29 3824
2255.74 3792
2256.19 3488
2256.64 3539
2257.08 3801
2257.53 3700
2257.98 3585
2258.43 3758
2258.87 3556
2259.32 3515
2259.77 3359
2260.22 3411
2260.67 3708
2261.11 3806
2261.56 3714
2262.01 3614
2262.46 3473
2262.91 3584
2263.36 3613
2263.80 3613
2264.25 3662
2264.70 3810
2265.15 3864
2265.60 4004
2266.05 3988
2266.50 3808
2266.94 3789
2267.39 3850
2267.84 3850
2268.29 4001
2268.74 3820
2269.19 3902
2269.64 3866
2270.09 3911
2270.54 3882
2270.99 3795
2271.43 3971
2271.88 4011
2272.33 3876
2272.78 4130
2273.23 3977
2273.68 3934
2274.13 4296
2274.58 4084
2275.03 4111
2275.48 4080
2275.93 3864
2276.38 3750
2276.83 3902
2277.28 4015
2277.73 3742
2278.18 3832
2278.63 3628
2279.08 3486
2279.53 3651
2279.98 3600
2280.43 3684
2280.88 3718
2281.33 3779
2281.78 3812
2282.23 4204
2282.68 4019
2283.13 3989
2283.58 3844
2284.03 3674
2284.48 3811
2284.93 3628
2285.38 3561
2285.83 3500
2286.28 3658
2286.73 3493
2287.18 3349
2287.63 3267
2288.08 3362
2288.54 3312
2288.99 3425
2289.44 3398
2289.89 3378
2290.34 3596
2290.79 3656
2291.24 3817
2291.69 3503
2292.14 3642
2292.60 4049
2293.05 3955
2293.50 3801
2293.95 3879
2294.40 4045
2294.85 3933
2295.30 3984
2295.76 3911
2296.21 3959
2296.66 4073
2297.11 3838
2297.56 3722
2298.01 3533
2298.47 3585
2298.92 3422
2299.37 3369
2299.82 3342
2300.27 3557
2300.73 3453
2301.18 3234
2301.63 3357
2302.08 3334
2302.53 3375
2302.99 3385
2303.44 3406
2303.89 3490
2304.34 3193
2304.80 3297
2305.25 3143
2305.70 3142
2306.15 3258
2306.61 3466
2307.06 3182
2307.51 3144
2307.96 2952
2308.42 3113
2308.87 3233
2309.32 3290
2309.78 3392
2310.23 3300
2310.68 3172
2311.14 3451
2311.59 3356
2312.04 3146
2312.49 3275
2312.95 3099
2313.40 3027
2313.85 2836
2314.31 2939
2314.76 2663
2315.22 2729
2315.67 3009
2316.12 2875
2316.58 2780
2317.03 2575
2317.48 2531
2317.94 2445
2318.39 2568
2318.84 2639
2319.30 2587
2319.75 2647
2320.21 2731
2320.66 2679
2321.11 2538
2321.57 2622
2322.02 2707
2322.48 2581
2322.93 2583
2323.39 2716
2323.84 2896
2324.29 2760
2324.75 2578
2325.20 2658
2325.66 2493
2326.11 2416
2326.57 2496
2327.02 2551
2327.48 2486
2327.93 2504
2328.39 2451
2328.84 2554
2329.30 2496
2329.75 2429
2330.21 2499
2330.66 2577
2331.12 2652
2331.57 2680
2332.03 2461
2332.48 2633
2332.94 2727
2333.39 2669
2333.85 2785
2334.30 2592
2334.76 2473
2335.21 2496
2335.67 2394
2336.12 2430
2336.58 2441
2337.03 2504
2337.49 2520
2337.95 2524
2338.40 2359
2338.86 2326
2339.31 2468
2339.77 2626
2340.23 2670
2340.68 2556
2341.14 2525
2341.59 2826
2342.05 2714
2342.51 2716
2342.96 2697
2343.42 2887
2343.87 2881
2344.33 2643
2344.79 2618
2345.24 2663
2345.70 2606
2346.16 2298
2346.61 2530
2347.07 2557
2347.53 2504
2347.98 2388
2348.44 2501
2348.90 2433
2349.35 2494
2349.81 2772
2350.27 2579
2350.72 2507
2351.18 2477
2351.64 2548
2352.10 2346
2352.55 2435
2353.01 2369
2353.47 2496
2353.92 2648
2354.38 2548
2354.84 2560
2355.30 2261
2355.75 2413
2356.21 2378
2356.67 2423
2357.13 2178
2357.58 2123
2358.04 2206
2358.50 2084
2358.96 2057
2359.41 2171
2359.87 2118
2360.33 2106
2360.79 2175
2361.25 2295
2361.70 2289
2362.16 2373
2362.62 2366
2363.08 2391
2363.54 2271
2363.99 2420
2364.45 2398
2364.91 2475
2365.37 2550
2365.83 2226
2366.29 2145
2366.75 2189
2367.20 2236
2367.66 2227
2368.12 2214
2368.58 2142
2369.04 2046
2369.50 2185
2369.96 2147
2370.42 2121
2370.87 2025
2371.33 2189
2371.79 2179
2372.25 2269
2372.71 2060
2373.17 1984
2373.63 2021
2374.09 2019
2374.55 1934
2375.01 2006
2375.47 2096
2375.92 1924
2376.38 1917
2376.84 1837
2377.30 1872
2377.76 1755
2378.22 1910
2378.68 2062
2379.14 1836
2379.60 1991
2380.06 2128
2380.52 2001
2380.98 1929
2381.44 2130
2381.90 2036
2382.36 2043
2382.82 1816
2383.28 1932
2383.74 1960
2384.20 1944
2384.66 1920
2385.12 1688
2385.58 1809
2386.04 1927
2386.50 1905
2386.96 1923
2387.42 1837
2387.88 1861
2388.35 1906
2388.81 1977
2389.27 1964
2389.73 1936
2390.19 1948
2390.65 1931
2391.11 1831
2391.57 1889
2392.03 1807
2392.49 1930
2392.95 1791
2393.42 1833
2393.88 1916
2394.34 1761
2394.80 1795
2395.26 1916
2395.72 1848
2396.18 1690
2396.64 1724
2397.11 1798
2397.57 1872
2398.03 1714
2398.49 1656
2398.95 1789
2399.41 1895
2399.88 1933
2400.34 1787
2400.80 1972
2401.26 1755
2401.72 1676
2402.18 1751
2402.65 1868
2403.11 1821
2403.57 1786
2404.03 1732
2404.49 1640
2404.96 1883
2405.42 1782
2405.88 1779
2406.34 1836
2406.81 1853
2407.27 1869
2407.73 1870
2408.19 2136
2408.66 1905
2409.12 2069
2409.58 2113
2410.04 2037
2410.51 1974
2410.97 2031
2411.43 1799
2411.90 1738
2412.36 1744
2412.82 1649
2413.28 1566
2413.75 1793
2414.21 1818
2414.67 1807
2415.14 1878
2415.60 1796
2416.06 1876
2416.53 1856
2416.99 1804
2417.45 1787
2417.92 1882
2418.38 2048
2418.84 1922
2419.31 1965
2419.77 1939
2420.23 2002
2420.70 2035
2421.16 1900
2421.63 1896
2422.09 2036
2422.55 1978
2423.02 2082
2423.48 2126
2423.95 2041
2424.41 2028
2424.87 1986
2425.34 1923
2425.80 1998
2426.27 2141
2426.73 1963
2427.20 2217
2427.66 2341
2428.12 2375
2428.59 2439
2429.05 2283
2429.52 2257
2429.98 2437
2430.45 2288
2430.91 2624
2431.38 2368
2431.84 2349
2432.31 2128
2432.77 2061
2433.24 2170
2433.70 2145
2434.17 2055
2434.63 2124
2435.10 2086
2435.56 2157
2436.03 2006
2436.49 1951
2436.96 2074
2437.42 2130
2437.89 2147
2438.35 2073
2438.82 2012
2439.28 2114
2439.75 2098
2440.21 2210
2440.68 2168
2441.15 2284
2441.61 2363
2442.08 2431
2442.54 2580
2443.01 2469
2443.48 2615
2443.94 2569
2444.41 2472
2444.87 2294
2445.34 2259
2445.81 2206
2446.27 2162
2446.74 2105
2447.20 2039
2447.67 2060
2448.14 1919
2448.60 1942
2449.07 1885
2449.54 1847
2450.00 1855
2450.47 1852
2450.94 1918
2451.40 1950
2451.87 1763
2452.34 1861
2452.80 1818
2453.27 1981
2453.74 1949
2454.20 1776
2454.67 2015
2455.14 1962
2455.60 2068
2456.07 2003
2456.54 1898
2457.01 1748
2457.47 1794
2457.94 1999
2458.41 2220
2458.87 2006
2459.34 1859
2459.81 2010
2460.28 2113
2460.74 2034
2461.21 1925
2461.68 2010
2462.15 1877
2462.62 2094
2463.08 2051
2463.55 2052
2464.02 1944
2464.49 2012
2464.95 1980
2465.42 1811
2465.89 2010
2466.36 1966
2466.83 1854
2467.29 1980
2467.76 1869
2468.23 1917
2468.70 1890
2469.17 2165
2469.64 1984
2470.10 2019
2470.57 1919
2471.04 1983
2471.51 1856
2471.98 1826
2472.45 1981
2472.92 1975
2473.39 2068
2473.85 2035
2474.32 1965
2474.79 1970
2475.26 1883
2475.73 1825
2476.20 1868
2476.67 1901
2477.14 1819
2477.61 1798
2478.08 1960
2478.54 1939
2479.01 1918
2479.48 1939
2479.95 2057
2480.42 2050
2480.89 2189
2481.36 2313
2481.83 2367
2482.30 2453
2482.77 2368
2483.24 2473
2483.71 2412
2484.18 2538
2484.65 2398
2485.12 2215
2485.59 2249
2486.06 2336
2486.53 2330
2487.00 2172
2487.47 2209
2487.94 2144
2488.41 2233
2488.88 2223
2489.35 2128
2489.82 2161
2490.29 2017
2490.76 1856
2491.23 1950
2491.70 1904
2492.17 1956
2492.64 1912
2493.11 2038
2493.58 2001
2494.05 1961
2494.52 2013
2495.00 1800
2495.47 1812
2495.94 1911
2496.41 1927
2496.88 1871
2497.35 1908
2497.82 1902
2498.29 1887
2498.76 1789
2499.23 1695
2499.71 1744
2500.18 1692
2500.65 1680
2501.12 1702
2501.59 1767
2502.06 1768
2502.53 1666
2503.01 1736
2503.48 1809
2503.95 1769
2504.42 1713
2504.89 1690
2505.36 1706
2505.84 1815
2506.31 1850
2506.78 1747
2507.25 1758
2507.72 1740
2508.20 2032
2508.67 2056
2509.14 2035
2509.61 2075
2510.08 2190
2510.56 2012
2511.03 2060
2511.50 2187
2511.97 2344
2512.45 2217
2512.92 2232
2513.39 1980
2513.86 1918
2514.34 1911
2514.81 2095
2515.28 2079
2515.75 1845
2516.23 1882
2516.70 2000
2517.17 1974
2517.65 2143
2518.12 1976
2518.59 1851
2519.07 1987
2519.54 1894
2520.01 2094
2520.48 1871
2520.96 1877
2521.43 1868
2521.90 1882
2522.38 1718
2522.85 1653
2523.32 1671
2523.80 1733
2524.27 1675
2524.75 1687
2525.22 1658
2525.69 1761
2526.17 1767
2526.64 1836
2527.11 1859
2527.59 1687
2528.06 1656
2528.54 1818
2529.01 1860
2529.48 1767
2529.96 1800
2530.43 1750
2530.91 1685
2531.38 1729
2531.85 1686
2532.33 1709
2532.80 1803
2533.28 1749
2533.75 1877
2534.23 1861
2534.70 1677
2535.18 1696
2535.65 1813
2536.12 1712
2536.60 1616
2537.07 1721
2537.55 1807
2538.02 1906
2538.50 1722
2538.97 1745
2539.45 1749
2539.92 1808
2540.40 1710
2540.87 1631
2541.35 1844
2541.82 1795
2542.30 1670
2542.77 1839
2543.25 1716
2543.73 1760
2544.20 1721
2544.68 1689
2545.15 1677
2545.63 1807
2546.10 1720
2546.58 1887
2547.05 1972
2547.53 1922
2548.01 2121
2548.48 2174
2548.96 2185
2549.43 2115
2549.91 2287
2550.39 2359
2550.86 2189
2551.34 2171
2551.81 2117
2552.29 1949
2552.77 2076
2553.24 2077
2553.72 2078
2554.20 2012
2554.67 2248
2555.15 2165
2555.62 2214
2556.10 2194
2556.58 2171
2557.05 2319
2557.53 2107
2558.01 2251
2558.48 2375
2558.96 2122
2559.44 2172
2559.91 2043
2560.39 2090
2560.87 2034
2561.35 1955
2561.82 1836
2562.30 1753
2562.78 1712
2563.25 1846
2563.73 1730
2564.21 1724
2564.69 1769
2565.16 1638
2565.64 1643
2566.12 1695
2566.60 1687
2567.07 1614
2567.55 1529
2568.03 1570
2568.51 1513
2568.98 1470
2569.46 1670
2569.94 1658
2570.42 1411
2570.90 1496
2571.37 1499
2571.85 1792
2572.33 1712
2572.81 1731
2573.29 1680
2573.76 1634
2574.24 1628
2574.72 1589
2575.20 1627
2575.68 1653
2576.16 1580
2576.63 1625
2577.11 1421
2577.59 1538
2578.07 1658
2578.55 1650
2579.03 1586
2579.51 1549
2579.98 1576
2580.46 1573
2580.94 1581
2581.42 1576
2581.90 1463
2582.38 1448
2582.86 1544
2583.34 1519
2583.82 1615
2584.30 1503
2584.77 1444
2585.25 1499
2585.73 1635
2586.21 1639
2586.69 1714
2587.17 1572
2587.65 1639
2588.13 1652
2588.61 1596
2589.09 1548
2589.57 1605
2590.05 1670
2590.53 1660
2591.01 1613
2591.49 1684
2591.97 1606
2592.45 1582
2592.93 1679
2593.41 1518
2593.89 1496
2594.37 1633
2594.85 1539
2595.33 1695
2595.81 1835
2596.29 1808
2596.77 1715
2597.25 1758
2597.73 1794
2598.21 1874
2598.69 1855
2599.17 1932
2599.65 1832
2600.13 1823
2600.61 1775
2601.09 1834
2601.57 1742
2602.06 1668
2602.54 1725
2603.02 1682
2603.50 1718
2603.98 1597
2604.46 1495
2604.94 1608
2605.42 1562
2605.90 1425
2606.38 1533
2606.87 1587
2607.35 1675
2607.83 1755
2608.31 1728
2608.79 1823
2609.27 1928
2609.75 1894
2610.24 1990
2610.72 2094
2611.20 2265
2611.68 2597
2612.16 2640
2612.64 2565
2613.13 2565
2613.61 2451
2614.09 2371
2614.57 2088
2615.05 2155
2615.54 2151
2616.02 1931
2616.50 1765
2616.98 1669
2617.46 1728
2617.95 1631
2618.43 1522
2618.91 1420
2619.39 1577
2619.88 1475
2620.36 1483
2620.84 1360
2621.32 1478
2621.81 1616
2622.29 1540
2622.77 1463
2623.26 1497
2623.74 1506
2624.22 1496
2624.70 1359
2625.19 1351
2625.67 1526
2626.15 1489
2626.64 1393
2627.12 1369
2627.60 1451
2628.09 1486
2628.57 1580
2629.05 1528
2629.54 1480
2630.02 1441
2630.50 1333
2630.99 1367
2631.47 1399
2631.95 1404
2632.44 1512
2632.92 1417
2633.40 1410
2633.89 1312
2634.37 1343
2634.85 1412
2635.34 1391
2635.82 1346
2636.31 1365
2636.79 1425
2637.27 1461
2637.76 1493
2638.24 1525
2638.73 1523
2639.21 1395
2639.70 1517
2640.18 1387
2640.66 1324
2641.15 1567
2641.63 1477
2642.12 1487
2642.60 1444
2643.09 1505
2643.57 1527
2644.06 1540
2644.54 1450
2645.03 1388
2645.51 1460
2646.00 1398
2646.48 1283
2646.97 1337
2647.45 1358
2647.94 1425
2648.42 1360
2648.91 1508
2649.39 1665
2649.88 1413
2650.36 1348
2650.85 1556
2651.33 1626
2651.82 1564
2652.30 1515
2652.79 1412
2653.27 1473
2653.76 1550
2654.24 1500
2654.73 1481
2655.22 1353
2655.70 1296
2656.19 1329
2656.67 1431
2657.16 1512
2657.65 1410
2658.13 1387
2658.62 1434
2659.10 1363
2659.59 1387
2660.08 1475
2660.56 1501
2661.05 1466
2661.53 1302
2662.02 1482
2662.51 1450
2662.99 1250
2663.48 1253
2663.97 1315
2664.45 1351
2664.94 1255
2665.43 1454
2665.91 1428
2666.40 1281
2666.89 1315
2667.37 1303
2667.86 1348
2668.35 1474
2668.83 1376
2669.32 1508
2669.81 1591
2670.29 1420
2670.78 1408
2671.27 1525
2671.76 1461
2672.24 1442
2672.73 1427
2673.22 1450
2673.71 1429
2674.19 1444
2674.68 1621
2675.17 1539
2675.66 1470
2676.14 1737
2676.63 1651
2677.12 1661
2677.61 1763
2678.09 1810
2678.58 1841
2679.07 1771
2679.56 1750
2680.05 1773
2680.53 1717
2681.02 1839
2681.51 1955
2682.00 1955
2682.49 2028
2682.97 2289
2683.46 2296
2683.95 2400
2684.44 2269
2684.93 2402
2685.42 2389
2685.91 2176
2686.39 2340
2686.88 2327
2687.37 2157
2687.86 2140
2688.35 1946
2688.84 1798
2689.33 1797
2689.81 1722
2690.30 1641
2690.79 1474
2691.28 1454
2691.77 1386
2692.26 1499
2692.75 1504
2693.24 1651
2693.73 1505
2694.22 1500
2694.71 1487
2695.20 1570
2695.68 1549
2696.17 1579
2696.66 1408
2697.15 1392
2697.64 1473
2698.13 1527
2698.62 1821
2699.11 1549
2699.60 1602
2700.09 1691
2700.58 1739
2701.07 1788
2701.56 1662
2702.05 1727
2702.54 1667
2703.03 1703
2703.52 1686
2704.01 1736
2704.50 1681
2704.99 1709
2705.48 1663
2705.97 1640
2706.46 1644
2706.95 1624
2707.44 1524
2707.93 1529
2708.42 1402
2708.92 1445
2709.41 1435
2709.90 1514
2710.39 1405
2710.88 1365
2711.37 1458
2711.86 1368
2712.35 1424
2712.84 1508
2713.33 1507
2713.82 1514
2714.31 1510
2714.81 1585
2715.30 1588
2715.79 1577
2716.28 1523
2716.77 1432
2717.26 1464
2717.75 1298
2718.24 1369
2718.74 1576
2719.23 1580
2719.72 1396
2720.21 1547
2720.70 1638
2721.19 1647
2721.69 1596
2722.18 1476
2722.67 1598
2723.16 1656
2723.65 1617
2724.15 1639
2724.64 1657
2725.13 1593
2725.62 1647
2726.11 1786
2726.61 1653
2727.10 1723
2727.59 1616
2728.08 1585
2728.58 1731
2729.07 1627
2729.56 1521
2730.05 1410
2730.55 1478
2731.04 1420
2731.53 1451
2732.02 1710
2732.52 1628
2733.01 1622
2733.50 1512
2733.99 1664
2734.49 1564
2734.98 1658
2735.47 1678
2735.97 1663
2736.46 1582
2736.95 1650
2737.45 1655
2737.94 1632
2738.43 1705
2738.93 1612
2739.42 1626
2739.91 1689
2740.41 1749
2740.90 1724
2741.39 1644
2741.89 1520
2742.38 1603
2742.87 1654
2743.37 1532
2743.86 1466
2744.36 1621
2744.85 1598
2745.34 1665
2745.84 1558
2746.33 1610
2746.82 1610
2747.32 1526
2747.81 1532
2748.31 1527
2748.80 1453
2749.30 1578
2749.79 1543
2750.28 1498
2750.78 1381
2751.27 1519
2751.77 1818
2752.26 1568
2752.76 1628
2753.25 1595
2753.75 1695
2754.24 1779
2754.74 1785
2755.23 1815
2755.72 1816
2756.22 1999
2756.71 1872
2757.21 1822
2757.70 1951
2758.20 1894
2758.69 1882
2759.19 1871
2759.69 1823
2760.18 1783
2760.68 1674
2761.17 1550
2761.67 1587
2762.16 1700
2762.66 1582
2763.15 1549
2763.65 1414
2764.14 1507
2764.64 1587
2765.14 1499
2765.63 1468
2766.13 1546
2766.62 1601
2767.12 1546
2767.61 1525
2768.11 1543
2768.61 1543
2769.10 1413
2769.60 1390
2770.09 1487
2770.59 1520
2771.09 1442
2771.58 1625
2772.08 1632
2772.58 1615
2773.07 1447
2773.57 1568
2774.06 1655
2774.56 1638
2775.06 1761
2775.55 1820
2776.05 1707
2776.55 1683
2777.04 1729
2777.54 1724
2778.04 1711
2778.54 1644
2779.03 1644
2779.53 1574
2780.03 1710
2780.52 1645
2781.02 1680
2781.52 1725
2782.01 1805
2782.51 1645
2783.01 1600
2783.51 1513
2784.00 1583
2784.50 1664
2785.00 1658
2785.50 1488
2785.99 1732
2786.49 1680
2786.99 1730
2787.49 1742
2787.98 1651
2788.48 1582
2788.98 1595
2789.48 1616
2789.98 1663
2790.47 1486
2790.97 1538
2791.47 1617
2791.97 1547
2792.47 1512
2792.96 1514
2793.46 1498
2793.96 1511
2794.46 1564
2794.96 1535
2795.46 1573
2795.95 1712
2796.45 1784
2796.95 1827
2797.45 2016
2797.95 2013
2798.45 2063
2798.95 2083
2799.44 2261
2799.94 2212
2800.44 2132
2800.94 2173
2801.44 2072
2801.94 2051
2802.44 1988
2802.94 1979
2803.44 1844
2803.93 1925
2804.43 1899
2804.93 1862
2805.43 1870
2805.93 1825
2806.43 1912
2806.93 2016
2807.43 2043
2807.93 2347
2808.43 2609
2808.93 2592
2809.43 2582
2809.93 2644
2810.43 2990
2810.93 2983
2811.43 3227
2811.93 3276
2812.43 3176
2812.93 3098
2813.43 2681
2813.93 2405
2814.43 2321
2814.93 2214
2815.43 1973
2815.93 1842
2816.43 1804
2816.93 1731
2817.43 1680
2817.93 1655
2818.43 1682
2818.93 1829
2819.43 1882
2819.93 1887
2820.43 1922
2820.93 1982
2821.43 2156
2821.93 2006
2822.43 2004
2822.94 2016
2823.44 1922
2823.94 1735
2824.44 1620
2824.94 1569
2825.44 1553
2825.94 1596
2826.44 1571
2826.94 1529
2827.44 1662
2827.95 1543
2828.45 1484
2828.95 1652
2829.45 1620
2829.95 1580
2830.45 1483
2830.95 1456
2831.46 1518
2831.96 1610
2832.46 1739
2832.96 1736
2833.46 1601
2833.97 1662
2834.47 1717
2834.97 1738
2835.47 1785
2835.97 1734
2836.47 1874
2836.98 1747
2837.48 1781
2837.98 1649
2838.48 1709
2838.99 1611
2839.49 1645
2839.99 1502
2840.49 1459
2841.00 1524
2841.50 1456
2842.00 1557
2842.50 1458
2843.01 1416
2843.51 1458
2844.01 1386
2844.51 1487
2845.02 1477
2845.52 1466
2846.02 1405
2846.52 1513
2847.03 1455
2847.53 1479
2848.03 1499
2848.54 1549
2849.04 1403
2849.54 1453
2850.05 1520
2850.55 1581
2851.05 1559
2851.56 1426
2852.06 1528
2852.56 1600
2853.07 1487
2853.57 1453
2854.07 1382
2854.58 1393
2855.08 1327
2855.59 1463
2856.09 1457
2856.59 1400
2857.10 1453
2857.60 1460
2858.10 1463
2858.61 1365
2859.11 1447
2859.62 1437
2860.12 1477
2860.63 1424
2861.13 1501
2861.63 1753
2862.14 1719
2862.64 1655
2863.15 1615
2863.65 1677
2864.16 1665
2864.66 1569
2865.16 1582
2865.67 1463
2866.17 1475
2866.68 1548
2867.18 1606
2867.69 1508
2868.19 1484
2868.70 1410
2869.20 1483
2869.71 1512
2870.21 1350
2870.72 1388
2871.22 1455
2871.73 1435
2872.23 1468
2872.74 1485
2873.24 1471
2873.75 1434
2874.25 1484
2874.76 1571
2875.27 1439
2875.77 1291
2876.28 1340
2876.78 1416
2877.29 1504
2877.79 1521
2878.30 1455
2878.81 1417
2879.31 1357
2879.82 1513
2880.32 1617
2880.83 1407
2881.33 1525
2881.84 1700
2882.35 1589
2882.85 1532
2883.36 1456
2883.87 1532
2884.37 1603
2884.88 1605
2885.38 1675
2885.89 1900
2886.40 1920
2886.90 1920
2887.41 2174
2887.92 2096
2888.42 2246
2888.93 2589
2889.44 2431
2889.94 2345
2890.45 2286
2890.96 2430
2891.46 2306
2891.97 2142
2892.48 2036
2892.98 1881
2893.49 1931
2894.00 1768
2894.51 1752
2895.01 1734
2895.52 1849
2896.03 1626
2896.54 1588
2897.04 1700
2897.55 1730
2898.06 1751
2898.57 1679
2899.07 1681
2899.58 1679
2900.09 1700
2900.60 1748
2901.10 1822
2901.61 1699
2902.12 1826
2902.63 1821
2903.13 1787
2903.64 1732
2904.15 1840
2904.66 1974
2905.17 1957
2905.68 1823
2906.18 1824
2906.69 1802
2907.20 1809
2907.71 1967
2908.22 1784
2908.72 1895
2909.23 1897
2909.74 1847
2910.25 1802
2910.76 1778
2911.27 1856
2911.78 1736
2912.28 1700
2912.79 1696
2913.30 1793
2913.81 1783
2914.32 1680
2914.83 1682
2915.34 1699
2915.85 1676
2916.36 1636
2916.87 1793
2917.37 1901
2917.88 1566
2918.39 1581
2918.90 1607
2919.41 1604
2919.92 1663
2920.43 1719
2920.94 1727
2921.45 1766
2921.96 1852
2922.47 1682
2922.98 1680
2923.49 1627
2924.00 1778
2924.51 1717
2925.02 1893
2925.53 2048
2926.04 2111
2926.55 2295
2927.06 2405
2927.57 2423
2928.08 2450
2928.59 2623
2929.10 2735
2929.61 2592
2930.12 2475
2930.63 2015
2931.14 1982
2931.65 2000
2932.16 1941
2932.67 1845
2933.18 1754
2933.69 1772
2934.20 1868
2934.71 1818
2935.22 1914
2935.73 1940
2936.24 1886
2936.76 1884
2937.27 2002
2937.78 1884
2938.29 1890
2938.80 1778
2939.31 1735
2939.82 1920
2940.33 1988
2940.84 2034
2941.36 1936
2941.87 1929
2942.38 1739
2942.89 1804
2943.40 1799
2943.91 1907
2944.42 1924
2944.94 1844
2945.45 1945
2945.96 2058
2946.47 1868
2946.98 1965
2947.49 2141
2948.01 2046
2948.52 1993
2949.03 2101
2949.54 2043
2950.05 2137
2950.57 2058
2951.08 2019
2951.59 2136
2952.10 2040
2952.61 2011
2953.13 1990
2953.64 2122
2954.15 2015
2954.66 1949
2955.18 1915
2955.69 2010
2956.20 2045
2956.71 2026
2957.23 2030
2957.74 1998
2958.25 2165
2958.76 2187
2959.28 2143
2959.79 2138
2960.30 2154
2960.82 2106
2961.33 2155
2961.84 2421
2962.36 2390
2962.87 2190
2963.38 2284
2963.89 2327
2964.41 2335
2964.92 2429
2965.43 2324
2965.95 2254
2966.46 2316
2966.97 2144
2967.49 2069
2968.00 2143
2968.52 2039
2969.03 2005
2969.54 2087
2970.06 2163
2970.57 2051
2971.08 2186
2971.60 2034
2972.11 1967
2972.63 1983
2973.14 2093
2973.65 2083
2974.17 2134
2974.68 2073
2975.20 2041
2975.71 1935
2976.23 2131
2976.74 2087
2977.25 1974
2977.77 1943
2978.28 2003
2978.80 2013
2979.31 2229
2979.83 2056
2980.34 2048
2980.86 2100
2981.37 2212
2981.89 2158
2982.40 2152
2982.91 2216
2983.43 2331
2983.94 2302
2984.46 2244
2984.97 2186
2985.49 2128
2986.00 2322
2986.52 2226
2987.04 2175
2987.55 2199
2988.07 2079
2988.58 2215
2989.10 2430
2989.61 2224
2990.13 2265
2990.64 2274
2991.16 2193
2991.67 2254
2992.19 2282
2992.71 2216
2993.22 2344
2993.74 2453
2994.25 2502
2994.77 2601
2995.28 2670
2995.80 2480
2996.32 2620
2996.83 2752
2997.35 2813
2997.87 2704
2998.38 2753
2998.90 2883
2999.41 3100
2999.93 3131
3000.45 2997
3000.96 3014
3001.48 2877
3002.00 2986
3002.51 2816
3003.03 2705
3003.55 2818
3004.06 2649
3004.58 2681
3005.10 2472
3005.61 2624
3006.13 2623
3006.65 2575
3007.16 2655
3007.68 2776
3008.20 2636
3008.71 2527
3009.23 2501
3009.75 2590
3010.27 2562
3010.78 2424
3011.30 2405
3011.82 2609
3012.34 2258
3012.85 2144
3013.37 2000
3013.89 2084
3014.41 2261
3014.92 2128
3015.44 2165
3015.96 2202
3016.48 2261
3016.99 2152
3017.51 2146
3018.03 2194
3018.55 2318
3019.07 2262
3019.58 2297
3020.10 2259
3020.62 2363
3021.14 2301
3021.66 2229
3022.17 2282
3022.69 2330
3023.21 2346
3023.73 2634
3024.25 2527
3024.77 2353
3025.28 2268
3025.80 2497
3026.32 2598
3026.84 2527
3027.36 2642
3027.88 2516
3028.40 2455
3028.92 2562
3029.43 2297
3029.95 2446
3030.47 2241
3030.99 2150
3031.51 2224
3032.03 2098
3032.55 2173
3033.07 2264
3033.59 2241
3034.11 2369
3034.63 2359
3035.15 2648
3035.66 2665
3036.18 2814
3036.70 3078
3037.22 3188
3037.74 3220
3038.26 3314
3038.78 3502
3039.30 3334
3039.82 3116
3040.34 3020
3040.86 2732
3041.38 2820
3041.90 2687
3042.42 2617
3042.94 2339
3043.46 2223
3043.98 2123
3044.50 2319
3045.02 2321
3045.54 2173
3046.06 2010
3046.58 2062
3047.10 1992
3047.62 1977
3048.14 1962
3048.66 2192
3049.18 2020
3049.71 2053
3050.23 2113
3050.75 2096
3051.27 2091
3051.79 2040
3052.31 2099
3052.83 1958
3053.35 1895
3053.87 2009
3054.39 1947
3054.91 1992
3055.43 2021
3055.96 1892
3056.48 2016
3057.00 2100
3057.52 1975
3058.04 1829
3058.56 2117
3059.08 1982
3059.61 1962
3060.13 1969
3060.65 1931
3061.17 2065
3061.69 2009
3062.21 1954
3062.73 1921
3063.26 2020
3063.78 2157
3064.30 2220
3064.82 2072
3065.34 1923
3065.87 1877
3066.39 1957
3066.91 1928
3067.43 1929
3067.95 1872
3068.48 1879
3069.00 1837
3069.52 1906
3070.04 1830
3070.57 1869
3071.09 1881
3071.61 1929
3072.13 1786
3072.66 1760
3073.18 1835
3073.70 1951
3074.22 2044
3074.75 1879
3075.27 2086
3075.79 2191
3076.32 2052
3076.84 2002
3077.36 1931
3077.88 2055
3078.41 2038
3078.93 2077
3079.45 1945
3079.98 1806
3080.50 1887
3081.02 1932
3081.55 2177
3082.07 2092
3082.59 2110
3083.12 2019
3083.64 2195
3084.16 2033
3084.69 1895
3085.21 1900
3085.73 1859
3086.26 1825
3086.78 1783
3087.31 1776
3087.83 1907
3088.35 1814
3088.88 1729
3089.40 1756
3089.93 1714
3090.45 1759
3090.97 1747
3091.50 1649
3092.02 1665
3092.55 1734
3093.07 1824
3093.60 1930
3094.12 1793
3094.64 1714
3095.17 1513
3095.69 1598
3096.22 1895
3096.74 1872
3097.27 1860
3097.79 2011
3098.32 2113
3098.84 1983
3099.37 1931
3099.89 1957
3100.42 1952
3100.94 2165
3101.47 2186
3101.99 2112
3102.52 2354
3103.04 2366
3103.57 2396
3104.09 2424
3104.62 2643
3105.14 2667
3105.67 2842
3106.19 3015
3106.72 2680
3107.24 2561
3107.77 2461
3108.29 2260
3108.82 2098
3109.35 1942
3109.87 1831
3110.40 1704
3110.92 1778
3111.45 1677
3111.98 1731
3112.50 1714
3113.03 1725
3113.55 1772
3114.08 1705
3114.61 1678
3115.13 1676
3115.66 1634
3116.18 1562
3116.71 1651
3117.24 1637
3117.76 1512
3118.29 1624
3118.82 1560
3119.34 1535
3119.87 1729
3120.40 1630
3120.92 1667
3121.45 1536
3121.98 1543
3122.50 1587
3123.03 1581
3123.56 1694
3124.08 1489
3124.61 1432
3125.14 1479
3125.66 1548
3126.19 1658
3126.72 1543
3127.25 1387
3127.77 1486
3128.30 1618
3128.83 1736
3129.36 1605
3129.88 1565
3130.41 1620
3130.94 1559
3131.46 1508
3131.99 1408
3132.52 1424
3133.05 1422
3133.58 1477
3134.10 1623
3134.63 1367
3135.16 1518
3135.69 1437
3136.21 1434
3136.74 1575
3137.27 1429
3137.80 1503
3138.33 1493
3138.86 1518
3139.38 1538
3139.91 1554
3140.44 1537
3140.97 1531
3141.50 1545
3142.03 1445
3142.55 1595
3143.08 1568
3143.61 1546
3144.14 1431
3144.67 1547
3145.20 1448
3145.73 1424
3146.25 1686
3146.78 1617
3147.31 1727
3147.84 1693
3148.37 1617
3148.90 1548
3149.43 1662
3149.96 2039
3150.49 1845
3151.02 1680
3151.54 1621
3152.07 1695
3152.60 1635
3153.13 1724
3153.66 1658
3154.19 1575
3154.72 1523
3155.25 1580
3155.78 1552
3156.31 1561
3156.84 1562
3157.37 1559
3157.90 1634
3158.43 1681
3158.96 1587
3159.49 1629
3160.02 1562
3160.55 1540
3161.08 1482
3161.61 1511
3162.14 1668
3162.67 1716
3163.20 1510
3163.73 1536
3164.26 1605
3164.79 1641
3165.32 1605
3165.85 1712
3166.38 1688
3166.91 1542
3167.44 1536
3167.97 1710
3168.50 1777
3169.03 1780
3169.57 1714
3170.10 1749
3170.63 1922
3171.16 1865
3171.69 1785
3172.22 1845
3172.75 1656
3173.28 1664
3173.81 1684
3174.34 1719
3174.88 1664
3175.41 1684
3175.94 1525
3176.47 1420
3177.00 1521
3177.53 1464
3178.06 1430
3178.60 1429
3179.13 1471
3179.66 1492
3180.19 1467
3180.72 1628
3181.25 1581
3181.79 1567
3182.32 1628
3182.85 1708
3183.38 1590
3183.91 1525
3184.44 1630
3184.98 1549
3185.51 1572
3186.04 1522
3186.57 1525
3187.11 1467
3187.64 1601
3188.17 1504
3188.70 1501
3189.24 1554
3189.77 1487
3190.30 1395
3190.83 1543
3191.37 1598
3191.90 1540
3192.43 1550
3192.96 1438
3193.50 1697
3194.03 1564
3194.56 1468
3195.09 1439
3195.63 1499
3196.16 1417
3196.69 1501
3197.23 1616
3197.76 1694
3198.29 1576
3198.83 1519
3199.36 1552
3199.89 1565
3200.43 1451
3200.96 1607
3201.49 1652
3202.03 1698
3202.56 1674
3203.09 1569
3203.63 1678
3204.16 1589
3204.69 1724
3205.23 1663
3205.76 1776
3206.30 1621
3206.83 1763
3207.36 1851
3207.90 1800
3208.43 1783
3208.97 1770
3209.50 1738
3210.03 1785
3210.57 1717
3211.10 1774
3211.64 1795
3212.17 1829
3212.70 1982
3213.24 2030
3213.77 1827
3214.31 1884
3214.84 1851
3215.38 1902
3215.91 1848
3216.45 1752
3216.98 1748
3217.52 1690
3218.05 1699
3218.59 1537
3219.12 1684
3219.66 1560
3220.19 1426
3220.73 1517
3221.26 1695
3221.80 1622
3222.33 1609
3222.87 1602
3223.40 1766
3223.94 1773
3224.47 1647
3225.01 1691
3225.54 1897
3226.08 1721
3226.61 1752
3227.15 1810
3227.69 1723
3228.22 1662
3228.76 1658
3229.29 1662
3229.83 1627
3230.36 1722
3230.90 1801
3231.44 1563
3231.97 1505
3232.51 1532
3233.04 1530
3233.58 1520
3234.12 1588
3234.65 1587
3235.19 1553
3235.72 1495
3236.26 1480
3236.80 1429
3237.33 1467
3237.87 1503
3238.41 1582
3238.94 1516
3239.48 1576
3240.02 1823
3240.55 1903
3241.09 1701
3241.63 1588
3242.16 1632
3242.70 1810
3243.24 1631
3243.77 1575
3244.31 1563
3244.85 1510
3245.39 1505
3245.92 1692
3246.46 1720
3247.00 1563
3247.53 1506
3248.07 1650
3248.61 1628
3249.15 1598
3249.68 1479
3250.22 1511
3250.76 1669
3251.30 1603
3251.83 1765
3252.37 1620
3252.91 1710
3253.45 1755
3253.98 1687
3254.52 1593
3255.06 1529
3255.60 1683
3256.14 1600
3256.67 1674
3257.21 1634
3257.75 1713
3258.29 1806
3258.83 1696
3259.37 1648
3259.90 1562
3260.44 1722
3260.98 1838
3261.52 1698
3262.06 1645
3262.60 1719
3263.13 1763
3263.67 1933
3264.21 2058
3264.75 1921
3265.29 1933
3265.83 1960
3266.37 2132
3266.91 2211
3267.44 2156
3267.98 2044
3268.52 2245
3269.06 2366
3269.60 2269
3270.14 2441
3270.68 2298
3271.22 2343
3271.76 2276
3272.30 2092
3272.84 1994
3273.38 1845
3273.91 1781
3274.45 1726
3274.99 1803
3275.53 1839
3276.07 1955
3276.61 1851
3277.15 1776
3277.69 1735
3278.23 1739
3278.77 1952
3279.31 2062
3279.85 1996
3280.39 1910
3280.93 1913
3281.47 1864
3282.01 1942
3282.55 1882
3283.09 1882
3283.63 1842
3284.17 1869
3284.71 1965
3285.25 1821
3285.79 1890
3286.33 1806
3286.87 1738
3287.42 1957
3287.96 1746
3288.50 1920
3289.04 1841
3289.58 1860
3290.12 1910
3290.66 1901
3291.20 1882
3291.74 1889
3292.28 1976
3292.82 1900
3293.36 2014
3293.91 2190
3294.45 2185
3294.99 2442
3295.53 2493
3296.07 2565
3296.61 2613
3297.15 2797
3297.69 3137
3298.24 3308
3298.78 3028
3299.32 2954
3299.86 2801
3300.40 2935
3300.94 2701
3301.49 2404
3302.03 2432
3302.57 2325
3303.11 2129
3303.65 1966
3304.19 1867
3304.74 2014
3305.28 1942
3305.82 1939
3306.36 1813
3306.90 1944
3307.45 2127
3307.99 2045
3308.53 1805
3309.07 1842
3309.62 1956
3310.16 1993
3310.70 2157
3311.24 1981
3311.79 1905
3312.33 2020
3312.87 2086
3313.41 2068
3313.96 1966
3314.50 2026
3315.04 2069
3315.59 2034
3316.13 2080
3316.67 2198
3317.21 2122
3317.76 2249
3318.30 2173
3318.84 2271
3319.39 2376
3319.93 2296
3320.47 2280
3321.02 2257
3321.56 2342
3322.10 2251
3322.65 2392
3323.19 2517
3323.73 2663
3324.28 2516
3324.82 2512
3325.36 2477
3325.91 2282
3326.45 2281
3327.00 2347
3327.54 2249
3328.08 2124
3328.63 2157
3329.17 2085
3329.72 2106
3330.26 2151
3330.80 2120
3331.35 2143
3331.89 2234
3332.44 2399
3332.98 2628
3333.53 2893
3334.07 3404
3334.61 3939
3335.16 4612
3335.70 5532
3336.25 6573
3336.79 7443
3337.34 8306
3337.88 8828
3338.43 9671
3338.97 9706
3339.52 9632
3340.06 8909
3340.61 7954
3341.15 7067
3341.70 5916
3342.24 4850
3342.79 4351
3343.33 3375
3343.88 2976
3344.42 2657
3344.97 2431
3345.51 2192
3346.06 2058
3346.60 2028
3347.15 2005
3347.69 1823
3348.24 1965
3348.78 1932
3349.33 1794
3349.88 1852
3350.42 1874
3350.97 1893
3351.51 1829
3352.06 1829
3352.61 1714
3353.15 1736
3353.70 1713
3354.24 1862
3354.79 1793
3355.34 1837
3355.88 1793
3356.43 1783
3356.97 1667
3357.52 1758
3358.07 1797
3358.61 1770
3359.16 1691
3359.71 1774
3360.25 1809
3360.80 2086
3361.35 1798
3361.89 1590
3362.44 1631
3362.99 1773
3363.53 1755
3364.08 1708
3364.63 1639
3365.17 1727
3365.72 1523
3366.27 1592
3366.81 1715
3367.36 1613
3367.91 1637
3368.46 1685
3369.00 1748
3369.55 1684
3370.10 1599
3370.64 1748
3371.19 1555
3371.74 1640
3372.29 1645
3372.83 1592
3373.38 1725
3373.93 1860
3374.48 1833
3375.03 1839
3375.57 1869
3376.12 2045
3376.67 1944
3377.22 1905
3377.76 1786
3378.31 1874
3378.86 1723
3379.41 1592
3379.96 1661
3380.50 1660
3381.05 1631
3381.60 1612
3382.15 1521
3382.70 1480
3383.25 1590
3383.79 1553
3384.34 1468
3384.89 1522
3385.44 1510
3385.99 1537
3386.54 1503
3387.09 1506
3387.64 1426
3388.18 1391
3388.73 1390
3389.28 1272
3389.83 1403
3390.38 1463
3390.93 1539
3391.48 1495
3392.03 1418
3392.58 1516
3393.13 1376
3393.67 1383
3394.22 1429
3394.77 1335
3395.32 1384
3395.87 1472
3396.42 1364
3396.97 1417
3397.52 1404
3398.07 1322
3398.62 1404
3399.17 1297
3399.72 1393
3400.27 1476
3400.82 1288
3401.37 1394
3401.92 1399
3402.47 1377
3403.02 1385
3403.57 1308
3404.12 1225
3404.67 1268
3405.22 1276
3405.77 1393
3406.32 1304
3406.87 1192
3407.42 1113
3407.97 1262
3408.52 1281
3409.07 1279
3409.62 1205
3410.17 1336
3410.72 1398
3411.27 1402
3411.82 1390
3412.38 1362
3412.93 1308
3413.48 1501
3414.03 1353
3414.58 1550
3415.13 1644
3415.68 1486
3416.23 1481
3416.78 1407
3417.33 1413
3417.89 1453
3418.44 1404
3418.99 1442
3419.54 1322
3420.09 1313
3420.64 1200
3421.19 1330
3421.74 1361
3422.30 1290
3422.85 1284
3423.40 1165
3423.95 1305
3424.50 1289
3425.05 1367
3425.61 1552
3426.16 1441
3426.71 1254
3427.26 1284
3427.81 1271
3428.37 1243
3428.92 1307
3429.47 1352
3430.02 1258
3430.58 1225
3431.13 1281
3431.68 1337
3432.23 1300
3432.78 1255
3433.34 1178
3433.89 1287
3434.44 1198
3434.99 1180
3435.55 1301
3436.10 1169
3436.65 1155
3437.21 1103
3437.76 1236
3438.31 1252
3438.86 1135
3439.42 1304
3439.97 1293
3440.52 1252
3441.08 1299
3441.63 1359
3442.18 1346
3442.74 1373
3443.29 1353
3443.84 1224
3444.40 1212
3444.95 1230
3445.50 1350
3446.06 1220
3446.61 1233
3447.16 1165
3447.72 1213
3448.27 1201
3448.82 1195
3449.38 1325
3449.93 1298
3450.48 1214
3451.04 1258
3451.59 1242
3452.15 1208
3452.70 1153
3453.25 1215
3453.81 1250
3454.36 1200
3454.92 1087
3455.47 1075
3456.03 1144
3456.58 1253
3457.13 1175
3457.69 1136
3458.24 1191
3458.80 1317
3459.35 1124
3459.91 1117
3460.46 1153
3461.02 1183
3461.57 1244
3462.13 1174
3462.68 1273
3463.24 1224
3463.79 1191
3464.34 1244
3464.90 1266
3465.46 1294
3466.01 1233
3466.57 1151
3467.12 1243
3467.68 1296
3468.23 1265
3468.79 1245
3469.34 1198
3469.90 1253
3470.45 1234
3471.01 1372
3471.56 1336
3472.12 1328
3472.67 1239
3473.23 1338
3473.79 1250
3474.34 1280
3474.90 1218
3475.45 1293
3476.01 1252
3476.56 1142
3477.12 1177
3477.68 1322
3478.23 1300
3478.79 1339
3479.35 1117
3479.90 1203
3480.46 1245
3481.01 1466
3481.57 1446
3482.13 1518
3482.68 1418
3483.24 1367
3483.80 1371
3484.35 1405
3484.91 1392
3485.47 1343
3486.02 1257
3486.58 1384
3487.14 1276
3487.69 1282
3488.25 1385
3488.81 1260
3489.36 1481
3489.92 1550
3490.48 1411
3491.03 1489
3491.59 1551
3492.15 1660
3492.71 1862
3493.26 1770
3493.82 1825
3494.38 2028
3494.94 2026
3495.49 1860
3496.05 1834
3496.61 1741
3497.17 1678
3497.72 1849
3498.28 1722
3498.84 1795
3499.40 1641
3499.95 1932
3500.51 1965
3501.07 2047
3501.63 2000
3502.19 2142
3502.74 2193
3503.30 2507
3503.86 2449
3504.42 2260
3504.98 2178
3505.53 2281
3506.09 2391
3506.65 2282
3507.21 2253
3507.77 2259
3508.33 2248
3508.88 2122
3509.44 2171
3510.00 1994
3510.56 1842
3511.12 1779
3511.68 1906
3512.24 1613
3512.80 1525
3513.35 1564
3513.91 1436
3514.47 1393
3515.03 1447
3515.59 1261
3516.15 1406
3516.71 1316
3517.27 1266
3517.83 1225
3518.39 1369
3518.95 1362
3519.50 1357
3520.06 1335
3520.62 1401
3521.18 1482
3521.74 1369
3522.30 1433
3522.86 1482
3523.42 1476
3523.98 1616
3524.54 1469
3525.10 1468
3525.66 1425
3526.22 1499
3526.78 1479
3527.34 1451
3527.90 1335
3528.46 1513
3529.02 1355
3529.58 1274
3530.14 1322
3530.70 1182
3531.26 1232
3531.82 1287
3532.38 1336
3532.94 1324
3533.50 1405
3534.06 1312
3534.62 1342
3535.18 1362
3535.75 1236
3536.31 1237
3536.87 1317
3537.43 1370
3537.99 1454
3538.55 1377
3539.11 1447
3539.67 1609
3540.23 1414
3540.79 1415
3541.35 1497
3541.92 1419
3542.48 1450
3543.04 1453
3543.60 1461
3544.16 1508
3544.72 1524
3545.28 1518
3545.84 1363
3546.41 1398
3546.97 1350
3547.53 1333
3548.09 1518
3548.65 1449
3549.21 1447
3549.78 1369
3550.34 1543
3550.90 1446
3551.46 1290
3552.02 1302
3552.59 1575
3553.15 1562
3553.71 1503
3554.27 1585
3554.83 1567
3555.40 1641
3555.96 1799
3556.52 1842
3557.08 2071
3557.65 1981
3558.21 1974
3558.77 1906
3559.33 1836
3559.90 1706
3560.46 1635
3561.02 1530
3561.58 1531
3562.15 1544
3562.71 1463
3563.27 1367
3563.83 1421
3564.40 1419
3564.96 1250
3565.52 1244
3566.09 1265
3566.65 1381
3567.21 1385
3567.78 1322
3568.34 1267
3568.90 1298
3569.47 1242
3570.03 1273
3570.59 1296
3571.16 1137
3571.72 1145
3572.28 1307
3572.85 1340
3573.41 1287
3573.97 1340
3574.54 1362
3575.10 1339
3575.66 1344
3576.23 1326
3576.79 1300
3577.36 1210
3577.92 1277
3578.48 1183
3579.05 1279
3579.61 1295
3580.18 1212
3580.74 1274
3581.31 1471
3581.87 1447
3582.43 1291
3583.00 1359
3583.56 1381
3584.13 1322
3584.69 1248
3585.26 1341
3585.82 1274
3586.39 1209
3586.95 1301
3587.52 1298
3588.08 1249
3588.64 1291
3589.21 1338
3589.77 1203
3590.34 1364
3590.90 1280
3591.47 1153
3592.03 1128
3592.60 1361
3593.17 1322
3593.73 1169
3594.30 1158
3594.86 1187
3595.43 1305
3595.99 1299
3596.56 1312
3597.12 1306
3597.69 1262
3598.25 1241
3598.82 1331
3599.39 1220
3599.95 1262
3600.52 1153
3601.08 1289
3601.65 1352
3602.21 1310
3602.78 1318
3603.35 1269
3603.91 1317
3604.48 1326
3605.04 1207
3605.61 1315
3606.18 1245
3606.74 1080
3607.31 1097
3607.88 1113
3608.44 1188
3609.01 1135
3609.57 1085
3610.14 1112
3610.71 1156
3611.27 1145
3611.84 1146
3612.41 1104
3612.97 1127
3613.54 1113
3614.11 1241
3614.68 1153
3615.24 1149
3615.81 1377
3616.38 1390
3616.94 1460
3617.51 1621
3618.08 1822
3618.64 1980
3619.21 2017
3619.78 2300
3620.35 2297
3620.91 2217
3621.48 2307
3622.05 2520
3622.62 2273
3623.18 2006
3623.75 1837
3624.32 1733
3624.89 1704
3625.45 1566
3626.02 1405
3626.59 1255
3627.16 1223
3627.73 1157
3628.29 1249
3628.86 1208
3629.43 1081
3630.00 1069
3630.57 1196
3631.13 1232
3631.70 1279
3632.27 1247
3632.84 1129
3633.41 1151
3633.98 1175
3634.54 1153
3635.11 1160
3635.68 1197
3636.25 1100
3636.82 1127
3637.39 1131
3637.96 1126
3638.52 1121
3639.09 1057
3639.66 1097
3640.23 1110
3640.80 1103
3641.37 1233
3641.94 1316
3642.51 1139
3643.08 1201
3643.65 1305
3644.21 1175
3644.78 1166
3645.35 1297
3645.92 1275
3646.49 1277
3647.06 1246
3647.63 1298
3648.20 1348
3648.77 1270
3649.34 1195
3649.91 1228
3650.48 1231
3651.05 1280
3651.62 1184
3652.19 1143
3652.76 1173
3653.33 1278
3653.90 1243
3654.47 1254
3655.04 1254
3655.61 1217
3656.18 1348
3656.75 1327
3657.32 1202
3657.89 1280
3658.46 1288
3659.03 1322
3659.60 1281
3660.17 1327
3660.74 1369
3661.31 1412
3661.88 1310
3662.45 1301
3663.02 1244
3663.59 1226
3664.16 1165
3664.74 1244
3665.31 1241
3665.88 1242
3666.45 1186
3667.02 1328
3667.59 1369
3668.16 1307
3668.73 1318
3669.30 1371
3669.87 1388
3670.45 1338
3671.02 1267
3671.59 1255
3672.16 1273
3672.73 1202
3673.30 1182
3673.87 1343
3674.45 1293
3675.02 1224
3675.59 1242
3676.16 1285
3676.73 1288
3677.30 1375
3677.88 1309
3678.45 1320
3679.02 1252
3679.59 1332
3680.16 1327
3680.74 1417
3681.31 1343
3681.88 1222
3682.45 1302
3683.02 1190
3683.60 1308
3684.17 1336
3684.74 1406
3685.31 1357
3685.89 1386
3686.46 1368
3687.03 1500
3687.60 1442
3688.18 1499
3688.75 1537
3689.32 1632
3689.89 1613
3690.47 1557
3691.04 1582
3691.61 1496
3692.19 1368
3692.76 1356
3693.33 1466
3693.91 1439
3694.48 1506
3695.05 1426
3695.62 1430
3696.20 1345
3696.77 1301
3697.34 1163
3697.92 1179
3698.49 1155
3699.06 1213
3699.64 1145
3700.21 1130
3700.79 1191
3701.36 1152
3701.93 1171
3702.51 1199
3703.08 1274
3703.65 1277
3704.23 1279
3704.80 1345
3705.38 1350
3705.95 1238
3706.52 1330
3707.10 1249
3707.67 1223
3708.25 1287
3708.82 1195
3709.39 1152
3709.97 1261
3710.54 1267
3711.12 1294
3711.69 1179
3712.27 1197
3712.84 1268
3713.42 1288
3713.99 1171
3714.57 1181
3715.14 1378
3715.71 1342
3716.29 1296
3716.86 1298
3717.44 1242
3718.01 1358
3718.59 1259
3719.16 1241
3719.74 1338
3720.31 1345
3720.89 1359
3721.47 1397
3722.04 1198
3722.62 1192
3723.19 1174
3723.77 1309
3724.34 1248
3724.92 1132
3725.49 1290
3726.07 1240
3726.64 1283
3727.22 1154
3727.80 1260
3728.37 1316
3728.95 1323
3729.52 1388
3730.10 1285
3730.67 1277
3731.25 1383
3731.83 1571
3732.40 1582
3732.98 1492
3733.55 1542
3734.13 1662
3734.71 1757
3735.28 1756
3735.86 1792
3736.44 1805
3737.01 1769
3737.59 1726
3738.17 1576
3738.74 1612
3739.32 1666
3739.90 1659
3740.47 1559
3741.05 1626
3741.63 1529
3742.20 1483
3742.78 1478
3743.36 1412
3743.93 1461
3744.51 1358
3745.09 1351
3745.66 1366
3746.24 1297
3746.82 1382
3747.40 1376
3747.97 1272
3748.55 1390
3749.13 1295
3749.70 1259
3750.28 1219
3750.86 1346
3751.44 1458
3752.02 1391
3752.59 1462
3753.17 1301
3753.75 1312
3754.33 1367
3754.90 1429
3755.48 1443
3756.06 1440
3756.64 1384
3757.22 1447
3757.79 1443
3758.37 1600
3758.95 1650
3759.53 1770
3760.11 1775
3760.68 1844
3761.26 2016
3761.84 2087
3762.42 1836
3763.00 1823
3763.58 1831
3764.15 1765
3764.73 1642
3765.31 1700
3765.89 1674
3766.47 1547
3767.05 1470
3767.63 1406
3768.21 1418
3768.78 1455
3769.36 1452
3769.94 1287
3770.52 1317
3771.10 1335
3771.68 1309
3772.26 1355
3772.84 1310
3773.42 1300
3774.00 1242
3774.58 1349
3775.15 1259
3775.73 1252
3776.31 1362
3776.89 1306
3777.47 1181
3778.05 1248
3778.63 1264
3779.21 1400
3779.79 1268
3780.37 1130
3780.95 1127
3781.53 1285
3782.11 1196
3782.69 1215
3783.27 1152
3783.85 1147
3784.43 1241
3785.01 1259
3785.59 1177
3786.17 1192
3786.75 1269
3787.33 1296
3787.91 1212
3788.49 1265
3789.07 1306
3789.65 1155
3790.23 1190
3790.81 1205
3791.39 1228
3791.98 1301
3792.56 1245
3793.14 1247
3793.72 1357
3794.30 1286
3794.88 1174
3795.46 1250
3796.04 1186
3796.62 1225
3797.20 1408
3797.78 1498
3798.37 1278
3798.95 1316
3799.53 1477
3800.11 1281
3800.69 1336
3801.27 1427
3801.85 1467
3802.43 1413
3803.02 1505
3803.60 1424
3804.18 1426
3804.76 1326
3805.34 1276
3805.92 1263
3806.51 1371
3807.09 1287
3807.67 1359
3808.25 1332
3808.83 1231
3809.42 1287
3810.00 1200
3810.58 1223
3811.16 1245
3811.74 1297
3812.33 1298
3812.91 1277
3813.49 1265
3814.07 1407
3814.66 1219
3815.24 1184
3815.82 1338
3816.40 1453
3816.99 1374
3817.57 1364
3818.15 1299
3818.73 1230
3819.32 1329
3819.90 1360
3820.48 1231
3821.06 1333
3821.65 1252
3822.23 1334
3822.81 1261
3823.40 1193
3823.98 1148
3824.56 1203
3825.15 1201
3825.73 1203
3826.31 1245
3826.90 1081
3827.48 1106
3828.06 1191
3828.65 1147
3829.23 1086
3829.81 1113
3830.40 1161
3830.98 1165
3831.56 1326
3832.15 1420
3832.73 1303
3833.32 1265
3833.90 1268
3834.48 1299
3835.07 1201
3835.65 1256
3836.23 1322
3836.82 1215
3837.40 1235
3837.99 1192
3838.57 1142
3839.16 1243
3839.74 1255
3840.32 1143
3840.91 1108
3841.49 1082
3842.08 1184
3842.66 1289
3843.25 1209
3843.83 1107
3844.42 1168
3845.00 1152
3845.59 1145
3846.17 1199
3846.76 1235
3847.34 1220
3847.92 1199
3848.51 1186
3849.09 1198
3849.68 1156
3850.27 1182
3850.85 1203
3851.44 1248
3852.02 1278
3852.61 1179
3853.19 1216
3853.78 1146
3854.36 1231
3854.95 1207
3855.53 1189
3856.12 1089
3856.70 1223
3857.29 1369
3857.88 1382
3858.46 1384
3859.05 1344
3859.63 1403
3860.22 1513
3860.80 1704
3861.39 1923
3861.98 2017
3862.56 2146
3863.15 2133
3863.73 2358
3864.32 2486
3864.91 2419
3865.49 2407
3866.08 2204
3866.67 2249
3867.25 2103
3867.84 1767
3868.43 1831
3869.01 1732
3869.60 1709
3870.19 1588
3870.77 1553
3871.36 1475
3871.95 1436
3872.53 1323
3873.12 1366
3873.71 1243
3874.29 1381
3874.88 1362
3875.47 1274
3876.05 1284
3876.64 1307
3877.23 1172
3877.82 1147
3878.40 1347
3878.99 1379
3879.58 1307
3880.16 1280
3880.75 1253
3881.34 1233
3881.93 1191
3882.51 1139
3883.10 1332
3883.69 1092
3884.28 1075
3884.87 1134
3885.45 1093
3886.04 1214
3886.63 1222
3887.22 1180
3887.80 1160
3888.39 1149
3888.98 1343
3889.57 1318
3890.16 1302
3890.74 1345
3891.33 1308
3891.92 1362
3892.51 1344
3893.10 1431
3893.69 1480
3894.27 1540
3894.86 1522
3895.45 1601
3896.04 1527
3896.63 1516
3897.22 1520
3897.81 1588
3898.40 1712
3898.98 1837
3899.57 1704
3900.16 1644
3900.75 1470
3901.34 1442
3901.93 1346
3902.52 1372
3903.11 1339
3903.70 1281
3904.29 1273
3904.87 1251
3905.46 1332
3906.05 1288
3906.64 1283
3907.23 1241
3907.82 1256
3908.41 1177
3909.00 1136
3909.59 1209
3910.18 1254
3910.77 1185
3911.36 1150
3911.95 1119
3912.54 1178
3913.13 1173
3913.72 941
3914.31 1054
3914.90 1118
3915.49 1171
3916.08 1169
3916.67 1073
3917.26 1118
3917.85 1104
3918.44 1122
3919.03 1082
3919.62 1052
3920.21 1062
3920.80 1094
3921.39 1029
3921.98 1148
3922.57 1079
3923.16 1076
3923.75 1055
3924.34 1173
3924.94 1158
3925.53 1131
3926.12 1014
3926.71 997
3927.30 1024
3927.89 1085
3928.48 1119
3929.07 1167
3929.66 1031
3930.25 1097
3930.85 1010
3931.44 1094
3932.03 1103
3932.62 1157
3933.21 1164
3933.80 1122
3934.39 1115
3934.99 1015
3935.58 1061
3936.17 1048
3936.76 1016
3937.35 1150
3937.94 1151
3938.54 1062
3939.13 1006
3939.72 1102
3940.31 1139
3940.90 1171
3941.49 1142
3942.09 1116
3942.68 1139
3943.27 1106
3943.86 1126
3944.46 1098
3945.05 1161
3945.64 1253
3946.23 1177
3946.82 1244
3947.42 1114
3948.01 1079
3948.60 1133
3949.20 1156
3949.79 1176
3950.38 1183
3950.97 1174
3951.57 1159
3952.16 1123
3952.75 1212
3953.34 1116
3953.94 1176
3954.53 1213
3955.12 1173
3955.72 1215
3956.31 1161
3956.90 1148
3957.50 1128
3958.09 1223
3958.68 1154
3959.28 1089
3959.87 1159
3960.46 1180
3961.06 1099
3961.65 1114
3962.24 1087
3962.84 1064
3963.43 1009
3964.02 1016
3964.62 1152
3965.21 1101
3965.81 1047
3966.40 1273
3966.99 1381
3967.59 1411
3968.18 1492
3968.78 1564
3969.37 1509
3969.96 1587
3970.56 1481
3971.15 1450
3971.75 1499
3972.34 1420
3972.94 1353
3973.53 1228
3974.12 1163
3974.72 1183
3975.31 1201
3975.91 1259
3976.50 1198
3977.10 1150
3977.69 1112
3978.29 1096
3978.88 1195
3979.48 1156
3980.07 1076
3980.67 1046
3981.26 1172
3981.86 1102
3982.45 1243
3983.05 1241
3983.64 1071
3984.24 1157
3984.83 1162
3985.43 1185
3986.02 1195
3986.62 1222
3987.21 1091
3987.81 1157
3988.40 1145
3989.00 1128
3989.60 1157
3990.19 1090
3990.79 1105
3991.38 1136
3991.98 1171
3992.57 1216
3993.17 1207
3993.77 1153
3994.36 1265
3994.96 1185
3995.55 1129
3996.15 1103
3996.75 1143
3997.34 1264
3997.94 1201
3998.54 1328
3999.13 1263
3999.73 1190
4000.32 1135
4000.92 1201
4001.52 1172
4002.11 1191
4002.71 1198
4003.31 1169
4003.90 1244
4004.50 1225
4005.10 1238
4005.69 1283
4006.29 1349
4006.89 1301
4007.49 1392
4008.08 1411
4008.68 1285
4009.28 1346
4009.87 1340
4010.47 1267
4011.07 1254
4011.67 1258
4012.26 1328
4012.86 1309
4013.46 1341
4014.05 1398
4014.65 1399
4015.25 1492
4015.85 1490
4016.44 1395
4017.04 1425
4017.64 1541
4018.24 1779
4018.84 1771
4019.43 1782
4020.03 1756
4020.63 1649
4021.23 1686
4021.83 1711
4022.42 1590
4023.02 1395
4023.62 1483
4024.22 1383
4024.82 1344
4025.41 1232
4026.01 1119
4026.61 1342
4027.21 1398
4027.81 1220
4028.41 1210
4029.01 1176
4029.60 1204
4030.20 1216
4030.80 1282
4031.40 1288
4032.00 1248
4032.60 1281
4033.20 1276
4033.80 1373
4034.39 1308
4034.99 1179
4035.59 1270
4036.19 1223
4036.79 1168
4037.39 1316
4037.99 1309
4038.59 1258
4039.19 1257
4039.79 1235
4040.39 1096
4040.99 1200
4041.59 1226
4042.18 1166
4042.78 1144
4043.38 1255
4043.98 1228
4044.58 1265
4045.18 1277
4045.78 1315
4046.38 1234
4046.98 1267
4047.58 1327
4048.18 1202
4048.78 1132
4049.38 1206
4049.98 1234
4050.58 1155
4051.18 1168
4051.78 1179
4052.38 1110
4052.98 1204
4053.58 1209
4054.19 1222
4054.79 1157
4055.39 1125
4055.99 1194
4056.59 1164
4057.19 1206
4057.79 1260
4058.39 1271
4058.99 1265
4059.59 1055
4060.19 1034
4060.79 1079
4061.39 1154
4061.99 1071
4062.60 1189
4063.20 1168
4063.80 1115
4064.40 1121
4065.00 1011
4065.60 1088
4066.20 1017
4066.80 1127
4067.41 1069
4068.01 1098
4068.61 1079
4069.21 1023
4069.81 945
4070.41 1059
4071.02 1095
4071.62 1119
4072.22 1106
4072.82 1172
4073.42 1079
4074.02 1024
4074.63 1179
4075.23 1188
4075.83 1146
4076.43 1176
4077.03 1216
4077.64 1127
4078.24 1179
4078.84 1104
4079.44 1110
4080.05 1232
4080.65 1191
4081.25 1130
4081.85 1198
4082.46 1172
4083.06 1135
4083.66 1143
4084.26 1235
4084.87 1259
4085.47 1311
4086.07 1297
4086.67 1313
4087.28 1300
4087.88 1371
4088.48 1290
4089.09 1314
4089.69 1369
4090.29 1299
4090.90 1357
4091.50 1296
4092.10 1247
4092.71 1305
4093.31 1364
4093.91 1450
4094.52 1581
4095.12 1685
4095.72 1698
4096.33 1709
4096.93 1948
4097.53 2069
4098.14 2111
4098.74 2013
4099.34 1948
4099.95 1867
4100.55 1761
4101.16 1552
4101.76 1460
4102.36 1406
4102.97 1255
4103.57 1246
4104.18 1204
4104.78 1071
4105.38 1117
4105.99 1137
4106.59 1173
4107.20 1175
4107.80 1096
4108.41 1071
4109.01 1036
4109.62 1015
4110.22 1093
4110.82 1045
4111.43 980
4112.03 974
4112.64 946
4113.24 999
4113.85 1041
4114.45 1106
4115.06 1156
4115.66 1086
4116.27 1152
4116.87 1137
4117.48 1103
4118.08 1002
4118.69 982
4119.29 1062
4119.90 1037
4120.50 1148
4121.11 1229
4121.72 1081
4122.32 1084
4122.93 1191
4123.53 987
4124.14 1129
4124.74 1133
4125.35 1096
4125.95 1047
4126.56 1207
4127.17 1102
4127.77 1104
4128.38 1115
4128.98 1206
4129.59 1168
4130.20 1085
4130.80 1091
4131.41 1188
4132.01 1136
4132.62 1130
4133.23 1101
4133.83 1040
4134.44 1066
4135.05 1162
4135.65 1047
4136.26 1067
4136.87 1111
4137.47 1140
4138.08 1126
4138.69 1134
4139.29 1185
4139.90 1217
4140.51 1219
4141.11 1196
4141.72 1136
4142.33 1116
4142.93 1134
4143.54 1147
4144.15 1153
4144.75 1162
4145.36 1137
4145.97 1083
4146.58 1199
4147.18 1240
4147.79 1168
4148.40 1100
4149.01 1041
4149.61 997
4150.22 997
4150.83 1084
4151.44 1065
4152.04 979
4152.65 1000
4153.26 947
4153.87 1059
4154.47 1068
4155.08 1086
4155.69 1028
4156.30 1056
4156.91 1075
4157.51 1120
4158.12 1009
4158.73 1037
4159.34 1022
4159.95 967
4160.56 1048
4161.16 1039
4161.77 1043
4162.38 1020
4162.99 1059
4163.60 988
4164.21 1034
4164.81 1053
4165.42 1042
4166.03 1077
4166.64 1106
4167.25 1091
4167.86 1084
4168.47 1104
4169.08 1153
4169.69 1087
4170.29 1062
4170.90 1097
4171.51 1069
4172.12 1165
4172.73 1040
4173.34 1080
4173.95 1077
4174.56 1018
4175.17 1054
4175.78 1028
4176.39 1046
4177.00 1036
4177.61 1110
4178.22 992
4178.82 1017
4179.43 997
4180.04 1120
4180.65 991
4181.26 968
4181.87 1016
4182.48 1079
4183.09 1061
4183.70 898
4184.31 998
4184.92 901
4185.53 883
4186.14 962
4186.75 989
4187.36 1053
4187.97 1109
4188.58 1030
4189.19 1038
4189.81 1021
4190.42 992
4191.03 957
4191.64 1083
4192.25 1025
4192.86 955
4193.47 1009
4194.08 1074
4194.69 1111
4195.30 1126
4195.91 1163
4196.52 1276
4197.13 1217
4197.74 1169
4198.36 1278
4198.97 1277
4199.58 1283
4200.19 1215
4200.80 1231
4201.41 1190
4202.02 1151
4202.63 1216
4203.25 1201
4203.86 1095
4204.47 1059
4205.08 991
4205.69 1055
4206.30 1174
4206.92 1063
4207.53 1112
4208.14 1059
4208.75 1050
4209.36 1071
4209.97 1111
4210.59 1025
4211.20 982
4211.81 1037
4212.42 962
4213.03 1017
4213.65 1072
4214.26 1024
4214.87 961
4215.48 970
4216.10 1052
4216.71 1093
4217.32 1160
4217.93 1034
4218.55 1128
4219.16 1137
4219.77 1149
4220.38 1348
4221.00 1335
4221.61 1242
4222.22 1425
4222.83 1510
4223.45 1566
4224.06 1519
4224.67 1712
4225.29 1720
4225.90 1773
4226.51 1833
4227.13 1904
4227.74 2080
4228.35 1867
4228.96 1725
4229.58 1712
4230.19 1676
4230.80 1710
4231.42 1673
4232.03 1587
4232.65 1674
4233.26 1575
4233.87 1424
4234.49 1422
4235.10 1465
4235.71 1371
4236.33 1310
4236.94 1184
4237.56 1082
4238.17 1246
4238.78 1136
4239.40 1036
4240.01 1081
4240.63 1150
4241.24 1192
4241.85 1091
4242.47 1112
4243.08 1052
4243.70 994
4244.31 1004
4244.93 1031
4245.54 1111
4246.15 1083
4246.77 1034
4247.38 1084
4248.00 1008
4248.61 915
4249.23 958
4249.84 939
4250.46 944
4251.07 937
4251.69 949
4252.30 982
4252.92 1093
4253.53 1155
4254.15 1096
4254.76 1086
4255.38 992
4255.99 1088
4256.61 1107
4257.22 1094
4257.84 1073
4258.45 1031
4259.07 989
4259.69 1099
4260.30 1194
4260.92 1162
4261.53 995
4262.15 996
4262.76 1105
4263.38 1165
4263.99 1182
4264.61 1153
4265.23 1185
4265.84 1119
4266.46 1023
4267.07 1045
4267.69 1157
4268.31 1112
4268.92 1150
4269.54 1251
4270.16 1166
4270.77 1232
4271.39 1198
4272.00 1102
4272.62 1085
4273.24 1102
4273.85 1131
4274.47 1184
4275.09 1051
4275.70 1116
4276.32 1021
4276.94 1105
4277.55 1011
4278.17 913
4278.79 882
4279.40 1026
4280.02 1032
4280.64 1069
4281.26 1157
4281.87 920
4282.49 948
4283.11 1006
4283.72 972
4284.34 1095
4284.96 1070
4285.58 928
4286.19 968
4286.81 1036
4287.43 999
4288.05 1048
4288.66 1184
4289.28 1194
4289.90 1121
4290.52 1148
4291.13 1125
4291.75 1122
4292.37 1150
4292.99 1049
4293.61 1076
4294.22 1077
4294.84 1012
4295.46 1004
4296.08 1027
4296.70 1068
4297.31 1131
4297.93 1193
4298.55 1109
4299.17 1186
4299.79 1136
4300.41 1070
4301.03 1006
4301.64 1089
4302.26 1074
4302.88 987
4303.50 949
4304.12 918
4304.74 936
4305.36 957
4305.97 960
4306.59 955
4307.21 986
4307.83 1025
4308.45 1057
4309.07 1031
4309.69 1107
4310.31 1030
4310.93 1057
4311.55 1174
4312.17 1196
4312.78 1130
4313.40 1207
4314.02 1165
4314.64 1122
4315.26 1182
4315.88 1174
4316.50 1248
4317.12 1070
4317.74 1107
4318.36 1054
4318.98 999
4319.60 1036
4320.22 1000
4320.84 938
4321.46 931
4322.08 1017
4322.70 1000
4323.32 1119
4323.94 1056
4324.56 1019
4325.18 1104
4325.80 1018
4326.42 1022
4327.04 1034
4327.66 966
4328.28 954
4328.90 1104
4329.52 1030
4330.14 1133
4330.76 1134
4331.39 993
4332.01 1005
4332.63 1083
4333.25 1029
4333.87 1104
4334.49 1090
4335.11 1121
4335.73 1087
4336.35 986
4336.97 1075
4337.59 1229
4338.22 1312
4338.84 1338
4339.46 1235
4340.08 1278
4340.70 1220
4341.32 1212
4341.94 1132
4342.57 1220
4343.19 1357
4343.81 1178
4344.43 1101
4345.05 1060
4345.67 1144
4346.29 1317
4346.92 1363
4347.54 1337
4348.16 1404
4348.78 1502
4349.40 1464
4350.03 1522
4350.65 1363
4351.27 1355
4351.89 1258
4352.51 1364
4353.14 1277
4353.76 1147
4354.38 1079
4355.00 1133
4355.63 1073
4356.25 1083
4356.87 1123
4357.49 1135
4358.12 1158
4358.74 1047
4359.36 1070
4359.98 993
4360.61 1070
4361.23 996
4361.85 1093
4362.48 1089
4363.10 1051
4363.72 1148
4364.34 1031
4364.97 1034
4365.59 961
4366.21 988
4366.84 1049
4367.46 1084
4368.08 986
4368.71 948
4369.33 1096
4369.95 1059
4370.58 1094
4371.20 1040
4371.82 962
4372.45 977
4373.07 1063
4373.70 1074
4374.32 1080
4374.94 884
4375.57 1042
4376.19 1171
4376.81 1025
4377.44 1026
4378.06 1087
4378.69 1060
4379.31 1066
4379.94 1039
4380.56 1047
4381.18 1012
4381.81 938
4382.43 944
4383.06 1038
4383.68 1003
4384.31 1267
4384.93 1047
4385.55 1098
4386.18 1224
4386.80 1321
4387.43 1224
4388.05 1210
4388.68 1247
4389.30 1242
4389.93 1203
4390.55 1399
4391.18 1363
4391.80 1543
4392.43 1718
4393.05 1819
4393.68 1765
4394.30 1780
4394.93 1654
4395.55 1703
4396.18 1713
4396.80 1677
4397.43 1531
4398.05 1394
4398.68 1246
4399.31 1258
4399.93 1292
4400.56 1246
4401.18 1264
4401.81 1173
4402.43 1349
4403.06 1306
4403.69 1360
4404.31 1333
4404.94 1168
4405.56 1240
4406.19 1257
4406.82 1192
4407.44 1141
4408.07 1074
4408.69 1095
4409.32 1157
4409.95 1166
4410.57 1210
4411.20 1271
4411.83 1223
4412.45 1287
4413.08 1201
4413.71 1151
4414.33 1154
4414.96 1120
4415.59 1146
4416.21 1179
4416.84 1121
4417.47 948
4418.09 1098
4418.72 1189
4419.35 1042
4419.97 1125
4420.60 1143
4421.23 1022
4421.85 1020
4422.48 1081
4423.11 1038
4423.74 933
4424.36 965
4424.99 1020
4425.62 998
4426.25 1074
4426.87 993
4427.50 948
4428.13 955
4428.76 988
4429.38 958
4430.01 1088
4430.64 1002
4431.27 1093
4431.89 940
4432.52 968
4433.15 903
4433.78 927
4434.41 956
4435.03 922
4435.66 977
4436.29 994
4436.92 982
4437.55 956
4438.18 905
4438.80 907
4439.43 933
4440.06 1019
4440.69 964
4441.32 1002
4441.95 924
4442.57 1091
4443.20 1006
4443.83 919
4444.46 948
4445.09 951
4445.72 849
4446.35 966
4446.98 922
4447.61 924
4448.23 972
4448.86 859
4449.49 924
4450.12 1069
4450.75 991
4451.38 1008
4452.01 997
4452.64 967
4453.27 975
4453.90 1018
4454.53 1026
4455.16 984
4455.79 993
4456.42 913
4457.05 991
4457.67 983
4458.30 916
4458.93 868
4459.56 1030
4460.19 990
4460.82 932
4461.45 858
4462.08 855
4462.71 1003
4463.34 906
4463.97 874
4464.60 877
4465.23 847
4465.86 953
4466.49 918
4467.13 948
4467.76 995
4468.39 967
4469.02 908
4469.65 933
4470.28 933
4470.91 905
4471.54 918
4472.17 952
4472.80 899
4473.43 908
4474.06 1005
4474.69 890
4475.32 883
4475.95 867
4476.59 937
4477.22 840
4477.85 921
4478.48 929
4479.11 890
4479.74 894
4480.37 1000
4481.00 923
4481.64 878
4482.27 925
4482.90 1036
4483.53 944
4484.16 1004
4484.79 914
4485.42 885
4486.06 941
4486.69 875
4487.32 933
4487.95 876
4488.58 934
4489.22 929
4489.85 896
4490.48 848
4491.11 896
4491.74 866
4492.38 977
4493.01 947
4493.64 992
4494.27 999
4494.90 893
4495.54 864
4496.17 962
4496.80 978
4497.43 931
4498.07 939
4498.70 989
4499.33 944
4499.96 1011
4500.60 1026
4501.23 1061
4501.86 1055
4502.50 1024
4503.13 975
4503.76 951
4504.39 1008
4505.03 1084
4505.66 1100
4506.29 1019
4506.93 1040
4507.56 1040
4508.19 1060
4508.83 952
4509.46 1012
4510.09 959
4510.73 941
4511.36 1020
4511.99 983
4512.63 1007
4513.26 1011
4513.89 1033
4514.53 1028
4515.16 1100
4515.80 1139
4516.43 1105
4517.06 1148
4517.70 1155
4518.33 1120
4518.97 1110
4519.60 1004
4520.23 1038
4520.87 1076
4521.50 1082
4522.14 938
4522.77 1007
4523.40 943
4524.04 1020
4524.67 964
4525.31 980
4525.94 988
4526.58 953
4527.21 1039
4527.85 1063
4528.48 1175
4529.12 1232
4529.75 1228
4530.38 1348
4531.02 1482
4531.65 1645
4532.29 1743
4532.92 1817
4533.56 2007
4534.19 2181
4534.83 2141
4535.46 2174
4536.10 2045
4536.74 1851
4537.37 1857
4538.01 1544
4538.64 1346
4539.28 1136
4539.91 1188
4540.55 1267
4541.18 1203
4541.82 989
4542.45 940
4543.09 995
4543.73 966
4544.36 912
4545.00 936
4545.63 934
4546.27 903
4546.91 892
4547.54 894
4548.18 910
4548.81 914
4549.45 843
4550.09 872
4550.72 974
4551.36 968
4551.99 914
4552.63 865
4553.27 980
4553.90 965
4554.54 978
4555.18 1026
4555.81 971
4556.45 923
4557.09 964
4557.72 995
4558.36 1017
4559.00 963
4559.63 1015
4560.27 999
4560.91 971
4561.54 843
4562.18 984
4562.82 1068
4563.46 991
4564.09 979
4564.73 967
4565.37 938
4566.00 957
4566.64 893
4567.28 969
4567.92 1040
4568.55 1132
4569.19 957
4569.83 1123
4570.47 1175
4571.10 1189
4571.74 1137
4572.38 1187
4573.02 1074
4573.66 1104
4574.29 1060
4574.93 1047
4575.57 973
4576.21 1001
4576.85 1016
4577.48 973
4578.12 924
4578.76 920
4579.40 865
4580.04 901
4580.67 898
4581.31 938
4581.95 900
4582.59 864
4583.23 951
4583.87 873
4584.51 798
4585.14 838
4585.78 929
4586.42 947
4587.06 981
4587.70 947
4588.34 854
4588.98 897
4589.62 929
4590.26 868
4590.89 957
4591.53 932
4592.17 937
4592.81 938
4593.45 918
4594.09 990
4594.73 867
4595.37 914
4596.01 998
4596.65 926
4597.29 875
4597.93 782
4598.57 857
4599.21 878
4599.85 850
4600.49 860
4601.12 900
4601.76 867
4602.40 844
4603.04 928
4603.68 880
4604.32 798
4604.96 916
4605.60 984
4606.24 1008
4606.88 916
4607.52 1061
4608.17 1020
4608.81 943
4609.45 969
4610.09 992
4610.73 1006
4611.37 927
4612.01 979
4612.65 926
4613.29 956
4613.93 1022
4614.57 925
4615.21 907
4615.85 929
4616.49 843
4617.13 941
4617.77 814
4618.41 834
4619.06 928
4619.70 893
4620.34 906
4620.98 900
4621.62 913
4622.26 898
4622.90 835
4623.54 769
4624.19 797
4624.83 798
4625.47 779
4626.11 847
4626.75 824
4627.39 827
4628.03 844
4628.68 836
4629.32 933
4629.96 816
4630.60 913
4631.24 939
4631.89 965
4632.53 894
4633.17 880
4633.81 932
4634.45 865
4635.10 866
4635.74 874
4636.38 887
4637.02 934
4637.66 924
4638.31 927
4638.95 897
4639.59 932
4640.23 961
4640.88 1027
4641.52 997
4642.16 1042
4642.80 1043
4643.45 944
4644.09 1079
4644.73 1013
4645.38 904
4646.02 897
4646.66 995
4647.30 925
4647.95 878
4648.59 892
4649.23 797
4649.88 793
4650.52 787
4651.16 848
4651.81 920
4652.45 857
4653.09 804
4653.74 885
4654.38 931
4655.02 880
4655.67 786
4656.31 859
4656.95 874
4657.60 897
4658.24 931
4658.89 940
4659.53 896
4660.17 760
4660.82 798
4661.46 804
4662.10 818
4662.75 790
4663.39 742
4664.04 688
4664.68 820
4665.33 777
4665.97 714
4666.61 785
4667.26 756
4667.90 679
4668.55 789
4669.19 798
4669.84 779
4670.48 820
4671.12 802
4671.77 787
4672.41 864
4673.06 849
4673.70 741
4674.35 793
4674.99 795
4675.64 766
4676.28 754
4676.93 672
4677.57 791
4678.22 784
4678.86 787
4679.51 835
4680.15 795
4680.80 775
4681.44 794
4682.09 783
4682.74 793
4683.38 848
4684.03 812
4684.67 747
4685.32 824
4685.96 818
4686.61 786
4687.25 820
4687.90 835
4688.55 846
4689.19 798
4689.84 886
4690.48 817
4691.13 811
4691.78 802
4692.42 777
4693.07 797
4693.71 856
4694.36 780
4695.01 740
4695.65 738
4696.30 740
4696.95 812
4697.59 855
4698.24 841
4698.89 866
4699.53 793
4700.18 803
4700.83 836
4701.47 791
4702.12 795
4702.77 770
4703.41 833
4704.06 776
4704.71 788
4705.35 745
4706.00 782
4706.65 852
4707.29 791
4707.94 867
4708.59 849
4709.24 803
4709.88 856
4710.53 955
4711.18 900
4711.83 930
4712.47 898
4713.12 957
4713.77 795
4714.42 883
4715.06 911
4715.71 894
4716.36 885
4717.01 805
4717.65 824
4718.30 863
4718.95 825
4719.60 862
4720.25 891
4720.89 851
4721.54 831
4722.19 827
4722.84 994
4723.49 941
4724.13 888
4724.78 893
4725.43 889
4726.08 829
4726.73 808
4727.38 837
4728.03 879
4728.67 854
4729.32 871
4729.97 920
4730.62 866
4731.27 847
4731.92 835
4732.57 796
4733.22 757
4733.86 789
4734.51 817
4735.16 766
4735.81 731
4736.46 816
4737.11 913
4737.76 762
4738.41 828
4739.06 770
4739.71 771
4740.36 770
4741.01 898
4741.65 878
4742.30 849
4742.95 826
4743.60 782
4744.25 868
4744.90 898
4745.55 823
4746.20 812
4746.85 833
4747.50 855
4748.15 906
4748.80 907
4749.45 849
4750.10 851
4750.75 858
4751.40 874
4752.05 871
4752.70 796
4753.35 804
4754.00 799
4754.65 930
4755.30 955
4755.95 943
4756.61 945
4757.26 954
4757.91 910
4758.56 920
4759.21 871
4759.86 1002
4760.51 918
4761.16 833
4761.81 833
4762.46 886
4763.11 886
4763.76 875
4764.41 768
4765.07 917
4765.72 935
4766.37 868
4767.02 970
4767.67 939
4768.32 858
4768.97 858
4769.62 885
4770.28 892
4770.93 953
4771.58 839
4772.23 830
4772.88 844
4773.53 858
4774.19 875
4774.84 803
4775.49 759
4776.14 683
4776.79 783
4777.44 822
4778.10 889
4778.75 787
4779.40 748
4780.05 721
4780.70 752
4781.36 826
4782.01 828
4782.66 748
4783.31 764
4783.97 771
4784.62 736
4785.27 782
4785.92 710
4786.58 723
4787.23 791
4787.88 696
4788.53 697
4789.19 757
4789.84 714
4790.49 797
4791.15 840
4791.80 734
4792.45 856
4793.10 748
4793.76 783
4794.41 828
4795.06 837
4795.72 803
4796.37 770
4797.02 856
4797.68 829
4798.33 724
4798.98 747
4799.64 725
4800.29 814
4800.94 834
4801.60 778
4802.25 895
4802.90 783
4803.56 733
4804.21 742
4804.87 771
4805.52 834
4806.17 787
4806.83 781
4807.48 782
4808.14 816
4808.79 853
4809.44 858
4810.10 904
4810.75 768
4811.41 754
4812.06 836
4812.71 781
4813.37 818
4814.02 786
4814.68 827
4815.33 818
4815.99 773
4816.64 771
4817.30 803
4817.95 825
4818.61 846
4819.26 744
4819.92 762
4820.57 881
4821.23 827
4821.88 894
4822.53 809
4823.19 867
4823.85 963
4824.50 918
4825.16 868
4825.81 807
4826.47 895
4827.12 893
4827.78 837
4828.43 875
4829.09 801
4829.74 856
4830.40 885
4831.05 753
4831.71 750
4832.37 829
4833.02 876
4833.68 951
4834.33 833
4834.99 860
4835.64 909
4836.30 868
4836.96 992
4837.61 824
4838.27 890
4838.92 1106
4839.58 1089
4840.24 1070
4840.89 1156
4841.55 1143
4842.21 986
4842.86 991
4843.52 1030
4844.18 1048
4844.83 933
4845.49 886
4846.14 965
4846.80 898
4847.46 932
4848.11 901
4848.77 834
4849.43 910
4850.09 928
4850.74 902
4851.40 881
4852.06 900
4852.71 1052
4853.37 931
4854.03 956
4854.68 853
4855.34 895
4856.00 876
4856.66 933
4857.31 875
4857.97 883
4858.63 1026
4859.29 913
4859.94 951
4860.60 917
4861.26 909
4861.92 894
4862.57 858
4863.23 942
4863.89 994
4864.55 996
4865.21 887
4865.86 933
4866.52 924
4867.18 927
4867.84 973
4868.50 1072
4869.15 1038
4869.81 928
4870.47 990
4871.13 1025
4871.79 939
4872.45 906
4873.10 944
4873.76 949
4874.42 860
4875.08 822
4875.74 867
4876.40 903
4877.06 881
4877.71 937
4878.37 887
4879.03 860
4879.69 870
4880.35 851
4881.01 849
4881.67 887
4882.33 1012
4882.99 923
4883.65 947
4884.30 902
4884.96 971
4885.62 949
4886.28 764
4886.94 785
4887.60 757
4888.26 806
4888.92 879
4889.58 867
4890.24 881
4890.90 817
4891.56 859
4892.22 873
4892.88 877
4893.54 996
4894.20 913
4894.86 786
4895.52 951
4896.18 811
4896.84 723
4897.50 829
4898.16 823
4898.82 755
4899.48 796
4900.14 768
4900.80 769
4901.46 782
4902.12 778
4902.78 755
4903.44 775
4904.10 727
4904.76 726
4905.42 723
4906.08 782
4906.74 821
4907.40 746
4908.06 870
4908.73 689
4909.39 776
4910.05 744
4910.71 685
4911.37 743
4912.03 758
4912.69 758
4913.35 845
4914.01 900
4914.68 793
4915.34 786
4916.00 785
4916.66 713
4917.32 715
4917.98 782
4918.64 722
4919.31 718
4919.97 754
4920.63 747
4921.29 745
4921.95 789
4922.61 793
4923.28 780
4923.94 841
4924.60 794
4925.26 711
4925.92 738
4926.59 730
4927.25 694
4927.91 780
4928.57 809
4929.23 776
4929.90 767
4930.56 811
4931.22 818
4931.88 775
4932.55 878
4933.21 806
4933.87 830
4934.53 776
4935.20 763
4935.86 791
4936.52 806
4937.18 818
4937.85 713
4938.51 714
4939.17 758
4939.84 718
4940.50 691
4941.16 807
4941.82 707
4942.49 712
4943.15 741
4943.81 734
4944.48 929
4945.14 874
4945.80 833
4946.47 795
4947.13 809
4947.79 745
4948.46 765
4949.12 765
4949.79 751
4950.45 799
4951.11 792
4951.78 828
4952.44 707
4953.10 639
4953.77 717
4954.43 714
4955.10 733
4955.76 757
4956.42 847
4957.09 770
4957.75 769
4958.42 735
4959.08 659
4959.74 812
4960.41 740
4961.07 684
4961.74 705
4962.40 774
4963.07 798
4963.73 751
4964.40 845
4965.06 730
4965.73 722
4966.39 753
4967.05 861
4967.72 797
4968.38 773
4969.05 777
4969.71 772
4970.38 749
4971.04 817
4971.71 780
4972.37 759
4973.04 891
4973.70 833
4974.37 745
4975.04 828
4975.70 791
4976.37 739
4977.03 768
4977.70 782
4978.36 825
4979.03 794
4979.69 803
4980.36 819
4981.03 865
4981.69 876
4982.36 801
4983.02 864
4983.69 877
4984.35 873
4985.02 834
4985.69 830
4986.35 951
4987.02 957
4987.68 983
4988.35 1017
4989.02 1063
4989.68 1235
4990.35 1305
4991.02 1425
4991.68 1433
4992.35 1403
4993.02 1441
4993.68 1462
4994.35 1345
4995.02 1319
4995.68 1161
4996.35 1105
4997.02 1051
4997.68 968
4998.35 943
4999.02 1004
4999.68 848
5000.35 796
5001.02 790
5001.68 825
5002.35 745
5003.02 708
5003.69 727
5004.35 753
5005.02 763
5005.69 805
5006.35 822
5007.02 820
5007.69 768
5008.36 753
5009.02 813
5009.69 942
5010.36 830
5011.03 750
5011.70 760
5012.36 776
5013.03 795
5013.70 777
5014.37 750
5015.04 833
5015.70 835
5016.37 763
5017.04 816
5017.71 866
5018.38 823
5019.04 832
5019.71 962
5020.38 885
5021.05 909
5021.72 1012
5022.39 993
5023.05 971
5023.72 978
5024.39 1105
5025.06 1144
5025.73 1078
5026.40 1201
5027.07 1208
5027.74 1132
5028.40 1138
5029.07 1014
5029.74 899
5030.41 969
5031.08 892
5031.75 873
5032.42 930
5033.09 906
5033.76 957
5034.43 915
5035.10 888
5035.76 871
5036.43 862
5037.10 757
5037.77 782
5038.44 795
5039.11 794
5039.78 922
5040.45 812
5041.12 825
5041.79 803
5042.46 843
5043.13 903
5043.80 970
5044.47 1003
5045.14 1105
5045.81 1105
5046.48 1044
5047.15 972
5047.82 1073
5048.49 1209
5049.16 1109
5049.83 1067
5050.50 889
5051.17 1014
5051.84 1048
5052.51 986
5053.18 819
5053.85 838
5054.52 766
5055.20 780
5055.87 801
5056.54 707
5057.21 768
5057.88 725
5058.55 737
5059.22 821
5059.89 857
5060.56 931
5061.23 834
5061.90 813
5062.58 981
5063.25 854
5063.92 900
5064.59 849
5065.26 848
5065.93 868
5066.60 805
5067.27 883
5067.95 883
5068.62 843
5069.29 877
5069.96 856
5070.63 787
5071.30 808
5071.98 795
5072.65 796
5073.32 823
5073.99 859
5074.66 874
5075.34 947
5076.01 913
5076.68 849
5077.35 828
5078.02 819
5078.70 772
5079.37 838
5080.04 878
5080.71 759
5081.39 798
5082.06 767
5082.73 777
5083.40 803
5084.08 748
5084.75 716
5085.42 761
5086.09 799
5086.77 801
5087.44 811
5088.11 782
5088.79 764
5089.46 740
5090.13 863
5090.80 862
5091.48 831
5092.15 778
5092.82 764
5093.50 831
5094.17 901
5094.84 790
5095.52 771
5096.19 835
5096.86 870
5097.54 847
5098.21 854
5098.88 826
5099.56 848
5100.23 766
5100.90 707
5101.58 734
5102.25 744
5102.93 813
5103.60 910
5104.27 857
5104.95 851
5105.62 852
5106.30 786
5106.97 730
5107.64 751
5108.32 766
5108.99 798
5109.67 824
5110.34 805
5111.02 777
5111.69 708
5112.36 847
5113.04 891
5113.71 761
5114.39 816
5115.06 903
5115.74 831
5116.41 755
5117.09 832
5117.76 759
5118.44 824
5119.11 845
5119.79 812
5120.46 799
5121.14 826
5121.81 816
5122.49 783
5123.16 755
5123.84 772
5124.51 883
5125.19 786
5125.86 669
5126.54 711
5127.21 717
5127.89 815
5128.56 727
5129.24 681
5129.92 756
5130.59 698
5131.27 762
5131.94 712
5132.62 785
5133.29 706
5133.97 756
5134.65 788
5135.32 780
5136.00 715
5136.67 686
5137.35 786
5138.03 795
5138.70 808
5139.38 773
5140.05 791
5140.73 762
5141.41 746
5142.08 698
5142.76 673
5143.44 675
5144.11 707
5144.79 778
5145.47 767
5146.14 746
5146.82 655
5147.50 597
5148.17 713
5148.85 750
5149.53 663
5150.20 605
5150.88 622
5151.56 654
5152.24 671
5152.91 738
5153.59 796
5154.27 717
5154.94 665
5155.62 696
5156.30 741
5156.98 701
5157.65 668
5158.33 660
5159.01 649
5159.69 685
5160.36 685
5161.04 756
5161.72 771
5162.40 688
5163.07 690
5163.75 801
5164.43 742
5165.11 729
5165.79 637
5166.46 696
5167.14 726
5167.82 676
5168.50 740
5169.18 770
5169.86 711
5170.53 705
5171.21 714
5171.89 674
5172.57 655
5173.25 670
5173.93 678
5174.60 767
5175.28 719
5175.96 616
5176.64 711
5177.32 657
5178.00 728
5178.68 734
5179.36 658
5180.03 686
5180.71 799
5181.39 706
5182.07 706
5182.75 797
5183.43 730
5184.11 683
5184.79 734
5185.47 671
5186.15 740
5186.83 713
5187.51 705
5188.18 700
5188.86 616
5189.54 730
5190.22 723
5190.90 726
5191.58 753
5192.26 732
5192.94 661
5193.62 660
5194.30 622
5194.98 577
5195.66 567
5196.34 727
5197.02 671
5197.70 660
5198.38 733
5199.06 668
5199.74 646
5200.42 740
5201.10 809
5201.78 701
5202.46 702
5203.14 731
5203.82 725
5204.50 630
5205.19 690
5205.87 792
5206.55 760
5207.23 672
5207.91 696
5208.59 713
5209.27 754
5209.95 611
5210.63 646
5211.31 652
5211.99 668
5212.67 744
5213.36 694
5214.04 743
5214.72 789
5215.40 764
5216.08 814
5216.76 783
5217.44 860
5218.12 811
5218.81 843
5219.49 742
5220.17 793
5220.85 698
5221.53 702
5222.21 739
5222.90 750
5223.58 694
5224.26 720
5224.94 729
5225.62 715
5226.30 723
5226.99 670
5227.67 703
5228.35 688
5229.03 674
5229.71 685
5230.40 697
5231.08 654
5231.76 685
5232.44 640
5233.13 744
5233.81 761
5234.49 722
5235.17 764
5235.86 651
5236.54 692
5237.22 713
5237.90 691
5238.59 723
5239.27 684
5239.95 637
5240.64 809
5241.32 815
5242.00 761
5242.68 745
5243.37 721
5244.05 744
5244.73 784
5245.42 762
5246.10 815
5246.78 818
5247.47 743
5248.15 708
5248.83 727
5249.52 831
5250.20 820
5250.88 795
5251.57 926
5252.25 923
5252.93 909
5253.62 917
5254.30 892
5254.99 866
5255.67 825
5256.35 793
5257.04 730
5257.72 745
5258.41 863
5259.09 768
5259.77 817
5260.46 743
5261.14 740
5261.83 777
5262.51 713
5263.20 685
5263.88 800
5264.56 798
5265.25 811
5265.93 768
5266.62 891
5267.30 794
5267.99 703
5268.67 767
5269.36 814
5270.04 713
5270.73 756
5271.41 763
5272.10 771
5272.78 692
5273.47 802
5274.15 804
5274.84 740
5275.52 792
5276.21 701
5276.89 711
5277.58 781
5278.26 848
5278.95 739
5279.63 791
5280.32 790
5281.00 797
5281.69 718
5282.38 789
5283.06 837
5283.75 853
5284.43 809
5285.12 819
5285.80 858
5286.49 790
5287.18 754
5287.86 769
5288.55 744
5289.23 827
5289.92 794
5290.61 728
5291.29 757
5291.98 870
5292.66 823
5293.35 765
5294.04 795
5294.72 759
5295.41 850
5296.10 872
5296.78 872
5297.47 765
5298.16 834
5298.84 798
5299.53 858
5300.22 855
5300.90 936
5301.59 990
5302.28 1073
5302.96 1226
5303.65 1358
5304.34 1310
5305.03 1168
5305.71 1248
5306.40 1198
5307.09 1163
5307.77 1093
5308.46 1044
5309.15 1024
5309.84 938
5310.52 920
5311.21 954
5311.90 802
5312.59 758
5313.27 708
5313.96 766
5314.65 759
5315.34 732
5316.02 663
5316.71 686
5317.40 744
5318.09 865
5318.78 852
5319.46 754
5320.15 782
5320.84 837
5321.53 812
5322.22 788
5322.90 735
5323.59 677
5324.28 638
5324.97 702
5325.66 778
5326.35 761
5327.04 676
5327.72 740
5328.41 763
5329.10 792
5329.79 718
5330.48 887
5331.17 906
5331.86 819
5332.54 877
5333.23 841
5333.92 798
5334.61 787
5335.30 820
5335.99 846
5336.68 818
5337.37 772
5338.06 828
5338.75 857
5339.44 950
5340.12 874
5340.81 836
5341.50 893
5342.19 952
5342.88 863
5343.57 860
5344.26 884
5344.95 935
5345.64 961
5346.33 906
5347.02 901
5347.71 956
5348.40 992
5349.09 936
5349.78 966
5350.47 1060
5351.16 1179
5351.85 1348
5352.54 1448
5353.23 1379
5353.92 1403
5354.61 1490
5355.30 1386
5355.99 1390
5356.68 1284
5357.37 1220
5358.06 1111
5358.75 1051
5359.44 890
5360.14 813
5360.83 869
5361.52 884
5362.21 739
5362.90 761
5363.59 762
5364.28 826
5364.97 781
5365.66 735
5366.35 740
5367.04 755
5367.74 892
5368.43 821
5369.12 820
5369.81 758
5370.50 796
5371.19 756
5371.88 768
5372.57 729
5373.27 656
5373.96 749
5374.65 827
5375.34 779
5376.03 744
5376.72 757
5377.42 706
5378.11 739
5378.80 777
5379.49 768
5380.18 750
5380.88 778
5381.57 755
5382.26 797
5382.95 729
5383.64 690
5384.34 717
5385.03 700
5385.72 696
5386.41 700
5387.11 764
5387.80 730
5388.49 726
5389.18 766
5389.88 760
5390.57 809
5391.26 824
5391.95 836
5392.65 728
5393.34 793
5394.03 832
5394.72 885
5395.42 721
5396.11 732
5396.80 704
5397.50 748
5398.19 735
5398.88 772
5399.58 769
5400.27 740
5400.96 719
5401.66 736
5402.35 687
5403.04 661
5403.74 622
5404.43 602
5405.12 694
5405.82 744
5406.51 789
5407.20 700
5407.90 701
5408.59 691
5409.28 717
5409.98 690
5410.67 641
5411.37 684
5412.06 653
5412.75 640
5413.45 747
5414.14 698
5414.84 726
5415.53 661
5416.23 709
5416.92 685
5417.61 672
5418.31 723
5419.00 737
5419.70 747
5420.39 741
5421.09 738
5421.78 680
5422.48 784
5423.17 700
5423.87 688
5424.56 684
5425.25 672
5425.95 687
5426.64 824
5427.34 765
5428.03 698
5428.73 677
5429.42 702
5430.12 780
5430.82 703
5431.51 749
5432.21 724
5432.90 658
5433.60 671
5434.29 760
5434.99 662
5435.68 721
5436.38 771
5437.07 734
5437.77 738
5438.47 719
5439.16 703
5439.86 779
5440.55 749
5441.25 756
5441.94 772
5442.64 775
5443.34 701
5444.03 765
5444.73 791
5445.42 859
5446.12 837
5446.82 795
5447.51 766
5448.21 749
5448.91 810
5449.60 850
5450.30 890
5450.99 1001
5451.69 932
5452.39 889
5453.08 841
5453.78 833
5454.48 902
5455.17 930
5455.87 890
5456.57 818
5457.27 767
5457.96 804
5458.66 800
5459.36 797
5460.05 751
5460.75 748
5461.45 841
5462.14 838
5462.84 857
5463.54 859
5464.24 824
5464.93 845
5465.63 944
5466.33 880
5467.03 948
5467.72 939
5468.42 870
5469.12 880
5469.82 861
5470.51 841
5471.21 731
5471.91 905
5472.61 968
5473.31 789
5474.00 860
5474.70 825
5475.40 776
5476.10 797
5476.80 821
5477.49 775
5478.19 873
5478.89 881
5479.59 912
5480.29 860
5480.99 864
5481.68 1013
5482.38 1012
5483.08 1038
5483.78 969
5484.48 940
5485.18 1022
5485.88 944
5486.57 1008
5487.27 876
5487.97 827
5488.67 801
5489.37 854
5490.07 835
5490.77 846
5491.47 841
5492.17 852
5492.87 883
5493.56 929
5494.26 865
5494.96 883
5495.66 1054
5496.36 1031
5497.06 964
5497.76 903
5498.46 988
5499.16 952
5499.86 1056
5500.56 1099
5501.26 1122
5501.96 1244
5502.66 1227
5503.36 1239
5504.06 1281
5504.76 1171
5505.46 1407
5506.16 1190
5506.86 1210
5507.56 1196
5508.26 1197
5508.96 1104
5509.66 1157
5510.36 1208
5511.06 1194
5511.76 1304
5512.46 1250
5513.16 1189
5513.86 1224
5514.56 1281
5515.26 1281
5515.96 1273
5516.66 1310
5517.36 1302
5518.07 1297
5518.77 1230
5519.47 1200
5520.17 1114
5520.87 1098
5521.57 990
5522.27 953
5522.97 1013
5523.67 1077
5524.37 1083
5525.08 967
5525.78 940
5526.48 963
5527.18 975
5527.88 991
5528.58 947
5529.28 904
5529.99 975
5530.69 903
5531.39 920
5532.09 933
5532.79 844
5533.49 777
5534.20 831
5534.90 788
5535.60 822
5536.30 799
5537.00 846
5537.70 850
5538.41 887
5539.11 952
5539.81 938
5540.51 901
5541.22 848
5541.92 901
5542.62 784
5543.32 792
5544.02 765
5544.73 751
5545.43 775
5546.13 782
5546.84 825
5547.54 828
5548.24 839
5548.94 764
5549.65 711
5550.35 786
5551.05 881
5551.75 863
5552.46 868
5553.16 879
5553.86 807
5554.57 785
5555.27 794
5555.97 742
5556.68 800
5557.38 694
5558.08 705
5558.79 710
5559.49 741
5560.19 753
5560.90 768
5561.60 717
5562.30 719
5563.01 768
5563.71 869
5564.41 803
5565.12 744
5565.82 741
5566.53 801
5567.23 749
5567.93 763
5568.64 650
5569.34 740
5570.05 763
5570.75 699
5571.45 756
5572.16 750
5572.86 807
5573.57 821
5574.27 731
5574.98 689
5575.68 805
5576.38 777
5577.09 723
5577.79 711
5578.50 718
5579.20 780
5579.91 754
5580.61 763
5581.32 720
5582.02 737
5582.73 737
5583.43 774
5584.14 711
5584.84 703
5585.55 628
5586.25 700
5586.96 795
5587.66 726
5588.37 689
5589.07 726
5589.78 739
5590.48 689
5591.19 686
5591.89 673
5592.60 685
5593.31 693
5594.01 781
5594.72 657
5595.42 647
5596.13 657
5596.83 815
5597.54 759
5598.25 767
5598.95 727
5599.66 640
5600.36 620
5601.07 715
5601.78 699
5602.48 659
5603.19 630
5603.89 720
5604.60 697
5605.31 628
5606.01 763
5606.72 677
5607.43 654
5608.13 703
5608.84 669
5609.54 690
5610.25 718
5610.96 659
5611.66 687
5612.37 645
5613.08 726
5613.79 747
5614.49 656
5615.20 601
5615.91 615
5616.61 692
5617.32 674
5618.03 649
5618.73 682
5619.44 690
5620.15 694
5620.86 559
5621.56 608
5622.27 602
5622.98 679
5623.69 601
5624.39 587
5625.10 630
5625.81 658
5626.52 650
5627.22 668
5627.93 698
5628.64 626
5629.35 637
5630.05 722
5630.76 694
5631.47 719
5632.18 727
5632.89 760
5633.59 700
5634.30 650
5635.01 779
5635.72 752
5636.43 755
5637.14 729
5637.84 751
5638.55 746
5639.26 721
5639.97 694
5640.68 682
5641.39 645
5642.10 619
5642.80 676
5643.51 643
5644.22 670
5644.93 673
5645.64 700
5646.35 781
5647.06 640
5647.77 621
5648.47 726
5649.18 695
5649.89 710
5650.60 758
5651.31 694
5652.02 683
5652.73 654
5653.44 748
5654.15 659
5654.86 708
5655.57 664
5656.28 658
5656.99 605
5657.70 585
5658.41 689
5659.12 771
5659.83 757
5660.54 713
5661.24 839
5661.95 754
5662.66 625
5663.37 711
5664.08 631
5664.79 602
5665.50 667
5666.21 667
5666.93 638
5667.64 720
5668.35 741
5669.06 737
5669.77 668
5670.48 656
5671.19 689
5671.90 626
5672.61 668
5673.32 595
5674.03 610
5674.74 717
5675.45 693
5676.16 721
5676.87 696
5677.58 679
5678.29 681
5679.01 657
5679.72 649
5680.43 680
5681.14 625
5681.85 642
5682.56 678
5683.27 654
5683.98 712
5684.69 675
5685.41 679
5686.12 651
5686.83 648
5687.54 708
5688.25 680
5688.96 678
5689.67 762
5690.39 707
5691.10 737
5691.81 723
5692.52 696
5693.23 684
5693.95 730
5694.66 675
5695.37 666
5696.08 612
5696.79 670
5697.51 639
5698.22 626
5698.93 625
5699.64 684
5700.35 720
5701.07 712
5701.78 716
5702.49 673
5703.20 695
5703.92 740
5704.63 701
5705.34 676
5706.05 691
5706.77 635
5707.48 619
5708.19 603
5708.90 657
5709.62 651
5710.33 735
5711.04 719
5711.76 671
5712.47 680
5713.18 638
5713.90 608
5714.61 710
5715.32 714
5716.04 633
5716.75 600
5717.46 677
5718.18 723
5718.89 656
5719.60 668
5720.32 729
5721.03 724
5721.74 599
5722.46 715
5723.17 806
5723.88 808
5724.60 725
5725.31 709
5726.03 706
5726.74 740
5727.45 657
5728.17 778
5728.88 830
5729.60 838
5730.31 844
5731.02 906
5731.74 930
5732.45 858
5733.17 842
5733.88 866
5734.60 857
5735.31 810
5736.02 874
5736.74 854
5737.45 866
5738.17 873
5738.88 759
5739.60 795
5740.31 776
5741.03 809
5741.74 859
5742.46 798
5743.17 820
5743.89 823
5744.60 764
5745.32 755
5746.03 787
5746.75 775
5747.46 826
5748.18 859
5748.89 860
5749.61 860
5750.32 913
5751.04 864
5751.76 848
5752.47 886
5753.19 840
5753.90 914
5754.62 968
5755.33 904
5756.05 856
5756.77 842
5757.48 1014
5758.20 1054
5758.91 860
5759.63 884
5760.34 1003
5761.06 1041
5761.78 996
5762.49 1012
5763.21 1138
5763.93 1257
5764.64 1374
5765.36 1379
5766.07 1470
5766.79 1549
5767.51 1542
5768.22 1672
5768.94 1681
5769.66 1572
5770.37 1379
5771.09 1271
5771.81 1226
5772.52 1098
5773.24 1073
5773.96 1053
5774.67 999
5775.39 1020
5776.11 989
5776.83 910
5777.54 926
5778.26 965
5778.98 889
5779.69 898
5780.41 1096
5781.13 1100
5781.85 989
5782.56 1014
5783.28 1054
5784.00 1001
5784.72 1049
5785.43 1004
5786.15 1032
5786.87 1086
5787.59 980
5788.30 1029
5789.02 965
5789.74 1008
5790.46 1075
5791.18 1006
5791.89 1066
5792.61 1174
5793.33 1079
5794.05 1131
5794.77 1156
5795.48 1199
5796.20 1226
5796.92 1188
5797.64 1203
5798.36 1240
5799.08 1251
5799.80 1294
5800.51 1422
5801.23 1607
5801.95 1583
5802.67 1999
5803.39 2356
5804.11 2585
5804.83 2912
5805.54 3228
5806.26 3247
5806.98 3061
5807.70 2889
5808.42 2639
5809.14 2017
5809.86 1805
5810.58 1539
5811.30 1664
5812.02 1402
5812.74 1430
5813.45 1425
5814.17 1295
5814.89 1370
5815.61 1396
5816.33 1393
5817.05 1403
5817.77 1329
5818.49 1303
5819.21 1477
5819.93 1505
5820.65 1498
5821.37 1406
5822.09 1277
5822.81 1333
5823.53 1286
5824.25 1191
5824.97 1272
5825.69 1195
5826.41 1180
5827.13 1139
5827.85 978
5828.57 1077
5829.29 1104
5830.01 1002
5830.73 978
5831.45 1009
5832.17 1028
5832.89 1043
5833.61 991
5834.33 967
5835.06 972
5835.78 977
5836.50 938
5837.22 946
5837.94 942
5838.66 981
5839.38 886
5840.10 925
5840.82 900
5841.54 904
5842.26 930
5842.99 864
5843.71 947
5844.43 1093
5845.15 935
5845.87 956
5846.59 846
5847.31 846
5848.04 869
5848.76 885
5849.48 883
5850.20 910
5850.92 847
5851.64 804
5852.36 878
5853.09 803
5853.81 870
5854.53 827
5855.25 787
5855.97 814
5856.70 763
5857.42 750
5858.14 829
5858.86 825
5859.58 750
5860.31 850
5861.03 832
5861.75 786
5862.47 790
5863.20 744
5863.92 888
5864.64 818
5865.36 764
5866.09 793
5866.81 766
5867.53 888
5868.25 754
5868.98 752
5869.70 759
5870.42 788
5871.15 780
5871.87 708
5872.59 720
5873.31 746
5874.04 761
5874.76 782
5875.48 744
5876.21 717
5876.93 785
5877.65 781
5878.38 703
5879.10 742
5879.82 781
5880.55 797
5881.27 764
5881.99 719
5882.72 702
5883.44 702
5884.17 743
5884.89 809
5885.61 700
5886.34 660
5887.06 823
5887.78 847
5888.51 771
5889.23 745
5889.96 662
5890.68 679
5891.41 713
5892.13 734
5892.85 791
5893.58 752
5894.30 768
5895.03 795
5895.75 795
5896.48 742
5897.20 700
5897.92 676
5898.65 747
5899.37 717
5900.10 719
5900.82 691
5901.55 721
5902.27 727
5903.00 708
5903.72 689
5904.45 758
5905.17 683
5905.90 717
5906.62 721
5907.35 685
5908.07 759
5908.80 689
5909.52 722
5910.25 684
5910.97 774
5911.70 693
5912.43 740
5913.15 643
5913.88 695
5914.60 778
5915.33 722
5916.05 690
5916.78 718
5917.50 705
5918.23 666
5918.96 711
5919.68 720
5920.41 696
5921.13 718
5921.86 689
5922.59 666
5923.31 690
5924.04 722
5924.76 691
5925.49 728
5926.22 735
5926.94 717
5927.67 783
5928.40 772
5929.12 822
5929.85 831
5930.58 853
5931.30 821
5932.03 816
5932.76 710
5933.48 778
5934.21 873
5934.94 871
5935.66 821
5936.39 815
5937.12 833
5937.84 900
5938.57 943
5939.30 944
5940.02 879
5940.75 987
5941.48 1074
5942.21 955
5942.93 957
5943.66 962
5944.39 908
5945.12 951
5945.84 880
5946.57 832
5947.30 870
5948.03 882
5948.75 872
5949.48 914
5950.21 916
5950.94 853
5951.67 911
5952.39 947
5953.12 904
5953.85 829
5954.58 878
5955.31 1086
5956.03 1125
5956.76 981
5957.49 1034
5958.22 1042
5958.95 1007
5959.67 945
5960.40 947
5961.13 939
5961.86 984
5962.59 1005
5963.32 1005
5964.05 965
5964.77 840
5965.50 933
5966.23 947
5966.96 1029
5967.69 1017
5968.42 975
5969.15 978
5969.88 1040
5970.61 1259
5971.33 1270
5972.06 1098
5972.79 1099
5973.52 1144
5974.25 984
5974.98 989
5975.71 1109
5976.44 1128
5977.17 1092
5977.90 1062
5978.63 1159
5979.36 1145
5980.09 1065
5980.82 1104
5981.55 1071
5982.28 1170
5983.01 1144
5983.74 1052
5984.46 1110
5985.19 1119
5985.92 1048
5986.65 1088
5987.38 1051
5988.11 1031
5988.85 1079
5989.58 1162
5990.31 1159
5991.04 1076
5991.77 1078
5992.50 1103
5993.23 1247
5993.96 1234
5994.69 1137
5995.42 1109
5996.15 1165
5996.88 1194
5997.61 1203
5998.34 1292
5999.07 1310
5999.80 1336
6000.53 1104
6001.26 1163
6002.00 1236
6002.73 1108
6003.46 1151
6004.19 1234
6004.92 1117
6005.65 1156
6006.38 1172
6007.11 1122
6007.84 1176
6008.58 1211
6009.31 1262
6010.04 1287
6010.77 1337
6011.50 1451
6012.23 1580
6012.96 1754
6013.70 1929
6014.43 2142
6015.16 2220
6015.89 2396
6016.62 2539
6017.36 2541
6018.09 2576
6018.82 2483
6019.55 2189
6020.28 1869
6021.02 1839
6021.75 1581
6022.48 1483
6023.21 1368
6023.94 1257
6024.68 1078
6025.41 1072
6026.14 1101
6026.87 1039
6027.61 928
6028.34 1009
6029.07 1028
6029.80 976
6030.54 924
6031.27 1043
6032.00 1023
6032.73 995
6033.47 992
6034.20 918
6034.93 923
6035.67 920
6036.40 963
6037.13 893
6037.87 931
6038.60 902
6039.33 893
6040.07 1006
6040.80 1011
6041.53 980
6042.27 984
6043.00 954
6043.73 920
6044.47 942
6045.20 950
6045.93 1060
6046.67 1108
6047.40 978
6048.13 1006
6048.87 1156
6049.60 1165
6050.34 977
6051.07 1090
6051.80 1135
6052.54 1139
6053.27 1132
6054.01 1157
6054.74 1167
6055.47 1143
6056.21 1161
6056.94 1227
6057.68 1133
6058.41 1170
6059.15 1165
6059.88 1046
6060.61 1052
6061.35 934
6062.08 1068
6062.82 1006
6063.55 988
6064.29 988
6065.02 1051
6065.76 1093
6066.49 1012
6067.23 950
6067.96 970
6068.70 1007
6069.43 969
6070.17 887
6070.90 901
6071.64 962
6072.37 933
6073.11 900
6073.84 908
6074.58 925
6075.31 842
6076.05 1061
6076.78 952
6077.52 871
6078.26 879
6078.99 831
6079.73 855
6080.46 824
6081.20 843
6081.93 851
6082.67 865
6083.41 896
6084.14 869
6084.88 865
6085.61 827
6086.35 827
6087.09 823
6087.82 781
6088.56 809
6089.30 880
6090.03 769
6090.77 808
6091.50 803
6092.24 784
6092.98 829
6093.71 854
6094.45 888
6095.19 878
6095.92 825
6096.66 811
6097.40 806
6098.13 847
6098.87 814
6099.61 802
6100.34 741
6101.08 730
6101.82 764
6102.56 731
6103.29 761
6104.03 819
6104.77 818
6105.50 746
6106.24 749
6106.98 733
6107.72 758
6108.45 728
6109.19 746
6109.93 747
6110.67 738
6111.40 810
6112.14 819
6112.88 768
6113.62 817
6114.35 824
6115.09 797
6115.83 810
6116.57 838
6117.31 868
6118.04 826
6118.78 882
6119.52 873
6120.26 887
6121.00 766
6121.73 756
6122.47 844
6123.21 807
6123.95 793
6124.69 829
6125.43 788
6126.16 764
6126.90 775
6127.64 862
6128.38 875
6129.12 854
6129.86 847
6130.60 911
6131.33 830
6132.07 857
6132.81 841
6133.55 849
6134.29 847
6135.03 855
6135.77 835
6136.51 889
6137.25 882
6137.99 844
6138.73 792
6139.46 831
6140.20 837
6140.94 741
6141.68 837
6142.42 865
6143.16 825
6143.90 808
6144.64 858
6145.38 828
6146.12 855
6146.86 810
6147.60 815
6148.34 819
6149.08 859
6149.82 749
6150.56 796
6151.30 849
6152.04 848
6152.78 889
6153.52 1005
6154.26 948
6155.00 897
6155.74 891
6156.48 919
6157.22 825
6157.96 924
6158.70 930
6159.44 899
6160.18 956
6160.92 821
6161.66 896
6162.40 1006
6163.15 984
6163.89 979
6164.63 970
6165.37 971
6166.11 1125
6166.85 1089
6167.59 1148
6168.33 1168
6169.07 1176
6169.81 1237
6170.55 1240
6171.30 1270
6172.04 1200
6172.78 1182
6173.52 1218
6174.26 1221
6175.00 1326
6175.74 1187
6176.49 1241
6177.23 1139
6177.97 1136
6178.71 1153
6179.45 1103
6180.19 1090
6180.94 1144
6181.68 1094
6182.42 1088
6183.16 1143
6183.90 1206
6184.65 1130
6185.39 1129
6186.13 1168
6186.87 1167
6187.61 1085
6188.36 1156
6189.10 1112
6189.84 1229
6190.58 1325
6191.33 1223
6192.07 1282
6192.81 1230
6193.55 1259
6194.30 1336
6195.04 1402
6195.78 1349
6196.52 1279
6197.27 1329
6198.01 1434
6198.75 1428
6199.49 1485
6200.24 1515
6200.98 1446
6201.72 1418
6202.47 1474
6203.21 1401
6203.95 1401
6204.70 1424
6205.44 1468
6206.18 1575
6206.93 1742
6207.67 1749
6208.41 2127
6209.16 2666
6209.90 3079
6210.64 3642
6211.39 4052
6212.13 4620
6212.87 5158
6213.62 5146
6214.36 4718
6215.11 4463
6215.85 3829
6216.59 3344
6217.34 2685
6218.08 2241
6218.83 1999
6219.57 1630
6220.31 1472
6221.06 1398
6221.80 1335
6222.55 1255
6223.29 1194
6224.04 1149
6224.78 1188
6225.52 1233
6226.27 1246
6227.01 1213
6227.76 1289
6228.50 1274
6229.25 1168
6229.99 1147
6230.74 1132
6231.48 1094
6232.23 1099
6232.97 1011
6233.72 1043
6234.46 902
6235.21 836
6235.95 772
6236.70 907
6237.44 938
6238.19 890
6238.93 905
6239.68 993
6240.42 1015
6241.17 995
6241.91 894
6242.66 1006
6243.40 1008
6244.15 1003
6244.90 1029
6245.64 1098
6246.39 1036
6247.13 1031
6247.88 1073
6248.62 1053
6249.37 1118
6250.12 1234
6250.86 1236
6251.61 1113
6252.35 1250
6253.10 1239
6253.85 1190
6254.59 1178
6255.34 1064
6256.09 1113
6256.83 1196
6257.58 1089
6258.32 1048
6259.07 1074
6259.82 1034
6260.56 1063
6261.31 1083
6262.06 1117
6262.80 1057
6263.55 1011
6264.30 1120
6265.04 1089
6265.79 1067
6266.54 1139
6267.29 1106
6268.03 1021
6268.78 1003
6269.53 1004
6270.27 968
6271.02 1076
6271.77 1031
6272.52 1045
6273.26 1021
6274.01 1056
6274.76 1055
6275.50 1039
6276.25 1066
6277.00 1131
6277.75 1184
6278.49 1204
6279.24 1292
6279.99 1184
6280.74 1336
6281.49 1395
6282.23 1303
6282.98 1215
6283.73 1148
6284.48 1206
6285.23 984
6285.97 977
6286.72 957
6287.47 947
6288.22 942
6288.97 907
6289.71 936
6290.46 1007
6291.21 990
6291.96 1012
6292.71 1137
6293.46 1066
6294.21 1086
6294.95 1100
6295.70 980
6296.45 960
6297.20 907
6297.95 892
6298.70 967
6299.45 942
6300.20 850
6300.94 799
6301.69 874
6302.44 826
6303.19 827
6303.94 864
6304.69 866
6305.44 847
6306.19 901
6306.94 887
6307.69 782
6308.44 820
6309.19 880
6309.94 823
6310.69 836
6311.43 802
6312.18 899
6312.93 829
6313.68 843
6314.43 831
6315.18 832
6315.93 849
6316.68 901
6317.43 935
6318.18 948
6318.93 948
6319.68 803
6320.43 890
6321.18 916
6321.93 939
6322.68 978
6323.43 866
6324.18 935
6324.94 875
6325.69 853
6326.44 836
6327.19 815
6327.94 846
6328.69 809
6329.44 676
6330.19 750
6330.94 750
6331.69 705
6332.44 751
6333.19 762
6333.94 783
6334.69 736
6335.45 680
6336.20 803
6336.95 755
6337.70 718
6338.45 720
6339.20 735
6339.95 695
6340.70 699
6341.46 729
6342.21 665
6342.96 684
6343.71 718
6344.46 793
6345.21 805
6345.96 818
6346.72 797
6347.47 762
6348.22 757
6348.97 772
6349.72 765
6350.48 708
6351.23 740
6351.98 773
6352.73 753
6353.48 704
6354.24 684
6354.99 818
6355.74 821
6356.49 852
6357.24 771
6358.00 822
6358.75 859
6359.50 802
6360.25 790
6361.01 714
6361.76 796
6362.51 880
6363.26 813
6364.02 697
6364.77 674
6365.52 692
6366.28 772
6367.03 740
6367.78 667
6368.53 692
6369.29 691
6370.04 621
6370.79 678
6371.55 698
6372.30 777
6373.05 712
6373.81 689
6374.56 670
6375.31 660
6376.07 704
6376.82 757
6377.57 737
6378.33 738
6379.08 753
6379.83 713
6380.59 673
6381.34 671
6382.10 708
6382.85 728
6383.60 794
6384.36 802
6385.11 755
6385.87 705
6386.62 764
6387.37 741
6388.13 747
6388.88 711
6389.64 733
6390.39 653
6391.14 707
6391.90 619
6392.65 745
6393.41 704
6394.16 665
6394.92 694
6395.67 689
6396.43 719
6397.18 670
6397.94 718
6398.69 767
6399.45 759
6400.20 719
6400.96 761
6401.71 657
6402.47 776
6403.22 735
6403.98 618
6404.73 581
6405.49 624
6406.24 684
6407.00 668
6407.75 675
6408.51 662
6409.26 718
6410.02 639
6410.77 769
6411.53 857
6412.28 690
6413.04 644
6413.80 675
6414.55 721
6415.31 803
6416.06 621
6416.82 666
6417.57 641
6418.33 664
6419.09 636
6419.84 577
6420.60 673
6421.35 641
6422.11 712
6422.87 718
6423.62 683
6424.38 769
6425.14 738
6425.89 661
6426.65 723
6427.40 647
6428.16 657
6428.92 613
6429.67 598
6430.43 621
6431.19 674
6431.94 688
6432.70 664
6433.46 657
6434.22 660
6434.97 685
6435.73 721
6436.49 721
6437.24 753
6438.00 783
6438.76 769
6439.51 727
6440.27 771
6441.03 728
6441.79 709
6442.54 798
6443.30 846
6444.06 752
6444.82 710
6445.57 726
6446.33 713
6447.09 721
6447.85 732
6448.60 745
6449.36 686
6450.12 696
6450.88 801
6451.64 735
6452.39 732
6453.15 712
6453.91 736
6454.67 822
6455.43 801
6456.18 762
6456.94 812
6457.70 726
6458.46 737
6459.22 733
6459.98 728
6460.73 816
6461.49 765
6462.25 829
6463.01 811
6463.77 756
6464.53 879
6465.29 820
6466.04 731
6466.80 823
6467.56 830
6468.32 838
6469.08 868
6469.84 778
6470.60 861
6471.36 841
6472.12 826
6472.87 808
6473.63 846
6474.39 898
6475.15 907
6475.91 880
6476.67 860
6477.43 836
6478.19 828
6478.95 798
6479.71 810
6480.47 888
6481.23 874
6481.99 931
6482.75 832
6483.51 867
6484.27 908
6485.03 950
6485.79 952
6486.55 879
6487.31 937
6488.07 956
6488.83 931
6489.59 962
6490.35 968
6491.11 925
6491.87 905
6492.63 917
6493.39 993
6494.15 1021
6494.91 1045
6495.67 1014
6496.43 1079
6497.19 1137
6497.95 1131
6498.71 1129
6499.47 1223
6500.23 1057
6500.99 1138
6501.76 1042
6502.52 1106
6503.28 1115
6504.04 1048
6504.80 1085
6505.56 1109
6506.32 1133
6507.08 1144
6507.84 1198
6508.61 1148
6509.37 1189
6510.13 1116
6510.89 1275
6511.65 1249
6512.41 1358
6513.17 1377
6513.94 1378
6514.70 1426
6515.46 1366
6516.22 1354
6516.98 1376
6517.74 1437
6518.51 1369
6519.27 1431
6520.03 1394
6520.79 1367
6521.55 1412
6522.32 1476
6523.08 1536
6523.84 1520
6524.60 1468
6525.36 1615
6526.13 1715
6526.89 1675
6527.65 1675
6528.41 1665
6529.18 1693
6529.94 1692
6530.70 1810
6531.46 1902
6532.23 1904
6532.99 1902
6533.75 1924
6534.51 1992
6535.28 2243
6536.04 2569
6536.80 2983
6537.57 3327
6538.33 3990
6539.09 4466
6539.85 4951
6540.62 5101
6541.38 4919
6542.14 4707
6542.91 3874
6543.67 3470
6544.43 3090
6545.20 2583
6545.96 2100
6546.72 1892
6547.49 1628
6548.25 1273
6549.02 1300
6549.78 1313
6550.54 1238
6551.31 1162
6552.07 1231
6552.83 1121
6553.60 1140
6554.36 1287
6555.13 1187
6555.89 1220
6556.65 1058
6557.42 1067
6558.18 1097
6558.95 1112
6559.71 1163
6560.47 1088
6561.24 965
6562.00 972
6562.77 1103
6563.53 1154
6564.30 1132
6565.06 1248
6565.83 1280
6566.59 1239
6567.36 1195
6568.12 1127
6568.88 1260
6569.65 1183
6570.41 1222
6571.18 1329
6571.94 1310
6572.71 1276
6573.47 1378
6574.24 1327
6575.00 1425
6575.77 1531
6576.53 1480
6577.30 1614
6578.07 1593
6578.83 1378
6579.60 1625
6580.36 1668
6581.13 1557
6581.89 1524
6582.66 1422
6583.42 1339
6584.19 1365
6584.96 1302
6585.72 1327
6586.49 1269
6587.25 1208
6588.02 1325
6588.78 1258
6589.55 1236
6590.32 1236
6591.08 1283
6591.85 1384
6592.61 1371
6593.38 1509
6594.15 1628
6594.91 1824
6595.68 1696
6596.45 1779
6597.21 1715
6597.98 1914
6598.75 1845
6599.51 1791
6600.28 1863
6601.05 1743
6601.81 1596
6602.58 1603
6603.35 1541
6604.11 1533
6604.88 1402
6605.65 1315
6606.41 1323
6607.18 1306
6607.95 1237
6608.71 1305
6609.48 1296
6610.25 1290
6611.02 1264
6611.78 1214
6612.55 1277
6613.32 1285
6614.09 1320
6614.85 1305
6615.62 1342
6616.39 1273
6617.16 1350
6617.92 1225
6618.69 1209
6619.46 1244
6620.23 1216
6620.99 1217
6621.76 1260
6622.53 1318
6623.30 1289
6624.07 1209
6624.83 1160
6625.60 1165
6626.37 1159
6627.14 1245
6627.91 1170
6628.67 1198
6629.44 1195
6630.21 1180
6630.98 1337
6631.75 1256
6632.52 1284
6633.29 1379
6634.05 1469
6634.82 1667
6635.59 1907
6636.36 1998
6637.13 2288
6637.90 2541
6638.67 2545
6639.43 2521
6640.20 2531
6640.97 2329
6641.74 2082
6642.51 1915
6643.28 1661
6644.05 1442
6644.82 1248
6645.59 1192
6646.36 1093
6647.13 1063
6647.90 1078
6648.66 991
6649.43 972
6650.20 1026
6650.97 974
6651.74 1017
6652.51 1027
6653.28 960
6654.05 955
6654.82 964
6655.59 954
6656.36 925
6657.13 1016
6657.90 912
6658.67 973
6659.44 1029
6660.21 1045
6660.98 939
6661.75 890
6662.52 958
6663.29 1048
6664.06 922
6664.83 1024
6665.60 962
6666.37 916
6667.14 975
6667.91 996
6668.69 987
6669.46 933
6670.23 929
6671.00 999
6671.77 992
6672.54 1002
6673.31 1075
6674.08 968
6674.85 1005
6675.62 1037
6676.39 1052
6677.16 1037
6677.94 1055
6678.71 1109
6679.48 1095
6680.25 972
6681.02 977
6681.79 986
6682.56 914
6683.33 1007
6684.11 1018
6684.88 912
6685.65 1002
6686.42 1023
6687.19 1057
6687.96 999
6688.74 1001
6689.51 920
6690.28 968
6691.05 978
6691.82 907
6692.60 921
6693.37 1035
6694.14 1045
6694.91 936
6695.68 897
6696.46 955
6697.23 876
6698.00 867
6698.77 821
6699.55 804
6700.32 879
6701.09 874
6701.86 854
6702.64 847
6703.41 917
6704.18 920
6704.95 941
6705.73 945
6706.50 893
6707.27 910
6708.04 886
6708.82 892
6709.59 973
6710.36 900
6711.14 936
6711.91 836
6712.68 826
6713.46 857
6714.23 798
6715.00 830
6715.78 790
6716.55 751
6717.32 841
6718.10 792
6718.87 750
6719.64 756
6720.42 790
6721.19 803
6721.96 762
6722.74 742
6723.51 740
6724.28 740
6725.06 703
6725.83 712
6726.61 655
6727.38 702
6728.15 716
6728.93 754
6729.70 637
6730.48 646
6731.25 678
6732.02 725
6732.80 713
6733.57 806
6734.35 709
6735.12 717
6735.90 690
6736.67 742
6737.45 741
6738.22 772
6738.99 691
6739.77 733
6740.54 763
6741.32 665
6742.09 733
6742.87 716
6743.64 679
6744.42 712
6745.19 687
6745.97 705
6746.74 717
6747.52 776
6748.29 694
6749.07 701
6749.84 791
6750.62 804
6751.40 804
6752.17 766
6752.95 767
6753.72 792
6754.50 817
6755.27 844
6756.05 846
6756.82 775
6757.60 765
6758.38 858
6759.15 729
6759.93 788
6760.70 755
6761.48 753
6762.25 732
6763.03 819
6763.81 697
6764.58 687
6765.36 713
6766.14 640
6766.91 651
6767.69 669
6768.46 674
6769.24 631
6770.02 655
6770.79 731
6771.57 699
6772.35 692
6773.12 745
6773.90 739
6774.68 669
6775.45 725
6776.23 746
6777.01 734
6777.78 656
6778.56 694
6779.34 648
6780.11 607
6780.89 623
6781.67 696
6782.45 684
6783.22 766
6784.00 707
6784.78 605
6785.56 637
6786.33 698
6787.11 738
6787.89 768
6788.66 729
6789.44 695
6790.22 701
6791.00 689
6791.78 668
6792.55 715
6793.33 689
6794.11 731
6794.89 657
6795.66 645
6796.44 664
6797.22 616
6798.00 627
6798.78 683
6799.55 658
6800.33 704
6801.11 710
6801.89 653
6802.67 680
6803.45 763
6804.22 681
6805.00 724
6805.78 725
6806.56 717
6807.34 684
6808.12 711
6808.90 728
6809.67 698
6810.45 748
6811.23 660
6812.01 707
6812.79 633
6813.57 740
6814.35 661
6815.13 638
6815.91 670
6816.68 723
6817.46 679
6818.24 692
6819.02 666
6819.80 756
6820.58 717
6821.36 732
6822.14 746
6822.92 705
6823.70 762
6824.48 796
6825.26 785
6826.04 746
6826.82 740
6827.60 729
6828.38 724
6829.16 695
6829.94 639
6830.72 642
6831.50 701
6832.28 658
6833.06 689
6833.84 682
6834.62 659
6835.40 679
6836.18 628
6836.96 663
6837.74 723
6838.52 621
6839.30 582
6840.08 727
6840.86 619
6841.64 683
6842.42 642
6843.20 668
6843.98 696
6844.76 718
6845.54 699
6846.32 670
6847.10 621
6847.89 681
6848.67 643
6849.45 685
6850.23 704
6851.01 852
6851.79 808
6852.57 877
6853.35 1059
6854.13 1206
6854.92 1187
6855.70 1134
6856.48 1140
6857.26 1004
6858.04 964
6858.82 866
6859.60 830
6860.39 860
6861.17 773
6861.95 747
6862.73 719
6863.51 697
6864.29 742
6865.08 697
6865.86 798
6866.64 748
6867.42 763
6868.20 687
6868.99 714
6869.77 759
6870.55 745
6871.33 713
6872.12 785
6872.90 794
6873.68 780
6874.46 717
6875.24 670
6876.03 735
6876.81 805
6877.59 750
6878.38 833
6879.16 784
6879.94 748
6880.72 680
6881.51 719
6882.29 734
6883.07 797
6883.85 826
6884.64 802
6885.42 725
6886.20 759
6886.99 821
6887.77 804
6888.55 811
6889.34 941
6890.12 992
6890.90 940
6891.69 1056
6892.47 1044
6893.25 1008
6894.04 990
6894.82 921
6895.60 922
6896.39 901
6897.17 798
6897.96 849
6898.74 826
6899.52 828
6900.31 862
6901.09 842
6901.88 822
6902.66 874
6903.44 879
6904.23 845
6905.01 806
6905.80 809
6906.58 828
6907.36 912
6908.15 911
6908.93 787
6909.72 809
6910.50 759
6911.29 752
6912.07 795
6912.86 827
6913.64 732
6914.42 746
6915.21 734
6915.99 748
6916.78 725
6917.56 775
6918.35 796
6919.13 771
6919.92 799
6920.70 747
6921.49 757
6922.27 813
6923.06 783
6923.84 820
6924.63 824
6925.42 847
6926.20 799
6926.99 825
6927.77 869
6928.56 853
6929.34 768
6930.13 780
6930.91 816
6931.70 802
6932.48 787
6933.27 868
6934.06 833
6934.84 776
6935.63 797
6936.41 748
6937.20 826
6937.99 892
6938.77 795
6939.56 848
6940.34 836
6941.13 843
6941.92 907
6942.70 912
6943.49 1047
6944.28 954
6945.06 934
6945.85 965
6946.64 962
6947.42 1042
6948.21 1044
6949.00 1084
6949.78 1068
6950.57 987
6951.36 1019
6952.14 1093
6952.93 1078
6953.72 1060
6954.50 1003
6955.29 1022
6956.08 950
6956.86 1053
6957.65 1055
6958.44 985
6959.23 998
6960.01 1092
6960.80 1096
6961.59 1085
6962.38 1136
6963.16 1136
6963.95 1088
6964.74 1139
6965.53 1129
6966.31 1089
6967.10 1102
6967.89 1085
6968.68 1115
6969.46 1112
6970.25 1110
6971.04 1168
6971.83 1228
6972.62 1297
6973.40 1192
6974.19 1273
6974.98 1380
6975.77 1297
6976.56 1328
6977.34 1341
6978.13 1244
6978.92 1316
6979.71 1266
6980.50 1362
6981.29 1405
6982.08 1445
6982.86 1370
6983.65 1544
6984.44 1648
6985.23 1895
6986.02 2035
6986.81 2374
6987.60 2674
6988.39 3076
6989.17 3215
6989.96 3181
6990.75 3298
6991.54 3183
6992.33 2842
6993.12 2590
6993.91 2145
6994.70 2072
6995.49 1834
6996.28 1640
6997.07 1516
6997.86 1496
6998.64 1620
6999.43 1645
7000.22 1879
7001.01 2137
7001.80 2418
7002.59 2727
7003.38 2919
7004.17 2983
7004.96 3021
7005.75 2695
7006.54 2521
7007.33 2089
7008.12 1766
7008.91 1578
7009.70 1366
7010.49 1215
7011.28 1155
7012.07 1060
7012.86 1050
7013.65 1008
7014.44 963
7015.23 1062
7016.02 1128
7016.81 1044
7017.61 1030
7018.40 979
7019.19 945
7019.98 979
7020.77 998
7021.56 949
7022.35 876
7023.14 912
7023.93 955
7024.72 1033
7025.51 879
7026.30 920
7027.10 1048
7027.89 1059
7028.68 1021
7029.47 1001
7030.26 1085
7031.05 1079
7031.84 992
7032.63 1007
7033.43 896
7034.22 885
7035.01 896
7035.80 916
7036.59 897
7037.38 812
7038.18 907
7038.97 870
7039.76 985
7040.55 945
7041.34 868
7042.13 904
7042.93 941
7043.72 962
7044.51 959
7045.30 976
7046.09 914
7046.89 939
7047.68 960
7048.47 923
7049.26 913
7050.06 949
7050.85 957
7051.64 985
7052.43 929
7053.23 966
7054.02 984
7054.81 897
7055.60 944
7056.40 936
7057.19 894
7057.98 831
7058.77 864
7059.57 915
7060.36 905
7061.15 765
7061.95 836
7062.74 823
7063.53 857
7064.33 893
7065.12 927
7065.91 869
7066.71 822
7067.50 845
7068.29 843
7069.09 851
7069.88 845
7070.67 869
7071.47 816
7072.26 899
7073.05 827
7073.85 881
7074.64 826
7075.44 786
7076.23 741
7077.02 775
7077.82 770
7078.61 673
7079.41 732
7080.20 790
7080.99 830
7081.79 782
7082.58 773
7083.38 785
7084.17 676
7084.96 757
7085.76 782
7086.55 757
7087.35 687
7088.14 650
7088.94 771
7089.73 817
7090.53 834
7091.32 802
7092.12 752
7092.91 820
7093.71 853
7094.50 942
7095.29 931
7096.09 935
7096.88 970
7097.68 996
7098.48 886
7099.27 882
7100.07 748
7100.86 739
7101.66 753
7102.45 765
7103.25 701
7104.04 740
7104.84 788
7105.63 768
7106.43 778
7107.22 723
7108.02 694
7108.82 705
7109.61 737
7110.41 735
7111.20 660
7112.00 625
7112.79 620
7113.59 684
7114.39 665
7115.18 643
7115.98 633
7116.77 647
7117.57 653
7118.37 628
7119.16 584
7119.96 596
7120.76 651
7121.55 672
7122.35 676
7123.15 710
7123.94 614
7124.74 619
7125.53 632
7126.33 636
7127.13 641
7127.93 644
7128.72 636
7129.52 691
7130.32 574
7131.11 614
7131.91 579
7132.71 613
7133.50 630
7134.30 713
7135.10 660
7135.90 666
7136.69 620
7137.49 669
7138.29 649
7139.08 615
7139.88 594
7140.68 584
7141.48 614
7142.27 567
7143.07 571
7143.87 642
7144.67 673
7145.46 632
7146.26 661
7147.06 599
7147.86 633
7148.66 629
7149.45 674
7150.25 700
7151.05 743
7151.85 703
7152.65 596
7153.44 533
7154.24 646
7155.04 666
7155.84 672
7156.64 577
7157.44 560
7158.23 612
7159.03 631
7159.83 610
7160.63 622
7161.43 649
7162.23 653
7163.03 612
7163.83 569
7164.62 612
7165.42 605
7166.22 654
7167.02 613
7167.82 564
7168.62 624
7169.42 610
7170.22 578
7171.02 586
7171.82 615
7172.61 585
7173.41 633
7174.21 600
7175.01 601
7175.81 495
7176.61 590
7177.41 601
7178.21 629
7179.01 626
7179.81 526
7180.61 523
7181.41 546
7182.21 540
7183.01 488
7183.81 605
7184.61 641
7185.41 603
7186.21 646
7187.01 635
7187.81 575
7188.61 574
7189.41 532
7190.21 516
7191.01 536
7191.81 564
7192.61 605
7193.41 536
7194.21 514
7195.01 545
7195.81 552
7196.61 516
7197.41 451
7198.21 450
7199.01 564
7199.82 562
7200.62 526
7201.42 564
7202.22 513
7203.02 540
7203.82 564
7204.62 591
7205.42 557
7206.22 548
7207.02 635
7207.83 604
7208.63 550
7209.43 598
7210.23 678
7211.03 573
7211.83 643
7212.63 575
7213.44 510
7214.24 515
7215.04 536
7215.84 568
7216.64 574
7217.44 569
7218.25 613
7219.05 568
7219.85 505
7220.65 510
7221.45 508
7222.26 543
7223.06 530
7223.86 555
7224.66 547
7225.46 521
7226.27 518
7227.07 515
7227.87 562
7228.67 555
7229.48 573
7230.28 509
7231.08 571
7231.88 610
7232.69 536
7233.49 500
7234.29 549
7235.09 577
7235.90 552
7236.70 570
7237.50 591
7238.30 576
7239.11 596
7239.91 570
7240.71 556
7241.52 638
7242.32 544
7243.12 542
7243.93 597
7244.73 615
7245.53 616
7246.34 518
7247.14 584
7247.94 528
7248.75 546
7249.55 541
7250.35 617
7251.16 591
7251.96 482
7252.76 533
7253.57 527
7254.37 556
7255.18 606
7255.98 625
7256.78 549
7257.59 588
7258.39 565
7259.20 566
7260.00 564
7260.80 548
7261.61 616
7262.41 618
7263.22 603
7264.02 674
7264.83 644
7265.63 631
7266.43 641
7267.24 676
7268.04 621
7268.85 618
7269.65 653
7270.46 675
7271.26 576
7272.07 582
7272.87 627
7273.68 594
7274.48 656
7275.29 678
7276.09 642
7276.90 560
7277.70 651
7278.51 675
7279.31 630
7280.12 720
7280.92 634
7281.73 663
7282.53 680
7283.34 699
7284.14 703
7284.95 670
7285.76 777
7286.56 907
7287.37 937
7288.17 935
7288.98 959
7289.78 972
7290.59 965
7291.40 820
7292.20 788
7293.01 744
7293.81 676
7294.62 668
7295.43 649
7296.23 647
7297.04 614
7297.84 634
7298.65 695
7299.46 656
7300.26 596
7301.07 562
7301.88 567
7302.68 593
7303.49 637
7304.30 712
7305.10 665
7305.91 654
7306.72 671
7307.52 702
7308.33 649
7309.14 656
7309.94 637
7310.75 665
7311.56 639
7312.36 586
7313.17 705
7313.98 682
7314.79 638
7315.59 698
7316.40 692
7317.21 717
7318.01 709
7318.82 696
7319.63 745
7320.44 788
7321.24 833
7322.05 898
7322.86 1039
7323.67 1009
7324.47 839
7325.28 886
7326.09 824
7326.90 817
7327.71 761
7328.51 821
7329.32 751
7330.13 727
7330.94 741
7331.75 684
7332.55 641
7333.36 683
7334.17 687
7334.98 654
7335.79 683
7336.60 700
7337.40 727
7338.21 804
7339.02 752
7339.83 794
7340.64 758
7341.45 763
7342.26 736
7343.06 758
7343.87 656
7344.68 743
7345.49 691
7346.30 664
7347.11 684
7347.92 646
7348.73 652
7349.54 688
7350.34 665
7351.15 657
7351.96 682
7352.77 670
7353.58 621
7354.39 708
7355.20 685
7356.01 715
7356.82 681
7357.63 623
7358.44 574
7359.25 653
7360.06 601
7360.87 529
7361.68 574
7362.49 639
7363.30 595
7364.11 647
7364.92 666
7365.73 674
7366.54 705
7367.35 652
7368.16 642
7368.97 678
7369.78 624
7370.59 639
7371.40 608
7372.21 606
7373.02 652
7373.83 633
7374.64 677
7375.45 686
7376.26 677
7377.07 626
7377.88 619
7378.69 704
7379.50 696
7380.31 632
7381.12 653
7381.94 786
7382.75 836
7383.56 923
7384.37 926
7385.18 897
7385.99 821
7386.80 780
7387.61 792
7388.42 791
7389.23 759
7390.05 765
7390.86 772
7391.67 661
7392.48 627
7393.29 690
7394.10 675
7394.92 661
7395.73 601
7396.54 657
7397.35 610
7398.16 547
7398.97 618
7399.79 598
7400.60 582
7401.41 618
7402.22 624
7403.03 705
7403.85 684
7404.66 756
7405.47 778
7406.28 730
7407.09 701
7407.91 679
7408.72 748
7409.53 637
7410.34 659
7411.16 628
7411.97 630
7412.78 639
7413.59 581
7414.41 605
7415.22 580
7416.03 609
7416.84 569
7417.66 605
7418.47 582
7419.28 462
7420.10 498
7420.91 568
7421.72 588
7422.54 532
7423.35 566
7424.16 480
7424.97 478
7425.79 485
7426.60 497
7427.41 552
7428.23 491
7429.04 489
7429.86 520
7430.67 536
7431.48 528
7432.30 492
7433.11 474
7433.92 516
7434.74 480
7435.55 493
7436.36 473
7437.18 501
7437.99 473
7438.81 509
7439.62 525
7440.43 521
7441.25 546
7442.06 552
7442.88 568
7443.69 575
7444.51 537
7445.32 579
7446.13 550
7446.95 563
7447.76 576
7448.58 567
7449.39 553
7450.21 588
7451.02 554
7451.84 556
7452.65 554
7453.47 536
7454.28 601
7455.10 645
7455.91 580
7456.73 591
7457.54 450
7458.36 471
7459.17 510
7459.99 490
7460.80 519
7461.62 562
7462.43 524
7463.25 577
7464.06 540
7464.88 511
7465.69 527
7466.51 617
7467.32 583
7468.14 521
7468.96 489
7469.77 520
7470.59 566
7471.40 549
7472.22 509
7473.03 596
7473.85 535
7474.67 488
7475.48 583
7476.30 549
7477.11 565
7477.93 526
7478.75 524
7479.56 498
7480.38 532
7481.20 508
7482.01 497
7482.83 495
7483.65 457
7484.46 493
7485.28 484
7486.09 492
7486.91 529
7487.73 517
7488.54 473
7489.36 439
7490.18 418
7491.00 457
7491.81 465
7492.63 476
7493.45 500
7494.26 457
7495.08 489
7495.90 483
7496.71 433
7497.53 438
7498.35 458
7499.17 454
7499.98 481
7500.80 517
7501.62 477
7502.44 496
7503.25 540
7504.07 418
7504.89 487
7505.71 540
7506.52 498
7507.34 440
7508.16 452
7508.98 460
7509.80 437
7510.61 442
7511.43 438
7512.25 467
7513.07 451
7513.89 534
7514.70 488
7515.52 448
7516.34 520
7517.16 517
7517.98 558
7518.79 516
7519.61 534
7520.43 448
7521.25 498
7522.07 505
7522.89 468
7523.71 505
7524.52 469
7525.34 468
7526.16 457
7526.98 462
7527.80 500
7528.62 544
7529.44 580
7530.26 469
7531.08 461
7531.89 528
7532.71 522
7533.53 497
7534.35 444
7535.17 481
7535.99 452
7536.81 535
7537.63 476
7538.45 474
7539.27 443
7540.09 397
7540.91 414
7541.73 458
7542.55 475
7543.37 494
7544.19 488
7545.01 475
7545.83 521
7546.65 507
7547.47 447
7548.29 528
7549.11 514
7549.93 527
7550.75 472
7551.57 472
7552.39 496
7553.21 487
7554.03 481
7554.85 514
7555.67 515
7556.49 464
7557.31 445
7558.13 437
7558.95 501
7559.77 564
7560.59 499
7561.41 567
7562.23 518
7563.05 466
7563.87 507
7564.69 527
7565.52 497
7566.34 525
7567.16 483
7567.98 474
7568.80 499
7569.62 459
7570.44 456
7571.26 456
7572.08 463
7572.91 433
7573.73 459
7574.55 468
7575.37 458
7576.19 445
7577.01 468
7577.83 481
7578.66 446
7579.48 462
7580.30 450
7581.12 472
7581.94 464
7582.77 481
7583.59 444
7584.41 414
7585.23 425
7586.05 472
7586.88 388
7587.70 441
7588.52 450
7589.34 538
7590.16 501
7590.99 478
7591.81 450
7592.63 431
7593.45 485
7594.28 446
7595.10 475
7595.92 517
7596.74 464
7597.57 517
7598.39 500
7599.21 494
7600.03 468
7600.86 481
7601.68 496
7602.50 523
7603.33 458
7604.15 417
7604.97 475
7605.80 452
7606.62 450
7607.44 480
7608.26 462
7609.09 508
7609.91 506
7610.73 467
7611.56 469
7612.38 450
7613.21 437
7614.03 499
7614.85 470
7615.68 438
7616.50 446
7617.32 475
7618.15 488
7618.97 545
7619.80 522
7620.62 529
7621.44 494
7622.27 454
7623.09 495
7623.92 504
7624.74 533
7625.56 465
7626.39 526
7627.21 493
7628.04 525
7628.86 496
7629.68 498
7630.51 505
7631.33 468
7632.16 489
7632.98 464
7633.81 451
7634.63 544
7635.46 542
7636.28 561
7637.11 503
7637.93 477
7638.76 484
7639.58 478
7640.41 486
7641.23 487
7642.06 471
7642.88 458
7643.71 433
7644.53 469
7645.36 447
7646.18 431
7647.01 463
7647.83 446
7648.66 449
7649.48 442
7650.31 463
7651.14 429
7651.96 462
7652.79 465
7653.61 472
7654.44 452
7655.26 489
7656.09 448
7656.92 398
7657.74 409
7658.57 424
7659.39 457
7660.22 404
7661.05 405
7661.87 493
7662.70 483
7663.52 513
7664.35 486
7665.18 447
7666.00 436
7666.83 395
7667.66 444
7668.48 482
7669.31 498
7670.14 453
7670.96 451
7671.79 500
7672.62 484
7673.44 496
7674.27 439
7675.10 380
7675.92 430
7676.75 430
7677.58 471
7678.40 483
7679.23 487
7680.06 486
7680.89 471
7681.71 444
7682.54 443
7683.37 408
7684.19 421
7685.02 448
7685.85 456
7686.68 483
7687.50 442
7688.33 477
7689.16 508
7689.99 460
7690.81 472
7691.64 454
7692.47 435
7693.30 458
7694.13 451
7694.95 443
7695.78 442
7696.61 487
7697.44 446
7698.27 429
7699.09 481
7699.92 421
7700.75 437
7701.58 461
7702.41 453
7703.24 429
7704.06 446
7704.89 450
7705.72 483
7706.55 450
7707.38 491
7708.21 484
7709.04 454
7709.86 445
7710.69 432
7711.52 470
7712.35 493
7713.18 479
7714.01 465
7714.84 438
7715.67 356
7716.50 387
7717.32 446
7718.15 470
7718.98 408
7719.81 456
7720.64 419
7721.47 386
7722.30 398
7723.13 417
7723.96 427
7724.79 481
7725.62 460
7726.45 427
7727.28 407
7728.11 478
7728.94 483
7729.77 451
7730.60 482
7731.43 463
7732.26 433
7733.09 449
7733.92 499
7734.75 450
7735.58 442
7736.41 468
7737.24 470
7738.07 407
7738.90 454
7739.73 473
7740.56 471
7741.39 467
7742.22 428
7743.05 407
7743.88 492
7744.71 469
7745.54 418
7746.37 404
7747.20 480
7748.03 561
7748.87 578
7749.70 663
7750.53 711
7751.36 757
7752.19 654
7753.02 697
7753.85 675
7754.68 665
7755.51 598
7756.34 604
7757.18 533
7758.01 492
7758.84 499
7759.67 487
7760.50 463
7761.33 488
7762.16 481
7763.00 455
7763.83 474
7764.66 436
7765.49 471
7766.32 424
7767.16 432
7767.99 494
7768.82 472
7769.65 389
7770.48 411
7771.31 457
7772.15 463
7772.98 374
7773.81 375
7774.64 405
7775.48 433
7776.31 444
7777.14 419
7777.97 480
7778.81 448
7779.64 464
7780.47 452
7781.30 499
7782.14 443
7782.97 466
7783.80 359
7784.63 436
7785.47 464
7786.30 444
7787.13 451
7787.97 455
7788.80 472
7789.63 488
7790.46 476
7791.30 450
7792.13 446
7792.96 459
7793.80 431
7794.63 523
7795.46 494
7796.30 479
7797.13 452
7797.96 440
7798.80 480
7799.63 416
7800.46 401
7801.30 460
7802.13 449
7802.97 461
7803.80 489
7804.63 449
7805.47 460
7806.30 469
7807.13 445
7807.97 421
7808.80 496
7809.64 482
7810.47 475
7811.31 460
7812.14 474
7812.97 504
7813.81 479
7814.64 509
7815.48 461
7816.31 430
7817.15 486
7817.98 450
7818.82 530
7819.65 568
7820.48 547
7821.32 519
7822.15 527
7822.99 526
7823.82 463
7824.66 485
7825.49 468
7826.33 475
7827.16 473
7828.00 494
7828.83 474
7829.67 474
7830.50 489
7831.34 493
7832.17 445
7833.01 449
7833.85 505
7834.68 446
7835.52 506
7836.35 438
7837.19 438
7838.02 414
7838.86 422
7839.69 489
7840.53 483
7841.37 456
7842.20 483
7843.04 455
7843.87 533
7844.71 537
7845.55 461
7846.38 435
7847.22 463
7848.05 476
7848.89 474
7849.73 513
7850.56 480
7851.40 499
7852.24 486
7853.07 485
7853.91 459
7854.74 464
7855.58 421
7856.42 394
7857.25 438
7858.09 428
7858.93 468
7859.76 453
7860.60 462
7861.44 421
7862.28 445
7863.11 467
7863.95 441
7864.79 436
7865.62 432
7866.46 500
7867.30 511
7868.14 437
7868.97 456
7869.81 440
7870.65 455
7871.48 472
7872.32 491
7873.16 412
7874.00 453
7874.83 495
7875.67 445
7876.51 437
7877.35 448
7878.19 415
7879.02 522
7879.86 497
7880.70 510
7881.54 535
7882.37 464
7883.21 511
7884.05 493
7884.89 482
7885.73 485
7886.57 451
7887.40 490
7888.24 486
7889.08 495
7889.92 478
7890.76 523
7891.60 512
7892.43 523
7893.27 500
7894.11 562
7894.95 551
7895.79 538
7896.63 499
7897.47 455
7898.30 434
7899.14 462
7899.98 470
7900.82 508
7901.66 548
7902.50 507
7903.34 475
7904.18 526
7905.02 492
7905.86 437
7906.70 406
7907.54 449
7908.37 454
7909.21 400
7910.05 413
7910.89 428
7911.73 454
7912.57 441
7913.41 457
7914.25 439
7915.09 444
7915.93 424
7916.77 437
7917.61 466
7918.45 494
7919.29 518
7920.13 548
7920.97 517
7921.81 541
7922.65 532
7923.49 533
7924.33 500
7925.17 466
7926.01 519
7926.85 465
7927.69 380
7928.53 387
7929.37 402
7930.21 416
7931.05 435
7931.90 420
7932.74 463
7933.58 399
7934.42 470
7935.26 423
7936.10 381
7936.94 432
7937.78 441
7938.62 447
7939.46 462
7940.30 399
7941.14 397
7941.99 420
7942.83 397
7943.67 396
7944.51 404
7945.35 436
7946.19 410
7947.03 431
7947.88 389
7948.72 411
7949.56 451
7950.40 465
7951.24 440
7952.08 409
7952.93 450
7953.77 485
7954.61 408
7955.45 442
7956.29 435
7957.13 417
7957.98 394
7958.82 351
7959.66 437
7960.50 415
7961.35 389
7962.19 396
7963.03 386
7963.87 433
7964.71 406
7965.56 399
7966.40 407
7967.24 409
7968.08 447
7968.93 461
7969.77 390
7970.61 419
7971.45 417
7972.30 434
7973.14 413
7973.98 424
7974.83 442
7975.67 457
7976.51 482
7977.36 431
7978.20 416
7979.04 406
7979.88 450
7980.73 450
7981.57 400
7982.41 379
7983.26 441
7984.10 391
7984.94 475
7985.79 454
7986.63 451
7987.47 471
7988.32 421
7989.16 438
7990.01 391
7990.85 415
7991.69 432
7992.54 418
7993.38 394
7994.23 404
7995.07 449
7995.91 433
7996.76 415
7997.60 422
7998.45 454
7999.29 422
8000.13 409
8000.98 428
8001.82 421
8002.67 412
8003.51 400
8004.36 401
8005.20 422
8006.04 395
8006.89 415
8007.73 398
8008.58 442
8009.42 370
8010.27 400
8011.11 413
8011.96 453
8012.80 430
8013.65 423
8014.49 404
8015.34 429
8016.18 390
8017.03 465
8017.87 450
8018.72 404
8019.56 371
8020.41 391
8021.25 419
8022.10 376
8022.95 367
8023.79 392
8024.64 401
8025.48 433
8026.33 420
8027.17 350
8028.02 372
8028.86 389
8029.71 423
8030.56 418
8031.40 433
8032.25 417
8033.09 425
8033.94 401
8034.79 426
8035.63 428
8036.48 421
8037.32 387
8038.17 425
8039.02 456
8039.86 480
8040.71 429
8041.56 355
8042.40 399
8043.25 383
8044.10 393
8044.94 407
8045.79 386
8046.64 332
8047.48 410
8048.33 435
8049.18 340
8050.02 375
8050.87 380
8051.72 338
8052.56 367
8053.41 365
8054.26 400
8055.11 421
8055.95 390
8056.80 416
8057.65 381
8058.49 376
8059.34 324
8060.19 402
8061.04 442
8061.88 404
8062.73 362
8063.58 360
8064.43 400
8065.27 372
8066.12 362
8066.97 343
8067.82 367
8068.67 375
8069.51 386
8070.36 348
8071.21 375
8072.06 401
8072.91 429
8073.75 359
8074.60 396
8075.45 390
8076.30 416
8077.15 409
8078.00 377
8078.84 340
8079.69 346
8080.54 374
8081.39 374
8082.24 342
8083.09 361
8083.94 347
8084.78 338
8085.63 364
8086.48 329
8087.33 358
8088.18 365
8089.03 360
8089.88 330
8090.73 319
8091.58 345
8092.42 395
8093.27 389
8094.12 369
8094.97 358
8095.82 374
8096.67 373
8097.52 342
8098.37 363
8099.22 424
8100.07 390
8100.92 381
8101.77 428
8102.62 382
8103.47 386
8104.32 341
8105.17 331
8106.02 395
8106.87 401
8107.72 428
8108.57 439
8109.42 394
8110.27 429
8111.12 388
8111.97 362
8112.82 372
8113.67 331
8114.52 413
8115.37 376
8116.22 423
8117.07 435
8117.92 442
8118.77 393
8119.62 382
8120.47 387
8121.32 377
8122.17 390
8123.02 457
8123.87 382
8124.72 385
8125.57 363
8126.43 457
8127.28 388
8128.13 342
8128.98 363
8129.83 360
8130.68 346
8131.53 386
8132.38 371
8133.23 379
8134.09 378
8134.94 349
8135.79 343
8136.64 356
8137.49 396
8138.34 421
8139.19 424
8140.05 431
8140.90 354
8141.75 304
8142.60 305
8143.45 304
8144.30 397
8145.16 350
8146.01 413
8146.86 377
8147.71 337
8148.56 365
8149.42 369
8150.27 358
8151.12 412
8151.97 346
8152.83 356
8153.68 359
8154.53 399
8155.38 366
8156.24 338
8157.09 393
8157.94 434
8158.79 449
8159.65 423
8160.50 380
8161.35 351
8162.20 367
8163.06 454
8163.91 393
8164.76 431
8165.62 367
8166.47 375
8167.32 391
8168.17 353
8169.03 334
8169.88 336
8170.73 397
8171.59 385
8172.44 291
8173.29 331
8174.15 365
8175.00 394
8175.85 365
8176.71 331
8177.56 270
8178.42 377
8179.27 412
8180.12 368
8180.98 367
8181.83 360
8182.68 311
8183.54 348
8184.39 337
8185.25 361
8186.10 331
8186.95 329
8187.81 364
8188.66 324
8189.52 315
8190.37 334
8191.22 340
8192.08 358
8192.93 364
8193.79 400
8194.64 395
8195.50 350
8196.35 360
8197.21 388
8198.06 348
8198.92 358
8199.77 349
8200.63 329
8201.48 370
8202.33 387
8203.19 342
8204.04 340
8204.90 362
8205.75 341
8206.61 364
8207.47 403
8208.32 349
8209.18 359
8210.03 340
8210.89 330
8211.74 364
8212.60 305
8213.45 318
8214.31 328
8215.16 341
8216.02 372
8216.87 341
8217.73 359
8218.59 308
8219.44 376
8220.30 365
8221.15 376
8222.01 347
8222.87 340
8223.72 314
8224.58 343
8225.43 362
8226.29 315
8227.15 328
8228.00 363
8228.86 340
8229.71 360
8230.57 360
8231.43 372
8232.28 384
8233.14 391
8234.00 334
8234.85 365
8235.71 322
8236.57 331
8237.42 313
8238.28 380
8239.14 418
8239.99 364
8240.85 390
8241.71 397
8242.56 312
8243.42 341
8244.28 393
8245.14 340
8245.99 392
8246.85 333
8247.71 320
8248.56 312
8249.42 312
8250.28 339
8251.14 384
8251.99 331
8252.85 369
8253.71 333
8254.57 385
8255.42 350
8256.28 277
8257.14 304
8258.00 302
8258.86 333
8259.71 351
8260.57 338
8261.43 376
8262.29 362
8263.15 349
8264.00 348
8264.86 330
8265.72 360
8266.58 335
8267.44 366
8268.29 335
8269.15 361
8270.01 355
8270.87 355
8271.73 350
8272.59 328
8273.45 350
8274.30 350
8275.16 328
8276.02 357
8276.88 360
8277.74 332
8278.60 356
8279.46 329
8280.32 313
8281.18 308
8282.03 390
8282.89 391
8283.75 346
8284.61 383
8285.47 377
8286.33 328
8287.19 352
8288.05 329
8288.91 382
8289.77 359
8290.63 347
8291.49 380
8292.35 387
8293.21 396
8294.07 342
8294.93 338
8295.78 367
8296.64 371
8297.50 352
8298.36 421
8299.22 395
8300.08 355
8300.94 385
8301.80 405
8302.66 425
8303.52 405
8304.38 354
8305.25 350
8306.11 383
8306.97 319
8307.83 338
8308.69 355
8309.55 373
8310.41 394
8311.27 408
8312.13 397
8312.99 378
8313.85 376
8314.71 344
8315.57 335
8316.43 366
8317.29 401
8318.15 386
8319.02 371
8319.88 375
8320.74 367
8321.60 376
8322.46 373
8323.32 342
8324.18 361
8325.04 365
8325.90 413
8326.77 360
8327.63 343
8328.49 354
8329.35 381
8330.21 409
8331.07 366
8331.93 393
8332.80 444
8333.66 418
8334.52 357
8335.38 368
8336.24 398
8337.11 380
8337.97 371
8338.83 336
8339.69 368
8340.55 341
8341.42 403
8342.28 319
8343.14 322
8344.00 311
8344.86 332
8345.73 340
8346.59 367
8347.45 388
8348.31 382
8349.18 355
8350.04 369
8350.90 434
8351.76 381
8352.63 387
8353.49 348
8354.35 327
8355.22 396
8356.08 380
8356.94 379
8357.80 398
8358.67 385
8359.53 383
8360.39 365
8361.26 381
8362.12 350
8362.98 382
8363.85 366
8364.71 412
8365.57 400
8366.44 378
8367.30 424
8368.16 455
8369.03 411
8369.89 404
8370.75 415
8371.62 446
8372.48 374
8373.35 393
8374.21 329
8375.07 389
8375.94 370
8376.80 424
8377.67 359
8378.53 390
8379.39 394
8380.26 382
8381.12 428
8381.99 406
8382.85 490
8383.71 398
8384.58 380
8385.44 454
8386.31 390
8387.17 441
8388.04 429
8388.90 478
8389.77 438
8390.63 409
8391.50 433
8392.36 456
8393.22 447
8394.09 401
8394.95 412
8395.82 477
8396.68 466
8397.55 437
8398.41 468
8399.28 458
8400.14 377
8401.01 462
8401.88 488
8402.74 438
8403.61 477
8404.47 455
8405.34 382
8406.20 423
8407.07 418
8407.93 420
8408.80 427
8409.66 431
8410.53 523
8411.40 456
8412.26 477
8413.13 474
8413.99 488
8414.86 491
8415.73 482
8416.59 405
8417.46 427
8418.32 471
8419.19 535
8420.06 514
8420.92 489
8421.79 476
8422.65 430
8423.52 375
8424.39 473
8425.25 480
8426.12 526
8426.99 554
8427.85 526
8428.72 532
8429.59 541
8430.45 610
8431.32 516
8432.19 523
8433.05 535
8433.92 551
8434.79 560
8435.65 611
8436.52 570
8437.39 527
8438.26 582
8439.12 599
8439.99 579
8440.86 566
8441.73 630
8442.59 695
8443.46 655
8444.33 702
8445.19 679
8446.06 756
8446.93 682
8447.80 663
8448.67 644
8449.53 773
8450.40 790
8451.27 747
8452.14 727
8453.00 734
8453.87 793
8454.74 769
8455.61 752
8456.48 884
8457.34 1036
8458.21 1276
8459.08 1604
8459.95 1804
8460.82 1868
8461.69 1883
8462.55 1748
8463.42 1673
8464.29 1434
8465.16 1246
8466.03 1107
8466.90 930
8467.77 810
8468.63 743
8469.50 740
8470.37 673
8471.24 614
8472.11 586
8472.98 563
8473.85 647
8474.72 544
8475.58 493
8476.45 566
8477.32 531
8478.19 509
8479.06 531
8479.93 460
8480.80 564
8481.67 530
8482.54 530
8483.41 449
8484.28 512
8485.15 497
8486.02 502
8486.89 523
8487.76 539
8488.63 504
8489.50 517
8490.37 559
8491.24 596
8492.11 571
8492.98 559
8493.85 508
8494.72 488
8495.59 464
8496.46 524
8497.33 560
8498.20 559
8499.07 656
8499.94 605
8500.81 634
8501.68 568
8502.55 607
8503.42 565
8504.29 517
8505.16 535
8506.03 559
8506.90 554
8507.77 536
8508.64 526
8509.51 542
8510.38 508
8511.25 545
8512.13 512
8513.00 529
8513.87 513
8514.74 578
8515.61 557
8516.48 631
8517.35 543
8518.22 544
8519.09 608
8519.97 559
8520.84 552
8521.71 516
8522.58 512
8523.45 508
8524.32 553
8525.19 580
8526.07 593
8526.94 593
8527.81 634
8528.68 540
8529.55 589
8530.43 593
8531.30 644
8532.17 652
8533.04 702
8533.91 691
8534.79 630
8535.66 585
8536.53 555
8537.40 628
8538.27 579
8539.15 605
8540.02 612
8540.89 601
8541.76 575
8542.64 581
8543.51 662
8544.38 619
8545.25 528
8546.13 541
8547.00 572
8547.87 554
8548.74 499
8549.62 552
8550.49 573
8551.36 540
8552.24 512
8553.11 549
8553.98 584
8554.86 572
8555.73 525
8556.60 556
8557.48 557
8558.35 554
8559.22 542
8560.10 542
8560.97 532
8561.84 604
8562.72 628
8563.59 576
8564.46 510
8565.34 535
8566.21 478
8567.08 517
8567.96 497
8568.83 481
8569.71 523
8570.58 538
8571.45 510
8572.33 529
8573.20 514
8574.08 540
8574.95 500
8575.82 528
8576.70 501
8577.57 447
8578.45 433
8579.32 449
8580.20 537
8581.07 525
8581.94 449
8582.82 500
8583.69 519
8584.57 482
8585.44 483
8586.32 507
8587.19 445
8588.07 475
8588.94 485
8589.82 473
8590.69 490
8591.57 552
8592.44 512
8593.32 526
8594.19 526
8595.07 497
8595.94 497
8596.82 520
8597.69 448
8598.57 453
8599.44 473
8600.32 493
8601.19 485
8602.07 492
8602.95 476
8603.82 493
8604.70 505
8605.57 466
8606.45 489
8607.32 532
8608.20 523
8609.08 506
8609.95 505
8610.83 522
8611.70 550
8612.58 536
8613.46 501
8614.33 476
8615.21 540
8616.08 525
8616.96 543
8617.84 529
8618.71 510
8619.59 519
8620.47 522
8621.34 598
8622.22 512
8623.10 554
8623.97 536
8624.85 561
8625.73 549
8626.60 499
8627.48 525
8628.36 549
8629.23 565
8630.11 592
8630.99 565
8631.87 602
8632.74 641
8633.62 580
8634.50 621
8635.37 583
8636.25 635
8637.13 647
8638.01 645
8638.88 620
8639.76 590
8640.64 603
8641.52 610
8642.39 605
8643.27 614
8644.15 633
8645.03 597
8645.90 617
8646.78 595
8647.66 602
8648.54 601
8649.42 668
8650.29 634
8651.17 652
8652.05 702
8652.93 674
8653.81 670
8654.68 727
8655.56 719
8656.44 801
8657.32 740
8658.20 726
8659.08 737
8659.95 723
8660.83 719
8661.71 752
8662.59 767
8663.47 738
8664.35 747
8665.23 729
8666.10 744
8666.98 739
8667.86 722
8668.74 751
8669.62 752
8670.50 763
8671.38 760
8672.26 773
8673.14 765
8674.02 802
8674.90 926
8675.77 1062
8676.65 1115
8677.53 1205
8678.41 1227
8679.29 1391
8680.17 1379
8681.05 1225
8681.93 1112
8682.81 1063
8683.69 999
8684.57 1012
8685.45 918
8686.33 897
8687.21 778
8688.09 792
8688.97 809
8689.85 759
8690.73 827
8691.61 963
8692.49 994
8693.37 1095
8694.25 1155
8695.13 1298
8696.01 1358
8696.89 1544
8697.77 1464
8698.65 1422
8699.53 1340
8700.41 1285
8701.29 1072
8702.17 908
8703.05 947
8703.94 898
8704.82 864
8705.70 807
8706.58 750
8707.46 787
8708.34 782
8709.22 781
8710.10 719
8710.98 740
8711.86 680
8712.75 779
8713.63 808
8714.51 812
8715.39 755
8716.27 768
8717.15 754
8718.03 684
8718.91 687
8719.80 743
8720.68 758
8721.56 730
8722.44 793
8723.32 795
8724.20 776
8725.09 774
8725.97 770
8726.85 758
8727.73 706
8728.61 799
8729.50 747
8730.38 765
8731.26 794
8732.14 716
8733.02 769
8733.91 765
8734.79 792
8735.67 826
8736.55 838
8737.44 875
8738.32 839
8739.20 855
8740.08 916
8740.97 864
8741.85 809
8742.73 911
8743.61 853
8744.50 829
8745.38 829
8746.26 897
8747.15 923
8748.03 945
8748.91 912
8749.79 904
8750.68 898
8751.56 874
8752.44 903
8753.33 936
8754.21 962
8755.09 947
8755.98 938
8756.86 959
8757.74 1040
8758.63 972
8759.51 922
8760.39 942
8761.28 1010
8762.16 965
8763.05 941
8763.93 1014
8764.81 1024
8765.70 1067
8766.58 1018
8767.46 1178
8768.35 1132
8769.23 1192
8770.12 1219
8771.00 1195
8771.89 1262
8772.77 1205
8773.65 1261
8774.54 1285
8775.42 1182
8776.31 1190
8777.19 1098
8778.08 1066
8778.96 1153
8779.84 1160
8780.73 1297
8781.61 1397
8782.50 1684
8783.38 2058
8784.27 2573
8785.15 2839
8786.04 3097
8786.92 3292
8787.81 3351
8788.69 3041
8789.58 2675
8790.46 2354
8791.35 1972
8792.23 1796
8793.12 1476
8794.00 1395
8794.89 1353
8795.77 1227
8796.66 1049
8797.55 1084
8798.43 1104
8799.32 1173
8800.20 1171
8801.09 1263
8801.97 1352
8802.86 1360
8803.74 1357
8804.63 1352
8805.52 1265
8806.40 1178
8807.29 1107
8808.17 958
8809.06 915
8809.95 867
8810.83 757
8811.72 827
8812.60 821
8813.49 827
8814.38 882
8815.26 954
8816.15 853
8817.04 838
8817.92 831
8818.81 809
8819.70 795
8820.58 866
8821.47 936
8822.36 867
8823.24 800
8824.13 794
8825.02 837
8825.90 889
8826.79 836
8827.68 796
8828.56 720
8829.45 822
8830.34 742
8831.23 711
8832.11 766
8833.00 768
8833.89 751
8834.77 744
8835.66 762
8836.55 739
8837.44 734
8838.32 756
8839.21 716
8840.10 701
8840.99 736
8841.88 737
8842.76 745
8843.65 799
8844.54 731
8845.43 773
8846.31 772
8847.20 708
8848.09 753
8848.98 762
8849.87 740
8850.75 782
8851.64 765
8852.53 762
8853.42 786
8854.31 769
8855.20 782
8856.08 800
8856.97 796
8857.86 763
8858.75 790
8859.64 744
8860.53 764
8861.42 786
8862.30 733
8863.19 757
8864.08 752
8864.97 763
8865.86 768
8866.75 767
8867.64 680
8868.53 740
8869.42 656
8870.30 687
8871.19 733
8872.08 701
8872.97 662
8873.86 618
8874.75 637
8875.64 614
8876.53 565
8877.42 692
8878.31 700
8879.20 586
8880.09 682
8880.98 642
8881.87 605
8882.76 629
8883.65 531
8884.54 552
8885.43 581
8886.32 584
8887.21 559
8888.10 567
8888.99 576
8889.88 575
8890.77 524
8891.66 463
8892.55 448
8893.44 458
8894.33 520
8895.22 528
8896.11 501
8897.00 568
8897.89 559
8898.78 518
8899.67 509
8900.56 482
8901.45 544
8902.34 521
8903.23 497
8904.12 473
8905.02 525
8905.91 508
8906.80 467
8907.69 460
8908.58 456
8909.47 418
8910.36 433
8911.25 508
8912.14 469
8913.04 428
8913.93 415
8914.82 427
8915.71 475
8916.60 447
8917.49 514
8918.38 448
8919.28 470
8920.17 494
8921.06 441
8921.95 456
8922.84 438
8923.73 468
8924.63 469
8925.52 443
8926.41 455
8927.30 500
8928.19 492
8929.09 458
8929.98 503
8930.87 491
8931.76 487
8932.65 474
8933.55 442
8934.44 443
8935.33 392
8936.22 418
8937.12 414
8938.01 434
8938.90 429
8939.79 380
8940.69 441
8941.58 460
8942.47 419
8943.37 403
8944.26 433
8945.15 408
8946.04 402
8946.94 426
8947.83 373
8948.72 403
8949.62 423
8950.51 425
8951.40 414
8952.30 426
8953.19 414
8954.08 377
8954.98 394
8955.87 376
8956.76 354
8957.66 381
8958.55 401
8959.44 437
8960.34 401
8961.23 413
8962.12 369
8963.02 396
8963.91 408
8964.81 384
8965.70 372
8966.59 377
8967.49 400
8968.38 460
8969.28 406
8970.17 418
8971.06 390
8971.96 409
8972.85 473
8973.75 420
8974.64 387
8975.54 398
8976.43 364
8977.32 351
8978.22 404
8979.11 364
8980.01 450
8980.90 448
8981.80 360
8982.69 390
8983.59 395
8984.48 403
8985.38 398
8986.27 433
8987.17 357
8988.06 372
8988.96 387
8989.85 379
8990.75 374
8991.64 437
8992.54 392
8993.43 360
8994.33 355
8995.22 335
8996.12 369
8997.01 396
8997.91 358
8998.81 387
8999.70 320
9000.60 351
9001.49 329
9002.39 339
9003.28 353
9004.18 320
9005.08 337
9005.97 361
9006.87 350
9007.76 344
9008.66 319
9009.56 331
9010.45 321
9011.35 371
9012.24 354
9013.14 364
9014.04 364
9014.93 337
9015.83 293
9016.73 313
9017.62 359
9018.52 358
9019.42 321
9020.31 335
9021.21 310
9022.11 269
9023.00 288
9023.90 346
9024.80 319
9025.69 308
9026.59 314
9027.49 344
9028.38 312
9029.28 326
9030.18 326
9031.08 359
9031.97 344
9032.87 320
9033.77 341
9034.66 309
9035.56 348
9036.46 296
9037.36 285
9038.25 301
9039.15 319
9040.05 342
9040.95 375
9041.85 318
9042.74 322
9043.64 331
9044.54 370
9045.44 375
9046.33 322
9047.23 335
9048.13 387
9049.03 356
9049.93 323
9050.82 299
9051.72 318
9052.62 387
9053.52 355
9054.42 376
9055.32 324
9056.21 360
9057.11 355
9058.01 365
9058.91 398
9059.81 343
9060.71 343
9061.61 319
9062.50 328
9063.40 313
9064.30 360
9065.20 341
9066.10 360
9067.00 375
9067.90 329
9068.80 337
9069.70 348
9070.60 318
9071.49 346
9072.39 322
9073.29 354
9074.19 339
9075.09 410
9075.99 335
9076.89 365
9077.79 339
9078.69 330
9079.59 331
9080.49 322
9081.39 305
9082.29 300
9083.19 292
9084.09 305
9084.99 317
9085.89 291
9086.79 302
9087.69 323
9088.59 279
9089.49 342
9090.39 408
9091.29 378
9092.19 341
9093.09 292
9093.99 297
9094.89 301
9095.79 320
9096.69 384
9097.59 349
9098.49 334
9099.39 324
9100.29 328
9101.19 290
9102.09 302
9102.99 350
9103.90 325
9104.80 370
9105.70 356
9106.60 268
9107.50 301
9108.40 364
9109.30 310
9110.20 318
9111.10 317
9112.00 334
9112.91 296
9113.81 351
9114.71 315
9115.61 340
9116.51 318
9117.41 346
9118.31 381
9119.22 350
9120.12 329
9121.02 359
9121.92 367
9122.82 362
9123.72 349
9124.63 299
9125.53 297
9126.43 342
9127.33 359
9128.23 333
9129.14 339
9130.04 306
9130.94 310
9131.84 363
9132.74 342
9133.65 317
9134.55 326
9135.45 326
9136.35 322
9137.26 311
9138.16 304
9139.06 317
9139.96 297
9140.87 311
9141.77 319
9142.67 288
9143.57 334
9144.48 381
9145.38 320
9146.28 296
9147.19 316
9148.09 335
9148.99 359
9149.90 325
9150.80 343
9151.70 326
9152.60 356
9153.51 371
9154.41 339
9155.31 266
9156.22 344
9157.12 348
9158.02 336
9158.93 306
9159.83 288
9160.74 288
9161.64 307
9162.54 305
9163.45 315
9164.35 312
9165.25 285
9166.16 320
9167.06 311
9167.97 333
9168.87 291
9169.77 308
9170.68 341
9171.58 328
9172.49 335
9173.39 336
9174.30 311
9175.20 315
9176.10 334
9177.01 348
9177.91 366
9178.82 373
9179.72 323
9180.63 311
9181.53 309
9182.44 325
9183.34 289
9184.25 300
9185.15 334
9186.05 334
9186.96 289
9187.86 328
9188.77 326
9189.67 328
9190.58 287
9191.48 297
9192.39 318
9193.30 325
9194.20 307
9195.11 322
9196.01 319
9196.92 306
9197.82 285
9198.73 298
9199.63 316
9200.54 293
9201.44 335
9202.35 321
9203.26 330
9204.16 312
9205.07 325
9205.97 392
9206.88 353
9207.78 356
9208.69 321
9209.60 338
9210.50 297
9211.41 316
9212.32 323
9213.22 320
9214.13 349
9215.03 343
9215.94 342
9216.85 330
9217.75 272
9218.66 298
9219.57 327
9220.47 353
9221.38 353
9222.29 310
9223.19 364
9224.10 304
9225.01 319
9225.91 339
9226.82 311
9227.73 292
9228.63 338
9229.54 313
9230.45 315
9231.36 309
9232.26 326
9233.17 279
9234.08 298
9234.98 285
9235.89 309
9236.80 309
9237.71 334
9238.61 336
9239.52 329
9240.43 330
9241.34 288
9242.24 307
9243.15 271
9244.06 295
9244.97 323
9245.87 364
9246.78 314
9247.69 318
9248.60 301
9249.51 293
9250.41 287
9251.32 354
9252.23 323
9253.14 322
9254.05 282
9254.96 305
9255.86 299
9256.77 294
9257.68 304
9258.59 319
9259.50 319
9260.41 269
9261.31 304
9262.22 309
9263.13 314
9264.04 314
9264.95 259
9265.86 275
9266.77 306
9267.68 301
9268.58 288
9269.49 346
9270.40 355
9271.31 305
9272.22 310
9273.13 362
9274.04 318
9274.95 278
9275.86 325
9276.77 304
9277.68 275
9278.59 276
9279.50 298
9280.40 304
9281.31 341
9282.22 303
9283.13 297
9284.04 314
9284.95 263
9285.86 313
9286.77 283
9287.68 312
9288.59 306
9289.50 291
9290.41 324
9291.32 356
9292.23 364
9293.14 327
9294.05 342
9294.96 312
9295.87 327
9296.78 299
9297.69 326
9298.60 373
9299.52 385
9300.43 360
9301.34 330
9302.25 305
9303.16 322
9304.07 337
9304.98 321
9305.89 292
9306.80 341
9307.71 355
9308.62 350
9309.53 277
9310.44 314
9311.36 347
9312.27 337
9313.18 323
9314.09 309
9315.00 289
9315.91 330
9316.82 301
9317.73 319
9318.64 305
9319.56 337
9320.47 347
9321.38 288
9322.29 312
9323.20 356
9324.11 294
9325.03 352
9325.94 318
9326.85 307
9327.76 327
9328.67 314
9329.59 301
9330.50 298
9331.41 315
9332.32 304
9333.23 261
9334.15 335
9335.06 308
9335.97 298
9336.88 302
9337.79 334
9338.71 286
9339.62 306
9340.53 332
9341.44 324
9342.36 322
9343.27 330
9344.18 281
9345.09 294
9346.01 375
9346.92 301
9347.83 271
9348.75 287
9349.66 367
9350.57 367
9351.48 306
9352.40 352
9353.31 333
9354.22 312
9355.14 336
9356.05 347
9356.96 304
9357.88 334
9358.79 322
9359.70 341
9360.62 376
9361.53 360
9362.44 265
9363.36 279
9364.27 314
9365.19 338
9366.10 337
9367.01 290
9367.93 296
9368.84 280
9369.75 321
9370.67 263
9371.58 300
9372.50 335
9373.41 326
9374.32 289
9375.24 287
9376.15 323
9377.07 403
9377.98 317
9378.90 302
9379.81 285
9380.72 295
9381.64 337
9382.55 313
9383.47 316
9384.38 289
9385.30 283
9386.21 283
9387.13 308
9388.04 319
9388.96 313
9389.87 334
9390.79 361
9391.70 378
9392.62 336
9393.53 331
9394.45 321
9395.36 369
9396.28 334
9397.19 320
9398.11 319
9399.02 356
9399.94 353
9400.85 316
9401.77 354
9402.68 394
9403.60 368
9404.52 390
9405.43 326
9406.35 328
9407.26 409
9408.18 352
9409.09 286
9410.01 325
9410.93 315
9411.84 304
9412.76 292
9413.67 307
9414.59 352
9415.51 388
9416.42 394
9417.34 368
9418.26 300
9419.17 293
9420.09 311
9421.00 311
9421.92 339
9422.84 387
9423.75 346
9424.67 309
9425.59 307
9426.50 323
9427.42 387
9428.34 350
9429.25 323
9430.17 386
9431.09 329
9432.00 321
9432.92 345
9433.84 332
9434.76 369
9435.67 349
9436.59 358
9437.51 345
9438.42 333
9439.34 301
9440.26 327
9441.18 336
9442.09 330
9443.01 343
9443.93 334
9444.85 343
9445.76 311
9446.68 362
9447.60 268
9448.52 325
9449.43 316
9450.35 302
9451.27 326
9452.19 342
9453.11 345
9454.02 335
9454.94 344
9455.86 392
9456.78 412
9457.70 430
9458.62 491
9459.53 502
9460.45 421
9461.37 353
9462.29 382
9463.21 366
9464.13 309
9465.04 368
9465.96 323
9466.88 292
9467.80 341
9468.72 356
9469.64 324
9470.56 314
9471.48 343
9472.39 357
9473.31 357
9474.23 338
9475.15 320
9476.07 295
9476.99 333
9477.91 347
9478.83 299
9479.75 268
9480.67 301
9481.59 345
9482.51 372
9483.42 336
9484.34 358
9485.26 352
9486.18 350
9487.10 363
9488.02 310
9488.94 325
9489.86 338
9490.78 344
9491.70 344
9492.62 374
9493.54 342
9494.46 404
9495.38 360
9496.30 300
9497.22 343
9498.14 325
9499.06 338
9499.98 342
9500.90 313
9501.82 326
9502.74 316
9503.66 304
9504.58 300
9505.50 298
9506.43 354
9507.35 335
9508.27 317
9509.19 350
9510.11 310
9511.03 333
9511.95 308
9512.87 304
9513.79 288
9514.71 376
9515.63 363
9516.55 364
9517.48 326
9518.40 314
9519.32 333
9520.24 324
9521.16 353
9522.08 350
9523.00 362
9523.92 380
9524.85 328
9525.77 344
9526.69 334
9527.61 330
9528.53 369
9529.45 358
9530.38 351
9531.30 334
9532.22 336
9533.14 297
9534.06 355
9534.98 397
9535.91 392
9536.83 429
9537.75 400
9538.67 393
9539.60 434
9540.52 412
9541.44 394
9542.36 401
9543.28 351
9544.21 302
9545.13 395
9546.05 358
9546.97 346
9547.90 345
9548.82 365
9549.74 362
9550.66 309
9551.59 372
9552.51 368
9553.43 332
9554.36 320
9555.28 326
9556.20 369
9557.13 418
9558.05 334
9558.97 332
9559.89 345
9560.82 353
9561.74 314
9562.66 283
9563.59 313
9564.51 353
9565.43 337
9566.36 325
9567.28 317
9568.20 363
9569.13 323
9570.05 361
9570.98 330
9571.90 332
9572.82 315
9573.75 317
9574.67 342
9575.60 285
9576.52 360
9577.44 417
9578.37 351
9579.29 347
9580.22 346
9581.14 334
9582.06 316
9582.99 322
9583.91 288
9584.84 365
9585.76 340
9586.69 326
9587.61 278
9588.53 355
9589.46 366
9590.38 348
9591.31 335
9592.23 350
9593.16 353
9594.08 384
9595.01 344
9595.93 355
9596.86 325
9597.78 293
9598.71 314
9599.63 320
9600.56 365
9601.48 325
9602.41 334
9603.33 374
9604.26 358
9605.18 340
9606.11 322
9607.03 335
9607.96 382
9608.89 348
9609.81 372
9610.74 384
9611.66 351
9612.59 373
9613.51 385
9614.44 368
9615.37 364
9616.29 352
9617.22 332
9618.14 346
9619.07 303
9620.00 331
9620.92 357
9621.85 366
9622.77 356
9623.70 323
9624.63 337
9625.55 331
9626.48 359
9627.41 370
9628.33 422
9629.26 377
9630.19 352
9631.11 322
9632.04 353
9632.97 350
9633.89 367
9634.82 349
9635.75 394
9636.67 421
9637.60 408
9638.53 410
9639.45 427
9640.38 387
9641.31 384
9642.23 456
9643.16 400
9644.09 409
9645.02 378
9645.94 418
9646.87 406
9647.80 436
9648.73 426
9649.65 475
9650.58 444
9651.51 459
9652.44 406
9653.36 412
9654.29 427
9655.22 489
9656.15 495
9657.08 475
9658.00 495
9658.93 491
9659.86 490
9660.79 444
9661.72 457
9662.64 468
9663.57 412
9664.50 466
9665.43 425
9666.36 489
9667.28 462
9668.21 402
9669.14 476
9670.07 449
9671.00 482
9671.93 467
9672.86 450
9673.78 534
9674.71 463
9675.64 479
9676.57 479
9677.50 424
9678.43 472
9679.36 498
9680.29 506
9681.21 469
9682.14 494
9683.07 409
9684.00 429
9684.93 494
9685.86 449
9686.79 450
9687.72 423
9688.65 480
9689.58 487
9690.51 469
9691.44 463
9692.37 483
9693.30 508
9694.23 460
9695.16 474
9696.09 507
9697.02 434
9697.94 506
9698.87 471
9699.80 451
9700.73 444
9701.66 509
9702.59 473
9703.52 499
9704.45 511
9705.39 519
9706.32 486
9707.25 465
9708.18 444
9709.11 430
9710.04 495
9710.97 511
9711.90 473
9712.83 447
9713.76 452
9714.69 491
9715.62 491
9716.55 511
9717.48 535
9718.41 536
9719.34 555
9720.27 519
9721.21 517
9722.14 548
9723.07 544
9724.00 478
9724.93 486
9725.86 484
9726.79 512
9727.72 521
9728.65 481
9729.59 408
9730.52 440
9731.45 460
9732.38 469
9733.31 421
9734.24 412
9735.17 432
9736.11 453
9737.04 476
9737.97 493
9738.90 433
9739.83 411
9740.77 454
9741.70 408
9742.63 472
9743.56 499
9744.49 435
9745.43 383
9746.36 426
9747.29 418
9748.22 416
9749.15 384
9750.09 370
9751.02 352
9751.95 411
9752.88 384
9753.82 353
9754.75 383
9755.68 395
9756.61 388
9757.55 362
9758.48 362
9759.41 387
9760.35 387
9761.28 380
9762.21 417
9763.14 427
9764.08 387
9765.01 383
9765.94 436
9766.88 444
9767.81 359
9768.74 387
9769.68 338
9770.61 366
9771.54 387
9772.48 345
9773.41 342
9774.34 365
9775.28 354
9776.21 391
9777.14 397
9778.08 369
9779.01 358
9779.94 412
9780.88 367
9781.81 392
9782.75 403
9783.68 388
9784.61 401
9785.55 441
9786.48 405
9787.42 453
9788.35 420
9789.28 389
9790.22 389
9791.15 365
9792.09 357
9793.02 363
9793.96 354
9794.89 376
9795.83 354
9796.76 319
9797.69 404
9798.63 361
9799.56 367
9800.50 364
9801.43 394
9802.37 395
9803.30 356
9804.24 397
9805.17 429
9806.11 377
9807.04 395
9807.98 353
9808.91 334
9809.85 351
9810.78 321
9811.72 329
9812.65 339
9813.59 304
9814.53 340
9815.46 290
9816.40 361
9817.33 339
9818.27 286
9819.20 341
9820.14 320
9821.07 302
9822.01 324
9822.95 357
9823.88 337
9824.82 331
9825.75 333
9826.69 294
9827.63 378
9828.56 362
9829.50 329
9830.43 318
9831.37 369
9832.31 318
9833.24 309
9834.18 313
9835.12 312
9836.05 312
9836.99 325
9837.93 328
9838.86 318
9839.80 344
9840.73 328
9841.67 349
9842.61 337
9843.55 316
9844.48 285
9845.42 348
9846.36 297
9847.29 273
9848.23 294
9849.17 302
9850.10 288
9851.04 308
9851.98 303
9852.92 264
9853.85 319
9854.79 345
9855.73 295
9856.67 272
9857.60 343
9858.54 338
9859.48 348
9860.42 337
9861.35 326
9862.29 324
9863.23 337
9864.17 328
9865.10 293
9866.04 302
9866.98 302
9867.92 321
9868.86 251
9869.79 280
9870.73 291
9871.67 277
9872.61 293
9873.55 309
9874.48 307
9875.42 314
9876.36 295
9877.30 307
9878.24 310
9879.18 318
9880.12 283
9881.05 325
9881.99 300
9882.93 335
9883.87 295
9884.81 326
9885.75 321
9886.69 304
9887.63 364
9888.56 340
9889.50 304
9890.44 326
9891.38 299
9892.32 327
9893.26 269
9894.20 308
9895.14 301
9896.08 308
9897.02 258
9897.96 295
9898.90 280
9899.84 269
9900.77 303
9901.71 255
9902.65 258
9903.59 297
9904.53 272
9905.47 279
9906.41 269
9907.35 293
9908.29 288
9909.23 290
9910.17 294
9911.11 316
9912.05 298
9912.99 301
9913.93 282
9914.87 296
9915.81 296
9916.75 285
9917.69 268
9918.63 298
9919.57 261
9920.52 291
9921.46 312
9922.40 294
9923.34 314
9924.28 299
9925.22 293
9926.16 316
9927.10 310
9928.04 385
9928.98 383
9929.92 409
9930.86 377
9931.80 402
9932.75 501
9933.69 482
9934.63 478
9935.57 458
9936.51 380
9937.45 357
9938.39 320
9939.33 311
9940.28 289
9941.22 304
9942.16 259
9943.10 330
9944.04 315
9944.98 282
9945.92 286
9946.87 274
9947.81 309
9948.75 280
9949.69 283
9950.63 267
9951.58 308
9952.52 303
9953.46 312
9954.40 295
9955.34 293
9956.29 285
9957.23 312
9958.17 300
9959.11 289
9960.06 260
9961.00 285
9961.94 302
9962.88 280
9963.83 250
9964.77 252
9965.71 226
9966.65 209
9967.60 282
9968.54 266
9969.48 292
9970.42 281
9971.37 290
9972.31 305
9973.25 302
9974.20 313
9975.14 289
9976.08 284
9977.03 245
9977.97 242
9978.91 250
9979.86 273
9980.80 278
9981.74 254
9982.69 255
9983.63 238
9984.57 215
9985.52 227
9986.46 299
9987.40 294
9988.35 270
9989.29 273
9990.23 258
9991.18 267
9992.12 272
9993.07 267
9994.01 273
9994.95 294
9995.90 259
9996.84 267
9997.79 314
9998.73 274
9999.67 275
10000.62 327
10001.56 247
10002.51 247
10003.45 238
10004.40 277
10005.34 271
10006.29 327
10007.23 272
10008.17 264
10009.12 308
10010.06 313
10011.01 285
10011.95 284
10012.90 267
10013.84 276
10014.79 309
10015.73 240
10016.68 267
10017.62 278
10018.57 295
10019.51 258
10020.46 237
10021.40 229
10022.35 274
10023.29 276
10024.24 286
10025.19 306
10026.13 315
10027.08 285
10028.02 237
10028.97 295
10029.91 295
10030.86 281
10031.80 268
10032.75 255
10033.70 305
10034.64 281
10035.59 281
10036.53 253
10037.48 266
10038.43 288
10039.37 251
10040.32 258
10041.26 342
10042.21 294
10043.16 307
10044.10 240
10045.05 256
10046.00 237
10046.94 252
10047.89 276
10048.84 289
10049.78 233
10050.73 277
10051.68 256
10052.62 259
10053.57 276
10054.52 264
10055.46 249
10056.41 273
10057.36 276
10058.30 241
10059.25 259
10060.20 275
10061.15 239
10062.09 236
10063.04 282
10063.99 296
10064.93 241
10065.88 248
10066.83 273
10067.78 267
10068.72 236
10069.67 235
10070.62 262
10071.57 236
10072.51 237
10073.46 246
10074.41 272
10075.36 250
10076.31 236
10077.25 243
10078.20 236
10079.15 238
10080.10 261
10081.05 280
10081.99 239
10082.94 263
10083.89 274
10084.84 256
10085.79 336
10086.74 277
10087.68 241
10088.63 238
10089.58 290
10090.53 291
10091.48 235
10092.43 296
10093.37 245
10094.32 234
10095.27 285
10096.22 229
10097.17 255
10098.12 247
10099.07 263
10100.02 275
10100.97 265
10101.91 315
10102.86 264
10103.81 246
10104.76 267
10105.71 216
10106.66 220
10107.61 249
10108.56 249
10109.51 287
10110.46 250
10111.41 237
10112.36 246
10113.31 248
10114.26 253
10115.21 253
10116.16 264
10117.11 235
10118.06 228
10119.01 256
10119.96 211
10120.91 219
10121.86 243
10122.81 210
10123.76 268
10124.71 230
10125.66 251
10126.61 224
10127.56 231
10128.51 237
10129.46 239
10130.41 243
10131.36 242
10132.31 253
10133.26 227
10134.21 233
10135.16 214
10136.11 203
10137.06 269
10138.01 259
10138.96 258
10139.91 264
10140.86 217
10141.82 264
10142.77 242
10143.72 224
10144.67 242
10145.62 232
10146.57 253
10147.52 280
10148.47 244
10149.42 270
10150.38 222
10151.33 274
10152.28 307
10153.23 244
10154.18 238
10155.13 288
10156.09 269
10157.04 245
10157.99 258
10158.94 269
10159.89 261
10160.84 248
10161.80 276
10162.75 288
10163.70 251
10164.65 255
10165.60 259
10166.56 235
10167.51 216
10168.46 250
10169.41 257
10170.36 276
10171.32 257
10172.27 257
10173.22 237
10174.17 263
10175.13 240
10176.08 251
10177.03 228
10177.98 274
10178.94 263
10179.89 270
10180.84 255
10181.80 232
10182.75 257
10183.70 229
10184.65 241
10185.61 276
10186.56 268
10187.51 293
10188.47 316
10189.42 310
10190.37 263
10191.33 255
10192.28 285
10193.23 241
10194.19 242
10195.14 281
10196.09 294
10197.05 255
10198.00 280
10198.95 301
10199.91 275
10200.86 278
10201.82 270
10202.77 317
10203.72 326
10204.68 311
10205.63 264
10206.58 276
10207.54 265
10208.49 311
10209.45 297
10210.40 316
10211.36 280
10212.31 273
10213.26 279
10214.22 236
10215.17 275
10216.13 279
10217.08 265
10218.04 295
10218.99 281
10219.94 260
10220.90 299
10221.85 301
10222.81 297
10223.76 304
10224.72 284
10225.67 261
10226.63 278
10227.58 303
10228.54 283
10229.49 265
10230.45 242
10231.40 275
10232.36 237
10233.31 233
10234.27 247
10235.22 254
10236.18 276
10237.14 282
10238.09 240
10239.05 286
10240.00 286
10240.96 303
10241.91 292
10242.87 328
10243.82 299
10244.78 299
10245.74 264
10246.69 268
10247.65 319
10248.60 265
10249.56 252
10250.52 248
10251.47 229
10252.43 285
10253.38 254
10254.34 213
10255.30 234
10256.25 239
10257.21 236
10258.17 233
10259.12 239
10260.08 288
10261.04 236
10261.99 273
10262.95 237
10263.91 227
10264.86 228
10265.82 272
10266.78 230
10267.73 270
10268.69 280
10269.65 241
10270.60 233
10271.56 227
10272.52 264
10273.47 254
10274.43 274
10275.39 293
10276.35 282
10277.30 275
10278.26 245
10279.22 272
10280.18 270
10281.13 242
10282.09 252
10283.05 214
10284.01 271
10284.96 258
10285.92 232
10286.88 240
10287.84 267
10288.79 269
10289.75 240
10290.71 214
10291.67 272
10292.63 235
10293.58 209
10294.54 260
10295.50 233
10296.46 226
10297.42 229
10298.38 268
10299.33 258
10300.29 234
10301.25 251
10302.21 266
10303.17 295
10304.13 258
10305.08 240
10306.04 237
10307.00 186
10307.96 246
10308.92 264
10309.88 249
10310.84 243
10311.80 245
10312.75 224
10313.71 234
10314.67 211
10315.63 232
10316.59 201
10317.55 205
10318.51 227
10319.47 205
10320.43 196
10321.39 209
10322.35 222
10323.31 246
10324.27 250
10325.23 208
10326.18 212
10327.14 222
10328.10 246
10329.06 256
10330.02 276
10330.98 205
10331.94 209
10332.90 258
10333.86 251
10334.82 230
10335.78 232
10336.74 239
10337.70 218
10338.66 239
10339.62 233
10340.58 215
10341.54 264
10342.50 280
10343.46 235
10344.43 234
10345.39 217
10346.35 245
10347.31 244
10348.27 247
10349.23 253
10350.19 235
10351.15 236
10352.11 196
10353.07 208
10354.03 182
10354.99 241
10355.95 241
10356.91 235
10357.88 256
10358.84 248
10359.80 244
10360.76 264
10361.72 237
10362.68 196
10363.64 224
10364.60 273
10365.57 288
10366.53 285
10367.49 220
10368.45 233
10369.41 249
10370.37 262
10371.34 241
10372.30 245
10373.26 224
10374.22 215
10375.18 218
10376.14 181
10377.11 246
10378.07 239
10379.03 241
10379.99 240
10380.95 250
10381.92 279
10382.88 238
10383.84 226
10384.80 228
10385.77 261
10386.73 238
10387.69 299
10388.65 239
10389.62 210
10390.58 215
10391.54 230
10392.50 234
10393.47 199
10394.43 245
10395.39 245
10396.35 240
10397.32 233
10398.28 293
10399.24 248
10400.21 230
10401.17 249
10402.13 227
10403.10 257
10404.06 253
10405.02 260
10405.99 233
10406.95 245
10407.91 247
10408.88 208
10409.84 225
10410.80 259
10411.77 238
10412.73 259
10413.69 223
10414.66 191
10415.62 234
10416.58 241
10417.55 221
10418.51 220
10419.48 234
10420.44 268
10421.40 297
10422.37 307
10423.33 295
10424.30 276
10425.26 280
10426.23 256
10427.19 307
10428.15 276
10429.12 218
10430.08 249
10431.05 240
10432.01 254
10432.98 283
10433.94 224
10434.91 265
10435.87 252
10436.83 280
10437.80 236
10438.76 238
10439.73 225
10440.69 193
10441.66 200
10442.62 238
10443.59 216
10444.55 227
10445.52 239
10446.48 236
10447.45 259
10448.41 205
10449.38 197
10450.35 269
10451.31 229
10452.28 198
10453.24 235
10454.21 225
10455.17 192
10456.14 198
10457.10 215
10458.07 243
10459.04 218
10460.00 224
10460.97 230
10461.93 213
10462.90 202
10463.87 221
10464.83 245
10465.80 191
10466.76 244
10467.73 271
10468.70 257
10469.66 208
10470.63 225
10471.59 252
10472.56 261
10473.53 252
10474.49 280
10475.46 236
10476.43 235
10477.39 247
10478.36 263
10479.33 222
10480.29 220
10481.26 217
10482.23 229
10483.19 234
10484.16 187
10485.13 249
10486.09 242
10487.06 262
10488.03 223
10489.00 229
10489.96 267
10490.93 247
10491.90 199
10492.87 192
10493.83 216
10494.80 232
10495.77 232
10496.73 216
10497.70 194
10498.67 248
10499.64 232
10500.61 250
10501.57 267
10502.54 251
10503.51 256
10504.48 262
10505.44 238
10506.41 242
10507.38 227
10508.35 258
10509.32 284
10510.28 276
10511.25 258
10512.22 231
10513.19 272
10514.16 231
10515.13 215
10516.09 213
10517.06 227
10518.03 222
10519.00 307
10519.97 310
10520.94 224
10521.91 269
10522.87 262
10523.84 216
10524.81 237
10525.78 277
10526.75 208
10527.72 195
10528.69 234
10529.66 239
10530.63 235
10531.59 245
10532.56 230
10533.53 197
10534.50 184
10535.47 236
10536.44 213
10537.41 254
10538.38 252
10539.35 218
10540.32 201
10541.29 220
10542.26 221
10543.23 234
10544.20 226
10545.17 208
10546.14 234
10547.11 264
10548.08 238
10549.05 263
10550.02 283
10550.99 254
10551.96 263
10552.93 259
10553.90 235
10554.87 250
10555.84 260
10556.81 229
10557.78 261
10558.75 235
10559.72 249
10560.69 254
10561.66 275
10562.63 275
10563.60 288
10564.57 238
10565.54 275
10566.51 328
10567.48 332
10568.45 294
10569.42 321
10570.40 301
10571.37 285
10572.34 305
10573.31 273
10574.28 232
10575.25 253
10576.22 245
10577.19 269
10578.16 246
10579.14 276
10580.11 250
10581.08 233
10582.05 249
10583.02 257
10583.99 249
10584.96 244
10585.94 278
10586.91 253
10587.88 275
10588.85 228
10589.82 223
10590.79 221
10591.77 254
10592.74 255
10593.71 227
10594.68 253
10595.65 273
10596.63 233
10597.60 269
10598.57 228
10599.54 263
10600.52 273
10601.49 245
10602.46 254
10603.43 239
10604.41 233
10605.38 270
10606.35 275
10607.32 232
10608.30 254
10609.27 259
10610.24 236
10611.21 276
10612.19 294
10613.16 250
10614.13 230
10615.11 218
10616.08 205
10617.05 223
10618.02 216
10619.00 227
10619.97 238
10620.94 257
10621.92 242
10622.89 242
10623.86 245
10624.84 265
10625.81 236
10626.78 250
10627.76 266
10628.73 244
10629.71 206
10630.68 216
10631.65 217
10632.63 230
10633.60 230
10634.57 238
10635.55 237
10636.52 241
10637.50 216
10638.47 272
10639.44 228
10640.42 278
10641.39 262
10642.37 263
10643.34 235
10644.31 280
10645.29 248
10646.26 271
10647.24 238
10648.21 219
10649.19 267
10650.16 271
10651.14 242
10652.11 218
10653.09 248
10654.06 253
10655.04 238
10656.01 209
10656.98 213
10657.96 213
10658.93 238
10659.91 244
10660.88 234
10661.86 203
10662.84 268
10663.81 255
10664.79 254
10665.76 257
10666.74 239
10667.71 230
10668.69 264
10669.66 240
10670.64 260
10671.61 238
10672.59 226
10673.56 215
10674.54 242
10675.52 194
10676.49 213
10677.47 200
10678.44 235
10679.42 245
10680.40 237
10681.37 225
10682.35 242
10683.32 264
10684.30 209
10685.28 227
10686.25 242
10687.23 247
10688.20 219
10689.18 212
10690.16 217
10691.13 237
10692.11 213
10693.09 227
10694.06 277
10695.04 260
10696.02 243
10696.99 233
10697.97 248
10698.95 258
10699.92 230
10700.90 254
10701.88 249
10702.85 244
10703.83 214
10704.81 259
10705.79 184
10706.76 209
10707.74 220
10708.72 207
10709.70 196
10710.67 221
10711.65 213
10712.63 219
10713.60 227
10714.58 230
10715.56 219
10716.54 242
10717.52 198
10718.49 243
10719.47 244
10720.45 218
10721.43 226
10722.40 211
10723.38 195
10724.36 202
10725.34 207
10726.32 205
10727.29 217
10728.27 200
10729.25 214
10730.23 185
10731.21 222
10732.19 243
10733.16 218
10734.14 256
10735.12 244
10736.10 215
10737.08 232
10738.06 250
10739.03 214
10740.01 184
10740.99 196
10741.97 195
10742.95 232
10743.93 229
10744.91 210
10745.89 187
10746.87 209
10747.84 195
10748.82 212
10749.80 227
10750.78 224
10751.76 234
10752.74 220
10753.72 235
10754.70 203
10755.68 206
10756.66 238
10757.64 219
10758.62 218
10759.60 232
10760.58 213
10761.56 203
10762.54 212
10763.52 200
10764.50 222
10765.48 219
10766.45 223
10767.43 239
10768.41 234
10769.39 225
10770.38 226
10771.36 199
10772.34 224
10773.32 235
10774.30 218
10775.28 174
10776.26 235
10777.24 234
10778.22 251
10779.20 203
10780.18 176
10781.16 214
10782.14 219
10783.12 219
10784.10 234
10785.08 242
10786.06 221
10787.04 225
10788.02 240
10789.00 231
10789.99 244
10790.97 202
10791.95 249
10792.93 226
10793.91 225
10794.89 225
10795.87 214
10796.85 195
10797.84 226
10798.82 220
10799.80 196
10800.78 175
10801.76 183
10802.74 244
10803.72 226
10804.71 232
10805.69 201
10806.67 206
10807.65 220
10808.63 201
10809.61 219
10810.60 226
10811.58 208
10812.56 223
10813.54 214
10814.52 229
10815.51 285
10816.49 215
10817.47 226
10818.45 229
10819.44 218
10820.42 249
10821.40 258
10822.38 236
10823.37 225
10824.35 229
10825.33 209
10826.31 178
10827.30 190
10828.28 205
10829.26 249
10830.24 212
10831.23 229
10832.21 239
10833.19 217
10834.18 234
10835.16 250
10836.14 256
10837.13 243
10838.11 217
10839.09 221
10840.07 214
10841.06 217
10842.04 205
10843.02 234
10844.01 219
10844.99 230
10845.98 189
10846.96 216
10847.94 201
10848.93 265
10849.91 287
10850.89 245
10851.88 243
10852.86 239
10853.84 238
10854.83 222
10855.81 252
10856.80 260
10857.78 239
10858.77 255
10859.75 262
10860.73 233
10861.72 232
10862.70 213
10863.69 272
10864.67 270
10865.66 262
10866.64 264
10867.62 253
10868.61 239
10869.59 251
10870.58 240
10871.56 224
10872.55 224
10873.53 219
10874.52 227
10875.50 229
10876.49 210
10877.47 222
10878.46 256
10879.44 292
10880.43 287
10881.41 277
10882.40 263
10883.38 229
10884.37 260
10885.35 266
10886.34 251
10887.32 273
10888.31 248
10889.29 232
10890.28 273
10891.27 262
10892.25 290
10893.24 253
10894.22 233
10895.21 246
10896.19 203
10897.18 252
10898.17 287
10899.15 244
10900.14 268
10901.12 268
10902.11 295
10903.10 290
10904.08 248
10905.07 255
10906.05 275
10907.04 299
10908.03 249
10909.01 284
10910.00 274
10910.99 279
10911.97 301
10912.96 287
10913.95 285
10914.93 253
10915.92 288
10916.91 302
10917.89 318
10918.88 283
10919.87 299
10920.85 303
10921.84 279
10922.83 246
10923.81 232
10924.80 299
10925.79 268
10926.78 293
10927.76 301
10928.75 299
10929.74 304
10930.73 309
10931.71 284
10932.70 312
10933.69 361
10934.68 325
10935.66 293
10936.65 296
10937.64 305
10938.63 310
10939.61 330
10940.60 290
10941.59 311
10942.58 306
10943.57 324
10944.55 291
10945.54 298
10946.53 328
10947.52 334
10948.51 328
10949.49 325
10950.48 361
10951.47 333
10952.46 330
10953.45 304
10954.44 357
10955.42 357
10956.41 413
10957.40 403
10958.39 347
10959.38 394
10960.37 431
10961.36 413
10962.34 423
10963.33 431
10964.32 382
10965.31 423
10966.30 408
10967.29 416
10968.28 418
10969.27 386
10970.26 321
10971.25 337
10972.24 356
10973.22 284
10974.21 315
10975.20 327
10976.19 352
10977.18 341
10978.17 371
10979.16 308
10980.15 347
10981.14 309
10982.13 294
10983.12 315
10984.11 305
10985.10 317
10986.09 364
10987.08 311
10988.07 348
10989.06 362
10990.05 335
10991.04 336
10992.03 326
10993.02 301
10994.01 314
10995.00 316
10995.99 331
10996.98 412
10997.97 371
10998.96 366
10999.95 449
11000.94 435
11001.93 423
11002.92 471
11003.92 515
11004.91 564
11005.90 552
11006.89 519
11007.88 507
11008.87 476
11009.86 398
11010.85 404
11011.84 390
11012.83 361
11013.82 364
11014.82 367
11015.81 343
11016.80 337
11017.79 303
11018.78 278
11019.77 307
11020.76 350
11021.76 312
11022.75 286
11023.74 309
11024.73 267
11025.72 301
11026.71 298
11027.70 297
11028.70 322
11029.69 309
11030.68 340
11031.67 331
11032.66 314
11033.66 291
11034.65 287
11035.64 322
11036.63 334
11037.62 305
11038.62 287
11039.61 295
11040.60 313
11041.59 321
11042.59 309
11043.58 271
11044.57 284
11045.56 295
11046.56 305
11047.55 292
11048.54 270
11049.53 264
11050.53 303
11051.52 285
11052.51 288
11053.51 284
11054.50 287
11055.49 256
11056.49 253
11057.48 299
11058.47 282
11059.46 300
11060.46 320
11061.45 324
11062.44 268
11063.44 263
11064.43 289
11065.42 259
11066.42 235
11067.41 263
11068.41 267
11069.40 286
11070.39 273
11071.39 240
11072.38 297
11073.37 262
11074.37 259
11075.36 252
11076.36 292
11077.35 281
11078.34 255
11079.34 267
11080.33 285
11081.33 256
11082.32 251
11083.31 280
11084.31 252
11085.30 295
11086.30 295
11087.29 265
11088.29 257
11089.28 249
11090.28 285
11091.27 285
11092.27 270
11093.26 288
11094.25 258
11095.25 280
11096.24 265
11097.24 272
11098.23 277
11099.23 248
11100.22 283
11101.22 276
11102.21 241
11103.21 254
11104.20 271
11105.20 285
11106.20 281
11107.19 331
11108.19 325
11109.18 236
11110.18 241
11111.17 278
11112.17 256
11113.16 249
11114.16 245
11115.15 298
11116.15 253
11117.15 256
11118.14 268
11119.14 304
11120.13 291
11121.13 288
11122.13 274
11123.12 244
11124.12 237
11125.11 251
11126.11 254
11127.11 252
11128.10 233
11129.10 240
11130.10 271
11131.09 284
11132.09 238
11133.09 283
11134.08 285
11135.08 278
11136.07 267
11137.07 239
11138.07 280
11139.07 274
11140.06 307
11141.06 299
11142.06 250
11143.05 271
11144.05 269
11145.05 266
11146.04 237
11147.04 298
11148.04 300
11149.04 283
11150.03 291
11151.03 275
11152.03 287
11153.02 271
11154.02 247
11155.02 254
11156.02 261
11157.01 254
11158.01 260
11159.01 258
11160.01 259
11161.01 247
11162.00 280
11163.00 233
11164.00 223
11165.00 207
11165.99 209
11166.99 240
11167.99 247
11168.99 236
11169.99 275
11170.99 294
11171.98 253
11172.98 225
11173.98 227
11174.98 241
11175.98 245
11176.98 235
11177.97 216
11178.97 262
11179.97 247
11180.97 251
11181.97 196
11182.97 206
11183.97 221
11184.96 229
11185.96 273
11186.96 242
11187.96 272
11188.96 264
11189.96 241
11190.96 257
11191.96 227
11192.96 219
11193.96 233
11194.96 220
11195.96 213
11196.95 261
11197.95 240
11198.95 260
11199.95 249
11200.95 251
11201.95 270
11202.95 267
11203.95 227
11204.95 264
11205.95 275
11206.95 258
11207.95 231
11208.95 221
11209.95 227
11210.95 234
11211.95 269
11212.95 222
11213.95 240
11214.95 266
11215.95 285
11216.95 242
11217.95 250
11218.95 258
11219.95 291
11220.95 285
11221.95 258
11222.95 239
11223.95 235
11224.95 209
11225.96 190
11226.96 244
11227.96 228
11228.96 249
11229.96 259
11230.96 261
11231.96 235
11232.96 261
11233.96 262
11234.96 223
11235.96 215
11236.97 228
11237.97 251
11238.97 230
11239.97 205
11240.97 240
11241.97 208
11242.97 218
11243.98 241
11244.98 243
11245.98 275
11246.98 242
11247.98 251
11248.98 237
11249.98 257
11250.99 257
11251.99 236
11252.99 213
11253.99 261
11254.99 268
11256.00 217
11257.00 230
11258.00 244
11259.00 226
11260.00 204
11261.01 234
11262.01 240
11263.01 259
11264.01 236
11265.02 204
11266.02 273
11267.02 268
11268.02 248
11269.03 241
11270.03 258
11271.03 240
11272.03 231
11273.04 225
11274.04 230
11275.04 279
11276.05 250
11277.05 228
11278.05 263
11279.05 231
11280.06 203
11281.06 254
11282.06 285
11283.07 230
11284.07 280
11285.07 285
11286.08 317
11287.08 293
11288.08 240
11289.09 234
11290.09 247
11291.09 262
11292.10 246
11293.10 274
11294.11 256
11295.11 247
11296.11 240
11297.12 244
11298.12 270
11299.13 261
11300.13 256
11301.13 233
11302.14 243
11303.14 239
11304.15 250
11305.15 246
11306.15 274
11307.16 275
11308.16 267
11309.17 292
11310.17 282
11311.18 237
11312.18 287
11313.18 271
11314.19 300
11315.19 259
11316.20 293
11317.20 267
11318.21 275
11319.21 293
11320.22 286
11321.22 281
11322.23 278
11323.23 309
11324.24 285
11325.24 294
11326.25 280
11327.25 266
11328.26 258
11329.26 277
11330.27 248
11331.27 274
11332.28 248
11333.29 219
11334.29 245
11335.30 268
11336.30 285
11337.31 251
11338.31 263
11339.32 241
11340.33 231
11341.33 256
11342.34 248
11343.34 235
11344.35 237
11345.35 235
11346.36 254
11347.37 291
11348.37 304
11349.38 233
11350.39 228
11351.39 250
11352.40 250
11353.40 233
11354.41 235
11355.42 232
11356.42 213
11357.43 250
11358.44 237
11359.44 256
11360.45 260
11361.46 281
11362.46 248
11363.47 231
11364.48 280
11365.48 278
11366.49 257
11367.50 273
11368.50 258
11369.51 298
11370.52 284
11371.53 255
11372.53 278
11373.54 282
11374.55 255
11375.56 262
11376.56 258
11377.57 244
11378.58 224
11379.59 244
11380.59 269
11381.60 275
11382.61 258
11383.62 251
11384.62 266
11385.63 299
11386.64 288
11387.65 278
11388.65 264
11389.66 282
11390.67 282
11391.68 274
11392.69 274
11393.69 294
11394.70 296
11395.71 257
11396.72 275
11397.73 267
11398.74 268
11399.74 303
11400.75 303
11401.76 327
11402.77 306
11403.78 272
11404.79 247
11405.80 266
11406.80 242
11407.81 305
11408.82 267
11409.83 282
11410.84 300
11411.85 308
11412.86 301
11413.87 250
11414.88 289
11415.89 267
11416.89 272
11417.90 341
11418.91 258
11419.92 257
11420.93 295
11421.94 273
11422.95 279
11423.96 263
11424.97 286
11425.98 310
11426.99 282
11428.00 269
11429.01 268
11430.02 283
11431.03 292
11432.04 276
11433.05 264
11434.06 282
11435.07 301
11436.08 300
11437.09 290
11438.10 291
11439.11 267
11440.12 303
11441.13 317
11442.14 319
11443.15 316
11444.16 308
11445.17 357
11446.18 308
11447.19 317
11448.20 339
11449.21 343
11450.22 341
11451.23 371
11452.24 356
11453.25 357
11454.27 314
11455.28 286
11456.29 323
11457.30 332
11458.31 381
11459.32 356
11460.33 313
11461.34 306
11462.35 331
11463.36 344
11464.38 324
11465.39 349
11466.40 371
11467.41 401
11468.42 435
11469.43 408
11470.44 342
11471.46 321
11472.47 302
11473.48 313
11474.49 332
11475.50 329
11476.52 317
11477.53 353
11478.54 319
11479.55 324
11480.56 326
11481.57 364
11482.59 365
11483.60 337
11484.61 351
11485.62 412
11486.64 396
11487.65 385
11488.66 363
11489.67 369
11490.69 361
11491.70 339
11492.71 346
11493.72 344
11494.74 395
11495.75 336
11496.76 361
11497.77 408
11498.79 389
11499.80 381
11500.81 349
11501.83 394
11502.84 384
11503.85 335
11504.86 369
11505.88 340
11506.89 339
11507.90 420
11508.92 397
11509.93 393
11510.94 392
11511.96 385
11512.97 392
11513.98 388
11515.00 419
11516.01 404
11517.02 379
11518.04 405
11519.05 389
11520.07 408
11521.08 434
11522.09 367
11523.11 416
11524.12 467
11525.13 433
11526.15 381
11527.16 391
11528.18 470
11529.19 452
11530.21 414
11531.22 401
11532.23 410
11533.25 418
11534.26 417
11535.28 446
11536.29 445
11537.31 449
11538.32 452
11539.34 492
11540.35 515
11541.36 421
11542.38 438
11543.39 438
11544.41 482
11545.42 472
11546.44 490
11547.45 542
11548.47 530
11549.48 537
11550.50 530
11551.51 518
11552.53 508
11553.54 517
11554.56 538
11555.57 567
11556.59 551
11557.61 542
11558.62 517
11559.64 501
11560.65 533
11561.67 581
11562.68 614
11563.70 560
11564.71 578
11565.73 625
11566.75 599
11567.76 616
11568.78 627
11569.79 656
11570.81 612
11571.83 668
11572.84 697
11573.86 692
11574.87 697
11575.89 693
11576.91 653
11577.92 695
11578.94 686
11579.96 663
11580.97 678
11581.99 783
11583.00 764
11584.02 721
11585.04 727
11586.05 871
11587.07 887
11588.09 861
11589.10 862
11590.12 908
11591.14 968
11592.16 1061
11593.17 1026
11594.19 1059
11595.21 1069
11596.22 1120
11597.24 1048
11598.26 1074
11599.28 1180
11600.29 1285
11601.31 1343
11602.33 1472
11603.34 1614
11604.36 1697
11605.38 2026
11606.40 2403
11607.41 2750
11608.43 2997
11609.45 3049
11610.47 3033
11611.49 2667
11612.50 2461
11613.52 2302
11614.54 1978
11615.56 1688
11616.58 1553
11617.59 1219
11618.61 1055
11619.63 993
11620.65 978
11621.67 891
11622.68 899
11623.70 827
11624.72 773
11625.74 818
11626.76 781
11627.78 759
11628.79 720
11629.81 733
11630.83 666
11631.85 628
11632.87 747
11633.89 699
11634.91 679
11635.93 709
11636.94 729
11637.96 702
11638.98 715
11640.00 670
11641.02 630
11642.04 653
11643.06 671
11644.08 689
11645.10 714
11646.12 637
11647.14 657
11648.16 696
11649.17 670
11650.19 653
11651.21 630
11652.23 583
11653.25 598
11654.27 612
11655.29 577
11656.31 519
11657.33 537
11658.35 508
11659.37 511
11660.39 487
11661.41 498
11662.43 484
11663.45 514
11664.47 477
11665.49 531
11666.51 564
11667.53 548
11668.55 531
11669.57 487
11670.59 488
11671.61 498
11672.63 485
11673.65 489
11674.67 585
11675.70 578
11676.72 575
11677.74 572
11678.76 570
11679.78 556
11680.80 568
11681.82 575
11682.84 566
11683.86 590
11684.88 574
11685.90 604
11686.92 608
11687.95 637
11688.97 664
11689.99 668
11691.01 723
11692.03 617
11693.05 598
11694.07 594
11695.10 605
11696.12 619
11697.14 582
11698.16 548
11699.18 586
11700.20 594
11701.22 555
11702.25 583
11703.27 544
11704.29 560
11705.31 590
11706.33 555
11707.36 563
11708.38 567
11709.40 608
11710.42 540
11711.44 513
11712.47 499
11713.49 479
11714.51 463
11715.53 477
11716.56 486
11717.58 501
11718.60 459
11719.62 444
11720.65 464
11721.67 522
11722.69 495
11723.71 463
11724.74 456
11725.76 457
11726.78 400
11727.80 429
11728.83 451
11729.85 478
11730.87 405
11731.90 402
11732.92 426
11733.94 411
11734.97 380
11735.99 406
11737.01 421
11738.04 412
11739.06 373
11740.08 386
11741.11 397
11742.13 417
11743.15 430
11744.18 413
11745.20 377
11746.22 373
11747.25 397
11748.27 398
11749.30 395
11750.32 372
11751.34 381
11752.37 383
11753.39 446
11754.42 448
11755.44 364
11756.46 386
11757.49 375
11758.51 383
11759.54 368
11760.56 369
11761.58 357
11762.61 375
11763.63 356
11764.66 380
11765.68 337
11766.71 310
11767.73 318
11768.76 309
11769.78 294
11770.81 300
11771.83 291
11772.86 347
11773.88 372
11774.91 393
11775.93 330
11776.96 343
11777.98 342
11779.01 365
11780.03 350
11781.06 335
11782.08 328
11783.11 353
11784.13 360
11785.16 331
11786.18 322
11787.21 325
11788.23 304
11789.26 288
11790.28 279
11791.31 314
11792.34 334
11793.36 316
11794.39 303
11795.41 307
11796.44 327
11797.47 300
11798.49 281
11799.52 327
11800.54 274
11801.57 266
11802.60 253
11803.62 266
11804.65 318
11805.67 280
11806.70 288
11807.73 289
11808.75 287
11809.78 297
11810.81 276
11811.83 274
11812.86 273
11813.89 251
11814.91 255
11815.94 246
11816.97 268
11817.99 280
11819.02 266
11820.05 287
11821.07 276
11822.10 291
11823.13 276
11824.16 274
11825.18 261
11826.21 301
11827.24 294
11828.26 251
11829.29 255
11830.32 237
11831.35 265
11832.37 280
11833.40 284
11834.43 274
11835.46 311
11836.48 296
11837.51 267
11838.54 273
11839.57 295
11840.59 274
11841.62 265
11842.65 266
11843.68 299
11844.71 264
11845.73 276
11846.76 314
11847.79 281
11848.82 246
11849.85 307
11850.88 263
11851.90 255
11852.93 267
11853.96 284
11854.99 274
11856.02 288
11857.05 282
11858.07 276
11859.10 283
11860.13 260
11861.16 280
11862.19 316
11863.22 322
11864.25 284
11865.28 250
11866.30 280
11867.33 284
11868.36 318
11869.39 354
11870.42 272
11871.45 314
11872.48 311
11873.51 273
11874.54 286
11875.57 252
11876.60 243
11877.63 286
11878.65 258
11879.68 252
11880.71 292
11881.74 276
11882.77 273
11883.80 269
11884.83 261
11885.86 268
11886.89 298
11887.92 257
11888.95 272
11889.98 262
11891.01 298
11892.04 256
11893.07 282
11894.10 277
11895.13 269
11896.16 283
11897.19 335
11898.22 328
11899.25 310
11900.28 315
11901.31 309
11902.34 332
11903.38 324
11904.41 296
11905.44 304
11906.47 288
11907.50 312
11908.53 297
11909.56 299
11910.59 314
11911.62 268
11912.65 249
11913.68 273
11914.71 292
11915.75 283
11916.78 274
11917.81 283
11918.84 273
11919.87 300
11920.90 310
11921.93 292
11922.96 253
11924.00 281
11925.03 293
11926.06 270
11927.09 242
11928.12 277
11929.15 316
11930.18 333
11931.22 291
11932.25 307
11933.28 310
11934.31 320
11935.34 395
11936.38 406
11937.41 357
11938.44 389
11939.47 409
11940.50 355
11941.54 329
11942.57 325
11943.60 317
11944.63 323
11945.67 302
11946.70 291
11947.73 285
11948.76 307
11949.80 329
11950.83 259
11951.86 244
11952.89 301
11953.93 267
11954.96 247
11955.99 233
11957.02 298
11958.06 250
11959.09 262
11960.12 232
11961.16 267
11962.19 253
11963.22 269
11964.26 286
11965.29 301
11966.32 282
11967.36 274
11968.39 273
11969.42 259
11970.46 243
11971.49 296
11972.52 280
11973.56 272
11974.59 276
11975.62 277
11976.66 287
11977.69 283
11978.73 277
11979.76 250
11980.79 266
11981.83 247
11982.86 240
11983.89 277
11984.93 281
11985.96 221
11987.00 224
11988.03 264
11989.07 252
11990.10 286
11991.13 279
11992.17 258
11993.20 282
11994.24 302
11995.27 291
11996.31 284
11997.34 315
11998.38 295
11999.41 268
12000.45 250
12001.48 287
12002.51 268
12003.55 279
12004.58 286
12005.62 263
12006.65 260
12007.69 262
12008.72 276
12009.76 260
12010.80 300
12011.83 296
12012.87 294
12013.90 295
12014.94 273
12015.97 294
12017.01 310
12018.04 299
12019.08 274
12020.11 299
12021.15 281
12022.19 261
12023.22 308
12024.26 284
12025.29 317
12026.33 260
12027.36 304
12028.40 271
12029.44 265
12030.47 282
12031.51 285
12032.54 329
12033.58 292
12034.62 310
12035.65 294
12036.69 304
12037.73 288
12038.76 284
12039.80 317
12040.84 292
12041.87 330
12042.91 273
12043.94 249
12044.98 285
12046.02 344
12047.06 307
12048.09 340
12049.13 271
12050.17 283
12051.20 325
12052.24 292
12053.28 285
12054.31 310
12055.35 292
12056.39 274
12057.43 294
12058.46 330
12059.50 315
12060.54 318
12061.57 271
12062.61 278
12063.65 276
12064.69 300
12065.72 287
12066.76 295
12067.80 316
12068.84 301
12069.88 364
12070.91 312
12071.95 301
12072.99 290
12074.03 288
12075.06 304
12076.10 338
12077.14 295
12078.18 308
12079.22 283
12080.26 314
12081.29 303
12082.33 302
12083.37 310
12084.41 315
12085.45 297
12086.49 324
12087.52 302
12088.56 332
12089.60 349
12090.64 330
12091.68 388
12092.72 361
12093.76 335
12094.79 346
12095.83 330
12096.87 344
12097.91 314
12098.95 306
12099.99 318
12101.03 345
12102.07 331
12103.11 351
12104.15 386
12105.19 366
12106.22 358
12107.26 391
12108.30 413
12109.34 401
12110.38 371
12111.42 349
12112.46 378
12113.50 386
12114.54 339
12115.58 362
12116.62 320
12117.66 261
12118.70 263
12119.74 249
12120.78 287
12121.82 278
12122.86 313
12123.90 280
12124.94 294
12125.98 277
12127.02 250
12128.06 285
12129.10 316
12130.14 301
12131.18 279
12132.22 261
12133.26 274
12134.30 247
12135.34 278
12136.38 293
12137.42 257
12138.47 276
12139.51 282
12140.55 252
12141.59 248
12142.63 247
12143.67 244
12144.71 299
12145.75 273
12146.79 246
12147.83 299
12148.87 303
12149.92 281
12150.96 257
12152.00 281
12153.04 314
12154.08 284
12155.12 258
12156.16 278
12157.21 338
12158.25 315
12159.29 276
12160.33 267
12161.37 253
12162.41 279
12163.46 279
12164.50 244
12165.54 241
12166.58 243
12167.62 233
12168.67 258
12169.71 257
12170.75 235
12171.79 231
12172.83 285
12173.88 246
12174.92 212
12175.96 224
12177.00 241
12178.05 254
12179.09 262
12180.13 268
12181.17 272
12182.22 273
12183.26 241
12184.30 233
12185.34 262
12186.39 242
12187.43 253
12188.47 263
12189.51 229
12190.56 237
12191.60 248
12192.64 221
12193.69 246
12194.73 247
12195.77 247
12196.82 245
12197.86 251
12198.90 221
12199.95 227
12200.99 221
12202.03 213
12203.08 246
12204.12 220
12205.16 250
12206.21 261
12207.25 233
12208.29 250
12209.34 277
12210.38 259
12211.43 272
12212.47 270
12213.51 261
12214.56 248
12215.60 247
12216.65 271
12217.69 216
12218.73 254
12219.78 272
12220.82 263
12221.87 296
12222.91 263
12223.96 237
12225.00 239
12226.04 235
12227.09 266
12228.13 240
12229.18 226
12230.22 287
12231.27 256
12232.31 233
12233.36 221
12234.40 254
12235.45 259
12236.49 219
12237.54 212
12238.58 231
12239.63 236
12240.67 216
12241.72 241
12242.76 227
12243.81 217
12244.85 201
12245.90 246
12246.94 246
12247.99 236
12249.03 239
12250.08 235
12251.12 256
12252.17 242
12253.22 260
12254.26 209
12255.31 223
12256.35 229
12257.40 270
12258.44 231
12259.49 237
12260.54 228
12261.58 252
12262.63 250
12263.67 240
12264.72 220
12265.77 217
12266.81 236
12267.86 228
12268.91 215
12269.95 200
12271.00 194
12272.04 222
12273.09 229
12274.14 216
12275.18 200
12276.23 237
12277.28 205
12278.32 202
12279.37 213
12280.42 192
12281.46 197
12282.51 220
12283.56 206
12284.61 215
12285.65 230
12286.70 204
12287.75 231
12288.79 192
12289.84 222
12290.89 225
12291.94 201
12292.98 242
12294.03 220
12295.08 222
12296.13 229
12297.17 200
12298.22 190
12299.27 193
12300.32 202
12301.36 195
12302.41 219
12303.46 223
12304.51 218
12305.55 195
12306.60 216
12307.65 214
12308.70 217
12309.75 246
12310.79 211
12311.84 210
12312.89 185
12313.94 185
12314.99 195
12316.04 236
12317.08 215
12318.13 217
12319.18 201
12320.23 206
12321.28 190
12322.33 204
12323.37 231
12324.42 203
12325.47 216
12326.52 246
12327.57 207
12328.62 182
12329.67 178
12330.72 199
12331.77 196
12332.81 223
12333.86 180
12334.91 205
12335.96 196
12337.01 178
12338.06 184
12339.11 173
12340.16 186
12341.21 186
12342.26 176
12343.31 192
12344.36 205
12345.41 227
12346.46 189
12347.51 213
12348.56 216
12349.61 198
12350.65 171
12351.70 217
12352.75 196
12353.80 187
12354.85 166
12355.90 151
12356.95 195
12358.00 209
12359.05 214
12360.11 172
12361.16 188
12362.21 213
12363.26 244
12364.31 218
12365.36 199
12366.41 184
12367.46 194
12368.51 200
12369.56 183
12370.61 184
12371.66 194
12372.71 204
12373.76 195
12374.81 202
12375.86 202
12376.91 197
12377.97 180
12379.02 204
12380.07 204
12381.12 235
12382.17 248
12383.22 213
12384.27 183
12385.32 173
12386.37 226
12387.43 215
12388.48 199
12389.53 185
12390.58 218
12391.63 180
12392.68 170
12393.74 182
12394.79 246
12395.84 167
12396.89 200
12397.94 186
12398.99 200
12400.05 189
12401.10 199
12402.15 190
12403.20 162
12404.25 201
12405.31 192
12406.36 212
12407.41 161
12408.46 203
12409.51 182
12410.57 165
12411.62 191
12412.67 200
12413.72 213
12414.78 193
12415.83 190
12416.88 185
12417.93 181
12418.99 233
12420.04 224
12421.09 210
12422.15 210
12423.20 185
12424.25 183
12425.30 159
12426.36 227
12427.41 215
12428.46 210
12429.52 193
12430.57 204
12431.62 201
12432.68 218
12433.73 241
12434.78 161
12435.84 177
12436.89 172
12437.94 205
12439.00 226
12440.05 214
12441.10 178
12442.16 186
12443.21 206
12444.27 184
12445.32 182
12446.37 206
12447.43 255
12448.48 201
12449.54 199
12450.59 202
12451.64 205
12452.70 203
12453.75 218
12454.81 206
12455.86 182
12456.91 189
12457.97 228
12459.02 186
12460.08 204
12461.13 167
12462.19 162
12463.24 186
12464.30 191
12465.35 167
12466.41 191
12467.46 202
12468.52 225
12469.57 212
12470.63 202
12471.68 223
12472.73 199
12473.79 177
12474.85 171
12475.90 194
12476.96 215
12478.01 177
12479.07 190
12480.12 201
12481.18 190
12482.23 214
12483.29 216
12484.34 198
12485.40 187
12486.45 189
12487.51 234
12488.57 214
12489.62 202
12490.68 205
12491.73 222
12492.79 185
12493.84 190
12494.90 248
12495.96 227
12497.01 194
12498.07 202
12499.12 199
12500.18 220
12501.24 258
12502.29 238
12503.35 244
12504.41 210
12505.46 234
12506.52 203
12507.57 200
12508.63 246
12509.69 250
12510.74 227
12511.80 219
12512.86 218
12513.91 191
12514.97 233
12516.03 207
12517.08 218
12518.14 188
12519.20 221
12520.26 255
12521.31 193
12522.37 207
12523.43 211
12524.48 236
12525.54 203
12526.60 249
12527.66 232
12528.71 289
12529.77 245
12530.83 289
12531.89 253
12532.94 282
12534.00 247
12535.06 226
12536.12 229
12537.17 223
12538.23 211
12539.29 217
12540.35 212
12541.41 204
12542.46 237
12543.52 208
12544.58 199
12545.64 191
12546.70 204
12547.75 186
12548.81 206
12549.87 224
12550.93 211
12551.99 190
12553.05 222
12554.10 236
12555.16 208
12556.22 219
12557.28 202
12558.34 192
12559.40 200
12560.46 219
12561.51 204
12562.57 264
12563.63 177
12564.69 222
12565.75 208
12566.81 194
12567.87 192
12568.93 197
12569.99 217
12571.04 220
12572.10 198
12573.16 218
12574.22 202
12575.28 202
12576.34 176
12577.40 218
12578.46 270
12579.52 242
12580.58 209
12581.64 217
12582.70 246
12583.76 244
12584.82 246
12585.88 231
12586.94 234
12588.00 225
12589.06 216
12590.12 201
12591.18 220
12592.24 213
12593.30 226
12594.36 216
12595.42 189
12596.48 218
12597.54 222
12598.60 233
12599.66 234
12600.72 209
12601.78 230
12602.84 241
12603.90 243
12604.96 230
12606.02 232
12607.08 225
12608.14 262
12609.20 250
12610.27 280
12611.33 240
12612.39 230
12613.45 252
12614.51 301
12615.57 241
12616.63 226
12617.69 203
12618.75 199
12619.81 225
12620.88 250
12621.94 224
12623.00 255
12624.06 228
12625.12 231
12626.18 223
12627.24 243
12628.31 254
12629.37 242
12630.43 223
12631.49 185
12632.55 236
12633.61 185
12634.68 198
12635.74 239
12636.80 229
12637.86 211
12638.92 204
12639.99 213
12641.05 216
12642.11 230
12643.17 195
12644.23 200
12645.30 192
12646.36 222
12647.42 240
12648.48 238
12649.55 238
12650.61 198
12651.67 196
12652.73 222
12653.80 223
12654.86 216
12655.92 221
12656.99 227
12658.05 248
12659.11 225
12660.17 231
12661.24 254
12662.30 239
12663.36 223
12664.43 218
12665.49 238
12666.55 221
12667.62 200
12668.68 203
12669.74 219
12670.81 199
12671.87 186
12672.93 190
12674.00 221
12675.06 212
12676.12 226
12677.19 241
12678.25 224
12679.31 205
12680.38 238
12681.44 217
12682.51 212
12683.57 242
12684.63 269
12685.70 256
12686.76 238
12687.83 227
12688.89 212
12689.95 251
12691.02 235
12692.08 236
12693.15 242
12694.21 227
12695.28 262
12696.34 254
12697.40 252
12698.47 222
12699.53 248
12700.60 227
12701.66 247
12702.73 219
12703.79 217
12704.86 201
12705.92 208
12706.99 227
12708.05 224
12709.12 226
12710.18 199
12711.25 224
12712.31 278
12713.38 245
12714.44 217
12715.51 217
12716.57 217
12717.64 209
12718.70 160
12719.77 192
12720.83 178
12721.90 175
12722.97 184
12724.03 217
12725.10 199
12726.16 185
12727.23 175
12728.29 191
12729.36 203
12730.43 220
12731.49 227
12732.56 241
12733.62 224
12734.69 238
12735.76 197
12736.82 223
12737.89 221
12738.95 203
12740.02 186
12741.09 196
12742.15 209
12743.22 210
12744.29 226
12745.35 208
12746.42 224
12747.49 219
12748.55 223
12749.62 187
12750.69 199
12751.75 180
12752.82 209
12753.89 211
12754.95 207
12756.02 231
12757.09 212
12758.15 197
12759.22 198
12760.29 199
12761.36 201
12762.42 188
12763.49 191
12764.56 190
12765.62 209
12766.69 190
12767.76 189
12768.83 205
12769.89 185
12770.96 172
12772.03 173
12773.10 191
12774.17 166
12775.23 210
12776.30 174
12777.37 180
12778.44 173
12779.50 191
12780.57 183
12781.64 172
12782.71 170
12783.78 168
12784.84 157
12785.91 186
12786.98 205
12788.05 201
12789.12 192
12790.19 193
12791.25 214
12792.32 208
12793.39 181
12794.46 145
12795.53 196
12796.60 189
12797.67 217
12798.73 201
12799.80 168
12800.87 178
12801.94 198
12803.01 195
12804.08 168
12805.15 174
12806.22 177
12807.29 222
12808.36 197
12809.42 169
12810.49 191
12811.56 181
12812.63 180
12813.70 185
12814.77 209
12815.84 199
12816.91 204
12817.98 186
12819.05 191
12820.12 185
12821.19 189
12822.26 195
12823.33 148
12824.40 191
12825.47 204
12826.54 187
12827.61 189
12828.68 200
12829.75 185
12830.82 174
12831.89 169
12832.96 196
12834.03 153
12835.10 192
12836.17 226
12837.24 176
12838.31 159
12839.38 236
12840.45 182
12841.52 177
12842.59 176
12843.66 197
12844.73 211
12845.80 177
12846.87 172
12847.95 174
12849.02 149
12850.09 182
12851.16 172
12852.23 180
12853.30 173
12854.37 186
12855.44 161
12856.51 179
12857.58 165
12858.66 169
12859.73 187
12860.80 165
12861.87 162
12862.94 156
12864.01 171
12865.08 178
12866.16 171
12867.23 190
12868.30 188
12869.37 209
12870.44 194
12871.51 184
12872.59 199
12873.66 185
12874.73 183
12875.80 177
12876.87 160
12877.95 156
12879.02 197
12880.09 174
12881.16 181
12882.23 150
12883.31 171
12884.38 160
12885.45 167
12886.52 192
12887.60 178
12888.67 149
12889.74 145
12890.81 137
12891.89 134
12892.96 153
12894.03 173
12895.11 170
12896.18 157
12897.25 183
12898.32 146
12899.40 175
12900.47 160
12901.54 124
12902.62 163
12903.69 170
12904.76 159
12905.84 152
12906.91 179
12907.98 157
12909.06 168
12910.13 165
12911.20 192
12912.28 177
12913.35 148
12914.42 150
12915.50 156
12916.57 157
12917.64 143
12918.72 171
12919.79 192
12920.87 157
12921.94 146
12923.01 180
12924.09 180
12925.16 173
12926.24 148
12927.31 163
12928.38 203
12929.46 151
12930.53 161
12931.61 158
12932.68 144
12933.76 152
12934.83 147
12935.90 141
12936.98 154
12938.05 147
12939.13 152
12940.20 148
12941.28 154
12942.35 139
12943.43 137
12944.50 173
12945.58 175
12946.65 161
12947.73 169
12948.80 160
12949.88 188
12950.95 160
12952.03 176
12953.10 164
12954.18 174
12955.25 158
12956.33 154
12957.40 178
12958.48 175
12959.55 172
12960.63 179
12961.70 186
12962.78 179
12963.86 151
12964.93 136
12966.01 159
12967.08 154
12968.16 149
12969.24 138
12970.31 136
12971.39 188
12972.46 168
12973.54 156
12974.62 183
12975.69 149
12976.77 135
12977.84 149
12978.92 166
12980.00 167
12981.07 145
12982.15 162
12983.23 162
12984.30 152
12985.38 169
12986.46 145
12987.53 149
12988.61 154
12989.69 161
12990.76 156
12991.84 124
12992.92 158
12993.99 172
12995.07 158
12996.15 157
12997.22 148
12998.30 156
12999.38 126
13000.45 172
13001.53 154
13002.61 140
13003.69 136
13004.76 173
13005.84 180
13006.92 148
13008.00 159
13009.07 154
13010.15 180
13011.23 156
13012.31 191
13013.38 150
13014.46 132
13015.54 143
13016.62 132
13017.70 177
13018.77 198
13019.85 168
13020.93 177
13022.01 168
13023.09 132
13024.16 155
13025.24 175
13026.32 144
13027.40 172
13028.48 150
13029.56 151
13030.63 147
13031.71 159
13032.79 160
13033.87 167
13034.95 176
13036.03 164
13037.11 170
13038.18 162
13039.26 160
13040.34 153
13041.42 168
13042.50 157
13043.58 124
13044.66 173
13045.74 175
13046.82 158
13047.89 146
13048.97 185
13050.05 155
13051.13 166
13052.21 207
13053.29 197
13054.37 162
13055.45 147
13056.53 168
13057.61 190
13058.69 151
13059.77 150
13060.85 146
13061.93 153
13063.01 137
13064.09 154
13065.17 149
13066.25 140
13067.33 166
13068.41 139
13069.49 159
13070.57 144
13071.65 135
13072.73 141
13073.81 151
13074.89 149
13075.97 148
13077.05 150
13078.13 155
13079.21 154
13080.29 153
13081.37 158
13082.45 164
13083.53 147
13084.61 163
13085.69 171
13086.77 202
13087.85 177
13088.94 150
13090.02 131
13091.10 169
13092.18 184
13093.26 136
13094.34 135
13095.42 137
13096.50 170
13097.58 168
13098.66 151
13099.75 154
13100.83 168
13101.91 167
13102.99 177
13104.07 188
13105.15 171
13106.23 136
13107.32 128
13108.40 162
13109.48 158
13110.56 168
13111.64 155
13112.72 163
13113.81 176
13114.89 141
13115.97 130
13117.05 139
13118.13 157
13119.22 140
13120.30 129
13121.38 160
13122.46 145
13123.55 160
13124.63 168
13125.71 173
13126.79 163
13127.88 163
13128.96 158
13130.04 141
13131.12 178
13132.21 149
13133.29 149
13134.37 171
13135.45 160
13136.54 183
13137.62 151
13138.70 168
13139.79 171
13140.87 164
13141.95 171
13143.03 188
13144.12 146
13145.20 150
13146.28 154
13147.37 150
13148.45 155
13149.53 157
13150.62 174
13151.70 169
13152.78 171
13153.87 185
13154.95 148
13156.03 127
13157.12 153
13158.20 175
13159.29 151
13160.37 174
13161.45 177
13162.54 146
13163.62 156
13164.71 156
13165.79 179
13166.87 204
13167.96 198
13169.04 164
13170.13 154
13171.21 182
13172.29 158
13173.38 168
13174.46 167
13175.55 170
13176.63 152
13177.72 169
13178.80 151
13179.89 190
13180.97 195
13182.06 145
13183.14 151
13184.22 118
13185.31 162
13186.39 168
13187.48 160
13188.56 173
13189.65 154
13190.73 159
13191.82 139
13192.90 139
13193.99 157
13195.07 141
13196.16 169
13197.25 177
13198.33 189
13199.42 192
13200.50 167
13201.59 198
13202.67 193
13203.76 143
13204.84 152
13205.93 166
13207.02 169
13208.10 148
13209.19 137
13210.27 144
13211.36 150
13212.44 133
13213.53 128
13214.62 163
13215.70 146
13216.79 130
13217.88 180
13218.96 170
13220.05 186
13221.13 144
13222.22 144
13223.31 151
13224.39 156
13225.48 157
13226.57 116
13227.65 139
13228.74 134
13229.83 128
13230.91 176
13232.00 163
13233.09 167
13234.17 196
13235.26 206
13236.35 181
13237.43 170
13238.52 185
13239.61 161
13240.70 170
13241.78 168
13242.87 148
13243.96 163
13245.04 188
13246.13 190
13247.22 176
13248.31 190
13249.39 147
13250.48 172
13251.57 160
13252.66 158
13253.74 143
13254.83 147
13255.92 155
13257.01 155
13258.10 160
13259.18 197
13260.27 149
13261.36 190
13262.45 156
13263.54 179
13264.62 183
13265.71 172
13266.80 159
13267.89 137
13268.98 167
13270.06 159
13271.15 166
13272.24 147
13273.33 116
13274.42 145
13275.51 178
13276.60 174
13277.68 196
13278.77 160
13279.86 163
13280.95 165
13282.04 154
13283.13 163
13284.22 190
13285.31 133
13286.39 157
13287.48 178
13288.57 186
13289.66 173
13290.75 187
13291.84 192
13292.93 180
13294.02 202
13295.11 188
13296.20 163
13297.29 158
13298.38 151
13299.47 177
13300.56 173
13301.65 164
13302.73 183
13303.82 181
13304.91 164
13306.00 194
13307.09 170
13308.18 181
13309.27 192
13310.36 178
13311.45 171
13312.54 172
13313.63 196
13314.72 175
13315.81 190
13316.90 197
13318.00 192
13319.09 183
13320.18 216
13321.27 171
13322.36 190
13323.45 199
13324.54 154
13325.63 166
13326.72 156
13327.81 182
13328.90 182
13329.99 188
13331.08 169
13332.17 174
13333.26 166
13334.35 154
13335.45 172
13336.54 192
13337.63 182
13338.72 172
13339.81 164
13340.90 182
13341.99 167
13343.08 185
13344.18 173
13345.27 179
13346.36 201
13347.45 180
13348.54 184
13349.63 192
13350.72 175
13351.82 161
13352.91 166
13354.00 183
13355.09 183
13356.18 179
13357.28 176
13358.37 190
13359.46 207
13360.55 195
13361.64 143
13362.74 175
13363.83 189
13364.92 207
13366.01 158
13367.10 168
13368.20 183
13369.29 175
13370.38 184
13371.47 180
13372.57 178
13373.66 208
13374.75 218
13375.84 210
13376.94 191
13378.03 199
13379.12 203
13380.22 193
13381.31 192
13382.40 183
13383.49 165
13384.59 203
13385.68 171
13386.77 162
13387.87 168
13388.96 188
13390.05 186
13391.15 188
13392.24 166
13393.33 164
13394.43 160
13395.52 200
13396.61 186
13397.71 185
13398.80 193
13399.90 197
13400.99 171
13402.08 171
13403.18 184
13404.27 163
13405.36 187
13406.46 193
13407.55 170
13408.65 179
13409.74 183
13410.83 192
13411.93 192
13413.02 163
13414.12 172
13415.21 158
13416.31 166
13417.40 171
13418.49 167
13419.59 224
13420.68 192
13421.78 184
13422.87 170
13423.97 186
13425.06 166
13426.16 197
13427.25 189
13428.35 194
13429.44 176
13430.54 196
13431.63 217
13432.73 151
13433.82 149
13434.92 151
13436.01 171
13437.11 210
13438.20 169
13439.30 156
13440.39 183
13441.49 193
13442.58 177
13443.68 158
13444.77 137
13445.87 159
13446.96 169
13448.06 166
13449.16 174
13450.25 161
13451.35 181
13452.44 163
13453.54 182
13454.64 192
13455.73 179
13456.83 160
13457.92 159
13459.02 179
13460.12 198
13461.21 199
13462.31 173
13463.40 168
13464.50 145
13465.60 196
13466.69 163
13467.79 168
13468.89 173
13469.98 194
13471.08 183
13472.18 175
13473.27 206
13474.37 181
13475.47 180
13476.56 176
13477.66 161
13478.76 156
13479.85 175
13480.95 186
13482.05 182
13483.14 168
13484.24 185
13485.34 178
13486.44 200
13487.53 164
13488.63 171
13489.73 190
13490.83 194
13491.92 187
13493.02 183
13494.12 155
13495.21 161
13496.31 190
13497.41 175
13498.51 177
13499.61 204
13500.70 218
13501.80 181
13502.90 207
13504.00 217
13505.10 237
13506.19 245
13507.29 223
13508.39 221
13509.49 223
13510.59 211
13511.68 213
13512.78 205
13513.88 227
13514.98 199
13516.08 170
13517.18 220
13518.27 233
13519.37 197
13520.47 186
13521.57 187
13522.67 196
13523.77 158
13524.87 148
13525.96 177
13527.06 177
13528.16 191
13529.26 184
13530.36 178
13531.46 174
13532.56 185
13533.66 153
13534.76 146
13535.86 205
13536.96 173
13538.05 174
13539.15 203
13540.25 173
13541.35 159
13542.45 172
13543.55 239
13544.65 208
13545.75 160
13546.85 161
13547.95 186
13549.05 167
13550.15 146
13551.25 161
13552.35 188
13553.45 164
13554.55 188
13555.65 175
13556.75 176
13557.85 172
13558.95 157
13560.05 149
13561.15 134
13562.25 182
13563.35 187
13564.45 171
13565.55 173
13566.65 171
13567.75 151
13568.85 194
13569.95 198
13571.05 180
13572.16 181
13573.26 184
13574.36 157
13575.46 175
13576.56 150
13577.66 129
13578.76 131
13579.86 151
13580.96 140
13582.06 178
13583.16 184
13584.27 188
13585.37 174
13586.47 181
13587.57 183
13588.67 149
13589.77 192
13590.87 145
13591.98 171
13593.08 193
13594.18 175
13595.28 172
13596.38 171
13597.48 183
13598.59 154
13599.69 141
13600.79 161
13601.89 182
13602.99 189
13604.10 189
13605.20 174
13606.30 180
13607.40 172
13608.50 184
13609.61 155
13610.71 150
13611.81 166
13612.91 153
13614.02 147
13615.12 161
13616.22 181
13617.32 147
13618.43 173
13619.53 143
13620.63 162
13621.73 189
13622.84 148
13623.94 130
13625.04 164
13626.14 170
13627.25 162
13628.35 174
13629.45 174
13630.56 157
13631.66 148
13632.76 179
13633.87 169
13634.97 166
13636.07 164
13637.18 155
13638.28 134
13639.38 138
13640.49 201
13641.59 169
13642.69 172
13643.80 167
13644.90 157
13646.00 157
13647.11 173
13648.21 164
13649.32 144
13650.42 146
13651.52 189
13652.63 156
13653.73 164
13654.84 162
13655.94 161
13657.04 164
13658.15 139
13659.25 159
13660.36 146
13661.46 152
13662.57 178
13663.67 186
13664.77 166
13665.88 137
13666.98 148
13668.09 154
13669.19 156
13670.30 181
13671.40 188
13672.51 195
13673.61 159
13674.72 153
13675.82 151
13676.93 174
13678.03 160
13679.14 157
13680.24 174
13681.35 174
13682.45 186
13683.56 188
13684.66 177
13685.77 162
13686.87 156
13687.98 155
13689.08 203
13690.19 160
13691.29 156
13692.40 138
13693.51 137
13694.61 166
13695.72 158
13696.82 170
13697.93 154
13699.03 186
13700.14 201
13701.25 167
13702.35 183
13703.46 162
13704.56 195
13705.67 210
13706.78 207
13707.88 139
13708.99 187
13710.10 205
13711.20 194
13712.31 197
13713.41 212
13714.52 186
13715.63 170
13716.73 176
13717.84 170
13718.95 157
13720.05 175
13721.16 171
13722.27 207
13723.37 179
13724.48 167
13725.59 213
13726.70 229
13727.80 183
13728.91 166
13730.02 155
13731.12 224
13732.23 200
13733.34 169
13734.45 191
13735.55 205
13736.66 220
13737.77 217
13738.87 213
13739.98 228
13741.09 214
13742.20 225
13743.31 206
13744.41 209
13745.52 176
13746.63 206
13747.74 211
13748.84 204
13749.95 229
13751.06 194
13752.17 194
13753.28 191
13754.38 204
13755.49 251
13756.60 202
13757.71 240
13758.82 237
13759.93 184
13761.03 189
13762.14 234
13763.25 236
13764.36 199
13765.47 223
13766.58 193
13767.68 196
13768.79 214
13769.90 235
13771.01 245
13772.12 257
13773.23 263
13774.34 248
13775.45 245
13776.56 280
13777.66 250
13778.77 262
13779.88 291
13780.99 329
13782.10 321
13783.21 282
13784.32 284
13785.43 218
13786.54 241
13787.65 217
13788.76 185
13789.87 215
13790.98 194
13792.09 222
13793.20 188
13794.31 177
13795.42 198
13796.52 208
13797.63 206
13798.74 225
13799.85 194
13800.96 162
13802.07 163
13803.18 170
13804.29 196
13805.40 202
13806.51 209
13807.63 213
13808.74 195
13809.85 168
13810.96 183
13812.07 163
13813.18 192
13814.29 176
13815.40 207
13816.51 237
13817.62 194
13818.73 154
13819.84 178
13820.95 183
13822.06 203
13823.17 183
13824.28 154
13825.40 184
13826.51 190
13827.62 157
13828.73 166
13829.84 199
13830.95 160
13832.06 186
13833.17 169
13834.28 181
13835.40 181
13836.51 187
13837.62 166
13838.73 168
13839.84 188
13840.95 187
13842.06 217
13843.18 177
13844.29 141
13845.40 169
13846.51 190
13847.62 176
13848.74 213
13849.85 199
13850.96 182
13852.07 192
13853.18 201
13854.30 180
13855.41 160
13856.52 182
13857.63 157
13858.74 200
13859.86 176
13860.97 184
13862.08 202
13863.19 169
13864.31 162
13865.42 149
13866.53 143
13867.64 158
13868.76 180
13869.87 163
13870.98 178
13872.10 177
13873.21 186
13874.32 199
13875.43 178
13876.55 182
13877.66 198
13878.77 216
13879.89 168
13881.00 186
13882.11 195
13883.23 191
13884.34 163
13885.45 145
13886.57 180
13887.68 176
13888.79 175
13889.91 181
13891.02 193
13892.13 206
13893.25 178
13894.36 184
13895.48 200
13896.59 167
13897.70 191
13898.82 208
13899.93 205
13901.05 224
13902.16 229
13903.27 185
13904.39 217
13905.50 209
13906.62 212
13907.73 211
13908.85 171
13909.96 203
13911.07 199
13912.19 168
13913.30 179
13914.42 202
13915.53 202
13916.65 178
13917.76 161
13918.88 172
13919.99 176
13921.11 184
13922.22 184
13923.34 177
13924.45 205
13925.57 212
13926.68 181
13927.80 175
13928.91 185
13930.03 172
13931.14 174
13932.26 177
13933.37 206
13934.49 151
13935.60 188
13936.72 190
13937.83 186
13938.95 188
13940.06 186
13941.18 171
13942.30 197
13943.41 189
13944.53 156
13945.64 172
13946.76 166
13947.87 186
13948.99 182
13950.11 165
13951.22 176
13952.34 175
13953.45 173
13954.57 175
13955.69 131
13956.80 180
13957.92 183
13959.04 155
13960.15 161
13961.27 169
13962.39 166
13963.50 168
13964.62 173
13965.73 175
13966.85 174
13967.97 145
13969.08 188
13970.20 169
13971.32 174
13972.44 157
13973.55 145
13974.67 161
13975.79 154
13976.90 166
13978.02 156
13979.14 188
13980.25 161
13981.37 191
13982.49 155
13983.61 162
13984.72 174
13985.84 174
13986.96 212
13988.08 158
13989.19 166
13990.31 161
13991.43 147
13992.55 164
13993.66 179
13994.78 175
13995.90 174
13997.02 148
13998.14 170
13999.25 176
14000.37 152
14001.49 158
14002.61 139
14003.73 142
14004.84 142
14005.96 159
14007.08 202
14008.20 161
14009.32 146
14010.44 154
14011.55 200
14012.67 172
14013.79 170
14014.91 151
14016.03 154
14017.15 174
14018.27 139
14019.38 165
14020.50 154
14021.62 176
14022.74 175
14023.86 179
14024.98 154
14026.10 150
14027.22 142
14028.34 138
14029.46 146
14030.57 174
14031.69 173
14032.81 172
14033.93 176
14035.05 153
14036.17 124
14037.29 121
14038.41 133
14039.53 154
14040.65 188
14041.77 156
14042.89 153
14044.01 164
14045.13 180
14046.25 165
14047.37 161
14048.49 148
14049.61 132
14050.73 150
14051.85 145
14052.97 149
14054.09 180
14055.21 159
14056.33 176
14057.45 147
14058.57 149
14059.69 159
14060.81 158
14061.93 150
14063.05 138
14064.17 129
14065.29 182
14066.41 165
14067.53 168
14068.65 184
14069.78 178
14070.90 157
14072.02 162
14073.14 174
14074.26 180
14075.38 162
14076.50 159
14077.62 154
14078.74 179
14079.86 168
14080.99 176
14082.11 163
14083.23 183
14084.35 169
14085.47 176
14086.59 193
14087.71 184
14088.84 179
14089.96 163
14091.08 180
14092.20 185
14093.32 220
14094.44 182
14095.57 210
14096.69 167
14097.81 208
14098.93 182
14100.05 204
14101.18 172
14102.30 177
14103.42 222
14104.54 204
14105.66 194
14106.79 231
14107.91 193
14109.03 180
14110.15 163
14111.28 160
14112.40 166
14113.52 178
14114.64 191
14115.77 175
14116.89 142
14118.01 151
14119.13 141
14120.26 161
14121.38 184
14122.50 172
14123.63 172
14124.75 168
14125.87 162
14126.99 232
14128.12 165
14129.24 156
14130.36 168
14131.49 145
14132.61 175
14133.73 144
14134.86 148
14135.98 149
14137.10 150
14138.23 166
14139.35 165
14140.47 119
14141.60 136
14142.72 198
14143.85 143
14144.97 151
14146.09 166
14147.22 173
14148.34 177
14149.47 186
14150.59 171
14151.71 152
14152.84 132
14153.96 160
14155.09 165
14156.21 164
14157.33 188
14158.46 155
14159.58 123
14160.71 139
14161.83 150
14162.96 177
14164.08 160
14165.21 164
14166.33 168
14167.45 180
14168.58 180
14169.70 138
14170.83 146
14171.95 170
14173.08 163
14174.20 152
14175.33 164
14176.45 158
14177.58 132
14178.70 155
14179.83 140
14180.95 168
14182.08 141
14183.20 165
14184.33 161
14185.46 158
14186.58 166
14187.71 161
14188.83 142
14189.96 134
14191.08 124
14192.21 153
14193.33 144
14194.46 167
14195.59 144
14196.71 136
14197.84 163
14198.96 143
14200.09 155
14201.22 177
14202.34 138
14203.47 138
14204.59 152
14205.72 150
14206.85 136
14207.97 158
14209.10 189
14210.23 125
14211.35 125
14212.48 151
14213.61 164
14214.73 149
14215.86 125
14216.99 164
14218.11 186
14219.24 132
14220.37 134
14221.49 148
14222.62 161
14223.75 157
14224.87 161
14226.00 142
14227.13 166
14228.25 142
14229.38 152
14230.51 147
14231.64 162
14232.76 138
14233.89 154
14235.02 169
14236.14 154
14237.27 159
14238.40 187
14239.53 141
14240.66 126
14241.78 158
14242.91 150
14244.04 162
14245.17 157
14246.29 155
14247.42 150
14248.55 128
14249.68 147
14250.81 173
14251.93 143
14253.06 121
14254.19 137
14255.32 172
14256.45 154
14257.57 125
14258.70 157
14259.83 170
14260.96 176
14262.09 142
14263.22 138
14264.34 138
14265.47 144
14266.60 126
14267.73 166
14268.86 151
14269.99 131
14271.12 123
14272.25 167
14273.37 163
14274.50 172
14275.63 124
14276.76 145
14277.89 127
14279.02 125
14280.15 138
14281.28 123
14282.41 133
14283.54 113
14284.67 117
14285.80 154
14286.92 158
14288.05 113
14289.18 110
14290.31 121
14291.44 139
14292.57 163
14293.70 147
14294.83 139
14295.96 153
14297.09 157
14298.22 131
14299.35 153
14300.48 154
14301.61 180
14302.74 177
14303.87 170
14305.00 154
14306.13 163
14307.26 135
14308.39 141
14309.52 105
14310.65 109
14311.78 121
14312.91 118
14314.04 148
14315.18 169
14316.31 145
14317.44 137
14318.57 118
14319.70 138
14320.83 125
14321.96 102
14323.09 152
14324.22 128
14325.35 135
14326.48 147
14327.61 144
14328.75 128
14329.88 134
14331.01 136
14332.14 122
14333.27 112
14334.40 125
14335.53 134
14336.66 165
14337.80 146
14338.93 141
14340.06 129
14341.19 148
14342.32 161
14343.45 123
14344.59 134
14345.72 116
14346.85 127
14347.98 114
14349.11 116
14350.24 109
14351.38 118
14352.51 165
14353.64 144
14354.77 119
14355.91 135
14357.04 137
14358.17 138
14359.30 151
14360.43 139
14361.57 134
14362.70 140
14363.83 133
14364.96 142
14366.10 147
14367.23 115
14368.36 150
14369.49 178
14370.63 131
14371.76 145
14372.89 127
14374.03 140
14375.16 135
14376.29 129
14377.42 117
14378.56 124
14379.69 122
14380.82 151
14381.96 154
14383.09 153
14384.22 148
14385.36 133
14386.49 137
14387.62 146
14388.76 148
14389.89 114
14391.02 125
14392.16 140
14393.29 119
14394.43 141
14395.56 131
14396.69 151
14397.83 167
14398.96 127
14400.09 137
14401.23 115
14402.36 151
14403.50 146
14404.63 127
14405.76 122
14406.90 129
14408.03 141
14409.17 133
14410.30 114
14411.44 124
14412.57 148
14413.70 126
14414.84 141
14415.97 115
14417.11 123
14418.24 152
14419.38 173
14420.51 138
14421.65 152
14422.78 124
14423.92 131
14425.05 133
14426.19 114
14427.32 135
14428.46 90
14429.59 125
14430.73 100
14431.86 115
14433.00 136
14434.13 151
14435.27 119
14436.40 121
14437.54 125
14438.67 143
14439.81 120
14440.95 147
14442.08 187
14443.22 152
14444.35 136
14445.49 123
14446.62 166
14447.76 144
14448.90 139
14450.03 151
14451.17 121
14452.30 116
14453.44 137
14454.58 142
14455.71 129
14456.85 116
14457.98 128
14459.12 142
14460.26 114
14461.39 141
14462.53 152
14463.67 168
14464.80 163
14465.94 131
14467.07 115
14468.21 129
14469.35 158
14470.48 125
14471.62 127
14472.76 129
14473.90 137
14475.03 148
14476.17 135
14477.31 146
14478.44 119
14479.58 104
14480.72 129
14481.85 135
14482.99 125
14484.13 142
14485.27 124
14486.40 103
14487.54 118
14488.68 137
14489.82 136
14490.95 154
14492.09 153
14493.23 147
14494.37 141
14495.50 126
14496.64 155
14497.78 174
14498.92 145
14500.05 142
14501.19 158
14502.33 159
14503.47 142
14504.61 152
14505.74 184
14506.88 188
14508.02 148
14509.16 123
14510.30 132
14511.44 129
14512.57 135
14513.71 144
14514.85 162
14515.99 166
14517.13 147
14518.27 150
14519.41 162
14520.54 158
14521.68 149
14522.82 159
14523.96 131
14525.10 146
14526.24 204
14527.38 204
14528.52 157
14529.65 160
14530.79 160
14531.93 187
14533.07 174
14534.21 165
14535.35 172
14536.49 188
14537.63 143
14538.77 155
14539.91 155
14541.05 146
14542.19 148
14543.33 175
14544.47 161
14545.61 155
14546.75 146
14547.89 123
14549.02 135
14550.16 152
14551.30 156
14552.44 157
14553.58 143
14554.72 130
14555.86 159
14557.00 172
14558.14 146
14559.29 143
14560.43 160
14561.57 183
14562.71 120
14563.85 115
14564.99 164
14566.13 146
14567.27 139
14568.41 147
14569.55 130
14570.69 156
14571.83 177
14572.97 171
14574.11 165
14575.25 141
14576.39 130
14577.53 151
14578.68 161
14579.82 154
14580.96 159
14582.10 136
14583.24 120
14584.38 139
14585.52 154
14586.66 171
14587.80 171
14588.95 130
14590.09 151
14591.23 154
14592.37 132
14593.51 176
14594.65 153
14595.79 132
14596.94 126
14598.08 128
14599.22 163
14600.36 161
14601.50 134
14602.65 150
14603.79 135
14604.93 146
14606.07 132
14607.21 120
14608.36 146
14609.50 160
14610.64 174
14611.78 181
14612.92 160
14614.07 142
14615.21 159
14616.35 150
14617.49 136
14618.64 161
14619.78 148
14620.92 166
14622.06 156
14623.21 151
14624.35 173
14625.49 149
14626.64 147
14627.78 166
14628.92 186
14630.06 191
14631.21 176
14632.35 134
14633.49 145
14634.64 156
14635.78 173
14636.92 175
14638.07 177
14639.21 159
14640.35 155
14641.50 200
14642.64 185
14643.78 179
14644.93 157
14646.07 195
14647.21 206
14648.36 180
14649.50 149
14650.65 165
14651.79 176
14652.93 182
14654.08 155
14655.22 137
14656.37 148
14657.51 132
14658.65 145
14659.80 175
14660.94 157
14662.09 160
14663.23 165
14664.37 204
14665.52 155
14666.66 126
14667.81 137
14668.95 156
14670.10 154
14671.24 113
14672.39 135
14673.53 167
14674.68 159
14675.82 166
14676.97 132
14678.11 141
14679.25 153
14680.40 129
14681.54 145
14682.69 173
14683.83 136
14684.98 131
14686.13 139
14687.27 129
14688.42 124
14689.56 162
14690.71 165
14691.85 129
14693.00 131
14694.14 133
14695.29 128
14696.43 102
14697.58 136
14698.72 139
14699.87 118
14701.02 159
14702.16 136
14703.31 151
14704.45 140
14705.60 139
14706.75 172
14707.89 157
14709.04 127
14710.18 117
14711.33 135
14712.48 117
14713.62 113
14714.77 111
14715.92 147
14717.06 119
14718.21 126
14719.35 125
14720.50 114
14721.65 122
14722.79 123
14723.94 144
14725.09 152
14726.23 153
14727.38 129
14728.53 118
14729.67 125
14730.82 134
14731.97 133
14733.12 139
14734.26 141
14735.41 131
14736.56 127
14737.70 126
14738.85 122
14740.00 122
14741.15 157
14742.29 154
14743.44 123
14744.59 123
14745.74 137
14746.88 139
14748.03 126
14749.18 115
14750.33 123
14751.47 118
14752.62 119
14753.77 117
14754.92 117
14756.07 97
14757.21 122
14758.36 116
14759.51 138
14760.66 100
14761.81 122
14762.95 127
14764.10 133
14765.25 118
14766.40 107
14767.55 126
14768.70 121
14769.84 127
14770.99 147
14772.14 129
14773.29 120
14774.44 149
14775.59 129
14776.74 122
14777.88 111
14779.03 148
14780.18 142
14781.33 122
14782.48 152
14783.63 115
14784.78 120
14785.93 107
14787.08 124
14788.22 142
14789.37 140
14790.52 134
14791.67 143
14792.82 155
14793.97 124
14795.12 118
14796.27 125
14797.42 116
14798.57 110
14799.72 147
14800.87 141
14802.02 129
14803.17 141
14804.32 126
14805.47 155
14806.62 109
14807.77 132
14808.92 142
14810.07 133
14811.22 109
14812.37 112
14813.52 119
14814.67 140
14815.82 167
14816.97 133
14818.12 112
14819.27 116
14820.42 107
14821.57 121
14822.72 111
14823.87 139
14825.02 128
14826.17 125
14827.32 106
14828.47 130
14829.62 112
14830.78 118
14831.93 114
14833.08 145
14834.23 132
14835.38 116
14836.53 101
14837.68 132
14838.83 148
14839.98 138
14841.13 113
14842.29 120
14843.44 110
14844.59 100
14845.74 122
14846.89 109
14848.04 116
14849.19 111
14850.35 111
14851.50 110
14852.65 136
14853.80 115
14854.95 125
14856.10 123
14857.26 129
14858.41 133
14859.56 111
14860.71 120
14861.86 111
14863.02 104
14864.17 120
14865.32 122
14866.47 113
14867.63 116
14868.78 117
14869.93 115
14871.08 120
14872.23 112
14873.39 102
14874.54 107
14875.69 127
14876.84 146
14878.00 127
14879.15 96
14880.30 107
14881.46 96
14882.61 101
14883.76 105
14884.91 104
14886.07 91
14887.22 106
14888.37 113
14889.53 129
14890.68 102
14891.83 122
14892.99 114
14894.14 97
14895.29 104
14896.45 124
14897.60 135
14898.75 117
14899.91 114
14901.06 117
14902.21 127
14903.37 108
14904.52 114
14905.67 98
14906.83 112
14907.98 102
14909.14 125
14910.29 115
14911.44 135
14912.60 121
14913.75 120
14914.91 110
14916.06 104
14917.21 129
14918.37 109
14919.52 95
14920.68 107
14921.83 120
14922.99 119
14924.14 116
14925.30 105
14926.45 118
14927.60 105
14928.76 147
14929.91 130
14931.07 101
14932.22 133
14933.38 134
14934.53 117
14935.69 102
14936.84 111
14938.00 107
14939.15 143
14940.31 134
14941.46 105
14942.62 104
14943.77 112
14944.93 128
14946.08 123
14947.24 107
14948.39 119
14949.55 155
14950.71 133
14951.86 120
14953.02 117
14954.17 132
14955.33 123
14956.48 98
14957.64 91
14958.80 111
14959.95 103
14961.11 122
14962.26 89
14963.42 104
14964.57 113
14965.73 127
14966.89 105
14968.04 104
14969.20 98
14970.36 120
14971.51 127
14972.67 120
14973.82 114
14974.98 114
14976.14 92
14977.29 128
14978.45 104
14979.61 125
14980.76 125
14981.92 127
14983.08 118
14984.23 98
14985.39 108
14986.55 146
14987.70 122
14988.86 103
14990.02 115
14991.18 112
14992.33 123
14993.49 139
14994.65 119
14995.80 133
14996.96 121
14998.12 94
14999.28 109
15000.43 117
15001.59 106
15002.75 126
15003.91 127
15005.06 106
15006.22 150
15007.38 106
15008.54 112
15009.69 153
15010.85 114
15012.01 131
15013.17 132
15014.33 100
15015.48 129
15016.64 106
15017.80 130
15018.96 103
15020.12 114
15021.27 86
15022.43 115
15023.59 111
15024.75 104
15025.91 113
15027.07 104
15028.23 103
15029.38 112
15030.54 104
15031.70 102
15032.86 121
15034.02 114
15035.18 124
15036.34 118
15037.49 117
15038.65 102
15039.81 124
15040.97 97
15042.13 99
15043.29 104
15044.45 101
15045.61 110
15046.77 76
15047.93 90
15049.09 90
15050.24 94
15051.40 94
15052.56 77
15053.72 133
15054.88 142
15056.04 129
15057.20 114
15058.36 97
15059.52 108
15060.68 140
15061.84 120
15063.00 125
15064.16 103
15065.32 132
15066.48 107
15067.64 100
15068.80 126
15069.96 117
15071.12 91
15072.28 104
15073.44 81
15074.60 86
15075.76 95
15076.92 101
15078.08 125
15079.24 121
15080.40 132
15081.56 121
15082.72 100
15083.89 106
15085.05 124
15086.21 108
15087.37 113
15088.53 120
15089.69 108
15090.85 91
15092.01 98
15093.17 104
15094.33 90
15095.49 114
15096.66 148
15097.82 124
15098.98 114
15100.14 104
15101.30 103
15102.46 98
15103.62 109
15104.78 115
15105.95 98
15107.11 110
15108.27 111
15109.43 108
15110.59 123
15111.75 120
15112.92 111
15114.08 106
15115.24 102
15116.40 126
15117.56 150
15118.73 115
15119.89 117
15121.05 123
15122.21 104
15123.37 121
15124.54 140
15125.70 111
15126.86 125
15128.02 139
15129.19 106
15130.35 99
15131.51 104
15132.67 121
15133.84 128
15135.00 129
15136.16 133
15137.32 113
15138.49 101
15139.65 97
15140.81 97
15141.97 112
15143.14 116
15144.30 125
15145.46 102
15146.63 118
15147.79 144
15148.95 128
15150.12 116
15151.28 125
15152.44 125
15153.61 99
15154.77 148
15155.93 135
15157.10 107
15158.26 116
15159.42 102
15160.59 120
15161.75 103
15162.91 123
15164.08 117
15165.24 107
15166.41 127
15167.57 112
15168.73 100
15169.90 102
15171.06 112
15172.23 117
15173.39 118
15174.55 139
15175.72 124
15176.88 105
15178.05 101
15179.21 125
15180.38 115
15181.54 116
15182.70 103
15183.87 116
15185.03 92
15186.20 112
15187.36 113
15188.53 117
15189.69 114
15190.86 95
15192.02 118
15193.19 120
15194.35 98
15195.52 95
15196.68 120
15197.85 108
15199.01 110
15200.18 99
15201.34 111
15202.51 113
15203.67 119
15204.84 96
15206.00 96
15207.17 107
15208.33 106
15209.50 109
15210.66 89
15211.83 108
15213.00 131
15214.16 104
15215.33 128
15216.49 138
15217.66 97
15218.82 137
15219.99 125
15221.16 105
15222.32 104
15223.49 97
15224.65 119
15225.82 102
15226.99 113
15228.15 109
15229.32 122
15230.49 95
15231.65 102
15232.82 125
15233.98 142
15235.15 117
15236.32 117
15237.48 94
15238.65 130
15239.82 123
15240.98 146
15242.15 128
15243.32 114
15244.48 111
15245.65 101
15246.82 87
15247.98 108
15249.15 104
15250.32 112
15251.49 120
15252.65 123
15253.82 139
15254.99 122
15256.16 117
15257.32 109
15258.49 102
15259.66 102
15260.82 112
15261.99 123
15263.16 120
15264.33 111
15265.49 137
15266.66 150
15267.83 116
15269.00 121
15270.17 104
15271.33 126
15272.50 138
15273.67 110
15274.84 116
15276.01 96
15277.17 116
15278.34 115
15279.51 111
15280.68 99
15281.85 97
15283.01 131
15284.18 111
15285.35 102
15286.52 120
15287.69 100
15288.86 110
15290.03 109
15291.19 146
15292.36 140
15293.53 113
15294.70 108
15295.87 87
15297.04 110
15298.21 136
15299.38 128
15300.54 128
15301.71 99
15302.88 93
15304.05 102
15305.22 115
15306.39 114
15307.56 105
15308.73 115
15309.90 111
15311.07 97
15312.24 108
15313.41 126
15314.58 128
15315.75 133
15316.92 122
15318.09 109
15319.25 117
15320.42 100
15321.59 103
15322.76 122
15323.93 118
15325.10 141
15326.27 123
15327.44 139
15328.61 86
15329.78 109
15330.95 113
15332.12 110
15333.29 99
15334.46 101
15335.64 94
15336.81 98
15337.98 114
15339.15 117
15340.32 109
15341.49 112
15342.66 120
15343.83 103
15345.00 134
15346.17 140
15347.34 102
15348.51 108
15349.68 93
15350.85 101
15352.02 130
15353.20 114
15354.37 100
15355.54 113
15356.71 85
15357.88 102
15359.05 100
15360.22 103
15361.39 96
15362.57 122
15363.74 106
15364.91 128
15366.08 120
15367.25 96
15368.42 105
15369.59 119
15370.77 109
15371.94 141
15373.11 137
15374.28 139
15375.45 122
15376.63 98
15377.80 106
15378.97 119
15380.14 110
15381.31 109
15382.49 110
15383.66 136
15384.83 92
15386.00 109
15387.17 97
15388.35 109
15389.52 126
15390.69 117
15391.86 100
15393.04 121
15394.21 106
15395.38 99
15396.55 119
15397.73 99
15398.90 98
15400.07 119
15401.25 96
15402.42 124
15403.59 123
15404.76 132
15405.94 155
15407.11 125
15408.28 115
15409.46 112
15410.63 108
15411.80 101
15412.98 112
15414.15 91
15415.32 131
15416.50 115
15417.67 121
15418.84 126
15420.02 99
15421.19 94
15422.36 115
15423.54 151
15424.71 131
15425.89 92
15427.06 114
15428.23 117
15429.41 126
15430.58 106
15431.76 94
15432.93 127
15434.10 137
15435.28 130
15436.45 114
15437.63 103
15438.80 117
15439.97 134
15441.15 127
15442.32 100
15443.50 85
15444.67 100
15445.85 123
15447.02 104
15448.20 100
15449.37 121
15450.55 132
15451.72 112
15452.89 89
15454.07 104
15455.24 122
15456.42 127
15457.59 99
15458.77 112
15459.94 111
15461.12 86
15462.30 92
15463.47 85
15464.65 85
15465.82 105
15467.00 119
15468.17 113
15469.35 94
15470.52 94
15471.70 102
15472.87 108
15474.05 92
15475.22 99
15476.40 97
15477.58 109
15478.75 100
15479.93 115
15481.10 112
15482.28 96
15483.46 107
15484.63 85
15485.81 98
15486.98 105
15488.16 110
15489.34 114
15490.51 83
15491.69 116
15492.87 103
15494.04 102
15495.22 107
15496.39 85
15497.57 105
15498.75 111
15499.92 98
15501.10 101
15502.28 109
15503.45 100
15504.63 103
15505.81 96
15506.98 97
15508.16 115
15509.34 91
15510.52 93
15511.69 109
15512.87 135
15514.05 128
15515.22 136
15516.40 119
15517.58 101
15518.76 105
15519.93 107
15521.11 98
15522.29 89
15523.47 87
15524.64 107
15525.82 101
15527.00 104
15528.18 96
15529.35 116
15530.53 139
15531.71 132
15532.89 97
15534.07 117
15535.24 89
15536.42 107
15537.60 124
15538.78 109
15539.96 80
15541.13 113
15542.31 98
15543.49 94
15544.67 106
15545.85 97
15547.03 100
15548.20 98
15549.38 102
15550.56 106
15551.74 90
15552.92 109
15554.10 100
15555.28 98
15556.45 96
15557.63 113
15558.81 118
15559.99 101
15561.17 113
15562.35 112
15563.53 103
15564.71 142
15565.89 119
15567.07 102
15568.24 131
15569.42 115
15570.60 114
15571.78 99
15572.96 99
15574.14 113
15575.32 114
15576.50 104
15577.68 116
15578.86 91
15580.04 121
15581.22 88
15582.40 134
15583.58 97
15584.76 106
15585.94 124
15587.12 99
15588.30 120
15589.48 108
15590.66 136
15591.84 86
15593.02 104
15594.20 93
15595.38 98
15596.56 120
15597.74 113
15598.92 127
15600.10 106
15601.28 134
15602.46 112
15603.64 115
15604.82 127
15606.00 132
15607.18 133
15608.36 145
15609.55 105
15610.73 114
15611.91 117
15613.09 130
15614.27 109
15615.45 108
15616.63 123
15617.81 114
15618.99 137
15620.17 138
15621.36 123
15622.54 136
15623.72 118
15624.90 127
15626.08 151
15627.26 104
15628.44 114
15629.63 126
15630.81 107
15631.99 103
15633.17 128
15634.35 103
15635.53 104
15636.72 153
15637.90 108
15639.08 117
15640.26 133
15641.44 130
15642.63 130
15643.81 148
15644.99 126
15646.17 128
15647.35 106
15648.54 123
15649.72 124
15650.90 105
15652.08 113
15653.27 128
15654.45 111
15655.63 147
15656.81 146
15658.00 133
15659.18 131
15660.36 123
15661.54 123
15662.73 129
15663.91 128
15665.09 135
15666.28 141
15667.46 126
15668.64 108
15669.82 114
15671.01 118
15672.19 114
15673.37 125
15674.56 124
15675.74 140
15676.92 124
15678.11 117
15679.29 119
15680.47 133
15681.66 128
15682.84 107
15684.03 123
15685.21 116
15686.39 124
15687.58 116
15688.76 95
15689.94 118
15691.13 115
15692.31 119
15693.50 132
15694.68 112
15695.86 132
15697.05 128
15698.23 121
15699.42 137
15700.60 138
15701.78 125
15702.97 106
15704.15 96
15705.34 112
15706.52 113
15707.71 97
15708.89 148
15710.08 131
15711.26 114
15712.45 145
15713.63 135
15714.81 118
15716.00 143
15717.18 120
15718.37 116
15719.55 118
15720.74 119
15721.92 101
15723.11 104
15724.29 117
15725.48 109
15726.66 140
15727.85 147
15729.04 159
15730.22 149
15731.41 114
15732.59 154
15733.78 116
15734.96 123
15736.15 125
15737.33 153
15738.52 122
15739.71 127
15740.89 131
15742.08 150
15743.26 109
15744.45 130
15745.63 136
15746.82 96
15748.01 123
15749.19 133
15750.38 126
15751.56 107
15752.75 108
15753.94 150
15755.12 154
15756.31 128
15757.50 126
15758.68 155
15759.87 121
15761.06 106
15762.24 104
15763.43 136
15764.62 126
15765.80 132
15766.99 124
15768.18 105
15769.36 108
15770.55 107
15771.74 107
15772.92 114
15774.11 101
15775.30 107
15776.48 106
15777.67 133
15778.86 125
15780.05 116
15781.23 99
15782.42 102
15783.61 116
15784.80 114
15785.98 118
15787.17 123
15788.36 137
15789.55 117
15790.73 118
15791.92 105
15793.11 104
15794.30 98
15795.48 116
15796.67 120
15797.86 109
15799.05 110
15800.24 115
15801.42 115
15802.61 125
15803.80 130
15804.99 112
15806.18 117
15807.37 98
15808.55 98
15809.74 92
15810.93 83
15812.12 110
15813.31 110
15814.50 104
15815.68 128
15816.87 116
15818.06 126
15819.25 105
15820.44 86
15821.63 96
15822.82 102
15824.01 126
15825.19 100
15826.38 107
15827.57 130
15828.76 149
15829.95 128
15831.14 98
15832.33 106
15833.52 106
15834.71 128
15835.90 92
15837.09 117
15838.28 103
15839.47 110
15840.66 116
15841.84 118
15843.03 117
15844.22 131
15845.41 106
15846.60 89
15847.79 89
15848.98 113
15850.17 95
15851.36 125
15852.55 112
15853.74 110
15854.93 109
15856.12 115
15857.31 111
15858.50 97
15859.69 121
15860.88 125
15862.07 111
15863.26 105
15864.46 91
15865.65 90
15866.84 105
15868.03 107
15869.22 113
15870.41 114
15871.60 106
15872.79 123
15873.98 111
15875.17 114
15876.36 102
15877.55 101
15878.74 101
15879.94 117
15881.13 116
15882.32 108
15883.51 107
15884.70 133
15885.89 123
15887.08 136
15888.27 85
15889.46 104
15890.66 95
15891.85 92
15893.04 113
15894.23 87
15895.42 105
15896.61 99
15897.81 105
15899.00 112
15900.19 125
15901.38 116
15902.57 112
15903.76 94
15904.96 111
15906.15 125
15907.34 88
15908.53 89
15909.72 102
15910.92 112
15912.11 110
15913.30 93
15914.49 109
15915.69 121
15916.88 93
15918.07 111
15919.26 105
15920.46 113
15921.65 100
15922.84 96
15924.03 99
15925.23 93
15926.42 124
15927.61 120
15928.81 146
15930.00 92
15931.19 101
15932.38 91
15933.58 107
15934.77 124
15935.96 109
15937.16 99
15938.35 110
15939.54 117
15940.74 100
15941.93 122
15943.12 109
15944.32 95
15945.51 94
15946.70 91
15947.90 110
15949.09 108
15950.28 96
15951.48 102
15952.67 106
15953.87 97
15955.06 112
15956.25 117
15957.45 104
15958.64 83
15959.84 93
15961.03 105
15962.22 110
15963.42 96
15964.61 119
15965.81 101
15967.00 96
15968.19 114
15969.39 110
15970.58 100
15971.78 72
15972.97 95
15974.17 88
15975.36 85
15976.56 82
15977.75 97
15978.95 135
15980.14 114
15981.34 84
15982.53 98
15983.72 105
15984.92 109
15986.11 122
15987.31 124
15988.50 95
15989.70 85
15990.90 94
15992.09 132
15993.29 115
15994.48 96
15995.68 85
15996.87 81
15998.07 64
15999.26 93
16000.46 114
16001.65 107
16002.85 103
16004.05 102
16005.24 100
16006.44 113
16007.63 115
16008.83 98
16010.02 108
16011.22 106
16012.42 95
16013.61 86
16014.81 85
16016.00 94
16017.20 76
16018.40 94
16019.59 99
16020.79 96
16021.99 97
16023.18 102
16024.38 91
16025.58 106
16026.77 86
16027.97 99
16029.16 92
16030.36 88
16031.56 96
16032.76 90
16033.95 93
16035.15 94
16036.35 90
16037.54 65
16038.74 108
16039.94 98
16041.13 100
16042.33 105
16043.53 93
16044.73 93
16045.92 90
16047.12 111
16048.32 103
16049.51 92
16050.71 99
16051.91 97
16053.11 94
16054.30 82
16055.50 111
16056.70 100
16057.90 111
16059.10 115
16060.29 92
16061.49 98
16062.69 92
16063.89 107
16065.08 119
16066.28 98
16067.48 115
16068.68 78
16069.88 91
16071.07 98
16072.27 88
16073.47 91
16074.67 91
16075.87 88
16077.07 106
16078.26 93
16079.46 109
16080.66 91
16081.86 100
16083.06 92
16084.26 107
16085.46 94
16086.66 134
16087.85 120
16089.05 117
16090.25 92
16091.45 109
16092.65 105
16093.85 109
16095.05 105
16096.25 98
16097.45 95
16098.65 97
16099.84 94
16101.04 87
16102.24 86
16103.44 112
16104.64 113
16105.84 104
16107.04 95
16108.24 91
16109.44 85
16110.64 83
16111.84 88
16113.04 132
16114.24 110
16115.44 87
16116.64 80
16117.84 106
16119.04 103
16120.24 115
16121.44 93
16122.64 100
16123.84 98
16125.04 96
16126.24 100
16127.44 88
16128.64 91
16129.84 95
16131.04 100
16132.24 91
16133.44 116
16134.64 114
16135.84 80
16137.04 91
16138.25 111
16139.45 104
16140.65 81
16141.85 85
16143.05 89
16144.25 94
16145.45 111
16146.65 115
16147.85 95
16149.05 94
16150.25 110
16151.46 93
16152.66 68
16153.86 78
16155.06 92
16156.26 95
16157.46 84
16158.66 92
16159.87 111
16161.07 110
16162.27 94
16163.47 82
16164.67 72
16165.87 96
16167.08 75
16168.28 74
16169.48 85
16170.68 96
16171.88 84
16173.09 92
16174.29 99
16175.49 104
16176.69 87
16177.89 86
16179.10 84
16180.30 87
16181.50 68
16182.70 76
16183.91 90
16185.11 67
16186.31 100
16187.51 87
16188.72 90
16189.92 83
16191.12 74
16192.32 89
16193.53 103
16194.73 97
16195.93 85
16197.13 89
16198.34 106
16199.54 113
16200.74 115
16201.95 107
16203.15 118
16204.35 108
16205.56 99
16206.76 105
16207.96 101
16209.17 89
16210.37 84
16211.57 120
16212.78 96
16213.98 103
16215.18 89
16216.39 61
16217.59 86
16218.79 101
16220.00 94
16221.20 98
16222.41 89
16223.61 90
16224.81 94
16226.02 79
16227.22 82
16228.43 93
16229.63 106
16230.83 80
16232.04 87
16233.24 108
16234.45 100
16235.65 103
16236.86 107
16238.06 104
16239.26 113
16240.47 103
16241.67 100
16242.88 88
16244.08 103
16245.29 107
16246.49 111
16247.70 116
16248.90 95
16250.11 74
16251.31 89
16252.52 96
16253.72 104
16254.93 106
16256.13 103
16257.34 101
16258.54 90
16259.75 66
16260.95 75
16262.16 98
16263.36 98
16264.57 92
16265.77 94
16266.98 101
16268.19 80
16269.39 80
16270.60 92
16271.80 103
16273.01 111
16274.21 121
16275.42 115
16276.63 68
16277.83 97
16279.04 111
16280.24 95
16281.45 88
16282.66 86
16283.86 93
16285.07 88
16286.27 102
16287.48 92
16288.69 90
16289.89 89
16291.10 97
16292.31 110
16293.51 74
16294.72 74
16295.93 83
16297.13 83
16298.34 110
16299.55 98
16300.75 97
16301.96 99
16303.17 91
16304.37 113
16305.58 114
16306.79 103
16307.99 92
16309.20 107
16310.41 82
16311.62 89
16312.82 80
16314.03 97
16315.24 98
16316.44 99
16317.65 90
16318.86 101
16320.07 110
16321.27 104
16322.48 82
16323.69 76
16324.90 119
16326.10 133
16327.31 99
16328.52 101
16329.73 90
16330.94 94
16332.14 97
16333.35 117
16334.56 92
16335.77 93
16336.98 84
16338.18 81
16339.39 65
16340.60 70
16341.81 82
16343.02 86
16344.23 86
16345.43 109
16346.64 96
16347.85 78
16349.06 94
16350.27 83
16351.48 95
16352.69 131
16353.89 91
16355.10 83
16356.31 85
16357.52 93
16358.73 93
16359.94 93
16361.15 102
16362.36 106
16363.57 98
16364.77 92
16365.98 104
16367.19 55
16368.40 80
16369.61 107
16370.82 104
16372.03 93
16373.24 75
16374.45 105
16375.66 109
16376.87 89
16378.08 81
16379.29 81
16380.50 82
16381.71 110
16382.92 116
16384.13 97
16385.34 91
16386.55 81
16387.76 128
16388.97 100
16390.18 82
16391.39 97
16392.60 85
16393.81 111
16395.02 84
16396.23 77
16397.44 79
16398.65 87
16399.86 84
16401.07 88
16402.28 112
16403.49 90
16404.70 86
16405.91 110
16407.12 89
16408.33 85
16409.54 84
16410.76 72
16411.97 82
16413.18 91
16414.39 91
16415.60 86
16416.81 61
16418.02 78
16419.23 67
16420.44 86
16421.66 87
16422.87 93
16424.08 90
16425.29 78
16426.50 84
16427.71 88
16428.92 88
16430.14 107
16431.35 90
16432.56 117
16433.77 89
16434.98 72
16436.19 89
16437.41 83
16438.62 86
16439.83 73
16441.04 90
16442.25 113
16443.47 75
16444.68 77
16445.89 93
16447.10 79
16448.31 77
16449.53 78
16450.74 84
16451.95 63
16453.16 77
16454.38 92
16455.59 95
16456.80 88
16458.01 64
16459.23 82
16460.44 86
16461.65 79
16462.86 91
16464.08 90
16465.29 88
16466.50 96
16467.72 96
16468.93 90
16470.14 87
16471.35 74
16472.57 85
16473.78 110
16474.99 86
16476.21 98
16477.42 80
16478.63 95
16479.85 78
16481.06 89
16482.27 69
16483.49 65
16484.70 78
16485.92 87
16487.13 74
16488.34 82
16489.56 101
16490.77 97
16491.98 78
16493.20 98
16494.41 105
16495.63 87
16496.84 77
16498.05 99
16499.27 95
16500.48 88
16501.70 110
16502.91 107
16504.13 119
16505.34 112
16506.55 81
16507.77 85
16508.98 101
16510.20 95
16511.41 96
16512.63 80
16513.84 97
16515.06 102
16516.27 88
16517.49 97
16518.70 95
16519.92 76
16521.13 100
16522.35 62
16523.56 108
16524.78 108
16525.99 101
16527.21 77
16528.42 79
16529.64 100
16530.85 84
16532.07 82
16533.28 86
16534.50 97
16535.71 93
16536.93 95
16538.14 72
16539.36 69
16540.58 114
16541.79 91
16543.01 87
16544.22 96
16545.44 94
16546.65 102
16547.87 106
16549.09 74
16550.30 69
16551.52 91
16552.73 96
16553.95 79
16555.17 98
16556.38 99
16557.60 97
16558.82 95
16560.03 94
16561.25 106
16562.46 89
16563.68 97
16564.90 74
16566.11 83
16567.33 101
16568.55 89
16569.76 93
16570.98 84
16572.20 84
16573.41 93
16574.63 83
16575.85 92
16577.07 66
16578.28 74
16579.50 89
16580.72 86
16581.93 89
16583.15 92
16584.37 92
16585.59 83
16586.80 84
16588.02 86
16589.24 81
16590.46 69
16591.67 105
16592.89 84
16594.11 81
16595.33 83
16596.54 83
16597.76 88
16598.98 102
16600.20 91
16601.41 96
16602.63 94
16603.85 83
16605.07 71
16606.29 77
16607.50 74
16608.72 77
16609.94 68
16611.16 99
16612.38 96
16613.60 86
16614.81 63
16616.03 69
16617.25 93
16618.47 81
16619.69 107
16620.91 95
16622.13 95
16623.34 103
16624.56 69
16625.78 52
16627.00 89
16628.22 112
16629.44 98
16630.66 92
16631.88 68
16633.10 94
16634.31 67
16635.53 76
16636.75 96
16637.97 86
16639.19 101
16640.41 124
16641.63 99
16642.85 88
16644.07 74
16645.29 68
16646.51 85
16647.73 96
16648.95 87
16650.17 94
16651.39 93
16652.61 82
16653.83 70
16655.05 72
16656.27 77
16657.49 67
16658.71 70
16659.93 62
16661.15 79
16662.37 65
16663.59 92
16664.81 118
16666.03 85
16667.25 112
16668.47 98
16669.69 86
16670.91 76
16672.13 73
16673.35 72
16674.57 83
16675.79 115
16677.01 73
16678.23 80
16679.45 80
16680.67 68
16681.89 94
16683.12 105
16684.34 81
16685.56 76
16686.78 98
16688.00 109
16689.22 72
16690.44 94
16691.66 82
16692.88 60
16694.11 102
16695.33 101
16696.55 112
16697.77 94
16698.99 62
16700.21 74
16701.43 74
16702.66 78
16703.88 93
16705.10 78
16706.32 78
16707.54 92
16708.77 87
16709.99 86
16711.21 72
16712.43 86
16713.65 66
16714.87 53
16716.10 74
16717.32 94
16718.54 87
16719.76 75
16720.99 83
16722.21 72
16723.43 113
16724.65 117
16725.88 76
16727.10 83
16728.32 71
16729.54 83
16730.77 88
16731.99 81
16733.21 109
16734.43 104
16735.66 65
16736.88 67
16738.10 66
16739.33 83
16740.55 78
16741.77 89
16742.99 89
16744.22 71
16745.44 83
16746.66 97
16747.89 67
16749.11 76
16750.33 63
16751.56 84
16752.78 103
16754.00 78
16755.23 66
16756.45 65
16757.68 96
16758.90 84
16760.12 75
16761.35 64
16762.57 72
16763.79 82
16765.02 92
16766.24 78
16767.47 108
16768.69 93
16769.91 97
16771.14 91
16772.36 75
16773.59 63
16774.81 84
16776.04 109
16777.26 69
16778.48 63
16779.71 83
16780.93 83
16782.16 82
16783.38 101
16784.61 93
16785.83 97
16787.06 60
16788.28 86
16789.51 111
16790.73 76
16791.96 103
16793.18 70
16794.41 75
16795.63 85
16796.86 89
16798.08 88
16799.31 89
16800.53 83
16801.76 86
16802.98 78
16804.21 75
16805.43 70
16806.66 63
16807.88 70
16809.11 82
16810.33 84
16811.56 109
16812.79 114
16814.01 60
16815.24 64
16816.46 70
16817.69 78
16818.91 70
16820.14 83
16821.37 88
16822.59 101
16823.82 84
16825.04 88
16826.27 97
16827.50 88
16828.72 84
16829.95 74
16831.18 79
16832.40 87
16833.63 92
16834.86 94
16836.08 92
16837.31 84
16838.53 88
16839.76 85
16840.99 77
16842.21 73
16843.44 64
16844.67 89
16845.90 99
16847.12 85
16848.35 71
16849.58 81
16850.80 74
16852.03 92
16853.26 83
16854.48 93
16855.71 88
16856.94 91
16858.17 83
16859.39 77
16860.62 77
16861.85 74
16863.08 110
16864.30 103
16865.53 104
16866.76 101
16867.99 85
16869.21 80
16870.44 72
16871.67 82
16872.90 87
16874.13 83
16875.35 72
16876.58 98
16877.81 90
16879.04 71
16880.27 106
16881.49 103
16882.72 76
16883.95 115
16885.18 100
16886.41 91
16887.64 102
16888.86 80
16890.09 91
16891.32 63
16892.55 102
16893.78 112
16895.01 92
16896.24 65
16897.46 101
16898.69 91
16899.92 82
16901.15 104
16902.38 82
16903.61 93
16904.84 99
16906.07 69
16907.30 79
16908.53 99
16909.75 88
16910.98 99
16912.21 99
16913.44 74
16914.67 61
16915.90 74
16917.13 93
16918.36 82
16919.59 84
16920.82 77
16922.05 96
16923.28 89
16924.51 92
16925.74 76
16926.97 72
16928.20 87
16929.43 85
16930.66 74
16931.89 81
16933.12 110
16934.35 104
16935.58 81
16936.81 93
16938.04 103
16939.27 100
16940.50 107
16941.73 95
16942.96 92
16944.19 88
16945.42 101
16946.65 85
16947.88 90
16949.11 79
16950.34 88
16951.57 95
16952.80 92
16954.04 76
16955.27 74
16956.50 62
16957.73 80
16958.96 85
16960.19 102
16961.42 100
16962.65 92
16963.88 81
16965.11 79
16966.35 73
16967.58 69
16968.81 82
16970.04 91
16971.27 107
16972.50 78
16973.73 96
16974.97 85
16976.20 69
16977.43 69
16978.66 67
16979.89 82
16981.12 81
16982.36 78
16983.59 71
16984.82 84
16986.05 85
16987.28 67
16988.52 62
16989.75 102
16990.98 79
16992.21 72
16993.45 93
16994.68 91
16995.91 89
16997.14 72
16998.37 73
16999.61 87
17000.84 100
17002.07 79
17003.31 77
17004.54 66
17005.77 82
17007.00 82
17008.24 101
17009.47 83
17010.70 96
17011.93 98
17013.17 70
17014.40 71
17015.63 93
17016.87 103
17018.10 83
17019.33 76
17020.57 79
17021.80 79
17023.03 90
17024.27 88
17025.50 77
17026.73 79
17027.97 92
17029.20 104
17030.43 102
17031.67 82
17032.90 96
17034.14 91
17035.37 71
17036.60 73
17037.84 72
17039.07 76
17040.30 78
17041.54 75
17042.77 78
17044.01 88
17045.24 104
17046.47 106
17047.71 85
17048.94 98
17050.18 69
17051.41 90
17052.65 71
17053.88 78
17055.12 90
17056.35 97
17057.58 76
17058.82 95
17060.05 91
17061.29 82
17062.52 78
17063.76 79
17064.99 75
17066.23 85
17067.46 98
17068.70 90
17069.93 92
17071.17 58
17072.40 74
17073.64 92
17074.87 79
17076.11 80
17077.34 91
17078.58 97
17079.81 100
17081.05 103
17082.29 76
17083.52 68
17084.76 85
17085.99 129
17087.23 103
17088.46 93
17089.70 83
17090.94 103
17092.17 91
17093.41 60
17094.64 86
17095.88 99
17097.12 75
17098.35 80
17099.59 74
17100.82 73
17102.06 75
17103.30 74
17104.53 79
17105.77 63
17107.00 69
17108.24 77
17109.48 79
17110.71 75
17111.95 88
17113.19 104
17114.42 101
17115.66 73
17116.90 77
17118.13 69
17119.37 59
17120.61 64
17121.85 64
17123.08 78
17124.32 65
17125.56 82
17126.79 59
17128.03 74
17129.27 76
17130.50 82
17131.74 89
17132.98 81
17134.22 79
17135.45 105
17136.69 93
17137.93 64
17139.17 69
17140.40 86
17141.64 96
17142.88 82
17144.12 78
17145.36 82
17146.59 86
17147.83 75
17149.07 82
17150.31 93
17151.54 84
17152.78 71
17154.02 99
17155.26 82
17156.50 92
17157.74 69
17158.97 79
17160.21 75
17161.45 90
17162.69 103
17163.93 99
17165.17 101
17166.40 70
17167.64 93
17168.88 96
17170.12 84
17171.36 65
17172.60 84
17173.84 84
17175.08 100
17176.31 87
17177.55 69
17178.79 60
17180.03 71
17181.27 81
17182.51 93
17183.75 78
17184.99 85
17186.23 83
17187.47 83
17188.71 67
17189.94 69
17191.18 81
17192.42 72
17193.66 93
17194.90 92
17196.14 80
17197.38 82
17198.62 81
17199.86 63
17201.10 73
17202.34 89
17203.58 66
17204.82 87
17206.06 77
17207.30 74
17208.54 62
17209.78 95
17211.02 75
17212.26 94
17213.50 71
17214.74 76
17215.98 65
17217.22 66
17218.46 96
17219.70 96
17220.94 63
17222.18 71
17223.43 81
17224.67 85
17225.91 95
17227.15 74
17228.39 89
17229.63 71
17230.87 89
17232.11 88
17233.35 86
17234.59 103
17235.83 62
17237.08 83
17238.32 86
17239.56 89
17240.80 73
17242.04 78
17243.28 73
17244.52 80
17245.76 77
17247.01 103
17248.25 81
17249.49 85
17250.73 85
17251.97 99
17253.21 92
17254.46 91
17255.70 94
17256.94 87
17258.18 73
17259.42 86
17260.66 77
17261.91 91
17263.15 80
17264.39 81
17265.63 84
17266.87 64
17268.12 75
17269.36 90
17270.60 87
17271.84 77
17273.09 72
17274.33 103
17275.57 83
17276.81 65
17278.06 61
17279.30 69
17280.54 71
17281.78 69
17283.03 68
17284.27 74
17285.51 74
17286.76 89
17288.00 57
17289.24 64
17290.48 78
17291.73 73
17292.97 88
17294.21 76
17295.46 78
17296.70 80
17297.94 96
17299.19 69
17300.43 68
17301.67 55
17302.92 102
17304.16 69
17305.40 65
17306.65 74
17307.89 69
17309.14 82
17310.38 71
17311.62 75
17312.87 73
17314.11 85
17315.35 90
17316.60 75
17317.84 92
17319.09 74
17320.33 77
17321.58 96
17322.82 99
17324.06 68
17325.31 37
17326.55 66
17327.80 72
17329.04 75
17330.29 91
17331.53 76
17332.77 96
17334.02 92
17335.26 94
17336.51 74
17337.75 81
17339.00 86
17340.24 82
17341.49 81
17342.73 72
17343.98 91
17345.22 89
17346.47 84
17347.71 69
17348.96 107
17350.20 95
17351.45 57
17352.69 85
17353.94 80
17355.18 97
17356.43 72
17357.68 85
17358.92 71
17360.17 78
17361.41 79
17362.66 87
17363.90 83
17365.15 59
17366.39 85
17367.64 86
17368.89 92
17370.13 74
17371.38 86
17372.62 79
17373.87 69
17375.12 84
17376.36 92
17377.61 88
17378.85 72
17380.10 70
17381.35 72
17382.59 77
17383.84 60
17385.09 84
17386.33 89
17387.58 87
17388.83 71
17390.07 52
17391.32 87
17392.57 83
17393.81 83
17395.06 92
17396.31 76
17397.55 78
17398.80 81
17400.05 83
17401.29 71
17402.54 99
17403.79 85
17405.04 75
17406.28 77
17407.53 72
17408.78 76
17410.02 87
17411.27 89
17412.52 79
17413.77 76
17415.01 85
17416.26 92
17417.51 93
17418.76 80
17420.00 75
17421.25 52
17422.50 61
17423.75 86
17425.00 64
17426.24 74
17427.49 97
17428.74 70
17429.99 76
17431.24 77
17432.48 73
17433.73 71
17434.98 74
17436.23 81
17437.48 84
17438.73 69
17439.97 101
17441.22 72
17442.47 82
17443.72 63
17444.97 65
17446.22 76
17447.47 67
17448.71 81
17449.96 83
17451.21 73
17452.46 60
17453.71 80
17454.96 58
17456.21 81
17457.46 70
17458.71 89
17459.95 57
17461.20 75
17462.45 66
17463.70 71
17464.95 81
17466.20 73
17467.45 63
17468.70 64
17469.95 76
17471.20 76
17472.45 90
17473.70 69
17474.95 82
17476.20 57
17477.45 86
17478.70 79
17479.95 73
17481.20 67
17482.45 79
17483.70 49
17484.95 67
17486.20 70
17487.45 82
17488.70 75
17489.95 65
17491.20 80
17492.45 85
17493.70 72
17494.95 68
17496.20 86
17497.45 79
17498.70 89
17499.95 114
17501.20 101
17502.45 81
17503.70 84
17504.95 72
17506.20 77
17507.46 77
17508.71 68
17509.96 93
17511.21 100
17512.46 86
17513.71 89
17514.96 81
17516.21 87
17517.46 50
17518.71 57
17519.97 54
17521.22 77
17522.47 69
17523.72 73
17524.97 67
17526.22 72
17527.47 70
17528.73 81
17529.98 73
17531.23 90
17532.48 91
17533.73 90
17534.99 88
17536.24 83
17537.49 88
17538.74 73
17539.99 84
17541.25 84
17542.50 78
17543.75 85
17545.00 68
17546.25 67
17547.51 78
17548.76 107
17550.01 95
17551.26 67
17552.52 51
17553.77 79
17555.02 96
17556.27 59
17557.53 83
17558.78 88
17560.03 92
17561.28 76
17562.54 90
17563.79 87
17565.04 81
17566.30 96
17567.55 59
17568.80 93
17570.05 48
17571.31 77
17572.56 118
17573.81 76
17575.07 78
17576.32 76
17577.57 52
17578.83 63
17580.08 81
17581.33 69
17582.59 67
17583.84 68
17585.10 78
17586.35 80
17587.60 72
17588.86 78
17590.11 84
17591.36 100
17592.62 85
17593.87 98
17595.13 74
17596.38 71
17597.63 97
17598.89 78
17600.14 99
17601.40 76
17602.65 66
17603.90 88
17605.16 70
17606.41 103
17607.67 93
17608.92 110
17610.18 92
17611.43 89
17612.69 99
17613.94 87
17615.20 87
17616.45 79
17617.71 73
17618.96 89
17620.21 80
17621.47 83
17622.72 115
17623.98 91
17625.23 74
17626.49 72
17627.75 91
17629.00 93
17630.26 66
17631.51 66
17632.77 84
17634.02 98
17635.28 75
17636.53 78
17637.79 82
17639.04 105
17640.30 78
17641.55 100
17642.81 89
17644.07 72
17645.32 72
17646.58 51
17647.83 64
17649.09 75
17650.35 69
17651.60 63
17652.86 62
17654.11 63
17655.37 71
17656.63 56
17657.88 66
17659.14 51
17660.39 75
17661.65 106
17662.91 78
17664.16 69
17665.42 77
17666.68 63
17667.93 76
17669.19 83
17670.45 87
17671.70 89
17672.96 114
17674.22 88
17675.47 69
17676.73 70
17677.99 73
17679.24 96
17680.50 76
17681.76 83
17683.02 61
17684.27 76
17685.53 60
17686.79 57
17688.05 75
17689.30 72
17690.56 66
17691.82 90
17693.07 81
17694.33 68
17695.59 74
17696.85 68
17698.11 66
17699.36 77
17700.62 69
17701.88 47
17703.14 50
17704.39 55
17705.65 62
17706.91 88
17708.17 98
17709.43 91
17710.68 72
17711.94 56
17713.20 79
17714.46 90
17715.72 98
17716.98 76
17718.23 75
17719.49 93
17720.75 83
17722.01 90
17723.27 69
17724.53 88
17725.79 79
17727.04 78
17728.30 74
17729.56 85
17730.82 60
17732.08 67
17733.34 95
17734.60 74
17735.86 82
17737.12 79
17738.37 80
17739.63 83
17740.89 95
17742.15 62
17743.41 92
17744.67 77
17745.93 81
17747.19 74
17748.45 64
17749.71 61
17750.97 79
17752.23 67
17753.49 71
17754.75 90
17756.01 80
17757.27 82
17758.53 52
17759.79 70
17761.05 72
17762.31 80
17763.57 72
17764.83 81
17766.09 74
17767.35 62
17768.61 75
17769.87 89
17771.13 76
17772.39 96
17773.65 65
17774.91 87
17776.17 87
17777.43 104
17778.69 78
17779.95 68
17781.21 70
17782.47 87
17783.73 78
17784.99 90
17786.25 76
17787.51 72
17788.78 83
17790.04 85
17791.30 79
17792.56 75
17793.82 86
17795.08 100
17796.34 82
17797.60 90
17798.86 75
17800.13 84
17801.39 78
17802.65 61
17803.91 100
17805.17 95
17806.43 51
17807.69 91
17808.96 84
17810.22 83
17811.48 88
17812.74 76
17814.00 91
17815.26 75
17816.53 82
17817.79 82
17819.05 83
17820.31 71
17821.57 80
17822.84 94
17824.10 95
17825.36 99
17826.62 78
17827.89 82
17829.15 71
17830.41 78
17831.67 69
17832.93 79
17834.20 91
17835.46 78
17836.72 55
17837.99 74
17839.25 71
17840.51 89
17841.77 76
17843.04 59
17844.30 62
17845.56 86
17846.82 81
17848.09 60
17849.35 70
17850.61 65
17851.88 57
17853.14 69
17854.40 65
17855.67 59
17856.93 80
17858.19 85
17859.46 92
17860.72 103
17861.98 91
17863.25 57
17864.51 94
17865.77 72
17867.04 78
17868.30 91
17869.57 69
17870.83 58
17872.09 63
17873.36 78
17874.62 101
17875.89 94
17877.15 86
17878.41 78
17879.68 68
17880.94 78
17882.21 75
17883.47 68
17884.73 57
17886.00 69
17887.26 63
17888.53 75
17889.79 104
17891.06 78
17892.32 54
17893.59 57
17894.85 84
17896.12 84
17897.38 66
17898.65 83
17899.91 77
17901.17 71
17902.44 63
17903.70 73
17904.97 65
17906.23 94
17907.50 79
17908.77 72
17910.03 74
17911.30 68
17912.56 92
17913.83 67
17915.09 87
17916.36 72
17917.62 55
17918.89 76
17920.15 80
17921.42 78
17922.68 62
17923.95 64
17925.22 52
17926.48 76
17927.75 76
17929.01 83
17930.28 92
17931.55 70
17932.81 87
17934.08 77
17935.34 63
17936.61 66
17937.88 71
17939.14 63
17940.41 68
17941.68 89
17942.94 78
17944.21 63
17945.47 71
17946.74 73
17948.01 69
17949.27 71
17950.54 93
17951.81 71
17953.07 63
17954.34 66
17955.61 63
17956.87 64
17958.14 57
17959.41 73
17960.68 71
17961.94 53
17963.21 99
17964.48 86
17965.74 46
17967.01 59
17968.28 83
17969.55 81
17970.81 94
17972.08 93
17973.35 84
17974.62 71
17975.88 89
17977.15 80
17978.42 84
17979.69 102
17980.95 108
17982.22 95
17983.49 85
17984.76 73
17986.03 71
17987.29 68
17988.56 80
17989.83 93
17991.10 70
17992.37 62
17993.63 77
17994.90 75
17996.17 74
17997.44 58
17998.71 54
17999.98 77
18001.24 51
18002.51 54
18003.78 56
18005.05 58
18006.32 58
18007.59 97
18008.86 79
18010.12 73
18011.39 65
18012.66 61
18013.93 75
18015.20 51
18016.47 74
18017.74 56
18019.01 89
18020.28 101
18021.54 94
18022.81 89
18024.08 60
18025.35 69
18026.62 66
18027.89 57
18029.16 70
18030.43 80
18031.70 70
18032.97 75
18034.24 67
18035.51 67
18036.78 89
18038.05 57
18039.32 72
18040.59 62
18041.86 70
18043.13 70
18044.40 62
18045.67 66
18046.94 71
18048.21 77
18049.48 72
18050.75 66
18052.02 58
18053.29 72
18054.56 81
18055.83 86
18057.10 73
18058.37 66
18059.64 71
18060.91 78
18062.18 72
18063.45 66
18064.72 86
18065.99 88
18067.26 78
18068.54 91
18069.81 88
18071.08 89
18072.35 51
18073.62 85
18074.89 83
18076.16 79
18077.43 69
18078.70 79
18079.97 84
18081.25 86
18082.52 61
18083.79 68
18085.06 66
18086.33 64
18087.60 94
18088.87 73
18090.15 52
18091.42 65
18092.69 81
18093.96 77
18095.23 72
18096.50 72
18097.78 95
18099.05 77
18100.32 87
18101.59 73
18102.86 108
18104.14 89
18105.41 78
18106.68 66
18107.95 76
18109.23 76
18110.50 76
18111.77 74
18113.04 57
18114.31 81
18115.59 101
18116.86 86
18118.13 63
18119.40 92
18120.68 94
18121.95 86
18123.22 80
18124.50 80
18125.77 75
18127.04 68
18128.31 86
18129.59 98
18130.86 79
18132.13 71
18133.41 65
18134.68 103
18135.95 82
18137.23 108
18138.50 78
18139.77 75
18141.05 95
18142.32 114
18143.59 86
18144.87 73
18146.14 86
18147.41 83
18148.69 57
18149.96 83
18151.23 80
18152.51 88
18153.78 69
18155.06 72
18156.33 65
18157.60 100
18158.88 72
18160.15 81
18161.43 53
18162.70 81
18163.97 81
18165.25 82
18166.52 61
18167.80 74
18169.07 80
18170.35 86
18171.62 59
18172.90 76
18174.17 70
18175.44 100
18176.72 83
18177.99 54
18179.27 73
18180.54 66
18181.82 72
18183.09 83
18184.37 77
18185.64 58
18186.92 72
18188.19 84
18189.47 89
18190.74 71
18192.02 79
18193.29 90
18194.57 64
18195.84 82
18197.12 76
18198.39 74
18199.67 65
18200.95 72
18202.22 64
18203.50 83
18204.77 86
18206.05 84
18207.32 77
18208.60 126
18209.88 99
18211.15 101
18212.43 70
18213.70 77
18214.98 86
18216.26 90
18217.53 73
18218.81 61
18220.08 67
18221.36 72
18222.64 72
18223.91 57
18225.19 69
18226.47 63
18227.74 72
18229.02 77
18230.29 79
18231.57 81
18232.85 61
18234.12 78
18235.40 80
18236.68 92
18237.95 79
18239.23 82
18240.51 95
18241.79 112
18243.06 78
18244.34 96
18245.62 73
18246.89 70
18248.17 71
18249.45 77
18250.73 80
18252.00 71
18253.28 88
18254.56 91
18255.83 92
18257.11 86
18258.39 97
18259.67 77
18260.94 70
18262.22 72
18263.50 71
18264.78 87
18266.06 77
18267.33 101
18268.61 84
18269.89 89
18271.17 83
18272.45 97
18273.72 95
18275.00 78
18276.28 79
18277.56 78
18278.84 66
18280.11 64
18281.39 80
18282.67 82
18283.95 62
18285.23 86
18286.51 65
18287.78 71
18289.06 87
18290.34 66
18291.62 96
18292.90 80
18294.18 60
18295.46 78
18296.74 82
18298.01 72
18299.29 62
18300.57 67
18301.85 96
18303.13 64
18304.41 57
18305.69 70
18306.97 93
18308.25 84
18309.53 98
18310.81 59
18312.09 67
18313.37 75
18314.64 96
18315.92 68
18317.20 74
18318.48 66
18319.76 61
18321.04 60
18322.32 56
18323.60 79
18324.88 76
18326.16 79
18327.44 64
18328.72 75
18330.00 81
18331.28 72
18332.56 63
18333.84 104
18335.12 86
18336.40 67
18337.68 74
18338.96 65
18340.24 65
18341.52 95
18342.80 84
18344.09 62
18345.37 77
18346.65 79
18347.93 70
18349.21 74
18350.49 65
18351.77 70
18353.05 54
18354.33 71
18355.61 59
18356.89 76
18358.17 72
18359.46 62
18360.74 54
18362.02 55
18363.30 73
18364.58 90
18365.86 69
18367.14 78
18368.42 70
18369.71 82
18370.99 74
18372.27 77
18373.55 59
18374.83 63
18376.11 86
18377.39 60
18378.68 75
18379.96 73
18381.24 60
18382.52 61
18383.80 53
18385.09 63
18386.37 74
18387.65 57
18388.93 66
18390.21 69
18391.50 67
18392.78 58
18394.06 80
18395.34 70
18396.63 54
18397.91 72
18399.19 73
18400.47 59
18401.76 80
18403.04 89
18404.32 103
18405.60 88
18406.89 84
18408.17 86
18409.45 93
18410.73 75
18412.02 78
18413.30 74
18414.58 79
18415.87 87
18417.15 65
18418.43 67
18419.72 74
18421.00 73
18422.28 64
18423.57 67
18424.85 85
18426.13 83
18427.42 54
18428.70 75
18429.98 92
18431.27 67
18432.55 85
18433.83 71
18435.12 71
18436.40 89
18437.68 84
18438.97 88
18440.25 77
18441.54 63
18442.82 76
18444.10 68
18445.39 64
18446.67 92
18447.96 84
18449.24 89
18450.53 73
18451.81 68
18453.09 68
18454.38 81
18455.66 77
18456.95 59
18458.23 80
18459.52 80
18460.80 72
18462.09 87
18463.37 77
18464.65 102
18465.94 65
18467.22 75
18468.51 84
18469.79 59
18471.08 62
18472.36 69
18473.65 60
18474.93 90
18476.22 75
18477.50 62
18478.79 81
18480.08 57
18481.36 69
18482.65 75
18483.93 76
18485.22 71
18486.50 77
18487.79 86
18489.07 64
18490.36 56
18491.64 51
18492.93 75
18494.22 64
18495.50 73
18496.79 50
18498.07 84
18499.36 75
18500.65 68
18501.93 77
18503.22 95
18504.50 70
18505.79 87
18507.08 89
18508.36 80
18509.65 82
18510.94 89
18512.22 86
18513.51 72
18514.80 64
18516.08 78
18517.37 81
18518.65 75
18519.94 82
18521.23 77
18522.51 86
18523.80 68
18525.09 99
18526.38 76
18527.66 88
18528.95 72
18530.24 60
18531.52 84
18532.81 98
18534.10 65
18535.39 78
18536.67 57
18537.96 70
18539.25 73
18540.53 89
18541.82 95
18543.11 90
18544.40 66
18545.68 70
18546.97 71
18548.26 64
18549.55 61
18550.84 69
18552.12 74
18553.41 72
18554.70 71
18555.99 81
18557.27 65
18558.56 55
18559.85 99
18561.14 91
18562.43 98
18563.72 111
18565.00 99
18566.29 81
18567.58 58
18568.87 67
18570.16 91
18571.45 80
18572.73 73
18574.02 78
18575.31 83
18576.60 78
18577.89 89
18579.18 86
18580.47 98
18581.75 97
18583.04 93
18584.33 84
18585.62 87
18586.91 87
18588.20 121
18589.49 91
18590.78 85
18592.07 68
18593.36 76
18594.65 86
18595.93 96
18597.22 92
18598.51 91
18599.80 86
18601.09 68
18602.38 75
18603.67 71
18604.96 82
18606.25 78
18607.54 89
18608.83 80
18610.12 94
18611.41 114
18612.70 103
18613.99 112
18615.28 87
18616.57 85
18617.86 110
18619.15 77
18620.44 75
18621.73 72
18623.02 64
18624.31 66
18625.60 69
18626.89 57
18628.18 81
18629.47 89
18630.76 68
18632.05 104
18633.34 86
18634.64 88
18635.93 73
18637.22 85
18638.51 72
18639.80 67
18641.09 62
18642.38 75
18643.67 81
18644.96 82
18646.25 113
18647.54 102
18648.84 95
18650.13 79
18651.42 65
18652.71 73
18654.00 61
18655.29 67
18656.58 93
18657.88 72
18659.17 82
18660.46 89
18661.75 100
18663.04 95
18664.33 68
18665.63 77
18666.92 105
18668.21 97
18669.50 85
18670.79 103
18672.08 82
18673.38 76
18674.67 70
18675.96 86
18677.25 86
18678.55 100
18679.84 61
18681.13 71
18682.42 91
18683.71 88
18685.01 98
18686.30 70
18687.59 96
18688.88 84
18690.18 98
18691.47 86
18692.76 71
18694.06 88
18695.35 86
18696.64 69
18697.93 54
18699.23 57
18700.52 68
18701.81 73
18703.11 94
18704.40 88
18705.69 80
18706.99 82
18708.28 73
18709.57 57
18710.86 84
18712.16 98
18713.45 75
18714.75 74
18716.04 59
18717.33 78
18718.63 80
18719.92 74
18721.21 84
18722.51 73
18723.80 74
18725.09 63
18726.39 65
18727.68 61
18728.98 83
18730.27 83
18731.56 71
18732.86 76
18734.15 80
18735.45 83
18736.74 94
18738.04 86
18739.33 89
18740.62 92
18741.92 86
18743.21 88
18744.51 68
18745.80 91
18747.10 108
18748.39 78
18749.69 68
18750.98 92
18752.27 76
18753.57 86
18754.86 72
18756.16 85
18757.45 85
18758.75 76
18760.04 76
18761.34 84
18762.63 69
18763.93 84
18765.23 104
18766.52 78
18767.82 78
18769.11 86
18770.41 76
18771.70 59
18773.00 87
18774.29 97
18775.59 83
18776.88 78
18778.18 121
18779.48 101
18780.77 68
18782.07 75
18783.36 95
18784.66 86
18785.95 90
18787.25 79
18788.55 85
18789.84 89
18791.14 74
18792.43 87
18793.73 88
18795.03 82
18796.32 72
18797.62 72
18798.92 75
18800.21 84
18801.51 65
18802.81 77
18804.10 65
18805.40 62
18806.70 102
18807.99 87
18809.29 107
18810.59 101
18811.88 95
18813.18 56
18814.48 83
18815.77 72
18817.07 82
18818.37 73
18819.66 88
18820.96 102
18822.26 86
18823.56 52
18824.85 78
18826.15 67
18827.45 59
18828.75 75
18830.04 77
18831.34 77
18832.64 77
18833.94 108
18835.23 72
18836.53 77
18837.83 93
18839.13 90
18840.42 63
18841.72 73
18843.02 93
18844.32 75
18845.62 72
18846.91 73
18848.21 74
18849.51 67
18850.81 91
18852.11 65
18853.40 72
18854.70 81
18856.00 84
18857.30 84
18858.60 72
18859.90 75
18861.20 62
18862.49 78
18863.79 95
18865.09 78
18866.39 83
18867.69 104
18868.99 73
18870.29 57
18871.59 75
18872.88 66
18874.18 68
18875.48 68
18876.78 55
18878.08 52
18879.38 59
18880.68 91
18881.98 67
18883.28 67
18884.58 65
18885.88 76
18887.18 73
18888.47 59
18889.77 87
18891.07 79
18892.37 104
18893.67 79
18894.97 94
18896.27 78
18897.57 73
18898.87 82
18900.17 76
18901.47 61
18902.77 66
18904.07 59
18905.37 67
18906.67 71
18907.97 81
18909.27 64
18910.57 75
18911.87 73
18913.17 57
18914.47 62
18915.77 75
18917.07 84
18918.38 69
18919.68 56
18920.98 38
18922.28 70
18923.58 63
18924.88 66
18926.18 81
18927.48 66
18928.78 95
18930.08 72
18931.38 53
18932.68 64
18933.98 74
18935.29 89
18936.59 91
18937.89 61
18939.19 66
18940.49 69
18941.79 84
18943.09 81
18944.39 71
18945.70 77
18947.00 68
18948.30 63
18949.60 78
18950.90 59
18952.20 58
18953.51 77
18954.81 73
18956.11 76
18957.41 48
18958.71 74
18960.02 83
18961.32 80
18962.62 87
18963.92 67
18965.22 82
18966.53 91
18967.83 88
18969.13 61
18970.43 74
18971.73 59
18973.04 86
18974.34 66
18975.64 58
18976.94 76
18978.25 88
18979.55 73
18980.85 81
18982.16 68
18983.46 77
18984.76 64
18986.06 64
18987.37 55
18988.67 60
18989.97 60
18991.28 56
18992.58 69
18993.88 69
18995.18 79
18996.49 82
18997.79 75
18999.09 53
19000.40 73
19001.70 61
19003.00 57
19004.31 67
19005.61 71
19006.92 75
19008.22 66
19009.52 65
19010.83 59
19012.13 68
19013.43 59
19014.74 57
19016.04 68
19017.35 75
19018.65 73
19019.95 75
19021.26 53
19022.56 69
19023.87 64
19025.17 86
19026.47 81
19027.78 76
19029.08 80
19030.39 60
19031.69 74
19033.00 61
19034.30 72
19035.61 61
19036.91 73
19038.21 67
19039.52 66
19040.82 46
19042.13 47
19043.43 59
19044.74 79
19046.04 72
19047.35 65
19048.65 67
19049.96 65
19051.26 64
19052.57 56
19053.87 69
19055.18 75
19056.48 77
19057.79 60
19059.09 43
19060.40 58
19061.71 72
19063.01 71
19064.32 83
19065.62 59
19066.93 58
19068.23 54
19069.54 58
19070.85 64
19072.15 46
19073.46 65
19074.76 77
19076.07 61
19077.37 57
19078.68 75
19079.99 62
19081.29 59
19082.60 59
19083.91 67
19085.21 64
19086.52 57
19087.82 53
19089.13 63
19090.44 81
19091.74 66
19093.05 86
19094.36 77
19095.66 78
19096.97 55
19098.28 82
19099.58 67
19100.89 51
19102.20 57
19103.50 92
19104.81 69
19106.12 69
19107.42 64
19108.73 71
19110.04 61
19111.35 77
19112.65 61
19113.96 63
19115.27 79
19116.58 56
19117.88 49
19119.19 74
19120.50 86
19121.81 67
19123.11 70
19124.42 46
19125.73 58
19127.04 76
19128.34 60
19129.65 86
19130.96 69
19132.27 57
19133.57 58
19134.88 74
19136.19 70
19137.50 69
19138.81 62
19140.12 59
19141.42 61
19142.73 97
19144.04 87
19145.35 70
19146.66 64
19147.97 65
19149.27 60
19150.58 61
19151.89 51
19153.20 62
19154.51 60
19155.82 67
19157.13 52
19158.43 52
19159.74 63
19161.05 63
19162.36 58
19163.67 52
19164.98 72
19166.29 68
19167.60 59
19168.91 68
19170.22 61
19171.52 58
19172.83 66
19174.14 62
19175.45 61
19176.76 51
19178.07 79
19179.38 70
19180.69 61
19182.00 79
19183.31 76
19184.62 81
19185.93 66
19187.24 68
19188.55 74
19189.86 72
19191.17 49
19192.48 70
19193.79 72
19195.10 66
19196.41 89
19197.72 69
19199.03 62
19200.34 59
19201.65 46
19202.96 60
19204.27 82
19205.58 60
19206.89 33
19208.20 42
19209.51 50
19210.82 57
19212.13 74
19213.44 64
19214.75 83
19216.06 71
19217.38 63
19218.69 53
19220.00 55
19221.31 61
19222.62 89
19223.93 76
19225.24 65
19226.55 67
19227.86 56
19229.17 61
19230.49 69
19231.80 71
19233.11 54
19234.42 57
19235.73 61
19237.04 54
19238.35 69
19239.67 76
19240.98 78
19242.29 73
19243.60 80
19244.91 64
19246.22 45
19247.54 58
19248.85 76
19250.16 73
19251.47 60
19252.78 68
19254.10 79
19255.41 88
19256.72 63
19258.03 58
19259.34 68
19260.66 73
19261.97 60
19263.28 44
19264.59 73
19265.91 77
19267.22 83
19268.53 61
19269.84 73
19271.16 99
19272.47 74
19273.78 60
19275.10 51
19276.41 44
19277.72 69
19279.03 46
19280.35 86
19281.66 75
19282.97 58
19284.29 59
19285.60 60
19286.91 54
19288.23 67
19289.54 56
19290.85 61
19292.17 51
19293.48 56
19294.79 50
19296.11 38
19297.42 53
19298.73 65
19300.05 73
19301.36 74
19302.67 60
19303.99 72
19305.30 65
19306.62 60
19307.93 76
19309.24 70
19310.56 49
19311.87 34
19313.19 56
19314.50 46
19315.81 48
19317.13 60
19318.44 67
19319.76 69
19321.07 54
19322.39 54
19323.70 64
19325.01 68
19326.33 64
19327.64 60
19328.96 74
19330.27 58
19331.59 65
19332.90 54
19334.22 56
19335.53 55
19336.85 46
19338.16 43
19339.48 56
19340.79 51
19342.11 61
19343.42 68
19344.74 73
19346.05 71
19347.37 55
19348.68 73
19350.00 63
19351.31 62
19352.63 66
19353.94 72
19355.26 52
19356.58 54
19357.89 64
19359.21 83
19360.52 75
19361.84 59
19363.15 66
19364.47 48
19365.79 62
19367.10 70
19368.42 57
19369.73 63
19371.05 69
19372.37 70
19373.68 51
19375.00 42
19376.31 72
19377.63 65
19378.95 60
19380.26 57
19381.58 64
19382.90 61
19384.21 73
19385.53 62
19386.85 57
19388.16 81
19389.48 74
19390.80 66
19392.11 60
19393.43 55
19394.75 67
19396.06 67
19397.38 74
19398.70 68
19400.01 61
19401.33 66
19402.65 67
19403.97 70
19405.28 91
19406.60 61
19407.92 67
19409.23 80
19410.55 66
19411.87 65
19413.19 74
19414.50 69
19415.82 75
19417.14 58
19418.46 50
19419.77 57
19421.09 58
19422.41 61
19423.73 62
19425.05 45
19426.36 60
19427.68 64
19429.00 59
19430.32 55
19431.64 75
19432.95 69
19434.27 69
19435.59 72
19436.91 73
19438.23 63
19439.55 73
19440.86 64
19442.18 60
19443.50 59
19444.82 61
19446.14 68
19447.46 65
19448.78 63
19450.09 86
19451.41 59
19452.73 101
19454.05 72
19455.37 62
19456.69 68
19458.01 69
19459.33 65
19460.65 71
19461.97 64
19463.28 65
19464.60 82
19465.92 49
19467.24 64
19468.56 59
19469.88 65
19471.20 59
19472.52 75
19473.84 57
19475.16 58
19476.48 63
19477.80 54
19479.12 57
19480.44 54
19481.76 45
19483.08 45
19484.40 56
19485.72 60
19487.04 38
19488.36 54
19489.68 54
19491.00 57
19492.32 69
19493.64 46
19494.96 58
19496.28 51
19497.60 54
19498.92 65
19500.24 70
19501.56 50
19502.88 80
19504.20 59
19505.52 53
19506.84 57
19508.16 51
19509.49 52
19510.81 59
19512.13 66
19513.45 63
19514.77 75
19516.09 72
19517.41 64
19518.73 63
19520.05 78
19521.37 68
19522.70 58
19524.02 43
19525.34 69
19526.66 75
19527.98 65
19529.30 53
19530.62 44
19531.95 76
19533.27 67
19534.59 61
19535.91 58
19537.23 56
19538.55 62
19539.88 67
19541.20 68
19542.52 61
19543.84 64
19545.16 55
19546.49 58
19547.81 38
19549.13 62
19550.45 62
19551.77 75
19553.10 68
19554.42 67
19555.74 53
19557.06 66
19558.39 59
19559.71 65
19561.03 59
19562.35 87
19563.68 67
19565.00 62
19566.32 62
19567.64 48
19568.97 70
19570.29 68
19571.61 95
19572.94 56
19574.26 74
19575.58 51
19576.90 73
19578.23 50
19579.55 52
19580.87 47
19582.20 58
19583.52 54
19584.84 51
19586.17 75
19587.49 59
19588.81 59
19590.14 50
19591.46 55
19592.78 53
19594.11 61
19595.43 48
19596.76 62
19598.08 77
19599.40 73
19600.73 61
19602.05 62
19603.37 65
19604.70 63
19606.02 48
19607.35 64
19608.67 61
19610.00 74
19611.32 72
19612.64 70
19613.97 103
19615.29 61
19616.62 82
19617.94 58
19619.27 58
19620.59 69
19621.92 73
19623.24 66
19624.56 67
19625.89 51
19627.21 55
19628.54 72
19629.86 70
19631.19 68
19632.51 62
19633.84 61
19635.16 56
19636.49 74
19637.81 71
19639.14 52
19640.46 65
19641.79 59
19643.11 49
19644.44 57
19645.77 58
19647.09 70
19648.42 41
19649.74 49
19651.07 41
19652.39 54
19653.72 77
19655.04 60
19656.37 60
19657.70 57
19659.02 57
19660.35 54
19661.67 54
19663.00 87
19664.33 67
19665.65 60
19666.98 71
19668.30 68
19669.63 58
19670.96 58
19672.28 72
19673.61 50
19674.94 50
19676.26 85
19677.59 45
19678.92 50
19680.24 40
19681.57 75
19682.90 61
19684.22 72
19685.55 53
19686.88 60
19688.20 52
19689.53 48
19690.86 52
19692.18 43
19693.51 50
19694.84 63
19696.16 80
19697.49 67
19698.82 60
19700.15 56
19701.47 88
19702.80 56
19704.13 52
19705.46 53
19706.78 61
19708.11 52
19709.44 58
19710.77 51
19712.09 62
19713.42 60
19714.75 58
19716.08 60
19717.40 58
19718.73 51
19720.06 54
19721.39 63
19722.72 53
19724.04 42
19725.37 57
19726.70 61
19728.03 64
19729.36 51
19730.68 67
19732.01 40
19733.34 66
19734.67 51
19736.00 55
19737.33 58
19738.66 54
19739.98 60
19741.31 62
19742.64 48
19743.97 67
19745.30 73
19746.63 83
19747.96 73
19749.29 61
19750.61 57
19751.94 43
19753.27 52
19754.60 65
19755.93 66
19757.26 73
19758.59 77
19759.92 50
19761.25 59
19762.58 52
19763.91 51
19765.24 77
19766.57 68
19767.89 53
19769.22 45
19770.55 50
19771.88 76
19773.21 54
19774.54 48
19775.87 69
19777.20 63
19778.53 46
19779.86 55
19781.19 66
19782.52 69
19783.85 72
19785.18 80
19786.51 55
19787.84 57
19789.17 76
19790.50 76
19791.83 63
19793.16 70
19794.49 47
19795.83 69
19797.16 51
19798.49 72
19799.82 42
19801.15 72
19802.48 71
19803.81 67
19805.14 48
19806.47 48
19807.80 59
19809.13 61
19810.46 63
19811.79 57
19813.13 59
19814.46 51
19815.79 56
19817.12 55
19818.45 62
19819.78 54
19821.11 75
19822.44 64
19823.78 53
19825.11 56
19826.44 46
19827.77 59
19829.10 56
19830.43 65
19831.77 78
19833.10 64
19834.43 62
19835.76 73
19837.09 68
19838.42 68
19839.76 58
19841.09 49
19842.42 60
19843.75 76
19845.08 72
19846.42 62
19847.75 51
19849.08 53
19850.41 57
19851.75 53
19853.08 44
19854.41 50
19855.74 31
19857.08 43
19858.41 44
19859.74 45
19861.07 60
19862.41 53
19863.74 64
19865.07 49
19866.41 61
19867.74 54
19869.07 61
19870.40 82
19871.74 83
19873.07 45
19874.40 54
19875.74 56
19877.07 58
19878.40 52
19879.74 61
19881.07 62
19882.40 57
19883.74 59
19885.07 53
19886.40 40
19887.74 68
19889.07 77
19890.40 51
19891.74 71
19893.07 59
19894.41 53
19895.74 62
19897.07 54
19898.41 59
19899.74 67
19901.08 77
19902.41 66
19903.74 52
19905.08 50
19906.41 55
19907.75 57
19909.08 74
19910.41 52
19911.75 65
19913.08 73
19914.42 79
19915.75 53
19917.09 55
19918.42 52
19919.76 75
19921.09 77
19922.43 60
19923.76 57
19925.10 50
19926.43 61
19927.77 66
19929.10 61
19930.44 66
19931.77 69
19933.11 69
19934.44 64
19935.78 71
19937.11 62
19938.45 81
19939.78 72
19941.12 64
19942.45 61
19943.79 44
19945.12 52
19946.46 67
19947.79 44
19949.13 60
19950.47 54
19951.80 58
19953.14 50
19954.47 58
19955.81 61
19957.15 69
19958.48 68
19959.82 75
19961.15 78
19962.49 91
19963.83 88
19965.16 57
19966.50 72
19967.83 72
19969.17 59
19970.51 84
19971.84 52
19973.18 46
19974.52 56
19975.85 63
19977.19 56
19978.53 52
19979.86 58
19981.20 74
19982.54 65
19983.87 83
19985.21 82
19986.55 64
19987.88 38
19989.22 46
19990.56 57
19991.89 64
19993.23 54
19994.57 50
19995.91 69
19997.24 63
19998.58 55
19999.92 79
20001.26 64
20002.59 59
20003.93 57
20005.27 78
20006.61 83
20007.94 64
20009.28 62
20010.62 54
20011.96 56
20013.29 67
20014.63 67
20015.97 74
20017.31 70
20018.65 44
20019.98 58
20021.32 49
20022.66 55
20024.00 63
20025.34 57
20026.67 67
20028.01 63
20029.35 72
20030.69 82
20032.03 50
20033.37 38
20034.71 48
20036.04 53
20037.38 71
20038.72 66
20040.06 57
20041.40 47
20042.74 54
20044.08 67
20045.42 52
20046.75 61
20048.09 55
20049.43 60
20050.77 72
20052.11 72
20053.45 74
20054.79 52
20056.13 54
20057.47 78
20058.81 55
20060.15 67
20061.49 63
20062.82 70
20064.16 67
20065.50 58
20066.84 58
20068.18 56
20069.52 60
20070.86 57
20072.20 49
20073.54 58
20074.88 51
20076.22 58
20077.56 78
20078.90 75
20080.24 73
20081.58 76
20082.92 58
20084.26 64
20085.60 65
20086.94 58
20088.28 57
20089.62 76
20090.96 59
20092.30 63
20093.64 64
20094.99 59
20096.33 55
20097.67 66
20099.01 66
20100.35 54
20101.69 52
20103.03 66
20104.37 61
20105.71 67
20107.05 64
20108.39 80
20109.73 60
20111.08 49
20112.42 46
20113.76 53
20115.10 63
20116.44 56
20117.78 52
20119.12 41
20120.46 73
20121.81 85
20123.15 50
20124.49 64
20125.83 76
20127.17 50
20128.51 45
20129.86 47
20131.20 59
20132.54 62
20133.88 70
20135.22 69
20136.56 44
20137.91 64
20139.25 56
