# Supplementary material for: MALDI-TOF MS typing enables the classification of brewing yeasts of the genus Saccharomyces to major beer styles
Source: PLoS One. 2017 Aug 9;12(8):e0181694. doi: 10.1371/journal.pone.0181694 (PMC5549903; doi:10.1371/journal.pone.0181694)
Supplement: S12 File — The directory includes 90 raw files and was zipped to “.zip”; the folder has three strains with 30 spectra per strain; S1 Text explains the raw files with an example and Table 1 represents the yeast strains used within the experiment. (ZIP) [file pone.0181694.s015.zip › 34-36/30625-71-Dias-Dias-Dias-YPG-18h-E-E_2015-08-07__0_F5_1.dat]

2000.64 1449
2001.06 1554
2001.49 1607
2001.91 1605
2002.33 1584
2002.75 1611
2003.17 1515
2003.60 1578
2004.02 1746
2004.44 1699
2004.86 1509
2005.28 1510
2005.70 1638
2006.13 1608
2006.55 1578
2006.97 1633
2007.39 1572
2007.82 1652
2008.24 1570
2008.66 1629
2009.08 1586
2009.51 1749
2009.93 1713
2010.35 1625
2010.77 1577
2011.20 1735
2011.62 1695
2012.04 1578
2012.46 1492
2012.89 1527
2013.31 1590
2013.73 1396
2014.15 1404
2014.58 1409
2015.00 1389
2015.42 1432
2015.85 1530
2016.27 1456
2016.69 1638
2017.12 1516
2017.54 1630
2017.96 1698
2018.39 1632
2018.81 1460
2019.23 1602
2019.66 1612
2020.08 1577
2020.50 1659
2020.93 1587
2021.35 1756
2021.78 1853
2022.20 1902
2022.62 1763
2023.05 1983
2023.47 1801
2023.89 1928
2024.32 1704
2024.74 1667
2025.17 1623
2025.59 1483
2026.01 1368
2026.44 1379
2026.86 1339
2027.29 1411
2027.71 1516
2028.14 1459
2028.56 1426
2028.99 1462
2029.41 1470
2029.83 1413
2030.26 1432
2030.68 1417
2031.11 1594
2031.53 1351
2031.96 1293
2032.38 1315
2032.81 1468
2033.23 1454
2033.66 1402
2034.08 1477
2034.51 1512
2034.93 1561
2035.36 1391
2035.78 1524
2036.21 1509
2036.63 1537
2037.06 1477
2037.48 1594
2037.91 1595
2038.33 1637
2038.76 1546
2039.19 1666
2039.61 1603
2040.04 1597
2040.46 1653
2040.89 1670
2041.31 1577
2041.74 1639
2042.17 1600
2042.59 1584
2043.02 1522
2043.44 1437
2043.87 1663
2044.30 1677
2044.72 1527
2045.15 1462
2045.57 1495
2046.00 1567
2046.43 1550
2046.85 1564
2047.28 1620
2047.71 1486
2048.13 1583
2048.56 1382
2048.99 1510
2049.41 1509
2049.84 1498
2050.27 1487
2050.69 1358
2051.12 1310
2051.55 1292
2051.97 1349
2052.40 1313
2052.83 1526
2053.25 1349
2053.68 1382
2054.11 1411
2054.54 1374
2054.96 1426
2055.39 1310
2055.82 1393
2056.24 1332
2056.67 1235
2057.10 1434
2057.53 1355
2057.95 1322
2058.38 1250
2058.81 1374
2059.24 1455
2059.66 1379
2060.09 1374
2060.52 1300
2060.95 1342
2061.38 1378
2061.80 1362
2062.23 1454
2062.66 1401
2063.09 1334
2063.52 1525
2063.94 1569
2064.37 1311
2064.80 1293
2065.23 1438
2065.66 1273
2066.09 1377
2066.51 1387
2066.94 1347
2067.37 1353
2067.80 1345
2068.23 1338
2068.66 1358
2069.08 1418
2069.51 1410
2069.94 1352
2070.37 1458
2070.80 1492
2071.23 1347
2071.66 1385
2072.09 1377
2072.52 1434
2072.94 1366
2073.37 1432
2073.80 1433
2074.23 1371
2074.66 1461
2075.09 1462
2075.52 1344
2075.95 1277
2076.38 1230
2076.81 1392
2077.24 1428
2077.67 1484
2078.10 1378
2078.53 1519
2078.96 1509
2079.39 1514
2079.82 1469
2080.25 1456
2080.68 1387
2081.11 1447
2081.54 1418
2081.97 1229
2082.40 1282
2082.83 1490
2083.26 1529
2083.69 1468
2084.12 1520
2084.55 1461
2084.98 1395
2085.41 1402
2085.84 1390
2086.27 1381
2086.70 1399
2087.13 1351
2087.56 1332
2087.99 1385
2088.42 1383
2088.85 1397
2089.28 1254
2089.71 1297
2090.14 1350
2090.57 1308
2091.01 1327
2091.44 1468
2091.87 1578
2092.30 1626
2092.73 1619
2093.16 1524
2093.59 1578
2094.02 1682
2094.45 1899
2094.89 2121
2095.32 2060
2095.75 1921
2096.18 1977
2096.61 1767
2097.04 1765
2097.47 1832
2097.91 1806
2098.34 1574
2098.77 1513
2099.20 1509
2099.63 1422
2100.07 1472
2100.50 1209
2100.93 1281
2101.36 1313
2101.79 1133
2102.23 1280
2102.66 1302
2103.09 1255
2103.52 1279
2103.95 1197
2104.39 1237
2104.82 1319
2105.25 1403
2105.68 1499
2106.12 1424
2106.55 1364
2106.98 1230
2107.41 1185
2107.85 1457
2108.28 1318
2108.71 1217
2109.14 1257
2109.58 1329
2110.01 1339
2110.44 1197
2110.88 1266
2111.31 1354
2111.74 1489
2112.18 1314
2112.61 1356
2113.04 1333
2113.48 1385
2113.91 1492
2114.34 1426
2114.78 1320
2115.21 1264
2115.64 1431
2116.08 1438
2116.51 1409
2116.94 1335
2117.38 1222
2117.81 1127
2118.24 1189
2118.68 1227
2119.11 1250
2119.55 1215
2119.98 1268
2120.41 1231
2120.85 1274
2121.28 1250
2121.72 1208
2122.15 1190
2122.58 1240
2123.02 1278
2123.45 1278
2123.89 1249
2124.32 1298
2124.75 1301
2125.19 1277
2125.62 1302
2126.06 1386
2126.49 1189
2126.93 1251
2127.36 1308
2127.80 1265
2128.23 1195
2128.67 1178
2129.10 1271
2129.54 1495
2129.97 1461
2130.41 1332
2130.84 1260
2131.28 1311
2131.71 1278
2132.15 1288
2132.58 1303
2133.02 1388
2133.45 1352
2133.89 1319
2134.32 1349
2134.76 1414
2135.19 1368
2135.63 1485
2136.06 1464
2136.50 1433
2136.94 1440
2137.37 1365
2137.81 1465
2138.24 1567
2138.68 1580
2139.12 1544
2139.55 1511
2139.99 1313
2140.42 1374
2140.86 1372
2141.30 1344
2141.73 1520
2142.17 1379
2142.60 1353
2143.04 1149
2143.48 1326
2143.91 1389
2144.35 1308
2144.79 1121
2145.22 1106
2145.66 1157
2146.09 1229
2146.53 1164
2146.97 1247
2147.40 1221
2147.84 1408
2148.28 1463
2148.72 1498
2149.15 1455
2149.59 1542
2150.03 1487
2150.46 1594
2150.90 1697
2151.34 1653
2151.77 1702
2152.21 1704
2152.65 1919
2153.09 1892
2153.52 1740
2153.96 1614
2154.40 1561
2154.84 1662
2155.27 1385
2155.71 1413
2156.15 1505
2156.59 1447
2157.02 1386
2157.46 1433
2157.90 1326
2158.34 1292
2158.78 1348
2159.21 1366
2159.65 1358
2160.09 1485
2160.53 1487
2160.97 1343
2161.40 1494
2161.84 1412
2162.28 1306
2162.72 1487
2163.16 1495
2163.59 1347
2164.03 1406
2164.47 1436
2164.91 1407
2165.35 1568
2165.79 1485
2166.23 1383
2166.66 1488
2167.10 1426
2167.54 1581
2167.98 1456
2168.42 1541
2168.86 1480
2169.30 1464
2169.74 1407
2170.18 1391
2170.61 1533
2171.05 1516
2171.49 1479
2171.93 1502
2172.37 1433
2172.81 1398
2173.25 1403
2173.69 1394
2174.13 1588
2174.57 1473
2175.01 1372
2175.45 1718
2175.89 1699
2176.33 1553
2176.77 1467
2177.21 1545
2177.65 1604
2178.09 1704
2178.53 1519
2178.97 1676
2179.41 1643
2179.85 1641
2180.29 1602
2180.73 1640
2181.17 1713
2181.61 1670
2182.05 1649
2182.49 1672
2182.93 1674
2183.37 1812
2183.81 1808
2184.25 1582
2184.69 1630
2185.13 1634
2185.57 1630
2186.01 1456
2186.45 1546
2186.89 1525
2187.33 1567
2187.77 1637
2188.21 1731
2188.65 1968
2189.10 1765
2189.54 1771
2189.98 1977
2190.42 1953
2190.86 1868
2191.30 1756
2191.74 1660
2192.18 1769
2192.62 1848
2193.07 1581
2193.51 1679
2193.95 1753
2194.39 1790
2194.83 1919
2195.27 1836
2195.71 1589
2196.16 1718
2196.60 1777
2197.04 1821
2197.48 1749
2197.92 1777
2198.37 1698
2198.81 1857
2199.25 1705
2199.69 1778
2200.13 1691
2200.58 1760
2201.02 1786
2201.46 1875
2201.90 1965
2202.34 1879
2202.79 2023
2203.23 1993
2203.67 1991
2204.11 1900
2204.56 1913
2205.00 1950
2205.44 1985
2205.88 1939
2206.33 1974
2206.77 1910
2207.21 2002
2207.65 2008
2208.10 2223
2208.54 2102
2208.98 2176
2209.43 2122
2209.87 2291
2210.31 2440
2210.76 2323
2211.20 2124
2211.64 2135
2212.09 2152
2212.53 2071
2212.97 2055
2213.42 1992
2213.86 2132
2214.30 2214
2214.75 2145
2215.19 1896
2215.63 2077
2216.08 2085
2216.52 2055
2216.96 2013
2217.41 1966
2217.85 2181
2218.30 2237
2218.74 2149
2219.18 2192
2219.63 2190
2220.07 2209
2220.52 2159
2220.96 2173
2221.40 2194
2221.85 2075
2222.29 2255
2222.74 2718
2223.18 2656
2223.63 2792
2224.07 3156
2224.51 3470
2224.96 3777
2225.40 4039
2225.85 4222
2226.29 4240
2226.74 4306
2227.18 4384
2227.63 4214
2228.07 4213
2228.52 3861
2228.96 3570
2229.41 3310
2229.85 3076
2230.30 3020
2230.74 2912
2231.19 2645
2231.63 2642
2232.08 2763
2232.52 2869
2232.97 2895
2233.41 2757
2233.86 2790
2234.30 2713
2234.75 2720
2235.20 2879
2235.64 2764
2236.09 3070
2236.53 2981
2236.98 2855
2237.42 2735
2237.87 2925
2238.32 2913
2238.76 2753
2239.21 2908
2239.65 2760
2240.10 2831
2240.55 2988
2240.99 3167
2241.44 2976
2241.88 2952
2242.33 3014
2242.78 3076
2243.22 2832
2243.67 2643
2244.12 2697
2244.56 2676
2245.01 2714
2245.46 2807
2245.90 2802
2246.35 2840
2246.80 2956
2247.24 2803
2247.69 2532
2248.14 2523
2248.58 2504
2249.03 2793
2249.48 2679
2249.92 2666
2250.37 2578
2250.82 2659
2251.27 2835
2251.71 2866
2252.16 2648
2252.61 2672
2253.05 2470
2253.50 2620
2253.95 2743
2254.40 2894
2254.84 2883
2255.29 2864
2255.74 2877
2256.19 2695
2256.64 2843
2257.08 2648
2257.53 2655
2257.98 2660
2258.43 2522
2258.87 2450
2259.32 2386
2259.77 2471
2260.22 2556
2260.67 2538
2261.11 2648
2261.56 2669
2262.01 2749
2262.46 2848
2262.91 2721
2263.36 2867
2263.80 2876
2264.25 2794
2264.70 2681
2265.15 2786
2265.60 2831
2266.05 2818
2266.50 2811
2266.94 2705
2267.39 2819
2267.84 2885
2268.29 2868
2268.74 2807
2269.19 2769
2269.64 2891
2270.09 2866
2270.54 2930
2270.99 3052
2271.43 2981
2271.88 2949
2272.33 3141
2272.78 2906
2273.23 3102
2273.68 3235
2274.13 2945
2274.58 3199
2275.03 3121
2275.48 2961
2275.93 2819
2276.38 2999
2276.83 2869
2277.28 2600
2277.73 2985
2278.18 2854
2278.63 2899
2279.08 2640
2279.53 2589
2279.98 2680
2280.43 2767
2280.88 2930
2281.33 2995
2281.78 3210
2282.23 2992
2282.68 2798
2283.13 2956
2283.58 3055
2284.03 2864
2284.48 2698
2284.93 2800
2285.38 2642
2285.83 2748
2286.28 2728
2286.73 2720
2287.18 2655
2287.63 2589
2288.08 2686
2288.54 2842
2288.99 2686
2289.44 2874
2289.89 2896
2290.34 2674
2290.79 2762
2291.24 3024
2291.69 3008
2292.14 3133
2292.60 3366
2293.05 3325
2293.50 3463
2293.95 3343
2294.40 3237
2294.85 3193
2295.30 3271
2295.76 3293
2296.21 3323
2296.66 3371
2297.11 3354
2297.56 2994
2298.01 3102
2298.47 2795
2298.92 2724
2299.37 2990
2299.82 2866
2300.27 2675
2300.73 2824
2301.18 2783
2301.63 2683
2302.08 2464
2302.53 2506
2302.99 2575
2303.44 2517
2303.89 2567
2304.34 2502
2304.80 2663
2305.25 2550
2305.70 2636
2306.15 2411
2306.61 2473
2307.06 2380
2307.51 2490
2307.96 2476
2308.42 2602
2308.87 2586
2309.32 2421
2309.78 2479
2310.23 2495
2310.68 2489
2311.14 2430
2311.59 2477
2312.04 2531
2312.49 2351
2312.95 2368
2313.40 2481
2313.85 2548
2314.31 2345
2314.76 2191
2315.22 2143
2315.67 2138
2316.12 1966
2316.58 2109
2317.03 2039
2317.48 1989
2317.94 2140
2318.39 2090
2318.84 2009
2319.30 2077
2319.75 1955
2320.21 2014
2320.66 2133
2321.11 2075
2321.57 2057
2322.02 2126
2322.48 2309
2322.93 2099
2323.39 1918
2323.84 1771
2324.29 1935
2324.75 1975
2325.20 1922
2325.66 1972
2326.11 1959
2326.57 2028
2327.02 1967
2327.48 1921
2327.93 2046
2328.39 2012
2328.84 2052
2329.30 1856
2329.75 2062
2330.21 2072
2330.66 2058
2331.12 1967
2331.57 2128
2332.03 2226
2332.48 2167
2332.94 2191
2333.39 2221
2333.85 2087
2334.30 1960
2334.76 1969
2335.21 1944
2335.67 1931
2336.12 1989
2336.58 2172
2337.03 2058
2337.49 2238
2337.95 2065
2338.40 2106
2338.86 2202
2339.31 2284
2339.77 2145
2340.23 2090
2340.68 2156
2341.14 2387
2341.59 2519
2342.05 2480
2342.51 2479
2342.96 2484
2343.42 2540
2343.87 2445
2344.33 2363
2344.79 2277
2345.24 2247
2345.70 2146
2346.16 2301
2346.61 2154
2347.07 1943
2347.53 2019
2347.98 2313
2348.44 2182
2348.90 2104
2349.35 2061
2349.81 2003
2350.27 2284
2350.72 2277
2351.18 2237
2351.64 1985
2352.10 1810
2352.55 1946
2353.01 2096
2353.47 2061
2353.92 2101
2354.38 2058
2354.84 2041
2355.30 1877
2355.75 1943
2356.21 1849
2356.67 1857
2357.13 1904
2357.58 1803
2358.04 1857
2358.50 1891
2358.96 1725
2359.41 1732
2359.87 1794
2360.33 1870
2360.79 1919
2361.25 1854
2361.70 2077
2362.16 2091
2362.62 2156
2363.08 2253
2363.54 2141
2363.99 2240
2364.45 2294
2364.91 2169
2365.37 1968
2365.83 2071
2366.29 1796
2366.75 1884
2367.20 2051
2367.66 1946
2368.12 1895
2368.58 1746
2369.04 1882
2369.50 1801
2369.96 1644
2370.42 1802
2370.87 1825
2371.33 1910
2371.79 1936
2372.25 1922
2372.71 1771
2373.17 1775
2373.63 1764
2374.09 1767
2374.55 1640
2375.01 1613
2375.47 1740
2375.92 1717
2376.38 1609
2376.84 1565
2377.30 1548
2377.76 1542
2378.22 1724
2378.68 1771
2379.14 1642
2379.60 1800
2380.06 1679
2380.52 1612
2380.98 1675
2381.44 1580
2381.90 1591
2382.36 1583
2382.82 1627
2383.28 1578
2383.74 1716
2384.20 1592
2384.66 1568
2385.12 1625
2385.58 1528
2386.04 1726
2386.50 1760
2386.96 1765
2387.42 1540
2387.88 1509
2388.35 1478
2388.81 1526
2389.27 1609
2389.73 1548
2390.19 1457
2390.65 1551
2391.11 1518
2391.57 1613
2392.03 1717
2392.49 1642
2392.95 1758
2393.42 1702
2393.88 1643
2394.34 1583
2394.80 1530
2395.26 1550
2395.72 1711
2396.18 1651
2396.64 1512
2397.11 1557
2397.57 1421
2398.03 1381
2398.49 1455
2398.95 1436
2399.41 1498
2399.88 1617
2400.34 1583
2400.80 1492
2401.26 1605
2401.72 1690
2402.18 1582
2402.65 1547
2403.11 1512
2403.57 1522
2404.03 1588
2404.49 1529
2404.96 1673
2405.42 1741
2405.88 1688
2406.34 1543
2406.81 1569
2407.27 1646
2407.73 1653
2408.19 1637
2408.66 1739
2409.12 1730
2409.58 1853
2410.04 1580
2410.51 1593
2410.97 1653
2411.43 1461
2411.90 1436
2412.36 1496
2412.82 1670
2413.28 1572
2413.75 1563
2414.21 1607
2414.67 1641
2415.14 1405
2415.60 1563
2416.06 1406
2416.53 1502
2416.99 1629
2417.45 1644
2417.92 1642
2418.38 1668
2418.84 1778
2419.31 1832
2419.77 1707
2420.23 1854
2420.70 1855
2421.16 1774
2421.63 1823
2422.09 1807
2422.55 1707
2423.02 1758
2423.48 1703
2423.95 1463
2424.41 1605
2424.87 1664
2425.34 1687
2425.80 1829
2426.27 1925
2426.73 1700
2427.20 1754
2427.66 1949
2428.12 2164
2428.59 2113
2429.05 2127
2429.52 2201
2429.98 2372
2430.45 2397
2430.91 2279
2431.38 2160
2431.84 2157
2432.31 2077
2432.77 1855
2433.24 1924
2433.70 1866
2434.17 1728
2434.63 1815
2435.10 1622
2435.56 1618
2436.03 1759
2436.49 1599
2436.96 1662
2437.42 1796
2437.89 1831
2438.35 1883
2438.82 1833
2439.28 1929
2439.75 1856
2440.21 1951
2440.68 2193
2441.15 2581
2441.61 2263
2442.08 2399
2442.54 2228
2443.01 2410
2443.48 2565
2443.94 2298
2444.41 2152
2444.87 2142
2445.34 2023
2445.81 1941
2446.27 1893
2446.74 1690
2447.20 1677
2447.67 1564
2448.14 1498
2448.60 1576
2449.07 1601
2449.54 1380
2450.00 1609
2450.47 1695
2450.94 1670
2451.40 1634
2451.87 1615
2452.34 1542
2452.80 1577
2453.27 1651
2453.74 1621
2454.20 1473
2454.67 1390
2455.14 1588
2455.60 1596
2456.07 1693
2456.54 1652
2457.01 1888
2457.47 1793
2457.94 1601
2458.41 1649
2458.87 1716
2459.34 1835
2459.81 1666
2460.28 1679
2460.74 1749
2461.21 1654
2461.68 1607
2462.15 1432
2462.62 1621
2463.08 1544
2463.55 1490
2464.02 1492
2464.49 1489
2464.95 1676
2465.42 1569
2465.89 1659
2466.36 1698
2466.83 1700
2467.29 1694
2467.76 1754
2468.23 1809
2468.70 1814
2469.17 1742
2469.64 1863
2470.10 1808
2470.57 1796
2471.04 1867
2471.51 1736
2471.98 1735
2472.45 1680
2472.92 1741
2473.39 1867
2473.85 1915
2474.32 1903
2474.79 1694
2475.26 1627
2475.73 1694
2476.20 1624
2476.67 1559
2477.14 1590
2477.61 1727
2478.08 1645
2478.54 1697
2479.01 1749
2479.48 1744
2479.95 1945
2480.42 1890
2480.89 2028
2481.36 2089
2481.83 2269
2482.30 2277
2482.77 2202
2483.24 2193
2483.71 2295
2484.18 2175
2484.65 2217
2485.12 1984
2485.59 2008
2486.06 1893
2486.53 1955
2487.00 2135
2487.47 1910
2487.94 1859
2488.41 1909
2488.88 1773
2489.35 1692
2489.82 1701
2490.29 1662
2490.76 1670
2491.23 1649
2491.70 1661
2492.17 1603
2492.64 1551
2493.11 1673
2493.58 1559
2494.05 1642
2494.52 1651
2495.00 1653
2495.47 1661
2495.94 1615
2496.41 1514
2496.88 1550
2497.35 1506
2497.82 1621
2498.29 1680
2498.76 1749
2499.23 1542
2499.71 1400
2500.18 1574
2500.65 1719
2501.12 1602
2501.59 1514
2502.06 1550
2502.53 1412
2503.01 1411
2503.48 1435
2503.95 1568
2504.42 1541
2504.89 1513
2505.36 1521
2505.84 1700
2506.31 1752
2506.78 1719
2507.25 1505
2507.72 1719
2508.20 1892
2508.67 1764
2509.14 1727
2509.61 1766
2510.08 2002
2510.56 2011
2511.03 1897
2511.50 1989
2511.97 2144
2512.45 2201
2512.92 2071
2513.39 1939
2513.86 1740
2514.34 1877
2514.81 1806
2515.28 1903
2515.75 1753
2516.23 1753
2516.70 1700
2517.17 1683
2517.65 1673
2518.12 1727
2518.59 1763
2519.07 1597
2519.54 1605
2520.01 1722
2520.48 1782
2520.96 1821
2521.43 1663
2521.90 1831
2522.38 1616
2522.85 1531
2523.32 1609
2523.80 1448
2524.27 1507
2524.75 1514
2525.22 1530
2525.69 1678
2526.17 1501
2526.64 1537
2527.11 1619
2527.59 1615
2528.06 1626
2528.54 1466
2529.01 1516
2529.48 1523
2529.96 1539
2530.43 1498
2530.91 1522
2531.38 1645
2531.85 1579
2532.33 1621
2532.80 1598
2533.28 1644
2533.75 1639
2534.23 1698
2534.70 1560
2535.18 1676
2535.65 1597
2536.12 1669
2536.60 1486
2537.07 1666
2537.55 1615
2538.02 1605
2538.50 1578
2538.97 1677
2539.45 1590
2539.92 1643
2540.40 1410
2540.87 1597
2541.35 1524
2541.82 1607
2542.30 1623
2542.77 1523
2543.25 1413
2543.73 1477
2544.20 1464
2544.68 1497
2545.15 1542
2545.63 1571
2546.10 1713
2546.58 1603
2547.05 1683
2547.53 1796
2548.01 2052
2548.48 2092
2548.96 2083
2549.43 2311
2549.91 2328
2550.39 2138
2550.86 2085
2551.34 2156
2551.81 1954
2552.29 2167
2552.77 2157
2553.24 2191
2553.72 2153
2554.20 2006
2554.67 2102
2555.15 2209
2555.62 2279
2556.10 2276
2556.58 2438
2557.05 2273
2557.53 2337
2558.01 2404
2558.48 2366
2558.96 2124
2559.44 2106
2559.91 2179
2560.39 2174
2560.87 1885
2561.35 1750
2561.82 1817
2562.30 1608
2562.78 1455
2563.25 1668
2563.73 1590
2564.21 1642
2564.69 1341
2565.16 1268
2565.64 1539
2566.12 1497
2566.60 1395
2567.07 1476
2567.55 1490
2568.03 1429
2568.51 1422
2568.98 1349
2569.46 1535
2569.94 1455
2570.42 1518
2570.90 1370
2571.37 1274
2571.85 1351
2572.33 1430
2572.81 1351
2573.29 1443
2573.76 1384
2574.24 1401
2574.72 1304
2575.20 1343
2575.68 1580
2576.16 1485
2576.63 1484
2577.11 1497
2577.59 1352
2578.07 1354
2578.55 1471
2579.03 1541
2579.51 1359
2579.98 1368
2580.46 1321
2580.94 1342
2581.42 1387
2581.90 1446
2582.38 1547
2582.86 1512
2583.34 1488
2583.82 1511
2584.30 1379
2584.77 1273
2585.25 1359
2585.73 1554
2586.21 1391
2586.69 1292
2587.17 1366
2587.65 1535
2588.13 1449
2588.61 1515
2589.09 1414
2589.57 1350
2590.05 1497
2590.53 1615
2591.01 1431
2591.49 1459
2591.97 1352
2592.45 1421
2592.93 1302
2593.41 1350
2593.89 1418
2594.37 1507
2594.85 1525
2595.33 1455
2595.81 1517
2596.29 1347
2596.77 1563
2597.25 1654
2597.73 1635
2598.21 1596
2598.69 1675
2599.17 1698
2599.65 1664
2600.13 1613
2600.61 1762
2601.09 1708
2601.57 1675
2602.06 1818
2602.54 1696
2603.02 1495
2603.50 1683
2603.98 1787
2604.46 1609
2604.94 1436
2605.42 1452
2605.90 1496
2606.38 1439
2606.87 1439
2607.35 1652
2607.83 1637
2608.31 1745
2608.79 1957
2609.27 1958
2609.75 2052
2610.24 2264
2610.72 2438
2611.20 2499
2611.68 2642
2612.16 2525
2612.64 2451
2613.13 2475
2613.61 2620
2614.09 2491
2614.57 2269
2615.05 2008
2615.54 2110
2616.02 2098
2616.50 1652
2616.98 1641
2617.46 1614
2617.95 1480
2618.43 1589
2618.91 1595
2619.39 1644
2619.88 1425
2620.36 1425
2620.84 1277
2621.32 1393
2621.81 1500
2622.29 1350
2622.77 1391
2623.26 1489
2623.74 1382
2624.22 1295
2624.70 1262
2625.19 1231
2625.67 1337
2626.15 1402
2626.64 1286
2627.12 1252
2627.60 1194
2628.09 1336
2628.57 1318
2629.05 1307
2629.54 1416
2630.02 1551
2630.50 1479
2630.99 1330
2631.47 1322
2631.95 1207
2632.44 1221
2632.92 1302
2633.40 1331
2633.89 1250
2634.37 1276
2634.85 1251
2635.34 1273
2635.82 1396
2636.31 1331
2636.79 1412
2637.27 1467
2637.76 1322
2638.24 1148
2638.73 1281
2639.21 1297
2639.70 1345
2640.18 1368
2640.66 1472
2641.15 1555
2641.63 1383
2642.12 1433
2642.60 1418
2643.09 1390
2643.57 1376
2644.06 1295
2644.54 1476
2645.03 1481
2645.51 1383
2646.00 1432
2646.48 1157
2646.97 1368
2647.45 1356
2647.94 1221
2648.42 1222
2648.91 1241
2649.39 1283
2649.88 1420
2650.36 1427
2650.85 1367
2651.33 1354
2651.82 1272
2652.30 1308
2652.79 1325
2653.27 1332
2653.76 1376
2654.24 1318
2654.73 1291
2655.22 1249
2655.70 1359
2656.19 1316
2656.67 1416
2657.16 1330
2657.65 1395
2658.13 1509
2658.62 1461
2659.10 1380
2659.59 1363
2660.08 1405
2660.56 1410
2661.05 1427
2661.53 1376
2662.02 1219
2662.51 1340
2662.99 1270
2663.48 1260
2663.97 1256
2664.45 1255
2664.94 1260
2665.43 1144
2665.91 1260
2666.40 1416
2666.89 1206
2667.37 1308
2667.86 1290
2668.35 1377
2668.83 1382
2669.32 1379
2669.81 1305
2670.29 1318
2670.78 1306
2671.27 1371
2671.76 1349
2672.24 1259
2672.73 1254
2673.22 1359
2673.71 1412
2674.19 1409
2674.68 1475
2675.17 1595
2675.66 1560
2676.14 1482
2676.63 1502
2677.12 1607
2677.61 1715
2678.09 1669
2678.58 1617
2679.07 1610
2679.56 1760
2680.05 1720
2680.53 1878
2681.02 1896
2681.51 1996
2682.00 2135
2682.49 2111
2682.97 2116
2683.46 2331
2683.95 2368
2684.44 2661
2684.93 2381
2685.42 2309
2685.91 2485
2686.39 2390
2686.88 2352
2687.37 2237
2687.86 2186
2688.35 2108
2688.84 2019
2689.33 1769
2689.81 1538
2690.30 1477
2690.79 1359
2691.28 1415
2691.77 1352
2692.26 1282
2692.75 1314
2693.24 1252
2693.73 1525
2694.22 1573
2694.71 1515
2695.20 1468
2695.68 1334
2696.17 1338
2696.66 1349
2697.15 1516
2697.64 1529
2698.13 1385
2698.62 1489
2699.11 1568
2699.60 1501
2700.09 1519
2700.58 1475
2701.07 1556
2701.56 1632
2702.05 1643
2702.54 1732
2703.03 1656
2703.52 1649
2704.01 1799
2704.50 1890
2704.99 1676
2705.48 1688
2705.97 1584
2706.46 1594
2706.95 1474
2707.44 1436
2707.93 1417
2708.42 1311
2708.92 1496
2709.41 1598
2709.90 1419
2710.39 1303
2710.88 1371
2711.37 1432
2711.86 1328
2712.35 1219
2712.84 1387
2713.33 1456
2713.82 1366
2714.31 1306
2714.81 1374
2715.30 1230
2715.79 1333
2716.28 1421
2716.77 1583
2717.26 1403
2717.75 1319
2718.24 1391
2718.74 1344
2719.23 1314
2719.72 1329
2720.21 1481
2720.70 1457
2721.19 1307
2721.69 1447
2722.18 1498
2722.67 1556
2723.16 1575
2723.65 1696
2724.15 1700
2724.64 1583
2725.13 1660
2725.62 1535
2726.11 1535
2726.61 1535
2727.10 1472
2727.59 1412
2728.08 1421
2728.58 1416
2729.07 1491
2729.56 1276
2730.05 1430
2730.55 1393
2731.04 1407
2731.53 1286
2732.02 1304
2732.52 1403
2733.01 1346
2733.50 1424
2733.99 1469
2734.49 1469
2734.98 1529
2735.47 1492
2735.97 1392
2736.46 1495
2736.95 1461
2737.45 1468
2737.94 1480
2738.43 1482
2738.93 1512
2739.42 1446
2739.91 1510
2740.41 1536
2740.90 1399
2741.39 1450
2741.89 1565
2742.38 1430
2742.87 1430
2743.37 1624
2743.86 1435
2744.36 1371
2744.85 1559
2745.34 1583
2745.84 1507
2746.33 1573
2746.82 1539
2747.32 1513
2747.81 1321
2748.31 1442
2748.80 1423
2749.30 1360
2749.79 1320
2750.28 1304
2750.78 1397
2751.27 1338
2751.77 1486
2752.26 1450
2752.76 1497
2753.25 1689
2753.75 1639
2754.24 1547
2754.74 1512
2755.23 1652
2755.72 1799
2756.22 1767
2756.71 1827
2757.21 1922
2757.70 1799
2758.20 1710
2758.69 1729
2759.19 1817
2759.69 1736
2760.18 1525
2760.68 1541
2761.17 1529
2761.67 1527
2762.16 1485
2762.66 1478
2763.15 1524
2763.65 1465
2764.14 1411
2764.64 1476
2765.14 1500
2765.63 1452
2766.13 1495
2766.62 1382
2767.12 1367
2767.61 1440
2768.11 1430
2768.61 1422
2769.10 1406
2769.60 1395
2770.09 1412
2770.59 1639
2771.09 1522
2771.58 1571
2772.08 1539
2772.58 1499
2773.07 1429
2773.57 1455
2774.06 1714
2774.56 1638
2775.06 1668
2775.55 1699
2776.05 1520
2776.55 1723
2777.04 1666
2777.54 1634
2778.04 1538
2778.54 1610
2779.03 1842
2779.53 1709
2780.03 1669
2780.52 1686
2781.02 1613
2781.52 1745
2782.01 1734
2782.51 1761
2783.01 1526
2783.51 1515
2784.00 1575
2784.50 1677
2785.00 1555
2785.50 1517
2785.99 1673
2786.49 1650
2786.99 1414
2787.49 1592
2787.98 1421
2788.48 1545
2788.98 1519
2789.48 1441
2789.98 1453
2790.47 1492
2790.97 1478
2791.47 1394
2791.97 1393
2792.47 1529
2792.96 1406
2793.46 1374
2793.96 1367
2794.46 1538
2794.96 1441
2795.46 1476
2795.95 1666
2796.45 1680
2796.95 1698
2797.45 1766
2797.95 1807
2798.45 2169
2798.95 2322
2799.44 2159
2799.94 2105
2800.44 2285
2800.94 2108
2801.44 1922
2801.94 1865
2802.44 1967
2802.94 1943
2803.44 1910
2803.93 1796
2804.43 1785
2804.93 1726
2805.43 1696
2805.93 1823
2806.43 1976
2806.93 2215
2807.43 2104
2807.93 2356
2808.43 2554
2808.93 2751
2809.43 2840
2809.93 3048
2810.43 3122
2810.93 3379
2811.43 3457
2811.93 3630
2812.43 3551
2812.93 3485
2813.43 3133
2813.93 2582
2814.43 2535
2814.93 2188
2815.43 2152
2815.93 1788
2816.43 1831
2816.93 1728
2817.43 1646
2817.93 1691
2818.43 1624
2818.93 1805
2819.43 1846
2819.93 1970
2820.43 2066
2820.93 1864
2821.43 1863
2821.93 1947
2822.43 1952
2822.94 1921
2823.44 1726
2823.94 1719
2824.44 1580
2824.94 1549
2825.44 1540
2825.94 1505
2826.44 1446
2826.94 1461
2827.44 1466
2827.95 1444
2828.45 1344
2828.95 1417
2829.45 1538
2829.95 1441
2830.45 1483
2830.95 1422
2831.46 1571
2831.96 1522
2832.46 1556
2832.96 1593
2833.46 1666
2833.97 1572
2834.47 1554
2834.97 1658
2835.47 1811
2835.97 1761
2836.47 1646
2836.98 1803
2837.48 1854
2837.98 1744
2838.48 1717
2838.99 1604
2839.49 1559
2839.99 1728
2840.49 1532
2841.00 1432
2841.50 1499
2842.00 1405
2842.50 1459
2843.01 1426
2843.51 1498
2844.01 1505
2844.51 1324
2845.02 1358
2845.52 1482
2846.02 1509
2846.52 1424
2847.03 1352
2847.53 1483
2848.03 1512
2848.54 1601
2849.04 1635
2849.54 1560
2850.05 1440
2850.55 1403
2851.05 1550
2851.56 1421
2852.06 1431
2852.56 1465
2853.07 1343
2853.57 1222
2854.07 1418
2854.58 1380
2855.08 1293
2855.59 1271
2856.09 1380
2856.59 1375
2857.10 1334
2857.60 1345
2858.10 1279
2858.61 1279
2859.11 1384
2859.62 1406
2860.12 1415
2860.63 1511
2861.13 1451
2861.63 1503
2862.14 1468
2862.64 1397
2863.15 1781
2863.65 1744
2864.16 1858
2864.66 1813
2865.16 1728
2865.67 1494
2866.17 1434
2866.68 1505
2867.18 1304
2867.69 1353
2868.19 1418
2868.70 1395
2869.20 1393
2869.71 1283
2870.21 1288
2870.72 1295
2871.22 1277
2871.73 1422
2872.23 1323
2872.74 1383
2873.24 1401
2873.75 1268
2874.25 1359
2874.76 1372
2875.27 1381
2875.77 1377
2876.28 1298
2876.78 1287
2877.29 1141
2877.79 1280
2878.30 1411
2878.81 1349
2879.31 1319
2879.82 1374
2880.32 1413
2880.83 1364
2881.33 1525
2881.84 1443
2882.35 1354
2882.85 1448
2883.36 1459
2883.87 1434
2884.37 1685
2884.88 1827
2885.38 1667
2885.89 1852
2886.40 1853
2886.90 2001
2887.41 2151
2887.92 2331
2888.42 2475
2888.93 2700
2889.44 2722
2889.94 2597
2890.45 2397
2890.96 2510
2891.46 2414
2891.97 2366
2892.48 2237
2892.98 2006
2893.49 1752
2894.00 1602
2894.51 1570
2895.01 1558
2895.52 1467
2896.03 1472
2896.54 1544
2897.04 1503
2897.55 1557
2898.06 1441
2898.57 1434
2899.07 1578
2899.58 1640
2900.09 1544
2900.60 1513
2901.10 1696
2901.61 1746
2902.12 1703
2902.63 1670
2903.13 1649
2903.64 1668
2904.15 1732
2904.66 1744
2905.17 1749
2905.68 1751
2906.18 1812
2906.69 1736
2907.20 1795
2907.71 1722
2908.22 1748
2908.72 1713
2909.23 1742
2909.74 1642
2910.25 1798
2910.76 1705
2911.27 1614
2911.78 1567
2912.28 1476
2912.79 1593
2913.30 1592
2913.81 1595
2914.32 1676
2914.83 1617
2915.34 1667
2915.85 1598
2916.36 1588
2916.87 1847
2917.37 1633
2917.88 1627
2918.39 1533
2918.90 1660
2919.41 1461
2919.92 1525
2920.43 1460
2920.94 1430
2921.45 1538
2921.96 1600
2922.47 1601
2922.98 1579
2923.49 1581
2924.00 1584
2924.51 1794
2925.02 1791
2925.53 2160
2926.04 2060
2926.55 2191
2927.06 2378
2927.57 2505
2928.08 2611
2928.59 2579
2929.10 2497
2929.61 2454
2930.12 2066
2930.63 1960
2931.14 2009
2931.65 1819
2932.16 1772
2932.67 1689
2933.18 1611
2933.69 1707
2934.20 1582
2934.71 1468
2935.22 1644
2935.73 1608
2936.24 1709
2936.76 1598
2937.27 1539
2937.78 1635
2938.29 1511
2938.80 1614
2939.31 1496
2939.82 1685
2940.33 1592
2940.84 1592
2941.36 1632
2941.87 1548
2942.38 1477
2942.89 1424
2943.40 1474
2943.91 1602
2944.42 1709
2944.94 1664
2945.45 1618
2945.96 1692
2946.47 1887
2946.98 1800
2947.49 1883
2948.01 2027
2948.52 1869
2949.03 1948
2949.54 1794
2950.05 1803
2950.57 1824
2951.08 1748
2951.59 1566
2952.10 1604
2952.61 1667
2953.13 1668
2953.64 1675
2954.15 1738
2954.66 1742
2955.18 1777
2955.69 1662
2956.20 1807
2956.71 1653
2957.23 1668
2957.74 1692
2958.25 1607
2958.76 1706
2959.28 1607
2959.79 1756
2960.30 1711
2960.82 1679
2961.33 1850
2961.84 1882
2962.36 1888
2962.87 1888
2963.38 1809
2963.89 1869
2964.41 1997
2964.92 1941
2965.43 1846
2965.95 1773
2966.46 1852
2966.97 1837
2967.49 1855
2968.00 1799
2968.52 1667
2969.03 1579
2969.54 1657
2970.06 1783
2970.57 1633
2971.08 1510
2971.60 1519
2972.11 1518
2972.63 1694
2973.14 1763
2973.65 1731
2974.17 1695
2974.68 1731
2975.20 1810
2975.71 1802
2976.23 1776
2976.74 1796
2977.25 1724
2977.77 1599
2978.28 1569
2978.80 1656
2979.31 1819
2979.83 1684
2980.34 1708
2980.86 1769
2981.37 1844
2981.89 1763
2982.40 1806
2982.91 1796
2983.43 1802
2983.94 1711
2984.46 1730
2984.97 1797
2985.49 1736
2986.00 1638
2986.52 1657
2987.04 1696
2987.55 1695
2988.07 1835
2988.58 1818
2989.10 1703
2989.61 1901
2990.13 1997
2990.64 1899
2991.16 2087
2991.67 2005
2992.19 1908
2992.71 2014
2993.22 2038
2993.74 2120
2994.25 2205
2994.77 2229
2995.28 2280
2995.80 2367
2996.32 2305
2996.83 2417
2997.35 2639
2997.87 2626
2998.38 2765
2998.90 2873
2999.41 2833
2999.93 2700
3000.45 2805
3000.96 2738
3001.48 2814
3002.00 2790
3002.51 2659
3003.03 2434
3003.55 2456
3004.06 2369
3004.58 2256
3005.10 2055
3005.61 2225
3006.13 2164
3006.65 2373
3007.16 2382
3007.68 2223
3008.20 2099
3008.71 2204
3009.23 2255
3009.75 2212
3010.27 1999
3010.78 2212
3011.30 1997
3011.82 1938
3012.34 1867
3012.85 1980
3013.37 1863
3013.89 1840
3014.41 1751
3014.92 1914
3015.44 1768
3015.96 1860
3016.48 2013
3016.99 1978
3017.51 1787
3018.03 1753
3018.55 1898
3019.07 2005
3019.58 1855
3020.10 2000
3020.62 2027
3021.14 1938
3021.66 2139
3022.17 2258
3022.69 2146
3023.21 2176
3023.73 2204
3024.25 2143
3024.77 2228
3025.28 2272
3025.80 2357
3026.32 2305
3026.84 2357
3027.36 2443
3027.88 2183
3028.40 2153
3028.92 2159
3029.43 2152
3029.95 2194
3030.47 2134
3030.99 1987
3031.51 1915
3032.03 2024
3032.55 1932
3033.07 2103
3033.59 2016
3034.11 2202
3034.63 2423
3035.15 2402
3035.66 2531
3036.18 2837
3036.70 3110
3037.22 3236
3037.74 3368
3038.26 3547
3038.78 3652
3039.30 3271
3039.82 3275
3040.34 3056
3040.86 2940
3041.38 2629
3041.90 2322
3042.42 2416
3042.94 2272
3043.46 1987
3043.98 1939
3044.50 1978
3045.02 1983
3045.54 2011
3046.06 1794
3046.58 1798
3047.10 1828
3047.62 1868
3048.14 1789
3048.66 1702
3049.18 1829
3049.71 1867
3050.23 1875
3050.75 1789
3051.27 1806
3051.79 1906
3052.31 1749
3052.83 1874
3053.35 1647
3053.87 1641
3054.39 1753
3054.91 1711
3055.43 1808
3055.96 1849
3056.48 1796
3057.00 1708
3057.52 1768
3058.04 1883
3058.56 1849
3059.08 1814
3059.61 1836
3060.13 1706
3060.65 1867
3061.17 2011
3061.69 1744
3062.21 1717
3062.73 1862
3063.26 1915
3063.78 1790
3064.30 1841
3064.82 1864
3065.34 1785
3065.87 1889
3066.39 1836
3066.91 1781
3067.43 1754
3067.95 1756
3068.48 1737
3069.00 1692
3069.52 1672
3070.04 1693
3070.57 1543
3071.09 1541
3071.61 1593
3072.13 1663
3072.66 1755
3073.18 1666
3073.70 1702
3074.22 1775
3074.75 1801
3075.27 1809
3075.79 1906
3076.32 1697
3076.84 1653
3077.36 1766
3077.88 1849
3078.41 1862
3078.93 1838
3079.45 1881
3079.98 1872
3080.50 2025
3081.02 1843
3081.55 1790
3082.07 1695
3082.59 1872
3083.12 1850
3083.64 1835
3084.16 1906
3084.69 1841
3085.21 1766
3085.73 1801
3086.26 1623
3086.78 1615
3087.31 1711
3087.83 1589
3088.35 1553
3088.88 1575
3089.40 1540
3089.93 1568
3090.45 1523
3090.97 1494
3091.50 1613
3092.02 1507
3092.55 1623
3093.07 1591
3093.60 1542
3094.12 1526
3094.64 1640
3095.17 1705
3095.69 1660
3096.22 1819
3096.74 1880
3097.27 1789
3097.79 1839
3098.32 1730
3098.84 1854
3099.37 1904
3099.89 1945
3100.42 1866
3100.94 1895
3101.47 2109
3101.99 2465
3102.52 2467
3103.04 2501
3103.57 2567
3104.09 2563
3104.62 2696
3105.14 2811
3105.67 2704
3106.19 2559
3106.72 2468
3107.24 2460
3107.77 2311
3108.29 2137
3108.82 1919
3109.35 1661
3109.87 1495
3110.40 1606
3110.92 1718
3111.45 1713
3111.98 1676
3112.50 1585
3113.03 1549
3113.55 1483
3114.08 1536
3114.61 1616
3115.13 1539
3115.66 1485
3116.18 1393
3116.71 1413
3117.24 1455
3117.76 1463
3118.29 1524
3118.82 1447
3119.34 1436
3119.87 1295
3120.40 1285
3120.92 1468
3121.45 1484
3121.98 1323
3122.50 1426
3123.03 1445
3123.56 1445
3124.08 1397
3124.61 1319
3125.14 1413
3125.66 1373
3126.19 1344
3126.72 1439
3127.25 1517
3127.77 1565
3128.30 1509
3128.83 1485
3129.36 1441
3129.88 1398
3130.41 1448
3130.94 1472
3131.46 1384
3131.99 1424
3132.52 1436
3133.05 1447
3133.58 1373
3134.10 1367
3134.63 1449
3135.16 1342
3135.69 1351
3136.21 1362
3136.74 1380
3137.27 1442
3137.80 1338
3138.33 1426
3138.86 1635
3139.38 1283
3139.91 1345
3140.44 1347
3140.97 1240
3141.50 1342
3142.03 1293
3142.55 1267
3143.08 1494
3143.61 1444
3144.14 1356
3144.67 1323
3145.20 1386
3145.73 1345
3146.25 1433
3146.78 1464
3147.31 1509
3147.84 1390
3148.37 1428
3148.90 1606
3149.43 1646
3149.96 1563
3150.49 1705
3151.02 1620
3151.54 1631
3152.07 1614
3152.60 1555
3153.13 1561
3153.66 1582
3154.19 1426
3154.72 1449
3155.25 1436
3155.78 1474
3156.31 1368
3156.84 1362
3157.37 1402
3157.90 1498
3158.43 1509
3158.96 1403
3159.49 1442
3160.02 1395
3160.55 1407
3161.08 1389
3161.61 1534
3162.14 1517
3162.67 1325
3163.20 1477
3163.73 1450
3164.26 1438
3164.79 1346
3165.32 1436
3165.85 1481
3166.38 1552
3166.91 1451
3167.44 1534
3167.97 1585
3168.50 1639
3169.03 1700
3169.57 1763
3170.10 1930
3170.63 2074
3171.16 1733
3171.69 1729
3172.22 1783
3172.75 1659
3173.28 1680
3173.81 1618
3174.34 1619
3174.88 1688
3175.41 1497
3175.94 1495
3176.47 1307
3177.00 1437
3177.53 1435
3178.06 1358
3178.60 1276
3179.13 1344
3179.66 1398
3180.19 1373
3180.72 1420
3181.25 1471
3181.79 1528
3182.32 1498
3182.85 1470
3183.38 1503
3183.91 1538
3184.44 1526
3184.98 1574
3185.51 1519
3186.04 1556
3186.57 1368
3187.11 1353
3187.64 1430
3188.17 1379
3188.70 1334
3189.24 1356
3189.77 1301
3190.30 1222
3190.83 1284
3191.37 1269
3191.90 1312
3192.43 1364
3192.96 1411
3193.50 1360
3194.03 1426
3194.56 1421
3195.09 1344
3195.63 1305
3196.16 1278
3196.69 1408
3197.23 1490
3197.76 1361
3198.29 1344
3198.83 1197
3199.36 1319
3199.89 1555
3200.43 1530
3200.96 1554
3201.49 1468
3202.03 1462
3202.56 1663
3203.09 1577
3203.63 1663
3204.16 1626
3204.69 1595
3205.23 1495
3205.76 1594
3206.30 1539
3206.83 1492
3207.36 1577
3207.90 1448
3208.43 1486
3208.97 1498
3209.50 1641
3210.03 1651
3210.57 1564
3211.10 1557
3211.64 1775
3212.17 1791
3212.70 1797
3213.24 1915
3213.77 1943
3214.31 1858
3214.84 1745
3215.38 1818
3215.91 1661
3216.45 1631
3216.98 1451
3217.52 1459
3218.05 1398
3218.59 1552
3219.12 1511
3219.66 1454
3220.19 1512
3220.73 1440
3221.26 1444
3221.80 1448
3222.33 1428
3222.87 1488
3223.40 1659
3223.94 1540
3224.47 1610
3225.01 1715
3225.54 1534
3226.08 1735
3226.61 1658
3227.15 1684
3227.69 1709
3228.22 1670
3228.76 1591
3229.29 1560
3229.83 1636
3230.36 1517
3230.90 1499
3231.44 1423
3231.97 1419
3232.51 1430
3233.04 1400
3233.58 1371
3234.12 1362
3234.65 1407
3235.19 1327
3235.72 1399
3236.26 1395
3236.80 1380
3237.33 1243
3237.87 1380
3238.41 1520
3238.94 1572
3239.48 1604
3240.02 1634
3240.55 1693
3241.09 1789
3241.63 1553
3242.16 1495
3242.70 1477
3243.24 1682
3243.77 1493
3244.31 1621
3244.85 1406
3245.39 1515
3245.92 1498
3246.46 1317
3247.00 1458
3247.53 1399
3248.07 1367
3248.61 1338
3249.15 1568
3249.68 1458
3250.22 1448
3250.76 1423
3251.30 1374
3251.83 1417
3252.37 1511
3252.91 1421
3253.45 1454
3253.98 1652
3254.52 1622
3255.06 1566
3255.60 1643
3256.14 1593
3256.67 1630
3257.21 1644
3257.75 1772
3258.29 1681
3258.83 1679
3259.37 1850
3259.90 1662
3260.44 1716
3260.98 1676
3261.52 1502
3262.06 1561
3262.60 1727
3263.13 1749
3263.67 1767
3264.21 1635
3264.75 1818
3265.29 2021
3265.83 2145
3266.37 2083
3266.91 2200
3267.44 2272
3267.98 2218
3268.52 2250
3269.06 2434
3269.60 2499
3270.14 2449
3270.68 2348
3271.22 2182
3271.76 2287
3272.30 2143
3272.84 2002
3273.38 1903
3273.91 1866
3274.45 1670
3274.99 1585
3275.53 1573
3276.07 1582
3276.61 1572
3277.15 1644
3277.69 1705
3278.23 1705
3278.77 1640
3279.31 1713
3279.85 1761
3280.39 1894
3280.93 1799
3281.47 1804
3282.01 1843
3282.55 1798
3283.09 1719
3283.63 1802
3284.17 1659
3284.71 1672
3285.25 1601
3285.79 1879
3286.33 1995
3286.87 2052
3287.42 1805
3287.96 1988
3288.50 1990
3289.04 1832
3289.58 1841
3290.12 1797
3290.66 1758
3291.20 1749
3291.74 1868
3292.28 1760
3292.82 1847
3293.36 1837
3293.91 1907
3294.45 2134
3294.99 2349
3295.53 2511
3296.07 2641
3296.61 2568
3297.15 3098
3297.69 3123
3298.24 3179
3298.78 3245
3299.32 3252
3299.86 3098
3300.40 2891
3300.94 2577
3301.49 2393
3302.03 2290
3302.57 2205
3303.11 2136
3303.65 1918
3304.19 1807
3304.74 1802
3305.28 1873
3305.82 1816
3306.36 1872
3306.90 1946
3307.45 1915
3307.99 1951
3308.53 1857
3309.07 1933
3309.62 1747
3310.16 1828
3310.70 1805
3311.24 1703
3311.79 1764
3312.33 1940
3312.87 1788
3313.41 1950
3313.96 1987
3314.50 1991
3315.04 1985
3315.59 2176
3316.13 2186
3316.67 2109
3317.21 2083
3317.76 2175
3318.30 2359
3318.84 2370
3319.39 2159
3319.93 2396
3320.47 2254
3321.02 2342
3321.56 2353
3322.10 2272
3322.65 2377
3323.19 2442
3323.73 2412
3324.28 2280
3324.82 2297
3325.36 2386
3325.91 2469
3326.45 2449
3327.00 2304
3327.54 2061
3328.08 2120
3328.63 1955
3329.17 1938
3329.72 2028
3330.26 2026
3330.80 1935
3331.35 2082
3331.89 2184
3332.44 2503
3332.98 2629
3333.53 2936
3334.07 3623
3334.61 4323
3335.16 5104
3335.70 5980
3336.25 7191
3336.79 8084
3337.34 9411
3337.88 10334
3338.43 10807
3338.97 10793
3339.52 10573
3340.06 9699
3340.61 8933
3341.15 8058
3341.70 6866
3342.24 5692
3342.79 4607
3343.33 3831
3343.88 3263
3344.42 2717
3344.97 2446
3345.51 2268
3346.06 2208
3346.60 1998
3347.15 1985
3347.69 1912
3348.24 1842
3348.78 1821
3349.33 1814
3349.88 1779
3350.42 1796
3350.97 2033
3351.51 1842
3352.06 1829
3352.61 1826
3353.15 1723
3353.70 1686
3354.24 1561
3354.79 1662
3355.34 1844
3355.88 1922
3356.43 1775
3356.97 1999
3357.52 1991
3358.07 1905
3358.61 1785
3359.16 1852
3359.71 1930
3360.25 1817
3360.80 1585
3361.35 1545
3361.89 1630
3362.44 1497
3362.99 1701
3363.53 1812
3364.08 1707
3364.63 1650
3365.17 1594
3365.72 1685
3366.27 1620
3366.81 1625
3367.36 1599
3367.91 1771
3368.46 1724
3369.00 1555
3369.55 1576
3370.10 1560
3370.64 1633
3371.19 1535
3371.74 1591
3372.29 1603
3372.83 1586
3373.38 1549
3373.93 1665
3374.48 1826
3375.03 1789
3375.57 1884
3376.12 1764
3376.67 1779
3377.22 1786
3377.76 1777
3378.31 1712
3378.86 1756
3379.41 1653
3379.96 1566
3380.50 1488
3381.05 1403
3381.60 1525
3382.15 1395
3382.70 1442
3383.25 1329
3383.79 1355
3384.34 1473
3384.89 1361
3385.44 1429
3385.99 1412
3386.54 1533
3387.09 1466
3387.64 1508
3388.18 1462
3388.73 1353
3389.28 1387
3389.83 1411
3390.38 1481
3390.93 1339
3391.48 1454
3392.03 1404
3392.58 1265
3393.13 1345
3393.67 1551
3394.22 1560
3394.77 1361
3395.32 1279
3395.87 1350
3396.42 1291
3396.97 1304
3397.52 1403
3398.07 1261
3398.62 1164
3399.17 1231
3399.72 1288
3400.27 1339
3400.82 1162
3401.37 1197
3401.92 1277
3402.47 1356
3403.02 1282
3403.57 1178
3404.12 1260
3404.67 1284
3405.22 1206
3405.77 1207
3406.32 1206
3406.87 1226
3407.42 1243
3407.97 1222
3408.52 1237
3409.07 1294
3409.62 1243
3410.17 1191
3410.72 1266
3411.27 1243
3411.82 1206
3412.38 1196
3412.93 1264
3413.48 1374
3414.03 1451
3414.58 1298
3415.13 1363
3415.68 1277
3416.23 1350
3416.78 1393
3417.33 1333
3417.89 1362
3418.44 1302
3418.99 1271
3419.54 1192
3420.09 1159
3420.64 1155
3421.19 1179
3421.74 1123
3422.30 1273
3422.85 1336
3423.40 1245
3423.95 1329
3424.50 1250
3425.05 1128
3425.61 1198
3426.16 1221
3426.71 1359
3427.26 1178
3427.81 1308
3428.37 1354
3428.92 1315
3429.47 1294
3430.02 1299
3430.58 1172
3431.13 1217
3431.68 1210
3432.23 1267
3432.78 1156
3433.34 1216
3433.89 1374
3434.44 1211
3434.99 1178
3435.55 1247
3436.10 1205
3436.65 1237
3437.21 1193
3437.76 1228
3438.31 1271
3438.86 1265
3439.42 1296
3439.97 1119
3440.52 1320
3441.08 1424
3441.63 1427
3442.18 1356
3442.74 1320
3443.29 1293
3443.84 1273
3444.40 1144
3444.95 1201
3445.50 1242
3446.06 1308
3446.61 1342
3447.16 1272
3447.72 1146
3448.27 1238
3448.82 1135
3449.38 1192
3449.93 1088
3450.48 1054
3451.04 1160
3451.59 1119
3452.15 1087
3452.70 1079
3453.25 1189
3453.81 1192
3454.36 1163
3454.92 1205
3455.47 1094
3456.03 1063
3456.58 1134
3457.13 1097
3457.69 1103
3458.24 1056
3458.80 1125
3459.35 1079
3459.91 1041
3460.46 1076
3461.02 1083
3461.57 1060
3462.13 1024
3462.68 1052
3463.24 1137
3463.79 1147
3464.34 1208
3464.90 1081
3465.46 1153
3466.01 1092
3466.57 1142
3467.12 1233
3467.68 1129
3468.23 1086
3468.79 1217
3469.34 1205
3469.90 1124
3470.45 1169
3471.01 1150
3471.56 1145
3472.12 1222
3472.67 1301
3473.23 1242
3473.79 1240
3474.34 1240
3474.90 1312
3475.45 1351
3476.01 1325
3476.56 1161
3477.12 1101
3477.68 1188
3478.23 1183
3478.79 1176
3479.35 1398
3479.90 1302
3480.46 1283
3481.01 1278
3481.57 1327
3482.13 1262
3482.68 1283
3483.24 1322
3483.80 1402
3484.35 1355
3484.91 1391
3485.47 1406
3486.02 1425
3486.58 1410
3487.14 1345
3487.69 1242
3488.25 1253
3488.81 1424
3489.36 1385
3489.92 1305
3490.48 1335
3491.03 1448
3491.59 1492
3492.15 1630
3492.71 1811
3493.26 1942
3493.82 2153
3494.38 2048
3494.94 2168
3495.49 1994
3496.05 2095
3496.61 1886
3497.17 1720
3497.72 1648
3498.28 1708
3498.84 1842
3499.40 1996
3499.95 1865
3500.51 2028
3501.07 2072
3501.63 2379
3502.19 2412
3502.74 2282
3503.30 2429
3503.86 2673
3504.42 2552
3504.98 2462
3505.53 2493
3506.09 2753
3506.65 2671
3507.21 2566
3507.77 2401
3508.33 2369
3508.88 2329
3509.44 2144
3510.00 1921
3510.56 1814
3511.12 1682
3511.68 1638
3512.24 1708
3512.80 1714
3513.35 1578
3513.91 1496
3514.47 1248
3515.03 1282
3515.59 1349
3516.15 1223
3516.71 1217
3517.27 1220
3517.83 1145
3518.39 1202
3518.95 1221
3519.50 1254
3520.06 1340
3520.62 1340
3521.18 1407
3521.74 1319
3522.30 1385
3522.86 1342
3523.42 1568
3523.98 1474
3524.54 1373
3525.10 1619
3525.66 1560
3526.22 1481
3526.78 1499
3527.34 1407
3527.90 1421
3528.46 1508
3529.02 1264
3529.58 1252
3530.14 1316
3530.70 1231
3531.26 1210
3531.82 1205
3532.38 1220
3532.94 1134
3533.50 1201
3534.06 1167
3534.62 1266
3535.18 1239
3535.75 1352
3536.31 1300
3536.87 1290
3537.43 1346
3537.99 1357
3538.55 1519
3539.11 1386
3539.67 1489
3540.23 1417
3540.79 1426
3541.35 1543
3541.92 1439
3542.48 1365
3543.04 1438
3543.60 1434
3544.16 1506
3544.72 1413
3545.28 1372
3545.84 1344
3546.41 1450
3546.97 1397
3547.53 1365
3548.09 1406
3548.65 1412
3549.21 1157
3549.78 1260
3550.34 1265
3550.90 1383
3551.46 1313
3552.02 1329
3552.59 1387
3553.15 1586
3553.71 1614
3554.27 1673
3554.83 1691
3555.40 1811
3555.96 1843
3556.52 2086
3557.08 2133
3557.65 2052
3558.21 2048
3558.77 1889
3559.33 2045
3559.90 1908
3560.46 1738
3561.02 1589
3561.58 1488
3562.15 1525
3562.71 1420
3563.27 1283
3563.83 1417
3564.40 1513
3564.96 1365
3565.52 1385
3566.09 1362
3566.65 1287
3567.21 1218
3567.78 1313
3568.34 1277
3568.90 1195
3569.47 1193
3570.03 1339
3570.59 1270
3571.16 1239
3571.72 1220
3572.28 1264
3572.85 1207
3573.41 1308
3573.97 1232
3574.54 1265
3575.10 1259
3575.66 1223
3576.23 1218
3576.79 1126
3577.36 1231
3577.92 1262
3578.48 1201
3579.05 1169
3579.61 1162
3580.18 1259
3580.74 1278
3581.31 1287
3581.87 1322
3582.43 1244
3583.00 1306
3583.56 1297
3584.13 1176
3584.69 1160
3585.26 1140
3585.82 1147
3586.39 1300
3586.95 1300
3587.52 1306
3588.08 1271
3588.64 1318
3589.21 1244
3589.77 1216
3590.34 1231
3590.90 1207
3591.47 1296
3592.03 1265
3592.60 1463
3593.17 1342
3593.73 1334
3594.30 1323
3594.86 1345
3595.43 1232
3595.99 1269
3596.56 1285
3597.12 1309
3597.69 1248
3598.25 1315
3598.82 1299
3599.39 1253
3599.95 1270
3600.52 1451
3601.08 1280
3601.65 1301
3602.21 1335
3602.78 1316
3603.35 1343
3603.91 1442
3604.48 1309
3605.04 1226
3605.61 1218
3606.18 1274
3606.74 1218
3607.31 1106
3607.88 1139
3608.44 1204
3609.01 1019
3609.57 992
3610.14 1141
3610.71 1078
3611.27 1083
3611.84 1048
3612.41 1064
3612.97 1122
3613.54 1169
3614.11 1148
3614.68 1200
3615.24 1140
3615.81 1367
3616.38 1368
3616.94 1574
3617.51 1777
3618.08 1967
3618.64 2031
3619.21 2381
3619.78 2549
3620.35 2712
3620.91 2871
3621.48 2599
3622.05 2754
3622.62 2586
3623.18 2315
3623.75 2175
3624.32 1881
3624.89 1634
3625.45 1583
3626.02 1400
3626.59 1351
3627.16 1281
3627.73 1269
3628.29 1224
3628.86 1167
3629.43 1135
3630.00 1107
3630.57 1078
3631.13 1074
3631.70 1177
3632.27 1213
3632.84 1221
3633.41 1193
3633.98 1186
3634.54 1096
3635.11 1141
3635.68 1103
3636.25 1149
3636.82 1145
3637.39 976
3637.96 1087
3638.52 992
3639.09 1088
3639.66 1092
3640.23 1057
3640.80 1088
3641.37 1133
3641.94 1118
3642.51 1183
3643.08 1218
3643.65 1214
3644.21 1249
3644.78 1205
3645.35 1269
3645.92 1286
3646.49 1345
3647.06 1230
3647.63 1174
3648.20 1244
3648.77 1416
3649.34 1292
3649.91 1346
3650.48 1265
3651.05 1295
3651.62 1105
3652.19 1314
3652.76 1291
3653.33 1284
3653.90 1250
3654.47 1295
3655.04 1204
3655.61 1207
3656.18 1248
3656.75 1279
3657.32 1161
3657.89 1275
3658.46 1299
3659.03 1207
3659.60 1235
3660.17 1169
3660.74 1222
3661.31 1241
3661.88 1279
3662.45 1331
3663.02 1387
3663.59 1304
3664.16 1202
3664.74 1182
3665.31 1117
3665.88 1154
3666.45 1226
3667.02 1192
3667.59 1157
3668.16 1314
3668.73 1200
3669.30 1212
3669.87 1149
3670.45 1175
3671.02 1102
3671.59 1218
3672.16 1168
3672.73 1296
3673.30 1259
3673.87 1264
3674.45 1226
3675.02 1188
3675.59 1258
3676.16 1274
3676.73 1348
3677.30 1324
3677.88 1360
3678.45 1416
3679.02 1378
3679.59 1366
3680.16 1361
3680.74 1358
3681.31 1378
3681.88 1419
3682.45 1284
3683.02 1192
3683.60 1160
3684.17 1210
3684.74 1328
3685.31 1351
3685.89 1359
3686.46 1351
3687.03 1360
3687.60 1321
3688.18 1365
3688.75 1446
3689.32 1441
3689.89 1465
3690.47 1406
3691.04 1597
3691.61 1593
3692.19 1522
3692.76 1526
3693.33 1563
3693.91 1456
3694.48 1323
3695.05 1366
3695.62 1349
3696.20 1309
3696.77 1193
3697.34 1216
3697.92 1210
3698.49 1173
3699.06 1215
3699.64 1132
3700.21 1204
3700.79 1322
3701.36 1156
3701.93 1214
3702.51 1217
3703.08 1217
3703.65 1144
3704.23 1156
3704.80 1362
3705.38 1212
3705.95 1243
3706.52 1211
3707.10 1172
3707.67 1213
3708.25 1286
3708.82 1288
3709.39 1174
3709.97 1407
3710.54 1259
3711.12 1200
3711.69 1178
3712.27 1255
3712.84 1223
3713.42 1173
3713.99 1186
3714.57 1291
3715.14 1289
3715.71 1246
3716.29 1206
3716.86 1340
3717.44 1270
3718.01 1371
3718.59 1214
3719.16 1089
3719.74 1368
3720.31 1341
3720.89 1239
3721.47 1136
3722.04 1157
3722.62 1193
3723.19 1101
3723.77 1106
3724.34 1033
3724.92 1058
3725.49 1113
3726.07 1120
3726.64 1118
3727.22 1010
3727.80 1030
3728.37 1099
3728.95 1204
3729.52 1200
3730.10 1158
3730.67 1206
3731.25 1498
3731.83 1652
3732.40 1691
3732.98 1629
3733.55 1528
3734.13 1761
3734.71 1754
3735.28 1720
3735.86 1714
3736.44 1745
3737.01 1765
3737.59 1669
3738.17 1515
3738.74 1474
3739.32 1494
3739.90 1514
3740.47 1358
3741.05 1552
3741.63 1370
3742.20 1362
3742.78 1468
3743.36 1473
3743.93 1326
3744.51 1305
3745.09 1276
3745.66 1316
3746.24 1331
3746.82 1226
3747.40 1364
3747.97 1351
3748.55 1299
3749.13 1273
3749.70 1264
3750.28 1284
3750.86 1153
3751.44 1293
3752.02 1343
3752.59 1315
3753.17 1315
3753.75 1213
3754.33 1245
3754.90 1253
3755.48 1287
3756.06 1330
3756.64 1346
3757.22 1460
3757.79 1713
3758.37 1729
3758.95 1831
3759.53 1761
3760.11 2121
3760.68 2373
3761.26 2083
3761.84 2042
3762.42 2019
3763.00 1841
3763.58 1926
3764.15 1797
3764.73 1746
3765.31 1668
3765.89 1612
3766.47 1473
3767.05 1391
3767.63 1258
3768.21 1194
3768.78 1215
3769.36 1256
3769.94 1227
3770.52 1211
3771.10 1170
3771.68 1211
3772.26 1252
3772.84 1126
3773.42 1124
3774.00 1291
3774.58 1365
3775.15 1311
3775.73 1230
3776.31 1159
3776.89 1284
3777.47 1320
3778.05 1272
3778.63 1208
3779.21 1253
3779.79 1139
3780.37 1092
3780.95 1043
3781.53 1083
3782.11 1138
3782.69 1135
3783.27 1116
3783.85 1113
3784.43 1228
3785.01 1205
3785.59 1147
3786.17 1182
3786.75 1118
3787.33 1163
3787.91 1197
3788.49 1301
3789.07 1208
3789.65 1205
3790.23 1207
3790.81 1325
3791.39 1279
3791.98 1238
3792.56 1136
3793.14 1191
3793.72 1144
3794.30 1140
3794.88 1129
3795.46 1117
3796.04 1204
3796.62 1138
3797.20 1337
3797.78 1251
3798.37 1198
3798.95 1253
3799.53 1249
3800.11 1401
3800.69 1444
3801.27 1492
3801.85 1433
3802.43 1440
3803.02 1465
3803.60 1536
3804.18 1307
3804.76 1370
3805.34 1236
3805.92 1213
3806.51 1306
3807.09 1241
3807.67 1248
3808.25 1272
3808.83 1292
3809.42 1181
3810.00 1180
3810.58 1264
3811.16 1248
3811.74 1142
3812.33 1387
3812.91 1336
3813.49 1229
3814.07 1240
3814.66 1231
3815.24 1215
3815.82 1246
3816.40 1224
3816.99 1245
3817.57 1296
3818.15 1311
3818.73 1295
3819.32 1284
3819.90 1294
3820.48 1316
3821.06 1313
3821.65 1121
3822.23 1176
3822.81 1102
3823.40 1005
3823.98 1117
3824.56 1107
3825.15 1099
3825.73 1115
3826.31 1183
3826.90 1168
3827.48 1106
3828.06 1154
3828.65 1237
3829.23 1203
3829.81 1276
3830.40 1090
3830.98 1135
3831.56 1188
3832.15 1115
3832.73 1317
3833.32 1273
3833.90 1226
3834.48 1162
3835.07 1284
3835.65 1261
3836.23 1255
3836.82 1290
3837.40 1200
3837.99 1170
3838.57 1104
3839.16 1225
3839.74 1256
3840.32 1118
3840.91 1070
3841.49 1092
3842.08 1139
3842.66 1131
3843.25 1145
3843.83 1095
3844.42 1149
3845.00 1071
3845.59 1053
3846.17 1142
3846.76 1127
3847.34 1102
3847.92 1159
3848.51 1031
3849.09 1030
3849.68 1075
3850.27 1103
3850.85 1160
3851.44 1098
3852.02 1064
3852.61 1186
3853.19 1203
3853.78 1171
3854.36 1072
3854.95 1201
3855.53 1302
3856.12 1232
3856.70 1304
3857.29 1183
3857.88 1203
3858.46 1407
3859.05 1441
3859.63 1377
3860.22 1580
3860.80 1848
3861.39 1969
3861.98 2075
3862.56 2380
3863.15 2565
3863.73 2573
3864.32 2809
3864.91 2710
3865.49 2568
3866.08 2610
3866.67 2458
3867.25 2226
3867.84 1844
3868.43 1809
3869.01 1794
3869.60 1597
3870.19 1509
3870.77 1486
3871.36 1337
3871.95 1347
3872.53 1296
3873.12 1247
3873.71 1294
3874.29 1322
3874.88 1235
3875.47 1278
3876.05 1276
3876.64 1345
3877.23 1245
3877.82 1104
3878.40 1189
3878.99 1239
3879.58 1211
3880.16 1217
3880.75 1225
3881.34 1208
3881.93 1278
3882.51 1349
3883.10 1157
3883.69 1215
3884.28 1180
3884.87 1074
3885.45 1089
3886.04 1064
3886.63 1052
3887.22 1157
3887.80 1155
3888.39 1146
3888.98 1247
3889.57 1287
3890.16 1336
3890.74 1396
3891.33 1374
3891.92 1457
3892.51 1476
3893.10 1362
3893.69 1318
3894.27 1489
3894.86 1521
3895.45 1536
3896.04 1503
3896.63 1676
3897.22 1756
3897.81 1739
3898.40 1653
3898.98 1605
3899.57 1650
3900.16 1546
3900.75 1642
3901.34 1416
3901.93 1536
3902.52 1599
3903.11 1530
3903.70 1359
3904.29 1305
3904.87 1239
3905.46 1190
3906.05 1358
3906.64 1295
3907.23 1103
3907.82 1109
3908.41 1163
3909.00 1043
3909.59 1201
3910.18 1167
3910.77 1011
3911.36 1027
3911.95 1223
3912.54 1151
3913.13 1028
3913.72 981
3914.31 1052
3914.90 1071
3915.49 991
3916.08 1041
3916.67 1029
3917.26 1045
3917.85 983
3918.44 898
3919.03 1038
3919.62 1042
3920.21 1031
3920.80 1141
3921.39 1109
3921.98 1118
3922.57 1093
3923.16 1082
3923.75 954
3924.34 1113
3924.94 1047
3925.53 1121
3926.12 976
3926.71 982
3927.30 1053
3927.89 1074
3928.48 1061
3929.07 1007
3929.66 1060
3930.25 1073
3930.85 1179
3931.44 1033
3932.03 1005
3932.62 1099
3933.21 1057
3933.80 1032
3934.39 1154
3934.99 1226
3935.58 1142
3936.17 1069
3936.76 1168
3937.35 1069
3937.94 1104
3938.54 1115
3939.13 1151
3939.72 1047
3940.31 1156
3940.90 1161
3941.49 1063
3942.09 1187
3942.68 1075
3943.27 1129
3943.86 1127
3944.46 1099
3945.05 1155
3945.64 1122
3946.23 1062
3946.82 1181
3947.42 1200
3948.01 1276
3948.60 1115
3949.20 1015
3949.79 1051
3950.38 984
3950.97 989
3951.57 1044
3952.16 1029
3952.75 1109
3953.34 1129
3953.94 1115
3954.53 1134
3955.12 1150
3955.72 1149
3956.31 1035
3956.90 1133
3957.50 1122
3958.09 1023
3958.68 1187
3959.28 1273
3959.87 1174
3960.46 1148
3961.06 1154
3961.65 1010
3962.24 1080
3962.84 1165
3963.43 1158
3964.02 1191
3964.62 1170
3965.21 1284
3965.81 1173
3966.40 1201
3966.99 1360
3967.59 1277
3968.18 1400
3968.78 1546
3969.37 1443
3969.96 1464
3970.56 1476
3971.15 1380
3971.75 1423
3972.34 1369
3972.94 1312
3973.53 1135
3974.12 1072
3974.72 1085
3975.31 1087
3975.91 1081
3976.50 1060
3977.10 1181
3977.69 1075
3978.29 1059
3978.88 1135
3979.48 1158
3980.07 988
3980.67 1046
3981.26 1113
3981.86 1159
3982.45 1068
3983.05 1063
3983.64 1074
3984.24 1108
3984.83 1154
3985.43 1026
3986.02 1055
3986.62 1039
3987.21 1090
3987.81 1072
3988.40 1174
3989.00 1237
3989.60 1052
3990.19 1077
3990.79 1114
3991.38 1116
3991.98 1125
3992.57 1134
3993.17 1177
3993.77 1130
3994.36 1208
3994.96 1260
3995.55 1096
3996.15 1169
3996.75 1138
3997.34 1202
3997.94 1204
3998.54 1275
3999.13 1326
3999.73 1152
4000.32 1134
4000.92 1159
4001.52 1153
4002.11 1250
4002.71 1212
4003.31 1163
4003.90 1313
4004.50 1296
4005.10 1452
4005.69 1451
4006.29 1316
4006.89 1243
4007.49 1331
4008.08 1339
4008.68 1376
4009.28 1399
4009.87 1264
4010.47 1203
4011.07 1251
4011.67 1236
4012.26 1222
4012.86 1243
4013.46 1227
4014.05 1268
4014.65 1257
4015.25 1409
4015.85 1369
4016.44 1426
4017.04 1590
4017.64 1675
4018.24 1784
4018.84 1755
4019.43 1776
4020.03 1805
4020.63 1830
4021.23 1584
4021.83 1697
4022.42 1588
4023.02 1374
4023.62 1306
4024.22 1371
4024.82 1259
4025.41 1211
4026.01 1130
4026.61 1222
4027.21 1320
4027.81 1181
4028.41 1111
4029.01 1302
4029.60 1165
4030.20 1345
4030.80 1283
4031.40 1347
4032.00 1189
4032.60 1325
4033.20 1269
4033.80 1337
4034.39 1409
4034.99 1251
4035.59 1118
4036.19 1182
4036.79 1230
4037.39 1204
4037.99 1192
4038.59 1304
4039.19 1190
4039.79 1154
4040.39 1341
4040.99 1249
4041.59 1114
4042.18 1277
4042.78 1151
4043.38 1194
4043.98 1174
4044.58 1170
4045.18 1095
4045.78 1215
4046.38 1229
4046.98 1113
4047.58 1106
4048.18 1120
4048.78 1074
4049.38 1133
4049.98 1159
4050.58 1171
4051.18 1294
4051.78 1163
4052.38 1117
4052.98 1183
4053.58 1156
4054.19 1056
4054.79 1117
4055.39 1191
4055.99 1161
4056.59 1202
4057.19 1107
4057.79 964
4058.39 1033
4058.99 1110
4059.59 1029
4060.19 1152
4060.79 1205
4061.39 1019
4061.99 1088
4062.60 1138
4063.20 1061
4063.80 1084
4064.40 945
4065.00 1046
4065.60 979
4066.20 979
4066.80 1093
4067.41 1046
4068.01 982
4068.61 944
4069.21 923
4069.81 985
4070.41 1061
4071.02 1052
4071.62 1156
4072.22 1079
4072.82 1135
4073.42 1117
4074.02 1070
4074.63 1145
4075.23 1120
4075.83 1085
4076.43 1130
4077.03 1027
4077.64 1066
4078.24 988
4078.84 1148
4079.44 1275
4080.05 1115
4080.65 1156
4081.25 1246
4081.85 1258
4082.46 1338
4083.06 1218
4083.66 1180
4084.26 1215
4084.87 1115
4085.47 1248
4086.07 1227
4086.67 1229
4087.28 1364
4087.88 1373
4088.48 1352
4089.09 1447
4089.69 1373
4090.29 1302
4090.90 1138
4091.50 1218
4092.10 1344
4092.71 1239
4093.31 1417
4093.91 1567
4094.52 1647
4095.12 1628
4095.72 1873
4096.33 2063
4096.93 2271
4097.53 2313
4098.14 2384
4098.74 2252
4099.34 2048
4099.95 1943
4100.55 1797
4101.16 1541
4101.76 1496
4102.36 1550
4102.97 1294
4103.57 1298
4104.18 1223
4104.78 1163
4105.38 1076
4105.99 1043
4106.59 1032
4107.20 971
4107.80 1016
4108.41 1036
4109.01 1093
4109.62 1150
4110.22 1093
4110.82 1014
4111.43 1021
4112.03 990
4112.64 972
4113.24 953
4113.85 920
4114.45 965
4115.06 1022
4115.66 1046
4116.27 1085
4116.87 1039
4117.48 975
4118.08 964
4118.69 1010
4119.29 1090
4119.90 905
4120.50 901
4121.11 976
4121.72 1000
4122.32 982
4122.93 1092
4123.53 1127
4124.14 1102
4124.74 1166
4125.35 1113
4125.95 993
4126.56 1181
4127.17 1173
4127.77 1095
4128.38 1170
4128.98 1134
4129.59 1108
4130.20 1076
4130.80 1089
4131.41 1119
4132.01 1159
4132.62 1085
4133.23 1058
4133.83 1011
4134.44 1051
4135.05 1113
4135.65 1063
4136.26 1039
4136.87 1112
4137.47 1186
4138.08 1088
4138.69 1083
4139.29 1014
4139.90 1028
4140.51 951
4141.11 1041
4141.72 1089
4142.33 1081
4142.93 1091
4143.54 1107
4144.15 1054
4144.75 1107
4145.36 1035
4145.97 978
4146.58 1092
4147.18 1025
4147.79 1116
4148.40 1082
4149.01 1023
4149.61 1029
4150.22 1022
4150.83 984
4151.44 1003
4152.04 973
4152.65 935
4153.26 1044
4153.87 970
4154.47 955
4155.08 1058
4155.69 974
4156.30 1027
4156.91 1031
4157.51 1039
4158.12 1138
4158.73 1037
4159.34 962
4159.95 922
4160.56 929
4161.16 848
4161.77 940
4162.38 887
4162.99 879
4163.60 996
4164.21 1054
4164.81 1023
4165.42 965
4166.03 1020
4166.64 996
4167.25 1077
4167.86 1006
4168.47 1038
4169.08 1036
4169.69 1104
4170.29 1100
4170.90 1140
4171.51 1043
4172.12 1076
4172.73 1077
4173.34 1041
4173.95 1003
4174.56 979
4175.17 1059
4175.78 1024
4176.39 1020
4177.00 960
4177.61 906
4178.22 954
4178.82 1005
4179.43 1031
4180.04 913
4180.65 907
4181.26 889
4181.87 926
4182.48 898
4183.09 1022
4183.70 976
4184.31 951
4184.92 1000
4185.53 939
4186.14 1012
4186.75 921
4187.36 896
4187.97 931
4188.58 910
4189.19 948
4189.81 999
4190.42 1038
4191.03 980
4191.64 1074
4192.25 1088
4192.86 1061
4193.47 957
4194.08 1110
4194.69 1020
4195.30 1036
4195.91 1046
4196.52 1155
4197.13 1243
4197.74 1259
4198.36 1238
4198.97 1184
4199.58 1192
4200.19 1131
4200.80 1144
4201.41 1259
4202.02 1101
4202.63 996
4203.25 1048
4203.86 1074
4204.47 1028
4205.08 991
4205.69 1091
4206.30 1030
4206.92 980
4207.53 971
4208.14 1026
4208.75 972
4209.36 954
4209.97 927
4210.59 844
4211.20 1034
4211.81 992
4212.42 947
4213.03 1022
4213.65 993
4214.26 968
4214.87 1049
4215.48 1105
4216.10 1174
4216.71 1006
4217.32 1060
4217.93 1112
4218.55 1193
4219.16 1151
4219.77 1223
4220.38 1291
4221.00 1355
4221.61 1496
4222.22 1563
4222.83 1514
4223.45 1704
4224.06 1804
4224.67 1977
4225.29 2141
4225.90 2090
4226.51 2119
4227.13 2245
4227.74 2244
4228.35 2106
4228.96 1916
4229.58 1922
4230.19 1937
4230.80 2068
4231.42 1978
4232.03 1737
4232.65 1695
4233.26 1745
4233.87 1602
4234.49 1500
4235.10 1293
4235.71 1240
4236.33 1141
4236.94 1139
4237.56 1182
4238.17 1150
4238.78 1029
4239.40 1109
4240.01 1128
4240.63 1063
4241.24 1054
4241.85 1025
4242.47 1023
4243.08 1048
4243.70 978
4244.31 951
4244.93 931
4245.54 932
4246.15 1023
4246.77 991
4247.38 1020
4248.00 1021
4248.61 1014
4249.23 953
4249.84 1044
4250.46 1087
4251.07 1005
4251.69 1048
4252.30 1033
4252.92 962
4253.53 971
4254.15 1016
4254.76 885
4255.38 944
4255.99 963
4256.61 1142
4257.22 1184
4257.84 1118
4258.45 1009
4259.07 915
4259.69 967
4260.30 991
4260.92 1065
4261.53 1110
4262.15 1068
4262.76 1099
4263.38 1185
4263.99 1124
4264.61 1067
4265.23 1023
4265.84 1131
4266.46 1240
4267.07 1158
4267.69 1061
4268.31 1169
4268.92 1221
4269.54 1220
4270.16 1282
4270.77 1351
4271.39 1343
4272.00 1301
4272.62 1229
4273.24 1126
4273.85 1127
4274.47 1127
4275.09 1139
4275.70 1130
4276.32 1091
4276.94 986
4277.55 1040
4278.17 1087
4278.79 989
4279.40 979
4280.02 1041
4280.64 894
4281.26 886
4281.87 922
4282.49 921
4283.11 1055
4283.72 943
4284.34 914
4284.96 1011
4285.58 1017
4286.19 1084
4286.81 1114
4287.43 1066
4288.05 1081
4288.66 1050
4289.28 1064
4289.90 1126
4290.52 1146
4291.13 1052
4291.75 1080
4292.37 1045
4292.99 1016
4293.61 1035
4294.22 1020
4294.84 1001
4295.46 1008
4296.08 995
4296.70 1091
4297.31 1085
4297.93 1144
4298.55 976
4299.17 923
4299.79 1011
4300.41 1065
4301.03 1012
4301.64 1049
4302.26 989
4302.88 967
4303.50 966
4304.12 993
4304.74 1029
4305.36 965
4305.97 991
4306.59 995
4307.21 973
4307.83 947
4308.45 1049
4309.07 1022
4309.69 973
4310.31 1118
4310.93 1072
4311.55 1109
4312.17 1110
4312.78 1138
4313.40 1227
4314.02 1156
4314.64 1142
4315.26 1094
4315.88 1035
4316.50 1081
4317.12 1088
4317.74 1009
4318.36 908
4318.98 964
4319.60 968
4320.22 1096
4320.84 976
4321.46 948
4322.08 1000
4322.70 1036
4323.32 847
4323.94 949
4324.56 1152
4325.18 1063
4325.80 1055
4326.42 1206
4327.04 1055
4327.66 1039
4328.28 945
4328.90 973
4329.52 1011
4330.14 1125
4330.76 1134
4331.39 1033
4332.01 1038
4332.63 982
4333.25 1014
4333.87 986
4334.49 941
4335.11 966
4335.73 1042
4336.35 1045
4336.97 961
4337.59 1095
4338.22 1153
4338.84 1170
4339.46 1192
4340.08 1237
4340.70 1186
4341.32 1234
4341.94 1311
4342.57 1197
4343.19 1160
4343.81 1291
4344.43 1226
4345.05 1211
4345.67 1315
4346.29 1316
4346.92 1274
4347.54 1354
4348.16 1396
4348.78 1371
4349.40 1702
4350.03 1449
4350.65 1374
4351.27 1410
4351.89 1495
4352.51 1394
4353.14 1093
4353.76 1025
4354.38 985
4355.00 1092
4355.63 1063
4356.25 1172
4356.87 1085
4357.49 1163
4358.12 1064
4358.74 980
4359.36 1021
4359.98 1139
4360.61 1179
4361.23 1110
4361.85 1082
4362.48 1072
4363.10 999
4363.72 983
4364.34 1073
4364.97 1076
4365.59 1009
4366.21 1022
4366.84 1059
4367.46 1011
4368.08 923
4368.71 1005
4369.33 1112
4369.95 1024
4370.58 1060
4371.20 989
4371.82 1017
4372.45 1040
4373.07 986
4373.70 982
4374.32 1055
4374.94 953
4375.57 989
4376.19 937
4376.81 919
4377.44 995
4378.06 976
4378.69 872
4379.31 945
4379.94 990
4380.56 996
4381.18 1031
4381.81 1087
4382.43 1196
4383.06 1036
4383.68 1009
4384.31 1092
4384.93 1167
4385.55 1110
4386.18 1110
4386.80 1102
4387.43 1165
4388.05 1248
4388.68 1191
4389.30 1219
4389.93 1344
4390.55 1480
4391.18 1584
4391.80 1679
4392.43 1678
4393.05 1732
4393.68 1860
4394.30 2060
4394.93 1850
4395.55 1703
4396.18 1779
4396.80 1750
4397.43 1447
4398.05 1410
4398.68 1372
4399.31 1339
4399.93 1410
4400.56 1366
4401.18 1368
4401.81 1328
4402.43 1336
4403.06 1494
4403.69 1374
4404.31 1256
4404.94 1180
4405.56 1141
4406.19 1137
4406.82 1054
4407.44 1061
4408.07 1019
4408.69 1150
4409.32 1013
4409.95 1098
4410.57 1173
4411.20 1284
4411.83 1168
4412.45 1193
4413.08 1167
4413.71 1069
4414.33 1058
4414.96 1104
4415.59 1217
4416.21 1000
4416.84 1023
4417.47 1112
4418.09 1007
4418.72 941
4419.35 932
4419.97 1010
4420.60 992
4421.23 1077
4421.85 1033
4422.48 951
4423.11 924
4423.74 883
4424.36 856
4424.99 905
4425.62 1055
4426.25 953
4426.87 902
4427.50 936
4428.13 929
4428.76 964
4429.38 864
4430.01 778
4430.64 867
4431.27 962
4431.89 872
4432.52 778
4433.15 809
4433.78 855
4434.41 887
4435.03 861
4435.66 948
4436.29 915
4436.92 983
4437.55 908
4438.18 929
4438.80 854
4439.43 849
4440.06 906
4440.69 875
4441.32 862
4441.95 931
4442.57 948
4443.20 947
4443.83 969
4444.46 1005
4445.09 835
4445.72 887
4446.35 1012
4446.98 1033
4447.61 850
4448.23 905
4448.86 993
4449.49 894
4450.12 915
4450.75 937
4451.38 945
4452.01 898
4452.64 841
4453.27 843
4453.90 783
4454.53 869
4455.16 986
4455.79 893
4456.42 863
4457.05 860
4457.67 949
4458.30 944
4458.93 965
4459.56 1031
4460.19 953
4460.82 879
4461.45 829
4462.08 858
4462.71 853
4463.34 801
4463.97 821
4464.60 861
4465.23 953
4465.86 993
4466.49 903
4467.13 866
4467.76 841
4468.39 869
4469.02 882
4469.65 800
4470.28 773
4470.91 751
4471.54 744
4472.17 788
4472.80 850
4473.43 857
4474.06 905
4474.69 962
4475.32 917
4475.95 800
4476.59 857
4477.22 946
4477.85 1011
4478.48 948
4479.11 908
4479.74 818
4480.37 799
4481.00 789
4481.64 865
4482.27 755
4482.90 890
4483.53 932
4484.16 810
4484.79 807
4485.42 820
4486.06 796
4486.69 780
4487.32 876
4487.95 890
4488.58 902
4489.22 976
4489.85 1007
4490.48 919
4491.11 878
4491.74 942
4492.38 900
4493.01 974
4493.64 893
4494.27 953
4494.90 864
4495.54 875
4496.17 892
4496.80 822
4497.43 881
4498.07 934
4498.70 910
4499.33 833
4499.96 796
4500.60 884
4501.23 914
4501.86 948
4502.50 917
4503.13 988
4503.76 1028
4504.39 1138
4505.03 1014
4505.66 1030
4506.29 1053
4506.93 967
4507.56 999
4508.19 1093
4508.83 997
4509.46 946
4510.09 950
4510.73 1061
4511.36 1107
4511.99 1032
4512.63 1015
4513.26 914
4513.89 916
4514.53 931
4515.16 975
4515.80 1018
4516.43 1017
4517.06 1056
4517.70 1035
4518.33 1050
4518.97 1065
4519.60 1024
4520.23 957
4520.87 955
4521.50 932
4522.14 918
4522.77 973
4523.40 973
4524.04 899
4524.67 923
4525.31 976
4525.94 928
4526.58 914
4527.21 950
4527.85 1054
4528.48 1142
4529.12 1083
4529.75 1103
4530.38 1312
4531.02 1558
4531.65 1700
4532.29 2037
4532.92 2134
4533.56 2262
4534.19 2331
4534.83 2405
4535.46 2502
4536.10 2349
4536.74 2116
4537.37 1796
4538.01 1636
4538.64 1466
4539.28 1289
4539.91 1215
4540.55 1047
4541.18 1128
4541.82 893
4542.45 925
4543.09 957
4543.73 1033
4544.36 916
4545.00 927
4545.63 916
4546.27 881
4546.91 841
4547.54 790
4548.18 863
4548.81 907
4549.45 906
4550.09 962
4550.72 905
4551.36 876
4551.99 853
4552.63 855
4553.27 897
4553.90 899
4554.54 972
4555.18 981
4555.81 923
4556.45 925
4557.09 1055
4557.72 1065
4558.36 1007
4559.00 895
4559.63 950
4560.27 888
4560.91 882
4561.54 1011
4562.18 853
4562.82 931
4563.46 910
4564.09 864
4564.73 920
4565.37 867
4566.00 852
4566.64 861
4567.28 834
4567.92 1073
4568.55 950
4569.19 949
4569.83 928
4570.47 1008
4571.10 1037
4571.74 1073
4572.38 1070
4573.02 992
4573.66 956
4574.29 988
4574.93 1004
4575.57 939
4576.21 920
4576.85 824
4577.48 881
4578.12 883
4578.76 885
4579.40 813
4580.04 756
4580.67 795
4581.31 826
4581.95 829
4582.59 883
4583.23 797
4583.87 821
4584.51 755
4585.14 811
4585.78 785
4586.42 738
4587.06 912
4587.70 890
4588.34 892
4588.98 927
4589.62 865
4590.26 937
4590.89 885
4591.53 841
4592.17 872
4592.81 883
4593.45 933
4594.09 1122
4594.73 912
4595.37 919
4596.01 979
4596.65 852
4597.29 859
4597.93 1000
4598.57 761
4599.21 778
4599.85 831
4600.49 815
4601.12 898
4601.76 790
4602.40 769
4603.04 866
4603.68 764
4604.32 909
4604.96 866
4605.60 874
4606.24 932
4606.88 1011
4607.52 908
4608.17 1044
4608.81 1000
4609.45 936
4610.09 891
4610.73 866
4611.37 890
4612.01 917
4612.65 910
4613.29 860
4613.93 873
4614.57 925
4615.21 889
4615.85 870
4616.49 843
4617.13 961
4617.77 918
4618.41 886
4619.06 839
4619.70 859
4620.34 833
4620.98 855
4621.62 880
4622.26 756
4622.90 697
4623.54 731
4624.19 766
4624.83 833
4625.47 835
4626.11 871
4626.75 761
4627.39 765
4628.03 755
4628.68 779
4629.32 864
4629.96 834
4630.60 809
4631.24 771
4631.89 886
4632.53 811
4633.17 832
4633.81 814
4634.45 743
4635.10 826
4635.74 784
4636.38 879
4637.02 874
4637.66 838
4638.31 865
4638.95 833
4639.59 879
4640.23 972
4640.88 984
4641.52 905
4642.16 884
4642.80 1001
4643.45 1027
4644.09 911
4644.73 898
4645.38 982
4646.02 966
4646.66 841
4647.30 930
4647.95 964
4648.59 888
4649.23 841
4649.88 808
4650.52 820
4651.16 816
4651.81 742
4652.45 825
4653.09 836
4653.74 791
4654.38 887
4655.02 934
4655.67 902
4656.31 898
4656.95 967
4657.60 902
4658.24 816
4658.89 792
4659.53 810
4660.17 718
4660.82 720
4661.46 712
4662.10 660
4662.75 741
4663.39 706
4664.04 698
4664.68 740
4665.33 761
4665.97 792
4666.61 759
4667.26 762
4667.90 711
4668.55 751
4669.19 778
4669.84 760
4670.48 782
4671.12 765
4671.77 846
4672.41 795
4673.06 724
4673.70 686
4674.35 758
4674.99 763
4675.64 790
4676.28 774
4676.93 728
4677.57 847
4678.22 767
4678.86 800
4679.51 798
4680.15 812
4680.80 752
4681.44 703
4682.09 751
4682.74 727
4683.38 767
4684.03 707
4684.67 780
4685.32 824
4685.96 638
4686.61 744
4687.25 730
4687.90 681
4688.55 782
4689.19 698
4689.84 683
4690.48 843
4691.13 725
4691.78 814
4692.42 742
4693.07 720
4693.71 677
4694.36 762
4695.01 754
4695.65 676
4696.30 723
4696.95 652
4697.59 711
4698.24 714
4698.89 822
4699.53 795
4700.18 713
4700.83 711
4701.47 801
4702.12 689
4702.77 712
4703.41 631
4704.06 673
4704.71 769
4705.35 724
4706.00 701
4706.65 705
4707.29 770
4707.94 799
4708.59 733
4709.24 802
4709.88 741
4710.53 733
4711.18 686
4711.83 711
4712.47 777
4713.12 719
4713.77 747
4714.42 765
4715.06 767
4715.71 818
4716.36 739
4717.01 741
4717.65 864
4718.30 802
4718.95 752
4719.60 695
4720.25 813
4720.89 714
4721.54 687
4722.19 717
4722.84 768
4723.49 817
4724.13 785
4724.78 850
4725.43 778
4726.08 819
4726.73 782
4727.38 849
4728.03 850
4728.67 810
4729.32 855
4729.97 835
4730.62 876
4731.27 854
4731.92 877
4732.57 763
4733.22 769
4733.86 843
4734.51 787
4735.16 763
4735.81 745
4736.46 755
4737.11 659
4737.76 713
4738.41 683
4739.06 680
4739.71 750
4740.36 697
4741.01 787
4741.65 776
4742.30 847
4742.95 929
4743.60 757
4744.25 725
4744.90 735
4745.55 788
4746.20 783
4746.85 866
4747.50 789
4748.15 748
4748.80 817
4749.45 827
4750.10 901
4750.75 942
4751.40 921
4752.05 807
4752.70 911
4753.35 841
4754.00 944
4754.65 950
4755.30 889
4755.95 870
4756.61 917
4757.26 976
4757.91 916
4758.56 914
4759.21 924
4759.86 907
4760.51 924
4761.16 993
4761.81 978
4762.46 955
4763.11 838
4763.76 829
4764.41 879
4765.07 848
4765.72 889
4766.37 828
4767.02 820
4767.67 778
4768.32 779
4768.97 798
4769.62 847
4770.28 765
4770.93 694
4771.58 756
4772.23 789
4772.88 774
4773.53 831
4774.19 722
4774.84 728
4775.49 725
4776.14 665
4776.79 608
4777.44 694
4778.10 703
4778.75 715
4779.40 652
4780.05 744
4780.70 680
4781.36 700
4782.01 668
4782.66 630
4783.31 721
4783.97 737
4784.62 772
4785.27 710
4785.92 700
4786.58 765
4787.23 771
4787.88 685
4788.53 653
4789.19 764
4789.84 800
4790.49 689
4791.15 690
4791.80 760
4792.45 691
4793.10 724
4793.76 745
4794.41 729
4795.06 797
4795.72 775
4796.37 736
4797.02 740
4797.68 844
4798.33 846
4798.98 841
4799.64 812
4800.29 807
4800.94 767
4801.60 695
4802.25 733
4802.90 747
4803.56 709
4804.21 790
4804.87 788
4805.52 741
4806.17 862
4806.83 808
4807.48 776
4808.14 774
4808.79 814
4809.44 726
4810.10 641
4810.75 750
4811.41 758
4812.06 793
4812.71 712
4813.37 753
4814.02 775
4814.68 801
4815.33 766
4815.99 695
4816.64 703
4817.30 834
4817.95 818
4818.61 722
4819.26 888
4819.92 785
4820.57 777
4821.23 892
4821.88 862
4822.53 813
4823.19 828
4823.85 831
4824.50 809
4825.16 861
4825.81 889
4826.47 822
4827.12 773
4827.78 772
4828.43 763
4829.09 909
4829.74 851
4830.40 846
4831.05 772
4831.71 742
4832.37 823
4833.02 904
4833.68 920
4834.33 869
4834.99 801
4835.64 813
4836.30 910
4836.96 1000
4837.61 932
4838.27 1016
4838.92 1069
4839.58 1094
4840.24 1169
4840.89 1147
4841.55 1198
4842.21 1144
4842.86 1112
4843.52 1028
4844.18 984
4844.83 887
4845.49 971
4846.14 957
4846.80 965
4847.46 912
4848.11 812
4848.77 876
4849.43 859
4850.09 979
4850.74 859
4851.40 941
4852.06 895
4852.71 938
4853.37 970
4854.03 916
4854.68 891
4855.34 971
4856.00 951
4856.66 879
4857.31 939
4857.97 997
4858.63 1032
4859.29 1017
4859.94 1003
4860.60 941
4861.26 981
4861.92 948
4862.57 1032
4863.23 946
4863.89 980
4864.55 945
4865.21 945
4865.86 916
4866.52 1004
4867.18 1020
4867.84 997
4868.50 913
4869.15 1019
4869.81 1055
4870.47 1068
4871.13 1033
4871.79 933
4872.45 966
4873.10 1009
4873.76 841
4874.42 880
4875.08 812
4875.74 749
4876.40 846
4877.06 945
4877.71 869
4878.37 928
4879.03 830
4879.69 837
4880.35 845
4881.01 791
4881.67 877
4882.33 988
4882.99 953
4883.65 868
4884.30 869
4884.96 836
4885.62 859
4886.28 824
4886.94 786
4887.60 834
4888.26 839
4888.92 905
4889.58 879
4890.24 823
4890.90 779
4891.56 782
4892.22 789
4892.88 808
4893.54 827
4894.20 896
4894.86 709
4895.52 764
4896.18 759
4896.84 864
4897.50 765
4898.16 823
4898.82 760
4899.48 723
4900.14 746
4900.80 734
4901.46 776
4902.12 744
4902.78 703
4903.44 814
4904.10 785
4904.76 825
4905.42 855
4906.08 736
4906.74 721
4907.40 715
4908.06 747
4908.73 698
4909.39 733
4910.05 753
4910.71 740
4911.37 727
4912.03 763
4912.69 769
4913.35 750
4914.01 729
4914.68 702
4915.34 750
4916.00 700
4916.66 683
4917.32 797
4917.98 787
4918.64 850
4919.31 814
4919.97 789
4920.63 680
4921.29 684
4921.95 731
4922.61 772
4923.28 623
4923.94 605
4924.60 654
4925.26 743
4925.92 679
4926.59 675
4927.25 691
4927.91 730
4928.57 700
4929.23 752
4929.90 748
4930.56 680
4931.22 755
4931.88 799
4932.55 690
4933.21 713
4933.87 722
4934.53 645
4935.20 632
4935.86 707
4936.52 606
4937.18 703
4937.85 775
4938.51 802
4939.17 821
4939.84 752
4940.50 757
4941.16 679
4941.82 724
4942.49 736
4943.15 764
4943.81 812
4944.48 777
4945.14 819
4945.80 751
4946.47 784
4947.13 739
4947.79 746
4948.46 835
4949.12 809
4949.79 787
4950.45 742
4951.11 767
4951.78 700
4952.44 759
4953.10 672
4953.77 706
4954.43 678
4955.10 632
4955.76 726
4956.42 778
4957.09 730
4957.75 655
4958.42 555
4959.08 688
4959.74 720
4960.41 726
4961.07 776
4961.74 724
4962.40 753
4963.07 733
4963.73 762
4964.40 830
4965.06 822
4965.73 792
4966.39 785
4967.05 709
4967.72 737
4968.38 710
4969.05 770
4969.71 803
4970.38 777
4971.04 752
4971.71 722
4972.37 790
4973.04 739
4973.70 696
4974.37 726
4975.04 728
4975.70 808
4976.37 839
4977.03 785
4977.70 772
4978.36 741
4979.03 794
4979.69 840
4980.36 802
4981.03 791
4981.69 772
4982.36 847
4983.02 817
4983.69 825
4984.35 906
4985.02 832
4985.69 892
4986.35 921
4987.02 870
4987.68 929
4988.35 1097
4989.02 1150
4989.68 1388
4990.35 1553
4991.02 1575
4991.68 1624
4992.35 1581
4993.02 1704
4993.68 1586
4994.35 1518
4995.02 1445
4995.68 1294
4996.35 1175
4997.02 1004
4997.68 914
4998.35 905
4999.02 798
4999.68 834
5000.35 786
5001.02 749
5001.68 717
5002.35 679
5003.02 771
5003.69 799
5004.35 722
5005.02 728
5005.69 813
5006.35 761
5007.02 699
5007.69 648
5008.36 749
5009.02 822
5009.69 736
5010.36 684
5011.03 777
5011.70 783
5012.36 808
5013.03 767
5013.70 783
5014.37 781
5015.04 783
5015.70 809
5016.37 784
5017.04 745
5017.71 780
5018.38 874
5019.04 854
5019.71 889
5020.38 1008
5021.05 1060
5021.72 1020
5022.39 1062
5023.05 1065
5023.72 1114
5024.39 1349
5025.06 1366
5025.73 1331
5026.40 1139
5027.07 1214
5027.74 1160
5028.40 1155
5029.07 1167
5029.74 1206
5030.41 1123
5031.08 994
5031.75 1011
5032.42 926
5033.09 912
5033.76 952
5034.43 872
5035.10 847
5035.76 815
5036.43 886
5037.10 843
5037.77 851
5038.44 824
5039.11 852
5039.78 812
5040.45 818
5041.12 856
5041.79 998
5042.46 1013
5043.13 1013
5043.80 1113
5044.47 1167
5045.14 1108
5045.81 1233
5046.48 1202
5047.15 1147
5047.82 1258
5048.49 1074
5049.16 1048
5049.83 1045
5050.50 993
5051.17 992
5051.84 840
5052.51 847
5053.18 743
5053.85 687
5054.52 775
5055.20 742
5055.87 780
5056.54 839
5057.21 810
5057.88 749
5058.55 809
5059.22 779
5059.89 866
5060.56 923
5061.23 943
5061.90 879
5062.58 782
5063.25 863
5063.92 869
5064.59 898
5065.26 951
5065.93 915
5066.60 787
5067.27 814
5067.95 804
5068.62 720
5069.29 744
5069.96 803
5070.63 889
5071.30 892
5071.98 777
5072.65 746
5073.32 741
5073.99 779
5074.66 710
5075.34 780
5076.01 723
5076.68 756
5077.35 789
5078.02 701
5078.70 701
5079.37 811
5080.04 840
5080.71 796
5081.39 757
5082.06 872
5082.73 757
5083.40 770
5084.08 776
5084.75 779
5085.42 734
5086.09 757
5086.77 864
5087.44 863
5088.11 795
5088.79 801
5089.46 806
5090.13 815
5090.80 824
5091.48 857
5092.15 934
5092.82 852
5093.50 809
5094.17 858
5094.84 882
5095.52 855
5096.19 826
5096.86 863
5097.54 754
5098.21 758
5098.88 844
5099.56 691
5100.23 702
5100.90 785
5101.58 765
5102.25 634
5102.93 719
5103.60 753
5104.27 760
5104.95 808
5105.62 674
5106.30 738
5106.97 716
5107.64 761
5108.32 743
5108.99 765
5109.67 670
5110.34 820
5111.02 784
5111.69 762
5112.36 736
5113.04 740
5113.71 720
5114.39 726
5115.06 787
5115.74 770
5116.41 725
5117.09 709
5117.76 683
5118.44 729
5119.11 678
5119.79 762
5120.46 736
5121.14 673
5121.81 704
5122.49 715
5123.16 721
5123.84 703
5124.51 650
5125.19 738
5125.86 691
5126.54 620
5127.21 773
5127.89 768
5128.56 702
5129.24 707
5129.92 722
5130.59 676
5131.27 649
5131.94 701
5132.62 670
5133.29 640
5133.97 747
5134.65 766
5135.32 701
5136.00 763
5136.67 730
5137.35 774
5138.03 745
5138.70 732
5139.38 751
5140.05 729
5140.73 725
5141.41 709
5142.08 771
5142.76 704
5143.44 782
5144.11 795
5144.79 727
5145.47 663
5146.14 680
5146.82 677
5147.50 637
5148.17 726
5148.85 633
5149.53 650
5150.20 734
5150.88 768
5151.56 706
5152.24 660
5152.91 633
5153.59 663
5154.27 638
5154.94 633
5155.62 652
5156.30 709
5156.98 692
5157.65 680
5158.33 703
5159.01 686
5159.69 604
5160.36 689
5161.04 777
5161.72 748
5162.40 667
5163.07 670
5163.75 676
5164.43 667
5165.11 703
5165.79 651
5166.46 767
5167.14 646
5167.82 709
5168.50 746
5169.18 768
5169.86 773
5170.53 754
5171.21 593
5171.89 669
5172.57 670
5173.25 707
5173.93 675
5174.60 605
5175.28 695
5175.96 608
5176.64 641
5177.32 627
5178.00 649
5178.68 667
5179.36 705
5180.03 693
5180.71 624
5181.39 649
5182.07 628
5182.75 629
5183.43 779
5184.11 714
5184.79 651
5185.47 627
5186.15 647
5186.83 652
5187.51 666
5188.18 714
5188.86 714
5189.54 709
5190.22 606
5190.90 601
5191.58 626
5192.26 558
5192.94 524
5193.62 594
5194.30 668
5194.98 633
5195.66 641
5196.34 625
5197.02 670
5197.70 642
5198.38 658
5199.06 676
5199.74 670
5200.42 632
5201.10 627
5201.78 585
5202.46 623
5203.14 579
5203.82 642
5204.50 623
5205.19 547
5205.87 587
5206.55 637
5207.23 679
5207.91 618
5208.59 576
5209.27 649
5209.95 643
5210.63 612
5211.31 642
5211.99 727
5212.67 680
5213.36 665
5214.04 648
5214.72 710
5215.40 746
5216.08 664
5216.76 661
5217.44 681
5218.12 647
5218.81 748
5219.49 741
5220.17 655
5220.85 630
5221.53 647
5222.21 725
5222.90 686
5223.58 606
5224.26 631
5224.94 703
5225.62 738
5226.30 636
5226.99 686
5227.67 694
5228.35 645
5229.03 650
5229.71 672
5230.40 730
5231.08 709
5231.76 760
5232.44 594
5233.13 562
5233.81 718
5234.49 630
5235.17 678
5235.86 635
5236.54 687
5237.22 756
5237.90 689
5238.59 746
5239.27 843
5239.95 822
5240.64 820
5241.32 863
5242.00 833
5242.68 776
5243.37 761
5244.05 761
5244.73 790
5245.42 723
5246.10 731
5246.78 779
5247.47 784
5248.15 842
5248.83 723
5249.52 746
5250.20 749
5250.88 885
5251.57 882
5252.25 896
5252.93 926
5253.62 876
5254.30 906
5254.99 753
5255.67 808
5256.35 734
5257.04 745
5257.72 749
5258.41 785
5259.09 743
5259.77 681
5260.46 666
5261.14 682
5261.83 708
5262.51 678
5263.20 731
5263.88 768
5264.56 629
5265.25 711
5265.93 722
5266.62 813
5267.30 764
5267.99 635
5268.67 698
5269.36 757
5270.04 731
5270.73 637
5271.41 640
5272.10 799
5272.78 637
5273.47 759
5274.15 778
5274.84 719
5275.52 750
5276.21 731
5276.89 736
5277.58 712
5278.26 728
5278.95 663
5279.63 629
5280.32 765
5281.00 758
5281.69 752
5282.38 736
5283.06 767
5283.75 793
5284.43 786
5285.12 816
5285.80 805
5286.49 747
5287.18 833
5287.86 804
5288.55 831
5289.23 758
5289.92 754
5290.61 714
5291.29 749
5291.98 792
5292.66 777
5293.35 801
5294.04 876
5294.72 822
5295.41 768
5296.10 696
5296.78 720
5297.47 831
5298.16 740
5298.84 795
5299.53 881
5300.22 991
5300.90 1022
5301.59 1078
5302.28 1304
5302.96 1391
5303.65 1309
5304.34 1305
5305.03 1495
5305.71 1408
5306.40 1346
5307.09 1264
5307.77 1188
5308.46 1022
5309.15 865
5309.84 915
5310.52 901
5311.21 810
5311.90 814
5312.59 723
5313.27 705
5313.96 736
5314.65 762
5315.34 734
5316.02 734
5316.71 704
5317.40 659
5318.09 675
5318.78 724
5319.46 690
5320.15 730
5320.84 767
5321.53 784
5322.22 661
5322.90 720
5323.59 738
5324.28 748
5324.97 751
5325.66 762
5326.35 677
5327.04 775
5327.72 735
5328.41 743
5329.10 790
5329.79 812
5330.48 898
5331.17 849
5331.86 837
5332.54 770
5333.23 807
5333.92 813
5334.61 825
5335.30 844
5335.99 890
5336.68 864
5337.37 999
5338.06 854
5338.75 873
5339.44 871
5340.12 857
5340.81 910
5341.50 930
5342.19 901
5342.88 849
5343.57 823
5344.26 896
5344.95 920
5345.64 857
5346.33 895
5347.02 937
5347.71 985
5348.40 1115
5349.09 1074
5349.78 1175
5350.47 1350
5351.16 1447
5351.85 1433
5352.54 1519
5353.23 1697
5353.92 1803
5354.61 1882
5355.30 1744
5355.99 1738
5356.68 1577
5357.37 1324
5358.06 1209
5358.75 1058
5359.44 1072
5360.14 951
5360.83 884
5361.52 842
5362.21 872
5362.90 888
5363.59 952
5364.28 831
5364.97 801
5365.66 761
5366.35 771
5367.04 817
5367.74 729
5368.43 730
5369.12 746
5369.81 754
5370.50 732
5371.19 738
5371.88 672
5372.57 763
5373.27 765
5373.96 797
5374.65 733
5375.34 730
5376.03 730
5376.72 814
5377.42 716
5378.11 701
5378.80 695
5379.49 799
5380.18 729
5380.88 724
5381.57 718
5382.26 684
5382.95 716
5383.64 748
5384.34 707
5385.03 710
5385.72 688
5386.41 689
5387.11 795
5387.80 657
5388.49 651
5389.18 729
5389.88 814
5390.57 751
5391.26 759
5391.95 786
5392.65 825
5393.34 853
5394.03 726
5394.72 743
5395.42 796
5396.11 747
5396.80 734
5397.50 746
5398.19 694
5398.88 844
5399.58 780
5400.27 746
5400.96 760
5401.66 774
5402.35 742
5403.04 710
5403.74 580
5404.43 646
5405.12 686
5405.82 713
5406.51 691
5407.20 690
5407.90 760
5408.59 799
5409.28 746
5409.98 731
5410.67 712
5411.37 762
5412.06 787
5412.75 657
5413.45 742
5414.14 713
5414.84 677
5415.53 747
5416.23 667
5416.92 656
5417.61 708
5418.31 741
5419.00 741
5419.70 719
5420.39 714
5421.09 695
5421.78 698
5422.48 700
5423.17 741
5423.87 676
5424.56 705
5425.25 741
5425.95 764
5426.64 710
5427.34 732
5428.03 723
5428.73 737
5429.42 685
5430.12 698
5430.82 708
5431.51 671
5432.21 692
5432.90 733
5433.60 633
5434.29 695
5434.99 717
5435.68 743
5436.38 817
5437.07 746
5437.77 655
5438.47 719
5439.16 734
5439.86 771
5440.55 740
5441.25 709
5441.94 752
5442.64 758
5443.34 761
5444.03 791
5444.73 839
5445.42 751
5446.12 788
5446.82 750
5447.51 833
5448.21 856
5448.91 834
5449.60 918
5450.30 922
5450.99 854
5451.69 958
5452.39 883
5453.08 823
5453.78 794
5454.48 871
5455.17 821
5455.87 768
5456.57 684
5457.27 717
5457.96 861
5458.66 865
5459.36 815
5460.05 713
5460.75 747
5461.45 686
5462.14 712
5462.84 832
5463.54 851
5464.24 865
5464.93 972
5465.63 990
5466.33 1051
5467.03 1076
5467.72 1030
5468.42 1015
5469.12 993
5469.82 958
5470.51 974
5471.21 938
5471.91 893
5472.61 803
5473.31 890
5474.00 823
5474.70 771
5475.40 842
5476.10 872
5476.80 836
5477.49 851
5478.19 812
5478.89 874
5479.59 799
5480.29 925
5480.99 921
5481.68 908
5482.38 943
5483.08 1076
5483.78 1120
5484.48 1034
5485.18 973
5485.88 924
5486.57 988
5487.27 961
5487.97 874
5488.67 886
5489.37 840
5490.07 920
5490.77 958
5491.47 844
5492.17 949
5492.87 916
5493.56 894
5494.26 869
5494.96 898
5495.66 987
5496.36 935
5497.06 954
5497.76 841
5498.46 988
5499.16 1073
5499.86 1179
5500.56 1080
5501.26 1169
5501.96 1332
5502.66 1388
5503.36 1518
5504.06 1715
5504.76 1493
5505.46 1395
5506.16 1319
5506.86 1331
5507.56 1325
5508.26 1463
5508.96 1368
5509.66 1332
5510.36 1306
5511.06 1356
5511.76 1280
5512.46 1282
5513.16 1342
5513.86 1387
5514.56 1396
5515.26 1523
5515.96 1544
5516.66 1536
5517.36 1639
5518.07 1523
5518.77 1541
5519.47 1575
5520.17 1347
5520.87 1278
5521.57 1233
5522.27 1317
5522.97 1167
5523.67 1183
5524.37 1169
5525.08 1145
5525.78 1036
5526.48 983
5527.18 975
5527.88 946
5528.58 907
5529.28 963
5529.99 973
5530.69 876
5531.39 850
5532.09 830
5532.79 888
5533.49 810
5534.20 902
5534.90 782
5535.60 857
5536.30 813
5537.00 869
5537.70 864
5538.41 921
5539.11 1020
5539.81 912
5540.51 938
5541.22 868
5541.92 744
5542.62 803
5543.32 914
5544.02 922
5544.73 936
5545.43 871
5546.13 823
5546.84 857
5547.54 799
5548.24 833
5548.94 896
5549.65 916
5550.35 854
5551.05 886
5551.75 815
5552.46 893
5553.16 909
5553.86 793
5554.57 767
5555.27 801
5555.97 713
5556.68 783
5557.38 811
5558.08 831
5558.79 793
5559.49 826
5560.19 870
5560.90 758
5561.60 840
5562.30 789
5563.01 782
5563.71 809
5564.41 842
5565.12 725
5565.82 827
5566.53 857
5567.23 799
5567.93 818
5568.64 738
5569.34 739
5570.05 720
5570.75 756
5571.45 771
5572.16 751
5572.86 708
5573.57 803
5574.27 757
5574.98 738
5575.68 660
5576.38 694
5577.09 773
5577.79 785
5578.50 706
5579.20 771
5579.91 708
5580.61 703
5581.32 742
5582.02 807
5582.73 739
5583.43 685
5584.14 701
5584.84 717
5585.55 659
5586.25 650
5586.96 693
5587.66 639
5588.37 769
5589.07 681
5589.78 699
5590.48 727
5591.19 690
5591.89 670
5592.60 694
5593.31 606
5594.01 651
5594.72 744
5595.42 769
5596.13 713
5596.83 721
5597.54 830
5598.25 757
5598.95 698
5599.66 684
5600.36 639
5601.07 608
5601.78 708
5602.48 656
5603.19 568
5603.89 631
5604.60 637
5605.31 685
5606.01 711
5606.72 754
5607.43 597
5608.13 690
5608.84 681
5609.54 611
5610.25 610
5610.96 656
5611.66 668
5612.37 619
5613.08 699
5613.79 654
5614.49 657
5615.20 704
5615.91 626
5616.61 598
5617.32 644
5618.03 674
5618.73 611
5619.44 649
5620.15 712
5620.86 734
5621.56 725
5622.27 581
5622.98 683
5623.69 623
5624.39 673
5625.10 689
5625.81 623
5626.52 570
5627.22 758
5627.93 720
5628.64 657
5629.35 639
5630.05 684
5630.76 638
5631.47 599
5632.18 658
5632.89 707
5633.59 710
5634.30 738
5635.01 752
5635.72 715
5636.43 789
5637.14 810
5637.84 751
5638.55 760
5639.26 698
5639.97 636
5640.68 730
5641.39 746
5642.10 689
5642.80 692
5643.51 658
5644.22 666
5644.93 648
5645.64 621
5646.35 569
5647.06 673
5647.77 610
5648.47 601
5649.18 685
5649.89 631
5650.60 610
5651.31 638
5652.02 616
5652.73 633
5653.44 611
5654.15 756
5654.86 704
5655.57 695
5656.28 663
5656.99 683
5657.70 649
5658.41 727
5659.12 732
5659.83 753
5660.54 745
5661.24 805
5661.95 773
5662.66 671
5663.37 779
5664.08 729
5664.79 708
5665.50 730
5666.21 647
5666.93 719
5667.64 605
5668.35 644
5669.06 602
5669.77 675
5670.48 632
5671.19 623
5671.90 640
5672.61 582
5673.32 594
5674.03 641
5674.74 727
5675.45 696
5676.16 688
5676.87 655
5677.58 682
5678.29 685
5679.01 671
5679.72 612
5680.43 593
5681.14 692
5681.85 679
5682.56 726
5683.27 720
5683.98 715
5684.69 693
5685.41 671
5686.12 655
5686.83 613
5687.54 692
5688.25 680
5688.96 700
5689.67 691
5690.39 695
5691.10 730
5691.81 722
5692.52 719
5693.23 733
5693.95 747
5694.66 788
5695.37 689
5696.08 620
5696.79 796
5697.51 748
5698.22 700
5698.93 596
5699.64 618
5700.35 745
5701.07 683
5701.78 621
5702.49 602
5703.20 638
5703.92 662
5704.63 612
5705.34 534
5706.05 567
5706.77 593
5707.48 714
5708.19 640
5708.90 646
5709.62 660
5710.33 728
5711.04 696
5711.76 602
5712.47 672
5713.18 640
5713.90 664
5714.61 613
5715.32 641
5716.04 671
5716.75 689
5717.46 685
5718.18 640
5718.89 681
5719.60 659
5720.32 666
5721.03 697
5721.74 650
5722.46 643
5723.17 678
5723.88 682
5724.60 733
5725.31 749
5726.03 802
5726.74 805
5727.45 741
5728.17 776
5728.88 872
5729.60 964
5730.31 931
5731.02 948
5731.74 955
5732.45 930
5733.17 865
5733.88 847
5734.60 874
5735.31 885
5736.02 813
5736.74 874
5737.45 843
5738.17 869
5738.88 803
5739.60 819
5740.31 867
5741.03 878
5741.74 819
5742.46 882
5743.17 979
5743.89 882
5744.60 823
5745.32 829
5746.03 828
5746.75 839
5747.46 879
5748.18 825
5748.89 926
5749.61 822
5750.32 833
5751.04 890
5751.76 912
5752.47 925
5753.19 831
5753.90 902
5754.62 958
5755.33 925
5756.05 819
5756.77 890
5757.48 837
5758.20 924
5758.91 939
5759.63 1010
5760.34 1071
5761.06 1088
5761.78 1109
5762.49 1072
5763.21 1198
5763.93 1315
5764.64 1448
5765.36 1533
5766.07 1677
5766.79 1849
5767.51 2094
5768.22 2032
5768.94 1812
5769.66 1793
5770.37 1639
5771.09 1590
5771.81 1447
5772.52 1296
5773.24 1142
5773.96 1124
5774.67 1066
5775.39 1040
5776.11 1105
5776.83 1013
5777.54 922
5778.26 980
5778.98 1091
5779.69 979
5780.41 1021
5781.13 1154
5781.85 1161
5782.56 1252
5783.28 1146
5784.00 1148
5784.72 1227
5785.43 1261
5786.15 1166
5786.87 1151
5787.59 1251
5788.30 1130
5789.02 1135
5789.74 1080
5790.46 1069
5791.18 1160
5791.89 1275
5792.61 1101
5793.33 1070
5794.05 1085
5794.77 1154
5795.48 1327
5796.20 1382
5796.92 1386
5797.64 1348
5798.36 1361
5799.08 1400
5799.80 1396
5800.51 1684
5801.23 1797
5801.95 1955
5802.67 2524
5803.39 3065
5804.11 3632
5804.83 3556
5805.54 3869
5806.26 3884
5806.98 3765
5807.70 3332
5808.42 2927
5809.14 2620
5809.86 2175
5810.58 1813
5811.30 1631
5812.02 1648
5812.74 1569
5813.45 1597
5814.17 1480
5814.89 1428
5815.61 1506
5816.33 1543
5817.05 1603
5817.77 1544
5818.49 1622
5819.21 1697
5819.93 1727
5820.65 1705
5821.37 1667
5822.09 1627
5822.81 1476
5823.53 1456
5824.25 1495
5824.97 1511
5825.69 1445
5826.41 1452
5827.13 1320
5827.85 1291
5828.57 1195
5829.29 1137
5830.01 1201
5830.73 1238
5831.45 1180
5832.17 1142
5832.89 1009
5833.61 996
5834.33 1016
5835.06 959
5835.78 1001
5836.50 1016
5837.22 1024
5837.94 1006
5838.66 1009
5839.38 1002
5840.10 987
5840.82 992
5841.54 1041
5842.26 997
5842.99 1049
5843.71 1012
5844.43 974
5845.15 892
5845.87 961
5846.59 923
5847.31 936
5848.04 867
5848.76 870
5849.48 840
5850.20 910
5850.92 861
5851.64 905
5852.36 880
5853.09 815
5853.81 837
5854.53 796
5855.25 820
5855.97 914
5856.70 919
5857.42 873
5858.14 786
5858.86 791
5859.58 792
5860.31 760
5861.03 799
5861.75 805
5862.47 884
5863.20 870
5863.92 825
5864.64 860
5865.36 808
5866.09 814
5866.81 843
5867.53 786
5868.25 831
5868.98 692
5869.70 726
5870.42 824
5871.15 847
5871.87 910
5872.59 791
5873.31 774
5874.04 747
5874.76 758
5875.48 749
5876.21 828
5876.93 804
5877.65 745
5878.38 777
5879.10 774
5879.82 786
5880.55 791
5881.27 744
5881.99 768
5882.72 715
5883.44 776
5884.17 874
5884.89 753
5885.61 762
5886.34 892
5887.06 820
5887.78 791
5888.51 776
5889.23 745
5889.96 721
5890.68 732
5891.41 754
5892.13 749
5892.85 786
5893.58 740
5894.30 735
5895.03 745
5895.75 725
5896.48 865
5897.20 834
5897.92 813
5898.65 698
5899.37 691
5900.10 721
5900.82 715
5901.55 687
5902.27 756
5903.00 756
5903.72 758
5904.45 642
5905.17 658
5905.90 757
5906.62 763
5907.35 722
5908.07 742
5908.80 766
5909.52 710
5910.25 794
5910.97 767
5911.70 755
5912.43 802
5913.15 688
5913.88 749
5914.60 726
5915.33 698
5916.05 724
5916.78 699
5917.50 724
5918.23 734
5918.96 673
5919.68 782
5920.41 749
5921.13 683
5921.86 743
5922.59 770
5923.31 795
5924.04 672
5924.76 692
5925.49 807
5926.22 919
5926.94 924
5927.67 847
5928.40 836
5929.12 818
5929.85 800
5930.58 740
5931.30 690
5932.03 811
5932.76 781
5933.48 885
5934.21 850
5934.94 902
5935.66 802
5936.39 923
5937.12 1024
5937.84 886
5938.57 944
5939.30 995
5940.02 1139
5940.75 1042
5941.48 1030
5942.21 1032
5942.93 965
5943.66 1025
5944.39 1000
5945.12 956
5945.84 965
5946.57 894
5947.30 975
5948.03 862
5948.75 812
5949.48 798
5950.21 918
5950.94 1037
5951.67 898
5952.39 913
5953.12 944
5953.85 1033
5954.58 980
5955.31 933
5956.03 969
5956.76 994
5957.49 1078
5958.22 1070
5958.95 1037
5959.67 987
5960.40 1051
5961.13 966
5961.86 1046
5962.59 1062
5963.32 1014
5964.05 1001
5964.77 941
5965.50 982
5966.23 1012
5966.96 1127
5967.69 1170
5968.42 1108
5969.15 1284
5969.88 1332
5970.61 1300
5971.33 1340
5972.06 1283
5972.79 1282
5973.52 1306
5974.25 1271
5974.98 1204
5975.71 1169
5976.44 1156
5977.17 1138
5977.90 1136
5978.63 1128
5979.36 1129
5980.09 1188
5980.82 1139
5981.55 1198
5982.28 1126
5983.01 1206
5983.74 1326
5984.46 1223
5985.19 1174
5985.92 1336
5986.65 1278
5987.38 1288
5988.11 1265
5988.85 1218
5989.58 1266
5990.31 1248
5991.04 1278
5991.77 1372
5992.50 1309
5993.23 1298
5993.96 1341
5994.69 1183
5995.42 1238
5996.15 1329
5996.88 1377
5997.61 1403
5998.34 1419
5999.07 1436
5999.80 1467
6000.53 1480
6001.26 1347
6002.00 1477
6002.73 1384
6003.46 1321
6004.19 1345
6004.92 1295
6005.65 1331
6006.38 1248
6007.11 1189
6007.84 1349
6008.58 1177
6009.31 1261
6010.04 1457
6010.77 1427
6011.50 1589
6012.23 1790
6012.96 2031
6013.70 2193
6014.43 2520
6015.16 2739
6015.89 2998
6016.62 2996
6017.36 3018
6018.09 2858
6018.82 2556
6019.55 2593
6020.28 2213
6021.02 1900
6021.75 1664
6022.48 1581
6023.21 1413
6023.94 1303
6024.68 1283
6025.41 1240
6026.14 1230
6026.87 1039
6027.61 1053
6028.34 1133
6029.07 1052
6029.80 1014
6030.54 1083
6031.27 1108
6032.00 988
6032.73 988
6033.47 950
6034.20 908
6034.93 964
6035.67 935
6036.40 865
6037.13 950
6037.87 926
6038.60 918
6039.33 980
6040.07 1049
6040.80 1026
6041.53 969
6042.27 1057
6043.00 1097
6043.73 1026
6044.47 1012
6045.20 1107
6045.93 1057
6046.67 983
6047.40 1016
6048.13 1034
6048.87 1116
6049.60 1124
6050.34 1182
6051.07 1236
6051.80 1293
6052.54 1226
6053.27 1330
6054.01 1380
6054.74 1452
6055.47 1427
6056.21 1432
6056.94 1409
6057.68 1360
6058.41 1221
6059.15 1219
6059.88 1272
6060.61 1162
6061.35 1147
6062.08 1061
6062.82 1088
6063.55 1121
6064.29 1056
6065.02 1125
6065.76 1131
6066.49 1070
6067.23 1086
6067.96 1084
6068.70 1093
6069.43 1087
6070.17 1086
6070.90 1070
6071.64 989
6072.37 1061
6073.11 1056
6073.84 1055
6074.58 940
6075.31 1065
6076.05 1046
6076.78 1030
6077.52 986
6078.26 992
6078.99 960
6079.73 889
6080.46 946
6081.20 917
6081.93 936
6082.67 917
6083.41 847
6084.14 861
6084.88 906
6085.61 877
6086.35 889
6087.09 866
6087.82 902
6088.56 864
6089.30 911
6090.03 927
6090.77 852
6091.50 886
6092.24 838
6092.98 929
6093.71 900
6094.45 910
6095.19 893
6095.92 861
6096.66 840
6097.40 896
6098.13 855
6098.87 882
6099.61 866
6100.34 850
6101.08 798
6101.82 795
6102.56 748
6103.29 759
6104.03 752
6104.77 759
6105.50 738
6106.24 711
6106.98 792
6107.72 792
6108.45 794
6109.19 805
6109.93 776
6110.67 798
6111.40 874
6112.14 912
6112.88 882
6113.62 903
6114.35 853
6115.09 805
6115.83 803
6116.57 837
6117.31 720
6118.04 819
6118.78 807
6119.52 825
6120.26 816
6121.00 934
6121.73 1030
6122.47 899
6123.21 911
6123.95 824
6124.69 905
6125.43 962
6126.16 958
6126.90 935
6127.64 920
6128.38 882
6129.12 907
6129.86 890
6130.60 887
6131.33 915
6132.07 862
6132.81 800
6133.55 783
6134.29 825
6135.03 861
6135.77 957
6136.51 920
6137.25 878
6137.99 868
6138.73 861
6139.46 915
6140.20 915
6140.94 870
6141.68 892
6142.42 867
6143.16 852
6143.90 870
6144.64 848
6145.38 886
6146.12 954
6146.86 896
6147.60 883
6148.34 839
6149.08 973
6149.82 847
6150.56 942
6151.30 937
6152.04 897
6152.78 911
6153.52 860
6154.26 857
6155.00 931
6155.74 1007
6156.48 1051
6157.22 997
6157.96 961
6158.70 980
6159.44 1000
6160.18 1058
6160.92 944
6161.66 1023
6162.40 970
6163.15 960
6163.89 955
6164.63 1063
6165.37 1034
6166.11 977
6166.85 1076
6167.59 1214
6168.33 1150
6169.07 1244
6169.81 1348
6170.55 1356
6171.30 1497
6172.04 1513
6172.78 1345
6173.52 1320
6174.26 1263
6175.00 1385
6175.74 1364
6176.49 1315
6177.23 1226
6177.97 1235
6178.71 1211
6179.45 1216
6180.19 1223
6180.94 1171
6181.68 1152
6182.42 1125
6183.16 1151
6183.90 1318
6184.65 1300
6185.39 1446
6186.13 1375
6186.87 1341
6187.61 1276
6188.36 1323
6189.10 1317
6189.84 1327
6190.58 1371
6191.33 1444
6192.07 1436
6192.81 1429
6193.55 1505
6194.30 1467
6195.04 1402
6195.78 1552
6196.52 1667
6197.27 1667
6198.01 1709
6198.75 1752
6199.49 1729
6200.24 1595
6200.98 1669
6201.72 1623
6202.47 1659
6203.21 1595
6203.95 1566
6204.70 1633
6205.44 1736
6206.18 1812
6206.93 1955
6207.67 2345
6208.41 2709
6209.16 3290
6209.90 4058
6210.64 4764
6211.39 5523
6212.13 6133
6212.87 6511
6213.62 6433
6214.36 6089
6215.11 5512
6215.85 4792
6216.59 4152
6217.34 3455
6218.08 2819
6218.83 2352
6219.57 2030
6220.31 1808
6221.06 1473
6221.80 1419
6222.55 1365
6223.29 1360
6224.04 1409
6224.78 1322
6225.52 1318
6226.27 1340
6227.01 1344
6227.76 1377
6228.50 1367
6229.25 1354
6229.99 1257
6230.74 1316
6231.48 1244
6232.23 1186
6232.97 1203
6233.72 1039
6234.46 1085
6235.21 1104
6235.95 1062
6236.70 935
6237.44 1083
6238.19 1112
6238.93 1108
6239.68 1033
6240.42 1085
6241.17 1190
6241.91 1197
6242.66 1189
6243.40 1138
6244.15 1076
6244.90 1033
6245.64 1086
6246.39 1204
6247.13 1145
6247.88 1233
6248.62 1236
6249.37 1356
6250.12 1396
6250.86 1337
6251.61 1337
6252.35 1396
6253.10 1436
6253.85 1379
6254.59 1275
6255.34 1381
6256.09 1289
6256.83 1406
6257.58 1276
6258.32 1232
6259.07 1179
6259.82 1090
6260.56 1166
6261.31 1135
6262.06 1184
6262.80 1259
6263.55 1187
6264.30 1104
6265.04 1138
6265.79 1213
6266.54 1172
6267.29 1229
6268.03 1158
6268.78 1116
6269.53 1147
6270.27 1111
6271.02 1128
6271.77 1105
6272.52 1128
6273.26 1117
6274.01 1107
6274.76 1125
6275.50 1185
6276.25 1242
6277.00 1315
6277.75 1379
6278.49 1436
6279.24 1467
6279.99 1536
6280.74 1484
6281.49 1464
6282.23 1424
6282.98 1292
6283.73 1210
6284.48 1127
6285.23 1263
6285.97 1148
6286.72 1085
6287.47 1082
6288.22 1083
6288.97 1017
6289.71 1074
6290.46 1104
6291.21 1167
6291.96 1074
6292.71 1075
6293.46 1176
6294.21 1185
6294.95 1182
6295.70 1243
6296.45 1071
6297.20 1078
6297.95 1018
6298.70 974
6299.45 980
6300.20 957
6300.94 984
6301.69 936
6302.44 893
6303.19 1007
6303.94 938
6304.69 983
6305.44 914
6306.19 980
6306.94 939
6307.69 870
6308.44 975
6309.19 942
6309.94 848
6310.69 874
6311.43 911
6312.18 980
6312.93 947
6313.68 952
6314.43 927
6315.18 886
6315.93 1013
6316.68 983
6317.43 1011
6318.18 981
6318.93 954
6319.68 1038
6320.43 985
6321.18 1019
6321.93 949
6322.68 1030
6323.43 913
6324.18 873
6324.94 876
6325.69 915
6326.44 914
6327.19 941
6327.94 860
6328.69 846
6329.44 797
6330.19 740
6330.94 759
6331.69 818
6332.44 811
6333.19 794
6333.94 861
6334.69 848
6335.45 828
6336.20 822
6336.95 792
6337.70 767
6338.45 861
6339.20 853
6339.95 811
6340.70 736
6341.46 757
6342.21 760
6342.96 738
6343.71 724
6344.46 749
6345.21 786
6345.96 790
6346.72 827
6347.47 829
6348.22 797
6348.97 780
6349.72 789
6350.48 796
6351.23 793
6351.98 773
6352.73 810
6353.48 822
6354.24 813
6354.99 874
6355.74 897
6356.49 886
6357.24 949
6358.00 932
6358.75 864
6359.50 795
6360.25 850
6361.01 837
6361.76 822
6362.51 780
6363.26 799
6364.02 820
6364.77 813
6365.52 799
6366.28 705
6367.03 757
6367.78 702
6368.53 713
6369.29 769
6370.04 718
6370.79 738
6371.55 749
6372.30 753
6373.05 762
6373.81 707
6374.56 691
6375.31 704
6376.07 730
6376.82 734
6377.57 714
6378.33 763
6379.08 751
6379.83 843
6380.59 732
6381.34 796
6382.10 762
6382.85 764
6383.60 745
6384.36 763
6385.11 783
6385.87 699
6386.62 765
6387.37 808
6388.13 707
6388.88 788
6389.64 757
6390.39 690
6391.14 663
6391.90 690
6392.65 731
6393.41 723
6394.16 723
6394.92 660
6395.67 653
6396.43 764
6397.18 741
6397.94 755
6398.69 753
6399.45 675
6400.20 662
6400.96 723
6401.71 732
6402.47 745
6403.22 680
6403.98 715
6404.73 736
6405.49 657
6406.24 680
6407.00 689
6407.75 714
6408.51 684
6409.26 716
6410.02 635
6410.77 723
6411.53 769
6412.28 707
6413.04 678
6413.80 685
6414.55 656
6415.31 663
6416.06 664
6416.82 683
6417.57 682
6418.33 673
6419.09 656
6419.84 667
6420.60 644
6421.35 677
6422.11 717
6422.87 716
6423.62 744
6424.38 863
6425.14 750
6425.89 697
6426.65 690
6427.40 787
6428.16 792
6428.92 771
6429.67 724
6430.43 670
6431.19 753
6431.94 778
6432.70 707
6433.46 728
6434.22 787
6434.97 717
6435.73 699
6436.49 678
6437.24 774
6438.00 833
6438.76 862
6439.51 829
6440.27 754
6441.03 816
6441.79 727
6442.54 775
6443.30 784
6444.06 748
6444.82 712
6445.57 671
6446.33 664
6447.09 737
6447.85 770
6448.60 771
6449.36 721
6450.12 724
6450.88 785
6451.64 799
6452.39 685
6453.15 689
6453.91 756
6454.67 727
6455.43 728
6456.18 800
6456.94 764
6457.70 806
6458.46 854
6459.22 800
6459.98 817
6460.73 844
6461.49 819
6462.25 853
6463.01 907
6463.77 809
6464.53 758
6465.29 696
6466.04 800
6466.80 806
6467.56 820
6468.32 842
6469.08 870
6469.84 832
6470.60 814
6471.36 867
6472.12 793
6472.87 820
6473.63 894
6474.39 843
6475.15 836
6475.91 827
6476.67 910
6477.43 920
6478.19 906
6478.95 958
6479.71 965
6480.47 1013
6481.23 953
6481.99 896
6482.75 846
6483.51 862
6484.27 940
6485.03 924
6485.79 975
6486.55 934
6487.31 875
6488.07 960
6488.83 961
6489.59 993
6490.35 1044
6491.11 1011
6491.87 1065
6492.63 1179
6493.39 1093
6494.15 1130
6494.91 1159
6495.67 1260
6496.43 1317
6497.19 1261
6497.95 1220
6498.71 1311
6499.47 1323
6500.23 1268
6500.99 1235
6501.76 1204
6502.52 1206
6503.28 1302
6504.04 1281
6504.80 1288
6505.56 1307
6506.32 1238
6507.08 1193
6507.84 1218
6508.61 1227
6509.37 1334
6510.13 1399
6510.89 1405
6511.65 1465
6512.41 1432
6513.17 1550
6513.94 1386
6514.70 1530
6515.46 1562
6516.22 1494
6516.98 1533
6517.74 1617
6518.51 1611
6519.27 1543
6520.03 1566
6520.79 1456
6521.55 1497
6522.32 1511
6523.08 1607
6523.84 1656
6524.60 1700
6525.36 1868
6526.13 1796
6526.89 1921
6527.65 1972
6528.41 2057
6529.18 2218
6529.94 2344
6530.70 2336
6531.46 2308
6532.23 2387
6532.99 2379
6533.75 2414
6534.51 2555
6535.28 2572
6536.04 3139
6536.80 3710
6537.57 4469
6538.33 5476
6539.09 6163
6539.85 6770
6540.62 6796
6541.38 6593
6542.14 5790
6542.91 5148
6543.67 4573
6544.43 3682
6545.20 2971
6545.96 2418
6546.72 2236
6547.49 1965
6548.25 1786
6549.02 1618
6549.78 1447
6550.54 1430
6551.31 1383
6552.07 1365
6552.83 1344
6553.60 1341
6554.36 1341
6555.13 1358
6555.89 1353
6556.65 1282
6557.42 1276
6558.18 1219
6558.95 1191
6559.71 1247
6560.47 1279
6561.24 1268
6562.00 1212
6562.77 1182
6563.53 1203
6564.30 1242
6565.06 1405
6565.83 1439
6566.59 1464
6567.36 1429
6568.12 1387
6568.88 1457
6569.65 1425
6570.41 1564
6571.18 1440
6571.94 1524
6572.71 1450
6573.47 1406
6574.24 1538
6575.00 1597
6575.77 1677
6576.53 1747
6577.30 1881
6578.07 1883
6578.83 1796
6579.60 1918
6580.36 1991
6581.13 1804
6581.89 1649
6582.66 1654
6583.42 1522
6584.19 1487
6584.96 1460
6585.72 1457
6586.49 1324
6587.25 1304
6588.02 1359
6588.78 1499
6589.55 1497
6590.32 1459
6591.08 1492
6591.85 1536
6592.61 1538
6593.38 1742
6594.15 1872
6594.91 1840
6595.68 1884
6596.45 2034
6597.21 2189
6597.98 2343
6598.75 2207
6599.51 2194
6600.28 2221
6601.05 2112
6601.81 1867
6602.58 1757
6603.35 1652
6604.11 1612
6604.88 1509
6605.65 1617
6606.41 1557
6607.18 1564
6607.95 1446
6608.71 1442
6609.48 1388
6610.25 1421
6611.02 1436
6611.78 1476
6612.55 1509
6613.32 1500
6614.09 1589
6614.85 1587
6615.62 1661
6616.39 1493
6617.16 1496
6617.92 1545
6618.69 1478
6619.46 1554
6620.23 1516
6620.99 1370
6621.76 1397
6622.53 1627
6623.30 1544
6624.07 1490
6624.83 1457
6625.60 1462
6626.37 1401
6627.14 1421
6627.91 1390
6628.67 1398
6629.44 1444
6630.21 1375
6630.98 1380
6631.75 1521
6632.52 1584
6633.29 1787
6634.05 1825
6634.82 1989
6635.59 2375
6636.36 2767
6637.13 2989
6637.90 3170
6638.67 3477
6639.43 3386
6640.20 3267
6640.97 3029
6641.74 2551
6642.51 2312
6643.28 1896
6644.05 1688
6644.82 1491
6645.59 1417
6646.36 1314
6647.13 1192
6647.90 1239
6648.66 1175
6649.43 1170
6650.20 1099
6650.97 1054
6651.74 1141
6652.51 1148
6653.28 1052
6654.05 1097
6654.82 1101
6655.59 1053
6656.36 1064
6657.13 1045
6657.90 1005
6658.67 1117
6659.44 1087
6660.21 1022
6660.98 980
6661.75 1056
6662.52 1035
6663.29 1043
6664.06 1071
6664.83 1136
6665.60 1113
6666.37 1047
6667.14 948
6667.91 1040
6668.69 923
6669.46 1066
6670.23 1059
6671.00 954
6671.77 984
6672.54 1068
6673.31 1064
6674.08 1107
6674.85 1136
6675.62 1173
6676.39 1185
6677.16 1121
6677.94 1168
6678.71 1062
6679.48 1093
6680.25 1124
6681.02 1075
6681.79 1126
6682.56 1101
6683.33 1074
6684.11 1081
6684.88 1046
6685.65 1101
6686.42 1136
6687.19 1212
6687.96 1163
6688.74 1243
6689.51 1246
6690.28 1174
6691.05 1289
6691.82 1186
6692.60 1106
6693.37 1025
6694.14 1007
6694.91 980
6695.68 982
6696.46 973
6697.23 990
6698.00 925
6698.77 894
6699.55 949
6700.32 978
6701.09 985
6701.86 967
6702.64 898
6703.41 864
6704.18 951
6704.95 861
6705.73 961
6706.50 908
6707.27 871
6708.04 914
6708.82 936
6709.59 909
6710.36 885
6711.14 928
6711.91 946
6712.68 932
6713.46 918
6714.23 862
6715.00 899
6715.78 823
6716.55 762
6717.32 803
6718.10 835
6718.87 857
6719.64 845
6720.42 776
6721.19 737
6721.96 805
6722.74 780
6723.51 762
6724.28 736
6725.06 708
6725.83 713
6726.61 786
6727.38 748
6728.15 719
6728.93 785
6729.70 701
6730.48 720
6731.25 661
6732.02 729
6732.80 785
6733.57 740
6734.35 673
6735.12 703
6735.90 776
6736.67 784
6737.45 736
6738.22 751
6738.99 759
6739.77 749
6740.54 791
6741.32 728
6742.09 759
6742.87 786
6743.64 728
6744.42 737
6745.19 705
6745.97 688
6746.74 720
6747.52 794
6748.29 687
6749.07 713
6749.84 723
6750.62 801
6751.40 840
6752.17 784
6752.95 861
6753.72 897
6754.50 871
6755.27 900
6756.05 852
6756.82 919
6757.60 996
6758.38 839
6759.15 856
6759.93 840
6760.70 736
6761.48 740
6762.25 747
6763.03 736
6763.81 761
6764.58 654
6765.36 708
6766.14 772
6766.91 772
6767.69 781
6768.46 773
6769.24 753
6770.02 755
6770.79 723
6771.57 720
6772.35 738
6773.12 778
6773.90 713
6774.68 841
6775.45 780
6776.23 764
6777.01 818
6777.78 808
6778.56 795
6779.34 737
6780.11 750
6780.89 709
6781.67 727
6782.45 808
6783.22 700
6784.00 719
6784.78 697
6785.56 674
6786.33 745
6787.11 788
6787.89 765
6788.66 737
6789.44 742
6790.22 698
6791.00 773
6791.78 654
6792.55 657
6793.33 664
6794.11 646
6794.89 652
6795.66 633
6796.44 609
6797.22 652
6798.00 622
6798.78 686
6799.55 750
6800.33 676
6801.11 731
6801.89 702
6802.67 683
6803.45 718
6804.22 676
6805.00 728
6805.78 748
6806.56 708
6807.34 730
6808.12 755
6808.90 797
6809.67 745
6810.45 735
6811.23 714
6812.01 726
6812.79 732
6813.57 692
6814.35 781
6815.13 721
6815.91 673
6816.68 700
6817.46 672
6818.24 734
6819.02 778
6819.80 776
6820.58 709
6821.36 779
6822.14 763
6822.92 873
6823.70 810
6824.48 807
6825.26 827
6826.04 828
6826.82 793
6827.60 751
6828.38 736
6829.16 766
6829.94 765
6830.72 743
6831.50 797
6832.28 742
6833.06 762
6833.84 696
6834.62 735
6835.40 713
6836.18 718
6836.96 625
6837.74 645
6838.52 749
6839.30 685
6840.08 686
6840.86 660
6841.64 640
6842.42 682
6843.20 642
6843.98 716
6844.76 714
6845.54 674
6846.32 774
6847.10 698
6847.89 695
6848.67 728
6849.45 708
6850.23 855
6851.01 904
6851.79 950
6852.57 1072
6853.35 1148
6854.13 1322
6854.92 1403
6855.70 1289
6856.48 1301
6857.26 1232
6858.04 1038
6858.82 1013
6859.60 891
6860.39 921
6861.17 882
6861.95 875
6862.73 827
6863.51 805
6864.29 819
6865.08 732
6865.86 796
6866.64 863
6867.42 835
6868.20 816
6868.99 749
6869.77 819
6870.55 789
6871.33 807
6872.12 806
6872.90 835
6873.68 831
6874.46 745
6875.24 765
6876.03 736
6876.81 750
6877.59 812
6878.38 793
6879.16 716
6879.94 693
6880.72 834
6881.51 851
6882.29 758
6883.07 773
6883.85 853
6884.64 861
6885.42 850
6886.20 880
6886.99 911
6887.77 991
6888.55 1064
6889.34 1035
6890.12 1163
6890.90 1171
6891.69 1387
6892.47 1323
6893.25 1210
6894.04 1191
6894.82 1190
6895.60 1024
6896.39 996
6897.17 968
6897.96 897
6898.74 921
6899.52 993
6900.31 906
6901.09 853
6901.88 939
6902.66 928
6903.44 1046
6904.23 1054
6905.01 1004
6905.80 906
6906.58 958
6907.36 934
6908.15 866
6908.93 906
6909.72 900
6910.50 861
6911.29 884
6912.07 807
6912.86 841
6913.64 779
6914.42 811
6915.21 851
6915.99 788
6916.78 867
6917.56 881
6918.35 811
6919.13 881
6919.92 865
6920.70 794
6921.49 809
6922.27 856
6923.06 861
6923.84 842
6924.63 822
6925.42 884
6926.20 909
6926.99 876
6927.77 808
6928.56 800
6929.34 924
6930.13 914
6930.91 893
6931.70 827
6932.48 882
6933.27 890
6934.06 912
6934.84 889
6935.63 939
6936.41 975
6937.20 853
6937.99 866
6938.77 930
6939.56 919
6940.34 886
6941.13 932
6941.92 947
6942.70 908
6943.49 1017
6944.28 971
6945.06 1073
6945.85 1062
6946.64 1093
6947.42 1142
6948.21 1095
6949.00 1130
6949.78 1134
6950.57 1211
6951.36 1190
6952.14 1184
6952.93 1099
6953.72 1107
6954.50 1154
6955.29 1105
6956.08 1179
6956.86 1213
6957.65 1148
6958.44 1194
6959.23 1199
6960.01 1242
6960.80 1213
6961.59 1265
6962.38 1255
6963.16 1210
6963.95 1189
6964.74 1224
6965.53 1130
6966.31 1119
6967.10 1230
6967.89 1300
6968.68 1063
6969.46 1220
6970.25 1307
6971.04 1223
6971.83 1326
6972.62 1260
6973.40 1431
6974.19 1429
6974.98 1468
6975.77 1417
6976.56 1382
6977.34 1457
6978.13 1423
6978.92 1409
6979.71 1474
6980.50 1603
6981.29 1633
6982.08 1577
6982.86 1644
6983.65 1851
6984.44 2134
6985.23 2279
6986.02 2596
6986.81 3076
6987.60 3568
6988.39 4090
6989.17 4125
6989.96 4262
6990.75 4312
6991.54 3834
6992.33 3481
6993.12 3122
6993.91 2747
6994.70 2351
6995.49 2153
6996.28 1867
6997.07 1807
6997.86 1845
6998.64 1949
6999.43 2042
7000.22 2292
7001.01 2739
7001.80 3143
7002.59 3555
7003.38 3841
7004.17 3882
7004.96 3555
7005.75 3312
7006.54 2972
7007.33 2582
7008.12 2273
7008.91 1884
7009.70 1705
7010.49 1466
7011.28 1330
7012.07 1239
7012.86 1200
7013.65 1116
7014.44 998
7015.23 1156
7016.02 1148
7016.81 1150
7017.61 1130
7018.40 1118
7019.19 1173
7019.98 1128
7020.77 1082
7021.56 1111
7022.35 1084
7023.14 967
7023.93 1029
7024.72 1044
7025.51 1124
7026.30 1082
7027.10 1069
7027.89 1087
7028.68 1055
7029.47 1141
7030.26 1140
7031.05 1081
7031.84 1124
7032.63 1109
7033.43 1028
7034.22 981
7035.01 1009
7035.80 1007
7036.59 965
7037.38 992
7038.18 960
7038.97 1049
7039.76 966
7040.55 1008
7041.34 1092
7042.13 1071
7042.93 1135
7043.72 1080
7044.51 1077
7045.30 1087
7046.09 1169
7046.89 1143
7047.68 1140
7048.47 1054
7049.26 1052
7050.06 1154
7050.85 1056
7051.64 1088
7052.43 1073
7053.23 1171
7054.02 1149
7054.81 1174
7055.60 1127
7056.40 1134
7057.19 1033
7057.98 963
7058.77 1029
7059.57 929
7060.36 909
7061.15 924
7061.95 922
7062.74 924
7063.53 985
7064.33 987
7065.12 1046
7065.91 987
7066.71 1000
7067.50 961
7068.29 870
7069.09 947
7069.88 928
7070.67 941
7071.47 882
7072.26 923
7073.05 982
7073.85 947
7074.64 940
7075.44 975
7076.23 926
7077.02 897
7077.82 948
7078.61 883
7079.41 850
7080.20 897
7080.99 935
7081.79 930
7082.58 874
7083.38 907
7084.17 866
7084.96 835
7085.76 848
7086.55 880
7087.35 826
7088.14 845
7088.94 804
7089.73 826
7090.53 889
7091.32 872
7092.12 966
7092.91 1003
7093.71 1094
7094.50 1134
7095.29 1175
7096.09 1074
7096.88 1112
7097.68 1062
7098.48 1047
7099.27 1051
7100.07 963
7100.86 926
7101.66 874
7102.45 934
7103.25 857
7104.04 757
7104.84 914
7105.63 922
7106.43 876
7107.22 893
7108.02 795
7108.82 838
7109.61 779
7110.41 760
7111.20 747
7112.00 738
7112.79 694
7113.59 708
7114.39 657
7115.18 706
7115.98 684
7116.77 616
7117.57 614
7118.37 661
7119.16 741
7119.96 650
7120.76 676
7121.55 650
7122.35 744
7123.15 681
7123.94 688
7124.74 710
7125.53 692
7126.33 645
7127.13 676
7127.93 655
7128.72 683
7129.52 674
7130.32 633
7131.11 730
7131.91 682
7132.71 719
7133.50 761
7134.30 728
7135.10 720
7135.90 680
7136.69 678
7137.49 704
7138.29 683
7139.08 672
7139.88 655
7140.68 667
7141.48 652
7142.27 634
7143.07 678
7143.87 673
7144.67 599
7145.46 627
7146.26 674
7147.06 625
7147.86 656
7148.66 611
7149.45 651
7150.25 613
7151.05 685
7151.85 687
7152.65 634
7153.44 655
7154.24 623
7155.04 664
7155.84 649
7156.64 662
7157.44 668
7158.23 667
7159.03 763
7159.83 665
7160.63 673
7161.43 669
7162.23 632
7163.03 641
7163.83 568
7164.62 588
7165.42 618
7166.22 557
7167.02 555
7167.82 614
7168.62 626
7169.42 623
7170.22 630
7171.02 634
7171.82 623
7172.61 631
7173.41 559
7174.21 604
7175.01 621
7175.81 548
7176.61 585
7177.41 539
7178.21 602
7179.01 612
7179.81 572
7180.61 594
7181.41 598
7182.21 620
7183.01 666
7183.81 662
7184.61 629
7185.41 725
7186.21 665
7187.01 733
7187.81 610
7188.61 624
7189.41 619
7190.21 561
7191.01 563
7191.81 531
7192.61 517
7193.41 559
7194.21 589
7195.01 588
7195.81 579
7196.61 572
7197.41 575
7198.21 540
7199.01 544
7199.82 507
7200.62 477
7201.42 473
7202.22 473
7203.02 549
7203.82 568
7204.62 657
7205.42 660
7206.22 564
7207.02 528
7207.83 560
7208.63 568
7209.43 550
7210.23 574
7211.03 621
7211.83 602
7212.63 579
7213.44 564
7214.24 527
7215.04 574
7215.84 572
7216.64 578
7217.44 581
7218.25 557
7219.05 592
7219.85 588
7220.65 545
7221.45 550
7222.26 542
7223.06 510
7223.86 504
7224.66 605
7225.46 543
7226.27 564
7227.07 597
7227.87 575
7228.67 597
7229.48 629
7230.28 578
7231.08 520
7231.88 518
7232.69 487
7233.49 508
7234.29 534
7235.09 534
7235.90 558
7236.70 513
7237.50 614
7238.30 565
7239.11 545
7239.91 576
7240.71 602
7241.52 529
7242.32 560
7243.12 582
7243.93 651
7244.73 631
7245.53 564
7246.34 611
7247.14 549
7247.94 566
7248.75 560
7249.55 510
7250.35 611
7251.16 623
7251.96 580
7252.76 582
7253.57 615
7254.37 612
7255.18 579
7255.98 621
7256.78 623
7257.59 561
7258.39 652
7259.20 678
7260.00 592
7260.80 555
7261.61 622
7262.41 654
7263.22 660
7264.02 669
7264.83 648
7265.63 555
7266.43 634
7267.24 621
7268.04 607
7268.85 677
7269.65 637
7270.46 638
7271.26 657
7272.07 642
7272.87 639
7273.68 651
7274.48 670
7275.29 604
7276.09 574
7276.90 651
7277.70 673
7278.51 684
7279.31 654
7280.12 622
7280.92 675
7281.73 703
7282.53 643
7283.34 639
7284.14 783
7284.95 849
7285.76 925
7286.56 963
7287.37 1099
7288.17 1107
7288.98 1143
7289.78 1082
7290.59 1056
7291.40 1003
7292.20 903
7293.01 849
7293.81 823
7294.62 741
7295.43 764
7296.23 700
7297.04 704
7297.84 673
7298.65 657
7299.46 636
7300.26 705
7301.07 654
7301.88 694
7302.68 686
7303.49 670
7304.30 706
7305.10 708
7305.91 700
7306.72 661
7307.52 688
7308.33 638
7309.14 725
7309.94 703
7310.75 680
7311.56 739
7312.36 776
7313.17 714
7313.98 775
7314.79 912
7315.59 874
7316.40 787
7317.21 815
7318.01 875
7318.82 849
7319.63 780
7320.44 1004
7321.24 959
7322.05 968
7322.86 1030
7323.67 1028
7324.47 1131
7325.28 1016
7326.09 989
7326.90 970
7327.71 860
7328.51 837
7329.32 854
7330.13 788
7330.94 743
7331.75 762
7332.55 750
7333.36 709
7334.17 715
7334.98 823
7335.79 755
7336.60 775
7337.40 838
7338.21 842
7339.02 865
7339.83 984
7340.64 900
7341.45 824
7342.26 854
7343.06 780
7343.87 714
7344.68 694
7345.49 666
7346.30 661
7347.11 710
7347.92 658
7348.73 633
7349.54 681
7350.34 693
7351.15 742
7351.96 773
7352.77 676
7353.58 668
7354.39 655
7355.20 698
7356.01 688
7356.82 688
7357.63 666
7358.44 726
7359.25 669
7360.06 670
7360.87 596
7361.68 646
7362.49 680
7363.30 666
7364.11 582
7364.92 696
7365.73 685
7366.54 669
7367.35 656
7368.16 689
7368.97 685
7369.78 727
7370.59 764
7371.40 751
7372.21 732
7373.02 670
7373.83 660
7374.64 769
7375.45 702
7376.26 716
7377.07 729
7377.88 710
7378.69 701
7379.50 703
7380.31 801
7381.12 856
7381.94 842
7382.75 993
7383.56 1099
7384.37 1037
7385.18 1087
7385.99 1076
7386.80 1044
7387.61 970
7388.42 894
7389.23 851
7390.05 849
7390.86 702
7391.67 733
7392.48 819
7393.29 688
7394.10 621
7394.92 608
7395.73 677
7396.54 673
7397.35 612
7398.16 594
7398.97 693
7399.79 655
7400.60 650
7401.41 685
7402.22 788
7403.03 724
7403.85 871
7404.66 836
7405.47 827
7406.28 783
7407.09 757
7407.91 778
7408.72 856
7409.53 769
7410.34 717
7411.16 696
7411.97 740
7412.78 724
7413.59 764
7414.41 658
7415.22 630
7416.03 581
7416.84 598
7417.66 516
7418.47 572
7419.28 564
7420.10 580
7420.91 523
7421.72 535
7422.54 526
7423.35 557
7424.16 584
7424.97 531
7425.79 563
7426.60 533
7427.41 542
7428.23 544
7429.04 508
7429.86 496
7430.67 500
7431.48 492
7432.30 578
7433.11 570
7433.92 519
7434.74 537
7435.55 537
7436.36 576
7437.18 547
7437.99 521
7438.81 495
7439.62 517
7440.43 582
7441.25 628
7442.06 606
7442.88 568
7443.69 566
7444.51 654
7445.32 556
7446.13 586
7446.95 566
7447.76 633
7448.58 630
7449.39 585
7450.21 613
7451.02 578
7451.84 530
7452.65 603
7453.47 543
7454.28 546
7455.10 517
7455.91 538
7456.73 489
7457.54 544
7458.36 607
7459.17 599
7459.99 535
7460.80 495
7461.62 588
7462.43 567
7463.25 552
7464.06 578
7464.88 581
7465.69 539
7466.51 543
7467.32 517
7468.14 601
7468.96 510
7469.77 535
7470.59 548
7471.40 502
7472.22 542
7473.03 578
7473.85 535
7474.67 599
7475.48 603
7476.30 564
7477.11 578
7477.93 542
7478.75 454
7479.56 485
7480.38 510
7481.20 562
7482.01 430
7482.83 427
7483.65 421
7484.46 436
7485.28 458
7486.09 468
7486.91 504
7487.73 528
7488.54 497
7489.36 515
7490.18 520
7491.00 516
7491.81 555
7492.63 503
7493.45 438
7494.26 516
7495.08 523
7495.90 495
7496.71 531
7497.53 507
7498.35 470
7499.17 477
7499.98 467
7500.80 521
7501.62 505
7502.44 473
7503.25 501
7504.07 512
7504.89 455
7505.71 491
7506.52 556
7507.34 562
7508.16 559
7508.98 445
7509.80 435
7510.61 449
7511.43 442
7512.25 506
7513.07 452
7513.89 468
7514.70 411
7515.52 442
7516.34 516
7517.16 474
7517.98 464
7518.79 491
7519.61 546
7520.43 522
7521.25 506
7522.07 495
7522.89 453
7523.71 446
7524.52 498
7525.34 482
7526.16 512
7526.98 445
7527.80 394
7528.62 440
7529.44 530
7530.26 503
7531.08 446
7531.89 505
7532.71 521
7533.53 484
7534.35 438
7535.17 407
7535.99 421
7536.81 495
7537.63 494
7538.45 527
7539.27 557
7540.09 513
7540.91 518
7541.73 483
7542.55 420
7543.37 460
7544.19 462
7545.01 484
7545.83 588
7546.65 516
7547.47 504
7548.29 494
7549.11 478
7549.93 415
7550.75 483
7551.57 501
7552.39 508
7553.21 459
7554.03 403
7554.85 450
7555.67 390
7556.49 437
7557.31 450
7558.13 457
7558.95 486
7559.77 507
7560.59 498
7561.41 547
7562.23 497
7563.05 567
7563.87 568
7564.69 561
7565.52 544
7566.34 562
7567.16 536
7567.98 495
7568.80 500
7569.62 466
7570.44 519
7571.26 430
7572.08 448
7572.91 495
7573.73 507
7574.55 421
7575.37 498
7576.19 518
7577.01 509
7577.83 529
7578.66 539
7579.48 502
7580.30 477
7581.12 399
7581.94 444
7582.77 485
7583.59 577
7584.41 489
7585.23 482
7586.05 528
7586.88 458
7587.70 467
7588.52 496
7589.34 475
7590.16 501
7590.99 557
7591.81 567
7592.63 484
7593.45 467
7594.28 521
7595.10 486
7595.92 460
7596.74 468
7597.57 495
7598.39 484
7599.21 373
7600.03 458
7600.86 482
7601.68 457
7602.50 518
7603.33 550
7604.15 499
7604.97 452
7605.80 455
7606.62 504
7607.44 480
7608.26 504
7609.09 550
7609.91 524
7610.73 503
7611.56 465
7612.38 465
7613.21 522
7614.03 612
7614.85 537
7615.68 515
7616.50 542
7617.32 552
7618.15 561
7618.97 537
7619.80 529
7620.62 514
7621.44 553
7622.27 560
7623.09 545
7623.92 513
7624.74 559
7625.56 508
7626.39 598
7627.21 552
7628.04 511
7628.86 542
7629.68 460
7630.51 465
7631.33 465
7632.16 473
7632.98 442
7633.81 501
7634.63 522
7635.46 575
7636.28 609
7637.11 589
7637.93 616
7638.76 624
7639.58 576
7640.41 543
7641.23 490
7642.06 458
7642.88 515
7643.71 460
7644.53 448
7645.36 487
7646.18 462
7647.01 455
7647.83 436
7648.66 425
7649.48 516
7650.31 515
7651.14 484
7651.96 441
7652.79 466
7653.61 473
7654.44 471
7655.26 414
7656.09 408
7656.92 456
7657.74 413
7658.57 415
7659.39 451
7660.22 445
7661.05 441
7661.87 442
7662.70 465
7663.52 430
7664.35 457
7665.18 434
7666.00 459
7666.83 435
7667.66 428
7668.48 443
7669.31 428
7670.14 455
7670.96 462
7671.79 494
7672.62 449
7673.44 417
7674.27 391
7675.10 391
7675.92 490
7676.75 450
7677.58 465
7678.40 440
7679.23 487
7680.06 464
7680.89 495
7681.71 412
7682.54 401
7683.37 463
7684.19 497
7685.02 418
7685.85 477
7686.68 476
7687.50 383
7688.33 400
7689.16 375
7689.99 454
7690.81 505
7691.64 457
7692.47 440
7693.30 400
7694.13 364
7694.95 458
7695.78 470
7696.61 446
7697.44 434
7698.27 422
7699.09 443
7699.92 391
7700.75 409
7701.58 395
7702.41 426
7703.24 442
7704.06 424
7704.89 441
7705.72 424
7706.55 452
7707.38 455
7708.21 422
7709.04 437
7709.86 455
7710.69 446
7711.52 453
7712.35 416
7713.18 458
7714.01 450
7714.84 468
7715.67 434
7716.50 407
7717.32 480
7718.15 447
7718.98 459
7719.81 460
7720.64 501
7721.47 532
7722.30 482
7723.13 496
7723.96 417
7724.79 476
7725.62 476
7726.45 428
7727.28 471
7728.11 493
7728.94 461
7729.77 436
7730.60 449
7731.43 446
7732.26 525
7733.09 502
7733.92 505
7734.75 476
7735.58 424
7736.41 465
7737.24 491
7738.07 486
7738.90 498
7739.73 536
7740.56 473
7741.39 451
7742.22 439
7743.05 511
7743.88 525
7744.71 540
7745.54 534
7746.37 515
7747.20 513
7748.03 586
7748.87 731
7749.70 719
7750.53 804
7751.36 847
7752.19 884
7753.02 824
7753.85 716
7754.68 634
7755.51 631
7756.34 565
7757.18 518
7758.01 529
7758.84 544
7759.67 457
7760.50 457
7761.33 406
7762.16 447
7763.00 580
7763.83 471
7764.66 493
7765.49 513
7766.32 508
7767.16 516
7767.99 462
7768.82 505
7769.65 464
7770.48 485
7771.31 422
7772.15 401
7772.98 371
7773.81 457
7774.64 419
7775.48 378
7776.31 472
7777.14 459
7777.97 411
7778.81 446
7779.64 405
7780.47 428
7781.30 445
7782.14 434
7782.97 505
7783.80 512
7784.63 472
7785.47 492
7786.30 492
7787.13 524
7787.97 459
7788.80 501
7789.63 453
7790.46 460
7791.30 490
7792.13 475
7792.96 486
7793.80 492
7794.63 516
7795.46 545
7796.30 467
7797.13 485
7797.96 477
7798.80 476
7799.63 456
7800.46 465
7801.30 460
7802.13 441
7802.97 474
7803.80 479
7804.63 481
7805.47 507
7806.30 458
7807.13 466
7807.97 523
7808.80 466
7809.64 435
7810.47 430
7811.31 493
7812.14 469
7812.97 406
7813.81 489
7814.64 501
7815.48 557
7816.31 470
7817.15 532
7817.98 519
7818.82 541
7819.65 532
7820.48 545
7821.32 564
7822.15 569
7822.99 539
7823.82 559
7824.66 483
7825.49 491
7826.33 511
7827.16 522
7828.00 505
7828.83 462
7829.67 527
7830.50 552
7831.34 555
7832.17 577
7833.01 511
7833.85 506
7834.68 577
7835.52 508
7836.35 475
7837.19 526
7838.02 553
7838.86 522
7839.69 570
7840.53 508
7841.37 484
7842.20 546
7843.04 538
7843.87 484
7844.71 488
7845.55 565
7846.38 554
7847.22 511
7848.05 520
7848.89 501
7849.73 491
7850.56 480
7851.40 483
7852.24 513
7853.07 513
7853.91 515
7854.74 529
7855.58 481
7856.42 442
7857.25 439
7858.09 514
7858.93 530
7859.76 430
7860.60 487
7861.44 459
7862.28 481
7863.11 453
7863.95 474
7864.79 455
7865.62 467
7866.46 494
7867.30 486
7868.14 434
7868.97 432
7869.81 474
7870.65 419
7871.48 438
7872.32 466
7873.16 515
7874.00 492
7874.83 490
7875.67 488
7876.51 447
7877.35 526
7878.19 523
7879.02 488
7879.86 423
7880.70 477
7881.54 524
7882.37 548
7883.21 499
7884.05 450
7884.89 479
7885.73 495
7886.57 522
7887.40 553
7888.24 540
7889.08 580
7889.92 579
7890.76 502
7891.60 612
7892.43 594
7893.27 540
7894.11 481
7894.95 554
7895.79 530
7896.63 477
7897.47 485
7898.30 482
7899.14 471
7899.98 513
7900.82 473
7901.66 503
7902.50 529
7903.34 511
7904.18 512
7905.02 519
7905.86 490
7906.70 514
7907.54 532
7908.37 476
7909.21 538
7910.05 521
7910.89 484
7911.73 518
7912.57 469
7913.41 520
7914.25 450
7915.09 534
7915.93 526
7916.77 521
7917.61 509
7918.45 520
7919.29 544
7920.13 615
7920.97 663
7921.81 572
7922.65 575
7923.49 624
7924.33 562
7925.17 502
7926.01 478
7926.85 468
7927.69 465
7928.53 500
7929.37 535
7930.21 570
7931.05 479
7931.90 450
7932.74 431
7933.58 466
7934.42 462
7935.26 460
7936.10 470
7936.94 443
7937.78 425
7938.62 410
7939.46 431
7940.30 419
7941.14 482
7941.99 408
7942.83 391
7943.67 448
7944.51 478
7945.35 475
7946.19 469
7947.03 433
7947.88 430
7948.72 435
7949.56 489
7950.40 514
7951.24 545
7952.08 497
7952.93 439
7953.77 405
7954.61 454
7955.45 433
7956.29 438
7957.13 406
7957.98 402
7958.82 409
7959.66 454
7960.50 427
7961.35 431
7962.19 477
7963.03 464
7963.87 411
7964.71 427
7965.56 430
7966.40 420
7967.24 413
7968.08 476
7968.93 474
7969.77 436
7970.61 479
7971.45 499
7972.30 464
7973.14 388
7973.98 433
7974.83 432
7975.67 443
7976.51 464
7977.36 404
7978.20 483
7979.04 471
7979.88 501
7980.73 451
7981.57 422
7982.41 405
7983.26 462
7984.10 430
7984.94 412
7985.79 421
7986.63 424
7987.47 453
7988.32 468
7989.16 448
7990.01 436
7990.85 440
7991.69 468
7992.54 441
7993.38 424
7994.23 397
7995.07 397
7995.91 410
7996.76 399
7997.60 397
7998.45 420
7999.29 411
8000.13 433
8000.98 405
8001.82 445
8002.67 443
8003.51 423
8004.36 419
8005.20 372
8006.04 421
8006.89 382
8007.73 397
8008.58 359
8009.42 413
8010.27 482
8011.11 416
8011.96 420
8012.80 438
8013.65 418
8014.49 430
8015.34 476
8016.18 474
8017.03 445
8017.87 436
8018.72 409
8019.56 390
8020.41 403
8021.25 388
8022.10 360
8022.95 437
8023.79 400
8024.64 424
8025.48 368
8026.33 382
8027.17 419
8028.02 441
8028.86 446
8029.71 407
8030.56 348
8031.40 367
8032.25 372
8033.09 434
8033.94 439
8034.79 437
8035.63 424
8036.48 416
8037.32 447
8038.17 434
8039.02 428
8039.86 450
8040.71 467
8041.56 499
8042.40 444
8043.25 404
8044.10 405
8044.94 428
8045.79 362
8046.64 378
8047.48 395
8048.33 420
8049.18 412
8050.02 424
8050.87 364
8051.72 407
8052.56 437
8053.41 432
8054.26 400
8055.11 396
8055.95 503
8056.80 431
8057.65 409
8058.49 394
8059.34 394
8060.19 414
8061.04 418
8061.88 409
8062.73 390
8063.58 420
8064.43 411
8065.27 360
8066.12 448
8066.97 396
8067.82 362
8068.67 389
8069.51 425
8070.36 404
8071.21 426
8072.06 408
8072.91 347
8073.75 387
8074.60 390
8075.45 384
8076.30 390
8077.15 370
8078.00 340
8078.84 321
8079.69 344
8080.54 378
8081.39 345
8082.24 418
8083.09 351
8083.94 319
8084.78 372
8085.63 343
8086.48 349
8087.33 403
8088.18 370
8089.03 385
8089.88 353
8090.73 369
8091.58 415
8092.42 366
8093.27 385
8094.12 378
8094.97 387
8095.82 382
8096.67 348
8097.52 350
8098.37 348
8099.22 378
8100.07 363
8100.92 395
8101.77 355
8102.62 311
8103.47 309
8104.32 328
8105.17 356
8106.02 374
8106.87 402
8107.72 415
8108.57 392
8109.42 405
8110.27 409
8111.12 449
8111.97 412
8112.82 394
8113.67 395
8114.52 362
8115.37 339
8116.22 319
8117.07 332
8117.92 300
8118.77 327
8119.62 322
8120.47 353
8121.32 359
8122.17 416
8123.02 393
8123.87 385
8124.72 417
8125.57 420
8126.43 359
8127.28 366
8128.13 344
8128.98 397
8129.83 420
8130.68 422
8131.53 369
8132.38 333
8133.23 323
8134.09 380
8134.94 363
8135.79 350
8136.64 361
8137.49 389
8138.34 358
8139.19 331
8140.05 340
8140.90 359
8141.75 343
8142.60 416
8143.45 352
8144.30 371
8145.16 441
8146.01 409
8146.86 349
8147.71 324
8148.56 360
8149.42 339
8150.27 313
8151.12 361
8151.97 361
8152.83 404
8153.68 387
8154.53 399
8155.38 433
8156.24 402
8157.09 431
8157.94 492
8158.79 497
8159.65 481
8160.50 436
8161.35 400
8162.20 413
8163.06 395
8163.91 480
8164.76 427
8165.62 392
8166.47 361
8167.32 377
8168.17 318
8169.03 387
8169.88 386
8170.73 392
8171.59 389
8172.44 386
8173.29 388
8174.15 391
8175.00 361
8175.85 317
8176.71 397
8177.56 349
8178.42 335
8179.27 336
8180.12 350
8180.98 304
8181.83 342
8182.68 407
8183.54 340
8184.39 407
8185.25 435
8186.10 354
8186.95 404
8187.81 394
8188.66 359
8189.52 360
8190.37 335
8191.22 319
8192.08 324
8192.93 305
8193.79 297
8194.64 318
8195.50 350
8196.35 294
8197.21 327
8198.06 353
8198.92 374
8199.77 311
8200.63 305
8201.48 350
8202.33 328
8203.19 315
8204.04 334
8204.90 316
8205.75 356
8206.61 351
8207.47 384
8208.32 380
8209.18 349
8210.03 371
8210.89 371
8211.74 356
8212.60 416
8213.45 362
8214.31 345
8215.16 395
8216.02 336
8216.87 378
8217.73 397
8218.59 374
8219.44 339
8220.30 285
8221.15 381
8222.01 369
8222.87 388
8223.72 388
8224.58 351
8225.43 436
8226.29 357
8227.15 384
8228.00 350
8228.86 390
8229.71 395
8230.57 349
8231.43 423
8232.28 377
8233.14 356
8234.00 376
8234.85 359
8235.71 365
8236.57 388
8237.42 322
8238.28 333
8239.14 381
8239.99 342
8240.85 334
8241.71 343
8242.56 359
8243.42 362
8244.28 353
8245.14 347
8245.99 364
8246.85 370
8247.71 368
8248.56 324
8249.42 329
8250.28 361
8251.14 372
8251.99 417
8252.85 369
8253.71 355
8254.57 411
8255.42 411
8256.28 301
8257.14 348
8258.00 294
8258.86 352
8259.71 363
8260.57 373
8261.43 430
8262.29 432
8263.15 325
8264.00 355
8264.86 368
8265.72 341
8266.58 362
8267.44 340
8268.29 377
8269.15 412
8270.01 366
8270.87 434
8271.73 423
8272.59 376
8273.45 369
8274.30 361
8275.16 331
8276.02 375
8276.88 372
8277.74 325
8278.60 347
8279.46 337
8280.32 330
8281.18 341
8282.03 348
8282.89 374
8283.75 399
8284.61 381
8285.47 342
8286.33 363
8287.19 378
8288.05 348
8288.91 382
8289.77 373
8290.63 390
8291.49 394
8292.35 368
8293.21 342
8294.07 344
8294.93 403
8295.78 422
8296.64 382
8297.50 378
8298.36 389
8299.22 415
8300.08 366
8300.94 396
8301.80 449
8302.66 360
8303.52 350
8304.38 382
8305.25 356
8306.11 407
8306.97 387
8307.83 416
8308.69 398
8309.55 399
8310.41 385
8311.27 377
8312.13 396
8312.99 380
8313.85 409
8314.71 361
8315.57 341
8316.43 380
8317.29 351
8318.15 356
8319.02 330
8319.88 373
8320.74 368
8321.60 381
8322.46 336
8323.32 372
8324.18 367
8325.04 351
8325.90 445
8326.77 391
8327.63 412
8328.49 388
8329.35 363
8330.21 363
8331.07 388
8331.93 392
8332.80 424
8333.66 428
8334.52 422
8335.38 344
8336.24 341
8337.11 394
8337.97 369
8338.83 408
8339.69 376
8340.55 392
8341.42 399
8342.28 325
8343.14 309
8344.00 369
8344.86 357
8345.73 312
8346.59 341
8347.45 393
8348.31 382
8349.18 344
8350.04 372
8350.90 399
8351.76 343
8352.63 366
8353.49 378
8354.35 407
8355.22 393
8356.08 378
8356.94 353
8357.80 372
8358.67 391
8359.53 427
8360.39 448
8361.26 412
8362.12 421
8362.98 437
8363.85 444
8364.71 339
8365.57 401
8366.44 448
8367.30 415
8368.16 420
8369.03 440
8369.89 452
8370.75 459
8371.62 453
8372.48 448
8373.35 448
8374.21 465
8375.07 449
8375.94 440
8376.80 428
8377.67 434
8378.53 460
8379.39 391
8380.26 443
8381.12 475
8381.99 444
8382.85 485
8383.71 445
8384.58 467
8385.44 463
8386.31 420
8387.17 425
8388.04 471
8388.90 478
8389.77 414
8390.63 401
8391.50 444
8392.36 453
8393.22 443
8394.09 479
8394.95 471
8395.82 441
8396.68 456
8397.55 405
8398.41 401
8399.28 487
8400.14 503
8401.01 476
8401.88 424
8402.74 491
8403.61 525
8404.47 459
8405.34 455
8406.20 454
8407.07 455
8407.93 542
8408.80 547
8409.66 460
8410.53 580
8411.40 522
8412.26 499
8413.13 508
8413.99 537
8414.86 577
8415.73 493
8416.59 519
8417.46 473
8418.32 570
8419.19 594
8420.06 566
8420.92 562
8421.79 542
8422.65 561
8423.52 544
8424.39 572
8425.25 609
8426.12 546
8426.99 562
8427.85 593
8428.72 578
8429.59 621
8430.45 601
8431.32 562
8432.19 647
8433.05 633
8433.92 632
8434.79 628
8435.65 627
8436.52 676
8437.39 633
8438.26 634
8439.12 618
8439.99 669
8440.86 714
8441.73 688
8442.59 832
8443.46 801
8444.33 746
8445.19 813
8446.06 830
8446.93 795
8447.80 790
8448.67 845
8449.53 773
8450.40 765
8451.27 765
8452.14 903
8453.00 1002
8453.87 965
8454.74 1032
8455.61 1028
8456.48 1206
8457.34 1539
8458.21 1703
8459.08 1968
8459.95 2262
8460.82 2420
8461.69 2477
8462.55 2286
8463.42 1939
8464.29 1674
8465.16 1526
8466.03 1325
8466.90 1109
8467.77 1044
8468.63 783
8469.50 735
8470.37 732
8471.24 806
8472.11 659
8472.98 627
8473.85 643
8474.72 624
8475.58 628
8476.45 610
8477.32 627
8478.19 641
8479.06 600
8479.93 619
8480.80 612
8481.67 636
8482.54 702
8483.41 613
8484.28 586
8485.15 612
8486.02 646
8486.89 646
8487.76 622
8488.63 674
8489.50 642
8490.37 581
8491.24 646
8492.11 670
8492.98 615
8493.85 639
8494.72 621
8495.59 677
8496.46 690
8497.33 694
8498.20 693
8499.07 681
8499.94 703
8500.81 676
8501.68 651
8502.55 645
8503.42 642
8504.29 601
8505.16 573
8506.03 555
8506.90 592
8507.77 559
8508.64 594
8509.51 596
8510.38 577
8511.25 608
8512.13 562
8513.00 554
8513.87 627
8514.74 635
8515.61 600
8516.48 577
8517.35 609
8518.22 567
8519.09 610
8519.97 633
8520.84 628
8521.71 618
8522.58 589
8523.45 627
8524.32 642
8525.19 752
8526.07 690
8526.94 601
8527.81 638
8528.68 676
8529.55 674
8530.43 676
8531.30 680
8532.17 641
8533.04 664
8533.91 628
8534.79 678
8535.66 679
8536.53 676
8537.40 705
8538.27 635
8539.15 658
8540.02 617
8540.89 684
8541.76 650
8542.64 659
8543.51 659
8544.38 705
8545.25 674
8546.13 670
8547.00 611
8547.87 653
8548.74 594
8549.62 639
8550.49 619
8551.36 675
8552.24 576
8553.11 643
8553.98 583
8554.86 510
8555.73 612
8556.60 642
8557.48 687
8558.35 649
8559.22 647
8560.10 687
8560.97 682
8561.84 618
8562.72 674
8563.59 604
8564.46 546
8565.34 556
8566.21 528
8567.08 551
8567.96 549
8568.83 556
8569.71 516
8570.58 488
8571.45 488
8572.33 514
8573.20 535
8574.08 596
8574.95 545
8575.82 511
8576.70 513
8577.57 561
8578.45 564
8579.32 496
8580.20 485
8581.07 498
8581.94 489
8582.82 477
8583.69 490
8584.57 496
8585.44 501
8586.32 512
8587.19 549
8588.07 487
8588.94 521
8589.82 552
8590.69 570
8591.57 568
8592.44 579
8593.32 557
8594.19 583
8595.07 579
8595.94 569
8596.82 586
8597.69 575
8598.57 572
8599.44 570
8600.32 583
8601.19 513
8602.07 550
8602.95 575
8603.82 498
8604.70 583
8605.57 580
8606.45 578
8607.32 599
8608.20 605
8609.08 638
8609.95 561
8610.83 522
8611.70 551
8612.58 562
8613.46 609
8614.33 577
8615.21 615
8616.08 577
8616.96 525
8617.84 510
8618.71 582
8619.59 592
8620.47 558
8621.34 586
8622.22 526
8623.10 575
8623.97 598
8624.85 649
8625.73 604
8626.60 595
8627.48 596
8628.36 662
8629.23 613
8630.11 637
8630.99 666
8631.87 665
8632.74 734
8633.62 698
8634.50 675
8635.37 711
8636.25 665
8637.13 599
8638.01 720
8638.88 717
8639.76 703
8640.64 650
8641.52 623
8642.39 735
8643.27 747
8644.15 728
8645.03 730
8645.90 751
8646.78 728
8647.66 658
8648.54 737
8649.42 743
8650.29 830
8651.17 776
8652.05 793
8652.93 824
8653.81 794
8654.68 802
8655.56 871
8656.44 838
8657.32 778
8658.20 753
8659.08 835
8659.95 846
8660.83 903
8661.71 867
8662.59 847
8663.47 833
8664.35 882
8665.23 791
8666.10 797
8666.98 836
8667.86 824
8668.74 874
8669.62 810
8670.50 968
8671.38 964
8672.26 997
8673.14 1063
8674.02 1126
8674.90 1215
8675.77 1279
8676.65 1339
8677.53 1486
8678.41 1549
8679.29 1585
8680.17 1676
8681.05 1563
8681.93 1431
8682.81 1341
8683.69 1169
8684.57 1176
8685.45 1066
8686.33 1070
8687.21 1049
8688.09 1027
8688.97 965
8689.85 947
8690.73 993
8691.61 1036
8692.49 1105
8693.37 1375
8694.25 1550
8695.13 1639
8696.01 1889
8696.89 1890
8697.77 1788
8698.65 1845
8699.53 1790
8700.41 1525
8701.29 1480
8702.17 1362
8703.05 1204
8703.94 1009
8704.82 947
8705.70 924
8706.58 917
8707.46 838
8708.34 854
8709.22 822
8710.10 839
8710.98 822
8711.86 843
8712.75 858
8713.63 910
8714.51 899
8715.39 953
8716.27 943
8717.15 874
8718.03 878
8718.91 920
8719.80 900
8720.68 843
8721.56 899
8722.44 904
8723.32 870
8724.20 860
8725.09 918
8725.97 883
8726.85 889
8727.73 877
8728.61 880
8729.50 875
8730.38 962
8731.26 961
8732.14 1004
8733.02 977
8733.91 964
8734.79 979
8735.67 1015
8736.55 1080
8737.44 1057
8738.32 1021
8739.20 1108
8740.08 1070
8740.97 1016
8741.85 1010
8742.73 1090
8743.61 947
8744.50 1085
8745.38 1101
8746.26 1129
8747.15 1001
8748.03 1061
8748.91 996
8749.79 971
8750.68 1108
8751.56 1101
8752.44 1055
8753.33 1055
8754.21 1072
8755.09 1061
8755.98 1098
8756.86 1106
8757.74 1105
8758.63 1134
8759.51 1180
8760.39 1140
8761.28 1189
8762.16 1103
8763.05 1071
8763.93 1209
8764.81 1326
8765.70 1138
8766.58 1299
8767.46 1399
8768.35 1441
8769.23 1387
8770.12 1426
8771.00 1507
8771.89 1491
8772.77 1545
8773.65 1451
8774.54 1356
8775.42 1402
8776.31 1368
8777.19 1391
8778.08 1403
8778.96 1315
8779.84 1474
8780.73 1638
8781.61 1763
8782.50 2207
8783.38 2709
8784.27 3364
8785.15 3754
8786.04 4015
8786.92 4092
8787.81 4000
8788.69 3696
8789.58 3418
8790.46 3056
8791.35 2649
8792.23 2230
8793.12 2007
8794.00 1749
8794.89 1468
8795.77 1384
8796.66 1293
8797.55 1342
8798.43 1418
8799.32 1495
8800.20 1554
8801.09 1616
8801.97 1744
8802.86 1703
8803.74 1695
8804.63 1514
8805.52 1429
8806.40 1433
8807.29 1271
8808.17 1150
8809.06 1128
8809.95 1022
8810.83 1090
8811.72 1020
8812.60 1028
8813.49 1109
8814.38 1087
8815.26 1002
8816.15 1091
8817.04 1066
8817.92 1085
8818.81 974
8819.70 991
8820.58 1032
8821.47 1029
8822.36 1047
8823.24 986
8824.13 988
8825.02 1003
8825.90 1028
8826.79 996
8827.68 939
8828.56 893
8829.45 900
8830.34 909
8831.23 853
8832.11 904
8833.00 858
8833.89 882
8834.77 873
8835.66 886
8836.55 875
8837.44 909
8838.32 857
8839.21 895
8840.10 843
8840.99 774
8841.88 833
8842.76 886
8843.65 873
8844.54 887
8845.43 879
8846.31 901
8847.20 916
8848.09 938
8848.98 948
8849.87 958
8850.75 921
8851.64 927
8852.53 904
8853.42 921
8854.31 851
8855.20 846
8856.08 916
8856.97 847
8857.86 864
8858.75 889
8859.64 923
8860.53 835
8861.42 895
8862.30 963
8863.19 956
8864.08 915
8864.97 907
8865.86 868
8866.75 849
8867.64 753
8868.53 771
8869.42 781
8870.30 749
8871.19 695
8872.08 703
8872.97 736
8873.86 751
8874.75 775
8875.64 738
8876.53 742
8877.42 771
8878.31 716
8879.20 712
8880.09 665
8880.98 663
8881.87 636
8882.76 666
8883.65 606
8884.54 584
8885.43 645
8886.32 625
8887.21 634
8888.10 631
8888.99 665
8889.88 689
8890.77 627
8891.66 614
8892.55 620
8893.44 585
8894.33 595
8895.22 580
8896.11 612
8897.00 563
8897.89 529
8898.78 618
8899.67 538
8900.56 574
8901.45 617
8902.34 544
8903.23 553
8904.12 556
8905.02 555
8905.91 576
8906.80 589
8907.69 516
8908.58 530
8909.47 568
8910.36 621
8911.25 575
8912.14 484
8913.04 466
8913.93 436
8914.82 448
8915.71 488
8916.60 554
8917.49 526
8918.38 492
8919.28 501
8920.17 513
8921.06 513
8921.95 519
8922.84 552
8923.73 507
8924.63 484
8925.52 499
8926.41 447
8927.30 530
8928.19 526
8929.09 462
8929.98 486
8930.87 577
8931.76 544
8932.65 488
8933.55 476
8934.44 502
8935.33 513
8936.22 512
8937.12 501
8938.01 473
8938.90 473
8939.79 453
8940.69 399
8941.58 452
8942.47 454
8943.37 413
8944.26 470
8945.15 472
8946.04 416
8946.94 432
8947.83 445
8948.72 474
8949.62 476
8950.51 486
8951.40 471
8952.30 455
8953.19 412
8954.08 403
8954.98 387
8955.87 440
8956.76 378
8957.66 464
8958.55 461
8959.44 438
8960.34 446
8961.23 432
8962.12 353
8963.02 383
8963.91 414
8964.81 433
8965.70 417
8966.59 432
8967.49 373
8968.38 431
8969.28 461
8970.17 410
8971.06 430
8971.96 388
8972.85 403
8973.75 464
8974.64 460
8975.54 415
8976.43 409
8977.32 404
8978.22 394
8979.11 472
8980.01 387
8980.90 441
8981.80 416
8982.69 477
8983.59 461
8984.48 413
8985.38 408
8986.27 360
8987.17 408
8988.06 361
8988.96 382
8989.85 411
8990.75 355
8991.64 391
8992.54 410
8993.43 425
8994.33 422
8995.22 352
8996.12 345
8997.01 396
8997.91 343
8998.81 318
8999.70 387
9000.60 404
9001.49 391
9002.39 352
9003.28 379
9004.18 428
9005.08 376
9005.97 376
9006.87 342
9007.76 403
9008.66 422
9009.56 375
9010.45 395
9011.35 421
9012.24 369
9013.14 311
9014.04 352
9014.93 339
9015.83 295
9016.73 330
9017.62 364
9018.52 322
9019.42 328
9020.31 374
9021.21 431
9022.11 373
9023.00 385
9023.90 327
9024.80 349
9025.69 323
9026.59 340
9027.49 332
9028.38 343
9029.28 362
9030.18 369
9031.08 399
9031.97 359
9032.87 313
9033.77 297
9034.66 335
9035.56 356
9036.46 310
9037.36 377
9038.25 355
9039.15 349
9040.05 322
9040.95 341
9041.85 374
9042.74 355
9043.64 361
9044.54 354
9045.44 357
9046.33 328
9047.23 336
9048.13 354
9049.03 315
9049.93 302
9050.82 319
9051.72 329
9052.62 351
9053.52 388
9054.42 377
9055.32 388
9056.21 382
9057.11 373
9058.01 404
9058.91 366
9059.81 356
9060.71 352
9061.61 311
9062.50 383
9063.40 340
9064.30 346
9065.20 390
9066.10 391
9067.00 385
9067.90 383
9068.80 389
9069.70 451
9070.60 417
9071.49 389
9072.39 384
9073.29 362
9074.19 388
9075.09 375
9075.99 361
9076.89 369
9077.79 401
9078.69 411
9079.59 334
9080.49 362
9081.39 327
9082.29 339
9083.19 324
9084.09 367
9084.99 373
9085.89 308
9086.79 309
9087.69 352
9088.59 416
9089.49 430
9090.39 352
9091.29 358
9092.19 334
9093.09 340
9093.99 328
9094.89 328
9095.79 373
9096.69 325
9097.59 311
9098.49 338
9099.39 360
9100.29 362
9101.19 359
9102.09 348
9102.99 308
9103.90 322
9104.80 319
9105.70 391
9106.60 382
9107.50 377
9108.40 347
9109.30 319
9110.20 352
9111.10 344
9112.00 355
9112.91 305
9113.81 327
9114.71 331
9115.61 348
9116.51 323
9117.41 326
9118.31 348
9119.22 328
9120.12 332
9121.02 328
9121.92 306
9122.82 298
9123.72 336
9124.63 336
9125.53 350
9126.43 318
9127.33 356
9128.23 357
9129.14 363
9130.04 349
9130.94 345
9131.84 341
9132.74 313
9133.65 358
9134.55 359
9135.45 334
9136.35 336
9137.26 322
9138.16 378
9139.06 353
9139.96 268
9140.87 286
9141.77 364
9142.67 343
9143.57 301
9144.48 330
9145.38 332
9146.28 343
9147.19 315
9148.09 389
9148.99 318
9149.90 364
9150.80 379
9151.70 350
9152.60 344
9153.51 335
9154.41 347
9155.31 377
9156.22 380
9157.12 400
9158.02 356
9158.93 319
9159.83 366
9160.74 307
9161.64 337
9162.54 344
9163.45 305
9164.35 326
9165.25 347
9166.16 290
9167.06 311
9167.97 352
9168.87 384
9169.77 331
9170.68 344
9171.58 291
9172.49 298
9173.39 326
9174.30 353
9175.20 325
9176.10 357
9177.01 362
9177.91 335
9178.82 347
9179.72 321
9180.63 318
9181.53 297
9182.44 337
9183.34 347
9184.25 354
9185.15 337
9186.05 364
9186.96 353
9187.86 373
9188.77 341
9189.67 400
9190.58 399
9191.48 331
9192.39 333
9193.30 318
9194.20 293
9195.11 308
9196.01 336
9196.92 370
9197.82 335
9198.73 320
9199.63 345
9200.54 381
9201.44 329
9202.35 342
9203.26 369
9204.16 339
9205.07 331
9205.97 353
9206.88 360
9207.78 359
9208.69 358
9209.60 359
9210.50 387
9211.41 379
9212.32 371
9213.22 338
9214.13 350
9215.03 326
9215.94 305
9216.85 315
9217.75 311
9218.66 330
9219.57 352
9220.47 385
9221.38 382
9222.29 383
9223.19 395
9224.10 368
9225.01 346
9225.91 350
9226.82 307
9227.73 331
9228.63 385
9229.54 330
9230.45 346
9231.36 316
9232.26 319
9233.17 332
9234.08 314
9234.98 324
9235.89 351
9236.80 299
9237.71 331
9238.61 320
9239.52 304
9240.43 315
9241.34 320
9242.24 360
9243.15 303
9244.06 294
9244.97 362
9245.87 360
9246.78 302
9247.69 344
9248.60 320
9249.51 324
9250.41 350
9251.32 327
9252.23 332
9253.14 299
9254.05 298
9254.96 285
9255.86 337
9256.77 326
9257.68 329
9258.59 334
9259.50 330
9260.41 343
9261.31 366
9262.22 347
9263.13 287
9264.04 299
9264.95 329
9265.86 312
9266.77 311
9267.68 294
9268.58 324
9269.49 310
9270.40 332
9271.31 298
9272.22 341
9273.13 383
9274.04 367
9274.95 352
9275.86 367
9276.77 359
9277.68 363
9278.59 386
9279.50 362
9280.40 385
9281.31 298
9282.22 345
9283.13 390
9284.04 352
9284.95 360
9285.86 370
9286.77 390
9287.68 333
9288.59 332
9289.50 346
9290.41 348
9291.32 344
9292.23 277
9293.14 313
9294.05 318
9294.96 311
9295.87 374
9296.78 405
9297.69 403
9298.60 376
9299.52 352
9300.43 352
9301.34 387
9302.25 321
9303.16 320
9304.07 367
9304.98 360
9305.89 332
9306.80 346
9307.71 353
9308.62 335
9309.53 358
9310.44 390
9311.36 414
9312.27 340
9313.18 349
9314.09 339
9315.00 329
9315.91 337
9316.82 338
9317.73 341
9318.64 358
9319.56 322
9320.47 344
9321.38 278
9322.29 303
9323.20 322
9324.11 298
9325.03 317
9325.94 280
9326.85 326
9327.76 298
9328.67 331
9329.59 330
9330.50 389
9331.41 358
9332.32 307
9333.23 317
9334.15 323
9335.06 285
9335.97 295
9336.88 390
9337.79 327
9338.71 314
9339.62 260
9340.53 302
9341.44 274
9342.36 289
9343.27 303
9344.18 319
9345.09 325
9346.01 309
9346.92 323
9347.83 392
9348.75 346
9349.66 299
9350.57 321
9351.48 358
9352.40 303
9353.31 396
9354.22 346
9355.14 315
9356.05 323
9356.96 361
9357.88 273
9358.79 292
9359.70 319
9360.62 339
9361.53 365
9362.44 299
9363.36 285
9364.27 312
9365.19 349
9366.10 329
9367.01 314
9367.93 325
9368.84 303
9369.75 303
9370.67 297
9371.58 348
9372.50 330
9373.41 306
9374.32 343
9375.24 340
9376.15 323
9377.07 330
9377.98 332
9378.90 331
9379.81 297
9380.72 323
9381.64 346
9382.55 349
9383.47 316
9384.38 303
9385.30 335
9386.21 346
9387.13 326
9388.04 314
9388.96 297
9389.87 313
9390.79 356
9391.70 363
9392.62 333
9393.53 406
9394.45 377
9395.36 373
9396.28 395
9397.19 348
9398.11 390
9399.02 379
9399.94 407
9400.85 396
9401.77 420
9402.68 379
9403.60 377
9404.52 466
9405.43 414
9406.35 402
9407.26 396
9408.18 371
9409.09 407
9410.01 386
9410.93 349
9411.84 418
9412.76 359
9413.67 331
9414.59 369
9415.51 376
9416.42 382
9417.34 349
9418.26 342
9419.17 380
9420.09 321
9421.00 306
9421.92 325
9422.84 322
9423.75 336
9424.67 313
9425.59 353
9426.50 312
9427.42 396
9428.34 390
9429.25 360
9430.17 322
9431.09 314
9432.00 351
9432.92 350
9433.84 361
9434.76 343
9435.67 351
9436.59 365
9437.51 375
9438.42 341
9439.34 350
9440.26 395
9441.18 349
9442.09 333
9443.01 338
9443.93 409
9444.85 381
9445.76 407
9446.68 394
9447.60 355
9448.52 343
9449.43 341
9450.35 344
9451.27 293
9452.19 350
9453.11 390
9454.02 443
9454.94 415
9455.86 470
9456.78 509
9457.70 476
9458.62 487
9459.53 469
9460.45 363
9461.37 434
9462.29 420
9463.21 441
9464.13 410
9465.04 404
9465.96 352
9466.88 367
9467.80 344
9468.72 323
9469.64 332
9470.56 351
9471.48 372
9472.39 349
9473.31 348
9474.23 327
9475.15 346
9476.07 381
9476.99 365
9477.91 365
9478.83 398
9479.75 349
9480.67 363
9481.59 379
9482.51 405
9483.42 392
9484.34 398
9485.26 352
9486.18 355
9487.10 402
9488.02 374
9488.94 362
9489.86 387
9490.78 375
9491.70 399
9492.62 351
9493.54 368
9494.46 391
9495.38 357
9496.30 369
9497.22 333
9498.14 333
9499.06 342
9499.98 319
9500.90 309
9501.82 302
9502.74 304
9503.66 291
9504.58 321
9505.50 316
9506.43 363
9507.35 321
9508.27 352
9509.19 331
9510.11 369
9511.03 371
9511.95 329
9512.87 333
9513.79 376
9514.71 369
9515.63 356
9516.55 376
9517.48 404
9518.40 386
9519.32 410
9520.24 366
9521.16 357
9522.08 384
9523.00 402
9523.92 408
9524.85 365
9525.77 353
9526.69 325
9527.61 318
9528.53 350
9529.45 358
9530.38 404
9531.30 323
9532.22 390
9533.14 383
9534.06 410
9534.98 429
9535.91 446
9536.83 506
9537.75 491
9538.67 438
9539.60 450
9540.52 377
9541.44 389
9542.36 381
9543.28 380
9544.21 381
9545.13 436
9546.05 425
9546.97 323
9547.90 335
9548.82 380
9549.74 379
9550.66 353
9551.59 363
9552.51 412
9553.43 364
9554.36 345
9555.28 363
9556.20 361
9557.13 333
9558.05 337
9558.97 331
9559.89 359
9560.82 395
9561.74 358
9562.66 438
9563.59 334
9564.51 319
9565.43 366
9566.36 393
9567.28 343
9568.20 352
9569.13 395
9570.05 378
9570.98 366
9571.90 360
9572.82 364
9573.75 379
9574.67 396
9575.60 358
9576.52 359
9577.44 409
9578.37 357
9579.29 355
9580.22 363
9581.14 370
9582.06 359
9582.99 414
9583.91 366
9584.84 339
9585.76 372
9586.69 364
9587.61 440
9588.53 403
9589.46 388
9590.38 359
9591.31 391
9592.23 381
9593.16 368
9594.08 345
9595.01 331
9595.93 303
9596.86 398
9597.78 359
9598.71 373
9599.63 415
9600.56 383
9601.48 333
9602.41 336
9603.33 316
9604.26 383
9605.18 333
9606.11 348
9607.03 364
9607.96 423
9608.89 452
9609.81 417
9610.74 396
9611.66 414
9612.59 392
9613.51 391
9614.44 408
9615.37 380
9616.29 336
9617.22 347
9618.14 394
9619.07 385
9620.00 349
9620.92 381
9621.85 383
9622.77 399
9623.70 427
9624.63 373
9625.55 366
9626.48 377
9627.41 455
9628.33 411
9629.26 392
9630.19 411
9631.11 385
9632.04 370
9632.97 367
9633.89 425
9634.82 469
9635.75 463
9636.67 419
9637.60 379
9638.53 395
9639.45 449
9640.38 386
9641.31 388
9642.23 386
9643.16 448
9644.09 432
9645.02 401
9645.94 379
9646.87 418
9647.80 427
9648.73 438
9649.65 466
9650.58 479
9651.51 459
9652.44 482
9653.36 470
9654.29 503
9655.22 481
9656.15 556
9657.08 557
9658.00 489
9658.93 408
9659.86 448
9660.79 492
9661.72 497
9662.64 533
9663.57 515
9664.50 475
9665.43 474
9666.36 506
9667.28 519
9668.21 502
9669.14 488
9670.07 524
9671.00 495
9671.93 470
9672.86 487
9673.78 505
9674.71 489
9675.64 511
9676.57 460
9677.50 521
9678.43 522
9679.36 544
9680.29 495
9681.21 524
9682.14 578
9683.07 507
9684.00 513
9684.93 502
9685.86 525
9686.79 535
9687.72 496
9688.65 546
9689.58 501
9690.51 535
9691.44 554
9692.37 585
9693.30 481
9694.23 496
9695.16 549
9696.09 530
9697.02 556
9697.94 610
9698.87 598
9699.80 524
9700.73 601
9701.66 682
9702.59 628
9703.52 619
9704.45 633
9705.39 601
9706.32 610
9707.25 561
9708.18 570
9709.11 584
9710.04 570
9710.97 610
9711.90 553
9712.83 570
9713.76 525
9714.69 577
9715.62 555
9716.55 630
9717.48 630
9718.41 668
9719.34 599
9720.27 615
9721.21 623
9722.14 624
9723.07 611
9724.00 550
9724.93 547
9725.86 524
9726.79 516
9727.72 485
9728.65 512
9729.59 493
9730.52 480
9731.45 534
9732.38 519
9733.31 535
9734.24 522
9735.17 607
9736.11 592
9737.04 544
9737.97 544
9738.90 523
9739.83 600
9740.77 582
9741.70 546
9742.63 498
9743.56 498
9744.49 485
9745.43 444
9746.36 469
9747.29 426
9748.22 529
9749.15 477
9750.09 461
9751.02 367
9751.95 415
9752.88 474
9753.82 475
9754.75 469
9755.68 495
9756.61 396
9757.55 442
9758.48 487
9759.41 448
9760.35 420
9761.28 397
9762.21 393
9763.14 405
9764.08 456
9765.01 394
9765.94 414
9766.88 460
9767.81 439
9768.74 454
9769.68 424
9770.61 432
9771.54 382
9772.48 388
9773.41 421
9774.34 394
9775.28 416
9776.21 358
9777.14 400
9778.08 419
9779.01 473
9779.94 419
9780.88 470
9781.81 465
9782.75 444
9783.68 415
9784.61 443
9785.55 487
9786.48 445
9787.42 436
9788.35 501
9789.28 482
9790.22 457
9791.15 422
9792.09 396
9793.02 425
9793.96 363
9794.89 345
9795.83 402
9796.76 347
9797.69 373
9798.63 390
9799.56 421
9800.50 444
9801.43 367
9802.37 380
9803.30 387
9804.24 359
9805.17 398
9806.11 407
9807.04 388
9807.98 386
9808.91 391
9809.85 382
9810.78 331
9811.72 354
9812.65 384
9813.59 358
9814.53 401
9815.46 419
9816.40 418
9817.33 428
9818.27 401
9819.20 390
9820.14 374
9821.07 346
9822.01 354
9822.95 362
9823.88 373
9824.82 350
9825.75 392
9826.69 374
9827.63 332
9828.56 322
9829.50 339
9830.43 364
9831.37 378
9832.31 342
9833.24 339
9834.18 398
9835.12 342
9836.05 388
9836.99 366
9837.93 397
9838.86 355
9839.80 339
9840.73 346
9841.67 369
9842.61 350
9843.55 339
9844.48 333
9845.42 359
9846.36 378
9847.29 369
9848.23 376
9849.17 328
9850.10 329
9851.04 376
9851.98 362
9852.92 352
9853.85 365
9854.79 358
9855.73 315
9856.67 351
9857.60 347
9858.54 368
9859.48 321
9860.42 330
9861.35 302
9862.29 384
9863.23 329
9864.17 337
9865.10 360
9866.04 329
9866.98 346
9867.92 342
9868.86 343
9869.79 344
9870.73 358
9871.67 337
9872.61 257
9873.55 283
9874.48 317
9875.42 319
9876.36 357
9877.30 285
9878.24 284
9879.18 358
9880.12 385
9881.05 341
9881.99 360
9882.93 305
9883.87 306
9884.81 358
9885.75 373
9886.69 335
9887.63 303
9888.56 304
9889.50 311
9890.44 328
9891.38 315
9892.32 302
9893.26 326
9894.20 290
9895.14 321
9896.08 359
9897.02 351
9897.96 348
9898.90 362
9899.84 335
9900.77 321
9901.71 322
9902.65 319
9903.59 368
9904.53 298
9905.47 276
9906.41 304
9907.35 320
9908.29 330
9909.23 326
9910.17 310
9911.11 302
9912.05 299
9912.99 291
9913.93 347
9914.87 338
9915.81 370
9916.75 325
9917.69 302
9918.63 383
9919.57 332
9920.52 312
9921.46 313
9922.40 318
9923.34 282
9924.28 338
9925.22 337
9926.16 342
9927.10 404
9928.04 441
9928.98 465
9929.92 559
9930.86 510
9931.80 593
9932.75 614
9933.69 592
9934.63 532
9935.57 484
9936.51 471
9937.45 400
9938.39 351
9939.33 354
9940.28 362
9941.22 314
9942.16 320
9943.10 381
9944.04 332
9944.98 338
9945.92 339
9946.87 325
9947.81 349
9948.75 346
9949.69 324
9950.63 326
9951.58 327
9952.52 277
9953.46 314
9954.40 343
9955.34 314
9956.29 305
9957.23 289
9958.17 268
9959.11 288
9960.06 324
9961.00 297
9961.94 326
9962.88 363
9963.83 294
9964.77 287
9965.71 305
9966.65 288
9967.60 285
9968.54 322
9969.48 314
9970.42 314
9971.37 307
9972.31 332
9973.25 328
9974.20 300
9975.14 314
9976.08 334
9977.03 302
9977.97 296
9978.91 332
9979.86 278
9980.80 290
9981.74 290
9982.69 264
9983.63 300
9984.57 290
9985.52 317
9986.46 324
9987.40 305
9988.35 334
9989.29 327
9990.23 291
9991.18 266
9992.12 268
9993.07 282
9994.01 265
9994.95 269
9995.90 287
9996.84 299
9997.79 293
9998.73 272
9999.67 308
10000.62 304
10001.56 317
10002.51 321
10003.45 319
10004.40 325
10005.34 276
10006.29 285
10007.23 293
10008.17 279
10009.12 268
10010.06 336
10011.01 307
10011.95 306
10012.90 313
10013.84 283
10014.79 299
10015.73 271
10016.68 309
10017.62 335
10018.57 334
10019.51 293
10020.46 290
10021.40 323
10022.35 298
10023.29 270
10024.24 314
10025.19 279
10026.13 258
10027.08 300
10028.02 310
10028.97 303
10029.91 289
10030.86 297
10031.80 260
10032.75 295
10033.70 292
10034.64 271
10035.59 286
10036.53 252
10037.48 255
10038.43 283
10039.37 272
10040.32 287
10041.26 273
10042.21 283
10043.16 298
10044.10 313
10045.05 272
10046.00 278
10046.94 291
10047.89 304
10048.84 329
10049.78 349
10050.73 281
10051.68 279
10052.62 250
10053.57 312
10054.52 256
10055.46 273
10056.41 264
10057.36 265
10058.30 240
10059.25 253
10060.20 293
10061.15 319
10062.09 250
10063.04 257
10063.99 257
10064.93 289
10065.88 227
10066.83 272
10067.78 287
10068.72 242
10069.67 288
10070.62 251
10071.57 298
10072.51 310
10073.46 251
10074.41 276
10075.36 306
10076.31 265
10077.25 260
10078.20 265
10079.15 254
10080.10 249
10081.05 263
10081.99 238
10082.94 240
10083.89 289
10084.84 291
10085.79 262
10086.74 265
10087.68 264
10088.63 279
10089.58 261
10090.53 278
10091.48 229
10092.43 270
10093.37 250
10094.32 265
10095.27 273
10096.22 253
10097.17 272
10098.12 258
10099.07 269
10100.02 292
10100.97 242
10101.91 235
10102.86 245
10103.81 274
10104.76 262
10105.71 333
10106.66 270
10107.61 248
10108.56 265
10109.51 257
10110.46 251
10111.41 261
10112.36 288
10113.31 345
10114.26 245
10115.21 229
10116.16 281
10117.11 261
10118.06 248
10119.01 239
10119.96 241
10120.91 268
10121.86 250
10122.81 240
10123.76 229
10124.71 258
10125.66 287
10126.61 281
10127.56 255
10128.51 279
10129.46 217
10130.41 236
10131.36 284
10132.31 289
10133.26 251
10134.21 265
10135.16 220
10136.11 248
10137.06 282
10138.01 301
10138.96 301
10139.91 298
10140.86 268
10141.82 301
10142.77 274
10143.72 283
10144.67 263
10145.62 258
10146.57 285
10147.52 306
10148.47 240
10149.42 262
10150.38 254
10151.33 275
10152.28 285
10153.23 275
10154.18 264
10155.13 265
10156.09 249
10157.04 308
10157.99 282
10158.94 273
10159.89 240
10160.84 256
10161.80 280
10162.75 272
10163.70 257
10164.65 254
10165.60 303
10166.56 298
10167.51 260
10168.46 268
10169.41 287
10170.36 327
10171.32 210
10172.27 274
10173.22 313
10174.17 278
10175.13 294
10176.08 281
10177.03 282
10177.98 268
10178.94 264
10179.89 273
10180.84 299
10181.80 291
10182.75 286
10183.70 294
10184.65 291
10185.61 297
10186.56 322
10187.51 323
10188.47 318
10189.42 271
10190.37 292
10191.33 320
10192.28 304
10193.23 331
10194.19 343
10195.14 343
10196.09 309
10197.05 336
10198.00 325
10198.95 318
10199.91 359
10200.86 300
10201.82 308
10202.77 344
10203.72 353
10204.68 326
10205.63 335
10206.58 327
10207.54 326
10208.49 266
10209.45 314
10210.40 344
10211.36 304
10212.31 346
10213.26 351
10214.22 334
10215.17 348
10216.13 335
10217.08 293
10218.04 321
10218.99 310
10219.94 294
10220.90 311
10221.85 293
10222.81 326
10223.76 340
10224.72 347
10225.67 274
10226.63 280
10227.58 309
10228.54 306
10229.49 295
10230.45 291
10231.40 269
10232.36 265
10233.31 330
10234.27 337
10235.22 283
10236.18 323
10237.14 359
10238.09 319
10239.05 341
10240.00 328
10240.96 362
10241.91 334
10242.87 333
10243.82 328
10244.78 334
10245.74 325
10246.69 320
10247.65 288
10248.60 354
10249.56 286
10250.52 262
10251.47 239
10252.43 276
10253.38 332
10254.34 254
10255.30 243
10256.25 275
10257.21 286
10258.17 307
10259.12 290
10260.08 264
10261.04 255
10261.99 265
10262.95 287
10263.91 317
10264.86 279
10265.82 332
10266.78 274
10267.73 285
10268.69 245
10269.65 268
10270.60 278
10271.56 252
10272.52 285
10273.47 327
10274.43 268
10275.39 290
10276.35 296
10277.30 306
10278.26 290
10279.22 256
10280.18 276
10281.13 295
10282.09 285
10283.05 286
10284.01 284
10284.96 283
10285.92 256
10286.88 268
10287.84 251
10288.79 241
10289.75 264
10290.71 256
10291.67 285
10292.63 248
10293.58 286
10294.54 285
10295.50 293
10296.46 320
10297.42 301
10298.38 280
10299.33 259
10300.29 290
10301.25 312
10302.21 280
10303.17 283
10304.13 283
10305.08 265
10306.04 247
10307.00 258
10307.96 265
10308.92 263
10309.88 271
10310.84 266
10311.80 262
10312.75 269
10313.71 285
10314.67 259
10315.63 288
10316.59 248
10317.55 253
10318.51 237
10319.47 293
10320.43 316
10321.39 280
10322.35 238
10323.31 246
10324.27 230
10325.23 235
10326.18 220
10327.14 256
10328.10 265
10329.06 250
10330.02 286
10330.98 265
10331.94 264
10332.90 221
10333.86 238
10334.82 266
10335.78 242
10336.74 246
10337.70 250
10338.66 259
10339.62 284
10340.58 268
10341.54 263
10342.50 250
10343.46 263
10344.43 207
10345.39 283
10346.35 260
10347.31 241
10348.27 261
10349.23 282
10350.19 258
10351.15 240
10352.11 252
10353.07 261
10354.03 272
10354.99 226
10355.95 226
10356.91 229
10357.88 277
10358.84 267
10359.80 249
10360.76 298
10361.72 272
10362.68 289
10363.64 234
10364.60 285
10365.57 286
10366.53 269
10367.49 265
10368.45 285
10369.41 266
10370.37 261
10371.34 265
10372.30 310
10373.26 298
10374.22 271
10375.18 260
10376.14 247
10377.11 245
10378.07 297
10379.03 292
10379.99 278
10380.95 284
10381.92 240
10382.88 202
10383.84 191
10384.80 230
10385.77 225
10386.73 260
10387.69 253
10388.65 266
10389.62 225
10390.58 242
10391.54 261
10392.50 237
10393.47 239
10394.43 225
10395.39 255
10396.35 248
10397.32 237
10398.28 243
10399.24 226
10400.21 221
10401.17 235
10402.13 242
10403.10 237
10404.06 243
10405.02 239
10405.99 234
10406.95 276
10407.91 254
10408.88 228
10409.84 230
10410.80 232
10411.77 258
10412.73 257
10413.69 269
10414.66 268
10415.62 288
10416.58 218
10417.55 257
10418.51 317
10419.48 267
10420.44 268
10421.40 243
10422.37 273
10423.33 278
10424.30 289
10425.26 269
10426.23 290
10427.19 359
10428.15 325
10429.12 249
10430.08 255
10431.05 234
10432.01 279
10432.98 291
10433.94 230
10434.91 257
10435.87 260
10436.83 249
10437.80 260
10438.76 263
10439.73 279
10440.69 241
10441.66 233
10442.62 244
10443.59 220
10444.55 229
10445.52 256
10446.48 252
10447.45 255
10448.41 228
10449.38 229
10450.35 234
10451.31 258
10452.28 247
10453.24 272
10454.21 233
10455.17 206
10456.14 208
10457.10 254
10458.07 261
10459.04 263
10460.00 247
10460.97 242
10461.93 243
10462.90 259
10463.87 239
10464.83 218
10465.80 235
10466.76 238
10467.73 247
10468.70 277
10469.66 281
10470.63 223
10471.59 302
10472.56 284
10473.53 259
10474.49 220
10475.46 215
10476.43 233
10477.39 258
10478.36 276
10479.33 266
10480.29 245
10481.26 201
10482.23 271
10483.19 253
10484.16 243
10485.13 230
10486.09 257
10487.06 252
10488.03 274
10489.00 302
10489.96 267
10490.93 266
10491.90 238
10492.87 265
10493.83 247
10494.80 247
10495.77 268
10496.73 234
10497.70 266
10498.67 281
10499.64 300
10500.61 285
10501.57 285
10502.54 253
10503.51 229
10504.48 253
10505.44 237
10506.41 205
10507.38 235
10508.35 281
10509.32 223
10510.28 269
10511.25 289
10512.22 280
10513.19 315
10514.16 246
10515.13 248
10516.09 277
10517.06 271
10518.03 259
10519.00 267
10519.97 230
10520.94 223
10521.91 274
10522.87 262
10523.84 251
10524.81 207
10525.78 199
10526.75 271
10527.72 270
10528.69 242
10529.66 258
10530.63 275
10531.59 258
10532.56 265
10533.53 241
10534.50 259
10535.47 228
10536.44 226
10537.41 225
10538.38 247
10539.35 262
10540.32 272
10541.29 273
10542.26 228
10543.23 269
10544.20 268
10545.17 236
10546.14 228
10547.11 270
10548.08 248
10549.05 276
10550.02 237
10550.99 250
10551.96 266
10552.93 225
10553.90 277
10554.87 271
10555.84 260
10556.81 259
10557.78 244
10558.75 268
10559.72 299
10560.69 285
10561.66 315
10562.63 317
10563.60 330
10564.57 297
10565.54 284
10566.51 294
10567.48 306
10568.45 344
10569.42 290
10570.40 298
10571.37 280
10572.34 257
10573.31 253
10574.28 261
10575.25 283
10576.22 256
10577.19 275
10578.16 232
10579.14 232
10580.11 276
10581.08 269
10582.05 255
10583.02 286
10583.99 290
10584.96 267
10585.94 260
10586.91 223
10587.88 251
10588.85 207
10589.82 288
10590.79 289
10591.77 260
10592.74 192
10593.71 231
10594.68 269
10595.65 320
10596.63 257
10597.60 233
10598.57 294
10599.54 255
10600.52 275
10601.49 311
10602.46 268
10603.43 277
10604.41 217
10605.38 237
10606.35 241
10607.32 217
10608.30 239
10609.27 261
10610.24 285
10611.21 282
10612.19 254
10613.16 266
10614.13 252
10615.11 288
10616.08 248
10617.05 243
10618.02 212
10619.00 235
10619.97 244
10620.94 263
10621.92 282
10622.89 257
10623.86 261
10624.84 239
10625.81 234
10626.78 274
10627.76 238
10628.73 258
10629.71 261
10630.68 316
10631.65 286
10632.63 264
10633.60 244
10634.57 273
10635.55 269
10636.52 278
10637.50 285
10638.47 280
10639.44 306
10640.42 312
10641.39 284
10642.37 282
10643.34 296
10644.31 271
10645.29 286
10646.26 274
10647.24 282
10648.21 315
10649.19 303
10650.16 292
10651.14 278
10652.11 241
10653.09 263
10654.06 266
10655.04 276
10656.01 277
10656.98 248
10657.96 217
10658.93 246
10659.91 242
10660.88 280
10661.86 266
10662.84 246
10663.81 266
10664.79 255
10665.76 259
10666.74 213
10667.71 216
10668.69 240
10669.66 221
10670.64 242
10671.61 225
10672.59 247
10673.56 238
10674.54 216
10675.52 223
10676.49 250
10677.47 189
10678.44 223
10679.42 223
10680.40 219
10681.37 275
10682.35 286
10683.32 266
10684.30 246
10685.28 253
10686.25 257
10687.23 292
10688.20 291
10689.18 283
10690.16 266
10691.13 234
10692.11 218
10693.09 180
10694.06 216
10695.04 230
10696.02 238
10696.99 239
10697.97 237
10698.95 278
10699.92 207
10700.90 256
10701.88 260
10702.85 247
10703.83 247
10704.81 248
10705.79 286
10706.76 256
10707.74 299
10708.72 236
10709.70 206
10710.67 219
10711.65 201
10712.63 240
10713.60 222
10714.58 226
10715.56 211
10716.54 261
10717.52 258
10718.49 230
10719.47 255
10720.45 237
10721.43 260
10722.40 244
10723.38 248
10724.36 240
10725.34 263
10726.32 277
10727.29 233
10728.27 220
10729.25 208
10730.23 219
10731.21 239
10732.19 220
10733.16 267
10734.14 258
10735.12 241
10736.10 260
10737.08 236
10738.06 238
10739.03 231
10740.01 252
10740.99 222
10741.97 256
10742.95 244
10743.93 199
10744.91 197
10745.89 229
10746.87 198
10747.84 207
10748.82 244
10749.80 223
10750.78 239
10751.76 247
10752.74 248
10753.72 234
10754.70 268
10755.68 224
10756.66 234
10757.64 208
10758.62 226
10759.60 244
10760.58 251
10761.56 220
10762.54 225
10763.52 263
10764.50 231
10765.48 231
10766.45 218
10767.43 252
10768.41 258
10769.39 257
10770.38 230
10771.36 231
10772.34 267
10773.32 210
10774.30 248
10775.28 229
10776.26 244
10777.24 237
10778.22 217
10779.20 219
10780.18 226
10781.16 216
10782.14 273
10783.12 281
10784.10 220
10785.08 220
10786.06 230
10787.04 230
10788.02 215
10789.00 259
10789.99 230
10790.97 255
10791.95 257
10792.93 232
10793.91 230
10794.89 236
10795.87 268
10796.85 212
10797.84 250
10798.82 249
10799.80 228
10800.78 243
10801.76 229
10802.74 208
10803.72 208
10804.71 264
10805.69 207
10806.67 207
10807.65 242
10808.63 255
10809.61 261
10810.60 224
10811.58 223
10812.56 317
10813.54 220
10814.52 181
10815.51 246
10816.49 242
10817.47 250
10818.45 213
10819.44 207
10820.42 205
10821.40 230
10822.38 251
10823.37 254
10824.35 232
10825.33 258
10826.31 244
10827.30 235
10828.28 246
10829.26 261
10830.24 285
10831.23 301
10832.21 269
10833.19 268
10834.18 246
10835.16 209
10836.14 255
10837.13 221
10838.11 241
10839.09 244
10840.07 286
10841.06 290
10842.04 249
10843.02 234
10844.01 259
10844.99 256
10845.98 252
10846.96 254
10847.94 242
10848.93 263
10849.91 263
10850.89 234
10851.88 293
10852.86 265
10853.84 254
10854.83 325
10855.81 265
10856.80 222
10857.78 227
10858.77 264
10859.75 253
10860.73 225
10861.72 235
10862.70 251
10863.69 243
10864.67 248
10865.66 247
10866.64 288
10867.62 272
10868.61 230
10869.59 271
10870.58 230
10871.56 229
10872.55 251
10873.53 246
10874.52 233
10875.50 285
10876.49 285
10877.47 247
10878.46 226
10879.44 253
10880.43 290
10881.41 277
10882.40 286
10883.38 278
10884.37 289
10885.35 286
10886.34 267
10887.32 263
10888.31 275
10889.29 287
10890.28 273
10891.27 242
10892.25 315
10893.24 277
10894.22 273
10895.21 272
10896.19 241
10897.18 292
10898.17 265
10899.15 268
10900.14 273
10901.12 326
10902.11 290
10903.10 282
10904.08 278
10905.07 263
10906.05 262
10907.04 283
10908.03 284
10909.01 295
10910.00 300
10910.99 339
10911.97 312
10912.96 333
10913.95 278
10914.93 273
10915.92 326
10916.91 307
10917.89 304
10918.88 313
10919.87 326
10920.85 348
10921.84 318
10922.83 299
10923.81 331
10924.80 364
10925.79 279
10926.78 293
10927.76 293
10928.75 325
10929.74 336
10930.73 321
10931.71 305
10932.70 309
10933.69 344
10934.68 326
10935.66 279
10936.65 269
10937.64 315
10938.63 310
10939.61 376
10940.60 352
10941.59 353
10942.58 382
10943.57 366
10944.55 374
10945.54 357
10946.53 383
10947.52 365
10948.51 379
10949.49 418
10950.48 430
10951.47 402
10952.46 407
10953.45 360
10954.44 360
10955.42 377
10956.41 405
10957.40 443
10958.39 427
10959.38 473
10960.37 432
10961.36 450
10962.34 430
10963.33 430
10964.32 471
10965.31 505
10966.30 513
10967.29 492
10968.28 492
10969.27 414
10970.26 366
10971.25 413
10972.24 406
10973.22 406
10974.21 361
10975.20 359
10976.19 391
10977.18 351
10978.17 348
10979.16 335
10980.15 333
10981.14 355
10982.13 329
10983.12 387
10984.11 351
10985.10 400
10986.09 374
10987.08 432
10988.07 402
10989.06 446
10990.05 468
10991.04 447
10992.03 421
10993.02 395
10994.01 411
10995.00 401
10995.99 424
10996.98 412
10997.97 428
10998.96 494
10999.95 545
11000.94 549
11001.93 619
11002.92 646
11003.92 720
11004.91 704
11005.90 657
11006.89 658
11007.88 631
11008.87 603
11009.86 595
11010.85 518
11011.84 490
11012.83 480
11013.82 394
11014.82 403
11015.81 420
11016.80 409
11017.79 370
11018.78 344
11019.77 393
11020.76 358
11021.76 335
11022.75 357
11023.74 337
11024.73 416
11025.72 356
11026.71 365
11027.70 390
11028.70 404
11029.69 347
11030.68 361
11031.67 350
11032.66 347
11033.66 439
11034.65 399
11035.64 381
11036.63 368
11037.62 346
11038.62 316
11039.61 336
11040.60 352
11041.59 360
11042.59 371
11043.58 395
11044.57 303
11045.56 297
11046.56 294
11047.55 312
11048.54 358
11049.53 334
11050.53 340
11051.52 300
11052.51 323
11053.51 332
11054.50 326
11055.49 287
11056.49 313
11057.48 352
11058.47 274
11059.46 337
11060.46 330
11061.45 310
11062.44 322
11063.44 333
11064.43 305
11065.42 274
11066.42 293
11067.41 324
11068.41 307
11069.40 307
11070.39 311
11071.39 313
11072.38 293
11073.37 359
11074.37 308
11075.36 270
11076.36 289
11077.35 293
11078.34 311
11079.34 290
11080.33 309
11081.33 351
11082.32 330
11083.31 280
11084.31 320
11085.30 290
11086.30 302
11087.29 274
11088.29 279
11089.28 300
11090.28 300
11091.27 359
11092.27 285
11093.26 333
11094.25 329
11095.25 315
11096.24 299
11097.24 266
11098.23 275
11099.23 293
11100.22 253
11101.22 299
11102.21 334
11103.21 336
11104.20 286
11105.20 238
11106.20 285
11107.19 290
11108.19 298
11109.18 304
11110.18 307
11111.17 282
11112.17 284
11113.16 255
11114.16 284
11115.15 289
11116.15 291
11117.15 316
11118.14 285
11119.14 282
11120.13 270
11121.13 267
11122.13 263
11123.12 287
11124.12 240
11125.11 253
11126.11 274
11127.11 301
11128.10 254
11129.10 312
11130.10 292
11131.09 302
11132.09 300
11133.09 290
11134.08 275
11135.08 269
11136.07 308
11137.07 303
11138.07 304
11139.07 293
11140.06 301
11141.06 296
11142.06 289
11143.05 279
11144.05 253
11145.05 268
11146.04 282
11147.04 290
11148.04 261
11149.04 263
11150.03 282
11151.03 254
11152.03 267
11153.02 256
11154.02 267
11155.02 289
11156.02 259
11157.01 267
11158.01 288
11159.01 303
11160.01 280
11161.01 264
11162.00 240
11163.00 251
11164.00 266
11165.00 247
11165.99 247
11166.99 256
11167.99 291
11168.99 267
11169.99 261
11170.99 312
11171.98 295
11172.98 288
11173.98 298
11174.98 243
11175.98 262
11176.98 274
11177.97 263
11178.97 300
11179.97 267
11180.97 225
11181.97 242
11182.97 308
11183.97 229
11184.96 241
11185.96 210
11186.96 297
11187.96 282
11188.96 254
11189.96 270
11190.96 236
11191.96 267
11192.96 302
11193.96 267
11194.96 250
11195.96 283
11196.95 243
11197.95 280
11198.95 248
11199.95 277
11200.95 257
11201.95 266
11202.95 271
11203.95 284
11204.95 315
11205.95 269
11206.95 246
11207.95 270
11208.95 266
11209.95 223
11210.95 246
11211.95 288
11212.95 277
11213.95 280
11214.95 254
11215.95 251
11216.95 265
11217.95 238
11218.95 223
11219.95 291
11220.95 243
11221.95 248
11222.95 264
11223.95 270
11224.95 273
11225.96 281
11226.96 268
11227.96 251
11228.96 243
11229.96 270
11230.96 255
11231.96 230
11232.96 248
11233.96 249
11234.96 238
11235.96 292
11236.97 294
11237.97 245
11238.97 281
11239.97 231
11240.97 228
11241.97 237
11242.97 267
11243.98 299
11244.98 279
11245.98 295
11246.98 264
11247.98 225
11248.98 251
11249.98 270
11250.99 261
11251.99 265
11252.99 241
11253.99 248
11254.99 270
11256.00 266
11257.00 242
11258.00 258
11259.00 318
11260.00 293
11261.01 307
11262.01 283
11263.01 279
11264.01 301
11265.02 315
11266.02 268
11267.02 272
11268.02 263
11269.03 253
11270.03 314
11271.03 242
11272.03 274
11273.04 286
11274.04 280
11275.04 302
11276.05 278
11277.05 292
11278.05 259
11279.05 266
11280.06 275
11281.06 250
11282.06 281
11283.07 293
11284.07 283
11285.07 281
11286.08 296
11287.08 332
11288.08 327
11289.09 370
11290.09 313
11291.09 252
11292.10 258
11293.10 264
11294.11 311
11295.11 292
11296.11 297
11297.12 258
11298.12 266
11299.13 325
11300.13 299
11301.13 290
11302.14 243
11303.14 325
11304.15 299
11305.15 306
11306.15 245
11307.16 276
11308.16 310
11309.17 276
11310.17 294
11311.18 258
11312.18 314
11313.18 321
11314.19 323
11315.19 329
11316.20 369
11317.20 344
11318.21 328
11319.21 351
11320.22 331
11321.22 345
11322.23 333
11323.23 340
11324.24 286
11325.24 267
11326.25 268
11327.25 302
11328.26 246
11329.26 251
11330.27 257
11331.27 266
11332.28 265
11333.29 263
11334.29 319
11335.30 264
11336.30 278
11337.31 305
11338.31 280
11339.32 287
11340.33 329
11341.33 315
11342.34 284
11343.34 284
11344.35 313
11345.35 280
11346.36 275
11347.37 260
11348.37 264
11349.38 282
11350.39 288
11351.39 264
11352.40 269
11353.40 264
11354.41 275
11355.42 267
11356.42 278
11357.43 287
11358.44 267
11359.44 277
11360.45 284
11361.46 316
11362.46 285
11363.47 295
11364.48 300
11365.48 281
11366.49 281
11367.50 304
11368.50 320
11369.51 249
11370.52 300
11371.53 307
11372.53 289
11373.54 274
11374.55 265
11375.56 293
11376.56 249
11377.57 279
11378.58 294
11379.59 286
11380.59 312
11381.60 325
11382.61 271
11383.62 315
11384.62 275
11385.63 273
11386.64 248
11387.65 292
11388.65 319
11389.66 286
11390.67 301
11391.68 308
11392.69 314
11393.69 275
11394.70 282
11395.71 322
11396.72 331
11397.73 329
11398.74 278
11399.74 313
11400.75 314
11401.76 288
11402.77 343
11403.78 341
11404.79 320
11405.80 302
11406.80 301
11407.81 327
11408.82 300
11409.83 304
11410.84 278
11411.85 308
11412.86 303
11413.87 301
11414.88 289
11415.89 276
11416.89 283
11417.90 274
11418.91 299
11419.92 356
11420.93 325
11421.94 275
11422.95 306
11423.96 282
11424.97 275
11425.98 325
11426.99 354
11428.00 350
11429.01 328
11430.02 319
11431.03 293
11432.04 352
11433.05 367
11434.06 409
11435.07 387
11436.08 326
11437.09 315
11438.10 324
11439.11 352
11440.12 338
11441.13 349
11442.14 334
11443.15 309
11444.16 349
11445.17 380
11446.18 318
11447.19 339
11448.20 372
11449.21 406
11450.22 388
11451.23 330
11452.24 345
11453.25 411
11454.27 358
11455.28 313
11456.29 367
11457.30 377
11458.31 367
11459.32 376
11460.33 371
11461.34 333
11462.35 378
11463.36 384
11464.38 366
11465.39 359
11466.40 348
11467.41 377
11468.42 333
11469.43 361
11470.44 385
11471.46 411
11472.47 401
11473.48 431
11474.49 422
11475.50 430
11476.52 431
11477.53 430
11478.54 469
11479.55 413
11480.56 408
11481.57 449
11482.59 405
11483.60 381
11484.61 439
11485.62 426
11486.64 398
11487.65 429
11488.66 413
11489.67 434
11490.69 396
11491.70 427
11492.71 393
11493.72 447
11494.74 471
11495.75 430
11496.76 430
11497.77 422
11498.79 430
11499.80 487
11500.81 498
11501.83 434
11502.84 475
11503.85 462
11504.86 477
11505.88 487
11506.89 445
11507.90 488
11508.92 479
11509.93 488
11510.94 508
11511.96 469
11512.97 450
11513.98 519
11515.00 469
11516.01 490
11517.02 514
11518.04 510
11519.05 511
11520.07 475
11521.08 472
11522.09 453
11523.11 509
11524.12 464
11525.13 497
11526.15 524
11527.16 496
11528.18 522
11529.19 487
11530.21 530
11531.22 515
11532.23 562
11533.25 509
11534.26 476
11535.28 511
11536.29 503
11537.31 516
11538.32 538
11539.34 525
11540.35 495
11541.36 545
11542.38 554
11543.39 557
11544.41 589
11545.42 595
11546.44 581
11547.45 604
11548.47 604
11549.48 646
11550.50 678
11551.51 671
11552.53 683
11553.54 631
11554.56 644
11555.57 632
11556.59 622
11557.61 657
11558.62 669
11559.64 712
11560.65 731
11561.67 698
11562.68 737
11563.70 718
11564.71 716
11565.73 780
11566.75 798
11567.76 773
11568.78 797
11569.79 823
11570.81 781
11571.83 783
11572.84 802
11573.86 795
11574.87 823
11575.89 903
11576.91 938
11577.92 855
11578.94 898
11579.96 898
11580.97 820
11581.99 885
11583.00 895
11584.02 960
11585.04 1005
11586.05 1092
11587.07 1103
11588.09 1186
11589.10 1156
11590.12 1243
11591.14 1302
11592.16 1376
11593.17 1381
11594.19 1357
11595.21 1481
11596.22 1520
11597.24 1522
11598.26 1551
11599.28 1518
11600.29 1624
11601.31 1761
11602.33 1914
11603.34 2284
11604.36 2619
11605.38 2971
11606.40 3541
11607.41 3863
11608.43 3923
11609.45 4004
11610.47 3995
11611.49 3828
11612.50 3498
11613.52 2979
11614.54 2521
11615.56 2259
11616.58 1960
11617.59 1645
11618.61 1406
11619.63 1311
11620.65 1231
11621.67 1125
11622.68 1032
11623.70 1100
11624.72 1049
11625.74 1018
11626.76 953
11627.78 957
11628.79 950
11629.81 900
11630.83 927
11631.85 931
11632.87 853
11633.89 839
11634.91 934
11635.93 930
11636.94 907
11637.96 946
11638.98 910
11640.00 920
11641.02 832
11642.04 868
11643.06 844
11644.08 829
11645.10 914
11646.12 961
11647.14 888
11648.16 907
11649.17 846
11650.19 768
11651.21 785
11652.23 749
11653.25 724
11654.27 699
11655.29 646
11656.31 677
11657.33 710
11658.35 643
11659.37 634
11660.39 622
11661.41 631
11662.43 592
11663.45 622
11664.47 648
11665.49 675
11666.51 623
11667.53 640
11668.55 617
11669.57 641
11670.59 680
11671.61 650
11672.63 644
11673.65 688
11674.67 638
11675.70 672
11676.72 627
11677.74 691
11678.76 734
11679.78 694
11680.80 700
11681.82 758
11682.84 724
11683.86 710
11684.88 735
11685.90 808
11686.92 853
11687.95 812
11688.97 748
11689.99 782
11691.01 843
11692.03 759
11693.05 821
11694.07 762
11695.10 752
11696.12 734
11697.14 759
11698.16 821
11699.18 775
11700.20 742
11701.22 737
11702.25 689
11703.27 683
11704.29 709
11705.31 732
11706.33 708
11707.36 647
11708.38 688
11709.40 624
11710.42 645
11711.44 683
11712.47 626
11713.49 658
11714.51 588
11715.53 590
11716.56 605
11717.58 540
11718.60 532
11719.62 599
11720.65 572
11721.67 524
11722.69 555
11723.71 582
11724.74 537
11725.76 561
11726.78 536
11727.80 527
11728.83 527
11729.85 507
11730.87 516
11731.90 524
11732.92 527
11733.94 515
11734.97 501
11735.99 472
11737.01 503
11738.04 554
11739.06 500
11740.08 439
11741.11 417
11742.13 460
11743.15 480
11744.18 445
11745.20 430
11746.22 442
11747.25 450
11748.27 425
11749.30 456
11750.32 429
11751.34 454
11752.37 462
11753.39 426
11754.42 446
11755.44 422
11756.46 417
11757.49 461
11758.51 452
11759.54 483
11760.56 458
11761.58 438
11762.61 420
11763.63 374
11764.66 442
11765.68 413
11766.71 404
11767.73 390
11768.76 415
11769.78 383
11770.81 358
11771.83 393
11772.86 381
11773.88 369
11774.91 353
11775.93 373
11776.96 384
11777.98 349
11779.01 340
11780.03 392
11781.06 372
11782.08 346
11783.11 336
11784.13 367
11785.16 385
11786.18 362
11787.21 382
11788.23 357
11789.26 368
11790.28 353
11791.31 398
11792.34 358
11793.36 389
11794.39 380
11795.41 358
11796.44 361
11797.47 389
11798.49 325
11799.52 327
11800.54 344
11801.57 309
11802.60 324
11803.62 352
11804.65 342
11805.67 334
11806.70 334
11807.73 321
11808.75 349
11809.78 296
11810.81 294
11811.83 280
11812.86 306
11813.89 328
11814.91 328
11815.94 302
11816.97 315
11817.99 335
11819.02 297
11820.05 316
11821.07 331
11822.10 286
11823.13 288
11824.16 269
11825.18 324
11826.21 366
11827.24 327
11828.26 326
11829.29 304
11830.32 324
11831.35 348
11832.37 322
11833.40 316
11834.43 319
11835.46 314
11836.48 328
11837.51 309
11838.54 338
11839.57 357
11840.59 367
11841.62 353
11842.65 322
11843.68 281
11844.71 284
11845.73 282
11846.76 271
11847.79 326
11848.82 319
11849.85 272
11850.88 327
11851.90 298
11852.93 307
11853.96 340
11854.99 300
11856.02 311
11857.05 263
11858.07 311
11859.10 304
11860.13 314
11861.16 308
11862.19 281
11863.22 292
11864.25 326
11865.28 304
11866.30 316
11867.33 313
11868.36 304
11869.39 315
11870.42 308
11871.45 305
11872.48 322
11873.51 316
11874.54 360
11875.57 339
11876.60 304
11877.63 300
11878.65 327
11879.68 320
11880.71 312
11881.74 312
11882.77 280
11883.80 330
11884.83 319
11885.86 310
11886.89 332
11887.92 357
11888.95 372
11889.98 348
11891.01 355
11892.04 311
11893.07 294
11894.10 295
11895.13 312
11896.16 352
11897.19 302
11898.22 313
11899.25 322
11900.28 318
11901.31 268
11902.34 338
11903.38 353
11904.41 357
11905.44 339
11906.47 371
11907.50 374
11908.53 321
11909.56 357
11910.59 365
11911.62 352
11912.65 317
11913.68 323
11914.71 308
11915.75 339
11916.78 356
11917.81 362
11918.84 310
11919.87 322
11920.90 358
11921.93 365
11922.96 348
11924.00 343
11925.03 337
11926.06 301
11927.09 306
11928.12 355
11929.15 358
11930.18 368
11931.22 402
11932.25 376
11933.28 437
11934.31 456
11935.34 490
11936.38 483
11937.41 418
11938.44 423
11939.47 418
11940.50 401
11941.54 399
11942.57 433
11943.60 394
11944.63 379
11945.67 364
11946.70 327
11947.73 352
11948.76 393
11949.80 338
11950.83 346
11951.86 321
11952.89 343
11953.93 329
11954.96 342
11955.99 330
11957.02 373
11958.06 330
11959.09 320
11960.12 333
11961.16 296
11962.19 341
11963.22 324
11964.26 330
11965.29 301
11966.32 304
11967.36 311
11968.39 314
11969.42 309
11970.46 291
11971.49 282
11972.52 293
11973.56 300
11974.59 313
11975.62 319
11976.66 255
11977.69 285
11978.73 330
11979.76 311
11980.79 287
11981.83 314
11982.86 338
11983.89 312
11984.93 293
11985.96 315
11987.00 315
11988.03 247
11989.07 327
11990.10 326
11991.13 284
11992.17 301
11993.20 303
11994.24 370
11995.27 306
11996.31 304
11997.34 317
11998.38 298
11999.41 333
12000.45 312
12001.48 291
12002.51 293
12003.55 386
12004.58 342
12005.62 331
12006.65 272
12007.69 300
12008.72 348
12009.76 353
12010.80 332
12011.83 308
12012.87 319
12013.90 342
12014.94 354
12015.97 325
12017.01 337
12018.04 350
12019.08 338
12020.11 331
12021.15 351
12022.19 334
12023.22 331
12024.26 363
12025.29 360
12026.33 414
12027.36 355
12028.40 314
12029.44 302
12030.47 302
12031.51 346
12032.54 337
12033.58 383
12034.62 354
12035.65 351
12036.69 333
12037.73 336
12038.76 340
12039.80 314
12040.84 338
12041.87 364
12042.91 338
12043.94 325
12044.98 346
12046.02 370
12047.06 385
12048.09 303
12049.13 374
12050.17 353
12051.20 342
12052.24 372
12053.28 357
12054.31 347
12055.35 362
12056.39 325
12057.43 330
12058.46 374
12059.50 369
12060.54 370
12061.57 414
12062.61 386
12063.65 348
12064.69 390
12065.72 389
12066.76 343
12067.80 318
12068.84 300
12069.88 357
12070.91 343
12071.95 369
12072.99 332
12074.03 371
12075.06 342
12076.10 347
12077.14 410
12078.18 364
12079.22 359
12080.26 377
12081.29 369
12082.33 361
12083.37 360
12084.41 405
12085.45 418
12086.49 424
12087.52 336
12088.56 361
12089.60 399
12090.64 389
12091.68 379
12092.72 394
12093.76 380
12094.79 407
12095.83 489
12096.87 457
12097.91 397
12098.95 428
12099.99 444
12101.03 464
12102.07 463
12103.11 475
12104.15 509
12105.19 487
12106.22 509
12107.26 497
12108.30 520
12109.34 501
12110.38 502
12111.42 491
12112.46 487
12113.50 475
12114.54 459
12115.58 433
12116.62 378
12117.66 369
12118.70 371
12119.74 391
12120.78 390
12121.82 389
12122.86 364
12123.90 355
12124.94 299
12125.98 327
12127.02 344
12128.06 325
12129.10 334
12130.14 376
12131.18 365
12132.22 335
12133.26 286
12134.30 312
12135.34 303
12136.38 326
12137.42 313
12138.47 272
12139.51 270
12140.55 377
12141.59 334
12142.63 279
12143.67 268
12144.71 318
12145.75 363
12146.79 335
12147.83 321
12148.87 265
12149.92 296
12150.96 338
12152.00 310
12153.04 268
12154.08 349
12155.12 329
12156.16 310
12157.21 347
12158.25 318
12159.29 309
12160.33 285
12161.37 272
12162.41 282
12163.46 298
12164.50 271
12165.54 279
12166.58 307
12167.62 298
12168.67 308
12169.71 312
12170.75 260
12171.79 291
12172.83 259
12173.88 260
12174.92 293
12175.96 294
12177.00 291
12178.05 250
12179.09 283
12180.13 291
12181.17 307
12182.22 290
12183.26 308
12184.30 336
12185.34 310
12186.39 312
12187.43 291
12188.47 299
12189.51 278
12190.56 282
12191.60 283
12192.64 322
12193.69 324
12194.73 278
12195.77 269
12196.82 302
12197.86 288
12198.90 312
12199.95 243
12200.99 288
12202.03 319
12203.08 277
12204.12 276
12205.16 256
12206.21 306
12207.25 283
12208.29 237
12209.34 295
12210.38 285
12211.43 263
12212.47 281
12213.51 317
12214.56 314
12215.60 280
12216.65 305
12217.69 298
12218.73 286
12219.78 279
12220.82 277
12221.87 267
12222.91 274
12223.96 284
12225.00 283
12226.04 234
12227.09 238
12228.13 285
12229.18 265
12230.22 247
12231.27 248
12232.31 261
12233.36 235
12234.40 303
12235.45 273
12236.49 296
12237.54 271
12238.58 257
12239.63 263
12240.67 240
12241.72 264
12242.76 263
12243.81 246
12244.85 263
12245.90 262
12246.94 261
12247.99 277
12249.03 262
12250.08 262
12251.12 262
12252.17 290
12253.22 284
12254.26 274
12255.31 250
12256.35 274
12257.40 287
12258.44 294
12259.49 308
12260.54 261
12261.58 250
12262.63 236
12263.67 269
12264.72 257
12265.77 247
12266.81 258
12267.86 273
12268.91 276
12269.95 257
12271.00 286
12272.04 241
12273.09 239
12274.14 225
12275.18 251
12276.23 223
12277.28 269
12278.32 282
12279.37 285
12280.42 252
12281.46 232
12282.51 221
12283.56 230
12284.61 246
12285.65 275
12286.70 262
12287.75 249
12288.79 253
12289.84 251
12290.89 234
12291.94 205
12292.98 267
12294.03 217
12295.08 234
12296.13 219
12297.17 269
12298.22 233
12299.27 263
12300.32 226
12301.36 255
12302.41 231
12303.46 208
12304.51 236
12305.55 217
12306.60 218
12307.65 208
12308.70 231
12309.75 237
12310.79 223
12311.84 278
12312.89 254
12313.94 238
12314.99 269
12316.04 261
12317.08 242
12318.13 222
12319.18 239
12320.23 235
12321.28 222
12322.33 244
12323.37 204
12324.42 245
12325.47 222
12326.52 213
12327.57 228
12328.62 232
12329.67 253
12330.72 274
12331.77 220
12332.81 218
12333.86 206
12334.91 212
12335.96 244
12337.01 210
12338.06 209
12339.11 227
12340.16 240
12341.21 242
12342.26 277
12343.31 203
12344.36 230
12345.41 223
12346.46 222
12347.51 215
12348.56 223
12349.61 217
12350.65 207
12351.70 207
12352.75 203
12353.80 220
12354.85 258
12355.90 262
12356.95 234
12358.00 256
12359.05 192
12360.11 212
12361.16 195
12362.21 203
12363.26 238
12364.31 227
12365.36 201
12366.41 237
12367.46 224
12368.51 193
12369.56 213
12370.61 214
12371.66 224
12372.71 242
12373.76 225
12374.81 215
12375.86 210
12376.91 235
12377.97 211
12379.02 223
12380.07 235
12381.12 191
12382.17 229
12383.22 246
12384.27 184
12385.32 229
12386.37 220
12387.43 224
12388.48 233
12389.53 252
12390.58 255
12391.63 218
12392.68 200
12393.74 249
12394.79 226
12395.84 220
12396.89 198
12397.94 206
12398.99 228
12400.05 250
12401.10 207
12402.15 222
12403.20 255
12404.25 246
12405.31 225
12406.36 218
12407.41 202
12408.46 200
12409.51 192
12410.57 192
12411.62 218
12412.67 236
12413.72 234
12414.78 214
12415.83 233
12416.88 212
12417.93 212
12418.99 212
12420.04 224
12421.09 216
12422.15 201
12423.20 197
12424.25 210
12425.30 258
12426.36 210
12427.41 205
12428.46 202
12429.52 197
12430.57 218
12431.62 249
12432.68 239
12433.73 202
12434.78 240
12435.84 240
12436.89 228
12437.94 247
12439.00 261
12440.05 252
12441.10 238
12442.16 226
12443.21 242
12444.27 243
12445.32 250
12446.37 267
12447.43 292
12448.48 266
12449.54 222
12450.59 230
12451.64 277
12452.70 236
12453.75 274
12454.81 255
12455.86 212
12456.91 214
12457.97 230
12459.02 220
12460.08 229
12461.13 235
12462.19 241
12463.24 210
12464.30 205
12465.35 213
12466.41 218
12467.46 242
12468.52 251
12469.57 233
12470.63 234
12471.68 198
12472.73 202
12473.79 245
12474.85 206
12475.90 202
12476.96 235
12478.01 222
12479.07 225
12480.12 244
12481.18 249
12482.23 216
12483.29 225
12484.34 252
12485.40 236
12486.45 244
12487.51 229
12488.57 236
12489.62 238
12490.68 260
12491.73 201
12492.79 219
12493.84 253
12494.90 288
12495.96 257
12497.01 295
12498.07 303
12499.12 310
12500.18 286
12501.24 252
12502.29 251
12503.35 275
12504.41 276
12505.46 250
12506.52 242
12507.57 255
12508.63 258
12509.69 279
12510.74 248
12511.80 216
12512.86 254
12513.91 269
12514.97 262
12516.03 213
12517.08 259
12518.14 239
12519.20 253
12520.26 233
12521.31 246
12522.37 238
12523.43 223
12524.48 274
12525.54 268
12526.60 283
12527.66 275
12528.71 280
12529.77 291
12530.83 284
12531.89 276
12532.94 239
12534.00 296
12535.06 260
12536.12 296
12537.17 287
12538.23 247
12539.29 284
12540.35 222
12541.41 285
12542.46 276
12543.52 260
12544.58 259
12545.64 253
12546.70 225
12547.75 217
12548.81 217
12549.87 269
12550.93 249
12551.99 230
12553.05 206
12554.10 244
12555.16 229
12556.22 241
12557.28 220
12558.34 238
12559.40 236
12560.46 274
12561.51 228
12562.57 268
12563.63 269
12564.69 251
12565.75 235
12566.81 246
12567.87 261
12568.93 243
12569.99 251
12571.04 237
12572.10 256
12573.16 235
12574.22 211
12575.28 217
12576.34 255
12577.40 258
12578.46 266
12579.52 222
12580.58 279
12581.64 263
12582.70 241
12583.76 229
12584.82 291
12585.88 274
12586.94 270
12588.00 269
12589.06 257
12590.12 294
12591.18 276
12592.24 247
12593.30 267
12594.36 258
12595.42 245
12596.48 262
12597.54 247
12598.60 241
12599.66 231
12600.72 264
12601.78 280
12602.84 275
12603.90 248
12604.96 243
12606.02 247
12607.08 258
12608.14 272
12609.20 288
12610.27 291
12611.33 293
12612.39 304
12613.45 251
12614.51 259
12615.57 265
12616.63 267
12617.69 257
12618.75 258
12619.81 235
12620.88 259
12621.94 241
12623.00 245
12624.06 275
12625.12 248
12626.18 246
12627.24 261
12628.31 237
12629.37 241
12630.43 237
12631.49 236
12632.55 267
12633.61 232
12634.68 250
12635.74 271
12636.80 243
12637.86 224
12638.92 254
12639.99 251
12641.05 271
12642.11 211
12643.17 228
12644.23 248
12645.30 220
12646.36 208
12647.42 250
12648.48 200
12649.55 197
12650.61 239
12651.67 236
12652.73 274
12653.80 239
12654.86 240
12655.92 295
12656.99 252
12658.05 228
12659.11 247
12660.17 261
12661.24 245
12662.30 228
12663.36 246
12664.43 215
12665.49 234
12666.55 227
12667.62 240
12668.68 256
12669.74 256
12670.81 218
12671.87 237
12672.93 258
12674.00 238
12675.06 234
12676.12 243
12677.19 277
12678.25 244
12679.31 272
12680.38 250
12681.44 236
12682.51 255
12683.57 273
12684.63 251
12685.70 219
12686.76 246
12687.83 246
12688.89 254
12689.95 282
12691.02 286
12692.08 274
12693.15 257
12694.21 257
12695.28 255
12696.34 245
12697.40 235
12698.47 253
12699.53 235
12700.60 241
12701.66 229
12702.73 241
12703.79 262
12704.86 279
12705.92 248
12706.99 271
12708.05 241
12709.12 227
12710.18 244
12711.25 223
12712.31 235
12713.38 197
12714.44 226
12715.51 237
12716.57 233
12717.64 226
12718.70 244
12719.77 266
12720.83 247
12721.90 221
12722.97 220
12724.03 206
12725.10 233
12726.16 271
12727.23 246
12728.29 216
12729.36 236
12730.43 254
12731.49 253
12732.56 244
12733.62 251
12734.69 228
12735.76 251
12736.82 220
12737.89 239
12738.95 253
12740.02 266
12741.09 240
12742.15 247
12743.22 227
12744.29 249
12745.35 222
12746.42 217
12747.49 199
12748.55 204
12749.62 232
12750.69 238
12751.75 226
12752.82 271
12753.89 201
12754.95 218
12756.02 235
12757.09 232
12758.15 261
12759.22 218
12760.29 240
12761.36 215
12762.42 200
12763.49 227
12764.56 215
12765.62 235
12766.69 213
12767.76 226
12768.83 253
12769.89 236
12770.96 236
12772.03 256
12773.10 195
12774.17 170
12775.23 185
12776.30 191
12777.37 189
12778.44 223
12779.50 164
12780.57 168
12781.64 187
12782.71 211
12783.78 245
12784.84 231
12785.91 222
12786.98 245
12788.05 236
12789.12 208
12790.19 181
12791.25 188
12792.32 209
12793.39 222
12794.46 250
12795.53 251
12796.60 226
12797.67 215
12798.73 222
12799.80 212
12800.87 245
12801.94 203
12803.01 240
12804.08 195
12805.15 209
12806.22 229
12807.29 195
12808.36 209
12809.42 193
12810.49 194
12811.56 169
12812.63 197
12813.70 200
12814.77 150
12815.84 191
12816.91 223
12817.98 210
12819.05 250
12820.12 173
12821.19 197
12822.26 244
12823.33 206
12824.40 220
12825.47 236
12826.54 203
12827.61 224
12828.68 219
12829.75 209
12830.82 163
12831.89 181
12832.96 180
12834.03 170
12835.10 182
12836.17 239
12837.24 245
12838.31 194
12839.38 178
12840.45 170
12841.52 179
12842.59 220
12843.66 214
12844.73 195
12845.80 216
12846.87 209
12847.95 214
12849.02 200
12850.09 216
12851.16 225
12852.23 254
12853.30 214
12854.37 193
12855.44 200
12856.51 190
12857.58 206
12858.66 196
12859.73 193
12860.80 183
12861.87 213
12862.94 162
12864.01 175
12865.08 188
12866.16 191
12867.23 179
12868.30 196
12869.37 168
12870.44 192
12871.51 176
12872.59 168
12873.66 177
12874.73 188
12875.80 189
12876.87 179
12877.95 161
12879.02 169
12880.09 156
12881.16 192
12882.23 200
12883.31 195
12884.38 190
12885.45 209
12886.52 170
12887.60 177
12888.67 164
12889.74 190
12890.81 171
12891.89 170
12892.96 181
12894.03 190
12895.11 181
12896.18 163
12897.25 208
12898.32 179
12899.40 168
12900.47 116
12901.54 169
12902.62 159
12903.69 156
12904.76 187
12905.84 268
12906.91 192
12907.98 186
12909.06 181
12910.13 195
12911.20 223
12912.28 177
12913.35 163
12914.42 150
12915.50 189
12916.57 210
12917.64 188
12918.72 175
12919.79 160
12920.87 172
12921.94 176
12923.01 164
12924.09 156
12925.16 170
12926.24 203
12927.31 157
12928.38 179
12929.46 185
12930.53 188
12931.61 173
12932.68 168
12933.76 170
12934.83 179
12935.90 172
12936.98 183
12938.05 189
12939.13 157
12940.20 179
12941.28 169
12942.35 181
12943.43 172
12944.50 147
12945.58 174
12946.65 154
12947.73 191
12948.80 166
12949.88 173
12950.95 203
12952.03 191
12953.10 204
12954.18 177
12955.25 183
12956.33 144
12957.40 184
12958.48 169
12959.55 170
12960.63 172
12961.70 140
12962.78 157
12963.86 179
12964.93 179
12966.01 180
12967.08 205
12968.16 163
12969.24 177
12970.31 168
12971.39 144
12972.46 144
12973.54 151
12974.62 162
12975.69 190
12976.77 162
12977.84 191
12978.92 159
12980.00 168
12981.07 185
12982.15 164
12983.23 199
12984.30 212
12985.38 200
12986.46 199
12987.53 166
12988.61 154
12989.69 168
12990.76 184
12991.84 185
12992.92 185
12993.99 155
12995.07 169
12996.15 176
12997.22 146
12998.30 149
12999.38 173
13000.45 152
13001.53 193
13002.61 156
13003.69 165
13004.76 191
13005.84 194
13006.92 191
13008.00 198
13009.07 163
13010.15 200
13011.23 198
13012.31 199
13013.38 195
13014.46 169
13015.54 169
13016.62 151
13017.70 190
13018.77 184
13019.85 195
13020.93 188
13022.01 198
13023.09 230
13024.16 192
13025.24 175
13026.32 220
13027.40 182
13028.48 173
13029.56 171
13030.63 177
13031.71 178
13032.79 178
13033.87 187
13034.95 145
13036.03 155
13037.11 201
13038.18 192
13039.26 174
13040.34 183
13041.42 163
13042.50 180
13043.58 162
13044.66 165
13045.74 162
13046.82 166
13047.89 164
13048.97 169
13050.05 170
13051.13 156
13052.21 181
13053.29 164
13054.37 166
13055.45 160
13056.53 182
13057.61 189
13058.69 159
13059.77 178
13060.85 184
13061.93 186
13063.01 151
13064.09 174
13065.17 198
13066.25 238
13067.33 168
13068.41 183
13069.49 169
13070.57 147
13071.65 146
13072.73 145
13073.81 160
13074.89 138
13075.97 112
13077.05 163
13078.13 184
13079.21 197
13080.29 155
13081.37 176
13082.45 169
13083.53 160
13084.61 140
13085.69 149
13086.77 163
13087.85 200
13088.94 190
13090.02 159
13091.10 165
13092.18 183
13093.26 200
13094.34 198
13095.42 174
13096.50 183
13097.58 172
13098.66 170
13099.75 187
13100.83 172
13101.91 182
13102.99 181
13104.07 157
13105.15 167
13106.23 189
13107.32 157
13108.40 187
13109.48 172
13110.56 174
13111.64 155
13112.72 186
13113.81 180
13114.89 196
13115.97 186
13117.05 149
13118.13 161
13119.22 154
13120.30 166
13121.38 136
13122.46 175
13123.55 181
13124.63 172
13125.71 177
13126.79 148
13127.88 148
13128.96 186
13130.04 162
13131.12 177
13132.21 166
13133.29 198
13134.37 174
13135.45 166
13136.54 170
13137.62 179
13138.70 174
13139.79 174
13140.87 167
13141.95 178
13143.03 155
13144.12 165
13145.20 197
13146.28 183
13147.37 168
13148.45 176
13149.53 159
13150.62 146
13151.70 167
13152.78 166
13153.87 171
13154.95 191
13156.03 186
13157.12 189
13158.20 206
13159.29 201
13160.37 161
13161.45 194
13162.54 202
13163.62 159
13164.71 145
13165.79 188
13166.87 168
13167.96 161
13169.04 181
13170.13 169
13171.21 138
13172.29 177
13173.38 197
13174.46 175
13175.55 166
13176.63 184
13177.72 186
13178.80 167
13179.89 184
13180.97 207
13182.06 152
13183.14 185
13184.22 187
13185.31 174
13186.39 197
13187.48 173
13188.56 222
13189.65 198
13190.73 191
13191.82 201
13192.90 192
13193.99 199
13195.07 193
13196.16 173
13197.25 164
13198.33 154
13199.42 182
13200.50 181
13201.59 156
13202.67 153
13203.76 136
13204.84 165
13205.93 151
13207.02 162
13208.10 176
13209.19 177
13210.27 175
13211.36 144
13212.44 169
13213.53 157
13214.62 158
13215.70 176
13216.79 168
13217.88 180
13218.96 201
13220.05 178
13221.13 146
13222.22 176
13223.31 187
13224.39 217
13225.48 199
13226.57 175
13227.65 197
13228.74 163
13229.83 189
13230.91 149
13232.00 138
13233.09 168
13234.17 183
13235.26 153
13236.35 173
13237.43 160
13238.52 144
13239.61 141
13240.70 169
13241.78 204
13242.87 175
13243.96 150
13245.04 173
13246.13 191
13247.22 170
13248.31 168
13249.39 167
13250.48 202
13251.57 204
13252.66 212
13253.74 185
13254.83 178
13255.92 178
13257.01 180
13258.10 179
13259.18 177
13260.27 191
13261.36 193
13262.45 171
13263.54 187
13264.62 194
13265.71 202
13266.80 215
13267.89 184
13268.98 164
13270.06 174
13271.15 170
13272.24 181
13273.33 181
13274.42 184
13275.51 171
13276.60 191
13277.68 188
13278.77 221
13279.86 212
13280.95 186
13282.04 189
13283.13 203
13284.22 195
13285.31 216
13286.39 216
13287.48 197
13288.57 193
13289.66 205
13290.75 200
13291.84 190
13292.93 195
13294.02 194
13295.11 205
13296.20 178
13297.29 190
13298.38 215
13299.47 195
13300.56 191
13301.65 207
13302.73 202
13303.82 226
13304.91 155
13306.00 186
13307.09 180
13308.18 188
13309.27 204
13310.36 205
13311.45 186
13312.54 235
13313.63 219
13314.72 206
13315.81 199
13316.90 190
13318.00 214
13319.09 245
13320.18 231
13321.27 240
13322.36 201
13323.45 212
13324.54 210
13325.63 217
13326.72 188
13327.81 176
13328.90 212
13329.99 194
13331.08 194
13332.17 209
13333.26 254
13334.35 247
13335.45 217
13336.54 199
13337.63 214
13338.72 184
13339.81 166
13340.90 179
13341.99 198
13343.08 248
13344.18 224
13345.27 222
13346.36 200
13347.45 204
13348.54 219
13349.63 209
13350.72 232
13351.82 215
13352.91 281
13354.00 221
13355.09 192
13356.18 179
13357.28 201
13358.37 232
13359.46 238
13360.55 227
13361.64 218
13362.74 255
13363.83 203
13364.92 229
13366.01 210
13367.10 193
13368.20 201
13369.29 194
13370.38 218
13371.47 218
13372.57 243
13373.66 222
13374.75 201
13375.84 190
13376.94 194
13378.03 252
13379.12 226
13380.22 223
13381.31 237
13382.40 221
13383.49 204
13384.59 202
13385.68 177
13386.77 202
13387.87 204
13388.96 195
13390.05 224
13391.15 240
13392.24 189
13393.33 203
13394.43 208
13395.52 198
13396.61 220
13397.71 224
13398.80 227
13399.90 201
13400.99 206
13402.08 223
13403.18 242
13404.27 241
13405.36 218
13406.46 184
13407.55 148
13408.65 189
13409.74 175
13410.83 215
13411.93 192
13413.02 196
13414.12 239
13415.21 220
13416.31 190
13417.40 190
13418.49 209
13419.59 204
13420.68 193
13421.78 168
13422.87 188
13423.97 203
13425.06 179
13426.16 174
13427.25 194
13428.35 177
13429.44 246
13430.54 256
13431.63 188
13432.73 194
13433.82 213
13434.92 201
13436.01 206
13437.11 190
13438.20 203
13439.30 218
13440.39 225
13441.49 233
13442.58 196
13443.68 229
13444.77 221
13445.87 205
13446.96 181
13448.06 178
13449.16 219
13450.25 238
13451.35 182
13452.44 224
13453.54 210
13454.64 224
13455.73 198
13456.83 229
13457.92 271
13459.02 196
13460.12 191
13461.21 201
13462.31 208
13463.40 197
13464.50 195
13465.60 177
13466.69 234
13467.79 223
13468.89 218
13469.98 232
13471.08 219
13472.18 222
13473.27 246
13474.37 237
13475.47 261
13476.56 254
13477.66 186
13478.76 212
13479.85 196
13480.95 202
13482.05 229
13483.14 200
13484.24 233
13485.34 218
13486.44 207
13487.53 243
13488.63 193
13489.73 219
13490.83 233
13491.92 192
13493.02 212
13494.12 221
13495.21 221
13496.31 226
13497.41 254
13498.51 213
13499.61 213
13500.70 210
13501.80 202
13502.90 237
13504.00 256
13505.10 256
13506.19 255
13507.29 260
13508.39 249
13509.49 273
13510.59 236
13511.68 244
13512.78 254
13513.88 229
13514.98 236
13516.08 230
13517.18 231
13518.27 221
13519.37 221
13520.47 211
13521.57 195
13522.67 200
13523.77 201
13524.87 232
13525.96 222
13527.06 210
13528.16 219
13529.26 196
13530.36 220
13531.46 210
13532.56 221
13533.66 159
13534.76 209
13535.86 189
13536.96 199
13538.05 211
13539.15 179
13540.25 218
13541.35 217
13542.45 205
13543.55 198
13544.65 185
13545.75 185
13546.85 188
13547.95 212
13549.05 220
13550.15 190
13551.25 185
13552.35 189
13553.45 194
13554.55 177
13555.65 184
13556.75 176
13557.85 174
13558.95 171
13560.05 171
13561.15 176
13562.25 177
13563.35 206
13564.45 170
13565.55 160
13566.65 170
13567.75 171
13568.85 170
13569.95 186
13571.05 175
13572.16 183
13573.26 171
13574.36 173
13575.46 188
13576.56 196
13577.66 243
13578.76 236
13579.86 196
13580.96 200
13582.06 180
13583.16 212
13584.27 172
13585.37 159
13586.47 194
13587.57 197
13588.67 154
13589.77 215
13590.87 207
13591.98 194
13593.08 183
13594.18 169
13595.28 202
13596.38 196
13597.48 168
13598.59 178
13599.69 183
13600.79 193
13601.89 181
13602.99 168
13604.10 175
13605.20 199
13606.30 210
13607.40 184
13608.50 145
13609.61 159
13610.71 182
13611.81 207
13612.91 185
13614.02 188
13615.12 211
13616.22 197
13617.32 231
13618.43 184
13619.53 204
13620.63 212
13621.73 222
13622.84 192
13623.94 180
13625.04 192
13626.14 201
13627.25 185
13628.35 206
13629.45 205
13630.56 178
13631.66 176
13632.76 188
13633.87 206
13634.97 183
13636.07 200
13637.18 209
13638.28 199
13639.38 160
13640.49 167
13641.59 158
13642.69 175
13643.80 172
13644.90 172
13646.00 162
13647.11 229
13648.21 188
13649.32 176
13650.42 179
13651.52 181
13652.63 179
13653.73 182
13654.84 190
13655.94 178
13657.04 186
13658.15 187
13659.25 199
13660.36 177
13661.46 150
13662.57 185
13663.67 182
13664.77 202
13665.88 175
13666.98 195
13668.09 192
13669.19 184
13670.30 200
13671.40 189
13672.51 195
13673.61 195
13674.72 206
13675.82 171
13676.93 168
13678.03 159
13679.14 198
13680.24 200
13681.35 167
13682.45 189
13683.56 189
13684.66 179
13685.77 176
13686.87 181
13687.98 193
13689.08 198
13690.19 191
13691.29 176
13692.40 221
13693.51 201
13694.61 211
13695.72 226
13696.82 184
13697.93 168
13699.03 190
13700.14 228
13701.25 181
13702.35 204
13703.46 214
13704.56 220
13705.67 221
13706.78 195
13707.88 193
13708.99 209
13710.10 202
13711.20 198
13712.31 189
13713.41 184
13714.52 230
13715.63 225
13716.73 223
13717.84 183
13718.95 205
13720.05 214
13721.16 168
13722.27 203
13723.37 221
13724.48 190
13725.59 223
13726.70 259
13727.80 217
13728.91 195
13730.02 243
13731.12 209
13732.23 219
13733.34 218
13734.45 217
13735.55 187
13736.66 226
13737.77 246
13738.87 238
13739.98 261
13741.09 238
13742.20 198
13743.31 202
13744.41 213
13745.52 235
13746.63 230
13747.74 253
13748.84 241
13749.95 255
13751.06 234
13752.17 238
13753.28 286
13754.38 253
13755.49 228
13756.60 226
13757.71 238
13758.82 272
13759.93 260
13761.03 237
13762.14 266
13763.25 290
13764.36 272
13765.47 275
13766.58 266
13767.68 293
13768.79 324
13769.90 289
13771.01 294
13772.12 338
13773.23 314
13774.34 332
13775.45 356
13776.56 329
13777.66 364
13778.77 353
13779.88 384
13780.99 366
13782.10 388
13783.21 386
13784.32 315
13785.43 312
13786.54 316
13787.65 323
13788.76 254
13789.87 288
13790.98 250
13792.09 298
13793.20 255
13794.31 271
13795.42 247
13796.52 206
13797.63 237
13798.74 227
13799.85 233
13800.96 220
13802.07 227
13803.18 242
13804.29 215
13805.40 245
13806.51 245
13807.63 228
13808.74 237
13809.85 234
13810.96 215
13812.07 203
13813.18 235
13814.29 222
13815.40 216
13816.51 203
13817.62 231
13818.73 221
13819.84 219
13820.95 218
13822.06 204
13823.17 177
13824.28 190
13825.40 222
13826.51 205
13827.62 213
13828.73 198
13829.84 164
13830.95 177
13832.06 216
13833.17 171
13834.28 206
13835.40 227
13836.51 200
13837.62 211
13838.73 169
13839.84 208
13840.95 178
13842.06 206
13843.18 215
13844.29 173
13845.40 191
13846.51 210
13847.62 243
13848.74 187
13849.85 186
13850.96 232
13852.07 194
13853.18 203
13854.30 220
13855.41 185
13856.52 212
13857.63 197
13858.74 205
13859.86 173
13860.97 201
13862.08 218
13863.19 205
13864.31 199
13865.42 191
13866.53 184
13867.64 187
13868.76 234
13869.87 200
13870.98 199
13872.10 212
13873.21 209
13874.32 209
13875.43 228
13876.55 237
13877.66 210
13878.77 204
13879.89 213
13881.00 220
13882.11 216
13883.23 217
13884.34 218
13885.45 216
13886.57 209
13887.68 221
13888.79 227
13889.91 241
13891.02 201
13892.13 228
13893.25 213
13894.36 210
13895.48 204
13896.59 240
13897.70 235
13898.82 207
13899.93 225
13901.05 242
13902.16 239
13903.27 252
13904.39 269
13905.50 233
13906.62 270
13907.73 215
13908.85 237
13909.96 227
13911.07 206
13912.19 219
13913.30 219
13914.42 195
13915.53 207
13916.65 216
13917.76 189
13918.88 196
13919.99 214
13921.11 204
13922.22 183
13923.34 227
13924.45 173
13925.57 202
13926.68 203
13927.80 216
13928.91 187
13930.03 166
13931.14 201
13932.26 211
13933.37 211
13934.49 230
13935.60 228
13936.72 221
13937.83 203
13938.95 198
13940.06 213
13941.18 201
13942.30 200
13943.41 157
13944.53 196
13945.64 181
13946.76 170
13947.87 194
13948.99 197
13950.11 208
13951.22 201
13952.34 179
13953.45 194
13954.57 220
13955.69 185
13956.80 195
13957.92 193
13959.04 223
13960.15 216
13961.27 190
13962.39 163
13963.50 204
13964.62 199
13965.73 174
13966.85 222
13967.97 214
13969.08 216
13970.20 199
13971.32 187
13972.44 208
13973.55 198
13974.67 213
13975.79 231
13976.90 238
13978.02 215
13979.14 165
13980.25 183
13981.37 178
13982.49 174
13983.61 169
13984.72 176
13985.84 197
13986.96 196
13988.08 201
13989.19 182
13990.31 176
13991.43 175
13992.55 182
13993.66 197
13994.78 163
13995.90 163
13997.02 195
13998.14 172
13999.25 158
14000.37 162
14001.49 162
14002.61 190
14003.73 179
14004.84 166
14005.96 163
14007.08 187
14008.20 180
14009.32 159
14010.44 147
14011.55 161
14012.67 149
14013.79 158
14014.91 162
14016.03 161
14017.15 154
14018.27 186
14019.38 207
14020.50 170
14021.62 156
14022.74 170
14023.86 238
14024.98 159
14026.10 155
14027.22 170
14028.34 189
14029.46 176
14030.57 160
14031.69 160
14032.81 171
14033.93 233
14035.05 197
14036.17 202
14037.29 172
14038.41 216
14039.53 218
14040.65 183
14041.77 168
14042.89 175
14044.01 180
14045.13 179
14046.25 217
14047.37 208
14048.49 166
14049.61 180
14050.73 209
14051.85 205
14052.97 189
14054.09 185
14055.21 216
14056.33 203
14057.45 171
14058.57 161
14059.69 222
14060.81 216
14061.93 226
14063.05 163
14064.17 183
14065.29 141
14066.41 192
14067.53 231
14068.65 207
14069.78 226
14070.90 236
14072.02 211
14073.14 186
14074.26 177
14075.38 188
14076.50 209
14077.62 188
14078.74 210
14079.86 236
14080.99 212
14082.11 216
14083.23 247
14084.35 231
14085.47 198
14086.59 244
14087.71 225
14088.84 198
14089.96 205
14091.08 241
14092.20 218
14093.32 207
14094.44 249
14095.57 217
14096.69 214
14097.81 257
14098.93 245
14100.05 212
14101.18 230
14102.30 237
14103.42 280
14104.54 268
14105.66 244
14106.79 240
14107.91 258
14109.03 241
14110.15 243
14111.28 232
14112.40 249
14113.52 202
14114.64 233
14115.77 184
14116.89 193
14118.01 189
14119.13 193
14120.26 213
14121.38 185
14122.50 178
14123.63 171
14124.75 220
14125.87 223
14126.99 205
14128.12 210
14129.24 198
14130.36 155
14131.49 165
14132.61 163
14133.73 210
14134.86 163
14135.98 164
14137.10 154
14138.23 156
14139.35 185
14140.47 182
14141.60 191
14142.72 160
14143.85 167
14144.97 215
14146.09 211
14147.22 190
14148.34 179
14149.47 171
14150.59 151
14151.71 185
14152.84 181
14153.96 208
14155.09 169
14156.21 158
14157.33 167
14158.46 145
14159.58 162
14160.71 155
14161.83 152
14162.96 174
14164.08 172
14165.21 184
14166.33 207
14167.45 188
14168.58 177
14169.70 163
14170.83 195
14171.95 216
14173.08 150
14174.20 152
14175.33 152
14176.45 178
14177.58 167
14178.70 211
14179.83 198
14180.95 163
14182.08 154
14183.20 162
14184.33 159
14185.46 150
14186.58 182
14187.71 157
14188.83 159
14189.96 168
14191.08 158
14192.21 161
14193.33 170
14194.46 164
14195.59 166
14196.71 161
14197.84 169
14198.96 192
14200.09 181
14201.22 166
14202.34 173
14203.47 170
14204.59 178
14205.72 166
14206.85 155
14207.97 172
14209.10 188
14210.23 163
14211.35 155
14212.48 178
14213.61 183
14214.73 141
14215.86 165
14216.99 156
14218.11 163
14219.24 167
14220.37 171
14221.49 144
14222.62 141
14223.75 154
14224.87 140
14226.00 159
14227.13 143
14228.25 169
14229.38 183
14230.51 169
14231.64 127
14232.76 140
14233.89 136
14235.02 163
14236.14 159
14237.27 186
14238.40 160
14239.53 159
14240.66 148
14241.78 152
14242.91 186
14244.04 197
14245.17 183
14246.29 180
14247.42 157
14248.55 151
14249.68 146
14250.81 125
14251.93 185
14253.06 139
14254.19 167
14255.32 157
14256.45 158
14257.57 171
14258.70 171
14259.83 185
14260.96 161
14262.09 167
14263.22 154
14264.34 171
14265.47 179
14266.60 138
14267.73 174
14268.86 190
14269.99 171
14271.12 173
14272.25 184
14273.37 182
14274.50 154
14275.63 170
14276.76 160
14277.89 150
14279.02 145
14280.15 149
14281.28 147
14282.41 167
14283.54 185
14284.67 147
14285.80 171
14286.92 172
14288.05 185
14289.18 153
14290.31 136
14291.44 163
14292.57 143
14293.70 122
14294.83 131
14295.96 131
14297.09 160
14298.22 175
14299.35 178
14300.48 171
14301.61 172
14302.74 188
14303.87 164
14305.00 156
14306.13 153
14307.26 155
14308.39 138
14309.52 164
14310.65 154
14311.78 172
14312.91 158
14314.04 162
14315.18 143
14316.31 181
14317.44 169
14318.57 167
14319.70 123
14320.83 136
14321.96 155
14323.09 144
14324.22 152
14325.35 149
14326.48 141
14327.61 168
14328.75 155
14329.88 154
14331.01 154
14332.14 141
14333.27 150
14334.40 146
14335.53 164
14336.66 163
14337.80 127
14338.93 152
14340.06 146
14341.19 145
14342.32 150
14343.45 161
14344.59 137
14345.72 162
14346.85 159
14347.98 149
14349.11 140
14350.24 169
14351.38 134
14352.51 131
14353.64 157
14354.77 108
14355.91 159
14357.04 136
14358.17 144
14359.30 145
14360.43 139
14361.57 168
14362.70 190
14363.83 185
14364.96 167
14366.10 143
14367.23 147
14368.36 157
14369.49 190
14370.63 164
14371.76 127
14372.89 134
14374.03 146
14375.16 159
14376.29 171
14377.42 127
14378.56 187
14379.69 130
14380.82 136
14381.96 112
14383.09 145
14384.22 146
14385.36 153
14386.49 150
14387.62 152
14388.76 136
14389.89 159
14391.02 190
14392.16 159
14393.29 153
14394.43 165
14395.56 171
14396.69 158
14397.83 139
14398.96 135
14400.09 145
14401.23 165
14402.36 152
14403.50 114
14404.63 120
14405.76 162
14406.90 156
14408.03 159
14409.17 155
14410.30 163
14411.44 149
14412.57 152
14413.70 139
14414.84 150
14415.97 159
14417.11 155
14418.24 175
14419.38 136
14420.51 138
14421.65 164
14422.78 145
14423.92 147
14425.05 142
14426.19 149
14427.32 153
14428.46 152
14429.59 137
14430.73 133
14431.86 141
14433.00 155
14434.13 170
14435.27 147
14436.40 134
14437.54 164
14438.67 158
14439.81 148
14440.95 158
14442.08 137
14443.22 166
14444.35 154
14445.49 154
14446.62 163
14447.76 153
14448.90 169
14450.03 149
14451.17 155
14452.30 178
14453.44 145
14454.58 149
14455.71 175
14456.85 167
14457.98 161
14459.12 123
14460.26 135
14461.39 129
14462.53 146
14463.67 149
14464.80 131
14465.94 152
14467.07 184
14468.21 172
14469.35 168
14470.48 185
14471.62 187
14472.76 157
14473.90 152
14475.03 170
14476.17 171
14477.31 152
14478.44 161
14479.58 152
14480.72 147
14481.85 143
14482.99 151
14484.13 174
14485.27 185
14486.40 146
14487.54 166
14488.68 178
14489.82 174
14490.95 170
14492.09 153
14493.23 176
14494.37 136
14495.50 145
14496.64 144
14497.78 150
14498.92 160
14500.05 171
14501.19 216
14502.33 174
14503.47 147
14504.61 183
14505.74 194
14506.88 188
14508.02 189
14509.16 180
14510.30 164
14511.44 164
14512.57 149
14513.71 153
14514.85 155
14515.99 171
14517.13 197
14518.27 147
14519.41 177
14520.54 177
14521.68 224
14522.82 189
14523.96 196
14525.10 230
14526.24 195
14527.38 205
14528.52 189
14529.65 224
14530.79 201
14531.93 192
14533.07 191
14534.21 174
14535.35 199
14536.49 212
14537.63 177
14538.77 207
14539.91 181
14541.05 169
14542.19 161
14543.33 174
14544.47 186
14545.61 175
14546.75 185
14547.89 172
14549.02 177
14550.16 190
14551.30 175
14552.44 212
14553.58 221
14554.72 194
14555.86 183
14557.00 185
14558.14 203
14559.29 164
14560.43 179
14561.57 133
14562.71 157
14563.85 160
14564.99 150
14566.13 182
14567.27 177
14568.41 150
14569.55 139
14570.69 125
14571.83 137
14572.97 185
14574.11 192
14575.25 133
14576.39 192
14577.53 164
14578.68 168
14579.82 160
14580.96 156
14582.10 160
14583.24 148
14584.38 155
14585.52 159
14586.66 183
14587.80 168
14588.95 191
14590.09 186
14591.23 137
14592.37 172
14593.51 202
14594.65 206
14595.79 201
14596.94 203
14598.08 172
14599.22 148
14600.36 200
14601.50 203
14602.65 158
14603.79 185
14604.93 203
14606.07 188
14607.21 193
14608.36 217
14609.50 179
14610.64 167
14611.78 186
14612.92 217
14614.07 185
14615.21 192
14616.35 180
14617.49 180
14618.64 165
14619.78 168
14620.92 193
14622.06 182
14623.21 177
14624.35 197
14625.49 192
14626.64 190
14627.78 242
14628.92 241
14630.06 229
14631.21 219
14632.35 196
14633.49 230
14634.64 249
14635.78 203
14636.92 192
14638.07 197
14639.21 202
14640.35 199
14641.50 212
14642.64 206
14643.78 210
14644.93 232
14646.07 212
14647.21 196
14648.36 171
14649.50 198
14650.65 190
14651.79 168
14652.93 156
14654.08 185
14655.22 206
14656.37 218
14657.51 210
14658.65 173
14659.80 124
14660.94 146
14662.09 164
14663.23 175
14664.37 206
14665.52 156
14666.66 154
14667.81 174
14668.95 155
14670.10 164
14671.24 172
14672.39 190
14673.53 170
14674.68 156
14675.82 169
14676.97 179
14678.11 164
14679.25 165
14680.40 127
14681.54 158
14682.69 170
14683.83 149
14684.98 159
14686.13 143
14687.27 157
14688.42 165
14689.56 151
14690.71 126
14691.85 146
14693.00 172
14694.14 153
14695.29 173
14696.43 163
14697.58 124
14698.72 160
14699.87 166
14701.02 186
14702.16 189
14703.31 178
14704.45 163
14705.60 129
14706.75 138
14707.89 132
14709.04 156
14710.18 156
14711.33 132
14712.48 129
14713.62 141
14714.77 162
14715.92 181
14717.06 142
14718.21 141
14719.35 133
14720.50 166
14721.65 150
14722.79 136
14723.94 125
14725.09 155
14726.23 150
14727.38 135
14728.53 162
14729.67 138
14730.82 141
14731.97 129
14733.12 129
14734.26 156
14735.41 158
14736.56 177
14737.70 147
14738.85 146
14740.00 152
14741.15 147
14742.29 113
14743.44 146
14744.59 137
14745.74 169
14746.88 164
14748.03 156
14749.18 115
14750.33 126
14751.47 132
14752.62 151
14753.77 131
14754.92 137
14756.07 169
14757.21 181
14758.36 162
14759.51 164
14760.66 158
14761.81 168
14762.95 157
14764.10 144
14765.25 152
14766.40 124
14767.55 119
14768.70 114
14769.84 157
14770.99 136
14772.14 111
14773.29 121
14774.44 134
14775.59 136
14776.74 125
14777.88 156
14779.03 162
14780.18 144
14781.33 136
14782.48 169
14783.63 141
14784.78 126
14785.93 157
14787.08 159
14788.22 133
14789.37 128
14790.52 153
14791.67 119
14792.82 117
14793.97 113
14795.12 150
14796.27 130
14797.42 136
14798.57 143
14799.72 137
14800.87 144
14802.02 126
14803.17 140
14804.32 121
14805.47 126
14806.62 155
14807.77 128
14808.92 140
14810.07 120
14811.22 128
14812.37 148
14813.52 134
14814.67 128
14815.82 135
14816.97 143
14818.12 142
14819.27 131
14820.42 121
14821.57 136
14822.72 126
14823.87 172
14825.02 137
14826.17 122
14827.32 135
14828.47 128
14829.62 135
14830.78 132
14831.93 125
14833.08 137
14834.23 124
14835.38 155
14836.53 166
14837.68 129
14838.83 110
14839.98 123
14841.13 143
14842.29 131
14843.44 127
14844.59 125
14845.74 143
14846.89 129
14848.04 156
14849.19 153
14850.35 140
14851.50 143
14852.65 129
14853.80 126
14854.95 127
14856.10 127
14857.26 134
14858.41 106
14859.56 140
14860.71 147
14861.86 136
14863.02 122
14864.17 116
14865.32 116
14866.47 155
14867.63 150
14868.78 121
14869.93 102
14871.08 131
14872.23 130
14873.39 119
14874.54 136
14875.69 133
14876.84 134
14878.00 132
14879.15 136
14880.30 122
14881.46 121
14882.61 123
14883.76 123
14884.91 113
14886.07 109
14887.22 115
14888.37 109
14889.53 115
14890.68 137
14891.83 131
14892.99 127
14894.14 123
14895.29 139
14896.45 141
14897.60 111
14898.75 104
14899.91 115
14901.06 132
14902.21 128
14903.37 107
14904.52 106
14905.67 136
14906.83 112
14907.98 125
14909.14 143
14910.29 97
14911.44 136
14912.60 129
14913.75 133
14914.91 154
14916.06 127
14917.21 131
14918.37 122
14919.52 116
14920.68 129
14921.83 144
14922.99 132
14924.14 140
14925.30 100
14926.45 97
14927.60 124
14928.76 146
14929.91 128
14931.07 140
14932.22 131
14933.38 148
14934.53 121
14935.69 154
14936.84 170
14938.00 138
14939.15 142
14940.31 138
14941.46 128
14942.62 111
14943.77 154
14944.93 155
14946.08 116
14947.24 104
14948.39 109
14949.55 139
14950.71 131
14951.86 144
14953.02 128
14954.17 128
14955.33 125
14956.48 146
14957.64 155
14958.80 141
14959.95 142
14961.11 124
14962.26 117
14963.42 125
14964.57 120
14965.73 122
14966.89 129
14968.04 157
14969.20 158
14970.36 134
14971.51 134
14972.67 131
14973.82 135
14974.98 111
14976.14 130
14977.29 120
14978.45 101
14979.61 117
14980.76 150
14981.92 139
14983.08 147
14984.23 104
14985.39 105
14986.55 114
14987.70 135
14988.86 113
14990.02 109
14991.18 149
14992.33 145
14993.49 120
14994.65 96
14995.80 150
14996.96 161
14998.12 167
14999.28 122
15000.43 141
15001.59 122
15002.75 132
15003.91 114
15005.06 124
15006.22 127
15007.38 137
15008.54 127
15009.69 115
15010.85 107
15012.01 118
15013.17 150
15014.33 124
15015.48 140
15016.64 115
15017.80 118
15018.96 110
15020.12 111
15021.27 127
15022.43 137
15023.59 147
15024.75 119
15025.91 110
15027.07 134
15028.23 148
15029.38 147
15030.54 126
15031.70 111
15032.86 133
15034.02 139
15035.18 148
15036.34 118
15037.49 130
15038.65 125
15039.81 145
15040.97 141
15042.13 125
15043.29 136
15044.45 134
15045.61 112
15046.77 139
15047.93 137
15049.09 132
15050.24 115
15051.40 125
15052.56 125
15053.72 122
15054.88 128
15056.04 126
15057.20 142
15058.36 148
15059.52 125
15060.68 102
15061.84 125
15063.00 92
15064.16 98
15065.32 123
15066.48 123
15067.64 123
15068.80 114
15069.96 105
15071.12 112
15072.28 118
15073.44 118
15074.60 118
15075.76 139
15076.92 127
15078.08 118
15079.24 119
15080.40 119
15081.56 139
15082.72 129
15083.89 99
15085.05 106
15086.21 149
15087.37 147
15088.53 130
15089.69 123
15090.85 84
15092.01 101
15093.17 116
15094.33 125
15095.49 110
15096.66 117
15097.82 104
15098.98 112
15100.14 134
15101.30 120
15102.46 114
15103.62 94
15104.78 128
15105.95 125
15107.11 144
15108.27 128
15109.43 99
15110.59 98
15111.75 99
15112.92 103
15114.08 123
15115.24 116
15116.40 124
15117.56 119
15118.73 106
15119.89 114
15121.05 119
15122.21 134
15123.37 122
15124.54 124
15125.70 110
15126.86 137
15128.02 136
15129.19 124
15130.35 136
15131.51 119
15132.67 89
15133.84 133
15135.00 126
15136.16 124
15137.32 91
15138.49 111
15139.65 128
15140.81 145
15141.97 117
15143.14 126
15144.30 145
15145.46 95
15146.63 128
15147.79 132
15148.95 143
15150.12 145
15151.28 132
15152.44 110
15153.61 121
15154.77 116
15155.93 116
15157.10 105
15158.26 121
15159.42 146
15160.59 156
15161.75 159
15162.91 108
15164.08 109
15165.24 105
15166.41 131
15167.57 129
15168.73 117
15169.90 138
15171.06 146
15172.23 131
15173.39 133
15174.55 132
15175.72 122
15176.88 121
15178.05 104
15179.21 138
15180.38 160
15181.54 122
15182.70 130
15183.87 131
15185.03 95
15186.20 116
15187.36 125
15188.53 167
15189.69 130
15190.86 137
15192.02 166
15193.19 159
15194.35 133
15195.52 125
15196.68 111
15197.85 103
15199.01 115
15200.18 133
15201.34 128
15202.51 136
15203.67 122
15204.84 140
15206.00 125
15207.17 137
15208.33 159
15209.50 154
15210.66 127
15211.83 139
15213.00 117
15214.16 114
15215.33 137
15216.49 168
15217.66 152
15218.82 122
15219.99 118
15221.16 130
15222.32 142
15223.49 142
15224.65 131
15225.82 113
15226.99 120
15228.15 123
15229.32 152
15230.49 120
15231.65 107
15232.82 106
15233.98 123
15235.15 135
15236.32 116
15237.48 156
15238.65 129
15239.82 136
15240.98 146
15242.15 155
15243.32 141
15244.48 172
15245.65 131
15246.82 139
15247.98 138
15249.15 123
15250.32 161
15251.49 139
15252.65 134
15253.82 146
15254.99 122
15256.16 113
15257.32 133
15258.49 144
15259.66 122
15260.82 143
15261.99 119
15263.16 107
15264.33 124
15265.49 139
15266.66 150
15267.83 139
15269.00 153
15270.17 159
15271.33 132
15272.50 119
15273.67 113
15274.84 139
15276.01 167
15277.17 106
15278.34 95
15279.51 119
15280.68 131
15281.85 117
15283.01 147
15284.18 130
15285.35 112
15286.52 113
15287.69 114
15288.86 115
15290.03 144
15291.19 132
15292.36 131
15293.53 118
15294.70 108
15295.87 145
15297.04 169
15298.21 137
15299.38 114
15300.54 122
15301.71 88
15302.88 113
15304.05 122
15305.22 122
15306.39 115
15307.56 111
15308.73 111
15309.90 106
15311.07 100
15312.24 128
15313.41 142
15314.58 121
15315.75 129
15316.92 103
15318.09 108
15319.25 112
15320.42 132
15321.59 108
15322.76 130
15323.93 150
15325.10 113
15326.27 124
15327.44 128
15328.61 127
15329.78 143
15330.95 112
15332.12 124
15333.29 130
15334.46 138
15335.64 132
15336.81 128
15337.98 105
15339.15 126
15340.32 148
15341.49 134
15342.66 137
15343.83 113
15345.00 80
15346.17 142
15347.34 114
15348.51 144
15349.68 150
15350.85 146
15352.02 105
15353.20 98
15354.37 123
15355.54 104
15356.71 120
15357.88 159
15359.05 126
15360.22 140
15361.39 95
15362.57 142
15363.74 121
15364.91 107
15366.08 148
15367.25 123
15368.42 128
15369.59 123
15370.77 128
15371.94 128
15373.11 131
15374.28 137
15375.45 144
15376.63 128
15377.80 127
15378.97 117
15380.14 136
15381.31 124
15382.49 103
15383.66 125
15384.83 104
15386.00 110
15387.17 129
15388.35 113
15389.52 105
15390.69 119
15391.86 103
15393.04 127
15394.21 149
15395.38 127
15396.55 109
15397.73 117
15398.90 126
15400.07 118
15401.25 142
15402.42 135
15403.59 106
15404.76 96
15405.94 105
15407.11 104
15408.28 115
15409.46 109
15410.63 114
15411.80 121
15412.98 122
15414.15 112
15415.32 95
15416.50 159
15417.67 118
15418.84 121
15420.02 134
15421.19 121
15422.36 114
15423.54 162
15424.71 152
15425.89 117
15427.06 115
15428.23 135
15429.41 114
15430.58 126
15431.76 119
15432.93 143
15434.10 166
15435.28 119
15436.45 132
15437.63 103
15438.80 115
15439.97 85
15441.15 113
15442.32 113
15443.50 111
15444.67 126
15445.85 114
15447.02 98
15448.20 114
15449.37 105
15450.55 143
15451.72 153
15452.89 123
15454.07 129
15455.24 116
15456.42 136
15457.59 119
15458.77 140
15459.94 129
15461.12 137
15462.30 125
15463.47 116
15464.65 86
15465.82 104
15467.00 108
15468.17 102
15469.35 96
15470.52 77
15471.70 147
15472.87 128
15474.05 124
15475.22 118
15476.40 136
15477.58 141
15478.75 135
15479.93 107
15481.10 106
15482.28 144
15483.46 112
15484.63 110
15485.81 94
15486.98 128
15488.16 127
15489.34 136
15490.51 119
15491.69 116
15492.87 111
15494.04 110
15495.22 112
15496.39 96
15497.57 96
15498.75 109
15499.92 108
15501.10 126
15502.28 133
15503.45 144
15504.63 134
15505.81 117
15506.98 131
15508.16 118
15509.34 130
15510.52 129
15511.69 119
15512.87 126
15514.05 119
15515.22 118
15516.40 120
15517.58 139
15518.76 132
15519.93 136
15521.11 108
15522.29 146
15523.47 119
15524.64 134
15525.82 137
15527.00 112
15528.18 85
15529.35 157
15530.53 133
15531.71 86
15532.89 139
15534.07 141
15535.24 129
15536.42 123
15537.60 81
15538.78 115
15539.96 124
15541.13 117
15542.31 96
15543.49 126
15544.67 90
15545.85 102
15547.03 127
15548.20 126
15549.38 137
15550.56 141
15551.74 156
15552.92 131
15554.10 142
15555.28 114
15556.45 128
15557.63 116
15558.81 95
15559.99 88
15561.17 114
15562.35 110
15563.53 133
15564.71 142
15565.89 142
15567.07 149
15568.24 136
15569.42 114
15570.60 99
15571.78 115
15572.96 108
15574.14 169
15575.32 128
15576.50 135
15577.68 121
15578.86 163
15580.04 125
15581.22 101
15582.40 119
15583.58 112
15584.76 154
15585.94 150
15587.12 149
15588.30 130
15589.48 149
15590.66 116
15591.84 120
15593.02 105
15594.20 112
15595.38 116
15596.56 127
15597.74 121
15598.92 131
15600.10 137
15601.28 133
15602.46 121
15603.64 126
15604.82 147
15606.00 144
15607.18 155
15608.36 176
15609.55 143
15610.73 133
15611.91 148
15613.09 140
15614.27 131
15615.45 128
15616.63 129
15617.81 136
15618.99 125
15620.17 132
15621.36 153
15622.54 146
15623.72 122
15624.90 148
15626.08 118
15627.26 118
15628.44 130
15629.63 150
15630.81 134
15631.99 144
15633.17 144
15634.35 177
15635.53 141
15636.72 144
15637.90 159
15639.08 134
15640.26 150
15641.44 153
15642.63 152
15643.81 165
15644.99 128
15646.17 126
15647.35 133
15648.54 158
15649.72 154
15650.90 163
15652.08 127
15653.27 148
15654.45 149
15655.63 131
15656.81 138
15658.00 136
15659.18 130
15660.36 135
15661.54 156
15662.73 168
15663.91 176
15665.09 146
15666.28 168
15667.46 176
15668.64 139
15669.82 174
15671.01 132
15672.19 116
15673.37 125
15674.56 133
15675.74 169
15676.92 137
15678.11 138
15679.29 145
15680.47 162
15681.66 138
15682.84 102
15684.03 121
15685.21 141
15686.39 145
15687.58 167
15688.76 146
15689.94 135
15691.13 125
15692.31 128
15693.50 158
15694.68 153
15695.86 94
15697.05 131
15698.23 160
15699.42 173
15700.60 161
15701.78 134
15702.97 167
15704.15 128
15705.34 138
15706.52 133
15707.71 141
15708.89 132
15710.08 138
15711.26 124
15712.45 147
15713.63 135
15714.81 137
15716.00 129
15717.18 140
15718.37 131
15719.55 176
15720.74 199
15721.92 167
15723.11 149
15724.29 143
15725.48 130
15726.66 165
15727.85 154
15729.04 173
15730.22 130
15731.41 162
15732.59 159
15733.78 198
15734.96 166
15736.15 168
15737.33 173
15738.52 153
15739.71 157
15740.89 152
15742.08 127
15743.26 137
15744.45 170
15745.63 133
15746.82 168
15748.01 171
15749.19 135
15750.38 146
15751.56 179
15752.75 177
15753.94 180
15755.12 194
15756.31 162
15757.50 137
15758.68 174
15759.87 175
15761.06 164
15762.24 149
15763.43 172
15764.62 152
15765.80 155
15766.99 160
15768.18 149
15769.36 114
15770.55 119
15771.74 150
15772.92 158
15774.11 143
15775.30 144
15776.48 116
15777.67 154
15778.86 168
15780.05 133
15781.23 163
15782.42 152
15783.61 150
15784.80 152
15785.98 141
15787.17 161
15788.36 162
15789.55 151
15790.73 154
15791.92 137
15793.11 149
15794.30 138
15795.48 133
15796.67 139
15797.86 146
15799.05 139
15800.24 130
15801.42 131
15802.61 114
15803.80 128
15804.99 128
15806.18 127
15807.37 149
15808.55 115
15809.74 116
15810.93 153
15812.12 150
15813.31 135
15814.50 140
15815.68 174
15816.87 138
15818.06 130
15819.25 147
15820.44 137
15821.63 114
15822.82 116
15824.01 115
15825.19 127
15826.38 152
15827.57 154
15828.76 142
15829.95 150
15831.14 131
15832.33 147
15833.52 178
15834.71 158
15835.90 157
15837.09 145
15838.28 140
15839.47 99
15840.66 118
15841.84 111
15843.03 143
15844.22 139
15845.41 112
15846.60 130
15847.79 107
15848.98 128
15850.17 157
15851.36 132
15852.55 130
15853.74 131
15854.93 154
15856.12 152
15857.31 137
15858.50 115
15859.69 113
15860.88 121
15862.07 127
15863.26 153
15864.46 124
15865.65 142
15866.84 128
15868.03 136
15869.22 128
15870.41 109
15871.60 119
15872.79 149
15873.98 130
15875.17 104
15876.36 104
15877.55 125
15878.74 140
15879.94 131
15881.13 148
15882.32 195
15883.51 138
15884.70 133
15885.89 101
15887.08 114
15888.27 110
15889.46 137
15890.66 125
15891.85 127
15893.04 111
15894.23 137
15895.42 126
15896.61 120
15897.81 122
15899.00 150
15900.19 157
15901.38 170
15902.57 155
15903.76 114
15904.96 122
15906.15 135
15907.34 132
15908.53 127
15909.72 115
15910.92 132
15912.11 129
15913.30 141
15914.49 143
15915.69 142
15916.88 134
15918.07 135
15919.26 153
15920.46 138
15921.65 129
15922.84 115
15924.03 167
15925.23 155
15926.42 142
15927.61 124
15928.81 131
15930.00 103
15931.19 101
15932.38 120
15933.58 129
15934.77 132
15935.96 117
15937.16 129
15938.35 133
15939.54 108
15940.74 111
15941.93 113
15943.12 137
15944.32 134
15945.51 134
15946.70 141
15947.90 132
15949.09 129
15950.28 143
15951.48 159
15952.67 128
15953.87 104
15955.06 140
15956.25 141
15957.45 137
15958.64 144
15959.84 118
15961.03 101
15962.22 114
15963.42 117
15964.61 108
15965.81 147
15967.00 147
15968.19 138
15969.39 117
15970.58 97
15971.78 126
15972.97 112
15974.17 105
15975.36 111
15976.56 103
15977.75 141
15978.95 127
15980.14 120
15981.34 122
15982.53 116
15983.72 108
15984.92 131
15986.11 129
15987.31 111
15988.50 107
15989.70 95
15990.90 104
15992.09 118
15993.29 104
15994.48 113
15995.68 115
15996.87 96
15998.07 128
15999.26 118
16000.46 117
16001.65 155
16002.85 152
16004.05 120
16005.24 98
16006.44 121
16007.63 113
16008.83 107
16010.02 109
16011.22 96
16012.42 127
16013.61 93
16014.81 87
16016.00 103
16017.20 121
16018.40 110
16019.59 101
16020.79 115
16021.99 112
16023.18 115
16024.38 104
16025.58 109
16026.77 123
16027.97 144
16029.16 130
16030.36 144
16031.56 145
16032.76 110
16033.95 109
16035.15 120
16036.35 111
16037.54 127
16038.74 170
16039.94 125
16041.13 104
16042.33 103
16043.53 119
16044.73 106
16045.92 125
16047.12 97
16048.32 95
16049.51 102
16050.71 111
16051.91 147
16053.11 112
16054.30 119
16055.50 94
16056.70 118
16057.90 118
16059.10 100
16060.29 107
16061.49 104
16062.69 105
16063.89 102
16065.08 123
16066.28 101
16067.48 103
16068.68 97
16069.88 111
16071.07 114
16072.27 98
16073.47 112
16074.67 125
16075.87 118
16077.07 108
16078.26 100
16079.46 115
16080.66 111
16081.86 118
16083.06 85
16084.26 106
16085.46 90
16086.66 97
16087.85 86
16089.05 105
16090.25 98
16091.45 100
16092.65 113
16093.85 117
16095.05 116
16096.25 107
16097.45 100
16098.65 120
16099.84 95
16101.04 100
16102.24 99
16103.44 97
16104.64 76
16105.84 83
16107.04 88
16108.24 94
16109.44 106
16110.64 106
16111.84 86
16113.04 100
16114.24 92
16115.44 89
16116.64 104
16117.84 151
16119.04 110
16120.24 105
16121.44 128
16122.64 126
16123.84 137
16125.04 101
16126.24 113
16127.44 113
16128.64 131
16129.84 91
16131.04 114
16132.24 101
16133.44 90
16134.64 113
16135.84 104
16137.04 134
16138.25 105
16139.45 84
16140.65 78
16141.85 72
16143.05 103
16144.25 118
16145.45 90
16146.65 102
16147.85 115
16149.05 97
16150.25 108
16151.46 99
16152.66 149
16153.86 120
16155.06 127
16156.26 102
16157.46 112
16158.66 96
16159.87 92
16161.07 124
16162.27 108
16163.47 96
16164.67 115
16165.87 98
16167.08 98
16168.28 96
16169.48 114
16170.68 109
16171.88 100
16173.09 91
16174.29 91
16175.49 88
16176.69 101
16177.89 102
16179.10 90
16180.30 104
16181.50 93
16182.70 111
16183.91 115
16185.11 126
16186.31 110
16187.51 97
16188.72 131
16189.92 119
16191.12 105
16192.32 135
16193.53 113
16194.73 86
16195.93 104
16197.13 117
16198.34 98
16199.54 102
16200.74 125
16201.95 108
16203.15 129
16204.35 88
16205.56 109
16206.76 116
16207.96 109
16209.17 117
16210.37 102
16211.57 129
16212.78 106
16213.98 90
16215.18 86
16216.39 91
16217.59 121
16218.79 113
16220.00 108
16221.20 87
16222.41 120
16223.61 108
16224.81 109
16226.02 110
16227.22 127
16228.43 113
16229.63 100
16230.83 102
16232.04 91
16233.24 102
16234.45 95
16235.65 97
16236.86 95
16238.06 102
16239.26 91
16240.47 116
16241.67 96
16242.88 119
16244.08 126
16245.29 139
16246.49 120
16247.70 88
16248.90 110
16250.11 114
16251.31 111
16252.52 96
16253.72 126
16254.93 102
16256.13 115
16257.34 99
16258.54 107
16259.75 104
16260.95 115
16262.16 112
16263.36 105
16264.57 113
16265.77 115
16266.98 120
16268.19 113
16269.39 112
16270.60 86
16271.80 103
16273.01 122
16274.21 136
16275.42 116
16276.63 114
16277.83 129
16279.04 133
16280.24 106
16281.45 123
16282.66 111
16283.86 109
16285.07 113
16286.27 130
16287.48 140
16288.69 107
16289.89 132
16291.10 109
16292.31 124
16293.51 124
16294.72 118
16295.93 107
16297.13 97
16298.34 133
16299.55 117
16300.75 134
16301.96 122
16303.17 125
16304.37 136
16305.58 138
16306.79 124
16307.99 111
16309.20 113
16310.41 102
16311.62 117
16312.82 104
16314.03 120
16315.24 151
16316.44 135
16317.65 117
16318.86 115
16320.07 144
16321.27 166
16322.48 112
16323.69 114
16324.90 121
16326.10 124
16327.31 122
16328.52 96
16329.73 114
16330.94 98
16332.14 89
16333.35 102
16334.56 141
16335.77 119
16336.98 139
16338.18 132
16339.39 111
16340.60 102
16341.81 116
16343.02 120
16344.23 106
16345.43 96
16346.64 115
16347.85 98
16349.06 125
16350.27 136
16351.48 121
16352.69 107
16353.89 102
16355.10 146
16356.31 111
16357.52 94
16358.73 102
16359.94 100
16361.15 89
16362.36 120
16363.57 131
16364.77 135
16365.98 96
16367.19 90
16368.40 109
16369.61 113
16370.82 107
16372.03 117
16373.24 102
16374.45 112
16375.66 87
16376.87 93
16378.08 102
16379.29 115
16380.50 113
16381.71 114
16382.92 95
16384.13 106
16385.34 95
16386.55 112
16387.76 136
16388.97 113
16390.18 108
16391.39 89
16392.60 111
16393.81 92
16395.02 135
16396.23 110
16397.44 111
16398.65 100
16399.86 118
16401.07 99
16402.28 76
16403.49 106
16404.70 112
16405.91 102
16407.12 99
16408.33 94
16409.54 97
16410.76 108
16411.97 99
16413.18 110
16414.39 112
16415.60 103
16416.81 111
16418.02 139
16419.23 104
16420.44 99
16421.66 111
16422.87 99
16424.08 100
16425.29 101
16426.50 111
16427.71 112
16428.92 97
16430.14 96
16431.35 88
16432.56 127
16433.77 117
16434.98 125
16436.19 83
16437.41 100
16438.62 118
16439.83 136
16441.04 109
16442.25 106
16443.47 117
16444.68 99
16445.89 92
16447.10 90
16448.31 105
16449.53 136
16450.74 124
16451.95 107
16453.16 110
16454.38 103
16455.59 79
16456.80 85
16458.01 102
16459.23 113
16460.44 111
16461.65 109
16462.86 103
16464.08 103
16465.29 99
16466.50 79
16467.72 88
16468.93 110
16470.14 108
16471.35 98
16472.57 110
16473.78 83
16474.99 112
16476.21 108
16477.42 108
16478.63 99
16479.85 92
16481.06 96
16482.27 79
16483.49 109
16484.70 110
16485.92 97
16487.13 100
16488.34 80
16489.56 99
16490.77 87
16491.98 88
16493.20 110
16494.41 123
16495.63 96
16496.84 78
16498.05 85
16499.27 91
16500.48 90
16501.70 92
16502.91 66
16504.13 84
16505.34 75
16506.55 75
16507.77 106
16508.98 99
16510.20 107
16511.41 101
16512.63 100
16513.84 96
16515.06 102
16516.27 85
16517.49 90
16518.70 80
16519.92 104
16521.13 110
16522.35 100
16523.56 99
16524.78 86
16525.99 95
16527.21 113
16528.42 127
16529.64 83
16530.85 82
16532.07 89
16533.28 92
16534.50 87
16535.71 83
16536.93 93
16538.14 119
16539.36 123
16540.58 100
16541.79 107
16543.01 114
16544.22 94
16545.44 108
16546.65 87
16547.87 101
16549.09 123
16550.30 92
16551.52 90
16552.73 93
16553.95 125
16555.17 128
16556.38 102
16557.60 86
16558.82 75
16560.03 114
16561.25 92
16562.46 105
16563.68 82
16564.90 86
16566.11 127
16567.33 106
16568.55 93
16569.76 93
16570.98 136
16572.20 100
16573.41 121
16574.63 104
16575.85 114
16577.07 103
16578.28 108
16579.50 118
16580.72 111
16581.93 115
16583.15 127
16584.37 96
16585.59 104
16586.80 87
16588.02 99
16589.24 117
16590.46 103
16591.67 78
16592.89 106
16594.11 102
16595.33 107
16596.54 115
16597.76 114
16598.98 120
16600.20 106
16601.41 117
16602.63 84
16603.85 114
16605.07 92
16606.29 90
16607.50 122
16608.72 120
16609.94 111
16611.16 128
16612.38 118
16613.60 124
16614.81 130
16616.03 118
16617.25 127
16618.47 100
16619.69 98
16620.91 111
16622.13 108
16623.34 142
16624.56 154
16625.78 122
16627.00 107
16628.22 119
16629.44 109
16630.66 91
16631.88 109
16633.10 112
16634.31 103
16635.53 95
16636.75 86
16637.97 104
16639.19 98
16640.41 107
16641.63 79
16642.85 99
16644.07 98
16645.29 104
16646.51 117
16647.73 113
16648.95 104
16650.17 84
16651.39 94
16652.61 106
16653.83 101
16655.05 94
16656.27 106
16657.49 108
16658.71 106
16659.93 76
16661.15 89
16662.37 112
16663.59 71
16664.81 80
16666.03 102
16667.25 78
16668.47 89
16669.69 100
16670.91 88
16672.13 89
16673.35 111
16674.57 102
16675.79 94
16677.01 116
16678.23 94
16679.45 92
16680.67 98
16681.89 84
16683.12 74
16684.34 89
16685.56 106
16686.78 104
16688.00 95
16689.22 98
16690.44 91
16691.66 81
16692.88 93
16694.11 93
16695.33 88
16696.55 95
16697.77 92
16698.99 87
16700.21 97
16701.43 105
16702.66 104
16703.88 92
16705.10 84
16706.32 106
16707.54 100
16708.77 99
16709.99 99
16711.21 113
16712.43 109
16713.65 84
16714.87 92
16716.10 85
16717.32 85
16718.54 89
16719.76 104
16720.99 92
16722.21 93
16723.43 87
16724.65 77
16725.88 114
16727.10 97
16728.32 112
16729.54 107
16730.77 119
16731.99 95
16733.21 70
16734.43 98
16735.66 99
16736.88 98
16738.10 101
16739.33 89
16740.55 98
16741.77 115
16742.99 89
16744.22 109
16745.44 100
16746.66 101
16747.89 102
16749.11 89
16750.33 71
16751.56 73
16752.78 89
16754.00 80
16755.23 79
16756.45 85
16757.68 83
16758.90 118
16760.12 114
16761.35 89
16762.57 91
16763.79 70
16765.02 88
16766.24 105
16767.47 88
16768.69 83
16769.91 94
16771.14 89
16772.36 72
16773.59 74
16774.81 90
16776.04 85
16777.26 81
16778.48 67
16779.71 100
16780.93 86
16782.16 90
16783.38 99
16784.61 96
16785.83 78
16787.06 108
16788.28 101
16789.51 95
16790.73 71
16791.96 101
16793.18 104
16794.41 94
16795.63 89
16796.86 95
16798.08 92
16799.31 78
16800.53 96
16801.76 81
16802.98 70
16804.21 84
16805.43 84
16806.66 87
16807.88 82
16809.11 61
16810.33 87
16811.56 84
16812.79 96
16814.01 73
16815.24 94
16816.46 109
16817.69 91
16818.91 96
16820.14 87
16821.37 119
16822.59 126
16823.82 133
16825.04 101
16826.27 96
16827.50 94
16828.72 87
16829.95 78
16831.18 101
16832.40 116
16833.63 95
16834.86 97
16836.08 107
16837.31 101
16838.53 126
16839.76 90
16840.99 92
16842.21 119
16843.44 80
16844.67 94
16845.90 105
16847.12 98
16848.35 69
16849.58 113
16850.80 124
16852.03 120
16853.26 89
16854.48 103
16855.71 82
16856.94 102
16858.17 89
16859.39 95
16860.62 126
16861.85 127
16863.08 91
16864.30 109
16865.53 96
16866.76 102
16867.99 99
16869.21 104
16870.44 93
16871.67 104
16872.90 113
16874.13 76
16875.35 97
16876.58 110
16877.81 114
16879.04 114
16880.27 108
16881.49 113
16882.72 114
16883.95 103
16885.18 98
16886.41 121
16887.64 105
16888.86 89
16890.09 91
16891.32 121
16892.55 128
16893.78 118
16895.01 131
16896.24 105
16897.46 113
16898.69 94
16899.92 131
16901.15 116
16902.38 153
16903.61 122
16904.84 97
16906.07 121
16907.30 97
16908.53 122
16909.75 82
16910.98 108
16912.21 86
16913.44 96
16914.67 115
16915.90 96
16917.13 88
16918.36 100
16919.59 110
16920.82 96
16922.05 80
16923.28 89
16924.51 77
16925.74 89
16926.97 111
16928.20 111
16929.43 110
16930.66 99
16931.89 76
16933.12 81
16934.35 109
16935.58 78
16936.81 91
16938.04 102
16939.27 87
16940.50 120
16941.73 107
16942.96 97
16944.19 74
16945.42 90
16946.65 100
16947.88 73
16949.11 110
16950.34 103
16951.57 105
16952.80 113
16954.04 98
16955.27 101
16956.50 102
16957.73 91
16958.96 98
16960.19 80
16961.42 98
16962.65 81
16963.88 111
16965.11 98
16966.35 97
16967.58 117
16968.81 110
16970.04 95
16971.27 75
16972.50 109
16973.73 108
16974.97 98
16976.20 87
16977.43 84
16978.66 107
16979.89 88
16981.12 99
16982.36 101
16983.59 99
16984.82 107
16986.05 86
16987.28 93
16988.52 89
16989.75 107
16990.98 107
16992.21 84
16993.45 70
16994.68 103
16995.91 126
16997.14 97
16998.37 67
16999.61 84
17000.84 108
17002.07 86
17003.31 93
17004.54 94
17005.77 95
17007.00 85
17008.24 80
17009.47 104
17010.70 92
17011.93 108
17013.17 87
17014.40 70
17015.63 68
17016.87 101
17018.10 64
17019.33 79
17020.57 97
17021.80 75
17023.03 103
17024.27 91
17025.50 109
17026.73 91
17027.97 84
17029.20 74
17030.43 84
17031.67 97
17032.90 87
17034.14 121
17035.37 125
17036.60 109
17037.84 96
17039.07 90
17040.30 106
17041.54 95
17042.77 90
17044.01 77
17045.24 71
17046.47 86
17047.71 113
17048.94 103
17050.18 93
17051.41 93
17052.65 97
17053.88 92
17055.12 93
17056.35 91
17057.58 90
17058.82 97
17060.05 102
17061.29 99
17062.52 75
17063.76 96
17064.99 90
17066.23 80
17067.46 109
17068.70 114
17069.93 94
17071.17 81
17072.40 76
17073.64 66
17074.87 73
17076.11 88
17077.34 85
17078.58 94
17079.81 81
17081.05 87
17082.29 106
17083.52 103
17084.76 89
17085.99 81
17087.23 97
17088.46 78
17089.70 78
17090.94 87
17092.17 101
17093.41 97
17094.64 98
17095.88 104
17097.12 83
17098.35 90
17099.59 78
17100.82 94
17102.06 96
17103.30 104
17104.53 89
17105.77 100
17107.00 83
17108.24 85
17109.48 88
17110.71 72
17111.95 98
17113.19 91
17114.42 90
17115.66 95
17116.90 88
17118.13 116
17119.37 96
17120.61 106
17121.85 91
17123.08 110
17124.32 96
17125.56 88
17126.79 101
17128.03 86
17129.27 102
17130.50 79
17131.74 89
17132.98 82
17134.22 80
17135.45 93
17136.69 110
17137.93 67
17139.17 69
17140.40 88
17141.64 106
17142.88 84
17144.12 96
17145.36 100
17146.59 83
17147.83 104
17149.07 103
17150.31 91
17151.54 112
17152.78 113
17154.02 123
17155.26 83
17156.50 112
17157.74 75
17158.97 105
17160.21 97
17161.45 96
17162.69 92
17163.93 84
17165.17 87
17166.40 56
17167.64 66
17168.88 77
17170.12 93
17171.36 82
17172.60 85
17173.84 96
17175.08 115
17176.31 113
17177.55 95
17178.79 92
17180.03 100
17181.27 113
17182.51 106
17183.75 114
17184.99 89
17186.23 75
17187.47 87
17188.71 82
17189.94 81
17191.18 99
17192.42 94
17193.66 95
17194.90 77
17196.14 89
17197.38 69
17198.62 92
17199.86 109
17201.10 94
17202.34 76
17203.58 63
17204.82 94
17206.06 93
17207.30 82
17208.54 73
17209.78 76
17211.02 89
17212.26 91
17213.50 90
17214.74 83
17215.98 94
17217.22 96
17218.46 93
17219.70 93
17220.94 102
17222.18 93
17223.43 73
17224.67 89
17225.91 78
17227.15 73
17228.39 82
17229.63 97
17230.87 87
17232.11 78
17233.35 89
17234.59 113
17235.83 96
17237.08 92
17238.32 93
17239.56 80
17240.80 99
17242.04 88
17243.28 77
17244.52 93
17245.76 71
17247.01 86
17248.25 96
17249.49 86
17250.73 105
17251.97 93
17253.21 88
17254.46 102
17255.70 85
17256.94 84
17258.18 99
17259.42 111
17260.66 99
17261.91 90
17263.15 123
17264.39 100
17265.63 99
17266.87 91
17268.12 100
17269.36 97
17270.60 97
17271.84 81
17273.09 102
17274.33 97
17275.57 90
17276.81 85
17278.06 99
17279.30 83
17280.54 100
17281.78 88
17283.03 72
17284.27 86
17285.51 84
17286.76 118
17288.00 79
17289.24 81
17290.48 110
17291.73 78
17292.97 89
17294.21 114
17295.46 108
17296.70 90
17297.94 80
17299.19 80
17300.43 72
17301.67 92
17302.92 73
17304.16 90
17305.40 75
17306.65 90
17307.89 78
17309.14 67
17310.38 96
17311.62 84
17312.87 88
17314.11 83
17315.35 81
17316.60 91
17317.84 84
17319.09 100
17320.33 112
17321.58 134
17322.82 102
17324.06 94
17325.31 97
17326.55 95
17327.80 105
17329.04 71
17330.29 95
17331.53 119
17332.77 94
17334.02 67
17335.26 89
17336.51 82
17337.75 86
17339.00 79
17340.24 92
17341.49 87
17342.73 73
17343.98 69
17345.22 77
17346.47 72
17347.71 76
17348.96 99
17350.20 96
17351.45 81
17352.69 84
17353.94 75
17355.18 97
17356.43 115
17357.68 78
17358.92 97
17360.17 94
17361.41 119
17362.66 80
17363.90 85
17365.15 87
17366.39 84
17367.64 98
17368.89 73
17370.13 75
17371.38 74
17372.62 88
17373.87 79
17375.12 88
17376.36 97
17377.61 98
17378.85 116
17380.10 97
17381.35 94
17382.59 88
17383.84 88
17385.09 92
17386.33 106
17387.58 99
17388.83 73
17390.07 77
17391.32 85
17392.57 90
17393.81 88
17395.06 95
17396.31 101
17397.55 97
17398.80 90
17400.05 103
17401.29 64
17402.54 90
17403.79 97
17405.04 70
17406.28 81
17407.53 98
17408.78 99
17410.02 100
17411.27 88
17412.52 73
17413.77 94
17415.01 75
17416.26 77
17417.51 82
17418.76 90
17420.00 89
17421.25 94
17422.50 99
17423.75 99
17425.00 84
17426.24 74
17427.49 79
17428.74 90
17429.99 92
17431.24 92
17432.48 95
17433.73 106
17434.98 88
17436.23 83
17437.48 102
17438.73 80
17439.97 77
17441.22 83
17442.47 64
17443.72 88
17444.97 112
17446.22 95
17447.47 84
17448.71 90
17449.96 95
17451.21 74
17452.46 76
17453.71 78
17454.96 97
17456.21 80
17457.46 82
17458.71 89
17459.95 88
17461.20 91
17462.45 96
17463.70 91
17464.95 80
17466.20 89
17467.45 98
17468.70 104
17469.95 90
17471.20 75
17472.45 98
17473.70 111
17474.95 86
17476.20 98
17477.45 88
17478.70 105
17479.95 98
17481.20 129
17482.45 99
17483.70 105
17484.95 108
17486.20 103
17487.45 108
17488.70 87
17489.95 100
17491.20 101
17492.45 99
17493.70 99
17494.95 92
17496.20 94
17497.45 82
17498.70 80
17499.95 107
17501.20 79
17502.45 77
17503.70 100
17504.95 89
17506.20 98
17507.46 92
17508.71 72
17509.96 94
17511.21 75
17512.46 80
17513.71 85
17514.96 107
17516.21 103
17517.46 82
17518.71 113
17519.97 88
17521.22 84
17522.47 111
17523.72 95
17524.97 91
17526.22 104
17527.47 109
17528.73 104
17529.98 103
17531.23 90
17532.48 99
17533.73 107
17534.99 114
17536.24 93
17537.49 86
17538.74 122
17539.99 118
17541.25 93
17542.50 69
17543.75 74
17545.00 73
17546.25 80
17547.51 116
17548.76 108
17550.01 97
17551.26 114
17552.52 95
17553.77 89
17555.02 77
17556.27 95
17557.53 107
17558.78 85
17560.03 99
17561.28 109
17562.54 97
17563.79 92
17565.04 65
17566.30 87
17567.55 86
17568.80 92
17570.05 105
17571.31 117
17572.56 99
17573.81 100
17575.07 82
17576.32 99
17577.57 66
17578.83 77
17580.08 115
17581.33 127
17582.59 97
17583.84 81
17585.10 102
17586.35 107
17587.60 104
17588.86 100
17590.11 103
17591.36 96
17592.62 127
17593.87 116
17595.13 94
17596.38 82
17597.63 106
17598.89 120
17600.14 103
17601.40 99
17602.65 103
17603.90 113
17605.16 105
17606.41 91
17607.67 105
17608.92 80
17610.18 95
17611.43 87
17612.69 103
17613.94 101
17615.20 86
17616.45 101
17617.71 68
17618.96 84
17620.21 101
17621.47 128
17622.72 126
17623.98 90
17625.23 81
17626.49 102
17627.75 88
17629.00 110
17630.26 101
17631.51 100
17632.77 68
17634.02 92
17635.28 83
17636.53 104
17637.79 93
17639.04 99
17640.30 69
17641.55 102
17642.81 109
17644.07 90
17645.32 108
17646.58 96
17647.83 85
17649.09 76
17650.35 77
17651.60 97
17652.86 97
17654.11 68
17655.37 113
17656.63 77
17657.88 87
17659.14 85
17660.39 82
17661.65 89
17662.91 103
17664.16 108
17665.42 79
17666.68 64
17667.93 63
17669.19 76
17670.45 101
17671.70 68
17672.96 76
17674.22 85
17675.47 87
17676.73 96
17677.99 83
17679.24 89
17680.50 90
17681.76 79
17683.02 92
17684.27 99
17685.53 90
17686.79 100
17688.05 94
17689.30 74
17690.56 82
17691.82 80
17693.07 92
17694.33 70
17695.59 78
17696.85 79
17698.11 82
17699.36 116
17700.62 92
17701.88 62
17703.14 69
17704.39 104
17705.65 111
17706.91 85
17708.17 66
17709.43 65
17710.68 79
17711.94 142
17713.20 86
17714.46 88
17715.72 68
17716.98 106
17718.23 81
17719.49 101
17720.75 76
17722.01 88
17723.27 89
17724.53 87
17725.79 77
17727.04 89
17728.30 113
17729.56 99
17730.82 76
17732.08 108
17733.34 90
17734.60 61
17735.86 74
17737.12 83
17738.37 83
17739.63 79
17740.89 76
17742.15 79
17743.41 67
17744.67 76
17745.93 88
17747.19 73
17748.45 74
17749.71 91
17750.97 94
17752.23 114
17753.49 86
17754.75 95
17756.01 90
17757.27 87
17758.53 111
17759.79 106
17761.05 88
17762.31 77
17763.57 70
17764.83 93
17766.09 97
17767.35 91
17768.61 109
17769.87 82
17771.13 117
17772.39 70
17773.65 100
17774.91 92
17776.17 82
17777.43 98
17778.69 91
17779.95 83
17781.21 82
17782.47 98
17783.73 77
17784.99 102
17786.25 73
17787.51 92
17788.78 67
17790.04 84
17791.30 82
17792.56 70
17793.82 82
17795.08 78
17796.34 96
17797.60 120
17798.86 89
17800.13 92
17801.39 81
17802.65 110
17803.91 93
17805.17 89
17806.43 78
17807.69 80
17808.96 84
17810.22 76
17811.48 89
17812.74 97
17814.00 101
17815.26 80
17816.53 93
17817.79 88
17819.05 66
17820.31 90
17821.57 86
17822.84 91
17824.10 69
17825.36 89
17826.62 80
17827.89 77
17829.15 56
17830.41 80
17831.67 103
17832.93 91
17834.20 58
17835.46 91
17836.72 102
17837.99 91
17839.25 103
17840.51 95
17841.77 96
17843.04 92
17844.30 98
17845.56 66
17846.82 80
17848.09 74
17849.35 78
17850.61 48
17851.88 83
17853.14 78
17854.40 100
17855.67 93
17856.93 84
17858.19 90
17859.46 76
17860.72 83
17861.98 76
17863.25 82
17864.51 78
17865.77 73
17867.04 81
17868.30 73
17869.57 57
17870.83 69
17872.09 89
17873.36 88
17874.62 79
17875.89 73
17877.15 91
17878.41 69
17879.68 110
17880.94 66
17882.21 81
17883.47 92
17884.73 95
17886.00 78
17887.26 76
17888.53 86
17889.79 59
17891.06 87
17892.32 87
17893.59 94
17894.85 74
17896.12 92
17897.38 96
17898.65 73
17899.91 58
17901.17 82
17902.44 81
17903.70 101
17904.97 74
17906.23 103
17907.50 77
17908.77 102
17910.03 105
17911.30 86
17912.56 90
17913.83 99
17915.09 96
17916.36 65
17917.62 81
17918.89 103
17920.15 87
17921.42 99
17922.68 108
17923.95 97
17925.22 96
17926.48 114
17927.75 94
17929.01 85
17930.28 81
17931.55 84
17932.81 108
17934.08 83
17935.34 62
17936.61 76
17937.88 78
17939.14 99
17940.41 79
17941.68 82
17942.94 85
17944.21 109
17945.47 95
17946.74 86
17948.01 70
17949.27 107
17950.54 98
17951.81 80
17953.07 71
17954.34 78
17955.61 70
17956.87 78
17958.14 76
17959.41 59
17960.68 92
17961.94 83
17963.21 95
17964.48 90
17965.74 87
17967.01 79
17968.28 78
17969.55 84
17970.81 78
17972.08 75
17973.35 92
17974.62 61
17975.88 84
17977.15 107
17978.42 71
17979.69 77
17980.95 76
17982.22 107
17983.49 92
17984.76 90
17986.03 75
17987.29 84
17988.56 74
17989.83 101
17991.10 84
17992.37 102
17993.63 96
17994.90 81
17996.17 107
17997.44 105
17998.71 103
17999.98 75
18001.24 84
18002.51 71
18003.78 84
18005.05 90
18006.32 76
18007.59 85
18008.86 80
18010.12 91
18011.39 84
18012.66 65
18013.93 90
18015.20 81
18016.47 67
18017.74 113
18019.01 89
18020.28 85
18021.54 86
18022.81 86
18024.08 84
18025.35 95
18026.62 71
18027.89 73
18029.16 86
18030.43 98
18031.70 97
18032.97 69
18034.24 89
18035.51 77
18036.78 76
18038.05 59
18039.32 94
18040.59 73
18041.86 84
18043.13 78
18044.40 68
18045.67 70
18046.94 102
18048.21 69
18049.48 89
18050.75 74
18052.02 70
18053.29 96
18054.56 78
18055.83 70
18057.10 75
18058.37 71
18059.64 72
18060.91 86
18062.18 85
18063.45 109
18064.72 90
18065.99 100
18067.26 91
18068.54 87
18069.81 101
18071.08 98
18072.35 95
18073.62 96
18074.89 77
18076.16 91
18077.43 67
18078.70 83
18079.97 95
18081.25 85
18082.52 76
18083.79 91
18085.06 87
18086.33 94
18087.60 121
18088.87 99
18090.15 77
18091.42 75
18092.69 76
18093.96 74
18095.23 71
18096.50 87
18097.78 91
18099.05 78
18100.32 92
18101.59 108
18102.86 85
18104.14 122
18105.41 77
18106.68 82
18107.95 93
18109.23 95
18110.50 77
18111.77 76
18113.04 85
18114.31 88
18115.59 96
18116.86 111
18118.13 99
18119.40 60
18120.68 80
18121.95 95
18123.22 97
18124.50 95
18125.77 97
18127.04 82
18128.31 67
18129.59 68
18130.86 90
18132.13 96
18133.41 95
18134.68 95
18135.95 90
18137.23 81
18138.50 106
18139.77 122
18141.05 87
18142.32 90
18143.59 88
18144.87 107
18146.14 83
18147.41 95
18148.69 101
18149.96 91
18151.23 108
18152.51 90
18153.78 66
18155.06 95
18156.33 116
18157.60 80
18158.88 90
18160.15 95
18161.43 79
18162.70 97
18163.97 82
18165.25 95
18166.52 78
18167.80 95
18169.07 90
18170.35 92
18171.62 103
18172.90 89
18174.17 86
18175.44 77
18176.72 88
18177.99 93
18179.27 90
18180.54 84
18181.82 85
18183.09 106
18184.37 76
18185.64 78
18186.92 90
18188.19 62
18189.47 72
18190.74 82
18192.02 109
18193.29 77
18194.57 74
18195.84 87
18197.12 92
18198.39 105
18199.67 112
18200.95 87
18202.22 77
18203.50 92
18204.77 75
18206.05 94
18207.32 101
18208.60 85
18209.88 75
18211.15 111
18212.43 105
18213.70 81
18214.98 85
18216.26 92
18217.53 121
18218.81 91
18220.08 101
18221.36 98
18222.64 83
18223.91 91
18225.19 108
18226.47 93
18227.74 94
18229.02 101
18230.29 81
18231.57 77
18232.85 94
18234.12 92
18235.40 90
18236.68 97
18237.95 89
18239.23 75
18240.51 92
18241.79 106
18243.06 82
18244.34 92
18245.62 95
18246.89 81
18248.17 103
18249.45 90
18250.73 75
18252.00 90
18253.28 88
18254.56 96
18255.83 84
18257.11 88
18258.39 68
18259.67 111
18260.94 72
18262.22 87
18263.50 76
18264.78 82
18266.06 97
18267.33 77
18268.61 77
18269.89 83
18271.17 91
18272.45 83
18273.72 100
18275.00 66
18276.28 88
18277.56 77
18278.84 92
18280.11 86
18281.39 79
18282.67 80
18283.95 94
18285.23 87
18286.51 70
18287.78 76
18289.06 89
18290.34 93
18291.62 74
18292.90 96
18294.18 72
18295.46 87
18296.74 81
18298.01 69
18299.29 66
18300.57 73
18301.85 102
18303.13 93
18304.41 84
18305.69 80
18306.97 86
18308.25 64
18309.53 83
18310.81 88
18312.09 71
18313.37 89
18314.64 89
18315.92 81
18317.20 97
18318.48 80
18319.76 93
18321.04 106
18322.32 96
18323.60 102
18324.88 83
18326.16 80
18327.44 92
18328.72 87
18330.00 84
18331.28 83
18332.56 76
18333.84 82
18335.12 83
18336.40 83
18337.68 71
18338.96 102
18340.24 82
18341.52 102
18342.80 75
18344.09 71
18345.37 68
18346.65 73
18347.93 95
18349.21 81
18350.49 83
18351.77 89
18353.05 72
18354.33 95
18355.61 61
18356.89 75
18358.17 74
18359.46 90
18360.74 93
18362.02 81
18363.30 78
18364.58 76
18365.86 86
18367.14 76
18368.42 80
18369.71 77
18370.99 91
18372.27 80
18373.55 78
18374.83 97
18376.11 84
18377.39 86
18378.68 85
18379.96 95
18381.24 77
18382.52 72
18383.80 57
18385.09 66
18386.37 76
18387.65 50
18388.93 69
18390.21 73
18391.50 80
18392.78 100
18394.06 80
18395.34 92
18396.63 93
18397.91 82
18399.19 87
18400.47 84
18401.76 56
18403.04 66
18404.32 87
18405.60 91
18406.89 64
18408.17 60
18409.45 72
18410.73 78
18412.02 80
18413.30 91
18414.58 75
18415.87 79
18417.15 75
18418.43 87
18419.72 71
18421.00 84
18422.28 85
18423.57 76
18424.85 101
18426.13 77
18427.42 77
18428.70 76
18429.98 84
18431.27 78
18432.55 84
18433.83 103
18435.12 77
18436.40 76
18437.68 130
18438.97 92
18440.25 80
18441.54 91
18442.82 97
18444.10 59
18445.39 71
18446.67 113
18447.96 86
18449.24 90
18450.53 69
18451.81 89
18453.09 104
18454.38 82
18455.66 77
18456.95 78
18458.23 67
18459.52 82
18460.80 73
18462.09 64
18463.37 73
18464.65 67
18465.94 52
18467.22 74
18468.51 82
18469.79 67
18471.08 103
18472.36 92
18473.65 95
18474.93 89
18476.22 84
18477.50 69
18478.79 79
18480.08 86
18481.36 85
18482.65 73
18483.93 87
18485.22 72
18486.50 72
18487.79 76
18489.07 89
18490.36 92
18491.64 102
18492.93 84
18494.22 92
18495.50 79
18496.79 73
18498.07 86
18499.36 99
18500.65 95
18501.93 135
18503.22 112
18504.50 92
18505.79 83
18507.08 70
18508.36 82
18509.65 82
18510.94 90
18512.22 112
18513.51 89
18514.80 88
18516.08 76
18517.37 93
18518.65 90
18519.94 81
18521.23 79
18522.51 72
18523.80 86
18525.09 74
18526.38 62
18527.66 76
18528.95 84
18530.24 84
18531.52 95
18532.81 73
18534.10 74
18535.39 78
18536.67 86
18537.96 84
18539.25 80
18540.53 88
18541.82 95
18543.11 94
18544.40 78
18545.68 90
18546.97 81
18548.26 73
18549.55 86
18550.84 115
18552.12 96
18553.41 88
18554.70 92
18555.99 95
18557.27 104
18558.56 80
18559.85 85
18561.14 104
18562.43 99
18563.72 97
18565.00 117
18566.29 99
18567.58 89
18568.87 71
18570.16 94
18571.45 92
18572.73 83
18574.02 88
18575.31 93
18576.60 80
18577.89 78
18579.18 102
18580.47 87
18581.75 113
18583.04 82
18584.33 87
18585.62 82
18586.91 117
18588.20 88
18589.49 92
18590.78 109
18592.07 90
18593.36 98
18594.65 78
18595.93 88
18597.22 74
18598.51 77
18599.80 95
18601.09 100
18602.38 102
18603.67 83
18604.96 78
18606.25 82
18607.54 84
18608.83 88
18610.12 85
18611.41 85
18612.70 93
18613.99 100
18615.28 80
18616.57 89
18617.86 87
18619.15 103
18620.44 117
18621.73 108
18623.02 71
18624.31 84
18625.60 90
18626.89 92
18628.18 78
18629.47 58
18630.76 72
18632.05 112
18633.34 102
18634.64 74
18635.93 98
18637.22 123
18638.51 86
18639.80 86
18641.09 87
18642.38 101
18643.67 99
18644.96 106
18646.25 79
18647.54 71
18648.84 71
18650.13 84
18651.42 82
18652.71 75
18654.00 93
18655.29 98
18656.58 99
18657.88 72
18659.17 71
18660.46 80
18661.75 90
18663.04 99
18664.33 98
18665.63 73
18666.92 87
18668.21 86
18669.50 101
18670.79 90
18672.08 91
18673.38 83
18674.67 113
18675.96 105
18677.25 82
18678.55 77
18679.84 89
18681.13 110
18682.42 88
18683.71 82
18685.01 72
18686.30 108
18687.59 133
18688.88 98
18690.18 101
18691.47 106
18692.76 90
18694.06 107
18695.35 85
18696.64 92
18697.93 70
18699.23 71
18700.52 89
18701.81 130
18703.11 105
18704.40 72
18705.69 102
18706.99 94
18708.28 91
18709.57 76
18710.86 73
18712.16 76
18713.45 82
18714.75 69
18716.04 90
18717.33 69
18718.63 85
18719.92 91
18721.21 95
18722.51 76
18723.80 95
18725.09 98
18726.39 79
18727.68 88
18728.98 86
18730.27 89
18731.56 78
18732.86 63
18734.15 102
18735.45 111
18736.74 93
18738.04 110
18739.33 100
18740.62 108
18741.92 86
18743.21 105
18744.51 104
18745.80 116
18747.10 85
18748.39 92
18749.69 78
18750.98 79
18752.27 77
18753.57 94
18754.86 116
18756.16 93
18757.45 98
18758.75 96
18760.04 96
18761.34 128
18762.63 105
18763.93 88
18765.23 94
18766.52 107
18767.82 114
18769.11 77
18770.41 88
18771.70 107
18773.00 101
18774.29 105
18775.59 110
18776.88 89
18778.18 94
18779.48 98
18780.77 110
18782.07 110
18783.36 75
18784.66 76
18785.95 105
18787.25 98
18788.55 101
18789.84 96
18791.14 87
18792.43 78
18793.73 78
18795.03 85
18796.32 93
18797.62 77
18798.92 82
18800.21 72
18801.51 71
18802.81 89
18804.10 86
18805.40 72
18806.70 97
18807.99 104
18809.29 89
18810.59 100
18811.88 90
18813.18 107
18814.48 94
18815.77 85
18817.07 96
18818.37 112
18819.66 103
18820.96 80
18822.26 77
18823.56 90
18824.85 106
18826.15 113
18827.45 80
18828.75 76
18830.04 95
18831.34 93
18832.64 70
18833.94 63
18835.23 84
18836.53 99
18837.83 114
18839.13 82
18840.42 84
18841.72 76
18843.02 87
18844.32 99
18845.62 96
18846.91 72
18848.21 80
18849.51 83
18850.81 97
18852.11 87
18853.40 99
18854.70 103
18856.00 105
18857.30 102
18858.60 89
18859.90 84
18861.20 82
18862.49 83
18863.79 74
18865.09 78
18866.39 85
18867.69 106
18868.99 95
18870.29 93
18871.59 95
18872.88 111
18874.18 79
18875.48 100
18876.78 112
18878.08 85
18879.38 102
18880.68 80
18881.98 77
18883.28 65
18884.58 107
18885.88 92
18887.18 92
18888.47 75
18889.77 80
18891.07 98
18892.37 86
18893.67 76
18894.97 63
18896.27 103
18897.57 81
18898.87 85
18900.17 93
18901.47 73
18902.77 60
18904.07 80
18905.37 100
18906.67 96
18907.97 98
18909.27 66
18910.57 65
18911.87 85
18913.17 78
18914.47 89
18915.77 89
18917.07 109
18918.38 77
18919.68 98
18920.98 85
18922.28 72
18923.58 80
18924.88 83
18926.18 94
18927.48 83
18928.78 95
18930.08 86
18931.38 90
18932.68 106
18933.98 99
18935.29 78
18936.59 69
18937.89 83
18939.19 68
18940.49 75
18941.79 85
18943.09 88
18944.39 81
18945.70 81
18947.00 76
18948.30 89
18949.60 64
18950.90 100
18952.20 92
18953.51 87
18954.81 93
18956.11 90
18957.41 88
18958.71 65
18960.02 72
18961.32 87
18962.62 102
18963.92 87
18965.22 90
18966.53 83
18967.83 82
18969.13 95
18970.43 71
18971.73 56
18973.04 50
18974.34 94
18975.64 84
18976.94 76
18978.25 96
18979.55 72
18980.85 107
18982.16 68
18983.46 94
18984.76 100
18986.06 53
18987.37 87
18988.67 64
18989.97 60
18991.28 72
18992.58 67
18993.88 60
18995.18 77
18996.49 76
18997.79 76
18999.09 108
19000.40 95
19001.70 75
19003.00 62
19004.31 78
19005.61 90
19006.92 60
19008.22 73
19009.52 84
19010.83 79
19012.13 93
19013.43 79
19014.74 61
19016.04 80
19017.35 75
19018.65 74
19019.95 69
19021.26 56
19022.56 107
19023.87 97
19025.17 69
19026.47 66
19027.78 66
19029.08 57
19030.39 64
19031.69 70
19033.00 72
19034.30 61
19035.61 78
19036.91 98
19038.21 82
19039.52 56
19040.82 84
19042.13 96
19043.43 108
19044.74 67
19046.04 65
19047.35 74
19048.65 102
19049.96 93
19051.26 82
19052.57 57
19053.87 53
19055.18 90
19056.48 71
19057.79 77
19059.09 80
19060.40 96
19061.71 95
19063.01 75
19064.32 84
19065.62 69
19066.93 86
19068.23 73
19069.54 78
19070.85 68
19072.15 74
19073.46 93
19074.76 68
19076.07 73
19077.37 70
19078.68 96
19079.99 88
19081.29 99
19082.60 88
19083.91 71
19085.21 73
19086.52 70
19087.82 111
19089.13 64
19090.44 63
19091.74 78
19093.05 91
19094.36 105
19095.66 74
19096.97 90
19098.28 91
19099.58 69
19100.89 54
19102.20 73
19103.50 104
19104.81 68
19106.12 70
19107.42 77
19108.73 65
19110.04 77
19111.35 84
19112.65 94
19113.96 80
19115.27 73
19116.58 89
19117.88 88
19119.19 94
19120.50 65
19121.81 74
19123.11 73
19124.42 66
19125.73 69
19127.04 66
19128.34 94
19129.65 91
19130.96 64
19132.27 87
19133.57 77
19134.88 98
19136.19 76
19137.50 81
19138.81 94
19140.12 93
19141.42 71
19142.73 63
19144.04 62
19145.35 64
19146.66 73
19147.97 63
19149.27 81
19150.58 63
19151.89 59
19153.20 85
19154.51 92
19155.82 75
19157.13 62
19158.43 84
19159.74 87
19161.05 64
19162.36 92
19163.67 60
19164.98 51
19166.29 60
19167.60 60
19168.91 54
19170.22 76
19171.52 84
19172.83 72
19174.14 67
19175.45 46
19176.76 81
19178.07 75
19179.38 80
19180.69 70
19182.00 71
19183.31 69
19184.62 92
19185.93 83
19187.24 64
19188.55 56
19189.86 76
19191.17 74
19192.48 79
19193.79 75
19195.10 76
19196.41 104
19197.72 62
19199.03 63
19200.34 78
19201.65 64
19202.96 74
19204.27 73
19205.58 66
19206.89 65
19208.20 84
19209.51 69
19210.82 72
19212.13 65
19213.44 66
19214.75 87
19216.06 72
19217.38 56
19218.69 71
19220.00 72
19221.31 73
19222.62 80
19223.93 89
19225.24 91
19226.55 82
19227.86 91
19229.17 89
19230.49 88
19231.80 63
19233.11 74
19234.42 72
19235.73 99
19237.04 75
19238.35 82
19239.67 89
19240.98 67
19242.29 71
19243.60 79
19244.91 69
19246.22 62
19247.54 78
19248.85 69
19250.16 89
19251.47 84
19252.78 93
19254.10 62
19255.41 83
19256.72 75
19258.03 79
19259.34 85
19260.66 89
19261.97 78
19263.28 70
19264.59 75
19265.91 78
19267.22 75
19268.53 57
19269.84 84
19271.16 48
19272.47 78
19273.78 88
19275.10 85
19276.41 83
19277.72 66
19279.03 69
19280.35 87
19281.66 78
19282.97 69
19284.29 53
19285.60 61
19286.91 77
19288.23 64
19289.54 61
19290.85 76
19292.17 82
19293.48 65
19294.79 88
19296.11 74
19297.42 82
19298.73 76
19300.05 71
19301.36 75
19302.67 73
19303.99 72
19305.30 69
19306.62 130
19307.93 116
19309.24 67
19310.56 60
19311.87 81
19313.19 71
19314.50 78
19315.81 68
19317.13 78
19318.44 81
19319.76 93
19321.07 78
19322.39 62
19323.70 61
19325.01 71
19326.33 79
19327.64 72
19328.96 80
19330.27 81
19331.59 80
19332.90 72
19334.22 89
19335.53 86
19336.85 82
19338.16 86
19339.48 71
19340.79 68
19342.11 75
19343.42 66
19344.74 66
19346.05 54
19347.37 57
19348.68 63
19350.00 103
19351.31 73
19352.63 58
19353.94 45
19355.26 65
19356.58 70
19357.89 74
19359.21 62
19360.52 69
19361.84 71
19363.15 82
19364.47 87
19365.79 55
19367.10 63
19368.42 75
19369.73 85
19371.05 86
19372.37 75
19373.68 79
19375.00 90
19376.31 66
19377.63 72
19378.95 89
19380.26 93
19381.58 95
19382.90 42
19384.21 72
19385.53 70
19386.85 68
19388.16 91
19389.48 60
19390.80 75
19392.11 81
19393.43 94
19394.75 68
19396.06 65
19397.38 72
19398.70 67
19400.01 63
19401.33 76
19402.65 91
19403.97 68
19405.28 85
19406.60 89
19407.92 73
19409.23 72
19410.55 76
19411.87 67
19413.19 63
19414.50 82
19415.82 62
19417.14 65
19418.46 83
19419.77 70
19421.09 82
19422.41 94
19423.73 60
19425.05 70
19426.36 70
19427.68 77
19429.00 67
19430.32 98
19431.64 105
19432.95 64
19434.27 78
19435.59 77
19436.91 82
19438.23 73
19439.55 74
19440.86 97
19442.18 81
19443.50 83
19444.82 77
19446.14 86
19447.46 89
19448.78 59
19450.09 65
19451.41 97
19452.73 80
19454.05 81
19455.37 58
19456.69 62
19458.01 76
19459.33 80
19460.65 91
19461.97 54
19463.28 61
19464.60 64
19465.92 79
19467.24 65
19468.56 76
19469.88 67
19471.20 67
19472.52 102
19473.84 60
19475.16 93
19476.48 74
19477.80 58
19479.12 64
19480.44 63
19481.76 77
19483.08 66
19484.40 76
19485.72 72
19487.04 65
19488.36 101
19489.68 63
19491.00 36
19492.32 61
19493.64 91
19494.96 86
19496.28 82
19497.60 76
19498.92 78
19500.24 79
19501.56 82
19502.88 60
19504.20 60
19505.52 65
19506.84 74
19508.16 78
19509.49 82
19510.81 70
19512.13 59
19513.45 73
19514.77 69
19516.09 56
19517.41 61
19518.73 83
19520.05 61
19521.37 69
19522.70 67
19524.02 78
19525.34 78
19526.66 87
19527.98 70
19529.30 57
19530.62 50
19531.95 65
19533.27 71
19534.59 48
19535.91 63
19537.23 101
19538.55 64
19539.88 68
19541.20 84
19542.52 55
19543.84 70
19545.16 77
19546.49 73
19547.81 70
19549.13 84
19550.45 97
19551.77 94
19553.10 68
19554.42 70
19555.74 82
19557.06 78
19558.39 70
19559.71 95
19561.03 71
19562.35 76
19563.68 54
19565.00 86
19566.32 75
19567.64 71
19568.97 85
19570.29 66
19571.61 78
19572.94 58
19574.26 72
19575.58 67
19576.90 62
19578.23 70
19579.55 79
19580.87 65
19582.20 62
19583.52 52
19584.84 68
19586.17 89
19587.49 90
19588.81 90
19590.14 79
19591.46 60
19592.78 71
19594.11 85
19595.43 80
19596.76 59
19598.08 65
19599.40 78
19600.73 83
19602.05 86
19603.37 79
19604.70 78
19606.02 60
19607.35 67
19608.67 74
19610.00 69
19611.32 61
19612.64 62
19613.97 56
19615.29 73
19616.62 55
19617.94 77
19619.27 58
19620.59 69
19621.92 79
19623.24 62
19624.56 62
19625.89 55
19627.21 70
19628.54 60
19629.86 77
19631.19 90
19632.51 76
19633.84 70
19635.16 65
19636.49 73
19637.81 85
19639.14 83
19640.46 58
19641.79 70
19643.11 64
19644.44 65
19645.77 62
19647.09 68
19648.42 76
19649.74 64
19651.07 65
19652.39 80
19653.72 114
19655.04 96
19656.37 69
19657.70 105
19659.02 72
19660.35 60
19661.67 82
19663.00 71
19664.33 61
19665.65 64
19666.98 67
19668.30 69
19669.63 69
19670.96 70
19672.28 70
19673.61 63
19674.94 56
19676.26 77
19677.59 58
19678.92 51
19680.24 61
19681.57 65
19682.90 87
19684.22 66
19685.55 77
19686.88 69
19688.20 57
19689.53 71
19690.86 79
19692.18 58
19693.51 53
19694.84 61
19696.16 71
19697.49 74
19698.82 70
19700.15 61
19701.47 74
19702.80 88
19704.13 77
19705.46 57
19706.78 60
19708.11 109
19709.44 59
19710.77 87
19712.09 65
19713.42 66
19714.75 73
19716.08 67
19717.40 76
19718.73 66
19720.06 65
19721.39 96
19722.72 77
19724.04 61
19725.37 61
19726.70 69
19728.03 78
19729.36 76
19730.68 69
19732.01 91
19733.34 67
19734.67 84
19736.00 75
19737.33 50
19738.66 69
19739.98 60
19741.31 53
19742.64 76
19743.97 59
19745.30 63
19746.63 74
19747.96 74
19749.29 72
19750.61 83
19751.94 76
19753.27 59
19754.60 83
19755.93 58
19757.26 83
19758.59 64
19759.92 61
19761.25 70
19762.58 73
19763.91 66
19765.24 74
19766.57 73
19767.89 53
19769.22 61
19770.55 61
19771.88 67
19773.21 85
19774.54 80
19775.87 63
19777.20 62
19778.53 58
19779.86 66
19781.19 80
19782.52 60
19783.85 44
19785.18 70
19786.51 56
19787.84 77
19789.17 66
19790.50 71
19791.83 58
19793.16 55
19794.49 73
19795.83 60
19797.16 84
19798.49 73
19799.82 62
19801.15 61
19802.48 62
19803.81 79
19805.14 81
19806.47 75
19807.80 62
19809.13 70
19810.46 62
19811.79 67
19813.13 69
19814.46 76
19815.79 60
19817.12 80
19818.45 58
19819.78 75
19821.11 64
19822.44 80
19823.78 56
19825.11 61
19826.44 83
19827.77 83
19829.10 69
19830.43 53
19831.77 73
19833.10 71
19834.43 76
19835.76 81
19837.09 64
19838.42 54
19839.76 70
19841.09 75
19842.42 74
19843.75 61
19845.08 75
19846.42 59
19847.75 64
19849.08 71
19850.41 77
19851.75 63
19853.08 54
19854.41 67
19855.74 63
19857.08 63
19858.41 52
19859.74 67
19861.07 75
19862.41 68
19863.74 70
19865.07 62
19866.41 81
19867.74 82
19869.07 65
19870.40 63
19871.74 66
19873.07 81
19874.40 89
19875.74 83
19877.07 83
19878.40 75
19879.74 65
19881.07 58
19882.40 65
19883.74 49
19885.07 70
19886.40 73
19887.74 60
19889.07 64
19890.40 75
19891.74 72
19893.07 70
19894.41 47
19895.74 63
19897.07 76
19898.41 61
19899.74 69
19901.08 68
19902.41 68
19903.74 66
19905.08 84
19906.41 79
19907.75 53
19909.08 49
19910.41 58
19911.75 64
19913.08 50
19914.42 57
19915.75 70
19917.09 86
19918.42 59
19919.76 72
19921.09 74
19922.43 76
19923.76 79
19925.10 51
19926.43 78
19927.77 94
19929.10 77
19930.44 89
19931.77 67
19933.11 62
19934.44 74
19935.78 69
19937.11 68
19938.45 83
19939.78 87
19941.12 55
19942.45 70
19943.79 55
19945.12 70
19946.46 93
19947.79 80
19949.13 68
19950.47 61
19951.80 65
19953.14 78
19954.47 72
19955.81 65
19957.15 83
19958.48 66
19959.82 65
19961.15 72
19962.49 69
19963.83 74
19965.16 49
19966.50 59
19967.83 65
19969.17 57
19970.51 61
19971.84 68
19973.18 87
19974.52 58
19975.85 68
19977.19 58
19978.53 61
19979.86 76
19981.20 89
19982.54 57
19983.87 62
19985.21 68
19986.55 79
19987.88 70
19989.22 73
19990.56 92
19991.89 76
19993.23 77
19994.57 57
19995.91 67
19997.24 50
19998.58 71
19999.92 73
20001.26 68
20002.59 64
20003.93 64
20005.27 55
20006.61 67
20007.94 53
20009.28 72
20010.62 72
20011.96 88
20013.29 77
20014.63 42
20015.97 98
20017.31 79
20018.65 56
20019.98 72
20021.32 67
20022.66 72
20024.00 72
20025.34 51
20026.67 75
20028.01 63
20029.35 65
20030.69 80
20032.03 83
20033.37 65
20034.71 73
20036.04 70
20037.38 78
20038.72 61
20040.06 63
20041.40 74
20042.74 77
20044.08 61
20045.42 61
20046.75 71
20048.09 82
20049.43 77
20050.77 58
20052.11 58
20053.45 97
20054.79 89
20056.13 68
20057.47 79
20058.81 79
20060.15 74
20061.49 82
20062.82 58
20064.16 64
20065.50 73
20066.84 81
20068.18 79
20069.52 66
20070.86 75
20072.20 70
20073.54 93
20074.88 77
20076.22 97
20077.56 61
20078.90 72
20080.24 84
20081.58 79
20082.92 78
20084.26 80
20085.60 83
20086.94 74
20088.28 49
20089.62 82
20090.96 76
20092.30 61
20093.64 52
20094.99 62
20096.33 85
20097.67 78
20099.01 74
20100.35 74
20101.69 85
20103.03 75
20104.37 73
20105.71 59
20107.05 76
20108.39 78
20109.73 59
20111.08 59
20112.42 82
20113.76 89
20115.10 66
20116.44 78
20117.78 61
20119.12 62
20120.46 74
20121.81 70
20123.15 71
20124.49 75
20125.83 58
20127.17 81
20128.51 78
20129.86 63
20131.20 64
20132.54 75
20133.88 65
20135.22 68
20136.56 76
20137.91 77
20139.25 88
