# Supplementary material for: MALDI-TOF MS typing enables the classification of brewing yeasts of the genus Saccharomyces to major beer styles
Source: PLoS One. 2017 Aug 9;12(8):e0181694. doi: 10.1371/journal.pone.0181694 (PMC5549903; doi:10.1371/journal.pone.0181694)
Supplement: S12 File — The directory includes 90 raw files and was zipped to “.zip”; the folder has three strains with 30 spectra per strain; S1 Text explains the raw files with an example and Table 1 represents the yeast strains used within the experiment. (ZIP) [file pone.0181694.s015.zip › 34-36/30625-71-Dias-Dias-Dias-YPG-18h-E-E_2015-08-07__0_F6_2.dat]

2000.64 4278
2001.06 4137
2001.49 4171
2001.91 4293
2002.33 4461
2002.75 4362
2003.17 4266
2003.60 4296
2004.02 4364
2004.44 4350
2004.86 4416
2005.28 4112
2005.70 4475
2006.13 4585
2006.55 4326
2006.97 4454
2007.39 4418
2007.82 4506
2008.24 4293
2008.66 4340
2009.08 4426
2009.51 4492
2009.93 4599
2010.35 4484
2010.77 4559
2011.20 4362
2011.62 4208
2012.04 4395
2012.46 4369
2012.89 4176
2013.31 4076
2013.73 4057
2014.15 3871
2014.58 4069
2015.00 4172
2015.42 4328
2015.85 4516
2016.27 4476
2016.69 4334
2017.12 4329
2017.54 4538
2017.96 4481
2018.39 4631
2018.81 4892
2019.23 4800
2019.66 4845
2020.08 5014
2020.50 5084
2020.93 4922
2021.35 4889
2021.78 4882
2022.20 4875
2022.62 4908
2023.05 4918
2023.47 4880
2023.89 4941
2024.32 4614
2024.74 4311
2025.17 4448
2025.59 4200
2026.01 4154
2026.44 3992
2026.86 4021
2027.29 3919
2027.71 4095
2028.14 4007
2028.56 3584
2028.99 3851
2029.41 3981
2029.83 3964
2030.26 4021
2030.68 3738
2031.11 3958
2031.53 3897
2031.96 3899
2032.38 3905
2032.81 3727
2033.23 3893
2033.66 3986
2034.08 4133
2034.51 4229
2034.93 4124
2035.36 4021
2035.78 4209
2036.21 4109
2036.63 3891
2037.06 4341
2037.48 3975
2037.91 4282
2038.33 4065
2038.76 3985
2039.19 4319
2039.61 4133
2040.04 4088
2040.46 4197
2040.89 4415
2041.31 4251
2041.74 4368
2042.17 4356
2042.59 3966
2043.02 4419
2043.44 4430
2043.87 3783
2044.30 3929
2044.72 3927
2045.15 4246
2045.57 3973
2046.00 4070
2046.43 4168
2046.85 3945
2047.28 3925
2047.71 4147
2048.13 3942
2048.56 4132
2048.99 4138
2049.41 4045
2049.84 3935
2050.27 3948
2050.69 3945
2051.12 3941
2051.55 4054
2051.97 3753
2052.40 3821
2052.83 3749
2053.25 3857
2053.68 3863
2054.11 3934
2054.54 3842
2054.96 3918
2055.39 3874
2055.82 3789
2056.24 3874
2056.67 3807
2057.10 3875
2057.53 3991
2057.95 3713
2058.38 3606
2058.81 3810
2059.24 3986
2059.66 4029
2060.09 4031
2060.52 4044
2060.95 4015
2061.38 4007
2061.80 3565
2062.23 3741
2062.66 3988
2063.09 3958
2063.52 3878
2063.94 3842
2064.37 3877
2064.80 3722
2065.23 3771
2065.66 3678
2066.09 3601
2066.51 3746
2066.94 3807
2067.37 3684
2067.80 3582
2068.23 3722
2068.66 3794
2069.08 4137
2069.51 3785
2069.94 3814
2070.37 3714
2070.80 3783
2071.23 3920
2071.66 3950
2072.09 3978
2072.52 3783
2072.94 3794
2073.37 3844
2073.80 3666
2074.23 3704
2074.66 3889
2075.09 3853
2075.52 3859
2075.95 3614
2076.38 3667
2076.81 3849
2077.24 3869
2077.67 3869
2078.10 4269
2078.53 4327
2078.96 3661
2079.39 3649
2079.82 3810
2080.25 4069
2080.68 3976
2081.11 3906
2081.54 3871
2081.97 4090
2082.40 4083
2082.83 3897
2083.26 3808
2083.69 3990
2084.12 4006
2084.55 3718
2084.98 3567
2085.41 4068
2085.84 3933
2086.27 3934
2086.70 3824
2087.13 3871
2087.56 3957
2087.99 3732
2088.42 3780
2088.85 3740
2089.28 3782
2089.71 3680
2090.14 3773
2090.57 3585
2091.01 3680
2091.44 3916
2091.87 4010
2092.30 4136
2092.73 4516
2093.16 4394
2093.59 4780
2094.02 4879
2094.45 4902
2094.89 5062
2095.32 5061
2095.75 5281
2096.18 5146
2096.61 5391
2097.04 4980
2097.47 4856
2097.91 4550
2098.34 4312
2098.77 4055
2099.20 4022
2099.63 4267
2100.07 3970
2100.50 3761
2100.93 3643
2101.36 3649
2101.79 3722
2102.23 3689
2102.66 3575
2103.09 3640
2103.52 3635
2103.95 3489
2104.39 3578
2104.82 3535
2105.25 3831
2105.68 3712
2106.12 3651
2106.55 3759
2106.98 3661
2107.41 3692
2107.85 3835
2108.28 3795
2108.71 3415
2109.14 3487
2109.58 3799
2110.01 3907
2110.44 4033
2110.88 3923
2111.31 3818
2111.74 4050
2112.18 3964
2112.61 3979
2113.04 3666
2113.48 3922
2113.91 3891
2114.34 3732
2114.78 3719
2115.21 3701
2115.64 3672
2116.08 3779
2116.51 3494
2116.94 3543
2117.38 3549
2117.81 3718
2118.24 3394
2118.68 3369
2119.11 3425
2119.55 3373
2119.98 3345
2120.41 3397
2120.85 3387
2121.28 3554
2121.72 3775
2122.15 3638
2122.58 3794
2123.02 3872
2123.45 3566
2123.89 3549
2124.32 3928
2124.75 3922
2125.19 3649
2125.62 3614
2126.06 3831
2126.49 3753
2126.93 3698
2127.36 3576
2127.80 3443
2128.23 3485
2128.67 3487
2129.10 3530
2129.54 3602
2129.97 3647
2130.41 3782
2130.84 3819
2131.28 3585
2131.71 3849
2132.15 3678
2132.58 3833
2133.02 4073
2133.45 4060
2133.89 4109
2134.32 4060
2134.76 4185
2135.19 4228
2135.63 3906
2136.06 4057
2136.50 4297
2136.94 4010
2137.37 3817
2137.81 3810
2138.24 4256
2138.68 4522
2139.12 4190
2139.55 4135
2139.99 4110
2140.42 4063
2140.86 4001
2141.30 3725
2141.73 3614
2142.17 3774
2142.60 3668
2143.04 3731
2143.48 3578
2143.91 3370
2144.35 3370
2144.79 3534
2145.22 3551
2145.66 3476
2146.09 3403
2146.53 3515
2146.97 3505
2147.40 3665
2147.84 3529
2148.28 3631
2148.72 3651
2149.15 3760
2149.59 4176
2150.03 4216
2150.46 4520
2150.90 4468
2151.34 4575
2151.77 4518
2152.21 4554
2152.65 4564
2153.09 4490
2153.52 4455
2153.96 4418
2154.40 4602
2154.84 4294
2155.27 4107
2155.71 4325
2156.15 4201
2156.59 4042
2157.02 3952
2157.46 3831
2157.90 3886
2158.34 3814
2158.78 3740
2159.21 3830
2159.65 3932
2160.09 3815
2160.53 3607
2160.97 3917
2161.40 3908
2161.84 3743
2162.28 3898
2162.72 3921
2163.16 3786
2163.59 3864
2164.03 3920
2164.47 3995
2164.91 3875
2165.35 3906
2165.79 3939
2166.23 4120
2166.66 4025
2167.10 4053
2167.54 4177
2167.98 3801
2168.42 4142
2168.86 4357
2169.30 3877
2169.74 4025
2170.18 4089
2170.61 3910
2171.05 4219
2171.49 4262
2171.93 4369
2172.37 4144
2172.81 4224
2173.25 4146
2173.69 4045
2174.13 4111
2174.57 4434
2175.01 4082
2175.45 4083
2175.89 4087
2176.33 4367
2176.77 4337
2177.21 4199
2177.65 4148
2178.09 4263
2178.53 4539
2178.97 4556
2179.41 4593
2179.85 4563
2180.29 4576
2180.73 4612
2181.17 4693
2181.61 4578
2182.05 4486
2182.49 4424
2182.93 4249
2183.37 4055
2183.81 4250
2184.25 4231
2184.69 4383
2185.13 4041
2185.57 4014
2186.01 3986
2186.45 4068
2186.89 3928
2187.33 3977
2187.77 4133
2188.21 4496
2188.65 4624
2189.10 4788
2189.54 4846
2189.98 4764
2190.42 4982
2190.86 5061
2191.30 4890
2191.74 4975
2192.18 5106
2192.62 4872
2193.07 4805
2193.51 4626
2193.95 4753
2194.39 4414
2194.83 4432
2195.27 4637
2195.71 4612
2196.16 4586
2196.60 4725
2197.04 4651
2197.48 5055
2197.92 4947
2198.37 4627
2198.81 4687
2199.25 4604
2199.69 4623
2200.13 4778
2200.58 4932
2201.02 4742
2201.46 4381
2201.90 4488
2202.34 4789
2202.79 4706
2203.23 4581
2203.67 4568
2204.11 4715
2204.56 4673
2205.00 4687
2205.44 4852
2205.88 4996
2206.33 5047
2206.77 5148
2207.21 5048
2207.65 4813
2208.10 5093
2208.54 5202
2208.98 5172
2209.43 5258
2209.87 5272
2210.31 5313
2210.76 5095
2211.20 5373
2211.64 5282
2212.09 5157
2212.53 5263
2212.97 5305
2213.42 5029
2213.86 5130
2214.30 5307
2214.75 5342
2215.19 5039
2215.63 5163
2216.08 5228
2216.52 5215
2216.96 5091
2217.41 5191
2217.85 5207
2218.30 5263
2218.74 5263
2219.18 5248
2219.63 5344
2220.07 5233
2220.52 5271
2220.96 5356
2221.40 5393
2221.85 5475
2222.29 6043
2222.74 5868
2223.18 6266
2223.63 7223
2224.07 7629
2224.51 8251
2224.96 9380
2225.40 9821
2225.85 10271
2226.29 10555
2226.74 11379
2227.18 10691
2227.63 10070
2228.07 9844
2228.52 9586
2228.96 8665
2229.41 7977
2229.85 7558
2230.30 7311
2230.74 7269
2231.19 6863
2231.63 6614
2232.08 6554
2232.52 6417
2232.97 6380
2233.41 6456
2233.86 5971
2234.30 6183
2234.75 6504
2235.20 6441
2235.64 6350
2236.09 6178
2236.53 6581
2236.98 6449
2237.42 6370
2237.87 6354
2238.32 6447
2238.76 6373
2239.21 6643
2239.65 6457
2240.10 6521
2240.55 6719
2240.99 7046
2241.44 6925
2241.88 6559
2242.33 6979
2242.78 6757
2243.22 6764
2243.67 6431
2244.12 6364
2244.56 6403
2245.01 6668
2245.46 6362
2245.90 6060
2246.35 6513
2246.80 6279
2247.24 6216
2247.69 6272
2248.14 6520
2248.58 6177
2249.03 6298
2249.48 6319
2249.92 6429
2250.37 6048
2250.82 6063
2251.27 6302
2251.71 6226
2252.16 6371
2252.61 6430
2253.05 6059
2253.50 6111
2253.95 6408
2254.40 6489
2254.84 6694
2255.29 6174
2255.74 6277
2256.19 6236
2256.64 6177
2257.08 6087
2257.53 6126
2257.98 5995
2258.43 5877
2258.87 5728
2259.32 5895
2259.77 6164
2260.22 6355
2260.67 6102
2261.11 6064
2261.56 6307
2262.01 6397
2262.46 6586
2262.91 6773
2263.36 6685
2263.80 6667
2264.25 6951
2264.70 7141
2265.15 7228
2265.60 7074
2266.05 7166
2266.50 7365
2266.94 6864
2267.39 6799
2267.84 6704
2268.29 6808
2268.74 6824
2269.19 7147
2269.64 7027
2270.09 6679
2270.54 6859
2270.99 7015
2271.43 6986
2271.88 7192
2272.33 6962
2272.78 7311
2273.23 7004
2273.68 7287
2274.13 7299
2274.58 7041
2275.03 6965
2275.48 6912
2275.93 6746
2276.38 6378
2276.83 6636
2277.28 6632
2277.73 6380
2278.18 6515
2278.63 6459
2279.08 6559
2279.53 6665
2279.98 6689
2280.43 7049
2280.88 6880
2281.33 6671
2281.78 6964
2282.23 7245
2282.68 7118
2283.13 6922
2283.58 7044
2284.03 6799
2284.48 6747
2284.93 6791
2285.38 6626
2285.83 6498
2286.28 6472
2286.73 6192
2287.18 6201
2287.63 6484
2288.08 6383
2288.54 6107
2288.99 6192
2289.44 6331
2289.89 6437
2290.34 6731
2290.79 6656
2291.24 7412
2291.69 7255
2292.14 7517
2292.60 8003
2293.05 8002
2293.50 8012
2293.95 7840
2294.40 7924
2294.85 8029
2295.30 8227
2295.76 8207
2296.21 8097
2296.66 7365
2297.11 7690
2297.56 7663
2298.01 7312
2298.47 7234
2298.92 7207
2299.37 7062
2299.82 6874
2300.27 6565
2300.73 6327
2301.18 6572
2301.63 6660
2302.08 6437
2302.53 6515
2302.99 6281
2303.44 6349
2303.89 6266
2304.34 6549
2304.80 6370
2305.25 6083
2305.70 6142
2306.15 6097
2306.61 6258
2307.06 6139
2307.51 5874
2307.96 6184
2308.42 6211
2308.87 6140
2309.32 6343
2309.78 6260
2310.23 6252
2310.68 6533
2311.14 6397
2311.59 6318
2312.04 6478
2312.49 6411
2312.95 6217
2313.40 6370
2313.85 6091
2314.31 6003
2314.76 5874
2315.22 5843
2315.67 5660
2316.12 5357
2316.58 5382
2317.03 5585
2317.48 5449
2317.94 5440
2318.39 5404
2318.84 5352
2319.30 5153
2319.75 5072
2320.21 5411
2320.66 5355
2321.11 4969
2321.57 5111
2322.02 5389
2322.48 5791
2322.93 5486
2323.39 5248
2323.84 5411
2324.29 5696
2324.75 5378
2325.20 5090
2325.66 5134
2326.11 5137
2326.57 5296
2327.02 5138
2327.48 5084
2327.93 5379
2328.39 4986
2328.84 5031
2329.30 5215
2329.75 5553
2330.21 5387
2330.66 5686
2331.12 5768
2331.57 5543
2332.03 5582
2332.48 5788
2332.94 6121
2333.39 5991
2333.85 5863
2334.30 6017
2334.76 5578
2335.21 5490
2335.67 5479
2336.12 5475
2336.58 5570
2337.03 5280
2337.49 5331
2337.95 5320
2338.40 5325
2338.86 5241
2339.31 5418
2339.77 5889
2340.23 6147
2340.68 6238
2341.14 6474
2341.59 6558
2342.05 6589
2342.51 6712
2342.96 6540
2343.42 6553
2343.87 6564
2344.33 6498
2344.79 6499
2345.24 5980
2345.70 6035
2346.16 5895
2346.61 5488
2347.07 5624
2347.53 5797
2347.98 5825
2348.44 5632
2348.90 5714
2349.35 5680
2349.81 5711
2350.27 5671
2350.72 5543
2351.18 5680
2351.64 5561
2352.10 5605
2352.55 5410
2353.01 5711
2353.47 5645
2353.92 5343
2354.38 5429
2354.84 5705
2355.30 5595
2355.75 5503
2356.21 5137
2356.67 5049
2357.13 5104
2357.58 4992
2358.04 4949
2358.50 4941
2358.96 4936
2359.41 5011
2359.87 5163
2360.33 4957
2360.79 4857
2361.25 5040
2361.70 5385
2362.16 5553
2362.62 5744
2363.08 6076
2363.54 5867
2363.99 5597
2364.45 5820
2364.91 5589
2365.37 5438
2365.83 5514
2366.29 5401
2366.75 5067
2367.20 5028
2367.66 5305
2368.12 5328
2368.58 5282
2369.04 5194
2369.50 5079
2369.96 5251
2370.42 4982
2370.87 4900
2371.33 5024
2371.79 5168
2372.25 4961
2372.71 4940
2373.17 4870
2373.63 4630
2374.09 4415
2374.55 4576
2375.01 4536
2375.47 4593
2375.92 4674
2376.38 4558
2376.84 4516
2377.30 4720
2377.76 4698
2378.22 4646
2378.68 4713
2379.14 4384
2379.60 4567
2380.06 4801
2380.52 4928
2380.98 5025
2381.44 4618
2381.90 4800
2382.36 4868
2382.82 4928
2383.28 4770
2383.74 4928
2384.20 4808
2384.66 4885
2385.12 4720
2385.58 4867
2386.04 4539
2386.50 4696
2386.96 4598
2387.42 4669
2387.88 4541
2388.35 4477
2388.81 4422
2389.27 4642
2389.73 4654
2390.19 4639
2390.65 4497
2391.11 4638
2391.57 4628
2392.03 4441
2392.49 4491
2392.95 4223
2393.42 3981
2393.88 4272
2394.34 4387
2394.80 4385
2395.26 4345
2395.72 4493
2396.18 4578
2396.64 4618
2397.11 4337
2397.57 4442
2398.03 4665
2398.49 4584
2398.95 4289
2399.41 4312
2399.88 4322
2400.34 4311
2400.80 4511
2401.26 4594
2401.72 4586
2402.18 4580
2402.65 4479
2403.11 4442
2403.57 4479
2404.03 4414
2404.49 4558
2404.96 4553
2405.42 4520
2405.88 4860
2406.34 4700
2406.81 4773
2407.27 4963
2407.73 4622
2408.19 4754
2408.66 4446
2409.12 4317
2409.58 4721
2410.04 4625
2410.51 4273
2410.97 4384
2411.43 4540
2411.90 4419
2412.36 4083
2412.82 4155
2413.28 4269
2413.75 4125
2414.21 4062
2414.67 4287
2415.14 4355
2415.60 4504
2416.06 4230
2416.53 4517
2416.99 4782
2417.45 4695
2417.92 4790
2418.38 4657
2418.84 4775
2419.31 5131
2419.77 5089
2420.23 5183
2420.70 5045
2421.16 5150
2421.63 5184
2422.09 4760
2422.55 4712
2423.02 4955
2423.48 5083
2423.95 5059
2424.41 4774
2424.87 4960
2425.34 5058
2425.80 4842
2426.27 5088
2426.73 5505
2427.20 5583
2427.66 5748
2428.12 5752
2428.59 5695
2429.05 5906
2429.52 6151
2429.98 6133
2430.45 6156
2430.91 6039
2431.38 5853
2431.84 5595
2432.31 5459
2432.77 5063
2433.24 5190
2433.70 5061
2434.17 5060
2434.63 4912
2435.10 4919
2435.56 4742
2436.03 4795
2436.49 4874
2436.96 5038
2437.42 5110
2437.89 5028
2438.35 5208
2438.82 5249
2439.28 5392
2439.75 5700
2440.21 5963
2440.68 5961
2441.15 6156
2441.61 6373
2442.08 6271
2442.54 6599
2443.01 6636
2443.48 6456
2443.94 6089
2444.41 5739
2444.87 5529
2445.34 5479
2445.81 5364
2446.27 5158
2446.74 4914
2447.20 4854
2447.67 4817
2448.14 4474
2448.60 4625
2449.07 4430
2449.54 4528
2450.00 4446
2450.47 4423
2450.94 4508
2451.40 4660
2451.87 4540
2452.34 4652
2452.80 4934
2453.27 4446
2453.74 4526
2454.20 4579
2454.67 4812
2455.14 4775
2455.60 4687
2456.07 4820
2456.54 4786
2457.01 4660
2457.47 4848
2457.94 4880
2458.41 4988
2458.87 4736
2459.34 5031
2459.81 4966
2460.28 4480
2460.74 4521
2461.21 4579
2461.68 4677
2462.15 4795
2462.62 4682
2463.08 4784
2463.55 4502
2464.02 4357
2464.49 4733
2464.95 4788
2465.42 4694
2465.89 4709
2466.36 4681
2466.83 4519
2467.29 4766
2467.76 5150
2468.23 5104
2468.70 4986
2469.17 4886
2469.64 5075
2470.10 5016
2470.57 4879
2471.04 5062
2471.51 5315
2471.98 5167
2472.45 4979
2472.92 5000
2473.39 5188
2473.85 5276
2474.32 5137
2474.79 5044
2475.26 5005
2475.73 4762
2476.20 4795
2476.67 4728
2477.14 4715
2477.61 4890
2478.08 4939
2478.54 5054
2479.01 5474
2479.48 5519
2479.95 5649
2480.42 5959
2480.89 6261
2481.36 6455
2481.83 6131
2482.30 6457
2482.77 6821
2483.24 6761
2483.71 6636
2484.18 6532
2484.65 6295
2485.12 6197
2485.59 6031
2486.06 5392
2486.53 5603
2487.00 5476
2487.47 5345
2487.94 5063
2488.41 5199
2488.88 5128
2489.35 4652
2489.82 4601
2490.29 4768
2490.76 5028
2491.23 4847
2491.70 4754
2492.17 4618
2492.64 4602
2493.11 4769
2493.58 4805
2494.05 4759
2494.52 4517
2495.00 4517
2495.47 4407
2495.94 4250
2496.41 4745
2496.88 4852
2497.35 4940
2497.82 5026
2498.29 4987
2498.76 4633
2499.23 4945
2499.71 5014
2500.18 4923
2500.65 4915
2501.12 4708
2501.59 4496
2502.06 4813
2502.53 4748
2503.01 4706
2503.48 4776
2503.95 4597
2504.42 4494
2504.89 4515
2505.36 4425
2505.84 4613
2506.31 4606
2506.78 4857
2507.25 4983
2507.72 5152
2508.20 5170
2508.67 5332
2509.14 5297
2509.61 5588
2510.08 5451
2510.56 5540
2511.03 5645
2511.50 5497
2511.97 5484
2512.45 5584
2512.92 5419
2513.39 5311
2513.86 5646
2514.34 5130
2514.81 5180
2515.28 5352
2515.75 4995
2516.23 5056
2516.70 5067
2517.17 4713
2517.65 4802
2518.12 5207
2518.59 4930
2519.07 4757
2519.54 4709
2520.01 4859
2520.48 4741
2520.96 4762
2521.43 4850
2521.90 4668
2522.38 4900
2522.85 4643
2523.32 4695
2523.80 4746
2524.27 4891
2524.75 4604
2525.22 4484
2525.69 4716
2526.17 4752
2526.64 4661
2527.11 4684
2527.59 4729
2528.06 4585
2528.54 4514
2529.01 4582
2529.48 4789
2529.96 4680
2530.43 4596
2530.91 4785
2531.38 4539
2531.85 4654
2532.33 4739
2532.80 4802
2533.28 4699
2533.75 4694
2534.23 4729
2534.70 4899
2535.18 4813
2535.65 5030
2536.12 5183
2536.60 5070
2537.07 4768
2537.55 4823
2538.02 4890
2538.50 4753
2538.97 4729
2539.45 4753
2539.92 4634
2540.40 4980
2540.87 4946
2541.35 4990
2541.82 4894
2542.30 4677
2542.77 4501
2543.25 4604
2543.73 4276
2544.20 4559
2544.68 4713
2545.15 4787
2545.63 4780
2546.10 4920
2546.58 5214
2547.05 5278
2547.53 5425
2548.01 5799
2548.48 6301
2548.96 6711
2549.43 6478
2549.91 6577
2550.39 6396
2550.86 6596
2551.34 6590
2551.81 6516
2552.29 6397
2552.77 6113
2553.24 5971
2553.72 5782
2554.20 6003
2554.67 6048
2555.15 5983
2555.62 6146
2556.10 6424
2556.58 6379
2557.05 6743
2557.53 7029
2558.01 6835
2558.48 6856
2558.96 6641
2559.44 6089
2559.91 5973
2560.39 6103
2560.87 5470
2561.35 5253
2561.82 5514
2562.30 5136
2562.78 4899
2563.25 4836
2563.73 4797
2564.21 4686
2564.69 4557
2565.16 4381
2565.64 4351
2566.12 4324
2566.60 4404
2567.07 4452
2567.55 4553
2568.03 4420
2568.51 4367
2568.98 4522
2569.46 4389
2569.94 4484
2570.42 4294
2570.90 4445
2571.37 4638
2571.85 4533
2572.33 4471
2572.81 4468
2573.29 4651
2573.76 4774
2574.24 4253
2574.72 4363
2575.20 4430
2575.68 4576
2576.16 4561
2576.63 4473
2577.11 4443
2577.59 4434
2578.07 4447
2578.55 4533
2579.03 4432
2579.51 4546
2579.98 4539
2580.46 4256
2580.94 4443
2581.42 4386
2581.90 4430
2582.38 4219
2582.86 4480
2583.34 4458
2583.82 4457
2584.30 4191
2584.77 4154
2585.25 4207
2585.73 4255
2586.21 4486
2586.69 4569
2587.17 4569
2587.65 4799
2588.13 4728
2588.61 4486
2589.09 4460
2589.57 4488
2590.05 4694
2590.53 4553
2591.01 4469
2591.49 4745
2591.97 4605
2592.45 4807
2592.93 4507
2593.41 4418
2593.89 4703
2594.37 4607
2594.85 4833
2595.33 4929
2595.81 5048
2596.29 5230
2596.77 4990
2597.25 5163
2597.73 5228
2598.21 5577
2598.69 5640
2599.17 5506
2599.65 5442
2600.13 5247
2600.61 5375
2601.09 5274
2601.57 5204
2602.06 5320
2602.54 5252
2603.02 4834
2603.50 4700
2603.98 4899
2604.46 4552
2604.94 4383
2605.42 4540
2605.90 4557
2606.38 4315
2606.87 4301
2607.35 4375
2607.83 4592
2608.31 5008
2608.79 5145
2609.27 5637
2609.75 5832
2610.24 6276
2610.72 6514
2611.20 6772
2611.68 7253
2612.16 7464
2612.64 7234
2613.13 7032
2613.61 7080
2614.09 7010
2614.57 6961
2615.05 6117
2615.54 5708
2616.02 5702
2616.50 5344
2616.98 5120
2617.46 5066
2617.95 4832
2618.43 4877
2618.91 4670
2619.39 4494
2619.88 4404
2620.36 4303
2620.84 4132
2621.32 4146
2621.81 4127
2622.29 3997
2622.77 4200
2623.26 4130
2623.74 3937
2624.22 4023
2624.70 4384
2625.19 4379
2625.67 4221
2626.15 4088
2626.64 4074
2627.12 4161
2627.60 4409
2628.09 4426
2628.57 4328
2629.05 4101
2629.54 4042
2630.02 4298
2630.50 4256
2630.99 4562
2631.47 4613
2631.95 4203
2632.44 4299
2632.92 4427
2633.40 4435
2633.89 4325
2634.37 4582
2634.85 4607
2635.34 4586
2635.82 4355
2636.31 4339
2636.79 4160
2637.27 4428
2637.76 4363
2638.24 4161
2638.73 4146
2639.21 4480
2639.70 4688
2640.18 4658
2640.66 4550
2641.15 4307
2641.63 4551
2642.12 4525
2642.60 4502
2643.09 4345
2643.57 4297
2644.06 4578
2644.54 4437
2645.03 4260
2645.51 4236
2646.00 4236
2646.48 4127
2646.97 4159
2647.45 4292
2647.94 4232
2648.42 4333
2648.91 4192
2649.39 4507
2649.88 4334
2650.36 4715
2650.85 4898
2651.33 4734
2651.82 4738
2652.30 4580
2652.79 4628
2653.27 4663
2653.76 4511
2654.24 4370
2654.73 4359
2655.22 4504
2655.70 4250
2656.19 4289
2656.67 4318
2657.16 4462
2657.65 4309
2658.13 4447
2658.62 4230
2659.10 4162
2659.59 4136
2660.08 4194
2660.56 3954
2661.05 3905
2661.53 4187
2662.02 4202
2662.51 4103
2662.99 4088
2663.48 4040
2663.97 3826
2664.45 3967
2664.94 4039
2665.43 3973
2665.91 3991
2666.40 4055
2666.89 4245
2667.37 3983
2667.86 4055
2668.35 3804
2668.83 4085
2669.32 4331
2669.81 4117
2670.29 3853
2670.78 3940
2671.27 3756
2671.76 3950
2672.24 3895
2672.73 3885
2673.22 4130
2673.71 4329
2674.19 4299
2674.68 4386
2675.17 4579
2675.66 4683
2676.14 4725
2676.63 4788
2677.12 4878
2677.61 5058
2678.09 5190
2678.58 5334
2679.07 5372
2679.56 5531
2680.05 5464
2680.53 5842
2681.02 5872
2681.51 6340
2682.00 6406
2682.49 6521
2682.97 6960
2683.46 7210
2683.95 7210
2684.44 6866
2684.93 7120
2685.42 7072
2685.91 6950
2686.39 6540
2686.88 6407
2687.37 6137
2687.86 5946
2688.35 5381
2688.84 5426
2689.33 5290
2689.81 4886
2690.30 4773
2690.79 4504
2691.28 4176
2691.77 4353
2692.26 4017
2692.75 4263
2693.24 4442
2693.73 4384
2694.22 4191
2694.71 4161
2695.20 4239
2695.68 4059
2696.17 4183
2696.66 3942
2697.15 4054
2697.64 4221
2698.13 4430
2698.62 4556
2699.11 4231
2699.60 4382
2700.09 4580
2700.58 4329
2701.07 4618
2701.56 4802
2702.05 4902
2702.54 5017
2703.03 4955
2703.52 5137
2704.01 5126
2704.50 5154
2704.99 5370
2705.48 5257
2705.97 4856
2706.46 4842
2706.95 4902
2707.44 4844
2707.93 4503
2708.42 4444
2708.92 4506
2709.41 4362
2709.90 4393
2710.39 4427
2710.88 4496
2711.37 4360
2711.86 4207
2712.35 4127
2712.84 4150
2713.33 4184
2713.82 4274
2714.31 4328
2714.81 4458
2715.30 4512
2715.79 4466
2716.28 4155
2716.77 4044
2717.26 4168
2717.75 4152
2718.24 4370
2718.74 4283
2719.23 4344
2719.72 4354
2720.21 4403
2720.70 4443
2721.19 4658
2721.69 4777
2722.18 4581
2722.67 4619
2723.16 4623
2723.65 4897
2724.15 5050
2724.64 4733
2725.13 5174
2725.62 5117
2726.11 4960
2726.61 5162
2727.10 4902
2727.59 4368
2728.08 4491
2728.58 4433
2729.07 4089
2729.56 4271
2730.05 4404
2730.55 4184
2731.04 3941
2731.53 3919
2732.02 4196
2732.52 4277
2733.01 4314
2733.50 4123
2733.99 4273
2734.49 4452
2734.98 4548
2735.47 4550
2735.97 4414
2736.46 4314
2736.95 4467
2737.45 4493
2737.94 4422
2738.43 4319
2738.93 4407
2739.42 4478
2739.91 4642
2740.41 4463
2740.90 4489
2741.39 4528
2741.89 4699
2742.38 4410
2742.87 4336
2743.37 4513
2743.86 4463
2744.36 4508
2744.85 4312
2745.34 4529
2745.84 4357
2746.33 4156
2746.82 4372
2747.32 4478
2747.81 4266
2748.31 3948
2748.80 3931
2749.30 4159
2749.79 4071
2750.28 4002
2750.78 4185
2751.27 4301
2751.77 4237
2752.26 4276
2752.76 4528
2753.25 4453
2753.75 4447
2754.24 4522
2754.74 4730
2755.23 4930
2755.72 5090
2756.22 5133
2756.71 5105
2757.21 5610
2757.70 5021
2758.20 4760
2758.69 4848
2759.19 5106
2759.69 4946
2760.18 4770
2760.68 4507
2761.17 4402
2761.67 4458
2762.16 4521
2762.66 4400
2763.15 4271
2763.65 4446
2764.14 4437
2764.64 4473
2765.14 4360
2765.63 4229
2766.13 4256
2766.62 4169
2767.12 4190
2767.61 4188
2768.11 4206
2768.61 4310
2769.10 4339
2769.60 4275
2770.09 4399
2770.59 4458
2771.09 4224
2771.58 4257
2772.08 4488
2772.58 4531
2773.07 4425
2773.57 4583
2774.06 4757
2774.56 4912
2775.06 4440
2775.55 4651
2776.05 4894
2776.55 4906
2777.04 4957
2777.54 4765
2778.04 5068
2778.54 4985
2779.03 4999
2779.53 4824
2780.03 4874
2780.52 4619
2781.02 4628
2781.52 4680
2782.01 5067
2782.51 5069
2783.01 4909
2783.51 4837
2784.00 4781
2784.50 4660
2785.00 4769
2785.50 4668
2785.99 4501
2786.49 4648
2786.99 4559
2787.49 4519
2787.98 4505
2788.48 4652
2788.98 4629
2789.48 4323
2789.98 4499
2790.47 4555
2790.97 4434
2791.47 4342
2791.97 4300
2792.47 4533
2792.96 4338
2793.46 4326
2793.96 4459
2794.46 4431
2794.96 4540
2795.46 4527
2795.95 4838
2796.45 5135
2796.95 5077
2797.45 5339
2797.95 5663
2798.45 6320
2798.95 6237
2799.44 6238
2799.94 6392
2800.44 6378
2800.94 6062
2801.44 5945
2801.94 5736
2802.44 5491
2802.94 5291
2803.44 5292
2803.93 5121
2804.43 5234
2804.93 5300
2805.43 4971
2805.93 5232
2806.43 5771
2806.93 5943
2807.43 6331
2807.93 6315
2808.43 6613
2808.93 7412
2809.43 8398
2809.93 9242
2810.43 9260
2810.93 9520
2811.43 9478
2811.93 9551
2812.43 9112
2812.93 9116
2813.43 8346
2813.93 7684
2814.43 7015
2814.93 6378
2815.43 5903
2815.93 5794
2816.43 5635
2816.93 5181
2817.43 5009
2817.93 5101
2818.43 4992
2818.93 5074
2819.43 5352
2819.93 5433
2820.43 5788
2820.93 5918
2821.43 5645
2821.93 5885
2822.43 5765
2822.94 5540
2823.44 5605
2823.94 5269
2824.44 4967
2824.94 5022
2825.44 4915
2825.94 4753
2826.44 4507
2826.94 4403
2827.44 4416
2827.95 4717
2828.45 4498
2828.95 4408
2829.45 4375
2829.95 4545
2830.45 4498
2830.95 4336
2831.46 4906
2831.96 4765
2832.46 4769
2832.96 5125
2833.46 5000
2833.97 5222
2834.47 5401
2834.97 5315
2835.47 5660
2835.97 5653
2836.47 5410
2836.98 5487
2837.48 5401
2837.98 5411
2838.48 5015
2838.99 4723
2839.49 4938
2839.99 4898
2840.49 4850
2841.00 4554
2841.50 4740
2842.00 4628
2842.50 4623
2843.01 4573
2843.51 4415
2844.01 4298
2844.51 4575
2845.02 4479
2845.52 4566
2846.02 4676
2846.52 4745
2847.03 5002
2847.53 5064
2848.03 5266
2848.54 5380
2849.04 5348
2849.54 5389
2850.05 5325
2850.55 5246
2851.05 5275
2851.56 4793
2852.06 4800
2852.56 4590
2853.07 4476
2853.57 4172
2854.07 4207
2854.58 4678
2855.08 4636
2855.59 4152
2856.09 3991
2856.59 4104
2857.10 3991
2857.60 4295
2858.10 4461
2858.61 4553
2859.11 4454
2859.62 4515
2860.12 4592
2860.63 4628
2861.13 4599
2861.63 4531
2862.14 4782
2862.64 4954
2863.15 4973
2863.65 5285
2864.16 4913
2864.66 4772
2865.16 4435
2865.67 4291
2866.17 4407
2866.68 4230
2867.18 4096
2867.69 4218
2868.19 3918
2868.70 4010
2869.20 4063
2869.71 4229
2870.21 4106
2870.72 4040
2871.22 4077
2871.73 4203
2872.23 4265
2872.74 4440
2873.24 4600
2873.75 4669
2874.25 4571
2874.76 4421
2875.27 4229
2875.77 4069
2876.28 4279
2876.78 4117
2877.29 4095
2877.79 4357
2878.30 4348
2878.81 4383
2879.31 4425
2879.82 4457
2880.32 4433
2880.83 4192
2881.33 4307
2881.84 4506
2882.35 4506
2882.85 4528
2883.36 4673
2883.87 4502
2884.37 4597
2884.88 4932
2885.38 5117
2885.89 5294
2886.40 5465
2886.90 5887
2887.41 6460
2887.92 6809
2888.42 7011
2888.93 7173
2889.44 7114
2889.94 7339
2890.45 7436
2890.96 7577
2891.46 7081
2891.97 6511
2892.48 6119
2892.98 5654
2893.49 4994
2894.00 4890
2894.51 4909
2895.01 4961
2895.52 4779
2896.03 4632
2896.54 4561
2897.04 4512
2897.55 4619
2898.06 4540
2898.57 4681
2899.07 4483
2899.58 4769
2900.09 4861
2900.60 4574
2901.10 4859
2901.61 5261
2902.12 5165
2902.63 5164
2903.13 5366
2903.64 5426
2904.15 5082
2904.66 5155
2905.17 5265
2905.68 5313
2906.18 5199
2906.69 5086
2907.20 5069
2907.71 5303
2908.22 4999
2908.72 4970
2909.23 5197
2909.74 5307
2910.25 4990
2910.76 4994
2911.27 4898
2911.78 4644
2912.28 4897
2912.79 4939
2913.30 4652
2913.81 4802
2914.32 4820
2914.83 4526
2915.34 4766
2915.85 5121
2916.36 5171
2916.87 4851
2917.37 4472
2917.88 4772
2918.39 4697
2918.90 4494
2919.41 4479
2919.92 4302
2920.43 4158
2920.94 4485
2921.45 4585
2921.96 4581
2922.47 4619
2922.98 4790
2923.49 4789
2924.00 4926
2924.51 4877
2925.02 5213
2925.53 5748
2926.04 6386
2926.55 7045
2927.06 6871
2927.57 7398
2928.08 7476
2928.59 7149
2929.10 7259
2929.61 6804
2930.12 6177
2930.63 5820
2931.14 5492
2931.65 5239
2932.16 4973
2932.67 4876
2933.18 4752
2933.69 4640
2934.20 4459
2934.71 4271
2935.22 4229
2935.73 4417
2936.24 4627
2936.76 4550
2937.27 4670
2937.78 4733
2938.29 4688
2938.80 4905
2939.31 4908
2939.82 4906
2940.33 4763
2940.84 4717
2941.36 4553
2941.87 4474
2942.38 4592
2942.89 4398
2943.40 4697
2943.91 4675
2944.42 4819
2944.94 5048
2945.45 5174
2945.96 4913
2946.47 5142
2946.98 5330
2947.49 5406
2948.01 5385
2948.52 5534
2949.03 5377
2949.54 5260
2950.05 5275
2950.57 5197
2951.08 5289
2951.59 5194
2952.10 4876
2952.61 4722
2953.13 4569
2953.64 4652
2954.15 4705
2954.66 4766
2955.18 4441
2955.69 4435
2956.20 4575
2956.71 4588
2957.23 4896
2957.74 4543
2958.25 4424
2958.76 4709
2959.28 4670
2959.79 4824
2960.30 5063
2960.82 4843
2961.33 4976
2961.84 5213
2962.36 5182
2962.87 5360
2963.38 5238
2963.89 5344
2964.41 5550
2964.92 5560
2965.43 5481
2965.95 5575
2966.46 5423
2966.97 5404
2967.49 5326
2968.00 5228
2968.52 5075
2969.03 4873
2969.54 4744
2970.06 4708
2970.57 4675
2971.08 4591
2971.60 4435
2972.11 4521
2972.63 4374
2973.14 4446
2973.65 4583
2974.17 4720
2974.68 4582
2975.20 4628
2975.71 4654
2976.23 4731
2976.74 4482
2977.25 4450
2977.77 4780
2978.28 4729
2978.80 4708
2979.31 4665
2979.83 4777
2980.34 4641
2980.86 4731
2981.37 4748
2981.89 4953
2982.40 5040
2982.91 5116
2983.43 5058
2983.94 5019
2984.46 4864
2984.97 5012
2985.49 4875
2986.00 4940
2986.52 5007
2987.04 5094
2987.55 5230
2988.07 5160
2988.58 5170
2989.10 5194
2989.61 5035
2990.13 5070
2990.64 4958
2991.16 5252
2991.67 5276
2992.19 5067
2992.71 5134
2993.22 5431
2993.74 5666
2994.25 5915
2994.77 5815
2995.28 5690
2995.80 5827
2996.32 6110
2996.83 6070
2997.35 6476
2997.87 7069
2998.38 7119
2998.90 7547
2999.41 7693
2999.93 7809
3000.45 7963
3000.96 7774
3001.48 7908
3002.00 7677
3002.51 7016
3003.03 6697
3003.55 6430
3004.06 6577
3004.58 6213
3005.10 6068
3005.61 5957
3006.13 5695
3006.65 5684
3007.16 5632
3007.68 5841
3008.20 5956
3008.71 5837
3009.23 5611
3009.75 5269
3010.27 5452
3010.78 5215
3011.30 5252
3011.82 5331
3012.34 5043
3012.85 5030
3013.37 4971
3013.89 4956
3014.41 4907
3014.92 5006
3015.44 5141
3015.96 4860
3016.48 4954
3016.99 5044
3017.51 5054
3018.03 5033
3018.55 5158
3019.07 5125
3019.58 5104
3020.10 5267
3020.62 5360
3021.14 5519
3021.66 5418
3022.17 5395
3022.69 5449
3023.21 5522
3023.73 5994
3024.25 5887
3024.77 5996
3025.28 6277
3025.80 6152
3026.32 6174
3026.84 6505
3027.36 6540
3027.88 6494
3028.40 6005
3028.92 5867
3029.43 5781
3029.95 5947
3030.47 5627
3030.99 5215
3031.51 5174
3032.03 5296
3032.55 5466
3033.07 5458
3033.59 5490
3034.11 5680
3034.63 6087
3035.15 6740
3035.66 7553
3036.18 7846
3036.70 8325
3037.22 8829
3037.74 8932
3038.26 9182
3038.78 8800
3039.30 8905
3039.82 8901
3040.34 8334
3040.86 7870
3041.38 7020
3041.90 6810
3042.42 6487
3042.94 6178
3043.46 5741
3043.98 5633
3044.50 5406
3045.02 4948
3045.54 5133
3046.06 5171
3046.58 5195
3047.10 4898
3047.62 4962
3048.14 5156
3048.66 5053
3049.18 5134
3049.71 5226
3050.23 4990
3050.75 5100
3051.27 4845
3051.79 4717
3052.31 4722
3052.83 4837
3053.35 4948
3053.87 4729
3054.39 4916
3054.91 4952
3055.43 4957
3055.96 5029
3056.48 4705
3057.00 4625
3057.52 4866
3058.04 5009
3058.56 5054
3059.08 5156
3059.61 5088
3060.13 4907
3060.65 5068
3061.17 5226
3061.69 5245
3062.21 5078
3062.73 5083
3063.26 5258
3063.78 5208
3064.30 5204
3064.82 5383
3065.34 5066
3065.87 5017
3066.39 4937
3066.91 5152
3067.43 5217
3067.95 5153
3068.48 4869
3069.00 4685
3069.52 4908
3070.04 4941
3070.57 4644
3071.09 4624
3071.61 4805
3072.13 4945
3072.66 4918
3073.18 5324
3073.70 5569
3074.22 5495
3074.75 5744
3075.27 5894
3075.79 5939
3076.32 6242
3076.84 6319
3077.36 6178
3077.88 5950
3078.41 5926
3078.93 5773
3079.45 5701
3079.98 5544
3080.50 5698
3081.02 5622
3081.55 5572
3082.07 5143
3082.59 4960
3083.12 5237
3083.64 5346
3084.16 5241
3084.69 4895
3085.21 5145
3085.73 5004
3086.26 4840
3086.78 4704
3087.31 4409
3087.83 4632
3088.35 4652
3088.88 4879
3089.40 4601
3089.93 4759
3090.45 4567
3090.97 4439
3091.50 4589
3092.02 4748
3092.55 4858
3093.07 4915
3093.60 4746
3094.12 4877
3094.64 4854
3095.17 4865
3095.69 4968
3096.22 4861
3096.74 4923
3097.27 5174
3097.79 5322
3098.32 5034
3098.84 5156
3099.37 5313
3099.89 5286
3100.42 5630
3100.94 5845
3101.47 5873
3101.99 6060
3102.52 6348
3103.04 6575
3103.57 6937
3104.09 7361
3104.62 7560
3105.14 7739
3105.67 7762
3106.19 7847
3106.72 7288
3107.24 6985
3107.77 6820
3108.29 6287
3108.82 5947
3109.35 5480
3109.87 5168
3110.40 5076
3110.92 4832
3111.45 4961
3111.98 4866
3112.50 4812
3113.03 4845
3113.55 5168
3114.08 5036
3114.61 5266
3115.13 5270
3115.66 4885
3116.18 4738
3116.71 4612
3117.24 4741
3117.76 4598
3118.29 4581
3118.82 4437
3119.34 4720
3119.87 4661
3120.40 4365
3120.92 4154
3121.45 4074
3121.98 4490
3122.50 4495
3123.03 4562
3123.56 4596
3124.08 4449
3124.61 4484
3125.14 4485
3125.66 4420
3126.19 4536
3126.72 4529
3127.25 4571
3127.77 4646
3128.30 4494
3128.83 4630
3129.36 4421
3129.88 4312
3130.41 4518
3130.94 4210
3131.46 4074
3131.99 4169
3132.52 3885
3133.05 4110
3133.58 4313
3134.10 4207
3134.63 4106
3135.16 4226
3135.69 4189
3136.21 4306
3136.74 4130
3137.27 4083
3137.80 4374
3138.33 4362
3138.86 4357
3139.38 4543
3139.91 4363
3140.44 4474
3140.97 4658
3141.50 4696
3142.03 4144
3142.55 4479
3143.08 4339
3143.61 4175
3144.14 4161
3144.67 4109
3145.20 4128
3145.73 4038
3146.25 4116
3146.78 4295
3147.31 4525
3147.84 4578
3148.37 4643
3148.90 4837
3149.43 4816
3149.96 4945
3150.49 4745
3151.02 4996
3151.54 5014
3152.07 4773
3152.60 4726
3153.13 4732
3153.66 4669
3154.19 4475
3154.72 4623
3155.25 4793
3155.78 4556
3156.31 4369
3156.84 4446
3157.37 4456
3157.90 4591
3158.43 4507
3158.96 4353
3159.49 4512
3160.02 4687
3160.55 4671
3161.08 4543
3161.61 4621
3162.14 4747
3162.67 4518
3163.20 4365
3163.73 4430
3164.26 4415
3164.79 4174
3165.32 4110
3165.85 4363
3166.38 4459
3166.91 4796
3167.44 4686
3167.97 4705
3168.50 4822
3169.03 4977
3169.57 5536
3170.10 5459
3170.63 5723
3171.16 5635
3171.69 5343
3172.22 5180
3172.75 4886
3173.28 4742
3173.81 4959
3174.34 4606
3174.88 4570
3175.41 4564
3175.94 4277
3176.47 4534
3177.00 4286
3177.53 4413
3178.06 4316
3178.60 4267
3179.13 4498
3179.66 4266
3180.19 4361
3180.72 4544
3181.25 4587
3181.79 4396
3182.32 4639
3182.85 4794
3183.38 4435
3183.91 4437
3184.44 4342
3184.98 4452
3185.51 4483
3186.04 4433
3186.57 4391
3187.11 4580
3187.64 4236
3188.17 4324
3188.70 4373
3189.24 4310
3189.77 4439
3190.30 4441
3190.83 4282
3191.37 4406
3191.90 4313
3192.43 4452
3192.96 4264
3193.50 4051
3194.03 4257
3194.56 4262
3195.09 4444
3195.63 4308
3196.16 4262
3196.69 4285
3197.23 4501
3197.76 4505
3198.29 4568
3198.83 4631
3199.36 4475
3199.89 4400
3200.43 4452
3200.96 4362
3201.49 4410
3202.03 4514
3202.56 4728
3203.09 4593
3203.63 4812
3204.16 5197
3204.69 4882
3205.23 4953
3205.76 5057
3206.30 4891
3206.83 4639
3207.36 4886
3207.90 4984
3208.43 4822
3208.97 4841
3209.50 4808
3210.03 4822
3210.57 5199
3211.10 5227
3211.64 5307
3212.17 5264
3212.70 5356
3213.24 5298
3213.77 5505
3214.31 5418
3214.84 5564
3215.38 5488
3215.91 5507
3216.45 5427
3216.98 4875
3217.52 4948
3218.05 4764
3218.59 4672
3219.12 4445
3219.66 4548
3220.19 4707
3220.73 4760
3221.26 4808
3221.80 4777
3222.33 4655
3222.87 4862
3223.40 4841
3223.94 5074
3224.47 4978
3225.01 4910
3225.54 4982
3226.08 4896
3226.61 5154
3227.15 5051
3227.69 4961
3228.22 4840
3228.76 5077
3229.29 5071
3229.83 4730
3230.36 4655
3230.90 4519
3231.44 4369
3231.97 4365
3232.51 4336
3233.04 4225
3233.58 4279
3234.12 4265
3234.65 4508
3235.19 4266
3235.72 4139
3236.26 4170
3236.80 4205
3237.33 4425
3237.87 4525
3238.41 4844
3238.94 4844
3239.48 4520
3240.02 4585
3240.55 4753
3241.09 4820
3241.63 4806
3242.16 5004
3242.70 4939
3243.24 5037
3243.77 5107
3244.31 4780
3244.85 4841
3245.39 4574
3245.92 4747
3246.46 4747
3247.00 4585
3247.53 4499
3248.07 4599
3248.61 4464
3249.15 4579
3249.68 4744
3250.22 4637
3250.76 4795
3251.30 4825
3251.83 4623
3252.37 4494
3252.91 4577
3253.45 4641
3253.98 4784
3254.52 4544
3255.06 4974
3255.60 4830
3256.14 4643
3256.67 4819
3257.21 4831
3257.75 5022
3258.29 5090
3258.83 5038
3259.37 5248
3259.90 5097
3260.44 4935
3260.98 4922
3261.52 5155
3262.06 4947
3262.60 5205
3263.13 5097
3263.67 5220
3264.21 5612
3264.75 5416
3265.29 5498
3265.83 5577
3266.37 5612
3266.91 6120
3267.44 6187
3267.98 6251
3268.52 6216
3269.06 6535
3269.60 6551
3270.14 6710
3270.68 6467
3271.22 6317
3271.76 5858
3272.30 5442
3272.84 5359
3273.38 5306
3273.91 5009
3274.45 4971
3274.99 5063
3275.53 4984
3276.07 5005
3276.61 5111
3277.15 5211
3277.69 5205
3278.23 5365
3278.77 5380
3279.31 5498
3279.85 5785
3280.39 5497
3280.93 5263
3281.47 5721
3282.01 5600
3282.55 5446
3283.09 5630
3283.63 5627
3284.17 5566
3284.71 5846
3285.25 5495
3285.79 5416
3286.33 5333
3286.87 5291
3287.42 5325
3287.96 5549
3288.50 5653
3289.04 5577
3289.58 5726
3290.12 5567
3290.66 5371
3291.20 5512
3291.74 5697
3292.28 5658
3292.82 5833
3293.36 5932
3293.91 6277
3294.45 6720
3294.99 7137
3295.53 7544
3296.07 7916
3296.61 8518
3297.15 9179
3297.69 9345
3298.24 9591
3298.78 9350
3299.32 9036
3299.86 9083
3300.40 8868
3300.94 8035
3301.49 7582
3302.03 7265
3302.57 6771
3303.11 6271
3303.65 6221
3304.19 6028
3304.74 5688
3305.28 5963
3305.82 6179
3306.36 5974
3306.90 5755
3307.45 6030
3307.99 5771
3308.53 5701
3309.07 5890
3309.62 5869
3310.16 5738
3310.70 5838
3311.24 5860
3311.79 6082
3312.33 6096
3312.87 6136
3313.41 6326
3313.96 6278
3314.50 6074
3315.04 6382
3315.59 6428
3316.13 6361
3316.67 6445
3317.21 6520
3317.76 6487
3318.30 6815
3318.84 6901
3319.39 6786
3319.93 7091
3320.47 7586
3321.02 7533
3321.56 7378
3322.10 7715
3322.65 8088
3323.19 8284
3323.73 8123
3324.28 7816
3324.82 7829
3325.36 7906
3325.91 8012
3326.45 7668
3327.00 7689
3327.54 7351
3328.08 7427
3328.63 7299
3329.17 6927
3329.72 6788
3330.26 6303
3330.80 6469
3331.35 6941
3331.89 7004
3332.44 7354
3332.98 8084
3333.53 8950
3334.07 10652
3334.61 12872
3335.16 15188
3335.70 18079
3336.25 21460
3336.79 25088
3337.34 28167
3337.88 30533
3338.43 31977
3338.97 31629
3339.52 30961
3340.06 29333
3340.61 27155
3341.15 23707
3341.70 20441
3342.24 18130
3342.79 14723
3343.33 12400
3343.88 10654
3344.42 9216
3344.97 8208
3345.51 7589
3346.06 6894
3346.60 6274
3347.15 6268
3347.69 5965
3348.24 5910
3348.78 6081
3349.33 5912
3349.88 5765
3350.42 5751
3350.97 5945
3351.51 5739
3352.06 5651
3352.61 5573
3353.15 5828
3353.70 5797
3354.24 5738
3354.79 6178
3355.34 5762
3355.88 5740
3356.43 6085
3356.97 6199
3357.52 6060
3358.07 6343
3358.61 5966
3359.16 5809
3359.71 6111
3360.25 5644
3360.80 5645
3361.35 5917
3361.89 5887
3362.44 5870
3362.99 5895
3363.53 5476
3364.08 5577
3364.63 5599
3365.17 5391
3365.72 5478
3366.27 5188
3366.81 5414
3367.36 5613
3367.91 5352
3368.46 5338
3369.00 5138
3369.55 5280
3370.10 5335
3370.64 5282
3371.19 5503
3371.74 5911
3372.29 5934
3372.83 6317
3373.38 6436
3373.93 6743
3374.48 7191
3375.03 7732
3375.57 8348
3376.12 8216
3376.67 8442
3377.22 8406
3377.76 8341
3378.31 8363
3378.86 7869
3379.41 7210
3379.96 7017
3380.50 6406
3381.05 5594
3381.60 5447
3382.15 5070
3382.70 4888
3383.25 5119
3383.79 4957
3384.34 4942
3384.89 4650
3385.44 4540
3385.99 5044
3386.54 4795
3387.09 4956
3387.64 4916
3388.18 4867
3388.73 4737
3389.28 4620
3389.83 4608
3390.38 4359
3390.93 4475
3391.48 4601
3392.03 4434
3392.58 4300
3393.13 4659
3393.67 4594
3394.22 4302
3394.77 4337
3395.32 4569
3395.87 4731
3396.42 4754
3396.97 4685
3397.52 4607
3398.07 4630
3398.62 4602
3399.17 4834
3399.72 4623
3400.27 4576
3400.82 4634
3401.37 4515
3401.92 4487
3402.47 4353
3403.02 4302
3403.57 4419
3404.12 4290
3404.67 4210
3405.22 4347
3405.77 4159
3406.32 4143
3406.87 4148
3407.42 3982
3407.97 4210
3408.52 4320
3409.07 4325
3409.62 4339
3410.17 4313
3410.72 4261
3411.27 4371
3411.82 4580
3412.38 4687
3412.93 4913
3413.48 4993
3414.03 5096
3414.58 5084
3415.13 5156
3415.68 5177
3416.23 5104
3416.78 4851
3417.33 4962
3417.89 4936
3418.44 4635
3418.99 4577
3419.54 4356
3420.09 4370
3420.64 4326
3421.19 4152
3421.74 4092
3422.30 3975
3422.85 3840
3423.40 4014
3423.95 4264
3424.50 4036
3425.05 4163
3425.61 4007
3426.16 4042
3426.71 4313
3427.26 4333
3427.81 4036
3428.37 4292
3428.92 4104
3429.47 3932
3430.02 3921
3430.58 3981
3431.13 4005
3431.68 3922
3432.23 3816
3432.78 3682
3433.34 3905
3433.89 3996
3434.44 4043
3434.99 4123
3435.55 3750
3436.10 4013
3436.65 4062
3437.21 4047
3437.76 4032
3438.31 3931
3438.86 3934
3439.42 3768
3439.97 3839
3440.52 4007
3441.08 4259
3441.63 4266
3442.18 3943
3442.74 4049
3443.29 4216
3443.84 4240
3444.40 4474
3444.95 4113
3445.50 4108
3446.06 4122
3446.61 3965
3447.16 3863
3447.72 3862
3448.27 3946
3448.82 3762
3449.38 3938
3449.93 3861
3450.48 3840
3451.04 3923
3451.59 3822
3452.15 3826
3452.70 3705
3453.25 3882
3453.81 3897
3454.36 3779
3454.92 3614
3455.47 3497
3456.03 3487
3456.58 3923
3457.13 3874
3457.69 3686
3458.24 3627
3458.80 3524
3459.35 3594
3459.91 3757
3460.46 3558
3461.02 3660
3461.57 3642
3462.13 3431
3462.68 3633
3463.24 3731
3463.79 3518
3464.34 3476
3464.90 3688
3465.46 3780
3466.01 3690
3466.57 3725
3467.12 3788
3467.68 3941
3468.23 3850
3468.79 3786
3469.34 4076
3469.90 3962
3470.45 4092
3471.01 4186
3471.56 4031
3472.12 3984
3472.67 3845
3473.23 4038
3473.79 4015
3474.34 3924
3474.90 4247
3475.45 3962
3476.01 3791
3476.56 3976
3477.12 3930
3477.68 3931
3478.23 3990
3478.79 3739
3479.35 3805
3479.90 3882
3480.46 4120
3481.01 4184
3481.57 4125
3482.13 4043
3482.68 4153
3483.24 4236
3483.80 4368
3484.35 4390
3484.91 4461
3485.47 4531
3486.02 4209
3486.58 4085
3487.14 4338
3487.69 4002
3488.25 4218
3488.81 4010
3489.36 3964
3489.92 4500
3490.48 4629
3491.03 4735
3491.59 5052
3492.15 5098
3492.71 5302
3493.26 5765
3493.82 5643
3494.38 5614
3494.94 6084
3495.49 6169
3496.05 5832
3496.61 5459
3497.17 5268
3497.72 5231
3498.28 5111
3498.84 5117
3499.40 5533
3499.95 5635
3500.51 5811
3501.07 6100
3501.63 6717
3502.19 6745
3502.74 6875
3503.30 7095
3503.86 7278
3504.42 7022
3504.98 6831
3505.53 7147
3506.09 7212
3506.65 7390
3507.21 7363
3507.77 6927
3508.33 6909
3508.88 6781
3509.44 6615
3510.00 6633
3510.56 6017
3511.12 5802
3511.68 5455
3512.24 5176
3512.80 4855
3513.35 4980
3513.91 4655
3514.47 4376
3515.03 4349
3515.59 4463
3516.15 4498
3516.71 4144
3517.27 4165
3517.83 4186
3518.39 4107
3518.95 4062
3519.50 4332
3520.06 4582
3520.62 4777
3521.18 4408
3521.74 4259
3522.30 4323
3522.86 4576
3523.42 4310
3523.98 4565
3524.54 4812
3525.10 4682
3525.66 4895
3526.22 4816
3526.78 4754
3527.34 4614
3527.90 4478
3528.46 4460
3529.02 4466
3529.58 4554
3530.14 4103
3530.70 4073
3531.26 4137
3531.82 4149
3532.38 4044
3532.94 3954
3533.50 3842
3534.06 3919
3534.62 4053
3535.18 4052
3535.75 4063
3536.31 4340
3536.87 4337
3537.43 4344
3537.99 4590
3538.55 4603
3539.11 4536
3539.67 4336
3540.23 4451
3540.79 4627
3541.35 4654
3541.92 4769
3542.48 4724
3543.04 4719
3543.60 4540
3544.16 4695
3544.72 4700
3545.28 4830
3545.84 4971
3546.41 4644
3546.97 4727
3547.53 4558
3548.09 4703
3548.65 4394
3549.21 4449
3549.78 4283
3550.34 4290
3550.90 4302
3551.46 4138
3552.02 4264
3552.59 4442
3553.15 4297
3553.71 4440
3554.27 4883
3554.83 5104
3555.40 5308
3555.96 5437
3556.52 5979
3557.08 5994
3557.65 6148
3558.21 5923
3558.77 5962
3559.33 5984
3559.90 5361
3560.46 5032
3561.02 5010
3561.58 4934
3562.15 4688
3562.71 4671
3563.27 4547
3563.83 4427
3564.40 4299
3564.96 4259
3565.52 4286
3566.09 4063
3566.65 4150
3567.21 4204
3567.78 4215
3568.34 4155
3568.90 3957
3569.47 3949
3570.03 4106
3570.59 4061
3571.16 4062
3571.72 4256
3572.28 4140
3572.85 4150
3573.41 4244
3573.97 4210
3574.54 4198
3575.10 4123
3575.66 4121
3576.23 4068
3576.79 3901
3577.36 4192
3577.92 4356
3578.48 4091
3579.05 4208
3579.61 4332
3580.18 4322
3580.74 4458
3581.31 4288
3581.87 4390
3582.43 4084
3583.00 4247
3583.56 4349
3584.13 4136
3584.69 3958
3585.26 3883
3585.82 4114
3586.39 3924
3586.95 3978
3587.52 4111
3588.08 4019
3588.64 3972
3589.21 3865
3589.77 4075
3590.34 3790
3590.90 3942
3591.47 3993
3592.03 3834
3592.60 3899
3593.17 4263
3593.73 4210
3594.30 4177
3594.86 4159
3595.43 4289
3595.99 4274
3596.56 4452
3597.12 4304
3597.69 4103
3598.25 3947
3598.82 4229
3599.39 4327
3599.95 4112
3600.52 3952
3601.08 3925
3601.65 4009
3602.21 4005
3602.78 3862
3603.35 4127
3603.91 4065
3604.48 4018
3605.04 4034
3605.61 3936
3606.18 3821
3606.74 3917
3607.31 3751
3607.88 3720
3608.44 3840
3609.01 3727
3609.57 3487
3610.14 3550
3610.71 3548
3611.27 3394
3611.84 3525
3612.41 3600
3612.97 3619
3613.54 3702
3614.11 3826
3614.68 3971
3615.24 4141
3615.81 4367
3616.38 4560
3616.94 4782
3617.51 4954
3618.08 5628
3618.64 6138
3619.21 6474
3619.78 6834
3620.35 7131
3620.91 7736
3621.48 7900
3622.05 7706
3622.62 7196
3623.18 6775
3623.75 5900
3624.32 5520
3624.89 5185
3625.45 4828
3626.02 4407
3626.59 4241
3627.16 4124
3627.73 4167
3628.29 3904
3628.86 4000
3629.43 4027
3630.00 3719
3630.57 3932
3631.13 3784
3631.70 3760
3632.27 3637
3632.84 3737
3633.41 3751
3633.98 3726
3634.54 3635
3635.11 3643
3635.68 3685
3636.25 3730
3636.82 3579
3637.39 3567
3637.96 3599
3638.52 3402
3639.09 3516
3639.66 3486
3640.23 3713
3640.80 3969
3641.37 3912
3641.94 3803
3642.51 3754
3643.08 3950
3643.65 3984
3644.21 3804
3644.78 4170
3645.35 4212
3645.92 3883
3646.49 4136
3647.06 4171
3647.63 4069
3648.20 3901
3648.77 3859
3649.34 3806
3649.91 3763
3650.48 3913
3651.05 3765
3651.62 3643
3652.19 3911
3652.76 3969
3653.33 3758
3653.90 3765
3654.47 3820
3655.04 4051
3655.61 4062
3656.18 4076
3656.75 3974
3657.32 4125
3657.89 4119
3658.46 4091
3659.03 4412
3659.60 4603
3660.17 4626
3660.74 4682
3661.31 4474
3661.88 4266
3662.45 4289
3663.02 4242
3663.59 3982
3664.16 3996
3664.74 3951
3665.31 3782
3665.88 3873
3666.45 4019
3667.02 3865
3667.59 3766
3668.16 3764
3668.73 3645
3669.30 3658
3669.87 3760
3670.45 4037
3671.02 3841
3671.59 3645
3672.16 3645
3672.73 3391
3673.30 3776
3673.87 3775
3674.45 3839
3675.02 3803
3675.59 4045
3676.16 4154
3676.73 4125
3677.30 4203
3677.88 4147
3678.45 4083
3679.02 4106
3679.59 4119
3680.16 4034
3680.74 4062
3681.31 4043
3681.88 4060
3682.45 3833
3683.02 4026
3683.60 3853
3684.17 3709
3684.74 3885
3685.31 3757
3685.89 3946
3686.46 4065
3687.03 4104
3687.60 4058
3688.18 4291
3688.75 4435
3689.32 4436
3689.89 4573
3690.47 4614
3691.04 4811
3691.61 4918
3692.19 4626
3692.76 4845
3693.33 4531
3693.91 4570
3694.48 4407
3695.05 4304
3695.62 3929
3696.20 3881
3696.77 4035
3697.34 4130
3697.92 3946
3698.49 3955
3699.06 3929
3699.64 3622
3700.21 3725
3700.79 3578
3701.36 3780
3701.93 3711
3702.51 3668
3703.08 3609
3703.65 3580
3704.23 3811
3704.80 3651
3705.38 3740
3705.95 3492
3706.52 3884
3707.10 3600
3707.67 3706
3708.25 3692
3708.82 3940
3709.39 3705
3709.97 3546
3710.54 3696
3711.12 3684
3711.69 3906
3712.27 3562
3712.84 3456
3713.42 3703
3713.99 3972
3714.57 3649
3715.14 3785
3715.71 3789
3716.29 3700
3716.86 3992
3717.44 3936
3718.01 3884
3718.59 3625
3719.16 3960
3719.74 3866
3720.31 3863
3720.89 3643
3721.47 3592
3722.04 3744
3722.62 3811
3723.19 3821
3723.77 3772
3724.34 3678
3724.92 3648
3725.49 3751
3726.07 3782
3726.64 3688
3727.22 3996
3727.80 3921
3728.37 4026
3728.95 3930
3729.52 4052
3730.10 4196
3730.67 4297
3731.25 4650
3731.83 4627
3732.40 4724
3732.98 4899
3733.55 4856
3734.13 5010
3734.71 5138
3735.28 5260
3735.86 5159
3736.44 5029
3737.01 5022
3737.59 5183
3738.17 4821
3738.74 4872
3739.32 4434
3739.90 4473
3740.47 4376
3741.05 4128
3741.63 3949
3742.20 4015
3742.78 4081
3743.36 4168
3743.93 4054
3744.51 3986
3745.09 4117
3745.66 4116
3746.24 4030
3746.82 4123
3747.40 4043
3747.97 4167
3748.55 4090
3749.13 3861
3749.70 4013
3750.28 4320
3750.86 4093
3751.44 4053
3752.02 4080
3752.59 3915
3753.17 3840
3753.75 3863
3754.33 4039
3754.90 3934
3755.48 3883
3756.06 4268
3756.64 4331
3757.22 4136
3757.79 4552
3758.37 4590
3758.95 4812
3759.53 5242
3760.11 5497
3760.68 5561
3761.26 5974
3761.84 6037
3762.42 6026
3763.00 5671
3763.58 5481
3764.15 5220
3764.73 4843
3765.31 4725
3765.89 4605
3766.47 4484
3767.05 4430
3767.63 4043
3768.21 4025
3768.78 4067
3769.36 3858
3769.94 3906
3770.52 3715
3771.10 3750
3771.68 3637
3772.26 3706
3772.84 3915
3773.42 4036
3774.00 4085
3774.58 3886
3775.15 3916
3775.73 4255
3776.31 4101
3776.89 4026
3777.47 4178
3778.05 3810
3778.63 3665
3779.21 3652
3779.79 3658
3780.37 3646
3780.95 3637
3781.53 3486
3782.11 3703
3782.69 3671
3783.27 3584
3783.85 3705
3784.43 3780
3785.01 3709
3785.59 3594
3786.17 3535
3786.75 3712
3787.33 3726
3787.91 3964
3788.49 4143
3789.07 4003
3789.65 3905
3790.23 3743
3790.81 3716
3791.39 3736
3791.98 3724
3792.56 4045
3793.14 3994
3793.72 3704
3794.30 3718
3794.88 3802
3795.46 3737
3796.04 3776
3796.62 3794
3797.20 3898
3797.78 4113
3798.37 3909
3798.95 3983
3799.53 4162
3800.11 4107
3800.69 4141
3801.27 4298
3801.85 4484
3802.43 4276
3803.02 4431
3803.60 4507
3804.18 4367
3804.76 3879
3805.34 4044
3805.92 4265
3806.51 4043
3807.09 3847
3807.67 3835
3808.25 3802
3808.83 3724
3809.42 3638
3810.00 3955
3810.58 3998
3811.16 3691
3811.74 3800
3812.33 3988
3812.91 3974
3813.49 3759
3814.07 3720
3814.66 3860
3815.24 3705
3815.82 3858
3816.40 3892
3816.99 3819
3817.57 3828
3818.15 3829
3818.73 3958
3819.32 3868
3819.90 3753
3820.48 3565
3821.06 3642
3821.65 3752
3822.23 3721
3822.81 3691
3823.40 3635
3823.98 3797
3824.56 3752
3825.15 3594
3825.73 3506
3826.31 3576
3826.90 3655
3827.48 3537
3828.06 3698
3828.65 3587
3829.23 3458
3829.81 3445
3830.40 3539
3830.98 3762
3831.56 3805
3832.15 3564
3832.73 3669
3833.32 3773
3833.90 3739
3834.48 3856
3835.07 3931
3835.65 3891
3836.23 3679
3836.82 3727
3837.40 3868
3837.99 3844
3838.57 3545
3839.16 3468
3839.74 3747
3840.32 3705
3840.91 3917
3841.49 3799
3842.08 3811
3842.66 3550
3843.25 3549
3843.83 3538
3844.42 3635
3845.00 3516
3845.59 3633
3846.17 3522
3846.76 3512
3847.34 3519
3847.92 3441
3848.51 3516
3849.09 3428
3849.68 3625
3850.27 3605
3850.85 3369
3851.44 3542
3852.02 3483
3852.61 3628
3853.19 3596
3853.78 3554
3854.36 3862
3854.95 3785
3855.53 3803
3856.12 3828
3856.70 3882
3857.29 4077
3857.88 3927
3858.46 4001
3859.05 4287
3859.63 4513
3860.22 4887
3860.80 5520
3861.39 5559
3861.98 6101
3862.56 6516
3863.15 6813
3863.73 7192
3864.32 7358
3864.91 7365
3865.49 7102
3866.08 6693
3866.67 6485
3867.25 5949
3867.84 5634
3868.43 5249
3869.01 5069
3869.60 4619
3870.19 4255
3870.77 4049
3871.36 3972
3871.95 3907
3872.53 3936
3873.12 3969
3873.71 3888
3874.29 3816
3874.88 4015
3875.47 3919
3876.05 3935
3876.64 3832
3877.23 4045
3877.82 3879
3878.40 3740
3878.99 3838
3879.58 3630
3880.16 3654
3880.75 3583
3881.34 3549
3881.93 3553
3882.51 3733
3883.10 3616
3883.69 3554
3884.28 3576
3884.87 3602
3885.45 3641
3886.04 3449
3886.63 3394
3887.22 3448
3887.80 3600
3888.39 3682
3888.98 3763
3889.57 3847
3890.16 3890
3890.74 3842
3891.33 3726
3891.92 4188
3892.51 4171
3893.10 4140
3893.69 4268
3894.27 4443
3894.86 4381
3895.45 4387
3896.04 4833
3896.63 4974
3897.22 4903
3897.81 4727
3898.40 4944
3898.98 4935
3899.57 4899
3900.16 4722
3900.75 4803
3901.34 4944
3901.93 4709
3902.52 4484
3903.11 4663
3903.70 4570
3904.29 4321
3904.87 4112
3905.46 4160
3906.05 3959
3906.64 3699
3907.23 3615
3907.82 3588
3908.41 3581
3909.00 3459
3909.59 3618
3910.18 3623
3910.77 3356
3911.36 3534
3911.95 3643
3912.54 3640
3913.13 3555
3913.72 3530
3914.31 3418
3914.90 3472
3915.49 3482
3916.08 3150
3916.67 3302
3917.26 3497
3917.85 3710
3918.44 3588
3919.03 3566
3919.62 3551
3920.21 3501
3920.80 3498
3921.39 3501
3921.98 3506
3922.57 3604
3923.16 3652
3923.75 3641
3924.34 3567
3924.94 3425
3925.53 3386
3926.12 3393
3926.71 3190
3927.30 3253
3927.89 3381
3928.48 3611
3929.07 3294
3929.66 3465
3930.25 3420
3930.85 3494
3931.44 3288
3932.03 3548
3932.62 3437
3933.21 3398
3933.80 3492
3934.39 3382
3934.99 3463
3935.58 3520
3936.17 3448
3936.76 3666
3937.35 3595
3937.94 3562
3938.54 3461
3939.13 3493
3939.72 3544
3940.31 3408
3940.90 3678
3941.49 3747
3942.09 3550
3942.68 3601
3943.27 3746
3943.86 3750
3944.46 3517
3945.05 3795
3945.64 3536
3946.23 3403
3946.82 3357
3947.42 3344
3948.01 3455
3948.60 3372
3949.20 3418
3949.79 3468
3950.38 3247
3950.97 3335
3951.57 3494
3952.16 3268
3952.75 3468
3953.34 3346
3953.94 3518
3954.53 3420
3955.12 3411
3955.72 3539
3956.31 3591
3956.90 3678
3957.50 3614
3958.09 3520
3958.68 3573
3959.28 3593
3959.87 3664
3960.46 3539
3961.06 3466
3961.65 3477
3962.24 3381
3962.84 3390
3963.43 3311
3964.02 3317
3964.62 3227
3965.21 3483
3965.81 3823
3966.40 3849
3966.99 3927
3967.59 4190
3968.18 4443
3968.78 4640
3969.37 4530
3969.96 4405
3970.56 4305
3971.15 4651
3971.75 4178
3972.34 4011
3972.94 3990
3973.53 3790
3974.12 3997
3974.72 3670
3975.31 3606
3975.91 3477
3976.50 3552
3977.10 3513
3977.69 3533
3978.29 3536
3978.88 3538
3979.48 3504
3980.07 3542
3980.67 3657
3981.26 3489
3981.86 3469
3982.45 3535
3983.05 3554
3983.64 3565
3984.24 3405
3984.83 3272
3985.43 3325
3986.02 3353
3986.62 3490
3987.21 3465
3987.81 3441
3988.40 3594
3989.00 3446
3989.60 3523
3990.19 3762
3990.79 3636
3991.38 3663
3991.98 3409
3992.57 3244
3993.17 3602
3993.77 3499
3994.36 3515
3994.96 3621
3995.55 3482
3996.15 3583
3996.75 3744
3997.34 3753
3997.94 3596
3998.54 3967
3999.13 3812
3999.73 3673
4000.32 3784
4000.92 3653
4001.52 3804
4002.11 3754
4002.71 3638
4003.31 3628
4003.90 3837
4004.50 4045
4005.10 4035
4005.69 3970
4006.29 4044
4006.89 4281
4007.49 4177
4008.08 4220
4008.68 4126
4009.28 4055
4009.87 3974
4010.47 4002
4011.07 4028
4011.67 4105
4012.26 3839
4012.86 3885
4013.46 3900
4014.05 4035
4014.65 3947
4015.25 3901
4015.85 4034
4016.44 4214
4017.04 4546
4017.64 4855
4018.24 5205
4018.84 5224
4019.43 5351
4020.03 5355
4020.63 5162
4021.23 4827
4021.83 4668
4022.42 4570
4023.02 4388
4023.62 4205
4024.22 4151
4024.82 3802
4025.41 3946
4026.01 3812
4026.61 3758
4027.21 3821
4027.81 3752
4028.41 3733
4029.01 3763
4029.60 3916
4030.20 3917
4030.80 4057
4031.40 4219
4032.00 4105
4032.60 3814
4033.20 3889
4033.80 3781
4034.39 3618
4034.99 3796
4035.59 3791
4036.19 3688
4036.79 3670
4037.39 3769
4037.99 3615
4038.59 3685
4039.19 3536
4039.79 3586
4040.39 3735
4040.99 3724
4041.59 3565
4042.18 3619
4042.78 3720
4043.38 3807
4043.98 3790
4044.58 4100
4045.18 3787
4045.78 3544
4046.38 3663
4046.98 3959
4047.58 3869
4048.18 3663
4048.78 3701
4049.38 3618
4049.98 3898
4050.58 3755
4051.18 3767
4051.78 3730
4052.38 3512
4052.98 3441
4053.58 3690
4054.19 3822
4054.79 3791
4055.39 3839
4055.99 3611
4056.59 3642
4057.19 3818
4057.79 3610
4058.39 3751
4058.99 3812
4059.59 3540
4060.19 3615
4060.79 3513
4061.39 3413
4061.99 3230
4062.60 3074
4063.20 3120
4063.80 3255
4064.40 3177
4065.00 3210
4065.60 3387
4066.20 3271
4066.80 3453
4067.41 3418
4068.01 3554
4068.61 3390
4069.21 3218
4069.81 3383
4070.41 3396
4071.02 3442
4071.62 3743
4072.22 3561
4072.82 3536
4073.42 3535
4074.02 3360
4074.63 3383
4075.23 3441
4075.83 3537
4076.43 3543
4077.03 3631
4077.64 3506
4078.24 3611
4078.84 3540
4079.44 3381
4080.05 3600
4080.65 3584
4081.25 3649
4081.85 3734
4082.46 3568
4083.06 3553
4083.66 3478
4084.26 3813
4084.87 3832
4085.47 4039
4086.07 3928
4086.67 3997
4087.28 4066
4087.88 4113
4088.48 4302
4089.09 3997
4089.69 4010
4090.29 3698
4090.90 3808
4091.50 3983
4092.10 4113
4092.71 4042
4093.31 4217
4093.91 4393
4094.52 4794
4095.12 5180
4095.72 5684
4096.33 5999
4096.93 6094
4097.53 6328
4098.14 6223
4098.74 6219
4099.34 5975
4099.95 5907
4100.55 5061
4101.16 4685
4101.76 4334
4102.36 4104
4102.97 3795
4103.57 3754
4104.18 3677
4104.78 3486
4105.38 3445
4105.99 3267
4106.59 3180
4107.20 3328
4107.80 3278
4108.41 3371
4109.01 3262
4109.62 3390
4110.22 3296
4110.82 3242
4111.43 3520
4112.03 3416
4112.64 3329
4113.24 3288
4113.85 3223
4114.45 3323
4115.06 3420
4115.66 3308
4116.27 3303
4116.87 3197
4117.48 3186
4118.08 3353
4118.69 3285
4119.29 3352
4119.90 3318
4120.50 3168
4121.11 3205
4121.72 3341
4122.32 3424
4122.93 3527
4123.53 3361
4124.14 3423
4124.74 3540
4125.35 3655
4125.95 3732
4126.56 3626
4127.17 3514
4127.77 3465
4128.38 3653
4128.98 3562
4129.59 3595
4130.20 3633
4130.80 3711
4131.41 3710
4132.01 3716
4132.62 3741
4133.23 3783
4133.83 3722
4134.44 3733
4135.05 3810
4135.65 3712
4136.26 3624
4136.87 3683
4137.47 3756
4138.08 3636
4138.69 3539
4139.29 3526
4139.90 3632
4140.51 3690
4141.11 3729
4141.72 3588
4142.33 3675
4142.93 3752
4143.54 3654
4144.15 3421
4144.75 3444
4145.36 3722
4145.97 3631
4146.58 3439
4147.18 3513
4147.79 3487
4148.40 3290
4149.01 3210
4149.61 3222
4150.22 3434
4150.83 3442
4151.44 3060
4152.04 3130
4152.65 3175
4153.26 3242
4153.87 3130
4154.47 3226
4155.08 3215
4155.69 3290
4156.30 3438
4156.91 3447
4157.51 3268
4158.12 3148
4158.73 3439
4159.34 3458
4159.95 3199
4160.56 3221
4161.16 3200
4161.77 3268
4162.38 2948
4162.99 2829
4163.60 3094
4164.21 3382
4164.81 3268
4165.42 3244
4166.03 3348
4166.64 3331
4167.25 3351
4167.86 3655
4168.47 3545
4169.08 3473
4169.69 3604
4170.29 3537
4170.90 3547
4171.51 3339
4172.12 3518
4172.73 3703
4173.34 3549
4173.95 3187
4174.56 3331
4175.17 3279
4175.78 3243
4176.39 3080
4177.00 3405
4177.61 3272
4178.22 3171
4178.82 3279
4179.43 3292
4180.04 3453
4180.65 3400
4181.26 3244
4181.87 3193
4182.48 3140
4183.09 3315
4183.70 3066
4184.31 3151
4184.92 3425
4185.53 3186
4186.14 3019
4186.75 3145
4187.36 3158
4187.97 3110
4188.58 3077
4189.19 3214
4189.81 3066
4190.42 3140
4191.03 3171
4191.64 2999
4192.25 2901
4192.86 3079
4193.47 3101
4194.08 3280
4194.69 3260
4195.30 3375
4195.91 3529
4196.52 3567
4197.13 3769
4197.74 4056
4198.36 3973
4198.97 3956
4199.58 3914
4200.19 3876
4200.80 3659
4201.41 3431
4202.02 3577
4202.63 3535
4203.25 3577
4203.86 3384
4204.47 3319
4205.08 3207
4205.69 3102
4206.30 3133
4206.92 3120
4207.53 3192
4208.14 3243
4208.75 3171
4209.36 3253
4209.97 3322
4210.59 3252
4211.20 3389
4211.81 3220
4212.42 3156
4213.03 3184
4213.65 3059
4214.26 3217
4214.87 3446
4215.48 3281
4216.10 3395
4216.71 3476
4217.32 3503
4217.93 3398
4218.55 3559
4219.16 3377
4219.77 3460
4220.38 3934
4221.00 3881
4221.61 4091
4222.22 4403
4222.83 4619
4223.45 4947
4224.06 5263
4224.67 5395
4225.29 5510
4225.90 5828
4226.51 5863
4227.13 5766
4227.74 5623
4228.35 5690
4228.96 5490
4229.58 5350
4230.19 5177
4230.80 5253
4231.42 5202
4232.03 5110
4232.65 4956
4233.26 4904
4233.87 4628
4234.49 4345
4235.10 4275
4235.71 4213
4236.33 4107
4236.94 3935
4237.56 3829
4238.17 3653
4238.78 3520
4239.40 3435
4240.01 3594
4240.63 3620
4241.24 3521
4241.85 3421
4242.47 3181
4243.08 3223
4243.70 3278
4244.31 3325
4244.93 3376
4245.54 3263
4246.15 3205
4246.77 3311
4247.38 3451
4248.00 3361
4248.61 3346
4249.23 3418
4249.84 3426
4250.46 3327
4251.07 3205
4251.69 3275
4252.30 3249
4252.92 3290
4253.53 3282
4254.15 3184
4254.76 3177
4255.38 3289
4255.99 3300
4256.61 3328
4257.22 3243
4257.84 3533
4258.45 3416
4259.07 3519
4259.69 3624
4260.30 3505
4260.92 3694
4261.53 3861
4262.15 3709
4262.76 3854
4263.38 3809
4263.99 3849
4264.61 3835
4265.23 3765
4265.84 3778
4266.46 3718
4267.07 3925
4267.69 3701
4268.31 3700
4268.92 3781
4269.54 3748
4270.16 4116
4270.77 3940
4271.39 3773
4272.00 3890
4272.62 3795
4273.24 3763
4273.85 3699
4274.47 3450
4275.09 3456
4275.70 3337
4276.32 3539
4276.94 3278
4277.55 3322
4278.17 3498
4278.79 3472
4279.40 3215
4280.02 3359
4280.64 3211
4281.26 3262
4281.87 3277
4282.49 3211
4283.11 3317
4283.72 3175
4284.34 3156
4284.96 3098
4285.58 3244
4286.19 3378
4286.81 3479
4287.43 3402
4288.05 3478
4288.66 3446
4289.28 3310
4289.90 3345
4290.52 3470
4291.13 3515
4291.75 3608
4292.37 3510
4292.99 3433
4293.61 3355
4294.22 3378
4294.84 3178
4295.46 3156
4296.08 3168
4296.70 3458
4297.31 3534
4297.93 3514
4298.55 3348
4299.17 3592
4299.79 3532
4300.41 3576
4301.03 3441
4301.64 3228
4302.26 3480
4302.88 3312
4303.50 3200
4304.12 3188
4304.74 3173
4305.36 3089
4305.97 3218
4306.59 3194
4307.21 3277
4307.83 3320
4308.45 3276
4309.07 3499
4309.69 3306
4310.31 3555
4310.93 3689
4311.55 3515
4312.17 3885
4312.78 3987
4313.40 4017
4314.02 3852
4314.64 3782
4315.26 3658
4315.88 3465
4316.50 3225
4317.12 3514
4317.74 3260
4318.36 3258
4318.98 3319
4319.60 3222
4320.22 3044
4320.84 3016
4321.46 3402
4322.08 3332
4322.70 3189
4323.32 3245
4323.94 3284
4324.56 3277
4325.18 3409
4325.80 3239
4326.42 3159
4327.04 3357
4327.66 3134
4328.28 3346
4328.90 3237
4329.52 3314
4330.14 3134
4330.76 3080
4331.39 3350
4332.01 3480
4332.63 3259
4333.25 3167
4333.87 3363
4334.49 3393
4335.11 3350
4335.73 3532
4336.35 3523
4336.97 3515
4337.59 3521
4338.22 3587
4338.84 3459
4339.46 3621
4340.08 3728
4340.70 3601
4341.32 3522
4341.94 3760
4342.57 3842
4343.19 3568
4343.81 3620
4344.43 3598
4345.05 3477
4345.67 3566
4346.29 3729
4346.92 4136
4347.54 4257
4348.16 4259
4348.78 4207
4349.40 4392
4350.03 4587
4350.65 4392
4351.27 3986
4351.89 3979
4352.51 3831
4353.14 3622
4353.76 3590
4354.38 3400
4355.00 3324
4355.63 3283
4356.25 3190
4356.87 3196
4357.49 3360
4358.12 3282
4358.74 3439
4359.36 3252
4359.98 3133
4360.61 3262
4361.23 3367
4361.85 3470
4362.48 3469
4363.10 3453
4363.72 3284
4364.34 3269
4364.97 3355
4365.59 3412
4366.21 3529
4366.84 3480
4367.46 3520
4368.08 3292
4368.71 3263
4369.33 3038
4369.95 3307
4370.58 3320
4371.20 3210
4371.82 3234
4372.45 3135
4373.07 3102
4373.70 3119
4374.32 3020
4374.94 3105
4375.57 3013
4376.19 3062
4376.81 3126
4377.44 3167
4378.06 3171
4378.69 3232
4379.31 3292
4379.94 3288
4380.56 3119
4381.18 3093
4381.81 3275
4382.43 3353
4383.06 3450
4383.68 3494
4384.31 3488
4384.93 3630
4385.55 3596
4386.18 3581
4386.80 3642
4387.43 3877
4388.05 3680
4388.68 3761
4389.30 3691
4389.93 4009
4390.55 4280
4391.18 4317
4391.80 4503
4392.43 4759
4393.05 4969
4393.68 5088
4394.30 5276
4394.93 5246
4395.55 4978
4396.18 4931
4396.80 4672
4397.43 4310
4398.05 3949
4398.68 3985
4399.31 4032
4399.93 3948
4400.56 3987
4401.18 3994
4401.81 3983
4402.43 4000
4403.06 3946
4403.69 4002
4404.31 3930
4404.94 3670
4405.56 3623
4406.19 3560
4406.82 3523
4407.44 3611
4408.07 3695
4408.69 3723
4409.32 3623
4409.95 3598
4410.57 3628
4411.20 3802
4411.83 3434
4412.45 3509
4413.08 3512
4413.71 3521
4414.33 3603
4414.96 3704
4415.59 3411
4416.21 3624
4416.84 3570
4417.47 3553
4418.09 3542
4418.72 3358
4419.35 3321
4419.97 3351
4420.60 3227
4421.23 3357
4421.85 3298
4422.48 3364
4423.11 3322
4423.74 3527
4424.36 3344
4424.99 3261
4425.62 3214
4426.25 3047
4426.87 3119
4427.50 3088
4428.13 3240
4428.76 3107
4429.38 3038
4430.01 2910
4430.64 2997
4431.27 2814
4431.89 2991
4432.52 3020
4433.15 3004
4433.78 3228
4434.41 3125
4435.03 3006
4435.66 3219
4436.29 3142
4436.92 3084
4437.55 2999
4438.18 3037
4438.80 2970
4439.43 2943
4440.06 2852
4440.69 3010
4441.32 3180
4441.95 3158
4442.57 3017
4443.20 3075
4443.83 3078
4444.46 3049
4445.09 3057
4445.72 2964
4446.35 3149
4446.98 3022
4447.61 2914
4448.23 2966
4448.86 3081
4449.49 3049
4450.12 2997
4450.75 2861
4451.38 2946
4452.01 2874
4452.64 2952
4453.27 3016
4453.90 2737
4454.53 2647
4455.16 3001
4455.79 2860
4456.42 2849
4457.05 2995
4457.67 2953
4458.30 2932
4458.93 2744
4459.56 2774
4460.19 2877
4460.82 2998
4461.45 3095
4462.08 2958
4462.71 2975
4463.34 2910
4463.97 2881
4464.60 2886
4465.23 2900
4465.86 2889
4466.49 2754
4467.13 2795
4467.76 2852
4468.39 2727
4469.02 2668
4469.65 2551
4470.28 2669
4470.91 2676
4471.54 2764
4472.17 2886
4472.80 2933
4473.43 2865
4474.06 2812
4474.69 2755
4475.32 2544
4475.95 2592
4476.59 2720
4477.22 2720
4477.85 2878
4478.48 2869
4479.11 2784
4479.74 2621
4480.37 2645
4481.00 2713
4481.64 2679
4482.27 2681
4482.90 2654
4483.53 2630
4484.16 2751
4484.79 2723
4485.42 2715
4486.06 2859
4486.69 2876
4487.32 2907
4487.95 3074
4488.58 2802
4489.22 2835
4489.85 2890
4490.48 2932
4491.11 2990
4491.74 2830
4492.38 2872
4493.01 2747
4493.64 2726
4494.27 2728
4494.90 2824
4495.54 2754
4496.17 2922
4496.80 2771
4497.43 2797
4498.07 3001
4498.70 2852
4499.33 2910
4499.96 2929
4500.60 2896
4501.23 2846
4501.86 2813
4502.50 2948
4503.13 3142
4503.76 3315
4504.39 3312
4505.03 3202
4505.66 3258
4506.29 3266
4506.93 3397
4507.56 3085
4508.19 3085
4508.83 3108
4509.46 3179
4510.09 3126
4510.73 3105
4511.36 2920
4511.99 3001
4512.63 3111
4513.26 3030
4513.89 2935
4514.53 2984
4515.16 3000
4515.80 2919
4516.43 2854
4517.06 3208
4517.70 3181
4518.33 3194
4518.97 3270
4519.60 3140
4520.23 3011
4520.87 3275
4521.50 3255
4522.14 3023
4522.77 3009
4523.40 2847
4524.04 2994
4524.67 2948
4525.31 3099
4525.94 3189
4526.58 3114
4527.21 3134
4527.85 3146
4528.48 3347
4529.12 3483
4529.75 3577
4530.38 3982
4531.02 4606
4531.65 4668
4532.29 5462
4532.92 6226
4533.56 6300
4534.19 6732
4534.83 6666
4535.46 6489
4536.10 6242
4536.74 5801
4537.37 5426
4538.01 5103
4538.64 4456
4539.28 3994
4539.91 3706
4540.55 3514
4541.18 3474
4541.82 3120
4542.45 3128
4543.09 2933
4543.73 2819
4544.36 2863
4545.00 2995
4545.63 3011
4546.27 2939
4546.91 3006
4547.54 2854
4548.18 2938
4548.81 3053
4549.45 2943
4550.09 2906
4550.72 2866
4551.36 2807
4551.99 2788
4552.63 2804
4553.27 2820
4553.90 2921
4554.54 3069
4555.18 3165
4555.81 3394
4556.45 3281
4557.09 3215
4557.72 3217
4558.36 3068
4559.00 3102
4559.63 3122
4560.27 3062
4560.91 3087
4561.54 2947
4562.18 3052
4562.82 3016
4563.46 3052
4564.09 3051
4564.73 3131
4565.37 2991
4566.00 2930
4566.64 2946
4567.28 2915
4567.92 3019
4568.55 3293
4569.19 3333
4569.83 3429
4570.47 3522
4571.10 3464
4571.74 3480
4572.38 3621
4573.02 3563
4573.66 3427
4574.29 3408
4574.93 3569
4575.57 3297
4576.21 3273
4576.85 3190
4577.48 2842
4578.12 3026
4578.76 2853
4579.40 2886
4580.04 2832
4580.67 2765
4581.31 2747
4581.95 3052
4582.59 2872
4583.23 2667
4583.87 2758
4584.51 2809
4585.14 2724
4585.78 2768
4586.42 2785
4587.06 3020
4587.70 2807
4588.34 2841
4588.98 2907
4589.62 2866
4590.26 2769
4590.89 2898
4591.53 2812
4592.17 2886
4592.81 2960
4593.45 2997
4594.09 3039
4594.73 2958
4595.37 2864
4596.01 2676
4596.65 3024
4597.29 2813
4597.93 2647
4598.57 2647
4599.21 2766
4599.85 2730
4600.49 2653
4601.12 2621
4601.76 2732
4602.40 2711
4603.04 2690
4603.68 2780
4604.32 2761
4604.96 2764
4605.60 2936
4606.24 2904
4606.88 2933
4607.52 2991
4608.17 3102
4608.81 3275
4609.45 2920
4610.09 2952
4610.73 2944
4611.37 2899
4612.01 3028
4612.65 3189
4613.29 2874
4613.93 2881
4614.57 2879
4615.21 2832
4615.85 2823
4616.49 2755
4617.13 2650
4617.77 2714
4618.41 2744
4619.06 2814
4619.70 2779
4620.34 2889
4620.98 2786
4621.62 2831
4622.26 2755
4622.90 2672
4623.54 2707
4624.19 2628
4624.83 2605
4625.47 2625
4626.11 2571
4626.75 2628
4627.39 2529
4628.03 2504
4628.68 2649
4629.32 2755
4629.96 2696
4630.60 2790
4631.24 2706
4631.89 2647
4632.53 2588
4633.17 2796
4633.81 2976
4634.45 2844
4635.10 2743
4635.74 2837
4636.38 2779
4637.02 2758
4637.66 2853
4638.31 2761
4638.95 2871
4639.59 2911
4640.23 2844
4640.88 2988
4641.52 2945
4642.16 3103
4642.80 3099
4643.45 2967
4644.09 2812
4644.73 2928
4645.38 2898
4646.02 2730
4646.66 2766
4647.30 2855
4647.95 2605
4648.59 2900
4649.23 2842
4649.88 2782
4650.52 2832
4651.16 2711
4651.81 2746
4652.45 2879
4653.09 2709
4653.74 2802
4654.38 2773
4655.02 2802
4655.67 2953
4656.31 2973
4656.95 2871
4657.60 2820
4658.24 2800
4658.89 2620
4659.53 2583
4660.17 2560
4660.82 2543
4661.46 2585
4662.10 2714
4662.75 2710
4663.39 2566
4664.04 2719
4664.68 2655
4665.33 2560
4665.97 2560
4666.61 2635
4667.26 2558
4667.90 2518
4668.55 2491
4669.19 2470
4669.84 2541
4670.48 2492
4671.12 2469
4671.77 2516
4672.41 2385
4673.06 2587
4673.70 2228
4674.35 2256
4674.99 2455
4675.64 2484
4676.28 2397
4676.93 2494
4677.57 2441
4678.22 2634
4678.86 2688
4679.51 2484
4680.15 2417
4680.80 2451
4681.44 2516
4682.09 2367
4682.74 2448
4683.38 2504
4684.03 2526
4684.67 2495
4685.32 2464
4685.96 2486
4686.61 2440
4687.25 2471
4687.90 2437
4688.55 2313
4689.19 2487
4689.84 2413
4690.48 2551
4691.13 2452
4691.78 2290
4692.42 2412
4693.07 2584
4693.71 2403
4694.36 2514
4695.01 2297
4695.65 2341
4696.30 2425
4696.95 2482
4697.59 2411
4698.24 2398
4698.89 2375
4699.53 2569
4700.18 2591
4700.83 2371
4701.47 2452
4702.12 2539
4702.77 2611
4703.41 2513
4704.06 2384
4704.71 2486
4705.35 2437
4706.00 2398
4706.65 2386
4707.29 2564
4707.94 2634
4708.59 2513
4709.24 2491
4709.88 2341
4710.53 2451
4711.18 2431
4711.83 2519
4712.47 2467
4713.12 2636
4713.77 2660
4714.42 2668
4715.06 2531
4715.71 2480
4716.36 2460
4717.01 2442
4717.65 2638
4718.30 2735
4718.95 2514
4719.60 2535
4720.25 2645
4720.89 2465
4721.54 2342
4722.19 2543
4722.84 2634
4723.49 2693
4724.13 2698
4724.78 2798
4725.43 2744
4726.08 2746
4726.73 2703
4727.38 2463
4728.03 2807
4728.67 2839
4729.32 2732
4729.97 2577
4730.62 2698
4731.27 2607
4731.92 2674
4732.57 2617
4733.22 2381
4733.86 2436
4734.51 2367
4735.16 2499
4735.81 2317
4736.46 2431
4737.11 2494
4737.76 2486
4738.41 2399
4739.06 2444
4739.71 2462
4740.36 2579
4741.01 2547
4741.65 2530
4742.30 2571
4742.95 2527
4743.60 2583
4744.25 2393
4744.90 2533
4745.55 2609
4746.20 2759
4746.85 2714
4747.50 2664
4748.15 2769
4748.80 2557
4749.45 2573
4750.10 2545
4750.75 2633
4751.40 2481
4752.05 2577
4752.70 2824
4753.35 2794
4754.00 2774
4754.65 2815
4755.30 2901
4755.95 2768
4756.61 2861
4757.26 2942
4757.91 2761
4758.56 2802
4759.21 2719
4759.86 2708
4760.51 2752
4761.16 2758
4761.81 2697
4762.46 2862
4763.11 2779
4763.76 2704
4764.41 2557
4765.07 2639
4765.72 2660
4766.37 2616
4767.02 2544
4767.67 2623
4768.32 2573
4768.97 2629
4769.62 2577
4770.28 2486
4770.93 2634
4771.58 2576
4772.23 2618
4772.88 2446
4773.53 2385
4774.19 2423
4774.84 2438
4775.49 2457
4776.14 2372
4776.79 2354
4777.44 2372
4778.10 2414
4778.75 2434
4779.40 2375
4780.05 2401
4780.70 2419
4781.36 2474
4782.01 2396
4782.66 2405
4783.31 2382
4783.97 2469
4784.62 2518
4785.27 2393
4785.92 2368
4786.58 2416
4787.23 2473
4787.88 2573
4788.53 2608
4789.19 2412
4789.84 2597
4790.49 2435
4791.15 2416
4791.80 2677
4792.45 2567
4793.10 2440
4793.76 2514
4794.41 2567
4795.06 2452
4795.72 2326
4796.37 2357
4797.02 2353
4797.68 2557
4798.33 2577
4798.98 2515
4799.64 2508
4800.29 2589
4800.94 2576
4801.60 2354
4802.25 2310
4802.90 2391
4803.56 2678
4804.21 2539
4804.87 2496
4805.52 2408
4806.17 2400
4806.83 2506
4807.48 2391
4808.14 2489
4808.79 2443
4809.44 2456
4810.10 2432
4810.75 2461
4811.41 2361
4812.06 2484
4812.71 2540
4813.37 2432
4814.02 2543
4814.68 2407
4815.33 2401
4815.99 2606
4816.64 2704
4817.30 2599
4817.95 2543
4818.61 2597
4819.26 2599
4819.92 2585
4820.57 2489
4821.23 2572
4821.88 2757
4822.53 2765
4823.19 2748
4823.85 2787
4824.50 2741
4825.16 2755
4825.81 2794
4826.47 2609
4827.12 2741
4827.78 2761
4828.43 2620
4829.09 2724
4829.74 2684
4830.40 2653
4831.05 2602
4831.71 2561
4832.37 2488
4833.02 2738
4833.68 2719
4834.33 2676
4834.99 2668
4835.64 2616
4836.30 2898
4836.96 3067
4837.61 3144
4838.27 3197
4838.92 3204
4839.58 3327
4840.24 3523
4840.89 3358
4841.55 3369
4842.21 3465
4842.86 3396
4843.52 3170
4844.18 3068
4844.83 2963
4845.49 2943
4846.14 2889
4846.80 2733
4847.46 2862
4848.11 2715
4848.77 2919
4849.43 2973
4850.09 2823
4850.74 2853
4851.40 2817
4852.06 2852
4852.71 2949
4853.37 2885
4854.03 2899
4854.68 2915
4855.34 3004
4856.00 3022
4856.66 2895
4857.31 3058
4857.97 2910
4858.63 3028
4859.29 3001
4859.94 2918
4860.60 3156
4861.26 2986
4861.92 3033
4862.57 2959
4863.23 2983
4863.89 2832
4864.55 2901
4865.21 3091
4865.86 3142
4866.52 3040
4867.18 3207
4867.84 3149
4868.50 3073
4869.15 3012
4869.81 3020
4870.47 3082
4871.13 3036
4871.79 3051
4872.45 3016
4873.10 2834
4873.76 2927
4874.42 2914
4875.08 3035
4875.74 2893
4876.40 2909
4877.06 3100
4877.71 2752
4878.37 3110
4879.03 3155
4879.69 2917
4880.35 3030
4881.01 2962
4881.67 2866
4882.33 3074
4882.99 2994
4883.65 2923
4884.30 2873
4884.96 2822
4885.62 2677
4886.28 2806
4886.94 2832
4887.60 2866
4888.26 2680
4888.92 2701
4889.58 2677
4890.24 2589
4890.90 2701
4891.56 2698
4892.22 2893
4892.88 2918
4893.54 2739
4894.20 2589
4894.86 2699
4895.52 2807
4896.18 2859
4896.84 2670
4897.50 2648
4898.16 2424
4898.82 2512
4899.48 2612
4900.14 2643
4900.80 2693
4901.46 2488
4902.12 2556
4902.78 2716
4903.44 2711
4904.10 2591
4904.76 2402
4905.42 2502
4906.08 2536
4906.74 2429
4907.40 2473
4908.06 2633
4908.73 2583
4909.39 2418
4910.05 2340
4910.71 2451
4911.37 2572
4912.03 2496
4912.69 2437
4913.35 2649
4914.01 2527
4914.68 2405
4915.34 2519
4916.00 2494
4916.66 2396
4917.32 2530
4917.98 2414
4918.64 2359
4919.31 2437
4919.97 2456
4920.63 2352
4921.29 2412
4921.95 2379
4922.61 2113
4923.28 2298
4923.94 2268
4924.60 2413
4925.26 2248
4925.92 2312
4926.59 2398
4927.25 2328
4927.91 2326
4928.57 2369
4929.23 2278
4929.90 2413
4930.56 2412
4931.22 2191
4931.88 2372
4932.55 2438
4933.21 2412
4933.87 2450
4934.53 2411
4935.20 2491
4935.86 2460
4936.52 2610
4937.18 2511
4937.85 2421
4938.51 2450
4939.17 2404
4939.84 2560
4940.50 2485
4941.16 2477
4941.82 2373
4942.49 2463
4943.15 2490
4943.81 2470
4944.48 2442
4945.14 2498
4945.80 2465
4946.47 2578
4947.13 2639
4947.79 2560
4948.46 2480
4949.12 2540
4949.79 2451
4950.45 2517
4951.11 2376
4951.78 2311
4952.44 2414
4953.10 2394
4953.77 2303
4954.43 2341
4955.10 2347
4955.76 2355
4956.42 2373
4957.09 2296
4957.75 2274
4958.42 2275
4959.08 2331
4959.74 2376
4960.41 2367
4961.07 2298
4961.74 2228
4962.40 2380
4963.07 2529
4963.73 2448
4964.40 2499
4965.06 2484
4965.73 2434
4966.39 2469
4967.05 2486
4967.72 2491
4968.38 2477
4969.05 2349
4969.71 2415
4970.38 2459
4971.04 2408
4971.71 2590
4972.37 2488
4973.04 2589
4973.70 2490
4974.37 2464
4975.04 2391
4975.70 2461
4976.37 2575
4977.03 2491
4977.70 2548
4978.36 2656
4979.03 2541
4979.69 2516
4980.36 2616
4981.03 2489
4981.69 2528
4982.36 2556
4983.02 2561
4983.69 2639
4984.35 2626
4985.02 2755
4985.69 2789
4986.35 2877
4987.02 2810
4987.68 3094
4988.35 3387
4989.02 3448
4989.68 3552
4990.35 4149
4991.02 4493
4991.68 4803
4992.35 4664
4993.02 4659
4993.68 4516
4994.35 4208
4995.02 3695
4995.68 3572
4996.35 3459
4997.02 3137
4997.68 2795
4998.35 2762
4999.02 2614
4999.68 2549
5000.35 2447
5001.02 2644
5001.68 2511
5002.35 2380
5003.02 2414
5003.69 2585
5004.35 2553
5005.02 2361
5005.69 2530
5006.35 2669
5007.02 2470
5007.69 2490
5008.36 2460
5009.02 2389
5009.69 2440
5010.36 2590
5011.03 2442
5011.70 2446
5012.36 2481
5013.03 2485
5013.70 2564
5014.37 2577
5015.04 2753
5015.70 2559
5016.37 2589
5017.04 2571
5017.71 2564
5018.38 2563
5019.04 2680
5019.71 2806
5020.38 2863
5021.05 3119
5021.72 3003
5022.39 3270
5023.05 3265
5023.72 3704
5024.39 3831
5025.06 3702
5025.73 3950
5026.40 4008
5027.07 3892
5027.74 3669
5028.40 3690
5029.07 3517
5029.74 3426
5030.41 3517
5031.08 3443
5031.75 3282
5032.42 3118
5033.09 2925
5033.76 2732
5034.43 2951
5035.10 3033
5035.76 2847
5036.43 2963
5037.10 2669
5037.77 2771
5038.44 2762
5039.11 2688
5039.78 2730
5040.45 2823
5041.12 2815
5041.79 2731
5042.46 2817
5043.13 2993
5043.80 3055
5044.47 2949
5045.14 3336
5045.81 3426
5046.48 3498
5047.15 3497
5047.82 3435
5048.49 3475
5049.16 3419
5049.83 3347
5050.50 3276
5051.17 3075
5051.84 2924
5052.51 2809
5053.18 2690
5053.85 2636
5054.52 2726
5055.20 2571
5055.87 2528
5056.54 2571
5057.21 2700
5057.88 2705
5058.55 2643
5059.22 2623
5059.89 2654
5060.56 2776
5061.23 2928
5061.90 2764
5062.58 2873
5063.25 3058
5063.92 3057
5064.59 3129
5065.26 3074
5065.93 2833
5066.60 2801
5067.27 2758
5067.95 2704
5068.62 2770
5069.29 2652
5069.96 2697
5070.63 2482
5071.30 2643
5071.98 2538
5072.65 2595
5073.32 2487
5073.99 2517
5074.66 2588
5075.34 2547
5076.01 2721
5076.68 2428
5077.35 2398
5078.02 2439
5078.70 2579
5079.37 2639
5080.04 2706
5080.71 2754
5081.39 2848
5082.06 2672
5082.73 2713
5083.40 2787
5084.08 2685
5084.75 2672
5085.42 2590
5086.09 2766
5086.77 2656
5087.44 2657
5088.11 2825
5088.79 2662
5089.46 2540
5090.13 2470
5090.80 2649
5091.48 2649
5092.15 2782
5092.82 2750
5093.50 2628
5094.17 2675
5094.84 2576
5095.52 2566
5096.19 2548
5096.86 2677
5097.54 2751
5098.21 2642
5098.88 2695
5099.56 2657
5100.23 2696
5100.90 2651
5101.58 2545
5102.25 2540
5102.93 2499
5103.60 2532
5104.27 2623
5104.95 2599
5105.62 2677
5106.30 2702
5106.97 2591
5107.64 2499
5108.32 2449
5108.99 2685
5109.67 2585
5110.34 2513
5111.02 2340
5111.69 2336
5112.36 2523
5113.04 2504
5113.71 2475
5114.39 2473
5115.06 2563
5115.74 2629
5116.41 2530
5117.09 2441
5117.76 2638
5118.44 2517
5119.11 2465
5119.79 2405
5120.46 2357
5121.14 2501
5121.81 2526
5122.49 2541
5123.16 2443
5123.84 2436
5124.51 2622
5125.19 2532
5125.86 2442
5126.54 2391
5127.21 2335
5127.89 2331
5128.56 2320
5129.24 2317
5129.92 2387
5130.59 2384
5131.27 2389
5131.94 2356
5132.62 2315
5133.29 2485
5133.97 2508
5134.65 2538
5135.32 2596
5136.00 2468
5136.67 2347
5137.35 2457
5138.03 2552
5138.70 2550
5139.38 2435
5140.05 2344
5140.73 2531
5141.41 2485
5142.08 2401
5142.76 2670
5143.44 2485
5144.11 2409
5144.79 2447
5145.47 2545
5146.14 2493
5146.82 2646
5147.50 2401
5148.17 2282
5148.85 2301
5149.53 2363
5150.20 2411
5150.88 2289
5151.56 2235
5152.24 2246
5152.91 2259
5153.59 2264
5154.27 2272
5154.94 2508
5155.62 2328
5156.30 2262
5156.98 2312
5157.65 2284
5158.33 2265
5159.01 2239
5159.69 2272
5160.36 2290
5161.04 2204
5161.72 2323
5162.40 2372
5163.07 2357
5163.75 2270
5164.43 2423
5165.11 2459
5165.79 2391
5166.46 2416
5167.14 2229
5167.82 2152
5168.50 2037
5169.18 2226
5169.86 2407
5170.53 2304
5171.21 2337
5171.89 2364
5172.57 2495
5173.25 2381
5173.93 2278
5174.60 2211
5175.28 2319
5175.96 2421
5176.64 2233
5177.32 2175
5178.00 2255
5178.68 2357
5179.36 2229
5180.03 2164
5180.71 2327
5181.39 2355
5182.07 2269
5182.75 2433
5183.43 2117
5184.11 2234
5184.79 2249
5185.47 2181
5186.15 2251
5186.83 2298
5187.51 2206
5188.18 2151
5188.86 2090
5189.54 2129
5190.22 2143
5190.90 2141
5191.58 2208
5192.26 2328
5192.94 2385
5193.62 2205
5194.30 2181
5194.98 2219
5195.66 2327
5196.34 2259
5197.02 2385
5197.70 2261
5198.38 2173
5199.06 2151
5199.74 2128
5200.42 2280
5201.10 2334
5201.78 2181
5202.46 2243
5203.14 2199
5203.82 2139
5204.50 2286
5205.19 2356
5205.87 2222
5206.55 2336
5207.23 2376
5207.91 2384
5208.59 2284
5209.27 2262
5209.95 2418
5210.63 2362
5211.31 2358
5211.99 2364
5212.67 2282
5213.36 2294
5214.04 2346
5214.72 2401
5215.40 2362
5216.08 2287
5216.76 2210
5217.44 2284
5218.12 2310
5218.81 2359
5219.49 2397
5220.17 2356
5220.85 2354
5221.53 2475
5222.21 2407
5222.90 2392
5223.58 2286
5224.26 2337
5224.94 2303
5225.62 2126
5226.30 2134
5226.99 2249
5227.67 2261
5228.35 2259
5229.03 2319
5229.71 2234
5230.40 2369
5231.08 2370
5231.76 2328
5232.44 2219
5233.13 2239
5233.81 2385
5234.49 2329
5235.17 2309
5235.86 2409
5236.54 2479
5237.22 2410
5237.90 2493
5238.59 2422
5239.27 2402
5239.95 2405
5240.64 2373
5241.32 2657
5242.00 2581
5242.68 2483
5243.37 2588
5244.05 2468
5244.73 2621
5245.42 2666
5246.10 2582
5246.78 2369
5247.47 2337
5248.15 2614
5248.83 2630
5249.52 2549
5250.20 2720
5250.88 2829
5251.57 2735
5252.25 2720
5252.93 2807
5253.62 2587
5254.30 2800
5254.99 2503
5255.67 2380
5256.35 2439
5257.04 2199
5257.72 2418
5258.41 2550
5259.09 2409
5259.77 2351
5260.46 2428
5261.14 2441
5261.83 2407
5262.51 2385
5263.20 2317
5263.88 2282
5264.56 2250
5265.25 2328
5265.93 2444
5266.62 2363
5267.30 2402
5267.99 2534
5268.67 2451
5269.36 2478
5270.04 2559
5270.73 2488
5271.41 2379
5272.10 2447
5272.78 2286
5273.47 2369
5274.15 2337
5274.84 2429
5275.52 2401
5276.21 2505
5276.89 2437
5277.58 2315
5278.26 2395
5278.95 2450
5279.63 2522
5280.32 2450
5281.00 2591
5281.69 2579
5282.38 2542
5283.06 2519
5283.75 2699
5284.43 2584
5285.12 2592
5285.80 2654
5286.49 2696
5287.18 2788
5287.86 2737
5288.55 2611
5289.23 2667
5289.92 2678
5290.61 2761
5291.29 2680
5291.98 2675
5292.66 2579
5293.35 2554
5294.04 2579
5294.72 2639
5295.41 2667
5296.10 2461
5296.78 2487
5297.47 2662
5298.16 2769
5298.84 2897
5299.53 2874
5300.22 3085
5300.90 3124
5301.59 3353
5302.28 3860
5302.96 3906
5303.65 4064
5304.34 4191
5305.03 4190
5305.71 4135
5306.40 3888
5307.09 3476
5307.77 3576
5308.46 3351
5309.15 3188
5309.84 2812
5310.52 2651
5311.21 2618
5311.90 2569
5312.59 2624
5313.27 2670
5313.96 2685
5314.65 2540
5315.34 2445
5316.02 2452
5316.71 2537
5317.40 2464
5318.09 2513
5318.78 2532
5319.46 2619
5320.15 2513
5320.84 2636
5321.53 2550
5322.22 2583
5322.90 2573
5323.59 2643
5324.28 2723
5324.97 2671
5325.66 2594
5326.35 2440
5327.04 2421
5327.72 2524
5328.41 2622
5329.10 2588
5329.79 2530
5330.48 2707
5331.17 2682
5331.86 2880
5332.54 2789
5333.23 2845
5333.92 2636
5334.61 2758
5335.30 2773
5335.99 2945
5336.68 2933
5337.37 2913
5338.06 2840
5338.75 2839
5339.44 2908
5340.12 2873
5340.81 2941
5341.50 2941
5342.19 3102
5342.88 3027
5343.57 2829
5344.26 2918
5344.95 2890
5345.64 2891
5346.33 2965
5347.02 3057
5347.71 3074
5348.40 3242
5349.09 3211
5349.78 3288
5350.47 3771
5351.16 4126
5351.85 4217
5352.54 4524
5353.23 4809
5353.92 5027
5354.61 4815
5355.30 4776
5355.99 4744
5356.68 4320
5357.37 3812
5358.06 3681
5358.75 3209
5359.44 2995
5360.14 2969
5360.83 2887
5361.52 2818
5362.21 2728
5362.90 2563
5363.59 2708
5364.28 2685
5364.97 2797
5365.66 2798
5366.35 2644
5367.04 2435
5367.74 2584
5368.43 2533
5369.12 2533
5369.81 2572
5370.50 2501
5371.19 2624
5371.88 2359
5372.57 2501
5373.27 2551
5373.96 2536
5374.65 2589
5375.34 2430
5376.03 2650
5376.72 2546
5377.42 2520
5378.11 2412
5378.80 2469
5379.49 2557
5380.18 2565
5380.88 2619
5381.57 2697
5382.26 2490
5382.95 2451
5383.64 2497
5384.34 2335
5385.03 2496
5385.72 2476
5386.41 2373
5387.11 2490
5387.80 2613
5388.49 2656
5389.18 2704
5389.88 2585
5390.57 2717
5391.26 2857
5391.95 2832
5392.65 2667
5393.34 2864
5394.03 2711
5394.72 2800
5395.42 2720
5396.11 2705
5396.80 2620
5397.50 2529
5398.19 2578
5398.88 2636
5399.58 2394
5400.27 2480
5400.96 2572
5401.66 2574
5402.35 2407
5403.04 2471
5403.74 2271
5404.43 2428
5405.12 2434
5405.82 2370
5406.51 2464
5407.20 2548
5407.90 2547
5408.59 2606
5409.28 2490
5409.98 2495
5410.67 2566
5411.37 2405
5412.06 2413
5412.75 2464
5413.45 2532
5414.14 2496
5414.84 2347
5415.53 2296
5416.23 2349
5416.92 2376
5417.61 2328
5418.31 2275
5419.00 2457
5419.70 2389
5420.39 2327
5421.09 2455
5421.78 2418
5422.48 2396
5423.17 2522
5423.87 2492
5424.56 2453
5425.25 2428
5425.95 2536
5426.64 2363
5427.34 2503
5428.03 2424
5428.73 2457
5429.42 2455
5430.12 2572
5430.82 2559
5431.51 2386
5432.21 2427
5432.90 2437
5433.60 2444
5434.29 2478
5434.99 2510
5435.68 2628
5436.38 2473
5437.07 2304
5437.77 2298
5438.47 2445
5439.16 2425
5439.86 2493
5440.55 2665
5441.25 2597
5441.94 2429
5442.64 2361
5443.34 2512
5444.03 2440
5444.73 2480
5445.42 2448
5446.12 2622
5446.82 2690
5447.51 2610
5448.21 2695
5448.91 2688
5449.60 2927
5450.30 2932
5450.99 2947
5451.69 3001
5452.39 2864
5453.08 2956
5453.78 2971
5454.48 2890
5455.17 2815
5455.87 2807
5456.57 2825
5457.27 2692
5457.96 2672
5458.66 2545
5459.36 2690
5460.05 2484
5460.75 2516
5461.45 2504
5462.14 2960
5462.84 2880
5463.54 2794
5464.24 2800
5464.93 2893
5465.63 3186
5466.33 3367
5467.03 3369
5467.72 3198
5468.42 3093
5469.12 3165
5469.82 3192
5470.51 3077
5471.21 2860
5471.91 2950
5472.61 2941
5473.31 3006
5474.00 2842
5474.70 2961
5475.40 2847
5476.10 2887
5476.80 2844
5477.49 2691
5478.19 2822
5478.89 2796
5479.59 2844
5480.29 3089
5480.99 3178
5481.68 3106
5482.38 3348
5483.08 3310
5483.78 3454
5484.48 3216
5485.18 2955
5485.88 3042
5486.57 3133
5487.27 3069
5487.97 3002
5488.67 3056
5489.37 3090
5490.07 2973
5490.77 3033
5491.47 3029
5492.17 2970
5492.87 2986
5493.56 2977
5494.26 3067
5494.96 3126
5495.66 2997
5496.36 3196
5497.06 3228
5497.76 3207
5498.46 3312
5499.16 3203
5499.86 3343
5500.56 3497
5501.26 3625
5501.96 3886
5502.66 4052
5503.36 4286
5504.06 4247
5504.76 4437
5505.46 4351
5506.16 4107
5506.86 4125
5507.56 3982
5508.26 4062
5508.96 3866
5509.66 3985
5510.36 3915
5511.06 3921
5511.76 3858
5512.46 4280
5513.16 4031
5513.86 3955
5514.56 4166
5515.26 4373
5515.96 4604
5516.66 4790
5517.36 4875
5518.07 4639
5518.77 4570
5519.47 4293
5520.17 4073
5520.87 3976
5521.57 3812
5522.27 3747
5522.97 3632
5523.67 3428
5524.37 3453
5525.08 3570
5525.78 3440
5526.48 3593
5527.18 3247
5527.88 3175
5528.58 3051
5529.28 2979
5529.99 2946
5530.69 2827
5531.39 2785
5532.09 2926
5532.79 2915
5533.49 2897
5534.20 2759
5534.90 2701
5535.60 2881
5536.30 2923
5537.00 3124
5537.70 3044
5538.41 2912
5539.11 3078
5539.81 2977
5540.51 2973
5541.22 2869
5541.92 2860
5542.62 2962
5543.32 2971
5544.02 2716
5544.73 2815
5545.43 2845
5546.13 2882
5546.84 2863
5547.54 2890
5548.24 2863
5548.94 2829
5549.65 2812
5550.35 2873
5551.05 2770
5551.75 2778
5552.46 2859
5553.16 2879
5553.86 2808
5554.57 2817
5555.27 2998
5555.97 3036
5556.68 2911
5557.38 2787
5558.08 2677
5558.79 2689
5559.49 2715
5560.19 2567
5560.90 2782
5561.60 2757
5562.30 2689
5563.01 2852
5563.71 2837
5564.41 2760
5565.12 2707
5565.82 2749
5566.53 2525
5567.23 2631
5567.93 2541
5568.64 2497
5569.34 2617
5570.05 2628
5570.75 2639
5571.45 2565
5572.16 2524
5572.86 2533
5573.57 2559
5574.27 2524
5574.98 2657
5575.68 2656
5576.38 2616
5577.09 2702
5577.79 2735
5578.50 2646
5579.20 2531
5579.91 2601
5580.61 2698
5581.32 2476
5582.02 2542
5582.73 2522
5583.43 2584
5584.14 2493
5584.84 2417
5585.55 2321
5586.25 2264
5586.96 2253
5587.66 2368
5588.37 2320
5589.07 2308
5589.78 2411
5590.48 2392
5591.19 2384
5591.89 2578
5592.60 2578
5593.31 2532
5594.01 2572
5594.72 2658
5595.42 2474
5596.13 2542
5596.83 2561
5597.54 2432
5598.25 2526
5598.95 2472
5599.66 2480
5600.36 2485
5601.07 2415
5601.78 2386
5602.48 2397
5603.19 2350
5603.89 2295
5604.60 2330
5605.31 2272
5606.01 2382
5606.72 2372
5607.43 2265
5608.13 2197
5608.84 2276
5609.54 2308
5610.25 2207
5610.96 2269
5611.66 2358
5612.37 2282
5613.08 2205
5613.79 2260
5614.49 2375
5615.20 2360
5615.91 2181
5616.61 2293
5617.32 2254
5618.03 2270
5618.73 2349
5619.44 2372
5620.15 2256
5620.86 2228
5621.56 2245
5622.27 2287
5622.98 2254
5623.69 2247
5624.39 2290
5625.10 2037
5625.81 2186
5626.52 2176
5627.22 2151
5627.93 2338
5628.64 2290
5629.35 2302
5630.05 2191
5630.76 2246
5631.47 2368
5632.18 2332
5632.89 2447
5633.59 2463
5634.30 2486
5635.01 2404
5635.72 2380
5636.43 2594
5637.14 2474
5637.84 2430
5638.55 2473
5639.26 2382
5639.97 2546
5640.68 2414
5641.39 2419
5642.10 2195
5642.80 2269
5643.51 2312
5644.22 2396
5644.93 2401
5645.64 2325
5646.35 2340
5647.06 2310
5647.77 2333
5648.47 2269
5649.18 2306
5649.89 2330
5650.60 2211
5651.31 2128
5652.02 2246
5652.73 2462
5653.44 2249
5654.15 2210
5654.86 2323
5655.57 2352
5656.28 2364
5656.99 2295
5657.70 2384
5658.41 2246
5659.12 2339
5659.83 2297
5660.54 2441
5661.24 2256
5661.95 2351
5662.66 2521
5663.37 2448
5664.08 2256
5664.79 2285
5665.50 2267
5666.21 2223
5666.93 2328
5667.64 2275
5668.35 2309
5669.06 2318
5669.77 2330
5670.48 2285
5671.19 2254
5671.90 2296
5672.61 2252
5673.32 2170
5674.03 2166
5674.74 2220
5675.45 2311
5676.16 2271
5676.87 2340
5677.58 2363
5678.29 2466
5679.01 2376
5679.72 2376
5680.43 2449
5681.14 2298
5681.85 2253
5682.56 2288
5683.27 2355
5683.98 2429
5684.69 2251
5685.41 2253
5686.12 2351
5686.83 2310
5687.54 2421
5688.25 2338
5688.96 2261
5689.67 2296
5690.39 2276
5691.10 2227
5691.81 2154
5692.52 2162
5693.23 2179
5693.95 2223
5694.66 2339
5695.37 2463
5696.08 2449
5696.79 2320
5697.51 2342
5698.22 2221
5698.93 2176
5699.64 2210
5700.35 2174
5701.07 2213
5701.78 2279
5702.49 2288
5703.20 2333
5703.92 2312
5704.63 2289
5705.34 2216
5706.05 2215
5706.77 2216
5707.48 2145
5708.19 2172
5708.90 2346
5709.62 2299
5710.33 2202
5711.04 2309
5711.76 2229
5712.47 2306
5713.18 2318
5713.90 2171
5714.61 2296
5715.32 2225
5716.04 2244
5716.75 2403
5717.46 2266
5718.18 2392
5718.89 2411
5719.60 2359
5720.32 2435
5721.03 2232
5721.74 2344
5722.46 2421
5723.17 2389
5723.88 2298
5724.60 2437
5725.31 2618
5726.03 2505
5726.74 2616
5727.45 2745
5728.17 2693
5728.88 2710
5729.60 2722
5730.31 2920
5731.02 2839
5731.74 2875
5732.45 2881
5733.17 2936
5733.88 3037
5734.60 2744
5735.31 2672
5736.02 2679
5736.74 2582
5737.45 2597
5738.17 2605
5738.88 2530
5739.60 2598
5740.31 2634
5741.03 2834
5741.74 2652
5742.46 2666
5743.17 2707
5743.89 2555
5744.60 2673
5745.32 2792
5746.03 2596
5746.75 2705
5747.46 2616
5748.18 2648
5748.89 2664
5749.61 2830
5750.32 2886
5751.04 2855
5751.76 2788
5752.47 2758
5753.19 2858
5753.90 2901
5754.62 3025
5755.33 2970
5756.05 2942
5756.77 3195
5757.48 3148
5758.20 3153
5758.91 3131
5759.63 3248
5760.34 3361
5761.06 3342
5761.78 3321
5762.49 3223
5763.21 3706
5763.93 4005
5764.64 4086
5765.36 4591
5766.07 4873
5766.79 5004
5767.51 5103
5768.22 5464
5768.94 5415
5769.66 5014
5770.37 4794
5771.09 4319
5771.81 4333
5772.52 4072
5773.24 3766
5773.96 3484
5774.67 3206
5775.39 3225
5776.11 3211
5776.83 3183
5777.54 3069
5778.26 3286
5778.98 3256
5779.69 3425
5780.41 3422
5781.13 3538
5781.85 3592
5782.56 3687
5783.28 3761
5784.00 3839
5784.72 3792
5785.43 3704
5786.15 3705
5786.87 3351
5787.59 3245
5788.30 3250
5789.02 3350
5789.74 3403
5790.46 3497
5791.18 3366
5791.89 3459
5792.61 3480
5793.33 3397
5794.05 3416
5794.77 3781
5795.48 3814
5796.20 3758
5796.92 3807
5797.64 3738
5798.36 4207
5799.08 4180
5799.80 4316
5800.51 4538
5801.23 4861
5801.95 5488
5802.67 6449
5803.39 7404
5804.11 8136
5804.83 9161
5805.54 10302
5806.26 10415
5806.98 9490
5807.70 8326
5808.42 7382
5809.14 6498
5809.86 5748
5810.58 5112
5811.30 4789
5812.02 4730
5812.74 4491
5813.45 4470
5814.17 4193
5814.89 4393
5815.61 4487
5816.33 4608
5817.05 4702
5817.77 4769
5818.49 4746
5819.21 4677
5819.93 4968
5820.65 4861
5821.37 4710
5822.09 4488
5822.81 4533
5823.53 4580
5824.25 4642
5824.97 4514
5825.69 4591
5826.41 4378
5827.13 4183
5827.85 4127
5828.57 3939
5829.29 3867
5830.01 3775
5830.73 3672
5831.45 3678
5832.17 3653
5832.89 3575
5833.61 3571
5834.33 3714
5835.06 3528
5835.78 3454
5836.50 3285
5837.22 3331
5837.94 3219
5838.66 3269
5839.38 3269
5840.10 3199
5840.82 3446
5841.54 3296
5842.26 3433
5842.99 3287
5843.71 3618
5844.43 3367
5845.15 3369
5845.87 3415
5846.59 3346
5847.31 3253
5848.04 3056
5848.76 3169
5849.48 2958
5850.20 3094
5850.92 3101
5851.64 2877
5852.36 2921
5853.09 3005
5853.81 2960
5854.53 2901
5855.25 3086
5855.97 3200
5856.70 2816
5857.42 2819
5858.14 2887
5858.86 3040
5859.58 3063
5860.31 2955
5861.03 2945
5861.75 2894
5862.47 3060
5863.20 2938
5863.92 2899
5864.64 2713
5865.36 2779
5866.09 2642
5866.81 2718
5867.53 2762
5868.25 2778
5868.98 2693
5869.70 2901
5870.42 2832
5871.15 2790
5871.87 2762
5872.59 2735
5873.31 2565
5874.04 2607
5874.76 2697
5875.48 2591
5876.21 2774
5876.93 2758
5877.65 2693
5878.38 2770
5879.10 2848
5879.82 2792
5880.55 2765
5881.27 2816
5881.99 2788
5882.72 2601
5883.44 2508
5884.17 2647
5884.89 2699
5885.61 2811
5886.34 2557
5887.06 2558
5887.78 2495
5888.51 2561
5889.23 2690
5889.96 2582
5890.68 2640
5891.41 2599
5892.13 2473
5892.85 2395
5893.58 2484
5894.30 2512
5895.03 2630
5895.75 2463
5896.48 2507
5897.20 2485
5897.92 2698
5898.65 2607
5899.37 2631
5900.10 2600
5900.82 2620
5901.55 2538
5902.27 2545
5903.00 2633
5903.72 2752
5904.45 2711
5905.17 2482
5905.90 2562
5906.62 2699
5907.35 2632
5908.07 2634
5908.80 2676
5909.52 2496
5910.25 2622
5910.97 2575
5911.70 2648
5912.43 2668
5913.15 2638
5913.88 2681
5914.60 2596
5915.33 2522
5916.05 2732
5916.78 2651
5917.50 2573
5918.23 2579
5918.96 2440
5919.68 2564
5920.41 2612
5921.13 2535
5921.86 2532
5922.59 2547
5923.31 2695
5924.04 2596
5924.76 2568
5925.49 2570
5926.22 2491
5926.94 2669
5927.67 2700
5928.40 2699
5929.12 2813
5929.85 2691
5930.58 2683
5931.30 2607
5932.03 2530
5932.76 2673
5933.48 2799
5934.21 2895
5934.94 2833
5935.66 2841
5936.39 3043
5937.12 3100
5937.84 3166
5938.57 3241
5939.30 3315
5940.02 3442
5940.75 3417
5941.48 3471
5942.21 3371
5942.93 3377
5943.66 3421
5944.39 3177
5945.12 3254
5945.84 3056
5946.57 3017
5947.30 3158
5948.03 3022
5948.75 3038
5949.48 3044
5950.21 3013
5950.94 3104
5951.67 3110
5952.39 3192
5953.12 3134
5953.85 3490
5954.58 3286
5955.31 3206
5956.03 3257
5956.76 3358
5957.49 3636
5958.22 3357
5958.95 3436
5959.67 3346
5960.40 3304
5961.13 3280
5961.86 3362
5962.59 3423
5963.32 3322
5964.05 3118
5964.77 3404
5965.50 3605
5966.23 3273
5966.96 3582
5967.69 3621
5968.42 3689
5969.15 3866
5969.88 4168
5970.61 4124
5971.33 4124
5972.06 3867
5972.79 3981
5973.52 3869
5974.25 3745
5974.98 3676
5975.71 3737
5976.44 3859
5977.17 3600
5977.90 3648
5978.63 3787
5979.36 3685
5980.09 3688
5980.82 3731
5981.55 3973
5982.28 4033
5983.01 4035
5983.74 3909
5984.46 3940
5985.19 4040
5985.92 4116
5986.65 4070
5987.38 4014
5988.11 4037
5988.85 4132
5989.58 4111
5990.31 4012
5991.04 3921
5991.77 3993
5992.50 4026
5993.23 4001
5993.96 4041
5994.69 4089
5995.42 4064
5996.15 4256
5996.88 4105
5997.61 4052
5998.34 4356
5999.07 4474
5999.80 4252
6000.53 4432
6001.26 4335
6002.00 4254
6002.73 4259
6003.46 4394
6004.19 4311
6004.92 4105
6005.65 4011
6006.38 4135
6007.11 4196
6007.84 4028
6008.58 4037
6009.31 4197
6010.04 4316
6010.77 4734
6011.50 5043
6012.23 5114
6012.96 5957
6013.70 6549
6014.43 7155
6015.16 7786
6015.89 8177
6016.62 7981
6017.36 7894
6018.09 7726
6018.82 7394
6019.55 6849
6020.28 6153
6021.02 5586
6021.75 5128
6022.48 4564
6023.21 4237
6023.94 3940
6024.68 3847
6025.41 3844
6026.14 3581
6026.87 3608
6027.61 3503
6028.34 3604
6029.07 3468
6029.80 3411
6030.54 3249
6031.27 3339
6032.00 3477
6032.73 3440
6033.47 3503
6034.20 3387
6034.93 3311
6035.67 3294
6036.40 3564
6037.13 3384
6037.87 3165
6038.60 3283
6039.33 3328
6040.07 3322
6040.80 3374
6041.53 3359
6042.27 3495
6043.00 3589
6043.73 3443
6044.47 3338
6045.20 3348
6045.93 3535
6046.67 3590
6047.40 3614
6048.13 3584
6048.87 3796
6049.60 3788
6050.34 3803
6051.07 4051
6051.80 3977
6052.54 3993
6053.27 4063
6054.01 4099
6054.74 4372
6055.47 4582
6056.21 4493
6056.94 4677
6057.68 4520
6058.41 4186
6059.15 3986
6059.88 3954
6060.61 3780
6061.35 3676
6062.08 3670
6062.82 3705
6063.55 3719
6064.29 3488
6065.02 3427
6065.76 3492
6066.49 3476
6067.23 3420
6067.96 3539
6068.70 3534
6069.43 3549
6070.17 3501
6070.90 3442
6071.64 3453
6072.37 3394
6073.11 3302
6073.84 3368
6074.58 3433
6075.31 3539
6076.05 3498
6076.78 3430
6077.52 3244
6078.26 3310
6078.99 3283
6079.73 3218
6080.46 3056
6081.20 3047
6081.93 3205
6082.67 3198
6083.41 3213
6084.14 3065
6084.88 3344
6085.61 3306
6086.35 3272
6087.09 3127
6087.82 3032
6088.56 3047
6089.30 3189
6090.03 3294
6090.77 3159
6091.50 3145
6092.24 3168
6092.98 3190
6093.71 3307
6094.45 3247
6095.19 3337
6095.92 3172
6096.66 3119
6097.40 3099
6098.13 3045
6098.87 3062
6099.61 3178
6100.34 3040
6101.08 2976
6101.82 2921
6102.56 2853
6103.29 2955
6104.03 2713
6104.77 2789
6105.50 2835
6106.24 2804
6106.98 2896
6107.72 2883
6108.45 3018
6109.19 2996
6109.93 2899
6110.67 3091
6111.40 3140
6112.14 3049
6112.88 3108
6113.62 2964
6114.35 2994
6115.09 2936
6115.83 3074
6116.57 3140
6117.31 2947
6118.04 2930
6118.78 2870
6119.52 3177
6120.26 3142
6121.00 3169
6121.73 3004
6122.47 2920
6123.21 3157
6123.95 3170
6124.69 3276
6125.43 3233
6126.16 3329
6126.90 3171
6127.64 3318
6128.38 3207
6129.12 3282
6129.86 3206
6130.60 3178
6131.33 3270
6132.07 3550
6132.81 3548
6133.55 3330
6134.29 3226
6135.03 3322
6135.77 3269
6136.51 3228
6137.25 3166
6137.99 3082
6138.73 3268
6139.46 3265
6140.20 3126
6140.94 2981
6141.68 3164
6142.42 3272
6143.16 3386
6143.90 3386
6144.64 3138
6145.38 3323
6146.12 3366
6146.86 3373
6147.60 3360
6148.34 3300
6149.08 3164
6149.82 3128
6150.56 3329
6151.30 3295
6152.04 3440
6152.78 3330
6153.52 3467
6154.26 3552
6155.00 3338
6155.74 3426
6156.48 3571
6157.22 3367
6157.96 3413
6158.70 3624
6159.44 3563
6160.18 3471
6160.92 3481
6161.66 3498
6162.40 3533
6163.15 3718
6163.89 3721
6164.63 3982
6165.37 3770
6166.11 4207
6166.85 4388
6167.59 4373
6168.33 4266
6169.07 4469
6169.81 4475
6170.55 4636
6171.30 4905
6172.04 4807
6172.78 4745
6173.52 4616
6174.26 4756
6175.00 4541
6175.74 4451
6176.49 4621
6177.23 4640
6177.97 4450
6178.71 4218
6179.45 4275
6180.19 4382
6180.94 4198
6181.68 4254
6182.42 4299
6183.16 4356
6183.90 4311
6184.65 4482
6185.39 4571
6186.13 4569
6186.87 4617
6187.61 4666
6188.36 4726
6189.10 4552
6189.84 4585
6190.58 4643
6191.33 4483
6192.07 4923
6192.81 5160
6193.55 4955
6194.30 5118
6195.04 5132
6195.78 5144
6196.52 5276
6197.27 5402
6198.01 5491
6198.75 5489
6199.49 5675
6200.24 5625
6200.98 5394
6201.72 5391
6202.47 5502
6203.21 5579
6203.95 5341
6204.70 5667
6205.44 5578
6206.18 5826
6206.93 6550
6207.67 7320
6208.41 8338
6209.16 10167
6209.90 12181
6210.64 15028
6211.39 16990
6212.13 18064
6212.87 18690
6213.62 19373
6214.36 18360
6215.11 16185
6215.85 14202
6216.59 12459
6217.34 10553
6218.08 8909
6218.83 7724
6219.57 6482
6220.31 5823
6221.06 5522
6221.80 4998
6222.55 4807
6223.29 4878
6224.04 4785
6224.78 4611
6225.52 4791
6226.27 4998
6227.01 5180
6227.76 5051
6228.50 5171
6229.25 5099
6229.99 4641
6230.74 4550
6231.48 4167
6232.23 4056
6232.97 4057
6233.72 3975
6234.46 3844
6235.21 3806
6235.95 3800
6236.70 3811
6237.44 3869
6238.19 3822
6238.93 3921
6239.68 3901
6240.42 3993
6241.17 4076
6241.91 3863
6242.66 3945
6243.40 4122
6244.15 4199
6244.90 4223
6245.64 4378
6246.39 4398
6247.13 4551
6247.88 4855
6248.62 5248
6249.37 5422
6250.12 5699
6250.86 5806
6251.61 5638
6252.35 5637
6253.10 5670
6253.85 5438
6254.59 5144
6255.34 4905
6256.09 4653
6256.83 4632
6257.58 4728
6258.32 4376
6259.07 4470
6259.82 4334
6260.56 4136
6261.31 4248
6262.06 4390
6262.80 4342
6263.55 4324
6264.30 4068
6265.04 4169
6265.79 4184
6266.54 4091
6267.29 4248
6268.03 4275
6268.78 4095
6269.53 4004
6270.27 3993
6271.02 4123
6271.77 4094
6272.52 4127
6273.26 3923
6274.01 4097
6274.76 4130
6275.50 4001
6276.25 4119
6277.00 4163
6277.75 4564
6278.49 4810
6279.24 4840
6279.99 4799
6280.74 4788
6281.49 4711
6282.23 4777
6282.98 4602
6283.73 4443
6284.48 4251
6285.23 4112
6285.97 4049
6286.72 3930
6287.47 3801
6288.22 3869
6288.97 3810
6289.71 3748
6290.46 3775
6291.21 3957
6291.96 4002
6292.71 3973
6293.46 4081
6294.21 4112
6294.95 3969
6295.70 3800
6296.45 3911
6297.20 3880
6297.95 3637
6298.70 3616
6299.45 3413
6300.20 3456
6300.94 3385
6301.69 3279
6302.44 3303
6303.19 3213
6303.94 3327
6304.69 3161
6305.44 3272
6306.19 3291
6306.94 3321
6307.69 3399
6308.44 3465
6309.19 3286
6309.94 3367
6310.69 3364
6311.43 3229
6312.18 3305
6312.93 3466
6313.68 3404
6314.43 3398
6315.18 3434
6315.93 3357
6316.68 3362
6317.43 3456
6318.18 3624
6318.93 3461
6319.68 3482
6320.43 3589
6321.18 3592
6321.93 3636
6322.68 3665
6323.43 3462
6324.18 3314
6324.94 3235
6325.69 3221
6326.44 3172
6327.19 3128
6327.94 2965
6328.69 2886
6329.44 2946
6330.19 2884
6330.94 3005
6331.69 2991
6332.44 2895
6333.19 2955
6333.94 2903
6334.69 2986
6335.45 2977
6336.20 2807
6336.95 2811
6337.70 2931
6338.45 2869
6339.20 2800
6339.95 2908
6340.70 3030
6341.46 2863
6342.21 2819
6342.96 2813
6343.71 2819
6344.46 2749
6345.21 2779
6345.96 2846
6346.72 2829
6347.47 2675
6348.22 2736
6348.97 2866
6349.72 2818
6350.48 2864
6351.23 2955
6351.98 2976
6352.73 2938
6353.48 3058
6354.24 2978
6354.99 2918
6355.74 3094
6356.49 3201
6357.24 3190
6358.00 3033
6358.75 3003
6359.50 2840
6360.25 2708
6361.01 2845
6361.76 2960
6362.51 2828
6363.26 2883
6364.02 2810
6364.77 2627
6365.52 2639
6366.28 2618
6367.03 2505
6367.78 2780
6368.53 2723
6369.29 2662
6370.04 2781
6370.79 2772
6371.55 2698
6372.30 2621
6373.05 2815
6373.81 2737
6374.56 2661
6375.31 2711
6376.07 2657
6376.82 2641
6377.57 2661
6378.33 2665
6379.08 2694
6379.83 2690
6380.59 2571
6381.34 2699
6382.10 2812
6382.85 2578
6383.60 2646
6384.36 2564
6385.11 2712
6385.87 2644
6386.62 2758
6387.37 2586
6388.13 2531
6388.88 2554
6389.64 2569
6390.39 2533
6391.14 2677
6391.90 2654
6392.65 2639
6393.41 2566
6394.16 2615
6394.92 2677
6395.67 2612
6396.43 2453
6397.18 2522
6397.94 2614
6398.69 2627
6399.45 2533
6400.20 2521
6400.96 2665
6401.71 2731
6402.47 2666
6403.22 2618
6403.98 2561
6404.73 2577
6405.49 2503
6406.24 2606
6407.00 2447
6407.75 2590
6408.51 2540
6409.26 2532
6410.02 2584
6410.77 2441
6411.53 2360
6412.28 2504
6413.04 2643
6413.80 2580
6414.55 2479
6415.31 2544
6416.06 2484
6416.82 2495
6417.57 2648
6418.33 2638
6419.09 2706
6419.84 2570
6420.60 2475
6421.35 2531
6422.11 2612
6422.87 2634
6423.62 2714
6424.38 2640
6425.14 2663
6425.89 2769
6426.65 2588
6427.40 2494
6428.16 2615
6428.92 2694
6429.67 2645
6430.43 2606
6431.19 2521
6431.94 2602
6432.70 2667
6433.46 2616
6434.22 2678
6434.97 2704
6435.73 2686
6436.49 2709
6437.24 2608
6438.00 2669
6438.76 2893
6439.51 2825
6440.27 2757
6441.03 2782
6441.79 2811
6442.54 2811
6443.30 2776
6444.06 2731
6444.82 2722
6445.57 2717
6446.33 2677
6447.09 2767
6447.85 2715
6448.60 2761
6449.36 2812
6450.12 2701
6450.88 2615
6451.64 2769
6452.39 2727
6453.15 2694
6453.91 2533
6454.67 2732
6455.43 2718
6456.18 2708
6456.94 2764
6457.70 2811
6458.46 2814
6459.22 3025
6459.98 2934
6460.73 2948
6461.49 2976
6462.25 2835
6463.01 2809
6463.77 2898
6464.53 2989
6465.29 2909
6466.04 2953
6466.80 2830
6467.56 2850
6468.32 2942
6469.08 3002
6469.84 2957
6470.60 3089
6471.36 3012
6472.12 2911
6472.87 3010
6473.63 3112
6474.39 2970
6475.15 3105
6475.91 3198
6476.67 3312
6477.43 3061
6478.19 3074
6478.95 3237
6479.71 3240
6480.47 3276
6481.23 3117
6481.99 3261
6482.75 3174
6483.51 3116
6484.27 3022
6485.03 3232
6485.79 3329
6486.55 3529
6487.31 3421
6488.07 3500
6488.83 3533
6489.59 3364
6490.35 3488
6491.11 3726
6491.87 3654
6492.63 3762
6493.39 3589
6494.15 3626
6494.91 3967
6495.67 4028
6496.43 3991
6497.19 4206
6497.95 4152
6498.71 4225
6499.47 4327
6500.23 4357
6500.99 4299
6501.76 4347
6502.52 4167
6503.28 4418
6504.04 4394
6504.80 4249
6505.56 4238
6506.32 4355
6507.08 4394
6507.84 4368
6508.61 4373
6509.37 4457
6510.13 4715
6510.89 4562
6511.65 4651
6512.41 4852
6513.17 4893
6513.94 4859
6514.70 5128
6515.46 5087
6516.22 5180
6516.98 5407
6517.74 5142
6518.51 5186
6519.27 4998
6520.03 4955
6520.79 5157
6521.55 5179
6522.32 5285
6523.08 5221
6523.84 5324
6524.60 5545
6525.36 5696
6526.13 5952
6526.89 6181
6527.65 6081
6528.41 6514
6529.18 6761
6529.94 6956
6530.70 6902
6531.46 7196
6532.23 7270
6532.99 6884
6533.75 7064
6534.51 7230
6535.28 7824
6536.04 8705
6536.80 10259
6537.57 12447
6538.33 14228
6539.09 16481
6539.85 17655
6540.62 18247
6541.38 16840
6542.14 15337
6542.91 13704
6543.67 12011
6544.43 10236
6545.20 8634
6545.96 7654
6546.72 6796
6547.49 5965
6548.25 5383
6549.02 5213
6549.78 4903
6550.54 4785
6551.31 4548
6552.07 4528
6552.83 4582
6553.60 4648
6554.36 4514
6555.13 4645
6555.89 4829
6556.65 4449
6557.42 4295
6558.18 4304
6558.95 4227
6559.71 4395
6560.47 4321
6561.24 4367
6562.00 4432
6562.77 4394
6563.53 4583
6564.30 4460
6565.06 4761
6565.83 4890
6566.59 4885
6567.36 4988
6568.12 5237
6568.88 5130
6569.65 5075
6570.41 5185
6571.18 5232
6571.94 5189
6572.71 5101
6573.47 5373
6574.24 5503
6575.00 5967
6575.77 6214
6576.53 6812
6577.30 7030
6578.07 7150
6578.83 7136
6579.60 7011
6580.36 6896
6581.13 6679
6581.89 6122
6582.66 5968
6583.42 5702
6584.19 5599
6584.96 5515
6585.72 5382
6586.49 5204
6587.25 5116
6588.02 5004
6588.78 5028
6589.55 5164
6590.32 5313
6591.08 5205
6591.85 5361
6592.61 5604
6593.38 5794
6594.15 5854
6594.91 6129
6595.68 6187
6596.45 6729
6597.21 6993
6597.98 6983
6598.75 7076
6599.51 6955
6600.28 6778
6601.05 6498
6601.81 6209
6602.58 6069
6603.35 5993
6604.11 5886
6604.88 5510
6605.65 5319
6606.41 5221
6607.18 5080
6607.95 5006
6608.71 4949
6609.48 5039
6610.25 4995
6611.02 5128
6611.78 5372
6612.55 5434
6613.32 5488
6614.09 5530
6614.85 5549
6615.62 5727
6616.39 5647
6617.16 5504
6617.92 5331
6618.69 5187
6619.46 4974
6620.23 4969
6620.99 5010
6621.76 5026
6622.53 5062
6623.30 5050
6624.07 5317
6624.83 4824
6625.60 4734
6626.37 4822
6627.14 4818
6627.91 4652
6628.67 4765
6629.44 4593
6630.21 4713
6630.98 4794
6631.75 4962
6632.52 5119
6633.29 5229
6634.05 5767
6634.82 6678
6635.59 7214
6636.36 8036
6637.13 9015
6637.90 9413
6638.67 9707
6639.43 9743
6640.20 9205
6640.97 8678
6641.74 7671
6642.51 6859
6643.28 6311
6644.05 5733
6644.82 5170
6645.59 4839
6646.36 4600
6647.13 4371
6647.90 4231
6648.66 4283
6649.43 4378
6650.20 4289
6650.97 3982
6651.74 4056
6652.51 4020
6653.28 4158
6654.05 4161
6654.82 4065
6655.59 4088
6656.36 3903
6657.13 3986
6657.90 4010
6658.67 3739
6659.44 3872
6660.21 3848
6660.98 3813
6661.75 3928
6662.52 3766
6663.29 3874
6664.06 3737
6664.83 3784
6665.60 3679
6666.37 3682
6667.14 3643
6667.91 3772
6668.69 3599
6669.46 3712
6670.23 3904
6671.00 3882
6671.77 3978
6672.54 4048
6673.31 4010
6674.08 4228
6674.85 4451
6675.62 4493
6676.39 4738
6677.16 4499
6677.94 4454
6678.71 4425
6679.48 4209
6680.25 4090
6681.02 3899
6681.79 3805
6682.56 3825
6683.33 3816
6684.11 3897
6684.88 3827
6685.65 4040
6686.42 3973
6687.19 3963
6687.96 3889
6688.74 4025
6689.51 4083
6690.28 4263
6691.05 4109
6691.82 4002
6692.60 3779
6693.37 3855
6694.14 3794
6694.91 3546
6695.68 3575
6696.46 3478
6697.23 3409
6698.00 3430
6698.77 3448
6699.55 3479
6700.32 3480
6701.09 3423
6701.86 3283
6702.64 3374
6703.41 3475
6704.18 3412
6704.95 3338
6705.73 3385
6706.50 3356
6707.27 3338
6708.04 3245
6708.82 3273
6709.59 3376
6710.36 3535
6711.14 3491
6711.91 3450
6712.68 3525
6713.46 3508
6714.23 3424
6715.00 3416
6715.78 3395
6716.55 3417
6717.32 3286
6718.10 2979
6718.87 3137
6719.64 3113
6720.42 3065
6721.19 2980
6721.96 2857
6722.74 2849
6723.51 2963
6724.28 2926
6725.06 2969
6725.83 2829
6726.61 2913
6727.38 2962
6728.15 3014
6728.93 3033
6729.70 2930
6730.48 2838
6731.25 2760
6732.02 2814
6732.80 2753
6733.57 2825
6734.35 2745
6735.12 2784
6735.90 2900
6736.67 2765
6737.45 2745
6738.22 2722
6738.99 2856
6739.77 2949
6740.54 2913
6741.32 2862
6742.09 2777
6742.87 2861
6743.64 2676
6744.42 2768
6745.19 2821
6745.97 2830
6746.74 2838
6747.52 2807
6748.29 2793
6749.07 2946
6749.84 2673
6750.62 2806
6751.40 2852
6752.17 2937
6752.95 3018
6753.72 3156
6754.50 3102
6755.27 3161
6756.05 3176
6756.82 3187
6757.60 3075
6758.38 2789
6759.15 2920
6759.93 2832
6760.70 2664
6761.48 2779
6762.25 2867
6763.03 2574
6763.81 2598
6764.58 2690
6765.36 2752
6766.14 2629
6766.91 2596
6767.69 2740
6768.46 2840
6769.24 2760
6770.02 2775
6770.79 2682
6771.57 2710
6772.35 2686
6773.12 2748
6773.90 2837
6774.68 2768
6775.45 2670
6776.23 2817
6777.01 2703
6777.78 2714
6778.56 2715
6779.34 2700
6780.11 2585
6780.89 2681
6781.67 2662
6782.45 2649
6783.22 2646
6784.00 2674
6784.78 2611
6785.56 2713
6786.33 2650
6787.11 2728
6787.89 2632
6788.66 2682
6789.44 2772
6790.22 2695
6791.00 2662
6791.78 2674
6792.55 2695
6793.33 2668
6794.11 2601
6794.89 2513
6795.66 2606
6796.44 2618
6797.22 2593
6798.00 2581
6798.78 2527
6799.55 2529
6800.33 2521
6801.11 2547
6801.89 2664
6802.67 2770
6803.45 2482
6804.22 2454
6805.00 2751
6805.78 2730
6806.56 2784
6807.34 2616
6808.12 2711
6808.90 2614
6809.67 2636
6810.45 2623
6811.23 2602
6812.01 2579
6812.79 2736
6813.57 2592
6814.35 2511
6815.13 2590
6815.91 2520
6816.68 2505
6817.46 2382
6818.24 2447
6819.02 2475
6819.80 2779
6820.58 2801
6821.36 2698
6822.14 2744
6822.92 2783
6823.70 2698
6824.48 2675
6825.26 2780
6826.04 2756
6826.82 2704
6827.60 2619
6828.38 2518
6829.16 2698
6829.94 2625
6830.72 2611
6831.50 2679
6832.28 2526
6833.06 2484
6833.84 2587
6834.62 2681
6835.40 2514
6836.18 2601
6836.96 2686
6837.74 2650
6838.52 2505
6839.30 2537
6840.08 2692
6840.86 2550
6841.64 2495
6842.42 2495
6843.20 2518
6843.98 2594
6844.76 2586
6845.54 2700
6846.32 2585
6847.10 2618
6847.89 2622
6848.67 2618
6849.45 2577
6850.23 2716
6851.01 3001
6851.79 3270
6852.57 3473
6853.35 3679
6854.13 3989
6854.92 3987
6855.70 4011
6856.48 3828
6857.26 3562
6858.04 3455
6858.82 3459
6859.60 3265
6860.39 2997
6861.17 2869
6861.95 2817
6862.73 2832
6863.51 2769
6864.29 2798
6865.08 2890
6865.86 2859
6866.64 2627
6867.42 2683
6868.20 2826
6868.99 2838
6869.77 2801
6870.55 2902
6871.33 3013
6872.12 2924
6872.90 2704
6873.68 2753
6874.46 2720
6875.24 2737
6876.03 2621
6876.81 2720
6877.59 2739
6878.38 2769
6879.16 2645
6879.94 2702
6880.72 2880
6881.51 2762
6882.29 2679
6883.07 2732
6883.85 2863
6884.64 3026
6885.42 3007
6886.20 2857
6886.99 3010
6887.77 3114
6888.55 3238
6889.34 3432
6890.12 3763
6890.90 3959
6891.69 3867
6892.47 3946
6893.25 3845
6894.04 3814
6894.82 3767
6895.60 3523
6896.39 3520
6897.17 3276
6897.96 3068
6898.74 3153
6899.52 3213
6900.31 3270
6901.09 3115
6901.88 3260
6902.66 3340
6903.44 3265
6904.23 3248
6905.01 3276
6905.80 3331
6906.58 3158
6907.36 3190
6908.15 3243
6908.93 3142
6909.72 3159
6910.50 3150
6911.29 3009
6912.07 3110
6912.86 3128
6913.64 3129
6914.42 3100
6915.21 2987
6915.99 2899
6916.78 2938
6917.56 3033
6918.35 3121
6919.13 3092
6919.92 2988
6920.70 2977
6921.49 2902
6922.27 3031
6923.06 3119
6923.84 3020
6924.63 3200
6925.42 3031
6926.20 3035
6926.99 3150
6927.77 3262
6928.56 3249
6929.34 3218
6930.13 3155
6930.91 3202
6931.70 3248
6932.48 3169
6933.27 3240
6934.06 3219
6934.84 3161
6935.63 3381
6936.41 3156
6937.20 3196
6937.99 3264
6938.77 3298
6939.56 3167
6940.34 3181
6941.13 3470
6941.92 3479
6942.70 3534
6943.49 3665
6944.28 3612
6945.06 3807
6945.85 3810
6946.64 3897
6947.42 3962
6948.21 4017
6949.00 3902
6949.78 3848
6950.57 4097
6951.36 4085
6952.14 4124
6952.93 4090
6953.72 3856
6954.50 3864
6955.29 3928
6956.08 3815
6956.86 3838
6957.65 3876
6958.44 4086
6959.23 4198
6960.01 4249
6960.80 4155
6961.59 4182
6962.38 4341
6963.16 4188
6963.95 4163
6964.74 4284
6965.53 4286
6966.31 4335
6967.10 4173
6967.89 4207
6968.68 4322
6969.46 4391
6970.25 4498
6971.04 4424
6971.83 4554
6972.62 4883
6973.40 4876
6974.19 4780
6974.98 4953
6975.77 4939
6976.56 4882
6977.34 4894
6978.13 4762
6978.92 4713
6979.71 4778
6980.50 5019
6981.29 5102
6982.08 5387
6982.86 5600
6983.65 5848
6984.44 6415
6985.23 6793
6986.02 7577
6986.81 8995
6987.60 10046
6988.39 11145
6989.17 12058
6989.96 12810
6990.75 12246
6991.54 11359
6992.33 10058
6993.12 9492
6993.91 8573
6994.70 7291
6995.49 6546
6996.28 6030
6997.07 5749
6997.86 5587
6998.64 5829
6999.43 6359
7000.22 7074
7001.01 7909
7001.80 9197
7002.59 10152
7003.38 10499
7004.17 10807
7004.96 10544
7005.75 9760
7006.54 8755
7007.33 7867
7008.12 6878
7008.91 5998
7009.70 5367
7010.49 4867
7011.28 4406
7012.07 4317
7012.86 4039
7013.65 3891
7014.44 3955
7015.23 4150
7016.02 4087
7016.81 4150
7017.61 4252
7018.40 4192
7019.19 4252
7019.98 4117
7020.77 3947
7021.56 4120
7022.35 3864
7023.14 3762
7023.93 3784
7024.72 4051
7025.51 4128
7026.30 4361
7027.10 4455
7027.89 4489
7028.68 4510
7029.47 4492
7030.26 4305
7031.05 4163
7031.84 4151
7032.63 4177
7033.43 3854
7034.22 3754
7035.01 3568
7035.80 3424
7036.59 3770
7037.38 3765
7038.18 3821
7038.97 3806
7039.76 3932
7040.55 4113
7041.34 4242
7042.13 4288
7042.93 4157
7043.72 4057
7044.51 4257
7045.30 4197
7046.09 4043
7046.89 3912
7047.68 3957
7048.47 3777
7049.26 3881
7050.06 3913
7050.85 3782
7051.64 3824
7052.43 3900
7053.23 4011
7054.02 3833
7054.81 3966
7055.60 3891
7056.40 3537
7057.19 3572
7057.98 3644
7058.77 3475
7059.57 3546
7060.36 3410
7061.15 3290
7061.95 3387
7062.74 3417
7063.53 3516
7064.33 3630
7065.12 3359
7065.91 3593
7066.71 3509
7067.50 3486
7068.29 3440
7069.09 3357
7069.88 3381
7070.67 3304
7071.47 3358
7072.26 3317
7073.05 3158
7073.85 3264
7074.64 3378
7075.44 3290
7076.23 3322
7077.02 3421
7077.82 3345
7078.61 3270
7079.41 3177
7080.20 3225
7080.99 3267
7081.79 3020
7082.58 3127
7083.38 3146
7084.17 3133
7084.96 3003
7085.76 3084
7086.55 3107
7087.35 3105
7088.14 3019
7088.94 2921
7089.73 2856
7090.53 3020
7091.32 3040
7092.12 3151
7092.91 3179
7093.71 3344
7094.50 3621
7095.29 3657
7096.09 3709
7096.88 3709
7097.68 3681
7098.48 3412
7099.27 3267
7100.07 3080
7100.86 3095
7101.66 3042
7102.45 2974
7103.25 2960
7104.04 2882
7104.84 3008
7105.63 2988
7106.43 2957
7107.22 3097
7108.02 2980
7108.82 2888
7109.61 2899
7110.41 2833
7111.20 2749
7112.00 2797
7112.79 2639
7113.59 2666
7114.39 2712
7115.18 2594
7115.98 2522
7116.77 2556
7117.57 2556
7118.37 2437
7119.16 2530
7119.96 2609
7120.76 2639
7121.55 2615
7122.35 2559
7123.15 2558
7123.94 2608
7124.74 2449
7125.53 2447
7126.33 2433
7127.13 2530
7127.93 2461
7128.72 2462
7129.52 2433
7130.32 2483
7131.11 2435
7131.91 2458
7132.71 2438
7133.50 2584
7134.30 2547
7135.10 2433
7135.90 2491
7136.69 2436
7137.49 2429
7138.29 2537
7139.08 2478
7139.88 2247
7140.68 2367
7141.48 2249
7142.27 2367
7143.07 2413
7143.87 2370
7144.67 2453
7145.46 2410
7146.26 2477
7147.06 2467
7147.86 2459
7148.66 2447
7149.45 2419
7150.25 2632
7151.05 2432
7151.85 2318
7152.65 2420
7153.44 2494
7154.24 2351
7155.04 2393
7155.84 2526
7156.64 2477
7157.44 2368
7158.23 2337
7159.03 2518
7159.83 2394
7160.63 2265
7161.43 2221
7162.23 2289
7163.03 2259
7163.83 2270
7164.62 2321
7165.42 2345
7166.22 2193
7167.02 2115
7167.82 2190
7168.62 2186
7169.42 2260
7170.22 2341
7171.02 2268
7171.82 2260
7172.61 2343
7173.41 2330
7174.21 2221
7175.01 2306
7175.81 2304
7176.61 2207
7177.41 2179
7178.21 2244
7179.01 2304
7179.81 2178
7180.61 2129
7181.41 2168
7182.21 2265
7183.01 2072
7183.81 2083
7184.61 2186
7185.41 2270
7186.21 2402
7187.01 2276
7187.81 2180
7188.61 2181
7189.41 2151
7190.21 2148
7191.01 2204
7191.81 1992
7192.61 1971
7193.41 2032
7194.21 2003
7195.01 2048
7195.81 2009
7196.61 2010
7197.41 1972
7198.21 1873
7199.01 1989
7199.82 2031
7200.62 1930
7201.42 1963
7202.22 1981
7203.02 2011
7203.82 2058
7204.62 1905
7205.42 1941
7206.22 2046
7207.02 2051
7207.83 2068
7208.63 2092
7209.43 2099
7210.23 2077
7211.03 2131
7211.83 1979
7212.63 1999
7213.44 1951
7214.24 1960
7215.04 2003
7215.84 2058
7216.64 1959
7217.44 2009
7218.25 1930
7219.05 1928
7219.85 1872
7220.65 2003
7221.45 2062
7222.26 2036
7223.06 1968
7223.86 1925
7224.66 1904
7225.46 1859
7226.27 1970
7227.07 1888
7227.87 1846
7228.67 1992
7229.48 2022
7230.28 2001
7231.08 1961
7231.88 1941
7232.69 1980
7233.49 1929
7234.29 2026
7235.09 2031
7235.90 1915
7236.70 1978
7237.50 2038
7238.30 1915
7239.11 1956
7239.91 2012
7240.71 1966
7241.52 2059
7242.32 2035
7243.12 2046
7243.93 1932
7244.73 1945
7245.53 2161
7246.34 2005
7247.14 2041
7247.94 2068
7248.75 2053
7249.55 2047
7250.35 2140
7251.16 2083
7251.96 1968
7252.76 1972
7253.57 2055
7254.37 2002
7255.18 2033
7255.98 1986
7256.78 2045
7257.59 2004
7258.39 2028
7259.20 2107
7260.00 2181
7260.80 1969
7261.61 2045
7262.41 2207
7263.22 2095
7264.02 2282
7264.83 2334
7265.63 2343
7266.43 2270
7267.24 2277
7268.04 2301
7268.85 2318
7269.65 2231
7270.46 2166
7271.26 2314
7272.07 2280
7272.87 2157
7273.68 2206
7274.48 2256
7275.29 2310
7276.09 2285
7276.90 2189
7277.70 2239
7278.51 2197
7279.31 2204
7280.12 2319
7280.92 2294
7281.73 2280
7282.53 2227
7283.34 2454
7284.14 2516
7284.95 2695
7285.76 3020
7286.56 3155
7287.37 3424
7288.17 3618
7288.98 3692
7289.78 3798
7290.59 3610
7291.40 3438
7292.20 3198
7293.01 3044
7293.81 2751
7294.62 2668
7295.43 2490
7296.23 2410
7297.04 2369
7297.84 2420
7298.65 2413
7299.46 2227
7300.26 2186
7301.07 2276
7301.88 2336
7302.68 2316
7303.49 2249
7304.30 2353
7305.10 2271
7305.91 2276
7306.72 2344
7307.52 2387
7308.33 2313
7309.14 2388
7309.94 2401
7310.75 2436
7311.56 2609
7312.36 2555
7313.17 2655
7313.98 2630
7314.79 2678
7315.59 2740
7316.40 2688
7317.21 2852
7318.01 2868
7318.82 2829
7319.63 2889
7320.44 2937
7321.24 3073
7322.05 3224
7322.86 3525
7323.67 3604
7324.47 3457
7325.28 3573
7326.09 3321
7326.90 3161
7327.71 3068
7328.51 3011
7329.32 2773
7330.13 2711
7330.94 2627
7331.75 2577
7332.55 2629
7333.36 2585
7334.17 2575
7334.98 2625
7335.79 2544
7336.60 2646
7337.40 2667
7338.21 2717
7339.02 2808
7339.83 2737
7340.64 2825
7341.45 2785
7342.26 2775
7343.06 2858
7343.87 2587
7344.68 2514
7345.49 2442
7346.30 2469
7347.11 2408
7347.92 2452
7348.73 2367
7349.54 2399
7350.34 2532
7351.15 2523
7351.96 2528
7352.77 2391
7353.58 2520
7354.39 2346
7355.20 2395
7356.01 2486
7356.82 2433
7357.63 2290
7358.44 2323
7359.25 2453
7360.06 2396
7360.87 2507
7361.68 2517
7362.49 2613
7363.30 2531
7364.11 2549
7364.92 2622
7365.73 2584
7366.54 2515
7367.35 2490
7368.16 2615
7368.97 2447
7369.78 2521
7370.59 2634
7371.40 2587
7372.21 2532
7373.02 2406
7373.83 2404
7374.64 2430
7375.45 2561
7376.26 2478
7377.07 2498
7377.88 2551
7378.69 2436
7379.50 2490
7380.31 2587
7381.12 2660
7381.94 2927
7382.75 3019
7383.56 3233
7384.37 3409
7385.18 3343
7385.99 3367
7386.80 3305
7387.61 3293
7388.42 3124
7389.23 2983
7390.05 2750
7390.86 2728
7391.67 2657
7392.48 2441
7393.29 2369
7394.10 2351
7394.92 2389
7395.73 2294
7396.54 2229
7397.35 2205
7398.16 2397
7398.97 2354
7399.79 2378
7400.60 2449
7401.41 2454
7402.22 2536
7403.03 2708
7403.85 2824
7404.66 2791
7405.47 2834
7406.28 2775
7407.09 2813
7407.91 2697
7408.72 2605
7409.53 2671
7410.34 2455
7411.16 2578
7411.97 2508
7412.78 2555
7413.59 2477
7414.41 2202
7415.22 2279
7416.03 2328
7416.84 2224
7417.66 2210
7418.47 2056
7419.28 2232
7420.10 2374
7420.91 2219
7421.72 2082
7422.54 2127
7423.35 2125
7424.16 2109
7424.97 2186
7425.79 2141
7426.60 2098
7427.41 2243
7428.23 2183
7429.04 2010
7429.86 1980
7430.67 2068
7431.48 1956
7432.30 1991
7433.11 2086
7433.92 1994
7434.74 2052
7435.55 2052
7436.36 1974
7437.18 2014
7437.99 2026
7438.81 1997
7439.62 2074
7440.43 2130
7441.25 2137
7442.06 2273
7442.88 2177
7443.69 2105
7444.51 2059
7445.32 2045
7446.13 2104
7446.95 2114
7447.76 2154
7448.58 2238
7449.39 2261
7450.21 2073
7451.02 2211
7451.84 2145
7452.65 2200
7453.47 2228
7454.28 2072
7455.10 2034
7455.91 1890
7456.73 1924
7457.54 1990
7458.36 1968
7459.17 2050
7459.99 1980
7460.80 2092
7461.62 1979
7462.43 1905
7463.25 1895
7464.06 1991
7464.88 2002
7465.69 1949
7466.51 1973
7467.32 1928
7468.14 2030
7468.96 2015
7469.77 1927
7470.59 2083
7471.40 2057
7472.22 1960
7473.03 1859
7473.85 1854
7474.67 2015
7475.48 2126
7476.30 2032
7477.11 2004
7477.93 1874
7478.75 1851
7479.56 1985
7480.38 1965
7481.20 1947
7482.01 1940
7482.83 2089
7483.65 1997
7484.46 1850
7485.28 1900
7486.09 1910
7486.91 1818
7487.73 1859
7488.54 1864
7489.36 1911
7490.18 1895
7491.00 1951
7491.81 1848
7492.63 1813
7493.45 1824
7494.26 1819
7495.08 1794
7495.90 1933
7496.71 1831
7497.53 1763
7498.35 1771
7499.17 1659
7499.98 1744
7500.80 1832
7501.62 1778
7502.44 1798
7503.25 1821
7504.07 1888
7504.89 1915
7505.71 1957
7506.52 1902
7507.34 1760
7508.16 1867
7508.98 1773
7509.80 1812
7510.61 1813
7511.43 1741
7512.25 1747
7513.07 1714
7513.89 1675
7514.70 1808
7515.52 1819
7516.34 1879
7517.16 1923
7517.98 1914
7518.79 1886
7519.61 1767
7520.43 1786
7521.25 1603
7522.07 1917
7522.89 1946
7523.71 1865
7524.52 1812
7525.34 1824
7526.16 1749
7526.98 1717
7527.80 1793
7528.62 1721
7529.44 1732
7530.26 1714
7531.08 1801
7531.89 1679
7532.71 1673
7533.53 1676
7534.35 1761
7535.17 1756
7535.99 1656
7536.81 1619
7537.63 1626
7538.45 1672
7539.27 1645
7540.09 1687
7540.91 1793
7541.73 1838
7542.55 1706
7543.37 1780
7544.19 1715
7545.01 1752
7545.83 1776
7546.65 1765
7547.47 1747
7548.29 1762
7549.11 1836
7549.93 1817
7550.75 1802
7551.57 1859
7552.39 1754
7553.21 1779
7554.03 1630
7554.85 1595
7555.67 1590
7556.49 1640
7557.31 1712
7558.13 1713
7558.95 1786
7559.77 1814
7560.59 1920
7561.41 1903
7562.23 1990
7563.05 1863
7563.87 1976
7564.69 2028
7565.52 1961
7566.34 1982
7567.16 1863
7567.98 1758
7568.80 1703
7569.62 1800
7570.44 1771
7571.26 1686
7572.08 1590
7572.91 1779
7573.73 1728
7574.55 1746
7575.37 1665
7576.19 1754
7577.01 1850
7577.83 1642
7578.66 1716
7579.48 1692
7580.30 1637
7581.12 1665
7581.94 1602
7582.77 1658
7583.59 1650
7584.41 1609
7585.23 1608
7586.05 1767
7586.88 1722
7587.70 1681
7588.52 1724
7589.34 1846
7590.16 1731
7590.99 1870
7591.81 1898
7592.63 1831
7593.45 1744
7594.28 1655
7595.10 1545
7595.92 1681
7596.74 1732
7597.57 1733
7598.39 1729
7599.21 1709
7600.03 1767
7600.86 1711
7601.68 1748
7602.50 1743
7603.33 1797
7604.15 1764
7604.97 1761
7605.80 1887
7606.62 1860
7607.44 1836
7608.26 1941
7609.09 1863
7609.91 1976
7610.73 1913
7611.56 1808
7612.38 1922
7613.21 1761
7614.03 1788
7614.85 1702
7615.68 1706
7616.50 1765
7617.32 1695
7618.15 1770
7618.97 1922
7619.80 1715
7620.62 1741
7621.44 1926
7622.27 1937
7623.09 1749
7623.92 1759
7624.74 1735
7625.56 1703
7626.39 1696
7627.21 1829
7628.04 1858
7628.86 1795
7629.68 1817
7630.51 1815
7631.33 1750
7632.16 1768
7632.98 1959
7633.81 1902
7634.63 2010
7635.46 1944
7636.28 1850
7637.11 1982
7637.93 1914
7638.76 1891
7639.58 1843
7640.41 1817
7641.23 1676
7642.06 1725
7642.88 1654
7643.71 1705
7644.53 1693
7645.36 1646
7646.18 1594
7647.01 1628
7647.83 1670
7648.66 1543
7649.48 1590
7650.31 1583
7651.14 1576
7651.96 1736
7652.79 1651
7653.61 1664
7654.44 1566
7655.26 1663
7656.09 1716
7656.92 1682
7657.74 1685
7658.57 1690
7659.39 1727
7660.22 1593
7661.05 1534
7661.87 1446
7662.70 1538
7663.52 1561
7664.35 1557
7665.18 1602
7666.00 1527
7666.83 1598
7667.66 1577
7668.48 1629
7669.31 1604
7670.14 1664
7670.96 1627
7671.79 1618
7672.62 1619
7673.44 1690
7674.27 1792
7675.10 1755
7675.92 1644
7676.75 1653
7677.58 1720
7678.40 1656
7679.23 1569
7680.06 1612
7680.89 1609
7681.71 1668
7682.54 1512
7683.37 1586
7684.19 1629
7685.02 1616
7685.85 1698
7686.68 1654
7687.50 1745
7688.33 1599
7689.16 1632
7689.99 1569
7690.81 1604
7691.64 1553
7692.47 1615
7693.30 1705
7694.13 1601
7694.95 1601
7695.78 1579
7696.61 1503
7697.44 1586
7698.27 1538
7699.09 1567
7699.92 1644
7700.75 1569
7701.58 1683
7702.41 1620
7703.24 1560
7704.06 1555
7704.89 1500
7705.72 1552
7706.55 1609
7707.38 1717
7708.21 1726
7709.04 1637
7709.86 1633
7710.69 1595
7711.52 1624
7712.35 1607
7713.18 1679
7714.01 1631
7714.84 1662
7715.67 1652
7716.50 1597
7717.32 1647
7718.15 1645
7718.98 1585
7719.81 1582
7720.64 1626
7721.47 1674
7722.30 1601
7723.13 1488
7723.96 1548
7724.79 1673
7725.62 1632
7726.45 1667
7727.28 1632
7728.11 1522
7728.94 1718
7729.77 1689
7730.60 1579
7731.43 1576
7732.26 1646
7733.09 1657
7733.92 1754
7734.75 1605
7735.58 1722
7736.41 1772
7737.24 1727
7738.07 1565
7738.90 1544
7739.73 1624
7740.56 1493
7741.39 1609
7742.22 1639
7743.05 1619
7743.88 1704
7744.71 1657
7745.54 1655
7746.37 1605
7747.20 1712
7748.03 1874
7748.87 1987
7749.70 2038
7750.53 2329
7751.36 2490
7752.19 2561
7753.02 2410
7753.85 2342
7754.68 2251
7755.51 2046
7756.34 1935
7757.18 1884
7758.01 1785
7758.84 1664
7759.67 1726
7760.50 1800
7761.33 1722
7762.16 1632
7763.00 1760
7763.83 1798
7764.66 1815
7765.49 1694
7766.32 1704
7767.16 1643
7767.99 1628
7768.82 1708
7769.65 1611
7770.48 1653
7771.31 1663
7772.15 1493
7772.98 1490
7773.81 1661
7774.64 1562
7775.48 1632
7776.31 1568
7777.14 1486
7777.97 1576
7778.81 1622
7779.64 1565
7780.47 1507
7781.30 1544
7782.14 1627
7782.97 1582
7783.80 1657
7784.63 1711
7785.47 1660
7786.30 1725
7787.13 1662
7787.97 1675
7788.80 1763
7789.63 1750
7790.46 1626
7791.30 1687
7792.13 1774
7792.96 1761
7793.80 1716
7794.63 1695
7795.46 1633
7796.30 1600
7797.13 1592
7797.96 1667
7798.80 1719
7799.63 1678
7800.46 1595
7801.30 1610
7802.13 1607
7802.97 1733
7803.80 1799
7804.63 1682
7805.47 1752
7806.30 1650
7807.13 1627
7807.97 1635
7808.80 1683
7809.64 1704
7810.47 1724
7811.31 1625
7812.14 1662
7812.97 1666
7813.81 1666
7814.64 1664
7815.48 1684
7816.31 1645
7817.15 1709
7817.98 1733
7818.82 1820
7819.65 1790
7820.48 1904
7821.32 1894
7822.15 1927
7822.99 1762
7823.82 1714
7824.66 1768
7825.49 1745
7826.33 1798
7827.16 1770
7828.00 1839
7828.83 1826
7829.67 1853
7830.50 1854
7831.34 1880
7832.17 1868
7833.01 1783
7833.85 1758
7834.68 1750
7835.52 1639
7836.35 1664
7837.19 1791
7838.02 1716
7838.86 1752
7839.69 1724
7840.53 1727
7841.37 1760
7842.20 1774
7843.04 1755
7843.87 1793
7844.71 1749
7845.55 1800
7846.38 1821
7847.22 1742
7848.05 1768
7848.89 1722
7849.73 1722
7850.56 1723
7851.40 1654
7852.24 1571
7853.07 1611
7853.91 1603
7854.74 1624
7855.58 1677
7856.42 1656
7857.25 1730
7858.09 1671
7858.93 1723
7859.76 1825
7860.60 1866
7861.44 1728
7862.28 1751
7863.11 1775
7863.95 1905
7864.79 1799
7865.62 1740
7866.46 1779
7867.30 1859
7868.14 1781
7868.97 1825
7869.81 1748
7870.65 1740
7871.48 1637
7872.32 1686
7873.16 1717
7874.00 1713
7874.83 1670
7875.67 1623
7876.51 1715
7877.35 1726
7878.19 1858
7879.02 1769
7879.86 1877
7880.70 1909
7881.54 1851
7882.37 1921
7883.21 1844
7884.05 1841
7884.89 1713
7885.73 1749
7886.57 1745
7887.40 1807
7888.24 1741
7889.08 1669
7889.92 1776
7890.76 1782
7891.60 1741
7892.43 1727
7893.27 1884
7894.11 1950
7894.95 1748
7895.79 1682
7896.63 1812
7897.47 1638
7898.30 1806
7899.14 1790
7899.98 1674
7900.82 1745
7901.66 1732
7902.50 1754
7903.34 1840
7904.18 1826
7905.02 1798
7905.86 1731
7906.70 1636
7907.54 1683
7908.37 1716
7909.21 1784
7910.05 1802
7910.89 1831
7911.73 1690
7912.57 1583
7913.41 1564
7914.25 1672
7915.09 1712
7915.93 1870
7916.77 1861
7917.61 1832
7918.45 1806
7919.29 2008
7920.13 1933
7920.97 1922
7921.81 1967
7922.65 1951
7923.49 1914
7924.33 1845
7925.17 1814
7926.01 1722
7926.85 1796
7927.69 1727
7928.53 1698
7929.37 1553
7930.21 1581
7931.05 1652
7931.90 1663
7932.74 1614
7933.58 1671
7934.42 1640
7935.26 1671
7936.10 1597
7936.94 1617
7937.78 1758
7938.62 1612
7939.46 1597
7940.30 1596
7941.14 1581
7941.99 1491
7942.83 1511
7943.67 1560
7944.51 1534
7945.35 1526
7946.19 1592
7947.03 1664
7947.88 1646
7948.72 1685
7949.56 1623
7950.40 1746
7951.24 1777
7952.08 1662
7952.93 1632
7953.77 1566
7954.61 1574
7955.45 1682
7956.29 1607
7957.13 1682
7957.98 1497
7958.82 1650
7959.66 1558
7960.50 1546
7961.35 1712
7962.19 1700
7963.03 1620
7963.87 1759
7964.71 1660
7965.56 1587
7966.40 1643
7967.24 1642
7968.08 1690
7968.93 1648
7969.77 1666
7970.61 1584
7971.45 1580
7972.30 1715
7973.14 1760
7973.98 1692
7974.83 1715
7975.67 1575
7976.51 1516
7977.36 1532
7978.20 1550
7979.04 1505
7979.88 1592
7980.73 1475
7981.57 1486
7982.41 1552
7983.26 1674
7984.10 1669
7984.94 1629
7985.79 1543
7986.63 1580
7987.47 1503
7988.32 1608
7989.16 1505
7990.01 1560
7990.85 1522
7991.69 1538
7992.54 1571
7993.38 1597
7994.23 1453
7995.07 1409
7995.91 1478
7996.76 1504
7997.60 1534
7998.45 1516
7999.29 1441
8000.13 1388
8000.98 1416
8001.82 1518
8002.67 1554
8003.51 1500
8004.36 1507
8005.20 1443
8006.04 1425
8006.89 1492
8007.73 1553
8008.58 1545
8009.42 1535
8010.27 1439
8011.11 1544
8011.96 1557
8012.80 1487
8013.65 1493
8014.49 1550
8015.34 1451
8016.18 1492
8017.03 1525
8017.87 1543
8018.72 1495
8019.56 1526
8020.41 1512
8021.25 1495
8022.10 1515
8022.95 1491
8023.79 1437
8024.64 1551
8025.48 1448
8026.33 1389
8027.17 1468
8028.02 1455
8028.86 1431
8029.71 1458
8030.56 1477
8031.40 1461
8032.25 1341
8033.09 1432
8033.94 1531
8034.79 1549
8035.63 1528
8036.48 1590
8037.32 1572
8038.17 1567
8039.02 1728
8039.86 1580
8040.71 1679
8041.56 1717
8042.40 1595
8043.25 1516
8044.10 1517
8044.94 1547
8045.79 1513
8046.64 1499
8047.48 1440
8048.33 1394
8049.18 1383
8050.02 1510
8050.87 1403
8051.72 1422
8052.56 1427
8053.41 1522
8054.26 1608
8055.11 1600
8055.95 1417
8056.80 1443
8057.65 1467
8058.49 1509
8059.34 1393
8060.19 1429
8061.04 1456
8061.88 1427
8062.73 1484
8063.58 1412
8064.43 1410
8065.27 1450
8066.12 1434
8066.97 1425
8067.82 1349
8068.67 1335
8069.51 1384
8070.36 1349
8071.21 1440
8072.06 1382
8072.91 1351
8073.75 1461
8074.60 1359
8075.45 1375
8076.30 1395
8077.15 1409
8078.00 1397
8078.84 1438
8079.69 1351
8080.54 1370
8081.39 1425
8082.24 1355
8083.09 1442
8083.94 1307
8084.78 1419
8085.63 1420
8086.48 1415
8087.33 1364
8088.18 1380
8089.03 1346
8089.88 1379
8090.73 1395
8091.58 1315
8092.42 1325
8093.27 1412
8094.12 1350
8094.97 1357
8095.82 1367
8096.67 1413
8097.52 1369
8098.37 1376
8099.22 1446
8100.07 1379
8100.92 1410
8101.77 1312
8102.62 1409
8103.47 1327
8104.32 1426
8105.17 1441
8106.02 1384
8106.87 1394
8107.72 1355
8108.57 1317
8109.42 1382
8110.27 1406
8111.12 1426
8111.97 1411
8112.82 1424
8113.67 1336
8114.52 1337
8115.37 1374
8116.22 1320
8117.07 1407
8117.92 1359
8118.77 1325
8119.62 1327
8120.47 1373
8121.32 1365
8122.17 1492
8123.02 1504
8123.87 1370
8124.72 1431
8125.57 1448
8126.43 1427
8127.28 1461
8128.13 1362
8128.98 1390
8129.83 1367
8130.68 1397
8131.53 1372
8132.38 1369
8133.23 1313
8134.09 1391
8134.94 1347
8135.79 1258
8136.64 1327
8137.49 1291
8138.34 1354
8139.19 1347
8140.05 1373
8140.90 1439
8141.75 1367
8142.60 1378
8143.45 1451
8144.30 1374
8145.16 1342
8146.01 1286
8146.86 1243
8147.71 1211
8148.56 1287
8149.42 1423
8150.27 1390
8151.12 1345
8151.97 1300
8152.83 1281
8153.68 1348
8154.53 1462
8155.38 1387
8156.24 1355
8157.09 1425
8157.94 1380
8158.79 1490
8159.65 1486
8160.50 1430
8161.35 1538
8162.20 1528
8163.06 1388
8163.91 1301
8164.76 1298
8165.62 1388
8166.47 1359
8167.32 1406
8168.17 1331
8169.03 1374
8169.88 1437
8170.73 1317
8171.59 1238
8172.44 1335
8173.29 1327
8174.15 1240
8175.00 1361
8175.85 1327
8176.71 1332
8177.56 1343
8178.42 1399
8179.27 1296
8180.12 1234
8180.98 1225
8181.83 1260
8182.68 1314
8183.54 1406
8184.39 1363
8185.25 1342
8186.10 1390
8186.95 1316
8187.81 1358
8188.66 1367
8189.52 1325
8190.37 1320
8191.22 1347
8192.08 1327
8192.93 1271
8193.79 1345
8194.64 1273
8195.50 1224
8196.35 1240
8197.21 1262
8198.06 1199
8198.92 1182
8199.77 1255
8200.63 1345
8201.48 1397
8202.33 1271
8203.19 1252
8204.04 1285
8204.90 1422
8205.75 1319
8206.61 1246
8207.47 1259
8208.32 1313
8209.18 1276
8210.03 1356
8210.89 1227
8211.74 1193
8212.60 1180
8213.45 1323
8214.31 1241
8215.16 1327
8216.02 1333
8216.87 1296
8217.73 1194
8218.59 1408
8219.44 1380
8220.30 1362
8221.15 1315
8222.01 1369
8222.87 1314
8223.72 1344
8224.58 1340
8225.43 1225
8226.29 1337
8227.15 1290
8228.00 1352
8228.86 1447
8229.71 1325
8230.57 1340
8231.43 1282
8232.28 1297
8233.14 1206
8234.00 1275
8234.85 1297
8235.71 1294
8236.57 1237
8237.42 1403
8238.28 1412
8239.14 1240
8239.99 1220
8240.85 1285
8241.71 1228
8242.56 1182
8243.42 1209
8244.28 1264
8245.14 1201
8245.99 1260
8246.85 1336
8247.71 1298
8248.56 1276
8249.42 1327
8250.28 1377
8251.14 1306
8251.99 1380
8252.85 1246
8253.71 1238
8254.57 1287
8255.42 1278
8256.28 1228
8257.14 1327
8258.00 1306
8258.86 1363
8259.71 1285
8260.57 1291
8261.43 1329
8262.29 1353
8263.15 1284
8264.00 1391
8264.86 1291
8265.72 1265
8266.58 1310
8267.44 1365
8268.29 1322
8269.15 1382
8270.01 1362
8270.87 1230
8271.73 1265
8272.59 1372
8273.45 1478
8274.30 1418
8275.16 1351
8276.02 1277
8276.88 1337
8277.74 1424
8278.60 1308
8279.46 1214
8280.32 1301
8281.18 1256
8282.03 1279
8282.89 1359
8283.75 1336
8284.61 1375
8285.47 1336
8286.33 1297
8287.19 1315
8288.05 1276
8288.91 1322
8289.77 1287
8290.63 1355
8291.49 1322
8292.35 1469
8293.21 1329
8294.07 1316
8294.93 1364
8295.78 1409
8296.64 1378
8297.50 1339
8298.36 1380
8299.22 1379
8300.08 1412
8300.94 1404
8301.80 1358
8302.66 1397
8303.52 1388
8304.38 1344
8305.25 1439
8306.11 1300
8306.97 1308
8307.83 1308
8308.69 1402
8309.55 1417
8310.41 1400
8311.27 1346
8312.13 1360
8312.99 1349
8313.85 1324
8314.71 1291
8315.57 1298
8316.43 1366
8317.29 1351
8318.15 1352
8319.02 1464
8319.88 1325
8320.74 1394
8321.60 1382
8322.46 1366
8323.32 1381
8324.18 1464
8325.04 1452
8325.90 1420
8326.77 1349
8327.63 1350
8328.49 1496
8329.35 1432
8330.21 1298
8331.07 1394
8331.93 1320
8332.80 1273
8333.66 1265
8334.52 1319
8335.38 1406
8336.24 1338
8337.11 1248
8337.97 1327
8338.83 1460
8339.69 1387
8340.55 1376
8341.42 1393
8342.28 1351
8343.14 1390
8344.00 1392
8344.86 1393
8345.73 1386
8346.59 1361
8347.45 1490
8348.31 1452
8349.18 1403
8350.04 1436
8350.90 1345
8351.76 1388
8352.63 1317
8353.49 1418
8354.35 1366
8355.22 1356
8356.08 1442
8356.94 1417
8357.80 1413
8358.67 1423
8359.53 1490
8360.39 1437
8361.26 1463
8362.12 1500
8362.98 1457
8363.85 1398
8364.71 1371
8365.57 1405
8366.44 1375
8367.30 1449
8368.16 1425
8369.03 1473
8369.89 1469
8370.75 1442
8371.62 1356
8372.48 1466
8373.35 1545
8374.21 1546
8375.07 1531
8375.94 1521
8376.80 1530
8377.67 1531
8378.53 1488
8379.39 1561
8380.26 1550
8381.12 1673
8381.99 1496
8382.85 1492
8383.71 1544
8384.58 1597
8385.44 1491
8386.31 1504
8387.17 1577
8388.04 1508
8388.90 1499
8389.77 1618
8390.63 1733
8391.50 1655
8392.36 1684
8393.22 1721
8394.09 1712
8394.95 1666
8395.82 1581
8396.68 1729
8397.55 1723
8398.41 1665
8399.28 1681
8400.14 1753
8401.01 1802
8401.88 1705
8402.74 1662
8403.61 1680
8404.47 1682
8405.34 1625
8406.20 1765
8407.07 1650
8407.93 1702
8408.80 1644
8409.66 1628
8410.53 1786
8411.40 1777
8412.26 1791
8413.13 1886
8413.99 1927
8414.86 1874
8415.73 1815
8416.59 1862
8417.46 1933
8418.32 1933
8419.19 1935
8420.06 1884
8420.92 1870
8421.79 1919
8422.65 2020
8423.52 1928
8424.39 1987
8425.25 2097
8426.12 2045
8426.99 1943
8427.85 1996
8428.72 2094
8429.59 2072
8430.45 1960
8431.32 2175
8432.19 2171
8433.05 2079
8433.92 2131
8434.79 2140
8435.65 2141
8436.52 2186
8437.39 2165
8438.26 2224
8439.12 2255
8439.99 2263
8440.86 2470
8441.73 2441
8442.59 2479
8443.46 2574
8444.33 2638
8445.19 2554
8446.06 2653
8446.93 2710
8447.80 2745
8448.67 2729
8449.53 2771
8450.40 2755
8451.27 2755
8452.14 2885
8453.00 2813
8453.87 3057
8454.74 3111
8455.61 3140
8456.48 3426
8457.34 4136
8458.21 5074
8459.08 5918
8459.95 6430
8460.82 6913
8461.69 6869
8462.55 6351
8463.42 5964
8464.29 5583
8465.16 4905
8466.03 4109
8466.90 3670
8467.77 3262
8468.63 2921
8469.50 2850
8470.37 2577
8471.24 2499
8472.11 2386
8472.98 2352
8473.85 2286
8474.72 2215
8475.58 2263
8476.45 2206
8477.32 2259
8478.19 2280
8479.06 2194
8479.93 2103
8480.80 2160
8481.67 2206
8482.54 2118
8483.41 2084
8484.28 2151
8485.15 2172
8486.02 2095
8486.89 2186
8487.76 2120
8488.63 2255
8489.50 2232
8490.37 2211
8491.24 2162
8492.11 2149
8492.98 2194
8493.85 2133
8494.72 2378
8495.59 2480
8496.46 2575
8497.33 2805
8498.20 3060
8499.07 2936
8499.94 2858
8500.81 2873
8501.68 2847
8502.55 2612
8503.42 2614
8504.29 2477
8505.16 2389
8506.03 2233
8506.90 2205
8507.77 2136
8508.64 2150
8509.51 2197
8510.38 2131
8511.25 2200
8512.13 2230
8513.00 2117
8513.87 2210
8514.74 2264
8515.61 2267
8516.48 2221
8517.35 2117
8518.22 2271
8519.09 2228
8519.97 2262
8520.84 2351
8521.71 2209
8522.58 2292
8523.45 2212
8524.32 2272
8525.19 2324
8526.07 2295
8526.94 2301
8527.81 2316
8528.68 2379
8529.55 2517
8530.43 2497
8531.30 2491
8532.17 2564
8533.04 2648
8533.91 2589
8534.79 2766
8535.66 2557
8536.53 2623
8537.40 2792
8538.27 2818
8539.15 2575
8540.02 2520
8540.89 2520
8541.76 2372
8542.64 2395
8543.51 2348
8544.38 2281
8545.25 2268
8546.13 2267
8547.00 2146
8547.87 2071
8548.74 2081
8549.62 2102
8550.49 2031
8551.36 2016
8552.24 2153
8553.11 2049
8553.98 2148
8554.86 2195
8555.73 2181
8556.60 2192
8557.48 2294
8558.35 2177
8559.22 2341
8560.10 2277
8560.97 2233
8561.84 2252
8562.72 2198
8563.59 2178
8564.46 2139
8565.34 2126
8566.21 2053
8567.08 2063
8567.96 2088
8568.83 2091
8569.71 2011
8570.58 2026
8571.45 2009
8572.33 2108
8573.20 2073
8574.08 2029
8574.95 2177
8575.82 1981
8576.70 2043
8577.57 2111
8578.45 1996
8579.32 2048
8580.20 2091
8581.07 1934
8581.94 1951
8582.82 1971
8583.69 2094
8584.57 1983
8585.44 2010
8586.32 1897
8587.19 2024
8588.07 1926
8588.94 1825
8589.82 1914
8590.69 1960
8591.57 1974
8592.44 1877
8593.32 1884
8594.19 2023
8595.07 1910
8595.94 1919
8596.82 2046
8597.69 2001
8598.57 1992
8599.44 2012
8600.32 2079
8601.19 2119
8602.07 2033
8602.95 2013
8603.82 2092
8604.70 1994
8605.57 2079
8606.45 2153
8607.32 2192
8608.20 2168
8609.08 2194
8609.95 2285
8610.83 2219
8611.70 2191
8612.58 2075
8613.46 2162
8614.33 2114
8615.21 2121
8616.08 2064
8616.96 2162
8617.84 2158
8618.71 2195
8619.59 2187
8620.47 2203
8621.34 2199
8622.22 2050
8623.10 2179
8623.97 2117
8624.85 2159
8625.73 2200
8626.60 2223
8627.48 2210
8628.36 2299
8629.23 2172
8630.11 2294
8630.99 2422
8631.87 2442
8632.74 2328
8633.62 2319
8634.50 2393
8635.37 2481
8636.25 2427
8637.13 2386
8638.01 2459
8638.88 2459
8639.76 2330
8640.64 2434
8641.52 2512
8642.39 2517
8643.27 2469
8644.15 2508
8645.03 2520
8645.90 2489
8646.78 2567
8647.66 2523
8648.54 2566
8649.42 2542
8650.29 2523
8651.17 2684
8652.05 2727
8652.93 2720
8653.81 2657
8654.68 2682
8655.56 2756
8656.44 2791
8657.32 2751
8658.20 2613
8659.08 2746
8659.95 2882
8660.83 2735
8661.71 2813
8662.59 2755
8663.47 2769
8664.35 2826
8665.23 2736
8666.10 2721
8666.98 2719
8667.86 2816
8668.74 2974
8669.62 2914
8670.50 2855
8671.38 3008
8672.26 3051
8673.14 3069
8674.02 3479
8674.90 3684
8675.77 3835
8676.65 4271
8677.53 4668
8678.41 4718
8679.29 4682
8680.17 4685
8681.05 4496
8681.93 4474
8682.81 4020
8683.69 3816
8684.57 3698
8685.45 3571
8686.33 3408
8687.21 3254
8688.09 3226
8688.97 3276
8689.85 3300
8690.73 3360
8691.61 3496
8692.49 3945
8693.37 4094
8694.25 4743
8695.13 5068
8696.01 5408
8696.89 5676
8697.77 5797
8698.65 5551
8699.53 5310
8700.41 4802
8701.29 4489
8702.17 3982
8703.05 3682
8703.94 3586
8704.82 3395
8705.70 3288
8706.58 3156
8707.46 3038
8708.34 3078
8709.22 3035
8710.10 2884
8710.98 2863
8711.86 3083
8712.75 3023
8713.63 3093
8714.51 3177
8715.39 3026
8716.27 2979
8717.15 2998
8718.03 3144
8718.91 3210
8719.80 3090
8720.68 2951
8721.56 3039
8722.44 3063
8723.32 3005
8724.20 3172
8725.09 3269
8725.97 3208
8726.85 3247
8727.73 3229
8728.61 3164
8729.50 3197
8730.38 3294
8731.26 3266
8732.14 3318
8733.02 3347
8733.91 3495
8734.79 3525
8735.67 3507
8736.55 3540
8737.44 3671
8738.32 3524
8739.20 3677
8740.08 3667
8740.97 3691
8741.85 3469
8742.73 3498
8743.61 3518
8744.50 3526
8745.38 3448
8746.26 3411
8747.15 3455
8748.03 3395
8748.91 3453
8749.79 3489
8750.68 3529
8751.56 3479
8752.44 3539
8753.33 3766
8754.21 3692
8755.09 3674
8755.98 3733
8756.86 3912
8757.74 3839
8758.63 3714
8759.51 3724
8760.39 3754
8761.28 3833
8762.16 4008
8763.05 3896
8763.93 4028
8764.81 3996
8765.70 3980
8766.58 4168
8767.46 4488
8768.35 4582
8769.23 4507
8770.12 4664
8771.00 4677
8771.89 4802
8772.77 4724
8773.65 4659
8774.54 4606
8775.42 4548
8776.31 4553
8777.19 4581
8778.08 4427
8778.96 4421
8779.84 4525
8780.73 4741
8781.61 5023
8782.50 5788
8783.38 7026
8784.27 8154
8785.15 9266
8786.04 10434
8786.92 10755
8787.81 10794
8788.69 10099
8789.58 9306
8790.46 8297
8791.35 7317
8792.23 6525
8793.12 5721
8794.00 5280
8794.89 5064
8795.77 4676
8796.66 4398
8797.55 4358
8798.43 4486
8799.32 4502
8800.20 4579
8801.09 5005
8801.97 5065
8802.86 5120
8803.74 5156
8804.63 4976
8805.52 4842
8806.40 4669
8807.29 4387
8808.17 3999
8809.06 3881
8809.95 3787
8810.83 3615
8811.72 3504
8812.60 3496
8813.49 3493
8814.38 3628
8815.26 3707
8816.15 3642
8817.04 3643
8817.92 3636
8818.81 3730
8819.70 3758
8820.58 3873
8821.47 3982
8822.36 3982
8823.24 3842
8824.13 3906
8825.02 4015
8825.90 3926
8826.79 3874
8827.68 3772
8828.56 3647
8829.45 3563
8830.34 3509
8831.23 3348
8832.11 3192
8833.00 3248
8833.89 3253
8834.77 3222
8835.66 3219
8836.55 3170
8837.44 3231
8838.32 3217
8839.21 3223
8840.10 3230
8840.99 3194
8841.88 3133
8842.76 3231
8843.65 3171
8844.54 3202
8845.43 3187
8846.31 3303
8847.20 3308
8848.09 3282
8848.98 3223
8849.87 3288
8850.75 3213
8851.64 3278
8852.53 3244
8853.42 3268
8854.31 3147
8855.20 3069
8856.08 3141
8856.97 3170
8857.86 3117
8858.75 3176
8859.64 3159
8860.53 3204
8861.42 3297
8862.30 3353
8863.19 3356
8864.08 3366
8864.97 3195
8865.86 3160
8866.75 3029
8867.64 2947
8868.53 2864
8869.42 2889
8870.30 2807
8871.19 2889
8872.08 2783
8872.97 2787
8873.86 2683
8874.75 2667
8875.64 2615
8876.53 2606
8877.42 2641
8878.31 2584
8879.20 2553
8880.09 2531
8880.98 2609
8881.87 2590
8882.76 2675
8883.65 2629
8884.54 2552
8885.43 2563
8886.32 2588
8887.21 2508
8888.10 2455
8888.99 2461
8889.88 2402
8890.77 2386
8891.66 2359
8892.55 2331
8893.44 2393
8894.33 2313
8895.22 2305
8896.11 2185
8897.00 2249
8897.89 2364
8898.78 2368
8899.67 2299
8900.56 2290
8901.45 2363
8902.34 2343
8903.23 2326
8904.12 2253
8905.02 2262
8905.91 2204
8906.80 2166
8907.69 2136
8908.58 2123
8909.47 2086
8910.36 2103
8911.25 2042
8912.14 2125
8913.04 2064
8913.93 2015
8914.82 1976
8915.71 2060
8916.60 1993
8917.49 1984
8918.38 2069
8919.28 2090
8920.17 2134
8921.06 2054
8921.95 1887
8922.84 1979
8923.73 2052
8924.63 1970
8925.52 1806
8926.41 1864
8927.30 1819
8928.19 1752
8929.09 1822
8929.98 1862
8930.87 1955
8931.76 2003
8932.65 2042
8933.55 2088
8934.44 2000
8935.33 2023
8936.22 1786
8937.12 1786
8938.01 1852
8938.90 1838
8939.79 1843
8940.69 1954
8941.58 1959
8942.47 1853
8943.37 1808
8944.26 1855
8945.15 1879
8946.04 1827
8946.94 1882
8947.83 1848
8948.72 1760
8949.62 1829
8950.51 1808
8951.40 1687
8952.30 1735
8953.19 1812
8954.08 1840
8954.98 1721
8955.87 1707
8956.76 1743
8957.66 1832
8958.55 1784
8959.44 1778
8960.34 1677
8961.23 1685
8962.12 1742
8963.02 1704
8963.91 1677
8964.81 1761
8965.70 1751
8966.59 1699
8967.49 1640
8968.38 1657
8969.28 1714
8970.17 1553
8971.06 1582
8971.96 1621
8972.85 1696
8973.75 1782
8974.64 1755
8975.54 1667
8976.43 1646
8977.32 1669
8978.22 1715
8979.11 1706
8980.01 1644
8980.90 1650
8981.80 1684
8982.69 1684
8983.59 1783
8984.48 1726
8985.38 1556
8986.27 1521
8987.17 1496
8988.06 1591
8988.96 1482
8989.85 1548
8990.75 1573
8991.64 1558
8992.54 1486
8993.43 1534
8994.33 1414
8995.22 1515
8996.12 1518
8997.01 1535
8997.91 1459
8998.81 1466
8999.70 1535
9000.60 1592
9001.49 1593
9002.39 1446
9003.28 1475
9004.18 1481
9005.08 1458
9005.97 1461
9006.87 1428
9007.76 1530
9008.66 1473
9009.56 1457
9010.45 1518
9011.35 1520
9012.24 1510
9013.14 1496
9014.04 1483
9014.93 1424
9015.83 1462
9016.73 1481
9017.62 1467
9018.52 1492
9019.42 1531
9020.31 1546
9021.21 1431
9022.11 1346
9023.00 1354
9023.90 1485
9024.80 1485
9025.69 1463
9026.59 1429
9027.49 1401
9028.38 1390
9029.28 1427
9030.18 1466
9031.08 1426
9031.97 1382
9032.87 1436
9033.77 1326
9034.66 1404
9035.56 1420
9036.46 1382
9037.36 1381
9038.25 1383
9039.15 1388
9040.05 1384
9040.95 1388
9041.85 1359
9042.74 1378
9043.64 1400
9044.54 1356
9045.44 1326
9046.33 1334
9047.23 1290
9048.13 1413
9049.03 1325
9049.93 1360
9050.82 1364
9051.72 1458
9052.62 1405
9053.52 1408
9054.42 1423
9055.32 1439
9056.21 1441
9057.11 1342
9058.01 1319
9058.91 1311
9059.81 1401
9060.71 1352
9061.61 1280
9062.50 1410
9063.40 1411
9064.30 1424
9065.20 1408
9066.10 1386
9067.00 1397
9067.90 1520
9068.80 1452
9069.70 1404
9070.60 1405
9071.49 1465
9072.39 1313
9073.29 1423
9074.19 1464
9075.09 1425
9075.99 1360
9076.89 1349
9077.79 1432
9078.69 1394
9079.59 1420
9080.49 1432
9081.39 1397
9082.29 1361
9083.19 1336
9084.09 1353
9084.99 1413
9085.89 1367
9086.79 1379
9087.69 1294
9088.59 1417
9089.49 1436
9090.39 1313
9091.29 1352
9092.19 1380
9093.09 1374
9093.99 1399
9094.89 1402
9095.79 1315
9096.69 1260
9097.59 1219
9098.49 1275
9099.39 1301
9100.29 1294
9101.19 1286
9102.09 1394
9102.99 1357
9103.90 1280
9104.80 1362
9105.70 1304
9106.60 1218
9107.50 1350
9108.40 1388
9109.30 1405
9110.20 1357
9111.10 1286
9112.00 1240
9112.91 1291
9113.81 1278
9114.71 1304
9115.61 1278
9116.51 1316
9117.41 1261
9118.31 1304
9119.22 1290
9120.12 1313
9121.02 1331
9121.92 1320
9122.82 1200
9123.72 1335
9124.63 1366
9125.53 1286
9126.43 1372
9127.33 1295
9128.23 1333
9129.14 1358
9130.04 1286
9130.94 1352
9131.84 1400
9132.74 1358
9133.65 1332
9134.55 1276
9135.45 1371
9136.35 1364
9137.26 1305
9138.16 1330
9139.06 1326
9139.96 1275
9140.87 1206
9141.77 1369
9142.67 1353
9143.57 1344
9144.48 1184
9145.38 1217
9146.28 1278
9147.19 1240
9148.09 1312
9148.99 1412
9149.90 1255
9150.80 1272
9151.70 1329
9152.60 1333
9153.51 1347
9154.41 1266
9155.31 1328
9156.22 1300
9157.12 1308
9158.02 1326
9158.93 1384
9159.83 1317
9160.74 1250
9161.64 1308
9162.54 1302
9163.45 1277
9164.35 1250
9165.25 1241
9166.16 1219
9167.06 1249
9167.97 1231
9168.87 1213
9169.77 1341
9170.68 1334
9171.58 1347
9172.49 1298
9173.39 1302
9174.30 1334
9175.20 1337
9176.10 1355
9177.01 1313
9177.91 1264
9178.82 1288
9179.72 1263
9180.63 1230
9181.53 1287
9182.44 1234
9183.34 1289
9184.25 1314
9185.15 1400
9186.05 1341
9186.96 1288
9187.86 1267
9188.77 1249
9189.67 1237
9190.58 1259
9191.48 1293
9192.39 1218
9193.30 1271
9194.20 1341
9195.11 1244
9196.01 1258
9196.92 1317
9197.82 1271
9198.73 1278
9199.63 1342
9200.54 1254
9201.44 1335
9202.35 1344
9203.26 1330
9204.16 1300
9205.07 1306
9205.97 1264
9206.88 1256
9207.78 1258
9208.69 1315
9209.60 1270
9210.50 1356
9211.41 1360
9212.32 1236
9213.22 1307
9214.13 1240
9215.03 1318
9215.94 1312
9216.85 1251
9217.75 1197
9218.66 1215
9219.57 1244
9220.47 1279
9221.38 1358
9222.29 1247
9223.19 1219
9224.10 1234
9225.01 1278
9225.91 1321
9226.82 1242
9227.73 1297
9228.63 1247
9229.54 1297
9230.45 1280
9231.36 1305
9232.26 1266
9233.17 1218
9234.08 1253
9234.98 1263
9235.89 1242
9236.80 1202
9237.71 1148
9238.61 1263
9239.52 1215
9240.43 1288
9241.34 1278
9242.24 1216
9243.15 1287
9244.06 1196
9244.97 1295
9245.87 1253
9246.78 1195
9247.69 1193
9248.60 1188
9249.51 1194
9250.41 1297
9251.32 1373
9252.23 1269
9253.14 1207
9254.05 1186
9254.96 1189
9255.86 1197
9256.77 1273
9257.68 1254
9258.59 1233
9259.50 1242
9260.41 1205
9261.31 1166
9262.22 1202
9263.13 1231
9264.04 1222
9264.95 1219
9265.86 1174
9266.77 1214
9267.68 1209
9268.58 1269
9269.49 1304
9270.40 1306
9271.31 1253
9272.22 1232
9273.13 1289
9274.04 1259
9274.95 1209
9275.86 1263
9276.77 1292
9277.68 1302
9278.59 1287
9279.50 1341
9280.40 1348
9281.31 1341
9282.22 1328
9283.13 1244
9284.04 1328
9284.95 1357
9285.86 1286
9286.77 1266
9287.68 1270
9288.59 1206
9289.50 1249
9290.41 1271
9291.32 1338
9292.23 1243
9293.14 1310
9294.05 1261
9294.96 1212
9295.87 1238
9296.78 1224
9297.69 1359
9298.60 1312
9299.52 1244
9300.43 1257
9301.34 1314
9302.25 1377
9303.16 1404
9304.07 1291
9304.98 1230
9305.89 1252
9306.80 1287
9307.71 1167
9308.62 1233
9309.53 1260
9310.44 1179
9311.36 1200
9312.27 1211
9313.18 1219
9314.09 1236
9315.00 1224
9315.91 1306
9316.82 1217
9317.73 1273
9318.64 1240
9319.56 1390
9320.47 1372
9321.38 1271
9322.29 1230
9323.20 1227
9324.11 1230
9325.03 1237
9325.94 1176
9326.85 1243
9327.76 1217
9328.67 1217
9329.59 1248
9330.50 1243
9331.41 1192
9332.32 1114
9333.23 1188
9334.15 1205
9335.06 1221
9335.97 1251
9336.88 1205
9337.79 1208
9338.71 1304
9339.62 1237
9340.53 1163
9341.44 1205
9342.36 1199
9343.27 1205
9344.18 1328
9345.09 1221
9346.01 1206
9346.92 1176
9347.83 1139
9348.75 1192
9349.66 1213
9350.57 1165
9351.48 1186
9352.40 1190
9353.31 1219
9354.22 1188
9355.14 1216
9356.05 1278
9356.96 1331
9357.88 1304
9358.79 1196
9359.70 1245
9360.62 1259
9361.53 1188
9362.44 1164
9363.36 1187
9364.27 1163
9365.19 1119
9366.10 1129
9367.01 1253
9367.93 1122
9368.84 1236
9369.75 1246
9370.67 1190
9371.58 1151
9372.50 1201
9373.41 1327
9374.32 1289
9375.24 1197
9376.15 1142
9377.07 1231
9377.98 1283
9378.90 1306
9379.81 1255
9380.72 1231
9381.64 1270
9382.55 1293
9383.47 1258
9384.38 1292
9385.30 1214
9386.21 1195
9387.13 1290
9388.04 1329
9388.96 1411
9389.87 1321
9390.79 1245
9391.70 1303
9392.62 1437
9393.53 1403
9394.45 1332
9395.36 1375
9396.28 1328
9397.19 1234
9398.11 1283
9399.02 1420
9399.94 1393
9400.85 1372
9401.77 1317
9402.68 1379
9403.60 1287
9404.52 1300
9405.43 1279
9406.35 1313
9407.26 1337
9408.18 1366
9409.09 1427
9410.01 1347
9410.93 1318
9411.84 1353
9412.76 1450
9413.67 1412
9414.59 1368
9415.51 1296
9416.42 1271
9417.34 1217
9418.26 1305
9419.17 1289
9420.09 1248
9421.00 1224
9421.92 1200
9422.84 1217
9423.75 1178
9424.67 1259
9425.59 1270
9426.50 1281
9427.42 1330
9428.34 1313
9429.25 1393
9430.17 1370
9431.09 1334
9432.00 1329
9432.92 1271
9433.84 1306
9434.76 1339
9435.67 1291
9436.59 1326
9437.51 1359
9438.42 1333
9439.34 1362
9440.26 1295
9441.18 1385
9442.09 1316
9443.01 1257
9443.93 1366
9444.85 1235
9445.76 1292
9446.68 1281
9447.60 1353
9448.52 1295
9449.43 1363
9450.35 1264
9451.27 1417
9452.19 1350
9453.11 1348
9454.02 1490
9454.94 1461
9455.86 1514
9456.78 1509
9457.70 1523
9458.62 1625
9459.53 1550
9460.45 1570
9461.37 1538
9462.29 1430
9463.21 1472
9464.13 1336
9465.04 1462
9465.96 1411
9466.88 1391
9467.80 1383
9468.72 1283
9469.64 1248
9470.56 1309
9471.48 1253
9472.39 1255
9473.31 1363
9474.23 1329
9475.15 1166
9476.07 1197
9476.99 1247
9477.91 1232
9478.83 1293
9479.75 1279
9480.67 1275
9481.59 1343
9482.51 1325
9483.42 1320
9484.34 1325
9485.26 1272
9486.18 1314
9487.10 1326
9488.02 1441
9488.94 1330
9489.86 1288
9490.78 1371
9491.70 1366
9492.62 1288
9493.54 1358
9494.46 1427
9495.38 1334
9496.30 1295
9497.22 1312
9498.14 1301
9499.06 1360
9499.98 1319
9500.90 1326
9501.82 1353
9502.74 1309
9503.66 1362
9504.58 1347
9505.50 1343
9506.43 1301
9507.35 1271
9508.27 1260
9509.19 1295
9510.11 1317
9511.03 1320
9511.95 1353
9512.87 1315
9513.79 1329
9514.71 1406
9515.63 1412
9516.55 1353
9517.48 1307
9518.40 1373
9519.32 1375
9520.24 1372
9521.16 1352
9522.08 1393
9523.00 1412
9523.92 1458
9524.85 1402
9525.77 1360
9526.69 1327
9527.61 1329
9528.53 1281
9529.45 1370
9530.38 1347
9531.30 1338
9532.22 1445
9533.14 1452
9534.06 1588
9534.98 1502
9535.91 1527
9536.83 1575
9537.75 1703
9538.67 1713
9539.60 1629
9540.52 1603
9541.44 1598
9542.36 1438
9543.28 1458
9544.21 1391
9545.13 1403
9546.05 1473
9546.97 1395
9547.90 1373
9548.82 1309
9549.74 1348
9550.66 1391
9551.59 1303
9552.51 1356
9553.43 1415
9554.36 1343
9555.28 1318
9556.20 1322
9557.13 1455
9558.05 1400
9558.97 1381
9559.89 1400
9560.82 1365
9561.74 1389
9562.66 1353
9563.59 1423
9564.51 1332
9565.43 1386
9566.36 1462
9567.28 1377
9568.20 1335
9569.13 1304
9570.05 1378
9570.98 1500
9571.90 1534
9572.82 1437
9573.75 1482
9574.67 1365
9575.60 1281
9576.52 1408
9577.44 1444
9578.37 1338
9579.29 1309
9580.22 1316
9581.14 1408
9582.06 1428
9582.99 1415
9583.91 1283
9584.84 1311
9585.76 1370
9586.69 1297
9587.61 1306
9588.53 1291
9589.46 1229
9590.38 1244
9591.31 1329
9592.23 1332
9593.16 1287
9594.08 1295
9595.01 1290
9595.93 1321
9596.86 1411
9597.78 1437
9598.71 1399
9599.63 1474
9600.56 1440
9601.48 1443
9602.41 1428
9603.33 1449
9604.26 1382
9605.18 1421
9606.11 1409
9607.03 1528
9607.96 1465
9608.89 1465
9609.81 1535
9610.74 1578
9611.66 1486
9612.59 1492
9613.51 1502
9614.44 1467
9615.37 1473
9616.29 1450
9617.22 1407
9618.14 1527
9619.07 1504
9620.00 1487
9620.92 1494
9621.85 1527
9622.77 1484
9623.70 1560
9624.63 1561
9625.55 1475
9626.48 1551
9627.41 1464
9628.33 1568
9629.26 1543
9630.19 1563
9631.11 1543
9632.04 1497
9632.97 1428
9633.89 1513
9634.82 1532
9635.75 1527
9636.67 1587
9637.60 1651
9638.53 1578
9639.45 1658
9640.38 1570
9641.31 1562
9642.23 1600
9643.16 1648
9644.09 1711
9645.02 1673
9645.94 1739
9646.87 1628
9647.80 1679
9648.73 1725
9649.65 1783
9650.58 1809
9651.51 1924
9652.44 1892
9653.36 1937
9654.29 1988
9655.22 1969
9656.15 2009
9657.08 1850
9658.00 1852
9658.93 1742
9659.86 1831
9660.79 1791
9661.72 1687
9662.64 1745
9663.57 1638
9664.50 1765
9665.43 1751
9666.36 1736
9667.28 1829
9668.21 1723
9669.14 1719
9670.07 1797
9671.00 1756
9671.93 1871
9672.86 1887
9673.78 1955
9674.71 1881
9675.64 1942
9676.57 2006
9677.50 1901
9678.43 1889
9679.36 1875
9680.29 1828
9681.21 1826
9682.14 1933
9683.07 1866
9684.00 1844
9684.93 1968
9685.86 1961
9686.79 1920
9687.72 1858
9688.65 1940
9689.58 1943
9690.51 1911
9691.44 1900
9692.37 1869
9693.30 1955
9694.23 2001
9695.16 2034
9696.09 2010
9697.02 2016
9697.94 1982
9698.87 2006
9699.80 1983
9700.73 2115
9701.66 2160
9702.59 2172
9703.52 2193
9704.45 2294
9705.39 2155
9706.32 2222
9707.25 2156
9708.18 1954
9709.11 2080
9710.04 1844
9710.97 1788
9711.90 1953
9712.83 1917
9713.76 1868
9714.69 1974
9715.62 2056
9716.55 2086
9717.48 2121
9718.41 2101
9719.34 2158
9720.27 2097
9721.21 1998
9722.14 2137
9723.07 2115
9724.00 2017
9724.93 2046
9725.86 1971
9726.79 1907
9727.72 1871
9728.65 1775
9729.59 1782
9730.52 1817
9731.45 1811
9732.38 1849
9733.31 1859
9734.24 1909
9735.17 1913
9736.11 1959
9737.04 1955
9737.97 1915
9738.90 1833
9739.83 1905
9740.77 1958
9741.70 1885
9742.63 1790
9743.56 1708
9744.49 1742
9745.43 1832
9746.36 1749
9747.29 1651
9748.22 1574
9749.15 1708
9750.09 1710
9751.02 1589
9751.95 1616
9752.88 1698
9753.82 1602
9754.75 1696
9755.68 1752
9756.61 1708
9757.55 1620
9758.48 1694
9759.41 1601
9760.35 1563
9761.28 1674
9762.21 1592
9763.14 1624
9764.08 1648
9765.01 1628
9765.94 1586
9766.88 1586
9767.81 1624
9768.74 1539
9769.68 1601
9770.61 1578
9771.54 1631
9772.48 1627
9773.41 1632
9774.34 1605
9775.28 1583
9776.21 1554
9777.14 1552
9778.08 1540
9779.01 1603
9779.94 1580
9780.88 1634
9781.81 1692
9782.75 1579
9783.68 1574
9784.61 1663
9785.55 1681
9786.48 1755
9787.42 1677
9788.35 1738
9789.28 1686
9790.22 1641
9791.15 1620
9792.09 1612
9793.02 1482
9793.96 1585
9794.89 1534
9795.83 1509
9796.76 1616
9797.69 1517
9798.63 1555
9799.56 1463
9800.50 1476
9801.43 1402
9802.37 1440
9803.30 1497
9804.24 1528
9805.17 1508
9806.11 1398
9807.04 1516
9807.98 1469
9808.91 1358
9809.85 1459
9810.78 1352
9811.72 1372
9812.65 1396
9813.59 1396
9814.53 1373
9815.46 1389
9816.40 1448
9817.33 1430
9818.27 1420
9819.20 1393
9820.14 1425
9821.07 1390
9822.01 1416
9822.95 1338
9823.88 1378
9824.82 1393
9825.75 1387
9826.69 1318
9827.63 1338
9828.56 1341
9829.50 1377
9830.43 1354
9831.37 1244
9832.31 1341
9833.24 1397
9834.18 1350
9835.12 1305
9836.05 1247
9836.99 1312
9837.93 1340
9838.86 1339
9839.80 1300
9840.73 1310
9841.67 1214
9842.61 1287
9843.55 1309
9844.48 1312
9845.42 1311
9846.36 1312
9847.29 1334
9848.23 1417
9849.17 1365
9850.10 1364
9851.04 1341
9851.98 1414
9852.92 1337
9853.85 1357
9854.79 1314
9855.73 1355
9856.67 1359
9857.60 1268
9858.54 1256
9859.48 1311
9860.42 1352
9861.35 1376
9862.29 1418
9863.23 1370
9864.17 1258
9865.10 1305
9866.04 1293
9866.98 1310
9867.92 1321
9868.86 1312
9869.79 1316
9870.73 1252
9871.67 1302
9872.61 1265
9873.55 1355
9874.48 1382
9875.42 1357
9876.36 1307
9877.30 1218
9878.24 1268
9879.18 1281
9880.12 1275
9881.05 1381
9881.99 1317
9882.93 1312
9883.87 1332
9884.81 1239
9885.75 1213
9886.69 1233
9887.63 1202
9888.56 1198
9889.50 1218
9890.44 1255
9891.38 1231
9892.32 1190
9893.26 1260
9894.20 1270
9895.14 1219
9896.08 1224
9897.02 1249
9897.96 1252
9898.90 1300
9899.84 1277
9900.77 1247
9901.71 1209
9902.65 1256
9903.59 1272
9904.53 1328
9905.47 1302
9906.41 1114
9907.35 1193
9908.29 1225
9909.23 1123
9910.17 1135
9911.11 1276
9912.05 1295
9912.99 1251
9913.93 1322
9914.87 1279
9915.81 1192
9916.75 1278
9917.69 1274
9918.63 1238
9919.57 1259
9920.52 1311
9921.46 1204
9922.40 1227
9923.34 1232
9924.28 1310
9925.22 1283
9926.16 1326
9927.10 1373
9928.04 1454
9928.98 1572
9929.92 1697
9930.86 1751
9931.80 1680
9932.75 1729
9933.69 1733
9934.63 1740
9935.57 1610
9936.51 1513
9937.45 1488
9938.39 1464
9939.33 1382
9940.28 1309
9941.22 1271
9942.16 1263
9943.10 1296
9944.04 1228
9944.98 1216
9945.92 1247
9946.87 1314
9947.81 1262
9948.75 1293
9949.69 1256
9950.63 1212
9951.58 1233
9952.52 1201
9953.46 1241
9954.40 1176
9955.34 1190
9956.29 1242
9957.23 1221
9958.17 1229
9959.11 1183
9960.06 1147
9961.00 1190
9961.94 1161
9962.88 1228
9963.83 1224
9964.77 1194
9965.71 1200
9966.65 1216
9967.60 1266
9968.54 1269
9969.48 1269
9970.42 1199
9971.37 1176
9972.31 1220
9973.25 1206
9974.20 1224
9975.14 1189
9976.08 1244
9977.03 1072
9977.97 1082
9978.91 1211
9979.86 1138
9980.80 1121
9981.74 1111
9982.69 1069
9983.63 1102
9984.57 1169
9985.52 1150
9986.46 1121
9987.40 1179
9988.35 1224
9989.29 1133
9990.23 1147
9991.18 1153
9992.12 1132
9993.07 1161
9994.01 1099
9994.95 1111
9995.90 1104
9996.84 1133
9997.79 1232
9998.73 1097
9999.67 1134
10000.62 1172
10001.56 1124
10002.51 1132
10003.45 1181
10004.40 1181
10005.34 1193
10006.29 1185
10007.23 1092
10008.17 1146
10009.12 1248
10010.06 1295
10011.01 1117
10011.95 1095
10012.90 1085
10013.84 1101
10014.79 1063
10015.73 1051
10016.68 1112
10017.62 1207
10018.57 1118
10019.51 1201
10020.46 1077
10021.40 1119
10022.35 1180
10023.29 1089
10024.24 1093
10025.19 1130
10026.13 1207
10027.08 1100
10028.02 1024
10028.97 1103
10029.91 1081
10030.86 1144
10031.80 1156
10032.75 1108
10033.70 1160
10034.64 1157
10035.59 1126
10036.53 1086
10037.48 1161
10038.43 1140
10039.37 1077
10040.32 1100
10041.26 1139
10042.21 1195
10043.16 1039
10044.10 1022
10045.05 1084
10046.00 1063
10046.94 1070
10047.89 1061
10048.84 1056
10049.78 1130
10050.73 1122
10051.68 1069
10052.62 1072
10053.57 1023
10054.52 1068
10055.46 1125
10056.41 1083
10057.36 1121
10058.30 1099
10059.25 1048
10060.20 1046
10061.15 1049
10062.09 1109
10063.04 1084
10063.99 989
10064.93 1000
10065.88 1065
10066.83 1050
10067.78 1135
10068.72 1057
10069.67 1039
10070.62 999
10071.57 1069
10072.51 1049
10073.46 987
10074.41 1105
10075.36 1080
10076.31 1037
10077.25 1089
10078.20 1037
10079.15 1000
10080.10 1082
10081.05 1079
10081.99 1047
10082.94 1034
10083.89 1068
10084.84 1084
10085.79 1050
10086.74 1083
10087.68 1064
10088.63 1094
10089.58 1074
10090.53 1076
10091.48 1104
10092.43 1082
10093.37 1027
10094.32 993
10095.27 1060
10096.22 1068
10097.17 1072
10098.12 1008
10099.07 1000
10100.02 1047
10100.97 1052
10101.91 1024
10102.86 1039
10103.81 1024
10104.76 1058
10105.71 1023
10106.66 1095
10107.61 1053
10108.56 1000
10109.51 1035
10110.46 1009
10111.41 987
10112.36 1053
10113.31 1083
10114.26 1022
10115.21 1000
10116.16 1041
10117.11 1033
10118.06 978
10119.01 963
10119.96 1021
10120.91 1083
10121.86 1021
10122.81 1107
10123.76 1052
10124.71 919
10125.66 1031
10126.61 1071
10127.56 1153
10128.51 1083
10129.46 1072
10130.41 1017
10131.36 1007
10132.31 1049
10133.26 1014
10134.21 954
10135.16 994
10136.11 1055
10137.06 1046
10138.01 1050
10138.96 1031
10139.91 1015
10140.86 1085
10141.82 1073
10142.77 1029
10143.72 1049
10144.67 978
10145.62 1037
10146.57 1057
10147.52 1025
10148.47 1107
10149.42 1083
10150.38 1094
10151.33 1128
10152.28 1120
10153.23 1115
10154.18 1078
10155.13 1082
10156.09 1160
10157.04 1068
10157.99 1053
10158.94 1060
10159.89 1065
10160.84 987
10161.80 1062
10162.75 1052
10163.70 1041
10164.65 1125
10165.60 1088
10166.56 1124
10167.51 1039
10168.46 1069
10169.41 1187
10170.36 1112
10171.32 1147
10172.27 1072
10173.22 1034
10174.17 1073
10175.13 972
10176.08 977
10177.03 1067
10177.98 1070
10178.94 1065
10179.89 1030
10180.84 1060
10181.80 1090
10182.75 1139
10183.70 1106
10184.65 1097
10185.61 1124
10186.56 1153
10187.51 1142
10188.47 1187
10189.42 1222
10190.37 1194
10191.33 1223
10192.28 1146
10193.23 1207
10194.19 1179
10195.14 1218
10196.09 1268
10197.05 1188
10198.00 1194
10198.95 1163
10199.91 1238
10200.86 1257
10201.82 1157
10202.77 1108
10203.72 1186
10204.68 1231
10205.63 1182
10206.58 1156
10207.54 1220
10208.49 1213
10209.45 1227
10210.40 1290
10211.36 1290
10212.31 1288
10213.26 1282
10214.22 1258
10215.17 1238
10216.13 1157
10217.08 1219
10218.04 1277
10218.99 1133
10219.94 1105
10220.90 1007
10221.85 1112
10222.81 1135
10223.76 1082
10224.72 1128
10225.67 1175
10226.63 1132
10227.58 1069
10228.54 1085
10229.49 1126
10230.45 1140
10231.40 1095
10232.36 1081
10233.31 1130
10234.27 1080
10235.22 1095
10236.18 1201
10237.14 1263
10238.09 1165
10239.05 1184
10240.00 1251
10240.96 1241
10241.91 1306
10242.87 1314
10243.82 1215
10244.78 1207
10245.74 1247
10246.69 1282
10247.65 1237
10248.60 1138
10249.56 1180
10250.52 1072
10251.47 1081
10252.43 1044
10253.38 1020
10254.34 1030
10255.30 1090
10256.25 1039
10257.21 1047
10258.17 1081
10259.12 1087
10260.08 1034
10261.04 1051
10261.99 1052
10262.95 1063
10263.91 1021
10264.86 1063
10265.82 1061
10266.78 1035
10267.73 989
10268.69 1023
10269.65 1025
10270.60 1038
10271.56 1096
10272.52 1012
10273.47 973
10274.43 1041
10275.39 1075
10276.35 1096
10277.30 1054
10278.26 1013
10279.22 1070
10280.18 1138
10281.13 1079
10282.09 1077
10283.05 1094
10284.01 1089
10284.96 1022
10285.92 931
10286.88 1066
10287.84 1071
10288.79 1008
10289.75 981
10290.71 979
10291.67 945
10292.63 958
10293.58 1049
10294.54 1101
10295.50 1047
10296.46 1053
10297.42 1020
10298.38 982
10299.33 1045
10300.29 1033
10301.25 990
10302.21 1008
10303.17 1020
10304.13 958
10305.08 1067
10306.04 1011
10307.00 990
10307.96 1067
10308.92 966
10309.88 987
10310.84 935
10311.80 937
10312.75 1065
10313.71 1067
10314.67 985
10315.63 1000
10316.59 1083
10317.55 1031
10318.51 1005
10319.47 1088
10320.43 1049
10321.39 1097
10322.35 1062
10323.31 990
10324.27 1046
10325.23 1016
10326.18 932
10327.14 938
10328.10 1004
10329.06 972
10330.02 977
10330.98 904
10331.94 960
10332.90 1038
10333.86 1020
10334.82 995
10335.78 1059
10336.74 1006
10337.70 1006
10338.66 995
10339.62 1027
10340.58 922
10341.54 958
10342.50 1055
10343.46 1016
10344.43 1038
10345.39 1035
10346.35 998
10347.31 1058
10348.27 985
10349.23 998
10350.19 944
10351.15 1027
10352.11 1069
10353.07 996
10354.03 1021
10354.99 980
10355.95 990
10356.91 1021
10357.88 1009
10358.84 966
10359.80 1002
10360.76 1095
10361.72 1085
10362.68 1033
10363.64 1007
10364.60 1039
10365.57 1018
10366.53 986
10367.49 992
10368.45 1042
10369.41 1011
10370.37 984
10371.34 990
10372.30 1046
10373.26 1011
10374.22 1012
10375.18 962
10376.14 899
10377.11 935
10378.07 903
10379.03 961
10379.99 1059
10380.95 1032
10381.92 892
10382.88 968
10383.84 1031
10384.80 962
10385.77 975
10386.73 991
10387.69 1002
10388.65 994
10389.62 1062
10390.58 1030
10391.54 964
10392.50 1022
10393.47 968
10394.43 963
10395.39 902
10396.35 979
10397.32 1010
10398.28 953
10399.24 953
10400.21 961
10401.17 951
10402.13 985
10403.10 1012
10404.06 1032
10405.02 897
10405.99 975
10406.95 985
10407.91 1048
10408.88 981
10409.84 983
10410.80 931
10411.77 964
10412.73 979
10413.69 1011
10414.66 939
10415.62 1003
10416.58 1008
10417.55 995
10418.51 999
10419.48 1021
10420.44 981
10421.40 1065
10422.37 1100
10423.33 1096
10424.30 1122
10425.26 1083
10426.23 1106
10427.19 1081
10428.15 1100
10429.12 1029
10430.08 1082
10431.05 1084
10432.01 1081
10432.98 1091
10433.94 1040
10434.91 1120
10435.87 1000
10436.83 1023
10437.80 1071
10438.76 1081
10439.73 998
10440.69 977
10441.66 986
10442.62 988
10443.59 1002
10444.55 963
10445.52 948
10446.48 910
10447.45 954
10448.41 968
10449.38 932
10450.35 955
10451.31 982
10452.28 942
10453.24 968
10454.21 912
10455.17 977
10456.14 911
10457.10 971
10458.07 949
10459.04 1008
10460.00 1013
10460.97 898
10461.93 887
10462.90 889
10463.87 980
10464.83 932
10465.80 1049
10466.76 1043
10467.73 1009
10468.70 940
10469.66 975
10470.63 983
10471.59 949
10472.56 968
10473.53 987
10474.49 972
10475.46 891
10476.43 913
10477.39 949
10478.36 960
10479.33 991
10480.29 943
10481.26 876
10482.23 943
10483.19 984
10484.16 868
10485.13 973
10486.09 924
10487.06 904
10488.03 947
10489.00 912
10489.96 961
10490.93 943
10491.90 913
10492.87 966
10493.83 940
10494.80 953
10495.77 917
10496.73 927
10497.70 934
10498.67 997
10499.64 1010
10500.61 991
10501.57 958
10502.54 1009
10503.51 1082
10504.48 1071
10505.44 953
10506.41 976
10507.38 980
10508.35 1012
10509.32 978
10510.28 891
10511.25 952
10512.22 945
10513.19 1031
10514.16 1009
10515.13 976
10516.09 1075
10517.06 996
10518.03 979
10519.00 932
10519.97 1024
10520.94 1094
10521.91 1083
10522.87 1031
10523.84 954
10524.81 1002
10525.78 1024
10526.75 979
10527.72 1009
10528.69 919
10529.66 980
10530.63 1034
10531.59 1011
10532.56 1018
10533.53 986
10534.50 934
10535.47 924
10536.44 984
10537.41 982
10538.38 984
10539.35 1072
10540.32 937
10541.29 904
10542.26 924
10543.23 949
10544.20 1022
10545.17 984
10546.14 1032
10547.11 1000
10548.08 976
10549.05 1013
10550.02 1006
10550.99 927
10551.96 972
10552.93 1005
10553.90 1090
10554.87 1061
10555.84 1083
10556.81 1066
10557.78 892
10558.75 962
10559.72 1030
10560.69 1052
10561.66 1077
10562.63 1061
10563.60 975
10564.57 1137
10565.54 1148
10566.51 1154
10567.48 1227
10568.45 1192
10569.42 1167
10570.40 1141
10571.37 1145
10572.34 1120
10573.31 1119
10574.28 1064
10575.25 1047
10576.22 1010
10577.19 993
10578.16 1050
10579.14 1011
10580.11 996
10581.08 1044
10582.05 1032
10583.02 958
10583.99 1012
10584.96 1045
10585.94 1033
10586.91 1018
10587.88 954
10588.85 1109
10589.82 1088
10590.79 1022
10591.77 1021
10592.74 1038
10593.71 1019
10594.68 1021
10595.65 977
10596.63 1042
10597.60 979
10598.57 1025
10599.54 1117
10600.52 1047
10601.49 997
10602.46 1070
10603.43 942
10604.41 973
10605.38 984
10606.35 989
10607.32 994
10608.30 1004
10609.27 1002
10610.24 999
10611.21 1000
10612.19 973
10613.16 972
10614.13 1013
10615.11 948
10616.08 878
10617.05 980
10618.02 1011
10619.00 1006
10619.97 992
10620.94 1014
10621.92 994
10622.89 950
10623.86 965
10624.84 963
10625.81 969
10626.78 925
10627.76 932
10628.73 994
10629.71 1005
10630.68 924
10631.65 1015
10632.63 974
10633.60 987
10634.57 1040
10635.55 1031
10636.52 990
10637.50 956
10638.47 1010
10639.44 1047
10640.42 1006
10641.39 1081
10642.37 1096
10643.34 1120
10644.31 1088
10645.29 1134
10646.26 1077
10647.24 1083
10648.21 1052
10649.19 994
10650.16 1021
10651.14 1030
10652.11 1039
10653.09 1047
10654.06 942
10655.04 1022
10656.01 1038
10656.98 1034
10657.96 1072
10658.93 958
10659.91 970
10660.88 985
10661.86 968
10662.84 988
10663.81 950
10664.79 970
10665.76 979
10666.74 1016
10667.71 892
10668.69 979
10669.66 1005
10670.64 983
10671.61 937
10672.59 941
10673.56 1024
10674.54 1064
10675.52 961
10676.49 932
10677.47 1006
10678.44 972
10679.42 1009
10680.40 1032
10681.37 1000
10682.35 1005
10683.32 988
10684.30 1001
10685.28 999
10686.25 1013
10687.23 995
10688.20 954
10689.18 951
10690.16 902
10691.13 940
10692.11 956
10693.09 928
10694.06 950
10695.04 976
10696.02 1079
10696.99 960
10697.97 869
10698.95 902
10699.92 942
10700.90 926
10701.88 916
10702.85 925
10703.83 915
10704.81 928
10705.79 1042
10706.76 956
10707.74 901
10708.72 955
10709.70 920
10710.67 963
10711.65 954
10712.63 985
10713.60 923
10714.58 926
10715.56 906
10716.54 959
10717.52 1025
10718.49 978
10719.47 963
10720.45 958
10721.43 977
10722.40 924
10723.38 960
10724.36 966
10725.34 1014
10726.32 945
10727.29 920
10728.27 897
10729.25 901
10730.23 933
10731.21 912
10732.19 1016
10733.16 990
10734.14 905
10735.12 913
10736.10 921
10737.08 947
10738.06 960
10739.03 917
10740.01 946
10740.99 979
10741.97 918
10742.95 934
10743.93 918
10744.91 945
10745.89 885
10746.87 943
10747.84 997
10748.82 965
10749.80 972
10750.78 925
10751.76 969
10752.74 1052
10753.72 1019
10754.70 958
10755.68 985
10756.66 951
10757.64 1001
10758.62 953
10759.60 940
10760.58 990
10761.56 967
10762.54 925
10763.52 909
10764.50 948
10765.48 906
10766.45 1016
10767.43 986
10768.41 975
10769.39 964
10770.38 876
10771.36 891
10772.34 974
10773.32 998
10774.30 945
10775.28 993
10776.26 905
10777.24 935
10778.22 938
10779.20 973
10780.18 973
10781.16 976
10782.14 951
10783.12 943
10784.10 938
10785.08 932
10786.06 947
10787.04 1007
10788.02 968
10789.00 934
10789.99 961
10790.97 937
10791.95 902
10792.93 850
10793.91 944
10794.89 977
10795.87 995
10796.85 971
10797.84 928
10798.82 982
10799.80 988
10800.78 969
10801.76 904
10802.74 898
10803.72 898
10804.71 979
10805.69 933
10806.67 975
10807.65 972
10808.63 1053
10809.61 1003
10810.60 982
10811.58 944
10812.56 988
10813.54 945
10814.52 977
10815.51 1016
10816.49 978
10817.47 1018
10818.45 939
10819.44 988
10820.42 1082
10821.40 929
10822.38 949
10823.37 988
10824.35 1020
10825.33 1031
10826.31 959
10827.30 996
10828.28 989
10829.26 986
10830.24 947
10831.23 936
10832.21 964
10833.19 1032
10834.18 1053
10835.16 1047
10836.14 975
10837.13 924
10838.11 928
10839.09 1006
10840.07 995
10841.06 1031
10842.04 1034
10843.02 1003
10844.01 941
10844.99 966
10845.98 1000
10846.96 1005
10847.94 961
10848.93 914
10849.91 994
10850.89 964
10851.88 989
10852.86 1050
10853.84 1044
10854.83 1088
10855.81 1022
10856.80 992
10857.78 987
10858.77 974
10859.75 1018
10860.73 976
10861.72 983
10862.70 1023
10863.69 1038
10864.67 1022
10865.66 1065
10866.64 1122
10867.62 1041
10868.61 1057
10869.59 1043
10870.58 1015
10871.56 1036
10872.55 1060
10873.53 1035
10874.52 1001
10875.50 1027
10876.49 995
10877.47 1031
10878.46 1086
10879.44 1133
10880.43 1009
10881.41 1021
10882.40 1091
10883.38 1065
10884.37 1158
10885.35 1068
10886.34 1139
10887.32 1054
10888.31 1024
10889.29 1051
10890.28 1050
10891.27 1084
10892.25 1131
10893.24 1093
10894.22 1116
10895.21 1088
10896.19 993
10897.18 1124
10898.17 1140
10899.15 1046
10900.14 1086
10901.12 1216
10902.11 1098
10903.10 1137
10904.08 1093
10905.07 1195
10906.05 1171
10907.04 1157
10908.03 1139
10909.01 1141
10910.00 1178
10910.99 1202
10911.97 1192
10912.96 1290
10913.95 1154
10914.93 1214
10915.92 1204
10916.91 1255
10917.89 1142
10918.88 1224
10919.87 1169
10920.85 1216
10921.84 1248
10922.83 1273
10923.81 1288
10924.80 1326
10925.79 1254
10926.78 1238
10927.76 1256
10928.75 1263
10929.74 1268
10930.73 1345
10931.71 1303
10932.70 1177
10933.69 1198
10934.68 1387
10935.66 1373
10936.65 1299
10937.64 1270
10938.63 1335
10939.61 1358
10940.60 1352
10941.59 1280
10942.58 1359
10943.57 1309
10944.55 1336
10945.54 1431
10946.53 1393
10947.52 1340
10948.51 1455
10949.49 1533
10950.48 1506
10951.47 1421
10952.46 1502
10953.45 1514
10954.44 1543
10955.42 1451
10956.41 1439
10957.40 1610
10958.39 1594
10959.38 1564
10960.37 1663
10961.36 1606
10962.34 1676
10963.33 1692
10964.32 1697
10965.31 1783
10966.30 1704
10967.29 1740
10968.28 1658
10969.27 1614
10970.26 1542
10971.25 1556
10972.24 1540
10973.22 1525
10974.21 1536
10975.20 1535
10976.19 1463
10977.18 1443
10978.17 1468
10979.16 1415
10980.15 1422
10981.14 1463
10982.13 1504
10983.12 1469
10984.11 1453
10985.10 1551
10986.09 1473
10987.08 1544
10988.07 1597
10989.06 1602
10990.05 1556
10991.04 1491
10992.03 1571
10993.02 1641
10994.01 1592
10995.00 1601
10995.99 1535
10996.98 1579
10997.97 1699
10998.96 1697
10999.95 1818
11000.94 1937
11001.93 1938
11002.92 2015
11003.92 2157
11004.91 2209
11005.90 2289
11006.89 2227
11007.88 2150
11008.87 2111
11009.86 2064
11010.85 1851
11011.84 1806
11012.83 1750
11013.82 1653
11014.82 1557
11015.81 1501
11016.80 1527
11017.79 1534
11018.78 1428
11019.77 1464
11020.76 1468
11021.76 1405
11022.75 1391
11023.74 1364
11024.73 1287
11025.72 1466
11026.71 1441
11027.70 1401
11028.70 1369
11029.69 1404
11030.68 1346
11031.67 1420
11032.66 1374
11033.66 1385
11034.65 1434
11035.64 1398
11036.63 1387
11037.62 1385
11038.62 1340
11039.61 1348
11040.60 1440
11041.59 1461
11042.59 1468
11043.58 1379
11044.57 1390
11045.56 1431
11046.56 1490
11047.55 1448
11048.54 1433
11049.53 1389
11050.53 1360
11051.52 1328
11052.51 1296
11053.51 1355
11054.50 1374
11055.49 1256
11056.49 1257
11057.48 1250
11058.47 1197
11059.46 1254
11060.46 1217
11061.45 1219
11062.44 1166
11063.44 1224
11064.43 1373
11065.42 1244
11066.42 1226
11067.41 1260
11068.41 1127
11069.40 1145
11070.39 1199
11071.39 1201
11072.38 1128
11073.37 1281
11074.37 1287
11075.36 1283
11076.36 1221
11077.35 1234
11078.34 1267
11079.34 1283
11080.33 1307
11081.33 1341
11082.32 1264
11083.31 1283
11084.31 1258
11085.30 1244
11086.30 1166
11087.29 1247
11088.29 1257
11089.28 1287
11090.28 1184
11091.27 1174
11092.27 1261
11093.26 1237
11094.25 1187
11095.25 1209
11096.24 1118
11097.24 1181
11098.23 1208
11099.23 1225
11100.22 1201
11101.22 1283
11102.21 1251
11103.21 1222
11104.20 1169
11105.20 1136
11106.20 1130
11107.19 1157
11108.19 1157
11109.18 1238
11110.18 1177
11111.17 1149
11112.17 1234
11113.16 1212
11114.16 1238
11115.15 1212
11116.15 1199
11117.15 1206
11118.14 1212
11119.14 1181
11120.13 1160
11121.13 1134
11122.13 1137
11123.12 1172
11124.12 1208
11125.11 1223
11126.11 1185
11127.11 1168
11128.10 1156
11129.10 1120
11130.10 1136
11131.09 1148
11132.09 1105
11133.09 1109
11134.08 1174
11135.08 1148
11136.07 1114
11137.07 1145
11138.07 1184
11139.07 1190
11140.06 1125
11141.06 1204
11142.06 1177
11143.05 1203
11144.05 1241
11145.05 1160
11146.04 1202
11147.04 1156
11148.04 1112
11149.04 1194
11150.03 1205
11151.03 1176
11152.03 1118
11153.02 1104
11154.02 1150
11155.02 1108
11156.02 1101
11157.01 1118
11158.01 1194
11159.01 1103
11160.01 1062
11161.01 1088
11162.00 1090
11163.00 1089
11164.00 1180
11165.00 1085
11165.99 1081
11166.99 1134
11167.99 1109
11168.99 1076
11169.99 1056
11170.99 1069
11171.98 1141
11172.98 1094
11173.98 1180
11174.98 1081
11175.98 1019
11176.98 1056
11177.97 1105
11178.97 1107
11179.97 1064
11180.97 1110
11181.97 1104
11182.97 1113
11183.97 1209
11184.96 1186
11185.96 1106
11186.96 1015
11187.96 1035
11188.96 1116
11189.96 1126
11190.96 1061
11191.96 1061
11192.96 1072
11193.96 1114
11194.96 1089
11195.96 1042
11196.95 1103
11197.95 1154
11198.95 1190
11199.95 1058
11200.95 1015
11201.95 1087
11202.95 1056
11203.95 1018
11204.95 1074
11205.95 1119
11206.95 1064
11207.95 1056
11208.95 1092
11209.95 983
11210.95 1014
11211.95 1065
11212.95 1030
11213.95 1071
11214.95 1051
11215.95 1052
11216.95 1114
11217.95 1132
11218.95 1130
11219.95 1179
11220.95 1107
11221.95 1075
11222.95 1038
11223.95 1048
11224.95 1018
11225.96 1052
11226.96 1124
11227.96 1089
11228.96 1073
11229.96 1028
11230.96 1027
11231.96 995
11232.96 986
11233.96 1061
11234.96 1085
11235.96 1080
11236.97 1081
11237.97 995
11238.97 1078
11239.97 1203
11240.97 1082
11241.97 1082
11242.97 1056
11243.98 1107
11244.98 1100
11245.98 1064
11246.98 1057
11247.98 1073
11248.98 1029
11249.98 1065
11250.99 1022
11251.99 1067
11252.99 1040
11253.99 1133
11254.99 1157
11256.00 1099
11257.00 1124
11258.00 1099
11259.00 1068
11260.00 1069
11261.01 1087
11262.01 1039
11263.01 1023
11264.01 1051
11265.02 1150
11266.02 1192
11267.02 1048
11268.02 1033
11269.03 1118
11270.03 1062
11271.03 1070
11272.03 1054
11273.04 1101
11274.04 1099
11275.04 1107
11276.05 1041
11277.05 1074
11278.05 1052
11279.05 1135
11280.06 1098
11281.06 1114
11282.06 1098
11283.07 1126
11284.07 1178
11285.07 1171
11286.08 1151
11287.08 1218
11288.08 1206
11289.09 1128
11290.09 1132
11291.09 1134
11292.10 1117
11293.10 1099
11294.11 1088
11295.11 1058
11296.11 1069
11297.12 1083
11298.12 1134
11299.13 1220
11300.13 1172
11301.13 1134
11302.14 1148
11303.14 1117
11304.15 1142
11305.15 1133
11306.15 1067
11307.16 1106
11308.16 1109
11309.17 1114
11310.17 1202
11311.18 1179
11312.18 1165
11313.18 1153
11314.19 1196
11315.19 1144
11316.20 1163
11317.20 1242
11318.21 1272
11319.21 1212
11320.22 1249
11321.22 1309
11322.23 1262
11323.23 1299
11324.24 1236
11325.24 1135
11326.25 1127
11327.25 1105
11328.26 1185
11329.26 1131
11330.27 1068
11331.27 1081
11332.28 1104
11333.29 1092
11334.29 1036
11335.30 1102
11336.30 1123
11337.31 1113
11338.31 1167
11339.32 1141
11340.33 1073
11341.33 1130
11342.34 1102
11343.34 1113
11344.35 1123
11345.35 1032
11346.36 1049
11347.37 1178
11348.37 1110
11349.38 1015
11350.39 1078
11351.39 1176
11352.40 1062
11353.40 1106
11354.41 1094
11355.42 1203
11356.42 1140
11357.43 1056
11358.44 1102
11359.44 1124
11360.45 1175
11361.46 1188
11362.46 1137
11363.47 1231
11364.48 1152
11365.48 1158
11366.49 1129
11367.50 1203
11368.50 1189
11369.51 1149
11370.52 1168
11371.53 1124
11372.53 1113
11373.54 1157
11374.55 1122
11375.56 1087
11376.56 1086
11377.57 1100
11378.58 1231
11379.59 1165
11380.59 1170
11381.60 1083
11382.61 1135
11383.62 1118
11384.62 1185
11385.63 1108
11386.64 1044
11387.65 1165
11388.65 1126
11389.66 1062
11390.67 1112
11391.68 1177
11392.69 1186
11393.69 1174
11394.70 1160
11395.71 1229
11396.72 1216
11397.73 1269
11398.74 1208
11399.74 1236
11400.75 1102
11401.76 1145
11402.77 1159
11403.78 1221
11404.79 1185
11405.80 1230
11406.80 1204
11407.81 1229
11408.82 1278
11409.83 1234
11410.84 1220
11411.85 1190
11412.86 1243
11413.87 1237
11414.88 1247
11415.89 1241
11416.89 1149
11417.90 1241
11418.91 1225
11419.92 1295
11420.93 1243
11421.94 1332
11422.95 1303
11423.96 1284
11424.97 1319
11425.98 1316
11426.99 1322
11428.00 1251
11429.01 1203
11430.02 1221
11431.03 1223
11432.04 1286
11433.05 1274
11434.06 1350
11435.07 1343
11436.08 1288
11437.09 1305
11438.10 1306
11439.11 1355
11440.12 1324
11441.13 1312
11442.14 1387
11443.15 1424
11444.16 1335
11445.17 1328
11446.18 1284
11447.19 1276
11448.20 1309
11449.21 1304
11450.22 1358
11451.23 1383
11452.24 1391
11453.25 1499
11454.27 1423
11455.28 1444
11456.29 1396
11457.30 1425
11458.31 1402
11459.32 1452
11460.33 1435
11461.34 1395
11462.35 1486
11463.36 1523
11464.38 1470
11465.39 1408
11466.40 1469
11467.41 1550
11468.42 1527
11469.43 1516
11470.44 1418
11471.46 1491
11472.47 1480
11473.48 1409
11474.49 1437
11475.50 1489
11476.52 1473
11477.53 1625
11478.54 1596
11479.55 1575
11480.56 1668
11481.57 1631
11482.59 1631
11483.60 1539
11484.61 1551
11485.62 1648
11486.64 1554
11487.65 1505
11488.66 1524
11489.67 1595
11490.69 1582
11491.70 1558
11492.71 1585
11493.72 1645
11494.74 1574
11495.75 1577
11496.76 1565
11497.77 1595
11498.79 1608
11499.80 1609
11500.81 1701
11501.83 1600
11502.84 1715
11503.85 1674
11504.86 1639
11505.88 1660
11506.89 1712
11507.90 1736
11508.92 1666
11509.93 1620
11510.94 1670
11511.96 1667
11512.97 1805
11513.98 1814
11515.00 1708
11516.01 1779
11517.02 1793
11518.04 1724
11519.05 1787
11520.07 1780
11521.08 1682
11522.09 1757
11523.11 1708
11524.12 1789
11525.13 1891
11526.15 1905
11527.16 1839
11528.18 1880
11529.19 1978
11530.21 1902
11531.22 1800
11532.23 1817
11533.25 1921
11534.26 1929
11535.28 1867
11536.29 1958
11537.31 1938
11538.32 1925
11539.34 1999
11540.35 1987
11541.36 1993
11542.38 2087
11543.39 2093
11544.41 2075
11545.42 2092
11546.44 2077
11547.45 2038
11548.47 2174
11549.48 2192
11550.50 2185
11551.51 2131
11552.53 2275
11553.54 2303
11554.56 2226
11555.57 2286
11556.59 2309
11557.61 2296
11558.62 2253
11559.64 2379
11560.65 2350
11561.67 2447
11562.68 2461
11563.70 2555
11564.71 2585
11565.73 2551
11566.75 2556
11567.76 2604
11568.78 2578
11569.79 2635
11570.81 2747
11571.83 2812
11572.84 2809
11573.86 2785
11574.87 2795
11575.89 2788
11576.91 2810
11577.92 2944
11578.94 2955
11579.96 2905
11580.97 2987
11581.99 3030
11583.00 3094
11584.02 3190
11585.04 3238
11586.05 3336
11587.07 3487
11588.09 3540
11589.10 3694
11590.12 3883
11591.14 3822
11592.16 3992
11593.17 3996
11594.19 4147
11595.21 4182
11596.22 4339
11597.24 4436
11598.26 4477
11599.28 4710
11600.29 4975
11601.31 5122
11602.33 5400
11603.34 5930
11604.36 6647
11605.38 7332
11606.40 7933
11607.41 8710
11608.43 9285
11609.45 9642
11610.47 10138
11611.49 9753
11612.50 9351
11613.52 8848
11614.54 8212
11615.56 7360
11616.58 6607
11617.59 5893
11618.61 5275
11619.63 4689
11620.65 4311
11621.67 4001
11622.68 3884
11623.70 3726
11624.72 3541
11625.74 3459
11626.76 3476
11627.78 3346
11628.79 3372
11629.81 3338
11630.83 3344
11631.85 3140
11632.87 3203
11633.89 3314
11634.91 3226
11635.93 3155
11636.94 3273
11637.96 3146
11638.98 3187
11640.00 3004
11641.02 3125
11642.04 3177
11643.06 3235
11644.08 3403
11645.10 3324
11646.12 3321
11647.14 3298
11648.16 3322
11649.17 3351
11650.19 3451
11651.21 3398
11652.23 3301
11653.25 3015
11654.27 2909
11655.29 2852
11656.31 2840
11657.33 2722
11658.35 2629
11659.37 2508
11660.39 2431
11661.41 2382
11662.43 2555
11663.45 2526
11664.47 2621
11665.49 2628
11666.51 2582
11667.53 2563
11668.55 2598
11669.57 2523
11670.59 2491
11671.61 2543
11672.63 2562
11673.65 2566
11674.67 2653
11675.70 2679
11676.72 2715
11677.74 2690
11678.76 2691
11679.78 2789
11680.80 2808
11681.82 2904
11682.84 2937
11683.86 2996
11684.88 3003
11685.90 3051
11686.92 3017
11687.95 3024
11688.97 3154
11689.99 2971
11691.01 2940
11692.03 2939
11693.05 2904
11694.07 2836
11695.10 2794
11696.12 2693
11697.14 2741
11698.16 2710
11699.18 2659
11700.20 2723
11701.22 2675
11702.25 2693
11703.27 2507
11704.29 2500
11705.31 2520
11706.33 2526
11707.36 2541
11708.38 2548
11709.40 2473
11710.42 2419
11711.44 2376
11712.47 2491
11713.49 2428
11714.51 2286
11715.53 2291
11716.56 2262
11717.58 2292
11718.60 2314
11719.62 2424
11720.65 2372
11721.67 2228
11722.69 2227
11723.71 2276
11724.74 2281
11725.76 2191
11726.78 2247
11727.80 2179
11728.83 2088
11729.85 2075
11730.87 2077
11731.90 2007
11732.92 2074
11733.94 2062
11734.97 2050
11735.99 1947
11737.01 1888
11738.04 1949
11739.06 1940
11740.08 1872
11741.11 1796
11742.13 1868
11743.15 1864
11744.18 1866
11745.20 1919
11746.22 1887
11747.25 1783
11748.27 1876
11749.30 1777
11750.32 1864
11751.34 1904
11752.37 1819
11753.39 1853
11754.42 1876
11755.44 1862
11756.46 1866
11757.49 1862
11758.51 1910
11759.54 1752
11760.56 1835
11761.58 1858
11762.61 1868
11763.63 1840
11764.66 1765
11765.68 1714
11766.71 1711
11767.73 1753
11768.76 1655
11769.78 1703
11770.81 1623
11771.83 1637
11772.86 1594
11773.88 1660
11774.91 1675
11775.93 1667
11776.96 1679
11777.98 1648
11779.01 1525
11780.03 1590
11781.06 1607
11782.08 1620
11783.11 1598
11784.13 1635
11785.16 1615
11786.18 1557
11787.21 1600
11788.23 1626
11789.26 1645
11790.28 1608
11791.31 1517
11792.34 1520
11793.36 1520
11794.39 1570
11795.41 1603
11796.44 1602
11797.47 1565
11798.49 1572
11799.52 1577
11800.54 1491
11801.57 1592
11802.60 1578
11803.62 1528
11804.65 1528
11805.67 1448
11806.70 1488
11807.73 1440
11808.75 1402
11809.78 1335
11810.81 1345
11811.83 1412
11812.86 1339
11813.89 1361
11814.91 1392
11815.94 1327
11816.97 1394
11817.99 1335
11819.02 1378
11820.05 1408
11821.07 1414
11822.10 1326
11823.13 1376
11824.16 1411
11825.18 1305
11826.21 1379
11827.24 1326
11828.26 1383
11829.29 1407
11830.32 1401
11831.35 1413
11832.37 1383
11833.40 1336
11834.43 1396
11835.46 1377
11836.48 1370
11837.51 1438
11838.54 1434
11839.57 1377
11840.59 1353
11841.62 1386
11842.65 1447
11843.68 1326
11844.71 1381
11845.73 1423
11846.76 1341
11847.79 1341
11848.82 1447
11849.85 1356
11850.88 1318
11851.90 1211
11852.93 1282
11853.96 1399
11854.99 1398
11856.02 1315
11857.05 1323
11858.07 1355
11859.10 1378
11860.13 1375
11861.16 1400
11862.19 1359
11863.22 1322
11864.25 1309
11865.28 1394
11866.30 1442
11867.33 1407
11868.36 1370
11869.39 1368
11870.42 1409
11871.45 1340
11872.48 1435
11873.51 1484
11874.54 1387
11875.57 1385
11876.60 1330
11877.63 1327
11878.65 1344
11879.68 1342
11880.71 1363
11881.74 1331
11882.77 1283
11883.80 1340
11884.83 1316
11885.86 1266
11886.89 1357
11887.92 1338
11888.95 1377
11889.98 1342
11891.01 1327
11892.04 1345
11893.07 1400
11894.10 1425
11895.13 1429
11896.16 1388
11897.19 1361
11898.22 1347
11899.25 1285
11900.28 1351
11901.31 1290
11902.34 1389
11903.38 1363
11904.41 1343
11905.44 1377
11906.47 1401
11907.50 1499
11908.53 1439
11909.56 1489
11910.59 1505
11911.62 1538
11912.65 1447
11913.68 1471
11914.71 1403
11915.75 1467
11916.78 1467
11917.81 1429
11918.84 1378
11919.87 1413
11920.90 1456
11921.93 1421
11922.96 1332
11924.00 1413
11925.03 1347
11926.06 1387
11927.09 1474
11928.12 1438
11929.15 1440
11930.18 1464
11931.22 1443
11932.25 1439
11933.28 1500
11934.31 1509
11935.34 1523
11936.38 1579
11937.41 1677
11938.44 1778
11939.47 1698
11940.50 1841
11941.54 1691
11942.57 1662
11943.60 1600
11944.63 1549
11945.67 1545
11946.70 1374
11947.73 1389
11948.76 1431
11949.80 1359
11950.83 1300
11951.86 1296
11952.89 1309
11953.93 1291
11954.96 1346
11955.99 1238
11957.02 1235
11958.06 1327
11959.09 1290
11960.12 1321
11961.16 1319
11962.19 1237
11963.22 1226
11964.26 1260
11965.29 1243
11966.32 1251
11967.36 1213
11968.39 1245
11969.42 1220
11970.46 1256
11971.49 1273
11972.52 1264
11973.56 1277
11974.59 1263
11975.62 1228
11976.66 1309
11977.69 1308
11978.73 1320
11979.76 1249
11980.79 1285
11981.83 1263
11982.86 1207
11983.89 1231
11984.93 1285
11985.96 1307
11987.00 1254
11988.03 1293
11989.07 1282
11990.10 1327
11991.13 1318
11992.17 1316
11993.20 1306
11994.24 1244
11995.27 1242
11996.31 1300
11997.34 1367
11998.38 1322
11999.41 1294
12000.45 1333
12001.48 1345
12002.51 1332
12003.55 1268
12004.58 1272
12005.62 1372
12006.65 1325
12007.69 1275
12008.72 1357
12009.76 1354
12010.80 1358
12011.83 1325
12012.87 1357
12013.90 1472
12014.94 1361
12015.97 1305
12017.01 1335
12018.04 1268
12019.08 1364
12020.11 1370
12021.15 1468
12022.19 1438
12023.22 1434
12024.26 1376
12025.29 1365
12026.33 1343
12027.36 1411
12028.40 1474
12029.44 1391
12030.47 1442
12031.51 1434
12032.54 1459
12033.58 1409
12034.62 1425
12035.65 1338
12036.69 1368
12037.73 1457
12038.76 1467
12039.80 1377
12040.84 1389
12041.87 1436
12042.91 1435
12043.94 1344
12044.98 1343
12046.02 1301
12047.06 1380
12048.09 1350
12049.13 1378
12050.17 1417
12051.20 1430
12052.24 1474
12053.28 1375
12054.31 1417
12055.35 1411
12056.39 1407
12057.43 1390
12058.46 1411
12059.50 1434
12060.54 1485
12061.57 1429
12062.61 1509
12063.65 1423
12064.69 1456
12065.72 1460
12066.76 1470
12067.80 1448
12068.84 1437
12069.88 1441
12070.91 1502
12071.95 1476
12072.99 1439
12074.03 1455
12075.06 1445
12076.10 1466
12077.14 1491
12078.18 1421
12079.22 1502
12080.26 1406
12081.29 1407
12082.33 1426
12083.37 1474
12084.41 1508
12085.45 1463
12086.49 1386
12087.52 1467
12088.56 1533
12089.60 1566
12090.64 1546
12091.68 1500
12092.72 1494
12093.76 1576
12094.79 1517
12095.83 1541
12096.87 1571
12097.91 1531
12098.95 1532
12099.99 1670
12101.03 1672
12102.07 1669
12103.11 1579
12104.15 1634
12105.19 1645
12106.22 1695
12107.26 1748
12108.30 1729
12109.34 1650
12110.38 1753
12111.42 1772
12112.46 1794
12113.50 1667
12114.54 1621
12115.58 1630
12116.62 1544
12117.66 1544
12118.70 1563
12119.74 1488
12120.78 1444
12121.82 1402
12122.86 1417
12123.90 1439
12124.94 1350
12125.98 1373
12127.02 1403
12128.06 1384
12129.10 1331
12130.14 1294
12131.18 1268
12132.22 1296
12133.26 1274
12134.30 1297
12135.34 1338
12136.38 1360
12137.42 1374
12138.47 1326
12139.51 1309
12140.55 1347
12141.59 1350
12142.63 1400
12143.67 1391
12144.71 1331
12145.75 1298
12146.79 1278
12147.83 1316
12148.87 1311
12149.92 1306
12150.96 1298
12152.00 1340
12153.04 1318
12154.08 1304
12155.12 1379
12156.16 1256
12157.21 1218
12158.25 1230
12159.29 1308
12160.33 1262
12161.37 1294
12162.41 1270
12163.46 1256
12164.50 1190
12165.54 1219
12166.58 1205
12167.62 1209
12168.67 1270
12169.71 1247
12170.75 1200
12171.79 1182
12172.83 1215
12173.88 1212
12174.92 1177
12175.96 1260
12177.00 1162
12178.05 1224
12179.09 1194
12180.13 1181
12181.17 1236
12182.22 1262
12183.26 1182
12184.30 1234
12185.34 1212
12186.39 1210
12187.43 1223
12188.47 1177
12189.51 1234
12190.56 1238
12191.60 1216
12192.64 1223
12193.69 1226
12194.73 1270
12195.77 1199
12196.82 1109
12197.86 1162
12198.90 1178
12199.95 1155
12200.99 1176
12202.03 1131
12203.08 1165
12204.12 1228
12205.16 1179
12206.21 1149
12207.25 1191
12208.29 1186
12209.34 1138
12210.38 1147
12211.43 1198
12212.47 1149
12213.51 1127
12214.56 1141
12215.60 1101
12216.65 1117
12217.69 1171
12218.73 1194
12219.78 1099
12220.82 1109
12221.87 1188
12222.91 1210
12223.96 1194
12225.00 1134
12226.04 1127
12227.09 1200
12228.13 1121
12229.18 1120
12230.22 1095
12231.27 1107
12232.31 1114
12233.36 1073
12234.40 1114
12235.45 1164
12236.49 1096
12237.54 1064
12238.58 1072
12239.63 1043
12240.67 1003
12241.72 1063
12242.76 1152
12243.81 1139
12244.85 1143
12245.90 1081
12246.94 1096
12247.99 1122
12249.03 1130
12250.08 1102
12251.12 1101
12252.17 1093
12253.22 1092
12254.26 1105
12255.31 1047
12256.35 1119
12257.40 1041
12258.44 1056
12259.49 1077
12260.54 1089
12261.58 1082
12262.63 1059
12263.67 1085
12264.72 1091
12265.77 1033
12266.81 1034
12267.86 1032
12268.91 1029
12269.95 1040
12271.00 1113
12272.04 1050
12273.09 1071
12274.14 1103
12275.18 1093
12276.23 1099
12277.28 1030
12278.32 1034
12279.37 1042
12280.42 976
12281.46 1095
12282.51 1026
12283.56 994
12284.61 1001
12285.65 1005
12286.70 1047
12287.75 1096
12288.79 1048
12289.84 1009
12290.89 1122
12291.94 1067
12292.98 1002
12294.03 1009
12295.08 1049
12296.13 1006
12297.17 996
12298.22 1036
12299.27 1034
12300.32 1095
12301.36 1048
12302.41 999
12303.46 972
12304.51 1038
12305.55 1057
12306.60 1010
12307.65 983
12308.70 1028
12309.75 955
12310.79 971
12311.84 998
12312.89 963
12313.94 990
12314.99 964
12316.04 997
12317.08 1043
12318.13 999
12319.18 980
12320.23 1043
12321.28 1014
12322.33 983
12323.37 1008
12324.42 1012
12325.47 972
12326.52 1041
12327.57 917
12328.62 913
12329.67 949
12330.72 981
12331.77 1045
12332.81 992
12333.86 912
12334.91 939
12335.96 982
12337.01 984
12338.06 931
12339.11 1008
12340.16 990
12341.21 936
12342.26 899
12343.31 915
12344.36 992
12345.41 988
12346.46 996
12347.51 897
12348.56 872
12349.61 955
12350.65 1003
12351.70 960
12352.75 989
12353.80 991
12354.85 970
12355.90 992
12356.95 926
12358.00 974
12359.05 927
12360.11 968
12361.16 995
12362.21 974
12363.26 958
12364.31 918
12365.36 907
12366.41 945
12367.46 975
12368.51 981
12369.56 943
12370.61 926
12371.66 929
12372.71 949
12373.76 959
12374.81 990
12375.86 999
12376.91 933
12377.97 968
12379.02 984
12380.07 864
12381.12 902
12382.17 943
12383.22 886
12384.27 871
12385.32 897
12386.37 943
12387.43 947
12388.48 917
12389.53 952
12390.58 905
12391.63 944
12392.68 982
12393.74 974
12394.79 986
12395.84 990
12396.89 971
12397.94 948
12398.99 963
12400.05 961
12401.10 1007
12402.15 974
12403.20 967
12404.25 947
12405.31 976
12406.36 993
12407.41 982
12408.46 1036
12409.51 966
12410.57 870
12411.62 917
12412.67 974
12413.72 934
12414.78 918
12415.83 898
12416.88 870
12417.93 920
12418.99 957
12420.04 958
12421.09 942
12422.15 928
12423.20 949
12424.25 937
12425.30 1002
12426.36 922
12427.41 1018
12428.46 993
12429.52 915
12430.57 945
12431.62 925
12432.68 927
12433.73 902
12434.78 823
12435.84 929
12436.89 955
12437.94 908
12439.00 895
12440.05 943
12441.10 912
12442.16 932
12443.21 985
12444.27 916
12445.32 906
12446.37 952
12447.43 947
12448.48 935
12449.54 999
12450.59 923
12451.64 928
12452.70 918
12453.75 898
12454.81 917
12455.86 856
12456.91 904
12457.97 865
12459.02 905
12460.08 864
12461.13 908
12462.19 893
12463.24 897
12464.30 953
12465.35 856
12466.41 876
12467.46 874
12468.52 881
12469.57 891
12470.63 856
12471.68 905
12472.73 873
12473.79 920
12474.85 883
12475.90 889
12476.96 952
12478.01 888
12479.07 910
12480.12 936
12481.18 982
12482.23 998
12483.29 968
12484.34 1012
12485.40 960
12486.45 942
12487.51 943
12488.57 900
12489.62 937
12490.68 980
12491.73 1007
12492.79 962
12493.84 981
12494.90 1002
12495.96 1034
12497.01 1027
12498.07 1010
12499.12 1003
12500.18 1012
12501.24 1014
12502.29 1127
12503.35 1093
12504.41 1049
12505.46 1062
12506.52 1067
12507.57 1036
12508.63 967
12509.69 999
12510.74 1031
12511.80 1017
12512.86 1009
12513.91 941
12514.97 959
12516.03 955
12517.08 923
12518.14 983
12519.20 1009
12520.26 1004
12521.31 937
12522.37 909
12523.43 926
12524.48 1057
12525.54 1030
12526.60 1058
12527.66 1032
12528.71 1057
12529.77 1044
12530.83 1023
12531.89 1039
12532.94 1094
12534.00 1110
12535.06 1081
12536.12 1044
12537.17 997
12538.23 1053
12539.29 1016
12540.35 1006
12541.41 1015
12542.46 960
12543.52 962
12544.58 1005
12545.64 978
12546.70 956
12547.75 1001
12548.81 1004
12549.87 1000
12550.93 1015
12551.99 934
12553.05 920
12554.10 936
12555.16 890
12556.22 959
12557.28 1026
12558.34 1015
12559.40 1030
12560.46 1036
12561.51 948
12562.57 987
12563.63 1083
12564.69 982
12565.75 978
12566.81 988
12567.87 1015
12568.93 1025
12569.99 1053
12571.04 985
12572.10 996
12573.16 999
12574.22 1044
12575.28 1024
12576.34 1092
12577.40 1097
12578.46 1021
12579.52 1049
12580.58 1089
12581.64 1051
12582.70 1046
12583.76 1084
12584.82 1087
12585.88 1088
12586.94 1081
12588.00 1051
12589.06 971
12590.12 1040
12591.18 1073
12592.24 1054
12593.30 1079
12594.36 998
12595.42 969
12596.48 959
12597.54 995
12598.60 1005
12599.66 1067
12600.72 941
12601.78 927
12602.84 1039
12603.90 1020
12604.96 1011
12606.02 1042
12607.08 1061
12608.14 1074
12609.20 1084
12610.27 1089
12611.33 1052
12612.39 1102
12613.45 1075
12614.51 1097
12615.57 1065
12616.63 1096
12617.69 1135
12618.75 1028
12619.81 1017
12620.88 1054
12621.94 1014
12623.00 1092
12624.06 1030
12625.12 1062
12626.18 1071
12627.24 1003
12628.31 950
12629.37 1033
12630.43 1077
12631.49 1060
12632.55 1043
12633.61 999
12634.68 895
12635.74 945
12636.80 908
12637.86 933
12638.92 946
12639.99 865
12641.05 921
12642.11 947
12643.17 1016
12644.23 951
12645.30 931
12646.36 937
12647.42 957
12648.48 966
12649.55 942
12650.61 906
12651.67 986
12652.73 982
12653.80 1057
12654.86 963
12655.92 1009
12656.99 1046
12658.05 1065
12659.11 1015
12660.17 989
12661.24 987
12662.30 981
12663.36 984
12664.43 999
12665.49 969
12666.55 928
12667.62 1005
12668.68 999
12669.74 1007
12670.81 956
12671.87 1000
12672.93 980
12674.00 972
12675.06 958
12676.12 945
12677.19 969
12678.25 951
12679.31 956
12680.38 976
12681.44 957
12682.51 966
12683.57 1029
12684.63 994
12685.70 962
12686.76 969
12687.83 1016
12688.89 956
12689.95 974
12691.02 974
12692.08 998
12693.15 1014
12694.21 943
12695.28 1052
12696.34 1034
12697.40 1064
12698.47 1033
12699.53 1058
12700.60 1037
12701.66 975
12702.73 989
12703.79 1074
12704.86 955
12705.92 1047
12706.99 1042
12708.05 1049
12709.12 1062
12710.18 929
12711.25 939
12712.31 1048
12713.38 970
12714.44 976
12715.51 948
12716.57 1023
12717.64 964
12718.70 1019
12719.77 1068
12720.83 913
12721.90 980
12722.97 940
12724.03 973
12725.10 1017
12726.16 974
12727.23 997
12728.29 990
12729.36 1042
12730.43 974
12731.49 962
12732.56 983
12733.62 955
12734.69 1018
12735.76 1004
12736.82 1002
12737.89 977
12738.95 951
12740.02 959
12741.09 966
12742.15 993
12743.22 943
12744.29 926
12745.35 933
12746.42 879
12747.49 1018
12748.55 976
12749.62 897
12750.69 939
12751.75 957
12752.82 961
12753.89 944
12754.95 1031
12756.02 955
12757.09 992
12758.15 947
12759.22 923
12760.29 927
12761.36 975
12762.42 989
12763.49 961
12764.56 906
12765.62 925
12766.69 952
12767.76 970
12768.83 914
12769.89 920
12770.96 915
12772.03 938
12773.10 954
12774.17 930
12775.23 850
12776.30 884
12777.37 952
12778.44 957
12779.50 878
12780.57 886
12781.64 937
12782.71 833
12783.78 888
12784.84 876
12785.91 858
12786.98 902
12788.05 933
12789.12 896
12790.19 971
12791.25 929
12792.32 914
12793.39 886
12794.46 879
12795.53 898
12796.60 881
12797.67 912
12798.73 897
12799.80 874
12800.87 942
12801.94 954
12803.01 945
12804.08 869
12805.15 910
12806.22 929
12807.29 822
12808.36 871
12809.42 895
12810.49 893
12811.56 873
12812.63 889
12813.70 836
12814.77 885
12815.84 904
12816.91 871
12817.98 834
12819.05 851
12820.12 916
12821.19 848
12822.26 845
12823.33 881
12824.40 889
12825.47 900
12826.54 884
12827.61 914
12828.68 853
12829.75 789
12830.82 807
12831.89 910
12832.96 948
12834.03 938
12835.10 935
12836.17 836
12837.24 889
12838.31 952
12839.38 814
12840.45 814
12841.52 847
12842.59 868
12843.66 917
12844.73 839
12845.80 824
12846.87 848
12847.95 870
12849.02 851
12850.09 820
12851.16 867
12852.23 837
12853.30 899
12854.37 849
12855.44 859
12856.51 832
12857.58 841
12858.66 891
12859.73 824
12860.80 802
12861.87 864
12862.94 803
12864.01 856
12865.08 824
12866.16 822
12867.23 841
12868.30 881
12869.37 831
12870.44 851
12871.51 806
12872.59 804
12873.66 845
12874.73 827
12875.80 810
12876.87 810
12877.95 768
12879.02 729
12880.09 733
12881.16 708
12882.23 783
12883.31 799
12884.38 747
12885.45 839
12886.52 798
12887.60 803
12888.67 813
12889.74 841
12890.81 844
12891.89 831
12892.96 785
12894.03 797
12895.11 858
12896.18 862
12897.25 820
12898.32 738
12899.40 828
12900.47 785
12901.54 754
12902.62 753
12903.69 757
12904.76 769
12905.84 765
12906.91 783
12907.98 818
12909.06 816
12910.13 795
12911.20 790
12912.28 724
12913.35 670
12914.42 733
12915.50 817
12916.57 838
12917.64 776
12918.72 745
12919.79 798
12920.87 868
12921.94 786
12923.01 738
12924.09 818
12925.16 800
12926.24 750
12927.31 767
12928.38 768
12929.46 784
12930.53 781
12931.61 782
12932.68 722
12933.76 743
12934.83 766
12935.90 789
12936.98 732
12938.05 750
12939.13 779
12940.20 786
12941.28 773
12942.35 743
12943.43 817
12944.50 808
12945.58 825
12946.65 798
12947.73 757
12948.80 714
12949.88 778
12950.95 817
12952.03 793
12953.10 760
12954.18 772
12955.25 793
12956.33 749
12957.40 796
12958.48 787
12959.55 783
12960.63 812
12961.70 747
12962.78 702
12963.86 780
12964.93 747
12966.01 777
12967.08 760
12968.16 750
12969.24 782
12970.31 792
12971.39 746
12972.46 769
12973.54 843
12974.62 781
12975.69 780
12976.77 800
12977.84 744
12978.92 757
12980.00 774
12981.07 726
12982.15 706
12983.23 763
12984.30 807
12985.38 714
12986.46 704
12987.53 775
12988.61 768
12989.69 764
12990.76 734
12991.84 743
12992.92 785
12993.99 754
12995.07 705
12996.15 747
12997.22 801
12998.30 813
12999.38 724
13000.45 717
13001.53 698
13002.61 734
13003.69 745
13004.76 749
13005.84 741
13006.92 771
13008.00 796
13009.07 733
13010.15 763
13011.23 718
13012.31 783
13013.38 737
13014.46 688
13015.54 714
13016.62 747
13017.70 783
13018.77 757
13019.85 712
13020.93 693
13022.01 737
13023.09 774
13024.16 793
13025.24 801
13026.32 837
13027.40 806
13028.48 797
13029.56 735
13030.63 728
13031.71 775
13032.79 771
13033.87 780
13034.95 784
13036.03 737
13037.11 765
13038.18 784
13039.26 819
13040.34 750
13041.42 754
13042.50 749
13043.58 771
13044.66 836
13045.74 769
13046.82 818
13047.89 811
13048.97 779
13050.05 790
13051.13 786
13052.21 743
13053.29 744
13054.37 759
13055.45 766
13056.53 768
13057.61 820
13058.69 819
13059.77 833
13060.85 787
13061.93 784
13063.01 823
13064.09 794
13065.17 736
13066.25 743
13067.33 784
13068.41 795
13069.49 744
13070.57 794
13071.65 746
13072.73 758
13073.81 773
13074.89 761
13075.97 785
13077.05 778
13078.13 723
13079.21 735
13080.29 737
13081.37 781
13082.45 770
13083.53 756
13084.61 792
13085.69 804
13086.77 770
13087.85 743
13088.94 800
13090.02 725
13091.10 797
13092.18 846
13093.26 834
13094.34 751
13095.42 721
13096.50 804
13097.58 753
13098.66 771
13099.75 785
13100.83 823
13101.91 804
13102.99 767
13104.07 740
13105.15 788
13106.23 769
13107.32 703
13108.40 769
13109.48 795
13110.56 728
13111.64 658
13112.72 678
13113.81 722
13114.89 723
13115.97 716
13117.05 800
13118.13 808
13119.22 696
13120.30 692
13121.38 683
13122.46 785
13123.55 791
13124.63 773
13125.71 766
13126.79 821
13127.88 801
13128.96 774
13130.04 748
13131.12 812
13132.21 775
13133.29 732
13134.37 743
13135.45 838
13136.54 759
13137.62 773
13138.70 792
13139.79 762
13140.87 777
13141.95 776
13143.03 720
13144.12 735
13145.20 760
13146.28 782
13147.37 749
13148.45 749
13149.53 726
13150.62 779
13151.70 759
13152.78 731
13153.87 743
13154.95 683
13156.03 734
13157.12 777
13158.20 717
13159.29 767
13160.37 758
13161.45 693
13162.54 728
13163.62 789
13164.71 722
13165.79 689
13166.87 682
13167.96 735
13169.04 791
13170.13 753
13171.21 756
13172.29 743
13173.38 793
13174.46 758
13175.55 799
13176.63 821
13177.72 852
13178.80 785
13179.89 754
13180.97 744
13182.06 790
13183.14 779
13184.22 742
13185.31 723
13186.39 746
13187.48 744
13188.56 781
13189.65 858
13190.73 780
13191.82 789
13192.90 784
13193.99 742
13195.07 774
13196.16 824
13197.25 760
13198.33 799
13199.42 758
13200.50 844
13201.59 788
13202.67 838
13203.76 779
13204.84 807
13205.93 779
13207.02 797
13208.10 843
13209.19 784
13210.27 815
13211.36 764
13212.44 725
13213.53 730
13214.62 767
13215.70 825
13216.79 768
13217.88 764
13218.96 847
13220.05 841
13221.13 799
13222.22 809
13223.31 725
13224.39 812
13225.48 767
13226.57 770
13227.65 727
13228.74 708
13229.83 713
13230.91 788
13232.00 772
13233.09 734
13234.17 769
13235.26 745
13236.35 790
13237.43 742
13238.52 723
13239.61 758
13240.70 794
13241.78 796
13242.87 796
13243.96 753
13245.04 746
13246.13 720
13247.22 756
13248.31 795
13249.39 755
13250.48 800
13251.57 790
13252.66 779
13253.74 734
13254.83 780
13255.92 738
13257.01 786
13258.10 762
13259.18 780
13260.27 771
13261.36 784
13262.45 852
13263.54 791
13264.62 823
13265.71 749
13266.80 826
13267.89 849
13268.98 763
13270.06 817
13271.15 863
13272.24 851
13273.33 731
13274.42 755
13275.51 796
13276.60 750
13277.68 799
13278.77 825
13279.86 752
13280.95 811
13282.04 813
13283.13 781
13284.22 767
13285.31 805
13286.39 769
13287.48 865
13288.57 862
13289.66 800
13290.75 785
13291.84 798
13292.93 841
13294.02 809
13295.11 810
13296.20 824
13297.29 805
13298.38 876
13299.47 886
13300.56 884
13301.65 851
13302.73 842
13303.82 901
13304.91 806
13306.00 848
13307.09 805
13308.18 824
13309.27 928
13310.36 859
13311.45 809
13312.54 825
13313.63 887
13314.72 877
13315.81 861
13316.90 898
13318.00 898
13319.09 864
13320.18 931
13321.27 884
13322.36 804
13323.45 824
13324.54 885
13325.63 832
13326.72 792
13327.81 869
13328.90 887
13329.99 837
13331.08 913
13332.17 886
13333.26 878
13334.35 814
13335.45 837
13336.54 901
13337.63 928
13338.72 832
13339.81 841
13340.90 874
13341.99 884
13343.08 893
13344.18 914
13345.27 900
13346.36 793
13347.45 787
13348.54 838
13349.63 882
13350.72 861
13351.82 850
13352.91 939
13354.00 923
13355.09 886
13356.18 926
13357.28 850
13358.37 814
13359.46 896
13360.55 885
13361.64 819
13362.74 861
13363.83 918
13364.92 942
13366.01 861
13367.10 908
13368.20 864
13369.29 913
13370.38 918
13371.47 872
13372.57 848
13373.66 905
13374.75 965
13375.84 966
13376.94 932
13378.03 922
13379.12 938
13380.22 906
13381.31 911
13382.40 884
13383.49 906
13384.59 974
13385.68 938
13386.77 861
13387.87 851
13388.96 853
13390.05 885
13391.15 885
13392.24 854
13393.33 816
13394.43 855
13395.52 879
13396.61 877
13397.71 888
13398.80 791
13399.90 816
13400.99 807
13402.08 865
13403.18 910
13404.27 855
13405.36 847
13406.46 817
13407.55 845
13408.65 862
13409.74 843
13410.83 813
13411.93 876
13413.02 899
13414.12 875
13415.21 870
13416.31 857
13417.40 868
13418.49 838
13419.59 908
13420.68 823
13421.78 801
13422.87 865
13423.97 858
13425.06 817
13426.16 841
13427.25 863
13428.35 848
13429.44 848
13430.54 852
13431.63 870
13432.73 807
13433.82 833
13434.92 823
13436.01 836
13437.11 909
13438.20 901
13439.30 927
13440.39 872
13441.49 840
13442.58 888
13443.68 842
13444.77 819
13445.87 913
13446.96 894
13448.06 846
13449.16 921
13450.25 854
13451.35 897
13452.44 814
13453.54 894
13454.64 870
13455.73 901
13456.83 935
13457.92 867
13459.02 913
13460.12 860
13461.21 908
13462.31 914
13463.40 890
13464.50 894
13465.60 870
13466.69 955
13467.79 942
13468.89 886
13469.98 892
13471.08 969
13472.18 969
13473.27 935
13474.37 843
13475.47 871
13476.56 912
13477.66 929
13478.76 830
13479.85 886
13480.95 957
13482.05 903
13483.14 919
13484.24 988
13485.34 929
13486.44 952
13487.53 883
13488.63 863
13489.73 904
13490.83 957
13491.92 1001
13493.02 947
13494.12 874
13495.21 873
13496.31 885
13497.41 956
13498.51 948
13499.61 903
13500.70 921
13501.80 942
13502.90 953
13504.00 938
13505.10 903
13506.19 967
13507.29 1035
13508.39 981
13509.49 976
13510.59 1022
13511.68 933
13512.78 1008
13513.88 967
13514.98 1027
13516.08 1049
13517.18 990
13518.27 995
13519.37 930
13520.47 942
13521.57 941
13522.67 904
13523.77 903
13524.87 918
13525.96 866
13527.06 850
13528.16 839
13529.26 881
13530.36 819
13531.46 859
13532.56 860
13533.66 880
13534.76 823
13535.86 871
13536.96 857
13538.05 811
13539.15 871
13540.25 879
13541.35 891
13542.45 924
13543.55 888
13544.65 846
13545.75 824
13546.85 866
13547.95 839
13549.05 881
13550.15 849
13551.25 818
13552.35 824
13553.45 797
13554.55 824
13555.65 780
13556.75 846
13557.85 821
13558.95 791
13560.05 831
13561.15 868
13562.25 826
13563.35 856
13564.45 855
13565.55 896
13566.65 802
13567.75 792
13568.85 824
13569.95 861
13571.05 840
13572.16 824
13573.26 849
13574.36 843
13575.46 902
13576.56 810
13577.66 834
13578.76 790
13579.86 787
13580.96 882
13582.06 857
13583.16 835
13584.27 820
13585.37 821
13586.47 842
13587.57 815
13588.67 816
13589.77 797
13590.87 847
13591.98 889
13593.08 826
13594.18 789
13595.28 872
13596.38 834
13597.48 808
13598.59 856
13599.69 826
13600.79 834
13601.89 798
13602.99 848
13604.10 815
13605.20 865
13606.30 921
13607.40 816
13608.50 852
13609.61 829
13610.71 832
13611.81 811
13612.91 820
13614.02 845
13615.12 920
13616.22 936
13617.32 853
13618.43 827
13619.53 814
13620.63 804
13621.73 844
13622.84 832
13623.94 825
13625.04 880
13626.14 856
13627.25 898
13628.35 784
13629.45 869
13630.56 861
13631.66 840
13632.76 790
13633.87 885
13634.97 895
13636.07 867
13637.18 874
13638.28 850
13639.38 825
13640.49 802
13641.59 871
13642.69 815
13643.80 886
13644.90 841
13646.00 800
13647.11 772
13648.21 849
13649.32 801
13650.42 777
13651.52 786
13652.63 862
13653.73 817
13654.84 822
13655.94 847
13657.04 859
13658.15 870
13659.25 780
13660.36 846
13661.46 869
13662.57 929
13663.67 902
13664.77 845
13665.88 819
13666.98 867
13668.09 833
13669.19 824
13670.30 831
13671.40 757
13672.51 829
13673.61 820
13674.72 856
13675.82 802
13676.93 828
13678.03 815
13679.14 863
13680.24 826
13681.35 831
13682.45 836
13683.56 846
13684.66 885
13685.77 822
13686.87 836
13687.98 804
13689.08 867
13690.19 929
13691.29 843
13692.40 826
13693.51 857
13694.61 831
13695.72 881
13696.82 848
13697.93 890
13699.03 817
13700.14 874
13701.25 878
13702.35 884
13703.46 845
13704.56 842
13705.67 864
13706.78 847
13707.88 854
13708.99 885
13710.10 849
13711.20 870
13712.31 873
13713.41 875
13714.52 869
13715.63 874
13716.73 943
13717.84 863
13718.95 920
13720.05 878
13721.16 911
13722.27 940
13723.37 942
13724.48 975
13725.59 849
13726.70 889
13727.80 875
13728.91 924
13730.02 963
13731.12 994
13732.23 1018
13733.34 992
13734.45 989
13735.55 952
13736.66 967
13737.77 960
13738.87 1019
13739.98 1067
13741.09 947
13742.20 1002
13743.31 988
13744.41 958
13745.52 1031
13746.63 1020
13747.74 967
13748.84 903
13749.95 996
13751.06 979
13752.17 905
13753.28 912
13754.38 949
13755.49 1000
13756.60 1034
13757.71 995
13758.82 1028
13759.93 991
13761.03 1001
13762.14 966
13763.25 1077
13764.36 1085
13765.47 1049
13766.58 1054
13767.68 1087
13768.79 1081
13769.90 1139
13771.01 1215
13772.12 1194
13773.23 1221
13774.34 1189
13775.45 1255
13776.56 1321
13777.66 1385
13778.77 1350
13779.88 1321
13780.99 1404
13782.10 1384
13783.21 1282
13784.32 1343
13785.43 1324
13786.54 1189
13787.65 1242
13788.76 1140
13789.87 1144
13790.98 1103
13792.09 1133
13793.20 1206
13794.31 1086
13795.42 967
13796.52 966
13797.63 999
13798.74 1023
13799.85 1009
13800.96 1089
13802.07 1030
13803.18 1047
13804.29 987
13805.40 891
13806.51 959
13807.63 951
13808.74 998
13809.85 1013
13810.96 993
13812.07 960
13813.18 929
13814.29 954
13815.40 993
13816.51 970
13817.62 985
13818.73 967
13819.84 975
13820.95 994
13822.06 993
13823.17 953
13824.28 974
13825.40 938
13826.51 1007
13827.62 974
13828.73 916
13829.84 938
13830.95 958
13832.06 897
13833.17 912
13834.28 915
13835.40 887
13836.51 901
13837.62 839
13838.73 834
13839.84 917
13840.95 901
13842.06 917
13843.18 937
13844.29 874
13845.40 868
13846.51 909
13847.62 902
13848.74 930
13849.85 947
13850.96 961
13852.07 918
13853.18 878
13854.30 991
13855.41 957
13856.52 954
13857.63 967
13858.74 933
13859.86 1000
13860.97 964
13862.08 934
13863.19 883
13864.31 920
13865.42 909
13866.53 935
13867.64 914
13868.76 953
13869.87 977
13870.98 920
13872.10 973
13873.21 915
13874.32 916
13875.43 935
13876.55 869
13877.66 896
13878.77 925
13879.89 936
13881.00 1032
13882.11 956
13883.23 865
13884.34 873
13885.45 915
13886.57 937
13887.68 934
13888.79 959
13889.91 975
13891.02 945
13892.13 954
13893.25 957
13894.36 985
13895.48 1005
13896.59 959
13897.70 1018
13898.82 998
13899.93 982
13901.05 1003
13902.16 987
13903.27 1008
13904.39 966
13905.50 987
13906.62 987
13907.73 1094
13908.85 1023
13909.96 975
13911.07 935
13912.19 929
13913.30 872
13914.42 970
13915.53 902
13916.65 896
13917.76 895
13918.88 855
13919.99 910
13921.11 942
13922.22 876
13923.34 891
13924.45 912
13925.57 853
13926.68 864
13927.80 849
13928.91 854
13930.03 820
13931.14 825
13932.26 831
13933.37 905
13934.49 910
13935.60 876
13936.72 907
13937.83 920
13938.95 893
13940.06 918
13941.18 864
13942.30 793
13943.41 894
13944.53 901
13945.64 866
13946.76 932
13947.87 881
13948.99 864
13950.11 834
13951.22 821
13952.34 828
13953.45 864
13954.57 817
13955.69 848
13956.80 863
13957.92 818
13959.04 825
13960.15 801
13961.27 859
13962.39 859
13963.50 925
13964.62 839
13965.73 799
13966.85 862
13967.97 801
13969.08 801
13970.20 912
13971.32 858
13972.44 838
13973.55 887
13974.67 910
13975.79 821
13976.90 745
13978.02 863
13979.14 840
13980.25 832
13981.37 816
13982.49 772
13983.61 809
13984.72 819
13985.84 812
13986.96 780
13988.08 750
13989.19 838
13990.31 819
13991.43 778
13992.55 866
13993.66 815
13994.78 830
13995.90 777
13997.02 811
13998.14 786
13999.25 768
14000.37 835
14001.49 835
14002.61 871
14003.73 818
14004.84 806
14005.96 852
14007.08 866
14008.20 845
14009.32 812
14010.44 851
14011.55 824
14012.67 740
14013.79 772
14014.91 830
14016.03 813
14017.15 848
14018.27 813
14019.38 793
14020.50 766
14021.62 801
14022.74 837
14023.86 800
14024.98 794
14026.10 789
14027.22 809
14028.34 811
14029.46 793
14030.57 808
14031.69 794
14032.81 843
14033.93 873
14035.05 809
14036.17 827
14037.29 850
14038.41 774
14039.53 816
14040.65 846
14041.77 825
14042.89 787
14044.01 780
14045.13 836
14046.25 836
14047.37 868
14048.49 855
14049.61 914
14050.73 845
14051.85 858
14052.97 849
14054.09 842
14055.21 813
14056.33 835
14057.45 861
14058.57 842
14059.69 827
14060.81 860
14061.93 853
14063.05 837
14064.17 834
14065.29 770
14066.41 804
14067.53 854
14068.65 859
14069.78 859
14070.90 865
14072.02 927
14073.14 924
14074.26 801
14075.38 842
14076.50 888
14077.62 885
14078.74 838
14079.86 816
14080.99 868
14082.11 907
14083.23 913
14084.35 870
14085.47 887
14086.59 919
14087.71 861
14088.84 824
14089.96 876
14091.08 865
14092.20 864
14093.32 901
14094.44 879
14095.57 925
14096.69 932
14097.81 944
14098.93 953
14100.05 922
14101.18 930
14102.30 886
14103.42 897
14104.54 876
14105.66 903
14106.79 929
14107.91 948
14109.03 928
14110.15 943
14111.28 969
14112.40 945
14113.52 889
14114.64 894
14115.77 962
14116.89 869
14118.01 886
14119.13 867
14120.26 926
14121.38 860
14122.50 847
14123.63 820
14124.75 822
14125.87 787
14126.99 819
14128.12 826
14129.24 822
14130.36 837
14131.49 832
14132.61 794
14133.73 805
14134.86 805
14135.98 833
14137.10 853
14138.23 816
14139.35 801
14140.47 739
14141.60 768
14142.72 791
14143.85 720
14144.97 732
14146.09 801
14147.22 732
14148.34 723
14149.47 716
14150.59 776
14151.71 811
14152.84 775
14153.96 734
14155.09 792
14156.21 737
14157.33 809
14158.46 850
14159.58 821
14160.71 814
14161.83 827
14162.96 781
14164.08 820
14165.21 820
14166.33 858
14167.45 825
14168.58 715
14169.70 788
14170.83 800
14171.95 804
14173.08 785
14174.20 769
14175.33 803
14176.45 757
14177.58 790
14178.70 834
14179.83 788
14180.95 814
14182.08 762
14183.20 791
14184.33 807
14185.46 750
14186.58 725
14187.71 731
14188.83 755
14189.96 735
14191.08 747
14192.21 742
14193.33 810
14194.46 798
14195.59 801
14196.71 686
14197.84 766
14198.96 769
14200.09 831
14201.22 777
14202.34 769
14203.47 740
14204.59 756
14205.72 760
14206.85 768
14207.97 765
14209.10 784
14210.23 713
14211.35 746
14212.48 778
14213.61 683
14214.73 712
14215.86 723
14216.99 810
14218.11 764
14219.24 754
14220.37 759
14221.49 691
14222.62 756
14223.75 682
14224.87 694
14226.00 686
14227.13 772
14228.25 729
14229.38 743
14230.51 758
14231.64 740
14232.76 721
14233.89 708
14235.02 759
14236.14 823
14237.27 714
14238.40 729
14239.53 699
14240.66 691
14241.78 748
14242.91 734
14244.04 718
14245.17 702
14246.29 702
14247.42 736
14248.55 707
14249.68 722
14250.81 766
14251.93 787
14253.06 734
14254.19 682
14255.32 772
14256.45 790
14257.57 719
14258.70 706
14259.83 686
14260.96 677
14262.09 742
14263.22 761
14264.34 694
14265.47 687
14266.60 685
14267.73 728
14268.86 698
14269.99 681
14271.12 726
14272.25 734
14273.37 684
14274.50 709
14275.63 735
14276.76 737
14277.89 711
14279.02 718
14280.15 696
14281.28 703
14282.41 717
14283.54 720
14284.67 729
14285.80 657
14286.92 681
14288.05 711
14289.18 656
14290.31 683
14291.44 684
14292.57 753
14293.70 692
14294.83 736
14295.96 709
14297.09 711
14298.22 631
14299.35 682
14300.48 679
14301.61 732
14302.74 627
14303.87 654
14305.00 728
14306.13 689
14307.26 697
14308.39 714
14309.52 759
14310.65 722
14311.78 672
14312.91 749
14314.04 674
14315.18 648
14316.31 682
14317.44 637
14318.57 613
14319.70 630
14320.83 649
14321.96 696
14323.09 667
14324.22 620
14325.35 612
14326.48 698
14327.61 694
14328.75 631
14329.88 616
14331.01 719
14332.14 700
14333.27 666
14334.40 653
14335.53 692
14336.66 657
14337.80 683
14338.93 663
14340.06 640
14341.19 650
14342.32 621
14343.45 674
14344.59 631
14345.72 661
14346.85 662
14347.98 673
14349.11 678
14350.24 645
14351.38 628
14352.51 695
14353.64 648
14354.77 674
14355.91 602
14357.04 627
14358.17 652
14359.30 674
14360.43 640
14361.57 681
14362.70 625
14363.83 617
14364.96 586
14366.10 613
14367.23 642
14368.36 636
14369.49 661
14370.63 623
14371.76 640
14372.89 613
14374.03 602
14375.16 674
14376.29 646
14377.42 637
14378.56 679
14379.69 680
14380.82 716
14381.96 669
14383.09 675
14384.22 647
14385.36 620
14386.49 591
14387.62 657
14388.76 704
14389.89 672
14391.02 667
14392.16 647
14393.29 647
14394.43 643
14395.56 637
14396.69 656
14397.83 667
14398.96 631
14400.09 677
14401.23 697
14402.36 640
14403.50 652
14404.63 603
14405.76 649
14406.90 633
14408.03 700
14409.17 722
14410.30 636
14411.44 632
14412.57 645
14413.70 646
14414.84 698
14415.97 655
14417.11 707
14418.24 658
14419.38 660
14420.51 733
14421.65 696
14422.78 669
14423.92 649
14425.05 674
14426.19 688
14427.32 693
14428.46 692
14429.59 651
14430.73 702
14431.86 681
14433.00 684
14434.13 654
14435.27 689
14436.40 736
14437.54 688
14438.67 721
14439.81 716
14440.95 711
14442.08 628
14443.22 675
14444.35 713
14445.49 674
14446.62 679
14447.76 690
14448.90 651
14450.03 697
14451.17 677
14452.30 653
14453.44 672
14454.58 644
14455.71 628
14456.85 688
14457.98 658
14459.12 638
14460.26 655
14461.39 634
14462.53 661
14463.67 681
14464.80 690
14465.94 671
14467.07 663
14468.21 673
14469.35 659
14470.48 678
14471.62 711
14472.76 661
14473.90 651
14475.03 651
14476.17 689
14477.31 682
14478.44 695
14479.58 634
14480.72 640
14481.85 691
14482.99 670
14484.13 621
14485.27 681
14486.40 680
14487.54 687
14488.68 716
14489.82 743
14490.95 685
14492.09 678
14493.23 737
14494.37 704
14495.50 732
14496.64 662
14497.78 646
14498.92 671
14500.05 706
14501.19 670
14502.33 753
14503.47 764
14504.61 754
14505.74 750
14506.88 783
14508.02 770
14509.16 726
14510.30 732
14511.44 740
14512.57 750
14513.71 756
14514.85 784
14515.99 690
14517.13 725
14518.27 707
14519.41 746
14520.54 816
14521.68 755
14522.82 721
14523.96 810
14525.10 833
14526.24 790
14527.38 822
14528.52 765
14529.65 815
14530.79 796
14531.93 767
14533.07 756
14534.21 769
14535.35 796
14536.49 820
14537.63 792
14538.77 838
14539.91 723
14541.05 769
14542.19 780
14543.33 744
14544.47 748
14545.61 734
14546.75 694
14547.89 736
14549.02 754
14550.16 748
14551.30 695
14552.44 679
14553.58 758
14554.72 780
14555.86 768
14557.00 744
14558.14 683
14559.29 740
14560.43 747
14561.57 688
14562.71 746
14563.85 760
14564.99 669
14566.13 698
14567.27 730
14568.41 779
14569.55 714
14570.69 731
14571.83 738
14572.97 761
14574.11 782
14575.25 757
14576.39 739
14577.53 736
14578.68 700
14579.82 694
14580.96 714
14582.10 726
14583.24 775
14584.38 772
14585.52 768
14586.66 708
14587.80 769
14588.95 741
14590.09 741
14591.23 733
14592.37 739
14593.51 733
14594.65 744
14595.79 757
14596.94 792
14598.08 720
14599.22 750
14600.36 790
14601.50 725
14602.65 762
14603.79 760
14604.93 777
14606.07 761
14607.21 856
14608.36 765
14609.50 779
14610.64 723
14611.78 798
14612.92 801
14614.07 763
14615.21 799
14616.35 797
14617.49 813
14618.64 783
14619.78 764
14620.92 745
14622.06 759
14623.21 823
14624.35 845
14625.49 784
14626.64 754
14627.78 756
14628.92 801
14630.06 746
14631.21 801
14632.35 779
14633.49 791
14634.64 796
14635.78 794
14636.92 829
14638.07 877
14639.21 799
14640.35 902
14641.50 915
14642.64 865
14643.78 916
14644.93 890
14646.07 857
14647.21 844
14648.36 846
14649.50 831
14650.65 793
14651.79 805
14652.93 883
14654.08 846
14655.22 783
14656.37 718
14657.51 671
14658.65 773
14659.80 758
14660.94 763
14662.09 752
14663.23 750
14664.37 732
14665.52 739
14666.66 713
14667.81 689
14668.95 718
14670.10 729
14671.24 725
14672.39 713
14673.53 775
14674.68 762
14675.82 717
14676.97 744
14678.11 722
14679.25 715
14680.40 738
14681.54 704
14682.69 737
14683.83 693
14684.98 690
14686.13 713
14687.27 674
14688.42 700
14689.56 684
14690.71 662
14691.85 648
14693.00 673
14694.14 724
14695.29 736
14696.43 710
14697.58 669
14698.72 642
14699.87 691
14701.02 695
14702.16 724
14703.31 669
14704.45 583
14705.60 637
14706.75 659
14707.89 689
14709.04 717
14710.18 663
14711.33 700
14712.48 727
14713.62 667
14714.77 638
14715.92 629
14717.06 621
14718.21 625
14719.35 668
14720.50 672
14721.65 675
14722.79 689
14723.94 673
14725.09 644
14726.23 646
14727.38 627
14728.53 666
14729.67 702
14730.82 616
14731.97 656
14733.12 665
14734.26 646
14735.41 630
14736.56 617
14737.70 617
14738.85 644
14740.00 626
14741.15 647
14742.29 671
14743.44 712
14744.59 647
14745.74 621
14746.88 649
14748.03 633
14749.18 655
14750.33 666
14751.47 618
14752.62 634
14753.77 675
14754.92 600
14756.07 656
14757.21 690
14758.36 612
14759.51 632
14760.66 647
14761.81 638
14762.95 674
14764.10 617
14765.25 649
14766.40 622
14767.55 596
14768.70 637
14769.84 663
14770.99 664
14772.14 620
14773.29 621
14774.44 584
14775.59 647
14776.74 602
14777.88 599
14779.03 610
14780.18 638
14781.33 619
14782.48 581
14783.63 658
14784.78 644
14785.93 638
14787.08 607
14788.22 626
14789.37 588
14790.52 628
14791.67 631
14792.82 666
14793.97 648
14795.12 622
14796.27 679
14797.42 694
14798.57 676
14799.72 587
14800.87 584
14802.02 635
14803.17 606
14804.32 564
14805.47 584
14806.62 591
14807.77 556
14808.92 599
14810.07 555
14811.22 561
14812.37 607
14813.52 572
14814.67 567
14815.82 646
14816.97 556
14818.12 604
14819.27 595
14820.42 598
14821.57 566
14822.72 571
14823.87 604
14825.02 597
14826.17 600
14827.32 617
14828.47 580
14829.62 623
14830.78 599
14831.93 595
14833.08 564
14834.23 571
14835.38 605
14836.53 616
14837.68 592
14838.83 582
14839.98 591
14841.13 637
14842.29 645
14843.44 628
14844.59 611
14845.74 595
14846.89 581
14848.04 644
14849.19 588
14850.35 546
14851.50 567
14852.65 514
14853.80 586
14854.95 606
14856.10 577
14857.26 523
14858.41 578
14859.56 611
14860.71 582
14861.86 574
14863.02 548
14864.17 610
14865.32 596
14866.47 583
14867.63 564
14868.78 587
14869.93 566
14871.08 610
14872.23 566
14873.39 589
14874.54 586
14875.69 548
14876.84 559
14878.00 526
14879.15 552
14880.30 514
14881.46 531
14882.61 539
14883.76 524
14884.91 556
14886.07 560
14887.22 560
14888.37 601
14889.53 603
14890.68 523
14891.83 525
14892.99 603
14894.14 564
14895.29 578
14896.45 532
14897.60 515
14898.75 521
14899.91 585
14901.06 569
14902.21 561
14903.37 542
14904.52 558
14905.67 583
14906.83 594
14907.98 558
14909.14 561
14910.29 603
14911.44 551
14912.60 598
14913.75 560
14914.91 604
14916.06 573
14917.21 584
14918.37 545
14919.52 584
14920.68 573
14921.83 578
14922.99 557
14924.14 561
14925.30 543
14926.45 543
14927.60 572
14928.76 538
14929.91 604
14931.07 586
14932.22 587
14933.38 598
14934.53 541
14935.69 583
14936.84 619
14938.00 602
14939.15 578
14940.31 506
14941.46 585
14942.62 532
14943.77 566
14944.93 535
14946.08 537
14947.24 614
14948.39 578
14949.55 554
14950.71 570
14951.86 561
14953.02 558
14954.17 585
14955.33 537
14956.48 562
14957.64 527
14958.80 532
14959.95 530
14961.11 543
14962.26 557
14963.42 539
14964.57 591
14965.73 588
14966.89 585
14968.04 528
14969.20 554
14970.36 511
14971.51 511
14972.67 543
14973.82 517
14974.98 613
14976.14 583
14977.29 562
14978.45 576
14979.61 593
14980.76 580
14981.92 559
14983.08 582
14984.23 553
14985.39 563
14986.55 543
14987.70 607
14988.86 595
14990.02 517
14991.18 537
14992.33 549
14993.49 577
14994.65 556
14995.80 574
14996.96 549
14998.12 574
14999.28 553
15000.43 562
15001.59 518
15002.75 526
15003.91 556
15005.06 550
15006.22 557
15007.38 548
15008.54 549
15009.69 548
15010.85 544
15012.01 548
15013.17 576
15014.33 582
15015.48 590
15016.64 561
15017.80 528
15018.96 517
15020.12 513
15021.27 505
15022.43 581
15023.59 574
15024.75 570
15025.91 608
15027.07 556
15028.23 549
15029.38 548
15030.54 508
15031.70 547
15032.86 568
15034.02 567
15035.18 546
15036.34 563
15037.49 569
15038.65 543
15039.81 571
15040.97 567
15042.13 593
15043.29 607
15044.45 538
15045.61 555
15046.77 556
15047.93 566
15049.09 543
15050.24 499
15051.40 497
15052.56 552
15053.72 523
15054.88 522
15056.04 566
15057.20 542
15058.36 523
15059.52 525
15060.68 529
15061.84 545
15063.00 552
15064.16 562
15065.32 552
15066.48 575
15067.64 559
15068.80 565
15069.96 541
15071.12 508
15072.28 516
15073.44 603
15074.60 574
15075.76 584
15076.92 553
15078.08 567
15079.24 580
15080.40 599
15081.56 557
15082.72 581
15083.89 550
15085.05 495
15086.21 529
15087.37 589
15088.53 532
15089.69 587
15090.85 583
15092.01 572
15093.17 540
15094.33 644
15095.49 576
15096.66 556
15097.82 520
15098.98 494
15100.14 527
15101.30 549
15102.46 542
15103.62 601
15104.78 515
15105.95 548
15107.11 532
15108.27 593
15109.43 592
15110.59 525
15111.75 573
15112.92 562
15114.08 578
15115.24 568
15116.40 544
15117.56 548
15118.73 541
15119.89 566
15121.05 579
15122.21 551
15123.37 535
15124.54 522
15125.70 567
15126.86 565
15128.02 580
15129.19 567
15130.35 592
15131.51 501
15132.67 521
15133.84 559
15135.00 590
15136.16 532
15137.32 540
15138.49 537
15139.65 531
15140.81 564
15141.97 588
15143.14 589
15144.30 532
15145.46 514
15146.63 584
15147.79 508
15148.95 568
15150.12 617
15151.28 593
15152.44 612
15153.61 544
15154.77 560
15155.93 538
15157.10 555
15158.26 572
15159.42 599
15160.59 520
15161.75 514
15162.91 486
15164.08 549
15165.24 602
15166.41 553
15167.57 531
15168.73 570
15169.90 599
15171.06 570
15172.23 587
15173.39 571
15174.55 595
15175.72 592
15176.88 600
15178.05 615
15179.21 579
15180.38 570
15181.54 585
15182.70 541
15183.87 591
15185.03 574
15186.20 534
15187.36 591
15188.53 587
15189.69 623
15190.86 580
15192.02 601
15193.19 544
15194.35 552
15195.52 630
15196.68 557
15197.85 569
15199.01 597
15200.18 600
15201.34 565
15202.51 539
15203.67 547
15204.84 581
15206.00 538
15207.17 545
15208.33 566
15209.50 543
15210.66 544
15211.83 536
15213.00 570
15214.16 575
15215.33 595
15216.49 593
15217.66 602
15218.82 574
15219.99 571
15221.16 557
15222.32 587
15223.49 585
15224.65 617
15225.82 611
15226.99 568
15228.15 562
15229.32 503
15230.49 593
15231.65 599
15232.82 570
15233.98 584
15235.15 579
15236.32 600
15237.48 614
15238.65 642
15239.82 651
15240.98 585
15242.15 585
15243.32 564
15244.48 611
15245.65 621
15246.82 647
15247.98 593
15249.15 585
15250.32 543
15251.49 572
15252.65 621
15253.82 573
15254.99 608
15256.16 549
15257.32 592
15258.49 591
15259.66 606
15260.82 510
15261.99 572
15263.16 547
15264.33 573
15265.49 513
15266.66 560
15267.83 555
15269.00 550
15270.17 569
15271.33 555
15272.50 578
15273.67 648
15274.84 602
15276.01 674
15277.17 579
15278.34 579
15279.51 604
15280.68 580
15281.85 523
15283.01 573
15284.18 573
15285.35 619
15286.52 565
15287.69 552
15288.86 523
15290.03 535
15291.19 514
15292.36 545
15293.53 542
15294.70 566
15295.87 574
15297.04 587
15298.21 553
15299.38 601
15300.54 569
15301.71 543
15302.88 515
15304.05 538
15305.22 593
15306.39 598
15307.56 553
15308.73 543
15309.90 588
15311.07 580
15312.24 543
15313.41 591
15314.58 492
15315.75 579
15316.92 559
15318.09 578
15319.25 561
15320.42 545
15321.59 619
15322.76 620
15323.93 599
15325.10 633
15326.27 559
15327.44 558
15328.61 553
15329.78 573
15330.95 590
15332.12 545
15333.29 531
15334.46 632
15335.64 615
15336.81 601
15337.98 518
15339.15 531
15340.32 522
15341.49 585
15342.66 618
15343.83 541
15345.00 511
15346.17 525
15347.34 532
15348.51 532
15349.68 548
15350.85 590
15352.02 588
15353.20 507
15354.37 542
15355.54 542
15356.71 530
15357.88 538
15359.05 507
15360.22 505
15361.39 482
15362.57 536
15363.74 512
15364.91 531
15366.08 522
15367.25 509
15368.42 541
15369.59 585
15370.77 555
15371.94 560
15373.11 556
15374.28 536
15375.45 525
15376.63 549
15377.80 530
15378.97 553
15380.14 590
15381.31 541
15382.49 566
15383.66 578
15384.83 615
15386.00 555
15387.17 578
15388.35 548
15389.52 525
15390.69 562
15391.86 616
15393.04 537
15394.21 519
15395.38 549
15396.55 566
15397.73 616
15398.90 608
15400.07 574
15401.25 561
15402.42 538
15403.59 547
15404.76 575
15405.94 588
15407.11 584
15408.28 578
15409.46 596
15410.63 531
15411.80 551
15412.98 544
15414.15 541
15415.32 571
15416.50 547
15417.67 581
15418.84 577
15420.02 551
15421.19 531
15422.36 538
15423.54 568
15424.71 583
15425.89 551
15427.06 548
15428.23 487
15429.41 547
15430.58 558
15431.76 594
15432.93 594
15434.10 544
15435.28 535
15436.45 544
15437.63 560
15438.80 559
15439.97 527
15441.15 577
15442.32 649
15443.50 610
15444.67 583
15445.85 573
15447.02 561
15448.20 503
15449.37 503
15450.55 536
15451.72 552
15452.89 574
15454.07 588
15455.24 552
15456.42 579
15457.59 575
15458.77 573
15459.94 520
15461.12 566
15462.30 550
15463.47 541
15464.65 534
15465.82 569
15467.00 561
15468.17 490
15469.35 552
15470.52 547
15471.70 579
15472.87 575
15474.05 538
15475.22 537
15476.40 548
15477.58 556
15478.75 594
15479.93 596
15481.10 566
15482.28 506
15483.46 472
15484.63 494
15485.81 561
15486.98 604
15488.16 563
15489.34 540
15490.51 567
15491.69 596
15492.87 543
15494.04 546
15495.22 514
15496.39 534
15497.57 582
15498.75 560
15499.92 595
15501.10 541
15502.28 525
15503.45 498
15504.63 522
15505.81 529
15506.98 556
15508.16 549
15509.34 568
15510.52 534
15511.69 549
15512.87 540
15514.05 574
15515.22 524
15516.40 589
15517.58 561
15518.76 595
15519.93 511
15521.11 481
15522.29 569
15523.47 573
15524.64 560
15525.82 503
15527.00 561
15528.18 599
15529.35 558
15530.53 556
15531.71 563
15532.89 556
15534.07 577
15535.24 562
15536.42 553
15537.60 627
15538.78 600
15539.96 566
15541.13 606
15542.31 531
15543.49 549
15544.67 517
15545.85 540
15547.03 547
15548.20 516
15549.38 589
15550.56 580
15551.74 577
15552.92 549
15554.10 554
15555.28 562
15556.45 509
15557.63 522
15558.81 570
15559.99 563
15561.17 549
15562.35 536
15563.53 539
15564.71 515
15565.89 498
15567.07 525
15568.24 532
15569.42 540
15570.60 548
15571.78 532
15572.96 596
15574.14 526
15575.32 582
15576.50 559
15577.68 584
15578.86 575
15580.04 523
15581.22 567
15582.40 590
15583.58 550
15584.76 598
15585.94 568
15587.12 571
15588.30 547
15589.48 621
15590.66 599
15591.84 570
15593.02 561
15594.20 548
15595.38 553
15596.56 587
15597.74 691
15598.92 674
15600.10 642
15601.28 620
15602.46 633
15603.64 577
15604.82 601
15606.00 575
15607.18 618
15608.36 605
15609.55 560
15610.73 581
15611.91 591
15613.09 639
15614.27 581
15615.45 558
15616.63 581
15617.81 594
15618.99 630
15620.17 644
15621.36 559
15622.54 616
15623.72 579
15624.90 648
15626.08 594
15627.26 582
15628.44 599
15629.63 598
15630.81 613
15631.99 609
15633.17 597
15634.35 620
15635.53 643
15636.72 608
15637.90 602
15639.08 625
15640.26 611
15641.44 634
15642.63 606
15643.81 604
15644.99 595
15646.17 595
15647.35 607
15648.54 551
15649.72 623
15650.90 672
15652.08 647
15653.27 614
15654.45 562
15655.63 655
15656.81 618
15658.00 717
15659.18 620
15660.36 665
15661.54 698
15662.73 685
15663.91 639
15665.09 651
15666.28 659
15667.46 683
15668.64 645
15669.82 625
15671.01 687
15672.19 700
15673.37 690
15674.56 657
15675.74 643
15676.92 638
15678.11 633
15679.29 641
15680.47 650
15681.66 602
15682.84 576
15684.03 650
15685.21 654
15686.39 621
15687.58 651
15688.76 661
15689.94 618
15691.13 591
15692.31 653
15693.50 675
15694.68 680
15695.86 614
15697.05 685
15698.23 658
15699.42 610
15700.60 648
15701.78 597
15702.97 579
15704.15 627
15705.34 602
15706.52 615
15707.71 629
15708.89 615
15710.08 609
15711.26 658
15712.45 626
15713.63 626
15714.81 613
15716.00 640
15717.18 630
15718.37 629
15719.55 608
15720.74 618
15721.92 624
15723.11 633
15724.29 712
15725.48 725
15726.66 685
15727.85 685
15729.04 666
15730.22 676
15731.41 657
15732.59 665
15733.78 665
15734.96 615
15736.15 645
15737.33 688
15738.52 670
15739.71 649
15740.89 682
15742.08 608
15743.26 661
15744.45 677
15745.63 627
15746.82 683
15748.01 652
15749.19 659
15750.38 639
15751.56 642
15752.75 674
15753.94 703
15755.12 689
15756.31 730
15757.50 719
15758.68 673
15759.87 682
15761.06 660
15762.24 628
15763.43 686
15764.62 686
15765.80 678
15766.99 686
15768.18 667
15769.36 695
15770.55 711
15771.74 726
15772.92 681
15774.11 724
15775.30 663
15776.48 623
15777.67 626
15778.86 679
15780.05 639
15781.23 649
15782.42 692
15783.61 628
15784.80 637
15785.98 630
15787.17 653
15788.36 671
15789.55 643
15790.73 631
15791.92 703
15793.11 631
15794.30 651
15795.48 642
15796.67 614
15797.86 641
15799.05 625
15800.24 578
15801.42 651
15802.61 678
15803.80 606
15804.99 626
15806.18 628
15807.37 553
15808.55 621
15809.74 594
15810.93 525
15812.12 602
15813.31 589
15814.50 591
15815.68 600
15816.87 620
15818.06 637
15819.25 569
15820.44 598
15821.63 590
15822.82 640
15824.01 577
15825.19 565
15826.38 615
15827.57 630
15828.76 611
15829.95 612
15831.14 613
15832.33 649
15833.52 595
15834.71 619
15835.90 577
15837.09 591
15838.28 583
15839.47 635
15840.66 573
15841.84 573
15843.03 623
15844.22 628
15845.41 598
15846.60 542
15847.79 528
15848.98 563
15850.17 567
15851.36 592
15852.55 610
15853.74 591
15854.93 565
15856.12 611
15857.31 609
15858.50 563
15859.69 553
15860.88 633
15862.07 580
15863.26 540
15864.46 536
15865.65 548
15866.84 583
15868.03 577
15869.22 575
15870.41 547
15871.60 554
15872.79 569
15873.98 553
15875.17 550
15876.36 571
15877.55 596
15878.74 603
15879.94 582
15881.13 590
15882.32 613
15883.51 583
15884.70 591
15885.89 581
15887.08 548
15888.27 587
15889.46 563
15890.66 592
15891.85 583
15893.04 586
15894.23 593
15895.42 576
15896.61 556
15897.81 601
15899.00 568
15900.19 573
15901.38 612
15902.57 592
15903.76 564
15904.96 564
15906.15 615
15907.34 551
15908.53 574
15909.72 535
15910.92 574
15912.11 613
15913.30 623
15914.49 610
15915.69 542
15916.88 502
15918.07 569
15919.26 573
15920.46 577
15921.65 651
15922.84 592
15924.03 610
15925.23 590
15926.42 581
15927.61 576
15928.81 575
15930.00 603
15931.19 592
15932.38 571
15933.58 599
15934.77 589
15935.96 646
15937.16 560
15938.35 581
15939.54 554
15940.74 641
15941.93 661
15943.12 642
15944.32 612
15945.51 592
15946.70 558
15947.90 539
15949.09 575
15950.28 581
15951.48 600
15952.67 591
15953.87 579
15955.06 556
15956.25 533
15957.45 546
15958.64 577
15959.84 595
15961.03 592
15962.22 543
15963.42 566
15964.61 529
15965.81 516
15967.00 568
15968.19 601
15969.39 552
15970.58 600
15971.78 579
15972.97 572
15974.17 602
15975.36 583
15976.56 545
15977.75 534
15978.95 506
15980.14 577
15981.34 571
15982.53 558
15983.72 550
15984.92 532
15986.11 546
15987.31 527
15988.50 519
15989.70 517
15990.90 564
15992.09 502
15993.29 509
15994.48 524
15995.68 533
15996.87 519
15998.07 554
15999.26 541
16000.46 514
16001.65 536
16002.85 466
16004.05 517
16005.24 531
16006.44 534
16007.63 541
16008.83 560
16010.02 523
16011.22 529
16012.42 526
16013.61 531
16014.81 496
16016.00 504
16017.20 496
16018.40 522
16019.59 473
16020.79 492
16021.99 490
16023.18 509
16024.38 533
16025.58 469
16026.77 503
16027.97 512
16029.16 533
16030.36 502
16031.56 532
16032.76 476
16033.95 530
16035.15 493
16036.35 490
16037.54 496
16038.74 525
16039.94 515
16041.13 474
16042.33 541
16043.53 522
16044.73 492
16045.92 487
16047.12 488
16048.32 514
16049.51 539
16050.71 503
16051.91 467
16053.11 480
16054.30 525
16055.50 480
16056.70 512
16057.90 501
16059.10 534
16060.29 482
16061.49 474
16062.69 509
16063.89 529
16065.08 588
16066.28 528
16067.48 483
16068.68 501
16069.88 508
16071.07 509
16072.27 479
16073.47 458
16074.67 494
16075.87 480
16077.07 476
16078.26 499
16079.46 523
16080.66 559
16081.86 490
16083.06 515
16084.26 499
16085.46 514
16086.66 466
16087.85 502
16089.05 499
16090.25 527
16091.45 478
16092.65 513
16093.85 501
16095.05 496
16096.25 477
16097.45 546
16098.65 542
16099.84 518
16101.04 482
16102.24 453
16103.44 501
16104.64 495
16105.84 485
16107.04 539
16108.24 531
16109.44 470
16110.64 478
16111.84 469
16113.04 458
16114.24 520
16115.44 534
16116.64 512
16117.84 474
16119.04 509
16120.24 495
16121.44 496
16122.64 564
16123.84 509
16125.04 531
16126.24 499
16127.44 488
16128.64 513
16129.84 550
16131.04 512
16132.24 490
16133.44 441
16134.64 468
16135.84 501
16137.04 466
16138.25 480
16139.45 551
16140.65 523
16141.85 459
16143.05 498
16144.25 516
16145.45 531
16146.65 507
16147.85 482
16149.05 509
16150.25 515
16151.46 496
16152.66 475
16153.86 471
16155.06 536
16156.26 498
16157.46 488
16158.66 462
16159.87 459
16161.07 508
16162.27 469
16163.47 478
16164.67 479
16165.87 479
16167.08 473
16168.28 467
16169.48 510
16170.68 523
16171.88 455
16173.09 543
16174.29 484
16175.49 454
16176.69 466
16177.89 490
16179.10 480
16180.30 468
16181.50 497
16182.70 448
16183.91 574
16185.11 539
16186.31 540
16187.51 475
16188.72 474
16189.92 519
16191.12 522
16192.32 459
16193.53 464
16194.73 487
16195.93 506
16197.13 463
16198.34 446
16199.54 476
16200.74 486
16201.95 485
16203.15 449
16204.35 480
16205.56 464
16206.76 483
16207.96 484
16209.17 544
16210.37 536
16211.57 441
16212.78 430
16213.98 467
16215.18 443
16216.39 509
16217.59 467
16218.79 429
16220.00 446
16221.20 493
16222.41 516
16223.61 456
16224.81 477
16226.02 454
16227.22 512
16228.43 504
16229.63 538
16230.83 512
16232.04 503
16233.24 505
16234.45 523
16235.65 471
16236.86 505
16238.06 503
16239.26 496
16240.47 527
16241.67 507
16242.88 509
16244.08 486
16245.29 464
16246.49 495
16247.70 475
16248.90 453
16250.11 506
16251.31 524
16252.52 460
16253.72 443
16254.93 505
16256.13 514
16257.34 522
16258.54 503
16259.75 473
16260.95 549
16262.16 539
16263.36 494
16264.57 476
16265.77 507
16266.98 526
16268.19 528
16269.39 514
16270.60 534
16271.80 488
16273.01 505
16274.21 514
16275.42 539
16276.63 541
16277.83 500
16279.04 522
16280.24 519
16281.45 497
16282.66 487
16283.86 549
16285.07 510
16286.27 512
16287.48 509
16288.69 517
16289.89 525
16291.10 485
16292.31 463
16293.51 512
16294.72 530
16295.93 527
16297.13 492
16298.34 490
16299.55 556
16300.75 505
16301.96 532
16303.17 573
16304.37 526
16305.58 458
16306.79 538
16307.99 512
16309.20 542
16310.41 470
16311.62 518
16312.82 542
16314.03 514
16315.24 516
16316.44 517
16317.65 532
16318.86 584
16320.07 558
16321.27 527
16322.48 588
16323.69 519
16324.90 540
16326.10 575
16327.31 557
16328.52 545
16329.73 517
16330.94 504
16332.14 528
16333.35 514
16334.56 530
16335.77 537
16336.98 514
16338.18 529
16339.39 502
16340.60 476
16341.81 517
16343.02 506
16344.23 443
16345.43 462
16346.64 485
16347.85 535
16349.06 497
16350.27 483
16351.48 512
16352.69 512
16353.89 534
16355.10 543
16356.31 493
16357.52 459
16358.73 476
16359.94 484
16361.15 443
16362.36 470
16363.57 456
16364.77 475
16365.98 491
16367.19 483
16368.40 526
16369.61 462
16370.82 504
16372.03 486
16373.24 471
16374.45 475
16375.66 472
16376.87 501
16378.08 451
16379.29 465
16380.50 497
16381.71 476
16382.92 527
16384.13 501
16385.34 494
16386.55 437
16387.76 448
16388.97 488
16390.18 467
16391.39 478
16392.60 509
16393.81 486
16395.02 470
16396.23 476
16397.44 469
16398.65 472
16399.86 468
16401.07 489
16402.28 497
16403.49 506
16404.70 499
16405.91 464
16407.12 461
16408.33 492
16409.54 487
16410.76 478
16411.97 456
16413.18 489
16414.39 470
16415.60 435
16416.81 425
16418.02 459
16419.23 450
16420.44 471
16421.66 439
16422.87 468
16424.08 511
16425.29 456
16426.50 505
16427.71 492
16428.92 540
16430.14 554
16431.35 482
16432.56 439
16433.77 469
16434.98 463
16436.19 475
16437.41 473
16438.62 447
16439.83 423
16441.04 475
16442.25 432
16443.47 475
16444.68 482
16445.89 476
16447.10 478
16448.31 466
16449.53 451
16450.74 490
16451.95 513
16453.16 463
16454.38 419
16455.59 425
16456.80 457
16458.01 418
16459.23 448
16460.44 444
16461.65 427
16462.86 445
16464.08 467
16465.29 473
16466.50 484
16467.72 441
16468.93 424
16470.14 494
16471.35 470
16472.57 491
16473.78 489
16474.99 423
16476.21 485
16477.42 483
16478.63 467
16479.85 420
16481.06 491
16482.27 467
16483.49 463
16484.70 485
16485.92 524
16487.13 486
16488.34 489
16489.56 468
16490.77 480
16491.98 485
16493.20 494
16494.41 458
16495.63 502
16496.84 443
16498.05 457
16499.27 429
16500.48 484
16501.70 477
16502.91 480
16504.13 494
16505.34 472
16506.55 481
16507.77 496
16508.98 516
16510.20 430
16511.41 492
16512.63 502
16513.84 446
16515.06 460
16516.27 438
16517.49 414
16518.70 454
16519.92 439
16521.13 454
16522.35 451
16523.56 422
16524.78 452
16525.99 459
16527.21 450
16528.42 443
16529.64 470
16530.85 480
16532.07 447
16533.28 478
16534.50 499
16535.71 451
16536.93 457
16538.14 453
16539.36 395
16540.58 384
16541.79 474
16543.01 439
16544.22 455
16545.44 448
16546.65 458
16547.87 480
16549.09 476
16550.30 433
16551.52 451
16552.73 503
16553.95 440
16555.17 421
16556.38 477
16557.60 506
16558.82 493
16560.03 461
16561.25 403
16562.46 424
16563.68 482
16564.90 483
16566.11 491
16567.33 490
16568.55 442
16569.76 437
16570.98 471
16572.20 491
16573.41 508
16574.63 480
16575.85 446
16577.07 455
16578.28 438
16579.50 481
16580.72 449
16581.93 468
16583.15 495
16584.37 501
16585.59 521
16586.80 506
16588.02 483
16589.24 473
16590.46 432
16591.67 440
16592.89 465
16594.11 451
16595.33 424
16596.54 467
16597.76 492
16598.98 500
16600.20 454
16601.41 489
16602.63 458
16603.85 442
16605.07 449
16606.29 459
16607.50 480
16608.72 501
16609.94 449
16611.16 431
16612.38 420
16613.60 482
16614.81 509
16616.03 473
16617.25 464
16618.47 496
16619.69 461
16620.91 442
16622.13 508
16623.34 434
16624.56 458
16625.78 467
16627.00 478
16628.22 482
16629.44 428
16630.66 452
16631.88 424
16633.10 432
16634.31 467
16635.53 453
16636.75 449
16637.97 463
16639.19 473
16640.41 482
16641.63 462
16642.85 488
16644.07 475
16645.29 470
16646.51 463
16647.73 399
16648.95 447
16650.17 445
16651.39 480
16652.61 505
16653.83 503
16655.05 480
16656.27 461
16657.49 454
16658.71 444
16659.93 467
16661.15 458
16662.37 430
16663.59 415
16664.81 420
16666.03 441
16667.25 453
16668.47 454
16669.69 442
16670.91 462
16672.13 451
16673.35 417
16674.57 428
16675.79 429
16677.01 398
16678.23 438
16679.45 425
16680.67 482
16681.89 467
16683.12 445
16684.34 443
16685.56 443
16686.78 421
16688.00 411
16689.22 449
16690.44 417
16691.66 397
16692.88 440
16694.11 435
16695.33 436
16696.55 453
16697.77 463
16698.99 446
16700.21 410
16701.43 447
16702.66 398
16703.88 478
16705.10 451
16706.32 435
16707.54 443
16708.77 444
16709.99 456
16711.21 449
16712.43 457
16713.65 371
16714.87 380
16716.10 415
16717.32 435
16718.54 417
16719.76 450
16720.99 440
16722.21 433
16723.43 433
16724.65 428
16725.88 404
16727.10 434
16728.32 451
16729.54 379
16730.77 446
16731.99 434
16733.21 455
16734.43 463
16735.66 412
16736.88 496
16738.10 490
16739.33 459
16740.55 423
16741.77 442
16742.99 427
16744.22 448
16745.44 473
16746.66 479
16747.89 492
16749.11 472
16750.33 439
16751.56 435
16752.78 408
16754.00 423
16755.23 398
16756.45 417
16757.68 412
16758.90 401
16760.12 473
16761.35 436
16762.57 412
16763.79 437
16765.02 448
16766.24 415
16767.47 448
16768.69 477
16769.91 433
16771.14 424
16772.36 455
16773.59 441
16774.81 398
16776.04 455
16777.26 464
16778.48 430
16779.71 404
16780.93 409
16782.16 468
16783.38 414
16784.61 376
16785.83 437
16787.06 476
16788.28 437
16789.51 379
16790.73 409
16791.96 466
16793.18 424
16794.41 416
16795.63 426
16796.86 439
16798.08 487
16799.31 392
16800.53 439
16801.76 404
16802.98 443
16804.21 473
16805.43 437
16806.66 425
16807.88 446
16809.11 445
16810.33 424
16811.56 394
16812.79 424
16814.01 427
16815.24 439
16816.46 443
16817.69 527
16818.91 470
16820.14 427
16821.37 458
16822.59 463
16823.82 425
16825.04 476
16826.27 382
16827.50 450
16828.72 420
16829.95 399
16831.18 448
16832.40 425
16833.63 437
16834.86 435
16836.08 438
16837.31 437
16838.53 441
16839.76 386
16840.99 417
16842.21 440
16843.44 484
16844.67 454
16845.90 455
16847.12 452
16848.35 439
16849.58 415
16850.80 435
16852.03 446
16853.26 418
16854.48 427
16855.71 464
16856.94 496
16858.17 497
16859.39 475
16860.62 472
16861.85 464
16863.08 439
16864.30 459
16865.53 424
16866.76 471
16867.99 442
16869.21 421
16870.44 441
16871.67 421
16872.90 442
16874.13 424
16875.35 363
16876.58 481
16877.81 499
16879.04 459
16880.27 504
16881.49 533
16882.72 513
16883.95 471
16885.18 461
16886.41 499
16887.64 462
16888.86 452
16890.09 423
16891.32 441
16892.55 454
16893.78 461
16895.01 482
16896.24 443
16897.46 493
16898.69 478
16899.92 461
16901.15 470
16902.38 448
16903.61 465
16904.84 480
16906.07 451
16907.30 458
16908.53 435
16909.75 449
16910.98 433
16912.21 451
16913.44 463
16914.67 445
16915.90 529
16917.13 516
16918.36 468
16919.59 501
16920.82 442
16922.05 456
16923.28 410
16924.51 390
16925.74 439
16926.97 419
16928.20 439
16929.43 426
16930.66 427
16931.89 443
16933.12 465
16934.35 443
16935.58 433
16936.81 395
16938.04 502
16939.27 446
16940.50 449
16941.73 456
16942.96 453
16944.19 435
16945.42 459
16946.65 432
16947.88 449
16949.11 430
16950.34 446
16951.57 436
16952.80 440
16954.04 447
16955.27 396
16956.50 416
16957.73 458
16958.96 408
16960.19 446
16961.42 444
16962.65 485
16963.88 473
16965.11 453
16966.35 462
16967.58 453
16968.81 414
16970.04 437
16971.27 399
16972.50 428
16973.73 434
16974.97 457
16976.20 393
16977.43 427
16978.66 442
16979.89 474
16981.12 457
16982.36 460
16983.59 402
16984.82 372
16986.05 396
16987.28 393
16988.52 458
16989.75 429
16990.98 461
16992.21 403
16993.45 450
16994.68 399
16995.91 413
16997.14 412
16998.37 405
16999.61 386
17000.84 443
17002.07 443
17003.31 444
17004.54 415
17005.77 423
17007.00 397
17008.24 407
17009.47 416
17010.70 383
17011.93 376
17013.17 427
17014.40 420
17015.63 421
17016.87 427
17018.10 426
17019.33 454
17020.57 421
17021.80 435
17023.03 446
17024.27 435
17025.50 432
17026.73 426
17027.97 442
17029.20 479
17030.43 438
17031.67 418
17032.90 418
17034.14 375
17035.37 427
17036.60 457
17037.84 495
17039.07 422
17040.30 442
17041.54 428
17042.77 454
17044.01 459
17045.24 455
17046.47 418
17047.71 427
17048.94 445
17050.18 405
17051.41 397
17052.65 447
17053.88 425
17055.12 421
17056.35 435
17057.58 399
17058.82 454
17060.05 432
17061.29 408
17062.52 419
17063.76 403
17064.99 431
17066.23 444
17067.46 426
17068.70 448
17069.93 484
17071.17 419
17072.40 421
17073.64 388
17074.87 438
17076.11 423
17077.34 440
17078.58 435
17079.81 419
17081.05 406
17082.29 452
17083.52 417
17084.76 369
17085.99 426
17087.23 398
17088.46 413
17089.70 441
17090.94 447
17092.17 412
17093.41 416
17094.64 434
17095.88 474
17097.12 438
17098.35 445
17099.59 441
17100.82 480
17102.06 420
17103.30 395
17104.53 411
17105.77 449
17107.00 444
17108.24 400
17109.48 418
17110.71 409
17111.95 445
17113.19 395
17114.42 458
17115.66 446
17116.90 442
17118.13 402
17119.37 421
17120.61 418
17121.85 493
17123.08 429
17124.32 425
17125.56 445
17126.79 406
17128.03 422
17129.27 422
17130.50 437
17131.74 382
17132.98 407
17134.22 397
17135.45 430
17136.69 372
17137.93 413
17139.17 449
17140.40 437
17141.64 442
17142.88 418
17144.12 400
17145.36 389
17146.59 405
17147.83 431
17149.07 432
17150.31 395
17151.54 435
17152.78 417
17154.02 429
17155.26 431
17156.50 428
17157.74 431
17158.97 392
17160.21 425
17161.45 408
17162.69 367
17163.93 413
17165.17 390
17166.40 376
17167.64 400
17168.88 403
17170.12 419
17171.36 406
17172.60 420
17173.84 413
17175.08 487
17176.31 425
17177.55 471
17178.79 429
17180.03 380
17181.27 409
17182.51 418
17183.75 464
17184.99 415
17186.23 362
17187.47 358
17188.71 379
17189.94 370
17191.18 409
17192.42 401
17193.66 440
17194.90 430
17196.14 445
17197.38 448
17198.62 456
17199.86 457
17201.10 451
17202.34 391
17203.58 434
17204.82 455
17206.06 370
17207.30 418
17208.54 414
17209.78 384
17211.02 435
17212.26 420
17213.50 419
17214.74 425
17215.98 406
17217.22 437
17218.46 444
17219.70 434
17220.94 421
17222.18 383
17223.43 407
17224.67 433
17225.91 430
17227.15 413
17228.39 389
17229.63 422
17230.87 479
17232.11 440
17233.35 406
17234.59 401
17235.83 424
17237.08 379
17238.32 421
17239.56 446
17240.80 397
17242.04 436
17243.28 416
17244.52 411
17245.76 399
17247.01 403
17248.25 419
17249.49 446
17250.73 421
17251.97 392
17253.21 396
17254.46 407
17255.70 403
17256.94 428
17258.18 405
17259.42 399
17260.66 455
17261.91 406
17263.15 404
17264.39 430
17265.63 376
17266.87 392
17268.12 424
17269.36 401
17270.60 366
17271.84 383
17273.09 433
17274.33 413
17275.57 432
17276.81 388
17278.06 439
17279.30 446
17280.54 402
17281.78 389
17283.03 413
17284.27 431
17285.51 375
17286.76 369
17288.00 393
17289.24 420
17290.48 421
17291.73 400
17292.97 417
17294.21 424
17295.46 439
17296.70 424
17297.94 395
17299.19 386
17300.43 400
17301.67 365
17302.92 411
17304.16 391
17305.40 415
17306.65 441
17307.89 388
17309.14 362
17310.38 397
17311.62 429
17312.87 388
17314.11 393
17315.35 434
17316.60 397
17317.84 393
17319.09 464
17320.33 444
17321.58 415
17322.82 452
17324.06 439
17325.31 400
17326.55 374
17327.80 413
17329.04 454
17330.29 424
17331.53 444
17332.77 432
17334.02 427
17335.26 427
17336.51 385
17337.75 417
17339.00 456
17340.24 417
17341.49 418
17342.73 429
17343.98 425
17345.22 380
17346.47 386
17347.71 421
17348.96 416
17350.20 440
17351.45 421
17352.69 429
17353.94 380
17355.18 393
17356.43 463
17357.68 430
17358.92 481
17360.17 448
17361.41 399
17362.66 449
17363.90 418
17365.15 488
17366.39 459
17367.64 402
17368.89 393
17370.13 407
17371.38 404
17372.62 378
17373.87 384
17375.12 397
17376.36 426
17377.61 409
17378.85 411
17380.10 476
17381.35 436
17382.59 466
17383.84 473
17385.09 436
17386.33 445
17387.58 384
17388.83 468
17390.07 453
17391.32 376
17392.57 426
17393.81 409
17395.06 389
17396.31 399
17397.55 419
17398.80 448
17400.05 410
17401.29 430
17402.54 410
17403.79 417
17405.04 353
17406.28 373
17407.53 397
17408.78 428
17410.02 475
17411.27 506
17412.52 413
17413.77 398
17415.01 410
17416.26 431
17417.51 414
17418.76 403
17420.00 449
17421.25 413
17422.50 406
17423.75 400
17425.00 447
17426.24 384
17427.49 421
17428.74 395
17429.99 406
17431.24 398
17432.48 430
17433.73 407
17434.98 397
17436.23 418
17437.48 402
17438.73 390
17439.97 339
17441.22 372
17442.47 414
17443.72 423
17444.97 398
17446.22 363
17447.47 388
17448.71 447
17449.96 437
17451.21 445
17452.46 416
17453.71 405
17454.96 417
17456.21 420
17457.46 399
17458.71 377
17459.95 409
17461.20 359
17462.45 424
17463.70 445
17464.95 363
17466.20 368
17467.45 434
17468.70 413
17469.95 451
17471.20 415
17472.45 438
17473.70 444
17474.95 425
17476.20 414
17477.45 472
17478.70 407
17479.95 425
17481.20 467
17482.45 407
17483.70 391
17484.95 451
17486.20 442
17487.45 397
17488.70 416
17489.95 428
17491.20 419
17492.45 454
17493.70 434
17494.95 392
17496.20 396
17497.45 425
17498.70 435
17499.95 420
17501.20 377
17502.45 383
17503.70 412
17504.95 403
17506.20 408
17507.46 389
17508.71 368
17509.96 391
17511.21 445
17512.46 429
17513.71 425
17514.96 440
17516.21 441
17517.46 401
17518.71 381
17519.97 400
17521.22 428
17522.47 424
17523.72 404
17524.97 447
17526.22 443
17527.47 443
17528.73 416
17529.98 443
17531.23 422
17532.48 373
17533.73 414
17534.99 463
17536.24 469
17537.49 417
17538.74 437
17539.99 467
17541.25 433
17542.50 398
17543.75 418
17545.00 431
17546.25 424
17547.51 420
17548.76 475
17550.01 452
17551.26 405
17552.52 439
17553.77 468
17555.02 479
17556.27 471
17557.53 430
17558.78 428
17560.03 450
17561.28 427
17562.54 440
17563.79 437
17565.04 438
17566.30 426
17567.55 464
17568.80 470
17570.05 418
17571.31 447
17572.56 469
17573.81 418
17575.07 431
17576.32 493
17577.57 473
17578.83 443
17580.08 423
17581.33 411
17582.59 441
17583.84 416
17585.10 418
17586.35 446
17587.60 449
17588.86 431
17590.11 434
17591.36 404
17592.62 440
17593.87 461
17595.13 458
17596.38 394
17597.63 433
17598.89 479
17600.14 435
17601.40 417
17602.65 397
17603.90 423
17605.16 471
17606.41 469
17607.67 419
17608.92 408
17610.18 418
17611.43 463
17612.69 461
17613.94 394
17615.20 374
17616.45 451
17617.71 469
17618.96 451
17620.21 453
17621.47 404
17622.72 444
17623.98 437
17625.23 428
17626.49 413
17627.75 412
17629.00 453
17630.26 409
17631.51 449
17632.77 417
17634.02 429
17635.28 423
17636.53 450
17637.79 407
17639.04 429
17640.30 427
17641.55 447
17642.81 462
17644.07 442
17645.32 362
17646.58 387
17647.83 417
17649.09 449
17650.35 399
17651.60 426
17652.86 424
17654.11 454
17655.37 439
17656.63 413
17657.88 422
17659.14 426
17660.39 421
17661.65 403
17662.91 405
17664.16 410
17665.42 405
17666.68 397
17667.93 400
17669.19 439
17670.45 376
17671.70 406
17672.96 441
17674.22 372
17675.47 448
17676.73 462
17677.99 413
17679.24 444
17680.50 431
17681.76 420
17683.02 436
17684.27 420
17685.53 403
17686.79 377
17688.05 396
17689.30 423
17690.56 400
17691.82 387
17693.07 384
17694.33 395
17695.59 399
17696.85 410
17698.11 368
17699.36 394
17700.62 420
17701.88 418
17703.14 453
17704.39 441
17705.65 444
17706.91 429
17708.17 446
17709.43 413
17710.68 409
17711.94 382
17713.20 382
17714.46 461
17715.72 435
17716.98 399
17718.23 416
17719.49 386
17720.75 373
17722.01 385
17723.27 409
17724.53 359
17725.79 396
17727.04 415
17728.30 397
17729.56 392
17730.82 428
17732.08 393
17733.34 389
17734.60 377
17735.86 372
17737.12 415
17738.37 407
17739.63 407
17740.89 345
17742.15 350
17743.41 390
17744.67 372
17745.93 416
17747.19 425
17748.45 405
17749.71 422
17750.97 447
17752.23 398
17753.49 415
17754.75 436
17756.01 410
17757.27 408
17758.53 364
17759.79 386
17761.05 417
17762.31 411
17763.57 436
17764.83 474
17766.09 432
17767.35 442
17768.61 385
17769.87 442
17771.13 441
17772.39 443
17773.65 430
17774.91 395
17776.17 419
17777.43 436
17778.69 404
17779.95 425
17781.21 403
17782.47 426
17783.73 432
17784.99 377
17786.25 404
17787.51 413
17788.78 451
17790.04 427
17791.30 444
17792.56 419
17793.82 425
17795.08 402
17796.34 413
17797.60 394
17798.86 459
17800.13 458
17801.39 453
17802.65 399
17803.91 429
17805.17 446
17806.43 410
17807.69 370
17808.96 422
17810.22 403
17811.48 421
17812.74 397
17814.00 407
17815.26 412
17816.53 391
17817.79 437
17819.05 455
17820.31 474
17821.57 399
17822.84 443
17824.10 427
17825.36 409
17826.62 426
17827.89 379
17829.15 402
17830.41 450
17831.67 431
17832.93 432
17834.20 400
17835.46 429
17836.72 467
17837.99 432
17839.25 442
17840.51 421
17841.77 460
17843.04 425
17844.30 413
17845.56 390
17846.82 396
17848.09 413
17849.35 404
17850.61 421
17851.88 445
17853.14 419
17854.40 412
17855.67 421
17856.93 459
17858.19 432
17859.46 428
17860.72 415
17861.98 395
17863.25 415
17864.51 373
17865.77 407
17867.04 431
17868.30 392
17869.57 435
17870.83 421
17872.09 360
17873.36 348
17874.62 374
17875.89 396
17877.15 421
17878.41 457
17879.68 417
17880.94 394
17882.21 407
17883.47 421
17884.73 415
17886.00 450
17887.26 479
17888.53 406
17889.79 444
17891.06 450
17892.32 402
17893.59 372
17894.85 362
17896.12 376
17897.38 393
17898.65 412
17899.91 424
17901.17 380
17902.44 395
17903.70 429
17904.97 443
17906.23 400
17907.50 373
17908.77 395
17910.03 408
17911.30 410
17912.56 375
17913.83 362
17915.09 359
17916.36 392
17917.62 431
17918.89 386
17920.15 398
17921.42 393
17922.68 394
17923.95 364
17925.22 382
17926.48 404
17927.75 423
17929.01 380
17930.28 405
17931.55 383
17932.81 366
17934.08 358
17935.34 411
17936.61 375
17937.88 420
17939.14 428
17940.41 408
17941.68 417
17942.94 410
17944.21 382
17945.47 393
17946.74 436
17948.01 404
17949.27 388
17950.54 370
17951.81 382
17953.07 414
17954.34 420
17955.61 403
17956.87 417
17958.14 411
17959.41 397
17960.68 393
17961.94 434
17963.21 415
17964.48 458
17965.74 429
17967.01 453
17968.28 408
17969.55 348
17970.81 379
17972.08 398
17973.35 442
17974.62 408
17975.88 421
17977.15 384
17978.42 352
17979.69 408
17980.95 396
17982.22 357
17983.49 396
17984.76 394
17986.03 399
17987.29 375
17988.56 423
17989.83 385
17991.10 370
17992.37 358
17993.63 392
17994.90 398
17996.17 412
17997.44 394
17998.71 379
17999.98 385
18001.24 399
18002.51 400
18003.78 425
18005.05 361
18006.32 383
18007.59 384
18008.86 432
18010.12 434
18011.39 443
18012.66 409
18013.93 420
18015.20 369
18016.47 369
18017.74 412
18019.01 437
18020.28 439
18021.54 413
18022.81 382
18024.08 413
18025.35 438
18026.62 368
18027.89 361
18029.16 413
18030.43 420
18031.70 391
18032.97 421
18034.24 423
18035.51 414
18036.78 367
18038.05 363
18039.32 391
18040.59 419
18041.86 388
18043.13 386
18044.40 429
18045.67 386
18046.94 375
18048.21 366
18049.48 403
18050.75 383
18052.02 352
18053.29 404
18054.56 386
18055.83 374
18057.10 416
18058.37 378
18059.64 383
18060.91 432
18062.18 403
18063.45 368
18064.72 411
18065.99 388
18067.26 389
18068.54 391
18069.81 359
18071.08 374
18072.35 402
18073.62 388
18074.89 340
18076.16 386
18077.43 352
18078.70 410
18079.97 447
18081.25 370
18082.52 410
18083.79 335
18085.06 376
18086.33 414
18087.60 416
18088.87 400
18090.15 393
18091.42 399
18092.69 373
18093.96 402
18095.23 395
18096.50 377
18097.78 423
18099.05 413
18100.32 393
18101.59 429
18102.86 422
18104.14 430
18105.41 366
18106.68 414
18107.95 415
18109.23 382
18110.50 411
18111.77 399
18113.04 392
18114.31 438
18115.59 428
18116.86 426
18118.13 431
18119.40 420
18120.68 431
18121.95 373
18123.22 375
18124.50 411
18125.77 406
18127.04 473
18128.31 433
18129.59 473
18130.86 437
18132.13 410
18133.41 430
18134.68 422
18135.95 383
18137.23 383
18138.50 406
18139.77 423
18141.05 402
18142.32 447
18143.59 499
18144.87 451
18146.14 418
18147.41 374
18148.69 437
18149.96 437
18151.23 435
18152.51 430
18153.78 434
18155.06 417
18156.33 409
18157.60 383
18158.88 370
18160.15 395
18161.43 407
18162.70 401
18163.97 437
18165.25 437
18166.52 384
18167.80 422
18169.07 411
18170.35 414
18171.62 396
18172.90 431
18174.17 432
18175.44 416
18176.72 397
18177.99 383
18179.27 404
18180.54 385
18181.82 373
18183.09 391
18184.37 448
18185.64 392
18186.92 373
18188.19 401
18189.47 433
18190.74 407
18192.02 413
18193.29 392
18194.57 354
18195.84 402
18197.12 435
18198.39 415
18199.67 438
18200.95 414
18202.22 443
18203.50 395
18204.77 382
18206.05 412
18207.32 383
18208.60 407
18209.88 418
18211.15 425
18212.43 390
18213.70 399
18214.98 423
18216.26 396
18217.53 386
18218.81 396
18220.08 418
18221.36 425
18222.64 454
18223.91 485
18225.19 442
18226.47 399
18227.74 380
18229.02 403
18230.29 454
18231.57 431
18232.85 416
18234.12 435
18235.40 435
18236.68 422
18237.95 421
18239.23 413
18240.51 462
18241.79 490
18243.06 409
18244.34 397
18245.62 434
18246.89 418
18248.17 438
18249.45 458
18250.73 464
18252.00 472
18253.28 415
18254.56 405
18255.83 441
18257.11 439
18258.39 428
18259.67 399
18260.94 436
18262.22 409
18263.50 379
18264.78 386
18266.06 427
18267.33 372
18268.61 367
18269.89 370
18271.17 385
18272.45 371
18273.72 445
18275.00 383
18276.28 344
18277.56 372
18278.84 377
18280.11 412
18281.39 404
18282.67 365
18283.95 374
18285.23 398
18286.51 424
18287.78 392
18289.06 399
18290.34 414
18291.62 397
18292.90 396
18294.18 407
18295.46 447
18296.74 431
18298.01 405
18299.29 399
18300.57 413
18301.85 435
18303.13 366
18304.41 424
18305.69 404
18306.97 424
18308.25 387
18309.53 458
18310.81 421
18312.09 410
18313.37 396
18314.64 394
18315.92 410
18317.20 389
18318.48 430
18319.76 423
18321.04 408
18322.32 452
18323.60 400
18324.88 451
18326.16 449
18327.44 424
18328.72 385
18330.00 395
18331.28 385
18332.56 398
18333.84 420
18335.12 418
18336.40 396
18337.68 423
18338.96 428
18340.24 394
18341.52 398
18342.80 346
18344.09 393
18345.37 390
18346.65 363
18347.93 398
18349.21 424
18350.49 390
18351.77 384
18353.05 394
18354.33 403
18355.61 409
18356.89 444
18358.17 408
18359.46 379
18360.74 371
18362.02 422
18363.30 430
18364.58 351
18365.86 421
18367.14 387
18368.42 426
18369.71 402
18370.99 404
18372.27 404
18373.55 406
18374.83 429
18376.11 397
18377.39 364
18378.68 363
18379.96 394
18381.24 422
18382.52 335
18383.80 371
18385.09 377
18386.37 392
18387.65 437
18388.93 415
18390.21 409
18391.50 387
18392.78 357
18394.06 435
18395.34 404
18396.63 367
18397.91 399
18399.19 394
18400.47 384
18401.76 398
18403.04 368
18404.32 394
18405.60 353
18406.89 365
18408.17 374
18409.45 411
18410.73 386
18412.02 424
18413.30 411
18414.58 392
18415.87 413
18417.15 396
18418.43 386
18419.72 391
18421.00 443
18422.28 398
18423.57 388
18424.85 433
18426.13 427
18427.42 393
18428.70 392
18429.98 424
18431.27 420
18432.55 381
18433.83 389
18435.12 394
18436.40 378
18437.68 439
18438.97 417
18440.25 404
18441.54 410
18442.82 361
18444.10 416
18445.39 414
18446.67 384
18447.96 399
18449.24 393
18450.53 442
18451.81 401
18453.09 391
18454.38 384
18455.66 412
18456.95 409
18458.23 401
18459.52 421
18460.80 469
18462.09 434
18463.37 359
18464.65 338
18465.94 393
18467.22 404
18468.51 380
18469.79 402
18471.08 434
18472.36 377
18473.65 384
18474.93 396
18476.22 389
18477.50 368
18478.79 410
18480.08 407
18481.36 419
18482.65 408
18483.93 428
18485.22 400
18486.50 377
18487.79 395
18489.07 348
18490.36 378
18491.64 405
18492.93 412
18494.22 420
18495.50 461
18496.79 372
18498.07 414
18499.36 429
18500.65 400
18501.93 406
18503.22 415
18504.50 383
18505.79 383
18507.08 396
18508.36 416
18509.65 376
18510.94 364
18512.22 375
18513.51 431
18514.80 430
18516.08 403
18517.37 407
18518.65 425
18519.94 410
18521.23 419
18522.51 380
18523.80 437
18525.09 424
18526.38 440
18527.66 399
18528.95 395
18530.24 407
18531.52 374
18532.81 426
18534.10 411
18535.39 383
18536.67 387
18537.96 449
18539.25 407
18540.53 419
18541.82 418
18543.11 389
18544.40 414
18545.68 397
18546.97 399
18548.26 366
18549.55 392
18550.84 421
18552.12 433
18553.41 397
18554.70 439
18555.99 422
18557.27 441
18558.56 445
18559.85 405
18561.14 382
18562.43 423
18563.72 454
18565.00 399
18566.29 360
18567.58 426
18568.87 462
18570.16 412
18571.45 424
18572.73 435
18574.02 392
18575.31 439
18576.60 448
18577.89 457
18579.18 409
18580.47 432
18581.75 417
18583.04 403
18584.33 387
18585.62 413
18586.91 430
18588.20 424
18589.49 465
18590.78 409
18592.07 494
18593.36 460
18594.65 429
18595.93 426
18597.22 458
18598.51 452
18599.80 456
18601.09 438
18602.38 417
18603.67 488
18604.96 435
18606.25 429
18607.54 413
18608.83 484
18610.12 469
18611.41 417
18612.70 409
18613.99 463
18615.28 443
18616.57 475
18617.86 501
18619.15 415
18620.44 395
18621.73 429
18623.02 444
18624.31 482
18625.60 440
18626.89 426
18628.18 406
18629.47 476
18630.76 495
18632.05 459
18633.34 457
18634.64 471
18635.93 480
18637.22 447
18638.51 466
18639.80 485
18641.09 451
18642.38 419
18643.67 451
18644.96 483
18646.25 442
18647.54 427
18648.84 422
18650.13 415
18651.42 401
18652.71 401
18654.00 429
18655.29 399
18656.58 416
18657.88 382
18659.17 405
18660.46 426
18661.75 414
18663.04 430
18664.33 465
18665.63 428
18666.92 362
18668.21 400
18669.50 420
18670.79 422
18672.08 396
18673.38 413
18674.67 431
18675.96 374
18677.25 411
18678.55 376
18679.84 420
18681.13 387
18682.42 409
18683.71 434
18685.01 421
18686.30 439
18687.59 418
18688.88 418
18690.18 416
18691.47 407
18692.76 396
18694.06 488
18695.35 454
18696.64 410
18697.93 396
18699.23 419
18700.52 404
18701.81 394
18703.11 416
18704.40 414
18705.69 428
18706.99 433
18708.28 401
18709.57 392
18710.86 445
18712.16 389
18713.45 382
18714.75 476
18716.04 443
18717.33 427
18718.63 410
18719.92 415
18721.21 454
18722.51 423
18723.80 445
18725.09 456
18726.39 453
18727.68 481
18728.98 408
18730.27 420
18731.56 401
18732.86 438
18734.15 440
18735.45 446
18736.74 425
18738.04 411
18739.33 447
18740.62 408
18741.92 379
18743.21 389
18744.51 379
18745.80 431
18747.10 435
18748.39 466
18749.69 455
18750.98 404
18752.27 446
18753.57 457
18754.86 434
18756.16 396
18757.45 459
18758.75 471
18760.04 370
18761.34 431
18762.63 459
18763.93 427
18765.23 452
18766.52 423
18767.82 445
18769.11 438
18770.41 437
18771.70 445
18773.00 408
18774.29 413
18775.59 435
18776.88 422
18778.18 426
18779.48 430
18780.77 414
18782.07 460
18783.36 432
18784.66 435
18785.95 396
18787.25 462
18788.55 455
18789.84 472
18791.14 466
18792.43 426
18793.73 467
18795.03 466
18796.32 448
18797.62 450
18798.92 486
18800.21 479
18801.51 462
18802.81 486
18804.10 441
18805.40 482
18806.70 476
18807.99 416
18809.29 436
18810.59 430
18811.88 441
18813.18 459
18814.48 456
18815.77 472
18817.07 505
18818.37 513
18819.66 441
18820.96 455
18822.26 441
18823.56 481
18824.85 477
18826.15 462
18827.45 445
18828.75 457
18830.04 451
18831.34 467
18832.64 445
18833.94 513
18835.23 532
18836.53 478
18837.83 498
18839.13 437
18840.42 434
18841.72 466
18843.02 463
18844.32 456
18845.62 441
18846.91 437
18848.21 472
18849.51 415
18850.81 423
18852.11 432
18853.40 444
18854.70 421
18856.00 418
18857.30 422
18858.60 449
18859.90 397
18861.20 408
18862.49 398
18863.79 369
18865.09 412
18866.39 404
18867.69 417
18868.99 361
18870.29 396
18871.59 363
18872.88 453
18874.18 435
18875.48 394
18876.78 382
18878.08 399
18879.38 390
18880.68 373
18881.98 405
18883.28 378
18884.58 361
18885.88 420
18887.18 415
18888.47 424
18889.77 393
18891.07 364
18892.37 416
18893.67 421
18894.97 379
18896.27 417
18897.57 393
18898.87 380
18900.17 344
18901.47 400
18902.77 389
18904.07 349
18905.37 401
18906.67 405
18907.97 377
18909.27 396
18910.57 404
18911.87 416
18913.17 429
18914.47 401
18915.77 380
18917.07 397
18918.38 421
18919.68 408
18920.98 419
18922.28 428
18923.58 408
18924.88 400
18926.18 408
18927.48 428
18928.78 410
18930.08 375
18931.38 409
18932.68 383
18933.98 385
18935.29 363
18936.59 363
18937.89 393
18939.19 408
18940.49 388
18941.79 411
18943.09 409
18944.39 372
18945.70 408
18947.00 354
18948.30 384
18949.60 359
18950.90 399
18952.20 434
18953.51 391
18954.81 375
18956.11 367
18957.41 397
18958.71 408
18960.02 390
18961.32 400
18962.62 359
18963.92 389
18965.22 402
18966.53 411
18967.83 424
18969.13 372
18970.43 367
18971.73 394
18973.04 357
18974.34 388
18975.64 404
18976.94 420
18978.25 409
18979.55 421
18980.85 407
18982.16 432
18983.46 429
18984.76 435
18986.06 386
18987.37 389
18988.67 407
18989.97 394
18991.28 372
18992.58 328
18993.88 398
18995.18 401
18996.49 360
18997.79 376
18999.09 389
19000.40 373
19001.70 372
19003.00 367
19004.31 369
19005.61 388
19006.92 370
19008.22 343
19009.52 416
19010.83 404
19012.13 361
19013.43 346
19014.74 419
19016.04 355
19017.35 364
19018.65 406
19019.95 403
19021.26 362
19022.56 383
19023.87 391
19025.17 392
19026.47 377
19027.78 388
19029.08 383
19030.39 375
19031.69 441
19033.00 420
19034.30 372
19035.61 361
19036.91 353
19038.21 387
19039.52 340
19040.82 415
19042.13 395
19043.43 441
19044.74 433
19046.04 409
19047.35 397
19048.65 350
19049.96 384
19051.26 386
19052.57 377
19053.87 396
19055.18 337
19056.48 375
19057.79 357
19059.09 372
19060.40 384
19061.71 407
19063.01 388
19064.32 375
19065.62 379
19066.93 358
19068.23 352
19069.54 342
19070.85 368
19072.15 359
19073.46 364
19074.76 365
19076.07 414
19077.37 387
19078.68 377
19079.99 368
19081.29 338
19082.60 307
19083.91 298
19085.21 323
19086.52 365
19087.82 346
19089.13 374
19090.44 399
19091.74 460
19093.05 388
19094.36 357
19095.66 380
19096.97 385
19098.28 381
19099.58 363
19100.89 385
19102.20 384
19103.50 388
19104.81 413
19106.12 393
19107.42 424
19108.73 398
19110.04 370
19111.35 381
19112.65 344
19113.96 368
19115.27 387
19116.58 338
19117.88 326
19119.19 343
19120.50 340
19121.81 390
19123.11 381
19124.42 371
19125.73 368
19127.04 406
19128.34 382
19129.65 337
19130.96 351
19132.27 374
19133.57 355
19134.88 400
19136.19 395
19137.50 359
19138.81 413
19140.12 377
19141.42 349
19142.73 406
19144.04 349
19145.35 346
19146.66 359
19147.97 352
19149.27 325
19150.58 356
19151.89 330
19153.20 344
19154.51 437
19155.82 410
19157.13 372
19158.43 352
19159.74 403
19161.05 377
19162.36 393
19163.67 378
19164.98 368
19166.29 343
19167.60 352
19168.91 358
19170.22 383
19171.52 360
19172.83 344
19174.14 349
19175.45 347
19176.76 329
19178.07 338
19179.38 335
19180.69 354
19182.00 338
19183.31 364
19184.62 353
19185.93 388
19187.24 385
19188.55 379
19189.86 389
19191.17 383
19192.48 340
19193.79 395
19195.10 342
19196.41 334
19197.72 313
19199.03 394
19200.34 366
19201.65 316
19202.96 329
19204.27 351
19205.58 386
19206.89 358
19208.20 366
19209.51 345
19210.82 373
19212.13 394
19213.44 387
19214.75 317
19216.06 351
19217.38 375
19218.69 385
19220.00 347
19221.31 349
19222.62 357
19223.93 355
19225.24 390
19226.55 415
19227.86 357
19229.17 333
19230.49 341
19231.80 391
19233.11 358
19234.42 348
19235.73 360
19237.04 307
19238.35 354
19239.67 364
19240.98 349
19242.29 353
19243.60 368
19244.91 352
19246.22 339
19247.54 333
19248.85 360
19250.16 295
19251.47 327
19252.78 425
19254.10 370
19255.41 333
19256.72 333
19258.03 355
19259.34 365
19260.66 308
19261.97 325
19263.28 330
19264.59 344
19265.91 323
19267.22 354
19268.53 365
19269.84 360
19271.16 385
19272.47 373
19273.78 397
19275.10 327
19276.41 336
19277.72 352
19279.03 336
19280.35 351
19281.66 362
19282.97 320
19284.29 328
19285.60 355
19286.91 352
19288.23 325
19289.54 331
19290.85 366
19292.17 415
19293.48 380
19294.79 368
19296.11 342
19297.42 332
19298.73 354
19300.05 340
19301.36 312
19302.67 321
19303.99 340
19305.30 382
19306.62 369
19307.93 349
19309.24 380
19310.56 387
19311.87 409
19313.19 426
19314.50 355
19315.81 367
19317.13 364
19318.44 342
19319.76 351
19321.07 371
19322.39 345
19323.70 328
19325.01 381
19326.33 380
19327.64 322
19328.96 405
19330.27 431
19331.59 396
19332.90 397
19334.22 332
19335.53 359
19336.85 342
19338.16 316
19339.48 340
19340.79 353
19342.11 361
19343.42 383
19344.74 340
19346.05 374
19347.37 374
19348.68 404
19350.00 399
19351.31 370
19352.63 380
19353.94 382
19355.26 319
19356.58 354
19357.89 310
19359.21 317
19360.52 374
19361.84 394
19363.15 369
19364.47 308
19365.79 352
19367.10 353
19368.42 424
19369.73 375
19371.05 352
19372.37 391
19373.68 381
19375.00 358
19376.31 363
19377.63 378
19378.95 329
19380.26 337
19381.58 377
19382.90 381
19384.21 361
19385.53 365
19386.85 357
19388.16 340
19389.48 338
19390.80 355
19392.11 401
19393.43 370
19394.75 352
19396.06 402
19397.38 357
19398.70 340
19400.01 360
19401.33 326
19402.65 299
19403.97 345
19405.28 303
19406.60 351
19407.92 315
19409.23 362
19410.55 365
19411.87 355
19413.19 298
19414.50 355
19415.82 366
19417.14 359
19418.46 344
19419.77 339
19421.09 392
19422.41 352
19423.73 340
19425.05 323
19426.36 368
19427.68 385
19429.00 353
19430.32 356
19431.64 350
19432.95 392
19434.27 456
19435.59 373
19436.91 347
19438.23 385
19439.55 430
19440.86 428
19442.18 392
19443.50 391
19444.82 353
19446.14 360
19447.46 389
19448.78 321
19450.09 356
19451.41 361
19452.73 341
19454.05 339
19455.37 380
19456.69 314
19458.01 324
19459.33 347
19460.65 394
19461.97 372
19463.28 371
19464.60 369
19465.92 365
19467.24 353
19468.56 376
19469.88 341
19471.20 392
19472.52 414
19473.84 431
19475.16 393
19476.48 411
19477.80 380
19479.12 385
19480.44 367
19481.76 334
19483.08 369
19484.40 342
19485.72 321
19487.04 356
19488.36 365
19489.68 415
19491.00 412
19492.32 346
19493.64 363
19494.96 401
19496.28 362
19497.60 367
19498.92 375
19500.24 351
19501.56 359
19502.88 369
19504.20 382
19505.52 317
19506.84 330
19508.16 309
19509.49 347
19510.81 358
19512.13 393
19513.45 323
19514.77 360
19516.09 416
19517.41 344
19518.73 320
19520.05 370
19521.37 377
19522.70 345
19524.02 378
19525.34 382
19526.66 345
19527.98 321
19529.30 387
19530.62 365
19531.95 368
19533.27 374
19534.59 339
19535.91 361
19537.23 354
19538.55 359
19539.88 333
19541.20 353
19542.52 360
19543.84 360
19545.16 334
19546.49 315
19547.81 331
19549.13 321
19550.45 340
19551.77 309
19553.10 322
19554.42 357
19555.74 335
19557.06 365
19558.39 352
19559.71 308
19561.03 347
19562.35 356
19563.68 329
19565.00 347
19566.32 337
19567.64 347
19568.97 370
19570.29 348
19571.61 347
19572.94 352
19574.26 344
19575.58 370
19576.90 351
19578.23 349
19579.55 366
19580.87 355
19582.20 319
19583.52 353
19584.84 319
19586.17 339
19587.49 327
19588.81 353
19590.14 356
19591.46 377
19592.78 357
19594.11 349
19595.43 404
19596.76 398
19598.08 323
19599.40 343
19600.73 356
19602.05 344
19603.37 373
19604.70 372
19606.02 381
19607.35 334
19608.67 361
19610.00 364
19611.32 351
19612.64 334
19613.97 345
19615.29 381
19616.62 336
19617.94 354
19619.27 367
19620.59 364
19621.92 373
19623.24 341
19624.56 334
19625.89 319
19627.21 268
19628.54 288
19629.86 293
19631.19 355
19632.51 318
19633.84 382
19635.16 330
19636.49 354
19637.81 345
19639.14 331
19640.46 370
19641.79 330
19643.11 325
19644.44 328
19645.77 356
19647.09 349
19648.42 333
19649.74 343
19651.07 369
19652.39 337
19653.72 312
19655.04 358
19656.37 330
19657.70 334
19659.02 346
19660.35 343
19661.67 347
19663.00 359
19664.33 318
19665.65 395
19666.98 305
19668.30 332
19669.63 359
19670.96 309
19672.28 319
19673.61 311
19674.94 368
19676.26 378
19677.59 377
19678.92 331
19680.24 340
19681.57 355
19682.90 356
19684.22 349
19685.55 340
19686.88 366
19688.20 365
19689.53 351
19690.86 353
19692.18 293
19693.51 289
19694.84 297
19696.16 343
19697.49 327
19698.82 327
19700.15 346
19701.47 341
19702.80 360
19704.13 341
19705.46 354
19706.78 341
19708.11 335
19709.44 340
19710.77 314
19712.09 366
19713.42 368
19714.75 341
19716.08 363
19717.40 324
19718.73 335
19720.06 352
19721.39 359
19722.72 339
19724.04 365
19725.37 399
19726.70 344
19728.03 336
19729.36 353
19730.68 376
19732.01 375
19733.34 355
19734.67 301
19736.00 302
19737.33 349
19738.66 339
19739.98 333
19741.31 335
19742.64 352
19743.97 337
19745.30 321
19746.63 328
19747.96 383
19749.29 340
19750.61 356
19751.94 311
19753.27 347
19754.60 327
19755.93 382
19757.26 331
19758.59 320
19759.92 335
19761.25 388
19762.58 329
19763.91 305
19765.24 318
19766.57 329
19767.89 323
19769.22 317
19770.55 328
19771.88 329
19773.21 371
19774.54 346
19775.87 353
19777.20 374
19778.53 331
19779.86 334
19781.19 330
19782.52 352
19783.85 309
19785.18 373
19786.51 361
19787.84 319
19789.17 336
19790.50 331
19791.83 353
19793.16 355
19794.49 363
19795.83 350
19797.16 404
19798.49 372
19799.82 339
19801.15 358
19802.48 374
19803.81 380
19805.14 324
19806.47 317
19807.80 327
19809.13 376
19810.46 380
19811.79 322
19813.13 329
19814.46 319
19815.79 362
19817.12 330
19818.45 327
19819.78 358
19821.11 352
19822.44 355
19823.78 350
19825.11 320
19826.44 320
19827.77 348
19829.10 325
19830.43 339
19831.77 313
19833.10 394
19834.43 328
19835.76 304
19837.09 308
19838.42 342
19839.76 337
19841.09 335
19842.42 333
19843.75 327
19845.08 355
19846.42 315
19847.75 352
19849.08 313
19850.41 367
19851.75 351
19853.08 322
19854.41 344
19855.74 324
19857.08 288
19858.41 344
19859.74 340
19861.07 336
19862.41 312
19863.74 339
19865.07 310
19866.41 340
19867.74 316
19869.07 329
19870.40 355
19871.74 333
19873.07 353
19874.40 340
19875.74 325
19877.07 307
19878.40 340
19879.74 351
19881.07 382
19882.40 312
19883.74 346
19885.07 348
19886.40 332
19887.74 335
19889.07 300
19890.40 344
19891.74 363
19893.07 332
19894.41 308
19895.74 317
19897.07 324
19898.41 335
19899.74 336
19901.08 310
19902.41 314
19903.74 351
19905.08 338
19906.41 323
19907.75 325
19909.08 296
19910.41 346
19911.75 299
19913.08 308
19914.42 305
19915.75 371
19917.09 344
19918.42 347
19919.76 388
19921.09 330
19922.43 340
19923.76 357
19925.10 286
19926.43 319
19927.77 345
19929.10 328
19930.44 339
19931.77 325
19933.11 322
19934.44 280
19935.78 288
19937.11 342
19938.45 316
19939.78 314
19941.12 337
19942.45 309
19943.79 320
19945.12 385
19946.46 342
19947.79 371
19949.13 340
19950.47 316
19951.80 318
19953.14 321
19954.47 350
19955.81 355
19957.15 343
19958.48 349
19959.82 333
19961.15 327
19962.49 321
19963.83 353
19965.16 322
19966.50 320
19967.83 360
19969.17 314
19970.51 330
19971.84 348
19973.18 328
19974.52 334
19975.85 298
19977.19 348
19978.53 363
19979.86 361
19981.20 410
19982.54 340
19983.87 346
19985.21 326
19986.55 314
19987.88 331
19989.22 331
19990.56 334
19991.89 336
19993.23 332
19994.57 333
19995.91 321
19997.24 332
19998.58 352
19999.92 352
20001.26 380
20002.59 319
20003.93 362
20005.27 339
20006.61 375
20007.94 364
20009.28 306
20010.62 357
20011.96 380
20013.29 316
20014.63 354
20015.97 299
20017.31 324
20018.65 354
20019.98 330
20021.32 371
20022.66 322
20024.00 354
20025.34 361
20026.67 364
20028.01 343
20029.35 321
20030.69 356
20032.03 392
20033.37 369
20034.71 369
20036.04 364
20037.38 361
20038.72 332
20040.06 364
20041.40 375
20042.74 368
20044.08 381
20045.42 372
20046.75 354
20048.09 327
20049.43 372
20050.77 357
20052.11 340
20053.45 313
20054.79 341
20056.13 335
20057.47 359
20058.81 362
20060.15 369
20061.49 318
20062.82 291
20064.16 358
20065.50 338
20066.84 311
20068.18 341
20069.52 370
20070.86 383
20072.20 398
20073.54 406
20074.88 412
20076.22 400
20077.56 311
20078.90 354
20080.24 331
20081.58 324
20082.92 346
20084.26 335
20085.60 361
20086.94 349
20088.28 344
20089.62 340
20090.96 353
20092.30 371
20093.64 363
20094.99 344
20096.33 405
20097.67 351
20099.01 320
20100.35 308
20101.69 349
20103.03 346
20104.37 285
20105.71 298
20107.05 319
20108.39 320
20109.73 311
20111.08 329
20112.42 360
20113.76 316
20115.10 318
20116.44 368
20117.78 383
20119.12 374
20120.46 356
20121.81 356
20123.15 370
20124.49 342
20125.83 330
20127.17 331
20128.51 381
20129.86 330
20131.20 342
20132.54 332
20133.88 342
20135.22 346
20136.56 320
20137.91 350
20139.25 343
