# Supplementary material for: MALDI-TOF MS typing enables the classification of brewing yeasts of the genus Saccharomyces to major beer styles
Source: PLoS One. 2017 Aug 9;12(8):e0181694. doi: 10.1371/journal.pone.0181694 (PMC5549903; doi:10.1371/journal.pone.0181694)
Supplement: S12 File — The directory includes 90 raw files and was zipped to “.zip”; the folder has three strains with 30 spectra per strain; S1 Text explains the raw files with an example and Table 1 represents the yeast strains used within the experiment. (ZIP) [file pone.0181694.s015.zip › 34-36/30625-71-Dias-Dias-Dias-YPG-18h-E-E_2015-08-10__0_F4_1.dat]

2000.98 258
2001.40 346
2001.82 353
2002.25 267
2002.67 263
2003.09 274
2003.51 296
2003.93 261
2004.35 225
2004.78 244
2005.20 293
2005.62 320
2006.04 321
2006.47 346
2006.89 308
2007.31 316
2007.73 307
2008.16 330
2008.58 318
2009.00 346
2009.42 280
2009.85 349
2010.27 299
2010.69 265
2011.11 359
2011.54 361
2011.96 326
2012.38 327
2012.80 313
2013.23 370
2013.65 340
2014.07 285
2014.50 289
2014.92 286
2015.34 318
2015.77 272
2016.19 282
2016.61 267
2017.04 299
2017.46 269
2017.88 223
2018.31 347
2018.73 389
2019.15 334
2019.58 322
2020.00 300
2020.42 315
2020.85 349
2021.27 295
2021.70 340
2022.12 331
2022.54 321
2022.97 302
2023.39 274
2023.82 234
2024.24 260
2024.66 279
2025.09 262
2025.51 278
2025.94 270
2026.36 276
2026.79 290
2027.21 259
2027.63 251
2028.06 254
2028.48 312
2028.91 252
2029.33 255
2029.76 317
2030.18 305
2030.61 292
2031.03 234
2031.46 242
2031.88 245
2032.31 315
2032.73 228
2033.16 281
2033.58 335
2034.01 334
2034.43 319
2034.86 286
2035.28 352
2035.71 286
2036.13 226
2036.56 238
2036.98 291
2037.41 285
2037.84 303
2038.26 335
2038.69 297
2039.11 378
2039.54 305
2039.96 300
2040.39 326
2040.82 298
2041.24 328
2041.67 285
2042.09 313
2042.52 297
2042.95 285
2043.37 333
2043.80 349
2044.22 313
2044.65 326
2045.08 317
2045.50 276
2045.93 247
2046.36 274
2046.78 278
2047.21 277
2047.64 316
2048.06 279
2048.49 212
2048.92 262
2049.34 266
2049.77 305
2050.20 301
2050.62 350
2051.05 316
2051.48 304
2051.90 301
2052.33 245
2052.76 200
2053.18 256
2053.61 293
2054.04 295
2054.47 313
2054.89 213
2055.32 227
2055.75 316
2056.18 265
2056.60 261
2057.03 268
2057.46 274
2057.89 269
2058.31 220
2058.74 232
2059.17 287
2059.60 259
2060.03 257
2060.45 205
2060.88 246
2061.31 297
2061.74 245
2062.17 210
2062.59 255
2063.02 271
2063.45 253
2063.88 236
2064.31 248
2064.73 219
2065.16 202
2065.59 235
2066.02 283
2066.45 236
2066.88 269
2067.31 324
2067.73 310
2068.16 293
2068.59 223
2069.02 238
2069.45 343
2069.88 283
2070.31 256
2070.74 241
2071.17 261
2071.59 287
2072.02 287
2072.45 264
2072.88 224
2073.31 306
2073.74 296
2074.17 236
2074.60 190
2075.03 269
2075.46 260
2075.89 302
2076.32 282
2076.75 251
2077.18 194
2077.61 243
2078.04 292
2078.47 259
2078.89 239
2079.32 241
2079.75 289
2080.18 322
2080.61 355
2081.04 271
2081.47 264
2081.90 238
2082.34 305
2082.77 279
2083.20 298
2083.63 299
2084.06 267
2084.49 267
2084.92 315
2085.35 340
2085.78 286
2086.21 271
2086.64 258
2087.07 214
2087.50 246
2087.93 230
2088.36 237
2088.79 230
2089.22 278
2089.65 290
2090.09 260
2090.52 259
2090.95 288
2091.38 267
2091.81 271
2092.24 237
2092.67 231
2093.10 287
2093.54 351
2093.97 296
2094.40 385
2094.83 327
2095.26 338
2095.69 364
2096.12 322
2096.56 236
2096.99 305
2097.42 367
2097.85 262
2098.28 286
2098.71 265
2099.15 283
2099.58 327
2100.01 367
2100.44 297
2100.87 304
2101.31 261
2101.74 243
2102.17 241
2102.60 267
2103.04 272
2103.47 261
2103.90 297
2104.33 285
2104.77 262
2105.20 190
2105.63 303
2106.06 323
2106.50 280
2106.93 227
2107.36 345
2107.79 265
2108.23 279
2108.66 259
2109.09 248
2109.53 315
2109.96 287
2110.39 240
2110.82 208
2111.26 241
2111.69 335
2112.12 328
2112.56 244
2112.99 251
2113.42 263
2113.86 291
2114.29 261
2114.72 270
2115.16 258
2115.59 227
2116.03 260
2116.46 207
2116.89 180
2117.33 185
2117.76 147
2118.19 190
2118.63 222
2119.06 186
2119.50 209
2119.93 281
2120.36 257
2120.80 315
2121.23 311
2121.67 233
2122.10 270
2122.54 219
2122.97 215
2123.40 236
2123.84 246
2124.27 270
2124.71 280
2125.14 298
2125.58 290
2126.01 317
2126.45 303
2126.88 352
2127.32 359
2127.75 295
2128.19 305
2128.62 203
2129.06 274
2129.49 275
2129.93 245
2130.36 269
2130.80 292
2131.23 236
2131.67 282
2132.10 311
2132.54 351
2132.97 287
2133.41 343
2133.84 341
2134.28 282
2134.71 253
2135.15 223
2135.59 276
2136.02 306
2136.46 328
2136.89 300
2137.33 364
2137.76 305
2138.20 311
2138.64 331
2139.07 320
2139.51 275
2139.94 328
2140.38 288
2140.82 335
2141.25 317
2141.69 253
2142.13 288
2142.56 294
2143.00 244
2143.43 285
2143.87 282
2144.31 293
2144.74 258
2145.18 258
2145.62 259
2146.05 302
2146.49 264
2146.93 212
2147.36 240
2147.80 265
2148.24 314
2148.68 246
2149.11 259
2149.55 280
2149.99 299
2150.42 224
2150.86 251
2151.30 368
2151.74 393
2152.17 295
2152.61 297
2153.05 350
2153.49 344
2153.92 262
2154.36 242
2154.80 299
2155.24 299
2155.67 282
2156.11 277
2156.55 296
2156.99 323
2157.42 292
2157.86 292
2158.30 316
2158.74 277
2159.18 218
2159.61 316
2160.05 335
2160.49 302
2160.93 284
2161.37 269
2161.81 270
2162.24 299
2162.68 332
2163.12 265
2163.56 208
2164.00 290
2164.44 297
2164.87 289
2165.31 273
2165.75 281
2166.19 333
2166.63 381
2167.07 373
2167.51 288
2167.95 254
2168.39 295
2168.82 335
2169.26 330
2169.70 314
2170.14 326
2170.58 348
2171.02 285
2171.46 256
2171.90 259
2172.34 258
2172.78 268
2173.22 318
2173.66 236
2174.10 259
2174.54 260
2174.98 260
2175.42 309
2175.85 280
2176.29 255
2176.73 292
2177.17 307
2177.61 291
2178.05 346
2178.49 360
2178.93 323
2179.37 352
2179.81 314
2180.25 322
2180.69 303
2181.14 272
2181.58 226
2182.02 290
2182.46 331
2182.90 335
2183.34 352
2183.78 297
2184.22 286
2184.66 291
2185.10 258
2185.54 299
2185.98 338
2186.42 258
2186.86 283
2187.30 261
2187.74 247
2188.19 261
2188.63 267
2189.07 277
2189.51 404
2189.95 415
2190.39 307
2190.83 288
2191.27 307
2191.72 327
2192.16 322
2192.60 324
2193.04 327
2193.48 248
2193.92 307
2194.36 335
2194.81 300
2195.25 314
2195.69 291
2196.13 362
2196.57 359
2197.01 359
2197.46 287
2197.90 321
2198.34 321
2198.78 280
2199.22 286
2199.67 297
2200.11 302
2200.55 368
2200.99 334
2201.44 288
2201.88 270
2202.32 308
2202.76 299
2203.21 321
2203.65 332
2204.09 348
2204.53 310
2204.98 245
2205.42 276
2205.86 318
2206.30 292
2206.75 246
2207.19 253
2207.63 286
2208.08 303
2208.52 312
2208.96 382
2209.41 262
2209.85 278
2210.29 309
2210.73 344
2211.18 309
2211.62 346
2212.06 354
2212.51 356
2212.95 297
2213.40 282
2213.84 288
2214.28 319
2214.73 329
2215.17 296
2215.61 330
2216.06 340
2216.50 326
2216.95 339
2217.39 295
2217.83 291
2218.28 308
2218.72 281
2219.17 323
2219.61 340
2220.05 314
2220.50 315
2220.94 247
2221.39 311
2221.83 317
2222.28 315
2222.72 342
2223.16 384
2223.61 446
2224.05 402
2224.50 449
2224.94 394
2225.39 422
2225.83 455
2226.28 462
2226.72 477
2227.17 486
2227.61 521
2228.06 451
2228.50 386
2228.95 423
2229.39 410
2229.84 386
2230.28 345
2230.73 288
2231.17 306
2231.62 345
2232.06 333
2232.51 381
2232.95 357
2233.40 301
2233.85 413
2234.29 411
2234.74 364
2235.18 309
2235.63 319
2236.07 336
2236.52 304
2236.97 304
2237.41 347
2237.86 322
2238.30 413
2238.75 387
2239.20 397
2239.64 418
2240.09 380
2240.53 369
2240.98 406
2241.43 407
2241.87 368
2242.32 396
2242.77 363
2243.21 343
2243.66 396
2244.11 379
2244.55 295
2245.00 298
2245.45 360
2245.89 358
2246.34 299
2246.79 265
2247.23 296
2247.68 278
2248.13 296
2248.57 296
2249.02 363
2249.47 357
2249.92 324
2250.36 245
2250.81 292
2251.26 316
2251.70 264
2252.15 284
2252.60 276
2253.05 291
2253.49 295
2253.94 265
2254.39 288
2254.84 328
2255.28 316
2255.73 299
2256.18 310
2256.63 302
2257.08 275
2257.52 332
2257.97 309
2258.42 305
2258.87 301
2259.32 270
2259.76 289
2260.21 226
2260.66 259
2261.11 336
2261.56 277
2262.01 307
2262.45 315
2262.90 316
2263.35 320
2263.80 291
2264.25 274
2264.70 305
2265.15 373
2265.59 355
2266.04 356
2266.49 317
2266.94 309
2267.39 351
2267.84 356
2268.29 330
2268.74 300
2269.19 307
2269.63 303
2270.08 261
2270.53 351
2270.98 312
2271.43 281
2271.88 339
2272.33 279
2272.78 390
2273.23 399
2273.68 388
2274.13 398
2274.58 417
2275.03 333
2275.48 333
2275.93 317
2276.38 340
2276.83 331
2277.28 343
2277.73 322
2278.18 303
2278.63 334
2279.08 323
2279.53 288
2279.98 341
2280.43 386
2280.88 377
2281.33 348
2281.78 300
2282.23 250
2282.68 331
2283.13 293
2283.58 274
2284.03 363
2284.48 390
2284.93 314
2285.38 271
2285.83 281
2286.28 279
2286.73 265
2287.19 303
2287.64 310
2288.09 294
2288.54 312
2288.99 337
2289.44 309
2289.89 363
2290.34 335
2290.79 354
2291.25 421
2291.70 499
2292.15 549
2292.60 445
2293.05 414
2293.50 521
2293.95 434
2294.41 337
2294.86 379
2295.31 479
2295.76 493
2296.21 415
2296.66 340
2297.12 349
2297.57 341
2298.02 384
2298.47 444
2298.92 423
2299.38 356
2299.83 335
2300.28 341
2300.73 329
2301.18 284
2301.64 347
2302.09 346
2302.54 312
2302.99 299
2303.45 292
2303.90 251
2304.35 346
2304.80 307
2305.26 315
2305.71 268
2306.16 283
2306.61 319
2307.07 332
2307.52 320
2307.97 328
2308.43 345
2308.88 397
2309.33 317
2309.79 303
2310.24 355
2310.69 358
2311.15 307
2311.60 395
2312.05 341
2312.51 383
2312.96 398
2313.41 381
2313.87 351
2314.32 295
2314.77 291
2315.23 326
2315.68 332
2316.13 275
2316.59 283
2317.04 287
2317.49 321
2317.95 343
2318.40 307
2318.86 278
2319.31 257
2319.76 335
2320.22 372
2320.67 321
2321.13 374
2321.58 304
2322.04 296
2322.49 364
2322.94 374
2323.40 276
2323.85 307
2324.31 329
2324.76 268
2325.22 274
2325.67 387
2326.13 405
2326.58 322
2327.04 288
2327.49 396
2327.95 362
2328.40 345
2328.86 369
2329.31 401
2329.77 323
2330.22 344
2330.68 380
2331.13 320
2331.59 302
2332.04 274
2332.50 320
2332.95 346
2333.41 281
2333.86 316
2334.32 340
2334.77 361
2335.23 364
2335.69 372
2336.14 328
2336.60 343
2337.05 347
2337.51 301
2337.96 327
2338.42 330
2338.88 353
2339.33 339
2339.79 303
2340.24 341
2340.70 356
2341.16 314
2341.61 313
2342.07 383
2342.52 433
2342.98 364
2343.44 362
2343.89 369
2344.35 369
2344.81 383
2345.26 364
2345.72 442
2346.18 397
2346.63 420
2347.09 412
2347.55 424
2348.00 436
2348.46 312
2348.92 407
2349.37 362
2349.83 307
2350.29 276
2350.75 274
2351.20 315
2351.66 326
2352.12 374
2352.57 349
2353.03 337
2353.49 309
2353.95 318
2354.40 351
2354.86 422
2355.32 341
2355.78 317
2356.23 403
2356.69 421
2357.15 377
2357.61 364
2358.07 335
2358.52 340
2358.98 284
2359.44 280
2359.90 281
2360.36 295
2360.81 295
2361.27 259
2361.73 328
2362.19 334
2362.65 353
2363.10 340
2363.56 357
2364.02 355
2364.48 311
2364.94 343
2365.40 297
2365.86 308
2366.31 403
2366.77 327
2367.23 323
2367.69 354
2368.15 276
2368.61 329
2369.07 396
2369.53 424
2369.98 353
2370.44 387
2370.90 395
2371.36 305
2371.82 339
2372.28 334
2372.74 297
2373.20 336
2373.66 362
2374.12 312
2374.58 337
2375.04 362
2375.50 336
2375.95 368
2376.41 327
2376.87 352
2377.33 321
2377.79 299
2378.25 355
2378.71 354
2379.17 330
2379.63 356
2380.09 400
2380.55 392
2381.01 402
2381.47 299
2381.93 310
2382.39 296
2382.85 352
2383.31 301
2383.77 304
2384.23 393
2384.69 429
2385.15 279
2385.62 287
2386.08 318
2386.54 286
2387.00 338
2387.46 310
2387.92 278
2388.38 305
2388.84 384
2389.30 333
2389.76 333
2390.22 333
2390.68 405
2391.14 386
2391.61 329
2392.07 325
2392.53 315
2392.99 286
2393.45 269
2393.91 367
2394.37 369
2394.83 284
2395.30 232
2395.76 223
2396.22 275
2396.68 240
2397.14 288
2397.60 309
2398.07 272
2398.53 339
2398.99 275
2399.45 289
2399.91 322
2400.37 294
2400.84 300
2401.30 254
2401.76 269
2402.22 258
2402.68 272
2403.15 262
2403.61 289
2404.07 319
2404.53 233
2405.00 255
2405.46 292
2405.92 267
2406.38 254
2406.85 306
2407.31 343
2407.77 361
2408.23 332
2408.70 286
2409.16 275
2409.62 268
2410.08 333
2410.55 281
2411.01 365
2411.47 347
2411.94 425
2412.40 382
2412.86 255
2413.33 295
2413.79 307
2414.25 349
2414.72 284
2415.18 321
2415.64 341
2416.11 340
2416.57 360
2417.03 351
2417.50 373
2417.96 328
2418.42 370
2418.89 394
2419.35 427
2419.81 405
2420.28 331
2420.74 355
2421.21 273
2421.67 407
2422.13 310
2422.60 380
2423.06 278
2423.53 320
2423.99 326
2424.45 321
2424.92 367
2425.38 325
2425.85 321
2426.31 347
2426.78 298
2427.24 318
2427.71 323
2428.17 338
2428.63 395
2429.10 385
2429.56 383
2430.03 405
2430.49 392
2430.96 396
2431.42 342
2431.89 333
2432.35 348
2432.82 306
2433.28 340
2433.75 345
2434.21 406
2434.68 378
2435.14 303
2435.61 354
2436.07 303
2436.54 343
2437.01 358
2437.47 390
2437.94 322
2438.40 272
2438.87 324
2439.33 307
2439.80 319
2440.26 395
2440.73 336
2441.20 313
2441.66 336
2442.13 411
2442.59 399
2443.06 387
2443.53 400
2443.99 351
2444.46 363
2444.92 310
2445.39 361
2445.86 319
2446.32 359
2446.79 394
2447.26 350
2447.72 343
2448.19 331
2448.66 412
2449.12 314
2449.59 393
2450.05 329
2450.52 275
2450.99 329
2451.46 351
2451.92 363
2452.39 367
2452.86 305
2453.32 295
2453.79 368
2454.26 307
2454.72 333
2455.19 315
2455.66 376
2456.13 308
2456.59 299
2457.06 292
2457.53 305
2458.00 295
2458.46 292
2458.93 374
2459.40 330
2459.87 305
2460.33 306
2460.80 297
2461.27 293
2461.74 290
2462.20 316
2462.67 338
2463.14 349
2463.61 315
2464.08 316
2464.54 301
2465.01 255
2465.48 309
2465.95 278
2466.42 265
2466.88 271
2467.35 303
2467.82 328
2468.29 304
2468.76 373
2469.23 396
2469.70 387
2470.16 395
2470.63 308
2471.10 298
2471.57 395
2472.04 336
2472.51 345
2472.98 402
2473.44 377
2473.91 331
2474.38 282
2474.85 321
2475.32 295
2475.79 318
2476.26 335
2476.73 318
2477.20 319
2477.67 241
2478.14 315
2478.61 289
2479.08 312
2479.54 349
2480.01 336
2480.48 364
2480.95 403
2481.42 358
2481.89 323
2482.36 364
2482.83 298
2483.30 379
2483.77 386
2484.24 366
2484.71 401
2485.18 370
2485.65 329
2486.12 321
2486.59 297
2487.06 290
2487.53 382
2488.00 375
2488.47 309
2488.94 320
2489.41 334
2489.88 314
2490.35 282
2490.83 337
2491.30 376
2491.77 312
2492.24 372
2492.71 368
2493.18 272
2493.65 278
2494.12 309
2494.59 323
2495.06 372
2495.53 295
2496.00 287
2496.48 313
2496.95 243
2497.42 296
2497.89 381
2498.36 306
2498.83 317
2499.30 292
2499.77 352
2500.25 292
2500.72 288
2501.19 259
2501.66 298
2502.13 322
2502.60 275
2503.07 280
2503.55 295
2504.02 340
2504.49 326
2504.96 306
2505.43 322
2505.91 324
2506.38 376
2506.85 440
2507.32 301
2507.79 332
2508.27 317
2508.74 322
2509.21 306
2509.68 355
2510.16 413
2510.63 409
2511.10 376
2511.57 412
2512.05 420
2512.52 407
2512.99 424
2513.46 369
2513.94 366
2514.41 400
2514.88 358
2515.35 345
2515.83 387
2516.30 433
2516.77 308
2517.25 355
2517.72 418
2518.19 378
2518.67 354
2519.14 340
2519.61 393
2520.09 371
2520.56 298
2521.03 335
2521.51 311
2521.98 283
2522.45 270
2522.93 277
2523.40 320
2523.87 300
2524.35 273
2524.82 307
2525.29 323
2525.77 325
2526.24 298
2526.72 322
2527.19 293
2527.66 294
2528.14 332
2528.61 309
2529.09 337
2529.56 328
2530.03 346
2530.51 385
2530.98 356
2531.46 361
2531.93 386
2532.41 368
2532.88 409
2533.36 338
2533.83 302
2534.31 356
2534.78 351
2535.25 276
2535.73 309
2536.20 357
2536.68 309
2537.15 252
2537.63 267
2538.10 298
2538.58 284
2539.05 297
2539.53 359
2540.00 346
2540.48 328
2540.95 362
2541.43 324
2541.91 295
2542.38 321
2542.86 266
2543.33 306
2543.81 285
2544.28 371
2544.76 356
2545.23 309
2545.71 352
2546.19 310
2546.66 379
2547.14 387
2547.61 379
2548.09 366
2548.56 383
2549.04 424
2549.52 481
2549.99 460
2550.47 403
2550.95 449
2551.42 470
2551.90 408
2552.37 483
2552.85 427
2553.33 413
2553.80 434
2554.28 463
2554.76 441
2555.23 435
2555.71 383
2556.19 466
2556.66 410
2557.14 451
2557.62 440
2558.09 466
2558.57 396
2559.05 335
2559.52 316
2560.00 365
2560.48 406
2560.96 430
2561.43 318
2561.91 310
2562.39 340
2562.86 337
2563.34 330
2563.82 358
2564.30 332
2564.77 366
2565.25 367
2565.73 322
2566.21 300
2566.68 317
2567.16 302
2567.64 319
2568.12 327
2568.60 332
2569.07 322
2569.55 273
2570.03 347
2570.51 338
2570.99 389
2571.46 355
2571.94 345
2572.42 336
2572.90 272
2573.38 432
2573.85 421
2574.33 329
2574.81 385
2575.29 320
2575.77 416
2576.25 380
2576.73 452
2577.20 361
2577.68 319
2578.16 352
2578.64 271
2579.12 381
2579.60 370
2580.08 336
2580.56 276
2581.04 268
2581.51 338
2581.99 301
2582.47 271
2582.95 334
2583.43 356
2583.91 386
2584.39 324
2584.87 345
2585.35 319
2585.83 308
2586.31 306
2586.79 328
2587.27 355
2587.75 348
2588.23 355
2588.71 316
2589.18 309
2589.66 320
2590.14 383
2590.62 393
2591.10 380
2591.58 309
2592.06 362
2592.54 393
2593.02 309
2593.50 371
2593.98 396
2594.47 380
2594.95 343
2595.43 335
2595.91 370
2596.39 356
2596.87 432
2597.35 410
2597.83 386
2598.31 367
2598.79 418
2599.27 421
2599.75 365
2600.23 328
2600.71 361
2601.19 337
2601.67 361
2602.16 357
2602.64 314
2603.12 338
2603.60 370
2604.08 317
2604.56 309
2605.04 278
2605.52 336
2606.00 389
2606.49 349
2606.97 330
2607.45 363
2607.93 320
2608.41 339
2608.89 368
2609.37 392
2609.86 463
2610.34 457
2610.82 432
2611.30 426
2611.78 471
2612.27 451
2612.75 423
2613.23 413
2613.71 392
2614.19 403
2614.68 431
2615.16 437
2615.64 448
2616.12 450
2616.60 315
2617.09 366
2617.57 386
2618.05 379
2618.53 428
2619.02 348
2619.50 365
2619.98 331
2620.46 268
2620.95 296
2621.43 269
2621.91 307
2622.40 386
2622.88 347
2623.36 354
2623.84 320
2624.33 339
2624.81 324
2625.29 341
2625.78 333
2626.26 307
2626.74 287
2627.23 301
2627.71 335
2628.19 352
2628.68 366
2629.16 370
2629.64 411
2630.13 345
2630.61 331
2631.09 321
2631.58 385
2632.06 338
2632.54 368
2633.03 345
2633.51 390
2634.00 421
2634.48 358
2634.96 377
2635.45 399
2635.93 395
2636.42 358
2636.90 358
2637.38 377
2637.87 348
2638.35 293
2638.84 358
2639.32 350
2639.81 357
2640.29 331
2640.78 328
2641.26 310
2641.74 378
2642.23 328
2642.71 398
2643.20 302
2643.68 287
2644.17 319
2644.65 321
2645.14 385
2645.62 376
2646.11 326
2646.59 330
2647.08 314
2647.56 296
2648.05 373
2648.53 347
2649.02 401
2649.50 376
2649.99 389
2650.48 322
2650.96 338
2651.45 358
2651.93 376
2652.42 368
2652.90 334
2653.39 371
2653.87 306
2654.36 313
2654.85 287
2655.33 320
2655.82 374
2656.30 367
2656.79 376
2657.28 356
2657.76 357
2658.25 365
2658.73 293
2659.22 301
2659.71 344
2660.19 292
2660.68 321
2661.17 360
2661.65 355
2662.14 338
2662.62 333
2663.11 402
2663.60 360
2664.08 404
2664.57 371
2665.06 324
2665.55 321
2666.03 322
2666.52 351
2667.01 289
2667.49 311
2667.98 388
2668.47 341
2668.95 319
2669.44 323
2669.93 274
2670.42 268
2670.90 307
2671.39 363
2671.88 405
2672.36 390
2672.85 332
2673.34 324
2673.83 424
2674.31 392
2674.80 380
2675.29 386
2675.78 369
2676.27 421
2676.75 586
2677.24 506
2677.73 481
2678.22 386
2678.71 412
2679.19 464
2679.68 385
2680.17 471
2680.66 392
2681.15 452
2681.63 581
2682.12 457
2682.61 453
2683.10 467
2683.59 489
2684.08 487
2684.56 460
2685.05 446
2685.54 416
2686.03 353
2686.52 391
2687.01 467
2687.50 426
2687.99 433
2688.47 365
2688.96 398
2689.45 418
2689.94 454
2690.43 375
2690.92 294
2691.41 308
2691.90 399
2692.39 377
2692.88 363
2693.37 410
2693.85 388
2694.34 282
2694.83 273
2695.32 389
2695.81 378
2696.30 337
2696.79 343
2697.28 306
2697.77 368
2698.26 420
2698.75 398
2699.24 409
2699.73 411
2700.22 400
2700.71 427
2701.20 371
2701.69 368
2702.18 385
2702.67 433
2703.16 417
2703.65 401
2704.14 428
2704.63 387
2705.12 356
2705.61 303
2706.10 404
2706.59 390
2707.08 389
2707.58 323
2708.07 375
2708.56 361
2709.05 310
2709.54 375
2710.03 373
2710.52 396
2711.01 392
2711.50 373
2711.99 354
2712.48 348
2712.98 313
2713.47 302
2713.96 323
2714.45 347
2714.94 317
2715.43 344
2715.92 309
2716.41 414
2716.91 426
2717.40 349
2717.89 326
2718.38 368
2718.87 367
2719.36 332
2719.86 428
2720.35 362
2720.84 409
2721.33 404
2721.82 376
2722.31 410
2722.81 365
2723.30 391
2723.79 446
2724.28 357
2724.77 421
2725.27 443
2725.76 394
2726.25 385
2726.74 436
2727.24 335
2727.73 359
2728.22 368
2728.71 341
2729.21 343
2729.70 325
2730.19 317
2730.68 386
2731.18 424
2731.67 365
2732.16 312
2732.66 347
2733.15 297
2733.64 298
2734.13 295
2734.63 349
2735.12 294
2735.61 291
2736.11 307
2736.60 317
2737.09 355
2737.59 389
2738.08 381
2738.57 381
2739.07 325
2739.56 314
2740.05 344
2740.55 314
2741.04 361
2741.54 379
2742.03 378
2742.52 390
2743.02 316
2743.51 317
2744.00 411
2744.50 356
2744.99 355
2745.49 401
2745.98 327
2746.47 327
2746.97 320
2747.46 338
2747.96 377
2748.45 418
2748.95 435
2749.44 313
2749.93 348
2750.43 422
2750.92 357
2751.42 332
2751.91 305
2752.41 333
2752.90 292
2753.40 311
2753.89 356
2754.39 467
2754.88 465
2755.38 467
2755.87 434
2756.37 459
2756.86 415
2757.36 409
2757.85 363
2758.35 306
2758.84 343
2759.34 406
2759.83 350
2760.33 428
2760.82 335
2761.32 364
2761.81 372
2762.31 359
2762.81 407
2763.30 361
2763.80 369
2764.29 367
2764.79 261
2765.28 282
2765.78 358
2766.28 352
2766.77 363
2767.27 352
2767.76 369
2768.26 338
2768.76 415
2769.25 380
2769.75 392
2770.25 303
2770.74 298
2771.24 340
2771.73 369
2772.23 354
2772.73 367
2773.22 356
2773.72 399
2774.22 331
2774.71 264
2775.21 361
2775.71 392
2776.20 390
2776.70 395
2777.20 437
2777.69 389
2778.19 419
2778.69 355
2779.19 354
2779.68 413
2780.18 407
2780.68 465
2781.17 436
2781.67 365
2782.17 312
2782.67 338
2783.16 318
2783.66 375
2784.16 364
2784.66 409
2785.15 400
2785.65 317
2786.15 334
2786.65 369
2787.15 391
2787.64 346
2788.14 354
2788.64 320
2789.14 321
2789.63 429
2790.13 449
2790.63 389
2791.13 444
2791.63 512
2792.13 429
2792.62 373
2793.12 384
2793.62 360
2794.12 373
2794.62 369
2795.12 493
2795.61 505
2796.11 415
2796.61 416
2797.11 439
2797.61 427
2798.11 427
2798.61 466
2799.11 451
2799.60 517
2800.10 440
2800.60 477
2801.10 448
2801.60 521
2802.10 590
2802.60 445
2803.10 427
2803.60 406
2804.10 472
2804.60 396
2805.10 399
2805.59 341
2806.09 400
2806.59 396
2807.09 474
2807.59 507
2808.09 444
2808.59 515
2809.09 508
2809.59 465
2810.09 516
2810.59 509
2811.09 500
2811.59 503
2812.09 526
2812.59 501
2813.09 496
2813.59 500
2814.09 522
2814.59 493
2815.09 369
2815.59 417
2816.09 415
2816.59 418
2817.09 458
2817.59 373
2818.09 391
2818.60 390
2819.10 406
2819.60 403
2820.10 426
2820.60 444
2821.10 411
2821.60 435
2822.10 490
2822.60 415
2823.10 434
2823.60 415
2824.10 408
2824.61 461
2825.11 419
2825.61 485
2826.11 525
2826.61 445
2827.11 375
2827.61 396
2828.12 382
2828.62 447
2829.12 393
2829.62 389
2830.12 469
2830.62 460
2831.12 439
2831.63 408
2832.13 439
2832.63 475
2833.13 449
2833.63 407
2834.14 400
2834.64 432
2835.14 496
2835.64 418
2836.14 398
2836.65 477
2837.15 446
2837.65 455
2838.15 424
2838.66 422
2839.16 411
2839.66 381
2840.16 378
2840.67 417
2841.17 415
2841.67 409
2842.17 389
2842.68 374
2843.18 322
2843.68 373
2844.18 361
2844.69 395
2845.19 329
2845.69 409
2846.20 397
2846.70 423
2847.20 463
2847.71 456
2848.21 500
2848.71 418
2849.22 479
2849.72 455
2850.22 462
2850.73 440
2851.23 397
2851.73 458
2852.24 447
2852.74 425
2853.24 385
2853.75 377
2854.25 367
2854.75 416
2855.26 364
2855.76 371
2856.27 339
2856.77 315
2857.27 327
2857.78 364
2858.28 345
2858.79 395
2859.29 402
2859.80 355
2860.30 380
2860.80 423
2861.31 399
2861.81 392
2862.32 372
2862.82 330
2863.33 374
2863.83 425
2864.34 476
2864.84 363
2865.34 372
2865.85 409
2866.35 344
2866.86 366
2867.36 356
2867.87 277
2868.37 376
2868.88 369
2869.38 312
2869.89 320
2870.39 353
2870.90 390
2871.41 375
2871.91 356
2872.42 403
2872.92 386
2873.43 327
2873.93 330
2874.44 343
2874.94 416
2875.45 354
2875.95 350
2876.46 364
2876.97 407
2877.47 411
2877.98 337
2878.48 386
2878.99 381
2879.50 360
2880.00 379
2880.51 367
2881.01 375
2881.52 364
2882.03 423
2882.53 411
2883.04 393
2883.54 384
2884.05 369
2884.56 401
2885.06 360
2885.57 376
2886.08 506
2886.58 454
2887.09 477
2887.60 496
2888.10 446
2888.61 488
2889.12 511
2889.62 505
2890.13 554
2890.64 575
2891.15 525
2891.65 500
2892.16 459
2892.67 517
2893.17 370
2893.68 371
2894.19 346
2894.70 359
2895.20 357
2895.71 370
2896.22 423
2896.73 413
2897.23 394
2897.74 436
2898.25 417
2898.76 397
2899.26 373
2899.77 465
2900.28 424
2900.79 427
2901.29 402
2901.80 365
2902.31 383
2902.82 379
2903.33 412
2903.83 374
2904.34 451
2904.85 485
2905.36 465
2905.87 432
2906.38 450
2906.88 432
2907.39 432
2907.90 456
2908.41 430
2908.92 455
2909.43 450
2909.94 447
2910.44 457
2910.95 404
2911.46 461
2911.97 312
2912.48 319
2912.99 405
2913.50 402
2914.01 411
2914.52 407
2915.02 463
2915.53 374
2916.04 356
2916.55 449
2917.06 464
2917.57 407
2918.08 418
2918.59 398
2919.10 414
2919.61 458
2920.12 404
2920.63 302
2921.14 348
2921.65 419
2922.16 364
2922.67 372
2923.18 371
2923.69 434
2924.20 415
2924.71 482
2925.22 517
2925.73 510
2926.24 536
2926.75 493
2927.26 461
2927.77 533
2928.28 455
2928.79 513
2929.30 511
2929.81 463
2930.32 449
2930.83 438
2931.34 362
2931.85 374
2932.36 365
2932.87 312
2933.38 355
2933.89 333
2934.40 375
2934.91 351
2935.42 372
2935.94 367
2936.45 406
2936.96 414
2937.47 455
2937.98 484
2938.49 406
2939.00 437
2939.51 342
2940.02 349
2940.54 424
2941.05 418
2941.56 490
2942.07 439
2942.58 394
2943.09 356
2943.61 372
2944.12 389
2944.63 318
2945.14 349
2945.65 404
2946.16 429
2946.68 471
2947.19 401
2947.70 421
2948.21 394
2948.72 401
2949.24 474
2949.75 450
2950.26 365
2950.77 428
2951.28 401
2951.80 362
2952.31 323
2952.82 379
2953.33 391
2953.85 406
2954.36 374
2954.87 366
2955.38 344
2955.90 373
2956.41 404
2956.92 400
2957.43 346
2957.95 381
2958.46 367
2958.97 407
2959.49 318
2960.00 316
2960.51 390
2961.03 382
2961.54 367
2962.05 300
2962.57 326
2963.08 396
2963.59 424
2964.11 460
2964.62 339
2965.13 415
2965.65 492
2966.16 402
2966.67 332
2967.19 371
2967.70 356
2968.21 338
2968.73 332
2969.24 359
2969.76 303
2970.27 333
2970.78 286
2971.30 305
2971.81 338
2972.33 309
2972.84 377
2973.35 344
2973.87 324
2974.38 318
2974.90 345
2975.41 400
2975.92 386
2976.44 386
2976.95 368
2977.47 331
2977.98 345
2978.50 332
2979.01 370
2979.53 432
2980.04 428
2980.56 391
2981.07 374
2981.59 335
2982.10 330
2982.62 443
2983.13 443
2983.65 501
2984.16 459
2984.68 415
2985.19 435
2985.71 371
2986.22 405
2986.74 441
2987.25 407
2987.77 358
2988.28 411
2988.80 335
2989.31 339
2989.83 314
2990.35 410
2990.86 442
2991.38 468
2991.89 360
2992.41 322
2992.92 419
2993.44 431
2993.96 387
2994.47 399
2994.99 373
2995.50 391
2996.02 463
2996.54 489
2997.05 484
2997.57 469
2998.09 472
2998.60 477
2999.12 643
2999.64 601
3000.15 540
3000.67 595
3001.18 524
3001.70 488
3002.22 498
3002.73 486
3003.25 454
3003.77 357
3004.29 396
3004.80 391
3005.32 457
3005.84 474
3006.35 473
3006.87 407
3007.39 435
3007.90 469
3008.42 484
3008.94 428
3009.46 400
3009.97 406
3010.49 392
3011.01 383
3011.53 369
3012.04 418
3012.56 374
3013.08 392
3013.60 427
3014.11 394
3014.63 404
3015.15 432
3015.67 353
3016.18 314
3016.70 382
3017.22 386
3017.74 389
3018.26 385
3018.77 428
3019.29 394
3019.81 417
3020.33 474
3020.85 395
3021.37 422
3021.88 529
3022.40 470
3022.92 436
3023.44 414
3023.96 439
3024.48 464
3025.00 449
3025.51 418
3026.03 396
3026.55 392
3027.07 416
3027.59 472
3028.11 406
3028.63 493
3029.15 500
3029.67 442
3030.18 441
3030.70 436
3031.22 478
3031.74 479
3032.26 402
3032.78 418
3033.30 342
3033.82 353
3034.34 552
3034.86 447
3035.38 395
3035.90 465
3036.42 547
3036.94 551
3037.46 569
3037.98 594
3038.50 540
3039.02 551
3039.54 606
3040.06 570
3040.58 459
3041.10 532
3041.62 528
3042.14 442
3042.66 447
3043.18 489
3043.70 461
3044.22 370
3044.74 471
3045.26 423
3045.78 351
3046.30 378
3046.82 399
3047.34 370
3047.86 352
3048.38 399
3048.90 386
3049.42 389
3049.94 370
3050.46 398
3050.98 448
3051.50 363
3052.03 400
3052.55 397
3053.07 424
3053.59 445
3054.11 348
3054.63 396
3055.15 452
3055.67 407
3056.19 418
3056.72 368
3057.24 402
3057.76 448
3058.28 368
3058.80 368
3059.32 409
3059.84 388
3060.37 382
3060.89 448
3061.41 459
3061.93 396
3062.45 453
3062.98 477
3063.50 518
3064.02 422
3064.54 423
3065.06 523
3065.59 434
3066.11 450
3066.63 463
3067.15 340
3067.67 421
3068.20 406
3068.72 404
3069.24 360
3069.76 380
3070.29 367
3070.81 386
3071.33 428
3071.85 398
3072.38 412
3072.90 465
3073.42 466
3073.95 461
3074.47 367
3074.99 377
3075.51 423
3076.04 412
3076.56 412
3077.08 436
3077.61 504
3078.13 509
3078.65 493
3079.18 446
3079.70 439
3080.22 415
3080.75 456
3081.27 450
3081.79 454
3082.32 421
3082.84 381
3083.36 460
3083.89 447
3084.41 474
3084.93 512
3085.46 474
3085.98 404
3086.51 379
3087.03 431
3087.55 439
3088.08 414
3088.60 298
3089.13 338
3089.65 336
3090.17 384
3090.70 364
3091.22 422
3091.75 395
3092.27 349
3092.80 338
3093.32 395
3093.85 437
3094.37 396
3094.89 389
3095.42 414
3095.94 481
3096.47 397
3096.99 428
3097.52 352
3098.04 403
3098.57 462
3099.09 527
3099.62 459
3100.14 418
3100.67 513
3101.19 526
3101.72 561
3102.24 431
3102.77 485
3103.29 533
3103.82 478
3104.34 555
3104.87 550
3105.40 544
3105.92 604
3106.45 588
3106.97 614
3107.50 535
3108.02 571
3108.55 529
3109.08 467
3109.60 511
3110.13 485
3110.65 526
3111.18 442
3111.70 475
3112.23 425
3112.76 379
3113.28 328
3113.81 414
3114.34 502
3114.86 417
3115.39 438
3115.91 447
3116.44 474
3116.97 508
3117.49 444
3118.02 363
3118.55 358
3119.07 409
3119.60 366
3120.13 331
3120.65 369
3121.18 476
3121.71 396
3122.23 406
3122.76 390
3123.29 391
3123.82 346
3124.34 380
3124.87 392
3125.40 343
3125.92 340
3126.45 315
3126.98 327
3127.51 383
3128.03 420
3128.56 331
3129.09 365
3129.62 340
3130.14 342
3130.67 362
3131.20 402
3131.73 474
3132.25 383
3132.78 348
3133.31 359
3133.84 349
3134.37 372
3134.89 322
3135.42 355
3135.95 343
3136.48 380
3137.01 374
3137.53 406
3138.06 442
3138.59 418
3139.12 346
3139.65 374
3140.18 374
3140.70 402
3141.23 434
3141.76 430
3142.29 406
3142.82 374
3143.35 395
3143.88 426
3144.40 386
3144.93 369
3145.46 302
3145.99 340
3146.52 321
3147.05 444
3147.58 445
3148.11 420
3148.64 355
3149.17 380
3149.70 404
3150.22 457
3150.75 451
3151.28 347
3151.81 371
3152.34 415
3152.87 422
3153.40 319
3153.93 360
3154.46 403
3154.99 304
3155.52 340
3156.05 327
3156.58 417
3157.11 375
3157.64 377
3158.17 384
3158.70 354
3159.23 383
3159.76 365
3160.29 376
3160.82 408
3161.35 364
3161.88 328
3162.41 337
3162.94 360
3163.47 390
3164.00 378
3164.53 391
3165.06 382
3165.59 361
3166.12 392
3166.65 402
3167.18 404
3167.72 437
3168.25 411
3168.78 424
3169.31 436
3169.84 443
3170.37 416
3170.90 399
3171.43 370
3171.96 376
3172.49 354
3173.03 314
3173.56 434
3174.09 358
3174.62 354
3175.15 379
3175.68 404
3176.21 351
3176.74 383
3177.28 445
3177.81 377
3178.34 311
3178.87 371
3179.40 441
3179.93 395
3180.47 370
3181.00 379
3181.53 374
3182.06 411
3182.59 419
3183.13 350
3183.66 394
3184.19 360
3184.72 346
3185.25 378
3185.79 328
3186.32 365
3186.85 300
3187.38 300
3187.92 355
3188.45 324
3188.98 339
3189.51 381
3190.05 359
3190.58 376
3191.11 364
3191.64 368
3192.18 373
3192.71 325
3193.24 340
3193.78 391
3194.31 368
3194.84 442
3195.38 419
3195.91 382
3196.44 372
3196.97 389
3197.51 397
3198.04 335
3198.57 365
3199.11 364
3199.64 360
3200.17 342
3200.71 344
3201.24 324
3201.78 359
3202.31 367
3202.84 321
3203.38 399
3203.91 402
3204.44 365
3204.98 365
3205.51 396
3206.05 440
3206.58 380
3207.11 374
3207.65 398
3208.18 378
3208.72 474
3209.25 423
3209.78 461
3210.32 478
3210.85 443
3211.39 397
3211.92 420
3212.46 416
3212.99 433
3213.53 492
3214.06 403
3214.59 391
3215.13 438
3215.66 426
3216.20 443
3216.73 412
3217.27 410
3217.80 495
3218.34 417
3218.87 405
3219.41 462
3219.94 412
3220.48 427
3221.01 388
3221.55 411
3222.08 400
3222.62 388
3223.16 355
3223.69 382
3224.23 444
3224.76 402
3225.30 416
3225.83 484
3226.37 438
3226.90 384
3227.44 453
3227.98 390
3228.51 394
3229.05 394
3229.58 433
3230.12 478
3230.66 479
3231.19 451
3231.73 402
3232.26 435
3232.80 357
3233.34 481
3233.87 391
3234.41 350
3234.95 371
3235.48 316
3236.02 408
3236.55 447
3237.09 392
3237.63 509
3238.16 412
3238.70 403
3239.24 403
3239.77 395
3240.31 418
3240.85 424
3241.38 503
3241.92 469
3242.46 479
3243.00 469
3243.53 431
3244.07 396
3244.61 357
3245.14 457
3245.68 396
3246.22 405
3246.76 463
3247.29 497
3247.83 446
3248.37 435
3248.91 462
3249.44 390
3249.98 362
3250.52 390
3251.06 394
3251.59 331
3252.13 311
3252.67 368
3253.21 456
3253.75 439
3254.28 438
3254.82 439
3255.36 455
3255.90 396
3256.44 396
3256.97 428
3257.51 418
3258.05 437
3258.59 483
3259.13 486
3259.67 397
3260.20 459
3260.74 500
3261.28 384
3261.82 464
3262.36 543
3262.90 461
3263.44 481
3263.97 414
3264.51 400
3265.05 479
3265.59 555
3266.13 530
3266.67 529
3267.21 496
3267.75 562
3268.29 580
3268.83 624
3269.36 580
3269.90 522
3270.44 473
3270.98 608
3271.52 573
3272.06 472
3272.60 472
3273.14 480
3273.68 492
3274.22 441
3274.76 407
3275.30 439
3275.84 439
3276.38 480
3276.92 469
3277.46 435
3278.00 442
3278.54 524
3279.08 473
3279.62 500
3280.16 456
3280.70 473
3281.24 535
3281.78 583
3282.32 516
3282.86 543
3283.40 511
3283.94 503
3284.48 510
3285.02 518
3285.56 567
3286.10 537
3286.64 549
3287.18 534
3287.72 466
3288.26 518
3288.81 605
3289.35 565
3289.89 629
3290.43 551
3290.97 532
3291.51 540
3292.05 574
3292.59 613
3293.13 568
3293.67 595
3294.22 686
3294.76 699
3295.30 708
3295.84 642
3296.38 662
3296.92 715
3297.46 777
3298.01 834
3298.55 832
3299.09 742
3299.63 699
3300.17 747
3300.71 699
3301.26 637
3301.80 622
3302.34 606
3302.88 586
3303.42 633
3303.97 631
3304.51 563
3305.05 592
3305.59 588
3306.13 627
3306.68 508
3307.22 567
3307.76 634
3308.30 638
3308.85 594
3309.39 542
3309.93 513
3310.47 538
3311.02 588
3311.56 601
3312.10 533
3312.64 652
3313.19 541
3313.73 679
3314.27 550
3314.82 599
3315.36 617
3315.90 575
3316.45 578
3316.99 534
3317.53 537
3318.07 621
3318.62 677
3319.16 684
3319.70 722
3320.25 750
3320.79 796
3321.34 802
3321.88 726
3322.42 762
3322.97 744
3323.51 789
3324.05 750
3324.60 825
3325.14 856
3325.68 815
3326.23 857
3326.77 809
3327.32 766
3327.86 801
3328.40 746
3328.95 689
3329.49 664
3330.04 647
3330.58 605
3331.13 725
3331.67 747
3332.21 612
3332.76 830
3333.30 872
3333.85 931
3334.39 1131
3334.94 1205
3335.48 1315
3336.03 1436
3336.57 1681
3337.12 1944
3337.66 2235
3338.21 2510
3338.75 2515
3339.30 2428
3339.84 2221
3340.39 2394
3340.93 2030
3341.48 1890
3342.02 1599
3342.57 1386
3343.11 1283
3343.66 1078
3344.20 877
3344.75 748
3345.29 837
3345.84 755
3346.38 630
3346.93 636
3347.47 579
3348.02 607
3348.57 564
3349.11 546
3349.66 504
3350.20 559
3350.75 609
3351.30 650
3351.84 656
3352.39 642
3352.93 662
3353.48 639
3354.03 684
3354.57 789
3355.12 694
3355.66 722
3356.21 595
3356.76 665
3357.30 581
3357.85 564
3358.40 474
3358.94 594
3359.49 582
3360.04 600
3360.58 529
3361.13 569
3361.68 603
3362.22 594
3362.77 528
3363.32 583
3363.86 567
3364.41 566
3364.96 494
3365.50 540
3366.05 619
3366.60 506
3367.15 544
3367.69 512
3368.24 474
3368.79 488
3369.34 582
3369.88 587
3370.43 602
3370.98 514
3371.53 531
3372.07 591
3372.62 547
3373.17 614
3373.72 602
3374.26 608
3374.81 572
3375.36 577
3375.91 590
3376.46 616
3377.00 624
3377.55 629
3378.10 596
3378.65 592
3379.20 566
3379.74 586
3380.29 537
3380.84 551
3381.39 508
3381.94 462
3382.49 451
3383.04 440
3383.58 441
3384.13 402
3384.68 392
3385.23 429
3385.78 438
3386.33 443
3386.88 503
3387.43 492
3387.97 455
3388.52 437
3389.07 437
3389.62 413
3390.17 381
3390.72 440
3391.27 402
3391.82 363
3392.37 373
3392.92 409
3393.47 434
3394.01 398
3394.56 401
3395.11 452
3395.66 434
3396.21 361
3396.76 328
3397.31 373
3397.86 338
3398.41 395
3398.96 395
3399.51 412
3400.06 387
3400.61 381
3401.16 331
3401.71 342
3402.26 364
3402.81 347
3403.36 378
3403.91 379
3404.46 407
3405.01 365
3405.56 323
3406.11 376
3406.66 347
3407.21 371
3407.76 348
3408.32 357
3408.87 394
3409.42 432
3409.97 406
3410.52 402
3411.07 418
3411.62 417
3412.17 394
3412.72 411
3413.27 458
3413.82 487
3414.37 468
3414.93 406
3415.48 383
3416.03 419
3416.58 503
3417.13 392
3417.68 456
3418.23 387
3418.78 336
3419.34 342
3419.89 290
3420.44 292
3420.99 328
3421.54 316
3422.09 362
3422.65 353
3423.20 389
3423.75 419
3424.30 352
3424.85 330
3425.40 376
3425.96 426
3426.51 398
3427.06 383
3427.61 378
3428.17 378
3428.72 352
3429.27 413
3429.82 416
3430.37 328
3430.93 364
3431.48 328
3432.03 334
3432.58 303
3433.14 340
3433.69 361
3434.24 357
3434.79 376
3435.35 390
3435.90 346
3436.45 344
3437.01 361
3437.56 419
3438.11 331
3438.66 355
3439.22 319
3439.77 341
3440.32 296
3440.88 346
3441.43 375
3441.98 435
3442.54 409
3443.09 368
3443.64 335
3444.20 386
3444.75 308
3445.30 270
3445.86 300
3446.41 344
3446.97 318
3447.52 308
3448.07 312
3448.63 342
3449.18 339
3449.73 321
3450.29 328
3450.84 326
3451.40 326
3451.95 360
3452.50 324
3453.06 362
3453.61 323
3454.17 288
3454.72 330
3455.28 347
3455.83 354
3456.38 363
3456.94 277
3457.49 360
3458.05 319
3458.60 376
3459.16 344
3459.71 305
3460.27 360
3460.82 350
3461.38 402
3461.93 421
3462.49 377
3463.04 438
3463.60 384
3464.15 418
3464.71 378
3465.26 336
3465.82 356
3466.37 353
3466.93 351
3467.48 345
3468.04 361
3468.59 444
3469.15 351
3469.70 428
3470.26 328
3470.82 334
3471.37 433
3471.93 345
3472.48 315
3473.04 337
3473.59 335
3474.15 285
3474.71 365
3475.26 358
3475.82 323
3476.37 333
3476.93 335
3477.49 357
3478.04 342
3478.60 383
3479.16 361
3479.71 327
3480.27 361
3480.82 338
3481.38 371
3481.94 417
3482.49 408
3483.05 332
3483.61 365
3484.16 324
3484.72 377
3485.28 433
3485.83 405
3486.39 381
3486.95 393
3487.50 410
3488.06 337
3488.62 399
3489.18 374
3489.73 311
3490.29 392
3490.85 415
3491.40 338
3491.96 425
3492.52 406
3493.08 439
3493.63 526
3494.19 536
3494.75 449
3495.31 476
3495.86 468
3496.42 458
3496.98 470
3497.54 469
3498.09 489
3498.65 520
3499.21 407
3499.77 464
3500.33 505
3500.88 492
3501.44 528
3502.00 538
3502.56 555
3503.12 643
3503.67 590
3504.23 467
3504.79 469
3505.35 534
3505.91 497
3506.47 540
3507.03 525
3507.58 597
3508.14 583
3508.70 566
3509.26 555
3509.82 521
3510.38 467
3510.94 378
3511.49 399
3512.05 399
3512.61 427
3513.17 419
3513.73 421
3514.29 376
3514.85 378
3515.41 295
3515.97 321
3516.53 385
3517.09 457
3517.64 435
3518.20 364
3518.76 452
3519.32 383
3519.88 396
3520.44 469
3521.00 399
3521.56 431
3522.12 517
3522.68 446
3523.24 394
3523.80 418
3524.36 423
3524.92 401
3525.48 394
3526.04 423
3526.60 415
3527.16 370
3527.72 349
3528.28 412
3528.84 309
3529.40 315
3529.96 356
3530.52 374
3531.08 394
3531.64 429
3532.20 398
3532.76 438
3533.32 387
3533.89 340
3534.45 282
3535.01 315
3535.57 393
3536.13 385
3536.69 367
3537.25 371
3537.81 407
3538.37 364
3538.93 373
3539.49 406
3540.06 522
3540.62 392
3541.18 407
3541.74 337
3542.30 353
3542.86 390
3543.42 436
3543.98 375
3544.55 312
3545.11 356
3545.67 438
3546.23 449
3546.79 401
3547.35 386
3547.92 425
3548.48 391
3549.04 328
3549.60 366
3550.16 361
3550.72 337
3551.29 325
3551.85 390
3552.41 395
3552.97 351
3553.54 343
3554.10 318
3554.66 370
3555.22 366
3555.78 311
3556.35 362
3556.91 398
3557.47 359
3558.03 339
3558.60 368
3559.16 431
3559.72 390
3560.29 419
3560.85 439
3561.41 386
3561.97 312
3562.54 369
3563.10 365
3563.66 304
3564.23 369
3564.79 357
3565.35 341
3565.91 370
3566.48 389
3567.04 381
3567.60 329
3568.17 313
3568.73 301
3569.29 322
3569.86 333
3570.42 415
3570.99 391
3571.55 393
3572.11 354
3572.68 382
3573.24 327
3573.80 321
3574.37 316
3574.93 289
3575.50 329
3576.06 442
3576.62 380
3577.19 337
3577.75 380
3578.32 383
3578.88 373
3579.44 419
3580.01 446
3580.57 346
3581.14 342
3581.70 359
3582.27 375
3582.83 356
3583.40 363
3583.96 330
3584.52 340
3585.09 352
3585.65 311
3586.22 360
3586.78 372
3587.35 327
3587.91 317
3588.48 319
3589.04 326
3589.61 376
3590.17 348
3590.74 337
3591.30 362
3591.87 403
3592.43 402
3593.00 355
3593.56 335
3594.13 304
3594.70 382
3595.26 373
3595.83 310
3596.39 320
3596.96 380
3597.52 415
3598.09 387
3598.65 379
3599.22 364
3599.79 386
3600.35 304
3600.92 306
3601.48 377
3602.05 398
3602.62 387
3603.18 382
3603.75 343
3604.32 330
3604.88 360
3605.45 399
3606.01 381
3606.58 369
3607.15 303
3607.71 331
3608.28 303
3608.85 338
3609.41 331
3609.98 444
3610.55 327
3611.11 338
3611.68 332
3612.25 320
3612.81 321
3613.38 354
3613.95 359
3614.51 320
3615.08 320
3615.65 353
3616.22 434
3616.78 445
3617.35 422
3617.92 430
3618.48 396
3619.05 455
3619.62 516
3620.19 546
3620.75 562
3621.32 550
3621.89 626
3622.46 622
3623.02 532
3623.59 516
3624.16 446
3624.73 477
3625.30 449
3625.86 416
3626.43 387
3627.00 411
3627.57 362
3628.14 397
3628.70 404
3629.27 433
3629.84 399
3630.41 366
3630.98 355
3631.55 326
3632.11 308
3632.68 332
3633.25 341
3633.82 342
3634.39 433
3634.96 353
3635.52 342
3636.09 398
3636.66 367
3637.23 327
3637.80 365
3638.37 338
3638.94 273
3639.51 269
3640.08 315
3640.64 336
3641.21 377
3641.78 367
3642.35 370
3642.92 399
3643.49 298
3644.06 333
3644.63 317
3645.20 379
3645.77 413
3646.34 360
3646.91 307
3647.48 339
3648.05 334
3648.62 369
3649.19 401
3649.76 374
3650.33 356
3650.90 438
3651.47 402
3652.03 447
3652.60 367
3653.17 309
3653.75 325
3654.32 353
3654.89 355
3655.46 306
3656.03 372
3656.60 410
3657.17 378
3657.74 387
3658.31 441
3658.88 340
3659.45 344
3660.02 361
3660.59 373
3661.16 424
3661.73 451
3662.30 398
3662.87 364
3663.44 336
3664.01 384
3664.59 337
3665.16 367
3665.73 407
3666.30 372
3666.87 374
3667.44 368
3668.01 363
3668.58 387
3669.15 307
3669.73 330
3670.30 356
3670.87 317
3671.44 294
3672.01 322
3672.58 321
3673.15 326
3673.73 331
3674.30 358
3674.87 341
3675.44 394
3676.01 352
3676.58 328
3677.16 391
3677.73 389
3678.30 351
3678.87 359
3679.44 412
3680.02 378
3680.59 342
3681.16 309
3681.73 342
3682.31 379
3682.88 392
3683.45 341
3684.02 385
3684.60 410
3685.17 407
3685.74 358
3686.31 377
3686.89 411
3687.46 397
3688.03 332
3688.60 325
3689.18 304
3689.75 399
3690.32 437
3690.90 406
3691.47 413
3692.04 407
3692.61 401
3693.19 386
3693.76 395
3694.33 379
3694.91 361
3695.48 428
3696.05 404
3696.63 360
3697.20 282
3697.77 324
3698.35 348
3698.92 413
3699.50 374
3700.07 349
3700.64 293
3701.22 308
3701.79 343
3702.36 298
3702.94 333
3703.51 321
3704.09 350
3704.66 348
3705.23 340
3705.81 441
3706.38 382
3706.96 358
3707.53 340
3708.11 321
3708.68 337
3709.25 345
3709.83 309
3710.40 395
3710.98 341
3711.55 363
3712.13 387
3712.70 449
3713.28 301
3713.85 392
3714.43 455
3715.00 355
3715.58 338
3716.15 349
3716.73 339
3717.30 363
3717.88 288
3718.45 338
3719.03 385
3719.60 373
3720.18 361
3720.75 349
3721.33 333
3721.90 340
3722.48 372
3723.05 378
3723.63 419
3724.20 366
3724.78 342
3725.36 311
3725.93 420
3726.51 329
3727.08 371
3727.66 375
3728.23 426
3728.81 369
3729.39 417
3729.96 379
3730.54 355
3731.11 412
3731.69 331
3732.27 385
3732.84 370
3733.42 394
3734.00 442
3734.57 454
3735.15 438
3735.72 421
3736.30 447
3736.88 529
3737.45 416
3738.03 387
3738.61 391
3739.18 446
3739.76 397
3740.34 430
3740.92 372
3741.49 353
3742.07 414
3742.65 359
3743.22 312
3743.80 313
3744.38 354
3744.95 386
3745.53 365
3746.11 375
3746.69 364
3747.26 345
3747.84 323
3748.42 358
3749.00 346
3749.57 347
3750.15 418
3750.73 408
3751.31 332
3751.88 354
3752.46 362
3753.04 398
3753.62 400
3754.19 391
3754.77 346
3755.35 356
3755.93 404
3756.51 406
3757.08 342
3757.66 345
3758.24 410
3758.82 377
3759.40 399
3759.98 428
3760.55 412
3761.13 417
3761.71 421
3762.29 424
3762.87 431
3763.45 440
3764.03 407
3764.60 381
3765.18 417
3765.76 367
3766.34 385
3766.92 402
3767.50 384
3768.08 372
3768.66 363
3769.24 316
3769.81 371
3770.39 415
3770.97 377
3771.55 372
3772.13 359
3772.71 414
3773.29 351
3773.87 346
3774.45 325
3775.03 382
3775.61 344
3776.19 331
3776.77 398
3777.35 406
3777.93 350
3778.51 302
3779.09 372
3779.67 361
3780.25 348
3780.83 330
3781.41 377
3781.99 326
3782.57 323
3783.15 343
3783.73 312
3784.31 413
3784.89 344
3785.47 338
3786.05 358
3786.63 375
3787.21 360
3787.79 343
3788.37 399
3788.95 426
3789.53 378
3790.11 359
3790.69 338
3791.27 307
3791.85 367
3792.43 401
3793.01 355
3793.59 364
3794.18 381
3794.76 358
3795.34 292
3795.92 306
3796.50 293
3797.08 294
3797.66 335
3798.24 351
3798.83 359
3799.41 370
3799.99 322
3800.57 385
3801.15 396
3801.73 302
3802.31 340
3802.90 369
3803.48 289
3804.06 335
3804.64 359
3805.22 333
3805.80 351
3806.39 377
3806.97 417
3807.55 340
3808.13 425
3808.71 412
3809.30 401
3809.88 334
3810.46 390
3811.04 365
3811.63 339
3812.21 415
3812.79 390
3813.37 429
3813.95 373
3814.54 431
3815.12 382
3815.70 350
3816.29 352
3816.87 312
3817.45 335
3818.03 290
3818.62 303
3819.20 327
3819.78 376
3820.36 334
3820.95 286
3821.53 318
3822.11 335
3822.70 356
3823.28 368
3823.86 334
3824.45 298
3825.03 299
3825.61 305
3826.20 316
3826.78 375
3827.36 359
3827.95 347
3828.53 318
3829.11 321
3829.70 352
3830.28 343
3830.87 314
3831.45 285
3832.03 309
3832.62 389
3833.20 399
3833.79 289
3834.37 262
3834.95 293
3835.54 326
3836.12 367
3836.71 333
3837.29 325
3837.87 381
3838.46 385
3839.04 364
3839.63 402
3840.21 344
3840.80 376
3841.38 390
3841.97 365
3842.55 343
3843.13 357
3843.72 390
3844.30 325
3844.89 334
3845.47 307
3846.06 322
3846.64 342
3847.23 329
3847.81 342
3848.40 327
3848.98 333
3849.57 383
3850.15 336
3850.74 319
3851.33 320
3851.91 387
3852.50 365
3853.08 388
3853.67 362
3854.25 365
3854.84 360
3855.42 307
3856.01 289
3856.60 346
3857.18 319
3857.77 342
3858.35 358
3858.94 334
3859.52 353
3860.11 383
3860.70 381
3861.28 437
3861.87 517
3862.45 512
3863.04 536
3863.63 539
3864.21 456
3864.80 414
3865.39 532
3865.97 595
3866.56 546
3867.15 517
3867.73 470
3868.32 415
3868.91 379
3869.49 367
3870.08 397
3870.67 417
3871.25 427
3871.84 389
3872.43 288
3873.01 311
3873.60 319
3874.19 334
3874.77 354
3875.36 353
3875.95 357
3876.54 312
3877.12 325
3877.71 383
3878.30 385
3878.89 371
3879.47 364
3880.06 335
3880.65 282
3881.24 342
3881.82 376
3882.41 356
3883.00 397
3883.59 392
3884.17 334
3884.76 321
3885.35 324
3885.94 348
3886.53 307
3887.11 375
3887.70 350
3888.29 382
3888.88 390
3889.47 452
3890.05 401
3890.64 395
3891.23 361
3891.82 412
3892.41 449
3893.00 423
3893.59 350
3894.17 383
3894.76 421
3895.35 385
3895.94 423
3896.53 379
3897.12 329
3897.71 391
3898.30 353
3898.88 442
3899.47 440
3900.06 440
3900.65 432
3901.24 509
3901.83 397
3902.42 388
3903.01 428
3903.60 339
3904.19 417
3904.78 440
3905.37 354
3905.95 328
3906.54 360
3907.13 273
3907.72 280
3908.31 311
3908.90 335
3909.49 371
3910.08 387
3910.67 359
3911.26 367
3911.85 313
3912.44 342
3913.03 360
3913.62 376
3914.21 369
3914.80 365
3915.39 319
3915.98 390
3916.57 345
3917.16 320
3917.75 402
3918.34 358
3918.93 356
3919.52 303
3920.12 324
3920.71 354
3921.30 332
3921.89 304
3922.48 293
3923.07 328
3923.66 349
3924.25 282
3924.84 273
3925.43 310
3926.02 293
3926.61 332
3927.20 376
3927.80 293
3928.39 320
3928.98 340
3929.57 298
3930.16 304
3930.75 311
3931.34 364
3931.94 357
3932.53 315
3933.12 337
3933.71 330
3934.30 372
3934.89 351
3935.48 322
3936.08 295
3936.67 340
3937.26 346
3937.85 342
3938.44 321
3939.04 290
3939.63 292
3940.22 320
3940.81 384
3941.40 301
3942.00 331
3942.59 377
3943.18 360
3943.77 316
3944.37 377
3944.96 387
3945.55 309
3946.14 387
3946.74 419
3947.33 392
3947.92 345
3948.51 407
3949.11 319
3949.70 295
3950.29 285
3950.88 331
3951.48 315
3952.07 277
3952.66 312
3953.26 334
3953.85 319
3954.44 321
3955.04 317
3955.63 319
3956.22 322
3956.82 324
3957.41 364
3958.00 342
3958.60 329
3959.19 333
3959.78 273
3960.38 352
3960.97 334
3961.56 351
3962.16 295
3962.75 327
3963.34 340
3963.94 330
3964.53 351
3965.13 287
3965.72 290
3966.31 302
3966.91 417
3967.50 355
3968.10 391
3968.69 369
3969.28 326
3969.88 374
3970.47 382
3971.07 412
3971.66 430
3972.26 429
3972.85 381
3973.45 356
3974.04 405
3974.63 353
3975.23 408
3975.82 359
3976.42 295
3977.01 304
3977.61 333
3978.20 332
3978.80 299
3979.39 361
3979.99 371
3980.58 354
3981.18 370
3981.77 409
3982.37 352
3982.96 335
3983.56 344
3984.15 325
3984.75 335
3985.35 308
3985.94 321
3986.54 337
3987.13 342
3987.73 318
3988.32 300
3988.92 326
3989.51 274
3990.11 386
3990.71 338
3991.30 325
3991.90 366
3992.49 353
3993.09 363
3993.69 348
3994.28 376
3994.88 362
3995.47 349
3996.07 327
3996.67 330
3997.26 358
3997.86 366
3998.46 324
3999.05 317
3999.65 352
4000.25 379
4000.84 388
4001.44 333
4002.04 268
4002.63 351
4003.23 379
4003.83 341
4004.42 364
4005.02 385
4005.62 376
4006.21 347
4006.81 303
4007.41 334
4008.01 335
4008.60 352
4009.20 334
4009.80 360
4010.39 352
4010.99 361
4011.59 371
4012.19 354
4012.78 289
4013.38 379
4013.98 415
4014.58 368
4015.17 383
4015.77 426
4016.37 345
4016.97 351
4017.57 403
4018.16 417
4018.76 412
4019.36 473
4019.96 423
4020.56 359
4021.15 328
4021.75 345
4022.35 380
4022.95 357
4023.55 412
4024.14 450
4024.74 469
4025.34 349
4025.94 350
4026.54 318
4027.14 358
4027.74 316
4028.33 336
4028.93 384
4029.53 371
4030.13 316
4030.73 360
4031.33 357
4031.93 321
4032.53 325
4033.12 336
4033.72 362
4034.32 353
4034.92 425
4035.52 442
4036.12 359
4036.72 420
4037.32 371
4037.92 344
4038.52 361
4039.12 377
4039.72 369
4040.32 308
4040.92 344
4041.52 343
4042.12 325
4042.71 342
4043.31 345
4043.91 349
4044.51 408
4045.11 374
4045.71 375
4046.31 339
4046.91 332
4047.51 358
4048.11 350
4048.71 349
4049.31 354
4049.91 294
4050.52 291
4051.12 385
4051.72 382
4052.32 381
4052.92 334
4053.52 370
4054.12 375
4054.72 312
4055.32 386
4055.92 362
4056.52 361
4057.12 359
4057.72 377
4058.32 363
4058.92 288
4059.52 296
4060.13 250
4060.73 295
4061.33 299
4061.93 320
4062.53 324
4063.13 309
4063.73 300
4064.33 367
4064.94 309
4065.54 354
4066.14 280
4066.74 280
4067.34 320
4067.94 269
4068.54 311
4069.15 309
4069.75 309
4070.35 344
4070.95 345
4071.55 276
4072.16 306
4072.76 295
4073.36 313
4073.96 305
4074.56 289
4075.17 312
4075.77 345
4076.37 354
4076.97 366
4077.57 258
4078.18 279
4078.78 346
4079.38 349
4079.98 321
4080.59 275
4081.19 297
4081.79 294
4082.39 267
4083.00 332
4083.60 263
4084.20 358
4084.81 325
4085.41 316
4086.01 308
4086.61 312
4087.22 287
4087.82 310
4088.42 291
4089.03 313
4089.63 372
4090.23 348
4090.84 362
4091.44 400
4092.04 317
4092.65 321
4093.25 347
4093.85 368
4094.46 344
4095.06 324
4095.66 374
4096.27 396
4096.87 395
4097.48 489
4098.08 505
4098.68 424
4099.29 438
4099.89 426
4100.49 465
4101.10 435
4101.70 378
4102.31 389
4102.91 366
4103.52 428
4104.12 353
4104.72 347
4105.33 345
4105.93 327
4106.54 343
4107.14 267
4107.75 300
4108.35 318
4108.96 288
4109.56 328
4110.16 344
4110.77 358
4111.37 277
4111.98 275
4112.58 292
4113.19 374
4113.79 353
4114.40 305
4115.00 322
4115.61 274
4116.21 297
4116.82 282
4117.42 306
4118.03 296
4118.64 341
4119.24 313
4119.85 334
4120.45 377
4121.06 298
4121.66 365
4122.27 337
4122.87 310
4123.48 346
4124.09 336
4124.69 296
4125.30 364
4125.90 407
4126.51 384
4127.11 356
4127.72 321
4128.33 335
4128.93 311
4129.54 313
4130.14 356
4130.75 331
4131.36 324
4131.96 312
4132.57 335
4133.18 322
4133.78 294
4134.39 323
4135.00 337
4135.60 331
4136.21 356
4136.82 316
4137.42 295
4138.03 324
4138.64 312
4139.24 290
4139.85 298
4140.46 313
4141.06 315
4141.67 318
4142.28 293
4142.88 334
4143.49 246
4144.10 344
4144.71 328
4145.31 293
4145.92 356
4146.53 317
4147.14 309
4147.74 346
4148.35 414
4148.96 314
4149.57 267
4150.17 272
4150.78 265
4151.39 267
4152.00 326
4152.60 321
4153.21 339
4153.82 284
4154.43 249
4155.04 292
4155.64 307
4156.25 296
4156.86 284
4157.47 340
4158.08 309
4158.69 309
4159.29 280
4159.90 236
4160.51 273
4161.12 260
4161.73 248
4162.34 319
4162.94 338
4163.55 306
4164.16 302
4164.77 297
4165.38 324
4165.99 228
4166.60 256
4167.21 320
4167.81 325
4168.42 279
4169.03 309
4169.64 297
4170.25 328
4170.86 284
4171.47 293
4172.08 330
4172.69 309
4173.30 277
4173.91 290
4174.52 333
4175.13 343
4175.74 371
4176.34 333
4176.95 322
4177.56 321
4178.17 286
4178.78 316
4179.39 288
4180.00 280
4180.61 284
4181.22 361
4181.83 327
4182.44 286
4183.05 283
4183.66 323
4184.27 311
4184.88 348
4185.49 272
4186.10 268
4186.71 292
4187.32 309
4187.93 301
4188.55 221
4189.16 266
4189.77 317
4190.38 278
4190.99 282
4191.60 307
4192.21 304
4192.82 321
4193.43 274
4194.04 303
4194.65 330
4195.26 261
4195.87 342
4196.49 303
4197.10 275
4197.71 281
4198.32 313
4198.93 355
4199.54 327
4200.15 305
4200.76 300
4201.38 341
4201.99 300
4202.60 321
4203.21 315
4203.82 289
4204.43 304
4205.04 340
4205.66 322
4206.27 299
4206.88 295
4207.49 300
4208.10 330
4208.72 297
4209.33 274
4209.94 285
4210.55 295
4211.16 331
4211.78 280
4212.39 282
4213.00 273
4213.61 286
4214.22 372
4214.84 344
4215.45 304
4216.06 301
4216.67 291
4217.29 337
4217.90 338
4218.51 322
4219.13 319
4219.74 329
4220.35 320
4220.96 370
4221.58 385
4222.19 316
4222.80 341
4223.42 435
4224.03 430
4224.64 483
4225.25 415
4225.87 403
4226.48 456
4227.09 479
4227.71 493
4228.32 440
4228.93 423
4229.55 463
4230.16 435
4230.77 428
4231.39 410
4232.00 384
4232.62 367
4233.23 344
4233.84 321
4234.46 327
4235.07 400
4235.68 327
4236.30 330
4236.91 291
4237.53 331
4238.14 313
4238.75 344
4239.37 316
4239.98 351
4240.60 389
4241.21 376
4241.83 329
4242.44 288
4243.05 257
4243.67 289
4244.28 357
4244.90 309
4245.51 279
4246.13 229
4246.74 259
4247.36 327
4247.97 324
4248.59 276
4249.20 298
4249.82 323
4250.43 279
4251.05 343
4251.66 345
4252.28 303
4252.89 302
4253.51 292
4254.12 348
4254.74 373
4255.35 391
4255.97 332
4256.58 263
4257.20 305
4257.81 318
4258.43 319
4259.05 364
4259.66 341
4260.28 247
4260.89 327
4261.51 366
4262.12 345
4262.74 345
4263.36 368
4263.97 323
4264.59 297
4265.20 372
4265.82 311
4266.44 343
4267.05 361
4267.67 279
4268.28 313
4268.90 293
4269.52 302
4270.13 286
4270.75 273
4271.37 344
4271.98 331
4272.60 333
4273.22 334
4273.83 316
4274.45 324
4275.07 303
4275.68 397
4276.30 351
4276.92 324
4277.53 290
4278.15 306
4278.77 333
4279.38 318
4280.00 318
4280.62 292
4281.24 280
4281.85 253
4282.47 276
4283.09 341
4283.70 307
4284.32 282
4284.94 321
4285.56 336
4286.17 344
4286.79 276
4287.41 330
4288.03 312
4288.65 294
4289.26 332
4289.88 324
4290.50 281
4291.12 283
4291.73 354
4292.35 349
4292.97 339
4293.59 311
4294.21 341
4294.83 337
4295.44 306
4296.06 326
4296.68 313
4297.30 274
4297.92 320
4298.54 305
4299.15 292
4299.77 279
4300.39 335
4301.01 361
4301.63 348
4302.25 306
4302.87 344
4303.48 327
4304.10 327
4304.72 294
4305.34 323
4305.96 277
4306.58 275
4307.20 321
4307.82 335
4308.44 322
4309.06 296
4309.67 332
4310.29 345
4310.91 336
4311.53 331
4312.15 298
4312.77 268
4313.39 346
4314.01 367
4314.63 362
4315.25 360
4315.87 283
4316.49 313
4317.11 279
4317.73 263
4318.35 311
4318.97 304
4319.59 332
4320.21 344
4320.83 323
4321.45 263
4322.07 261
4322.69 279
4323.31 305
4323.93 336
4324.55 318
4325.17 298
4325.79 303
4326.41 375
4327.03 277
4327.65 271
4328.27 289
4328.89 333
4329.51 368
4330.13 310
4330.76 341
4331.38 289
4332.00 265
4332.62 301
4333.24 270
4333.86 293
4334.48 331
4335.10 315
4335.72 313
4336.34 367
4336.97 409
4337.59 333
4338.21 286
4338.83 344
4339.45 340
4340.07 333
4340.69 277
4341.31 283
4341.94 292
4342.56 337
4343.18 296
4343.80 293
4344.42 332
4345.04 279
4345.67 342
4346.29 340
4346.91 328
4347.53 374
4348.15 308
4348.78 358
4349.40 387
4350.02 359
4350.64 377
4351.26 356
4351.89 360
4352.51 370
4353.13 328
4353.75 336
4354.38 333
4355.00 323
4355.62 316
4356.24 294
4356.87 314
4357.49 323
4358.11 319
4358.74 343
4359.36 352
4359.98 325
4360.60 329
4361.23 229
4361.85 292
4362.47 324
4363.10 319
4363.72 272
4364.34 312
4364.97 312
4365.59 293
4366.21 314
4366.83 275
4367.46 266
4368.08 317
4368.71 373
4369.33 328
4369.95 372
4370.58 324
4371.20 311
4371.82 317
4372.45 298
4373.07 263
4373.69 266
4374.32 293
4374.94 309
4375.57 321
4376.19 356
4376.81 265
4377.44 235
4378.06 264
4378.69 273
4379.31 268
4379.94 289
4380.56 329
4381.18 359
4381.81 303
4382.43 323
4383.06 283
4383.68 313
4384.31 312
4384.93 300
4385.56 333
4386.18 339
4386.81 297
4387.43 259
4388.05 360
4388.68 368
4389.30 300
4389.93 327
4390.55 382
4391.18 343
4391.81 404
4392.43 398
4393.06 385
4393.68 414
4394.31 421
4394.93 404
4395.56 393
4396.18 337
4396.81 279
4397.43 353
4398.06 381
4398.68 365
4399.31 401
4399.94 372
4400.56 394
4401.19 366
4401.81 394
4402.44 414
4403.06 341
4403.69 378
4404.32 329
4404.94 321
4405.57 373
4406.20 384
4406.82 398
4407.45 340
4408.07 280
4408.70 332
4409.33 410
4409.95 394
4410.58 364
4411.21 355
4411.83 375
4412.46 358
4413.09 312
4413.71 325
4414.34 368
4414.97 343
4415.59 312
4416.22 349
4416.85 347
4417.47 320
4418.10 306
4418.73 313
4419.35 319
4419.98 276
4420.61 288
4421.24 283
4421.86 282
4422.49 244
4423.12 226
4423.75 304
4424.37 303
4425.00 288
4425.63 321
4426.26 341
4426.88 320
4427.51 333
4428.14 369
4428.77 303
4429.39 333
4430.02 274
4430.65 340
4431.28 263
4431.91 271
4432.53 277
4433.16 325
4433.79 319
4434.42 246
4435.05 260
4435.67 317
4436.30 318
4436.93 316
4437.56 305
4438.19 263
4438.82 333
4439.44 355
4440.07 283
4440.70 266
4441.33 271
4441.96 206
4442.59 228
4443.22 293
4443.85 218
4444.47 253
4445.10 305
4445.73 315
4446.36 319
4446.99 273
4447.62 292
4448.25 336
4448.88 287
4449.51 285
4450.14 262
4450.77 308
4451.39 323
4452.02 344
4452.65 311
4453.28 306
4453.91 253
4454.54 258
4455.17 264
4455.80 271
4456.43 301
4457.06 273
4457.69 294
4458.32 307
4458.95 297
4459.58 295
4460.21 310
4460.84 271
4461.47 260
4462.10 251
4462.73 300
4463.36 227
4463.99 234
4464.62 258
4465.25 265
4465.88 285
4466.51 254
4467.14 291
4467.77 224
4468.40 263
4469.03 288
4469.67 292
4470.30 319
4470.93 263
4471.56 282
4472.19 302
4472.82 252
4473.45 239
4474.08 289
4474.71 346
4475.34 303
4475.97 242
4476.61 262
4477.24 269
4477.87 268
4478.50 214
4479.13 269
4479.76 328
4480.39 274
4481.02 266
4481.66 193
4482.29 254
4482.92 271
4483.55 257
4484.18 272
4484.81 285
4485.45 284
4486.08 248
4486.71 264
4487.34 283
4487.97 315
4488.61 291
4489.24 273
4489.87 291
4490.50 326
4491.13 310
4491.77 306
4492.40 277
4493.03 279
4493.66 282
4494.30 290
4494.93 259
4495.56 236
4496.19 311
4496.83 298
4497.46 289
4498.09 291
4498.72 251
4499.36 259
4499.99 243
4500.62 255
4501.25 277
4501.89 283
4502.52 286
4503.15 291
4503.79 315
4504.42 299
4505.05 319
4505.69 290
4506.32 279
4506.95 283
4507.59 311
4508.22 261
4508.85 287
4509.49 262
4510.12 297
4510.75 313
4511.39 331
4512.02 319
4512.65 271
4513.29 236
4513.92 220
4514.56 233
4515.19 289
4515.82 302
4516.46 327
4517.09 307
4517.73 278
4518.36 279
4518.99 300
4519.63 326
4520.26 254
4520.90 263
4521.53 311
4522.16 338
4522.80 325
4523.43 295
4524.07 301
4524.70 295
4525.34 330
4525.97 304
4526.61 278
4527.24 305
4527.88 341
4528.51 330
4529.15 308
4529.78 310
4530.42 372
4531.05 435
4531.69 372
4532.32 420
4532.96 470
4533.59 534
4534.23 521
4534.86 538
4535.50 551
4536.13 510
4536.77 490
4537.40 506
4538.04 479
4538.67 416
4539.31 411
4539.94 325
4540.58 278
4541.22 313
4541.85 317
4542.49 314
4543.12 295
4543.76 313
4544.40 328
4545.03 255
4545.67 254
4546.30 251
4546.94 259
4547.58 258
4548.21 303
4548.85 300
4549.48 298
4550.12 245
4550.76 201
4551.39 214
4552.03 253
4552.67 272
4553.30 303
4553.94 333
4554.58 304
4555.21 261
4555.85 312
4556.49 320
4557.12 260
4557.76 299
4558.40 376
4559.03 346
4559.67 252
4560.31 298
4560.94 287
4561.58 258
4562.22 276
4562.86 287
4563.49 309
4564.13 283
4564.77 241
4565.41 259
4566.04 303
4566.68 302
4567.32 340
4567.96 355
4568.59 329
4569.23 339
4569.87 347
4570.51 320
4571.14 314
4571.78 329
4572.42 321
4573.06 325
4573.70 352
4574.33 367
4574.97 325
4575.61 314
4576.25 344
4576.89 341
4577.52 312
4578.16 327
4578.80 248
4579.44 317
4580.08 349
4580.72 250
4581.35 308
4581.99 315
4582.63 333
4583.27 303
4583.91 286
4584.55 275
4585.19 312
4585.83 216
4586.46 200
4587.10 262
4587.74 242
4588.38 257
4589.02 275
4589.66 190
4590.30 249
4590.94 296
4591.58 239
4592.22 285
4592.85 240
4593.49 304
4594.13 298
4594.77 243
4595.41 224
4596.05 275
4596.69 282
4597.33 269
4597.97 260
4598.61 239
4599.25 278
4599.89 290
4600.53 247
4601.17 258
4601.81 227
4602.45 267
4603.09 299
4603.73 304
4604.37 264
4605.01 301
4605.65 293
4606.29 280
4606.93 331
4607.57 276
4608.21 290
4608.85 316
4609.49 238
4610.13 215
4610.77 254
4611.41 242
4612.05 314
4612.70 340
4613.34 316
4613.98 331
4614.62 286
4615.26 248
4615.90 250
4616.54 270
4617.18 265
4617.82 245
4618.46 253
4619.10 267
4619.75 292
4620.39 248
4621.03 262
4621.67 253
4622.31 250
4622.95 250
4623.59 278
4624.24 301
4624.88 226
4625.52 269
4626.16 243
4626.80 277
4627.44 256
4628.09 262
4628.73 213
4629.37 260
4630.01 262
4630.65 245
4631.29 258
4631.94 241
4632.58 259
4633.22 223
4633.86 291
4634.51 285
4635.15 288
4635.79 287
4636.43 271
4637.07 276
4637.72 306
4638.36 347
4639.00 298
4639.64 323
4640.29 295
4640.93 311
4641.57 324
4642.21 337
4642.86 283
4643.50 267
4644.14 284
4644.79 331
4645.43 325
4646.07 296
4646.72 284
4647.36 268
4648.00 272
4648.64 266
4649.29 309
4649.93 314
4650.57 277
4651.22 254
4651.86 271
4652.50 283
4653.15 305
4653.79 315
4654.44 332
4655.08 365
4655.72 270
4656.37 297
4657.01 349
4657.65 281
4658.30 245
4658.94 303
4659.59 273
4660.23 287
4660.87 266
4661.52 246
4662.16 222
4662.81 306
4663.45 263
4664.09 280
4664.74 293
4665.38 314
4666.03 261
4666.67 271
4667.32 299
4667.96 214
4668.61 237
4669.25 253
4669.89 228
4670.54 235
4671.18 265
4671.83 260
4672.47 221
4673.12 206
4673.76 248
4674.41 257
4675.05 233
4675.70 211
4676.34 253
4676.99 290
4677.63 228
4678.28 226
4678.92 252
4679.57 242
4680.22 226
4680.86 266
4681.51 289
4682.15 228
4682.80 262
4683.44 227
4684.09 221
4684.73 232
4685.38 297
4686.03 264
4686.67 246
4687.32 226
4687.96 257
4688.61 222
4689.25 177
4689.90 247
4690.55 291
4691.19 272
4691.84 214
4692.49 219
4693.13 233
4693.78 248
4694.42 242
4695.07 209
4695.72 294
4696.36 239
4697.01 238
4697.66 229
4698.30 245
4698.95 265
4699.60 241
4700.24 225
4700.89 265
4701.54 266
4702.18 244
4702.83 268
4703.48 242
4704.12 274
4704.77 273
4705.42 194
4706.07 219
4706.71 219
4707.36 263
4708.01 297
4708.66 276
4709.30 231
4709.95 267
4710.60 263
4711.24 255
4711.89 256
4712.54 331
4713.19 357
4713.84 314
4714.48 255
4715.13 204
4715.78 227
4716.43 204
4717.07 211
4717.72 236
4718.37 323
4719.02 276
4719.67 248
4720.31 251
4720.96 245
4721.61 285
4722.26 269
4722.91 255
4723.56 267
4724.20 292
4724.85 250
4725.50 269
4726.15 256
4726.80 239
4727.45 255
4728.10 246
4728.74 239
4729.39 302
4730.04 272
4730.69 265
4731.34 282
4731.99 227
4732.64 246
4733.29 224
4733.94 239
4734.58 274
4735.23 277
4735.88 258
4736.53 194
4737.18 198
4737.83 202
4738.48 219
4739.13 247
4739.78 275
4740.43 215
4741.08 195
4741.73 252
4742.38 196
4743.03 222
4743.68 252
4744.33 265
4744.98 253
4745.63 298
4746.28 312
4746.93 313
4747.58 249
4748.23 268
4748.88 278
4749.53 297
4750.18 299
4750.83 193
4751.48 245
4752.13 251
4752.78 278
4753.43 207
4754.08 212
4754.73 255
4755.38 282
4756.03 255
4756.68 279
4757.33 274
4757.98 270
4758.63 257
4759.28 242
4759.93 333
4760.59 275
4761.24 251
4761.89 282
4762.54 259
4763.19 257
4763.84 234
4764.49 208
4765.14 231
4765.79 249
4766.45 278
4767.10 223
4767.75 201
4768.40 257
4769.05 235
4769.70 223
4770.35 240
4771.01 246
4771.66 265
4772.31 232
4772.96 263
4773.61 245
4774.26 280
4774.92 275
4775.57 239
4776.22 248
4776.87 249
4777.52 316
4778.18 266
4778.83 244
4779.48 286
4780.13 278
4780.79 266
4781.44 277
4782.09 278
4782.74 244
4783.40 248
4784.05 266
4784.70 243
4785.35 229
4786.01 284
4786.66 229
4787.31 257
4787.96 261
4788.62 240
4789.27 194
4789.92 171
4790.58 231
4791.23 286
4791.88 210
4792.53 233
4793.19 230
4793.84 232
4794.49 280
4795.15 258
4795.80 248
4796.45 248
4797.11 258
4797.76 283
4798.41 244
4799.07 218
4799.72 260
4800.37 279
4801.03 257
4801.68 267
4802.34 330
4802.99 241
4803.64 201
4804.30 217
4804.95 202
4805.61 243
4806.26 287
4806.91 291
4807.57 210
4808.22 211
4808.88 230
4809.53 202
4810.18 229
4810.84 215
4811.49 202
4812.15 246
4812.80 250
4813.46 245
4814.11 260
4814.77 275
4815.42 290
4816.07 269
4816.73 277
4817.38 296
4818.04 232
4818.69 225
4819.35 222
4820.00 256
4820.66 249
4821.31 284
4821.97 278
4822.62 250
4823.28 207
4823.93 245
4824.59 255
4825.24 271
4825.90 225
4826.56 252
4827.21 259
4827.87 244
4828.52 253
4829.18 289
4829.83 290
4830.49 281
4831.14 247
4831.80 226
4832.46 252
4833.11 247
4833.77 246
4834.42 274
4835.08 269
4835.74 228
4836.39 248
4837.05 237
4837.70 314
4838.36 264
4839.02 318
4839.67 343
4840.33 322
4840.99 370
4841.64 363
4842.30 319
4842.96 350
4843.61 295
4844.27 283
4844.92 283
4845.58 306
4846.24 295
4846.90 250
4847.55 261
4848.21 268
4848.87 224
4849.52 248
4850.18 283
4850.84 259
4851.49 270
4852.15 231
4852.81 263
4853.47 233
4854.12 246
4854.78 319
4855.44 333
4856.09 284
4856.75 249
4857.41 278
4858.07 262
4858.72 318
4859.38 311
4860.04 307
4860.70 245
4861.36 277
4862.01 272
4862.67 237
4863.33 268
4863.99 251
4864.64 318
4865.30 291
4865.96 242
4866.62 261
4867.28 293
4867.94 293
4868.59 266
4869.25 258
4869.91 212
4870.57 256
4871.23 304
4871.89 284
4872.54 267
4873.20 276
4873.86 262
4874.52 269
4875.18 234
4875.84 220
4876.50 283
4877.16 249
4877.81 243
4878.47 274
4879.13 278
4879.79 295
4880.45 287
4881.11 259
4881.77 233
4882.43 282
4883.09 349
4883.75 314
4884.41 244
4885.06 255
4885.72 284
4886.38 248
4887.04 291
4887.70 281
4888.36 300
4889.02 244
4889.68 246
4890.34 249
4891.00 258
4891.66 275
4892.32 243
4892.98 265
4893.64 255
4894.30 239
4894.96 279
4895.62 290
4896.28 288
4896.94 249
4897.60 238
4898.26 233
4898.92 269
4899.58 238
4900.24 278
4900.90 263
4901.56 299
4902.22 252
4902.88 223
4903.54 187
4904.21 191
4904.87 211
4905.53 227
4906.19 281
4906.85 221
4907.51 228
4908.17 203
4908.83 189
4909.49 261
4910.15 261
4910.81 252
4911.48 248
4912.14 247
4912.80 233
4913.46 204
4914.12 255
4914.78 234
4915.44 276
4916.11 218
4916.77 213
4917.43 215
4918.09 229
4918.75 209
4919.41 264
4920.07 237
4920.74 228
4921.40 204
4922.06 261
4922.72 243
4923.38 245
4924.05 190
4924.71 199
4925.37 205
4926.03 198
4926.69 247
4927.36 230
4928.02 213
4928.68 198
4929.34 285
4930.01 275
4930.67 252
4931.33 239
4931.99 254
4932.66 216
4933.32 228
4933.98 227
4934.64 257
4935.31 259
4935.97 277
4936.63 277
4937.30 234
4937.96 252
4938.62 250
4939.28 239
4939.95 222
4940.61 240
4941.27 218
4941.94 201
4942.60 258
4943.26 306
4943.93 310
4944.59 247
4945.25 298
4945.92 242
4946.58 247
4947.24 261
4947.91 293
4948.57 293
4949.23 222
4949.90 213
4950.56 221
4951.23 237
4951.89 223
4952.55 226
4953.22 246
4953.88 248
4954.55 252
4955.21 187
4955.87 218
4956.54 184
4957.20 227
4957.87 211
4958.53 204
4959.20 221
4959.86 216
4960.52 215
4961.19 229
4961.85 257
4962.52 246
4963.18 233
4963.85 216
4964.51 236
4965.18 181
4965.84 204
4966.51 276
4967.17 242
4967.84 181
4968.50 259
4969.17 251
4969.83 253
4970.50 249
4971.16 251
4971.83 300
4972.49 263
4973.16 255
4973.82 247
4974.49 222
4975.15 261
4975.82 266
4976.48 311
4977.15 253
4977.82 260
4978.48 254
4979.15 264
4979.81 255
4980.48 212
4981.14 253
4981.81 282
4982.48 203
4983.14 240
4983.81 323
4984.47 267
4985.14 266
4985.81 270
4986.47 248
4987.14 291
4987.81 340
4988.47 334
4989.14 326
4989.80 362
4990.47 377
4991.14 409
4991.80 421
4992.47 380
4993.14 350
4993.80 383
4994.47 425
4995.14 427
4995.80 392
4996.47 359
4997.14 318
4997.80 319
4998.47 270
4999.14 274
4999.81 269
5000.47 286
5001.14 256
5001.81 236
5002.47 258
5003.14 268
5003.81 248
5004.48 243
5005.14 232
5005.81 213
5006.48 223
5007.15 241
5007.81 238
5008.48 287
5009.15 271
5009.82 246
5010.49 259
5011.15 239
5011.82 285
5012.49 297
5013.16 262
5013.83 310
5014.49 276
5015.16 255
5015.83 234
5016.50 227
5017.17 233
5017.83 281
5018.50 275
5019.17 290
5019.84 240
5020.51 267
5021.18 287
5021.84 298
5022.51 263
5023.18 260
5023.85 300
5024.52 329
5025.19 342
5025.86 395
5026.53 349
5027.19 355
5027.86 365
5028.53 357
5029.20 387
5029.87 359
5030.54 341
5031.21 322
5031.88 314
5032.55 307
5033.22 310
5033.89 339
5034.56 320
5035.23 331
5035.89 303
5036.56 282
5037.23 258
5037.90 333
5038.57 360
5039.24 216
5039.91 235
5040.58 326
5041.25 321
5041.92 286
5042.59 313
5043.26 287
5043.93 307
5044.60 289
5045.27 289
5045.94 262
5046.61 257
5047.28 247
5047.95 306
5048.62 322
5049.29 319
5049.96 291
5050.63 242
5051.31 287
5051.98 284
5052.65 286
5053.32 257
5053.99 284
5054.66 284
5055.33 224
5056.00 215
5056.67 267
5057.34 250
5058.01 262
5058.68 276
5059.35 279
5060.03 284
5060.70 312
5061.37 295
5062.04 286
5062.71 281
5063.38 291
5064.05 317
5064.72 336
5065.40 305
5066.07 337
5066.74 315
5067.41 263
5068.08 266
5068.75 296
5069.43 295
5070.10 272
5070.77 281
5071.44 284
5072.11 246
5072.79 266
5073.46 271
5074.13 245
5074.80 293
5075.47 261
5076.15 281
5076.82 249
5077.49 212
5078.16 249
5078.83 241
5079.51 241
5080.18 250
5080.85 223
5081.52 248
5082.20 238
5082.87 247
5083.54 246
5084.22 311
5084.89 321
5085.56 306
5086.23 297
5086.91 255
5087.58 213
5088.25 299
5088.93 260
5089.60 210
5090.27 252
5090.94 258
5091.62 273
5092.29 249
5092.96 233
5093.64 254
5094.31 242
5094.98 284
5095.66 244
5096.33 278
5097.00 259
5097.68 265
5098.35 215
5099.03 269
5099.70 271
5100.37 257
5101.05 262
5101.72 297
5102.39 281
5103.07 253
5103.74 258
5104.42 285
5105.09 220
5105.77 254
5106.44 224
5107.11 224
5107.79 242
5108.46 242
5109.14 258
5109.81 265
5110.49 232
5111.16 239
5111.83 235
5112.51 235
5113.18 241
5113.86 267
5114.53 252
5115.21 236
5115.88 229
5116.56 202
5117.23 218
5117.91 231
5118.58 210
5119.26 216
5119.93 241
5120.61 250
5121.28 256
5121.96 250
5122.63 289
5123.31 265
5123.98 227
5124.66 263
5125.33 239
5126.01 254
5126.69 304
5127.36 248
5128.04 224
5128.71 220
5129.39 283
5130.06 218
5130.74 240
5131.42 233
5132.09 248
5132.77 224
5133.44 221
5134.12 208
5134.79 236
5135.47 290
5136.15 246
5136.82 228
5137.50 259
5138.18 234
5138.85 225
5139.53 261
5140.20 266
5140.88 267
5141.56 255
5142.23 281
5142.91 276
5143.59 204
5144.26 197
5144.94 259
5145.62 248
5146.29 222
5146.97 197
5147.65 253
5148.33 280
5149.00 204
5149.68 205
5150.36 249
5151.03 237
5151.71 216
5152.39 217
5153.06 177
5153.74 155
5154.42 197
5155.10 201
5155.77 228
5156.45 202
5157.13 180
5157.81 211
5158.48 210
5159.16 205
5159.84 213
5160.52 262
5161.20 236
5161.87 210
5162.55 220
5163.23 205
5163.91 238
5164.58 227
5165.26 232
5165.94 241
5166.62 241
5167.30 262
5167.98 250
5168.65 250
5169.33 199
5170.01 215
5170.69 244
5171.37 223
5172.05 229
5172.72 258
5173.40 234
5174.08 245
5174.76 222
5175.44 223
5176.12 235
5176.80 215
5177.48 223
5178.15 228
5178.83 207
5179.51 207
5180.19 251
5180.87 214
5181.55 210
5182.23 191
5182.91 196
5183.59 291
5184.27 306
5184.95 211
5185.63 216
5186.30 232
5186.98 271
5187.66 231
5188.34 250
5189.02 260
5189.70 229
5190.38 260
5191.06 241
5191.74 257
5192.42 227
5193.10 202
5193.78 215
5194.46 190
5195.14 210
5195.82 213
5196.50 212
5197.18 221
5197.86 262
5198.54 229
5199.22 233
5199.90 256
5200.58 200
5201.26 185
5201.94 247
5202.62 266
5203.31 245
5203.99 234
5204.67 241
5205.35 255
5206.03 277
5206.71 254
5207.39 214
5208.07 223
5208.75 205
5209.43 186
5210.11 227
5210.79 211
5211.48 230
5212.16 272
5212.84 235
5213.52 220
5214.20 218
5214.88 249
5215.56 261
5216.24 222
5216.93 199
5217.61 221
5218.29 233
5218.97 218
5219.65 248
5220.33 231
5221.02 233
5221.70 227
5222.38 222
5223.06 269
5223.74 273
5224.42 257
5225.11 222
5225.79 249
5226.47 253
5227.15 264
5227.83 222
5228.52 241
5229.20 246
5229.88 237
5230.56 253
5231.25 262
5231.93 247
5232.61 202
5233.29 172
5233.98 162
5234.66 194
5235.34 231
5236.02 231
5236.71 231
5237.39 267
5238.07 288
5238.76 225
5239.44 237
5240.12 236
5240.80 227
5241.49 214
5242.17 202
5242.85 257
5243.54 212
5244.22 213
5244.90 210
5245.59 256
5246.27 239
5246.95 217
5247.64 222
5248.32 191
5249.00 209
5249.69 300
5250.37 267
5251.05 259
5251.74 244
5252.42 216
5253.11 237
5253.79 252
5254.47 252
5255.16 235
5255.84 226
5256.53 255
5257.21 238
5257.89 232
5258.58 282
5259.26 253
5259.95 257
5260.63 259
5261.32 276
5262.00 244
5262.68 246
5263.37 214
5264.05 226
5264.74 239
5265.42 234
5266.11 230
5266.79 230
5267.48 277
5268.16 261
5268.85 244
5269.53 250
5270.22 262
5270.90 248
5271.59 219
5272.27 204
5272.96 249
5273.64 261
5274.33 261
5275.01 259
5275.70 278
5276.38 235
5277.07 221
5277.75 219
5278.44 203
5279.12 235
5279.81 243
5280.49 269
5281.18 300
5281.87 250
5282.55 261
5283.24 289
5283.92 250
5284.61 251
5285.30 292
5285.98 297
5286.67 290
5287.35 287
5288.04 321
5288.73 293
5289.41 243
5290.10 228
5290.78 272
5291.47 286
5292.16 296
5292.84 260
5293.53 237
5294.22 235
5294.90 241
5295.59 249
5296.28 241
5296.96 213
5297.65 236
5298.34 218
5299.02 252
5299.71 265
5300.40 303
5301.08 271
5301.77 290
5302.46 245
5303.14 255
5303.83 270
5304.52 319
5305.21 324
5305.89 295
5306.58 324
5307.27 340
5307.96 320
5308.64 312
5309.33 217
5310.02 247
5310.71 202
5311.39 249
5312.08 251
5312.77 231
5313.46 251
5314.14 263
5314.83 262
5315.52 246
5316.21 286
5316.89 224
5317.58 253
5318.27 239
5318.96 238
5319.65 221
5320.34 241
5321.02 244
5321.71 263
5322.40 233
5323.09 223
5323.78 245
5324.47 268
5325.15 203
5325.84 193
5326.53 229
5327.22 248
5327.91 246
5328.60 274
5329.29 276
5329.97 270
5330.66 262
5331.35 321
5332.04 305
5332.73 238
5333.42 217
5334.11 238
5334.80 303
5335.49 287
5336.18 270
5336.87 252
5337.55 240
5338.24 307
5338.93 282
5339.62 312
5340.31 302
5341.00 297
5341.69 313
5342.38 334
5343.07 301
5343.76 263
5344.45 298
5345.14 257
5345.83 245
5346.52 278
5347.21 351
5347.90 324
5348.59 290
5349.28 286
5349.97 279
5350.66 303
5351.35 291
5352.04 285
5352.73 319
5353.42 284
5354.11 354
5354.80 433
5355.49 381
5356.18 425
5356.87 391
5357.56 344
5358.25 343
5358.94 321
5359.64 273
5360.33 228
5361.02 255
5361.71 262
5362.40 223
5363.09 222
5363.78 268
5364.47 243
5365.16 284
5365.85 266
5366.55 253
5367.24 208
5367.93 247
5368.62 256
5369.31 303
5370.00 316
5370.69 279
5371.38 317
5372.08 255
5372.77 262
5373.46 270
5374.15 261
5374.84 231
5375.53 261
5376.23 255
5376.92 249
5377.61 278
5378.30 225
5378.99 220
5379.69 239
5380.38 249
5381.07 226
5381.76 241
5382.45 245
5383.15 282
5383.84 251
5384.53 262
5385.22 256
5385.92 192
5386.61 224
5387.30 270
5387.99 240
5388.69 244
5389.38 223
5390.07 212
5390.76 228
5391.46 231
5392.15 273
5392.84 280
5393.54 291
5394.23 255
5394.92 286
5395.61 248
5396.31 253
5397.00 247
5397.69 236
5398.39 285
5399.08 262
5399.77 281
5400.47 253
5401.16 260
5401.85 280
5402.55 213
5403.24 240
5403.93 311
5404.63 303
5405.32 295
5406.02 270
5406.71 335
5407.40 295
5408.10 308
5408.79 235
5409.48 262
5410.18 250
5410.87 250
5411.57 289
5412.26 236
5412.95 209
5413.65 247
5414.34 242
5415.04 236
5415.73 274
5416.43 231
5417.12 231
5417.82 230
5418.51 239
5419.20 235
5419.90 236
5420.59 234
5421.29 224
5421.98 221
5422.68 253
5423.37 216
5424.07 236
5424.76 273
5425.46 204
5426.15 216
5426.85 254
5427.54 256
5428.24 251
5428.93 277
5429.63 245
5430.32 201
5431.02 201
5431.71 250
5432.41 249
5433.10 251
5433.80 310
5434.50 277
5435.19 240
5435.89 243
5436.58 242
5437.28 253
5437.97 297
5438.67 231
5439.37 229
5440.06 254
5440.76 221
5441.45 231
5442.15 243
5442.85 309
5443.54 294
5444.24 283
5444.93 296
5445.63 278
5446.33 277
5447.02 237
5447.72 214
5448.42 237
5449.11 307
5449.81 300
5450.51 330
5451.20 310
5451.90 271
5452.60 326
5453.29 329
5453.99 305
5454.69 287
5455.38 302
5456.08 308
5456.78 293
5457.47 284
5458.17 224
5458.87 237
5459.57 232
5460.26 224
5460.96 208
5461.66 263
5462.35 293
5463.05 284
5463.75 297
5464.45 261
5465.14 245
5465.84 250
5466.54 246
5467.24 266
5467.93 240
5468.63 264
5469.33 305
5470.03 275
5470.73 278
5471.42 290
5472.12 281
5472.82 292
5473.52 280
5474.22 236
5474.91 227
5475.61 259
5476.31 308
5477.01 310
5477.71 238
5478.40 291
5479.10 257
5479.80 241
5480.50 208
5481.20 263
5481.90 254
5482.60 304
5483.29 255
5483.99 234
5484.69 251
5485.39 257
5486.09 322
5486.79 281
5487.49 265
5488.19 268
5488.89 302
5489.58 244
5490.28 273
5490.98 303
5491.68 291
5492.38 254
5493.08 292
5493.78 255
5494.48 301
5495.18 319
5495.88 300
5496.58 283
5497.28 279
5497.98 305
5498.68 344
5499.38 369
5500.08 301
5500.78 292
5501.48 314
5502.18 300
5502.88 342
5503.58 347
5504.28 311
5504.98 325
5505.68 294
5506.38 320
5507.08 260
5507.78 268
5508.48 273
5509.18 318
5509.88 298
5510.58 330
5511.28 316
5511.98 284
5512.68 297
5513.38 398
5514.08 348
5514.78 314
5515.48 349
5516.18 338
5516.88 333
5517.58 243
5518.28 316
5518.99 405
5519.69 351
5520.39 379
5521.09 391
5521.79 349
5522.49 317
5523.19 329
5523.89 361
5524.59 329
5525.30 327
5526.00 303
5526.70 329
5527.40 277
5528.10 269
5528.80 205
5529.50 279
5530.21 237
5530.91 270
5531.61 282
5532.31 252
5533.01 263
5533.72 313
5534.42 259
5535.12 250
5535.82 244
5536.52 229
5537.23 267
5537.93 287
5538.63 273
5539.33 257
5540.03 256
5540.74 281
5541.44 228
5542.14 259
5542.84 247
5543.55 250
5544.25 291
5544.95 255
5545.65 228
5546.36 257
5547.06 267
5547.76 299
5548.47 289
5549.17 232
5549.87 265
5550.57 306
5551.28 278
5551.98 258
5552.68 256
5553.39 262
5554.09 236
5554.79 244
5555.50 278
5556.20 282
5556.90 296
5557.61 269
5558.31 246
5559.01 254
5559.72 261
5560.42 234
5561.12 283
5561.83 223
5562.53 258
5563.23 285
5563.94 281
5564.64 258
5565.35 226
5566.05 239
5566.75 261
5567.46 209
5568.16 247
5568.87 236
5569.57 261
5570.27 239
5570.98 262
5571.68 263
5572.39 274
5573.09 211
5573.80 228
5574.50 249
5575.21 222
5575.91 271
5576.61 248
5577.32 296
5578.02 270
5578.73 272
5579.43 247
5580.14 234
5580.84 244
5581.55 251
5582.25 257
5582.96 251
5583.66 266
5584.37 278
5585.07 234
5585.78 247
5586.48 212
5587.19 256
5587.89 245
5588.60 241
5589.30 232
5590.01 240
5590.72 229
5591.42 219
5592.13 285
5592.83 265
5593.54 219
5594.24 256
5594.95 270
5595.66 246
5596.36 226
5597.07 254
5597.77 219
5598.48 268
5599.18 240
5599.89 229
5600.60 220
5601.30 277
5602.01 246
5602.72 253
5603.42 233
5604.13 196
5604.83 265
5605.54 281
5606.25 238
5606.95 235
5607.66 220
5608.37 232
5609.07 243
5609.78 249
5610.49 209
5611.19 215
5611.90 197
5612.61 219
5613.31 227
5614.02 236
5614.73 252
5615.44 196
5616.14 215
5616.85 198
5617.56 157
5618.26 231
5618.97 207
5619.68 257
5620.39 233
5621.09 238
5621.80 222
5622.51 219
5623.22 224
5623.92 210
5624.63 201
5625.34 200
5626.05 230
5626.75 173
5627.46 201
5628.17 199
5628.88 203
5629.59 235
5630.29 257
5631.00 244
5631.71 225
5632.42 198
5633.13 199
5633.83 223
5634.54 217
5635.25 237
5635.96 186
5636.67 224
5637.38 243
5638.08 254
5638.79 240
5639.50 205
5640.21 192
5640.92 203
5641.63 207
5642.34 237
5643.05 222
5643.75 200
5644.46 235
5645.17 211
5645.88 207
5646.59 235
5647.30 222
5648.01 251
5648.72 244
5649.43 228
5650.14 265
5650.85 226
5651.55 230
5652.26 229
5652.97 253
5653.68 220
5654.39 205
5655.10 220
5655.81 249
5656.52 228
5657.23 234
5657.94 213
5658.65 195
5659.36 219
5660.07 209
5660.78 214
5661.49 243
5662.20 245
5662.91 215
5663.62 198
5664.33 162
5665.04 191
5665.75 221
5666.46 212
5667.17 280
5667.88 226
5668.59 240
5669.30 235
5670.01 195
5670.72 226
5671.43 234
5672.14 231
5672.85 256
5673.57 273
5674.28 258
5674.99 243
5675.70 269
5676.41 219
5677.12 218
5677.83 225
5678.54 195
5679.25 214
5679.96 233
5680.68 210
5681.39 228
5682.10 211
5682.81 206
5683.52 234
5684.23 227
5684.94 220
5685.65 227
5686.37 227
5687.08 225
5687.79 251
5688.50 213
5689.21 240
5689.92 251
5690.64 248
5691.35 200
5692.06 209
5692.77 235
5693.48 186
5694.20 224
5694.91 223
5695.62 233
5696.33 227
5697.04 203
5697.76 202
5698.47 218
5699.18 225
5699.89 202
5700.61 267
5701.32 260
5702.03 240
5702.74 220
5703.46 215
5704.17 168
5704.88 193
5705.59 249
5706.31 226
5707.02 199
5707.73 229
5708.45 261
5709.16 216
5709.87 183
5710.58 219
5711.30 272
5712.01 216
5712.72 242
5713.44 217
5714.15 245
5714.86 194
5715.58 210
5716.29 210
5717.00 244
5717.72 230
5718.43 196
5719.14 173
5719.86 202
5720.57 235
5721.28 213
5722.00 205
5722.71 212
5723.43 239
5724.14 252
5724.85 225
5725.57 223
5726.28 255
5727.00 232
5727.71 245
5728.42 256
5729.14 243
5729.85 288
5730.57 294
5731.28 220
5732.00 198
5732.71 218
5733.42 229
5734.14 261
5734.85 241
5735.57 197
5736.28 210
5737.00 238
5737.71 202
5738.43 255
5739.14 231
5739.86 222
5740.57 249
5741.29 271
5742.00 246
5742.72 219
5743.43 244
5744.15 288
5744.86 242
5745.58 200
5746.29 240
5747.01 242
5747.72 287
5748.44 212
5749.15 218
5749.87 279
5750.58 254
5751.30 211
5752.02 231
5752.73 241
5753.45 210
5754.16 230
5754.88 303
5755.59 268
5756.31 273
5757.03 252
5757.74 266
5758.46 240
5759.17 253
5759.89 289
5760.61 273
5761.32 296
5762.04 239
5762.76 288
5763.47 281
5764.19 253
5764.90 294
5765.62 317
5766.34 320
5767.05 376
5767.77 353
5768.49 365
5769.20 338
5769.92 275
5770.64 357
5771.35 304
5772.07 311
5772.79 321
5773.51 307
5774.22 324
5774.94 297
5775.66 356
5776.37 303
5777.09 302
5777.81 257
5778.53 245
5779.24 257
5779.96 249
5780.68 293
5781.39 306
5782.11 287
5782.83 332
5783.55 320
5784.26 273
5784.98 295
5785.70 292
5786.42 296
5787.14 404
5787.85 374
5788.57 303
5789.29 297
5790.01 270
5790.73 297
5791.44 295
5792.16 319
5792.88 312
5793.60 360
5794.32 334
5795.03 331
5795.75 336
5796.47 322
5797.19 338
5797.91 258
5798.63 284
5799.35 301
5800.06 339
5800.78 344
5801.50 413
5802.22 440
5802.94 433
5803.66 464
5804.38 526
5805.10 616
5805.81 690
5806.53 711
5807.25 708
5807.97 588
5808.69 529
5809.41 581
5810.13 491
5810.85 474
5811.57 455
5812.29 401
5813.01 305
5813.73 318
5814.45 376
5815.17 402
5815.88 369
5816.60 364
5817.32 355
5818.04 338
5818.76 391
5819.48 359
5820.20 363
5820.92 404
5821.64 463
5822.36 390
5823.08 365
5823.80 320
5824.52 354
5825.24 297
5825.96 353
5826.68 352
5827.40 370
5828.12 360
5828.84 339
5829.57 325
5830.29 333
5831.01 341
5831.73 312
5832.45 312
5833.17 312
5833.89 302
5834.61 270
5835.33 287
5836.05 273
5836.77 281
5837.49 248
5838.21 335
5838.94 302
5839.66 318
5840.38 294
5841.10 276
5841.82 288
5842.54 307
5843.26 292
5843.98 261
5844.70 253
5845.43 253
5846.15 308
5846.87 278
5847.59 278
5848.31 258
5849.03 286
5849.76 262
5850.48 271
5851.20 254
5851.92 243
5852.64 287
5853.36 243
5854.09 308
5854.81 281
5855.53 249
5856.25 248
5856.97 270
5857.70 265
5858.42 286
5859.14 241
5859.86 254
5860.59 252
5861.31 230
5862.03 205
5862.75 250
5863.48 294
5864.20 303
5864.92 262
5865.64 284
5866.37 242
5867.09 274
5867.81 237
5868.54 239
5869.26 269
5869.98 234
5870.70 214
5871.43 222
5872.15 246
5872.87 230
5873.60 273
5874.32 259
5875.04 238
5875.77 249
5876.49 287
5877.21 307
5877.94 304
5878.66 275
5879.38 265
5880.11 303
5880.83 223
5881.55 202
5882.28 229
5883.00 273
5883.73 252
5884.45 226
5885.17 230
5885.90 287
5886.62 270
5887.34 244
5888.07 237
5888.79 246
5889.52 243
5890.24 228
5890.97 238
5891.69 218
5892.41 176
5893.14 222
5893.86 254
5894.59 231
5895.31 239
5896.04 290
5896.76 266
5897.49 204
5898.21 203
5898.93 265
5899.66 239
5900.38 231
5901.11 261
5901.83 290
5902.56 237
5903.28 220
5904.01 209
5904.73 235
5905.46 215
5906.18 251
5906.91 229
5907.64 232
5908.36 235
5909.09 244
5909.81 267
5910.54 213
5911.26 241
5911.99 237
5912.71 262
5913.44 266
5914.16 256
5914.89 244
5915.62 237
5916.34 209
5917.07 223
5917.79 263
5918.52 232
5919.25 281
5919.97 278
5920.70 253
5921.42 250
5922.15 230
5922.88 242
5923.60 247
5924.33 247
5925.05 270
5925.78 253
5926.51 235
5927.23 280
5927.96 283
5928.69 278
5929.41 294
5930.14 214
5930.87 233
5931.59 244
5932.32 286
5933.05 285
5933.77 296
5934.50 244
5935.23 272
5935.95 276
5936.68 246
5937.41 291
5938.14 285
5938.86 322
5939.59 272
5940.32 301
5941.04 360
5941.77 306
5942.50 292
5943.23 276
5943.95 272
5944.68 257
5945.41 302
5946.14 297
5946.87 257
5947.59 278
5948.32 263
5949.05 302
5949.78 311
5950.50 290
5951.23 286
5951.96 319
5952.69 309
5953.42 261
5954.14 245
5954.87 272
5955.60 283
5956.33 275
5957.06 322
5957.79 298
5958.51 271
5959.24 281
5959.97 290
5960.70 334
5961.43 314
5962.16 279
5962.88 309
5963.61 335
5964.34 343
5965.07 291
5965.80 340
5966.53 354
5967.26 367
5967.99 336
5968.72 307
5969.44 294
5970.17 327
5970.90 345
5971.63 325
5972.36 390
5973.09 356
5973.82 339
5974.55 327
5975.28 396
5976.01 380
5976.74 329
5977.47 312
5978.20 283
5978.93 322
5979.66 336
5980.39 318
5981.12 325
5981.85 323
5982.58 340
5983.31 343
5984.04 351
5984.77 372
5985.50 304
5986.23 295
5986.96 343
5987.69 304
5988.42 371
5989.15 374
5989.88 360
5990.61 376
5991.34 364
5992.07 354
5992.80 306
5993.53 335
5994.26 325
5994.99 311
5995.72 364
5996.45 392
5997.18 367
5997.91 365
5998.64 399
5999.37 413
6000.11 391
6000.84 358
6001.57 315
6002.30 326
6003.03 362
6003.76 348
6004.49 365
6005.22 423
6005.95 402
6006.69 374
6007.42 358
6008.15 403
6008.88 394
6009.61 345
6010.34 341
6011.07 362
6011.81 407
6012.54 396
6013.27 421
6014.00 437
6014.73 468
6015.46 465
6016.20 457
6016.93 495
6017.66 540
6018.39 504
6019.12 498
6019.86 401
6020.59 405
6021.32 427
6022.05 422
6022.79 335
6023.52 334
6024.25 368
6024.98 333
6025.72 333
6026.45 301
6027.18 342
6027.91 357
6028.65 324
6029.38 292
6030.11 363
6030.84 328
6031.58 328
6032.31 302
6033.04 259
6033.78 300
6034.51 311
6035.24 268
6035.98 316
6036.71 288
6037.44 255
6038.17 258
6038.91 326
6039.64 341
6040.37 323
6041.11 298
6041.84 354
6042.58 358
6043.31 419
6044.04 333
6044.78 306
6045.51 343
6046.24 304
6046.98 274
6047.71 306
6048.44 343
6049.18 327
6049.91 354
6050.65 297
6051.38 336
6052.11 314
6052.85 335
6053.58 379
6054.32 423
6055.05 354
6055.79 372
6056.52 364
6057.25 366
6057.99 370
6058.72 309
6059.46 302
6060.19 388
6060.93 377
6061.66 403
6062.40 321
6063.13 341
6063.87 364
6064.60 401
6065.34 359
6066.07 387
6066.81 326
6067.54 330
6068.28 323
6069.01 338
6069.75 332
6070.48 319
6071.22 288
6071.95 305
6072.69 363
6073.42 326
6074.16 285
6074.89 316
6075.63 332
6076.36 319
6077.10 275
6077.84 329
6078.57 303
6079.31 315
6080.04 283
6080.78 275
6081.51 341
6082.25 270
6082.99 308
6083.72 269
6084.46 285
6085.20 316
6085.93 321
6086.67 290
6087.40 315
6088.14 289
6088.88 255
6089.61 280
6090.35 307
6091.09 327
6091.82 300
6092.56 295
6093.30 289
6094.03 305
6094.77 320
6095.51 313
6096.24 322
6096.98 321
6097.72 300
6098.45 324
6099.19 331
6099.93 290
6100.66 300
6101.40 294
6102.14 293
6102.87 283
6103.61 267
6104.35 323
6105.09 353
6105.82 303
6106.56 273
6107.30 282
6108.04 284
6108.77 291
6109.51 250
6110.25 280
6110.99 338
6111.72 342
6112.46 311
6113.20 295
6113.94 309
6114.68 325
6115.41 261
6116.15 237
6116.89 308
6117.63 259
6118.37 318
6119.10 336
6119.84 328
6120.58 297
6121.32 300
6122.06 348
6122.80 394
6123.53 354
6124.27 327
6125.01 300
6125.75 307
6126.49 337
6127.23 333
6127.97 308
6128.70 311
6129.44 290
6130.18 273
6130.92 343
6131.66 346
6132.40 320
6133.14 317
6133.88 296
6134.62 344
6135.35 359
6136.09 316
6136.83 342
6137.57 329
6138.31 314
6139.05 361
6139.79 320
6140.53 316
6141.27 359
6142.01 329
6142.75 361
6143.49 391
6144.23 321
6144.97 321
6145.71 333
6146.45 347
6147.19 394
6147.93 353
6148.67 324
6149.41 375
6150.15 356
6150.89 374
6151.63 356
6152.37 335
6153.11 409
6153.85 396
6154.59 401
6155.33 397
6156.07 334
6156.81 325
6157.55 332
6158.29 354
6159.03 449
6159.77 457
6160.51 403
6161.25 373
6161.99 329
6162.73 442
6163.47 389
6164.22 347
6164.96 388
6165.70 414
6166.44 367
6167.18 408
6167.92 423
6168.66 455
6169.40 470
6170.14 467
6170.89 445
6171.63 429
6172.37 428
6173.11 462
6173.85 442
6174.59 469
6175.33 482
6176.08 462
6176.82 437
6177.56 433
6178.30 516
6179.04 465
6179.78 450
6180.53 471
6181.27 497
6182.01 449
6182.75 514
6183.49 442
6184.24 485
6184.98 424
6185.72 420
6186.46 454
6187.20 502
6187.95 444
6188.69 419
6189.43 437
6190.17 482
6190.92 465
6191.66 425
6192.40 440
6193.14 442
6193.89 583
6194.63 531
6195.37 495
6196.12 541
6196.86 551
6197.60 500
6198.34 560
6199.09 551
6199.83 490
6200.57 549
6201.32 562
6202.06 518
6202.80 488
6203.55 488
6204.29 518
6205.03 498
6205.78 461
6206.52 493
6207.26 502
6208.01 551
6208.75 621
6209.49 619
6210.24 758
6210.98 825
6211.72 904
6212.47 1023
6213.21 1123
6213.96 1169
6214.70 1200
6215.44 1155
6216.19 1194
6216.93 1120
6217.68 1016
6218.42 815
6219.16 705
6219.91 636
6220.65 577
6221.40 547
6222.14 491
6222.89 496
6223.63 466
6224.37 484
6225.12 428
6225.86 411
6226.61 450
6227.35 462
6228.10 436
6228.84 442
6229.59 532
6230.33 454
6231.08 405
6231.82 443
6232.57 416
6233.31 471
6234.06 433
6234.80 418
6235.55 374
6236.29 394
6237.04 300
6237.78 366
6238.53 359
6239.27 402
6240.02 339
6240.76 352
6241.51 329
6242.26 380
6243.00 388
6243.75 341
6244.49 407
6245.24 449
6245.98 388
6246.73 367
6247.48 376
6248.22 380
6248.97 355
6249.71 354
6250.46 362
6251.21 424
6251.95 401
6252.70 390
6253.44 411
6254.19 438
6254.94 379
6255.68 395
6256.43 367
6257.18 345
6257.92 353
6258.67 348
6259.42 381
6260.16 408
6260.91 428
6261.66 422
6262.40 336
6263.15 328
6263.90 396
6264.64 408
6265.39 348
6266.14 358
6266.88 371
6267.63 361
6268.38 367
6269.13 358
6269.87 391
6270.62 441
6271.37 390
6272.11 406
6272.86 405
6273.61 378
6274.36 424
6275.10 398
6275.85 372
6276.60 338
6277.35 322
6278.10 287
6278.84 350
6279.59 353
6280.34 363
6281.09 426
6281.83 438
6282.58 425
6283.33 401
6284.08 458
6284.83 398
6285.57 385
6286.32 358
6287.07 394
6287.82 378
6288.57 360
6289.32 351
6290.06 353
6290.81 368
6291.56 349
6292.31 380
6293.06 343
6293.81 340
6294.56 365
6295.30 422
6296.05 379
6296.80 363
6297.55 361
6298.30 342
6299.05 340
6299.80 410
6300.55 359
6301.30 323
6302.05 341
6302.79 332
6303.54 330
6304.29 328
6305.04 334
6305.79 310
6306.54 326
6307.29 294
6308.04 329
6308.79 321
6309.54 346
6310.29 319
6311.04 322
6311.79 283
6312.54 320
6313.29 319
6314.04 297
6314.79 300
6315.54 323
6316.29 290
6317.04 285
6317.79 284
6318.54 298
6319.29 303
6320.04 279
6320.79 335
6321.54 335
6322.29 322
6323.04 280
6323.79 265
6324.54 293
6325.29 284
6326.04 262
6326.79 282
6327.54 334
6328.29 286
6329.04 296
6329.79 262
6330.55 268
6331.30 271
6332.05 272
6332.80 313
6333.55 305
6334.30 266
6335.05 285
6335.80 283
6336.55 235
6337.30 261
6338.06 278
6338.81 295
6339.56 266
6340.31 262
6341.06 297
6341.81 298
6342.56 311
6343.32 278
6344.07 277
6344.82 279
6345.57 286
6346.32 248
6347.07 248
6347.83 231
6348.58 233
6349.33 236
6350.08 288
6350.83 265
6351.59 257
6352.34 306
6353.09 320
6353.84 266
6354.60 263
6355.35 320
6356.10 272
6356.85 284
6357.61 307
6358.36 314
6359.11 265
6359.86 318
6360.62 271
6361.37 274
6362.12 295
6362.87 293
6363.63 295
6364.38 249
6365.13 300
6365.88 264
6366.64 266
6367.39 250
6368.14 252
6368.90 225
6369.65 228
6370.40 231
6371.16 207
6371.91 223
6372.66 226
6373.42 199
6374.17 201
6374.92 224
6375.68 312
6376.43 259
6377.18 259
6377.94 239
6378.69 247
6379.45 207
6380.20 244
6380.95 226
6381.71 217
6382.46 218
6383.21 213
6383.97 228
6384.72 234
6385.48 253
6386.23 236
6386.98 248
6387.74 262
6388.49 234
6389.25 219
6390.00 263
6390.76 258
6391.51 278
6392.27 233
6393.02 259
6393.77 249
6394.53 248
6395.28 251
6396.04 252
6396.79 244
6397.55 213
6398.30 249
6399.06 244
6399.81 234
6400.57 228
6401.32 248
6402.08 261
6402.83 250
6403.59 273
6404.34 249
6405.10 259
6405.85 247
6406.61 236
6407.36 233
6408.12 224
6408.88 221
6409.63 268
6410.39 231
6411.14 257
6411.90 268
6412.65 214
6413.41 220
6414.16 243
6414.92 239
6415.68 276
6416.43 267
6417.19 215
6417.94 250
6418.70 238
6419.46 277
6420.21 242
6420.97 272
6421.73 239
6422.48 240
6423.24 282
6423.99 276
6424.75 275
6425.51 234
6426.26 237
6427.02 216
6427.78 261
6428.53 253
6429.29 264
6430.05 282
6430.80 283
6431.56 243
6432.32 237
6433.07 200
6433.83 226
6434.59 248
6435.34 264
6436.10 261
6436.86 279
6437.62 288
6438.37 251
6439.13 226
6439.89 262
6440.65 289
6441.40 224
6442.16 278
6442.92 272
6443.68 269
6444.43 243
6445.19 240
6445.95 253
6446.71 239
6447.46 284
6448.22 297
6448.98 280
6449.74 303
6450.49 274
6451.25 281
6452.01 295
6452.77 257
6453.53 256
6454.29 236
6455.04 278
6455.80 336
6456.56 277
6457.32 278
6458.08 277
6458.84 301
6459.59 299
6460.35 260
6461.11 252
6461.87 264
6462.63 222
6463.39 273
6464.15 315
6464.90 309
6465.66 298
6466.42 269
6467.18 271
6467.94 304
6468.70 316
6469.46 340
6470.22 332
6470.98 347
6471.73 348
6472.49 299
6473.25 362
6474.01 347
6474.77 335
6475.53 327
6476.29 335
6477.05 338
6477.81 355
6478.57 390
6479.33 355
6480.09 350
6480.85 367
6481.61 350
6482.37 335
6483.13 372
6483.89 331
6484.65 359
6485.41 375
6486.17 386
6486.93 391
6487.69 327
6488.45 282
6489.21 330
6489.97 349
6490.73 362
6491.49 362
6492.25 323
6493.01 368
6493.77 417
6494.53 394
6495.29 376
6496.05 353
6496.81 376
6497.57 378
6498.33 419
6499.10 403
6499.86 425
6500.62 452
6501.38 391
6502.14 403
6502.90 394
6503.66 332
6504.42 393
6505.18 437
6505.94 431
6506.71 388
6507.47 427
6508.23 400
6508.99 420
6509.75 380
6510.51 471
6511.27 499
6512.04 458
6512.80 456
6513.56 439
6514.32 426
6515.08 462
6515.84 463
6516.61 494
6517.37 446
6518.13 538
6518.89 554
6519.65 512
6520.42 477
6521.18 415
6521.94 448
6522.70 449
6523.46 481
6524.23 449
6524.99 547
6525.75 554
6526.51 548
6527.28 590
6528.04 525
6528.80 548
6529.56 562
6530.33 561
6531.09 538
6531.85 538
6532.61 576
6533.38 491
6534.14 544
6534.90 558
6535.67 558
6536.43 623
6537.19 644
6537.95 749
6538.72 865
6539.48 892
6540.24 996
6541.01 1103
6541.77 1165
6542.53 1099
6543.30 1027
6544.06 840
6544.82 797
6545.59 757
6546.35 668
6547.11 600
6547.88 554
6548.64 522
6549.41 426
6550.17 426
6550.93 400
6551.70 385
6552.46 451
6553.22 419
6553.99 497
6554.75 427
6555.52 445
6556.28 422
6557.05 374
6557.81 376
6558.57 386
6559.34 408
6560.10 429
6560.87 404
6561.63 396
6562.40 388
6563.16 421
6563.92 399
6564.69 355
6565.45 397
6566.22 440
6566.98 415
6567.75 455
6568.51 433
6569.28 409
6570.04 410
6570.81 424
6571.57 463
6572.34 435
6573.10 451
6573.87 455
6574.63 412
6575.40 433
6576.16 474
6576.93 460
6577.69 443
6578.46 422
6579.23 487
6579.99 509
6580.76 549
6581.52 490
6582.29 458
6583.05 450
6583.82 397
6584.59 450
6585.35 441
6586.12 425
6586.88 436
6587.65 413
6588.41 467
6589.18 447
6589.95 475
6590.71 490
6591.48 483
6592.25 446
6593.01 465
6593.78 468
6594.54 482
6595.31 482
6596.08 460
6596.84 496
6597.61 540
6598.38 443
6599.14 501
6599.91 541
6600.68 558
6601.44 466
6602.21 448
6602.98 463
6603.74 435
6604.51 412
6605.28 389
6606.05 426
6606.81 501
6607.58 437
6608.35 428
6609.11 402
6609.88 411
6610.65 385
6611.42 426
6612.18 406
6612.95 425
6613.72 435
6614.49 425
6615.25 438
6616.02 477
6616.79 433
6617.56 432
6618.32 463
6619.09 449
6619.86 439
6620.63 390
6621.40 402
6622.16 448
6622.93 430
6623.70 448
6624.47 440
6625.24 425
6626.00 495
6626.77 470
6627.54 467
6628.31 492
6629.08 458
6629.85 434
6630.61 413
6631.38 358
6632.15 361
6632.92 388
6633.69 412
6634.46 481
6635.23 498
6635.99 504
6636.76 529
6637.53 543
6638.30 652
6639.07 654
6639.84 632
6640.61 590
6641.38 588
6642.15 656
6642.92 547
6643.68 490
6644.45 498
6645.22 469
6645.99 438
6646.76 412
6647.53 374
6648.30 360
6649.07 350
6649.84 326
6650.61 377
6651.38 352
6652.15 381
6652.92 334
6653.69 311
6654.46 357
6655.23 339
6656.00 370
6656.77 322
6657.54 329
6658.31 308
6659.08 315
6659.85 323
6660.62 347
6661.39 343
6662.16 342
6662.93 318
6663.70 332
6664.47 334
6665.24 352
6666.01 312
6666.78 314
6667.55 329
6668.32 304
6669.09 303
6669.86 297
6670.64 349
6671.41 358
6672.18 324
6672.95 329
6673.72 331
6674.49 340
6675.26 333
6676.03 330
6676.80 357
6677.57 320
6678.35 372
6679.12 329
6679.89 293
6680.66 327
6681.43 305
6682.20 372
6682.97 293
6683.75 351
6684.52 347
6685.29 336
6686.06 337
6686.83 330
6687.60 276
6688.38 283
6689.15 296
6689.92 348
6690.69 337
6691.46 338
6692.24 309
6693.01 331
6693.78 266
6694.55 288
6695.32 323
6696.10 335
6696.87 267
6697.64 275
6698.41 308
6699.19 285
6699.96 277
6700.73 292
6701.50 309
6702.28 310
6703.05 296
6703.82 328
6704.59 272
6705.37 217
6706.14 295
6706.91 279
6707.69 283
6708.46 301
6709.23 295
6710.00 299
6710.78 294
6711.55 277
6712.32 264
6713.10 272
6713.87 255
6714.64 291
6715.42 286
6716.19 288
6716.96 261
6717.74 255
6718.51 260
6719.28 260
6720.06 249
6720.83 227
6721.61 231
6722.38 239
6723.15 217
6723.93 218
6724.70 238
6725.47 258
6726.25 249
6727.02 220
6727.80 245
6728.57 241
6729.35 235
6730.12 234
6730.89 198
6731.67 206
6732.44 248
6733.22 239
6733.99 217
6734.77 227
6735.54 230
6736.31 261
6737.09 262
6737.86 246
6738.64 251
6739.41 264
6740.19 232
6740.96 259
6741.74 239
6742.51 199
6743.29 266
6744.06 266
6744.84 252
6745.61 237
6746.39 263
6747.16 229
6747.94 241
6748.71 195
6749.49 235
6750.26 260
6751.04 241
6751.82 238
6752.59 278
6753.37 232
6754.14 223
6754.92 230
6755.69 230
6756.47 255
6757.25 234
6758.02 238
6758.80 250
6759.57 245
6760.35 252
6761.12 228
6761.90 264
6762.68 268
6763.45 264
6764.23 200
6765.01 170
6765.78 215
6766.56 241
6767.33 250
6768.11 241
6768.89 267
6769.66 247
6770.44 212
6771.22 193
6771.99 248
6772.77 264
6773.55 243
6774.32 203
6775.10 220
6775.88 217
6776.65 238
6777.43 204
6778.21 228
6778.99 184
6779.76 219
6780.54 233
6781.32 215
6782.09 231
6782.87 224
6783.65 227
6784.43 256
6785.20 242
6785.98 233
6786.76 220
6787.54 256
6788.31 220
6789.09 223
6789.87 253
6790.65 248
6791.42 238
6792.20 258
6792.98 179
6793.76 228
6794.54 276
6795.31 252
6796.09 217
6796.87 213
6797.65 234
6798.43 255
6799.20 209
6799.98 222
6800.76 205
6801.54 206
6802.32 214
6803.10 231
6803.87 186
6804.65 179
6805.43 185
6806.21 211
6806.99 199
6807.77 192
6808.55 208
6809.32 202
6810.10 185
6810.88 226
6811.66 200
6812.44 215
6813.22 203
6814.00 206
6814.78 220
6815.56 188
6816.34 192
6817.11 245
6817.89 197
6818.67 232
6819.45 229
6820.23 184
6821.01 176
6821.79 222
6822.57 204
6823.35 220
6824.13 242
6824.91 222
6825.69 217
6826.47 221
6827.25 260
6828.03 239
6828.81 208
6829.59 231
6830.37 216
6831.15 219
6831.93 210
6832.71 248
6833.49 219
6834.27 213
6835.05 237
6835.83 256
6836.61 230
6837.39 223
6838.17 203
6838.95 208
6839.73 218
6840.51 213
6841.29 204
6842.07 246
6842.85 266
6843.63 226
6844.42 200
6845.20 206
6845.98 214
6846.76 231
6847.54 227
6848.32 206
6849.10 243
6849.88 235
6850.66 200
6851.44 252
6852.23 242
6853.01 258
6853.79 284
6854.57 286
6855.35 274
6856.13 295
6856.91 288
6857.70 291
6858.48 286
6859.26 290
6860.04 255
6860.82 272
6861.60 252
6862.39 236
6863.17 222
6863.95 210
6864.73 232
6865.51 258
6866.30 277
6867.08 275
6867.86 259
6868.64 248
6869.42 201
6870.21 277
6870.99 256
6871.77 252
6872.55 276
6873.34 306
6874.12 298
6874.90 297
6875.68 250
6876.47 280
6877.25 271
6878.03 219
6878.81 228
6879.60 233
6880.38 274
6881.16 227
6881.95 259
6882.73 256
6883.51 231
6884.29 241
6885.08 272
6885.86 266
6886.64 276
6887.43 283
6888.21 258
6888.99 256
6889.78 238
6890.56 287
6891.34 325
6892.13 287
6892.91 322
6893.69 322
6894.48 292
6895.26 291
6896.05 245
6896.83 235
6897.61 269
6898.40 292
6899.18 279
6899.97 252
6900.75 268
6901.53 254
6902.32 237
6903.10 270
6903.89 272
6904.67 275
6905.45 282
6906.24 304
6907.02 255
6907.81 274
6908.59 288
6909.38 264
6910.16 253
6910.95 250
6911.73 253
6912.51 284
6913.30 261
6914.08 251
6914.87 257
6915.65 284
6916.44 311
6917.22 254
6918.01 284
6918.79 312
6919.58 271
6920.36 327
6921.15 306
6921.93 271
6922.72 287
6923.50 295
6924.29 296
6925.08 314
6925.86 336
6926.65 295
6927.43 296
6928.22 316
6929.00 328
6929.79 328
6930.57 289
6931.36 328
6932.15 316
6932.93 287
6933.72 307
6934.50 269
6935.29 325
6936.08 364
6936.86 313
6937.65 340
6938.43 328
6939.22 326
6940.01 308
6940.79 365
6941.58 343
6942.37 342
6943.15 341
6943.94 339
6944.72 330
6945.51 400
6946.30 348
6947.08 374
6947.87 416
6948.66 396
6949.44 389
6950.23 404
6951.02 383
6951.80 367
6952.59 345
6953.38 415
6954.17 462
6954.95 432
6955.74 371
6956.53 381
6957.31 379
6958.10 358
6958.89 395
6959.68 419
6960.46 467
6961.25 429
6962.04 391
6962.83 388
6963.61 418
6964.40 448
6965.19 439
6965.98 462
6966.76 412
6967.55 367
6968.34 391
6969.13 455
6969.92 466
6970.70 434
6971.49 380
6972.28 433
6973.07 443
6973.86 462
6974.64 432
6975.43 496
6976.22 495
6977.01 446
6977.80 428
6978.59 495
6979.37 409
6980.16 420
6980.95 482
6981.74 455
6982.53 457
6983.32 502
6984.11 532
6984.90 493
6985.68 535
6986.47 549
6987.26 606
6988.05 641
6988.84 791
6989.63 870
6990.42 946
6991.21 909
6992.00 878
6992.79 870
6993.57 771
6994.36 739
6995.15 690
6995.94 614
6996.73 573
6997.52 525
6998.31 537
6999.10 506
6999.89 545
7000.68 509
7001.47 588
7002.26 674
7003.05 644
7003.84 718
7004.63 756
7005.42 757
7006.21 737
7007.00 775
7007.79 714
7008.58 613
7009.37 608
7010.16 530
7010.95 417
7011.74 415
7012.53 418
7013.32 352
7014.11 366
7014.90 361
7015.69 386
7016.48 365
7017.27 348
7018.06 336
7018.85 333
7019.65 371
7020.44 399
7021.23 368
7022.02 355
7022.81 332
7023.60 311
7024.39 359
7025.18 378
7025.97 321
7026.76 365
7027.56 350
7028.35 380
7029.14 408
7029.93 344
7030.72 394
7031.51 414
7032.30 334
7033.09 332
7033.89 352
7034.68 334
7035.47 327
7036.26 335
7037.05 356
7037.84 342
7038.64 305
7039.43 327
7040.22 363
7041.01 354
7041.80 350
7042.60 428
7043.39 403
7044.18 305
7044.97 326
7045.76 320
7046.56 276
7047.35 291
7048.14 300
7048.93 299
7049.73 317
7050.52 313
7051.31 356
7052.10 372
7052.90 305
7053.69 315
7054.48 333
7055.27 341
7056.07 289
7056.86 333
7057.65 304
7058.45 305
7059.24 284
7060.03 304
7060.83 265
7061.62 260
7062.41 309
7063.20 311
7064.00 307
7064.79 313
7065.58 272
7066.38 297
7067.17 275
7067.96 279
7068.76 294
7069.55 279
7070.35 312
7071.14 316
7071.93 276
7072.73 309
7073.52 292
7074.31 311
7075.11 276
7075.90 263
7076.70 288
7077.49 261
7078.28 286
7079.08 250
7079.87 252
7080.67 291
7081.46 293
7082.25 253
7083.05 293
7083.84 257
7084.64 269
7085.43 267
7086.23 279
7087.02 260
7087.82 288
7088.61 255
7089.41 305
7090.20 251
7090.99 259
7091.79 243
7092.58 238
7093.38 270
7094.17 265
7094.97 277
7095.76 280
7096.56 265
7097.35 263
7098.15 285
7098.94 274
7099.74 301
7100.54 259
7101.33 258
7102.13 251
7102.92 248
7103.72 245
7104.51 215
7105.31 225
7106.10 234
7106.90 217
7107.70 195
7108.49 237
7109.29 227
7110.08 214
7110.88 228
7111.67 233
7112.47 223
7113.27 229
7114.06 261
7114.86 231
7115.65 236
7116.45 221
7117.25 231
7118.04 206
7118.84 206
7119.64 237
7120.43 224
7121.23 227
7122.03 215
7122.82 213
7123.62 209
7124.41 214
7125.21 216
7126.01 229
7126.81 234
7127.60 197
7128.40 203
7129.20 203
7129.99 227
7130.79 235
7131.59 200
7132.38 239
7133.18 250
7133.98 282
7134.78 244
7135.57 218
7136.37 266
7137.17 251
7137.96 226
7138.76 199
7139.56 169
7140.36 216
7141.15 240
7141.95 215
7142.75 190
7143.55 200
7144.35 192
7145.14 180
7145.94 211
7146.74 230
7147.54 211
7148.33 211
7149.13 223
7149.93 242
7150.73 186
7151.53 158
7152.33 176
7153.12 184
7153.92 192
7154.72 186
7155.52 187
7156.32 163
7157.12 172
7157.91 160
7158.71 200
7159.51 200
7160.31 185
7161.11 200
7161.91 248
7162.71 175
7163.50 192
7164.30 189
7165.10 178
7165.90 187
7166.70 179
7167.50 183
7168.30 199
7169.10 172
7169.90 175
7170.70 176
7171.50 166
7172.29 154
7173.09 188
7173.89 157
7174.69 166
7175.49 165
7176.29 174
7177.09 194
7177.89 185
7178.69 209
7179.49 233
7180.29 222
7181.09 235
7181.89 214
7182.69 153
7183.49 196
7184.29 192
7185.09 162
7185.89 153
7186.69 186
7187.49 204
7188.29 190
7189.09 195
7189.89 206
7190.69 155
7191.49 177
7192.29 178
7193.09 190
7193.89 194
7194.69 189
7195.49 181
7196.29 189
7197.10 186
7197.90 149
7198.70 186
7199.50 176
7200.30 192
7201.10 172
7201.90 183
7202.70 160
7203.50 160
7204.30 178
7205.11 164
7205.91 187
7206.71 181
7207.51 144
7208.31 160
7209.11 189
7209.91 166
7210.71 179
7211.52 151
7212.32 186
7213.12 197
7213.92 193
7214.72 148
7215.52 165
7216.33 194
7217.13 188
7217.93 172
7218.73 171
7219.53 141
7220.34 145
7221.14 175
7221.94 170
7222.74 171
7223.54 185
7224.35 197
7225.15 186
7225.95 193
7226.75 188
7227.56 167
7228.36 160
7229.16 173
7229.96 150
7230.77 177
7231.57 178
7232.37 200
7233.17 176
7233.98 172
7234.78 164
7235.58 197
7236.38 220
7237.19 197
7237.99 199
7238.79 161
7239.60 189
7240.40 206
7241.20 194
7242.01 170
7242.81 198
7243.61 183
7244.42 195
7245.22 231
7246.02 198
7246.83 150
7247.63 171
7248.43 190
7249.24 143
7250.04 164
7250.84 178
7251.65 179
7252.45 184
7253.26 172
7254.06 184
7254.86 182
7255.67 177
7256.47 194
7257.28 183
7258.08 158
7258.88 193
7259.69 175
7260.49 207
7261.30 179
7262.10 154
7262.90 172
7263.71 223
7264.51 207
7265.32 202
7266.12 221
7266.93 219
7267.73 182
7268.54 191
7269.34 175
7270.15 227
7270.95 226
7271.76 225
7272.56 236
7273.37 171
7274.17 197
7274.98 184
7275.78 182
7276.59 199
7277.39 235
7278.20 212
7279.00 206
7279.81 210
7280.61 183
7281.42 235
7282.22 229
7283.03 214
7283.83 226
7284.64 212
7285.45 213
7286.25 220
7287.06 216
7287.86 289
7288.67 241
7289.47 228
7290.28 233
7291.09 295
7291.89 273
7292.70 286
7293.50 272
7294.31 245
7295.12 203
7295.92 224
7296.73 237
7297.53 205
7298.34 188
7299.15 185
7299.95 189
7300.76 211
7301.57 207
7302.37 213
7303.18 184
7303.99 174
7304.79 172
7305.60 187
7306.41 170
7307.21 176
7308.02 217
7308.83 213
7309.63 209
7310.44 231
7311.25 194
7312.06 207
7312.86 256
7313.67 258
7314.48 209
7315.28 227
7316.09 254
7316.90 222
7317.71 235
7318.51 222
7319.32 245
7320.13 252
7320.94 219
7321.74 233
7322.55 254
7323.36 263
7324.17 293
7324.97 222
7325.78 245
7326.59 249
7327.40 286
7328.21 240
7329.01 236
7329.82 214
7330.63 244
7331.44 225
7332.25 236
7333.06 193
7333.86 210
7334.67 229
7335.48 209
7336.29 213
7337.10 210
7337.91 221
7338.71 237
7339.52 225
7340.33 225
7341.14 258
7341.95 268
7342.76 243
7343.57 209
7344.38 195
7345.18 183
7345.99 247
7346.80 251
7347.61 206
7348.42 164
7349.23 196
7350.04 232
7350.85 208
7351.66 218
7352.47 194
7353.28 176
7354.09 191
7354.89 213
7355.70 180
7356.51 217
7357.32 179
7358.13 194
7358.94 174
7359.75 213
7360.56 218
7361.37 207
7362.18 209
7362.99 228
7363.80 208
7364.61 191
7365.42 193
7366.23 199
7367.04 202
7367.85 219
7368.66 205
7369.47 230
7370.28 211
7371.09 232
7371.90 218
7372.71 204
7373.52 206
7374.33 183
7375.15 220
7375.96 237
7376.77 214
7377.58 230
7378.39 244
7379.20 190
7380.01 205
7380.82 190
7381.63 209
7382.44 218
7383.25 223
7384.06 217
7384.88 235
7385.69 282
7386.50 248
7387.31 201
7388.12 224
7388.93 246
7389.74 220
7390.55 213
7391.37 193
7392.18 197
7392.99 174
7393.80 182
7394.61 198
7395.42 179
7396.24 177
7397.05 191
7397.86 171
7398.67 207
7399.48 225
7400.30 249
7401.11 195
7401.92 198
7402.73 163
7403.54 199
7404.36 196
7405.17 193
7405.98 179
7406.79 159
7407.60 178
7408.42 196
7409.23 214
7410.04 198
7410.85 198
7411.67 211
7412.48 205
7413.29 189
7414.11 179
7414.92 168
7415.73 181
7416.54 222
7417.36 171
7418.17 199
7418.98 181
7419.80 179
7420.61 180
7421.42 190
7422.23 185
7423.05 171
7423.86 169
7424.67 166
7425.49 166
7426.30 172
7427.11 174
7427.93 177
7428.74 191
7429.56 166
7430.37 194
7431.18 180
7432.00 154
7432.81 147
7433.62 186
7434.44 188
7435.25 156
7436.07 140
7436.88 166
7437.69 139
7438.51 144
7439.32 178
7440.14 179
7440.95 158
7441.76 167
7442.58 137
7443.39 169
7444.21 188
7445.02 141
7445.84 187
7446.65 174
7447.46 189
7448.28 152
7449.09 153
7449.91 183
7450.72 167
7451.54 150
7452.35 165
7453.17 172
7453.98 165
7454.80 155
7455.61 157
7456.43 139
7457.24 116
7458.06 149
7458.87 186
7459.69 162
7460.50 185
7461.32 186
7462.13 157
7462.95 152
7463.77 154
7464.58 162
7465.40 127
7466.21 144
7467.03 177
7467.84 165
7468.66 137
7469.47 134
7470.29 124
7471.11 139
7471.92 177
7472.74 166
7473.55 147
7474.37 144
7475.19 167
7476.00 151
7476.82 177
7477.63 173
7478.45 138
7479.27 147
7480.08 147
7480.90 139
7481.72 147
7482.53 148
7483.35 156
7484.17 138
7484.98 148
7485.80 143
7486.62 129
7487.43 153
7488.25 158
7489.07 151
7489.88 142
7490.70 138
7491.52 135
7492.33 152
7493.15 132
7493.97 129
7494.78 139
7495.60 174
7496.42 172
7497.24 128
7498.05 142
7498.87 131
7499.69 166
7500.51 137
7501.32 133
7502.14 160
7502.96 181
7503.78 166
7504.59 149
7505.41 158
7506.23 200
7507.05 172
7507.86 138
7508.68 149
7509.50 170
7510.32 127
7511.14 139
7511.95 121
7512.77 137
7513.59 183
7514.41 146
7515.23 140
7516.05 104
7516.86 133
7517.68 119
7518.50 129
7519.32 125
7520.14 143
7520.96 147
7521.78 159
7522.59 140
7523.41 143
7524.23 122
7525.05 150
7525.87 150
7526.69 155
7527.51 157
7528.33 147
7529.14 134
7529.96 145
7530.78 161
7531.60 196
7532.42 200
7533.24 178
7534.06 136
7534.88 136
7535.70 151
7536.52 163
7537.34 175
7538.16 159
7538.98 197
7539.80 155
7540.62 138
7541.44 152
7542.25 169
7543.07 165
7543.89 149
7544.71 159
7545.53 129
7546.35 130
7547.17 134
7547.99 152
7548.81 135
7549.63 144
7550.45 171
7551.27 159
7552.09 151
7552.92 141
7553.74 175
7554.56 132
7555.38 171
7556.20 171
7557.02 142
7557.84 149
7558.66 124
7559.48 153
7560.30 134
7561.12 164
7561.94 153
7562.76 137
7563.58 140
7564.40 120
7565.23 145
7566.05 140
7566.87 133
7567.69 155
7568.51 139
7569.33 152
7570.15 139
7570.97 131
7571.79 149
7572.62 154
7573.44 141
7574.26 140
7575.08 160
7575.90 141
7576.72 153
7577.55 141
7578.37 164
7579.19 151
7580.01 111
7580.83 151
7581.65 145
7582.48 121
7583.30 156
7584.12 145
7584.94 179
7585.76 152
7586.59 155
7587.41 137
7588.23 141
7589.05 153
7589.88 151
7590.70 143
7591.52 153
7592.34 168
7593.16 156
7593.99 113
7594.81 118
7595.63 138
7596.46 130
7597.28 123
7598.10 152
7598.92 138
7599.75 122
7600.57 134
7601.39 151
7602.22 129
7603.04 139
7603.86 139
7604.68 146
7605.51 144
7606.33 176
7607.15 139
7607.98 148
7608.80 187
7609.62 162
7610.45 157
7611.27 158
7612.09 157
7612.92 190
7613.74 136
7614.57 139
7615.39 127
7616.21 145
7617.04 131
7617.86 128
7618.68 119
7619.51 137
7620.33 154
7621.16 141
7621.98 135
7622.80 135
7623.63 139
7624.45 132
7625.28 146
7626.10 152
7626.93 156
7627.75 195
7628.57 179
7629.40 155
7630.22 148
7631.05 109
7631.87 107
7632.70 112
7633.52 137
7634.35 133
7635.17 119
7636.00 117
7636.82 125
7637.65 137
7638.47 167
7639.30 144
7640.12 164
7640.95 137
7641.77 108
7642.60 105
7643.42 146
7644.25 148
7645.07 134
7645.90 127
7646.72 104
7647.55 127
7648.37 152
7649.20 133
7650.02 132
7650.85 161
7651.68 163
7652.50 168
7653.33 143
7654.15 124
7654.98 126
7655.81 161
7656.63 147
7657.46 125
7658.28 135
7659.11 135
7659.94 124
7660.76 104
7661.59 120
7662.41 126
7663.24 133
7664.07 159
7664.89 129
7665.72 155
7666.55 140
7667.37 148
7668.20 148
7669.03 134
7669.85 163
7670.68 137
7671.51 132
7672.33 144
7673.16 136
7673.99 137
7674.81 118
7675.64 128
7676.47 136
7677.29 150
7678.12 144
7678.95 154
7679.78 140
7680.60 131
7681.43 124
7682.26 121
7683.08 133
7683.91 166
7684.74 118
7685.57 135
7686.39 168
7687.22 157
7688.05 141
7688.88 153
7689.70 143
7690.53 134
7691.36 141
7692.19 113
7693.02 128
7693.84 131
7694.67 109
7695.50 131
7696.33 138
7697.16 112
7697.98 119
7698.81 126
7699.64 104
7700.47 115
7701.30 130
7702.13 149
7702.95 147
7703.78 131
7704.61 140
7705.44 129
7706.27 124
7707.10 133
7707.93 126
7708.75 131
7709.58 101
7710.41 97
7711.24 130
7712.07 128
7712.90 127
7713.73 128
7714.56 106
7715.39 110
7716.22 117
7717.04 143
7717.87 174
7718.70 161
7719.53 171
7720.36 136
7721.19 118
7722.02 144
7722.85 146
7723.68 150
7724.51 133
7725.34 107
7726.17 139
7727.00 146
7727.83 112
7728.66 121
7729.49 156
7730.32 124
7731.15 126
7731.98 123
7732.81 129
7733.64 151
7734.47 142
7735.30 129
7736.13 132
7736.96 125
7737.79 170
7738.62 142
7739.45 129
7740.28 154
7741.11 131
7741.94 125
7742.77 122
7743.60 132
7744.43 147
7745.26 131
7746.09 151
7746.93 132
7747.76 168
7748.59 153
7749.42 159
7750.25 117
7751.08 134
7751.91 181
7752.74 193
7753.57 177
7754.40 166
7755.24 165
7756.07 145
7756.90 158
7757.73 180
7758.56 153
7759.39 145
7760.22 159
7761.06 133
7761.89 148
7762.72 126
7763.55 144
7764.38 133
7765.21 144
7766.05 115
7766.88 149
7767.71 130
7768.54 148
7769.37 170
7770.21 133
7771.04 175
7771.87 173
7772.70 167
7773.53 142
7774.37 142
7775.20 132
7776.03 112
7776.86 143
7777.70 116
7778.53 84
7779.36 96
7780.19 121
7781.03 139
7781.86 114
7782.69 151
7783.52 137
7784.36 152
7785.19 131
7786.02 160
7786.86 135
7787.69 136
7788.52 145
7789.36 131
7790.19 150
7791.02 159
7791.85 157
7792.69 167
7793.52 154
7794.35 151
7795.19 155
7796.02 142
7796.86 139
7797.69 159
7798.52 143
7799.36 129
7800.19 133
7801.02 147
7801.86 181
7802.69 136
7803.52 139
7804.36 152
7805.19 131
7806.03 117
7806.86 133
7807.69 152
7808.53 146
7809.36 148
7810.20 159
7811.03 167
7811.87 134
7812.70 125
7813.53 161
7814.37 117
7815.20 131
7816.04 114
7816.87 123
7817.71 180
7818.54 152
7819.38 145
7820.21 127
7821.05 153
7821.88 143
7822.72 137
7823.55 127
7824.39 118
7825.22 134
7826.06 156
7826.89 127
7827.73 142
7828.56 173
7829.40 140
7830.23 140
7831.07 110
7831.90 126
7832.74 162
7833.57 165
7834.41 141
7835.24 154
7836.08 160
7836.91 145
7837.75 139
7838.59 158
7839.42 149
7840.26 161
7841.09 134
7841.93 170
7842.77 140
7843.60 137
7844.44 142
7845.27 109
7846.11 130
7846.95 149
7847.78 140
7848.62 152
7849.45 162
7850.29 138
7851.13 120
7851.96 119
7852.80 134
7853.64 143
7854.47 115
7855.31 118
7856.15 126
7856.98 147
7857.82 163
7858.66 171
7859.49 150
7860.33 140
7861.17 138
7862.00 134
7862.84 168
7863.68 134
7864.52 144
7865.35 139
7866.19 127
7867.03 130
7867.86 166
7868.70 141
7869.54 117
7870.38 156
7871.21 113
7872.05 86
7872.89 104
7873.73 135
7874.56 129
7875.40 125
7876.24 137
7877.08 143
7877.92 141
7878.75 117
7879.59 151
7880.43 150
7881.27 162
7882.10 124
7882.94 124
7883.78 121
7884.62 117
7885.46 145
7886.30 185
7887.13 137
7887.97 127
7888.81 120
7889.65 119
7890.49 140
7891.33 145
7892.16 133
7893.00 139
7893.84 148
7894.68 134
7895.52 134
7896.36 133
7897.20 160
7898.04 112
7898.88 124
7899.71 121
7900.55 141
7901.39 111
7902.23 117
7903.07 152
7903.91 136
7904.75 130
7905.59 133
7906.43 155
7907.27 159
7908.11 140
7908.95 122
7909.79 123
7910.62 149
7911.46 162
7912.30 135
7913.14 130
7913.98 179
7914.82 128
7915.66 119
7916.50 114
7917.34 122
7918.18 120
7919.02 136
7919.86 158
7920.70 148
7921.54 149
7922.38 146
7923.22 139
7924.06 161
7924.90 121
7925.74 144
7926.58 127
7927.43 153
7928.27 125
7929.11 117
7929.95 130
7930.79 132
7931.63 123
7932.47 111
7933.31 126
7934.15 140
7934.99 134
7935.83 113
7936.67 104
7937.51 122
7938.36 137
7939.20 112
7940.04 118
7940.88 115
7941.72 132
7942.56 120
7943.40 134
7944.24 110
7945.09 140
7945.93 119
7946.77 119
7947.61 137
7948.45 118
7949.29 121
7950.13 109
7950.98 132
7951.82 129
7952.66 151
7953.50 139
7954.34 131
7955.19 146
7956.03 139
7956.87 135
7957.71 129
7958.55 125
7959.40 126
7960.24 102
7961.08 130
7961.92 112
7962.76 99
7963.61 114
7964.45 126
7965.29 107
7966.13 123
7966.98 115
7967.82 135
7968.66 121
7969.50 102
7970.35 108
7971.19 135
7972.03 110
7972.88 106
7973.72 117
7974.56 136
7975.40 113
7976.25 117
7977.09 131
7977.93 128
7978.78 118
7979.62 125
7980.46 122
7981.31 133
7982.15 158
7982.99 136
7983.84 117
7984.68 135
7985.52 124
7986.37 118
7987.21 131
7988.06 118
7988.90 121
7989.74 167
7990.59 137
7991.43 102
7992.27 135
7993.12 124
7993.96 119
7994.81 146
7995.65 125
7996.49 113
7997.34 137
7998.18 125
7999.03 126
7999.87 133
8000.72 145
8001.56 176
8002.40 151
8003.25 146
8004.09 94
8004.94 117
8005.78 108
8006.63 97
8007.47 109
8008.32 102
8009.16 109
8010.01 121
8010.85 137
8011.70 133
8012.54 133
8013.39 121
8014.23 104
8015.08 104
8015.92 113
8016.77 120
8017.61 145
8018.46 123
8019.30 104
8020.15 116
8020.99 104
8021.84 97
8022.68 105
8023.53 129
8024.38 103
8025.22 100
8026.07 101
8026.91 138
8027.76 148
8028.60 126
8029.45 149
8030.30 132
8031.14 119
8031.99 129
8032.83 111
8033.68 110
8034.53 118
8035.37 115
8036.22 117
8037.06 107
8037.91 85
8038.76 102
8039.60 127
8040.45 107
8041.30 122
8042.14 120
8042.99 120
8043.84 120
8044.68 104
8045.53 97
8046.38 109
8047.22 113
8048.07 121
8048.92 122
8049.76 130
8050.61 155
8051.46 107
8052.30 108
8053.15 131
8054.00 101
8054.85 135
8055.69 149
8056.54 147
8057.39 158
8058.24 159
8059.08 137
8059.93 139
8060.78 128
8061.63 114
8062.47 118
8063.32 138
8064.17 122
8065.02 102
8065.86 109
8066.71 137
8067.56 109
8068.41 145
8069.26 118
8070.10 109
8070.95 118
8071.80 120
8072.65 114
8073.50 100
8074.34 101
8075.19 106
8076.04 101
8076.89 97
8077.74 85
8078.59 94
8079.43 112
8080.28 110
8081.13 120
8081.98 107
8082.83 129
8083.68 112
8084.53 95
8085.37 106
8086.22 103
8087.07 122
8087.92 121
8088.77 98
8089.62 93
8090.47 87
8091.32 145
8092.17 113
8093.02 112
8093.87 127
8094.71 110
8095.56 103
8096.41 105
8097.26 90
8098.11 95
8098.96 124
8099.81 116
8100.66 95
8101.51 118
8102.36 128
8103.21 99
8104.06 121
8104.91 125
8105.76 123
8106.61 143
8107.46 113
8108.31 111
8109.16 110
8110.01 97
8110.86 109
8111.71 100
8112.56 120
8113.41 125
8114.26 85
8115.11 103
8115.96 97
8116.81 105
8117.66 100
8118.51 97
8119.36 113
8120.21 91
8121.06 108
8121.92 87
8122.77 89
8123.62 113
8124.47 101
8125.32 130
8126.17 132
8127.02 131
8127.87 111
8128.72 107
8129.57 106
8130.43 125
8131.28 123
8132.13 105
8132.98 112
8133.83 101
8134.68 99
8135.53 105
8136.38 107
8137.24 136
8138.09 137
8138.94 113
8139.79 151
8140.64 112
8141.49 125
8142.35 107
8143.20 96
8144.05 100
8144.90 119
8145.75 117
8146.61 117
8147.46 103
8148.31 129
8149.16 98
8150.01 126
8150.87 99
8151.72 100
8152.57 88
8153.42 114
8154.28 113
8155.13 108
8155.98 108
8156.83 96
8157.69 117
8158.54 120
8159.39 116
8160.24 110
8161.10 114
8161.95 144
8162.80 120
8163.66 105
8164.51 114
8165.36 113
8166.21 96
8167.07 110
8167.92 130
8168.77 117
8169.63 107
8170.48 103
8171.33 102
8172.19 123
8173.04 118
8173.89 120
8174.75 117
8175.60 110
8176.46 109
8177.31 99
8178.16 102
8179.02 122
8179.87 128
8180.72 124
8181.58 103
8182.43 121
8183.29 94
8184.14 93
8184.99 124
8185.85 86
8186.70 88
8187.56 98
8188.41 94
8189.26 103
8190.12 103
8190.97 103
8191.83 106
8192.68 105
8193.54 102
8194.39 101
8195.25 131
8196.10 112
8196.95 111
8197.81 110
8198.66 109
8199.52 114
8200.37 114
8201.23 91
8202.08 88
8202.94 127
8203.79 104
8204.65 137
8205.50 130
8206.36 139
8207.21 108
8208.07 97
8208.92 101
8209.78 88
8210.64 110
8211.49 85
8212.35 97
8213.20 77
8214.06 106
8214.91 80
8215.77 95
8216.62 102
8217.48 101
8218.34 115
8219.19 130
8220.05 127
8220.90 107
8221.76 84
8222.61 117
8223.47 106
8224.33 114
8225.18 102
8226.04 94
8226.90 116
8227.75 99
8228.61 117
8229.46 114
8230.32 116
8231.18 118
8232.03 106
8232.89 121
8233.75 118
8234.60 145
8235.46 127
8236.32 107
8237.17 90
8238.03 93
8238.89 97
8239.74 116
8240.60 121
8241.46 118
8242.32 114
8243.17 116
8244.03 108
8244.89 107
8245.74 101
8246.60 88
8247.46 99
8248.32 114
8249.17 101
8250.03 84
8250.89 98
8251.75 102
8252.60 110
8253.46 97
8254.32 85
8255.18 120
8256.03 138
8256.89 116
8257.75 123
8258.61 113
8259.47 121
8260.32 107
8261.18 106
8262.04 108
8262.90 117
8263.76 94
8264.61 79
8265.47 104
8266.33 117
8267.19 109
8268.05 120
8268.91 93
8269.76 101
8270.62 110
8271.48 129
8272.34 116
8273.20 105
8274.06 100
8274.92 108
8275.77 98
8276.63 110
8277.49 140
8278.35 121
8279.21 113
8280.07 133
8280.93 98
8281.79 74
8282.65 107
8283.51 118
8284.36 109
8285.22 87
8286.08 119
8286.94 127
8287.80 93
8288.66 92
8289.52 133
8290.38 105
8291.24 101
8292.10 82
8292.96 110
8293.82 122
8294.68 102
8295.54 96
8296.40 112
8297.26 103
8298.12 114
8298.98 149
8299.84 140
8300.70 130
8301.56 105
8302.42 104
8303.28 115
8304.14 130
8305.00 116
8305.86 122
8306.72 125
8307.58 137
8308.44 121
8309.30 107
8310.16 101
8311.02 92
8311.88 101
8312.74 120
8313.60 126
8314.46 121
8315.33 116
8316.19 120
8317.05 108
8317.91 121
8318.77 117
8319.63 131
8320.49 103
8321.35 118
8322.21 111
8323.08 109
8323.94 119
8324.80 108
8325.66 107
8326.52 105
8327.38 108
8328.24 107
8329.10 107
8329.97 131
8330.83 154
8331.69 125
8332.55 107
8333.41 148
8334.28 114
8335.14 121
8336.00 103
8336.86 139
8337.72 117
8338.58 148
8339.45 150
8340.31 111
8341.17 128
8342.03 149
8342.90 139
8343.76 139
8344.62 131
8345.48 128
8346.35 136
8347.21 108
8348.07 118
8348.93 98
8349.80 116
8350.66 118
8351.52 111
8352.38 141
8353.25 127
8354.11 143
8354.97 122
8355.83 119
8356.70 124
8357.56 107
8358.42 108
8359.29 115
8360.15 100
8361.01 126
8361.88 132
8362.74 160
8363.60 131
8364.47 141
8365.33 111
8366.19 81
8367.06 111
8367.92 129
8368.78 120
8369.65 118
8370.51 103
8371.38 117
8372.24 125
8373.10 132
8373.97 123
8374.83 124
8375.69 111
8376.56 124
8377.42 137
8378.29 140
8379.15 120
8380.01 119
8380.88 129
8381.74 118
8382.61 117
8383.47 132
8384.34 130
8385.20 121
8386.07 133
8386.93 131
8387.79 125
8388.66 135
8389.52 137
8390.39 156
8391.25 142
8392.12 129
8392.98 110
8393.85 107
8394.71 111
8395.58 125
8396.44 145
8397.31 140
8398.17 150
8399.04 124
8399.90 129
8400.77 128
8401.63 166
8402.50 127
8403.36 163
8404.23 146
8405.10 134
8405.96 161
8406.83 139
8407.69 141
8408.56 126
8409.42 153
8410.29 136
8411.15 157
8412.02 134
8412.89 140
8413.75 160
8414.62 170
8415.48 132
8416.35 133
8417.22 145
8418.08 141
8418.95 145
8419.82 173
8420.68 140
8421.55 120
8422.41 133
8423.28 149
8424.15 130
8425.01 143
8425.88 151
8426.75 133
8427.61 155
8428.48 143
8429.35 157
8430.21 132
8431.08 156
8431.95 167
8432.81 181
8433.68 198
8434.55 157
8435.41 149
8436.28 137
8437.15 166
8438.02 171
8438.88 165
8439.75 188
8440.62 183
8441.49 187
8442.35 195
8443.22 150
8444.09 135
8444.96 168
8445.82 165
8446.69 195
8447.56 205
8448.43 194
8449.29 186
8450.16 206
8451.03 226
8451.90 210
8452.77 229
8453.63 193
8454.50 210
8455.37 206
8456.24 189
8457.11 200
8457.97 242
8458.84 256
8459.71 266
8460.58 310
8461.45 321
8462.32 336
8463.18 383
8464.05 328
8464.92 361
8465.79 304
8466.66 262
8467.53 247
8468.40 247
8469.26 237
8470.13 202
8471.00 176
8471.87 182
8472.74 173
8473.61 162
8474.48 173
8475.35 185
8476.22 168
8477.09 174
8477.95 167
8478.82 190
8479.69 175
8480.56 148
8481.43 195
8482.30 188
8483.17 157
8484.04 158
8484.91 150
8485.78 158
8486.65 183
8487.52 167
8488.39 178
8489.26 167
8490.13 156
8491.00 170
8491.87 182
8492.74 142
8493.61 155
8494.48 179
8495.35 146
8496.22 159
8497.09 179
8497.96 173
8498.83 190
8499.70 183
8500.57 175
8501.44 185
8502.31 148
8503.18 171
8504.05 180
8504.92 184
8505.79 200
8506.66 185
8507.53 209
8508.41 213
8509.28 176
8510.15 168
8511.02 148
8511.89 163
8512.76 169
8513.63 186
8514.50 197
8515.37 175
8516.24 207
8517.12 266
8517.99 230
8518.86 178
8519.73 192
8520.60 201
8521.47 166
8522.34 169
8523.22 197
8524.09 169
8524.96 175
8525.83 191
8526.70 190
8527.57 178
8528.45 170
8529.32 159
8530.19 170
8531.06 184
8531.93 182
8532.81 172
8533.68 183
8534.55 176
8535.42 205
8536.29 181
8537.17 180
8538.04 211
8538.91 207
8539.78 191
8540.66 199
8541.53 196
8542.40 179
8543.27 186
8544.15 196
8545.02 191
8545.89 191
8546.76 177
8547.64 188
8548.51 167
8549.38 188
8550.26 181
8551.13 186
8552.00 174
8552.87 159
8553.75 169
8554.62 197
8555.49 189
8556.37 202
8557.24 228
8558.11 191
8558.99 211
8559.86 199
8560.73 168
8561.61 135
8562.48 172
8563.36 176
8564.23 163
8565.10 171
8565.98 168
8566.85 186
8567.72 177
8568.60 176
8569.47 174
8570.35 176
8571.22 173
8572.09 170
8572.97 163
8573.84 167
8574.72 180
8575.59 173
8576.46 148
8577.34 146
8578.21 165
8579.09 175
8579.96 151
8580.84 151
8581.71 150
8582.59 163
8583.46 145
8584.34 167
8585.21 189
8586.08 174
8586.96 175
8587.83 168
8588.71 160
8589.58 144
8590.46 145
8591.33 185
8592.21 183
8593.08 146
8593.96 173
8594.83 192
8595.71 181
8596.59 156
8597.46 129
8598.34 171
8599.21 146
8600.09 152
8600.96 171
8601.84 181
8602.71 158
8603.59 171
8604.46 212
8605.34 205
8606.22 189
8607.09 157
8607.97 215
8608.84 191
8609.72 174
8610.60 161
8611.47 204
8612.35 156
8613.22 163
8614.10 175
8614.98 173
8615.85 175
8616.73 173
8617.61 189
8618.48 141
8619.36 156
8620.24 210
8621.11 202
8621.99 195
8622.87 168
8623.74 163
8624.62 196
8625.50 187
8626.37 183
8627.25 233
8628.13 236
8629.00 188
8629.88 218
8630.76 194
8631.63 201
8632.51 174
8633.39 185
8634.27 210
8635.14 184
8636.02 161
8636.90 182
8637.77 181
8638.65 201
8639.53 192
8640.41 204
8641.28 185
8642.16 177
8643.04 219
8643.92 183
8644.80 196
8645.67 223
8646.55 227
8647.43 217
8648.31 229
8649.19 215
8650.06 182
8650.94 241
8651.82 187
8652.70 225
8653.58 219
8654.45 204
8655.33 203
8656.21 172
8657.09 199
8657.97 217
8658.85 250
8659.72 262
8660.60 216
8661.48 223
8662.36 205
8663.24 242
8664.12 250
8665.00 239
8665.88 248
8666.75 289
8667.63 245
8668.51 243
8669.39 231
8670.27 231
8671.15 249
8672.03 252
8672.91 246
8673.79 233
8674.67 241
8675.55 207
8676.42 286
8677.30 280
8678.18 307
8679.06 295
8679.94 285
8680.82 316
8681.70 317
8682.58 297
8683.46 296
8684.34 294
8685.22 289
8686.10 224
8686.98 233
8687.86 239
8688.74 252
8689.62 228
8690.50 232
8691.38 231
8692.26 244
8693.14 257
8694.02 259
8694.90 268
8695.78 270
8696.66 305
8697.54 308
8698.42 317
8699.30 348
8700.18 385
8701.07 366
8701.95 328
8702.83 338
8703.71 329
8704.59 308
8705.47 292
8706.35 317
8707.23 259
8708.11 247
8708.99 242
8709.87 269
8710.75 258
8711.64 228
8712.52 222
8713.40 268
8714.28 275
8715.16 246
8716.04 220
8716.92 270
8717.81 269
8718.69 225
8719.57 281
8720.45 254
8721.33 254
8722.21 195
8723.10 241
8723.98 251
8724.86 270
8725.74 247
8726.62 238
8727.50 282
8728.39 241
8729.27 256
8730.15 234
8731.03 252
8731.91 216
8732.80 193
8733.68 253
8734.56 253
8735.44 261
8736.33 260
8737.21 229
8738.09 248
8738.97 271
8739.86 277
8740.74 288
8741.62 277
8742.50 274
8743.39 285
8744.27 271
8745.15 286
8746.04 291
8746.92 311
8747.80 294
8748.68 283
8749.57 277
8750.45 250
8751.33 273
8752.22 275
8753.10 296
8753.98 278
8754.87 325
8755.75 317
8756.63 293
8757.52 293
8758.40 283
8759.28 312
8760.17 258
8761.05 297
8761.94 323
8762.82 313
8763.70 274
8764.59 268
8765.47 312
8766.36 282
8767.24 329
8768.12 283
8769.01 327
8769.89 360
8770.78 331
8771.66 321
8772.54 346
8773.43 344
8774.31 331
8775.20 338
8776.08 315
8776.97 340
8777.85 309
8778.73 268
8779.62 293
8780.50 313
8781.39 286
8782.27 298
8783.16 279
8784.04 306
8784.93 372
8785.81 472
8786.70 510
8787.58 487
8788.47 515
8789.35 576
8790.24 545
8791.12 554
8792.01 541
8792.89 459
8793.78 420
8794.66 317
8795.55 360
8796.44 283
8797.32 287
8798.21 317
8799.09 308
8799.98 285
8800.86 273
8801.75 348
8802.63 382
8803.52 395
8804.41 455
8805.29 392
8806.18 403
8807.06 362
8807.95 341
8808.84 338
8809.72 333
8810.61 287
8811.49 276
8812.38 289
8813.27 284
8814.15 264
8815.04 262
8815.93 302
8816.81 292
8817.70 249
8818.59 261
8819.47 298
8820.36 265
8821.25 279
8822.13 305
8823.02 332
8823.91 305
8824.79 278
8825.68 270
8826.57 273
8827.45 290
8828.34 267
8829.23 250
8830.12 246
8831.00 247
8831.89 232
8832.78 264
8833.66 288
8834.55 261
8835.44 272
8836.33 246
8837.21 259
8838.10 265
8838.99 276
8839.88 220
8840.76 270
8841.65 270
8842.54 264
8843.43 212
8844.32 271
8845.20 246
8846.09 249
8846.98 256
8847.87 243
8848.76 248
8849.64 249
8850.53 215
8851.42 222
8852.31 218
8853.20 244
8854.09 231
8854.97 191
8855.86 266
8856.75 252
8857.64 221
8858.53 196
8859.42 254
8860.30 280
8861.19 240
8862.08 240
8862.97 241
8863.86 242
8864.75 252
8865.64 226
8866.53 258
8867.42 249
8868.30 241
8869.19 262
8870.08 225
8870.97 225
8871.86 187
8872.75 190
8873.64 216
8874.53 211
8875.42 195
8876.31 221
8877.20 197
8878.09 212
8878.98 181
8879.87 184
8880.76 182
8881.65 185
8882.54 203
8883.43 182
8884.32 185
8885.21 180
8886.10 196
8886.99 190
8887.88 187
8888.77 184
8889.66 160
8890.55 172
8891.44 184
8892.33 169
8893.22 195
8894.11 181
8895.00 194
8895.89 178
8896.78 197
8897.67 171
8898.56 171
8899.45 202
8900.34 190
8901.23 198
8902.12 166
8903.01 176
8903.90 147
8904.79 150
8905.69 179
8906.58 167
8907.47 162
8908.36 157
8909.25 186
8910.14 184
8911.03 169
8911.92 150
8912.82 183
8913.71 161
8914.60 166
8915.49 155
8916.38 165
8917.27 181
8918.16 156
8919.06 151
8919.95 148
8920.84 164
8921.73 149
8922.62 141
8923.51 142
8924.41 155
8925.30 165
8926.19 157
8927.08 141
8927.97 154
8928.87 141
8929.76 156
8930.65 137
8931.54 135
8932.43 168
8933.33 126
8934.22 135
8935.11 150
8936.00 146
8936.90 141
8937.79 149
8938.68 142
8939.57 119
8940.47 132
8941.36 152
8942.25 160
8943.15 152
8944.04 147
8944.93 140
8945.82 137
8946.72 143
8947.61 123
8948.50 133
8949.40 130
8950.29 151
8951.18 156
8952.08 127
8952.97 152
8953.86 135
8954.76 136
8955.65 135
8956.54 128
8957.44 149
8958.33 145
8959.22 118
8960.12 127
8961.01 120
8961.91 118
8962.80 131
8963.69 109
8964.59 114
8965.48 95
8966.37 118
8967.27 137
8968.16 141
8969.06 147
8969.95 120
8970.85 127
8971.74 119
8972.63 134
8973.53 123
8974.42 109
8975.32 112
8976.21 110
8977.11 102
8978.00 126
8978.90 131
8979.79 122
8980.68 127
8981.58 118
8982.47 111
8983.37 137
8984.26 118
8985.16 118
8986.05 127
8986.95 141
8987.84 121
8988.74 98
8989.63 113
8990.53 127
8991.42 139
8992.32 107
8993.22 107
8994.11 112
8995.01 119
8995.90 133
8996.80 105
8997.69 92
8998.59 129
8999.48 135
9000.38 118
9001.28 116
9002.17 100
9003.07 112
9003.96 122
9004.86 120
9005.75 118
9006.65 90
9007.55 111
9008.44 117
9009.34 80
9010.23 87
9011.13 98
9012.03 131
9012.92 118
9013.82 99
9014.72 86
9015.61 118
9016.51 115
9017.41 109
9018.30 102
9019.20 113
9020.10 107
9020.99 139
9021.89 131
9022.79 96
9023.68 114
9024.58 115
9025.48 107
9026.37 104
9027.27 88
9028.17 97
9029.06 103
9029.96 89
9030.86 104
9031.76 96
9032.65 88
9033.55 111
9034.45 116
9035.35 124
9036.24 90
9037.14 80
9038.04 107
9038.94 103
9039.83 103
9040.73 76
9041.63 106
9042.53 101
9043.42 101
9044.32 111
9045.22 100
9046.12 111
9047.02 121
9047.91 94
9048.81 97
9049.71 92
9050.61 108
9051.51 118
9052.41 118
9053.30 140
9054.20 118
9055.10 91
9056.00 80
9056.90 121
9057.80 112
9058.69 125
9059.59 101
9060.49 77
9061.39 90
9062.29 118
9063.19 95
9064.09 98
9064.99 112
9065.88 126
9066.78 123
9067.68 89
9068.58 98
9069.48 95
9070.38 95
9071.28 97
9072.18 102
9073.08 103
9073.98 86
9074.88 94
9075.78 91
9076.68 96
9077.58 89
9078.47 82
9079.37 92
9080.27 107
9081.17 108
9082.07 116
9082.97 101
9083.87 106
9084.77 109
9085.67 87
9086.57 110
9087.47 90
9088.37 79
9089.27 84
9090.17 103
9091.07 123
9091.97 84
9092.87 96
9093.77 90
9094.67 97
9095.58 64
9096.48 95
9097.38 97
9098.28 75
9099.18 102
9100.08 85
9100.98 85
9101.88 103
9102.78 100
9103.68 93
9104.58 97
9105.48 98
9106.38 89
9107.28 95
9108.19 105
9109.09 132
9109.99 104
9110.89 79
9111.79 86
9112.69 98
9113.59 75
9114.49 73
9115.40 92
9116.30 71
9117.20 79
9118.10 79
9119.00 82
9119.90 76
9120.81 93
9121.71 96
9122.61 112
9123.51 122
9124.41 107
9125.31 88
9126.22 100
9127.12 109
9128.02 93
9128.92 115
9129.82 95
9130.73 77
9131.63 67
9132.53 79
9133.43 95
9134.34 116
9135.24 66
9136.14 85
9137.04 82
9137.95 76
9138.85 66
9139.75 86
9140.65 94
9141.56 87
9142.46 87
9143.36 83
9144.26 66
9145.17 87
9146.07 82
9146.97 70
9147.88 92
9148.78 99
9149.68 76
9150.59 79
9151.49 88
9152.39 120
9153.29 105
9154.20 99
9155.10 88
9156.01 92
9156.91 110
9157.81 96
9158.72 93
9159.62 99
9160.52 81
9161.43 100
9162.33 81
9163.23 109
9164.14 90
9165.04 90
9165.95 106
9166.85 111
9167.75 91
9168.66 84
9169.56 89
9170.47 81
9171.37 68
9172.27 105
9173.18 92
9174.08 92
9174.99 106
9175.89 85
9176.80 73
9177.70 94
9178.60 112
9179.51 94
9180.41 104
9181.32 149
9182.22 97
9183.13 74
9184.03 82
9184.94 97
9185.84 104
9186.75 91
9187.65 86
9188.56 94
9189.46 91
9190.37 96
9191.27 91
9192.18 108
9193.08 81
9193.99 100
9194.89 111
9195.80 98
9196.71 83
9197.61 107
9198.52 102
9199.42 62
9200.33 61
9201.23 110
9202.14 112
9203.04 84
9203.95 105
9204.86 107
9205.76 90
9206.67 93
9207.57 89
9208.48 75
9209.39 90
9210.29 110
9211.20 82
9212.10 71
9213.01 81
9213.92 68
9214.82 78
9215.73 93
9216.64 78
9217.54 77
9218.45 92
9219.36 75
9220.26 70
9221.17 82
9222.08 93
9222.98 109
9223.89 96
9224.80 87
9225.70 80
9226.61 86
9227.52 90
9228.42 82
9229.33 98
9230.24 116
9231.14 93
9232.05 107
9232.96 94
9233.87 113
9234.77 99
9235.68 80
9236.59 86
9237.50 84
9238.40 96
9239.31 78
9240.22 88
9241.13 88
9242.03 94
9242.94 96
9243.85 88
9244.76 94
9245.66 95
9246.57 93
9247.48 96
9248.39 78
9249.30 106
9250.20 111
9251.11 99
9252.02 84
9252.93 105
9253.84 90
9254.75 79
9255.65 70
9256.56 89
9257.47 122
9258.38 84
9259.29 100
9260.20 97
9261.10 105
9262.01 118
9262.92 74
9263.83 95
9264.74 103
9265.65 107
9266.56 114
9267.47 64
9268.37 88
9269.28 92
9270.19 84
9271.10 98
9272.01 100
9272.92 95
9273.83 115
9274.74 103
9275.65 84
9276.56 91
9277.47 94
9278.38 80
9279.29 80
9280.20 68
9281.11 73
9282.01 78
9282.92 77
9283.83 69
9284.74 72
9285.65 98
9286.56 103
9287.47 91
9288.38 72
9289.29 67
9290.20 99
9291.11 72
9292.02 85
9292.93 95
9293.84 97
9294.75 115
9295.66 86
9296.57 87
9297.49 85
9298.40 71
9299.31 80
9300.22 105
9301.13 105
9302.04 78
9302.95 82
9303.86 92
9304.77 82
9305.68 78
9306.59 88
9307.50 101
9308.41 124
9309.32 113
9310.24 80
9311.15 107
9312.06 117
9312.97 105
9313.88 84
9314.79 70
9315.70 102
9316.61 101
9317.53 93
9318.44 116
9319.35 83
9320.26 72
9321.17 96
9322.08 94
9322.99 87
9323.91 86
9324.82 116
9325.73 115
9326.64 102
9327.55 98
9328.46 94
9329.38 110
9330.29 72
9331.20 96
9332.11 72
9333.03 81
9333.94 83
9334.85 77
9335.76 61
9336.67 96
9337.59 88
9338.50 103
9339.41 76
9340.32 87
9341.24 112
9342.15 92
9343.06 97
9343.97 94
9344.89 99
9345.80 56
9346.71 62
9347.63 87
9348.54 80
9349.45 87
9350.36 83
9351.28 99
9352.19 84
9353.10 82
9354.02 87
9354.93 80
9355.84 110
9356.76 103
9357.67 92
9358.58 75
9359.50 67
9360.41 72
9361.32 87
9362.24 87
9363.15 73
9364.06 61
9364.98 103
9365.89 91
9366.81 98
9367.72 101
9368.63 99
9369.55 91
9370.46 79
9371.38 82
9372.29 96
9373.20 121
9374.12 111
9375.03 96
9375.95 74
9376.86 103
9377.77 85
9378.69 70
9379.60 86
9380.52 99
9381.43 80
9382.35 92
9383.26 90
9384.18 88
9385.09 84
9386.01 93
9386.92 84
9387.83 103
9388.75 99
9389.66 100
9390.58 90
9391.49 88
9392.41 79
9393.32 78
9394.24 89
9395.16 70
9396.07 100
9396.99 101
9397.90 105
9398.82 89
9399.73 93
9400.65 86
9401.56 104
9402.48 103
9403.39 101
9404.31 88
9405.22 101
9406.14 100
9407.06 108
9407.97 99
9408.89 113
9409.80 83
9410.72 109
9411.64 123
9412.55 99
9413.47 111
9414.38 86
9415.30 83
9416.22 78
9417.13 99
9418.05 98
9418.97 73
9419.88 86
9420.80 77
9421.71 77
9422.63 94
9423.55 91
9424.46 110
9425.38 97
9426.30 73
9427.21 63
9428.13 85
9429.05 103
9429.96 85
9430.88 76
9431.80 78
9432.72 95
9433.63 104
9434.55 99
9435.47 104
9436.38 85
9437.30 73
9438.22 95
9439.14 87
9440.05 89
9440.97 97
9441.89 102
9442.81 106
9443.72 83
9444.64 102
9445.56 95
9446.48 78
9447.39 106
9448.31 96
9449.23 103
9450.15 109
9451.07 87
9451.98 93
9452.90 106
9453.82 110
9454.74 106
9455.66 78
9456.57 81
9457.49 81
9458.41 92
9459.33 96
9460.25 97
9461.16 104
9462.08 104
9463.00 106
9463.92 108
9464.84 129
9465.76 89
9466.68 141
9467.59 132
9468.51 127
9469.43 104
9470.35 77
9471.27 104
9472.19 93
9473.11 104
9474.03 106
9474.95 99
9475.87 125
9476.78 98
9477.70 98
9478.62 102
9479.54 107
9480.46 99
9481.38 124
9482.30 126
9483.22 96
9484.14 95
9485.06 113
9485.98 105
9486.90 102
9487.82 86
9488.74 65
9489.66 103
9490.58 100
9491.50 93
9492.42 93
9493.34 85
9494.26 101
9495.18 90
9496.10 102
9497.02 80
9497.94 80
9498.86 100
9499.78 100
9500.70 73
9501.62 88
9502.54 102
9503.46 99
9504.38 87
9505.30 98
9506.22 105
9507.14 111
9508.06 93
9508.98 107
9509.90 98
9510.82 99
9511.75 94
9512.67 116
9513.59 121
9514.51 117
9515.43 96
9516.35 101
9517.27 92
9518.19 94
9519.11 111
9520.03 80
9520.96 67
9521.88 73
9522.80 102
9523.72 91
9524.64 103
9525.56 89
9526.48 98
9527.41 81
9528.33 78
9529.25 80
9530.17 88
9531.09 86
9532.02 111
9532.94 82
9533.86 112
9534.78 102
9535.70 117
9536.63 109
9537.55 116
9538.47 125
9539.39 131
9540.31 95
9541.24 115
9542.16 115
9543.08 167
9544.00 127
9544.93 99
9545.85 99
9546.77 100
9547.69 117
9548.62 129
9549.54 130
9550.46 103
9551.38 108
9552.31 100
9553.23 102
9554.15 104
9555.08 116
9556.00 121
9556.92 111
9557.84 112
9558.77 102
9559.69 86
9560.61 86
9561.54 92
9562.46 79
9563.38 85
9564.31 107
9565.23 101
9566.15 111
9567.08 120
9568.00 70
9568.93 111
9569.85 111
9570.77 128
9571.70 117
9572.62 97
9573.54 113
9574.47 106
9575.39 100
9576.32 105
9577.24 111
9578.16 106
9579.09 100
9580.01 129
9580.94 137
9581.86 95
9582.78 106
9583.71 107
9584.63 101
9585.56 88
9586.48 89
9587.41 85
9588.33 75
9589.26 89
9590.18 105
9591.11 109
9592.03 101
9592.96 119
9593.88 111
9594.80 85
9595.73 94
9596.65 124
9597.58 111
9598.50 100
9599.43 106
9600.35 117
9601.28 90
9602.21 112
9603.13 112
9604.06 126
9604.98 94
9605.91 110
9606.83 119
9607.76 115
9608.68 97
9609.61 106
9610.53 109
9611.46 120
9612.39 105
9613.31 83
9614.24 99
9615.16 89
9616.09 110
9617.02 119
9617.94 132
9618.87 108
9619.79 131
9620.72 111
9621.65 123
9622.57 153
9623.50 150
9624.42 123
9625.35 109
9626.28 121
9627.20 125
9628.13 99
9629.06 99
9629.98 121
9630.91 109
9631.84 118
9632.76 115
9633.69 107
9634.62 128
9635.54 103
9636.47 130
9637.40 122
9638.32 130
9639.25 99
9640.18 108
9641.11 118
9642.03 112
9642.96 101
9643.89 103
9644.81 118
9645.74 102
9646.67 96
9647.60 105
9648.52 93
9649.45 120
9650.38 105
9651.31 109
9652.23 92
9653.16 102
9654.09 139
9655.02 130
9655.95 122
9656.87 93
9657.80 130
9658.73 124
9659.66 104
9660.58 137
9661.51 130
9662.44 105
9663.37 108
9664.30 125
9665.23 119
9666.15 109
9667.08 123
9668.01 133
9668.94 121
9669.87 93
9670.80 120
9671.73 125
9672.65 124
9673.58 129
9674.51 113
9675.44 139
9676.37 137
9677.30 94
9678.23 121
9679.16 136
9680.08 115
9681.01 113
9681.94 108
9682.87 94
9683.80 93
9684.73 135
9685.66 139
9686.59 143
9687.52 134
9688.45 131
9689.38 118
9690.31 122
9691.24 122
9692.17 136
9693.09 120
9694.02 148
9694.95 128
9695.88 114
9696.81 105
9697.74 124
9698.67 117
9699.60 116
9700.53 140
9701.46 138
9702.39 141
9703.32 131
9704.25 117
9705.18 123
9706.11 135
9707.04 104
9707.97 144
9708.91 111
9709.84 116
9710.77 112
9711.70 122
9712.63 113
9713.56 117
9714.49 121
9715.42 111
9716.35 122
9717.28 120
9718.21 150
9719.14 119
9720.07 97
9721.00 124
9721.93 138
9722.87 121
9723.80 119
9724.73 125
9725.66 117
9726.59 113
9727.52 114
9728.45 140
9729.38 123
9730.32 98
9731.25 108
9732.18 131
9733.11 120
9734.04 94
9734.97 96
9735.91 86
9736.84 124
9737.77 109
9738.70 103
9739.63 119
9740.56 96
9741.50 110
9742.43 96
9743.36 135
9744.29 111
9745.22 117
9746.16 144
9747.09 91
9748.02 91
9748.95 98
9749.89 128
9750.82 122
9751.75 116
9752.68 95
9753.62 91
9754.55 110
9755.48 110
9756.41 93
9757.35 118
9758.28 109
9759.21 97
9760.14 77
9761.08 69
9762.01 75
9762.94 96
9763.88 98
9764.81 115
9765.74 108
9766.68 99
9767.61 102
9768.54 84
9769.48 97
9770.41 104
9771.34 131
9772.28 88
9773.21 101
9774.14 99
9775.08 90
9776.01 84
9776.94 101
9777.88 109
9778.81 89
9779.74 95
9780.68 104
9781.61 97
9782.55 90
9783.48 108
9784.41 108
9785.35 111
9786.28 109
9787.22 105
9788.15 100
9789.08 104
9790.02 108
9790.95 81
9791.89 94
9792.82 94
9793.76 102
9794.69 86
9795.63 87
9796.56 73
9797.49 95
9798.43 89
9799.36 88
9800.30 76
9801.23 80
9802.17 94
9803.10 94
9804.04 75
9804.97 94
9805.91 111
9806.84 89
9807.78 95
9808.71 100
9809.65 102
9810.58 102
9811.52 88
9812.45 76
9813.39 83
9814.33 91
9815.26 95
9816.20 103
9817.13 86
9818.07 79
9819.00 99
9819.94 104
9820.87 120
9821.81 83
9822.75 82
9823.68 94
9824.62 102
9825.55 87
9826.49 81
9827.43 68
9828.36 79
9829.30 104
9830.23 110
9831.17 95
9832.11 108
9833.04 83
9833.98 96
9834.92 81
9835.85 70
9836.79 90
9837.73 118
9838.66 96
9839.60 120
9840.54 82
9841.47 93
9842.41 81
9843.35 80
9844.28 108
9845.22 99
9846.16 79
9847.09 89
9848.03 61
9848.97 94
9849.90 80
9850.84 100
9851.78 91
9852.72 73
9853.65 74
9854.59 85
9855.53 83
9856.47 90
9857.40 80
9858.34 76
9859.28 82
9860.22 100
9861.15 76
9862.09 62
9863.03 83
9863.97 88
9864.90 93
9865.84 73
9866.78 89
9867.72 107
9868.66 85
9869.59 105
9870.53 82
9871.47 82
9872.41 95
9873.35 84
9874.29 78
9875.22 74
9876.16 94
9877.10 89
9878.04 76
9878.98 76
9879.92 74
9880.85 72
9881.79 92
9882.73 84
9883.67 97
9884.61 72
9885.55 73
9886.49 107
9887.43 101
9888.37 79
9889.30 80
9890.24 63
9891.18 77
9892.12 97
9893.06 109
9894.00 92
9894.94 73
9895.88 90
9896.82 79
9897.76 74
9898.70 77
9899.64 77
9900.58 83
9901.52 75
9902.45 79
9903.39 93
9904.33 76
9905.27 64
9906.21 76
9907.15 99
9908.09 87
9909.03 72
9909.97 103
9910.91 76
9911.85 69
9912.79 74
9913.73 92
9914.67 96
9915.61 87
9916.55 75
9917.49 108
9918.44 78
9919.38 74
9920.32 102
9921.26 72
9922.20 77
9923.14 76
9924.08 86
9925.02 73
9925.96 80
9926.90 92
9927.84 91
9928.78 78
9929.72 86
9930.66 82
9931.61 73
9932.55 110
9933.49 104
9934.43 80
9935.37 108
9936.31 115
9937.25 107
9938.19 101
9939.14 79
9940.08 81
9941.02 102
9941.96 95
9942.90 65
9943.84 58
9944.78 81
9945.73 96
9946.67 88
9947.61 83
9948.55 76
9949.49 79
9950.44 85
9951.38 80
9952.32 88
9953.26 91
9954.20 74
9955.15 76
9956.09 60
9957.03 64
9957.97 66
9958.91 69
9959.86 74
9960.80 56
9961.74 59
9962.68 69
9963.63 71
9964.57 74
9965.51 85
9966.45 65
9967.40 92
9968.34 62
9969.28 81
9970.23 80
9971.17 80
9972.11 77
9973.05 95
9974.00 76
9974.94 86
9975.88 104
9976.83 78
9977.77 78
9978.71 89
9979.66 83
9980.60 57
9981.54 80
9982.49 84
9983.43 69
9984.37 81
9985.32 66
9986.26 50
9987.20 71
9988.15 58
9989.09 70
9990.04 63
9990.98 67
9991.92 66
9992.87 74
9993.81 73
9994.76 60
9995.70 53
9996.64 63
9997.59 71
9998.53 70
9999.48 80
10000.42 82
10001.36 78
10002.31 60
10003.25 65
10004.20 75
10005.14 68
10006.09 70
10007.03 77
10007.98 59
10008.92 53
10009.87 59
10010.81 70
10011.76 71
10012.70 69
10013.64 74
10014.59 56
10015.53 54
10016.48 69
10017.43 83
10018.37 93
10019.32 93
10020.26 92
10021.21 78
10022.15 66
10023.10 61
10024.04 73
10024.99 51
10025.93 71
10026.88 61
10027.82 75
10028.77 68
10029.72 49
10030.66 61
10031.61 66
10032.55 85
10033.50 92
10034.44 101
10035.39 92
10036.34 62
10037.28 75
10038.23 66
10039.17 76
10040.12 85
10041.07 71
10042.01 75
10042.96 60
10043.91 57
10044.85 56
10045.80 57
10046.74 51
10047.69 76
10048.64 63
10049.58 80
10050.53 107
10051.48 80
10052.42 97
10053.37 102
10054.32 60
10055.27 59
10056.21 75
10057.16 81
10058.11 78
10059.05 65
10060.00 71
10060.95 72
10061.89 76
10062.84 92
10063.79 94
10064.74 85
10065.68 75
10066.63 92
10067.58 92
10068.53 80
10069.47 71
10070.42 67
10071.37 80
10072.32 89
10073.26 79
10074.21 78
10075.16 68
10076.11 62
10077.06 59
10078.00 59
10078.95 79
10079.90 86
10080.85 86
10081.80 64
10082.74 77
10083.69 86
10084.64 89
10085.59 84
10086.54 117
10087.49 81
10088.43 71
10089.38 82
10090.33 96
10091.28 74
10092.23 84
10093.18 76
10094.13 66
10095.07 66
10096.02 65
10096.97 75
10097.92 62
10098.87 62
10099.82 78
10100.77 74
10101.72 72
10102.67 60
10103.61 67
10104.56 100
10105.51 92
10106.46 79
10107.41 78
10108.36 102
10109.31 105
10110.26 64
10111.21 58
10112.16 79
10113.11 62
10114.06 77
10115.01 85
10115.96 76
10116.91 58
10117.86 94
10118.81 52
10119.76 47
10120.71 62
10121.66 58
10122.61 69
10123.56 62
10124.51 67
10125.46 81
10126.41 77
10127.36 89
10128.31 55
10129.26 76
10130.21 70
10131.16 85
10132.11 91
10133.06 88
10134.01 74
10134.96 85
10135.91 48
10136.86 62
10137.81 57
10138.76 61
10139.72 43
10140.67 73
10141.62 72
10142.57 77
10143.52 81
10144.47 83
10145.42 80
10146.37 75
10147.32 64
10148.28 69
10149.23 64
10150.18 102
10151.13 87
10152.08 45
10153.03 61
10153.98 62
10154.94 84
10155.89 95
10156.84 80
10157.79 64
10158.74 110
10159.69 98
10160.65 62
10161.60 78
10162.55 66
10163.50 69
10164.45 76
10165.41 101
10166.36 64
10167.31 76
10168.26 69
10169.21 68
10170.17 71
10171.12 78
10172.07 61
10173.02 59
10173.98 56
10174.93 73
10175.88 73
10176.83 73
10177.79 75
10178.74 71
10179.69 79
10180.64 58
10181.60 48
10182.55 81
10183.50 76
10184.46 75
10185.41 71
10186.36 87
10187.32 61
10188.27 80
10189.22 93
10190.18 60
10191.13 74
10192.08 80
10193.03 59
10193.99 75
10194.94 58
10195.90 86
10196.85 71
10197.80 85
10198.76 95
10199.71 93
10200.66 72
10201.62 79
10202.57 72
10203.52 74
10204.48 71
10205.43 74
10206.39 80
10207.34 76
10208.29 86
10209.25 94
10210.20 66
10211.16 86
10212.11 66
10213.07 67
10214.02 70
10214.97 53
10215.93 84
10216.88 96
10217.84 56
10218.79 93
10219.75 85
10220.70 59
10221.66 83
10222.61 58
10223.57 84
10224.52 95
10225.48 65
10226.43 69
10227.39 80
10228.34 63
10229.30 69
10230.25 65
10231.21 50
10232.16 59
10233.12 49
10234.07 55
10235.03 61
10235.98 64
10236.94 65
10237.89 59
10238.85 91
10239.80 81
10240.76 71
10241.72 74
10242.67 55
10243.63 79
10244.58 81
10245.54 81
10246.49 80
10247.45 54
10248.41 61
10249.36 83
10250.32 87
10251.27 70
10252.23 82
10253.19 73
10254.14 71
10255.10 77
10256.06 84
10257.01 95
10257.97 82
10258.92 85
10259.88 79
10260.84 74
10261.79 58
10262.75 59
10263.71 67
10264.66 75
10265.62 62
10266.58 58
10267.53 59
10268.49 51
10269.45 61
10270.41 92
10271.36 68
10272.32 73
10273.28 71
10274.23 74
10275.19 69
10276.15 77
10277.11 65
10278.06 54
10279.02 67
10279.98 56
10280.94 70
10281.89 72
10282.85 79
10283.81 69
10284.77 66
10285.72 70
10286.68 82
10287.64 78
10288.60 75
10289.55 85
10290.51 83
10291.47 81
10292.43 102
10293.39 66
10294.34 55
10295.30 57
10296.26 65
10297.22 77
10298.18 87
10299.14 70
10300.09 74
10301.05 67
10302.01 48
10302.97 45
10303.93 54
10304.89 58
10305.85 67
10306.80 91
10307.76 82
10308.72 63
10309.68 58
10310.64 76
10311.60 78
10312.56 70
10313.52 68
10314.47 62
10315.43 87
10316.39 80
10317.35 63
10318.31 88
10319.27 63
10320.23 62
10321.19 74
10322.15 63
10323.11 73
10324.07 56
10325.03 57
10325.99 66
10326.95 62
10327.91 76
10328.87 69
10329.83 68
10330.79 66
10331.75 79
10332.71 72
10333.67 85
10334.63 80
10335.59 61
10336.55 80
10337.51 64
10338.47 45
10339.43 66
10340.39 57
10341.35 54
10342.31 62
10343.27 65
10344.23 61
10345.19 59
10346.15 97
10347.11 77
10348.07 62
10349.03 59
10349.99 56
10350.95 73
10351.91 81
10352.87 64
10353.83 67
10354.79 65
10355.76 66
10356.72 52
10357.68 57
10358.64 46
10359.60 81
10360.56 74
10361.52 67
10362.48 65
10363.45 56
10364.41 63
10365.37 56
10366.33 58
10367.29 86
10368.25 52
10369.21 65
10370.18 63
10371.14 58
10372.10 42
10373.06 59
10374.02 65
10374.98 87
10375.95 66
10376.91 75
10377.87 51
10378.83 63
10379.79 70
10380.76 59
10381.72 52
10382.68 66
10383.64 81
10384.61 69
10385.57 70
10386.53 57
10387.49 57
10388.46 85
10389.42 70
10390.38 77
10391.34 66
10392.31 78
10393.27 69
10394.23 85
10395.19 83
10396.16 69
10397.12 54
10398.08 91
10399.05 72
10400.01 74
10400.97 104
10401.93 80
10402.90 64
10403.86 60
10404.82 57
10405.79 61
10406.75 59
10407.71 83
10408.68 54
10409.64 55
10410.60 47
10411.57 68
10412.53 60
10413.50 51
10414.46 55
10415.42 51
10416.39 61
10417.35 59
10418.31 82
10419.28 77
10420.24 69
10421.21 75
10422.17 53
10423.13 52
10424.10 64
10425.06 74
10426.03 74
10426.99 62
10427.96 56
10428.92 52
10429.88 60
10430.85 55
10431.81 66
10432.78 75
10433.74 51
10434.71 63
10435.67 59
10436.64 88
10437.60 82
10438.57 62
10439.53 67
10440.50 63
10441.46 67
10442.43 53
10443.39 63
10444.36 73
10445.32 49
10446.29 57
10447.25 67
10448.22 55
10449.18 72
10450.15 72
10451.11 77
10452.08 62
10453.04 90
10454.01 61
10454.97 53
10455.94 58
10456.91 79
10457.87 80
10458.84 55
10459.80 52
10460.77 59
10461.73 56
10462.70 53
10463.67 72
10464.63 63
10465.60 69
10466.56 51
10467.53 56
10468.50 60
10469.46 65
10470.43 70
10471.40 61
10472.36 53
10473.33 65
10474.30 84
10475.26 58
10476.23 55
10477.19 54
10478.16 62
10479.13 75
10480.09 77
10481.06 65
10482.03 61
10483.00 75
10483.96 62
10484.93 66
10485.90 88
10486.86 84
10487.83 99
10488.80 58
10489.76 72
10490.73 78
10491.70 68
10492.67 63
10493.63 57
10494.60 65
10495.57 60
10496.54 67
10497.50 72
10498.47 44
10499.44 54
10500.41 54
10501.37 69
10502.34 77
10503.31 51
10504.28 69
10505.25 64
10506.21 79
10507.18 79
10508.15 70
10509.12 89
10510.09 108
10511.05 51
10512.02 72
10512.99 55
10513.96 47
10514.93 53
10515.90 63
10516.86 66
10517.83 78
10518.80 58
10519.77 54
10520.74 63
10521.71 57
10522.68 45
10523.64 43
10524.61 66
10525.58 73
10526.55 54
10527.52 74
10528.49 76
10529.46 96
10530.43 66
10531.40 51
10532.36 59
10533.33 79
10534.30 66
10535.27 74
10536.24 77
10537.21 67
10538.18 71
10539.15 66
10540.12 62
10541.09 57
10542.06 50
10543.03 79
10544.00 57
10544.97 62
10545.94 63
10546.91 85
10547.88 70
10548.85 76
10549.82 82
10550.79 73
10551.76 68
10552.73 78
10553.70 71
10554.67 58
10555.64 83
10556.61 73
10557.58 73
10558.55 60
10559.52 65
10560.49 58
10561.46 75
10562.43 78
10563.40 71
10564.37 74
10565.34 67
10566.31 66
10567.28 69
10568.25 52
10569.23 66
10570.20 56
10571.17 59
10572.14 62
10573.11 73
10574.08 61
10575.05 62
10576.02 64
10576.99 73
10577.96 71
10578.94 58
10579.91 56
10580.88 68
10581.85 76
10582.82 61
10583.79 76
10584.76 73
10585.74 57
10586.71 55
10587.68 61
10588.65 79
10589.62 80
10590.60 83
10591.57 79
10592.54 64
10593.51 79
10594.48 73
10595.45 97
10596.43 79
10597.40 64
10598.37 90
10599.34 66
10600.32 63
10601.29 75
10602.26 67
10603.23 62
10604.21 62
10605.18 64
10606.15 49
10607.12 54
10608.10 72
10609.07 56
10610.04 70
10611.01 63
10611.99 83
10612.96 66
10613.93 71
10614.91 72
10615.88 61
10616.85 73
10617.82 82
10618.80 73
10619.77 72
10620.74 71
10621.72 79
10622.69 58
10623.66 48
10624.64 63
10625.61 67
10626.58 68
10627.56 60
10628.53 63
10629.51 94
10630.48 71
10631.45 61
10632.43 49
10633.40 61
10634.37 82
10635.35 84
10636.32 53
10637.30 55
10638.27 69
10639.24 58
10640.22 67
10641.19 82
10642.17 74
10643.14 60
10644.11 62
10645.09 87
10646.06 82
10647.04 64
10648.01 63
10648.99 79
10649.96 86
10650.94 79
10651.91 69
10652.89 75
10653.86 68
10654.83 79
10655.81 74
10656.78 71
10657.76 89
10658.73 74
10659.71 75
10660.68 68
10661.66 67
10662.63 74
10663.61 75
10664.59 87
10665.56 67
10666.54 90
10667.51 97
10668.49 76
10669.46 68
10670.44 65
10671.41 71
10672.39 72
10673.36 87
10674.34 64
10675.32 74
10676.29 60
10677.27 59
10678.24 59
10679.22 78
10680.19 76
10681.17 70
10682.15 57
10683.12 72
10684.10 82
10685.08 86
10686.05 66
10687.03 64
10688.00 56
10688.98 70
10689.96 75
10690.93 71
10691.91 73
10692.89 67
10693.86 75
10694.84 80
10695.82 61
10696.79 66
10697.77 55
10698.75 74
10699.72 73
10700.70 81
10701.68 58
10702.65 70
10703.63 57
10704.61 85
10705.59 53
10706.56 44
10707.54 53
10708.52 78
10709.49 89
10710.47 79
10711.45 75
10712.43 67
10713.40 54
10714.38 60
10715.36 64
10716.34 86
10717.31 83
10718.29 70
10719.27 69
10720.25 69
10721.22 61
10722.20 43
10723.18 70
10724.16 67
10725.14 65
10726.11 92
10727.09 69
10728.07 56
10729.05 67
10730.03 83
10731.01 59
10731.98 48
10732.96 61
10733.94 54
10734.92 60
10735.90 95
10736.88 75
10737.85 73
10738.83 65
10739.81 56
10740.79 71
10741.77 70
10742.75 57
10743.73 67
10744.71 76
10745.69 77
10746.66 86
10747.64 72
10748.62 57
10749.60 51
10750.58 63
10751.56 90
10752.54 70
10753.52 59
10754.50 75
10755.48 74
10756.46 66
10757.44 65
10758.42 74
10759.39 65
10760.37 80
10761.35 70
10762.33 66
10763.31 57
10764.29 72
10765.27 63
10766.25 69
10767.23 66
10768.21 68
10769.19 79
10770.17 60
10771.15 54
10772.13 62
10773.11 81
10774.09 85
10775.07 52
10776.05 45
10777.03 58
10778.02 77
10779.00 66
10779.98 63
10780.96 76
10781.94 64
10782.92 45
10783.90 42
10784.88 48
10785.86 54
10786.84 58
10787.82 70
10788.80 56
10789.78 48
10790.76 60
10791.75 65
10792.73 50
10793.71 66
10794.69 71
10795.67 56
10796.65 65
10797.63 73
10798.61 80
10799.60 85
10800.58 91
10801.56 79
10802.54 65
10803.52 81
10804.50 73
10805.49 69
10806.47 55
10807.45 71
10808.43 76
10809.41 95
10810.39 84
10811.38 60
10812.36 51
10813.34 61
10814.32 63
10815.30 65
10816.29 43
10817.27 66
10818.25 61
10819.23 67
10820.22 75
10821.20 62
10822.18 88
10823.16 77
10824.15 76
10825.13 77
10826.11 67
10827.09 78
10828.08 85
10829.06 62
10830.04 70
10831.02 59
10832.01 76
10832.99 58
10833.97 74
10834.96 82
10835.94 78
10836.92 65
10837.91 75
10838.89 77
10839.87 58
10840.85 63
10841.84 84
10842.82 72
10843.81 74
10844.79 97
10845.77 93
10846.76 75
10847.74 65
10848.72 78
10849.71 72
10850.69 62
10851.67 46
10852.66 64
10853.64 77
10854.63 73
10855.61 55
10856.59 62
10857.58 74
10858.56 93
10859.55 65
10860.53 75
10861.51 55
10862.50 68
10863.48 72
10864.47 84
10865.45 64
10866.44 86
10867.42 75
10868.41 70
10869.39 64
10870.37 57
10871.36 67
10872.34 93
10873.33 76
10874.31 82
10875.30 67
10876.28 65
10877.27 75
10878.25 99
10879.24 92
10880.22 68
10881.21 71
10882.19 72
10883.18 78
10884.16 66
10885.15 79
10886.13 82
10887.12 73
10888.11 84
10889.09 95
10890.08 96
10891.06 82
10892.05 61
10893.03 78
10894.02 71
10895.00 76
10895.99 91
10896.98 79
10897.96 71
10898.95 75
10899.93 91
10900.92 104
10901.91 91
10902.89 83
10903.88 81
10904.86 81
10905.85 64
10906.84 59
10907.82 101
10908.81 105
10909.80 99
10910.78 88
10911.77 96
10912.76 81
10913.74 92
10914.73 100
10915.72 110
10916.70 98
10917.69 104
10918.68 86
10919.66 56
10920.65 72
10921.64 58
10922.62 86
10923.61 79
10924.60 84
10925.58 106
10926.57 95
10927.56 80
10928.55 90
10929.53 96
10930.52 88
10931.51 93
10932.50 83
10933.48 85
10934.47 81
10935.46 67
10936.45 68
10937.43 89
10938.42 81
10939.41 81
10940.40 72
10941.38 100
10942.37 98
10943.36 108
10944.35 105
10945.34 115
10946.32 96
10947.31 84
10948.30 103
10949.29 126
10950.28 108
10951.27 106
10952.25 98
10953.24 79
10954.23 81
10955.22 79
10956.21 95
10957.20 94
10958.18 106
10959.17 93
10960.16 99
10961.15 93
10962.14 84
10963.13 112
10964.12 108
10965.11 114
10966.10 112
10967.08 119
10968.07 115
10969.06 119
10970.05 94
10971.04 85
10972.03 97
10973.02 113
10974.01 93
10975.00 97
10975.99 95
10976.98 97
10977.97 79
10978.96 93
10979.95 107
10980.94 81
10981.92 87
10982.91 114
10983.90 118
10984.89 65
10985.88 91
10986.87 88
10987.86 79
10988.85 86
10989.84 96
10990.83 102
10991.82 98
10992.81 87
10993.80 94
10994.79 112
10995.78 92
10996.78 106
10997.77 70
10998.76 92
10999.75 99
11000.74 93
11001.73 115
11002.72 97
11003.71 125
11004.70 124
11005.69 110
11006.68 97
11007.67 131
11008.66 94
11009.65 118
11010.64 122
11011.64 126
11012.63 101
11013.62 88
11014.61 73
11015.60 107
11016.59 97
11017.58 92
11018.57 76
11019.57 95
11020.56 92
11021.55 131
11022.54 89
11023.53 81
11024.52 93
11025.51 98
11026.51 95
11027.50 88
11028.49 92
11029.48 94
11030.47 84
11031.47 77
11032.46 70
11033.45 83
11034.44 75
11035.43 90
11036.43 76
11037.42 92
11038.41 84
11039.40 85
11040.39 88
11041.39 78
11042.38 93
11043.37 109
11044.36 115
11045.36 80
11046.35 79
11047.34 99
11048.34 82
11049.33 98
11050.32 81
11051.31 69
11052.31 84
11053.30 73
11054.29 76
11055.29 89
11056.28 89
11057.27 77
11058.26 82
11059.26 70
11060.25 80
11061.24 77
11062.24 80
11063.23 70
11064.22 92
11065.22 92
11066.21 96
11067.20 74
11068.20 72
11069.19 74
11070.19 93
11071.18 79
11072.17 83
11073.17 89
11074.16 64
11075.15 88
11076.15 97
11077.14 91
11078.14 83
11079.13 110
11080.12 98
11081.12 109
11082.11 81
11083.11 90
11084.10 81
11085.10 77
11086.09 73
11087.08 91
11088.08 78
11089.07 55
11090.07 84
11091.06 103
11092.06 77
11093.05 94
11094.05 78
11095.04 95
11096.04 95
11097.03 102
11098.03 73
11099.02 83
11100.02 66
11101.01 52
11102.01 70
11103.00 76
11104.00 83
11104.99 94
11105.99 78
11106.98 94
11107.98 89
11108.97 76
11109.97 67
11110.96 73
11111.96 79
11112.95 100
11113.95 69
11114.95 85
11115.94 76
11116.94 64
11117.93 109
11118.93 83
11119.93 71
11120.92 79
11121.92 73
11122.91 75
11123.91 82
11124.91 75
11125.90 63
11126.90 93
11127.89 79
11128.89 78
11129.89 82
11130.88 68
11131.88 58
11132.88 78
11133.87 99
11134.87 99
11135.87 59
11136.86 50
11137.86 65
11138.86 81
11139.85 84
11140.85 75
11141.85 75
11142.84 66
11143.84 65
11144.84 68
11145.83 70
11146.83 74
11147.83 73
11148.83 64
11149.82 75
11150.82 67
11151.82 68
11152.82 61
11153.81 75
11154.81 78
11155.81 85
11156.80 86
11157.80 76
11158.80 104
11159.80 76
11160.80 61
11161.79 70
11162.79 90
11163.79 84
11164.79 79
11165.78 76
11166.78 75
11167.78 73
11168.78 79
11169.78 74
11170.78 79
11171.77 83
11172.77 79
11173.77 74
11174.77 57
11175.77 65
11176.77 91
11177.76 77
11178.76 91
11179.76 83
11180.76 68
11181.76 69
11182.76 77
11183.76 74
11184.75 73
11185.75 85
11186.75 82
11187.75 85
11188.75 151
11189.75 66
11190.75 70
11191.75 98
11192.75 76
11193.75 70
11194.75 87
11195.74 77
11196.74 80
11197.74 73
11198.74 63
11199.74 72
11200.74 89
11201.74 84
11202.74 84
11203.74 79
11204.74 83
11205.74 64
11206.74 59
11207.74 84
11208.74 83
11209.74 73
11210.74 69
11211.74 82
11212.74 76
11213.74 96
11214.74 91
11215.74 85
11216.74 70
11217.74 81
11218.74 99
11219.74 76
11220.74 88
11221.74 66
11222.74 83
11223.74 77
11224.74 69
11225.74 67
11226.74 80
11227.75 74
11228.75 71
11229.75 61
11230.75 65
11231.75 71
11232.75 71
11233.75 66
11234.75 71
11235.75 66
11236.75 73
11237.76 61
11238.76 74
11239.76 64
11240.76 60
11241.76 67
11242.76 58
11243.76 59
11244.76 60
11245.77 61
11246.77 84
11247.77 74
11248.77 78
11249.77 80
11250.77 74
11251.78 87
11252.78 75
11253.78 79
11254.78 92
11255.78 75
11256.79 72
11257.79 88
11258.79 82
11259.79 72
11260.79 57
11261.80 62
11262.80 72
11263.80 82
11264.80 68
11265.81 77
11266.81 83
11267.81 83
11268.81 81
11269.82 70
11270.82 71
11271.82 71
11272.82 70
11273.83 71
11274.83 58
11275.83 68
11276.84 64
11277.84 72
11278.84 100
11279.85 85
11280.85 66
11281.85 89
11282.85 105
11283.86 106
11284.86 79
11285.86 86
11286.87 89
11287.87 78
11288.87 75
11289.88 65
11290.88 76
11291.89 88
11292.89 71
11293.89 81
11294.90 75
11295.90 74
11296.90 72
11297.91 81
11298.91 81
11299.92 64
11300.92 79
11301.92 71
11302.93 77
11303.93 88
11304.94 79
11305.94 66
11306.94 106
11307.95 85
11308.95 84
11309.96 102
11310.96 99
11311.97 93
11312.97 94
11313.98 65
11314.98 76
11315.98 82
11316.99 69
11317.99 75
11319.00 88
11320.00 111
11321.01 84
11322.01 75
11323.02 68
11324.02 61
11325.03 51
11326.03 90
11327.04 84
11328.04 80
11329.05 76
11330.05 76
11331.06 83
11332.07 64
11333.07 65
11334.08 77
11335.08 73
11336.09 82
11337.09 85
11338.10 72
11339.10 75
11340.11 77
11341.12 90
11342.12 75
11343.13 88
11344.13 85
11345.14 82
11346.15 77
11347.15 84
11348.16 78
11349.16 89
11350.17 97
11351.18 92
11352.18 71
11353.19 93
11354.20 78
11355.20 86
11356.21 102
11357.21 92
11358.22 75
11359.23 96
11360.23 86
11361.24 73
11362.25 91
11363.25 82
11364.26 77
11365.27 87
11366.28 83
11367.28 79
11368.29 80
11369.30 69
11370.30 68
11371.31 79
11372.32 78
11373.32 93
11374.33 95
11375.34 92
11376.35 115
11377.35 97
11378.36 81
11379.37 69
11380.38 68
11381.38 96
11382.39 78
11383.40 83
11384.41 88
11385.41 84
11386.42 90
11387.43 106
11388.44 99
11389.45 101
11390.45 90
11391.46 80
11392.47 76
11393.48 95
11394.49 97
11395.49 97
11396.50 83
11397.51 83
11398.52 78
11399.53 80
11400.54 91
11401.55 102
11402.55 102
11403.56 78
11404.57 93
11405.58 86
11406.59 70
11407.60 72
11408.61 80
11409.61 75
11410.62 81
11411.63 74
11412.64 99
11413.65 90
11414.66 80
11415.67 74
11416.68 76
11417.69 99
11418.70 105
11419.71 98
11420.71 92
11421.72 75
11422.73 85
11423.74 88
11424.75 85
11425.76 81
11426.77 115
11427.78 101
11428.79 100
11429.80 104
11430.81 104
11431.82 112
11432.83 92
11433.84 113
11434.85 94
11435.86 96
11436.87 96
11437.88 103
11438.89 100
11439.90 85
11440.91 95
11441.92 103
11442.93 111
11443.94 100
11444.95 90
11445.96 101
11446.97 94
11447.98 104
11448.99 96
11450.00 103
11451.01 109
11452.03 88
11453.04 112
11454.05 87
11455.06 90
11456.07 102
11457.08 116
11458.09 126
11459.10 91
11460.11 92
11461.12 100
11462.14 99
11463.15 114
11464.16 115
11465.17 95
11466.18 109
11467.19 114
11468.20 98
11469.21 112
11470.23 109
11471.24 109
11472.25 79
11473.26 107
11474.27 91
11475.28 97
11476.30 100
11477.31 126
11478.32 141
11479.33 123
11480.34 116
11481.36 98
11482.37 94
11483.38 111
11484.39 123
11485.40 123
11486.42 105
11487.43 133
11488.44 114
11489.45 138
11490.47 126
11491.48 139
11492.49 113
11493.50 137
11494.52 138
11495.53 103
11496.54 120
11497.55 122
11498.57 113
11499.58 116
11500.59 124
11501.61 136
11502.62 96
11503.63 116
11504.64 119
11505.66 122
11506.67 116
11507.68 117
11508.70 129
11509.71 137
11510.72 134
11511.74 130
11512.75 107
11513.76 130
11514.78 137
11515.79 136
11516.80 160
11517.82 161
11518.83 121
11519.84 155
11520.86 138
11521.87 141
11522.89 139
11523.90 125
11524.91 123
11525.93 122
11526.94 110
11527.96 140
11528.97 166
11529.98 128
11531.00 147
11532.01 115
11533.03 108
11534.04 110
11535.06 124
11536.07 145
11537.08 139
11538.10 141
11539.11 157
11540.13 164
11541.14 145
11542.16 140
11543.17 123
11544.19 131
11545.20 133
11546.22 128
11547.23 138
11548.25 153
11549.26 174
11550.28 154
11551.29 156
11552.31 164
11553.32 153
11554.34 137
11555.35 157
11556.37 160
11557.38 137
11558.40 126
11559.41 145
11560.43 146
11561.45 169
11562.46 137
11563.48 187
11564.49 177
11565.51 163
11566.52 159
11567.54 158
11568.56 170
11569.57 176
11570.59 177
11571.60 187
11572.62 170
11573.64 176
11574.65 213
11575.67 218
11576.68 192
11577.70 169
11578.72 181
11579.73 202
11580.75 191
11581.77 172
11582.78 161
11583.80 200
11584.82 198
11585.83 195
11586.85 224
11587.87 213
11588.88 223
11589.90 204
11590.92 200
11591.93 195
11592.95 222
11593.97 221
11594.98 210
11596.00 239
11597.02 235
11598.03 244
11599.05 244
11600.07 246
11601.09 220
11602.10 249
11603.12 235
11604.14 255
11605.16 280
11606.17 306
11607.19 379
11608.21 402
11609.23 500
11610.24 560
11611.26 492
11612.28 515
11613.30 545
11614.32 524
11615.33 469
11616.35 423
11617.37 397
11618.39 349
11619.41 276
11620.42 221
11621.44 207
11622.46 217
11623.48 214
11624.50 223
11625.51 221
11626.53 227
11627.55 201
11628.57 201
11629.59 222
11630.61 205
11631.63 180
11632.64 179
11633.66 168
11634.68 180
11635.70 233
11636.72 209
11637.74 164
11638.76 170
11639.78 157
11640.80 176
11641.81 200
11642.83 179
11643.85 167
11644.87 228
11645.89 194
11646.91 202
11647.93 195
11648.95 204
11649.97 205
11650.99 216
11652.01 220
11653.03 175
11654.05 155
11655.07 181
11656.09 168
11657.11 146
11658.13 168
11659.15 150
11660.17 152
11661.19 155
11662.21 165
11663.23 181
11664.25 177
11665.27 157
11666.29 182
11667.31 164
11668.33 166
11669.35 168
11670.37 154
11671.39 163
11672.41 172
11673.43 185
11674.45 202
11675.47 196
11676.49 164
11677.51 150
11678.53 188
11679.55 172
11680.57 174
11681.59 176
11682.61 181
11683.64 162
11684.66 171
11685.68 173
11686.70 192
11687.72 189
11688.74 209
11689.76 175
11690.78 176
11691.80 169
11692.83 166
11693.85 198
11694.87 164
11695.89 194
11696.91 170
11697.93 163
11698.95 161
11699.98 185
11701.00 183
11702.02 176
11703.04 191
11704.06 210
11705.08 178
11706.11 206
11707.13 196
11708.15 183
11709.17 185
11710.19 175
11711.22 143
11712.24 155
11713.26 151
11714.28 153
11715.31 145
11716.33 152
11717.35 161
11718.37 131
11719.40 150
11720.42 147
11721.44 148
11722.46 143
11723.49 135
11724.51 148
11725.53 160
11726.55 138
11727.58 147
11728.60 126
11729.62 134
11730.65 132
11731.67 137
11732.69 140
11733.71 129
11734.74 120
11735.76 130
11736.78 125
11737.81 129
11738.83 122
11739.85 126
11740.88 132
11741.90 131
11742.92 129
11743.95 118
11744.97 117
11746.00 124
11747.02 120
11748.04 134
11749.07 128
11750.09 119
11751.11 125
11752.14 122
11753.16 132
11754.19 117
11755.21 128
11756.23 102
11757.26 113
11758.28 122
11759.31 124
11760.33 118
11761.36 109
11762.38 98
11763.40 126
11764.43 137
11765.45 123
11766.48 124
11767.50 121
11768.53 121
11769.55 119
11770.58 109
11771.60 115
11772.63 107
11773.65 96
11774.68 103
11775.70 81
11776.73 85
11777.75 101
11778.78 122
11779.80 94
11780.83 98
11781.85 107
11782.88 86
11783.90 94
11784.93 95
11785.95 105
11786.98 98
11788.00 91
11789.03 83
11790.05 80
11791.08 107
11792.11 122
11793.13 85
11794.16 92
11795.18 89
11796.21 111
11797.23 90
11798.26 98
11799.29 113
11800.31 106
11801.34 85
11802.36 110
11803.39 97
11804.42 101
11805.44 101
11806.47 85
11807.50 81
11808.52 115
11809.55 100
11810.57 91
11811.60 94
11812.63 87
11813.65 115
11814.68 127
11815.71 116
11816.73 88
11817.76 89
11818.79 87
11819.81 78
11820.84 73
11821.87 82
11822.90 95
11823.92 104
11824.95 96
11825.98 74
11827.00 96
11828.03 77
11829.06 97
11830.09 89
11831.11 110
11832.14 107
11833.17 98
11834.20 73
11835.22 72
11836.25 74
11837.28 70
11838.31 64
11839.33 83
11840.36 90
11841.39 100
11842.42 89
11843.45 71
11844.47 90
11845.50 82
11846.53 87
11847.56 72
11848.59 87
11849.61 79
11850.64 84
11851.67 107
11852.70 116
11853.73 75
11854.75 71
11855.78 80
11856.81 66
11857.84 99
11858.87 81
11859.90 85
11860.93 86
11861.95 85
11862.98 76
11864.01 89
11865.04 97
11866.07 85
11867.10 80
11868.13 73
11869.16 84
11870.19 74
11871.21 85
11872.24 87
11873.27 73
11874.30 65
11875.33 79
11876.36 92
11877.39 79
11878.42 69
11879.45 66
11880.48 74
11881.51 73
11882.54 66
11883.57 74
11884.60 75
11885.63 89
11886.66 73
11887.69 95
11888.72 87
11889.75 78
11890.78 88
11891.81 82
11892.84 74
11893.87 84
11894.90 98
11895.93 104
11896.96 86
11897.99 93
11899.02 85
11900.05 77
11901.08 86
11902.11 85
11903.14 86
11904.17 76
11905.20 84
11906.23 91
11907.26 110
11908.29 82
11909.32 86
11910.35 100
11911.38 107
11912.42 75
11913.45 82
11914.48 91
11915.51 92
11916.54 88
11917.57 78
11918.60 79
11919.63 79
11920.66 111
11921.70 107
11922.73 117
11923.76 81
11924.79 88
11925.82 92
11926.85 87
11927.88 88
11928.92 83
11929.95 97
11930.98 89
11932.01 83
11933.04 105
11934.07 77
11935.11 96
11936.14 90
11937.17 104
11938.20 95
11939.23 95
11940.27 86
11941.30 119
11942.33 126
11943.36 124
11944.40 84
11945.43 91
11946.46 91
11947.49 79
11948.53 87
11949.56 102
11950.59 82
11951.62 85
11952.66 72
11953.69 82
11954.72 89
11955.75 85
11956.79 80
11957.82 104
11958.85 81
11959.88 80
11960.92 79
11961.95 81
11962.98 67
11964.02 76
11965.05 82
11966.08 92
11967.12 71
11968.15 76
11969.18 76
11970.22 84
11971.25 69
11972.28 98
11973.32 80
11974.35 56
11975.38 76
11976.42 87
11977.45 86
11978.49 86
11979.52 72
11980.55 70
11981.59 69
11982.62 69
11983.66 79
11984.69 100
11985.72 80
11986.76 82
11987.79 108
11988.83 92
11989.86 85
11990.89 72
11991.93 89
11992.96 73
11994.00 77
11995.03 85
11996.07 100
11997.10 108
11998.14 93
11999.17 78
12000.20 75
12001.24 85
12002.27 59
12003.31 75
12004.34 84
12005.38 96
12006.41 92
12007.45 63
12008.48 76
12009.52 93
12010.55 78
12011.59 80
12012.62 83
12013.66 111
12014.70 112
12015.73 91
12016.77 93
12017.80 61
12018.84 81
12019.87 108
12020.91 91
12021.94 79
12022.98 80
12024.02 89
12025.05 85
12026.09 105
12027.12 104
12028.16 71
12029.19 85
12030.23 80
12031.27 77
12032.30 63
12033.34 77
12034.37 86
12035.41 106
12036.45 80
12037.48 84
12038.52 78
12039.56 86
12040.59 70
12041.63 65
12042.67 61
12043.70 72
12044.74 94
12045.78 86
12046.81 87
12047.85 82
12048.89 78
12049.92 87
12050.96 70
12052.00 78
12053.03 73
12054.07 71
12055.11 85
12056.14 69
12057.18 63
12058.22 87
12059.26 107
12060.29 106
12061.33 95
12062.37 62
12063.41 78
12064.44 99
12065.48 73
12066.52 77
12067.56 70
12068.59 65
12069.63 64
12070.67 79
12071.71 81
12072.74 75
12073.78 113
12074.82 107
12075.86 65
12076.90 64
12077.93 87
12078.97 89
12080.01 86
12081.05 77
12082.09 86
12083.13 81
12084.16 92
12085.20 106
12086.24 67
12087.28 67
12088.32 66
12089.36 76
12090.39 95
12091.43 85
12092.47 68
12093.51 88
12094.55 80
12095.59 88
12096.63 87
12097.67 76
12098.70 105
12099.74 87
12100.78 81
12101.82 84
12102.86 89
12103.90 111
12104.94 78
12105.98 81
12107.02 89
12108.06 89
12109.10 90
12110.14 81
12111.18 78
12112.22 73
12113.25 84
12114.29 84
12115.33 91
12116.37 84
12117.41 79
12118.45 83
12119.49 82
12120.53 83
12121.57 76
12122.61 80
12123.65 66
12124.69 91
12125.73 75
12126.77 94
12127.81 105
12128.85 112
12129.89 96
12130.93 62
12131.97 85
12133.02 80
12134.06 92
12135.10 85
12136.14 92
12137.18 83
12138.22 94
12139.26 78
12140.30 64
12141.34 71
12142.38 74
12143.42 83
12144.46 78
12145.50 60
12146.54 46
12147.59 58
12148.63 69
12149.67 69
12150.71 73
12151.75 83
12152.79 81
12153.83 62
12154.87 56
12155.92 79
12156.96 78
12158.00 77
12159.04 75
12160.08 78
12161.12 55
12162.17 56
12163.21 64
12164.25 64
12165.29 74
12166.33 74
12167.37 84
12168.42 73
12169.46 65
12170.50 76
12171.54 78
12172.58 67
12173.63 80
12174.67 74
12175.71 85
12176.75 72
12177.80 66
12178.84 46
12179.88 65
12180.92 79
12181.97 59
12183.01 64
12184.05 52
12185.09 64
12186.14 52
12187.18 70
12188.22 60
12189.26 72
12190.31 77
12191.35 75
12192.39 83
12193.44 69
12194.48 80
12195.52 66
12196.57 69
12197.61 79
12198.65 91
12199.70 70
12200.74 58
12201.78 76
12202.83 82
12203.87 63
12204.91 65
12205.96 64
12207.00 82
12208.04 79
12209.09 76
12210.13 71
12211.17 72
12212.22 66
12213.26 83
12214.31 85
12215.35 78
12216.39 74
12217.44 48
12218.48 58
12219.53 68
12220.57 74
12221.61 85
12222.66 65
12223.70 60
12224.75 56
12225.79 75
12226.84 69
12227.88 89
12228.93 57
12229.97 65
12231.01 75
12232.06 81
12233.10 64
12234.15 69
12235.19 65
12236.24 53
12237.28 78
12238.33 77
12239.37 79
12240.42 70
12241.46 56
12242.51 53
12243.55 75
12244.60 56
12245.64 77
12246.69 73
12247.74 59
12248.78 68
12249.83 50
12250.87 62
12251.92 58
12252.96 62
12254.01 81
12255.05 57
12256.10 70
12257.15 56
12258.19 53
12259.24 62
12260.28 51
12261.33 59
12262.37 56
12263.42 68
12264.47 68
12265.51 57
12266.56 67
12267.61 71
12268.65 53
12269.70 69
12270.74 61
12271.79 61
12272.84 57
12273.88 75
12274.93 64
12275.98 62
12277.02 58
12278.07 63
12279.12 45
12280.16 59
12281.21 85
12282.26 69
12283.30 76
12284.35 59
12285.40 60
12286.44 49
12287.49 58
12288.54 70
12289.59 58
12290.63 70
12291.68 74
12292.73 51
12293.77 67
12294.82 74
12295.87 67
12296.92 56
12297.96 72
12299.01 49
12300.06 57
12301.11 57
12302.15 73
12303.20 32
12304.25 47
12305.30 63
12306.35 54
12307.39 66
12308.44 79
12309.49 79
12310.54 72
12311.59 65
12312.63 52
12313.68 55
12314.73 64
12315.78 63
12316.83 82
12317.88 70
12318.92 68
12319.97 82
12321.02 78
12322.07 94
12323.12 77
12324.17 50
12325.21 70
12326.26 61
12327.31 58
12328.36 59
12329.41 57
12330.46 55
12331.51 70
12332.56 69
12333.61 65
12334.65 71
12335.70 56
12336.75 49
12337.80 91
12338.85 94
12339.90 65
12340.95 67
12342.00 60
12343.05 67
12344.10 57
12345.15 66
12346.20 68
12347.25 56
12348.30 62
12349.35 77
12350.40 50
12351.45 52
12352.50 70
12353.55 52
12354.60 64
12355.65 49
12356.70 53
12357.75 59
12358.80 67
12359.85 54
12360.90 40
12361.95 48
12363.00 57
12364.05 54
12365.10 65
12366.15 60
12367.20 52
12368.25 63
12369.30 57
12370.35 48
12371.40 71
12372.45 61
12373.50 60
12374.55 64
12375.60 84
12376.65 65
12377.70 59
12378.76 68
12379.81 54
12380.86 63
12381.91 57
12382.96 54
12384.01 76
12385.06 60
12386.11 71
12387.17 52
12388.22 61
12389.27 54
12390.32 55
12391.37 46
12392.42 53
12393.47 50
12394.53 50
12395.58 51
12396.63 54
12397.68 42
12398.73 46
12399.78 67
12400.84 76
12401.89 65
12402.94 63
12403.99 52
12405.04 65
12406.10 43
12407.15 47
12408.20 40
12409.25 52
12410.31 64
12411.36 50
12412.41 48
12413.46 47
12414.51 56
12415.57 62
12416.62 73
12417.67 66
12418.72 70
12419.78 61
12420.83 56
12421.88 60
12422.94 60
12423.99 76
12425.04 86
12426.09 68
12427.15 48
12428.20 44
12429.25 61
12430.31 46
12431.36 52
12432.41 51
12433.47 61
12434.52 53
12435.57 51
12436.63 78
12437.68 60
12438.73 62
12439.79 47
12440.84 60
12441.89 57
12442.95 64
12444.00 49
12445.06 68
12446.11 70
12447.16 59
12448.22 76
12449.27 58
12450.33 55
12451.38 57
12452.43 62
12453.49 81
12454.54 62
12455.60 47
12456.65 49
12457.70 51
12458.76 47
12459.81 65
12460.87 60
12461.92 56
12462.98 61
12464.03 43
12465.09 48
12466.14 47
12467.19 100
12468.25 59
12469.30 57
12470.36 62
12471.41 63
12472.47 65
12473.52 60
12474.58 60
12475.63 81
12476.69 47
12477.74 63
12478.80 48
12479.85 66
12480.91 52
12481.97 46
12483.02 51
12484.08 40
12485.13 63
12486.19 43
12487.24 56
12488.30 61
12489.35 66
12490.41 60
12491.47 76
12492.52 55
12493.58 51
12494.63 59
12495.69 59
12496.74 54
12497.80 58
12498.86 53
12499.91 70
12500.97 66
12502.03 47
12503.08 55
12504.14 63
12505.19 74
12506.25 84
12507.31 61
12508.36 57
12509.42 45
12510.48 47
12511.53 45
12512.59 54
12513.65 58
12514.70 61
12515.76 50
12516.82 57
12517.87 51
12518.93 50
12519.99 55
12521.04 85
12522.10 63
12523.16 69
12524.22 59
12525.27 52
12526.33 61
12527.39 53
12528.44 65
12529.50 62
12530.56 68
12531.62 56
12532.67 50
12533.73 44
12534.79 52
12535.85 51
12536.90 66
12537.96 59
12539.02 58
12540.08 59
12541.14 45
12542.19 54
12543.25 53
12544.31 42
12545.37 60
12546.43 56
12547.48 49
12548.54 40
12549.60 42
12550.66 52
12551.72 61
12552.77 67
12553.83 49
12554.89 62
12555.95 70
12557.01 77
12558.07 63
12559.13 43
12560.18 57
12561.24 69
12562.30 57
12563.36 66
12564.42 75
12565.48 59
12566.54 61
12567.60 50
12568.65 58
12569.71 49
12570.77 64
12571.83 70
12572.89 46
12573.95 55
12575.01 57
12576.07 60
12577.13 56
12578.19 57
12579.25 61
12580.31 59
12581.37 66
12582.43 62
12583.49 55
12584.55 70
12585.60 70
12586.66 58
12587.72 75
12588.78 87
12589.84 53
12590.90 66
12591.96 72
12593.02 54
12594.08 44
12595.14 52
12596.20 63
12597.26 58
12598.32 49
12599.39 52
12600.45 54
12601.51 56
12602.57 72
12603.63 54
12604.69 59
12605.75 54
12606.81 55
12607.87 61
12608.93 67
12609.99 56
12611.05 53
12612.11 54
12613.17 76
12614.23 58
12615.30 78
12616.36 67
12617.42 62
12618.48 52
12619.54 74
12620.60 73
12621.66 73
12622.72 70
12623.78 64
12624.85 67
12625.91 58
12626.97 56
12628.03 48
12629.09 52
12630.15 72
12631.22 59
12632.28 65
12633.34 48
12634.40 57
12635.46 56
12636.52 73
12637.59 56
12638.65 51
12639.71 57
12640.77 51
12641.83 70
12642.90 48
12643.96 47
12645.02 49
12646.08 55
12647.14 64
12648.21 54
12649.27 52
12650.33 46
12651.39 34
12652.46 50
12653.52 50
12654.58 61
12655.65 44
12656.71 65
12657.77 73
12658.83 62
12659.90 72
12660.96 57
12662.02 66
12663.09 57
12664.15 41
12665.21 49
12666.27 59
12667.34 57
12668.40 66
12669.46 45
12670.53 67
12671.59 60
12672.65 45
12673.72 40
12674.78 43
12675.84 56
12676.91 56
12677.97 48
12679.04 76
12680.10 86
12681.16 61
12682.23 54
12683.29 69
12684.35 46
12685.42 54
12686.48 51
12687.55 51
12688.61 46
12689.67 47
12690.74 64
12691.80 58
12692.87 38
12693.93 49
12695.00 65
12696.06 67
12697.12 51
12698.19 66
12699.25 72
12700.32 67
12701.38 51
12702.45 64
12703.51 65
12704.58 68
12705.64 50
12706.71 55
12707.77 41
12708.84 49
12709.90 45
12710.97 53
12712.03 54
12713.10 59
12714.16 52
12715.23 64
12716.29 60
12717.36 43
12718.42 55
12719.49 44
12720.55 40
12721.62 56
12722.68 51
12723.75 57
12724.81 52
12725.88 57
12726.95 49
12728.01 53
12729.08 57
12730.14 60
12731.21 60
12732.28 73
12733.34 64
12734.41 49
12735.47 50
12736.54 71
12737.61 49
12738.67 41
12739.74 45
12740.80 65
12741.87 59
12742.94 64
12744.00 50
12745.07 67
12746.14 65
12747.20 70
12748.27 64
12749.34 62
12750.40 59
12751.47 64
12752.54 60
12753.60 50
12754.67 60
12755.74 41
12756.80 47
12757.87 47
12758.94 57
12760.00 49
12761.07 52
12762.14 59
12763.21 56
12764.27 48
12765.34 48
12766.41 55
12767.47 44
12768.54 61
12769.61 56
12770.68 64
12771.74 52
12772.81 57
12773.88 59
12774.95 58
12776.02 50
12777.08 31
12778.15 48
12779.22 50
12780.29 50
12781.35 46
12782.42 58
12783.49 47
12784.56 51
12785.63 58
12786.70 63
12787.76 57
12788.83 45
12789.90 46
12790.97 44
12792.04 52
12793.11 33
12794.17 34
12795.24 52
12796.31 63
12797.38 64
12798.45 37
12799.52 29
12800.59 42
12801.65 55
12802.72 50
12803.79 52
12804.86 35
12805.93 42
12807.00 77
12808.07 39
12809.14 50
12810.21 45
12811.28 60
12812.34 49
12813.41 50
12814.48 50
12815.55 46
12816.62 60
12817.69 60
12818.76 77
12819.83 48
12820.90 36
12821.97 54
12823.04 37
12824.11 45
12825.18 49
12826.25 57
12827.32 39
12828.39 39
12829.46 47
12830.53 48
12831.60 40
12832.67 75
12833.74 54
12834.81 57
12835.88 42
12836.95 67
12838.02 43
12839.09 41
12840.16 57
12841.23 42
12842.30 53
12843.37 56
12844.44 45
12845.51 32
12846.58 44
12847.66 50
12848.73 44
12849.80 39
12850.87 58
12851.94 48
12853.01 34
12854.08 47
12855.15 37
12856.22 66
12857.29 45
12858.36 42
12859.44 33
12860.51 40
12861.58 57
12862.65 54
12863.72 40
12864.79 51
12865.86 35
12866.94 41
12868.01 33
12869.08 39
12870.15 36
12871.22 42
12872.29 43
12873.37 43
12874.44 48
12875.51 41
12876.58 40
12877.65 45
12878.73 42
12879.80 54
12880.87 72
12881.94 39
12883.01 44
12884.09 42
12885.16 33
12886.23 60
12887.30 37
12888.38 48
12889.45 43
12890.52 65
12891.59 68
12892.67 45
12893.74 31
12894.81 50
12895.88 46
12896.96 56
12898.03 51
12899.10 54
12900.18 33
12901.25 34
12902.32 51
12903.39 54
12904.47 46
12905.54 54
12906.61 42
12907.69 55
12908.76 41
12909.83 37
12910.91 43
12911.98 37
12913.05 41
12914.13 34
12915.20 39
12916.28 60
12917.35 70
12918.42 52
12919.50 43
12920.57 37
12921.64 39
12922.72 46
12923.79 52
12924.87 63
12925.94 57
12927.01 53
12928.09 44
12929.16 51
12930.24 67
12931.31 49
12932.38 40
12933.46 57
12934.53 38
12935.61 49
12936.68 66
12937.76 38
12938.83 35
12939.91 49
12940.98 64
12942.05 51
12943.13 33
12944.20 38
12945.28 39
12946.35 50
12947.43 40
12948.50 49
12949.58 41
12950.65 41
12951.73 47
12952.80 62
12953.88 74
12954.95 45
12956.03 42
12957.10 62
12958.18 69
12959.26 45
12960.33 40
12961.41 37
12962.48 38
12963.56 50
12964.63 41
12965.71 43
12966.78 33
12967.86 48
12968.94 41
12970.01 41
12971.09 33
12972.16 30
12973.24 42
12974.32 52
12975.39 54
12976.47 67
12977.54 38
12978.62 46
12979.70 47
12980.77 41
12981.85 35
12982.93 49
12984.00 47
12985.08 53
12986.15 58
12987.23 38
12988.31 47
12989.38 63
12990.46 40
12991.54 45
12992.61 50
12993.69 40
12994.77 41
12995.85 44
12996.92 53
12998.00 52
12999.08 49
13000.15 49
13001.23 31
13002.31 32
13003.38 44
13004.46 49
13005.54 46
13006.62 41
13007.69 43
13008.77 54
13009.85 48
13010.93 42
13012.00 45
13013.08 38
13014.16 37
13015.24 35
13016.32 36
13017.39 30
13018.47 38
13019.55 39
13020.63 52
13021.70 48
13022.78 36
13023.86 48
13024.94 32
13026.02 33
13027.10 40
13028.17 42
13029.25 65
13030.33 39
13031.41 41
13032.49 46
13033.57 43
13034.64 51
13035.72 52
13036.80 50
13037.88 57
13038.96 31
13040.04 29
13041.12 40
13042.19 51
13043.27 45
13044.35 48
13045.43 54
13046.51 55
13047.59 49
13048.67 67
13049.75 55
13050.83 58
13051.91 66
13052.99 73
13054.06 64
13055.14 56
13056.22 47
13057.30 40
13058.38 50
13059.46 38
13060.54 40
13061.62 46
13062.70 62
13063.78 39
13064.86 48
13065.94 50
13067.02 47
13068.10 43
13069.18 36
13070.26 61
13071.34 51
13072.42 34
13073.50 47
13074.58 37
13075.66 52
13076.74 43
13077.82 47
13078.90 40
13079.98 42
13081.06 44
13082.14 47
13083.22 46
13084.30 48
13085.38 50
13086.47 46
13087.55 37
13088.63 36
13089.71 50
13090.79 35
13091.87 46
13092.95 43
13094.03 47
13095.11 45
13096.19 57
13097.27 52
13098.36 36
13099.44 66
13100.52 61
13101.60 47
13102.68 44
13103.76 35
13104.84 25
13105.93 50
13107.01 49
13108.09 49
13109.17 33
13110.25 60
13111.33 42
13112.42 32
13113.50 50
13114.58 47
13115.66 54
13116.74 43
13117.82 47
13118.91 56
13119.99 49
13121.07 43
13122.15 54
13123.23 51
13124.32 50
13125.40 39
13126.48 52
13127.56 52
13128.65 57
13129.73 39
13130.81 51
13131.89 40
13132.98 41
13134.06 36
13135.14 47
13136.22 42
13137.31 51
13138.39 58
13139.47 48
13140.56 43
13141.64 38
13142.72 51
13143.81 51
13144.89 48
13145.97 51
13147.05 64
13148.14 47
13149.22 59
13150.30 49
13151.39 48
13152.47 34
13153.55 36
13154.64 41
13155.72 44
13156.81 47
13157.89 28
13158.97 22
13160.06 44
13161.14 50
13162.22 61
13163.31 35
13164.39 30
13165.48 43
13166.56 38
13167.64 24
13168.73 35
13169.81 41
13170.90 39
13171.98 35
13173.06 42
13174.15 40
13175.23 49
13176.32 43
13177.40 38
13178.49 53
13179.57 50
13180.66 61
13181.74 40
13182.82 51
13183.91 41
13184.99 42
13186.08 56
13187.16 54
13188.25 29
13189.33 49
13190.42 69
13191.50 53
13192.59 50
13193.67 42
13194.76 32
13195.84 44
13196.93 47
13198.01 51
13199.10 33
13200.19 36
13201.27 32
13202.36 31
13203.44 52
13204.53 32
13205.61 32
13206.70 26
13207.78 32
13208.87 49
13209.96 42
13211.04 31
13212.13 41
13213.21 33
13214.30 39
13215.38 45
13216.47 48
13217.56 50
13218.64 72
13219.73 62
13220.82 62
13221.90 41
13222.99 47
13224.07 44
13225.16 44
13226.25 38
13227.33 29
13228.42 46
13229.51 36
13230.59 46
13231.68 31
13232.77 48
13233.85 48
13234.94 43
13236.03 34
13237.11 41
13238.20 36
13239.29 55
13240.38 55
13241.46 42
13242.55 54
13243.64 57
13244.72 30
13245.81 27
13246.90 45
13247.99 32
13249.07 34
13250.16 39
13251.25 50
13252.34 50
13253.42 35
13254.51 31
13255.60 53
13256.69 48
13257.77 39
13258.86 42
13259.95 34
13261.04 65
13262.13 43
13263.21 52
13264.30 31
13265.39 33
13266.48 45
13267.57 45
13268.65 54
13269.74 36
13270.83 36
13271.92 62
13273.01 47
13274.10 32
13275.18 53
13276.27 32
13277.36 39
13278.45 47
13279.54 47
13280.63 53
13281.72 39
13282.80 42
13283.89 42
13284.98 42
13286.07 52
13287.16 52
13288.25 46
13289.34 61
13290.43 50
13291.52 48
13292.61 62
13293.69 58
13294.78 49
13295.87 37
13296.96 39
13298.05 37
13299.14 40
13300.23 43
13301.32 45
13302.41 41
13303.50 38
13304.59 51
13305.68 54
13306.77 63
13307.86 62
13308.95 34
13310.04 38
13311.13 38
13312.22 41
13313.31 57
13314.40 61
13315.49 53
13316.58 40
13317.67 41
13318.76 42
13319.85 43
13320.94 51
13322.03 33
13323.12 44
13324.21 34
13325.30 47
13326.39 46
13327.48 66
13328.57 45
13329.66 47
13330.75 50
13331.85 44
13332.94 65
13334.03 56
13335.12 40
13336.21 34
13337.30 39
13338.39 42
13339.48 39
13340.57 44
13341.66 50
13342.76 69
13343.85 56
13344.94 41
13346.03 44
13347.12 46
13348.21 53
13349.30 61
13350.40 28
13351.49 52
13352.58 61
13353.67 48
13354.76 38
13355.85 40
13356.95 53
13358.04 49
13359.13 45
13360.22 52
13361.31 49
13362.41 40
13363.50 41
13364.59 33
13365.68 46
13366.77 58
13367.87 60
13368.96 41
13370.05 45
13371.14 38
13372.24 37
13373.33 45
13374.42 44
13375.51 46
13376.61 38
13377.70 48
13378.79 58
13379.88 39
13380.98 43
13382.07 52
13383.16 36
13384.26 51
13385.35 49
13386.44 45
13387.54 63
13388.63 53
13389.72 46
13390.81 52
13391.91 51
13393.00 56
13394.09 44
13395.19 53
13396.28 75
13397.37 43
13398.47 33
13399.56 50
13400.66 51
13401.75 55
13402.84 66
13403.94 47
13405.03 48
13406.12 45
13407.22 56
13408.31 38
13409.41 36
13410.50 46
13411.59 58
13412.69 51
13413.78 42
13414.88 52
13415.97 55
13417.07 52
13418.16 49
13419.25 55
13420.35 37
13421.44 46
13422.54 37
13423.63 41
13424.73 47
13425.82 31
13426.92 50
13428.01 57
13429.11 39
13430.20 53
13431.29 46
13432.39 37
13433.48 30
13434.58 36
13435.67 47
13436.77 50
13437.86 52
13438.96 41
13440.06 57
13441.15 42
13442.25 61
13443.34 54
13444.44 46
13445.53 56
13446.63 39
13447.72 45
13448.82 42
13449.91 64
13451.01 49
13452.11 39
13453.20 46
13454.30 48
13455.39 39
13456.49 55
13457.59 51
13458.68 52
13459.78 68
13460.87 56
13461.97 50
13463.07 54
13464.16 51
13465.26 51
13466.35 53
13467.45 40
13468.55 47
13469.64 35
13470.74 54
13471.84 45
13472.93 53
13474.03 51
13475.13 71
13476.22 52
13477.32 45
13478.42 46
13479.51 54
13480.61 55
13481.71 46
13482.80 45
13483.90 47
13485.00 54
13486.10 61
13487.19 32
13488.29 40
13489.39 29
13490.48 41
13491.58 50
13492.68 61
13493.78 53
13494.87 37
13495.97 43
13497.07 61
13498.17 61
13499.26 74
13500.36 69
13501.46 50
13502.56 42
13503.65 51
13504.75 41
13505.85 63
13506.95 55
13508.05 32
13509.14 53
13510.24 45
13511.34 44
13512.44 41
13513.54 44
13514.64 35
13515.73 44
13516.83 41
13517.93 41
13519.03 49
13520.13 50
13521.23 49
13522.32 44
13523.42 60
13524.52 82
13525.62 36
13526.72 52
13527.82 53
13528.92 42
13530.02 63
13531.12 58
13532.21 65
13533.31 61
13534.41 71
13535.51 57
13536.61 58
13537.71 50
13538.81 49
13539.91 67
13541.01 49
13542.11 41
13543.21 36
13544.31 41
13545.41 35
13546.50 42
13547.60 36
13548.70 60
13549.80 48
13550.90 42
13552.00 40
13553.10 48
13554.20 48
13555.30 38
13556.40 21
13557.50 34
13558.60 48
13559.70 29
13560.80 38
13561.90 43
13563.00 41
13564.10 46
13565.20 47
13566.30 47
13567.41 54
13568.51 31
13569.61 48
13570.71 36
13571.81 40
13572.91 42
13574.01 43
13575.11 43
13576.21 43
13577.31 30
13578.41 41
13579.51 43
13580.61 42
13581.71 40
13582.82 28
13583.92 53
13585.02 43
13586.12 65
13587.22 46
13588.32 39
13589.42 41
13590.52 59
13591.63 59
13592.73 42
13593.83 46
13594.93 29
13596.03 44
13597.13 40
13598.24 52
13599.34 48
13600.44 48
13601.54 42
13602.64 48
13603.74 71
13604.85 53
13605.95 43
13607.05 38
13608.15 42
13609.25 32
13610.36 44
13611.46 29
13612.56 42
13613.66 40
13614.77 36
13615.87 51
13616.97 42
13618.07 51
13619.18 39
13620.28 33
13621.38 41
13622.48 43
13623.59 46
13624.69 59
13625.79 51
13626.89 46
13628.00 52
13629.10 51
13630.20 33
13631.31 30
13632.41 46
13633.51 37
13634.62 28
13635.72 31
13636.82 59
13637.93 53
13639.03 44
13640.13 43
13641.24 39
13642.34 51
13643.44 50
13644.55 45
13645.65 42
13646.75 38
13647.86 47
13648.96 51
13650.06 61
13651.17 68
13652.27 57
13653.38 42
13654.48 41
13655.58 48
13656.69 44
13657.79 55
13658.90 60
13660.00 72
13661.10 62
13662.21 44
13663.31 39
13664.42 65
13665.52 41
13666.63 47
13667.73 55
13668.84 41
13669.94 36
13671.04 37
13672.15 51
13673.25 66
13674.36 52
13675.46 45
13676.57 33
13677.67 42
13678.78 45
13679.88 47
13680.99 44
13682.09 38
13683.20 46
13684.30 44
13685.41 55
13686.51 48
13687.62 51
13688.72 43
13689.83 46
13690.94 53
13692.04 53
13693.15 35
13694.25 42
13695.36 45
13696.46 50
13697.57 52
13698.67 79
13699.78 62
13700.89 83
13701.99 54
13703.10 31
13704.20 35
13705.31 41
13706.42 65
13707.52 51
13708.63 48
13709.73 51
13710.84 44
13711.95 54
13713.05 54
13714.16 49
13715.27 62
13716.37 62
13717.48 46
13718.59 45
13719.69 38
13720.80 36
13721.91 38
13723.01 59
13724.12 45
13725.23 43
13726.33 47
13727.44 43
13728.55 48
13729.65 42
13730.76 38
13731.87 37
13732.98 39
13734.08 50
13735.19 44
13736.30 47
13737.40 37
13738.51 40
13739.62 61
13740.73 71
13741.83 46
13742.94 56
13744.05 67
13745.16 51
13746.26 43
13747.37 45
13748.48 41
13749.59 51
13750.70 47
13751.80 64
13752.91 38
13754.02 40
13755.13 52
13756.24 56
13757.34 45
13758.45 56
13759.56 43
13760.67 58
13761.78 44
13762.88 50
13763.99 24
13765.10 32
13766.21 45
13767.32 53
13768.43 57
13769.54 56
13770.64 65
13771.75 50
13772.86 58
13773.97 50
13775.08 60
13776.19 56
13777.30 66
13778.41 71
13779.52 56
13780.62 69
13781.73 55
13782.84 54
13783.95 39
13785.06 43
13786.17 44
13787.28 40
13788.39 45
13789.50 40
13790.61 43
13791.72 42
13792.83 47
13793.94 51
13795.05 35
13796.16 46
13797.27 31
13798.38 63
13799.49 64
13800.60 49
13801.71 48
13802.82 41
13803.93 25
13805.04 53
13806.15 57
13807.26 55
13808.37 61
13809.48 62
13810.59 50
13811.70 39
13812.81 54
13813.92 42
13815.03 37
13816.14 39
13817.25 36
13818.36 41
13819.47 46
13820.58 47
13821.69 45
13822.80 40
13823.91 36
13825.02 34
13826.13 44
13827.25 50
13828.36 40
13829.47 41
13830.58 62
13831.69 59
13832.80 55
13833.91 45
13835.02 49
13836.13 32
13837.25 35
13838.36 51
13839.47 83
13840.58 46
13841.69 34
13842.80 46
13843.91 46
13845.03 42
13846.14 40
13847.25 38
13848.36 40
13849.47 41
13850.59 41
13851.70 46
13852.81 44
13853.92 47
13855.03 42
13856.15 50
13857.26 41
13858.37 51
13859.48 59
13860.59 38
13861.71 30
13862.82 45
13863.93 41
13865.04 48
13866.16 55
13867.27 35
13868.38 40
13869.49 42
13870.61 37
13871.72 33
13872.83 41
13873.95 40
13875.06 49
13876.17 39
13877.28 48
13878.40 42
13879.51 49
13880.62 40
13881.74 51
13882.85 49
13883.96 46
13885.08 60
13886.19 40
13887.30 32
13888.42 37
13889.53 48
13890.64 40
13891.76 57
13892.87 50
13893.98 39
13895.10 49
13896.21 40
13897.33 48
13898.44 31
13899.55 32
13900.67 48
13901.78 44
13902.89 45
13904.01 41
13905.12 53
13906.24 53
13907.35 55
13908.47 59
13909.58 50
13910.69 46
13911.81 57
13912.92 57
13914.04 49
13915.15 43
13916.27 57
13917.38 49
13918.50 40
13919.61 46
13920.72 55
13921.84 45
13922.95 51
13924.07 43
13925.18 35
13926.30 43
13927.41 54
13928.53 39
13929.64 48
13930.76 41
13931.87 63
13932.99 59
13934.10 42
13935.22 52
13936.34 61
13937.45 53
13938.57 46
13939.68 35
13940.80 47
13941.91 41
13943.03 35
13944.14 34
13945.26 55
13946.38 47
13947.49 45
13948.61 48
13949.72 42
13950.84 49
13951.95 40
13953.07 42
13954.19 41
13955.30 47
13956.42 41
13957.53 35
13958.65 66
13959.77 33
13960.88 41
13962.00 40
13963.12 34
13964.23 42
13965.35 29
13966.47 43
13967.58 39
13968.70 39
13969.82 51
13970.93 45
13972.05 51
13973.17 61
13974.28 55
13975.40 40
13976.52 52
13977.63 53
13978.75 33
13979.87 56
13980.99 27
13982.10 37
13983.22 41
13984.34 46
13985.45 49
13986.57 45
13987.69 46
13988.81 42
13989.92 44
13991.04 38
13992.16 54
13993.28 51
13994.39 35
13995.51 24
13996.63 41
13997.75 37
13998.87 43
13999.98 52
14001.10 40
14002.22 42
14003.34 43
14004.46 37
14005.57 39
14006.69 41
14007.81 47
14008.93 40
14010.05 33
14011.16 37
14012.28 29
14013.40 37
14014.52 32
14015.64 39
14016.76 42
14017.88 47
14018.99 33
14020.11 50
14021.23 32
14022.35 40
14023.47 32
14024.59 36
14025.71 39
14026.83 44
14027.94 53
14029.06 40
14030.18 49
14031.30 34
14032.42 36
14033.54 42
14034.66 43
14035.78 23
14036.90 53
14038.02 40
14039.14 48
14040.26 50
14041.38 36
14042.50 39
14043.62 50
14044.74 40
14045.86 35
14046.97 46
14048.09 38
14049.21 47
14050.33 45
14051.45 41
14052.57 33
14053.69 51
14054.81 39
14055.93 32
14057.05 33
14058.17 42
14059.30 56
14060.42 34
14061.54 39
14062.66 38
14063.78 38
14064.90 42
14066.02 54
14067.14 51
14068.26 49
14069.38 34
14070.50 36
14071.62 38
14072.74 30
14073.86 48
14074.98 63
14076.10 41
14077.23 29
14078.35 50
14079.47 43
14080.59 60
14081.71 43
14082.83 41
14083.95 60
14085.07 33
14086.19 41
14087.32 36
14088.44 45
14089.56 32
14090.68 42
14091.80 64
14092.92 43
14094.05 52
14095.17 61
14096.29 40
14097.41 44
14098.53 45
14099.65 36
14100.78 47
14101.90 50
14103.02 45
14104.14 44
14105.26 32
14106.39 37
14107.51 51
14108.63 46
14109.75 38
14110.88 51
14112.00 41
14113.12 58
14114.24 46
14115.37 55
14116.49 57
14117.61 43
14118.73 43
14119.86 44
14120.98 45
14122.10 38
14123.22 43
14124.35 47
14125.47 56
14126.59 42
14127.72 38
14128.84 41
14129.96 47
14131.09 42
14132.21 42
14133.33 42
14134.45 38
14135.58 25
14136.70 44
14137.82 45
14138.95 39
14140.07 40
14141.20 40
14142.32 46
14143.44 44
14144.57 34
14145.69 32
14146.81 22
14147.94 32
14149.06 33
14150.19 35
14151.31 35
14152.43 29
14153.56 37
14154.68 47
14155.81 38
14156.93 34
14158.05 50
14159.18 53
14160.30 37
14161.43 39
14162.55 35
14163.68 42
14164.80 35
14165.92 38
14167.05 33
14168.17 39
14169.30 28
14170.42 30
14171.55 52
14172.67 40
14173.80 37
14174.92 36
14176.05 49
14177.17 32
14178.30 24
14179.42 34
14180.55 38
14181.67 45
14182.80 46
14183.92 55
14185.05 49
14186.17 40
14187.30 29
14188.42 62
14189.55 52
14190.67 36
14191.80 45
14192.93 42
14194.05 42
14195.18 55
14196.30 44
14197.43 37
14198.55 49
14199.68 35
14200.81 31
14201.93 41
14203.06 54
14204.18 36
14205.31 38
14206.44 42
14207.56 54
14208.69 43
14209.82 39
14210.94 35
14212.07 56
14213.19 39
14214.32 60
14215.45 68
14216.57 63
14217.70 55
14218.83 33
14219.95 40
14221.08 58
14222.21 48
14223.33 42
14224.46 45
14225.59 49
14226.71 45
14227.84 41
14228.97 39
14230.10 28
14231.22 27
14232.35 32
14233.48 40
14234.60 35
14235.73 41
14236.86 28
14237.99 36
14239.11 39
14240.24 51
14241.37 30
14242.50 39
14243.62 42
14244.75 48
14245.88 39
14247.01 30
14248.13 41
14249.26 44
14250.39 65
14251.52 58
14252.65 41
14253.77 40
14254.90 35
14256.03 39
14257.16 31
14258.29 30
14259.42 37
14260.54 39
14261.67 39
14262.80 37
14263.93 36
14265.06 55
14266.19 44
14267.31 46
14268.44 53
14269.57 51
14270.70 40
14271.83 55
14272.96 31
14274.09 31
14275.22 26
14276.34 36
14277.47 44
14278.60 33
14279.73 33
14280.86 45
14281.99 50
14283.12 40
14284.25 51
14285.38 35
14286.51 58
14287.64 59
14288.76 67
14289.89 32
14291.02 35
14292.15 33
14293.28 30
14294.41 25
14295.54 39
14296.67 43
14297.80 31
14298.93 32
14300.06 37
14301.19 39
14302.32 42
14303.45 38
14304.58 52
14305.71 44
14306.84 29
14307.97 46
14309.10 41
14310.23 42
14311.36 39
14312.49 32
14313.62 35
14314.75 42
14315.88 40
14317.01 33
14318.15 44
14319.28 44
14320.41 34
14321.54 34
14322.67 48
14323.80 38
14324.93 33
14326.06 46
14327.19 40
14328.32 35
14329.45 32
14330.58 34
14331.72 31
14332.85 32
14333.98 36
14335.11 27
14336.24 34
14337.37 36
14338.50 48
14339.63 41
14340.77 44
14341.90 37
14343.03 40
14344.16 36
14345.29 47
14346.42 41
14347.56 33
14348.69 37
14349.82 46
14350.95 25
14352.08 30
14353.21 35
14354.35 33
14355.48 23
14356.61 40
14357.74 33
14358.88 37
14360.01 46
14361.14 34
14362.27 42
14363.40 36
14364.54 34
14365.67 35
14366.80 35
14367.93 29
14369.07 36
14370.20 33
14371.33 32
14372.46 20
14373.60 34
14374.73 44
14375.86 42
14377.00 43
14378.13 39
14379.26 38
14380.39 26
14381.53 38
14382.66 40
14383.79 30
14384.93 37
14386.06 37
14387.19 35
14388.33 41
14389.46 37
14390.59 31
14391.73 37
14392.86 26
14393.99 24
14395.13 63
14396.26 52
14397.40 31
14398.53 31
14399.66 39
14400.80 46
14401.93 38
14403.06 28
14404.20 36
14405.33 29
14406.47 37
14407.60 37
14408.74 32
14409.87 29
14411.00 32
14412.14 28
14413.27 36
14414.41 23
14415.54 25
14416.68 47
14417.81 45
14418.94 29
14420.08 28
14421.21 38
14422.35 45
14423.48 40
14424.62 29
14425.75 24
14426.89 37
14428.02 29
14429.16 37
14430.29 37
14431.43 48
14432.56 32
14433.70 22
14434.83 33
14435.97 32
14437.10 32
14438.24 44
14439.37 35
14440.51 39
14441.64 33
14442.78 25
14443.92 35
14445.05 32
14446.19 23
14447.32 24
14448.46 31
14449.59 30
14450.73 32
14451.87 27
14453.00 36
14454.14 31
14455.27 39
14456.41 45
14457.55 38
14458.68 30
14459.82 44
14460.95 31
14462.09 34
14463.23 45
14464.36 32
14465.50 46
14466.64 35
14467.77 31
14468.91 35
14470.05 31
14471.18 37
14472.32 33
14473.46 31
14474.59 31
14475.73 41
14476.87 31
14478.00 21
14479.14 34
14480.28 36
14481.41 43
14482.55 30
14483.69 45
14484.83 25
14485.96 30
14487.10 28
14488.24 24
14489.37 41
14490.51 31
14491.65 34
14492.79 22
14493.92 29
14495.06 41
14496.20 44
14497.34 38
14498.47 27
14499.61 35
14500.75 38
14501.89 43
14503.03 32
14504.16 29
14505.30 34
14506.44 36
14507.58 47
14508.72 25
14509.85 30
14510.99 37
14512.13 38
14513.27 37
14514.41 33
14515.55 42
14516.68 30
14517.82 24
14518.96 35
14520.10 49
14521.24 37
14522.38 32
14523.51 30
14524.65 28
14525.79 42
14526.93 40
14528.07 41
14529.21 36
14530.35 48
14531.49 61
14532.63 61
14533.76 37
14534.90 37
14536.04 33
14537.18 45
14538.32 36
14539.46 29
14540.60 35
14541.74 44
14542.88 46
14544.02 45
14545.16 43
14546.30 43
14547.44 42
14548.58 50
14549.72 47
14550.86 53
14552.00 47
14553.14 45
14554.28 40
14555.42 28
14556.56 34
14557.70 51
14558.84 59
14559.98 46
14561.12 32
14562.26 38
14563.40 45
14564.54 55
14565.68 49
14566.82 31
14567.96 36
14569.10 51
14570.24 43
14571.38 31
14572.52 45
14573.66 39
14574.80 31
14575.94 47
14577.08 39
14578.22 45
14579.36 39
14580.51 50
14581.65 45
14582.79 36
14583.93 39
14585.07 22
14586.21 39
14587.35 42
14588.49 35
14589.63 53
14590.78 40
14591.92 43
14593.06 34
14594.20 31
14595.34 32
14596.48 37
14597.62 25
14598.77 45
14599.91 37
14601.05 34
14602.19 41
14603.33 52
14604.48 55
14605.62 50
14606.76 36
14607.90 43
14609.04 48
14610.19 45
14611.33 41
14612.47 48
14613.61 37
14614.75 38
14615.90 29
14617.04 40
14618.18 32
14619.32 23
14620.47 34
14621.61 44
14622.75 40
14623.89 43
14625.04 50
14626.18 57
14627.32 45
14628.46 41
14629.61 40
14630.75 39
14631.89 47
14633.04 43
14634.18 44
14635.32 36
14636.47 39
14637.61 47
14638.75 31
14639.89 47
14641.04 40
14642.18 43
14643.32 47
14644.47 34
14645.61 28
14646.76 37
14647.90 54
14649.04 41
14650.19 40
14651.33 43
14652.47 38
14653.62 54
14654.76 49
14655.90 41
14657.05 35
14658.19 40
14659.34 31
14660.48 49
14661.62 28
14662.77 43
14663.91 56
14665.06 43
14666.20 21
14667.35 29
14668.49 35
14669.63 44
14670.78 42
14671.92 39
14673.07 45
14674.21 56
14675.36 40
14676.50 52
14677.65 43
14678.79 61
14679.94 56
14681.08 38
14682.23 37
14683.37 32
14684.52 33
14685.66 33
14686.81 37
14687.95 35
14689.10 28
14690.24 44
14691.39 55
14692.53 33
14693.68 36
14694.82 48
14695.97 47
14697.11 42
14698.26 27
14699.41 28
14700.55 32
14701.70 46
14702.84 42
14703.99 38
14705.13 38
14706.28 35
14707.43 44
14708.57 38
14709.72 31
14710.86 34
14712.01 34
14713.16 30
14714.30 33
14715.45 35
14716.59 39
14717.74 41
14718.89 35
14720.03 35
14721.18 28
14722.33 26
14723.47 26
14724.62 20
14725.77 32
14726.91 35
14728.06 50
14729.21 59
14730.35 33
14731.50 31
14732.65 33
14733.79 33
14734.94 45
14736.09 40
14737.23 37
14738.38 66
14739.53 50
14740.68 27
14741.82 38
14742.97 32
14744.12 45
14745.26 47
14746.41 52
14747.56 37
14748.71 31
14749.85 33
14751.00 29
14752.15 34
14753.30 32
14754.45 47
14755.59 41
14756.74 41
14757.89 28
14759.04 34
14760.18 33
14761.33 34
14762.48 31
14763.63 42
14764.78 41
14765.92 51
14767.07 42
14768.22 37
14769.37 27
14770.52 17
14771.67 37
14772.81 38
14773.96 28
14775.11 24
14776.26 27
14777.41 28
14778.56 40
14779.71 27
14780.86 18
14782.00 30
14783.15 22
14784.30 41
14785.45 53
14786.60 23
14787.75 34
14788.90 39
14790.05 33
14791.20 20
14792.35 21
14793.49 23
14794.64 18
14795.79 21
14796.94 25
14798.09 43
14799.24 37
14800.39 28
14801.54 23
14802.69 50
14803.84 40
14804.99 42
14806.14 32
14807.29 41
14808.44 38
14809.59 21
14810.74 29
14811.89 57
14813.04 34
14814.19 29
14815.34 28
14816.49 38
14817.64 34
14818.79 37
14819.94 20
14821.09 32
14822.24 36
14823.39 58
14824.54 47
14825.69 33
14826.84 41
14827.99 23
14829.14 30
14830.29 32
14831.44 28
14832.60 29
14833.75 24
14834.90 32
14836.05 24
14837.20 35
14838.35 35
14839.50 34
14840.65 38
14841.80 41
14842.95 28
14844.11 38
14845.26 21
14846.41 19
14847.56 36
14848.71 38
14849.86 27
14851.01 39
14852.17 43
14853.32 33
14854.47 28
14855.62 38
14856.77 30
14857.92 32
14859.08 33
14860.23 32
14861.38 43
14862.53 25
14863.68 26
14864.84 24
14865.99 44
14867.14 37
14868.29 30
14869.44 33
14870.60 32
14871.75 53
14872.90 32
14874.05 39
14875.21 28
14876.36 37
14877.51 31
14878.66 30
14879.82 34
14880.97 30
14882.12 31
14883.27 44
14884.43 34
14885.58 27
14886.73 24
14887.89 34
14889.04 22
14890.19 50
14891.34 38
14892.50 30
14893.65 31
14894.80 49
14895.96 40
14897.11 28
14898.26 27
14899.42 22
14900.57 25
14901.72 43
14902.88 46
14904.03 30
14905.18 28
14906.34 35
14907.49 25
14908.65 25
14909.80 39
14910.95 41
14912.11 45
14913.26 39
14914.41 29
14915.57 41
14916.72 34
14917.88 21
14919.03 23
14920.18 48
14921.34 39
14922.49 28
14923.65 29
14924.80 25
14925.96 25
14927.11 41
14928.27 35
14929.42 54
14930.57 27
14931.73 44
14932.88 37
14934.04 69
14935.19 36
14936.35 27
14937.50 38
14938.66 27
14939.81 30
14940.97 21
14942.12 15
14943.28 31
14944.43 38
14945.59 28
14946.74 29
14947.90 31
14949.05 22
14950.21 36
14951.36 29
14952.52 29
14953.68 26
14954.83 41
14955.99 25
14957.14 21
14958.30 32
14959.45 26
14960.61 24
14961.77 42
14962.92 36
14964.08 30
14965.23 32
14966.39 27
14967.54 24
14968.70 26
14969.86 26
14971.01 27
14972.17 54
14973.33 35
14974.48 34
14975.64 35
14976.79 29
14977.95 24
14979.11 28
14980.26 31
14981.42 25
14982.58 25
14983.73 36
14984.89 52
14986.05 28
14987.20 36
14988.36 34
14989.52 30
14990.67 33
14991.83 38
14992.99 34
14994.15 24
14995.30 26
14996.46 31
14997.62 23
14998.77 39
14999.93 38
15001.09 54
15002.25 40
15003.40 36
15004.56 26
15005.72 22
15006.88 30
15008.03 42
15009.19 28
15010.35 26
15011.51 30
15012.66 33
15013.82 37
15014.98 34
15016.14 45
15017.30 25
15018.45 31
15019.61 36
15020.77 23
15021.93 30
15023.09 28
15024.24 34
15025.40 37
15026.56 31
15027.72 23
15028.88 21
15030.04 30
15031.19 42
15032.35 40
15033.51 28
15034.67 40
15035.83 44
15036.99 29
15038.15 31
15039.30 36
15040.46 32
15041.62 34
15042.78 23
15043.94 26
15045.10 36
15046.26 44
15047.42 46
15048.58 46
15049.74 28
15050.90 28
15052.05 30
15053.21 39
15054.37 30
15055.53 22
15056.69 36
15057.85 28
15059.01 31
15060.17 31
15061.33 39
15062.49 44
15063.65 25
15064.81 31
15065.97 35
15067.13 41
15068.29 25
15069.45 25
15070.61 36
15071.77 40
15072.93 34
15074.09 32
15075.25 27
15076.41 43
15077.57 35
15078.73 24
15079.89 33
15081.05 36
15082.21 27
15083.37 30
15084.53 24
15085.69 21
15086.85 22
15088.01 39
15089.18 47
15090.34 27
15091.50 28
15092.66 41
15093.82 32
15094.98 46
15096.14 31
15097.30 25
15098.46 37
15099.62 26
15100.78 34
15101.95 28
15103.11 26
15104.27 34
15105.43 34
15106.59 44
15107.75 35
15108.91 21
15110.08 14
15111.24 28
15112.40 53
15113.56 40
15114.72 25
15115.88 21
15117.05 32
15118.21 23
15119.37 34
15120.53 29
15121.69 37
15122.86 49
15124.02 29
15125.18 42
15126.34 40
15127.50 33
15128.67 44
15129.83 37
15130.99 44
15132.15 34
15133.32 30
15134.48 30
15135.64 29
15136.80 21
15137.97 20
15139.13 32
15140.29 44
15141.45 40
15142.62 19
15143.78 35
15144.94 34
15146.11 28
15147.27 25
15148.43 28
15149.59 30
15150.76 23
15151.92 18
15153.08 21
15154.25 37
15155.41 31
15156.57 23
15157.74 37
15158.90 40
15160.06 41
15161.23 40
15162.39 38
15163.55 42
15164.72 34
15165.88 34
15167.05 29
15168.21 29
15169.37 28
15170.54 32
15171.70 43
15172.86 36
15174.03 29
15175.19 40
15176.36 32
15177.52 37
15178.69 35
15179.85 55
15181.01 45
15182.18 25
15183.34 37
15184.51 32
15185.67 30
15186.84 32
15188.00 30
15189.16 32
15190.33 29
15191.49 32
15192.66 31
15193.82 32
15194.99 30
15196.15 22
15197.32 31
15198.48 33
15199.65 41
15200.81 34
15201.98 36
15203.14 28
15204.31 27
15205.47 33
15206.64 25
15207.80 36
15208.97 36
15210.13 36
15211.30 23
15212.47 30
15213.63 32
15214.80 25
15215.96 24
15217.13 22
15218.29 26
15219.46 24
15220.62 34
15221.79 27
15222.96 23
15224.12 31
15225.29 31
15226.45 27
15227.62 23
15228.79 43
15229.95 27
15231.12 31
15232.29 18
15233.45 26
15234.62 19
15235.78 19
15236.95 27
15238.12 26
15239.28 24
15240.45 41
15241.62 36
15242.78 30
15243.95 29
15245.12 27
15246.28 32
15247.45 45
15248.62 34
15249.78 34
15250.95 27
15252.12 24
15253.28 25
15254.45 29
15255.62 42
15256.79 33
15257.95 35
15259.12 34
15260.29 25
15261.46 34
15262.62 26
15263.79 30
15264.96 21
15266.13 34
15267.29 29
15268.46 26
15269.63 39
15270.80 33
15271.96 38
15273.13 19
15274.30 26
15275.47 41
15276.64 18
15277.80 20
15278.97 18
15280.14 32
15281.31 32
15282.48 28
15283.64 32
15284.81 22
15285.98 36
15287.15 32
15288.32 33
15289.49 33
15290.65 25
15291.82 35
15292.99 19
15294.16 26
15295.33 27
15296.50 35
15297.67 27
15298.83 40
15300.00 47
15301.17 35
15302.34 45
15303.51 43
15304.68 23
15305.85 33
15307.02 33
15308.19 44
15309.36 39
15310.52 26
15311.69 24
15312.86 45
15314.03 33
15315.20 32
15316.37 31
15317.54 22
15318.71 34
15319.88 23
15321.05 35
15322.22 20
15323.39 23
15324.56 35
15325.73 32
15326.90 26
15328.07 32
15329.24 28
15330.41 42
15331.58 41
15332.75 37
15333.92 33
15335.09 32
15336.26 32
15337.43 33
15338.60 18
15339.77 35
15340.94 37
15342.11 30
15343.28 23
15344.45 32
15345.62 36
15346.79 36
15347.96 27
15349.13 30
15350.31 27
15351.48 22
15352.65 26
15353.82 35
15354.99 23
15356.16 28
15357.33 34
15358.50 24
15359.67 36
15360.84 29
15362.02 28
15363.19 36
15364.36 25
15365.53 27
15366.70 21
15367.87 16
15369.04 33
15370.21 37
15371.39 25
15372.56 33
15373.73 42
15374.90 39
15376.07 34
15377.24 27
15378.42 20
15379.59 31
15380.76 39
15381.93 31
15383.10 38
15384.28 29
15385.45 31
15386.62 32
15387.79 33
15388.97 38
15390.14 40
15391.31 28
15392.48 30
15393.65 26
15394.83 33
15396.00 26
15397.17 32
15398.34 48
15399.52 35
15400.69 25
15401.86 22
15403.04 21
15404.21 32
15405.38 29
15406.55 22
15407.73 30
15408.90 37
15410.07 22
15411.25 31
15412.42 40
15413.59 29
15414.77 15
15415.94 20
15417.11 26
15418.29 23
15419.46 20
15420.63 31
15421.81 31
15422.98 43
15424.15 44
15425.33 37
15426.50 34
15427.67 41
15428.85 30
15430.02 30
15431.20 57
15432.37 36
15433.54 30
15434.72 32
15435.89 28
15437.07 25
15438.24 30
15439.41 71
15440.59 26
15441.76 30
15442.94 27
15444.11 26
15445.29 39
15446.46 34
15447.63 25
15448.81 22
15449.98 32
15451.16 34
15452.33 22
15453.51 27
15454.68 31
15455.86 30
15457.03 21
15458.21 30
15459.38 30
15460.56 38
15461.73 35
15462.91 26
15464.08 21
15465.26 15
15466.43 33
15467.61 25
15468.78 18
15469.96 21
15471.13 27
15472.31 26
15473.48 38
15474.66 27
15475.83 33
15477.01 28
15478.19 24
15479.36 20
15480.54 33
15481.71 26
15482.89 36
15484.06 30
15485.24 32
15486.42 26
15487.59 32
15488.77 41
15489.94 31
15491.12 27
15492.30 21
15493.47 23
15494.65 34
15495.83 39
15497.00 33
15498.18 20
15499.36 22
15500.53 36
15501.71 29
15502.88 24
15504.06 31
15505.24 34
15506.41 40
15507.59 22
15508.77 22
15509.95 23
15511.12 33
15512.30 28
15513.48 39
15514.65 21
15515.83 27
15517.01 33
15518.18 31
15519.36 32
15520.54 21
15521.72 30
15522.89 34
15524.07 28
15525.25 24
15526.43 37
15527.60 40
15528.78 40
15529.96 31
15531.14 39
15532.31 24
15533.49 35
15534.67 30
15535.85 29
15537.03 23
15538.20 30
15539.38 22
15540.56 25
15541.74 29
15542.92 16
15544.09 29
15545.27 33
15546.45 32
15547.63 34
15548.81 31
15549.98 27
15551.16 35
15552.34 34
15553.52 33
15554.70 24
15555.88 22
15557.06 16
15558.23 32
15559.41 24
15560.59 30
15561.77 35
15562.95 27
15564.13 32
15565.31 28
15566.49 30
15567.67 39
15568.84 31
15570.02 32
15571.20 27
15572.38 33
15573.56 23
15574.74 31
15575.92 22
15577.10 34
15578.28 36
15579.46 29
15580.64 33
15581.82 29
15583.00 33
15584.18 29
15585.36 34
15586.54 37
15587.72 27
15588.90 33
15590.08 34
15591.26 24
15592.44 25
15593.62 30
15594.80 24
15595.98 39
15597.16 52
15598.34 36
15599.52 29
15600.70 32
15601.88 37
15603.06 25
15604.24 38
15605.42 36
15606.60 30
15607.78 31
15608.96 39
15610.14 36
15611.32 31
15612.50 35
15613.68 30
15614.86 27
15616.05 29
15617.23 39
15618.41 25
15619.59 17
15620.77 22
15621.95 27
15623.13 37
15624.31 26
15625.49 27
15626.68 22
15627.86 37
15629.04 31
15630.22 23
15631.40 18
15632.58 23
15633.76 28
15634.95 18
15636.13 22
15637.31 32
15638.49 21
15639.67 39
15640.85 25
15642.04 26
15643.22 33
15644.40 33
15645.58 18
15646.76 29
15647.95 38
15649.13 26
15650.31 38
15651.49 27
15652.67 28
15653.86 23
15655.04 27
15656.22 33
15657.40 36
15658.59 33
15659.77 25
15660.95 38
15662.13 33
15663.32 31
15664.50 35
15665.68 41
15666.87 36
15668.05 26
15669.23 31
15670.41 29
15671.60 27
15672.78 23
15673.96 30
15675.15 45
15676.33 35
15677.51 32
15678.70 30
15679.88 42
15681.06 20
15682.25 24
15683.43 32
15684.61 39
15685.80 46
15686.98 49
15688.16 31
15689.35 28
15690.53 19
15691.72 52
15692.90 49
15694.08 45
15695.27 54
15696.45 45
15697.63 48
15698.82 28
15700.00 36
15701.19 30
15702.37 23
15703.56 33
15704.74 20
15705.92 23
15707.11 44
15708.29 36
15709.48 27
15710.66 30
15711.85 26
15713.03 21
15714.21 37
15715.40 40
15716.58 44
15717.77 26
15718.95 16
15720.14 30
15721.32 37
15722.51 27
15723.69 25
15724.88 31
15726.06 20
15727.25 19
15728.43 27
15729.62 31
15730.80 35
15731.99 30
15733.17 31
15734.36 23
15735.55 26
15736.73 28
15737.92 11
15739.10 22
15740.29 22
15741.47 29
15742.66 29
15743.84 25
15745.03 34
15746.22 26
15747.40 34
15748.59 37
15749.77 31
15750.96 45
15752.15 40
15753.33 19
15754.52 33
15755.70 39
15756.89 31
15758.08 37
15759.26 32
15760.45 39
15761.64 42
15762.82 39
15764.01 29
15765.20 32
15766.38 27
15767.57 35
15768.76 39
15769.94 30
15771.13 25
15772.32 33
15773.50 29
15774.69 32
15775.88 22
15777.06 38
15778.25 26
15779.44 26
15780.62 36
15781.81 38
15783.00 37
15784.19 35
15785.37 18
15786.56 30
15787.75 34
15788.94 37
15790.12 37
15791.31 36
15792.50 27
15793.69 22
15794.87 31
15796.06 30
15797.25 18
15798.44 22
15799.62 33
15800.81 32
15802.00 30
15803.19 31
15804.38 26
15805.56 23
15806.75 26
15807.94 15
15809.13 26
15810.32 26
15811.50 30
15812.69 20
15813.88 44
15815.07 34
15816.26 30
15817.45 38
15818.64 28
15819.82 31
15821.01 20
15822.20 29
15823.39 31
15824.58 37
15825.77 26
15826.96 25
15828.15 34
15829.33 32
15830.52 22
15831.71 24
15832.90 25
15834.09 32
15835.28 34
15836.47 25
15837.66 25
15838.85 22
15840.04 28
15841.23 38
15842.42 40
15843.61 25
15844.79 25
15845.98 26
15847.17 22
15848.36 21
15849.55 34
15850.74 32
15851.93 30
15853.12 30
15854.31 31
15855.50 31
15856.69 27
15857.88 31
15859.07 29
15860.26 40
15861.45 38
15862.64 34
15863.83 24
15865.02 30
15866.21 41
15867.40 39
15868.60 25
15869.79 40
15870.98 21
15872.17 28
15873.36 25
15874.55 14
15875.74 23
15876.93 29
15878.12 27
15879.31 36
15880.50 46
15881.69 28
15882.88 29
15884.07 37
15885.27 40
15886.46 31
15887.65 33
15888.84 34
15890.03 24
15891.22 37
15892.41 37
15893.60 43
15894.80 35
15895.99 23
15897.18 25
15898.37 29
15899.56 24
15900.75 31
15901.95 36
15903.14 37
15904.33 32
15905.52 33
15906.71 40
15907.90 28
15909.10 20
15910.29 30
15911.48 28
15912.67 28
15913.86 26
15915.06 23
15916.25 30
15917.44 30
15918.63 27
15919.83 20
15921.02 18
15922.21 35
15923.40 29
15924.60 22
15925.79 22
15926.98 28
15928.17 31
15929.37 26
15930.56 29
15931.75 27
15932.94 28
15934.14 32
15935.33 28
15936.52 35
15937.72 20
15938.91 27
15940.10 27
15941.30 32
15942.49 26
15943.68 37
15944.88 34
15946.07 32
15947.26 44
15948.46 35
15949.65 28
15950.84 36
15952.04 32
15953.23 30
15954.42 22
15955.62 24
15956.81 26
15958.01 25
15959.20 14
15960.39 26
15961.59 29
15962.78 23
15963.97 23
15965.17 19
15966.36 19
15967.56 36
15968.75 20
15969.95 24
15971.14 28
15972.33 38
15973.53 19
15974.72 25
15975.92 34
15977.11 15
15978.31 25
15979.50 27
15980.70 23
15981.89 31
15983.09 18
15984.28 20
15985.47 22
15986.67 31
15987.86 33
15989.06 10
15990.25 26
15991.45 23
15992.64 27
15993.84 28
15995.03 24
15996.23 43
15997.43 43
15998.62 26
15999.82 27
16001.01 26
16002.21 29
16003.40 22
16004.60 22
16005.79 37
16006.99 35
16008.18 38
16009.38 43
16010.58 19
16011.77 32
16012.97 24
16014.16 35
16015.36 32
16016.56 30
16017.75 26
16018.95 21
16020.14 32
16021.34 23
16022.54 27
16023.73 26
16024.93 31
16026.13 26
16027.32 37
16028.52 29
16029.71 21
16030.91 27
16032.11 25
16033.30 16
16034.50 26
16035.70 36
16036.89 27
16038.09 34
16039.29 30
16040.49 30
16041.68 34
16042.88 32
16044.08 31
16045.27 28
16046.47 30
16047.67 28
16048.86 24
16050.06 33
16051.26 18
16052.46 32
16053.65 36
16054.85 33
16056.05 17
16057.25 27
16058.44 40
16059.64 33
16060.84 33
16062.04 24
16063.23 15
16064.43 24
16065.63 22
16066.83 36
16068.03 40
16069.22 30
16070.42 46
16071.62 36
16072.82 30
16074.02 18
16075.21 19
16076.41 27
16077.61 28
16078.81 18
16080.01 19
16081.21 23
16082.40 36
16083.60 24
16084.80 31
16086.00 29
16087.20 22
16088.40 22
16089.60 40
16090.79 30
16091.99 27
16093.19 23
16094.39 26
16095.59 27
16096.79 26
16097.99 26
16099.19 33
16100.39 32
16101.59 16
16102.78 17
16103.98 20
16105.18 21
16106.38 31
16107.58 25
16108.78 29
16109.98 33
16111.18 27
16112.38 18
16113.58 26
16114.78 35
16115.98 38
16117.18 29
16118.38 29
16119.58 27
16120.78 26
16121.98 23
16123.18 29
16124.38 20
16125.58 26
16126.78 20
16127.98 22
16129.18 21
16130.38 24
16131.58 29
16132.78 14
16133.98 34
16135.18 27
16136.38 18
16137.58 24
16138.78 31
16139.98 24
16141.18 24
16142.38 41
16143.58 26
16144.79 25
16145.99 23
16147.19 36
16148.39 38
16149.59 36
16150.79 21
16151.99 26
16153.19 24
16154.39 29
16155.59 24
16156.80 23
16158.00 38
16159.20 30
16160.40 25
16161.60 20
16162.80 21
16164.00 25
16165.21 22
16166.41 21
16167.61 18
16168.81 25
16170.01 38
16171.21 31
16172.42 14
16173.62 21
16174.82 23
16176.02 30
16177.22 21
16178.43 20
16179.63 18
16180.83 29
16182.03 35
16183.23 31
16184.44 27
16185.64 23
16186.84 35
16188.04 33
16189.25 39
16190.45 34
16191.65 32
16192.85 31
16194.06 21
16195.26 20
16196.46 25
16197.66 21
16198.87 29
16200.07 25
16201.27 20
16202.48 27
16203.68 33
16204.88 30
16206.09 18
16207.29 19
16208.49 31
16209.69 25
16210.90 41
16212.10 28
16213.30 30
16214.51 21
16215.71 33
16216.91 33
16218.12 32
16219.32 75
16220.53 39
16221.73 20
16222.93 39
16224.14 37
16225.34 21
16226.54 33
16227.75 35
16228.95 34
16230.16 29
16231.36 26
16232.56 32
16233.77 22
16234.97 18
16236.18 23
16237.38 28
16238.59 38
16239.79 33
16240.99 19
16242.20 34
16243.40 20
16244.61 32
16245.81 24
16247.02 26
16248.22 32
16249.43 37
16250.63 35
16251.84 27
16253.04 24
16254.24 24
16255.45 24
16256.65 27
16257.86 31
16259.06 33
16260.27 31
16261.48 20
16262.68 19
16263.89 22
16265.09 29
16266.30 23
16267.50 18
16268.71 39
16269.91 30
16271.12 25
16272.32 20
16273.53 31
16274.73 34
16275.94 25
16277.15 27
16278.35 39
16279.56 31
16280.76 39
16281.97 23
16283.18 29
16284.38 39
16285.59 44
16286.79 21
16288.00 36
16289.21 34
16290.41 33
16291.62 25
16292.82 24
16294.03 20
16295.24 25
16296.44 23
16297.65 23
16298.86 32
16300.06 25
16301.27 23
16302.48 26
16303.68 28
16304.89 30
16306.10 35
16307.30 24
16308.51 32
16309.72 30
16310.92 33
16312.13 24
16313.34 30
16314.55 26
16315.75 36
16316.96 20
16318.17 15
16319.37 24
16320.58 27
16321.79 26
16323.00 38
16324.20 31
16325.41 38
16326.62 31
16327.83 34
16329.03 35
16330.24 36
16331.45 34
16332.66 43
16333.87 35
16335.07 30
16336.28 29
16337.49 20
16338.70 23
16339.90 30
16341.11 27
16342.32 28
16343.53 30
16344.74 23
16345.95 18
16347.15 26
16348.36 21
16349.57 24
16350.78 31
16351.99 38
16353.20 30
16354.40 34
16355.61 27
16356.82 28
16358.03 42
16359.24 34
16360.45 31
16361.66 22
16362.87 24
16364.08 29
16365.28 23
16366.49 21
16367.70 18
16368.91 32
16370.12 19
16371.33 17
16372.54 19
16373.75 26
16374.96 23
16376.17 30
16377.38 18
16378.59 36
16379.80 22
16381.01 26
16382.21 21
16383.42 34
16384.63 27
16385.84 38
16387.05 46
16388.26 28
16389.47 21
16390.68 23
16391.89 22
16393.10 27
16394.31 29
16395.52 35
16396.73 43
16397.94 26
16399.15 22
16400.36 29
16401.57 35
16402.79 36
16404.00 32
16405.21 21
16406.42 27
16407.63 23
16408.84 31
16410.05 16
16411.26 31
16412.47 26
16413.68 26
16414.89 36
16416.10 31
16417.31 20
16418.52 23
16419.74 23
16420.95 28
16422.16 29
16423.37 26
16424.58 22
16425.79 31
16427.00 19
16428.21 15
16429.42 28
16430.64 20
16431.85 30
16433.06 26
16434.27 21
16435.48 24
16436.69 27
16437.91 31
16439.12 25
16440.33 22
16441.54 27
16442.75 18
16443.96 22
16445.18 19
16446.39 26
16447.60 30
16448.81 35
16450.02 27
16451.24 25
16452.45 39
16453.66 33
16454.87 35
16456.09 43
16457.30 30
16458.51 26
16459.72 29
16460.94 47
16462.15 23
16463.36 27
16464.57 32
16465.79 32
16467.00 27
16468.21 35
16469.43 19
16470.64 19
16471.85 17
16473.06 20
16474.28 38
16475.49 21
16476.70 26
16477.92 21
16479.13 49
16480.34 32
16481.56 27
16482.77 32
16483.98 35
16485.20 18
16486.41 20
16487.62 19
16488.84 18
16490.05 26
16491.26 36
16492.48 22
16493.69 18
16494.91 41
16496.12 35
16497.33 29
16498.55 19
16499.76 27
16500.97 15
16502.19 21
16503.40 22
16504.62 25
16505.83 33
16507.05 31
16508.26 27
16509.47 21
16510.69 22
16511.90 27
16513.12 30
16514.33 30
16515.55 26
16516.76 17
16517.98 19
16519.19 26
16520.41 20
16521.62 21
16522.83 26
16524.05 39
16525.26 28
16526.48 23
16527.69 26
16528.91 16
16530.12 26
16531.34 26
16532.55 19
16533.77 25
16534.99 21
16536.20 31
16537.42 22
16538.63 19
16539.85 24
16541.06 47
16542.28 50
16543.49 15
16544.71 20
16545.92 23
16547.14 26
16548.36 30
16549.57 24
16550.79 23
16552.00 26
16553.22 24
16554.44 41
16555.65 21
16556.87 34
16558.08 19
16559.30 22
16560.52 30
16561.73 24
16562.95 23
16564.17 27
16565.38 21
16566.60 15
16567.81 27
16569.03 27
16570.25 23
16571.46 33
16572.68 26
16573.90 29
16575.11 39
16576.33 35
16577.55 25
16578.76 17
16579.98 26
16581.20 27
16582.42 27
16583.63 26
16584.85 28
16586.07 20
16587.28 30
16588.50 33
16589.72 18
16590.94 28
16592.15 22
16593.37 31
16594.59 26
16595.81 27
16597.02 39
16598.24 29
16599.46 18
16600.68 17
16601.89 28
16603.11 15
16604.33 29
16605.55 35
16606.77 18
16607.98 33
16609.20 42
16610.42 23
16611.64 32
16612.86 27
16614.07 25
16615.29 26
16616.51 33
16617.73 27
16618.95 14
16620.17 28
16621.38 30
16622.60 37
16623.82 26
16625.04 26
16626.26 32
16627.48 26
16628.70 12
16629.91 23
16631.13 30
16632.35 28
16633.57 27
16634.79 38
16636.01 30
16637.23 17
16638.45 19
16639.67 23
16640.89 18
16642.10 27
16643.32 29
16644.54 12
16645.76 35
16646.98 34
16648.20 38
16649.42 24
16650.64 30
16651.86 29
16653.08 27
16654.30 27
16655.52 28
16656.74 27
16657.96 23
16659.18 27
16660.40 19
16661.62 25
16662.84 24
16664.06 50
16665.28 32
16666.50 17
16667.72 15
16668.94 15
16670.16 19
16671.38 29
16672.60 30
16673.82 37
16675.04 32
16676.26 32
16677.48 26
16678.70 31
16679.92 43
16681.14 26
16682.36 44
16683.58 21
16684.80 23
16686.03 12
16687.25 21
16688.47 27
16689.69 25
16690.91 29
16692.13 30
16693.35 23
16694.57 26
16695.79 32
16697.02 37
16698.24 21
16699.46 25
16700.68 26
16701.90 37
16703.12 33
16704.34 24
16705.57 27
16706.79 28
16708.01 24
16709.23 21
16710.45 16
16711.67 23
16712.90 27
16714.12 23
16715.34 28
16716.56 12
16717.78 32
16719.01 34
16720.23 25
16721.45 23
16722.67 20
16723.89 35
16725.12 26
16726.34 32
16727.56 27
16728.78 24
16730.01 27
16731.23 26
16732.45 22
16733.67 25
16734.90 27
16736.12 25
16737.34 36
16738.56 12
16739.79 20
16741.01 33
16742.23 27
16743.46 34
16744.68 27
16745.90 17
16747.12 24
16748.35 21
16749.57 28
16750.79 17
16752.02 29
16753.24 25
16754.46 21
16755.69 29
16756.91 26
16758.13 25
16759.36 28
16760.58 18
16761.80 17
16763.03 24
16764.25 19
16765.48 30
16766.70 24
16767.92 21
16769.15 30
16770.37 21
16771.60 24
16772.82 19
16774.04 15
16775.27 23
16776.49 28
16777.72 22
16778.94 16
16780.16 21
16781.39 36
16782.61 48
16783.84 24
16785.06 21
16786.29 19
16787.51 21
16788.74 26
16789.96 27
16791.18 26
16792.41 18
16793.63 26
16794.86 19
16796.08 28
16797.31 30
16798.53 38
16799.76 28
16800.98 29
16802.21 31
16803.43 19
16804.66 20
16805.88 22
16807.11 26
16808.33 32
16809.56 18
16810.79 32
16812.01 40
16813.24 27
16814.46 23
16815.69 29
16816.91 28
16818.14 32
16819.36 25
16820.59 20
16821.82 25
16823.04 20
16824.27 17
16825.49 38
16826.72 33
16827.95 17
16829.17 27
16830.40 22
16831.62 17
16832.85 24
16834.08 34
16835.30 45
16836.53 35
16837.76 27
16838.98 34
16840.21 28
16841.44 39
16842.66 28
16843.89 27
16845.11 27
16846.34 26
16847.57 19
16848.80 20
16850.02 18
16851.25 44
16852.48 55
16853.70 31
16854.93 30
16856.16 27
16857.38 41
16858.61 18
16859.84 25
16861.07 25
16862.29 22
16863.52 20
16864.75 21
16865.97 19
16867.20 26
16868.43 19
16869.66 22
16870.89 26
16872.11 26
16873.34 16
16874.57 36
16875.80 30
16877.02 29
16878.25 18
16879.48 24
16880.71 31
16881.94 23
16883.16 28
16884.39 21
16885.62 23
16886.85 37
16888.08 24
16889.30 29
16890.53 18
16891.76 26
16892.99 17
16894.22 18
16895.45 18
16896.67 21
16897.90 44
16899.13 40
16900.36 15
16901.59 23
16902.82 30
16904.05 23
16905.28 15
16906.50 25
16907.73 18
16908.96 26
16910.19 18
16911.42 20
16912.65 20
16913.88 25
16915.11 26
16916.34 17
16917.57 30
16918.80 27
16920.03 36
16921.26 31
16922.48 18
16923.71 24
16924.94 29
16926.17 14
16927.40 30
16928.63 46
16929.86 22
16931.09 29
16932.32 29
16933.55 27
16934.78 23
16936.01 27
16937.24 27
16938.47 25
16939.70 24
16940.93 34
16942.16 19
16943.39 25
16944.62 21
16945.85 24
16947.08 26
16948.31 15
16949.54 26
16950.78 42
16952.01 39
16953.24 21
16954.47 30
16955.70 24
16956.93 29
16958.16 26
16959.39 25
16960.62 21
16961.85 18
16963.08 31
16964.31 30
16965.54 24
16966.78 26
16968.01 30
16969.24 19
16970.47 18
16971.70 31
16972.93 32
16974.16 33
16975.39 29
16976.63 19
16977.86 32
16979.09 23
16980.32 37
16981.55 30
16982.78 32
16984.02 24
16985.25 23
16986.48 27
16987.71 24
16988.94 20
16990.18 18
16991.41 37
16992.64 34
16993.87 24
16995.10 21
16996.34 27
16997.57 19
16998.80 17
17000.03 20
17001.26 27
17002.50 24
17003.73 32
17004.96 25
17006.19 22
17007.43 22
17008.66 24
17009.89 38
17011.12 30
17012.36 32
17013.59 26
17014.82 24
17016.06 28
17017.29 33
17018.52 34
17019.76 38
17020.99 39
17022.22 30
17023.45 26
17024.69 23
17025.92 27
17027.15 27
17028.39 34
17029.62 32
17030.85 26
17032.09 28
17033.32 14
17034.55 10
17035.79 11
17037.02 49
17038.26 46
17039.49 27
17040.72 27
17041.96 29
17043.19 30
17044.43 22
17045.66 19
17046.89 28
17048.13 33
17049.36 29
17050.60 25
17051.83 29
17053.06 24
17054.30 22
17055.53 23
17056.77 28
17058.00 20
17059.24 20
17060.47 30
17061.70 21
17062.94 23
17064.17 19
17065.41 21
17066.64 21
17067.88 25
17069.11 25
17070.35 37
17071.58 32
17072.82 30
17074.05 28
17075.29 28
17076.52 21
17077.76 20
17078.99 29
17080.23 20
17081.46 34
17082.70 23
17083.93 20
17085.17 22
17086.41 27
17087.64 33
17088.88 26
17090.11 13
17091.35 24
17092.58 28
17093.82 32
17095.05 20
17096.29 43
17097.53 46
17098.76 18
17100.00 29
17101.23 22
17102.47 23
17103.71 42
17104.94 42
17106.18 24
17107.41 16
17108.65 28
17109.89 39
17111.12 23
17112.36 26
17113.60 31
17114.83 28
17116.07 24
17117.31 18
17118.54 34
17119.78 21
17121.02 26
17122.25 25
17123.49 23
17124.73 20
17125.96 21
17127.20 22
17128.44 14
17129.67 36
17130.91 11
17132.15 24
17133.39 21
17134.62 20
17135.86 24
17137.10 35
17138.33 30
17139.57 28
17140.81 26
17142.05 27
17143.28 21
17144.52 16
17145.76 21
17147.00 18
17148.23 21
17149.47 30
17150.71 20
17151.95 19
17153.19 13
17154.42 25
17155.66 30
17156.90 39
17158.14 27
17159.38 14
17160.61 30
17161.85 31
17163.09 25
17164.33 29
17165.57 30
17166.81 22
17168.04 20
17169.28 36
17170.52 28
17171.76 13
17173.00 19
17174.24 32
17175.47 24
17176.71 24
17177.95 25
17179.19 25
17180.43 34
17181.67 16
17182.91 34
17184.15 29
17185.39 38
17186.62 27
17187.86 35
17189.10 23
17190.34 17
17191.58 23
17192.82 28
17194.06 30
17195.30 20
17196.54 23
17197.78 28
17199.02 35
17200.26 29
17201.50 25
17202.74 24
17203.98 26
17205.22 18
17206.46 12
17207.70 21
17208.94 24
17210.18 18
17211.42 25
17212.66 25
17213.90 27
17215.14 33
17216.38 27
17217.62 41
17218.86 19
17220.10 35
17221.34 41
17222.58 34
17223.82 37
17225.06 26
17226.30 20
17227.54 19
17228.78 19
17230.02 30
17231.26 22
17232.50 22
17233.74 43
17234.98 38
17236.22 33
17237.47 16
17238.71 27
17239.95 16
17241.19 21
17242.43 25
17243.67 12
17244.91 17
17246.15 14
17247.39 29
17248.64 33
17249.88 20
17251.12 26
17252.36 27
17253.60 27
17254.84 28
17256.08 16
17257.33 22
17258.57 24
17259.81 16
17261.05 26
17262.29 18
17263.54 20
17264.78 21
17266.02 20
17267.26 23
17268.50 29
17269.75 38
17270.99 22
17272.23 17
17273.47 23
17274.71 17
17275.96 25
17277.20 18
17278.44 27
17279.68 36
17280.93 37
17282.17 30
17283.41 34
17284.65 38
17285.90 30
17287.14 21
17288.38 23
17289.62 23
17290.87 23
17292.11 24
17293.35 22
17294.60 54
17295.84 21
17297.08 35
17298.33 27
17299.57 14
17300.81 23
17302.05 20
17303.30 27
17304.54 16
17305.78 25
17307.03 24
17308.27 25
17309.52 28
17310.76 33
17312.00 26
17313.25 24
17314.49 31
17315.73 33
17316.98 25
17318.22 14
17319.47 16
17320.71 12
17321.95 18
17323.20 21
17324.44 18
17325.69 25
17326.93 31
17328.17 22
17329.42 29
17330.66 19
17331.91 22
17333.15 27
17334.40 22
17335.64 25
17336.88 29
17338.13 22
17339.37 35
17340.62 28
17341.86 28
17343.11 21
17344.35 15
17345.60 21
17346.84 12
17348.09 20
17349.33 12
17350.58 15
17351.82 21
17353.07 29
17354.31 28
17355.56 24
17356.80 31
17358.05 25
17359.29 29
17360.54 27
17361.78 17
17363.03 17
17364.27 23
17365.52 30
17366.77 24
17368.01 24
17369.26 26
17370.50 16
17371.75 24
17372.99 25
17374.24 22
17375.49 28
17376.73 24
17377.98 17
17379.22 36
17380.47 24
17381.72 20
17382.96 20
17384.21 24
17385.45 39
17386.70 35
17387.95 19
17389.19 18
17390.44 15
17391.69 10
17392.93 23
17394.18 16
17395.43 31
17396.67 23
17397.92 16
17399.17 23
17400.41 19
17401.66 24
17402.91 22
17404.15 25
17405.40 27
17406.65 25
17407.89 26
17409.14 18
17410.39 18
17411.64 28
17412.88 26
17414.13 18
17415.38 24
17416.63 36
17417.87 19
17419.12 40
17420.37 35
17421.62 28
17422.86 21
17424.11 21
17425.36 30
17426.61 25
17427.85 26
17429.10 26
17430.35 28
17431.60 35
17432.85 26
17434.09 23
17435.34 18
17436.59 28
17437.84 15
17439.09 13
17440.33 21
17441.58 17
17442.83 16
17444.08 14
17445.33 39
17446.58 20
17447.82 36
17449.07 28
17450.32 32
17451.57 20
17452.82 31
17454.07 29
17455.32 21
17456.57 18
17457.81 31
17459.06 21
17460.31 18
17461.56 18
17462.81 35
17464.06 19
17465.31 37
17466.56 19
17467.81 17
17469.06 19
17470.30 22
17471.55 23
17472.80 28
17474.05 34
17475.30 36
17476.55 17
17477.80 13
17479.05 39
17480.30 21
17481.55 20
17482.80 35
17484.05 23
17485.30 17
17486.55 11
17487.80 35
17489.05 23
17490.30 38
17491.55 27
17492.80 29
17494.05 30
17495.30 38
17496.55 25
17497.80 18
17499.05 16
17500.30 35
17501.55 14
17502.80 31
17504.05 22
17505.30 22
17506.55 28
17507.80 19
17509.06 15
17510.31 14
17511.56 39
17512.81 30
17514.06 15
17515.31 16
17516.56 31
17517.81 23
17519.06 33
17520.31 29
17521.56 22
17522.82 15
17524.07 24
17525.32 31
17526.57 28
17527.82 39
17529.07 22
17530.32 25
17531.58 21
17532.83 27
17534.08 24
17535.33 24
17536.58 8
17537.83 15
17539.09 21
17540.34 25
17541.59 26
17542.84 21
17544.09 21
17545.35 16
17546.60 21
17547.85 24
17549.10 35
17550.35 24
17551.61 42
17552.86 23
17554.11 27
17555.36 20
17556.62 27
17557.87 31
17559.12 21
17560.37 28
17561.63 21
17562.88 27
17564.13 26
17565.38 18
17566.64 16
17567.89 11
17569.14 18
17570.39 25
17571.65 26
17572.90 10
17574.15 24
17575.41 22
17576.66 14
17577.91 18
17579.17 21
17580.42 33
17581.67 29
17582.93 39
17584.18 22
17585.43 16
17586.69 23
17587.94 23
17589.19 16
17590.45 22
17591.70 14
17592.95 28
17594.21 23
17595.46 31
17596.72 18
17597.97 16
17599.22 20
17600.48 27
17601.73 28
17602.99 27
17604.24 26
17605.49 22
17606.75 17
17608.00 16
17609.26 21
17610.51 30
17611.76 42
17613.02 21
17614.27 25
17615.53 20
17616.78 20
17618.04 27
17619.29 19
17620.55 17
17621.80 22
17623.06 35
17624.31 31
17625.57 28
17626.82 27
17628.08 26
17629.33 22
17630.59 30
17631.84 25
17633.10 23
17634.35 20
17635.61 15
17636.86 31
17638.12 24
17639.37 22
17640.63 24
17641.88 38
17643.14 36
17644.39 16
17645.65 26
17646.91 21
17648.16 21
17649.42 29
17650.67 33
17651.93 25
17653.18 33
17654.44 25
17655.70 38
17656.95 28
17658.21 23
17659.46 36
17660.72 21
17661.98 17
17663.23 19
17664.49 33
17665.75 22
17667.00 39
17668.26 43
17669.51 26
17670.77 23
17672.03 26
17673.28 33
17674.54 33
17675.80 53
17677.05 29
17678.31 16
17679.57 30
17680.82 27
17682.08 27
17683.34 30
17684.60 31
17685.85 17
17687.11 27
17688.37 25
17689.62 21
17690.88 24
17692.14 27
17693.40 39
17694.65 22
17695.91 12
17697.17 23
17698.42 27
17699.68 28
17700.94 36
17702.20 24
17703.46 14
17704.71 23
17705.97 25
17707.23 21
17708.49 14
17709.74 33
17711.00 39
17712.26 22
17713.52 12
17714.78 18
17716.03 21
17717.29 33
17718.55 29
17719.81 22
17721.07 26
17722.33 30
17723.58 37
17724.84 34
17726.10 26
17727.36 26
17728.62 35
17729.88 28
17731.13 16
17732.39 14
17733.65 25
17734.91 32
17736.17 26
17737.43 26
17738.69 16
17739.95 24
17741.21 32
17742.46 23
17743.72 19
17744.98 24
17746.24 31
17747.50 25
17748.76 42
17750.02 17
17751.28 21
17752.54 24
17753.80 21
17755.06 22
17756.32 39
17757.58 47
17758.84 28
17760.10 21
17761.36 25
17762.61 27
17763.87 32
17765.13 35
17766.39 15
17767.65 19
17768.91 18
17770.17 29
17771.43 23
17772.69 16
17773.95 26
17775.21 24
17776.48 25
17777.74 18
17779.00 18
17780.26 23
17781.52 33
17782.78 16
17784.04 15
17785.30 15
17786.56 26
17787.82 18
17789.08 26
17790.34 34
17791.60 34
17792.86 28
17794.12 30
17795.38 28
17796.65 18
17797.91 27
17799.17 23
17800.43 29
17801.69 18
17802.95 32
17804.21 18
17805.47 15
17806.73 19
17808.00 24
17809.26 25
17810.52 14
17811.78 29
17813.04 28
17814.30 19
17815.56 24
17816.83 36
17818.09 23
17819.35 39
17820.61 48
17821.87 34
17823.14 36
17824.40 32
17825.66 20
17826.92 17
17828.18 34
17829.45 30
17830.71 19
17831.97 21
17833.23 33
17834.49 27
17835.76 28
17837.02 30
17838.28 27
17839.54 28
17840.81 25
17842.07 24
17843.33 16
17844.59 18
17845.86 32
17847.12 34
17848.38 25
17849.65 28
17850.91 31
17852.17 22
17853.43 17
17854.70 14
17855.96 27
17857.22 31
17858.49 27
17859.75 20
17861.01 18
17862.28 26
17863.54 22
17864.80 24
17866.07 19
17867.33 16
17868.59 30
17869.86 24
17871.12 14
17872.38 11
17873.65 36
17874.91 28
17876.18 33
17877.44 11
17878.70 14
17879.97 19
17881.23 19
17882.50 18
17883.76 13
17885.02 21
17886.29 38
17887.55 24
17888.82 19
17890.08 22
17891.35 35
17892.61 33
17893.87 32
17895.14 23
17896.40 15
17897.67 23
17898.93 24
17900.20 26
17901.46 21
17902.73 29
17903.99 24
17905.26 27
17906.52 17
17907.79 31
17909.05 18
17910.32 26
17911.58 29
17912.85 25
17914.11 26
17915.38 31
17916.64 28
17917.91 34
17919.17 41
17920.44 29
17921.70 32
17922.97 26
17924.23 39
17925.50 34
17926.76 21
17928.03 31
17929.30 17
17930.56 26
17931.83 20
17933.09 39
17934.36 35
17935.62 31
17936.89 21
17938.16 26
17939.42 23
17940.69 25
17941.96 26
17943.22 25
17944.49 25
17945.75 21
17947.02 25
17948.29 22
17949.55 23
17950.82 19
17952.09 16
17953.35 13
17954.62 17
17955.89 21
17957.15 20
17958.42 24
17959.69 36
17960.95 16
17962.22 20
17963.49 24
17964.75 37
17966.02 35
17967.29 28
17968.55 30
17969.82 21
17971.09 15
17972.36 20
17973.62 16
17974.89 27
17976.16 23
17977.42 27
17978.69 38
17979.96 27
17981.23 28
17982.49 29
17983.76 17
17985.03 21
17986.30 16
17987.57 39
17988.83 33
17990.10 54
17991.37 28
17992.64 23
17993.90 12
17995.17 16
17996.44 14
17997.71 19
17998.98 33
18000.25 28
18001.51 17
18002.78 30
18004.05 23
18005.32 30
18006.59 17
18007.86 24
18009.12 19
18010.39 22
18011.66 26
18012.93 15
18014.20 27
18015.47 18
18016.74 24
18018.00 17
18019.27 20
18020.54 28
18021.81 40
18023.08 29
18024.35 23
18025.62 24
18026.89 24
18028.16 20
18029.43 18
18030.69 25
18031.96 26
18033.23 20
18034.50 14
18035.77 20
18037.04 13
18038.31 21
18039.58 20
18040.85 24
18042.12 35
18043.39 34
18044.66 24
18045.93 25
18047.20 20
18048.47 20
18049.74 29
18051.01 23
18052.28 21
18053.55 28
18054.82 15
18056.09 15
18057.36 18
18058.63 20
18059.90 22
18061.17 40
18062.44 21
18063.71 28
18064.98 20
18066.25 17
18067.52 38
18068.79 36
18070.06 26
18071.33 30
18072.61 19
18073.88 16
18075.15 23
18076.42 27
18077.69 16
18078.96 21
18080.23 14
18081.50 27
18082.77 22
18084.04 24
18085.32 24
18086.59 27
18087.86 19
18089.13 23
18090.40 18
18091.67 21
18092.94 24
18094.22 15
18095.49 15
18096.76 17
18098.03 27
18099.30 20
18100.57 20
18101.85 15
18103.12 19
18104.39 27
18105.66 18
18106.93 18
18108.20 21
18109.48 14
18110.75 17
18112.02 20
18113.29 21
18114.57 26
18115.84 18
18117.11 40
18118.38 36
18119.65 24
18120.93 22
18122.20 24
18123.47 18
18124.74 32
18126.02 18
18127.29 17
18128.56 16
18129.84 24
18131.11 16
18132.38 17
18133.65 30
18134.93 21
18136.20 25
18137.47 23
18138.75 27
18140.02 36
18141.29 18
18142.57 21
18143.84 19
18145.11 19
18146.39 22
18147.66 28
18148.93 20
18150.21 14
18151.48 27
18152.75 34
18154.03 18
18155.30 19
18156.57 21
18157.85 25
18159.12 23
18160.40 22
18161.67 20
18162.94 15
18164.22 32
18165.49 22
18166.77 17
18168.04 19
18169.31 22
18170.59 12
18171.86 13
18173.14 17
18174.41 18
18175.68 20
18176.96 25
18178.23 19
18179.51 23
18180.78 26
18182.06 22
18183.33 27
18184.61 24
18185.88 22
18187.16 21
18188.43 28
18189.71 20
18190.98 22
18192.26 22
18193.53 27
18194.81 30
18196.08 23
18197.36 25
18198.63 24
18199.91 38
18201.18 26
18202.46 37
18203.73 24
18205.01 34
18206.28 18
18207.56 17
18208.83 27
18210.11 22
18211.39 29
18212.66 27
18213.94 19
18215.21 30
18216.49 29
18217.76 38
18219.04 37
18220.32 32
18221.59 25
18222.87 34
18224.14 28
18225.42 19
18226.70 23
18227.97 23
18229.25 33
18230.53 28
18231.80 19
18233.08 26
18234.35 31
18235.63 23
18236.91 21
18238.18 26
18239.46 17
18240.74 23
18242.01 23
18243.29 22
18244.57 22
18245.84 15
18247.12 24
18248.40 34
18249.68 25
18250.95 20
18252.23 18
18253.51 25
18254.78 28
18256.06 23
18257.34 13
18258.62 35
18259.89 18
18261.17 23
18262.45 16
18263.72 18
18265.00 30
18266.28 31
18267.56 28
18268.84 32
18270.11 19
18271.39 25
18272.67 18
18273.95 19
18275.22 22
18276.50 15
18277.78 22
18279.06 19
18280.34 17
18281.61 11
18282.89 15
18284.17 21
18285.45 14
18286.73 27
18288.01 19
18289.28 33
18290.56 29
18291.84 11
18293.12 21
18294.40 30
18295.68 26
18296.95 20
18298.23 22
18299.51 28
18300.79 31
18302.07 29
18303.35 17
18304.63 15
18305.91 14
18307.19 27
18308.46 33
18309.74 22
18311.02 19
18312.30 13
18313.58 26
18314.86 22
18316.14 15
18317.42 24
18318.70 16
18319.98 21
18321.26 14
18322.54 24
18323.82 20
18325.10 25
18326.38 22
18327.66 22
18328.94 31
18330.22 20
18331.50 32
18332.77 28
18334.05 28
18335.33 29
18336.61 19
18337.90 15
18339.18 23
18340.46 23
18341.74 35
18343.02 25
18344.30 22
18345.58 23
18346.86 24
18348.14 27
18349.42 12
18350.70 20
18351.98 28
18353.26 22
18354.54 24
18355.82 24
18357.10 34
18358.38 25
18359.66 16
18360.94 18
18362.22 31
18363.51 26
18364.79 19
18366.07 20
18367.35 17
18368.63 21
18369.91 15
18371.19 21
18372.47 14
18373.76 20
18375.04 24
18376.32 22
18377.60 24
18378.88 16
18380.16 25
18381.44 35
18382.73 12
18384.01 26
18385.29 25
18386.57 31
18387.85 28
18389.13 41
18390.42 20
18391.70 23
18392.98 33
18394.26 23
18395.54 31
18396.83 27
18398.11 21
18399.39 16
18400.67 20
18401.96 16
18403.24 22
18404.52 22
18405.80 27
18407.09 28
18408.37 29
18409.65 23
18410.93 23
18412.22 27
18413.50 35
18414.78 27
18416.06 23
18417.35 19
18418.63 13
18419.91 24
18421.20 29
18422.48 20
18423.76 19
18425.05 32
18426.33 25
18427.61 22
18428.89 23
18430.18 19
18431.46 37
18432.74 31
18434.03 32
18435.31 28
18436.60 33
18437.88 30
18439.16 28
18440.45 20
18441.73 42
18443.01 24
18444.30 33
18445.58 20
18446.87 30
18448.15 30
18449.43 32
18450.72 24
18452.00 38
18453.29 20
18454.57 20
18455.85 23
18457.14 24
18458.42 25
18459.71 27
18460.99 29
18462.28 22
18463.56 17
18464.84 17
18466.13 19
18467.41 25
18468.70 26
18469.98 26
18471.27 21
18472.55 24
18473.84 31
18475.12 23
18476.41 16
18477.69 28
18478.98 34
18480.26 26
18481.55 20
18482.83 13
18484.12 25
18485.40 20
18486.69 23
18487.97 50
18489.26 30
18490.54 13
18491.83 24
18493.11 20
18494.40 19
18495.69 28
18496.97 30
18498.26 14
18499.54 27
18500.83 19
18502.11 29
18503.40 21
18504.69 34
18505.97 21
18507.26 32
18508.54 20
18509.83 15
18511.12 24
18512.40 29
18513.69 20
18514.98 19
18516.26 31
18517.55 20
18518.83 19
18520.12 16
18521.41 12
18522.69 19
18523.98 22
18525.27 19
18526.55 11
18527.84 27
18529.13 19
18530.41 20
18531.70 22
18532.99 17
18534.27 16
18535.56 20
18536.85 18
18538.14 27
18539.42 20
18540.71 26
18542.00 20
18543.28 16
18544.57 15
18545.86 23
18547.15 21
18548.43 17
18549.72 20
18551.01 26
18552.30 31
18553.58 47
18554.87 26
18556.16 35
18557.45 40
18558.73 32
18560.02 28
18561.31 28
18562.60 52
18563.89 21
18565.17 23
18566.46 17
18567.75 24
18569.04 24
18570.33 26
18571.62 39
18572.90 27
18574.19 20
18575.48 20
18576.77 20
18578.06 18
18579.35 31
18580.63 31
18581.92 33
18583.21 26
18584.50 36
18585.79 27
18587.08 19
18588.37 16
18589.66 23
18590.94 28
18592.23 23
18593.52 28
18594.81 26
18596.10 31
18597.39 23
18598.68 26
18599.97 26
18601.26 26
18602.55 25
18603.84 16
18605.13 15
18606.41 19
18607.70 27
18608.99 27
18610.28 39
18611.57 20
18612.86 20
18614.15 26
18615.44 33
18616.73 29
18618.02 27
18619.31 17
18620.60 16
18621.89 25
18623.18 23
18624.47 30
18625.76 25
18627.05 18
18628.34 26
18629.63 27
18630.92 25
18632.21 27
18633.50 24
18634.79 23
18636.08 16
18637.37 20
18638.67 38
18639.96 45
18641.25 19
18642.54 34
18643.83 30
18645.12 32
18646.41 34
18647.70 24
18648.99 18
18650.28 26
18651.57 19
18652.86 20
18654.16 29
18655.45 25
18656.74 22
18658.03 35
18659.32 28
18660.61 18
18661.90 24
18663.19 16
18664.49 14
18665.78 28
18667.07 27
18668.36 16
18669.65 23
18670.94 25
18672.24 19
18673.53 29
18674.82 21
18676.11 33
18677.40 36
18678.70 35
18679.99 27
18681.28 21
18682.57 29
18683.86 18
18685.16 30
18686.45 25
18687.74 17
18689.03 18
18690.33 26
18691.62 32
18692.91 23
18694.20 26
18695.50 30
18696.79 43
18698.08 24
18699.37 27
18700.67 37
18701.96 34
18703.25 32
18704.54 23
18705.84 21
18707.13 27
18708.42 30
18709.72 26
18711.01 21
18712.30 17
18713.60 37
18714.89 19
18716.18 23
18717.48 26
18718.77 26
18720.06 33
18721.36 26
18722.65 29
18723.94 24
18725.24 27
18726.53 26
18727.82 14
18729.12 20
18730.41 23
18731.70 22
18733.00 25
18734.29 25
18735.59 22
18736.88 29
18738.17 29
18739.47 18
18740.76 38
18742.06 35
18743.35 42
18744.64 14
18745.94 10
18747.23 28
18748.53 17
18749.82 20
18751.12 22
18752.41 23
18753.71 24
18755.00 27
18756.30 18
18757.59 19
18758.88 14
18760.18 11
18761.47 18
18762.77 18
18764.06 19
18765.36 29
18766.65 20
18767.95 24
18769.24 25
18770.54 18
18771.83 22
18773.13 26
18774.43 16
18775.72 21
18777.02 29
18778.31 26
18779.61 21
18780.90 28
18782.20 17
18783.49 17
18784.79 21
18786.08 14
18787.38 27
18788.68 19
18789.97 18
18791.27 24
18792.56 27
18793.86 14
18795.16 17
18796.45 21
18797.75 16
18799.04 22
18800.34 17
18801.64 13
18802.93 21
18804.23 17
18805.53 22
18806.82 21
18808.12 26
18809.41 21
18810.71 12
18812.01 13
18813.30 16
18814.60 26
18815.90 21
18817.19 27
18818.49 23
18819.79 24
18821.09 18
18822.38 16
18823.68 31
18824.98 15
18826.27 21
18827.57 13
18828.87 18
18830.16 34
18831.46 29
18832.76 36
18834.06 24
18835.35 36
18836.65 28
18837.95 25
18839.25 27
18840.54 20
18841.84 17
18843.14 19
18844.44 12
18845.73 14
18847.03 19
18848.33 22
18849.63 21
18850.93 24
18852.22 16
18853.52 17
18854.82 18
18856.12 29
18857.42 22
18858.71 21
18860.01 20
18861.31 23
18862.61 18
18863.91 10
18865.21 17
18866.50 21
18867.80 19
18869.10 25
18870.40 11
18871.70 20
18873.00 30
18874.30 23
18875.60 18
18876.89 13
18878.19 29
18879.49 11
18880.79 22
18882.09 26
18883.39 19
18884.69 23
18885.99 21
18887.29 19
18888.59 24
18889.88 40
18891.18 24
18892.48 28
18893.78 28
18895.08 33
18896.38 23
18897.68 30
18898.98 23
18900.28 19
18901.58 24
18902.88 19
18904.18 21
18905.48 22
18906.78 19
18908.08 16
18909.38 16
18910.68 16
18911.98 11
18913.28 19
18914.58 23
18915.88 22
18917.18 22
18918.48 20
18919.78 21
18921.08 17
18922.38 19
18923.68 21
18924.98 30
18926.28 23
18927.58 29
18928.88 23
18930.18 20
18931.49 17
18932.79 19
18934.09 27
18935.39 19
18936.69 20
18937.99 32
18939.29 25
18940.59 28
18941.89 17
18943.19 33
18944.49 28
18945.80 25
18947.10 14
18948.40 25
18949.70 33
18951.00 15
18952.30 20
18953.60 21
18954.91 38
18956.21 31
18957.51 29
18958.81 19
18960.11 20
18961.41 19
18962.72 14
18964.02 19
18965.32 18
18966.62 17
18967.92 11
18969.23 21
18970.53 16
18971.83 19
18973.13 15
18974.43 18
18975.74 21
18977.04 26
18978.34 28
18979.64 15
18980.95 12
18982.25 27
18983.55 20
18984.85 26
18986.16 16
18987.46 25
18988.76 25
18990.06 31
18991.37 29
18992.67 20
18993.97 25
18995.28 25
18996.58 19
18997.88 28
18999.18 30
19000.49 15
19001.79 27
19003.09 20
19004.40 20
19005.70 24
19007.00 19
19008.31 22
19009.61 24
19010.91 22
19012.22 11
19013.52 15
19014.82 16
19016.13 21
19017.43 31
19018.74 22
19020.04 17
19021.34 36
19022.65 19
19023.95 40
19025.25 29
19026.56 29
19027.86 18
19029.17 17
19030.47 32
19031.77 23
19033.08 23
19034.38 11
19035.69 18
19036.99 18
19038.30 25
19039.60 20
19040.91 21
19042.21 25
19043.51 30
19044.82 29
19046.12 12
19047.43 12
19048.73 15
19050.04 15
19051.34 20
19052.65 16
19053.95 10
19055.26 21
19056.56 27
19057.87 14
19059.17 17
19060.48 22
19061.78 32
19063.09 35
19064.39 12
19065.70 9
19067.00 14
19068.31 21
19069.62 18
19070.92 20
19072.23 19
19073.53 24
19074.84 34
19076.14 21
19077.45 15
19078.75 14
19080.06 24
19081.37 18
19082.67 24
19083.98 21
19085.28 23
19086.59 20
19087.90 17
19089.20 19
19090.51 25
19091.82 17
19093.12 13
19094.43 25
19095.73 13
19097.04 42
19098.35 27
19099.65 20
19100.96 26
19102.27 21
19103.57 23
19104.88 13
19106.19 24
19107.49 21
19108.80 23
19110.11 16
19111.41 27
19112.72 35
19114.03 36
19115.33 26
19116.64 13
19117.95 24
19119.26 23
19120.56 18
19121.87 18
19123.18 14
19124.49 26
19125.79 21
19127.10 15
19128.41 16
19129.72 35
19131.02 52
19132.33 20
19133.64 19
19134.95 16
19136.25 21
19137.56 22
19138.87 26
19140.18 16
19141.49 18
19142.79 20
19144.10 30
19145.41 31
19146.72 21
19148.03 20
19149.33 24
19150.64 17
19151.95 25
19153.26 14
19154.57 19
19155.88 22
19157.18 22
19158.49 28
19159.80 15
19161.11 20
19162.42 23
19163.73 19
19165.04 18
19166.34 24
19167.65 17
19168.96 24
19170.27 18
19171.58 21
19172.89 30
19174.20 17
19175.51 30
19176.82 19
19178.13 23
19179.43 27
19180.74 29
19182.05 21
19183.36 22
19184.67 16
19185.98 19
19187.29 26
19188.60 18
19189.91 23
19191.22 22
19192.53 30
19193.84 24
19195.15 26
19196.46 22
19197.77 19
19199.08 25
19200.39 30
19201.70 25
19203.01 20
19204.32 17
19205.63 25
19206.94 19
19208.25 30
19209.56 20
19210.87 21
19212.18 14
19213.49 19
19214.80 23
19216.11 14
19217.42 18
19218.73 27
19220.04 26
19221.35 14
19222.66 19
19223.98 12
19225.29 23
19226.60 21
19227.91 12
19229.22 16
19230.53 18
19231.84 13
19233.15 13
19234.46 18
19235.77 28
19237.09 24
19238.40 25
19239.71 13
19241.02 28
19242.33 26
19243.64 19
19244.95 19
19246.27 23
19247.58 27
19248.89 18
19250.20 18
19251.51 22
19252.82 24
19254.14 19
19255.45 26
19256.76 43
19258.07 25
19259.38 21
19260.70 18
19262.01 16
19263.32 48
19264.63 20
19265.94 18
19267.26 18
19268.57 22
19269.88 13
19271.19 22
19272.51 13
19273.82 19
19275.13 25
19276.44 27
19277.76 14
19279.07 15
19280.38 13
19281.69 16
19283.01 17
19284.32 26
19285.63 23
19286.94 31
19288.26 22
19289.57 24
19290.88 19
19292.20 10
19293.51 30
19294.82 23
19296.14 10
19297.45 15
19298.76 27
19300.08 15
19301.39 17
19302.70 31
19304.02 34
19305.33 23
19306.64 29
19307.96 10
19309.27 18
19310.59 13
19311.90 27
19313.21 36
19314.53 30
19315.84 14
19317.15 31
19318.47 17
19319.78 18
19321.10 12
19322.41 14
19323.72 16
19325.04 18
19326.35 18
19327.67 18
19328.98 23
19330.30 24
19331.61 25
19332.93 32
19334.24 36
19335.55 25
19336.87 19
19338.18 13
19339.50 9
19340.81 21
19342.13 26
19343.44 18
19344.76 15
19346.07 16
19347.39 18
19348.70 11
19350.02 15
19351.33 16
19352.65 22
19353.96 19
19355.28 20
19356.59 20
19357.91 31
19359.22 28
19360.54 26
19361.86 19
19363.17 24
19364.49 17
19365.80 16
19367.12 24
19368.43 22
19369.75 20
19371.06 22
19372.38 20
19373.70 17
19375.01 14
19376.33 16
19377.64 18
19378.96 10
19380.28 13
19381.59 14
19382.91 18
19384.23 18
19385.54 25
19386.86 15
19388.17 14
19389.49 26
19390.81 16
19392.12 20
19393.44 13
19394.76 17
19396.07 19
19397.39 13
19398.71 15
19400.02 17
19401.34 22
19402.66 23
19403.97 9
19405.29 24
19406.61 25
19407.93 26
19409.24 12
19410.56 21
19411.88 21
19413.19 19
19414.51 22
19415.83 18
19417.15 23
19418.46 17
19419.78 15
19421.10 19
19422.42 27
19423.73 21
19425.05 28
19426.37 20
19427.69 13
19429.00 19
19430.32 18
19431.64 10
19432.96 17
19434.28 26
19435.59 22
19436.91 23
19438.23 15
19439.55 12
19440.87 14
19442.18 15
19443.50 20
19444.82 25
19446.14 16
19447.46 18
19448.78 9
19450.09 20
19451.41 27
19452.73 24
19454.05 26
19455.37 18
19456.69 26
19458.01 17
19459.33 35
19460.64 25
19461.96 14
19463.28 16
19464.60 22
19465.92 12
19467.24 20
19468.56 19
19469.88 21
19471.20 20
19472.52 16
19473.83 15
19475.15 22
19476.47 19
19477.79 12
19479.11 19
19480.43 30
19481.75 17
19483.07 23
19484.39 34
19485.71 4
19487.03 18
19488.35 18
19489.67 14
19490.99 18
19492.31 9
19493.63 18
19494.95 19
19496.27 20
19497.59 20
19498.91 15
19500.23 21
19501.55 27
19502.87 15
19504.19 16
19505.51 14
19506.83 24
19508.15 18
19509.47 28
19510.79 21
19512.11 9
19513.43 11
19514.75 9
19516.08 18
19517.40 11
19518.72 10
19520.04 21
19521.36 23
19522.68 14
19524.00 16
19525.32 16
19526.64 14
19527.96 22
19529.29 21
19530.61 15
19531.93 24
19533.25 23
19534.57 20
19535.89 20
19537.21 10
19538.53 13
19539.86 20
19541.18 19
19542.50 17
19543.82 23
19545.14 12
19546.46 31
19547.79 33
19549.11 25
19550.43 20
19551.75 13
19553.07 21
19554.40 11
19555.72 9
19557.04 27
19558.36 20
19559.68 27
19561.01 25
19562.33 26
19563.65 21
19564.97 18
19566.30 25
19567.62 16
19568.94 13
19570.26 17
19571.59 30
19572.91 20
19574.23 23
19575.55 14
19576.88 22
19578.20 18
19579.52 15
19580.85 12
19582.17 8
19583.49 25
19584.82 25
19586.14 22
19587.46 13
19588.78 16
19590.11 17
19591.43 19
19592.75 24
19594.08 9
19595.40 24
19596.72 25
19598.05 16
19599.37 24
19600.70 29
19602.02 17
19603.34 19
19604.67 27
19605.99 15
19607.31 21
19608.64 16
19609.96 16
19611.29 23
19612.61 19
19613.93 24
19615.26 28
19616.58 17
19617.91 13
19619.23 15
19620.55 21
19621.88 18
19623.20 23
19624.53 26
19625.85 21
19627.18 24
19628.50 12
19629.83 14
19631.15 23
19632.48 12
19633.80 19
19635.12 14
19636.45 18
19637.77 29
19639.10 27
19640.42 28
19641.75 23
19643.07 32
19644.40 57
19645.72 25
19647.05 18
19648.37 25
19649.70 15
19651.03 27
19652.35 17
19653.68 17
19655.00 18
19656.33 19
19657.65 21
19658.98 25
19660.30 23
19661.63 21
19662.96 26
19664.28 18
19665.61 20
19666.93 23
19668.26 19
19669.58 18
19670.91 12
19672.24 12
19673.56 16
19674.89 12
19676.21 25
19677.54 18
19678.87 24
19680.19 22
19681.52 23
19682.85 20
19684.17 26
19685.50 22
19686.83 18
19688.15 18
19689.48 22
19690.81 17
19692.13 18
19693.46 20
19694.79 9
19696.11 11
19697.44 16
19698.77 27
19700.09 21
19701.42 17
19702.75 22
19704.07 20
19705.40 30
19706.73 25
19708.06 21
19709.38 27
19710.71 12
19712.04 16
19713.37 20
19714.69 17
19716.02 15
19717.35 16
19718.68 21
19720.00 22
19721.33 14
19722.66 25
19723.99 15
19725.31 21
19726.64 27
19727.97 17
19729.30 20
19730.63 29
19731.95 18
19733.28 17
19734.61 19
19735.94 22
19737.27 22
19738.59 21
19739.92 22
19741.25 20
19742.58 23
19743.91 15
19745.24 17
19746.57 23
19747.89 19
19749.22 25
19750.55 15
19751.88 17
19753.21 18
19754.54 11
19755.87 25
19757.20 26
19758.52 18
19759.85 21
19761.18 21
19762.51 22
19763.84 15
19765.17 25
19766.50 18
19767.83 28
19769.16 24
19770.49 13
19771.82 18
19773.15 16
19774.47 29
19775.80 14
19777.13 27
19778.46 21
19779.79 20
19781.12 14
19782.45 13
19783.78 18
19785.11 14
19786.44 16
19787.77 12
19789.10 12
19790.43 16
19791.76 16
19793.09 12
19794.42 15
19795.75 23
19797.08 28
19798.41 24
19799.74 25
19801.07 31
19802.40 31
19803.73 18
19805.07 24
19806.40 42
19807.73 36
19809.06 19
19810.39 20
19811.72 22
19813.05 15
19814.38 24
19815.71 18
19817.04 20
19818.37 25
19819.70 13
19821.03 16
19822.37 18
19823.70 19
19825.03 14
19826.36 14
19827.69 6
19829.02 23
19830.35 20
19831.68 13
19833.02 23
19834.35 29
19835.68 19
19837.01 21
19838.34 17
19839.67 25
19841.01 22
19842.34 14
19843.67 17
19845.00 24
19846.33 26
19847.67 15
19849.00 9
19850.33 14
19851.66 22
19852.99 15
19854.33 12
19855.66 31
19856.99 12
19858.32 20
19859.65 11
19860.99 14
19862.32 32
19863.65 23
19864.98 24
19866.32 21
19867.65 10
19868.98 12
19870.32 10
19871.65 20
19872.98 23
19874.31 10
19875.65 15
19876.98 16
19878.31 19
19879.65 13
19880.98 13
19882.31 23
19883.64 30
19884.98 16
19886.31 23
19887.64 18
19888.98 18
19890.31 8
19891.64 16
19892.98 25
19894.31 14
19895.65 15
19896.98 12
19898.31 16
19899.65 19
19900.98 18
19902.31 17
19903.65 20
19904.98 11
19906.32 15
19907.65 27
19908.98 23
19910.32 34
19911.65 11
19912.99 15
19914.32 19
19915.65 22
19916.99 14
19918.32 19
19919.66 23
19920.99 18
19922.33 30
19923.66 16
19924.99 11
19926.33 23
19927.66 27
19929.00 12
19930.33 32
19931.67 15
19933.00 17
19934.34 11
19935.67 14
19937.01 19
19938.34 12
19939.68 12
19941.01 13
19942.35 23
19943.68 21
19945.02 36
19946.35 28
19947.69 16
19949.02 13
19950.36 29
19951.70 18
19953.03 18
19954.37 19
19955.70 15
19957.04 25
19958.37 26
19959.71 19
19961.04 13
19962.38 14
19963.72 20
19965.05 19
19966.39 23
19967.72 20
19969.06 33
19970.40 24
19971.73 16
19973.07 26
19974.40 16
19975.74 18
19977.08 14
19978.41 18
19979.75 17
19981.09 22
19982.42 17
19983.76 17
19985.10 29
19986.43 18
19987.77 22
19989.11 31
19990.44 24
19991.78 17
19993.12 14
19994.45 22
19995.79 17
19997.13 15
19998.46 15
19999.80 14
20001.14 16
20002.48 15
20003.81 22
20005.15 18
20006.49 23
20007.82 20
20009.16 26
20010.50 31
20011.84 20
20013.17 18
20014.51 23
20015.85 22
20017.19 19
20018.52 12
20019.86 14
20021.20 26
20022.54 26
20023.88 20
20025.21 20
20026.55 21
20027.89 14
20029.23 21
20030.57 36
20031.90 23
20033.24 15
20034.58 25
20035.92 19
20037.26 17
20038.60 17
20039.93 20
20041.27 31
20042.61 14
20043.95 28
20045.29 11
20046.63 15
20047.97 23
20049.30 14
20050.64 14
20051.98 15
20053.32 24
20054.66 29
20056.00 32
20057.34 21
20058.68 28
20060.02 18
20061.35 16
20062.69 22
20064.03 26
20065.37 28
20066.71 25
20068.05 33
20069.39 22
20070.73 18
20072.07 22
20073.41 21
20074.75 14
20076.09 14
20077.43 31
20078.77 24
20080.11 27
20081.45 19
20082.79 15
20084.13 27
20085.47 20
20086.81 18
20088.15 20
20089.49 22
20090.83 12
20092.17 16
20093.51 15
20094.85 33
20096.19 26
20097.53 30
20098.87 21
20100.21 17
20101.55 16
20102.89 18
20104.23 20
20105.57 22
20106.91 23
20108.25 35
20109.59 17
20110.93 14
20112.27 12
20113.62 23
20114.96 18
20116.30 15
20117.64 20
20118.98 18
20120.32 24
20121.66 32
20123.00 16
20124.34 14
20125.69 19
20127.03 15
20128.37 22
20129.71 22
20131.05 14
20132.39 29
20133.73 31
20135.08 24
20136.42 12
20137.76 20
20139.10 26
20140.44 18
