# Supplementary material for: MALDI-TOF MS typing enables the classification of brewing yeasts of the genus Saccharomyces to major beer styles
Source: PLoS One. 2017 Aug 9;12(8):e0181694. doi: 10.1371/journal.pone.0181694 (PMC5549903; doi:10.1371/journal.pone.0181694)
Supplement: S12 File — The directory includes 90 raw files and was zipped to “.zip”; the folder has three strains with 30 spectra per strain; S1 Text explains the raw files with an example and Table 1 represents the yeast strains used within the experiment. (ZIP) [file pone.0181694.s015.zip › 34-36/30625-71-Dias-Dias-Dias-YPG-18h-E-E_2015-08-10__0_F5_2.dat]

2000.98 2283
2001.40 2073
2001.82 2290
2002.25 2428
2002.67 2410
2003.09 2401
2003.51 2361
2003.93 2493
2004.35 2175
2004.78 2224
2005.20 2308
2005.62 2411
2006.04 2270
2006.47 2169
2006.89 2168
2007.31 2293
2007.73 2179
2008.16 2319
2008.58 2260
2009.00 2378
2009.42 2368
2009.85 2341
2010.27 2394
2010.69 2607
2011.11 2356
2011.54 2080
2011.96 2355
2012.38 2362
2012.80 2177
2013.23 2252
2013.65 2479
2014.07 2404
2014.50 2188
2014.92 2279
2015.34 2369
2015.77 2302
2016.19 2306
2016.61 2217
2017.04 2173
2017.46 2193
2017.88 2257
2018.31 2286
2018.73 2368
2019.15 2341
2019.58 2481
2020.00 2523
2020.42 2649
2020.85 2578
2021.27 2458
2021.70 2673
2022.12 2481
2022.54 2297
2022.97 2193
2023.39 2305
2023.82 2460
2024.24 2453
2024.66 2189
2025.09 2213
2025.51 1955
2025.94 2098
2026.36 2194
2026.79 2076
2027.21 2081
2027.63 2051
2028.06 2228
2028.48 2201
2028.91 2033
2029.33 2115
2029.76 2349
2030.18 2174
2030.61 2164
2031.03 2140
2031.46 2082
2031.88 2265
2032.31 2159
2032.73 2242
2033.16 2077
2033.58 2053
2034.01 2133
2034.43 2328
2034.86 2288
2035.28 2136
2035.71 2047
2036.13 2003
2036.56 2087
2036.98 2158
2037.41 2061
2037.84 2110
2038.26 2186
2038.69 2253
2039.11 2187
2039.54 2351
2039.96 2296
2040.39 2204
2040.82 2265
2041.24 2366
2041.67 2397
2042.09 2329
2042.52 2171
2042.95 2318
2043.37 2342
2043.80 2201
2044.22 2201
2044.65 2264
2045.08 2118
2045.50 2093
2045.93 2229
2046.36 2291
2046.78 2279
2047.21 2230
2047.64 2287
2048.06 2255
2048.49 2083
2048.92 2139
2049.34 2073
2049.77 2237
2050.20 2195
2050.62 2137
2051.05 2306
2051.48 2241
2051.90 2106
2052.33 1949
2052.76 1808
2053.18 1954
2053.61 2156
2054.04 1967
2054.47 2117
2054.89 2100
2055.32 2061
2055.75 2050
2056.18 2298
2056.60 2170
2057.03 2113
2057.46 2131
2057.89 2133
2058.31 2114
2058.74 2110
2059.17 1999
2059.60 2168
2060.03 2098
2060.45 2080
2060.88 2173
2061.31 2320
2061.74 2138
2062.17 2114
2062.59 2158
2063.02 2071
2063.45 2132
2063.88 2013
2064.31 2196
2064.73 2041
2065.16 2084
2065.59 2062
2066.02 2177
2066.45 2310
2066.88 2306
2067.31 2087
2067.73 2019
2068.16 1899
2068.59 2061
2069.02 2109
2069.45 2178
2069.88 2218
2070.31 2134
2070.74 2266
2071.17 2353
2071.59 2238
2072.02 2158
2072.45 2286
2072.88 2047
2073.31 2039
2073.74 2024
2074.17 2013
2074.60 2065
2075.03 2070
2075.46 2138
2075.89 2117
2076.32 2290
2076.75 2153
2077.18 2245
2077.61 2134
2078.04 2147
2078.47 2201
2078.89 2253
2079.32 2154
2079.75 2070
2080.18 2270
2080.61 2238
2081.04 2063
2081.47 2100
2081.90 2255
2082.34 2253
2082.77 2310
2083.20 2276
2083.63 2245
2084.06 2169
2084.49 2044
2084.92 2155
2085.35 2131
2085.78 2283
2086.21 2272
2086.64 2159
2087.07 2112
2087.50 2132
2087.93 2075
2088.36 2170
2088.79 2187
2089.22 2341
2089.65 2179
2090.09 2181
2090.52 2250
2090.95 2229
2091.38 2206
2091.81 2230
2092.24 2112
2092.67 2371
2093.10 2250
2093.54 2289
2093.97 2343
2094.40 2374
2094.83 2283
2095.26 2324
2095.69 2421
2096.12 2388
2096.56 2448
2096.99 2543
2097.42 2523
2097.85 2430
2098.28 2375
2098.71 2285
2099.15 2180
2099.58 2410
2100.01 2311
2100.44 2296
2100.87 2149
2101.31 2181
2101.74 2178
2102.17 2267
2102.60 2280
2103.04 2052
2103.47 2131
2103.90 2132
2104.33 1977
2104.77 2001
2105.20 2048
2105.63 2256
2106.06 2196
2106.50 2075
2106.93 1931
2107.36 2147
2107.79 2240
2108.23 2228
2108.66 2342
2109.09 2216
2109.53 2305
2109.96 2329
2110.39 2192
2110.82 2103
2111.26 2229
2111.69 2213
2112.12 2257
2112.56 2327
2112.99 2189
2113.42 2133
2113.86 2202
2114.29 2241
2114.72 2053
2115.16 2189
2115.59 2163
2116.03 2239
2116.46 2038
2116.89 2197
2117.33 2200
2117.76 1999
2118.19 1991
2118.63 2054
2119.06 1891
2119.50 1948
2119.93 2065
2120.36 2001
2120.80 2149
2121.23 2101
2121.67 1974
2122.10 2147
2122.54 2365
2122.97 2207
2123.40 2150
2123.84 2065
2124.27 2179
2124.71 2162
2125.14 2044
2125.58 2082
2126.01 2207
2126.45 2192
2126.88 2172
2127.32 2193
2127.75 2199
2128.19 2105
2128.62 2258
2129.06 2128
2129.49 2109
2129.93 2114
2130.36 2101
2130.80 2164
2131.23 2225
2131.67 2230
2132.10 2271
2132.54 2170
2132.97 2207
2133.41 2148
2133.84 2150
2134.28 2183
2134.71 2344
2135.15 2377
2135.59 2426
2136.02 2466
2136.46 2436
2136.89 2466
2137.33 2336
2137.76 2258
2138.20 2250
2138.64 2303
2139.07 2362
2139.51 2253
2139.94 2408
2140.38 2177
2140.82 2165
2141.25 2248
2141.69 2174
2142.13 2223
2142.56 2200
2143.00 1988
2143.43 2230
2143.87 2162
2144.31 2114
2144.74 2216
2145.18 2390
2145.62 2147
2146.05 2114
2146.49 2162
2146.93 2133
2147.36 2124
2147.80 2028
2148.24 2024
2148.68 2117
2149.11 2177
2149.55 2274
2149.99 2081
2150.42 2137
2150.86 2225
2151.30 2335
2151.74 2424
2152.17 2227
2152.61 2312
2153.05 2349
2153.49 2459
2153.92 2491
2154.36 2495
2154.80 2425
2155.24 2266
2155.67 2225
2156.11 2236
2156.55 2100
2156.99 1994
2157.42 2281
2157.86 2271
2158.30 2220
2158.74 2168
2159.18 2321
2159.61 2180
2160.05 2093
2160.49 2076
2160.93 2152
2161.37 2134
2161.81 2214
2162.24 2015
2162.68 1986
2163.12 2198
2163.56 2172
2164.00 2299
2164.44 2226
2164.87 2078
2165.31 2060
2165.75 2205
2166.19 2244
2166.63 2072
2167.07 2014
2167.51 2285
2167.95 2327
2168.39 2343
2168.82 2111
2169.26 2119
2169.70 2103
2170.14 2247
2170.58 2360
2171.02 2288
2171.46 2207
2171.90 2229
2172.34 2307
2172.78 2396
2173.22 2507
2173.66 2444
2174.10 2311
2174.54 2244
2174.98 2334
2175.42 2135
2175.85 2225
2176.29 2344
2176.73 2430
2177.17 2436
2177.61 2435
2178.05 2491
2178.49 2543
2178.93 2324
2179.37 2306
2179.81 2399
2180.25 2471
2180.69 2594
2181.14 2336
2181.58 2265
2182.02 2375
2182.46 2351
2182.90 2352
2183.34 2428
2183.78 2431
2184.22 2405
2184.66 2262
2185.10 2289
2185.54 2211
2185.98 2262
2186.42 2282
2186.86 2192
2187.30 2199
2187.74 2300
2188.19 2429
2188.63 2270
2189.07 2330
2189.51 2309
2189.95 2448
2190.39 2506
2190.83 2426
2191.27 2524
2191.72 2364
2192.16 2389
2192.60 2490
2193.04 2381
2193.48 2346
2193.92 2212
2194.36 2318
2194.81 2373
2195.25 2342
2195.69 2367
2196.13 2407
2196.57 2449
2197.01 2323
2197.46 2205
2197.90 2293
2198.34 2270
2198.78 2308
2199.22 2297
2199.67 2258
2200.11 2229
2200.55 2126
2200.99 2222
2201.44 2162
2201.88 2095
2202.32 2163
2202.76 2117
2203.21 2318
2203.65 2221
2204.09 2239
2204.53 2360
2204.98 2313
2205.42 2472
2205.86 2341
2206.30 2225
2206.75 2411
2207.19 2400
2207.63 2289
2208.08 2289
2208.52 2385
2208.96 2240
2209.41 2144
2209.85 2265
2210.29 2453
2210.73 2431
2211.18 2393
2211.62 2255
2212.06 2338
2212.51 2339
2212.95 2595
2213.40 2458
2213.84 2338
2214.28 2510
2214.73 2491
2215.17 2459
2215.61 2376
2216.06 2327
2216.50 2408
2216.95 2359
2217.39 2269
2217.83 2230
2218.28 2380
2218.72 2430
2219.17 2471
2219.61 2184
2220.05 2277
2220.50 2389
2220.94 2396
2221.39 2415
2221.83 2435
2222.28 2552
2222.72 2503
2223.16 2505
2223.61 2467
2224.05 2594
2224.50 2786
2224.94 2783
2225.39 2771
2225.83 3276
2226.28 3421
2226.72 3433
2227.17 3363
2227.61 3255
2228.06 3115
2228.50 3216
2228.95 3138
2229.39 3054
2229.84 3092
2230.28 2670
2230.73 2628
2231.17 2556
2231.62 2703
2232.06 2666
2232.51 2501
2232.95 2554
2233.40 2492
2233.85 2500
2234.29 2530
2234.74 2698
2235.18 2665
2235.63 2495
2236.07 2593
2236.52 2697
2236.97 2566
2237.41 2646
2237.86 2573
2238.30 2526
2238.75 2563
2239.20 2382
2239.64 2638
2240.09 2726
2240.53 2529
2240.98 2680
2241.43 2705
2241.87 2537
2242.32 2449
2242.77 2576
2243.21 2442
2243.66 2450
2244.11 2548
2244.55 2595
2245.00 2515
2245.45 2455
2245.89 2447
2246.34 2455
2246.79 2460
2247.23 2561
2247.68 2480
2248.13 2381
2248.57 2419
2249.02 2347
2249.47 2193
2249.92 2382
2250.36 2530
2250.81 2496
2251.26 2511
2251.70 2440
2252.15 2464
2252.60 2542
2253.05 2500
2253.49 2497
2253.94 2360
2254.39 2367
2254.84 2375
2255.28 2314
2255.73 2387
2256.18 2457
2256.63 2535
2257.08 2470
2257.52 2346
2257.97 2352
2258.42 2398
2258.87 2479
2259.32 2276
2259.76 2373
2260.21 2533
2260.66 2340
2261.11 2263
2261.56 2327
2262.01 2565
2262.45 2451
2262.90 2577
2263.35 2520
2263.80 2634
2264.25 2563
2264.70 2715
2265.15 2700
2265.59 2715
2266.04 2742
2266.49 2737
2266.94 2473
2267.39 2493
2267.84 2702
2268.29 2637
2268.74 2626
2269.19 2646
2269.63 2473
2270.08 2494
2270.53 2468
2270.98 2584
2271.43 2572
2271.88 2623
2272.33 2425
2272.78 2543
2273.23 2508
2273.68 2606
2274.13 2755
2274.58 2533
2275.03 2574
2275.48 2480
2275.93 2506
2276.38 2667
2276.83 2382
2277.28 2402
2277.73 2404
2278.18 2531
2278.63 2574
2279.08 2499
2279.53 2320
2279.98 2515
2280.43 2534
2280.88 2264
2281.33 2439
2281.78 2464
2282.23 2466
2282.68 2492
2283.13 2568
2283.58 2601
2284.03 2770
2284.48 2572
2284.93 2428
2285.38 2344
2285.83 2435
2286.28 2434
2286.73 2482
2287.19 2565
2287.64 2584
2288.09 2502
2288.54 2540
2288.99 2461
2289.44 2396
2289.89 2384
2290.34 2502
2290.79 2726
2291.25 2694
2291.70 2737
2292.15 2685
2292.60 2986
2293.05 3173
2293.50 3186
2293.95 3268
2294.41 3296
2294.86 3120
2295.31 3251
2295.76 3082
2296.21 3133
2296.66 2871
2297.12 2986
2297.57 2782
2298.02 3032
2298.47 2869
2298.92 2779
2299.38 2574
2299.83 2566
2300.28 2727
2300.73 2810
2301.18 2654
2301.64 2518
2302.09 2517
2302.54 2604
2302.99 2634
2303.45 2493
2303.90 2421
2304.35 2532
2304.80 2525
2305.26 2526
2305.71 2396
2306.16 2486
2306.61 2346
2307.07 2584
2307.52 2623
2307.97 2554
2308.43 2368
2308.88 2467
2309.33 2594
2309.79 2647
2310.24 2643
2310.69 2657
2311.15 2686
2311.60 2599
2312.05 2796
2312.51 2773
2312.96 2656
2313.41 2593
2313.87 2638
2314.32 2542
2314.77 2605
2315.23 2641
2315.68 2724
2316.13 2571
2316.59 2573
2317.04 2537
2317.49 2410
2317.95 2525
2318.40 2522
2318.86 2468
2319.31 2322
2319.76 2357
2320.22 2222
2320.67 2355
2321.13 2380
2321.58 2401
2322.04 2580
2322.49 2486
2322.94 2520
2323.40 2590
2323.85 2431
2324.31 2710
2324.76 2472
2325.22 2471
2325.67 2559
2326.13 2611
2326.58 2593
2327.04 2544
2327.49 2427
2327.95 2561
2328.40 2686
2328.86 2556
2329.31 2600
2329.77 2454
2330.22 2514
2330.68 2836
2331.13 2652
2331.59 2645
2332.04 2682
2332.50 2906
2332.95 2960
2333.41 2696
2333.86 2663
2334.32 2630
2334.77 2686
2335.23 2778
2335.69 2761
2336.14 2820
2336.60 2836
2337.05 2704
2337.51 2869
2337.96 2517
2338.42 2703
2338.88 2718
2339.33 2766
2339.79 2747
2340.24 2585
2340.70 2717
2341.16 2794
2341.61 2616
2342.07 2684
2342.52 2845
2342.98 2708
2343.44 2725
2343.89 2898
2344.35 2798
2344.81 2886
2345.26 2788
2345.72 2651
2346.18 2506
2346.63 2589
2347.09 2727
2347.55 2738
2348.00 2797
2348.46 2862
2348.92 2839
2349.37 2580
2349.83 2557
2350.29 2458
2350.75 2695
2351.20 2892
2351.66 2834
2352.12 2694
2352.57 2672
2353.03 2710
2353.49 2641
2353.95 2692
2354.40 2690
2354.86 2670
2355.32 2625
2355.78 2512
2356.23 2488
2356.69 2512
2357.15 2629
2357.61 2757
2358.07 2536
2358.52 2539
2358.98 2464
2359.44 2455
2359.90 2389
2360.36 2420
2360.81 2540
2361.27 2505
2361.73 2660
2362.19 2588
2362.65 2705
2363.10 2570
2363.56 2535
2364.02 2610
2364.48 2347
2364.94 2496
2365.40 2594
2365.86 2649
2366.31 2630
2366.77 2745
2367.23 2700
2367.69 2555
2368.15 2566
2368.61 2642
2369.07 2560
2369.53 2470
2369.98 2554
2370.44 2561
2370.90 2697
2371.36 2614
2371.82 2778
2372.28 2870
2372.74 2711
2373.20 2607
2373.66 2745
2374.12 2582
2374.58 2745
2375.04 2612
2375.50 2485
2375.95 2452
2376.41 2510
2376.87 2410
2377.33 2471
2377.79 2643
2378.25 2732
2378.71 2588
2379.17 2467
2379.63 2442
2380.09 2501
2380.55 2480
2381.01 2407
2381.47 2549
2381.93 2700
2382.39 2571
2382.85 2591
2383.31 2675
2383.77 2569
2384.23 2548
2384.69 2490
2385.15 2595
2385.62 2617
2386.08 2516
2386.54 2501
2387.00 2478
2387.46 2507
2387.92 2550
2388.38 2496
2388.84 2422
2389.30 2471
2389.76 2523
2390.22 2464
2390.68 2438
2391.14 2495
2391.61 2218
2392.07 2496
2392.53 2615
2392.99 2711
2393.45 2608
2393.91 2584
2394.37 2401
2394.83 2374
2395.30 2466
2395.76 2344
2396.22 2369
2396.68 2548
2397.14 2516
2397.60 2503
2398.07 2420
2398.53 2464
2398.99 2431
2399.45 2324
2399.91 2338
2400.37 2355
2400.84 2451
2401.30 2464
2401.76 2412
2402.22 2506
2402.68 2597
2403.15 2514
2403.61 2583
2404.07 2529
2404.53 2181
2405.00 2404
2405.46 2430
2405.92 2584
2406.38 2548
2406.85 2469
2407.31 2546
2407.77 2697
2408.23 2582
2408.70 2527
2409.16 2398
2409.62 2554
2410.08 2543
2410.55 2464
2411.01 2521
2411.47 2530
2411.94 2557
2412.40 2496
2412.86 2363
2413.33 2573
2413.79 2289
2414.25 2413
2414.72 2469
2415.18 2507
2415.64 2437
2416.11 2509
2416.57 2395
2417.03 2281
2417.50 2441
2417.96 2557
2418.42 2537
2418.89 2641
2419.35 2547
2419.81 2445
2420.28 2622
2420.74 2600
2421.21 2561
2421.67 2756
2422.13 2788
2422.60 2665
2423.06 2665
2423.53 2507
2423.99 2681
2424.45 2617
2424.92 2430
2425.38 2570
2425.85 2592
2426.31 2532
2426.78 2608
2427.24 2629
2427.71 2507
2428.17 2631
2428.63 2686
2429.10 2589
2429.56 2646
2430.03 2743
2430.49 2710
2430.96 2631
2431.42 2815
2431.89 2679
2432.35 2354
2432.82 2552
2433.28 2417
2433.75 2261
2434.21 2374
2434.68 2444
2435.14 2593
2435.61 2542
2436.07 2473
2436.54 2439
2437.01 2587
2437.47 2523
2437.94 2613
2438.40 2515
2438.87 2575
2439.33 2412
2439.80 2374
2440.26 2749
2440.73 2756
2441.20 2669
2441.66 2729
2442.13 2643
2442.59 2833
2443.06 2812
2443.53 2825
2443.99 2772
2444.46 2742
2444.92 2686
2445.39 2642
2445.86 2722
2446.32 2813
2446.79 2569
2447.26 2574
2447.72 2687
2448.19 2454
2448.66 2321
2449.12 2517
2449.59 2542
2450.05 2416
2450.52 2313
2450.99 2432
2451.46 2441
2451.92 2437
2452.39 2455
2452.86 2512
2453.32 2478
2453.79 2522
2454.26 2409
2454.72 2426
2455.19 2624
2455.66 2744
2456.13 2561
2456.59 2542
2457.06 2381
2457.53 2544
2458.00 2585
2458.46 2573
2458.93 2531
2459.40 2506
2459.87 2610
2460.33 2723
2460.80 2612
2461.27 2600
2461.74 2510
2462.20 2570
2462.67 2538
2463.14 2434
2463.61 2450
2464.08 2444
2464.54 2402
2465.01 2430
2465.48 2542
2465.95 2706
2466.42 2558
2466.88 2592
2467.35 2570
2467.82 2661
2468.29 2673
2468.76 2715
2469.23 2590
2469.70 2649
2470.16 2513
2470.63 2712
2471.10 2683
2471.57 2389
2472.04 2639
2472.51 2567
2472.98 2515
2473.44 2646
2473.91 2623
2474.38 2837
2474.85 2632
2475.32 2574
2475.79 2419
2476.26 2588
2476.73 2437
2477.20 2307
2477.67 2457
2478.14 2449
2478.61 2410
2479.08 2465
2479.54 2485
2480.01 2564
2480.48 2601
2480.95 2707
2481.42 3027
2481.89 2853
2482.36 2672
2482.83 2683
2483.30 2614
2483.77 2771
2484.24 2712
2484.71 2570
2485.18 2746
2485.65 3068
2486.12 2699
2486.59 2623
2487.06 2397
2487.53 2334
2488.00 2385
2488.47 2434
2488.94 2408
2489.41 2450
2489.88 2458
2490.35 2326
2490.83 2475
2491.30 2442
2491.77 2418
2492.24 2424
2492.71 2539
2493.18 2439
2493.65 2300
2494.12 2584
2494.59 2316
2495.06 2457
2495.53 2716
2496.00 2584
2496.48 2637
2496.95 2702
2497.42 2607
2497.89 2748
2498.36 2600
2498.83 2570
2499.30 2536
2499.77 2414
2500.25 2494
2500.72 2437
2501.19 2564
2501.66 2510
2502.13 2583
2502.60 2476
2503.07 2389
2503.55 2448
2504.02 2414
2504.49 2433
2504.96 2531
2505.43 2428
2505.91 2360
2506.38 2392
2506.85 2689
2507.32 2511
2507.79 2622
2508.27 2784
2508.74 2504
2509.21 2444
2509.68 2613
2510.16 2568
2510.63 2608
2511.10 2543
2511.57 2582
2512.05 2509
2512.52 2693
2512.99 2840
2513.46 2728
2513.94 2556
2514.41 2641
2514.88 2745
2515.35 2822
2515.83 2691
2516.30 2625
2516.77 2613
2517.25 2709
2517.72 2719
2518.19 2596
2518.67 2506
2519.14 2861
2519.61 2746
2520.09 2709
2520.56 2510
2521.03 2611
2521.51 2529
2521.98 2503
2522.45 2343
2522.93 2477
2523.40 2563
2523.87 2482
2524.35 2334
2524.82 2331
2525.29 2506
2525.77 2532
2526.24 2575
2526.72 2567
2527.19 2479
2527.66 2486
2528.14 2314
2528.61 2459
2529.09 2502
2529.56 2522
2530.03 2578
2530.51 2545
2530.98 2533
2531.46 2644
2531.93 2660
2532.41 2439
2532.88 2464
2533.36 2451
2533.83 2454
2534.31 2626
2534.78 2568
2535.25 2627
2535.73 2609
2536.20 2559
2536.68 2646
2537.15 2735
2537.63 2772
2538.10 2712
2538.58 2651
2539.05 2618
2539.53 2548
2540.00 2479
2540.48 2513
2540.95 2519
2541.43 2626
2541.91 2454
2542.38 2447
2542.86 2730
2543.33 2674
2543.81 2620
2544.28 2540
2544.76 2727
2545.23 2615
2545.71 2571
2546.19 2656
2546.66 2456
2547.14 2473
2547.61 2755
2548.09 2804
2548.56 2839
2549.04 2893
2549.52 2944
2549.99 3032
2550.47 3063
2550.95 2785
2551.42 2887
2551.90 2848
2552.37 2951
2552.85 2789
2553.33 2989
2553.80 2949
2554.28 2958
2554.76 2939
2555.23 3002
2555.71 2881
2556.19 3113
2556.66 2939
2557.14 3152
2557.62 3054
2558.09 3100
2558.57 3148
2559.05 3144
2559.52 2905
2560.00 3091
2560.48 2955
2560.96 2917
2561.43 2753
2561.91 2609
2562.39 2533
2562.86 2509
2563.34 2616
2563.82 2607
2564.30 2427
2564.77 2496
2565.25 2588
2565.73 2466
2566.21 2559
2566.68 2618
2567.16 2485
2567.64 2397
2568.12 2312
2568.60 2408
2569.07 2580
2569.55 2578
2570.03 2518
2570.51 2514
2570.99 2343
2571.46 2461
2571.94 2516
2572.42 2532
2572.90 2666
2573.38 2740
2573.85 2747
2574.33 2619
2574.81 2508
2575.29 2531
2575.77 2393
2576.25 2467
2576.73 2624
2577.20 2630
2577.68 2451
2578.16 2395
2578.64 2365
2579.12 2502
2579.60 2564
2580.08 2545
2580.56 2611
2581.04 2620
2581.51 2521
2581.99 2745
2582.47 2600
2582.95 2555
2583.43 2473
2583.91 2434
2584.39 2336
2584.87 2356
2585.35 2459
2585.83 2459
2586.31 2551
2586.79 2666
2587.27 2641
2587.75 2749
2588.23 2518
2588.71 2558
2589.18 2724
2589.66 2657
2590.14 2681
2590.62 2795
2591.10 2805
2591.58 2692
2592.06 2611
2592.54 2718
2593.02 2970
2593.50 2721
2593.98 2667
2594.47 2837
2594.95 2725
2595.43 2648
2595.91 2884
2596.39 2866
2596.87 2848
2597.35 2822
2597.83 2680
2598.31 2732
2598.79 2806
2599.27 2701
2599.75 2480
2600.23 2695
2600.71 2814
2601.19 2657
2601.67 2644
2602.16 2738
2602.64 2773
2603.12 2551
2603.60 2561
2604.08 2728
2604.56 2519
2605.04 2458
2605.52 2609
2606.00 2712
2606.49 2562
2606.97 2680
2607.45 2510
2607.93 2635
2608.41 2423
2608.89 2569
2609.37 2663
2609.86 2689
2610.34 2809
2610.82 2642
2611.30 2807
2611.78 2770
2612.27 2937
2612.75 2764
2613.23 2769
2613.71 2840
2614.19 2778
2614.68 2764
2615.16 2823
2615.64 2817
2616.12 2808
2616.60 2800
2617.09 2759
2617.57 2675
2618.05 2651
2618.53 2611
2619.02 2494
2619.50 2585
2619.98 2886
2620.46 2512
2620.95 2530
2621.43 2606
2621.91 2535
2622.40 2507
2622.88 2444
2623.36 2546
2623.84 2439
2624.33 2505
2624.81 2458
2625.29 2471
2625.78 2641
2626.26 2718
2626.74 2623
2627.23 2523
2627.71 2619
2628.19 2607
2628.68 2666
2629.16 2666
2629.64 2707
2630.13 2515
2630.61 2589
2631.09 2614
2631.58 2451
2632.06 2554
2632.54 2721
2633.03 2591
2633.51 2472
2634.00 2616
2634.48 2623
2634.96 2553
2635.45 2708
2635.93 2490
2636.42 2638
2636.90 2712
2637.38 2665
2637.87 2619
2638.35 2527
2638.84 2476
2639.32 2573
2639.81 2523
2640.29 2699
2640.78 2710
2641.26 2708
2641.74 2740
2642.23 2675
2642.71 2410
2643.20 2631
2643.68 2639
2644.17 2528
2644.65 2506
2645.14 2554
2645.62 2389
2646.11 2439
2646.59 2464
2647.08 2597
2647.56 2688
2648.05 2542
2648.53 2722
2649.02 2593
2649.50 2549
2649.99 2568
2650.48 2578
2650.96 2494
2651.45 2798
2651.93 2895
2652.42 2656
2652.90 2637
2653.39 2656
2653.87 2575
2654.36 2677
2654.85 2517
2655.33 2420
2655.82 2577
2656.30 2524
2656.79 2644
2657.28 2658
2657.76 2630
2658.25 2655
2658.73 2509
2659.22 2421
2659.71 2650
2660.19 2686
2660.68 2551
2661.17 2570
2661.65 2558
2662.14 2640
2662.62 2681
2663.11 2546
2663.60 2552
2664.08 2389
2664.57 2322
2665.06 2366
2665.55 2530
2666.03 2557
2666.52 2539
2667.01 2732
2667.49 2877
2667.98 2823
2668.47 2523
2668.95 2456
2669.44 2649
2669.93 2614
2670.42 2787
2670.90 2664
2671.39 2501
2671.88 2654
2672.36 2725
2672.85 2529
2673.34 2621
2673.83 2364
2674.31 2493
2674.80 2491
2675.29 2528
2675.78 2605
2676.27 2790
2676.75 2913
2677.24 2711
2677.73 2814
2678.22 2871
2678.71 2878
2679.19 2759
2679.68 2749
2680.17 2876
2680.66 3100
2681.15 2897
2681.63 2892
2682.12 2834
2682.61 3147
2683.10 3080
2683.59 2916
2684.08 3072
2684.56 2962
2685.05 3209
2685.54 3255
2686.03 3039
2686.52 2818
2687.01 2806
2687.50 2925
2687.99 2846
2688.47 2883
2688.96 2968
2689.45 2885
2689.94 2792
2690.43 2804
2690.92 2766
2691.41 2683
2691.90 2504
2692.39 2646
2692.88 2523
2693.37 2572
2693.85 2708
2694.34 2657
2694.83 2801
2695.32 2638
2695.81 2660
2696.30 2772
2696.79 2551
2697.28 2726
2697.77 2685
2698.26 2502
2698.75 2528
2699.24 2574
2699.73 2648
2700.22 2668
2700.71 2620
2701.20 2600
2701.69 2601
2702.18 2687
2702.67 2735
2703.16 2811
2703.65 2775
2704.14 2782
2704.63 2584
2705.12 2501
2705.61 2513
2706.10 2769
2706.59 2869
2707.08 2821
2707.58 2668
2708.07 2669
2708.56 2747
2709.05 2691
2709.54 2845
2710.03 2698
2710.52 2728
2711.01 2543
2711.50 2411
2711.99 2651
2712.48 2762
2712.98 2635
2713.47 2637
2713.96 2549
2714.45 2729
2714.94 2701
2715.43 2616
2715.92 2719
2716.41 2635
2716.91 2712
2717.40 2742
2717.89 2804
2718.38 2747
2718.87 2867
2719.36 2658
2719.86 2600
2720.35 2754
2720.84 2658
2721.33 2786
2721.82 2607
2722.31 2896
2722.81 2935
2723.30 2805
2723.79 2858
2724.28 2724
2724.77 2744
2725.27 2749
2725.76 2865
2726.25 2843
2726.74 2837
2727.24 2888
2727.73 2841
2728.22 2890
2728.71 2786
2729.21 2620
2729.70 2565
2730.19 2704
2730.68 2528
2731.18 2614
2731.67 2690
2732.16 2464
2732.66 2496
2733.15 2520
2733.64 2403
2734.13 2395
2734.63 2462
2735.12 2413
2735.61 2577
2736.11 2515
2736.60 2626
2737.09 2705
2737.59 2665
2738.08 2520
2738.57 2437
2739.07 2449
2739.56 2642
2740.05 2664
2740.55 2557
2741.04 2530
2741.54 2670
2742.03 2430
2742.52 2423
2743.02 2717
2743.51 2755
2744.00 2766
2744.50 2634
2744.99 2505
2745.49 2457
2745.98 2510
2746.47 2609
2746.97 2626
2747.46 2637
2747.96 2457
2748.45 2360
2748.95 2461
2749.44 2453
2749.93 2473
2750.43 2510
2750.92 2532
2751.42 2723
2751.91 2680
2752.41 2703
2752.90 2436
2753.40 2713
2753.89 2730
2754.39 2807
2754.88 2636
2755.38 2646
2755.87 2704
2756.37 2751
2756.86 2616
2757.36 2616
2757.85 2672
2758.35 2778
2758.84 2967
2759.34 2737
2759.83 2754
2760.33 2530
2760.82 2549
2761.32 2643
2761.81 2750
2762.31 2573
2762.81 2610
2763.30 2467
2763.80 2412
2764.29 2521
2764.79 2627
2765.28 2592
2765.78 2517
2766.28 2396
2766.77 2357
2767.27 2529
2767.76 2573
2768.26 2687
2768.76 2570
2769.25 2639
2769.75 2447
2770.25 2439
2770.74 2520
2771.24 2476
2771.73 2444
2772.23 2434
2772.73 2507
2773.22 2725
2773.72 2691
2774.22 2567
2774.71 2530
2775.21 2580
2775.71 2629
2776.20 2781
2776.70 2788
2777.20 2732
2777.69 2703
2778.19 2677
2778.69 2749
2779.19 2822
2779.68 2729
2780.18 2876
2780.68 2856
2781.17 2764
2781.67 2701
2782.17 2855
2782.67 2736
2783.16 2733
2783.66 2651
2784.16 2621
2784.66 2588
2785.15 2635
2785.65 2783
2786.15 2686
2786.65 2500
2787.15 2596
2787.64 2885
2788.14 2743
2788.64 2643
2789.14 2609
2789.63 2635
2790.13 2716
2790.63 2745
2791.13 2592
2791.63 2611
2792.13 2584
2792.62 2604
2793.12 2627
2793.62 2589
2794.12 2730
2794.62 2512
2795.12 2733
2795.61 2749
2796.11 2574
2796.61 2478
2797.11 2525
2797.61 2705
2798.11 2994
2798.61 2916
2799.11 2974
2799.60 3058
2800.10 3202
2800.60 3110
2801.10 2962
2801.60 2868
2802.10 2867
2802.60 2952
2803.10 2950
2803.60 2841
2804.10 2698
2804.60 2771
2805.10 2796
2805.59 2809
2806.09 2782
2806.59 2737
2807.09 2665
2807.59 3113
2808.09 2988
2808.59 2923
2809.09 3002
2809.59 3013
2810.09 3204
2810.59 3352
2811.09 3372
2811.59 3414
2812.09 3566
2812.59 3615
2813.09 3412
2813.59 3446
2814.09 3305
2814.59 3140
2815.09 3155
2815.59 2880
2816.09 2895
2816.59 2914
2817.09 2811
2817.59 2626
2818.09 2633
2818.60 2839
2819.10 2873
2819.60 2949
2820.10 3023
2820.60 2713
2821.10 2764
2821.60 3022
2822.10 2888
2822.60 2837
2823.10 2955
2823.60 3079
2824.10 3097
2824.61 2819
2825.11 2857
2825.61 2843
2826.11 2870
2826.61 2979
2827.11 2736
2827.61 2718
2828.12 2915
2828.62 2700
2829.12 2750
2829.62 2830
2830.12 2826
2830.62 2883
2831.12 2734
2831.63 2633
2832.13 2942
2832.63 2881
2833.13 2747
2833.63 2867
2834.14 2716
2834.64 2816
2835.14 2782
2835.64 2901
2836.14 3107
2836.65 3195
2837.15 3042
2837.65 3099
2838.15 2949
2838.66 2984
2839.16 2854
2839.66 2854
2840.16 2874
2840.67 2777
2841.17 2689
2841.67 2791
2842.17 2624
2842.68 2451
2843.18 2702
2843.68 2707
2844.18 2705
2844.69 2820
2845.19 2798
2845.69 2740
2846.20 2839
2846.70 2842
2847.20 2933
2847.71 2966
2848.21 3064
2848.71 3018
2849.22 2881
2849.72 3056
2850.22 2910
2850.73 2859
2851.23 3062
2851.73 3073
2852.24 2967
2852.74 2945
2853.24 2953
2853.75 2884
2854.25 2662
2854.75 2491
2855.26 2680
2855.76 2849
2856.27 2683
2856.77 2758
2857.27 2752
2857.78 2731
2858.28 2781
2858.79 2787
2859.29 2650
2859.80 2545
2860.30 2714
2860.80 2762
2861.31 2677
2861.81 2774
2862.32 2835
2862.82 2793
2863.33 2753
2863.83 2886
2864.34 2764
2864.84 2747
2865.34 2668
2865.85 2774
2866.35 2755
2866.86 2592
2867.36 2648
2867.87 2610
2868.37 2458
2868.88 2389
2869.38 2621
2869.89 2694
2870.39 2650
2870.90 2536
2871.41 2741
2871.91 2690
2872.42 2621
2872.92 2626
2873.43 2743
2873.93 2716
2874.44 2644
2874.94 2884
2875.45 2680
2875.95 2711
2876.46 2726
2876.97 2809
2877.47 2744
2877.98 2755
2878.48 2768
2878.99 2726
2879.50 2802
2880.00 2808
2880.51 2789
2881.01 2803
2881.52 2636
2882.03 2568
2882.53 2704
2883.04 2578
2883.54 2519
2884.05 2582
2884.56 2659
2885.06 2724
2885.57 2762
2886.08 2750
2886.58 2810
2887.09 3029
2887.60 3048
2888.10 2982
2888.61 3294
2889.12 3274
2889.62 3441
2890.13 3519
2890.64 3343
2891.15 3410
2891.65 3346
2892.16 3308
2892.67 3382
2893.17 3216
2893.68 2957
2894.19 2956
2894.70 2868
2895.20 2875
2895.71 2782
2896.22 2775
2896.73 2845
2897.23 2641
2897.74 2559
2898.25 2682
2898.76 2768
2899.26 2808
2899.77 2875
2900.28 2792
2900.79 2815
2901.29 2983
2901.80 2715
2902.31 2942
2902.82 2965
2903.33 2840
2903.83 2881
2904.34 3020
2904.85 2993
2905.36 3033
2905.87 3043
2906.38 2920
2906.88 3004
2907.39 2972
2907.90 3106
2908.41 3045
2908.92 2838
2909.43 2900
2909.94 3005
2910.44 3038
2910.95 3096
2911.46 2977
2911.97 2780
2912.48 2906
2912.99 2787
2913.50 2923
2914.01 2951
2914.52 2757
2915.02 2786
2915.53 2805
2916.04 2938
2916.55 2613
2917.06 2653
2917.57 2780
2918.08 2847
2918.59 2892
2919.10 2883
2919.61 2706
2920.12 2639
2920.63 2606
2921.14 2736
2921.65 2684
2922.16 2608
2922.67 2687
2923.18 2746
2923.69 2739
2924.20 2697
2924.71 2548
2925.22 2611
2925.73 2732
2926.24 2944
2926.75 3115
2927.26 3045
2927.77 3327
2928.28 3312
2928.79 3442
2929.30 3298
2929.81 3180
2930.32 3269
2930.83 3097
2931.34 2778
2931.85 2994
2932.36 2792
2932.87 2687
2933.38 2723
2933.89 2825
2934.40 2867
2934.91 2767
2935.42 2649
2935.94 2612
2936.45 2779
2936.96 2661
2937.47 2711
2937.98 2786
2938.49 2665
2939.00 2687
2939.51 2728
2940.02 2752
2940.54 2682
2941.05 2821
2941.56 2844
2942.07 2794
2942.58 2907
2943.09 2902
2943.61 2649
2944.12 2720
2944.63 2690
2945.14 2782
2945.65 2638
2946.16 2822
2946.68 2847
2947.19 2793
2947.70 2895
2948.21 3100
2948.72 2792
2949.24 2764
2949.75 3001
2950.26 2919
2950.77 2882
2951.28 2664
2951.80 2789
2952.31 2594
2952.82 2737
2953.33 2743
2953.85 2619
2954.36 2752
2954.87 2834
2955.38 2835
2955.90 2746
2956.41 2844
2956.92 2812
2957.43 2839
2957.95 2726
2958.46 2677
2958.97 2677
2959.49 2525
2960.00 2578
2960.51 2641
2961.03 2816
2961.54 2665
2962.05 3004
2962.57 2807
2963.08 2754
2963.59 2872
2964.11 2887
2964.62 2893
2965.13 2772
2965.65 2902
2966.16 2902
2966.67 2919
2967.19 3115
2967.70 2962
2968.21 2819
2968.73 2827
2969.24 2902
2969.76 2937
2970.27 2813
2970.78 2678
2971.30 2791
2971.81 2679
2972.33 2702
2972.84 2828
2973.35 2785
2973.87 2685
2974.38 2583
2974.90 2471
2975.41 2549
2975.92 2578
2976.44 2448
2976.95 2600
2977.47 2402
2977.98 2492
2978.50 2723
2979.01 2700
2979.53 2580
2980.04 2574
2980.56 2560
2981.07 2643
2981.59 2625
2982.10 2816
2982.62 2771
2983.13 2663
2983.65 2935
2984.16 2679
2984.68 2808
2985.19 2842
2985.71 2849
2986.22 2627
2986.74 2687
2987.25 2889
2987.77 2959
2988.28 2685
2988.80 2706
2989.31 2792
2989.83 2787
2990.35 2781
2990.86 2607
2991.38 2608
2991.89 2700
2992.41 2754
2992.92 2819
2993.44 2697
2993.96 2785
2994.47 2733
2994.99 2821
2995.50 3097
2996.02 3127
2996.54 2987
2997.05 3005
2997.57 2778
2998.09 2910
2998.60 2934
2999.12 3066
2999.64 3227
3000.15 3355
3000.67 3441
3001.18 3412
3001.70 3421
3002.22 3487
3002.73 3191
3003.25 3277
3003.77 3183
3004.29 3183
3004.80 3358
3005.32 3131
3005.84 3126
3006.35 3028
3006.87 2907
3007.39 2885
3007.90 2885
3008.42 3026
3008.94 2737
3009.46 2724
3009.97 2892
3010.49 2661
3011.01 2876
3011.53 2837
3012.04 2763
3012.56 2721
3013.08 2719
3013.60 2754
3014.11 2853
3014.63 2908
3015.15 2853
3015.67 2898
3016.18 2878
3016.70 2643
3017.22 2513
3017.74 2673
3018.26 2726
3018.77 2745
3019.29 2908
3019.81 2976
3020.33 3133
3020.85 2912
3021.37 2794
3021.88 2991
3022.40 3061
3022.92 3099
3023.44 3084
3023.96 3046
3024.48 2980
3025.00 3070
3025.51 2986
3026.03 3092
3026.55 3155
3027.07 3050
3027.59 2941
3028.11 3102
3028.63 3079
3029.15 3041
3029.67 3118
3030.18 3056
3030.70 3050
3031.22 2982
3031.74 2998
3032.26 2973
3032.78 2777
3033.30 2932
3033.82 2961
3034.34 3030
3034.86 2925
3035.38 2991
3035.90 3071
3036.42 3279
3036.94 3354
3037.46 3159
3037.98 3280
3038.50 3399
3039.02 3567
3039.54 3679
3040.06 3609
3040.58 3405
3041.10 3320
3041.62 3293
3042.14 3129
3042.66 3061
3043.18 3240
3043.70 3057
3044.22 2893
3044.74 2756
3045.26 2766
3045.78 2760
3046.30 2801
3046.82 2719
3047.34 2833
3047.86 2827
3048.38 2894
3048.90 2696
3049.42 2968
3049.94 2925
3050.46 2789
3050.98 2908
3051.50 2729
3052.03 2811
3052.55 2877
3053.07 2613
3053.59 2610
3054.11 2650
3054.63 2700
3055.15 2939
3055.67 2821
3056.19 2803
3056.72 2776
3057.24 2850
3057.76 2819
3058.28 2753
3058.80 2940
3059.32 2946
3059.84 2859
3060.37 2647
3060.89 2815
3061.41 2847
3061.93 2699
3062.45 2739
3062.98 2822
3063.50 2953
3064.02 2943
3064.54 2758
3065.06 2868
3065.59 2921
3066.11 2876
3066.63 2847
3067.15 3057
3067.67 2834
3068.20 2873
3068.72 3019
3069.24 2586
3069.76 2668
3070.29 2738
3070.81 2835
3071.33 2728
3071.85 2683
3072.38 2771
3072.90 2679
3073.42 2676
3073.95 2685
3074.47 2805
3074.99 2815
3075.51 3021
3076.04 2903
3076.56 2852
3077.08 3091
3077.61 3175
3078.13 3156
3078.65 3302
3079.18 3174
3079.70 2974
3080.22 3055
3080.75 2994
3081.27 3138
3081.79 3146
3082.32 3050
3082.84 3164
3083.36 2956
3083.89 2866
3084.41 2930
3084.93 2777
3085.46 2921
3085.98 2783
3086.51 2864
3087.03 2643
3087.55 2695
3088.08 2713
3088.60 2818
3089.13 2866
3089.65 2743
3090.17 2851
3090.70 2851
3091.22 3023
3091.75 2938
3092.27 2880
3092.80 2841
3093.32 2884
3093.85 2815
3094.37 2879
3094.89 2863
3095.42 2849
3095.94 2598
3096.47 2827
3096.99 2830
3097.52 2828
3098.04 3107
3098.57 2931
3099.09 3042
3099.62 2838
3100.14 2967
3100.67 2925
3101.19 2945
3101.72 3070
3102.24 3006
3102.77 3121
3103.29 3072
3103.82 3166
3104.34 3315
3104.87 3512
3105.40 3572
3105.92 3412
3106.45 3538
3106.97 3594
3107.50 3525
3108.02 3439
3108.55 3279
3109.08 3226
3109.60 3182
3110.13 2827
3110.65 2819
3111.18 2729
3111.70 2771
3112.23 2805
3112.76 2784
3113.28 2988
3113.81 3151
3114.34 3102
3114.86 2754
3115.39 3097
3115.91 3055
3116.44 2903
3116.97 2684
3117.49 2692
3118.02 2752
3118.55 2614
3119.07 2643
3119.60 2741
3120.13 2934
3120.65 2779
3121.18 2876
3121.71 2895
3122.23 2634
3122.76 2710
3123.29 2669
3123.82 2933
3124.34 2758
3124.87 2838
3125.40 2792
3125.92 2647
3126.45 2609
3126.98 2583
3127.51 2822
3128.03 2920
3128.56 2711
3129.09 2597
3129.62 2577
3130.14 2681
3130.67 2840
3131.20 2799
3131.73 2912
3132.25 2741
3132.78 2789
3133.31 2878
3133.84 2716
3134.37 2817
3134.89 2616
3135.42 2479
3135.95 2637
3136.48 2649
3137.01 2415
3137.53 2482
3138.06 2538
3138.59 2639
3139.12 2585
3139.65 2841
3140.18 2923
3140.70 2381
3141.23 2409
3141.76 2683
3142.29 2736
3142.82 2698
3143.35 2701
3143.88 2629
3144.40 2724
3144.93 2609
3145.46 2588
3145.99 2702
3146.52 2592
3147.05 2490
3147.58 2634
3148.11 2531
3148.64 2767
3149.17 2973
3149.70 2716
3150.22 2495
3150.75 2675
3151.28 2699
3151.81 2601
3152.34 2760
3152.87 2581
3153.40 2698
3153.93 2869
3154.46 2676
3154.99 2628
3155.52 2701
3156.05 2730
3156.58 2680
3157.11 2724
3157.64 2828
3158.17 2536
3158.70 2685
3159.23 2530
3159.76 2600
3160.29 2452
3160.82 2698
3161.35 2706
3161.88 2526
3162.41 2761
3162.94 2840
3163.47 2742
3164.00 2656
3164.53 2607
3165.06 2667
3165.59 2666
3166.12 2732
3166.65 2671
3167.18 2703
3167.72 2664
3168.25 2770
3168.78 2794
3169.31 2910
3169.84 2869
3170.37 2858
3170.90 2921
3171.43 2956
3171.96 2910
3172.49 2773
3173.03 2881
3173.56 2702
3174.09 2658
3174.62 2698
3175.15 2721
3175.68 2673
3176.21 2610
3176.74 2629
3177.28 2608
3177.81 2633
3178.34 2617
3178.87 2585
3179.40 2693
3179.93 2590
3180.47 2658
3181.00 2697
3181.53 2646
3182.06 2649
3182.59 2627
3183.13 2746
3183.66 2569
3184.19 2761
3184.72 2774
3185.25 2744
3185.79 2649
3186.32 2701
3186.85 2925
3187.38 2768
3187.92 2600
3188.45 2619
3188.98 2781
3189.51 2701
3190.05 2674
3190.58 2719
3191.11 2667
3191.64 2631
3192.18 2774
3192.71 2854
3193.24 2700
3193.78 2661
3194.31 2796
3194.84 2792
3195.38 2619
3195.91 2713
3196.44 2684
3196.97 2737
3197.51 2750
3198.04 2818
3198.57 2832
3199.11 2695
3199.64 2632
3200.17 2668
3200.71 2677
3201.24 2730
3201.78 2904
3202.31 2780
3202.84 2747
3203.38 2732
3203.91 2735
3204.44 2701
3204.98 2780
3205.51 2856
3206.05 2909
3206.58 2870
3207.11 2725
3207.65 3094
3208.18 2907
3208.72 2719
3209.25 2889
3209.78 2728
3210.32 2708
3210.85 2802
3211.39 2928
3211.92 2940
3212.46 2841
3212.99 2848
3213.53 3044
3214.06 3073
3214.59 3066
3215.13 3109
3215.66 3329
3216.20 3021
3216.73 2964
3217.27 2919
3217.80 2824
3218.34 2767
3218.87 2627
3219.41 2771
3219.94 2931
3220.48 2906
3221.01 2964
3221.55 2873
3222.08 2824
3222.62 3025
3223.16 2979
3223.69 2797
3224.23 2839
3224.76 2948
3225.30 3022
3225.83 2998
3226.37 2703
3226.90 2762
3227.44 2872
3227.98 2932
3228.51 2956
3229.05 2950
3229.58 2983
3230.12 2940
3230.66 3056
3231.19 2895
3231.73 2657
3232.26 2743
3232.80 2910
3233.34 2772
3233.87 2687
3234.41 2818
3234.95 2822
3235.48 2748
3236.02 2780
3236.55 2810
3237.09 2840
3237.63 2819
3238.16 2708
3238.70 2804
3239.24 2858
3239.77 2667
3240.31 2741
3240.85 2758
3241.38 2819
3241.92 2923
3242.46 2925
3243.00 2829
3243.53 2840
3244.07 3092
3244.61 2953
3245.14 2859
3245.68 2769
3246.22 3008
3246.76 2903
3247.29 2900
3247.83 2745
3248.37 2814
3248.91 2800
3249.44 3007
3249.98 2905
3250.52 2982
3251.06 3032
3251.59 3189
3252.13 2998
3252.67 2945
3253.21 3042
3253.75 2928
3254.28 3125
3254.82 3092
3255.36 2867
3255.90 2785
3256.44 2920
3256.97 2837
3257.51 2964
3258.05 3056
3258.59 2970
3259.13 2838
3259.67 3074
3260.20 3045
3260.74 3035
3261.28 2991
3261.82 3256
3262.36 2918
3262.90 2896
3263.44 3035
3263.97 3302
3264.51 3095
3265.05 3040
3265.59 3203
3266.13 3135
3266.67 3047
3267.21 3146
3267.75 3249
3268.29 3281
3268.83 3403
3269.36 3687
3269.90 3675
3270.44 3406
3270.98 3194
3271.52 3477
3272.06 3551
3272.60 3332
3273.14 3149
3273.68 3157
3274.22 3107
3274.76 2990
3275.30 3160
3275.84 3199
3276.38 3107
3276.92 3084
3277.46 3151
3278.00 3215
3278.54 2947
3279.08 3184
3279.62 3121
3280.16 3257
3280.70 3159
3281.24 3063
3281.78 3205
3282.32 3225
3282.86 3256
3283.40 3399
3283.94 3480
3284.48 3454
3285.02 3428
3285.56 3242
3286.10 3342
3286.64 3518
3287.18 3251
3287.72 3231
3288.26 3421
3288.81 3278
3289.35 3322
3289.89 3497
3290.43 3369
3290.97 3347
3291.51 3217
3292.05 3545
3292.59 3564
3293.13 3445
3293.67 3451
3294.22 3646
3294.76 3712
3295.30 3724
3295.84 3856
3296.38 4125
3296.92 4328
3297.46 4165
3298.01 4419
3298.55 4616
3299.09 4390
3299.63 4458
3300.17 4602
3300.71 4399
3301.26 4318
3301.80 4106
3302.34 3945
3302.88 4007
3303.42 3873
3303.97 3795
3304.51 3714
3305.05 3745
3305.59 3661
3306.13 3473
3306.68 3363
3307.22 3490
3307.76 3727
3308.30 3547
3308.85 3466
3309.39 3509
3309.93 3482
3310.47 3429
3311.02 3430
3311.56 3473
3312.10 3596
3312.64 3687
3313.19 3564
3313.73 3651
3314.27 3773
3314.82 3862
3315.36 3871
3315.90 3742
3316.45 3766
3316.99 3784
3317.53 3608
3318.07 3734
3318.62 4005
3319.16 4055
3319.70 4330
3320.25 4297
3320.79 4135
3321.34 4330
3321.88 4556
3322.42 4555
3322.97 4532
3323.51 4402
3324.05 4533
3324.60 4785
3325.14 4623
3325.68 4737
3326.23 4571
3326.77 4482
3327.32 4361
3327.86 4292
3328.40 4396
3328.95 4439
3329.49 4213
3330.04 4128
3330.58 4088
3331.13 4030
3331.67 4135
3332.21 4065
3332.76 4008
3333.30 4314
3333.85 4530
3334.39 4913
3334.94 5062
3335.48 5530
3336.03 6191
3336.57 7173
3337.12 7939
3337.66 8587
3338.21 9199
3338.75 9963
3339.30 10479
3339.84 10612
3340.39 10520
3340.93 9994
3341.48 9861
3342.02 9282
3342.57 8146
3343.11 7483
3343.66 6365
3344.20 5769
3344.75 5229
3345.29 4736
3345.84 4470
3346.38 4324
3346.93 3985
3347.47 3727
3348.02 3588
3348.57 3706
3349.11 3611
3349.66 3598
3350.20 3754
3350.75 3468
3351.30 3425
3351.84 3452
3352.39 3649
3352.93 3867
3353.48 3634
3354.03 3838
3354.57 3745
3355.12 3819
3355.66 3959
3356.21 3811
3356.76 3742
3357.30 3666
3357.85 3632
3358.40 3494
3358.94 3497
3359.49 3574
3360.04 3897
3360.58 3647
3361.13 3788
3361.68 3694
3362.22 3715
3362.77 3820
3363.32 3740
3363.86 3391
3364.41 3405
3364.96 3595
3365.50 3553
3366.05 3487
3366.60 3582
3367.15 3712
3367.69 3726
3368.24 3597
3368.79 3362
3369.34 3317
3369.88 3379
3370.43 3287
3370.98 3389
3371.53 3295
3372.07 3431
3372.62 3385
3373.17 3613
3373.72 3772
3374.26 3850
3374.81 3747
3375.36 3934
3375.91 4365
3376.46 4790
3377.00 4743
3377.55 4873
3378.10 4674
3378.65 4778
3379.20 4618
3379.74 4523
3380.29 4424
3380.84 4224
3381.39 3880
3381.94 3753
3382.49 3598
3383.04 3484
3383.58 3434
3384.13 3347
3384.68 3245
3385.23 3233
3385.78 3179
3386.33 3246
3386.88 3282
3387.43 3167
3387.97 3079
3388.52 3144
3389.07 3288
3389.62 3010
3390.17 3007
3390.72 2978
3391.27 2745
3391.82 2905
3392.37 2803
3392.92 2908
3393.47 2872
3394.01 2928
3394.56 3149
3395.11 2891
3395.66 3123
3396.21 3041
3396.76 2917
3397.31 2886
3397.86 2850
3398.41 2945
3398.96 3132
3399.51 2960
3400.06 2843
3400.61 2870
3401.16 2847
3401.71 2741
3402.26 2695
3402.81 2674
3403.36 2911
3403.91 2763
3404.46 2819
3405.01 2843
3405.56 2856
3406.11 2951
3406.66 2857
3407.21 2725
3407.76 2726
3408.32 2792
3408.87 2748
3409.42 2830
3409.97 2826
3410.52 2891
3411.07 2785
3411.62 2652
3412.17 2691
3412.72 2878
3413.27 2962
3413.82 2857
3414.37 3016
3414.93 2916
3415.48 2912
3416.03 2936
3416.58 3060
3417.13 2897
3417.68 3085
3418.23 3071
3418.78 2917
3419.34 2827
3419.89 2794
3420.44 2733
3420.99 2639
3421.54 2570
3422.09 2637
3422.65 2570
3423.20 2665
3423.75 2666
3424.30 2716
3424.85 2670
3425.40 2660
3425.96 2735
3426.51 2687
3427.06 2702
3427.61 2666
3428.17 2747
3428.72 2512
3429.27 2488
3429.82 2546
3430.37 2563
3430.93 2573
3431.48 2348
3432.03 2313
3432.58 2457
3433.14 2562
3433.69 2732
3434.24 2542
3434.79 2455
3435.35 2471
3435.90 2591
3436.45 2508
3437.01 2553
3437.56 2490
3438.11 2710
3438.66 2674
3439.22 2575
3439.77 2541
3440.32 2612
3440.88 2535
3441.43 2504
3441.98 2545
3442.54 2658
3443.09 2850
3443.64 2660
3444.20 2618
3444.75 2734
3445.30 2638
3445.86 2637
3446.41 2698
3446.97 2550
3447.52 2612
3448.07 2514
3448.63 2632
3449.18 2796
3449.73 2650
3450.29 2488
3450.84 2629
3451.40 2587
3451.95 2427
3452.50 2473
3453.06 2625
3453.61 2712
3454.17 2642
3454.72 2556
3455.28 2431
3455.83 2554
3456.38 2735
3456.94 2561
3457.49 2513
3458.05 2373
3458.60 2495
3459.16 2441
3459.71 2495
3460.27 2521
3460.82 2435
3461.38 2469
3461.93 2522
3462.49 2478
3463.04 2682
3463.60 2462
3464.15 2465
3464.71 2727
3465.26 2583
3465.82 2396
3466.37 2454
3466.93 2416
3467.48 2523
3468.04 2469
3468.59 2551
3469.15 2657
3469.70 2658
3470.26 2554
3470.82 2519
3471.37 2632
3471.93 2700
3472.48 2643
3473.04 2623
3473.59 2601
3474.15 2452
3474.71 2353
3475.26 2364
3475.82 2441
3476.37 2546
3476.93 2599
3477.49 2591
3478.04 2474
3478.60 2326
3479.16 2433
3479.71 2564
3480.27 2606
3480.82 2588
3481.38 2550
3481.94 2577
3482.49 2596
3483.05 2671
3483.61 2791
3484.16 2732
3484.72 2698
3485.28 2463
3485.83 2706
3486.39 2542
3486.95 2613
3487.50 2627
3488.06 2700
3488.62 2570
3489.18 2627
3489.73 2564
3490.29 2624
3490.85 2707
3491.40 2806
3491.96 2612
3492.52 2738
3493.08 3005
3493.63 2833
3494.19 2780
3494.75 2760
3495.31 2942
3495.86 2933
3496.42 2984
3496.98 3047
3497.54 3076
3498.09 3002
3498.65 3042
3499.21 3002
3499.77 3058
3500.33 2895
3500.88 3141
3501.44 3247
3502.00 3171
3502.56 3126
3503.12 3236
3503.67 3191
3504.23 3320
3504.79 3410
3505.35 3218
3505.91 3284
3506.47 3230
3507.03 3128
3507.58 3052
3508.14 3257
3508.70 3317
3509.26 3276
3509.82 3122
3510.38 3134
3510.94 3252
3511.49 3089
3512.05 2976
3512.61 3019
3513.17 3035
3513.73 2824
3514.29 2806
3514.85 2726
3515.41 2785
3515.97 2756
3516.53 2650
3517.09 2704
3517.64 2481
3518.20 2716
3518.76 2617
3519.32 2622
3519.88 2649
3520.44 2551
3521.00 2563
3521.56 2670
3522.12 2723
3522.68 2818
3523.24 2783
3523.80 2893
3524.36 2859
3524.92 2729
3525.48 2807
3526.04 2746
3526.60 2761
3527.16 2874
3527.72 2679
3528.28 2795
3528.84 2569
3529.40 2758
3529.96 2872
3530.52 2708
3531.08 2627
3531.64 2518
3532.20 2579
3532.76 2612
3533.32 2643
3533.89 2606
3534.45 2743
3535.01 2764
3535.57 2701
3536.13 2753
3536.69 2428
3537.25 2588
3537.81 2572
3538.37 2697
3538.93 2526
3539.49 2577
3540.06 2615
3540.62 2744
3541.18 2722
3541.74 2840
3542.30 2516
3542.86 2589
3543.42 2787
3543.98 2754
3544.55 2597
3545.11 2713
3545.67 2767
3546.23 2810
3546.79 2753
3547.35 2524
3547.92 2643
3548.48 2738
3549.04 2786
3549.60 2807
3550.16 2591
3550.72 2444
3551.29 2521
3551.85 2537
3552.41 2611
3552.97 2551
3553.54 2453
3554.10 2586
3554.66 2585
3555.22 2643
3555.78 2601
3556.35 2594
3556.91 2563
3557.47 2623
3558.03 2580
3558.60 2535
3559.16 2527
3559.72 2601
3560.29 2642
3560.85 2526
3561.41 2569
3561.97 2513
3562.54 2600
3563.10 2637
3563.66 2514
3564.23 2584
3564.79 2453
3565.35 2465
3565.91 2600
3566.48 2606
3567.04 2525
3567.60 2473
3568.17 2426
3568.73 2560
3569.29 2441
3569.86 2366
3570.42 2354
3570.99 2426
3571.55 2498
3572.11 2523
3572.68 2518
3573.24 2533
3573.80 2358
3574.37 2543
3574.93 2510
3575.50 2603
3576.06 2468
3576.62 2492
3577.19 2608
3577.75 2603
3578.32 2535
3578.88 2563
3579.44 2464
3580.01 2589
3580.57 2470
3581.14 2311
3581.70 2330
3582.27 2614
3582.83 2571
3583.40 2436
3583.96 2527
3584.52 2441
3585.09 2485
3585.65 2381
3586.22 2443
3586.78 2585
3587.35 2563
3587.91 2707
3588.48 2682
3589.04 2530
3589.61 2560
3590.17 2542
3590.74 2316
3591.30 2604
3591.87 2460
3592.43 2465
3593.00 2480
3593.56 2676
3594.13 2579
3594.70 2427
3595.26 2360
3595.83 2415
3596.39 2512
3596.96 2560
3597.52 2648
3598.09 2682
3598.65 2661
3599.22 2548
3599.79 2605
3600.35 2622
3600.92 2682
3601.48 2538
3602.05 2404
3602.62 2450
3603.18 2369
3603.75 2389
3604.32 2543
3604.88 2394
3605.45 2545
3606.01 2618
3606.58 2573
3607.15 2403
3607.71 2440
3608.28 2529
3608.85 2486
3609.41 2463
3609.98 2348
3610.55 2329
3611.11 2399
3611.68 2318
3612.25 2486
3612.81 2643
3613.38 2548
3613.95 2683
3614.51 2445
3615.08 2415
3615.65 2307
3616.22 2416
3616.78 2482
3617.35 2671
3617.92 2713
3618.48 2783
3619.05 2885
3619.62 3104
3620.19 3071
3620.75 3082
3621.32 3464
3621.89 3533
3622.46 3557
3623.02 3396
3623.59 3109
3624.16 3198
3624.73 3020
3625.30 2796
3625.86 2635
3626.43 2618
3627.00 2615
3627.57 2564
3628.14 2461
3628.70 2423
3629.27 2542
3629.84 2479
3630.41 2457
3630.98 2467
3631.55 2432
3632.11 2607
3632.68 2294
3633.25 2240
3633.82 2325
3634.39 2466
3634.96 2446
3635.52 2545
3636.09 2502
3636.66 2279
3637.23 2389
3637.80 2584
3638.37 2485
3638.94 2434
3639.51 2415
3640.08 2312
3640.64 2531
3641.21 2370
3641.78 2365
3642.35 2526
3642.92 2553
3643.49 2563
3644.06 2606
3644.63 2517
3645.20 2481
3645.77 2699
3646.34 2567
3646.91 2695
3647.48 2734
3648.05 2663
3648.62 2626
3649.19 2541
3649.76 2680
3650.33 2567
3650.90 2481
3651.47 2590
3652.03 2515
3652.60 2593
3653.17 2692
3653.75 2556
3654.32 2587
3654.89 2615
3655.46 2617
3656.03 2669
3656.60 2742
3657.17 2840
3657.74 2791
3658.31 2888
3658.88 2797
3659.45 2697
3660.02 2823
3660.59 2725
3661.16 2819
3661.73 3017
3662.30 2939
3662.87 2748
3663.44 2624
3664.01 2850
3664.59 2822
3665.16 2656
3665.73 2565
3666.30 2554
3666.87 2512
3667.44 2570
3668.01 2599
3668.58 2412
3669.15 2558
3669.73 2457
3670.30 2526
3670.87 2614
3671.44 2664
3672.01 2592
3672.58 2459
3673.15 2548
3673.73 2331
3674.30 2358
3674.87 2507
3675.44 2415
3676.01 2474
3676.58 2432
3677.16 2326
3677.73 2411
3678.30 2553
3678.87 2581
3679.44 2347
3680.02 2521
3680.59 2560
3681.16 2680
3681.73 2456
3682.31 2681
3682.88 2631
3683.45 2679
3684.02 2689
3684.60 2631
3685.17 2460
3685.74 2499
3686.31 2595
3686.89 2466
3687.46 2548
3688.03 2609
3688.60 2641
3689.18 2621
3689.75 2489
3690.32 2574
3690.90 2693
3691.47 2623
3692.04 2745
3692.61 2540
3693.19 2608
3693.76 2548
3694.33 2690
3694.91 2770
3695.48 2713
3696.05 2677
3696.63 2635
3697.20 2802
3697.77 2827
3698.35 2584
3698.92 2445
3699.50 2481
3700.07 2588
3700.64 2515
3701.22 2420
3701.79 2230
3702.36 2487
3702.94 2532
3703.51 2486
3704.09 2411
3704.66 2429
3705.23 2370
3705.81 2284
3706.38 2316
3706.96 2293
3707.53 2364
3708.11 2347
3708.68 2178
3709.25 2320
3709.83 2398
3710.40 2448
3710.98 2260
3711.55 2343
3712.13 2553
3712.70 2482
3713.28 2442
3713.85 2378
3714.43 2414
3715.00 2463
3715.58 2373
3716.15 2493
3716.73 2549
3717.30 2469
3717.88 2486
3718.45 2543
3719.03 2421
3719.60 2334
3720.18 2528
3720.75 2465
3721.33 2726
3721.90 2667
3722.48 2433
3723.05 2404
3723.63 2464
3724.20 2529
3724.78 2413
3725.36 2492
3725.93 2498
3726.51 2486
3727.08 2495
3727.66 2564
3728.23 2656
3728.81 2630
3729.39 2591
3729.96 2599
3730.54 2685
3731.11 2663
3731.69 2684
3732.27 2609
3732.84 2610
3733.42 2653
3734.00 2788
3734.57 2888
3735.15 2926
3735.72 2845
3736.30 2876
3736.88 2798
3737.45 2674
3738.03 2902
3738.61 2775
3739.18 2940
3739.76 2825
3740.34 2636
3740.92 2678
3741.49 2517
3742.07 2662
3742.65 2890
3743.22 2630
3743.80 2468
3744.38 2383
3744.95 2453
3745.53 2537
3746.11 2580
3746.69 2632
3747.26 2589
3747.84 2670
3748.42 2645
3749.00 2515
3749.57 2561
3750.15 2620
3750.73 2635
3751.31 2649
3751.88 2624
3752.46 2541
3753.04 2498
3753.62 2584
3754.19 2691
3754.77 2627
3755.35 2492
3755.93 2574
3756.51 2518
3757.08 2632
3757.66 2621
3758.24 2578
3758.82 2721
3759.40 2769
3759.98 2694
3760.55 2669
3761.13 2835
3761.71 2823
3762.29 2814
3762.87 2795
3763.45 2910
3764.03 2814
3764.60 2674
3765.18 2836
3765.76 2797
3766.34 2801
3766.92 2822
3767.50 2687
3768.08 2495
3768.66 2582
3769.24 2651
3769.81 2664
3770.39 2572
3770.97 2460
3771.55 2655
3772.13 2697
3772.71 2620
3773.29 2688
3773.87 2650
3774.45 2620
3775.03 2612
3775.61 2537
3776.19 2570
3776.77 2638
3777.35 2679
3777.93 2767
3778.51 2641
3779.09 2638
3779.67 2582
3780.25 2568
3780.83 2385
3781.41 2426
3781.99 2504
3782.57 2380
3783.15 2427
3783.73 2586
3784.31 2459
3784.89 2600
3785.47 2491
3786.05 2461
3786.63 2503
3787.21 2361
3787.79 2497
3788.37 2452
3788.95 2334
3789.53 2503
3790.11 2480
3790.69 2511
3791.27 2512
3791.85 2574
3792.43 2677
3793.01 2651
3793.59 2442
3794.18 2448
3794.76 2534
3795.34 2329
3795.92 2297
3796.50 2308
3797.08 2482
3797.66 2600
3798.24 2495
3798.83 2485
3799.41 2548
3799.99 2504
3800.57 2342
3801.15 2499
3801.73 2620
3802.31 2597
3802.90 2555
3803.48 2587
3804.06 2405
3804.64 2629
3805.22 2583
3805.80 2615
3806.39 2516
3806.97 2395
3807.55 2499
3808.13 2481
3808.71 2357
3809.30 2466
3809.88 2484
3810.46 2316
3811.04 2329
3811.63 2437
3812.21 2491
3812.79 2486
3813.37 2532
3813.95 2489
3814.54 2462
3815.12 2406
3815.70 2509
3816.29 2588
3816.87 2611
3817.45 2509
3818.03 2453
3818.62 2535
3819.20 2498
3819.78 2448
3820.36 2426
3820.95 2390
3821.53 2276
3822.11 2315
3822.70 2510
3823.28 2359
3823.86 2300
3824.45 2369
3825.03 2188
3825.61 2264
3826.20 2333
3826.78 2251
3827.36 2267
3827.95 2355
3828.53 2261
3829.11 2151
3829.70 2201
3830.28 2305
3830.87 2428
3831.45 2319
3832.03 2206
3832.62 2413
3833.20 2390
3833.79 2358
3834.37 2421
3834.95 2369
3835.54 2475
3836.12 2544
3836.71 2460
3837.29 2292
3837.87 2403
3838.46 2423
3839.04 2422
3839.63 2319
3840.21 2385
3840.80 2326
3841.38 2321
3841.97 2390
3842.55 2428
3843.13 2594
3843.72 2452
3844.30 2440
3844.89 2373
3845.47 2373
3846.06 2389
3846.64 2359
3847.23 2410
3847.81 2453
3848.40 2440
3848.98 2352
3849.57 2354
3850.15 2415
3850.74 2512
3851.33 2226
3851.91 2283
3852.50 2395
3853.08 2560
3853.67 2506
3854.25 2312
3854.84 2389
3855.42 2330
3856.01 2376
3856.60 2439
3857.18 2401
3857.77 2402
3858.35 2401
3858.94 2595
3859.52 2723
3860.11 2529
3860.70 2480
3861.28 2469
3861.87 2804
3862.45 2944
3863.04 3006
3863.63 3001
3864.21 3165
3864.80 3386
3865.39 3279
3865.97 3120
3866.56 3212
3867.15 3094
3867.73 3020
3868.32 3118
3868.91 3020
3869.49 2970
3870.08 2710
3870.67 2719
3871.25 2667
3871.84 2748
3872.43 2451
3873.01 2578
3873.60 2730
3874.19 2622
3874.77 2480
3875.36 2307
3875.95 2423
3876.54 2379
3877.12 2429
3877.71 2556
3878.30 2658
3878.89 2492
3879.47 2420
3880.06 2453
3880.65 2337
3881.24 2290
3881.82 2528
3882.41 2535
3883.00 2436
3883.59 2431
3884.17 2349
3884.76 2384
3885.35 2531
3885.94 2494
3886.53 2385
3887.11 2453
3887.70 2422
3888.29 2264
3888.88 2495
3889.47 2522
3890.05 2417
3890.64 2475
3891.23 2530
3891.82 2736
3892.41 2688
3893.00 2706
3893.59 2586
3894.17 2554
3894.76 2697
3895.35 2710
3895.94 2625
3896.53 2511
3897.12 2653
3897.71 2744
3898.30 2745
3898.88 2770
3899.47 2739
3900.06 2857
3900.65 2804
3901.24 2761
3901.83 2630
3902.42 2680
3903.01 2689
3903.60 2627
3904.19 2874
3904.78 2745
3905.37 2869
3905.95 2686
3906.54 2480
3907.13 2431
3907.72 2537
3908.31 2412
3908.90 2528
3909.49 2476
3910.08 2549
3910.67 2495
3911.26 2333
3911.85 2409
3912.44 2359
3913.03 2410
3913.62 2377
3914.21 2303
3914.80 2344
3915.39 2415
3915.98 2381
3916.57 2252
3917.16 2203
3917.75 2289
3918.34 2415
3918.93 2408
3919.52 2352
3920.12 2335
3920.71 2393
3921.30 2283
3921.89 2391
3922.48 2243
3923.07 2120
3923.66 2334
3924.25 2236
3924.84 2241
3925.43 2377
3926.02 2388
3926.61 2435
3927.20 2386
3927.80 2303
3928.39 2461
3928.98 2320
3929.57 2419
3930.16 2505
3930.75 2566
3931.34 2318
3931.94 2299
3932.53 2323
3933.12 2454
3933.71 2521
3934.30 2648
3934.89 2459
3935.48 2449
3936.08 2400
3936.67 2306
3937.26 2248
3937.85 2335
3938.44 2534
3939.04 2442
3939.63 2515
3940.22 2477
3940.81 2376
3941.40 2422
3942.00 2380
3942.59 2375
3943.18 2313
3943.77 2425
3944.37 2376
3944.96 2341
3945.55 2350
3946.14 2439
3946.74 2207
3947.33 2332
3947.92 2343
3948.51 2220
3949.11 2328
3949.70 2310
3950.29 2241
3950.88 2349
3951.48 2228
3952.07 2408
3952.66 2372
3953.26 2383
3953.85 2352
3954.44 2286
3955.04 2286
3955.63 2346
3956.22 2225
3956.82 2293
3957.41 2176
3958.00 2356
3958.60 2342
3959.19 2401
3959.78 2391
3960.38 2452
3960.97 2366
3961.56 2324
3962.16 2162
3962.75 2345
3963.34 2326
3963.94 2343
3964.53 2277
3965.13 2215
3965.72 2224
3966.31 2146
3966.91 2250
3967.50 2240
3968.10 2407
3968.69 2420
3969.28 2395
3969.88 2424
3970.47 2396
3971.07 2454
3971.66 2461
3972.26 2459
3972.85 2355
3973.45 2380
3974.04 2367
3974.63 2412
3975.23 2363
3975.82 2429
3976.42 2390
3977.01 2385
3977.61 2465
3978.20 2457
3978.80 2369
3979.39 2228
3979.99 2289
3980.58 2296
3981.18 2338
3981.77 2460
3982.37 2324
3982.96 2311
3983.56 2434
3984.15 2303
3984.75 2245
3985.35 2343
3985.94 2229
3986.54 2228
3987.13 2369
3987.73 2403
3988.32 2310
3988.92 2254
3989.51 2403
3990.11 2354
3990.71 2449
3991.30 2278
3991.90 2367
3992.49 2447
3993.09 2481
3993.69 2418
3994.28 2451
3994.88 2372
3995.47 2335
3996.07 2281
3996.67 2223
3997.26 2353
3997.86 2435
3998.46 2342
3999.05 2286
3999.65 2333
4000.25 2377
4000.84 2345
4001.44 2344
4002.04 2242
4002.63 2269
4003.23 2536
4003.83 2443
4004.42 2641
4005.02 2523
4005.62 2439
4006.21 2562
4006.81 2445
4007.41 2492
4008.01 2496
4008.60 2526
4009.20 2607
4009.80 2525
4010.39 2516
4010.99 2599
4011.59 2473
4012.19 2511
4012.78 2444
4013.38 2353
4013.98 2430
4014.58 2488
4015.17 2343
4015.77 2292
4016.37 2443
4016.97 2566
4017.57 2532
4018.16 2622
4018.76 2678
4019.36 2690
4019.96 2612
4020.56 2707
4021.15 2723
4021.75 2512
4022.35 2769
4022.95 2738
4023.55 2699
4024.14 2604
4024.74 2534
4025.34 2475
4025.94 2459
4026.54 2456
4027.14 2310
4027.74 2482
4028.33 2543
4028.93 2487
4029.53 2494
4030.13 2447
4030.73 2366
4031.33 2395
4031.93 2331
4032.53 2500
4033.12 2318
4033.72 2483
4034.32 2398
4034.92 2441
4035.52 2491
4036.12 2409
4036.72 2375
4037.32 2442
4037.92 2448
4038.52 2456
4039.12 2489
4039.72 2436
4040.32 2435
4040.92 2323
4041.52 2403
4042.12 2426
4042.71 2250
4043.31 2371
4043.91 2448
4044.51 2353
4045.11 2506
4045.71 2493
4046.31 2478
4046.91 2388
4047.51 2190
4048.11 2252
4048.71 2501
4049.31 2504
4049.91 2422
4050.52 2415
4051.12 2561
4051.72 2414
4052.32 2362
4052.92 2489
4053.52 2371
4054.12 2366
4054.72 2455
4055.32 2431
4055.92 2380
4056.52 2225
4057.12 2296
4057.72 2506
4058.32 2450
4058.92 2290
4059.52 2394
4060.13 2457
4060.73 2326
4061.33 2580
4061.93 2329
4062.53 2352
4063.13 2419
4063.73 2363
4064.33 2316
4064.94 2249
4065.54 2309
4066.14 2210
4066.74 2329
4067.34 2409
4067.94 2369
4068.54 2309
4069.15 2396
4069.75 2319
4070.35 2309
4070.95 2260
4071.55 2299
4072.16 2190
4072.76 2211
4073.36 2226
4073.96 2313
4074.56 2437
4075.17 2385
4075.77 2199
4076.37 2237
4076.97 2130
4077.57 2254
4078.18 2260
4078.78 2189
4079.38 2221
4079.98 2126
4080.59 2285
4081.19 2336
4081.79 2438
4082.39 2393
4083.00 2220
4083.60 2213
4084.20 2252
4084.81 2419
4085.41 2209
4086.01 2290
4086.61 2234
4087.22 2226
4087.82 2349
4088.42 2352
4089.03 2416
4089.63 2398
4090.23 2174
4090.84 2219
4091.44 2296
4092.04 2303
4092.65 2276
4093.25 2273
4093.85 2215
4094.46 2346
4095.06 2359
4095.66 2627
4096.27 2657
4096.87 2560
4097.48 2505
4098.08 2619
4098.68 2685
4099.29 2812
4099.89 2871
4100.49 2764
4101.10 2555
4101.70 2420
4102.31 2544
4102.91 2300
4103.52 2251
4104.12 2143
4104.72 2110
4105.33 2250
4105.93 2136
4106.54 2100
4107.14 2157
4107.75 2232
4108.35 2220
4108.96 2243
4109.56 2135
4110.16 2160
4110.77 2271
4111.37 2196
4111.98 2148
4112.58 2304
4113.19 2129
4113.79 2218
4114.40 2256
4115.00 2080
4115.61 2127
4116.21 2217
4116.82 2155
4117.42 2212
4118.03 2185
4118.64 2386
4119.24 2183
4119.85 2338
4120.45 2416
4121.06 2231
4121.66 2114
4122.27 2069
4122.87 2177
4123.48 2076
4124.09 2081
4124.69 2348
4125.30 2238
4125.90 2235
4126.51 2212
4127.11 2104
4127.72 2202
4128.33 2218
4128.93 2156
4129.54 2312
4130.14 2254
4130.75 2360
4131.36 2351
4131.96 2214
4132.57 2234
4133.18 2297
4133.78 2124
4134.39 2106
4135.00 2248
4135.60 2305
4136.21 2278
4136.82 2423
4137.42 2326
4138.03 2352
4138.64 2171
4139.24 2306
4139.85 2284
4140.46 2203
4141.06 2331
4141.67 2268
4142.28 2253
4142.88 2181
4143.49 2260
4144.10 2285
4144.71 2276
4145.31 2267
4145.92 2269
4146.53 2120
4147.14 2249
4147.74 2085
4148.35 2176
4148.96 2156
4149.57 2105
4150.17 2071
4150.78 2176
4151.39 2079
4152.00 2152
4152.60 2240
4153.21 2277
4153.82 2277
4154.43 2235
4155.04 2193
4155.64 2280
4156.25 2274
4156.86 2201
4157.47 2233
4158.08 2231
4158.69 2174
4159.29 2201
4159.90 2335
4160.51 2157
4161.12 2076
4161.73 2000
4162.34 1960
4162.94 1890
4163.55 2068
4164.16 2152
4164.77 2017
4165.38 2093
4165.99 2155
4166.60 2151
4167.21 2207
4167.81 2198
4168.42 2093
4169.03 2068
4169.64 1934
4170.25 2039
4170.86 2102
4171.47 2332
4172.08 2245
4172.69 2166
4173.30 2434
4173.91 2135
4174.52 2154
4175.13 2179
4175.74 2179
4176.34 2205
4176.95 2148
4177.56 2017
4178.17 2074
4178.78 2162
4179.39 2299
4180.00 2233
4180.61 2157
4181.22 2153
4181.83 1911
4182.44 2177
4183.05 2223
4183.66 2145
4184.27 2179
4184.88 2019
4185.49 2094
4186.10 2216
4186.71 2315
4187.32 2198
4187.93 2169
4188.55 2252
4189.16 2057
4189.77 2041
4190.38 2070
4190.99 2112
4191.60 2049
4192.21 2081
4192.82 2051
4193.43 2063
4194.04 2152
4194.65 2119
4195.26 2113
4195.87 2183
4196.49 2178
4197.10 2146
4197.71 2218
4198.32 2222
4198.93 2244
4199.54 2119
4200.15 2225
4200.76 2238
4201.38 2188
4201.99 2208
4202.60 2142
4203.21 2242
4203.82 2286
4204.43 2180
4205.04 2209
4205.66 2268
4206.27 2248
4206.88 2293
4207.49 2122
4208.10 2216
4208.72 2109
4209.33 2198
4209.94 2251
4210.55 2325
4211.16 2179
4211.78 2152
4212.39 2116
4213.00 2293
4213.61 2235
4214.22 2111
4214.84 2143
4215.45 2278
4216.06 2230
4216.67 2298
4217.29 2377
4217.90 2258
4218.51 2269
4219.13 2237
4219.74 2232
4220.35 2177
4220.96 2365
4221.58 2243
4222.19 2205
4222.80 2362
4223.42 2425
4224.03 2569
4224.64 2620
4225.25 2512
4225.87 2529
4226.48 2656
4227.09 2725
4227.71 2820
4228.32 2785
4228.93 2718
4229.55 2736
4230.16 2679
4230.77 2977
4231.39 2844
4232.00 2784
4232.62 2616
4233.23 2417
4233.84 2564
4234.46 2445
4235.07 2391
4235.68 2441
4236.30 2470
4236.91 2344
4237.53 2484
4238.14 2581
4238.75 2371
4239.37 2310
4239.98 2252
4240.60 2098
4241.21 2204
4241.83 2287
4242.44 2156
4243.05 2234
4243.67 2131
4244.28 2049
4244.90 2046
4245.51 2001
4246.13 2154
4246.74 2203
4247.36 2217
4247.97 2196
4248.59 2034
4249.20 2092
4249.82 2292
4250.43 2335
4251.05 2219
4251.66 2294
4252.28 2208
4252.89 2253
4253.51 2235
4254.12 2227
4254.74 2271
4255.35 2116
4255.97 2163
4256.58 2359
4257.20 2327
4257.81 2284
4258.43 2244
4259.05 2099
4259.66 2254
4260.28 2325
4260.89 2233
4261.51 2316
4262.12 2392
4262.74 2229
4263.36 2134
4263.97 2198
4264.59 2275
4265.20 2413
4265.82 2266
4266.44 2192
4267.05 2315
4267.67 2278
4268.28 2406
4268.90 2328
4269.52 2370
4270.13 2312
4270.75 2323
4271.37 2392
4271.98 2443
4272.60 2301
4273.22 2335
4273.83 2266
4274.45 2262
4275.07 2228
4275.68 2296
4276.30 2300
4276.92 2317
4277.53 2314
4278.15 2131
4278.77 2162
4279.38 2104
4280.00 2247
4280.62 2087
4281.24 2082
4281.85 2150
4282.47 2159
4283.09 2235
4283.70 2166
4284.32 2092
4284.94 2086
4285.56 2025
4286.17 2107
4286.79 2233
4287.41 2171
4288.03 2232
4288.65 2148
4289.26 2205
4289.88 2125
4290.50 2070
4291.12 2212
4291.73 2178
4292.35 2099
4292.97 2174
4293.59 2015
4294.21 2103
4294.83 2067
4295.44 2133
4296.06 2146
4296.68 2073
4297.30 2121
4297.92 2190
4298.54 2238
4299.15 2190
4299.77 2265
4300.39 2175
4301.01 2311
4301.63 2262
4302.25 2080
4302.87 2180
4303.48 2298
4304.10 2256
4304.72 2142
4305.34 2165
4305.96 2291
4306.58 2218
4307.20 2330
4307.82 2311
4308.44 2291
4309.06 2195
4309.67 2197
4310.29 2218
4310.91 2250
4311.53 2262
4312.15 2226
4312.77 2257
4313.39 2324
4314.01 2341
4314.63 2306
4315.25 2303
4315.87 2139
4316.49 2277
4317.11 2409
4317.73 2077
4318.35 2154
4318.97 2132
4319.59 2093
4320.21 2068
4320.83 1965
4321.45 1954
4322.07 2013
4322.69 2038
4323.31 2048
4323.93 2081
4324.55 2099
4325.17 2144
4325.79 2050
4326.41 2100
4327.03 2177
4327.65 2166
4328.27 2285
4328.89 2406
4329.51 2211
4330.13 2262
4330.76 2340
4331.38 2233
4332.00 2017
4332.62 2057
4333.24 2085
4333.86 2133
4334.48 2224
4335.10 2147
4335.72 2229
4336.34 2298
4336.97 2373
4337.59 2232
4338.21 2299
4338.83 2309
4339.45 2418
4340.07 2351
4340.69 2322
4341.31 2281
4341.94 2293
4342.56 2369
4343.18 2394
4343.80 2409
4344.42 2419
4345.04 2289
4345.67 2202
4346.29 2302
4346.91 2388
4347.53 2345
4348.15 2442
4348.78 2536
4349.40 2590
4350.02 2597
4350.64 2484
4351.26 2593
4351.89 2461
4352.51 2470
4353.13 2430
4353.75 2279
4354.38 2395
4355.00 2209
4355.62 2209
4356.24 2266
4356.87 2211
4357.49 1985
4358.11 2172
4358.74 2127
4359.36 2182
4359.98 2235
4360.60 2061
4361.23 2214
4361.85 2046
4362.47 2018
4363.10 2199
4363.72 2178
4364.34 2272
4364.97 2099
4365.59 2134
4366.21 2158
4366.83 2103
4367.46 2180
4368.08 2141
4368.71 2289
4369.33 2223
4369.95 2255
4370.58 2271
4371.20 2099
4371.82 2188
4372.45 2114
4373.07 2157
4373.69 2119
4374.32 2122
4374.94 2144
4375.57 2097
4376.19 2004
4376.81 2059
4377.44 2069
4378.06 2135
4378.69 2047
4379.31 2145
4379.94 2225
4380.56 2163
4381.18 2057
4381.81 2248
4382.43 2278
4383.06 2220
4383.68 2249
4384.31 2258
4384.93 2379
4385.56 2287
4386.18 2277
4386.81 2179
4387.43 2329
4388.05 2334
4388.68 2243
4389.30 2185
4389.93 2280
4390.55 2314
4391.18 2339
4391.81 2367
4392.43 2286
4393.06 2405
4393.68 2472
4394.31 2673
4394.93 2800
4395.56 2500
4396.18 2473
4396.81 2621
4397.43 2560
4398.06 2495
4398.68 2461
4399.31 2504
4399.94 2355
4400.56 2292
4401.19 2434
4401.81 2406
4402.44 2360
4403.06 2556
4403.69 2480
4404.32 2348
4404.94 2588
4405.57 2572
4406.20 2390
4406.82 2416
4407.45 2230
4408.07 2307
4408.70 2393
4409.33 2306
4409.95 2149
4410.58 2261
4411.21 2579
4411.83 2404
4412.46 2301
4413.09 2425
4413.71 2340
4414.34 2238
4414.97 2288
4415.59 2250
4416.22 2211
4416.85 2247
4417.47 2316
4418.10 2318
4418.73 2072
4419.35 2204
4419.98 2183
4420.61 2258
4421.24 2225
4421.86 2243
4422.49 2260
4423.12 2225
4423.75 2184
4424.37 2215
4425.00 2162
4425.63 2202
4426.26 2246
4426.88 2371
4427.51 2141
4428.14 2114
4428.77 2277
4429.39 2073
4430.02 2142
4430.65 2150
4431.28 1958
4431.91 1974
4432.53 1989
4433.16 2092
4433.79 2082
4434.42 2147
4435.05 2232
4435.67 2104
4436.30 2048
4436.93 2057
4437.56 2013
4438.19 1960
4438.82 2183
4439.44 2134
4440.07 2173
4440.70 2222
4441.33 2177
4441.96 2075
4442.59 1964
4443.22 2026
4443.85 1994
4444.47 2125
4445.10 2085
4445.73 2089
4446.36 2242
4446.99 2110
4447.62 2100
4448.25 2099
4448.88 2109
4449.51 2212
4450.14 2229
4450.77 2262
4451.39 2192
4452.02 2224
4452.65 2136
4453.28 2050
4453.91 1972
4454.54 2161
4455.17 2149
4455.80 2076
4456.43 2090
4457.06 2082
4457.69 2089
4458.32 1987
4458.95 2113
4459.58 2072
4460.21 2094
4460.84 2106
4461.47 2057
4462.10 2068
4462.73 2134
4463.36 2097
4463.99 2044
4464.62 2027
4465.25 2028
4465.88 2110
4466.51 2037
4467.14 1958
4467.77 1919
4468.40 2001
4469.03 1843
4469.67 1957
4470.30 1904
4470.93 1864
4471.56 1881
4472.19 2001
4472.82 2002
4473.45 1955
4474.08 1863
4474.71 1960
4475.34 1992
4475.97 1925
4476.61 1935
4477.24 1882
4477.87 1862
4478.50 1835
4479.13 1892
4479.76 1948
4480.39 2086
4481.02 2055
4481.66 1976
4482.29 1944
4482.92 1992
4483.55 1999
4484.18 2057
4484.81 1990
4485.45 1966
4486.08 2083
4486.71 2002
4487.34 1933
4487.97 2061
4488.61 1987
4489.24 2144
4489.87 2016
4490.50 2056
4491.13 2105
4491.77 1998
4492.40 2054
4493.03 1998
4493.66 2177
4494.30 1947
4494.93 1840
4495.56 2005
4496.19 2000
4496.83 2057
4497.46 2056
4498.09 2087
4498.72 2054
4499.36 1874
4499.99 1923
4500.62 1897
4501.25 1963
4501.89 2048
4502.52 2073
4503.15 2010
4503.79 2126
4504.42 2164
4505.05 2130
4505.69 1998
4506.32 2050
4506.95 2204
4507.59 2162
4508.22 2110
4508.85 2013
4509.49 2164
4510.12 2143
4510.75 2099
4511.39 2037
4512.02 2047
4512.65 2020
4513.29 1981
4513.92 1945
4514.56 2000
4515.19 2017
4515.82 2113
4516.46 2076
4517.09 1984
4517.73 2089
4518.36 2276
4518.99 2215
4519.63 2086
4520.26 2121
4520.90 2019
4521.53 2062
4522.16 2038
4522.80 2041
4523.43 1995
4524.07 2004
4524.70 1924
4525.34 2036
4525.97 2102
4526.61 1923
4527.24 2027
4527.88 2158
4528.51 2104
4529.15 2226
4529.78 2228
4530.42 2247
4531.05 2174
4531.69 2375
4532.32 2354
4532.96 2360
4533.59 2824
4534.23 2883
4534.86 2891
4535.50 3079
4536.13 3090
4536.77 3021
4537.40 2916
4538.04 2892
4538.67 2830
4539.31 2690
4539.94 2478
4540.58 2415
4541.22 2256
4541.85 2270
4542.49 2186
4543.12 2188
4543.76 2105
4544.40 2102
4545.03 2093
4545.67 2164
4546.30 1995
4546.94 1930
4547.58 1960
4548.21 2024
4548.85 1985
4549.48 2066
4550.12 2188
4550.76 1995
4551.39 1907
4552.03 1933
4552.67 2105
4553.30 2028
4553.94 2093
4554.58 1953
4555.21 1943
4555.85 2057
4556.49 2097
4557.12 2063
4557.76 2157
4558.40 2160
4559.03 2161
4559.67 2114
4560.31 2204
4560.94 2265
4561.58 2227
4562.22 2123
4562.86 2162
4563.49 2142
4564.13 2170
4564.77 2099
4565.41 2015
4566.04 2148
4566.68 2107
4567.32 2066
4567.96 2040
4568.59 2182
4569.23 2007
4569.87 2173
4570.51 2356
4571.14 2241
4571.78 2315
4572.42 2363
4573.06 2333
4573.70 2168
4574.33 2271
4574.97 2381
4575.61 2319
4576.25 2360
4576.89 2304
4577.52 2302
4578.16 2238
4578.80 2081
4579.44 2051
4580.08 2081
4580.72 2109
4581.35 2068
4581.99 2013
4582.63 2044
4583.27 2005
4583.91 2029
4584.55 1972
4585.19 2089
4585.83 2021
4586.46 2066
4587.10 2005
4587.74 1974
4588.38 1978
4589.02 1985
4589.66 2044
4590.30 2089
4590.94 1978
4591.58 1914
4592.22 2164
4592.85 1960
4593.49 2041
4594.13 2142
4594.77 1943
4595.41 2049
4596.05 2043
4596.69 2024
4597.33 2038
4597.97 1969
4598.61 1980
4599.25 2071
4599.89 2077
4600.53 2026
4601.17 1986
4601.81 1994
4602.45 1984
4603.09 1981
4603.73 2049
4604.37 2003
4605.01 2130
4605.65 2031
4606.29 2003
4606.93 1901
4607.57 1942
4608.21 1942
4608.85 2000
4609.49 2063
4610.13 2202
4610.77 2174
4611.41 2080
4612.05 2118
4612.70 1912
4613.34 1984
4613.98 1942
4614.62 2050
4615.26 2229
4615.90 2025
4616.54 1991
4617.18 1986
4617.82 1863
4618.46 1972
4619.10 2028
4619.75 1875
4620.39 1849
4621.03 1837
4621.67 1831
4622.31 1919
4622.95 2047
4623.59 1897
4624.24 1906
4624.88 1821
4625.52 1790
4626.16 1880
4626.80 1979
4627.44 1924
4628.09 2014
4628.73 1931
4629.37 1920
4630.01 1957
4630.65 2067
4631.29 1915
4631.94 1955
4632.58 2086
4633.22 2004
4633.86 1953
4634.51 1915
4635.15 2053
4635.79 1949
4636.43 1969
4637.07 2013
4637.72 1998
4638.36 1937
4639.00 1821
4639.64 1896
4640.29 2046
4640.93 1953
4641.57 2062
4642.21 2113
4642.86 2042
4643.50 2009
4644.14 2137
4644.79 1955
4645.43 1939
4646.07 1937
4646.72 1951
4647.36 1885
4648.00 1908
4648.64 1900
4649.29 2057
4649.93 1991
4650.57 2053
4651.22 2142
4651.86 1898
4652.50 1899
4653.15 2010
4653.79 1851
4654.44 1812
4655.08 1942
4655.72 1967
4656.37 2069
4657.01 1938
4657.65 1918
4658.30 2024
4658.94 1975
4659.59 2049
4660.23 1991
4660.87 1955
4661.52 1990
4662.16 1860
4662.81 1878
4663.45 1968
4664.09 1853
4664.74 1838
4665.38 1827
4666.03 1946
4666.67 1757
4667.32 1775
4667.96 1717
4668.61 1806
4669.25 1719
4669.89 1740
4670.54 1911
4671.18 1824
4671.83 1781
4672.47 1814
4673.12 1848
4673.76 1814
4674.41 1955
4675.05 1843
4675.70 1875
4676.34 1890
4676.99 1863
4677.63 1977
4678.28 1870
4678.92 1908
4679.57 1899
4680.22 1834
4680.86 1887
4681.51 1906
4682.15 1887
4682.80 1888
4683.44 1903
4684.09 1969
4684.73 1982
4685.38 1935
4686.03 1978
4686.67 1836
4687.32 1945
4687.96 1933
4688.61 1864
4689.25 1845
4689.90 1816
4690.55 1730
4691.19 1834
4691.84 1880
4692.49 1974
4693.13 1919
4693.78 1939
4694.42 1894
4695.07 1907
4695.72 1831
4696.36 1790
4697.01 1822
4697.66 1786
4698.30 1844
4698.95 1909
4699.60 1841
4700.24 1796
4700.89 1881
4701.54 1785
4702.18 1797
4702.83 1751
4703.48 1839
4704.12 1862
4704.77 1840
4705.42 1946
4706.07 1973
4706.71 1826
4707.36 1853
4708.01 1883
4708.66 1856
4709.30 1784
4709.95 1760
4710.60 1747
4711.24 1761
4711.89 1751
4712.54 1888
4713.19 1858
4713.84 1850
4714.48 1956
4715.13 1995
4715.78 1898
4716.43 1805
4717.07 1905
4717.72 1937
4718.37 1936
4719.02 1980
4719.67 1869
4720.31 1872
4720.96 1782
4721.61 1837
4722.26 1932
4722.91 1842
4723.56 1893
4724.20 1890
4724.85 1971
4725.50 1899
4726.15 1830
4726.80 1897
4727.45 1874
4728.10 1891
4728.74 1779
4729.39 1851
4730.04 1811
4730.69 2003
4731.34 2025
4731.99 1922
4732.64 1917
4733.29 1986
4733.94 1833
4734.58 1977
4735.23 1891
4735.88 1817
4736.53 1789
4737.18 1809
4737.83 1813
4738.48 1821
4739.13 1902
4739.78 1822
4740.43 1844
4741.08 1815
4741.73 1781
4742.38 1886
4743.03 1784
4743.68 1821
4744.33 1872
4744.98 2016
4745.63 1930
4746.28 1714
4746.93 1900
4747.58 1838
4748.23 1854
4748.88 1858
4749.53 1846
4750.18 1833
4750.83 1949
4751.48 1876
4752.13 1816
4752.78 1858
4753.43 1763
4754.08 1832
4754.73 1939
4755.38 1948
4756.03 1994
4756.68 1823
4757.33 1906
4757.98 1926
4758.63 1948
4759.28 1925
4759.93 1948
4760.59 1800
4761.24 1898
4761.89 1946
4762.54 1928
4763.19 1922
4763.84 1936
4764.49 1817
4765.14 1847
4765.79 1938
4766.45 1958
4767.10 1869
4767.75 1812
4768.40 1865
4769.05 1857
4769.70 1845
4770.35 1851
4771.01 1851
4771.66 1813
4772.31 1733
4772.96 1743
4773.61 1866
4774.26 1819
4774.92 1805
4775.57 1820
4776.22 1870
4776.87 1807
4777.52 1771
4778.18 1781
4778.83 1854
4779.48 1808
4780.13 1830
4780.79 1851
4781.44 1753
4782.09 1849
4782.74 1807
4783.40 1847
4784.05 1847
4784.70 1858
4785.35 1853
4786.01 1782
4786.66 1785
4787.31 1760
4787.96 1802
4788.62 1822
4789.27 1871
4789.92 1769
4790.58 1594
4791.23 1688
4791.88 1806
4792.53 1862
4793.19 1926
4793.84 1887
4794.49 1857
4795.15 1795
4795.80 1891
4796.45 1852
4797.11 1834
4797.76 1801
4798.41 1843
4799.07 1918
4799.72 1905
4800.37 1941
4801.03 1820
4801.68 1817
4802.34 1886
4802.99 1940
4803.64 1802
4804.30 1868
4804.95 1917
4805.61 1950
4806.26 1894
4806.91 1823
4807.57 1811
4808.22 1816
4808.88 1864
4809.53 1822
4810.18 1760
4810.84 1869
4811.49 1787
4812.15 1729
4812.80 1831
4813.46 1781
4814.11 1761
4814.77 1768
4815.42 1793
4816.07 1734
4816.73 1851
4817.38 1842
4818.04 1783
4818.69 1864
4819.35 1842
4820.00 1758
4820.66 1763
4821.31 1897
4821.97 2011
4822.62 1940
4823.28 1813
4823.93 1831
4824.59 1928
4825.24 1894
4825.90 2037
4826.56 1961
4827.21 1948
4827.87 2050
4828.52 1938
4829.18 1910
4829.83 1840
4830.49 1838
4831.14 1780
4831.80 1791
4832.46 2026
4833.11 1956
4833.77 1935
4834.42 1912
4835.08 1911
4835.74 1814
4836.39 1868
4837.05 1916
4837.70 1891
4838.36 1868
4839.02 1843
4839.67 1915
4840.33 2041
4840.99 2010
4841.64 2026
4842.30 2075
4842.96 2070
4843.61 2059
4844.27 2182
4844.92 2155
4845.58 2027
4846.24 1935
4846.90 1931
4847.55 1980
4848.21 2007
4848.87 1893
4849.52 1803
4850.18 1911
4850.84 2022
4851.49 1923
4852.15 1839
4852.81 1805
4853.47 1867
4854.12 1899
4854.78 1974
4855.44 2032
4856.09 1817
4856.75 1920
4857.41 1913
4858.07 1891
4858.72 1861
4859.38 1794
4860.04 1866
4860.70 1888
4861.36 1724
4862.01 1890
4862.67 1837
4863.33 2019
4863.99 1992
4864.64 1889
4865.30 1873
4865.96 1989
4866.62 2061
4867.28 1899
4867.94 1926
4868.59 1875
4869.25 1994
4869.91 2024
4870.57 1916
4871.23 1909
4871.89 1795
4872.54 1859
4873.20 1944
4873.86 1884
4874.52 1871
4875.18 1952
4875.84 1903
4876.50 1779
4877.16 1902
4877.81 1946
4878.47 1974
4879.13 1892
4879.79 1875
4880.45 2072
4881.11 1947
4881.77 1939
4882.43 1944
4883.09 1872
4883.75 1922
4884.41 2034
4885.06 1887
4885.72 1799
4886.38 1846
4887.04 1787
4887.70 1794
4888.36 1811
4889.02 1807
4889.68 1848
4890.34 1798
4891.00 1838
4891.66 1729
4892.32 1929
4892.98 1967
4893.64 2043
4894.30 1979
4894.96 1845
4895.62 1891
4896.28 1806
4896.94 1771
4897.60 1885
4898.26 1730
4898.92 1814
4899.58 1907
4900.24 1885
4900.90 1840
4901.56 1712
4902.22 1718
4902.88 1887
4903.54 1681
4904.21 1739
4904.87 1797
4905.53 1827
4906.19 1820
4906.85 1924
4907.51 1787
4908.17 1732
4908.83 1732
4909.49 1851
4910.15 1801
4910.81 1858
4911.48 1883
4912.14 1793
4912.80 1876
4913.46 1765
4914.12 1723
4914.78 1818
4915.44 1765
4916.11 1860
4916.77 1757
4917.43 1757
4918.09 1722
4918.75 1688
4919.41 1731
4920.07 1735
4920.74 1835
4921.40 1737
4922.06 1802
4922.72 1781
4923.38 1752
4924.05 1782
4924.71 1743
4925.37 1801
4926.03 1812
4926.69 1755
4927.36 1870
4928.02 1849
4928.68 1776
4929.34 1730
4930.01 1841
4930.67 1738
4931.33 1733
4931.99 1787
4932.66 1755
4933.32 1781
4933.98 1713
4934.64 1683
4935.31 1876
4935.97 1850
4936.63 1786
4937.30 1812
4937.96 1806
4938.62 1788
4939.28 1865
4939.95 1802
4940.61 1779
4941.27 1745
4941.94 1720
4942.60 1810
4943.26 1777
4943.93 1743
4944.59 1645
4945.25 1693
4945.92 1767
4946.58 1887
4947.24 1912
4947.91 1866
4948.57 1780
4949.23 1762
4949.90 1833
4950.56 1842
4951.23 1847
4951.89 1887
4952.55 1753
4953.22 1830
4953.88 1771
4954.55 1829
4955.21 1802
4955.87 1764
4956.54 1705
4957.20 1786
4957.87 1708
4958.53 1802
4959.20 1743
4959.86 1826
4960.52 1784
4961.19 1708
4961.85 1731
4962.52 1660
4963.18 1855
4963.85 1792
4964.51 1760
4965.18 1757
4965.84 1698
4966.51 1720
4967.17 1805
4967.84 1846
4968.50 1799
4969.17 1672
4969.83 1695
4970.50 1771
4971.16 1836
4971.83 1724
4972.49 1806
4973.16 1785
4973.82 1785
4974.49 1821
4975.15 1780
4975.82 1836
4976.48 1904
4977.15 2014
4977.82 1853
4978.48 1800
4979.15 1951
4979.81 1874
4980.48 1946
4981.14 1932
4981.81 1947
4982.48 1854
4983.14 1835
4983.81 1942
4984.47 1864
4985.14 1787
4985.81 1897
4986.47 1839
4987.14 1843
4987.81 1921
4988.47 1860
4989.14 1873
4989.80 1924
4990.47 2110
4991.14 2353
4991.80 2308
4992.47 2458
4993.14 2550
4993.80 2625
4994.47 2618
4995.14 2460
4995.80 2506
4996.47 2338
4997.14 2115
4997.80 2192
4998.47 2182
4999.14 2025
4999.81 1934
5000.47 1861
5001.14 1898
5001.81 1877
5002.47 1807
5003.14 1942
5003.81 1860
5004.48 1885
5005.14 1898
5005.81 1818
5006.48 1839
5007.15 1876
5007.81 1871
5008.48 1883
5009.15 1961
5009.82 1852
5010.49 1979
5011.15 1912
5011.82 1821
5012.49 1809
5013.16 1826
5013.83 1929
5014.49 1915
5015.16 1866
5015.83 1821
5016.50 1914
5017.17 1909
5017.83 1891
5018.50 1915
5019.17 1954
5019.84 2046
5020.51 2011
5021.18 1942
5021.84 2023
5022.51 1956
5023.18 2075
5023.85 2089
5024.52 2088
5025.19 2071
5025.86 2122
5026.53 2210
5027.19 2278
5027.86 2303
5028.53 2256
5029.20 2174
5029.87 2201
5030.54 2213
5031.21 2288
5031.88 2295
5032.55 2083
5033.22 2149
5033.89 2259
5034.56 2197
5035.23 2025
5035.89 2107
5036.56 1947
5037.23 1947
5037.90 1873
5038.57 1948
5039.24 1970
5039.91 1975
5040.58 1987
5041.25 2009
5041.92 1962
5042.59 1857
5043.26 1828
5043.93 2005
5044.60 2146
5045.27 2068
5045.94 1966
5046.61 1903
5047.28 1951
5047.95 2039
5048.62 2017
5049.29 2087
5049.96 2155
5050.63 2000
5051.31 1947
5051.98 1891
5052.65 1949
5053.32 2014
5053.99 1958
5054.66 2057
5055.33 1963
5056.00 1871
5056.67 1874
5057.34 1932
5058.01 1897
5058.68 1875
5059.35 1927
5060.03 2039
5060.70 1891
5061.37 1884
5062.04 1875
5062.71 1972
5063.38 2029
5064.05 1982
5064.72 2044
5065.40 2069
5066.07 2073
5066.74 2092
5067.41 2070
5068.08 2009
5068.75 1958
5069.43 2015
5070.10 2040
5070.77 1987
5071.44 1923
5072.11 1937
5072.79 2027
5073.46 1950
5074.13 1918
5074.80 1860
5075.47 1999
5076.15 2088
5076.82 1973
5077.49 1976
5078.16 1956
5078.83 1831
5079.51 1799
5080.18 1890
5080.85 1888
5081.52 1795
5082.20 1889
5082.87 1851
5083.54 1900
5084.22 1955
5084.89 1812
5085.56 1941
5086.23 1932
5086.91 1881
5087.58 1987
5088.25 1886
5088.93 1817
5089.60 1868
5090.27 1899
5090.94 1901
5091.62 1769
5092.29 1817
5092.96 1933
5093.64 1896
5094.31 1807
5094.98 1807
5095.66 1931
5096.33 1874
5097.00 1847
5097.68 1897
5098.35 1924
5099.03 1915
5099.70 1948
5100.37 1941
5101.05 1903
5101.72 1935
5102.39 1898
5103.07 1909
5103.74 1909
5104.42 1910
5105.09 1806
5105.77 1807
5106.44 1947
5107.11 1838
5107.79 1969
5108.46 1924
5109.14 1840
5109.81 1851
5110.49 1910
5111.16 1793
5111.83 1798
5112.51 1860
5113.18 1890
5113.86 1885
5114.53 1925
5115.21 1784
5115.88 1783
5116.56 1746
5117.23 1816
5117.91 1858
5118.58 1722
5119.26 1729
5119.93 1822
5120.61 1831
5121.28 1717
5121.96 1679
5122.63 1857
5123.31 1912
5123.98 1752
5124.66 1861
5125.33 1903
5126.01 1949
5126.69 1876
5127.36 1780
5128.04 1770
5128.71 1750
5129.39 1815
5130.06 1722
5130.74 1771
5131.42 1741
5132.09 1796
5132.77 1861
5133.44 1745
5134.12 1798
5134.79 1784
5135.47 1993
5136.15 1822
5136.82 1868
5137.50 1739
5138.18 1832
5138.85 1890
5139.53 1755
5140.20 1802
5140.88 1784
5141.56 1852
5142.23 1747
5142.91 1890
5143.59 1944
5144.26 1894
5144.94 1833
5145.62 1772
5146.29 1746
5146.97 1947
5147.65 1907
5148.33 1749
5149.00 1792
5149.68 1806
5150.36 1807
5151.03 1686
5151.71 1655
5152.39 1764
5153.06 1715
5153.74 1681
5154.42 1714
5155.10 1818
5155.77 1822
5156.45 1727
5157.13 1789
5157.81 1787
5158.48 1660
5159.16 1767
5159.84 1777
5160.52 1754
5161.20 1754
5161.87 1795
5162.55 1708
5163.23 1752
5163.91 1765
5164.58 1804
5165.26 1751
5165.94 1793
5166.62 1874
5167.30 1766
5167.98 1624
5168.65 1631
5169.33 1665
5170.01 1757
5170.69 1719
5171.37 1783
5172.05 1741
5172.72 1679
5173.40 1822
5174.08 1824
5174.76 1826
5175.44 1716
5176.12 1657
5176.80 1787
5177.48 1902
5178.15 1818
5178.83 1715
5179.51 1602
5180.19 1643
5180.87 1658
5181.55 1808
5182.23 1750
5182.91 1829
5183.59 1774
5184.27 1776
5184.95 1910
5185.63 1782
5186.30 1716
5186.98 1789
5187.66 1795
5188.34 1741
5189.02 1753
5189.70 1702
5190.38 1760
5191.06 1741
5191.74 1781
5192.42 1680
5193.10 1667
5193.78 1810
5194.46 1752
5195.14 1772
5195.82 1851
5196.50 1705
5197.18 1771
5197.86 1718
5198.54 1571
5199.22 1614
5199.90 1676
5200.58 1670
5201.26 1676
5201.94 1727
5202.62 1653
5203.31 1740
5203.99 1854
5204.67 1749
5205.35 1670
5206.03 1745
5206.71 1831
5207.39 1796
5208.07 1718
5208.75 1661
5209.43 1682
5210.11 1774
5210.79 1778
5211.48 1788
5212.16 1866
5212.84 1718
5213.52 1804
5214.20 1744
5214.88 1769
5215.56 1796
5216.24 1728
5216.93 1699
5217.61 1726
5218.29 1671
5218.97 1623
5219.65 1783
5220.33 1687
5221.02 1776
5221.70 1833
5222.38 1727
5223.06 1718
5223.74 1765
5224.42 1686
5225.11 1620
5225.79 1671
5226.47 1653
5227.15 1619
5227.83 1776
5228.52 1728
5229.20 1813
5229.88 1824
5230.56 1707
5231.25 1652
5231.93 1647
5232.61 1691
5233.29 1683
5233.98 1690
5234.66 1649
5235.34 1706
5236.02 1602
5236.71 1631
5237.39 1682
5238.07 1683
5238.76 1592
5239.44 1727
5240.12 1657
5240.80 1756
5241.49 1690
5242.17 1751
5242.85 1710
5243.54 1745
5244.22 1802
5244.90 1719
5245.59 1858
5246.27 1764
5246.95 1823
5247.64 1857
5248.32 1731
5249.00 1776
5249.69 1710
5250.37 1564
5251.05 1744
5251.74 1866
5252.42 1700
5253.11 1891
5253.79 1717
5254.47 1778
5255.16 1736
5255.84 1834
5256.53 1849
5257.21 1767
5257.89 1762
5258.58 1759
5259.26 1643
5259.95 1615
5260.63 1739
5261.32 1817
5262.00 1709
5262.68 1734
5263.37 1781
5264.05 1703
5264.74 1722
5265.42 1750
5266.11 1626
5266.79 1733
5267.48 1767
5268.16 1890
5268.85 1767
5269.53 1688
5270.22 1744
5270.90 1624
5271.59 1597
5272.27 1701
5272.96 1683
5273.64 1843
5274.33 1851
5275.01 1737
5275.70 1652
5276.38 1769
5277.07 1689
5277.75 1696
5278.44 1701
5279.12 1625
5279.81 1724
5280.49 1724
5281.18 1722
5281.87 1706
5282.55 1808
5283.24 1748
5283.92 1674
5284.61 1700
5285.30 1785
5285.98 1815
5286.67 1800
5287.35 1843
5288.04 1815
5288.73 1855
5289.41 1887
5290.10 1920
5290.78 1893
5291.47 1732
5292.16 1842
5292.84 1886
5293.53 1853
5294.22 1775
5294.90 1759
5295.59 1904
5296.28 1904
5296.96 1883
5297.65 1879
5298.34 1802
5299.02 1807
5299.71 1740
5300.40 1767
5301.08 1762
5301.77 1835
5302.46 1763
5303.14 1877
5303.83 2093
5304.52 2112
5305.21 2182
5305.89 2231
5306.58 2322
5307.27 2145
5307.96 2137
5308.64 2106
5309.33 2023
5310.02 2043
5310.71 2044
5311.39 1937
5312.08 1771
5312.77 1779
5313.46 1922
5314.14 1855
5314.83 1827
5315.52 1763
5316.21 1724
5316.89 1833
5317.58 1714
5318.27 1764
5318.96 1766
5319.65 1648
5320.34 1697
5321.02 1737
5321.71 1751
5322.40 1697
5323.09 1741
5323.78 1777
5324.47 1946
5325.15 1866
5325.84 1819
5326.53 1876
5327.22 1756
5327.91 1804
5328.60 1801
5329.29 1744
5329.97 1728
5330.66 1701
5331.35 1751
5332.04 1822
5332.73 1783
5333.42 1859
5334.11 1874
5334.80 1767
5335.49 1952
5336.18 1949
5336.87 1795
5337.55 1762
5338.24 1820
5338.93 1811
5339.62 2013
5340.31 2019
5341.00 1808
5341.69 1784
5342.38 1877
5343.07 1907
5343.76 1976
5344.45 1848
5345.14 1830
5345.83 1969
5346.52 1926
5347.21 1921
5347.90 1907
5348.59 2027
5349.28 1865
5349.97 1874
5350.66 2013
5351.35 1950
5352.04 2078
5352.73 2068
5353.42 2106
5354.11 2345
5354.80 2257
5355.49 2359
5356.18 2445
5356.87 2347
5357.56 2318
5358.25 2243
5358.94 2137
5359.64 2184
5360.33 1944
5361.02 2044
5361.71 1925
5362.40 1865
5363.09 1838
5363.78 1807
5364.47 1676
5365.16 1719
5365.85 1829
5366.55 1798
5367.24 1740
5367.93 1827
5368.62 1774
5369.31 1775
5370.00 1743
5370.69 1783
5371.38 1869
5372.08 1836
5372.77 1840
5373.46 1847
5374.15 1778
5374.84 1749
5375.53 1853
5376.23 1856
5376.92 1879
5377.61 1849
5378.30 1679
5378.99 1804
5379.69 1842
5380.38 1755
5381.07 1792
5381.76 1882
5382.45 1751
5383.15 1795
5383.84 1818
5384.53 1833
5385.22 1790
5385.92 1789
5386.61 1792
5387.30 1856
5387.99 1784
5388.69 1720
5389.38 1864
5390.07 1826
5390.76 1714
5391.46 1904
5392.15 1895
5392.84 1848
5393.54 1962
5394.23 1918
5394.92 1885
5395.61 1877
5396.31 1887
5397.00 1882
5397.69 1903
5398.39 1871
5399.08 1867
5399.77 1781
5400.47 1820
5401.16 1821
5401.85 1782
5402.55 1827
5403.24 1786
5403.93 1759
5404.63 1791
5405.32 1739
5406.02 1763
5406.71 1714
5407.40 1865
5408.10 1986
5408.79 1866
5409.48 1789
5410.18 1720
5410.87 1672
5411.57 1833
5412.26 1836
5412.95 1863
5413.65 1682
5414.34 1665
5415.04 1745
5415.73 1631
5416.43 1838
5417.12 1810
5417.82 1632
5418.51 1600
5419.20 1700
5419.90 1815
5420.59 1870
5421.29 1832
5421.98 1791
5422.68 1773
5423.37 1639
5424.07 1762
5424.76 1770
5425.46 1758
5426.15 1836
5426.85 1769
5427.54 1833
5428.24 1855
5428.93 1896
5429.63 1712
5430.32 1821
5431.02 1866
5431.71 1805
5432.41 1803
5433.10 1812
5433.80 1765
5434.50 1682
5435.19 1871
5435.89 1852
5436.58 1629
5437.28 1637
5437.97 1711
5438.67 1693
5439.37 1719
5440.06 1857
5440.76 1796
5441.45 1761
5442.15 1756
5442.85 1859
5443.54 1811
5444.24 1812
5444.93 1711
5445.63 1702
5446.33 1865
5447.02 1787
5447.72 1713
5448.42 1830
5449.11 1763
5449.81 1742
5450.51 1846
5451.20 1859
5451.90 1893
5452.60 1939
5453.29 1971
5453.99 1918
5454.69 1880
5455.38 1997
5456.08 2027
5456.78 1937
5457.47 1847
5458.17 1777
5458.87 1873
5459.57 1755
5460.26 1759
5460.96 1767
5461.66 1760
5462.35 1853
5463.05 1714
5463.75 1853
5464.45 1885
5465.14 1980
5465.84 1833
5466.54 1901
5467.24 2013
5467.93 1889
5468.63 1920
5469.33 2034
5470.03 2001
5470.73 1978
5471.42 1884
5472.12 1931
5472.82 1819
5473.52 1873
5474.22 1838
5474.91 1879
5475.61 1832
5476.31 1812
5477.01 1841
5477.71 1936
5478.40 1767
5479.10 1877
5479.80 1967
5480.50 1894
5481.20 1824
5481.90 1804
5482.60 1919
5483.29 1913
5483.99 1904
5484.69 1937
5485.39 1993
5486.09 1912
5486.79 1924
5487.49 1994
5488.19 1882
5488.89 1820
5489.58 1872
5490.28 1941
5490.98 1968
5491.68 2026
5492.38 1926
5493.08 1803
5493.78 1859
5494.48 1841
5495.18 1925
5495.88 1830
5496.58 1800
5497.28 1915
5497.98 1895
5498.68 1916
5499.38 1898
5500.08 1834
5500.78 1897
5501.48 2031
5502.18 1843
5502.88 1823
5503.58 2015
5504.28 2058
5504.98 2064
5505.68 1996
5506.38 2031
5507.08 2162
5507.78 2145
5508.48 2019
5509.18 2082
5509.88 2127
5510.58 2064
5511.28 2066
5511.98 2013
5512.68 2038
5513.38 1924
5514.08 1941
5514.78 2040
5515.48 1945
5516.18 2027
5516.88 2028
5517.58 2161
5518.28 2249
5518.99 2195
5519.69 2244
5520.39 2287
5521.09 2123
5521.79 2158
5522.49 2058
5523.19 1962
5523.89 2016
5524.59 2067
5525.30 2045
5526.00 1924
5526.70 2082
5527.40 1985
5528.10 1843
5528.80 1807
5529.50 1854
5530.21 1880
5530.91 1884
5531.61 1824
5532.31 1711
5533.01 1664
5533.72 1791
5534.42 1745
5535.12 1775
5535.82 1873
5536.52 1866
5537.23 1848
5537.93 1946
5538.63 1880
5539.33 1794
5540.03 1911
5540.74 1869
5541.44 1921
5542.14 1954
5542.84 1950
5543.55 1911
5544.25 1865
5544.95 2029
5545.65 1939
5546.36 1806
5547.06 1913
5547.76 1857
5548.47 1890
5549.17 1833
5549.87 1758
5550.57 1746
5551.28 1835
5551.98 1802
5552.68 1834
5553.39 1917
5554.09 1848
5554.79 1679
5555.50 1847
5556.20 1896
5556.90 1805
5557.61 1724
5558.31 1760
5559.01 1849
5559.72 1941
5560.42 1858
5561.12 1830
5561.83 1694
5562.53 1932
5563.23 1783
5563.94 1714
5564.64 1798
5565.35 1843
5566.05 1810
5566.75 1853
5567.46 1826
5568.16 1809
5568.87 1834
5569.57 1795
5570.27 1816
5570.98 1828
5571.68 1760
5572.39 1790
5573.09 1681
5573.80 1718
5574.50 1695
5575.21 1746
5575.91 1737
5576.61 1715
5577.32 1713
5578.02 1731
5578.73 1711
5579.43 1678
5580.14 1651
5580.84 1730
5581.55 1799
5582.25 1754
5582.96 1756
5583.66 1762
5584.37 1699
5585.07 1794
5585.78 1783
5586.48 1757
5587.19 1647
5587.89 1686
5588.60 1781
5589.30 1689
5590.01 1729
5590.72 1730
5591.42 1729
5592.13 1718
5592.83 1762
5593.54 1777
5594.24 1601
5594.95 1649
5595.66 1657
5596.36 1564
5597.07 1682
5597.77 1684
5598.48 1612
5599.18 1653
5599.89 1716
5600.60 1746
5601.30 1702
5602.01 1586
5602.72 1663
5603.42 1720
5604.13 1716
5604.83 1504
5605.54 1484
5606.25 1697
5606.95 1718
5607.66 1676
5608.37 1704
5609.07 1690
5609.78 1607
5610.49 1555
5611.19 1514
5611.90 1689
5612.61 1689
5613.31 1693
5614.02 1765
5614.73 1619
5615.44 1503
5616.14 1641
5616.85 1594
5617.56 1666
5618.26 1673
5618.97 1657
5619.68 1604
5620.39 1545
5621.09 1567
5621.80 1677
5622.51 1654
5623.22 1660
5623.92 1593
5624.63 1486
5625.34 1531
5626.05 1458
5626.75 1622
5627.46 1668
5628.17 1695
5628.88 1704
5629.59 1666
5630.29 1610
5631.00 1626
5631.71 1650
5632.42 1679
5633.13 1691
5633.83 1634
5634.54 1681
5635.25 1581
5635.96 1622
5636.67 1643
5637.38 1569
5638.08 1658
5638.79 1604
5639.50 1581
5640.21 1607
5640.92 1544
5641.63 1560
5642.34 1585
5643.05 1653
5643.75 1572
5644.46 1494
5645.17 1598
5645.88 1575
5646.59 1683
5647.30 1581
5648.01 1561
5648.72 1584
5649.43 1488
5650.14 1626
5650.85 1652
5651.55 1615
5652.26 1709
5652.97 1771
5653.68 1637
5654.39 1544
5655.10 1567
5655.81 1613
5656.52 1715
5657.23 1692
5657.94 1625
5658.65 1649
5659.36 1608
5660.07 1635
5660.78 1587
5661.49 1631
5662.20 1593
5662.91 1605
5663.62 1595
5664.33 1505
5665.04 1586
5665.75 1560
5666.46 1493
5667.17 1536
5667.88 1696
5668.59 1628
5669.30 1654
5670.01 1585
5670.72 1557
5671.43 1567
5672.14 1565
5672.85 1572
5673.57 1527
5674.28 1683
5674.99 1658
5675.70 1673
5676.41 1570
5677.12 1490
5677.83 1613
5678.54 1617
5679.25 1687
5679.96 1641
5680.68 1584
5681.39 1561
5682.10 1607
5682.81 1568
5683.52 1593
5684.23 1728
5684.94 1630
5685.65 1669
5686.37 1650
5687.08 1742
5687.79 1646
5688.50 1576
5689.21 1643
5689.92 1629
5690.64 1663
5691.35 1693
5692.06 1610
5692.77 1667
5693.48 1584
5694.20 1562
5694.91 1613
5695.62 1625
5696.33 1748
5697.04 1698
5697.76 1707
5698.47 1551
5699.18 1706
5699.89 1518
5700.61 1649
5701.32 1669
5702.03 1563
5702.74 1646
5703.46 1675
5704.17 1654
5704.88 1681
5705.59 1673
5706.31 1726
5707.02 1551
5707.73 1560
5708.45 1623
5709.16 1585
5709.87 1670
5710.58 1693
5711.30 1614
5712.01 1555
5712.72 1636
5713.44 1553
5714.15 1537
5714.86 1517
5715.58 1634
5716.29 1634
5717.00 1544
5717.72 1602
5718.43 1591
5719.14 1574
5719.86 1625
5720.57 1572
5721.28 1585
5722.00 1571
5722.71 1751
5723.43 1671
5724.14 1535
5724.85 1499
5725.57 1663
5726.28 1597
5727.00 1651
5727.71 1675
5728.42 1657
5729.14 1588
5729.85 1690
5730.57 1668
5731.28 1675
5732.00 1676
5732.71 1716
5733.42 1757
5734.14 1695
5734.85 1672
5735.57 1666
5736.28 1660
5737.00 1752
5737.71 1763
5738.43 1763
5739.14 1717
5739.86 1768
5740.57 1703
5741.29 1671
5742.00 1833
5742.72 1837
5743.43 1628
5744.15 1692
5744.86 1747
5745.58 1739
5746.29 1696
5747.01 1701
5747.72 1559
5748.44 1566
5749.15 1628
5749.87 1703
5750.58 1754
5751.30 1708
5752.02 1679
5752.73 1666
5753.45 1782
5754.16 1729
5754.88 1788
5755.59 1890
5756.31 1737
5757.03 1659
5757.74 1679
5758.46 1859
5759.17 1860
5759.89 1746
5760.61 1807
5761.32 1825
5762.04 1778
5762.76 1857
5763.47 1943
5764.19 1849
5764.90 1882
5765.62 1922
5766.34 1928
5767.05 1915
5767.77 2067
5768.49 2091
5769.20 2062
5769.92 2057
5770.64 2152
5771.35 2281
5772.07 2176
5772.79 1983
5773.51 1860
5774.22 1903
5774.94 1877
5775.66 1798
5776.37 1854
5777.09 1847
5777.81 1880
5778.53 1832
5779.24 1860
5779.96 1926
5780.68 1887
5781.39 1921
5782.11 1989
5782.83 2028
5783.55 1904
5784.26 1855
5784.98 1901
5785.70 2158
5786.42 2017
5787.14 2024
5787.85 1911
5788.57 2034
5789.29 2045
5790.01 1946
5790.73 2040
5791.44 2066
5792.16 1970
5792.88 1933
5793.60 1953
5794.32 1831
5795.03 1990
5795.75 1978
5796.47 1881
5797.19 2002
5797.91 2072
5798.63 1944
5799.35 2144
5800.06 2240
5800.78 2255
5801.50 1957
5802.22 2056
5802.94 2250
5803.66 2348
5804.38 2548
5805.10 2747
5805.81 2973
5806.53 3189
5807.25 3393
5807.97 3499
5808.69 3580
5809.41 3079
5810.13 2975
5810.85 2760
5811.57 2485
5812.29 2448
5813.01 2234
5813.73 2227
5814.45 2177
5815.17 2352
5815.88 2288
5816.60 2295
5817.32 2254
5818.04 2227
5818.76 2165
5819.48 2185
5820.20 2320
5820.92 2232
5821.64 2360
5822.36 2363
5823.08 2201
5823.80 2284
5824.52 2375
5825.24 2303
5825.96 2321
5826.68 2279
5827.40 2287
5828.12 2185
5828.84 2308
5829.57 2194
5830.29 2210
5831.01 2216
5831.73 2051
5832.45 2059
5833.17 1893
5833.89 1999
5834.61 1957
5835.33 2106
5836.05 2078
5836.77 1984
5837.49 2102
5838.21 2051
5838.94 1983
5839.66 2054
5840.38 2086
5841.10 2106
5841.82 2039
5842.54 1996
5843.26 2028
5843.98 2072
5844.70 1958
5845.43 1938
5846.15 1968
5846.87 1948
5847.59 1859
5848.31 1920
5849.03 1839
5849.76 1767
5850.48 1900
5851.20 1861
5851.92 1778
5852.64 1759
5853.36 1811
5854.09 1833
5854.81 1842
5855.53 1874
5856.25 1890
5856.97 1850
5857.70 1867
5858.42 1868
5859.14 1840
5859.86 1775
5860.59 1829
5861.31 1832
5862.03 1692
5862.75 1760
5863.48 1925
5864.20 1879
5864.92 1754
5865.64 1824
5866.37 1855
5867.09 1871
5867.81 1868
5868.54 1865
5869.26 1917
5869.98 1871
5870.70 1787
5871.43 1839
5872.15 1800
5872.87 1867
5873.60 1835
5874.32 1749
5875.04 1817
5875.77 1747
5876.49 1816
5877.21 1792
5877.94 1828
5878.66 1821
5879.38 1759
5880.11 1785
5880.83 1854
5881.55 1807
5882.28 1823
5883.00 1685
5883.73 1866
5884.45 1857
5885.17 1829
5885.90 1722
5886.62 1764
5887.34 1752
5888.07 1793
5888.79 1866
5889.52 1721
5890.24 1757
5890.97 1816
5891.69 1776
5892.41 1832
5893.14 1795
5893.86 1835
5894.59 1858
5895.31 1691
5896.04 1746
5896.76 1810
5897.49 1634
5898.21 1694
5898.93 1811
5899.66 1796
5900.38 1713
5901.11 1690
5901.83 1793
5902.56 1708
5903.28 1690
5904.01 1686
5904.73 1706
5905.46 1707
5906.18 1699
5906.91 1700
5907.64 1752
5908.36 1661
5909.09 1693
5909.81 1762
5910.54 1814
5911.26 1876
5911.99 1769
5912.71 1729
5913.44 1737
5914.16 1798
5914.89 1811
5915.62 1772
5916.34 1769
5917.07 1849
5917.79 1899
5918.52 1742
5919.25 1879
5919.97 1872
5920.70 1871
5921.42 1837
5922.15 1757
5922.88 1838
5923.60 1915
5924.33 1802
5925.05 1735
5925.78 1803
5926.51 1877
5927.23 1825
5927.96 1757
5928.69 1933
5929.41 1973
5930.14 1934
5930.87 1791
5931.59 1858
5932.32 1965
5933.05 1879
5933.77 1942
5934.50 2011
5935.23 1824
5935.95 1774
5936.68 1876
5937.41 1934
5938.14 1908
5938.86 1850
5939.59 1906
5940.32 1929
5941.04 2000
5941.77 2056
5942.50 2092
5943.23 2111
5943.95 2114
5944.68 2005
5945.41 1980
5946.14 1944
5946.87 1851
5947.59 1881
5948.32 1872
5949.05 1854
5949.78 1844
5950.50 1829
5951.23 1898
5951.96 1890
5952.69 1918
5953.42 1937
5954.14 1933
5954.87 1965
5955.60 2085
5956.33 1956
5957.06 1954
5957.79 1994
5958.51 1995
5959.24 2068
5959.97 2010
5960.70 2034
5961.43 2090
5962.16 1983
5962.88 2053
5963.61 1916
5964.34 2050
5965.07 2123
5965.80 2245
5966.53 2118
5967.26 2034
5967.99 2149
5968.72 2037
5969.44 2130
5970.17 2112
5970.90 2124
5971.63 2188
5972.36 2233
5973.09 2199
5973.82 2076
5974.55 2278
5975.28 2348
5976.01 2153
5976.74 2124
5977.47 2264
5978.20 2162
5978.93 2153
5979.66 2243
5980.39 2062
5981.12 2103
5981.85 2183
5982.58 2193
5983.31 2251
5984.04 2168
5984.77 2156
5985.50 2100
5986.23 2087
5986.96 2163
5987.69 2146
5988.42 2271
5989.15 2243
5989.88 2289
5990.61 2304
5991.34 2277
5992.07 2295
5992.80 2321
5993.53 2316
5994.26 2205
5994.99 2195
5995.72 2234
5996.45 2226
5997.18 2242
5997.91 2269
5998.64 2274
5999.37 2205
6000.11 2319
6000.84 2281
6001.57 2276
6002.30 2328
6003.03 2454
6003.76 2321
6004.49 2176
6005.22 2348
6005.95 2242
6006.69 2195
6007.42 2244
6008.15 2277
6008.88 2242
6009.61 2205
6010.34 2258
6011.07 2314
6011.81 2296
6012.54 2277
6013.27 2418
6014.00 2546
6014.73 2541
6015.46 2657
6016.20 2742
6016.93 2957
6017.66 3003
6018.39 3097
6019.12 2944
6019.86 3017
6020.59 2940
6021.32 2856
6022.05 2605
6022.79 2562
6023.52 2517
6024.25 2466
6024.98 2493
6025.72 2428
6026.45 2366
6027.18 2278
6027.91 2258
6028.65 2370
6029.38 2172
6030.11 2340
6030.84 2309
6031.58 2060
6032.31 2161
6033.04 2208
6033.78 2168
6034.51 2222
6035.24 2234
6035.98 2185
6036.71 2219
6037.44 2158
6038.17 2235
6038.91 2249
6039.64 2112
6040.37 2052
6041.11 2090
6041.84 2224
6042.58 2152
6043.31 2321
6044.04 2231
6044.78 2248
6045.51 2283
6046.24 2280
6046.98 2300
6047.71 2264
6048.44 2213
6049.18 2213
6049.91 2298
6050.65 2327
6051.38 2169
6052.11 2242
6052.85 2222
6053.58 2178
6054.32 2184
6055.05 2214
6055.79 2430
6056.52 2429
6057.25 2450
6057.99 2500
6058.72 2547
6059.46 2361
6060.19 2310
6060.93 2259
6061.66 2233
6062.40 2179
6063.13 2360
6063.87 2285
6064.60 2202
6065.34 2268
6066.07 2313
6066.81 2182
6067.54 2379
6068.28 2025
6069.01 2062
6069.75 2135
6070.48 2139
6071.22 2074
6071.95 2083
6072.69 2129
6073.42 2224
6074.16 2047
6074.89 2131
6075.63 2113
6076.36 2127
6077.10 2171
6077.84 2169
6078.57 2132
6079.31 2095
6080.04 2064
6080.78 2091
6081.51 2144
6082.25 2064
6082.99 2191
6083.72 2127
6084.46 2176
6085.20 2158
6085.93 2126
6086.67 2073
6087.40 2156
6088.14 2234
6088.88 2243
6089.61 2145
6090.35 2112
6091.09 2196
6091.82 2173
6092.56 2127
6093.30 2164
6094.03 2243
6094.77 2133
6095.51 2226
6096.24 2071
6096.98 2075
6097.72 2178
6098.45 2184
6099.19 2140
6099.93 2172
6100.66 2088
6101.40 2078
6102.14 2040
6102.87 2043
6103.61 2239
6104.35 2210
6105.09 2077
6105.82 2037
6106.56 1979
6107.30 2073
6108.04 2078
6108.77 2029
6109.51 2116
6110.25 2122
6110.99 2114
6111.72 2036
6112.46 2082
6113.20 2150
6113.94 2128
6114.68 2095
6115.41 2121
6116.15 2104
6116.89 2091
6117.63 2087
6118.37 2174
6119.10 2116
6119.84 2088
6120.58 2124
6121.32 2072
6122.06 2168
6122.80 2218
6123.53 2140
6124.27 2215
6125.01 2168
6125.75 2225
6126.49 2198
6127.23 2189
6127.97 2149
6128.70 2237
6129.44 2175
6130.18 2238
6130.92 2335
6131.66 2189
6132.40 2204
6133.14 2285
6133.88 2228
6134.62 2264
6135.35 2192
6136.09 2241
6136.83 2282
6137.57 2177
6138.31 2232
6139.05 2240
6139.79 2258
6140.53 2180
6141.27 2199
6142.01 2288
6142.75 2172
6143.49 2361
6144.23 2252
6144.97 2214
6145.71 2306
6146.45 2287
6147.19 2334
6147.93 2344
6148.67 2284
6149.41 2366
6150.15 2331
6150.89 2305
6151.63 2320
6152.37 2524
6153.11 2413
6153.85 2454
6154.59 2442
6155.33 2396
6156.07 2385
6156.81 2506
6157.55 2539
6158.29 2463
6159.03 2449
6159.77 2444
6160.51 2497
6161.25 2508
6161.99 2404
6162.73 2521
6163.47 2491
6164.22 2525
6164.96 2592
6165.70 2581
6166.44 2498
6167.18 2432
6167.92 2766
6168.66 2747
6169.40 2795
6170.14 2732
6170.89 2865
6171.63 2833
6172.37 2828
6173.11 2801
6173.85 2906
6174.59 2986
6175.33 2932
6176.08 2836
6176.82 2807
6177.56 2798
6178.30 2785
6179.04 2791
6179.78 2841
6180.53 2839
6181.27 2775
6182.01 2745
6182.75 2664
6183.49 2709
6184.24 2771
6184.98 2706
6185.72 2728
6186.46 2776
6187.20 2843
6187.95 2922
6188.69 2894
6189.43 2940
6190.17 2790
6190.92 2879
6191.66 2903
6192.40 2780
6193.14 2941
6193.89 2908
6194.63 2917
6195.37 3088
6196.12 3015
6196.86 2968
6197.60 3033
6198.34 3106
6199.09 3143
6199.83 3134
6200.57 3222
6201.32 3052
6202.06 3159
6202.80 3160
6203.55 3091
6204.29 3213
6205.03 3211
6205.78 3080
6206.52 3315
6207.26 3329
6208.01 3013
6208.75 3302
6209.49 3371
6210.24 3636
6210.98 3936
6211.72 4392
6212.47 4815
6213.21 5526
6213.96 5949
6214.70 6229
6215.44 6734
6216.19 6593
6216.93 6141
6217.68 5510
6218.42 5011
6219.16 4564
6219.91 4254
6220.65 3828
6221.40 3623
6222.14 3264
6222.89 3123
6223.63 2865
6224.37 2837
6225.12 2874
6225.86 2700
6226.61 2757
6227.35 2720
6228.10 2687
6228.84 2811
6229.59 2975
6230.33 2912
6231.08 2915
6231.82 2816
6232.57 2850
6233.31 2857
6234.06 2893
6234.80 2669
6235.55 2535
6236.29 2544
6237.04 2561
6237.78 2619
6238.53 2606
6239.27 2570
6240.02 2498
6240.76 2514
6241.51 2439
6242.26 2477
6243.00 2530
6243.75 2498
6244.49 2550
6245.24 2528
6245.98 2587
6246.73 2652
6247.48 2757
6248.22 2664
6248.97 2714
6249.71 2731
6250.46 2901
6251.21 2940
6251.95 3040
6252.70 3131
6253.44 3149
6254.19 3073
6254.94 3040
6255.68 2862
6256.43 2782
6257.18 2854
6257.92 2769
6258.67 2733
6259.42 2560
6260.16 2477
6260.91 2583
6261.66 2537
6262.40 2558
6263.15 2688
6263.90 2634
6264.64 2441
6265.39 2433
6266.14 2407
6266.88 2323
6267.63 2407
6268.38 2405
6269.13 2459
6269.87 2322
6270.62 2360
6271.37 2470
6272.11 2256
6272.86 2245
6273.61 2212
6274.36 2292
6275.10 2269
6275.85 2266
6276.60 2344
6277.35 2294
6278.10 2402
6278.84 2484
6279.59 2625
6280.34 2515
6281.09 2572
6281.83 2650
6282.58 2526
6283.33 2595
6284.08 2421
6284.83 2544
6285.57 2523
6286.32 2398
6287.07 2365
6287.82 2312
6288.57 2301
6289.32 2303
6290.06 2219
6290.81 2301
6291.56 2310
6292.31 2299
6293.06 2334
6293.81 2306
6294.56 2343
6295.30 2344
6296.05 2270
6296.80 2222
6297.55 2284
6298.30 2342
6299.05 2288
6299.80 2143
6300.55 2160
6301.30 2017
6302.05 2011
6302.79 1943
6303.54 1902
6304.29 2008
6305.04 2034
6305.79 2087
6306.54 2066
6307.29 1979
6308.04 2007
6308.79 2108
6309.54 2065
6310.29 2071
6311.04 2047
6311.79 1948
6312.54 1941
6313.29 1971
6314.04 1967
6314.79 1968
6315.54 1901
6316.29 1996
6317.04 1930
6317.79 1949
6318.54 1959
6319.29 1978
6320.04 2061
6320.79 2055
6321.54 1947
6322.29 1977
6323.04 1995
6323.79 2019
6324.54 2008
6325.29 1918
6326.04 1810
6326.79 1950
6327.54 1824
6328.29 1778
6329.04 1944
6329.79 2030
6330.55 1958
6331.30 1901
6332.05 1862
6332.80 1986
6333.55 2001
6334.30 1951
6335.05 1906
6335.80 1796
6336.55 1858
6337.30 1828
6338.06 1856
6338.81 1840
6339.56 1743
6340.31 1735
6341.06 1775
6341.81 1815
6342.56 1787
6343.32 1740
6344.07 1731
6344.82 1785
6345.57 1748
6346.32 1770
6347.07 1803
6347.83 1794
6348.58 1789
6349.33 1919
6350.08 1847
6350.83 1745
6351.59 1823
6352.34 1879
6353.09 1789
6353.84 1855
6354.60 1743
6355.35 1812
6356.10 1818
6356.85 1747
6357.61 1724
6358.36 1763
6359.11 1720
6359.86 1784
6360.62 1756
6361.37 1772
6362.12 1835
6362.87 1787
6363.63 1752
6364.38 1663
6365.13 1749
6365.88 1752
6366.64 1751
6367.39 1759
6368.14 1782
6368.90 1725
6369.65 1736
6370.40 1825
6371.16 1839
6371.91 1787
6372.66 1720
6373.42 1773
6374.17 1918
6374.92 1730
6375.68 1753
6376.43 1658
6377.18 1663
6377.94 1687
6378.69 1711
6379.45 1803
6380.20 1795
6380.95 1769
6381.71 1819
6382.46 1638
6383.21 1760
6383.97 1718
6384.72 1738
6385.48 1710
6386.23 1785
6386.98 1895
6387.74 1752
6388.49 1805
6389.25 1687
6390.00 1728
6390.76 1716
6391.51 1676
6392.27 1673
6393.02 1712
6393.77 1787
6394.53 1879
6395.28 1703
6396.04 1672
6396.79 1704
6397.55 1616
6398.30 1687
6399.06 1739
6399.81 1723
6400.57 1699
6401.32 1723
6402.08 1785
6402.83 1718
6403.59 1655
6404.34 1607
6405.10 1776
6405.85 1731
6406.61 1694
6407.36 1715
6408.12 1687
6408.88 1739
6409.63 1726
6410.39 1729
6411.14 1588
6411.90 1603
6412.65 1677
6413.41 1637
6414.16 1634
6414.92 1643
6415.68 1607
6416.43 1603
6417.19 1621
6417.94 1721
6418.70 1794
6419.46 1708
6420.21 1788
6420.97 1705
6421.73 1665
6422.48 1646
6423.24 1647
6423.99 1844
6424.75 1682
6425.51 1680
6426.26 1778
6427.02 1805
6427.78 1678
6428.53 1751
6429.29 1960
6430.05 1772
6430.80 1707
6431.56 1755
6432.32 1745
6433.07 1681
6433.83 1787
6434.59 1724
6435.34 1711
6436.10 1720
6436.86 1783
6437.62 1876
6438.37 1801
6439.13 1775
6439.89 1772
6440.65 1742
6441.40 1847
6442.16 1880
6442.92 1777
6443.68 1902
6444.43 1937
6445.19 1781
6445.95 1859
6446.71 1759
6447.46 1817
6448.22 1799
6448.98 1873
6449.74 1839
6450.49 1780
6451.25 1775
6452.01 1859
6452.77 1843
6453.53 1819
6454.29 1818
6455.04 1824
6455.80 1834
6456.56 1870
6457.32 1812
6458.08 1769
6458.84 1742
6459.59 1805
6460.35 1878
6461.11 1892
6461.87 1856
6462.63 2009
6463.39 1914
6464.15 2011
6464.90 1968
6465.66 1934
6466.42 1996
6467.18 1982
6467.94 1854
6468.70 1974
6469.46 1903
6470.22 1936
6470.98 2022
6471.73 2034
6472.49 1957
6473.25 1967
6474.01 2041
6474.77 2044
6475.53 2058
6476.29 2073
6477.05 1939
6477.81 1916
6478.57 2004
6479.33 2104
6480.09 2053
6480.85 2114
6481.61 2093
6482.37 2018
6483.13 2036
6483.89 1999
6484.65 2060
6485.41 2127
6486.17 2054
6486.93 2060
6487.69 2081
6488.45 2111
6489.21 2113
6489.97 2230
6490.73 2145
6491.49 2162
6492.25 2196
6493.01 2092
6493.77 2266
6494.53 2302
6495.29 2230
6496.05 2244
6496.81 2243
6497.57 2251
6498.33 2339
6499.10 2399
6499.86 2319
6500.62 2390
6501.38 2447
6502.14 2267
6502.90 2343
6503.66 2460
6504.42 2386
6505.18 2430
6505.94 2377
6506.71 2415
6507.47 2421
6508.23 2466
6508.99 2482
6509.75 2336
6510.51 2496
6511.27 2387
6512.04 2437
6512.80 2398
6513.56 2356
6514.32 2518
6515.08 2721
6515.84 2686
6516.61 2536
6517.37 2663
6518.13 2710
6518.89 2742
6519.65 2606
6520.42 2649
6521.18 2587
6521.94 2600
6522.70 2729
6523.46 2589
6524.23 2767
6524.99 2779
6525.75 2645
6526.51 2756
6527.28 2876
6528.04 2792
6528.80 2871
6529.56 2793
6530.33 2996
6531.09 3010
6531.85 3103
6532.61 3060
6533.38 3113
6534.14 3040
6534.90 2919
6535.67 3080
6536.43 3120
6537.19 3116
6537.95 3266
6538.72 3521
6539.48 4009
6540.24 4335
6541.01 4718
6541.77 5167
6542.53 5540
6543.30 5339
6544.06 5262
6544.82 4854
6545.59 4473
6546.35 4038
6547.11 3741
6547.88 3436
6548.64 3187
6549.41 2977
6550.17 2749
6550.93 2806
6551.70 2701
6552.46 2755
6553.22 2634
6553.99 2467
6554.75 2506
6555.52 2539
6556.28 2675
6557.05 2669
6557.81 2640
6558.57 2498
6559.34 2423
6560.10 2637
6560.87 2608
6561.63 2567
6562.40 2533
6563.16 2567
6563.92 2539
6564.69 2569
6565.45 2558
6566.22 2556
6566.98 2566
6567.75 2533
6568.51 2717
6569.28 2690
6570.04 2624
6570.81 2661
6571.57 2907
6572.34 2728
6573.10 2613
6573.87 2601
6574.63 2745
6575.40 2790
6576.16 2734
6576.93 2930
6577.69 2974
6578.46 2970
6579.23 3232
6579.99 3377
6580.76 3124
6581.52 3200
6582.29 3261
6583.05 3301
6583.82 3221
6584.59 3147
6585.35 2969
6586.12 2885
6586.88 3007
6587.65 2715
6588.41 2621
6589.18 2587
6589.95 2559
6590.71 2609
6591.48 2770
6592.25 2705
6593.01 2737
6593.78 2676
6594.54 2717
6595.31 2778
6596.08 2769
6596.84 2891
6597.61 3053
6598.38 2980
6599.14 3028
6599.91 2977
6600.68 2963
6601.44 2999
6602.21 2845
6602.98 2756
6603.74 2866
6604.51 2806
6605.28 2787
6606.05 2702
6606.81 2700
6607.58 2520
6608.35 2569
6609.11 2686
6609.88 2642
6610.65 2642
6611.42 2643
6612.18 2575
6612.95 2664
6613.72 2528
6614.49 2587
6615.25 2688
6616.02 2699
6616.79 2701
6617.56 2729
6618.32 2776
6619.09 2784
6619.86 2678
6620.63 2574
6621.40 2706
6622.16 2611
6622.93 2654
6623.70 2514
6624.47 2585
6625.24 2432
6626.00 2455
6626.77 2404
6627.54 2447
6628.31 2537
6629.08 2405
6629.85 2418
6630.61 2546
6631.38 2602
6632.15 2464
6632.92 2493
6633.69 2578
6634.46 2666
6635.23 2584
6635.99 2707
6636.76 2836
6637.53 3060
6638.30 3316
6639.07 3374
6639.84 3707
6640.61 3622
6641.38 3730
6642.15 3658
6642.92 3387
6643.68 3285
6644.45 3275
6645.22 2949
6645.99 2834
6646.76 2675
6647.53 2604
6648.30 2636
6649.07 2424
6649.84 2325
6650.61 2261
6651.38 2275
6652.15 2347
6652.92 2257
6653.69 2388
6654.46 2323
6655.23 2266
6656.00 2188
6656.77 2205
6657.54 2346
6658.31 2361
6659.08 2252
6659.85 2277
6660.62 2171
6661.39 2097
6662.16 2079
6662.93 2184
6663.70 2194
6664.47 2249
6665.24 2243
6666.01 2138
6666.78 2102
6667.55 2099
6668.32 2190
6669.09 2146
6669.86 2123
6670.64 2256
6671.41 2179
6672.18 2105
6672.95 2159
6673.72 2128
6674.49 2193
6675.26 2359
6676.03 2385
6676.80 2243
6677.57 2264
6678.35 2392
6679.12 2367
6679.89 2266
6680.66 2289
6681.43 2381
6682.20 2286
6682.97 2199
6683.75 2102
6684.52 2177
6685.29 2132
6686.06 2188
6686.83 2101
6687.60 2062
6688.38 2125
6689.15 2174
6689.92 2205
6690.69 2129
6691.46 2172
6692.24 2051
6693.01 2001
6693.78 1895
6694.55 2108
6695.32 2126
6696.10 2101
6696.87 2067
6697.64 2080
6698.41 2041
6699.19 2140
6699.96 2035
6700.73 1895
6701.50 1955
6702.28 1921
6703.05 1971
6703.82 1886
6704.59 1902
6705.37 1937
6706.14 1917
6706.91 1941
6707.69 1929
6708.46 1897
6709.23 1893
6710.00 1861
6710.78 1954
6711.55 1966
6712.32 1981
6713.10 1961
6713.87 1922
6714.64 1907
6715.42 1872
6716.19 1886
6716.96 1986
6717.74 1865
6718.51 1938
6719.28 1803
6720.06 1858
6720.83 1928
6721.61 1874
6722.38 1816
6723.15 1886
6723.93 1850
6724.70 1824
6725.47 1791
6726.25 1819
6727.02 1814
6727.80 1773
6728.57 1714
6729.35 1694
6730.12 1778
6730.89 1761
6731.67 1808
6732.44 1861
6733.22 1763
6733.99 1840
6734.77 1833
6735.54 1790
6736.31 1762
6737.09 1645
6737.86 1755
6738.64 1770
6739.41 1775
6740.19 1685
6740.96 1647
6741.74 1726
6742.51 1722
6743.29 1667
6744.06 1700
6744.84 1648
6745.61 1808
6746.39 1821
6747.16 1751
6747.94 1788
6748.71 1728
6749.49 1732
6750.26 1649
6751.04 1696
6751.82 1873
6752.59 1759
6753.37 1743
6754.14 1698
6754.92 1798
6755.69 1823
6756.47 1628
6757.25 1684
6758.02 1731
6758.80 1678
6759.57 1768
6760.35 1717
6761.12 1598
6761.90 1579
6762.68 1612
6763.45 1671
6764.23 1700
6765.01 1637
6765.78 1696
6766.56 1580
6767.33 1594
6768.11 1604
6768.89 1610
6769.66 1591
6770.44 1560
6771.22 1607
6771.99 1661
6772.77 1522
6773.55 1665
6774.32 1596
6775.10 1619
6775.88 1721
6776.65 1585
6777.43 1617
6778.21 1534
6778.99 1578
6779.76 1650
6780.54 1607
6781.32 1648
6782.09 1667
6782.87 1639
6783.65 1719
6784.43 1659
6785.20 1562
6785.98 1683
6786.76 1758
6787.54 1704
6788.31 1638
6789.09 1679
6789.87 1739
6790.65 1743
6791.42 1596
6792.20 1581
6792.98 1542
6793.76 1509
6794.54 1611
6795.31 1689
6796.09 1557
6796.87 1562
6797.65 1665
6798.43 1656
6799.20 1657
6799.98 1532
6800.76 1589
6801.54 1528
6802.32 1657
6803.10 1618
6803.87 1562
6804.65 1592
6805.43 1603
6806.21 1531
6806.99 1482
6807.77 1598
6808.55 1689
6809.32 1672
6810.10 1625
6810.88 1558
6811.66 1602
6812.44 1549
6813.22 1487
6814.00 1534
6814.78 1591
6815.56 1524
6816.34 1529
6817.11 1588
6817.89 1563
6818.67 1606
6819.45 1578
6820.23 1588
6821.01 1602
6821.79 1582
6822.57 1534
6823.35 1641
6824.13 1581
6824.91 1684
6825.69 1648
6826.47 1632
6827.25 1613
6828.03 1701
6828.81 1646
6829.59 1559
6830.37 1643
6831.15 1632
6831.93 1645
6832.71 1645
6833.49 1693
6834.27 1569
6835.05 1575
6835.83 1683
6836.61 1731
6837.39 1597
6838.17 1576
6838.95 1612
6839.73 1610
6840.51 1512
6841.29 1554
6842.07 1602
6842.85 1579
6843.63 1613
6844.42 1659
6845.20 1566
6845.98 1592
6846.76 1533
6847.54 1501
6848.32 1562
6849.10 1620
6849.88 1726
6850.66 1607
6851.44 1695
6852.23 1733
6853.01 1750
6853.79 1723
6854.57 1682
6855.35 1717
6856.13 1844
6856.91 1890
6857.70 1948
6858.48 1879
6859.26 1926
6860.04 1896
6860.82 1885
6861.60 1792
6862.39 1865
6863.17 1786
6863.95 1702
6864.73 1724
6865.51 1654
6866.30 1743
6867.08 1676
6867.86 1683
6868.64 1624
6869.42 1603
6870.21 1669
6870.99 1691
6871.77 1594
6872.55 1713
6873.34 1685
6874.12 1738
6874.90 1718
6875.68 1693
6876.47 1659
6877.25 1598
6878.03 1694
6878.81 1715
6879.60 1670
6880.38 1669
6881.16 1704
6881.95 1694
6882.73 1762
6883.51 1743
6884.29 1722
6885.08 1781
6885.86 1858
6886.64 1861
6887.43 1842
6888.21 1814
6888.99 1862
6889.78 1767
6890.56 1846
6891.34 1790
6892.13 1776
6892.91 1926
6893.69 1878
6894.48 1901
6895.26 1892
6896.05 2153
6896.83 2034
6897.61 2028
6898.40 1950
6899.18 1934
6899.97 1887
6900.75 1895
6901.53 1832
6902.32 1889
6903.10 1917
6903.89 1973
6904.67 1953
6905.45 1878
6906.24 1905
6907.02 1929
6907.81 1877
6908.59 1850
6909.38 1984
6910.16 2014
6910.95 2023
6911.73 1963
6912.51 1875
6913.30 1886
6914.08 1822
6914.87 1873
6915.65 1790
6916.44 1850
6917.22 1904
6918.01 1937
6918.79 1987
6919.58 2077
6920.36 1793
6921.15 1790
6921.93 1964
6922.72 2024
6923.50 2093
6924.29 1985
6925.08 2022
6925.86 2017
6926.65 1950
6927.43 2030
6928.22 2029
6929.00 2016
6929.79 1987
6930.57 1988
6931.36 2055
6932.15 2076
6932.93 2119
6933.72 2062
6934.50 2118
6935.29 2090
6936.08 2172
6936.86 2237
6937.65 2143
6938.43 2106
6939.22 2137
6940.01 1996
6940.79 2078
6941.58 2032
6942.37 1975
6943.15 2113
6943.94 2241
6944.72 2315
6945.51 2253
6946.30 2205
6947.08 2284
6947.87 2259
6948.66 2402
6949.44 2333
6950.23 2346
6951.02 2317
6951.80 2304
6952.59 2260
6953.38 2298
6954.17 2382
6954.95 2224
6955.74 2419
6956.53 2380
6957.31 2234
6958.10 2244
6958.89 2414
6959.68 2522
6960.46 2442
6961.25 2298
6962.04 2380
6962.83 2544
6963.61 2480
6964.40 2468
6965.19 2409
6965.98 2429
6966.76 2475
6967.55 2578
6968.34 2564
6969.13 2548
6969.92 2437
6970.70 2526
6971.49 2594
6972.28 2551
6973.07 2598
6973.86 2592
6974.64 2636
6975.43 2559
6976.22 2571
6977.01 2645
6977.80 2596
6978.59 2660
6979.37 2640
6980.16 2680
6980.95 2724
6981.74 2736
6982.53 2737
6983.32 2686
6984.11 2810
6984.90 2745
6985.68 2836
6986.47 2927
6987.26 3165
6988.05 3147
6988.84 3482
6989.63 3854
6990.42 4288
6991.21 4466
6992.00 4655
6992.79 4594
6993.57 4415
6994.36 4324
6995.15 4061
6995.94 3797
6996.73 3477
6997.52 3274
6998.31 2985
6999.10 2872
6999.89 3083
7000.68 3040
7001.47 3112
7002.26 3061
7003.05 3094
7003.84 3557
7004.63 3702
7005.42 4016
7006.21 4257
7007.00 4132
7007.79 4053
7008.58 3990
7009.37 3816
7010.16 3376
7010.95 3097
7011.74 2910
7012.53 2654
7013.32 2562
7014.11 2394
7014.90 2396
7015.69 2493
7016.48 2323
7017.27 2339
7018.06 2465
7018.85 2310
7019.65 2458
7020.44 2520
7021.23 2503
7022.02 2499
7022.81 2406
7023.60 2397
7024.39 2379
7025.18 2374
7025.97 2513
7026.76 2523
7027.56 2561
7028.35 2608
7029.14 2552
7029.93 2570
7030.72 2635
7031.51 2623
7032.30 2607
7033.09 2476
7033.89 2483
7034.68 2544
7035.47 2482
7036.26 2275
7037.05 2267
7037.84 2270
7038.64 2178
7039.43 2027
7040.22 2205
7041.01 2294
7041.80 2389
7042.60 2515
7043.39 2492
7044.18 2394
7044.97 2369
7045.76 2422
7046.56 2430
7047.35 2407
7048.14 2399
7048.93 2249
7049.73 2387
7050.52 2244
7051.31 2127
7052.10 2096
7052.90 2044
7053.69 2105
7054.48 2121
7055.27 2041
7056.07 2142
7056.86 2103
7057.65 2154
7058.45 2273
7059.24 2180
7060.03 2081
7060.83 2111
7061.62 2107
7062.41 2047
7063.20 2087
7064.00 2107
7064.79 2140
7065.58 1964
7066.38 2049
7067.17 2169
7067.96 2117
7068.76 2063
7069.55 1976
7070.35 1990
7071.14 1810
7071.93 1980
7072.73 1962
7073.52 1987
7074.31 2018
7075.11 1965
7075.90 1856
7076.70 1852
7077.49 1783
7078.28 1790
7079.08 1912
7079.87 1844
7080.67 1894
7081.46 1842
7082.25 1901
7083.05 1817
7083.84 1904
7084.64 1822
7085.43 1841
7086.23 1852
7087.02 1877
7087.82 1842
7088.61 1818
7089.41 1692
7090.20 1693
7090.99 1771
7091.79 1715
7092.58 1813
7093.38 1856
7094.17 1816
7094.97 1853
7095.76 1649
7096.56 1828
7097.35 1859
7098.15 1995
7098.94 2014
7099.74 1824
7100.54 1810
7101.33 1825
7102.13 1864
7102.92 1814
7103.72 1694
7104.51 1691
7105.31 1736
7106.10 1655
7106.90 1604
7107.70 1609
7108.49 1708
7109.29 1683
7110.08 1629
7110.88 1530
7111.67 1602
7112.47 1563
7113.27 1498
7114.06 1507
7114.86 1607
7115.65 1624
7116.45 1579
7117.25 1472
7118.04 1660
7118.84 1601
7119.64 1509
7120.43 1527
7121.23 1498
7122.03 1535
7122.82 1512
7123.62 1536
7124.41 1555
7125.21 1614
7126.01 1556
7126.81 1492
7127.60 1495
7128.40 1488
7129.20 1505
7129.99 1579
7130.79 1539
7131.59 1541
7132.38 1520
7133.18 1479
7133.98 1418
7134.78 1567
7135.57 1606
7136.37 1527
7137.17 1541
7137.96 1533
7138.76 1424
7139.56 1493
7140.36 1484
7141.15 1429
7141.95 1521
7142.75 1584
7143.55 1508
7144.35 1474
7145.14 1481
7145.94 1410
7146.74 1456
7147.54 1428
7148.33 1435
7149.13 1468
7149.93 1482
7150.73 1469
7151.53 1482
7152.33 1461
7153.12 1366
7153.92 1402
7154.72 1435
7155.52 1375
7156.32 1372
7157.12 1342
7157.91 1439
7158.71 1477
7159.51 1298
7160.31 1365
7161.11 1309
7161.91 1249
7162.71 1254
7163.50 1361
7164.30 1408
7165.10 1318
7165.90 1327
7166.70 1428
7167.50 1495
7168.30 1308
7169.10 1276
7169.90 1438
7170.70 1387
7171.50 1402
7172.29 1419
7173.09 1397
7173.89 1365
7174.69 1311
7175.49 1456
7176.29 1394
7177.09 1247
7177.89 1415
7178.69 1350
7179.49 1325
7180.29 1305
7181.09 1278
7181.89 1302
7182.69 1163
7183.49 1334
7184.29 1445
7185.09 1359
7185.89 1382
7186.69 1322
7187.49 1308
7188.29 1400
7189.09 1332
7189.89 1358
7190.69 1402
7191.49 1326
7192.29 1300
7193.09 1355
7193.89 1346
7194.69 1280
7195.49 1275
7196.29 1267
7197.10 1243
7197.90 1287
7198.70 1315
7199.50 1260
7200.30 1300
7201.10 1336
7201.90 1378
7202.70 1274
7203.50 1293
7204.30 1250
7205.11 1289
7205.91 1238
7206.71 1227
7207.51 1279
7208.31 1255
7209.11 1151
7209.91 1165
7210.71 1207
7211.52 1225
7212.32 1256
7213.12 1236
7213.92 1252
7214.72 1273
7215.52 1222
7216.33 1211
7217.13 1162
7217.93 1300
7218.73 1187
7219.53 1244
7220.34 1243
7221.14 1178
7221.94 1188
7222.74 1214
7223.54 1263
7224.35 1244
7225.15 1209
7225.95 1270
7226.75 1301
7227.56 1325
7228.36 1261
7229.16 1321
7229.96 1322
7230.77 1325
7231.57 1289
7232.37 1246
7233.17 1181
7233.98 1312
7234.78 1365
7235.58 1193
7236.38 1260
7237.19 1308
7237.99 1274
7238.79 1246
7239.60 1204
7240.40 1194
7241.20 1229
7242.01 1248
7242.81 1258
7243.61 1189
7244.42 1195
7245.22 1336
7246.02 1309
7246.83 1215
7247.63 1236
7248.43 1242
7249.24 1225
7250.04 1243
7250.84 1296
7251.65 1226
7252.45 1168
7253.26 1221
7254.06 1340
7254.86 1307
7255.67 1328
7256.47 1309
7257.28 1237
7258.08 1257
7258.88 1292
7259.69 1261
7260.49 1295
7261.30 1369
7262.10 1250
7262.90 1361
7263.71 1360
7264.51 1347
7265.32 1248
7266.12 1278
7266.93 1330
7267.73 1283
7268.54 1391
7269.34 1371
7270.15 1333
7270.95 1326
7271.76 1355
7272.56 1394
7273.37 1284
7274.17 1336
7274.98 1296
7275.78 1364
7276.59 1347
7277.39 1297
7278.20 1297
7279.00 1328
7279.81 1342
7280.61 1310
7281.42 1303
7282.22 1294
7283.03 1428
7283.83 1393
7284.64 1439
7285.45 1256
7286.25 1333
7287.06 1374
7287.86 1438
7288.67 1546
7289.47 1624
7290.28 1662
7291.09 1704
7291.89 1702
7292.70 1632
7293.50 1563
7294.31 1529
7295.12 1530
7295.92 1467
7296.73 1355
7297.53 1342
7298.34 1372
7299.15 1391
7299.95 1444
7300.76 1396
7301.57 1267
7302.37 1410
7303.18 1414
7303.99 1421
7304.79 1401
7305.60 1359
7306.41 1446
7307.21 1419
7308.02 1409
7308.83 1355
7309.63 1420
7310.44 1325
7311.25 1368
7312.06 1374
7312.86 1417
7313.67 1407
7314.48 1367
7315.28 1390
7316.09 1398
7316.90 1470
7317.71 1549
7318.51 1664
7319.32 1397
7320.13 1495
7320.94 1479
7321.74 1506
7322.55 1477
7323.36 1475
7324.17 1584
7324.97 1552
7325.78 1578
7326.59 1559
7327.40 1602
7328.21 1688
7329.01 1614
7329.82 1654
7330.63 1620
7331.44 1621
7332.25 1474
7333.06 1490
7333.86 1454
7334.67 1499
7335.48 1370
7336.29 1318
7337.10 1370
7337.91 1375
7338.71 1409
7339.52 1479
7340.33 1563
7341.14 1526
7341.95 1544
7342.76 1464
7343.57 1479
7344.38 1506
7345.18 1397
7345.99 1431
7346.80 1474
7347.61 1434
7348.42 1470
7349.23 1426
7350.04 1478
7350.85 1495
7351.66 1419
7352.47 1445
7353.28 1449
7354.09 1400
7354.89 1443
7355.70 1400
7356.51 1332
7357.32 1350
7358.13 1365
7358.94 1435
7359.75 1435
7360.56 1292
7361.37 1352
7362.18 1375
7362.99 1481
7363.80 1429
7364.61 1472
7365.42 1357
7366.23 1500
7367.04 1470
7367.85 1430
7368.66 1380
7369.47 1474
7370.28 1526
7371.09 1379
7371.90 1364
7372.71 1342
7373.52 1412
7374.33 1424
7375.15 1477
7375.96 1447
7376.77 1329
7377.58 1363
7378.39 1448
7379.20 1368
7380.01 1334
7380.82 1337
7381.63 1403
7382.44 1440
7383.25 1474
7384.06 1463
7384.88 1436
7385.69 1548
7386.50 1483
7387.31 1472
7388.12 1491
7388.93 1471
7389.74 1438
7390.55 1501
7391.37 1406
7392.18 1488
7392.99 1374
7393.80 1403
7394.61 1354
7395.42 1389
7396.24 1201
7397.05 1245
7397.86 1314
7398.67 1357
7399.48 1265
7400.30 1364
7401.11 1407
7401.92 1249
7402.73 1359
7403.54 1347
7404.36 1378
7405.17 1394
7405.98 1273
7406.79 1447
7407.60 1521
7408.42 1492
7409.23 1427
7410.04 1441
7410.85 1389
7411.67 1316
7412.48 1465
7413.29 1408
7414.11 1379
7414.92 1336
7415.73 1312
7416.54 1430
7417.36 1398
7418.17 1225
7418.98 1194
7419.80 1283
7420.61 1257
7421.42 1305
7422.23 1289
7423.05 1207
7423.86 1302
7424.67 1254
7425.49 1282
7426.30 1305
7427.11 1220
7427.93 1314
7428.74 1228
7429.56 1164
7430.37 1199
7431.18 1191
7432.00 1242
7432.81 1262
7433.62 1318
7434.44 1168
7435.25 1174
7436.07 1247
7436.88 1101
7437.69 1218
7438.51 1253
7439.32 1247
7440.14 1125
7440.95 1152
7441.76 1145
7442.58 1202
7443.39 1267
7444.21 1278
7445.02 1243
7445.84 1262
7446.65 1248
7447.46 1188
7448.28 1262
7449.09 1253
7449.91 1207
7450.72 1229
7451.54 1198
7452.35 1260
7453.17 1229
7453.98 1202
7454.80 1232
7455.61 1219
7456.43 1228
7457.24 1233
7458.06 1219
7458.87 1294
7459.69 1177
7460.50 1219
7461.32 1217
7462.13 1252
7462.95 1221
7463.77 1174
7464.58 1261
7465.40 1250
7466.21 1260
7467.03 1114
7467.84 1191
7468.66 1187
7469.47 1114
7470.29 1158
7471.11 1147
7471.92 1214
7472.74 1150
7473.55 1083
7474.37 1183
7475.19 1156
7476.00 1124
7476.82 1210
7477.63 1220
7478.45 1234
7479.27 1163
7480.08 1136
7480.90 1203
7481.72 1200
7482.53 1201
7483.35 1137
7484.17 1132
7484.98 1055
7485.80 1089
7486.62 1155
7487.43 1094
7488.25 1111
7489.07 1110
7489.88 1102
7490.70 1155
7491.52 1155
7492.33 1168
7493.15 1115
7493.97 1088
7494.78 1029
7495.60 1109
7496.42 1129
7497.24 1065
7498.05 1197
7498.87 1140
7499.69 1006
7500.51 1053
7501.32 1101
7502.14 1126
7502.96 1111
7503.78 1102
7504.59 1144
7505.41 1152
7506.23 1174
7507.05 1089
7507.86 1136
7508.68 1073
7509.50 1170
7510.32 1166
7511.14 1109
7511.95 1086
7512.77 1140
7513.59 1140
7514.41 1022
7515.23 1036
7516.05 1059
7516.86 1134
7517.68 1176
7518.50 1100
7519.32 1123
7520.14 1166
7520.96 1108
7521.78 1140
7522.59 1022
7523.41 1099
7524.23 1174
7525.05 1128
7525.87 1076
7526.69 1115
7527.51 1136
7528.33 1131
7529.14 1094
7529.96 1095
7530.78 1058
7531.60 1133
7532.42 1124
7533.24 1152
7534.06 1095
7534.88 1090
7535.70 1128
7536.52 1139
7537.34 1028
7538.16 1125
7538.98 1105
7539.80 1144
7540.62 1136
7541.44 1107
7542.25 1075
7543.07 1076
7543.89 1066
7544.71 1089
7545.53 1140
7546.35 1082
7547.17 1059
7547.99 1072
7548.81 1033
7549.63 1063
7550.45 1077
7551.27 1029
7552.09 1119
7552.92 1104
7553.74 1190
7554.56 1198
7555.38 1134
7556.20 1034
7557.02 1067
7557.84 1117
7558.66 1162
7559.48 1184
7560.30 1201
7561.12 1120
7561.94 1128
7562.76 1044
7563.58 1077
7564.40 1113
7565.23 1123
7566.05 1142
7566.87 1126
7567.69 1098
7568.51 1166
7569.33 1170
7570.15 1140
7570.97 1155
7571.79 1138
7572.62 1156
7573.44 1117
7574.26 1055
7575.08 1088
7575.90 1040
7576.72 1080
7577.55 1136
7578.37 1106
7579.19 1079
7580.01 1103
7580.83 1087
7581.65 1070
7582.48 1061
7583.30 975
7584.12 977
7584.94 1119
7585.76 1121
7586.59 1034
7587.41 1052
7588.23 1144
7589.05 1093
7589.88 1087
7590.70 1037
7591.52 1120
7592.34 1134
7593.16 1121
7593.99 1117
7594.81 1061
7595.63 1116
7596.46 1043
7597.28 1025
7598.10 1062
7598.92 1017
7599.75 921
7600.57 1069
7601.39 1160
7602.22 1102
7603.04 1134
7603.86 1044
7604.68 1078
7605.51 1088
7606.33 1044
7607.15 976
7607.98 1036
7608.80 972
7609.62 1085
7610.45 1120
7611.27 1131
7612.09 1098
7612.92 1033
7613.74 1086
7614.57 1174
7615.39 1120
7616.21 1082
7617.04 1016
7617.86 1051
7618.68 1011
7619.51 970
7620.33 1037
7621.16 1026
7621.98 1151
7622.80 1076
7623.63 1057
7624.45 1079
7625.28 1083
7626.10 992
7626.93 1041
7627.75 1061
7628.57 1005
7629.40 1107
7630.22 1067
7631.05 941
7631.87 953
7632.70 1071
7633.52 1065
7634.35 1092
7635.17 950
7636.00 992
7636.82 1107
7637.65 1078
7638.47 1095
7639.30 1083
7640.12 1107
7640.95 1120
7641.77 1136
7642.60 1124
7643.42 1057
7644.25 1070
7645.07 1069
7645.90 1040
7646.72 992
7647.55 1013
7648.37 1070
7649.20 1015
7650.02 1076
7650.85 980
7651.68 933
7652.50 973
7653.33 941
7654.15 967
7654.98 1047
7655.81 1063
7656.63 1054
7657.46 1101
7658.28 1077
7659.11 1061
7659.94 986
7660.76 1002
7661.59 1042
7662.41 1039
7663.24 1078
7664.07 1083
7664.89 974
7665.72 1013
7666.55 964
7667.37 976
7668.20 1015
7669.03 1039
7669.85 1085
7670.68 1034
7671.51 1014
7672.33 1041
7673.16 969
7673.99 1006
7674.81 1023
7675.64 1011
7676.47 991
7677.29 951
7678.12 939
7678.95 1057
7679.78 1048
7680.60 995
7681.43 997
7682.26 1066
7683.08 1045
7683.91 976
7684.74 978
7685.57 905
7686.39 906
7687.22 1050
7688.05 1005
7688.88 995
7689.70 1051
7690.53 977
7691.36 1049
7692.19 1001
7693.02 963
7693.84 982
7694.67 971
7695.50 1029
7696.33 1002
7697.16 1013
7697.98 961
7698.81 1045
7699.64 981
7700.47 1000
7701.30 1025
7702.13 958
7702.95 956
7703.78 978
7704.61 1035
7705.44 1013
7706.27 1003
7707.10 1014
7707.93 1077
7708.75 1000
7709.58 1046
7710.41 1064
7711.24 1001
7712.07 997
7712.90 987
7713.73 1025
7714.56 1064
7715.39 1031
7716.22 1053
7717.04 1052
7717.87 977
7718.70 1013
7719.53 1001
7720.36 1017
7721.19 1059
7722.02 1053
7722.85 997
7723.68 996
7724.51 1007
7725.34 1036
7726.17 1077
7727.00 1043
7727.83 1065
7728.66 1049
7729.49 1070
7730.32 947
7731.15 942
7731.98 964
7732.81 1061
7733.64 1079
7734.47 987
7735.30 951
7736.13 1042
7736.96 1012
7737.79 1006
7738.62 1069
7739.45 1107
7740.28 1051
7741.11 950
7741.94 957
7742.77 1006
7743.60 1055
7744.43 1048
7745.26 1013
7746.09 978
7746.93 964
7747.76 1030
7748.59 1165
7749.42 995
7750.25 981
7751.08 1023
7751.91 1177
7752.74 1194
7753.57 1177
7754.40 1193
7755.24 1132
7756.07 1200
7756.90 1148
7757.73 1144
7758.56 1120
7759.39 1074
7760.22 994
7761.06 1020
7761.89 965
7762.72 1020
7763.55 989
7764.38 1017
7765.21 1095
7766.05 1059
7766.88 978
7767.71 1017
7768.54 1055
7769.37 1003
7770.21 1061
7771.04 1055
7771.87 972
7772.70 997
7773.53 1044
7774.37 1002
7775.20 988
7776.03 970
7776.86 1030
7777.70 1026
7778.53 1044
7779.36 982
7780.19 930
7781.03 992
7781.86 996
7782.69 1059
7783.52 1101
7784.36 1062
7785.19 1014
7786.02 1073
7786.86 1106
7787.69 1087
7788.52 1007
7789.36 974
7790.19 1002
7791.02 1052
7791.85 1057
7792.69 966
7793.52 974
7794.35 1015
7795.19 1035
7796.02 1046
7796.86 1010
7797.69 953
7798.52 972
7799.36 980
7800.19 1028
7801.02 1077
7801.86 1043
7802.69 1011
7803.52 1012
7804.36 1027
7805.19 1041
7806.03 996
7806.86 1009
7807.69 994
7808.53 1046
7809.36 1021
7810.20 971
7811.03 981
7811.87 1000
7812.70 977
7813.53 1010
7814.37 1015
7815.20 987
7816.04 981
7816.87 966
7817.71 979
7818.54 993
7819.38 1038
7820.21 979
7821.05 1000
7821.88 976
7822.72 1054
7823.55 1046
7824.39 1000
7825.22 1013
7826.06 998
7826.89 1015
7827.73 1012
7828.56 988
7829.40 1113
7830.23 1009
7831.07 988
7831.90 1025
7832.74 1052
7833.57 1034
7834.41 1009
7835.24 902
7836.08 934
7836.91 1018
7837.75 998
7838.59 967
7839.42 986
7840.26 961
7841.09 1091
7841.93 1114
7842.77 1059
7843.60 1019
7844.44 1023
7845.27 1045
7846.11 1042
7846.95 1055
7847.78 965
7848.62 1001
7849.45 1029
7850.29 994
7851.13 978
7851.96 942
7852.80 986
7853.64 958
7854.47 1029
7855.31 1040
7856.15 927
7856.98 905
7857.82 941
7858.66 894
7859.49 873
7860.33 972
7861.17 934
7862.00 953
7862.84 990
7863.68 992
7864.52 983
7865.35 997
7866.19 995
7867.03 950
7867.86 911
7868.70 996
7869.54 995
7870.38 898
7871.21 935
7872.05 945
7872.89 994
7873.73 956
7874.56 980
7875.40 957
7876.24 867
7877.08 975
7877.92 979
7878.75 976
7879.59 997
7880.43 946
7881.27 972
7882.10 962
7882.94 1027
7883.78 974
7884.62 946
7885.46 1015
7886.30 963
7887.13 1000
7887.97 960
7888.81 925
7889.65 967
7890.49 931
7891.33 912
7892.16 1036
7893.00 907
7893.84 985
7894.68 1017
7895.52 960
7896.36 995
7897.20 967
7898.04 1010
7898.88 1037
7899.71 966
7900.55 978
7901.39 964
7902.23 947
7903.07 968
7903.91 979
7904.75 911
7905.59 973
7906.43 996
7907.27 1075
7908.11 1009
7908.95 963
7909.79 960
7910.62 960
7911.46 949
7912.30 956
7913.14 985
7913.98 956
7914.82 965
7915.66 990
7916.50 917
7917.34 946
7918.18 947
7919.02 944
7919.86 979
7920.70 1120
7921.54 985
7922.38 1031
7923.22 1032
7924.06 1027
7924.90 910
7925.74 948
7926.58 1014
7927.43 999
7928.27 961
7929.11 979
7929.95 971
7930.79 912
7931.63 1057
7932.47 996
7933.31 1034
7934.15 1005
7934.99 998
7935.83 953
7936.67 906
7937.51 885
7938.36 989
7939.20 968
7940.04 925
7940.88 901
7941.72 888
7942.56 843
7943.40 877
7944.24 960
7945.09 846
7945.93 941
7946.77 956
7947.61 1027
7948.45 996
7949.29 929
7950.13 935
7950.98 916
7951.82 907
7952.66 909
7953.50 891
7954.34 926
7955.19 859
7956.03 876
7956.87 951
7957.71 916
7958.55 918
7959.40 871
7960.24 878
7961.08 892
7961.92 955
7962.76 956
7963.61 1013
7964.45 914
7965.29 961
7966.13 946
7966.98 948
7967.82 925
7968.66 904
7969.50 924
7970.35 902
7971.19 942
7972.03 900
7972.88 877
7973.72 981
7974.56 1021
7975.40 939
7976.25 919
7977.09 915
7977.93 945
7978.78 947
7979.62 971
7980.46 932
7981.31 890
7982.15 981
7982.99 923
7983.84 884
7984.68 890
7985.52 918
7986.37 920
7987.21 980
7988.06 930
7988.90 903
7989.74 906
7990.59 978
7991.43 916
7992.27 923
7993.12 884
7993.96 917
7994.81 867
7995.65 927
7996.49 885
7997.34 861
7998.18 968
7999.03 962
7999.87 1000
8000.72 890
8001.56 876
8002.40 915
8003.25 909
8004.09 827
8004.94 917
8005.78 872
8006.63 880
8007.47 830
8008.32 894
8009.16 929
8010.01 936
8010.85 888
8011.70 958
8012.54 931
8013.39 972
8014.23 1035
8015.08 944
8015.92 856
8016.77 898
8017.61 925
8018.46 833
8019.30 932
8020.15 940
8020.99 884
8021.84 917
8022.68 895
8023.53 949
8024.38 883
8025.22 846
8026.07 838
8026.91 989
8027.76 938
8028.60 865
8029.45 852
8030.30 868
8031.14 851
8031.99 966
8032.83 886
8033.68 940
8034.53 834
8035.37 902
8036.22 884
8037.06 780
8037.91 900
8038.76 954
8039.60 901
8040.45 910
8041.30 960
8042.14 896
8042.99 947
8043.84 996
8044.68 993
8045.53 931
8046.38 926
8047.22 887
8048.07 912
8048.92 886
8049.76 836
8050.61 961
8051.46 935
8052.30 921
8053.15 848
8054.00 905
8054.85 862
8055.69 903
8056.54 859
8057.39 905
8058.24 907
8059.08 850
8059.93 879
8060.78 948
8061.63 876
8062.47 834
8063.32 864
8064.17 887
8065.02 860
8065.86 856
8066.71 897
8067.56 817
8068.41 870
8069.26 878
8070.10 857
8070.95 875
8071.80 924
8072.65 863
8073.50 810
8074.34 897
8075.19 844
8076.04 828
8076.89 924
8077.74 881
8078.59 858
8079.43 854
8080.28 874
8081.13 798
8081.98 914
8082.83 856
8083.68 880
8084.53 966
8085.37 891
8086.22 918
8087.07 886
8087.92 829
8088.77 826
8089.62 815
8090.47 821
8091.32 856
8092.17 856
8093.02 785
8093.87 842
8094.71 893
8095.56 838
8096.41 848
8097.26 929
8098.11 857
8098.96 808
8099.81 849
8100.66 855
8101.51 857
8102.36 881
8103.21 845
8104.06 866
8104.91 806
8105.76 725
8106.61 827
8107.46 853
8108.31 841
8109.16 823
8110.01 914
8110.86 838
8111.71 851
8112.56 916
8113.41 875
8114.26 849
8115.11 860
8115.96 964
8116.81 914
8117.66 905
8118.51 883
8119.36 930
8120.21 830
8121.06 831
8121.92 824
8122.77 829
8123.62 817
8124.47 884
8125.32 805
8126.17 857
8127.02 845
8127.87 816
8128.72 797
8129.57 843
8130.43 841
8131.28 840
8132.13 824
8132.98 833
8133.83 802
8134.68 830
8135.53 846
8136.38 870
8137.24 869
8138.09 780
8138.94 845
8139.79 889
8140.64 856
8141.49 793
8142.35 826
8143.20 815
8144.05 795
8144.90 855
8145.75 881
8146.61 845
8147.46 837
8148.31 859
8149.16 782
8150.01 846
8150.87 835
8151.72 838
8152.57 815
8153.42 857
8154.28 835
8155.13 829
8155.98 796
8156.83 839
8157.69 895
8158.54 848
8159.39 867
8160.24 859
8161.10 843
8161.95 831
8162.80 893
8163.66 837
8164.51 824
8165.36 880
8166.21 887
8167.07 850
8167.92 783
8168.77 764
8169.63 875
8170.48 790
8171.33 802
8172.19 770
8173.04 749
8173.89 825
8174.75 849
8175.60 830
8176.46 832
8177.31 862
8178.16 827
8179.02 832
8179.87 876
8180.72 829
8181.58 785
8182.43 895
8183.29 943
8184.14 831
8184.99 837
8185.85 847
8186.70 912
8187.56 834
8188.41 796
8189.26 791
8190.12 771
8190.97 829
8191.83 854
8192.68 922
8193.54 793
8194.39 879
8195.25 858
8196.10 888
8196.95 860
8197.81 831
8198.66 820
8199.52 743
8200.37 797
8201.23 798
8202.08 796
8202.94 836
8203.79 862
8204.65 773
8205.50 809
8206.36 846
8207.21 848
8208.07 857
8208.92 828
8209.78 860
8210.64 782
8211.49 804
8212.35 930
8213.20 847
8214.06 812
8214.91 877
8215.77 910
8216.62 887
8217.48 871
8218.34 850
8219.19 813
8220.05 801
8220.90 809
8221.76 767
8222.61 802
8223.47 803
8224.33 773
8225.18 783
8226.04 782
8226.90 834
8227.75 894
8228.61 812
8229.46 825
8230.32 913
8231.18 952
8232.03 829
8232.89 755
8233.75 760
8234.60 850
8235.46 873
8236.32 779
8237.17 847
8238.03 887
8238.89 880
8239.74 819
8240.60 777
8241.46 885
8242.32 802
8243.17 851
8244.03 827
8244.89 805
8245.74 826
8246.60 816
8247.46 804
8248.32 874
8249.17 833
8250.03 855
8250.89 895
8251.75 845
8252.60 856
8253.46 874
8254.32 904
8255.18 877
8256.03 838
8256.89 893
8257.75 821
8258.61 862
8259.47 845
8260.32 834
8261.18 841
8262.04 813
8262.90 843
8263.76 796
8264.61 783
8265.47 876
8266.33 829
8267.19 808
8268.05 826
8268.91 849
8269.76 796
8270.62 768
8271.48 943
8272.34 895
8273.20 814
8274.06 828
8274.92 835
8275.77 787
8276.63 796
8277.49 779
8278.35 874
8279.21 836
8280.07 815
8280.93 841
8281.79 878
8282.65 851
8283.51 819
8284.36 852
8285.22 858
8286.08 850
8286.94 760
8287.80 842
8288.66 844
8289.52 766
8290.38 783
8291.24 812
8292.10 846
8292.96 844
8293.82 773
8294.68 808
8295.54 812
8296.40 831
8297.26 870
8298.12 854
8298.98 866
8299.84 864
8300.70 884
8301.56 904
8302.42 850
8303.28 854
8304.14 865
8305.00 795
8305.86 820
8306.72 773
8307.58 762
8308.44 873
8309.30 867
8310.16 888
8311.02 913
8311.88 902
8312.74 830
8313.60 793
8314.46 801
8315.33 888
8316.19 881
8317.05 777
8317.91 697
8318.77 812
8319.63 932
8320.49 823
8321.35 855
8322.21 876
8323.08 817
8323.94 827
8324.80 811
8325.66 858
8326.52 839
8327.38 864
8328.24 873
8329.10 842
8329.97 939
8330.83 877
8331.69 821
8332.55 852
8333.41 830
8334.28 835
8335.14 790
8336.00 765
8336.86 793
8337.72 873
8338.58 902
8339.45 873
8340.31 867
8341.17 851
8342.03 890
8342.90 875
8343.76 828
8344.62 834
8345.48 896
8346.35 820
8347.21 867
8348.07 874
8348.93 899
8349.80 929
8350.66 929
8351.52 930
8352.38 923
8353.25 857
8354.11 841
8354.97 831
8355.83 918
8356.70 965
8357.56 841
8358.42 850
8359.29 908
8360.15 880
8361.01 803
8361.88 843
8362.74 926
8363.60 913
8364.47 906
8365.33 1014
8366.19 904
8367.06 840
8367.92 855
8368.78 874
8369.65 926
8370.51 895
8371.38 916
8372.24 888
8373.10 861
8373.97 894
8374.83 895
8375.69 912
8376.56 861
8377.42 883
8378.29 889
8379.15 893
8380.01 862
8380.88 959
8381.74 910
8382.61 956
8383.47 981
8384.34 919
8385.20 940
8386.07 923
8386.93 903
8387.79 920
8388.66 976
8389.52 933
8390.39 947
8391.25 920
8392.12 921
8392.98 976
8393.85 920
8394.71 885
8395.58 974
8396.44 1065
8397.31 957
8398.17 909
8399.04 934
8399.90 925
8400.77 885
8401.63 971
8402.50 909
8403.36 981
8404.23 991
8405.10 933
8405.96 924
8406.83 914
8407.69 989
8408.56 1013
8409.42 1008
8410.29 1046
8411.15 1016
8412.02 1063
8412.89 985
8413.75 898
8414.62 929
8415.48 1003
8416.35 984
8417.22 978
8418.08 964
8418.95 914
8419.82 970
8420.68 1028
8421.55 1023
8422.41 972
8423.28 1033
8424.15 989
8425.01 1018
8425.88 1042
8426.75 1013
8427.61 987
8428.48 967
8429.35 1076
8430.21 1065
8431.08 1144
8431.95 1138
8432.81 1088
8433.68 1097
8434.55 1053
8435.41 1054
8436.28 1143
8437.15 1178
8438.02 1177
8438.88 1137
8439.75 1092
8440.62 1187
8441.49 1139
8442.35 1123
8443.22 1111
8444.09 1192
8444.96 1314
8445.82 1208
8446.69 1195
8447.56 1257
8448.43 1224
8449.29 1242
8450.16 1279
8451.03 1238
8451.90 1210
8452.77 1298
8453.63 1282
8454.50 1392
8455.37 1213
8456.24 1231
8457.11 1249
8457.97 1311
8458.84 1320
8459.71 1391
8460.58 1548
8461.45 1788
8462.32 1896
8463.18 2069
8464.05 2250
8464.92 2198
8465.79 2126
8466.66 1954
8467.53 1805
8468.40 1608
8469.26 1483
8470.13 1418
8471.00 1353
8471.87 1379
8472.74 1301
8473.61 1290
8474.48 1325
8475.35 1282
8476.22 1210
8477.09 1200
8477.95 1116
8478.82 1138
8479.69 1120
8480.56 1174
8481.43 1143
8482.30 1077
8483.17 1170
8484.04 1161
8484.91 1106
8485.78 1128
8486.65 1149
8487.52 1188
8488.39 1196
8489.26 1195
8490.13 1286
8491.00 1212
8491.87 1179
8492.74 1183
8493.61 1288
8494.48 1245
8495.35 1151
8496.22 1151
8497.09 1236
8497.96 1284
8498.83 1305
8499.70 1313
8500.57 1327
8501.44 1378
8502.31 1418
8503.18 1395
8504.05 1354
8504.92 1470
8505.79 1379
8506.66 1363
8507.53 1284
8508.41 1197
8509.28 1270
8510.15 1304
8511.02 1189
8511.89 1211
8512.76 1247
8513.63 1136
8514.50 1158
8515.37 1208
8516.24 1163
8517.12 1226
8517.99 1220
8518.86 1182
8519.73 1201
8520.60 1252
8521.47 1238
8522.34 1213
8523.22 1287
8524.09 1231
8524.96 1231
8525.83 1215
8526.70 1190
8527.57 1230
8528.45 1171
8529.32 1227
8530.19 1194
8531.06 1270
8531.93 1258
8532.81 1186
8533.68 1194
8534.55 1217
8535.42 1228
8536.29 1243
8537.17 1239
8538.04 1325
8538.91 1258
8539.78 1232
8540.66 1201
8541.53 1381
8542.40 1263
8543.27 1235
8544.15 1315
8545.02 1317
8545.89 1305
8546.76 1316
8547.64 1229
8548.51 1208
8549.38 1221
8550.26 1194
8551.13 1127
8552.00 1183
8552.87 1190
8553.75 1209
8554.62 1232
8555.49 1162
8556.37 1171
8557.24 1214
8558.11 1201
8558.99 1220
8559.86 1260
8560.73 1136
8561.61 1246
8562.48 1227
8563.36 1295
8564.23 1250
8565.10 1199
8565.98 1190
8566.85 1214
8567.72 1255
8568.60 1260
8569.47 1262
8570.35 1187
8571.22 1121
8572.09 1155
8572.97 1220
8573.84 1253
8574.72 1258
8575.59 1226
8576.46 1169
8577.34 1167
8578.21 1239
8579.09 1299
8579.96 1146
8580.84 1141
8581.71 1148
8582.59 1144
8583.46 1111
8584.34 1091
8585.21 1233
8586.08 1182
8586.96 1206
8587.83 1153
8588.71 1109
8589.58 1106
8590.46 1167
8591.33 1158
8592.21 1116
8593.08 1102
8593.96 1179
8594.83 1256
8595.71 1212
8596.59 1181
8597.46 1234
8598.34 1176
8599.21 1191
8600.09 1286
8600.96 1219
8601.84 1233
8602.71 1262
8603.59 1242
8604.46 1195
8605.34 1275
8606.22 1314
8607.09 1261
8607.97 1211
8608.84 1197
8609.72 1201
8610.60 1154
8611.47 1184
8612.35 1217
8613.22 1212
8614.10 1179
8614.98 1209
8615.85 1292
8616.73 1303
8617.61 1303
8618.48 1311
8619.36 1308
8620.24 1263
8621.11 1277
8621.99 1237
8622.87 1246
8623.74 1244
8624.62 1196
8625.50 1246
8626.37 1385
8627.25 1277
8628.13 1237
8629.00 1210
8629.88 1243
8630.76 1228
8631.63 1272
8632.51 1233
8633.39 1212
8634.27 1270
8635.14 1315
8636.02 1341
8636.90 1347
8637.77 1313
8638.65 1361
8639.53 1381
8640.41 1388
8641.28 1353
8642.16 1413
8643.04 1426
8643.92 1389
8644.80 1340
8645.67 1351
8646.55 1342
8647.43 1396
8648.31 1428
8649.19 1372
8650.06 1364
8650.94 1325
8651.82 1446
8652.70 1523
8653.58 1399
8654.45 1396
8655.33 1387
8656.21 1414
8657.09 1546
8657.97 1491
8658.85 1466
8659.72 1403
8660.60 1461
8661.48 1435
8662.36 1499
8663.24 1482
8664.12 1456
8665.00 1484
8665.88 1425
8666.75 1507
8667.63 1443
8668.51 1476
8669.39 1483
8670.27 1460
8671.15 1452
8672.03 1377
8672.91 1452
8673.79 1492
8674.67 1563
8675.55 1545
8676.42 1588
8677.30 1680
8678.18 1657
8679.06 1687
8679.94 1795
8680.82 1752
8681.70 1750
8682.58 1782
8683.46 1740
8684.34 1718
8685.22 1765
8686.10 1698
8686.98 1584
8687.86 1572
8688.74 1613
8689.62 1705
8690.50 1563
8691.38 1643
8692.26 1512
8693.14 1577
8694.02 1642
8694.90 1604
8695.78 1696
8696.66 1730
8697.54 1917
8698.42 1939
8699.30 2061
8700.18 2160
8701.07 2159
8701.95 2053
8702.83 2052
8703.71 2044
8704.59 1842
8705.47 1769
8706.35 1776
8707.23 1675
8708.11 1581
8708.99 1544
8709.87 1539
8710.75 1503
8711.64 1575
8712.52 1509
8713.40 1541
8714.28 1514
8715.16 1528
8716.04 1538
8716.92 1476
8717.81 1515
8718.69 1645
8719.57 1672
8720.45 1671
8721.33 1643
8722.21 1548
8723.10 1659
8723.98 1572
8724.86 1517
8725.74 1590
8726.62 1582
8727.50 1631
8728.39 1666
8729.27 1632
8730.15 1513
8731.03 1522
8731.91 1552
8732.80 1608
8733.68 1626
8734.56 1743
8735.44 1776
8736.33 1679
8737.21 1755
8738.09 1750
8738.97 1745
8739.86 1793
8740.74 1705
8741.62 1696
8742.50 1649
8743.39 1732
8744.27 1697
8745.15 1670
8746.04 1608
8746.92 1688
8747.80 1687
8748.68 1631
8749.57 1652
8750.45 1622
8751.33 1582
8752.22 1685
8753.10 1651
8753.98 1585
8754.87 1608
8755.75 1668
8756.63 1704
8757.52 1676
8758.40 1623
8759.28 1754
8760.17 1759
8761.05 1763
8761.94 1756
8762.82 1733
8763.70 1740
8764.59 1845
8765.47 1777
8766.36 1701
8767.24 1757
8768.12 1755
8769.01 1744
8769.89 1792
8770.78 1851
8771.66 1857
8772.54 1779
8773.43 1877
8774.31 1857
8775.20 1919
8776.08 2026
8776.97 1985
8777.85 1883
8778.73 1834
8779.62 1813
8780.50 1738
8781.39 1784
8782.27 1819
8783.16 1805
8784.04 1922
8784.93 1925
8785.81 2036
8786.70 2311
8787.58 2520
8788.47 2787
8789.35 2794
8790.24 2761
8791.12 2738
8792.01 2907
8792.89 2687
8793.78 2551
8794.66 2328
8795.55 2179
8796.44 2012
8797.32 1881
8798.21 1865
8799.09 1773
8799.98 1809
8800.86 1802
8801.75 1975
8802.63 1925
8803.52 2039
8804.41 2042
8805.29 2171
8806.18 2167
8807.06 2146
8807.95 2123
8808.84 2089
8809.72 1887
8810.61 1964
8811.49 1863
8812.38 1767
8813.27 1700
8814.15 1656
8815.04 1689
8815.93 1687
8816.81 1696
8817.70 1674
8818.59 1743
8819.47 1745
8820.36 1835
8821.25 1703
8822.13 1719
8823.02 1711
8823.91 1831
8824.79 1846
8825.68 1727
8826.57 1719
8827.45 1875
8828.34 1880
8829.23 1821
8830.12 1805
8831.00 1682
8831.89 1672
8832.78 1651
8833.66 1626
8834.55 1660
8835.44 1666
8836.33 1587
8837.21 1521
8838.10 1544
8838.99 1565
8839.88 1583
8840.76 1612
8841.65 1562
8842.54 1487
8843.43 1568
8844.32 1559
8845.20 1469
8846.09 1553
8846.98 1558
8847.87 1557
8848.76 1510
8849.64 1566
8850.53 1501
8851.42 1538
8852.31 1638
8853.20 1523
8854.09 1563
8854.97 1565
8855.86 1503
8856.75 1595
8857.64 1549
8858.53 1572
8859.42 1537
8860.30 1519
8861.19 1503
8862.08 1540
8862.97 1513
8863.86 1530
8864.75 1497
8865.64 1580
8866.53 1541
8867.42 1512
8868.30 1424
8869.19 1456
8870.08 1451
8870.97 1434
8871.86 1372
8872.75 1366
8873.64 1424
8874.53 1447
8875.42 1497
8876.31 1398
8877.20 1432
8878.09 1377
8878.98 1384
8879.87 1380
8880.76 1281
8881.65 1337
8882.54 1343
8883.43 1398
8884.32 1429
8885.21 1421
8886.10 1345
8886.99 1295
8887.88 1323
8888.77 1357
8889.66 1218
8890.55 1268
8891.44 1297
8892.33 1201
8893.22 1234
8894.11 1270
8895.00 1216
8895.89 1177
8896.78 1197
8897.67 1240
8898.56 1217
8899.45 1284
8900.34 1253
8901.23 1251
8902.12 1195
8903.01 1234
8903.90 1272
8904.79 1241
8905.69 1194
8906.58 1133
8907.47 1197
8908.36 1113
8909.25 1150
8910.14 1155
8911.03 1201
8911.92 1215
8912.82 1150
8913.71 1099
8914.60 1149
8915.49 1161
8916.38 1143
8917.27 1127
8918.16 1115
8919.06 1182
8919.95 1151
8920.84 1156
8921.73 1019
8922.62 1024
8923.51 1118
8924.41 1184
8925.30 994
8926.19 1133
8927.08 1182
8927.97 1135
8928.87 1084
8929.76 1043
8930.65 1033
8931.54 1033
8932.43 1082
8933.33 1164
8934.22 1071
8935.11 1037
8936.00 1064
8936.90 1134
8937.79 1029
8938.68 1008
8939.57 1035
8940.47 1012
8941.36 1070
8942.25 1055
8943.15 1054
8944.04 1038
8944.93 1034
8945.82 1021
8946.72 952
8947.61 982
8948.50 942
8949.40 1034
8950.29 969
8951.18 970
8952.08 983
8952.97 999
8953.86 1007
8954.76 997
8955.65 1022
8956.54 1074
8957.44 996
8958.33 944
8959.22 918
8960.12 1051
8961.01 1089
8961.91 1020
8962.80 1003
8963.69 1006
8964.59 989
8965.48 964
8966.37 1038
8967.27 1002
8968.16 979
8969.06 910
8969.95 1018
8970.85 908
8971.74 954
8972.63 980
8973.53 1010
8974.42 917
8975.32 910
8976.21 999
8977.11 872
8978.00 905
8978.90 942
8979.79 1006
8980.68 1035
8981.58 987
8982.47 914
8983.37 935
8984.26 865
8985.16 957
8986.05 924
8986.95 911
8987.84 906
8988.74 822
8989.63 856
8990.53 926
8991.42 923
8992.32 917
8993.22 842
8994.11 826
8995.01 815
8995.90 823
8996.80 928
8997.69 907
8998.59 885
8999.48 891
9000.38 888
9001.28 855
9002.17 889
9003.07 852
9003.96 874
9004.86 901
9005.75 821
9006.65 903
9007.55 818
9008.44 865
9009.34 910
9010.23 913
9011.13 836
9012.03 839
9012.92 805
9013.82 826
9014.72 877
9015.61 857
9016.51 867
9017.41 833
9018.30 856
9019.20 873
9020.10 823
9020.99 821
9021.89 855
9022.79 782
9023.68 830
9024.58 831
9025.48 881
9026.37 850
9027.27 781
9028.17 777
9029.06 793
9029.96 817
9030.86 818
9031.76 737
9032.65 754
9033.55 865
9034.45 826
9035.35 814
9036.24 787
9037.14 819
9038.04 790
9038.94 843
9039.83 861
9040.73 792
9041.63 771
9042.53 810
9043.42 859
9044.32 845
9045.22 818
9046.12 822
9047.02 788
9047.91 745
9048.81 738
9049.71 775
9050.61 786
9051.51 766
9052.41 791
9053.30 732
9054.20 773
9055.10 782
9056.00 721
9056.90 757
9057.80 812
9058.69 807
9059.59 829
9060.49 744
9061.39 758
9062.29 779
9063.19 792
9064.09 740
9064.99 784
9065.88 789
9066.78 763
9067.68 785
9068.58 703
9069.48 765
9070.38 744
9071.28 819
9072.18 827
9073.08 804
9073.98 780
9074.88 760
9075.78 745
9076.68 774
9077.58 826
9078.47 822
9079.37 774
9080.27 760
9081.17 791
9082.07 804
9082.97 780
9083.87 740
9084.77 720
9085.67 814
9086.57 784
9087.47 808
9088.37 820
9089.27 839
9090.17 751
9091.07 756
9091.97 749
9092.87 744
9093.77 749
9094.67 742
9095.58 799
9096.48 733
9097.38 737
9098.28 775
9099.18 772
9100.08 768
9100.98 693
9101.88 722
9102.78 761
9103.68 761
9104.58 719
9105.48 736
9106.38 766
9107.28 771
9108.19 761
9109.09 697
9109.99 779
9110.89 724
9111.79 714
9112.69 776
9113.59 791
9114.49 800
9115.40 812
9116.30 755
9117.20 729
9118.10 757
9119.00 745
9119.90 739
9120.81 760
9121.71 786
9122.61 748
9123.51 775
9124.41 821
9125.31 731
9126.22 721
9127.12 712
9128.02 709
9128.92 763
9129.82 749
9130.73 725
9131.63 788
9132.53 701
9133.43 755
9134.34 702
9135.24 739
9136.14 749
9137.04 750
9137.95 771
9138.85 754
9139.75 751
9140.65 741
9141.56 716
9142.46 679
9143.36 748
9144.26 774
9145.17 745
9146.07 720
9146.97 717
9147.88 740
9148.78 791
9149.68 757
9150.59 764
9151.49 777
9152.39 832
9153.29 759
9154.20 670
9155.10 752
9156.01 841
9156.91 759
9157.81 793
9158.72 716
9159.62 759
9160.52 746
9161.43 695
9162.33 685
9163.23 724
9164.14 782
9165.04 694
9165.95 716
9166.85 679
9167.75 740
9168.66 734
9169.56 759
9170.47 677
9171.37 751
9172.27 709
9173.18 690
9174.08 719
9174.99 668
9175.89 709
9176.80 681
9177.70 676
9178.60 707
9179.51 720
9180.41 727
9181.32 682
9182.22 674
9183.13 752
9184.03 772
9184.94 711
9185.84 756
9186.75 741
9187.65 735
9188.56 717
9189.46 768
9190.37 689
9191.27 711
9192.18 747
9193.08 695
9193.99 704
9194.89 762
9195.80 700
9196.71 761
9197.61 767
9198.52 802
9199.42 729
9200.33 720
9201.23 670
9202.14 698
9203.04 721
9203.95 732
9204.86 755
9205.76 750
9206.67 737
9207.57 770
9208.48 727
9209.39 703
9210.29 715
9211.20 691
9212.10 734
9213.01 683
9213.92 715
9214.82 732
9215.73 705
9216.64 733
9217.54 726
9218.45 651
9219.36 751
9220.26 827
9221.17 700
9222.08 734
9222.98 720
9223.89 746
9224.80 735
9225.70 748
9226.61 720
9227.52 747
9228.42 706
9229.33 735
9230.24 754
9231.14 699
9232.05 752
9232.96 783
9233.87 725
9234.77 723
9235.68 750
9236.59 696
9237.50 690
9238.40 729
9239.31 751
9240.22 703
9241.13 696
9242.03 707
9242.94 671
9243.85 713
9244.76 695
9245.66 746
9246.57 731
9247.48 733
9248.39 714
9249.30 737
9250.20 756
9251.11 703
9252.02 678
9252.93 626
9253.84 725
9254.75 764
9255.65 705
9256.56 656
9257.47 730
9258.38 689
9259.29 747
9260.20 699
9261.10 687
9262.01 677
9262.92 749
9263.83 744
9264.74 742
9265.65 746
9266.56 716
9267.47 695
9268.37 716
9269.28 685
9270.19 763
9271.10 761
9272.01 669
9272.92 637
9273.83 642
9274.74 674
9275.65 646
9276.56 680
9277.47 740
9278.38 726
9279.29 749
9280.20 780
9281.11 715
9282.01 692
9282.92 697
9283.83 767
9284.74 678
9285.65 721
9286.56 743
9287.47 708
9288.38 748
9289.29 759
9290.20 745
9291.11 669
9292.02 737
9292.93 642
9293.84 626
9294.75 685
9295.66 742
9296.57 689
9297.49 645
9298.40 696
9299.31 701
9300.22 695
9301.13 662
9302.04 673
9302.95 682
9303.86 652
9304.77 675
9305.68 717
9306.59 656
9307.50 696
9308.41 805
9309.32 671
9310.24 660
9311.15 698
9312.06 692
9312.97 636
9313.88 641
9314.79 699
9315.70 723
9316.61 688
9317.53 698
9318.44 697
9319.35 688
9320.26 660
9321.17 707
9322.08 624
9322.99 665
9323.91 635
9324.82 655
9325.73 642
9326.64 673
9327.55 644
9328.46 686
9329.38 677
9330.29 636
9331.20 644
9332.11 705
9333.03 672
9333.94 695
9334.85 708
9335.76 700
9336.67 644
9337.59 667
9338.50 709
9339.41 716
9340.32 764
9341.24 668
9342.15 598
9343.06 691
9343.97 704
9344.89 684
9345.80 646
9346.71 723
9347.63 725
9348.54 729
9349.45 672
9350.36 672
9351.28 693
9352.19 656
9353.10 654
9354.02 687
9354.93 702
9355.84 697
9356.76 726
9357.67 690
9358.58 683
9359.50 614
9360.41 640
9361.32 703
9362.24 686
9363.15 661
9364.06 668
9364.98 679
9365.89 703
9366.81 734
9367.72 674
9368.63 659
9369.55 623
9370.46 700
9371.38 699
9372.29 668
9373.20 687
9374.12 652
9375.03 602
9375.95 669
9376.86 660
9377.77 636
9378.69 695
9379.60 684
9380.52 727
9381.43 710
9382.35 684
9383.26 651
9384.18 677
9385.09 723
9386.01 638
9386.92 678
9387.83 674
9388.75 646
9389.66 637
9390.58 690
9391.49 751
9392.41 750
9393.32 673
9394.24 709
9395.16 700
9396.07 735
9396.99 683
9397.90 733
9398.82 725
9399.73 676
9400.65 717
9401.56 676
9402.48 644
9403.39 664
9404.31 686
9405.22 675
9406.14 709
9407.06 688
9407.97 704
9408.89 779
9409.80 696
9410.72 691
9411.64 723
9412.55 671
9413.47 695
9414.38 722
9415.30 716
9416.22 659
9417.13 667
9418.05 694
9418.97 732
9419.88 660
9420.80 748
9421.71 767
9422.63 728
9423.55 695
9424.46 680
9425.38 660
9426.30 689
9427.21 692
9428.13 684
9429.05 769
9429.96 679
9430.88 709
9431.80 634
9432.72 668
9433.63 668
9434.55 702
9435.47 716
9436.38 697
9437.30 814
9438.22 709
9439.14 695
9440.05 717
9440.97 719
9441.89 726
9442.81 732
9443.72 671
9444.64 689
9445.56 685
9446.48 712
9447.39 688
9448.31 709
9449.23 720
9450.15 690
9451.07 710
9451.98 656
9452.90 715
9453.82 712
9454.74 602
9455.66 699
9456.57 744
9457.49 751
9458.41 743
9459.33 744
9460.25 790
9461.16 711
9462.08 712
9463.00 692
9463.92 708
9464.84 737
9465.76 705
9466.68 722
9467.59 681
9468.51 728
9469.43 769
9470.35 704
9471.27 707
9472.19 641
9473.11 666
9474.03 719
9474.95 711
9475.87 732
9476.78 692
9477.70 701
9478.62 711
9479.54 730
9480.46 736
9481.38 660
9482.30 650
9483.22 698
9484.14 691
9485.06 710
9485.98 741
9486.90 739
9487.82 781
9488.74 739
9489.66 786
9490.58 752
9491.50 736
9492.42 776
9493.34 738
9494.26 724
9495.18 696
9496.10 770
9497.02 779
9497.94 759
9498.86 762
9499.78 739
9500.70 675
9501.62 709
9502.54 737
9503.46 677
9504.38 721
9505.30 716
9506.22 710
9507.14 736
9508.06 730
9508.98 680
9509.90 711
9510.82 709
9511.75 765
9512.67 682
9513.59 700
9514.51 755
9515.43 773
9516.35 677
9517.27 702
9518.19 691
9519.11 666
9520.03 754
9520.96 735
9521.88 751
9522.80 836
9523.72 741
9524.64 696
9525.56 730
9526.48 680
9527.41 728
9528.33 737
9529.25 689
9530.17 730
9531.09 736
9532.02 724
9532.94 752
9533.86 741
9534.78 781
9535.70 750
9536.63 779
9537.55 799
9538.47 727
9539.39 760
9540.31 739
9541.24 830
9542.16 841
9543.08 806
9544.00 834
9544.93 800
9545.85 714
9546.77 732
9547.69 696
9548.62 777
9549.54 763
9550.46 809
9551.38 779
9552.31 704
9553.23 771
9554.15 762
9555.08 814
9556.00 799
9556.92 763
9557.84 721
9558.77 697
9559.69 755
9560.61 747
9561.54 728
9562.46 796
9563.38 719
9564.31 647
9565.23 698
9566.15 704
9567.08 723
9568.00 724
9568.93 776
9569.85 753
9570.77 731
9571.70 711
9572.62 696
9573.54 721
9574.47 754
9575.39 752
9576.32 751
9577.24 741
9578.16 775
9579.09 801
9580.01 709
9580.94 690
9581.86 753
9582.78 763
9583.71 722
9584.63 688
9585.56 702
9586.48 720
9587.41 732
9588.33 713
9589.26 680
9590.18 747
9591.11 723
9592.03 654
9592.96 678
9593.88 673
9594.80 796
9595.73 797
9596.65 824
9597.58 770
9598.50 778
9599.43 691
9600.35 734
9601.28 764
9602.21 704
9603.13 735
9604.06 743
9604.98 711
9605.91 701
9606.83 815
9607.76 789
9608.68 795
9609.61 735
9610.53 738
9611.46 790
9612.39 746
9613.31 731
9614.24 719
9615.16 757
9616.09 740
9617.02 718
9617.94 718
9618.87 735
9619.79 805
9620.72 749
9621.65 718
9622.57 731
9623.50 777
9624.42 769
9625.35 775
9626.28 776
9627.20 806
9628.13 701
9629.06 691
9629.98 681
9630.91 771
9631.84 845
9632.76 758
9633.69 785
9634.62 848
9635.54 792
9636.47 736
9637.40 792
9638.32 743
9639.25 802
9640.18 795
9641.11 759
9642.03 832
9642.96 751
9643.89 823
9644.81 836
9645.74 807
9646.67 826
9647.60 745
9648.52 812
9649.45 754
9650.38 789
9651.31 784
9652.23 831
9653.16 832
9654.09 837
9655.02 812
9655.95 899
9656.87 888
9657.80 871
9658.73 888
9659.66 836
9660.58 842
9661.51 843
9662.44 827
9663.37 747
9664.30 811
9665.23 749
9666.15 789
9667.08 891
9668.01 813
9668.94 814
9669.87 794
9670.80 721
9671.73 740
9672.65 760
9673.58 817
9674.51 825
9675.44 810
9676.37 839
9677.30 767
9678.23 802
9679.16 826
9680.08 830
9681.01 835
9681.94 840
9682.87 791
9683.80 809
9684.73 768
9685.66 817
9686.59 820
9687.52 838
9688.45 848
9689.38 833
9690.31 860
9691.24 864
9692.17 818
9693.09 847
9694.02 869
9694.95 885
9695.88 775
9696.81 803
9697.74 812
9698.67 846
9699.60 791
9700.53 784
9701.46 853
9702.39 849
9703.32 826
9704.25 818
9705.18 816
9706.11 829
9707.04 851
9707.97 843
9708.91 865
9709.84 847
9710.77 864
9711.70 831
9712.63 861
9713.56 805
9714.49 751
9715.42 876
9716.35 847
9717.28 820
9718.21 819
9719.14 787
9720.07 764
9721.00 763
9721.93 825
9722.87 870
9723.80 815
9724.73 804
9725.66 771
9726.59 790
9727.52 765
9728.45 819
9729.38 871
9730.32 756
9731.25 782
9732.18 772
9733.11 834
9734.04 777
9734.97 802
9735.91 783
9736.84 760
9737.77 781
9738.70 808
9739.63 777
9740.56 782
9741.50 802
9742.43 690
9743.36 823
9744.29 802
9745.22 792
9746.16 794
9747.09 738
9748.02 731
9748.95 781
9749.89 804
9750.82 794
9751.75 788
9752.68 791
9753.62 830
9754.55 712
9755.48 726
9756.41 766
9757.35 764
9758.28 748
9759.21 794
9760.14 784
9761.08 731
9762.01 779
9762.94 764
9763.88 728
9764.81 748
9765.74 699
9766.68 812
9767.61 829
9768.54 739
9769.48 743
9770.41 739
9771.34 783
9772.28 744
9773.21 779
9774.14 723
9775.08 759
9776.01 724
9776.94 701
9777.88 681
9778.81 710
9779.74 730
9780.68 693
9781.61 740
9782.55 718
9783.48 701
9784.41 685
9785.35 667
9786.28 739
9787.22 727
9788.15 763
9789.08 732
9790.02 721
9790.95 706
9791.89 737
9792.82 690
9793.76 658
9794.69 652
9795.63 658
9796.56 699
9797.49 775
9798.43 708
9799.36 692
9800.30 644
9801.23 666
9802.17 646
9803.10 673
9804.04 633
9804.97 714
9805.91 756
9806.84 699
9807.78 669
9808.71 702
9809.65 686
9810.58 674
9811.52 670
9812.45 685
9813.39 678
9814.33 736
9815.26 763
9816.20 709
9817.13 669
9818.07 690
9819.00 613
9819.94 652
9820.87 628
9821.81 698
9822.75 714
9823.68 655
9824.62 683
9825.55 722
9826.49 668
9827.43 637
9828.36 634
9829.30 658
9830.23 650
9831.17 646
9832.11 653
9833.04 660
9833.98 618
9834.92 630
9835.85 637
9836.79 640
9837.73 667
9838.66 655
9839.60 673
9840.54 671
9841.47 650
9842.41 665
9843.35 677
9844.28 598
9845.22 617
9846.16 696
9847.09 685
9848.03 703
9848.97 726
9849.90 684
9850.84 618
9851.78 688
9852.72 590
9853.65 640
9854.59 675
9855.53 676
9856.47 592
9857.40 627
9858.34 648
9859.28 653
9860.22 605
9861.15 585
9862.09 604
9863.03 635
9863.97 621
9864.90 673
9865.84 643
9866.78 588
9867.72 635
9868.66 621
9869.59 621
9870.53 631
9871.47 618
9872.41 682
9873.35 665
9874.29 659
9875.22 722
9876.16 699
9877.10 643
9878.04 622
9878.98 649
9879.92 594
9880.85 630
9881.79 662
9882.73 665
9883.67 666
9884.61 649
9885.55 649
9886.49 660
9887.43 639
9888.37 610
9889.30 658
9890.24 621
9891.18 604
9892.12 627
9893.06 651
9894.00 660
9894.94 667
9895.88 629
9896.82 594
9897.76 623
9898.70 636
9899.64 608
9900.58 631
9901.52 624
9902.45 595
9903.39 599
9904.33 614
9905.27 667
9906.21 629
9907.15 585
9908.09 600
9909.03 610
9909.97 633
9910.91 645
9911.85 638
9912.79 644
9913.73 655
9914.67 638
9915.61 630
9916.55 620
9917.49 670
9918.44 696
9919.38 650
9920.32 658
9921.26 610
9922.20 602
9923.14 598
9924.08 674
9925.02 622
9925.96 609
9926.90 566
9927.84 639
9928.78 624
9929.72 609
9930.66 661
9931.61 700
9932.55 741
9933.49 645
9934.43 631
9935.37 725
9936.31 788
9937.25 751
9938.19 690
9939.14 644
9940.08 681
9941.02 706
9941.96 625
9942.90 671
9943.84 613
9944.78 610
9945.73 601
9946.67 588
9947.61 548
9948.55 623
9949.49 620
9950.44 574
9951.38 610
9952.32 653
9953.26 687
9954.20 620
9955.15 600
9956.09 594
9957.03 604
9957.97 593
9958.91 586
9959.86 592
9960.80 649
9961.74 605
9962.68 626
9963.63 600
9964.57 632
9965.51 535
9966.45 580
9967.40 613
9968.34 592
9969.28 585
9970.23 608
9971.17 600
9972.11 616
9973.05 627
9974.00 574
9974.94 567
9975.88 584
9976.83 600
9977.77 635
9978.71 537
9979.66 561
9980.60 554
9981.54 577
9982.49 601
9983.43 625
9984.37 666
9985.32 598
9986.26 614
9987.20 602
9988.15 594
9989.09 606
9990.04 572
9990.98 635
9991.92 604
9992.87 581
9993.81 597
9994.76 537
9995.70 654
9996.64 615
9997.59 604
9998.53 573
9999.48 586
10000.42 596
10001.36 624
10002.31 626
10003.25 614
10004.20 629
10005.14 599
10006.09 554
10007.03 576
10007.98 524
10008.92 583
10009.87 591
10010.81 633
10011.76 613
10012.70 591
10013.64 622
10014.59 580
10015.53 569
10016.48 571
10017.43 557
10018.37 576
10019.32 576
10020.26 588
10021.21 575
10022.15 580
10023.10 604
10024.04 567
10024.99 581
10025.93 547
10026.88 553
10027.82 583
10028.77 662
10029.72 603
10030.66 582
10031.61 595
10032.55 600
10033.50 611
10034.44 594
10035.39 592
10036.34 556
10037.28 524
10038.23 607
10039.17 595
10040.12 620
10041.07 575
10042.01 628
10042.96 571
10043.91 582
10044.85 534
10045.80 593
10046.74 598
10047.69 577
10048.64 578
10049.58 613
10050.53 545
10051.48 536
10052.42 562
10053.37 588
10054.32 554
10055.27 569
10056.21 594
10057.16 545
10058.11 583
10059.05 539
10060.00 537
10060.95 564
10061.89 596
10062.84 554
10063.79 525
10064.74 571
10065.68 555
10066.63 567
10067.58 587
10068.53 530
10069.47 586
10070.42 562
10071.37 509
10072.32 604
10073.26 627
10074.21 567
10075.16 583
10076.11 513
10077.06 518
10078.00 583
10078.95 574
10079.90 594
10080.85 574
10081.80 581
10082.74 561
10083.69 565
10084.64 524
10085.59 626
10086.54 567
10087.49 568
10088.43 595
10089.38 524
10090.33 534
10091.28 546
10092.23 553
10093.18 527
10094.13 545
10095.07 546
10096.02 525
10096.97 516
10097.92 515
10098.87 545
10099.82 549
10100.77 508
10101.72 519
10102.67 509
10103.61 582
10104.56 579
10105.51 585
10106.46 603
10107.41 541
10108.36 565
10109.31 549
10110.26 549
10111.21 554
10112.16 597
10113.11 595
10114.06 568
10115.01 513
10115.96 537
10116.91 521
10117.86 492
10118.81 506
10119.76 505
10120.71 507
10121.66 575
10122.61 550
10123.56 549
10124.51 503
10125.46 518
10126.41 567
10127.36 556
10128.31 573
10129.26 541
10130.21 500
10131.16 545
10132.11 559
10133.06 532
10134.01 561
10134.96 602
10135.91 610
10136.86 587
10137.81 549
10138.76 651
10139.72 605
10140.67 562
10141.62 546
10142.57 520
10143.52 535
10144.47 563
10145.42 579
10146.37 515
10147.32 568
10148.28 570
10149.23 563
10150.18 562
10151.13 520
10152.08 518
10153.03 594
10153.98 545
10154.94 538
10155.89 586
10156.84 624
10157.79 560
10158.74 533
10159.69 585
10160.65 530
10161.60 512
10162.55 532
10163.50 518
10164.45 547
10165.41 576
10166.36 524
10167.31 546
10168.26 535
10169.21 545
10170.17 504
10171.12 515
10172.07 546
10173.02 538
10173.98 591
10174.93 572
10175.88 486
10176.83 552
10177.79 570
10178.74 571
10179.69 540
10180.64 562
10181.60 516
10182.55 572
10183.50 549
10184.46 521
10185.41 517
10186.36 519
10187.32 549
10188.27 534
10189.22 585
10190.18 534
10191.13 542
10192.08 484
10193.03 516
10193.99 537
10194.94 573
10195.90 517
10196.85 512
10197.80 557
10198.76 552
10199.71 562
10200.66 550
10201.62 529
10202.57 532
10203.52 536
10204.48 518
10205.43 529
10206.39 515
10207.34 552
10208.29 576
10209.25 565
10210.20 537
10211.16 574
10212.11 571
10213.07 605
10214.02 590
10214.97 589
10215.93 596
10216.88 558
10217.84 574
10218.79 536
10219.75 518
10220.70 565
10221.66 557
10222.61 535
10223.57 582
10224.52 554
10225.48 486
10226.43 568
10227.39 548
10228.34 535
10229.30 515
10230.25 533
10231.21 584
10232.16 597
10233.12 559
10234.07 524
10235.03 530
10235.98 548
10236.94 558
10237.89 582
10238.85 568
10239.80 550
10240.76 506
10241.72 570
10242.67 518
10243.63 540
10244.58 551
10245.54 568
10246.49 548
10247.45 605
10248.41 498
10249.36 523
10250.32 599
10251.27 592
10252.23 563
10253.19 558
10254.14 577
10255.10 595
10256.06 567
10257.01 497
10257.97 514
10258.92 576
10259.88 551
10260.84 533
10261.79 499
10262.75 561
10263.71 573
10264.66 521
10265.62 560
10266.58 570
10267.53 523
10268.49 480
10269.45 548
10270.41 545
10271.36 507
10272.32 582
10273.28 582
10274.23 511
10275.19 532
10276.15 565
10277.11 525
10278.06 581
10279.02 561
10279.98 520
10280.94 592
10281.89 586
10282.85 497
10283.81 545
10284.77 500
10285.72 518
10286.68 576
10287.64 521
10288.60 517
10289.55 538
10290.51 519
10291.47 515
10292.43 587
10293.39 536
10294.34 531
10295.30 549
10296.26 547
10297.22 560
10298.18 509
10299.14 525
10300.09 529
10301.05 545
10302.01 539
10302.97 502
10303.93 610
10304.89 584
10305.85 543
10306.80 484
10307.76 509
10308.72 534
10309.68 542
10310.64 503
10311.60 507
10312.56 531
10313.52 459
10314.47 501
10315.43 505
10316.39 526
10317.35 528
10318.31 527
10319.27 537
10320.23 523
10321.19 464
10322.15 503
10323.11 507
10324.07 512
10325.03 501
10325.99 524
10326.95 543
10327.91 518
10328.87 479
10329.83 494
10330.79 517
10331.75 510
10332.71 506
10333.67 473
10334.63 500
10335.59 469
10336.55 490
10337.51 525
10338.47 581
10339.43 489
10340.39 490
10341.35 502
10342.31 526
10343.27 543
10344.23 610
10345.19 518
10346.15 514
10347.11 478
10348.07 493
10349.03 517
10349.99 495
10350.95 506
10351.91 502
10352.87 533
10353.83 500
10354.79 556
10355.76 480
10356.72 479
10357.68 576
10358.64 602
10359.60 577
10360.56 529
10361.52 506
10362.48 464
10363.45 514
10364.41 522
10365.37 518
10366.33 497
10367.29 545
10368.25 472
10369.21 510
10370.18 470
10371.14 521
10372.10 537
10373.06 467
10374.02 525
10374.98 514
10375.95 495
10376.91 482
10377.87 517
10378.83 508
10379.79 536
10380.76 458
10381.72 501
10382.68 500
10383.64 470
10384.61 469
10385.57 475
10386.53 471
10387.49 469
10388.46 483
10389.42 470
10390.38 482
10391.34 470
10392.31 491
10393.27 513
10394.23 513
10395.19 501
10396.16 524
10397.12 470
10398.08 511
10399.05 468
10400.01 492
10400.97 552
10401.93 550
10402.90 522
10403.86 510
10404.82 522
10405.79 513
10406.75 534
10407.71 493
10408.68 531
10409.64 553
10410.60 505
10411.57 490
10412.53 547
10413.50 506
10414.46 534
10415.42 527
10416.39 518
10417.35 543
10418.31 477
10419.28 492
10420.24 512
10421.21 523
10422.17 497
10423.13 550
10424.10 556
10425.06 596
10426.03 487
10426.99 515
10427.96 533
10428.92 541
10429.88 579
10430.85 596
10431.81 518
10432.78 493
10433.74 469
10434.71 515
10435.67 512
10436.64 538
10437.60 568
10438.57 536
10439.53 520
10440.50 539
10441.46 553
10442.43 479
10443.39 468
10444.36 515
10445.32 521
10446.29 503
10447.25 550
10448.22 555
10449.18 524
10450.15 494
10451.11 486
10452.08 543
10453.04 536
10454.01 488
10454.97 497
10455.94 514
10456.91 546
10457.87 472
10458.84 469
10459.80 459
10460.77 472
10461.73 486
10462.70 511
10463.67 517
10464.63 495
10465.60 517
10466.56 543
10467.53 514
10468.50 522
10469.46 463
10470.43 487
10471.40 512
10472.36 513
10473.33 482
10474.30 502
10475.26 508
10476.23 517
10477.19 485
10478.16 492
10479.13 543
10480.09 544
10481.06 502
10482.03 455
10483.00 474
10483.96 508
10484.93 495
10485.90 546
10486.86 556
10487.83 489
10488.80 459
10489.76 507
10490.73 561
10491.70 570
10492.67 551
10493.63 510
10494.60 519
10495.57 525
10496.54 514
10497.50 496
10498.47 479
10499.44 482
10500.41 498
10501.37 550
10502.34 471
10503.31 497
10504.28 535
10505.25 496
10506.21 521
10507.18 518
10508.15 536
10509.12 530
10510.09 504
10511.05 462
10512.02 487
10512.99 493
10513.96 534
10514.93 473
10515.90 490
10516.86 523
10517.83 603
10518.80 563
10519.77 533
10520.74 442
10521.71 504
10522.68 537
10523.64 497
10524.61 456
10525.58 466
10526.55 521
10527.52 504
10528.49 501
10529.46 488
10530.43 488
10531.40 463
10532.36 492
10533.33 512
10534.30 516
10535.27 522
10536.24 519
10537.21 486
10538.18 549
10539.15 504
10540.12 558
10541.09 495
10542.06 488
10543.03 568
10544.00 526
10544.97 505
10545.94 542
10546.91 557
10547.88 496
10548.85 561
10549.82 531
10550.79 531
10551.76 554
10552.73 540
10553.70 517
10554.67 512
10555.64 535
10556.61 535
10557.58 527
10558.55 555
10559.52 552
10560.49 498
10561.46 521
10562.43 504
10563.40 531
10564.37 486
10565.34 548
10566.31 491
10567.28 525
10568.25 505
10569.23 569
10570.20 557
10571.17 520
10572.14 509
10573.11 581
10574.08 538
10575.05 511
10576.02 481
10576.99 519
10577.96 525
10578.94 494
10579.91 486
10580.88 496
10581.85 502
10582.82 461
10583.79 508
10584.76 543
10585.74 479
10586.71 485
10587.68 504
10588.65 525
10589.62 471
10590.60 463
10591.57 483
10592.54 536
10593.51 517
10594.48 504
10595.45 510
10596.43 481
10597.40 505
10598.37 530
10599.34 529
10600.32 489
10601.29 499
10602.26 472
10603.23 484
10604.21 503
10605.18 498
10606.15 540
10607.12 563
10608.10 485
10609.07 488
10610.04 505
10611.01 499
10611.99 478
10612.96 507
10613.93 557
10614.91 516
10615.88 523
10616.85 559
10617.82 532
10618.80 520
10619.77 448
10620.74 500
10621.72 491
10622.69 509
10623.66 459
10624.64 467
10625.61 554
10626.58 507
10627.56 551
10628.53 513
10629.51 533
10630.48 580
10631.45 492
10632.43 489
10633.40 558
10634.37 546
10635.35 513
10636.32 491
10637.30 485
10638.27 523
10639.24 515
10640.22 589
10641.19 573
10642.17 530
10643.14 505
10644.11 549
10645.09 547
10646.06 534
10647.04 551
10648.01 577
10648.99 572
10649.96 558
10650.94 490
10651.91 493
10652.89 516
10653.86 495
10654.83 472
10655.81 514
10656.78 572
10657.76 487
10658.73 513
10659.71 504
10660.68 560
10661.66 527
10662.63 566
10663.61 540
10664.59 531
10665.56 538
10666.54 508
10667.51 536
10668.49 549
10669.46 579
10670.44 527
10671.41 490
10672.39 484
10673.36 465
10674.34 509
10675.32 495
10676.29 568
10677.27 460
10678.24 481
10679.22 509
10680.19 481
10681.17 482
10682.15 482
10683.12 469
10684.10 483
10685.08 463
10686.05 453
10687.03 532
10688.00 530
10688.98 567
10689.96 581
10690.93 541
10691.91 577
10692.89 520
10693.86 475
10694.84 499
10695.82 437
10696.79 480
10697.77 480
10698.75 505
10699.72 527
10700.70 431
10701.68 482
10702.65 505
10703.63 549
10704.61 536
10705.59 482
10706.56 476
10707.54 461
10708.52 584
10709.49 574
10710.47 478
10711.45 527
10712.43 532
10713.40 483
10714.38 510
10715.36 479
10716.34 486
10717.31 534
10718.29 515
10719.27 511
10720.25 497
10721.22 529
10722.20 561
10723.18 536
10724.16 470
10725.14 545
10726.11 541
10727.09 522
10728.07 548
10729.05 534
10730.03 490
10731.01 501
10731.98 595
10732.96 546
10733.94 518
10734.92 505
10735.90 483
10736.88 495
10737.85 503
10738.83 547
10739.81 554
10740.79 569
10741.77 543
10742.75 527
10743.73 524
10744.71 473
10745.69 533
10746.66 556
10747.64 490
10748.62 534
10749.60 528
10750.58 478
10751.56 538
10752.54 515
10753.52 543
10754.50 527
10755.48 543
10756.46 541
10757.44 516
10758.42 511
10759.39 471
10760.37 462
10761.35 519
10762.33 493
10763.31 559
10764.29 505
10765.27 475
10766.25 483
10767.23 519
10768.21 496
10769.19 490
10770.17 556
10771.15 531
10772.13 530
10773.11 487
10774.09 499
10775.07 503
10776.05 499
10777.03 532
10778.02 494
10779.00 468
10779.98 505
10780.96 506
10781.94 426
10782.92 458
10783.90 489
10784.88 487
10785.86 508
10786.84 547
10787.82 496
10788.80 495
10789.78 546
10790.76 612
10791.75 528
10792.73 552
10793.71 510
10794.69 534
10795.67 538
10796.65 542
10797.63 538
10798.61 519
10799.60 509
10800.58 531
10801.56 526
10802.54 540
10803.52 549
10804.50 538
10805.49 544
10806.47 550
10807.45 542
10808.43 567
10809.41 530
10810.39 517
10811.38 492
10812.36 508
10813.34 543
10814.32 548
10815.30 532
10816.29 526
10817.27 495
10818.25 499
10819.23 562
10820.22 510
10821.20 527
10822.18 535
10823.16 488
10824.15 479
10825.13 472
10826.11 505
10827.09 548
10828.08 550
10829.06 576
10830.04 576
10831.02 523
10832.01 475
10832.99 486
10833.97 519
10834.96 583
10835.94 635
10836.92 547
10837.91 522
10838.89 520
10839.87 477
10840.85 475
10841.84 504
10842.82 539
10843.81 558
10844.79 562
10845.77 548
10846.76 521
10847.74 520
10848.72 563
10849.71 518
10850.69 561
10851.67 571
10852.66 568
10853.64 558
10854.63 551
10855.61 555
10856.59 519
10857.58 565
10858.56 548
10859.55 492
10860.53 521
10861.51 540
10862.50 568
10863.48 507
10864.47 530
10865.45 544
10866.44 547
10867.42 527
10868.41 525
10869.39 554
10870.37 631
10871.36 558
10872.34 554
10873.33 546
10874.31 563
10875.30 561
10876.28 573
10877.27 566
10878.25 585
10879.24 548
10880.22 537
10881.21 551
10882.19 535
10883.18 556
10884.16 623
10885.15 555
10886.13 553
10887.12 560
10888.11 523
10889.09 561
10890.08 611
10891.06 547
10892.05 560
10893.03 565
10894.02 554
10895.00 597
10895.99 589
10896.98 596
10897.96 572
10898.95 554
10899.93 586
10900.92 554
10901.91 551
10902.89 540
10903.88 541
10904.86 601
10905.85 578
10906.84 553
10907.82 549
10908.81 558
10909.80 569
10910.78 646
10911.77 610
10912.76 551
10913.74 558
10914.73 521
10915.72 586
10916.70 588
10917.69 602
10918.68 600
10919.66 584
10920.65 579
10921.64 567
10922.62 578
10923.61 584
10924.60 598
10925.58 586
10926.57 651
10927.56 602
10928.55 606
10929.53 630
10930.52 576
10931.51 608
10932.50 614
10933.48 642
10934.47 594
10935.46 567
10936.45 635
10937.43 617
10938.42 627
10939.41 631
10940.40 596
10941.38 662
10942.37 667
10943.36 705
10944.35 668
10945.34 610
10946.32 621
10947.31 660
10948.30 599
10949.29 608
10950.28 642
10951.27 595
10952.25 624
10953.24 637
10954.23 663
10955.22 669
10956.21 670
10957.20 633
10958.18 661
10959.17 646
10960.16 655
10961.15 704
10962.14 643
10963.13 612
10964.12 616
10965.11 668
10966.10 677
10967.08 719
10968.07 716
10969.06 697
10970.05 655
10971.04 672
10972.03 693
10973.02 689
10974.01 657
10975.00 654
10975.99 681
10976.98 659
10977.97 652
10978.96 622
10979.95 670
10980.94 707
10981.92 669
10982.91 611
10983.90 645
10984.89 619
10985.88 597
10986.87 625
10987.86 666
10988.85 625
10989.84 653
10990.83 688
10991.82 629
10992.81 685
10993.80 682
10994.79 662
10995.78 726
10996.78 647
10997.77 664
10998.76 681
10999.75 713
11000.74 700
11001.73 660
11002.72 680
11003.71 648
11004.70 693
11005.69 708
11006.68 721
11007.67 736
11008.66 746
11009.65 826
11010.64 749
11011.64 791
11012.63 795
11013.62 763
11014.61 692
11015.60 707
11016.59 629
11017.58 636
11018.57 649
11019.57 582
11020.56 625
11021.55 686
11022.54 627
11023.53 589
11024.52 618
11025.51 639
11026.51 625
11027.50 655
11028.49 649
11029.48 649
11030.47 673
11031.47 640
11032.46 614
11033.45 635
11034.44 662
11035.43 661
11036.43 617
11037.42 639
11038.41 602
11039.40 644
11040.39 656
11041.39 678
11042.38 612
11043.37 596
11044.36 627
11045.36 676
11046.35 617
11047.34 624
11048.34 655
11049.33 601
11050.32 628
11051.31 595
11052.31 610
11053.30 602
11054.29 627
11055.29 593
11056.28 605
11057.27 587
11058.26 571
11059.26 585
11060.25 603
11061.24 589
11062.24 621
11063.23 588
11064.22 552
11065.22 578
11066.21 579
11067.20 568
11068.20 565
11069.19 591
11070.19 608
11071.18 569
11072.17 581
11073.17 551
11074.16 565
11075.15 592
11076.15 578
11077.14 609
11078.14 603
11079.13 574
11080.12 592
11081.12 575
11082.11 582
11083.11 608
11084.10 567
11085.10 574
11086.09 596
11087.08 572
11088.08 598
11089.07 615
11090.07 626
11091.06 624
11092.06 587
11093.05 561
11094.05 560
11095.04 576
11096.04 673
11097.03 620
11098.03 610
11099.02 586
11100.02 610
11101.01 631
11102.01 627
11103.00 601
11104.00 571
11104.99 574
11105.99 629
11106.98 620
11107.98 583
11108.97 574
11109.97 598
11110.96 589
11111.96 555
11112.95 593
11113.95 566
11114.95 586
11115.94 569
11116.94 562
11117.93 575
11118.93 512
11119.93 564
11120.92 659
11121.92 627
11122.91 549
11123.91 515
11124.91 594
11125.90 566
11126.90 549
11127.89 632
11128.89 547
11129.89 526
11130.88 593
11131.88 590
11132.88 614
11133.87 574
11134.87 559
11135.87 563
11136.86 589
11137.86 581
11138.86 568
11139.85 592
11140.85 570
11141.85 603
11142.84 606
11143.84 555
11144.84 577
11145.83 588
11146.83 500
11147.83 523
11148.83 581
11149.82 545
11150.82 607
11151.82 627
11152.82 599
11153.81 489
11154.81 539
11155.81 533
11156.80 559
11157.80 580
11158.80 534
11159.80 535
11160.80 561
11161.79 567
11162.79 571
11163.79 625
11164.79 558
11165.78 611
11166.78 612
11167.78 608
11168.78 578
11169.78 570
11170.78 582
11171.77 559
11172.77 570
11173.77 600
11174.77 564
11175.77 533
11176.77 585
11177.76 609
11178.76 589
11179.76 557
11180.76 535
11181.76 549
11182.76 542
11183.76 521
11184.75 564
11185.75 519
11186.75 530
11187.75 561
11188.75 608
11189.75 558
11190.75 509
11191.75 565
11192.75 583
11193.75 534
11194.75 580
11195.74 568
11196.74 606
11197.74 575
11198.74 556
11199.74 532
11200.74 524
11201.74 596
11202.74 589
11203.74 579
11204.74 557
11205.74 510
11206.74 571
11207.74 549
11208.74 582
11209.74 566
11210.74 557
11211.74 539
11212.74 516
11213.74 509
11214.74 504
11215.74 521
11216.74 541
11217.74 558
11218.74 545
11219.74 515
11220.74 537
11221.74 528
11222.74 551
11223.74 568
11224.74 533
11225.74 525
11226.74 534
11227.75 540
11228.75 544
11229.75 555
11230.75 567
11231.75 559
11232.75 559
11233.75 600
11234.75 536
11235.75 531
11236.75 471
11237.76 576
11238.76 564
11239.76 556
11240.76 509
11241.76 523
11242.76 552
11243.76 543
11244.76 523
11245.77 499
11246.77 549
11247.77 485
11248.77 509
11249.77 513
11250.77 532
11251.78 544
11252.78 557
11253.78 628
11254.78 544
11255.78 554
11256.79 506
11257.79 530
11258.79 537
11259.79 516
11260.79 551
11261.80 565
11262.80 569
11263.80 574
11264.80 541
11265.81 577
11266.81 528
11267.81 527
11268.81 563
11269.82 583
11270.82 527
11271.82 563
11272.82 541
11273.83 492
11274.83 535
11275.83 523
11276.84 520
11277.84 550
11278.84 558
11279.85 567
11280.85 598
11281.85 571
11282.85 558
11283.86 545
11284.86 558
11285.86 591
11286.87 545
11287.87 524
11288.87 581
11289.88 593
11290.88 561
11291.89 594
11292.89 569
11293.89 547
11294.90 475
11295.90 521
11296.90 576
11297.91 564
11298.91 514
11299.92 534
11300.92 542
11301.92 569
11302.93 597
11303.93 569
11304.94 525
11305.94 579
11306.94 597
11307.95 581
11308.95 577
11309.96 546
11310.96 577
11311.97 546
11312.97 592
11313.98 619
11314.98 578
11315.98 564
11316.99 625
11317.99 541
11319.00 548
11320.00 603
11321.01 597
11322.01 585
11323.02 575
11324.02 580
11325.03 630
11326.03 596
11327.04 573
11328.04 604
11329.05 672
11330.05 622
11331.06 535
11332.07 538
11333.07 568
11334.08 550
11335.08 568
11336.09 600
11337.09 623
11338.10 589
11339.10 572
11340.11 592
11341.12 603
11342.12 558
11343.13 568
11344.13 595
11345.14 557
11346.15 554
11347.15 564
11348.16 568
11349.16 612
11350.17 611
11351.18 558
11352.18 563
11353.19 522
11354.20 535
11355.20 569
11356.21 596
11357.21 602
11358.22 589
11359.23 563
11360.23 568
11361.24 593
11362.25 564
11363.25 576
11364.26 579
11365.27 521
11366.28 602
11367.28 548
11368.29 542
11369.30 538
11370.30 562
11371.31 644
11372.32 621
11373.32 553
11374.33 568
11375.34 524
11376.35 544
11377.35 554
11378.36 565
11379.37 615
11380.38 581
11381.38 652
11382.39 623
11383.40 604
11384.41 577
11385.41 606
11386.42 617
11387.43 616
11388.44 630
11389.45 571
11390.45 567
11391.46 606
11392.47 552
11393.48 583
11394.49 653
11395.49 637
11396.50 619
11397.51 645
11398.52 594
11399.53 581
11400.54 637
11401.55 649
11402.55 641
11403.56 574
11404.57 652
11405.58 597
11406.59 612
11407.60 600
11408.61 566
11409.61 598
11410.62 679
11411.63 605
11412.64 610
11413.65 588
11414.66 614
11415.67 565
11416.68 566
11417.69 548
11418.70 600
11419.71 617
11420.71 653
11421.72 646
11422.73 612
11423.74 537
11424.75 586
11425.76 613
11426.77 630
11427.78 666
11428.79 662
11429.80 632
11430.81 669
11431.82 689
11432.83 673
11433.84 713
11434.85 669
11435.86 648
11436.87 676
11437.88 654
11438.89 620
11439.90 646
11440.91 697
11441.92 642
11442.93 694
11443.94 701
11444.95 597
11445.96 643
11446.97 659
11447.98 657
11448.99 611
11450.00 630
11451.01 617
11452.03 696
11453.04 624
11454.05 663
11455.06 624
11456.07 633
11457.08 645
11458.09 665
11459.10 632
11460.11 658
11461.12 775
11462.14 756
11463.15 681
11464.16 645
11465.17 671
11466.18 696
11467.19 718
11468.20 717
11469.21 693
11470.23 708
11471.24 687
11472.25 691
11473.26 748
11474.27 773
11475.28 736
11476.30 657
11477.31 768
11478.32 769
11479.33 657
11480.34 679
11481.36 728
11482.37 812
11483.38 693
11484.39 672
11485.40 681
11486.42 775
11487.43 755
11488.44 757
11489.45 734
11490.47 800
11491.48 741
11492.49 769
11493.50 790
11494.52 670
11495.53 663
11496.54 713
11497.55 779
11498.57 756
11499.58 751
11500.59 752
11501.61 763
11502.62 786
11503.63 763
11504.64 733
11505.66 768
11506.67 769
11507.68 795
11508.70 769
11509.71 753
11510.72 751
11511.74 780
11512.75 752
11513.76 761
11514.78 847
11515.79 761
11516.80 791
11517.82 804
11518.83 811
11519.84 811
11520.86 814
11521.87 768
11522.89 787
11523.90 796
11524.91 773
11525.93 797
11526.94 835
11527.96 804
11528.97 838
11529.98 837
11531.00 912
11532.01 817
11533.03 846
11534.04 856
11535.06 823
11536.07 745
11537.08 804
11538.10 832
11539.11 843
11540.13 845
11541.14 864
11542.16 912
11543.17 887
11544.19 947
11545.20 954
11546.22 949
11547.23 866
11548.25 875
11549.26 854
11550.28 878
11551.29 924
11552.31 884
11553.32 894
11554.34 897
11555.35 902
11556.37 899
11557.38 935
11558.40 965
11559.41 940
11560.43 947
11561.45 940
11562.46 944
11563.48 973
11564.49 960
11565.51 923
11566.52 963
11567.54 971
11568.56 971
11569.57 1016
11570.59 1027
11571.60 1019
11572.62 1043
11573.64 1056
11574.65 1032
11575.67 988
11576.68 1018
11577.70 966
11578.72 1035
11579.73 1055
11580.75 1001
11581.77 1048
11582.78 1149
11583.80 1176
11584.82 1055
11585.83 1098
11586.85 1183
11587.87 1152
11588.88 1162
11589.90 1165
11590.92 1122
11591.93 1190
11592.95 1233
11593.97 1355
11594.98 1366
11596.00 1377
11597.02 1361
11598.03 1341
11599.05 1330
11600.07 1353
11601.09 1377
11602.10 1376
11603.12 1445
11604.14 1405
11605.16 1491
11606.17 1576
11607.19 1715
11608.21 1784
11609.23 1939
11610.24 2229
11611.26 2379
11612.28 2537
11613.30 2714
11614.32 2732
11615.33 2542
11616.35 2379
11617.37 2274
11618.39 2046
11619.41 1935
11620.42 1653
11621.44 1591
11622.46 1490
11623.48 1327
11624.50 1342
11625.51 1250
11626.53 1348
11627.55 1284
11628.57 1256
11629.59 1291
11630.61 1325
11631.63 1286
11632.64 1225
11633.66 1271
11634.68 1234
11635.70 1219
11636.72 1153
11637.74 1213
11638.76 1214
11639.78 1199
11640.80 1205
11641.81 1152
11642.83 1143
11643.85 1181
11644.87 1256
11645.89 1261
11646.91 1260
11647.93 1247
11648.95 1294
11649.97 1270
11650.99 1274
11652.01 1334
11653.03 1285
11654.05 1282
11655.07 1238
11656.09 1229
11657.11 1177
11658.13 1125
11659.15 1083
11660.17 1131
11661.19 1065
11662.21 1080
11663.23 1018
11664.25 1055
11665.27 1022
11666.29 991
11667.31 1039
11668.33 1125
11669.35 1091
11670.37 1064
11671.39 1127
11672.41 1151
11673.43 1066
11674.45 1070
11675.47 1081
11676.49 1076
11677.51 1122
11678.53 1098
11679.55 1006
11680.57 1114
11681.59 1102
11682.61 1125
11683.64 1125
11684.66 1147
11685.68 1148
11686.70 1221
11687.72 1157
11688.74 1217
11689.76 1174
11690.78 1192
11691.80 1219
11692.83 1251
11693.85 1181
11694.87 1186
11695.89 1090
11696.91 1075
11697.93 1121
11698.95 1144
11699.98 1121
11701.00 1082
11702.02 1075
11703.04 1080
11704.06 1019
11705.08 952
11706.11 1043
11707.13 1111
11708.15 1049
11709.17 1050
11710.19 997
11711.22 1030
11712.24 1024
11713.26 1060
11714.28 983
11715.31 949
11716.33 959
11717.35 1056
11718.37 1036
11719.40 999
11720.42 1008
11721.44 1006
11722.46 1002
11723.49 966
11724.51 1048
11725.53 952
11726.55 963
11727.58 962
11728.60 989
11729.62 1045
11730.65 983
11731.67 1014
11732.69 949
11733.71 990
11734.74 908
11735.76 939
11736.78 900
11737.81 922
11738.83 827
11739.85 878
11740.88 867
11741.90 858
11742.92 868
11743.95 895
11744.97 873
11746.00 856
11747.02 919
11748.04 882
11749.07 854
11750.09 884
11751.11 904
11752.14 893
11753.16 900
11754.19 807
11755.21 837
11756.23 808
11757.26 836
11758.28 893
11759.31 819
11760.33 848
11761.36 815
11762.38 794
11763.40 829
11764.43 828
11765.45 870
11766.48 802
11767.50 809
11768.53 848
11769.55 851
11770.58 832
11771.60 749
11772.63 790
11773.65 759
11774.68 756
11775.70 770
11776.73 767
11777.75 737
11778.78 738
11779.80 810
11780.83 767
11781.85 839
11782.88 759
11783.90 742
11784.93 745
11785.95 731
11786.98 731
11788.00 752
11789.03 687
11790.05 705
11791.08 725
11792.11 766
11793.13 675
11794.16 718
11795.18 782
11796.21 746
11797.23 790
11798.26 784
11799.29 767
11800.31 688
11801.34 706
11802.36 731
11803.39 715
11804.42 722
11805.44 768
11806.47 752
11807.50 795
11808.52 768
11809.55 701
11810.57 714
11811.60 702
11812.63 703
11813.65 774
11814.68 687
11815.71 700
11816.73 670
11817.76 660
11818.79 677
11819.81 650
11820.84 710
11821.87 700
11822.90 721
11823.92 737
11824.95 695
11825.98 672
11827.00 677
11828.03 689
11829.06 750
11830.09 732
11831.11 723
11832.14 674
11833.17 699
11834.20 668
11835.22 703
11836.25 732
11837.28 700
11838.31 709
11839.33 745
11840.36 745
11841.39 714
11842.42 700
11843.45 678
11844.47 752
11845.50 662
11846.53 715
11847.56 691
11848.59 729
11849.61 725
11850.64 648
11851.67 660
11852.70 623
11853.73 683
11854.75 696
11855.78 751
11856.81 643
11857.84 703
11858.87 709
11859.90 674
11860.93 639
11861.95 685
11862.98 652
11864.01 608
11865.04 674
11866.07 620
11867.10 596
11868.13 652
11869.16 681
11870.19 655
11871.21 692
11872.24 722
11873.27 633
11874.30 646
11875.33 664
11876.36 716
11877.39 689
11878.42 717
11879.45 684
11880.48 655
11881.51 654
11882.54 664
11883.57 658
11884.60 706
11885.63 620
11886.66 623
11887.69 638
11888.72 669
11889.75 670
11890.78 675
11891.81 688
11892.84 665
11893.87 645
11894.90 629
11895.93 662
11896.96 692
11897.99 655
11899.02 646
11900.05 672
11901.08 700
11902.11 696
11903.14 683
11904.17 646
11905.20 673
11906.23 675
11907.26 709
11908.29 691
11909.32 666
11910.35 624
11911.38 662
11912.42 604
11913.45 607
11914.48 712
11915.51 718
11916.54 648
11917.57 691
11918.60 682
11919.63 710
11920.66 629
11921.70 644
11922.73 652
11923.76 668
11924.79 626
11925.82 625
11926.85 655
11927.88 703
11928.92 682
11929.95 638
11930.98 654
11932.01 633
11933.04 628
11934.07 721
11935.11 725
11936.14 657
11937.17 651
11938.20 660
11939.23 722
11940.27 730
11941.30 770
11942.33 725
11943.36 726
11944.40 735
11945.43 702
11946.46 693
11947.49 664
11948.53 678
11949.56 698
11950.59 707
11951.62 668
11952.66 617
11953.69 663
11954.72 611
11955.75 652
11956.79 668
11957.82 721
11958.85 718
11959.88 627
11960.92 655
11961.95 669
11962.98 677
11964.02 663
11965.05 607
11966.08 644
11967.12 611
11968.15 609
11969.18 650
11970.22 637
11971.25 619
11972.28 603
11973.32 621
11974.35 632
11975.38 631
11976.42 625
11977.45 619
11978.49 612
11979.52 659
11980.55 614
11981.59 637
11982.62 664
11983.66 653
11984.69 645
11985.72 682
11986.76 632
11987.79 590
11988.83 589
11989.86 648
11990.89 662
11991.93 666
11992.96 627
11994.00 717
11995.03 686
11996.07 642
11997.10 601
11998.14 626
11999.17 636
12000.20 653
12001.24 619
12002.27 663
12003.31 617
12004.34 622
12005.38 604
12006.41 624
12007.45 662
12008.48 640
12009.52 609
12010.55 600
12011.59 538
12012.62 624
12013.66 609
12014.70 664
12015.73 597
12016.77 627
12017.80 691
12018.84 653
12019.87 663
12020.91 651
12021.94 613
12022.98 630
12024.02 684
12025.05 686
12026.09 648
12027.12 629
12028.16 630
12029.19 640
12030.23 614
12031.27 664
12032.30 587
12033.34 622
12034.37 633
12035.41 571
12036.45 633
12037.48 633
12038.52 623
12039.56 656
12040.59 639
12041.63 637
12042.67 654
12043.70 618
12044.74 669
12045.78 625
12046.81 671
12047.85 618
12048.89 648
12049.92 609
12050.96 617
12052.00 624
12053.03 616
12054.07 641
12055.11 674
12056.14 589
12057.18 609
12058.22 634
12059.26 633
12060.29 660
12061.33 648
12062.37 614
12063.41 642
12064.44 647
12065.48 735
12066.52 640
12067.56 669
12068.59 640
12069.63 644
12070.67 660
12071.71 625
12072.74 642
12073.78 620
12074.82 657
12075.86 650
12076.90 654
12077.93 676
12078.97 659
12080.01 608
12081.05 603
12082.09 644
12083.13 649
12084.16 688
12085.20 612
12086.24 564
12087.28 648
12088.32 646
12089.36 600
12090.39 660
12091.43 608
12092.47 685
12093.51 699
12094.55 658
12095.59 636
12096.63 654
12097.67 617
12098.70 696
12099.74 592
12100.78 629
12101.82 672
12102.86 678
12103.90 632
12104.94 625
12105.98 643
12107.02 621
12108.06 614
12109.10 651
12110.14 682
12111.18 671
12112.22 635
12113.25 626
12114.29 650
12115.33 654
12116.37 642
12117.41 640
12118.45 618
12119.49 640
12120.53 660
12121.57 645
12122.61 612
12123.65 631
12124.69 635
12125.73 561
12126.77 577
12127.81 581
12128.85 606
12129.89 611
12130.93 584
12131.97 605
12133.02 645
12134.06 630
12135.10 673
12136.14 698
12137.18 640
12138.22 622
12139.26 596
12140.30 568
12141.34 568
12142.38 617
12143.42 602
12144.46 610
12145.50 627
12146.54 585
12147.59 649
12148.63 671
12149.67 696
12150.71 675
12151.75 581
12152.79 595
12153.83 555
12154.87 589
12155.92 609
12156.96 625
12158.00 578
12159.04 573
12160.08 550
12161.12 582
12162.17 611
12163.21 613
12164.25 558
12165.29 585
12166.33 601
12167.37 573
12168.42 589
12169.46 574
12170.50 568
12171.54 601
12172.58 530
12173.63 565
12174.67 615
12175.71 572
12176.75 578
12177.80 558
12178.84 568
12179.88 556
12180.92 561
12181.97 619
12183.01 614
12184.05 580
12185.09 510
12186.14 586
12187.18 554
12188.22 564
12189.26 549
12190.31 642
12191.35 643
12192.39 616
12193.44 577
12194.48 530
12195.52 579
12196.57 582
12197.61 581
12198.65 590
12199.70 603
12200.74 556
12201.78 595
12202.83 599
12203.87 548
12204.91 558
12205.96 562
12207.00 561
12208.04 592
12209.09 546
12210.13 569
12211.17 547
12212.22 563
12213.26 515
12214.31 539
12215.35 577
12216.39 598
12217.44 564
12218.48 545
12219.53 564
12220.57 545
12221.61 513
12222.66 553
12223.70 566
12224.75 539
12225.79 524
12226.84 526
12227.88 538
12228.93 556
12229.97 516
12231.01 528
12232.06 587
12233.10 523
12234.15 553
12235.19 598
12236.24 536
12237.28 491
12238.33 505
12239.37 566
12240.42 534
12241.46 546
12242.51 533
12243.55 559
12244.60 521
12245.64 514
12246.69 531
12247.74 549
12248.78 578
12249.83 515
12250.87 545
12251.92 556
12252.96 542
12254.01 591
12255.05 518
12256.10 525
12257.15 482
12258.19 544
12259.24 548
12260.28 544
12261.33 521
12262.37 538
12263.42 533
12264.47 540
12265.51 559
12266.56 502
12267.61 502
12268.65 498
12269.70 499
12270.74 488
12271.79 479
12272.84 494
12273.88 502
12274.93 513
12275.98 527
12277.02 518
12278.07 558
12279.12 502
12280.16 518
12281.21 563
12282.26 536
12283.30 493
12284.35 562
12285.40 548
12286.44 507
12287.49 503
12288.54 526
12289.59 487
12290.63 512
12291.68 533
12292.73 510
12293.77 478
12294.82 506
12295.87 522
12296.92 548
12297.96 538
12299.01 531
12300.06 520
12301.11 518
12302.15 496
12303.20 474
12304.25 483
12305.30 529
12306.35 491
12307.39 496
12308.44 473
12309.49 501
12310.54 511
12311.59 518
12312.63 482
12313.68 497
12314.73 477
12315.78 550
12316.83 565
12317.88 508
12318.92 514
12319.97 509
12321.02 525
12322.07 505
12323.12 467
12324.17 505
12325.21 498
12326.26 428
12327.31 469
12328.36 515
12329.41 472
12330.46 526
12331.51 486
12332.56 465
12333.61 505
12334.65 502
12335.70 470
12336.75 515
12337.80 472
12338.85 529
12339.90 509
12340.95 476
12342.00 452
12343.05 508
12344.10 481
12345.15 502
12346.20 496
12347.25 485
12348.30 510
12349.35 478
12350.40 499
12351.45 449
12352.50 470
12353.55 416
12354.60 519
12355.65 503
12356.70 460
12357.75 510
12358.80 508
12359.85 469
12360.90 491
12361.95 535
12363.00 545
12364.05 490
12365.10 474
12366.15 553
12367.20 452
12368.25 465
12369.30 481
12370.35 445
12371.40 433
12372.45 464
12373.50 464
12374.55 474
12375.60 475
12376.65 443
12377.70 450
12378.76 514
12379.81 485
12380.86 416
12381.91 432
12382.96 449
12384.01 453
12385.06 412
12386.11 421
12387.17 469
12388.22 424
12389.27 429
12390.32 454
12391.37 463
12392.42 441
12393.47 431
12394.53 511
12395.58 534
12396.63 501
12397.68 525
12398.73 468
12399.78 417
12400.84 397
12401.89 431
12402.94 485
12403.99 466
12405.04 466
12406.10 475
12407.15 444
12408.20 426
12409.25 435
12410.31 443
12411.36 462
12412.41 459
12413.46 506
12414.51 478
12415.57 493
12416.62 467
12417.67 418
12418.72 442
12419.78 453
12420.83 449
12421.88 481
12422.94 489
12423.99 495
12425.04 498
12426.09 473
12427.15 459
12428.20 490
12429.25 511
12430.31 441
12431.36 446
12432.41 489
12433.47 499
12434.52 442
12435.57 451
12436.63 423
12437.68 427
12438.73 455
12439.79 459
12440.84 424
12441.89 476
12442.95 496
12444.00 423
12445.06 406
12446.11 461
12447.16 467
12448.22 462
12449.27 482
12450.33 472
12451.38 437
12452.43 514
12453.49 487
12454.54 445
12455.60 425
12456.65 468
12457.70 454
12458.76 436
12459.81 457
12460.87 478
12461.92 428
12462.98 460
12464.03 463
12465.09 509
12466.14 453
12467.19 464
12468.25 408
12469.30 424
12470.36 429
12471.41 444
12472.47 452
12473.52 497
12474.58 474
12475.63 456
12476.69 443
12477.74 443
12478.80 384
12479.85 398
12480.91 435
12481.97 408
12483.02 453
12484.08 475
12485.13 450
12486.19 473
12487.24 482
12488.30 510
12489.35 500
12490.41 485
12491.47 474
12492.52 439
12493.58 448
12494.63 489
12495.69 486
12496.74 450
12497.80 444
12498.86 511
12499.91 487
12500.97 497
12502.03 442
12503.08 465
12504.14 495
12505.19 492
12506.25 541
12507.31 465
12508.36 428
12509.42 450
12510.48 476
12511.53 501
12512.59 468
12513.65 479
12514.70 489
12515.76 455
12516.82 473
12517.87 440
12518.93 475
12519.99 465
12521.04 455
12522.10 464
12523.16 462
12524.22 454
12525.27 474
12526.33 486
12527.39 482
12528.44 484
12529.50 442
12530.56 467
12531.62 468
12532.67 468
12533.73 493
12534.79 512
12535.85 490
12536.90 456
12537.96 499
12539.02 482
12540.08 459
12541.14 438
12542.19 461
12543.25 444
12544.31 423
12545.37 427
12546.43 469
12547.48 449
12548.54 447
12549.60 458
12550.66 459
12551.72 448
12552.77 414
12553.83 421
12554.89 428
12555.95 528
12557.01 463
12558.07 416
12559.13 440
12560.18 449
12561.24 482
12562.30 480
12563.36 469
12564.42 452
12565.48 499
12566.54 443
12567.60 445
12568.65 465
12569.71 423
12570.77 480
12571.83 526
12572.89 480
12573.95 477
12575.01 418
12576.07 506
12577.13 450
12578.19 435
12579.25 431
12580.31 450
12581.37 468
12582.43 443
12583.49 418
12584.55 501
12585.60 500
12586.66 515
12587.72 488
12588.78 431
12589.84 468
12590.90 460
12591.96 461
12593.02 471
12594.08 455
12595.14 462
12596.20 520
12597.26 415
12598.32 441
12599.39 473
12600.45 465
12601.51 468
12602.57 469
12603.63 396
12604.69 444
12605.75 415
12606.81 465
12607.87 455
12608.93 439
12609.99 475
12611.05 486
12612.11 469
12613.17 420
12614.23 452
12615.30 508
12616.36 503
12617.42 478
12618.48 491
12619.54 451
12620.60 524
12621.66 510
12622.72 456
12623.78 534
12624.85 500
12625.91 481
12626.97 476
12628.03 480
12629.09 473
12630.15 430
12631.22 459
12632.28 421
12633.34 447
12634.40 490
12635.46 463
12636.52 422
12637.59 412
12638.65 471
12639.71 434
12640.77 418
12641.83 446
12642.90 464
12643.96 381
12645.02 447
12646.08 492
12647.14 429
12648.21 435
12649.27 421
12650.33 438
12651.39 423
12652.46 428
12653.52 463
12654.58 447
12655.65 468
12656.71 449
12657.77 504
12658.83 446
12659.90 449
12660.96 422
12662.02 446
12663.09 440
12664.15 454
12665.21 441
12666.27 411
12667.34 392
12668.40 398
12669.46 450
12670.53 464
12671.59 478
12672.65 480
12673.72 453
12674.78 389
12675.84 366
12676.91 395
12677.97 420
12679.04 476
12680.10 450
12681.16 457
12682.23 444
12683.29 392
12684.35 435
12685.42 432
12686.48 399
12687.55 397
12688.61 410
12689.67 414
12690.74 460
12691.80 445
12692.87 434
12693.93 417
12695.00 385
12696.06 423
12697.12 462
12698.19 448
12699.25 465
12700.32 397
12701.38 417
12702.45 420
12703.51 487
12704.58 410
12705.64 445
12706.71 471
12707.77 459
12708.84 481
12709.90 446
12710.97 421
12712.03 439
12713.10 448
12714.16 444
12715.23 476
12716.29 477
12717.36 490
12718.42 477
12719.49 422
12720.55 427
12721.62 494
12722.68 474
12723.75 427
12724.81 435
12725.88 427
12726.95 452
12728.01 450
12729.08 430
12730.14 446
12731.21 465
12732.28 449
12733.34 440
12734.41 457
12735.47 465
12736.54 449
12737.61 393
12738.67 433
12739.74 472
12740.80 444
12741.87 439
12742.94 414
12744.00 395
12745.07 453
12746.14 423
12747.20 447
12748.27 425
12749.34 400
12750.40 399
12751.47 428
12752.54 424
12753.60 467
12754.67 454
12755.74 430
12756.80 423
12757.87 452
12758.94 418
12760.00 426
12761.07 382
12762.14 396
12763.21 400
12764.27 464
12765.34 420
12766.41 407
12767.47 409
12768.54 401
12769.61 436
12770.68 422
12771.74 373
12772.81 412
12773.88 417
12774.95 418
12776.02 406
12777.08 412
12778.15 469
12779.22 390
12780.29 389
12781.35 425
12782.42 409
12783.49 378
12784.56 385
12785.63 383
12786.70 410
12787.76 404
12788.83 359
12789.90 379
12790.97 369
12792.04 398
12793.11 395
12794.17 453
12795.24 429
12796.31 406
12797.38 409
12798.45 382
12799.52 401
12800.59 416
12801.65 395
12802.72 410
12803.79 416
12804.86 401
12805.93 386
12807.00 364
12808.07 387
12809.14 389
12810.21 361
12811.28 382
12812.34 387
12813.41 375
12814.48 356
12815.55 365
12816.62 357
12817.69 372
12818.76 388
12819.83 372
12820.90 352
12821.97 346
12823.04 390
12824.11 386
12825.18 427
12826.25 409
12827.32 370
12828.39 430
12829.46 401
12830.53 340
12831.60 405
12832.67 402
12833.74 390
12834.81 405
12835.88 398
12836.95 372
12838.02 371
12839.09 391
12840.16 345
12841.23 359
12842.30 379
12843.37 374
12844.44 348
12845.51 393
12846.58 403
12847.66 411
12848.73 419
12849.80 394
12850.87 373
12851.94 377
12853.01 423
12854.08 394
12855.15 385
12856.22 373
12857.29 392
12858.36 390
12859.44 360
12860.51 432
12861.58 410
12862.65 377
12863.72 377
12864.79 380
12865.86 378
12866.94 404
12868.01 375
12869.08 416
12870.15 377
12871.22 416
12872.29 399
12873.37 355
12874.44 403
12875.51 387
12876.58 400
12877.65 407
12878.73 409
12879.80 411
12880.87 413
12881.94 400
12883.01 396
12884.09 438
12885.16 418
12886.23 395
12887.30 374
12888.38 387
12889.45 343
12890.52 376
12891.59 355
12892.67 388
12893.74 399
12894.81 409
12895.88 395
12896.96 386
12898.03 356
12899.10 381
12900.18 393
12901.25 406
12902.32 367
12903.39 353
12904.47 401
12905.54 354
12906.61 363
12907.69 350
12908.76 394
12909.83 355
12910.91 359
12911.98 369
12913.05 380
12914.13 394
12915.20 398
12916.28 350
12917.35 339
12918.42 380
12919.50 373
12920.57 358
12921.64 394
12922.72 371
12923.79 369
12924.87 402
12925.94 356
12927.01 346
12928.09 346
12929.16 430
12930.24 378
12931.31 383
12932.38 349
12933.46 354
12934.53 412
12935.61 348
12936.68 348
12937.76 367
12938.83 378
12939.91 369
12940.98 422
12942.05 363
12943.13 361
12944.20 367
12945.28 340
12946.35 369
12947.43 338
12948.50 354
12949.58 405
12950.65 349
12951.73 358
12952.80 362
12953.88 368
12954.95 375
12956.03 347
12957.10 340
12958.18 382
12959.26 399
12960.33 373
12961.41 403
12962.48 353
12963.56 371
12964.63 347
12965.71 344
12966.78 337
12967.86 353
12968.94 349
12970.01 357
12971.09 345
12972.16 364
12973.24 398
12974.32 358
12975.39 343
12976.47 317
12977.54 351
12978.62 332
12979.70 352
12980.77 399
12981.85 351
12982.93 393
12984.00 383
12985.08 379
12986.15 357
12987.23 388
12988.31 369
12989.38 387
12990.46 398
12991.54 372
12992.61 347
12993.69 386
12994.77 370
12995.85 358
12996.92 356
12998.00 376
12999.08 346
13000.15 363
13001.23 392
13002.31 377
13003.38 384
13004.46 386
13005.54 395
13006.62 364
13007.69 345
13008.77 352
13009.85 374
13010.93 347
13012.00 349
13013.08 337
13014.16 385
13015.24 393
13016.32 374
13017.39 396
13018.47 377
13019.55 374
13020.63 358
13021.70 439
13022.78 372
13023.86 381
13024.94 355
13026.02 330
13027.10 343
13028.17 384
13029.25 380
13030.33 373
13031.41 364
13032.49 396
13033.57 384
13034.64 332
13035.72 352
13036.80 371
13037.88 396
13038.96 408
13040.04 361
13041.12 344
13042.19 371
13043.27 376
13044.35 368
13045.43 368
13046.51 371
13047.59 364
13048.67 349
13049.75 343
13050.83 346
13051.91 409
13052.99 403
13054.06 362
13055.14 327
13056.22 374
13057.30 386
13058.38 382
13059.46 375
13060.54 365
13061.62 373
13062.70 394
13063.78 393
13064.86 394
13065.94 371
13067.02 404
13068.10 347
13069.18 339
13070.26 369
13071.34 336
13072.42 332
13073.50 382
13074.58 354
13075.66 391
13076.74 371
13077.82 361
13078.90 380
13079.98 397
13081.06 358
13082.14 379
13083.22 408
13084.30 383
13085.38 392
13086.47 379
13087.55 377
13088.63 348
13089.71 319
13090.79 367
13091.87 329
13092.95 372
13094.03 388
13095.11 362
13096.19 319
13097.27 313
13098.36 365
13099.44 396
13100.52 367
13101.60 369
13102.68 347
13103.76 303
13104.84 321
13105.93 402
13107.01 396
13108.09 392
13109.17 332
13110.25 322
13111.33 347
13112.42 350
13113.50 343
13114.58 347
13115.66 334
13116.74 370
13117.82 381
13118.91 366
13119.99 324
13121.07 354
13122.15 366
13123.23 355
13124.32 352
13125.40 334
13126.48 350
13127.56 351
13128.65 377
13129.73 412
13130.81 401
13131.89 360
13132.98 361
13134.06 345
13135.14 365
13136.22 356
13137.31 327
13138.39 352
13139.47 328
13140.56 329
13141.64 371
13142.72 338
13143.81 386
13144.89 375
13145.97 373
13147.05 355
13148.14 366
13149.22 343
13150.30 332
13151.39 347
13152.47 378
13153.55 367
13154.64 355
13155.72 357
13156.81 352
13157.89 367
13158.97 355
13160.06 341
13161.14 372
13162.22 386
13163.31 362
13164.39 330
13165.48 361
13166.56 367
13167.64 355
13168.73 382
13169.81 358
13170.90 373
13171.98 340
13173.06 409
13174.15 385
13175.23 367
13176.32 344
13177.40 338
13178.49 381
13179.57 391
13180.66 343
13181.74 376
13182.82 333
13183.91 346
13184.99 366
13186.08 340
13187.16 346
13188.25 336
13189.33 328
13190.42 356
13191.50 377
13192.59 378
13193.67 387
13194.76 385
13195.84 354
13196.93 418
13198.01 369
13199.10 375
13200.19 332
13201.27 326
13202.36 357
13203.44 382
13204.53 374
13205.61 369
13206.70 359
13207.78 397
13208.87 336
13209.96 349
13211.04 391
13212.13 411
13213.21 426
13214.30 349
13215.38 367
13216.47 345
13217.56 340
13218.64 308
13219.73 341
13220.82 380
13221.90 357
13222.99 364
13224.07 348
13225.16 382
13226.25 364
13227.33 376
13228.42 353
13229.51 338
13230.59 362
13231.68 325
13232.77 392
13233.85 405
13234.94 375
13236.03 366
13237.11 366
13238.20 380
13239.29 388
13240.38 336
13241.46 341
13242.55 389
13243.64 397
13244.72 395
13245.81 350
13246.90 302
13247.99 309
13249.07 335
13250.16 375
13251.25 347
13252.34 356
13253.42 397
13254.51 385
13255.60 374
13256.69 372
13257.77 370
13258.86 371
13259.95 347
13261.04 335
13262.13 377
13263.21 320
13264.30 350
13265.39 371
13266.48 348
13267.57 357
13268.65 352
13269.74 365
13270.83 369
13271.92 327
13273.01 391
13274.10 385
13275.18 371
13276.27 331
13277.36 357
13278.45 402
13279.54 373
13280.63 364
13281.72 346
13282.80 373
13283.89 352
13284.98 397
13286.07 402
13287.16 398
13288.25 402
13289.34 336
13290.43 322
13291.52 307
13292.61 330
13293.69 368
13294.78 351
13295.87 360
13296.96 342
13298.05 345
13299.14 329
13300.23 381
13301.32 343
13302.41 336
13303.50 349
13304.59 335
13305.68 378
13306.77 352
13307.86 374
13308.95 402
13310.04 347
13311.13 346
13312.22 348
13313.31 327
13314.40 362
13315.49 419
13316.58 376
13317.67 332
13318.76 376
13319.85 405
13320.94 410
13322.03 406
13323.12 385
13324.21 351
13325.30 390
13326.39 362
13327.48 362
13328.57 369
13329.66 364
13330.75 357
13331.85 389
13332.94 339
13334.03 358
13335.12 372
13336.21 387
13337.30 390
13338.39 402
13339.48 418
13340.57 379
13341.66 367
13342.76 367
13343.85 363
13344.94 386
13346.03 382
13347.12 334
13348.21 366
13349.30 392
13350.40 404
13351.49 389
13352.58 344
13353.67 369
13354.76 348
13355.85 376
13356.95 309
13358.04 353
13359.13 355
13360.22 341
13361.31 334
13362.41 386
13363.50 370
13364.59 362
13365.68 380
13366.77 336
13367.87 349
13368.96 360
13370.05 415
13371.14 319
13372.24 337
13373.33 374
13374.42 391
13375.51 410
13376.61 372
13377.70 374
13378.79 385
13379.88 362
13380.98 374
13382.07 363
13383.16 329
13384.26 385
13385.35 353
13386.44 413
13387.54 399
13388.63 377
13389.72 347
13390.81 370
13391.91 357
13393.00 359
13394.09 381
13395.19 373
13396.28 378
13397.37 389
13398.47 364
13399.56 366
13400.66 378
13401.75 370
13402.84 383
13403.94 361
13405.03 377
13406.12 366
13407.22 365
13408.31 366
13409.41 355
13410.50 332
13411.59 326
13412.69 312
13413.78 324
13414.88 362
13415.97 365
13417.07 353
13418.16 349
13419.25 360
13420.35 385
13421.44 379
13422.54 367
13423.63 382
13424.73 368
13425.82 361
13426.92 358
13428.01 371
13429.11 357
13430.20 357
13431.29 406
13432.39 399
13433.48 400
13434.58 374
13435.67 382
13436.77 365
13437.86 364
13438.96 340
13440.06 354
13441.15 379
13442.25 375
13443.34 382
13444.44 382
13445.53 375
13446.63 371
13447.72 331
13448.82 319
13449.91 374
13451.01 368
13452.11 360
13453.20 386
13454.30 368
13455.39 352
13456.49 379
13457.59 373
13458.68 354
13459.78 348
13460.87 340
13461.97 376
13463.07 345
13464.16 375
13465.26 386
13466.35 393
13467.45 379
13468.55 370
13469.64 359
13470.74 401
13471.84 385
13472.93 379
13474.03 393
13475.13 401
13476.22 387
13477.32 353
13478.42 328
13479.51 315
13480.61 371
13481.71 390
13482.80 372
13483.90 350
13485.00 388
13486.10 366
13487.19 415
13488.29 382
13489.39 362
13490.48 364
13491.58 349
13492.68 399
13493.78 378
13494.87 368
13495.97 373
13497.07 378
13498.17 350
13499.26 345
13500.36 333
13501.46 343
13502.56 403
13503.65 374
13504.75 356
13505.85 406
13506.95 344
13508.05 363
13509.14 361
13510.24 388
13511.34 358
13512.44 379
13513.54 379
13514.64 391
13515.73 383
13516.83 392
13517.93 431
13519.03 437
13520.13 457
13521.23 354
13522.32 391
13523.42 389
13524.52 372
13525.62 363
13526.72 407
13527.82 408
13528.92 403
13530.02 349
13531.12 351
13532.21 357
13533.31 341
13534.41 369
13535.51 337
13536.61 359
13537.71 401
13538.81 367
13539.91 328
13541.01 337
13542.11 321
13543.21 409
13544.31 388
13545.41 367
13546.50 402
13547.60 364
13548.70 348
13549.80 323
13550.90 344
13552.00 388
13553.10 382
13554.20 358
13555.30 374
13556.40 315
13557.50 376
13558.60 386
13559.70 369
13560.80 350
13561.90 409
13563.00 411
13564.10 382
13565.20 350
13566.30 356
13567.41 372
13568.51 382
13569.61 378
13570.71 382
13571.81 396
13572.91 344
13574.01 361
13575.11 373
13576.21 377
13577.31 331
13578.41 337
13579.51 312
13580.61 351
13581.71 335
13582.82 324
13583.92 339
13585.02 349
13586.12 380
13587.22 347
13588.32 360
13589.42 373
13590.52 336
13591.63 340
13592.73 365
13593.83 367
13594.93 387
13596.03 363
13597.13 375
13598.24 325
13599.34 361
13600.44 391
13601.54 392
13602.64 370
13603.74 351
13604.85 366
13605.95 354
13607.05 335
13608.15 304
13609.25 384
13610.36 354
13611.46 357
13612.56 331
13613.66 329
13614.77 335
13615.87 353
13616.97 419
13618.07 400
13619.18 304
13620.28 285
13621.38 345
13622.48 402
13623.59 329
13624.69 351
13625.79 366
13626.89 348
13628.00 355
13629.10 350
13630.20 372
13631.31 383
13632.41 325
13633.51 334
13634.62 347
13635.72 378
13636.82 360
13637.93 336
13639.03 359
13640.13 341
13641.24 378
13642.34 383
13643.44 385
13644.55 376
13645.65 412
13646.75 406
13647.86 345
13648.96 313
13650.06 352
13651.17 370
13652.27 343
13653.38 306
13654.48 311
13655.58 361
13656.69 353
13657.79 351
13658.90 354
13660.00 338
13661.10 337
13662.21 352
13663.31 418
13664.42 359
13665.52 328
13666.63 376
13667.73 396
13668.84 378
13669.94 373
13671.04 340
13672.15 381
13673.25 333
13674.36 344
13675.46 368
13676.57 371
13677.67 363
13678.78 339
13679.88 360
13680.99 385
13682.09 379
13683.20 372
13684.30 375
13685.41 371
13686.51 327
13687.62 360
13688.72 362
13689.83 335
13690.94 324
13692.04 372
13693.15 340
13694.25 401
13695.36 385
13696.46 338
13697.57 319
13698.67 331
13699.78 295
13700.89 319
13701.99 325
13703.10 350
13704.20 372
13705.31 337
13706.42 343
13707.52 357
13708.63 386
13709.73 342
13710.84 367
13711.95 372
13713.05 366
13714.16 388
13715.27 380
13716.37 371
13717.48 372
13718.59 313
13719.69 338
13720.80 385
13721.91 378
13723.01 345
13724.12 340
13725.23 362
13726.33 324
13727.44 363
13728.55 345
13729.65 380
13730.76 385
13731.87 406
13732.98 378
13734.08 366
13735.19 363
13736.30 371
13737.40 384
13738.51 344
13739.62 346
13740.73 386
13741.83 399
13742.94 367
13744.05 390
13745.16 415
13746.26 397
13747.37 374
13748.48 398
13749.59 356
13750.70 406
13751.80 397
13752.91 376
13754.02 393
13755.13 384
13756.24 339
13757.34 351
13758.45 374
13759.56 358
13760.67 372
13761.78 392
13762.88 413
13763.99 391
13765.10 366
13766.21 344
13767.32 388
13768.43 383
13769.54 362
13770.64 385
13771.75 404
13772.86 354
13773.97 378
13775.08 369
13776.19 408
13777.30 402
13778.41 379
13779.52 437
13780.62 451
13781.73 400
13782.84 364
13783.95 475
13785.06 406
13786.17 421
13787.28 413
13788.39 414
13789.50 406
13790.61 402
13791.72 397
13792.83 386
13793.94 405
13795.05 397
13796.16 395
13797.27 332
13798.38 358
13799.49 385
13800.60 417
13801.71 389
13802.82 379
13803.93 341
13805.04 383
13806.15 360
13807.26 369
13808.37 374
13809.48 343
13810.59 385
13811.70 378
13812.81 413
13813.92 423
13815.03 336
13816.14 375
13817.25 382
13818.36 339
13819.47 379
13820.58 381
13821.69 421
13822.80 395
13823.91 437
13825.02 398
13826.13 342
13827.25 325
13828.36 408
13829.47 417
13830.58 367
13831.69 381
13832.80 385
13833.91 422
13835.02 410
13836.13 366
13837.25 384
13838.36 390
13839.47 382
13840.58 381
13841.69 394
13842.80 422
13843.91 359
13845.03 368
13846.14 358
13847.25 412
13848.36 387
13849.47 395
13850.59 347
13851.70 391
13852.81 423
13853.92 385
13855.03 412
13856.15 373
13857.26 395
13858.37 384
13859.48 366
13860.59 392
13861.71 419
13862.82 337
13863.93 338
13865.04 365
13866.16 415
13867.27 374
13868.38 305
13869.49 338
13870.61 355
13871.72 361
13872.83 343
13873.95 369
13875.06 355
13876.17 390
13877.28 375
13878.40 350
13879.51 376
13880.62 367
13881.74 380
13882.85 317
13883.96 334
13885.08 326
13886.19 370
13887.30 381
13888.42 413
13889.53 346
13890.64 354
13891.76 331
13892.87 343
13893.98 354
13895.10 365
13896.21 347
13897.33 360
13898.44 386
13899.55 388
13900.67 393
13901.78 380
13902.89 381
13904.01 361
13905.12 345
13906.24 369
13907.35 424
13908.47 349
13909.58 344
13910.69 374
13911.81 384
13912.92 427
13914.04 387
13915.15 361
13916.27 371
13917.38 399
13918.50 361
13919.61 381
13920.72 380
13921.84 356
13922.95 357
13924.07 372
13925.18 370
13926.30 404
13927.41 362
13928.53 349
13929.64 302
13930.76 350
13931.87 341
13932.99 321
13934.10 354
13935.22 332
13936.34 325
13937.45 361
13938.57 346
13939.68 355
13940.80 319
13941.91 375
13943.03 384
13944.14 367
13945.26 376
13946.38 371
13947.49 388
13948.61 363
13949.72 351
13950.84 346
13951.95 324
13953.07 339
13954.19 317
13955.30 353
13956.42 366
13957.53 344
13958.65 366
13959.77 348
13960.88 355
13962.00 339
13963.12 310
13964.23 341
13965.35 336
13966.47 326
13967.58 362
13968.70 379
13969.82 353
13970.93 331
13972.05 352
13973.17 341
13974.28 319
13975.40 377
13976.52 313
13977.63 312
13978.75 390
13979.87 388
13980.99 329
13982.10 360
13983.22 343
13984.34 389
13985.45 315
13986.57 334
13987.69 345
13988.81 354
13989.92 330
13991.04 352
13992.16 364
13993.28 371
13994.39 327
13995.51 319
13996.63 322
13997.75 349
13998.87 342
13999.98 359
14001.10 333
14002.22 323
14003.34 321
14004.46 360
14005.57 315
14006.69 352
14007.81 345
14008.93 313
14010.05 315
14011.16 377
14012.28 307
14013.40 330
14014.52 364
14015.64 350
14016.76 297
14017.88 324
14018.99 328
14020.11 352
14021.23 336
14022.35 328
14023.47 319
14024.59 332
14025.71 347
14026.83 307
14027.94 337
14029.06 322
14030.18 346
14031.30 328
14032.42 349
14033.54 391
14034.66 348
14035.78 356
14036.90 324
14038.02 390
14039.14 368
14040.26 312
14041.38 302
14042.50 321
14043.62 361
14044.74 356
14045.86 320
14046.97 323
14048.09 350
14049.21 393
14050.33 359
14051.45 331
14052.57 334
14053.69 373
14054.81 337
14055.93 287
14057.05 310
14058.17 335
14059.30 342
14060.42 364
14061.54 341
14062.66 351
14063.78 349
14064.90 385
14066.02 353
14067.14 330
14068.26 340
14069.38 335
14070.50 326
14071.62 344
14072.74 349
14073.86 349
14074.98 336
14076.10 338
14077.23 345
14078.35 351
14079.47 332
14080.59 354
14081.71 391
14082.83 354
14083.95 351
14085.07 353
14086.19 354
14087.32 302
14088.44 328
14089.56 340
14090.68 334
14091.80 339
14092.92 353
14094.05 331
14095.17 355
14096.29 355
14097.41 360
14098.53 395
14099.65 350
14100.78 328
14101.90 340
14103.02 364
14104.14 342
14105.26 375
14106.39 354
14107.51 351
14108.63 364
14109.75 327
14110.88 329
14112.00 363
14113.12 366
14114.24 389
14115.37 343
14116.49 349
14117.61 382
14118.73 392
14119.86 351
14120.98 360
14122.10 360
14123.22 366
14124.35 374
14125.47 342
14126.59 327
14127.72 326
14128.84 351
14129.96 328
14131.09 350
14132.21 351
14133.33 330
14134.45 321
14135.58 324
14136.70 349
14137.82 354
14138.95 357
14140.07 340
14141.20 347
14142.32 359
14143.44 337
14144.57 307
14145.69 363
14146.81 341
14147.94 358
14149.06 325
14150.19 349
14151.31 344
14152.43 326
14153.56 328
14154.68 360
14155.81 362
14156.93 331
14158.05 363
14159.18 423
14160.30 359
14161.43 366
14162.55 382
14163.68 315
14164.80 326
14165.92 316
14167.05 371
14168.17 347
14169.30 348
14170.42 334
14171.55 327
14172.67 344
14173.80 338
14174.92 289
14176.05 338
14177.17 359
14178.30 355
14179.42 313
14180.55 329
14181.67 321
14182.80 333
14183.92 354
14185.05 375
14186.17 334
14187.30 351
14188.42 366
14189.55 371
14190.67 421
14191.80 360
14192.93 355
14194.05 369
14195.18 348
14196.30 318
14197.43 297
14198.55 320
14199.68 314
14200.81 314
14201.93 310
14203.06 343
14204.18 332
14205.31 298
14206.44 299
14207.56 274
14208.69 320
14209.82 340
14210.94 297
14212.07 295
14213.19 315
14214.32 373
14215.45 330
14216.57 324
14217.70 358
14218.83 341
14219.95 298
14221.08 298
14222.21 299
14223.33 291
14224.46 327
14225.59 312
14226.71 287
14227.84 304
14228.97 305
14230.10 304
14231.22 302
14232.35 290
14233.48 300
14234.60 329
14235.73 302
14236.86 346
14237.99 343
14239.11 329
14240.24 345
14241.37 321
14242.50 305
14243.62 328
14244.75 340
14245.88 306
14247.01 299
14248.13 296
14249.26 352
14250.39 327
14251.52 303
14252.65 324
14253.77 329
14254.90 310
14256.03 305
14257.16 332
14258.29 401
14259.42 327
14260.54 312
14261.67 327
14262.80 324
14263.93 312
14265.06 324
14266.19 296
14267.31 322
14268.44 300
14269.57 354
14270.70 299
14271.83 319
14272.96 324
14274.09 363
14275.22 333
14276.34 326
14277.47 309
14278.60 293
14279.73 308
14280.86 307
14281.99 326
14283.12 290
14284.25 294
14285.38 275
14286.51 312
14287.64 288
14288.76 287
14289.89 326
14291.02 303
14292.15 324
14293.28 363
14294.41 315
14295.54 307
14296.67 292
14297.80 280
14298.93 303
14300.06 322
14301.19 322
14302.32 299
14303.45 302
14304.58 265
14305.71 318
14306.84 307
14307.97 273
14309.10 293
14310.23 292
14311.36 314
14312.49 306
14313.62 333
14314.75 299
14315.88 320
14317.01 367
14318.15 318
14319.28 329
14320.41 297
14321.54 275
14322.67 315
14323.80 277
14324.93 316
14326.06 343
14327.19 316
14328.32 309
14329.45 320
14330.58 308
14331.72 272
14332.85 282
14333.98 289
14335.11 295
14336.24 305
14337.37 315
14338.50 291
14339.63 310
14340.77 293
14341.90 274
14343.03 273
14344.16 306
14345.29 286
14346.42 306
14347.56 311
14348.69 291
14349.82 288
14350.95 319
14352.08 307
14353.21 297
14354.35 313
14355.48 296
14356.61 279
14357.74 306
14358.88 317
14360.01 308
14361.14 311
14362.27 343
14363.40 320
14364.54 310
14365.67 286
14366.80 290
14367.93 274
14369.07 300
14370.20 317
14371.33 298
14372.46 325
14373.60 305
14374.73 287
14375.86 283
14377.00 301
14378.13 296
14379.26 326
14380.39 284
14381.53 278
14382.66 270
14383.79 270
14384.93 288
14386.06 302
14387.19 297
14388.33 277
14389.46 285
14390.59 279
14391.73 292
14392.86 294
14393.99 314
14395.13 296
14396.26 323
14397.40 298
14398.53 293
14399.66 252
14400.80 280
14401.93 273
14403.06 280
14404.20 285
14405.33 303
14406.47 353
14407.60 317
14408.74 301
14409.87 277
14411.00 324
14412.14 305
14413.27 329
14414.41 295
14415.54 298
14416.68 305
14417.81 275
14418.94 325
14420.08 309
14421.21 333
14422.35 325
14423.48 280
14424.62 319
14425.75 303
14426.89 295
14428.02 313
14429.16 300
14430.29 286
14431.43 282
14432.56 286
14433.70 299
14434.83 316
14435.97 340
14437.10 300
14438.24 327
14439.37 306
14440.51 320
14441.64 333
14442.78 305
14443.92 283
14445.05 297
14446.19 267
14447.32 287
14448.46 335
14449.59 314
14450.73 282
14451.87 283
14453.00 272
14454.14 266
14455.27 292
14456.41 288
14457.55 292
14458.68 273
14459.82 305
14460.95 298
14462.09 272
14463.23 275
14464.36 268
14465.50 312
14466.64 355
14467.77 284
14468.91 324
14470.05 316
14471.18 328
14472.32 315
14473.46 327
14474.59 312
14475.73 294
14476.87 302
14478.00 308
14479.14 314
14480.28 335
14481.41 290
14482.55 289
14483.69 275
14484.83 298
14485.96 327
14487.10 299
14488.24 315
14489.37 321
14490.51 322
14491.65 315
14492.79 310
14493.92 282
14495.06 253
14496.20 321
14497.34 300
14498.47 299
14499.61 271
14500.75 248
14501.89 300
14503.03 291
14504.16 318
14505.30 302
14506.44 247
14507.58 279
14508.72 337
14509.85 331
14510.99 309
14512.13 270
14513.27 279
14514.41 289
14515.55 335
14516.68 319
14517.82 309
14518.96 340
14520.10 320
14521.24 314
14522.38 288
14523.51 305
14524.65 374
14525.79 342
14526.93 321
14528.07 359
14529.21 299
14530.35 326
14531.49 357
14532.63 292
14533.76 314
14534.90 328
14536.04 341
14537.18 340
14538.32 323
14539.46 322
14540.60 337
14541.74 350
14542.88 327
14544.02 310
14545.16 332
14546.30 295
14547.44 282
14548.58 286
14549.72 313
14550.86 312
14552.00 299
14553.14 320
14554.28 310
14555.42 290
14556.56 306
14557.70 338
14558.84 344
14559.98 284
14561.12 287
14562.26 321
14563.40 350
14564.54 328
14565.68 326
14566.82 330
14567.96 282
14569.10 310
14570.24 303
14571.38 300
14572.52 296
14573.66 316
14574.80 290
14575.94 339
14577.08 323
14578.22 287
14579.36 310
14580.51 292
14581.65 313
14582.79 294
14583.93 356
14585.07 339
14586.21 330
14587.35 276
14588.49 288
14589.63 281
14590.78 279
14591.92 277
14593.06 297
14594.20 319
14595.34 332
14596.48 299
14597.62 288
14598.77 307
14599.91 330
14601.05 344
14602.19 320
14603.33 286
14604.48 304
14605.62 317
14606.76 312
14607.90 316
14609.04 280
14610.19 298
14611.33 323
14612.47 314
14613.61 288
14614.75 297
14615.90 329
14617.04 303
14618.18 336
14619.32 285
14620.47 258
14621.61 293
14622.75 288
14623.89 292
14625.04 343
14626.18 306
14627.32 331
14628.46 298
14629.61 311
14630.75 304
14631.89 316
14633.04 315
14634.18 326
14635.32 265
14636.47 323
14637.61 349
14638.75 339
14639.89 290
14641.04 304
14642.18 322
14643.32 331
14644.47 325
14645.61 326
14646.76 318
14647.90 309
14649.04 353
14650.19 299
14651.33 365
14652.47 377
14653.62 308
14654.76 312
14655.90 312
14657.05 293
14658.19 280
14659.34 287
14660.48 262
14661.62 290
14662.77 308
14663.91 298
14665.06 308
14666.20 331
14667.35 304
14668.49 312
14669.63 296
14670.78 282
14671.92 304
14673.07 284
14674.21 282
14675.36 349
14676.50 307
14677.65 348
14678.79 375
14679.94 290
14681.08 332
14682.23 318
14683.37 332
14684.52 317
14685.66 294
14686.81 299
14687.95 277
14689.10 318
14690.24 309
14691.39 291
14692.53 305
14693.68 271
14694.82 281
14695.97 320
14697.11 334
14698.26 267
14699.41 301
14700.55 354
14701.70 303
14702.84 314
14703.99 292
14705.13 298
14706.28 290
14707.43 293
14708.57 277
14709.72 267
14710.86 303
14712.01 298
14713.16 320
14714.30 323
14715.45 315
14716.59 302
14717.74 305
14718.89 310
14720.03 286
14721.18 301
14722.33 295
14723.47 315
14724.62 273
14725.77 319
14726.91 306
14728.06 297
14729.21 272
14730.35 260
14731.50 258
14732.65 327
14733.79 301
14734.94 303
14736.09 294
14737.23 265
14738.38 306
14739.53 302
14740.68 290
14741.82 282
14742.97 347
14744.12 295
14745.26 267
14746.41 325
14747.56 285
14748.71 266
14749.85 273
14751.00 297
14752.15 295
14753.30 281
14754.45 292
14755.59 308
14756.74 286
14757.89 266
14759.04 255
14760.18 280
14761.33 281
14762.48 261
14763.63 270
14764.78 303
14765.92 276
14767.07 269
14768.22 247
14769.37 307
14770.52 298
14771.67 270
14772.81 336
14773.96 283
14775.11 254
14776.26 259
14777.41 284
14778.56 252
14779.71 235
14780.86 256
14782.00 278
14783.15 308
14784.30 245
14785.45 267
14786.60 273
14787.75 306
14788.90 306
14790.05 256
14791.20 245
14792.35 253
14793.49 262
14794.64 273
14795.79 235
14796.94 252
14798.09 260
14799.24 283
14800.39 249
14801.54 253
14802.69 276
14803.84 313
14804.99 286
14806.14 243
14807.29 259
14808.44 289
14809.59 263
14810.74 275
14811.89 302
14813.04 262
14814.19 276
14815.34 283
14816.49 274
14817.64 252
14818.79 263
14819.94 268
14821.09 265
14822.24 258
14823.39 282
14824.54 248
14825.69 269
14826.84 295
14827.99 309
14829.14 262
14830.29 251
14831.44 253
14832.60 290
14833.75 285
14834.90 259
14836.05 290
14837.20 270
14838.35 288
14839.50 234
14840.65 290
14841.80 269
14842.95 257
14844.11 276
14845.26 252
14846.41 264
14847.56 269
14848.71 254
14849.86 302
14851.01 271
14852.17 262
14853.32 278
14854.47 259
14855.62 263
14856.77 272
14857.92 268
14859.08 266
14860.23 294
14861.38 258
14862.53 272
14863.68 295
14864.84 279
14865.99 262
14867.14 265
14868.29 219
14869.44 221
14870.60 243
14871.75 283
14872.90 262
14874.05 263
14875.21 304
14876.36 271
14877.51 282
14878.66 249
14879.82 271
14880.97 254
14882.12 279
14883.27 288
14884.43 256
14885.58 290
14886.73 288
14887.89 265
14889.04 270
14890.19 275
14891.34 243
14892.50 276
14893.65 267
14894.80 296
14895.96 271
14897.11 253
14898.26 233
14899.42 228
14900.57 242
14901.72 270
14902.88 272
14904.03 283
14905.18 253
14906.34 309
14907.49 285
14908.65 261
14909.80 282
14910.95 252
14912.11 319
14913.26 304
14914.41 246
14915.57 267
14916.72 290
14917.88 294
14919.03 241
14920.18 285
14921.34 268
14922.49 248
14923.65 225
14924.80 257
14925.96 229
14927.11 257
14928.27 271
14929.42 312
14930.57 303
14931.73 302
14932.88 281
14934.04 288
14935.19 269
14936.35 303
14937.50 279
14938.66 266
14939.81 241
14940.97 257
14942.12 258
14943.28 236
14944.43 296
14945.59 291
14946.74 277
14947.90 273
14949.05 279
14950.21 256
14951.36 229
14952.52 245
14953.68 280
14954.83 252
14955.99 261
14957.14 244
14958.30 262
14959.45 246
14960.61 236
14961.77 294
14962.92 291
14964.08 305
14965.23 269
14966.39 287
14967.54 259
14968.70 283
14969.86 278
14971.01 248
14972.17 273
14973.33 271
14974.48 248
14975.64 250
14976.79 256
14977.95 218
14979.11 222
14980.26 243
14981.42 297
14982.58 252
14983.73 264
14984.89 226
14986.05 246
14987.20 271
14988.36 258
14989.52 235
14990.67 278
14991.83 264
14992.99 244
14994.15 232
14995.30 241
14996.46 254
14997.62 234
14998.77 299
14999.93 291
15001.09 256
15002.25 257
15003.40 274
15004.56 291
15005.72 252
15006.88 266
15008.03 264
15009.19 253
15010.35 255
15011.51 243
15012.66 258
15013.82 279
15014.98 277
15016.14 282
15017.30 270
15018.45 301
15019.61 280
15020.77 281
15021.93 273
15023.09 252
15024.24 268
15025.40 253
15026.56 247
15027.72 258
15028.88 244
15030.04 216
15031.19 243
15032.35 231
15033.51 225
15034.67 237
15035.83 248
15036.99 264
15038.15 258
15039.30 282
15040.46 361
15041.62 258
15042.78 286
15043.94 248
15045.10 258
15046.26 236
15047.42 264
15048.58 263
15049.74 272
15050.90 277
15052.05 243
15053.21 276
15054.37 236
15055.53 243
15056.69 230
15057.85 263
15059.01 249
15060.17 235
15061.33 262
15062.49 247
15063.65 279
15064.81 255
15065.97 257
15067.13 219
15068.29 228
15069.45 233
15070.61 302
15071.77 255
15072.93 254
15074.09 251
15075.25 260
15076.41 312
15077.57 256
15078.73 270
15079.89 267
15081.05 258
15082.21 246
15083.37 258
15084.53 267
15085.69 279
15086.85 305
15088.01 259
15089.18 270
15090.34 319
15091.50 243
15092.66 225
15093.82 225
15094.98 232
15096.14 224
15097.30 230
15098.46 261
15099.62 258
15100.78 246
15101.95 234
15103.11 261
15104.27 258
15105.43 281
15106.59 271
15107.75 255
15108.91 275
15110.08 288
15111.24 277
15112.40 263
15113.56 316
15114.72 275
15115.88 295
15117.05 271
15118.21 268
15119.37 268
15120.53 267
15121.69 280
15122.86 274
15124.02 269
15125.18 266
15126.34 256
15127.50 249
15128.67 263
15129.83 252
15130.99 247
15132.15 272
15133.32 256
15134.48 239
15135.64 231
15136.80 242
15137.97 257
15139.13 253
15140.29 281
15141.45 280
15142.62 257
15143.78 269
15144.94 240
15146.11 248
15147.27 278
15148.43 230
15149.59 275
15150.76 211
15151.92 240
15153.08 300
15154.25 261
15155.41 244
15156.57 240
15157.74 242
15158.90 256
15160.06 257
15161.23 245
15162.39 274
15163.55 269
15164.72 276
15165.88 268
15167.05 286
15168.21 249
15169.37 289
15170.54 259
15171.70 268
15172.86 254
15174.03 257
15175.19 274
15176.36 233
15177.52 260
15178.69 269
15179.85 252
15181.01 264
15182.18 253
15183.34 253
15184.51 231
15185.67 255
15186.84 270
15188.00 243
15189.16 270
15190.33 273
15191.49 302
15192.66 223
15193.82 261
15194.99 243
15196.15 239
15197.32 262
15198.48 272
15199.65 257
15200.81 221
15201.98 233
15203.14 230
15204.31 245
15205.47 256
15206.64 248
15207.80 250
15208.97 244
15210.13 252
15211.30 233
15212.47 217
15213.63 245
15214.80 295
15215.96 266
15217.13 236
15218.29 253
15219.46 239
15220.62 226
15221.79 243
15222.96 240
15224.12 267
15225.29 275
15226.45 280
15227.62 279
15228.79 244
15229.95 255
15231.12 257
15232.29 247
15233.45 271
15234.62 275
15235.78 282
15236.95 297
15238.12 280
15239.28 275
15240.45 233
15241.62 283
15242.78 285
15243.95 268
15245.12 250
15246.28 241
15247.45 242
15248.62 288
15249.78 312
15250.95 264
15252.12 258
15253.28 251
15254.45 265
15255.62 256
15256.79 255
15257.95 254
15259.12 275
15260.29 244
15261.46 230
15262.62 252
15263.79 239
15264.96 222
15266.13 224
15267.29 273
15268.46 263
15269.63 262
15270.80 244
15271.96 239
15273.13 226
15274.30 300
15275.47 284
15276.64 253
15277.80 242
15278.97 296
15280.14 290
15281.31 264
15282.48 247
15283.64 282
15284.81 234
15285.98 254
15287.15 288
15288.32 269
15289.49 258
15290.65 249
15291.82 264
15292.99 240
15294.16 238
15295.33 241
15296.50 262
15297.67 285
15298.83 264
15300.00 283
15301.17 289
15302.34 276
15303.51 274
15304.68 251
15305.85 247
15307.02 241
15308.19 250
15309.36 277
15310.52 218
15311.69 253
15312.86 269
15314.03 278
15315.20 248
15316.37 232
15317.54 230
15318.71 237
15319.88 279
15321.05 252
15322.22 222
15323.39 252
15324.56 274
15325.73 253
15326.90 255
15328.07 269
15329.24 318
15330.41 255
15331.58 236
15332.75 235
15333.92 251
15335.09 246
15336.26 216
15337.43 251
15338.60 250
15339.77 232
15340.94 241
15342.11 256
15343.28 246
15344.45 245
15345.62 256
15346.79 304
15347.96 262
15349.13 279
15350.31 224
15351.48 249
15352.65 235
15353.82 255
15354.99 277
15356.16 267
15357.33 237
15358.50 257
15359.67 282
15360.84 245
15362.02 282
15363.19 249
15364.36 229
15365.53 226
15366.70 249
15367.87 272
15369.04 249
15370.21 263
15371.39 252
15372.56 276
15373.73 276
15374.90 251
15376.07 278
15377.24 249
15378.42 223
15379.59 255
15380.76 273
15381.93 227
15383.10 209
15384.28 227
15385.45 234
15386.62 276
15387.79 238
15388.97 240
15390.14 241
15391.31 254
15392.48 244
15393.65 241
15394.83 242
15396.00 275
15397.17 278
15398.34 231
15399.52 218
15400.69 257
15401.86 286
15403.04 236
15404.21 250
15405.38 249
15406.55 294
15407.73 268
15408.90 260
15410.07 292
15411.25 334
15412.42 281
15413.59 221
15414.77 236
15415.94 278
15417.11 251
15418.29 236
15419.46 281
15420.63 245
15421.81 233
15422.98 245
15424.15 244
15425.33 214
15426.50 233
15427.67 261
15428.85 260
15430.02 242
15431.20 242
15432.37 271
15433.54 241
15434.72 270
15435.89 235
15437.07 241
15438.24 257
15439.41 238
15440.59 261
15441.76 301
15442.94 266
15444.11 237
15445.29 288
15446.46 282
15447.63 235
15448.81 247
15449.98 273
15451.16 258
15452.33 253
15453.51 259
15454.68 304
15455.86 277
15457.03 239
15458.21 223
15459.38 240
15460.56 259
15461.73 258
15462.91 244
15464.08 223
15465.26 259
15466.43 250
15467.61 285
15468.78 287
15469.96 267
15471.13 272
15472.31 274
15473.48 225
15474.66 241
15475.83 255
15477.01 232
15478.19 244
15479.36 254
15480.54 216
15481.71 213
15482.89 213
15484.06 230
15485.24 238
15486.42 256
15487.59 248
15488.77 274
15489.94 258
15491.12 257
15492.30 258
15493.47 279
15494.65 245
15495.83 237
15497.00 236
15498.18 273
15499.36 269
15500.53 252
15501.71 235
15502.88 251
15504.06 263
15505.24 264
15506.41 225
15507.59 268
15508.77 244
15509.95 214
15511.12 255
15512.30 269
15513.48 270
15514.65 268
15515.83 226
15517.01 226
15518.18 243
15519.36 240
15520.54 227
15521.72 241
15522.89 239
15524.07 271
15525.25 256
15526.43 251
15527.60 231
15528.78 213
15529.96 254
15531.14 222
15532.31 248
15533.49 239
15534.67 247
15535.85 238
15537.03 244
15538.20 229
15539.38 250
15540.56 270
15541.74 243
15542.92 268
15544.09 243
15545.27 274
15546.45 275
15547.63 250
15548.81 226
15549.98 276
15551.16 283
15552.34 269
15553.52 242
15554.70 224
15555.88 219
15557.06 266
15558.23 279
15559.41 247
15560.59 248
15561.77 278
15562.95 265
15564.13 257
15565.31 258
15566.49 259
15567.67 272
15568.84 304
15570.02 262
15571.20 249
15572.38 286
15573.56 283
15574.74 243
15575.92 210
15577.10 214
15578.28 216
15579.46 221
15580.64 223
15581.82 224
15583.00 255
15584.18 248
15585.36 266
15586.54 273
15587.72 272
15588.90 274
15590.08 242
15591.26 232
15592.44 247
15593.62 297
15594.80 239
15595.98 259
15597.16 296
15598.34 315
15599.52 292
15600.70 322
15601.88 236
15603.06 251
15604.24 265
15605.42 238
15606.60 245
15607.78 274
15608.96 268
15610.14 239
15611.32 232
15612.50 249
15613.68 249
15614.86 237
15616.05 239
15617.23 233
15618.41 270
15619.59 231
15620.77 222
15621.95 244
15623.13 225
15624.31 239
15625.49 228
15626.68 250
15627.86 228
15629.04 238
15630.22 246
15631.40 224
15632.58 249
15633.76 217
15634.95 233
15636.13 234
15637.31 255
15638.49 270
15639.67 248
15640.85 287
15642.04 292
15643.22 227
15644.40 266
15645.58 240
15646.76 239
15647.95 232
15649.13 236
15650.31 218
15651.49 260
15652.67 240
15653.86 253
15655.04 243
15656.22 243
15657.40 240
15658.59 244
15659.77 277
15660.95 268
15662.13 255
15663.32 240
15664.50 245
15665.68 243
15666.87 255
15668.05 242
15669.23 239
15670.41 208
15671.60 216
15672.78 219
15673.96 248
15675.15 254
15676.33 293
15677.51 258
15678.70 292
15679.88 262
15681.06 235
15682.25 256
15683.43 274
15684.61 260
15685.80 271
15686.98 239
15688.16 241
15689.35 248
15690.53 242
15691.72 243
15692.90 228
15694.08 287
15695.27 299
15696.45 250
15697.63 267
15698.82 272
15700.00 280
15701.19 256
15702.37 270
15703.56 268
15704.74 237
15705.92 286
15707.11 233
15708.29 248
15709.48 251
15710.66 255
15711.85 256
15713.03 242
15714.21 250
15715.40 246
15716.58 254
15717.77 259
15718.95 246
15720.14 248
15721.32 287
15722.51 269
15723.69 245
15724.88 247
15726.06 258
15727.25 241
15728.43 263
15729.62 257
15730.80 214
15731.99 239
15733.17 257
15734.36 239
15735.55 252
15736.73 236
15737.92 262
15739.10 262
15740.29 266
15741.47 269
15742.66 234
15743.84 232
15745.03 259
15746.22 277
15747.40 258
15748.59 253
15749.77 237
15750.96 229
15752.15 242
15753.33 240
15754.52 251
15755.70 268
15756.89 254
15758.08 287
15759.26 266
15760.45 267
15761.64 266
15762.82 293
15764.01 301
15765.20 266
15766.38 258
15767.57 247
15768.76 240
15769.94 274
15771.13 237
15772.32 270
15773.50 289
15774.69 280
15775.88 242
15777.06 241
15778.25 267
15779.44 218
15780.62 223
15781.81 232
15783.00 240
15784.19 209
15785.37 215
15786.56 257
15787.75 241
15788.94 256
15790.12 264
15791.31 237
15792.50 245
15793.69 248
15794.87 268
15796.06 277
15797.25 243
15798.44 230
15799.62 219
15800.81 232
15802.00 251
15803.19 243
15804.38 209
15805.56 259
15806.75 215
15807.94 217
15809.13 289
15810.32 269
15811.50 268
15812.69 277
15813.88 267
15815.07 245
15816.26 267
15817.45 267
15818.64 255
15819.82 238
15821.01 255
15822.20 264
15823.39 271
15824.58 234
15825.77 244
15826.96 249
15828.15 234
15829.33 274
15830.52 269
15831.71 228
15832.90 249
15834.09 223
15835.28 261
15836.47 242
15837.66 264
15838.85 253
15840.04 247
15841.23 220
15842.42 243
15843.61 238
15844.79 244
15845.98 274
15847.17 231
15848.36 260
15849.55 252
15850.74 232
15851.93 217
15853.12 233
15854.31 294
15855.50 229
15856.69 247
15857.88 239
15859.07 250
15860.26 223
15861.45 264
15862.64 254
15863.83 220
15865.02 197
15866.21 218
15867.40 246
15868.60 243
15869.79 238
15870.98 222
15872.17 216
15873.36 184
15874.55 254
15875.74 265
15876.93 223
15878.12 230
15879.31 255
15880.50 259
15881.69 248
15882.88 223
15884.07 224
15885.27 280
15886.46 223
15887.65 275
15888.84 284
15890.03 227
15891.22 267
15892.41 247
15893.60 246
15894.80 245
15895.99 219
15897.18 264
15898.37 256
15899.56 242
15900.75 307
15901.95 269
15903.14 247
15904.33 265
15905.52 277
15906.71 245
15907.90 239
15909.10 262
15910.29 265
15911.48 261
15912.67 230
15913.86 255
15915.06 241
15916.25 242
15917.44 225
15918.63 208
15919.83 226
15921.02 236
15922.21 239
15923.40 277
15924.60 257
15925.79 269
15926.98 286
15928.17 252
15929.37 236
15930.56 232
15931.75 280
15932.94 252
15934.14 290
15935.33 299
15936.52 266
15937.72 269
15938.91 252
15940.10 230
15941.30 254
15942.49 243
15943.68 254
15944.88 217
15946.07 217
15947.26 252
15948.46 260
15949.65 246
15950.84 242
15952.04 216
15953.23 212
15954.42 233
15955.62 235
15956.81 239
15958.01 215
15959.20 243
15960.39 213
15961.59 197
15962.78 222
15963.97 267
15965.17 211
15966.36 211
15967.56 242
15968.75 226
15969.95 240
15971.14 239
15972.33 234
15973.53 228
15974.72 251
15975.92 262
15977.11 231
15978.31 247
15979.50 262
15980.70 232
15981.89 276
15983.09 234
15984.28 250
15985.47 273
15986.67 268
15987.86 219
15989.06 244
15990.25 227
15991.45 231
15992.64 259
15993.84 237
15995.03 236
15996.23 210
15997.43 269
15998.62 299
15999.82 240
16001.01 248
16002.21 229
16003.40 230
16004.60 243
16005.79 219
16006.99 253
16008.18 236
16009.38 240
16010.58 224
16011.77 209
16012.97 232
16014.16 230
16015.36 234
16016.56 232
16017.75 223
16018.95 255
16020.14 258
16021.34 251
16022.54 264
16023.73 259
16024.93 264
16026.13 255
16027.32 244
16028.52 239
16029.71 257
16030.91 267
16032.11 230
16033.30 241
16034.50 272
16035.70 207
16036.89 242
16038.09 250
16039.29 263
16040.49 209
16041.68 200
16042.88 241
16044.08 240
16045.27 264
16046.47 242
16047.67 237
16048.86 232
16050.06 225
16051.26 214
16052.46 255
16053.65 240
16054.85 229
16056.05 265
16057.25 243
16058.44 237
16059.64 278
16060.84 249
16062.04 226
16063.23 220
16064.43 247
16065.63 220
16066.83 239
16068.03 258
16069.22 267
16070.42 216
16071.62 234
16072.82 251
16074.02 224
16075.21 218
16076.41 244
16077.61 204
16078.81 217
16080.01 228
16081.21 219
16082.40 248
16083.60 256
16084.80 238
16086.00 217
16087.20 226
16088.40 211
16089.60 213
16090.79 214
16091.99 225
16093.19 202
16094.39 216
16095.59 215
16096.79 248
16097.99 243
16099.19 230
16100.39 224
16101.59 261
16102.78 245
16103.98 218
16105.18 263
16106.38 273
16107.58 254
16108.78 216
16109.98 228
16111.18 245
16112.38 214
16113.58 214
16114.78 211
16115.98 244
16117.18 219
16118.38 231
16119.58 202
16120.78 256
16121.98 243
16123.18 239
16124.38 226
16125.58 228
16126.78 231
16127.98 229
16129.18 217
16130.38 228
16131.58 221
16132.78 209
16133.98 254
16135.18 245
16136.38 217
16137.58 224
16138.78 215
16139.98 235
16141.18 255
16142.38 240
16143.58 244
16144.79 260
16145.99 291
16147.19 259
16148.39 231
16149.59 231
16150.79 240
16151.99 241
16153.19 241
16154.39 246
16155.59 232
16156.80 247
16158.00 217
16159.20 233
16160.40 194
16161.60 209
16162.80 249
16164.00 231
16165.21 230
16166.41 237
16167.61 226
16168.81 217
16170.01 270
16171.21 277
16172.42 271
16173.62 230
16174.82 222
16176.02 237
16177.22 226
16178.43 208
16179.63 233
16180.83 235
16182.03 259
16183.23 232
16184.44 238
16185.64 242
16186.84 271
16188.04 246
16189.25 205
16190.45 234
16191.65 245
16192.85 224
16194.06 218
16195.26 205
16196.46 231
16197.66 271
16198.87 256
16200.07 255
16201.27 250
16202.48 229
16203.68 250
16204.88 204
16206.09 212
16207.29 266
16208.49 251
16209.69 202
16210.90 208
16212.10 187
16213.30 232
16214.51 240
16215.71 223
16216.91 211
16218.12 224
16219.32 267
16220.53 245
16221.73 200
16222.93 173
16224.14 222
16225.34 219
16226.54 222
16227.75 240
16228.95 233
16230.16 237
16231.36 251
16232.56 219
16233.77 253
16234.97 250
16236.18 213
16237.38 205
16238.59 211
16239.79 235
16240.99 220
16242.20 241
16243.40 201
16244.61 226
16245.81 262
16247.02 231
16248.22 208
16249.43 246
16250.63 234
16251.84 234
16253.04 244
16254.24 237
16255.45 210
16256.65 227
16257.86 221
16259.06 183
16260.27 233
16261.48 256
16262.68 253
16263.89 221
16265.09 216
16266.30 223
16267.50 220
16268.71 234
16269.91 230
16271.12 235
16272.32 234
16273.53 226
16274.73 215
16275.94 243
16277.15 249
16278.35 231
16279.56 230
16280.76 240
16281.97 246
16283.18 234
16284.38 215
16285.59 232
16286.79 226
16288.00 240
16289.21 257
16290.41 252
16291.62 213
16292.82 192
16294.03 264
16295.24 243
16296.44 228
16297.65 255
16298.86 268
16300.06 222
16301.27 212
16302.48 213
16303.68 228
16304.89 212
16306.10 223
16307.30 226
16308.51 191
16309.72 245
16310.92 214
16312.13 216
16313.34 228
16314.55 254
16315.75 231
16316.96 249
16318.17 265
16319.37 269
16320.58 239
16321.79 229
16323.00 252
16324.20 239
16325.41 235
16326.62 220
16327.83 242
16329.03 238
16330.24 224
16331.45 236
16332.66 255
16333.87 197
16335.07 240
16336.28 223
16337.49 245
16338.70 225
16339.90 214
16341.11 219
16342.32 217
16343.53 200
16344.74 230
16345.95 231
16347.15 182
16348.36 229
16349.57 281
16350.78 194
16351.99 234
16353.20 226
16354.40 234
16355.61 234
16356.82 245
16358.03 224
16359.24 199
16360.45 211
16361.66 241
16362.87 246
16364.08 204
16365.28 234
16366.49 195
16367.70 212
16368.91 259
16370.12 260
16371.33 226
16372.54 210
16373.75 232
16374.96 198
16376.17 221
16377.38 232
16378.59 275
16379.80 238
16381.01 212
16382.21 233
16383.42 241
16384.63 217
16385.84 257
16387.05 233
16388.26 229
16389.47 239
16390.68 230
16391.89 269
16393.10 232
16394.31 229
16395.52 245
16396.73 239
16397.94 238
16399.15 205
16400.36 218
16401.57 218
16402.79 202
16404.00 204
16405.21 240
16406.42 242
16407.63 250
16408.84 247
16410.05 235
16411.26 231
16412.47 216
16413.68 202
16414.89 254
16416.10 242
16417.31 230
16418.52 244
16419.74 234
16420.95 240
16422.16 227
16423.37 241
16424.58 232
16425.79 225
16427.00 217
16428.21 222
16429.42 244
16430.64 202
16431.85 213
16433.06 222
16434.27 241
16435.48 214
16436.69 243
16437.91 237
16439.12 228
16440.33 231
16441.54 226
16442.75 213
16443.96 209
16445.18 211
16446.39 213
16447.60 238
16448.81 213
16450.02 243
16451.24 216
16452.45 207
16453.66 252
16454.87 270
16456.09 239
16457.30 215
16458.51 248
16459.72 253
16460.94 219
16462.15 226
16463.36 239
16464.57 250
16465.79 244
16467.00 267
16468.21 224
16469.43 227
16470.64 230
16471.85 221
16473.06 233
16474.28 221
16475.49 186
16476.70 207
16477.92 207
16479.13 180
16480.34 204
16481.56 215
16482.77 253
16483.98 218
16485.20 216
16486.41 235
16487.62 251
16488.84 243
16490.05 223
16491.26 215
16492.48 233
16493.69 232
16494.91 218
16496.12 220
16497.33 219
16498.55 222
16499.76 248
16500.97 221
16502.19 214
16503.40 198
16504.62 218
16505.83 221
16507.05 213
16508.26 207
16509.47 237
16510.69 252
16511.90 225
16513.12 230
16514.33 214
16515.55 221
16516.76 250
16517.98 221
16519.19 214
16520.41 280
16521.62 239
16522.83 245
16524.05 252
16525.26 210
16526.48 228
16527.69 240
16528.91 270
16530.12 227
16531.34 235
16532.55 221
16533.77 250
16534.99 214
16536.20 201
16537.42 250
16538.63 210
16539.85 206
16541.06 209
16542.28 210
16543.49 218
16544.71 228
16545.92 235
16547.14 231
16548.36 193
16549.57 205
16550.79 218
16552.00 204
16553.22 201
16554.44 205
16555.65 190
16556.87 183
16558.08 194
16559.30 249
16560.52 222
16561.73 206
16562.95 217
16564.17 203
16565.38 220
16566.60 192
16567.81 225
16569.03 207
16570.25 187
16571.46 204
16572.68 238
16573.90 229
16575.11 223
16576.33 224
16577.55 247
16578.76 207
16579.98 206
16581.20 217
16582.42 223
16583.63 220
16584.85 211
16586.07 229
16587.28 225
16588.50 211
16589.72 198
16590.94 214
16592.15 229
16593.37 213
16594.59 206
16595.81 216
16597.02 224
16598.24 226
16599.46 228
16600.68 221
16601.89 194
16603.11 204
16604.33 233
16605.55 182
16606.77 197
16607.98 220
16609.20 220
16610.42 246
16611.64 231
16612.86 227
16614.07 209
16615.29 235
16616.51 205
16617.73 215
16618.95 246
16620.17 237
16621.38 261
16622.60 222
16623.82 233
16625.04 231
16626.26 238
16627.48 210
16628.70 208
16629.91 238
16631.13 216
16632.35 229
16633.57 212
16634.79 181
16636.01 258
16637.23 231
16638.45 219
16639.67 271
16640.89 243
16642.10 223
16643.32 251
16644.54 213
16645.76 203
16646.98 217
16648.20 217
16649.42 236
16650.64 219
16651.86 217
16653.08 195
16654.30 194
16655.52 218
16656.74 219
16657.96 244
16659.18 202
16660.40 221
16661.62 227
16662.84 208
16664.06 237
16665.28 246
16666.50 230
16667.72 205
16668.94 228
16670.16 237
16671.38 242
16672.60 233
16673.82 241
16675.04 217
16676.26 195
16677.48 220
16678.70 199
16679.92 221
16681.14 207
16682.36 223
16683.58 236
16684.80 176
16686.03 224
16687.25 204
16688.47 181
16689.69 198
16690.91 219
16692.13 208
16693.35 210
16694.57 217
16695.79 217
16697.02 184
16698.24 232
16699.46 218
16700.68 218
16701.90 184
16703.12 185
16704.34 214
16705.57 231
16706.79 226
16708.01 224
16709.23 227
16710.45 212
16711.67 207
16712.90 251
16714.12 221
16715.34 183
16716.56 192
16717.78 236
16719.01 234
16720.23 227
16721.45 211
16722.67 235
16723.89 260
16725.12 227
16726.34 228
16727.56 201
16728.78 188
16730.01 187
16731.23 179
16732.45 201
16733.67 245
16734.90 252
16736.12 210
16737.34 203
16738.56 184
16739.79 226
16741.01 245
16742.23 209
16743.46 229
16744.68 220
16745.90 217
16747.12 257
16748.35 236
16749.57 191
16750.79 213
16752.02 217
16753.24 183
16754.46 218
16755.69 187
16756.91 201
16758.13 219
16759.36 194
16760.58 195
16761.80 186
16763.03 222
16764.25 204
16765.48 233
16766.70 203
16767.92 208
16769.15 208
16770.37 191
16771.60 197
16772.82 208
16774.04 223
16775.27 214
16776.49 200
16777.72 227
16778.94 207
16780.16 208
16781.39 200
16782.61 228
16783.84 186
16785.06 197
16786.29 226
16787.51 214
16788.74 254
16789.96 243
16791.18 197
16792.41 210
16793.63 240
16794.86 232
16796.08 216
16797.31 235
16798.53 243
16799.76 211
16800.98 205
16802.21 241
16803.43 223
16804.66 216
16805.88 228
16807.11 224
16808.33 225
16809.56 247
16810.79 254
16812.01 224
16813.24 220
16814.46 205
16815.69 213
16816.91 176
16818.14 222
16819.36 230
16820.59 206
16821.82 216
16823.04 210
16824.27 194
16825.49 222
16826.72 193
16827.95 195
16829.17 204
16830.40 233
16831.62 209
16832.85 193
16834.08 211
16835.30 225
16836.53 208
16837.76 215
16838.98 205
16840.21 200
16841.44 221
16842.66 226
16843.89 235
16845.11 187
16846.34 189
16847.57 197
16848.80 215
16850.02 203
16851.25 216
16852.48 224
16853.70 232
16854.93 238
16856.16 207
16857.38 215
16858.61 224
16859.84 250
16861.07 225
16862.29 239
16863.52 244
16864.75 248
16865.97 219
16867.20 229
16868.43 239
16869.66 228
16870.89 228
16872.11 195
16873.34 223
16874.57 197
16875.80 194
16877.02 211
16878.25 209
16879.48 218
16880.71 230
16881.94 215
16883.16 192
16884.39 182
16885.62 232
16886.85 236
16888.08 229
16889.30 179
16890.53 219
16891.76 218
16892.99 217
16894.22 205
16895.45 217
16896.67 235
16897.90 197
16899.13 222
16900.36 208
16901.59 228
16902.82 216
16904.05 230
16905.28 194
16906.50 222
16907.73 222
16908.96 259
16910.19 207
16911.42 251
16912.65 252
16913.88 234
16915.11 237
16916.34 265
16917.57 231
16918.80 248
16920.03 220
16921.26 207
16922.48 200
16923.71 191
16924.94 196
16926.17 234
16927.40 227
16928.63 220
16929.86 274
16931.09 231
16932.32 201
16933.55 217
16934.78 195
16936.01 187
16937.24 189
16938.47 204
16939.70 205
16940.93 240
16942.16 211
16943.39 214
16944.62 245
16945.85 210
16947.08 236
16948.31 234
16949.54 248
16950.78 193
16952.01 209
16953.24 226
16954.47 205
16955.70 205
16956.93 205
16958.16 222
16959.39 205
16960.62 234
16961.85 193
16963.08 188
16964.31 197
16965.54 220
16966.78 231
16968.01 253
16969.24 221
16970.47 222
16971.70 221
16972.93 212
16974.16 179
16975.39 216
16976.63 213
16977.86 211
16979.09 215
16980.32 212
16981.55 203
16982.78 187
16984.02 217
16985.25 184
16986.48 209
16987.71 208
16988.94 197
16990.18 240
16991.41 232
16992.64 245
16993.87 226
16995.10 198
16996.34 221
16997.57 196
16998.80 233
17000.03 219
17001.26 201
17002.50 204
17003.73 254
17004.96 218
17006.19 203
17007.43 231
17008.66 223
17009.89 211
17011.12 216
17012.36 212
17013.59 223
17014.82 245
17016.06 212
17017.29 201
17018.52 214
17019.76 193
17020.99 211
17022.22 246
17023.45 237
17024.69 219
17025.92 231
17027.15 194
17028.39 207
17029.62 226
17030.85 264
17032.09 224
17033.32 220
17034.55 220
17035.79 228
17037.02 215
17038.26 207
17039.49 227
17040.72 230
17041.96 204
17043.19 210
17044.43 180
17045.66 209
17046.89 209
17048.13 225
17049.36 169
17050.60 172
17051.83 204
17053.06 197
17054.30 195
17055.53 207
17056.77 198
17058.00 199
17059.24 195
17060.47 193
17061.70 182
17062.94 209
17064.17 229
17065.41 197
17066.64 217
17067.88 231
17069.11 258
17070.35 209
17071.58 188
17072.82 206
17074.05 228
17075.29 221
17076.52 226
17077.76 214
17078.99 221
17080.23 236
17081.46 201
17082.70 235
17083.93 256
17085.17 189
17086.41 206
17087.64 221
17088.88 191
17090.11 196
17091.35 227
17092.58 170
17093.82 193
17095.05 218
17096.29 225
17097.53 221
17098.76 207
17100.00 190
17101.23 190
17102.47 206
17103.71 217
17104.94 213
17106.18 224
17107.41 258
17108.65 215
17109.89 222
17111.12 222
17112.36 194
17113.60 220
17114.83 197
17116.07 207
17117.31 254
17118.54 241
17119.78 237
17121.02 209
17122.25 199
17123.49 199
17124.73 209
17125.96 218
17127.20 247
17128.44 245
17129.67 231
17130.91 220
17132.15 223
17133.39 223
17134.62 204
17135.86 207
17137.10 199
17138.33 193
17139.57 182
17140.81 214
17142.05 190
17143.28 216
17144.52 177
17145.76 177
17147.00 203
17148.23 185
17149.47 190
17150.71 205
17151.95 204
17153.19 190
17154.42 193
17155.66 235
17156.90 252
17158.14 222
17159.38 226
17160.61 215
17161.85 209
17163.09 194
17164.33 203
17165.57 188
17166.81 200
17168.04 234
17169.28 208
17170.52 185
17171.76 218
17173.00 239
17174.24 225
17175.47 221
17176.71 230
17177.95 182
17179.19 197
17180.43 217
17181.67 229
17182.91 200
17184.15 201
17185.39 202
17186.62 198
17187.86 191
17189.10 189
17190.34 181
17191.58 230
17192.82 264
17194.06 217
17195.30 190
17196.54 206
17197.78 227
17199.02 215
17200.26 195
17201.50 204
17202.74 199
17203.98 197
17205.22 196
17206.46 202
17207.70 229
17208.94 223
17210.18 227
17211.42 193
17212.66 190
17213.90 179
17215.14 194
17216.38 211
17217.62 218
17218.86 216
17220.10 169
17221.34 205
17222.58 204
17223.82 229
17225.06 215
17226.30 191
17227.54 201
17228.78 193
17230.02 222
17231.26 227
17232.50 182
17233.74 189
17234.98 192
17236.22 220
17237.47 195
17238.71 209
17239.95 211
17241.19 187
17242.43 185
17243.67 201
17244.91 182
17246.15 194
17247.39 224
17248.64 234
17249.88 223
17251.12 217
17252.36 226
17253.60 245
17254.84 217
17256.08 219
17257.33 202
17258.57 184
17259.81 213
17261.05 185
17262.29 206
17263.54 215
17264.78 225
17266.02 234
17267.26 222
17268.50 196
17269.75 208
17270.99 205
17272.23 217
17273.47 196
17274.71 215
17275.96 198
17277.20 208
17278.44 230
17279.68 182
17280.93 180
17282.17 189
17283.41 232
17284.65 218
17285.90 211
17287.14 214
17288.38 187
17289.62 219
17290.87 212
17292.11 201
17293.35 182
17294.60 204
17295.84 209
17297.08 190
17298.33 164
17299.57 189
17300.81 197
17302.05 221
17303.30 223
17304.54 190
17305.78 215
17307.03 188
17308.27 208
17309.52 209
17310.76 182
17312.00 186
17313.25 215
17314.49 238
17315.73 206
17316.98 179
17318.22 185
17319.47 232
17320.71 253
17321.95 191
17323.20 189
17324.44 195
17325.69 212
17326.93 196
17328.17 204
17329.42 199
17330.66 217
17331.91 206
17333.15 216
17334.40 242
17335.64 221
17336.88 210
17338.13 177
17339.37 185
17340.62 223
17341.86 241
17343.11 203
17344.35 167
17345.60 190
17346.84 200
17348.09 200
17349.33 222
17350.58 189
17351.82 191
17353.07 190
17354.31 205
17355.56 207
17356.80 217
17358.05 220
17359.29 180
17360.54 199
17361.78 188
17363.03 229
17364.27 218
17365.52 210
17366.77 200
17368.01 198
17369.26 261
17370.50 184
17371.75 173
17372.99 180
17374.24 220
17375.49 196
17376.73 178
17377.98 178
17379.22 187
17380.47 181
17381.72 188
17382.96 179
17384.21 207
17385.45 219
17386.70 238
17387.95 209
17389.19 194
17390.44 188
17391.69 216
17392.93 212
17394.18 232
17395.43 210
17396.67 204
17397.92 196
17399.17 235
17400.41 233
17401.66 167
17402.91 174
17404.15 206
17405.40 203
17406.65 202
17407.89 194
17409.14 205
17410.39 227
17411.64 226
17412.88 204
17414.13 228
17415.38 225
17416.63 236
17417.87 193
17419.12 168
17420.37 195
17421.62 199
17422.86 205
17424.11 192
17425.36 193
17426.61 187
17427.85 241
17429.10 234
17430.35 223
17431.60 214
17432.85 237
17434.09 213
17435.34 199
17436.59 189
17437.84 197
17439.09 190
17440.33 197
17441.58 204
17442.83 187
17444.08 217
17445.33 203
17446.58 204
17447.82 183
17449.07 203
17450.32 231
17451.57 218
17452.82 204
17454.07 207
17455.32 228
17456.57 212
17457.81 192
17459.06 204
17460.31 197
17461.56 190
17462.81 226
17464.06 195
17465.31 220
17466.56 215
17467.81 213
17469.06 243
17470.30 198
17471.55 226
17472.80 242
17474.05 226
17475.30 221
17476.55 204
17477.80 189
17479.05 192
17480.30 188
17481.55 201
17482.80 195
17484.05 183
17485.30 186
17486.55 197
17487.80 223
17489.05 227
17490.30 223
17491.55 193
17492.80 208
17494.05 219
17495.30 191
17496.55 201
17497.80 211
17499.05 186
17500.30 187
17501.55 205
17502.80 207
17504.05 190
17505.30 185
17506.55 192
17507.80 211
17509.06 214
17510.31 212
17511.56 227
17512.81 188
17514.06 209
17515.31 193
17516.56 203
17517.81 190
17519.06 179
17520.31 194
17521.56 207
17522.82 237
17524.07 206
17525.32 215
17526.57 197
17527.82 193
17529.07 190
17530.32 182
17531.58 220
17532.83 200
17534.08 190
17535.33 199
17536.58 196
17537.83 206
17539.09 194
17540.34 202
17541.59 232
17542.84 214
17544.09 215
17545.35 222
17546.60 216
17547.85 190
17549.10 207
17550.35 217
17551.61 196
17552.86 213
17554.11 194
17555.36 204
17556.62 212
17557.87 220
17559.12 205
17560.37 213
17561.63 213
17562.88 202
17564.13 191
17565.38 226
17566.64 217
17567.89 205
17569.14 193
17570.39 217
17571.65 206
17572.90 180
17574.15 195
17575.41 201
17576.66 185
17577.91 217
17579.17 239
17580.42 216
17581.67 232
17582.93 222
17584.18 218
17585.43 187
17586.69 172
17587.94 202
17589.19 226
17590.45 228
17591.70 214
17592.95 211
17594.21 199
17595.46 210
17596.72 238
17597.97 227
17599.22 185
17600.48 234
17601.73 222
17602.99 205
17604.24 222
17605.49 238
17606.75 202
17608.00 221
17609.26 191
17610.51 212
17611.76 173
17613.02 192
17614.27 202
17615.53 179
17616.78 226
17618.04 228
17619.29 217
17620.55 206
17621.80 205
17623.06 202
17624.31 219
17625.57 231
17626.82 199
17628.08 206
17629.33 186
17630.59 229
17631.84 251
17633.10 231
17634.35 221
17635.61 194
17636.86 202
17638.12 220
17639.37 188
17640.63 200
17641.88 206
17643.14 199
17644.39 216
17645.65 210
17646.91 208
17648.16 206
17649.42 233
17650.67 214
17651.93 218
17653.18 250
17654.44 210
17655.70 225
17656.95 223
17658.21 214
17659.46 219
17660.72 189
17661.98 213
17663.23 189
17664.49 215
17665.75 210
17667.00 178
17668.26 209
17669.51 210
17670.77 193
17672.03 182
17673.28 213
17674.54 219
17675.80 204
17677.05 223
17678.31 205
17679.57 204
17680.82 192
17682.08 203
17683.34 227
17684.60 212
17685.85 209
17687.11 223
17688.37 224
17689.62 201
17690.88 215
17692.14 222
17693.40 212
17694.65 193
17695.91 214
17697.17 193
17698.42 190
17699.68 219
17700.94 206
17702.20 188
17703.46 203
17704.71 199
17705.97 195
17707.23 210
17708.49 211
17709.74 195
17711.00 214
17712.26 198
17713.52 238
17714.78 214
17716.03 227
17717.29 206
17718.55 217
17719.81 200
17721.07 201
17722.33 198
17723.58 215
17724.84 198
17726.10 209
17727.36 201
17728.62 206
17729.88 188
17731.13 167
17732.39 197
17733.65 241
17734.91 203
17736.17 175
17737.43 218
17738.69 197
17739.95 206
17741.21 197
17742.46 207
17743.72 220
17744.98 201
17746.24 187
17747.50 229
17748.76 199
17750.02 208
17751.28 217
17752.54 203
17753.80 227
17755.06 240
17756.32 225
17757.58 203
17758.84 249
17760.10 209
17761.36 205
17762.61 197
17763.87 191
17765.13 191
17766.39 207
17767.65 202
17768.91 208
17770.17 214
17771.43 232
17772.69 205
17773.95 198
17775.21 210
17776.48 227
17777.74 228
17779.00 186
17780.26 187
17781.52 194
17782.78 185
17784.04 181
17785.30 220
17786.56 237
17787.82 227
17789.08 198
17790.34 207
17791.60 198
17792.86 203
17794.12 213
17795.38 193
17796.65 214
17797.91 180
17799.17 206
17800.43 198
17801.69 188
17802.95 157
17804.21 194
17805.47 209
17806.73 203
17808.00 224
17809.26 199
17810.52 224
17811.78 272
17813.04 239
17814.30 204
17815.56 190
17816.83 191
17818.09 208
17819.35 225
17820.61 200
17821.87 184
17823.14 224
17824.40 224
17825.66 255
17826.92 209
17828.18 210
17829.45 230
17830.71 198
17831.97 156
17833.23 151
17834.49 188
17835.76 218
17837.02 214
17838.28 245
17839.54 218
17840.81 178
17842.07 215
17843.33 222
17844.59 201
17845.86 187
17847.12 179
17848.38 199
17849.65 199
17850.91 218
17852.17 193
17853.43 199
17854.70 192
17855.96 198
17857.22 156
17858.49 190
17859.75 191
17861.01 183
17862.28 168
17863.54 187
17864.80 213
17866.07 212
17867.33 191
17868.59 239
17869.86 199
17871.12 202
17872.38 252
17873.65 240
17874.91 224
17876.18 222
17877.44 198
17878.70 172
17879.97 170
17881.23 169
17882.50 180
17883.76 194
17885.02 201
17886.29 233
17887.55 233
17888.82 213
17890.08 210
17891.35 208
17892.61 202
17893.87 230
17895.14 226
17896.40 206
17897.67 181
17898.93 203
17900.20 200
17901.46 208
17902.73 244
17903.99 198
17905.26 222
17906.52 218
17907.79 234
17909.05 200
17910.32 231
17911.58 186
17912.85 175
17914.11 194
17915.38 198
17916.64 213
17917.91 197
17919.17 205
17920.44 190
17921.70 190
17922.97 200
17924.23 200
17925.50 190
17926.76 190
17928.03 202
17929.30 201
17930.56 182
17931.83 204
17933.09 223
17934.36 203
17935.62 186
17936.89 198
17938.16 211
17939.42 204
17940.69 170
17941.96 184
17943.22 183
17944.49 179
17945.75 214
17947.02 236
17948.29 223
17949.55 199
17950.82 217
17952.09 180
17953.35 206
17954.62 198
17955.89 205
17957.15 189
17958.42 206
17959.69 244
17960.95 208
17962.22 194
17963.49 202
17964.75 193
17966.02 192
17967.29 209
17968.55 197
17969.82 221
17971.09 211
17972.36 221
17973.62 202
17974.89 192
17976.16 207
17977.42 196
17978.69 210
17979.96 169
17981.23 178
17982.49 195
17983.76 205
17985.03 226
17986.30 210
17987.57 207
17988.83 201
17990.10 190
17991.37 170
17992.64 182
17993.90 204
17995.17 162
17996.44 173
17997.71 193
17998.98 181
18000.25 180
18001.51 189
18002.78 235
18004.05 219
18005.32 196
18006.59 180
18007.86 202
18009.12 175
18010.39 194
18011.66 156
18012.93 207
18014.20 196
18015.47 196
18016.74 194
18018.00 207
18019.27 219
18020.54 191
18021.81 211
18023.08 203
18024.35 198
18025.62 196
18026.89 203
18028.16 182
18029.43 185
18030.69 229
18031.96 209
18033.23 218
18034.50 202
18035.77 172
18037.04 171
18038.31 173
18039.58 174
18040.85 172
18042.12 182
18043.39 216
18044.66 193
18045.93 220
18047.20 203
18048.47 208
18049.74 197
18051.01 212
18052.28 196
18053.55 178
18054.82 168
18056.09 181
18057.36 198
18058.63 217
18059.90 197
18061.17 189
18062.44 204
18063.71 200
18064.98 197
18066.25 169
18067.52 215
18068.79 227
18070.06 185
18071.33 174
18072.61 199
18073.88 200
18075.15 191
18076.42 211
18077.69 185
18078.96 191
18080.23 217
18081.50 196
18082.77 212
18084.04 220
18085.32 213
18086.59 213
18087.86 189
18089.13 221
18090.40 230
18091.67 230
18092.94 208
18094.22 190
18095.49 183
18096.76 168
18098.03 208
18099.30 240
18100.57 223
18101.85 205
18103.12 190
18104.39 194
18105.66 203
18106.93 219
18108.20 206
18109.48 193
18110.75 194
18112.02 194
18113.29 186
18114.57 221
18115.84 220
18117.11 220
18118.38 199
18119.65 194
18120.93 206
18122.20 226
18123.47 173
18124.74 183
18126.02 228
18127.29 211
18128.56 205
18129.84 210
18131.11 245
18132.38 198
18133.65 205
18134.93 181
18136.20 175
18137.47 228
18138.75 205
18140.02 220
18141.29 229
18142.57 214
18143.84 183
18145.11 184
18146.39 196
18147.66 199
18148.93 220
18150.21 195
18151.48 171
18152.75 169
18154.03 177
18155.30 191
18156.57 195
18157.85 175
18159.12 214
18160.40 191
18161.67 224
18162.94 188
18164.22 188
18165.49 210
18166.77 208
18168.04 191
18169.31 184
18170.59 183
18171.86 187
18173.14 197
18174.41 218
18175.68 219
18176.96 188
18178.23 195
18179.51 196
18180.78 205
18182.06 183
18183.33 193
18184.61 197
18185.88 223
18187.16 186
18188.43 190
18189.71 207
18190.98 201
18192.26 180
18193.53 203
18194.81 201
18196.08 195
18197.36 185
18198.63 163
18199.91 174
18201.18 186
18202.46 194
18203.73 198
18205.01 211
18206.28 192
18207.56 223
18208.83 233
18210.11 201
18211.39 179
18212.66 206
18213.94 197
18215.21 235
18216.49 196
18217.76 165
18219.04 171
18220.32 199
18221.59 208
18222.87 228
18224.14 204
18225.42 197
18226.70 196
18227.97 174
18229.25 194
18230.53 184
18231.80 201
18233.08 189
18234.35 205
18235.63 202
18236.91 199
18238.18 199
18239.46 213
18240.74 194
18242.01 208
18243.29 178
18244.57 159
18245.84 195
18247.12 221
18248.40 192
18249.68 210
18250.95 223
18252.23 181
18253.51 198
18254.78 197
18256.06 201
18257.34 206
18258.62 196
18259.89 179
18261.17 201
18262.45 217
18263.72 198
18265.00 188
18266.28 177
18267.56 179
18268.84 194
18270.11 204
18271.39 189
18272.67 169
18273.95 189
18275.22 204
18276.50 220
18277.78 228
18279.06 181
18280.34 186
18281.61 189
18282.89 199
18284.17 215
18285.45 228
18286.73 204
18288.01 249
18289.28 219
18290.56 168
18291.84 211
18293.12 226
18294.40 259
18295.68 215
18296.95 182
18298.23 199
18299.51 213
18300.79 228
18302.07 227
18303.35 232
18304.63 184
18305.91 200
18307.19 199
18308.46 196
18309.74 199
18311.02 217
18312.30 209
18313.58 171
18314.86 187
18316.14 189
18317.42 166
18318.70 207
18319.98 212
18321.26 208
18322.54 180
18323.82 197
18325.10 148
18326.38 215
18327.66 193
18328.94 225
18330.22 210
18331.50 200
18332.77 210
18334.05 186
18335.33 167
18336.61 187
18337.90 218
18339.18 211
18340.46 238
18341.74 215
18343.02 188
18344.30 170
18345.58 214
18346.86 202
18348.14 198
18349.42 202
18350.70 173
18351.98 223
18353.26 202
18354.54 213
18355.82 200
18357.10 184
18358.38 214
18359.66 210
18360.94 235
18362.22 209
18363.51 239
18364.79 191
18366.07 186
18367.35 194
18368.63 215
18369.91 200
18371.19 207
18372.47 183
18373.76 193
18375.04 203
18376.32 187
18377.60 192
18378.88 214
18380.16 195
18381.44 206
18382.73 196
18384.01 196
18385.29 183
18386.57 186
18387.85 210
18389.13 236
18390.42 207
18391.70 187
18392.98 206
18394.26 219
18395.54 221
18396.83 204
18398.11 206
18399.39 203
18400.67 177
18401.96 182
18403.24 185
18404.52 187
18405.80 197
18407.09 178
18408.37 223
18409.65 208
18410.93 195
18412.22 181
18413.50 203
18414.78 231
18416.06 183
18417.35 150
18418.63 172
18419.91 189
18421.20 195
18422.48 185
18423.76 160
18425.05 194
18426.33 194
18427.61 196
18428.89 198
18430.18 217
18431.46 202
18432.74 203
18434.03 197
18435.31 184
18436.60 183
18437.88 184
18439.16 204
18440.45 205
18441.73 189
18443.01 184
18444.30 229
18445.58 209
18446.87 222
18448.15 199
18449.43 172
18450.72 169
18452.00 172
18453.29 184
18454.57 213
18455.85 218
18457.14 211
18458.42 213
18459.71 168
18460.99 193
18462.28 183
18463.56 203
18464.84 194
18466.13 183
18467.41 199
18468.70 205
18469.98 264
18471.27 226
18472.55 207
18473.84 197
18475.12 191
18476.41 224
18477.69 201
18478.98 191
18480.26 202
18481.55 194
18482.83 190
18484.12 157
18485.40 193
18486.69 215
18487.97 200
18489.26 218
18490.54 225
18491.83 187
18493.11 184
18494.40 187
18495.69 174
18496.97 201
18498.26 223
18499.54 223
18500.83 219
18502.11 201
18503.40 199
18504.69 217
18505.97 172
18507.26 170
18508.54 208
18509.83 189
18511.12 196
18512.40 224
18513.69 209
18514.98 206
18516.26 193
18517.55 192
18518.83 172
18520.12 174
18521.41 194
18522.69 193
18523.98 175
18525.27 186
18526.55 205
18527.84 179
18529.13 191
18530.41 203
18531.70 187
18532.99 217
18534.27 190
18535.56 206
18536.85 228
18538.14 223
18539.42 192
18540.71 222
18542.00 182
18543.28 208
18544.57 214
18545.86 186
18547.15 220
18548.43 187
18549.72 212
18551.01 223
18552.30 189
18553.58 179
18554.87 232
18556.16 211
18557.45 220
18558.73 210
18560.02 182
18561.31 196
18562.60 230
18563.89 218
18565.17 187
18566.46 188
18567.75 192
18569.04 212
18570.33 235
18571.62 175
18572.90 179
18574.19 224
18575.48 249
18576.77 175
18578.06 218
18579.35 216
18580.63 204
18581.92 217
18583.21 189
18584.50 180
18585.79 199
18587.08 225
18588.37 213
18589.66 232
18590.94 225
18592.23 229
18593.52 215
18594.81 211
18596.10 206
18597.39 222
18598.68 203
18599.97 194
18601.26 198
18602.55 230
18603.84 215
18605.13 197
18606.41 211
18607.70 219
18608.99 210
18610.28 190
18611.57 195
18612.86 188
18614.15 206
18615.44 216
18616.73 208
18618.02 194
18619.31 216
18620.60 228
18621.89 226
18623.18 213
18624.47 213
18625.76 212
18627.05 204
18628.34 188
18629.63 218
18630.92 197
18632.21 193
18633.50 180
18634.79 194
18636.08 198
18637.37 209
18638.67 190
18639.96 184
18641.25 203
18642.54 261
18643.83 218
18645.12 234
18646.41 220
18647.70 193
18648.99 176
18650.28 196
18651.57 236
18652.86 222
18654.16 225
18655.45 204
18656.74 210
18658.03 178
18659.32 171
18660.61 195
18661.90 223
18663.19 207
18664.49 186
18665.78 209
18667.07 218
18668.36 201
18669.65 201
18670.94 198
18672.24 216
18673.53 181
18674.82 210
18676.11 200
18677.40 214
18678.70 203
18679.99 202
18681.28 189
18682.57 206
18683.86 200
18685.16 197
18686.45 202
18687.74 193
18689.03 209
18690.33 188
18691.62 209
18692.91 227
18694.20 211
18695.50 173
18696.79 164
18698.08 189
18699.37 190
18700.67 214
18701.96 199
18703.25 193
18704.54 190
18705.84 205
18707.13 168
18708.42 183
18709.72 178
18711.01 193
18712.30 185
18713.60 207
18714.89 217
18716.18 226
18717.48 180
18718.77 213
18720.06 226
18721.36 213
18722.65 214
18723.94 198
18725.24 195
18726.53 210
18727.82 209
18729.12 229
18730.41 198
18731.70 178
18733.00 193
18734.29 211
18735.59 185
18736.88 187
18738.17 199
18739.47 192
18740.76 171
18742.06 181
18743.35 207
18744.64 206
18745.94 232
18747.23 199
18748.53 206
18749.82 206
18751.12 222
18752.41 199
18753.71 227
18755.00 194
18756.30 215
18757.59 204
18758.88 203
18760.18 231
18761.47 218
18762.77 205
18764.06 204
18765.36 208
18766.65 215
18767.95 209
18769.24 200
18770.54 199
18771.83 192
18773.13 222
18774.43 187
18775.72 195
18777.02 198
18778.31 210
18779.61 204
18780.90 201
18782.20 187
18783.49 226
18784.79 207
18786.08 175
18787.38 191
18788.68 199
18789.97 227
18791.27 186
18792.56 242
18793.86 203
18795.16 203
18796.45 189
18797.75 192
18799.04 186
18800.34 206
18801.64 185
18802.93 210
18804.23 212
18805.53 157
18806.82 168
18808.12 199
18809.41 233
18810.71 177
18812.01 220
18813.30 234
18814.60 202
18815.90 230
18817.19 243
18818.49 209
18819.79 216
18821.09 221
18822.38 217
18823.68 218
18824.98 215
18826.27 191
18827.57 189
18828.87 223
18830.16 243
18831.46 208
18832.76 187
18834.06 174
18835.35 199
18836.65 210
18837.95 204
18839.25 197
18840.54 204
18841.84 194
18843.14 210
18844.44 201
18845.73 202
18847.03 178
18848.33 208
18849.63 184
18850.93 211
18852.22 210
18853.52 212
18854.82 216
18856.12 210
18857.42 198
18858.71 208
18860.01 166
18861.31 217
18862.61 189
18863.91 186
18865.21 183
18866.50 221
18867.80 224
18869.10 197
18870.40 205
18871.70 215
18873.00 218
18874.30 216
18875.60 187
18876.89 191
18878.19 216
18879.49 221
18880.79 200
18882.09 225
18883.39 220
18884.69 192
18885.99 182
18887.29 203
18888.59 221
18889.88 252
18891.18 197
18892.48 194
18893.78 173
18895.08 199
18896.38 211
18897.68 215
18898.98 190
18900.28 177
18901.58 183
18902.88 188
18904.18 186
18905.48 202
18906.78 210
18908.08 172
18909.38 199
18910.68 214
18911.98 229
18913.28 219
18914.58 182
18915.88 155
18917.18 193
18918.48 207
18919.78 165
18921.08 183
18922.38 184
18923.68 179
18924.98 213
18926.28 198
18927.58 211
18928.88 226
18930.18 181
18931.49 206
18932.79 169
18934.09 172
18935.39 199
18936.69 172
18937.99 178
18939.29 170
18940.59 194
18941.89 211
18943.19 198
18944.49 215
18945.80 233
18947.10 218
18948.40 201
18949.70 177
18951.00 182
18952.30 170
18953.60 198
18954.91 215
18956.21 180
18957.51 185
18958.81 173
18960.11 162
18961.41 214
18962.72 220
18964.02 227
18965.32 192
18966.62 195
18967.92 207
18969.23 202
18970.53 205
18971.83 193
18973.13 185
18974.43 212
18975.74 223
18977.04 198
18978.34 192
18979.64 187
18980.95 214
18982.25 174
18983.55 195
18984.85 198
18986.16 159
18987.46 214
18988.76 175
18990.06 186
18991.37 164
18992.67 172
18993.97 187
18995.28 168
18996.58 169
18997.88 200
18999.18 210
19000.49 213
19001.79 199
19003.09 184
19004.40 170
19005.70 183
19007.00 174
19008.31 167
19009.61 171
19010.91 184
19012.22 188
19013.52 187
19014.82 193
19016.13 198
19017.43 202
19018.74 204
19020.04 169
19021.34 158
19022.65 181
19023.95 184
19025.25 194
19026.56 167
19027.86 185
19029.17 188
19030.47 197
19031.77 189
19033.08 166
19034.38 174
19035.69 157
19036.99 178
19038.30 160
19039.60 201
19040.91 185
19042.21 197
19043.51 205
19044.82 160
19046.12 202
19047.43 198
19048.73 159
19050.04 184
19051.34 207
19052.65 214
19053.95 189
19055.26 192
19056.56 176
19057.87 189
19059.17 183
19060.48 239
19061.78 212
19063.09 231
19064.39 175
19065.70 161
19067.00 195
19068.31 215
19069.62 173
19070.92 194
19072.23 162
19073.53 166
19074.84 173
19076.14 170
19077.45 172
19078.75 190
19080.06 191
19081.37 188
19082.67 217
19083.98 182
19085.28 175
19086.59 209
19087.90 210
19089.20 172
19090.51 197
19091.82 186
19093.12 186
19094.43 174
19095.73 181
19097.04 171
19098.35 202
19099.65 183
19100.96 194
19102.27 174
19103.57 216
19104.88 221
19106.19 202
19107.49 198
19108.80 186
19110.11 215
19111.41 197
19112.72 206
19114.03 196
19115.33 168
19116.64 141
19117.95 180
19119.26 209
19120.56 185
19121.87 165
19123.18 189
19124.49 187
19125.79 162
19127.10 197
19128.41 209
19129.72 200
19131.02 171
19132.33 162
19133.64 178
19134.95 173
19136.25 159
19137.56 166
19138.87 187
19140.18 201
19141.49 217
19142.79 209
19144.10 189
19145.41 213
19146.72 174
19148.03 179
19149.33 193
19150.64 177
19151.95 219
19153.26 202
19154.57 204
19155.88 165
19157.18 170
19158.49 179
19159.80 186
19161.11 179
19162.42 185
19163.73 182
19165.04 178
19166.34 195
19167.65 201
19168.96 196
19170.27 150
19171.58 216
19172.89 187
19174.20 175
19175.51 146
19176.82 153
19178.13 188
19179.43 176
19180.74 178
19182.05 169
19183.36 151
19184.67 183
19185.98 189
19187.29 174
19188.60 171
19189.91 188
19191.22 225
19192.53 220
19193.84 173
19195.15 199
19196.46 188
19197.77 196
19199.08 171
19200.39 188
19201.70 192
19203.01 192
19204.32 188
19205.63 199
19206.94 171
19208.25 156
19209.56 165
19210.87 156
19212.18 187
19213.49 199
19214.80 158
19216.11 162
19217.42 176
19218.73 188
19220.04 182
19221.35 181
19222.66 218
19223.98 173
19225.29 175
19226.60 166
19227.91 199
19229.22 194
19230.53 184
19231.84 182
19233.15 182
19234.46 185
19235.77 163
19237.09 176
19238.40 155
19239.71 189
19241.02 182
19242.33 189
19243.64 160
19244.95 183
19246.27 182
19247.58 196
19248.89 171
19250.20 188
19251.51 174
19252.82 168
19254.14 196
19255.45 207
19256.76 197
19258.07 162
19259.38 169
19260.70 174
19262.01 164
19263.32 190
19264.63 191
19265.94 195
19267.26 163
19268.57 198
19269.88 226
19271.19 174
19272.51 173
19273.82 174
19275.13 155
19276.44 165
19277.76 193
19279.07 170
19280.38 186
19281.69 171
19283.01 164
19284.32 178
19285.63 175
19286.94 186
19288.26 179
19289.57 148
19290.88 174
19292.20 211
19293.51 176
19294.82 159
19296.14 188
19297.45 191
19298.76 167
19300.08 175
19301.39 188
19302.70 200
19304.02 187
19305.33 186
19306.64 200
19307.96 190
19309.27 170
19310.59 177
19311.90 213
19313.21 170
19314.53 171
19315.84 144
19317.15 144
19318.47 170
19319.78 183
19321.10 146
19322.41 189
19323.72 202
19325.04 198
19326.35 160
19327.67 186
19328.98 202
19330.30 195
19331.61 170
19332.93 186
19334.24 197
19335.55 209
19336.87 182
19338.18 178
19339.50 183
19340.81 194
19342.13 190
19343.44 169
19344.76 167
19346.07 188
19347.39 174
19348.70 179
19350.02 211
19351.33 185
19352.65 178
19353.96 173
19355.28 180
19356.59 176
19357.91 174
19359.22 204
19360.54 172
19361.86 176
19363.17 206
19364.49 180
19365.80 157
19367.12 177
19368.43 161
19369.75 154
19371.06 155
19372.38 159
19373.70 159
19375.01 173
19376.33 153
19377.64 206
19378.96 171
19380.28 171
19381.59 213
19382.91 186
19384.23 189
19385.54 226
19386.86 190
19388.17 178
19389.49 169
19390.81 188
19392.12 169
19393.44 163
19394.76 184
19396.07 185
19397.39 196
19398.71 179
19400.02 153
19401.34 176
19402.66 148
19403.97 188
19405.29 201
19406.61 197
19407.93 203
19409.24 146
19410.56 164
19411.88 185
19413.19 170
19414.51 185
19415.83 172
19417.15 181
19418.46 149
19419.78 171
19421.10 194
19422.42 160
19423.73 158
19425.05 144
19426.37 152
19427.69 157
19429.00 176
19430.32 176
19431.64 160
19432.96 163
19434.28 183
19435.59 159
19436.91 175
19438.23 169
19439.55 187
19440.87 193
19442.18 180
19443.50 179
19444.82 187
19446.14 182
19447.46 187
19448.78 190
19450.09 165
19451.41 191
19452.73 187
19454.05 172
19455.37 208
19456.69 201
19458.01 190
19459.33 206
19460.64 181
19461.96 181
19463.28 186
19464.60 201
19465.92 196
19467.24 178
19468.56 197
19469.88 181
19471.20 159
19472.52 170
19473.83 182
19475.15 177
19476.47 178
19477.79 169
19479.11 170
19480.43 179
19481.75 189
19483.07 185
19484.39 208
19485.71 174
19487.03 202
19488.35 196
19489.67 190
19490.99 183
19492.31 179
19493.63 158
19494.95 175
19496.27 171
19497.59 160
19498.91 159
19500.23 149
19501.55 151
19502.87 166
19504.19 191
19505.51 174
19506.83 177
19508.15 193
19509.47 227
19510.79 156
19512.11 167
19513.43 145
19514.75 162
19516.08 184
19517.40 181
19518.72 168
19520.04 153
19521.36 153
19522.68 176
19524.00 174
19525.32 164
19526.64 151
19527.96 169
19529.29 161
19530.61 172
19531.93 167
19533.25 202
19534.57 164
19535.89 166
19537.21 165
19538.53 182
19539.86 188
19541.18 165
19542.50 163
19543.82 186
19545.14 178
19546.46 179
19547.79 171
19549.11 163
19550.43 169
19551.75 194
19553.07 215
19554.40 182
19555.72 172
19557.04 178
19558.36 196
19559.68 169
19561.01 167
19562.33 147
19563.65 173
19564.97 176
19566.30 154
19567.62 150
19568.94 180
19570.26 172
19571.59 167
19572.91 177
19574.23 183
19575.55 186
19576.88 204
19578.20 169
19579.52 176
19580.85 171
19582.17 199
19583.49 174
19584.82 198
19586.14 187
19587.46 166
19588.78 174
19590.11 191
19591.43 158
19592.75 185
19594.08 147
19595.40 142
19596.72 163
19598.05 174
19599.37 173
19600.70 160
19602.02 170
19603.34 163
19604.67 174
19605.99 163
19607.31 136
19608.64 175
19609.96 204
19611.29 186
19612.61 192
19613.93 170
19615.26 170
19616.58 165
19617.91 175
19619.23 194
19620.55 189
19621.88 176
19623.20 183
19624.53 187
19625.85 199
19627.18 187
19628.50 223
19629.83 202
19631.15 188
19632.48 182
19633.80 158
19635.12 169
19636.45 181
19637.77 182
19639.10 181
19640.42 173
19641.75 192
19643.07 189
19644.40 165
19645.72 177
19647.05 153
19648.37 145
19649.70 177
19651.03 210
19652.35 181
19653.68 191
19655.00 162
19656.33 179
19657.65 154
19658.98 192
19660.30 159
19661.63 195
19662.96 195
19664.28 145
19665.61 171
19666.93 155
19668.26 191
19669.58 165
19670.91 150
19672.24 179
19673.56 167
19674.89 152
19676.21 141
19677.54 132
19678.87 153
19680.19 185
19681.52 175
19682.85 177
19684.17 171
19685.50 152
19686.83 171
19688.15 172
19689.48 177
19690.81 182
19692.13 173
19693.46 167
19694.79 177
19696.11 186
19697.44 165
19698.77 190
19700.09 163
19701.42 178
19702.75 164
19704.07 173
19705.40 179
19706.73 151
19708.06 168
19709.38 186
19710.71 215
19712.04 164
19713.37 176
19714.69 182
19716.02 192
19717.35 167
19718.68 172
19720.00 176
19721.33 165
19722.66 173
19723.99 170
19725.31 187
19726.64 194
19727.97 192
19729.30 184
19730.63 168
19731.95 169
19733.28 198
19734.61 187
19735.94 162
19737.27 167
19738.59 165
19739.92 202
19741.25 183
19742.58 149
19743.91 157
19745.24 185
19746.57 179
19747.89 194
19749.22 154
19750.55 188
19751.88 186
19753.21 171
19754.54 173
19755.87 178
19757.20 161
19758.52 148
19759.85 158
19761.18 168
19762.51 177
19763.84 167
19765.17 184
19766.50 214
19767.83 221
19769.16 171
19770.49 179
19771.82 207
19773.15 195
19774.47 161
19775.80 152
19777.13 142
19778.46 174
19779.79 182
19781.12 192
19782.45 200
19783.78 174
19785.11 191
19786.44 162
19787.77 162
19789.10 228
19790.43 191
19791.76 189
19793.09 160
19794.42 168
19795.75 222
19797.08 169
19798.41 186
19799.74 164
19801.07 155
19802.40 172
19803.73 168
19805.07 191
19806.40 169
19807.73 184
19809.06 172
19810.39 185
19811.72 158
19813.05 160
19814.38 127
19815.71 183
19817.04 214
19818.37 203
19819.70 176
19821.03 165
19822.37 176
19823.70 174
19825.03 145
19826.36 178
19827.69 212
19829.02 220
19830.35 207
19831.68 162
19833.02 154
19834.35 191
19835.68 150
19837.01 135
19838.34 163
19839.67 159
19841.01 176
19842.34 165
19843.67 155
19845.00 172
19846.33 149
19847.67 158
19849.00 161
19850.33 160
19851.66 190
19852.99 143
19854.33 143
19855.66 162
19856.99 164
19858.32 166
19859.65 177
19860.99 188
19862.32 145
19863.65 170
19864.98 150
19866.32 176
19867.65 148
19868.98 175
19870.32 182
19871.65 163
19872.98 161
19874.31 178
19875.65 159
19876.98 145
19878.31 150
19879.65 176
19880.98 153
19882.31 158
19883.64 143
19884.98 140
19886.31 158
19887.64 156
19888.98 174
19890.31 178
19891.64 167
19892.98 155
19894.31 185
19895.65 160
19896.98 150
19898.31 157
19899.65 195
19900.98 192
19902.31 182
19903.65 179
19904.98 213
19906.32 226
19907.65 173
19908.98 159
19910.32 165
19911.65 190
19912.99 173
19914.32 186
19915.65 151
19916.99 162
19918.32 183
19919.66 192
19920.99 200
19922.33 157
19923.66 181
19924.99 153
19926.33 163
19927.66 162
19929.00 186
19930.33 177
19931.67 150
19933.00 148
19934.34 136
19935.67 146
19937.01 150
19938.34 170
19939.68 149
19941.01 157
19942.35 154
19943.68 189
19945.02 169
19946.35 181
19947.69 206
19949.02 188
19950.36 151
19951.70 177
19953.03 181
19954.37 181
19955.70 165
19957.04 175
19958.37 177
19959.71 165
19961.04 157
19962.38 134
19963.72 142
19965.05 142
19966.39 170
19967.72 157
19969.06 171
19970.40 173
19971.73 203
19973.07 183
19974.40 188
19975.74 166
19977.08 144
19978.41 159
19979.75 166
19981.09 160
19982.42 161
19983.76 194
19985.10 218
19986.43 226
19987.77 151
19989.11 173
19990.44 184
19991.78 183
19993.12 171
19994.45 160
19995.79 171
19997.13 169
19998.46 196
19999.80 225
20001.14 197
20002.48 184
20003.81 189
20005.15 173
20006.49 153
20007.82 142
20009.16 187
20010.50 168
20011.84 202
20013.17 203
20014.51 175
20015.85 178
20017.19 150
20018.52 162
20019.86 199
20021.20 169
20022.54 142
20023.88 172
20025.21 145
20026.55 146
20027.89 172
20029.23 202
20030.57 159
20031.90 182
20033.24 168
20034.58 165
20035.92 187
20037.26 164
20038.60 158
20039.93 170
20041.27 181
20042.61 161
20043.95 179
20045.29 171
20046.63 180
20047.97 172
20049.30 196
20050.64 190
20051.98 174
20053.32 184
20054.66 164
20056.00 159
20057.34 152
20058.68 166
20060.02 201
20061.35 213
20062.69 169
20064.03 159
20065.37 172
20066.71 192
20068.05 177
20069.39 180
20070.73 170
20072.07 145
20073.41 138
20074.75 157
20076.09 176
20077.43 180
20078.77 163
20080.11 211
20081.45 194
20082.79 157
20084.13 185
20085.47 181
20086.81 200
20088.15 185
20089.49 177
20090.83 165
20092.17 202
20093.51 162
20094.85 176
20096.19 170
20097.53 171
20098.87 196
20100.21 164
20101.55 144
20102.89 169
20104.23 162
20105.57 156
20106.91 157
20108.25 160
20109.59 195
20110.93 159
20112.27 191
20113.62 191
20114.96 186
20116.30 179
20117.64 170
20118.98 156
20120.32 187
20121.66 164
20123.00 124
20124.34 143
20125.69 148
20127.03 166
20128.37 178
20129.71 179
20131.05 153
20132.39 152
20133.73 159
20135.08 177
20136.42 175
20137.76 164
20139.10 170
20140.44 192
