# Supplementary material for: MALDI-TOF MS typing enables the classification of brewing yeasts of the genus Saccharomyces to major beer styles
Source: PLoS One. 2017 Aug 9;12(8):e0181694. doi: 10.1371/journal.pone.0181694 (PMC5549903; doi:10.1371/journal.pone.0181694)
Supplement: S12 File — The directory includes 90 raw files and was zipped to “.zip”; the folder has three strains with 30 spectra per strain; S1 Text explains the raw files with an example and Table 1 represents the yeast strains used within the experiment. (ZIP) [file pone.0181694.s015.zip › 34-36/30625-71-Dias-Dias-Dias-YPG-18h-E-E_2015-08-10__0_F6_1.dat]

2000.98 897
2001.40 940
2001.82 996
2002.25 850
2002.67 924
2003.09 959
2003.51 1041
2003.93 1018
2004.35 994
2004.78 972
2005.20 944
2005.62 956
2006.04 1016
2006.47 1002
2006.89 987
2007.31 1017
2007.73 984
2008.16 947
2008.58 1019
2009.00 1079
2009.42 953
2009.85 986
2010.27 966
2010.69 919
2011.11 973
2011.54 1025
2011.96 1081
2012.38 859
2012.80 872
2013.23 904
2013.65 918
2014.07 863
2014.50 1052
2014.92 966
2015.34 907
2015.77 800
2016.19 796
2016.61 845
2017.04 874
2017.46 905
2017.88 902
2018.31 913
2018.73 1024
2019.15 943
2019.58 788
2020.00 831
2020.42 986
2020.85 959
2021.27 990
2021.70 919
2022.12 1011
2022.54 929
2022.97 1022
2023.39 1004
2023.82 987
2024.24 883
2024.66 855
2025.09 828
2025.51 889
2025.94 854
2026.36 951
2026.79 997
2027.21 869
2027.63 929
2028.06 887
2028.48 926
2028.91 847
2029.33 949
2029.76 840
2030.18 823
2030.61 868
2031.03 861
2031.46 831
2031.88 872
2032.31 769
2032.73 774
2033.16 841
2033.58 749
2034.01 815
2034.43 949
2034.86 819
2035.28 812
2035.71 866
2036.13 864
2036.56 854
2036.98 759
2037.41 935
2037.84 896
2038.26 835
2038.69 896
2039.11 870
2039.54 898
2039.96 851
2040.39 850
2040.82 864
2041.24 900
2041.67 876
2042.09 784
2042.52 877
2042.95 858
2043.37 879
2043.80 865
2044.22 938
2044.65 903
2045.08 938
2045.50 899
2045.93 891
2046.36 939
2046.78 850
2047.21 755
2047.64 843
2048.06 859
2048.49 830
2048.92 891
2049.34 774
2049.77 798
2050.20 739
2050.62 883
2051.05 883
2051.48 868
2051.90 910
2052.33 830
2052.76 760
2053.18 859
2053.61 831
2054.04 837
2054.47 926
2054.89 915
2055.32 1054
2055.75 965
2056.18 737
2056.60 796
2057.03 879
2057.46 869
2057.89 849
2058.31 921
2058.74 822
2059.17 865
2059.60 837
2060.03 819
2060.45 832
2060.88 745
2061.31 813
2061.74 840
2062.17 854
2062.59 835
2063.02 773
2063.45 805
2063.88 859
2064.31 892
2064.73 804
2065.16 729
2065.59 884
2066.02 726
2066.45 734
2066.88 857
2067.31 877
2067.73 842
2068.16 847
2068.59 726
2069.02 848
2069.45 749
2069.88 810
2070.31 875
2070.74 879
2071.17 961
2071.59 863
2072.02 833
2072.45 779
2072.88 730
2073.31 791
2073.74 829
2074.17 790
2074.60 807
2075.03 1008
2075.46 823
2075.89 858
2076.32 1026
2076.75 846
2077.18 812
2077.61 957
2078.04 912
2078.47 859
2078.89 941
2079.32 933
2079.75 933
2080.18 908
2080.61 820
2081.04 913
2081.47 949
2081.90 890
2082.34 939
2082.77 937
2083.20 927
2083.63 1046
2084.06 1059
2084.49 923
2084.92 938
2085.35 918
2085.78 835
2086.21 793
2086.64 874
2087.07 814
2087.50 917
2087.93 953
2088.36 893
2088.79 962
2089.22 926
2089.65 832
2090.09 841
2090.52 762
2090.95 827
2091.38 903
2091.81 909
2092.24 937
2092.67 978
2093.10 931
2093.54 920
2093.97 780
2094.40 976
2094.83 1084
2095.26 1050
2095.69 978
2096.12 1075
2096.56 1156
2096.99 972
2097.42 950
2097.85 945
2098.28 916
2098.71 869
2099.15 883
2099.58 953
2100.01 899
2100.44 982
2100.87 1019
2101.31 941
2101.74 823
2102.17 753
2102.60 828
2103.04 839
2103.47 859
2103.90 780
2104.33 853
2104.77 850
2105.20 855
2105.63 812
2106.06 860
2106.50 890
2106.93 965
2107.36 855
2107.79 921
2108.23 878
2108.66 865
2109.09 881
2109.53 808
2109.96 748
2110.39 950
2110.82 950
2111.26 961
2111.69 1001
2112.12 949
2112.56 829
2112.99 883
2113.42 871
2113.86 855
2114.29 759
2114.72 821
2115.16 713
2115.59 858
2116.03 810
2116.46 914
2116.89 858
2117.33 816
2117.76 739
2118.19 744
2118.63 756
2119.06 791
2119.50 772
2119.93 900
2120.36 816
2120.80 800
2121.23 899
2121.67 803
2122.10 925
2122.54 876
2122.97 923
2123.40 892
2123.84 906
2124.27 878
2124.71 849
2125.14 938
2125.58 828
2126.01 843
2126.45 894
2126.88 926
2127.32 975
2127.75 851
2128.19 772
2128.62 826
2129.06 963
2129.49 974
2129.93 974
2130.36 909
2130.80 826
2131.23 822
2131.67 938
2132.10 829
2132.54 944
2132.97 933
2133.41 818
2133.84 923
2134.28 847
2134.71 901
2135.15 868
2135.59 876
2136.02 979
2136.46 827
2136.89 756
2137.33 793
2137.76 858
2138.20 951
2138.64 899
2139.07 890
2139.51 781
2139.94 897
2140.38 913
2140.82 945
2141.25 893
2141.69 896
2142.13 990
2142.56 975
2143.00 848
2143.43 934
2143.87 866
2144.31 794
2144.74 852
2145.18 826
2145.62 859
2146.05 809
2146.49 760
2146.93 871
2147.36 751
2147.80 783
2148.24 808
2148.68 874
2149.11 847
2149.55 850
2149.99 790
2150.42 920
2150.86 1047
2151.30 995
2151.74 1053
2152.17 915
2152.61 903
2153.05 1006
2153.49 950
2153.92 907
2154.36 1014
2154.80 1001
2155.24 878
2155.67 916
2156.11 994
2156.55 883
2156.99 821
2157.42 887
2157.86 845
2158.30 804
2158.74 886
2159.18 890
2159.61 916
2160.05 899
2160.49 911
2160.93 851
2161.37 970
2161.81 882
2162.24 826
2162.68 783
2163.12 745
2163.56 801
2164.00 822
2164.44 880
2164.87 830
2165.31 874
2165.75 791
2166.19 833
2166.63 904
2167.07 919
2167.51 939
2167.95 1024
2168.39 846
2168.82 1002
2169.26 914
2169.70 887
2170.14 876
2170.58 930
2171.02 918
2171.46 832
2171.90 923
2172.34 911
2172.78 898
2173.22 918
2173.66 975
2174.10 878
2174.54 847
2174.98 801
2175.42 863
2175.85 924
2176.29 873
2176.73 849
2177.17 937
2177.61 907
2178.05 902
2178.49 1015
2178.93 979
2179.37 936
2179.81 1094
2180.25 1022
2180.69 934
2181.14 944
2181.58 817
2182.02 969
2182.46 907
2182.90 987
2183.34 868
2183.78 944
2184.22 859
2184.66 939
2185.10 903
2185.54 843
2185.98 880
2186.42 898
2186.86 807
2187.30 842
2187.74 808
2188.19 829
2188.63 856
2189.07 814
2189.51 829
2189.95 860
2190.39 933
2190.83 977
2191.27 861
2191.72 949
2192.16 920
2192.60 911
2193.04 968
2193.48 822
2193.92 885
2194.36 898
2194.81 892
2195.25 892
2195.69 921
2196.13 920
2196.57 921
2197.01 944
2197.46 952
2197.90 940
2198.34 885
2198.78 877
2199.22 783
2199.67 878
2200.11 994
2200.55 807
2200.99 811
2201.44 872
2201.88 905
2202.32 822
2202.76 956
2203.21 958
2203.65 816
2204.09 930
2204.53 964
2204.98 828
2205.42 927
2205.86 1021
2206.30 902
2206.75 994
2207.19 1007
2207.63 1046
2208.08 1013
2208.52 938
2208.96 893
2209.41 818
2209.85 948
2210.29 991
2210.73 1069
2211.18 1065
2211.62 1042
2212.06 960
2212.51 955
2212.95 1080
2213.40 977
2213.84 1023
2214.28 869
2214.73 900
2215.17 937
2215.61 960
2216.06 967
2216.50 985
2216.95 964
2217.39 868
2217.83 899
2218.28 935
2218.72 888
2219.17 942
2219.61 925
2220.05 816
2220.50 845
2220.94 985
2221.39 989
2221.83 915
2222.28 943
2222.72 916
2223.16 936
2223.61 1108
2224.05 1143
2224.50 1094
2224.94 1255
2225.39 1314
2225.83 1347
2226.28 1395
2226.72 1476
2227.17 1556
2227.61 1568
2228.06 1567
2228.50 1695
2228.95 1417
2229.39 1268
2229.84 1258
2230.28 1144
2230.73 1200
2231.17 1060
2231.62 1138
2232.06 1116
2232.51 970
2232.95 1129
2233.40 1048
2233.85 1100
2234.29 1101
2234.74 1091
2235.18 1045
2235.63 1023
2236.07 1079
2236.52 1104
2236.97 1131
2237.41 966
2237.86 977
2238.30 1084
2238.75 1079
2239.20 1082
2239.64 1017
2240.09 1088
2240.53 1133
2240.98 1098
2241.43 1181
2241.87 1208
2242.32 1376
2242.77 1291
2243.21 1277
2243.66 1118
2244.11 1010
2244.55 1139
2245.00 1132
2245.45 1005
2245.89 1030
2246.34 1005
2246.79 1016
2247.23 907
2247.68 913
2248.13 892
2248.57 933
2249.02 1023
2249.47 1145
2249.92 1061
2250.36 969
2250.81 1049
2251.26 979
2251.70 984
2252.15 1057
2252.60 974
2253.05 961
2253.49 879
2253.94 840
2254.39 938
2254.84 888
2255.28 979
2255.73 964
2256.18 848
2256.63 867
2257.08 927
2257.52 931
2257.97 933
2258.42 910
2258.87 867
2259.32 993
2259.76 914
2260.21 914
2260.66 931
2261.11 1103
2261.56 1015
2262.01 960
2262.45 974
2262.90 1069
2263.35 1080
2263.80 1023
2264.25 1098
2264.70 1109
2265.15 1066
2265.59 974
2266.04 1228
2266.49 1184
2266.94 1071
2267.39 980
2267.84 1031
2268.29 962
2268.74 988
2269.19 1053
2269.63 1002
2270.08 1108
2270.53 1031
2270.98 996
2271.43 1031
2271.88 1039
2272.33 1193
2272.78 1142
2273.23 1096
2273.68 1066
2274.13 951
2274.58 995
2275.03 980
2275.48 1044
2275.93 1072
2276.38 995
2276.83 940
2277.28 1025
2277.73 1045
2278.18 990
2278.63 1040
2279.08 960
2279.53 964
2279.98 910
2280.43 1001
2280.88 1053
2281.33 1095
2281.78 1022
2282.23 1007
2282.68 981
2283.13 1182
2283.58 1014
2284.03 996
2284.48 920
2284.93 1019
2285.38 1063
2285.83 998
2286.28 975
2286.73 1045
2287.19 1019
2287.64 1058
2288.09 1024
2288.54 1047
2288.99 940
2289.44 1015
2289.89 1013
2290.34 1052
2290.79 1002
2291.25 1183
2291.70 1293
2292.15 1409
2292.60 1334
2293.05 1406
2293.50 1403
2293.95 1333
2294.41 1351
2294.86 1506
2295.31 1401
2295.76 1438
2296.21 1261
2296.66 1347
2297.12 1362
2297.57 1273
2298.02 1482
2298.47 1222
2298.92 1094
2299.38 1132
2299.83 1035
2300.28 1056
2300.73 1068
2301.18 984
2301.64 1081
2302.09 1105
2302.54 1174
2302.99 1091
2303.45 946
2303.90 918
2304.35 995
2304.80 978
2305.26 1067
2305.71 1147
2306.16 1058
2306.61 1080
2307.07 1007
2307.52 978
2307.97 1024
2308.43 1002
2308.88 1034
2309.33 1116
2309.79 1088
2310.24 999
2310.69 1117
2311.15 982
2311.60 1028
2312.05 1051
2312.51 979
2312.96 1078
2313.41 1096
2313.87 1015
2314.32 1143
2314.77 1118
2315.23 1065
2315.68 1012
2316.13 1147
2316.59 1084
2317.04 1036
2317.49 1067
2317.95 946
2318.40 1084
2318.86 1029
2319.31 1128
2319.76 1061
2320.22 945
2320.67 1029
2321.13 979
2321.58 959
2322.04 975
2322.49 1007
2322.94 1089
2323.40 1052
2323.85 1011
2324.31 1015
2324.76 1015
2325.22 884
2325.67 851
2326.13 971
2326.58 994
2327.04 985
2327.49 1016
2327.95 971
2328.40 1126
2328.86 1133
2329.31 1009
2329.77 1112
2330.22 1100
2330.68 1055
2331.13 1088
2331.59 974
2332.04 1033
2332.50 1094
2332.95 1132
2333.41 987
2333.86 1050
2334.32 1072
2334.77 1109
2335.23 1004
2335.69 1020
2336.14 1100
2336.60 944
2337.05 1055
2337.51 1013
2337.96 1063
2338.42 1033
2338.88 922
2339.33 1013
2339.79 1006
2340.24 1156
2340.70 1012
2341.16 1178
2341.61 1156
2342.07 1166
2342.52 1162
2342.98 1143
2343.44 1232
2343.89 1245
2344.35 1158
2344.81 1175
2345.26 1248
2345.72 1091
2346.18 1170
2346.63 1129
2347.09 1156
2347.55 1038
2348.00 911
2348.46 974
2348.92 1134
2349.37 1121
2349.83 1128
2350.29 1227
2350.75 1217
2351.20 1084
2351.66 1076
2352.12 1149
2352.57 1046
2353.03 1003
2353.49 998
2353.95 1051
2354.40 1131
2354.86 978
2355.32 1145
2355.78 1087
2356.23 1188
2356.69 1035
2357.15 999
2357.61 1130
2358.07 990
2358.52 1035
2358.98 1052
2359.44 989
2359.90 1001
2360.36 894
2360.81 1091
2361.27 1030
2361.73 944
2362.19 1053
2362.65 1102
2363.10 1046
2363.56 1088
2364.02 1085
2364.48 1077
2364.94 1138
2365.40 1009
2365.86 1035
2366.31 1096
2366.77 1168
2367.23 1093
2367.69 1067
2368.15 968
2368.61 1024
2369.07 1132
2369.53 969
2369.98 1004
2370.44 1175
2370.90 1135
2371.36 1227
2371.82 1171
2372.28 971
2372.74 1114
2373.20 1256
2373.66 1114
2374.12 1021
2374.58 1075
2375.04 1052
2375.50 1047
2375.95 1053
2376.41 963
2376.87 1015
2377.33 970
2377.79 885
2378.25 943
2378.71 944
2379.17 958
2379.63 994
2380.09 1050
2380.55 1094
2381.01 1084
2381.47 1075
2381.93 1119
2382.39 1175
2382.85 1099
2383.31 1005
2383.77 1040
2384.23 1091
2384.69 1132
2385.15 1063
2385.62 1087
2386.08 1069
2386.54 1008
2387.00 1103
2387.46 969
2387.92 1072
2388.38 1010
2388.84 1079
2389.30 902
2389.76 987
2390.22 1053
2390.68 1074
2391.14 1095
2391.61 962
2392.07 977
2392.53 995
2392.99 978
2393.45 913
2393.91 1088
2394.37 1047
2394.83 966
2395.30 971
2395.76 923
2396.22 994
2396.68 990
2397.14 991
2397.60 1002
2398.07 1022
2398.53 920
2398.99 1028
2399.45 955
2399.91 923
2400.37 976
2400.84 1064
2401.30 953
2401.76 925
2402.22 919
2402.68 979
2403.15 1108
2403.61 906
2404.07 961
2404.53 1037
2405.00 1005
2405.46 1034
2405.92 883
2406.38 941
2406.85 961
2407.31 867
2407.77 906
2408.23 992
2408.70 971
2409.16 1037
2409.62 1081
2410.08 1085
2410.55 1003
2411.01 1015
2411.47 982
2411.94 956
2412.40 920
2412.86 928
2413.33 896
2413.79 897
2414.25 932
2414.72 967
2415.18 921
2415.64 999
2416.11 920
2416.57 918
2417.03 1021
2417.50 1095
2417.96 971
2418.42 1017
2418.89 1089
2419.35 1083
2419.81 1139
2420.28 1132
2420.74 1121
2421.21 1054
2421.67 1042
2422.13 1165
2422.60 1164
2423.06 1144
2423.53 1100
2423.99 1065
2424.45 1084
2424.92 1059
2425.38 1077
2425.85 994
2426.31 1002
2426.78 1134
2427.24 1058
2427.71 1084
2428.17 1244
2428.63 1218
2429.10 1241
2429.56 1284
2430.03 1222
2430.49 1333
2430.96 1360
2431.42 1357
2431.89 1269
2432.35 1231
2432.82 1092
2433.28 1053
2433.75 1158
2434.21 1134
2434.68 1067
2435.14 1011
2435.61 972
2436.07 1044
2436.54 1165
2437.01 992
2437.47 857
2437.94 1001
2438.40 1038
2438.87 968
2439.33 1107
2439.80 1228
2440.26 1154
2440.73 1221
2441.20 1316
2441.66 1230
2442.13 1291
2442.59 1282
2443.06 1226
2443.53 1353
2443.99 1275
2444.46 1141
2444.92 1224
2445.39 1171
2445.86 1151
2446.32 1049
2446.79 1078
2447.26 1013
2447.72 1008
2448.19 1026
2448.66 976
2449.12 1016
2449.59 1011
2450.05 936
2450.52 861
2450.99 961
2451.46 997
2451.92 1054
2452.39 979
2452.86 1081
2453.32 1042
2453.79 1001
2454.26 1098
2454.72 953
2455.19 800
2455.66 839
2456.13 999
2456.59 986
2457.06 945
2457.53 866
2458.00 999
2458.46 910
2458.93 958
2459.40 1032
2459.87 1049
2460.33 997
2460.80 955
2461.27 1020
2461.74 989
2462.20 1039
2462.67 880
2463.14 885
2463.61 952
2464.08 951
2464.54 1017
2465.01 952
2465.48 891
2465.95 930
2466.42 988
2466.88 879
2467.35 958
2467.82 1087
2468.29 1065
2468.76 1063
2469.23 994
2469.70 1079
2470.16 1041
2470.63 1113
2471.10 1134
2471.57 1067
2472.04 1072
2472.51 1136
2472.98 1063
2473.44 1054
2473.91 1011
2474.38 1053
2474.85 1051
2475.32 1051
2475.79 990
2476.26 1026
2476.73 947
2477.20 1020
2477.67 958
2478.14 1082
2478.61 1057
2479.08 998
2479.54 1096
2480.01 1222
2480.48 1104
2480.95 1172
2481.42 1188
2481.89 1213
2482.36 1229
2482.83 1233
2483.30 1117
2483.77 1064
2484.24 1190
2484.71 1179
2485.18 1180
2485.65 1095
2486.12 1058
2486.59 1147
2487.06 1006
2487.53 1085
2488.00 1032
2488.47 1067
2488.94 1016
2489.41 1007
2489.88 996
2490.35 966
2490.83 919
2491.30 952
2491.77 1040
2492.24 980
2492.71 884
2493.18 1071
2493.65 1038
2494.12 1100
2494.59 1031
2495.06 1004
2495.53 1053
2496.00 1034
2496.48 963
2496.95 985
2497.42 950
2497.89 1031
2498.36 967
2498.83 1087
2499.30 1007
2499.77 964
2500.25 1097
2500.72 976
2501.19 1029
2501.66 1001
2502.13 1006
2502.60 1012
2503.07 957
2503.55 987
2504.02 929
2504.49 989
2504.96 1089
2505.43 1022
2505.91 1026
2506.38 985
2506.85 1050
2507.32 965
2507.79 1016
2508.27 1088
2508.74 1048
2509.21 1028
2509.68 961
2510.16 949
2510.63 1040
2511.10 1253
2511.57 1096
2512.05 1063
2512.52 1218
2512.99 1050
2513.46 1139
2513.94 1065
2514.41 1042
2514.88 1067
2515.35 1178
2515.83 1097
2516.30 1156
2516.77 1247
2517.25 1153
2517.72 1133
2518.19 993
2518.67 1072
2519.14 1022
2519.61 1109
2520.09 975
2520.56 973
2521.03 1062
2521.51 1130
2521.98 912
2522.45 991
2522.93 1000
2523.40 946
2523.87 1061
2524.35 925
2524.82 1031
2525.29 1029
2525.77 993
2526.24 902
2526.72 874
2527.19 1036
2527.66 1217
2528.14 975
2528.61 1043
2529.09 1177
2529.56 991
2530.03 845
2530.51 872
2530.98 923
2531.46 955
2531.93 1099
2532.41 999
2532.88 912
2533.36 970
2533.83 928
2534.31 1009
2534.78 1035
2535.25 1038
2535.73 995
2536.20 1019
2536.68 1005
2537.15 1145
2537.63 1018
2538.10 987
2538.58 1059
2539.05 1064
2539.53 1087
2540.00 1117
2540.48 1017
2540.95 1005
2541.43 998
2541.91 1003
2542.38 1006
2542.86 998
2543.33 900
2543.81 931
2544.28 998
2544.76 959
2545.23 1060
2545.71 1112
2546.19 1033
2546.66 974
2547.14 979
2547.61 1049
2548.09 1238
2548.56 1248
2549.04 1156
2549.52 1222
2549.99 1200
2550.47 1234
2550.95 1177
2551.42 1240
2551.90 1214
2552.37 1243
2552.85 1250
2553.33 1193
2553.80 1227
2554.28 1225
2554.76 1198
2555.23 1283
2555.71 1204
2556.19 1259
2556.66 1251
2557.14 1205
2557.62 1233
2558.09 1455
2558.57 1321
2559.05 1231
2559.52 1309
2560.00 1284
2560.48 1285
2560.96 1081
2561.43 999
2561.91 1096
2562.39 1081
2562.86 1004
2563.34 1028
2563.82 985
2564.30 1016
2564.77 1100
2565.25 1006
2565.73 1056
2566.21 955
2566.68 996
2567.16 987
2567.64 999
2568.12 1166
2568.60 1101
2569.07 985
2569.55 1012
2570.03 989
2570.51 1096
2570.99 982
2571.46 1006
2571.94 1008
2572.42 960
2572.90 965
2573.38 1014
2573.85 907
2574.33 973
2574.81 1061
2575.29 1013
2575.77 1011
2576.25 1072
2576.73 1015
2577.20 1068
2577.68 955
2578.16 1016
2578.64 996
2579.12 962
2579.60 975
2580.08 1012
2580.56 981
2581.04 965
2581.51 1033
2581.99 1019
2582.47 963
2582.95 954
2583.43 1049
2583.91 1008
2584.39 954
2584.87 997
2585.35 1006
2585.83 1006
2586.31 988
2586.79 1021
2587.27 970
2587.75 1040
2588.23 1000
2588.71 1109
2589.18 1058
2589.66 994
2590.14 1052
2590.62 1058
2591.10 1118
2591.58 1071
2592.06 1138
2592.54 1052
2593.02 1031
2593.50 1093
2593.98 1102
2594.47 982
2594.95 898
2595.43 998
2595.91 1170
2596.39 1029
2596.87 993
2597.35 1154
2597.83 1206
2598.31 1136
2598.79 1303
2599.27 1285
2599.75 1159
2600.23 1040
2600.71 1102
2601.19 1261
2601.67 1144
2602.16 1133
2602.64 1108
2603.12 1139
2603.60 1146
2604.08 1103
2604.56 974
2605.04 1062
2605.52 992
2606.00 1023
2606.49 1005
2606.97 955
2607.45 1058
2607.93 986
2608.41 1051
2608.89 1125
2609.37 1131
2609.86 1079
2610.34 1093
2610.82 1283
2611.30 1320
2611.78 1246
2612.27 1185
2612.75 1308
2613.23 1284
2613.71 1341
2614.19 1190
2614.68 1186
2615.16 1052
2615.64 1179
2616.12 1111
2616.60 1150
2617.09 1128
2617.57 1055
2618.05 1017
2618.53 969
2619.02 982
2619.50 1021
2619.98 1064
2620.46 988
2620.95 970
2621.43 1091
2621.91 1067
2622.40 935
2622.88 904
2623.36 1012
2623.84 1076
2624.33 1065
2624.81 1179
2625.29 1213
2625.78 1003
2626.26 1014
2626.74 1042
2627.23 1047
2627.71 976
2628.19 1107
2628.68 980
2629.16 897
2629.64 1072
2630.13 1057
2630.61 1056
2631.09 1125
2631.58 1059
2632.06 1141
2632.54 1082
2633.03 1041
2633.51 1018
2634.00 1101
2634.48 1083
2634.96 1175
2635.45 1164
2635.93 1035
2636.42 940
2636.90 1033
2637.38 1079
2637.87 1059
2638.35 1077
2638.84 1153
2639.32 1074
2639.81 958
2640.29 974
2640.78 1009
2641.26 1002
2641.74 1139
2642.23 1220
2642.71 1124
2643.20 1128
2643.68 935
2644.17 971
2644.65 1051
2645.14 964
2645.62 1000
2646.11 1081
2646.59 984
2647.08 909
2647.56 1066
2648.05 1045
2648.53 974
2649.02 1030
2649.50 1052
2649.99 956
2650.48 1035
2650.96 1148
2651.45 1052
2651.93 1161
2652.42 1168
2652.90 992
2653.39 934
2653.87 1093
2654.36 1011
2654.85 1115
2655.33 1009
2655.82 1010
2656.30 1007
2656.79 1087
2657.28 1103
2657.76 1023
2658.25 1072
2658.73 1043
2659.22 1022
2659.71 1014
2660.19 1047
2660.68 960
2661.17 833
2661.65 990
2662.14 1128
2662.62 1024
2663.11 1069
2663.60 1099
2664.08 976
2664.57 970
2665.06 1010
2665.55 1056
2666.03 1043
2666.52 1123
2667.01 1027
2667.49 1036
2667.98 1084
2668.47 1013
2668.95 1005
2669.44 994
2669.93 1050
2670.42 1175
2670.90 1012
2671.39 965
2671.88 1003
2672.36 919
2672.85 934
2673.34 1013
2673.83 1182
2674.31 998
2674.80 979
2675.29 1090
2675.78 1086
2676.27 1020
2676.75 1199
2677.24 1172
2677.73 1217
2678.22 1314
2678.71 1208
2679.19 1178
2679.68 1254
2680.17 1254
2680.66 1226
2681.15 1178
2681.63 1204
2682.12 1358
2682.61 1269
2683.10 1313
2683.59 1414
2684.08 1342
2684.56 1259
2685.05 1198
2685.54 1322
2686.03 1442
2686.52 1412
2687.01 1355
2687.50 1369
2687.99 1325
2688.47 1263
2688.96 1242
2689.45 1231
2689.94 1168
2690.43 1121
2690.92 1119
2691.41 1128
2691.90 970
2692.39 1020
2692.88 1106
2693.37 1082
2693.85 1099
2694.34 1029
2694.83 1039
2695.32 1147
2695.81 1009
2696.30 971
2696.79 1030
2697.28 906
2697.77 1040
2698.26 1045
2698.75 1114
2699.24 1181
2699.73 1084
2700.22 1151
2700.71 1174
2701.20 1199
2701.69 1137
2702.18 1139
2702.67 1311
2703.16 1234
2703.65 1362
2704.14 1170
2704.63 1344
2705.12 1506
2705.61 1326
2706.10 1200
2706.59 1294
2707.08 1228
2707.58 1133
2708.07 1120
2708.56 1095
2709.05 1040
2709.54 1009
2710.03 1022
2710.52 1102
2711.01 1055
2711.50 1126
2711.99 1004
2712.48 986
2712.98 1012
2713.47 951
2713.96 1018
2714.45 1083
2714.94 939
2715.43 1081
2715.92 1170
2716.41 1097
2716.91 1056
2717.40 1150
2717.89 1063
2718.38 1056
2718.87 1133
2719.36 1053
2719.86 1060
2720.35 1158
2720.84 1118
2721.33 1154
2721.82 1122
2722.31 1051
2722.81 1128
2723.30 1168
2723.79 1137
2724.28 1177
2724.77 1257
2725.27 1320
2725.76 1340
2726.25 1169
2726.74 1118
2727.24 1123
2727.73 1164
2728.22 1194
2728.71 1140
2729.21 1138
2729.70 1146
2730.19 1129
2730.68 982
2731.18 1036
2731.67 997
2732.16 1135
2732.66 1133
2733.15 1032
2733.64 1151
2734.13 1208
2734.63 1061
2735.12 1026
2735.61 1212
2736.11 1201
2736.60 1128
2737.09 1164
2737.59 1106
2738.08 1037
2738.57 908
2739.07 1061
2739.56 1160
2740.05 984
2740.55 965
2741.04 1090
2741.54 893
2742.03 1004
2742.52 1053
2743.02 1064
2743.51 1085
2744.00 1063
2744.50 1025
2744.99 1021
2745.49 958
2745.98 1113
2746.47 999
2746.97 980
2747.46 1068
2747.96 1079
2748.45 1120
2748.95 1026
2749.44 978
2749.93 925
2750.43 1054
2750.92 1112
2751.42 1108
2751.91 1117
2752.41 1030
2752.90 1046
2753.40 1062
2753.89 1043
2754.39 990
2754.88 1020
2755.38 1064
2755.87 1133
2756.37 1234
2756.86 1305
2757.36 1149
2757.85 1128
2758.35 1166
2758.84 1193
2759.34 1182
2759.83 1092
2760.33 1113
2760.82 1081
2761.32 1156
2761.81 1109
2762.31 1014
2762.81 1099
2763.30 1152
2763.80 1113
2764.29 1072
2764.79 1144
2765.28 1124
2765.78 1000
2766.28 1012
2766.77 890
2767.27 992
2767.76 1146
2768.26 1053
2768.76 1031
2769.25 965
2769.75 1110
2770.25 992
2770.74 1010
2771.24 997
2771.73 1047
2772.23 996
2772.73 1043
2773.22 1080
2773.72 1123
2774.22 1139
2774.71 1129
2775.21 1049
2775.71 1200
2776.20 1225
2776.70 1218
2777.20 1263
2777.69 1176
2778.19 1190
2778.69 1213
2779.19 1086
2779.68 1032
2780.18 1091
2780.68 1174
2781.17 1138
2781.67 1191
2782.17 1174
2782.67 1011
2783.16 1007
2783.66 1114
2784.16 1138
2784.66 1062
2785.15 1084
2785.65 1113
2786.15 1146
2786.65 1216
2787.15 1064
2787.64 1013
2788.14 1013
2788.64 1157
2789.14 1105
2789.63 1077
2790.13 1054
2790.63 1044
2791.13 1167
2791.63 1143
2792.13 1067
2792.62 1183
2793.12 1136
2793.62 1200
2794.12 1068
2794.62 952
2795.12 1114
2795.61 1207
2796.11 1060
2796.61 1153
2797.11 1218
2797.61 1287
2798.11 1309
2798.61 1399
2799.11 1460
2799.60 1326
2800.10 1481
2800.60 1417
2801.10 1328
2801.60 1403
2802.10 1245
2802.60 1354
2803.10 1331
2803.60 1235
2804.10 1181
2804.60 1273
2805.10 1296
2805.59 1173
2806.09 1143
2806.59 1315
2807.09 1275
2807.59 1345
2808.09 1413
2808.59 1420
2809.09 1404
2809.59 1594
2810.09 1635
2810.59 1389
2811.09 1571
2811.59 1724
2812.09 1923
2812.59 1960
2813.09 1668
2813.59 1576
2814.09 1501
2814.59 1550
2815.09 1472
2815.59 1399
2816.09 1353
2816.59 1151
2817.09 1142
2817.59 1136
2818.09 1214
2818.60 1252
2819.10 1357
2819.60 1295
2820.10 1269
2820.60 1344
2821.10 1295
2821.60 1282
2822.10 1288
2822.60 1229
2823.10 1170
2823.60 1358
2824.10 1310
2824.61 1290
2825.11 1256
2825.61 1276
2826.11 1224
2826.61 1242
2827.11 1157
2827.61 1111
2828.12 1162
2828.62 1190
2829.12 1168
2829.62 1086
2830.12 1192
2830.62 1184
2831.12 1204
2831.63 1156
2832.13 1277
2832.63 1083
2833.13 1303
2833.63 1266
2834.14 1235
2834.64 1224
2835.14 1297
2835.64 1259
2836.14 1242
2836.65 1354
2837.15 1174
2837.65 1331
2838.15 1252
2838.66 1331
2839.16 1309
2839.66 1173
2840.16 1184
2840.67 1132
2841.17 1155
2841.67 1071
2842.17 1154
2842.68 1085
2843.18 1035
2843.68 1052
2844.18 1073
2844.69 1122
2845.19 1156
2845.69 1234
2846.20 1187
2846.70 1160
2847.20 1157
2847.71 1283
2848.21 1297
2848.71 1161
2849.22 1230
2849.72 1150
2850.22 1164
2850.73 1133
2851.23 1210
2851.73 1262
2852.24 1222
2852.74 1138
2853.24 1078
2853.75 1129
2854.25 1060
2854.75 1113
2855.26 1054
2855.76 993
2856.27 1016
2856.77 1010
2857.27 1020
2857.78 1114
2858.28 1131
2858.79 1123
2859.29 1169
2859.80 1109
2860.30 1101
2860.80 1043
2861.31 1071
2861.81 1210
2862.32 1287
2862.82 1182
2863.33 1223
2863.83 1101
2864.34 1166
2864.84 1218
2865.34 1142
2865.85 1076
2866.35 1034
2866.86 1073
2867.36 1129
2867.87 1038
2868.37 1010
2868.88 1152
2869.38 1099
2869.89 1086
2870.39 1121
2870.90 1072
2871.41 1010
2871.91 1031
2872.42 1190
2872.92 1188
2873.43 1160
2873.93 1196
2874.44 1132
2874.94 1083
2875.45 1066
2875.95 1021
2876.46 1060
2876.97 1256
2877.47 1173
2877.98 1053
2878.48 1135
2878.99 1182
2879.50 1137
2880.00 1153
2880.51 1259
2881.01 1202
2881.52 1080
2882.03 1022
2882.53 1098
2883.04 1117
2883.54 1102
2884.05 1124
2884.56 1107
2885.06 1170
2885.57 1165
2886.08 1153
2886.58 1283
2887.09 1214
2887.60 1329
2888.10 1285
2888.61 1381
2889.12 1563
2889.62 1637
2890.13 1622
2890.64 1590
2891.15 1536
2891.65 1663
2892.16 1545
2892.67 1385
2893.17 1288
2893.68 1266
2894.19 1320
2894.70 1290
2895.20 1215
2895.71 1194
2896.22 1197
2896.73 1201
2897.23 1138
2897.74 1139
2898.25 1104
2898.76 1004
2899.26 1024
2899.77 1041
2900.28 1163
2900.79 1163
2901.29 1188
2901.80 1103
2902.31 1051
2902.82 1065
2903.33 1209
2903.83 1251
2904.34 1189
2904.85 1168
2905.36 1195
2905.87 1179
2906.38 1196
2906.88 1231
2907.39 1304
2907.90 1214
2908.41 1361
2908.92 1203
2909.43 1189
2909.94 1251
2910.44 1122
2910.95 1268
2911.46 1202
2911.97 1251
2912.48 1242
2912.99 1142
2913.50 1175
2914.01 1164
2914.52 1184
2915.02 1152
2915.53 1219
2916.04 1241
2916.55 1227
2917.06 1201
2917.57 1195
2918.08 1220
2918.59 1099
2919.10 1136
2919.61 1225
2920.12 1217
2920.63 1141
2921.14 1201
2921.65 1136
2922.16 1192
2922.67 1149
2923.18 1195
2923.69 1202
2924.20 1164
2924.71 1271
2925.22 1309
2925.73 1254
2926.24 1384
2926.75 1610
2927.26 1617
2927.77 1591
2928.28 1482
2928.79 1544
2929.30 1493
2929.81 1567
2930.32 1496
2930.83 1560
2931.34 1430
2931.85 1324
2932.36 1291
2932.87 1178
2933.38 1217
2933.89 1054
2934.40 1024
2934.91 1027
2935.42 1098
2935.94 1128
2936.45 1056
2936.96 1187
2937.47 1183
2937.98 1024
2938.49 1106
2939.00 1179
2939.51 1104
2940.02 1132
2940.54 1124
2941.05 1193
2941.56 1131
2942.07 1106
2942.58 1111
2943.09 956
2943.61 1082
2944.12 1100
2944.63 1115
2945.14 1216
2945.65 1083
2946.16 1131
2946.68 1291
2947.19 1311
2947.70 1197
2948.21 1265
2948.72 1188
2949.24 1200
2949.75 1127
2950.26 1238
2950.77 1335
2951.28 1153
2951.80 1157
2952.31 1268
2952.82 1223
2953.33 1097
2953.85 1141
2954.36 1154
2954.87 1154
2955.38 1094
2955.90 1148
2956.41 1138
2956.92 997
2957.43 1078
2957.95 978
2958.46 1058
2958.97 1105
2959.49 1105
2960.00 1107
2960.51 1185
2961.03 1125
2961.54 1035
2962.05 1118
2962.57 1236
2963.08 1173
2963.59 1205
2964.11 1207
2964.62 1156
2965.13 1302
2965.65 1216
2966.16 1180
2966.67 1147
2967.19 1166
2967.70 1152
2968.21 1083
2968.73 1161
2969.24 1210
2969.76 1151
2970.27 1113
2970.78 1194
2971.30 1134
2971.81 1057
2972.33 1066
2972.84 987
2973.35 1090
2973.87 1122
2974.38 1015
2974.90 1056
2975.41 1078
2975.92 1078
2976.44 1045
2976.95 1175
2977.47 1073
2977.98 1030
2978.50 1022
2979.01 1056
2979.53 1105
2980.04 1278
2980.56 1083
2981.07 1076
2981.59 1180
2982.10 1138
2982.62 1130
2983.13 1126
2983.65 1144
2984.16 1128
2984.68 1070
2985.19 1060
2985.71 1135
2986.22 1047
2986.74 1144
2987.25 1219
2987.77 1213
2988.28 1115
2988.80 1075
2989.31 1142
2989.83 1068
2990.35 1149
2990.86 1120
2991.38 1221
2991.89 1296
2992.41 1173
2992.92 1070
2993.44 1082
2993.96 1194
2994.47 1208
2994.99 1237
2995.50 1184
2996.02 1276
2996.54 1318
2997.05 1236
2997.57 1428
2998.09 1382
2998.60 1440
2999.12 1476
2999.64 1324
3000.15 1366
3000.67 1506
3001.18 1527
3001.70 1683
3002.22 1695
3002.73 1539
3003.25 1532
3003.77 1461
3004.29 1475
3004.80 1395
3005.32 1371
3005.84 1452
3006.35 1337
3006.87 1365
3007.39 1203
3007.90 1210
3008.42 1360
3008.94 1453
3009.46 1338
3009.97 1199
3010.49 1200
3011.01 1218
3011.53 1152
3012.04 971
3012.56 1141
3013.08 1209
3013.60 1118
3014.11 1170
3014.63 1269
3015.15 1150
3015.67 1012
3016.18 1121
3016.70 1192
3017.22 1201
3017.74 1061
3018.26 1158
3018.77 1254
3019.29 1275
3019.81 1289
3020.33 1228
3020.85 1075
3021.37 1167
3021.88 1328
3022.40 1182
3022.92 1251
3023.44 1187
3023.96 1310
3024.48 1364
3025.00 1363
3025.51 1404
3026.03 1290
3026.55 1334
3027.07 1454
3027.59 1472
3028.11 1485
3028.63 1413
3029.15 1347
3029.67 1315
3030.18 1238
3030.70 1295
3031.22 1200
3031.74 1225
3032.26 1181
3032.78 1194
3033.30 1126
3033.82 1273
3034.34 1266
3034.86 1167
3035.38 1248
3035.90 1416
3036.42 1357
3036.94 1569
3037.46 1568
3037.98 1566
3038.50 1581
3039.02 1729
3039.54 1797
3040.06 1764
3040.58 1604
3041.10 1653
3041.62 1606
3042.14 1529
3042.66 1473
3043.18 1270
3043.70 1273
3044.22 1182
3044.74 1187
3045.26 1099
3045.78 1041
3046.30 970
3046.82 1126
3047.34 1206
3047.86 1139
3048.38 1188
3048.90 1114
3049.42 1186
3049.94 1248
3050.46 1213
3050.98 1287
3051.50 1161
3052.03 1199
3052.55 1210
3053.07 1115
3053.59 1143
3054.11 1131
3054.63 1113
3055.15 1220
3055.67 1294
3056.19 1277
3056.72 1148
3057.24 1056
3057.76 1133
3058.28 1242
3058.80 1191
3059.32 1290
3059.84 1234
3060.37 1160
3060.89 1279
3061.41 1076
3061.93 1203
3062.45 1170
3062.98 1141
3063.50 1186
3064.02 1230
3064.54 1196
3065.06 1140
3065.59 1126
3066.11 1132
3066.63 1226
3067.15 1218
3067.67 1232
3068.20 1247
3068.72 1228
3069.24 1236
3069.76 1149
3070.29 1205
3070.81 1196
3071.33 1194
3071.85 1135
3072.38 1077
3072.90 1132
3073.42 1193
3073.95 1294
3074.47 1243
3074.99 1302
3075.51 1238
3076.04 1292
3076.56 1328
3077.08 1304
3077.61 1321
3078.13 1318
3078.65 1372
3079.18 1435
3079.70 1431
3080.22 1351
3080.75 1312
3081.27 1470
3081.79 1319
3082.32 1243
3082.84 1416
3083.36 1361
3083.89 1267
3084.41 1330
3084.93 1311
3085.46 1292
3085.98 1231
3086.51 1244
3087.03 1215
3087.55 1198
3088.08 1084
3088.60 1119
3089.13 1180
3089.65 1115
3090.17 1045
3090.70 984
3091.22 1190
3091.75 1329
3092.27 1142
3092.80 1120
3093.32 1080
3093.85 1154
3094.37 1116
3094.89 1223
3095.42 1273
3095.94 1163
3096.47 1254
3096.99 1164
3097.52 1091
3098.04 1296
3098.57 1267
3099.09 1263
3099.62 1351
3100.14 1268
3100.67 1275
3101.19 1278
3101.72 1382
3102.24 1340
3102.77 1297
3103.29 1369
3103.82 1461
3104.34 1581
3104.87 1638
3105.40 1631
3105.92 1519
3106.45 1526
3106.97 1647
3107.50 1657
3108.02 1603
3108.55 1412
3109.08 1369
3109.60 1350
3110.13 1251
3110.65 1254
3111.18 1238
3111.70 1371
3112.23 1194
3112.76 1303
3113.28 1186
3113.81 1153
3114.34 1192
3114.86 1252
3115.39 1124
3115.91 1114
3116.44 1240
3116.97 1154
3117.49 1200
3118.02 1164
3118.55 1193
3119.07 1070
3119.60 1172
3120.13 1175
3120.65 1054
3121.18 1041
3121.71 1024
3122.23 1088
3122.76 1179
3123.29 1114
3123.82 1077
3124.34 1124
3124.87 1116
3125.40 1079
3125.92 1136
3126.45 1163
3126.98 1215
3127.51 1116
3128.03 1012
3128.56 1041
3129.09 1089
3129.62 1122
3130.14 1153
3130.67 1129
3131.20 1057
3131.73 1080
3132.25 1139
3132.78 1145
3133.31 1279
3133.84 1244
3134.37 1219
3134.89 1139
3135.42 1093
3135.95 1074
3136.48 1075
3137.01 1119
3137.53 950
3138.06 1020
3138.59 1063
3139.12 1151
3139.65 1132
3140.18 1121
3140.70 1140
3141.23 1088
3141.76 1143
3142.29 1015
3142.82 1010
3143.35 1139
3143.88 1066
3144.40 1156
3144.93 1080
3145.46 1082
3145.99 1087
3146.52 1041
3147.05 1152
3147.58 1147
3148.11 1147
3148.64 1201
3149.17 1299
3149.70 1351
3150.22 1243
3150.75 1116
3151.28 1224
3151.81 1243
3152.34 1267
3152.87 1258
3153.40 1280
3153.93 1243
3154.46 1167
3154.99 1253
3155.52 1177
3156.05 1125
3156.58 1113
3157.11 1124
3157.64 1081
3158.17 1219
3158.70 1057
3159.23 1056
3159.76 1092
3160.29 1005
3160.82 1073
3161.35 1106
3161.88 1171
3162.41 1024
3162.94 1127
3163.47 955
3164.00 1065
3164.53 1079
3165.06 1011
3165.59 970
3166.12 1032
3166.65 1039
3167.18 1064
3167.72 1115
3168.25 1147
3168.78 1069
3169.31 1155
3169.84 1312
3170.37 1293
3170.90 1086
3171.43 1110
3171.96 1153
3172.49 1161
3173.03 1158
3173.56 1173
3174.09 1128
3174.62 1094
3175.15 1019
3175.68 1075
3176.21 1099
3176.74 1113
3177.28 1054
3177.81 908
3178.34 968
3178.87 1048
3179.40 1197
3179.93 1094
3180.47 1139
3181.00 1159
3181.53 1080
3182.06 1118
3182.59 1046
3183.13 1023
3183.66 1079
3184.19 1067
3184.72 1034
3185.25 1077
3185.79 1083
3186.32 1121
3186.85 1140
3187.38 988
3187.92 1017
3188.45 1037
3188.98 1161
3189.51 1218
3190.05 1112
3190.58 1092
3191.11 1306
3191.64 1186
3192.18 1002
3192.71 1088
3193.24 1094
3193.78 1110
3194.31 1019
3194.84 1006
3195.38 1112
3195.91 1092
3196.44 1158
3196.97 1207
3197.51 1188
3198.04 1167
3198.57 1131
3199.11 1069
3199.64 1092
3200.17 1091
3200.71 1215
3201.24 1152
3201.78 1126
3202.31 1208
3202.84 1278
3203.38 1276
3203.91 1256
3204.44 1147
3204.98 1200
3205.51 1192
3206.05 1244
3206.58 1265
3207.11 1274
3207.65 1122
3208.18 1177
3208.72 1254
3209.25 1267
3209.78 1091
3210.32 1104
3210.85 1247
3211.39 1183
3211.92 1283
3212.46 1320
3212.99 1190
3213.53 1239
3214.06 1383
3214.59 1388
3215.13 1521
3215.66 1469
3216.20 1369
3216.73 1334
3217.27 1344
3217.80 1244
3218.34 1185
3218.87 1152
3219.41 1133
3219.94 1305
3220.48 1211
3221.01 1098
3221.55 1190
3222.08 1155
3222.62 1054
3223.16 1150
3223.69 1109
3224.23 1144
3224.76 1155
3225.30 1147
3225.83 1096
3226.37 1233
3226.90 1232
3227.44 1295
3227.98 1319
3228.51 1271
3229.05 1156
3229.58 1283
3230.12 1216
3230.66 1227
3231.19 1110
3231.73 1122
3232.26 1086
3232.80 1212
3233.34 1299
3233.87 1123
3234.41 1150
3234.95 1241
3235.48 1196
3236.02 1092
3236.55 1142
3237.09 1114
3237.63 1031
3238.16 1139
3238.70 1172
3239.24 1192
3239.77 1143
3240.31 1315
3240.85 1285
3241.38 1225
3241.92 1185
3242.46 1229
3243.00 1185
3243.53 1177
3244.07 1230
3244.61 1242
3245.14 1243
3245.68 1221
3246.22 1179
3246.76 1372
3247.29 1217
3247.83 1190
3248.37 1099
3248.91 1231
3249.44 1107
3249.98 1079
3250.52 1218
3251.06 1259
3251.59 1153
3252.13 1191
3252.67 1141
3253.21 1125
3253.75 1324
3254.28 1217
3254.82 1312
3255.36 1357
3255.90 1213
3256.44 1105
3256.97 1206
3257.51 1217
3258.05 1252
3258.59 1184
3259.13 1280
3259.67 1253
3260.20 1240
3260.74 1253
3261.28 1232
3261.82 1293
3262.36 1232
3262.90 1266
3263.44 1244
3263.97 1419
3264.51 1422
3265.05 1312
3265.59 1415
3266.13 1391
3266.67 1384
3267.21 1478
3267.75 1658
3268.29 1469
3268.83 1494
3269.36 1540
3269.90 1713
3270.44 1565
3270.98 1487
3271.52 1552
3272.06 1509
3272.60 1403
3273.14 1433
3273.68 1383
3274.22 1246
3274.76 1292
3275.30 1287
3275.84 1280
3276.38 1229
3276.92 1298
3277.46 1525
3278.00 1425
3278.54 1406
3279.08 1538
3279.62 1438
3280.16 1453
3280.70 1454
3281.24 1423
3281.78 1424
3282.32 1475
3282.86 1406
3283.40 1452
3283.94 1521
3284.48 1475
3285.02 1410
3285.56 1593
3286.10 1490
3286.64 1403
3287.18 1374
3287.72 1391
3288.26 1453
3288.81 1511
3289.35 1351
3289.89 1494
3290.43 1560
3290.97 1588
3291.51 1412
3292.05 1563
3292.59 1563
3293.13 1565
3293.67 1642
3294.22 1754
3294.76 1788
3295.30 1757
3295.84 1719
3296.38 1744
3296.92 1885
3297.46 2039
3298.01 2287
3298.55 2263
3299.09 2084
3299.63 2142
3300.17 2089
3300.71 2295
3301.26 2286
3301.80 2076
3302.34 1850
3302.88 1702
3303.42 1704
3303.97 1575
3304.51 1629
3305.05 1666
3305.59 1603
3306.13 1729
3306.68 1719
3307.22 1658
3307.76 1676
3308.30 1651
3308.85 1702
3309.39 1804
3309.93 1696
3310.47 1484
3311.02 1556
3311.56 1667
3312.10 1661
3312.64 1705
3313.19 1539
3313.73 1678
3314.27 1698
3314.82 1845
3315.36 1710
3315.90 1657
3316.45 1904
3316.99 1711
3317.53 1615
3318.07 1778
3318.62 1860
3319.16 1860
3319.70 2083
3320.25 2054
3320.79 2044
3321.34 2002
3321.88 2054
3322.42 2025
3322.97 2062
3323.51 2150
3324.05 2114
3324.60 2103
3325.14 2163
3325.68 2211
3326.23 2264
3326.77 2167
3327.32 2039
3327.86 2174
3328.40 2046
3328.95 1975
3329.49 2029
3330.04 1828
3330.58 1756
3331.13 1844
3331.67 1911
3332.21 1790
3332.76 1967
3333.30 2111
3333.85 2161
3334.39 2246
3334.94 2731
3335.48 3143
3336.03 3674
3336.57 4177
3337.12 4182
3337.66 5164
3338.21 5687
3338.75 6120
3339.30 6561
3339.84 6824
3340.39 6644
3340.93 6259
3341.48 5963
3342.02 5317
3342.57 4336
3343.11 3761
3343.66 3252
3344.20 2924
3344.75 2650
3345.29 2338
3345.84 2011
3346.38 1931
3346.93 1840
3347.47 1714
3348.02 1791
3348.57 1641
3349.11 1566
3349.66 1630
3350.20 1586
3350.75 1733
3351.30 1812
3351.84 1708
3352.39 1744
3352.93 1663
3353.48 1646
3354.03 1672
3354.57 1618
3355.12 1816
3355.66 1703
3356.21 1776
3356.76 1806
3357.30 1672
3357.85 1767
3358.40 1840
3358.94 1675
3359.49 1639
3360.04 1531
3360.58 1600
3361.13 1573
3361.68 1518
3362.22 1483
3362.77 1629
3363.32 1568
3363.86 1477
3364.41 1400
3364.96 1459
3365.50 1539
3366.05 1490
3366.60 1482
3367.15 1598
3367.69 1516
3368.24 1528
3368.79 1556
3369.34 1549
3369.88 1472
3370.43 1514
3370.98 1522
3371.53 1574
3372.07 1515
3372.62 1441
3373.17 1599
3373.72 1566
3374.26 1524
3374.81 1587
3375.36 1769
3375.91 1841
3376.46 2038
3377.00 1908
3377.55 1793
3378.10 1843
3378.65 1816
3379.20 1809
3379.74 1862
3380.29 1641
3380.84 1564
3381.39 1595
3381.94 1492
3382.49 1378
3383.04 1394
3383.58 1355
3384.13 1463
3384.68 1453
3385.23 1430
3385.78 1373
3386.33 1291
3386.88 1329
3387.43 1179
3387.97 1225
3388.52 1221
3389.07 1297
3389.62 1281
3390.17 1235
3390.72 1198
3391.27 1215
3391.82 1204
3392.37 1171
3392.92 1197
3393.47 1252
3394.01 1184
3394.56 1195
3395.11 1248
3395.66 1292
3396.21 1133
3396.76 1215
3397.31 1214
3397.86 1155
3398.41 1084
3398.96 1164
3399.51 1089
3400.06 1107
3400.61 1114
3401.16 1037
3401.71 934
3402.26 969
3402.81 1046
3403.36 1114
3403.91 1152
3404.46 1193
3405.01 1191
3405.56 1119
3406.11 1096
3406.66 1042
3407.21 1124
3407.76 1042
3408.32 977
3408.87 1085
3409.42 1139
3409.97 1093
3410.52 1149
3411.07 1030
3411.62 1079
3412.17 1106
3412.72 1193
3413.27 1215
3413.82 1179
3414.37 1171
3414.93 1212
3415.48 1284
3416.03 1128
3416.58 1146
3417.13 1238
3417.68 1226
3418.23 1125
3418.78 1113
3419.34 1097
3419.89 1057
3420.44 1021
3420.99 950
3421.54 1150
3422.09 1071
3422.65 1036
3423.20 1058
3423.75 1011
3424.30 1031
3424.85 950
3425.40 1024
3425.96 984
3426.51 959
3427.06 1029
3427.61 1065
3428.17 941
3428.72 947
3429.27 1013
3429.82 996
3430.37 989
3430.93 1075
3431.48 989
3432.03 921
3432.58 1011
3433.14 1025
3433.69 884
3434.24 959
3434.79 926
3435.35 918
3435.90 1031
3436.45 1036
3437.01 992
3437.56 1054
3438.11 1083
3438.66 963
3439.22 1027
3439.77 993
3440.32 1024
3440.88 1065
3441.43 1173
3441.98 1147
3442.54 1068
3443.09 1089
3443.64 1034
3444.20 1049
3444.75 957
3445.30 1044
3445.86 1145
3446.41 1006
3446.97 884
3447.52 889
3448.07 873
3448.63 969
3449.18 988
3449.73 927
3450.29 897
3450.84 1020
3451.40 1070
3451.95 1052
3452.50 972
3453.06 968
3453.61 1010
3454.17 985
3454.72 974
3455.28 981
3455.83 1032
3456.38 995
3456.94 995
3457.49 962
3458.05 998
3458.60 1039
3459.16 1059
3459.71 1007
3460.27 1012
3460.82 1033
3461.38 1014
3461.93 938
3462.49 975
3463.04 993
3463.60 934
3464.15 1007
3464.71 1044
3465.26 1078
3465.82 942
3466.37 1003
3466.93 1000
3467.48 1160
3468.04 1003
3468.59 1082
3469.15 1077
3469.70 930
3470.26 1000
3470.82 1105
3471.37 1008
3471.93 1028
3472.48 1032
3473.04 1050
3473.59 994
3474.15 1027
3474.71 1056
3475.26 1063
3475.82 1072
3476.37 1009
3476.93 1057
3477.49 1078
3478.04 1096
3478.60 1026
3479.16 1098
3479.71 1103
3480.27 1021
3480.82 1033
3481.38 1171
3481.94 1054
3482.49 1199
3483.05 1089
3483.61 1102
3484.16 1150
3484.72 1022
3485.28 1080
3485.83 1166
3486.39 1210
3486.95 1146
3487.50 1142
3488.06 1179
3488.62 1087
3489.18 998
3489.73 1018
3490.29 1185
3490.85 1156
3491.40 1163
3491.96 1118
3492.52 1212
3493.08 1211
3493.63 1380
3494.19 1266
3494.75 1370
3495.31 1526
3495.86 1364
3496.42 1244
3496.98 1234
3497.54 1345
3498.09 1322
3498.65 1319
3499.21 1320
3499.77 1312
3500.33 1401
3500.88 1434
3501.44 1504
3502.00 1450
3502.56 1491
3503.12 1495
3503.67 1490
3504.23 1369
3504.79 1487
3505.35 1430
3505.91 1458
3506.47 1489
3507.03 1414
3507.58 1431
3508.14 1550
3508.70 1521
3509.26 1586
3509.82 1539
3510.38 1581
3510.94 1334
3511.49 1234
3512.05 1256
3512.61 1126
3513.17 1221
3513.73 1165
3514.29 1176
3514.85 1093
3515.41 1141
3515.97 1098
3516.53 1126
3517.09 1000
3517.64 1042
3518.20 1074
3518.76 1024
3519.32 974
3519.88 1074
3520.44 1118
3521.00 1150
3521.56 1061
3522.12 1143
3522.68 1225
3523.24 1271
3523.80 1204
3524.36 1105
3524.92 1114
3525.48 1132
3526.04 1234
3526.60 1221
3527.16 1120
3527.72 1168
3528.28 1233
3528.84 1236
3529.40 1270
3529.96 1104
3530.52 1121
3531.08 1079
3531.64 1158
3532.20 1232
3532.76 1193
3533.32 1182
3533.89 1041
3534.45 1099
3535.01 1078
3535.57 973
3536.13 1078
3536.69 1037
3537.25 1140
3537.81 1089
3538.37 1264
3538.93 1123
3539.49 1006
3540.06 1032
3540.62 1113
3541.18 1011
3541.74 1159
3542.30 1081
3542.86 1116
3543.42 995
3543.98 1140
3544.55 1109
3545.11 1039
3545.67 1060
3546.23 1120
3546.79 1152
3547.35 1107
3547.92 1020
3548.48 1072
3549.04 1050
3549.60 1040
3550.16 955
3550.72 961
3551.29 1064
3551.85 996
3552.41 1017
3552.97 953
3553.54 1096
3554.10 1043
3554.66 1034
3555.22 1169
3555.78 1089
3556.35 1094
3556.91 1013
3557.47 1149
3558.03 1162
3558.60 1143
3559.16 1144
3559.72 1120
3560.29 1034
3560.85 1043
3561.41 1068
3561.97 983
3562.54 1003
3563.10 997
3563.66 1025
3564.23 1000
3564.79 1011
3565.35 1033
3565.91 1110
3566.48 1061
3567.04 1063
3567.60 1084
3568.17 1058
3568.73 1103
3569.29 1072
3569.86 1001
3570.42 1003
3570.99 1042
3571.55 1030
3572.11 967
3572.68 1066
3573.24 1067
3573.80 999
3574.37 1051
3574.93 980
3575.50 917
3576.06 909
3576.62 1013
3577.19 945
3577.75 1116
3578.32 1091
3578.88 1034
3579.44 1004
3580.01 1041
3580.57 1114
3581.14 1108
3581.70 1000
3582.27 1003
3582.83 1003
3583.40 1056
3583.96 1009
3584.52 1009
3585.09 1023
3585.65 1086
3586.22 996
3586.78 1083
3587.35 1071
3587.91 1094
3588.48 1133
3589.04 1025
3589.61 1012
3590.17 993
3590.74 1152
3591.30 1050
3591.87 1087
3592.43 997
3593.00 953
3593.56 1140
3594.13 967
3594.70 944
3595.26 860
3595.83 1044
3596.39 983
3596.96 1116
3597.52 1080
3598.09 1046
3598.65 1069
3599.22 1140
3599.79 1069
3600.35 1065
3600.92 1036
3601.48 1088
3602.05 987
3602.62 1064
3603.18 1046
3603.75 1020
3604.32 1035
3604.88 1134
3605.45 1002
3606.01 992
3606.58 997
3607.15 1024
3607.71 1043
3608.28 938
3608.85 1043
3609.41 1000
3609.98 991
3610.55 1020
3611.11 1018
3611.68 1016
3612.25 1006
3612.81 991
3613.38 964
3613.95 919
3614.51 886
3615.08 974
3615.65 1049
3616.22 1028
3616.78 1027
3617.35 1133
3617.92 1237
3618.48 1227
3619.05 1268
3619.62 1316
3620.19 1318
3620.75 1474
3621.32 1561
3621.89 1586
3622.46 1567
3623.02 1604
3623.59 1639
3624.16 1560
3624.73 1426
3625.30 1338
3625.86 1127
3626.43 1154
3627.00 1189
3627.57 1161
3628.14 1152
3628.70 924
3629.27 912
3629.84 1128
3630.41 1034
3630.98 925
3631.55 887
3632.11 878
3632.68 931
3633.25 873
3633.82 976
3634.39 1054
3634.96 969
3635.52 1138
3636.09 1083
3636.66 990
3637.23 973
3637.80 1010
3638.37 890
3638.94 832
3639.51 937
3640.08 1054
3640.64 1012
3641.21 1024
3641.78 1029
3642.35 1024
3642.92 1026
3643.49 1018
3644.06 1118
3644.63 1110
3645.20 953
3645.77 1014
3646.34 1006
3646.91 1039
3647.48 952
3648.05 1102
3648.62 1187
3649.19 1120
3649.76 1100
3650.33 1084
3650.90 1062
3651.47 1128
3652.03 1268
3652.60 1178
3653.17 1104
3653.75 1083
3654.32 1194
3654.89 1106
3655.46 1000
3656.03 950
3656.60 1071
3657.17 1126
3657.74 1128
3658.31 1243
3658.88 1176
3659.45 1177
3660.02 1212
3660.59 1204
3661.16 1097
3661.73 1108
3662.30 1088
3662.87 1091
3663.44 1060
3664.01 961
3664.59 1119
3665.16 991
3665.73 1040
3666.30 1009
3666.87 1005
3667.44 986
3668.01 1054
3668.58 968
3669.15 942
3669.73 903
3670.30 1019
3670.87 969
3671.44 985
3672.01 1041
3672.58 963
3673.15 902
3673.73 913
3674.30 922
3674.87 1083
3675.44 1029
3676.01 928
3676.58 1106
3677.16 1108
3677.73 965
3678.30 1120
3678.87 1100
3679.44 1079
3680.02 1053
3680.59 1094
3681.16 1034
3681.73 1018
3682.31 1016
3682.88 1172
3683.45 1168
3684.02 1067
3684.60 1024
3685.17 1078
3685.74 1019
3686.31 941
3686.89 990
3687.46 1041
3688.03 1107
3688.60 1098
3689.18 1134
3689.75 1190
3690.32 1127
3690.90 1098
3691.47 1092
3692.04 1047
3692.61 1197
3693.19 1133
3693.76 1073
3694.33 1166
3694.91 1146
3695.48 1064
3696.05 1037
3696.63 1114
3697.20 1057
3697.77 1026
3698.35 1047
3698.92 997
3699.50 1118
3700.07 1048
3700.64 1048
3701.22 1070
3701.79 1004
3702.36 958
3702.94 966
3703.51 887
3704.09 955
3704.66 944
3705.23 955
3705.81 1093
3706.38 1068
3706.96 1010
3707.53 978
3708.11 908
3708.68 934
3709.25 1061
3709.83 1092
3710.40 994
3710.98 997
3711.55 958
3712.13 933
3712.70 1018
3713.28 1010
3713.85 912
3714.43 1040
3715.00 1025
3715.58 1002
3716.15 1062
3716.73 1096
3717.30 931
3717.88 921
3718.45 895
3719.03 1015
3719.60 996
3720.18 1022
3720.75 1015
3721.33 983
3721.90 970
3722.48 1027
3723.05 981
3723.63 967
3724.20 961
3724.78 948
3725.36 851
3725.93 864
3726.51 851
3727.08 838
3727.66 871
3728.23 1020
3728.81 965
3729.39 995
3729.96 1016
3730.54 935
3731.11 965
3731.69 1049
3732.27 1081
3732.84 1167
3733.42 1080
3734.00 1159
3734.57 1096
3735.15 1130
3735.72 1201
3736.30 1313
3736.88 1297
3737.45 1316
3738.03 1176
3738.61 1132
3739.18 1115
3739.76 1147
3740.34 1136
3740.92 1087
3741.49 1034
3742.07 966
3742.65 1057
3743.22 1014
3743.80 1168
3744.38 1161
3744.95 1070
3745.53 1042
3746.11 1122
3746.69 991
3747.26 1013
3747.84 1122
3748.42 1175
3749.00 994
3749.57 1010
3750.15 1158
3750.73 1008
3751.31 1014
3751.88 1113
3752.46 1105
3753.04 1110
3753.62 1075
3754.19 1134
3754.77 1163
3755.35 1109
3755.93 1261
3756.51 1077
3757.08 1038
3757.66 1085
3758.24 1024
3758.82 950
3759.40 1060
3759.98 1308
3760.55 1224
3761.13 1146
3761.71 1226
3762.29 1229
3762.87 1240
3763.45 1265
3764.03 1237
3764.60 1277
3765.18 1305
3765.76 1274
3766.34 1103
3766.92 1127
3767.50 1193
3768.08 1040
3768.66 1062
3769.24 1017
3769.81 957
3770.39 906
3770.97 1028
3771.55 1098
3772.13 1000
3772.71 1048
3773.29 1035
3773.87 1218
3774.45 1135
3775.03 1016
3775.61 1091
3776.19 1095
3776.77 1074
3777.35 1211
3777.93 1155
3778.51 1080
3779.09 1070
3779.67 1214
3780.25 1184
3780.83 1161
3781.41 977
3781.99 897
3782.57 911
3783.15 956
3783.73 999
3784.31 1084
3784.89 990
3785.47 1027
3786.05 1011
3786.63 979
3787.21 995
3787.79 1073
3788.37 1048
3788.95 1032
3789.53 1076
3790.11 1075
3790.69 1065
3791.27 1034
3791.85 946
3792.43 950
3793.01 939
3793.59 944
3794.18 1077
3794.76 947
3795.34 989
3795.92 888
3796.50 971
3797.08 980
3797.66 895
3798.24 965
3798.83 1005
3799.41 1091
3799.99 1102
3800.57 1001
3801.15 1039
3801.73 1000
3802.31 1034
3802.90 947
3803.48 951
3804.06 898
3804.64 1000
3805.22 1038
3805.80 992
3806.39 1000
3806.97 960
3807.55 930
3808.13 915
3808.71 903
3809.30 960
3809.88 944
3810.46 968
3811.04 921
3811.63 1069
3812.21 919
3812.79 943
3813.37 960
3813.95 1006
3814.54 1006
3815.12 983
3815.70 987
3816.29 915
3816.87 969
3817.45 1016
3818.03 1056
3818.62 1004
3819.20 958
3819.78 958
3820.36 1004
3820.95 919
3821.53 951
3822.11 959
3822.70 963
3823.28 973
3823.86 978
3824.45 948
3825.03 930
3825.61 875
3826.20 995
3826.78 916
3827.36 907
3827.95 1024
3828.53 1031
3829.11 993
3829.70 975
3830.28 959
3830.87 912
3831.45 877
3832.03 941
3832.62 1015
3833.20 996
3833.79 900
3834.37 973
3834.95 936
3835.54 935
3836.12 933
3836.71 1002
3837.29 969
3837.87 950
3838.46 950
3839.04 1008
3839.63 1078
3840.21 926
3840.80 978
3841.38 985
3841.97 953
3842.55 929
3843.13 1015
3843.72 939
3844.30 988
3844.89 1040
3845.47 1023
3846.06 973
3846.64 890
3847.23 894
3847.81 815
3848.40 935
3848.98 959
3849.57 882
3850.15 973
3850.74 997
3851.33 1027
3851.91 920
3852.50 962
3853.08 1019
3853.67 1026
3854.25 999
3854.84 977
3855.42 982
3856.01 952
3856.60 931
3857.18 964
3857.77 1005
3858.35 1014
3858.94 1085
3859.52 1129
3860.11 1090
3860.70 1062
3861.28 1014
3861.87 1225
3862.45 1322
3863.04 1406
3863.63 1532
3864.21 1511
3864.80 1658
3865.39 1608
3865.97 1643
3866.56 1668
3867.15 1615
3867.73 1453
3868.32 1410
3868.91 1409
3869.49 1339
3870.08 1466
3870.67 1289
3871.25 1220
3871.84 1098
3872.43 1030
3873.01 1124
3873.60 1118
3874.19 1083
3874.77 1032
3875.36 1008
3875.95 1071
3876.54 1090
3877.12 1179
3877.71 1021
3878.30 945
3878.89 952
3879.47 1057
3880.06 1015
3880.65 1009
3881.24 1056
3881.82 1001
3882.41 1028
3883.00 1036
3883.59 973
3884.17 915
3884.76 979
3885.35 968
3885.94 890
3886.53 910
3887.11 929
3887.70 1041
3888.29 1037
3888.88 1046
3889.47 1009
3890.05 1045
3890.64 1030
3891.23 971
3891.82 1033
3892.41 1078
3893.00 1027
3893.59 1175
3894.17 1105
3894.76 1142
3895.35 1124
3895.94 1118
3896.53 1208
3897.12 1085
3897.71 1225
3898.30 1252
3898.88 1189
3899.47 1235
3900.06 1176
3900.65 1099
3901.24 1237
3901.83 1192
3902.42 1090
3903.01 1144
3903.60 1173
3904.19 1234
3904.78 1197
3905.37 1327
3905.95 1197
3906.54 1070
3907.13 1035
3907.72 1054
3908.31 1086
3908.90 1012
3909.49 1033
3910.08 1009
3910.67 1039
3911.26 949
3911.85 848
3912.44 969
3913.03 928
3913.62 863
3914.21 748
3914.80 909
3915.39 938
3915.98 1039
3916.57 1026
3917.16 812
3917.75 852
3918.34 962
3918.93 885
3919.52 812
3920.12 810
3920.71 918
3921.30 906
3921.89 1023
3922.48 978
3923.07 912
3923.66 972
3924.25 935
3924.84 906
3925.43 946
3926.02 910
3926.61 886
3927.20 880
3927.80 896
3928.39 845
3928.98 878
3929.57 930
3930.16 998
3930.75 876
3931.34 972
3931.94 914
3932.53 962
3933.12 969
3933.71 891
3934.30 856
3934.89 915
3935.48 959
3936.08 1033
3936.67 988
3937.26 952
3937.85 921
3938.44 884
3939.04 948
3939.63 1048
3940.22 1083
3940.81 981
3941.40 966
3942.00 980
3942.59 976
3943.18 878
3943.77 949
3944.37 874
3944.96 955
3945.55 967
3946.14 872
3946.74 929
3947.33 910
3947.92 941
3948.51 898
3949.11 900
3949.70 860
3950.29 986
3950.88 895
3951.48 861
3952.07 894
3952.66 981
3953.26 943
3953.85 955
3954.44 948
3955.04 1138
3955.63 974
3956.22 930
3956.82 872
3957.41 874
3958.00 857
3958.60 1066
3959.19 963
3959.78 875
3960.38 923
3960.97 903
3961.56 893
3962.16 815
3962.75 917
3963.34 937
3963.94 1019
3964.53 970
3965.13 936
3965.72 866
3966.31 930
3966.91 1013
3967.50 946
3968.10 974
3968.69 964
3969.28 951
3969.88 1024
3970.47 953
3971.07 1037
3971.66 1237
3972.26 1171
3972.85 1081
3973.45 1115
3974.04 1074
3974.63 991
3975.23 1024
3975.82 1016
3976.42 984
3977.01 963
3977.61 979
3978.20 938
3978.80 888
3979.39 995
3979.99 938
3980.58 991
3981.18 914
3981.77 880
3982.37 928
3982.96 922
3983.56 1000
3984.15 936
3984.75 909
3985.35 918
3985.94 899
3986.54 893
3987.13 906
3987.73 924
3988.32 945
3988.92 878
3989.51 1043
3990.11 1033
3990.71 1012
3991.30 989
3991.90 989
3992.49 925
3993.09 931
3993.69 915
3994.28 1021
3994.88 1007
3995.47 997
3996.07 1047
3996.67 987
3997.26 931
3997.86 952
3998.46 976
3999.05 1012
3999.65 1006
4000.25 1049
4000.84 1047
4001.44 942
4002.04 982
4002.63 1043
4003.23 920
4003.83 874
4004.42 950
4005.02 999
4005.62 981
4006.21 943
4006.81 1000
4007.41 1064
4008.01 1021
4008.60 1083
4009.20 985
4009.80 941
4010.39 962
4010.99 1130
4011.59 1081
4012.19 987
4012.78 940
4013.38 1057
4013.98 926
4014.58 915
4015.17 970
4015.77 940
4016.37 1088
4016.97 1132
4017.57 1128
4018.16 1189
4018.76 1049
4019.36 1094
4019.96 1232
4020.56 1280
4021.15 1152
4021.75 1207
4022.35 1326
4022.95 1123
4023.55 1063
4024.14 1011
4024.74 961
4025.34 1000
4025.94 1030
4026.54 942
4027.14 1018
4027.74 963
4028.33 1068
4028.93 1029
4029.53 859
4030.13 874
4030.73 909
4031.33 1016
4031.93 1005
4032.53 948
4033.12 1062
4033.72 1088
4034.32 969
4034.92 998
4035.52 1045
4036.12 1015
4036.72 1031
4037.32 1035
4037.92 993
4038.52 894
4039.12 919
4039.72 933
4040.32 934
4040.92 973
4041.52 839
4042.12 956
4042.71 968
4043.31 972
4043.91 978
4044.51 868
4045.11 942
4045.71 957
4046.31 967
4046.91 957
4047.51 999
4048.11 999
4048.71 1031
4049.31 895
4049.91 950
4050.52 954
4051.12 946
4051.72 965
4052.32 1000
4052.92 945
4053.52 927
4054.12 1097
4054.72 1066
4055.32 1007
4055.92 972
4056.52 977
4057.12 924
4057.72 937
4058.32 881
4058.92 992
4059.52 966
4060.13 957
4060.73 966
4061.33 975
4061.93 962
4062.53 959
4063.13 945
4063.73 859
4064.33 897
4064.94 908
4065.54 831
4066.14 786
4066.74 910
4067.34 901
4067.94 839
4068.54 746
4069.15 849
4069.75 908
4070.35 875
4070.95 939
4071.55 905
4072.16 888
4072.76 945
4073.36 945
4073.96 919
4074.56 944
4075.17 914
4075.77 915
4076.37 984
4076.97 967
4077.57 945
4078.18 937
4078.78 987
4079.38 1023
4079.98 892
4080.59 921
4081.19 891
4081.79 938
4082.39 943
4083.00 881
4083.60 899
4084.20 965
4084.81 893
4085.41 773
4086.01 896
4086.61 964
4087.22 917
4087.82 936
4088.42 1004
4089.03 1033
4089.63 1052
4090.23 1012
4090.84 992
4091.44 917
4092.04 888
4092.65 958
4093.25 1049
4093.85 929
4094.46 939
4095.06 893
4095.66 929
4096.27 975
4096.87 1122
4097.48 1097
4098.08 1174
4098.68 1240
4099.29 1180
4099.89 1168
4100.49 1164
4101.10 1157
4101.70 1041
4102.31 1037
4102.91 1076
4103.52 1082
4104.12 969
4104.72 970
4105.33 931
4105.93 934
4106.54 931
4107.14 853
4107.75 854
4108.35 876
4108.96 872
4109.56 953
4110.16 936
4110.77 1091
4111.37 928
4111.98 839
4112.58 865
4113.19 821
4113.79 778
4114.40 827
4115.00 916
4115.61 965
4116.21 1019
4116.82 916
4117.42 971
4118.03 947
4118.64 869
4119.24 807
4119.85 846
4120.45 839
4121.06 816
4121.66 822
4122.27 867
4122.87 1001
4123.48 921
4124.09 939
4124.69 878
4125.30 871
4125.90 838
4126.51 836
4127.11 895
4127.72 1031
4128.33 930
4128.93 907
4129.54 878
4130.14 871
4130.75 1022
4131.36 911
4131.96 858
4132.57 856
4133.18 905
4133.78 838
4134.39 852
4135.00 962
4135.60 914
4136.21 979
4136.82 1001
4137.42 827
4138.03 895
4138.64 893
4139.24 903
4139.85 867
4140.46 900
4141.06 882
4141.67 894
4142.28 910
4142.88 941
4143.49 804
4144.10 842
4144.71 927
4145.31 841
4145.92 878
4146.53 847
4147.14 901
4147.74 987
4148.35 848
4148.96 894
4149.57 986
4150.17 930
4150.78 876
4151.39 827
4152.00 879
4152.60 906
4153.21 829
4153.82 821
4154.43 756
4155.04 888
4155.64 890
4156.25 846
4156.86 837
4157.47 840
4158.08 807
4158.69 980
4159.29 1044
4159.90 918
4160.51 904
4161.12 952
4161.73 938
4162.34 860
4162.94 942
4163.55 895
4164.16 826
4164.77 867
4165.38 905
4165.99 761
4166.60 808
4167.21 804
4167.81 861
4168.42 991
4169.03 960
4169.64 914
4170.25 930
4170.86 891
4171.47 863
4172.08 857
4172.69 925
4173.30 800
4173.91 878
4174.52 948
4175.13 852
4175.74 838
4176.34 915
4176.95 912
4177.56 939
4178.17 906
4178.78 839
4179.39 871
4180.00 883
4180.61 765
4181.22 850
4181.83 805
4182.44 982
4183.05 861
4183.66 866
4184.27 970
4184.88 882
4185.49 861
4186.10 919
4186.71 842
4187.32 757
4187.93 839
4188.55 901
4189.16 864
4189.77 792
4190.38 801
4190.99 797
4191.60 859
4192.21 822
4192.82 831
4193.43 779
4194.04 799
4194.65 846
4195.26 889
4195.87 880
4196.49 980
4197.10 938
4197.71 837
4198.32 807
4198.93 906
4199.54 923
4200.15 830
4200.76 960
4201.38 952
4201.99 1050
4202.60 962
4203.21 834
4203.82 809
4204.43 940
4205.04 933
4205.66 889
4206.27 938
4206.88 876
4207.49 821
4208.10 874
4208.72 830
4209.33 828
4209.94 865
4210.55 840
4211.16 921
4211.78 991
4212.39 928
4213.00 941
4213.61 905
4214.22 956
4214.84 901
4215.45 918
4216.06 936
4216.67 927
4217.29 982
4217.90 992
4218.51 910
4219.13 953
4219.74 1063
4220.35 1030
4220.96 997
4221.58 1033
4222.19 1082
4222.80 1021
4223.42 1179
4224.03 1119
4224.64 1184
4225.25 1194
4225.87 1193
4226.48 1223
4227.09 1146
4227.71 1206
4228.32 1384
4228.93 1280
4229.55 1202
4230.16 1172
4230.77 1088
4231.39 1174
4232.00 1188
4232.62 1070
4233.23 1129
4233.84 1132
4234.46 1177
4235.07 1062
4235.68 1039
4236.30 1038
4236.91 1014
4237.53 930
4238.14 933
4238.75 942
4239.37 882
4239.98 816
4240.60 955
4241.21 963
4241.83 921
4242.44 874
4243.05 852
4243.67 913
4244.28 891
4244.90 864
4245.51 811
4246.13 861
4246.74 875
4247.36 856
4247.97 825
4248.59 827
4249.20 854
4249.82 805
4250.43 954
4251.05 876
4251.66 812
4252.28 864
4252.89 919
4253.51 856
4254.12 932
4254.74 966
4255.35 887
4255.97 895
4256.58 921
4257.20 864
4257.81 882
4258.43 990
4259.05 866
4259.66 887
4260.28 910
4260.89 891
4261.51 837
4262.12 844
4262.74 810
4263.36 788
4263.97 794
4264.59 844
4265.20 936
4265.82 952
4266.44 912
4267.05 912
4267.67 865
4268.28 979
4268.90 866
4269.52 809
4270.13 898
4270.75 923
4271.37 917
4271.98 868
4272.60 876
4273.22 946
4273.83 912
4274.45 884
4275.07 927
4275.68 899
4276.30 967
4276.92 938
4277.53 781
4278.15 803
4278.77 901
4279.38 896
4280.00 866
4280.62 820
4281.24 846
4281.85 883
4282.47 893
4283.09 866
4283.70 910
4284.32 861
4284.94 900
4285.56 898
4286.17 821
4286.79 795
4287.41 800
4288.03 898
4288.65 903
4289.26 851
4289.88 866
4290.50 852
4291.12 872
4291.73 819
4292.35 844
4292.97 894
4293.59 863
4294.21 882
4294.83 898
4295.44 925
4296.06 924
4296.68 809
4297.30 851
4297.92 783
4298.54 892
4299.15 793
4299.77 846
4300.39 775
4301.01 809
4301.63 902
4302.25 851
4302.87 840
4303.48 847
4304.10 814
4304.72 754
4305.34 753
4305.96 842
4306.58 903
4307.20 830
4307.82 855
4308.44 869
4309.06 900
4309.67 990
4310.29 888
4310.91 900
4311.53 1052
4312.15 1003
4312.77 1010
4313.39 877
4314.01 975
4314.63 939
4315.25 998
4315.87 990
4316.49 980
4317.11 952
4317.73 962
4318.35 912
4318.97 896
4319.59 890
4320.21 947
4320.83 881
4321.45 901
4322.07 826
4322.69 840
4323.31 850
4323.93 933
4324.55 946
4325.17 838
4325.79 967
4326.41 851
4327.03 930
4327.65 876
4328.27 909
4328.89 863
4329.51 982
4330.13 897
4330.76 975
4331.38 866
4332.00 831
4332.62 892
4333.24 913
4333.86 914
4334.48 955
4335.10 1032
4335.72 872
4336.34 826
4336.97 925
4337.59 902
4338.21 891
4338.83 866
4339.45 881
4340.07 987
4340.69 896
4341.31 979
4341.94 1009
4342.56 911
4343.18 876
4343.80 881
4344.42 978
4345.04 928
4345.67 992
4346.29 1075
4346.91 1047
4347.53 960
4348.15 949
4348.78 948
4349.40 1028
4350.02 1008
4350.64 1071
4351.26 1131
4351.89 1121
4352.51 1094
4353.13 1152
4353.75 910
4354.38 953
4355.00 892
4355.62 968
4356.24 899
4356.87 935
4357.49 899
4358.11 900
4358.74 911
4359.36 988
4359.98 869
4360.60 928
4361.23 874
4361.85 829
4362.47 823
4363.10 898
4363.72 822
4364.34 909
4364.97 863
4365.59 910
4366.21 925
4366.83 928
4367.46 964
4368.08 951
4368.71 951
4369.33 913
4369.95 808
4370.58 824
4371.20 1049
4371.82 979
4372.45 916
4373.07 902
4373.69 878
4374.32 892
4374.94 976
4375.57 966
4376.19 872
4376.81 930
4377.44 880
4378.06 858
4378.69 886
4379.31 851
4379.94 858
4380.56 838
4381.18 893
4381.81 830
4382.43 833
4383.06 1000
4383.68 922
4384.31 973
4384.93 902
4385.56 956
4386.18 919
4386.81 854
4387.43 937
4388.05 880
4388.68 832
4389.30 924
4389.93 1043
4390.55 995
4391.18 1000
4391.81 940
4392.43 1030
4393.06 1074
4393.68 1069
4394.31 1161
4394.93 1133
4395.56 1182
4396.18 1105
4396.81 994
4397.43 1058
4398.06 966
4398.68 945
4399.31 1100
4399.94 1021
4400.56 935
4401.19 1051
4401.81 1066
4402.44 948
4403.06 978
4403.69 1067
4404.32 1121
4404.94 1092
4405.57 1163
4406.20 1027
4406.82 976
4407.45 940
4408.07 1077
4408.70 963
4409.33 1036
4409.95 889
4410.58 931
4411.21 884
4411.83 941
4412.46 1143
4413.09 1040
4413.71 1084
4414.34 1059
4414.97 1135
4415.59 1036
4416.22 1005
4416.85 983
4417.47 992
4418.10 888
4418.73 926
4419.35 944
4419.98 861
4420.61 980
4421.24 865
4421.86 865
4422.49 885
4423.12 865
4423.75 865
4424.37 1000
4425.00 891
4425.63 899
4426.26 1001
4426.88 996
4427.51 831
4428.14 902
4428.77 881
4429.39 895
4430.02 874
4430.65 799
4431.28 858
4431.91 862
4432.53 758
4433.16 818
4433.79 917
4434.42 974
4435.05 854
4435.67 886
4436.30 911
4436.93 828
4437.56 860
4438.19 806
4438.82 797
4439.44 748
4440.07 795
4440.70 780
4441.33 838
4441.96 831
4442.59 846
4443.22 776
4443.85 815
4444.47 886
4445.10 881
4445.73 920
4446.36 827
4446.99 834
4447.62 753
4448.25 855
4448.88 801
4449.51 756
4450.14 719
4450.77 775
4451.39 826
4452.02 923
4452.65 793
4453.28 818
4453.91 879
4454.54 851
4455.17 865
4455.80 781
4456.43 760
4457.06 850
4457.69 795
4458.32 816
4458.95 791
4459.58 826
4460.21 875
4460.84 804
4461.47 749
4462.10 793
4462.73 812
4463.36 815
4463.99 728
4464.62 812
4465.25 774
4465.88 761
4466.51 754
4467.14 793
4467.77 903
4468.40 799
4469.03 776
4469.67 775
4470.30 827
4470.93 821
4471.56 719
4472.19 771
4472.82 764
4473.45 691
4474.08 802
4474.71 829
4475.34 825
4475.97 903
4476.61 758
4477.24 701
4477.87 790
4478.50 761
4479.13 695
4479.76 791
4480.39 796
4481.02 794
4481.66 714
4482.29 732
4482.92 839
4483.55 801
4484.18 812
4484.81 750
4485.45 695
4486.08 786
4486.71 768
4487.34 900
4487.97 894
4488.61 805
4489.24 793
4489.87 726
4490.50 759
4491.13 772
4491.77 760
4492.40 688
4493.03 717
4493.66 818
4494.30 919
4494.93 882
4495.56 752
4496.19 782
4496.83 821
4497.46 813
4498.09 823
4498.72 730
4499.36 761
4499.99 845
4500.62 695
4501.25 756
4501.89 858
4502.52 857
4503.15 760
4503.79 813
4504.42 829
4505.05 758
4505.69 872
4506.32 859
4506.95 847
4507.59 841
4508.22 865
4508.85 868
4509.49 842
4510.12 733
4510.75 760
4511.39 830
4512.02 777
4512.65 722
4513.29 806
4513.92 874
4514.56 838
4515.19 834
4515.82 857
4516.46 906
4517.09 851
4517.73 807
4518.36 906
4518.99 930
4519.63 865
4520.26 902
4520.90 924
4521.53 851
4522.16 817
4522.80 891
4523.43 871
4524.07 822
4524.70 797
4525.34 821
4525.97 858
4526.61 781
4527.24 761
4527.88 782
4528.51 810
4529.15 803
4529.78 821
4530.42 947
4531.05 1060
4531.69 1187
4532.32 1163
4532.96 1228
4533.59 1286
4534.23 1259
4534.86 1353
4535.50 1451
4536.13 1472
4536.77 1519
4537.40 1428
4538.04 1402
4538.67 1275
4539.31 1184
4539.94 1219
4540.58 995
4541.22 912
4541.85 970
4542.49 841
4543.12 828
4543.76 883
4544.40 925
4545.03 889
4545.67 858
4546.30 899
4546.94 858
4547.58 870
4548.21 860
4548.85 853
4549.48 748
4550.12 790
4550.76 725
4551.39 650
4552.03 738
4552.67 800
4553.30 815
4553.94 752
4554.58 811
4555.21 849
4555.85 788
4556.49 837
4557.12 858
4557.76 851
4558.40 907
4559.03 887
4559.67 866
4560.31 833
4560.94 979
4561.58 870
4562.22 920
4562.86 909
4563.49 888
4564.13 870
4564.77 905
4565.41 891
4566.04 920
4566.68 895
4567.32 863
4567.96 799
4568.59 869
4569.23 870
4569.87 1000
4570.51 966
4571.14 987
4571.78 948
4572.42 914
4573.06 928
4573.70 1032
4574.33 1091
4574.97 1030
4575.61 965
4576.25 778
4576.89 920
4577.52 913
4578.16 873
4578.80 803
4579.44 830
4580.08 834
4580.72 831
4581.35 840
4581.99 870
4582.63 762
4583.27 823
4583.91 787
4584.55 800
4585.19 775
4585.83 706
4586.46 841
4587.10 731
4587.74 758
4588.38 820
4589.02 789
4589.66 796
4590.30 704
4590.94 705
4591.58 683
4592.22 824
4592.85 858
4593.49 758
4594.13 770
4594.77 832
4595.41 829
4596.05 813
4596.69 848
4597.33 859
4597.97 782
4598.61 855
4599.25 746
4599.89 738
4600.53 780
4601.17 758
4601.81 783
4602.45 765
4603.09 732
4603.73 758
4604.37 812
4605.01 811
4605.65 794
4606.29 818
4606.93 685
4607.57 759
4608.21 813
4608.85 726
4609.49 797
4610.13 841
4610.77 810
4611.41 773
4612.05 825
4612.70 813
4613.34 827
4613.98 808
4614.62 896
4615.26 813
4615.90 718
4616.54 775
4617.18 817
4617.82 801
4618.46 844
4619.10 790
4619.75 702
4620.39 740
4621.03 710
4621.67 690
4622.31 719
4622.95 761
4623.59 722
4624.24 766
4624.88 789
4625.52 776
4626.16 780
4626.80 809
4627.44 848
4628.09 768
4628.73 758
4629.37 719
4630.01 729
4630.65 731
4631.29 752
4631.94 809
4632.58 700
4633.22 763
4633.86 699
4634.51 701
4635.15 674
4635.79 793
4636.43 802
4637.07 717
4637.72 745
4638.36 765
4639.00 796
4639.64 847
4640.29 781
4640.93 717
4641.57 720
4642.21 790
4642.86 890
4643.50 856
4644.14 837
4644.79 690
4645.43 893
4646.07 771
4646.72 748
4647.36 767
4648.00 691
4648.64 694
4649.29 736
4649.93 757
4650.57 749
4651.22 697
4651.86 733
4652.50 697
4653.15 691
4653.79 831
4654.44 827
4655.08 772
4655.72 709
4656.37 735
4657.01 797
4657.65 779
4658.30 711
4658.94 769
4659.59 750
4660.23 662
4660.87 754
4661.52 711
4662.16 783
4662.81 721
4663.45 648
4664.09 806
4664.74 739
4665.38 720
4666.03 730
4666.67 705
4667.32 701
4667.96 735
4668.61 760
4669.25 821
4669.89 679
4670.54 639
4671.18 680
4671.83 767
4672.47 764
4673.12 678
4673.76 769
4674.41 759
4675.05 730
4675.70 691
4676.34 687
4676.99 741
4677.63 714
4678.28 685
4678.92 753
4679.57 774
4680.22 719
4680.86 726
4681.51 757
4682.15 773
4682.80 724
4683.44 709
4684.09 785
4684.73 680
4685.38 636
4686.03 676
4686.67 705
4687.32 742
4687.96 748
4688.61 765
4689.25 789
4689.90 737
4690.55 815
4691.19 789
4691.84 686
4692.49 708
4693.13 727
4693.78 650
4694.42 695
4695.07 671
4695.72 762
4696.36 741
4697.01 772
4697.66 696
4698.30 720
4698.95 703
4699.60 779
4700.24 642
4700.89 672
4701.54 721
4702.18 711
4702.83 822
4703.48 706
4704.12 702
4704.77 730
4705.42 704
4706.07 662
4706.71 663
4707.36 667
4708.01 667
4708.66 730
4709.30 704
4709.95 775
4710.60 732
4711.24 684
4711.89 743
4712.54 709
4713.19 754
4713.84 710
4714.48 718
4715.13 764
4715.78 738
4716.43 702
4717.07 721
4717.72 749
4718.37 693
4719.02 770
4719.67 773
4720.31 740
4720.96 693
4721.61 710
4722.26 723
4722.91 619
4723.56 788
4724.20 724
4724.85 770
4725.50 705
4726.15 640
4726.80 726
4727.45 756
4728.10 722
4728.74 775
4729.39 793
4730.04 752
4730.69 719
4731.34 686
4731.99 740
4732.64 778
4733.29 735
4733.94 700
4734.58 703
4735.23 737
4735.88 711
4736.53 722
4737.18 717
4737.83 671
4738.48 675
4739.13 718
4739.78 760
4740.43 745
4741.08 717
4741.73 733
4742.38 741
4743.03 653
4743.68 638
4744.33 777
4744.98 790
4745.63 724
4746.28 766
4746.93 779
4747.58 757
4748.23 735
4748.88 713
4749.53 779
4750.18 701
4750.83 699
4751.48 669
4752.13 732
4752.78 768
4753.43 771
4754.08 792
4754.73 748
4755.38 720
4756.03 727
4756.68 734
4757.33 716
4757.98 797
4758.63 746
4759.28 740
4759.93 759
4760.59 805
4761.24 693
4761.89 720
4762.54 759
4763.19 704
4763.84 782
4764.49 743
4765.14 773
4765.79 740
4766.45 733
4767.10 740
4767.75 682
4768.40 679
4769.05 747
4769.70 785
4770.35 746
4771.01 752
4771.66 776
4772.31 795
4772.96 749
4773.61 696
4774.26 719
4774.92 717
4775.57 790
4776.22 788
4776.87 841
4777.52 742
4778.18 648
4778.83 724
4779.48 665
4780.13 699
4780.79 727
4781.44 728
4782.09 766
4782.74 684
4783.40 667
4784.05 729
4784.70 689
4785.35 646
4786.01 758
4786.66 670
4787.31 661
4787.96 655
4788.62 568
4789.27 610
4789.92 697
4790.58 746
4791.23 783
4791.88 799
4792.53 644
4793.19 703
4793.84 776
4794.49 791
4795.15 695
4795.80 656
4796.45 671
4797.11 696
4797.76 733
4798.41 771
4799.07 699
4799.72 737
4800.37 685
4801.03 638
4801.68 723
4802.34 707
4802.99 754
4803.64 686
4804.30 694
4804.95 728
4805.61 786
4806.26 777
4806.91 756
4807.57 676
4808.22 684
4808.88 613
4809.53 739
4810.18 789
4810.84 794
4811.49 737
4812.15 683
4812.80 749
4813.46 687
4814.11 681
4814.77 643
4815.42 605
4816.07 650
4816.73 662
4817.38 633
4818.04 634
4818.69 717
4819.35 742
4820.00 718
4820.66 721
4821.31 742
4821.97 750
4822.62 783
4823.28 770
4823.93 720
4824.59 741
4825.24 750
4825.90 755
4826.56 807
4827.21 711
4827.87 748
4828.52 808
4829.18 726
4829.83 777
4830.49 746
4831.14 736
4831.80 697
4832.46 743
4833.11 765
4833.77 760
4834.42 726
4835.08 757
4835.74 724
4836.39 729
4837.05 749
4837.70 827
4838.36 840
4839.02 772
4839.67 775
4840.33 856
4840.99 808
4841.64 839
4842.30 848
4842.96 772
4843.61 796
4844.27 811
4844.92 872
4845.58 819
4846.24 743
4846.90 696
4847.55 722
4848.21 757
4848.87 747
4849.52 820
4850.18 733
4850.84 662
4851.49 680
4852.15 784
4852.81 743
4853.47 768
4854.12 831
4854.78 798
4855.44 710
4856.09 706
4856.75 723
4857.41 675
4858.07 731
4858.72 791
4859.38 747
4860.04 715
4860.70 741
4861.36 780
4862.01 787
4862.67 756
4863.33 711
4863.99 760
4864.64 813
4865.30 746
4865.96 706
4866.62 682
4867.28 731
4867.94 777
4868.59 708
4869.25 795
4869.91 779
4870.57 742
4871.23 720
4871.89 674
4872.54 667
4873.20 785
4873.86 726
4874.52 708
4875.18 763
4875.84 801
4876.50 661
4877.16 797
4877.81 817
4878.47 764
4879.13 720
4879.79 787
4880.45 790
4881.11 800
4881.77 797
4882.43 735
4883.09 828
4883.75 742
4884.41 691
4885.06 677
4885.72 772
4886.38 757
4887.04 729
4887.70 769
4888.36 829
4889.02 774
4889.68 809
4890.34 688
4891.00 712
4891.66 639
4892.32 652
4892.98 724
4893.64 763
4894.30 709
4894.96 690
4895.62 678
4896.28 730
4896.94 691
4897.60 602
4898.26 673
4898.92 658
4899.58 712
4900.24 614
4900.90 671
4901.56 698
4902.22 720
4902.88 755
4903.54 707
4904.21 710
4904.87 718
4905.53 729
4906.19 738
4906.85 635
4907.51 709
4908.17 647
4908.83 740
4909.49 691
4910.15 718
4910.81 721
4911.48 702
4912.14 711
4912.80 764
4913.46 666
4914.12 653
4914.78 698
4915.44 639
4916.11 655
4916.77 676
4917.43 601
4918.09 578
4918.75 676
4919.41 719
4920.07 606
4920.74 614
4921.40 701
4922.06 598
4922.72 688
4923.38 689
4924.05 691
4924.71 585
4925.37 628
4926.03 680
4926.69 651
4927.36 641
4928.02 637
4928.68 621
4929.34 649
4930.01 712
4930.67 697
4931.33 643
4931.99 725
4932.66 677
4933.32 661
4933.98 654
4934.64 607
4935.31 628
4935.97 593
4936.63 635
4937.30 606
4937.96 700
4938.62 656
4939.28 663
4939.95 665
4940.61 699
4941.27 713
4941.94 680
4942.60 684
4943.26 652
4943.93 720
4944.59 710
4945.25 691
4945.92 784
4946.58 775
4947.24 826
4947.91 759
4948.57 685
4949.23 674
4949.90 675
4950.56 576
4951.23 713
4951.89 719
4952.55 758
4953.22 753
4953.88 714
4954.55 713
4955.21 684
4955.87 614
4956.54 728
4957.20 792
4957.87 815
4958.53 755
4959.20 632
4959.86 655
4960.52 689
4961.19 689
4961.85 744
4962.52 671
4963.18 732
4963.85 697
4964.51 686
4965.18 722
4965.84 681
4966.51 645
4967.17 695
4967.84 686
4968.50 731
4969.17 699
4969.83 686
4970.50 703
4971.16 719
4971.83 682
4972.49 712
4973.16 726
4973.82 748
4974.49 705
4975.15 643
4975.82 741
4976.48 821
4977.15 839
4977.82 705
4978.48 668
4979.15 748
4979.81 683
4980.48 664
4981.14 803
4981.81 771
4982.48 796
4983.14 792
4983.81 791
4984.47 749
4985.14 749
4985.81 733
4986.47 739
4987.14 761
4987.81 797
4988.47 822
4989.14 939
4989.80 1053
4990.47 998
4991.14 946
4991.80 1040
4992.47 1085
4993.14 1160
4993.80 1099
4994.47 1100
4995.14 1106
4995.80 1168
4996.47 1006
4997.14 921
4997.80 890
4998.47 816
4999.14 841
4999.81 767
5000.47 773
5001.14 762
5001.81 736
5002.47 715
5003.14 728
5003.81 715
5004.48 681
5005.14 771
5005.81 711
5006.48 756
5007.15 742
5007.81 722
5008.48 797
5009.15 759
5009.82 622
5010.49 738
5011.15 785
5011.82 714
5012.49 763
5013.16 757
5013.83 729
5014.49 723
5015.16 760
5015.83 777
5016.50 758
5017.17 792
5017.83 753
5018.50 692
5019.17 787
5019.84 795
5020.51 805
5021.18 851
5021.84 826
5022.51 790
5023.18 860
5023.85 912
5024.52 947
5025.19 923
5025.86 897
5026.53 927
5027.19 963
5027.86 992
5028.53 952
5029.20 914
5029.87 735
5030.54 887
5031.21 939
5031.88 843
5032.55 915
5033.22 853
5033.89 915
5034.56 886
5035.23 794
5035.89 738
5036.56 741
5037.23 718
5037.90 723
5038.57 828
5039.24 744
5039.91 747
5040.58 695
5041.25 753
5041.92 797
5042.59 830
5043.26 777
5043.93 765
5044.60 787
5045.27 863
5045.94 821
5046.61 796
5047.28 816
5047.95 856
5048.62 813
5049.29 844
5049.96 923
5050.63 824
5051.31 739
5051.98 773
5052.65 785
5053.32 784
5053.99 874
5054.66 852
5055.33 784
5056.00 784
5056.67 725
5057.34 782
5058.01 789
5058.68 771
5059.35 747
5060.03 845
5060.70 777
5061.37 825
5062.04 781
5062.71 935
5063.38 846
5064.05 879
5064.72 863
5065.40 847
5066.07 830
5066.74 726
5067.41 808
5068.08 794
5068.75 815
5069.43 744
5070.10 734
5070.77 767
5071.44 713
5072.11 720
5072.79 770
5073.46 774
5074.13 686
5074.80 721
5075.47 707
5076.15 707
5076.82 766
5077.49 650
5078.16 762
5078.83 786
5079.51 733
5080.18 731
5080.85 748
5081.52 752
5082.20 684
5082.87 767
5083.54 889
5084.22 768
5084.89 698
5085.56 759
5086.23 716
5086.91 679
5087.58 703
5088.25 718
5088.93 750
5089.60 711
5090.27 657
5090.94 682
5091.62 722
5092.29 777
5092.96 737
5093.64 613
5094.31 699
5094.98 798
5095.66 755
5096.33 731
5097.00 791
5097.68 719
5098.35 697
5099.03 758
5099.70 726
5100.37 755
5101.05 770
5101.72 735
5102.39 594
5103.07 717
5103.74 754
5104.42 686
5105.09 670
5105.77 753
5106.44 701
5107.11 743
5107.79 703
5108.46 703
5109.14 694
5109.81 726
5110.49 767
5111.16 713
5111.83 759
5112.51 741
5113.18 670
5113.86 715
5114.53 658
5115.21 659
5115.88 650
5116.56 643
5117.23 624
5117.91 692
5118.58 733
5119.26 673
5119.93 689
5120.61 694
5121.28 665
5121.96 776
5122.63 720
5123.31 749
5123.98 749
5124.66 697
5125.33 673
5126.01 689
5126.69 678
5127.36 689
5128.04 683
5128.71 642
5129.39 685
5130.06 738
5130.74 684
5131.42 620
5132.09 664
5132.77 636
5133.44 710
5134.12 727
5134.79 682
5135.47 696
5136.15 693
5136.82 768
5137.50 708
5138.18 684
5138.85 632
5139.53 642
5140.20 671
5140.88 765
5141.56 812
5142.23 755
5142.91 694
5143.59 673
5144.26 662
5144.94 719
5145.62 751
5146.29 749
5146.97 689
5147.65 656
5148.33 672
5149.00 634
5149.68 676
5150.36 695
5151.03 727
5151.71 704
5152.39 635
5153.06 663
5153.74 635
5154.42 603
5155.10 607
5155.77 677
5156.45 653
5157.13 640
5157.81 665
5158.48 665
5159.16 772
5159.84 716
5160.52 644
5161.20 657
5161.87 651
5162.55 598
5163.23 617
5163.91 627
5164.58 646
5165.26 686
5165.94 653
5166.62 694
5167.30 632
5167.98 672
5168.65 685
5169.33 618
5170.01 650
5170.69 655
5171.37 688
5172.05 680
5172.72 622
5173.40 668
5174.08 656
5174.76 723
5175.44 627
5176.12 625
5176.80 682
5177.48 670
5178.15 652
5178.83 672
5179.51 642
5180.19 585
5180.87 574
5181.55 677
5182.23 702
5182.91 626
5183.59 676
5184.27 626
5184.95 686
5185.63 651
5186.30 631
5186.98 701
5187.66 689
5188.34 673
5189.02 643
5189.70 615
5190.38 578
5191.06 555
5191.74 582
5192.42 619
5193.10 604
5193.78 612
5194.46 712
5195.14 593
5195.82 624
5196.50 634
5197.18 596
5197.86 652
5198.54 691
5199.22 705
5199.90 705
5200.58 608
5201.26 646
5201.94 668
5202.62 701
5203.31 707
5203.99 607
5204.67 639
5205.35 672
5206.03 670
5206.71 703
5207.39 621
5208.07 562
5208.75 607
5209.43 609
5210.11 680
5210.79 681
5211.48 634
5212.16 636
5212.84 648
5213.52 752
5214.20 678
5214.88 629
5215.56 678
5216.24 666
5216.93 694
5217.61 623
5218.29 647
5218.97 684
5219.65 634
5220.33 623
5221.02 589
5221.70 675
5222.38 715
5223.06 713
5223.74 630
5224.42 703
5225.11 664
5225.79 673
5226.47 590
5227.15 623
5227.83 613
5228.52 641
5229.20 714
5229.88 643
5230.56 663
5231.25 646
5231.93 702
5232.61 647
5233.29 641
5233.98 606
5234.66 585
5235.34 640
5236.02 654
5236.71 753
5237.39 724
5238.07 626
5238.76 662
5239.44 680
5240.12 629
5240.80 581
5241.49 653
5242.17 596
5242.85 721
5243.54 691
5244.22 699
5244.90 663
5245.59 557
5246.27 611
5246.95 643
5247.64 625
5248.32 613
5249.00 672
5249.69 715
5250.37 655
5251.05 600
5251.74 657
5252.42 756
5253.11 657
5253.79 688
5254.47 698
5255.16 756
5255.84 829
5256.53 768
5257.21 727
5257.89 654
5258.58 554
5259.26 580
5259.95 644
5260.63 674
5261.32 644
5262.00 644
5262.68 611
5263.37 686
5264.05 668
5264.74 696
5265.42 738
5266.11 672
5266.79 791
5267.48 703
5268.16 701
5268.85 670
5269.53 605
5270.22 666
5270.90 674
5271.59 679
5272.27 649
5272.96 728
5273.64 650
5274.33 611
5275.01 683
5275.70 612
5276.38 648
5277.07 661
5277.75 622
5278.44 668
5279.12 560
5279.81 644
5280.49 754
5281.18 687
5281.87 653
5282.55 702
5283.24 733
5283.92 680
5284.61 711
5285.30 668
5285.98 757
5286.67 660
5287.35 665
5288.04 743
5288.73 699
5289.41 756
5290.10 753
5290.78 680
5291.47 687
5292.16 645
5292.84 661
5293.53 671
5294.22 739
5294.90 725
5295.59 704
5296.28 683
5296.96 782
5297.65 762
5298.34 743
5299.02 741
5299.71 707
5300.40 736
5301.08 709
5301.77 681
5302.46 738
5303.14 750
5303.83 916
5304.52 939
5305.21 971
5305.89 934
5306.58 1004
5307.27 1003
5307.96 831
5308.64 927
5309.33 882
5310.02 734
5310.71 791
5311.39 764
5312.08 707
5312.77 748
5313.46 692
5314.14 670
5314.83 647
5315.52 667
5316.21 761
5316.89 665
5317.58 690
5318.27 726
5318.96 794
5319.65 704
5320.34 597
5321.02 637
5321.71 632
5322.40 681
5323.09 688
5323.78 685
5324.47 718
5325.15 712
5325.84 685
5326.53 762
5327.22 650
5327.91 726
5328.60 689
5329.29 724
5329.97 859
5330.66 784
5331.35 823
5332.04 748
5332.73 809
5333.42 769
5334.11 752
5334.80 702
5335.49 724
5336.18 679
5336.87 704
5337.55 738
5338.24 757
5338.93 729
5339.62 702
5340.31 680
5341.00 760
5341.69 742
5342.38 712
5343.07 751
5343.76 788
5344.45 813
5345.14 785
5345.83 815
5346.52 870
5347.21 857
5347.90 826
5348.59 829
5349.28 778
5349.97 784
5350.66 901
5351.35 881
5352.04 955
5352.73 965
5353.42 887
5354.11 1024
5354.80 1040
5355.49 977
5356.18 1045
5356.87 1039
5357.56 964
5358.25 1064
5358.94 948
5359.64 889
5360.33 925
5361.02 840
5361.71 729
5362.40 707
5363.09 700
5363.78 710
5364.47 664
5365.16 754
5365.85 697
5366.55 635
5367.24 672
5367.93 738
5368.62 723
5369.31 708
5370.00 674
5370.69 698
5371.38 746
5372.08 704
5372.77 735
5373.46 658
5374.15 684
5374.84 746
5375.53 718
5376.23 678
5376.92 682
5377.61 639
5378.30 627
5378.99 650
5379.69 681
5380.38 719
5381.07 684
5381.76 695
5382.45 696
5383.15 674
5383.84 626
5384.53 722
5385.22 683
5385.92 680
5386.61 735
5387.30 710
5387.99 750
5388.69 755
5389.38 658
5390.07 717
5390.76 662
5391.46 671
5392.15 687
5392.84 667
5393.54 763
5394.23 693
5394.92 706
5395.61 695
5396.31 701
5397.00 789
5397.69 816
5398.39 775
5399.08 760
5399.77 735
5400.47 693
5401.16 647
5401.85 665
5402.55 605
5403.24 648
5403.93 714
5404.63 614
5405.32 729
5406.02 697
5406.71 670
5407.40 687
5408.10 808
5408.79 759
5409.48 668
5410.18 706
5410.87 702
5411.57 742
5412.26 702
5412.95 686
5413.65 699
5414.34 673
5415.04 646
5415.73 669
5416.43 657
5417.12 667
5417.82 681
5418.51 622
5419.20 622
5419.90 634
5420.59 631
5421.29 658
5421.98 736
5422.68 725
5423.37 684
5424.07 743
5424.76 692
5425.46 724
5426.15 701
5426.85 703
5427.54 691
5428.24 705
5428.93 701
5429.63 710
5430.32 678
5431.02 717
5431.71 639
5432.41 668
5433.10 679
5433.80 657
5434.50 717
5435.19 758
5435.89 707
5436.58 659
5437.28 654
5437.97 674
5438.67 685
5439.37 701
5440.06 639
5440.76 743
5441.45 699
5442.15 697
5442.85 673
5443.54 712
5444.24 740
5444.93 786
5445.63 685
5446.33 724
5447.02 732
5447.72 689
5448.42 735
5449.11 762
5449.81 761
5450.51 799
5451.20 775
5451.90 789
5452.60 734
5453.29 744
5453.99 717
5454.69 689
5455.38 798
5456.08 780
5456.78 812
5457.47 693
5458.17 734
5458.87 757
5459.57 727
5460.26 724
5460.96 753
5461.66 671
5462.35 725
5463.05 720
5463.75 717
5464.45 691
5465.14 660
5465.84 713
5466.54 734
5467.24 754
5467.93 796
5468.63 938
5469.33 882
5470.03 744
5470.73 793
5471.42 833
5472.12 802
5472.82 722
5473.52 746
5474.22 765
5474.91 681
5475.61 792
5476.31 747
5477.01 717
5477.71 872
5478.40 777
5479.10 732
5479.80 670
5480.50 623
5481.20 709
5481.90 853
5482.60 836
5483.29 842
5483.99 792
5484.69 769
5485.39 777
5486.09 808
5486.79 807
5487.49 772
5488.19 782
5488.89 749
5489.58 723
5490.28 724
5490.98 697
5491.68 722
5492.38 845
5493.08 771
5493.78 691
5494.48 750
5495.18 827
5495.88 791
5496.58 842
5497.28 778
5497.98 796
5498.68 795
5499.38 762
5500.08 726
5500.78 745
5501.48 813
5502.18 781
5502.88 844
5503.58 859
5504.28 836
5504.98 848
5505.68 890
5506.38 989
5507.08 928
5507.78 907
5508.48 978
5509.18 921
5509.88 852
5510.58 799
5511.28 871
5511.98 858
5512.68 787
5513.38 838
5514.08 865
5514.78 969
5515.48 914
5516.18 871
5516.88 895
5517.58 935
5518.28 979
5518.99 1001
5519.69 955
5520.39 886
5521.09 882
5521.79 800
5522.49 821
5523.19 830
5523.89 851
5524.59 847
5525.30 787
5526.00 886
5526.70 831
5527.40 816
5528.10 809
5528.80 798
5529.50 772
5530.21 749
5530.91 748
5531.61 736
5532.31 794
5533.01 725
5533.72 700
5534.42 757
5535.12 737
5535.82 774
5536.52 802
5537.23 711
5537.93 701
5538.63 728
5539.33 771
5540.03 707
5540.74 761
5541.44 750
5542.14 763
5542.84 698
5543.55 706
5544.25 651
5544.95 606
5545.65 641
5546.36 750
5547.06 691
5547.76 662
5548.47 730
5549.17 778
5549.87 724
5550.57 709
5551.28 718
5551.98 722
5552.68 692
5553.39 729
5554.09 739
5554.79 741
5555.50 699
5556.20 690
5556.90 718
5557.61 694
5558.31 657
5559.01 743
5559.72 753
5560.42 716
5561.12 622
5561.83 666
5562.53 717
5563.23 611
5563.94 662
5564.64 728
5565.35 728
5566.05 827
5566.75 818
5567.46 676
5568.16 691
5568.87 700
5569.57 751
5570.27 781
5570.98 667
5571.68 651
5572.39 663
5573.09 615
5573.80 689
5574.50 666
5575.21 707
5575.91 736
5576.61 667
5577.32 668
5578.02 619
5578.73 632
5579.43 678
5580.14 698
5580.84 642
5581.55 642
5582.25 704
5582.96 660
5583.66 579
5584.37 718
5585.07 664
5585.78 680
5586.48 640
5587.19 686
5587.89 688
5588.60 683
5589.30 643
5590.01 658
5590.72 647
5591.42 629
5592.13 587
5592.83 632
5593.54 630
5594.24 670
5594.95 631
5595.66 726
5596.36 637
5597.07 630
5597.77 696
5598.48 615
5599.18 598
5599.89 651
5600.60 606
5601.30 663
5602.01 665
5602.72 662
5603.42 625
5604.13 664
5604.83 705
5605.54 699
5606.25 595
5606.95 636
5607.66 631
5608.37 685
5609.07 645
5609.78 576
5610.49 569
5611.19 512
5611.90 494
5612.61 565
5613.31 605
5614.02 599
5614.73 637
5615.44 611
5616.14 589
5616.85 612
5617.56 575
5618.26 623
5618.97 684
5619.68 637
5620.39 604
5621.09 597
5621.80 637
5622.51 590
5623.22 540
5623.92 650
5624.63 603
5625.34 692
5626.05 655
5626.75 678
5627.46 705
5628.17 600
5628.88 607
5629.59 560
5630.29 589
5631.00 572
5631.71 640
5632.42 611
5633.13 581
5633.83 614
5634.54 620
5635.25 585
5635.96 550
5636.67 577
5637.38 603
5638.08 573
5638.79 532
5639.50 543
5640.21 557
5640.92 640
5641.63 582
5642.34 622
5643.05 625
5643.75 629
5644.46 604
5645.17 526
5645.88 532
5646.59 617
5647.30 587
5648.01 598
5648.72 636
5649.43 584
5650.14 679
5650.85 656
5651.55 597
5652.26 645
5652.97 633
5653.68 734
5654.39 682
5655.10 664
5655.81 601
5656.52 602
5657.23 669
5657.94 673
5658.65 657
5659.36 622
5660.07 608
5660.78 728
5661.49 654
5662.20 609
5662.91 681
5663.62 725
5664.33 714
5665.04 626
5665.75 646
5666.46 617
5667.17 634
5667.88 656
5668.59 622
5669.30 543
5670.01 619
5670.72 668
5671.43 644
5672.14 624
5672.85 650
5673.57 626
5674.28 658
5674.99 636
5675.70 578
5676.41 571
5677.12 637
5677.83 576
5678.54 599
5679.25 638
5679.96 643
5680.68 648
5681.39 695
5682.10 631
5682.81 652
5683.52 589
5684.23 598
5684.94 657
5685.65 593
5686.37 603
5687.08 642
5687.79 635
5688.50 663
5689.21 648
5689.92 627
5690.64 680
5691.35 683
5692.06 633
5692.77 590
5693.48 594
5694.20 602
5694.91 655
5695.62 641
5696.33 587
5697.04 677
5697.76 633
5698.47 625
5699.18 610
5699.89 561
5700.61 580
5701.32 654
5702.03 641
5702.74 634
5703.46 598
5704.17 646
5704.88 550
5705.59 603
5706.31 667
5707.02 616
5707.73 579
5708.45 578
5709.16 556
5709.87 589
5710.58 603
5711.30 620
5712.01 649
5712.72 620
5713.44 655
5714.15 719
5714.86 642
5715.58 613
5716.29 710
5717.00 644
5717.72 558
5718.43 623
5719.14 671
5719.86 618
5720.57 610
5721.28 631
5722.00 638
5722.71 634
5723.43 630
5724.14 650
5724.85 570
5725.57 556
5726.28 626
5727.00 606
5727.71 668
5728.42 685
5729.14 634
5729.85 663
5730.57 712
5731.28 678
5732.00 675
5732.71 656
5733.42 655
5734.14 651
5734.85 716
5735.57 690
5736.28 666
5737.00 668
5737.71 677
5738.43 788
5739.14 705
5739.86 704
5740.57 697
5741.29 635
5742.00 695
5742.72 707
5743.43 685
5744.15 676
5744.86 731
5745.58 676
5746.29 734
5747.01 682
5747.72 685
5748.44 704
5749.15 675
5749.87 681
5750.58 649
5751.30 736
5752.02 701
5752.73 699
5753.45 727
5754.16 677
5754.88 775
5755.59 824
5756.31 713
5757.03 638
5757.74 708
5758.46 781
5759.17 866
5759.89 818
5760.61 931
5761.32 758
5762.04 763
5762.76 725
5763.47 780
5764.19 791
5764.90 750
5765.62 820
5766.34 938
5767.05 910
5767.77 891
5768.49 949
5769.20 882
5769.92 813
5770.64 851
5771.35 952
5772.07 896
5772.79 791
5773.51 759
5774.22 719
5774.94 764
5775.66 771
5776.37 753
5777.09 825
5777.81 822
5778.53 689
5779.24 738
5779.96 829
5780.68 912
5781.39 850
5782.11 864
5782.83 828
5783.55 919
5784.26 877
5784.98 865
5785.70 921
5786.42 898
5787.14 821
5787.85 843
5788.57 870
5789.29 840
5790.01 854
5790.73 813
5791.44 897
5792.16 906
5792.88 849
5793.60 821
5794.32 885
5795.03 876
5795.75 863
5796.47 882
5797.19 892
5797.91 857
5798.63 901
5799.35 946
5800.06 1006
5800.78 1013
5801.50 1007
5802.22 990
5802.94 1191
5803.66 1324
5804.38 1349
5805.10 1428
5805.81 1680
5806.53 1743
5807.25 1834
5807.97 2022
5808.69 1893
5809.41 1662
5810.13 1389
5810.85 1456
5811.57 1381
5812.29 1230
5813.01 1193
5813.73 1058
5814.45 1006
5815.17 1069
5815.88 1083
5816.60 1071
5817.32 981
5818.04 1018
5818.76 1052
5819.48 1106
5820.20 1071
5820.92 1055
5821.64 1163
5822.36 1112
5823.08 1105
5823.80 1164
5824.52 1077
5825.24 1103
5825.96 1031
5826.68 1060
5827.40 1057
5828.12 1050
5828.84 982
5829.57 916
5830.29 882
5831.01 927
5831.73 826
5832.45 877
5833.17 807
5833.89 886
5834.61 824
5835.33 830
5836.05 846
5836.77 898
5837.49 852
5838.21 851
5838.94 795
5839.66 855
5840.38 846
5841.10 851
5841.82 792
5842.54 810
5843.26 812
5843.98 786
5844.70 881
5845.43 860
5846.15 976
5846.87 822
5847.59 746
5848.31 731
5849.03 785
5849.76 836
5850.48 779
5851.20 692
5851.92 859
5852.64 811
5853.36 865
5854.09 769
5854.81 772
5855.53 709
5856.25 740
5856.97 752
5857.70 784
5858.42 846
5859.14 824
5859.86 816
5860.59 743
5861.31 760
5862.03 719
5862.75 640
5863.48 721
5864.20 751
5864.92 694
5865.64 743
5866.37 743
5867.09 734
5867.81 844
5868.54 716
5869.26 735
5869.98 750
5870.70 774
5871.43 749
5872.15 718
5872.87 698
5873.60 693
5874.32 729
5875.04 727
5875.77 728
5876.49 723
5877.21 771
5877.94 766
5878.66 687
5879.38 796
5880.11 760
5880.83 742
5881.55 752
5882.28 692
5883.00 714
5883.73 651
5884.45 663
5885.17 709
5885.90 747
5886.62 741
5887.34 651
5888.07 700
5888.79 720
5889.52 676
5890.24 625
5890.97 718
5891.69 668
5892.41 677
5893.14 685
5893.86 681
5894.59 723
5895.31 686
5896.04 703
5896.76 660
5897.49 728
5898.21 651
5898.93 684
5899.66 626
5900.38 704
5901.11 674
5901.83 704
5902.56 659
5903.28 683
5904.01 614
5904.73 624
5905.46 673
5906.18 625
5906.91 616
5907.64 688
5908.36 716
5909.09 672
5909.81 608
5910.54 681
5911.26 745
5911.99 686
5912.71 704
5913.44 693
5914.16 643
5914.89 687
5915.62 681
5916.34 691
5917.07 703
5917.79 691
5918.52 750
5919.25 711
5919.97 717
5920.70 749
5921.42 638
5922.15 640
5922.88 699
5923.60 694
5924.33 724
5925.05 665
5925.78 621
5926.51 694
5927.23 740
5927.96 654
5928.69 674
5929.41 667
5930.14 726
5930.87 699
5931.59 655
5932.32 721
5933.05 748
5933.77 798
5934.50 752
5935.23 743
5935.95 820
5936.68 728
5937.41 665
5938.14 713
5938.86 715
5939.59 765
5940.32 690
5941.04 771
5941.77 830
5942.50 890
5943.23 864
5943.95 822
5944.68 878
5945.41 829
5946.14 794
5946.87 767
5947.59 750
5948.32 800
5949.05 805
5949.78 742
5950.50 775
5951.23 731
5951.96 664
5952.69 820
5953.42 854
5954.14 798
5954.87 810
5955.60 798
5956.33 839
5957.06 762
5957.79 778
5958.51 809
5959.24 779
5959.97 817
5960.70 852
5961.43 873
5962.16 820
5962.88 782
5963.61 753
5964.34 745
5965.07 832
5965.80 813
5966.53 800
5967.26 730
5967.99 779
5968.72 821
5969.44 904
5970.17 767
5970.90 766
5971.63 917
5972.36 942
5973.09 860
5973.82 910
5974.55 956
5975.28 978
5976.01 906
5976.74 894
5977.47 839
5978.20 866
5978.93 821
5979.66 950
5980.39 887
5981.12 861
5981.85 753
5982.58 848
5983.31 864
5984.04 861
5984.77 857
5985.50 874
5986.23 818
5986.96 778
5987.69 905
5988.42 912
5989.15 859
5989.88 985
5990.61 1066
5991.34 964
5992.07 907
5992.80 905
5993.53 944
5994.26 968
5994.99 869
5995.72 975
5996.45 922
5997.18 923
5997.91 1009
5998.64 960
5999.37 955
6000.11 986
6000.84 973
6001.57 902
6002.30 970
6003.03 867
6003.76 862
6004.49 871
6005.22 892
6005.95 940
6006.69 929
6007.42 907
6008.15 869
6008.88 961
6009.61 849
6010.34 854
6011.07 892
6011.81 940
6012.54 938
6013.27 957
6014.00 1030
6014.73 1098
6015.46 1127
6016.20 1100
6016.93 1134
6017.66 1250
6018.39 1172
6019.12 1113
6019.86 1177
6020.59 1096
6021.32 1083
6022.05 1053
6022.79 1031
6023.52 886
6024.25 888
6024.98 874
6025.72 872
6026.45 908
6027.18 818
6027.91 783
6028.65 870
6029.38 873
6030.11 864
6030.84 872
6031.58 769
6032.31 798
6033.04 860
6033.78 911
6034.51 851
6035.24 840
6035.98 859
6036.71 801
6037.44 827
6038.17 817
6038.91 800
6039.64 821
6040.37 833
6041.11 839
6041.84 874
6042.58 850
6043.31 893
6044.04 806
6044.78 751
6045.51 844
6046.24 827
6046.98 811
6047.71 860
6048.44 850
6049.18 918
6049.91 862
6050.65 871
6051.38 864
6052.11 886
6052.85 914
6053.58 918
6054.32 805
6055.05 848
6055.79 931
6056.52 973
6057.25 912
6057.99 844
6058.72 797
6059.46 872
6060.19 817
6060.93 926
6061.66 887
6062.40 850
6063.13 839
6063.87 876
6064.60 801
6065.34 892
6066.07 894
6066.81 845
6067.54 819
6068.28 794
6069.01 892
6069.75 863
6070.48 862
6071.22 811
6071.95 862
6072.69 839
6073.42 790
6074.16 914
6074.89 833
6075.63 771
6076.36 850
6077.10 914
6077.84 911
6078.57 818
6079.31 946
6080.04 938
6080.78 803
6081.51 805
6082.25 826
6082.99 876
6083.72 804
6084.46 796
6085.20 833
6085.93 790
6086.67 833
6087.40 816
6088.14 848
6088.88 794
6089.61 821
6090.35 726
6091.09 710
6091.82 799
6092.56 807
6093.30 778
6094.03 710
6094.77 742
6095.51 776
6096.24 813
6096.98 793
6097.72 742
6098.45 795
6099.19 722
6099.93 792
6100.66 809
6101.40 791
6102.14 828
6102.87 786
6103.61 758
6104.35 761
6105.09 767
6105.82 780
6106.56 830
6107.30 794
6108.04 815
6108.77 816
6109.51 778
6110.25 846
6110.99 898
6111.72 836
6112.46 879
6113.20 763
6113.94 800
6114.68 890
6115.41 849
6116.15 865
6116.89 849
6117.63 760
6118.37 756
6119.10 799
6119.84 848
6120.58 879
6121.32 816
6122.06 872
6122.80 900
6123.53 953
6124.27 912
6125.01 942
6125.75 891
6126.49 849
6127.23 813
6127.97 840
6128.70 839
6129.44 881
6130.18 825
6130.92 887
6131.66 884
6132.40 866
6133.14 781
6133.88 881
6134.62 798
6135.35 822
6136.09 797
6136.83 893
6137.57 911
6138.31 941
6139.05 933
6139.79 877
6140.53 889
6141.27 851
6142.01 841
6142.75 924
6143.49 858
6144.23 872
6144.97 881
6145.71 916
6146.45 873
6147.19 927
6147.93 907
6148.67 869
6149.41 921
6150.15 1012
6150.89 959
6151.63 909
6152.37 1003
6153.11 992
6153.85 992
6154.59 961
6155.33 848
6156.07 942
6156.81 933
6157.55 1060
6158.29 1021
6159.03 976
6159.77 963
6160.51 979
6161.25 902
6161.99 969
6162.73 1058
6163.47 1009
6164.22 974
6164.96 1016
6165.70 1014
6166.44 1050
6167.18 1129
6167.92 1057
6168.66 1070
6169.40 1056
6170.14 1086
6170.89 1200
6171.63 1211
6172.37 1199
6173.11 1196
6173.85 1186
6174.59 1119
6175.33 1173
6176.08 1143
6176.82 1163
6177.56 1218
6178.30 1136
6179.04 1106
6179.78 1261
6180.53 1171
6181.27 1134
6182.01 1036
6182.75 1105
6183.49 1133
6184.24 1157
6184.98 1110
6185.72 1290
6186.46 1171
6187.20 1194
6187.95 1129
6188.69 1106
6189.43 1121
6190.17 1103
6190.92 1181
6191.66 1196
6192.40 1170
6193.14 1250
6193.89 1185
6194.63 1272
6195.37 1242
6196.12 1340
6196.86 1344
6197.60 1329
6198.34 1240
6199.09 1295
6199.83 1384
6200.57 1367
6201.32 1403
6202.06 1469
6202.80 1370
6203.55 1327
6204.29 1296
6205.03 1257
6205.78 1334
6206.52 1241
6207.26 1309
6208.01 1479
6208.75 1458
6209.49 1655
6210.24 1583
6210.98 1765
6211.72 2049
6212.47 2378
6213.21 2591
6213.96 2748
6214.70 2833
6215.44 2966
6216.19 2833
6216.93 2612
6217.68 2390
6218.42 2142
6219.16 1906
6219.91 1683
6220.65 1592
6221.40 1418
6222.14 1403
6222.89 1272
6223.63 1203
6224.37 1131
6225.12 1122
6225.86 1063
6226.61 1089
6227.35 1207
6228.10 1150
6228.84 1148
6229.59 1138
6230.33 1219
6231.08 1114
6231.82 1226
6232.57 1264
6233.31 1100
6234.06 1027
6234.80 1116
6235.55 991
6236.29 972
6237.04 940
6237.78 892
6238.53 860
6239.27 877
6240.02 931
6240.76 1022
6241.51 1014
6242.26 1026
6243.00 994
6243.75 1040
6244.49 1061
6245.24 1002
6245.98 1043
6246.73 1001
6247.48 976
6248.22 996
6248.97 941
6249.71 961
6250.46 1012
6251.21 1094
6251.95 1099
6252.70 1057
6253.44 1007
6254.19 1052
6254.94 1138
6255.68 1100
6256.43 1111
6257.18 1088
6257.92 1093
6258.67 1034
6259.42 1047
6260.16 1072
6260.91 1071
6261.66 970
6262.40 995
6263.15 1123
6263.90 1071
6264.64 1040
6265.39 994
6266.14 970
6266.88 942
6267.63 957
6268.38 991
6269.13 1004
6269.87 997
6270.62 1054
6271.37 1058
6272.11 1054
6272.86 1058
6273.61 1071
6274.36 980
6275.10 969
6275.85 971
6276.60 1019
6277.35 932
6278.10 997
6278.84 989
6279.59 985
6280.34 1080
6281.09 1075
6281.83 1081
6282.58 1118
6283.33 1054
6284.08 1044
6284.83 1034
6285.57 966
6286.32 1022
6287.07 956
6287.82 901
6288.57 899
6289.32 904
6290.06 892
6290.81 933
6291.56 920
6292.31 871
6293.06 905
6293.81 865
6294.56 981
6295.30 894
6296.05 979
6296.80 1022
6297.55 874
6298.30 941
6299.05 911
6299.80 881
6300.55 889
6301.30 959
6302.05 866
6302.79 775
6303.54 780
6304.29 829
6305.04 820
6305.79 769
6306.54 787
6307.29 800
6308.04 735
6308.79 776
6309.54 799
6310.29 855
6311.04 875
6311.79 899
6312.54 800
6313.29 792
6314.04 766
6314.79 733
6315.54 771
6316.29 836
6317.04 841
6317.79 799
6318.54 806
6319.29 820
6320.04 813
6320.79 771
6321.54 839
6322.29 743
6323.04 785
6323.79 753
6324.54 778
6325.29 718
6326.04 751
6326.79 786
6327.54 778
6328.29 782
6329.04 757
6329.79 681
6330.55 713
6331.30 706
6332.05 734
6332.80 675
6333.55 808
6334.30 810
6335.05 733
6335.80 724
6336.55 749
6337.30 723
6338.06 716
6338.81 753
6339.56 709
6340.31 680
6341.06 730
6341.81 704
6342.56 727
6343.32 744
6344.07 729
6344.82 743
6345.57 737
6346.32 749
6347.07 667
6347.83 631
6348.58 733
6349.33 731
6350.08 728
6350.83 720
6351.59 691
6352.34 723
6353.09 737
6353.84 734
6354.60 697
6355.35 831
6356.10 871
6356.85 719
6357.61 799
6358.36 778
6359.11 698
6359.86 656
6360.62 672
6361.37 729
6362.12 708
6362.87 702
6363.63 721
6364.38 737
6365.13 677
6365.88 650
6366.64 706
6367.39 683
6368.14 652
6368.90 703
6369.65 653
6370.40 684
6371.16 619
6371.91 611
6372.66 585
6373.42 601
6374.17 678
6374.92 664
6375.68 658
6376.43 694
6377.18 627
6377.94 642
6378.69 618
6379.45 620
6380.20 665
6380.95 661
6381.71 655
6382.46 652
6383.21 651
6383.97 702
6384.72 740
6385.48 709
6386.23 732
6386.98 741
6387.74 677
6388.49 672
6389.25 704
6390.00 663
6390.76 607
6391.51 661
6392.27 660
6393.02 614
6393.77 613
6394.53 674
6395.28 649
6396.04 651
6396.79 683
6397.55 649
6398.30 696
6399.06 690
6399.81 652
6400.57 706
6401.32 696
6402.08 644
6402.83 744
6403.59 705
6404.34 654
6405.10 672
6405.85 716
6406.61 682
6407.36 676
6408.12 681
6408.88 661
6409.63 674
6410.39 692
6411.14 664
6411.90 734
6412.65 664
6413.41 668
6414.16 670
6414.92 661
6415.68 721
6416.43 643
6417.19 661
6417.94 690
6418.70 661
6419.46 675
6420.21 691
6420.97 708
6421.73 713
6422.48 661
6423.24 659
6423.99 709
6424.75 707
6425.51 677
6426.26 719
6427.02 709
6427.78 731
6428.53 693
6429.29 727
6430.05 741
6430.80 735
6431.56 709
6432.32 691
6433.07 734
6433.83 738
6434.59 751
6435.34 691
6436.10 640
6436.86 721
6437.62 748
6438.37 755
6439.13 790
6439.89 740
6440.65 709
6441.40 695
6442.16 697
6442.92 714
6443.68 676
6444.43 743
6445.19 758
6445.95 686
6446.71 709
6447.46 679
6448.22 814
6448.98 726
6449.74 734
6450.49 674
6451.25 705
6452.01 801
6452.77 802
6453.53 787
6454.29 780
6455.04 766
6455.80 740
6456.56 733
6457.32 798
6458.08 823
6458.84 765
6459.59 777
6460.35 710
6461.11 758
6461.87 819
6462.63 811
6463.39 809
6464.15 743
6464.90 794
6465.66 886
6466.42 792
6467.18 803
6467.94 814
6468.70 779
6469.46 806
6470.22 810
6470.98 865
6471.73 818
6472.49 829
6473.25 797
6474.01 870
6474.77 826
6475.53 910
6476.29 841
6477.05 912
6477.81 884
6478.57 787
6479.33 861
6480.09 795
6480.85 815
6481.61 847
6482.37 830
6483.13 865
6483.89 840
6484.65 923
6485.41 954
6486.17 945
6486.93 869
6487.69 814
6488.45 855
6489.21 809
6489.97 864
6490.73 869
6491.49 916
6492.25 882
6493.01 949
6493.77 926
6494.53 987
6495.29 991
6496.05 1103
6496.81 981
6497.57 961
6498.33 1069
6499.10 1026
6499.86 1034
6500.62 1006
6501.38 1043
6502.14 1103
6502.90 1110
6503.66 1144
6504.42 1119
6505.18 1002
6505.94 986
6506.71 995
6507.47 1041
6508.23 1154
6508.99 1172
6509.75 1107
6510.51 1098
6511.27 1094
6512.04 1111
6512.80 1097
6513.56 1153
6514.32 1201
6515.08 1221
6515.84 1174
6516.61 1078
6517.37 1192
6518.13 1182
6518.89 1170
6519.65 1197
6520.42 1181
6521.18 1121
6521.94 1106
6522.70 1186
6523.46 1215
6524.23 1278
6524.99 1245
6525.75 1191
6526.51 1233
6527.28 1211
6528.04 1363
6528.80 1243
6529.56 1376
6530.33 1319
6531.09 1290
6531.85 1417
6532.61 1410
6533.38 1455
6534.14 1370
6534.90 1409
6535.67 1346
6536.43 1380
6537.19 1517
6537.95 1619
6538.72 1827
6539.48 1976
6540.24 2256
6541.01 2405
6541.77 2730
6542.53 2830
6543.30 2937
6544.06 2917
6544.82 2479
6545.59 2267
6546.35 2131
6547.11 1759
6547.88 1638
6548.64 1479
6549.41 1290
6550.17 1220
6550.93 1125
6551.70 1166
6552.46 1150
6553.22 1073
6553.99 1100
6554.75 1109
6555.52 1106
6556.28 1153
6557.05 1029
6557.81 1065
6558.57 1095
6559.34 1056
6560.10 983
6560.87 1040
6561.63 1062
6562.40 1112
6563.16 1073
6563.92 1086
6564.69 1149
6565.45 1046
6566.22 1116
6566.98 1147
6567.75 1093
6568.51 1208
6569.28 1164
6570.04 1128
6570.81 1219
6571.57 1190
6572.34 1118
6573.10 1116
6573.87 1203
6574.63 1123
6575.40 1130
6576.16 1229
6576.93 1295
6577.69 1258
6578.46 1387
6579.23 1401
6579.99 1419
6580.76 1474
6581.52 1480
6582.29 1347
6583.05 1363
6583.82 1345
6584.59 1252
6585.35 1220
6586.12 1199
6586.88 1153
6587.65 1272
6588.41 1173
6589.18 1161
6589.95 1131
6590.71 1218
6591.48 1155
6592.25 1105
6593.01 1120
6593.78 1171
6594.54 1186
6595.31 1175
6596.08 1235
6596.84 1277
6597.61 1288
6598.38 1262
6599.14 1339
6599.91 1329
6600.68 1341
6601.44 1321
6602.21 1315
6602.98 1255
6603.74 1265
6604.51 1153
6605.28 1254
6606.05 1099
6606.81 1123
6607.58 1122
6608.35 1152
6609.11 1181
6609.88 1151
6610.65 1159
6611.42 1229
6612.18 1158
6612.95 1100
6613.72 1111
6614.49 1208
6615.25 1184
6616.02 1201
6616.79 1167
6617.56 1039
6618.32 1224
6619.09 1195
6619.86 1133
6620.63 1124
6621.40 1072
6622.16 1071
6622.93 1144
6623.70 1071
6624.47 1092
6625.24 1048
6626.00 1013
6626.77 1077
6627.54 1114
6628.31 1113
6629.08 1085
6629.85 946
6630.61 1067
6631.38 1150
6632.15 1072
6632.92 1061
6633.69 1051
6634.46 1113
6635.23 1134
6635.99 1238
6636.76 1345
6637.53 1504
6638.30 1597
6639.07 1606
6639.84 1694
6640.61 1806
6641.38 1758
6642.15 1563
6642.92 1544
6643.68 1549
6644.45 1468
6645.22 1371
6645.99 1133
6646.76 1107
6647.53 989
6648.30 1006
6649.07 1058
6649.84 974
6650.61 970
6651.38 931
6652.15 1043
6652.92 989
6653.69 1009
6654.46 998
6655.23 965
6656.00 1048
6656.77 1070
6657.54 944
6658.31 935
6659.08 917
6659.85 889
6660.62 840
6661.39 900
6662.16 817
6662.93 800
6663.70 864
6664.47 845
6665.24 816
6666.01 847
6666.78 962
6667.55 948
6668.32 938
6669.09 817
6669.86 868
6670.64 956
6671.41 927
6672.18 829
6672.95 795
6673.72 840
6674.49 819
6675.26 831
6676.03 871
6676.80 861
6677.57 852
6678.35 915
6679.12 914
6679.89 832
6680.66 937
6681.43 904
6682.20 898
6682.97 923
6683.75 883
6684.52 914
6685.29 864
6686.06 847
6686.83 794
6687.60 838
6688.38 819
6689.15 920
6689.92 920
6690.69 910
6691.46 871
6692.24 856
6693.01 904
6693.78 863
6694.55 748
6695.32 800
6696.10 783
6696.87 820
6697.64 856
6698.41 838
6699.19 853
6699.96 780
6700.73 785
6701.50 774
6702.28 757
6703.05 771
6703.82 795
6704.59 831
6705.37 696
6706.14 700
6706.91 804
6707.69 779
6708.46 747
6709.23 773
6710.00 754
6710.78 779
6711.55 788
6712.32 753
6713.10 777
6713.87 781
6714.64 767
6715.42 740
6716.19 762
6716.96 762
6717.74 806
6718.51 771
6719.28 737
6720.06 716
6720.83 662
6721.61 700
6722.38 705
6723.15 721
6723.93 751
6724.70 711
6725.47 716
6726.25 687
6727.02 683
6727.80 635
6728.57 651
6729.35 675
6730.12 661
6730.89 661
6731.67 693
6732.44 739
6733.22 668
6733.99 663
6734.77 698
6735.54 633
6736.31 647
6737.09 674
6737.86 681
6738.64 656
6739.41 613
6740.19 667
6740.96 772
6741.74 659
6742.51 649
6743.29 692
6744.06 659
6744.84 645
6745.61 647
6746.39 564
6747.16 575
6747.94 597
6748.71 626
6749.49 647
6750.26 610
6751.04 722
6751.82 731
6752.59 654
6753.37 613
6754.14 640
6754.92 612
6755.69 625
6756.47 650
6757.25 651
6758.02 691
6758.80 700
6759.57 684
6760.35 645
6761.12 700
6761.90 648
6762.68 605
6763.45 601
6764.23 643
6765.01 698
6765.78 615
6766.56 640
6767.33 626
6768.11 613
6768.89 668
6769.66 652
6770.44 581
6771.22 641
6771.99 653
6772.77 620
6773.55 614
6774.32 622
6775.10 634
6775.88 648
6776.65 644
6777.43 595
6778.21 661
6778.99 733
6779.76 643
6780.54 573
6781.32 630
6782.09 715
6782.87 710
6783.65 638
6784.43 594
6785.20 609
6785.98 619
6786.76 590
6787.54 622
6788.31 599
6789.09 626
6789.87 673
6790.65 670
6791.42 595
6792.20 595
6792.98 525
6793.76 608
6794.54 585
6795.31 618
6796.09 633
6796.87 638
6797.65 541
6798.43 493
6799.20 534
6799.98 553
6800.76 561
6801.54 585
6802.32 585
6803.10 611
6803.87 600
6804.65 608
6805.43 619
6806.21 675
6806.99 626
6807.77 637
6808.55 615
6809.32 608
6810.10 663
6810.88 658
6811.66 656
6812.44 572
6813.22 644
6814.00 643
6814.78 600
6815.56 573
6816.34 577
6817.11 664
6817.89 632
6818.67 667
6819.45 651
6820.23 586
6821.01 591
6821.79 586
6822.57 652
6823.35 695
6824.13 658
6824.91 674
6825.69 678
6826.47 689
6827.25 649
6828.03 619
6828.81 708
6829.59 697
6830.37 731
6831.15 615
6831.93 655
6832.71 610
6833.49 621
6834.27 679
6835.05 628
6835.83 561
6836.61 558
6837.39 576
6838.17 630
6838.95 592
6839.73 639
6840.51 673
6841.29 674
6842.07 678
6842.85 585
6843.63 579
6844.42 572
6845.20 588
6845.98 653
6846.76 598
6847.54 541
6848.32 576
6849.10 612
6849.88 609
6850.66 584
6851.44 553
6852.23 596
6853.01 695
6853.79 703
6854.57 745
6855.35 761
6856.13 816
6856.91 881
6857.70 768
6858.48 797
6859.26 776
6860.04 775
6860.82 695
6861.60 673
6862.39 684
6863.17 679
6863.95 723
6864.73 667
6865.51 653
6866.30 671
6867.08 644
6867.86 599
6868.64 676
6869.42 721
6870.21 643
6870.99 681
6871.77 703
6872.55 636
6873.34 668
6874.12 695
6874.90 662
6875.68 682
6876.47 662
6877.25 656
6878.03 663
6878.81 650
6879.60 680
6880.38 686
6881.16 712
6881.95 699
6882.73 711
6883.51 654
6884.29 635
6885.08 720
6885.86 703
6886.64 701
6887.43 718
6888.21 746
6888.99 738
6889.78 754
6890.56 722
6891.34 748
6892.13 736
6892.91 860
6893.69 862
6894.48 818
6895.26 850
6896.05 799
6896.83 806
6897.61 786
6898.40 728
6899.18 738
6899.97 712
6900.75 763
6901.53 787
6902.32 718
6903.10 777
6903.89 805
6904.67 723
6905.45 712
6906.24 728
6907.02 726
6907.81 752
6908.59 744
6909.38 730
6910.16 802
6910.95 755
6911.73 730
6912.51 728
6913.30 741
6914.08 791
6914.87 775
6915.65 797
6916.44 818
6917.22 766
6918.01 761
6918.79 748
6919.58 782
6920.36 798
6921.15 805
6921.93 799
6922.72 799
6923.50 763
6924.29 862
6925.08 813
6925.86 766
6926.65 831
6927.43 817
6928.22 796
6929.00 831
6929.79 810
6930.57 837
6931.36 779
6932.15 781
6932.93 786
6933.72 816
6934.50 872
6935.29 892
6936.08 915
6936.86 830
6937.65 844
6938.43 836
6939.22 859
6940.01 837
6940.79 809
6941.58 847
6942.37 868
6943.15 910
6943.94 891
6944.72 885
6945.51 894
6946.30 980
6947.08 924
6947.87 913
6948.66 931
6949.44 992
6950.23 1052
6951.02 975
6951.80 1047
6952.59 1108
6953.38 878
6954.17 908
6954.95 1024
6955.74 990
6956.53 959
6957.31 932
6958.10 837
6958.89 868
6959.68 970
6960.46 929
6961.25 963
6962.04 1032
6962.83 978
6963.61 1028
6964.40 1066
6965.19 1038
6965.98 987
6966.76 1004
6967.55 1096
6968.34 1018
6969.13 1065
6969.92 1140
6970.70 1072
6971.49 1057
6972.28 1112
6973.07 1084
6973.86 1168
6974.64 1091
6975.43 1122
6976.22 1131
6977.01 1223
6977.80 1164
6978.59 1166
6979.37 1201
6980.16 1174
6980.95 1108
6981.74 1124
6982.53 1165
6983.32 1177
6984.11 1272
6984.90 1285
6985.68 1242
6986.47 1375
6987.26 1402
6988.05 1569
6988.84 1702
6989.63 1800
6990.42 1869
6991.21 2001
6992.00 2087
6992.79 1933
6993.57 1919
6994.36 1840
6995.15 1787
6995.94 1745
6996.73 1473
6997.52 1419
6998.31 1347
6999.10 1284
6999.89 1260
7000.68 1287
7001.47 1263
7002.26 1382
7003.05 1521
7003.84 1560
7004.63 1726
7005.42 1805
7006.21 1805
7007.00 1828
7007.79 1672
7008.58 1603
7009.37 1527
7010.16 1383
7010.95 1251
7011.74 1244
7012.53 1019
7013.32 1034
7014.11 990
7014.90 992
7015.69 1007
7016.48 1031
7017.27 986
7018.06 923
7018.85 955
7019.65 1050
7020.44 1071
7021.23 956
7022.02 936
7022.81 955
7023.60 922
7024.39 1004
7025.18 952
7025.97 934
7026.76 966
7027.56 971
7028.35 951
7029.14 968
7029.93 980
7030.72 955
7031.51 946
7032.30 871
7033.09 925
7033.89 1000
7034.68 872
7035.47 890
7036.26 849
7037.05 797
7037.84 803
7038.64 833
7039.43 857
7040.22 865
7041.01 824
7041.80 848
7042.60 865
7043.39 907
7044.18 903
7044.97 933
7045.76 884
7046.56 891
7047.35 873
7048.14 904
7048.93 963
7049.73 872
7050.52 848
7051.31 826
7052.10 846
7052.90 769
7053.69 830
7054.48 900
7055.27 922
7056.07 866
7056.86 860
7057.65 835
7058.45 841
7059.24 767
7060.03 809
7060.83 790
7061.62 816
7062.41 759
7063.20 763
7064.00 766
7064.79 804
7065.58 838
7066.38 804
7067.17 749
7067.96 754
7068.76 771
7069.55 756
7070.35 688
7071.14 688
7071.93 718
7072.73 753
7073.52 696
7074.31 661
7075.11 677
7075.90 696
7076.70 720
7077.49 682
7078.28 671
7079.08 667
7079.87 695
7080.67 735
7081.46 722
7082.25 727
7083.05 747
7083.84 799
7084.64 782
7085.43 723
7086.23 694
7087.02 705
7087.82 712
7088.61 720
7089.41 663
7090.20 686
7090.99 713
7091.79 683
7092.58 696
7093.38 772
7094.17 708
7094.97 672
7095.76 748
7096.56 717
7097.35 704
7098.15 697
7098.94 824
7099.74 762
7100.54 708
7101.33 684
7102.13 676
7102.92 692
7103.72 683
7104.51 622
7105.31 605
7106.10 591
7106.90 620
7107.70 603
7108.49 650
7109.29 571
7110.08 585
7110.88 597
7111.67 529
7112.47 560
7113.27 639
7114.06 625
7114.86 615
7115.65 588
7116.45 627
7117.25 584
7118.04 555
7118.84 568
7119.64 635
7120.43 579
7121.23 565
7122.03 598
7122.82 607
7123.62 574
7124.41 568
7125.21 569
7126.01 626
7126.81 640
7127.60 589
7128.40 586
7129.20 567
7129.99 510
7130.79 536
7131.59 613
7132.38 604
7133.18 611
7133.98 528
7134.78 512
7135.57 593
7136.37 583
7137.17 614
7137.96 536
7138.76 553
7139.56 556
7140.36 546
7141.15 612
7141.95 564
7142.75 604
7143.55 573
7144.35 601
7145.14 563
7145.94 479
7146.74 548
7147.54 550
7148.33 536
7149.13 569
7149.93 550
7150.73 560
7151.53 610
7152.33 613
7153.12 525
7153.92 506
7154.72 520
7155.52 522
7156.32 535
7157.12 530
7157.91 607
7158.71 578
7159.51 552
7160.31 539
7161.11 489
7161.91 480
7162.71 521
7163.50 564
7164.30 529
7165.10 497
7165.90 547
7166.70 523
7167.50 551
7168.30 523
7169.10 523
7169.90 564
7170.70 536
7171.50 558
7172.29 508
7173.09 545
7173.89 554
7174.69 471
7175.49 484
7176.29 494
7177.09 506
7177.89 501
7178.69 560
7179.49 558
7180.29 510
7181.09 530
7181.89 557
7182.69 553
7183.49 544
7184.29 549
7185.09 469
7185.89 494
7186.69 544
7187.49 542
7188.29 596
7189.09 578
7189.89 546
7190.69 540
7191.49 498
7192.29 521
7193.09 537
7193.89 532
7194.69 485
7195.49 447
7196.29 478
7197.10 499
7197.90 473
7198.70 486
7199.50 530
7200.30 486
7201.10 485
7201.90 481
7202.70 455
7203.50 500
7204.30 503
7205.11 484
7205.91 542
7206.71 486
7207.51 471
7208.31 523
7209.11 530
7209.91 468
7210.71 480
7211.52 492
7212.32 511
7213.12 470
7213.92 499
7214.72 521
7215.52 494
7216.33 455
7217.13 497
7217.93 523
7218.73 529
7219.53 491
7220.34 508
7221.14 486
7221.94 427
7222.74 503
7223.54 551
7224.35 486
7225.15 460
7225.95 410
7226.75 462
7227.56 484
7228.36 478
7229.16 569
7229.96 500
7230.77 521
7231.57 480
7232.37 505
7233.17 514
7233.98 494
7234.78 512
7235.58 521
7236.38 472
7237.19 522
7237.99 516
7238.79 484
7239.60 473
7240.40 469
7241.20 458
7242.01 494
7242.81 491
7243.61 439
7244.42 476
7245.22 432
7246.02 449
7246.83 422
7247.63 425
7248.43 504
7249.24 497
7250.04 487
7250.84 467
7251.65 445
7252.45 476
7253.26 482
7254.06 474
7254.86 462
7255.67 497
7256.47 468
7257.28 494
7258.08 501
7258.88 525
7259.69 484
7260.49 454
7261.30 482
7262.10 524
7262.90 497
7263.71 547
7264.51 593
7265.32 496
7266.12 574
7266.93 592
7267.73 532
7268.54 508
7269.34 579
7270.15 541
7270.95 483
7271.76 506
7272.56 536
7273.37 580
7274.17 552
7274.98 552
7275.78 516
7276.59 562
7277.39 522
7278.20 599
7279.00 605
7279.81 600
7280.61 588
7281.42 570
7282.22 493
7283.03 468
7283.83 560
7284.64 550
7285.45 561
7286.25 523
7287.06 646
7287.86 652
7288.67 606
7289.47 678
7290.28 681
7291.09 760
7291.89 675
7292.70 711
7293.50 720
7294.31 687
7295.12 637
7295.92 656
7296.73 597
7297.53 662
7298.34 597
7299.15 587
7299.95 587
7300.76 533
7301.57 532
7302.37 517
7303.18 510
7303.99 546
7304.79 546
7305.60 509
7306.41 601
7307.21 601
7308.02 516
7308.83 584
7309.63 629
7310.44 623
7311.25 634
7312.06 589
7312.86 581
7313.67 616
7314.48 564
7315.28 593
7316.09 592
7316.90 576
7317.71 576
7318.51 595
7319.32 635
7320.13 623
7320.94 650
7321.74 647
7322.55 649
7323.36 691
7324.17 650
7324.97 738
7325.78 764
7326.59 750
7327.40 750
7328.21 755
7329.01 679
7329.82 621
7330.63 663
7331.44 678
7332.25 648
7333.06 685
7333.86 637
7334.67 578
7335.48 528
7336.29 594
7337.10 530
7337.91 609
7338.71 679
7339.52 631
7340.33 641
7341.14 701
7341.95 698
7342.76 612
7343.57 627
7344.38 659
7345.18 683
7345.99 612
7346.80 554
7347.61 587
7348.42 554
7349.23 587
7350.04 565
7350.85 572
7351.66 557
7352.47 585
7353.28 531
7354.09 564
7354.89 593
7355.70 599
7356.51 589
7357.32 591
7358.13 570
7358.94 602
7359.75 532
7360.56 610
7361.37 551
7362.18 550
7362.99 629
7363.80 598
7364.61 545
7365.42 568
7366.23 563
7367.04 566
7367.85 630
7368.66 558
7369.47 559
7370.28 632
7371.09 646
7371.90 524
7372.71 542
7373.52 558
7374.33 571
7375.15 534
7375.96 566
7376.77 567
7377.58 578
7378.39 524
7379.20 505
7380.01 529
7380.82 594
7381.63 564
7382.44 588
7383.25 543
7384.06 661
7384.88 591
7385.69 654
7386.50 675
7387.31 658
7388.12 714
7388.93 702
7389.74 622
7390.55 586
7391.37 640
7392.18 576
7392.99 576
7393.80 536
7394.61 536
7395.42 494
7396.24 523
7397.05 531
7397.86 526
7398.67 550
7399.48 511
7400.30 525
7401.11 513
7401.92 544
7402.73 585
7403.54 599
7404.36 567
7405.17 579
7405.98 606
7406.79 630
7407.60 669
7408.42 612
7409.23 575
7410.04 561
7410.85 557
7411.67 530
7412.48 488
7413.29 537
7414.11 526
7414.92 477
7415.73 526
7416.54 551
7417.36 511
7418.17 456
7418.98 447
7419.80 508
7420.61 516
7421.42 470
7422.23 484
7423.05 500
7423.86 499
7424.67 479
7425.49 499
7426.30 511
7427.11 477
7427.93 479
7428.74 446
7429.56 463
7430.37 500
7431.18 472
7432.00 483
7432.81 478
7433.62 499
7434.44 511
7435.25 481
7436.07 445
7436.88 413
7437.69 441
7438.51 477
7439.32 467
7440.14 514
7440.95 505
7441.76 550
7442.58 494
7443.39 464
7444.21 516
7445.02 497
7445.84 537
7446.65 459
7447.46 466
7448.28 481
7449.09 487
7449.91 470
7450.72 437
7451.54 487
7452.35 469
7453.17 412
7453.98 438
7454.80 452
7455.61 469
7456.43 500
7457.24 463
7458.06 464
7458.87 485
7459.69 462
7460.50 471
7461.32 442
7462.13 444
7462.95 442
7463.77 476
7464.58 482
7465.40 521
7466.21 453
7467.03 466
7467.84 486
7468.66 441
7469.47 422
7470.29 472
7471.11 437
7471.92 422
7472.74 444
7473.55 481
7474.37 492
7475.19 435
7476.00 457
7476.82 436
7477.63 480
7478.45 443
7479.27 442
7480.08 437
7480.90 440
7481.72 410
7482.53 458
7483.35 501
7484.17 471
7484.98 507
7485.80 455
7486.62 401
7487.43 405
7488.25 479
7489.07 479
7489.88 489
7490.70 508
7491.52 482
7492.33 431
7493.15 421
7493.97 409
7494.78 394
7495.60 391
7496.42 399
7497.24 456
7498.05 436
7498.87 438
7499.69 373
7500.51 388
7501.32 394
7502.14 440
7502.96 432
7503.78 463
7504.59 462
7505.41 433
7506.23 439
7507.05 413
7507.86 422
7508.68 375
7509.50 410
7510.32 488
7511.14 445
7511.95 438
7512.77 417
7513.59 364
7514.41 403
7515.23 426
7516.05 404
7516.86 377
7517.68 402
7518.50 407
7519.32 375
7520.14 406
7520.96 374
7521.78 360
7522.59 393
7523.41 344
7524.23 358
7525.05 366
7525.87 432
7526.69 400
7527.51 398
7528.33 377
7529.14 439
7529.96 414
7530.78 402
7531.60 440
7532.42 421
7533.24 389
7534.06 402
7534.88 455
7535.70 360
7536.52 412
7537.34 423
7538.16 409
7538.98 394
7539.80 380
7540.62 489
7541.44 483
7542.25 428
7543.07 411
7543.89 398
7544.71 397
7545.53 354
7546.35 393
7547.17 419
7547.99 409
7548.81 451
7549.63 389
7550.45 426
7551.27 441
7552.09 391
7552.92 358
7553.74 386
7554.56 407
7555.38 399
7556.20 454
7557.02 413
7557.84 457
7558.66 458
7559.48 383
7560.30 397
7561.12 420
7561.94 384
7562.76 434
7563.58 401
7564.40 429
7565.23 490
7566.05 379
7566.87 375
7567.69 406
7568.51 382
7569.33 373
7570.15 371
7570.97 386
7571.79 404
7572.62 421
7573.44 406
7574.26 422
7575.08 418
7575.90 408
7576.72 448
7577.55 453
7578.37 377
7579.19 427
7580.01 441
7580.83 441
7581.65 428
7582.48 348
7583.30 381
7584.12 383
7584.94 366
7585.76 385
7586.59 398
7587.41 329
7588.23 375
7589.05 379
7589.88 478
7590.70 429
7591.52 387
7592.34 415
7593.16 426
7593.99 395
7594.81 433
7595.63 411
7596.46 368
7597.28 399
7598.10 385
7598.92 422
7599.75 369
7600.57 401
7601.39 413
7602.22 395
7603.04 418
7603.86 395
7604.68 384
7605.51 393
7606.33 399
7607.15 366
7607.98 374
7608.80 424
7609.62 380
7610.45 399
7611.27 383
7612.09 403
7612.92 394
7613.74 395
7614.57 415
7615.39 419
7616.21 351
7617.04 372
7617.86 417
7618.68 390
7619.51 407
7620.33 493
7621.16 420
7621.98 361
7622.80 377
7623.63 391
7624.45 431
7625.28 425
7626.10 369
7626.93 402
7627.75 457
7628.57 448
7629.40 404
7630.22 357
7631.05 406
7631.87 402
7632.70 390
7633.52 422
7634.35 383
7635.17 373
7636.00 423
7636.82 431
7637.65 355
7638.47 405
7639.30 447
7640.12 379
7640.95 413
7641.77 386
7642.60 411
7643.42 416
7644.25 421
7645.07 400
7645.90 391
7646.72 404
7647.55 341
7648.37 343
7649.20 357
7650.02 370
7650.85 374
7651.68 389
7652.50 391
7653.33 390
7654.15 378
7654.98 385
7655.81 372
7656.63 386
7657.46 413
7658.28 425
7659.11 429
7659.94 402
7660.76 368
7661.59 376
7662.41 451
7663.24 411
7664.07 398
7664.89 381
7665.72 389
7666.55 367
7667.37 375
7668.20 406
7669.03 408
7669.85 428
7670.68 387
7671.51 366
7672.33 403
7673.16 339
7673.99 396
7674.81 432
7675.64 362
7676.47 382
7677.29 347
7678.12 376
7678.95 362
7679.78 381
7680.60 428
7681.43 411
7682.26 368
7683.08 369
7683.91 355
7684.74 382
7685.57 416
7686.39 381
7687.22 408
7688.05 402
7688.88 351
7689.70 369
7690.53 397
7691.36 345
7692.19 396
7693.02 400
7693.84 379
7694.67 349
7695.50 383
7696.33 439
7697.16 378
7697.98 366
7698.81 380
7699.64 385
7700.47 417
7701.30 387
7702.13 369
7702.95 329
7703.78 366
7704.61 427
7705.44 388
7706.27 366
7707.10 399
7707.93 369
7708.75 350
7709.58 414
7710.41 403
7711.24 420
7712.07 399
7712.90 363
7713.73 392
7714.56 391
7715.39 406
7716.22 319
7717.04 329
7717.87 334
7718.70 408
7719.53 347
7720.36 381
7721.19 353
7722.02 421
7722.85 395
7723.68 357
7724.51 384
7725.34 391
7726.17 352
7727.00 370
7727.83 400
7728.66 385
7729.49 396
7730.32 382
7731.15 415
7731.98 387
7732.81 371
7733.64 373
7734.47 422
7735.30 406
7736.13 354
7736.96 355
7737.79 383
7738.62 408
7739.45 376
7740.28 349
7741.11 326
7741.94 340
7742.77 332
7743.60 356
7744.43 412
7745.26 412
7746.09 324
7746.93 379
7747.76 399
7748.59 439
7749.42 436
7750.25 436
7751.08 421
7751.91 468
7752.74 464
7753.57 498
7754.40 480
7755.24 464
7756.07 543
7756.90 513
7757.73 458
7758.56 427
7759.39 406
7760.22 398
7761.06 377
7761.89 375
7762.72 367
7763.55 393
7764.38 360
7765.21 385
7766.05 352
7766.88 352
7767.71 329
7768.54 386
7769.37 425
7770.21 428
7771.04 422
7771.87 435
7772.70 337
7773.53 333
7774.37 312
7775.20 346
7776.03 385
7776.86 367
7777.70 374
7778.53 342
7779.36 379
7780.19 420
7781.03 411
7781.86 410
7782.69 347
7783.52 373
7784.36 387
7785.19 383
7786.02 413
7786.86 403
7787.69 398
7788.52 397
7789.36 410
7790.19 422
7791.02 389
7791.85 372
7792.69 336
7793.52 386
7794.35 388
7795.19 411
7796.02 391
7796.86 391
7797.69 361
7798.52 387
7799.36 433
7800.19 360
7801.02 365
7801.86 391
7802.69 404
7803.52 457
7804.36 409
7805.19 407
7806.03 393
7806.86 415
7807.69 364
7808.53 374
7809.36 385
7810.20 411
7811.03 355
7811.87 362
7812.70 436
7813.53 463
7814.37 386
7815.20 420
7816.04 417
7816.87 369
7817.71 386
7818.54 390
7819.38 433
7820.21 409
7821.05 360
7821.88 396
7822.72 397
7823.55 443
7824.39 381
7825.22 407
7826.06 420
7826.89 397
7827.73 370
7828.56 390
7829.40 425
7830.23 435
7831.07 365
7831.90 364
7832.74 383
7833.57 401
7834.41 378
7835.24 386
7836.08 438
7836.91 393
7837.75 422
7838.59 380
7839.42 385
7840.26 395
7841.09 405
7841.93 411
7842.77 421
7843.60 372
7844.44 358
7845.27 429
7846.11 431
7846.95 399
7847.78 365
7848.62 354
7849.45 354
7850.29 375
7851.13 365
7851.96 348
7852.80 374
7853.64 411
7854.47 430
7855.31 370
7856.15 418
7856.98 341
7857.82 350
7858.66 356
7859.49 397
7860.33 369
7861.17 353
7862.00 427
7862.84 439
7863.68 399
7864.52 405
7865.35 371
7866.19 385
7867.03 360
7867.86 426
7868.70 402
7869.54 424
7870.38 398
7871.21 352
7872.05 334
7872.89 344
7873.73 300
7874.56 357
7875.40 379
7876.24 400
7877.08 449
7877.92 388
7878.75 355
7879.59 398
7880.43 370
7881.27 369
7882.10 348
7882.94 343
7883.78 373
7884.62 384
7885.46 413
7886.30 437
7887.13 365
7887.97 425
7888.81 362
7889.65 294
7890.49 349
7891.33 397
7892.16 349
7893.00 377
7893.84 372
7894.68 366
7895.52 346
7896.36 331
7897.20 383
7898.04 404
7898.88 392
7899.71 362
7900.55 340
7901.39 349
7902.23 376
7903.07 374
7903.91 397
7904.75 360
7905.59 358
7906.43 334
7907.27 364
7908.11 385
7908.95 405
7909.79 356
7910.62 339
7911.46 377
7912.30 369
7913.14 358
7913.98 343
7914.82 396
7915.66 321
7916.50 356
7917.34 381
7918.18 349
7919.02 435
7919.86 395
7920.70 362
7921.54 337
7922.38 363
7923.22 373
7924.06 415
7924.90 337
7925.74 370
7926.58 352
7927.43 375
7928.27 366
7929.11 338
7929.95 365
7930.79 353
7931.63 326
7932.47 337
7933.31 376
7934.15 356
7934.99 353
7935.83 390
7936.67 384
7937.51 374
7938.36 343
7939.20 299
7940.04 367
7940.88 382
7941.72 384
7942.56 328
7943.40 348
7944.24 373
7945.09 388
7945.93 368
7946.77 393
7947.61 340
7948.45 333
7949.29 354
7950.13 361
7950.98 345
7951.82 376
7952.66 394
7953.50 397
7954.34 347
7955.19 358
7956.03 368
7956.87 317
7957.71 366
7958.55 344
7959.40 305
7960.24 385
7961.08 356
7961.92 341
7962.76 366
7963.61 348
7964.45 359
7965.29 384
7966.13 330
7966.98 339
7967.82 355
7968.66 366
7969.50 335
7970.35 343
7971.19 331
7972.03 318
7972.88 310
7973.72 333
7974.56 377
7975.40 369
7976.25 349
7977.09 367
7977.93 348
7978.78 310
7979.62 363
7980.46 409
7981.31 362
7982.15 343
7982.99 321
7983.84 338
7984.68 410
7985.52 356
7986.37 363
7987.21 351
7988.06 379
7988.90 429
7989.74 385
7990.59 330
7991.43 337
7992.27 341
7993.12 384
7993.96 353
7994.81 337
7995.65 293
7996.49 292
7997.34 282
7998.18 326
7999.03 348
7999.87 296
8000.72 366
8001.56 401
8002.40 367
8003.25 320
8004.09 310
8004.94 374
8005.78 353
8006.63 383
8007.47 342
8008.32 375
8009.16 380
8010.01 326
8010.85 348
8011.70 425
8012.54 374
8013.39 343
8014.23 327
8015.08 306
8015.92 348
8016.77 317
8017.61 290
8018.46 288
8019.30 328
8020.15 357
8020.99 336
8021.84 363
8022.68 293
8023.53 294
8024.38 322
8025.22 378
8026.07 340
8026.91 364
8027.76 340
8028.60 369
8029.45 367
8030.30 352
8031.14 283
8031.99 342
8032.83 327
8033.68 321
8034.53 323
8035.37 342
8036.22 319
8037.06 382
8037.91 388
8038.76 317
8039.60 345
8040.45 384
8041.30 363
8042.14 292
8042.99 324
8043.84 337
8044.68 333
8045.53 336
8046.38 336
8047.22 299
8048.07 331
8048.92 345
8049.76 350
8050.61 352
8051.46 365
8052.30 322
8053.15 385
8054.00 342
8054.85 315
8055.69 318
8056.54 305
8057.39 309
8058.24 323
8059.08 326
8059.93 323
8060.78 305
8061.63 333
8062.47 316
8063.32 300
8064.17 351
8065.02 338
8065.86 326
8066.71 310
8067.56 300
8068.41 396
8069.26 353
8070.10 355
8070.95 353
8071.80 315
8072.65 325
8073.50 303
8074.34 307
8075.19 351
8076.04 382
8076.89 352
8077.74 309
8078.59 345
8079.43 313
8080.28 345
8081.13 337
8081.98 361
8082.83 303
8083.68 363
8084.53 323
8085.37 314
8086.22 305
8087.07 364
8087.92 368
8088.77 343
8089.62 322
8090.47 320
8091.32 322
8092.17 312
8093.02 296
8093.87 298
8094.71 301
8095.56 346
8096.41 358
8097.26 330
8098.11 316
8098.96 342
8099.81 292
8100.66 318
8101.51 308
8102.36 280
8103.21 306
8104.06 298
8104.91 359
8105.76 327
8106.61 301
8107.46 337
8108.31 314
8109.16 293
8110.01 355
8110.86 319
8111.71 304
8112.56 299
8113.41 360
8114.26 279
8115.11 262
8115.96 308
8116.81 317
8117.66 324
8118.51 326
8119.36 347
8120.21 322
8121.06 315
8121.92 316
8122.77 294
8123.62 282
8124.47 299
8125.32 321
8126.17 353
8127.02 338
8127.87 329
8128.72 363
8129.57 306
8130.43 330
8131.28 347
8132.13 318
8132.98 304
8133.83 379
8134.68 389
8135.53 358
8136.38 293
8137.24 370
8138.09 340
8138.94 282
8139.79 342
8140.64 329
8141.49 309
8142.35 289
8143.20 306
8144.05 340
8144.90 343
8145.75 342
8146.61 351
8147.46 309
8148.31 336
8149.16 319
8150.01 307
8150.87 291
8151.72 317
8152.57 277
8153.42 301
8154.28 344
8155.13 331
8155.98 360
8156.83 365
8157.69 334
8158.54 297
8159.39 347
8160.24 356
8161.10 352
8161.95 310
8162.80 331
8163.66 303
8164.51 284
8165.36 311
8166.21 307
8167.07 311
8167.92 312
8168.77 286
8169.63 372
8170.48 346
8171.33 316
8172.19 314
8173.04 329
8173.89 334
8174.75 316
8175.60 343
8176.46 357
8177.31 350
8178.16 305
8179.02 282
8179.87 328
8180.72 319
8181.58 360
8182.43 322
8183.29 305
8184.14 300
8184.99 341
8185.85 325
8186.70 318
8187.56 319
8188.41 324
8189.26 324
8190.12 338
8190.97 272
8191.83 273
8192.68 287
8193.54 289
8194.39 281
8195.25 319
8196.10 376
8196.95 357
8197.81 314
8198.66 323
8199.52 299
8200.37 344
8201.23 351
8202.08 298
8202.94 285
8203.79 281
8204.65 323
8205.50 332
8206.36 339
8207.21 319
8208.07 374
8208.92 368
8209.78 340
8210.64 302
8211.49 314
8212.35 287
8213.20 312
8214.06 370
8214.91 316
8215.77 304
8216.62 279
8217.48 320
8218.34 322
8219.19 344
8220.05 336
8220.90 289
8221.76 288
8222.61 291
8223.47 308
8224.33 319
8225.18 308
8226.04 333
8226.90 362
8227.75 361
8228.61 388
8229.46 347
8230.32 369
8231.18 375
8232.03 324
8232.89 309
8233.75 319
8234.60 332
8235.46 297
8236.32 331
8237.17 314
8238.03 295
8238.89 326
8239.74 299
8240.60 274
8241.46 312
8242.32 310
8243.17 353
8244.03 303
8244.89 322
8245.74 313
8246.60 360
8247.46 337
8248.32 346
8249.17 339
8250.03 334
8250.89 271
8251.75 299
8252.60 373
8253.46 314
8254.32 342
8255.18 283
8256.03 325
8256.89 313
8257.75 368
8258.61 371
8259.47 322
8260.32 320
8261.18 309
8262.04 309
8262.90 316
8263.76 336
8264.61 337
8265.47 370
8266.33 364
8267.19 361
8268.05 329
8268.91 355
8269.76 333
8270.62 343
8271.48 326
8272.34 293
8273.20 338
8274.06 307
8274.92 257
8275.77 312
8276.63 283
8277.49 285
8278.35 316
8279.21 337
8280.07 310
8280.93 283
8281.79 310
8282.65 291
8283.51 274
8284.36 311
8285.22 356
8286.08 328
8286.94 350
8287.80 297
8288.66 303
8289.52 295
8290.38 312
8291.24 341
8292.10 281
8292.96 290
8293.82 324
8294.68 319
8295.54 325
8296.40 333
8297.26 320
8298.12 313
8298.98 296
8299.84 303
8300.70 311
8301.56 315
8302.42 351
8303.28 329
8304.14 324
8305.00 302
8305.86 312
8306.72 358
8307.58 351
8308.44 371
8309.30 339
8310.16 314
8311.02 294
8311.88 302
8312.74 290
8313.60 306
8314.46 336
8315.33 305
8316.19 290
8317.05 320
8317.91 383
8318.77 336
8319.63 328
8320.49 302
8321.35 284
8322.21 315
8323.08 322
8323.94 336
8324.80 313
8325.66 330
8326.52 361
8327.38 399
8328.24 336
8329.10 316
8329.97 323
8330.83 318
8331.69 287
8332.55 369
8333.41 347
8334.28 335
8335.14 351
8336.00 362
8336.86 330
8337.72 320
8338.58 352
8339.45 345
8340.31 345
8341.17 317
8342.03 349
8342.90 345
8343.76 297
8344.62 306
8345.48 338
8346.35 355
8347.21 312
8348.07 322
8348.93 379
8349.80 393
8350.66 380
8351.52 350
8352.38 381
8353.25 354
8354.11 305
8354.97 343
8355.83 373
8356.70 315
8357.56 317
8358.42 388
8359.29 341
8360.15 340
8361.01 324
8361.88 317
8362.74 347
8363.60 336
8364.47 334
8365.33 343
8366.19 348
8367.06 377
8367.92 370
8368.78 339
8369.65 294
8370.51 383
8371.38 351
8372.24 313
8373.10 323
8373.97 344
8374.83 359
8375.69 314
8376.56 327
8377.42 418
8378.29 370
8379.15 384
8380.01 327
8380.88 351
8381.74 358
8382.61 361
8383.47 340
8384.34 368
8385.20 380
8386.07 368
8386.93 337
8387.79 344
8388.66 370
8389.52 417
8390.39 357
8391.25 350
8392.12 416
8392.98 377
8393.85 393
8394.71 394
8395.58 428
8396.44 436
8397.31 369
8398.17 383
8399.04 395
8399.90 416
8400.77 415
8401.63 372
8402.50 418
8403.36 358
8404.23 349
8405.10 379
8405.96 361
8406.83 357
8407.69 411
8408.56 436
8409.42 426
8410.29 372
8411.15 386
8412.02 334
8412.89 363
8413.75 349
8414.62 431
8415.48 465
8416.35 418
8417.22 398
8418.08 398
8418.95 393
8419.82 432
8420.68 435
8421.55 401
8422.41 455
8423.28 441
8424.15 420
8425.01 447
8425.88 399
8426.75 450
8427.61 458
8428.48 474
8429.35 486
8430.21 462
8431.08 462
8431.95 432
8432.81 443
8433.68 444
8434.55 474
8435.41 431
8436.28 490
8437.15 483
8438.02 477
8438.88 416
8439.75 455
8440.62 492
8441.49 467
8442.35 430
8443.22 467
8444.09 479
8444.96 457
8445.82 493
8446.69 521
8447.56 549
8448.43 544
8449.29 546
8450.16 506
8451.03 536
8451.90 535
8452.77 534
8453.63 558
8454.50 631
8455.37 586
8456.24 593
8457.11 571
8457.97 589
8458.84 632
8459.71 621
8460.58 740
8461.45 875
8462.32 1002
8463.18 1000
8464.05 1053
8464.92 920
8465.79 913
8466.66 977
8467.53 812
8468.40 804
8469.26 640
8470.13 547
8471.00 517
8471.87 527
8472.74 503
8473.61 506
8474.48 530
8475.35 457
8476.22 437
8477.09 467
8477.95 477
8478.82 465
8479.69 460
8480.56 440
8481.43 446
8482.30 477
8483.17 482
8484.04 461
8484.91 505
8485.78 439
8486.65 532
8487.52 465
8488.39 517
8489.26 539
8490.13 519
8491.00 468
8491.87 462
8492.74 463
8493.61 491
8494.48 472
8495.35 467
8496.22 491
8497.09 501
8497.96 479
8498.83 490
8499.70 527
8500.57 540
8501.44 541
8502.31 612
8503.18 511
8504.05 482
8504.92 515
8505.79 514
8506.66 495
8507.53 424
8508.41 415
8509.28 489
8510.15 503
8511.02 474
8511.89 458
8512.76 501
8513.63 517
8514.50 526
8515.37 520
8516.24 443
8517.12 513
8517.99 445
8518.86 468
8519.73 560
8520.60 525
8521.47 509
8522.34 518
8523.22 506
8524.09 468
8524.96 467
8525.83 525
8526.70 554
8527.57 535
8528.45 512
8529.32 502
8530.19 509
8531.06 562
8531.93 586
8532.81 617
8533.68 521
8534.55 480
8535.42 503
8536.29 508
8537.17 523
8538.04 521
8538.91 495
8539.78 473
8540.66 474
8541.53 497
8542.40 561
8543.27 454
8544.15 494
8545.02 535
8545.89 499
8546.76 525
8547.64 492
8548.51 501
8549.38 482
8550.26 525
8551.13 500
8552.00 479
8552.87 537
8553.75 507
8554.62 470
8555.49 472
8556.37 381
8557.24 477
8558.11 512
8558.99 483
8559.86 435
8560.73 466
8561.61 563
8562.48 495
8563.36 518
8564.23 509
8565.10 490
8565.98 490
8566.85 518
8567.72 475
8568.60 496
8569.47 478
8570.35 516
8571.22 520
8572.09 463
8572.97 446
8573.84 526
8574.72 528
8575.59 502
8576.46 460
8577.34 447
8578.21 482
8579.09 518
8579.96 478
8580.84 406
8581.71 460
8582.59 512
8583.46 440
8584.34 454
8585.21 451
8586.08 465
8586.96 457
8587.83 453
8588.71 499
8589.58 495
8590.46 486
8591.33 453
8592.21 430
8593.08 507
8593.96 488
8594.83 432
8595.71 421
8596.59 472
8597.46 472
8598.34 448
8599.21 502
8600.09 445
8600.96 500
8601.84 514
8602.71 532
8603.59 533
8604.46 493
8605.34 461
8606.22 506
8607.09 499
8607.97 493
8608.84 485
8609.72 483
8610.60 500
8611.47 495
8612.35 446
8613.22 477
8614.10 496
8614.98 535
8615.85 483
8616.73 491
8617.61 522
8618.48 549
8619.36 523
8620.24 506
8621.11 503
8621.99 518
8622.87 518
8623.74 520
8624.62 579
8625.50 527
8626.37 541
8627.25 540
8628.13 537
8629.00 524
8629.88 509
8630.76 513
8631.63 529
8632.51 551
8633.39 532
8634.27 534
8635.14 509
8636.02 536
8636.90 522
8637.77 532
8638.65 509
8639.53 547
8640.41 527
8641.28 590
8642.16 550
8643.04 540
8643.92 530
8644.80 560
8645.67 624
8646.55 629
8647.43 617
8648.31 632
8649.19 562
8650.06 583
8650.94 604
8651.82 604
8652.70 594
8653.58 534
8654.45 616
8655.33 639
8656.21 599
8657.09 624
8657.97 589
8658.85 572
8659.72 587
8660.60 640
8661.48 631
8662.36 664
8663.24 613
8664.12 617
8665.00 584
8665.88 568
8666.75 556
8667.63 605
8668.51 596
8669.39 632
8670.27 615
8671.15 577
8672.03 558
8672.91 605
8673.79 617
8674.67 603
8675.55 658
8676.42 717
8677.30 711
8678.18 726
8679.06 744
8679.94 748
8680.82 783
8681.70 782
8682.58 734
8683.46 847
8684.34 783
8685.22 750
8686.10 764
8686.98 736
8687.86 711
8688.74 707
8689.62 716
8690.50 675
8691.38 666
8692.26 665
8693.14 665
8694.02 665
8694.90 712
8695.78 765
8696.66 786
8697.54 832
8698.42 863
8699.30 901
8700.18 967
8701.07 908
8701.95 907
8702.83 858
8703.71 858
8704.59 742
8705.47 745
8706.35 733
8707.23 706
8708.11 668
8708.99 673
8709.87 670
8710.75 628
8711.64 670
8712.52 599
8713.40 586
8714.28 626
8715.16 576
8716.04 590
8716.92 640
8717.81 640
8718.69 660
8719.57 684
8720.45 717
8721.33 651
8722.21 664
8723.10 613
8723.98 623
8724.86 623
8725.74 634
8726.62 723
8727.50 660
8728.39 714
8729.27 745
8730.15 701
8731.03 695
8731.91 712
8732.80 686
8733.68 708
8734.56 642
8735.44 609
8736.33 688
8737.21 789
8738.09 717
8738.97 732
8739.86 728
8740.74 660
8741.62 708
8742.50 694
8743.39 731
8744.27 749
8745.15 724
8746.04 701
8746.92 740
8747.80 720
8748.68 675
8749.57 742
8750.45 710
8751.33 715
8752.22 748
8753.10 738
8753.98 736
8754.87 754
8755.75 718
8756.63 709
8757.52 758
8758.40 746
8759.28 756
8760.17 765
8761.05 757
8761.94 831
8762.82 735
8763.70 736
8764.59 747
8765.47 769
8766.36 744
8767.24 727
8768.12 779
8769.01 768
8769.89 784
8770.78 783
8771.66 845
8772.54 794
8773.43 750
8774.31 837
8775.20 825
8776.08 857
8776.97 816
8777.85 869
8778.73 817
8779.62 820
8780.50 846
8781.39 739
8782.27 776
8783.16 889
8784.04 912
8784.93 953
8785.81 1022
8786.70 1206
8787.58 1258
8788.47 1463
8789.35 1510
8790.24 1397
8791.12 1378
8792.01 1310
8792.89 1169
8793.78 1162
8794.66 1095
8795.55 940
8796.44 856
8797.32 830
8798.21 833
8799.09 880
8799.98 805
8800.86 842
8801.75 949
8802.63 1006
8803.52 1026
8804.41 1039
8805.29 1102
8806.18 1121
8807.06 1058
8807.95 1010
8808.84 922
8809.72 901
8810.61 862
8811.49 782
8812.38 776
8813.27 727
8814.15 744
8815.04 804
8815.93 748
8816.81 768
8817.70 802
8818.59 848
8819.47 858
8820.36 870
8821.25 780
8822.13 800
8823.02 826
8823.91 871
8824.79 794
8825.68 728
8826.57 741
8827.45 727
8828.34 745
8829.23 724
8830.12 795
8831.00 717
8831.89 695
8832.78 706
8833.66 667
8834.55 663
8835.44 666
8836.33 701
8837.21 720
8838.10 696
8838.99 648
8839.88 635
8840.76 691
8841.65 729
8842.54 723
8843.43 723
8844.32 695
8845.20 676
8846.09 639
8846.98 644
8847.87 665
8848.76 690
8849.64 697
8850.53 666
8851.42 748
8852.31 700
8853.20 682
8854.09 717
8854.97 717
8855.86 654
8856.75 678
8857.64 654
8858.53 636
8859.42 637
8860.30 674
8861.19 649
8862.08 593
8862.97 612
8863.86 599
8864.75 671
8865.64 650
8866.53 647
8867.42 660
8868.30 621
8869.19 640
8870.08 614
8870.97 615
8871.86 605
8872.75 648
8873.64 641
8874.53 583
8875.42 571
8876.31 599
8877.20 537
8878.09 536
8878.98 512
8879.87 535
8880.76 567
8881.65 537
8882.54 541
8883.43 541
8884.32 551
8885.21 499
8886.10 487
8886.99 490
8887.88 515
8888.77 512
8889.66 515
8890.55 497
8891.44 472
8892.33 497
8893.22 512
8894.11 527
8895.00 479
8895.89 489
8896.78 501
8897.67 462
8898.56 448
8899.45 467
8900.34 501
8901.23 486
8902.12 498
8903.01 491
8903.90 461
8904.79 497
8905.69 455
8906.58 405
8907.47 444
8908.36 462
8909.25 401
8910.14 487
8911.03 448
8911.92 451
8912.82 422
8913.71 387
8914.60 422
8915.49 418
8916.38 414
8917.27 420
8918.16 399
8919.06 392
8919.95 396
8920.84 432
8921.73 443
8922.62 423
8923.51 402
8924.41 435
8925.30 439
8926.19 404
8927.08 388
8927.97 395
8928.87 429
8929.76 406
8930.65 412
8931.54 376
8932.43 393
8933.33 455
8934.22 438
8935.11 431
8936.00 375
8936.90 322
8937.79 336
8938.68 393
8939.57 429
8940.47 402
8941.36 377
8942.25 374
8943.15 342
8944.04 383
8944.93 394
8945.82 439
8946.72 383
8947.61 376
8948.50 378
8949.40 361
8950.29 354
8951.18 327
8952.08 338
8952.97 334
8953.86 368
8954.76 386
8955.65 384
8956.54 361
8957.44 347
8958.33 338
8959.22 371
8960.12 379
8961.01 371
8961.91 396
8962.80 384
8963.69 370
8964.59 336
8965.48 340
8966.37 348
8967.27 365
8968.16 348
8969.06 369
8969.95 304
8970.85 344
8971.74 346
8972.63 333
8973.53 343
8974.42 343
8975.32 303
8976.21 349
8977.11 324
8978.00 354
8978.90 302
8979.79 330
8980.68 316
8981.58 313
8982.47 328
8983.37 333
8984.26 370
8985.16 387
8986.05 330
8986.95 339
8987.84 300
8988.74 277
8989.63 292
8990.53 349
8991.42 355
8992.32 368
8993.22 304
8994.11 330
8995.01 293
8995.90 293
8996.80 327
8997.69 344
8998.59 280
8999.48 288
9000.38 344
9001.28 298
9002.17 295
9003.07 305
9003.96 285
9004.86 297
9005.75 349
9006.65 310
9007.55 292
9008.44 302
9009.34 323
9010.23 328
9011.13 313
9012.03 306
9012.92 332
9013.82 314
9014.72 327
9015.61 317
9016.51 279
9017.41 312
9018.30 317
9019.20 283
9020.10 313
9020.99 316
9021.89 320
9022.79 269
9023.68 304
9024.58 300
9025.48 299
9026.37 307
9027.27 323
9028.17 305
9029.06 273
9029.96 266
9030.86 277
9031.76 281
9032.65 326
9033.55 238
9034.45 233
9035.35 275
9036.24 281
9037.14 243
9038.04 258
9038.94 292
9039.83 276
9040.73 299
9041.63 270
9042.53 278
9043.42 256
9044.32 265
9045.22 267
9046.12 263
9047.02 261
9047.91 289
9048.81 290
9049.71 304
9050.61 278
9051.51 319
9052.41 336
9053.30 297
9054.20 255
9055.10 297
9056.00 278
9056.90 275
9057.80 257
9058.69 297
9059.59 298
9060.49 232
9061.39 295
9062.29 321
9063.19 256
9064.09 282
9064.99 291
9065.88 299
9066.78 281
9067.68 305
9068.58 319
9069.48 290
9070.38 275
9071.28 279
9072.18 278
9073.08 276
9073.98 285
9074.88 304
9075.78 304
9076.68 296
9077.58 318
9078.47 321
9079.37 303
9080.27 284
9081.17 261
9082.07 251
9082.97 297
9083.87 257
9084.77 277
9085.67 283
9086.57 278
9087.47 248
9088.37 245
9089.27 258
9090.17 295
9091.07 294
9091.97 271
9092.87 273
9093.77 260
9094.67 275
9095.58 331
9096.48 270
9097.38 269
9098.28 262
9099.18 263
9100.08 284
9100.98 290
9101.88 315
9102.78 255
9103.68 290
9104.58 286
9105.48 277
9106.38 303
9107.28 286
9108.19 266
9109.09 258
9109.99 268
9110.89 292
9111.79 287
9112.69 298
9113.59 296
9114.49 258
9115.40 253
9116.30 296
9117.20 273
9118.10 254
9119.00 266
9119.90 296
9120.81 265
9121.71 263
9122.61 271
9123.51 322
9124.41 256
9125.31 329
9126.22 266
9127.12 303
9128.02 281
9128.92 250
9129.82 251
9130.73 235
9131.63 262
9132.53 254
9133.43 229
9134.34 251
9135.24 272
9136.14 262
9137.04 278
9137.95 249
9138.85 257
9139.75 218
9140.65 262
9141.56 203
9142.46 253
9143.36 236
9144.26 229
9145.17 252
9146.07 244
9146.97 266
9147.88 275
9148.78 216
9149.68 249
9150.59 277
9151.49 262
9152.39 286
9153.29 247
9154.20 247
9155.10 271
9156.01 268
9156.91 264
9157.81 310
9158.72 234
9159.62 251
9160.52 240
9161.43 249
9162.33 268
9163.23 324
9164.14 310
9165.04 292
9165.95 291
9166.85 286
9167.75 248
9168.66 280
9169.56 302
9170.47 270
9171.37 271
9172.27 283
9173.18 267
9174.08 247
9174.99 272
9175.89 314
9176.80 250
9177.70 235
9178.60 234
9179.51 249
9180.41 272
9181.32 262
9182.22 254
9183.13 274
9184.03 284
9184.94 279
9185.84 261
9186.75 313
9187.65 274
9188.56 254
9189.46 268
9190.37 222
9191.27 225
9192.18 269
9193.08 323
9193.99 248
9194.89 219
9195.80 232
9196.71 270
9197.61 290
9198.52 243
9199.42 232
9200.33 248
9201.23 276
9202.14 275
9203.04 285
9203.95 296
9204.86 252
9205.76 249
9206.67 266
9207.57 288
9208.48 263
9209.39 266
9210.29 269
9211.20 275
9212.10 245
9213.01 257
9213.92 243
9214.82 260
9215.73 271
9216.64 272
9217.54 292
9218.45 247
9219.36 247
9220.26 212
9221.17 223
9222.08 272
9222.98 285
9223.89 253
9224.80 253
9225.70 275
9226.61 277
9227.52 290
9228.42 293
9229.33 234
9230.24 250
9231.14 227
9232.05 256
9232.96 247
9233.87 287
9234.77 283
9235.68 232
9236.59 248
9237.50 248
9238.40 274
9239.31 279
9240.22 245
9241.13 265
9242.03 276
9242.94 262
9243.85 255
9244.76 276
9245.66 310
9246.57 254
9247.48 224
9248.39 218
9249.30 201
9250.20 267
9251.11 288
9252.02 284
9252.93 258
9253.84 255
9254.75 248
9255.65 236
9256.56 217
9257.47 262
9258.38 273
9259.29 235
9260.20 239
9261.10 257
9262.01 248
9262.92 270
9263.83 277
9264.74 273
9265.65 248
9266.56 290
9267.47 298
9268.37 239
9269.28 271
9270.19 254
9271.10 266
9272.01 258
9272.92 268
9273.83 268
9274.74 281
9275.65 246
9276.56 259
9277.47 258
9278.38 243
9279.29 254
9280.20 252
9281.11 244
9282.01 280
9282.92 276
9283.83 278
9284.74 289
9285.65 263
9286.56 239
9287.47 219
9288.38 240
9289.29 279
9290.20 236
9291.11 226
9292.02 237
9292.93 252
9293.84 258
9294.75 283
9295.66 294
9296.57 260
9297.49 262
9298.40 270
9299.31 246
9300.22 222
9301.13 246
9302.04 293
9302.95 255
9303.86 276
9304.77 260
9305.68 294
9306.59 232
9307.50 262
9308.41 271
9309.32 245
9310.24 235
9311.15 275
9312.06 243
9312.97 234
9313.88 224
9314.79 234
9315.70 244
9316.61 233
9317.53 229
9318.44 228
9319.35 271
9320.26 280
9321.17 235
9322.08 252
9322.99 265
9323.91 290
9324.82 240
9325.73 264
9326.64 248
9327.55 235
9328.46 242
9329.38 262
9330.29 241
9331.20 215
9332.11 262
9333.03 270
9333.94 221
9334.85 227
9335.76 223
9336.67 272
9337.59 234
9338.50 228
9339.41 232
9340.32 238
9341.24 251
9342.15 248
9343.06 241
9343.97 258
9344.89 261
9345.80 256
9346.71 237
9347.63 193
9348.54 221
9349.45 224
9350.36 224
9351.28 232
9352.19 226
9353.10 279
9354.02 284
9354.93 247
9355.84 261
9356.76 243
9357.67 227
9358.58 249
9359.50 215
9360.41 192
9361.32 215
9362.24 227
9363.15 222
9364.06 236
9364.98 259
9365.89 222
9366.81 229
9367.72 242
9368.63 231
9369.55 251
9370.46 230
9371.38 223
9372.29 209
9373.20 274
9374.12 290
9375.03 217
9375.95 244
9376.86 259
9377.77 262
9378.69 246
9379.60 238
9380.52 248
9381.43 264
9382.35 264
9383.26 271
9384.18 246
9385.09 257
9386.01 222
9386.92 227
9387.83 246
9388.75 256
9389.66 293
9390.58 288
9391.49 243
9392.41 243
9393.32 220
9394.24 281
9395.16 277
9396.07 289
9396.99 267
9397.90 238
9398.82 292
9399.73 286
9400.65 240
9401.56 247
9402.48 248
9403.39 263
9404.31 260
9405.22 306
9406.14 274
9407.06 259
9407.97 264
9408.89 255
9409.80 325
9410.72 266
9411.64 271
9412.55 266
9413.47 230
9414.38 245
9415.30 277
9416.22 292
9417.13 290
9418.05 269
9418.97 241
9419.88 254
9420.80 225
9421.71 259
9422.63 291
9423.55 306
9424.46 241
9425.38 249
9426.30 292
9427.21 295
9428.13 241
9429.05 252
9429.96 230
9430.88 258
9431.80 231
9432.72 234
9433.63 243
9434.55 295
9435.47 267
9436.38 276
9437.30 290
9438.22 261
9439.14 276
9440.05 288
9440.97 273
9441.89 295
9442.81 309
9443.72 299
9444.64 308
9445.56 303
9446.48 242
9447.39 256
9448.31 280
9449.23 281
9450.15 257
9451.07 261
9451.98 284
9452.90 241
9453.82 288
9454.74 246
9455.66 250
9456.57 262
9457.49 309
9458.41 287
9459.33 297
9460.25 338
9461.16 312
9462.08 284
9463.00 299
9463.92 280
9464.84 312
9465.76 298
9466.68 291
9467.59 318
9468.51 294
9469.43 285
9470.35 248
9471.27 240
9472.19 256
9473.11 263
9474.03 285
9474.95 292
9475.87 263
9476.78 295
9477.70 293
9478.62 276
9479.54 283
9480.46 286
9481.38 256
9482.30 303
9483.22 260
9484.14 259
9485.06 328
9485.98 277
9486.90 266
9487.82 300
9488.74 325
9489.66 312
9490.58 260
9491.50 276
9492.42 254
9493.34 257
9494.26 269
9495.18 256
9496.10 298
9497.02 296
9497.94 288
9498.86 268
9499.78 272
9500.70 317
9501.62 280
9502.54 276
9503.46 252
9504.38 245
9505.30 296
9506.22 277
9507.14 272
9508.06 264
9508.98 262
9509.90 268
9510.82 279
9511.75 292
9512.67 319
9513.59 262
9514.51 248
9515.43 243
9516.35 279
9517.27 293
9518.19 281
9519.11 259
9520.03 247
9520.96 246
9521.88 256
9522.80 257
9523.72 282
9524.64 309
9525.56 270
9526.48 243
9527.41 244
9528.33 259
9529.25 266
9530.17 256
9531.09 316
9532.02 302
9532.94 294
9533.86 295
9534.78 278
9535.70 270
9536.63 297
9537.55 313
9538.47 274
9539.39 337
9540.31 354
9541.24 342
9542.16 380
9543.08 306
9544.00 278
9544.93 354
9545.85 335
9546.77 287
9547.69 289
9548.62 290
9549.54 286
9550.46 292
9551.38 262
9552.31 271
9553.23 275
9554.15 288
9555.08 293
9556.00 240
9556.92 248
9557.84 259
9558.77 284
9559.69 228
9560.61 211
9561.54 259
9562.46 296
9563.38 306
9564.31 242
9565.23 266
9566.15 278
9567.08 272
9568.00 259
9568.93 275
9569.85 240
9570.77 258
9571.70 270
9572.62 259
9573.54 276
9574.47 237
9575.39 267
9576.32 291
9577.24 283
9578.16 276
9579.09 234
9580.01 269
9580.94 261
9581.86 304
9582.78 320
9583.71 276
9584.63 263
9585.56 266
9586.48 271
9587.41 280
9588.33 284
9589.26 239
9590.18 267
9591.11 256
9592.03 263
9592.96 270
9593.88 283
9594.80 304
9595.73 283
9596.65 252
9597.58 236
9598.50 279
9599.43 259
9600.35 271
9601.28 279
9602.21 252
9603.13 274
9604.06 297
9604.98 322
9605.91 292
9606.83 276
9607.76 268
9608.68 234
9609.61 266
9610.53 296
9611.46 265
9612.39 263
9613.31 284
9614.24 321
9615.16 317
9616.09 312
9617.02 331
9617.94 333
9618.87 269
9619.79 273
9620.72 271
9621.65 271
9622.57 300
9623.50 321
9624.42 298
9625.35 289
9626.28 268
9627.20 312
9628.13 319
9629.06 315
9629.98 310
9630.91 285
9631.84 344
9632.76 286
9633.69 282
9634.62 293
9635.54 252
9636.47 286
9637.40 281
9638.32 280
9639.25 263
9640.18 273
9641.11 339
9642.03 337
9642.96 285
9643.89 295
9644.81 330
9645.74 293
9646.67 301
9647.60 297
9648.52 317
9649.45 311
9650.38 284
9651.31 294
9652.23 315
9653.16 351
9654.09 332
9655.02 335
9655.95 345
9656.87 340
9657.80 297
9658.73 339
9659.66 315
9660.58 304
9661.51 322
9662.44 329
9663.37 323
9664.30 308
9665.23 281
9666.15 309
9667.08 323
9668.01 322
9668.94 303
9669.87 284
9670.80 311
9671.73 294
9672.65 367
9673.58 351
9674.51 349
9675.44 323
9676.37 297
9677.30 251
9678.23 299
9679.16 308
9680.08 311
9681.01 270
9681.94 311
9682.87 313
9683.80 315
9684.73 314
9685.66 356
9686.59 334
9687.52 314
9688.45 290
9689.38 320
9690.31 322
9691.24 333
9692.17 333
9693.09 420
9694.02 332
9694.95 332
9695.88 295
9696.81 337
9697.74 328
9698.67 327
9699.60 351
9700.53 310
9701.46 333
9702.39 334
9703.32 355
9704.25 357
9705.18 342
9706.11 315
9707.04 334
9707.97 327
9708.91 344
9709.84 369
9710.77 371
9711.70 358
9712.63 330
9713.56 284
9714.49 282
9715.42 334
9716.35 325
9717.28 315
9718.21 312
9719.14 337
9720.07 359
9721.00 320
9721.93 307
9722.87 329
9723.80 327
9724.73 338
9725.66 315
9726.59 314
9727.52 291
9728.45 297
9729.38 292
9730.32 325
9731.25 317
9732.18 302
9733.11 313
9734.04 301
9734.97 326
9735.91 313
9736.84 309
9737.77 298
9738.70 316
9739.63 316
9740.56 322
9741.50 338
9742.43 316
9743.36 319
9744.29 297
9745.22 269
9746.16 259
9747.09 268
9748.02 278
9748.95 295
9749.89 324
9750.82 272
9751.75 257
9752.68 292
9753.62 299
9754.55 277
9755.48 315
9756.41 264
9757.35 267
9758.28 297
9759.21 298
9760.14 265
9761.08 268
9762.01 256
9762.94 316
9763.88 323
9764.81 283
9765.74 218
9766.68 263
9767.61 301
9768.54 292
9769.48 285
9770.41 308
9771.34 251
9772.28 263
9773.21 286
9774.14 299
9775.08 283
9776.01 269
9776.94 322
9777.88 271
9778.81 283
9779.74 257
9780.68 289
9781.61 300
9782.55 292
9783.48 274
9784.41 285
9785.35 259
9786.28 262
9787.22 259
9788.15 287
9789.08 281
9790.02 276
9790.95 294
9791.89 291
9792.82 248
9793.76 249
9794.69 285
9795.63 273
9796.56 275
9797.49 243
9798.43 282
9799.36 259
9800.30 249
9801.23 236
9802.17 272
9803.10 281
9804.04 230
9804.97 278
9805.91 277
9806.84 291
9807.78 263
9808.71 245
9809.65 236
9810.58 285
9811.52 238
9812.45 257
9813.39 276
9814.33 269
9815.26 250
9816.20 254
9817.13 258
9818.07 272
9819.00 250
9819.94 255
9820.87 259
9821.81 259
9822.75 261
9823.68 297
9824.62 262
9825.55 257
9826.49 248
9827.43 267
9828.36 255
9829.30 239
9830.23 226
9831.17 205
9832.11 227
9833.04 214
9833.98 210
9834.92 251
9835.85 268
9836.79 260
9837.73 248
9838.66 254
9839.60 225
9840.54 247
9841.47 235
9842.41 268
9843.35 221
9844.28 215
9845.22 230
9846.16 233
9847.09 213
9848.03 229
9848.97 295
9849.90 261
9850.84 250
9851.78 268
9852.72 274
9853.65 230
9854.59 199
9855.53 198
9856.47 241
9857.40 218
9858.34 235
9859.28 217
9860.22 255
9861.15 257
9862.09 222
9863.03 198
9863.97 243
9864.90 213
9865.84 213
9866.78 234
9867.72 251
9868.66 245
9869.59 231
9870.53 259
9871.47 223
9872.41 280
9873.35 297
9874.29 209
9875.22 186
9876.16 200
9877.10 233
9878.04 264
9878.98 217
9879.92 237
9880.85 236
9881.79 203
9882.73 243
9883.67 223
9884.61 221
9885.55 217
9886.49 246
9887.43 237
9888.37 205
9889.30 248
9890.24 246
9891.18 237
9892.12 209
9893.06 205
9894.00 239
9894.94 261
9895.88 241
9896.82 232
9897.76 248
9898.70 245
9899.64 269
9900.58 274
9901.52 209
9902.45 244
9903.39 209
9904.33 188
9905.27 229
9906.21 204
9907.15 210
9908.09 196
9909.03 218
9909.97 210
9910.91 191
9911.85 220
9912.79 202
9913.73 188
9914.67 221
9915.61 252
9916.55 236
9917.49 239
9918.44 204
9919.38 200
9920.32 196
9921.26 206
9922.20 221
9923.14 187
9924.08 201
9925.02 210
9925.96 231
9926.90 199
9927.84 212
9928.78 221
9929.72 262
9930.66 222
9931.61 239
9932.55 245
9933.49 260
9934.43 269
9935.37 285
9936.31 313
9937.25 270
9938.19 283
9939.14 265
9940.08 268
9941.02 203
9941.96 226
9942.90 230
9943.84 213
9944.78 218
9945.73 212
9946.67 229
9947.61 260
9948.55 221
9949.49 196
9950.44 198
9951.38 267
9952.32 248
9953.26 225
9954.20 240
9955.15 264
9956.09 222
9957.03 229
9957.97 248
9958.91 254
9959.86 223
9960.80 268
9961.74 222
9962.68 206
9963.63 208
9964.57 221
9965.51 231
9966.45 213
9967.40 229
9968.34 216
9969.28 230
9970.23 195
9971.17 189
9972.11 232
9973.05 217
9974.00 193
9974.94 237
9975.88 230
9976.83 224
9977.77 223
9978.71 227
9979.66 203
9980.60 177
9981.54 215
9982.49 199
9983.43 200
9984.37 221
9985.32 203
9986.26 195
9987.20 197
9988.15 176
9989.09 204
9990.04 229
9990.98 230
9991.92 207
9992.87 192
9993.81 229
9994.76 200
9995.70 210
9996.64 198
9997.59 181
9998.53 220
9999.48 234
10000.42 194
10001.36 195
10002.31 185
10003.25 225
10004.20 203
10005.14 212
10006.09 198
10007.03 221
10007.98 197
10008.92 207
10009.87 208
10010.81 179
10011.76 197
10012.70 222
10013.64 219
10014.59 213
10015.53 225
10016.48 204
10017.43 182
10018.37 201
10019.32 234
10020.26 227
10021.21 253
10022.15 217
10023.10 235
10024.04 182
10024.99 211
10025.93 198
10026.88 199
10027.82 226
10028.77 237
10029.72 226
10030.66 197
10031.61 226
10032.55 210
10033.50 189
10034.44 186
10035.39 223
10036.34 219
10037.28 239
10038.23 240
10039.17 200
10040.12 196
10041.07 228
10042.01 203
10042.96 217
10043.91 247
10044.85 216
10045.80 228
10046.74 232
10047.69 176
10048.64 174
10049.58 204
10050.53 229
10051.48 191
10052.42 192
10053.37 197
10054.32 197
10055.27 195
10056.21 220
10057.16 208
10058.11 203
10059.05 194
10060.00 201
10060.95 196
10061.89 190
10062.84 193
10063.79 215
10064.74 190
10065.68 193
10066.63 176
10067.58 173
10068.53 178
10069.47 209
10070.42 185
10071.37 200
10072.32 180
10073.26 206
10074.21 205
10075.16 224
10076.11 215
10077.06 203
10078.00 196
10078.95 188
10079.90 238
10080.85 243
10081.80 220
10082.74 213
10083.69 241
10084.64 212
10085.59 215
10086.54 209
10087.49 264
10088.43 232
10089.38 161
10090.33 176
10091.28 201
10092.23 231
10093.18 216
10094.13 232
10095.07 206
10096.02 174
10096.97 188
10097.92 177
10098.87 189
10099.82 205
10100.77 206
10101.72 218
10102.67 209
10103.61 174
10104.56 172
10105.51 166
10106.46 176
10107.41 160
10108.36 188
10109.31 196
10110.26 190
10111.21 205
10112.16 184
10113.11 191
10114.06 200
10115.01 226
10115.96 208
10116.91 169
10117.86 161
10118.81 208
10119.76 188
10120.71 196
10121.66 198
10122.61 218
10123.56 239
10124.51 229
10125.46 232
10126.41 188
10127.36 171
10128.31 196
10129.26 204
10130.21 225
10131.16 235
10132.11 206
10133.06 191
10134.01 218
10134.96 203
10135.91 213
10136.86 200
10137.81 240
10138.76 214
10139.72 217
10140.67 199
10141.62 224
10142.57 207
10143.52 198
10144.47 207
10145.42 192
10146.37 191
10147.32 203
10148.28 219
10149.23 212
10150.18 215
10151.13 196
10152.08 189
10153.03 171
10153.98 190
10154.94 194
10155.89 205
10156.84 231
10157.79 235
10158.74 188
10159.69 198
10160.65 197
10161.60 205
10162.55 210
10163.50 200
10164.45 203
10165.41 199
10166.36 201
10167.31 174
10168.26 243
10169.21 204
10170.17 199
10171.12 189
10172.07 213
10173.02 171
10173.98 191
10174.93 204
10175.88 208
10176.83 186
10177.79 198
10178.74 222
10179.69 207
10180.64 200
10181.60 187
10182.55 182
10183.50 207
10184.46 206
10185.41 178
10186.36 184
10187.32 168
10188.27 188
10189.22 200
10190.18 201
10191.13 218
10192.08 220
10193.03 214
10193.99 194
10194.94 190
10195.90 186
10196.85 185
10197.80 204
10198.76 238
10199.71 207
10200.66 176
10201.62 201
10202.57 235
10203.52 208
10204.48 209
10205.43 192
10206.39 204
10207.34 215
10208.29 213
10209.25 251
10210.20 227
10211.16 213
10212.11 192
10213.07 221
10214.02 219
10214.97 206
10215.93 202
10216.88 216
10217.84 195
10218.79 224
10219.75 199
10220.70 198
10221.66 184
10222.61 196
10223.57 195
10224.52 191
10225.48 188
10226.43 228
10227.39 238
10228.34 207
10229.30 185
10230.25 182
10231.21 198
10232.16 212
10233.12 198
10234.07 180
10235.03 209
10235.98 196
10236.94 226
10237.89 223
10238.85 236
10239.80 222
10240.76 239
10241.72 227
10242.67 205
10243.63 199
10244.58 197
10245.54 239
10246.49 215
10247.45 184
10248.41 193
10249.36 234
10250.32 243
10251.27 266
10252.23 199
10253.19 193
10254.14 182
10255.10 176
10256.06 191
10257.01 180
10257.97 184
10258.92 207
10259.88 216
10260.84 193
10261.79 179
10262.75 203
10263.71 194
10264.66 204
10265.62 205
10266.58 173
10267.53 189
10268.49 219
10269.45 217
10270.41 203
10271.36 218
10272.32 206
10273.28 171
10274.23 207
10275.19 219
10276.15 243
10277.11 186
10278.06 198
10279.02 222
10279.98 222
10280.94 151
10281.89 172
10282.85 192
10283.81 203
10284.77 209
10285.72 189
10286.68 173
10287.64 179
10288.60 198
10289.55 190
10290.51 199
10291.47 184
10292.43 218
10293.39 226
10294.34 214
10295.30 209
10296.26 198
10297.22 194
10298.18 198
10299.14 210
10300.09 196
10301.05 204
10302.01 166
10302.97 203
10303.93 202
10304.89 177
10305.85 206
10306.80 199
10307.76 181
10308.72 192
10309.68 186
10310.64 206
10311.60 211
10312.56 190
10313.52 177
10314.47 166
10315.43 192
10316.39 213
10317.35 185
10318.31 194
10319.27 212
10320.23 202
10321.19 192
10322.15 205
10323.11 180
10324.07 195
10325.03 210
10325.99 196
10326.95 181
10327.91 205
10328.87 179
10329.83 160
10330.79 190
10331.75 209
10332.71 202
10333.67 172
10334.63 184
10335.59 193
10336.55 172
10337.51 180
10338.47 201
10339.43 208
10340.39 185
10341.35 224
10342.31 198
10343.27 171
10344.23 177
10345.19 167
10346.15 168
10347.11 155
10348.07 166
10349.03 185
10349.99 187
10350.95 196
10351.91 188
10352.87 173
10353.83 177
10354.79 191
10355.76 211
10356.72 206
10357.68 197
10358.64 183
10359.60 162
10360.56 167
10361.52 172
10362.48 187
10363.45 192
10364.41 184
10365.37 156
10366.33 177
10367.29 172
10368.25 214
10369.21 168
10370.18 167
10371.14 160
10372.10 183
10373.06 197
10374.02 160
10374.98 181
10375.95 191
10376.91 180
10377.87 187
10378.83 177
10379.79 185
10380.76 183
10381.72 162
10382.68 170
10383.64 232
10384.61 218
10385.57 221
10386.53 175
10387.49 184
10388.46 160
10389.42 185
10390.38 199
10391.34 166
10392.31 171
10393.27 163
10394.23 216
10395.19 192
10396.16 193
10397.12 177
10398.08 215
10399.05 183
10400.01 169
10400.97 162
10401.93 163
10402.90 156
10403.86 157
10404.82 186
10405.79 206
10406.75 197
10407.71 198
10408.68 166
10409.64 203
10410.60 200
10411.57 195
10412.53 226
10413.50 235
10414.46 173
10415.42 150
10416.39 175
10417.35 158
10418.31 161
10419.28 168
10420.24 202
10421.21 178
10422.17 185
10423.13 178
10424.10 185
10425.06 170
10426.03 194
10426.99 194
10427.96 166
10428.92 225
10429.88 221
10430.85 225
10431.81 223
10432.78 220
10433.74 229
10434.71 179
10435.67 173
10436.64 189
10437.60 180
10438.57 214
10439.53 221
10440.50 200
10441.46 190
10442.43 167
10443.39 183
10444.36 194
10445.32 203
10446.29 165
10447.25 190
10448.22 197
10449.18 189
10450.15 175
10451.11 154
10452.08 146
10453.04 178
10454.01 172
10454.97 181
10455.94 173
10456.91 199
10457.87 174
10458.84 175
10459.80 200
10460.77 158
10461.73 174
10462.70 165
10463.67 190
10464.63 189
10465.60 202
10466.56 185
10467.53 226
10468.50 186
10469.46 167
10470.43 199
10471.40 204
10472.36 187
10473.33 185
10474.30 185
10475.26 177
10476.23 167
10477.19 150
10478.16 161
10479.13 178
10480.09 160
10481.06 169
10482.03 177
10483.00 175
10483.96 231
10484.93 200
10485.90 158
10486.86 200
10487.83 191
10488.80 193
10489.76 178
10490.73 171
10491.70 180
10492.67 162
10493.63 184
10494.60 200
10495.57 203
10496.54 203
10497.50 197
10498.47 210
10499.44 198
10500.41 191
10501.37 201
10502.34 178
10503.31 165
10504.28 168
10505.25 151
10506.21 174
10507.18 182
10508.15 177
10509.12 186
10510.09 187
10511.05 212
10512.02 176
10512.99 190
10513.96 203
10514.93 186
10515.90 173
10516.86 159
10517.83 179
10518.80 161
10519.77 180
10520.74 171
10521.71 165
10522.68 179
10523.64 192
10524.61 159
10525.58 167
10526.55 176
10527.52 182
10528.49 185
10529.46 171
10530.43 145
10531.40 215
10532.36 232
10533.33 210
10534.30 189
10535.27 210
10536.24 230
10537.21 183
10538.18 218
10539.15 187
10540.12 162
10541.09 202
10542.06 212
10543.03 181
10544.00 173
10544.97 185
10545.94 178
10546.91 166
10547.88 212
10548.85 182
10549.82 184
10550.79 177
10551.76 203
10552.73 198
10553.70 156
10554.67 165
10555.64 134
10556.61 178
10557.58 177
10558.55 160
10559.52 192
10560.49 180
10561.46 205
10562.43 191
10563.40 191
10564.37 164
10565.34 214
10566.31 198
10567.28 188
10568.25 211
10569.23 209
10570.20 197
10571.17 227
10572.14 213
10573.11 194
10574.08 216
10575.05 208
10576.02 190
10576.99 168
10577.96 178
10578.94 156
10579.91 173
10580.88 168
10581.85 182
10582.82 171
10583.79 190
10584.76 182
10585.74 195
10586.71 156
10587.68 208
10588.65 190
10589.62 222
10590.60 179
10591.57 175
10592.54 173
10593.51 200
10594.48 170
10595.45 214
10596.43 197
10597.40 176
10598.37 204
10599.34 207
10600.32 217
10601.29 185
10602.26 169
10603.23 169
10604.21 151
10605.18 165
10606.15 187
10607.12 243
10608.10 217
10609.07 203
10610.04 208
10611.01 189
10611.99 141
10612.96 176
10613.93 167
10614.91 161
10615.88 187
10616.85 232
10617.82 192
10618.80 203
10619.77 217
10620.74 184
10621.72 165
10622.69 183
10623.66 188
10624.64 199
10625.61 194
10626.58 178
10627.56 166
10628.53 178
10629.51 211
10630.48 209
10631.45 240
10632.43 207
10633.40 192
10634.37 177
10635.35 202
10636.32 215
10637.30 186
10638.27 181
10639.24 168
10640.22 184
10641.19 220
10642.17 192
10643.14 170
10644.11 209
10645.09 180
10646.06 199
10647.04 202
10648.01 199
10648.99 216
10649.96 227
10650.94 194
10651.91 165
10652.89 178
10653.86 194
10654.83 193
10655.81 187
10656.78 179
10657.76 169
10658.73 187
10659.71 206
10660.68 190
10661.66 202
10662.63 204
10663.61 228
10664.59 192
10665.56 188
10666.54 176
10667.51 171
10668.49 161
10669.46 171
10670.44 183
10671.41 154
10672.39 183
10673.36 218
10674.34 193
10675.32 147
10676.29 192
10677.27 166
10678.24 138
10679.22 150
10680.19 178
10681.17 204
10682.15 216
10683.12 189
10684.10 177
10685.08 176
10686.05 200
10687.03 205
10688.00 175
10688.98 182
10689.96 187
10690.93 185
10691.91 178
10692.89 185
10693.86 220
10694.84 175
10695.82 164
10696.79 195
10697.77 169
10698.75 176
10699.72 170
10700.70 157
10701.68 157
10702.65 163
10703.63 182
10704.61 142
10705.59 163
10706.56 167
10707.54 166
10708.52 151
10709.49 167
10710.47 180
10711.45 161
10712.43 166
10713.40 188
10714.38 169
10715.36 183
10716.34 183
10717.31 151
10718.29 168
10719.27 172
10720.25 192
10721.22 167
10722.20 223
10723.18 198
10724.16 181
10725.14 164
10726.11 165
10727.09 181
10728.07 174
10729.05 170
10730.03 162
10731.01 175
10731.98 188
10732.96 172
10733.94 175
10734.92 185
10735.90 193
10736.88 182
10737.85 159
10738.83 176
10739.81 166
10740.79 173
10741.77 175
10742.75 179
10743.73 158
10744.71 163
10745.69 190
10746.66 196
10747.64 184
10748.62 222
10749.60 198
10750.58 191
10751.56 166
10752.54 163
10753.52 177
10754.50 216
10755.48 185
10756.46 183
10757.44 188
10758.42 193
10759.39 197
10760.37 188
10761.35 183
10762.33 201
10763.31 185
10764.29 186
10765.27 200
10766.25 163
10767.23 163
10768.21 184
10769.19 202
10770.17 202
10771.15 204
10772.13 184
10773.11 206
10774.09 213
10775.07 189
10776.05 199
10777.03 197
10778.02 202
10779.00 209
10779.98 195
10780.96 196
10781.94 165
10782.92 175
10783.90 173
10784.88 188
10785.86 181
10786.84 182
10787.82 211
10788.80 175
10789.78 177
10790.76 162
10791.75 197
10792.73 207
10793.71 205
10794.69 188
10795.67 168
10796.65 188
10797.63 206
10798.61 183
10799.60 195
10800.58 186
10801.56 156
10802.54 172
10803.52 202
10804.50 167
10805.49 215
10806.47 195
10807.45 185
10808.43 196
10809.41 190
10810.39 216
10811.38 205
10812.36 202
10813.34 181
10814.32 202
10815.30 181
10816.29 177
10817.27 177
10818.25 187
10819.23 176
10820.22 200
10821.20 190
10822.18 210
10823.16 175
10824.15 154
10825.13 152
10826.11 173
10827.09 187
10828.08 194
10829.06 202
10830.04 186
10831.02 210
10832.01 185
10832.99 189
10833.97 176
10834.96 192
10835.94 173
10836.92 199
10837.91 193
10838.89 197
10839.87 200
10840.85 179
10841.84 192
10842.82 209
10843.81 228
10844.79 191
10845.77 223
10846.76 248
10847.74 225
10848.72 203
10849.71 209
10850.69 178
10851.67 190
10852.66 183
10853.64 168
10854.63 182
10855.61 181
10856.59 183
10857.58 213
10858.56 197
10859.55 193
10860.53 183
10861.51 153
10862.50 218
10863.48 257
10864.47 261
10865.45 209
10866.44 165
10867.42 180
10868.41 198
10869.39 184
10870.37 202
10871.36 187
10872.34 196
10873.33 178
10874.31 236
10875.30 236
10876.28 204
10877.27 216
10878.25 187
10879.24 215
10880.22 264
10881.21 241
10882.19 198
10883.18 195
10884.16 204
10885.15 220
10886.13 207
10887.12 187
10888.11 222
10889.09 193
10890.08 214
10891.06 227
10892.05 216
10893.03 174
10894.02 238
10895.00 217
10895.99 201
10896.98 230
10897.96 207
10898.95 205
10899.93 181
10900.92 216
10901.91 210
10902.89 188
10903.88 192
10904.86 199
10905.85 175
10906.84 189
10907.82 222
10908.81 251
10909.80 236
10910.78 190
10911.77 229
10912.76 213
10913.74 227
10914.73 220
10915.72 226
10916.70 237
10917.69 260
10918.68 230
10919.66 228
10920.65 224
10921.64 233
10922.62 260
10923.61 207
10924.60 232
10925.58 244
10926.57 229
10927.56 220
10928.55 228
10929.53 226
10930.52 220
10931.51 209
10932.50 244
10933.48 249
10934.47 217
10935.46 208
10936.45 250
10937.43 208
10938.42 214
10939.41 222
10940.40 256
10941.38 231
10942.37 212
10943.36 210
10944.35 223
10945.34 205
10946.32 221
10947.31 257
10948.30 246
10949.29 207
10950.28 222
10951.27 219
10952.25 217
10953.24 207
10954.23 258
10955.22 257
10956.21 263
10957.20 272
10958.18 232
10959.17 276
10960.16 241
10961.15 249
10962.14 232
10963.13 229
10964.12 284
10965.11 322
10966.10 306
10967.08 274
10968.07 274
10969.06 284
10970.05 284
10971.04 292
10972.03 225
10973.02 231
10974.01 242
10975.00 232
10975.99 252
10976.98 303
10977.97 227
10978.96 233
10979.95 269
10980.94 239
10981.92 270
10982.91 267
10983.90 246
10984.89 222
10985.88 266
10986.87 254
10987.86 248
10988.85 260
10989.84 244
10990.83 231
10991.82 247
10992.81 221
10993.80 262
10994.79 249
10995.78 239
10996.78 260
10997.77 271
10998.76 251
10999.75 270
11000.74 272
11001.73 253
11002.72 241
11003.71 243
11004.70 272
11005.69 277
11006.68 323
11007.67 339
11008.66 336
11009.65 342
11010.64 334
11011.64 303
11012.63 304
11013.62 316
11014.61 270
11015.60 278
11016.59 284
11017.58 233
11018.57 255
11019.57 284
11020.56 271
11021.55 275
11022.54 262
11023.53 273
11024.52 241
11025.51 222
11026.51 224
11027.50 215
11028.49 219
11029.48 219
11030.47 251
11031.47 298
11032.46 279
11033.45 229
11034.44 243
11035.43 263
11036.43 246
11037.42 244
11038.41 236
11039.40 220
11040.39 228
11041.39 236
11042.38 237
11043.37 262
11044.36 253
11045.36 249
11046.35 212
11047.34 246
11048.34 229
11049.33 236
11050.32 213
11051.31 209
11052.31 219
11053.30 242
11054.29 249
11055.29 239
11056.28 228
11057.27 266
11058.26 267
11059.26 189
11060.25 260
11061.24 264
11062.24 224
11063.23 240
11064.22 237
11065.22 236
11066.21 218
11067.20 228
11068.20 263
11069.19 229
11070.19 180
11071.18 229
11072.17 242
11073.17 250
11074.16 238
11075.15 233
11076.15 198
11077.14 222
11078.14 192
11079.13 207
11080.12 216
11081.12 217
11082.11 243
11083.11 186
11084.10 203
11085.10 240
11086.09 204
11087.08 241
11088.08 224
11089.07 199
11090.07 232
11091.06 227
11092.06 215
11093.05 212
11094.05 235
11095.04 241
11096.04 219
11097.03 238
11098.03 223
11099.02 205
11100.02 209
11101.01 181
11102.01 209
11103.00 192
11104.00 228
11104.99 214
11105.99 219
11106.98 205
11107.98 204
11108.97 210
11109.97 198
11110.96 215
11111.96 203
11112.95 200
11113.95 220
11114.95 201
11115.94 217
11116.94 231
11117.93 221
11118.93 224
11119.93 247
11120.92 221
11121.92 200
11122.91 221
11123.91 252
11124.91 204
11125.90 195
11126.90 237
11127.89 220
11128.89 253
11129.89 241
11130.88 181
11131.88 217
11132.88 210
11133.87 208
11134.87 185
11135.87 190
11136.86 203
11137.86 186
11138.86 244
11139.85 208
11140.85 241
11141.85 219
11142.84 211
11143.84 195
11144.84 217
11145.83 253
11146.83 195
11147.83 193
11148.83 210
11149.82 214
11150.82 224
11151.82 204
11152.82 198
11153.81 236
11154.81 236
11155.81 265
11156.80 272
11157.80 222
11158.80 216
11159.80 232
11160.80 203
11161.79 195
11162.79 188
11163.79 203
11164.79 217
11165.78 224
11166.78 190
11167.78 210
11168.78 184
11169.78 194
11170.78 237
11171.77 210
11172.77 238
11173.77 217
11174.77 170
11175.77 192
11176.77 193
11177.76 204
11178.76 194
11179.76 198
11180.76 202
11181.76 207
11182.76 233
11183.76 184
11184.75 185
11185.75 225
11186.75 178
11187.75 192
11188.75 193
11189.75 218
11190.75 232
11191.75 218
11192.75 197
11193.75 203
11194.75 198
11195.74 190
11196.74 236
11197.74 217
11198.74 190
11199.74 170
11200.74 211
11201.74 212
11202.74 175
11203.74 200
11204.74 219
11205.74 195
11206.74 240
11207.74 232
11208.74 201
11209.74 200
11210.74 204
11211.74 202
11212.74 219
11213.74 216
11214.74 231
11215.74 224
11216.74 204
11217.74 200
11218.74 202
11219.74 204
11220.74 225
11221.74 190
11222.74 175
11223.74 199
11224.74 215
11225.74 226
11226.74 192
11227.75 231
11228.75 240
11229.75 239
11230.75 221
11231.75 211
11232.75 222
11233.75 224
11234.75 221
11235.75 211
11236.75 201
11237.76 238
11238.76 234
11239.76 223
11240.76 221
11241.76 226
11242.76 192
11243.76 209
11244.76 222
11245.77 237
11246.77 221
11247.77 201
11248.77 195
11249.77 172
11250.77 191
11251.78 183
11252.78 231
11253.78 220
11254.78 211
11255.78 200
11256.79 197
11257.79 195
11258.79 204
11259.79 213
11260.79 195
11261.80 208
11262.80 190
11263.80 179
11264.80 186
11265.81 218
11266.81 185
11267.81 192
11268.81 235
11269.82 230
11270.82 203
11271.82 186
11272.82 224
11273.83 247
11274.83 224
11275.83 251
11276.84 232
11277.84 177
11278.84 235
11279.85 226
11280.85 218
11281.85 216
11282.85 196
11283.86 232
11284.86 226
11285.86 200
11286.87 253
11287.87 224
11288.87 198
11289.88 200
11290.88 198
11291.89 190
11292.89 223
11293.89 216
11294.90 223
11295.90 234
11296.90 228
11297.91 231
11298.91 205
11299.92 214
11300.92 198
11301.92 217
11302.93 219
11303.93 234
11304.94 251
11305.94 212
11306.94 208
11307.95 204
11308.95 203
11309.96 206
11310.96 239
11311.97 205
11312.97 173
11313.98 199
11314.98 210
11315.98 218
11316.99 194
11317.99 204
11319.00 194
11320.00 218
11321.01 252
11322.01 244
11323.02 219
11324.02 202
11325.03 238
11326.03 204
11327.04 199
11328.04 238
11329.05 233
11330.05 227
11331.06 265
11332.07 196
11333.07 201
11334.08 190
11335.08 204
11336.09 209
11337.09 223
11338.10 253
11339.10 252
11340.11 187
11341.12 202
11342.12 218
11343.13 221
11344.13 217
11345.14 193
11346.15 224
11347.15 269
11348.16 235
11349.16 221
11350.17 235
11351.18 194
11352.18 210
11353.19 217
11354.20 205
11355.20 218
11356.21 243
11357.21 240
11358.22 218
11359.23 285
11360.23 234
11361.24 191
11362.25 196
11363.25 242
11364.26 254
11365.27 213
11366.28 198
11367.28 205
11368.29 232
11369.30 221
11370.30 196
11371.31 198
11372.32 244
11373.32 209
11374.33 240
11375.34 245
11376.35 235
11377.35 239
11378.36 226
11379.37 223
11380.38 231
11381.38 203
11382.39 221
11383.40 190
11384.41 214
11385.41 234
11386.42 216
11387.43 229
11388.44 202
11389.45 224
11390.45 227
11391.46 238
11392.47 208
11393.48 256
11394.49 235
11395.49 230
11396.50 234
11397.51 256
11398.52 230
11399.53 231
11400.54 230
11401.55 233
11402.55 245
11403.56 257
11404.57 257
11405.58 217
11406.59 210
11407.60 242
11408.61 216
11409.61 214
11410.62 268
11411.63 215
11412.64 253
11413.65 233
11414.66 227
11415.67 249
11416.68 238
11417.69 288
11418.70 268
11419.71 231
11420.71 288
11421.72 295
11422.73 229
11423.74 260
11424.75 253
11425.76 249
11426.77 254
11427.78 262
11428.79 259
11429.80 263
11430.81 246
11431.82 292
11432.83 272
11433.84 261
11434.85 282
11435.86 255
11436.87 225
11437.88 258
11438.89 270
11439.90 279
11440.91 276
11441.92 281
11442.93 275
11443.94 270
11444.95 266
11445.96 283
11446.97 246
11447.98 295
11448.99 288
11450.00 276
11451.01 270
11452.03 299
11453.04 284
11454.05 273
11455.06 294
11456.07 301
11457.08 288
11458.09 293
11459.10 285
11460.11 232
11461.12 265
11462.14 255
11463.15 279
11464.16 298
11465.17 275
11466.18 277
11467.19 275
11468.20 250
11469.21 302
11470.23 310
11471.24 290
11472.25 281
11473.26 293
11474.27 304
11475.28 289
11476.30 289
11477.31 310
11478.32 328
11479.33 329
11480.34 303
11481.36 324
11482.37 331
11483.38 299
11484.39 293
11485.40 297
11486.42 307
11487.43 277
11488.44 321
11489.45 306
11490.47 308
11491.48 324
11492.49 296
11493.50 302
11494.52 313
11495.53 305
11496.54 291
11497.55 308
11498.57 292
11499.58 303
11500.59 325
11501.61 311
11502.62 312
11503.63 311
11504.64 322
11505.66 375
11506.67 335
11507.68 338
11508.70 290
11509.71 334
11510.72 340
11511.74 329
11512.75 318
11513.76 350
11514.78 323
11515.79 312
11516.80 347
11517.82 328
11518.83 339
11519.84 333
11520.86 333
11521.87 381
11522.89 353
11523.90 320
11524.91 314
11525.93 341
11526.94 354
11527.96 309
11528.97 343
11529.98 338
11531.00 323
11532.01 358
11533.03 369
11534.04 370
11535.06 357
11536.07 397
11537.08 339
11538.10 361
11539.11 371
11540.13 387
11541.14 350
11542.16 392
11543.17 397
11544.19 410
11545.20 420
11546.22 361
11547.23 391
11548.25 406
11549.26 403
11550.28 410
11551.29 367
11552.31 352
11553.32 398
11554.34 398
11555.35 410
11556.37 417
11557.38 449
11558.40 446
11559.41 412
11560.43 434
11561.45 452
11562.46 422
11563.48 396
11564.49 428
11565.51 402
11566.52 471
11567.54 439
11568.56 448
11569.57 429
11570.59 380
11571.60 446
11572.62 463
11573.64 408
11574.65 411
11575.67 485
11576.68 514
11577.70 465
11578.72 456
11579.73 464
11580.75 467
11581.77 492
11582.78 493
11583.80 488
11584.82 500
11585.83 559
11586.85 515
11587.87 536
11588.88 511
11589.90 530
11590.92 606
11591.93 661
11592.95 604
11593.97 641
11594.98 694
11596.00 726
11597.02 702
11598.03 661
11599.05 692
11600.07 703
11601.09 685
11602.10 695
11603.12 722
11604.14 698
11605.16 733
11606.17 800
11607.19 849
11608.21 971
11609.23 1073
11610.24 1216
11611.26 1314
11612.28 1440
11613.30 1503
11614.32 1498
11615.33 1370
11616.35 1239
11617.37 1041
11618.39 905
11619.41 881
11620.42 772
11621.44 706
11622.46 670
11623.48 640
11624.50 626
11625.51 542
11626.53 573
11627.55 581
11628.57 613
11629.59 571
11630.61 580
11631.63 576
11632.64 524
11633.66 599
11634.68 571
11635.70 539
11636.72 553
11637.74 505
11638.76 547
11639.78 537
11640.80 514
11641.81 519
11642.83 518
11643.85 551
11644.87 501
11645.89 521
11646.91 556
11647.93 509
11648.95 517
11649.97 568
11650.99 531
11652.01 555
11653.03 486
11654.05 466
11655.07 480
11656.09 497
11657.11 449
11658.13 475
11659.15 483
11660.17 407
11661.19 426
11662.21 419
11663.23 449
11664.25 445
11665.27 426
11666.29 445
11667.31 447
11668.33 409
11669.35 447
11670.37 477
11671.39 485
11672.41 453
11673.43 449
11674.45 452
11675.47 442
11676.49 472
11677.51 468
11678.53 436
11679.55 421
11680.57 487
11681.59 475
11682.61 467
11683.64 495
11684.66 517
11685.68 478
11686.70 500
11687.72 518
11688.74 496
11689.76 510
11690.78 536
11691.80 558
11692.83 499
11693.85 509
11694.87 506
11695.89 493
11696.91 515
11697.93 487
11698.95 546
11699.98 506
11701.00 498
11702.02 501
11703.04 454
11704.06 415
11705.08 435
11706.11 472
11707.13 445
11708.15 460
11709.17 477
11710.19 412
11711.22 412
11712.24 434
11713.26 426
11714.28 447
11715.31 422
11716.33 401
11717.35 362
11718.37 462
11719.40 447
11720.42 409
11721.44 395
11722.46 374
11723.49 400
11724.51 409
11725.53 442
11726.55 425
11727.58 431
11728.60 347
11729.62 418
11730.65 436
11731.67 427
11732.69 392
11733.71 366
11734.74 376
11735.76 354
11736.78 370
11737.81 393
11738.83 367
11739.85 362
11740.88 342
11741.90 362
11742.92 338
11743.95 327
11744.97 360
11746.00 352
11747.02 344
11748.04 385
11749.07 361
11750.09 326
11751.11 348
11752.14 392
11753.16 369
11754.19 341
11755.21 327
11756.23 318
11757.26 299
11758.28 295
11759.31 353
11760.33 291
11761.36 301
11762.38 336
11763.40 301
11764.43 330
11765.45 307
11766.48 313
11767.50 300
11768.53 329
11769.55 283
11770.58 275
11771.60 325
11772.63 324
11773.65 280
11774.68 276
11775.70 275
11776.73 267
11777.75 266
11778.78 265
11779.80 275
11780.83 311
11781.85 303
11782.88 264
11783.90 277
11784.93 285
11785.95 262
11786.98 299
11788.00 279
11789.03 261
11790.05 262
11791.08 260
11792.11 281
11793.13 269
11794.16 260
11795.18 284
11796.21 275
11797.23 243
11798.26 260
11799.29 271
11800.31 275
11801.34 260
11802.36 238
11803.39 269
11804.42 272
11805.44 285
11806.47 263
11807.50 275
11808.52 263
11809.55 264
11810.57 237
11811.60 215
11812.63 254
11813.65 300
11814.68 252
11815.71 254
11816.73 243
11817.76 250
11818.79 255
11819.81 231
11820.84 231
11821.87 227
11822.90 269
11823.92 290
11824.95 228
11825.98 274
11827.00 244
11828.03 240
11829.06 256
11830.09 271
11831.11 268
11832.14 266
11833.17 233
11834.20 231
11835.22 228
11836.25 238
11837.28 229
11838.31 255
11839.33 272
11840.36 281
11841.39 254
11842.42 241
11843.45 238
11844.47 217
11845.50 246
11846.53 222
11847.56 258
11848.59 244
11849.61 248
11850.64 220
11851.67 218
11852.70 231
11853.73 256
11854.75 257
11855.78 236
11856.81 206
11857.84 229
11858.87 217
11859.90 210
11860.93 253
11861.95 249
11862.98 200
11864.01 247
11865.04 223
11866.07 228
11867.10 237
11868.13 239
11869.16 223
11870.19 237
11871.21 228
11872.24 245
11873.27 253
11874.30 257
11875.33 222
11876.36 247
11877.39 218
11878.42 241
11879.45 225
11880.48 236
11881.51 231
11882.54 226
11883.57 234
11884.60 194
11885.63 213
11886.66 229
11887.69 223
11888.72 199
11889.75 213
11890.78 224
11891.81 205
11892.84 221
11893.87 209
11894.90 220
11895.93 232
11896.96 212
11897.99 209
11899.02 215
11900.05 187
11901.08 241
11902.11 234
11903.14 242
11904.17 232
11905.20 234
11906.23 263
11907.26 213
11908.29 216
11909.32 233
11910.35 218
11911.38 224
11912.42 230
11913.45 246
11914.48 251
11915.51 256
11916.54 232
11917.57 199
11918.60 227
11919.63 236
11920.66 250
11921.70 236
11922.73 220
11923.76 211
11924.79 232
11925.82 216
11926.85 205
11927.88 218
11928.92 222
11929.95 203
11930.98 232
11932.01 252
11933.04 228
11934.07 240
11935.11 222
11936.14 259
11937.17 267
11938.20 241
11939.23 260
11940.27 241
11941.30 269
11942.33 279
11943.36 268
11944.40 259
11945.43 300
11946.46 238
11947.49 240
11948.53 257
11949.56 243
11950.59 228
11951.62 198
11952.66 214
11953.69 224
11954.72 216
11955.75 260
11956.79 216
11957.82 234
11958.85 206
11959.88 236
11960.92 207
11961.95 210
11962.98 196
11964.02 216
11965.05 212
11966.08 217
11967.12 233
11968.15 216
11969.18 246
11970.22 263
11971.25 194
11972.28 178
11973.32 208
11974.35 217
11975.38 220
11976.42 209
11977.45 235
11978.49 222
11979.52 213
11980.55 236
11981.59 217
11982.62 212
11983.66 221
11984.69 209
11985.72 219
11986.76 234
11987.79 231
11988.83 222
11989.86 204
11990.89 225
11991.93 228
11992.96 232
11994.00 201
11995.03 203
11996.07 214
11997.10 176
11998.14 210
11999.17 208
12000.20 201
12001.24 234
12002.27 233
12003.31 220
12004.34 207
12005.38 194
12006.41 216
12007.45 194
12008.48 161
12009.52 191
12010.55 233
12011.59 198
12012.62 195
12013.66 216
12014.70 245
12015.73 206
12016.77 212
12017.80 216
12018.84 245
12019.87 240
12020.91 238
12021.94 251
12022.98 227
12024.02 231
12025.05 195
12026.09 196
12027.12 251
12028.16 223
12029.19 234
12030.23 207
12031.27 210
12032.30 200
12033.34 221
12034.37 210
12035.41 230
12036.45 206
12037.48 227
12038.52 199
12039.56 219
12040.59 246
12041.63 225
12042.67 252
12043.70 214
12044.74 195
12045.78 212
12046.81 216
12047.85 212
12048.89 211
12049.92 253
12050.96 246
12052.00 202
12053.03 214
12054.07 214
12055.11 206
12056.14 204
12057.18 198
12058.22 186
12059.26 209
12060.29 180
12061.33 230
12062.37 223
12063.41 201
12064.44 191
12065.48 235
12066.52 230
12067.56 225
12068.59 243
12069.63 208
12070.67 203
12071.71 217
12072.74 226
12073.78 222
12074.82 217
12075.86 231
12076.90 197
12077.93 218
12078.97 185
12080.01 189
12081.05 221
12082.09 215
12083.13 247
12084.16 233
12085.20 211
12086.24 217
12087.28 240
12088.32 211
12089.36 198
12090.39 215
12091.43 230
12092.47 226
12093.51 238
12094.55 205
12095.59 214
12096.63 229
12097.67 214
12098.70 226
12099.74 263
12100.78 233
12101.82 242
12102.86 241
12103.90 220
12104.94 224
12105.98 222
12107.02 207
12108.06 217
12109.10 186
12110.14 217
12111.18 250
12112.22 213
12113.25 236
12114.29 260
12115.33 230
12116.37 230
12117.41 252
12118.45 226
12119.49 223
12120.53 214
12121.57 199
12122.61 196
12123.65 188
12124.69 199
12125.73 212
12126.77 194
12127.81 204
12128.85 205
12129.89 196
12130.93 201
12131.97 175
12133.02 202
12134.06 216
12135.10 197
12136.14 196
12137.18 235
12138.22 205
12139.26 191
12140.30 204
12141.34 208
12142.38 208
12143.42 219
12144.46 211
12145.50 191
12146.54 174
12147.59 228
12148.63 181
12149.67 230
12150.71 188
12151.75 180
12152.79 199
12153.83 182
12154.87 184
12155.92 206
12156.96 197
12158.00 185
12159.04 202
12160.08 200
12161.12 203
12162.17 202
12163.21 187
12164.25 174
12165.29 205
12166.33 218
12167.37 228
12168.42 218
12169.46 211
12170.50 216
12171.54 187
12172.58 196
12173.63 195
12174.67 194
12175.71 197
12176.75 193
12177.80 197
12178.84 191
12179.88 208
12180.92 199
12181.97 186
12183.01 186
12184.05 192
12185.09 224
12186.14 180
12187.18 155
12188.22 178
12189.26 165
12190.31 199
12191.35 178
12192.39 196
12193.44 193
12194.48 173
12195.52 194
12196.57 193
12197.61 165
12198.65 178
12199.70 182
12200.74 159
12201.78 159
12202.83 190
12203.87 172
12204.91 180
12205.96 186
12207.00 171
12208.04 182
12209.09 185
12210.13 195
12211.17 189
12212.22 173
12213.26 182
12214.31 196
12215.35 184
12216.39 176
12217.44 159
12218.48 160
12219.53 154
12220.57 147
12221.61 176
12222.66 176
12223.70 151
12224.75 173
12225.79 157
12226.84 185
12227.88 185
12228.93 211
12229.97 199
12231.01 190
12232.06 161
12233.10 185
12234.15 169
12235.19 168
12236.24 168
12237.28 167
12238.33 185
12239.37 182
12240.42 184
12241.46 164
12242.51 164
12243.55 184
12244.60 148
12245.64 136
12246.69 129
12247.74 159
12248.78 152
12249.83 173
12250.87 170
12251.92 221
12252.96 186
12254.01 197
12255.05 202
12256.10 192
12257.15 182
12258.19 173
12259.24 148
12260.28 148
12261.33 167
12262.37 157
12263.42 170
12264.47 162
12265.51 149
12266.56 149
12267.61 153
12268.65 164
12269.70 154
12270.74 138
12271.79 147
12272.84 167
12273.88 179
12274.93 168
12275.98 170
12277.02 163
12278.07 166
12279.12 186
12280.16 173
12281.21 164
12282.26 185
12283.30 173
12284.35 161
12285.40 157
12286.44 179
12287.49 151
12288.54 130
12289.59 166
12290.63 148
12291.68 149
12292.73 166
12293.77 161
12294.82 152
12295.87 186
12296.92 178
12297.96 175
12299.01 182
12300.06 167
12301.11 169
12302.15 144
12303.20 164
12304.25 179
12305.30 173
12306.35 147
12307.39 175
12308.44 188
12309.49 145
12310.54 144
12311.59 160
12312.63 177
12313.68 147
12314.73 146
12315.78 141
12316.83 173
12317.88 158
12318.92 146
12319.97 145
12321.02 162
12322.07 200
12323.12 165
12324.17 182
12325.21 164
12326.26 152
12327.31 155
12328.36 139
12329.41 153
12330.46 167
12331.51 146
12332.56 145
12333.61 186
12334.65 173
12335.70 165
12336.75 177
12337.80 157
12338.85 146
12339.90 127
12340.95 166
12342.00 173
12343.05 154
12344.10 141
12345.15 162
12346.20 162
12347.25 139
12348.30 148
12349.35 162
12350.40 182
12351.45 177
12352.50 151
12353.55 130
12354.60 155
12355.65 151
12356.70 151
12357.75 162
12358.80 138
12359.85 146
12360.90 159
12361.95 114
12363.00 135
12364.05 147
12365.10 159
12366.15 168
12367.20 156
12368.25 158
12369.30 169
12370.35 154
12371.40 139
12372.45 142
12373.50 139
12374.55 153
12375.60 161
12376.65 147
12377.70 160
12378.76 155
12379.81 158
12380.86 177
12381.91 153
12382.96 139
12384.01 179
12385.06 184
12386.11 182
12387.17 154
12388.22 146
12389.27 153
12390.32 152
12391.37 154
12392.42 156
12393.47 154
12394.53 142
12395.58 173
12396.63 169
12397.68 184
12398.73 143
12399.78 137
12400.84 170
12401.89 137
12402.94 159
12403.99 138
12405.04 162
12406.10 129
12407.15 156
12408.20 145
12409.25 125
12410.31 152
12411.36 153
12412.41 140
12413.46 137
12414.51 130
12415.57 118
12416.62 141
12417.67 128
12418.72 133
12419.78 127
12420.83 140
12421.88 127
12422.94 126
12423.99 158
12425.04 170
12426.09 163
12427.15 150
12428.20 127
12429.25 148
12430.31 132
12431.36 156
12432.41 140
12433.47 139
12434.52 157
12435.57 166
12436.63 122
12437.68 137
12438.73 152
12439.79 171
12440.84 168
12441.89 142
12442.95 158
12444.00 152
12445.06 143
12446.11 140
12447.16 147
12448.22 157
12449.27 147
12450.33 149
12451.38 162
12452.43 176
12453.49 194
12454.54 154
12455.60 144
12456.65 149
12457.70 146
12458.76 149
12459.81 124
12460.87 162
12461.92 140
12462.98 151
12464.03 147
12465.09 155
12466.14 127
12467.19 126
12468.25 124
12469.30 156
12470.36 141
12471.41 130
12472.47 153
12473.52 175
12474.58 168
12475.63 169
12476.69 139
12477.74 140
12478.80 145
12479.85 127
12480.91 166
12481.97 172
12483.02 182
12484.08 152
12485.13 129
12486.19 140
12487.24 131
12488.30 166
12489.35 179
12490.41 174
12491.47 148
12492.52 149
12493.58 138
12494.63 158
12495.69 136
12496.74 137
12497.80 150
12498.86 159
12499.91 149
12500.97 152
12502.03 159
12503.08 163
12504.14 163
12505.19 172
12506.25 184
12507.31 146
12508.36 133
12509.42 152
12510.48 162
12511.53 163
12512.59 154
12513.65 148
12514.70 150
12515.76 161
12516.82 140
12517.87 161
12518.93 163
12519.99 163
12521.04 154
12522.10 154
12523.16 143
12524.22 131
12525.27 136
12526.33 143
12527.39 161
12528.44 141
12529.50 136
12530.56 162
12531.62 147
12532.67 154
12533.73 195
12534.79 177
12535.85 192
12536.90 205
12537.96 199
12539.02 152
12540.08 153
12541.14 183
12542.19 163
12543.25 170
12544.31 145
12545.37 134
12546.43 139
12547.48 130
12548.54 136
12549.60 161
12550.66 135
12551.72 173
12552.77 150
12553.83 166
12554.89 150
12555.95 162
12557.01 155
12558.07 150
12559.13 170
12560.18 176
12561.24 155
12562.30 159
12563.36 172
12564.42 164
12565.48 143
12566.54 135
12567.60 149
12568.65 171
12569.71 140
12570.77 145
12571.83 172
12572.89 174
12573.95 170
12575.01 164
12576.07 142
12577.13 174
12578.19 162
12579.25 157
12580.31 126
12581.37 126
12582.43 169
12583.49 193
12584.55 167
12585.60 184
12586.66 182
12587.72 159
12588.78 158
12589.84 146
12590.90 132
12591.96 174
12593.02 179
12594.08 173
12595.14 139
12596.20 185
12597.26 167
12598.32 166
12599.39 160
12600.45 149
12601.51 159
12602.57 165
12603.63 178
12604.69 194
12605.75 175
12606.81 163
12607.87 178
12608.93 174
12609.99 153
12611.05 148
12612.11 170
12613.17 143
12614.23 165
12615.30 161
12616.36 150
12617.42 149
12618.48 181
12619.54 186
12620.60 157
12621.66 146
12622.72 163
12623.78 161
12624.85 162
12625.91 135
12626.97 153
12628.03 135
12629.09 130
12630.15 153
12631.22 137
12632.28 177
12633.34 121
12634.40 152
12635.46 131
12636.52 128
12637.59 130
12638.65 129
12639.71 155
12640.77 150
12641.83 176
12642.90 155
12643.96 168
12645.02 178
12646.08 164
12647.14 141
12648.21 171
12649.27 171
12650.33 150
12651.39 139
12652.46 126
12653.52 122
12654.58 164
12655.65 174
12656.71 153
12657.77 135
12658.83 153
12659.90 145
12660.96 143
12662.02 152
12663.09 127
12664.15 143
12665.21 141
12666.27 154
12667.34 149
12668.40 144
12669.46 144
12670.53 144
12671.59 120
12672.65 122
12673.72 176
12674.78 153
12675.84 150
12676.91 164
12677.97 162
12679.04 149
12680.10 149
12681.16 151
12682.23 150
12683.29 192
12684.35 174
12685.42 167
12686.48 166
12687.55 160
12688.61 134
12689.67 154
12690.74 162
12691.80 175
12692.87 147
12693.93 154
12695.00 173
12696.06 153
12697.12 131
12698.19 149
12699.25 137
12700.32 130
12701.38 177
12702.45 187
12703.51 178
12704.58 138
12705.64 167
12706.71 163
12707.77 150
12708.84 141
12709.90 143
12710.97 145
12712.03 169
12713.10 172
12714.16 183
12715.23 172
12716.29 155
12717.36 141
12718.42 140
12719.49 170
12720.55 125
12721.62 127
12722.68 136
12723.75 129
12724.81 118
12725.88 140
12726.95 142
12728.01 154
12729.08 140
12730.14 154
12731.21 147
12732.28 109
12733.34 150
12734.41 152
12735.47 145
12736.54 116
12737.61 121
12738.67 120
12739.74 139
12740.80 137
12741.87 128
12742.94 127
12744.00 129
12745.07 140
12746.14 122
12747.20 138
12748.27 142
12749.34 134
12750.40 162
12751.47 141
12752.54 115
12753.60 119
12754.67 131
12755.74 115
12756.80 125
12757.87 125
12758.94 111
12760.00 127
12761.07 142
12762.14 139
12763.21 148
12764.27 137
12765.34 158
12766.41 134
12767.47 150
12768.54 150
12769.61 124
12770.68 149
12771.74 120
12772.81 103
12773.88 116
12774.95 145
12776.02 140
12777.08 111
12778.15 109
12779.22 100
12780.29 104
12781.35 122
12782.42 132
12783.49 139
12784.56 155
12785.63 146
12786.70 140
12787.76 118
12788.83 124
12789.90 134
12790.97 119
12792.04 139
12793.11 127
12794.17 135
12795.24 134
12796.31 118
12797.38 137
12798.45 139
12799.52 110
12800.59 141
12801.65 142
12802.72 143
12803.79 108
12804.86 132
12805.93 133
12807.00 138
12808.07 124
12809.14 132
12810.21 153
12811.28 133
12812.34 115
12813.41 117
12814.48 115
12815.55 98
12816.62 125
12817.69 107
12818.76 129
12819.83 127
12820.90 99
12821.97 116
12823.04 141
12824.11 153
12825.18 117
12826.25 125
12827.32 131
12828.39 105
12829.46 96
12830.53 126
12831.60 130
12832.67 126
12833.74 119
12834.81 110
12835.88 94
12836.95 126
12838.02 154
12839.09 128
12840.16 117
12841.23 148
12842.30 165
12843.37 162
12844.44 128
12845.51 126
12846.58 150
12847.66 114
12848.73 125
12849.80 147
12850.87 127
12851.94 132
12853.01 147
12854.08 128
12855.15 161
12856.22 134
12857.29 110
12858.36 125
12859.44 129
12860.51 139
12861.58 124
12862.65 147
12863.72 135
12864.79 121
12865.86 130
12866.94 130
12868.01 146
12869.08 125
12870.15 123
12871.22 131
12872.29 141
12873.37 126
12874.44 117
12875.51 110
12876.58 139
12877.65 143
12878.73 136
12879.80 113
12880.87 99
12881.94 110
12883.01 110
12884.09 111
12885.16 122
12886.23 109
12887.30 109
12888.38 113
12889.45 155
12890.52 120
12891.59 131
12892.67 121
12893.74 87
12894.81 111
12895.88 127
12896.96 136
12898.03 122
12899.10 99
12900.18 109
12901.25 135
12902.32 106
12903.39 120
12904.47 123
12905.54 103
12906.61 91
12907.69 136
12908.76 128
12909.83 128
12910.91 103
12911.98 118
12913.05 117
12914.13 123
12915.20 125
12916.28 103
12917.35 131
12918.42 115
12919.50 113
12920.57 103
12921.64 110
12922.72 121
12923.79 126
12924.87 122
12925.94 118
12927.01 93
12928.09 98
12929.16 121
12930.24 113
12931.31 101
12932.38 101
12933.46 118
12934.53 130
12935.61 94
12936.68 107
12937.76 128
12938.83 126
12939.91 117
12940.98 101
12942.05 102
12943.13 120
12944.20 129
12945.28 124
12946.35 147
12947.43 102
12948.50 99
12949.58 92
12950.65 109
12951.73 127
12952.80 105
12953.88 110
12954.95 117
12956.03 134
12957.10 114
12958.18 110
12959.26 141
12960.33 108
12961.41 125
12962.48 122
12963.56 124
12964.63 114
12965.71 98
12966.78 122
12967.86 125
12968.94 127
12970.01 128
12971.09 125
12972.16 118
12973.24 147
12974.32 128
12975.39 143
12976.47 115
12977.54 80
12978.62 106
12979.70 121
12980.77 102
12981.85 115
12982.93 122
12984.00 124
12985.08 116
12986.15 117
12987.23 103
12988.31 96
12989.38 109
12990.46 121
12991.54 110
12992.61 127
12993.69 119
12994.77 126
12995.85 134
12996.92 135
12998.00 105
12999.08 162
13000.15 126
13001.23 108
13002.31 117
13003.38 115
13004.46 109
13005.54 89
13006.62 102
13007.69 133
13008.77 96
13009.85 103
13010.93 130
13012.00 111
13013.08 89
13014.16 115
13015.24 126
13016.32 115
13017.39 90
13018.47 112
13019.55 138
13020.63 131
13021.70 122
13022.78 97
13023.86 109
13024.94 108
13026.02 116
13027.10 109
13028.17 91
13029.25 104
13030.33 149
13031.41 120
13032.49 108
13033.57 136
13034.64 139
13035.72 135
13036.80 127
13037.88 130
13038.96 120
13040.04 109
13041.12 132
13042.19 138
13043.27 113
13044.35 128
13045.43 129
13046.51 136
13047.59 121
13048.67 116
13049.75 104
13050.83 105
13051.91 116
13052.99 103
13054.06 138
13055.14 119
13056.22 113
13057.30 144
13058.38 144
13059.46 136
13060.54 125
13061.62 124
13062.70 125
13063.78 118
13064.86 125
13065.94 116
13067.02 109
13068.10 117
13069.18 117
13070.26 122
13071.34 121
13072.42 116
13073.50 142
13074.58 128
13075.66 140
13076.74 141
13077.82 122
13078.90 139
13079.98 124
13081.06 120
13082.14 129
13083.22 131
13084.30 118
13085.38 126
13086.47 117
13087.55 100
13088.63 97
13089.71 108
13090.79 94
13091.87 110
13092.95 107
13094.03 97
13095.11 109
13096.19 117
13097.27 115
13098.36 112
13099.44 129
13100.52 103
13101.60 102
13102.68 119
13103.76 131
13104.84 139
13105.93 103
13107.01 87
13108.09 121
13109.17 110
13110.25 107
13111.33 132
13112.42 145
13113.50 101
13114.58 114
13115.66 135
13116.74 115
13117.82 97
13118.91 129
13119.99 134
13121.07 157
13122.15 141
13123.23 123
13124.32 124
13125.40 123
13126.48 122
13127.56 118
13128.65 146
13129.73 131
13130.81 133
13131.89 116
13132.98 95
13134.06 82
13135.14 120
13136.22 107
13137.31 122
13138.39 117
13139.47 116
13140.56 114
13141.64 107
13142.72 93
13143.81 111
13144.89 120
13145.97 109
13147.05 105
13148.14 110
13149.22 128
13150.30 123
13151.39 118
13152.47 111
13153.55 101
13154.64 133
13155.72 161
13156.81 132
13157.89 102
13158.97 107
13160.06 104
13161.14 128
13162.22 138
13163.31 125
13164.39 122
13165.48 126
13166.56 105
13167.64 123
13168.73 129
13169.81 128
13170.90 103
13171.98 108
13173.06 82
13174.15 109
13175.23 134
13176.32 132
13177.40 141
13178.49 139
13179.57 159
13180.66 132
13181.74 110
13182.82 100
13183.91 111
13184.99 111
13186.08 123
13187.16 92
13188.25 114
13189.33 88
13190.42 112
13191.50 106
13192.59 117
13193.67 127
13194.76 111
13195.84 123
13196.93 134
13198.01 112
13199.10 119
13200.19 118
13201.27 124
13202.36 129
13203.44 101
13204.53 111
13205.61 131
13206.70 92
13207.78 106
13208.87 142
13209.96 131
13211.04 108
13212.13 114
13213.21 105
13214.30 93
13215.38 132
13216.47 119
13217.56 125
13218.64 129
13219.73 139
13220.82 126
13221.90 123
13222.99 122
13224.07 107
13225.16 87
13226.25 94
13227.33 119
13228.42 113
13229.51 120
13230.59 98
13231.68 96
13232.77 129
13233.85 120
13234.94 128
13236.03 129
13237.11 127
13238.20 111
13239.29 125
13240.38 103
13241.46 118
13242.55 106
13243.64 116
13244.72 111
13245.81 98
13246.90 114
13247.99 137
13249.07 97
13250.16 82
13251.25 124
13252.34 147
13253.42 148
13254.51 109
13255.60 118
13256.69 113
13257.77 129
13258.86 119
13259.95 98
13261.04 108
13262.13 115
13263.21 117
13264.30 88
13265.39 120
13266.48 117
13267.57 142
13268.65 128
13269.74 86
13270.83 109
13271.92 113
13273.01 115
13274.10 132
13275.18 114
13276.27 114
13277.36 132
13278.45 122
13279.54 129
13280.63 111
13281.72 112
13282.80 119
13283.89 128
13284.98 145
13286.07 145
13287.16 154
13288.25 126
13289.34 105
13290.43 110
13291.52 94
13292.61 94
13293.69 110
13294.78 118
13295.87 110
13296.96 110
13298.05 112
13299.14 126
13300.23 133
13301.32 110
13302.41 153
13303.50 102
13304.59 99
13305.68 130
13306.77 117
13307.86 152
13308.95 161
13310.04 129
13311.13 112
13312.22 120
13313.31 115
13314.40 126
13315.49 123
13316.58 137
13317.67 109
13318.76 115
13319.85 95
13320.94 100
13322.03 117
13323.12 128
13324.21 155
13325.30 130
13326.39 143
13327.48 135
13328.57 148
13329.66 118
13330.75 112
13331.85 101
13332.94 120
13334.03 124
13335.12 128
13336.21 96
13337.30 127
13338.39 115
13339.48 112
13340.57 129
13341.66 144
13342.76 117
13343.85 105
13344.94 99
13346.03 114
13347.12 126
13348.21 132
13349.30 108
13350.40 122
13351.49 147
13352.58 117
13353.67 135
13354.76 123
13355.85 136
13356.95 124
13358.04 117
13359.13 108
13360.22 113
13361.31 131
13362.41 147
13363.50 99
13364.59 124
13365.68 109
13366.77 98
13367.87 120
13368.96 121
13370.05 123
13371.14 120
13372.24 156
13373.33 146
13374.42 126
13375.51 111
13376.61 129
13377.70 113
13378.79 101
13379.88 122
13380.98 106
13382.07 103
13383.16 114
13384.26 111
13385.35 118
13386.44 126
13387.54 92
13388.63 109
13389.72 108
13390.81 125
13391.91 117
13393.00 106
13394.09 129
13395.19 98
13396.28 99
13397.37 125
13398.47 117
13399.56 128
13400.66 154
13401.75 132
13402.84 134
13403.94 155
13405.03 114
13406.12 116
13407.22 127
13408.31 120
13409.41 106
13410.50 139
13411.59 132
13412.69 133
13413.78 122
13414.88 122
13415.97 112
13417.07 97
13418.16 105
13419.25 121
13420.35 117
13421.44 132
13422.54 124
13423.63 109
13424.73 118
13425.82 112
13426.92 108
13428.01 112
13429.11 130
13430.20 104
13431.29 105
13432.39 97
13433.48 92
13434.58 114
13435.67 121
13436.77 115
13437.86 98
13438.96 102
13440.06 102
13441.15 99
13442.25 124
13443.34 143
13444.44 112
13445.53 85
13446.63 113
13447.72 117
13448.82 124
13449.91 122
13451.01 115
13452.11 133
13453.20 124
13454.30 106
13455.39 87
13456.49 103
13457.59 108
13458.68 131
13459.78 121
13460.87 123
13461.97 123
13463.07 149
13464.16 134
13465.26 114
13466.35 99
13467.45 109
13468.55 101
13469.64 111
13470.74 146
13471.84 166
13472.93 120
13474.03 110
13475.13 115
13476.22 105
13477.32 95
13478.42 106
13479.51 119
13480.61 161
13481.71 111
13482.80 120
13483.90 109
13485.00 133
13486.10 110
13487.19 109
13488.29 114
13489.39 107
13490.48 97
13491.58 118
13492.68 108
13493.78 111
13494.87 140
13495.97 160
13497.07 153
13498.17 121
13499.26 105
13500.36 140
13501.46 138
13502.56 127
13503.65 118
13504.75 155
13505.85 124
13506.95 122
13508.05 122
13509.14 125
13510.24 121
13511.34 128
13512.44 124
13513.54 124
13514.64 120
13515.73 147
13516.83 143
13517.93 149
13519.03 118
13520.13 147
13521.23 134
13522.32 110
13523.42 112
13524.52 111
13525.62 99
13526.72 121
13527.82 119
13528.92 108
13530.02 113
13531.12 108
13532.21 102
13533.31 121
13534.41 104
13535.51 108
13536.61 126
13537.71 101
13538.81 86
13539.91 122
13541.01 113
13542.11 101
13543.21 84
13544.31 97
13545.41 127
13546.50 147
13547.60 108
13548.70 92
13549.80 98
13550.90 104
13552.00 109
13553.10 117
13554.20 116
13555.30 115
13556.40 111
13557.50 99
13558.60 111
13559.70 108
13560.80 99
13561.90 111
13563.00 120
13564.10 142
13565.20 116
13566.30 120
13567.41 116
13568.51 117
13569.61 113
13570.71 111
13571.81 117
13572.91 113
13574.01 125
13575.11 93
13576.21 102
13577.31 131
13578.41 149
13579.51 137
13580.61 141
13581.71 109
13582.82 111
13583.92 101
13585.02 95
13586.12 149
13587.22 129
13588.32 105
13589.42 114
13590.52 110
13591.63 133
13592.73 124
13593.83 110
13594.93 101
13596.03 94
13597.13 90
13598.24 109
13599.34 140
13600.44 114
13601.54 138
13602.64 95
13603.74 124
13604.85 140
13605.95 127
13607.05 142
13608.15 101
13609.25 131
13610.36 127
13611.46 121
13612.56 106
13613.66 122
13614.77 122
13615.87 115
13616.97 103
13618.07 101
13619.18 114
13620.28 108
13621.38 121
13622.48 129
13623.59 101
13624.69 94
13625.79 127
13626.89 124
13628.00 115
13629.10 103
13630.20 114
13631.31 109
13632.41 129
13633.51 116
13634.62 121
13635.72 97
13636.82 99
13637.93 124
13639.03 112
13640.13 114
13641.24 110
13642.34 110
13643.44 117
13644.55 130
13645.65 98
13646.75 102
13647.86 105
13648.96 106
13650.06 124
13651.17 103
13652.27 126
13653.38 103
13654.48 128
13655.58 109
13656.69 134
13657.79 113
13658.90 124
13660.00 131
13661.10 113
13662.21 107
13663.31 106
13664.42 130
13665.52 133
13666.63 119
13667.73 120
13668.84 131
13669.94 134
13671.04 109
13672.15 124
13673.25 136
13674.36 146
13675.46 114
13676.57 119
13677.67 111
13678.78 126
13679.88 104
13680.99 99
13682.09 127
13683.20 137
13684.30 101
13685.41 93
13686.51 84
13687.62 115
13688.72 117
13689.83 120
13690.94 104
13692.04 154
13693.15 132
13694.25 125
13695.36 124
13696.46 128
13697.57 140
13698.67 119
13699.78 137
13700.89 150
13701.99 145
13703.10 122
13704.20 131
13705.31 115
13706.42 114
13707.52 104
13708.63 112
13709.73 124
13710.84 150
13711.95 109
13713.05 134
13714.16 133
13715.27 123
13716.37 139
13717.48 126
13718.59 93
13719.69 148
13720.80 136
13721.91 101
13723.01 127
13724.12 122
13725.23 132
13726.33 111
13727.44 112
13728.55 107
13729.65 99
13730.76 106
13731.87 115
13732.98 123
13734.08 134
13735.19 108
13736.30 112
13737.40 116
13738.51 123
13739.62 150
13740.73 127
13741.83 98
13742.94 129
13744.05 156
13745.16 118
13746.26 103
13747.37 93
13748.48 99
13749.59 119
13750.70 121
13751.80 121
13752.91 121
13754.02 121
13755.13 127
13756.24 142
13757.34 141
13758.45 138
13759.56 141
13760.67 134
13761.78 136
13762.88 143
13763.99 128
13765.10 133
13766.21 140
13767.32 142
13768.43 136
13769.54 137
13770.64 141
13771.75 138
13772.86 116
13773.97 124
13775.08 139
13776.19 152
13777.30 126
13778.41 136
13779.52 164
13780.62 147
13781.73 158
13782.84 159
13783.95 150
13785.06 164
13786.17 199
13787.28 177
13788.39 177
13789.50 138
13790.61 161
13791.72 148
13792.83 134
13793.94 128
13795.05 128
13796.16 170
13797.27 128
13798.38 121
13799.49 120
13800.60 142
13801.71 146
13802.82 121
13803.93 130
13805.04 114
13806.15 133
13807.26 137
13808.37 136
13809.48 112
13810.59 104
13811.70 138
13812.81 123
13813.92 128
13815.03 139
13816.14 122
13817.25 155
13818.36 151
13819.47 188
13820.58 126
13821.69 141
13822.80 127
13823.91 125
13825.02 126
13826.13 134
13827.25 120
13828.36 128
13829.47 130
13830.58 103
13831.69 123
13832.80 120
13833.91 149
13835.02 133
13836.13 151
13837.25 120
13838.36 129
13839.47 126
13840.58 126
13841.69 137
13842.80 120
13843.91 123
13845.03 104
13846.14 88
13847.25 127
13848.36 123
13849.47 132
13850.59 106
13851.70 102
13852.81 104
13853.92 101
13855.03 106
13856.15 127
13857.26 119
13858.37 118
13859.48 121
13860.59 132
13861.71 117
13862.82 132
13863.93 126
13865.04 140
13866.16 127
13867.27 126
13868.38 124
13869.49 115
13870.61 85
13871.72 93
13872.83 97
13873.95 103
13875.06 96
13876.17 104
13877.28 136
13878.40 108
13879.51 131
13880.62 158
13881.74 127
13882.85 103
13883.96 120
13885.08 130
13886.19 115
13887.30 109
13888.42 129
13889.53 133
13890.64 105
13891.76 101
13892.87 125
13893.98 126
13895.10 89
13896.21 116
13897.33 94
13898.44 116
13899.55 108
13900.67 124
13901.78 145
13902.89 133
13904.01 104
13905.12 133
13906.24 116
13907.35 105
13908.47 123
13909.58 121
13910.69 122
13911.81 123
13912.92 113
13914.04 108
13915.15 125
13916.27 101
13917.38 117
13918.50 152
13919.61 124
13920.72 116
13921.84 131
13922.95 116
13924.07 134
13925.18 140
13926.30 127
13927.41 98
13928.53 141
13929.64 127
13930.76 90
13931.87 91
13932.99 111
13934.10 109
13935.22 111
13936.34 143
13937.45 112
13938.57 97
13939.68 100
13940.80 117
13941.91 138
13943.03 123
13944.14 141
13945.26 107
13946.38 117
13947.49 156
13948.61 127
13949.72 121
13950.84 108
13951.95 112
13953.07 120
13954.19 119
13955.30 109
13956.42 126
13957.53 129
13958.65 90
13959.77 114
13960.88 123
13962.00 93
13963.12 107
13964.23 119
13965.35 95
13966.47 108
13967.58 115
13968.70 104
13969.82 103
13970.93 126
13972.05 103
13973.17 99
13974.28 134
13975.40 118
13976.52 91
13977.63 105
13978.75 119
13979.87 119
13980.99 108
13982.10 117
13983.22 122
13984.34 114
13985.45 108
13986.57 125
13987.69 136
13988.81 116
13989.92 128
13991.04 106
13992.16 107
13993.28 97
13994.39 118
13995.51 131
13996.63 119
13997.75 138
13998.87 104
13999.98 106
14001.10 134
14002.22 117
14003.34 106
14004.46 147
14005.57 100
14006.69 140
14007.81 147
14008.93 108
14010.05 106
14011.16 107
14012.28 106
14013.40 125
14014.52 102
14015.64 105
14016.76 90
14017.88 101
14018.99 96
14020.11 118
14021.23 116
14022.35 114
14023.47 120
14024.59 115
14025.71 120
14026.83 121
14027.94 89
14029.06 101
14030.18 104
14031.30 85
14032.42 105
14033.54 119
14034.66 128
14035.78 123
14036.90 112
14038.02 106
14039.14 108
14040.26 113
14041.38 112
14042.50 105
14043.62 107
14044.74 113
14045.86 131
14046.97 114
14048.09 107
14049.21 114
14050.33 109
14051.45 109
14052.57 106
14053.69 118
14054.81 120
14055.93 118
14057.05 95
14058.17 117
14059.30 120
14060.42 91
14061.54 100
14062.66 122
14063.78 143
14064.90 116
14066.02 97
14067.14 140
14068.26 137
14069.38 150
14070.50 125
14071.62 126
14072.74 101
14073.86 117
14074.98 128
14076.10 118
14077.23 113
14078.35 126
14079.47 88
14080.59 85
14081.71 110
14082.83 121
14083.95 119
14085.07 120
14086.19 141
14087.32 153
14088.44 118
14089.56 103
14090.68 89
14091.80 93
14092.92 112
14094.05 124
14095.17 130
14096.29 138
14097.41 107
14098.53 122
14099.65 113
14100.78 92
14101.90 109
14103.02 111
14104.14 139
14105.26 117
14106.39 135
14107.51 122
14108.63 112
14109.75 140
14110.88 142
14112.00 124
14113.12 131
14114.24 122
14115.37 138
14116.49 103
14117.61 114
14118.73 146
14119.86 112
14120.98 118
14122.10 110
14123.22 95
14124.35 119
14125.47 124
14126.59 120
14127.72 112
14128.84 133
14129.96 137
14131.09 111
14132.21 116
14133.33 124
14134.45 126
14135.58 117
14136.70 115
14137.82 108
14138.95 114
14140.07 126
14141.20 128
14142.32 120
14143.44 130
14144.57 125
14145.69 120
14146.81 117
14147.94 123
14149.06 102
14150.19 106
14151.31 119
14152.43 89
14153.56 111
14154.68 102
14155.81 114
14156.93 110
14158.05 106
14159.18 102
14160.30 97
14161.43 123
14162.55 111
14163.68 119
14164.80 106
14165.92 107
14167.05 90
14168.17 93
14169.30 88
14170.42 106
14171.55 135
14172.67 117
14173.80 117
14174.92 134
14176.05 119
14177.17 111
14178.30 119
14179.42 112
14180.55 110
14181.67 88
14182.80 102
14183.92 107
14185.05 104
14186.17 117
14187.30 135
14188.42 103
14189.55 111
14190.67 126
14191.80 117
14192.93 113
14194.05 86
14195.18 114
14196.30 122
14197.43 105
14198.55 97
14199.68 94
14200.81 108
14201.93 103
14203.06 90
14204.18 114
14205.31 109
14206.44 135
14207.56 125
14208.69 126
14209.82 122
14210.94 122
14212.07 114
14213.19 105
14214.32 100
14215.45 91
14216.57 119
14217.70 97
14218.83 95
14219.95 105
14221.08 85
14222.21 113
14223.33 141
14224.46 103
14225.59 87
14226.71 101
14227.84 113
14228.97 119
14230.10 110
14231.22 97
14232.35 86
14233.48 105
14234.60 113
14235.73 108
14236.86 111
14237.99 100
14239.11 93
14240.24 118
14241.37 118
14242.50 105
14243.62 113
14244.75 98
14245.88 97
14247.01 94
14248.13 85
14249.26 106
14250.39 113
14251.52 103
14252.65 99
14253.77 104
14254.90 90
14256.03 78
14257.16 111
14258.29 137
14259.42 78
14260.54 135
14261.67 139
14262.80 99
14263.93 110
14265.06 100
14266.19 93
14267.31 90
14268.44 70
14269.57 92
14270.70 94
14271.83 104
14272.96 103
14274.09 107
14275.22 90
14276.34 67
14277.47 75
14278.60 82
14279.73 89
14280.86 89
14281.99 113
14283.12 91
14284.25 83
14285.38 89
14286.51 91
14287.64 84
14288.76 84
14289.89 116
14291.02 119
14292.15 121
14293.28 99
14294.41 105
14295.54 87
14296.67 91
14297.80 98
14298.93 100
14300.06 109
14301.19 106
14302.32 87
14303.45 112
14304.58 104
14305.71 113
14306.84 84
14307.97 93
14309.10 88
14310.23 100
14311.36 97
14312.49 82
14313.62 81
14314.75 106
14315.88 94
14317.01 96
14318.15 83
14319.28 105
14320.41 139
14321.54 120
14322.67 123
14323.80 117
14324.93 111
14326.06 103
14327.19 90
14328.32 89
14329.45 93
14330.58 103
14331.72 80
14332.85 84
14333.98 87
14335.11 100
14336.24 86
14337.37 100
14338.50 120
14339.63 103
14340.77 97
14341.90 100
14343.03 96
14344.16 94
14345.29 98
14346.42 85
14347.56 87
14348.69 86
14349.82 81
14350.95 91
14352.08 110
14353.21 88
14354.35 92
14355.48 95
14356.61 108
14357.74 99
14358.88 110
14360.01 97
14361.14 103
14362.27 116
14363.40 98
14364.54 114
14365.67 95
14366.80 110
14367.93 104
14369.07 104
14370.20 98
14371.33 111
14372.46 98
14373.60 120
14374.73 96
14375.86 102
14377.00 94
14378.13 84
14379.26 111
14380.39 94
14381.53 105
14382.66 111
14383.79 109
14384.93 100
14386.06 88
14387.19 101
14388.33 112
14389.46 88
14390.59 75
14391.73 108
14392.86 94
14393.99 95
14395.13 109
14396.26 100
14397.40 104
14398.53 100
14399.66 98
14400.80 92
14401.93 104
14403.06 91
14404.20 86
14405.33 111
14406.47 89
14407.60 101
14408.74 116
14409.87 113
14411.00 86
14412.14 109
14413.27 94
14414.41 115
14415.54 93
14416.68 94
14417.81 90
14418.94 79
14420.08 87
14421.21 82
14422.35 111
14423.48 77
14424.62 111
14425.75 111
14426.89 120
14428.02 101
14429.16 112
14430.29 92
14431.43 118
14432.56 78
14433.70 78
14434.83 89
14435.97 91
14437.10 86
14438.24 100
14439.37 96
14440.51 91
14441.64 100
14442.78 98
14443.92 86
14445.05 81
14446.19 89
14447.32 101
14448.46 107
14449.59 83
14450.73 87
14451.87 111
14453.00 99
14454.14 85
14455.27 80
14456.41 117
14457.55 107
14458.68 111
14459.82 81
14460.95 106
14462.09 97
14463.23 102
14464.36 101
14465.50 100
14466.64 88
14467.77 106
14468.91 96
14470.05 97
14471.18 88
14472.32 82
14473.46 121
14474.59 74
14475.73 100
14476.87 107
14478.00 96
14479.14 121
14480.28 124
14481.41 105
14482.55 110
14483.69 93
14484.83 94
14485.96 112
14487.10 103
14488.24 101
14489.37 121
14490.51 100
14491.65 95
14492.79 79
14493.92 110
14495.06 130
14496.20 97
14497.34 93
14498.47 104
14499.61 112
14500.75 89
14501.89 99
14503.03 85
14504.16 78
14505.30 107
14506.44 111
14507.58 69
14508.72 88
14509.85 114
14510.99 108
14512.13 135
14513.27 108
14514.41 118
14515.55 139
14516.68 150
14517.82 120
14518.96 111
14520.10 107
14521.24 113
14522.38 104
14523.51 97
14524.65 105
14525.79 116
14526.93 123
14528.07 134
14529.21 120
14530.35 104
14531.49 105
14532.63 120
14533.76 113
14534.90 107
14536.04 95
14537.18 86
14538.32 108
14539.46 86
14540.60 98
14541.74 130
14542.88 110
14544.02 109
14545.16 87
14546.30 94
14547.44 113
14548.58 129
14549.72 98
14550.86 141
14552.00 112
14553.14 101
14554.28 91
14555.42 120
14556.56 129
14557.70 146
14558.84 125
14559.98 97
14561.12 105
14562.26 94
14563.40 99
14564.54 93
14565.68 109
14566.82 91
14567.96 92
14569.10 96
14570.24 112
14571.38 93
14572.52 102
14573.66 112
14574.80 119
14575.94 111
14577.08 104
14578.22 87
14579.36 105
14580.51 106
14581.65 89
14582.79 108
14583.93 85
14585.07 95
14586.21 94
14587.35 91
14588.49 99
14589.63 107
14590.78 102
14591.92 124
14593.06 110
14594.20 75
14595.34 95
14596.48 89
14597.62 102
14598.77 91
14599.91 77
14601.05 93
14602.19 99
14603.33 129
14604.48 118
14605.62 85
14606.76 121
14607.90 117
14609.04 122
14610.19 104
14611.33 100
14612.47 89
14613.61 117
14614.75 113
14615.90 88
14617.04 105
14618.18 109
14619.32 113
14620.47 118
14621.61 126
14622.75 131
14623.89 101
14625.04 104
14626.18 105
14627.32 93
14628.46 110
14629.61 103
14630.75 124
14631.89 122
14633.04 99
14634.18 101
14635.32 107
14636.47 96
14637.61 97
14638.75 103
14639.89 112
14641.04 138
14642.18 124
14643.32 116
14644.47 96
14645.61 123
14646.76 115
14647.90 134
14649.04 132
14650.19 111
14651.33 131
14652.47 128
14653.62 115
14654.76 103
14655.90 136
14657.05 138
14658.19 115
14659.34 72
14660.48 88
14661.62 84
14662.77 94
14663.91 123
14665.06 110
14666.20 98
14667.35 91
14668.49 89
14669.63 107
14670.78 95
14671.92 86
14673.07 106
14674.21 100
14675.36 120
14676.50 92
14677.65 83
14678.79 96
14679.94 106
14681.08 100
14682.23 91
14683.37 92
14684.52 92
14685.66 96
14686.81 108
14687.95 108
14689.10 103
14690.24 112
14691.39 86
14692.53 83
14693.68 102
14694.82 102
14695.97 91
14697.11 92
14698.26 87
14699.41 116
14700.55 113
14701.70 100
14702.84 123
14703.99 87
14705.13 101
14706.28 87
14707.43 105
14708.57 99
14709.72 82
14710.86 71
14712.01 91
14713.16 65
14714.30 67
14715.45 100
14716.59 113
14717.74 128
14718.89 114
14720.03 115
14721.18 120
14722.33 112
14723.47 71
14724.62 90
14725.77 114
14726.91 108
14728.06 111
14729.21 105
14730.35 86
14731.50 112
14732.65 106
14733.79 130
14734.94 103
14736.09 99
14737.23 99
14738.38 83
14739.53 96
14740.68 90
14741.82 100
14742.97 82
14744.12 108
14745.26 95
14746.41 107
14747.56 78
14748.71 76
14749.85 104
14751.00 91
14752.15 100
14753.30 91
14754.45 88
14755.59 74
14756.74 90
14757.89 105
14759.04 81
14760.18 87
14761.33 90
14762.48 72
14763.63 101
14764.78 90
14765.92 91
14767.07 82
14768.22 99
14769.37 84
14770.52 88
14771.67 76
14772.81 85
14773.96 104
14775.11 106
14776.26 92
14777.41 80
14778.56 133
14779.71 126
14780.86 80
14782.00 98
14783.15 79
14784.30 110
14785.45 110
14786.60 92
14787.75 89
14788.90 79
14790.05 111
14791.20 121
14792.35 125
14793.49 95
14794.64 95
14795.79 106
14796.94 107
14798.09 107
14799.24 106
14800.39 90
14801.54 89
14802.69 83
14803.84 74
14804.99 88
14806.14 104
14807.29 90
14808.44 89
14809.59 76
14810.74 96
14811.89 95
14813.04 100
14814.19 105
14815.34 86
14816.49 88
14817.64 90
14818.79 63
14819.94 83
14821.09 83
14822.24 70
14823.39 102
14824.54 94
14825.69 71
14826.84 87
14827.99 106
14829.14 99
14830.29 91
14831.44 90
14832.60 102
14833.75 106
14834.90 73
14836.05 71
14837.20 69
14838.35 73
14839.50 85
14840.65 65
14841.80 75
14842.95 100
14844.11 75
14845.26 55
14846.41 64
14847.56 90
14848.71 94
14849.86 92
14851.01 100
14852.17 93
14853.32 115
14854.47 94
14855.62 99
14856.77 88
14857.92 66
14859.08 82
14860.23 78
14861.38 81
14862.53 75
14863.68 78
14864.84 106
14865.99 112
14867.14 104
14868.29 99
14869.44 90
14870.60 87
14871.75 98
14872.90 89
14874.05 92
14875.21 81
14876.36 113
14877.51 105
14878.66 76
14879.82 89
14880.97 109
14882.12 102
14883.27 99
14884.43 111
14885.58 86
14886.73 83
14887.89 80
14889.04 71
14890.19 91
14891.34 104
14892.50 98
14893.65 80
14894.80 76
14895.96 85
14897.11 95
14898.26 99
14899.42 95
14900.57 78
14901.72 91
14902.88 84
14904.03 79
14905.18 82
14906.34 92
14907.49 75
14908.65 74
14909.80 107
14910.95 93
14912.11 107
14913.26 88
14914.41 78
14915.57 83
14916.72 82
14917.88 105
14919.03 80
14920.18 97
14921.34 118
14922.49 92
14923.65 100
14924.80 105
14925.96 117
14927.11 93
14928.27 84
14929.42 84
14930.57 72
14931.73 90
14932.88 79
14934.04 82
14935.19 80
14936.35 72
14937.50 73
14938.66 84
14939.81 84
14940.97 72
14942.12 97
14943.28 98
14944.43 102
14945.59 89
14946.74 82
14947.90 95
14949.05 93
14950.21 85
14951.36 96
14952.52 105
14953.68 88
14954.83 71
14955.99 85
14957.14 81
14958.30 112
14959.45 98
14960.61 100
14961.77 82
14962.92 68
14964.08 93
14965.23 87
14966.39 95
14967.54 79
14968.70 96
14969.86 86
14971.01 93
14972.17 89
14973.33 96
14974.48 89
14975.64 90
14976.79 94
14977.95 101
14979.11 90
14980.26 93
14981.42 71
14982.58 80
14983.73 93
14984.89 88
14986.05 118
14987.20 101
14988.36 89
14989.52 94
14990.67 77
14991.83 88
14992.99 80
14994.15 76
14995.30 64
14996.46 100
14997.62 96
14998.77 103
14999.93 67
15001.09 72
15002.25 85
15003.40 103
15004.56 76
15005.72 91
15006.88 94
15008.03 89
15009.19 61
15010.35 57
15011.51 67
15012.66 86
15013.82 91
15014.98 69
15016.14 83
15017.30 86
15018.45 75
15019.61 97
15020.77 98
15021.93 92
15023.09 121
15024.24 87
15025.40 76
15026.56 76
15027.72 79
15028.88 66
15030.04 62
15031.19 77
15032.35 91
15033.51 89
15034.67 89
15035.83 84
15036.99 101
15038.15 107
15039.30 105
15040.46 89
15041.62 108
15042.78 78
15043.94 98
15045.10 98
15046.26 81
15047.42 78
15048.58 67
15049.74 75
15050.90 83
15052.05 84
15053.21 75
15054.37 79
15055.53 74
15056.69 92
15057.85 112
15059.01 80
15060.17 79
15061.33 89
15062.49 84
15063.65 71
15064.81 67
15065.97 69
15067.13 56
15068.29 70
15069.45 87
15070.61 104
15071.77 94
15072.93 90
15074.09 82
15075.25 76
15076.41 74
15077.57 77
15078.73 92
15079.89 106
15081.05 91
15082.21 72
15083.37 80
15084.53 82
15085.69 92
15086.85 86
15088.01 80
15089.18 69
15090.34 90
15091.50 107
15092.66 84
15093.82 105
15094.98 93
15096.14 72
15097.30 67
15098.46 87
15099.62 71
15100.78 59
15101.95 91
15103.11 105
15104.27 77
15105.43 66
15106.59 59
15107.75 85
15108.91 80
15110.08 69
15111.24 76
15112.40 100
15113.56 85
15114.72 90
15115.88 81
15117.05 87
15118.21 103
15119.37 76
15120.53 73
15121.69 70
15122.86 95
15124.02 86
15125.18 102
15126.34 82
15127.50 89
15128.67 76
15129.83 90
15130.99 125
15132.15 81
15133.32 82
15134.48 88
15135.64 75
15136.80 85
15137.97 82
15139.13 87
15140.29 80
15141.45 78
15142.62 75
15143.78 83
15144.94 87
15146.11 69
15147.27 86
15148.43 80
15149.59 100
15150.76 78
15151.92 90
15153.08 78
15154.25 71
15155.41 67
15156.57 91
15157.74 94
15158.90 108
15160.06 87
15161.23 90
15162.39 101
15163.55 87
15164.72 74
15165.88 81
15167.05 81
15168.21 105
15169.37 108
15170.54 94
15171.70 87
15172.86 95
15174.03 74
15175.19 77
15176.36 85
15177.52 82
15178.69 65
15179.85 76
15181.01 78
15182.18 79
15183.34 97
15184.51 89
15185.67 99
15186.84 102
15188.00 91
15189.16 98
15190.33 86
15191.49 97
15192.66 92
15193.82 89
15194.99 112
15196.15 112
15197.32 73
15198.48 87
15199.65 111
15200.81 78
15201.98 105
15203.14 82
15204.31 70
15205.47 89
15206.64 65
15207.80 85
15208.97 68
15210.13 72
15211.30 71
15212.47 97
15213.63 107
15214.80 87
15215.96 77
15217.13 69
15218.29 78
15219.46 74
15220.62 94
15221.79 81
15222.96 80
15224.12 102
15225.29 86
15226.45 92
15227.62 91
15228.79 89
15229.95 81
15231.12 77
15232.29 79
15233.45 94
15234.62 94
15235.78 89
15236.95 97
15238.12 77
15239.28 76
15240.45 93
15241.62 51
15242.78 92
15243.95 105
15245.12 89
15246.28 81
15247.45 87
15248.62 95
15249.78 79
15250.95 84
15252.12 99
15253.28 86
15254.45 86
15255.62 86
15256.79 92
15257.95 100
15259.12 80
15260.29 92
15261.46 94
15262.62 86
15263.79 68
15264.96 91
15266.13 116
15267.29 103
15268.46 75
15269.63 72
15270.80 85
15271.96 91
15273.13 88
15274.30 84
15275.47 61
15276.64 66
15277.80 93
15278.97 90
15280.14 83
15281.31 62
15282.48 85
15283.64 101
15284.81 93
15285.98 75
15287.15 54
15288.32 71
15289.49 78
15290.65 85
15291.82 97
15292.99 71
15294.16 90
15295.33 87
15296.50 77
15297.67 98
15298.83 80
15300.00 63
15301.17 63
15302.34 82
15303.51 97
15304.68 65
15305.85 75
15307.02 69
15308.19 76
15309.36 81
15310.52 105
15311.69 81
15312.86 72
15314.03 86
15315.20 72
15316.37 80
15317.54 78
15318.71 90
15319.88 76
15321.05 91
15322.22 86
15323.39 78
15324.56 75
15325.73 95
15326.90 83
15328.07 98
15329.24 87
15330.41 84
15331.58 83
15332.75 71
15333.92 69
15335.09 79
15336.26 65
15337.43 78
15338.60 78
15339.77 75
15340.94 93
15342.11 72
15343.28 72
15344.45 54
15345.62 76
15346.79 85
15347.96 80
15349.13 76
15350.31 68
15351.48 80
15352.65 80
15353.82 95
15354.99 95
15356.16 87
15357.33 65
15358.50 81
15359.67 67
15360.84 67
15362.02 96
15363.19 61
15364.36 76
15365.53 83
15366.70 79
15367.87 73
15369.04 71
15370.21 70
15371.39 89
15372.56 67
15373.73 83
15374.90 90
15376.07 70
15377.24 71
15378.42 74
15379.59 70
15380.76 81
15381.93 91
15383.10 85
15384.28 87
15385.45 102
15386.62 89
15387.79 75
15388.97 89
15390.14 95
15391.31 104
15392.48 90
15393.65 89
15394.83 72
15396.00 78
15397.17 79
15398.34 75
15399.52 77
15400.69 83
15401.86 100
15403.04 76
15404.21 88
15405.38 86
15406.55 59
15407.73 113
15408.90 105
15410.07 86
15411.25 81
15412.42 81
15413.59 105
15414.77 96
15415.94 88
15417.11 66
15418.29 72
15419.46 95
15420.63 79
15421.81 77
15422.98 91
15424.15 82
15425.33 79
15426.50 84
15427.67 87
15428.85 79
15430.02 88
15431.20 78
15432.37 91
15433.54 75
15434.72 63
15435.89 57
15437.07 87
15438.24 78
15439.41 107
15440.59 81
15441.76 89
15442.94 75
15444.11 88
15445.29 96
15446.46 80
15447.63 89
15448.81 85
15449.98 86
15451.16 84
15452.33 81
15453.51 89
15454.68 84
15455.86 84
15457.03 84
15458.21 71
15459.38 67
15460.56 79
15461.73 88
15462.91 84
15464.08 75
15465.26 87
15466.43 88
15467.61 87
15468.78 80
15469.96 71
15471.13 92
15472.31 101
15473.48 76
15474.66 100
15475.83 97
15477.01 90
15478.19 89
15479.36 90
15480.54 83
15481.71 88
15482.89 89
15484.06 75
15485.24 79
15486.42 81
15487.59 86
15488.77 81
15489.94 71
15491.12 83
15492.30 67
15493.47 75
15494.65 73
15495.83 70
15497.00 94
15498.18 96
15499.36 70
15500.53 68
15501.71 87
15502.88 89
15504.06 80
15505.24 79
15506.41 90
15507.59 94
15508.77 84
15509.95 80
15511.12 96
15512.30 96
15513.48 89
15514.65 99
15515.83 66
15517.01 96
15518.18 80
15519.36 86
15520.54 67
15521.72 70
15522.89 92
15524.07 77
15525.25 81
15526.43 65
15527.60 59
15528.78 81
15529.96 79
15531.14 68
15532.31 81
15533.49 93
15534.67 75
15535.85 82
15537.03 102
15538.20 104
15539.38 72
15540.56 76
15541.74 93
15542.92 86
15544.09 72
15545.27 76
15546.45 85
15547.63 68
15548.81 64
15549.98 89
15551.16 97
15552.34 82
15553.52 76
15554.70 86
15555.88 83
15557.06 77
15558.23 68
15559.41 76
15560.59 78
15561.77 81
15562.95 68
15564.13 71
15565.31 89
15566.49 76
15567.67 100
15568.84 97
15570.02 72
15571.20 51
15572.38 92
15573.56 81
15574.74 75
15575.92 80
15577.10 101
15578.28 89
15579.46 81
15580.64 82
15581.82 76
15583.00 75
15584.18 77
15585.36 106
15586.54 108
15587.72 86
15588.90 68
15590.08 81
15591.26 84
15592.44 83
15593.62 103
15594.80 101
15595.98 100
15597.16 76
15598.34 72
15599.52 89
15600.70 80
15601.88 69
15603.06 71
15604.24 72
15605.42 89
15606.60 80
15607.78 81
15608.96 82
15610.14 81
15611.32 67
15612.50 83
15613.68 66
15614.86 62
15616.05 62
15617.23 76
15618.41 84
15619.59 67
15620.77 76
15621.95 73
15623.13 90
15624.31 79
15625.49 101
15626.68 79
15627.86 84
15629.04 85
15630.22 72
15631.40 69
15632.58 93
15633.76 93
15634.95 88
15636.13 76
15637.31 96
15638.49 85
15639.67 83
15640.85 92
15642.04 94
15643.22 87
15644.40 71
15645.58 87
15646.76 85
15647.95 66
15649.13 60
15650.31 67
15651.49 85
15652.67 104
15653.86 111
15655.04 86
15656.22 75
15657.40 90
15658.59 108
15659.77 96
15660.95 65
15662.13 77
15663.32 85
15664.50 93
15665.68 76
15666.87 80
15668.05 85
15669.23 87
15670.41 94
15671.60 77
15672.78 82
15673.96 87
15675.15 93
15676.33 69
15677.51 92
15678.70 76
15679.88 62
15681.06 107
15682.25 86
15683.43 73
15684.61 84
15685.80 84
15686.98 81
15688.16 75
15689.35 91
15690.53 105
15691.72 111
15692.90 98
15694.08 90
15695.27 90
15696.45 102
15697.63 101
15698.82 91
15700.00 86
15701.19 90
15702.37 90
15703.56 92
15704.74 94
15705.92 93
15707.11 92
15708.29 98
15709.48 104
15710.66 100
15711.85 110
15713.03 95
15714.21 87
15715.40 85
15716.58 81
15717.77 85
15718.95 120
15720.14 77
15721.32 76
15722.51 106
15723.69 98
15724.88 65
15726.06 77
15727.25 60
15728.43 66
15729.62 82
15730.80 110
15731.99 98
15733.17 101
15734.36 94
15735.55 72
15736.73 104
15737.92 105
15739.10 79
15740.29 95
15741.47 84
15742.66 78
15743.84 106
15745.03 85
15746.22 75
15747.40 81
15748.59 83
15749.77 113
15750.96 81
15752.15 94
15753.33 86
15754.52 98
15755.70 88
15756.89 86
15758.08 75
15759.26 102
15760.45 91
15761.64 93
15762.82 85
15764.01 79
15765.20 106
15766.38 77
15767.57 88
15768.76 80
15769.94 94
15771.13 77
15772.32 99
15773.50 93
15774.69 72
15775.88 91
15777.06 74
15778.25 99
15779.44 100
15780.62 99
15781.81 93
15783.00 84
15784.19 98
15785.37 101
15786.56 78
15787.75 93
15788.94 102
15790.12 82
15791.31 95
15792.50 86
15793.69 76
15794.87 73
15796.06 76
15797.25 66
15798.44 85
15799.62 86
15800.81 83
15802.00 82
15803.19 75
15804.38 70
15805.56 74
15806.75 85
15807.94 74
15809.13 86
15810.32 83
15811.50 79
15812.69 84
15813.88 85
15815.07 93
15816.26 73
15817.45 76
15818.64 92
15819.82 53
15821.01 64
15822.20 77
15823.39 86
15824.58 87
15825.77 73
15826.96 89
15828.15 74
15829.33 74
15830.52 76
15831.71 96
15832.90 79
15834.09 87
15835.28 103
15836.47 84
15837.66 78
15838.85 87
15840.04 96
15841.23 80
15842.42 87
15843.61 69
15844.79 68
15845.98 79
15847.17 87
15848.36 77
15849.55 80
15850.74 93
15851.93 98
15853.12 105
15854.31 82
15855.50 78
15856.69 65
15857.88 84
15859.07 92
15860.26 87
15861.45 67
15862.64 76
15863.83 94
15865.02 84
15866.21 98
15867.40 95
15868.60 87
15869.79 81
15870.98 100
15872.17 83
15873.36 97
15874.55 88
15875.74 95
15876.93 73
15878.12 65
15879.31 106
15880.50 79
15881.69 84
15882.88 84
15884.07 73
15885.27 90
15886.46 91
15887.65 79
15888.84 74
15890.03 78
15891.22 64
15892.41 72
15893.60 90
15894.80 78
15895.99 79
15897.18 100
15898.37 66
15899.56 93
15900.75 88
15901.95 83
15903.14 81
15904.33 99
15905.52 79
15906.71 77
15907.90 93
15909.10 83
15910.29 83
15911.48 68
15912.67 74
15913.86 67
15915.06 84
15916.25 93
15917.44 79
15918.63 93
15919.83 80
15921.02 75
15922.21 73
15923.40 80
15924.60 75
15925.79 57
15926.98 99
15928.17 91
15929.37 70
15930.56 93
15931.75 89
15932.94 73
15934.14 80
15935.33 72
15936.52 83
15937.72 79
15938.91 67
15940.10 87
15941.30 80
15942.49 70
15943.68 90
15944.88 77
15946.07 92
15947.26 80
15948.46 95
15949.65 96
15950.84 89
15952.04 68
15953.23 90
15954.42 93
15955.62 71
15956.81 96
15958.01 63
15959.20 69
15960.39 81
15961.59 65
15962.78 66
15963.97 63
15965.17 64
15966.36 93
15967.56 65
15968.75 89
15969.95 74
15971.14 85
15972.33 87
15973.53 87
15974.72 78
15975.92 79
15977.11 89
15978.31 80
15979.50 83
15980.70 69
15981.89 78
15983.09 76
15984.28 73
15985.47 84
15986.67 63
15987.86 77
15989.06 77
15990.25 69
15991.45 106
15992.64 57
15993.84 74
15995.03 87
15996.23 76
15997.43 75
15998.62 82
15999.82 96
16001.01 67
16002.21 51
16003.40 74
16004.60 72
16005.79 82
16006.99 66
16008.18 65
16009.38 73
16010.58 60
16011.77 84
16012.97 73
16014.16 73
16015.36 76
16016.56 87
16017.75 67
16018.95 62
16020.14 65
16021.34 79
16022.54 77
16023.73 73
16024.93 72
16026.13 70
16027.32 86
16028.52 75
16029.71 94
16030.91 69
16032.11 75
16033.30 76
16034.50 62
16035.70 81
16036.89 68
16038.09 62
16039.29 73
16040.49 68
16041.68 68
16042.88 68
16044.08 89
16045.27 87
16046.47 78
16047.67 90
16048.86 77
16050.06 83
16051.26 76
16052.46 60
16053.65 78
16054.85 81
16056.05 94
16057.25 105
16058.44 82
16059.64 50
16060.84 81
16062.04 69
16063.23 67
16064.43 63
16065.63 67
16066.83 70
16068.03 88
16069.22 109
16070.42 92
16071.62 67
16072.82 72
16074.02 75
16075.21 63
16076.41 68
16077.61 79
16078.81 80
16080.01 66
16081.21 78
16082.40 81
16083.60 59
16084.80 57
16086.00 69
16087.20 74
16088.40 84
16089.60 78
16090.79 68
16091.99 85
16093.19 75
16094.39 75
16095.59 66
16096.79 70
16097.99 71
16099.19 67
16100.39 61
16101.59 57
16102.78 64
16103.98 85
16105.18 69
16106.38 81
16107.58 68
16108.78 101
16109.98 103
16111.18 116
16112.38 80
16113.58 80
16114.78 80
16115.98 88
16117.18 73
16118.38 90
16119.58 63
16120.78 69
16121.98 93
16123.18 84
16124.38 75
16125.58 49
16126.78 61
16127.98 53
16129.18 70
16130.38 73
16131.58 85
16132.78 90
16133.98 84
16135.18 75
16136.38 73
16137.58 77
16138.78 89
16139.98 72
16141.18 66
16142.38 87
16143.58 72
16144.79 81
16145.99 79
16147.19 78
16148.39 69
16149.59 82
16150.79 87
16151.99 67
16153.19 60
16154.39 91
16155.59 134
16156.80 99
16158.00 84
16159.20 66
16160.40 69
16161.60 83
16162.80 72
16164.00 72
16165.21 61
16166.41 91
16167.61 82
16168.81 96
16170.01 78
16171.21 61
16172.42 73
16173.62 66
16174.82 65
16176.02 105
16177.22 102
16178.43 89
16179.63 74
16180.83 67
16182.03 88
16183.23 71
16184.44 80
16185.64 73
16186.84 66
16188.04 64
16189.25 60
16190.45 68
16191.65 68
16192.85 65
16194.06 67
16195.26 75
16196.46 94
16197.66 78
16198.87 64
16200.07 73
16201.27 66
16202.48 73
16203.68 80
16204.88 96
16206.09 71
16207.29 77
16208.49 80
16209.69 82
16210.90 81
16212.10 79
16213.30 69
16214.51 80
16215.71 72
16216.91 78
16218.12 67
16219.32 62
16220.53 52
16221.73 74
16222.93 91
16224.14 81
16225.34 78
16226.54 54
16227.75 53
16228.95 50
16230.16 70
16231.36 62
16232.56 60
16233.77 76
16234.97 64
16236.18 63
16237.38 82
16238.59 76
16239.79 74
16240.99 82
16242.20 72
16243.40 63
16244.61 67
16245.81 61
16247.02 80
16248.22 75
16249.43 73
16250.63 80
16251.84 94
16253.04 93
16254.24 83
16255.45 63
16256.65 80
16257.86 87
16259.06 75
16260.27 78
16261.48 70
16262.68 84
16263.89 90
16265.09 63
16266.30 68
16267.50 57
16268.71 77
16269.91 78
16271.12 95
16272.32 73
16273.53 64
16274.73 76
16275.94 78
16277.15 71
16278.35 54
16279.56 54
16280.76 74
16281.97 64
16283.18 65
16284.38 61
16285.59 71
16286.79 71
16288.00 75
16289.21 84
16290.41 65
16291.62 75
16292.82 80
16294.03 87
16295.24 85
16296.44 60
16297.65 73
16298.86 74
16300.06 81
16301.27 67
16302.48 67
16303.68 66
16304.89 76
16306.10 69
16307.30 75
16308.51 76
16309.72 65
16310.92 49
16312.13 80
16313.34 127
16314.55 86
16315.75 78
16316.96 87
16318.17 73
16319.37 51
16320.58 85
16321.79 90
16323.00 72
16324.20 63
16325.41 56
16326.62 67
16327.83 73
16329.03 77
16330.24 82
16331.45 72
16332.66 72
16333.87 55
16335.07 64
16336.28 77
16337.49 59
16338.70 63
16339.90 75
16341.11 83
16342.32 91
16343.53 79
16344.74 88
16345.95 76
16347.15 72
16348.36 79
16349.57 82
16350.78 71
16351.99 79
16353.20 62
16354.40 67
16355.61 52
16356.82 63
16358.03 83
16359.24 68
16360.45 57
16361.66 82
16362.87 64
16364.08 64
16365.28 61
16366.49 48
16367.70 83
16368.91 79
16370.12 54
16371.33 71
16372.54 74
16373.75 83
16374.96 91
16376.17 81
16377.38 80
16378.59 89
16379.80 96
16381.01 77
16382.21 73
16383.42 82
16384.63 68
16385.84 62
16387.05 44
16388.26 60
16389.47 69
16390.68 68
16391.89 74
16393.10 68
16394.31 76
16395.52 65
16396.73 71
16397.94 63
16399.15 61
16400.36 73
16401.57 54
16402.79 70
16404.00 71
16405.21 50
16406.42 72
16407.63 74
16408.84 94
16410.05 74
16411.26 63
16412.47 73
16413.68 63
16414.89 64
16416.10 79
16417.31 60
16418.52 72
16419.74 62
16420.95 69
16422.16 58
16423.37 64
16424.58 78
16425.79 86
16427.00 58
16428.21 64
16429.42 103
16430.64 66
16431.85 68
16433.06 66
16434.27 75
16435.48 81
16436.69 63
16437.91 56
16439.12 60
16440.33 64
16441.54 44
16442.75 80
16443.96 86
16445.18 74
16446.39 56
16447.60 85
16448.81 82
16450.02 76
16451.24 74
16452.45 46
16453.66 35
16454.87 62
16456.09 86
16457.30 73
16458.51 59
16459.72 72
16460.94 63
16462.15 71
16463.36 61
16464.57 79
16465.79 72
16467.00 61
16468.21 66
16469.43 61
16470.64 74
16471.85 61
16473.06 73
16474.28 77
16475.49 83
16476.70 77
16477.92 74
16479.13 91
16480.34 64
16481.56 72
16482.77 69
16483.98 57
16485.20 57
16486.41 83
16487.62 84
16488.84 82
16490.05 84
16491.26 65
16492.48 64
16493.69 65
16494.91 63
16496.12 59
16497.33 54
16498.55 40
16499.76 62
16500.97 59
16502.19 61
16503.40 64
16504.62 68
16505.83 63
16507.05 81
16508.26 52
16509.47 62
16510.69 61
16511.90 93
16513.12 75
16514.33 56
16515.55 70
16516.76 74
16517.98 62
16519.19 60
16520.41 70
16521.62 100
16522.83 101
16524.05 88
16525.26 75
16526.48 63
16527.69 76
16528.91 88
16530.12 66
16531.34 65
16532.55 75
16533.77 78
16534.99 71
16536.20 74
16537.42 74
16538.63 70
16539.85 66
16541.06 67
16542.28 55
16543.49 68
16544.71 71
16545.92 58
16547.14 52
16548.36 75
16549.57 55
16550.79 64
16552.00 86
16553.22 83
16554.44 59
16555.65 76
16556.87 70
16558.08 62
16559.30 71
16560.52 62
16561.73 79
16562.95 67
16564.17 66
16565.38 63
16566.60 77
16567.81 69
16569.03 62
16570.25 75
16571.46 92
16572.68 50
16573.90 57
16575.11 65
16576.33 64
16577.55 64
16578.76 121
16579.98 87
16581.20 87
16582.42 78
16583.63 74
16584.85 66
16586.07 70
16587.28 81
16588.50 89
16589.72 64
16590.94 94
16592.15 105
16593.37 114
16594.59 81
16595.81 70
16597.02 76
16598.24 114
16599.46 79
16600.68 96
16601.89 72
16603.11 76
16604.33 86
16605.55 82
16606.77 85
16607.98 74
16609.20 72
16610.42 87
16611.64 79
16612.86 68
16614.07 66
16615.29 61
16616.51 80
16617.73 63
16618.95 73
16620.17 93
16621.38 91
16622.60 81
16623.82 101
16625.04 78
16626.26 58
16627.48 66
16628.70 74
16629.91 63
16631.13 58
16632.35 55
16633.57 84
16634.79 71
16636.01 80
16637.23 60
16638.45 65
16639.67 66
16640.89 94
16642.10 70
16643.32 72
16644.54 80
16645.76 60
16646.98 68
16648.20 79
16649.42 73
16650.64 77
16651.86 67
16653.08 76
16654.30 68
16655.52 53
16656.74 61
16657.96 71
16659.18 69
16660.40 65
16661.62 49
16662.84 67
16664.06 66
16665.28 65
16666.50 86
16667.72 61
16668.94 66
16670.16 62
16671.38 60
16672.60 71
16673.82 84
16675.04 85
16676.26 65
16677.48 85
16678.70 85
16679.92 90
16681.14 67
16682.36 83
16683.58 69
16684.80 61
16686.03 65
16687.25 57
16688.47 49
16689.69 50
16690.91 56
16692.13 52
16693.35 65
16694.57 93
16695.79 81
16697.02 61
16698.24 60
16699.46 57
16700.68 62
16701.90 61
16703.12 86
16704.34 69
16705.57 61
16706.79 72
16708.01 71
16709.23 61
16710.45 53
16711.67 66
16712.90 68
16714.12 63
16715.34 53
16716.56 60
16717.78 80
16719.01 55
16720.23 73
16721.45 69
16722.67 60
16723.89 67
16725.12 91
16726.34 80
16727.56 66
16728.78 53
16730.01 68
16731.23 69
16732.45 48
16733.67 75
16734.90 78
16736.12 73
16737.34 77
16738.56 85
16739.79 78
16741.01 79
16742.23 69
16743.46 71
16744.68 69
16745.90 80
16747.12 69
16748.35 95
16749.57 78
16750.79 67
16752.02 54
16753.24 61
16754.46 66
16755.69 67
16756.91 63
16758.13 58
16759.36 57
16760.58 79
16761.80 67
16763.03 52
16764.25 59
16765.48 60
16766.70 77
16767.92 65
16769.15 79
16770.37 62
16771.60 66
16772.82 61
16774.04 68
16775.27 65
16776.49 74
16777.72 81
16778.94 59
16780.16 64
16781.39 74
16782.61 73
16783.84 74
16785.06 83
16786.29 77
16787.51 65
16788.74 70
16789.96 68
16791.18 54
16792.41 61
16793.63 60
16794.86 72
16796.08 67
16797.31 53
16798.53 56
16799.76 82
16800.98 74
16802.21 90
16803.43 77
16804.66 75
16805.88 48
16807.11 58
16808.33 49
16809.56 92
16810.79 85
16812.01 77
16813.24 56
16814.46 67
16815.69 59
16816.91 65
16818.14 73
16819.36 71
16820.59 60
16821.82 51
16823.04 66
16824.27 77
16825.49 73
16826.72 58
16827.95 72
16829.17 77
16830.40 74
16831.62 55
16832.85 50
16834.08 67
16835.30 63
16836.53 76
16837.76 74
16838.98 78
16840.21 76
16841.44 76
16842.66 63
16843.89 74
16845.11 68
16846.34 61
16847.57 79
16848.80 70
16850.02 69
16851.25 81
16852.48 85
16853.70 61
16854.93 60
16856.16 70
16857.38 106
16858.61 90
16859.84 55
16861.07 59
16862.29 78
16863.52 60
16864.75 54
16865.97 66
16867.20 59
16868.43 80
16869.66 94
16870.89 58
16872.11 39
16873.34 74
16874.57 83
16875.80 59
16877.02 72
16878.25 60
16879.48 61
16880.71 77
16881.94 85
16883.16 71
16884.39 51
16885.62 67
16886.85 81
16888.08 56
16889.30 59
16890.53 77
16891.76 89
16892.99 63
16894.22 67
16895.45 74
16896.67 72
16897.90 61
16899.13 55
16900.36 62
16901.59 69
16902.82 77
16904.05 67
16905.28 76
16906.50 63
16907.73 76
16908.96 78
16910.19 66
16911.42 71
16912.65 61
16913.88 48
16915.11 62
16916.34 66
16917.57 76
16918.80 83
16920.03 66
16921.26 79
16922.48 62
16923.71 68
16924.94 67
16926.17 58
16927.40 77
16928.63 60
16929.86 55
16931.09 57
16932.32 53
16933.55 52
16934.78 71
16936.01 61
16937.24 58
16938.47 63
16939.70 62
16940.93 64
16942.16 59
16943.39 58
16944.62 79
16945.85 70
16947.08 56
16948.31 48
16949.54 57
16950.78 51
16952.01 37
16953.24 50
16954.47 59
16955.70 71
16956.93 69
16958.16 73
16959.39 77
16960.62 74
16961.85 61
16963.08 55
16964.31 72
16965.54 68
16966.78 65
16968.01 59
16969.24 50
16970.47 49
16971.70 67
16972.93 53
16974.16 53
16975.39 60
16976.63 60
16977.86 73
16979.09 81
16980.32 61
16981.55 71
16982.78 63
16984.02 71
16985.25 62
16986.48 60
16987.71 60
16988.94 69
16990.18 70
16991.41 76
16992.64 59
16993.87 67
16995.10 52
16996.34 44
16997.57 35
16998.80 61
17000.03 71
17001.26 60
17002.50 75
17003.73 62
17004.96 59
17006.19 65
17007.43 66
17008.66 55
17009.89 60
17011.12 59
17012.36 63
17013.59 85
17014.82 68
17016.06 60
17017.29 54
17018.52 70
17019.76 72
17020.99 70
17022.22 64
17023.45 75
17024.69 86
17025.92 67
17027.15 65
17028.39 58
17029.62 72
17030.85 76
17032.09 79
17033.32 55
17034.55 92
17035.79 91
17037.02 83
17038.26 72
17039.49 56
17040.72 76
17041.96 75
17043.19 63
17044.43 52
17045.66 47
17046.89 66
17048.13 66
17049.36 62
17050.60 66
17051.83 66
17053.06 73
17054.30 81
17055.53 61
17056.77 69
17058.00 69
17059.24 60
17060.47 83
17061.70 45
17062.94 65
17064.17 57
17065.41 64
17066.64 73
17067.88 57
17069.11 64
17070.35 77
17071.58 66
17072.82 73
17074.05 48
17075.29 59
17076.52 71
17077.76 64
17078.99 50
17080.23 64
17081.46 69
17082.70 63
17083.93 68
17085.17 58
17086.41 57
17087.64 73
17088.88 70
17090.11 50
17091.35 47
17092.58 60
17093.82 55
17095.05 47
17096.29 53
17097.53 60
17098.76 64
17100.00 62
17101.23 58
17102.47 62
17103.71 80
17104.94 71
17106.18 56
17107.41 63
17108.65 56
17109.89 64
17111.12 70
17112.36 57
17113.60 69
17114.83 75
17116.07 56
17117.31 50
17118.54 62
17119.78 60
17121.02 69
17122.25 62
17123.49 51
17124.73 57
17125.96 59
17127.20 56
17128.44 61
17129.67 71
17130.91 64
17132.15 71
17133.39 52
17134.62 56
17135.86 49
17137.10 71
17138.33 67
17139.57 71
17140.81 80
17142.05 82
17143.28 81
17144.52 73
17145.76 62
17147.00 73
17148.23 86
17149.47 91
17150.71 61
17151.95 67
17153.19 64
17154.42 70
17155.66 55
17156.90 62
17158.14 66
17159.38 60
17160.61 62
17161.85 46
17163.09 57
17164.33 67
17165.57 67
17166.81 82
17168.04 72
17169.28 63
17170.52 70
17171.76 71
17173.00 60
17174.24 43
17175.47 52
17176.71 77
17177.95 53
17179.19 65
17180.43 54
17181.67 51
17182.91 56
17184.15 69
17185.39 67
17186.62 66
17187.86 73
17189.10 60
17190.34 56
17191.58 79
17192.82 58
17194.06 63
17195.30 62
17196.54 61
17197.78 65
17199.02 67
17200.26 63
17201.50 45
17202.74 65
17203.98 88
17205.22 55
17206.46 54
17207.70 59
17208.94 49
17210.18 63
17211.42 58
17212.66 61
17213.90 65
17215.14 64
17216.38 67
17217.62 60
17218.86 51
17220.10 74
17221.34 51
17222.58 69
17223.82 64
17225.06 48
17226.30 59
17227.54 87
17228.78 73
17230.02 68
17231.26 51
17232.50 65
17233.74 71
17234.98 60
17236.22 62
17237.47 55
17238.71 58
17239.95 63
17241.19 53
17242.43 66
17243.67 55
17244.91 66
17246.15 64
17247.39 55
17248.64 45
17249.88 67
17251.12 62
17252.36 59
17253.60 52
17254.84 53
17256.08 63
17257.33 53
17258.57 63
17259.81 52
17261.05 55
17262.29 61
17263.54 69
17264.78 60
17266.02 67
17267.26 60
17268.50 73
17269.75 67
17270.99 51
17272.23 56
17273.47 65
17274.71 61
17275.96 57
17277.20 72
17278.44 78
17279.68 79
17280.93 61
17282.17 67
17283.41 75
17284.65 56
17285.90 65
17287.14 67
17288.38 64
17289.62 61
17290.87 65
17292.11 96
17293.35 76
17294.60 67
17295.84 50
17297.08 69
17298.33 49
17299.57 55
17300.81 66
17302.05 66
17303.30 63
17304.54 52
17305.78 63
17307.03 64
17308.27 71
17309.52 55
17310.76 52
17312.00 64
17313.25 60
17314.49 58
17315.73 69
17316.98 56
17318.22 65
17319.47 71
17320.71 70
17321.95 46
17323.20 62
17324.44 60
17325.69 60
17326.93 60
17328.17 56
17329.42 95
17330.66 71
17331.91 53
17333.15 62
17334.40 50
17335.64 61
17336.88 57
17338.13 46
17339.37 59
17340.62 51
17341.86 53
17343.11 70
17344.35 57
17345.60 64
17346.84 55
17348.09 60
17349.33 60
17350.58 53
17351.82 61
17353.07 69
17354.31 45
17355.56 68
17356.80 57
17358.05 61
17359.29 60
17360.54 52
17361.78 71
17363.03 64
17364.27 56
17365.52 60
17366.77 92
17368.01 63
17369.26 83
17370.50 64
17371.75 63
17372.99 80
17374.24 66
17375.49 48
17376.73 60
17377.98 75
17379.22 69
17380.47 61
17381.72 56
17382.96 70
17384.21 66
17385.45 51
17386.70 67
17387.95 52
17389.19 57
17390.44 60
17391.69 56
17392.93 76
17394.18 79
17395.43 56
17396.67 72
17397.92 66
17399.17 57
17400.41 54
17401.66 66
17402.91 56
17404.15 60
17405.40 72
17406.65 64
17407.89 62
17409.14 93
17410.39 86
17411.64 60
17412.88 74
17414.13 65
17415.38 79
17416.63 70
17417.87 60
17419.12 62
17420.37 48
17421.62 61
17422.86 51
17424.11 56
17425.36 65
17426.61 67
17427.85 54
17429.10 55
17430.35 57
17431.60 47
17432.85 60
17434.09 69
17435.34 51
17436.59 69
17437.84 73
17439.09 54
17440.33 60
17441.58 59
17442.83 66
17444.08 73
17445.33 59
17446.58 70
17447.82 47
17449.07 60
17450.32 65
17451.57 64
17452.82 72
17454.07 69
17455.32 76
17456.57 58
17457.81 80
17459.06 65
17460.31 49
17461.56 53
17462.81 57
17464.06 61
17465.31 54
17466.56 43
17467.81 68
17469.06 58
17470.30 67
17471.55 60
17472.80 54
17474.05 50
17475.30 65
17476.55 74
17477.80 50
17479.05 69
17480.30 63
17481.55 88
17482.80 96
17484.05 67
17485.30 63
17486.55 53
17487.80 43
17489.05 65
17490.30 79
17491.55 66
17492.80 87
17494.05 74
17495.30 67
17496.55 65
17497.80 55
17499.05 59
17500.30 59
17501.55 60
17502.80 61
17504.05 50
17505.30 75
17506.55 68
17507.80 63
17509.06 53
17510.31 102
17511.56 92
17512.81 71
17514.06 47
17515.31 74
17516.56 94
17517.81 86
17519.06 80
17520.31 59
17521.56 67
17522.82 74
17524.07 68
17525.32 44
17526.57 63
17527.82 56
17529.07 62
17530.32 63
17531.58 48
17532.83 54
17534.08 65
17535.33 62
17536.58 80
17537.83 59
17539.09 62
17540.34 60
17541.59 58
17542.84 66
17544.09 54
17545.35 89
17546.60 87
17547.85 59
17549.10 68
17550.35 63
17551.61 50
17552.86 77
17554.11 59
17555.36 53
17556.62 54
17557.87 65
17559.12 64
17560.37 50
17561.63 58
17562.88 67
17564.13 69
17565.38 52
17566.64 66
17567.89 73
17569.14 56
17570.39 43
17571.65 60
17572.90 58
17574.15 51
17575.41 63
17576.66 65
17577.91 72
17579.17 76
17580.42 49
17581.67 58
17582.93 108
17584.18 72
17585.43 57
17586.69 51
17587.94 52
17589.19 70
17590.45 87
17591.70 66
17592.95 74
17594.21 58
17595.46 60
17596.72 65
17597.97 65
17599.22 95
17600.48 65
17601.73 86
17602.99 85
17604.24 71
17605.49 59
17606.75 43
17608.00 56
17609.26 70
17610.51 48
17611.76 54
17613.02 54
17614.27 53
17615.53 52
17616.78 62
17618.04 63
17619.29 64
17620.55 55
17621.80 65
17623.06 55
17624.31 61
17625.57 61
17626.82 76
17628.08 65
17629.33 68
17630.59 70
17631.84 65
17633.10 56
17634.35 82
17635.61 67
17636.86 52
17638.12 67
17639.37 68
17640.63 59
17641.88 66
17643.14 60
17644.39 85
17645.65 50
17646.91 74
17648.16 59
17649.42 77
17650.67 83
17651.93 56
17653.18 62
17654.44 50
17655.70 75
17656.95 64
17658.21 50
17659.46 53
17660.72 55
17661.98 47
17663.23 52
17664.49 53
17665.75 43
17667.00 61
17668.26 67
17669.51 57
17670.77 63
17672.03 34
17673.28 42
17674.54 56
17675.80 56
17677.05 62
17678.31 57
17679.57 60
17680.82 47
17682.08 52
17683.34 68
17684.60 89
17685.85 56
17687.11 61
17688.37 85
17689.62 96
17690.88 58
17692.14 47
17693.40 56
17694.65 73
17695.91 52
17697.17 65
17698.42 82
17699.68 77
17700.94 66
17702.20 84
17703.46 78
17704.71 54
17705.97 60
17707.23 49
17708.49 73
17709.74 80
17711.00 49
17712.26 64
17713.52 71
17714.78 82
17716.03 74
17717.29 72
17718.55 70
17719.81 72
17721.07 52
17722.33 50
17723.58 57
17724.84 70
17726.10 67
17727.36 63
17728.62 49
17729.88 42
17731.13 51
17732.39 53
17733.65 55
17734.91 56
17736.17 54
17737.43 65
17738.69 64
17739.95 86
17741.21 74
17742.46 62
17743.72 48
17744.98 49
17746.24 60
17747.50 58
17748.76 58
17750.02 48
17751.28 47
17752.54 49
17753.80 70
17755.06 74
17756.32 40
17757.58 44
17758.84 58
17760.10 62
17761.36 68
17762.61 62
17763.87 55
17765.13 64
17766.39 60
17767.65 53
17768.91 59
17770.17 89
17771.43 62
17772.69 61
17773.95 53
17775.21 63
17776.48 77
17777.74 69
17779.00 64
17780.26 65
17781.52 49
17782.78 58
17784.04 72
17785.30 64
17786.56 54
17787.82 53
17789.08 79
17790.34 59
17791.60 57
17792.86 60
17794.12 62
17795.38 73
17796.65 72
17797.91 60
17799.17 62
17800.43 90
17801.69 73
17802.95 55
17804.21 57
17805.47 60
17806.73 72
17808.00 78
17809.26 89
17810.52 48
17811.78 54
17813.04 76
17814.30 63
17815.56 48
17816.83 53
17818.09 80
17819.35 71
17820.61 63
17821.87 71
17823.14 72
17824.40 62
17825.66 65
17826.92 73
17828.18 57
17829.45 81
17830.71 53
17831.97 58
17833.23 69
17834.49 63
17835.76 60
17837.02 67
17838.28 60
17839.54 59
17840.81 67
17842.07 68
17843.33 57
17844.59 73
17845.86 57
17847.12 74
17848.38 81
17849.65 61
17850.91 52
17852.17 54
17853.43 55
17854.70 66
17855.96 76
17857.22 56
17858.49 43
17859.75 76
17861.01 63
17862.28 56
17863.54 66
17864.80 63
17866.07 56
17867.33 53
17868.59 57
17869.86 75
17871.12 50
17872.38 56
17873.65 66
17874.91 56
17876.18 67
17877.44 58
17878.70 71
17879.97 54
17881.23 57
17882.50 59
17883.76 71
17885.02 66
17886.29 56
17887.55 56
17888.82 44
17890.08 78
17891.35 49
17892.61 68
17893.87 60
17895.14 60
17896.40 64
17897.67 70
17898.93 86
17900.20 52
17901.46 57
17902.73 52
17903.99 89
17905.26 74
17906.52 64
17907.79 56
17909.05 52
17910.32 49
17911.58 55
17912.85 60
17914.11 73
17915.38 56
17916.64 62
17917.91 55
17919.17 49
17920.44 67
17921.70 53
17922.97 63
17924.23 47
17925.50 62
17926.76 83
17928.03 62
17929.30 47
17930.56 73
17931.83 63
17933.09 70
17934.36 49
17935.62 54
17936.89 51
17938.16 34
17939.42 66
17940.69 76
17941.96 75
17943.22 53
17944.49 50
17945.75 71
17947.02 62
17948.29 59
17949.55 58
17950.82 58
17952.09 50
17953.35 40
17954.62 69
17955.89 67
17957.15 48
17958.42 45
17959.69 52
17960.95 55
17962.22 42
17963.49 50
17964.75 55
17966.02 54
17967.29 55
17968.55 66
17969.82 79
17971.09 49
17972.36 34
17973.62 55
17974.89 69
17976.16 56
17977.42 54
17978.69 57
17979.96 43
17981.23 56
17982.49 48
17983.76 65
17985.03 74
17986.30 69
17987.57 57
17988.83 55
17990.10 61
17991.37 56
17992.64 72
17993.90 66
17995.17 41
17996.44 45
17997.71 46
17998.98 67
18000.25 61
18001.51 56
18002.78 65
18004.05 64
18005.32 89
18006.59 57
18007.86 48
18009.12 48
18010.39 52
18011.66 60
18012.93 82
18014.20 53
18015.47 67
18016.74 60
18018.00 72
18019.27 75
18020.54 56
18021.81 55
18023.08 63
18024.35 71
18025.62 57
18026.89 67
18028.16 67
18029.43 68
18030.69 69
18031.96 83
18033.23 54
18034.50 52
18035.77 59
18037.04 56
18038.31 50
18039.58 68
18040.85 58
18042.12 50
18043.39 47
18044.66 66
18045.93 47
18047.20 49
18048.47 59
18049.74 82
18051.01 72
18052.28 63
18053.55 72
18054.82 56
18056.09 74
18057.36 52
18058.63 61
18059.90 62
18061.17 60
18062.44 43
18063.71 58
18064.98 57
18066.25 86
18067.52 84
18068.79 74
18070.06 56
18071.33 59
18072.61 56
18073.88 66
18075.15 75
18076.42 63
18077.69 53
18078.96 83
18080.23 60
18081.50 66
18082.77 76
18084.04 71
18085.32 53
18086.59 53
18087.86 49
18089.13 61
18090.40 57
18091.67 54
18092.94 64
18094.22 55
18095.49 67
18096.76 64
18098.03 78
18099.30 55
18100.57 46
18101.85 65
18103.12 94
18104.39 83
18105.66 79
18106.93 71
18108.20 63
18109.48 50
18110.75 58
18112.02 65
18113.29 65
18114.57 62
18115.84 59
18117.11 66
18118.38 51
18119.65 54
18120.93 63
18122.20 70
18123.47 50
18124.74 56
18126.02 56
18127.29 56
18128.56 42
18129.84 52
18131.11 64
18132.38 56
18133.65 56
18134.93 67
18136.20 75
18137.47 71
18138.75 37
18140.02 58
18141.29 57
18142.57 55
18143.84 45
18145.11 61
18146.39 52
18147.66 57
18148.93 81
18150.21 90
18151.48 71
18152.75 61
18154.03 64
18155.30 67
18156.57 62
18157.85 59
18159.12 51
18160.40 48
18161.67 49
18162.94 81
18164.22 71
18165.49 59
18166.77 58
18168.04 62
18169.31 60
18170.59 56
18171.86 63
18173.14 59
18174.41 52
18175.68 58
18176.96 56
18178.23 57
18179.51 61
18180.78 57
18182.06 80
18183.33 67
18184.61 68
18185.88 63
18187.16 60
18188.43 71
18189.71 66
18190.98 60
18192.26 76
18193.53 87
18194.81 68
18196.08 65
18197.36 79
18198.63 76
18199.91 66
18201.18 55
18202.46 63
18203.73 51
18205.01 51
18206.28 61
18207.56 45
18208.83 60
18210.11 75
18211.39 81
18212.66 72
18213.94 73
18215.21 85
18216.49 64
18217.76 67
18219.04 57
18220.32 63
18221.59 57
18222.87 56
18224.14 60
18225.42 58
18226.70 51
18227.97 45
18229.25 61
18230.53 73
18231.80 63
18233.08 60
18234.35 57
18235.63 61
18236.91 81
18238.18 62
18239.46 59
18240.74 56
18242.01 71
18243.29 70
18244.57 74
18245.84 73
18247.12 66
18248.40 51
18249.68 74
18250.95 61
18252.23 74
18253.51 47
18254.78 57
18256.06 52
18257.34 61
18258.62 90
18259.89 79
18261.17 47
18262.45 58
18263.72 56
18265.00 45
18266.28 78
18267.56 58
18268.84 70
18270.11 56
18271.39 56
18272.67 68
18273.95 76
18275.22 52
18276.50 44
18277.78 58
18279.06 60
18280.34 69
18281.61 62
18282.89 50
18284.17 59
18285.45 67
18286.73 69
18288.01 66
18289.28 94
18290.56 82
18291.84 61
18293.12 57
18294.40 49
18295.68 58
18296.95 70
18298.23 82
18299.51 67
18300.79 48
18302.07 60
18303.35 84
18304.63 54
18305.91 77
18307.19 85
18308.46 100
18309.74 64
18311.02 57
18312.30 68
18313.58 51
18314.86 62
18316.14 70
18317.42 53
18318.70 51
18319.98 52
18321.26 59
18322.54 44
18323.82 78
18325.10 74
18326.38 79
18327.66 70
18328.94 51
18330.22 91
18331.50 65
18332.77 61
18334.05 55
18335.33 59
18336.61 82
18337.90 66
18339.18 79
18340.46 56
18341.74 51
18343.02 64
18344.30 61
18345.58 37
18346.86 52
18348.14 51
18349.42 36
18350.70 49
18351.98 42
18353.26 54
18354.54 72
18355.82 56
18357.10 72
18358.38 66
18359.66 59
18360.94 65
18362.22 69
18363.51 65
18364.79 80
18366.07 59
18367.35 68
18368.63 55
18369.91 58
18371.19 58
18372.47 100
18373.76 79
18375.04 76
18376.32 58
18377.60 55
18378.88 51
18380.16 35
18381.44 49
18382.73 67
18384.01 62
18385.29 49
18386.57 67
18387.85 56
18389.13 48
18390.42 55
18391.70 42
18392.98 54
18394.26 51
18395.54 42
18396.83 74
18398.11 48
18399.39 62
18400.67 57
18401.96 70
18403.24 45
18404.52 48
18405.80 51
18407.09 62
18408.37 67
18409.65 63
18410.93 55
18412.22 56
18413.50 55
18414.78 53
18416.06 68
18417.35 58
18418.63 64
18419.91 63
18421.20 57
18422.48 72
18423.76 58
18425.05 59
18426.33 61
18427.61 66
18428.89 62
18430.18 81
18431.46 72
18432.74 70
18434.03 76
18435.31 68
18436.60 56
18437.88 69
18439.16 82
18440.45 70
18441.73 63
18443.01 62
18444.30 52
18445.58 52
18446.87 48
18448.15 45
18449.43 51
18450.72 66
18452.00 63
18453.29 69
18454.57 66
18455.85 59
18457.14 61
18458.42 77
18459.71 70
18460.99 84
18462.28 57
18463.56 67
18464.84 72
18466.13 53
18467.41 50
18468.70 66
18469.98 54
18471.27 58
18472.55 57
18473.84 60
18475.12 56
18476.41 48
18477.69 42
18478.98 58
18480.26 56
18481.55 78
18482.83 77
18484.12 73
18485.40 48
18486.69 53
18487.97 56
18489.26 46
18490.54 47
18491.83 45
18493.11 67
18494.40 69
18495.69 59
18496.97 31
18498.26 40
18499.54 61
18500.83 54
18502.11 50
18503.40 63
18504.69 76
18505.97 58
18507.26 76
18508.54 60
18509.83 66
18511.12 73
18512.40 61
18513.69 56
18514.98 52
18516.26 43
18517.55 64
18518.83 65
18520.12 85
18521.41 58
18522.69 63
18523.98 38
18525.27 41
18526.55 52
18527.84 47
18529.13 53
18530.41 58
18531.70 60
18532.99 61
18534.27 77
18535.56 61
18536.85 57
18538.14 63
18539.42 80
18540.71 71
18542.00 72
18543.28 63
18544.57 82
18545.86 65
18547.15 61
18548.43 60
18549.72 48
18551.01 72
18552.30 66
18553.58 59
18554.87 51
18556.16 63
18557.45 62
18558.73 64
18560.02 88
18561.31 63
18562.60 53
18563.89 65
18565.17 69
18566.46 73
18567.75 72
18569.04 67
18570.33 62
18571.62 61
18572.90 48
18574.19 75
18575.48 71
18576.77 66
18578.06 64
18579.35 58
18580.63 63
18581.92 76
18583.21 57
18584.50 64
18585.79 67
18587.08 68
18588.37 59
18589.66 58
18590.94 64
18592.23 63
18593.52 63
18594.81 68
18596.10 45
18597.39 81
18598.68 61
18599.97 51
18601.26 56
18602.55 58
18603.84 54
18605.13 87
18606.41 81
18607.70 53
18608.99 62
18610.28 64
18611.57 66
18612.86 69
18614.15 65
18615.44 64
18616.73 75
18618.02 58
18619.31 58
18620.60 69
18621.89 60
18623.18 68
18624.47 70
18625.76 82
18627.05 86
18628.34 77
18629.63 59
18630.92 64
18632.21 63
18633.50 47
18634.79 54
18636.08 93
18637.37 80
18638.67 53
18639.96 63
18641.25 84
18642.54 44
18643.83 56
18645.12 61
18646.41 46
18647.70 49
18648.99 53
18650.28 75
18651.57 54
18652.86 65
18654.16 65
18655.45 54
18656.74 75
18658.03 86
18659.32 72
18660.61 57
18661.90 48
18663.19 61
18664.49 73
18665.78 79
18667.07 77
18668.36 59
18669.65 53
18670.94 68
18672.24 57
18673.53 68
18674.82 61
18676.11 60
18677.40 52
18678.70 48
18679.99 53
18681.28 66
18682.57 70
18683.86 67
18685.16 45
18686.45 69
18687.74 59
18689.03 70
18690.33 47
18691.62 56
18692.91 55
18694.20 73
18695.50 63
18696.79 51
18698.08 61
18699.37 49
18700.67 58
18701.96 67
18703.25 53
18704.54 53
18705.84 60
18707.13 54
18708.42 71
18709.72 56
18711.01 48
18712.30 49
18713.60 53
18714.89 80
18716.18 58
18717.48 51
18718.77 51
18720.06 68
18721.36 74
18722.65 48
18723.94 53
18725.24 73
18726.53 73
18727.82 52
18729.12 44
18730.41 47
18731.70 61
18733.00 76
18734.29 81
18735.59 68
18736.88 66
18738.17 62
18739.47 66
18740.76 55
18742.06 67
18743.35 60
18744.64 77
18745.94 64
18747.23 67
18748.53 74
18749.82 74
18751.12 55
18752.41 58
18753.71 64
18755.00 67
18756.30 64
18757.59 71
18758.88 65
18760.18 78
18761.47 80
18762.77 77
18764.06 63
18765.36 69
18766.65 83
18767.95 60
18769.24 60
18770.54 80
18771.83 73
18773.13 55
18774.43 83
18775.72 59
18777.02 80
18778.31 57
18779.61 47
18780.90 64
18782.20 61
18783.49 52
18784.79 49
18786.08 60
18787.38 65
18788.68 73
18789.97 78
18791.27 68
18792.56 58
18793.86 73
18795.16 74
18796.45 79
18797.75 74
18799.04 59
18800.34 70
18801.64 60
18802.93 59
18804.23 55
18805.53 62
18806.82 61
18808.12 65
18809.41 65
18810.71 62
18812.01 52
18813.30 64
18814.60 77
18815.90 70
18817.19 67
18818.49 54
18819.79 73
18821.09 62
18822.38 50
18823.68 56
18824.98 80
18826.27 71
18827.57 68
18828.87 57
18830.16 66
18831.46 65
18832.76 69
18834.06 61
18835.35 63
18836.65 63
18837.95 78
18839.25 48
18840.54 58
18841.84 57
18843.14 58
18844.44 78
18845.73 61
18847.03 52
18848.33 47
18849.63 66
18850.93 83
18852.22 76
18853.52 55
18854.82 68
18856.12 79
18857.42 78
18858.71 82
18860.01 66
18861.31 53
18862.61 53
18863.91 78
18865.21 66
18866.50 59
18867.80 62
18869.10 67
18870.40 67
18871.70 73
18873.00 81
18874.30 52
18875.60 50
18876.89 63
18878.19 56
18879.49 45
18880.79 62
18882.09 66
18883.39 56
18884.69 89
18885.99 58
18887.29 60
18888.59 57
18889.88 69
18891.18 63
18892.48 67
18893.78 60
18895.08 59
18896.38 57
18897.68 43
18898.98 76
18900.28 76
18901.58 89
18902.88 69
18904.18 50
18905.48 76
18906.78 63
18908.08 48
18909.38 71
18910.68 69
18911.98 72
18913.28 52
18914.58 60
18915.88 68
18917.18 54
18918.48 59
18919.78 50
18921.08 55
18922.38 53
18923.68 79
18924.98 57
18926.28 63
18927.58 40
18928.88 65
18930.18 69
18931.49 66
18932.79 56
18934.09 53
18935.39 56
18936.69 43
18937.99 50
18939.29 64
18940.59 35
18941.89 44
18943.19 51
18944.49 49
18945.80 59
18947.10 46
18948.40 52
18949.70 71
18951.00 75
18952.30 51
18953.60 43
18954.91 69
18956.21 59
18957.51 56
18958.81 39
18960.11 65
18961.41 98
18962.72 74
18964.02 42
18965.32 43
18966.62 42
18967.92 68
18969.23 60
18970.53 47
18971.83 34
18973.13 61
18974.43 61
18975.74 46
18977.04 42
18978.34 54
18979.64 56
18980.95 35
18982.25 54
18983.55 47
18984.85 56
18986.16 60
18987.46 58
18988.76 50
18990.06 56
18991.37 55
18992.67 57
18993.97 43
18995.28 45
18996.58 60
18997.88 55
18999.18 55
19000.49 68
19001.79 68
19003.09 63
19004.40 52
19005.70 43
19007.00 52
19008.31 59
19009.61 76
19010.91 59
19012.22 51
19013.52 53
19014.82 44
19016.13 55
19017.43 48
19018.74 41
19020.04 56
19021.34 56
19022.65 75
19023.95 58
19025.25 47
19026.56 54
19027.86 49
19029.17 42
19030.47 50
19031.77 58
19033.08 70
19034.38 50
19035.69 75
19036.99 68
19038.30 50
19039.60 43
19040.91 53
19042.21 59
19043.51 63
19044.82 41
19046.12 48
19047.43 47
19048.73 64
19050.04 46
19051.34 57
19052.65 57
19053.95 43
19055.26 31
19056.56 45
19057.87 48
19059.17 53
19060.48 55
19061.78 55
19063.09 51
19064.39 42
19065.70 51
19067.00 58
19068.31 58
19069.62 58
19070.92 52
19072.23 60
19073.53 79
19074.84 63
19076.14 65
19077.45 110
19078.75 79
19080.06 63
19081.37 59
19082.67 59
19083.98 58
19085.28 45
19086.59 54
19087.90 69
19089.20 74
19090.51 54
19091.82 51
19093.12 72
19094.43 56
19095.73 61
19097.04 58
19098.35 50
19099.65 60
19100.96 54
19102.27 55
19103.57 50
19104.88 52
19106.19 62
19107.49 53
19108.80 30
19110.11 52
19111.41 47
19112.72 64
19114.03 61
19115.33 69
19116.64 61
19117.95 71
19119.26 59
19120.56 66
19121.87 60
19123.18 51
19124.49 58
19125.79 47
19127.10 50
19128.41 54
19129.72 92
19131.02 70
19132.33 60
19133.64 46
19134.95 49
19136.25 54
19137.56 47
19138.87 71
19140.18 47
19141.49 53
19142.79 72
19144.10 64
19145.41 46
19146.72 43
19148.03 37
19149.33 39
19150.64 56
19151.95 60
19153.26 56
19154.57 58
19155.88 64
19157.18 57
19158.49 57
19159.80 52
19161.11 53
19162.42 37
19163.73 54
19165.04 55
19166.34 58
19167.65 42
19168.96 56
19170.27 51
19171.58 48
19172.89 53
19174.20 53
19175.51 76
19176.82 60
19178.13 51
19179.43 40
19180.74 48
19182.05 59
19183.36 54
19184.67 49
19185.98 64
19187.29 54
19188.60 52
19189.91 48
19191.22 37
19192.53 72
19193.84 77
19195.15 60
19196.46 56
19197.77 60
19199.08 56
19200.39 41
19201.70 47
19203.01 70
19204.32 49
19205.63 54
19206.94 43
19208.25 63
19209.56 45
19210.87 40
19212.18 49
19213.49 72
19214.80 55
19216.11 56
19217.42 47
19218.73 43
19220.04 50
19221.35 48
19222.66 60
19223.98 52
19225.29 58
19226.60 73
19227.91 69
19229.22 53
19230.53 60
19231.84 49
19233.15 54
19234.46 53
19235.77 56
19237.09 40
19238.40 39
19239.71 81
19241.02 48
19242.33 44
19243.64 46
19244.95 47
19246.27 42
19247.58 50
19248.89 26
19250.20 61
19251.51 62
19252.82 58
19254.14 42
19255.45 47
19256.76 47
19258.07 57
19259.38 60
19260.70 40
19262.01 49
19263.32 52
19264.63 85
19265.94 56
19267.26 71
19268.57 77
19269.88 66
19271.19 46
19272.51 32
19273.82 43
19275.13 61
19276.44 55
19277.76 48
19279.07 53
19280.38 71
19281.69 60
19283.01 39
19284.32 47
19285.63 61
19286.94 59
19288.26 61
19289.57 44
19290.88 56
19292.20 54
19293.51 65
19294.82 60
19296.14 51
19297.45 48
19298.76 65
19300.08 36
19301.39 50
19302.70 41
19304.02 62
19305.33 64
19306.64 81
19307.96 37
19309.27 45
19310.59 67
19311.90 59
19313.21 69
19314.53 69
19315.84 59
19317.15 55
19318.47 64
19319.78 48
19321.10 53
19322.41 55
19323.72 58
19325.04 55
19326.35 67
19327.67 61
19328.98 50
19330.30 48
19331.61 56
19332.93 37
19334.24 51
19335.55 60
19336.87 65
19338.18 61
19339.50 42
19340.81 50
19342.13 59
19343.44 58
19344.76 52
19346.07 61
19347.39 67
19348.70 67
19350.02 56
19351.33 62
19352.65 39
19353.96 53
19355.28 58
19356.59 70
19357.91 55
19359.22 35
19360.54 41
19361.86 52
19363.17 48
19364.49 51
19365.80 55
19367.12 55
19368.43 47
19369.75 67
19371.06 52
19372.38 36
19373.70 60
19375.01 59
19376.33 50
19377.64 53
19378.96 46
19380.28 42
19381.59 47
19382.91 59
19384.23 60
19385.54 60
19386.86 56
19388.17 42
19389.49 75
19390.81 68
19392.12 67
19393.44 37
19394.76 39
19396.07 43
19397.39 78
19398.71 74
19400.02 66
19401.34 66
19402.66 59
19403.97 59
19405.29 53
19406.61 47
19407.93 69
19409.24 70
19410.56 44
19411.88 40
19413.19 48
19414.51 59
19415.83 46
19417.15 35
19418.46 52
19419.78 46
19421.10 61
19422.42 68
19423.73 64
19425.05 47
19426.37 63
19427.69 48
19429.00 39
19430.32 55
19431.64 56
19432.96 50
19434.28 47
19435.59 49
19436.91 51
19438.23 45
19439.55 47
19440.87 44
19442.18 62
19443.50 57
19444.82 56
19446.14 71
19447.46 57
19448.78 42
19450.09 57
19451.41 55
19452.73 55
19454.05 71
19455.37 59
19456.69 61
19458.01 42
19459.33 58
19460.64 62
19461.96 45
19463.28 55
19464.60 70
19465.92 60
19467.24 53
19468.56 58
19469.88 56
19471.20 50
19472.52 59
19473.83 62
19475.15 55
19476.47 58
19477.79 45
19479.11 53
19480.43 45
19481.75 72
19483.07 66
19484.39 56
19485.71 33
19487.03 48
19488.35 56
19489.67 68
19490.99 62
19492.31 49
19493.63 41
19494.95 38
19496.27 44
19497.59 43
19498.91 44
19500.23 44
19501.55 56
19502.87 50
19504.19 49
19505.51 54
19506.83 60
19508.15 55
19509.47 45
19510.79 55
19512.11 71
19513.43 65
19514.75 56
19516.08 53
19517.40 62
19518.72 52
19520.04 52
19521.36 63
19522.68 50
19524.00 49
19525.32 43
19526.64 56
19527.96 55
19529.29 79
19530.61 62
19531.93 57
19533.25 53
19534.57 44
19535.89 47
19537.21 43
19538.53 40
19539.86 45
19541.18 54
19542.50 65
19543.82 59
19545.14 63
19546.46 52
19547.79 46
19549.11 47
19550.43 36
19551.75 59
19553.07 48
19554.40 64
19555.72 56
19557.04 35
19558.36 44
19559.68 45
19561.01 61
19562.33 60
19563.65 56
19564.97 62
19566.30 58
19567.62 54
19568.94 70
19570.26 56
19571.59 66
19572.91 49
19574.23 47
19575.55 44
19576.88 40
19578.20 62
19579.52 74
19580.85 50
19582.17 43
19583.49 45
19584.82 48
19586.14 51
19587.46 33
19588.78 37
19590.11 62
19591.43 52
19592.75 57
19594.08 43
19595.40 50
19596.72 50
19598.05 48
19599.37 48
19600.70 41
19602.02 30
19603.34 55
19604.67 53
19605.99 80
19607.31 69
19608.64 55
19609.96 69
19611.29 69
19612.61 63
19613.93 48
19615.26 60
19616.58 45
19617.91 36
19619.23 48
19620.55 59
19621.88 55
19623.20 57
19624.53 59
19625.85 67
19627.18 62
19628.50 59
19629.83 52
19631.15 57
19632.48 58
19633.80 43
19635.12 66
19636.45 48
19637.77 41
19639.10 46
19640.42 46
19641.75 66
19643.07 66
19644.40 50
19645.72 44
19647.05 46
19648.37 54
19649.70 52
19651.03 42
19652.35 48
19653.68 68
19655.00 59
19656.33 54
19657.65 42
19658.98 46
19660.30 51
19661.63 55
19662.96 62
19664.28 46
19665.61 38
19666.93 48
19668.26 46
19669.58 52
19670.91 82
19672.24 52
19673.56 51
19674.89 62
19676.21 44
19677.54 51
19678.87 51
19680.19 53
19681.52 41
19682.85 46
19684.17 32
19685.50 57
19686.83 52
19688.15 52
19689.48 45
19690.81 42
19692.13 48
19693.46 59
19694.79 52
19696.11 60
19697.44 44
19698.77 59
19700.09 59
19701.42 66
19702.75 47
19704.07 30
19705.40 40
19706.73 54
19708.06 54
19709.38 46
19710.71 47
19712.04 39
19713.37 59
19714.69 40
19716.02 66
19717.35 55
19718.68 72
19720.00 70
19721.33 42
19722.66 44
19723.99 29
19725.31 45
19726.64 46
19727.97 53
19729.30 58
19730.63 58
19731.95 33
19733.28 35
19734.61 40
19735.94 30
19737.27 61
19738.59 52
19739.92 58
19741.25 53
19742.58 46
19743.91 47
19745.24 52
19746.57 55
19747.89 52
19749.22 40
19750.55 50
19751.88 54
19753.21 53
19754.54 39
19755.87 41
19757.20 57
19758.52 71
19759.85 43
19761.18 44
19762.51 56
19763.84 57
19765.17 47
19766.50 46
19767.83 44
19769.16 40
19770.49 52
19771.82 48
19773.15 50
19774.47 53
19775.80 65
19777.13 72
19778.46 55
19779.79 48
19781.12 66
19782.45 54
19783.78 47
19785.11 51
19786.44 61
19787.77 46
19789.10 46
19790.43 45
19791.76 47
19793.09 69
19794.42 52
19795.75 51
19797.08 40
19798.41 47
19799.74 46
19801.07 43
19802.40 48
19803.73 42
19805.07 44
19806.40 49
19807.73 58
19809.06 48
19810.39 39
19811.72 55
19813.05 46
19814.38 50
19815.71 46
19817.04 66
19818.37 53
19819.70 66
19821.03 75
19822.37 42
19823.70 36
19825.03 51
19826.36 48
19827.69 50
19829.02 31
19830.35 44
19831.68 65
19833.02 61
19834.35 55
19835.68 72
19837.01 61
19838.34 46
19839.67 58
19841.01 51
19842.34 43
19843.67 50
19845.00 58
19846.33 61
19847.67 43
19849.00 49
19850.33 50
19851.66 45
19852.99 50
19854.33 62
19855.66 59
19856.99 40
19858.32 51
19859.65 60
19860.99 40
19862.32 26
19863.65 24
19864.98 66
19866.32 48
19867.65 40
19868.98 43
19870.32 40
19871.65 61
19872.98 34
19874.31 41
19875.65 51
19876.98 48
19878.31 41
19879.65 47
19880.98 51
19882.31 57
19883.64 48
19884.98 51
19886.31 41
19887.64 68
19888.98 50
19890.31 47
19891.64 59
19892.98 46
19894.31 54
19895.65 50
19896.98 41
19898.31 43
19899.65 38
19900.98 41
19902.31 46
19903.65 67
19904.98 42
19906.32 47
19907.65 43
19908.98 53
19910.32 60
19911.65 57
19912.99 64
19914.32 55
19915.65 46
19916.99 58
19918.32 59
19919.66 42
19920.99 51
19922.33 51
19923.66 46
19924.99 51
19926.33 62
19927.66 49
19929.00 55
19930.33 44
19931.67 33
19933.00 47
19934.34 70
19935.67 56
19937.01 57
19938.34 48
19939.68 49
19941.01 42
19942.35 35
19943.68 28
19945.02 49
19946.35 65
19947.69 41
19949.02 46
19950.36 40
19951.70 39
19953.03 46
19954.37 51
19955.70 51
19957.04 40
19958.37 50
19959.71 53
19961.04 56
19962.38 57
19963.72 44
19965.05 39
19966.39 57
19967.72 52
19969.06 40
19970.40 57
19971.73 37
19973.07 55
19974.40 41
19975.74 43
19977.08 39
19978.41 43
19979.75 47
19981.09 36
19982.42 51
19983.76 56
19985.10 69
19986.43 49
19987.77 59
19989.11 46
19990.44 52
19991.78 47
19993.12 46
19994.45 47
19995.79 43
19997.13 46
19998.46 45
19999.80 52
20001.14 53
20002.48 41
20003.81 43
20005.15 40
20006.49 42
20007.82 34
20009.16 40
20010.50 55
20011.84 54
20013.17 48
20014.51 50
20015.85 63
20017.19 52
20018.52 55
20019.86 49
20021.20 58
20022.54 81
20023.88 52
20025.21 67
20026.55 68
20027.89 58
20029.23 73
20030.57 51
20031.90 51
20033.24 45
20034.58 46
20035.92 38
20037.26 43
20038.60 41
20039.93 62
20041.27 58
20042.61 68
20043.95 49
20045.29 48
20046.63 64
20047.97 68
20049.30 62
20050.64 51
20051.98 55
20053.32 34
20054.66 57
20056.00 58
20057.34 50
20058.68 53
20060.02 50
20061.35 46
20062.69 55
20064.03 66
20065.37 63
20066.71 63
20068.05 55
20069.39 53
20070.73 56
20072.07 50
20073.41 63
20074.75 49
20076.09 44
20077.43 45
20078.77 51
20080.11 48
20081.45 54
20082.79 58
20084.13 49
20085.47 67
20086.81 56
20088.15 54
20089.49 53
20090.83 55
20092.17 55
20093.51 40
20094.85 76
20096.19 52
20097.53 42
20098.87 43
20100.21 44
20101.55 34
20102.89 56
20104.23 44
20105.57 45
20106.91 45
20108.25 66
20109.59 57
20110.93 54
20112.27 59
20113.62 58
20114.96 48
20116.30 49
20117.64 38
20118.98 55
20120.32 50
20121.66 36
20123.00 48
20124.34 61
20125.69 50
20127.03 43
20128.37 61
20129.71 66
20131.05 56
20132.39 46
20133.73 54
20135.08 49
20136.42 46
20137.76 54
20139.10 47
20140.44 69
