# Supplementary material for: MALDI-TOF MS typing enables the classification of brewing yeasts of the genus Saccharomyces to major beer styles
Source: PLoS One. 2017 Aug 9;12(8):e0181694. doi: 10.1371/journal.pone.0181694 (PMC5549903; doi:10.1371/journal.pone.0181694)
Supplement: S12 File — The directory includes 90 raw files and was zipped to “.zip”; the folder has three strains with 30 spectra per strain; S1 Text explains the raw files with an example and Table 1 represents the yeast strains used within the experiment. (ZIP) [file pone.0181694.s015.zip › 34-36/30625-71-Dias-Dias-Dias-YPG-18h-E-E_2015-08-11__0_C4_1.dat]

2000.98 4482
2001.40 4358
2001.82 4276
2002.25 4093
2002.67 4221
2003.09 4137
2003.51 4146
2003.93 4303
2004.35 4163
2004.78 3949
2005.20 4304
2005.62 4248
2006.04 4152
2006.47 4276
2006.89 4352
2007.31 4350
2007.73 4366
2008.16 4378
2008.58 4239
2009.00 4444
2009.42 4671
2009.85 4858
2010.27 4605
2010.69 4672
2011.11 4855
2011.54 4832
2011.96 4622
2012.38 4844
2012.80 4991
2013.23 4724
2013.65 4604
2014.07 4598
2014.50 4499
2014.92 4457
2015.34 4445
2015.77 4448
2016.19 4319
2016.61 4028
2017.04 3972
2017.46 3822
2017.88 4075
2018.31 4204
2018.73 4149
2019.15 3980
2019.58 4280
2020.00 4568
2020.42 4410
2020.85 4326
2021.27 4255
2021.70 4170
2022.12 4094
2022.54 4167
2022.97 4266
2023.39 4272
2023.82 4420
2024.24 4358
2024.66 4264
2025.09 4110
2025.51 4288
2025.94 4532
2026.36 4378
2026.79 4098
2027.21 4073
2027.63 4190
2028.06 4376
2028.48 4341
2028.91 4346
2029.33 4399
2029.76 4417
2030.18 4327
2030.61 4118
2031.03 3966
2031.46 4008
2031.88 3956
2032.31 4119
2032.73 4111
2033.16 4260
2033.58 3953
2034.01 3911
2034.43 3950
2034.86 3974
2035.28 4137
2035.71 4253
2036.13 4134
2036.56 4073
2036.98 4030
2037.41 4204
2037.84 4194
2038.26 4118
2038.69 4156
2039.11 4211
2039.54 4484
2039.96 4333
2040.39 4261
2040.82 4373
2041.24 4434
2041.67 4453
2042.09 4524
2042.52 4599
2042.95 4521
2043.37 4431
2043.80 4448
2044.22 4430
2044.65 4176
2045.08 4263
2045.50 4232
2045.93 4393
2046.36 4466
2046.78 4462
2047.21 4419
2047.64 4231
2048.06 4491
2048.49 4249
2048.92 4187
2049.34 4267
2049.77 4036
2050.20 4123
2050.62 4283
2051.05 4298
2051.48 4101
2051.90 4203
2052.33 4134
2052.76 4105
2053.18 3948
2053.61 3905
2054.04 3882
2054.47 3832
2054.89 3771
2055.32 3767
2055.75 3824
2056.18 3885
2056.60 3841
2057.03 3662
2057.46 3576
2057.89 3703
2058.31 3986
2058.74 3776
2059.17 3668
2059.60 3636
2060.03 3693
2060.45 3713
2060.88 3805
2061.31 3718
2061.74 3687
2062.17 3773
2062.59 4005
2063.02 3881
2063.45 3658
2063.88 3818
2064.31 3732
2064.73 3725
2065.16 3832
2065.59 3907
2066.02 3893
2066.45 4301
2066.88 4142
2067.31 4019
2067.73 4016
2068.16 4030
2068.59 4069
2069.02 4131
2069.45 4029
2069.88 3877
2070.31 3967
2070.74 4080
2071.17 3822
2071.59 3860
2072.02 4039
2072.45 3887
2072.88 4137
2073.31 4195
2073.74 4181
2074.17 4280
2074.60 3958
2075.03 3940
2075.46 3947
2075.89 3810
2076.32 3852
2076.75 4060
2077.18 4227
2077.61 4064
2078.04 3955
2078.47 4257
2078.89 4223
2079.32 4128
2079.75 4384
2080.18 4289
2080.61 4141
2081.04 4430
2081.47 4223
2081.90 4210
2082.34 4397
2082.77 4296
2083.20 4517
2083.63 4364
2084.06 4330
2084.49 4629
2084.92 4391
2085.35 4184
2085.78 4285
2086.21 4121
2086.64 4136
2087.07 4319
2087.50 4287
2087.93 4463
2088.36 4483
2088.79 4377
2089.22 4339
2089.65 4084
2090.09 4304
2090.52 4453
2090.95 4317
2091.38 4323
2091.81 4309
2092.24 4369
2092.67 4274
2093.10 4556
2093.54 4861
2093.97 5071
2094.40 5208
2094.83 5391
2095.26 5780
2095.69 5897
2096.12 5988
2096.56 6038
2096.99 5705
2097.42 5583
2097.85 5613
2098.28 5581
2098.71 5185
2099.15 5020
2099.58 4833
2100.01 4745
2100.44 4560
2100.87 4542
2101.31 4316
2101.74 4242
2102.17 4267
2102.60 3863
2103.04 3965
2103.47 4192
2103.90 4328
2104.33 4028
2104.77 4000
2105.20 4037
2105.63 3914
2106.06 3937
2106.50 4256
2106.93 4275
2107.36 4331
2107.79 4217
2108.23 4166
2108.66 4128
2109.09 4276
2109.53 4449
2109.96 4197
2110.39 4103
2110.82 4234
2111.26 4327
2111.69 4144
2112.12 4244
2112.56 4375
2112.99 4512
2113.42 4416
2113.86 4407
2114.29 3997
2114.72 3943
2115.16 4116
2115.59 3898
2116.03 3926
2116.46 4059
2116.89 4045
2117.33 3940
2117.76 3823
2118.19 3765
2118.63 3750
2119.06 3637
2119.50 3674
2119.93 3915
2120.36 3915
2120.80 3789
2121.23 3715
2121.67 4015
2122.10 3967
2122.54 3858
2122.97 3860
2123.40 3769
2123.84 3923
2124.27 4105
2124.71 4025
2125.14 4071
2125.58 4289
2126.01 3988
2126.45 4081
2126.88 3920
2127.32 4131
2127.75 4145
2128.19 3960
2128.62 4079
2129.06 3976
2129.49 3940
2129.93 3845
2130.36 4047
2130.80 3815
2131.23 3746
2131.67 4118
2132.10 4185
2132.54 4037
2132.97 4225
2133.41 4117
2133.84 4126
2134.28 4431
2134.71 4522
2135.15 4294
2135.59 4282
2136.02 4216
2136.46 4414
2136.89 4520
2137.33 4575
2137.76 4698
2138.20 4722
2138.64 4681
2139.07 5073
2139.51 5206
2139.94 5204
2140.38 5061
2140.82 4991
2141.25 4839
2141.69 4930
2142.13 4743
2142.56 4605
2143.00 4522
2143.43 4233
2143.87 4438
2144.31 4270
2144.74 4137
2145.18 3930
2145.62 4118
2146.05 3966
2146.49 3876
2146.93 4010
2147.36 4064
2147.80 4110
2148.24 4022
2148.68 4114
2149.11 4167
2149.55 4081
2149.99 4240
2150.42 4394
2150.86 4235
2151.30 4366
2151.74 4794
2152.17 4978
2152.61 5266
2153.05 5558
2153.49 5655
2153.92 5455
2154.36 5609
2154.80 5143
2155.24 5306
2155.67 5216
2156.11 4842
2156.55 4753
2156.99 4847
2157.42 4747
2157.86 4231
2158.30 4038
2158.74 4169
2159.18 4078
2159.61 4112
2160.05 3949
2160.49 4055
2160.93 4231
2161.37 4214
2161.81 3981
2162.24 4245
2162.68 4307
2163.12 4252
2163.56 4307
2164.00 4317
2164.44 4374
2164.87 4240
2165.31 4237
2165.75 4172
2166.19 4095
2166.63 4387
2167.07 4257
2167.51 4505
2167.95 4342
2168.39 4436
2168.82 4188
2169.26 4395
2169.70 4531
2170.14 4612
2170.58 4532
2171.02 4372
2171.46 4629
2171.90 4370
2172.34 4416
2172.78 4537
2173.22 4394
2173.66 4479
2174.10 4543
2174.54 4294
2174.98 4559
2175.42 4712
2175.85 4775
2176.29 4723
2176.73 4864
2177.17 4709
2177.61 4812
2178.05 4998
2178.49 4701
2178.93 4742
2179.37 4701
2179.81 4778
2180.25 4832
2180.69 5054
2181.14 4850
2181.58 4937
2182.02 5107
2182.46 5068
2182.90 5138
2183.34 5135
2183.78 4967
2184.22 4921
2184.66 4811
2185.10 4508
2185.54 4363
2185.98 4444
2186.42 4497
2186.86 4245
2187.30 4270
2187.74 4328
2188.19 4388
2188.63 4475
2189.07 4527
2189.51 4642
2189.95 4834
2190.39 4814
2190.83 4905
2191.27 5101
2191.72 5170
2192.16 5081
2192.60 5349
2193.04 5244
2193.48 4940
2193.92 4845
2194.36 4590
2194.81 4832
2195.25 4888
2195.69 4878
2196.13 4706
2196.57 4683
2197.01 4759
2197.46 4654
2197.90 4815
2198.34 4792
2198.78 4833
2199.22 4895
2199.67 4707
2200.11 4632
2200.55 4702
2200.99 4828
2201.44 4733
2201.88 4711
2202.32 4678
2202.76 4362
2203.21 4368
2203.65 4262
2204.09 4330
2204.53 4202
2204.98 4421
2205.42 4542
2205.86 4429
2206.30 4340
2206.75 4536
2207.19 4416
2207.63 4563
2208.08 4787
2208.52 4712
2208.96 4922
2209.41 4779
2209.85 4877
2210.29 5038
2210.73 4977
2211.18 5052
2211.62 5082
2212.06 5143
2212.51 5083
2212.95 5067
2213.40 5184
2213.84 5177
2214.28 5068
2214.73 4962
2215.17 4818
2215.61 4837
2216.06 4727
2216.50 4642
2216.95 4515
2217.39 4630
2217.83 4515
2218.28 4751
2218.72 4857
2219.17 4618
2219.61 4616
2220.05 4521
2220.50 4494
2220.94 4672
2221.39 4594
2221.83 4608
2222.28 4936
2222.72 4930
2223.16 5153
2223.61 5351
2224.05 5867
2224.50 6404
2224.94 6849
2225.39 7557
2225.83 8246
2226.28 9364
2226.72 10185
2227.17 10623
2227.61 10900
2228.06 10690
2228.50 10134
2228.95 10031
2229.39 9740
2229.84 9408
2230.28 8765
2230.73 8300
2231.17 7418
2231.62 6723
2232.06 6665
2232.51 6367
2232.95 5972
2233.40 5798
2233.85 5647
2234.29 5797
2234.74 5743
2235.18 5915
2235.63 5630
2236.07 6124
2236.52 5985
2236.97 6028
2237.41 5960
2237.86 6127
2238.30 6180
2238.75 6078
2239.20 6182
2239.64 5934
2240.09 6044
2240.53 6130
2240.98 6122
2241.43 6234
2241.87 6214
2242.32 6409
2242.77 6381
2243.21 6366
2243.66 6299
2244.11 5771
2244.55 5467
2245.00 5845
2245.45 5651
2245.89 5227
2246.34 5262
2246.79 5250
2247.23 5206
2247.68 4949
2248.13 4859
2248.57 4536
2249.02 4745
2249.47 4788
2249.92 4896
2250.36 4633
2250.81 4589
2251.26 4621
2251.70 4591
2252.15 4667
2252.60 4795
2253.05 4491
2253.49 4491
2253.94 4459
2254.39 4788
2254.84 4682
2255.28 4779
2255.73 4581
2256.18 4719
2256.63 4870
2257.08 4612
2257.52 4779
2257.97 4610
2258.42 4653
2258.87 4718
2259.32 4680
2259.76 4670
2260.21 4546
2260.66 4363
2261.11 4720
2261.56 4634
2262.01 4593
2262.45 4764
2262.90 4689
2263.35 4706
2263.80 4738
2264.25 5100
2264.70 5367
2265.15 5243
2265.59 5518
2266.04 5400
2266.49 5339
2266.94 5552
2267.39 5572
2267.84 5706
2268.29 5635
2268.74 5768
2269.19 5778
2269.63 5785
2270.08 5912
2270.53 5598
2270.98 5696
2271.43 5879
2271.88 5745
2272.33 5504
2272.78 5451
2273.23 5391
2273.68 5620
2274.13 5934
2274.58 5954
2275.03 5921
2275.48 5388
2275.93 5394
2276.38 5730
2276.83 5281
2277.28 5211
2277.73 4960
2278.18 5083
2278.63 4970
2279.08 4824
2279.53 4706
2279.98 4555
2280.43 4839
2280.88 4838
2281.33 4895
2281.78 4610
2282.23 4837
2282.68 4977
2283.13 5274
2283.58 5547
2284.03 5380
2284.48 5271
2284.93 5238
2285.38 5481
2285.83 5694
2286.28 5475
2286.73 5232
2287.19 5310
2287.64 5175
2288.09 5045
2288.54 5372
2288.99 5648
2289.44 5250
2289.89 5765
2290.34 5737
2290.79 5821
2291.25 6095
2291.70 6838
2292.15 7048
2292.60 7531
2293.05 8281
2293.50 8471
2293.95 8432
2294.41 8973
2294.86 9164
2295.31 9316
2295.76 8822
2296.21 9000
2296.66 9347
2297.12 8920
2297.57 8866
2298.02 8599
2298.47 8375
2298.92 8310
2299.38 7791
2299.83 7296
2300.28 6941
2300.73 6654
2301.18 6257
2301.64 6347
2302.09 6136
2302.54 5815
2302.99 5553
2303.45 5589
2303.90 5391
2304.35 5219
2304.80 5067
2305.26 5213
2305.71 4967
2306.16 4968
2306.61 4840
2307.07 4969
2307.52 4973
2307.97 4754
2308.43 4695
2308.88 5067
2309.33 5068
2309.79 5291
2310.24 5461
2310.69 5666
2311.15 5446
2311.60 5457
2312.05 5981
2312.51 5941
2312.96 5969
2313.41 6163
2313.87 6326
2314.32 6284
2314.77 6159
2315.23 5864
2315.68 5863
2316.13 5689
2316.59 5411
2317.04 5601
2317.49 5412
2317.95 5553
2318.40 5102
2318.86 5115
2319.31 5063
2319.76 5160
2320.22 5174
2320.67 5009
2321.13 5115
2321.58 5393
2322.04 5353
2322.49 5082
2322.94 4857
2323.40 5258
2323.85 5363
2324.31 5130
2324.76 5193
2325.22 4957
2325.67 4955
2326.13 4927
2326.58 4941
2327.04 4906
2327.49 4816
2327.95 4640
2328.40 4769
2328.86 4739
2329.31 4780
2329.77 4614
2330.22 4857
2330.68 4802
2331.13 5076
2331.59 4884
2332.04 5110
2332.50 5008
2332.95 5196
2333.41 5204
2333.86 5253
2334.32 5161
2334.77 5103
2335.23 4972
2335.69 4766
2336.14 5043
2336.60 4960
2337.05 5128
2337.51 5007
2337.96 5003
2338.42 4833
2338.88 5177
2339.33 5238
2339.79 5344
2340.24 5354
2340.70 5264
2341.16 5520
2341.61 5739
2342.07 6007
2342.52 6444
2342.98 6624
2343.44 6671
2343.89 6326
2344.35 6591
2344.81 6918
2345.26 6873
2345.72 6750
2346.18 6623
2346.63 6361
2347.09 5744
2347.55 5800
2348.00 6145
2348.46 6069
2348.92 6057
2349.37 6008
2349.83 6404
2350.29 6072
2350.75 5848
2351.20 5656
2351.66 5881
2352.12 5937
2352.57 5675
2353.03 5542
2353.49 5675
2353.95 5739
2354.40 5523
2354.86 5853
2355.32 5919
2355.78 5679
2356.23 5338
2356.69 5283
2357.15 5373
2357.61 5382
2358.07 5637
2358.52 5274
2358.98 5188
2359.44 5376
2359.90 5374
2360.36 5371
2360.81 5360
2361.27 5348
2361.73 5571
2362.19 5602
2362.65 6111
2363.10 6368
2363.56 6108
2364.02 6593
2364.48 6664
2364.94 6772
2365.40 6635
2365.86 6390
2366.31 6558
2366.77 6689
2367.23 6279
2367.69 6139
2368.15 6238
2368.61 6179
2369.07 5886
2369.53 5837
2369.98 5625
2370.44 5689
2370.90 5967
2371.36 5969
2371.82 5617
2372.28 5678
2372.74 5791
2373.20 5791
2373.66 5723
2374.12 5358
2374.58 5140
2375.04 5194
2375.50 5296
2375.95 4894
2376.41 5107
2376.87 5131
2377.33 4879
2377.79 4684
2378.25 4901
2378.71 4866
2379.17 5125
2379.63 4902
2380.09 4940
2380.55 5017
2381.01 4910
2381.47 4896
2381.93 4775
2382.39 4913
2382.85 5060
2383.31 5460
2383.77 5246
2384.23 5255
2384.69 5149
2385.15 5037
2385.62 4889
2386.08 4869
2386.54 4960
2387.00 4827
2387.46 4951
2387.92 4966
2388.38 4540
2388.84 4738
2389.30 4895
2389.76 5016
2390.22 5052
2390.68 5116
2391.14 4832
2391.61 4767
2392.07 4725
2392.53 4689
2392.99 5002
2393.45 4825
2393.91 4752
2394.37 4799
2394.83 4905
2395.30 4695
2395.76 4959
2396.22 5126
2396.68 4992
2397.14 4886
2397.60 4692
2398.07 4663
2398.53 4764
2398.99 4549
2399.45 4640
2399.91 4527
2400.37 4460
2400.84 4848
2401.30 4699
2401.76 4467
2402.22 4541
2402.68 4497
2403.15 4481
2403.61 4346
2404.07 4330
2404.53 4411
2405.00 4614
2405.46 4590
2405.92 4589
2406.38 4711
2406.85 4736
2407.31 4667
2407.77 4693
2408.23 4861
2408.70 5005
2409.16 5036
2409.62 5073
2410.08 4984
2410.55 4980
2411.01 5033
2411.47 4690
2411.94 5054
2412.40 4924
2412.86 4674
2413.33 4604
2413.79 4590
2414.25 4614
2414.72 4614
2415.18 4397
2415.64 4464
2416.11 4603
2416.57 4640
2417.03 4818
2417.50 4780
2417.96 4803
2418.42 5114
2418.89 5044
2419.35 5130
2419.81 5327
2420.28 5354
2420.74 5447
2421.21 5500
2421.67 5659
2422.13 5811
2422.60 5893
2423.06 6029
2423.53 5799
2423.99 5886
2424.45 5846
2424.92 5810
2425.38 6032
2425.85 5822
2426.31 5709
2426.78 5959
2427.24 5659
2427.71 5664
2428.17 5714
2428.63 6015
2429.10 5953
2429.56 6241
2430.03 6439
2430.49 6646
2430.96 6582
2431.42 6469
2431.89 6376
2432.35 6049
2432.82 6008
2433.28 5921
2433.75 5615
2434.21 5442
2434.68 5402
2435.14 5616
2435.61 5383
2436.07 5238
2436.54 5359
2437.01 5276
2437.47 5505
2437.94 5434
2438.40 5559
2438.87 5525
2439.33 5460
2439.80 5871
2440.26 6324
2440.73 6482
2441.20 6772
2441.66 7225
2442.13 7774
2442.59 7996
2443.06 8016
2443.53 8195
2443.99 8355
2444.46 8313
2444.92 8223
2445.39 7573
2445.86 7106
2446.32 6766
2446.79 6242
2447.26 5864
2447.72 5427
2448.19 5189
2448.66 5321
2449.12 5301
2449.59 5422
2450.05 4896
2450.52 4711
2450.99 4646
2451.46 4742
2451.92 4895
2452.39 4929
2452.86 4969
2453.32 5072
2453.79 5195
2454.26 5049
2454.72 5159
2455.19 5042
2455.66 5031
2456.13 5073
2456.59 5118
2457.06 5022
2457.53 5011
2458.00 4949
2458.46 4954
2458.93 4836
2459.40 4757
2459.87 4860
2460.33 4743
2460.80 5010
2461.27 5025
2461.74 4878
2462.20 4641
2462.67 4574
2463.14 4794
2463.61 4857
2464.08 4881
2464.54 4894
2465.01 4786
2465.48 4766
2465.95 4887
2466.42 4526
2466.88 4663
2467.35 4544
2467.82 4762
2468.29 5028
2468.76 4904
2469.23 5095
2469.70 5167
2470.16 5178
2470.63 5250
2471.10 5319
2471.57 5410
2472.04 5521
2472.51 5509
2472.98 5625
2473.44 5694
2473.91 5815
2474.38 5673
2474.85 5535
2475.32 5692
2475.79 5486
2476.26 5278
2476.73 5040
2477.20 5023
2477.67 5084
2478.14 4858
2478.61 4678
2479.08 4800
2479.54 4945
2480.01 5043
2480.48 5294
2480.95 5227
2481.42 5182
2481.89 5526
2482.36 6060
2482.83 5820
2483.30 6160
2483.77 6186
2484.24 6118
2484.71 5936
2485.18 5856
2485.65 5617
2486.12 5608
2486.59 5748
2487.06 5588
2487.53 5483
2488.00 5257
2488.47 5249
2488.94 5306
2489.41 5412
2489.88 5214
2490.35 4786
2490.83 4847
2491.30 4872
2491.77 4688
2492.24 4843
2492.71 4895
2493.18 4985
2493.65 4931
2494.12 4764
2494.59 4822
2495.06 4997
2495.53 4874
2496.00 5011
2496.48 5195
2496.95 5263
2497.42 5062
2497.89 5273
2498.36 5289
2498.83 5312
2499.30 5369
2499.77 5212
2500.25 5106
2500.72 4970
2501.19 5106
2501.66 5182
2502.13 5081
2502.60 5251
2503.07 4921
2503.55 4902
2504.02 4994
2504.49 4864
2504.96 4666
2505.43 4762
2505.91 4870
2506.38 4670
2506.85 4864
2507.32 5071
2507.79 4941
2508.27 5035
2508.74 5055
2509.21 5065
2509.68 5251
2510.16 5450
2510.63 5896
2511.10 5846
2511.57 5878
2512.05 5819
2512.52 6037
2512.99 6142
2513.46 5869
2513.94 5943
2514.41 5970
2514.88 5696
2515.35 5872
2515.83 6143
2516.30 5781
2516.77 5697
2517.25 5422
2517.72 5425
2518.19 5206
2518.67 5249
2519.14 5227
2519.61 5252
2520.09 5292
2520.56 5158
2521.03 5068
2521.51 5012
2521.98 5231
2522.45 5017
2522.93 4899
2523.40 4880
2523.87 5076
2524.35 4934
2524.82 4737
2525.29 4851
2525.77 4699
2526.24 4762
2526.72 4772
2527.19 4505
2527.66 4804
2528.14 4800
2528.61 4734
2529.09 4781
2529.56 4662
2530.03 4559
2530.51 4694
2530.98 4926
2531.46 4856
2531.93 5063
2532.41 4866
2532.88 4870
2533.36 4892
2533.83 5064
2534.31 5083
2534.78 5241
2535.25 5046
2535.73 5379
2536.20 5499
2536.68 5647
2537.15 5535
2537.63 5482
2538.10 5607
2538.58 5361
2539.05 5260
2539.53 5246
2540.00 5315
2540.48 5561
2540.95 5398
2541.43 5488
2541.91 5219
2542.38 5107
2542.86 5210
2543.33 5291
2543.81 5399
2544.28 5203
2544.76 5049
2545.23 5112
2545.71 4933
2546.19 5349
2546.66 5378
2547.14 5194
2547.61 5490
2548.09 5766
2548.56 5954
2549.04 6174
2549.52 6627
2549.99 6979
2550.47 7114
2550.95 7223
2551.42 7351
2551.90 7683
2552.37 7593
2552.85 7438
2553.33 7044
2553.80 7275
2554.28 7221
2554.76 7564
2555.23 7475
2555.71 7263
2556.19 7140
2556.66 7242
2557.14 7464
2557.62 7914
2558.09 8411
2558.57 8072
2559.05 8157
2559.52 7979
2560.00 7717
2560.48 7458
2560.96 7064
2561.43 6865
2561.91 6541
2562.39 6377
2562.86 6290
2563.34 6062
2563.82 5556
2564.30 5584
2564.77 5595
2565.25 5425
2565.73 5379
2566.21 5321
2566.68 5569
2567.16 5682
2567.64 5605
2568.12 5309
2568.60 5456
2569.07 5384
2569.55 5023
2570.03 4794
2570.51 4967
2570.99 5025
2571.46 4768
2571.94 4594
2572.42 4783
2572.90 4776
2573.38 4545
2573.85 4705
2574.33 4860
2574.81 4813
2575.29 4853
2575.77 4800
2576.25 4954
2576.73 5134
2577.20 4752
2577.68 5121
2578.16 4935
2578.64 4873
2579.12 4913
2579.60 4683
2580.08 4862
2580.56 5083
2581.04 4960
2581.51 5011
2581.99 4765
2582.47 4738
2582.95 5008
2583.43 5101
2583.91 5127
2584.39 4990
2584.87 4922
2585.35 4751
2585.83 4837
2586.31 4877
2586.79 4984
2587.27 4813
2587.75 4758
2588.23 5095
2588.71 5019
2589.18 5022
2589.66 4961
2590.14 4704
2590.62 4922
2591.10 4926
2591.58 5067
2592.06 4985
2592.54 5139
2593.02 5315
2593.50 5220
2593.98 5103
2594.47 5322
2594.95 5604
2595.43 5415
2595.91 5491
2596.39 5554
2596.87 5588
2597.35 5644
2597.83 5638
2598.31 5794
2598.79 5748
2599.27 5788
2599.75 5974
2600.23 5830
2600.71 6135
2601.19 6294
2601.67 5944
2602.16 5918
2602.64 5854
2603.12 5748
2603.60 5622
2604.08 5566
2604.56 5799
2605.04 5428
2605.52 5555
2606.00 5594
2606.49 5323
2606.97 5407
2607.45 5428
2607.93 5411
2608.41 5046
2608.89 5587
2609.37 5884
2609.86 5784
2610.34 6082
2610.82 6539
2611.30 6794
2611.78 7336
2612.27 7455
2612.75 7891
2613.23 8113
2613.71 8233
2614.19 8268
2614.68 8382
2615.16 7750
2615.64 7782
2616.12 7255
2616.60 6937
2617.09 6871
2617.57 6637
2618.05 6331
2618.53 5894
2619.02 6126
2619.50 5556
2619.98 5284
2620.46 5222
2620.95 4996
2621.43 4962
2621.91 4839
2622.40 4761
2622.88 5107
2623.36 4976
2623.84 4823
2624.33 4952
2624.81 5003
2625.29 5246
2625.78 5067
2626.26 5275
2626.74 5107
2627.23 5231
2627.71 5138
2628.19 5276
2628.68 4998
2629.16 5095
2629.64 5448
2630.13 5314
2630.61 5335
2631.09 4976
2631.58 5276
2632.06 5392
2632.54 5052
2633.03 4989
2633.51 4996
2634.00 5087
2634.48 4999
2634.96 5020
2635.45 5134
2635.93 5052
2636.42 4986
2636.90 5158
2637.38 4989
2637.87 5062
2638.35 4889
2638.84 5207
2639.32 5218
2639.81 5194
2640.29 5281
2640.78 5144
2641.26 5370
2641.74 5069
2642.23 4964
2642.71 5369
2643.20 5336
2643.68 5427
2644.17 5136
2644.65 5084
2645.14 5311
2645.62 5326
2646.11 5287
2646.59 5104
2647.08 5042
2647.56 4846
2648.05 5093
2648.53 4961
2649.02 4670
2649.50 4741
2649.99 4782
2650.48 4796
2650.96 5022
2651.45 5318
2651.93 5367
2652.42 5212
2652.90 5251
2653.39 5318
2653.87 5160
2654.36 5083
2654.85 5359
2655.33 5088
2655.82 5163
2656.30 5162
2656.79 4976
2657.28 4975
2657.76 5296
2658.25 5080
2658.73 5180
2659.22 5014
2659.71 5109
2660.19 5061
2660.68 4766
2661.17 4837
2661.65 5014
2662.14 5023
2662.62 5242
2663.11 4963
2663.60 4990
2664.08 4868
2664.57 4986
2665.06 5013
2665.55 5059
2666.03 5231
2666.52 4877
2667.01 4888
2667.49 5161
2667.98 5136
2668.47 5127
2668.95 5081
2669.44 5241
2669.93 5327
2670.42 5302
2670.90 5297
2671.39 5350
2671.88 5331
2672.36 5417
2672.85 5476
2673.34 5217
2673.83 5187
2674.31 5276
2674.80 5642
2675.29 5257
2675.78 5506
2676.27 5898
2676.75 6108
2677.24 6410
2677.73 6576
2678.22 6729
2678.71 6575
2679.19 6462
2679.68 6640
2680.17 6996
2680.66 6867
2681.15 6963
2681.63 7228
2682.12 7230
2682.61 7468
2683.10 7706
2683.59 8234
2684.08 8023
2684.56 8126
2685.05 8311
2685.54 8725
2686.03 8708
2686.52 8661
2687.01 8855
2687.50 8664
2687.99 8315
2688.47 8259
2688.96 7753
2689.45 7292
2689.94 6814
2690.43 6616
2690.92 6138
2691.41 5899
2691.90 5756
2692.39 5542
2692.88 5524
2693.37 5390
2693.85 5653
2694.34 5324
2694.83 5397
2695.32 5599
2695.81 5422
2696.30 5101
2696.79 5188
2697.28 5148
2697.77 5131
2698.26 5382
2698.75 5356
2699.24 5182
2699.73 5226
2700.22 5540
2700.71 5517
2701.20 5649
2701.69 5280
2702.18 5801
2702.67 5925
2703.16 5882
2703.65 6147
2704.14 6227
2704.63 6590
2705.12 6675
2705.61 6437
2706.10 6460
2706.59 6375
2707.08 6509
2707.58 6245
2708.07 6136
2708.56 6211
2709.05 6085
2709.54 5955
2710.03 5666
2710.52 5586
2711.01 5391
2711.50 5385
2711.99 5545
2712.48 5265
2712.98 5151
2713.47 5231
2713.96 5285
2714.45 5169
2714.94 5153
2715.43 5105
2715.92 5140
2716.41 5348
2716.91 5589
2717.40 5389
2717.89 5240
2718.38 5043
2718.87 5038
2719.36 4965
2719.86 4928
2720.35 5046
2720.84 5056
2721.33 5090
2721.82 5125
2722.31 5081
2722.81 5091
2723.30 5098
2723.79 5241
2724.28 5495
2724.77 5469
2725.27 5545
2725.76 5513
2726.25 5639
2726.74 5664
2727.24 5523
2727.73 5534
2728.22 5591
2728.71 5312
2729.21 5520
2729.70 5434
2730.19 5361
2730.68 5354
2731.18 5330
2731.67 5444
2732.16 5242
2732.66 5110
2733.15 5319
2733.64 5438
2734.13 5133
2734.63 5350
2735.12 5755
2735.61 5956
2736.11 5891
2736.60 5961
2737.09 5776
2737.59 5741
2738.08 5726
2738.57 6022
2739.07 5963
2739.56 5570
2740.05 5793
2740.55 5543
2741.04 5504
2741.54 5493
2742.03 5813
2742.52 5849
2743.02 5478
2743.51 5346
2744.00 5457
2744.50 5517
2744.99 5520
2745.49 5380
2745.98 5080
2746.47 5238
2746.97 5284
2747.46 5106
2747.96 4870
2748.45 4985
2748.95 5023
2749.44 4875
2749.93 4940
2750.43 4982
2750.92 5150
2751.42 5282
2751.91 5294
2752.41 5073
2752.90 5208
2753.40 5368
2753.89 5558
2754.39 6059
2754.88 5859
2755.38 6184
2755.87 6352
2756.37 6390
2756.86 6347
2757.36 6586
2757.85 6554
2758.35 6832
2758.84 6756
2759.34 6576
2759.83 6508
2760.33 6125
2760.82 6012
2761.32 5917
2761.81 5791
2762.31 5770
2762.81 5723
2763.30 5599
2763.80 5454
2764.29 5588
2764.79 5296
2765.28 5119
2765.78 5257
2766.28 5291
2766.77 5113
2767.27 5403
2767.76 5371
2768.26 5206
2768.76 5339
2769.25 5184
2769.75 5004
2770.25 5063
2770.74 5385
2771.24 5471
2771.73 5499
2772.23 5282
2772.73 5041
2773.22 5411
2773.72 5357
2774.22 5112
2774.71 5467
2775.21 5672
2775.71 5638
2776.20 5727
2776.70 5899
2777.20 5994
2777.69 6026
2778.19 6727
2778.69 6419
2779.19 6386
2779.68 6536
2780.18 6589
2780.68 6763
2781.17 6769
2781.67 6858
2782.17 6982
2782.67 6729
2783.16 6640
2783.66 6295
2784.16 6454
2784.66 6682
2785.15 6483
2785.65 6089
2786.15 6256
2786.65 6311
2787.15 6174
2787.64 6240
2788.14 6222
2788.64 6140
2789.14 6314
2789.63 6214
2790.13 6084
2790.63 6201
2791.13 5962
2791.63 5553
2792.13 5868
2792.62 5927
2793.12 5836
2793.62 5891
2794.12 5886
2794.62 5717
2795.12 5719
2795.61 5996
2796.11 5883
2796.61 6057
2797.11 6484
2797.61 6434
2798.11 6808
2798.61 7574
2799.11 7462
2799.60 7682
2800.10 7841
2800.60 8245
2801.10 8303
2801.60 8237
2802.10 8339
2802.60 8092
2803.10 7639
2803.60 7560
2804.10 7661
2804.60 7522
2805.10 7394
2805.59 7064
2806.09 7148
2806.59 7114
2807.09 7310
2807.59 7560
2808.09 7660
2808.59 8100
2809.09 8674
2809.59 8964
2810.09 9906
2810.59 10720
2811.09 11410
2811.59 11875
2812.09 12543
2812.59 12637
2813.09 12913
2813.59 12575
2814.09 12374
2814.59 11470
2815.09 10572
2815.59 10335
2816.09 9527
2816.59 8386
2817.09 7985
2817.59 7722
2818.09 7232
2818.60 6949
2819.10 6809
2819.60 6789
2820.10 6670
2820.60 7094
2821.10 7451
2821.60 7473
2822.10 7744
2822.60 8004
2823.10 7687
2823.60 7497
2824.10 7599
2824.61 7454
2825.11 7469
2825.61 7597
2826.11 7315
2826.61 6901
2827.11 6747
2827.61 6780
2828.12 6915
2828.62 6865
2829.12 6510
2829.62 6538
2830.12 6581
2830.62 6219
2831.12 6302
2831.63 6048
2832.13 6406
2832.63 6442
2833.13 6205
2833.63 6154
2834.14 6227
2834.64 6571
2835.14 6584
2835.64 6721
2836.14 6873
2836.65 6907
2837.15 7103
2837.65 6968
2838.15 6753
2838.66 6706
2839.16 6915
2839.66 6551
2840.16 6723
2840.67 6673
2841.17 6286
2841.67 6175
2842.17 5723
2842.68 6055
2843.18 5741
2843.68 5577
2844.18 5593
2844.69 5340
2845.19 5353
2845.69 5449
2846.20 5482
2846.70 5780
2847.20 5503
2847.71 5383
2848.21 5529
2848.71 5501
2849.22 5772
2849.72 5769
2850.22 5692
2850.73 5794
2851.23 5600
2851.73 5687
2852.24 5794
2852.74 5661
2853.24 5781
2853.75 5815
2854.25 5590
2854.75 5527
2855.26 5602
2855.76 5445
2856.27 5638
2856.77 5396
2857.27 5233
2857.78 5262
2858.28 5227
2858.79 5474
2859.29 5364
2859.80 5331
2860.30 5700
2860.80 5681
2861.31 5625
2861.81 5748
2862.32 5967
2862.82 6129
2863.33 6251
2863.83 6185
2864.34 6723
2864.84 6589
2865.34 6231
2865.85 6394
2866.35 6211
2866.86 6076
2867.36 6034
2867.87 5855
2868.37 5640
2868.88 5465
2869.38 5171
2869.89 5304
2870.39 5411
2870.90 5293
2871.41 5357
2871.91 5466
2872.42 5324
2872.92 5404
2873.43 5303
2873.93 5392
2874.44 5714
2874.94 5624
2875.45 5767
2875.95 5608
2876.46 5432
2876.97 5338
2877.47 5293
2877.98 5190
2878.48 5380
2878.99 5393
2879.50 5470
2880.00 5522
2880.51 5595
2881.01 5689
2881.52 5636
2882.03 5794
2882.53 5820
2883.04 5678
2883.54 5697
2884.05 6065
2884.56 6042
2885.06 6172
2885.57 6037
2886.08 6203
2886.58 6464
2887.09 6819
2887.60 6975
2888.10 7594
2888.61 7937
2889.12 8236
2889.62 8971
2890.13 9444
2890.64 9720
2891.15 9726
2891.65 10300
2892.16 10325
2892.67 10061
2893.17 9493
2893.68 9238
2894.19 8479
2894.70 8359
2895.20 7674
2895.71 7125
2896.22 6833
2896.73 6642
2897.23 6480
2897.74 6226
2898.25 6213
2898.76 6393
2899.26 6375
2899.77 6597
2900.28 6656
2900.79 6406
2901.29 6534
2901.80 6557
2902.31 6653
2902.82 6549
2903.33 6895
2903.83 6844
2904.34 7164
2904.85 7104
2905.36 7262
2905.87 7424
2906.38 7600
2906.88 7557
2907.39 7799
2907.90 7595
2908.41 7559
2908.92 7644
2909.43 7604
2909.94 7640
2910.44 7485
2910.95 7365
2911.46 7199
2911.97 6989
2912.48 7025
2912.99 6976
2913.50 6526
2914.01 6801
2914.52 6655
2915.02 6419
2915.53 6371
2916.04 6281
2916.55 6225
2917.06 6565
2917.57 6480
2918.08 6372
2918.59 6276
2919.10 6101
2919.61 6265
2920.12 6128
2920.63 5944
2921.14 6046
2921.65 5671
2922.16 5741
2922.67 5672
2923.18 5849
2923.69 5691
2924.20 5776
2924.71 6001
2925.22 6034
2925.73 6754
2926.24 6881
2926.75 7247
2927.26 7758
2927.77 7961
2928.28 8386
2928.79 8985
2929.30 9297
2929.81 9035
2930.32 8975
2930.83 8707
2931.34 8632
2931.85 7993
2932.36 7335
2932.87 7174
2933.38 6984
2933.89 6539
2934.40 6161
2934.91 5825
2935.42 5829
2935.94 5877
2936.45 5840
2936.96 5749
2937.47 5800
2937.98 5527
2938.49 5427
2939.00 5610
2939.51 5794
2940.02 6038
2940.54 5886
2941.05 5845
2941.56 6120
2942.07 5919
2942.58 5669
2943.09 5691
2943.61 5860
2944.12 5809
2944.63 5762
2945.14 6048
2945.65 5972
2946.16 6176
2946.68 6262
2947.19 6483
2947.70 6632
2948.21 6619
2948.72 6773
2949.24 6919
2949.75 7348
2950.26 7149
2950.77 7474
2951.28 7400
2951.80 7118
2952.31 6905
2952.82 6647
2953.33 6794
2953.85 6452
2954.36 6200
2954.87 6278
2955.38 6055
2955.90 6067
2956.41 5683
2956.92 5641
2957.43 6029
2957.95 5824
2958.46 5739
2958.97 5887
2959.49 5864
2960.00 5736
2960.51 5623
2961.03 5764
2961.54 5640
2962.05 5808
2962.57 5855
2963.08 5986
2963.59 6069
2964.11 6066
2964.62 6061
2965.13 6129
2965.65 6367
2966.16 6412
2966.67 6362
2967.19 6158
2967.70 5937
2968.21 6124
2968.73 6249
2969.24 6018
2969.76 5978
2970.27 5891
2970.78 5738
2971.30 5625
2971.81 5780
2972.33 5519
2972.84 5501
2973.35 5672
2973.87 5803
2974.38 5638
2974.90 5670
2975.41 5670
2975.92 5549
2976.44 5576
2976.95 5233
2977.47 5549
2977.98 5639
2978.50 5544
2979.01 5676
2979.53 5702
2980.04 5712
2980.56 6095
2981.07 6042
2981.59 6072
2982.10 5915
2982.62 6300
2983.13 6187
2983.65 6166
2984.16 6340
2984.68 6044
2985.19 6041
2985.71 6302
2986.22 6384
2986.74 6205
2987.25 5994
2987.77 6274
2988.28 5983
2988.80 5843
2989.31 5823
2989.83 5885
2990.35 6059
2990.86 6120
2991.38 5955
2991.89 6057
2992.41 5979
2992.92 6030
2993.44 6352
2993.96 6367
2994.47 6404
2994.99 6412
2995.50 6568
2996.02 6789
2996.54 7134
2997.05 7512
2997.57 7326
2998.09 7426
2998.60 7886
2999.12 8150
2999.64 8638
3000.15 8807
3000.67 8970
3001.18 9165
3001.70 9359
3002.22 9187
3002.73 9244
3003.25 8933
3003.77 8646
3004.29 8205
3004.80 8120
3005.32 7567
3005.84 7433
3006.35 7101
3006.87 7138
3007.39 7125
3007.90 6933
3008.42 6906
3008.94 6905
3009.46 6766
3009.97 6941
3010.49 7183
3011.01 6916
3011.53 6879
3012.04 6826
3012.56 6612
3013.08 6490
3013.60 6274
3014.11 6003
3014.63 6001
3015.15 6021
3015.67 6188
3016.18 6374
3016.70 6155
3017.22 6113
3017.74 5792
3018.26 6326
3018.77 6369
3019.29 6298
3019.81 6335
3020.33 6338
3020.85 6686
3021.37 6765
3021.88 6653
3022.40 6566
3022.92 6737
3023.44 6817
3023.96 6916
3024.48 6992
3025.00 7189
3025.51 7515
3026.03 7196
3026.55 7280
3027.07 7743
3027.59 7866
3028.11 8007
3028.63 7809
3029.15 7965
3029.67 7828
3030.18 7709
3030.70 7441
3031.22 7577
3031.74 7254
3032.26 6936
3032.78 6956
3033.30 6890
3033.82 6848
3034.34 6790
3034.86 7021
3035.38 7243
3035.90 7477
3036.42 7797
3036.94 8009
3037.46 8772
3037.98 9474
3038.50 10094
3039.02 10703
3039.54 10708
3040.06 11166
3040.58 10821
3041.10 10369
3041.62 10511
3042.14 10090
3042.66 9549
3043.18 9152
3043.70 8735
3044.22 8192
3044.74 7562
3045.26 7262
3045.78 7004
3046.30 6839
3046.82 6959
3047.34 6602
3047.86 6436
3048.38 6182
3048.90 6395
3049.42 6463
3049.94 6375
3050.46 6610
3050.98 6335
3051.50 6562
3052.03 6321
3052.55 6425
3053.07 6368
3053.59 6451
3054.11 6516
3054.63 6475
3055.15 6465
3055.67 6479
3056.19 6709
3056.72 6608
3057.24 6711
3057.76 6348
3058.28 6255
3058.80 6160
3059.32 6147
3059.84 6460
3060.37 6505
3060.89 6092
3061.41 6005
3061.93 6147
3062.45 6282
3062.98 6528
3063.50 6629
3064.02 6243
3064.54 6137
3065.06 6412
3065.59 6582
3066.11 6309
3066.63 6181
3067.15 6436
3067.67 6519
3068.20 6339
3068.72 6136
3069.24 6227
3069.76 5913
3070.29 6238
3070.81 6173
3071.33 6115
3071.85 5936
3072.38 5875
3072.90 5936
3073.42 5493
3073.95 5456
3074.47 5804
3074.99 5820
3075.51 5809
3076.04 6111
3076.56 6127
3077.08 6083
3077.61 6143
3078.13 6095
3078.65 6061
3079.18 6297
3079.70 6494
3080.22 6556
3080.75 6709
3081.27 6934
3081.79 6906
3082.32 6672
3082.84 6784
3083.36 6802
3083.89 6991
3084.41 6890
3084.93 6866
3085.46 7074
3085.98 7260
3086.51 7218
3087.03 7034
3087.55 6737
3088.08 6578
3088.60 6630
3089.13 6487
3089.65 6425
3090.17 6392
3090.70 6208
3091.22 6245
3091.75 6158
3092.27 6152
3092.80 6032
3093.32 5973
3093.85 6489
3094.37 5991
3094.89 6276
3095.42 6124
3095.94 5981
3096.47 5716
3096.99 5931
3097.52 6220
3098.04 6365
3098.57 6260
3099.09 6482
3099.62 6760
3100.14 6770
3100.67 6680
3101.19 6858
3101.72 7230
3102.24 7659
3102.77 7812
3103.29 8226
3103.82 8689
3104.34 9170
3104.87 10084
3105.40 10545
3105.92 10808
3106.45 11300
3106.97 11854
3107.50 11783
3108.02 11780
3108.55 11468
3109.08 10885
3109.60 9912
3110.13 9376
3110.65 8701
3111.18 7753
3111.70 7369
3112.23 7088
3112.76 6557
3113.28 6419
3113.81 6656
3114.34 6717
3114.86 6417
3115.39 6255
3115.91 6096
3116.44 6284
3116.97 6148
3117.49 5949
3118.02 5757
3118.55 6004
3119.07 5698
3119.60 5417
3120.13 5196
3120.65 5424
3121.18 5423
3121.71 5165
3122.23 5176
3122.76 5338
3123.29 5440
3123.82 5566
3124.34 5381
3124.87 5223
3125.40 5396
3125.92 5645
3126.45 5453
3126.98 5190
3127.51 5338
3128.03 5585
3128.56 5588
3129.09 5611
3129.62 5556
3130.14 5568
3130.67 5850
3131.20 5666
3131.73 5512
3132.25 5554
3132.78 5521
3133.31 5565
3133.84 5456
3134.37 5373
3134.89 5657
3135.42 5206
3135.95 5076
3136.48 5243
3137.01 5392
3137.53 5636
3138.06 5483
3138.59 5287
3139.12 5526
3139.65 5318
3140.18 5663
3140.70 5797
3141.23 5612
3141.76 5631
3142.29 5610
3142.82 5913
3143.35 5864
3143.88 5854
3144.40 5671
3144.93 5269
3145.46 5434
3145.99 5462
3146.52 5186
3147.05 5354
3147.58 5531
3148.11 5642
3148.64 5643
3149.17 6095
3149.70 6064
3150.22 6096
3150.75 6588
3151.28 6570
3151.81 6591
3152.34 6581
3152.87 6544
3153.40 6572
3153.93 6527
3154.46 6221
3154.99 6313
3155.52 6141
3156.05 5951
3156.58 5723
3157.11 5770
3157.64 5609
3158.17 5797
3158.70 5992
3159.23 5793
3159.76 5749
3160.29 5852
3160.82 5834
3161.35 6165
3161.88 6305
3162.41 6085
3162.94 6045
3163.47 6234
3164.00 6122
3164.53 6095
3165.06 6032
3165.59 5703
3166.12 5797
3166.65 5948
3167.18 5793
3167.72 5881
3168.25 6059
3168.78 6134
3169.31 5885
3169.84 6187
3170.37 6177
3170.90 6147
3171.43 6442
3171.96 6604
3172.49 6617
3173.03 6970
3173.56 6825
3174.09 6635
3174.62 6641
3175.15 6322
3175.68 6116
3176.21 6104
3176.74 5690
3177.28 5591
3177.81 5474
3178.34 5585
3178.87 5725
3179.40 5596
3179.93 5624
3180.47 5795
3181.00 5699
3181.53 5473
3182.06 5779
3182.59 5719
3183.13 5957
3183.66 6051
3184.19 6106
3184.72 6173
3185.25 6252
3185.79 5966
3186.32 5997
3186.85 5790
3187.38 5873
3187.92 5773
3188.45 5745
3188.98 5687
3189.51 5580
3190.05 5506
3190.58 5592
3191.11 5784
3191.64 5393
3192.18 5418
3192.71 5455
3193.24 5258
3193.78 5178
3194.31 5382
3194.84 5299
3195.38 5218
3195.91 5079
3196.44 5229
3196.97 5288
3197.51 5421
3198.04 5406
3198.57 5422
3199.11 5611
3199.64 5777
3200.17 5501
3200.71 5728
3201.24 5749
3201.78 5694
3202.31 5806
3202.84 5819
3203.38 6183
3203.91 6071
3204.44 6411
3204.98 6245
3205.51 6196
3206.05 6546
3206.58 6520
3207.11 6299
3207.65 6500
3208.18 6677
3208.72 6506
3209.25 6340
3209.78 6138
3210.32 6133
3210.85 6198
3211.39 6243
3211.92 6401
3212.46 6358
3212.99 6561
3213.53 6368
3214.06 6444
3214.59 6279
3215.13 6788
3215.66 6618
3216.20 6563
3216.73 6474
3217.27 6702
3217.80 6533
3218.34 6424
3218.87 6138
3219.41 6056
3219.94 5986
3220.48 6022
3221.01 6202
3221.55 6245
3222.08 6382
3222.62 6286
3223.16 6596
3223.69 6262
3224.23 6436
3224.76 6395
3225.30 6342
3225.83 6485
3226.37 6718
3226.90 6558
3227.44 6459
3227.98 6369
3228.51 6585
3229.05 6570
3229.58 6714
3230.12 6587
3230.66 6444
3231.19 6401
3231.73 6497
3232.26 6147
3232.80 6213
3233.34 5804
3233.87 5585
3234.41 5487
3234.95 5607
3235.48 5684
3236.02 5519
3236.55 5244
3237.09 5415
3237.63 5417
3238.16 5536
3238.70 5388
3239.24 5462
3239.77 5666
3240.31 5892
3240.85 5794
3241.38 6083
3241.92 6215
3242.46 6287
3243.00 6548
3243.53 6430
3244.07 6305
3244.61 6376
3245.14 6401
3245.68 6193
3246.22 6171
3246.76 6042
3247.29 5688
3247.83 5472
3248.37 5422
3248.91 5466
3249.44 5407
3249.98 5325
3250.52 5400
3251.06 5545
3251.59 5509
3252.13 5426
3252.67 5643
3253.21 5656
3253.75 5650
3254.28 5761
3254.82 5752
3255.36 5574
3255.90 5582
3256.44 5833
3256.97 5849
3257.51 5835
3258.05 5536
3258.59 5786
3259.13 6103
3259.67 6015
3260.20 5929
3260.74 5875
3261.28 6021
3261.82 6169
3262.36 6175
3262.90 6300
3263.44 6453
3263.97 6643
3264.51 6420
3265.05 6817
3265.59 6886
3266.13 7327
3266.67 7462
3267.21 7558
3267.75 7497
3268.29 7738
3268.83 7918
3269.36 8385
3269.90 8949
3270.44 9151
3270.98 8783
3271.52 9059
3272.06 8780
3272.60 8924
3273.14 8306
3273.68 7926
3274.22 7456
3274.76 7418
3275.30 7098
3275.84 6687
3276.38 6516
3276.92 6399
3277.46 6250
3278.00 6391
3278.54 6331
3279.08 6366
3279.62 6444
3280.16 6522
3280.70 6683
3281.24 6778
3281.78 7031
3282.32 6971
3282.86 7095
3283.40 6894
3283.94 6676
3284.48 6791
3285.02 6914
3285.56 6850
3286.10 6963
3286.64 7086
3287.18 7050
3287.72 7042
3288.26 7016
3288.81 7116
3289.35 7177
3289.89 7687
3290.43 6997
3290.97 6972
3291.51 7212
3292.05 6938
3292.59 6866
3293.13 6867
3293.67 7013
3294.22 6926
3294.76 7343
3295.30 7707
3295.84 8250
3296.38 8577
3296.92 8738
3297.46 9644
3298.01 9810
3298.55 10885
3299.09 10974
3299.63 11539
3300.17 11504
3300.71 11757
3301.26 11328
3301.80 11430
3302.34 11126
3302.88 10560
3303.42 10164
3303.97 9202
3304.51 9014
3305.05 8347
3305.59 7879
3306.13 8030
3306.68 7596
3307.22 7596
3307.76 7786
3308.30 7708
3308.85 7301
3309.39 7314
3309.93 7434
3310.47 7259
3311.02 7421
3311.56 7668
3312.10 7650
3312.64 7640
3313.19 7652
3313.73 7945
3314.27 8046
3314.82 8258
3315.36 8181
3315.90 7866
3316.45 8045
3316.99 8517
3317.53 8444
3318.07 8803
3318.62 8725
3319.16 8697
3319.70 9196
3320.25 9263
3320.79 9311
3321.34 9236
3321.88 9541
3322.42 9358
3322.97 9103
3323.51 9275
3324.05 9607
3324.60 9756
3325.14 9993
3325.68 9604
3326.23 9929
3326.77 9673
3327.32 9669
3327.86 9591
3328.40 9519
3328.95 9135
3329.49 9010
3330.04 8981
3330.58 8494
3331.13 8453
3331.67 8572
3332.21 8382
3332.76 8116
3333.30 7978
3333.85 8422
3334.39 8742
3334.94 9245
3335.48 10222
3336.03 11663
3336.57 12931
3337.12 14812
3337.66 16933
3338.21 19325
3338.75 21163
3339.30 22463
3339.84 23724
3340.39 24761
3340.93 25633
3341.48 24900
3342.02 24225
3342.57 23122
3343.11 21205
3343.66 18916
3344.20 17112
3344.75 15022
3345.29 13307
3345.84 11401
3346.38 10507
3346.93 9296
3347.47 8390
3348.02 7844
3348.57 7550
3349.11 7434
3349.66 7310
3350.20 6960
3350.75 7257
3351.30 7165
3351.84 7023
3352.39 6920
3352.93 6937
3353.48 7247
3354.03 7523
3354.57 7433
3355.12 7226
3355.66 7740
3356.21 7708
3356.76 7343
3357.30 7262
3357.85 7288
3358.40 7565
3358.94 7370
3359.49 7056
3360.04 7237
3360.58 7209
3361.13 7226
3361.68 7065
3362.22 6939
3362.77 6656
3363.32 6261
3363.86 6188
3364.41 6197
3364.96 6033
3365.50 5844
3366.05 5889
3366.60 5948
3367.15 6020
3367.69 6318
3368.24 6142
3368.79 6091
3369.34 6361
3369.88 6348
3370.43 6256
3370.98 6046
3371.53 6182
3372.07 6044
3372.62 5985
3373.17 6033
3373.72 6181
3374.26 6150
3374.81 6064
3375.36 6029
3375.91 5933
3376.46 5755
3377.00 5834
3377.55 5886
3378.10 5811
3378.65 6174
3379.20 5898
3379.74 5811
3380.29 5858
3380.84 5725
3381.39 5646
3381.94 5561
3382.49 5533
3383.04 5680
3383.58 5585
3384.13 5490
3384.68 5562
3385.23 5408
3385.78 5627
3386.33 5787
3386.88 5770
3387.43 5845
3387.97 5521
3388.52 5755
3389.07 5650
3389.62 5622
3390.17 5588
3390.72 5714
3391.27 5504
3391.82 5522
3392.37 5617
3392.92 5563
3393.47 5261
3394.01 5336
3394.56 5308
3395.11 5446
3395.66 5475
3396.21 5343
3396.76 5380
3397.31 5474
3397.86 5163
3398.41 5138
3398.96 5322
3399.51 5232
3400.06 5300
3400.61 5335
3401.16 5524
3401.71 5398
3402.26 5214
3402.81 5157
3403.36 5135
3403.91 5197
3404.46 5042
3405.01 4946
3405.56 4867
3406.11 4956
3406.66 4835
3407.21 4885
3407.76 4955
3408.32 4975
3408.87 4897
3409.42 4747
3409.97 4870
3410.52 4981
3411.07 4838
3411.62 4832
3412.17 4640
3412.72 4675
3413.27 4760
3413.82 4677
3414.37 4863
3414.93 4881
3415.48 4918
3416.03 5024
3416.58 5264
3417.13 5251
3417.68 5193
3418.23 5154
3418.78 5317
3419.34 5351
3419.89 5122
3420.44 5287
3420.99 5141
3421.54 5068
3422.09 5008
3422.65 5050
3423.20 4898
3423.75 5029
3424.30 4753
3424.85 4830
3425.40 5033
3425.96 5240
3426.51 5302
3427.06 5316
3427.61 5066
3428.17 5159
3428.72 5405
3429.27 5020
3429.82 5205
3430.37 5194
3430.93 4842
3431.48 4969
3432.03 5186
3432.58 5211
3433.14 5088
3433.69 4895
3434.24 5132
3434.79 5294
3435.35 5225
3435.90 5003
3436.45 5153
3437.01 5140
3437.56 4900
3438.11 4939
3438.66 4980
3439.22 5024
3439.77 5103
3440.32 5160
3440.88 5237
3441.43 5306
3441.98 5235
3442.54 5151
3443.09 5217
3443.64 5405
3444.20 5564
3444.75 5418
3445.30 5574
3445.86 5417
3446.41 5668
3446.97 5431
3447.52 5156
3448.07 5155
3448.63 5301
3449.18 5202
3449.73 5107
3450.29 5096
3450.84 5143
3451.40 5220
3451.95 5282
3452.50 5174
3453.06 5051
3453.61 4995
3454.17 4899
3454.72 4792
3455.28 4741
3455.83 4755
3456.38 4675
3456.94 4863
3457.49 4852
3458.05 4905
3458.60 5048
3459.16 4801
3459.71 4810
3460.27 5025
3460.82 4980
3461.38 4944
3461.93 4946
3462.49 4950
3463.04 4853
3463.60 4805
3464.15 4929
3464.71 4842
3465.26 4873
3465.82 5067
3466.37 5035
3466.93 4985
3467.48 5225
3468.04 5275
3468.59 5185
3469.15 5354
3469.70 5196
3470.26 5341
3470.82 5667
3471.37 5502
3471.93 5615
3472.48 5569
3473.04 5659
3473.59 5681
3474.15 5730
3474.71 5591
3475.26 5600
3475.82 5732
3476.37 5454
3476.93 5439
3477.49 5382
3478.04 5122
3478.60 5502
3479.16 5643
3479.71 5467
3480.27 5469
3480.82 5486
3481.38 5642
3481.94 5554
3482.49 5802
3483.05 6050
3483.61 6106
3484.16 6117
3484.72 6465
3485.28 6413
3485.83 6131
3486.39 6252
3486.95 6136
3487.50 6405
3488.06 6422
3488.62 6133
3489.18 6310
3489.73 6390
3490.29 6281
3490.85 6517
3491.40 6393
3491.96 6723
3492.52 7201
3493.08 7573
3493.63 7955
3494.19 8160
3494.75 8672
3495.31 9018
3495.86 9203
3496.42 8908
3496.98 8910
3497.54 8982
3498.09 9050
3498.65 9538
3499.21 9005
3499.77 8475
3500.33 8805
3500.88 8838
3501.44 8892
3502.00 9309
3502.56 9865
3503.12 10359
3503.67 10436
3504.23 11163
3504.79 11827
3505.35 12262
3505.91 13188
3506.47 13546
3507.03 14010
3507.58 15343
3508.14 16115
3508.70 16828
3509.26 17243
3509.82 17405
3510.38 17618
3510.94 17068
3511.49 15972
3512.05 15124
3512.61 14117
3513.17 12746
3513.73 11781
3514.29 10315
3514.85 9538
3515.41 8743
3515.97 7791
3516.53 7346
3517.09 6994
3517.64 6543
3518.20 6068
3518.76 5911
3519.32 5668
3519.88 6045
3520.44 5986
3521.00 6042
3521.56 5929
3522.12 5892
3522.68 5943
3523.24 5916
3523.80 5982
3524.36 6175
3524.92 6209
3525.48 6389
3526.04 6455
3526.60 6499
3527.16 6410
3527.72 6459
3528.28 6534
3528.84 6563
3529.40 6389
3529.96 6406
3530.52 6224
3531.08 6156
3531.64 6063
3532.20 5969
3532.76 5961
3533.32 5852
3533.89 5818
3534.45 5830
3535.01 5661
3535.57 5625
3536.13 6018
3536.69 6081
3537.25 6081
3537.81 6345
3538.37 6390
3538.93 6411
3539.49 6621
3540.06 6763
3540.62 6769
3541.18 6659
3541.74 6585
3542.30 6740
3542.86 6628
3543.42 6614
3543.98 6402
3544.55 6476
3545.11 6247
3545.67 6457
3546.23 6251
3546.79 6079
3547.35 6082
3547.92 6064
3548.48 6186
3549.04 6142
3549.60 6172
3550.16 5980
3550.72 5876
3551.29 5801
3551.85 5611
3552.41 5773
3552.97 5707
3553.54 5769
3554.10 5803
3554.66 5882
3555.22 5849
3555.78 6069
3556.35 5756
3556.91 6088
3557.47 6379
3558.03 6416
3558.60 6851
3559.16 6936
3559.72 6850
3560.29 7014
3560.85 6720
3561.41 6788
3561.97 6769
3562.54 6350
3563.10 6032
3563.66 6100
3564.23 5911
3564.79 5775
3565.35 5697
3565.91 5738
3566.48 5675
3567.04 5660
3567.60 5495
3568.17 5551
3568.73 5330
3569.29 5530
3569.86 5575
3570.42 5525
3570.99 5435
3571.55 5405
3572.11 5460
3572.68 5635
3573.24 5425
3573.80 5487
3574.37 5709
3574.93 5800
3575.50 5790
3576.06 5634
3576.62 5458
3577.19 6035
3577.75 5815
3578.32 5871
3578.88 5635
3579.44 5607
3580.01 5966
3580.57 5781
3581.14 5804
3581.70 5765
3582.27 5836
3582.83 5599
3583.40 5775
3583.96 5546
3584.52 5563
3585.09 5591
3585.65 5480
3586.22 5279
3586.78 5159
3587.35 5213
3587.91 5440
3588.48 5477
3589.04 4993
3589.61 5331
3590.17 5424
3590.74 5438
3591.30 5464
3591.87 5353
3592.43 5347
3593.00 5293
3593.56 5291
3594.13 5345
3594.70 5250
3595.26 4940
3595.83 5151
3596.39 5436
3596.96 5378
3597.52 5341
3598.09 5533
3598.65 5566
3599.22 5467
3599.79 5627
3600.35 5476
3600.92 5720
3601.48 5749
3602.05 5523
3602.62 5337
3603.18 5567
3603.75 5689
3604.32 5577
3604.88 5693
3605.45 5572
3606.01 5514
3606.58 5571
3607.15 5305
3607.71 5409
3608.28 5305
3608.85 5219
3609.41 4895
3609.98 4929
3610.55 4962
3611.11 4927
3611.68 4946
3612.25 4932
3612.81 4859
3613.38 4697
3613.95 4681
3614.51 4763
3615.08 4825
3615.65 4927
3616.22 4950
3616.78 5278
3617.35 5564
3617.92 5934
3618.48 6184
3619.05 6818
3619.62 7571
3620.19 8296
3620.75 8999
3621.32 9926
3621.89 10905
3622.46 11224
3623.02 11588
3623.59 11698
3624.16 11580
3624.73 11124
3625.30 10070
3625.86 9820
3626.43 8951
3627.00 7709
3627.57 7334
3628.14 6732
3628.70 6213
3629.27 5812
3629.84 5444
3630.41 5377
3630.98 4961
3631.55 4988
3632.11 5118
3632.68 4659
3633.25 4719
3633.82 5016
3634.39 4756
3634.96 4778
3635.52 4907
3636.09 4793
3636.66 4809
3637.23 4638
3637.80 4666
3638.37 4659
3638.94 4748
3639.51 4803
3640.08 4780
3640.64 4683
3641.21 4803
3641.78 4896
3642.35 4862
3642.92 4916
3643.49 4957
3644.06 5112
3644.63 5096
3645.20 5033
3645.77 5358
3646.34 5265
3646.91 5691
3647.48 5682
3648.05 5875
3648.62 5744
3649.19 5983
3649.76 5692
3650.33 5718
3650.90 6044
3651.47 5901
3652.03 5950
3652.60 5986
3653.17 5904
3653.75 5747
3654.32 5694
3654.89 5352
3655.46 5504
3656.03 5554
3656.60 5513
3657.17 5545
3657.74 5656
3658.31 5876
3658.88 5679
3659.45 5613
3660.02 5599
3660.59 5640
3661.16 5599
3661.73 5638
3662.30 5338
3662.87 5390
3663.44 5630
3664.01 5660
3664.59 5366
3665.16 5274
3665.73 5223
3666.30 5291
3666.87 5257
3667.44 5100
3668.01 5070
3668.58 5129
3669.15 5150
3669.73 5297
3670.30 5326
3670.87 5294
3671.44 5204
3672.01 5218
3672.58 5216
3673.15 5230
3673.73 5407
3674.30 5294
3674.87 5201
3675.44 5156
3676.01 5190
3676.58 5379
3677.16 5350
3677.73 5309
3678.30 5324
3678.87 5643
3679.44 5652
3680.02 5677
3680.59 5742
3681.16 5765
3681.73 5620
3682.31 5521
3682.88 5131
3683.45 5104
3684.02 5198
3684.60 5248
3685.17 5164
3685.74 5042
3686.31 5279
3686.89 5200
3687.46 5009
3688.03 5122
3688.60 4986
3689.18 5126
3689.75 5528
3690.32 5817
3690.90 5890
3691.47 5903
3692.04 5918
3692.61 6197
3693.19 6267
3693.76 6562
3694.33 6544
3694.91 6360
3695.48 6297
3696.05 6181
3696.63 6012
3697.20 5827
3697.77 5740
3698.35 5659
3698.92 5248
3699.50 5256
3700.07 5070
3700.64 4855
3701.22 4849
3701.79 4865
3702.36 4855
3702.94 4739
3703.51 4937
3704.09 5098
3704.66 5129
3705.23 4979
3705.81 5239
3706.38 5137
3706.96 5259
3707.53 5314
3708.11 5284
3708.68 5114
3709.25 5181
3709.83 5083
3710.40 5012
3710.98 5170
3711.55 5101
3712.13 5091
3712.70 5045
3713.28 4927
3713.85 5070
3714.43 5167
3715.00 4969
3715.58 4801
3716.15 4967
3716.73 5104
3717.30 5113
3717.88 5059
3718.45 5205
3719.03 5048
3719.60 5110
3720.18 5078
3720.75 5088
3721.33 5332
3721.90 5226
3722.48 5217
3723.05 5285
3723.63 5186
3724.20 5081
3724.78 4868
3725.36 4910
3725.93 4886
3726.51 4671
3727.08 4447
3727.66 4619
3728.23 4686
3728.81 4777
3729.39 4855
3729.96 4827
3730.54 4919
3731.11 5117
3731.69 5343
3732.27 5223
3732.84 5438
3733.42 5639
3734.00 6023
3734.57 6196
3735.15 6386
3735.72 6587
3736.30 7137
3736.88 7205
3737.45 7203
3738.03 7465
3738.61 7523
3739.18 7123
3739.76 6884
3740.34 6862
3740.92 6739
3741.49 6568
3742.07 6308
3742.65 6194
3743.22 5978
3743.80 5787
3744.38 5648
3744.95 5643
3745.53 5394
3746.11 5462
3746.69 5898
3747.26 5872
3747.84 5605
3748.42 5456
3749.00 5582
3749.57 5630
3750.15 5480
3750.73 5735
3751.31 5677
3751.88 5710
3752.46 5638
3753.04 5484
3753.62 5488
3754.19 5368
3754.77 5388
3755.35 5476
3755.93 5450
3756.51 5490
3757.08 5371
3757.66 5257
3758.24 5520
3758.82 5510
3759.40 6042
3759.98 6061
3760.55 6367
3761.13 6489
3761.71 6801
3762.29 7218
3762.87 7480
3763.45 7732
3764.03 7695
3764.60 7814
3765.18 7934
3765.76 7667
3766.34 7324
3766.92 7075
3767.50 6875
3768.08 6437
3768.66 5954
3769.24 5678
3769.81 5359
3770.39 5399
3770.97 5195
3771.55 5025
3772.13 5117
3772.71 5077
3773.29 5298
3773.87 5495
3774.45 5171
3775.03 5423
3775.61 5257
3776.19 5488
3776.77 5552
3777.35 5432
3777.93 5436
3778.51 5507
3779.09 5397
3779.67 5425
3780.25 5229
3780.83 5462
3781.41 5415
3781.99 5273
3782.57 5138
3783.15 5025
3783.73 5136
3784.31 5042
3784.89 4929
3785.47 4814
3786.05 4798
3786.63 4837
3787.21 4843
3787.79 4766
3788.37 4882
3788.95 4900
3789.53 4873
3790.11 5141
3790.69 5044
3791.27 5234
3791.85 5316
3792.43 5104
3793.01 5284
3793.59 5228
3794.18 5465
3794.76 5348
3795.34 5092
3795.92 5013
3796.50 4924
3797.08 4914
3797.66 4987
3798.24 4884
3798.83 5153
3799.41 5289
3799.99 5189
3800.57 5420
3801.15 5376
3801.73 5004
3802.31 5117
3802.90 5153
3803.48 5378
3804.06 5496
3804.64 5531
3805.22 5793
3805.80 5959
3806.39 5757
3806.97 5648
3807.55 5622
3808.13 5760
3808.71 5648
3809.30 5369
3809.88 5487
3810.46 5905
3811.04 5778
3811.63 5622
3812.21 5515
3812.79 5689
3813.37 5512
3813.95 5410
3814.54 5863
3815.12 5723
3815.70 5776
3816.29 5859
3816.87 5819
3817.45 5909
3818.03 5947
3818.62 6344
3819.20 6212
3819.78 6174
3820.36 6041
3820.95 6098
3821.53 5859
3822.11 5639
3822.70 5811
3823.28 5566
3823.86 5235
3824.45 5152
3825.03 5121
3825.61 4957
3826.20 4844
3826.78 4954
3827.36 4856
3827.95 4681
3828.53 4726
3829.11 4673
3829.70 4604
3830.28 4547
3830.87 4673
3831.45 4703
3832.03 4687
3832.62 4788
3833.20 4862
3833.79 4754
3834.37 4832
3834.95 5091
3835.54 5032
3836.12 5099
3836.71 5048
3837.29 4821
3837.87 4947
3838.46 5115
3839.04 5088
3839.63 4955
3840.21 4936
3840.80 4877
3841.38 4953
3841.97 4822
3842.55 4904
3843.13 4865
3843.72 4655
3844.30 4895
3844.89 4893
3845.47 4706
3846.06 4412
3846.64 4757
3847.23 4685
3847.81 4760
3848.40 4504
3848.98 4626
3849.57 4659
3850.15 4736
3850.74 4856
3851.33 4698
3851.91 4842
3852.50 4693
3853.08 4583
3853.67 4479
3854.25 4423
3854.84 4710
3855.42 4845
3856.01 5247
3856.60 5109
3857.18 5193
3857.77 4944
3858.35 5116
3858.94 5193
3859.52 5253
3860.11 5397
3860.70 5314
3861.28 5783
3861.87 6146
3862.45 6466
3863.04 6945
3863.63 7741
3864.21 8573
3864.80 9089
3865.39 9767
3865.97 10980
3866.56 11209
3867.15 11010
3867.73 10810
3868.32 10572
3868.91 10055
3869.49 9650
3870.08 8758
3870.67 8433
3871.25 8240
3871.84 7550
3872.43 7035
3873.01 6512
3873.60 6413
3874.19 6212
3874.77 5795
3875.36 5652
3875.95 5632
3876.54 5483
3877.12 5412
3877.71 5592
3878.30 5660
3878.89 5416
3879.47 5478
3880.06 5237
3880.65 5106
3881.24 5176
3881.82 5160
3882.41 5383
3883.00 5100
3883.59 5012
3884.17 4989
3884.76 5047
3885.35 4822
3885.94 4704
3886.53 4723
3887.11 4971
3887.70 4961
3888.29 4735
3888.88 4850
3889.47 5083
3890.05 4834
3890.64 4985
3891.23 5020
3891.82 5245
3892.41 5120
3893.00 5323
3893.59 5546
3894.17 5692
3894.76 5741
3895.35 5720
3895.94 5897
3896.53 6371
3897.12 6303
3897.71 6417
3898.30 6419
3898.88 6494
3899.47 6841
3900.06 6906
3900.65 6977
3901.24 6857
3901.83 6790
3902.42 6616
3903.01 6450
3903.60 6290
3904.19 6094
3904.78 6057
3905.37 5842
3905.95 5587
3906.54 5557
3907.13 5512
3907.72 5211
3908.31 5340
3908.90 5004
3909.49 4887
3910.08 5078
3910.67 4982
3911.26 4705
3911.85 4729
3912.44 4496
3913.03 4519
3913.62 4617
3914.21 4663
3914.80 4572
3915.39 4487
3915.98 4425
3916.57 4571
3917.16 4508
3917.75 4455
3918.34 4410
3918.93 4401
3919.52 4294
3920.12 4501
3920.71 4280
3921.30 4402
3921.89 4497
3922.48 4331
3923.07 4579
3923.66 4500
3924.25 4361
3924.84 4545
3925.43 4556
3926.02 4483
3926.61 4528
3927.20 4377
3927.80 4413
3928.39 4556
3928.98 4580
3929.57 4422
3930.16 4494
3930.75 4715
3931.34 4555
3931.94 4252
3932.53 4449
3933.12 4522
3933.71 4526
3934.30 4549
3934.89 4781
3935.48 4541
3936.08 4394
3936.67 4466
3937.26 4522
3937.85 4397
3938.44 4410
3939.04 4426
3939.63 4165
3940.22 4239
3940.81 4296
3941.40 4226
3942.00 4343
3942.59 4151
3943.18 4402
3943.77 4430
3944.37 4417
3944.96 4534
3945.55 4570
3946.14 4548
3946.74 4526
3947.33 4562
3947.92 4674
3948.51 4683
3949.11 4761
3949.70 4502
3950.29 4426
3950.88 4356
3951.48 4312
3952.07 4550
3952.66 4263
3953.26 4503
3953.85 4320
3954.44 4457
3955.04 4439
3955.63 4547
3956.22 4644
3956.82 4580
3957.41 4553
3958.00 4674
3958.60 4584
3959.19 4613
3959.78 4628
3960.38 4804
3960.97 4888
3961.56 4590
3962.16 4759
3962.75 4821
3963.34 4513
3963.94 4532
3964.53 4595
3965.13 4442
3965.72 4566
3966.31 4490
3966.91 4681
3967.50 4877
3968.10 4786
3968.69 4943
3969.28 5264
3969.88 5478
3970.47 5490
3971.07 5864
3971.66 6149
3972.26 6033
3972.85 5973
3973.45 5865
3974.04 5710
3974.63 5705
3975.23 5418
3975.82 4858
3976.42 4829
3977.01 4611
3977.61 4685
3978.20 4781
3978.80 4616
3979.39 4584
3979.99 4761
3980.58 4560
3981.18 4588
3981.77 4841
3982.37 4713
3982.96 4615
3983.56 4713
3984.15 4835
3984.75 4943
3985.35 4959
3985.94 4808
3986.54 4567
3987.13 4621
3987.73 5038
3988.32 4942
3988.92 4938
3989.51 4991
3990.11 4916
3990.71 4864
3991.30 4692
3991.90 4875
3992.49 4810
3993.09 4722
3993.69 4566
3994.28 4839
3994.88 4746
3995.47 4796
3996.07 4689
3996.67 4776
3997.26 4893
3997.86 4880
3998.46 5130
3999.05 5029
3999.65 5232
4000.25 5179
4000.84 5413
4001.44 5198
4002.04 5216
4002.63 5239
4003.23 5204
4003.83 5220
4004.42 5176
4005.02 5080
4005.62 5354
4006.21 5229
4006.81 5194
4007.41 5496
4008.01 5565
4008.60 5420
4009.20 5587
4009.80 5515
4010.39 5554
4010.99 5428
4011.59 5411
4012.19 5524
4012.78 5321
4013.38 5440
4013.98 5433
4014.58 5537
4015.17 5535
4015.77 5321
4016.37 5326
4016.97 5377
4017.57 5645
4018.16 5993
4018.76 6200
4019.36 6263
4019.96 6618
4020.56 6794
4021.15 6873
4021.75 7143
4022.35 7225
4022.95 7130
4023.55 6977
4024.14 6835
4024.74 6640
4025.34 6241
4025.94 5791
4026.54 5507
4027.14 5368
4027.74 5179
4028.33 5096
4028.93 5081
4029.53 5026
4030.13 4957
4030.73 5308
4031.33 5353
4031.93 5359
4032.53 5688
4033.12 5482
4033.72 5553
4034.32 5561
4034.92 5433
4035.52 5428
4036.12 5631
4036.72 5584
4037.32 5312
4037.92 5404
4038.52 5147
4039.12 5108
4039.72 4890
4040.32 4847
4040.92 5024
4041.52 4798
4042.12 4904
4042.71 4750
4043.31 4681
4043.91 4945
4044.51 5019
4045.11 4904
4045.71 4809
4046.31 4793
4046.91 4794
4047.51 5158
4048.11 4808
4048.71 4858
4049.31 4894
4049.91 4824
4050.52 4876
4051.12 4791
4051.72 4876
4052.32 4820
4052.92 4862
4053.52 4775
4054.12 4791
4054.72 5121
4055.32 5035
4055.92 4810
4056.52 4936
4057.12 4905
4057.72 4996
4058.32 4913
4058.92 4719
4059.52 4762
4060.13 4852
4060.73 4957
4061.33 4811
4061.93 4784
4062.53 4602
4063.13 4458
4063.73 4348
4064.33 4604
4064.94 4563
4065.54 4430
4066.14 4560
4066.74 4559
4067.34 4416
4067.94 4417
4068.54 4323
4069.15 4323
4069.75 4171
4070.35 4249
4070.95 4311
4071.55 4347
4072.16 4138
4072.76 4290
4073.36 4446
4073.96 4316
4074.56 4320
4075.17 4390
4075.77 4431
4076.37 4441
4076.97 4543
4077.57 4604
4078.18 4778
4078.78 4722
4079.38 4609
4079.98 4596
4080.59 4767
4081.19 4562
4081.79 4580
4082.39 4816
4083.00 4636
4083.60 4778
4084.20 4742
4084.81 4682
4085.41 4580
4086.01 4546
4086.61 4393
4087.22 4561
4087.82 4910
4088.42 5041
4089.03 4946
4089.63 4897
4090.23 5001
4090.84 4983
4091.44 5094
4092.04 5019
4092.65 4925
4093.25 4942
4093.85 5090
4094.46 5328
4095.06 5576
4095.66 5760
4096.27 5628
4096.87 6335
4097.48 6654
4098.08 7208
4098.68 7755
4099.29 8010
4099.89 8190
4100.49 8476
4101.10 8309
4101.70 8139
4102.31 8022
4102.91 7475
4103.52 6978
4104.12 6395
4104.72 5846
4105.33 5643
4105.93 5391
4106.54 4886
4107.14 4647
4107.75 4561
4108.35 4518
4108.96 4442
4109.56 4215
4110.16 4169
4110.77 4348
4111.37 4369
4111.98 4372
4112.58 4559
4113.19 4333
4113.79 4575
4114.40 4535
4115.00 4517
4115.61 4375
4116.21 4581
4116.82 4599
4117.42 4387
4118.03 4286
4118.64 4368
4119.24 4252
4119.85 4220
4120.45 4444
4121.06 4286
4121.66 4365
4122.27 4242
4122.87 4329
4123.48 4331
4124.09 4191
4124.69 4317
4125.30 4288
4125.90 4547
4126.51 4447
4127.11 4423
4127.72 4401
4128.33 4610
4128.93 4601
4129.54 4535
4130.14 4458
4130.75 4703
4131.36 4828
4131.96 4646
4132.57 4775
4133.18 4782
4133.78 4556
4134.39 4713
4135.00 4730
4135.60 4432
4136.21 4731
4136.82 4597
4137.42 4619
4138.03 4734
4138.64 4575
4139.24 4671
4139.85 4646
4140.46 4671
4141.06 4810
4141.67 4814
4142.28 4743
4142.88 4501
4143.49 4872
4144.10 4858
4144.71 4815
4145.31 4957
4145.92 4996
4146.53 5124
4147.14 4884
4147.74 4919
4148.35 5116
4148.96 5248
4149.57 5116
4150.17 4839
4150.78 4739
4151.39 4725
4152.00 4318
4152.60 4283
4153.21 4411
4153.82 4194
4154.43 4490
4155.04 4319
4155.64 4291
4156.25 4151
4156.86 4295
4157.47 4312
4158.08 4111
4158.69 4042
4159.29 4276
4159.90 4366
4160.51 4122
4161.12 4205
4161.73 4212
4162.34 4073
4162.94 3923
4163.55 3995
4164.16 3970
4164.77 3793
4165.38 3852
4165.99 3947
4166.60 3981
4167.21 4174
4167.81 4347
4168.42 4368
4169.03 4202
4169.64 4211
4170.25 4452
4170.86 4260
4171.47 4311
4172.08 4590
4172.69 4696
4173.30 4791
4173.91 4795
4174.52 4646
4175.13 4506
4175.74 4354
4176.34 4409
4176.95 4365
4177.56 4265
4178.17 4381
4178.78 4466
4179.39 4252
4180.00 4215
4180.61 4491
4181.22 4297
4181.83 4317
4182.44 4284
4183.05 4302
4183.66 4173
4184.27 4199
4184.88 4304
4185.49 4154
4186.10 4240
4186.71 4109
4187.32 4305
4187.93 4331
4188.55 4139
4189.16 4138
4189.77 4140
4190.38 4026
4190.99 4102
4191.60 4084
4192.21 3986
4192.82 3964
4193.43 4037
4194.04 4201
4194.65 4231
4195.26 4361
4195.87 4584
4196.49 4567
4197.10 4778
4197.71 4800
4198.32 4812
4198.93 4976
4199.54 5096
4200.15 5122
4200.76 5540
4201.38 5401
4201.99 5334
4202.60 5392
4203.21 5264
4203.82 5146
4204.43 5133
4205.04 4890
4205.66 4783
4206.27 4680
4206.88 4679
4207.49 4580
4208.10 4402
4208.72 4382
4209.33 4575
4209.94 4337
4210.55 4487
4211.16 4487
4211.78 4510
4212.39 4403
4213.00 4481
4213.61 4578
4214.22 4387
4214.84 4550
4215.45 4458
4216.06 4446
4216.67 4545
4217.29 4751
4217.90 4758
4218.51 4890
4219.13 4841
4219.74 4659
4220.35 4877
4220.96 5167
4221.58 5173
4222.19 5537
4222.80 5755
4223.42 6061
4224.03 6278
4224.64 6570
4225.25 6872
4225.87 7300
4226.48 7546
4227.09 8150
4227.71 8409
4228.32 8631
4228.93 8911
4229.55 9188
4230.16 9042
4230.77 8897
4231.39 8964
4232.00 9178
4232.62 8877
4233.23 9074
4233.84 8582
4234.46 8198
4235.07 7902
4235.68 7458
4236.30 7101
4236.91 6376
4237.53 6274
4238.14 6010
4238.75 5478
4239.37 5461
4239.98 5235
4240.60 4957
4241.21 4881
4241.83 5014
4242.44 4917
4243.05 4809
4243.67 5052
4244.28 4803
4244.90 4639
4245.51 4740
4246.13 4670
4246.74 4502
4247.36 4368
4247.97 4459
4248.59 4623
4249.20 4714
4249.82 4389
4250.43 4485
4251.05 4573
4251.66 4313
4252.28 4511
4252.89 4631
4253.51 4376
4254.12 4363
4254.74 4549
4255.35 4573
4255.97 4506
4256.58 4492
4257.20 4727
4257.81 4483
4258.43 4332
4259.05 4292
4259.66 4537
4260.28 4826
4260.89 4742
4261.51 4568
4262.12 4627
4262.74 4564
4263.36 4778
4263.97 4831
4264.59 4701
4265.20 4763
4265.82 4589
4266.44 4556
4267.05 4606
4267.67 4520
4268.28 4549
4268.90 4385
4269.52 4736
4270.13 4694
4270.75 4732
4271.37 4883
4271.98 4836
4272.60 4758
4273.22 4946
4273.83 5175
4274.45 4967
4275.07 5071
4275.68 4904
4276.30 4944
4276.92 4740
4277.53 4752
4278.15 4706
4278.77 4556
4279.38 4598
4280.00 4912
4280.62 4764
4281.24 4654
4281.85 4479
4282.47 4612
4283.09 4648
4283.70 4629
4284.32 4632
4284.94 4439
4285.56 4447
4286.17 4178
4286.79 4217
4287.41 4417
4288.03 4483
4288.65 4110
4289.26 4161
4289.88 4411
4290.50 4651
4291.12 4550
4291.73 4888
4292.35 4646
4292.97 4413
4293.59 4266
4294.21 4454
4294.83 4528
4295.44 4339
4296.06 4285
4296.68 4359
4297.30 4372
4297.92 4206
4298.54 4119
4299.15 4348
4299.77 4200
4300.39 4251
4301.01 4320
4301.63 4400
4302.25 4336
4302.87 4210
4303.48 4337
4304.10 4416
4304.72 4363
4305.34 4215
4305.96 4353
4306.58 4382
4307.20 4623
4307.82 4468
4308.44 4456
4309.06 4360
4309.67 4519
4310.29 4553
4310.91 4365
4311.53 4417
4312.15 4643
4312.77 4616
4313.39 4813
4314.01 4904
4314.63 5142
4315.25 5121
4315.87 5224
4316.49 5190
4317.11 5010
4317.73 4927
4318.35 5071
4318.97 4589
4319.59 4681
4320.21 4468
4320.83 4322
4321.45 4482
4322.07 4421
4322.69 4199
4323.31 4345
4323.93 4401
4324.55 4233
4325.17 4185
4325.79 4282
4326.41 4272
4327.03 4243
4327.65 4442
4328.27 4526
4328.89 4553
4329.51 4475
4330.13 4537
4330.76 4505
4331.38 4446
4332.00 4481
4332.62 4355
4333.24 4421
4333.86 4607
4334.48 4511
4335.10 4585
4335.72 4518
4336.34 4299
4336.97 4365
4337.59 4347
4338.21 4527
4338.83 4685
4339.45 4640
4340.07 4642
4340.69 4767
4341.31 4822
4341.94 5044
4342.56 5312
4343.18 5162
4343.80 4746
4344.42 4794
4345.04 5094
4345.67 5044
4346.29 5140
4346.91 5227
4347.53 5416
4348.15 5695
4348.78 5700
4349.40 5943
4350.02 6242
4350.64 6436
4351.26 6831
4351.89 6937
4352.51 6819
4353.13 6821
4353.75 6569
4354.38 6242
4355.00 5710
4355.62 5255
4356.24 4976
4356.87 4748
4357.49 4469
4358.11 4412
4358.74 4410
4359.36 4454
4359.98 4207
4360.60 4232
4361.23 4300
4361.85 4483
4362.47 4509
4363.10 4601
4363.72 4470
4364.34 4438
4364.97 4698
4365.59 4572
4366.21 4565
4366.83 4492
4367.46 4568
4368.08 4321
4368.71 4362
4369.33 4576
4369.95 4382
4370.58 4317
4371.20 4377
4371.82 4310
4372.45 4293
4373.07 4244
4373.69 4350
4374.32 4272
4374.94 4265
4375.57 4241
4376.19 4299
4376.81 4296
4377.44 4295
4378.06 4268
4378.69 4293
4379.31 4374
4379.94 4289
4380.56 4344
4381.18 4508
4381.81 4570
4382.43 4634
4383.06 4647
4383.68 4845
4384.31 4591
4384.93 4625
4385.56 4758
4386.18 4770
4386.81 4902
4387.43 5086
4388.05 5002
4388.68 5217
4389.30 5360
4389.93 5333
4390.55 5392
4391.18 5726
4391.81 5997
4392.43 6213
4393.06 6292
4393.68 6446
4394.31 6839
4394.93 7275
4395.56 7783
4396.18 8037
4396.81 8157
4397.43 7796
4398.06 7827
4398.68 7145
4399.31 6929
4399.94 6679
4400.56 6479
4401.19 6320
4401.81 6241
4402.44 6297
4403.06 6616
4403.69 7006
4404.32 7055
4404.94 6572
4405.57 6572
4406.20 6598
4406.82 6469
4407.45 6076
4408.07 6107
4408.70 5906
4409.33 5739
4409.95 5632
4410.58 5655
4411.21 5593
4411.83 5794
4412.46 5638
4413.09 5454
4413.71 5681
4414.34 5251
4414.97 5246
4415.59 5427
4416.22 5192
4416.85 5192
4417.47 5036
4418.10 4782
4418.73 4834
4419.35 5163
4419.98 5000
4420.61 4761
4421.24 4760
4421.86 4967
4422.49 4773
4423.12 4706
4423.75 4578
4424.37 4526
4425.00 4378
4425.63 4336
4426.26 4266
4426.88 4462
4427.51 4320
4428.14 4221
4428.77 4276
4429.39 4253
4430.02 4175
4430.65 4100
4431.28 4022
4431.91 4015
4432.53 4015
4433.16 4128
4433.79 4108
4434.42 3975
4435.05 4011
4435.67 3890
4436.30 3881
4436.93 4089
4437.56 4029
4438.19 3978
4438.82 3972
4439.44 4109
4440.07 3880
4440.70 4030
4441.33 4069
4441.96 4038
4442.59 4111
4443.22 4120
4443.85 3915
4444.47 3927
4445.10 4118
4445.73 4038
4446.36 3998
4446.99 3857
4447.62 3880
4448.25 3853
4448.88 3794
4449.51 3893
4450.14 3683
4450.77 3777
4451.39 4004
4452.02 3940
4452.65 4011
4453.28 3881
4453.91 3794
4454.54 3686
4455.17 3870
4455.80 3962
4456.43 4033
4457.06 3873
4457.69 3877
4458.32 3857
4458.95 3889
4459.58 4016
4460.21 4045
4460.84 4022
4461.47 4022
4462.10 3933
4462.73 3913
4463.36 3728
4463.99 3701
4464.62 3735
4465.25 3788
4465.88 3572
4466.51 3683
4467.14 3846
4467.77 3786
4468.40 3682
4469.03 3804
4469.67 3850
4470.30 3624
4470.93 3550
4471.56 3543
4472.19 3466
4472.82 3521
4473.45 3573
4474.08 3652
4474.71 3567
4475.34 3538
4475.97 3663
4476.61 3593
4477.24 3554
4477.87 3639
4478.50 3547
4479.13 3571
4479.76 3628
4480.39 3622
4481.02 3588
4481.66 3636
4482.29 3521
4482.92 3582
4483.55 3486
4484.18 3469
4484.81 3581
4485.45 3597
4486.08 3495
4486.71 3421
4487.34 3536
4487.97 3648
4488.61 3778
4489.24 3661
4489.87 3582
4490.50 3723
4491.13 3655
4491.77 3624
4492.40 3846
4493.03 3763
4493.66 3775
4494.30 3909
4494.93 3790
4495.56 3849
4496.19 3776
4496.83 3718
4497.46 3739
4498.09 3916
4498.72 3903
4499.36 3750
4499.99 3823
4500.62 3882
4501.25 3857
4501.89 3840
4502.52 3750
4503.15 3969
4503.79 3999
4504.42 4159
4505.05 4179
4505.69 4128
4506.32 4256
4506.95 4443
4507.59 4586
4508.22 4518
4508.85 4632
4509.49 4481
4510.12 4448
4510.75 4273
4511.39 4278
4512.02 4300
4512.65 4349
4513.29 4321
4513.92 4161
4514.56 4041
4515.19 4072
4515.82 4163
4516.46 4032
4517.09 4058
4517.73 4200
4518.36 4184
4518.99 4294
4519.63 4187
4520.26 4280
4520.90 4203
4521.53 4247
4522.16 4340
4522.80 4174
4523.43 4115
4524.07 3995
4524.70 4095
4525.34 3962
4525.97 4074
4526.61 4004
4527.24 4193
4527.88 4236
4528.51 4184
4529.15 4275
4529.78 4438
4530.42 4806
4531.05 4912
4531.69 5242
4532.32 5506
4532.96 5915
4533.59 6734
4534.23 7568
4534.86 8377
4535.50 8970
4536.13 9882
4536.77 10452
4537.40 10573
4538.04 10391
4538.67 10043
4539.31 9362
4539.94 8356
4540.58 7766
4541.22 6960
4541.85 6274
4542.49 5816
4543.12 5308
4543.76 4851
4544.40 4545
4545.03 4231
4545.67 4073
4546.30 4102
4546.94 4165
4547.58 4112
4548.21 4176
4548.85 3758
4549.48 3904
4550.12 3777
4550.76 3702
4551.39 3691
4552.03 3687
4552.67 3625
4553.30 3643
4553.94 3637
4554.58 3726
4555.21 3712
4555.85 3821
4556.49 4007
4557.12 3834
4557.76 3963
4558.40 4008
4559.03 4142
4559.67 4035
4560.31 4098
4560.94 4011
4561.58 4017
4562.22 4167
4562.86 4157
4563.49 3943
4564.13 4079
4564.77 4221
4565.41 4264
4566.04 4095
4566.68 4056
4567.32 3878
4567.96 4030
4568.59 3940
4569.23 4177
4569.87 4173
4570.51 4195
4571.14 3895
4571.78 4248
4572.42 4353
4573.06 4382
4573.70 4347
4574.33 4416
4574.97 4469
4575.61 4356
4576.25 4171
4576.89 4160
4577.52 4162
4578.16 4041
4578.80 3980
4579.44 3922
4580.08 3706
4580.72 3806
4581.35 3788
4581.99 3698
4582.63 3753
4583.27 3740
4583.91 3843
4584.55 3708
4585.19 3695
4585.83 3709
4586.46 3724
4587.10 3744
4587.74 3611
4588.38 3597
4589.02 3723
4589.66 3971
4590.30 3848
4590.94 3595
4591.58 3557
4592.22 3692
4592.85 3747
4593.49 3793
4594.13 3829
4594.77 3911
4595.41 3949
4596.05 3826
4596.69 3954
4597.33 4060
4597.97 3949
4598.61 3853
4599.25 3910
4599.89 3578
4600.53 3506
4601.17 3372
4601.81 3526
4602.45 3371
4603.09 3594
4603.73 3588
4604.37 3623
4605.01 3524
4605.65 3660
4606.29 3639
4606.93 3504
4607.57 3655
4608.21 3770
4608.85 3834
4609.49 3773
4610.13 3761
4610.77 3811
4611.41 3810
4612.05 3824
4612.70 3840
4613.34 3869
4613.98 3886
4614.62 3906
4615.26 3766
4615.90 3765
4616.54 3580
4617.18 3496
4617.82 3497
4618.46 3565
4619.10 3664
4619.75 3630
4620.39 3520
4621.03 3588
4621.67 3471
4622.31 3350
4622.95 3432
4623.59 3581
4624.24 3448
4624.88 3347
4625.52 3251
4626.16 3464
4626.80 3553
4627.44 3225
4628.09 3191
4628.73 3241
4629.37 3375
4630.01 3357
4630.65 3307
4631.29 3396
4631.94 3374
4632.58 3496
4633.22 3615
4633.86 3379
4634.51 3524
4635.15 3515
4635.79 3517
4636.43 3632
4637.07 3548
4637.72 3391
4638.36 3269
4639.00 3495
4639.64 3580
4640.29 3635
4640.93 3622
4641.57 3795
4642.21 3781
4642.86 3777
4643.50 3960
4644.14 3852
4644.79 3918
4645.43 3926
4646.07 3836
4646.72 3737
4647.36 3666
4648.00 3478
4648.64 3692
4649.29 3676
4649.93 3488
4650.57 3282
4651.22 3442
4651.86 3399
4652.50 3492
4653.15 3512
4653.79 3540
4654.44 3473
4655.08 3568
4655.72 3726
4656.37 3648
4657.01 3695
4657.65 3639
4658.30 3628
4658.94 3684
4659.59 3433
4660.23 3529
4660.87 3555
4661.52 3572
4662.16 3404
4662.81 3390
4663.45 3444
4664.09 3071
4664.74 3150
4665.38 3138
4666.03 3132
4666.67 3200
4667.32 3224
4667.96 3083
4668.61 3187
4669.25 3157
4669.89 2933
4670.54 3104
4671.18 3292
4671.83 3257
4672.47 3246
4673.12 3267
4673.76 3221
4674.41 3186
4675.05 3232
4675.70 3190
4676.34 3142
4676.99 3103
4677.63 3066
4678.28 3204
4678.92 3361
4679.57 3151
4680.22 2930
4680.86 3156
4681.51 3365
4682.15 3376
4682.80 3148
4683.44 3282
4684.09 3214
4684.73 3228
4685.38 3299
4686.03 3362
4686.67 3419
4687.32 3365
4687.96 3304
4688.61 3149
4689.25 3181
4689.90 3078
4690.55 3273
4691.19 3420
4691.84 3153
4692.49 3229
4693.13 3231
4693.78 3318
4694.42 3336
4695.07 3173
4695.72 3138
4696.36 3075
4697.01 3178
4697.66 3367
4698.30 3295
4698.95 3410
4699.60 3431
4700.24 3577
4700.89 3490
4701.54 3489
4702.18 3747
4702.83 3832
4703.48 3792
4704.12 3798
4704.77 3817
4705.42 3806
4706.07 3692
4706.71 3752
4707.36 3613
4708.01 3600
4708.66 3370
4709.30 3398
4709.95 3576
4710.60 3558
4711.24 3519
4711.89 3370
4712.54 3529
4713.19 3589
4713.84 3423
4714.48 3513
4715.13 3457
4715.78 3456
4716.43 3412
4717.07 3513
4717.72 3449
4718.37 3363
4719.02 3318
4719.67 3435
4720.31 3378
4720.96 3530
4721.61 3273
4722.26 3390
4722.91 3491
4723.56 3316
4724.20 3275
4724.85 3270
4725.50 3545
4726.15 3660
4726.80 3576
4727.45 3801
4728.10 3842
4728.74 3698
4729.39 3681
4730.04 3878
4730.69 3863
4731.34 3731
4731.99 3849
4732.64 3582
4733.29 3663
4733.94 3774
4734.58 3597
4735.23 3549
4735.88 3265
4736.53 3199
4737.18 3287
4737.83 3424
4738.48 3291
4739.13 3105
4739.78 3265
4740.43 3285
4741.08 3201
4741.73 3388
4742.38 3364
4743.03 3462
4743.68 3461
4744.33 3428
4744.98 3549
4745.63 3571
4746.28 3539
4746.93 3497
4747.58 3467
4748.23 3401
4748.88 3364
4749.53 3499
4750.18 3312
4750.83 3585
4751.48 3634
4752.13 3540
4752.78 3612
4753.43 3540
4754.08 3584
4754.73 3802
4755.38 3764
4756.03 3783
4756.68 3872
4757.33 3985
4757.98 3896
4758.63 4071
4759.28 3992
4759.93 4006
4760.59 3690
4761.24 3825
4761.89 3769
4762.54 3915
4763.19 3702
4763.84 3610
4764.49 3550
4765.14 3662
4765.79 3656
4766.45 3588
4767.10 3517
4767.75 3298
4768.40 3355
4769.05 3371
4769.70 3249
4770.35 3234
4771.01 3239
4771.66 3326
4772.31 3363
4772.96 3393
4773.61 3230
4774.26 3316
4774.92 3454
4775.57 3438
4776.22 3304
4776.87 3181
4777.52 3110
4778.18 3277
4778.83 3472
4779.48 3344
4780.13 3256
4780.79 3223
4781.44 3095
4782.09 3201
4782.74 3228
4783.40 3316
4784.05 3314
4784.70 3334
4785.35 3246
4786.01 3282
4786.66 3286
4787.31 3256
4787.96 3153
4788.62 3257
4789.27 3159
4789.92 3081
4790.58 3223
4791.23 3271
4791.88 3321
4792.53 3428
4793.19 3341
4793.84 3339
4794.49 3068
4795.15 3032
4795.80 3042
4796.45 3126
4797.11 3231
4797.76 3145
4798.41 3095
4799.07 3248
4799.72 3208
4800.37 3115
4801.03 3116
4801.68 3073
4802.34 3190
4802.99 3128
4803.64 2911
4804.30 3071
4804.95 3191
4805.61 3233
4806.26 3124
4806.91 3289
4807.57 3492
4808.22 3474
4808.88 3490
4809.53 3347
4810.18 3340
4810.84 3114
4811.49 3187
4812.15 3249
4812.80 2998
4813.46 3014
4814.11 3254
4814.77 3072
4815.42 3057
4816.07 2983
4816.73 3124
4817.38 3305
4818.04 3231
4818.69 3197
4819.35 3272
4820.00 3319
4820.66 3392
4821.31 3585
4821.97 3456
4822.62 3393
4823.28 3452
4823.93 3708
4824.59 3683
4825.24 3731
4825.90 3780
4826.56 3835
4827.21 3654
4827.87 3676
4828.52 3668
4829.18 3734
4829.83 3872
4830.49 3755
4831.14 3755
4831.80 3884
4832.46 3827
4833.11 3612
4833.77 3695
4834.42 3541
4835.08 3626
4835.74 3640
4836.39 3731
4837.05 3675
4837.70 3884
4838.36 4030
4839.02 3832
4839.67 4231
4840.33 4301
4840.99 4293
4841.64 4404
4842.30 4555
4842.96 4596
4843.61 4585
4844.27 4475
4844.92 4353
4845.58 4382
4846.24 4404
4846.90 4267
4847.55 4037
4848.21 3920
4848.87 3838
4849.52 3842
4850.18 3741
4850.84 3749
4851.49 3773
4852.15 3761
4852.81 3756
4853.47 4151
4854.12 4184
4854.78 4048
4855.44 4182
4856.09 4199
4856.75 4398
4857.41 4346
4858.07 4139
4858.72 4190
4859.38 4029
4860.04 3992
4860.70 4068
4861.36 4029
4862.01 3933
4862.67 4076
4863.33 3965
4863.99 3904
4864.64 3874
4865.30 3780
4865.96 3769
4866.62 3883
4867.28 3892
4867.94 3991
4868.59 4002
4869.25 4091
4869.91 4058
4870.57 4050
4871.23 4052
4871.89 4000
4872.54 4112
4873.20 4029
4873.86 3989
4874.52 3855
4875.18 4114
4875.84 3880
4876.50 3809
4877.16 3843
4877.81 3840
4878.47 3863
4879.13 3942
4879.79 4093
4880.45 4132
4881.11 4209
4881.77 4059
4882.43 3751
4883.09 3838
4883.75 4141
4884.41 4031
4885.06 3975
4885.72 3844
4886.38 3977
4887.04 3849
4887.70 3685
4888.36 3473
4889.02 3615
4889.68 3618
4890.34 3550
4891.00 3460
4891.66 3608
4892.32 3692
4892.98 3685
4893.64 3794
4894.30 3743
4894.96 3756
4895.62 3858
4896.28 3990
4896.94 3905
4897.60 3726
4898.26 3778
4898.92 3681
4899.58 3624
4900.24 3657
4900.90 3488
4901.56 3529
4902.22 3603
4902.88 3513
4903.54 3525
4904.21 3671
4904.87 3646
4905.53 3528
4906.19 3335
4906.85 3361
4907.51 3484
4908.17 3409
4908.83 3421
4909.49 3468
4910.15 3411
4910.81 3365
4911.48 3334
4912.14 3403
4912.80 3396
4913.46 3148
4914.12 3149
4914.78 3241
4915.44 3221
4916.11 3239
4916.77 3289
4917.43 3252
4918.09 3270
4918.75 3117
4919.41 3067
4920.07 3148
4920.74 3057
4921.40 3142
4922.06 3206
4922.72 3055
4923.38 3058
4924.05 3064
4924.71 2926
4925.37 3061
4926.03 2902
4926.69 2995
4927.36 2996
4928.02 2911
4928.68 2981
4929.34 3073
4930.01 3114
4930.67 3094
4931.33 3113
4931.99 2934
4932.66 3043
4933.32 3071
4933.98 3130
4934.64 3295
4935.31 3242
4935.97 3113
4936.63 3184
4937.30 3226
4937.96 3113
4938.62 3252
4939.28 3307
4939.95 3082
4940.61 3207
4941.27 3298
4941.94 3144
4942.60 3099
4943.26 3044
4943.93 3203
4944.59 3078
4945.25 3083
4945.92 3192
4946.58 3195
4947.24 3327
4947.91 3311
4948.57 3243
4949.23 3358
4949.90 3216
4950.56 3291
4951.23 3376
4951.89 3492
4952.55 3327
4953.22 3119
4953.88 3243
4954.55 3341
4955.21 3150
4955.87 3240
4956.54 3209
4957.20 3167
4957.87 3138
4958.53 3064
4959.20 3098
4959.86 3189
4960.52 2987
4961.19 3041
4961.85 3151
4962.52 3087
4963.18 3326
4963.85 3172
4964.51 3250
4965.18 3214
4965.84 3152
4966.51 3234
4967.17 3476
4967.84 3409
4968.50 3448
4969.17 3393
4969.83 3427
4970.50 3263
4971.16 3345
4971.83 3473
4972.49 3304
4973.16 3322
4973.82 3236
4974.49 3298
4975.15 3115
4975.82 3165
4976.48 3331
4977.15 3260
4977.82 3359
4978.48 3280
4979.15 3443
4979.81 3505
4980.48 3507
4981.14 3437
4981.81 3538
4982.48 3575
4983.14 3546
4983.81 3750
4984.47 3517
4985.14 3579
4985.81 3525
4986.47 3641
4987.14 3605
4987.81 3642
4988.47 3791
4989.14 4042
4989.80 4340
4990.47 4538
4991.14 4664
4991.80 5176
4992.47 5889
4993.14 6603
4993.80 7068
4994.47 7234
4995.14 7458
4995.80 7621
4996.47 7003
4997.14 6870
4997.80 6485
4998.47 5699
4999.14 5256
4999.81 4563
5000.47 4478
5001.14 4162
5001.81 4037
5002.47 3758
5003.14 3521
5003.81 3308
5004.48 3298
5005.14 3262
5005.81 3183
5006.48 3161
5007.15 3165
5007.81 3372
5008.48 3205
5009.15 3062
5009.82 3214
5010.49 3475
5011.15 3430
5011.82 3338
5012.49 3298
5013.16 3292
5013.83 3390
5014.49 3192
5015.16 3210
5015.83 3335
5016.50 3415
5017.17 3488
5017.83 3361
5018.50 3305
5019.17 3496
5019.84 3619
5020.51 3537
5021.18 3493
5021.84 3517
5022.51 3655
5023.18 3985
5023.85 4163
5024.52 4305
5025.19 4395
5025.86 4409
5026.53 4618
5027.19 4961
5027.86 4940
5028.53 4948
5029.20 4848
5029.87 4898
5030.54 4875
5031.21 4654
5031.88 4674
5032.55 4421
5033.22 4326
5033.89 4167
5034.56 4150
5035.23 4140
5035.89 3942
5036.56 3793
5037.23 3835
5037.90 3833
5038.57 3933
5039.24 3836
5039.91 3984
5040.58 3680
5041.25 3845
5041.92 3728
5042.59 3690
5043.26 3616
5043.93 3862
5044.60 3866
5045.27 3968
5045.94 3988
5046.61 4288
5047.28 4379
5047.95 4403
5048.62 4678
5049.29 4743
5049.96 4830
5050.63 4728
5051.31 4555
5051.98 4574
5052.65 4334
5053.32 4184
5053.99 4103
5054.66 3779
5055.33 3650
5056.00 3678
5056.67 3618
5057.34 3604
5058.01 3573
5058.68 3647
5059.35 3536
5060.03 3400
5060.70 3608
5061.37 3612
5062.04 3587
5062.71 3665
5063.38 3822
5064.05 3941
5064.72 3995
5065.40 4122
5066.07 4003
5066.74 3789
5067.41 3843
5068.08 3843
5068.75 3794
5069.43 3591
5070.10 3496
5070.77 3608
5071.44 3461
5072.11 3434
5072.79 3522
5073.46 3450
5074.13 3262
5074.80 3212
5075.47 3246
5076.15 3369
5076.82 3326
5077.49 3342
5078.16 3417
5078.83 3275
5079.51 3363
5080.18 3360
5080.85 3362
5081.52 3454
5082.20 3619
5082.87 3649
5083.54 3548
5084.22 3508
5084.89 3427
5085.56 3527
5086.23 3539
5086.91 3544
5087.58 3549
5088.25 3422
5088.93 3446
5089.60 3426
5090.27 3572
5090.94 3442
5091.62 3259
5092.29 3369
5092.96 3583
5093.64 3538
5094.31 3512
5094.98 3621
5095.66 3729
5096.33 3733
5097.00 3758
5097.68 3721
5098.35 3913
5099.03 3911
5099.70 3703
5100.37 3669
5101.05 3612
5101.72 3518
5102.39 3431
5103.07 3395
5103.74 3385
5104.42 3330
5105.09 3342
5105.77 3382
5106.44 3254
5107.11 3273
5107.79 3244
5108.46 3289
5109.14 3225
5109.81 3170
5110.49 3260
5111.16 3398
5111.83 3518
5112.51 3448
5113.18 3401
5113.86 3447
5114.53 3253
5115.21 3109
5115.88 3224
5116.56 3399
5117.23 3211
5117.91 3083
5118.58 3056
5119.26 3251
5119.93 3455
5120.61 3444
5121.28 3319
5121.96 3348
5122.63 3413
5123.31 3537
5123.98 3712
5124.66 3320
5125.33 3452
5126.01 3362
5126.69 3370
5127.36 3369
5128.04 3207
5128.71 3208
5129.39 3259
5130.06 3332
5130.74 3354
5131.42 3348
5132.09 3198
5132.77 3009
5133.44 3191
5134.12 3251
5134.79 3252
5135.47 3140
5136.15 3229
5136.82 3289
5137.50 3206
5138.18 3249
5138.85 3404
5139.53 3337
5140.20 3217
5140.88 3298
5141.56 3478
5142.23 3239
5142.91 3254
5143.59 3414
5144.26 3447
5144.94 3544
5145.62 3394
5146.29 3493
5146.97 3309
5147.65 3248
5148.33 3135
5149.00 3156
5149.68 3183
5150.36 3060
5151.03 3164
5151.71 3066
5152.39 2923
5153.06 2942
5153.74 3013
5154.42 2987
5155.10 3003
5155.77 2944
5156.45 2986
5157.13 2807
5157.81 2898
5158.48 2956
5159.16 2905
5159.84 3009
5160.52 2917
5161.20 2833
5161.87 2859
5162.55 2888
5163.23 2823
5163.91 2904
5164.58 2913
5165.26 2810
5165.94 2912
5166.62 2735
5167.30 2837
5167.98 2927
5168.65 2632
5169.33 2813
5170.01 2904
5170.69 2822
5171.37 2919
5172.05 2794
5172.72 2943
5173.40 2780
5174.08 2781
5174.76 2844
5175.44 2805
5176.12 2805
5176.80 2915
5177.48 2826
5178.15 2774
5178.83 2824
5179.51 2833
5180.19 2631
5180.87 2880
5181.55 2798
5182.23 2767
5182.91 2831
5183.59 2858
5184.27 3002
5184.95 3066
5185.63 2975
5186.30 2875
5186.98 2903
5187.66 2936
5188.34 2927
5189.02 2961
5189.70 2835
5190.38 2902
5191.06 3000
5191.74 3063
5192.42 2761
5193.10 2751
5193.78 2756
5194.46 2766
5195.14 2642
5195.82 2697
5196.50 2680
5197.18 2777
5197.86 2846
5198.54 2755
5199.22 2797
5199.90 2849
5200.58 2725
5201.26 2790
5201.94 2886
5202.62 2876
5203.31 2860
5203.99 2788
5204.67 2761
5205.35 2887
5206.03 2793
5206.71 2961
5207.39 2859
5208.07 3071
5208.75 3087
5209.43 3008
5210.11 2782
5210.79 2929
5211.48 2925
5212.16 2912
5212.84 3029
5213.52 3108
5214.20 3163
5214.88 3189
5215.56 3101
5216.24 3175
5216.93 3193
5217.61 3405
5218.29 3236
5218.97 3186
5219.65 3114
5220.33 3043
5221.02 3130
5221.70 3254
5222.38 3204
5223.06 3229
5223.74 3032
5224.42 2931
5225.11 3179
5225.79 2962
5226.47 2984
5227.15 3094
5227.83 3086
5228.52 3082
5229.20 3285
5229.88 3213
5230.56 3083
5231.25 3036
5231.93 2934
5232.61 2761
5233.29 2783
5233.98 2907
5234.66 2848
5235.34 2811
5236.02 2937
5236.71 2896
5237.39 3009
5238.07 2878
5238.76 2826
5239.44 2941
5240.12 3052
5240.80 3049
5241.49 3143
5242.17 3233
5242.85 3356
5243.54 3228
5244.22 3389
5244.90 3370
5245.59 3346
5246.27 3351
5246.95 3243
5247.64 3118
5248.32 3171
5249.00 3280
5249.69 3152
5250.37 3119
5251.05 3136
5251.74 3194
5252.42 3227
5253.11 3304
5253.79 3235
5254.47 3127
5255.16 3384
5255.84 3322
5256.53 3265
5257.21 3466
5257.89 3462
5258.58 3293
5259.26 3160
5259.95 3247
5260.63 3255
5261.32 3066
5262.00 2949
5262.68 3052
5263.37 3152
5264.05 3160
5264.74 3225
5265.42 3064
5266.11 3225
5266.79 3299
5267.48 3253
5268.16 3127
5268.85 3166
5269.53 3298
5270.22 3295
5270.90 3159
5271.59 3278
5272.27 3211
5272.96 3197
5273.64 3220
5274.33 3254
5275.01 3076
5275.70 3155
5276.38 3156
5277.07 3185
5277.75 3046
5278.44 3314
5279.12 3205
5279.81 3064
5280.49 3179
5281.18 3180
5281.87 3203
5282.55 3205
5283.24 3181
5283.92 3324
5284.61 3495
5285.30 3511
5285.98 3377
5286.67 3589
5287.35 3724
5288.04 3756
5288.73 3587
5289.41 3759
5290.10 3605
5290.78 3652
5291.47 3552
5292.16 3468
5292.84 3340
5293.53 3331
5294.22 3268
5294.90 3328
5295.59 3315
5296.28 3495
5296.96 3567
5297.65 3516
5298.34 3577
5299.02 3429
5299.71 3619
5300.40 3739
5301.08 3699
5301.77 3810
5302.46 3972
5303.14 4247
5303.83 4310
5304.52 4601
5305.21 4901
5305.89 5372
5306.58 5560
5307.27 5526
5307.96 5483
5308.64 5450
5309.33 5326
5310.02 5171
5310.71 4985
5311.39 4410
5312.08 4289
5312.77 4098
5313.46 3937
5314.14 3749
5314.83 3672
5315.52 3536
5316.21 3334
5316.89 3370
5317.58 3619
5318.27 3553
5318.96 3561
5319.65 3401
5320.34 3254
5321.02 3553
5321.71 3322
5322.40 3367
5323.09 3354
5323.78 3532
5324.47 3664
5325.15 3411
5325.84 3312
5326.53 3422
5327.22 3385
5327.91 3311
5328.60 3359
5329.29 3303
5329.97 3350
5330.66 3438
5331.35 3415
5332.04 3264
5332.73 3604
5333.42 3592
5334.11 3566
5334.80 3541
5335.49 3590
5336.18 3660
5336.87 3559
5337.55 3603
5338.24 3615
5338.93 3664
5339.62 3884
5340.31 3815
5341.00 3734
5341.69 3651
5342.38 3670
5343.07 3672
5343.76 3820
5344.45 3807
5345.14 3773
5345.83 3769
5346.52 3714
5347.21 3705
5347.90 3925
5348.59 3951
5349.28 4058
5349.97 4045
5350.66 4131
5351.35 4277
5352.04 4521
5352.73 4861
5353.42 4972
5354.11 5410
5354.80 6074
5355.49 6571
5356.18 6883
5356.87 6975
5357.56 7046
5358.25 6757
5358.94 6344
5359.64 5636
5360.33 5359
5361.02 5098
5361.71 4716
5362.40 4399
5363.09 4140
5363.78 3896
5364.47 3857
5365.16 3646
5365.85 3405
5366.55 3361
5367.24 3240
5367.93 3288
5368.62 3185
5369.31 3382
5370.00 3398
5370.69 3449
5371.38 3508
5372.08 3382
5372.77 3347
5373.46 3463
5374.15 3400
5374.84 3266
5375.53 3219
5376.23 3199
5376.92 3225
5377.61 3195
5378.30 3074
5378.99 2965
5379.69 3172
5380.38 3135
5381.07 3041
5381.76 3081
5382.45 3241
5383.15 3207
5383.84 3182
5384.53 3231
5385.22 3247
5385.92 3244
5386.61 3170
5387.30 3168
5387.99 3264
5388.69 3037
5389.38 3156
5390.07 3173
5390.76 3186
5391.46 3185
5392.15 3262
5392.84 3121
5393.54 3292
5394.23 3262
5394.92 3228
5395.61 3352
5396.31 3437
5397.00 3613
5397.69 3554
5398.39 3331
5399.08 3163
5399.77 3192
5400.47 3222
5401.16 3114
5401.85 3146
5402.55 3134
5403.24 3046
5403.93 3164
5404.63 3201
5405.32 3176
5406.02 3161
5406.71 3234
5407.40 3270
5408.10 3155
5408.79 3070
5409.48 3040
5410.18 3067
5410.87 3074
5411.57 3095
5412.26 3022
5412.95 3127
5413.65 3115
5414.34 3047
5415.04 3028
5415.73 3006
5416.43 3265
5417.12 3249
5417.82 3084
5418.51 2981
5419.20 2992
5419.90 3041
5420.59 3118
5421.29 3046
5421.98 2895
5422.68 2953
5423.37 3059
5424.07 3117
5424.76 3037
5425.46 3022
5426.15 3053
5426.85 3030
5427.54 2968
5428.24 3129
5428.93 3048
5429.63 2968
5430.32 3165
5431.02 2967
5431.71 3069
5432.41 3043
5433.10 2891
5433.80 2963
5434.50 2967
5435.19 3065
5435.89 2963
5436.58 2944
5437.28 3012
5437.97 3167
5438.67 3136
5439.37 2937
5440.06 3116
5440.76 3220
5441.45 3226
5442.15 3163
5442.85 3255
5443.54 3352
5444.24 3395
5444.93 3388
5445.63 3372
5446.33 3330
5447.02 3287
5447.72 3280
5448.42 3289
5449.11 3237
5449.81 3261
5450.51 3443
5451.20 3522
5451.90 3664
5452.60 3929
5453.29 3991
5453.99 4054
5454.69 3966
5455.38 3979
5456.08 3941
5456.78 3954
5457.47 3812
5458.17 3708
5458.87 3626
5459.57 3600
5460.26 3631
5460.96 3461
5461.66 3366
5462.35 3374
5463.05 3439
5463.75 3485
5464.45 3481
5465.14 3503
5465.84 3751
5466.54 3739
5467.24 3827
5467.93 3990
5468.63 4100
5469.33 3989
5470.03 4125
5470.73 4285
5471.42 4301
5472.12 4255
5472.82 4157
5473.52 4123
5474.22 4224
5474.91 4080
5475.61 3838
5476.31 3655
5477.01 3846
5477.71 3885
5478.40 3788
5479.10 4058
5479.80 3885
5480.50 3909
5481.20 3780
5481.90 4130
5482.60 4127
5483.29 4119
5483.99 4375
5484.69 4387
5485.39 4414
5486.09 4731
5486.79 4759
5487.49 4724
5488.19 4651
5488.89 4390
5489.58 4399
5490.28 4236
5490.98 4358
5491.68 4447
5492.38 4181
5493.08 4243
5493.78 4222
5494.48 4134
5495.18 4088
5495.88 4131
5496.58 4196
5497.28 4348
5497.98 4285
5498.68 4304
5499.38 4432
5500.08 4441
5500.78 4409
5501.48 4672
5502.18 4944
5502.88 4870
5503.58 5012
5504.28 5457
5504.98 5792
5505.68 5677
5506.38 6309
5507.08 6619
5507.78 6468
5508.48 6289
5509.18 6032
5509.88 5877
5510.58 5753
5511.28 5508
5511.98 5278
5512.68 5229
5513.38 5217
5514.08 5273
5514.78 5194
5515.48 5311
5516.18 5401
5516.88 5385
5517.58 5541
5518.28 5817
5518.99 5879
5519.69 5849
5520.39 6003
5521.09 6264
5521.79 6059
5522.49 5717
5523.19 5609
5523.89 5391
5524.59 5369
5525.30 5128
5526.00 4857
5526.70 4738
5527.40 4784
5528.10 4784
5528.80 4823
5529.50 4433
5530.21 4321
5530.91 4233
5531.61 4079
5532.31 3899
5533.01 3895
5533.72 3901
5534.42 3865
5535.12 3821
5535.82 3697
5536.52 3791
5537.23 3815
5537.93 3826
5538.63 3841
5539.33 3796
5540.03 3794
5540.74 3846
5541.44 4024
5542.14 3872
5542.84 3897
5543.55 3895
5544.25 3860
5544.95 3810
5545.65 3592
5546.36 3674
5547.06 3562
5547.76 3502
5548.47 3612
5549.17 3599
5549.87 3659
5550.57 3646
5551.28 3661
5551.98 3538
5552.68 3581
5553.39 3618
5554.09 3655
5554.79 3537
5555.50 3558
5556.20 3528
5556.90 3405
5557.61 3381
5558.31 3395
5559.01 3560
5559.72 3548
5560.42 3542
5561.12 3541
5561.83 3425
5562.53 3378
5563.23 3402
5563.94 3381
5564.64 3510
5565.35 3574
5566.05 3539
5566.75 3607
5567.46 3626
5568.16 3410
5568.87 3430
5569.57 3377
5570.27 3341
5570.98 3400
5571.68 3384
5572.39 3398
5573.09 3298
5573.80 3342
5574.50 3399
5575.21 3323
5575.91 3309
5576.61 3332
5577.32 3248
5578.02 3284
5578.73 3275
5579.43 3316
5580.14 3169
5580.84 3265
5581.55 3245
5582.25 3319
5582.96 3387
5583.66 3295
5584.37 3331
5585.07 3268
5585.78 3224
5586.48 3160
5587.19 3271
5587.89 3162
5588.60 2972
5589.30 2992
5590.01 2967
5590.72 2984
5591.42 2998
5592.13 2875
5592.83 2990
5593.54 2972
5594.24 2876
5594.95 2919
5595.66 2961
5596.36 3040
5597.07 3006
5597.77 2872
5598.48 2893
5599.18 3005
5599.89 3025
5600.60 3046
5601.30 2970
5602.01 2883
5602.72 2986
5603.42 3034
5604.13 2924
5604.83 2880
5605.54 2644
5606.25 2783
5606.95 2654
5607.66 2739
5608.37 2891
5609.07 2645
5609.78 2815
5610.49 2894
5611.19 2940
5611.90 2700
5612.61 2851
5613.31 2922
5614.02 2781
5614.73 2659
5615.44 2740
5616.14 2855
5616.85 2798
5617.56 2803
5618.26 2788
5618.97 2825
5619.68 2854
5620.39 2813
5621.09 2911
5621.80 2775
5622.51 2763
5623.22 2936
5623.92 2832
5624.63 2700
5625.34 2670
5626.05 2662
5626.75 2810
5627.46 2828
5628.17 2712
5628.88 2646
5629.59 2747
5630.29 2618
5631.00 2709
5631.71 2644
5632.42 2691
5633.13 2896
5633.83 2973
5634.54 2954
5635.25 2803
5635.96 2905
5636.67 2834
5637.38 2834
5638.08 2991
5638.79 3181
5639.50 3123
5640.21 3098
5640.92 3027
5641.63 2960
5642.34 2951
5643.05 2948
5643.75 3051
5644.46 3163
5645.17 3031
5645.88 2997
5646.59 2949
5647.30 2927
5648.01 3080
5648.72 3059
5649.43 3021
5650.14 2936
5650.85 2892
5651.55 2876
5652.26 3014
5652.97 3091
5653.68 3109
5654.39 3131
5655.10 2995
5655.81 2974
5656.52 2881
5657.23 2838
5657.94 2891
5658.65 2864
5659.36 2995
5660.07 3159
5660.78 3247
5661.49 3136
5662.20 3148
5662.91 3076
5663.62 3190
5664.33 2977
5665.04 2965
5665.75 3115
5666.46 2996
5667.17 2857
5667.88 2900
5668.59 2958
5669.30 3050
5670.01 2884
5670.72 2957
5671.43 2952
5672.14 2896
5672.85 2857
5673.57 2711
5674.28 2922
5674.99 2904
5675.70 3021
5676.41 2925
5677.12 2929
5677.83 2999
5678.54 3113
5679.25 2995
5679.96 2905
5680.68 2978
5681.39 2827
5682.10 2826
5682.81 2889
5683.52 2895
5684.23 2913
5684.94 3061
5685.65 2915
5686.37 2911
5687.08 2896
5687.79 2830
5688.50 2958
5689.21 2863
5689.92 2909
5690.64 2958
5691.35 2995
5692.06 3058
5692.77 3073
5693.48 3009
5694.20 3124
5694.91 2990
5695.62 2957
5696.33 2866
5697.04 2935
5697.76 2932
5698.47 3027
5699.18 3008
5699.89 3042
5700.61 2916
5701.32 2872
5702.03 2935
5702.74 2841
5703.46 2920
5704.17 2862
5704.88 2880
5705.59 2928
5706.31 2930
5707.02 2809
5707.73 2852
5708.45 2969
5709.16 3065
5709.87 3027
5710.58 2945
5711.30 2918
5712.01 2887
5712.72 2919
5713.44 2994
5714.15 2925
5714.86 2903
5715.58 2958
5716.29 2892
5717.00 2989
5717.72 2954
5718.43 2957
5719.14 2841
5719.86 2827
5720.57 2812
5721.28 2892
5722.00 2842
5722.71 2922
5723.43 3108
5724.14 3057
5724.85 2988
5725.57 2997
5726.28 3036
5727.00 3021
5727.71 3078
5728.42 3138
5729.14 3088
5729.85 3128
5730.57 3468
5731.28 3458
5732.00 3384
5732.71 3357
5733.42 3462
5734.14 3427
5734.85 3570
5735.57 3573
5736.28 3651
5737.00 3594
5737.71 3531
5738.43 3646
5739.14 3626
5739.86 3592
5740.57 3414
5741.29 3442
5742.00 3291
5742.72 3246
5743.43 3419
5744.15 3220
5744.86 3398
5745.58 3291
5746.29 3428
5747.01 3461
5747.72 3595
5748.44 3502
5749.15 3444
5749.87 3496
5750.58 3699
5751.30 3566
5752.02 3513
5752.73 3667
5753.45 3718
5754.16 3735
5754.88 3919
5755.59 4078
5756.31 4051
5757.03 4011
5757.74 3999
5758.46 3880
5759.17 3857
5759.89 4020
5760.61 4183
5761.32 4306
5762.04 4116
5762.76 3955
5763.47 4426
5764.19 4461
5764.90 4427
5765.62 4365
5766.34 4622
5767.05 4868
5767.77 5004
5768.49 5253
5769.20 5624
5769.92 5724
5770.64 5830
5771.35 6088
5772.07 5973
5772.79 5621
5773.51 5699
5774.22 5084
5774.94 5031
5775.66 4724
5776.37 4635
5777.09 4501
5777.81 4290
5778.53 4282
5779.24 4301
5779.96 4193
5780.68 4353
5781.39 4302
5782.11 4295
5782.83 4722
5783.55 4877
5784.26 5053
5784.98 5149
5785.70 5226
5786.42 5325
5787.14 5271
5787.85 5474
5788.57 5431
5789.29 5188
5790.01 5154
5790.73 4960
5791.44 4709
5792.16 4779
5792.88 4910
5793.60 4891
5794.32 4750
5795.03 4628
5795.75 4836
5796.47 4979
5797.19 5009
5797.91 4939
5798.63 5021
5799.35 5156
5800.06 5529
5800.78 5631
5801.50 5971
5802.22 6271
5802.94 6498
5803.66 6862
5804.38 7540
5805.10 8311
5805.81 9700
5806.53 11050
5807.25 12217
5807.97 13808
5808.69 14713
5809.41 14816
5810.13 14039
5810.85 12702
5811.57 11212
5812.29 9796
5813.01 8865
5813.73 8009
5814.45 7442
5815.17 7280
5815.88 6737
5816.60 6435
5817.32 6501
5818.04 6342
5818.76 6509
5819.48 6417
5820.20 6486
5820.92 6754
5821.64 6670
5822.36 6628
5823.08 6710
5823.80 6520
5824.52 6702
5825.24 6162
5825.96 6082
5826.68 5667
5827.40 5393
5828.12 5410
5828.84 5211
5829.57 5154
5830.29 5216
5831.01 5049
5831.73 4913
5832.45 4818
5833.17 5178
5833.89 4933
5834.61 4741
5835.33 4665
5836.05 4760
5836.77 4691
5837.49 4505
5838.21 4482
5838.94 4424
5839.66 4305
5840.38 4213
5841.10 4255
5841.82 4166
5842.54 3957
5843.26 3876
5843.98 3887
5844.70 3938
5845.43 4032
5846.15 4039
5846.87 3865
5847.59 3861
5848.31 4052
5849.03 3995
5849.76 3812
5850.48 3814
5851.20 3749
5851.92 3825
5852.64 3751
5853.36 3928
5854.09 3817
5854.81 3570
5855.53 3626
5856.25 3591
5856.97 3693
5857.70 3560
5858.42 3655
5859.14 3658
5859.86 3561
5860.59 3573
5861.31 3447
5862.03 3669
5862.75 3679
5863.48 3466
5864.20 3599
5864.92 3620
5865.64 3522
5866.37 3505
5867.09 3346
5867.81 3328
5868.54 3450
5869.26 3541
5869.98 3457
5870.70 3260
5871.43 3340
5872.15 3380
5872.87 3442
5873.60 3310
5874.32 3330
5875.04 3208
5875.77 3192
5876.49 3228
5877.21 3364
5877.94 3368
5878.66 3393
5879.38 3302
5880.11 3336
5880.83 3599
5881.55 3582
5882.28 3454
5883.00 3434
5883.73 3309
5884.45 3338
5885.17 3260
5885.90 3341
5886.62 3343
5887.34 3143
5888.07 3169
5888.79 3216
5889.52 3229
5890.24 3305
5890.97 3317
5891.69 3391
5892.41 3310
5893.14 3297
5893.86 3277
5894.59 3222
5895.31 3269
5896.04 3144
5896.76 3234
5897.49 3329
5898.21 3179
5898.93 3067
5899.66 3105
5900.38 3087
5901.11 3156
5901.83 3222
5902.56 3226
5903.28 3224
5904.01 3129
5904.73 3098
5905.46 3066
5906.18 3305
5906.91 3211
5907.64 3108
5908.36 2895
5909.09 3088
5909.81 3221
5910.54 3196
5911.26 3118
5911.99 2985
5912.71 3141
5913.44 3387
5914.16 3241
5914.89 3194
5915.62 3133
5916.34 3024
5917.07 3175
5917.79 3229
5918.52 3312
5919.25 3145
5919.97 2952
5920.70 3108
5921.42 3315
5922.15 3446
5922.88 3404
5923.60 3346
5924.33 3187
5925.05 3153
5925.78 3227
5926.51 3338
5927.23 3470
5927.96 3410
5928.69 3345
5929.41 3499
5930.14 3436
5930.87 3218
5931.59 3404
5932.32 3473
5933.05 3557
5933.77 3595
5934.50 3473
5935.23 3537
5935.95 3547
5936.68 3570
5937.41 3649
5938.14 3795
5938.86 3813
5939.59 3875
5940.32 3785
5941.04 4055
5941.77 4154
5942.50 4241
5943.23 4397
5943.95 4606
5944.68 4397
5945.41 4289
5946.14 4524
5946.87 4374
5947.59 4133
5948.32 4141
5949.05 4126
5949.78 4043
5950.50 3916
5951.23 4020
5951.96 3903
5952.69 3874
5953.42 3921
5954.14 3882
5954.87 4014
5955.60 4122
5956.33 4148
5957.06 4247
5957.79 4405
5958.51 4418
5959.24 4582
5959.97 4588
5960.70 4774
5961.43 4693
5962.16 4463
5962.88 4539
5963.61 4338
5964.34 4473
5965.07 4542
5965.80 4563
5966.53 4537
5967.26 4514
5967.99 4534
5968.72 4353
5969.44 4335
5970.17 4621
5970.90 4946
5971.63 4945
5972.36 5240
5973.09 5427
5973.82 5485
5974.55 5609
5975.28 5473
5976.01 5461
5976.74 5434
5977.47 5123
5978.20 4939
5978.93 4858
5979.66 4655
5980.39 4757
5981.12 4749
5981.85 4671
5982.58 4750
5983.31 4571
5984.04 4770
5984.77 4904
5985.50 4897
5986.23 4734
5986.96 4790
5987.69 5034
5988.42 5201
5989.15 5064
5989.88 4995
5990.61 5104
5991.34 5182
5992.07 5021
5992.80 4873
5993.53 4831
5994.26 5011
5994.99 4959
5995.72 4993
5996.45 4950
5997.18 4945
5997.91 4974
5998.64 5182
5999.37 5186
6000.11 5106
6000.84 5163
6001.57 5316
6002.30 5371
6003.03 5305
6003.76 5447
6004.49 5478
6005.22 5225
6005.95 5304
6006.69 5134
6007.42 4909
6008.15 4812
6008.88 4936
6009.61 4936
6010.34 5138
6011.07 5148
6011.81 5139
6012.54 5342
6013.27 5707
6014.00 6116
6014.73 6409
6015.46 6876
6016.20 7410
6016.93 7840
6017.66 8216
6018.39 8394
6019.12 8365
6019.86 8397
6020.59 8035
6021.32 7935
6022.05 7639
6022.79 7067
6023.52 6438
6024.25 6022
6024.98 5793
6025.72 5424
6026.45 5239
6027.18 4827
6027.91 4615
6028.65 4731
6029.38 4473
6030.11 4480
6030.84 4348
6031.58 4377
6032.31 4184
6033.04 4243
6033.78 4310
6034.51 4094
6035.24 3939
6035.98 3919
6036.71 3928
6037.44 3891
6038.17 4066
6038.91 3998
6039.64 4075
6040.37 3940
6041.11 4026
6041.84 4062
6042.58 3929
6043.31 3861
6044.04 4238
6044.78 4115
6045.51 4108
6046.24 4111
6046.98 4068
6047.71 4127
6048.44 4325
6049.18 4193
6049.91 4151
6050.65 4222
6051.38 4326
6052.11 4537
6052.85 4436
6053.58 4509
6054.32 4560
6055.05 4588
6055.79 4738
6056.52 4556
6057.25 4671
6057.99 4695
6058.72 4799
6059.46 4764
6060.19 4718
6060.93 4861
6061.66 4729
6062.40 4554
6063.13 4642
6063.87 4448
6064.60 4370
6065.34 4569
6066.07 4506
6066.81 4506
6067.54 4421
6068.28 4393
6069.01 4272
6069.75 4284
6070.48 4192
6071.22 4335
6071.95 4234
6072.69 4356
6073.42 4248
6074.16 4275
6074.89 4233
6075.63 4251
6076.36 4189
6077.10 4166
6077.84 4279
6078.57 4169
6079.31 4097
6080.04 4064
6080.78 3970
6081.51 3912
6082.25 4026
6082.99 3883
6083.72 3800
6084.46 3961
6085.20 4008
6085.93 3953
6086.67 3930
6087.40 3883
6088.14 3864
6088.88 3891
6089.61 3816
6090.35 3686
6091.09 3813
6091.82 3932
6092.56 3875
6093.30 3823
6094.03 3631
6094.77 3540
6095.51 3592
6096.24 3754
6096.98 3800
6097.72 3548
6098.45 3581
6099.19 3798
6099.93 3755
6100.66 3754
6101.40 3664
6102.14 3707
6102.87 3722
6103.61 3739
6104.35 3567
6105.09 3691
6105.82 3734
6106.56 3690
6107.30 3675
6108.04 3660
6108.77 3714
6109.51 3568
6110.25 3343
6110.99 3608
6111.72 3745
6112.46 3517
6113.20 3586
6113.94 3702
6114.68 3784
6115.41 3737
6116.15 3702
6116.89 3644
6117.63 3678
6118.37 3750
6119.10 3923
6119.84 3857
6120.58 3808
6121.32 3807
6122.06 4051
6122.80 3997
6123.53 4207
6124.27 3966
6125.01 3738
6125.75 3836
6126.49 3993
6127.23 4076
6127.97 4365
6128.70 4227
6129.44 4166
6130.18 4315
6130.92 4425
6131.66 4407
6132.40 4331
6133.14 4162
6133.88 4218
6134.62 4060
6135.35 4152
6136.09 4285
6136.83 4204
6137.57 4140
6138.31 4365
6139.05 4211
6139.79 4384
6140.53 4373
6141.27 4361
6142.01 4193
6142.75 4228
6143.49 4316
6144.23 4268
6144.97 4269
6145.71 4299
6146.45 4386
6147.19 4343
6147.93 4217
6148.67 4239
6149.41 4247
6150.15 4447
6150.89 4573
6151.63 4576
6152.37 4435
6153.11 4617
6153.85 4640
6154.59 4777
6155.33 4727
6156.07 4851
6156.81 4830
6157.55 4994
6158.29 5003
6159.03 4884
6159.77 4949
6160.51 5098
6161.25 4998
6161.99 5010
6162.73 5078
6163.47 5137
6164.22 5192
6164.96 5202
6165.70 5263
6166.44 5356
6167.18 5355
6167.92 5271
6168.66 5430
6169.40 5756
6170.14 5935
6170.89 6313
6171.63 6590
6172.37 6880
6173.11 6981
6173.85 7145
6174.59 7201
6175.33 7326
6176.08 7328
6176.82 7241
6177.56 7063
6178.30 7018
6179.04 6874
6179.78 6627
6180.53 6597
6181.27 6418
6182.01 6327
6182.75 6426
6183.49 6306
6184.24 6567
6184.98 6415
6185.72 6428
6186.46 6455
6187.20 6665
6187.95 6718
6188.69 6845
6189.43 6829
6190.17 7033
6190.92 6822
6191.66 6797
6192.40 7057
6193.14 7251
6193.89 6809
6194.63 7086
6195.37 7291
6196.12 7434
6196.86 7611
6197.60 7930
6198.34 8096
6199.09 8345
6199.83 8569
6200.57 8503
6201.32 8488
6202.06 8653
6202.80 8492
6203.55 8864
6204.29 8629
6205.03 8536
6205.78 8408
6206.52 8429
6207.26 8414
6208.01 8585
6208.75 8922
6209.49 9466
6210.24 10166
6210.98 11505
6211.72 12930
6212.47 15122
6213.21 18205
6213.96 21382
6214.70 24083
6215.44 26130
6216.19 27350
6216.93 27468
6217.68 26806
6218.42 25046
6219.16 23470
6219.91 20344
6220.65 17074
6221.40 14549
6222.14 12499
6222.89 10425
6223.63 9249
6224.37 8286
6225.12 7387
6225.86 7000
6226.61 7162
6227.35 6981
6228.10 6715
6228.84 6892
6229.59 6938
6230.33 7298
6231.08 7151
6231.82 7227
6232.57 7022
6233.31 6831
6234.06 6543
6234.80 6225
6235.55 5870
6236.29 5759
6237.04 5419
6237.78 5101
6238.53 5043
6239.27 4810
6240.02 5126
6240.76 4956
6241.51 4920
6242.26 5083
6243.00 5120
6243.75 5365
6244.49 5303
6245.24 5181
6245.98 5332
6246.73 5254
6247.48 5302
6248.22 5200
6248.97 5167
6249.71 5338
6250.46 5145
6251.21 5311
6251.95 5293
6252.70 5363
6253.44 5387
6254.19 5596
6254.94 5780
6255.68 5911
6256.43 5899
6257.18 5841
6257.92 6050
6258.67 5961
6259.42 5988
6260.16 5892
6260.91 5942
6261.66 5991
6262.40 5985
6263.15 5899
6263.90 5844
6264.64 5880
6265.39 5728
6266.14 6005
6266.88 5822
6267.63 5707
6268.38 5771
6269.13 5904
6269.87 5733
6270.62 5727
6271.37 5829
6272.11 5532
6272.86 5622
6273.61 5738
6274.36 5748
6275.10 5728
6275.85 5608
6276.60 5732
6277.35 5842
6278.10 5970
6278.84 6026
6279.59 6104
6280.34 6226
6281.09 6398
6281.83 6548
6282.58 6799
6283.33 7002
6284.08 6923
6284.83 6987
6285.57 6626
6286.32 6413
6287.07 6153
6287.82 5829
6288.57 5523
6289.32 5295
6290.06 5163
6290.81 5181
6291.56 5015
6292.31 4914
6293.06 5040
6293.81 5098
6294.56 5142
6295.30 5259
6296.05 5485
6296.80 5696
6297.55 5700
6298.30 5602
6299.05 5523
6299.80 5484
6300.55 5395
6301.30 5023
6302.05 5173
6302.79 4737
6303.54 4714
6304.29 4637
6305.04 4514
6305.79 4585
6306.54 4341
6307.29 4374
6308.04 4496
6308.79 4481
6309.54 4406
6310.29 4619
6311.04 4615
6311.79 4698
6312.54 4808
6313.29 4468
6314.04 4563
6314.79 4351
6315.54 4323
6316.29 4425
6317.04 4523
6317.79 4359
6318.54 4340
6319.29 4280
6320.04 4281
6320.79 4294
6321.54 4430
6322.29 4361
6323.04 4316
6323.79 4537
6324.54 4524
6325.29 4516
6326.04 4458
6326.79 4380
6327.54 4346
6328.29 4206
6329.04 4123
6329.79 3943
6330.55 3945
6331.30 3936
6332.05 3849
6332.80 3922
6333.55 3757
6334.30 3755
6335.05 3774
6335.80 3800
6336.55 3805
6337.30 3734
6338.06 3707
6338.81 3696
6339.56 3774
6340.31 3809
6341.06 3866
6341.81 3781
6342.56 3842
6343.32 3813
6344.07 3685
6344.82 3691
6345.57 3680
6346.32 3784
6347.07 3648
6347.83 3551
6348.58 3610
6349.33 3719
6350.08 3721
6350.83 3755
6351.59 3801
6352.34 3811
6353.09 3905
6353.84 3790
6354.60 3667
6355.35 3718
6356.10 3806
6356.85 3812
6357.61 3766
6358.36 3883
6359.11 4044
6359.86 3899
6360.62 3889
6361.37 3923
6362.12 3862
6362.87 3793
6363.63 3879
6364.38 3900
6365.13 3759
6365.88 3724
6366.64 3711
6367.39 3635
6368.14 3399
6368.90 3458
6369.65 3578
6370.40 3559
6371.16 3510
6371.91 3606
6372.66 3545
6373.42 3674
6374.17 3368
6374.92 3491
6375.68 3495
6376.43 3545
6377.18 3388
6377.94 3284
6378.69 3393
6379.45 3429
6380.20 3348
6380.95 3514
6381.71 3361
6382.46 3464
6383.21 3519
6383.97 3492
6384.72 3441
6385.48 3598
6386.23 3612
6386.98 3610
6387.74 3677
6388.49 3619
6389.25 3636
6390.00 3612
6390.76 3632
6391.51 3577
6392.27 3526
6393.02 3500
6393.77 3335
6394.53 3337
6395.28 3382
6396.04 3346
6396.79 3303
6397.55 3406
6398.30 3281
6399.06 3316
6399.81 3289
6400.57 3348
6401.32 3302
6402.08 3404
6402.83 3284
6403.59 3187
6404.34 3263
6405.10 3296
6405.85 3254
6406.61 3316
6407.36 3312
6408.12 3208
6408.88 3144
6409.63 3107
6410.39 3234
6411.14 3181
6411.90 3176
6412.65 3239
6413.41 3326
6414.16 3482
6414.92 3361
6415.68 3373
6416.43 3425
6417.19 3391
6417.94 3455
6418.70 3465
6419.46 3382
6420.21 3325
6420.97 3360
6421.73 3199
6422.48 3209
6423.24 3188
6423.99 3375
6424.75 3356
6425.51 3356
6426.26 3364
6427.02 3531
6427.78 3459
6428.53 3285
6429.29 3502
6430.05 3388
6430.80 3336
6431.56 3454
6432.32 3254
6433.07 3416
6433.83 3488
6434.59 3556
6435.34 3409
6436.10 3381
6436.86 3447
6437.62 3399
6438.37 3418
6439.13 3437
6439.89 3490
6440.65 3413
6441.40 3444
6442.16 3480
6442.92 3663
6443.68 3792
6444.43 3698
6445.19 3658
6445.95 3694
6446.71 3568
6447.46 3563
6448.22 3645
6448.98 3629
6449.74 3463
6450.49 3493
6451.25 3464
6452.01 3628
6452.77 3478
6453.53 3368
6454.29 3478
6455.04 3400
6455.80 3430
6456.56 3629
6457.32 3606
6458.08 3504
6458.84 3557
6459.59 3789
6460.35 3908
6461.11 3754
6461.87 3841
6462.63 4104
6463.39 3867
6464.15 3923
6464.90 3834
6465.66 3684
6466.42 3674
6467.18 3842
6467.94 3854
6468.70 3771
6469.46 3910
6470.22 3861
6470.98 4049
6471.73 4130
6472.49 4080
6473.25 3989
6474.01 3907
6474.77 3989
6475.53 4017
6476.29 4079
6477.05 4328
6477.81 4263
6478.57 4234
6479.33 4240
6480.09 4343
6480.85 4283
6481.61 4393
6482.37 4362
6483.13 4384
6483.89 4360
6484.65 4264
6485.41 4371
6486.17 4499
6486.93 4426
6487.69 4507
6488.45 4328
6489.21 4385
6489.97 4700
6490.73 4688
6491.49 4647
6492.25 4723
6493.01 4889
6493.77 4978
6494.53 4895
6495.29 4871
6496.05 5112
6496.81 5054
6497.57 5256
6498.33 5448
6499.10 5371
6499.86 5541
6500.62 5456
6501.38 5682
6502.14 5723
6502.90 5697
6503.66 5698
6504.42 5675
6505.18 5601
6505.94 5415
6506.71 5780
6507.47 5794
6508.23 5835
6508.99 5770
6509.75 5815
6510.51 5834
6511.27 5875
6512.04 6063
6512.80 6069
6513.56 6136
6514.32 6405
6515.08 6531
6515.84 6502
6516.61 6760
6517.37 6915
6518.13 6931
6518.89 7041
6519.65 7001
6520.42 7129
6521.18 6920
6521.94 6925
6522.70 6927
6523.46 6900
6524.23 6973
6524.99 7115
6525.75 7054
6526.51 7118
6527.28 7385
6528.04 7495
6528.80 7828
6529.56 7864
6530.33 8072
6531.09 8665
6531.85 8607
6532.61 9022
6533.38 9202
6534.14 9492
6534.90 9498
6535.67 9602
6536.43 9567
6537.19 9417
6537.95 9529
6538.72 9946
6539.48 10830
6540.24 12064
6541.01 13824
6541.77 15787
6542.53 17675
6543.30 19330
6544.06 19939
6544.82 19830
6545.59 18674
6546.35 16699
6547.11 15275
6547.88 13291
6548.64 11407
6549.41 9768
6550.17 8683
6550.93 7445
6551.70 6995
6552.46 6524
6553.22 6154
6553.99 5866
6554.75 5883
6555.52 5809
6556.28 5423
6557.05 5557
6557.81 5621
6558.57 5692
6559.34 5551
6560.10 5719
6560.87 5543
6561.63 5443
6562.40 5339
6563.16 5498
6563.92 5234
6564.69 5197
6565.45 5240
6566.22 5390
6566.98 5340
6567.75 5506
6568.51 5539
6569.28 5851
6570.04 5958
6570.81 5978
6571.57 5999
6572.34 6070
6573.10 6133
6573.87 6050
6574.63 6073
6575.40 6071
6576.16 5913
6576.93 6122
6577.69 6302
6578.46 6412
6579.23 6506
6579.99 6565
6580.76 6827
6581.52 7037
6582.29 6961
6583.05 6903
6583.82 6839
6584.59 6806
6585.35 6807
6586.12 6722
6586.88 6820
6587.65 6559
6588.41 6522
6589.18 6579
6589.95 6396
6590.71 6243
6591.48 6320
6592.25 6551
6593.01 6706
6593.78 6887
6594.54 7170
6595.31 7283
6596.08 7437
6596.84 7697
6597.61 7903
6598.38 8276
6599.14 8671
6599.91 9109
6600.68 9154
6601.44 9134
6602.21 9182
6602.98 9086
6603.74 8697
6604.51 8601
6605.28 8062
6606.05 7719
6606.81 7454
6607.58 7190
6608.35 6856
6609.11 6564
6609.88 6655
6610.65 6496
6611.42 6559
6612.18 6591
6612.95 6416
6613.72 6327
6614.49 6461
6615.25 6555
6616.02 6749
6616.79 6896
6617.56 6871
6618.32 6865
6619.09 6916
6619.86 6761
6620.63 6773
6621.40 6773
6622.16 6774
6622.93 6534
6623.70 6513
6624.47 6541
6625.24 6506
6626.00 6620
6626.77 6442
6627.54 6554
6628.31 6374
6629.08 6308
6629.85 6425
6630.61 6404
6631.38 6440
6632.15 6285
6632.92 6130
6633.69 6462
6634.46 6478
6635.23 6560
6635.99 6660
6636.76 7070
6637.53 7755
6638.30 8685
6639.07 9680
6639.84 10751
6640.61 12163
6641.38 13001
6642.15 13717
6642.92 13857
6643.68 13223
6644.45 12313
6645.22 11284
6645.99 9989
6646.76 8852
6647.53 7624
6648.30 6920
6649.07 6550
6649.84 5862
6650.61 5646
6651.38 5370
6652.15 5298
6652.92 5260
6653.69 5104
6654.46 5222
6655.23 5148
6656.00 5088
6656.77 5109
6657.54 5158
6658.31 5005
6659.08 4963
6659.85 4940
6660.62 4863
6661.39 4896
6662.16 4848
6662.93 4733
6663.70 4711
6664.47 4583
6665.24 4410
6666.01 4532
6666.78 4538
6667.55 4524
6668.32 4541
6669.09 4548
6669.86 4530
6670.64 4544
6671.41 4607
6672.18 4542
6672.95 4582
6673.72 4526
6674.49 4600
6675.26 4548
6676.03 4538
6676.80 4611
6677.57 4754
6678.35 4736
6679.12 4748
6679.89 4649
6680.66 4724
6681.43 4563
6682.20 4654
6682.97 4836
6683.75 4485
6684.52 4747
6685.29 4724
6686.06 4657
6686.83 4675
6687.60 4715
6688.38 4965
6689.15 4911
6689.92 4890
6690.69 5085
6691.46 5116
6692.24 5235
6693.01 5211
6693.78 5226
6694.55 5179
6695.32 5198
6696.10 5078
6696.87 5053
6697.64 4792
6698.41 4689
6699.19 4634
6699.96 4495
6700.73 4440
6701.50 4356
6702.28 4496
6703.05 4465
6703.82 4519
6704.59 4284
6705.37 4335
6706.14 4369
6706.91 4295
6707.69 4256
6708.46 4244
6709.23 4224
6710.00 4216
6710.78 4192
6711.55 4105
6712.32 4071
6713.10 4227
6713.87 3984
6714.64 3948
6715.42 4033
6716.19 3941
6716.96 3924
6717.74 3735
6718.51 3710
6719.28 3746
6720.06 3772
6720.83 3725
6721.61 3662
6722.38 3765
6723.15 3705
6723.93 3629
6724.70 3596
6725.47 3526
6726.25 3488
6727.02 3556
6727.80 3621
6728.57 3530
6729.35 3564
6730.12 3565
6730.89 3591
6731.67 3466
6732.44 3444
6733.22 3481
6733.99 3402
6734.77 3410
6735.54 3575
6736.31 3510
6737.09 3487
6737.86 3428
6738.64 3503
6739.41 3333
6740.19 3299
6740.96 3440
6741.74 3447
6742.51 3534
6743.29 3558
6744.06 3521
6744.84 3503
6745.61 3464
6746.39 3539
6747.16 3412
6747.94 3479
6748.71 3442
6749.49 3607
6750.26 3550
6751.04 3407
6751.82 3571
6752.59 3534
6753.37 3503
6754.14 3416
6754.92 3490
6755.69 3732
6756.47 3813
6757.25 3685
6758.02 3788
6758.80 3847
6759.57 3729
6760.35 3773
6761.12 3796
6761.90 3791
6762.68 3513
6763.45 3369
6764.23 3342
6765.01 3361
6765.78 3499
6766.56 3363
6767.33 3284
6768.11 3284
6768.89 3341
6769.66 3329
6770.44 3232
6771.22 3356
6771.99 3292
6772.77 3333
6773.55 3398
6774.32 3320
6775.10 3296
6775.88 3299
6776.65 3260
6777.43 3257
6778.21 3248
6778.99 3248
6779.76 3391
6780.54 3402
6781.32 3410
6782.09 3374
6782.87 3208
6783.65 3165
6784.43 3395
6785.20 3386
6785.98 3282
6786.76 3284
6787.54 3352
6788.31 3456
6789.09 3316
6789.87 3120
6790.65 3272
6791.42 3269
6792.20 3332
6792.98 3310
6793.76 3328
6794.54 3244
6795.31 3273
6796.09 3267
6796.87 3207
6797.65 3259
6798.43 3233
6799.20 3286
6799.98 3067
6800.76 3155
6801.54 3113
6802.32 3072
6803.10 3134
6803.87 3108
6804.65 3160
6805.43 3152
6806.21 3276
6806.99 3282
6807.77 3388
6808.55 3451
6809.32 3410
6810.10 3293
6810.88 3428
6811.66 3449
6812.44 3496
6813.22 3497
6814.00 3425
6814.78 3392
6815.56 3314
6816.34 3173
6817.11 3115
6817.89 3148
6818.67 3149
6819.45 3216
6820.23 3185
6821.01 3238
6821.79 3204
6822.57 3328
6823.35 3660
6824.13 3360
6824.91 3478
6825.69 3507
6826.47 3549
6827.25 3534
6828.03 3524
6828.81 3613
6829.59 3444
6830.37 3229
6831.15 3437
6831.93 3376
6832.71 3284
6833.49 3404
6834.27 3283
6835.05 3329
6835.83 3251
6836.61 3240
6837.39 3278
6838.17 3390
6838.95 3371
6839.73 3389
6840.51 3268
6841.29 3376
6842.07 3349
6842.85 3266
6843.63 3357
6844.42 3408
6845.20 3194
6845.98 3202
6846.76 3249
6847.54 3320
6848.32 3162
6849.10 3213
6849.88 3315
6850.66 3339
6851.44 3405
6852.23 3398
6853.01 3550
6853.79 3592
6854.57 3855
6855.35 4213
6856.13 4539
6856.91 5049
6857.70 5397
6858.48 5679
6859.26 5738
6860.04 5703
6860.82 5388
6861.60 5011
6862.39 4808
6863.17 4378
6863.95 4059
6864.73 3942
6865.51 3752
6866.30 3655
6867.08 3753
6867.86 3710
6868.64 3635
6869.42 3552
6870.21 3605
6870.99 3728
6871.77 3788
6872.55 3820
6873.34 3904
6874.12 3974
6874.90 4002
6875.68 3911
6876.47 3904
6877.25 3870
6878.03 3724
6878.81 3744
6879.60 3812
6880.38 3525
6881.16 3447
6881.95 3587
6882.73 3567
6883.51 3461
6884.29 3731
6885.08 3804
6885.86 3720
6886.64 3919
6887.43 3832
6888.21 3921
6888.99 3948
6889.78 4168
6890.56 4194
6891.34 4184
6892.13 4450
6892.91 4798
6893.69 5059
6894.48 5396
6895.26 5449
6896.05 5434
6896.83 5320
6897.61 4918
6898.40 4716
6899.18 4695
6899.97 4433
6900.75 4200
6901.53 4277
6902.32 4210
6903.10 4085
6903.89 4062
6904.67 4200
6905.45 4121
6906.24 4287
6907.02 4254
6907.81 4220
6908.59 4265
6909.38 4192
6910.16 4191
6910.95 4351
6911.73 4195
6912.51 4035
6913.30 4318
6914.08 4101
6914.87 4022
6915.65 4032
6916.44 3951
6917.22 4059
6918.01 3808
6918.79 3956
6919.58 4089
6920.36 3996
6921.15 4154
6921.93 4072
6922.72 3958
6923.50 3969
6924.29 4140
6925.08 4174
6925.86 4198
6926.65 4171
6927.43 3965
6928.22 3902
6929.00 3915
6929.79 4013
6930.57 4010
6931.36 4074
6932.15 4194
6932.93 4025
6933.72 4103
6934.50 4149
6935.29 4127
6936.08 4254
6936.86 4150
6937.65 4226
6938.43 4359
6939.22 4280
6940.01 4326
6940.79 4287
6941.58 4234
6942.37 4286
6943.15 4403
6943.94 4399
6944.72 4344
6945.51 4394
6946.30 4575
6947.08 4661
6947.87 4993
6948.66 5098
6949.44 4930
6950.23 5008
6951.02 5143
6951.80 5289
6952.59 5442
6953.38 5384
6954.17 5760
6954.95 5727
6955.74 5698
6956.53 5703
6957.31 5534
6958.10 5312
6958.89 5431
6959.68 5382
6960.46 5266
6961.25 5386
6962.04 5429
6962.83 5601
6963.61 5746
6964.40 5799
6965.19 5842
6965.98 5710
6966.76 5804
6967.55 5664
6968.34 5618
6969.13 5937
6969.92 5709
6970.70 5747
6971.49 5987
6972.28 6046
6973.07 5989
6973.86 6044
6974.64 5971
6975.43 6121
6976.22 6217
6977.01 6388
6977.80 6541
6978.59 6571
6979.37 6487
6980.16 6612
6980.95 6557
6981.74 6548
6982.53 6818
6983.32 6784
6984.11 6752
6984.90 6720
6985.68 7019
6986.47 7327
6987.26 7597
6988.05 8491
6988.84 9089
6989.63 9737
6990.42 10900
6991.21 12427
6992.00 13944
6992.79 14819
6993.57 15307
6994.36 15027
6995.15 14163
6995.94 13498
6996.73 12356
6997.52 10963
6998.31 9896
6999.10 8908
6999.89 8460
7000.68 7922
7001.47 7670
7002.26 7521
7003.05 8134
7003.84 8719
7004.63 9847
7005.42 11137
7006.21 12136
7007.00 12816
7007.79 13223
7008.58 13214
7009.37 12603
7010.16 11665
7010.95 10364
7011.74 9101
7012.53 8159
7013.32 7208
7014.11 6412
7014.90 5901
7015.69 5445
7016.48 5134
7017.27 5045
7018.06 4960
7018.85 4919
7019.65 5070
7020.44 5101
7021.23 4910
7022.02 5088
7022.81 5080
7023.60 4959
7024.39 4828
7025.18 4787
7025.97 4680
7026.76 4544
7027.56 4574
7028.35 4464
7029.14 4363
7029.93 4258
7030.72 4350
7031.51 4442
7032.30 4443
7033.09 4515
7033.89 4725
7034.68 4677
7035.47 4609
7036.26 4734
7037.05 4735
7037.84 4545
7038.64 4546
7039.43 4435
7040.22 4346
7041.01 4252
7041.80 4367
7042.60 4548
7043.39 4580
7044.18 4400
7044.97 4437
7045.76 4690
7046.56 4644
7047.35 4784
7048.14 4868
7048.93 4751
7049.73 4949
7050.52 4979
7051.31 5080
7052.10 5194
7052.90 5335
7053.69 5384
7054.48 5320
7055.27 5269
7056.07 5371
7056.86 5388
7057.65 5484
7058.45 5435
7059.24 5372
7060.03 5150
7060.83 4959
7061.62 4606
7062.41 4578
7063.20 4477
7064.00 4308
7064.79 4334
7065.58 4278
7066.38 4412
7067.17 4478
7067.96 4362
7068.76 4315
7069.55 4192
7070.35 4357
7071.14 4201
7071.93 4192
7072.73 4281
7073.52 4236
7074.31 4173
7075.11 4140
7075.90 4160
7076.70 4255
7077.49 4215
7078.28 4148
7079.08 4035
7079.87 4022
7080.67 4078
7081.46 4160
7082.25 4071
7083.05 3971
7083.84 3869
7084.64 3809
7085.43 3863
7086.23 3799
7087.02 3840
7087.82 3897
7088.61 3740
7089.41 3755
7090.20 3645
7090.99 3616
7091.79 3566
7092.58 3581
7093.38 3737
7094.17 3836
7094.97 3899
7095.76 3829
7096.56 4077
7097.35 4224
7098.15 4145
7098.94 4442
7099.74 4662
7100.54 4648
7101.33 4549
7102.13 4500
7102.92 4349
7103.72 4191
7104.51 4069
7105.31 3756
7106.10 3662
7106.90 3481
7107.70 3533
7108.49 3548
7109.29 3559
7110.08 3498
7110.88 3570
7111.67 3579
7112.47 3317
7113.27 3418
7114.06 3341
7114.86 3169
7115.65 3133
7116.45 3096
7117.25 3060
7118.04 3113
7118.84 3169
7119.64 3098
7120.43 2972
7121.23 2920
7122.03 2953
7122.82 3068
7123.62 3082
7124.41 3106
7125.21 3228
7126.01 3153
7126.81 3082
7127.60 3191
7128.40 3150
7129.20 3074
7129.99 3201
7130.79 3046
7131.59 2889
7132.38 2987
7133.18 3049
7133.98 3104
7134.78 3050
7135.57 2999
7136.37 3087
7137.17 2981
7137.96 3104
7138.76 2999
7139.56 2996
7140.36 3065
7141.15 3108
7141.95 3114
7142.75 3028
7143.55 3097
7144.35 3133
7145.14 2885
7145.94 2888
7146.74 2881
7147.54 2919
7148.33 3067
7149.13 3047
7149.93 2840
7150.73 2890
7151.53 3017
7152.33 2906
7153.12 2896
7153.92 2942
7154.72 3052
7155.52 2910
7156.32 2828
7157.12 2899
7157.91 2927
7158.71 3024
7159.51 2991
7160.31 2973
7161.11 2863
7161.91 2974
7162.71 2926
7163.50 2925
7164.30 2941
7165.10 2913
7165.90 2838
7166.70 2942
7167.50 2870
7168.30 2870
7169.10 2908
7169.90 2808
7170.70 2751
7171.50 2754
7172.29 2833
7173.09 2944
7173.89 2830
7174.69 2680
7175.49 2890
7176.29 2715
7177.09 2715
7177.89 2657
7178.69 2767
7179.49 2805
7180.29 2815
7181.09 2672
7181.89 2525
7182.69 2709
7183.49 2790
7184.29 2632
7185.09 2670
7185.89 2566
7186.69 2791
7187.49 2699
7188.29 2686
7189.09 2757
7189.89 2920
7190.69 2812
7191.49 2814
7192.29 2798
7193.09 2706
7193.89 2848
7194.69 2690
7195.49 2676
7196.29 2532
7197.10 2509
7197.90 2547
7198.70 2404
7199.50 2419
7200.30 2403
7201.10 2377
7201.90 2511
7202.70 2504
7203.50 2589
7204.30 2483
7205.11 2381
7205.91 2569
7206.71 2675
7207.51 2508
7208.31 2461
7209.11 2480
7209.91 2632
7210.71 2609
7211.52 2554
7212.32 2462
7213.12 2391
7213.92 2440
7214.72 2407
7215.52 2476
7216.33 2459
7217.13 2518
7217.93 2659
7218.73 2499
7219.53 2337
7220.34 2499
7221.14 2501
7221.94 2445
7222.74 2384
7223.54 2477
7224.35 2428
7225.15 2428
7225.95 2434
7226.75 2560
7227.56 2555
7228.36 2581
7229.16 2520
7229.96 2457
7230.77 2599
7231.57 2674
7232.37 2678
7233.17 2646
7233.98 2683
7234.78 2672
7235.58 2630
7236.38 2575
7237.19 2532
7237.99 2655
7238.79 2623
7239.60 2673
7240.40 2635
7241.20 2597
7242.01 2616
7242.81 2582
7243.61 2519
7244.42 2545
7245.22 2528
7246.02 2473
7246.83 2529
7247.63 2642
7248.43 2659
7249.24 2520
7250.04 2592
7250.84 2598
7251.65 2617
7252.45 2695
7253.26 2656
7254.06 2662
7254.86 2701
7255.67 2787
7256.47 2854
7257.28 2787
7258.08 2744
7258.88 2830
7259.69 2870
7260.49 2964
7261.30 2900
7262.10 2939
7262.90 2868
7263.71 2863
7264.51 2916
7265.32 2936
7266.12 2971
7266.93 3062
7267.73 3122
7268.54 3177
7269.34 3152
7270.15 3252
7270.95 3187
7271.76 3249
7272.56 3255
7273.37 3225
7274.17 3249
7274.98 3318
7275.78 3299
7276.59 3386
7277.39 3348
7278.20 3304
7279.00 3289
7279.81 3424
7280.61 3455
7281.42 3398
7282.22 3479
7283.03 3520
7283.83 3398
7284.64 3568
7285.45 3559
7286.25 3525
7287.06 3577
7287.86 3826
7288.67 4272
7289.47 4947
7290.28 5529
7291.09 5726
7291.89 6077
7292.70 6329
7293.50 6417
7294.31 6196
7295.12 5795
7295.92 5405
7296.73 4892
7297.53 4188
7298.34 3937
7299.15 3902
7299.95 3821
7300.76 3641
7301.57 3683
7302.37 3697
7303.18 3404
7303.99 3525
7304.79 3509
7305.60 3373
7306.41 3550
7307.21 3687
7308.02 3681
7308.83 3430
7309.63 3388
7310.44 3693
7311.25 3599
7312.06 3679
7312.86 3862
7313.67 3747
7314.48 3860
7315.28 3993
7316.09 4267
7316.90 4572
7317.71 4702
7318.51 4905
7319.32 5086
7320.13 4787
7320.94 4631
7321.74 4675
7322.55 4578
7323.36 4476
7324.17 4522
7324.97 4769
7325.78 4961
7326.59 5288
7327.40 5351
7328.21 5146
7329.01 5085
7329.82 5032
7330.63 4962
7331.44 4575
7332.25 4419
7333.06 4320
7333.86 4082
7334.67 3989
7335.48 3848
7336.29 3804
7337.10 3953
7337.91 3842
7338.71 3788
7339.52 3856
7340.33 4032
7341.14 4080
7341.95 4131
7342.76 4085
7343.57 4260
7344.38 4330
7345.18 4451
7345.99 4193
7346.80 4046
7347.61 3903
7348.42 3816
7349.23 3593
7350.04 3735
7350.85 3731
7351.66 3573
7352.47 3445
7353.28 3435
7354.09 3601
7354.89 3699
7355.70 3640
7356.51 3608
7357.32 3611
7358.13 3446
7358.94 3532
7359.75 3525
7360.56 3505
7361.37 3460
7362.18 3360
7362.99 3469
7363.80 3540
7364.61 3419
7365.42 3352
7366.23 3436
7367.04 3379
7367.85 3402
7368.66 3648
7369.47 3517
7370.28 3726
7371.09 3560
7371.90 3600
7372.71 3666
7373.52 3811
7374.33 3725
7375.15 3750
7375.96 3643
7376.77 3567
7377.58 3579
7378.39 3611
7379.20 3592
7380.01 3605
7380.82 3614
7381.63 3607
7382.44 3612
7383.25 3923
7384.06 3920
7384.88 3974
7385.69 4120
7386.50 4459
7387.31 4893
7388.12 5024
7388.93 5021
7389.74 5069
7390.55 5246
7391.37 4791
7392.18 4644
7392.99 4473
7393.80 4246
7394.61 3913
7395.42 3725
7396.24 3559
7397.05 3407
7397.86 3553
7398.67 3323
7399.48 3386
7400.30 3302
7401.11 3306
7401.92 3232
7402.73 3387
7403.54 3609
7404.36 3494
7405.17 3462
7405.98 3847
7406.79 4006
7407.60 4213
7408.42 4299
7409.23 4446
7410.04 4399
7410.85 4361
7411.67 4349
7412.48 4239
7413.29 3828
7414.11 3918
7414.92 4013
7415.73 3596
7416.54 3504
7417.36 3484
7418.17 3370
7418.98 3345
7419.80 3268
7420.61 3185
7421.42 3010
7422.23 2870
7423.05 2897
7423.86 2715
7424.67 2782
7425.49 2803
7426.30 2698
7427.11 2645
7427.93 2699
7428.74 2648
7429.56 2625
7430.37 2698
7431.18 2673
7432.00 2558
7432.81 2650
7433.62 2588
7434.44 2574
7435.25 2551
7436.07 2739
7436.88 2784
7437.69 2604
7438.51 2609
7439.32 2721
7440.14 2702
7440.95 2621
7441.76 2531
7442.58 2647
7443.39 2655
7444.21 2729
7445.02 2726
7445.84 2717
7446.65 2611
7447.46 2741
7448.28 2664
7449.09 2705
7449.91 2581
7450.72 2705
7451.54 2760
7452.35 2653
7453.17 2760
7453.98 2799
7454.80 2730
7455.61 2717
7456.43 2819
7457.24 2819
7458.06 2569
7458.87 2630
7459.69 2646
7460.50 2557
7461.32 2678
7462.13 2801
7462.95 2763
7463.77 2642
7464.58 2707
7465.40 2759
7466.21 2674
7467.03 2813
7467.84 2716
7468.66 2802
7469.47 2807
7470.29 2837
7471.11 2710
7471.92 2712
7472.74 2797
7473.55 2805
7474.37 2809
7475.19 2845
7476.00 2777
7476.82 2787
7477.63 2922
7478.45 2913
7479.27 2776
7480.08 2808
7480.90 2789
7481.72 2763
7482.53 2620
7483.35 2541
7484.17 2621
7484.98 2404
7485.80 2525
7486.62 2646
7487.43 2591
7488.25 2469
7489.07 2471
7489.88 2480
7490.70 2475
7491.52 2473
7492.33 2439
7493.15 2487
7493.97 2380
7494.78 2540
7495.60 2542
7496.42 2463
7497.24 2445
7498.05 2436
7498.87 2368
7499.69 2445
7500.51 2479
7501.32 2404
7502.14 2442
7502.96 2482
7503.78 2384
7504.59 2402
7505.41 2383
7506.23 2436
7507.05 2387
7507.86 2364
7508.68 2417
7509.50 2469
7510.32 2418
7511.14 2484
7511.95 2422
7512.77 2281
7513.59 2303
7514.41 2286
7515.23 2410
7516.05 2431
7516.86 2373
7517.68 2363
7518.50 2419
7519.32 2459
7520.14 2406
7520.96 2389
7521.78 2333
7522.59 2315
7523.41 2408
7524.23 2354
7525.05 2410
7525.87 2483
7526.69 2372
7527.51 2460
7528.33 2438
7529.14 2510
7529.96 2396
7530.78 2491
7531.60 2464
7532.42 2426
7533.24 2452
7534.06 2379
7534.88 2287
7535.70 2545
7536.52 2498
7537.34 2356
7538.16 2424
7538.98 2404
7539.80 2398
7540.62 2488
7541.44 2437
7542.25 2555
7543.07 2495
7543.89 2351
7544.71 2576
7545.53 2578
7546.35 2472
7547.17 2532
7547.99 2571
7548.81 2648
7549.63 2705
7550.45 2675
7551.27 2732
7552.09 2739
7552.92 2667
7553.74 2784
7554.56 2687
7555.38 2639
7556.20 2621
7557.02 2723
7557.84 2645
7558.66 2718
7559.48 2660
7560.30 2537
7561.12 2652
7561.94 2680
7562.76 2639
7563.58 2742
7564.40 2756
7565.23 2925
7566.05 3000
7566.87 3018
7567.69 3061
7568.51 3098
7569.33 3010
7570.15 3100
7570.97 2988
7571.79 2819
7572.62 2799
7573.44 2808
7574.26 2683
7575.08 2890
7575.90 2782
7576.72 2763
7577.55 2745
7578.37 2797
7579.19 2960
7580.01 2870
7580.83 2768
7581.65 2833
7582.48 2742
7583.30 2646
7584.12 2822
7584.94 2872
7585.76 2769
7586.59 2730
7587.41 2769
7588.23 2857
7589.05 2708
7589.88 2698
7590.70 2812
7591.52 2945
7592.34 2915
7593.16 3024
7593.99 2975
7594.81 3133
7595.63 3053
7596.46 2931
7597.28 3043
7598.10 3158
7598.92 3038
7599.75 2979
7600.57 2999
7601.39 2922
7602.22 2985
7603.04 2969
7603.86 3037
7604.68 2976
7605.51 3058
7606.33 2874
7607.15 3144
7607.98 3257
7608.80 3269
7609.62 3381
7610.45 3583
7611.27 3842
7612.09 3967
7612.92 4053
7613.74 4021
7614.57 3857
7615.39 3818
7616.21 3772
7617.04 3618
7617.86 3581
7618.68 3439
7619.51 3253
7620.33 3336
7621.16 3281
7621.98 3296
7622.80 3451
7623.63 3504
7624.45 3537
7625.28 3719
7626.10 3746
7626.93 3798
7627.75 3737
7628.57 3558
7629.40 3463
7630.22 3476
7631.05 3327
7631.87 3148
7632.70 3193
7633.52 3281
7634.35 3304
7635.17 3430
7636.00 3559
7636.82 3830
7637.65 4003
7638.47 4229
7639.30 4427
7640.12 4274
7640.95 4306
7641.77 4157
7642.60 3836
7643.42 3595
7644.25 3414
7645.07 3267
7645.90 3155
7646.72 2958
7647.55 2783
7648.37 2642
7649.20 2608
7650.02 2608
7650.85 2684
7651.68 2646
7652.50 2669
7653.33 2619
7654.15 2606
7654.98 2572
7655.81 2575
7656.63 2571
7657.46 2583
7658.28 2565
7659.11 2611
7659.94 2492
7660.76 2461
7661.59 2480
7662.41 2329
7663.24 2424
7664.07 2357
7664.89 2419
7665.72 2592
7666.55 2394
7667.37 2334
7668.20 2347
7669.03 2513
7669.85 2479
7670.68 2378
7671.51 2417
7672.33 2358
7673.16 2406
7673.99 2356
7674.81 2370
7675.64 2346
7676.47 2365
7677.29 2367
7678.12 2389
7678.95 2425
7679.78 2307
7680.60 2378
7681.43 2270
7682.26 2323
7683.08 2307
7683.91 2389
7684.74 2420
7685.57 2311
7686.39 2310
7687.22 2322
7688.05 2289
7688.88 2272
7689.70 2411
7690.53 2309
7691.36 2283
7692.19 2315
7693.02 2456
7693.84 2457
7694.67 2390
7695.50 2442
7696.33 2550
7697.16 2490
7697.98 2566
7698.81 2484
7699.64 2446
7700.47 2517
7701.30 2406
7702.13 2397
7702.95 2474
7703.78 2568
7704.61 2672
7705.44 2915
7706.27 2985
7707.10 3099
7707.93 2982
7708.75 2750
7709.58 2688
7710.41 2680
7711.24 2551
7712.07 2460
7712.90 2519
7713.73 2486
7714.56 2330
7715.39 2451
7716.22 2550
7717.04 2440
7717.87 2341
7718.70 2360
7719.53 2377
7720.36 2395
7721.19 2459
7722.02 2493
7722.85 2387
7723.68 2421
7724.51 2414
7725.34 2301
7726.17 2360
7727.00 2344
7727.83 2362
7728.66 2442
7729.49 2308
7730.32 2335
7731.15 2244
7731.98 2345
7732.81 2245
7733.64 2244
7734.47 2246
7735.30 2213
7736.13 2226
7736.96 2335
7737.79 2289
7738.62 2370
7739.45 2347
7740.28 2258
7741.11 2209
7741.94 2231
7742.77 2226
7743.60 2272
7744.43 2307
7745.26 2272
7746.09 2205
7746.93 2063
7747.76 2169
7748.59 2264
7749.42 2334
7750.25 2329
7751.08 2429
7751.91 2586
7752.74 2752
7753.57 3031
7754.40 3236
7755.24 3405
7756.07 3628
7756.90 3619
7757.73 3383
7758.56 3293
7759.39 3109
7760.22 2858
7761.06 2675
7761.89 2522
7762.72 2423
7763.55 2281
7764.38 2287
7765.21 2170
7766.05 2174
7766.88 2187
7767.71 2288
7768.54 2287
7769.37 2355
7770.21 2265
7771.04 2413
7771.87 2535
7772.70 2427
7773.53 2292
7774.37 2310
7775.20 2128
7776.03 2170
7776.86 2096
7777.70 2049
7778.53 2029
7779.36 2052
7780.19 2069
7781.03 2185
7781.86 2008
7782.69 2198
7783.52 2215
7784.36 2123
7785.19 2169
7786.02 2212
7786.86 2183
7787.69 2110
7788.52 2117
7789.36 2100
7790.19 2109
7791.02 2089
7791.85 2189
7792.69 2240
7793.52 2167
7794.35 2157
7795.19 2201
7796.02 2121
7796.86 2118
7797.69 2132
7798.52 2141
7799.36 2146
7800.19 2128
7801.02 2163
7801.86 2181
7802.69 2212
7803.52 2381
7804.36 2282
7805.19 2196
7806.03 2290
7806.86 2270
7807.69 2223
7808.53 2175
7809.36 2260
7810.20 2313
7811.03 2265
7811.87 2251
7812.70 2243
7813.53 2223
7814.37 2236
7815.20 2285
7816.04 2387
7816.87 2360
7817.71 2275
7818.54 2252
7819.38 2213
7820.21 2402
7821.05 2443
7821.88 2373
7822.72 2486
7823.55 2576
7824.39 2468
7825.22 2490
7826.06 2551
7826.89 2536
7827.73 2373
7828.56 2379
7829.40 2397
7830.23 2322
7831.07 2474
7831.90 2447
7832.74 2527
7833.57 2713
7834.41 2600
7835.24 2468
7836.08 2526
7836.91 2559
7837.75 2570
7838.59 2605
7839.42 2535
7840.26 2569
7841.09 2544
7841.93 2492
7842.77 2552
7843.60 2517
7844.44 2491
7845.27 2469
7846.11 2527
7846.95 2378
7847.78 2441
7848.62 2443
7849.45 2368
7850.29 2264
7851.13 2450
7851.96 2346
7852.80 2266
7853.64 2255
7854.47 2262
7855.31 2216
7856.15 2282
7856.98 2173
7857.82 2105
7858.66 2138
7859.49 2221
7860.33 2062
7861.17 2049
7862.00 2180
7862.84 2138
7863.68 2203
7864.52 2223
7865.35 2251
7866.19 2224
7867.03 2288
7867.86 2310
7868.70 2183
7869.54 2170
7870.38 2246
7871.21 2294
7872.05 2231
7872.89 2087
7873.73 2046
7874.56 2071
7875.40 2099
7876.24 2172
7877.08 2213
7877.92 2221
7878.75 2170
7879.59 2203
7880.43 2235
7881.27 2332
7882.10 2407
7882.94 2470
7883.78 2470
7884.62 2487
7885.46 2566
7886.30 2491
7887.13 2452
7887.97 2564
7888.81 2443
7889.65 2363
7890.49 2241
7891.33 2245
7892.16 2310
7893.00 2207
7893.84 2262
7894.68 2308
7895.52 2328
7896.36 2385
7897.20 2408
7898.04 2290
7898.88 2370
7899.71 2317
7900.55 2314
7901.39 2327
7902.23 2323
7903.07 2270
7903.91 2300
7904.75 2317
7905.59 2386
7906.43 2304
7907.27 2336
7908.11 2317
7908.95 2264
7909.79 2264
7910.62 2209
7911.46 2159
7912.30 2296
7913.14 2252
7913.98 2116
7914.82 2102
7915.66 2127
7916.50 2254
7917.34 2193
7918.18 2099
7919.02 2119
7919.86 2217
7920.70 2251
7921.54 2222
7922.38 2212
7923.22 2266
7924.06 2312
7924.90 2319
7925.74 2414
7926.58 2368
7927.43 2355
7928.27 2330
7929.11 2136
7929.95 2154
7930.79 2185
7931.63 2178
7932.47 2143
7933.31 2089
7934.15 2056
7934.99 2051
7935.83 2060
7936.67 2018
7937.51 2199
7938.36 2120
7939.20 1972
7940.04 2041
7940.88 1980
7941.72 1984
7942.56 1941
7943.40 2080
7944.24 2105
7945.09 2027
7945.93 2071
7946.77 2057
7947.61 2103
7948.45 1923
7949.29 1971
7950.13 1968
7950.98 2181
7951.82 2121
7952.66 2189
7953.50 2157
7954.34 2125
7955.19 2117
7956.03 2177
7956.87 2200
7957.71 2118
7958.55 2201
7959.40 2276
7960.24 2130
7961.08 2235
7961.92 2147
7962.76 2221
7963.61 2201
7964.45 2231
7965.29 2182
7966.13 2329
7966.98 2230
7967.82 2206
7968.66 2179
7969.50 2279
7970.35 2319
7971.19 2317
7972.03 2349
7972.88 2443
7973.72 2515
7974.56 2579
7975.40 2670
7976.25 2769
7977.09 2679
7977.93 2581
7978.78 2523
7979.62 2418
7980.46 2340
7981.31 2418
7982.15 2243
7982.99 2176
7983.84 2247
7984.68 2153
7985.52 2228
7986.37 2312
7987.21 2301
7988.06 2230
7988.90 2237
7989.74 2150
7990.59 2218
7991.43 2284
7992.27 2158
7993.12 2124
7993.96 2021
7994.81 2152
7995.65 2158
7996.49 2052
7997.34 1959
7998.18 2035
7999.03 2020
7999.87 2018
8000.72 1969
8001.56 1929
8002.40 2025
8003.25 1932
8004.09 1932
8004.94 2075
8005.78 1945
8006.63 2056
8007.47 2042
8008.32 2009
8009.16 2149
8010.01 1994
8010.85 1966
8011.70 1868
8012.54 1989
8013.39 1938
8014.23 1871
8015.08 1948
8015.92 2042
8016.77 2046
8017.61 2074
8018.46 2030
8019.30 1954
8020.15 2043
8020.99 2144
8021.84 2089
8022.68 1876
8023.53 1866
8024.38 1970
8025.22 1853
8026.07 1873
8026.91 1879
8027.76 1859
8028.60 1868
8029.45 1823
8030.30 1876
8031.14 1849
8031.99 1836
8032.83 1779
8033.68 1795
8034.53 1943
8035.37 1911
8036.22 1864
8037.06 1853
8037.91 1908
8038.76 2081
8039.60 1993
8040.45 2010
8041.30 1871
8042.14 1854
8042.99 1945
8043.84 1879
8044.68 1935
8045.53 1978
8046.38 1934
8047.22 1894
8048.07 1929
8048.92 1921
8049.76 1861
8050.61 1901
8051.46 1875
8052.30 1920
8053.15 1859
8054.00 1883
8054.85 1939
8055.69 1863
8056.54 1884
8057.39 1834
8058.24 1778
8059.08 1867
8059.93 1878
8060.78 1837
8061.63 1808
8062.47 1955
8063.32 1858
8064.17 1833
8065.02 1838
8065.86 1820
8066.71 1722
8067.56 1791
8068.41 1855
8069.26 1904
8070.10 1864
8070.95 1867
8071.80 1881
8072.65 1923
8073.50 1826
8074.34 1900
8075.19 1935
8076.04 1838
8076.89 1814
8077.74 1790
8078.59 1781
8079.43 1757
8080.28 1739
8081.13 1753
8081.98 1769
8082.83 1747
8083.68 1754
8084.53 1747
8085.37 1813
8086.22 1804
8087.07 1784
8087.92 1727
8088.77 1801
8089.62 1800
8090.47 1842
8091.32 1726
8092.17 1800
8093.02 1801
8093.87 1805
8094.71 1734
8095.56 1747
8096.41 1720
8097.26 1621
8098.11 1727
8098.96 1727
8099.81 1650
8100.66 1636
8101.51 1687
8102.36 1714
8103.21 1649
8104.06 1718
8104.91 1770
8105.76 1667
8106.61 1679
8107.46 1716
8108.31 1708
8109.16 1808
8110.01 1830
8110.86 1704
8111.71 1744
8112.56 1787
8113.41 1732
8114.26 1735
8115.11 1858
8115.96 1752
8116.81 1687
8117.66 1726
8118.51 1768
8119.36 1686
8120.21 1661
8121.06 1728
8121.92 1799
8122.77 1730
8123.62 1680
8124.47 1735
8125.32 1706
8126.17 1814
8127.02 1853
8127.87 1873
8128.72 1886
8129.57 1857
8130.43 1803
8131.28 1877
8132.13 1818
8132.98 1725
8133.83 1712
8134.68 1698
8135.53 1690
8136.38 1636
8137.24 1622
8138.09 1671
8138.94 1757
8139.79 1721
8140.64 1909
8141.49 1747
8142.35 1710
8143.20 1746
8144.05 1800
8144.90 1689
8145.75 1611
8146.61 1733
8147.46 1789
8148.31 1721
8149.16 1683
8150.01 1658
8150.87 1837
8151.72 1793
8152.57 1769
8153.42 1840
8154.28 1828
8155.13 1832
8155.98 1806
8156.83 1918
8157.69 1897
8158.54 1864
8159.39 1882
8160.24 1851
8161.10 1905
8161.95 1964
8162.80 1934
8163.66 1950
8164.51 1976
8165.36 1999
8166.21 1973
8167.07 1950
8167.92 1925
8168.77 1865
8169.63 1841
8170.48 1774
8171.33 1771
8172.19 1719
8173.04 1811
8173.89 1782
8174.75 1753
8175.60 1677
8176.46 1771
8177.31 1695
8178.16 1733
8179.02 1811
8179.87 1681
8180.72 1676
8181.58 1796
8182.43 1735
8183.29 1680
8184.14 1616
8184.99 1617
8185.85 1733
8186.70 1722
8187.56 1618
8188.41 1643
8189.26 1627
8190.12 1659
8190.97 1661
8191.83 1587
8192.68 1559
8193.54 1645
8194.39 1659
8195.25 1602
8196.10 1667
8196.95 1598
8197.81 1629
8198.66 1597
8199.52 1675
8200.37 1624
8201.23 1666
8202.08 1676
8202.94 1727
8203.79 1671
8204.65 1690
8205.50 1606
8206.36 1532
8207.21 1613
8208.07 1656
8208.92 1670
8209.78 1615
8210.64 1596
8211.49 1711
8212.35 1775
8213.20 1667
8214.06 1674
8214.91 1653
8215.77 1625
8216.62 1742
8217.48 1699
8218.34 1636
8219.19 1791
8220.05 1692
8220.90 1744
8221.76 1739
8222.61 1787
8223.47 1721
8224.33 1688
8225.18 1712
8226.04 1721
8226.90 1867
8227.75 1897
8228.61 1958
8229.46 1997
8230.32 1957
8231.18 1936
8232.03 1899
8232.89 1907
8233.75 1847
8234.60 1801
8235.46 1773
8236.32 1756
8237.17 1756
8238.03 1711
8238.89 1668
8239.74 1802
8240.60 1703
8241.46 1741
8242.32 1733
8243.17 1658
8244.03 1631
8244.89 1724
8245.74 1718
8246.60 1585
8247.46 1746
8248.32 1740
8249.17 1767
8250.03 1652
8250.89 1690
8251.75 1654
8252.60 1674
8253.46 1748
8254.32 1844
8255.18 1809
8256.03 1760
8256.89 1678
8257.75 1719
8258.61 1681
8259.47 1680
8260.32 1749
8261.18 1811
8262.04 1689
8262.90 1643
8263.76 1623
8264.61 1758
8265.47 1747
8266.33 1611
8267.19 1654
8268.05 1613
8268.91 1714
8269.76 1758
8270.62 1629
8271.48 1685
8272.34 1644
8273.20 1629
8274.06 1684
8274.92 1610
8275.77 1710
8276.63 1715
8277.49 1606
8278.35 1723
8279.21 1734
8280.07 1707
8280.93 1791
8281.79 1640
8282.65 1685
8283.51 1744
8284.36 1741
8285.22 1730
8286.08 1712
8286.94 1697
8287.80 1705
8288.66 1712
8289.52 1697
8290.38 1776
8291.24 1797
8292.10 1782
8292.96 1893
8293.82 1825
8294.68 1731
8295.54 1784
8296.40 1822
8297.26 1990
8298.12 1837
8298.98 1865
8299.84 1909
8300.70 1826
8301.56 2017
8302.42 1989
8303.28 1928
8304.14 1919
8305.00 1898
8305.86 1868
8306.72 1841
8307.58 1881
8308.44 1851
8309.30 1796
8310.16 1893
8311.02 1911
8311.88 1786
8312.74 1844
8313.60 1878
8314.46 1817
8315.33 1818
8316.19 1826
8317.05 1838
8317.91 1805
8318.77 1822
8319.63 1842
8320.49 1896
8321.35 1767
8322.21 1849
8323.08 1715
8323.94 1839
8324.80 1834
8325.66 1769
8326.52 1871
8327.38 1764
8328.24 1776
8329.10 1837
8329.97 1801
8330.83 1808
8331.69 1816
8332.55 1810
8333.41 1753
8334.28 1871
8335.14 1787
8336.00 1774
8336.86 1957
8337.72 1983
8338.58 1896
8339.45 1861
8340.31 1806
8341.17 1860
8342.03 1810
8342.90 1875
8343.76 1899
8344.62 1876
8345.48 1790
8346.35 1791
8347.21 1823
8348.07 1837
8348.93 1860
8349.80 1933
8350.66 1945
8351.52 1960
8352.38 1894
8353.25 1823
8354.11 1839
8354.97 1862
8355.83 1965
8356.70 1975
8357.56 1971
8358.42 2007
8359.29 1953
8360.15 1878
8361.01 1890
8361.88 1980
8362.74 2011
8363.60 2043
8364.47 1893
8365.33 1921
8366.19 1978
8367.06 2093
8367.92 2047
8368.78 1985
8369.65 2005
8370.51 2063
8371.38 2087
8372.24 2025
8373.10 2103
8373.97 2198
8374.83 2136
8375.69 2092
8376.56 2056
8377.42 2110
8378.29 2097
8379.15 2164
8380.01 2093
8380.88 2123
8381.74 2195
8382.61 2189
8383.47 2051
8384.34 2088
8385.20 2129
8386.07 2154
8386.93 2181
8387.79 2142
8388.66 2250
8389.52 2184
8390.39 2255
8391.25 2195
8392.12 2224
8392.98 2299
8393.85 2372
8394.71 2421
8395.58 2368
8396.44 2369
8397.31 2571
8398.17 2428
8399.04 2355
8399.90 2350
8400.77 2399
8401.63 2304
8402.50 2457
8403.36 2509
8404.23 2376
8405.10 2349
8405.96 2477
8406.83 2499
8407.69 2530
8408.56 2541
8409.42 2543
8410.29 2470
8411.15 2544
8412.02 2484
8412.89 2432
8413.75 2599
8414.62 2566
8415.48 2612
8416.35 2609
8417.22 2733
8418.08 2760
8418.95 2902
8419.82 2944
8420.68 2818
8421.55 2931
8422.41 3030
8423.28 2982
8424.15 3045
8425.01 2989
8425.88 2951
8426.75 3052
8427.61 3018
8428.48 3105
8429.35 3204
8430.21 3088
8431.08 3114
8431.95 3148
8432.81 3275
8433.68 3355
8434.55 3288
8435.41 3265
8436.28 3369
8437.15 3412
8438.02 3476
8438.88 3547
8439.75 3460
8440.62 3489
8441.49 3565
8442.35 3695
8443.22 3728
8444.09 3698
8444.96 3829
8445.82 3798
8446.69 4056
8447.56 4342
8448.43 4431
8449.29 4481
8450.16 4554
8451.03 4386
8451.90 4363
8452.77 4665
8453.63 4500
8454.50 4564
8455.37 4464
8456.24 4580
8457.11 4657
8457.97 4913
8458.84 5074
8459.71 5266
8460.58 6091
8461.45 6926
8462.32 8155
8463.18 9527
8464.05 10895
8464.92 11920
8465.79 12213
8466.66 11992
8467.53 11002
8468.40 9978
8469.26 8564
8470.13 7529
8471.00 6372
8471.87 5770
8472.74 5080
8473.61 4473
8474.48 4206
8475.35 3900
8476.22 3639
8477.09 3543
8477.95 3513
8478.82 3345
8479.69 3211
8480.56 3265
8481.43 3065
8482.30 3029
8483.17 3007
8484.04 2957
8484.91 2991
8485.78 2975
8486.65 3054
8487.52 2913
8488.39 2893
8489.26 2883
8490.13 2909
8491.00 3090
8491.87 3042
8492.74 3029
8493.61 3115
8494.48 2985
8495.35 2998
8496.22 3017
8497.09 3020
8497.96 2945
8498.83 2915
8499.70 2912
8500.57 2907
8501.44 2902
8502.31 2948
8503.18 3088
8504.05 2992
8504.92 2884
8505.79 2945
8506.66 2961
8507.53 2940
8508.41 3026
8509.28 2878
8510.15 2886
8511.02 3018
8511.89 2907
8512.76 2818
8513.63 3039
8514.50 3014
8515.37 2967
8516.24 3050
8517.12 3044
8517.99 3103
8518.86 3136
8519.73 3143
8520.60 3193
8521.47 3215
8522.34 3268
8523.22 3338
8524.09 3283
8524.96 3350
8525.83 3384
8526.70 3497
8527.57 3463
8528.45 3391
8529.32 3413
8530.19 3494
8531.06 3486
8531.93 3638
8532.81 3506
8533.68 3594
8534.55 3495
8535.42 3562
8536.29 3696
8537.17 3601
8538.04 3540
8538.91 3431
8539.78 3334
8540.66 3410
8541.53 3588
8542.40 3488
8543.27 3308
8544.15 3246
8545.02 3342
8545.89 3363
8546.76 3410
8547.64 3422
8548.51 3297
8549.38 3236
8550.26 3161
8551.13 3131
8552.00 3148
8552.87 3101
8553.75 2971
8554.62 3037
8555.49 3017
8556.37 2927
8557.24 2816
8558.11 2957
8558.99 3034
8559.86 3127
8560.73 3268
8561.61 3238
8562.48 3385
8563.36 3518
8564.23 3387
8565.10 3370
8565.98 3484
8566.85 3171
8567.72 3158
8568.60 2958
8569.47 2904
8570.35 2937
8571.22 2845
8572.09 2668
8572.97 2724
8573.84 2710
8574.72 2640
8575.59 2620
8576.46 2606
8577.34 2547
8578.21 2578
8579.09 2536
8579.96 2641
8580.84 2634
8581.71 2631
8582.59 2490
8583.46 2469
8584.34 2417
8585.21 2396
8586.08 2546
8586.96 2449
8587.83 2468
8588.71 2584
8589.58 2568
8590.46 2539
8591.33 2522
8592.21 2597
8593.08 2544
8593.96 2496
8594.83 2597
8595.71 2549
8596.59 2495
8597.46 2645
8598.34 2523
8599.21 2521
8600.09 2573
8600.96 2633
8601.84 2684
8602.71 2595
8603.59 2718
8604.46 2744
8605.34 2723
8606.22 2731
8607.09 2811
8607.97 2850
8608.84 2822
8609.72 2738
8610.60 2802
8611.47 2770
8612.35 2751
8613.22 2799
8614.10 2854
8614.98 2823
8615.85 2733
8616.73 2882
8617.61 2951
8618.48 2912
8619.36 2781
8620.24 2991
8621.11 3006
8621.99 2948
8622.87 2807
8623.74 2908
8624.62 2888
8625.50 2831
8626.37 2828
8627.25 2863
8628.13 2938
8629.00 2933
8629.88 2931
8630.76 3041
8631.63 2880
8632.51 3005
8633.39 3061
8634.27 3014
8635.14 3075
8636.02 3039
8636.90 3148
8637.77 3204
8638.65 3146
8639.53 3181
8640.41 3238
8641.28 3246
8642.16 3166
8643.04 3159
8643.92 3190
8644.80 3242
8645.67 3333
8646.55 3291
8647.43 3430
8648.31 3435
8649.19 3490
8650.06 3395
8650.94 3447
8651.82 3363
8652.70 3395
8653.58 3493
8654.45 3594
8655.33 3507
8656.21 3519
8657.09 3634
8657.97 3583
8658.85 3586
8659.72 3620
8660.60 3668
8661.48 3691
8662.36 3671
8663.24 3767
8664.12 3603
8665.00 3710
8665.88 3732
8666.75 3810
8667.63 3858
8668.51 3868
8669.39 3784
8670.27 3727
8671.15 3685
8672.03 3895
8672.91 3893
8673.79 4028
8674.67 4046
8675.55 3989
8676.42 4075
8677.30 4265
8678.18 4318
8679.06 4684
8679.94 4907
8680.82 5150
8681.70 5442
8682.58 5571
8683.46 5448
8684.34 5716
8685.22 5648
8686.10 5419
8686.98 5156
8687.86 4878
8688.74 4837
8689.62 4657
8690.50 4618
8691.38 4429
8692.26 4326
8693.14 4343
8694.02 4455
8694.90 4489
8695.78 4906
8696.66 5247
8697.54 5552
8698.42 6061
8699.30 6597
8700.18 7159
8701.07 7685
8701.95 7946
8702.83 7838
8703.71 7417
8704.59 7002
8705.47 6341
8706.35 5914
8707.23 5363
8708.11 5071
8708.99 4632
8709.87 4494
8710.75 4339
8711.64 4203
8712.52 4193
8713.40 4044
8714.28 4006
8715.16 4009
8716.04 3891
8716.92 3899
8717.81 4023
8718.69 4049
8719.57 4016
8720.45 4052
8721.33 3927
8722.21 3945
8723.10 3973
8723.98 3944
8724.86 4014
8725.74 4064
8726.62 4005
8727.50 4049
8728.39 4091
8729.27 4312
8730.15 4297
8731.03 4246
8731.91 4390
8732.80 4415
8733.68 4287
8734.56 4315
8735.44 4404
8736.33 4416
8737.21 4426
8738.09 4500
8738.97 4559
8739.86 4642
8740.74 4719
8741.62 4642
8742.50 4514
8743.39 4696
8744.27 4808
8745.15 4869
8746.04 4897
8746.92 4962
8747.80 5075
8748.68 4981
8749.57 4970
8750.45 4976
8751.33 4828
8752.22 4957
8753.10 4965
8753.98 4763
8754.87 4869
8755.75 4890
8756.63 4846
8757.52 4951
8758.40 5104
8759.28 5271
8760.17 5176
8761.05 5038
8761.94 5087
8762.82 5221
8763.70 5372
8764.59 5513
8765.47 5494
8766.36 5532
8767.24 5603
8768.12 5628
8769.01 5718
8769.89 5869
8770.78 5994
8771.66 6029
8772.54 6100
8773.43 6460
8774.31 6365
8775.20 6476
8776.08 6479
8776.97 6418
8777.85 6267
8778.73 6319
8779.62 6261
8780.50 6238
8781.39 6232
8782.27 6465
8783.16 6210
8784.04 6222
8784.93 6343
8785.81 6811
8786.70 7502
8787.58 8720
8788.47 9822
8789.35 11148
8790.24 12235
8791.12 13041
8792.01 13259
8792.89 13006
8793.78 11862
8794.66 11074
8795.55 10045
8796.44 8687
8797.32 7791
8798.21 7250
8799.09 6743
8799.98 6292
8800.86 6326
8801.75 6201
8802.63 6263
8803.52 6643
8804.41 7216
8805.29 7564
8806.18 7840
8807.06 8340
8807.95 8413
8808.84 8371
8809.72 7871
8810.61 7376
8811.49 6821
8812.38 6410
8813.27 5779
8814.15 5498
8815.04 5102
8815.93 4754
8816.81 4927
8817.70 4775
8818.59 4716
8819.47 4963
8820.36 5140
8821.25 5104
8822.13 5192
8823.02 5297
8823.91 5301
8824.79 4970
8825.68 5116
8826.57 4899
8827.45 4728
8828.34 4645
8829.23 4437
8830.12 4330
8831.00 4218
8831.89 4019
8832.78 4055
8833.66 4238
8834.55 4202
8835.44 4133
8836.33 4142
8837.21 4323
8838.10 4261
8838.99 4301
8839.88 4449
8840.76 4337
8841.65 4236
8842.54 4123
8843.43 3996
8844.32 4113
8845.20 4113
8846.09 4003
8846.98 3951
8847.87 4019
8848.76 3881
8849.64 3882
8850.53 3896
8851.42 4055
8852.31 4103
8853.20 4093
8854.09 4163
8854.97 4188
8855.86 4093
8856.75 3971
8857.64 4072
8858.53 4061
8859.42 3963
8860.30 4032
8861.19 3940
8862.08 3913
8862.97 3931
8863.86 3912
8864.75 4044
8865.64 3987
8866.53 3909
8867.42 3836
8868.30 3956
8869.19 3795
8870.08 3811
8870.97 3743
8871.86 3673
8872.75 3619
8873.64 3568
8874.53 3453
8875.42 3507
8876.31 3538
8877.20 3398
8878.09 3376
8878.98 3312
8879.87 3349
8880.76 3247
8881.65 3247
8882.54 3165
8883.43 3206
8884.32 3120
8885.21 3195
8886.10 3073
8886.99 3077
8887.88 2966
8888.77 3027
8889.66 2963
8890.55 3003
8891.44 2980
8892.33 2956
8893.22 2946
8894.11 2918
8895.00 2830
8895.89 2792
8896.78 2713
8897.67 2747
8898.56 2785
8899.45 2687
8900.34 2646
8901.23 2740
8902.12 2711
8903.01 2560
8903.90 2519
8904.79 2530
8905.69 2563
8906.58 2531
8907.47 2479
8908.36 2484
8909.25 2608
8910.14 2529
8911.03 2528
8911.92 2472
8912.82 2410
8913.71 2286
8914.60 2271
8915.49 2297
8916.38 2335
8917.27 2443
8918.16 2399
8919.06 2371
8919.95 2326
8920.84 2337
8921.73 2314
8922.62 2204
8923.51 2198
8924.41 2194
8925.30 2190
8926.19 2136
8927.08 2095
8927.97 2101
8928.87 2131
8929.76 2158
8930.65 2126
8931.54 2139
8932.43 2254
8933.33 2153
8934.22 2217
8935.11 2197
8936.00 2245
8936.90 2355
8937.79 2226
8938.68 2168
8939.57 2170
8940.47 2138
8941.36 2090
8942.25 2128
8943.15 1994
8944.04 1977
8944.93 2076
8945.82 2031
8946.72 2005
8947.61 1939
8948.50 1989
8949.40 2006
8950.29 2030
8951.18 2023
8952.08 1947
8952.97 1969
8953.86 1936
8954.76 2184
8955.65 2176
8956.54 1986
8957.44 1875
8958.33 2037
8959.22 2050
8960.12 1936
8961.01 1949
8961.91 1971
8962.80 2029
8963.69 1964
8964.59 1888
8965.48 1842
8966.37 1810
8967.27 1788
8968.16 1881
8969.06 1917
8969.95 1783
8970.85 1766
8971.74 1862
8972.63 1799
8973.53 1769
8974.42 1820
8975.32 1761
8976.21 1904
8977.11 1883
8978.00 1883
8978.90 1830
8979.79 1868
8980.68 1762
8981.58 1795
8982.47 1872
8983.37 1828
8984.26 1792
8985.16 1647
8986.05 1792
8986.95 1705
8987.84 1804
8988.74 1738
8989.63 1718
8990.53 1728
8991.42 1771
8992.32 1793
8993.22 1682
8994.11 1679
8995.01 1693
8995.90 1645
8996.80 1700
8997.69 1779
8998.59 1785
8999.48 1659
9000.38 1646
9001.28 1564
9002.17 1630
9003.07 1744
9003.96 1628
9004.86 1630
9005.75 1537
9006.65 1620
9007.55 1593
9008.44 1574
9009.34 1621
9010.23 1628
9011.13 1626
9012.03 1567
9012.92 1600
9013.82 1543
9014.72 1587
9015.61 1601
9016.51 1591
9017.41 1562
9018.30 1617
9019.20 1557
9020.10 1492
9020.99 1506
9021.89 1549
9022.79 1564
9023.68 1554
9024.58 1526
9025.48 1548
9026.37 1502
9027.27 1546
9028.17 1467
9029.06 1557
9029.96 1580
9030.86 1566
9031.76 1569
9032.65 1483
9033.55 1514
9034.45 1558
9035.35 1637
9036.24 1567
9037.14 1493
9038.04 1527
9038.94 1493
9039.83 1496
9040.73 1536
9041.63 1508
9042.53 1559
9043.42 1514
9044.32 1523
9045.22 1520
9046.12 1546
9047.02 1545
9047.91 1515
9048.81 1415
9049.71 1478
9050.61 1424
9051.51 1443
9052.41 1550
9053.30 1504
9054.20 1499
9055.10 1481
9056.00 1456
9056.90 1538
9057.80 1483
9058.69 1507
9059.59 1499
9060.49 1517
9061.39 1478
9062.29 1482
9063.19 1491
9064.09 1529
9064.99 1544
9065.88 1424
9066.78 1469
9067.68 1513
9068.58 1478
9069.48 1539
9070.38 1533
9071.28 1509
9072.18 1585
9073.08 1550
9073.98 1484
9074.88 1506
9075.78 1520
9076.68 1473
9077.58 1520
9078.47 1534
9079.37 1521
9080.27 1483
9081.17 1498
9082.07 1475
9082.97 1451
9083.87 1492
9084.77 1420
9085.67 1570
9086.57 1504
9087.47 1504
9088.37 1402
9089.27 1376
9090.17 1499
9091.07 1522
9091.97 1455
9092.87 1504
9093.77 1522
9094.67 1446
9095.58 1468
9096.48 1471
9097.38 1505
9098.28 1526
9099.18 1500
9100.08 1551
9100.98 1501
9101.88 1527
9102.78 1517
9103.68 1435
9104.58 1449
9105.48 1457
9106.38 1428
9107.28 1528
9108.19 1455
9109.09 1450
9109.99 1488
9110.89 1506
9111.79 1522
9112.69 1400
9113.59 1372
9114.49 1387
9115.40 1407
9116.30 1506
9117.20 1467
9118.10 1499
9119.00 1451
9119.90 1420
9120.81 1369
9121.71 1427
9122.61 1436
9123.51 1477
9124.41 1393
9125.31 1393
9126.22 1450
9127.12 1431
9128.02 1450
9128.92 1466
9129.82 1429
9130.73 1475
9131.63 1523
9132.53 1405
9133.43 1401
9134.34 1450
9135.24 1493
9136.14 1494
9137.04 1504
9137.95 1494
9138.85 1491
9139.75 1499
9140.65 1368
9141.56 1448
9142.46 1427
9143.36 1380
9144.26 1355
9145.17 1399
9146.07 1393
9146.97 1411
9147.88 1443
9148.78 1466
9149.68 1504
9150.59 1453
9151.49 1383
9152.39 1345
9153.29 1485
9154.20 1560
9155.10 1428
9156.01 1328
9156.91 1390
9157.81 1449
9158.72 1330
9159.62 1450
9160.52 1473
9161.43 1455
9162.33 1476
9163.23 1394
9164.14 1458
9165.04 1506
9165.95 1390
9166.85 1420
9167.75 1474
9168.66 1437
9169.56 1591
9170.47 1440
9171.37 1401
9172.27 1426
9173.18 1427
9174.08 1390
9174.99 1403
9175.89 1320
9176.80 1388
9177.70 1491
9178.60 1460
9179.51 1488
9180.41 1506
9181.32 1527
9182.22 1554
9183.13 1481
9184.03 1502
9184.94 1501
9185.84 1475
9186.75 1489
9187.65 1455
9188.56 1524
9189.46 1452
9190.37 1458
9191.27 1438
9192.18 1443
9193.08 1383
9193.99 1434
9194.89 1436
9195.80 1431
9196.71 1474
9197.61 1470
9198.52 1520
9199.42 1456
9200.33 1451
9201.23 1520
9202.14 1488
9203.04 1457
9203.95 1481
9204.86 1523
9205.76 1508
9206.67 1493
9207.57 1621
9208.48 1566
9209.39 1532
9210.29 1615
9211.20 1693
9212.10 1640
9213.01 1544
9213.92 1543
9214.82 1543
9215.73 1545
9216.64 1611
9217.54 1463
9218.45 1491
9219.36 1476
9220.26 1438
9221.17 1482
9222.08 1406
9222.98 1511
9223.89 1477
9224.80 1462
9225.70 1396
9226.61 1429
9227.52 1450
9228.42 1556
9229.33 1506
9230.24 1470
9231.14 1454
9232.05 1474
9232.96 1453
9233.87 1422
9234.77 1363
9235.68 1390
9236.59 1495
9237.50 1366
9238.40 1411
9239.31 1354
9240.22 1341
9241.13 1416
9242.03 1436
9242.94 1445
9243.85 1417
9244.76 1418
9245.66 1441
9246.57 1420
9247.48 1459
9248.39 1409
9249.30 1388
9250.20 1378
9251.11 1402
9252.02 1433
9252.93 1435
9253.84 1428
9254.75 1387
9255.65 1392
9256.56 1414
9257.47 1399
9258.38 1426
9259.29 1420
9260.20 1354
9261.10 1354
9262.01 1343
9262.92 1394
9263.83 1390
9264.74 1370
9265.65 1403
9266.56 1425
9267.47 1381
9268.37 1392
9269.28 1398
9270.19 1382
9271.10 1312
9272.01 1355
9272.92 1429
9273.83 1433
9274.74 1431
9275.65 1387
9276.56 1382
9277.47 1402
9278.38 1356
9279.29 1441
9280.20 1473
9281.11 1444
9282.01 1476
9282.92 1473
9283.83 1527
9284.74 1520
9285.65 1491
9286.56 1512
9287.47 1538
9288.38 1615
9289.29 1542
9290.20 1496
9291.11 1452
9292.02 1500
9292.93 1484
9293.84 1468
9294.75 1489
9295.66 1512
9296.57 1491
9297.49 1538
9298.40 1515
9299.31 1526
9300.22 1474
9301.13 1527
9302.04 1581
9302.95 1577
9303.86 1583
9304.77 1576
9305.68 1671
9306.59 1507
9307.50 1491
9308.41 1487
9309.32 1508
9310.24 1596
9311.15 1554
9312.06 1570
9312.97 1525
9313.88 1510
9314.79 1533
9315.70 1521
9316.61 1519
9317.53 1413
9318.44 1361
9319.35 1390
9320.26 1565
9321.17 1515
9322.08 1428
9322.99 1471
9323.91 1488
9324.82 1480
9325.73 1389
9326.64 1412
9327.55 1457
9328.46 1454
9329.38 1521
9330.29 1474
9331.20 1396
9332.11 1567
9333.03 1563
9333.94 1500
9334.85 1391
9335.76 1440
9336.67 1408
9337.59 1391
9338.50 1397
9339.41 1499
9340.32 1527
9341.24 1417
9342.15 1357
9343.06 1325
9343.97 1356
9344.89 1412
9345.80 1477
9346.71 1511
9347.63 1387
9348.54 1426
9349.45 1510
9350.36 1541
9351.28 1610
9352.19 1487
9353.10 1493
9354.02 1514
9354.93 1419
9355.84 1469
9356.76 1514
9357.67 1511
9358.58 1472
9359.50 1538
9360.41 1558
9361.32 1515
9362.24 1509
9363.15 1498
9364.06 1483
9364.98 1491
9365.89 1562
9366.81 1596
9367.72 1539
9368.63 1445
9369.55 1562
9370.46 1535
9371.38 1481
9372.29 1563
9373.20 1597
9374.12 1591
9375.03 1563
9375.95 1546
9376.86 1578
9377.77 1566
9378.69 1576
9379.60 1536
9380.52 1663
9381.43 1624
9382.35 1612
9383.26 1540
9384.18 1529
9385.09 1631
9386.01 1640
9386.92 1585
9387.83 1625
9388.75 1651
9389.66 1667
9390.58 1673
9391.49 1640
9392.41 1678
9393.32 1686
9394.24 1632
9395.16 1694
9396.07 1797
9396.99 1808
9397.90 1842
9398.82 1811
9399.73 1750
9400.65 1773
9401.56 1800
9402.48 1951
9403.39 1971
9404.31 1978
9405.22 1967
9406.14 1991
9407.06 1995
9407.97 1968
9408.89 1961
9409.80 1862
9410.72 1929
9411.64 1910
9412.55 1926
9413.47 1936
9414.38 1796
9415.30 1904
9416.22 1961
9417.13 1907
9418.05 1842
9418.97 1750
9419.88 1779
9420.80 1711
9421.71 1733
9422.63 1715
9423.55 1691
9424.46 1596
9425.38 1660
9426.30 1690
9427.21 1611
9428.13 1666
9429.05 1645
9429.96 1659
9430.88 1734
9431.80 1674
9432.72 1585
9433.63 1637
9434.55 1546
9435.47 1591
9436.38 1584
9437.30 1554
9438.22 1608
9439.14 1667
9440.05 1674
9440.97 1694
9441.89 1759
9442.81 1706
9443.72 1676
9444.64 1665
9445.56 1649
9446.48 1788
9447.39 1762
9448.31 1686
9449.23 1696
9450.15 1673
9451.07 1770
9451.98 1689
9452.90 1684
9453.82 1680
9454.74 1711
9455.66 1689
9456.57 1778
9457.49 1809
9458.41 1935
9459.33 1876
9460.25 2043
9461.16 2147
9462.08 2358
9463.00 2290
9463.92 2235
9464.84 2305
9465.76 2239
9466.68 2237
9467.59 2005
9468.51 1861
9469.43 1863
9470.35 1773
9471.27 1690
9472.19 1693
9473.11 1723
9474.03 1651
9474.95 1638
9475.87 1653
9476.78 1671
9477.70 1640
9478.62 1772
9479.54 1765
9480.46 1631
9481.38 1581
9482.30 1651
9483.22 1593
9484.14 1599
9485.06 1725
9485.98 1736
9486.90 1662
9487.82 1752
9488.74 1789
9489.66 1772
9490.58 1748
9491.50 1821
9492.42 1772
9493.34 1822
9494.26 1724
9495.18 1784
9496.10 1870
9497.02 1676
9497.94 1624
9498.86 1714
9499.78 1631
9500.70 1593
9501.62 1526
9502.54 1614
9503.46 1591
9504.38 1572
9505.30 1613
9506.22 1509
9507.14 1471
9508.06 1548
9508.98 1562
9509.90 1563
9510.82 1534
9511.75 1572
9512.67 1545
9513.59 1661
9514.51 1695
9515.43 1631
9516.35 1633
9517.27 1557
9518.19 1508
9519.11 1565
9520.03 1654
9520.96 1622
9521.88 1573
9522.80 1591
9523.72 1499
9524.64 1585
9525.56 1592
9526.48 1576
9527.41 1557
9528.33 1499
9529.25 1521
9530.17 1568
9531.09 1546
9532.02 1546
9532.94 1483
9533.86 1580
9534.78 1638
9535.70 1607
9536.63 1641
9537.55 1693
9538.47 1734
9539.39 1732
9540.31 1677
9541.24 1851
9542.16 1878
9543.08 1778
9544.00 1935
9544.93 1883
9545.85 1813
9546.77 1801
9547.69 1726
9548.62 1753
9549.54 1709
9550.46 1591
9551.38 1560
9552.31 1609
9553.23 1675
9554.15 1577
9555.08 1566
9556.00 1582
9556.92 1598
9557.84 1586
9558.77 1593
9559.69 1556
9560.61 1536
9561.54 1582
9562.46 1690
9563.38 1605
9564.31 1599
9565.23 1636
9566.15 1599
9567.08 1640
9568.00 1623
9568.93 1728
9569.85 1623
9570.77 1611
9571.70 1598
9572.62 1607
9573.54 1501
9574.47 1625
9575.39 1648
9576.32 1546
9577.24 1585
9578.16 1560
9579.09 1553
9580.01 1569
9580.94 1598
9581.86 1507
9582.78 1460
9583.71 1620
9584.63 1651
9585.56 1499
9586.48 1504
9587.41 1542
9588.33 1524
9589.26 1518
9590.18 1547
9591.11 1626
9592.03 1606
9592.96 1546
9593.88 1537
9594.80 1608
9595.73 1561
9596.65 1517
9597.58 1543
9598.50 1521
9599.43 1619
9600.35 1567
9601.28 1609
9602.21 1577
9603.13 1559
9604.06 1693
9604.98 1683
9605.91 1723
9606.83 1675
9607.76 1640
9608.68 1680
9609.61 1703
9610.53 1761
9611.46 1790
9612.39 1665
9613.31 1718
9614.24 1673
9615.16 1636
9616.09 1736
9617.02 1696
9617.94 1729
9618.87 1765
9619.79 1762
9620.72 1752
9621.65 1755
9622.57 1678
9623.50 1683
9624.42 1786
9625.35 1825
9626.28 1819
9627.20 1786
9628.13 1861
9629.06 1892
9629.98 1828
9630.91 1806
9631.84 1810
9632.76 1990
9633.69 1955
9634.62 1886
9635.54 1928
9636.47 1900
9637.40 1836
9638.32 1884
9639.25 1889
9640.18 1939
9641.11 1930
9642.03 1905
9642.96 1982
9643.89 1982
9644.81 1997
9645.74 1957
9646.67 1930
9647.60 1966
9648.52 1869
9649.45 2072
9650.38 2063
9651.31 2040
9652.23 2037
9653.16 2009
9654.09 2068
9655.02 2138
9655.95 2194
9656.87 2285
9657.80 2433
9658.73 2496
9659.66 2620
9660.58 2517
9661.51 2453
9662.44 2530
9663.37 2331
9664.30 2369
9665.23 2285
9666.15 2181
9667.08 2239
9668.01 2233
9668.94 2235
9669.87 2210
9670.80 2141
9671.73 2279
9672.65 2253
9673.58 2198
9674.51 2243
9675.44 2303
9676.37 2275
9677.30 2404
9678.23 2351
9679.16 2329
9680.08 2350
9681.01 2256
9681.94 2200
9682.87 2226
9683.80 2331
9684.73 2204
9685.66 2223
9686.59 2298
9687.52 2368
9688.45 2426
9689.38 2407
9690.31 2370
9691.24 2339
9692.17 2292
9693.09 2356
9694.02 2353
9694.95 2267
9695.88 2299
9696.81 2257
9697.74 2250
9698.67 2396
9699.60 2344
9700.53 2511
9701.46 2452
9702.39 2404
9703.32 2442
9704.25 2518
9705.18 2709
9706.11 2588
9707.04 2687
9707.97 2838
9708.91 2850
9709.84 2873
9710.77 2819
9711.70 2922
9712.63 2755
9713.56 2543
9714.49 2436
9715.42 2427
9716.35 2374
9717.28 2296
9718.21 2246
9719.14 2192
9720.07 2232
9721.00 2340
9721.93 2343
9722.87 2386
9723.80 2403
9724.73 2276
9725.66 2337
9726.59 2252
9727.52 2228
9728.45 2188
9729.38 2124
9730.32 2193
9731.25 2115
9732.18 2025
9733.11 2048
9734.04 2024
9734.97 2031
9735.91 2120
9736.84 2122
9737.77 2026
9738.70 2025
9739.63 2160
9740.56 2139
9741.50 2160
9742.43 2162
9743.36 2101
9744.29 2041
9745.22 2045
9746.16 2004
9747.09 2069
9748.02 2029
9748.95 2075
9749.89 2052
9750.82 2106
9751.75 1982
9752.68 2049
9753.62 1969
9754.55 2063
9755.48 2095
9756.41 1958
9757.35 1964
9758.28 1957
9759.21 2036
9760.14 1986
9761.08 1898
9762.01 1946
9762.94 1928
9763.88 1937
9764.81 1843
9765.74 1971
9766.68 2012
9767.61 1975
9768.54 1989
9769.48 2057
9770.41 1977
9771.34 1963
9772.28 1949
9773.21 2064
9774.14 1995
9775.08 2035
9776.01 2038
9776.94 2065
9777.88 2003
9778.81 2048
9779.74 2104
9780.68 2072
9781.61 2004
9782.55 2043
9783.48 2125
9784.41 2141
9785.35 2052
9786.28 2066
9787.22 2039
9788.15 2206
9789.08 2220
9790.02 2155
9790.95 2265
9791.89 2218
9792.82 2188
9793.76 2326
9794.69 2254
9795.63 2106
9796.56 2108
9797.49 2095
9798.43 2040
9799.36 1932
9800.30 1887
9801.23 1945
9802.17 1915
9803.10 1919
9804.04 1994
9804.97 1914
9805.91 1976
9806.84 1959
9807.78 2015
9808.71 2007
9809.65 2026
9810.58 1986
9811.52 2017
9812.45 1964
9813.39 1896
9814.33 1858
9815.26 1794
9816.20 1729
9817.13 1713
9818.07 1655
9819.00 1717
9819.94 1709
9820.87 1614
9821.81 1659
9822.75 1735
9823.68 1777
9824.62 1726
9825.55 1701
9826.49 1662
9827.43 1612
9828.36 1657
9829.30 1545
9830.23 1598
9831.17 1597
9832.11 1667
9833.04 1661
9833.98 1583
9834.92 1647
9835.85 1592
9836.79 1575
9837.73 1591
9838.66 1629
9839.60 1548
9840.54 1503
9841.47 1585
9842.41 1605
9843.35 1678
9844.28 1611
9845.22 1509
9846.16 1586
9847.09 1597
9848.03 1681
9848.97 1627
9849.90 1634
9850.84 1590
9851.78 1560
9852.72 1656
9853.65 1640
9854.59 1603
9855.53 1640
9856.47 1651
9857.40 1644
9858.34 1606
9859.28 1620
9860.22 1575
9861.15 1566
9862.09 1598
9863.03 1615
9863.97 1613
9864.90 1627
9865.84 1586
9866.78 1647
9867.72 1691
9868.66 1558
9869.59 1622
9870.53 1605
9871.47 1559
9872.41 1529
9873.35 1544
9874.29 1525
9875.22 1623
9876.16 1555
9877.10 1498
9878.04 1560
9878.98 1513
9879.92 1529
9880.85 1579
9881.79 1644
9882.73 1583
9883.67 1570
9884.61 1574
9885.55 1607
9886.49 1550
9887.43 1597
9888.37 1529
9889.30 1595
9890.24 1625
9891.18 1504
9892.12 1518
9893.06 1524
9894.00 1575
9894.94 1617
9895.88 1573
9896.82 1567
9897.76 1549
9898.70 1557
9899.64 1497
9900.58 1547
9901.52 1575
9902.45 1493
9903.39 1432
9904.33 1497
9905.27 1633
9906.21 1548
9907.15 1503
9908.09 1466
9909.03 1458
9909.97 1517
9910.91 1507
9911.85 1530
9912.79 1591
9913.73 1536
9914.67 1595
9915.61 1616
9916.55 1556
9917.49 1549
9918.44 1584
9919.38 1593
9920.32 1618
9921.26 1633
9922.20 1582
9923.14 1584
9924.08 1580
9925.02 1601
9925.96 1500
9926.90 1543
9927.84 1570
9928.78 1528
9929.72 1599
9930.66 1658
9931.61 1782
9932.55 1869
9933.49 1977
9934.43 2081
9935.37 2269
9936.31 2359
9937.25 2436
9938.19 2469
9939.14 2348
9940.08 2358
9941.02 2195
9941.96 2048
9942.90 1931
9943.84 1788
9944.78 1694
9945.73 1621
9946.67 1514
9947.61 1493
9948.55 1497
9949.49 1488
9950.44 1488
9951.38 1594
9952.32 1576
9953.26 1580
9954.20 1614
9955.15 1509
9956.09 1484
9957.03 1491
9957.97 1486
9958.91 1482
9959.86 1435
9960.80 1397
9961.74 1478
9962.68 1433
9963.63 1409
9964.57 1449
9965.51 1492
9966.45 1390
9967.40 1387
9968.34 1378
9969.28 1341
9970.23 1396
9971.17 1431
9972.11 1321
9973.05 1337
9974.00 1273
9974.94 1319
9975.88 1375
9976.83 1390
9977.77 1386
9978.71 1369
9979.66 1354
9980.60 1323
9981.54 1299
9982.49 1293
9983.43 1296
9984.37 1267
9985.32 1348
9986.26 1372
9987.20 1284
9988.15 1254
9989.09 1225
9990.04 1275
9990.98 1290
9991.92 1333
9992.87 1368
9993.81 1375
9994.76 1412
9995.70 1352
9996.64 1278
9997.59 1281
9998.53 1386
9999.48 1397
10000.42 1302
10001.36 1261
10002.31 1266
10003.25 1331
10004.20 1355
10005.14 1324
10006.09 1322
10007.03 1350
10007.98 1322
10008.92 1325
10009.87 1309
10010.81 1372
10011.76 1271
10012.70 1314
10013.64 1339
10014.59 1429
10015.53 1373
10016.48 1270
10017.43 1276
10018.37 1333
10019.32 1313
10020.26 1374
10021.21 1331
10022.15 1364
10023.10 1334
10024.04 1260
10024.99 1225
10025.93 1254
10026.88 1280
10027.82 1271
10028.77 1411
10029.72 1390
10030.66 1391
10031.61 1288
10032.55 1306
10033.50 1338
10034.44 1313
10035.39 1323
10036.34 1284
10037.28 1264
10038.23 1374
10039.17 1329
10040.12 1306
10041.07 1352
10042.01 1347
10042.96 1329
10043.91 1311
10044.85 1262
10045.80 1231
10046.74 1269
10047.69 1241
10048.64 1205
10049.58 1171
10050.53 1312
10051.48 1289
10052.42 1250
10053.37 1235
10054.32 1232
10055.27 1249
10056.21 1254
10057.16 1234
10058.11 1236
10059.05 1288
10060.00 1201
10060.95 1270
10061.89 1171
10062.84 1124
10063.79 1147
10064.74 1235
10065.68 1243
10066.63 1242
10067.58 1163
10068.53 1258
10069.47 1229
10070.42 1169
10071.37 1226
10072.32 1272
10073.26 1155
10074.21 1215
10075.16 1203
10076.11 1252
10077.06 1275
10078.00 1199
10078.95 1179
10079.90 1210
10080.85 1211
10081.80 1185
10082.74 1259
10083.69 1235
10084.64 1229
10085.59 1247
10086.54 1259
10087.49 1320
10088.43 1303
10089.38 1177
10090.33 1213
10091.28 1222
10092.23 1250
10093.18 1229
10094.13 1154
10095.07 1166
10096.02 1175
10096.97 1226
10097.92 1129
10098.87 1137
10099.82 1261
10100.77 1200
10101.72 1154
10102.67 1183
10103.61 1179
10104.56 1226
10105.51 1204
10106.46 1244
10107.41 1199
10108.36 1112
10109.31 1167
10110.26 1202
10111.21 1200
10112.16 1186
10113.11 1257
10114.06 1244
10115.01 1108
10115.96 1108
10116.91 1102
10117.86 1079
10118.81 1100
10119.76 1143
10120.71 1231
10121.66 1118
10122.61 1179
10123.56 1192
10124.51 1179
10125.46 1153
10126.41 1171
10127.36 1091
10128.31 1218
10129.26 1188
10130.21 1232
10131.16 1193
10132.11 1196
10133.06 1155
10134.01 1196
10134.96 1213
10135.91 1177
10136.86 1199
10137.81 1210
10138.76 1234
10139.72 1195
10140.67 1186
10141.62 1314
10142.57 1279
10143.52 1245
10144.47 1176
10145.42 1215
10146.37 1138
10147.32 1222
10148.28 1243
10149.23 1229
10150.18 1267
10151.13 1179
10152.08 1222
10153.03 1179
10153.98 1265
10154.94 1283
10155.89 1211
10156.84 1313
10157.79 1214
10158.74 1224
10159.69 1226
10160.65 1167
10161.60 1197
10162.55 1267
10163.50 1276
10164.45 1222
10165.41 1182
10166.36 1189
10167.31 1207
10168.26 1248
10169.21 1296
10170.17 1213
10171.12 1217
10172.07 1296
10173.02 1321
10173.98 1266
10174.93 1303
10175.88 1304
10176.83 1286
10177.79 1305
10178.74 1324
10179.69 1315
10180.64 1310
10181.60 1389
10182.55 1241
10183.50 1191
10184.46 1284
10185.41 1399
10186.36 1310
10187.32 1358
10188.27 1368
10189.22 1344
10190.18 1339
10191.13 1344
10192.08 1372
10193.03 1420
10193.99 1286
10194.94 1282
10195.90 1373
10196.85 1462
10197.80 1506
10198.76 1388
10199.71 1414
10200.66 1507
10201.62 1516
10202.57 1543
10203.52 1493
10204.48 1442
10205.43 1397
10206.39 1467
10207.34 1544
10208.29 1550
10209.25 1508
10210.20 1549
10211.16 1577
10212.11 1538
10213.07 1543
10214.02 1541
10214.97 1631
10215.93 1633
10216.88 1693
10217.84 1674
10218.79 1692
10219.75 1666
10220.70 1642
10221.66 1493
10222.61 1401
10223.57 1489
10224.52 1512
10225.48 1443
10226.43 1466
10227.39 1389
10228.34 1471
10229.30 1421
10230.25 1448
10231.21 1400
10232.16 1411
10233.12 1369
10234.07 1325
10235.03 1391
10235.98 1426
10236.94 1319
10237.89 1482
10238.85 1410
10239.80 1425
10240.76 1498
10241.72 1556
10242.67 1640
10243.63 1589
10244.58 1740
10245.54 1809
10246.49 1805
10247.45 1883
10248.41 1841
10249.36 1666
10250.32 1594
10251.27 1619
10252.23 1501
10253.19 1503
10254.14 1411
10255.10 1412
10256.06 1367
10257.01 1348
10257.97 1295
10258.92 1295
10259.88 1289
10260.84 1299
10261.79 1292
10262.75 1309
10263.71 1309
10264.66 1318
10265.62 1358
10266.58 1337
10267.53 1246
10268.49 1250
10269.45 1298
10270.41 1201
10271.36 1231
10272.32 1152
10273.28 1161
10274.23 1188
10275.19 1131
10276.15 1186
10277.11 1247
10278.06 1178
10279.02 1234
10279.98 1194
10280.94 1167
10281.89 1225
10282.85 1249
10283.81 1240
10284.77 1193
10285.72 1192
10286.68 1112
10287.64 1159
10288.60 1162
10289.55 1194
10290.51 1168
10291.47 1189
10292.43 1206
10293.39 1198
10294.34 1123
10295.30 1164
10296.26 1152
10297.22 1187
10298.18 1196
10299.14 1196
10300.09 1181
10301.05 1192
10302.01 1133
10302.97 1156
10303.93 1221
10304.89 1202
10305.85 1176
10306.80 1190
10307.76 1192
10308.72 1191
10309.68 1183
10310.64 1224
10311.60 1242
10312.56 1184
10313.52 1160
10314.47 1133
10315.43 1108
10316.39 1089
10317.35 1151
10318.31 1149
10319.27 1145
10320.23 1190
10321.19 1115
10322.15 1068
10323.11 1189
10324.07 1287
10325.03 1128
10325.99 1163
10326.95 1160
10327.91 1190
10328.87 1165
10329.83 1120
10330.79 1138
10331.75 1160
10332.71 1147
10333.67 1110
10334.63 1117
10335.59 1130
10336.55 1124
10337.51 1147
10338.47 1099
10339.43 1162
10340.39 1109
10341.35 1124
10342.31 1165
10343.27 1083
10344.23 1141
10345.19 1119
10346.15 1082
10347.11 1124
10348.07 1172
10349.03 1094
10349.99 1066
10350.95 1128
10351.91 1041
10352.87 1139
10353.83 1191
10354.79 1129
10355.76 1107
10356.72 1079
10357.68 1147
10358.64 1130
10359.60 1111
10360.56 1173
10361.52 1149
10362.48 1085
10363.45 1096
10364.41 1062
10365.37 1118
10366.33 1104
10367.29 1099
10368.25 1160
10369.21 1096
10370.18 1126
10371.14 1148
10372.10 1193
10373.06 1129
10374.02 1056
10374.98 1086
10375.95 1090
10376.91 1109
10377.87 1097
10378.83 1018
10379.79 1073
10380.76 1098
10381.72 1068
10382.68 1091
10383.64 1115
10384.61 1137
10385.57 1103
10386.53 1099
10387.49 1087
10388.46 1079
10389.42 1073
10390.38 1098
10391.34 1133
10392.31 1144
10393.27 1131
10394.23 1043
10395.19 1069
10396.16 1097
10397.12 1067
10398.08 1059
10399.05 1040
10400.01 1064
10400.97 1066
10401.93 1093
10402.90 1083
10403.86 1060
10404.82 1019
10405.79 1085
10406.75 1075
10407.71 1118
10408.68 1087
10409.64 1084
10410.60 1103
10411.57 1155
10412.53 1160
10413.50 1113
10414.46 1192
10415.42 1167
10416.39 1138
10417.35 1072
10418.31 1111
10419.28 1243
10420.24 1209
10421.21 1161
10422.17 1169
10423.13 1224
10424.10 1276
10425.06 1247
10426.03 1345
10426.99 1328
10427.96 1353
10428.92 1322
10429.88 1460
10430.85 1491
10431.81 1446
10432.78 1408
10433.74 1349
10434.71 1315
10435.67 1271
10436.64 1219
10437.60 1304
10438.57 1179
10439.53 1175
10440.50 1139
10441.46 1194
10442.43 1163
10443.39 1156
10444.36 1154
10445.32 1074
10446.29 1097
10447.25 1058
10448.22 1104
10449.18 1116
10450.15 1098
10451.11 1056
10452.08 1058
10453.04 1144
10454.01 1042
10454.97 1127
10455.94 1082
10456.91 1100
10457.87 1068
10458.84 1005
10459.80 1064
10460.77 992
10461.73 1057
10462.70 1090
10463.67 1012
10464.63 1058
10465.60 1141
10466.56 1071
10467.53 1083
10468.50 1002
10469.46 1039
10470.43 1127
10471.40 1089
10472.36 1053
10473.33 1114
10474.30 1121
10475.26 1066
10476.23 1090
10477.19 1068
10478.16 1042
10479.13 1074
10480.09 1096
10481.06 1030
10482.03 1046
10483.00 1071
10483.96 1059
10484.93 950
10485.90 1003
10486.86 998
10487.83 1026
10488.80 1028
10489.76 1101
10490.73 1133
10491.70 1086
10492.67 1117
10493.63 1094
10494.60 1093
10495.57 1064
10496.54 1130
10497.50 1071
10498.47 1102
10499.44 1037
10500.41 1071
10501.37 1059
10502.34 1051
10503.31 1062
10504.28 1064
10505.25 1019
10506.21 1115
10507.18 1161
10508.15 1146
10509.12 1126
10510.09 1102
10511.05 1114
10512.02 1067
10512.99 1081
10513.96 1124
10514.93 1103
10515.90 1129
10516.86 1110
10517.83 1000
10518.80 1040
10519.77 1086
10520.74 1073
10521.71 1029
10522.68 1071
10523.64 1140
10524.61 1142
10525.58 1176
10526.55 1120
10527.52 1131
10528.49 1068
10529.46 1099
10530.43 1061
10531.40 1048
10532.36 1137
10533.33 1111
10534.30 1126
10535.27 1084
10536.24 1101
10537.21 1109
10538.18 1182
10539.15 1159
10540.12 1134
10541.09 1169
10542.06 1076
10543.03 1104
10544.00 1059
10544.97 1074
10545.94 1076
10546.91 1114
10547.88 1102
10548.85 1097
10549.82 1102
10550.79 1146
10551.76 1162
10552.73 1106
10553.70 1105
10554.67 1147
10555.64 1138
10556.61 1112
10557.58 1134
10558.55 1157
10559.52 1162
10560.49 1127
10561.46 1129
10562.43 1104
10563.40 1123
10564.37 1143
10565.34 1198
10566.31 1217
10567.28 1168
10568.25 1270
10569.23 1328
10570.20 1350
10571.17 1445
10572.14 1421
10573.11 1382
10574.08 1492
10575.05 1390
10576.02 1244
10576.99 1244
10577.96 1305
10578.94 1230
10579.91 1129
10580.88 1146
10581.85 1118
10582.82 1103
10583.79 1140
10584.76 1153
10585.74 1146
10586.71 1082
10587.68 1148
10588.65 1131
10589.62 1071
10590.60 1135
10591.57 1156
10592.54 1213
10593.51 1106
10594.48 1094
10595.45 1157
10596.43 1183
10597.40 1214
10598.37 1187
10599.34 1134
10600.32 1158
10601.29 1182
10602.26 1162
10603.23 1170
10604.21 1178
10605.18 1151
10606.15 1215
10607.12 1158
10608.10 1171
10609.07 1143
10610.04 1157
10611.01 1102
10611.99 1098
10612.96 1084
10613.93 1025
10614.91 1094
10615.88 1090
10616.85 1052
10617.82 1106
10618.80 1025
10619.77 1060
10620.74 1029
10621.72 992
10622.69 1068
10623.66 964
10624.64 1007
10625.61 1074
10626.58 1104
10627.56 1095
10628.53 1055
10629.51 1049
10630.48 1161
10631.45 1126
10632.43 1144
10633.40 1047
10634.37 1041
10635.35 1134
10636.32 1067
10637.30 1136
10638.27 1110
10639.24 1048
10640.22 1064
10641.19 1078
10642.17 1080
10643.14 1046
10644.11 1142
10645.09 1139
10646.06 1200
10647.04 1247
10648.01 1230
10648.99 1238
10649.96 1226
10650.94 1242
10651.91 1261
10652.89 1299
10653.86 1153
10654.83 1129
10655.81 1113
10656.78 1106
10657.76 1130
10658.73 1117
10659.71 1100
10660.68 1017
10661.66 1057
10662.63 1029
10663.61 1120
10664.59 1025
10665.56 1066
10666.54 1099
10667.51 1149
10668.49 1123
10669.46 1126
10670.44 1177
10671.41 1085
10672.39 1184
10673.36 1090
10674.34 1047
10675.32 1111
10676.29 1133
10677.27 1033
10678.24 1068
10679.22 1052
10680.19 1123
10681.17 1069
10682.15 1039
10683.12 1047
10684.10 1079
10685.08 1075
10686.05 1068
10687.03 1027
10688.00 1101
10688.98 1056
10689.96 1038
10690.93 1068
10691.91 1082
10692.89 1106
10693.86 1088
10694.84 1117
10695.82 1066
10696.79 1110
10697.77 1030
10698.75 1027
10699.72 994
10700.70 1002
10701.68 954
10702.65 956
10703.63 1029
10704.61 1010
10705.59 940
10706.56 986
10707.54 1000
10708.52 977
10709.49 968
10710.47 1019
10711.45 988
10712.43 981
10713.40 940
10714.38 995
10715.36 1008
10716.34 1022
10717.31 946
10718.29 990
10719.27 1020
10720.25 1091
10721.22 1062
10722.20 1046
10723.18 976
10724.16 1050
10725.14 1139
10726.11 1108
10727.09 1019
10728.07 972
10729.05 1003
10730.03 1048
10731.01 1042
10731.98 1005
10732.96 1048
10733.94 1052
10734.92 1069
10735.90 1050
10736.88 1037
10737.85 1056
10738.83 1068
10739.81 1033
10740.79 1047
10741.77 1033
10742.75 1104
10743.73 1106
10744.71 1000
10745.69 950
10746.66 982
10747.64 1060
10748.62 1014
10749.60 1021
10750.58 1042
10751.56 1067
10752.54 1102
10753.52 1102
10754.50 1060
10755.48 1055
10756.46 1093
10757.44 1051
10758.42 963
10759.39 1055
10760.37 969
10761.35 1079
10762.33 1048
10763.31 1037
10764.29 1026
10765.27 1015
10766.25 1107
10767.23 1021
10768.21 991
10769.19 1025
10770.17 1061
10771.15 1073
10772.13 985
10773.11 979
10774.09 995
10775.07 1013
10776.05 1024
10777.03 1035
10778.02 1048
10779.00 962
10779.98 1017
10780.96 1081
10781.94 986
10782.92 1054
10783.90 1096
10784.88 1081
10785.86 1083
10786.84 1060
10787.82 1136
10788.80 1106
10789.78 1121
10790.76 1097
10791.75 1081
10792.73 1044
10793.71 1043
10794.69 1113
10795.67 1073
10796.65 1037
10797.63 1137
10798.61 1075
10799.60 1084
10800.58 1071
10801.56 1076
10802.54 1144
10803.52 1045
10804.50 1077
10805.49 1156
10806.47 1075
10807.45 1014
10808.43 1092
10809.41 1116
10810.39 1059
10811.38 1047
10812.36 1104
10813.34 1086
10814.32 1132
10815.30 1030
10816.29 1079
10817.27 1108
10818.25 1107
10819.23 1118
10820.22 1115
10821.20 1179
10822.18 1062
10823.16 1080
10824.15 1114
10825.13 1165
10826.11 1130
10827.09 1038
10828.08 1068
10829.06 1118
10830.04 1165
10831.02 1070
10832.01 1065
10832.99 1134
10833.97 1132
10834.96 1134
10835.94 1126
10836.92 1064
10837.91 1024
10838.89 1078
10839.87 1083
10840.85 1036
10841.84 1161
10842.82 1170
10843.81 1112
10844.79 1091
10845.77 1141
10846.76 1137
10847.74 1220
10848.72 1174
10849.71 1165
10850.69 1113
10851.67 1109
10852.66 1170
10853.64 1193
10854.63 1218
10855.61 1182
10856.59 1197
10857.58 1170
10858.56 1130
10859.55 1082
10860.53 1099
10861.51 1159
10862.50 1194
10863.48 1194
10864.47 1253
10865.45 1289
10866.44 1229
10867.42 1168
10868.41 1175
10869.39 1216
10870.37 1208
10871.36 1245
10872.34 1222
10873.33 1141
10874.31 1176
10875.30 1173
10876.28 1267
10877.27 1304
10878.25 1235
10879.24 1248
10880.22 1309
10881.21 1338
10882.19 1335
10883.18 1315
10884.16 1318
10885.15 1318
10886.13 1347
10887.12 1271
10888.11 1271
10889.09 1298
10890.08 1310
10891.06 1343
10892.05 1382
10893.03 1308
10894.02 1291
10895.00 1334
10895.99 1324
10896.98 1329
10897.96 1347
10898.95 1394
10899.93 1374
10900.92 1372
10901.91 1380
10902.89 1348
10903.88 1336
10904.86 1392
10905.85 1415
10906.84 1436
10907.82 1449
10908.81 1463
10909.80 1468
10910.78 1414
10911.77 1430
10912.76 1501
10913.74 1490
10914.73 1547
10915.72 1461
10916.70 1420
10917.69 1466
10918.68 1453
10919.66 1479
10920.65 1492
10921.64 1482
10922.62 1494
10923.61 1436
10924.60 1599
10925.58 1605
10926.57 1538
10927.56 1594
10928.55 1569
10929.53 1628
10930.52 1594
10931.51 1514
10932.50 1562
10933.48 1628
10934.47 1729
10935.46 1566
10936.45 1572
10937.43 1609
10938.42 1621
10939.41 1589
10940.40 1544
10941.38 1605
10942.37 1606
10943.36 1622
10944.35 1598
10945.34 1592
10946.32 1634
10947.31 1731
10948.30 1769
10949.29 1647
10950.28 1745
10951.27 1676
10952.25 1810
10953.24 1817
10954.23 1797
10955.22 1808
10956.21 1883
10957.20 1823
10958.18 1846
10959.17 1887
10960.16 1946
10961.15 2051
10962.14 2015
10963.13 1973
10964.12 2012
10965.11 2073
10966.10 2157
10967.08 2228
10968.07 2314
10969.06 2260
10970.05 2271
10971.04 2364
10972.03 2282
10973.02 2188
10974.01 2161
10975.00 2120
10975.99 2102
10976.98 2024
10977.97 1942
10978.96 1950
10979.95 1911
10980.94 1911
10981.92 1845
10982.91 1865
10983.90 1865
10984.89 1781
10985.88 1822
10986.87 1920
10987.86 1939
10988.85 1904
10989.84 1854
10990.83 1949
10991.82 1918
10992.81 1945
10993.80 1984
10994.79 2000
10995.78 1944
10996.78 1974
10997.77 2054
10998.76 1989
10999.75 1942
11000.74 1979
11001.73 2068
11002.72 2084
11003.71 2134
11004.70 2305
11005.69 2337
11006.68 2524
11007.67 2669
11008.66 2794
11009.65 2900
11010.64 2851
11011.64 2989
11012.63 2829
11013.62 2770
11014.61 2648
11015.60 2600
11016.59 2361
11017.58 2265
11018.57 2064
11019.57 1969
11020.56 2032
11021.55 1895
11022.54 1819
11023.53 1789
11024.52 1766
11025.51 1698
11026.51 1697
11027.50 1678
11028.49 1677
11029.48 1697
11030.47 1706
11031.47 1662
11032.46 1622
11033.45 1601
11034.44 1616
11035.43 1645
11036.43 1664
11037.42 1568
11038.41 1594
11039.40 1630
11040.39 1562
11041.39 1591
11042.38 1537
11043.37 1551
11044.36 1548
11045.36 1515
11046.35 1475
11047.34 1423
11048.34 1437
11049.33 1453
11050.32 1472
11051.31 1492
11052.31 1495
11053.30 1460
11054.29 1430
11055.29 1529
11056.28 1449
11057.27 1546
11058.26 1406
11059.26 1433
11060.25 1488
11061.24 1475
11062.24 1395
11063.23 1415
11064.22 1461
11065.22 1416
11066.21 1426
11067.20 1428
11068.20 1450
11069.19 1424
11070.19 1402
11071.18 1345
11072.17 1350
11073.17 1397
11074.16 1480
11075.15 1435
11076.15 1438
11077.14 1461
11078.14 1455
11079.13 1343
11080.12 1484
11081.12 1494
11082.11 1446
11083.11 1449
11084.10 1537
11085.10 1393
11086.09 1481
11087.08 1507
11088.08 1407
11089.07 1505
11090.07 1557
11091.06 1458
11092.06 1420
11093.05 1376
11094.05 1326
11095.04 1331
11096.04 1425
11097.03 1420
11098.03 1351
11099.02 1365
11100.02 1392
11101.01 1358
11102.01 1380
11103.00 1352
11104.00 1371
11104.99 1325
11105.99 1374
11106.98 1329
11107.98 1308
11108.97 1284
11109.97 1330
11110.96 1321
11111.96 1331
11112.95 1406
11113.95 1425
11114.95 1348
11115.94 1343
11116.94 1349
11117.93 1312
11118.93 1268
11119.93 1313
11120.92 1242
11121.92 1269
11122.91 1260
11123.91 1335
11124.91 1308
11125.90 1296
11126.90 1329
11127.89 1299
11128.89 1307
11129.89 1346
11130.88 1284
11131.88 1310
11132.88 1265
11133.87 1280
11134.87 1252
11135.87 1284
11136.86 1352
11137.86 1291
11138.86 1293
11139.85 1286
11140.85 1374
11141.85 1291
11142.84 1291
11143.84 1369
11144.84 1350
11145.83 1292
11146.83 1295
11147.83 1273
11148.83 1377
11149.82 1359
11150.82 1210
11151.82 1248
11152.82 1265
11153.81 1249
11154.81 1267
11155.81 1224
11156.80 1227
11157.80 1254
11158.80 1299
11159.80 1289
11160.80 1278
11161.79 1305
11162.79 1348
11163.79 1247
11164.79 1281
11165.78 1298
11166.78 1268
11167.78 1202
11168.78 1193
11169.78 1184
11170.78 1237
11171.77 1244
11172.77 1309
11173.77 1262
11174.77 1256
11175.77 1264
11176.77 1168
11177.76 1126
11178.76 1209
11179.76 1278
11180.76 1339
11181.76 1354
11182.76 1229
11183.76 1256
11184.75 1275
11185.75 1249
11186.75 1219
11187.75 1199
11188.75 1246
11189.75 1211
11190.75 1187
11191.75 1205
11192.75 1328
11193.75 1248
11194.75 1238
11195.74 1178
11196.74 1295
11197.74 1326
11198.74 1261
11199.74 1277
11200.74 1274
11201.74 1295
11202.74 1195
11203.74 1277
11204.74 1344
11205.74 1226
11206.74 1193
11207.74 1255
11208.74 1271
11209.74 1283
11210.74 1277
11211.74 1277
11212.74 1339
11213.74 1312
11214.74 1232
11215.74 1274
11216.74 1225
11217.74 1203
11218.74 1179
11219.74 1221
11220.74 1235
11221.74 1297
11222.74 1260
11223.74 1287
11224.74 1219
11225.74 1215
11226.74 1240
11227.75 1265
11228.75 1214
11229.75 1204
11230.75 1226
11231.75 1218
11232.75 1250
11233.75 1254
11234.75 1268
11235.75 1230
11236.75 1226
11237.76 1193
11238.76 1313
11239.76 1251
11240.76 1230
11241.76 1233
11242.76 1246
11243.76 1189
11244.76 1233
11245.77 1231
11246.77 1243
11247.77 1238
11248.77 1232
11249.77 1248
11250.77 1173
11251.78 1198
11252.78 1203
11253.78 1337
11254.78 1210
11255.78 1263
11256.79 1290
11257.79 1256
11258.79 1248
11259.79 1256
11260.79 1269
11261.80 1270
11262.80 1287
11263.80 1260
11264.80 1274
11265.81 1216
11266.81 1295
11267.81 1274
11268.81 1248
11269.82 1257
11270.82 1272
11271.82 1296
11272.82 1299
11273.83 1244
11274.83 1288
11275.83 1227
11276.84 1250
11277.84 1321
11278.84 1244
11279.85 1278
11280.85 1351
11281.85 1348
11282.85 1369
11283.86 1327
11284.86 1389
11285.86 1433
11286.87 1416
11287.87 1342
11288.87 1397
11289.88 1412
11290.88 1421
11291.89 1350
11292.89 1338
11293.89 1403
11294.90 1433
11295.90 1362
11296.90 1439
11297.91 1380
11298.91 1301
11299.92 1294
11300.92 1315
11301.92 1331
11302.93 1320
11303.93 1371
11304.94 1336
11305.94 1274
11306.94 1267
11307.95 1273
11308.95 1290
11309.96 1345
11310.96 1384
11311.97 1380
11312.97 1370
11313.98 1403
11314.98 1311
11315.98 1335
11316.99 1366
11317.99 1364
11319.00 1442
11320.00 1452
11321.01 1399
11322.01 1396
11323.02 1443
11324.02 1467
11325.03 1440
11326.03 1426
11327.04 1437
11328.04 1435
11329.05 1449
11330.05 1408
11331.06 1355
11332.07 1379
11333.07 1408
11334.08 1359
11335.08 1322
11336.09 1336
11337.09 1319
11338.10 1311
11339.10 1280
11340.11 1274
11341.12 1314
11342.12 1279
11343.13 1296
11344.13 1288
11345.14 1237
11346.15 1237
11347.15 1291
11348.16 1348
11349.16 1277
11350.17 1250
11351.18 1296
11352.18 1254
11353.19 1293
11354.20 1240
11355.20 1274
11356.21 1284
11357.21 1340
11358.22 1341
11359.23 1233
11360.23 1236
11361.24 1320
11362.25 1360
11363.25 1299
11364.26 1335
11365.27 1363
11366.28 1378
11367.28 1321
11368.29 1292
11369.30 1374
11370.30 1395
11371.31 1411
11372.32 1297
11373.32 1395
11374.33 1284
11375.34 1265
11376.35 1433
11377.35 1346
11378.36 1341
11379.37 1270
11380.38 1309
11381.38 1344
11382.39 1272
11383.40 1300
11384.41 1352
11385.41 1271
11386.42 1328
11387.43 1303
11388.44 1264
11389.45 1223
11390.45 1332
11391.46 1305
11392.47 1296
11393.48 1411
11394.49 1438
11395.49 1351
11396.50 1375
11397.51 1306
11398.52 1367
11399.53 1353
11400.54 1373
11401.55 1370
11402.55 1393
11403.56 1272
11404.57 1321
11405.58 1460
11406.59 1404
11407.60 1347
11408.61 1395
11409.61 1369
11410.62 1409
11411.63 1403
11412.64 1432
11413.65 1390
11414.66 1459
11415.67 1342
11416.68 1439
11417.69 1413
11418.70 1408
11419.71 1440
11420.71 1492
11421.72 1529
11422.73 1511
11423.74 1405
11424.75 1387
11425.76 1409
11426.77 1474
11427.78 1482
11428.79 1474
11429.80 1448
11430.81 1489
11431.82 1451
11432.83 1436
11433.84 1489
11434.85 1540
11435.86 1568
11436.87 1539
11437.88 1496
11438.89 1408
11439.90 1549
11440.91 1499
11441.92 1528
11442.93 1596
11443.94 1574
11444.95 1524
11445.96 1522
11446.97 1601
11447.98 1635
11448.99 1659
11450.00 1580
11451.01 1622
11452.03 1701
11453.04 1630
11454.05 1663
11455.06 1618
11456.07 1616
11457.08 1586
11458.09 1619
11459.10 1685
11460.11 1631
11461.12 1640
11462.14 1651
11463.15 1766
11464.16 1697
11465.17 1627
11466.18 1687
11467.19 1754
11468.20 1737
11469.21 1671
11470.23 1642
11471.24 1689
11472.25 1697
11473.26 1746
11474.27 1730
11475.28 1687
11476.30 1691
11477.31 1830
11478.32 1769
11479.33 1694
11480.34 1794
11481.36 1882
11482.37 1756
11483.38 1791
11484.39 1766
11485.40 1814
11486.42 1841
11487.43 1889
11488.44 1855
11489.45 1797
11490.47 1822
11491.48 1895
11492.49 1856
11493.50 1824
11494.52 1871
11495.53 1847
11496.54 1938
11497.55 1802
11498.57 1833
11499.58 1871
11500.59 1874
11501.61 1872
11502.62 1905
11503.63 1889
11504.64 1946
11505.66 1882
11506.67 1875
11507.68 1891
11508.70 2046
11509.71 2042
11510.72 1962
11511.74 1932
11512.75 2018
11513.76 2023
11514.78 2058
11515.79 2010
11516.80 1984
11517.82 2055
11518.83 2064
11519.84 2007
11520.86 1984
11521.87 2077
11522.89 2056
11523.90 2119
11524.91 2031
11525.93 2079
11526.94 2024
11527.96 2073
11528.97 2200
11529.98 2055
11531.00 2101
11532.01 2111
11533.03 2187
11534.04 2114
11535.06 2216
11536.07 2162
11537.08 2175
11538.10 2203
11539.11 2245
11540.13 2278
11541.14 2346
11542.16 2368
11543.17 2342
11544.19 2347
11545.20 2305
11546.22 2446
11547.23 2336
11548.25 2352
11549.26 2377
11550.28 2396
11551.29 2355
11552.31 2398
11553.32 2391
11554.34 2544
11555.35 2609
11556.37 2689
11557.38 2552
11558.40 2597
11559.41 2735
11560.43 2756
11561.45 2686
11562.46 2763
11563.48 2781
11564.49 2791
11565.51 2928
11566.52 2840
11567.54 2898
11568.56 3019
11569.57 2984
11570.59 3139
11571.60 3112
11572.62 3077
11573.64 3200
11574.65 3132
11575.67 3265
11576.68 3198
11577.70 3214
11578.72 3249
11579.73 3347
11580.75 3408
11581.77 3420
11582.78 3387
11583.80 3428
11584.82 3464
11585.83 3527
11586.85 3629
11587.87 3726
11588.88 3880
11589.90 3887
11590.92 4035
11591.93 4243
11592.95 4468
11593.97 4548
11594.98 4672
11596.00 4634
11597.02 4698
11598.03 4842
11599.05 4999
11600.07 5089
11601.09 4985
11602.10 5131
11603.12 5249
11604.14 5417
11605.16 5791
11606.17 6059
11607.19 6407
11608.21 6762
11609.23 7475
11610.24 8189
11611.26 8815
11612.28 9755
11613.30 10465
11614.32 11070
11615.33 11486
11616.35 11244
11617.37 11120
11618.39 10277
11619.41 9348
11620.42 8538
11621.44 7631
11622.46 6849
11623.48 6250
11624.50 5782
11625.51 5125
11626.53 4767
11627.55 4378
11628.57 4166
11629.59 3960
11630.61 3830
11631.63 3665
11632.64 3624
11633.66 3459
11634.68 3455
11635.70 3380
11636.72 3231
11637.74 3243
11638.76 3243
11639.78 3230
11640.80 3039
11641.81 2966
11642.83 3050
11643.85 2969
11644.87 2897
11645.89 2855
11646.91 2846
11647.93 2867
11648.95 2767
11649.97 2711
11650.99 2628
11652.01 2549
11653.03 2688
11654.05 2581
11655.07 2598
11656.09 2580
11657.11 2590
11658.13 2554
11659.15 2490
11660.17 2500
11661.19 2525
11662.21 2512
11663.23 2571
11664.25 2458
11665.27 2371
11666.29 2402
11667.31 2441
11668.33 2513
11669.35 2496
11670.37 2417
11671.39 2426
11672.41 2471
11673.43 2521
11674.45 2545
11675.47 2599
11676.49 2527
11677.51 2532
11678.53 2580
11679.55 2647
11680.57 2599
11681.59 2653
11682.61 2712
11683.64 2653
11684.66 2624
11685.68 2745
11686.70 2773
11687.72 2798
11688.74 2854
11689.76 2866
11690.78 2845
11691.80 2763
11692.83 2868
11693.85 2942
11694.87 2912
11695.89 2810
11696.91 2907
11697.93 2984
11698.95 3015
11699.98 2973
11701.00 2942
11702.02 2936
11703.04 2891
11704.06 2782
11705.08 2818
11706.11 2802
11707.13 2837
11708.15 2663
11709.17 2664
11710.19 2646
11711.22 2719
11712.24 2662
11713.26 2586
11714.28 2579
11715.31 2623
11716.33 2551
11717.35 2432
11718.37 2440
11719.40 2492
11720.42 2412
11721.44 2377
11722.46 2379
11723.49 2339
11724.51 2273
11725.53 2311
11726.55 2229
11727.58 2230
11728.60 2242
11729.62 2184
11730.65 2132
11731.67 2129
11732.69 2119
11733.71 2109
11734.74 2072
11735.76 2070
11736.78 2043
11737.81 2059
11738.83 1948
11739.85 1996
11740.88 1945
11741.90 1844
11742.92 1930
11743.95 1891
11744.97 1873
11746.00 1910
11747.02 1832
11748.04 1855
11749.07 1847
11750.09 1800
11751.11 1822
11752.14 1794
11753.16 1843
11754.19 1784
11755.21 1800
11756.23 1751
11757.26 1865
11758.28 1776
11759.31 1727
11760.33 1779
11761.36 1766
11762.38 1726
11763.40 1798
11764.43 1779
11765.45 1820
11766.48 1647
11767.50 1646
11768.53 1606
11769.55 1554
11770.58 1614
11771.60 1649
11772.63 1629
11773.65 1558
11774.68 1636
11775.70 1615
11776.73 1601
11777.75 1563
11778.78 1628
11779.80 1602
11780.83 1587
11781.85 1562
11782.88 1511
11783.90 1585
11784.93 1608
11785.95 1526
11786.98 1537
11788.00 1559
11789.03 1530
11790.05 1559
11791.08 1521
11792.11 1497
11793.13 1505
11794.16 1411
11795.18 1412
11796.21 1422
11797.23 1420
11798.26 1394
11799.29 1483
11800.31 1449
11801.34 1434
11802.36 1400
11803.39 1425
11804.42 1521
11805.44 1502
11806.47 1416
11807.50 1420
11808.52 1361
11809.55 1313
11810.57 1315
11811.60 1348
11812.63 1429
11813.65 1376
11814.68 1341
11815.71 1326
11816.73 1357
11817.76 1433
11818.79 1427
11819.81 1369
11820.84 1356
11821.87 1360
11822.90 1397
11823.92 1307
11824.95 1274
11825.98 1258
11827.00 1235
11828.03 1278
11829.06 1272
11830.09 1332
11831.11 1351
11832.14 1324
11833.17 1394
11834.20 1356
11835.22 1312
11836.25 1390
11837.28 1413
11838.31 1336
11839.33 1338
11840.36 1378
11841.39 1402
11842.42 1426
11843.45 1436
11844.47 1403
11845.50 1320
11846.53 1365
11847.56 1361
11848.59 1361
11849.61 1353
11850.64 1284
11851.67 1363
11852.70 1371
11853.73 1407
11854.75 1343
11855.78 1482
11856.81 1398
11857.84 1347
11858.87 1343
11859.90 1417
11860.93 1381
11861.95 1379
11862.98 1379
11864.01 1407
11865.04 1425
11866.07 1389
11867.10 1423
11868.13 1339
11869.16 1360
11870.19 1329
11871.21 1391
11872.24 1378
11873.27 1315
11874.30 1369
11875.33 1426
11876.36 1423
11877.39 1373
11878.42 1325
11879.45 1431
11880.48 1401
11881.51 1309
11882.54 1362
11883.57 1418
11884.60 1449
11885.63 1433
11886.66 1386
11887.69 1431
11888.72 1448
11889.75 1338
11890.78 1389
11891.81 1406
11892.84 1382
11893.87 1388
11894.90 1474
11895.93 1499
11896.96 1529
11897.99 1455
11899.02 1440
11900.05 1497
11901.08 1574
11902.11 1589
11903.14 1520
11904.17 1493
11905.20 1574
11906.23 1517
11907.26 1537
11908.29 1576
11909.32 1622
11910.35 1624
11911.38 1577
11912.42 1639
11913.45 1658
11914.48 1671
11915.51 1655
11916.54 1693
11917.57 1684
11918.60 1691
11919.63 1653
11920.66 1558
11921.70 1629
11922.73 1633
11923.76 1592
11924.79 1563
11925.82 1636
11926.85 1569
11927.88 1564
11928.92 1547
11929.95 1497
11930.98 1625
11932.01 1644
11933.04 1673
11934.07 1741
11935.11 1677
11936.14 1703
11937.17 1728
11938.20 1721
11939.23 1757
11940.27 1873
11941.30 1930
11942.33 1955
11943.36 2080
11944.40 1996
11945.43 1961
11946.46 1855
11947.49 1800
11948.53 1838
11949.56 1763
11950.59 1733
11951.62 1682
11952.66 1624
11953.69 1482
11954.72 1502
11955.75 1550
11956.79 1495
11957.82 1477
11958.85 1452
11959.88 1422
11960.92 1443
11961.95 1468
11962.98 1475
11964.02 1442
11965.05 1440
11966.08 1414
11967.12 1417
11968.15 1414
11969.18 1427
11970.22 1459
11971.25 1453
11972.28 1414
11973.32 1437
11974.35 1457
11975.38 1447
11976.42 1486
11977.45 1438
11978.49 1384
11979.52 1406
11980.55 1374
11981.59 1410
11982.62 1329
11983.66 1435
11984.69 1415
11985.72 1420
11986.76 1505
11987.79 1436
11988.83 1425
11989.86 1407
11990.89 1457
11991.93 1469
11992.96 1402
11994.00 1485
11995.03 1469
11996.07 1504
11997.10 1480
11998.14 1462
11999.17 1576
12000.20 1513
12001.24 1596
12002.27 1541
12003.31 1547
12004.34 1502
12005.38 1532
12006.41 1575
12007.45 1550
12008.48 1545
12009.52 1506
12010.55 1518
12011.59 1506
12012.62 1482
12013.66 1553
12014.70 1593
12015.73 1543
12016.77 1548
12017.80 1597
12018.84 1604
12019.87 1596
12020.91 1591
12021.94 1636
12022.98 1626
12024.02 1635
12025.05 1688
12026.09 1638
12027.12 1775
12028.16 1787
12029.19 1720
12030.23 1681
12031.27 1674
12032.30 1760
12033.34 1703
12034.37 1689
12035.41 1596
12036.45 1613
12037.48 1649
12038.52 1671
12039.56 1727
12040.59 1701
12041.63 1614
12042.67 1620
12043.70 1568
12044.74 1654
12045.78 1667
12046.81 1587
12047.85 1569
12048.89 1566
12049.92 1616
12050.96 1627
12052.00 1567
12053.03 1593
12054.07 1567
12055.11 1587
12056.14 1534
12057.18 1535
12058.22 1544
12059.26 1478
12060.29 1499
12061.33 1447
12062.37 1520
12063.41 1544
12064.44 1586
12065.48 1593
12066.52 1524
12067.56 1520
12068.59 1489
12069.63 1506
12070.67 1553
12071.71 1515
12072.74 1500
12073.78 1512
12074.82 1526
12075.86 1597
12076.90 1444
12077.93 1400
12078.97 1470
12080.01 1518
12081.05 1474
12082.09 1521
12083.13 1533
12084.16 1525
12085.20 1494
12086.24 1511
12087.28 1540
12088.32 1511
12089.36 1512
12090.39 1514
12091.43 1581
12092.47 1468
12093.51 1517
12094.55 1573
12095.59 1602
12096.63 1588
12097.67 1606
12098.70 1596
12099.74 1549
12100.78 1594
12101.82 1590
12102.86 1588
12103.90 1493
12104.94 1499
12105.98 1582
12107.02 1674
12108.06 1573
12109.10 1603
12110.14 1584
12111.18 1603
12112.22 1613
12113.25 1701
12114.29 1696
12115.33 1619
12116.37 1670
12117.41 1655
12118.45 1612
12119.49 1535
12120.53 1540
12121.57 1491
12122.61 1542
12123.65 1573
12124.69 1557
12125.73 1469
12126.77 1404
12127.81 1411
12128.85 1325
12129.89 1370
12130.93 1340
12131.97 1284
12133.02 1294
12134.06 1304
12135.10 1293
12136.14 1289
12137.18 1332
12138.22 1331
12139.26 1287
12140.30 1285
12141.34 1255
12142.38 1296
12143.42 1266
12144.46 1319
12145.50 1264
12146.54 1220
12147.59 1224
12148.63 1249
12149.67 1269
12150.71 1274
12151.75 1177
12152.79 1170
12153.83 1257
12154.87 1224
12155.92 1250
12156.96 1285
12158.00 1300
12159.04 1310
12160.08 1248
12161.12 1215
12162.17 1192
12163.21 1224
12164.25 1232
12165.29 1261
12166.33 1221
12167.37 1228
12168.42 1253
12169.46 1210
12170.50 1161
12171.54 1205
12172.58 1207
12173.63 1209
12174.67 1202
12175.71 1215
12176.75 1190
12177.80 1182
12178.84 1144
12179.88 1189
12180.92 1195
12181.97 1184
12183.01 1215
12184.05 1148
12185.09 1115
12186.14 1120
12187.18 1178
12188.22 1190
12189.26 1174
12190.31 1175
12191.35 1184
12192.39 1177
12193.44 1171
12194.48 1136
12195.52 1140
12196.57 1132
12197.61 1160
12198.65 1200
12199.70 1174
12200.74 1187
12201.78 1165
12202.83 1142
12203.87 1149
12204.91 1188
12205.96 1252
12207.00 1203
12208.04 1130
12209.09 1117
12210.13 1111
12211.17 1149
12212.22 1158
12213.26 1130
12214.31 1201
12215.35 1169
12216.39 1162
12217.44 1190
12218.48 1236
12219.53 1139
12220.57 1188
12221.61 1142
12222.66 1147
12223.70 1182
12224.75 1175
12225.79 1104
12226.84 1131
12227.88 1121
12228.93 1142
12229.97 1101
12231.01 1102
12232.06 1135
12233.10 1104
12234.15 1119
12235.19 1149
12236.24 1121
12237.28 1106
12238.33 1180
12239.37 1133
12240.42 1153
12241.46 1120
12242.51 1131
12243.55 1099
12244.60 1181
12245.64 1145
12246.69 1144
12247.74 1061
12248.78 1032
12249.83 1079
12250.87 1038
12251.92 1046
12252.96 1098
12254.01 1081
12255.05 1117
12256.10 1111
12257.15 1060
12258.19 1128
12259.24 1151
12260.28 1123
12261.33 1089
12262.37 1083
12263.42 1153
12264.47 1111
12265.51 1113
12266.56 1083
12267.61 1113
12268.65 1134
12269.70 1113
12270.74 1058
12271.79 1047
12272.84 1038
12273.88 1116
12274.93 1116
12275.98 1047
12277.02 1041
12278.07 1058
12279.12 1072
12280.16 994
12281.21 992
12282.26 1031
12283.30 988
12284.35 1048
12285.40 1039
12286.44 955
12287.49 1068
12288.54 1018
12289.59 1005
12290.63 1017
12291.68 1071
12292.73 1079
12293.77 1074
12294.82 1013
12295.87 1025
12296.92 1037
12297.96 1029
12299.01 1012
12300.06 1032
12301.11 990
12302.15 1030
12303.20 1056
12304.25 981
12305.30 974
12306.35 942
12307.39 969
12308.44 978
12309.49 952
12310.54 1010
12311.59 990
12312.63 997
12313.68 1045
12314.73 1049
12315.78 1049
12316.83 1048
12317.88 1009
12318.92 1013
12319.97 1023
12321.02 986
12322.07 1023
12323.12 1012
12324.17 1022
12325.21 1045
12326.26 1042
12327.31 1020
12328.36 1002
12329.41 1012
12330.46 972
12331.51 994
12332.56 1004
12333.61 988
12334.65 977
12335.70 987
12336.75 1028
12337.80 980
12338.85 997
12339.90 911
12340.95 974
12342.00 1000
12343.05 982
12344.10 938
12345.15 927
12346.20 933
12347.25 1000
12348.30 978
12349.35 984
12350.40 945
12351.45 989
12352.50 971
12353.55 943
12354.60 1043
12355.65 965
12356.70 949
12357.75 980
12358.80 1008
12359.85 988
12360.90 965
12361.95 979
12363.00 919
12364.05 971
12365.10 942
12366.15 935
12367.20 950
12368.25 953
12369.30 953
12370.35 982
12371.40 986
12372.45 938
12373.50 951
12374.55 895
12375.60 894
12376.65 954
12377.70 996
12378.76 966
12379.81 954
12380.86 926
12381.91 1024
12382.96 975
12384.01 905
12385.06 933
12386.11 968
12387.17 1008
12388.22 946
12389.27 910
12390.32 985
12391.37 997
12392.42 1057
12393.47 1043
12394.53 982
12395.58 1010
12396.63 993
12397.68 906
12398.73 972
12399.78 1035
12400.84 965
12401.89 993
12402.94 996
12403.99 990
12405.04 993
12406.10 928
12407.15 956
12408.20 967
12409.25 973
12410.31 963
12411.36 967
12412.41 1004
12413.46 989
12414.51 1036
12415.57 942
12416.62 930
12417.67 1012
12418.72 952
12419.78 966
12420.83 973
12421.88 994
12422.94 971
12423.99 1006
12425.04 942
12426.09 962
12427.15 1007
12428.20 1017
12429.25 935
12430.31 953
12431.36 1006
12432.41 928
12433.47 984
12434.52 958
12435.57 990
12436.63 965
12437.68 1007
12438.73 999
12439.79 1026
12440.84 991
12441.89 1055
12442.95 1038
12444.00 1035
12445.06 1045
12446.11 985
12447.16 1039
12448.22 1081
12449.27 1030
12450.33 1039
12451.38 1060
12452.43 1042
12453.49 1003
12454.54 1041
12455.60 990
12456.65 943
12457.70 1004
12458.76 1006
12459.81 964
12460.87 935
12461.92 1010
12462.98 955
12464.03 918
12465.09 962
12466.14 1008
12467.19 1001
12468.25 994
12469.30 944
12470.36 965
12471.41 938
12472.47 965
12473.52 990
12474.58 992
12475.63 1017
12476.69 984
12477.74 986
12478.80 962
12479.85 972
12480.91 1016
12481.97 1007
12483.02 944
12484.08 1027
12485.13 986
12486.19 971
12487.24 1000
12488.30 1012
12489.35 1050
12490.41 1044
12491.47 1026
12492.52 1069
12493.58 1048
12494.63 978
12495.69 979
12496.74 1018
12497.80 1039
12498.86 1036
12499.91 1072
12500.97 1114
12502.03 1099
12503.08 1095
12504.14 1168
12505.19 1152
12506.25 1129
12507.31 1122
12508.36 1167
12509.42 1220
12510.48 1176
12511.53 1199
12512.59 1137
12513.65 1113
12514.70 1132
12515.76 1089
12516.82 1022
12517.87 1075
12518.93 1073
12519.99 1062
12521.04 1029
12522.10 971
12523.16 1010
12524.22 1034
12525.27 1018
12526.33 1024
12527.39 1033
12528.44 1042
12529.50 1048
12530.56 1067
12531.62 1095
12532.67 1149
12533.73 1139
12534.79 1152
12535.85 1197
12536.90 1255
12537.96 1233
12539.02 1216
12540.08 1220
12541.14 1176
12542.19 1129
12543.25 1198
12544.31 1124
12545.37 1075
12546.43 1061
12547.48 1072
12548.54 1050
12549.60 1079
12550.66 984
12551.72 986
12552.77 1027
12553.83 1096
12554.89 1101
12555.95 1083
12557.01 1079
12558.07 1044
12559.13 1032
12560.18 1044
12561.24 1085
12562.30 1029
12563.36 1011
12564.42 1093
12565.48 1078
12566.54 1021
12567.60 1072
12568.65 1054
12569.71 1072
12570.77 1009
12571.83 1039
12572.89 1049
12573.95 1127
12575.01 1043
12576.07 1053
12577.13 1104
12578.19 1142
12579.25 1121
12580.31 1105
12581.37 1123
12582.43 1072
12583.49 1145
12584.55 1148
12585.60 1156
12586.66 1173
12587.72 1231
12588.78 1221
12589.84 1242
12590.90 1178
12591.96 1206
12593.02 1249
12594.08 1160
12595.14 1196
12596.20 1172
12597.26 1153
12598.32 1155
12599.39 1134
12600.45 1105
12601.51 1067
12602.57 1104
12603.63 1131
12604.69 1078
12605.75 1081
12606.81 1081
12607.87 1153
12608.93 1170
12609.99 1174
12611.05 1172
12612.11 1176
12613.17 1197
12614.23 1225
12615.30 1260
12616.36 1197
12617.42 1243
12618.48 1221
12619.54 1183
12620.60 1272
12621.66 1208
12622.72 1282
12623.78 1250
12624.85 1208
12625.91 1176
12626.97 1184
12628.03 1214
12629.09 1252
12630.15 1207
12631.22 1246
12632.28 1265
12633.34 1237
12634.40 1199
12635.46 1159
12636.52 1128
12637.59 1092
12638.65 1029
12639.71 1069
12640.77 965
12641.83 1038
12642.90 1044
12643.96 1017
12645.02 1054
12646.08 1074
12647.14 1036
12648.21 1090
12649.27 1067
12650.33 1047
12651.39 1016
12652.46 1066
12653.52 1007
12654.58 995
12655.65 1003
12656.71 1065
12657.77 1091
12658.83 1040
12659.90 1006
12660.96 1057
12662.02 1012
12663.09 1060
12664.15 1139
12665.21 1084
12666.27 1122
12667.34 1061
12668.40 1093
12669.46 1031
12670.53 1042
12671.59 1096
12672.65 1085
12673.72 1037
12674.78 1023
12675.84 1032
12676.91 1024
12677.97 1096
12679.04 1038
12680.10 1077
12681.16 1088
12682.23 1076
12683.29 1055
12684.35 1034
12685.42 1093
12686.48 1086
12687.55 1041
12688.61 1084
12689.67 1056
12690.74 1048
12691.80 1028
12692.87 1058
12693.93 1106
12695.00 1105
12696.06 1031
12697.12 1083
12698.19 1072
12699.25 1051
12700.32 1043
12701.38 1167
12702.45 1099
12703.51 1091
12704.58 1112
12705.64 1101
12706.71 1072
12707.77 1096
12708.84 1092
12709.90 1086
12710.97 1071
12712.03 1103
12713.10 1100
12714.16 1114
12715.23 1071
12716.29 1111
12717.36 1125
12718.42 1132
12719.49 1064
12720.55 1090
12721.62 1024
12722.68 1020
12723.75 1081
12724.81 1079
12725.88 1083
12726.95 1132
12728.01 1090
12729.08 1082
12730.14 1094
12731.21 1029
12732.28 1056
12733.34 1066
12734.41 1088
12735.47 1016
12736.54 984
12737.61 1037
12738.67 992
12739.74 1019
12740.80 1072
12741.87 1059
12742.94 1058
12744.00 997
12745.07 1051
12746.14 1071
12747.20 1078
12748.27 1043
12749.34 1058
12750.40 1014
12751.47 993
12752.54 1022
12753.60 1028
12754.67 1017
12755.74 988
12756.80 998
12757.87 1003
12758.94 962
12760.00 1005
12761.07 1016
12762.14 985
12763.21 946
12764.27 941
12765.34 932
12766.41 924
12767.47 952
12768.54 905
12769.61 948
12770.68 961
12771.74 1011
12772.81 976
12773.88 930
12774.95 903
12776.02 948
12777.08 1023
12778.15 898
12779.22 923
12780.29 921
12781.35 960
12782.42 907
12783.49 1017
12784.56 995
12785.63 968
12786.70 941
12787.76 938
12788.83 998
12789.90 900
12790.97 943
12792.04 1016
12793.11 977
12794.17 962
12795.24 905
12796.31 937
12797.38 934
12798.45 928
12799.52 961
12800.59 911
12801.65 927
12802.72 959
12803.79 975
12804.86 913
12805.93 899
12807.00 983
12808.07 961
12809.14 986
12810.21 942
12811.28 954
12812.34 945
12813.41 935
12814.48 896
12815.55 995
12816.62 973
12817.69 947
12818.76 937
12819.83 930
12820.90 928
12821.97 978
12823.04 923
12824.11 1018
12825.18 972
12826.25 983
12827.32 970
12828.39 996
12829.46 1005
12830.53 921
12831.60 980
12832.67 930
12833.74 932
12834.81 924
12835.88 931
12836.95 950
12838.02 901
12839.09 864
12840.16 961
12841.23 942
12842.30 962
12843.37 935
12844.44 956
12845.51 942
12846.58 886
12847.66 844
12848.73 974
12849.80 904
12850.87 905
12851.94 912
12853.01 899
12854.08 831
12855.15 835
12856.22 890
12857.29 914
12858.36 871
12859.44 894
12860.51 899
12861.58 897
12862.65 863
12863.72 864
12864.79 884
12865.86 923
12866.94 876
12868.01 876
12869.08 855
12870.15 850
12871.22 822
12872.29 874
12873.37 827
12874.44 868
12875.51 827
12876.58 869
12877.65 825
12878.73 809
12879.80 806
12880.87 829
12881.94 840
12883.01 844
12884.09 846
12885.16 854
12886.23 799
12887.30 835
12888.38 802
12889.45 773
12890.52 769
12891.59 847
12892.67 792
12893.74 795
12894.81 849
12895.88 832
12896.96 820
12898.03 808
12899.10 779
12900.18 788
12901.25 843
12902.32 800
12903.39 785
12904.47 774
12905.54 813
12906.61 778
12907.69 840
12908.76 859
12909.83 866
12910.91 832
12911.98 838
12913.05 792
12914.13 810
12915.20 849
12916.28 803
12917.35 801
12918.42 784
12919.50 778
12920.57 772
12921.64 782
12922.72 784
12923.79 832
12924.87 799
12925.94 823
12927.01 802
12928.09 771
12929.16 762
12930.24 766
12931.31 772
12932.38 847
12933.46 777
12934.53 772
12935.61 796
12936.68 752
12937.76 784
12938.83 714
12939.91 702
12940.98 771
12942.05 767
12943.13 813
12944.20 761
12945.28 827
12946.35 826
12947.43 771
12948.50 796
12949.58 849
12950.65 841
12951.73 815
12952.80 792
12953.88 739
12954.95 747
12956.03 774
12957.10 824
12958.18 861
12959.26 843
12960.33 716
12961.41 792
12962.48 745
12963.56 776
12964.63 762
12965.71 800
12966.78 818
12967.86 790
12968.94 795
12970.01 777
12971.09 757
12972.16 792
12973.24 836
12974.32 819
12975.39 835
12976.47 778
12977.54 809
12978.62 842
12979.70 816
12980.77 811
12981.85 754
12982.93 793
12984.00 829
12985.08 752
12986.15 730
12987.23 752
12988.31 808
12989.38 735
12990.46 778
12991.54 761
12992.61 740
12993.69 740
12994.77 773
12995.85 740
12996.92 772
12998.00 788
12999.08 831
13000.15 807
13001.23 788
13002.31 816
13003.38 803
13004.46 826
13005.54 774
13006.62 839
13007.69 764
13008.77 800
13009.85 857
13010.93 832
13012.00 753
13013.08 785
13014.16 789
13015.24 780
13016.32 786
13017.39 773
13018.47 841
13019.55 856
13020.63 800
13021.70 810
13022.78 778
13023.86 835
13024.94 796
13026.02 804
13027.10 791
13028.17 774
13029.25 803
13030.33 820
13031.41 791
13032.49 818
13033.57 798
13034.64 852
13035.72 845
13036.80 819
13037.88 847
13038.96 836
13040.04 855
13041.12 831
13042.19 788
13043.27 830
13044.35 843
13045.43 768
13046.51 812
13047.59 793
13048.67 802
13049.75 731
13050.83 782
13051.91 823
13052.99 884
13054.06 837
13055.14 814
13056.22 772
13057.30 789
13058.38 785
13059.46 792
13060.54 825
13061.62 847
13062.70 796
13063.78 829
13064.86 790
13065.94 779
13067.02 821
13068.10 791
13069.18 767
13070.26 821
13071.34 791
13072.42 750
13073.50 766
13074.58 768
13075.66 808
13076.74 748
13077.82 760
13078.90 832
13079.98 776
13081.06 778
13082.14 767
13083.22 816
13084.30 769
13085.38 813
13086.47 800
13087.55 761
13088.63 804
13089.71 806
13090.79 833
13091.87 789
13092.95 795
13094.03 791
13095.11 795
13096.19 762
13097.27 763
13098.36 751
13099.44 779
13100.52 840
13101.60 854
13102.68 762
13103.76 811
13104.84 852
13105.93 789
13107.01 806
13108.09 785
13109.17 759
13110.25 833
13111.33 840
13112.42 781
13113.50 804
13114.58 832
13115.66 860
13116.74 825
13117.82 839
13118.91 764
13119.99 860
13121.07 824
13122.15 794
13123.23 796
13124.32 779
13125.40 800
13126.48 801
13127.56 774
13128.65 787
13129.73 834
13130.81 832
13131.89 814
13132.98 872
13134.06 836
13135.14 845
13136.22 804
13137.31 802
13138.39 790
13139.47 860
13140.56 780
13141.64 781
13142.72 790
13143.81 831
13144.89 845
13145.97 813
13147.05 763
13148.14 803
13149.22 761
13150.30 741
13151.39 775
13152.47 826
13153.55 812
13154.64 784
13155.72 783
13156.81 800
13157.89 786
13158.97 814
13160.06 753
13161.14 813
13162.22 827
13163.31 746
13164.39 813
13165.48 790
13166.56 816
13167.64 736
13168.73 782
13169.81 841
13170.90 808
13171.98 736
13173.06 770
13174.15 772
13175.23 801
13176.32 802
13177.40 772
13178.49 745
13179.57 808
13180.66 791
13181.74 777
13182.82 771
13183.91 733
13184.99 737
13186.08 753
13187.16 776
13188.25 758
13189.33 807
13190.42 752
13191.50 793
13192.59 759
13193.67 757
13194.76 796
13195.84 785
13196.93 793
13198.01 779
13199.10 780
13200.19 825
13201.27 782
13202.36 799
13203.44 826
13204.53 814
13205.61 768
13206.70 782
13207.78 824
13208.87 798
13209.96 839
13211.04 939
13212.13 903
13213.21 893
13214.30 808
13215.38 807
13216.47 813
13217.56 846
13218.64 819
13219.73 823
13220.82 800
13221.90 780
13222.99 788
13224.07 803
13225.16 850
13226.25 820
13227.33 778
13228.42 792
13229.51 840
13230.59 893
13231.68 799
13232.77 765
13233.85 810
13234.94 780
13236.03 823
13237.11 892
13238.20 817
13239.29 804
13240.38 858
13241.46 809
13242.55 774
13243.64 747
13244.72 832
13245.81 786
13246.90 828
13247.99 748
13249.07 695
13250.16 787
13251.25 813
13252.34 795
13253.42 775
13254.51 850
13255.60 825
13256.69 821
13257.77 809
13258.86 788
13259.95 786
13261.04 849
13262.13 863
13263.21 851
13264.30 857
13265.39 825
13266.48 794
13267.57 797
13268.65 794
13269.74 806
13270.83 825
13271.92 789
13273.01 804
13274.10 820
13275.18 857
13276.27 845
13277.36 887
13278.45 872
13279.54 870
13280.63 868
13281.72 874
13282.80 877
13283.89 801
13284.98 828
13286.07 836
13287.16 876
13288.25 858
13289.34 909
13290.43 874
13291.52 890
13292.61 848
13293.69 910
13294.78 886
13295.87 914
13296.96 890
13298.05 883
13299.14 881
13300.23 863
13301.32 898
13302.41 877
13303.50 893
13304.59 918
13305.68 838
13306.77 859
13307.86 943
13308.95 944
13310.04 899
13311.13 942
13312.22 873
13313.31 830
13314.40 890
13315.49 911
13316.58 880
13317.67 940
13318.76 903
13319.85 931
13320.94 953
13322.03 911
13323.12 890
13324.21 907
13325.30 943
13326.39 875
13327.48 915
13328.57 904
13329.66 979
13330.75 974
13331.85 928
13332.94 906
13334.03 883
13335.12 952
13336.21 963
13337.30 932
13338.39 946
13339.48 904
13340.57 917
13341.66 937
13342.76 900
13343.85 893
13344.94 922
13346.03 887
13347.12 872
13348.21 921
13349.30 964
13350.40 935
13351.49 1005
13352.58 977
13353.67 943
13354.76 934
13355.85 953
13356.95 940
13358.04 925
13359.13 941
13360.22 982
13361.31 1014
13362.41 968
13363.50 956
13364.59 958
13365.68 994
13366.77 947
13367.87 923
13368.96 907
13370.05 858
13371.14 932
13372.24 992
13373.33 953
13374.42 991
13375.51 968
13376.61 962
13377.70 891
13378.79 936
13379.88 1001
13380.98 990
13382.07 975
13383.16 980
13384.26 990
13385.35 948
13386.44 1015
13387.54 982
13388.63 964
13389.72 959
13390.81 924
13391.91 998
13393.00 963
13394.09 934
13395.19 888
13396.28 945
13397.37 963
13398.47 920
13399.56 920
13400.66 872
13401.75 944
13402.84 931
13403.94 895
13405.03 922
13406.12 865
13407.22 913
13408.31 900
13409.41 863
13410.50 848
13411.59 928
13412.69 867
13413.78 857
13414.88 862
13415.97 881
13417.07 861
13418.16 834
13419.25 890
13420.35 913
13421.44 864
13422.54 895
13423.63 880
13424.73 873
13425.82 902
13426.92 897
13428.01 892
13429.11 828
13430.20 928
13431.29 890
13432.39 909
13433.48 872
13434.58 908
13435.67 916
13436.77 902
13437.86 898
13438.96 869
13440.06 895
13441.15 963
13442.25 923
13443.34 921
13444.44 913
13445.53 890
13446.63 912
13447.72 957
13448.82 946
13449.91 905
13451.01 879
13452.11 901
13453.20 898
13454.30 922
13455.39 870
13456.49 861
13457.59 858
13458.68 823
13459.78 923
13460.87 957
13461.97 920
13463.07 943
13464.16 1017
13465.26 952
13466.35 924
13467.45 950
13468.55 996
13469.64 937
13470.74 882
13471.84 932
13472.93 950
13474.03 927
13475.13 951
13476.22 993
13477.32 1001
13478.42 952
13479.51 964
13480.61 980
13481.71 941
13482.80 884
13483.90 923
13485.00 949
13486.10 985
13487.19 888
13488.29 942
13489.39 927
13490.48 989
13491.58 978
13492.68 977
13493.78 1005
13494.87 988
13495.97 1013
13497.07 952
13498.17 942
13499.26 954
13500.36 956
13501.46 981
13502.56 1049
13503.65 1006
13504.75 974
13505.85 1001
13506.95 1025
13508.05 1040
13509.14 1088
13510.24 1050
13511.34 1099
13512.44 1074
13513.54 1082
13514.64 1069
13515.73 1006
13516.83 1033
13517.93 1053
13519.03 1036
13520.13 1039
13521.23 1007
13522.32 920
13523.42 959
13524.52 961
13525.62 948
13526.72 940
13527.82 890
13528.92 922
13530.02 967
13531.12 946
13532.21 913
13533.31 928
13534.41 945
13535.51 935
13536.61 907
13537.71 883
13538.81 889
13539.91 916
13541.01 889
13542.11 955
13543.21 939
13544.31 869
13545.41 854
13546.50 881
13547.60 901
13548.70 884
13549.80 864
13550.90 882
13552.00 887
13553.10 887
13554.20 890
13555.30 934
13556.40 879
13557.50 886
13558.60 867
13559.70 821
13560.80 927
13561.90 895
13563.00 883
13564.10 868
13565.20 878
13566.30 843
13567.41 857
13568.51 900
13569.61 853
13570.71 837
13571.81 818
13572.91 867
13574.01 839
13575.11 859
13576.21 889
13577.31 873
13578.41 886
13579.51 915
13580.61 928
13581.71 841
13582.82 838
13583.92 814
13585.02 878
13586.12 866
13587.22 838
13588.32 898
13589.42 893
13590.52 894
13591.63 890
13592.73 884
13593.83 899
13594.93 965
13596.03 880
13597.13 840
13598.24 881
13599.34 883
13600.44 881
13601.54 904
13602.64 904
13603.74 912
13604.85 943
13605.95 983
13607.05 975
13608.15 875
13609.25 863
13610.36 910
13611.46 938
13612.56 911
13613.66 932
13614.77 942
13615.87 921
13616.97 886
13618.07 830
13619.18 908
13620.28 985
13621.38 964
13622.48 920
13623.59 941
13624.69 890
13625.79 851
13626.89 874
13628.00 898
13629.10 885
13630.20 874
13631.31 889
13632.41 885
13633.51 851
13634.62 903
13635.72 932
13636.82 917
13637.93 882
13639.03 942
13640.13 935
13641.24 918
13642.34 956
13643.44 906
13644.55 923
13645.65 944
13646.75 998
13647.86 932
13648.96 940
13650.06 905
13651.17 942
13652.27 908
13653.38 964
13654.48 863
13655.58 933
13656.69 929
13657.79 941
13658.90 903
13660.00 882
13661.10 910
13662.21 941
13663.31 899
13664.42 860
13665.52 889
13666.63 870
13667.73 922
13668.84 849
13669.94 842
13671.04 917
13672.15 926
13673.25 912
13674.36 892
13675.46 884
13676.57 889
13677.67 921
13678.78 924
13679.88 950
13680.99 950
13682.09 973
13683.20 915
13684.30 904
13685.41 916
13686.51 930
13687.62 1009
13688.72 1000
13689.83 973
13690.94 977
13692.04 965
13693.15 900
13694.25 941
13695.36 965
13696.46 871
13697.57 909
13698.67 945
13699.78 950
13700.89 961
13701.99 924
13703.10 937
13704.20 961
13705.31 907
13706.42 908
13707.52 942
13708.63 934
13709.73 971
13710.84 983
13711.95 952
13713.05 941
13714.16 977
13715.27 964
13716.37 1085
13717.48 968
13718.59 977
13719.69 1033
13720.80 1072
13721.91 1002
13723.01 969
13724.12 931
13725.23 1052
13726.33 1088
13727.44 1050
13728.55 1060
13729.65 1043
13730.76 1057
13731.87 1062
13732.98 1046
13734.08 1060
13735.19 1080
13736.30 1089
13737.40 1041
13738.51 995
13739.62 976
13740.73 1108
13741.83 1221
13742.94 1174
13744.05 1072
13745.16 1096
13746.26 1153
13747.37 1104
13748.48 1152
13749.59 1065
13750.70 1123
13751.80 1188
13752.91 1172
13754.02 1087
13755.13 1029
13756.24 1079
13757.34 1178
13758.45 1205
13759.56 1147
13760.67 1179
13761.78 1167
13762.88 1196
13763.99 1217
13765.10 1194
13766.21 1242
13767.32 1222
13768.43 1259
13769.54 1291
13770.64 1273
13771.75 1334
13772.86 1337
13773.97 1399
13775.08 1410
13776.19 1414
13777.30 1439
13778.41 1428
13779.52 1483
13780.62 1567
13781.73 1505
13782.84 1562
13783.95 1596
13785.06 1584
13786.17 1564
13787.28 1594
13788.39 1577
13789.50 1582
13790.61 1556
13791.72 1494
13792.83 1537
13793.94 1431
13795.05 1373
13796.16 1325
13797.27 1254
13798.38 1272
13799.49 1254
13800.60 1260
13801.71 1206
13802.82 1151
13803.93 1215
13805.04 1194
13806.15 1064
13807.26 1086
13808.37 1108
13809.48 1113
13810.59 1073
13811.70 1210
13812.81 1149
13813.92 1101
13815.03 1093
13816.14 1043
13817.25 1035
13818.36 1106
13819.47 1096
13820.58 1045
13821.69 1117
13822.80 1085
13823.91 1080
13825.02 1109
13826.13 1143
13827.25 1010
13828.36 1093
13829.47 1091
13830.58 1100
13831.69 1098
13832.80 1029
13833.91 1023
13835.02 1073
13836.13 1040
13837.25 997
13838.36 1003
13839.47 1007
13840.58 1007
13841.69 1086
13842.80 1082
13843.91 1011
13845.03 981
13846.14 974
13847.25 1070
13848.36 985
13849.47 989
13850.59 1042
13851.70 1087
13852.81 1074
13853.92 1060
13855.03 1062
13856.15 1018
13857.26 981
13858.37 988
13859.48 1065
13860.59 1084
13861.71 1060
13862.82 1062
13863.93 1066
13865.04 1090
13866.16 1073
13867.27 1053
13868.38 1025
13869.49 1065
13870.61 1044
13871.72 1038
13872.83 1045
13873.95 1106
13875.06 1067
13876.17 1049
13877.28 1049
13878.40 1080
13879.51 1013
13880.62 1056
13881.74 1091
13882.85 1072
13883.96 1073
13885.08 1107
13886.19 1049
13887.30 1106
13888.42 1040
13889.53 1066
13890.64 1146
13891.76 1155
13892.87 1102
13893.98 1158
13895.10 1080
13896.21 1117
13897.33 1164
13898.44 1145
13899.55 1169
13900.67 1180
13901.78 1235
13902.89 1202
13904.01 1229
13905.12 1268
13906.24 1286
13907.35 1255
13908.47 1229
13909.58 1200
13910.69 1191
13911.81 1225
13912.92 1203
13914.04 1181
13915.15 1207
13916.27 1218
13917.38 1264
13918.50 1157
13919.61 1121
13920.72 1153
13921.84 1147
13922.95 1136
13924.07 1078
13925.18 1086
13926.30 1059
13927.41 1114
13928.53 1081
13929.64 1018
13930.76 1002
13931.87 1028
13932.99 988
13934.10 997
13935.22 1001
13936.34 1026
13937.45 978
13938.57 957
13939.68 1019
13940.80 974
13941.91 1018
13943.03 1058
13944.14 991
13945.26 1002
13946.38 1000
13947.49 965
13948.61 993
13949.72 1021
13950.84 1007
13951.95 1001
13953.07 920
13954.19 966
13955.30 924
13956.42 952
13957.53 994
13958.65 930
13959.77 897
13960.88 934
13962.00 1012
13963.12 934
13964.23 904
13965.35 956
13966.47 1013
13967.58 969
13968.70 956
13969.82 939
13970.93 949
13972.05 954
13973.17 962
13974.28 981
13975.40 930
13976.52 915
13977.63 909
13978.75 919
13979.87 923
13980.99 900
13982.10 867
13983.22 922
13984.34 913
13985.45 968
13986.57 966
13987.69 957
13988.81 955
13989.92 998
13991.04 996
13992.16 995
13993.28 974
13994.39 957
13995.51 896
13996.63 951
13997.75 963
13998.87 965
13999.98 968
14001.10 934
14002.22 940
14003.34 974
14004.46 931
14005.57 903
14006.69 955
14007.81 970
14008.93 964
14010.05 966
14011.16 951
14012.28 944
14013.40 981
14014.52 990
14015.64 999
14016.76 910
14017.88 972
14018.99 933
14020.11 910
14021.23 909
14022.35 982
14023.47 1041
14024.59 994
14025.71 954
14026.83 981
14027.94 924
14029.06 943
14030.18 973
14031.30 935
14032.42 936
14033.54 962
14034.66 963
14035.78 937
14036.90 905
14038.02 980
14039.14 956
14040.26 1004
14041.38 974
14042.50 957
14043.62 899
14044.74 978
14045.86 991
14046.97 957
14048.09 937
14049.21 953
14050.33 945
14051.45 946
14052.57 1031
14053.69 961
14054.81 983
14055.93 1019
14057.05 961
14058.17 1006
14059.30 1023
14060.42 968
14061.54 1028
14062.66 1029
14063.78 1038
14064.90 980
14066.02 1019
14067.14 1030
14068.26 975
14069.38 1021
14070.50 1055
14071.62 1076
14072.74 1058
14073.86 1073
14074.98 1067
14076.10 1148
14077.23 1062
14078.35 1109
14079.47 1086
14080.59 1092
14081.71 1078
14082.83 1093
14083.95 1168
14085.07 1081
14086.19 1140
14087.32 1143
14088.44 1128
14089.56 1153
14090.68 1122
14091.80 1216
14092.92 1265
14094.05 1165
14095.17 1191
14096.29 1189
14097.41 1266
14098.53 1267
14099.65 1243
14100.78 1181
14101.90 1225
14103.02 1306
14104.14 1303
14105.26 1304
14106.39 1387
14107.51 1310
14108.63 1313
14109.75 1319
14110.88 1330
14112.00 1308
14113.12 1302
14114.24 1291
14115.37 1214
14116.49 1261
14117.61 1238
14118.73 1229
14119.86 1183
14120.98 1149
14122.10 1147
14123.22 1012
14124.35 1059
14125.47 1109
14126.59 1102
14127.72 1072
14128.84 1050
14129.96 973
14131.09 984
14132.21 977
14133.33 1066
14134.45 1019
14135.58 1016
14136.70 981
14137.82 992
14138.95 972
14140.07 954
14141.20 971
14142.32 881
14143.44 887
14144.57 958
14145.69 937
14146.81 905
14147.94 951
14149.06 962
14150.19 957
14151.31 977
14152.43 1021
14153.56 968
14154.68 924
14155.81 978
14156.93 955
14158.05 903
14159.18 881
14160.30 931
14161.43 888
14162.55 862
14163.68 851
14164.80 889
14165.92 910
14167.05 890
14168.17 886
14169.30 929
14170.42 915
14171.55 900
14172.67 874
14173.80 887
14174.92 966
14176.05 918
14177.17 924
14178.30 893
14179.42 920
14180.55 953
14181.67 943
14182.80 889
14183.92 892
14185.05 925
14186.17 910
14187.30 928
14188.42 874
14189.55 909
14190.67 895
14191.80 913
14192.93 887
14194.05 887
14195.18 855
14196.30 887
14197.43 859
14198.55 918
14199.68 888
14200.81 922
14201.93 947
14203.06 864
14204.18 898
14205.31 914
14206.44 877
14207.56 920
14208.69 897
14209.82 874
14210.94 899
14212.07 805
14213.19 862
14214.32 906
14215.45 831
14216.57 839
14217.70 855
14218.83 808
14219.95 825
14221.08 836
14222.21 863
14223.33 731
14224.46 813
14225.59 882
14226.71 874
14227.84 840
14228.97 853
14230.10 831
14231.22 820
14232.35 840
14233.48 838
14234.60 836
14235.73 825
14236.86 849
14237.99 812
14239.11 791
14240.24 799
14241.37 820
14242.50 791
14243.62 770
14244.75 810
14245.88 805
14247.01 815
14248.13 826
14249.26 812
14250.39 769
14251.52 830
14252.65 812
14253.77 851
14254.90 791
14256.03 777
14257.16 698
14258.29 782
14259.42 818
14260.54 759
14261.67 804
14262.80 765
14263.93 778
14265.06 750
14266.19 746
14267.31 771
14268.44 764
14269.57 777
14270.70 798
14271.83 775
14272.96 788
14274.09 806
14275.22 795
14276.34 772
14277.47 745
14278.60 779
14279.73 806
14280.86 746
14281.99 799
14283.12 805
14284.25 753
14285.38 748
14286.51 727
14287.64 748
14288.76 772
14289.89 750
14291.02 809
14292.15 730
14293.28 751
14294.41 753
14295.54 759
14296.67 720
14297.80 750
14298.93 748
14300.06 782
14301.19 746
14302.32 738
14303.45 740
14304.58 736
14305.71 728
14306.84 710
14307.97 759
14309.10 741
14310.23 783
14311.36 765
14312.49 745
14313.62 791
14314.75 729
14315.88 749
14317.01 763
14318.15 718
14319.28 697
14320.41 683
14321.54 768
14322.67 744
14323.80 743
14324.93 725
14326.06 729
14327.19 673
14328.32 717
14329.45 720
14330.58 704
14331.72 701
14332.85 704
14333.98 780
14335.11 769
14336.24 710
14337.37 615
14338.50 705
14339.63 691
14340.77 736
14341.90 715
14343.03 676
14344.16 694
14345.29 732
14346.42 734
14347.56 728
14348.69 683
14349.82 725
14350.95 695
14352.08 732
14353.21 730
14354.35 753
14355.48 734
14356.61 699
14357.74 730
14358.88 704
14360.01 683
14361.14 669
14362.27 693
14363.40 682
14364.54 686
14365.67 706
14366.80 684
14367.93 658
14369.07 654
14370.20 660
14371.33 689
14372.46 675
14373.60 697
14374.73 756
14375.86 726
14377.00 684
14378.13 693
14379.26 704
14380.39 749
14381.53 714
14382.66 730
14383.79 694
14384.93 683
14386.06 742
14387.19 723
14388.33 700
14389.46 661
14390.59 680
14391.73 693
14392.86 728
14393.99 686
14395.13 675
14396.26 710
14397.40 651
14398.53 679
14399.66 691
14400.80 723
14401.93 748
14403.06 737
14404.20 705
14405.33 681
14406.47 737
14407.60 732
14408.74 759
14409.87 725
14411.00 708
14412.14 769
14413.27 748
14414.41 751
14415.54 717
14416.68 716
14417.81 741
14418.94 754
14420.08 728
14421.21 751
14422.35 711
14423.48 722
14424.62 735
14425.75 670
14426.89 691
14428.02 690
14429.16 762
14430.29 718
14431.43 699
14432.56 689
14433.70 704
14434.83 760
14435.97 753
14437.10 728
14438.24 744
14439.37 733
14440.51 729
14441.64 694
14442.78 730
14443.92 691
14445.05 720
14446.19 755
14447.32 717
14448.46 722
14449.59 668
14450.73 698
14451.87 690
14453.00 734
14454.14 728
14455.27 825
14456.41 762
14457.55 696
14458.68 712
14459.82 772
14460.95 709
14462.09 675
14463.23 734
14464.36 731
14465.50 778
14466.64 787
14467.77 741
14468.91 734
14470.05 744
14471.18 743
14472.32 749
14473.46 743
14474.59 770
14475.73 733
14476.87 719
14478.00 709
14479.14 737
14480.28 731
14481.41 676
14482.55 694
14483.69 771
14484.83 751
14485.96 747
14487.10 719
14488.24 770
14489.37 793
14490.51 772
14491.65 779
14492.79 779
14493.92 804
14495.06 776
14496.20 793
14497.34 828
14498.47 771
14499.61 758
14500.75 766
14501.89 807
14503.03 774
14504.16 795
14505.30 753
14506.44 745
14507.58 796
14508.72 788
14509.85 793
14510.99 832
14512.13 770
14513.27 859
14514.41 863
14515.55 816
14516.68 796
14517.82 773
14518.96 810
14520.10 855
14521.24 834
14522.38 801
14523.51 872
14524.65 896
14525.79 865
14526.93 869
14528.07 852
14529.21 859
14530.35 847
14531.49 885
14532.63 873
14533.76 836
14534.90 899
14536.04 877
14537.18 909
14538.32 876
14539.46 872
14540.60 867
14541.74 840
14542.88 903
14544.02 919
14545.16 874
14546.30 835
14547.44 848
14548.58 807
14549.72 778
14550.86 839
14552.00 891
14553.14 892
14554.28 755
14555.42 797
14556.56 815
14557.70 825
14558.84 845
14559.98 822
14561.12 827
14562.26 793
14563.40 841
14564.54 825
14565.68 792
14566.82 787
14567.96 778
14569.10 808
14570.24 833
14571.38 826
14572.52 808
14573.66 809
14574.80 826
14575.94 875
14577.08 856
14578.22 805
14579.36 832
14580.51 796
14581.65 792
14582.79 843
14583.93 887
14585.07 875
14586.21 818
14587.35 831
14588.49 821
14589.63 848
14590.78 897
14591.92 851
14593.06 810
14594.20 813
14595.34 868
14596.48 932
14597.62 835
14598.77 863
14599.91 804
14601.05 899
14602.19 848
14603.33 836
14604.48 844
14605.62 819
14606.76 838
14607.90 891
14609.04 907
14610.19 905
14611.33 838
14612.47 871
14613.61 916
14614.75 835
14615.90 888
14617.04 915
14618.18 893
14619.32 932
14620.47 865
14621.61 884
14622.75 922
14623.89 915
14625.04 872
14626.18 903
14627.32 901
14628.46 900
14629.61 943
14630.75 921
14631.89 933
14633.04 952
14634.18 961
14635.32 908
14636.47 993
14637.61 958
14638.75 941
14639.89 919
14641.04 950
14642.18 957
14643.32 978
14644.47 1001
14645.61 1056
14646.76 993
14647.90 1047
14649.04 1037
14650.19 1050
14651.33 994
14652.47 980
14653.62 999
14654.76 1023
14655.90 1032
14657.05 1046
14658.19 933
14659.34 910
14660.48 943
14661.62 893
14662.77 916
14663.91 860
14665.06 777
14666.20 793
14667.35 851
14668.49 849
14669.63 842
14670.78 856
14671.92 901
14673.07 866
14674.21 801
14675.36 805
14676.50 823
14677.65 831
14678.79 813
14679.94 809
14681.08 761
14682.23 799
14683.37 760
14684.52 819
14685.66 783
14686.81 800
14687.95 768
14689.10 752
14690.24 740
14691.39 737
14692.53 722
14693.68 756
14694.82 730
14695.97 735
14697.11 749
14698.26 702
14699.41 734
14700.55 740
14701.70 763
14702.84 700
14703.99 710
14705.13 726
14706.28 819
14707.43 797
14708.57 757
14709.72 737
14710.86 683
14712.01 738
14713.16 754
14714.30 769
14715.45 735
14716.59 769
14717.74 697
14718.89 679
14720.03 720
14721.18 698
14722.33 708
14723.47 707
14724.62 680
14725.77 708
14726.91 647
14728.06 702
14729.21 679
14730.35 703
14731.50 745
14732.65 709
14733.79 673
14734.94 668
14736.09 682
14737.23 622
14738.38 686
14739.53 691
14740.68 727
14741.82 698
14742.97 696
14744.12 700
14745.26 724
14746.41 703
14747.56 668
14748.71 692
14749.85 700
14751.00 660
14752.15 640
14753.30 628
14754.45 637
14755.59 669
14756.74 682
14757.89 708
14759.04 691
14760.18 681
14761.33 669
14762.48 723
14763.63 652
14764.78 662
14765.92 659
14767.07 651
14768.22 676
14769.37 667
14770.52 692
14771.67 697
14772.81 667
14773.96 614
14775.11 659
14776.26 653
14777.41 710
14778.56 670
14779.71 673
14780.86 653
14782.00 659
14783.15 643
14784.30 644
14785.45 668
14786.60 635
14787.75 620
14788.90 720
14790.05 639
14791.20 654
14792.35 655
14793.49 668
14794.64 637
14795.79 583
14796.94 636
14798.09 692
14799.24 634
14800.39 618
14801.54 570
14802.69 628
14803.84 613
14804.99 602
14806.14 574
14807.29 604
14808.44 619
14809.59 674
14810.74 661
14811.89 649
14813.04 599
14814.19 620
14815.34 613
14816.49 635
14817.64 617
14818.79 581
14819.94 586
14821.09 610
14822.24 660
14823.39 579
14824.54 581
14825.69 598
14826.84 588
14827.99 621
14829.14 630
14830.29 597
14831.44 651
14832.60 568
14833.75 603
14834.90 595
14836.05 585
14837.20 586
14838.35 572
14839.50 546
14840.65 550
14841.80 597
14842.95 619
14844.11 628
14845.26 570
14846.41 568
14847.56 556
14848.71 596
14849.86 588
14851.01 590
14852.17 601
14853.32 585
14854.47 622
14855.62 587
14856.77 571
14857.92 602
14859.08 578
14860.23 558
14861.38 602
14862.53 569
14863.68 590
14864.84 602
14865.99 618
14867.14 554
14868.29 596
14869.44 548
14870.60 552
14871.75 575
14872.90 614
14874.05 606
14875.21 570
14876.36 563
14877.51 575
14878.66 581
14879.82 604
14880.97 586
14882.12 547
14883.27 608
14884.43 542
14885.58 551
14886.73 607
14887.89 588
14889.04 583
14890.19 609
14891.34 600
14892.50 567
14893.65 595
14894.80 621
14895.96 596
14897.11 599
14898.26 589
14899.42 552
14900.57 615
14901.72 607
14902.88 615
14904.03 567
14905.18 554
14906.34 605
14907.49 598
14908.65 633
14909.80 576
14910.95 580
14912.11 543
14913.26 570
14914.41 554
14915.57 611
14916.72 605
14917.88 659
14919.03 575
14920.18 586
14921.34 579
14922.49 572
14923.65 559
14924.80 584
14925.96 545
14927.11 588
14928.27 563
14929.42 596
14930.57 624
14931.73 583
14932.88 595
14934.04 599
14935.19 619
14936.35 561
14937.50 571
14938.66 574
14939.81 573
14940.97 562
14942.12 568
14943.28 556
14944.43 577
14945.59 601
14946.74 555
14947.90 591
14949.05 593
14950.21 602
14951.36 670
14952.52 631
14953.68 669
14954.83 587
14955.99 622
14957.14 638
14958.30 629
14959.45 605
14960.61 608
14961.77 621
14962.92 609
14964.08 584
14965.23 553
14966.39 611
14967.54 558
14968.70 582
14969.86 626
14971.01 634
14972.17 565
14973.33 590
14974.48 617
14975.64 587
14976.79 601
14977.95 631
14979.11 640
14980.26 613
14981.42 617
14982.58 578
14983.73 597
14984.89 616
14986.05 607
14987.20 578
14988.36 585
14989.52 602
14990.67 624
14991.83 680
14992.99 607
14994.15 619
14995.30 607
14996.46 611
14997.62 600
14998.77 646
14999.93 597
15001.09 597
15002.25 611
15003.40 583
15004.56 578
15005.72 624
15006.88 635
15008.03 600
15009.19 567
15010.35 567
15011.51 597
15012.66 592
15013.82 599
15014.98 567
15016.14 565
15017.30 573
15018.45 573
15019.61 623
15020.77 584
15021.93 581
15023.09 554
15024.24 589
15025.40 645
15026.56 595
15027.72 563
15028.88 624
15030.04 596
15031.19 550
15032.35 549
15033.51 615
15034.67 590
15035.83 600
15036.99 597
15038.15 574
15039.30 586
15040.46 574
15041.62 599
15042.78 596
15043.94 572
15045.10 621
15046.26 685
15047.42 568
15048.58 557
15049.74 600
15050.90 603
15052.05 626
15053.21 651
15054.37 616
15055.53 586
15056.69 581
15057.85 571
15059.01 637
15060.17 621
15061.33 623
15062.49 631
15063.65 594
15064.81 565
15065.97 568
15067.13 574
15068.29 595
15069.45 607
15070.61 569
15071.77 580
15072.93 618
15074.09 579
15075.25 596
15076.41 600
15077.57 611
15078.73 621
15079.89 637
15081.05 606
15082.21 593
15083.37 611
15084.53 575
15085.69 647
15086.85 625
15088.01 562
15089.18 571
15090.34 623
15091.50 620
15092.66 587
15093.82 601
15094.98 581
15096.14 581
15097.30 575
15098.46 555
15099.62 562
15100.78 594
15101.95 609
15103.11 573
15104.27 596
15105.43 594
15106.59 594
15107.75 611
15108.91 581
15110.08 589
15111.24 565
15112.40 578
15113.56 678
15114.72 609
15115.88 604
15117.05 597
15118.21 605
15119.37 650
15120.53 600
15121.69 584
15122.86 610
15124.02 646
15125.18 621
15126.34 634
15127.50 614
15128.67 611
15129.83 614
15130.99 610
15132.15 630
15133.32 615
15134.48 581
15135.64 641
15136.80 609
15137.97 656
15139.13 585
15140.29 585
15141.45 643
15142.62 656
15143.78 616
15144.94 616
15146.11 607
15147.27 618
15148.43 672
15149.59 622
15150.76 583
15151.92 582
15153.08 625
15154.25 625
15155.41 647
15156.57 595
15157.74 610
15158.90 614
15160.06 707
15161.23 609
15162.39 609
15163.55 607
15164.72 642
15165.88 606
15167.05 628
15168.21 644
15169.37 639
15170.54 676
15171.70 636
15172.86 645
15174.03 626
15175.19 705
15176.36 651
15177.52 661
15178.69 649
15179.85 593
15181.01 686
15182.18 693
15183.34 666
15184.51 646
15185.67 652
15186.84 646
15188.00 692
15189.16 643
15190.33 620
15191.49 679
15192.66 708
15193.82 696
15194.99 731
15196.15 660
15197.32 673
15198.48 664
15199.65 665
15200.81 638
15201.98 673
15203.14 742
15204.31 694
15205.47 707
15206.64 669
15207.80 695
15208.97 687
15210.13 649
15211.30 673
15212.47 704
15213.63 683
15214.80 725
15215.96 669
15217.13 658
15218.29 654
15219.46 656
15220.62 697
15221.79 707
15222.96 689
15224.12 680
15225.29 712
15226.45 693
15227.62 713
15228.79 706
15229.95 732
15231.12 740
15232.29 711
15233.45 720
15234.62 735
15235.78 760
15236.95 745
15238.12 735
15239.28 776
15240.45 809
15241.62 787
15242.78 782
15243.95 770
15245.12 787
15246.28 805
15247.45 845
15248.62 800
15249.78 774
15250.95 806
15252.12 812
15253.28 789
15254.45 810
15255.62 786
15256.79 786
15257.95 760
15259.12 819
15260.29 743
15261.46 737
15262.62 710
15263.79 715
15264.96 700
15266.13 711
15267.29 737
15268.46 700
15269.63 717
15270.80 679
15271.96 705
15273.13 671
15274.30 677
15275.47 687
15276.64 687
15277.80 655
15278.97 667
15280.14 669
15281.31 635
15282.48 670
15283.64 683
15284.81 666
15285.98 629
15287.15 662
15288.32 642
15289.49 626
15290.65 687
15291.82 673
15292.99 659
15294.16 694
15295.33 657
15296.50 645
15297.67 690
15298.83 662
15300.00 670
15301.17 639
15302.34 657
15303.51 672
15304.68 653
15305.85 620
15307.02 615
15308.19 621
15309.36 608
15310.52 610
15311.69 658
15312.86 627
15314.03 638
15315.20 636
15316.37 610
15317.54 665
15318.71 619
15319.88 698
15321.05 687
15322.22 653
15323.39 700
15324.56 677
15325.73 680
15326.90 647
15328.07 616
15329.24 650
15330.41 684
15331.58 656
15332.75 613
15333.92 681
15335.09 695
15336.26 683
15337.43 692
15338.60 702
15339.77 665
15340.94 676
15342.11 707
15343.28 664
15344.45 663
15345.62 684
15346.79 706
15347.96 659
15349.13 659
15350.31 640
15351.48 707
15352.65 686
15353.82 688
15354.99 690
15356.16 698
15357.33 684
15358.50 666
15359.67 667
15360.84 653
15362.02 663
15363.19 690
15364.36 724
15365.53 709
15366.70 724
15367.87 682
15369.04 698
15370.21 681
15371.39 721
15372.56 676
15373.73 664
15374.90 686
15376.07 750
15377.24 684
15378.42 702
15379.59 725
15380.76 741
15381.93 691
15383.10 680
15384.28 724
15385.45 674
15386.62 738
15387.79 720
15388.97 692
15390.14 681
15391.31 683
15392.48 666
15393.65 725
15394.83 718
15396.00 735
15397.17 725
15398.34 768
15399.52 745
15400.69 718
15401.86 711
15403.04 795
15404.21 789
15405.38 769
15406.55 764
15407.73 816
15408.90 840
15410.07 768
15411.25 797
15412.42 850
15413.59 882
15414.77 834
15415.94 770
15417.11 754
15418.29 785
15419.46 768
15420.63 773
15421.81 749
15422.98 730
15424.15 709
15425.33 708
15426.50 694
15427.67 713
15428.85 700
15430.02 666
15431.20 744
15432.37 700
15433.54 648
15434.72 653
15435.89 697
15437.07 650
15438.24 657
15439.41 679
15440.59 672
15441.76 701
15442.94 683
15444.11 648
15445.29 641
15446.46 643
15447.63 656
15448.81 618
15449.98 601
15451.16 614
15452.33 640
15453.51 583
15454.68 646
15455.86 662
15457.03 647
15458.21 585
15459.38 634
15460.56 623
15461.73 645
15462.91 639
15464.08 704
15465.26 639
15466.43 657
15467.61 620
15468.78 644
15469.96 643
15471.13 655
15472.31 671
15473.48 610
15474.66 659
15475.83 598
15477.01 608
15478.19 593
15479.36 633
15480.54 614
15481.71 623
15482.89 629
15484.06 592
15485.24 584
15486.42 578
15487.59 617
15488.77 610
15489.94 585
15491.12 653
15492.30 629
15493.47 609
15494.65 596
15495.83 570
15497.00 613
15498.18 617
15499.36 617
15500.53 650
15501.71 569
15502.88 566
15504.06 664
15505.24 702
15506.41 633
15507.59 654
15508.77 621
15509.95 612
15511.12 597
15512.30 652
15513.48 640
15514.65 630
15515.83 664
15517.01 636
15518.18 678
15519.36 646
15520.54 638
15521.72 598
15522.89 630
15524.07 691
15525.25 625
15526.43 665
15527.60 651
15528.78 635
15529.96 596
15531.14 615
15532.31 631
15533.49 640
15534.67 673
15535.85 659
15537.03 604
15538.20 617
15539.38 651
15540.56 598
15541.74 621
15542.92 601
15544.09 649
15545.27 633
15546.45 602
15547.63 645
15548.81 634
15549.98 604
15551.16 627
15552.34 601
15553.52 662
15554.70 630
15555.88 648
15557.06 693
15558.23 684
15559.41 657
15560.59 648
15561.77 654
15562.95 643
15564.13 614
15565.31 632
15566.49 644
15567.67 673
15568.84 686
15570.02 651
15571.20 667
15572.38 674
15573.56 625
15574.74 664
15575.92 671
15577.10 672
15578.28 641
15579.46 625
15580.64 651
15581.82 643
15583.00 663
15584.18 639
15585.36 650
15586.54 658
15587.72 674
15588.90 690
15590.08 695
15591.26 720
15592.44 737
15593.62 700
15594.80 676
15595.98 677
15597.16 667
15598.34 671
15599.52 674
15600.70 679
15601.88 689
15603.06 686
15604.24 676
15605.42 664
15606.60 680
15607.78 705
15608.96 652
15610.14 717
15611.32 754
15612.50 714
15613.68 672
15614.86 703
15616.05 765
15617.23 746
15618.41 702
15619.59 675
15620.77 720
15621.95 691
15623.13 742
15624.31 775
15625.49 715
15626.68 748
15627.86 712
15629.04 709
15630.22 750
15631.40 721
15632.58 721
15633.76 721
15634.95 737
15636.13 797
15637.31 728
15638.49 758
15639.67 716
15640.85 748
15642.04 713
15643.22 788
15644.40 799
15645.58 779
15646.76 678
15647.95 752
15649.13 780
15650.31 794
15651.49 783
15652.67 789
15653.86 811
15655.04 815
15656.22 811
15657.40 801
15658.59 806
15659.77 800
15660.95 780
15662.13 809
15663.32 815
15664.50 779
15665.68 810
15666.87 786
15668.05 843
15669.23 811
15670.41 808
15671.60 775
15672.78 836
15673.96 829
15675.15 799
15676.33 780
15677.51 826
15678.70 865
15679.88 787
15681.06 774
15682.25 823
15683.43 784
15684.61 801
15685.80 773
15686.98 791
15688.16 793
15689.35 761
15690.53 787
15691.72 806
15692.90 756
15694.08 759
15695.27 727
15696.45 734
15697.63 734
15698.82 717
15700.00 725
15701.19 787
15702.37 805
15703.56 781
15704.74 768
15705.92 799
15707.11 750
15708.29 698
15709.48 746
15710.66 833
15711.85 826
15713.03 798
15714.21 762
15715.40 738
15716.58 796
15717.77 864
15718.95 815
15720.14 742
15721.32 793
15722.51 785
15723.69 755
15724.88 771
15726.06 842
15727.25 771
15728.43 802
15729.62 818
15730.80 864
15731.99 829
15733.17 820
15734.36 804
15735.55 792
15736.73 796
15737.92 802
15739.10 841
15740.29 809
15741.47 749
15742.66 789
15743.84 834
15745.03 829
15746.22 843
15747.40 800
15748.59 813
15749.77 798
15750.96 803
15752.15 861
15753.33 859
15754.52 900
15755.70 850
15756.89 806
15758.08 836
15759.26 801
15760.45 865
15761.64 884
15762.82 848
15764.01 887
15765.20 902
15766.38 906
15767.57 831
15768.76 859
15769.94 858
15771.13 775
15772.32 866
15773.50 879
15774.69 822
15775.88 828
15777.06 843
15778.25 839
15779.44 796
15780.62 784
15781.81 829
15783.00 844
15784.19 788
15785.37 807
15786.56 751
15787.75 714
15788.94 812
15790.12 771
15791.31 689
15792.50 773
15793.69 782
15794.87 698
15796.06 762
15797.25 785
15798.44 771
15799.62 811
15800.81 783
15802.00 756
15803.19 755
15804.38 747
15805.56 771
15806.75 705
15807.94 736
15809.13 733
15810.32 756
15811.50 777
15812.69 778
15813.88 709
15815.07 729
15816.26 727
15817.45 734
15818.64 740
15819.82 737
15821.01 711
15822.20 712
15823.39 662
15824.58 693
15825.77 683
15826.96 712
15828.15 717
15829.33 698
15830.52 724
15831.71 651
15832.90 681
15834.09 697
15835.28 698
15836.47 679
15837.66 658
15838.85 711
15840.04 739
15841.23 735
15842.42 680
15843.61 676
15844.79 685
15845.98 773
15847.17 724
15848.36 755
15849.55 737
15850.74 728
15851.93 689
15853.12 688
15854.31 698
15855.50 679
15856.69 643
15857.88 714
15859.07 727
15860.26 677
15861.45 712
15862.64 677
15863.83 682
15865.02 733
15866.21 754
15867.40 710
15868.60 719
15869.79 714
15870.98 689
15872.17 731
15873.36 740
15874.55 719
15875.74 724
15876.93 689
15878.12 710
15879.31 713
15880.50 693
15881.69 728
15882.88 705
15884.07 738
15885.27 717
15886.46 765
15887.65 693
15888.84 748
15890.03 774
15891.22 719
15892.41 700
15893.60 731
15894.80 727
15895.99 770
15897.18 717
15898.37 698
15899.56 766
15900.75 774
15901.95 755
15903.14 702
15904.33 748
15905.52 720
15906.71 728
15907.90 749
15909.10 757
15910.29 795
15911.48 761
15912.67 777
15913.86 770
15915.06 740
15916.25 705
15917.44 788
15918.63 829
15919.83 821
15921.02 832
15922.21 822
15923.40 803
15924.60 756
15925.79 770
15926.98 793
15928.17 810
15929.37 779
15930.56 796
15931.75 797
15932.94 787
15934.14 778
15935.33 794
15936.52 765
15937.72 789
15938.91 842
15940.10 843
15941.30 759
15942.49 745
15943.68 770
15944.88 807
15946.07 837
15947.26 767
15948.46 838
15949.65 822
15950.84 824
15952.04 845
15953.23 826
15954.42 762
15955.62 748
15956.81 757
15958.01 747
15959.20 793
15960.39 717
15961.59 703
15962.78 755
15963.97 701
15965.17 725
15966.36 719
15967.56 723
15968.75 700
15969.95 717
15971.14 716
15972.33 704
15973.53 690
15974.72 651
15975.92 659
15977.11 660
15978.31 683
15979.50 654
15980.70 650
15981.89 628
15983.09 626
15984.28 670
15985.47 624
15986.67 616
15987.86 592
15989.06 606
15990.25 631
15991.45 640
15992.64 640
15993.84 600
15995.03 618
15996.23 661
15997.43 649
15998.62 611
15999.82 595
16001.01 566
16002.21 622
16003.40 607
16004.60 644
16005.79 622
16006.99 656
16008.18 629
16009.38 647
16010.58 634
16011.77 656
16012.97 593
16014.16 626
16015.36 646
16016.56 653
16017.75 648
16018.95 573
16020.14 628
16021.34 659
16022.54 617
16023.73 633
16024.93 613
16026.13 625
16027.32 586
16028.52 579
16029.71 587
16030.91 626
16032.11 612
16033.30 591
16034.50 554
16035.70 588
16036.89 616
16038.09 614
16039.29 600
16040.49 575
16041.68 582
16042.88 594
16044.08 613
16045.27 586
16046.47 563
16047.67 608
16048.86 628
16050.06 611
16051.26 585
16052.46 569
16053.65 567
16054.85 605
16056.05 594
16057.25 633
16058.44 612
16059.64 606
16060.84 640
16062.04 559
16063.23 581
16064.43 548
16065.63 567
16066.83 599
16068.03 542
16069.22 596
16070.42 559
16071.62 582
16072.82 594
16074.02 572
16075.21 550
16076.41 594
16077.61 594
16078.81 566
16080.01 563
16081.21 509
16082.40 607
16083.60 592
16084.80 526
16086.00 555
16087.20 583
16088.40 565
16089.60 552
16090.79 571
16091.99 536
16093.19 546
16094.39 553
16095.59 577
16096.79 546
16097.99 568
16099.19 579
16100.39 534
16101.59 568
16102.78 572
16103.98 537
16105.18 542
16106.38 561
16107.58 530
16108.78 525
16109.98 547
16111.18 559
16112.38 588
16113.58 593
16114.78 561
16115.98 511
16117.18 541
16118.38 510
16119.58 578
16120.78 562
16121.98 531
16123.18 585
16124.38 556
16125.58 531
16126.78 509
16127.98 534
16129.18 551
16130.38 550
16131.58 552
16132.78 537
16133.98 555
16135.18 546
16136.38 540
16137.58 576
16138.78 548
16139.98 518
16141.18 508
16142.38 563
16143.58 569
16144.79 536
16145.99 533
16147.19 551
16148.39 565
16149.59 580
16150.79 566
16151.99 508
16153.19 531
16154.39 558
16155.59 575
16156.80 545
16158.00 490
16159.20 565
16160.40 536
16161.60 517
16162.80 511
16164.00 567
16165.21 556
16166.41 571
16167.61 566
16168.81 533
16170.01 543
16171.21 541
16172.42 542
16173.62 534
16174.82 570
16176.02 573
16177.22 564
16178.43 585
16179.63 500
16180.83 503
16182.03 489
16183.23 522
16184.44 517
16185.64 489
16186.84 562
16188.04 545
16189.25 538
16190.45 539
16191.65 555
16192.85 572
16194.06 520
16195.26 527
16196.46 544
16197.66 531
16198.87 577
16200.07 501
16201.27 526
16202.48 544
16203.68 570
16204.88 532
16206.09 568
16207.29 524
16208.49 572
16209.69 543
16210.90 543
16212.10 571
16213.30 588
16214.51 575
16215.71 530
16216.91 505
16218.12 491
16219.32 559
16220.53 536
16221.73 532
16222.93 577
16224.14 558
16225.34 534
16226.54 515
16227.75 529
16228.95 565
16230.16 548
16231.36 531
16232.56 547
16233.77 540
16234.97 566
16236.18 610
16237.38 556
16238.59 497
16239.79 593
16240.99 584
16242.20 585
16243.40 536
16244.61 514
16245.81 552
16247.02 581
16248.22 595
16249.43 498
16250.63 543
16251.84 608
16253.04 580
16254.24 541
16255.45 548
16256.65 573
16257.86 577
16259.06 582
16260.27 575
16261.48 545
16262.68 523
16263.89 517
16265.09 545
16266.30 519
16267.50 491
16268.71 549
16269.91 543
16271.12 604
16272.32 578
16273.53 596
16274.73 535
16275.94 512
16277.15 539
16278.35 568
16279.56 550
16280.76 535
16281.97 579
16283.18 600
16284.38 617
16285.59 588
16286.79 569
16288.00 538
16289.21 558
16290.41 590
16291.62 563
16292.82 589
16294.03 571
16295.24 553
16296.44 582
16297.65 601
16298.86 606
16300.06 571
16301.27 584
16302.48 562
16303.68 562
16304.89 572
16306.10 544
16307.30 569
16308.51 566
16309.72 581
16310.92 603
16312.13 589
16313.34 598
16314.55 569
16315.75 550
16316.96 574
16318.17 539
16319.37 602
16320.58 612
16321.79 607
16323.00 593
16324.20 612
16325.41 598
16326.62 585
16327.83 622
16329.03 571
16330.24 591
16331.45 551
16332.66 604
16333.87 622
16335.07 541
16336.28 566
16337.49 542
16338.70 579
16339.90 523
16341.11 553
16342.32 541
16343.53 557
16344.74 588
16345.95 530
16347.15 535
16348.36 525
16349.57 544
16350.78 556
16351.99 499
16353.20 546
16354.40 545
16355.61 515
16356.82 493
16358.03 513
16359.24 481
16360.45 520
16361.66 508
16362.87 509
16364.08 504
16365.28 514
16366.49 534
16367.70 527
16368.91 535
16370.12 514
16371.33 516
16372.54 511
16373.75 466
16374.96 480
16376.17 505
16377.38 519
16378.59 534
16379.80 501
16381.01 522
16382.21 474
16383.42 496
16384.63 488
16385.84 476
16387.05 464
16388.26 530
16389.47 536
16390.68 448
16391.89 514
16393.10 527
16394.31 516
16395.52 515
16396.73 505
16397.94 478
16399.15 482
16400.36 490
16401.57 495
16402.79 475
16404.00 506
16405.21 543
16406.42 528
16407.63 453
16408.84 493
16410.05 528
16411.26 481
16412.47 528
16413.68 488
16414.89 517
16416.10 542
16417.31 567
16418.52 525
16419.74 490
16420.95 538
16422.16 534
16423.37 536
16424.58 498
16425.79 475
16427.00 497
16428.21 461
16429.42 474
16430.64 494
16431.85 501
16433.06 504
16434.27 490
16435.48 480
16436.69 513
16437.91 480
16439.12 479
16440.33 494
16441.54 502
16442.75 495
16443.96 514
16445.18 519
16446.39 496
16447.60 487
16448.81 487
16450.02 523
16451.24 484
16452.45 484
16453.66 463
16454.87 460
16456.09 505
16457.30 476
16458.51 481
16459.72 521
16460.94 458
16462.15 455
16463.36 475
16464.57 521
16465.79 506
16467.00 507
16468.21 503
16469.43 458
16470.64 492
16471.85 467
16473.06 474
16474.28 494
16475.49 498
16476.70 540
16477.92 463
16479.13 457
16480.34 544
16481.56 522
16482.77 497
16483.98 513
16485.20 486
16486.41 486
16487.62 464
16488.84 449
16490.05 477
16491.26 458
16492.48 474
16493.69 473
16494.91 503
16496.12 429
16497.33 471
16498.55 499
16499.76 476
16500.97 484
16502.19 507
16503.40 480
16504.62 466
16505.83 474
16507.05 480
16508.26 502
16509.47 462
16510.69 504
16511.90 530
16513.12 508
16514.33 491
16515.55 480
16516.76 521
16517.98 534
16519.19 499
16520.41 469
16521.62 504
16522.83 488
16524.05 497
16525.26 490
16526.48 504
16527.69 501
16528.91 468
16530.12 461
16531.34 481
16532.55 509
16533.77 497
16534.99 483
16536.20 484
16537.42 474
16538.63 470
16539.85 438
16541.06 525
16542.28 516
16543.49 514
16544.71 534
16545.92 517
16547.14 496
16548.36 486
16549.57 494
16550.79 473
16552.00 552
16553.22 525
16554.44 486
16555.65 502
16556.87 489
16558.08 524
16559.30 473
16560.52 490
16561.73 501
16562.95 511
16564.17 503
16565.38 513
16566.60 514
16567.81 533
16569.03 543
16570.25 470
16571.46 494
16572.68 537
16573.90 519
16575.11 544
16576.33 463
16577.55 473
16578.76 513
16579.98 487
16581.20 498
16582.42 489
16583.63 500
16584.85 523
16586.07 534
16587.28 526
16588.50 499
16589.72 520
16590.94 505
16592.15 545
16593.37 500
16594.59 515
16595.81 509
16597.02 524
16598.24 567
16599.46 556
16600.68 574
16601.89 536
16603.11 549
16604.33 532
16605.55 536
16606.77 544
16607.98 604
16609.20 560
16610.42 525
16611.64 490
16612.86 521
16614.07 510
16615.29 493
16616.51 488
16617.73 492
16618.95 534
16620.17 563
16621.38 515
16622.60 471
16623.82 536
16625.04 533
16626.26 467
16627.48 485
16628.70 502
16629.91 534
16631.13 516
16632.35 473
16633.57 461
16634.79 499
16636.01 512
16637.23 482
16638.45 453
16639.67 479
16640.89 476
16642.10 445
16643.32 452
16644.54 465
16645.76 478
16646.98 494
16648.20 456
16649.42 460
16650.64 444
16651.86 491
16653.08 475
16654.30 450
16655.52 430
16656.74 432
16657.96 461
16659.18 468
16660.40 432
16661.62 492
16662.84 493
16664.06 492
16665.28 493
16666.50 493
16667.72 462
16668.94 443
16670.16 427
16671.38 510
16672.60 497
16673.82 418
16675.04 459
16676.26 475
16677.48 428
16678.70 489
16679.92 495
16681.14 468
16682.36 491
16683.58 492
16684.80 446
16686.03 457
16687.25 462
16688.47 457
16689.69 463
16690.91 450
16692.13 471
16693.35 451
16694.57 442
16695.79 479
16697.02 455
16698.24 464
16699.46 439
16700.68 470
16701.90 460
16703.12 438
16704.34 444
16705.57 472
16706.79 457
16708.01 480
16709.23 465
16710.45 460
16711.67 426
16712.90 443
16714.12 438
16715.34 415
16716.56 449
16717.78 434
16719.01 442
16720.23 456
16721.45 480
16722.67 436
16723.89 480
16725.12 473
16726.34 482
16727.56 450
16728.78 472
16730.01 480
16731.23 478
16732.45 428
16733.67 437
16734.90 435
16736.12 461
16737.34 458
16738.56 446
16739.79 469
16741.01 491
16742.23 498
16743.46 436
16744.68 450
16745.90 417
16747.12 426
16748.35 452
16749.57 473
16750.79 459
16752.02 459
16753.24 452
16754.46 434
16755.69 444
16756.91 481
16758.13 492
16759.36 466
16760.58 420
16761.80 429
16763.03 421
16764.25 438
16765.48 413
16766.70 447
16767.92 441
16769.15 458
16770.37 453
16771.60 427
16772.82 392
16774.04 394
16775.27 444
16776.49 439
16777.72 441
16778.94 465
16780.16 466
16781.39 464
16782.61 416
16783.84 415
16785.06 416
16786.29 459
16787.51 473
16788.74 448
16789.96 428
16791.18 441
16792.41 443
16793.63 405
16794.86 436
16796.08 478
16797.31 478
16798.53 454
16799.76 452
16800.98 450
16802.21 507
16803.43 441
16804.66 427
16805.88 438
16807.11 446
16808.33 425
16809.56 462
16810.79 419
16812.01 458
16813.24 446
16814.46 441
16815.69 453
16816.91 449
16818.14 482
16819.36 448
16820.59 457
16821.82 442
16823.04 445
16824.27 454
16825.49 473
16826.72 433
16827.95 412
16829.17 437
16830.40 419
16831.62 465
16832.85 432
16834.08 418
16835.30 417
16836.53 481
16837.76 433
16838.98 458
16840.21 486
16841.44 468
16842.66 426
16843.89 456
16845.11 434
16846.34 439
16847.57 446
16848.80 447
16850.02 490
16851.25 452
16852.48 516
16853.70 423
16854.93 450
16856.16 450
16857.38 456
16858.61 500
16859.84 510
16861.07 487
16862.29 449
16863.52 487
16864.75 453
16865.97 432
16867.20 441
16868.43 481
16869.66 498
16870.89 487
16872.11 463
16873.34 488
16874.57 487
16875.80 451
16877.02 466
16878.25 500
16879.48 481
16880.71 489
16881.94 467
16883.16 524
16884.39 495
16885.62 482
16886.85 514
16888.08 493
16889.30 529
16890.53 558
16891.76 510
16892.99 480
16894.22 554
16895.45 528
16896.67 483
16897.90 512
16899.13 530
16900.36 506
16901.59 532
16902.82 507
16904.05 540
16905.28 557
16906.50 539
16907.73 513
16908.96 500
16910.19 488
16911.42 526
16912.65 536
16913.88 492
16915.11 523
16916.34 472
16917.57 533
16918.80 496
16920.03 476
16921.26 449
16922.48 486
16923.71 543
16924.94 484
16926.17 485
16927.40 470
16928.63 484
16929.86 506
16931.09 481
16932.32 502
16933.55 466
16934.78 486
16936.01 523
16937.24 507
16938.47 469
16939.70 470
16940.93 493
16942.16 481
16943.39 420
16944.62 430
16945.85 454
16947.08 489
16948.31 485
16949.54 496
16950.78 445
16952.01 501
16953.24 462
16954.47 418
16955.70 430
16956.93 458
16958.16 474
16959.39 473
16960.62 438
16961.85 447
16963.08 459
16964.31 460
16965.54 470
16966.78 434
16968.01 430
16969.24 454
16970.47 466
16971.70 414
16972.93 426
16974.16 467
16975.39 485
16976.63 436
16977.86 415
16979.09 445
16980.32 442
16981.55 458
16982.78 421
16984.02 425
16985.25 451
16986.48 469
16987.71 462
16988.94 454
16990.18 429
16991.41 460
16992.64 477
16993.87 429
16995.10 462
16996.34 453
16997.57 448
16998.80 432
17000.03 408
17001.26 474
17002.50 456
17003.73 456
17004.96 450
17006.19 387
17007.43 392
17008.66 433
17009.89 430
17011.12 401
17012.36 455
17013.59 434
17014.82 440
17016.06 417
17017.29 397
17018.52 420
17019.76 421
17020.99 463
17022.22 430
17023.45 418
17024.69 400
17025.92 424
17027.15 425
17028.39 408
17029.62 393
17030.85 442
17032.09 454
17033.32 427
17034.55 405
17035.79 428
17037.02 458
17038.26 443
17039.49 452
17040.72 432
17041.96 427
17043.19 468
17044.43 393
17045.66 412
17046.89 456
17048.13 438
17049.36 449
17050.60 444
17051.83 446
17053.06 461
17054.30 428
17055.53 429
17056.77 443
17058.00 424
17059.24 413
17060.47 403
17061.70 422
17062.94 441
17064.17 447
17065.41 486
17066.64 424
17067.88 439
17069.11 414
17070.35 412
17071.58 435
17072.82 471
17074.05 428
17075.29 405
17076.52 409
17077.76 390
17078.99 398
17080.23 434
17081.46 383
17082.70 409
17083.93 420
17085.17 407
17086.41 417
17087.64 399
17088.88 390
17090.11 430
17091.35 415
17092.58 406
17093.82 423
17095.05 424
17096.29 410
17097.53 439
17098.76 420
17100.00 431
17101.23 428
17102.47 412
17103.71 422
17104.94 433
17106.18 423
17107.41 433
17108.65 396
17109.89 420
17111.12 406
17112.36 410
17113.60 414
17114.83 407
17116.07 416
17117.31 398
17118.54 445
17119.78 427
17121.02 400
17122.25 393
17123.49 435
17124.73 400
17125.96 370
17127.20 381
17128.44 396
17129.67 387
17130.91 407
17132.15 394
17133.39 410
17134.62 389
17135.86 393
17137.10 415
17138.33 397
17139.57 373
17140.81 406
17142.05 430
17143.28 383
17144.52 392
17145.76 392
17147.00 384
17148.23 400
17149.47 413
17150.71 423
17151.95 411
17153.19 414
17154.42 379
17155.66 372
17156.90 396
17158.14 427
17159.38 413
17160.61 424
17161.85 439
17163.09 401
17164.33 415
17165.57 389
17166.81 418
17168.04 399
17169.28 381
17170.52 395
17171.76 356
17173.00 417
17174.24 364
17175.47 385
17176.71 390
17177.95 390
17179.19 364
17180.43 357
17181.67 400
17182.91 417
17184.15 422
17185.39 389
17186.62 397
17187.86 388
17189.10 403
17190.34 371
17191.58 429
17192.82 392
17194.06 358
17195.30 397
17196.54 422
17197.78 445
17199.02 445
17200.26 421
17201.50 362
17202.74 412
17203.98 390
17205.22 387
17206.46 385
17207.70 439
17208.94 401
17210.18 395
17211.42 408
17212.66 421
17213.90 403
17215.14 395
17216.38 386
17217.62 383
17218.86 425
17220.10 443
17221.34 405
17222.58 411
17223.82 417
17225.06 433
17226.30 395
17227.54 375
17228.78 388
17230.02 381
17231.26 407
17232.50 391
17233.74 398
17234.98 421
17236.22 387
17237.47 457
17238.71 423
17239.95 436
17241.19 443
17242.43 418
17243.67 416
17244.91 381
17246.15 364
17247.39 394
17248.64 391
17249.88 410
17251.12 442
17252.36 441
17253.60 413
17254.84 384
17256.08 418
17257.33 401
17258.57 388
17259.81 405
17261.05 415
17262.29 421
17263.54 468
17264.78 417
17266.02 421
17267.26 404
17268.50 403
17269.75 405
17270.99 417
17272.23 385
17273.47 405
17274.71 424
17275.96 405
17277.20 417
17278.44 385
17279.68 447
17280.93 407
17282.17 365
17283.41 379
17284.65 378
17285.90 412
17287.14 425
17288.38 385
17289.62 361
17290.87 387
17292.11 421
17293.35 444
17294.60 409
17295.84 389
17297.08 434
17298.33 421
17299.57 402
17300.81 408
17302.05 410
17303.30 430
17304.54 397
17305.78 415
17307.03 355
17308.27 438
17309.52 425
17310.76 407
17312.00 398
17313.25 375
17314.49 400
17315.73 423
17316.98 389
17318.22 385
17319.47 390
17320.71 422
17321.95 445
17323.20 448
17324.44 345
17325.69 387
17326.93 408
17328.17 388
17329.42 397
17330.66 406
17331.91 411
17333.15 371
17334.40 418
17335.64 374
17336.88 401
17338.13 405
17339.37 442
17340.62 421
17341.86 418
17343.11 393
17344.35 386
17345.60 402
17346.84 379
17348.09 401
17349.33 381
17350.58 423
17351.82 388
17353.07 357
17354.31 405
17355.56 361
17356.80 409
17358.05 428
17359.29 376
17360.54 363
17361.78 410
17363.03 371
17364.27 341
17365.52 421
17366.77 451
17368.01 422
17369.26 405
17370.50 392
17371.75 388
17372.99 388
17374.24 385
17375.49 405
17376.73 383
17377.98 384
17379.22 426
17380.47 387
17381.72 387
17382.96 404
17384.21 368
17385.45 393
17386.70 391
17387.95 414
17389.19 383
17390.44 394
17391.69 380
17392.93 365
17394.18 402
17395.43 383
17396.67 390
17397.92 405
17399.17 379
17400.41 406
17401.66 396
17402.91 398
17404.15 410
17405.40 362
17406.65 403
17407.89 395
17409.14 410
17410.39 399
17411.64 370
17412.88 417
17414.13 382
17415.38 384
17416.63 405
17417.87 397
17419.12 415
17420.37 428
17421.62 411
17422.86 408
17424.11 407
17425.36 387
17426.61 414
17427.85 387
17429.10 431
17430.35 428
17431.60 442
17432.85 389
17434.09 418
17435.34 442
17436.59 428
17437.84 422
17439.09 400
17440.33 432
17441.58 434
17442.83 405
17444.08 389
17445.33 413
17446.58 447
17447.82 456
17449.07 419
17450.32 413
17451.57 373
17452.82 417
17454.07 372
17455.32 391
17456.57 444
17457.81 421
17459.06 386
17460.31 393
17461.56 411
17462.81 403
17464.06 386
17465.31 406
17466.56 435
17467.81 401
17469.06 459
17470.30 414
17471.55 369
17472.80 379
17474.05 421
17475.30 426
17476.55 419
17477.80 455
17479.05 429
17480.30 413
17481.55 413
17482.80 433
17484.05 420
17485.30 420
17486.55 402
17487.80 414
17489.05 462
17490.30 426
17491.55 403
17492.80 425
17494.05 426
17495.30 429
17496.55 464
17497.80 417
17499.05 413
17500.30 418
17501.55 384
17502.80 405
17504.05 393
17505.30 399
17506.55 431
17507.80 376
17509.06 399
17510.31 376
17511.56 367
17512.81 389
17514.06 388
17515.31 351
17516.56 393
17517.81 420
17519.06 414
17520.31 418
17521.56 421
17522.82 414
17524.07 418
17525.32 406
17526.57 425
17527.82 405
17529.07 407
17530.32 439
17531.58 440
17532.83 427
17534.08 415
17535.33 427
17536.58 435
17537.83 416
17539.09 404
17540.34 413
17541.59 420
17542.84 438
17544.09 413
17545.35 454
17546.60 424
17547.85 430
17549.10 398
17550.35 396
17551.61 437
17552.86 458
17554.11 462
17555.36 429
17556.62 452
17557.87 452
17559.12 447
17560.37 439
17561.63 372
17562.88 465
17564.13 508
17565.38 459
17566.64 438
17567.89 427
17569.14 456
17570.39 466
17571.65 469
17572.90 497
17574.15 439
17575.41 422
17576.66 455
17577.91 458
17579.17 476
17580.42 490
17581.67 463
17582.93 452
17584.18 434
17585.43 438
17586.69 448
17587.94 420
17589.19 452
17590.45 424
17591.70 445
17592.95 432
17594.21 452
17595.46 440
17596.72 401
17597.97 419
17599.22 452
17600.48 455
17601.73 460
17602.99 458
17604.24 423
17605.49 415
17606.75 481
17608.00 466
17609.26 432
17610.51 414
17611.76 448
17613.02 460
17614.27 476
17615.53 477
17616.78 448
17618.04 435
17619.29 432
17620.55 440
17621.80 430
17623.06 441
17624.31 430
17625.57 432
17626.82 450
17628.08 464
17629.33 433
17630.59 436
17631.84 393
17633.10 394
17634.35 413
17635.61 422
17636.86 434
17638.12 442
17639.37 392
17640.63 442
17641.88 438
17643.14 418
17644.39 445
17645.65 436
17646.91 433
17648.16 446
17649.42 416
17650.67 451
17651.93 459
17653.18 440
17654.44 418
17655.70 393
17656.95 409
17658.21 427
17659.46 429
17660.72 420
17661.98 425
17663.23 432
17664.49 442
17665.75 423
17667.00 436
17668.26 447
17669.51 409
17670.77 430
17672.03 412
17673.28 402
17674.54 409
17675.80 435
17677.05 440
17678.31 435
17679.57 390
17680.82 409
17682.08 398
17683.34 408
17684.60 439
17685.85 482
17687.11 415
17688.37 415
17689.62 399
17690.88 404
17692.14 438
17693.40 401
17694.65 431
17695.91 447
17697.17 421
17698.42 394
17699.68 437
17700.94 389
17702.20 427
17703.46 368
17704.71 429
17705.97 413
17707.23 391
17708.49 361
17709.74 395
17711.00 388
17712.26 351
17713.52 387
17714.78 449
17716.03 405
17717.29 443
17718.55 466
17719.81 394
17721.07 431
17722.33 458
17723.58 450
17724.84 390
17726.10 385
17727.36 360
17728.62 408
17729.88 392
17731.13 379
17732.39 367
17733.65 399
17734.91 406
17736.17 396
17737.43 372
17738.69 388
17739.95 408
17741.21 369
17742.46 397
17743.72 444
17744.98 427
17746.24 421
17747.50 407
17748.76 369
17750.02 367
17751.28 366
17752.54 387
17753.80 427
17755.06 402
17756.32 401
17757.58 392
17758.84 405
17760.10 430
17761.36 405
17762.61 434
17763.87 384
17765.13 416
17766.39 413
17767.65 416
17768.91 383
17770.17 409
17771.43 402
17772.69 402
17773.95 395
17775.21 437
17776.48 378
17777.74 371
17779.00 369
17780.26 421
17781.52 441
17782.78 374
17784.04 364
17785.30 409
17786.56 404
17787.82 405
17789.08 393
17790.34 419
17791.60 425
17792.86 421
17794.12 407
17795.38 359
17796.65 413
17797.91 380
17799.17 380
17800.43 379
17801.69 397
17802.95 373
17804.21 379
17805.47 394
17806.73 394
17808.00 407
17809.26 384
17810.52 403
17811.78 398
17813.04 436
17814.30 469
17815.56 397
17816.83 389
17818.09 361
17819.35 399
17820.61 354
17821.87 376
17823.14 413
17824.40 421
17825.66 421
17826.92 425
17828.18 401
17829.45 405
17830.71 439
17831.97 418
17833.23 417
17834.49 400
17835.76 390
17837.02 425
17838.28 400
17839.54 331
17840.81 372
17842.07 377
17843.33 362
17844.59 362
17845.86 382
17847.12 410
17848.38 385
17849.65 417
17850.91 419
17852.17 388
17853.43 357
17854.70 389
17855.96 420
17857.22 358
17858.49 406
17859.75 404
17861.01 423
17862.28 378
17863.54 371
17864.80 407
17866.07 445
17867.33 386
17868.59 390
17869.86 392
17871.12 423
17872.38 371
17873.65 351
17874.91 389
17876.18 380
17877.44 396
17878.70 373
17879.97 383
17881.23 371
17882.50 379
17883.76 379
17885.02 370
17886.29 329
17887.55 352
17888.82 405
17890.08 368
17891.35 378
17892.61 375
17893.87 379
17895.14 384
17896.40 422
17897.67 373
17898.93 378
17900.20 382
17901.46 401
17902.73 421
17903.99 357
17905.26 372
17906.52 411
17907.79 365
17909.05 346
17910.32 372
17911.58 356
17912.85 371
17914.11 359
17915.38 363
17916.64 357
17917.91 389
17919.17 365
17920.44 383
17921.70 356
17922.97 321
17924.23 345
17925.50 371
17926.76 369
17928.03 405
17929.30 388
17930.56 397
17931.83 389
17933.09 372
17934.36 364
17935.62 372
17936.89 406
17938.16 421
17939.42 413
17940.69 407
17941.96 390
17943.22 462
17944.49 430
17945.75 372
17947.02 349
17948.29 422
17949.55 430
17950.82 390
17952.09 409
17953.35 388
17954.62 435
17955.89 386
17957.15 361
17958.42 335
17959.69 324
17960.95 389
17962.22 423
17963.49 375
17964.75 349
17966.02 365
17967.29 411
17968.55 422
17969.82 421
17971.09 356
17972.36 405
17973.62 414
17974.89 399
17976.16 375
17977.42 405
17978.69 435
17979.96 384
17981.23 374
17982.49 382
17983.76 362
17985.03 345
17986.30 387
17987.57 399
17988.83 369
17990.10 349
17991.37 381
17992.64 389
17993.90 355
17995.17 389
17996.44 404
17997.71 349
17998.98 371
18000.25 408
18001.51 409
18002.78 397
18004.05 363
18005.32 408
18006.59 362
18007.86 384
18009.12 382
18010.39 381
18011.66 371
18012.93 346
18014.20 369
18015.47 398
18016.74 402
18018.00 376
18019.27 361
18020.54 372
18021.81 388
18023.08 383
18024.35 406
18025.62 429
18026.89 410
18028.16 397
18029.43 372
18030.69 375
18031.96 341
18033.23 392
18034.50 360
18035.77 390
18037.04 372
18038.31 386
18039.58 386
18040.85 371
18042.12 401
18043.39 440
18044.66 387
18045.93 396
18047.20 377
18048.47 359
18049.74 379
18051.01 388
18052.28 399
18053.55 378
18054.82 401
18056.09 383
18057.36 367
18058.63 382
18059.90 344
18061.17 417
18062.44 386
18063.71 385
18064.98 394
18066.25 404
18067.52 380
18068.79 377
18070.06 346
18071.33 398
18072.61 353
18073.88 359
18075.15 368
18076.42 401
18077.69 363
18078.96 397
18080.23 419
18081.50 414
18082.77 387
18084.04 386
18085.32 389
18086.59 375
18087.86 392
18089.13 376
18090.40 442
18091.67 417
18092.94 392
18094.22 370
18095.49 394
18096.76 419
18098.03 376
18099.30 353
18100.57 403
18101.85 421
18103.12 375
18104.39 406
18105.66 418
18106.93 394
18108.20 377
18109.48 381
18110.75 407
18112.02 420
18113.29 379
18114.57 380
18115.84 411
18117.11 385
18118.38 385
18119.65 371
18120.93 407
18122.20 397
18123.47 376
18124.74 397
18126.02 399
18127.29 389
18128.56 394
18129.84 375
18131.11 394
18132.38 389
18133.65 336
18134.93 365
18136.20 380
18137.47 387
18138.75 385
18140.02 375
18141.29 382
18142.57 386
18143.84 393
18145.11 410
18146.39 381
18147.66 433
18148.93 413
18150.21 422
18151.48 386
18152.75 365
18154.03 357
18155.30 364
18156.57 372
18157.85 438
18159.12 430
18160.40 430
18161.67 426
18162.94 400
18164.22 390
18165.49 376
18166.77 398
18168.04 387
18169.31 354
18170.59 373
18171.86 401
18173.14 415
18174.41 410
18175.68 384
18176.96 363
18178.23 390
18179.51 360
18180.78 368
18182.06 378
18183.33 413
18184.61 455
18185.88 430
18187.16 395
18188.43 363
18189.71 356
18190.98 370
18192.26 373
18193.53 368
18194.81 417
18196.08 431
18197.36 402
18198.63 404
18199.91 386
18201.18 415
18202.46 422
18203.73 412
18205.01 399
18206.28 409
18207.56 423
18208.83 384
18210.11 368
18211.39 371
18212.66 390
18213.94 420
18215.21 395
18216.49 421
18217.76 408
18219.04 387
18220.32 382
18221.59 411
18222.87 361
18224.14 375
18225.42 395
18226.70 394
18227.97 377
18229.25 392
18230.53 407
18231.80 401
18233.08 361
18234.35 400
18235.63 359
18236.91 371
18238.18 362
18239.46 408
18240.74 399
18242.01 383
18243.29 359
18244.57 375
18245.84 386
18247.12 396
18248.40 373
18249.68 437
18250.95 422
18252.23 383
18253.51 374
18254.78 367
18256.06 386
18257.34 382
18258.62 381
18259.89 368
18261.17 346
18262.45 382
18263.72 412
18265.00 393
18266.28 355
18267.56 374
18268.84 383
18270.11 376
18271.39 375
18272.67 382
18273.95 412
18275.22 417
18276.50 391
18277.78 412
18279.06 398
18280.34 356
18281.61 375
18282.89 398
18284.17 400
18285.45 391
18286.73 416
18288.01 370
18289.28 391
18290.56 376
18291.84 392
18293.12 406
18294.40 406
18295.68 349
18296.95 348
18298.23 363
18299.51 355
18300.79 391
18302.07 414
18303.35 386
18304.63 394
18305.91 385
18307.19 429
18308.46 434
18309.74 391
18311.02 389
18312.30 368
18313.58 361
18314.86 392
18316.14 384
18317.42 376
18318.70 383
18319.98 368
18321.26 364
18322.54 375
18323.82 410
18325.10 361
18326.38 367
18327.66 406
18328.94 376
18330.22 349
18331.50 349
18332.77 353
18334.05 387
18335.33 373
18336.61 374
18337.90 395
18339.18 403
18340.46 362
18341.74 372
18343.02 371
18344.30 399
18345.58 370
18346.86 368
18348.14 407
18349.42 343
18350.70 361
18351.98 366
18353.26 375
18354.54 376
18355.82 364
18357.10 366
18358.38 383
18359.66 391
18360.94 388
18362.22 369
18363.51 386
18364.79 384
18366.07 348
18367.35 368
18368.63 376
18369.91 391
18371.19 381
18372.47 392
18373.76 397
18375.04 351
18376.32 398
18377.60 390
18378.88 397
18380.16 411
18381.44 398
18382.73 383
18384.01 351
18385.29 385
18386.57 346
18387.85 364
18389.13 370
18390.42 376
18391.70 375
18392.98 406
18394.26 417
18395.54 365
18396.83 405
18398.11 394
18399.39 386
18400.67 377
18401.96 368
18403.24 386
18404.52 341
18405.80 400
18407.09 406
18408.37 391
18409.65 351
18410.93 352
18412.22 357
18413.50 388
18414.78 355
18416.06 368
18417.35 392
18418.63 342
18419.91 336
18421.20 353
18422.48 373
18423.76 401
18425.05 388
18426.33 399
18427.61 395
18428.89 353
18430.18 403
18431.46 391
18432.74 367
18434.03 387
18435.31 378
18436.60 379
18437.88 381
18439.16 376
18440.45 354
18441.73 420
18443.01 385
18444.30 339
18445.58 370
18446.87 402
18448.15 400
18449.43 382
18450.72 391
18452.00 421
18453.29 410
18454.57 428
18455.85 379
18457.14 401
18458.42 385
18459.71 380
18460.99 367
18462.28 366
18463.56 407
18464.84 374
18466.13 368
18467.41 390
18468.70 395
18469.98 378
18471.27 392
18472.55 351
18473.84 385
18475.12 383
18476.41 393
18477.69 378
18478.98 386
18480.26 373
18481.55 379
18482.83 394
18484.12 384
18485.40 378
18486.69 333
18487.97 356
18489.26 382
18490.54 380
18491.83 398
18493.11 377
18494.40 405
18495.69 373
18496.97 388
18498.26 367
18499.54 364
18500.83 395
18502.11 446
18503.40 402
18504.69 405
18505.97 368
18507.26 413
18508.54 370
18509.83 393
18511.12 381
18512.40 412
18513.69 401
18514.98 432
18516.26 416
18517.55 406
18518.83 433
18520.12 378
18521.41 411
18522.69 371
18523.98 355
18525.27 403
18526.55 422
18527.84 447
18529.13 427
18530.41 393
18531.70 422
18532.99 415
18534.27 408
18535.56 428
18536.85 388
18538.14 367
18539.42 398
18540.71 424
18542.00 409
18543.28 401
18544.57 431
18545.86 405
18547.15 388
18548.43 397
18549.72 399
18551.01 394
18552.30 425
18553.58 390
18554.87 405
18556.16 413
18557.45 447
18558.73 458
18560.02 425
18561.31 394
18562.60 414
18563.89 409
18565.17 417
18566.46 404
18567.75 414
18569.04 452
18570.33 434
18571.62 387
18572.90 414
18574.19 429
18575.48 453
18576.77 445
18578.06 431
18579.35 450
18580.63 449
18581.92 446
18583.21 416
18584.50 415
18585.79 450
18587.08 479
18588.37 420
18589.66 430
18590.94 436
18592.23 440
18593.52 487
18594.81 450
18596.10 429
18597.39 460
18598.68 453
18599.97 443
18601.26 453
18602.55 443
18603.84 468
18605.13 444
18606.41 460
18607.70 476
18608.99 456
18610.28 440
18611.57 474
18612.86 481
18614.15 412
18615.44 414
18616.73 411
18618.02 457
18619.31 435
18620.60 455
18621.89 448
18623.18 477
18624.47 424
18625.76 430
18627.05 432
18628.34 425
18629.63 416
18630.92 402
18632.21 430
18633.50 439
18634.79 446
18636.08 436
18637.37 436
18638.67 426
18639.96 460
18641.25 451
18642.54 456
18643.83 444
18645.12 407
18646.41 412
18647.70 440
18648.99 444
18650.28 446
18651.57 450
18652.86 442
18654.16 422
18655.45 431
18656.74 472
18658.03 439
18659.32 419
18660.61 423
18661.90 390
18663.19 415
18664.49 443
18665.78 420
18667.07 453
18668.36 450
18669.65 429
18670.94 444
18672.24 398
18673.53 423
18674.82 447
18676.11 462
18677.40 458
18678.70 445
18679.99 415
18681.28 428
18682.57 432
18683.86 471
18685.16 451
18686.45 420
18687.74 404
18689.03 417
18690.33 446
18691.62 459
18692.91 404
18694.20 423
18695.50 437
18696.79 474
18698.08 487
18699.37 460
18700.67 430
18701.96 429
18703.25 488
18704.54 453
18705.84 420
18707.13 449
18708.42 478
18709.72 460
18711.01 440
18712.30 413
18713.60 426
18714.89 457
18716.18 434
18717.48 454
18718.77 445
18720.06 460
18721.36 447
18722.65 476
18723.94 422
18725.24 460
18726.53 454
18727.82 450
18729.12 444
18730.41 450
18731.70 471
18733.00 438
18734.29 458
18735.59 429
18736.88 424
18738.17 429
18739.47 444
18740.76 500
18742.06 469
18743.35 448
18744.64 478
18745.94 444
18747.23 426
18748.53 464
18749.82 489
18751.12 473
18752.41 467
18753.71 448
18755.00 486
18756.30 461
18757.59 441
18758.88 432
18760.18 470
18761.47 475
18762.77 499
18764.06 469
18765.36 445
18766.65 460
18767.95 450
18769.24 439
18770.54 449
18771.83 492
18773.13 450
18774.43 424
18775.72 486
18777.02 506
18778.31 418
18779.61 439
18780.90 461
18782.20 469
18783.49 483
18784.79 512
18786.08 459
18787.38 468
18788.68 459
18789.97 478
18791.27 482
18792.56 451
18793.86 473
18795.16 460
18796.45 441
18797.75 472
18799.04 431
18800.34 505
18801.64 468
18802.93 478
18804.23 505
18805.53 482
18806.82 498
18808.12 529
18809.41 498
18810.71 501
18812.01 472
18813.30 508
18814.60 472
18815.90 476
18817.19 458
18818.49 474
18819.79 485
18821.09 491
18822.38 524
18823.68 477
18824.98 500
18826.27 484
18827.57 486
18828.87 490
18830.16 501
18831.46 508
18832.76 515
18834.06 477
18835.35 476
18836.65 494
18837.95 491
18839.25 444
18840.54 429
18841.84 445
18843.14 477
18844.44 491
18845.73 466
18847.03 446
18848.33 450
18849.63 448
18850.93 475
18852.22 426
18853.52 451
18854.82 425
18856.12 457
18857.42 429
18858.71 454
18860.01 456
18861.31 431
18862.61 412
18863.91 425
18865.21 416
18866.50 426
18867.80 417
18869.10 415
18870.40 430
18871.70 383
18873.00 413
18874.30 381
18875.60 440
18876.89 456
18878.19 434
18879.49 421
18880.79 417
18882.09 415
18883.39 403
18884.69 409
18885.99 390
18887.29 393
18888.59 436
18889.88 426
18891.18 400
18892.48 404
18893.78 430
18895.08 410
18896.38 375
18897.68 385
18898.98 375
18900.28 426
18901.58 375
18902.88 383
18904.18 389
18905.48 409
18906.78 405
18908.08 359
18909.38 392
18910.68 412
18911.98 382
18913.28 384
18914.58 352
18915.88 366
18917.18 387
18918.48 391
18919.78 368
18921.08 384
18922.38 421
18923.68 385
18924.98 393
18926.28 393
18927.58 384
18928.88 394
18930.18 405
18931.49 382
18932.79 390
18934.09 399
18935.39 416
18936.69 423
18937.99 415
18939.29 378
18940.59 357
18941.89 393
18943.19 389
18944.49 407
18945.80 394
18947.10 390
18948.40 407
18949.70 441
18951.00 412
18952.30 364
18953.60 437
18954.91 394
18956.21 379
18957.51 398
18958.81 382
18960.11 359
18961.41 364
18962.72 367
18964.02 367
18965.32 383
18966.62 378
18967.92 357
18969.23 369
18970.53 403
18971.83 400
18973.13 390
18974.43 368
18975.74 343
18977.04 344
18978.34 370
18979.64 341
18980.95 384
18982.25 338
18983.55 351
18984.85 380
18986.16 356
18987.46 415
18988.76 420
18990.06 399
18991.37 413
18992.67 381
18993.97 364
18995.28 365
18996.58 382
18997.88 356
18999.18 379
19000.49 373
19001.79 357
19003.09 364
19004.40 332
19005.70 360
19007.00 343
19008.31 370
19009.61 373
19010.91 344
19012.22 359
19013.52 329
19014.82 387
19016.13 379
19017.43 366
19018.74 393
19020.04 373
19021.34 335
19022.65 380
19023.95 359
19025.25 386
19026.56 365
19027.86 394
19029.17 356
19030.47 376
19031.77 384
19033.08 339
19034.38 357
19035.69 377
19036.99 354
19038.30 310
19039.60 320
19040.91 336
19042.21 353
19043.51 392
19044.82 400
19046.12 378
19047.43 364
19048.73 387
19050.04 368
19051.34 386
19052.65 368
19053.95 361
19055.26 337
19056.56 351
19057.87 363
19059.17 361
19060.48 329
19061.78 326
19063.09 362
19064.39 358
19065.70 363
19067.00 363
19068.31 350
19069.62 370
19070.92 372
19072.23 358
19073.53 327
19074.84 371
19076.14 367
19077.45 336
19078.75 364
19080.06 354
19081.37 355
19082.67 385
19083.98 376
19085.28 374
19086.59 382
19087.90 325
19089.20 356
19090.51 327
19091.82 338
19093.12 358
19094.43 330
19095.73 361
19097.04 384
19098.35 316
19099.65 351
19100.96 351
19102.27 337
19103.57 368
19104.88 355
19106.19 364
19107.49 344
19108.80 357
19110.11 329
19111.41 326
19112.72 344
19114.03 328
19115.33 346
19116.64 358
19117.95 372
19119.26 340
19120.56 327
19121.87 334
19123.18 336
19124.49 347
19125.79 355
19127.10 366
19128.41 360
19129.72 345
19131.02 346
19132.33 335
19133.64 329
19134.95 349
19136.25 349
19137.56 331
19138.87 350
19140.18 379
19141.49 331
19142.79 327
19144.10 336
19145.41 372
19146.72 340
19148.03 364
19149.33 364
19150.64 343
19151.95 360
19153.26 362
19154.57 357
19155.88 338
19157.18 331
19158.49 357
19159.80 346
19161.11 354
19162.42 356
19163.73 334
19165.04 378
19166.34 362
19167.65 353
19168.96 316
19170.27 354
19171.58 374
19172.89 391
19174.20 349
19175.51 330
19176.82 370
19178.13 371
19179.43 370
19180.74 347
19182.05 365
19183.36 339
19184.67 332
19185.98 371
19187.29 357
19188.60 336
19189.91 380
19191.22 350
19192.53 371
19193.84 346
19195.15 369
19196.46 386
19197.77 331
19199.08 353
19200.39 335
19201.70 365
19203.01 350
19204.32 338
19205.63 313
19206.94 367
19208.25 384
19209.56 346
19210.87 367
19212.18 376
19213.49 367
19214.80 350
19216.11 347
19217.42 362
19218.73 397
19220.04 349
19221.35 379
19222.66 357
19223.98 367
19225.29 383
19226.60 360
19227.91 333
19229.22 311
19230.53 349
19231.84 328
19233.15 353
19234.46 328
19235.77 350
19237.09 335
19238.40 383
19239.71 359
19241.02 359
19242.33 310
19243.64 331
19244.95 326
19246.27 353
19247.58 344
19248.89 324
19250.20 359
19251.51 365
19252.82 325
19254.14 308
19255.45 340
19256.76 333
19258.07 321
19259.38 311
19260.70 331
19262.01 355
19263.32 366
19264.63 367
19265.94 371
19267.26 342
19268.57 371
19269.88 343
19271.19 314
19272.51 301
19273.82 346
19275.13 332
19276.44 349
19277.76 359
19279.07 336
19280.38 360
19281.69 373
19283.01 347
19284.32 362
19285.63 354
19286.94 367
19288.26 369
19289.57 363
19290.88 327
19292.20 342
19293.51 371
19294.82 343
19296.14 356
19297.45 385
19298.76 360
19300.08 326
19301.39 337
19302.70 332
19304.02 321
19305.33 332
19306.64 319
19307.96 295
19309.27 319
19310.59 350
19311.90 361
19313.21 362
19314.53 352
19315.84 325
19317.15 296
19318.47 328
19319.78 386
19321.10 353
19322.41 370
19323.72 331
19325.04 339
19326.35 321
19327.67 344
19328.98 368
19330.30 363
19331.61 386
19332.93 351
19334.24 366
19335.55 346
19336.87 364
19338.18 350
19339.50 355
19340.81 324
19342.13 350
19343.44 366
19344.76 374
19346.07 386
19347.39 338
19348.70 348
19350.02 365
19351.33 335
19352.65 362
19353.96 330
19355.28 361
19356.59 352
19357.91 360
19359.22 341
19360.54 313
19361.86 339
19363.17 338
19364.49 343
19365.80 347
19367.12 341
19368.43 358
19369.75 371
19371.06 367
19372.38 350
19373.70 354
19375.01 329
19376.33 323
19377.64 324
19378.96 348
19380.28 342
19381.59 325
19382.91 323
19384.23 341
19385.54 373
19386.86 335
19388.17 336
19389.49 371
19390.81 324
19392.12 356
19393.44 325
19394.76 363
19396.07 359
19397.39 386
19398.71 339
19400.02 329
19401.34 364
19402.66 361
19403.97 335
19405.29 348
19406.61 332
19407.93 264
19409.24 346
19410.56 361
19411.88 378
19413.19 347
19414.51 353
19415.83 364
19417.15 359
19418.46 361
19419.78 326
19421.10 345
19422.42 349
19423.73 351
19425.05 349
19426.37 328
19427.69 328
19429.00 362
19430.32 303
19431.64 321
19432.96 322
19434.28 354
19435.59 326
19436.91 353
19438.23 335
19439.55 333
19440.87 368
19442.18 357
19443.50 351
19444.82 320
19446.14 357
19447.46 346
19448.78 311
19450.09 340
19451.41 341
19452.73 301
19454.05 346
19455.37 294
19456.69 319
19458.01 350
19459.33 354
19460.64 336
19461.96 337
19463.28 350
19464.60 327
19465.92 339
19467.24 373
19468.56 368
19469.88 356
19471.20 331
19472.52 308
19473.83 362
19475.15 316
19476.47 318
19477.79 340
19479.11 338
19480.43 323
19481.75 344
19483.07 367
19484.39 334
19485.71 348
19487.03 341
19488.35 351
19489.67 319
19490.99 344
19492.31 338
19493.63 333
19494.95 333
19496.27 388
19497.59 318
19498.91 319
19500.23 347
19501.55 332
19502.87 351
19504.19 348
19505.51 333
19506.83 326
19508.15 323
19509.47 326
19510.79 335
19512.11 362
19513.43 309
19514.75 298
19516.08 342
19517.40 307
19518.72 349
19520.04 338
19521.36 325
19522.68 307
19524.00 339
19525.32 338
19526.64 329
19527.96 340
19529.29 328
19530.61 337
19531.93 334
19533.25 323
19534.57 346
19535.89 318
19537.21 341
19538.53 330
19539.86 340
19541.18 363
19542.50 341
19543.82 345
19545.14 331
19546.46 360
19547.79 349
19549.11 326
19550.43 361
19551.75 338
19553.07 338
19554.40 342
19555.72 348
19557.04 301
19558.36 298
19559.68 329
19561.01 334
19562.33 324
19563.65 302
19564.97 337
19566.30 343
19567.62 313
19568.94 289
19570.26 330
19571.59 334
19572.91 320
19574.23 311
19575.55 351
19576.88 334
19578.20 337
19579.52 324
19580.85 318
19582.17 371
19583.49 345
19584.82 307
19586.14 344
19587.46 367
19588.78 315
19590.11 352
19591.43 333
19592.75 318
19594.08 313
19595.40 346
19596.72 323
19598.05 359
19599.37 321
19600.70 333
19602.02 330
19603.34 360
19604.67 314
19605.99 325
19607.31 312
19608.64 324
19609.96 363
19611.29 294
19612.61 297
19613.93 331
19615.26 342
19616.58 336
19617.91 325
19619.23 335
19620.55 325
19621.88 303
19623.20 312
19624.53 351
19625.85 329
19627.18 315
19628.50 274
19629.83 308
19631.15 354
19632.48 330
19633.80 298
19635.12 339
19636.45 313
19637.77 301
19639.10 350
19640.42 340
19641.75 356
19643.07 331
19644.40 339
19645.72 318
19647.05 325
19648.37 350
19649.70 339
19651.03 326
19652.35 318
19653.68 319
19655.00 337
19656.33 316
19657.65 317
19658.98 367
19660.30 368
19661.63 371
19662.96 318
19664.28 326
19665.61 306
19666.93 320
19668.26 342
19669.58 330
19670.91 316
19672.24 305
19673.56 296
19674.89 316
19676.21 313
19677.54 329
19678.87 344
19680.19 327
19681.52 336
19682.85 312
19684.17 348
19685.50 348
19686.83 333
19688.15 324
19689.48 309
19690.81 312
19692.13 307
19693.46 320
19694.79 318
19696.11 288
19697.44 300
19698.77 329
19700.09 332
19701.42 310
19702.75 338
19704.07 302
19705.40 333
19706.73 343
19708.06 356
19709.38 336
19710.71 329
19712.04 347
19713.37 352
19714.69 335
19716.02 347
19717.35 329
19718.68 333
19720.00 302
19721.33 340
19722.66 333
19723.99 340
19725.31 305
19726.64 315
19727.97 313
19729.30 308
19730.63 364
19731.95 342
19733.28 342
19734.61 329
19735.94 307
19737.27 305
19738.59 319
19739.92 329
19741.25 354
19742.58 327
19743.91 350
19745.24 353
19746.57 328
19747.89 329
19749.22 352
19750.55 357
19751.88 329
19753.21 334
19754.54 333
19755.87 316
19757.20 333
19758.52 315
19759.85 325
19761.18 322
19762.51 328
19763.84 340
19765.17 344
19766.50 341
19767.83 299
19769.16 340
19770.49 309
19771.82 311
19773.15 323
19774.47 329
19775.80 317
19777.13 288
19778.46 307
19779.79 320
19781.12 325
19782.45 330
19783.78 310
19785.11 350
19786.44 333
19787.77 321
19789.10 338
19790.43 334
19791.76 322
19793.09 291
19794.42 311
19795.75 322
19797.08 344
19798.41 338
19799.74 306
19801.07 327
19802.40 340
19803.73 309
19805.07 308
19806.40 308
19807.73 316
19809.06 326
19810.39 353
19811.72 341
19813.05 333
19814.38 326
19815.71 294
19817.04 303
19818.37 341
19819.70 341
19821.03 333
19822.37 330
19823.70 318
19825.03 337
19826.36 322
19827.69 330
19829.02 361
19830.35 363
19831.68 332
19833.02 321
19834.35 330
19835.68 339
19837.01 290
19838.34 296
19839.67 305
19841.01 345
19842.34 287
19843.67 320
19845.00 346
19846.33 347
19847.67 311
19849.00 301
19850.33 300
19851.66 325
19852.99 314
19854.33 304
19855.66 296
19856.99 315
19858.32 315
19859.65 309
19860.99 294
19862.32 316
19863.65 335
19864.98 324
19866.32 307
19867.65 349
19868.98 296
19870.32 336
19871.65 287
19872.98 324
19874.31 317
19875.65 323
19876.98 313
19878.31 326
19879.65 334
19880.98 319
19882.31 324
19883.64 305
19884.98 321
19886.31 302
19887.64 294
19888.98 320
19890.31 313
19891.64 308
19892.98 290
19894.31 323
19895.65 335
19896.98 319
19898.31 310
19899.65 321
19900.98 320
19902.31 318
19903.65 315
19904.98 282
19906.32 302
19907.65 318
19908.98 316
19910.32 309
19911.65 315
19912.99 314
19914.32 325
19915.65 324
19916.99 317
19918.32 307
19919.66 331
19920.99 324
19922.33 315
19923.66 275
19924.99 315
19926.33 311
19927.66 313
19929.00 319
19930.33 333
19931.67 335
19933.00 308
19934.34 290
19935.67 325
19937.01 357
19938.34 340
19939.68 306
19941.01 343
19942.35 379
19943.68 320
19945.02 326
19946.35 351
19947.69 297
19949.02 287
19950.36 322
19951.70 350
19953.03 299
19954.37 308
19955.70 329
19957.04 300
19958.37 312
19959.71 341
19961.04 352
19962.38 331
19963.72 298
19965.05 296
19966.39 352
19967.72 358
19969.06 353
19970.40 338
19971.73 286
19973.07 300
19974.40 292
19975.74 309
19977.08 328
19978.41 333
19979.75 337
19981.09 338
19982.42 311
19983.76 327
19985.10 304
19986.43 302
19987.77 306
19989.11 347
19990.44 332
19991.78 320
19993.12 304
19994.45 309
19995.79 308
19997.13 355
19998.46 297
19999.80 334
20001.14 342
20002.48 345
20003.81 353
20005.15 333
20006.49 311
20007.82 330
20009.16 339
20010.50 321
20011.84 356
20013.17 333
20014.51 341
20015.85 327
20017.19 340
20018.52 309
20019.86 319
20021.20 348
20022.54 337
20023.88 320
20025.21 333
20026.55 329
20027.89 337
20029.23 345
20030.57 352
20031.90 367
20033.24 339
20034.58 321
20035.92 312
20037.26 349
20038.60 334
20039.93 328
20041.27 327
20042.61 328
20043.95 321
20045.29 329
20046.63 341
20047.97 355
20049.30 357
20050.64 322
20051.98 350
20053.32 352
20054.66 343
20056.00 320
20057.34 313
20058.68 321
20060.02 340
20061.35 306
20062.69 329
20064.03 304
20065.37 315
20066.71 315
20068.05 345
20069.39 327
20070.73 308
20072.07 325
20073.41 343
20074.75 382
20076.09 363
20077.43 315
20078.77 339
20080.11 351
20081.45 369
20082.79 326
20084.13 361
20085.47 330
20086.81 328
20088.15 326
20089.49 321
20090.83 338
20092.17 328
20093.51 352
20094.85 345
20096.19 319
20097.53 303
20098.87 341
20100.21 353
20101.55 338
20102.89 314
20104.23 355
20105.57 343
20106.91 338
20108.25 354
20109.59 319
20110.93 345
20112.27 347
20113.62 339
20114.96 314
20116.30 311
20117.64 334
20118.98 314
20120.32 341
20121.66 343
20123.00 324
20124.34 306
20125.69 354
20127.03 365
20128.37 339
20129.71 317
20131.05 344
20132.39 352
20133.73 314
20135.08 331
20136.42 314
20137.76 321
20139.10 344
20140.44 335
