# Supplementary material for: MALDI-TOF MS typing enables the classification of brewing yeasts of the genus Saccharomyces to major beer styles
Source: PLoS One. 2017 Aug 9;12(8):e0181694. doi: 10.1371/journal.pone.0181694 (PMC5549903; doi:10.1371/journal.pone.0181694)
Supplement: S12 File — The directory includes 90 raw files and was zipped to “.zip”; the folder has three strains with 30 spectra per strain; S1 Text explains the raw files with an example and Table 1 represents the yeast strains used within the experiment. (ZIP) [file pone.0181694.s015.zip › 34-36/30625-71-Dias-Dias-Dias-YPG-18h-E-E_2015-08-11__0_C5_1.dat]

2000.98 2204
2001.40 1923
2001.82 1991
2002.25 2087
2002.67 2071
2003.09 2153
2003.51 2126
2003.93 1980
2004.35 1977
2004.78 1854
2005.20 1947
2005.62 2037
2006.04 1847
2006.47 1935
2006.89 2067
2007.31 2135
2007.73 2063
2008.16 2033
2008.58 2063
2009.00 2230
2009.42 2407
2009.85 2364
2010.27 2354
2010.69 2364
2011.11 2325
2011.54 2211
2011.96 2438
2012.38 2453
2012.80 2298
2013.23 2151
2013.65 2141
2014.07 2049
2014.50 2098
2014.92 1953
2015.34 1909
2015.77 2106
2016.19 2025
2016.61 1906
2017.04 1960
2017.46 2016
2017.88 1863
2018.31 1855
2018.73 1918
2019.15 2170
2019.58 2232
2020.00 2000
2020.42 1900
2020.85 1977
2021.27 2210
2021.70 2227
2022.12 2308
2022.54 2205
2022.97 2054
2023.39 2274
2023.82 2145
2024.24 1993
2024.66 2081
2025.09 2077
2025.51 2103
2025.94 2045
2026.36 1981
2026.79 2148
2027.21 1966
2027.63 2109
2028.06 2156
2028.48 2170
2028.91 2167
2029.33 1976
2029.76 1977
2030.18 2033
2030.61 2245
2031.03 2072
2031.46 1920
2031.88 1864
2032.31 1975
2032.73 1936
2033.16 1879
2033.58 1832
2034.01 1951
2034.43 2060
2034.86 1869
2035.28 2047
2035.71 1945
2036.13 1974
2036.56 1977
2036.98 2048
2037.41 1954
2037.84 2005
2038.26 2184
2038.69 2213
2039.11 1933
2039.54 2021
2039.96 2001
2040.39 1962
2040.82 2110
2041.24 2144
2041.67 2198
2042.09 2053
2042.52 2035
2042.95 2248
2043.37 2194
2043.80 2074
2044.22 1971
2044.65 1852
2045.08 1901
2045.50 1943
2045.93 2086
2046.36 2099
2046.78 2221
2047.21 2116
2047.64 2074
2048.06 2106
2048.49 2081
2048.92 2161
2049.34 2186
2049.77 2086
2050.20 2120
2050.62 1982
2051.05 1929
2051.48 1912
2051.90 1849
2052.33 1710
2052.76 1746
2053.18 1887
2053.61 1788
2054.04 1846
2054.47 1671
2054.89 1901
2055.32 1886
2055.75 1804
2056.18 1922
2056.60 1976
2057.03 1877
2057.46 1952
2057.89 1926
2058.31 1951
2058.74 1922
2059.17 1824
2059.60 1828
2060.03 1859
2060.45 1907
2060.88 1925
2061.31 1841
2061.74 1952
2062.17 2144
2062.59 1924
2063.02 1755
2063.45 1751
2063.88 1949
2064.31 1988
2064.73 1878
2065.16 1885
2065.59 2115
2066.02 1960
2066.45 1805
2066.88 1994
2067.31 1903
2067.73 1983
2068.16 2061
2068.59 1995
2069.02 2008
2069.45 1989
2069.88 1909
2070.31 1918
2070.74 1998
2071.17 1991
2071.59 1936
2072.02 1894
2072.45 1840
2072.88 1769
2073.31 1990
2073.74 2158
2074.17 2007
2074.60 2118
2075.03 1944
2075.46 1849
2075.89 1908
2076.32 1862
2076.75 2011
2077.18 2010
2077.61 1875
2078.04 2024
2078.47 2128
2078.89 2090
2079.32 2097
2079.75 1903
2080.18 1934
2080.61 1959
2081.04 2015
2081.47 2037
2081.90 2135
2082.34 2190
2082.77 2021
2083.20 2394
2083.63 2271
2084.06 2227
2084.49 2282
2084.92 2080
2085.35 2064
2085.78 2115
2086.21 2033
2086.64 2113
2087.07 2172
2087.50 2020
2087.93 2026
2088.36 1968
2088.79 2057
2089.22 1967
2089.65 1941
2090.09 1819
2090.52 1963
2090.95 1900
2091.38 1935
2091.81 2187
2092.24 2214
2092.67 2205
2093.10 2421
2093.54 2408
2093.97 2581
2094.40 2450
2094.83 2557
2095.26 3019
2095.69 3134
2096.12 2872
2096.56 2751
2096.99 2757
2097.42 2740
2097.85 2758
2098.28 2639
2098.71 2491
2099.15 2332
2099.58 2254
2100.01 2147
2100.44 2064
2100.87 1879
2101.31 1776
2101.74 1901
2102.17 1846
2102.60 1968
2103.04 1878
2103.47 1909
2103.90 1834
2104.33 1922
2104.77 1934
2105.20 1953
2105.63 1986
2106.06 2006
2106.50 1870
2106.93 1960
2107.36 2031
2107.79 1908
2108.23 2124
2108.66 2179
2109.09 2006
2109.53 2220
2109.96 2364
2110.39 2174
2110.82 1947
2111.26 2018
2111.69 2120
2112.12 2264
2112.56 2240
2112.99 2135
2113.42 2119
2113.86 1942
2114.29 1977
2114.72 1939
2115.16 1987
2115.59 1905
2116.03 1816
2116.46 1874
2116.89 1795
2117.33 1814
2117.76 1759
2118.19 1818
2118.63 1827
2119.06 1860
2119.50 1782
2119.93 1714
2120.36 1826
2120.80 1642
2121.23 1712
2121.67 1720
2122.10 1870
2122.54 2071
2122.97 2017
2123.40 1813
2123.84 1859
2124.27 1861
2124.71 2021
2125.14 2163
2125.58 1942
2126.01 1874
2126.45 1862
2126.88 1836
2127.32 1844
2127.75 1839
2128.19 1866
2128.62 1887
2129.06 1866
2129.49 1904
2129.93 1795
2130.36 1813
2130.80 1877
2131.23 1853
2131.67 1831
2132.10 2073
2132.54 2018
2132.97 2031
2133.41 2090
2133.84 2033
2134.28 2179
2134.71 2111
2135.15 1944
2135.59 2127
2136.02 2263
2136.46 2024
2136.89 2072
2137.33 2308
2137.76 2250
2138.20 2363
2138.64 2257
2139.07 2276
2139.51 2337
2139.94 2234
2140.38 2261
2140.82 2354
2141.25 2293
2141.69 2152
2142.13 2145
2142.56 2028
2143.00 2090
2143.43 2085
2143.87 2022
2144.31 1908
2144.74 1880
2145.18 1854
2145.62 1846
2146.05 1937
2146.49 1704
2146.93 1829
2147.36 1804
2147.80 1711
2148.24 1924
2148.68 2170
2149.11 2049
2149.55 2095
2149.99 1926
2150.42 2110
2150.86 2272
2151.30 2302
2151.74 2364
2152.17 2514
2152.61 2600
2153.05 2626
2153.49 2522
2153.92 2602
2154.36 2553
2154.80 2352
2155.24 2302
2155.67 2155
2156.11 2094
2156.55 2179
2156.99 2035
2157.42 1969
2157.86 1935
2158.30 1957
2158.74 1947
2159.18 1873
2159.61 1811
2160.05 1861
2160.49 1898
2160.93 1991
2161.37 1968
2161.81 1856
2162.24 1807
2162.68 1810
2163.12 1775
2163.56 1955
2164.00 1920
2164.44 1895
2164.87 1911
2165.31 1933
2165.75 2031
2166.19 1928
2166.63 1852
2167.07 1865
2167.51 1993
2167.95 2103
2168.39 2136
2168.82 2057
2169.26 2136
2169.70 2327
2170.14 2156
2170.58 2172
2171.02 2125
2171.46 2120
2171.90 1927
2172.34 2038
2172.78 2228
2173.22 2111
2173.66 2144
2174.10 2156
2174.54 2237
2174.98 2159
2175.42 2100
2175.85 2141
2176.29 2312
2176.73 2096
2177.17 2085
2177.61 2232
2178.05 2249
2178.49 2206
2178.93 2251
2179.37 2311
2179.81 2323
2180.25 2258
2180.69 2280
2181.14 2452
2181.58 2296
2182.02 2416
2182.46 2469
2182.90 2212
2183.34 2201
2183.78 2126
2184.22 2207
2184.66 2016
2185.10 2133
2185.54 2142
2185.98 1923
2186.42 1890
2186.86 1969
2187.30 1833
2187.74 1884
2188.19 2111
2188.63 2030
2189.07 2160
2189.51 2190
2189.95 2355
2190.39 2351
2190.83 2425
2191.27 2318
2191.72 2273
2192.16 2289
2192.60 2375
2193.04 2477
2193.48 2228
2193.92 2221
2194.36 2250
2194.81 2367
2195.25 2133
2195.69 2307
2196.13 2320
2196.57 2273
2197.01 2354
2197.46 2291
2197.90 2258
2198.34 2136
2198.78 2108
2199.22 2136
2199.67 2243
2200.11 2434
2200.55 2168
2200.99 2247
2201.44 2241
2201.88 2094
2202.32 2182
2202.76 2209
2203.21 2109
2203.65 1986
2204.09 1986
2204.53 2005
2204.98 2034
2205.42 1998
2205.86 2035
2206.30 2070
2206.75 2115
2207.19 2029
2207.63 2037
2208.08 2101
2208.52 2153
2208.96 2162
2209.41 2207
2209.85 2294
2210.29 2280
2210.73 2299
2211.18 2397
2211.62 2343
2212.06 2479
2212.51 2677
2212.95 2226
2213.40 2321
2213.84 2421
2214.28 2296
2214.73 2437
2215.17 2382
2215.61 2241
2216.06 2355
2216.50 2160
2216.95 2125
2217.39 2099
2217.83 2150
2218.28 2320
2218.72 2066
2219.17 2158
2219.61 2161
2220.05 2020
2220.50 2137
2220.94 2080
2221.39 2131
2221.83 2070
2222.28 2286
2222.72 2395
2223.16 2558
2223.61 2824
2224.05 3385
2224.50 3759
2224.94 3995
2225.39 4328
2225.83 4492
2226.28 5179
2226.72 5530
2227.17 5380
2227.61 5153
2228.06 4990
2228.50 4896
2228.95 4587
2229.39 4335
2229.84 3815
2230.28 3652
2230.73 3399
2231.17 2965
2231.62 2727
2232.06 2631
2232.51 2621
2232.95 2761
2233.40 2688
2233.85 2715
2234.29 2679
2234.74 2820
2235.18 2926
2235.63 2828
2236.07 2849
2236.52 2693
2236.97 2773
2237.41 3046
2237.86 2825
2238.30 2958
2238.75 2865
2239.20 2968
2239.64 2965
2240.09 3000
2240.53 2915
2240.98 3046
2241.43 3122
2241.87 3380
2242.32 3280
2242.77 3082
2243.21 3119
2243.66 3086
2244.11 3175
2244.55 2930
2245.00 2759
2245.45 2739
2245.89 2534
2246.34 2453
2246.79 2400
2247.23 2203
2247.68 2345
2248.13 2287
2248.57 2132
2249.02 2047
2249.47 2178
2249.92 2379
2250.36 2145
2250.81 2105
2251.26 2135
2251.70 2276
2252.15 2291
2252.60 2043
2253.05 2099
2253.49 2142
2253.94 2113
2254.39 2161
2254.84 2277
2255.28 2268
2255.73 2237
2256.18 2244
2256.63 2193
2257.08 2327
2257.52 2303
2257.97 2207
2258.42 2345
2258.87 2253
2259.32 2360
2259.76 2137
2260.21 2055
2260.66 2160
2261.11 2217
2261.56 2178
2262.01 2119
2262.45 2214
2262.90 2394
2263.35 2349
2263.80 2305
2264.25 2360
2264.70 2496
2265.15 2633
2265.59 2575
2266.04 2630
2266.49 2589
2266.94 2690
2267.39 2709
2267.84 2613
2268.29 2563
2268.74 2666
2269.19 2461
2269.63 2463
2270.08 2603
2270.53 2632
2270.98 2699
2271.43 2725
2271.88 2760
2272.33 2755
2272.78 2812
2273.23 2885
2273.68 2795
2274.13 2835
2274.58 2866
2275.03 2714
2275.48 2711
2275.93 2572
2276.38 2364
2276.83 2103
2277.28 2140
2277.73 2322
2278.18 2418
2278.63 2141
2279.08 2096
2279.53 2086
2279.98 2263
2280.43 2329
2280.88 2343
2281.33 2319
2281.78 2281
2282.23 2410
2282.68 2292
2283.13 2391
2283.58 2632
2284.03 2631
2284.48 2591
2284.93 2622
2285.38 2648
2285.83 2723
2286.28 2435
2286.73 2250
2287.19 2349
2287.64 2435
2288.09 2428
2288.54 2508
2288.99 2379
2289.44 2510
2289.89 2686
2290.34 2715
2290.79 3126
2291.25 3316
2291.70 3383
2292.15 3664
2292.60 3467
2293.05 3934
2293.50 4079
2293.95 4158
2294.41 4163
2294.86 4455
2295.31 4367
2295.76 4476
2296.21 4195
2296.66 4171
2297.12 4011
2297.57 3875
2298.02 3740
2298.47 3769
2298.92 3579
2299.38 3305
2299.83 3169
2300.28 3167
2300.73 2945
2301.18 2945
2301.64 2634
2302.09 2701
2302.54 2527
2302.99 2258
2303.45 2209
2303.90 2235
2304.35 2419
2304.80 2265
2305.26 2317
2305.71 2292
2306.16 2119
2306.61 2225
2307.07 2168
2307.52 2171
2307.97 2160
2308.43 2055
2308.88 2336
2309.33 2449
2309.79 2391
2310.24 2342
2310.69 2595
2311.15 2880
2311.60 2860
2312.05 3121
2312.51 2995
2312.96 3053
2313.41 3439
2313.87 3243
2314.32 2899
2314.77 2759
2315.23 2676
2315.68 2480
2316.13 2563
2316.59 2622
2317.04 2398
2317.49 2483
2317.95 2589
2318.40 2126
2318.86 2246
2319.31 2186
2319.76 2178
2320.22 2366
2320.67 2222
2321.13 2283
2321.58 2272
2322.04 2295
2322.49 2351
2322.94 2284
2323.40 2393
2323.85 2419
2324.31 2292
2324.76 2127
2325.22 2219
2325.67 2082
2326.13 2204
2326.58 2186
2327.04 2286
2327.49 2251
2327.95 2101
2328.40 1891
2328.86 2189
2329.31 2105
2329.77 2255
2330.22 2318
2330.68 2341
2331.13 2250
2331.59 2272
2332.04 2398
2332.50 2419
2332.95 2482
2333.41 2510
2333.86 2448
2334.32 2397
2334.77 2475
2335.23 2501
2335.69 2263
2336.14 2232
2336.60 2193
2337.05 2216
2337.51 2212
2337.96 2275
2338.42 2241
2338.88 2460
2339.33 2397
2339.79 2512
2340.24 2670
2340.70 2835
2341.16 2826
2341.61 3060
2342.07 3135
2342.52 3480
2342.98 3359
2343.44 3718
2343.89 3553
2344.35 3315
2344.81 3523
2345.26 3421
2345.72 3184
2346.18 3195
2346.63 3026
2347.09 2782
2347.55 2814
2348.00 2873
2348.46 3010
2348.92 2936
2349.37 3019
2349.83 2993
2350.29 2754
2350.75 2478
2351.20 2779
2351.66 2954
2352.12 2767
2352.57 2618
2353.03 2665
2353.49 2730
2353.95 2615
2354.40 2754
2354.86 2643
2355.32 2649
2355.78 2602
2356.23 2480
2356.69 2579
2357.15 2570
2357.61 2592
2358.07 2483
2358.52 2417
2358.98 2234
2359.44 2292
2359.90 2348
2360.36 2461
2360.81 2473
2361.27 2512
2361.73 2446
2362.19 2850
2362.65 2908
2363.10 2948
2363.56 2986
2364.02 3179
2364.48 3230
2364.94 3190
2365.40 3188
2365.86 3053
2366.31 3030
2366.77 2757
2367.23 2742
2367.69 2823
2368.15 2752
2368.61 2759
2369.07 2865
2369.53 2724
2369.98 2824
2370.44 2926
2370.90 2833
2371.36 2635
2371.82 2554
2372.28 2557
2372.74 2633
2373.20 2701
2373.66 2423
2374.12 2364
2374.58 2429
2375.04 2246
2375.50 2235
2375.95 2253
2376.41 2189
2376.87 2243
2377.33 2195
2377.79 2195
2378.25 2200
2378.71 2241
2379.17 2279
2379.63 2307
2380.09 2313
2380.55 2453
2381.01 2456
2381.47 2262
2381.93 2331
2382.39 2391
2382.85 2344
2383.31 2443
2383.77 2451
2384.23 2391
2384.69 2241
2385.15 2278
2385.62 2464
2386.08 2323
2386.54 2305
2387.00 2270
2387.46 2318
2387.92 2322
2388.38 2307
2388.84 2343
2389.30 2207
2389.76 2113
2390.22 2316
2390.68 2271
2391.14 2290
2391.61 2264
2392.07 2449
2392.53 2350
2392.99 2260
2393.45 2134
2393.91 2137
2394.37 2270
2394.83 2069
2395.30 2099
2395.76 2348
2396.22 2146
2396.68 2117
2397.14 2064
2397.60 2161
2398.07 2081
2398.53 2097
2398.99 2144
2399.45 2269
2399.91 2292
2400.37 2086
2400.84 2131
2401.30 2030
2401.76 2150
2402.22 2027
2402.68 2123
2403.15 2313
2403.61 2102
2404.07 2078
2404.53 1977
2405.00 2018
2405.46 2112
2405.92 2144
2406.38 2111
2406.85 2268
2407.31 2451
2407.77 2310
2408.23 2277
2408.70 2384
2409.16 2345
2409.62 2427
2410.08 2331
2410.55 2354
2411.01 2208
2411.47 2132
2411.94 2251
2412.40 2070
2412.86 2193
2413.33 2202
2413.79 2203
2414.25 2190
2414.72 2150
2415.18 2113
2415.64 2148
2416.11 2008
2416.57 2134
2417.03 2249
2417.50 2173
2417.96 2405
2418.42 2398
2418.89 2473
2419.35 2496
2419.81 2460
2420.28 2644
2420.74 2763
2421.21 2504
2421.67 2618
2422.13 2614
2422.60 2613
2423.06 2588
2423.53 2674
2423.99 2843
2424.45 2724
2424.92 2607
2425.38 2570
2425.85 2684
2426.31 2846
2426.78 2868
2427.24 2739
2427.71 2948
2428.17 3326
2428.63 3412
2429.10 3523
2429.56 3483
2430.03 3514
2430.49 3494
2430.96 3541
2431.42 3264
2431.89 3230
2432.35 3173
2432.82 3125
2433.28 2982
2433.75 2813
2434.21 2478
2434.68 2504
2435.14 2710
2435.61 2649
2436.07 2738
2436.54 2554
2437.01 2573
2437.47 2687
2437.94 2611
2438.40 2724
2438.87 2638
2439.33 2738
2439.80 2952
2440.26 2892
2440.73 3130
2441.20 3308
2441.66 3561
2442.13 3839
2442.59 3995
2443.06 4221
2443.53 4076
2443.99 3942
2444.46 4000
2444.92 3951
2445.39 3858
2445.86 3413
2446.32 3107
2446.79 2955
2447.26 2599
2447.72 2676
2448.19 2623
2448.66 2364
2449.12 2396
2449.59 2314
2450.05 2239
2450.52 2117
2450.99 2091
2451.46 2218
2451.92 2191
2452.39 2292
2452.86 2257
2453.32 2466
2453.79 2432
2454.26 2325
2454.72 2401
2455.19 2351
2455.66 2277
2456.13 2280
2456.59 2436
2457.06 2403
2457.53 2216
2458.00 2153
2458.46 2229
2458.93 2284
2459.40 2265
2459.87 2207
2460.33 2140
2460.80 2132
2461.27 2078
2461.74 1977
2462.20 2052
2462.67 2103
2463.14 2101
2463.61 2179
2464.08 2154
2464.54 2081
2465.01 2157
2465.48 2238
2465.95 2235
2466.42 2306
2466.88 2371
2467.35 2400
2467.82 2449
2468.29 2325
2468.76 2326
2469.23 2450
2469.70 2424
2470.16 2605
2470.63 2621
2471.10 2680
2471.57 2772
2472.04 2614
2472.51 2630
2472.98 2493
2473.44 2565
2473.91 2664
2474.38 2332
2474.85 2562
2475.32 2546
2475.79 2382
2476.26 2359
2476.73 2220
2477.20 2201
2477.67 2137
2478.14 2260
2478.61 2271
2479.08 2366
2479.54 2481
2480.01 2576
2480.48 2526
2480.95 2651
2481.42 2844
2481.89 2789
2482.36 2782
2482.83 2883
2483.30 3054
2483.77 3226
2484.24 3070
2484.71 2875
2485.18 2771
2485.65 2645
2486.12 2380
2486.59 2414
2487.06 2397
2487.53 2356
2488.00 2494
2488.47 2262
2488.94 2456
2489.41 2303
2489.88 2377
2490.35 2422
2490.83 2397
2491.30 2441
2491.77 2420
2492.24 2160
2492.71 2152
2493.18 2252
2493.65 2223
2494.12 2221
2494.59 2253
2495.06 2278
2495.53 2304
2496.00 2387
2496.48 2244
2496.95 2363
2497.42 2363
2497.89 2376
2498.36 2342
2498.83 2447
2499.30 2338
2499.77 2385
2500.25 2349
2500.72 2446
2501.19 2452
2501.66 2592
2502.13 2417
2502.60 2441
2503.07 2488
2503.55 2355
2504.02 2073
2504.49 2119
2504.96 2177
2505.43 2256
2505.91 2222
2506.38 2173
2506.85 2352
2507.32 2268
2507.79 2390
2508.27 2432
2508.74 2370
2509.21 2383
2509.68 2691
2510.16 2585
2510.63 2725
2511.10 2646
2511.57 2814
2512.05 2661
2512.52 2754
2512.99 2860
2513.46 3001
2513.94 2927
2514.41 2784
2514.88 2645
2515.35 2635
2515.83 2711
2516.30 2707
2516.77 2763
2517.25 2523
2517.72 2483
2518.19 2500
2518.67 2675
2519.14 2567
2519.61 2509
2520.09 2442
2520.56 2343
2521.03 2440
2521.51 2520
2521.98 2553
2522.45 2446
2522.93 2221
2523.40 2244
2523.87 2245
2524.35 2202
2524.82 2019
2525.29 2103
2525.77 2470
2526.24 2367
2526.72 2158
2527.19 2289
2527.66 2327
2528.14 2318
2528.61 2179
2529.09 2272
2529.56 2215
2530.03 2359
2530.51 2405
2530.98 2552
2531.46 2358
2531.93 2186
2532.41 2283
2532.88 2413
2533.36 2331
2533.83 2400
2534.31 2412
2534.78 2599
2535.25 2309
2535.73 2493
2536.20 2618
2536.68 2517
2537.15 2400
2537.63 2580
2538.10 2623
2538.58 2491
2539.05 2262
2539.53 2309
2540.00 2445
2540.48 2341
2540.95 2353
2541.43 2408
2541.91 2226
2542.38 2306
2542.86 2392
2543.33 2372
2543.81 2300
2544.28 2084
2544.76 2141
2545.23 2505
2545.71 2285
2546.19 2268
2546.66 2446
2547.14 2654
2547.61 2833
2548.09 2926
2548.56 3132
2549.04 3180
2549.52 3439
2549.99 3529
2550.47 3545
2550.95 3586
2551.42 3551
2551.90 3575
2552.37 3391
2552.85 3511
2553.33 3633
2553.80 3294
2554.28 3381
2554.76 3266
2555.23 3333
2555.71 3347
2556.19 3565
2556.66 3701
2557.14 3484
2557.62 3693
2558.09 3764
2558.57 3848
2559.05 3868
2559.52 3751
2560.00 3651
2560.48 3512
2560.96 3152
2561.43 3039
2561.91 2856
2562.39 2785
2562.86 2653
2563.34 2561
2563.82 2454
2564.30 2526
2564.77 2539
2565.25 2557
2565.73 2516
2566.21 2560
2566.68 2422
2567.16 2359
2567.64 2414
2568.12 2249
2568.60 2294
2569.07 2329
2569.55 2184
2570.03 2231
2570.51 2086
2570.99 2230
2571.46 2157
2571.94 2176
2572.42 2198
2572.90 2148
2573.38 2168
2573.85 2283
2574.33 2167
2574.81 2203
2575.29 2306
2575.77 2328
2576.25 2253
2576.73 2290
2577.20 2285
2577.68 2256
2578.16 2124
2578.64 2149
2579.12 2174
2579.60 2361
2580.08 2144
2580.56 2136
2581.04 2327
2581.51 2227
2581.99 2286
2582.47 2089
2582.95 2107
2583.43 2137
2583.91 1945
2584.39 1909
2584.87 2005
2585.35 2115
2585.83 2216
2586.31 2012
2586.79 2157
2587.27 2325
2587.75 2156
2588.23 2214
2588.71 2188
2589.18 2185
2589.66 2363
2590.14 2355
2590.62 2380
2591.10 2344
2591.58 2435
2592.06 2256
2592.54 2341
2593.02 2370
2593.50 2520
2593.98 2372
2594.47 2475
2594.95 2498
2595.43 2635
2595.91 2480
2596.39 2612
2596.87 2817
2597.35 2923
2597.83 2690
2598.31 2689
2598.79 2711
2599.27 2811
2599.75 2889
2600.23 2832
2600.71 2752
2601.19 2648
2601.67 2840
2602.16 2871
2602.64 2822
2603.12 2494
2603.60 2440
2604.08 2517
2604.56 2418
2605.04 2265
2605.52 2326
2606.00 2206
2606.49 2319
2606.97 2419
2607.45 2457
2607.93 2560
2608.41 2657
2608.89 2741
2609.37 2951
2609.86 3066
2610.34 3416
2610.82 3551
2611.30 3600
2611.78 3746
2612.27 3904
2612.75 3970
2613.23 4108
2613.71 3894
2614.19 4041
2614.68 3711
2615.16 3504
2615.64 3414
2616.12 3442
2616.60 3208
2617.09 2857
2617.57 2809
2618.05 2689
2618.53 2662
2619.02 2493
2619.50 2413
2619.98 2402
2620.46 2378
2620.95 2344
2621.43 2213
2621.91 2373
2622.40 2392
2622.88 2210
2623.36 2349
2623.84 2359
2624.33 2512
2624.81 2243
2625.29 2214
2625.78 2407
2626.26 2410
2626.74 2431
2627.23 2490
2627.71 2498
2628.19 2577
2628.68 2590
2629.16 2400
2629.64 2466
2630.13 2364
2630.61 2685
2631.09 2436
2631.58 2390
2632.06 2225
2632.54 2221
2633.03 2282
2633.51 2373
2634.00 2388
2634.48 2595
2634.96 2274
2635.45 2298
2635.93 2365
2636.42 2296
2636.90 2352
2637.38 2149
2637.87 2167
2638.35 2272
2638.84 2347
2639.32 2334
2639.81 2368
2640.29 2370
2640.78 2335
2641.26 2567
2641.74 2473
2642.23 2350
2642.71 2485
2643.20 2440
2643.68 2395
2644.17 2388
2644.65 2390
2645.14 2384
2645.62 2260
2646.11 2354
2646.59 2158
2647.08 2194
2647.56 2193
2648.05 2357
2648.53 2274
2649.02 2418
2649.50 2455
2649.99 2368
2650.48 2470
2650.96 2456
2651.45 2312
2651.93 2215
2652.42 2307
2652.90 2296
2653.39 2307
2653.87 2407
2654.36 2486
2654.85 2311
2655.33 2290
2655.82 2215
2656.30 2254
2656.79 2330
2657.28 2328
2657.76 2417
2658.25 2334
2658.73 2250
2659.22 2168
2659.71 2268
2660.19 2230
2660.68 2198
2661.17 2265
2661.65 2192
2662.14 2204
2662.62 2166
2663.11 2261
2663.60 2152
2664.08 2306
2664.57 2431
2665.06 2254
2665.55 2286
2666.03 2514
2666.52 2415
2667.01 2311
2667.49 2329
2667.98 2180
2668.47 2214
2668.95 2505
2669.44 2427
2669.93 2365
2670.42 2376
2670.90 2429
2671.39 2440
2671.88 2191
2672.36 2339
2672.85 2490
2673.34 2455
2673.83 2416
2674.31 2396
2674.80 2425
2675.29 2735
2675.78 2792
2676.27 3020
2676.75 2973
2677.24 2791
2677.73 2901
2678.22 3019
2678.71 3001
2679.19 3023
2679.68 3184
2680.17 3123
2680.66 3215
2681.15 3361
2681.63 3237
2682.12 3533
2682.61 3655
2683.10 3763
2683.59 3967
2684.08 4098
2684.56 3936
2685.05 4105
2685.54 4247
2686.03 4215
2686.52 4445
2687.01 4147
2687.50 3816
2687.99 3672
2688.47 3561
2688.96 3402
2689.45 3433
2689.94 3191
2690.43 3101
2690.92 2783
2691.41 2717
2691.90 2711
2692.39 2636
2692.88 2687
2693.37 2601
2693.85 2597
2694.34 2503
2694.83 2355
2695.32 2357
2695.81 2423
2696.30 2466
2696.79 2348
2697.28 2434
2697.77 2322
2698.26 2316
2698.75 2454
2699.24 2511
2699.73 2383
2700.22 2705
2700.71 2597
2701.20 2615
2701.69 2633
2702.18 2666
2702.67 2691
2703.16 2650
2703.65 2810
2704.14 2854
2704.63 2972
2705.12 3065
2705.61 3072
2706.10 2826
2706.59 2797
2707.08 3082
2707.58 2972
2708.07 2777
2708.56 2517
2709.05 2577
2709.54 2597
2710.03 2504
2710.52 2537
2711.01 2512
2711.50 2276
2711.99 2294
2712.48 2219
2712.98 2406
2713.47 2496
2713.96 2376
2714.45 2240
2714.94 2111
2715.43 2343
2715.92 2177
2716.41 2330
2716.91 2207
2717.40 2401
2717.89 2295
2718.38 2226
2718.87 2278
2719.36 2265
2719.86 2169
2720.35 2288
2720.84 2339
2721.33 2321
2721.82 2352
2722.31 2372
2722.81 2585
2723.30 2425
2723.79 2395
2724.28 2424
2724.77 2462
2725.27 2449
2725.76 2453
2726.25 2425
2726.74 2406
2727.24 2455
2727.73 2612
2728.22 2462
2728.71 2387
2729.21 2254
2729.70 2253
2730.19 2495
2730.68 2455
2731.18 2324
2731.67 2209
2732.16 2469
2732.66 2503
2733.15 2359
2733.64 2525
2734.13 2409
2734.63 2720
2735.12 2636
2735.61 2543
2736.11 2496
2736.60 2642
2737.09 2700
2737.59 2666
2738.08 2815
2738.57 2765
2739.07 2581
2739.56 2707
2740.05 2848
2740.55 2533
2741.04 2454
2741.54 2415
2742.03 2504
2742.52 2378
2743.02 2446
2743.51 2506
2744.00 2369
2744.50 2244
2744.99 2276
2745.49 2344
2745.98 2350
2746.47 2273
2746.97 2201
2747.46 2194
2747.96 2111
2748.45 2116
2748.95 2145
2749.44 2068
2749.93 2329
2750.43 2412
2750.92 2253
2751.42 2414
2751.91 2411
2752.41 2444
2752.90 2420
2753.40 2598
2753.89 2616
2754.39 2580
2754.88 2504
2755.38 2842
2755.87 2781
2756.37 2768
2756.86 2673
2757.36 2917
2757.85 2816
2758.35 2916
2758.84 2830
2759.34 2988
2759.83 2855
2760.33 2625
2760.82 2581
2761.32 2559
2761.81 2569
2762.31 2428
2762.81 2544
2763.30 2365
2763.80 2382
2764.29 2487
2764.79 2454
2765.28 2392
2765.78 2374
2766.28 2142
2766.77 2290
2767.27 2417
2767.76 2331
2768.26 2383
2768.76 2382
2769.25 2226
2769.75 2293
2770.25 2435
2770.74 2365
2771.24 2270
2771.73 2356
2772.23 2256
2772.73 2452
2773.22 2260
2773.72 2390
2774.22 2446
2774.71 2608
2775.21 2753
2775.71 2666
2776.20 2502
2776.70 2537
2777.20 2943
2777.69 2953
2778.19 2743
2778.69 2852
2779.19 2862
2779.68 2932
2780.18 3125
2780.68 3099
2781.17 2932
2781.67 3001
2782.17 3114
2782.67 2864
2783.16 3039
2783.66 3140
2784.16 2784
2784.66 2894
2785.15 2798
2785.65 2783
2786.15 2774
2786.65 2703
2787.15 2701
2787.64 2736
2788.14 2821
2788.64 2874
2789.14 2708
2789.63 2676
2790.13 2715
2790.63 2584
2791.13 2470
2791.63 2354
2792.13 2715
2792.62 2802
2793.12 2656
2793.62 2556
2794.12 2510
2794.62 2564
2795.12 2465
2795.61 2677
2796.11 2857
2796.61 2939
2797.11 2967
2797.61 3322
2798.11 3441
2798.61 3587
2799.11 3679
2799.60 3631
2800.10 3937
2800.60 3944
2801.10 3974
2801.60 3713
2802.10 3659
2802.60 3657
2803.10 3673
2803.60 3433
2804.10 3453
2804.60 3288
2805.10 3120
2805.59 3355
2806.09 3248
2806.59 2992
2807.09 3301
2807.59 3573
2808.09 3843
2808.59 4296
2809.09 4502
2809.59 4854
2810.09 5210
2810.59 5527
2811.09 5670
2811.59 5942
2812.09 5992
2812.59 5814
2813.09 5791
2813.59 5613
2814.09 4943
2814.59 4668
2815.09 4459
2815.59 3966
2816.09 3772
2816.59 3438
2817.09 3415
2817.59 3283
2818.09 3153
2818.60 3233
2819.10 3048
2819.60 3030
2820.10 3159
2820.60 3585
2821.10 3683
2821.60 3489
2822.10 3585
2822.60 3683
2823.10 3536
2823.60 3658
2824.10 3527
2824.61 3429
2825.11 3185
2825.61 3309
2826.11 3369
2826.61 3146
2827.11 3050
2827.61 3149
2828.12 3080
2828.62 3003
2829.12 3086
2829.62 3010
2830.12 2834
2830.62 2559
2831.12 2781
2831.63 2831
2832.13 2818
2832.63 2877
2833.13 2862
2833.63 2796
2834.14 2878
2834.64 3067
2835.14 3197
2835.64 3150
2836.14 3448
2836.65 3363
2837.15 3345
2837.65 3391
2838.15 3116
2838.66 2990
2839.16 2765
2839.66 2946
2840.16 2814
2840.67 2755
2841.17 2679
2841.67 2773
2842.17 2637
2842.68 2466
2843.18 2373
2843.68 2593
2844.18 2577
2844.69 2506
2845.19 2561
2845.69 2516
2846.20 2567
2846.70 2550
2847.20 2444
2847.71 2400
2848.21 2542
2848.71 2615
2849.22 2507
2849.72 2543
2850.22 2643
2850.73 2490
2851.23 2766
2851.73 2728
2852.24 2714
2852.74 2769
2853.24 2672
2853.75 2523
2854.25 2392
2854.75 2431
2855.26 2346
2855.76 2485
2856.27 2404
2856.77 2260
2857.27 2448
2857.78 2200
2858.28 2292
2858.79 2331
2859.29 2453
2859.80 2412
2860.30 2444
2860.80 2643
2861.31 2842
2861.81 2646
2862.32 2644
2862.82 2746
2863.33 2747
2863.83 2920
2864.34 2981
2864.84 2770
2865.34 2872
2865.85 2650
2866.35 2840
2866.86 2682
2867.36 2522
2867.87 2442
2868.37 2438
2868.88 2473
2869.38 2481
2869.89 2434
2870.39 2329
2870.90 2421
2871.41 2397
2871.91 2361
2872.42 2515
2872.92 2379
2873.43 2258
2873.93 2374
2874.44 2350
2874.94 2451
2875.45 2491
2875.95 2374
2876.46 2469
2876.97 2422
2877.47 2438
2877.98 2364
2878.48 2343
2878.99 2447
2879.50 2564
2880.00 2529
2880.51 2599
2881.01 2703
2881.52 2695
2882.03 2593
2882.53 2508
2883.04 2730
2883.54 2702
2884.05 2752
2884.56 2625
2885.06 2610
2885.57 2758
2886.08 3129
2886.58 3323
2887.09 3284
2887.60 3540
2888.10 4021
2888.61 3965
2889.12 4090
2889.62 4693
2890.13 4722
2890.64 4748
2891.15 4665
2891.65 4571
2892.16 4492
2892.67 4461
2893.17 4134
2893.68 3759
2894.19 3449
2894.70 3172
2895.20 3022
2895.71 2801
2896.22 2645
2896.73 2606
2897.23 2786
2897.74 3057
2898.25 2981
2898.76 2765
2899.26 2859
2899.77 2901
2900.28 2767
2900.79 2983
2901.29 3069
2901.80 2795
2902.31 3108
2902.82 3133
2903.33 3020
2903.83 3060
2904.34 3178
2904.85 3401
2905.36 3534
2905.87 3306
2906.38 3329
2906.88 3465
2907.39 3684
2907.90 3466
2908.41 3322
2908.92 3230
2909.43 3239
2909.94 3089
2910.44 3151
2910.95 3095
2911.46 3230
2911.97 3128
2912.48 2900
2912.99 2778
2913.50 2963
2914.01 2923
2914.52 2770
2915.02 2722
2915.53 2901
2916.04 2927
2916.55 2940
2917.06 2894
2917.57 2766
2918.08 2661
2918.59 2667
2919.10 2644
2919.61 2636
2920.12 2601
2920.63 2602
2921.14 2684
2921.65 2689
2922.16 2563
2922.67 2415
2923.18 2398
2923.69 2540
2924.20 2574
2924.71 2911
2925.22 3177
2925.73 3297
2926.24 3504
2926.75 3840
2927.26 3874
2927.77 4075
2928.28 4240
2928.79 4374
2929.30 4234
2929.81 4161
2930.32 4123
2930.83 3630
2931.34 3323
2931.85 3412
2932.36 3195
2932.87 2883
2933.38 3074
2933.89 2762
2934.40 2481
2934.91 2543
2935.42 2580
2935.94 2660
2936.45 2596
2936.96 2651
2937.47 2569
2937.98 2463
2938.49 2589
2939.00 2484
2939.51 2530
2940.02 2648
2940.54 2760
2941.05 2664
2941.56 2708
2942.07 2560
2942.58 2556
2943.09 2549
2943.61 2565
2944.12 2647
2944.63 2569
2945.14 2758
2945.65 2802
2946.16 2708
2946.68 2950
2947.19 3085
2947.70 3071
2948.21 3410
2948.72 3269
2949.24 3139
2949.75 3248
2950.26 3125
2950.77 3280
2951.28 3279
2951.80 3175
2952.31 3139
2952.82 2853
2953.33 2843
2953.85 2841
2954.36 2599
2954.87 2564
2955.38 2603
2955.90 2373
2956.41 2495
2956.92 2652
2957.43 2734
2957.95 2618
2958.46 2401
2958.97 2517
2959.49 2383
2960.00 2451
2960.51 2355
2961.03 2465
2961.54 2546
2962.05 2591
2962.57 2587
2963.08 2731
2963.59 2567
2964.11 2773
2964.62 3001
2965.13 2979
2965.65 3070
2966.16 2812
2966.67 2706
2967.19 2702
2967.70 2600
2968.21 2515
2968.73 2560
2969.24 2526
2969.76 2641
2970.27 2680
2970.78 2741
2971.30 2728
2971.81 2502
2972.33 2567
2972.84 2510
2973.35 2400
2973.87 2281
2974.38 2387
2974.90 2449
2975.41 2393
2975.92 2521
2976.44 2535
2976.95 2476
2977.47 2461
2977.98 2369
2978.50 2416
2979.01 2589
2979.53 2554
2980.04 2685
2980.56 2379
2981.07 2493
2981.59 2733
2982.10 2518
2982.62 2677
2983.13 2856
2983.65 2596
2984.16 2625
2984.68 2446
2985.19 2656
2985.71 2799
2986.22 2782
2986.74 2704
2987.25 2739
2987.77 2505
2988.28 2559
2988.80 2722
2989.31 2667
2989.83 2727
2990.35 2627
2990.86 2639
2991.38 2647
2991.89 2582
2992.41 2773
2992.92 2872
2993.44 2935
2993.96 2997
2994.47 3103
2994.99 3017
2995.50 3302
2996.02 3226
2996.54 3143
2997.05 3418
2997.57 3639
2998.09 3790
2998.60 3898
2999.12 3984
2999.64 4265
3000.15 4757
3000.67 4669
3001.18 4446
3001.70 4329
3002.22 4233
3002.73 4093
3003.25 4092
3003.77 3930
3004.29 3591
3004.80 3609
3005.32 3233
3005.84 3301
3006.35 3326
3006.87 3352
3007.39 3142
3007.90 3012
3008.42 3042
3008.94 3172
3009.46 3049
3009.97 2721
3010.49 2925
3011.01 2824
3011.53 2802
3012.04 2783
3012.56 2687
3013.08 2720
3013.60 2811
3014.11 2626
3014.63 2695
3015.15 2653
3015.67 2640
3016.18 2671
3016.70 2897
3017.22 2681
3017.74 2887
3018.26 2954
3018.77 2935
3019.29 3057
3019.81 3153
3020.33 2965
3020.85 2995
3021.37 3164
3021.88 3077
3022.40 3103
3022.92 3272
3023.44 3303
3023.96 3349
3024.48 3274
3025.00 3399
3025.51 3341
3026.03 3119
3026.55 3493
3027.07 3579
3027.59 3486
3028.11 3460
3028.63 3634
3029.15 3481
3029.67 3293
3030.18 3321
3030.70 3399
3031.22 3236
3031.74 3062
3032.26 3013
3032.78 2839
3033.30 2996
3033.82 3127
3034.34 3180
3034.86 3232
3035.38 3654
3035.90 3876
3036.42 4235
3036.94 4533
3037.46 4979
3037.98 5196
3038.50 5357
3039.02 5244
3039.54 5150
3040.06 5121
3040.58 5017
3041.10 4802
3041.62 4628
3042.14 4440
3042.66 4151
3043.18 3827
3043.70 3712
3044.22 3567
3044.74 3406
3045.26 3090
3045.78 3141
3046.30 3021
3046.82 3110
3047.34 3007
3047.86 2924
3048.38 2968
3048.90 2882
3049.42 2874
3049.94 3084
3050.46 3120
3050.98 3076
3051.50 2976
3052.03 2902
3052.55 2764
3053.07 2832
3053.59 2847
3054.11 3010
3054.63 3018
3055.15 3066
3055.67 3054
3056.19 3061
3056.72 3167
3057.24 2920
3057.76 2828
3058.28 2972
3058.80 2914
3059.32 2771
3059.84 2740
3060.37 2713
3060.89 2698
3061.41 2749
3061.93 2784
3062.45 2979
3062.98 2866
3063.50 2719
3064.02 2821
3064.54 2836
3065.06 2841
3065.59 2733
3066.11 2729
3066.63 2837
3067.15 2922
3067.67 2860
3068.20 2645
3068.72 2523
3069.24 2576
3069.76 2822
3070.29 2897
3070.81 2712
3071.33 2644
3071.85 2756
3072.38 2739
3072.90 2632
3073.42 2683
3073.95 2664
3074.47 2632
3074.99 2526
3075.51 2622
3076.04 2867
3076.56 2943
3077.08 3046
3077.61 2973
3078.13 3040
3078.65 2877
3079.18 2843
3079.70 2890
3080.22 2924
3080.75 3081
3081.27 3166
3081.79 3108
3082.32 3214
3082.84 3374
3083.36 3150
3083.89 3070
3084.41 3054
3084.93 3003
3085.46 2993
3085.98 2940
3086.51 2912
3087.03 2952
3087.55 2761
3088.08 2816
3088.60 2753
3089.13 2539
3089.65 2662
3090.17 2685
3090.70 2588
3091.22 2914
3091.75 2631
3092.27 2569
3092.80 2752
3093.32 2715
3093.85 2666
3094.37 2673
3094.89 2692
3095.42 2540
3095.94 2602
3096.47 2927
3096.99 2900
3097.52 2846
3098.04 2863
3098.57 2902
3099.09 3213
3099.62 2948
3100.14 2998
3100.67 3122
3101.19 3148
3101.72 3210
3102.24 3626
3102.77 3879
3103.29 4015
3103.82 4529
3104.34 4643
3104.87 4996
3105.40 5253
3105.92 5427
3106.45 5685
3106.97 5338
3107.50 5449
3108.02 5208
3108.55 4871
3109.08 4348
3109.60 4104
3110.13 3631
3110.65 3421
3111.18 3114
3111.70 2925
3112.23 2883
3112.76 3039
3113.28 2955
3113.81 3037
3114.34 2960
3114.86 3138
3115.39 2981
3115.91 2956
3116.44 2849
3116.97 2669
3117.49 2631
3118.02 2686
3118.55 2541
3119.07 2388
3119.60 2572
3120.13 2735
3120.65 2412
3121.18 2426
3121.71 2298
3122.23 2359
3122.76 2438
3123.29 2404
3123.82 2275
3124.34 2170
3124.87 2376
3125.40 2534
3125.92 2579
3126.45 2374
3126.98 2464
3127.51 2470
3128.03 2394
3128.56 2423
3129.09 2465
3129.62 2580
3130.14 2670
3130.67 2425
3131.20 2446
3131.73 2677
3132.25 2581
3132.78 2661
3133.31 2461
3133.84 2466
3134.37 2540
3134.89 2373
3135.42 2305
3135.95 2285
3136.48 2133
3137.01 2190
3137.53 2357
3138.06 2301
3138.59 2510
3139.12 2476
3139.65 2304
3140.18 2421
3140.70 2452
3141.23 2442
3141.76 2493
3142.29 2528
3142.82 2644
3143.35 2682
3143.88 2613
3144.40 2507
3144.93 2431
3145.46 2399
3145.99 2609
3146.52 2692
3147.05 2523
3147.58 2610
3148.11 2650
3148.64 2712
3149.17 2746
3149.70 2790
3150.22 2840
3150.75 2829
3151.28 2832
3151.81 2902
3152.34 2853
3152.87 2904
3153.40 3049
3153.93 2877
3154.46 2811
3154.99 2659
3155.52 2521
3156.05 2630
3156.58 2640
3157.11 2481
3157.64 2662
3158.17 2675
3158.70 2400
3159.23 2528
3159.76 2606
3160.29 2691
3160.82 2675
3161.35 2687
3161.88 2559
3162.41 2617
3162.94 2715
3163.47 2586
3164.00 2376
3164.53 2608
3165.06 2675
3165.59 2570
3166.12 2583
3166.65 2502
3167.18 2576
3167.72 2739
3168.25 2632
3168.78 2727
3169.31 2846
3169.84 2696
3170.37 2719
3170.90 2768
3171.43 2812
3171.96 2839
3172.49 2796
3173.03 2861
3173.56 2859
3174.09 2852
3174.62 2673
3175.15 2587
3175.68 2434
3176.21 2425
3176.74 2479
3177.28 2436
3177.81 2320
3178.34 2423
3178.87 2515
3179.40 2500
3179.93 2604
3180.47 2481
3181.00 2535
3181.53 2635
3182.06 2573
3182.59 2500
3183.13 2451
3183.66 2624
3184.19 2568
3184.72 2410
3185.25 2419
3185.79 2560
3186.32 2539
3186.85 2630
3187.38 2332
3187.92 2325
3188.45 2420
3188.98 2370
3189.51 2293
3190.05 2532
3190.58 2278
3191.11 2333
3191.64 2427
3192.18 2495
3192.71 2310
3193.24 2362
3193.78 2312
3194.31 2360
3194.84 2289
3195.38 2208
3195.91 2399
3196.44 2556
3196.97 2503
3197.51 2561
3198.04 2412
3198.57 2473
3199.11 2602
3199.64 2380
3200.17 2312
3200.71 2363
3201.24 2391
3201.78 2433
3202.31 2579
3202.84 2755
3203.38 2658
3203.91 2593
3204.44 2632
3204.98 2713
3205.51 2741
3206.05 2823
3206.58 2924
3207.11 2833
3207.65 2983
3208.18 2764
3208.72 2632
3209.25 2586
3209.78 2610
3210.32 2832
3210.85 2876
3211.39 2851
3211.92 2941
3212.46 2950
3212.99 2937
3213.53 2846
3214.06 2936
3214.59 3044
3215.13 3046
3215.66 2897
3216.20 2887
3216.73 2882
3217.27 2777
3217.80 2749
3218.34 2722
3218.87 2772
3219.41 2803
3219.94 2600
3220.48 2569
3221.01 2635
3221.55 2653
3222.08 2836
3222.62 2810
3223.16 2705
3223.69 2527
3224.23 2695
3224.76 2764
3225.30 2774
3225.83 2789
3226.37 2670
3226.90 2864
3227.44 2966
3227.98 3007
3228.51 2867
3229.05 2834
3229.58 2930
3230.12 2989
3230.66 2882
3231.19 2810
3231.73 2659
3232.26 2595
3232.80 2562
3233.34 2434
3233.87 2576
3234.41 2399
3234.95 2410
3235.48 2388
3236.02 2428
3236.55 2382
3237.09 2444
3237.63 2380
3238.16 2448
3238.70 2587
3239.24 2465
3239.77 2636
3240.31 2659
3240.85 2777
3241.38 2809
3241.92 2709
3242.46 2820
3243.00 2967
3243.53 2767
3244.07 2698
3244.61 2511
3245.14 2602
3245.68 2631
3246.22 2581
3246.76 2477
3247.29 2440
3247.83 2301
3248.37 2373
3248.91 2391
3249.44 2405
3249.98 2364
3250.52 2364
3251.06 2446
3251.59 2512
3252.13 2572
3252.67 2500
3253.21 2679
3253.75 2519
3254.28 2464
3254.82 2209
3255.36 2367
3255.90 2522
3256.44 2491
3256.97 2470
3257.51 2710
3258.05 2581
3258.59 2592
3259.13 2553
3259.67 2425
3260.20 2613
3260.74 2690
3261.28 2728
3261.82 2897
3262.36 3031
3262.90 2886
3263.44 2901
3263.97 3182
3264.51 3053
3265.05 3137
3265.59 2955
3266.13 3109
3266.67 3389
3267.21 3376
3267.75 3680
3268.29 3737
3268.83 3903
3269.36 4131
3269.90 4187
3270.44 4097
3270.98 3881
3271.52 4034
3272.06 3867
3272.60 3719
3273.14 3447
3273.68 3192
3274.22 3064
3274.76 3059
3275.30 2806
3275.84 2896
3276.38 2814
3276.92 2880
3277.46 2912
3278.00 3101
3278.54 2875
3279.08 2882
3279.62 2971
3280.16 2876
3280.70 3058
3281.24 3017
3281.78 3056
3282.32 3115
3282.86 2834
3283.40 2976
3283.94 3291
3284.48 3178
3285.02 3063
3285.56 3009
3286.10 2845
3286.64 2937
3287.18 3096
3287.72 2946
3288.26 2943
3288.81 3153
3289.35 3285
3289.89 3067
3290.43 2973
3290.97 3218
3291.51 3614
3292.05 3391
3292.59 3373
3293.13 3299
3293.67 3277
3294.22 3593
3294.76 3640
3295.30 3828
3295.84 4313
3296.38 4524
3296.92 4587
3297.46 4681
3298.01 5059
3298.55 5496
3299.09 5421
3299.63 5063
3300.17 4983
3300.71 5086
3301.26 5120
3301.80 5039
3302.34 4481
3302.88 4138
3303.42 3983
3303.97 3810
3304.51 3552
3305.05 3356
3305.59 3418
3306.13 3299
3306.68 3500
3307.22 3179
3307.76 3338
3308.30 3431
3308.85 3453
3309.39 3458
3309.93 3458
3310.47 3465
3311.02 3412
3311.56 3495
3312.10 3404
3312.64 3452
3313.19 3634
3313.73 3660
3314.27 3648
3314.82 3950
3315.36 3902
3315.90 3776
3316.45 3778
3316.99 3941
3317.53 4106
3318.07 4017
3318.62 4334
3319.16 4264
3319.70 4225
3320.25 4158
3320.79 4319
3321.34 4578
3321.88 4582
3322.42 4668
3322.97 4537
3323.51 4613
3324.05 4755
3324.60 4645
3325.14 4709
3325.68 4640
3326.23 4638
3326.77 4639
3327.32 4442
3327.86 4417
3328.40 4188
3328.95 4028
3329.49 3884
3330.04 4017
3330.58 3924
3331.13 3877
3331.67 3804
3332.21 3781
3332.76 3990
3333.30 4179
3333.85 4439
3334.39 5210
3334.94 6011
3335.48 7154
3336.03 8735
3336.57 9793
3337.12 11170
3337.66 13255
3338.21 14925
3338.75 15333
3339.30 16115
3339.84 16391
3340.39 15938
3340.93 15341
3341.48 14036
3342.02 12879
3342.57 11331
3343.11 9607
3343.66 8116
3344.20 7058
3344.75 6268
3345.29 5506
3345.84 4754
3346.38 4208
3346.93 3830
3347.47 3684
3348.02 3551
3348.57 3544
3349.11 3429
3349.66 3482
3350.20 3337
3350.75 3727
3351.30 3481
3351.84 3618
3352.39 3575
3352.93 3775
3353.48 3812
3354.03 3752
3354.57 3849
3355.12 3991
3355.66 3952
3356.21 3930
3356.76 3982
3357.30 3947
3357.85 3793
3358.40 3874
3358.94 3561
3359.49 3572
3360.04 3321
3360.58 3167
3361.13 3374
3361.68 3171
3362.22 2985
3362.77 2990
3363.32 3263
3363.86 2880
3364.41 2990
3364.96 2960
3365.50 3108
3366.05 3175
3366.60 2952
3367.15 3006
3367.69 2896
3368.24 3036
3368.79 2948
3369.34 3068
3369.88 2921
3370.43 2756
3370.98 2747
3371.53 2780
3372.07 2672
3372.62 2916
3373.17 3014
3373.72 3075
3374.26 2900
3374.81 2870
3375.36 2882
3375.91 3047
3376.46 3102
3377.00 2934
3377.55 2918
3378.10 2944
3378.65 2963
3379.20 2906
3379.74 2845
3380.29 2722
3380.84 2646
3381.39 2619
3381.94 2789
3382.49 2699
3383.04 2587
3383.58 2664
3384.13 2645
3384.68 2542
3385.23 2534
3385.78 2486
3386.33 2553
3386.88 2696
3387.43 2757
3387.97 2793
3388.52 2633
3389.07 2788
3389.62 2813
3390.17 2612
3390.72 2648
3391.27 2782
3391.82 2488
3392.37 2483
3392.92 2518
3393.47 2564
3394.01 2464
3394.56 2385
3395.11 2571
3395.66 2467
3396.21 2484
3396.76 2490
3397.31 2478
3397.86 2249
3398.41 2426
3398.96 2440
3399.51 2433
3400.06 2732
3400.61 2448
3401.16 2400
3401.71 2346
3402.26 2412
3402.81 2337
3403.36 2380
3403.91 2344
3404.46 2380
3405.01 2385
3405.56 2195
3406.11 2286
3406.66 2173
3407.21 2256
3407.76 2126
3408.32 2070
3408.87 2088
3409.42 2071
3409.97 2257
3410.52 2130
3411.07 2091
3411.62 2249
3412.17 2236
3412.72 2155
3413.27 2132
3413.82 2326
3414.37 2453
3414.93 2420
3415.48 2342
3416.03 2230
3416.58 2260
3417.13 2325
3417.68 2382
3418.23 2383
3418.78 2570
3419.34 2299
3419.89 2274
3420.44 2199
3420.99 2351
3421.54 2373
3422.09 2160
3422.65 2291
3423.20 2078
3423.75 2128
3424.30 2291
3424.85 2264
3425.40 2222
3425.96 2377
3426.51 2414
3427.06 2284
3427.61 2468
3428.17 2270
3428.72 2140
3429.27 2055
3429.82 2238
3430.37 2173
3430.93 2195
3431.48 2069
3432.03 2100
3432.58 2004
3433.14 2170
3433.69 2057
3434.24 2182
3434.79 2212
3435.35 2169
3435.90 2302
3436.45 2345
3437.01 2277
3437.56 2375
3438.11 2225
3438.66 2418
3439.22 2375
3439.77 2359
3440.32 2366
3440.88 2429
3441.43 2404
3441.98 2397
3442.54 2597
3443.09 2383
3443.64 2439
3444.20 2573
3444.75 2616
3445.30 2482
3445.86 2392
3446.41 2414
3446.97 2475
3447.52 2346
3448.07 2096
3448.63 2041
3449.18 2142
3449.73 2131
3450.29 2177
3450.84 2084
3451.40 2206
3451.95 2105
3452.50 2128
3453.06 2120
3453.61 2038
3454.17 2083
3454.72 2187
3455.28 2168
3455.83 2213
3456.38 2155
3456.94 2182
3457.49 2167
3458.05 2175
3458.60 1991
3459.16 2037
3459.71 2121
3460.27 2017
3460.82 2091
3461.38 1959
3461.93 2060
3462.49 2079
3463.04 2242
3463.60 2273
3464.15 2172
3464.71 2167
3465.26 2076
3465.82 2161
3466.37 2309
3466.93 2324
3467.48 2345
3468.04 2355
3468.59 2380
3469.15 2551
3469.70 2488
3470.26 2310
3470.82 2207
3471.37 2278
3471.93 2461
3472.48 2558
3473.04 2412
3473.59 2330
3474.15 2235
3474.71 2401
3475.26 2447
3475.82 2381
3476.37 2204
3476.93 2115
3477.49 2428
3478.04 2352
3478.60 2487
3479.16 2545
3479.71 2323
3480.27 2374
3480.82 2466
3481.38 2613
3481.94 2541
3482.49 2741
3483.05 2717
3483.61 2554
3484.16 2615
3484.72 2732
3485.28 2730
3485.83 2610
3486.39 2650
3486.95 2599
3487.50 2724
3488.06 2841
3488.62 2865
3489.18 2717
3489.73 2798
3490.29 2940
3490.85 2773
3491.40 3083
3491.96 3064
3492.52 3365
3493.08 3454
3493.63 3593
3494.19 3824
3494.75 4149
3495.31 4330
3495.86 4287
3496.42 4360
3496.98 3940
3497.54 3880
3498.09 3892
3498.65 3726
3499.21 3762
3499.77 3855
3500.33 3763
3500.88 4012
3501.44 4429
3502.00 4899
3502.56 4876
3503.12 5011
3503.67 5356
3504.23 5682
3504.79 5694
3505.35 5978
3505.91 6412
3506.47 6628
3507.03 6908
3507.58 7399
3508.14 7317
3508.70 7244
3509.26 7338
3509.82 7394
3510.38 6703
3510.94 6555
3511.49 5777
3512.05 5514
3512.61 4992
3513.17 4363
3513.73 4324
3514.29 3959
3514.85 3447
3515.41 3243
3515.97 2981
3516.53 2955
3517.09 2777
3517.64 2594
3518.20 2540
3518.76 2754
3519.32 2680
3519.88 2665
3520.44 2629
3521.00 2473
3521.56 2624
3522.12 2670
3522.68 2649
3523.24 2806
3523.80 2932
3524.36 2891
3524.92 2639
3525.48 2740
3526.04 2925
3526.60 3031
3527.16 2866
3527.72 2904
3528.28 2926
3528.84 2991
3529.40 2818
3529.96 2486
3530.52 2466
3531.08 2546
3531.64 2497
3532.20 2243
3532.76 2346
3533.32 2547
3533.89 2298
3534.45 2415
3535.01 2526
3535.57 2610
3536.13 2778
3536.69 2738
3537.25 2666
3537.81 2718
3538.37 2747
3538.93 2838
3539.49 2801
3540.06 2725
3540.62 2778
3541.18 2937
3541.74 2790
3542.30 2770
3542.86 2759
3543.42 2598
3543.98 2692
3544.55 2673
3545.11 2651
3545.67 2655
3546.23 2545
3546.79 2746
3547.35 2790
3547.92 2717
3548.48 2668
3549.04 2632
3549.60 2615
3550.16 2557
3550.72 2454
3551.29 2354
3551.85 2501
3552.41 2437
3552.97 2398
3553.54 2502
3554.10 2445
3554.66 2561
3555.22 2582
3555.78 2797
3556.35 2898
3556.91 2829
3557.47 2758
3558.03 2904
3558.60 2890
3559.16 2719
3559.72 2670
3560.29 2599
3560.85 2729
3561.41 2653
3561.97 2684
3562.54 2815
3563.10 2564
3563.66 2419
3564.23 2497
3564.79 2467
3565.35 2460
3565.91 2513
3566.48 2494
3567.04 2438
3567.60 2430
3568.17 2363
3568.73 2432
3569.29 2340
3569.86 2425
3570.42 2426
3570.99 2399
3571.55 2571
3572.11 2577
3572.68 2612
3573.24 2643
3573.80 2712
3574.37 2745
3574.93 2616
3575.50 2648
3576.06 2605
3576.62 2405
3577.19 2481
3577.75 2620
3578.32 2610
3578.88 2695
3579.44 2481
3580.01 2551
3580.57 2579
3581.14 2548
3581.70 2545
3582.27 2513
3582.83 2305
3583.40 2322
3583.96 2448
3584.52 2504
3585.09 2392
3585.65 2309
3586.22 2294
3586.78 2252
3587.35 2352
3587.91 2379
3588.48 2323
3589.04 2441
3589.61 2443
3590.17 2431
3590.74 2394
3591.30 2448
3591.87 2408
3592.43 2346
3593.00 2338
3593.56 2284
3594.13 2318
3594.70 2331
3595.26 2191
3595.83 2294
3596.39 2408
3596.96 2441
3597.52 2405
3598.09 2209
3598.65 2284
3599.22 2324
3599.79 2213
3600.35 2331
3600.92 2306
3601.48 2167
3602.05 2456
3602.62 2608
3603.18 2479
3603.75 2365
3604.32 2331
3604.88 2445
3605.45 2367
3606.01 2468
3606.58 2372
3607.15 2403
3607.71 2360
3608.28 2325
3608.85 2145
3609.41 2250
3609.98 2212
3610.55 2255
3611.11 2220
3611.68 2175
3612.25 2152
3612.81 2132
3613.38 2156
3613.95 2062
3614.51 1937
3615.08 2096
3615.65 2209
3616.22 2312
3616.78 2393
3617.35 2611
3617.92 2865
3618.48 3274
3619.05 3838
3619.62 4255
3620.19 4775
3620.75 4860
3621.32 5265
3621.89 5397
3622.46 5273
3623.02 4996
3623.59 4786
3624.16 4410
3624.73 4201
3625.30 3680
3625.86 3390
3626.43 3325
3627.00 2943
3627.57 2580
3628.14 2498
3628.70 2431
3629.27 2376
3629.84 2294
3630.41 2240
3630.98 2157
3631.55 2128
3632.11 2169
3632.68 2127
3633.25 2064
3633.82 2045
3634.39 2091
3634.96 2138
3635.52 1883
3636.09 1937
3636.66 1904
3637.23 1954
3637.80 1884
3638.37 1813
3638.94 1982
3639.51 1913
3640.08 1930
3640.64 1937
3641.21 2125
3641.78 2115
3642.35 2026
3642.92 2174
3643.49 2286
3644.06 2109
3644.63 2293
3645.20 2274
3645.77 2464
3646.34 2484
3646.91 2395
3647.48 2401
3648.05 2471
3648.62 2394
3649.19 2350
3649.76 2340
3650.33 2484
3650.90 2522
3651.47 2423
3652.03 2544
3652.60 2503
3653.17 2574
3653.75 2401
3654.32 2279
3654.89 2291
3655.46 2344
3656.03 2438
3656.60 2348
3657.17 2365
3657.74 2431
3658.31 2399
3658.88 2523
3659.45 2307
3660.02 2361
3660.59 2556
3661.16 2393
3661.73 2481
3662.30 2400
3662.87 2474
3663.44 2267
3664.01 2142
3664.59 2128
3665.16 2140
3665.73 2211
3666.30 2179
3666.87 2206
3667.44 2272
3668.01 2246
3668.58 2169
3669.15 2245
3669.73 2301
3670.30 2385
3670.87 2272
3671.44 2499
3672.01 2325
3672.58 2145
3673.15 2142
3673.73 2252
3674.30 2306
3674.87 2248
3675.44 2258
3676.01 2357
3676.58 2466
3677.16 2518
3677.73 2653
3678.30 2474
3678.87 2417
3679.44 2464
3680.02 2505
3680.59 2537
3681.16 2562
3681.73 2367
3682.31 2261
3682.88 2224
3683.45 2176
3684.02 2183
3684.60 2104
3685.17 1979
3685.74 2013
3686.31 2065
3686.89 2108
3687.46 2263
3688.03 2312
3688.60 2378
3689.18 2451
3689.75 2459
3690.32 2469
3690.90 2634
3691.47 2630
3692.04 2716
3692.61 2808
3693.19 2761
3693.76 2919
3694.33 2879
3694.91 2655
3695.48 2612
3696.05 2775
3696.63 2561
3697.20 2401
3697.77 2252
3698.35 2363
3698.92 2331
3699.50 2001
3700.07 2076
3700.64 2172
3701.22 2048
3701.79 2156
3702.36 2223
3702.94 2267
3703.51 2150
3704.09 2248
3704.66 2192
3705.23 2212
3705.81 2164
3706.38 2106
3706.96 2107
3707.53 2229
3708.11 2194
3708.68 2153
3709.25 2177
3709.83 2115
3710.40 2131
3710.98 2145
3711.55 2137
3712.13 2104
3712.70 2204
3713.28 2134
3713.85 2170
3714.43 2233
3715.00 2318
3715.58 2166
3716.15 2034
3716.73 2185
3717.30 2206
3717.88 2140
3718.45 2093
3719.03 2250
3719.60 2289
3720.18 2209
3720.75 2065
3721.33 2096
3721.90 2234
3722.48 2151
3723.05 2097
3723.63 2081
3724.20 1965
3724.78 1869
3725.36 2183
3725.93 2173
3726.51 1968
3727.08 1979
3727.66 2223
3728.23 2139
3728.81 2248
3729.39 2110
3729.96 2111
3730.54 2263
3731.11 2394
3731.69 2430
3732.27 2484
3732.84 2584
3733.42 2803
3734.00 2826
3734.57 2790
3735.15 2981
3735.72 3134
3736.30 3200
3736.88 3317
3737.45 3266
3738.03 3232
3738.61 2937
3739.18 3022
3739.76 3052
3740.34 2809
3740.92 2589
3741.49 2637
3742.07 2593
3742.65 2481
3743.22 2558
3743.80 2623
3744.38 2483
3744.95 2369
3745.53 2412
3746.11 2430
3746.69 2525
3747.26 2459
3747.84 2437
3748.42 2426
3749.00 2407
3749.57 2511
3750.15 2433
3750.73 2356
3751.31 2506
3751.88 2452
3752.46 2438
3753.04 2401
3753.62 2324
3754.19 2214
3754.77 2391
3755.35 2355
3755.93 2438
3756.51 2214
3757.08 2302
3757.66 2398
3758.24 2500
3758.82 2665
3759.40 2818
3759.98 2858
3760.55 3160
3761.13 3404
3761.71 3299
3762.29 3097
3762.87 3099
3763.45 3184
3764.03 3090
3764.60 3172
3765.18 2982
3765.76 2884
3766.34 2613
3766.92 2746
3767.50 2540
3768.08 2336
3768.66 2373
3769.24 2326
3769.81 2302
3770.39 2211
3770.97 2108
3771.55 2124
3772.13 2143
3772.71 2123
3773.29 2088
3773.87 2255
3774.45 2385
3775.03 2294
3775.61 2305
3776.19 2410
3776.77 2440
3777.35 2526
3777.93 2389
3778.51 2393
3779.09 2452
3779.67 2484
3780.25 2325
3780.83 2188
3781.41 2221
3781.99 2242
3782.57 2179
3783.15 2186
3783.73 2286
3784.31 2198
3784.89 2218
3785.47 2146
3786.05 1925
3786.63 2017
3787.21 2155
3787.79 1954
3788.37 2157
3788.95 2126
3789.53 1986
3790.11 2272
3790.69 2239
3791.27 2121
3791.85 2086
3792.43 2289
3793.01 2276
3793.59 2149
3794.18 2189
3794.76 2006
3795.34 2130
3795.92 2231
3796.50 2292
3797.08 2234
3797.66 2220
3798.24 2077
3798.83 2168
3799.41 2104
3799.99 2170
3800.57 2296
3801.15 2237
3801.73 2247
3802.31 2330
3802.90 2343
3803.48 2196
3804.06 2280
3804.64 2482
3805.22 2389
3805.80 2346
3806.39 2471
3806.97 2512
3807.55 2230
3808.13 2332
3808.71 2309
3809.30 2282
3809.88 2339
3810.46 2404
3811.04 2297
3811.63 2349
3812.21 2400
3812.79 2391
3813.37 2424
3813.95 2400
3814.54 2481
3815.12 2527
3815.70 2583
3816.29 2287
3816.87 2242
3817.45 2451
3818.03 2599
3818.62 2694
3819.20 2720
3819.78 2663
3820.36 2651
3820.95 2427
3821.53 2563
3822.11 2362
3822.70 2248
3823.28 2113
3823.86 2112
3824.45 2246
3825.03 2119
3825.61 2098
3826.20 2125
3826.78 2200
3827.36 2251
3827.95 2102
3828.53 2062
3829.11 1915
3829.70 1983
3830.28 1859
3830.87 2044
3831.45 2073
3832.03 2219
3832.62 2118
3833.20 2011
3833.79 2134
3834.37 2235
3834.95 2095
3835.54 2171
3836.12 2183
3836.71 2224
3837.29 2185
3837.87 2140
3838.46 2190
3839.04 2192
3839.63 2147
3840.21 1968
3840.80 2122
3841.38 2109
3841.97 2162
3842.55 2175
3843.13 2102
3843.72 2000
3844.30 1945
3844.89 1963
3845.47 2005
3846.06 1909
3846.64 1880
3847.23 2014
3847.81 1895
3848.40 2054
3848.98 1914
3849.57 1919
3850.15 2074
3850.74 2151
3851.33 1992
3851.91 1837
3852.50 2000
3853.08 1941
3853.67 1952
3854.25 1992
3854.84 2109
3855.42 2340
3856.01 2218
3856.60 2083
3857.18 2010
3857.77 2101
3858.35 2150
3858.94 2192
3859.52 2491
3860.11 2496
3860.70 2674
3861.28 2700
3861.87 3165
3862.45 3598
3863.04 3771
3863.63 4169
3864.21 4278
3864.80 4292
3865.39 4511
3865.97 4956
3866.56 4478
3867.15 4369
3867.73 4375
3868.32 3957
3868.91 3966
3869.49 3930
3870.08 3847
3870.67 3358
3871.25 3230
3871.84 2919
3872.43 2742
3873.01 2594
3873.60 2600
3874.19 2587
3874.77 2493
3875.36 2427
3875.95 2501
3876.54 2388
3877.12 2395
3877.71 2375
3878.30 2505
3878.89 2248
3879.47 2299
3880.06 2394
3880.65 2342
3881.24 2285
3881.82 2122
3882.41 2226
3883.00 2152
3883.59 2040
3884.17 2277
3884.76 2144
3885.35 1969
3885.94 1948
3886.53 1849
3887.11 2022
3887.70 1989
3888.29 2012
3888.88 2072
3889.47 2188
3890.05 2296
3890.64 2170
3891.23 2216
3891.82 2264
3892.41 2232
3893.00 2436
3893.59 2338
3894.17 2296
3894.76 2381
3895.35 2615
3895.94 2785
3896.53 2636
3897.12 2845
3897.71 2845
3898.30 2810
3898.88 2752
3899.47 2840
3900.06 2941
3900.65 2836
3901.24 2874
3901.83 2680
3902.42 2635
3903.01 2803
3903.60 2634
3904.19 2443
3904.78 2361
3905.37 2441
3905.95 2273
3906.54 2189
3907.13 2161
3907.72 2210
3908.31 2129
3908.90 2175
3909.49 2085
3910.08 2098
3910.67 1893
3911.26 1839
3911.85 1972
3912.44 2047
3913.03 2093
3913.62 2137
3914.21 2055
3914.80 2001
3915.39 1964
3915.98 1896
3916.57 1849
3917.16 1821
3917.75 1910
3918.34 1905
3918.93 1915
3919.52 1853
3920.12 1947
3920.71 2035
3921.30 2070
3921.89 1806
3922.48 1802
3923.07 1860
3923.66 1937
3924.25 1864
3924.84 1734
3925.43 1869
3926.02 2087
3926.61 2061
3927.20 1951
3927.80 2088
3928.39 1905
3928.98 1901
3929.57 1900
3930.16 1827
3930.75 1842
3931.34 2023
3931.94 2003
3932.53 1901
3933.12 1825
3933.71 1846
3934.30 1730
3934.89 1759
3935.48 1809
3936.08 1939
3936.67 1882
3937.26 1793
3937.85 1806
3938.44 1837
3939.04 1780
3939.63 1803
3940.22 1757
3940.81 1707
3941.40 1693
3942.00 1752
3942.59 1859
3943.18 1896
3943.77 1992
3944.37 1997
3944.96 2038
3945.55 1987
3946.14 1923
3946.74 1895
3947.33 2042
3947.92 1970
3948.51 1910
3949.11 1832
3949.70 1729
3950.29 1794
3950.88 1707
3951.48 1794
3952.07 1735
3952.66 1906
3953.26 1835
3953.85 1895
3954.44 1874
3955.04 1932
3955.63 1918
3956.22 1828
3956.82 1823
3957.41 1990
3958.00 1939
3958.60 1827
3959.19 1968
3959.78 1953
3960.38 1897
3960.97 1866
3961.56 1857
3962.16 1712
3962.75 1796
3963.34 1885
3963.94 1894
3964.53 1875
3965.13 1855
3965.72 2089
3966.31 2070
3966.91 2023
3967.50 2037
3968.10 2164
3968.69 2421
3969.28 2542
3969.88 2632
3970.47 2654
3971.07 2536
3971.66 2672
3972.26 2609
3972.85 2427
3973.45 2325
3974.04 2173
3974.63 2265
3975.23 2104
3975.82 2224
3976.42 1996
3977.01 2003
3977.61 1975
3978.20 1830
3978.80 1905
3979.39 2039
3979.99 2162
3980.58 2056
3981.18 2095
3981.77 2018
3982.37 2010
3982.96 1946
3983.56 2148
3984.15 2127
3984.75 1990
3985.35 2041
3985.94 2036
3986.54 2018
3987.13 2003
3987.73 1923
3988.32 1979
3988.92 2085
3989.51 1965
3990.11 1846
3990.71 2047
3991.30 1920
3991.90 1973
3992.49 1903
3993.09 1951
3993.69 1971
3994.28 2200
3994.88 1983
3995.47 1964
3996.07 1859
3996.67 2054
3997.26 2149
3997.86 2083
3998.46 2068
3999.05 2062
3999.65 2109
4000.25 2264
4000.84 2172
4001.44 2127
4002.04 2142
4002.63 2209
4003.23 2120
4003.83 2067
4004.42 2093
4005.02 2048
4005.62 2142
4006.21 2137
4006.81 2227
4007.41 2267
4008.01 2267
4008.60 2363
4009.20 2444
4009.80 2342
4010.39 2275
4010.99 2336
4011.59 2515
4012.19 2407
4012.78 2372
4013.38 2263
4013.98 2244
4014.58 2312
4015.17 2361
4015.77 2497
4016.37 2501
4016.97 2551
4017.57 2685
4018.16 2716
4018.76 2787
4019.36 2928
4019.96 3021
4020.56 3080
4021.15 2929
4021.75 3048
4022.35 2815
4022.95 2873
4023.55 2666
4024.14 2568
4024.74 2587
4025.34 2297
4025.94 2293
4026.54 2304
4027.14 2225
4027.74 2170
4028.33 2092
4028.93 2116
4029.53 2265
4030.13 2233
4030.73 2300
4031.33 2319
4031.93 2363
4032.53 2375
4033.12 2445
4033.72 2245
4034.32 2336
4034.92 2264
4035.52 2272
4036.12 2141
4036.72 2290
4037.32 2251
4037.92 1965
4038.52 2022
4039.12 2113
4039.72 2121
4040.32 2185
4040.92 2101
4041.52 2089
4042.12 1961
4042.71 1997
4043.31 2016
4043.91 1923
4044.51 1928
4045.11 2035
4045.71 2035
4046.31 2028
4046.91 1968
4047.51 2069
4048.11 2140
4048.71 1950
4049.31 1870
4049.91 1794
4050.52 2014
4051.12 2142
4051.72 2096
4052.32 2151
4052.92 2151
4053.52 2018
4054.12 2088
4054.72 2147
4055.32 2145
4055.92 2098
4056.52 2084
4057.12 2213
4057.72 2186
4058.32 2046
4058.92 2066
4059.52 2006
4060.13 2089
4060.73 2064
4061.33 2065
4061.93 2068
4062.53 1910
4063.13 1982
4063.73 2040
4064.33 1934
4064.94 1906
4065.54 1805
4066.14 1753
4066.74 1729
4067.34 1727
4067.94 1843
4068.54 1844
4069.15 1674
4069.75 1731
4070.35 1757
4070.95 1850
4071.55 1863
4072.16 1926
4072.76 1754
4073.36 1924
4073.96 1952
4074.56 1781
4075.17 1714
4075.77 1783
4076.37 1866
4076.97 1836
4077.57 2039
4078.18 2078
4078.78 1982
4079.38 1931
4079.98 1820
4080.59 1933
4081.19 1845
4081.79 1913
4082.39 1881
4083.00 1817
4083.60 1817
4084.20 1822
4084.81 1929
4085.41 1994
4086.01 2054
4086.61 2068
4087.22 1964
4087.82 1988
4088.42 2133
4089.03 2181
4089.63 2167
4090.23 2157
4090.84 2210
4091.44 2073
4092.04 1973
4092.65 1945
4093.25 2099
4093.85 2350
4094.46 2405
4095.06 2460
4095.66 2784
4096.27 2997
4096.87 2975
4097.48 3270
4098.08 3300
4098.68 3498
4099.29 3616
4099.89 3748
4100.49 3701
4101.10 3353
4101.70 3051
4102.31 2799
4102.91 2786
4103.52 2433
4104.12 2180
4104.72 1996
4105.33 2026
4105.93 1961
4106.54 1823
4107.14 1915
4107.75 1850
4108.35 1782
4108.96 1687
4109.56 1879
4110.16 1907
4110.77 2052
4111.37 2182
4111.98 2026
4112.58 1959
4113.19 2078
4113.79 1962
4114.40 1894
4115.00 1983
4115.61 2022
4116.21 1973
4116.82 1810
4117.42 1758
4118.03 1960
4118.64 2002
4119.24 2011
4119.85 1894
4120.45 1847
4121.06 1796
4121.66 1904
4122.27 1805
4122.87 1761
4123.48 1879
4124.09 1870
4124.69 1910
4125.30 1835
4125.90 1964
4126.51 1843
4127.11 1862
4127.72 1913
4128.33 1960
4128.93 1919
4129.54 1814
4130.14 1783
4130.75 1824
4131.36 1913
4131.96 2005
4132.57 1892
4133.18 1929
4133.78 1866
4134.39 1883
4135.00 1996
4135.60 1950
4136.21 1947
4136.82 1779
4137.42 1745
4138.03 1974
4138.64 1943
4139.24 1962
4139.85 1960
4140.46 1937
4141.06 1904
4141.67 2161
4142.28 2239
4142.88 2177
4143.49 2202
4144.10 1981
4144.71 2146
4145.31 2147
4145.92 2122
4146.53 2240
4147.14 2015
4147.74 2032
4148.35 1833
4148.96 1981
4149.57 1954
4150.17 1922
4150.78 1925
4151.39 1937
4152.00 1885
4152.60 1792
4153.21 1791
4153.82 1552
4154.43 1599
4155.04 1801
4155.64 1692
4156.25 1683
4156.86 1755
4157.47 1938
4158.08 1901
4158.69 1705
4159.29 1826
4159.90 1775
4160.51 1709
4161.12 1673
4161.73 1586
4162.34 1571
4162.94 1669
4163.55 1803
4164.16 1754
4164.77 1598
4165.38 1652
4165.99 1806
4166.60 1918
4167.21 1812
4167.81 1800
4168.42 1791
4169.03 1846
4169.64 1953
4170.25 1928
4170.86 1945
4171.47 1865
4172.08 1858
4172.69 1958
4173.30 2008
4173.91 2109
4174.52 2012
4175.13 1934
4175.74 1837
4176.34 1893
4176.95 1733
4177.56 1852
4178.17 1795
4178.78 1741
4179.39 1818
4180.00 1751
4180.61 1738
4181.22 1803
4181.83 1662
4182.44 1668
4183.05 1744
4183.66 1709
4184.27 1774
4184.88 1642
4185.49 1638
4186.10 1678
4186.71 1731
4187.32 1894
4187.93 1825
4188.55 1838
4189.16 1815
4189.77 1806
4190.38 1800
4190.99 1827
4191.60 1799
4192.21 1724
4192.82 1765
4193.43 1773
4194.04 1782
4194.65 1744
4195.26 1853
4195.87 1845
4196.49 1987
4197.10 2002
4197.71 2127
4198.32 2135
4198.93 2235
4199.54 2324
4200.15 2307
4200.76 2374
4201.38 2092
4201.99 2052
4202.60 2269
4203.21 2171
4203.82 2085
4204.43 2142
4205.04 2013
4205.66 1917
4206.27 1777
4206.88 1874
4207.49 1978
4208.10 1882
4208.72 1745
4209.33 1795
4209.94 2039
4210.55 1822
4211.16 1723
4211.78 1836
4212.39 1924
4213.00 1826
4213.61 1803
4214.22 1965
4214.84 1942
4215.45 2110
4216.06 1965
4216.67 2035
4217.29 2185
4217.90 2019
4218.51 2045
4219.13 2012
4219.74 1988
4220.35 2209
4220.96 2104
4221.58 2222
4222.19 2559
4222.80 2606
4223.42 2706
4224.03 2766
4224.64 3129
4225.25 3148
4225.87 3336
4226.48 3608
4227.09 3686
4227.71 3549
4228.32 3856
4228.93 3961
4229.55 3841
4230.16 3845
4230.77 3838
4231.39 3732
4232.00 3916
4232.62 3861
4233.23 3776
4233.84 3512
4234.46 3402
4235.07 3236
4235.68 2856
4236.30 2706
4236.91 2625
4237.53 2465
4238.14 2335
4238.75 2188
4239.37 2229
4239.98 2332
4240.60 2025
4241.21 2075
4241.83 2106
4242.44 2020
4243.05 1921
4243.67 1982
4244.28 2043
4244.90 1985
4245.51 1949
4246.13 2028
4246.74 2024
4247.36 2014
4247.97 2064
4248.59 2013
4249.20 1883
4249.82 1841
4250.43 1834
4251.05 1861
4251.66 1908
4252.28 1866
4252.89 1944
4253.51 1932
4254.12 1857
4254.74 1868
4255.35 1960
4255.97 1851
4256.58 1930
4257.20 1929
4257.81 1944
4258.43 2006
4259.05 1956
4259.66 1878
4260.28 1851
4260.89 1970
4261.51 1821
4262.12 1958
4262.74 2006
4263.36 1823
4263.97 1940
4264.59 1967
4265.20 1954
4265.82 1846
4266.44 1868
4267.05 2008
4267.67 2039
4268.28 1885
4268.90 1927
4269.52 1986
4270.13 2050
4270.75 2197
4271.37 2222
4271.98 2237
4272.60 2174
4273.22 2066
4273.83 2027
4274.45 1943
4275.07 1961
4275.68 2047
4276.30 2022
4276.92 1898
4277.53 2035
4278.15 1964
4278.77 2071
4279.38 2011
4280.00 1996
4280.62 1898
4281.24 1898
4281.85 2027
4282.47 1949
4283.09 1824
4283.70 1859
4284.32 1767
4284.94 1769
4285.56 1924
4286.17 1742
4286.79 1738
4287.41 1832
4288.03 1983
4288.65 1919
4289.26 1888
4289.88 2019
4290.50 1838
4291.12 1905
4291.73 1945
4292.35 1760
4292.97 1686
4293.59 1917
4294.21 1827
4294.83 1713
4295.44 1962
4296.06 1818
4296.68 1764
4297.30 1787
4297.92 1810
4298.54 1786
4299.15 1834
4299.77 1874
4300.39 1721
4301.01 1776
4301.63 1900
4302.25 1747
4302.87 1847
4303.48 2003
4304.10 1896
4304.72 1913
4305.34 1907
4305.96 1875
4306.58 1898
4307.20 1922
4307.82 1893
4308.44 1883
4309.06 1960
4309.67 1991
4310.29 1969
4310.91 1962
4311.53 2058
4312.15 2080
4312.77 2106
4313.39 2170
4314.01 2197
4314.63 2231
4315.25 2135
4315.87 2159
4316.49 2069
4317.11 1950
4317.73 1996
4318.35 2067
4318.97 1947
4319.59 1781
4320.21 1769
4320.83 1880
4321.45 1856
4322.07 1882
4322.69 1771
4323.31 1850
4323.93 1820
4324.55 1862
4325.17 1805
4325.79 1871
4326.41 2009
4327.03 1881
4327.65 1805
4328.27 1849
4328.89 1921
4329.51 2068
4330.13 2115
4330.76 1986
4331.38 1956
4332.00 1978
4332.62 2049
4333.24 1921
4333.86 1848
4334.48 1744
4335.10 1896
4335.72 1747
4336.34 1776
4336.97 1808
4337.59 1921
4338.21 1963
4338.83 1955
4339.45 2089
4340.07 2115
4340.69 2120
4341.31 2131
4341.94 2295
4342.56 2230
4343.18 2371
4343.80 2300
4344.42 2069
4345.04 2101
4345.67 2121
4346.29 2245
4346.91 2361
4347.53 2286
4348.15 2365
4348.78 2838
4349.40 2904
4350.02 2912
4350.64 3073
4351.26 3180
4351.89 3017
4352.51 2768
4353.13 2924
4353.75 2596
4354.38 2443
4355.00 2203
4355.62 2147
4356.24 2069
4356.87 1924
4357.49 1822
4358.11 1841
4358.74 2058
4359.36 2079
4359.98 1936
4360.60 1837
4361.23 1831
4361.85 1886
4362.47 2010
4363.10 1898
4363.72 1917
4364.34 1937
4364.97 1922
4365.59 1895
4366.21 1911
4366.83 1904
4367.46 1958
4368.08 1770
4368.71 1727
4369.33 1822
4369.95 1815
4370.58 1789
4371.20 1835
4371.82 1724
4372.45 1724
4373.07 1956
4373.69 1868
4374.32 1684
4374.94 1785
4375.57 1862
4376.19 1859
4376.81 1897
4377.44 1826
4378.06 1840
4378.69 1808
4379.31 1744
4379.94 1829
4380.56 1929
4381.18 1999
4381.81 1847
4382.43 1793
4383.06 2037
4383.68 2090
4384.31 2066
4384.93 2141
4385.56 2363
4386.18 2110
4386.81 2243
4387.43 2292
4388.05 2338
4388.68 2100
4389.30 2129
4389.93 2231
4390.55 2404
4391.18 2455
4391.81 2573
4392.43 2750
4393.06 2884
4393.68 2957
4394.31 3238
4394.93 3425
4395.56 3366
4396.18 3263
4396.81 3146
4397.43 3218
4398.06 2972
4398.68 2843
4399.31 2753
4399.94 2598
4400.56 2838
4401.19 2791
4401.81 2866
4402.44 3008
4403.06 2978
4403.69 3010
4404.32 3025
4404.94 3169
4405.57 2739
4406.20 2804
4406.82 2752
4407.45 2408
4408.07 2520
4408.70 2726
4409.33 2579
4409.95 2473
4410.58 2502
4411.21 2604
4411.83 2577
4412.46 2458
4413.09 2481
4413.71 2471
4414.34 2387
4414.97 2392
4415.59 2307
4416.22 2366
4416.85 2324
4417.47 2150
4418.10 2155
4418.73 2054
4419.35 2085
4419.98 2140
4420.61 2057
4421.24 2073
4421.86 2029
4422.49 1914
4423.12 1923
4423.75 2053
4424.37 1973
4425.00 2051
4425.63 1935
4426.26 1964
4426.88 2003
4427.51 1823
4428.14 1795
4428.77 1771
4429.39 1661
4430.02 1729
4430.65 1812
4431.28 1703
4431.91 1613
4432.53 1791
4433.16 1794
4433.79 1634
4434.42 1748
4435.05 1726
4435.67 1738
4436.30 1691
4436.93 1767
4437.56 1703
4438.19 1744
4438.82 1809
4439.44 1781
4440.07 1755
4440.70 1618
4441.33 1749
4441.96 1660
4442.59 1595
4443.22 1535
4443.85 1682
4444.47 1719
4445.10 1781
4445.73 1799
4446.36 1653
4446.99 1705
4447.62 1632
4448.25 1616
4448.88 1598
4449.51 1488
4450.14 1666
4450.77 1658
4451.39 1707
4452.02 1691
4452.65 1678
4453.28 1677
4453.91 1626
4454.54 1643
4455.17 1725
4455.80 1596
4456.43 1583
4457.06 1587
4457.69 1780
4458.32 1649
4458.95 1615
4459.58 1742
4460.21 1600
4460.84 1620
4461.47 1532
4462.10 1603
4462.73 1582
4463.36 1473
4463.99 1479
4464.62 1475
4465.25 1509
4465.88 1585
4466.51 1505
4467.14 1517
4467.77 1503
4468.40 1404
4469.03 1418
4469.67 1414
4470.30 1457
4470.93 1530
4471.56 1537
4472.19 1494
4472.82 1460
4473.45 1431
4474.08 1441
4474.71 1471
4475.34 1522
4475.97 1534
4476.61 1516
4477.24 1501
4477.87 1472
4478.50 1511
4479.13 1481
4479.76 1476
4480.39 1645
4481.02 1618
4481.66 1383
4482.29 1486
4482.92 1490
4483.55 1402
4484.18 1632
4484.81 1517
4485.45 1509
4486.08 1557
4486.71 1536
4487.34 1514
4487.97 1574
4488.61 1628
4489.24 1620
4489.87 1569
4490.50 1540
4491.13 1513
4491.77 1571
4492.40 1564
4493.03 1546
4493.66 1533
4494.30 1642
4494.93 1621
4495.56 1648
4496.19 1737
4496.83 1670
4497.46 1704
4498.09 1647
4498.72 1654
4499.36 1585
4499.99 1610
4500.62 1606
4501.25 1663
4501.89 1628
4502.52 1698
4503.15 1703
4503.79 1734
4504.42 1906
4505.05 1944
4505.69 2010
4506.32 1896
4506.95 1968
4507.59 2031
4508.22 2064
4508.85 2067
4509.49 2030
4510.12 2047
4510.75 1864
4511.39 1818
4512.02 1845
4512.65 1756
4513.29 1762
4513.92 1655
4514.56 1617
4515.19 1854
4515.82 1722
4516.46 1737
4517.09 1705
4517.73 1765
4518.36 1832
4518.99 1791
4519.63 1849
4520.26 1852
4520.90 1710
4521.53 1703
4522.16 1758
4522.80 1631
4523.43 1615
4524.07 1676
4524.70 1928
4525.34 1794
4525.97 1726
4526.61 1734
4527.24 1800
4527.88 1748
4528.51 1797
4529.15 1967
4529.78 2033
4530.42 2166
4531.05 2273
4531.69 2659
4532.32 3018
4532.96 3262
4533.59 3569
4534.23 3861
4534.86 4013
4535.50 4449
4536.13 4463
4536.77 4566
4537.40 4503
4538.04 4209
4538.67 3839
4539.31 3402
4539.94 2999
4540.58 2773
4541.22 2530
4541.85 2256
4542.49 2014
4543.12 1899
4543.76 1645
4544.40 1672
4545.03 1610
4545.67 1686
4546.30 1729
4546.94 1590
4547.58 1605
4548.21 1567
4548.85 1498
4549.48 1508
4550.12 1471
4550.76 1577
4551.39 1494
4552.03 1569
4552.67 1614
4553.30 1565
4553.94 1576
4554.58 1450
4555.21 1564
4555.85 1620
4556.49 1718
4557.12 1643
4557.76 1710
4558.40 1654
4559.03 1674
4559.67 1586
4560.31 1532
4560.94 1559
4561.58 1694
4562.22 1680
4562.86 1587
4563.49 1483
4564.13 1660
4564.77 1726
4565.41 1539
4566.04 1525
4566.68 1675
4567.32 1588
4567.96 1708
4568.59 1799
4569.23 1752
4569.87 1772
4570.51 1636
4571.14 1760
4571.78 1862
4572.42 1902
4573.06 1777
4573.70 1862
4574.33 1908
4574.97 1915
4575.61 1894
4576.25 1683
4576.89 1763
4577.52 1758
4578.16 1736
4578.80 1699
4579.44 1589
4580.08 1711
4580.72 1516
4581.35 1475
4581.99 1588
4582.63 1504
4583.27 1439
4583.91 1484
4584.55 1450
4585.19 1583
4585.83 1689
4586.46 1607
4587.10 1630
4587.74 1657
4588.38 1524
4589.02 1561
4589.66 1503
4590.30 1534
4590.94 1546
4591.58 1581
4592.22 1690
4592.85 1828
4593.49 1764
4594.13 1703
4594.77 1732
4595.41 1734
4596.05 1774
4596.69 1597
4597.33 1716
4597.97 1655
4598.61 1671
4599.25 1640
4599.89 1565
4600.53 1475
4601.17 1446
4601.81 1478
4602.45 1413
4603.09 1501
4603.73 1552
4604.37 1448
4605.01 1592
4605.65 1579
4606.29 1709
4606.93 1521
4607.57 1646
4608.21 1583
4608.85 1512
4609.49 1583
4610.13 1550
4610.77 1569
4611.41 1606
4612.05 1770
4612.70 1688
4613.34 1793
4613.98 1644
4614.62 1585
4615.26 1425
4615.90 1523
4616.54 1537
4617.18 1634
4617.82 1617
4618.46 1518
4619.10 1557
4619.75 1560
4620.39 1482
4621.03 1448
4621.67 1553
4622.31 1462
4622.95 1482
4623.59 1539
4624.24 1457
4624.88 1589
4625.52 1658
4626.16 1464
4626.80 1456
4627.44 1368
4628.09 1364
4628.73 1436
4629.37 1550
4630.01 1488
4630.65 1415
4631.29 1389
4631.94 1459
4632.58 1444
4633.22 1455
4633.86 1410
4634.51 1504
4635.15 1637
4635.79 1556
4636.43 1502
4637.07 1585
4637.72 1624
4638.36 1552
4639.00 1563
4639.64 1566
4640.29 1572
4640.93 1625
4641.57 1769
4642.21 1630
4642.86 1689
4643.50 1674
4644.14 1714
4644.79 1692
4645.43 1536
4646.07 1556
4646.72 1487
4647.36 1580
4648.00 1542
4648.64 1485
4649.29 1432
4649.93 1478
4650.57 1554
4651.22 1466
4651.86 1426
4652.50 1461
4653.15 1481
4653.79 1603
4654.44 1628
4655.08 1542
4655.72 1567
4656.37 1620
4657.01 1587
4657.65 1671
4658.30 1670
4658.94 1621
4659.59 1524
4660.23 1342
4660.87 1410
4661.52 1414
4662.16 1417
4662.81 1359
4663.45 1453
4664.09 1371
4664.74 1245
4665.38 1269
4666.03 1339
4666.67 1363
4667.32 1382
4667.96 1371
4668.61 1332
4669.25 1307
4669.89 1355
4670.54 1341
4671.18 1362
4671.83 1437
4672.47 1459
4673.12 1351
4673.76 1326
4674.41 1321
4675.05 1377
4675.70 1429
4676.34 1302
4676.99 1249
4677.63 1292
4678.28 1450
4678.92 1281
4679.57 1245
4680.22 1322
4680.86 1391
4681.51 1352
4682.15 1364
4682.80 1430
4683.44 1253
4684.09 1240
4684.73 1294
4685.38 1376
4686.03 1330
4686.67 1391
4687.32 1557
4687.96 1426
4688.61 1413
4689.25 1362
4689.90 1568
4690.55 1362
4691.19 1319
4691.84 1346
4692.49 1402
4693.13 1293
4693.78 1267
4694.42 1290
4695.07 1335
4695.72 1484
4696.36 1393
4697.01 1380
4697.66 1309
4698.30 1391
4698.95 1322
4699.60 1376
4700.24 1449
4700.89 1523
4701.54 1582
4702.18 1583
4702.83 1693
4703.48 1503
4704.12 1472
4704.77 1494
4705.42 1526
4706.07 1417
4706.71 1370
4707.36 1353
4708.01 1486
4708.66 1398
4709.30 1440
4709.95 1423
4710.60 1324
4711.24 1360
4711.89 1463
4712.54 1427
4713.19 1482
4713.84 1425
4714.48 1393
4715.13 1381
4715.78 1494
4716.43 1522
4717.07 1399
4717.72 1477
4718.37 1348
4719.02 1434
4719.67 1333
4720.31 1414
4720.96 1463
4721.61 1456
4722.26 1357
4722.91 1403
4723.56 1402
4724.20 1426
4724.85 1463
4725.50 1637
4726.15 1563
4726.80 1573
4727.45 1417
4728.10 1448
4728.74 1557
4729.39 1603
4730.04 1740
4730.69 1694
4731.34 1601
4731.99 1741
4732.64 1613
4733.29 1602
4733.94 1599
4734.58 1383
4735.23 1335
4735.88 1351
4736.53 1433
4737.18 1472
4737.83 1435
4738.48 1364
4739.13 1320
4739.78 1372
4740.43 1514
4741.08 1378
4741.73 1392
4742.38 1511
4743.03 1485
4743.68 1401
4744.33 1531
4744.98 1597
4745.63 1427
4746.28 1511
4746.93 1560
4747.58 1549
4748.23 1513
4748.88 1474
4749.53 1435
4750.18 1367
4750.83 1426
4751.48 1384
4752.13 1445
4752.78 1595
4753.43 1567
4754.08 1544
4754.73 1570
4755.38 1548
4756.03 1670
4756.68 1607
4757.33 1693
4757.98 1590
4758.63 1529
4759.28 1662
4759.93 1667
4760.59 1578
4761.24 1355
4761.89 1450
4762.54 1584
4763.19 1575
4763.84 1432
4764.49 1487
4765.14 1458
4765.79 1459
4766.45 1323
4767.10 1460
4767.75 1511
4768.40 1385
4769.05 1428
4769.70 1330
4770.35 1388
4771.01 1389
4771.66 1450
4772.31 1331
4772.96 1440
4773.61 1445
4774.26 1502
4774.92 1376
4775.57 1309
4776.22 1340
4776.87 1303
4777.52 1485
4778.18 1279
4778.83 1274
4779.48 1257
4780.13 1283
4780.79 1271
4781.44 1358
4782.09 1431
4782.74 1398
4783.40 1299
4784.05 1301
4784.70 1276
4785.35 1345
4786.01 1392
4786.66 1341
4787.31 1286
4787.96 1288
4788.62 1329
4789.27 1406
4789.92 1374
4790.58 1444
4791.23 1351
4791.88 1348
4792.53 1412
4793.19 1419
4793.84 1320
4794.49 1307
4795.15 1221
4795.80 1206
4796.45 1324
4797.11 1417
4797.76 1275
4798.41 1295
4799.07 1284
4799.72 1367
4800.37 1274
4801.03 1341
4801.68 1300
4802.34 1273
4802.99 1298
4803.64 1415
4804.30 1386
4804.95 1345
4805.61 1419
4806.26 1369
4806.91 1442
4807.57 1459
4808.22 1394
4808.88 1363
4809.53 1396
4810.18 1452
4810.84 1372
4811.49 1326
4812.15 1333
4812.80 1219
4813.46 1270
4814.11 1366
4814.77 1420
4815.42 1451
4816.07 1407
4816.73 1378
4817.38 1371
4818.04 1356
4818.69 1369
4819.35 1400
4820.00 1428
4820.66 1440
4821.31 1432
4821.97 1504
4822.62 1474
4823.28 1536
4823.93 1419
4824.59 1536
4825.24 1634
4825.90 1685
4826.56 1569
4827.21 1571
4827.87 1535
4828.52 1507
4829.18 1422
4829.83 1569
4830.49 1531
4831.14 1532
4831.80 1584
4832.46 1442
4833.11 1371
4833.77 1404
4834.42 1577
4835.08 1444
4835.74 1542
4836.39 1436
4837.05 1431
4837.70 1648
4838.36 1713
4839.02 1673
4839.67 1975
4840.33 1840
4840.99 1884
4841.64 2038
4842.30 1901
4842.96 1884
4843.61 1913
4844.27 1843
4844.92 1725
4845.58 1725
4846.24 1716
4846.90 1717
4847.55 1620
4848.21 1606
4848.87 1529
4849.52 1427
4850.18 1586
4850.84 1600
4851.49 1548
4852.15 1652
4852.81 1670
4853.47 1722
4854.12 1798
4854.78 1805
4855.44 1756
4856.09 1839
4856.75 1924
4857.41 1823
4858.07 1763
4858.72 1763
4859.38 1724
4860.04 1777
4860.70 1658
4861.36 1639
4862.01 1703
4862.67 1732
4863.33 1601
4863.99 1682
4864.64 1540
4865.30 1631
4865.96 1599
4866.62 1693
4867.28 1702
4867.94 1700
4868.59 1698
4869.25 1790
4869.91 1847
4870.57 1835
4871.23 1743
4871.89 1736
4872.54 1638
4873.20 1619
4873.86 1586
4874.52 1641
4875.18 1721
4875.84 1602
4876.50 1545
4877.16 1547
4877.81 1642
4878.47 1523
4879.13 1680
4879.79 1721
4880.45 1692
4881.11 1656
4881.77 1639
4882.43 1817
4883.09 1733
4883.75 1621
4884.41 1633
4885.06 1612
4885.72 1577
4886.38 1502
4887.04 1530
4887.70 1532
4888.36 1548
4889.02 1432
4889.68 1506
4890.34 1660
4891.00 1500
4891.66 1486
4892.32 1504
4892.98 1589
4893.64 1638
4894.30 1450
4894.96 1690
4895.62 1701
4896.28 1696
4896.94 1620
4897.60 1591
4898.26 1513
4898.92 1371
4899.58 1615
4900.24 1537
4900.90 1647
4901.56 1610
4902.22 1427
4902.88 1487
4903.54 1346
4904.21 1475
4904.87 1415
4905.53 1488
4906.19 1378
4906.85 1498
4907.51 1463
4908.17 1383
4908.83 1329
4909.49 1365
4910.15 1375
4910.81 1344
4911.48 1440
4912.14 1394
4912.80 1325
4913.46 1459
4914.12 1368
4914.78 1233
4915.44 1214
4916.11 1238
4916.77 1200
4917.43 1375
4918.09 1314
4918.75 1325
4919.41 1347
4920.07 1277
4920.74 1309
4921.40 1347
4922.06 1230
4922.72 1223
4923.38 1386
4924.05 1308
4924.71 1300
4925.37 1255
4926.03 1275
4926.69 1254
4927.36 1268
4928.02 1297
4928.68 1295
4929.34 1389
4930.01 1250
4930.67 1271
4931.33 1169
4931.99 1332
4932.66 1280
4933.32 1191
4933.98 1201
4934.64 1298
4935.31 1306
4935.97 1294
4936.63 1174
4937.30 1305
4937.96 1325
4938.62 1331
4939.28 1250
4939.95 1352
4940.61 1369
4941.27 1222
4941.94 1226
4942.60 1309
4943.26 1377
4943.93 1334
4944.59 1341
4945.25 1355
4945.92 1522
4946.58 1450
4947.24 1283
4947.91 1288
4948.57 1372
4949.23 1383
4949.90 1328
4950.56 1387
4951.23 1265
4951.89 1339
4952.55 1281
4953.22 1201
4953.88 1284
4954.55 1262
4955.21 1399
4955.87 1333
4956.54 1367
4957.20 1309
4957.87 1296
4958.53 1267
4959.20 1304
4959.86 1209
4960.52 1232
4961.19 1202
4961.85 1285
4962.52 1293
4963.18 1246
4963.85 1252
4964.51 1285
4965.18 1344
4965.84 1297
4966.51 1363
4967.17 1346
4967.84 1283
4968.50 1403
4969.17 1404
4969.83 1324
4970.50 1340
4971.16 1336
4971.83 1465
4972.49 1411
4973.16 1463
4973.82 1498
4974.49 1425
4975.15 1424
4975.82 1368
4976.48 1460
4977.15 1496
4977.82 1410
4978.48 1533
4979.15 1394
4979.81 1445
4980.48 1463
4981.14 1494
4981.81 1548
4982.48 1536
4983.14 1465
4983.81 1575
4984.47 1665
4985.14 1631
4985.81 1670
4986.47 1609
4987.14 1668
4987.81 1696
4988.47 1811
4989.14 1870
4989.80 2023
4990.47 2252
4991.14 2407
4991.80 2723
4992.47 2978
4993.14 3030
4993.80 3158
4994.47 3109
4995.14 3078
4995.80 2878
4996.47 2563
4997.14 2446
4997.80 2128
4998.47 2051
4999.14 1863
4999.81 1676
5000.47 1661
5001.14 1496
5001.81 1448
5002.47 1494
5003.14 1485
5003.81 1328
5004.48 1299
5005.14 1334
5005.81 1355
5006.48 1235
5007.15 1289
5007.81 1379
5008.48 1404
5009.15 1357
5009.82 1264
5010.49 1220
5011.15 1294
5011.82 1284
5012.49 1414
5013.16 1475
5013.83 1393
5014.49 1304
5015.16 1411
5015.83 1401
5016.50 1494
5017.17 1427
5017.83 1310
5018.50 1429
5019.17 1491
5019.84 1608
5020.51 1525
5021.18 1455
5021.84 1592
5022.51 1675
5023.18 1644
5023.85 1773
5024.52 1770
5025.19 1841
5025.86 1981
5026.53 2066
5027.19 2016
5027.86 2028
5028.53 1995
5029.20 2115
5029.87 1999
5030.54 1958
5031.21 1765
5031.88 1739
5032.55 1564
5033.22 1668
5033.89 1579
5034.56 1472
5035.23 1502
5035.89 1581
5036.56 1594
5037.23 1588
5037.90 1497
5038.57 1664
5039.24 1640
5039.91 1583
5040.58 1641
5041.25 1550
5041.92 1502
5042.59 1613
5043.26 1615
5043.93 1631
5044.60 1673
5045.27 1741
5045.94 1709
5046.61 1841
5047.28 1908
5047.95 1803
5048.62 1791
5049.29 1880
5049.96 1812
5050.63 1811
5051.31 1810
5051.98 1643
5052.65 1628
5053.32 1559
5053.99 1570
5054.66 1610
5055.33 1498
5056.00 1528
5056.67 1515
5057.34 1570
5058.01 1273
5058.68 1401
5059.35 1516
5060.03 1563
5060.70 1479
5061.37 1693
5062.04 1647
5062.71 1750
5063.38 1647
5064.05 1737
5064.72 1819
5065.40 1689
5066.07 1627
5066.74 1625
5067.41 1661
5068.08 1511
5068.75 1368
5069.43 1416
5070.10 1513
5070.77 1411
5071.44 1410
5072.11 1576
5072.79 1322
5073.46 1400
5074.13 1357
5074.80 1391
5075.47 1473
5076.15 1409
5076.82 1517
5077.49 1470
5078.16 1426
5078.83 1456
5079.51 1414
5080.18 1323
5080.85 1388
5081.52 1422
5082.20 1564
5082.87 1477
5083.54 1549
5084.22 1441
5084.89 1473
5085.56 1468
5086.23 1444
5086.91 1539
5087.58 1429
5088.25 1399
5088.93 1460
5089.60 1436
5090.27 1436
5090.94 1473
5091.62 1525
5092.29 1481
5092.96 1585
5093.64 1482
5094.31 1558
5094.98 1503
5095.66 1534
5096.33 1688
5097.00 1560
5097.68 1550
5098.35 1643
5099.03 1522
5099.70 1526
5100.37 1545
5101.05 1468
5101.72 1548
5102.39 1452
5103.07 1352
5103.74 1341
5104.42 1286
5105.09 1346
5105.77 1409
5106.44 1574
5107.11 1517
5107.79 1488
5108.46 1450
5109.14 1460
5109.81 1552
5110.49 1431
5111.16 1460
5111.83 1450
5112.51 1387
5113.18 1380
5113.86 1362
5114.53 1403
5115.21 1305
5115.88 1246
5116.56 1345
5117.23 1362
5117.91 1499
5118.58 1489
5119.26 1382
5119.93 1460
5120.61 1450
5121.28 1373
5121.96 1459
5122.63 1558
5123.31 1429
5123.98 1422
5124.66 1356
5125.33 1457
5126.01 1358
5126.69 1356
5127.36 1393
5128.04 1301
5128.71 1348
5129.39 1350
5130.06 1350
5130.74 1405
5131.42 1325
5132.09 1269
5132.77 1276
5133.44 1400
5134.12 1351
5134.79 1441
5135.47 1285
5136.15 1311
5136.82 1358
5137.50 1335
5138.18 1314
5138.85 1427
5139.53 1361
5140.20 1322
5140.88 1374
5141.56 1437
5142.23 1427
5142.91 1381
5143.59 1374
5144.26 1322
5144.94 1383
5145.62 1452
5146.29 1385
5146.97 1373
5147.65 1309
5148.33 1360
5149.00 1287
5149.68 1278
5150.36 1302
5151.03 1241
5151.71 1276
5152.39 1173
5153.06 1208
5153.74 1206
5154.42 1204
5155.10 1183
5155.77 1205
5156.45 1214
5157.13 1223
5157.81 1228
5158.48 1293
5159.16 1269
5159.84 1297
5160.52 1347
5161.20 1262
5161.87 1312
5162.55 1202
5163.23 1140
5163.91 1148
5164.58 1190
5165.26 1246
5165.94 1210
5166.62 1069
5167.30 1142
5167.98 1202
5168.65 1215
5169.33 1172
5170.01 1255
5170.69 1167
5171.37 1262
5172.05 1149
5172.72 1205
5173.40 1210
5174.08 1214
5174.76 1173
5175.44 1098
5176.12 1223
5176.80 1201
5177.48 1147
5178.15 1204
5178.83 1146
5179.51 1166
5180.19 1323
5180.87 1127
5181.55 1031
5182.23 1085
5182.91 1080
5183.59 1158
5184.27 1191
5184.95 1224
5185.63 1180
5186.30 1180
5186.98 1254
5187.66 1218
5188.34 1203
5189.02 1210
5189.70 1120
5190.38 1166
5191.06 1199
5191.74 1211
5192.42 1254
5193.10 1261
5193.78 1191
5194.46 1126
5195.14 1109
5195.82 1181
5196.50 1247
5197.18 1144
5197.86 1130
5198.54 1204
5199.22 1148
5199.90 1160
5200.58 1203
5201.26 1208
5201.94 1203
5202.62 1186
5203.31 1152
5203.99 1159
5204.67 1306
5205.35 1241
5206.03 1235
5206.71 1220
5207.39 1245
5208.07 1313
5208.75 1264
5209.43 1367
5210.11 1317
5210.79 1231
5211.48 1265
5212.16 1309
5212.84 1317
5213.52 1322
5214.20 1341
5214.88 1351
5215.56 1310
5216.24 1356
5216.93 1463
5217.61 1323
5218.29 1296
5218.97 1255
5219.65 1317
5220.33 1214
5221.02 1276
5221.70 1349
5222.38 1325
5223.06 1302
5223.74 1297
5224.42 1328
5225.11 1237
5225.79 1198
5226.47 1164
5227.15 1287
5227.83 1392
5228.52 1299
5229.20 1226
5229.88 1155
5230.56 1146
5231.25 1201
5231.93 1166
5232.61 1148
5233.29 1259
5233.98 1325
5234.66 1252
5235.34 1246
5236.02 1257
5236.71 1354
5237.39 1214
5238.07 1191
5238.76 1385
5239.44 1393
5240.12 1337
5240.80 1461
5241.49 1335
5242.17 1280
5242.85 1303
5243.54 1344
5244.22 1329
5244.90 1335
5245.59 1240
5246.27 1394
5246.95 1311
5247.64 1277
5248.32 1215
5249.00 1247
5249.69 1300
5250.37 1404
5251.05 1239
5251.74 1410
5252.42 1272
5253.11 1330
5253.79 1454
5254.47 1565
5255.16 1527
5255.84 1436
5256.53 1504
5257.21 1425
5257.89 1419
5258.58 1452
5259.26 1423
5259.95 1396
5260.63 1308
5261.32 1248
5262.00 1290
5262.68 1302
5263.37 1382
5264.05 1291
5264.74 1281
5265.42 1418
5266.11 1357
5266.79 1285
5267.48 1410
5268.16 1319
5268.85 1283
5269.53 1280
5270.22 1257
5270.90 1327
5271.59 1308
5272.27 1325
5272.96 1324
5273.64 1254
5274.33 1262
5275.01 1292
5275.70 1368
5276.38 1301
5277.07 1327
5277.75 1319
5278.44 1154
5279.12 1317
5279.81 1278
5280.49 1197
5281.18 1288
5281.87 1343
5282.55 1356
5283.24 1275
5283.92 1401
5284.61 1428
5285.30 1446
5285.98 1464
5286.67 1559
5287.35 1525
5288.04 1390
5288.73 1375
5289.41 1344
5290.10 1383
5290.78 1420
5291.47 1421
5292.16 1547
5292.84 1439
5293.53 1484
5294.22 1447
5294.90 1398
5295.59 1371
5296.28 1366
5296.96 1326
5297.65 1417
5298.34 1459
5299.02 1435
5299.71 1402
5300.40 1520
5301.08 1699
5301.77 1738
5302.46 1846
5303.14 1884
5303.83 2021
5304.52 2129
5305.21 2336
5305.89 2492
5306.58 2406
5307.27 2455
5307.96 2418
5308.64 2121
5309.33 1897
5310.02 1856
5310.71 1785
5311.39 1623
5312.08 1550
5312.77 1606
5313.46 1579
5314.14 1499
5314.83 1415
5315.52 1473
5316.21 1515
5316.89 1514
5317.58 1425
5318.27 1434
5318.96 1440
5319.65 1376
5320.34 1365
5321.02 1402
5321.71 1287
5322.40 1377
5323.09 1531
5323.78 1370
5324.47 1426
5325.15 1366
5325.84 1492
5326.53 1434
5327.22 1400
5327.91 1369
5328.60 1364
5329.29 1316
5329.97 1451
5330.66 1429
5331.35 1396
5332.04 1514
5332.73 1474
5333.42 1536
5334.11 1544
5334.80 1532
5335.49 1505
5336.18 1381
5336.87 1544
5337.55 1611
5338.24 1535
5338.93 1567
5339.62 1485
5340.31 1608
5341.00 1551
5341.69 1642
5342.38 1592
5343.07 1575
5343.76 1582
5344.45 1507
5345.14 1511
5345.83 1522
5346.52 1556
5347.21 1578
5347.90 1622
5348.59 1616
5349.28 1717
5349.97 1657
5350.66 1770
5351.35 2041
5352.04 2162
5352.73 2237
5353.42 2273
5354.11 2328
5354.80 2750
5355.49 2928
5356.18 2694
5356.87 2832
5357.56 2686
5358.25 2523
5358.94 2183
5359.64 2188
5360.33 2027
5361.02 1810
5361.71 1761
5362.40 1637
5363.09 1520
5363.78 1376
5364.47 1352
5365.16 1401
5365.85 1478
5366.55 1392
5367.24 1505
5367.93 1473
5368.62 1361
5369.31 1357
5370.00 1397
5370.69 1414
5371.38 1423
5372.08 1336
5372.77 1309
5373.46 1261
5374.15 1269
5374.84 1350
5375.53 1408
5376.23 1357
5376.92 1223
5377.61 1345
5378.30 1325
5378.99 1252
5379.69 1252
5380.38 1360
5381.07 1375
5381.76 1373
5382.45 1364
5383.15 1386
5383.84 1368
5384.53 1372
5385.22 1339
5385.92 1303
5386.61 1405
5387.30 1387
5387.99 1349
5388.69 1336
5389.38 1318
5390.07 1327
5390.76 1362
5391.46 1374
5392.15 1345
5392.84 1346
5393.54 1364
5394.23 1420
5394.92 1415
5395.61 1361
5396.31 1391
5397.00 1382
5397.69 1424
5398.39 1478
5399.08 1319
5399.77 1259
5400.47 1244
5401.16 1285
5401.85 1403
5402.55 1385
5403.24 1398
5403.93 1321
5404.63 1199
5405.32 1310
5406.02 1415
5406.71 1269
5407.40 1381
5408.10 1391
5408.79 1320
5409.48 1298
5410.18 1358
5410.87 1421
5411.57 1361
5412.26 1258
5412.95 1349
5413.65 1317
5414.34 1187
5415.04 1287
5415.73 1347
5416.43 1281
5417.12 1225
5417.82 1263
5418.51 1262
5419.20 1283
5419.90 1247
5420.59 1222
5421.29 1320
5421.98 1236
5422.68 1274
5423.37 1230
5424.07 1247
5424.76 1375
5425.46 1296
5426.15 1213
5426.85 1246
5427.54 1317
5428.24 1234
5428.93 1304
5429.63 1385
5430.32 1376
5431.02 1229
5431.71 1314
5432.41 1171
5433.10 1231
5433.80 1204
5434.50 1176
5435.19 1264
5435.89 1305
5436.58 1179
5437.28 1125
5437.97 1319
5438.67 1261
5439.37 1295
5440.06 1313
5440.76 1287
5441.45 1286
5442.15 1336
5442.85 1468
5443.54 1435
5444.24 1302
5444.93 1449
5445.63 1434
5446.33 1448
5447.02 1392
5447.72 1364
5448.42 1524
5449.11 1529
5449.81 1518
5450.51 1544
5451.20 1543
5451.90 1532
5452.60 1602
5453.29 1656
5453.99 1597
5454.69 1647
5455.38 1611
5456.08 1555
5456.78 1549
5457.47 1507
5458.17 1462
5458.87 1479
5459.57 1493
5460.26 1540
5460.96 1474
5461.66 1367
5462.35 1377
5463.05 1426
5463.75 1431
5464.45 1443
5465.14 1538
5465.84 1601
5466.54 1456
5467.24 1675
5467.93 1684
5468.63 1683
5469.33 1765
5470.03 1768
5470.73 1857
5471.42 1783
5472.12 1800
5472.82 1690
5473.52 1574
5474.22 1498
5474.91 1517
5475.61 1517
5476.31 1639
5477.01 1605
5477.71 1657
5478.40 1685
5479.10 1696
5479.80 1712
5480.50 1638
5481.20 1565
5481.90 1649
5482.60 1717
5483.29 1866
5483.99 1966
5484.69 1940
5485.39 2060
5486.09 2008
5486.79 2063
5487.49 2220
5488.19 1962
5488.89 1873
5489.58 1772
5490.28 1792
5490.98 1816
5491.68 1852
5492.38 1769
5493.08 1884
5493.78 1784
5494.48 1691
5495.18 1720
5495.88 1678
5496.58 1776
5497.28 1726
5497.98 1638
5498.68 1776
5499.38 1898
5500.08 1939
5500.78 1866
5501.48 1916
5502.18 2181
5502.88 2266
5503.58 2455
5504.28 2573
5504.98 2768
5505.68 2821
5506.38 2846
5507.08 2876
5507.78 2802
5508.48 2590
5509.18 2517
5509.88 2575
5510.58 2282
5511.28 2370
5511.98 2199
5512.68 2055
5513.38 2268
5514.08 2135
5514.78 2069
5515.48 2318
5516.18 2269
5516.88 2527
5517.58 2565
5518.28 2624
5518.99 2525
5519.69 2595
5520.39 2776
5521.09 2559
5521.79 2531
5522.49 2420
5523.19 2338
5523.89 2204
5524.59 2117
5525.30 2134
5526.00 2037
5526.70 2111
5527.40 2097
5528.10 1935
5528.80 1770
5529.50 1738
5530.21 1842
5530.91 1685
5531.61 1642
5532.31 1700
5533.01 1639
5533.72 1584
5534.42 1602
5535.12 1657
5535.82 1673
5536.52 1592
5537.23 1808
5537.93 1662
5538.63 1682
5539.33 1784
5540.03 1723
5540.74 1674
5541.44 1720
5542.14 1695
5542.84 1667
5543.55 1643
5544.25 1609
5544.95 1566
5545.65 1536
5546.36 1519
5547.06 1612
5547.76 1594
5548.47 1553
5549.17 1565
5549.87 1469
5550.57 1484
5551.28 1542
5551.98 1413
5552.68 1410
5553.39 1527
5554.09 1650
5554.79 1592
5555.50 1439
5556.20 1483
5556.90 1586
5557.61 1537
5558.31 1527
5559.01 1378
5559.72 1422
5560.42 1466
5561.12 1299
5561.83 1428
5562.53 1450
5563.23 1535
5563.94 1490
5564.64 1416
5565.35 1458
5566.05 1381
5566.75 1438
5567.46 1506
5568.16 1364
5568.87 1351
5569.57 1371
5570.27 1341
5570.98 1285
5571.68 1287
5572.39 1369
5573.09 1393
5573.80 1520
5574.50 1365
5575.21 1417
5575.91 1384
5576.61 1365
5577.32 1389
5578.02 1391
5578.73 1527
5579.43 1374
5580.14 1366
5580.84 1380
5581.55 1330
5582.25 1403
5582.96 1496
5583.66 1468
5584.37 1335
5585.07 1364
5585.78 1368
5586.48 1326
5587.19 1393
5587.89 1388
5588.60 1347
5589.30 1365
5590.01 1480
5590.72 1383
5591.42 1339
5592.13 1264
5592.83 1184
5593.54 1341
5594.24 1210
5594.95 1217
5595.66 1241
5596.36 1117
5597.07 1192
5597.77 1263
5598.48 1223
5599.18 1152
5599.89 1271
5600.60 1286
5601.30 1201
5602.01 1272
5602.72 1284
5603.42 1228
5604.13 1299
5604.83 1358
5605.54 1259
5606.25 1259
5606.95 1171
5607.66 1248
5608.37 1235
5609.07 1183
5609.78 1264
5610.49 1197
5611.19 1167
5611.90 1141
5612.61 1094
5613.31 1081
5614.02 1079
5614.73 1105
5615.44 1209
5616.14 1268
5616.85 1249
5617.56 1131
5618.26 1222
5618.97 1283
5619.68 1260
5620.39 1183
5621.09 1155
5621.80 1206
5622.51 1220
5623.22 1220
5623.92 1266
5624.63 1193
5625.34 1277
5626.05 1253
5626.75 1195
5627.46 1060
5628.17 1120
5628.88 1223
5629.59 1215
5630.29 1220
5631.00 1209
5631.71 1221
5632.42 1233
5633.13 1241
5633.83 1286
5634.54 1200
5635.25 1254
5635.96 1202
5636.67 1326
5637.38 1352
5638.08 1324
5638.79 1336
5639.50 1259
5640.21 1371
5640.92 1250
5641.63 1370
5642.34 1341
5643.05 1335
5643.75 1391
5644.46 1426
5645.17 1406
5645.88 1405
5646.59 1420
5647.30 1299
5648.01 1325
5648.72 1340
5649.43 1270
5650.14 1268
5650.85 1188
5651.55 1328
5652.26 1200
5652.97 1361
5653.68 1346
5654.39 1449
5655.10 1413
5655.81 1358
5656.52 1292
5657.23 1321
5657.94 1359
5658.65 1297
5659.36 1400
5660.07 1346
5660.78 1358
5661.49 1440
5662.20 1377
5662.91 1351
5663.62 1403
5664.33 1536
5665.04 1370
5665.75 1513
5666.46 1452
5667.17 1267
5667.88 1281
5668.59 1240
5669.30 1290
5670.01 1278
5670.72 1347
5671.43 1354
5672.14 1236
5672.85 1238
5673.57 1255
5674.28 1217
5674.99 1288
5675.70 1248
5676.41 1329
5677.12 1252
5677.83 1210
5678.54 1322
5679.25 1327
5679.96 1254
5680.68 1223
5681.39 1257
5682.10 1301
5682.81 1320
5683.52 1307
5684.23 1295
5684.94 1318
5685.65 1334
5686.37 1297
5687.08 1301
5687.79 1353
5688.50 1251
5689.21 1260
5689.92 1307
5690.64 1392
5691.35 1294
5692.06 1198
5692.77 1260
5693.48 1303
5694.20 1248
5694.91 1320
5695.62 1259
5696.33 1295
5697.04 1297
5697.76 1306
5698.47 1316
5699.18 1396
5699.89 1270
5700.61 1186
5701.32 1338
5702.03 1284
5702.74 1300
5703.46 1400
5704.17 1285
5704.88 1411
5705.59 1280
5706.31 1273
5707.02 1361
5707.73 1199
5708.45 1198
5709.16 1271
5709.87 1300
5710.58 1235
5711.30 1233
5712.01 1225
5712.72 1272
5713.44 1232
5714.15 1071
5714.86 1182
5715.58 1124
5716.29 1264
5717.00 1272
5717.72 1277
5718.43 1271
5719.14 1246
5719.86 1263
5720.57 1232
5721.28 1261
5722.00 1340
5722.71 1284
5723.43 1242
5724.14 1303
5724.85 1224
5725.57 1245
5726.28 1277
5727.00 1350
5727.71 1441
5728.42 1412
5729.14 1433
5729.85 1473
5730.57 1362
5731.28 1463
5732.00 1432
5732.71 1531
5733.42 1589
5734.14 1461
5734.85 1506
5735.57 1500
5736.28 1483
5737.00 1511
5737.71 1454
5738.43 1402
5739.14 1437
5739.86 1382
5740.57 1506
5741.29 1414
5742.00 1535
5742.72 1447
5743.43 1405
5744.15 1397
5744.86 1505
5745.58 1453
5746.29 1453
5747.01 1444
5747.72 1436
5748.44 1485
5749.15 1560
5749.87 1631
5750.58 1511
5751.30 1577
5752.02 1566
5752.73 1655
5753.45 1521
5754.16 1539
5754.88 1705
5755.59 1670
5756.31 1558
5757.03 1518
5757.74 1541
5758.46 1674
5759.17 1834
5759.89 1734
5760.61 1715
5761.32 1754
5762.04 1722
5762.76 1783
5763.47 1780
5764.19 1915
5764.90 1873
5765.62 1972
5766.34 2026
5767.05 2165
5767.77 2325
5768.49 2388
5769.20 2340
5769.92 2425
5770.64 2485
5771.35 2275
5772.07 2250
5772.79 2221
5773.51 2064
5774.22 2085
5774.94 1947
5775.66 1945
5776.37 2005
5777.09 1918
5777.81 1825
5778.53 1839
5779.24 1913
5779.96 1952
5780.68 1886
5781.39 2045
5782.11 2102
5782.83 2084
5783.55 2295
5784.26 2210
5784.98 2310
5785.70 2303
5786.42 2256
5787.14 2273
5787.85 2304
5788.57 2328
5789.29 2135
5790.01 2055
5790.73 2062
5791.44 1989
5792.16 2011
5792.88 2093
5793.60 1956
5794.32 2089
5795.03 2084
5795.75 2117
5796.47 2144
5797.19 2094
5797.91 2180
5798.63 2390
5799.35 2535
5800.06 2465
5800.78 2489
5801.50 2647
5802.22 2917
5802.94 3047
5803.66 3773
5804.38 4320
5805.10 5111
5805.81 5995
5806.53 6383
5807.25 6909
5807.97 7148
5808.69 7396
5809.41 6576
5810.13 5829
5810.85 5180
5811.57 4386
5812.29 3749
5813.01 3409
5813.73 3130
5814.45 3171
5815.17 3118
5815.88 2940
5816.60 2997
5817.32 2823
5818.04 3023
5818.76 3148
5819.48 3182
5820.20 3227
5820.92 3087
5821.64 3008
5822.36 2983
5823.08 2953
5823.80 2897
5824.52 2754
5825.24 2510
5825.96 2547
5826.68 2514
5827.40 2312
5828.12 2269
5828.84 2308
5829.57 2289
5830.29 2322
5831.01 2066
5831.73 2182
5832.45 2176
5833.17 2168
5833.89 2064
5834.61 1961
5835.33 1962
5836.05 2044
5836.77 1912
5837.49 2001
5838.21 2060
5838.94 1963
5839.66 1789
5840.38 1667
5841.10 1761
5841.82 1825
5842.54 1898
5843.26 1870
5843.98 1871
5844.70 1738
5845.43 1746
5846.15 1765
5846.87 1854
5847.59 1835
5848.31 1780
5849.03 1667
5849.76 1785
5850.48 1775
5851.20 1692
5851.92 1674
5852.64 1653
5853.36 1624
5854.09 1503
5854.81 1506
5855.53 1478
5856.25 1511
5856.97 1532
5857.70 1503
5858.42 1516
5859.14 1561
5859.86 1564
5860.59 1603
5861.31 1582
5862.03 1529
5862.75 1501
5863.48 1574
5864.20 1557
5864.92 1652
5865.64 1598
5866.37 1528
5867.09 1488
5867.81 1474
5868.54 1445
5869.26 1499
5869.98 1489
5870.70 1550
5871.43 1470
5872.15 1446
5872.87 1427
5873.60 1463
5874.32 1392
5875.04 1409
5875.77 1359
5876.49 1396
5877.21 1347
5877.94 1453
5878.66 1470
5879.38 1404
5880.11 1492
5880.83 1593
5881.55 1500
5882.28 1354
5883.00 1373
5883.73 1412
5884.45 1421
5885.17 1233
5885.90 1385
5886.62 1449
5887.34 1396
5888.07 1388
5888.79 1300
5889.52 1386
5890.24 1494
5890.97 1382
5891.69 1445
5892.41 1483
5893.14 1428
5893.86 1453
5894.59 1432
5895.31 1410
5896.04 1403
5896.76 1346
5897.49 1453
5898.21 1510
5898.93 1324
5899.66 1340
5900.38 1358
5901.11 1370
5901.83 1291
5902.56 1348
5903.28 1323
5904.01 1385
5904.73 1330
5905.46 1464
5906.18 1348
5906.91 1377
5907.64 1284
5908.36 1326
5909.09 1380
5909.81 1256
5910.54 1257
5911.26 1271
5911.99 1205
5912.71 1271
5913.44 1329
5914.16 1299
5914.89 1299
5915.62 1402
5916.34 1327
5917.07 1312
5917.79 1340
5918.52 1262
5919.25 1253
5919.97 1390
5920.70 1354
5921.42 1295
5922.15 1348
5922.88 1249
5923.60 1347
5924.33 1388
5925.05 1300
5925.78 1281
5926.51 1335
5927.23 1321
5927.96 1411
5928.69 1296
5929.41 1294
5930.14 1351
5930.87 1439
5931.59 1404
5932.32 1451
5933.05 1519
5933.77 1444
5934.50 1393
5935.23 1404
5935.95 1569
5936.68 1577
5937.41 1522
5938.14 1643
5938.86 1623
5939.59 1656
5940.32 1585
5941.04 1625
5941.77 1762
5942.50 1710
5943.23 1762
5943.95 1762
5944.68 1817
5945.41 1888
5946.14 1837
5946.87 1676
5947.59 1750
5948.32 1627
5949.05 1605
5949.78 1694
5950.50 1661
5951.23 1625
5951.96 1636
5952.69 1547
5953.42 1576
5954.14 1722
5954.87 1827
5955.60 1777
5956.33 1806
5957.06 1860
5957.79 1878
5958.51 1797
5959.24 1828
5959.97 1937
5960.70 1822
5961.43 1716
5962.16 1736
5962.88 1797
5963.61 1847
5964.34 1674
5965.07 1851
5965.80 1866
5966.53 1802
5967.26 1850
5967.99 1898
5968.72 1915
5969.44 2075
5970.17 2069
5970.90 2130
5971.63 2252
5972.36 2287
5973.09 2318
5973.82 2419
5974.55 2270
5975.28 2190
5976.01 2164
5976.74 2018
5977.47 1984
5978.20 1824
5978.93 1868
5979.66 1829
5980.39 1962
5981.12 1930
5981.85 1932
5982.58 2020
5983.31 1958
5984.04 1917
5984.77 1877
5985.50 1880
5986.23 1991
5986.96 2054
5987.69 2055
5988.42 2021
5989.15 1952
5989.88 1983
5990.61 1866
5991.34 1959
5992.07 2157
5992.80 2050
5993.53 1990
5994.26 2031
5994.99 2018
5995.72 2005
5996.45 1918
5997.18 2118
5997.91 2151
5998.64 2208
5999.37 2111
6000.11 2227
6000.84 2317
6001.57 1943
6002.30 1974
6003.03 2066
6003.76 2077
6004.49 2058
6005.22 2057
6005.95 2086
6006.69 1951
6007.42 1876
6008.15 1978
6008.88 2016
6009.61 2039
6010.34 2041
6011.07 2044
6011.81 2258
6012.54 2452
6013.27 2669
6014.00 2796
6014.73 2816
6015.46 3211
6016.20 3304
6016.93 3327
6017.66 3348
6018.39 3241
6019.12 3151
6019.86 3152
6020.59 3017
6021.32 2714
6022.05 2538
6022.79 2443
6023.52 2219
6024.25 2125
6024.98 2061
6025.72 1924
6026.45 1941
6027.18 1828
6027.91 1810
6028.65 1746
6029.38 1846
6030.11 1756
6030.84 1842
6031.58 1756
6032.31 1752
6033.04 1829
6033.78 1666
6034.51 1672
6035.24 1655
6035.98 1694
6036.71 1695
6037.44 1617
6038.17 1635
6038.91 1721
6039.64 1722
6040.37 1743
6041.11 1695
6041.84 1643
6042.58 1617
6043.31 1631
6044.04 1689
6044.78 1652
6045.51 1686
6046.24 1682
6046.98 1802
6047.71 1728
6048.44 1811
6049.18 1770
6049.91 1645
6050.65 1780
6051.38 1883
6052.11 1849
6052.85 1880
6053.58 1837
6054.32 1827
6055.05 1947
6055.79 1974
6056.52 1884
6057.25 2038
6057.99 2039
6058.72 1941
6059.46 1980
6060.19 1935
6060.93 1887
6061.66 1905
6062.40 1885
6063.13 1886
6063.87 1812
6064.60 1802
6065.34 1844
6066.07 1796
6066.81 1726
6067.54 1729
6068.28 1727
6069.01 1804
6069.75 1834
6070.48 1771
6071.22 1795
6071.95 1847
6072.69 1960
6073.42 1820
6074.16 1902
6074.89 1825
6075.63 1820
6076.36 1658
6077.10 1650
6077.84 1680
6078.57 1646
6079.31 1617
6080.04 1631
6080.78 1603
6081.51 1664
6082.25 1779
6082.99 1576
6083.72 1531
6084.46 1512
6085.20 1661
6085.93 1654
6086.67 1656
6087.40 1540
6088.14 1576
6088.88 1586
6089.61 1577
6090.35 1621
6091.09 1547
6091.82 1612
6092.56 1569
6093.30 1540
6094.03 1485
6094.77 1563
6095.51 1669
6096.24 1587
6096.98 1589
6097.72 1465
6098.45 1514
6099.19 1548
6099.93 1589
6100.66 1501
6101.40 1391
6102.14 1455
6102.87 1475
6103.61 1541
6104.35 1486
6105.09 1461
6105.82 1472
6106.56 1573
6107.30 1550
6108.04 1558
6108.77 1523
6109.51 1469
6110.25 1517
6110.99 1552
6111.72 1541
6112.46 1543
6113.20 1660
6113.94 1579
6114.68 1608
6115.41 1573
6116.15 1493
6116.89 1643
6117.63 1641
6118.37 1525
6119.10 1584
6119.84 1573
6120.58 1625
6121.32 1496
6122.06 1580
6122.80 1604
6123.53 1642
6124.27 1606
6125.01 1640
6125.75 1703
6126.49 1702
6127.23 1735
6127.97 1715
6128.70 1823
6129.44 1734
6130.18 1671
6130.92 1790
6131.66 1762
6132.40 1758
6133.14 1692
6133.88 1733
6134.62 1698
6135.35 1784
6136.09 1740
6136.83 1765
6137.57 1705
6138.31 1726
6139.05 1776
6139.79 1738
6140.53 1702
6141.27 1668
6142.01 1648
6142.75 1814
6143.49 1732
6144.23 1846
6144.97 1848
6145.71 1793
6146.45 1682
6147.19 1744
6147.93 1767
6148.67 1751
6149.41 1722
6150.15 1833
6150.89 1921
6151.63 1814
6152.37 1772
6153.11 1839
6153.85 1798
6154.59 1855
6155.33 1845
6156.07 1850
6156.81 1902
6157.55 1926
6158.29 1880
6159.03 1993
6159.77 1911
6160.51 2066
6161.25 2007
6161.99 2106
6162.73 2088
6163.47 2006
6164.22 2046
6164.96 2049
6165.70 2010
6166.44 2017
6167.18 2229
6167.92 2373
6168.66 2405
6169.40 2529
6170.14 2617
6170.89 2727
6171.63 2726
6172.37 2841
6173.11 3049
6173.85 2968
6174.59 2864
6175.33 2823
6176.08 2816
6176.82 2850
6177.56 2868
6178.30 2670
6179.04 2615
6179.78 2552
6180.53 2582
6181.27 2566
6182.01 2608
6182.75 2593
6183.49 2313
6184.24 2462
6184.98 2548
6185.72 2751
6186.46 2681
6187.20 2649
6187.95 2590
6188.69 2706
6189.43 2724
6190.17 2816
6190.92 2753
6191.66 2798
6192.40 2939
6193.14 2740
6193.89 2823
6194.63 2947
6195.37 3057
6196.12 3024
6196.86 3048
6197.60 3326
6198.34 3446
6199.09 3378
6199.83 3366
6200.57 3379
6201.32 3520
6202.06 3477
6202.80 3419
6203.55 3527
6204.29 3346
6205.03 3366
6205.78 3465
6206.52 3656
6207.26 3664
6208.01 3881
6208.75 4342
6209.49 4791
6210.24 5362
6210.98 6298
6211.72 7458
6212.47 8518
6213.21 10335
6213.96 11145
6214.70 12138
6215.44 12661
6216.19 12080
6216.93 11395
6217.68 10345
6218.42 9139
6219.16 7728
6219.91 6498
6220.65 5652
6221.40 4667
6222.14 4124
6222.89 3598
6223.63 3294
6224.37 3079
6225.12 2995
6225.86 2945
6226.61 2881
6227.35 2936
6228.10 3056
6228.84 3092
6229.59 3188
6230.33 3395
6231.08 3171
6231.82 3094
6232.57 3017
6233.31 2917
6234.06 2726
6234.80 2636
6235.55 2565
6236.29 2278
6237.04 2279
6237.78 2196
6238.53 2129
6239.27 2181
6240.02 2234
6240.76 2146
6241.51 2224
6242.26 2336
6243.00 2308
6243.75 2407
6244.49 2214
6245.24 2197
6245.98 2322
6246.73 2222
6247.48 2232
6248.22 2332
6248.97 2161
6249.71 2259
6250.46 2218
6251.21 2414
6251.95 2495
6252.70 2461
6253.44 2625
6254.19 2645
6254.94 2434
6255.68 2506
6256.43 2451
6257.18 2579
6257.92 2549
6258.67 2423
6259.42 2534
6260.16 2585
6260.91 2434
6261.66 2436
6262.40 2404
6263.15 2334
6263.90 2478
6264.64 2408
6265.39 2494
6266.14 2503
6266.88 2434
6267.63 2395
6268.38 2542
6269.13 2417
6269.87 2425
6270.62 2439
6271.37 2378
6272.11 2342
6272.86 2407
6273.61 2356
6274.36 2464
6275.10 2490
6275.85 2454
6276.60 2464
6277.35 2648
6278.10 2633
6278.84 2708
6279.59 2680
6280.34 2856
6281.09 2962
6281.83 3006
6282.58 2937
6283.33 2819
6284.08 2839
6284.83 2690
6285.57 2648
6286.32 2513
6287.07 2477
6287.82 2415
6288.57 2212
6289.32 2214
6290.06 2145
6290.81 2070
6291.56 2185
6292.31 2151
6293.06 2256
6293.81 2304
6294.56 2501
6295.30 2490
6296.05 2533
6296.80 2518
6297.55 2360
6298.30 2421
6299.05 2290
6299.80 2226
6300.55 2156
6301.30 2104
6302.05 1911
6302.79 1907
6303.54 1904
6304.29 1857
6305.04 1942
6305.79 1833
6306.54 1850
6307.29 1953
6308.04 1971
6308.79 1976
6309.54 1980
6310.29 1949
6311.04 2038
6311.79 1996
6312.54 1879
6313.29 1834
6314.04 1908
6314.79 1921
6315.54 1884
6316.29 1893
6317.04 1828
6317.79 1917
6318.54 2089
6319.29 1905
6320.04 1814
6320.79 1930
6321.54 1980
6322.29 1971
6323.04 1887
6323.79 1837
6324.54 1853
6325.29 1789
6326.04 1775
6326.79 1746
6327.54 1739
6328.29 1658
6329.04 1642
6329.79 1603
6330.55 1601
6331.30 1586
6332.05 1648
6332.80 1668
6333.55 1680
6334.30 1633
6335.05 1670
6335.80 1648
6336.55 1663
6337.30 1611
6338.06 1623
6338.81 1599
6339.56 1609
6340.31 1547
6341.06 1514
6341.81 1547
6342.56 1513
6343.32 1611
6344.07 1528
6344.82 1616
6345.57 1550
6346.32 1535
6347.07 1523
6347.83 1532
6348.58 1523
6349.33 1586
6350.08 1495
6350.83 1546
6351.59 1659
6352.34 1557
6353.09 1577
6353.84 1477
6354.60 1566
6355.35 1670
6356.10 1715
6356.85 1692
6357.61 1599
6358.36 1568
6359.11 1654
6359.86 1611
6360.62 1682
6361.37 1526
6362.12 1600
6362.87 1611
6363.63 1490
6364.38 1547
6365.13 1570
6365.88 1601
6366.64 1551
6367.39 1557
6368.14 1493
6368.90 1473
6369.65 1514
6370.40 1569
6371.16 1570
6371.91 1460
6372.66 1512
6373.42 1498
6374.17 1387
6374.92 1549
6375.68 1468
6376.43 1483
6377.18 1458
6377.94 1395
6378.69 1501
6379.45 1436
6380.20 1526
6380.95 1495
6381.71 1475
6382.46 1644
6383.21 1533
6383.97 1502
6384.72 1499
6385.48 1458
6386.23 1576
6386.98 1576
6387.74 1540
6388.49 1508
6389.25 1409
6390.00 1506
6390.76 1445
6391.51 1551
6392.27 1429
6393.02 1415
6393.77 1359
6394.53 1442
6395.28 1381
6396.04 1383
6396.79 1429
6397.55 1392
6398.30 1429
6399.06 1442
6399.81 1480
6400.57 1494
6401.32 1480
6402.08 1400
6402.83 1448
6403.59 1369
6404.34 1300
6405.10 1371
6405.85 1448
6406.61 1531
6407.36 1462
6408.12 1498
6408.88 1417
6409.63 1440
6410.39 1422
6411.14 1336
6411.90 1370
6412.65 1503
6413.41 1427
6414.16 1345
6414.92 1428
6415.68 1489
6416.43 1436
6417.19 1497
6417.94 1549
6418.70 1474
6419.46 1466
6420.21 1443
6420.97 1474
6421.73 1399
6422.48 1450
6423.24 1345
6423.99 1438
6424.75 1475
6425.51 1378
6426.26 1342
6427.02 1425
6427.78 1411
6428.53 1402
6429.29 1415
6430.05 1378
6430.80 1415
6431.56 1386
6432.32 1412
6433.07 1493
6433.83 1381
6434.59 1437
6435.34 1410
6436.10 1477
6436.86 1511
6437.62 1468
6438.37 1418
6439.13 1369
6439.89 1469
6440.65 1499
6441.40 1517
6442.16 1521
6442.92 1480
6443.68 1496
6444.43 1433
6445.19 1331
6445.95 1384
6446.71 1444
6447.46 1419
6448.22 1344
6448.98 1278
6449.74 1424
6450.49 1517
6451.25 1498
6452.01 1443
6452.77 1399
6453.53 1439
6454.29 1382
6455.04 1394
6455.80 1513
6456.56 1461
6457.32 1476
6458.08 1444
6458.84 1533
6459.59 1577
6460.35 1616
6461.11 1569
6461.87 1542
6462.63 1683
6463.39 1543
6464.15 1593
6464.90 1581
6465.66 1645
6466.42 1601
6467.18 1546
6467.94 1659
6468.70 1637
6469.46 1599
6470.22 1567
6470.98 1596
6471.73 1535
6472.49 1606
6473.25 1606
6474.01 1607
6474.77 1631
6475.53 1658
6476.29 1620
6477.05 1685
6477.81 1670
6478.57 1550
6479.33 1632
6480.09 1706
6480.85 1654
6481.61 1808
6482.37 1810
6483.13 1813
6483.89 1747
6484.65 1705
6485.41 1799
6486.17 1783
6486.93 1833
6487.69 1752
6488.45 1905
6489.21 1997
6489.97 1898
6490.73 1855
6491.49 1982
6492.25 2051
6493.01 1899
6493.77 2021
6494.53 1954
6495.29 1998
6496.05 2013
6496.81 2119
6497.57 2176
6498.33 2227
6499.10 2291
6499.86 2330
6500.62 2292
6501.38 2314
6502.14 2313
6502.90 2267
6503.66 2213
6504.42 2253
6505.18 2196
6505.94 2286
6506.71 2277
6507.47 2285
6508.23 2247
6508.99 2354
6509.75 2319
6510.51 2295
6511.27 2515
6512.04 2476
6512.80 2469
6513.56 2520
6514.32 2653
6515.08 2568
6515.84 2678
6516.61 2816
6517.37 2884
6518.13 2858
6518.89 2844
6519.65 2798
6520.42 2826
6521.18 2759
6521.94 2739
6522.70 2871
6523.46 2893
6524.23 2876
6524.99 2887
6525.75 2910
6526.51 3029
6527.28 3242
6528.04 3145
6528.80 3213
6529.56 3485
6530.33 3570
6531.09 3475
6531.85 3732
6532.61 3872
6533.38 3935
6534.14 3822
6534.90 3842
6535.67 3996
6536.43 4366
6537.19 4337
6537.95 4734
6538.72 5310
6539.48 6041
6540.24 6815
6541.01 7522
6541.77 8172
6542.53 8578
6543.30 8750
6544.06 8389
6544.82 7580
6545.59 6689
6546.35 5608
6547.11 4928
6547.88 4199
6548.64 3668
6549.41 3193
6550.17 2775
6550.93 2774
6551.70 2624
6552.46 2440
6553.22 2457
6553.99 2277
6554.75 2350
6555.52 2325
6556.28 2340
6557.05 2367
6557.81 2315
6558.57 2380
6559.34 2357
6560.10 2363
6560.87 2264
6561.63 2121
6562.40 2258
6563.16 2216
6563.92 2196
6564.69 2162
6565.45 2299
6566.22 2316
6566.98 2367
6567.75 2329
6568.51 2529
6569.28 2449
6570.04 2462
6570.81 2525
6571.57 2555
6572.34 2583
6573.10 2556
6573.87 2425
6574.63 2462
6575.40 2468
6576.16 2595
6576.93 2702
6577.69 2723
6578.46 2804
6579.23 2842
6579.99 2810
6580.76 2787
6581.52 2855
6582.29 2954
6583.05 2816
6583.82 2721
6584.59 2615
6585.35 2595
6586.12 2608
6586.88 2632
6587.65 2672
6588.41 2609
6589.18 2516
6589.95 2654
6590.71 2726
6591.48 2697
6592.25 2745
6593.01 2698
6593.78 2759
6594.54 3034
6595.31 3082
6596.08 3311
6596.84 3552
6597.61 3642
6598.38 3731
6599.14 3674
6599.91 3698
6600.68 3746
6601.44 3769
6602.21 3546
6602.98 3436
6603.74 3222
6604.51 3110
6605.28 2989
6606.05 2968
6606.81 2910
6607.58 2827
6608.35 2815
6609.11 2823
6609.88 2897
6610.65 2724
6611.42 2712
6612.18 2682
6612.95 2781
6613.72 2677
6614.49 2767
6615.25 2803
6616.02 3060
6616.79 2923
6617.56 2826
6618.32 2771
6619.09 2679
6619.86 2712
6620.63 2726
6621.40 2710
6622.16 2585
6622.93 2562
6623.70 2680
6624.47 2757
6625.24 2779
6626.00 2979
6626.77 2743
6627.54 2682
6628.31 2824
6629.08 2768
6629.85 2679
6630.61 2579
6631.38 2600
6632.15 2681
6632.92 2692
6633.69 2680
6634.46 2730
6635.23 3028
6635.99 3345
6636.76 3559
6637.53 4012
6638.30 4534
6639.07 5119
6639.84 5484
6640.61 5866
6641.38 6062
6642.15 6072
6642.92 5562
6643.68 4961
6644.45 4477
6645.22 3876
6645.99 3494
6646.76 3113
6647.53 2763
6648.30 2418
6649.07 2349
6649.84 2264
6650.61 2270
6651.38 2237
6652.15 2335
6652.92 2161
6653.69 2079
6654.46 2170
6655.23 2128
6656.00 2098
6656.77 2209
6657.54 2225
6658.31 2350
6659.08 2183
6659.85 2159
6660.62 1988
6661.39 2041
6662.16 1928
6662.93 1911
6663.70 1888
6664.47 1859
6665.24 1888
6666.01 1925
6666.78 1874
6667.55 1912
6668.32 1828
6669.09 1984
6669.86 1899
6670.64 1970
6671.41 1998
6672.18 2090
6672.95 2017
6673.72 1964
6674.49 2002
6675.26 2093
6676.03 2025
6676.80 2100
6677.57 2132
6678.35 2011
6679.12 1943
6679.89 2085
6680.66 2129
6681.43 2144
6682.20 2044
6682.97 2038
6683.75 2051
6684.52 2064
6685.29 2053
6686.06 1994
6686.83 2061
6687.60 2066
6688.38 2195
6689.15 2270
6689.92 2196
6690.69 2208
6691.46 2328
6692.24 2414
6693.01 2301
6693.78 2297
6694.55 2221
6695.32 2202
6696.10 2047
6696.87 1948
6697.64 2038
6698.41 2088
6699.19 1982
6699.96 1902
6700.73 1880
6701.50 1883
6702.28 2030
6703.05 1913
6703.82 1841
6704.59 1817
6705.37 1788
6706.14 1820
6706.91 1832
6707.69 1734
6708.46 1773
6709.23 1886
6710.00 1784
6710.78 1769
6711.55 1836
6712.32 1788
6713.10 1721
6713.87 1786
6714.64 1714
6715.42 1750
6716.19 1688
6716.96 1687
6717.74 1645
6718.51 1684
6719.28 1703
6720.06 1688
6720.83 1626
6721.61 1585
6722.38 1555
6723.15 1440
6723.93 1454
6724.70 1492
6725.47 1416
6726.25 1568
6727.02 1658
6727.80 1641
6728.57 1533
6729.35 1520
6730.12 1571
6730.89 1520
6731.67 1528
6732.44 1573
6733.22 1509
6733.99 1515
6734.77 1455
6735.54 1408
6736.31 1437
6737.09 1451
6737.86 1416
6738.64 1450
6739.41 1427
6740.19 1543
6740.96 1458
6741.74 1502
6742.51 1533
6743.29 1572
6744.06 1512
6744.84 1556
6745.61 1634
6746.39 1608
6747.16 1455
6747.94 1539
6748.71 1410
6749.49 1396
6750.26 1458
6751.04 1550
6751.82 1471
6752.59 1543
6753.37 1626
6754.14 1591
6754.92 1710
6755.69 1708
6756.47 1778
6757.25 1729
6758.02 1622
6758.80 1656
6759.57 1667
6760.35 1601
6761.12 1563
6761.90 1497
6762.68 1531
6763.45 1525
6764.23 1535
6765.01 1550
6765.78 1490
6766.56 1495
6767.33 1481
6768.11 1467
6768.89 1546
6769.66 1507
6770.44 1453
6771.22 1442
6771.99 1454
6772.77 1462
6773.55 1533
6774.32 1541
6775.10 1424
6775.88 1377
6776.65 1356
6777.43 1342
6778.21 1486
6778.99 1397
6779.76 1531
6780.54 1516
6781.32 1461
6782.09 1439
6782.87 1492
6783.65 1526
6784.43 1562
6785.20 1542
6785.98 1481
6786.76 1461
6787.54 1416
6788.31 1422
6789.09 1422
6789.87 1497
6790.65 1427
6791.42 1373
6792.20 1381
6792.98 1432
6793.76 1452
6794.54 1472
6795.31 1423
6796.09 1410
6796.87 1391
6797.65 1341
6798.43 1287
6799.20 1347
6799.98 1380
6800.76 1292
6801.54 1434
6802.32 1321
6803.10 1377
6803.87 1425
6804.65 1389
6805.43 1469
6806.21 1446
6806.99 1465
6807.77 1482
6808.55 1478
6809.32 1483
6810.10 1366
6810.88 1472
6811.66 1479
6812.44 1425
6813.22 1455
6814.00 1432
6814.78 1441
6815.56 1492
6816.34 1392
6817.11 1350
6817.89 1399
6818.67 1434
6819.45 1592
6820.23 1373
6821.01 1445
6821.79 1546
6822.57 1487
6823.35 1522
6824.13 1476
6824.91 1515
6825.69 1512
6826.47 1503
6827.25 1512
6828.03 1623
6828.81 1483
6829.59 1439
6830.37 1511
6831.15 1478
6831.93 1451
6832.71 1463
6833.49 1504
6834.27 1381
6835.05 1494
6835.83 1466
6836.61 1447
6837.39 1328
6838.17 1406
6838.95 1521
6839.73 1444
6840.51 1359
6841.29 1492
6842.07 1523
6842.85 1416
6843.63 1381
6844.42 1329
6845.20 1361
6845.98 1466
6846.76 1384
6847.54 1353
6848.32 1329
6849.10 1344
6849.88 1324
6850.66 1490
6851.44 1565
6852.23 1740
6853.01 1729
6853.79 1746
6854.57 1900
6855.35 2178
6856.13 2454
6856.91 2367
6857.70 2335
6858.48 2472
6859.26 2353
6860.04 2144
6860.82 2063
6861.60 1895
6862.39 1770
6863.17 1685
6863.95 1547
6864.73 1572
6865.51 1503
6866.30 1417
6867.08 1441
6867.86 1504
6868.64 1537
6869.42 1541
6870.21 1614
6870.99 1668
6871.77 1791
6872.55 1832
6873.34 1748
6874.12 1763
6874.90 1735
6875.68 1681
6876.47 1668
6877.25 1586
6878.03 1557
6878.81 1534
6879.60 1598
6880.38 1612
6881.16 1635
6881.95 1488
6882.73 1604
6883.51 1563
6884.29 1588
6885.08 1671
6885.86 1674
6886.64 1755
6887.43 1704
6888.21 1710
6888.99 1752
6889.78 1891
6890.56 1821
6891.34 1928
6892.13 2067
6892.91 2140
6893.69 2278
6894.48 2381
6895.26 2351
6896.05 2165
6896.83 2078
6897.61 1877
6898.40 1826
6899.18 1876
6899.97 1752
6900.75 1728
6901.53 1660
6902.32 1778
6903.10 1877
6903.89 1890
6904.67 1793
6905.45 1766
6906.24 1718
6907.02 1773
6907.81 1812
6908.59 1805
6909.38 1900
6910.16 1852
6910.95 1820
6911.73 1703
6912.51 1841
6913.30 1838
6914.08 1716
6914.87 1645
6915.65 1654
6916.44 1666
6917.22 1721
6918.01 1728
6918.79 1648
6919.58 1660
6920.36 1636
6921.15 1715
6921.93 1681
6922.72 1803
6923.50 1735
6924.29 1680
6925.08 1675
6925.86 1811
6926.65 1823
6927.43 1791
6928.22 1886
6929.00 1958
6929.79 1856
6930.57 1732
6931.36 1669
6932.15 1843
6932.93 1880
6933.72 1772
6934.50 1689
6935.29 1738
6936.08 1830
6936.86 1804
6937.65 1732
6938.43 1848
6939.22 1831
6940.01 1816
6940.79 1868
6941.58 1786
6942.37 1781
6943.15 1852
6943.94 1954
6944.72 2008
6945.51 1952
6946.30 1966
6947.08 1949
6947.87 2111
6948.66 2231
6949.44 2107
6950.23 2170
6951.02 2222
6951.80 2249
6952.59 2459
6953.38 2488
6954.17 2510
6954.95 2567
6955.74 2572
6956.53 2444
6957.31 2461
6958.10 2387
6958.89 2334
6959.68 2298
6960.46 2336
6961.25 2328
6962.04 2244
6962.83 2366
6963.61 2448
6964.40 2496
6965.19 2397
6965.98 2354
6966.76 2290
6967.55 2476
6968.34 2448
6969.13 2397
6969.92 2192
6970.70 2293
6971.49 2493
6972.28 2587
6973.07 2479
6973.86 2507
6974.64 2580
6975.43 2700
6976.22 2674
6977.01 2625
6977.80 2715
6978.59 2723
6979.37 2689
6980.16 2686
6980.95 2586
6981.74 2712
6982.53 2810
6983.32 2912
6984.11 2958
6984.90 3009
6985.68 3240
6986.47 3471
6987.26 3766
6988.05 4145
6988.84 4734
6989.63 5070
6990.42 5588
6991.21 6256
6992.00 6394
6992.79 6457
6993.57 6095
6994.36 5822
6995.15 5407
6995.94 5022
6996.73 4277
6997.52 3838
6998.31 3489
6999.10 3204
6999.89 3124
7000.68 3290
7001.47 3522
7002.26 3753
7003.05 4266
7003.84 4931
7004.63 5247
7005.42 5508
7006.21 5740
7007.00 5968
7007.79 5597
7008.58 5208
7009.37 4655
7010.16 4118
7010.95 3577
7011.74 3103
7012.53 2894
7013.32 2668
7014.11 2410
7014.90 2354
7015.69 2187
7016.48 2166
7017.27 2319
7018.06 2280
7018.85 2284
7019.65 2316
7020.44 2343
7021.23 2397
7022.02 2353
7022.81 2222
7023.60 2183
7024.39 2066
7025.18 2013
7025.97 1973
7026.76 1952
7027.56 1989
7028.35 1857
7029.14 1963
7029.93 1985
7030.72 1938
7031.51 2021
7032.30 2104
7033.09 2063
7033.89 2005
7034.68 2094
7035.47 1922
7036.26 1933
7037.05 1983
7037.84 1933
7038.64 1866
7039.43 1887
7040.22 1984
7041.01 1995
7041.80 2031
7042.60 2055
7043.39 1948
7044.18 1989
7044.97 1967
7045.76 2215
7046.56 2122
7047.35 2118
7048.14 2204
7048.93 2133
7049.73 2253
7050.52 2275
7051.31 2297
7052.10 2250
7052.90 2283
7053.69 2348
7054.48 2463
7055.27 2447
7056.07 2480
7056.86 2468
7057.65 2429
7058.45 2260
7059.24 2181
7060.03 2166
7060.83 2035
7061.62 2062
7062.41 1879
7063.20 1872
7064.00 1830
7064.79 1900
7065.58 1890
7066.38 1855
7067.17 1888
7067.96 1872
7068.76 1943
7069.55 1882
7070.35 1769
7071.14 1780
7071.93 1855
7072.73 1815
7073.52 1903
7074.31 1844
7075.11 1875
7075.90 1934
7076.70 1859
7077.49 1858
7078.28 1743
7079.08 1778
7079.87 1759
7080.67 1679
7081.46 1729
7082.25 1654
7083.05 1841
7083.84 1723
7084.64 1785
7085.43 1789
7086.23 1671
7087.02 1648
7087.82 1693
7088.61 1593
7089.41 1609
7090.20 1668
7090.99 1667
7091.79 1698
7092.58 1580
7093.38 1635
7094.17 1694
7094.97 1802
7095.76 1853
7096.56 1886
7097.35 1916
7098.15 2075
7098.94 2107
7099.74 1985
7100.54 1882
7101.33 1848
7102.13 1732
7102.92 1703
7103.72 1586
7104.51 1521
7105.31 1489
7106.10 1538
7106.90 1503
7107.70 1543
7108.49 1491
7109.29 1385
7110.08 1438
7110.88 1433
7111.67 1431
7112.47 1439
7113.27 1389
7114.06 1309
7114.86 1325
7115.65 1328
7116.45 1384
7117.25 1278
7118.04 1304
7118.84 1308
7119.64 1312
7120.43 1342
7121.23 1325
7122.03 1460
7122.82 1419
7123.62 1324
7124.41 1399
7125.21 1465
7126.01 1478
7126.81 1372
7127.60 1407
7128.40 1355
7129.20 1341
7129.99 1235
7130.79 1303
7131.59 1280
7132.38 1244
7133.18 1282
7133.98 1340
7134.78 1372
7135.57 1341
7136.37 1290
7137.17 1321
7137.96 1358
7138.76 1339
7139.56 1321
7140.36 1260
7141.15 1249
7141.95 1271
7142.75 1286
7143.55 1420
7144.35 1323
7145.14 1274
7145.94 1437
7146.74 1372
7147.54 1368
7148.33 1276
7149.13 1308
7149.93 1248
7150.73 1245
7151.53 1282
7152.33 1273
7153.12 1294
7153.92 1293
7154.72 1334
7155.52 1284
7156.32 1288
7157.12 1300
7157.91 1273
7158.71 1323
7159.51 1368
7160.31 1275
7161.11 1311
7161.91 1278
7162.71 1126
7163.50 1178
7164.30 1280
7165.10 1279
7165.90 1151
7166.70 1164
7167.50 1221
7168.30 1231
7169.10 1145
7169.90 1163
7170.70 1161
7171.50 1156
7172.29 1200
7173.09 1131
7173.89 1181
7174.69 1178
7175.49 1179
7176.29 1247
7177.09 1167
7177.89 1277
7178.69 1235
7179.49 1222
7180.29 1165
7181.09 1103
7181.89 1187
7182.69 1135
7183.49 1163
7184.29 1163
7185.09 1147
7185.89 1117
7186.69 1220
7187.49 1255
7188.29 1245
7189.09 1238
7189.89 1195
7190.69 1266
7191.49 1302
7192.29 1226
7193.09 1192
7193.89 1153
7194.69 1209
7195.49 1130
7196.29 1159
7197.10 1115
7197.90 1041
7198.70 1115
7199.50 1181
7200.30 1064
7201.10 1071
7201.90 1086
7202.70 1143
7203.50 1128
7204.30 1140
7205.11 1057
7205.91 1164
7206.71 1172
7207.51 1122
7208.31 1094
7209.11 1028
7209.91 1017
7210.71 1136
7211.52 1169
7212.32 1126
7213.12 1049
7213.92 1137
7214.72 1124
7215.52 1100
7216.33 1103
7217.13 1032
7217.93 1085
7218.73 1117
7219.53 1067
7220.34 1033
7221.14 1063
7221.94 1137
7222.74 1137
7223.54 1101
7224.35 1015
7225.15 1024
7225.95 1027
7226.75 1038
7227.56 1134
7228.36 1142
7229.16 1021
7229.96 1015
7230.77 1078
7231.57 1078
7232.37 1060
7233.17 1127
7233.98 1188
7234.78 1138
7235.58 1096
7236.38 1134
7237.19 1084
7237.99 1032
7238.79 1135
7239.60 1198
7240.40 1120
7241.20 1115
7242.01 1256
7242.81 1075
7243.61 1148
7244.42 1138
7245.22 1100
7246.02 1094
7246.83 1082
7247.63 1204
7248.43 1133
7249.24 1203
7250.04 1124
7250.84 1216
7251.65 1179
7252.45 1132
7253.26 1160
7254.06 1188
7254.86 1193
7255.67 1162
7256.47 1200
7257.28 1138
7258.08 1116
7258.88 1181
7259.69 1209
7260.49 1340
7261.30 1195
7262.10 1190
7262.90 1248
7263.71 1325
7264.51 1337
7265.32 1225
7266.12 1216
7266.93 1245
7267.73 1382
7268.54 1409
7269.34 1361
7270.15 1423
7270.95 1422
7271.76 1386
7272.56 1337
7273.37 1327
7274.17 1292
7274.98 1336
7275.78 1285
7276.59 1373
7277.39 1463
7278.20 1407
7279.00 1270
7279.81 1363
7280.61 1445
7281.42 1530
7282.22 1479
7283.03 1405
7283.83 1479
7284.64 1538
7285.45 1704
7286.25 1746
7287.06 1872
7287.86 1932
7288.67 2201
7289.47 2445
7290.28 2599
7291.09 2641
7291.89 2756
7292.70 2673
7293.50 2467
7294.31 2314
7295.12 2143
7295.92 1958
7296.73 1820
7297.53 1747
7298.34 1577
7299.15 1506
7299.95 1566
7300.76 1482
7301.57 1544
7302.37 1530
7303.18 1533
7303.99 1547
7304.79 1469
7305.60 1419
7306.41 1404
7307.21 1416
7308.02 1508
7308.83 1573
7309.63 1497
7310.44 1471
7311.25 1513
7312.06 1607
7312.86 1657
7313.67 1678
7314.48 1827
7315.28 1936
7316.09 1987
7316.90 1946
7317.71 1991
7318.51 2108
7319.32 2113
7320.13 1943
7320.94 1887
7321.74 1843
7322.55 1913
7323.36 1925
7324.17 2145
7324.97 2456
7325.78 2425
7326.59 2312
7327.40 2305
7328.21 2314
7329.01 2311
7329.82 2068
7330.63 1958
7331.44 1779
7332.25 1769
7333.06 1827
7333.86 1657
7334.67 1616
7335.48 1624
7336.29 1623
7337.10 1707
7337.91 1806
7338.71 1869
7339.52 1857
7340.33 1801
7341.14 1959
7341.95 2022
7342.76 1955
7343.57 1855
7344.38 1769
7345.18 1814
7345.99 1767
7346.80 1731
7347.61 1635
7348.42 1679
7349.23 1573
7350.04 1463
7350.85 1432
7351.66 1523
7352.47 1574
7353.28 1502
7354.09 1446
7354.89 1605
7355.70 1627
7356.51 1557
7357.32 1533
7358.13 1514
7358.94 1454
7359.75 1543
7360.56 1476
7361.37 1424
7362.18 1351
7362.99 1453
7363.80 1564
7364.61 1577
7365.42 1549
7366.23 1550
7367.04 1562
7367.85 1553
7368.66 1617
7369.47 1551
7370.28 1534
7371.09 1510
7371.90 1535
7372.71 1542
7373.52 1615
7374.33 1516
7375.15 1485
7375.96 1561
7376.77 1509
7377.58 1626
7378.39 1573
7379.20 1532
7380.01 1565
7380.82 1536
7381.63 1548
7382.44 1629
7383.25 1772
7384.06 1841
7384.88 1982
7385.69 1997
7386.50 2072
7387.31 2203
7388.12 2180
7388.93 2239
7389.74 2228
7390.55 2039
7391.37 1893
7392.18 1830
7392.99 1697
7393.80 1528
7394.61 1468
7395.42 1473
7396.24 1514
7397.05 1378
7397.86 1379
7398.67 1397
7399.48 1406
7400.30 1415
7401.11 1397
7401.92 1480
7402.73 1532
7403.54 1608
7404.36 1608
7405.17 1742
7405.98 1863
7406.79 2000
7407.60 2014
7408.42 1928
7409.23 1837
7410.04 1831
7410.85 1922
7411.67 1681
7412.48 1566
7413.29 1640
7414.11 1656
7414.92 1619
7415.73 1601
7416.54 1475
7417.36 1465
7418.17 1376
7418.98 1356
7419.80 1272
7420.61 1267
7421.42 1211
7422.23 1225
7423.05 1244
7423.86 1360
7424.67 1197
7425.49 1234
7426.30 1206
7427.11 1193
7427.93 1221
7428.74 1136
7429.56 1176
7430.37 1215
7431.18 1170
7432.00 1217
7432.81 1184
7433.62 1127
7434.44 1130
7435.25 1193
7436.07 1239
7436.88 1175
7437.69 1176
7438.51 1153
7439.32 1132
7440.14 1093
7440.95 1130
7441.76 1157
7442.58 1159
7443.39 1131
7444.21 1056
7445.02 1143
7445.84 1144
7446.65 1225
7447.46 1222
7448.28 1192
7449.09 1172
7449.91 1164
7450.72 1137
7451.54 1080
7452.35 1098
7453.17 1068
7453.98 1109
7454.80 1166
7455.61 1166
7456.43 1103
7457.24 1057
7458.06 1106
7458.87 1145
7459.69 1074
7460.50 1107
7461.32 1111
7462.13 1213
7462.95 1180
7463.77 1198
7464.58 1196
7465.40 1138
7466.21 1222
7467.03 1220
7467.84 1257
7468.66 1232
7469.47 1238
7470.29 1200
7471.11 1126
7471.92 1162
7472.74 1263
7473.55 1205
7474.37 1179
7475.19 1193
7476.00 1219
7476.82 1175
7477.63 1252
7478.45 1219
7479.27 1234
7480.08 1172
7480.90 1209
7481.72 1209
7482.53 1193
7483.35 1135
7484.17 1153
7484.98 1168
7485.80 1145
7486.62 1130
7487.43 1075
7488.25 1096
7489.07 1083
7489.88 1116
7490.70 1054
7491.52 938
7492.33 1096
7493.15 1082
7493.97 1047
7494.78 1103
7495.60 1105
7496.42 1041
7497.24 1059
7498.05 1138
7498.87 1058
7499.69 1095
7500.51 1006
7501.32 982
7502.14 961
7502.96 999
7503.78 1001
7504.59 1052
7505.41 1067
7506.23 1073
7507.05 1103
7507.86 1107
7508.68 1038
7509.50 1058
7510.32 1009
7511.14 1048
7511.95 1053
7512.77 1056
7513.59 1021
7514.41 1016
7515.23 1135
7516.05 1084
7516.86 1004
7517.68 1004
7518.50 984
7519.32 996
7520.14 940
7520.96 998
7521.78 1026
7522.59 1038
7523.41 1146
7524.23 1017
7525.05 1090
7525.87 1033
7526.69 995
7527.51 1000
7528.33 1005
7529.14 952
7529.96 887
7530.78 1012
7531.60 986
7532.42 994
7533.24 1085
7534.06 1066
7534.88 994
7535.70 1001
7536.52 982
7537.34 1023
7538.16 999
7538.98 1058
7539.80 1014
7540.62 1013
7541.44 957
7542.25 1040
7543.07 1074
7543.89 1028
7544.71 1033
7545.53 1062
7546.35 1057
7547.17 1112
7547.99 1130
7548.81 1111
7549.63 1082
7550.45 1123
7551.27 1062
7552.09 1042
7552.92 1097
7553.74 1087
7554.56 1140
7555.38 1118
7556.20 1148
7557.02 1054
7557.84 1069
7558.66 1075
7559.48 1112
7560.30 1092
7561.12 1150
7561.94 1166
7562.76 1140
7563.58 1184
7564.40 1193
7565.23 1161
7566.05 1216
7566.87 1185
7567.69 1192
7568.51 1275
7569.33 1241
7570.15 1179
7570.97 1092
7571.79 1143
7572.62 1112
7573.44 1175
7574.26 1028
7575.08 1070
7575.90 1159
7576.72 1129
7577.55 1139
7578.37 1068
7579.19 1156
7580.01 1241
7580.83 1211
7581.65 1153
7582.48 1176
7583.30 1048
7584.12 1150
7584.94 1145
7585.76 1167
7586.59 1090
7587.41 1106
7588.23 1155
7589.05 1111
7589.88 1173
7590.70 1166
7591.52 1161
7592.34 1203
7593.16 1205
7593.99 1214
7594.81 1141
7595.63 1232
7596.46 1300
7597.28 1209
7598.10 1148
7598.92 1315
7599.75 1277
7600.57 1223
7601.39 1220
7602.22 1233
7603.04 1150
7603.86 1177
7604.68 1181
7605.51 1250
7606.33 1275
7607.15 1218
7607.98 1266
7608.80 1364
7609.62 1459
7610.45 1554
7611.27 1566
7612.09 1439
7612.92 1488
7613.74 1504
7614.57 1393
7615.39 1458
7616.21 1413
7617.04 1389
7617.86 1334
7618.68 1340
7619.51 1275
7620.33 1300
7621.16 1439
7621.98 1409
7622.80 1449
7623.63 1419
7624.45 1432
7625.28 1511
7626.10 1495
7626.93 1366
7627.75 1373
7628.57 1373
7629.40 1319
7630.22 1283
7631.05 1319
7631.87 1273
7632.70 1290
7633.52 1323
7634.35 1413
7635.17 1403
7636.00 1456
7636.82 1683
7637.65 1720
7638.47 1678
7639.30 1575
7640.12 1554
7640.95 1508
7641.77 1274
7642.60 1466
7643.42 1384
7644.25 1235
7645.07 1230
7645.90 1201
7646.72 1150
7647.55 1098
7648.37 1048
7649.20 1030
7650.02 1077
7650.85 1129
7651.68 1098
7652.50 1115
7653.33 1100
7654.15 1136
7654.98 1094
7655.81 1100
7656.63 1071
7657.46 1066
7658.28 1002
7659.11 1012
7659.94 1025
7660.76 1056
7661.59 1114
7662.41 962
7663.24 1055
7664.07 958
7664.89 973
7665.72 1019
7666.55 1018
7667.37 985
7668.20 1112
7669.03 972
7669.85 1054
7670.68 1065
7671.51 1027
7672.33 970
7673.16 887
7673.99 966
7674.81 1078
7675.64 1027
7676.47 951
7677.29 955
7678.12 1061
7678.95 1061
7679.78 969
7680.60 965
7681.43 994
7682.26 981
7683.08 1012
7683.91 1029
7684.74 963
7685.57 922
7686.39 990
7687.22 983
7688.05 1002
7688.88 1012
7689.70 1030
7690.53 1022
7691.36 1031
7692.19 977
7693.02 940
7693.84 1027
7694.67 989
7695.50 1030
7696.33 970
7697.16 932
7697.98 1031
7698.81 1003
7699.64 959
7700.47 1036
7701.30 1056
7702.13 1007
7702.95 1080
7703.78 1069
7704.61 1021
7705.44 1032
7706.27 1243
7707.10 1202
7707.93 1132
7708.75 1185
7709.58 1030
7710.41 966
7711.24 1053
7712.07 1005
7712.90 1016
7713.73 1032
7714.56 989
7715.39 959
7716.22 931
7717.04 1067
7717.87 1008
7718.70 1030
7719.53 997
7720.36 960
7721.19 1007
7722.02 991
7722.85 977
7723.68 986
7724.51 998
7725.34 1015
7726.17 951
7727.00 950
7727.83 891
7728.66 927
7729.49 909
7730.32 958
7731.15 987
7731.98 966
7732.81 992
7733.64 964
7734.47 956
7735.30 1009
7736.13 997
7736.96 957
7737.79 969
7738.62 915
7739.45 928
7740.28 971
7741.11 952
7741.94 950
7742.77 1035
7743.60 968
7744.43 967
7745.26 990
7746.09 905
7746.93 940
7747.76 961
7748.59 1009
7749.42 1005
7750.25 1049
7751.08 1217
7751.91 1274
7752.74 1442
7753.57 1586
7754.40 1643
7755.24 1519
7756.07 1481
7756.90 1380
7757.73 1337
7758.56 1293
7759.39 1169
7760.22 1056
7761.06 1042
7761.89 959
7762.72 1048
7763.55 966
7764.38 1009
7765.21 965
7766.05 1010
7766.88 982
7767.71 1001
7768.54 1089
7769.37 1129
7770.21 1017
7771.04 1078
7771.87 1075
7772.70 972
7773.53 940
7774.37 983
7775.20 957
7776.03 897
7776.86 864
7777.70 876
7778.53 874
7779.36 909
7780.19 938
7781.03 914
7781.86 905
7782.69 947
7783.52 944
7784.36 943
7785.19 912
7786.02 990
7786.86 945
7787.69 925
7788.52 978
7789.36 932
7790.19 1004
7791.02 968
7791.85 866
7792.69 896
7793.52 898
7794.35 920
7795.19 881
7796.02 937
7796.86 977
7797.69 943
7798.52 929
7799.36 996
7800.19 917
7801.02 1009
7801.86 935
7802.69 926
7803.52 976
7804.36 914
7805.19 947
7806.03 962
7806.86 1008
7807.69 980
7808.53 943
7809.36 971
7810.20 941
7811.03 941
7811.87 970
7812.70 920
7813.53 976
7814.37 990
7815.20 1018
7816.04 1056
7816.87 1113
7817.71 1028
7818.54 1086
7819.38 976
7820.21 1055
7821.05 1061
7821.88 1079
7822.72 1069
7823.55 1125
7824.39 1124
7825.22 1076
7826.06 1108
7826.89 1101
7827.73 1116
7828.56 1079
7829.40 1036
7830.23 1105
7831.07 1104
7831.90 1100
7832.74 1086
7833.57 1132
7834.41 1203
7835.24 1219
7836.08 1162
7836.91 1075
7837.75 1086
7838.59 1066
7839.42 1145
7840.26 1157
7841.09 1178
7841.93 1172
7842.77 1233
7843.60 1158
7844.44 1122
7845.27 1124
7846.11 1140
7846.95 1093
7847.78 1111
7848.62 1055
7849.45 1046
7850.29 1093
7851.13 1033
7851.96 943
7852.80 974
7853.64 1016
7854.47 1034
7855.31 965
7856.15 958
7856.98 957
7857.82 959
7858.66 944
7859.49 960
7860.33 941
7861.17 995
7862.00 965
7862.84 969
7863.68 994
7864.52 981
7865.35 991
7866.19 1016
7867.03 954
7867.86 922
7868.70 1008
7869.54 1023
7870.38 951
7871.21 907
7872.05 955
7872.89 963
7873.73 980
7874.56 967
7875.40 1004
7876.24 968
7877.08 987
7877.92 972
7878.75 965
7879.59 1031
7880.43 1093
7881.27 1152
7882.10 1043
7882.94 1215
7883.78 1111
7884.62 1241
7885.46 1193
7886.30 1133
7887.13 1161
7887.97 1106
7888.81 1091
7889.65 1110
7890.49 1089
7891.33 1068
7892.16 985
7893.00 1060
7893.84 957
7894.68 1053
7895.52 1011
7896.36 1024
7897.20 1103
7898.04 1082
7898.88 1031
7899.71 1111
7900.55 1035
7901.39 992
7902.23 953
7903.07 981
7903.91 1016
7904.75 1030
7905.59 973
7906.43 926
7907.27 1014
7908.11 1077
7908.95 1014
7909.79 1015
7910.62 1008
7911.46 983
7912.30 949
7913.14 986
7913.98 988
7914.82 968
7915.66 928
7916.50 1000
7917.34 993
7918.18 915
7919.02 945
7919.86 1022
7920.70 1036
7921.54 1025
7922.38 928
7923.22 1039
7924.06 961
7924.90 958
7925.74 1021
7926.58 1068
7927.43 932
7928.27 894
7929.11 896
7929.95 885
7930.79 925
7931.63 912
7932.47 830
7933.31 840
7934.15 853
7934.99 864
7935.83 889
7936.67 878
7937.51 953
7938.36 1067
7939.20 941
7940.04 886
7940.88 887
7941.72 885
7942.56 905
7943.40 951
7944.24 945
7945.09 896
7945.93 862
7946.77 884
7947.61 850
7948.45 856
7949.29 899
7950.13 912
7950.98 924
7951.82 938
7952.66 954
7953.50 939
7954.34 991
7955.19 956
7956.03 998
7956.87 969
7957.71 910
7958.55 934
7959.40 957
7960.24 986
7961.08 1008
7961.92 942
7962.76 887
7963.61 978
7964.45 979
7965.29 984
7966.13 1063
7966.98 1029
7967.82 988
7968.66 944
7969.50 929
7970.35 1018
7971.19 1133
7972.03 1116
7972.88 1016
7973.72 1098
7974.56 1176
7975.40 1095
7976.25 1078
7977.09 1169
7977.93 1084
7978.78 1066
7979.62 972
7980.46 953
7981.31 911
7982.15 974
7982.99 929
7983.84 954
7984.68 961
7985.52 956
7986.37 943
7987.21 930
7988.06 1011
7988.90 1026
7989.74 912
7990.59 938
7991.43 942
7992.27 826
7993.12 828
7993.96 946
7994.81 953
7995.65 918
7996.49 899
7997.34 843
7998.18 857
7999.03 828
7999.87 828
8000.72 795
8001.56 832
8002.40 862
8003.25 809
8004.09 811
8004.94 857
8005.78 901
8006.63 884
8007.47 881
8008.32 971
8009.16 895
8010.01 879
8010.85 875
8011.70 830
8012.54 783
8013.39 727
8014.23 810
8015.08 948
8015.92 849
8016.77 848
8017.61 840
8018.46 866
8019.30 841
8020.15 832
8020.99 886
8021.84 853
8022.68 848
8023.53 859
8024.38 867
8025.22 822
8026.07 789
8026.91 788
8027.76 841
8028.60 827
8029.45 856
8030.30 786
8031.14 765
8031.99 776
8032.83 806
8033.68 835
8034.53 820
8035.37 867
8036.22 847
8037.06 798
8037.91 905
8038.76 864
8039.60 840
8040.45 872
8041.30 905
8042.14 894
8042.99 918
8043.84 807
8044.68 855
8045.53 874
8046.38 832
8047.22 810
8048.07 852
8048.92 799
8049.76 813
8050.61 730
8051.46 776
8052.30 815
8053.15 841
8054.00 852
8054.85 816
8055.69 845
8056.54 824
8057.39 857
8058.24 785
8059.08 810
8059.93 864
8060.78 828
8061.63 891
8062.47 812
8063.32 797
8064.17 731
8065.02 797
8065.86 867
8066.71 809
8067.56 805
8068.41 816
8069.26 747
8070.10 801
8070.95 760
8071.80 771
8072.65 866
8073.50 898
8074.34 814
8075.19 860
8076.04 781
8076.89 735
8077.74 773
8078.59 791
8079.43 797
8080.28 746
8081.13 797
8081.98 743
8082.83 727
8083.68 754
8084.53 761
8085.37 811
8086.22 741
8087.07 774
8087.92 781
8088.77 810
8089.62 758
8090.47 799
8091.32 891
8092.17 806
8093.02 798
8093.87 797
8094.71 656
8095.56 764
8096.41 760
8097.26 739
8098.11 799
8098.96 738
8099.81 771
8100.66 760
8101.51 782
8102.36 756
8103.21 709
8104.06 745
8104.91 730
8105.76 762
8106.61 745
8107.46 733
8108.31 733
8109.16 741
8110.01 807
8110.86 792
8111.71 731
8112.56 731
8113.41 823
8114.26 817
8115.11 770
8115.96 756
8116.81 747
8117.66 764
8118.51 777
8119.36 766
8120.21 736
8121.06 820
8121.92 790
8122.77 742
8123.62 779
8124.47 815
8125.32 801
8126.17 776
8127.02 766
8127.87 796
8128.72 833
8129.57 778
8130.43 781
8131.28 777
8132.13 764
8132.98 814
8133.83 867
8134.68 774
8135.53 760
8136.38 774
8137.24 755
8138.09 701
8138.94 795
8139.79 789
8140.64 818
8141.49 768
8142.35 750
8143.20 782
8144.05 802
8144.90 810
8145.75 771
8146.61 791
8147.46 823
8148.31 780
8149.16 810
8150.01 780
8150.87 823
8151.72 861
8152.57 806
8153.42 858
8154.28 844
8155.13 745
8155.98 795
8156.83 767
8157.69 800
8158.54 769
8159.39 780
8160.24 840
8161.10 839
8161.95 940
8162.80 864
8163.66 827
8164.51 886
8165.36 885
8166.21 892
8167.07 832
8167.92 801
8168.77 764
8169.63 792
8170.48 695
8171.33 783
8172.19 826
8173.04 793
8173.89 711
8174.75 768
8175.60 748
8176.46 809
8177.31 834
8178.16 755
8179.02 739
8179.87 746
8180.72 784
8181.58 693
8182.43 705
8183.29 675
8184.14 724
8184.99 738
8185.85 728
8186.70 702
8187.56 678
8188.41 723
8189.26 703
8190.12 687
8190.97 721
8191.83 703
8192.68 712
8193.54 712
8194.39 780
8195.25 795
8196.10 819
8196.95 739
8197.81 746
8198.66 680
8199.52 669
8200.37 718
8201.23 785
8202.08 736
8202.94 739
8203.79 721
8204.65 756
8205.50 768
8206.36 742
8207.21 720
8208.07 758
8208.92 740
8209.78 739
8210.64 800
8211.49 677
8212.35 724
8213.20 808
8214.06 757
8214.91 713
8215.77 722
8216.62 692
8217.48 685
8218.34 734
8219.19 705
8220.05 736
8220.90 769
8221.76 798
8222.61 763
8223.47 706
8224.33 724
8225.18 785
8226.04 777
8226.90 780
8227.75 803
8228.61 891
8229.46 895
8230.32 851
8231.18 851
8232.03 814
8232.89 828
8233.75 808
8234.60 817
8235.46 751
8236.32 797
8237.17 703
8238.03 720
8238.89 746
8239.74 726
8240.60 720
8241.46 715
8242.32 735
8243.17 692
8244.03 725
8244.89 709
8245.74 789
8246.60 765
8247.46 752
8248.32 784
8249.17 716
8250.03 750
8250.89 723
8251.75 756
8252.60 747
8253.46 735
8254.32 838
8255.18 804
8256.03 762
8256.89 743
8257.75 735
8258.61 740
8259.47 732
8260.32 762
8261.18 726
8262.04 768
8262.90 789
8263.76 811
8264.61 733
8265.47 762
8266.33 745
8267.19 696
8268.05 726
8268.91 808
8269.76 780
8270.62 740
8271.48 787
8272.34 701
8273.20 747
8274.06 800
8274.92 728
8275.77 729
8276.63 733
8277.49 780
8278.35 789
8279.21 748
8280.07 764
8280.93 824
8281.79 739
8282.65 710
8283.51 761
8284.36 844
8285.22 780
8286.08 831
8286.94 768
8287.80 818
8288.66 744
8289.52 763
8290.38 822
8291.24 876
8292.10 782
8292.96 852
8293.82 812
8294.68 798
8295.54 797
8296.40 806
8297.26 831
8298.12 892
8298.98 915
8299.84 925
8300.70 947
8301.56 850
8302.42 828
8303.28 788
8304.14 850
8305.00 823
8305.86 823
8306.72 794
8307.58 849
8308.44 795
8309.30 794
8310.16 809
8311.02 821
8311.88 819
8312.74 805
8313.60 791
8314.46 810
8315.33 805
8316.19 747
8317.05 764
8317.91 768
8318.77 770
8319.63 835
8320.49 775
8321.35 784
8322.21 818
8323.08 762
8323.94 777
8324.80 875
8325.66 862
8326.52 839
8327.38 782
8328.24 750
8329.10 846
8329.97 854
8330.83 904
8331.69 828
8332.55 806
8333.41 829
8334.28 802
8335.14 804
8336.00 815
8336.86 753
8337.72 779
8338.58 833
8339.45 784
8340.31 817
8341.17 846
8342.03 805
8342.90 789
8343.76 689
8344.62 810
8345.48 821
8346.35 793
8347.21 815
8348.07 843
8348.93 790
8349.80 799
8350.66 766
8351.52 836
8352.38 773
8353.25 812
8354.11 784
8354.97 898
8355.83 883
8356.70 815
8357.56 860
8358.42 857
8359.29 866
8360.15 829
8361.01 785
8361.88 905
8362.74 858
8363.60 876
8364.47 847
8365.33 912
8366.19 893
8367.06 857
8367.92 863
8368.78 856
8369.65 855
8370.51 865
8371.38 826
8372.24 794
8373.10 820
8373.97 859
8374.83 925
8375.69 912
8376.56 940
8377.42 929
8378.29 942
8379.15 910
8380.01 847
8380.88 875
8381.74 847
8382.61 862
8383.47 860
8384.34 865
8385.20 906
8386.07 902
8386.93 936
8387.79 910
8388.66 910
8389.52 959
8390.39 971
8391.25 1002
8392.12 1057
8392.98 1060
8393.85 985
8394.71 938
8395.58 978
8396.44 971
8397.31 972
8398.17 1005
8399.04 1043
8399.90 1009
8400.77 1083
8401.63 1080
8402.50 1068
8403.36 1029
8404.23 988
8405.10 1032
8405.96 1059
8406.83 1065
8407.69 1134
8408.56 1065
8409.42 1127
8410.29 1060
8411.15 1110
8412.02 1116
8412.89 1073
8413.75 1133
8414.62 1188
8415.48 1230
8416.35 1162
8417.22 1174
8418.08 1268
8418.95 1191
8419.82 1224
8420.68 1201
8421.55 1203
8422.41 1263
8423.28 1296
8424.15 1191
8425.01 1192
8425.88 1238
8426.75 1246
8427.61 1190
8428.48 1215
8429.35 1329
8430.21 1320
8431.08 1273
8431.95 1436
8432.81 1451
8433.68 1383
8434.55 1488
8435.41 1441
8436.28 1438
8437.15 1421
8438.02 1410
8438.88 1500
8439.75 1523
8440.62 1479
8441.49 1512
8442.35 1501
8443.22 1687
8444.09 1723
8444.96 1843
8445.82 1753
8446.69 1772
8447.56 1898
8448.43 1884
8449.29 1909
8450.16 1969
8451.03 1929
8451.90 1965
8452.77 2006
8453.63 1975
8454.50 1970
8455.37 2037
8456.24 2116
8457.11 2216
8457.97 2399
8458.84 2660
8459.71 3042
8460.58 3507
8461.45 4219
8462.32 4838
8463.18 5215
8464.05 5398
8464.92 5294
8465.79 5054
8466.66 4566
8467.53 3760
8468.40 3381
8469.26 2996
8470.13 2505
8471.00 2210
8471.87 2099
8472.74 1927
8473.61 1775
8474.48 1659
8475.35 1555
8476.22 1489
8477.09 1465
8477.95 1426
8478.82 1417
8479.69 1475
8480.56 1492
8481.43 1498
8482.30 1379
8483.17 1330
8484.04 1327
8484.91 1291
8485.78 1266
8486.65 1131
8487.52 1226
8488.39 1312
8489.26 1230
8490.13 1228
8491.00 1297
8491.87 1290
8492.74 1404
8493.61 1324
8494.48 1307
8495.35 1228
8496.22 1321
8497.09 1247
8497.96 1225
8498.83 1270
8499.70 1363
8500.57 1371
8501.44 1325
8502.31 1258
8503.18 1336
8504.05 1317
8504.92 1278
8505.79 1301
8506.66 1279
8507.53 1223
8508.41 1260
8509.28 1257
8510.15 1239
8511.02 1252
8511.89 1233
8512.76 1223
8513.63 1280
8514.50 1192
8515.37 1280
8516.24 1290
8517.12 1280
8517.99 1319
8518.86 1328
8519.73 1287
8520.60 1344
8521.47 1332
8522.34 1345
8523.22 1464
8524.09 1417
8524.96 1389
8525.83 1434
8526.70 1440
8527.57 1413
8528.45 1353
8529.32 1451
8530.19 1509
8531.06 1490
8531.93 1405
8532.81 1498
8533.68 1487
8534.55 1554
8535.42 1506
8536.29 1416
8537.17 1446
8538.04 1441
8538.91 1402
8539.78 1386
8540.66 1445
8541.53 1356
8542.40 1414
8543.27 1409
8544.15 1407
8545.02 1347
8545.89 1418
8546.76 1406
8547.64 1327
8548.51 1338
8549.38 1392
8550.26 1325
8551.13 1243
8552.00 1292
8552.87 1230
8553.75 1220
8554.62 1273
8555.49 1202
8556.37 1251
8557.24 1322
8558.11 1294
8558.99 1354
8559.86 1358
8560.73 1461
8561.61 1420
8562.48 1317
8563.36 1368
8564.23 1386
8565.10 1353
8565.98 1247
8566.85 1190
8567.72 1253
8568.60 1211
8569.47 1197
8570.35 1136
8571.22 1199
8572.09 1197
8572.97 1165
8573.84 1143
8574.72 1123
8575.59 1079
8576.46 1109
8577.34 1091
8578.21 1086
8579.09 1161
8579.96 1157
8580.84 1102
8581.71 1106
8582.59 1062
8583.46 1027
8584.34 1060
8585.21 1106
8586.08 1068
8586.96 985
8587.83 1059
8588.71 1060
8589.58 1062
8590.46 1147
8591.33 1092
8592.21 1084
8593.08 1106
8593.96 1096
8594.83 1126
8595.71 1101
8596.59 1061
8597.46 1050
8598.34 1066
8599.21 1133
8600.09 1097
8600.96 1128
8601.84 1240
8602.71 1222
8603.59 1229
8604.46 1174
8605.34 1154
8606.22 1146
8607.09 1164
8607.97 1191
8608.84 1134
8609.72 1237
8610.60 1153
8611.47 1152
8612.35 1136
8613.22 1151
8614.10 1206
8614.98 1175
8615.85 1253
8616.73 1222
8617.61 1230
8618.48 1110
8619.36 1182
8620.24 1196
8621.11 1207
8621.99 1184
8622.87 1143
8623.74 1252
8624.62 1326
8625.50 1239
8626.37 1167
8627.25 1182
8628.13 1158
8629.00 1146
8629.88 1248
8630.76 1269
8631.63 1289
8632.51 1235
8633.39 1281
8634.27 1251
8635.14 1314
8636.02 1330
8636.90 1307
8637.77 1365
8638.65 1372
8639.53 1344
8640.41 1374
8641.28 1366
8642.16 1316
8643.04 1362
8643.92 1374
8644.80 1311
8645.67 1280
8646.55 1353
8647.43 1399
8648.31 1427
8649.19 1395
8650.06 1432
8650.94 1406
8651.82 1370
8652.70 1372
8653.58 1457
8654.45 1522
8655.33 1405
8656.21 1455
8657.09 1556
8657.97 1471
8658.85 1557
8659.72 1450
8660.60 1462
8661.48 1544
8662.36 1444
8663.24 1543
8664.12 1678
8665.00 1499
8665.88 1615
8666.75 1591
8667.63 1576
8668.51 1598
8669.39 1530
8670.27 1525
8671.15 1530
8672.03 1496
8672.91 1584
8673.79 1668
8674.67 1685
8675.55 1764
8676.42 1869
8677.30 1906
8678.18 1946
8679.06 2039
8679.94 2163
8680.82 2268
8681.70 2239
8682.58 2260
8683.46 2208
8684.34 2176
8685.22 1990
8686.10 1893
8686.98 1962
8687.86 1952
8688.74 1842
8689.62 1780
8690.50 1793
8691.38 1763
8692.26 1803
8693.14 1903
8694.02 2079
8694.90 2214
8695.78 2321
8696.66 2526
8697.54 2786
8698.42 2908
8699.30 3200
8700.18 3273
8701.07 3414
8701.95 3285
8702.83 2970
8703.71 2837
8704.59 2629
8705.47 2293
8706.35 2110
8707.23 1945
8708.11 1807
8708.99 1763
8709.87 1724
8710.75 1688
8711.64 1664
8712.52 1740
8713.40 1694
8714.28 1636
8715.16 1646
8716.04 1632
8716.92 1605
8717.81 1768
8718.69 1710
8719.57 1683
8720.45 1618
8721.33 1591
8722.21 1601
8723.10 1680
8723.98 1678
8724.86 1581
8725.74 1562
8726.62 1718
8727.50 1797
8728.39 1677
8729.27 1703
8730.15 1717
8731.03 1868
8731.91 1737
8732.80 1743
8733.68 1653
8734.56 1762
8735.44 1859
8736.33 1802
8737.21 1751
8738.09 1756
8738.97 1892
8739.86 1863
8740.74 2028
8741.62 1974
8742.50 1961
8743.39 2013
8744.27 1913
8745.15 1971
8746.04 1923
8746.92 1946
8747.80 1984
8748.68 1962
8749.57 1972
8750.45 2001
8751.33 2065
8752.22 1958
8753.10 1969
8753.98 2039
8754.87 1981
8755.75 2082
8756.63 2042
8757.52 2093
8758.40 2074
8759.28 2193
8760.17 2325
8761.05 2180
8761.94 2183
8762.82 2322
8763.70 2280
8764.59 2179
8765.47 2283
8766.36 2349
8767.24 2382
8768.12 2361
8769.01 2283
8769.89 2467
8770.78 2463
8771.66 2512
8772.54 2628
8773.43 2670
8774.31 2710
8775.20 2667
8776.08 2640
8776.97 2676
8777.85 2598
8778.73 2684
8779.62 2694
8780.50 2674
8781.39 2631
8782.27 2626
8783.16 2738
8784.04 3023
8784.93 3343
8785.81 3814
8786.70 4410
8787.58 4740
8788.47 5028
8789.35 5489
8790.24 5583
8791.12 5416
8792.01 4936
8792.89 4679
8793.78 4153
8794.66 3725
8795.55 3493
8796.44 3193
8797.32 2899
8798.21 2781
8799.09 2801
8799.98 2838
8800.86 2842
8801.75 3091
8802.63 3303
8803.52 3652
8804.41 3789
8805.29 3958
8806.18 4086
8807.06 4023
8807.95 3690
8808.84 3527
8809.72 3236
8810.61 2938
8811.49 2638
8812.38 2583
8813.27 2320
8814.15 2287
8815.04 2260
8815.93 2171
8816.81 2154
8817.70 2285
8818.59 2371
8819.47 2489
8820.36 2571
8821.25 2650
8822.13 2573
8823.02 2600
8823.91 2390
8824.79 2296
8825.68 2221
8826.57 2142
8827.45 2122
8828.34 2100
8829.23 1989
8830.12 1923
8831.00 1890
8831.89 1794
8832.78 1919
8833.66 1977
8834.55 1953
8835.44 1972
8836.33 1901
8837.21 1908
8838.10 2060
8838.99 1940
8839.88 1995
8840.76 1939
8841.65 1929
8842.54 1850
8843.43 1898
8844.32 1740
8845.20 1796
8846.09 1755
8846.98 1799
8847.87 1727
8848.76 1857
8849.64 1783
8850.53 1836
8851.42 1821
8852.31 1823
8853.20 1810
8854.09 1885
8854.97 1903
8855.86 1829
8856.75 1895
8857.64 1794
8858.53 1713
8859.42 1690
8860.30 1801
8861.19 1715
8862.08 1833
8862.97 1742
8863.86 1708
8864.75 1756
8865.64 1735
8866.53 1706
8867.42 1748
8868.30 1735
8869.19 1659
8870.08 1767
8870.97 1691
8871.86 1608
8872.75 1598
8873.64 1596
8874.53 1537
8875.42 1519
8876.31 1506
8877.20 1506
8878.09 1482
8878.98 1472
8879.87 1441
8880.76 1449
8881.65 1466
8882.54 1443
8883.43 1396
8884.32 1398
8885.21 1458
8886.10 1366
8886.99 1350
8887.88 1336
8888.77 1306
8889.66 1240
8890.55 1253
8891.44 1292
8892.33 1252
8893.22 1326
8894.11 1271
8895.00 1274
8895.89 1241
8896.78 1256
8897.67 1194
8898.56 1156
8899.45 1237
8900.34 1184
8901.23 1161
8902.12 1127
8903.01 1177
8903.90 1053
8904.79 1124
8905.69 1176
8906.58 1173
8907.47 1159
8908.36 1118
8909.25 1115
8910.14 1085
8911.03 1050
8911.92 1103
8912.82 1038
8913.71 1056
8914.60 1077
8915.49 1085
8916.38 1132
8917.27 1123
8918.16 1105
8919.06 1125
8919.95 1023
8920.84 1005
8921.73 1033
8922.62 1017
8923.51 1006
8924.41 1005
8925.30 992
8926.19 1001
8927.08 973
8927.97 952
8928.87 1024
8929.76 989
8930.65 979
8931.54 932
8932.43 919
8933.33 981
8934.22 985
8935.11 1013
8936.00 969
8936.90 1026
8937.79 1037
8938.68 936
8939.57 906
8940.47 959
8941.36 982
8942.25 901
8943.15 892
8944.04 890
8944.93 911
8945.82 902
8946.72 929
8947.61 984
8948.50 968
8949.40 890
8950.29 886
8951.18 933
8952.08 932
8952.97 863
8953.86 862
8954.76 895
8955.65 923
8956.54 876
8957.44 807
8958.33 899
8959.22 900
8960.12 885
8961.01 834
8961.91 872
8962.80 869
8963.69 821
8964.59 855
8965.48 843
8966.37 909
8967.27 818
8968.16 849
8969.06 916
8969.95 787
8970.85 828
8971.74 897
8972.63 804
8973.53 835
8974.42 806
8975.32 814
8976.21 907
8977.11 886
8978.00 824
8978.90 805
8979.79 822
8980.68 862
8981.58 851
8982.47 824
8983.37 866
8984.26 815
8985.16 821
8986.05 696
8986.95 725
8987.84 767
8988.74 777
8989.63 784
8990.53 740
8991.42 759
8992.32 754
8993.22 754
8994.11 775
8995.01 756
8995.90 716
8996.80 771
8997.69 801
8998.59 699
8999.48 718
9000.38 781
9001.28 733
9002.17 705
9003.07 731
9003.96 753
9004.86 776
9005.75 795
9006.65 745
9007.55 723
9008.44 698
9009.34 671
9010.23 732
9011.13 684
9012.03 723
9012.92 726
9013.82 738
9014.72 678
9015.61 728
9016.51 767
9017.41 721
9018.30 723
9019.20 770
9020.10 706
9020.99 719
9021.89 733
9022.79 692
9023.68 730
9024.58 741
9025.48 716
9026.37 702
9027.27 732
9028.17 799
9029.06 802
9029.96 687
9030.86 673
9031.76 677
9032.65 696
9033.55 708
9034.45 685
9035.35 701
9036.24 716
9037.14 678
9038.04 655
9038.94 640
9039.83 658
9040.73 699
9041.63 717
9042.53 685
9043.42 643
9044.32 682
9045.22 670
9046.12 640
9047.02 617
9047.91 658
9048.81 637
9049.71 657
9050.61 667
9051.51 715
9052.41 645
9053.30 665
9054.20 603
9055.10 630
9056.00 633
9056.90 710
9057.80 691
9058.69 657
9059.59 678
9060.49 716
9061.39 649
9062.29 722
9063.19 706
9064.09 667
9064.99 725
9065.88 699
9066.78 727
9067.68 663
9068.58 712
9069.48 765
9070.38 769
9071.28 768
9072.18 701
9073.08 730
9073.98 783
9074.88 745
9075.78 730
9076.68 672
9077.58 733
9078.47 703
9079.37 702
9080.27 621
9081.17 694
9082.07 786
9082.97 618
9083.87 703
9084.77 694
9085.67 671
9086.57 737
9087.47 712
9088.37 702
9089.27 699
9090.17 712
9091.07 662
9091.97 724
9092.87 649
9093.77 665
9094.67 733
9095.58 697
9096.48 621
9097.38 692
9098.28 731
9099.18 678
9100.08 650
9100.98 629
9101.88 694
9102.78 677
9103.68 641
9104.58 712
9105.48 669
9106.38 656
9107.28 666
9108.19 711
9109.09 729
9109.99 657
9110.89 711
9111.79 716
9112.69 726
9113.59 628
9114.49 670
9115.40 723
9116.30 703
9117.20 748
9118.10 693
9119.00 681
9119.90 642
9120.81 669
9121.71 727
9122.61 678
9123.51 629
9124.41 619
9125.31 680
9126.22 677
9127.12 721
9128.02 731
9128.92 723
9129.82 674
9130.73 657
9131.63 664
9132.53 626
9133.43 714
9134.34 746
9135.24 659
9136.14 682
9137.04 717
9137.95 726
9138.85 730
9139.75 671
9140.65 676
9141.56 649
9142.46 602
9143.36 650
9144.26 677
9145.17 631
9146.07 697
9146.97 692
9147.88 628
9148.78 606
9149.68 660
9150.59 641
9151.49 665
9152.39 640
9153.29 631
9154.20 686
9155.10 698
9156.01 697
9156.91 626
9157.81 661
9158.72 676
9159.62 653
9160.52 709
9161.43 663
9162.33 642
9163.23 626
9164.14 639
9165.04 623
9165.95 610
9166.85 556
9167.75 595
9168.66 689
9169.56 671
9170.47 674
9171.37 685
9172.27 706
9173.18 663
9174.08 637
9174.99 639
9175.89 629
9176.80 619
9177.70 603
9178.60 615
9179.51 683
9180.41 650
9181.32 675
9182.22 692
9183.13 702
9184.03 652
9184.94 707
9185.84 650
9186.75 649
9187.65 706
9188.56 728
9189.46 697
9190.37 688
9191.27 606
9192.18 697
9193.08 709
9193.99 657
9194.89 611
9195.80 631
9196.71 653
9197.61 690
9198.52 622
9199.42 628
9200.33 733
9201.23 704
9202.14 635
9203.04 660
9203.95 676
9204.86 736
9205.76 692
9206.67 742
9207.57 694
9208.48 797
9209.39 732
9210.29 767
9211.20 743
9212.10 725
9213.01 752
9213.92 678
9214.82 626
9215.73 706
9216.64 662
9217.54 689
9218.45 699
9219.36 628
9220.26 658
9221.17 700
9222.08 700
9222.98 629
9223.89 722
9224.80 733
9225.70 650
9226.61 626
9227.52 610
9228.42 696
9229.33 660
9230.24 658
9231.14 686
9232.05 636
9232.96 634
9233.87 706
9234.77 701
9235.68 710
9236.59 670
9237.50 672
9238.40 687
9239.31 697
9240.22 629
9241.13 622
9242.03 617
9242.94 609
9243.85 684
9244.76 618
9245.66 626
9246.57 711
9247.48 648
9248.39 596
9249.30 658
9250.20 636
9251.11 673
9252.02 625
9252.93 635
9253.84 606
9254.75 638
9255.65 668
9256.56 637
9257.47 607
9258.38 614
9259.29 649
9260.20 633
9261.10 585
9262.01 620
9262.92 596
9263.83 608
9264.74 664
9265.65 636
9266.56 652
9267.47 682
9268.37 668
9269.28 680
9270.19 627
9271.10 685
9272.01 672
9272.92 587
9273.83 601
9274.74 592
9275.65 612
9276.56 629
9277.47 718
9278.38 680
9279.29 645
9280.20 639
9281.11 607
9282.01 615
9282.92 669
9283.83 660
9284.74 618
9285.65 666
9286.56 752
9287.47 643
9288.38 700
9289.29 669
9290.20 693
9291.11 608
9292.02 679
9292.93 648
9293.84 655
9294.75 712
9295.66 699
9296.57 731
9297.49 669
9298.40 703
9299.31 736
9300.22 737
9301.13 751
9302.04 770
9302.95 761
9303.86 740
9304.77 713
9305.68 753
9306.59 714
9307.50 697
9308.41 696
9309.32 710
9310.24 674
9311.15 663
9312.06 719
9312.97 706
9313.88 712
9314.79 719
9315.70 717
9316.61 653
9317.53 642
9318.44 698
9319.35 657
9320.26 701
9321.17 695
9322.08 675
9322.99 743
9323.91 657
9324.82 636
9325.73 651
9326.64 700
9327.55 685
9328.46 648
9329.38 594
9330.29 688
9331.20 681
9332.11 632
9333.03 677
9333.94 733
9334.85 660
9335.76 633
9336.67 633
9337.59 659
9338.50 624
9339.41 694
9340.32 648
9341.24 675
9342.15 625
9343.06 650
9343.97 636
9344.89 627
9345.80 685
9346.71 656
9347.63 619
9348.54 656
9349.45 669
9350.36 630
9351.28 667
9352.19 653
9353.10 695
9354.02 669
9354.93 631
9355.84 651
9356.76 659
9357.67 702
9358.58 709
9359.50 701
9360.41 712
9361.32 648
9362.24 702
9363.15 681
9364.06 639
9364.98 665
9365.89 676
9366.81 676
9367.72 688
9368.63 696
9369.55 693
9370.46 682
9371.38 730
9372.29 758
9373.20 706
9374.12 705
9375.03 708
9375.95 698
9376.86 717
9377.77 690
9378.69 688
9379.60 682
9380.52 722
9381.43 682
9382.35 665
9383.26 701
9384.18 686
9385.09 726
9386.01 765
9386.92 734
9387.83 692
9388.75 770
9389.66 803
9390.58 803
9391.49 767
9392.41 766
9393.32 777
9394.24 757
9395.16 743
9396.07 754
9396.99 802
9397.90 824
9398.82 876
9399.73 863
9400.65 832
9401.56 910
9402.48 905
9403.39 851
9404.31 885
9405.22 893
9406.14 900
9407.06 890
9407.97 844
9408.89 865
9409.80 861
9410.72 841
9411.64 856
9412.55 859
9413.47 884
9414.38 929
9415.30 893
9416.22 796
9417.13 785
9418.05 833
9418.97 793
9419.88 820
9420.80 741
9421.71 796
9422.63 745
9423.55 808
9424.46 824
9425.38 791
9426.30 773
9427.21 812
9428.13 745
9429.05 725
9429.96 746
9430.88 810
9431.80 760
9432.72 766
9433.63 683
9434.55 760
9435.47 729
9436.38 759
9437.30 744
9438.22 708
9439.14 745
9440.05 769
9440.97 764
9441.89 922
9442.81 763
9443.72 802
9444.64 805
9445.56 815
9446.48 788
9447.39 790
9448.31 737
9449.23 740
9450.15 746
9451.07 791
9451.98 770
9452.90 716
9453.82 764
9454.74 769
9455.66 809
9456.57 793
9457.49 861
9458.41 851
9459.33 933
9460.25 1026
9461.16 1044
9462.08 1095
9463.00 1124
9463.92 1011
9464.84 978
9465.76 917
9466.68 872
9467.59 819
9468.51 845
9469.43 802
9470.35 780
9471.27 721
9472.19 763
9473.11 765
9474.03 782
9474.95 719
9475.87 753
9476.78 698
9477.70 709
9478.62 725
9479.54 733
9480.46 738
9481.38 674
9482.30 755
9483.22 737
9484.14 706
9485.06 778
9485.98 780
9486.90 790
9487.82 771
9488.74 779
9489.66 797
9490.58 830
9491.50 800
9492.42 774
9493.34 782
9494.26 781
9495.18 777
9496.10 809
9497.02 723
9497.94 708
9498.86 661
9499.78 690
9500.70 719
9501.62 704
9502.54 653
9503.46 696
9504.38 706
9505.30 662
9506.22 705
9507.14 696
9508.06 652
9508.98 726
9509.90 726
9510.82 714
9511.75 631
9512.67 687
9513.59 655
9514.51 731
9515.43 694
9516.35 719
9517.27 706
9518.19 693
9519.11 675
9520.03 694
9520.96 751
9521.88 777
9522.80 695
9523.72 731
9524.64 722
9525.56 736
9526.48 740
9527.41 745
9528.33 685
9529.25 675
9530.17 706
9531.09 677
9532.02 761
9532.94 740
9533.86 706
9534.78 722
9535.70 713
9536.63 774
9537.55 746
9538.47 766
9539.39 865
9540.31 899
9541.24 877
9542.16 814
9543.08 864
9544.00 784
9544.93 787
9545.85 755
9546.77 732
9547.69 730
9548.62 694
9549.54 664
9550.46 638
9551.38 681
9552.31 720
9553.23 700
9554.15 727
9555.08 710
9556.00 696
9556.92 688
9557.84 688
9558.77 715
9559.69 764
9560.61 713
9561.54 706
9562.46 700
9563.38 711
9564.31 748
9565.23 692
9566.15 764
9567.08 780
9568.00 754
9568.93 759
9569.85 713
9570.77 670
9571.70 734
9572.62 717
9573.54 681
9574.47 664
9575.39 651
9576.32 662
9577.24 642
9578.16 746
9579.09 707
9580.01 689
9580.94 770
9581.86 737
9582.78 717
9583.71 732
9584.63 655
9585.56 657
9586.48 699
9587.41 658
9588.33 645
9589.26 709
9590.18 682
9591.11 638
9592.03 618
9592.96 688
9593.88 712
9594.80 631
9595.73 656
9596.65 689
9597.58 698
9598.50 710
9599.43 640
9600.35 676
9601.28 749
9602.21 728
9603.13 686
9604.06 659
9604.98 702
9605.91 740
9606.83 708
9607.76 751
9608.68 670
9609.61 725
9610.53 747
9611.46 728
9612.39 691
9613.31 740
9614.24 731
9615.16 707
9616.09 703
9617.02 740
9617.94 691
9618.87 732
9619.79 750
9620.72 742
9621.65 688
9622.57 728
9623.50 803
9624.42 829
9625.35 785
9626.28 815
9627.20 766
9628.13 741
9629.06 731
9629.98 735
9630.91 798
9631.84 781
9632.76 803
9633.69 809
9634.62 790
9635.54 808
9636.47 853
9637.40 831
9638.32 760
9639.25 763
9640.18 824
9641.11 822
9642.03 868
9642.96 890
9643.89 853
9644.81 863
9645.74 836
9646.67 886
9647.60 854
9648.52 894
9649.45 859
9650.38 858
9651.31 889
9652.23 851
9653.16 907
9654.09 951
9655.02 945
9655.95 955
9656.87 965
9657.80 1023
9658.73 987
9659.66 1010
9660.58 986
9661.51 991
9662.44 934
9663.37 950
9664.30 911
9665.23 953
9666.15 988
9667.08 960
9668.01 927
9668.94 893
9669.87 867
9670.80 956
9671.73 913
9672.65 911
9673.58 971
9674.51 1062
9675.44 995
9676.37 957
9677.30 1023
9678.23 991
9679.16 940
9680.08 909
9681.01 880
9681.94 925
9682.87 1010
9683.80 951
9684.73 944
9685.66 985
9686.59 966
9687.52 905
9688.45 968
9689.38 1034
9690.31 966
9691.24 977
9692.17 1022
9693.09 986
9694.02 992
9694.95 950
9695.88 1009
9696.81 1002
9697.74 997
9698.67 1053
9699.60 1049
9700.53 1065
9701.46 1029
9702.39 1112
9703.32 1106
9704.25 1136
9705.18 1116
9706.11 1151
9707.04 1308
9707.97 1239
9708.91 1273
9709.84 1243
9710.77 1179
9711.70 1066
9712.63 1037
9713.56 1009
9714.49 972
9715.42 981
9716.35 1007
9717.28 1062
9718.21 1011
9719.14 992
9720.07 1075
9721.00 1094
9721.93 997
9722.87 982
9723.80 980
9724.73 979
9725.66 982
9726.59 1023
9727.52 909
9728.45 823
9729.38 827
9730.32 885
9731.25 905
9732.18 928
9733.11 860
9734.04 941
9734.97 875
9735.91 884
9736.84 889
9737.77 920
9738.70 975
9739.63 967
9740.56 972
9741.50 966
9742.43 954
9743.36 931
9744.29 877
9745.22 831
9746.16 817
9747.09 905
9748.02 832
9748.95 812
9749.89 795
9750.82 861
9751.75 834
9752.68 919
9753.62 950
9754.55 842
9755.48 849
9756.41 883
9757.35 795
9758.28 840
9759.21 848
9760.14 897
9761.08 864
9762.01 813
9762.94 782
9763.88 889
9764.81 830
9765.74 808
9766.68 870
9767.61 915
9768.54 800
9769.48 826
9770.41 838
9771.34 887
9772.28 910
9773.21 863
9774.14 872
9775.08 873
9776.01 904
9776.94 864
9777.88 821
9778.81 859
9779.74 820
9780.68 822
9781.61 824
9782.55 902
9783.48 836
9784.41 960
9785.35 860
9786.28 801
9787.22 880
9788.15 959
9789.08 991
9790.02 965
9790.95 877
9791.89 904
9792.82 960
9793.76 931
9794.69 899
9795.63 825
9796.56 871
9797.49 832
9798.43 855
9799.36 805
9800.30 829
9801.23 842
9802.17 807
9803.10 808
9804.04 829
9804.97 873
9805.91 845
9806.84 886
9807.78 879
9808.71 881
9809.65 859
9810.58 770
9811.52 757
9812.45 758
9813.39 735
9814.33 717
9815.26 719
9816.20 761
9817.13 745
9818.07 706
9819.00 724
9819.94 697
9820.87 678
9821.81 673
9822.75 702
9823.68 675
9824.62 707
9825.55 743
9826.49 778
9827.43 731
9828.36 702
9829.30 730
9830.23 709
9831.17 696
9832.11 754
9833.04 722
9833.98 672
9834.92 685
9835.85 666
9836.79 700
9837.73 675
9838.66 722
9839.60 695
9840.54 723
9841.47 698
9842.41 669
9843.35 691
9844.28 716
9845.22 650
9846.16 725
9847.09 697
9848.03 698
9848.97 658
9849.90 685
9850.84 684
9851.78 626
9852.72 729
9853.65 681
9854.59 709
9855.53 715
9856.47 763
9857.40 680
9858.34 720
9859.28 719
9860.22 735
9861.15 736
9862.09 741
9863.03 733
9863.97 679
9864.90 737
9865.84 622
9866.78 704
9867.72 679
9868.66 714
9869.59 708
9870.53 733
9871.47 693
9872.41 652
9873.35 723
9874.29 678
9875.22 762
9876.16 657
9877.10 612
9878.04 648
9878.98 679
9879.92 709
9880.85 685
9881.79 689
9882.73 732
9883.67 693
9884.61 722
9885.55 707
9886.49 671
9887.43 649
9888.37 615
9889.30 624
9890.24 674
9891.18 680
9892.12 659
9893.06 676
9894.00 629
9894.94 661
9895.88 677
9896.82 671
9897.76 651
9898.70 689
9899.64 699
9900.58 661
9901.52 685
9902.45 667
9903.39 665
9904.33 672
9905.27 657
9906.21 606
9907.15 682
9908.09 653
9909.03 626
9909.97 694
9910.91 623
9911.85 631
9912.79 689
9913.73 726
9914.67 660
9915.61 633
9916.55 667
9917.49 729
9918.44 684
9919.38 703
9920.32 683
9921.26 692
9922.20 701
9923.14 718
9924.08 693
9925.02 662
9925.96 664
9926.90 696
9927.84 714
9928.78 727
9929.72 734
9930.66 776
9931.61 856
9932.55 962
9933.49 1011
9934.43 1054
9935.37 1090
9936.31 1054
9937.25 1037
9938.19 949
9939.14 932
9940.08 834
9941.02 794
9941.96 781
9942.90 721
9943.84 690
9944.78 693
9945.73 652
9946.67 605
9947.61 726
9948.55 710
9949.49 730
9950.44 705
9951.38 703
9952.32 654
9953.26 589
9954.20 613
9955.15 653
9956.09 582
9957.03 588
9957.97 627
9958.91 656
9959.86 609
9960.80 591
9961.74 673
9962.68 634
9963.63 629
9964.57 622
9965.51 694
9966.45 611
9967.40 628
9968.34 637
9969.28 666
9970.23 639
9971.17 612
9972.11 601
9973.05 655
9974.00 637
9974.94 652
9975.88 633
9976.83 630
9977.77 649
9978.71 633
9979.66 605
9980.60 577
9981.54 616
9982.49 598
9983.43 532
9984.37 558
9985.32 644
9986.26 622
9987.20 560
9988.15 624
9989.09 638
9990.04 618
9990.98 632
9991.92 620
9992.87 584
9993.81 604
9994.76 627
9995.70 617
9996.64 614
9997.59 581
9998.53 607
9999.48 619
10000.42 580
10001.36 626
10002.31 607
10003.25 611
10004.20 589
10005.14 565
10006.09 538
10007.03 555
10007.98 602
10008.92 617
10009.87 620
10010.81 575
10011.76 653
10012.70 611
10013.64 592
10014.59 645
10015.53 637
10016.48 633
10017.43 625
10018.37 563
10019.32 582
10020.26 560
10021.21 533
10022.15 642
10023.10 577
10024.04 613
10024.99 604
10025.93 606
10026.88 612
10027.82 602
10028.77 583
10029.72 602
10030.66 628
10031.61 607
10032.55 652
10033.50 639
10034.44 596
10035.39 588
10036.34 555
10037.28 553
10038.23 608
10039.17 608
10040.12 586
10041.07 585
10042.01 617
10042.96 592
10043.91 554
10044.85 553
10045.80 562
10046.74 539
10047.69 585
10048.64 574
10049.58 526
10050.53 565
10051.48 544
10052.42 588
10053.37 567
10054.32 581
10055.27 584
10056.21 557
10057.16 572
10058.11 542
10059.05 592
10060.00 549
10060.95 577
10061.89 589
10062.84 550
10063.79 544
10064.74 535
10065.68 541
10066.63 540
10067.58 563
10068.53 579
10069.47 529
10070.42 572
10071.37 505
10072.32 547
10073.26 575
10074.21 572
10075.16 580
10076.11 577
10077.06 497
10078.00 523
10078.95 528
10079.90 535
10080.85 515
10081.80 509
10082.74 553
10083.69 532
10084.64 538
10085.59 524
10086.54 546
10087.49 526
10088.43 529
10089.38 516
10090.33 541
10091.28 540
10092.23 518
10093.18 585
10094.13 562
10095.07 507
10096.02 498
10096.97 540
10097.92 546
10098.87 543
10099.82 479
10100.77 534
10101.72 548
10102.67 541
10103.61 568
10104.56 530
10105.51 550
10106.46 541
10107.41 504
10108.36 557
10109.31 536
10110.26 562
10111.21 556
10112.16 541
10113.11 528
10114.06 487
10115.01 532
10115.96 589
10116.91 556
10117.86 481
10118.81 532
10119.76 535
10120.71 550
10121.66 544
10122.61 522
10123.56 504
10124.51 505
10125.46 516
10126.41 535
10127.36 538
10128.31 509
10129.26 540
10130.21 535
10131.16 529
10132.11 533
10133.06 524
10134.01 562
10134.96 580
10135.91 545
10136.86 575
10137.81 515
10138.76 524
10139.72 557
10140.67 520
10141.62 552
10142.57 566
10143.52 583
10144.47 560
10145.42 592
10146.37 540
10147.32 550
10148.28 564
10149.23 537
10150.18 560
10151.13 607
10152.08 583
10153.03 589
10153.98 554
10154.94 605
10155.89 586
10156.84 551
10157.79 533
10158.74 569
10159.69 576
10160.65 553
10161.60 552
10162.55 570
10163.50 565
10164.45 579
10165.41 607
10166.36 581
10167.31 638
10168.26 577
10169.21 626
10170.17 601
10171.12 540
10172.07 561
10173.02 578
10173.98 627
10174.93 577
10175.88 562
10176.83 537
10177.79 583
10178.74 652
10179.69 596
10180.64 571
10181.60 627
10182.55 622
10183.50 619
10184.46 627
10185.41 588
10186.36 596
10187.32 573
10188.27 588
10189.22 587
10190.18 634
10191.13 636
10192.08 647
10193.03 646
10193.99 684
10194.94 645
10195.90 654
10196.85 689
10197.80 641
10198.76 673
10199.71 613
10200.66 667
10201.62 673
10202.57 634
10203.52 658
10204.48 625
10205.43 665
10206.39 661
10207.34 654
10208.29 715
10209.25 752
10210.20 729
10211.16 757
10212.11 732
10213.07 746
10214.02 777
10214.97 774
10215.93 777
10216.88 751
10217.84 733
10218.79 756
10219.75 709
10220.70 734
10221.66 694
10222.61 680
10223.57 675
10224.52 650
10225.48 653
10226.43 636
10227.39 642
10228.34 692
10229.30 692
10230.25 640
10231.21 611
10232.16 652
10233.12 636
10234.07 593
10235.03 582
10235.98 641
10236.94 654
10237.89 686
10238.85 680
10239.80 736
10240.76 715
10241.72 698
10242.67 735
10243.63 778
10244.58 832
10245.54 855
10246.49 753
10247.45 778
10248.41 736
10249.36 718
10250.32 701
10251.27 636
10252.23 643
10253.19 632
10254.14 615
10255.10 647
10256.06 599
10257.01 576
10257.97 662
10258.92 624
10259.88 609
10260.84 618
10261.79 581
10262.75 571
10263.71 594
10264.66 634
10265.62 595
10266.58 570
10267.53 560
10268.49 599
10269.45 555
10270.41 520
10271.36 559
10272.32 620
10273.28 661
10274.23 545
10275.19 510
10276.15 564
10277.11 588
10278.06 568
10279.02 601
10279.98 521
10280.94 526
10281.89 518
10282.85 540
10283.81 571
10284.77 590
10285.72 540
10286.68 534
10287.64 536
10288.60 562
10289.55 532
10290.51 478
10291.47 501
10292.43 490
10293.39 465
10294.34 509
10295.30 490
10296.26 526
10297.22 545
10298.18 531
10299.14 550
10300.09 533
10301.05 534
10302.01 569
10302.97 558
10303.93 549
10304.89 565
10305.85 496
10306.80 502
10307.76 559
10308.72 520
10309.68 502
10310.64 527
10311.60 551
10312.56 538
10313.52 540
10314.47 537
10315.43 469
10316.39 481
10317.35 487
10318.31 487
10319.27 547
10320.23 542
10321.19 546
10322.15 512
10323.11 530
10324.07 520
10325.03 528
10325.99 510
10326.95 454
10327.91 517
10328.87 509
10329.83 530
10330.79 579
10331.75 573
10332.71 520
10333.67 498
10334.63 490
10335.59 500
10336.55 518
10337.51 566
10338.47 518
10339.43 543
10340.39 518
10341.35 478
10342.31 453
10343.27 537
10344.23 501
10345.19 499
10346.15 532
10347.11 508
10348.07 546
10349.03 620
10349.99 546
10350.95 505
10351.91 542
10352.87 530
10353.83 534
10354.79 489
10355.76 533
10356.72 509
10357.68 539
10358.64 501
10359.60 520
10360.56 538
10361.52 505
10362.48 541
10363.45 521
10364.41 492
10365.37 479
10366.33 508
10367.29 529
10368.25 491
10369.21 558
10370.18 503
10371.14 479
10372.10 511
10373.06 479
10374.02 511
10374.98 480
10375.95 503
10376.91 489
10377.87 508
10378.83 553
10379.79 507
10380.76 518
10381.72 527
10382.68 477
10383.64 501
10384.61 487
10385.57 490
10386.53 466
10387.49 423
10388.46 529
10389.42 547
10390.38 521
10391.34 534
10392.31 526
10393.27 517
10394.23 511
10395.19 519
10396.16 530
10397.12 528
10398.08 502
10399.05 490
10400.01 535
10400.97 532
10401.93 483
10402.90 490
10403.86 488
10404.82 548
10405.79 552
10406.75 465
10407.71 477
10408.68 538
10409.64 587
10410.60 552
10411.57 551
10412.53 512
10413.50 494
10414.46 472
10415.42 499
10416.39 498
10417.35 565
10418.31 545
10419.28 526
10420.24 535
10421.21 527
10422.17 520
10423.13 591
10424.10 626
10425.06 538
10426.03 582
10426.99 679
10427.96 648
10428.92 636
10429.88 591
10430.85 642
10431.81 670
10432.78 600
10433.74 570
10434.71 557
10435.67 529
10436.64 536
10437.60 517
10438.57 483
10439.53 542
10440.50 516
10441.46 501
10442.43 538
10443.39 588
10444.36 507
10445.32 519
10446.29 518
10447.25 501
10448.22 518
10449.18 434
10450.15 541
10451.11 486
10452.08 444
10453.04 492
10454.01 510
10454.97 522
10455.94 471
10456.91 470
10457.87 464
10458.84 551
10459.80 545
10460.77 485
10461.73 463
10462.70 472
10463.67 478
10464.63 446
10465.60 468
10466.56 467
10467.53 459
10468.50 484
10469.46 480
10470.43 497
10471.40 447
10472.36 464
10473.33 485
10474.30 471
10475.26 504
10476.23 514
10477.19 483
10478.16 499
10479.13 523
10480.09 515
10481.06 528
10482.03 494
10483.00 510
10483.96 479
10484.93 470
10485.90 478
10486.86 503
10487.83 526
10488.80 529
10489.76 476
10490.73 527
10491.70 535
10492.67 526
10493.63 497
10494.60 536
10495.57 505
10496.54 506
10497.50 474
10498.47 519
10499.44 488
10500.41 479
10501.37 467
10502.34 485
10503.31 455
10504.28 499
10505.25 528
10506.21 554
10507.18 536
10508.15 495
10509.12 544
10510.09 513
10511.05 485
10512.02 487
10512.99 496
10513.96 494
10514.93 527
10515.90 512
10516.86 534
10517.83 510
10518.80 527
10519.77 474
10520.74 509
10521.71 457
10522.68 498
10523.64 572
10524.61 520
10525.58 522
10526.55 511
10527.52 530
10528.49 496
10529.46 478
10530.43 497
10531.40 495
10532.36 505
10533.33 519
10534.30 523
10535.27 510
10536.24 446
10537.21 501
10538.18 508
10539.15 508
10540.12 482
10541.09 489
10542.06 537
10543.03 499
10544.00 466
10544.97 477
10545.94 524
10546.91 491
10547.88 508
10548.85 510
10549.82 523
10550.79 545
10551.76 555
10552.73 524
10553.70 530
10554.67 506
10555.64 530
10556.61 525
10557.58 486
10558.55 537
10559.52 539
10560.49 570
10561.46 561
10562.43 516
10563.40 542
10564.37 609
10565.34 584
10566.31 610
10567.28 621
10568.25 653
10569.23 687
10570.20 685
10571.17 666
10572.14 637
10573.11 610
10574.08 584
10575.05 596
10576.02 590
10576.99 532
10577.96 554
10578.94 550
10579.91 551
10580.88 573
10581.85 523
10582.82 544
10583.79 525
10584.76 493
10585.74 500
10586.71 539
10587.68 541
10588.65 518
10589.62 558
10590.60 556
10591.57 557
10592.54 534
10593.51 548
10594.48 510
10595.45 545
10596.43 602
10597.40 587
10598.37 577
10599.34 602
10600.32 543
10601.29 607
10602.26 557
10603.23 533
10604.21 540
10605.18 521
10606.15 503
10607.12 437
10608.10 475
10609.07 498
10610.04 531
10611.01 501
10611.99 521
10612.96 490
10613.93 510
10614.91 487
10615.88 494
10616.85 467
10617.82 488
10618.80 532
10619.77 524
10620.74 496
10621.72 520
10622.69 576
10623.66 586
10624.64 497
10625.61 460
10626.58 487
10627.56 527
10628.53 498
10629.51 497
10630.48 482
10631.45 493
10632.43 538
10633.40 496
10634.37 509
10635.35 487
10636.32 522
10637.30 532
10638.27 506
10639.24 513
10640.22 534
10641.19 548
10642.17 554
10643.14 556
10644.11 564
10645.09 544
10646.06 587
10647.04 576
10648.01 523
10648.99 554
10649.96 573
10650.94 542
10651.91 504
10652.89 485
10653.86 500
10654.83 510
10655.81 526
10656.78 503
10657.76 521
10658.73 551
10659.71 530
10660.68 503
10661.66 490
10662.63 536
10663.61 478
10664.59 537
10665.56 471
10666.54 457
10667.51 449
10668.49 501
10669.46 516
10670.44 475
10671.41 438
10672.39 480
10673.36 512
10674.34 516
10675.32 483
10676.29 499
10677.27 496
10678.24 468
10679.22 478
10680.19 538
10681.17 447
10682.15 466
10683.12 465
10684.10 451
10685.08 529
10686.05 478
10687.03 485
10688.00 484
10688.98 506
10689.96 501
10690.93 471
10691.91 513
10692.89 518
10693.86 478
10694.84 529
10695.82 509
10696.79 495
10697.77 436
10698.75 494
10699.72 497
10700.70 472
10701.68 459
10702.65 483
10703.63 508
10704.61 492
10705.59 482
10706.56 472
10707.54 411
10708.52 418
10709.49 465
10710.47 446
10711.45 472
10712.43 501
10713.40 515
10714.38 485
10715.36 505
10716.34 481
10717.31 476
10718.29 468
10719.27 429
10720.25 449
10721.22 458
10722.20 503
10723.18 478
10724.16 507
10725.14 508
10726.11 506
10727.09 493
10728.07 443
10729.05 459
10730.03 464
10731.01 481
10731.98 439
10732.96 460
10733.94 498
10734.92 490
10735.90 443
10736.88 447
10737.85 439
10738.83 437
10739.81 434
10740.79 437
10741.77 467
10742.75 434
10743.73 463
10744.71 554
10745.69 436
10746.66 467
10747.64 496
10748.62 524
10749.60 477
10750.58 466
10751.56 482
10752.54 441
10753.52 461
10754.50 430
10755.48 482
10756.46 459
10757.44 465
10758.42 490
10759.39 449
10760.37 437
10761.35 483
10762.33 504
10763.31 480
10764.29 488
10765.27 467
10766.25 466
10767.23 487
10768.21 504
10769.19 478
10770.17 442
10771.15 423
10772.13 458
10773.11 500
10774.09 471
10775.07 456
10776.05 486
10777.03 466
10778.02 496
10779.00 508
10779.98 504
10780.96 453
10781.94 525
10782.92 510
10783.90 448
10784.88 496
10785.86 484
10786.84 525
10787.82 509
10788.80 508
10789.78 489
10790.76 462
10791.75 529
10792.73 505
10793.71 495
10794.69 492
10795.67 496
10796.65 518
10797.63 521
10798.61 517
10799.60 514
10800.58 470
10801.56 497
10802.54 484
10803.52 492
10804.50 432
10805.49 453
10806.47 482
10807.45 465
10808.43 490
10809.41 454
10810.39 459
10811.38 493
10812.36 515
10813.34 511
10814.32 515
10815.30 497
10816.29 462
10817.27 460
10818.25 473
10819.23 437
10820.22 517
10821.20 502
10822.18 498
10823.16 488
10824.15 444
10825.13 492
10826.11 458
10827.09 490
10828.08 551
10829.06 500
10830.04 488
10831.02 485
10832.01 475
10832.99 474
10833.97 503
10834.96 522
10835.94 497
10836.92 485
10837.91 491
10838.89 472
10839.87 484
10840.85 475
10841.84 489
10842.82 516
10843.81 501
10844.79 464
10845.77 498
10846.76 516
10847.74 549
10848.72 515
10849.71 526
10850.69 516
10851.67 506
10852.66 485
10853.64 498
10854.63 552
10855.61 526
10856.59 529
10857.58 517
10858.56 468
10859.55 508
10860.53 518
10861.51 478
10862.50 460
10863.48 532
10864.47 547
10865.45 506
10866.44 569
10867.42 505
10868.41 538
10869.39 513
10870.37 508
10871.36 556
10872.34 586
10873.33 554
10874.31 556
10875.30 515
10876.28 555
10877.27 595
10878.25 518
10879.24 541
10880.22 551
10881.21 533
10882.19 543
10883.18 544
10884.16 551
10885.15 617
10886.13 536
10887.12 540
10888.11 556
10889.09 536
10890.08 545
10891.06 528
10892.05 603
10893.03 586
10894.02 531
10895.00 560
10895.99 614
10896.98 614
10897.96 612
10898.95 574
10899.93 628
10900.92 627
10901.91 627
10902.89 618
10903.88 573
10904.86 556
10905.85 601
10906.84 599
10907.82 613
10908.81 584
10909.80 590
10910.78 688
10911.77 718
10912.76 648
10913.74 598
10914.73 641
10915.72 672
10916.70 623
10917.69 598
10918.68 637
10919.66 618
10920.65 618
10921.64 643
10922.62 635
10923.61 704
10924.60 667
10925.58 642
10926.57 663
10927.56 643
10928.55 689
10929.53 724
10930.52 752
10931.51 657
10932.50 646
10933.48 740
10934.47 709
10935.46 636
10936.45 647
10937.43 681
10938.42 688
10939.41 686
10940.40 682
10941.38 623
10942.37 702
10943.36 736
10944.35 678
10945.34 740
10946.32 767
10947.31 761
10948.30 728
10949.29 735
10950.28 710
10951.27 694
10952.25 719
10953.24 769
10954.23 823
10955.22 801
10956.21 771
10957.20 866
10958.18 822
10959.17 836
10960.16 793
10961.15 846
10962.14 878
10963.13 869
10964.12 875
10965.11 955
10966.10 995
10967.08 931
10968.07 912
10969.06 966
10970.05 988
10971.04 939
10972.03 911
10973.02 869
10974.01 867
10975.00 879
10975.99 843
10976.98 788
10977.97 850
10978.96 794
10979.95 833
10980.94 840
10981.92 790
10982.91 814
10983.90 818
10984.89 787
10985.88 764
10986.87 841
10987.86 868
10988.85 879
10989.84 846
10990.83 889
10991.82 851
10992.81 885
10993.80 905
10994.79 793
10995.78 848
10996.78 922
10997.77 879
10998.76 898
10999.75 925
11000.74 877
11001.73 912
11002.72 946
11003.71 1008
11004.70 989
11005.69 1141
11006.68 1197
11007.67 1360
11008.66 1310
11009.65 1274
11010.64 1221
11011.64 1235
11012.63 1081
11013.62 1069
11014.61 1024
11015.60 973
11016.59 917
11017.58 875
11018.57 890
11019.57 839
11020.56 811
11021.55 783
11022.54 803
11023.53 776
11024.52 782
11025.51 768
11026.51 740
11027.50 757
11028.49 814
11029.48 727
11030.47 656
11031.47 724
11032.46 688
11033.45 686
11034.44 712
11035.43 736
11036.43 684
11037.42 747
11038.41 753
11039.40 741
11040.39 683
11041.39 667
11042.38 692
11043.37 760
11044.36 701
11045.36 686
11046.35 683
11047.34 675
11048.34 691
11049.33 673
11050.32 704
11051.31 673
11052.31 663
11053.30 662
11054.29 717
11055.29 694
11056.28 691
11057.27 654
11058.26 658
11059.26 643
11060.25 676
11061.24 632
11062.24 659
11063.23 637
11064.22 604
11065.22 645
11066.21 643
11067.20 643
11068.20 623
11069.19 664
11070.19 700
11071.18 641
11072.17 633
11073.17 645
11074.16 644
11075.15 659
11076.15 669
11077.14 645
11078.14 658
11079.13 626
11080.12 689
11081.12 669
11082.11 636
11083.11 641
11084.10 654
11085.10 637
11086.09 599
11087.08 667
11088.08 635
11089.07 647
11090.07 652
11091.06 598
11092.06 636
11093.05 645
11094.05 625
11095.04 656
11096.04 600
11097.03 611
11098.03 602
11099.02 614
11100.02 605
11101.01 619
11102.01 645
11103.00 664
11104.00 637
11104.99 621
11105.99 590
11106.98 614
11107.98 600
11108.97 603
11109.97 636
11110.96 583
11111.96 517
11112.95 546
11113.95 560
11114.95 571
11115.94 598
11116.94 567
11117.93 564
11118.93 581
11119.93 579
11120.92 595
11121.92 531
11122.91 625
11123.91 637
11124.91 614
11125.90 584
11126.90 588
11127.89 599
11128.89 557
11129.89 569
11130.88 610
11131.88 609
11132.88 581
11133.87 608
11134.87 600
11135.87 610
11136.86 597
11137.86 595
11138.86 587
11139.85 643
11140.85 604
11141.85 624
11142.84 547
11143.84 600
11144.84 601
11145.83 582
11146.83 578
11147.83 610
11148.83 561
11149.82 594
11150.82 566
11151.82 515
11152.82 529
11153.81 533
11154.81 612
11155.81 641
11156.80 601
11157.80 546
11158.80 650
11159.80 608
11160.80 657
11161.79 612
11162.79 567
11163.79 624
11164.79 614
11165.78 592
11166.78 589
11167.78 568
11168.78 592
11169.78 551
11170.78 553
11171.77 537
11172.77 587
11173.77 565
11174.77 554
11175.77 581
11176.77 527
11177.76 562
11178.76 553
11179.76 558
11180.76 597
11181.76 587
11182.76 551
11183.76 528
11184.75 553
11185.75 590
11186.75 571
11187.75 585
11188.75 626
11189.75 634
11190.75 623
11191.75 607
11192.75 594
11193.75 569
11194.75 594
11195.74 611
11196.74 572
11197.74 573
11198.74 629
11199.74 619
11200.74 603
11201.74 641
11202.74 631
11203.74 614
11204.74 614
11205.74 569
11206.74 549
11207.74 568
11208.74 609
11209.74 596
11210.74 573
11211.74 577
11212.74 573
11213.74 619
11214.74 625
11215.74 589
11216.74 595
11217.74 553
11218.74 603
11219.74 566
11220.74 587
11221.74 582
11222.74 608
11223.74 548
11224.74 605
11225.74 578
11226.74 563
11227.75 526
11228.75 511
11229.75 575
11230.75 619
11231.75 542
11232.75 548
11233.75 543
11234.75 537
11235.75 598
11236.75 544
11237.76 557
11238.76 540
11239.76 572
11240.76 556
11241.76 529
11242.76 548
11243.76 593
11244.76 604
11245.77 579
11246.77 577
11247.77 616
11248.77 587
11249.77 530
11250.77 499
11251.78 533
11252.78 581
11253.78 550
11254.78 562
11255.78 605
11256.79 587
11257.79 590
11258.79 539
11259.79 544
11260.79 578
11261.80 578
11262.80 571
11263.80 563
11264.80 542
11265.81 591
11266.81 613
11267.81 592
11268.81 577
11269.82 569
11270.82 586
11271.82 588
11272.82 649
11273.83 565
11274.83 577
11275.83 587
11276.84 660
11277.84 624
11278.84 634
11279.85 615
11280.85 623
11281.85 610
11282.85 621
11283.86 696
11284.86 674
11285.86 694
11286.87 717
11287.87 722
11288.87 748
11289.88 681
11290.88 687
11291.89 636
11292.89 662
11293.89 660
11294.90 657
11295.90 646
11296.90 631
11297.91 608
11298.91 519
11299.92 558
11300.92 578
11301.92 575
11302.93 617
11303.93 597
11304.94 552
11305.94 573
11306.94 600
11307.95 592
11308.95 656
11309.96 629
11310.96 601
11311.97 627
11312.97 586
11313.98 608
11314.98 613
11315.98 594
11316.99 641
11317.99 627
11319.00 599
11320.00 636
11321.01 667
11322.01 673
11323.02 660
11324.02 770
11325.03 665
11326.03 674
11327.04 680
11328.04 703
11329.05 591
11330.05 572
11331.06 551
11332.07 582
11333.07 688
11334.08 659
11335.08 600
11336.09 554
11337.09 562
11338.10 571
11339.10 569
11340.11 556
11341.12 549
11342.12 584
11343.13 630
11344.13 600
11345.14 612
11346.15 593
11347.15 622
11348.16 675
11349.16 582
11350.17 579
11351.18 619
11352.18 591
11353.19 547
11354.20 594
11355.20 600
11356.21 522
11357.21 586
11358.22 561
11359.23 548
11360.23 581
11361.24 571
11362.25 592
11363.25 570
11364.26 554
11365.27 609
11366.28 604
11367.28 652
11368.29 641
11369.30 605
11370.30 577
11371.31 605
11372.32 587
11373.32 601
11374.33 598
11375.34 614
11376.35 610
11377.35 592
11378.36 586
11379.37 588
11380.38 593
11381.38 578
11382.39 601
11383.40 626
11384.41 660
11385.41 608
11386.42 576
11387.43 610
11388.44 556
11389.45 564
11390.45 593
11391.46 612
11392.47 577
11393.48 579
11394.49 600
11395.49 555
11396.50 617
11397.51 657
11398.52 604
11399.53 609
11400.54 611
11401.55 602
11402.55 616
11403.56 660
11404.57 664
11405.58 587
11406.59 646
11407.60 595
11408.61 616
11409.61 672
11410.62 654
11411.63 664
11412.64 639
11413.65 587
11414.66 585
11415.67 619
11416.68 578
11417.69 635
11418.70 610
11419.71 565
11420.71 620
11421.72 650
11422.73 646
11423.74 600
11424.75 636
11425.76 670
11426.77 609
11427.78 654
11428.79 627
11429.80 639
11430.81 624
11431.82 599
11432.83 668
11433.84 685
11434.85 655
11435.86 639
11436.87 673
11437.88 693
11438.89 693
11439.90 654
11440.91 707
11441.92 686
11442.93 669
11443.94 656
11444.95 668
11445.96 658
11446.97 684
11447.98 649
11448.99 650
11450.00 691
11451.01 661
11452.03 690
11453.04 776
11454.05 735
11455.06 704
11456.07 738
11457.08 726
11458.09 744
11459.10 731
11460.11 691
11461.12 678
11462.14 698
11463.15 746
11464.16 743
11465.17 725
11466.18 720
11467.19 776
11468.20 774
11469.21 734
11470.23 818
11471.24 770
11472.25 787
11473.26 759
11474.27 770
11475.28 702
11476.30 747
11477.31 703
11478.32 743
11479.33 812
11480.34 760
11481.36 769
11482.37 741
11483.38 781
11484.39 783
11485.40 779
11486.42 799
11487.43 775
11488.44 782
11489.45 781
11490.47 772
11491.48 775
11492.49 803
11493.50 810
11494.52 871
11495.53 864
11496.54 908
11497.55 816
11498.57 820
11499.58 856
11500.59 813
11501.61 801
11502.62 822
11503.63 861
11504.64 769
11505.66 777
11506.67 793
11507.68 802
11508.70 851
11509.71 824
11510.72 834
11511.74 818
11512.75 840
11513.76 893
11514.78 813
11515.79 813
11516.80 918
11517.82 907
11518.83 892
11519.84 816
11520.86 863
11521.87 967
11522.89 927
11523.90 856
11524.91 862
11525.93 880
11526.94 924
11527.96 808
11528.97 867
11529.98 823
11531.00 819
11532.01 930
11533.03 961
11534.04 930
11535.06 929
11536.07 962
11537.08 999
11538.10 917
11539.11 969
11540.13 1018
11541.14 965
11542.16 1018
11543.17 966
11544.19 1026
11545.20 1053
11546.22 985
11547.23 1019
11548.25 1033
11549.26 1035
11550.28 1027
11551.29 1052
11552.31 1105
11553.32 1201
11554.34 1072
11555.35 1149
11556.37 1122
11557.38 1160
11558.40 1132
11559.41 1211
11560.43 1167
11561.45 1170
11562.46 1186
11563.48 1183
11564.49 1209
11565.51 1233
11566.52 1271
11567.54 1307
11568.56 1307
11569.57 1339
11570.59 1289
11571.60 1301
11572.62 1337
11573.64 1353
11574.65 1375
11575.67 1370
11576.68 1369
11577.70 1411
11578.72 1456
11579.73 1483
11580.75 1462
11581.77 1502
11582.78 1554
11583.80 1562
11584.82 1529
11585.83 1600
11586.85 1656
11587.87 1702
11588.88 1742
11589.90 1799
11590.92 1767
11591.93 1901
11592.95 1964
11593.97 2041
11594.98 2184
11596.00 2183
11597.02 2260
11598.03 2286
11599.05 2325
11600.07 2291
11601.09 2374
11602.10 2549
11603.12 2571
11604.14 2746
11605.16 2907
11606.17 3213
11607.19 3467
11608.21 3837
11609.23 4432
11610.24 4892
11611.26 5278
11612.28 5578
11613.30 5597
11614.32 5626
11615.33 5333
11616.35 4959
11617.37 4416
11618.39 3858
11619.41 3242
11620.42 2914
11621.44 2630
11622.46 2395
11623.48 2167
11624.50 2085
11625.51 1923
11626.53 1810
11627.55 1773
11628.57 1754
11629.59 1696
11630.61 1651
11631.63 1626
11632.64 1517
11633.66 1603
11634.68 1482
11635.70 1515
11636.72 1399
11637.74 1410
11638.76 1364
11639.78 1387
11640.80 1320
11641.81 1313
11642.83 1298
11643.85 1254
11644.87 1317
11645.89 1261
11646.91 1340
11647.93 1275
11648.95 1293
11649.97 1240
11650.99 1218
11652.01 1188
11653.03 1207
11654.05 1210
11655.07 1107
11656.09 1138
11657.11 1214
11658.13 1142
11659.15 1118
11660.17 1053
11661.19 1107
11662.21 1112
11663.23 1086
11664.25 1097
11665.27 1092
11666.29 1083
11667.31 1078
11668.33 1094
11669.35 1118
11670.37 1064
11671.39 1050
11672.41 1133
11673.43 1144
11674.45 1170
11675.47 1127
11676.49 1167
11677.51 1177
11678.53 1245
11679.55 1182
11680.57 1212
11681.59 1221
11682.61 1235
11683.64 1180
11684.66 1207
11685.68 1258
11686.70 1255
11687.72 1324
11688.74 1267
11689.76 1305
11690.78 1334
11691.80 1284
11692.83 1298
11693.85 1322
11694.87 1381
11695.89 1320
11696.91 1311
11697.93 1233
11698.95 1239
11699.98 1268
11701.00 1296
11702.02 1261
11703.04 1210
11704.06 1166
11705.08 1189
11706.11 1206
11707.13 1144
11708.15 1115
11709.17 1163
11710.19 1168
11711.22 1191
11712.24 1144
11713.26 1133
11714.28 1123
11715.31 1150
11716.33 1041
11717.35 1083
11718.37 1119
11719.40 1038
11720.42 1052
11721.44 1067
11722.46 1077
11723.49 1041
11724.51 1017
11725.53 1004
11726.55 959
11727.58 903
11728.60 989
11729.62 881
11730.65 914
11731.67 942
11732.69 943
11733.71 897
11734.74 874
11735.76 825
11736.78 865
11737.81 851
11738.83 822
11739.85 887
11740.88 836
11741.90 834
11742.92 862
11743.95 858
11744.97 843
11746.00 921
11747.02 836
11748.04 827
11749.07 794
11750.09 838
11751.11 835
11752.14 846
11753.16 882
11754.19 783
11755.21 797
11756.23 826
11757.26 906
11758.28 817
11759.31 815
11760.33 801
11761.36 828
11762.38 873
11763.40 774
11764.43 798
11765.45 798
11766.48 764
11767.50 783
11768.53 748
11769.55 745
11770.58 724
11771.60 733
11772.63 734
11773.65 676
11774.68 710
11775.70 711
11776.73 716
11777.75 668
11778.78 703
11779.80 707
11780.83 760
11781.85 724
11782.88 774
11783.90 685
11784.93 753
11785.95 748
11786.98 730
11788.00 692
11789.03 668
11790.05 707
11791.08 684
11792.11 682
11793.13 734
11794.16 670
11795.18 658
11796.21 682
11797.23 715
11798.26 619
11799.29 679
11800.31 681
11801.34 635
11802.36 620
11803.39 661
11804.42 646
11805.44 640
11806.47 669
11807.50 649
11808.52 594
11809.55 614
11810.57 601
11811.60 625
11812.63 604
11813.65 599
11814.68 591
11815.71 614
11816.73 636
11817.76 576
11818.79 655
11819.81 643
11820.84 672
11821.87 642
11822.90 645
11823.92 606
11824.95 598
11825.98 641
11827.00 552
11828.03 580
11829.06 537
11830.09 577
11831.11 585
11832.14 616
11833.17 575
11834.20 604
11835.22 608
11836.25 600
11837.28 595
11838.31 665
11839.33 666
11840.36 625
11841.39 625
11842.42 623
11843.45 627
11844.47 604
11845.50 619
11846.53 616
11847.56 606
11848.59 589
11849.61 601
11850.64 615
11851.67 603
11852.70 596
11853.73 584
11854.75 615
11855.78 557
11856.81 616
11857.84 614
11858.87 628
11859.90 627
11860.93 612
11861.95 622
11862.98 632
11864.01 574
11865.04 608
11866.07 565
11867.10 604
11868.13 675
11869.16 635
11870.19 629
11871.21 601
11872.24 631
11873.27 561
11874.30 643
11875.33 586
11876.36 542
11877.39 565
11878.42 588
11879.45 652
11880.48 649
11881.51 655
11882.54 672
11883.57 644
11884.60 645
11885.63 675
11886.66 643
11887.69 641
11888.72 644
11889.75 687
11890.78 628
11891.81 630
11892.84 611
11893.87 617
11894.90 629
11895.93 616
11896.96 607
11897.99 606
11899.02 595
11900.05 661
11901.08 661
11902.11 698
11903.14 700
11904.17 691
11905.20 643
11906.23 653
11907.26 694
11908.29 673
11909.32 748
11910.35 809
11911.38 758
11912.42 709
11913.45 703
11914.48 651
11915.51 761
11916.54 659
11917.57 691
11918.60 738
11919.63 698
11920.66 705
11921.70 721
11922.73 680
11923.76 684
11924.79 727
11925.82 719
11926.85 683
11927.88 692
11928.92 715
11929.95 664
11930.98 676
11932.01 702
11933.04 702
11934.07 742
11935.11 781
11936.14 801
11937.17 859
11938.20 846
11939.23 821
11940.27 841
11941.30 863
11942.33 884
11943.36 866
11944.40 858
11945.43 797
11946.46 836
11947.49 749
11948.53 781
11949.56 663
11950.59 618
11951.62 604
11952.66 611
11953.69 653
11954.72 638
11955.75 646
11956.79 678
11957.82 678
11958.85 581
11959.88 638
11960.92 653
11961.95 603
11962.98 560
11964.02 566
11965.05 610
11966.08 599
11967.12 583
11968.15 584
11969.18 614
11970.22 657
11971.25 635
11972.28 625
11973.32 665
11974.35 628
11975.38 662
11976.42 631
11977.45 694
11978.49 566
11979.52 627
11980.55 624
11981.59 632
11982.62 647
11983.66 627
11984.69 698
11985.72 638
11986.76 626
11987.79 659
11988.83 620
11989.86 619
11990.89 592
11991.93 646
11992.96 615
11994.00 628
11995.03 664
11996.07 668
11997.10 706
11998.14 627
11999.17 646
12000.20 629
12001.24 629
12002.27 613
12003.31 602
12004.34 620
12005.38 630
12006.41 654
12007.45 663
12008.48 686
12009.52 672
12010.55 647
12011.59 653
12012.62 664
12013.66 654
12014.70 691
12015.73 701
12016.77 678
12017.80 713
12018.84 714
12019.87 723
12020.91 678
12021.94 723
12022.98 780
12024.02 723
12025.05 751
12026.09 704
12027.12 752
12028.16 792
12029.19 718
12030.23 716
12031.27 767
12032.30 738
12033.34 696
12034.37 713
12035.41 755
12036.45 744
12037.48 699
12038.52 678
12039.56 696
12040.59 680
12041.63 720
12042.67 693
12043.70 722
12044.74 667
12045.78 692
12046.81 682
12047.85 655
12048.89 664
12049.92 677
12050.96 669
12052.00 663
12053.03 638
12054.07 726
12055.11 705
12056.14 693
12057.18 667
12058.22 670
12059.26 649
12060.29 630
12061.33 613
12062.37 635
12063.41 666
12064.44 640
12065.48 636
12066.52 607
12067.56 620
12068.59 666
12069.63 677
12070.67 709
12071.71 709
12072.74 672
12073.78 691
12074.82 692
12075.86 631
12076.90 617
12077.93 638
12078.97 653
12080.01 655
12081.05 655
12082.09 666
12083.13 683
12084.16 694
12085.20 661
12086.24 666
12087.28 611
12088.32 666
12089.36 706
12090.39 665
12091.43 676
12092.47 700
12093.51 675
12094.55 723
12095.59 693
12096.63 667
12097.67 697
12098.70 614
12099.74 615
12100.78 646
12101.82 657
12102.86 699
12103.90 650
12104.94 667
12105.98 705
12107.02 710
12108.06 698
12109.10 750
12110.14 780
12111.18 719
12112.22 712
12113.25 727
12114.29 752
12115.33 774
12116.37 783
12117.41 729
12118.45 675
12119.49 629
12120.53 639
12121.57 619
12122.61 635
12123.65 651
12124.69 645
12125.73 602
12126.77 597
12127.81 595
12128.85 590
12129.89 580
12130.93 577
12131.97 612
12133.02 575
12134.06 577
12135.10 566
12136.14 584
12137.18 609
12138.22 575
12139.26 577
12140.30 571
12141.34 615
12142.38 518
12143.42 562
12144.46 565
12145.50 569
12146.54 571
12147.59 539
12148.63 567
12149.67 574
12150.71 570
12151.75 553
12152.79 570
12153.83 551
12154.87 562
12155.92 525
12156.96 566
12158.00 553
12159.04 567
12160.08 568
12161.12 533
12162.17 550
12163.21 585
12164.25 603
12165.29 542
12166.33 515
12167.37 516
12168.42 517
12169.46 522
12170.50 552
12171.54 512
12172.58 546
12173.63 563
12174.67 534
12175.71 524
12176.75 524
12177.80 541
12178.84 526
12179.88 524
12180.92 529
12181.97 575
12183.01 539
12184.05 514
12185.09 500
12186.14 545
12187.18 544
12188.22 543
12189.26 536
12190.31 577
12191.35 534
12192.39 531
12193.44 527
12194.48 482
12195.52 517
12196.57 538
12197.61 537
12198.65 506
12199.70 528
12200.74 526
12201.78 567
12202.83 565
12203.87 554
12204.91 504
12205.96 534
12207.00 516
12208.04 499
12209.09 515
12210.13 529
12211.17 549
12212.22 540
12213.26 526
12214.31 523
12215.35 542
12216.39 540
12217.44 578
12218.48 542
12219.53 482
12220.57 485
12221.61 514
12222.66 503
12223.70 520
12224.75 460
12225.79 491
12226.84 513
12227.88 487
12228.93 477
12229.97 457
12231.01 508
12232.06 502
12233.10 505
12234.15 459
12235.19 516
12236.24 469
12237.28 515
12238.33 486
12239.37 462
12240.42 514
12241.46 511
12242.51 550
12243.55 509
12244.60 541
12245.64 515
12246.69 494
12247.74 500
12248.78 516
12249.83 488
12250.87 480
12251.92 474
12252.96 487
12254.01 471
12255.05 497
12256.10 511
12257.15 530
12258.19 510
12259.24 519
12260.28 548
12261.33 499
12262.37 483
12263.42 495
12264.47 484
12265.51 448
12266.56 530
12267.61 491
12268.65 470
12269.70 476
12270.74 468
12271.79 488
12272.84 456
12273.88 480
12274.93 505
12275.98 470
12277.02 471
12278.07 491
12279.12 486
12280.16 522
12281.21 490
12282.26 519
12283.30 516
12284.35 451
12285.40 462
12286.44 458
12287.49 432
12288.54 441
12289.59 481
12290.63 426
12291.68 460
12292.73 472
12293.77 492
12294.82 470
12295.87 466
12296.92 425
12297.96 478
12299.01 461
12300.06 434
12301.11 467
12302.15 476
12303.20 451
12304.25 424
12305.30 433
12306.35 434
12307.39 484
12308.44 395
12309.49 441
12310.54 447
12311.59 487
12312.63 472
12313.68 446
12314.73 431
12315.78 448
12316.83 466
12317.88 457
12318.92 473
12319.97 449
12321.02 463
12322.07 443
12323.12 430
12324.17 425
12325.21 465
12326.26 453
12327.31 455
12328.36 428
12329.41 437
12330.46 505
12331.51 489
12332.56 429
12333.61 428
12334.65 476
12335.70 478
12336.75 441
12337.80 407
12338.85 465
12339.90 451
12340.95 473
12342.00 445
12343.05 386
12344.10 412
12345.15 433
12346.20 416
12347.25 434
12348.30 404
12349.35 446
12350.40 442
12351.45 418
12352.50 474
12353.55 426
12354.60 445
12355.65 465
12356.70 456
12357.75 446
12358.80 471
12359.85 427
12360.90 435
12361.95 423
12363.00 423
12364.05 472
12365.10 449
12366.15 416
12367.20 419
12368.25 408
12369.30 400
12370.35 397
12371.40 408
12372.45 430
12373.50 435
12374.55 435
12375.60 402
12376.65 422
12377.70 466
12378.76 454
12379.81 441
12380.86 434
12381.91 433
12382.96 418
12384.01 428
12385.06 412
12386.11 463
12387.17 425
12388.22 433
12389.27 441
12390.32 411
12391.37 430
12392.42 422
12393.47 434
12394.53 430
12395.58 396
12396.63 421
12397.68 444
12398.73 436
12399.78 446
12400.84 421
12401.89 452
12402.94 436
12403.99 432
12405.04 455
12406.10 421
12407.15 431
12408.20 433
12409.25 430
12410.31 471
12411.36 472
12412.41 430
12413.46 425
12414.51 434
12415.57 436
12416.62 415
12417.67 424
12418.72 427
12419.78 433
12420.83 480
12421.88 485
12422.94 447
12423.99 432
12425.04 409
12426.09 387
12427.15 439
12428.20 425
12429.25 418
12430.31 403
12431.36 414
12432.41 411
12433.47 447
12434.52 443
12435.57 452
12436.63 383
12437.68 423
12438.73 461
12439.79 484
12440.84 454
12441.89 431
12442.95 457
12444.00 472
12445.06 435
12446.11 446
12447.16 451
12448.22 462
12449.27 413
12450.33 446
12451.38 428
12452.43 449
12453.49 457
12454.54 460
12455.60 406
12456.65 385
12457.70 471
12458.76 433
12459.81 452
12460.87 424
12461.92 467
12462.98 472
12464.03 462
12465.09 439
12466.14 457
12467.19 479
12468.25 469
12469.30 413
12470.36 475
12471.41 415
12472.47 384
12473.52 405
12474.58 465
12475.63 476
12476.69 400
12477.74 461
12478.80 475
12479.85 488
12480.91 459
12481.97 486
12483.02 494
12484.08 456
12485.13 445
12486.19 458
12487.24 482
12488.30 454
12489.35 500
12490.41 438
12491.47 466
12492.52 475
12493.58 472
12494.63 455
12495.69 479
12496.74 457
12497.80 454
12498.86 503
12499.91 523
12500.97 506
12502.03 534
12503.08 519
12504.14 591
12505.19 580
12506.25 553
12507.31 508
12508.36 476
12509.42 504
12510.48 499
12511.53 487
12512.59 497
12513.65 498
12514.70 512
12515.76 471
12516.82 496
12517.87 483
12518.93 468
12519.99 467
12521.04 503
12522.10 476
12523.16 482
12524.22 499
12525.27 473
12526.33 486
12527.39 439
12528.44 479
12529.50 516
12530.56 476
12531.62 543
12532.67 548
12533.73 606
12534.79 556
12535.85 513
12536.90 471
12537.96 515
12539.02 543
12540.08 568
12541.14 540
12542.19 492
12543.25 519
12544.31 474
12545.37 479
12546.43 448
12547.48 443
12548.54 475
12549.60 459
12550.66 440
12551.72 472
12552.77 472
12553.83 447
12554.89 426
12555.95 427
12557.01 482
12558.07 466
12559.13 491
12560.18 469
12561.24 416
12562.30 443
12563.36 479
12564.42 464
12565.48 450
12566.54 485
12567.60 480
12568.65 466
12569.71 431
12570.77 453
12571.83 395
12572.89 470
12573.95 502
12575.01 453
12576.07 478
12577.13 491
12578.19 523
12579.25 526
12580.31 503
12581.37 526
12582.43 534
12583.49 496
12584.55 516
12585.60 541
12586.66 542
12587.72 558
12588.78 531
12589.84 512
12590.90 511
12591.96 522
12593.02 514
12594.08 524
12595.14 460
12596.20 476
12597.26 533
12598.32 499
12599.39 508
12600.45 498
12601.51 462
12602.57 443
12603.63 472
12604.69 559
12605.75 530
12606.81 514
12607.87 505
12608.93 515
12609.99 551
12611.05 533
12612.11 561
12613.17 575
12614.23 565
12615.30 565
12616.36 585
12617.42 590
12618.48 602
12619.54 559
12620.60 534
12621.66 555
12622.72 565
12623.78 519
12624.85 500
12625.91 502
12626.97 513
12628.03 520
12629.09 485
12630.15 502
12631.22 515
12632.28 496
12633.34 526
12634.40 506
12635.46 545
12636.52 518
12637.59 473
12638.65 456
12639.71 477
12640.77 475
12641.83 450
12642.90 478
12643.96 475
12645.02 450
12646.08 452
12647.14 477
12648.21 453
12649.27 465
12650.33 488
12651.39 435
12652.46 441
12653.52 428
12654.58 431
12655.65 462
12656.71 460
12657.77 414
12658.83 427
12659.90 438
12660.96 440
12662.02 464
12663.09 482
12664.15 493
12665.21 532
12666.27 498
12667.34 476
12668.40 451
12669.46 484
12670.53 495
12671.59 450
12672.65 502
12673.72 482
12674.78 500
12675.84 463
12676.91 530
12677.97 490
12679.04 417
12680.10 471
12681.16 463
12682.23 469
12683.29 457
12684.35 467
12685.42 481
12686.48 456
12687.55 526
12688.61 456
12689.67 484
12690.74 510
12691.80 445
12692.87 444
12693.93 473
12695.00 493
12696.06 476
12697.12 454
12698.19 516
12699.25 487
12700.32 516
12701.38 505
12702.45 504
12703.51 463
12704.58 506
12705.64 517
12706.71 474
12707.77 476
12708.84 477
12709.90 441
12710.97 453
12712.03 480
12713.10 470
12714.16 496
12715.23 476
12716.29 463
12717.36 434
12718.42 461
12719.49 418
12720.55 475
12721.62 500
12722.68 489
12723.75 461
12724.81 485
12725.88 462
12726.95 483
12728.01 413
12729.08 461
12730.14 494
12731.21 471
12732.28 476
12733.34 452
12734.41 480
12735.47 465
12736.54 461
12737.61 450
12738.67 438
12739.74 436
12740.80 493
12741.87 407
12742.94 430
12744.00 512
12745.07 469
12746.14 466
12747.20 444
12748.27 425
12749.34 452
12750.40 468
12751.47 463
12752.54 449
12753.60 485
12754.67 468
12755.74 402
12756.80 474
12757.87 502
12758.94 463
12760.00 467
12761.07 443
12762.14 415
12763.21 423
12764.27 413
12765.34 415
12766.41 441
12767.47 452
12768.54 464
12769.61 442
12770.68 408
12771.74 381
12772.81 377
12773.88 426
12774.95 419
12776.02 440
12777.08 427
12778.15 461
12779.22 444
12780.29 441
12781.35 456
12782.42 416
12783.49 431
12784.56 445
12785.63 402
12786.70 406
12787.76 422
12788.83 418
12789.90 389
12790.97 402
12792.04 427
12793.11 450
12794.17 429
12795.24 423
12796.31 432
12797.38 422
12798.45 423
12799.52 435
12800.59 400
12801.65 399
12802.72 437
12803.79 406
12804.86 421
12805.93 423
12807.00 418
12808.07 406
12809.14 428
12810.21 438
12811.28 411
12812.34 420
12813.41 414
12814.48 456
12815.55 407
12816.62 420
12817.69 439
12818.76 473
12819.83 441
12820.90 434
12821.97 453
12823.04 494
12824.11 496
12825.18 450
12826.25 471
12827.32 504
12828.39 451
12829.46 463
12830.53 456
12831.60 459
12832.67 425
12833.74 423
12834.81 423
12835.88 420
12836.95 403
12838.02 389
12839.09 416
12840.16 428
12841.23 403
12842.30 430
12843.37 442
12844.44 482
12845.51 491
12846.58 433
12847.66 422
12848.73 419
12849.80 353
12850.87 428
12851.94 422
12853.01 402
12854.08 367
12855.15 380
12856.22 388
12857.29 374
12858.36 402
12859.44 389
12860.51 353
12861.58 424
12862.65 369
12863.72 375
12864.79 394
12865.86 386
12866.94 377
12868.01 397
12869.08 390
12870.15 420
12871.22 399
12872.29 371
12873.37 352
12874.44 370
12875.51 347
12876.58 373
12877.65 390
12878.73 393
12879.80 401
12880.87 367
12881.94 358
12883.01 362
12884.09 435
12885.16 384
12886.23 368
12887.30 380
12888.38 370
12889.45 392
12890.52 414
12891.59 375
12892.67 334
12893.74 394
12894.81 383
12895.88 388
12896.96 324
12898.03 366
12899.10 370
12900.18 357
12901.25 412
12902.32 407
12903.39 416
12904.47 356
12905.54 344
12906.61 389
12907.69 367
12908.76 372
12909.83 360
12910.91 383
12911.98 355
12913.05 323
12914.13 347
12915.20 364
12916.28 347
12917.35 298
12918.42 348
12919.50 394
12920.57 385
12921.64 375
12922.72 402
12923.79 335
12924.87 341
12925.94 364
12927.01 346
12928.09 354
12929.16 344
12930.24 369
12931.31 369
12932.38 354
12933.46 319
12934.53 328
12935.61 362
12936.68 336
12937.76 358
12938.83 313
12939.91 319
12940.98 328
12942.05 361
12943.13 346
12944.20 365
12945.28 360
12946.35 329
12947.43 345
12948.50 360
12949.58 405
12950.65 384
12951.73 372
12952.80 347
12953.88 361
12954.95 330
12956.03 339
12957.10 402
12958.18 349
12959.26 319
12960.33 358
12961.41 360
12962.48 367
12963.56 351
12964.63 332
12965.71 371
12966.78 381
12967.86 337
12968.94 349
12970.01 397
12971.09 361
12972.16 338
12973.24 337
12974.32 362
12975.39 390
12976.47 395
12977.54 368
12978.62 351
12979.70 340
12980.77 365
12981.85 355
12982.93 382
12984.00 333
12985.08 334
12986.15 376
12987.23 393
12988.31 344
12989.38 355
12990.46 393
12991.54 359
12992.61 364
12993.69 379
12994.77 363
12995.85 409
12996.92 381
12998.00 348
12999.08 321
13000.15 317
13001.23 332
13002.31 374
13003.38 374
13004.46 348
13005.54 363
13006.62 366
13007.69 418
13008.77 356
13009.85 353
13010.93 387
13012.00 379
13013.08 349
13014.16 365
13015.24 364
13016.32 349
13017.39 338
13018.47 331
13019.55 342
13020.63 335
13021.70 345
13022.78 320
13023.86 340
13024.94 294
13026.02 314
13027.10 351
13028.17 333
13029.25 381
13030.33 376
13031.41 353
13032.49 356
13033.57 350
13034.64 300
13035.72 319
13036.80 356
13037.88 356
13038.96 335
13040.04 345
13041.12 374
13042.19 338
13043.27 343
13044.35 393
13045.43 382
13046.51 405
13047.59 416
13048.67 376
13049.75 353
13050.83 347
13051.91 377
13052.99 373
13054.06 409
13055.14 382
13056.22 414
13057.30 415
13058.38 386
13059.46 441
13060.54 436
13061.62 416
13062.70 402
13063.78 376
13064.86 376
13065.94 398
13067.02 402
13068.10 397
13069.18 385
13070.26 381
13071.34 335
13072.42 338
13073.50 342
13074.58 362
13075.66 348
13076.74 335
13077.82 355
13078.90 378
13079.98 376
13081.06 387
13082.14 349
13083.22 367
13084.30 373
13085.38 338
13086.47 344
13087.55 377
13088.63 352
13089.71 353
13090.79 396
13091.87 277
13092.95 339
13094.03 353
13095.11 358
13096.19 348
13097.27 354
13098.36 351
13099.44 360
13100.52 358
13101.60 322
13102.68 329
13103.76 361
13104.84 387
13105.93 370
13107.01 366
13108.09 383
13109.17 338
13110.25 403
13111.33 375
13112.42 326
13113.50 360
13114.58 382
13115.66 367
13116.74 339
13117.82 334
13118.91 354
13119.99 379
13121.07 316
13122.15 334
13123.23 376
13124.32 326
13125.40 360
13126.48 354
13127.56 341
13128.65 336
13129.73 368
13130.81 380
13131.89 359
13132.98 386
13134.06 405
13135.14 351
13136.22 373
13137.31 385
13138.39 349
13139.47 360
13140.56 376
13141.64 411
13142.72 353
13143.81 333
13144.89 360
13145.97 328
13147.05 355
13148.14 341
13149.22 374
13150.30 388
13151.39 343
13152.47 326
13153.55 319
13154.64 382
13155.72 358
13156.81 358
13157.89 350
13158.97 378
13160.06 406
13161.14 320
13162.22 299
13163.31 355
13164.39 370
13165.48 340
13166.56 355
13167.64 360
13168.73 335
13169.81 374
13170.90 383
13171.98 341
13173.06 327
13174.15 361
13175.23 380
13176.32 383
13177.40 358
13178.49 372
13179.57 380
13180.66 377
13181.74 392
13182.82 370
13183.91 373
13184.99 333
13186.08 367
13187.16 367
13188.25 382
13189.33 315
13190.42 333
13191.50 361
13192.59 351
13193.67 312
13194.76 318
13195.84 337
13196.93 332
13198.01 347
13199.10 407
13200.19 330
13201.27 344
13202.36 341
13203.44 346
13204.53 383
13205.61 357
13206.70 372
13207.78 395
13208.87 369
13209.96 369
13211.04 373
13212.13 381
13213.21 327
13214.30 393
13215.38 361
13216.47 346
13217.56 341
13218.64 371
13219.73 370
13220.82 366
13221.90 355
13222.99 359
13224.07 333
13225.16 379
13226.25 394
13227.33 303
13228.42 363
13229.51 410
13230.59 419
13231.68 389
13232.77 382
13233.85 326
13234.94 322
13236.03 387
13237.11 375
13238.20 371
13239.29 346
13240.38 367
13241.46 384
13242.55 352
13243.64 361
13244.72 360
13245.81 383
13246.90 376
13247.99 393
13249.07 347
13250.16 368
13251.25 369
13252.34 365
13253.42 390
13254.51 300
13255.60 395
13256.69 413
13257.77 395
13258.86 391
13259.95 366
13261.04 362
13262.13 380
13263.21 359
13264.30 335
13265.39 360
13266.48 370
13267.57 352
13268.65 375
13269.74 361
13270.83 348
13271.92 395
13273.01 378
13274.10 361
13275.18 348
13276.27 367
13277.36 340
13278.45 350
13279.54 387
13280.63 412
13281.72 376
13282.80 364
13283.89 378
13284.98 358
13286.07 384
13287.16 381
13288.25 384
13289.34 373
13290.43 376
13291.52 381
13292.61 390
13293.69 371
13294.78 400
13295.87 380
13296.96 358
13298.05 403
13299.14 396
13300.23 411
13301.32 386
13302.41 354
13303.50 391
13304.59 398
13305.68 388
13306.77 419
13307.86 399
13308.95 389
13310.04 384
13311.13 333
13312.22 360
13313.31 382
13314.40 404
13315.49 422
13316.58 416
13317.67 380
13318.76 375
13319.85 390
13320.94 433
13322.03 449
13323.12 378
13324.21 388
13325.30 442
13326.39 413
13327.48 405
13328.57 416
13329.66 416
13330.75 441
13331.85 354
13332.94 390
13334.03 406
13335.12 407
13336.21 428
13337.30 431
13338.39 375
13339.48 392
13340.57 371
13341.66 384
13342.76 408
13343.85 401
13344.94 408
13346.03 405
13347.12 471
13348.21 473
13349.30 403
13350.40 408
13351.49 430
13352.58 460
13353.67 398
13354.76 364
13355.85 397
13356.95 402
13358.04 422
13359.13 384
13360.22 392
13361.31 420
13362.41 423
13363.50 424
13364.59 404
13365.68 434
13366.77 387
13367.87 428
13368.96 472
13370.05 460
13371.14 449
13372.24 481
13373.33 426
13374.42 424
13375.51 422
13376.61 420
13377.70 449
13378.79 469
13379.88 403
13380.98 422
13382.07 440
13383.16 427
13384.26 436
13385.35 371
13386.44 387
13387.54 392
13388.63 427
13389.72 370
13390.81 379
13391.91 400
13393.00 428
13394.09 435
13395.19 417
13396.28 433
13397.37 398
13398.47 413
13399.56 418
13400.66 414
13401.75 464
13402.84 437
13403.94 400
13405.03 419
13406.12 452
13407.22 389
13408.31 388
13409.41 404
13410.50 393
13411.59 366
13412.69 387
13413.78 351
13414.88 392
13415.97 373
13417.07 390
13418.16 438
13419.25 394
13420.35 368
13421.44 393
13422.54 387
13423.63 420
13424.73 384
13425.82 446
13426.92 405
13428.01 398
13429.11 371
13430.20 367
13431.29 355
13432.39 349
13433.48 372
13434.58 385
13435.67 386
13436.77 395
13437.86 405
13438.96 430
13440.06 409
13441.15 394
13442.25 381
13443.34 400
13444.44 418
13445.53 393
13446.63 414
13447.72 453
13448.82 400
13449.91 384
13451.01 383
13452.11 386
13453.20 389
13454.30 396
13455.39 387
13456.49 398
13457.59 433
13458.68 445
13459.78 426
13460.87 412
13461.97 384
13463.07 357
13464.16 401
13465.26 364
13466.35 406
13467.45 419
13468.55 355
13469.64 403
13470.74 395
13471.84 431
13472.93 390
13474.03 426
13475.13 400
13476.22 395
13477.32 427
13478.42 450
13479.51 432
13480.61 412
13481.71 380
13482.80 387
13483.90 484
13485.00 471
13486.10 446
13487.19 422
13488.29 408
13489.39 436
13490.48 437
13491.58 425
13492.68 397
13493.78 430
13494.87 424
13495.97 457
13497.07 425
13498.17 448
13499.26 484
13500.36 466
13501.46 409
13502.56 452
13503.65 508
13504.75 502
13505.85 467
13506.95 451
13508.05 481
13509.14 478
13510.24 476
13511.34 491
13512.44 497
13513.54 481
13514.64 390
13515.73 510
13516.83 518
13517.93 451
13519.03 482
13520.13 479
13521.23 448
13522.32 493
13523.42 433
13524.52 395
13525.62 427
13526.72 453
13527.82 423
13528.92 408
13530.02 411
13531.12 393
13532.21 397
13533.31 371
13534.41 421
13535.51 398
13536.61 404
13537.71 362
13538.81 364
13539.91 391
13541.01 365
13542.11 407
13543.21 377
13544.31 409
13545.41 372
13546.50 368
13547.60 373
13548.70 390
13549.80 375
13550.90 361
13552.00 399
13553.10 392
13554.20 430
13555.30 376
13556.40 390
13557.50 371
13558.60 359
13559.70 325
13560.80 338
13561.90 364
13563.00 349
13564.10 408
13565.20 391
13566.30 362
13567.41 391
13568.51 351
13569.61 337
13570.71 350
13571.81 409
13572.91 400
13574.01 361
13575.11 361
13576.21 383
13577.31 391
13578.41 358
13579.51 368
13580.61 366
13581.71 367
13582.82 344
13583.92 405
13585.02 415
13586.12 373
13587.22 379
13588.32 387
13589.42 363
13590.52 386
13591.63 402
13592.73 359
13593.83 317
13594.93 334
13596.03 403
13597.13 394
13598.24 410
13599.34 403
13600.44 393
13601.54 417
13602.64 408
13603.74 415
13604.85 374
13605.95 373
13607.05 388
13608.15 391
13609.25 411
13610.36 422
13611.46 375
13612.56 371
13613.66 422
13614.77 403
13615.87 401
13616.97 402
13618.07 435
13619.18 392
13620.28 408
13621.38 440
13622.48 420
13623.59 462
13624.69 416
13625.79 405
13626.89 362
13628.00 403
13629.10 392
13630.20 354
13631.31 432
13632.41 441
13633.51 414
13634.62 395
13635.72 400
13636.82 384
13637.93 392
13639.03 362
13640.13 447
13641.24 409
13642.34 401
13643.44 436
13644.55 419
13645.65 418
13646.75 389
13647.86 399
13648.96 400
13650.06 377
13651.17 370
13652.27 409
13653.38 400
13654.48 386
13655.58 424
13656.69 424
13657.79 359
13658.90 361
13660.00 362
13661.10 368
13662.21 358
13663.31 409
13664.42 392
13665.52 379
13666.63 405
13667.73 402
13668.84 390
13669.94 350
13671.04 384
13672.15 347
13673.25 358
13674.36 369
13675.46 415
13676.57 426
13677.67 376
13678.78 368
13679.88 389
13680.99 363
13682.09 383
13683.20 393
13684.30 377
13685.41 393
13686.51 373
13687.62 421
13688.72 373
13689.83 403
13690.94 476
13692.04 397
13693.15 426
13694.25 385
13695.36 387
13696.46 414
13697.57 429
13698.67 363
13699.78 434
13700.89 398
13701.99 391
13703.10 403
13704.20 415
13705.31 413
13706.42 424
13707.52 410
13708.63 398
13709.73 417
13710.84 385
13711.95 406
13713.05 426
13714.16 437
13715.27 401
13716.37 430
13717.48 425
13718.59 445
13719.69 408
13720.80 423
13721.91 424
13723.01 431
13724.12 400
13725.23 421
13726.33 455
13727.44 488
13728.55 442
13729.65 446
13730.76 439
13731.87 410
13732.98 464
13734.08 420
13735.19 426
13736.30 454
13737.40 479
13738.51 480
13739.62 452
13740.73 488
13741.83 478
13742.94 469
13744.05 478
13745.16 504
13746.26 484
13747.37 463
13748.48 487
13749.59 485
13750.70 467
13751.80 474
13752.91 530
13754.02 516
13755.13 467
13756.24 461
13757.34 510
13758.45 524
13759.56 450
13760.67 490
13761.78 502
13762.88 479
13763.99 488
13765.10 476
13766.21 509
13767.32 567
13768.43 586
13769.54 556
13770.64 519
13771.75 543
13772.86 557
13773.97 613
13775.08 566
13776.19 576
13777.30 610
13778.41 655
13779.52 631
13780.62 628
13781.73 688
13782.84 670
13783.95 734
13785.06 720
13786.17 714
13787.28 654
13788.39 657
13789.50 667
13790.61 655
13791.72 625
13792.83 600
13793.94 565
13795.05 585
13796.16 514
13797.27 505
13798.38 507
13799.49 476
13800.60 497
13801.71 476
13802.82 444
13803.93 485
13805.04 493
13806.15 460
13807.26 463
13808.37 481
13809.48 492
13810.59 494
13811.70 483
13812.81 453
13813.92 481
13815.03 493
13816.14 468
13817.25 453
13818.36 449
13819.47 460
13820.58 466
13821.69 490
13822.80 431
13823.91 431
13825.02 434
13826.13 461
13827.25 471
13828.36 461
13829.47 469
13830.58 470
13831.69 455
13832.80 439
13833.91 431
13835.02 457
13836.13 441
13837.25 448
13838.36 466
13839.47 439
13840.58 424
13841.69 422
13842.80 382
13843.91 424
13845.03 460
13846.14 464
13847.25 453
13848.36 474
13849.47 418
13850.59 490
13851.70 459
13852.81 478
13853.92 435
13855.03 476
13856.15 456
13857.26 469
13858.37 489
13859.48 453
13860.59 443
13861.71 504
13862.82 480
13863.93 458
13865.04 488
13866.16 450
13867.27 459
13868.38 497
13869.49 478
13870.61 468
13871.72 464
13872.83 466
13873.95 463
13875.06 503
13876.17 475
13877.28 525
13878.40 501
13879.51 454
13880.62 471
13881.74 481
13882.85 518
13883.96 523
13885.08 478
13886.19 502
13887.30 533
13888.42 500
13889.53 517
13890.64 497
13891.76 481
13892.87 512
13893.98 462
13895.10 484
13896.21 484
13897.33 476
13898.44 523
13899.55 573
13900.67 503
13901.78 532
13902.89 583
13904.01 578
13905.12 524
13906.24 557
13907.35 578
13908.47 637
13909.58 566
13910.69 549
13911.81 540
13912.92 505
13914.04 532
13915.15 553
13916.27 475
13917.38 475
13918.50 456
13919.61 448
13920.72 500
13921.84 514
13922.95 471
13924.07 455
13925.18 508
13926.30 480
13927.41 448
13928.53 460
13929.64 477
13930.76 458
13931.87 450
13932.99 500
13934.10 440
13935.22 408
13936.34 448
13937.45 457
13938.57 473
13939.68 467
13940.80 424
13941.91 442
13943.03 432
13944.14 450
13945.26 488
13946.38 452
13947.49 476
13948.61 475
13949.72 431
13950.84 426
13951.95 512
13953.07 424
13954.19 405
13955.30 416
13956.42 506
13957.53 465
13958.65 397
13959.77 417
13960.88 410
13962.00 431
13963.12 433
13964.23 422
13965.35 399
13966.47 423
13967.58 454
13968.70 451
13969.82 444
13970.93 461
13972.05 491
13973.17 458
13974.28 421
13975.40 432
13976.52 448
13977.63 482
13978.75 422
13979.87 439
13980.99 481
13982.10 454
13983.22 437
13984.34 450
13985.45 454
13986.57 433
13987.69 434
13988.81 407
13989.92 365
13991.04 447
13992.16 465
13993.28 439
13994.39 411
13995.51 401
13996.63 467
13997.75 480
13998.87 454
13999.98 433
14001.10 433
14002.22 433
14003.34 443
14004.46 433
14005.57 410
14006.69 461
14007.81 490
14008.93 453
14010.05 442
14011.16 417
14012.28 416
14013.40 410
14014.52 412
14015.64 412
14016.76 456
14017.88 400
14018.99 392
14020.11 424
14021.23 402
14022.35 428
14023.47 431
14024.59 392
14025.71 392
14026.83 389
14027.94 400
14029.06 429
14030.18 413
14031.30 404
14032.42 393
14033.54 412
14034.66 429
14035.78 377
14036.90 394
14038.02 430
14039.14 425
14040.26 434
14041.38 407
14042.50 420
14043.62 417
14044.74 399
14045.86 467
14046.97 437
14048.09 408
14049.21 474
14050.33 449
14051.45 468
14052.57 438
14053.69 422
14054.81 409
14055.93 468
14057.05 481
14058.17 458
14059.30 441
14060.42 431
14061.54 463
14062.66 471
14063.78 465
14064.90 446
14066.02 470
14067.14 469
14068.26 448
14069.38 467
14070.50 446
14071.62 466
14072.74 451
14073.86 466
14074.98 406
14076.10 455
14077.23 459
14078.35 480
14079.47 499
14080.59 485
14081.71 474
14082.83 488
14083.95 516
14085.07 481
14086.19 534
14087.32 547
14088.44 554
14089.56 550
14090.68 536
14091.80 565
14092.92 563
14094.05 546
14095.17 520
14096.29 567
14097.41 549
14098.53 544
14099.65 542
14100.78 590
14101.90 537
14103.02 543
14104.14 586
14105.26 558
14106.39 599
14107.51 639
14108.63 575
14109.75 597
14110.88 583
14112.00 546
14113.12 575
14114.24 542
14115.37 528
14116.49 524
14117.61 518
14118.73 498
14119.86 496
14120.98 474
14122.10 451
14123.22 466
14124.35 510
14125.47 448
14126.59 405
14127.72 420
14128.84 424
14129.96 424
14131.09 427
14132.21 436
14133.33 422
14134.45 405
14135.58 427
14136.70 455
14137.82 397
14138.95 436
14140.07 392
14141.20 399
14142.32 393
14143.44 432
14144.57 449
14145.69 449
14146.81 431
14147.94 418
14149.06 382
14150.19 375
14151.31 409
14152.43 412
14153.56 432
14154.68 413
14155.81 438
14156.93 436
14158.05 407
14159.18 443
14160.30 407
14161.43 397
14162.55 418
14163.68 411
14164.80 379
14165.92 385
14167.05 378
14168.17 400
14169.30 403
14170.42 442
14171.55 422
14172.67 413
14173.80 393
14174.92 381
14176.05 397
14177.17 380
14178.30 381
14179.42 425
14180.55 432
14181.67 423
14182.80 385
14183.92 414
14185.05 435
14186.17 393
14187.30 399
14188.42 376
14189.55 378
14190.67 359
14191.80 407
14192.93 402
14194.05 406
14195.18 381
14196.30 406
14197.43 421
14198.55 406
14199.68 399
14200.81 460
14201.93 389
14203.06 397
14204.18 355
14205.31 397
14206.44 402
14207.56 413
14208.69 395
14209.82 362
14210.94 405
14212.07 417
14213.19 421
14214.32 409
14215.45 379
14216.57 366
14217.70 402
14218.83 374
14219.95 377
14221.08 372
14222.21 407
14223.33 399
14224.46 390
14225.59 363
14226.71 346
14227.84 324
14228.97 398
14230.10 403
14231.22 356
14232.35 372
14233.48 373
14234.60 412
14235.73 392
14236.86 386
14237.99 331
14239.11 345
14240.24 356
14241.37 353
14242.50 385
14243.62 362
14244.75 376
14245.88 323
14247.01 379
14248.13 424
14249.26 367
14250.39 358
14251.52 357
14252.65 352
14253.77 400
14254.90 374
14256.03 342
14257.16 363
14258.29 376
14259.42 308
14260.54 351
14261.67 358
14262.80 344
14263.93 346
14265.06 316
14266.19 348
14267.31 334
14268.44 342
14269.57 314
14270.70 342
14271.83 322
14272.96 315
14274.09 362
14275.22 341
14276.34 308
14277.47 315
14278.60 360
14279.73 376
14280.86 354
14281.99 364
14283.12 320
14284.25 352
14285.38 374
14286.51 329
14287.64 329
14288.76 312
14289.89 357
14291.02 336
14292.15 325
14293.28 298
14294.41 295
14295.54 339
14296.67 343
14297.80 351
14298.93 350
14300.06 334
14301.19 301
14302.32 295
14303.45 314
14304.58 306
14305.71 308
14306.84 358
14307.97 306
14309.10 306
14310.23 324
14311.36 316
14312.49 321
14313.62 338
14314.75 312
14315.88 334
14317.01 324
14318.15 331
14319.28 297
14320.41 316
14321.54 313
14322.67 357
14323.80 379
14324.93 383
14326.06 334
14327.19 312
14328.32 307
14329.45 350
14330.58 325
14331.72 318
14332.85 317
14333.98 314
14335.11 341
14336.24 363
14337.37 329
14338.50 319
14339.63 304
14340.77 327
14341.90 305
14343.03 325
14344.16 323
14345.29 372
14346.42 345
14347.56 339
14348.69 294
14349.82 323
14350.95 314
14352.08 331
14353.21 311
14354.35 347
14355.48 336
14356.61 330
14357.74 332
14358.88 350
14360.01 348
14361.14 376
14362.27 308
14363.40 325
14364.54 311
14365.67 317
14366.80 308
14367.93 299
14369.07 279
14370.20 295
14371.33 287
14372.46 282
14373.60 332
14374.73 320
14375.86 313
14377.00 322
14378.13 307
14379.26 307
14380.39 340
14381.53 357
14382.66 320
14383.79 299
14384.93 328
14386.06 338
14387.19 339
14388.33 303
14389.46 365
14390.59 334
14391.73 321
14392.86 332
14393.99 302
14395.13 327
14396.26 307
14397.40 296
14398.53 296
14399.66 311
14400.80 309
14401.93 300
14403.06 285
14404.20 299
14405.33 307
14406.47 324
14407.60 317
14408.74 281
14409.87 294
14411.00 325
14412.14 349
14413.27 361
14414.41 311
14415.54 315
14416.68 327
14417.81 353
14418.94 335
14420.08 313
14421.21 391
14422.35 382
14423.48 324
14424.62 309
14425.75 328
14426.89 334
14428.02 366
14429.16 345
14430.29 291
14431.43 312
14432.56 309
14433.70 331
14434.83 337
14435.97 309
14437.10 331
14438.24 387
14439.37 325
14440.51 333
14441.64 339
14442.78 329
14443.92 317
14445.05 323
14446.19 312
14447.32 348
14448.46 309
14449.59 358
14450.73 301
14451.87 324
14453.00 307
14454.14 286
14455.27 331
14456.41 304
14457.55 304
14458.68 326
14459.82 312
14460.95 339
14462.09 322
14463.23 319
14464.36 326
14465.50 336
14466.64 390
14467.77 343
14468.91 338
14470.05 315
14471.18 305
14472.32 346
14473.46 367
14474.59 364
14475.73 292
14476.87 333
14478.00 360
14479.14 348
14480.28 349
14481.41 349
14482.55 348
14483.69 358
14484.83 328
14485.96 338
14487.10 304
14488.24 331
14489.37 355
14490.51 323
14491.65 301
14492.79 324
14493.92 334
14495.06 329
14496.20 331
14497.34 323
14498.47 351
14499.61 352
14500.75 346
14501.89 322
14503.03 310
14504.16 338
14505.30 384
14506.44 371
14507.58 336
14508.72 321
14509.85 354
14510.99 343
14512.13 358
14513.27 350
14514.41 372
14515.55 332
14516.68 351
14517.82 377
14518.96 380
14520.10 381
14521.24 368
14522.38 414
14523.51 390
14524.65 378
14525.79 385
14526.93 379
14528.07 388
14529.21 420
14530.35 360
14531.49 367
14532.63 407
14533.76 385
14534.90 393
14536.04 400
14537.18 420
14538.32 384
14539.46 433
14540.60 368
14541.74 414
14542.88 382
14544.02 394
14545.16 363
14546.30 361
14547.44 383
14548.58 352
14549.72 346
14550.86 391
14552.00 411
14553.14 370
14554.28 373
14555.42 369
14556.56 403
14557.70 370
14558.84 389
14559.98 378
14561.12 384
14562.26 395
14563.40 397
14564.54 365
14565.68 376
14566.82 352
14567.96 378
14569.10 386
14570.24 407
14571.38 400
14572.52 338
14573.66 385
14574.80 335
14575.94 346
14577.08 375
14578.22 361
14579.36 295
14580.51 344
14581.65 322
14582.79 361
14583.93 335
14585.07 342
14586.21 364
14587.35 363
14588.49 334
14589.63 320
14590.78 362
14591.92 381
14593.06 395
14594.20 385
14595.34 362
14596.48 341
14597.62 383
14598.77 354
14599.91 387
14601.05 364
14602.19 367
14603.33 397
14604.48 431
14605.62 405
14606.76 399
14607.90 390
14609.04 343
14610.19 378
14611.33 395
14612.47 381
14613.61 369
14614.75 371
14615.90 412
14617.04 384
14618.18 408
14619.32 405
14620.47 390
14621.61 403
14622.75 424
14623.89 382
14625.04 400
14626.18 389
14627.32 444
14628.46 424
14629.61 455
14630.75 424
14631.89 435
14633.04 402
14634.18 397
14635.32 423
14636.47 497
14637.61 476
14638.75 464
14639.89 420
14641.04 429
14642.18 431
14643.32 440
14644.47 474
14645.61 480
14646.76 479
14647.90 497
14649.04 502
14650.19 454
14651.33 484
14652.47 490
14653.62 452
14654.76 450
14655.90 438
14657.05 411
14658.19 363
14659.34 388
14660.48 374
14661.62 372
14662.77 360
14663.91 400
14665.06 383
14666.20 369
14667.35 381
14668.49 416
14669.63 386
14670.78 400
14671.92 391
14673.07 371
14674.21 386
14675.36 400
14676.50 377
14677.65 379
14678.79 347
14679.94 337
14681.08 369
14682.23 341
14683.37 352
14684.52 330
14685.66 344
14686.81 351
14687.95 354
14689.10 356
14690.24 382
14691.39 332
14692.53 325
14693.68 367
14694.82 363
14695.97 336
14697.11 311
14698.26 325
14699.41 319
14700.55 340
14701.70 307
14702.84 329
14703.99 313
14705.13 325
14706.28 303
14707.43 363
14708.57 386
14709.72 343
14710.86 339
14712.01 334
14713.16 309
14714.30 320
14715.45 310
14716.59 301
14717.74 337
14718.89 310
14720.03 359
14721.18 314
14722.33 294
14723.47 284
14724.62 310
14725.77 299
14726.91 309
14728.06 316
14729.21 291
14730.35 281
14731.50 327
14732.65 324
14733.79 283
14734.94 335
14736.09 306
14737.23 312
14738.38 324
14739.53 330
14740.68 320
14741.82 292
14742.97 287
14744.12 330
14745.26 339
14746.41 327
14747.56 307
14748.71 343
14749.85 294
14751.00 278
14752.15 304
14753.30 310
14754.45 273
14755.59 284
14756.74 302
14757.89 307
14759.04 318
14760.18 293
14761.33 307
14762.48 303
14763.63 316
14764.78 308
14765.92 291
14767.07 310
14768.22 287
14769.37 306
14770.52 315
14771.67 291
14772.81 298
14773.96 298
14775.11 299
14776.26 282
14777.41 295
14778.56 290
14779.71 301
14780.86 295
14782.00 302
14783.15 294
14784.30 256
14785.45 259
14786.60 294
14787.75 328
14788.90 316
14790.05 327
14791.20 299
14792.35 288
14793.49 325
14794.64 302
14795.79 267
14796.94 275
14798.09 274
14799.24 284
14800.39 283
14801.54 292
14802.69 305
14803.84 250
14804.99 294
14806.14 309
14807.29 288
14808.44 240
14809.59 264
14810.74 281
14811.89 290
14813.04 295
14814.19 293
14815.34 316
14816.49 316
14817.64 236
14818.79 287
14819.94 295
14821.09 270
14822.24 251
14823.39 287
14824.54 286
14825.69 271
14826.84 271
14827.99 283
14829.14 293
14830.29 255
14831.44 269
14832.60 275
14833.75 297
14834.90 254
14836.05 275
14837.20 283
14838.35 260
14839.50 275
14840.65 263
14841.80 287
14842.95 279
14844.11 289
14845.26 292
14846.41 286
14847.56 318
14848.71 320
14849.86 300
14851.01 293
14852.17 301
14853.32 296
14854.47 292
14855.62 273
14856.77 271
14857.92 320
14859.08 278
14860.23 292
14861.38 311
14862.53 266
14863.68 310
14864.84 297
14865.99 280
14867.14 270
14868.29 289
14869.44 294
14870.60 253
14871.75 240
14872.90 236
14874.05 251
14875.21 281
14876.36 262
14877.51 276
14878.66 260
14879.82 288
14880.97 247
14882.12 313
14883.27 293
14884.43 294
14885.58 297
14886.73 281
14887.89 261
14889.04 222
14890.19 258
14891.34 262
14892.50 288
14893.65 273
14894.80 261
14895.96 285
14897.11 277
14898.26 298
14899.42 288
14900.57 250
14901.72 267
14902.88 255
14904.03 242
14905.18 245
14906.34 257
14907.49 268
14908.65 253
14909.80 271
14910.95 264
14912.11 236
14913.26 285
14914.41 271
14915.57 257
14916.72 276
14917.88 270
14919.03 276
14920.18 259
14921.34 262
14922.49 280
14923.65 285
14924.80 283
14925.96 280
14927.11 274
14928.27 289
14929.42 277
14930.57 250
14931.73 270
14932.88 271
14934.04 259
14935.19 237
14936.35 258
14937.50 281
14938.66 263
14939.81 269
14940.97 299
14942.12 277
14943.28 249
14944.43 234
14945.59 268
14946.74 297
14947.90 256
14949.05 317
14950.21 258
14951.36 262
14952.52 286
14953.68 264
14954.83 264
14955.99 297
14957.14 283
14958.30 246
14959.45 314
14960.61 294
14961.77 280
14962.92 299
14964.08 240
14965.23 278
14966.39 315
14967.54 302
14968.70 263
14969.86 285
14971.01 305
14972.17 299
14973.33 271
14974.48 280
14975.64 278
14976.79 298
14977.95 298
14979.11 271
14980.26 230
14981.42 271
14982.58 251
14983.73 236
14984.89 264
14986.05 271
14987.20 270
14988.36 303
14989.52 271
14990.67 284
14991.83 282
14992.99 321
14994.15 305
14995.30 274
14996.46 290
14997.62 312
14998.77 285
14999.93 303
15001.09 286
15002.25 260
15003.40 268
15004.56 272
15005.72 271
15006.88 270
15008.03 275
15009.19 254
15010.35 272
15011.51 288
15012.66 262
15013.82 239
15014.98 251
15016.14 255
15017.30 233
15018.45 247
15019.61 282
15020.77 277
15021.93 295
15023.09 267
15024.24 286
15025.40 264
15026.56 279
15027.72 295
15028.88 269
15030.04 240
15031.19 258
15032.35 250
15033.51 263
15034.67 285
15035.83 288
15036.99 276
15038.15 309
15039.30 273
15040.46 234
15041.62 245
15042.78 273
15043.94 284
15045.10 283
15046.26 267
15047.42 280
15048.58 289
15049.74 315
15050.90 275
15052.05 252
15053.21 269
15054.37 263
15055.53 287
15056.69 276
15057.85 275
15059.01 277
15060.17 269
15061.33 245
15062.49 247
15063.65 252
15064.81 270
15065.97 288
15067.13 279
15068.29 255
15069.45 301
15070.61 240
15071.77 253
15072.93 307
15074.09 294
15075.25 280
15076.41 265
15077.57 258
15078.73 247
15079.89 276
15081.05 270
15082.21 265
15083.37 269
15084.53 270
15085.69 264
15086.85 276
15088.01 340
15089.18 263
15090.34 270
15091.50 274
15092.66 276
15093.82 249
15094.98 232
15096.14 285
15097.30 266
15098.46 297
15099.62 269
15100.78 281
15101.95 293
15103.11 284
15104.27 264
15105.43 273
15106.59 283
15107.75 267
15108.91 261
15110.08 282
15111.24 298
15112.40 264
15113.56 275
15114.72 255
15115.88 262
15117.05 251
15118.21 317
15119.37 290
15120.53 250
15121.69 269
15122.86 271
15124.02 251
15125.18 264
15126.34 287
15127.50 277
15128.67 282
15129.83 276
15130.99 314
15132.15 296
15133.32 302
15134.48 312
15135.64 299
15136.80 316
15137.97 326
15139.13 320
15140.29 315
15141.45 281
15142.62 264
15143.78 243
15144.94 269
15146.11 284
15147.27 244
15148.43 256
15149.59 314
15150.76 302
15151.92 279
15153.08 282
15154.25 296
15155.41 307
15156.57 305
15157.74 333
15158.90 249
15160.06 301
15161.23 284
15162.39 273
15163.55 299
15164.72 298
15165.88 303
15167.05 327
15168.21 318
15169.37 290
15170.54 297
15171.70 269
15172.86 276
15174.03 297
15175.19 295
15176.36 261
15177.52 295
15178.69 271
15179.85 262
15181.01 308
15182.18 287
15183.34 279
15184.51 305
15185.67 279
15186.84 290
15188.00 325
15189.16 317
15190.33 303
15191.49 257
15192.66 298
15193.82 297
15194.99 276
15196.15 293
15197.32 300
15198.48 290
15199.65 293
15200.81 315
15201.98 325
15203.14 294
15204.31 302
15205.47 320
15206.64 322
15207.80 344
15208.97 290
15210.13 310
15211.30 309
15212.47 315
15213.63 273
15214.80 281
15215.96 316
15217.13 324
15218.29 274
15219.46 321
15220.62 310
15221.79 312
15222.96 332
15224.12 322
15225.29 298
15226.45 333
15227.62 355
15228.79 343
15229.95 348
15231.12 357
15232.29 302
15233.45 340
15234.62 352
15235.78 309
15236.95 325
15238.12 330
15239.28 339
15240.45 333
15241.62 322
15242.78 347
15243.95 394
15245.12 372
15246.28 342
15247.45 371
15248.62 364
15249.78 321
15250.95 352
15252.12 359
15253.28 332
15254.45 307
15255.62 325
15256.79 322
15257.95 329
15259.12 333
15260.29 315
15261.46 306
15262.62 332
15263.79 320
15264.96 331
15266.13 324
15267.29 334
15268.46 301
15269.63 311
15270.80 288
15271.96 319
15273.13 318
15274.30 274
15275.47 308
15276.64 315
15277.80 298
15278.97 312
15280.14 285
15281.31 291
15282.48 288
15283.64 325
15284.81 322
15285.98 321
15287.15 320
15288.32 291
15289.49 278
15290.65 331
15291.82 320
15292.99 293
15294.16 271
15295.33 252
15296.50 270
15297.67 257
15298.83 266
15300.00 316
15301.17 332
15302.34 268
15303.51 309
15304.68 304
15305.85 286
15307.02 291
15308.19 306
15309.36 274
15310.52 269
15311.69 279
15312.86 287
15314.03 293
15315.20 258
15316.37 274
15317.54 264
15318.71 308
15319.88 304
15321.05 324
15322.22 299
15323.39 292
15324.56 318
15325.73 346
15326.90 337
15328.07 329
15329.24 340
15330.41 319
15331.58 303
15332.75 288
15333.92 297
15335.09 317
15336.26 307
15337.43 313
15338.60 297
15339.77 303
15340.94 316
15342.11 293
15343.28 298
15344.45 286
15345.62 254
15346.79 308
15347.96 266
15349.13 270
15350.31 285
15351.48 303
15352.65 306
15353.82 296
15354.99 297
15356.16 309
15357.33 297
15358.50 302
15359.67 316
15360.84 321
15362.02 324
15363.19 288
15364.36 296
15365.53 298
15366.70 288
15367.87 336
15369.04 327
15370.21 300
15371.39 280
15372.56 292
15373.73 277
15374.90 295
15376.07 290
15377.24 320
15378.42 286
15379.59 291
15380.76 293
15381.93 312
15383.10 280
15384.28 307
15385.45 278
15386.62 275
15387.79 328
15388.97 350
15390.14 352
15391.31 352
15392.48 303
15393.65 275
15394.83 286
15396.00 293
15397.17 332
15398.34 300
15399.52 292
15400.69 298
15401.86 326
15403.04 315
15404.21 340
15405.38 332
15406.55 326
15407.73 351
15408.90 321
15410.07 349
15411.25 341
15412.42 308
15413.59 324
15414.77 319
15415.94 317
15417.11 282
15418.29 261
15419.46 263
15420.63 299
15421.81 298
15422.98 280
15424.15 288
15425.33 295
15426.50 298
15427.67 267
15428.85 298
15430.02 328
15431.20 306
15432.37 280
15433.54 298
15434.72 263
15435.89 269
15437.07 334
15438.24 305
15439.41 288
15440.59 242
15441.76 270
15442.94 300
15444.11 289
15445.29 283
15446.46 277
15447.63 292
15448.81 286
15449.98 289
15451.16 292
15452.33 308
15453.51 259
15454.68 263
15455.86 286
15457.03 268
15458.21 262
15459.38 238
15460.56 290
15461.73 298
15462.91 273
15464.08 282
15465.26 251
15466.43 288
15467.61 275
15468.78 268
15469.96 307
15471.13 308
15472.31 265
15473.48 270
15474.66 291
15475.83 253
15477.01 251
15478.19 313
15479.36 310
15480.54 310
15481.71 306
15482.89 301
15484.06 300
15485.24 294
15486.42 252
15487.59 263
15488.77 287
15489.94 283
15491.12 296
15492.30 274
15493.47 258
15494.65 275
15495.83 322
15497.00 312
15498.18 293
15499.36 255
15500.53 252
15501.71 265
15502.88 284
15504.06 317
15505.24 304
15506.41 289
15507.59 256
15508.77 289
15509.95 289
15511.12 285
15512.30 271
15513.48 256
15514.65 280
15515.83 273
15517.01 259
15518.18 282
15519.36 277
15520.54 250
15521.72 270
15522.89 240
15524.07 274
15525.25 279
15526.43 267
15527.60 272
15528.78 290
15529.96 286
15531.14 287
15532.31 245
15533.49 297
15534.67 282
15535.85 260
15537.03 277
15538.20 250
15539.38 265
15540.56 292
15541.74 294
15542.92 304
15544.09 306
15545.27 307
15546.45 283
15547.63 293
15548.81 278
15549.98 257
15551.16 255
15552.34 289
15553.52 299
15554.70 292
15555.88 275
15557.06 279
15558.23 293
15559.41 271
15560.59 296
15561.77 302
15562.95 326
15564.13 301
15565.31 288
15566.49 300
15567.67 247
15568.84 288
15570.02 297
15571.20 270
15572.38 268
15573.56 302
15574.74 287
15575.92 278
15577.10 284
15578.28 335
15579.46 306
15580.64 312
15581.82 279
15583.00 302
15584.18 306
15585.36 297
15586.54 316
15587.72 293
15588.90 280
15590.08 274
15591.26 273
15592.44 289
15593.62 282
15594.80 328
15595.98 310
15597.16 349
15598.34 303
15599.52 299
15600.70 316
15601.88 286
15603.06 307
15604.24 286
15605.42 291
15606.60 320
15607.78 313
15608.96 307
15610.14 308
15611.32 347
15612.50 345
15613.68 327
15614.86 328
15616.05 303
15617.23 279
15618.41 339
15619.59 319
15620.77 340
15621.95 333
15623.13 308
15624.31 314
15625.49 327
15626.68 298
15627.86 342
15629.04 311
15630.22 310
15631.40 318
15632.58 326
15633.76 332
15634.95 363
15636.13 347
15637.31 289
15638.49 310
15639.67 288
15640.85 329
15642.04 345
15643.22 354
15644.40 356
15645.58 329
15646.76 355
15647.95 360
15649.13 350
15650.31 312
15651.49 306
15652.67 363
15653.86 352
15655.04 332
15656.22 363
15657.40 343
15658.59 334
15659.77 383
15660.95 400
15662.13 378
15663.32 360
15664.50 324
15665.68 363
15666.87 376
15668.05 381
15669.23 361
15670.41 347
15671.60 387
15672.78 371
15673.96 382
15675.15 319
15676.33 350
15677.51 337
15678.70 380
15679.88 387
15681.06 373
15682.25 363
15683.43 370
15684.61 349
15685.80 327
15686.98 371
15688.16 360
15689.35 372
15690.53 336
15691.72 335
15692.90 319
15694.08 311
15695.27 315
15696.45 314
15697.63 347
15698.82 334
15700.00 367
15701.19 369
15702.37 327
15703.56 304
15704.74 303
15705.92 341
15707.11 384
15708.29 356
15709.48 323
15710.66 351
15711.85 356
15713.03 399
15714.21 365
15715.40 333
15716.58 354
15717.77 393
15718.95 338
15720.14 360
15721.32 374
15722.51 349
15723.69 390
15724.88 415
15726.06 371
15727.25 353
15728.43 358
15729.62 347
15730.80 367
15731.99 359
15733.17 373
15734.36 361
15735.55 361
15736.73 406
15737.92 374
15739.10 370
15740.29 380
15741.47 339
15742.66 357
15743.84 342
15745.03 398
15746.22 394
15747.40 350
15748.59 354
15749.77 351
15750.96 380
15752.15 360
15753.33 368
15754.52 358
15755.70 420
15756.89 385
15758.08 408
15759.26 417
15760.45 381
15761.64 406
15762.82 399
15764.01 371
15765.20 393
15766.38 418
15767.57 389
15768.76 332
15769.94 426
15771.13 393
15772.32 393
15773.50 439
15774.69 415
15775.88 416
15777.06 384
15778.25 371
15779.44 362
15780.62 386
15781.81 392
15783.00 365
15784.19 384
15785.37 416
15786.56 408
15787.75 378
15788.94 386
15790.12 391
15791.31 399
15792.50 372
15793.69 372
15794.87 346
15796.06 365
15797.25 333
15798.44 386
15799.62 294
15800.81 340
15802.00 335
15803.19 349
15804.38 376
15805.56 333
15806.75 344
15807.94 335
15809.13 343
15810.32 315
15811.50 307
15812.69 335
15813.88 355
15815.07 307
15816.26 361
15817.45 323
15818.64 293
15819.82 291
15821.01 323
15822.20 268
15823.39 323
15824.58 343
15825.77 286
15826.96 295
15828.15 328
15829.33 314
15830.52 333
15831.71 317
15832.90 310
15834.09 340
15835.28 303
15836.47 321
15837.66 299
15838.85 306
15840.04 307
15841.23 289
15842.42 307
15843.61 323
15844.79 342
15845.98 370
15847.17 332
15848.36 320
15849.55 347
15850.74 302
15851.93 327
15853.12 338
15854.31 331
15855.50 315
15856.69 345
15857.88 333
15859.07 315
15860.26 300
15861.45 300
15862.64 323
15863.83 320
15865.02 280
15866.21 292
15867.40 313
15868.60 283
15869.79 295
15870.98 280
15872.17 319
15873.36 327
15874.55 366
15875.74 360
15876.93 336
15878.12 306
15879.31 302
15880.50 320
15881.69 323
15882.88 312
15884.07 347
15885.27 364
15886.46 346
15887.65 338
15888.84 352
15890.03 327
15891.22 338
15892.41 366
15893.60 361
15894.80 344
15895.99 338
15897.18 351
15898.37 339
15899.56 321
15900.75 339
15901.95 335
15903.14 347
15904.33 318
15905.52 317
15906.71 336
15907.90 307
15909.10 335
15910.29 339
15911.48 330
15912.67 325
15913.86 350
15915.06 352
15916.25 353
15917.44 396
15918.63 341
15919.83 382
15921.02 366
15922.21 308
15923.40 348
15924.60 322
15925.79 345
15926.98 363
15928.17 353
15929.37 337
15930.56 351
15931.75 381
15932.94 366
15934.14 363
15935.33 418
15936.52 387
15937.72 355
15938.91 358
15940.10 323
15941.30 347
15942.49 296
15943.68 354
15944.88 419
15946.07 376
15947.26 394
15948.46 381
15949.65 377
15950.84 331
15952.04 340
15953.23 339
15954.42 368
15955.62 316
15956.81 304
15958.01 353
15959.20 352
15960.39 353
15961.59 344
15962.78 322
15963.97 341
15965.17 322
15966.36 322
15967.56 337
15968.75 347
15969.95 260
15971.14 290
15972.33 294
15973.53 290
15974.72 281
15975.92 302
15977.11 322
15978.31 303
15979.50 299
15980.70 292
15981.89 274
15983.09 280
15984.28 266
15985.47 280
15986.67 270
15987.86 266
15989.06 305
15990.25 285
15991.45 295
15992.64 276
15993.84 261
15995.03 327
15996.23 290
15997.43 265
15998.62 262
15999.82 283
16001.01 279
16002.21 261
16003.40 244
16004.60 252
16005.79 274
16006.99 278
16008.18 308
16009.38 236
16010.58 258
16011.77 274
16012.97 251
16014.16 248
16015.36 274
16016.56 269
16017.75 253
16018.95 297
16020.14 251
16021.34 220
16022.54 255
16023.73 289
16024.93 277
16026.13 243
16027.32 282
16028.52 287
16029.71 279
16030.91 285
16032.11 278
16033.30 264
16034.50 270
16035.70 297
16036.89 302
16038.09 249
16039.29 257
16040.49 267
16041.68 258
16042.88 280
16044.08 283
16045.27 286
16046.47 262
16047.67 252
16048.86 254
16050.06 264
16051.26 265
16052.46 284
16053.65 302
16054.85 240
16056.05 234
16057.25 246
16058.44 260
16059.64 305
16060.84 264
16062.04 289
16063.23 245
16064.43 241
16065.63 242
16066.83 284
16068.03 255
16069.22 265
16070.42 267
16071.62 269
16072.82 265
16074.02 259
16075.21 267
16076.41 276
16077.61 275
16078.81 292
16080.01 234
16081.21 263
16082.40 275
16083.60 220
16084.80 230
16086.00 262
16087.20 271
16088.40 243
16089.60 252
16090.79 284
16091.99 272
16093.19 264
16094.39 252
16095.59 227
16096.79 243
16097.99 253
16099.19 269
16100.39 246
16101.59 251
16102.78 256
16103.98 254
16105.18 245
16106.38 222
16107.58 242
16108.78 258
16109.98 283
16111.18 262
16112.38 229
16113.58 220
16114.78 249
16115.98 283
16117.18 273
16118.38 276
16119.58 265
16120.78 266
16121.98 273
16123.18 257
16124.38 252
16125.58 241
16126.78 282
16127.98 240
16129.18 247
16130.38 238
16131.58 240
16132.78 288
16133.98 273
16135.18 259
16136.38 290
16137.58 243
16138.78 233
16139.98 214
16141.18 255
16142.38 254
16143.58 263
16144.79 244
16145.99 262
16147.19 226
16148.39 251
16149.59 252
16150.79 217
16151.99 230
16153.19 256
16154.39 233
16155.59 225
16156.80 236
16158.00 227
16159.20 214
16160.40 236
16161.60 279
16162.80 249
16164.00 245
16165.21 264
16166.41 290
16167.61 289
16168.81 238
16170.01 285
16171.21 263
16172.42 266
16173.62 244
16174.82 220
16176.02 278
16177.22 256
16178.43 234
16179.63 265
16180.83 245
16182.03 269
16183.23 261
16184.44 290
16185.64 239
16186.84 262
16188.04 264
16189.25 239
16190.45 266
16191.65 253
16192.85 247
16194.06 276
16195.26 286
16196.46 258
16197.66 235
16198.87 239
16200.07 235
16201.27 233
16202.48 246
16203.68 224
16204.88 242
16206.09 190
16207.29 234
16208.49 216
16209.69 237
16210.90 242
16212.10 259
16213.30 260
16214.51 225
16215.71 242
16216.91 240
16218.12 239
16219.32 248
16220.53 216
16221.73 239
16222.93 265
16224.14 250
16225.34 230
16226.54 278
16227.75 265
16228.95 262
16230.16 264
16231.36 279
16232.56 235
16233.77 246
16234.97 244
16236.18 228
16237.38 248
16238.59 243
16239.79 241
16240.99 220
16242.20 241
16243.40 247
16244.61 264
16245.81 272
16247.02 248
16248.22 274
16249.43 251
16250.63 258
16251.84 254
16253.04 260
16254.24 270
16255.45 235
16256.65 287
16257.86 251
16259.06 238
16260.27 238
16261.48 286
16262.68 256
16263.89 239
16265.09 267
16266.30 242
16267.50 272
16268.71 247
16269.91 241
16271.12 234
16272.32 236
16273.53 276
16274.73 244
16275.94 253
16277.15 245
16278.35 234
16279.56 248
16280.76 246
16281.97 232
16283.18 252
16284.38 261
16285.59 264
16286.79 248
16288.00 244
16289.21 275
16290.41 285
16291.62 281
16292.82 244
16294.03 229
16295.24 267
16296.44 275
16297.65 236
16298.86 269
16300.06 266
16301.27 265
16302.48 267
16303.68 254
16304.89 253
16306.10 251
16307.30 269
16308.51 265
16309.72 263
16310.92 277
16312.13 250
16313.34 270
16314.55 255
16315.75 282
16316.96 263
16318.17 271
16319.37 265
16320.58 285
16321.79 278
16323.00 235
16324.20 270
16325.41 279
16326.62 272
16327.83 264
16329.03 266
16330.24 249
16331.45 290
16332.66 245
16333.87 248
16335.07 270
16336.28 236
16337.49 231
16338.70 254
16339.90 264
16341.11 257
16342.32 234
16343.53 260
16344.74 274
16345.95 245
16347.15 267
16348.36 261
16349.57 230
16350.78 226
16351.99 231
16353.20 246
16354.40 258
16355.61 249
16356.82 238
16358.03 223
16359.24 223
16360.45 269
16361.66 227
16362.87 262
16364.08 226
16365.28 240
16366.49 249
16367.70 260
16368.91 264
16370.12 241
16371.33 221
16372.54 255
16373.75 225
16374.96 244
16376.17 248
16377.38 236
16378.59 193
16379.80 263
16381.01 208
16382.21 229
16383.42 227
16384.63 230
16385.84 241
16387.05 239
16388.26 243
16389.47 260
16390.68 246
16391.89 237
16393.10 233
16394.31 250
16395.52 230
16396.73 220
16397.94 231
16399.15 234
16400.36 215
16401.57 247
16402.79 236
16404.00 221
16405.21 210
16406.42 210
16407.63 198
16408.84 233
16410.05 220
16411.26 236
16412.47 230
16413.68 228
16414.89 232
16416.10 224
16417.31 253
16418.52 235
16419.74 239
16420.95 237
16422.16 236
16423.37 253
16424.58 217
16425.79 239
16427.00 234
16428.21 217
16429.42 213
16430.64 256
16431.85 228
16433.06 245
16434.27 236
16435.48 245
16436.69 262
16437.91 267
16439.12 248
16440.33 238
16441.54 238
16442.75 261
16443.96 251
16445.18 246
16446.39 247
16447.60 265
16448.81 241
16450.02 243
16451.24 227
16452.45 230
16453.66 224
16454.87 235
16456.09 227
16457.30 240
16458.51 248
16459.72 222
16460.94 254
16462.15 235
16463.36 247
16464.57 233
16465.79 231
16467.00 199
16468.21 244
16469.43 239
16470.64 222
16471.85 226
16473.06 237
16474.28 222
16475.49 190
16476.70 216
16477.92 224
16479.13 226
16480.34 218
16481.56 218
16482.77 209
16483.98 245
16485.20 230
16486.41 230
16487.62 240
16488.84 217
16490.05 236
16491.26 201
16492.48 234
16493.69 213
16494.91 202
16496.12 235
16497.33 199
16498.55 256
16499.76 272
16500.97 232
16502.19 203
16503.40 254
16504.62 202
16505.83 243
16507.05 246
16508.26 211
16509.47 224
16510.69 203
16511.90 193
16513.12 216
16514.33 219
16515.55 203
16516.76 229
16517.98 173
16519.19 207
16520.41 198
16521.62 225
16522.83 234
16524.05 232
16525.26 219
16526.48 223
16527.69 221
16528.91 232
16530.12 205
16531.34 199
16532.55 244
16533.77 207
16534.99 194
16536.20 234
16537.42 204
16538.63 213
16539.85 217
16541.06 225
16542.28 239
16543.49 209
16544.71 204
16545.92 224
16547.14 236
16548.36 195
16549.57 215
16550.79 231
16552.00 231
16553.22 234
16554.44 248
16555.65 218
16556.87 249
16558.08 239
16559.30 224
16560.52 239
16561.73 234
16562.95 269
16564.17 215
16565.38 234
16566.60 213
16567.81 240
16569.03 252
16570.25 209
16571.46 232
16572.68 211
16573.90 245
16575.11 211
16576.33 227
16577.55 232
16578.76 255
16579.98 262
16581.20 242
16582.42 227
16583.63 236
16584.85 262
16586.07 243
16587.28 218
16588.50 230
16589.72 241
16590.94 243
16592.15 249
16593.37 237
16594.59 247
16595.81 250
16597.02 241
16598.24 238
16599.46 242
16600.68 275
16601.89 256
16603.11 294
16604.33 244
16605.55 218
16606.77 240
16607.98 210
16609.20 220
16610.42 272
16611.64 240
16612.86 286
16614.07 226
16615.29 240
16616.51 231
16617.73 244
16618.95 264
16620.17 197
16621.38 220
16622.60 204
16623.82 228
16625.04 223
16626.26 202
16627.48 208
16628.70 228
16629.91 238
16631.13 238
16632.35 232
16633.57 231
16634.79 241
16636.01 245
16637.23 228
16638.45 227
16639.67 217
16640.89 250
16642.10 242
16643.32 213
16644.54 198
16645.76 233
16646.98 245
16648.20 249
16649.42 223
16650.64 212
16651.86 235
16653.08 216
16654.30 228
16655.52 192
16656.74 209
16657.96 241
16659.18 212
16660.40 185
16661.62 214
16662.84 247
16664.06 212
16665.28 210
16666.50 246
16667.72 236
16668.94 212
16670.16 226
16671.38 226
16672.60 200
16673.82 204
16675.04 211
16676.26 201
16677.48 211
16678.70 219
16679.92 223
16681.14 228
16682.36 226
16683.58 223
16684.80 220
16686.03 208
16687.25 186
16688.47 216
16689.69 225
16690.91 235
16692.13 228
16693.35 200
16694.57 198
16695.79 201
16697.02 218
16698.24 227
16699.46 182
16700.68 198
16701.90 213
16703.12 239
16704.34 218
16705.57 257
16706.79 213
16708.01 236
16709.23 236
16710.45 229
16711.67 211
16712.90 209
16714.12 201
16715.34 199
16716.56 210
16717.78 182
16719.01 203
16720.23 208
16721.45 220
16722.67 243
16723.89 239
16725.12 217
16726.34 212
16727.56 231
16728.78 204
16730.01 215
16731.23 196
16732.45 217
16733.67 236
16734.90 206
16736.12 210
16737.34 189
16738.56 199
16739.79 241
16741.01 208
16742.23 206
16743.46 211
16744.68 223
16745.90 214
16747.12 204
16748.35 230
16749.57 223
16750.79 234
16752.02 213
16753.24 218
16754.46 195
16755.69 190
16756.91 222
16758.13 222
16759.36 195
16760.58 212
16761.80 212
16763.03 216
16764.25 228
16765.48 190
16766.70 203
16767.92 224
16769.15 204
16770.37 220
16771.60 208
16772.82 223
16774.04 241
16775.27 205
16776.49 186
16777.72 194
16778.94 216
16780.16 212
16781.39 201
16782.61 175
16783.84 239
16785.06 211
16786.29 228
16787.51 236
16788.74 230
16789.96 229
16791.18 213
16792.41 205
16793.63 208
16794.86 211
16796.08 200
16797.31 211
16798.53 204
16799.76 220
16800.98 207
16802.21 201
16803.43 210
16804.66 189
16805.88 183
16807.11 194
16808.33 177
16809.56 203
16810.79 217
16812.01 193
16813.24 221
16814.46 202
16815.69 223
16816.91 204
16818.14 228
16819.36 224
16820.59 250
16821.82 226
16823.04 205
16824.27 224
16825.49 228
16826.72 225
16827.95 240
16829.17 241
16830.40 213
16831.62 225
16832.85 223
16834.08 206
16835.30 217
16836.53 207
16837.76 180
16838.98 225
16840.21 234
16841.44 234
16842.66 202
16843.89 225
16845.11 209
16846.34 238
16847.57 200
16848.80 191
16850.02 198
16851.25 223
16852.48 220
16853.70 220
16854.93 235
16856.16 219
16857.38 180
16858.61 230
16859.84 238
16861.07 206
16862.29 248
16863.52 265
16864.75 227
16865.97 221
16867.20 237
16868.43 220
16869.66 233
16870.89 235
16872.11 247
16873.34 232
16874.57 250
16875.80 223
16877.02 239
16878.25 213
16879.48 249
16880.71 234
16881.94 207
16883.16 206
16884.39 260
16885.62 232
16886.85 235
16888.08 220
16889.30 250
16890.53 247
16891.76 257
16892.99 235
16894.22 257
16895.45 265
16896.67 245
16897.90 236
16899.13 250
16900.36 256
16901.59 234
16902.82 237
16904.05 234
16905.28 281
16906.50 298
16907.73 262
16908.96 254
16910.19 247
16911.42 261
16912.65 265
16913.88 208
16915.11 245
16916.34 274
16917.57 218
16918.80 230
16920.03 232
16921.26 215
16922.48 232
16923.71 233
16924.94 215
16926.17 195
16927.40 216
16928.63 248
16929.86 249
16931.09 204
16932.32 222
16933.55 233
16934.78 233
16936.01 233
16937.24 221
16938.47 219
16939.70 225
16940.93 214
16942.16 211
16943.39 184
16944.62 224
16945.85 236
16947.08 208
16948.31 203
16949.54 234
16950.78 227
16952.01 209
16953.24 210
16954.47 214
16955.70 199
16956.93 201
16958.16 229
16959.39 190
16960.62 203
16961.85 215
16963.08 213
16964.31 210
16965.54 213
16966.78 229
16968.01 200
16969.24 184
16970.47 199
16971.70 225
16972.93 210
16974.16 224
16975.39 225
16976.63 226
16977.86 200
16979.09 210
16980.32 222
16981.55 225
16982.78 204
16984.02 209
16985.25 199
16986.48 174
16987.71 221
16988.94 222
16990.18 238
16991.41 208
16992.64 201
16993.87 200
16995.10 221
16996.34 204
16997.57 205
16998.80 211
17000.03 196
17001.26 234
17002.50 200
17003.73 218
17004.96 200
17006.19 216
17007.43 196
17008.66 191
17009.89 210
17011.12 231
17012.36 254
17013.59 181
17014.82 187
17016.06 217
17017.29 221
17018.52 214
17019.76 189
17020.99 201
17022.22 180
17023.45 176
17024.69 202
17025.92 201
17027.15 194
17028.39 223
17029.62 207
17030.85 230
17032.09 248
17033.32 226
17034.55 199
17035.79 188
17037.02 211
17038.26 197
17039.49 217
17040.72 197
17041.96 202
17043.19 210
17044.43 215
17045.66 213
17046.89 226
17048.13 199
17049.36 195
17050.60 197
17051.83 182
17053.06 235
17054.30 182
17055.53 191
17056.77 199
17058.00 222
17059.24 182
17060.47 184
17061.70 208
17062.94 190
17064.17 189
17065.41 193
17066.64 207
17067.88 187
17069.11 179
17070.35 185
17071.58 180
17072.82 183
17074.05 202
17075.29 203
17076.52 200
17077.76 192
17078.99 178
17080.23 200
17081.46 179
17082.70 204
17083.93 208
17085.17 200
17086.41 182
17087.64 213
17088.88 189
17090.11 199
17091.35 180
17092.58 193
17093.82 202
17095.05 198
17096.29 230
17097.53 183
17098.76 183
17100.00 214
17101.23 198
17102.47 181
17103.71 187
17104.94 198
17106.18 189
17107.41 203
17108.65 200
17109.89 198
17111.12 199
17112.36 185
17113.60 208
17114.83 182
17116.07 179
17117.31 197
17118.54 190
17119.78 160
17121.02 156
17122.25 191
17123.49 209
17124.73 203
17125.96 204
17127.20 201
17128.44 194
17129.67 222
17130.91 196
17132.15 214
17133.39 201
17134.62 180
17135.86 186
17137.10 190
17138.33 180
17139.57 192
17140.81 209
17142.05 197
17143.28 193
17144.52 190
17145.76 204
17147.00 211
17148.23 190
17149.47 183
17150.71 204
17151.95 198
17153.19 197
17154.42 221
17155.66 201
17156.90 204
17158.14 202
17159.38 208
17160.61 184
17161.85 207
17163.09 206
17164.33 170
17165.57 177
17166.81 204
17168.04 161
17169.28 174
17170.52 183
17171.76 187
17173.00 205
17174.24 190
17175.47 186
17176.71 192
17177.95 236
17179.19 199
17180.43 189
17181.67 187
17182.91 171
17184.15 195
17185.39 187
17186.62 196
17187.86 179
17189.10 193
17190.34 211
17191.58 214
17192.82 181
17194.06 176
17195.30 167
17196.54 200
17197.78 191
17199.02 197
17200.26 184
17201.50 191
17202.74 204
17203.98 201
17205.22 188
17206.46 171
17207.70 205
17208.94 210
17210.18 183
17211.42 184
17212.66 178
17213.90 221
17215.14 205
17216.38 178
17217.62 176
17218.86 196
17220.10 210
17221.34 181
17222.58 158
17223.82 168
17225.06 165
17226.30 177
17227.54 179
17228.78 191
17230.02 186
17231.26 194
17232.50 189
17233.74 172
17234.98 166
17236.22 177
17237.47 218
17238.71 214
17239.95 193
17241.19 193
17242.43 189
17243.67 215
17244.91 198
17246.15 177
17247.39 191
17248.64 178
17249.88 190
17251.12 188
17252.36 204
17253.60 171
17254.84 181
17256.08 212
17257.33 214
17258.57 190
17259.81 186
17261.05 200
17262.29 200
17263.54 198
17264.78 182
17266.02 190
17267.26 175
17268.50 189
17269.75 182
17270.99 224
17272.23 205
17273.47 225
17274.71 180
17275.96 181
17277.20 176
17278.44 149
17279.68 180
17280.93 215
17282.17 195
17283.41 213
17284.65 202
17285.90 199
17287.14 190
17288.38 216
17289.62 196
17290.87 197
17292.11 193
17293.35 183
17294.60 192
17295.84 174
17297.08 246
17298.33 215
17299.57 227
17300.81 186
17302.05 195
17303.30 176
17304.54 175
17305.78 187
17307.03 192
17308.27 186
17309.52 195
17310.76 189
17312.00 196
17313.25 191
17314.49 179
17315.73 191
17316.98 195
17318.22 193
17319.47 166
17320.71 177
17321.95 134
17323.20 147
17324.44 185
17325.69 202
17326.93 182
17328.17 169
17329.42 197
17330.66 207
17331.91 208
17333.15 181
17334.40 175
17335.64 194
17336.88 200
17338.13 168
17339.37 169
17340.62 181
17341.86 202
17343.11 191
17344.35 197
17345.60 160
17346.84 181
17348.09 192
17349.33 225
17350.58 192
17351.82 155
17353.07 169
17354.31 175
17355.56 177
17356.80 172
17358.05 160
17359.29 164
17360.54 181
17361.78 176
17363.03 193
17364.27 190
17365.52 171
17366.77 208
17368.01 202
17369.26 182
17370.50 190
17371.75 213
17372.99 201
17374.24 191
17375.49 183
17376.73 199
17377.98 187
17379.22 187
17380.47 165
17381.72 209
17382.96 199
17384.21 204
17385.45 186
17386.70 204
17387.95 202
17389.19 190
17390.44 196
17391.69 195
17392.93 193
17394.18 176
17395.43 198
17396.67 209
17397.92 204
17399.17 195
17400.41 163
17401.66 161
17402.91 189
17404.15 200
17405.40 186
17406.65 171
17407.89 189
17409.14 190
17410.39 185
17411.64 195
17412.88 211
17414.13 207
17415.38 164
17416.63 216
17417.87 187
17419.12 176
17420.37 167
17421.62 198
17422.86 189
17424.11 198
17425.36 203
17426.61 238
17427.85 194
17429.10 173
17430.35 192
17431.60 182
17432.85 215
17434.09 200
17435.34 196
17436.59 195
17437.84 190
17439.09 230
17440.33 181
17441.58 183
17442.83 195
17444.08 193
17445.33 200
17446.58 201
17447.82 191
17449.07 193
17450.32 169
17451.57 178
17452.82 185
17454.07 190
17455.32 174
17456.57 208
17457.81 214
17459.06 193
17460.31 184
17461.56 213
17462.81 179
17464.06 181
17465.31 183
17466.56 198
17467.81 195
17469.06 173
17470.30 195
17471.55 209
17472.80 180
17474.05 174
17475.30 189
17476.55 202
17477.80 183
17479.05 201
17480.30 200
17481.55 174
17482.80 196
17484.05 185
17485.30 216
17486.55 205
17487.80 194
17489.05 173
17490.30 199
17491.55 210
17492.80 210
17494.05 225
17495.30 187
17496.55 195
17497.80 206
17499.05 202
17500.30 180
17501.55 178
17502.80 209
17504.05 177
17505.30 170
17506.55 222
17507.80 187
17509.06 197
17510.31 197
17511.56 229
17512.81 190
17514.06 214
17515.31 200
17516.56 219
17517.81 197
17519.06 193
17520.31 208
17521.56 193
17522.82 216
17524.07 217
17525.32 196
17526.57 177
17527.82 213
17529.07 209
17530.32 195
17531.58 195
17532.83 209
17534.08 209
17535.33 205
17536.58 230
17537.83 211
17539.09 231
17540.34 206
17541.59 223
17542.84 230
17544.09 211
17545.35 186
17546.60 203
17547.85 198
17549.10 174
17550.35 187
17551.61 206
17552.86 226
17554.11 200
17555.36 187
17556.62 194
17557.87 211
17559.12 226
17560.37 177
17561.63 190
17562.88 209
17564.13 238
17565.38 238
17566.64 202
17567.89 202
17569.14 208
17570.39 209
17571.65 211
17572.90 206
17574.15 210
17575.41 211
17576.66 210
17577.91 220
17579.17 195
17580.42 208
17581.67 217
17582.93 195
17584.18 212
17585.43 212
17586.69 195
17587.94 201
17589.19 208
17590.45 220
17591.70 235
17592.95 213
17594.21 203
17595.46 215
17596.72 222
17597.97 209
17599.22 187
17600.48 219
17601.73 232
17602.99 231
17604.24 239
17605.49 209
17606.75 183
17608.00 190
17609.26 219
17610.51 215
17611.76 193
17613.02 174
17614.27 219
17615.53 215
17616.78 206
17618.04 209
17619.29 222
17620.55 215
17621.80 232
17623.06 217
17624.31 208
17625.57 215
17626.82 198
17628.08 195
17629.33 236
17630.59 213
17631.84 243
17633.10 234
17634.35 205
17635.61 215
17636.86 207
17638.12 192
17639.37 205
17640.63 204
17641.88 204
17643.14 196
17644.39 176
17645.65 211
17646.91 199
17648.16 211
17649.42 195
17650.67 186
17651.93 186
17653.18 195
17654.44 200
17655.70 203
17656.95 205
17658.21 209
17659.46 232
17660.72 211
17661.98 212
17663.23 218
17664.49 222
17665.75 195
17667.00 198
17668.26 164
17669.51 210
17670.77 212
17672.03 183
17673.28 225
17674.54 224
17675.80 182
17677.05 188
17678.31 195
17679.57 203
17680.82 204
17682.08 223
17683.34 223
17684.60 196
17685.85 201
17687.11 192
17688.37 199
17689.62 228
17690.88 201
17692.14 172
17693.40 174
17694.65 203
17695.91 197
17697.17 192
17698.42 189
17699.68 190
17700.94 187
17702.20 183
17703.46 190
17704.71 159
17705.97 174
17707.23 186
17708.49 187
17709.74 195
17711.00 191
17712.26 189
17713.52 188
17714.78 196
17716.03 177
17717.29 192
17718.55 208
17719.81 191
17721.07 212
17722.33 180
17723.58 200
17724.84 195
17726.10 196
17727.36 210
17728.62 190
17729.88 188
17731.13 190
17732.39 222
17733.65 185
17734.91 175
17736.17 196
17737.43 222
17738.69 216
17739.95 194
17741.21 159
17742.46 202
17743.72 205
17744.98 198
17746.24 163
17747.50 196
17748.76 187
17750.02 205
17751.28 192
17752.54 212
17753.80 199
17755.06 186
17756.32 180
17757.58 176
17758.84 193
17760.10 169
17761.36 184
17762.61 174
17763.87 164
17765.13 194
17766.39 212
17767.65 225
17768.91 196
17770.17 149
17771.43 210
17772.69 164
17773.95 174
17775.21 154
17776.48 160
17777.74 190
17779.00 196
17780.26 170
17781.52 183
17782.78 184
17784.04 182
17785.30 178
17786.56 184
17787.82 199
17789.08 209
17790.34 191
17791.60 201
17792.86 171
17794.12 184
17795.38 214
17796.65 195
17797.91 155
17799.17 215
17800.43 208
17801.69 222
17802.95 237
17804.21 189
17805.47 185
17806.73 196
17808.00 192
17809.26 169
17810.52 149
17811.78 183
17813.04 193
17814.30 218
17815.56 210
17816.83 189
17818.09 189
17819.35 180
17820.61 173
17821.87 178
17823.14 201
17824.40 188
17825.66 198
17826.92 192
17828.18 180
17829.45 188
17830.71 207
17831.97 185
17833.23 161
17834.49 175
17835.76 199
17837.02 198
17838.28 165
17839.54 146
17840.81 193
17842.07 204
17843.33 167
17844.59 183
17845.86 175
17847.12 167
17848.38 163
17849.65 197
17850.91 189
17852.17 177
17853.43 210
17854.70 198
17855.96 213
17857.22 175
17858.49 177
17859.75 170
17861.01 164
17862.28 158
17863.54 185
17864.80 175
17866.07 196
17867.33 174
17868.59 189
17869.86 180
17871.12 174
17872.38 182
17873.65 191
17874.91 201
17876.18 170
17877.44 166
17878.70 189
17879.97 202
17881.23 188
17882.50 195
17883.76 198
17885.02 165
17886.29 137
17887.55 190
17888.82 189
17890.08 182
17891.35 189
17892.61 174
17893.87 174
17895.14 181
17896.40 185
17897.67 186
17898.93 167
17900.20 172
17901.46 187
17902.73 188
17903.99 167
17905.26 183
17906.52 210
17907.79 192
17909.05 181
17910.32 185
17911.58 185
17912.85 185
17914.11 202
17915.38 185
17916.64 144
17917.91 186
17919.17 192
17920.44 213
17921.70 183
17922.97 199
17924.23 164
17925.50 181
17926.76 183
17928.03 194
17929.30 202
17930.56 193
17931.83 177
17933.09 184
17934.36 149
17935.62 175
17936.89 173
17938.16 176
17939.42 186
17940.69 157
17941.96 172
17943.22 170
17944.49 160
17945.75 188
17947.02 191
17948.29 201
17949.55 180
17950.82 162
17952.09 180
17953.35 174
17954.62 171
17955.89 172
17957.15 171
17958.42 179
17959.69 186
17960.95 185
17962.22 142
17963.49 158
17964.75 170
17966.02 167
17967.29 185
17968.55 174
17969.82 224
17971.09 168
17972.36 175
17973.62 190
17974.89 167
17976.16 186
17977.42 185
17978.69 196
17979.96 208
17981.23 171
17982.49 184
17983.76 176
17985.03 153
17986.30 173
17987.57 177
17988.83 185
17990.10 221
17991.37 206
17992.64 174
17993.90 189
17995.17 199
17996.44 201
17997.71 168
17998.98 187
18000.25 168
18001.51 147
18002.78 156
18004.05 173
18005.32 154
18006.59 169
18007.86 151
18009.12 175
18010.39 166
18011.66 163
18012.93 189
18014.20 175
18015.47 164
18016.74 197
18018.00 198
18019.27 185
18020.54 197
18021.81 176
18023.08 186
18024.35 179
18025.62 177
18026.89 185
18028.16 194
18029.43 172
18030.69 162
18031.96 180
18033.23 165
18034.50 149
18035.77 183
18037.04 174
18038.31 197
18039.58 189
18040.85 192
18042.12 209
18043.39 206
18044.66 173
18045.93 175
18047.20 192
18048.47 165
18049.74 191
18051.01 209
18052.28 202
18053.55 179
18054.82 197
18056.09 195
18057.36 191
18058.63 197
18059.90 162
18061.17 223
18062.44 196
18063.71 197
18064.98 181
18066.25 177
18067.52 171
18068.79 172
18070.06 157
18071.33 180
18072.61 166
18073.88 161
18075.15 189
18076.42 196
18077.69 178
18078.96 172
18080.23 185
18081.50 208
18082.77 205
18084.04 182
18085.32 188
18086.59 185
18087.86 199
18089.13 180
18090.40 151
18091.67 192
18092.94 194
18094.22 196
18095.49 170
18096.76 185
18098.03 208
18099.30 174
18100.57 168
18101.85 219
18103.12 195
18104.39 201
18105.66 186
18106.93 200
18108.20 168
18109.48 195
18110.75 152
18112.02 182
18113.29 178
18114.57 186
18115.84 192
18117.11 184
18118.38 189
18119.65 169
18120.93 184
18122.20 200
18123.47 179
18124.74 160
18126.02 225
18127.29 184
18128.56 186
18129.84 191
18131.11 176
18132.38 175
18133.65 163
18134.93 171
18136.20 179
18137.47 195
18138.75 191
18140.02 189
18141.29 186
18142.57 168
18143.84 173
18145.11 188
18146.39 179
18147.66 196
18148.93 167
18150.21 193
18151.48 192
18152.75 164
18154.03 166
18155.30 171
18156.57 177
18157.85 207
18159.12 212
18160.40 196
18161.67 167
18162.94 164
18164.22 179
18165.49 175
18166.77 172
18168.04 193
18169.31 211
18170.59 181
18171.86 201
18173.14 204
18174.41 207
18175.68 212
18176.96 187
18178.23 205
18179.51 177
18180.78 189
18182.06 149
18183.33 173
18184.61 161
18185.88 170
18187.16 167
18188.43 189
18189.71 173
18190.98 167
18192.26 160
18193.53 180
18194.81 183
18196.08 187
18197.36 183
18198.63 179
18199.91 185
18201.18 163
18202.46 200
18203.73 188
18205.01 164
18206.28 186
18207.56 195
18208.83 176
18210.11 187
18211.39 178
18212.66 197
18213.94 190
18215.21 188
18216.49 203
18217.76 226
18219.04 238
18220.32 168
18221.59 197
18222.87 191
18224.14 217
18225.42 203
18226.70 200
18227.97 168
18229.25 183
18230.53 184
18231.80 155
18233.08 167
18234.35 177
18235.63 174
18236.91 160
18238.18 176
18239.46 147
18240.74 121
18242.01 161
18243.29 204
18244.57 168
18245.84 159
18247.12 188
18248.40 213
18249.68 188
18250.95 172
18252.23 157
18253.51 170
18254.78 176
18256.06 160
18257.34 169
18258.62 177
18259.89 188
18261.17 170
18262.45 166
18263.72 170
18265.00 199
18266.28 175
18267.56 187
18268.84 201
18270.11 217
18271.39 196
18272.67 198
18273.95 176
18275.22 162
18276.50 181
18277.78 157
18279.06 151
18280.34 168
18281.61 196
18282.89 185
18284.17 181
18285.45 158
18286.73 162
18288.01 174
18289.28 181
18290.56 187
18291.84 205
18293.12 201
18294.40 185
18295.68 172
18296.95 204
18298.23 200
18299.51 217
18300.79 180
18302.07 172
18303.35 199
18304.63 182
18305.91 219
18307.19 217
18308.46 186
18309.74 183
18311.02 186
18312.30 198
18313.58 188
18314.86 197
18316.14 165
18317.42 183
18318.70 179
18319.98 159
18321.26 155
18322.54 176
18323.82 192
18325.10 176
18326.38 185
18327.66 167
18328.94 172
18330.22 177
18331.50 161
18332.77 189
18334.05 192
18335.33 156
18336.61 176
18337.90 200
18339.18 168
18340.46 172
18341.74 191
18343.02 154
18344.30 166
18345.58 192
18346.86 199
18348.14 202
18349.42 202
18350.70 227
18351.98 196
18353.26 191
18354.54 161
18355.82 200
18357.10 219
18358.38 214
18359.66 176
18360.94 172
18362.22 180
18363.51 182
18364.79 182
18366.07 190
18367.35 193
18368.63 191
18369.91 179
18371.19 172
18372.47 188
18373.76 179
18375.04 212
18376.32 165
18377.60 180
18378.88 175
18380.16 200
18381.44 168
18382.73 164
18384.01 185
18385.29 192
18386.57 172
18387.85 190
18389.13 209
18390.42 193
18391.70 190
18392.98 214
18394.26 222
18395.54 167
18396.83 201
18398.11 203
18399.39 186
18400.67 191
18401.96 188
18403.24 199
18404.52 170
18405.80 182
18407.09 167
18408.37 185
18409.65 174
18410.93 184
18412.22 226
18413.50 162
18414.78 192
18416.06 175
18417.35 168
18418.63 188
18419.91 165
18421.20 163
18422.48 200
18423.76 186
18425.05 166
18426.33 170
18427.61 170
18428.89 179
18430.18 167
18431.46 172
18432.74 151
18434.03 169
18435.31 184
18436.60 197
18437.88 161
18439.16 178
18440.45 204
18441.73 179
18443.01 172
18444.30 170
18445.58 192
18446.87 207
18448.15 186
18449.43 187
18450.72 182
18452.00 199
18453.29 180
18454.57 192
18455.85 178
18457.14 176
18458.42 192
18459.71 181
18460.99 176
18462.28 158
18463.56 177
18464.84 162
18466.13 153
18467.41 184
18468.70 170
18469.98 176
18471.27 202
18472.55 194
18473.84 194
18475.12 212
18476.41 184
18477.69 185
18478.98 205
18480.26 196
18481.55 172
18482.83 224
18484.12 196
18485.40 182
18486.69 171
18487.97 190
18489.26 181
18490.54 194
18491.83 181
18493.11 192
18494.40 182
18495.69 194
18496.97 201
18498.26 196
18499.54 171
18500.83 166
18502.11 190
18503.40 172
18504.69 189
18505.97 217
18507.26 200
18508.54 190
18509.83 179
18511.12 181
18512.40 224
18513.69 193
18514.98 194
18516.26 204
18517.55 186
18518.83 190
18520.12 182
18521.41 181
18522.69 197
18523.98 199
18525.27 202
18526.55 174
18527.84 177
18529.13 176
18530.41 183
18531.70 223
18532.99 186
18534.27 210
18535.56 202
18536.85 179
18538.14 174
18539.42 186
18540.71 207
18542.00 229
18543.28 195
18544.57 201
18545.86 242
18547.15 197
18548.43 205
18549.72 227
18551.01 187
18552.30 212
18553.58 195
18554.87 208
18556.16 217
18557.45 201
18558.73 166
18560.02 181
18561.31 203
18562.60 194
18563.89 175
18565.17 193
18566.46 210
18567.75 209
18569.04 195
18570.33 216
18571.62 204
18572.90 184
18574.19 210
18575.48 200
18576.77 218
18578.06 179
18579.35 187
18580.63 227
18581.92 225
18583.21 211
18584.50 218
18585.79 194
18587.08 222
18588.37 204
18589.66 204
18590.94 220
18592.23 226
18593.52 240
18594.81 228
18596.10 197
18597.39 223
18598.68 209
18599.97 211
18601.26 208
18602.55 197
18603.84 228
18605.13 199
18606.41 202
18607.70 236
18608.99 213
18610.28 221
18611.57 198
18612.86 201
18614.15 208
18615.44 214
18616.73 232
18618.02 235
18619.31 236
18620.60 244
18621.89 233
18623.18 184
18624.47 192
18625.76 225
18627.05 204
18628.34 192
18629.63 199
18630.92 214
18632.21 224
18633.50 240
18634.79 242
18636.08 220
18637.37 227
18638.67 200
18639.96 181
18641.25 181
18642.54 175
18643.83 191
18645.12 185
18646.41 176
18647.70 219
18648.99 228
18650.28 177
18651.57 196
18652.86 201
18654.16 217
18655.45 209
18656.74 206
18658.03 190
18659.32 160
18660.61 194
18661.90 205
18663.19 157
18664.49 168
18665.78 203
18667.07 213
18668.36 216
18669.65 195
18670.94 200
18672.24 180
18673.53 206
18674.82 213
18676.11 188
18677.40 164
18678.70 183
18679.99 190
18681.28 194
18682.57 182
18683.86 192
18685.16 203
18686.45 201
18687.74 188
18689.03 171
18690.33 195
18691.62 201
18692.91 222
18694.20 196
18695.50 194
18696.79 211
18698.08 212
18699.37 186
18700.67 193
18701.96 199
18703.25 233
18704.54 209
18705.84 216
18707.13 220
18708.42 205
18709.72 196
18711.01 192
18712.30 218
18713.60 212
18714.89 209
18716.18 181
18717.48 193
18718.77 168
18720.06 217
18721.36 200
18722.65 218
18723.94 209
18725.24 185
18726.53 203
18727.82 175
18729.12 188
18730.41 173
18731.70 213
18733.00 207
18734.29 214
18735.59 223
18736.88 207
18738.17 241
18739.47 191
18740.76 198
18742.06 192
18743.35 204
18744.64 184
18745.94 205
18747.23 221
18748.53 211
18749.82 217
18751.12 204
18752.41 218
18753.71 220
18755.00 215
18756.30 234
18757.59 210
18758.88 215
18760.18 212
18761.47 210
18762.77 198
18764.06 238
18765.36 269
18766.65 235
18767.95 205
18769.24 215
18770.54 205
18771.83 231
18773.13 236
18774.43 238
18775.72 218
18777.02 196
18778.31 205
18779.61 224
18780.90 221
18782.20 220
18783.49 244
18784.79 265
18786.08 239
18787.38 193
18788.68 192
18789.97 234
18791.27 224
18792.56 223
18793.86 221
18795.16 193
18796.45 213
18797.75 236
18799.04 214
18800.34 232
18801.64 270
18802.93 266
18804.23 224
18805.53 243
18806.82 225
18808.12 231
18809.41 246
18810.71 196
18812.01 199
18813.30 255
18814.60 215
18815.90 248
18817.19 237
18818.49 202
18819.79 218
18821.09 241
18822.38 242
18823.68 239
18824.98 235
18826.27 225
18827.57 229
18828.87 217
18830.16 223
18831.46 235
18832.76 260
18834.06 233
18835.35 222
18836.65 215
18837.95 216
18839.25 204
18840.54 238
18841.84 231
18843.14 203
18844.44 187
18845.73 192
18847.03 219
18848.33 192
18849.63 233
18850.93 226
18852.22 209
18853.52 211
18854.82 214
18856.12 208
18857.42 182
18858.71 208
18860.01 231
18861.31 208
18862.61 199
18863.91 212
18865.21 214
18866.50 206
18867.80 201
18869.10 196
18870.40 201
18871.70 177
18873.00 193
18874.30 173
18875.60 219
18876.89 244
18878.19 185
18879.49 162
18880.79 186
18882.09 200
18883.39 187
18884.69 181
18885.99 169
18887.29 185
18888.59 189
18889.88 197
18891.18 175
18892.48 182
18893.78 188
18895.08 211
18896.38 190
18897.68 212
18898.98 224
18900.28 210
18901.58 221
18902.88 175
18904.18 190
18905.48 212
18906.78 187
18908.08 177
18909.38 182
18910.68 171
18911.98 178
18913.28 184
18914.58 172
18915.88 158
18917.18 162
18918.48 196
18919.78 216
18921.08 226
18922.38 186
18923.68 205
18924.98 177
18926.28 172
18927.58 211
18928.88 217
18930.18 187
18931.49 176
18932.79 172
18934.09 185
18935.39 188
18936.69 178
18937.99 167
18939.29 176
18940.59 184
18941.89 197
18943.19 191
18944.49 170
18945.80 182
18947.10 189
18948.40 193
18949.70 221
18951.00 195
18952.30 196
18953.60 193
18954.91 187
18956.21 166
18957.51 181
18958.81 179
18960.11 185
18961.41 216
18962.72 170
18964.02 217
18965.32 179
18966.62 170
18967.92 205
18969.23 197
18970.53 186
18971.83 174
18973.13 153
18974.43 168
18975.74 162
18977.04 189
18978.34 195
18979.64 185
18980.95 147
18982.25 174
18983.55 164
18984.85 191
18986.16 170
18987.46 179
18988.76 200
18990.06 159
18991.37 182
18992.67 182
18993.97 189
18995.28 155
18996.58 197
18997.88 165
18999.18 155
19000.49 141
19001.79 159
19003.09 172
19004.40 178
19005.70 172
19007.00 156
19008.31 199
19009.61 171
19010.91 164
19012.22 176
19013.52 154
19014.82 159
19016.13 187
19017.43 180
19018.74 151
19020.04 177
19021.34 176
19022.65 179
19023.95 175
19025.25 163
19026.56 177
19027.86 187
19029.17 179
19030.47 170
19031.77 156
19033.08 172
19034.38 179
19035.69 163
19036.99 174
19038.30 169
19039.60 204
19040.91 198
19042.21 177
19043.51 172
19044.82 135
19046.12 159
19047.43 157
19048.73 150
19050.04 161
19051.34 150
19052.65 167
19053.95 160
19055.26 173
19056.56 153
19057.87 153
19059.17 172
19060.48 194
19061.78 176
19063.09 143
19064.39 166
19065.70 185
19067.00 189
19068.31 177
19069.62 177
19070.92 154
19072.23 136
19073.53 159
19074.84 157
19076.14 152
19077.45 188
19078.75 167
19080.06 165
19081.37 166
19082.67 200
19083.98 192
19085.28 196
19086.59 167
19087.90 172
19089.20 218
19090.51 174
19091.82 137
19093.12 161
19094.43 158
19095.73 167
19097.04 128
19098.35 144
19099.65 174
19100.96 157
19102.27 164
19103.57 163
19104.88 194
19106.19 168
19107.49 181
19108.80 150
19110.11 170
19111.41 131
19112.72 138
19114.03 167
19115.33 163
19116.64 161
19117.95 148
19119.26 174
19120.56 154
19121.87 172
19123.18 156
19124.49 160
19125.79 141
19127.10 152
19128.41 192
19129.72 183
19131.02 166
19132.33 166
19133.64 168
19134.95 183
19136.25 174
19137.56 195
19138.87 167
19140.18 178
19141.49 182
19142.79 163
19144.10 165
19145.41 167
19146.72 183
19148.03 175
19149.33 183
19150.64 166
19151.95 177
19153.26 168
19154.57 174
19155.88 205
19157.18 160
19158.49 184
19159.80 179
19161.11 187
19162.42 164
19163.73 180
19165.04 171
19166.34 162
19167.65 151
19168.96 162
19170.27 187
19171.58 204
19172.89 149
19174.20 148
19175.51 169
19176.82 162
19178.13 194
19179.43 152
19180.74 189
19182.05 157
19183.36 165
19184.67 159
19185.98 175
19187.29 158
19188.60 157
19189.91 165
19191.22 162
19192.53 184
19193.84 182
19195.15 168
19196.46 184
19197.77 182
19199.08 157
19200.39 174
19201.70 164
19203.01 174
19204.32 156
19205.63 161
19206.94 160
19208.25 170
19209.56 163
19210.87 147
19212.18 168
19213.49 175
19214.80 187
19216.11 167
19217.42 183
19218.73 170
19220.04 166
19221.35 141
19222.66 151
19223.98 170
19225.29 172
19226.60 185
19227.91 158
19229.22 157
19230.53 158
19231.84 168
19233.15 167
19234.46 182
19235.77 206
19237.09 178
19238.40 169
19239.71 146
19241.02 166
19242.33 163
19243.64 137
19244.95 151
19246.27 166
19247.58 182
19248.89 154
19250.20 158
19251.51 146
19252.82 142
19254.14 154
19255.45 151
19256.76 193
19258.07 163
19259.38 170
19260.70 179
19262.01 176
19263.32 171
19264.63 162
19265.94 155
19267.26 134
19268.57 162
19269.88 181
19271.19 169
19272.51 167
19273.82 169
19275.13 169
19276.44 150
19277.76 164
19279.07 165
19280.38 166
19281.69 158
19283.01 143
19284.32 170
19285.63 171
19286.94 159
19288.26 163
19289.57 160
19290.88 155
19292.20 172
19293.51 177
19294.82 148
19296.14 158
19297.45 154
19298.76 193
19300.08 166
19301.39 173
19302.70 176
19304.02 172
19305.33 203
19306.64 169
19307.96 160
19309.27 161
19310.59 163
19311.90 157
19313.21 164
19314.53 145
19315.84 144
19317.15 152
19318.47 183
19319.78 203
19321.10 167
19322.41 182
19323.72 191
19325.04 162
19326.35 159
19327.67 178
19328.98 176
19330.30 151
19331.61 151
19332.93 163
19334.24 185
19335.55 159
19336.87 154
19338.18 146
19339.50 173
19340.81 198
19342.13 189
19343.44 154
19344.76 162
19346.07 167
19347.39 180
19348.70 166
19350.02 135
19351.33 168
19352.65 149
19353.96 163
19355.28 178
19356.59 170
19357.91 164
19359.22 167
19360.54 164
19361.86 162
19363.17 152
19364.49 152
19365.80 151
19367.12 173
19368.43 170
19369.75 128
19371.06 187
19372.38 175
19373.70 150
19375.01 146
19376.33 145
19377.64 173
19378.96 176
19380.28 175
19381.59 147
19382.91 148
19384.23 178
19385.54 181
19386.86 173
19388.17 160
19389.49 184
19390.81 174
19392.12 172
19393.44 169
19394.76 180
19396.07 178
19397.39 183
19398.71 183
19400.02 159
19401.34 166
19402.66 175
19403.97 196
19405.29 159
19406.61 160
19407.93 143
19409.24 179
19410.56 176
19411.88 161
19413.19 164
19414.51 156
19415.83 143
19417.15 148
19418.46 164
19419.78 154
19421.10 173
19422.42 185
19423.73 182
19425.05 146
19426.37 156
19427.69 167
19429.00 155
19430.32 165
19431.64 144
19432.96 165
19434.28 169
19435.59 172
19436.91 167
19438.23 172
19439.55 188
19440.87 169
19442.18 171
19443.50 159
19444.82 167
19446.14 182
19447.46 152
19448.78 137
19450.09 154
19451.41 182
19452.73 163
19454.05 164
19455.37 166
19456.69 157
19458.01 149
19459.33 150
19460.64 153
19461.96 165
19463.28 181
19464.60 183
19465.92 161
19467.24 163
19468.56 145
19469.88 185
19471.20 170
19472.52 163
19473.83 158
19475.15 160
19476.47 156
19477.79 202
19479.11 157
19480.43 142
19481.75 155
19483.07 182
19484.39 196
19485.71 171
19487.03 161
19488.35 157
19489.67 155
19490.99 166
19492.31 148
19493.63 160
19494.95 165
19496.27 176
19497.59 171
19498.91 167
19500.23 205
19501.55 190
19502.87 170
19504.19 165
19505.51 153
19506.83 164
19508.15 134
19509.47 147
19510.79 160
19512.11 196
19513.43 159
19514.75 169
19516.08 156
19517.40 132
19518.72 156
19520.04 162
19521.36 157
19522.68 176
19524.00 153
19525.32 165
19526.64 159
19527.96 148
19529.29 167
19530.61 145
19531.93 131
19533.25 172
19534.57 131
19535.89 163
19537.21 182
19538.53 173
19539.86 148
19541.18 161
19542.50 169
19543.82 181
19545.14 162
19546.46 160
19547.79 135
19549.11 146
19550.43 169
19551.75 168
19553.07 162
19554.40 161
19555.72 128
19557.04 140
19558.36 165
19559.68 139
19561.01 136
19562.33 155
19563.65 145
19564.97 166
19566.30 148
19567.62 164
19568.94 145
19570.26 176
19571.59 164
19572.91 163
19574.23 157
19575.55 146
19576.88 155
19578.20 176
19579.52 166
19580.85 155
19582.17 159
19583.49 159
19584.82 146
19586.14 185
19587.46 155
19588.78 149
19590.11 164
19591.43 147
19592.75 169
19594.08 163
19595.40 175
19596.72 129
19598.05 179
19599.37 171
19600.70 159
19602.02 158
19603.34 175
19604.67 167
19605.99 173
19607.31 147
19608.64 151
19609.96 156
19611.29 156
19612.61 180
19613.93 158
19615.26 155
19616.58 164
19617.91 158
19619.23 189
19620.55 185
19621.88 171
19623.20 148
19624.53 159
19625.85 175
19627.18 157
19628.50 134
19629.83 158
19631.15 155
19632.48 174
19633.80 139
19635.12 137
19636.45 156
19637.77 169
19639.10 206
19640.42 163
19641.75 171
19643.07 172
19644.40 151
19645.72 162
19647.05 160
19648.37 153
19649.70 175
19651.03 143
19652.35 162
19653.68 156
19655.00 177
19656.33 150
19657.65 130
19658.98 131
19660.30 159
19661.63 167
19662.96 159
19664.28 124
19665.61 145
19666.93 149
19668.26 155
19669.58 152
19670.91 146
19672.24 169
19673.56 132
19674.89 157
19676.21 136
19677.54 169
19678.87 144
19680.19 146
19681.52 139
19682.85 160
19684.17 166
19685.50 164
19686.83 146
19688.15 163
19689.48 145
19690.81 148
19692.13 178
19693.46 147
19694.79 165
19696.11 170
19697.44 176
19698.77 147
19700.09 157
19701.42 172
19702.75 173
19704.07 165
19705.40 146
19706.73 148
19708.06 169
19709.38 189
19710.71 175
19712.04 194
19713.37 147
19714.69 165
19716.02 149
19717.35 154
19718.68 145
19720.00 140
19721.33 163
19722.66 150
19723.99 131
19725.31 141
19726.64 159
19727.97 172
19729.30 175
19730.63 176
19731.95 154
19733.28 177
19734.61 190
19735.94 170
19737.27 167
19738.59 170
19739.92 165
19741.25 157
19742.58 174
19743.91 152
19745.24 162
19746.57 171
19747.89 150
19749.22 186
19750.55 154
19751.88 173
19753.21 159
19754.54 134
19755.87 164
19757.20 158
19758.52 169
19759.85 168
19761.18 151
19762.51 180
19763.84 143
19765.17 158
19766.50 145
19767.83 150
19769.16 166
19770.49 136
19771.82 162
19773.15 164
19774.47 155
19775.80 164
19777.13 173
19778.46 163
19779.79 151
19781.12 151
19782.45 172
19783.78 148
19785.11 135
19786.44 131
19787.77 131
19789.10 178
19790.43 178
19791.76 160
19793.09 143
19794.42 178
19795.75 151
19797.08 140
19798.41 142
19799.74 172
19801.07 169
19802.40 183
19803.73 162
19805.07 163
19806.40 141
19807.73 154
19809.06 188
19810.39 152
19811.72 163
19813.05 164
19814.38 172
19815.71 173
19817.04 137
19818.37 140
19819.70 193
19821.03 184
19822.37 177
19823.70 147
19825.03 160
19826.36 172
19827.69 191
19829.02 171
19830.35 121
19831.68 148
19833.02 171
19834.35 179
19835.68 164
19837.01 140
19838.34 132
19839.67 168
19841.01 139
19842.34 147
19843.67 131
19845.00 146
19846.33 169
19847.67 149
19849.00 162
19850.33 153
19851.66 158
19852.99 133
19854.33 156
19855.66 165
19856.99 142
19858.32 146
19859.65 170
19860.99 162
19862.32 145
19863.65 130
19864.98 139
19866.32 147
19867.65 146
19868.98 157
19870.32 159
19871.65 142
19872.98 138
19874.31 163
19875.65 129
19876.98 161
19878.31 173
19879.65 178
19880.98 185
19882.31 175
19883.64 158
19884.98 166
19886.31 133
19887.64 146
19888.98 152
19890.31 130
19891.64 126
19892.98 166
19894.31 163
19895.65 148
19896.98 168
19898.31 148
19899.65 172
19900.98 174
19902.31 178
19903.65 143
19904.98 160
19906.32 170
19907.65 172
19908.98 185
19910.32 139
19911.65 139
19912.99 154
19914.32 161
19915.65 184
19916.99 155
19918.32 175
19919.66 148
19920.99 148
19922.33 163
19923.66 139
19924.99 174
19926.33 158
19927.66 153
19929.00 167
19930.33 166
19931.67 174
19933.00 150
19934.34 171
19935.67 136
19937.01 157
19938.34 162
19939.68 170
19941.01 165
19942.35 176
19943.68 147
19945.02 153
19946.35 149
19947.69 155
19949.02 143
19950.36 151
19951.70 153
19953.03 160
19954.37 154
19955.70 153
19957.04 136
19958.37 156
19959.71 153
19961.04 168
19962.38 165
19963.72 139
19965.05 176
19966.39 168
19967.72 170
19969.06 166
19970.40 159
19971.73 147
19973.07 148
19974.40 150
19975.74 181
19977.08 153
19978.41 146
19979.75 149
19981.09 149
19982.42 158
19983.76 145
19985.10 156
19986.43 157
19987.77 118
19989.11 157
19990.44 153
19991.78 149
19993.12 169
19994.45 153
19995.79 142
19997.13 149
19998.46 127
19999.80 148
20001.14 132
20002.48 169
20003.81 133
20005.15 151
20006.49 137
20007.82 148
20009.16 156
20010.50 148
20011.84 152
20013.17 163
20014.51 162
20015.85 138
20017.19 165
20018.52 187
20019.86 173
20021.20 146
20022.54 147
20023.88 181
20025.21 169
20026.55 158
20027.89 149
20029.23 153
20030.57 176
20031.90 154
20033.24 143
20034.58 129
20035.92 148
20037.26 186
20038.60 178
20039.93 168
20041.27 184
20042.61 164
20043.95 171
20045.29 171
20046.63 172
20047.97 181
20049.30 159
20050.64 153
20051.98 151
20053.32 172
20054.66 162
20056.00 161
20057.34 171
20058.68 155
20060.02 179
20061.35 158
20062.69 186
20064.03 180
20065.37 169
20066.71 198
20068.05 190
20069.39 152
20070.73 165
20072.07 161
20073.41 149
20074.75 147
20076.09 149
20077.43 152
20078.77 174
20080.11 158
20081.45 144
20082.79 160
20084.13 162
20085.47 151
20086.81 169
20088.15 172
20089.49 163
20090.83 188
20092.17 168
20093.51 167
20094.85 157
20096.19 176
20097.53 162
20098.87 158
20100.21 157
20101.55 136
20102.89 163
20104.23 157
20105.57 154
20106.91 141
20108.25 134
20109.59 152
20110.93 176
20112.27 158
20113.62 167
20114.96 166
20116.30 141
20117.64 154
20118.98 155
20120.32 172
20121.66 170
20123.00 151
20124.34 176
20125.69 162
20127.03 148
20128.37 162
20129.71 158
20131.05 164
20132.39 170
20133.73 156
20135.08 177
20136.42 198
20137.76 167
20139.10 173
20140.44 140
