# Supplementary material for: MALDI-TOF MS typing enables the classification of brewing yeasts of the genus Saccharomyces to major beer styles
Source: PLoS One. 2017 Aug 9;12(8):e0181694. doi: 10.1371/journal.pone.0181694 (PMC5549903; doi:10.1371/journal.pone.0181694)
Supplement: S12 File — The directory includes 90 raw files and was zipped to “.zip”; the folder has three strains with 30 spectra per strain; S1 Text explains the raw files with an example and Table 1 represents the yeast strains used within the experiment. (ZIP) [file pone.0181694.s015.zip › 34-36/30625-71-Dias-Dias-Dias-YPG-18h-E-E_2015-08-11__0_C6_1.dat]

2000.98 2242
2001.40 2269
2001.82 2409
2002.25 2290
2002.67 2397
2003.09 2242
2003.51 2342
2003.93 2228
2004.35 2178
2004.78 2367
2005.20 2322
2005.62 2279
2006.04 2234
2006.47 2335
2006.89 2401
2007.31 2521
2007.73 2248
2008.16 2328
2008.58 2471
2009.00 2469
2009.42 2546
2009.85 2551
2010.27 2515
2010.69 2615
2011.11 2538
2011.54 2728
2011.96 2561
2012.38 2462
2012.80 2695
2013.23 2570
2013.65 2374
2014.07 2481
2014.50 2455
2014.92 2312
2015.34 2253
2015.77 2321
2016.19 2241
2016.61 2277
2017.04 2340
2017.46 2130
2017.88 2310
2018.31 2464
2018.73 2350
2019.15 2223
2019.58 2337
2020.00 2469
2020.42 2423
2020.85 2499
2021.27 2426
2021.70 2634
2022.12 2697
2022.54 2529
2022.97 2297
2023.39 2214
2023.82 2532
2024.24 2404
2024.66 2399
2025.09 2322
2025.51 2403
2025.94 2403
2026.36 2304
2026.79 2366
2027.21 2271
2027.63 2107
2028.06 2121
2028.48 2405
2028.91 2349
2029.33 2085
2029.76 2067
2030.18 1987
2030.61 2026
2031.03 2069
2031.46 2160
2031.88 2079
2032.31 2230
2032.73 2234
2033.16 2020
2033.58 2143
2034.01 2130
2034.43 2228
2034.86 2211
2035.28 2151
2035.71 2032
2036.13 1982
2036.56 2001
2036.98 2061
2037.41 2059
2037.84 2250
2038.26 2151
2038.69 2159
2039.11 2385
2039.54 2335
2039.96 2215
2040.39 2285
2040.82 2315
2041.24 2391
2041.67 2360
2042.09 2321
2042.52 2314
2042.95 2396
2043.37 2382
2043.80 2431
2044.22 2362
2044.65 2379
2045.08 2283
2045.50 2347
2045.93 2171
2046.36 2138
2046.78 2336
2047.21 2363
2047.64 2330
2048.06 2318
2048.49 2227
2048.92 2130
2049.34 2137
2049.77 2036
2050.20 2185
2050.62 2290
2051.05 2352
2051.48 2310
2051.90 2130
2052.33 2202
2052.76 2214
2053.18 2270
2053.61 2169
2054.04 2101
2054.47 2157
2054.89 2058
2055.32 2080
2055.75 2318
2056.18 2224
2056.60 2191
2057.03 2249
2057.46 2177
2057.89 2201
2058.31 2169
2058.74 2088
2059.17 2158
2059.60 2136
2060.03 1971
2060.45 2081
2060.88 2156
2061.31 2066
2061.74 1961
2062.17 2168
2062.59 2092
2063.02 1929
2063.45 1920
2063.88 2031
2064.31 2010
2064.73 2244
2065.16 2214
2065.59 2114
2066.02 2268
2066.45 2337
2066.88 2240
2067.31 2200
2067.73 2150
2068.16 2226
2068.59 2395
2069.02 2294
2069.45 2406
2069.88 2248
2070.31 2202
2070.74 2232
2071.17 2176
2071.59 2232
2072.02 2121
2072.45 2125
2072.88 2080
2073.31 2030
2073.74 2055
2074.17 1948
2074.60 1995
2075.03 2198
2075.46 2145
2075.89 2133
2076.32 2262
2076.75 2210
2077.18 2215
2077.61 2265
2078.04 2387
2078.47 2345
2078.89 2327
2079.32 2283
2079.75 2460
2080.18 2321
2080.61 2207
2081.04 2115
2081.47 2221
2081.90 2292
2082.34 2324
2082.77 2238
2083.20 2208
2083.63 2311
2084.06 2170
2084.49 2291
2084.92 2154
2085.35 2200
2085.78 2288
2086.21 2261
2086.64 2256
2087.07 2288
2087.50 2157
2087.93 2355
2088.36 2365
2088.79 2415
2089.22 2314
2089.65 2165
2090.09 2302
2090.52 2346
2090.95 2235
2091.38 2145
2091.81 2294
2092.24 2302
2092.67 2391
2093.10 2723
2093.54 2628
2093.97 2611
2094.40 2867
2094.83 2826
2095.26 2896
2095.69 2954
2096.12 2919
2096.56 3066
2096.99 2991
2097.42 2848
2097.85 2737
2098.28 2786
2098.71 2524
2099.15 2358
2099.58 2294
2100.01 2418
2100.44 2178
2100.87 2098
2101.31 2146
2101.74 2101
2102.17 2184
2102.60 2076
2103.04 2107
2103.47 2225
2103.90 2041
2104.33 2100
2104.77 2355
2105.20 2177
2105.63 2179
2106.06 2248
2106.50 2287
2106.93 2007
2107.36 2041
2107.79 2096
2108.23 2077
2108.66 2083
2109.09 2097
2109.53 2181
2109.96 2226
2110.39 2274
2110.82 2406
2111.26 2390
2111.69 2377
2112.12 2253
2112.56 2285
2112.99 2117
2113.42 2126
2113.86 2036
2114.29 2079
2114.72 2018
2115.16 2152
2115.59 2010
2116.03 2290
2116.46 2068
2116.89 2019
2117.33 2065
2117.76 2124
2118.19 2097
2118.63 2118
2119.06 2100
2119.50 2176
2119.93 2205
2120.36 2142
2120.80 2228
2121.23 2020
2121.67 2083
2122.10 2148
2122.54 2183
2122.97 2142
2123.40 2219
2123.84 2263
2124.27 2284
2124.71 2338
2125.14 2254
2125.58 2365
2126.01 2264
2126.45 2052
2126.88 2215
2127.32 2231
2127.75 2226
2128.19 2101
2128.62 2247
2129.06 2293
2129.49 2190
2129.93 1994
2130.36 2121
2130.80 2065
2131.23 1988
2131.67 2101
2132.10 2116
2132.54 2220
2132.97 2300
2133.41 2249
2133.84 2260
2134.28 2294
2134.71 2360
2135.15 2240
2135.59 2345
2136.02 2429
2136.46 2537
2136.89 2435
2137.33 2498
2137.76 2574
2138.20 2471
2138.64 2602
2139.07 2625
2139.51 2564
2139.94 2731
2140.38 2467
2140.82 2347
2141.25 2352
2141.69 2565
2142.13 2529
2142.56 2455
2143.00 2315
2143.43 2197
2143.87 2161
2144.31 2360
2144.74 2250
2145.18 2264
2145.62 2258
2146.05 2153
2146.49 2188
2146.93 2025
2147.36 2146
2147.80 2199
2148.24 2197
2148.68 2317
2149.11 2163
2149.55 2203
2149.99 2307
2150.42 2559
2150.86 2547
2151.30 2432
2151.74 2703
2152.17 2796
2152.61 2710
2153.05 2568
2153.49 2745
2153.92 2636
2154.36 2578
2154.80 2376
2155.24 2331
2155.67 2314
2156.11 2163
2156.55 2159
2156.99 2225
2157.42 2239
2157.86 2181
2158.30 2141
2158.74 2352
2159.18 2151
2159.61 2243
2160.05 2379
2160.49 2336
2160.93 2089
2161.37 2131
2161.81 2089
2162.24 2148
2162.68 2039
2163.12 2147
2163.56 2146
2164.00 2120
2164.44 2301
2164.87 2247
2165.31 2273
2165.75 2316
2166.19 2351
2166.63 2381
2167.07 2426
2167.51 2299
2167.95 2212
2168.39 2248
2168.82 2412
2169.26 2489
2169.70 2534
2170.14 2494
2170.58 2435
2171.02 2247
2171.46 2185
2171.90 2291
2172.34 2512
2172.78 2485
2173.22 2368
2173.66 2415
2174.10 2371
2174.54 2385
2174.98 2369
2175.42 2175
2175.85 2346
2176.29 2327
2176.73 2425
2177.17 2413
2177.61 2433
2178.05 2516
2178.49 2411
2178.93 2111
2179.37 2408
2179.81 2508
2180.25 2568
2180.69 2530
2181.14 2530
2181.58 2542
2182.02 2605
2182.46 2557
2182.90 2408
2183.34 2332
2183.78 2420
2184.22 2568
2184.66 2507
2185.10 2479
2185.54 2332
2185.98 2407
2186.42 2292
2186.86 2201
2187.30 2263
2187.74 2450
2188.19 2408
2188.63 2224
2189.07 2413
2189.51 2449
2189.95 2561
2190.39 2653
2190.83 2447
2191.27 2477
2191.72 2543
2192.16 2563
2192.60 2470
2193.04 2536
2193.48 2454
2193.92 2593
2194.36 2638
2194.81 2463
2195.25 2596
2195.69 2493
2196.13 2561
2196.57 2450
2197.01 2366
2197.46 2378
2197.90 2511
2198.34 2603
2198.78 2698
2199.22 2600
2199.67 2551
2200.11 2362
2200.55 2225
2200.99 2433
2201.44 2582
2201.88 2574
2202.32 2404
2202.76 2346
2203.21 2356
2203.65 2311
2204.09 2336
2204.53 2302
2204.98 2413
2205.42 2330
2205.86 2326
2206.30 2330
2206.75 2301
2207.19 2453
2207.63 2348
2208.08 2412
2208.52 2515
2208.96 2577
2209.41 2576
2209.85 2581
2210.29 2613
2210.73 2634
2211.18 2563
2211.62 2691
2212.06 2785
2212.51 2764
2212.95 2637
2213.40 2635
2213.84 2435
2214.28 2473
2214.73 2528
2215.17 2684
2215.61 2562
2216.06 2648
2216.50 2404
2216.95 2494
2217.39 2434
2217.83 2368
2218.28 2416
2218.72 2472
2219.17 2460
2219.61 2377
2220.05 2446
2220.50 2410
2220.94 2433
2221.39 2349
2221.83 2413
2222.28 2447
2222.72 2645
2223.16 2860
2223.61 3136
2224.05 3435
2224.50 3575
2224.94 3913
2225.39 4053
2225.83 4153
2226.28 4512
2226.72 4486
2227.17 4857
2227.61 4820
2228.06 4807
2228.50 4380
2228.95 4289
2229.39 3896
2229.84 3838
2230.28 3516
2230.73 3224
2231.17 3059
2231.62 2901
2232.06 2887
2232.51 2813
2232.95 2825
2233.40 2807
2233.85 2723
2234.29 2892
2234.74 3045
2235.18 2857
2235.63 2891
2236.07 3042
2236.52 3106
2236.97 3046
2237.41 2767
2237.86 2791
2238.30 3028
2238.75 2953
2239.20 2969
2239.64 3029
2240.09 3095
2240.53 3253
2240.98 3212
2241.43 3009
2241.87 3036
2242.32 3057
2242.77 3197
2243.21 3077
2243.66 3041
2244.11 2911
2244.55 2854
2245.00 2799
2245.45 2626
2245.89 2619
2246.34 2553
2246.79 2678
2247.23 2686
2247.68 2720
2248.13 2614
2248.57 2572
2249.02 2671
2249.47 2422
2249.92 2458
2250.36 2537
2250.81 2485
2251.26 2555
2251.70 2448
2252.15 2540
2252.60 2654
2253.05 2583
2253.49 2373
2253.94 2379
2254.39 2539
2254.84 2514
2255.28 2522
2255.73 2371
2256.18 2564
2256.63 2512
2257.08 2564
2257.52 2401
2257.97 2594
2258.42 2554
2258.87 2517
2259.32 2429
2259.76 2515
2260.21 2505
2260.66 2367
2261.11 2545
2261.56 2722
2262.01 2678
2262.45 2429
2262.90 2689
2263.35 2975
2263.80 2931
2264.25 3044
2264.70 3162
2265.15 3184
2265.59 3120
2266.04 2940
2266.49 2963
2266.94 2953
2267.39 2932
2267.84 3022
2268.29 2937
2268.74 2985
2269.19 2907
2269.63 2694
2270.08 2718
2270.53 2730
2270.98 2822
2271.43 2963
2271.88 3116
2272.33 3072
2272.78 3099
2273.23 2790
2273.68 3080
2274.13 2815
2274.58 2947
2275.03 2909
2275.48 2888
2275.93 2883
2276.38 2629
2276.83 2518
2277.28 2704
2277.73 2721
2278.18 2717
2278.63 2584
2279.08 2431
2279.53 2672
2279.98 2699
2280.43 2579
2280.88 2690
2281.33 2788
2281.78 2806
2282.23 3060
2282.68 2714
2283.13 2784
2283.58 3137
2284.03 2926
2284.48 3027
2284.93 2909
2285.38 2723
2285.83 2801
2286.28 2669
2286.73 2701
2287.19 2689
2287.64 2727
2288.09 2711
2288.54 2668
2288.99 2717
2289.44 2962
2289.89 3115
2290.34 3278
2290.79 3335
2291.25 3683
2291.70 3846
2292.15 3915
2292.60 4120
2293.05 4279
2293.50 4324
2293.95 4246
2294.41 4361
2294.86 4655
2295.31 4334
2295.76 4144
2296.21 4309
2296.66 4026
2297.12 3974
2297.57 4053
2298.02 3670
2298.47 3610
2298.92 3710
2299.38 3374
2299.83 3378
2300.28 3247
2300.73 3102
2301.18 3036
2301.64 2869
2302.09 2935
2302.54 2999
2302.99 2805
2303.45 2761
2303.90 2841
2304.35 2760
2304.80 2680
2305.26 2586
2305.71 2526
2306.16 2624
2306.61 2524
2307.07 2670
2307.52 2765
2307.97 2657
2308.43 2666
2308.88 2685
2309.33 2726
2309.79 2975
2310.24 2896
2310.69 3014
2311.15 3099
2311.60 2927
2312.05 2990
2312.51 3090
2312.96 2943
2313.41 2891
2313.87 3076
2314.32 3204
2314.77 3111
2315.23 2932
2315.68 2865
2316.13 2866
2316.59 2682
2317.04 2760
2317.49 2583
2317.95 2707
2318.40 2704
2318.86 2830
2319.31 2792
2319.76 2736
2320.22 2829
2320.67 2814
2321.13 2782
2321.58 2748
2322.04 2653
2322.49 2573
2322.94 2724
2323.40 2575
2323.85 2637
2324.31 2615
2324.76 2791
2325.22 2844
2325.67 2682
2326.13 2582
2326.58 2717
2327.04 2675
2327.49 2636
2327.95 2762
2328.40 2754
2328.86 2601
2329.31 2700
2329.77 2864
2330.22 2777
2330.68 2760
2331.13 2781
2331.59 2841
2332.04 2578
2332.50 2843
2332.95 2850
2333.41 2798
2333.86 2952
2334.32 2745
2334.77 2719
2335.23 2886
2335.69 2714
2336.14 2712
2336.60 2743
2337.05 2736
2337.51 2790
2337.96 2716
2338.42 2786
2338.88 2629
2339.33 2666
2339.79 2968
2340.24 2981
2340.70 3099
2341.16 3088
2341.61 3211
2342.07 3219
2342.52 3299
2342.98 3385
2343.44 3337
2343.89 3265
2344.35 3224
2344.81 3232
2345.26 3161
2345.72 3082
2346.18 3070
2346.63 2906
2347.09 3088
2347.55 3221
2348.00 3280
2348.46 3102
2348.92 2870
2349.37 3033
2349.83 2955
2350.29 3064
2350.75 3076
2351.20 3092
2351.66 3145
2352.12 3012
2352.57 2912
2353.03 2900
2353.49 2845
2353.95 3097
2354.40 3176
2354.86 3059
2355.32 2870
2355.78 2859
2356.23 2815
2356.69 2869
2357.15 2700
2357.61 2646
2358.07 2672
2358.52 2710
2358.98 2544
2359.44 2548
2359.90 2598
2360.36 2708
2360.81 2703
2361.27 2868
2361.73 2992
2362.19 3009
2362.65 3112
2363.10 3187
2363.56 3172
2364.02 3240
2364.48 3223
2364.94 2943
2365.40 2914
2365.86 3023
2366.31 3069
2366.77 3031
2367.23 2993
2367.69 3017
2368.15 2869
2368.61 2734
2369.07 3071
2369.53 2905
2369.98 2943
2370.44 2914
2370.90 2911
2371.36 2928
2371.82 2954
2372.28 2817
2372.74 2896
2373.20 2927
2373.66 2700
2374.12 2792
2374.58 2774
2375.04 2479
2375.50 2540
2375.95 2674
2376.41 2472
2376.87 2488
2377.33 2700
2377.79 2710
2378.25 2526
2378.71 2761
2379.17 2724
2379.63 2727
2380.09 2747
2380.55 2805
2381.01 2586
2381.47 2602
2381.93 2609
2382.39 2860
2382.85 2858
2383.31 2872
2383.77 2693
2384.23 2782
2384.69 2707
2385.15 2593
2385.62 2764
2386.08 2708
2386.54 2628
2387.00 2858
2387.46 2747
2387.92 2522
2388.38 2541
2388.84 2589
2389.30 2546
2389.76 2587
2390.22 2641
2390.68 2633
2391.14 2398
2391.61 2461
2392.07 2521
2392.53 2640
2392.99 2607
2393.45 2793
2393.91 2706
2394.37 2593
2394.83 2585
2395.30 2527
2395.76 2581
2396.22 2562
2396.68 2518
2397.14 2442
2397.60 2503
2398.07 2445
2398.53 2504
2398.99 2496
2399.45 2507
2399.91 2520
2400.37 2496
2400.84 2407
2401.30 2477
2401.76 2462
2402.22 2460
2402.68 2464
2403.15 2701
2403.61 2522
2404.07 2480
2404.53 2469
2405.00 2580
2405.46 2513
2405.92 2673
2406.38 2531
2406.85 2506
2407.31 2801
2407.77 2964
2408.23 2738
2408.70 2620
2409.16 2743
2409.62 2679
2410.08 2665
2410.55 2694
2411.01 2698
2411.47 2451
2411.94 2369
2412.40 2408
2412.86 2462
2413.33 2492
2413.79 2276
2414.25 2433
2414.72 2522
2415.18 2449
2415.64 2586
2416.11 2583
2416.57 2479
2417.03 2571
2417.50 2665
2417.96 2607
2418.42 2776
2418.89 2901
2419.35 2849
2419.81 2791
2420.28 2962
2420.74 3070
2421.21 3071
2421.67 2910
2422.13 2870
2422.60 2907
2423.06 2969
2423.53 3013
2423.99 2874
2424.45 2931
2424.92 2828
2425.38 3069
2425.85 3043
2426.31 3029
2426.78 2937
2427.24 2945
2427.71 3241
2428.17 3342
2428.63 3097
2429.10 3041
2429.56 3251
2430.03 3408
2430.49 3381
2430.96 3088
2431.42 3182
2431.89 3089
2432.35 2939
2432.82 2989
2433.28 2730
2433.75 2709
2434.21 2905
2434.68 2921
2435.14 2762
2435.61 2645
2436.07 2897
2436.54 2775
2437.01 2769
2437.47 2940
2437.94 2950
2438.40 2877
2438.87 2983
2439.33 3035
2439.80 3160
2440.26 3394
2440.73 3490
2441.20 3509
2441.66 3594
2442.13 3571
2442.59 3694
2443.06 3731
2443.53 3713
2443.99 3494
2444.46 3267
2444.92 3390
2445.39 3185
2445.86 3104
2446.32 3097
2446.79 2879
2447.26 2867
2447.72 2789
2448.19 2745
2448.66 2869
2449.12 2604
2449.59 2703
2450.05 2623
2450.52 2577
2450.99 2725
2451.46 2682
2451.92 2516
2452.39 2591
2452.86 2594
2453.32 2608
2453.79 2592
2454.26 2775
2454.72 2872
2455.19 2758
2455.66 2641
2456.13 2565
2456.59 2779
2457.06 2496
2457.53 2640
2458.00 2604
2458.46 2710
2458.93 2762
2459.40 2702
2459.87 2505
2460.33 2514
2460.80 2640
2461.27 2577
2461.74 2533
2462.20 2705
2462.67 2855
2463.14 2718
2463.61 2740
2464.08 2695
2464.54 2603
2465.01 2642
2465.48 2693
2465.95 2745
2466.42 2758
2466.88 2848
2467.35 2919
2467.82 2964
2468.29 2697
2468.76 2772
2469.23 2810
2469.70 2900
2470.16 2773
2470.63 2789
2471.10 2992
2471.57 2822
2472.04 2876
2472.51 2768
2472.98 2860
2473.44 2837
2473.91 2940
2474.38 3061
2474.85 2875
2475.32 2780
2475.79 2600
2476.26 2540
2476.73 2573
2477.20 2643
2477.67 2630
2478.14 2545
2478.61 2864
2479.08 2676
2479.54 2567
2480.01 2911
2480.48 2828
2480.95 2909
2481.42 3167
2481.89 3146
2482.36 3171
2482.83 3054
2483.30 3153
2483.77 3127
2484.24 2848
2484.71 2957
2485.18 2848
2485.65 2876
2486.12 2623
2486.59 2725
2487.06 2490
2487.53 2572
2488.00 2694
2488.47 2786
2488.94 2488
2489.41 2421
2489.88 2559
2490.35 2627
2490.83 2590
2491.30 2513
2491.77 2657
2492.24 2735
2492.71 2662
2493.18 2660
2493.65 2592
2494.12 2596
2494.59 2610
2495.06 2629
2495.53 2737
2496.00 2718
2496.48 2618
2496.95 2867
2497.42 2567
2497.89 2648
2498.36 2829
2498.83 2872
2499.30 2809
2499.77 2734
2500.25 2657
2500.72 2627
2501.19 2786
2501.66 2706
2502.13 2831
2502.60 2767
2503.07 2645
2503.55 2583
2504.02 2753
2504.49 2599
2504.96 2626
2505.43 2573
2505.91 2500
2506.38 2611
2506.85 2853
2507.32 2609
2507.79 2681
2508.27 2740
2508.74 3054
2509.21 2856
2509.68 2782
2510.16 2973
2510.63 3084
2511.10 3067
2511.57 3036
2512.05 3006
2512.52 3160
2512.99 3003
2513.46 2944
2513.94 3006
2514.41 3027
2514.88 3015
2515.35 2948
2515.83 2986
2516.30 3017
2516.77 2892
2517.25 2782
2517.72 2739
2518.19 2862
2518.67 2852
2519.14 2842
2519.61 3095
2520.09 2828
2520.56 2720
2521.03 2890
2521.51 2851
2521.98 2704
2522.45 2672
2522.93 2620
2523.40 2641
2523.87 2552
2524.35 2562
2524.82 2593
2525.29 2484
2525.77 2471
2526.24 2584
2526.72 2488
2527.19 2696
2527.66 2648
2528.14 2741
2528.61 2733
2529.09 2693
2529.56 2821
2530.03 2627
2530.51 2606
2530.98 2575
2531.46 2681
2531.93 2736
2532.41 2684
2532.88 2601
2533.36 2658
2533.83 2909
2534.31 2873
2534.78 2812
2535.25 2938
2535.73 2880
2536.20 2890
2536.68 2763
2537.15 2890
2537.63 2970
2538.10 2847
2538.58 2715
2539.05 2770
2539.53 2796
2540.00 2609
2540.48 2768
2540.95 2663
2541.43 2582
2541.91 2740
2542.38 2877
2542.86 2856
2543.33 2704
2543.81 2785
2544.28 2571
2544.76 2738
2545.23 2774
2545.71 2707
2546.19 2770
2546.66 2835
2547.14 2952
2547.61 3210
2548.09 3325
2548.56 3600
2549.04 3460
2549.52 3560
2549.99 3907
2550.47 3678
2550.95 3513
2551.42 3616
2551.90 3587
2552.37 3579
2552.85 3495
2553.33 3611
2553.80 3589
2554.28 3458
2554.76 3540
2555.23 3749
2555.71 3455
2556.19 3771
2556.66 3766
2557.14 3809
2557.62 3901
2558.09 3873
2558.57 3613
2559.05 3497
2559.52 3630
2560.00 3517
2560.48 3481
2560.96 3381
2561.43 3201
2561.91 3093
2562.39 2877
2562.86 2830
2563.34 2733
2563.82 2756
2564.30 2809
2564.77 2925
2565.25 3154
2565.73 3020
2566.21 2973
2566.68 2857
2567.16 2782
2567.64 2816
2568.12 2757
2568.60 2879
2569.07 2779
2569.55 2678
2570.03 2881
2570.51 2679
2570.99 2628
2571.46 2649
2571.94 2542
2572.42 2647
2572.90 2796
2573.38 2814
2573.85 2724
2574.33 2781
2574.81 2797
2575.29 2749
2575.77 2766
2576.25 2702
2576.73 2781
2577.20 2663
2577.68 2656
2578.16 2755
2578.64 2723
2579.12 2559
2579.60 2666
2580.08 2568
2580.56 2591
2581.04 2735
2581.51 2875
2581.99 2929
2582.47 2814
2582.95 2646
2583.43 2664
2583.91 2817
2584.39 2683
2584.87 2783
2585.35 2710
2585.83 2572
2586.31 2635
2586.79 2724
2587.27 2740
2587.75 2788
2588.23 2678
2588.71 2703
2589.18 2615
2589.66 2852
2590.14 2836
2590.62 2746
2591.10 2856
2591.58 2932
2592.06 3039
2592.54 3006
2593.02 2969
2593.50 2775
2593.98 2926
2594.47 2911
2594.95 2933
2595.43 2848
2595.91 3046
2596.39 3105
2596.87 2957
2597.35 3244
2597.83 3206
2598.31 2952
2598.79 2994
2599.27 3024
2599.75 3044
2600.23 3084
2600.71 3066
2601.19 3229
2601.67 3304
2602.16 3167
2602.64 3007
2603.12 3194
2603.60 2974
2604.08 3081
2604.56 2935
2605.04 3050
2605.52 2794
2606.00 2558
2606.49 2772
2606.97 2771
2607.45 2906
2607.93 3029
2608.41 3030
2608.89 3239
2609.37 3292
2609.86 3326
2610.34 3395
2610.82 3511
2611.30 3877
2611.78 3907
2612.27 3730
2612.75 3823
2613.23 4073
2613.71 3918
2614.19 3776
2614.68 3512
2615.16 3648
2615.64 3473
2616.12 3274
2616.60 3092
2617.09 3254
2617.57 3067
2618.05 3017
2618.53 2862
2619.02 2821
2619.50 2596
2619.98 2720
2620.46 2734
2620.95 2890
2621.43 2740
2621.91 2628
2622.40 2704
2622.88 2719
2623.36 2804
2623.84 2765
2624.33 2866
2624.81 2966
2625.29 2866
2625.78 2955
2626.26 2957
2626.74 2910
2627.23 2817
2627.71 2772
2628.19 2774
2628.68 2771
2629.16 2949
2629.64 2887
2630.13 2768
2630.61 2879
2631.09 2803
2631.58 2674
2632.06 2633
2632.54 2615
2633.03 2579
2633.51 2571
2634.00 2633
2634.48 2841
2634.96 2762
2635.45 2879
2635.93 2775
2636.42 2760
2636.90 2942
2637.38 2756
2637.87 2687
2638.35 2999
2638.84 2977
2639.32 2783
2639.81 2911
2640.29 2891
2640.78 2999
2641.26 2910
2641.74 2897
2642.23 3018
2642.71 2805
2643.20 2938
2643.68 2864
2644.17 2921
2644.65 2979
2645.14 2900
2645.62 2844
2646.11 2800
2646.59 2858
2647.08 2704
2647.56 2749
2648.05 2717
2648.53 2927
2649.02 2704
2649.50 2816
2649.99 3040
2650.48 2833
2650.96 2896
2651.45 3034
2651.93 2971
2652.42 2952
2652.90 2931
2653.39 2954
2653.87 3003
2654.36 2931
2654.85 2981
2655.33 2978
2655.82 2797
2656.30 2903
2656.79 3023
2657.28 3134
2657.76 2941
2658.25 2930
2658.73 2794
2659.22 2764
2659.71 2752
2660.19 2699
2660.68 2663
2661.17 2846
2661.65 2707
2662.14 2730
2662.62 2708
2663.11 2735
2663.60 2803
2664.08 2815
2664.57 2829
2665.06 3047
2665.55 2923
2666.03 2972
2666.52 2984
2667.01 2846
2667.49 2908
2667.98 2856
2668.47 3028
2668.95 3099
2669.44 3091
2669.93 2824
2670.42 2660
2670.90 2681
2671.39 2764
2671.88 2636
2672.36 2764
2672.85 2824
2673.34 2930
2673.83 2949
2674.31 2924
2674.80 2854
2675.29 2834
2675.78 3150
2676.27 3315
2676.75 3504
2677.24 3472
2677.73 3480
2678.22 3577
2678.71 3434
2679.19 3630
2679.68 3427
2680.17 3490
2680.66 3863
2681.15 3696
2681.63 3805
2682.12 3813
2682.61 4043
2683.10 4316
2683.59 4373
2684.08 4227
2684.56 4157
2685.05 4118
2685.54 4242
2686.03 4200
2686.52 3962
2687.01 4132
2687.50 3969
2687.99 3631
2688.47 3535
2688.96 3448
2689.45 3447
2689.94 3114
2690.43 3156
2690.92 3096
2691.41 2990
2691.90 3073
2692.39 3144
2692.88 2869
2693.37 2719
2693.85 2886
2694.34 2751
2694.83 2858
2695.32 2956
2695.81 3009
2696.30 2892
2696.79 2948
2697.28 3006
2697.77 3040
2698.26 2968
2698.75 2935
2699.24 3081
2699.73 3242
2700.22 3191
2700.71 3061
2701.20 3160
2701.69 3186
2702.18 3348
2702.67 3445
2703.16 3506
2703.65 3434
2704.14 3312
2704.63 3428
2705.12 3380
2705.61 3444
2706.10 3405
2706.59 3294
2707.08 3483
2707.58 3196
2708.07 3137
2708.56 3077
2709.05 3136
2709.54 3088
2710.03 3051
2710.52 3054
2711.01 3121
2711.50 2737
2711.99 2764
2712.48 3024
2712.98 3015
2713.47 2961
2713.96 2699
2714.45 2822
2714.94 2771
2715.43 2613
2715.92 2633
2716.41 2605
2716.91 2803
2717.40 2700
2717.89 2817
2718.38 2810
2718.87 2723
2719.36 2790
2719.86 2716
2720.35 2799
2720.84 2754
2721.33 2932
2721.82 2988
2722.31 2875
2722.81 3123
2723.30 3142
2723.79 2875
2724.28 3031
2724.77 3107
2725.27 3041
2725.76 3034
2726.25 3095
2726.74 3194
2727.24 3193
2727.73 3130
2728.22 2870
2728.71 3003
2729.21 3007
2729.70 2939
2730.19 2732
2730.68 2917
2731.18 2828
2731.67 2856
2732.16 2786
2732.66 2972
2733.15 2971
2733.64 3018
2734.13 2983
2734.63 2818
2735.12 3066
2735.61 3108
2736.11 3122
2736.60 3070
2737.09 3139
2737.59 3226
2738.08 2941
2738.57 2994
2739.07 3012
2739.56 3047
2740.05 3129
2740.55 2892
2741.04 2835
2741.54 2935
2742.03 2732
2742.52 2818
2743.02 2824
2743.51 2909
2744.00 3069
2744.50 2819
2744.99 2739
2745.49 2806
2745.98 2869
2746.47 2824
2746.97 2710
2747.46 2898
2747.96 2869
2748.45 2893
2748.95 2773
2749.44 2885
2749.93 2888
2750.43 2832
2750.92 2815
2751.42 2750
2751.91 3041
2752.41 3045
2752.90 3111
2753.40 3120
2753.89 3178
2754.39 3161
2754.88 3262
2755.38 3396
2755.87 3116
2756.37 3445
2756.86 3479
2757.36 3475
2757.85 3324
2758.35 3468
2758.84 3465
2759.34 3393
2759.83 3121
2760.33 2942
2760.82 3077
2761.32 3025
2761.81 3118
2762.31 3230
2762.81 3012
2763.30 3156
2763.80 2917
2764.29 2943
2764.79 2983
2765.28 2952
2765.78 2898
2766.28 2888
2766.77 2621
2767.27 2555
2767.76 2844
2768.26 2925
2768.76 2656
2769.25 2679
2769.75 2846
2770.25 3033
2770.74 3128
2771.24 2901
2771.73 2884
2772.23 2855
2772.73 2890
2773.22 2729
2773.72 2863
2774.22 3000
2774.71 3038
2775.21 3141
2775.71 3306
2776.20 3306
2776.70 3427
2777.20 3306
2777.69 3575
2778.19 3586
2778.69 3754
2779.19 3475
2779.68 3500
2780.18 3649
2780.68 3717
2781.17 3626
2781.67 3538
2782.17 3469
2782.67 3459
2783.16 3541
2783.66 3521
2784.16 3336
2784.66 3207
2785.15 3226
2785.65 3125
2786.15 3333
2786.65 3295
2787.15 3314
2787.64 3266
2788.14 3172
2788.64 3185
2789.14 3240
2789.63 3039
2790.13 3195
2790.63 3210
2791.13 2957
2791.63 3146
2792.13 3298
2792.62 3127
2793.12 3109
2793.62 3231
2794.12 3045
2794.62 3110
2795.12 3293
2795.61 3604
2796.11 3510
2796.61 3392
2797.11 3623
2797.61 3579
2798.11 3701
2798.61 3837
2799.11 4017
2799.60 4124
2800.10 4113
2800.60 4159
2801.10 4173
2801.60 4172
2802.10 3791
2802.60 3739
2803.10 3855
2803.60 3865
2804.10 3894
2804.60 3564
2805.10 3575
2805.59 3648
2806.09 3617
2806.59 3706
2807.09 3824
2807.59 3648
2808.09 4174
2808.59 4624
2809.09 4837
2809.59 5178
2810.09 5511
2810.59 5395
2811.09 5633
2811.59 5654
2812.09 5853
2812.59 5727
2813.09 5655
2813.59 5092
2814.09 4885
2814.59 4647
2815.09 4300
2815.59 4012
2816.09 4043
2816.59 3905
2817.09 3767
2817.59 3608
2818.09 3511
2818.60 3548
2819.10 4075
2819.60 3849
2820.10 3736
2820.60 3801
2821.10 3888
2821.60 4196
2822.10 3872
2822.60 3859
2823.10 3955
2823.60 3663
2824.10 3603
2824.61 3738
2825.11 3684
2825.61 3590
2826.11 3736
2826.61 3609
2827.11 3535
2827.61 3628
2828.12 3653
2828.62 3600
2829.12 3399
2829.62 3244
2830.12 3103
2830.62 3341
2831.12 3487
2831.63 3449
2832.13 3426
2832.63 3582
2833.13 3465
2833.63 3528
2834.14 3438
2834.64 3268
2835.14 3453
2835.64 3790
2836.14 3931
2836.65 3896
2837.15 3762
2837.65 3587
2838.15 3575
2838.66 3500
2839.16 3500
2839.66 3469
2840.16 3528
2840.67 3327
2841.17 3156
2841.67 3237
2842.17 3025
2842.68 3004
2843.18 3125
2843.68 3089
2844.18 3186
2844.69 3187
2845.19 2970
2845.69 3195
2846.20 3330
2846.70 3268
2847.20 3415
2847.71 3374
2848.21 3455
2848.71 3439
2849.22 3310
2849.72 3396
2850.22 3281
2850.73 3134
2851.23 3376
2851.73 3316
2852.24 3434
2852.74 3046
2853.24 3225
2853.75 3094
2854.25 2973
2854.75 2967
2855.26 3063
2855.76 2952
2856.27 2991
2856.77 2959
2857.27 3122
2857.78 3083
2858.28 2981
2858.79 3107
2859.29 3096
2859.80 2925
2860.30 2991
2860.80 3003
2861.31 2986
2861.81 3029
2862.32 3178
2862.82 3385
2863.33 3430
2863.83 3434
2864.34 3180
2864.84 3209
2865.34 3241
2865.85 3108
2866.35 2925
2866.86 2887
2867.36 3040
2867.87 3047
2868.37 2960
2868.88 2774
2869.38 2851
2869.89 2883
2870.39 2744
2870.90 2952
2871.41 2935
2871.91 3012
2872.42 3208
2872.92 3131
2873.43 2967
2873.93 3109
2874.44 3223
2874.94 2999
2875.45 2998
2875.95 3013
2876.46 3147
2876.97 3313
2877.47 2908
2877.98 2883
2878.48 3028
2878.99 2947
2879.50 3143
2880.00 3263
2880.51 3056
2881.01 3177
2881.52 3121
2882.03 3146
2882.53 3128
2883.04 3258
2883.54 3168
2884.05 3279
2884.56 3294
2885.06 3344
2885.57 3173
2886.08 3386
2886.58 3685
2887.09 3863
2887.60 3999
2888.10 4397
2888.61 4585
2889.12 4821
2889.62 5132
2890.13 5009
2890.64 4947
2891.15 4776
2891.65 4584
2892.16 4412
2892.67 4171
2893.17 4076
2893.68 3918
2894.19 3686
2894.70 3683
2895.20 3304
2895.71 3210
2896.22 3354
2896.73 3468
2897.23 3239
2897.74 3308
2898.25 3440
2898.76 3353
2899.26 3367
2899.77 3340
2900.28 3380
2900.79 3379
2901.29 3563
2901.80 3536
2902.31 3703
2902.82 3634
2903.33 3820
2903.83 3868
2904.34 4097
2904.85 3893
2905.36 4081
2905.87 4184
2906.38 4058
2906.88 4119
2907.39 4108
2907.90 4230
2908.41 4212
2908.92 4138
2909.43 3918
2909.94 3805
2910.44 3825
2910.95 3718
2911.46 3694
2911.97 3582
2912.48 3464
2912.99 3481
2913.50 3617
2914.01 3422
2914.52 3192
2915.02 3410
2915.53 3376
2916.04 3500
2916.55 3591
2917.06 3589
2917.57 3417
2918.08 3265
2918.59 3411
2919.10 3435
2919.61 3516
2920.12 3469
2920.63 3226
2921.14 3166
2921.65 3162
2922.16 3261
2922.67 3225
2923.18 3229
2923.69 3260
2924.20 3297
2924.71 3227
2925.22 3764
2925.73 3786
2926.24 4178
2926.75 4222
2927.26 4268
2927.77 4598
2928.28 4826
2928.79 4852
2929.30 4744
2929.81 4354
2930.32 4235
2930.83 4010
2931.34 3914
2931.85 4018
2932.36 3888
2932.87 3312
2933.38 3076
2933.89 3101
2934.40 3189
2934.91 3017
2935.42 2992
2935.94 3115
2936.45 3012
2936.96 3266
2937.47 3258
2937.98 3206
2938.49 3312
2939.00 3123
2939.51 3167
2940.02 3297
2940.54 3382
2941.05 3194
2941.56 3241
2942.07 3356
2942.58 3376
2943.09 3221
2943.61 3006
2944.12 3230
2944.63 3394
2945.14 3385
2945.65 3462
2946.16 3346
2946.68 3468
2947.19 3518
2947.70 3580
2948.21 3655
2948.72 3983
2949.24 3947
2949.75 3879
2950.26 3707
2950.77 3840
2951.28 3596
2951.80 3389
2952.31 3470
2952.82 3459
2953.33 3467
2953.85 3223
2954.36 3118
2954.87 3195
2955.38 3059
2955.90 3135
2956.41 3051
2956.92 2934
2957.43 3039
2957.95 3123
2958.46 2933
2958.97 3041
2959.49 2984
2960.00 2978
2960.51 3134
2961.03 3216
2961.54 3180
2962.05 3239
2962.57 3250
2963.08 3441
2963.59 3414
2964.11 3374
2964.62 3411
2965.13 3573
2965.65 3502
2966.16 3544
2966.67 3437
2967.19 3419
2967.70 3274
2968.21 3155
2968.73 3219
2969.24 3394
2969.76 3500
2970.27 3319
2970.78 3257
2971.30 3113
2971.81 3166
2972.33 3165
2972.84 3232
2973.35 2988
2973.87 2815
2974.38 2969
2974.90 3197
2975.41 2987
2975.92 2941
2976.44 3033
2976.95 2936
2977.47 3087
2977.98 2910
2978.50 2937
2979.01 2910
2979.53 3026
2980.04 2861
2980.56 2977
2981.07 3205
2981.59 3117
2982.10 3123
2982.62 3170
2983.13 3397
2983.65 3289
2984.16 3396
2984.68 3449
2985.19 3493
2985.71 3377
2986.22 3253
2986.74 3262
2987.25 3303
2987.77 3358
2988.28 3436
2988.80 3400
2989.31 3378
2989.83 3266
2990.35 3242
2990.86 3299
2991.38 3228
2991.89 3399
2992.41 3417
2992.92 3680
2993.44 3820
2993.96 3571
2994.47 3674
2994.99 3382
2995.50 3625
2996.02 3757
2996.54 3630
2997.05 3649
2997.57 3932
2998.09 4137
2998.60 4184
2999.12 4375
2999.64 4289
3000.15 4460
3000.67 4420
3001.18 4414
3001.70 4579
3002.22 4393
3002.73 4334
3003.25 4285
3003.77 4188
3004.29 4190
3004.80 3838
3005.32 3848
3005.84 3763
3006.35 3716
3006.87 3574
3007.39 3549
3007.90 3641
3008.42 3750
3008.94 3595
3009.46 3381
3009.97 3782
3010.49 3550
3011.01 3723
3011.53 3429
3012.04 3472
3012.56 3478
3013.08 3247
3013.60 3314
3014.11 3443
3014.63 3206
3015.15 3299
3015.67 3577
3016.18 3349
3016.70 3351
3017.22 3334
3017.74 3412
3018.26 3469
3018.77 3516
3019.29 3532
3019.81 3413
3020.33 3392
3020.85 3397
3021.37 3687
3021.88 3854
3022.40 3685
3022.92 3748
3023.44 4026
3023.96 4019
3024.48 3748
3025.00 3671
3025.51 3885
3026.03 3937
3026.55 3763
3027.07 3925
3027.59 3962
3028.11 3806
3028.63 3914
3029.15 3979
3029.67 3996
3030.18 3822
3030.70 3790
3031.22 3637
3031.74 3566
3032.26 3487
3032.78 3517
3033.30 3646
3033.82 3747
3034.34 4017
3034.86 3737
3035.38 3649
3035.90 3942
3036.42 4155
3036.94 4548
3037.46 4847
3037.98 5122
3038.50 4938
3039.02 4974
3039.54 4914
3040.06 5045
3040.58 4741
3041.10 4687
3041.62 4565
3042.14 4395
3042.66 4254
3043.18 3946
3043.70 3830
3044.22 3777
3044.74 3476
3045.26 3620
3045.78 3531
3046.30 3289
3046.82 3289
3047.34 3480
3047.86 3543
3048.38 3363
3048.90 3459
3049.42 3531
3049.94 3600
3050.46 3554
3050.98 3563
3051.50 3429
3052.03 3419
3052.55 3774
3053.07 3761
3053.59 3487
3054.11 3381
3054.63 3333
3055.15 3386
3055.67 3445
3056.19 3404
3056.72 3374
3057.24 3569
3057.76 3532
3058.28 3412
3058.80 3361
3059.32 3398
3059.84 3500
3060.37 3448
3060.89 3438
3061.41 3450
3061.93 3448
3062.45 3433
3062.98 3372
3063.50 3616
3064.02 3612
3064.54 3653
3065.06 3509
3065.59 3541
3066.11 3534
3066.63 3397
3067.15 3535
3067.67 3566
3068.20 3603
3068.72 3370
3069.24 3330
3069.76 3221
3070.29 3249
3070.81 3424
3071.33 3134
3071.85 3180
3072.38 3316
3072.90 3365
3073.42 3431
3073.95 3444
3074.47 3335
3074.99 3395
3075.51 3759
3076.04 3701
3076.56 3786
3077.08 3734
3077.61 3894
3078.13 3841
3078.65 3715
3079.18 3842
3079.70 3793
3080.22 3929
3080.75 4042
3081.27 3844
3081.79 3902
3082.32 3932
3082.84 3960
3083.36 3937
3083.89 3758
3084.41 3843
3084.93 3664
3085.46 3784
3085.98 3667
3086.51 3559
3087.03 3611
3087.55 3748
3088.08 3416
3088.60 3251
3089.13 3420
3089.65 3351
3090.17 3672
3090.70 3473
3091.22 3279
3091.75 3181
3092.27 3325
3092.80 3255
3093.32 3491
3093.85 3275
3094.37 3132
3094.89 3391
3095.42 3629
3095.94 3529
3096.47 3303
3096.99 3533
3097.52 3420
3098.04 3551
3098.57 3468
3099.09 3727
3099.62 3494
3100.14 3651
3100.67 3923
3101.19 4048
3101.72 4115
3102.24 4280
3102.77 4300
3103.29 4597
3103.82 4589
3104.34 4901
3104.87 5200
3105.40 5377
3105.92 5796
3106.45 5473
3106.97 5298
3107.50 5258
3108.02 5234
3108.55 4938
3109.08 4437
3109.60 4254
3110.13 3937
3110.65 3646
3111.18 3586
3111.70 3378
3112.23 3519
3112.76 3673
3113.28 3557
3113.81 3675
3114.34 3745
3114.86 3483
3115.39 3233
3115.91 3241
3116.44 3374
3116.97 3342
3117.49 3458
3118.02 3319
3118.55 3303
3119.07 3206
3119.60 3064
3120.13 3198
3120.65 3227
3121.18 3268
3121.71 3153
3122.23 3047
3122.76 3187
3123.29 3105
3123.82 3255
3124.34 3324
3124.87 3120
3125.40 3064
3125.92 3329
3126.45 3378
3126.98 3225
3127.51 3189
3128.03 3186
3128.56 3143
3129.09 3043
3129.62 2917
3130.14 3201
3130.67 3397
3131.20 3278
3131.73 3085
3132.25 3117
3132.78 3297
3133.31 3153
3133.84 3093
3134.37 3115
3134.89 3059
3135.42 2963
3135.95 2957
3136.48 3119
3137.01 2764
3137.53 2849
3138.06 3015
3138.59 3065
3139.12 2980
3139.65 3053
3140.18 3035
3140.70 2913
3141.23 3095
3141.76 3100
3142.29 3217
3142.82 3017
3143.35 3243
3143.88 3182
3144.40 2988
3144.93 3066
3145.46 3044
3145.99 3035
3146.52 3164
3147.05 3249
3147.58 3234
3148.11 3257
3148.64 3531
3149.17 3670
3149.70 3638
3150.22 3540
3150.75 3663
3151.28 3574
3151.81 3393
3152.34 3611
3152.87 3524
3153.40 3584
3153.93 3435
3154.46 3262
3154.99 3256
3155.52 3326
3156.05 3331
3156.58 3428
3157.11 3336
3157.64 3170
3158.17 3074
3158.70 3224
3159.23 3270
3159.76 3091
3160.29 3324
3160.82 3359
3161.35 3246
3161.88 3156
3162.41 3230
3162.94 3207
3163.47 3221
3164.00 3291
3164.53 3199
3165.06 3132
3165.59 3211
3166.12 3211
3166.65 3072
3167.18 3198
3167.72 3172
3168.25 3274
3168.78 3371
3169.31 3232
3169.84 3339
3170.37 3378
3170.90 3418
3171.43 3659
3171.96 3497
3172.49 3525
3173.03 3277
3173.56 3465
3174.09 3255
3174.62 3465
3175.15 3140
3175.68 3091
3176.21 3182
3176.74 3074
3177.28 3129
3177.81 2998
3178.34 3158
3178.87 3135
3179.40 3001
3179.93 3024
3180.47 3106
3181.00 3053
3181.53 3156
3182.06 3186
3182.59 3260
3183.13 3077
3183.66 3154
3184.19 3070
3184.72 3267
3185.25 3258
3185.79 3174
3186.32 3108
3186.85 3086
3187.38 3153
3187.92 3021
3188.45 3158
3188.98 3178
3189.51 3094
3190.05 2920
3190.58 2880
3191.11 3007
3191.64 3117
3192.18 3219
3192.71 3152
3193.24 3154
3193.78 2981
3194.31 2920
3194.84 2944
3195.38 3023
3195.91 2997
3196.44 3030
3196.97 3187
3197.51 3159
3198.04 3079
3198.57 3146
3199.11 2971
3199.64 2789
3200.17 3014
3200.71 3356
3201.24 3117
3201.78 3150
3202.31 3026
3202.84 3225
3203.38 3448
3203.91 3470
3204.44 3295
3204.98 3305
3205.51 3583
3206.05 3447
3206.58 3203
3207.11 3436
3207.65 3577
3208.18 3469
3208.72 3499
3209.25 3405
3209.78 3380
3210.32 3607
3210.85 3452
3211.39 3501
3211.92 3427
3212.46 3699
3212.99 3754
3213.53 3670
3214.06 3602
3214.59 3647
3215.13 3663
3215.66 3546
3216.20 3472
3216.73 3381
3217.27 3479
3217.80 3392
3218.34 3461
3218.87 3296
3219.41 3306
3219.94 3502
3220.48 3489
3221.01 3470
3221.55 3504
3222.08 3573
3222.62 3622
3223.16 3587
3223.69 3554
3224.23 3440
3224.76 3357
3225.30 3433
3225.83 3384
3226.37 3513
3226.90 3615
3227.44 3760
3227.98 3739
3228.51 3688
3229.05 3720
3229.58 3516
3230.12 3537
3230.66 3413
3231.19 3256
3231.73 3180
3232.26 3230
3232.80 3450
3233.34 3303
3233.87 3108
3234.41 3004
3234.95 3210
3235.48 3198
3236.02 2984
3236.55 2905
3237.09 3188
3237.63 3261
3238.16 3404
3238.70 3289
3239.24 3192
3239.77 3544
3240.31 3584
3240.85 3693
3241.38 3762
3241.92 3506
3242.46 3649
3243.00 3706
3243.53 3588
3244.07 3554
3244.61 3405
3245.14 3351
3245.68 3337
3246.22 3359
3246.76 3151
3247.29 3217
3247.83 3083
3248.37 3155
3248.91 3249
3249.44 3114
3249.98 3126
3250.52 3150
3251.06 3114
3251.59 3194
3252.13 3064
3252.67 3301
3253.21 3289
3253.75 3289
3254.28 3115
3254.82 3440
3255.36 3273
3255.90 3245
3256.44 3425
3256.97 3247
3257.51 3344
3258.05 3313
3258.59 3324
3259.13 3313
3259.67 3155
3260.20 3367
3260.74 3446
3261.28 3450
3261.82 3627
3262.36 3488
3262.90 3474
3263.44 3410
3263.97 3528
3264.51 3652
3265.05 3800
3265.59 3571
3266.13 3784
3266.67 4036
3267.21 4242
3267.75 4510
3268.29 4506
3268.83 4563
3269.36 4240
3269.90 4465
3270.44 4768
3270.98 4452
3271.52 4126
3272.06 4266
3272.60 4345
3273.14 3983
3273.68 3952
3274.22 3885
3274.76 3672
3275.30 3640
3275.84 3699
3276.38 3735
3276.92 3637
3277.46 3573
3278.00 3632
3278.54 3615
3279.08 3776
3279.62 3741
3280.16 3957
3280.70 3864
3281.24 3917
3281.78 4038
3282.32 3942
3282.86 3898
3283.40 3953
3283.94 4046
3284.48 3859
3285.02 3730
3285.56 3666
3286.10 3968
3286.64 4051
3287.18 4093
3287.72 3939
3288.26 3714
3288.81 3781
3289.35 4067
3289.89 4079
3290.43 3804
3290.97 3823
3291.51 3826
3292.05 3711
3292.59 3923
3293.13 3914
3293.67 3982
3294.22 4189
3294.76 4298
3295.30 4449
3295.84 4546
3296.38 5036
3296.92 5281
3297.46 5445
3298.01 5390
3298.55 5796
3299.09 5917
3299.63 5724
3300.17 5614
3300.71 5426
3301.26 5283
3301.80 4966
3302.34 4948
3302.88 4829
3303.42 4586
3303.97 4537
3304.51 4299
3305.05 4347
3305.59 4333
3306.13 4106
3306.68 4391
3307.22 4310
3307.76 4069
3308.30 4000
3308.85 4070
3309.39 4053
3309.93 4075
3310.47 4069
3311.02 4121
3311.56 4184
3312.10 4295
3312.64 4062
3313.19 4282
3313.73 4257
3314.27 4476
3314.82 4406
3315.36 4496
3315.90 4598
3316.45 4458
3316.99 4891
3317.53 4802
3318.07 4805
3318.62 4972
3319.16 4909
3319.70 4743
3320.25 4668
3320.79 4718
3321.34 5162
3321.88 5111
3322.42 5128
3322.97 5250
3323.51 5315
3324.05 5424
3324.60 5301
3325.14 5425
3325.68 5331
3326.23 5313
3326.77 5440
3327.32 5277
3327.86 4944
3328.40 4996
3328.95 4827
3329.49 4780
3330.04 4601
3330.58 4673
3331.13 4436
3331.67 4383
3332.21 4876
3332.76 4863
3333.30 4743
3333.85 5168
3334.39 5693
3334.94 6555
3335.48 7291
3336.03 8219
3336.57 9177
3337.12 10078
3337.66 11158
3338.21 12090
3338.75 13108
3339.30 13806
3339.84 13701
3340.39 13156
3340.93 12551
3341.48 11887
3342.02 10726
3342.57 9520
3343.11 8144
3343.66 7090
3344.20 6396
3344.75 5643
3345.29 5388
3345.84 4867
3346.38 4700
3346.93 4498
3347.47 4341
3348.02 4229
3348.57 4007
3349.11 3985
3349.66 4187
3350.20 4085
3350.75 4074
3351.30 4151
3351.84 4169
3352.39 4187
3352.93 4245
3353.48 4129
3354.03 4185
3354.57 4109
3355.12 4443
3355.66 4275
3356.21 4176
3356.76 4245
3357.30 4249
3357.85 4226
3358.40 4126
3358.94 4078
3359.49 3888
3360.04 3726
3360.58 3806
3361.13 3831
3361.68 3621
3362.22 3769
3362.77 3750
3363.32 3574
3363.86 3732
3364.41 3684
3364.96 3818
3365.50 3859
3366.05 3603
3366.60 3611
3367.15 3643
3367.69 3557
3368.24 3482
3368.79 3785
3369.34 3696
3369.88 3659
3370.43 3765
3370.98 3713
3371.53 3626
3372.07 3684
3372.62 3745
3373.17 3680
3373.72 3810
3374.26 3929
3374.81 3786
3375.36 3793
3375.91 3920
3376.46 4132
3377.00 4190
3377.55 4006
3378.10 4030
3378.65 4136
3379.20 3881
3379.74 3812
3380.29 3813
3380.84 3741
3381.39 3581
3381.94 3631
3382.49 3559
3383.04 3481
3383.58 3269
3384.13 3326
3384.68 3415
3385.23 3349
3385.78 3465
3386.33 3516
3386.88 3290
3387.43 3321
3387.97 3271
3388.52 3372
3389.07 3477
3389.62 3236
3390.17 3383
3390.72 3263
3391.27 3131
3391.82 3172
3392.37 3201
3392.92 3303
3393.47 3290
3394.01 3211
3394.56 3290
3395.11 3218
3395.66 3181
3396.21 3197
3396.76 3297
3397.31 3609
3397.86 3477
3398.41 3289
3398.96 3439
3399.51 3342
3400.06 3297
3400.61 3286
3401.16 3153
3401.71 3163
3402.26 3092
3402.81 2949
3403.36 3116
3403.91 3083
3404.46 3068
3405.01 3023
3405.56 3145
3406.11 3090
3406.66 2959
3407.21 3181
3407.76 3198
3408.32 2912
3408.87 2829
3409.42 3053
3409.97 3013
3410.52 3027
3411.07 2728
3411.62 2678
3412.17 2907
3412.72 3016
3413.27 3111
3413.82 2961
3414.37 3216
3414.93 3248
3415.48 3168
3416.03 3181
3416.58 3126
3417.13 3250
3417.68 3175
3418.23 3157
3418.78 3399
3419.34 3420
3419.89 3234
3420.44 3168
3420.99 3032
3421.54 2917
3422.09 2953
3422.65 3036
3423.20 2938
3423.75 2849
3424.30 3036
3424.85 3076
3425.40 3218
3425.96 3228
3426.51 3106
3427.06 3071
3427.61 3008
3428.17 3034
3428.72 3003
3429.27 2976
3429.82 3043
3430.37 2846
3430.93 2898
3431.48 2887
3432.03 2866
3432.58 2885
3433.14 2977
3433.69 2965
3434.24 2974
3434.79 3034
3435.35 3084
3435.90 3265
3436.45 3201
3437.01 3123
3437.56 3131
3438.11 3009
3438.66 3172
3439.22 3121
3439.77 3039
3440.32 2970
3440.88 3098
3441.43 3068
3441.98 3160
3442.54 3004
3443.09 3153
3443.64 3187
3444.20 3292
3444.75 3177
3445.30 2979
3445.86 2960
3446.41 2988
3446.97 2959
3447.52 3029
3448.07 3058
3448.63 2949
3449.18 3092
3449.73 3086
3450.29 2960
3450.84 2878
3451.40 2873
3451.95 2846
3452.50 2918
3453.06 2790
3453.61 2779
3454.17 2874
3454.72 2928
3455.28 2870
3455.83 2826
3456.38 3159
3456.94 3029
3457.49 2965
3458.05 3124
3458.60 2985
3459.16 2788
3459.71 2865
3460.27 2995
3460.82 2927
3461.38 2943
3461.93 2932
3462.49 3037
3463.04 2966
3463.60 3075
3464.15 3119
3464.71 3010
3465.26 3006
3465.82 3008
3466.37 2980
3466.93 2994
3467.48 3134
3468.04 3040
3468.59 3087
3469.15 3205
3469.70 3295
3470.26 3340
3470.82 3303
3471.37 3352
3471.93 3149
3472.48 3365
3473.04 3363
3473.59 3263
3474.15 3142
3474.71 3293
3475.26 3442
3475.82 3175
3476.37 3131
3476.93 3095
3477.49 3048
3478.04 3172
3478.60 3114
3479.16 3016
3479.71 3255
3480.27 3278
3480.82 3299
3481.38 3387
3481.94 3325
3482.49 3419
3483.05 3498
3483.61 3609
3484.16 3604
3484.72 3587
3485.28 3636
3485.83 3426
3486.39 3485
3486.95 3569
3487.50 3536
3488.06 3642
3488.62 3469
3489.18 3699
3489.73 3753
3490.29 3764
3490.85 3951
3491.40 4212
3491.96 4352
3492.52 4421
3493.08 4511
3493.63 4726
3494.19 4974
3494.75 4882
3495.31 4994
3495.86 5287
3496.42 5031
3496.98 4777
3497.54 4896
3498.09 4697
3498.65 4584
3499.21 4680
3499.77 4902
3500.33 4837
3500.88 4850
3501.44 5116
3502.00 5438
3502.56 5901
3503.12 6022
3503.67 6287
3504.23 6841
3504.79 7023
3505.35 7579
3505.91 8103
3506.47 8577
3507.03 8850
3507.58 9376
3508.14 9713
3508.70 9914
3509.26 9547
3509.82 9628
3510.38 9100
3510.94 8369
3511.49 7606
3512.05 6826
3512.61 6351
3513.17 5601
3513.73 4860
3514.29 4716
3514.85 4144
3515.41 3950
3515.97 3672
3516.53 3582
3517.09 3558
3517.64 3436
3518.20 3407
3518.76 3495
3519.32 3490
3519.88 3605
3520.44 3601
3521.00 3375
3521.56 3430
3522.12 3794
3522.68 3567
3523.24 3665
3523.80 3838
3524.36 3642
3524.92 3673
3525.48 3704
3526.04 3631
3526.60 3601
3527.16 3800
3527.72 3602
3528.28 3674
3528.84 3597
3529.40 3579
3529.96 3699
3530.52 3480
3531.08 3470
3531.64 3490
3532.20 3473
3532.76 3405
3533.32 3667
3533.89 3595
3534.45 3513
3535.01 3676
3535.57 3642
3536.13 3957
3536.69 3811
3537.25 4017
3537.81 3902
3538.37 4029
3538.93 3925
3539.49 4086
3540.06 3874
3540.62 3790
3541.18 3753
3541.74 3799
3542.30 3590
3542.86 3740
3543.42 3663
3543.98 3676
3544.55 3808
3545.11 3785
3545.67 3770
3546.23 3767
3546.79 3860
3547.35 3770
3547.92 3593
3548.48 3653
3549.04 3528
3549.60 3639
3550.16 3570
3550.72 3364
3551.29 3169
3551.85 3201
3552.41 3192
3552.97 3181
3553.54 3057
3554.10 3220
3554.66 3170
3555.22 3186
3555.78 3430
3556.35 3508
3556.91 3621
3557.47 3561
3558.03 3550
3558.60 3439
3559.16 3498
3559.72 3614
3560.29 3508
3560.85 3261
3561.41 3299
3561.97 3215
3562.54 3373
3563.10 3263
3563.66 3180
3564.23 3242
3564.79 3230
3565.35 3147
3565.91 3265
3566.48 3319
3567.04 3268
3567.60 3100
3568.17 3059
3568.73 3135
3569.29 3234
3569.86 3240
3570.42 3277
3570.99 3156
3571.55 3241
3572.11 3259
3572.68 3209
3573.24 3325
3573.80 3206
3574.37 3232
3574.93 3216
3575.50 3456
3576.06 3242
3576.62 3380
3577.19 3428
3577.75 3174
3578.32 3311
3578.88 3353
3579.44 3519
3580.01 3437
3580.57 3432
3581.14 3385
3581.70 3237
3582.27 3177
3582.83 3281
3583.40 3455
3583.96 3303
3584.52 3279
3585.09 3175
3585.65 3098
3586.22 3148
3586.78 3264
3587.35 3080
3587.91 3131
3588.48 3140
3589.04 3080
3589.61 2974
3590.17 2921
3590.74 2967
3591.30 3121
3591.87 3027
3592.43 3094
3593.00 3242
3593.56 3074
3594.13 3103
3594.70 3128
3595.26 2962
3595.83 3142
3596.39 3120
3596.96 2987
3597.52 3003
3598.09 3177
3598.65 3092
3599.22 3224
3599.79 3327
3600.35 3323
3600.92 3113
3601.48 3013
3602.05 3303
3602.62 3301
3603.18 3103
3603.75 3215
3604.32 3361
3604.88 3215
3605.45 3116
3606.01 3131
3606.58 3035
3607.15 3002
3607.71 2890
3608.28 2868
3608.85 2904
3609.41 3034
3609.98 2898
3610.55 2847
3611.11 2748
3611.68 2941
3612.25 3161
3612.81 3128
3613.38 2791
3613.95 2921
3614.51 3165
3615.08 3057
3615.65 3036
3616.22 3440
3616.78 3462
3617.35 3475
3617.92 3799
3618.48 4093
3619.05 4355
3619.62 4918
3620.19 5260
3620.75 5658
3621.32 5796
3621.89 5848
3622.46 5671
3623.02 5547
3623.59 5569
3624.16 5081
3624.73 4327
3625.30 4113
3625.86 4079
3626.43 3678
3627.00 3158
3627.57 3095
3628.14 2979
3628.70 3080
3629.27 2980
3629.84 2951
3630.41 2927
3630.98 2700
3631.55 2783
3632.11 2821
3632.68 2884
3633.25 2940
3633.82 2866
3634.39 2934
3634.96 2884
3635.52 2742
3636.09 2785
3636.66 2762
3637.23 2665
3637.80 2824
3638.37 2966
3638.94 2886
3639.51 2886
3640.08 2893
3640.64 2811
3641.21 2774
3641.78 2907
3642.35 3032
3642.92 3011
3643.49 2986
3644.06 2996
3644.63 2980
3645.20 3137
3645.77 3231
3646.34 3183
3646.91 3106
3647.48 3061
3648.05 3064
3648.62 3082
3649.19 3287
3649.76 3242
3650.33 3251
3650.90 3375
3651.47 3401
3652.03 3362
3652.60 3221
3653.17 3249
3653.75 3429
3654.32 3307
3654.89 3238
3655.46 3088
3656.03 3283
3656.60 3334
3657.17 3134
3657.74 3284
3658.31 3214
3658.88 3237
3659.45 3194
3660.02 3260
3660.59 3317
3661.16 3094
3661.73 3282
3662.30 3295
3662.87 3129
3663.44 3187
3664.01 3101
3664.59 3115
3665.16 2919
3665.73 2987
3666.30 2940
3666.87 2983
3667.44 3114
3668.01 2863
3668.58 3009
3669.15 2924
3669.73 3005
3670.30 3306
3670.87 2988
3671.44 2857
3672.01 2914
3672.58 2723
3673.15 2894
3673.73 3044
3674.30 3055
3674.87 2873
3675.44 2898
3676.01 3026
3676.58 3054
3677.16 2951
3677.73 3104
3678.30 3273
3678.87 3171
3679.44 3005
3680.02 3227
3680.59 3196
3681.16 3276
3681.73 3191
3682.31 2986
3682.88 2961
3683.45 3005
3684.02 2980
3684.60 2990
3685.17 3048
3685.74 3074
3686.31 3038
3686.89 3136
3687.46 2922
3688.03 3071
3688.60 3091
3689.18 3020
3689.75 2944
3690.32 3109
3690.90 3210
3691.47 3195
3692.04 3282
3692.61 3455
3693.19 3316
3693.76 3461
3694.33 3249
3694.91 3301
3695.48 3187
3696.05 3285
3696.63 3150
3697.20 3045
3697.77 3129
3698.35 3002
3698.92 2847
3699.50 2993
3700.07 2728
3700.64 2798
3701.22 2793
3701.79 2875
3702.36 2872
3702.94 2848
3703.51 2820
3704.09 2843
3704.66 2991
3705.23 3091
3705.81 3088
3706.38 2779
3706.96 2748
3707.53 2785
3708.11 2939
3708.68 2785
3709.25 2888
3709.83 2863
3710.40 2875
3710.98 2870
3711.55 2867
3712.13 2964
3712.70 2876
3713.28 2770
3713.85 2830
3714.43 2876
3715.00 2942
3715.58 2996
3716.15 3008
3716.73 2842
3717.30 2909
3717.88 2993
3718.45 2951
3719.03 2827
3719.60 2847
3720.18 2848
3720.75 2939
3721.33 2810
3721.90 2819
3722.48 2846
3723.05 2822
3723.63 2931
3724.20 2847
3724.78 2782
3725.36 2943
3725.93 2755
3726.51 2748
3727.08 2694
3727.66 2859
3728.23 2847
3728.81 2803
3729.39 2875
3729.96 2683
3730.54 2893
3731.11 3087
3731.69 3154
3732.27 3110
3732.84 3231
3733.42 3656
3734.00 3548
3734.57 3666
3735.15 3675
3735.72 3676
3736.30 3874
3736.88 3858
3737.45 3958
3738.03 3919
3738.61 3776
3739.18 3643
3739.76 3315
3740.34 3386
3740.92 3288
3741.49 3201
3742.07 3331
3742.65 3306
3743.22 3222
3743.80 3009
3744.38 2914
3744.95 3027
3745.53 2885
3746.11 2914
3746.69 2971
3747.26 3231
3747.84 3307
3748.42 3287
3749.00 3288
3749.57 3368
3750.15 3102
3750.73 3062
3751.31 3179
3751.88 3336
3752.46 3265
3753.04 3252
3753.62 3247
3754.19 3201
3754.77 3142
3755.35 3142
3755.93 3115
3756.51 3210
3757.08 3351
3757.66 3249
3758.24 3375
3758.82 3470
3759.40 3458
3759.98 3695
3760.55 3569
3761.13 3661
3761.71 3984
3762.29 3878
3762.87 3982
3763.45 4108
3764.03 3929
3764.60 3905
3765.18 3631
3765.76 3273
3766.34 3448
3766.92 3344
3767.50 3115
3768.08 3193
3768.66 3000
3769.24 2986
3769.81 3004
3770.39 2931
3770.97 2960
3771.55 2965
3772.13 2928
3772.71 3054
3773.29 3023
3773.87 3069
3774.45 3149
3775.03 3081
3775.61 3041
3776.19 3306
3776.77 3226
3777.35 3134
3777.93 3111
3778.51 3270
3779.09 3137
3779.67 3000
3780.25 3066
3780.83 3014
3781.41 3022
3781.99 3082
3782.57 3087
3783.15 2968
3783.73 2902
3784.31 2845
3784.89 3081
3785.47 3120
3786.05 2930
3786.63 2827
3787.21 2769
3787.79 2990
3788.37 2944
3788.95 2890
3789.53 2942
3790.11 2947
3790.69 3120
3791.27 3103
3791.85 3106
3792.43 3008
3793.01 3116
3793.59 3118
3794.18 2880
3794.76 2965
3795.34 3035
3795.92 2966
3796.50 2815
3797.08 2932
3797.66 2836
3798.24 2861
3798.83 3073
3799.41 2953
3799.99 3095
3800.57 3180
3801.15 3058
3801.73 3251
3802.31 3183
3802.90 3032
3803.48 2942
3804.06 3120
3804.64 3094
3805.22 3116
3805.80 3043
3806.39 2937
3806.97 3126
3807.55 3257
3808.13 3096
3808.71 3176
3809.30 3251
3809.88 2986
3810.46 2995
3811.04 3085
3811.63 3228
3812.21 3111
3812.79 3306
3813.37 3247
3813.95 3045
3814.54 3370
3815.12 3251
3815.70 3304
3816.29 3249
3816.87 3256
3817.45 3260
3818.03 3080
3818.62 3243
3819.20 3354
3819.78 3065
3820.36 3228
3820.95 3134
3821.53 3036
3822.11 3215
3822.70 3033
3823.28 2966
3823.86 2876
3824.45 2866
3825.03 2821
3825.61 2920
3826.20 2739
3826.78 2783
3827.36 2675
3827.95 2726
3828.53 2678
3829.11 2710
3829.70 2783
3830.28 2679
3830.87 2784
3831.45 2729
3832.03 2735
3832.62 2874
3833.20 2763
3833.79 2821
3834.37 3023
3834.95 3041
3835.54 3093
3836.12 2973
3836.71 2831
3837.29 2761
3837.87 2916
3838.46 3025
3839.04 2871
3839.63 2951
3840.21 2814
3840.80 2970
3841.38 2880
3841.97 2935
3842.55 2945
3843.13 3030
3843.72 2949
3844.30 2972
3844.89 2736
3845.47 2741
3846.06 2765
3846.64 2712
3847.23 2697
3847.81 2672
3848.40 2809
3848.98 2836
3849.57 2773
3850.15 2673
3850.74 2671
3851.33 2785
3851.91 2812
3852.50 2731
3853.08 2762
3853.67 2825
3854.25 2948
3854.84 3107
3855.42 3051
3856.01 3008
3856.60 2948
3857.18 2957
3857.77 3090
3858.35 3249
3858.94 3150
3859.52 3163
3860.11 3110
3860.70 3514
3861.28 3743
3861.87 4032
3862.45 4259
3863.04 4264
3863.63 4558
3864.21 4836
3864.80 5012
3865.39 5317
3865.97 5133
3866.56 4815
3867.15 4694
3867.73 4630
3868.32 4416
3868.91 4327
3869.49 4279
3870.08 3742
3870.67 3785
3871.25 3550
3871.84 3253
3872.43 3490
3873.01 3346
3873.60 3148
3874.19 3065
3874.77 3068
3875.36 3062
3875.95 2953
3876.54 2923
3877.12 3035
3877.71 2995
3878.30 3061
3878.89 3008
3879.47 3053
3880.06 3035
3880.65 3002
3881.24 2845
3881.82 2821
3882.41 2851
3883.00 2954
3883.59 2889
3884.17 2729
3884.76 2837
3885.35 3065
3885.94 2837
3886.53 2769
3887.11 2866
3887.70 2850
3888.29 2875
3888.88 2857
3889.47 2934
3890.05 2939
3890.64 3059
3891.23 3039
3891.82 3069
3892.41 3155
3893.00 3364
3893.59 3246
3894.17 3257
3894.76 3357
3895.35 3395
3895.94 3275
3896.53 3313
3897.12 3471
3897.71 3680
3898.30 3641
3898.88 3732
3899.47 3837
3900.06 3838
3900.65 3690
3901.24 3546
3901.83 3448
3902.42 3405
3903.01 3310
3903.60 3304
3904.19 3297
3904.78 3160
3905.37 3198
3905.95 3189
3906.54 2933
3907.13 3065
3907.72 2895
3908.31 2878
3908.90 2957
3909.49 2620
3910.08 2680
3910.67 2776
3911.26 2809
3911.85 2913
3912.44 2633
3913.03 2832
3913.62 2723
3914.21 2719
3914.80 2682
3915.39 2728
3915.98 2690
3916.57 2608
3917.16 2587
3917.75 2580
3918.34 2671
3918.93 2499
3919.52 2609
3920.12 2587
3920.71 2556
3921.30 2578
3921.89 2678
3922.48 2626
3923.07 2849
3923.66 2793
3924.25 2681
3924.84 2740
3925.43 2740
3926.02 2641
3926.61 2689
3927.20 2654
3927.80 2755
3928.39 2644
3928.98 2656
3929.57 2644
3930.16 2656
3930.75 2735
3931.34 2775
3931.94 2771
3932.53 2772
3933.12 2668
3933.71 2668
3934.30 2892
3934.89 2653
3935.48 2540
3936.08 2602
3936.67 2851
3937.26 2687
3937.85 2707
3938.44 2662
3939.04 2616
3939.63 2489
3940.22 2588
3940.81 2726
3941.40 2819
3942.00 2806
3942.59 2823
3943.18 2743
3943.77 2681
3944.37 2809
3944.96 2800
3945.55 2713
3946.14 2847
3946.74 2706
3947.33 2704
3947.92 2669
3948.51 2698
3949.11 2785
3949.70 2573
3950.29 2622
3950.88 2765
3951.48 2479
3952.07 2551
3952.66 2655
3953.26 2738
3953.85 2618
3954.44 2581
3955.04 2832
3955.63 2835
3956.22 2753
3956.82 2534
3957.41 2710
3958.00 2708
3958.60 2662
3959.19 2650
3959.78 2774
3960.38 2689
3960.97 2575
3961.56 2631
3962.16 2665
3962.75 2687
3963.34 2600
3963.94 2732
3964.53 2755
3965.13 2649
3965.72 2703
3966.31 2759
3966.91 2701
3967.50 2926
3968.10 3097
3968.69 3134
3969.28 3235
3969.88 3225
3970.47 3189
3971.07 3091
3971.66 3197
3972.26 3036
3972.85 3286
3973.45 3392
3974.04 3115
3974.63 2820
3975.23 2794
3975.82 2655
3976.42 2715
3977.01 2695
3977.61 2668
3978.20 2746
3978.80 2774
3979.39 2623
3979.99 2675
3980.58 2699
3981.18 2765
3981.77 2695
3982.37 2851
3982.96 2729
3983.56 2699
3984.15 2669
3984.75 2810
3985.35 2745
3985.94 2857
3986.54 2765
3987.13 2662
3987.73 2772
3988.32 2780
3988.92 2860
3989.51 2801
3990.11 2691
3990.71 2644
3991.30 2768
3991.90 2928
3992.49 3046
3993.09 2805
3993.69 2852
3994.28 2923
3994.88 2861
3995.47 2811
3996.07 3001
3996.67 3044
3997.26 2845
3997.86 2789
3998.46 2858
3999.05 2874
3999.65 2993
4000.25 2914
4000.84 2900
4001.44 2806
4002.04 2906
4002.63 3018
4003.23 2928
4003.83 2988
4004.42 3034
4005.02 3103
4005.62 2943
4006.21 2873
4006.81 2907
4007.41 3052
4008.01 3066
4008.60 3096
4009.20 3125
4009.80 3219
4010.39 3185
4010.99 3280
4011.59 2958
4012.19 3047
4012.78 2991
4013.38 2926
4013.98 2849
4014.58 3035
4015.17 3058
4015.77 3143
4016.37 3120
4016.97 3343
4017.57 3304
4018.16 3609
4018.76 3594
4019.36 3453
4019.96 3696
4020.56 3850
4021.15 3691
4021.75 3715
4022.35 3784
4022.95 3606
4023.55 3486
4024.14 3380
4024.74 3061
4025.34 3069
4025.94 3020
4026.54 2987
4027.14 2895
4027.74 2883
4028.33 2969
4028.93 2948
4029.53 3007
4030.13 3050
4030.73 3022
4031.33 3030
4031.93 3150
4032.53 3161
4033.12 3066
4033.72 3063
4034.32 2892
4034.92 2974
4035.52 3150
4036.12 3107
4036.72 3001
4037.32 2971
4037.92 2760
4038.52 2867
4039.12 2858
4039.72 2748
4040.32 2751
4040.92 2803
4041.52 2846
4042.12 2882
4042.71 2993
4043.31 2856
4043.91 2904
4044.51 2959
4045.11 2930
4045.71 2836
4046.31 2807
4046.91 2827
4047.51 2732
4048.11 2868
4048.71 2844
4049.31 2789
4049.91 2722
4050.52 2737
4051.12 2707
4051.72 2862
4052.32 2833
4052.92 2689
4053.52 2703
4054.12 2839
4054.72 3034
4055.32 2768
4055.92 2873
4056.52 2776
4057.12 2786
4057.72 2917
4058.32 2731
4058.92 2860
4059.52 2894
4060.13 2692
4060.73 2706
4061.33 2748
4061.93 2764
4062.53 2590
4063.13 2688
4063.73 2585
4064.33 2509
4064.94 2527
4065.54 2421
4066.14 2542
4066.74 2533
4067.34 2541
4067.94 2543
4068.54 2538
4069.15 2681
4069.75 2561
4070.35 2534
4070.95 2611
4071.55 2513
4072.16 2532
4072.76 2673
4073.36 2720
4073.96 2708
4074.56 2865
4075.17 2667
4075.77 2591
4076.37 2574
4076.97 2658
4077.57 2826
4078.18 2737
4078.78 2727
4079.38 2768
4079.98 2753
4080.59 2759
4081.19 2701
4081.79 2580
4082.39 2704
4083.00 2774
4083.60 2737
4084.20 2831
4084.81 2790
4085.41 2668
4086.01 2676
4086.61 2807
4087.22 2642
4087.82 2737
4088.42 2738
4089.03 2794
4089.63 2826
4090.23 2772
4090.84 2893
4091.44 2878
4092.04 2662
4092.65 2686
4093.25 2904
4093.85 2908
4094.46 3201
4095.06 3323
4095.66 3389
4096.27 3680
4096.87 3954
4097.48 3944
4098.08 4132
4098.68 4504
4099.29 4221
4099.89 4012
4100.49 3971
4101.10 3793
4101.70 3635
4102.31 3407
4102.91 3090
4103.52 2896
4104.12 2863
4104.72 2744
4105.33 2841
4105.93 2748
4106.54 2552
4107.14 2493
4107.75 2666
4108.35 2905
4108.96 2605
4109.56 2644
4110.16 2626
4110.77 2607
4111.37 2526
4111.98 2612
4112.58 2672
4113.19 2633
4113.79 2522
4114.40 2602
4115.00 2768
4115.61 2769
4116.21 2684
4116.82 2651
4117.42 2593
4118.03 2626
4118.64 2618
4119.24 2615
4119.85 2594
4120.45 2692
4121.06 2645
4121.66 2557
4122.27 2528
4122.87 2588
4123.48 2612
4124.09 2683
4124.69 2650
4125.30 2590
4125.90 2588
4126.51 2683
4127.11 2863
4127.72 2745
4128.33 2837
4128.93 2762
4129.54 2811
4130.14 2832
4130.75 2754
4131.36 2820
4131.96 2866
4132.57 2589
4133.18 2694
4133.78 2828
4134.39 2892
4135.00 2753
4135.60 2874
4136.21 3007
4136.82 2980
4137.42 2955
4138.03 2955
4138.64 2811
4139.24 2855
4139.85 2916
4140.46 2897
4141.06 2687
4141.67 2832
4142.28 2780
4142.88 2897
4143.49 2977
4144.10 2864
4144.71 2816
4145.31 2905
4145.92 3036
4146.53 2807
4147.14 2851
4147.74 2928
4148.35 2746
4148.96 2832
4149.57 2673
4150.17 2591
4150.78 2519
4151.39 2560
4152.00 2578
4152.60 2477
4153.21 2492
4153.82 2543
4154.43 2505
4155.04 2522
4155.64 2440
4156.25 2352
4156.86 2481
4157.47 2603
4158.08 2391
4158.69 2430
4159.29 2378
4159.90 2470
4160.51 2505
4161.12 2475
4161.73 2390
4162.34 2302
4162.94 2335
4163.55 2358
4164.16 2482
4164.77 2623
4165.38 2403
4165.99 2339
4166.60 2539
4167.21 2502
4167.81 2639
4168.42 2573
4169.03 2703
4169.64 2795
4170.25 2554
4170.86 2651
4171.47 2656
4172.08 2695
4172.69 2699
4173.30 2612
4173.91 2770
4174.52 2870
4175.13 2700
4175.74 2628
4176.34 2603
4176.95 2547
4177.56 2530
4178.17 2605
4178.78 2586
4179.39 2449
4180.00 2479
4180.61 2497
4181.22 2548
4181.83 2547
4182.44 2680
4183.05 2475
4183.66 2495
4184.27 2622
4184.88 2589
4185.49 2485
4186.10 2498
4186.71 2522
4187.32 2587
4187.93 2410
4188.55 2546
4189.16 2570
4189.77 2601
4190.38 2605
4190.99 2400
4191.60 2418
4192.21 2547
4192.82 2544
4193.43 2504
4194.04 2533
4194.65 2518
4195.26 2681
4195.87 2751
4196.49 2864
4197.10 2804
4197.71 2782
4198.32 2867
4198.93 3096
4199.54 3064
4200.15 2992
4200.76 2877
4201.38 2882
4201.99 3080
4202.60 2911
4203.21 2651
4203.82 2616
4204.43 2781
4205.04 2885
4205.66 2685
4206.27 2765
4206.88 2745
4207.49 2734
4208.10 2738
4208.72 2625
4209.33 2617
4209.94 2506
4210.55 2681
4211.16 2690
4211.78 2628
4212.39 2651
4213.00 2747
4213.61 2715
4214.22 2626
4214.84 2799
4215.45 2662
4216.06 2721
4216.67 2821
4217.29 2796
4217.90 2885
4218.51 2852
4219.13 2943
4219.74 2954
4220.35 2847
4220.96 3099
4221.58 3189
4222.19 3230
4222.80 3272
4223.42 3389
4224.03 3539
4224.64 3783
4225.25 4097
4225.87 4250
4226.48 4126
4227.09 4056
4227.71 4096
4228.32 4040
4228.93 4149
4229.55 4391
4230.16 4339
4230.77 4211
4231.39 4184
4232.00 3928
4232.62 3865
4233.23 3623
4233.84 3632
4234.46 3580
4235.07 3443
4235.68 3351
4236.30 3267
4236.91 3055
4237.53 2865
4238.14 2901
4238.75 2931
4239.37 2777
4239.98 2614
4240.60 2828
4241.21 2910
4241.83 2837
4242.44 2883
4243.05 2813
4243.67 2717
4244.28 2844
4244.90 2855
4245.51 2752
4246.13 2628
4246.74 2626
4247.36 2723
4247.97 2552
4248.59 2665
4249.20 2635
4249.82 2627
4250.43 2754
4251.05 2811
4251.66 2696
4252.28 2591
4252.89 2634
4253.51 2817
4254.12 2743
4254.74 2681
4255.35 2589
4255.97 2685
4256.58 2531
4257.20 2532
4257.81 2803
4258.43 2907
4259.05 2891
4259.66 2584
4260.28 2771
4260.89 2969
4261.51 2705
4262.12 2818
4262.74 2989
4263.36 2830
4263.97 2705
4264.59 2708
4265.20 2683
4265.82 2640
4266.44 2586
4267.05 2710
4267.67 2808
4268.28 2663
4268.90 2628
4269.52 2704
4270.13 2790
4270.75 2909
4271.37 2914
4271.98 3008
4272.60 2973
4273.22 3025
4273.83 3066
4274.45 2904
4275.07 2773
4275.68 2724
4276.30 2654
4276.92 2613
4277.53 2595
4278.15 2608
4278.77 2476
4279.38 2608
4280.00 2564
4280.62 2505
4281.24 2514
4281.85 2659
4282.47 2572
4283.09 2634
4283.70 2574
4284.32 2511
4284.94 2541
4285.56 2590
4286.17 2489
4286.79 2616
4287.41 2525
4288.03 2572
4288.65 2552
4289.26 2651
4289.88 2686
4290.50 2606
4291.12 2627
4291.73 2640
4292.35 2848
4292.97 2644
4293.59 2507
4294.21 2519
4294.83 2509
4295.44 2553
4296.06 2563
4296.68 2538
4297.30 2574
4297.92 2378
4298.54 2592
4299.15 2545
4299.77 2531
4300.39 2510
4301.01 2635
4301.63 2654
4302.25 2461
4302.87 2489
4303.48 2495
4304.10 2584
4304.72 2520
4305.34 2529
4305.96 2531
4306.58 2529
4307.20 2629
4307.82 2622
4308.44 2609
4309.06 2478
4309.67 2498
4310.29 2686
4310.91 2710
4311.53 2867
4312.15 2865
4312.77 2734
4313.39 2719
4314.01 2838
4314.63 2809
4315.25 2852
4315.87 2692
4316.49 2771
4317.11 2631
4317.73 2529
4318.35 2621
4318.97 2603
4319.59 2384
4320.21 2493
4320.83 2553
4321.45 2518
4322.07 2422
4322.69 2254
4323.31 2307
4323.93 2364
4324.55 2412
4325.17 2440
4325.79 2425
4326.41 2586
4327.03 2648
4327.65 2550
4328.27 2622
4328.89 2575
4329.51 2638
4330.13 2541
4330.76 2581
4331.38 2579
4332.00 2628
4332.62 2607
4333.24 2554
4333.86 2641
4334.48 2513
4335.10 2534
4335.72 2768
4336.34 2630
4336.97 2656
4337.59 2622
4338.21 2492
4338.83 2643
4339.45 2800
4340.07 2755
4340.69 2781
4341.31 2759
4341.94 2838
4342.56 2822
4343.18 2929
4343.80 2722
4344.42 2658
4345.04 2937
4345.67 2872
4346.29 2769
4346.91 2966
4347.53 3142
4348.15 3126
4348.78 3169
4349.40 3289
4350.02 3286
4350.64 3385
4351.26 3560
4351.89 3404
4352.51 3159
4353.13 3150
4353.75 2968
4354.38 2809
4355.00 2725
4355.62 2815
4356.24 2753
4356.87 2648
4357.49 2650
4358.11 2675
4358.74 2634
4359.36 2610
4359.98 2678
4360.60 2576
4361.23 2487
4361.85 2435
4362.47 2508
4363.10 2481
4363.72 2508
4364.34 2514
4364.97 2471
4365.59 2558
4366.21 2700
4366.83 2541
4367.46 2641
4368.08 2722
4368.71 2630
4369.33 2623
4369.95 2535
4370.58 2578
4371.20 2656
4371.82 2523
4372.45 2272
4373.07 2504
4373.69 2592
4374.32 2566
4374.94 2477
4375.57 2495
4376.19 2477
4376.81 2635
4377.44 2636
4378.06 2560
4378.69 2647
4379.31 2526
4379.94 2619
4380.56 2576
4381.18 2597
4381.81 2683
4382.43 2570
4383.06 2748
4383.68 2725
4384.31 2730
4384.93 2700
4385.56 2821
4386.18 2758
4386.81 3057
4387.43 3028
4388.05 2980
4388.68 2702
4389.30 2903
4389.93 2929
4390.55 2958
4391.18 3026
4391.81 3069
4392.43 3390
4393.06 3422
4393.68 3565
4394.31 3716
4394.93 3570
4395.56 3567
4396.18 3662
4396.81 3744
4397.43 3653
4398.06 3337
4398.68 3127
4399.31 3382
4399.94 3049
4400.56 3231
4401.19 3272
4401.81 3387
4402.44 3412
4403.06 3232
4403.69 3411
4404.32 3473
4404.94 3436
4405.57 3358
4406.20 3387
4406.82 3093
4407.45 2978
4408.07 3003
4408.70 2776
4409.33 2935
4409.95 2924
4410.58 3092
4411.21 3036
4411.83 3067
4412.46 2992
4413.09 2985
4413.71 2856
4414.34 2919
4414.97 3002
4415.59 2810
4416.22 2849
4416.85 2853
4417.47 2653
4418.10 2854
4418.73 2675
4419.35 2800
4419.98 2540
4420.61 2631
4421.24 2694
4421.86 2614
4422.49 2470
4423.12 2544
4423.75 2538
4424.37 2615
4425.00 2593
4425.63 2418
4426.26 2544
4426.88 2502
4427.51 2565
4428.14 2550
4428.77 2327
4429.39 2377
4430.02 2326
4430.65 2278
4431.28 2344
4431.91 2362
4432.53 2388
4433.16 2232
4433.79 2421
4434.42 2595
4435.05 2373
4435.67 2346
4436.30 2388
4436.93 2351
4437.56 2439
4438.19 2497
4438.82 2332
4439.44 2365
4440.07 2354
4440.70 2314
4441.33 2335
4441.96 2321
4442.59 2263
4443.22 2349
4443.85 2336
4444.47 2270
4445.10 2234
4445.73 2227
4446.36 2251
4446.99 2207
4447.62 2232
4448.25 2142
4448.88 2204
4449.51 2194
4450.14 2368
4450.77 2305
4451.39 2178
4452.02 2247
4452.65 2138
4453.28 2336
4453.91 2319
4454.54 2277
4455.17 2546
4455.80 2277
4456.43 2261
4457.06 2378
4457.69 2363
4458.32 2443
4458.95 2300
4459.58 2308
4460.21 2196
4460.84 2227
4461.47 2313
4462.10 2189
4462.73 2164
4463.36 2374
4463.99 2275
4464.62 2169
4465.25 2248
4465.88 2228
4466.51 2220
4467.14 2068
4467.77 2207
4468.40 2231
4469.03 2132
4469.67 2081
4470.30 2292
4470.93 2249
4471.56 2079
4472.19 2132
4472.82 2196
4473.45 2144
4474.08 2178
4474.71 2231
4475.34 2242
4475.97 2191
4476.61 2066
4477.24 2185
4477.87 2214
4478.50 2072
4479.13 2138
4479.76 2129
4480.39 2225
4481.02 2141
4481.66 2062
4482.29 2184
4482.92 2222
4483.55 2236
4484.18 2212
4484.81 2222
4485.45 2237
4486.08 2239
4486.71 2272
4487.34 2148
4487.97 2320
4488.61 2351
4489.24 2137
4489.87 2161
4490.50 2452
4491.13 2335
4491.77 2303
4492.40 2239
4493.03 2306
4493.66 2330
4494.30 2369
4494.93 2240
4495.56 2125
4496.19 2230
4496.83 2212
4497.46 2216
4498.09 2195
4498.72 2213
4499.36 2283
4499.99 2323
4500.62 2257
4501.25 2268
4501.89 2246
4502.52 2375
4503.15 2337
4503.79 2498
4504.42 2557
4505.05 2632
4505.69 2439
4506.32 2636
4506.95 2595
4507.59 2586
4508.22 2527
4508.85 2550
4509.49 2620
4510.12 2626
4510.75 2553
4511.39 2420
4512.02 2223
4512.65 2241
4513.29 2362
4513.92 2286
4514.56 2265
4515.19 2345
4515.82 2456
4516.46 2334
4517.09 2338
4517.73 2363
4518.36 2324
4518.99 2334
4519.63 2331
4520.26 2348
4520.90 2463
4521.53 2561
4522.16 2472
4522.80 2333
4523.43 2542
4524.07 2424
4524.70 2484
4525.34 2463
4525.97 2353
4526.61 2327
4527.24 2356
4527.88 2450
4528.51 2401
4529.15 2568
4529.78 2697
4530.42 2893
4531.05 3093
4531.69 3292
4532.32 3680
4532.96 3997
4533.59 4495
4534.23 4797
4534.86 4727
4535.50 4920
4536.13 5279
4536.77 4749
4537.40 4573
4538.04 4551
4538.67 4004
4539.31 3788
4539.94 3502
4540.58 3230
4541.22 2939
4541.85 2769
4542.49 2806
4543.12 2732
4543.76 2581
4544.40 2504
4545.03 2372
4545.67 2344
4546.30 2456
4546.94 2332
4547.58 2238
4548.21 2253
4548.85 2290
4549.48 2235
4550.12 2215
4550.76 2335
4551.39 2179
4552.03 2163
4552.67 2299
4553.30 2318
4553.94 2345
4554.58 2502
4555.21 2560
4555.85 2411
4556.49 2385
4557.12 2523
4557.76 2479
4558.40 2404
4559.03 2423
4559.67 2453
4560.31 2436
4560.94 2405
4561.58 2298
4562.22 2407
4562.86 2422
4563.49 2292
4564.13 2335
4564.77 2385
4565.41 2387
4566.04 2374
4566.68 2577
4567.32 2594
4567.96 2454
4568.59 2630
4569.23 2628
4569.87 2597
4570.51 2633
4571.14 2693
4571.78 2770
4572.42 2748
4573.06 2633
4573.70 2670
4574.33 2704
4574.97 2714
4575.61 2647
4576.25 2501
4576.89 2520
4577.52 2485
4578.16 2427
4578.80 2315
4579.44 2219
4580.08 2221
4580.72 2210
4581.35 2142
4581.99 2228
4582.63 2325
4583.27 2300
4583.91 2153
4584.55 2228
4585.19 2275
4585.83 2344
4586.46 2295
4587.10 2207
4587.74 2232
4588.38 2259
4589.02 2267
4589.66 2293
4590.30 2230
4590.94 2176
4591.58 2156
4592.22 2287
4592.85 2165
4593.49 2214
4594.13 2206
4594.77 2208
4595.41 2322
4596.05 2315
4596.69 2182
4597.33 2377
4597.97 2196
4598.61 2180
4599.25 2075
4599.89 2078
4600.53 2162
4601.17 2283
4601.81 2232
4602.45 2052
4603.09 2053
4603.73 2173
4604.37 2326
4605.01 2253
4605.65 2174
4606.29 2166
4606.93 2216
4607.57 2308
4608.21 2315
4608.85 2400
4609.49 2324
4610.13 2341
4610.77 2479
4611.41 2451
4612.05 2301
4612.70 2244
4613.34 2261
4613.98 2188
4614.62 2240
4615.26 2185
4615.90 2110
4616.54 2236
4617.18 2161
4617.82 2071
4618.46 2066
4619.10 2030
4619.75 2214
4620.39 2119
4621.03 2146
4621.67 2127
4622.31 2121
4622.95 2022
4623.59 2012
4624.24 2108
4624.88 2022
4625.52 2198
4626.16 2208
4626.80 2078
4627.44 1976
4628.09 2061
4628.73 2167
4629.37 2118
4630.01 2171
4630.65 2172
4631.29 2102
4631.94 2128
4632.58 2223
4633.22 2136
4633.86 2163
4634.51 2121
4635.15 2329
4635.79 2332
4636.43 2283
4637.07 2227
4637.72 2179
4638.36 2151
4639.00 2175
4639.64 2172
4640.29 2138
4640.93 2148
4641.57 2419
4642.21 2227
4642.86 2302
4643.50 2274
4644.14 2304
4644.79 2306
4645.43 2302
4646.07 2240
4646.72 2197
4647.36 2091
4648.00 2109
4648.64 1922
4649.29 2028
4649.93 2180
4650.57 2068
4651.22 2073
4651.86 2169
4652.50 2144
4653.15 2147
4653.79 2153
4654.44 2197
4655.08 2215
4655.72 2158
4656.37 2149
4657.01 2124
4657.65 2180
4658.30 2089
4658.94 2109
4659.59 2067
4660.23 2107
4660.87 2074
4661.52 2060
4662.16 2028
4662.81 2115
4663.45 2086
4664.09 1944
4664.74 1854
4665.38 2027
4666.03 2147
4666.67 2077
4667.32 1970
4667.96 2013
4668.61 2060
4669.25 2070
4669.89 2092
4670.54 1986
4671.18 2017
4671.83 2076
4672.47 1843
4673.12 1854
4673.76 1987
4674.41 1958
4675.05 2008
4675.70 2112
4676.34 1885
4676.99 1877
4677.63 2151
4678.28 2007
4678.92 1906
4679.57 1981
4680.22 2038
4680.86 1829
4681.51 1873
4682.15 1976
4682.80 2021
4683.44 1979
4684.09 2004
4684.73 2005
4685.38 2064
4686.03 2076
4686.67 2100
4687.32 2001
4687.96 1897
4688.61 1898
4689.25 2008
4689.90 2079
4690.55 1984
4691.19 1963
4691.84 1997
4692.49 1944
4693.13 2008
4693.78 1988
4694.42 1942
4695.07 1913
4695.72 2066
4696.36 1991
4697.01 2053
4697.66 2085
4698.30 2084
4698.95 2078
4699.60 2171
4700.24 2189
4700.89 2065
4701.54 2001
4702.18 1985
4702.83 2122
4703.48 2147
4704.12 2254
4704.77 2306
4705.42 2117
4706.07 2083
4706.71 2033
4707.36 1977
4708.01 1980
4708.66 1948
4709.30 2074
4709.95 2066
4710.60 2053
4711.24 2165
4711.89 2138
4712.54 1953
4713.19 1952
4713.84 2057
4714.48 2160
4715.13 2113
4715.78 2015
4716.43 1999
4717.07 1983
4717.72 2156
4718.37 2054
4719.02 1952
4719.67 2065
4720.31 1968
4720.96 1961
4721.61 2019
4722.26 2091
4722.91 2049
4723.56 2063
4724.20 2102
4724.85 2191
4725.50 2236
4726.15 2125
4726.80 2192
4727.45 2178
4728.10 2203
4728.74 2078
4729.39 2134
4730.04 2092
4730.69 2110
4731.34 2028
4731.99 2088
4732.64 1986
4733.29 2015
4733.94 1955
4734.58 1972
4735.23 2133
4735.88 2052
4736.53 1929
4737.18 2019
4737.83 1800
4738.48 1892
4739.13 1998
4739.78 2122
4740.43 1974
4741.08 1991
4741.73 2090
4742.38 2058
4743.03 2068
4743.68 2105
4744.33 2069
4744.98 2098
4745.63 2075
4746.28 2014
4746.93 2150
4747.58 2241
4748.23 2106
4748.88 2129
4749.53 2099
4750.18 2107
4750.83 2191
4751.48 2056
4752.13 1954
4752.78 2014
4753.43 2058
4754.08 2247
4754.73 2299
4755.38 2197
4756.03 2221
4756.68 2158
4757.33 2264
4757.98 2147
4758.63 2327
4759.28 2422
4759.93 2173
4760.59 2185
4761.24 2051
4761.89 2143
4762.54 2068
4763.19 2131
4763.84 2166
4764.49 2047
4765.14 2119
4765.79 2052
4766.45 1925
4767.10 1836
4767.75 1946
4768.40 2090
4769.05 1954
4769.70 2178
4770.35 2030
4771.01 2056
4771.66 2063
4772.31 2076
4772.96 2013
4773.61 1937
4774.26 1851
4774.92 1923
4775.57 1941
4776.22 1936
4776.87 1963
4777.52 2089
4778.18 1885
4778.83 1912
4779.48 1984
4780.13 2105
4780.79 2037
4781.44 1916
4782.09 1925
4782.74 1953
4783.40 1954
4784.05 2090
4784.70 2049
4785.35 2065
4786.01 1935
4786.66 1925
4787.31 1977
4787.96 1873
4788.62 1943
4789.27 2070
4789.92 1968
4790.58 2002
4791.23 1976
4791.88 1930
4792.53 2030
4793.19 2029
4793.84 1980
4794.49 2051
4795.15 1941
4795.80 2019
4796.45 1853
4797.11 1892
4797.76 1972
4798.41 1962
4799.07 2009
4799.72 1990
4800.37 1973
4801.03 2079
4801.68 1985
4802.34 2021
4802.99 2031
4803.64 2124
4804.30 1980
4804.95 1887
4805.61 1841
4806.26 1924
4806.91 1848
4807.57 1943
4808.22 1889
4808.88 1933
4809.53 1972
4810.18 2019
4810.84 2045
4811.49 1902
4812.15 1968
4812.80 2016
4813.46 2005
4814.11 2019
4814.77 1948
4815.42 1955
4816.07 1837
4816.73 1986
4817.38 2063
4818.04 2015
4818.69 2058
4819.35 2078
4820.00 2040
4820.66 2001
4821.31 2198
4821.97 2254
4822.62 2165
4823.28 2251
4823.93 2159
4824.59 2203
4825.24 2183
4825.90 2019
4826.56 1992
4827.21 2162
4827.87 2209
4828.52 2252
4829.18 2149
4829.83 2144
4830.49 2097
4831.14 2230
4831.80 2087
4832.46 2042
4833.11 2154
4833.77 2193
4834.42 2163
4835.08 2233
4835.74 2223
4836.39 2214
4837.05 2307
4837.70 2207
4838.36 2206
4839.02 2475
4839.67 2499
4840.33 2389
4840.99 2595
4841.64 2565
4842.30 2483
4842.96 2571
4843.61 2376
4844.27 2491
4844.92 2462
4845.58 2245
4846.24 2238
4846.90 2342
4847.55 2121
4848.21 2136
4848.87 2202
4849.52 2079
4850.18 2011
4850.84 2159
4851.49 2291
4852.15 2400
4852.81 2290
4853.47 2360
4854.12 2329
4854.78 2530
4855.44 2567
4856.09 2440
4856.75 2276
4857.41 2309
4858.07 2156
4858.72 2310
4859.38 2330
4860.04 2130
4860.70 2362
4861.36 2382
4862.01 2255
4862.67 2012
4863.33 2029
4863.99 2311
4864.64 2408
4865.30 2430
4865.96 2141
4866.62 2222
4867.28 2162
4867.94 2204
4868.59 2271
4869.25 2254
4869.91 2409
4870.57 2347
4871.23 2241
4871.89 2376
4872.54 2275
4873.20 2299
4873.86 2255
4874.52 2183
4875.18 2230
4875.84 2210
4876.50 2271
4877.16 2310
4877.81 2359
4878.47 2222
4879.13 2376
4879.79 2358
4880.45 2249
4881.11 2315
4881.77 2276
4882.43 2312
4883.09 2212
4883.75 2216
4884.41 2325
4885.06 2148
4885.72 2249
4886.38 2167
4887.04 2138
4887.70 2230
4888.36 2150
4889.02 2100
4889.68 2055
4890.34 2067
4891.00 2233
4891.66 2318
4892.32 2222
4892.98 2186
4893.64 2356
4894.30 2209
4894.96 2287
4895.62 2323
4896.28 2199
4896.94 2110
4897.60 2221
4898.26 2150
4898.92 2150
4899.58 2173
4900.24 2157
4900.90 2179
4901.56 2311
4902.22 2114
4902.88 2198
4903.54 2205
4904.21 2127
4904.87 2117
4905.53 2236
4906.19 2125
4906.85 2059
4907.51 2081
4908.17 2007
4908.83 2018
4909.49 2026
4910.15 1950
4910.81 2095
4911.48 2107
4912.14 2056
4912.80 2069
4913.46 1951
4914.12 2060
4914.78 2016
4915.44 1919
4916.11 1968
4916.77 1956
4917.43 1919
4918.09 1932
4918.75 1893
4919.41 1919
4920.07 1855
4920.74 1931
4921.40 1961
4922.06 1904
4922.72 1814
4923.38 1887
4924.05 1889
4924.71 1885
4925.37 1804
4926.03 1886
4926.69 1979
4927.36 1924
4928.02 1872
4928.68 2027
4929.34 1927
4930.01 1877
4930.67 1883
4931.33 1989
4931.99 1802
4932.66 1860
4933.32 1982
4933.98 1941
4934.64 1812
4935.31 1792
4935.97 1826
4936.63 1795
4937.30 1913
4937.96 1995
4938.62 2054
4939.28 1942
4939.95 1944
4940.61 1924
4941.27 2002
4941.94 2021
4942.60 2119
4943.26 1974
4943.93 1960
4944.59 1978
4945.25 2039
4945.92 2087
4946.58 1977
4947.24 1930
4947.91 1873
4948.57 1958
4949.23 2049
4949.90 1966
4950.56 1893
4951.23 1902
4951.89 2002
4952.55 2038
4953.22 2078
4953.88 1988
4954.55 1963
4955.21 1942
4955.87 1918
4956.54 1837
4957.20 1779
4957.87 1828
4958.53 1973
4959.20 1910
4959.86 1912
4960.52 1847
4961.19 1820
4961.85 1888
4962.52 1894
4963.18 1891
4963.85 1857
4964.51 1933
4965.18 2046
4965.84 2097
4966.51 2091
4967.17 2031
4967.84 2041
4968.50 2096
4969.17 2081
4969.83 2156
4970.50 2068
4971.16 2004
4971.83 2012
4972.49 2062
4973.16 2040
4973.82 2170
4974.49 2033
4975.15 1961
4975.82 1972
4976.48 2039
4977.15 1949
4977.82 2066
4978.48 2172
4979.15 2157
4979.81 2191
4980.48 2105
4981.14 2019
4981.81 1962
4982.48 2046
4983.14 2195
4983.81 2189
4984.47 2059
4985.14 2124
4985.81 2235
4986.47 2200
4987.14 2100
4987.81 2208
4988.47 2415
4989.14 2600
4989.80 2651
4990.47 2774
4991.14 3064
4991.80 3252
4992.47 3661
4993.14 3695
4993.80 3786
4994.47 3548
4995.14 3365
4995.80 3180
4996.47 2988
4997.14 2754
4997.80 2610
4998.47 2545
4999.14 2469
4999.81 2340
5000.47 2164
5001.14 2223
5001.81 2114
5002.47 2122
5003.14 2010
5003.81 2002
5004.48 1976
5005.14 2113
5005.81 2051
5006.48 2089
5007.15 2072
5007.81 2042
5008.48 1979
5009.15 1971
5009.82 1985
5010.49 1917
5011.15 1963
5011.82 2085
5012.49 2107
5013.16 2053
5013.83 2147
5014.49 2132
5015.16 2027
5015.83 2084
5016.50 2190
5017.17 2142
5017.83 2082
5018.50 2110
5019.17 2229
5019.84 2154
5020.51 2095
5021.18 2326
5021.84 2328
5022.51 2342
5023.18 2414
5023.85 2383
5024.52 2406
5025.19 2593
5025.86 2773
5026.53 2618
5027.19 2621
5027.86 2763
5028.53 2768
5029.20 2826
5029.87 2670
5030.54 2688
5031.21 2611
5031.88 2623
5032.55 2447
5033.22 2354
5033.89 2438
5034.56 2456
5035.23 2306
5035.89 2325
5036.56 2173
5037.23 2285
5037.90 2374
5038.57 2296
5039.24 2246
5039.91 2295
5040.58 2191
5041.25 2254
5041.92 2188
5042.59 2247
5043.26 2348
5043.93 2362
5044.60 2368
5045.27 2292
5045.94 2303
5046.61 2508
5047.28 2634
5047.95 2537
5048.62 2746
5049.29 2441
5049.96 2586
5050.63 2541
5051.31 2427
5051.98 2321
5052.65 2164
5053.32 2120
5053.99 2104
5054.66 2191
5055.33 2128
5056.00 2105
5056.67 2048
5057.34 2023
5058.01 2108
5058.68 1975
5059.35 2090
5060.03 2206
5060.70 2074
5061.37 2091
5062.04 2170
5062.71 2085
5063.38 2269
5064.05 2378
5064.72 2385
5065.40 2256
5066.07 2309
5066.74 2411
5067.41 2287
5068.08 2213
5068.75 2135
5069.43 2170
5070.10 2115
5070.77 2137
5071.44 2203
5072.11 2065
5072.79 1958
5073.46 1997
5074.13 2158
5074.80 1964
5075.47 1972
5076.15 2101
5076.82 2051
5077.49 2114
5078.16 2105
5078.83 2096
5079.51 1999
5080.18 2160
5080.85 2157
5081.52 2042
5082.20 2070
5082.87 2278
5083.54 2318
5084.22 2165
5084.89 2044
5085.56 2042
5086.23 2101
5086.91 2129
5087.58 2250
5088.25 2192
5088.93 2129
5089.60 2080
5090.27 2199
5090.94 2117
5091.62 2102
5092.29 2107
5092.96 2119
5093.64 2219
5094.31 2149
5094.98 2238
5095.66 2109
5096.33 2212
5097.00 2236
5097.68 2242
5098.35 2175
5099.03 2115
5099.70 2133
5100.37 1999
5101.05 2128
5101.72 2091
5102.39 1966
5103.07 1911
5103.74 2067
5104.42 1950
5105.09 1961
5105.77 2108
5106.44 1996
5107.11 2192
5107.79 2067
5108.46 2033
5109.14 2060
5109.81 1979
5110.49 2059
5111.16 1990
5111.83 1892
5112.51 1969
5113.18 1888
5113.86 2013
5114.53 1805
5115.21 1976
5115.88 1943
5116.56 2017
5117.23 1874
5117.91 1981
5118.58 1831
5119.26 1929
5119.93 2054
5120.61 2022
5121.28 1965
5121.96 1867
5122.63 2056
5123.31 2106
5123.98 2099
5124.66 2212
5125.33 2124
5126.01 2034
5126.69 2031
5127.36 1882
5128.04 2053
5128.71 2069
5129.39 1952
5130.06 1928
5130.74 1815
5131.42 1870
5132.09 1952
5132.77 1946
5133.44 1942
5134.12 1908
5134.79 1874
5135.47 2001
5136.15 2033
5136.82 2019
5137.50 2079
5138.18 1910
5138.85 1971
5139.53 1901
5140.20 1983
5140.88 1975
5141.56 2059
5142.23 2053
5142.91 2136
5143.59 1983
5144.26 2061
5144.94 1998
5145.62 1868
5146.29 1952
5146.97 1906
5147.65 1865
5148.33 1925
5149.00 1933
5149.68 1896
5150.36 1943
5151.03 2033
5151.71 1890
5152.39 1943
5153.06 1934
5153.74 1929
5154.42 1904
5155.10 1864
5155.77 1826
5156.45 1889
5157.13 1916
5157.81 1900
5158.48 1908
5159.16 1916
5159.84 1841
5160.52 1857
5161.20 1840
5161.87 1830
5162.55 1782
5163.23 1761
5163.91 1822
5164.58 1969
5165.26 1909
5165.94 1879
5166.62 1868
5167.30 1747
5167.98 1843
5168.65 1972
5169.33 1850
5170.01 1906
5170.69 1885
5171.37 1893
5172.05 1979
5172.72 1907
5173.40 1751
5174.08 1792
5174.76 1760
5175.44 1846
5176.12 1871
5176.80 1831
5177.48 1806
5178.15 1843
5178.83 1809
5179.51 1954
5180.19 1818
5180.87 1829
5181.55 1786
5182.23 1787
5182.91 1806
5183.59 1745
5184.27 1717
5184.95 1796
5185.63 1903
5186.30 1823
5186.98 1734
5187.66 1642
5188.34 1802
5189.02 1848
5189.70 1785
5190.38 1742
5191.06 1763
5191.74 1754
5192.42 1913
5193.10 1817
5193.78 1837
5194.46 1838
5195.14 1772
5195.82 1902
5196.50 1823
5197.18 1806
5197.86 1838
5198.54 1768
5199.22 1639
5199.90 1642
5200.58 1707
5201.26 1818
5201.94 1869
5202.62 1835
5203.31 1882
5203.99 1816
5204.67 1814
5205.35 1775
5206.03 1873
5206.71 1904
5207.39 1903
5208.07 1959
5208.75 2038
5209.43 1989
5210.11 1826
5210.79 1885
5211.48 2027
5212.16 1974
5212.84 1978
5213.52 1922
5214.20 1992
5214.88 2003
5215.56 2091
5216.24 2043
5216.93 1863
5217.61 1873
5218.29 1762
5218.97 1952
5219.65 1886
5220.33 1962
5221.02 2037
5221.70 1980
5222.38 1924
5223.06 1897
5223.74 1925
5224.42 1817
5225.11 1936
5225.79 1904
5226.47 1882
5227.15 1943
5227.83 1945
5228.52 1931
5229.20 1885
5229.88 1785
5230.56 1936
5231.25 1951
5231.93 1739
5232.61 1829
5233.29 1905
5233.98 1873
5234.66 1823
5235.34 1806
5236.02 1790
5236.71 1736
5237.39 1843
5238.07 1799
5238.76 1845
5239.44 1882
5240.12 1839
5240.80 1953
5241.49 2069
5242.17 2062
5242.85 2030
5243.54 1923
5244.22 1848
5244.90 2009
5245.59 1976
5246.27 1930
5246.95 1877
5247.64 1904
5248.32 1945
5249.00 1974
5249.69 1940
5250.37 2140
5251.05 2126
5251.74 2036
5252.42 2041
5253.11 2026
5253.79 2046
5254.47 2057
5255.16 2041
5255.84 2162
5256.53 2029
5257.21 2031
5257.89 2114
5258.58 1902
5259.26 2065
5259.95 1953
5260.63 2077
5261.32 2115
5262.00 1803
5262.68 1881
5263.37 1970
5264.05 2001
5264.74 1942
5265.42 1934
5266.11 1943
5266.79 2045
5267.48 1954
5268.16 1908
5268.85 1995
5269.53 1971
5270.22 2027
5270.90 1992
5271.59 1880
5272.27 1873
5272.96 1924
5273.64 1981
5274.33 1991
5275.01 2008
5275.70 1949
5276.38 1951
5277.07 1913
5277.75 1974
5278.44 1995
5279.12 2038
5279.81 1969
5280.49 2068
5281.18 1984
5281.87 1982
5282.55 2089
5283.24 2038
5283.92 2195
5284.61 2232
5285.30 2070
5285.98 2252
5286.67 2333
5287.35 2278
5288.04 2306
5288.73 2318
5289.41 2311
5290.10 2280
5290.78 2241
5291.47 2250
5292.16 2048
5292.84 2112
5293.53 2177
5294.22 2094
5294.90 2023
5295.59 2064
5296.28 2072
5296.96 2041
5297.65 2085
5298.34 2270
5299.02 2157
5299.71 2100
5300.40 2235
5301.08 2342
5301.77 2410
5302.46 2282
5303.14 2655
5303.83 2751
5304.52 2687
5305.21 2842
5305.89 3082
5306.58 3099
5307.27 2973
5307.96 2873
5308.64 2700
5309.33 2549
5310.02 2317
5310.71 2317
5311.39 2320
5312.08 2284
5312.77 2196
5313.46 2215
5314.14 2162
5314.83 2073
5315.52 2054
5316.21 2021
5316.89 2144
5317.58 2027
5318.27 1987
5318.96 2045
5319.65 2008
5320.34 2067
5321.02 2054
5321.71 2012
5322.40 2070
5323.09 2055
5323.78 2026
5324.47 2155
5325.15 2028
5325.84 2158
5326.53 1872
5327.22 1956
5327.91 2106
5328.60 2097
5329.29 2072
5329.97 1988
5330.66 2109
5331.35 2094
5332.04 2072
5332.73 2140
5333.42 2084
5334.11 2153
5334.80 2136
5335.49 2263
5336.18 2135
5336.87 2082
5337.55 2131
5338.24 2088
5338.93 2215
5339.62 2274
5340.31 2261
5341.00 2209
5341.69 2195
5342.38 2117
5343.07 2245
5343.76 2343
5344.45 2203
5345.14 2324
5345.83 2445
5346.52 2305
5347.21 2273
5347.90 2362
5348.59 2517
5349.28 2433
5349.97 2451
5350.66 2547
5351.35 2879
5352.04 2883
5352.73 2968
5353.42 3099
5354.11 3176
5354.80 3279
5355.49 3316
5356.18 3409
5356.87 3423
5357.56 3295
5358.25 3169
5358.94 2908
5359.64 2778
5360.33 2605
5361.02 2502
5361.71 2379
5362.40 2237
5363.09 2260
5363.78 2119
5364.47 2031
5365.16 2148
5365.85 2129
5366.55 2069
5367.24 2042
5367.93 1911
5368.62 2010
5369.31 2039
5370.00 2121
5370.69 2078
5371.38 1962
5372.08 2043
5372.77 1983
5373.46 2005
5374.15 1971
5374.84 2031
5375.53 2089
5376.23 1968
5376.92 1964
5377.61 1945
5378.30 1931
5378.99 1895
5379.69 1847
5380.38 1927
5381.07 2020
5381.76 2000
5382.45 1986
5383.15 2119
5383.84 1956
5384.53 2024
5385.22 2032
5385.92 1935
5386.61 2045
5387.30 2008
5387.99 2019
5388.69 1963
5389.38 2039
5390.07 1914
5390.76 2019
5391.46 2054
5392.15 2013
5392.84 2001
5393.54 2239
5394.23 2225
5394.92 2145
5395.61 2180
5396.31 2109
5397.00 2070
5397.69 2047
5398.39 1928
5399.08 1910
5399.77 2035
5400.47 2043
5401.16 1904
5401.85 1957
5402.55 2069
5403.24 1987
5403.93 2039
5404.63 1901
5405.32 2010
5406.02 1979
5406.71 2025
5407.40 1987
5408.10 1950
5408.79 2031
5409.48 2004
5410.18 1937
5410.87 2009
5411.57 1967
5412.26 2081
5412.95 1980
5413.65 1798
5414.34 1846
5415.04 1946
5415.73 1951
5416.43 1959
5417.12 1912
5417.82 1878
5418.51 1865
5419.20 1953
5419.90 1905
5420.59 1903
5421.29 2062
5421.98 1859
5422.68 1845
5423.37 1902
5424.07 1877
5424.76 1909
5425.46 1892
5426.15 1955
5426.85 1921
5427.54 1893
5428.24 2103
5428.93 2068
5429.63 1826
5430.32 1943
5431.02 1876
5431.71 2056
5432.41 1956
5433.10 1977
5433.80 1948
5434.50 1882
5435.19 1846
5435.89 1937
5436.58 1864
5437.28 1884
5437.97 1987
5438.67 1835
5439.37 1868
5440.06 1931
5440.76 2051
5441.45 1984
5442.15 2019
5442.85 1994
5443.54 1971
5444.24 2055
5444.93 2018
5445.63 2062
5446.33 1898
5447.02 1979
5447.72 2136
5448.42 2087
5449.11 2209
5449.81 2228
5450.51 2178
5451.20 2238
5451.90 2228
5452.60 2186
5453.29 2291
5453.99 2212
5454.69 2376
5455.38 2265
5456.08 2242
5456.78 2129
5457.47 2291
5458.17 2070
5458.87 2049
5459.57 2169
5460.26 2097
5460.96 2079
5461.66 1994
5462.35 2128
5463.05 2061
5463.75 2028
5464.45 2136
5465.14 2080
5465.84 2068
5466.54 2299
5467.24 2325
5467.93 2476
5468.63 2507
5469.33 2318
5470.03 2259
5470.73 2377
5471.42 2373
5472.12 2403
5472.82 2270
5473.52 2178
5474.22 2159
5474.91 2220
5475.61 2229
5476.31 2228
5477.01 2220
5477.71 2104
5478.40 2239
5479.10 2214
5479.80 2252
5480.50 2397
5481.20 2193
5481.90 2145
5482.60 2325
5483.29 2578
5483.99 2517
5484.69 2413
5485.39 2364
5486.09 2456
5486.79 2506
5487.49 2398
5488.19 2386
5488.89 2506
5489.58 2482
5490.28 2343
5490.98 2235
5491.68 2374
5492.38 2313
5493.08 2283
5493.78 2404
5494.48 2471
5495.18 2306
5495.88 2389
5496.58 2515
5497.28 2425
5497.98 2453
5498.68 2503
5499.38 2507
5500.08 2492
5500.78 2663
5501.48 2797
5502.18 2811
5502.88 2874
5503.58 2964
5504.28 3079
5504.98 3209
5505.68 3182
5506.38 3184
5507.08 3010
5507.78 2931
5508.48 3141
5509.18 2938
5509.88 2810
5510.58 2620
5511.28 2596
5511.98 2607
5512.68 2741
5513.38 2861
5514.08 2607
5514.78 2687
5515.48 2810
5516.18 2916
5516.88 3051
5517.58 3095
5518.28 3240
5518.99 3156
5519.69 3125
5520.39 2903
5521.09 2882
5521.79 2924
5522.49 2807
5523.19 2746
5523.89 2625
5524.59 2594
5525.30 2600
5526.00 2584
5526.70 2547
5527.40 2619
5528.10 2576
5528.80 2379
5529.50 2319
5530.21 2272
5530.91 2283
5531.61 2216
5532.31 2304
5533.01 2335
5533.72 2201
5534.42 2295
5535.12 2170
5535.82 2158
5536.52 2063
5537.23 2312
5537.93 2253
5538.63 2497
5539.33 2437
5540.03 2345
5540.74 2232
5541.44 2331
5542.14 2418
5542.84 2380
5543.55 2249
5544.25 2050
5544.95 2129
5545.65 2265
5546.36 2256
5547.06 2259
5547.76 2178
5548.47 2062
5549.17 2111
5549.87 2256
5550.57 2238
5551.28 2219
5551.98 2250
5552.68 2151
5553.39 2177
5554.09 2199
5554.79 2350
5555.50 2282
5556.20 2138
5556.90 2227
5557.61 2147
5558.31 2110
5559.01 2083
5559.72 2078
5560.42 2028
5561.12 2121
5561.83 2118
5562.53 2021
5563.23 2102
5563.94 2071
5564.64 2158
5565.35 2275
5566.05 2130
5566.75 2187
5567.46 2097
5568.16 2156
5568.87 2231
5569.57 2094
5570.27 2016
5570.98 2104
5571.68 2030
5572.39 2002
5573.09 2018
5573.80 1948
5574.50 2039
5575.21 2024
5575.91 1920
5576.61 1997
5577.32 2064
5578.02 2021
5578.73 2032
5579.43 2088
5580.14 2147
5580.84 2126
5581.55 2081
5582.25 2027
5582.96 1993
5583.66 1928
5584.37 2023
5585.07 1990
5585.78 1994
5586.48 2052
5587.19 1913
5587.89 1930
5588.60 1919
5589.30 1750
5590.01 1828
5590.72 1834
5591.42 1956
5592.13 1950
5592.83 1850
5593.54 1942
5594.24 1905
5594.95 1942
5595.66 2077
5596.36 1981
5597.07 1930
5597.77 1986
5598.48 1925
5599.18 1881
5599.89 1928
5600.60 1794
5601.30 1842
5602.01 1797
5602.72 1809
5603.42 1745
5604.13 1835
5604.83 1701
5605.54 1764
5606.25 1851
5606.95 1832
5607.66 1843
5608.37 1806
5609.07 1735
5609.78 1758
5610.49 1751
5611.19 1778
5611.90 1796
5612.61 1885
5613.31 1767
5614.02 1844
5614.73 1865
5615.44 1665
5616.14 1827
5616.85 1817
5617.56 1845
5618.26 1822
5618.97 1741
5619.68 1775
5620.39 1793
5621.09 1782
5621.80 1900
5622.51 1809
5623.22 1782
5623.92 1855
5624.63 1823
5625.34 1747
5626.05 1828
5626.75 1820
5627.46 1860
5628.17 1915
5628.88 1806
5629.59 1776
5630.29 1761
5631.00 1769
5631.71 1834
5632.42 1886
5633.13 1962
5633.83 1975
5634.54 1898
5635.25 1891
5635.96 1804
5636.67 1876
5637.38 1901
5638.08 1840
5638.79 1911
5639.50 1873
5640.21 1784
5640.92 1801
5641.63 1832
5642.34 1914
5643.05 1945
5643.75 1937
5644.46 2078
5645.17 1972
5645.88 2058
5646.59 2021
5647.30 1932
5648.01 1913
5648.72 1819
5649.43 1867
5650.14 1831
5650.85 1902
5651.55 1930
5652.26 1939
5652.97 1829
5653.68 1816
5654.39 1752
5655.10 1815
5655.81 1944
5656.52 1989
5657.23 2011
5657.94 1889
5658.65 1839
5659.36 1927
5660.07 1866
5660.78 1898
5661.49 1908
5662.20 1952
5662.91 2065
5663.62 2100
5664.33 1958
5665.04 1855
5665.75 1849
5666.46 1845
5667.17 1881
5667.88 1852
5668.59 1886
5669.30 1836
5670.01 1847
5670.72 1845
5671.43 1804
5672.14 1758
5672.85 1749
5673.57 1927
5674.28 2062
5674.99 1850
5675.70 1826
5676.41 1875
5677.12 1898
5677.83 1854
5678.54 1813
5679.25 1925
5679.96 1852
5680.68 1792
5681.39 1776
5682.10 1745
5682.81 1663
5683.52 1710
5684.23 1964
5684.94 2027
5685.65 1922
5686.37 1939
5687.08 1898
5687.79 1765
5688.50 1935
5689.21 1791
5689.92 1852
5690.64 1848
5691.35 1835
5692.06 2000
5692.77 1881
5693.48 1873
5694.20 1869
5694.91 1919
5695.62 1893
5696.33 1787
5697.04 1799
5697.76 1922
5698.47 1875
5699.18 1806
5699.89 1767
5700.61 1742
5701.32 1876
5702.03 1802
5702.74 1864
5703.46 1814
5704.17 1881
5704.88 1804
5705.59 1799
5706.31 1829
5707.02 1801
5707.73 1808
5708.45 2013
5709.16 1881
5709.87 1840
5710.58 1781
5711.30 1783
5712.01 1891
5712.72 1872
5713.44 2033
5714.15 1919
5714.86 1827
5715.58 1865
5716.29 1851
5717.00 1819
5717.72 1918
5718.43 1779
5719.14 1911
5719.86 1955
5720.57 1821
5721.28 1872
5722.00 1895
5722.71 1837
5723.43 1880
5724.14 1915
5724.85 1904
5725.57 1840
5726.28 1833
5727.00 1992
5727.71 2004
5728.42 2082
5729.14 2093
5729.85 1992
5730.57 1996
5731.28 2197
5732.00 2113
5732.71 2034
5733.42 2106
5734.14 2260
5734.85 2228
5735.57 2229
5736.28 2185
5737.00 2173
5737.71 2160
5738.43 1996
5739.14 2108
5739.86 2124
5740.57 1966
5741.29 1905
5742.00 1994
5742.72 1929
5743.43 2080
5744.15 1997
5744.86 2013
5745.58 2000
5746.29 2030
5747.01 2187
5747.72 2065
5748.44 2179
5749.15 2159
5749.87 2120
5750.58 2039
5751.30 2205
5752.02 2155
5752.73 2145
5753.45 2092
5754.16 2233
5754.88 2320
5755.59 2264
5756.31 2279
5757.03 2273
5757.74 2390
5758.46 2368
5759.17 2407
5759.89 2294
5760.61 2288
5761.32 2370
5762.04 2260
5762.76 2424
5763.47 2527
5764.19 2614
5764.90 2643
5765.62 2664
5766.34 2756
5767.05 2903
5767.77 2797
5768.49 3050
5769.20 2883
5769.92 3063
5770.64 3083
5771.35 3149
5772.07 2972
5772.79 2821
5773.51 2716
5774.22 2725
5774.94 2606
5775.66 2470
5776.37 2434
5777.09 2361
5777.81 2354
5778.53 2448
5779.24 2410
5779.96 2452
5780.68 2473
5781.39 2326
5782.11 2458
5782.83 2666
5783.55 2719
5784.26 2838
5784.98 2862
5785.70 2898
5786.42 2964
5787.14 2766
5787.85 2730
5788.57 2649
5789.29 2606
5790.01 2676
5790.73 2492
5791.44 2667
5792.16 2720
5792.88 2799
5793.60 2603
5794.32 2512
5795.03 2677
5795.75 2937
5796.47 2804
5797.19 3007
5797.91 2937
5798.63 2928
5799.35 3109
5800.06 3156
5800.78 3239
5801.50 3356
5802.22 3302
5802.94 3575
5803.66 4083
5804.38 4531
5805.10 5136
5805.81 5695
5806.53 5908
5807.25 6213
5807.97 6098
5808.69 5917
5809.41 5893
5810.13 4975
5810.85 4672
5811.57 4304
5812.29 3637
5813.01 3472
5813.73 3279
5814.45 3240
5815.17 3290
5815.88 3200
5816.60 3103
5817.32 3211
5818.04 3218
5818.76 3189
5819.48 3590
5820.20 3324
5820.92 3393
5821.64 3592
5822.36 3501
5823.08 3236
5823.80 3193
5824.52 3124
5825.24 3182
5825.96 3049
5826.68 2949
5827.40 2849
5828.12 2894
5828.84 2785
5829.57 2793
5830.29 2697
5831.01 2590
5831.73 2541
5832.45 2616
5833.17 2580
5833.89 2650
5834.61 2460
5835.33 2504
5836.05 2584
5836.77 2460
5837.49 2451
5838.21 2418
5838.94 2462
5839.66 2529
5840.38 2395
5841.10 2236
5841.82 2444
5842.54 2412
5843.26 2314
5843.98 2314
5844.70 2441
5845.43 2360
5846.15 2294
5846.87 2268
5847.59 2351
5848.31 2374
5849.03 2426
5849.76 2348
5850.48 2277
5851.20 2405
5851.92 2189
5852.64 2295
5853.36 2224
5854.09 2207
5854.81 2238
5855.53 2306
5856.25 2387
5856.97 2296
5857.70 2252
5858.42 2350
5859.14 2289
5859.86 2352
5860.59 2131
5861.31 2101
5862.03 2166
5862.75 2249
5863.48 2183
5864.20 2162
5864.92 2135
5865.64 2045
5866.37 1995
5867.09 2019
5867.81 2061
5868.54 2023
5869.26 1955
5869.98 2114
5870.70 2159
5871.43 2135
5872.15 2077
5872.87 2035
5873.60 2101
5874.32 2111
5875.04 2079
5875.77 1896
5876.49 1960
5877.21 1994
5877.94 1925
5878.66 1975
5879.38 1967
5880.11 2021
5880.83 2025
5881.55 2002
5882.28 1953
5883.00 1987
5883.73 1954
5884.45 1960
5885.17 1983
5885.90 2049
5886.62 1961
5887.34 1953
5888.07 1940
5888.79 1956
5889.52 1965
5890.24 2069
5890.97 1985
5891.69 1982
5892.41 2021
5893.14 1971
5893.86 1934
5894.59 2027
5895.31 1899
5896.04 1991
5896.76 1987
5897.49 2080
5898.21 2028
5898.93 1992
5899.66 2075
5900.38 2044
5901.11 1992
5901.83 1970
5902.56 2020
5903.28 2041
5904.01 1856
5904.73 1963
5905.46 1920
5906.18 1897
5906.91 1944
5907.64 2074
5908.36 2037
5909.09 2002
5909.81 1915
5910.54 1877
5911.26 1893
5911.99 1933
5912.71 2037
5913.44 1938
5914.16 1884
5914.89 1908
5915.62 1873
5916.34 1916
5917.07 1979
5917.79 1900
5918.52 1887
5919.25 1975
5919.97 1862
5920.70 1975
5921.42 1909
5922.15 1942
5922.88 1988
5923.60 2090
5924.33 2020
5925.05 2064
5925.78 2078
5926.51 1971
5927.23 2177
5927.96 2079
5928.69 1999
5929.41 2006
5930.14 2234
5930.87 2186
5931.59 2027
5932.32 2005
5933.05 2007
5933.77 1998
5934.50 2163
5935.23 2225
5935.95 2255
5936.68 2189
5937.41 2316
5938.14 2318
5938.86 2273
5939.59 2342
5940.32 2270
5941.04 2363
5941.77 2324
5942.50 2327
5943.23 2489
5943.95 2568
5944.68 2314
5945.41 2350
5946.14 2382
5946.87 2345
5947.59 2308
5948.32 2184
5949.05 2350
5949.78 2391
5950.50 2336
5951.23 2259
5951.96 2329
5952.69 2452
5953.42 2125
5954.14 2183
5954.87 2212
5955.60 2339
5956.33 2479
5957.06 2499
5957.79 2404
5958.51 2387
5959.24 2325
5959.97 2451
5960.70 2363
5961.43 2290
5962.16 2343
5962.88 2465
5963.61 2549
5964.34 2527
5965.07 2376
5965.80 2320
5966.53 2482
5967.26 2589
5967.99 2526
5968.72 2565
5969.44 2458
5970.17 2733
5970.90 2787
5971.63 2704
5972.36 2609
5973.09 2787
5973.82 2851
5974.55 2882
5975.28 2870
5976.01 2645
5976.74 2680
5977.47 2657
5978.20 2752
5978.93 2613
5979.66 2496
5980.39 2595
5981.12 2547
5981.85 2536
5982.58 2503
5983.31 2628
5984.04 2650
5984.77 2557
5985.50 2626
5986.23 2801
5986.96 2765
5987.69 2623
5988.42 2692
5989.15 2653
5989.88 2729
5990.61 2673
5991.34 2719
5992.07 2811
5992.80 2732
5993.53 2682
5994.26 2766
5994.99 2905
5995.72 2697
5996.45 2693
5997.18 2688
5997.91 2725
5998.64 2676
5999.37 2711
6000.11 2747
6000.84 2776
6001.57 2753
6002.30 2686
6003.03 2682
6003.76 2702
6004.49 2709
6005.22 2555
6005.95 2619
6006.69 2630
6007.42 2599
6008.15 2611
6008.88 2646
6009.61 2693
6010.34 2851
6011.07 2783
6011.81 2834
6012.54 2929
6013.27 3200
6014.00 3482
6014.73 3483
6015.46 3521
6016.20 3730
6016.93 3909
6017.66 3783
6018.39 3720
6019.12 3672
6019.86 3656
6020.59 3585
6021.32 3196
6022.05 3031
6022.79 2921
6023.52 2830
6024.25 2618
6024.98 2737
6025.72 2633
6026.45 2386
6027.18 2475
6027.91 2523
6028.65 2427
6029.38 2407
6030.11 2597
6030.84 2595
6031.58 2519
6032.31 2387
6033.04 2420
6033.78 2467
6034.51 2448
6035.24 2490
6035.98 2482
6036.71 2472
6037.44 2459
6038.17 2281
6038.91 2318
6039.64 2253
6040.37 2278
6041.11 2366
6041.84 2238
6042.58 2334
6043.31 2219
6044.04 2371
6044.78 2314
6045.51 2330
6046.24 2371
6046.98 2439
6047.71 2417
6048.44 2615
6049.18 2530
6049.91 2460
6050.65 2607
6051.38 2544
6052.11 2596
6052.85 2454
6053.58 2596
6054.32 2676
6055.05 2676
6055.79 2743
6056.52 2728
6057.25 2723
6057.99 2616
6058.72 2631
6059.46 2535
6060.19 2518
6060.93 2450
6061.66 2495
6062.40 2405
6063.13 2534
6063.87 2538
6064.60 2425
6065.34 2410
6066.07 2364
6066.81 2452
6067.54 2586
6068.28 2491
6069.01 2506
6069.75 2324
6070.48 2238
6071.22 2325
6071.95 2291
6072.69 2328
6073.42 2488
6074.16 2483
6074.89 2413
6075.63 2462
6076.36 2424
6077.10 2554
6077.84 2337
6078.57 2371
6079.31 2384
6080.04 2412
6080.78 2365
6081.51 2347
6082.25 2419
6082.99 2247
6083.72 2304
6084.46 2303
6085.20 2262
6085.93 2302
6086.67 2322
6087.40 2194
6088.14 2306
6088.88 2261
6089.61 2185
6090.35 2240
6091.09 2327
6091.82 2265
6092.56 2326
6093.30 2392
6094.03 2303
6094.77 2301
6095.51 2183
6096.24 2157
6096.98 2300
6097.72 2280
6098.45 2214
6099.19 2215
6099.93 2228
6100.66 2262
6101.40 2236
6102.14 2156
6102.87 2198
6103.61 2068
6104.35 2143
6105.09 2278
6105.82 2266
6106.56 2366
6107.30 2259
6108.04 2226
6108.77 2350
6109.51 2264
6110.25 2312
6110.99 2312
6111.72 2290
6112.46 2212
6113.20 2165
6113.94 2226
6114.68 2203
6115.41 2188
6116.15 2363
6116.89 2250
6117.63 2281
6118.37 2303
6119.10 2213
6119.84 2295
6120.58 2368
6121.32 2399
6122.06 2283
6122.80 2396
6123.53 2467
6124.27 2535
6125.01 2403
6125.75 2358
6126.49 2429
6127.23 2585
6127.97 2533
6128.70 2427
6129.44 2476
6130.18 2483
6130.92 2635
6131.66 2570
6132.40 2496
6133.14 2345
6133.88 2521
6134.62 2527
6135.35 2413
6136.09 2421
6136.83 2530
6137.57 2546
6138.31 2462
6139.05 2524
6139.79 2557
6140.53 2621
6141.27 2599
6142.01 2697
6142.75 2645
6143.49 2660
6144.23 2644
6144.97 2597
6145.71 2447
6146.45 2577
6147.19 2618
6147.93 2731
6148.67 2653
6149.41 2633
6150.15 2751
6150.89 2650
6151.63 2678
6152.37 2697
6153.11 2842
6153.85 2843
6154.59 2758
6155.33 2928
6156.07 2853
6156.81 2883
6157.55 2829
6158.29 2856
6159.03 2862
6159.77 2937
6160.51 3025
6161.25 3058
6161.99 2964
6162.73 2913
6163.47 3139
6164.22 3229
6164.96 3159
6165.70 2978
6166.44 3032
6167.18 3130
6167.92 3248
6168.66 3390
6169.40 3435
6170.14 3690
6170.89 3821
6171.63 3773
6172.37 3854
6173.11 3728
6173.85 3780
6174.59 3880
6175.33 3718
6176.08 3745
6176.82 3858
6177.56 3845
6178.30 3618
6179.04 3503
6179.78 3525
6180.53 3629
6181.27 3532
6182.01 3511
6182.75 3461
6183.49 3477
6184.24 3511
6184.98 3663
6185.72 3593
6186.46 3577
6187.20 3670
6187.95 3737
6188.69 3766
6189.43 3739
6190.17 3698
6190.92 3738
6191.66 3793
6192.40 3684
6193.14 3785
6193.89 3851
6194.63 3830
6195.37 3981
6196.12 4093
6196.86 4272
6197.60 4453
6198.34 4350
6199.09 4467
6199.83 4496
6200.57 4475
6201.32 4414
6202.06 4401
6202.80 4352
6203.55 4326
6204.29 4149
6205.03 4335
6205.78 4475
6206.52 4372
6207.26 4549
6208.01 4821
6208.75 5002
6209.49 5541
6210.24 6247
6210.98 7377
6211.72 8568
6212.47 9887
6213.21 10973
6213.96 11549
6214.70 12051
6215.44 11845
6216.19 11710
6216.93 10727
6217.68 9594
6218.42 8795
6219.16 7472
6219.91 6361
6220.65 5659
6221.40 5019
6222.14 4516
6222.89 4254
6223.63 4088
6224.37 3775
6225.12 3711
6225.86 3553
6226.61 3643
6227.35 3641
6228.10 3550
6228.84 3865
6229.59 3777
6230.33 3773
6231.08 3636
6231.82 3732
6232.57 3800
6233.31 3504
6234.06 3201
6234.80 3107
6235.55 2898
6236.29 2957
6237.04 2905
6237.78 2913
6238.53 3022
6239.27 2808
6240.02 2868
6240.76 2949
6241.51 2972
6242.26 2880
6243.00 2961
6243.75 2958
6244.49 3028
6245.24 3097
6245.98 2875
6246.73 2985
6247.48 3122
6248.22 3136
6248.97 3104
6249.71 3207
6250.46 3285
6251.21 3261
6251.95 3374
6252.70 3492
6253.44 3484
6254.19 3798
6254.94 3511
6255.68 3417
6256.43 3310
6257.18 3273
6257.92 3371
6258.67 3282
6259.42 3307
6260.16 3264
6260.91 3313
6261.66 3216
6262.40 3177
6263.15 3217
6263.90 3313
6264.64 3127
6265.39 3262
6266.14 3331
6266.88 3347
6267.63 3078
6268.38 3208
6269.13 3168
6269.87 3156
6270.62 3103
6271.37 3144
6272.11 3304
6272.86 3247
6273.61 3150
6274.36 3159
6275.10 3128
6275.85 3072
6276.60 3231
6277.35 3406
6278.10 3328
6278.84 3347
6279.59 3313
6280.34 3454
6281.09 3488
6281.83 3678
6282.58 3544
6283.33 3421
6284.08 3357
6284.83 3222
6285.57 3183
6286.32 3130
6287.07 3019
6287.82 2802
6288.57 2848
6289.32 2761
6290.06 2748
6290.81 2798
6291.56 2763
6292.31 2942
6293.06 2922
6293.81 2997
6294.56 3034
6295.30 2970
6296.05 2954
6296.80 2974
6297.55 2961
6298.30 2908
6299.05 2959
6299.80 3011
6300.55 2699
6301.30 2623
6302.05 2556
6302.79 2587
6303.54 2578
6304.29 2605
6305.04 2608
6305.79 2595
6306.54 2558
6307.29 2599
6308.04 2618
6308.79 2602
6309.54 2597
6310.29 2528
6311.04 2536
6311.79 2595
6312.54 2563
6313.29 2602
6314.04 2597
6314.79 2546
6315.54 2503
6316.29 2527
6317.04 2569
6317.79 2752
6318.54 2657
6319.29 2517
6320.04 2495
6320.79 2508
6321.54 2537
6322.29 2481
6323.04 2543
6323.79 2367
6324.54 2474
6325.29 2383
6326.04 2387
6326.79 2373
6327.54 2359
6328.29 2229
6329.04 2329
6329.79 2415
6330.55 2461
6331.30 2297
6332.05 2231
6332.80 2243
6333.55 2269
6334.30 2229
6335.05 2274
6335.80 2161
6336.55 2141
6337.30 2249
6338.06 2193
6338.81 2114
6339.56 2140
6340.31 2043
6341.06 2050
6341.81 2159
6342.56 2206
6343.32 2285
6344.07 2277
6344.82 2341
6345.57 2269
6346.32 2269
6347.07 2192
6347.83 2146
6348.58 2047
6349.33 2192
6350.08 2220
6350.83 2183
6351.59 2191
6352.34 2189
6353.09 2088
6353.84 2096
6354.60 2163
6355.35 2166
6356.10 2236
6356.85 2383
6357.61 2232
6358.36 2163
6359.11 2173
6359.86 2126
6360.62 2000
6361.37 2158
6362.12 2168
6362.87 2212
6363.63 2095
6364.38 2197
6365.13 2216
6365.88 2222
6366.64 2097
6367.39 2153
6368.14 2019
6368.90 2011
6369.65 1958
6370.40 2100
6371.16 2051
6371.91 2101
6372.66 2230
6373.42 2167
6374.17 2136
6374.92 2129
6375.68 2106
6376.43 2205
6377.18 2132
6377.94 2172
6378.69 2225
6379.45 2121
6380.20 2239
6380.95 2133
6381.71 2172
6382.46 2223
6383.21 2048
6383.97 2085
6384.72 2128
6385.48 2089
6386.23 2090
6386.98 2098
6387.74 2115
6388.49 2167
6389.25 2004
6390.00 2128
6390.76 2018
6391.51 2177
6392.27 2027
6393.02 2088
6393.77 1938
6394.53 2030
6395.28 2090
6396.04 1905
6396.79 1885
6397.55 2032
6398.30 2091
6399.06 2115
6399.81 2061
6400.57 1959
6401.32 2041
6402.08 1927
6402.83 1961
6403.59 1988
6404.34 2039
6405.10 1991
6405.85 1963
6406.61 1898
6407.36 1979
6408.12 2007
6408.88 1855
6409.63 1954
6410.39 1970
6411.14 2062
6411.90 2024
6412.65 2069
6413.41 2098
6414.16 2252
6414.92 2274
6415.68 2169
6416.43 2220
6417.19 2151
6417.94 2144
6418.70 2066
6419.46 2001
6420.21 1975
6420.97 1914
6421.73 2064
6422.48 2042
6423.24 2010
6423.99 2112
6424.75 2039
6425.51 2087
6426.26 2012
6427.02 2050
6427.78 2032
6428.53 1974
6429.29 2014
6430.05 2041
6430.80 2098
6431.56 1978
6432.32 2114
6433.07 2198
6433.83 2065
6434.59 2002
6435.34 2048
6436.10 2002
6436.86 2145
6437.62 2099
6438.37 2062
6439.13 2042
6439.89 2091
6440.65 2068
6441.40 2089
6442.16 2219
6442.92 2117
6443.68 2068
6444.43 2101
6445.19 2177
6445.95 2109
6446.71 2124
6447.46 2023
6448.22 2113
6448.98 2088
6449.74 2073
6450.49 2167
6451.25 2105
6452.01 2113
6452.77 2209
6453.53 2196
6454.29 2238
6455.04 2215
6455.80 2366
6456.56 2233
6457.32 2194
6458.08 2232
6458.84 2165
6459.59 2128
6460.35 2289
6461.11 2374
6461.87 2319
6462.63 2302
6463.39 2313
6464.15 2310
6464.90 2262
6465.66 2325
6466.42 2255
6467.18 2285
6467.94 2299
6468.70 2246
6469.46 2336
6470.22 2315
6470.98 2278
6471.73 2322
6472.49 2442
6473.25 2315
6474.01 2356
6474.77 2507
6475.53 2461
6476.29 2459
6477.05 2336
6477.81 2354
6478.57 2346
6479.33 2274
6480.09 2369
6480.85 2445
6481.61 2448
6482.37 2554
6483.13 2487
6483.89 2514
6484.65 2480
6485.41 2464
6486.17 2471
6486.93 2518
6487.69 2633
6488.45 2631
6489.21 2635
6489.97 2633
6490.73 2702
6491.49 2791
6492.25 2681
6493.01 2735
6493.77 2814
6494.53 2753
6495.29 2736
6496.05 2856
6496.81 2900
6497.57 2916
6498.33 3015
6499.10 3021
6499.86 2926
6500.62 3075
6501.38 3098
6502.14 3119
6502.90 3156
6503.66 3236
6504.42 3178
6505.18 3253
6505.94 3151
6506.71 3209
6507.47 3179
6508.23 3039
6508.99 3121
6509.75 3209
6510.51 3239
6511.27 3396
6512.04 3311
6512.80 3305
6513.56 3420
6514.32 3441
6515.08 3450
6515.84 3418
6516.61 3528
6517.37 3507
6518.13 3526
6518.89 3430
6519.65 3442
6520.42 3543
6521.18 3555
6521.94 3435
6522.70 3446
6523.46 3563
6524.23 3633
6524.99 3784
6525.75 3799
6526.51 3837
6527.28 3903
6528.04 3979
6528.80 4128
6529.56 4188
6530.33 4284
6531.09 4312
6531.85 4429
6532.61 4355
6533.38 4288
6534.14 4137
6534.90 4306
6535.67 4409
6536.43 4482
6537.19 4815
6537.95 5262
6538.72 5773
6539.48 6527
6540.24 7295
6541.01 7950
6541.77 8540
6542.53 8920
6543.30 8410
6544.06 8151
6544.82 7475
6545.59 6657
6546.35 5817
6547.11 5117
6547.88 4633
6548.64 4133
6549.41 3873
6550.17 3849
6550.93 3581
6551.70 3189
6552.46 3167
6553.22 3238
6553.99 3090
6554.75 3152
6555.52 3292
6556.28 3086
6557.05 3160
6557.81 3243
6558.57 3160
6559.34 3105
6560.10 3160
6560.87 3184
6561.63 3076
6562.40 3069
6563.16 3096
6563.92 3156
6564.69 2983
6565.45 3116
6566.22 3170
6566.98 3205
6567.75 3191
6568.51 3319
6569.28 3292
6570.04 3290
6570.81 3404
6571.57 3429
6572.34 3387
6573.10 3370
6573.87 3316
6574.63 3333
6575.40 3509
6576.16 3620
6576.93 3504
6577.69 3824
6578.46 3909
6579.23 3789
6579.99 3857
6580.76 4013
6581.52 3896
6582.29 3966
6583.05 3891
6583.82 3633
6584.59 3827
6585.35 3631
6586.12 3435
6586.88 3691
6587.65 3577
6588.41 3557
6589.18 3499
6589.95 3523
6590.71 3544
6591.48 3612
6592.25 3622
6593.01 3692
6593.78 3693
6594.54 3668
6595.31 3909
6596.08 3999
6596.84 4078
6597.61 4175
6598.38 4334
6599.14 4302
6599.91 4191
6600.68 4265
6601.44 4257
6602.21 4156
6602.98 4023
6603.74 3928
6604.51 3722
6605.28 3615
6606.05 3551
6606.81 3713
6607.58 3614
6608.35 3466
6609.11 3369
6609.88 3427
6610.65 3498
6611.42 3412
6612.18 3533
6612.95 3499
6613.72 3520
6614.49 3647
6615.25 3621
6616.02 3694
6616.79 3640
6617.56 3617
6618.32 3564
6619.09 3576
6619.86 3587
6620.63 3499
6621.40 3689
6622.16 3555
6622.93 3354
6623.70 3492
6624.47 3595
6625.24 3598
6626.00 3608
6626.77 3457
6627.54 3546
6628.31 3482
6629.08 3542
6629.85 3386
6630.61 3326
6631.38 3411
6632.15 3401
6632.92 3326
6633.69 3438
6634.46 3543
6635.23 3852
6635.99 4122
6636.76 4476
6637.53 4830
6638.30 5443
6639.07 5769
6639.84 6020
6640.61 6274
6641.38 6251
6642.15 6010
6642.92 5765
6643.68 5371
6644.45 4837
6645.22 4499
6645.99 3995
6646.76 3651
6647.53 3224
6648.30 3042
6649.07 3016
6649.84 2962
6650.61 2888
6651.38 2927
6652.15 3011
6652.92 2794
6653.69 2765
6654.46 2942
6655.23 2877
6656.00 2859
6656.77 2730
6657.54 2758
6658.31 2950
6659.08 2904
6659.85 2801
6660.62 2845
6661.39 2670
6662.16 2484
6662.93 2635
6663.70 2693
6664.47 2595
6665.24 2570
6666.01 2581
6666.78 2649
6667.55 2592
6668.32 2701
6669.09 2554
6669.86 2629
6670.64 2708
6671.41 2616
6672.18 2751
6672.95 2634
6673.72 2598
6674.49 2670
6675.26 2815
6676.03 2747
6676.80 2769
6677.57 2901
6678.35 2939
6679.12 2856
6679.89 2983
6680.66 2975
6681.43 2853
6682.20 2824
6682.97 2823
6683.75 2844
6684.52 2779
6685.29 2723
6686.06 2673
6686.83 2814
6687.60 2881
6688.38 2942
6689.15 2869
6689.92 2886
6690.69 3038
6691.46 2966
6692.24 2937
6693.01 3027
6693.78 3061
6694.55 2980
6695.32 2817
6696.10 2846
6696.87 2743
6697.64 2627
6698.41 2577
6699.19 2607
6699.96 2663
6700.73 2509
6701.50 2505
6702.28 2460
6703.05 2500
6703.82 2389
6704.59 2436
6705.37 2422
6706.14 2597
6706.91 2626
6707.69 2430
6708.46 2428
6709.23 2515
6710.00 2519
6710.78 2462
6711.55 2400
6712.32 2347
6713.10 2247
6713.87 2281
6714.64 2415
6715.42 2238
6716.19 2206
6716.96 2198
6717.74 2372
6718.51 2332
6719.28 2292
6720.06 2172
6720.83 2133
6721.61 2203
6722.38 2161
6723.15 2099
6723.93 2181
6724.70 2108
6725.47 2074
6726.25 2119
6727.02 2171
6727.80 2276
6728.57 2262
6729.35 2163
6730.12 2212
6730.89 2153
6731.67 2100
6732.44 2170
6733.22 2108
6733.99 2080
6734.77 2142
6735.54 2070
6736.31 2025
6737.09 1969
6737.86 2104
6738.64 2088
6739.41 2095
6740.19 2045
6740.96 2081
6741.74 2106
6742.51 2145
6743.29 2074
6744.06 2088
6744.84 2098
6745.61 2082
6746.39 2215
6747.16 2179
6747.94 2022
6748.71 2064
6749.49 2073
6750.26 2067
6751.04 2081
6751.82 2014
6752.59 2092
6753.37 2097
6754.14 2154
6754.92 2138
6755.69 2128
6756.47 2196
6757.25 2316
6758.02 2139
6758.80 2201
6759.57 2217
6760.35 2015
6761.12 2034
6761.90 2118
6762.68 1913
6763.45 1935
6764.23 2028
6765.01 1986
6765.78 1962
6766.56 2040
6767.33 1985
6768.11 1993
6768.89 1907
6769.66 1889
6770.44 1992
6771.22 2015
6771.99 1913
6772.77 2038
6773.55 1991
6774.32 1985
6775.10 1948
6775.88 1960
6776.65 2073
6777.43 1971
6778.21 1924
6778.99 1991
6779.76 1987
6780.54 1926
6781.32 1760
6782.09 1904
6782.87 2006
6783.65 1951
6784.43 1918
6785.20 1991
6785.98 2018
6786.76 2013
6787.54 1920
6788.31 2022
6789.09 1906
6789.87 1877
6790.65 2000
6791.42 1829
6792.20 1912
6792.98 1985
6793.76 1997
6794.54 1948
6795.31 1937
6796.09 1858
6796.87 1837
6797.65 1891
6798.43 1877
6799.20 1929
6799.98 1876
6800.76 1873
6801.54 1953
6802.32 1824
6803.10 1828
6803.87 1877
6804.65 1821
6805.43 1941
6806.21 1909
6806.99 1998
6807.77 2067
6808.55 2025
6809.32 2003
6810.10 2065
6810.88 2060
6811.66 2046
6812.44 2038
6813.22 1958
6814.00 2019
6814.78 1920
6815.56 2029
6816.34 1895
6817.11 1898
6817.89 1908
6818.67 1888
6819.45 1986
6820.23 1930
6821.01 1926
6821.79 1866
6822.57 1969
6823.35 1997
6824.13 2033
6824.91 1874
6825.69 1942
6826.47 1951
6827.25 1994
6828.03 2020
6828.81 2009
6829.59 1854
6830.37 1963
6831.15 2070
6831.93 1969
6832.71 1904
6833.49 1944
6834.27 1946
6835.05 1866
6835.83 1877
6836.61 1868
6837.39 1893
6838.17 1968
6838.95 2045
6839.73 1962
6840.51 1964
6841.29 1877
6842.07 1948
6842.85 1985
6843.63 2004
6844.42 2023
6845.20 1978
6845.98 2011
6846.76 1964
6847.54 1891
6848.32 1951
6849.10 1903
6849.88 2015
6850.66 1995
6851.44 2001
6852.23 2091
6853.01 2176
6853.79 2298
6854.57 2595
6855.35 2656
6856.13 2704
6856.91 2869
6857.70 3093
6858.48 3021
6859.26 2798
6860.04 2599
6860.82 2489
6861.60 2394
6862.39 2335
6863.17 2160
6863.95 2155
6864.73 2163
6865.51 2130
6866.30 2155
6867.08 1999
6867.86 2057
6868.64 2071
6869.42 2030
6870.21 2233
6870.99 2311
6871.77 2287
6872.55 2255
6873.34 2237
6874.12 2086
6874.90 2159
6875.68 2140
6876.47 2135
6877.25 2142
6878.03 2257
6878.81 2126
6879.60 2121
6880.38 2104
6881.16 2015
6881.95 2232
6882.73 2224
6883.51 2034
6884.29 2104
6885.08 2253
6885.86 2242
6886.64 2318
6887.43 2295
6888.21 2201
6888.99 2333
6889.78 2486
6890.56 2397
6891.34 2498
6892.13 2649
6892.91 2793
6893.69 2753
6894.48 2746
6895.26 2565
6896.05 2749
6896.83 2625
6897.61 2448
6898.40 2513
6899.18 2474
6899.97 2377
6900.75 2288
6901.53 2252
6902.32 2340
6903.10 2340
6903.89 2340
6904.67 2286
6905.45 2370
6906.24 2442
6907.02 2426
6907.81 2496
6908.59 2455
6909.38 2494
6910.16 2505
6910.95 2427
6911.73 2544
6912.51 2507
6913.30 2295
6914.08 2355
6914.87 2244
6915.65 2302
6916.44 2398
6917.22 2415
6918.01 2407
6918.79 2412
6919.58 2469
6920.36 2396
6921.15 2305
6921.93 2391
6922.72 2462
6923.50 2436
6924.29 2361
6925.08 2326
6925.86 2437
6926.65 2535
6927.43 2445
6928.22 2444
6929.00 2603
6929.79 2456
6930.57 2488
6931.36 2513
6932.15 2526
6932.93 2460
6933.72 2621
6934.50 2558
6935.29 2676
6936.08 2653
6936.86 2627
6937.65 2633
6938.43 2554
6939.22 2509
6940.01 2518
6940.79 2541
6941.58 2624
6942.37 2587
6943.15 2632
6943.94 2701
6944.72 2642
6945.51 2754
6946.30 2683
6947.08 2821
6947.87 2922
6948.66 2969
6949.44 2995
6950.23 2975
6951.02 2992
6951.80 3015
6952.59 3121
6953.38 3203
6954.17 3275
6954.95 3295
6955.74 3195
6956.53 3102
6957.31 3142
6958.10 3045
6958.89 2961
6959.68 3013
6960.46 3077
6961.25 3299
6962.04 3166
6962.83 3142
6963.61 2994
6964.40 3328
6965.19 3191
6965.98 3211
6966.76 3243
6967.55 3244
6968.34 3104
6969.13 3098
6969.92 3151
6970.70 3232
6971.49 3315
6972.28 3361
6973.07 3277
6973.86 3376
6974.64 3379
6975.43 3533
6976.22 3446
6977.01 3553
6977.80 3552
6978.59 3488
6979.37 3499
6980.16 3711
6980.95 3662
6981.74 3589
6982.53 3578
6983.32 3711
6984.11 3820
6984.90 3779
6985.68 3965
6986.47 4231
6987.26 4396
6988.05 4848
6988.84 5376
6989.63 5734
6990.42 6180
6991.21 6624
6992.00 6783
6992.79 6743
6993.57 6524
6994.36 6134
6995.15 5711
6995.94 5272
6996.73 4724
6997.52 4411
6998.31 4066
6999.10 3964
6999.89 3833
7000.68 3883
7001.47 4073
7002.26 4474
7003.05 4868
7003.84 5231
7004.63 5466
7005.42 5726
7006.21 5938
7007.00 5931
7007.79 5674
7008.58 5417
7009.37 4905
7010.16 4572
7010.95 4033
7011.74 3616
7012.53 3162
7013.32 3110
7014.11 2944
7014.90 2914
7015.69 2839
7016.48 2866
7017.27 2847
7018.06 2846
7018.85 2885
7019.65 2804
7020.44 2744
7021.23 2739
7022.02 2892
7022.81 2777
7023.60 2859
7024.39 2767
7025.18 2599
7025.97 2751
7026.76 2676
7027.56 2654
7028.35 2676
7029.14 2754
7029.93 2659
7030.72 2710
7031.51 2803
7032.30 2790
7033.09 2765
7033.89 2757
7034.68 2502
7035.47 2658
7036.26 2603
7037.05 2518
7037.84 2557
7038.64 2659
7039.43 2549
7040.22 2625
7041.01 2725
7041.80 2684
7042.60 2727
7043.39 2561
7044.18 2588
7044.97 2741
7045.76 2705
7046.56 2741
7047.35 2689
7048.14 2757
7048.93 2711
7049.73 2729
7050.52 2754
7051.31 2680
7052.10 2746
7052.90 2691
7053.69 2752
7054.48 2763
7055.27 2845
7056.07 2773
7056.86 2824
7057.65 2730
7058.45 2557
7059.24 2670
7060.03 2707
7060.83 2543
7061.62 2502
7062.41 2435
7063.20 2491
7064.00 2425
7064.79 2493
7065.58 2435
7066.38 2427
7067.17 2381
7067.96 2397
7068.76 2469
7069.55 2462
7070.35 2368
7071.14 2400
7071.93 2448
7072.73 2376
7073.52 2259
7074.31 2341
7075.11 2395
7075.90 2308
7076.70 2286
7077.49 2372
7078.28 2290
7079.08 2304
7079.87 2255
7080.67 2295
7081.46 2265
7082.25 2247
7083.05 2245
7083.84 2198
7084.64 2184
7085.43 2156
7086.23 2152
7087.02 2124
7087.82 2143
7088.61 2254
7089.41 2118
7090.20 2086
7090.99 2155
7091.79 1976
7092.58 2014
7093.38 2098
7094.17 2112
7094.97 2222
7095.76 2265
7096.56 2308
7097.35 2370
7098.15 2431
7098.94 2327
7099.74 2308
7100.54 2318
7101.33 2255
7102.13 2130
7102.92 2148
7103.72 2174
7104.51 2114
7105.31 2015
7106.10 1968
7106.90 1924
7107.70 1954
7108.49 2033
7109.29 2030
7110.08 1994
7110.88 1878
7111.67 1792
7112.47 1909
7113.27 1828
7114.06 1850
7114.86 1840
7115.65 1880
7116.45 1829
7117.25 1757
7118.04 1926
7118.84 1813
7119.64 1797
7120.43 1841
7121.23 1845
7122.03 1779
7122.82 1769
7123.62 1717
7124.41 1754
7125.21 1872
7126.01 1984
7126.81 1869
7127.60 1736
7128.40 1781
7129.20 1817
7129.99 1828
7130.79 1801
7131.59 1745
7132.38 1764
7133.18 1914
7133.98 1855
7134.78 1820
7135.57 1848
7136.37 1956
7137.17 1948
7137.96 1792
7138.76 1835
7139.56 1758
7140.36 1774
7141.15 1778
7141.95 1734
7142.75 1716
7143.55 1738
7144.35 1767
7145.14 1791
7145.94 1732
7146.74 1725
7147.54 1666
7148.33 1660
7149.13 1772
7149.93 1767
7150.73 1744
7151.53 1699
7152.33 1868
7153.12 1842
7153.92 1881
7154.72 1749
7155.52 1616
7156.32 1654
7157.12 1775
7157.91 1741
7158.71 1733
7159.51 1675
7160.31 1733
7161.11 1692
7161.91 1645
7162.71 1730
7163.50 1706
7164.30 1802
7165.10 1669
7165.90 1681
7166.70 1609
7167.50 1547
7168.30 1556
7169.10 1636
7169.90 1622
7170.70 1712
7171.50 1683
7172.29 1480
7173.09 1699
7173.89 1660
7174.69 1585
7175.49 1568
7176.29 1598
7177.09 1625
7177.89 1537
7178.69 1614
7179.49 1598
7180.29 1583
7181.09 1570
7181.89 1589
7182.69 1632
7183.49 1661
7184.29 1567
7185.09 1530
7185.89 1552
7186.69 1685
7187.49 1641
7188.29 1605
7189.09 1593
7189.89 1609
7190.69 1692
7191.49 1610
7192.29 1641
7193.09 1646
7193.89 1575
7194.69 1597
7195.49 1557
7196.29 1554
7197.10 1561
7197.90 1539
7198.70 1575
7199.50 1490
7200.30 1542
7201.10 1560
7201.90 1511
7202.70 1504
7203.50 1518
7204.30 1504
7205.11 1637
7205.91 1604
7206.71 1578
7207.51 1512
7208.31 1545
7209.11 1509
7209.91 1596
7210.71 1593
7211.52 1501
7212.32 1514
7213.12 1432
7213.92 1473
7214.72 1489
7215.52 1522
7216.33 1593
7217.13 1536
7217.93 1485
7218.73 1588
7219.53 1585
7220.34 1688
7221.14 1603
7221.94 1659
7222.74 1511
7223.54 1402
7224.35 1586
7225.15 1700
7225.95 1627
7226.75 1553
7227.56 1533
7228.36 1554
7229.16 1669
7229.96 1552
7230.77 1737
7231.57 1671
7232.37 1676
7233.17 1577
7233.98 1510
7234.78 1486
7235.58 1508
7236.38 1674
7237.19 1591
7237.99 1571
7238.79 1570
7239.60 1662
7240.40 1634
7241.20 1649
7242.01 1584
7242.81 1585
7243.61 1620
7244.42 1678
7245.22 1679
7246.02 1615
7246.83 1590
7247.63 1605
7248.43 1637
7249.24 1596
7250.04 1628
7250.84 1617
7251.65 1678
7252.45 1514
7253.26 1643
7254.06 1761
7254.86 1629
7255.67 1656
7256.47 1656
7257.28 1716
7258.08 1725
7258.88 1696
7259.69 1680
7260.49 1781
7261.30 1732
7262.10 1708
7262.90 1654
7263.71 1709
7264.51 1664
7265.32 1708
7266.12 1789
7266.93 1779
7267.73 1830
7268.54 1834
7269.34 1809
7270.15 1781
7270.95 1827
7271.76 1878
7272.56 1759
7273.37 1752
7274.17 1865
7274.98 1848
7275.78 1925
7276.59 1875
7277.39 1795
7278.20 1905
7279.00 1874
7279.81 1775
7280.61 1867
7281.42 1914
7282.22 1987
7283.03 1955
7283.83 1948
7284.64 2010
7285.45 1953
7286.25 2074
7287.06 2297
7287.86 2533
7288.67 2532
7289.47 2741
7290.28 2877
7291.09 2931
7291.89 2878
7292.70 2847
7293.50 2665
7294.31 2577
7295.12 2451
7295.92 2323
7296.73 2185
7297.53 2101
7298.34 1995
7299.15 2000
7299.95 1950
7300.76 1980
7301.57 1950
7302.37 2024
7303.18 1973
7303.99 2025
7304.79 2061
7305.60 1915
7306.41 1985
7307.21 1956
7308.02 2032
7308.83 1907
7309.63 1935
7310.44 2027
7311.25 1936
7312.06 2138
7312.86 2078
7313.67 2107
7314.48 2217
7315.28 2235
7316.09 2390
7316.90 2507
7317.71 2405
7318.51 2517
7319.32 2420
7320.13 2337
7320.94 2313
7321.74 2387
7322.55 2299
7323.36 2347
7324.17 2445
7324.97 2524
7325.78 2531
7326.59 2639
7327.40 2657
7328.21 2604
7329.01 2410
7329.82 2363
7330.63 2356
7331.44 2237
7332.25 2165
7333.06 2189
7333.86 2031
7334.67 2164
7335.48 2083
7336.29 2115
7337.10 2162
7337.91 2159
7338.71 2207
7339.52 2142
7340.33 2262
7341.14 2402
7341.95 2372
7342.76 2313
7343.57 2270
7344.38 2257
7345.18 2081
7345.99 2086
7346.80 1996
7347.61 1913
7348.42 1948
7349.23 2104
7350.04 2089
7350.85 2043
7351.66 2014
7352.47 2063
7353.28 1970
7354.09 2016
7354.89 2007
7355.70 2094
7356.51 2057
7357.32 2045
7358.13 1889
7358.94 1902
7359.75 1967
7360.56 1883
7361.37 1902
7362.18 1947
7362.99 1933
7363.80 1887
7364.61 1998
7365.42 1953
7366.23 1924
7367.04 1944
7367.85 1983
7368.66 1984
7369.47 2108
7370.28 1982
7371.09 1959
7371.90 2080
7372.71 2047
7373.52 2042
7374.33 2037
7375.15 2042
7375.96 2034
7376.77 1990
7377.58 2000
7378.39 2042
7379.20 2099
7380.01 2090
7380.82 2081
7381.63 2189
7382.44 2135
7383.25 2111
7384.06 2257
7384.88 2408
7385.69 2433
7386.50 2489
7387.31 2590
7388.12 2607
7388.93 2680
7389.74 2415
7390.55 2463
7391.37 2268
7392.18 2083
7392.99 2153
7393.80 2044
7394.61 2047
7395.42 1992
7396.24 2017
7397.05 1901
7397.86 1898
7398.67 1932
7399.48 1783
7400.30 1936
7401.11 1902
7401.92 1802
7402.73 1917
7403.54 1952
7404.36 2092
7405.17 2239
7405.98 2336
7406.79 2293
7407.60 2310
7408.42 2259
7409.23 2233
7410.04 2272
7410.85 2231
7411.67 2198
7412.48 2083
7413.29 2139
7414.11 1973
7414.92 1897
7415.73 1828
7416.54 1887
7417.36 1797
7418.17 1751
7418.98 1659
7419.80 1619
7420.61 1559
7421.42 1688
7422.23 1633
7423.05 1663
7423.86 1572
7424.67 1640
7425.49 1637
7426.30 1584
7427.11 1571
7427.93 1633
7428.74 1637
7429.56 1618
7430.37 1672
7431.18 1621
7432.00 1624
7432.81 1624
7433.62 1624
7434.44 1574
7435.25 1543
7436.07 1581
7436.88 1608
7437.69 1653
7438.51 1666
7439.32 1564
7440.14 1548
7440.95 1647
7441.76 1557
7442.58 1553
7443.39 1630
7444.21 1720
7445.02 1681
7445.84 1613
7446.65 1528
7447.46 1529
7448.28 1661
7449.09 1654
7449.91 1728
7450.72 1633
7451.54 1670
7452.35 1668
7453.17 1715
7453.98 1726
7454.80 1674
7455.61 1573
7456.43 1653
7457.24 1615
7458.06 1593
7458.87 1675
7459.69 1600
7460.50 1545
7461.32 1655
7462.13 1670
7462.95 1653
7463.77 1616
7464.58 1671
7465.40 1654
7466.21 1561
7467.03 1560
7467.84 1615
7468.66 1563
7469.47 1608
7470.29 1563
7471.11 1650
7471.92 1582
7472.74 1559
7473.55 1639
7474.37 1555
7475.19 1579
7476.00 1650
7476.82 1617
7477.63 1631
7478.45 1566
7479.27 1624
7480.08 1579
7480.90 1542
7481.72 1517
7482.53 1525
7483.35 1493
7484.17 1547
7484.98 1501
7485.80 1496
7486.62 1435
7487.43 1453
7488.25 1558
7489.07 1547
7489.88 1514
7490.70 1448
7491.52 1533
7492.33 1522
7493.15 1550
7493.97 1508
7494.78 1453
7495.60 1402
7496.42 1451
7497.24 1413
7498.05 1456
7498.87 1447
7499.69 1479
7500.51 1447
7501.32 1411
7502.14 1444
7502.96 1469
7503.78 1550
7504.59 1457
7505.41 1476
7506.23 1542
7507.05 1477
7507.86 1467
7508.68 1505
7509.50 1437
7510.32 1417
7511.14 1394
7511.95 1510
7512.77 1517
7513.59 1463
7514.41 1411
7515.23 1468
7516.05 1549
7516.86 1492
7517.68 1429
7518.50 1456
7519.32 1500
7520.14 1495
7520.96 1410
7521.78 1524
7522.59 1496
7523.41 1503
7524.23 1451
7525.05 1405
7525.87 1405
7526.69 1390
7527.51 1418
7528.33 1397
7529.14 1410
7529.96 1436
7530.78 1478
7531.60 1515
7532.42 1441
7533.24 1420
7534.06 1343
7534.88 1353
7535.70 1449
7536.52 1515
7537.34 1425
7538.16 1454
7538.98 1424
7539.80 1482
7540.62 1373
7541.44 1458
7542.25 1439
7543.07 1392
7543.89 1433
7544.71 1531
7545.53 1611
7546.35 1539
7547.17 1561
7547.99 1553
7548.81 1506
7549.63 1530
7550.45 1502
7551.27 1527
7552.09 1617
7552.92 1647
7553.74 1647
7554.56 1641
7555.38 1625
7556.20 1600
7557.02 1605
7557.84 1551
7558.66 1547
7559.48 1475
7560.30 1609
7561.12 1544
7561.94 1519
7562.76 1550
7563.58 1662
7564.40 1708
7565.23 1668
7566.05 1603
7566.87 1542
7567.69 1640
7568.51 1673
7569.33 1592
7570.15 1581
7570.97 1544
7571.79 1559
7572.62 1597
7573.44 1580
7574.26 1527
7575.08 1506
7575.90 1586
7576.72 1582
7577.55 1530
7578.37 1531
7579.19 1561
7580.01 1539
7580.83 1494
7581.65 1599
7582.48 1521
7583.30 1671
7584.12 1679
7584.94 1577
7585.76 1572
7586.59 1555
7587.41 1534
7588.23 1549
7589.05 1555
7589.88 1620
7590.70 1568
7591.52 1564
7592.34 1622
7593.16 1637
7593.99 1620
7594.81 1583
7595.63 1596
7596.46 1581
7597.28 1623
7598.10 1594
7598.92 1602
7599.75 1623
7600.57 1552
7601.39 1610
7602.22 1696
7603.04 1755
7603.86 1669
7604.68 1641
7605.51 1637
7606.33 1646
7607.15 1711
7607.98 1710
7608.80 1725
7609.62 1822
7610.45 1938
7611.27 1831
7612.09 1914
7612.92 1851
7613.74 1861
7614.57 1813
7615.39 1816
7616.21 1672
7617.04 1599
7617.86 1663
7618.68 1703
7619.51 1686
7620.33 1723
7621.16 1787
7621.98 1769
7622.80 1910
7623.63 1862
7624.45 1877
7625.28 1955
7626.10 1844
7626.93 1794
7627.75 1834
7628.57 1734
7629.40 1696
7630.22 1766
7631.05 1746
7631.87 1702
7632.70 1643
7633.52 1736
7634.35 1720
7635.17 1873
7636.00 1965
7636.82 2033
7637.65 1976
7638.47 2034
7639.30 2034
7640.12 1965
7640.95 1910
7641.77 1777
7642.60 1715
7643.42 1686
7644.25 1652
7645.07 1491
7645.90 1516
7646.72 1489
7647.55 1537
7648.37 1508
7649.20 1528
7650.02 1471
7650.85 1463
7651.68 1511
7652.50 1550
7653.33 1522
7654.15 1506
7654.98 1490
7655.81 1529
7656.63 1432
7657.46 1423
7658.28 1469
7659.11 1454
7659.94 1413
7660.76 1371
7661.59 1447
7662.41 1465
7663.24 1407
7664.07 1483
7664.89 1540
7665.72 1457
7666.55 1431
7667.37 1411
7668.20 1505
7669.03 1409
7669.85 1422
7670.68 1346
7671.51 1438
7672.33 1474
7673.16 1415
7673.99 1406
7674.81 1440
7675.64 1519
7676.47 1337
7677.29 1339
7678.12 1510
7678.95 1370
7679.78 1384
7680.60 1430
7681.43 1323
7682.26 1264
7683.08 1290
7683.91 1333
7684.74 1409
7685.57 1410
7686.39 1477
7687.22 1451
7688.05 1317
7688.88 1354
7689.70 1469
7690.53 1368
7691.36 1432
7692.19 1379
7693.02 1452
7693.84 1469
7694.67 1436
7695.50 1485
7696.33 1486
7697.16 1368
7697.98 1341
7698.81 1346
7699.64 1399
7700.47 1399
7701.30 1407
7702.13 1468
7702.95 1542
7703.78 1505
7704.61 1537
7705.44 1515
7706.27 1503
7707.10 1562
7707.93 1396
7708.75 1353
7709.58 1501
7710.41 1430
7711.24 1425
7712.07 1376
7712.90 1364
7713.73 1471
7714.56 1460
7715.39 1334
7716.22 1410
7717.04 1476
7717.87 1403
7718.70 1408
7719.53 1376
7720.36 1399
7721.19 1411
7722.02 1421
7722.85 1388
7723.68 1354
7724.51 1371
7725.34 1371
7726.17 1400
7727.00 1367
7727.83 1339
7728.66 1325
7729.49 1315
7730.32 1339
7731.15 1340
7731.98 1329
7732.81 1286
7733.64 1332
7734.47 1297
7735.30 1376
7736.13 1319
7736.96 1360
7737.79 1389
7738.62 1372
7739.45 1475
7740.28 1421
7741.11 1345
7741.94 1442
7742.77 1415
7743.60 1353
7744.43 1354
7745.26 1296
7746.09 1263
7746.93 1293
7747.76 1355
7748.59 1369
7749.42 1445
7750.25 1386
7751.08 1444
7751.91 1562
7752.74 1565
7753.57 1652
7754.40 1725
7755.24 1680
7756.07 1717
7756.90 1581
7757.73 1544
7758.56 1480
7759.39 1444
7760.22 1449
7761.06 1385
7761.89 1310
7762.72 1264
7763.55 1239
7764.38 1236
7765.21 1343
7766.05 1383
7766.88 1349
7767.71 1325
7768.54 1310
7769.37 1336
7770.21 1329
7771.04 1368
7771.87 1387
7772.70 1219
7773.53 1225
7774.37 1255
7775.20 1300
7776.03 1294
7776.86 1284
7777.70 1179
7778.53 1279
7779.36 1229
7780.19 1287
7781.03 1234
7781.86 1305
7782.69 1354
7783.52 1388
7784.36 1319
7785.19 1273
7786.02 1285
7786.86 1330
7787.69 1309
7788.52 1228
7789.36 1315
7790.19 1317
7791.02 1343
7791.85 1364
7792.69 1297
7793.52 1298
7794.35 1335
7795.19 1316
7796.02 1337
7796.86 1283
7797.69 1331
7798.52 1390
7799.36 1285
7800.19 1322
7801.02 1302
7801.86 1353
7802.69 1307
7803.52 1364
7804.36 1277
7805.19 1315
7806.03 1312
7806.86 1376
7807.69 1293
7808.53 1305
7809.36 1355
7810.20 1368
7811.03 1303
7811.87 1344
7812.70 1337
7813.53 1361
7814.37 1388
7815.20 1414
7816.04 1416
7816.87 1386
7817.71 1463
7818.54 1349
7819.38 1414
7820.21 1432
7821.05 1420
7821.88 1409
7822.72 1425
7823.55 1467
7824.39 1486
7825.22 1432
7826.06 1437
7826.89 1452
7827.73 1394
7828.56 1368
7829.40 1294
7830.23 1346
7831.07 1425
7831.90 1435
7832.74 1540
7833.57 1490
7834.41 1469
7835.24 1524
7836.08 1532
7836.91 1465
7837.75 1420
7838.59 1497
7839.42 1540
7840.26 1514
7841.09 1511
7841.93 1469
7842.77 1342
7843.60 1303
7844.44 1492
7845.27 1487
7846.11 1413
7846.95 1466
7847.78 1353
7848.62 1384
7849.45 1327
7850.29 1379
7851.13 1292
7851.96 1394
7852.80 1307
7853.64 1299
7854.47 1308
7855.31 1312
7856.15 1322
7856.98 1357
7857.82 1322
7858.66 1362
7859.49 1268
7860.33 1341
7861.17 1284
7862.00 1324
7862.84 1354
7863.68 1392
7864.52 1392
7865.35 1485
7866.19 1485
7867.03 1419
7867.86 1385
7868.70 1353
7869.54 1236
7870.38 1277
7871.21 1419
7872.05 1376
7872.89 1383
7873.73 1331
7874.56 1316
7875.40 1422
7876.24 1388
7877.08 1375
7877.92 1387
7878.75 1362
7879.59 1344
7880.43 1421
7881.27 1514
7882.10 1479
7882.94 1543
7883.78 1552
7884.62 1646
7885.46 1608
7886.30 1442
7887.13 1468
7887.97 1418
7888.81 1470
7889.65 1390
7890.49 1379
7891.33 1393
7892.16 1407
7893.00 1382
7893.84 1379
7894.68 1442
7895.52 1417
7896.36 1474
7897.20 1499
7898.04 1405
7898.88 1386
7899.71 1369
7900.55 1474
7901.39 1413
7902.23 1313
7903.07 1271
7903.91 1403
7904.75 1358
7905.59 1380
7906.43 1477
7907.27 1417
7908.11 1537
7908.95 1339
7909.79 1363
7910.62 1361
7911.46 1474
7912.30 1283
7913.14 1275
7913.98 1281
7914.82 1334
7915.66 1278
7916.50 1363
7917.34 1381
7918.18 1380
7919.02 1388
7919.86 1225
7920.70 1295
7921.54 1447
7922.38 1441
7923.22 1386
7924.06 1313
7924.90 1369
7925.74 1328
7926.58 1371
7927.43 1343
7928.27 1338
7929.11 1272
7929.95 1298
7930.79 1404
7931.63 1233
7932.47 1218
7933.31 1250
7934.15 1252
7934.99 1234
7935.83 1355
7936.67 1261
7937.51 1229
7938.36 1274
7939.20 1288
7940.04 1212
7940.88 1221
7941.72 1230
7942.56 1224
7943.40 1240
7944.24 1345
7945.09 1228
7945.93 1233
7946.77 1312
7947.61 1289
7948.45 1233
7949.29 1274
7950.13 1305
7950.98 1348
7951.82 1375
7952.66 1330
7953.50 1278
7954.34 1347
7955.19 1321
7956.03 1303
7956.87 1239
7957.71 1344
7958.55 1311
7959.40 1434
7960.24 1395
7961.08 1423
7961.92 1377
7962.76 1386
7963.61 1443
7964.45 1360
7965.29 1279
7966.13 1369
7966.98 1334
7967.82 1403
7968.66 1414
7969.50 1447
7970.35 1416
7971.19 1407
7972.03 1358
7972.88 1371
7973.72 1529
7974.56 1514
7975.40 1557
7976.25 1524
7977.09 1366
7977.93 1345
7978.78 1391
7979.62 1420
7980.46 1325
7981.31 1290
7982.15 1323
7982.99 1380
7983.84 1390
7984.68 1286
7985.52 1348
7986.37 1294
7987.21 1277
7988.06 1277
7988.90 1213
7989.74 1257
7990.59 1247
7991.43 1251
7992.27 1194
7993.12 1201
7993.96 1276
7994.81 1337
7995.65 1227
7996.49 1254
7997.34 1273
7998.18 1250
7999.03 1245
7999.87 1259
8000.72 1123
8001.56 1147
8002.40 1306
8003.25 1150
8004.09 1158
8004.94 1167
8005.78 1282
8006.63 1175
8007.47 1179
8008.32 1129
8009.16 1209
8010.01 1191
8010.85 1142
8011.70 1149
8012.54 1151
8013.39 1201
8014.23 1159
8015.08 1176
8015.92 1148
8016.77 1259
8017.61 1228
8018.46 1227
8019.30 1170
8020.15 1160
8020.99 1209
8021.84 1102
8022.68 1125
8023.53 1154
8024.38 1113
8025.22 1238
8026.07 1111
8026.91 1064
8027.76 1064
8028.60 1107
8029.45 1121
8030.30 1098
8031.14 1122
8031.99 1131
8032.83 1089
8033.68 1144
8034.53 1142
8035.37 1138
8036.22 1165
8037.06 1110
8037.91 1155
8038.76 1173
8039.60 1227
8040.45 1316
8041.30 1207
8042.14 1196
8042.99 1181
8043.84 1097
8044.68 1151
8045.53 1163
8046.38 1188
8047.22 1085
8048.07 1126
8048.92 1141
8049.76 1108
8050.61 1038
8051.46 1099
8052.30 1107
8053.15 1180
8054.00 1064
8054.85 1145
8055.69 1129
8056.54 1071
8057.39 1133
8058.24 1174
8059.08 1148
8059.93 1199
8060.78 1140
8061.63 1082
8062.47 1099
8063.32 1148
8064.17 1045
8065.02 1086
8065.86 1181
8066.71 1165
8067.56 1130
8068.41 1020
8069.26 1046
8070.10 1027
8070.95 1086
8071.80 1042
8072.65 1044
8073.50 1156
8074.34 1175
8075.19 1051
8076.04 1053
8076.89 1091
8077.74 1100
8078.59 1018
8079.43 1092
8080.28 1041
8081.13 1104
8081.98 1015
8082.83 1023
8083.68 1090
8084.53 1134
8085.37 1103
8086.22 1090
8087.07 1061
8087.92 1114
8088.77 1114
8089.62 1126
8090.47 1110
8091.32 1124
8092.17 1089
8093.02 1069
8093.87 1065
8094.71 1036
8095.56 1045
8096.41 1024
8097.26 1083
8098.11 1107
8098.96 1019
8099.81 1056
8100.66 1118
8101.51 1125
8102.36 1044
8103.21 1128
8104.06 1098
8104.91 1022
8105.76 1079
8106.61 1036
8107.46 1078
8108.31 1037
8109.16 984
8110.01 999
8110.86 1008
8111.71 1033
8112.56 1105
8113.41 1164
8114.26 1050
8115.11 1062
8115.96 997
8116.81 1076
8117.66 1116
8118.51 1108
8119.36 1133
8120.21 1064
8121.06 1122
8121.92 1105
8122.77 1088
8123.62 1106
8124.47 1108
8125.32 1045
8126.17 1069
8127.02 1097
8127.87 1068
8128.72 1087
8129.57 1030
8130.43 1017
8131.28 1033
8132.13 1082
8132.98 1089
8133.83 1076
8134.68 1084
8135.53 1008
8136.38 1088
8137.24 1114
8138.09 1080
8138.94 971
8139.79 1139
8140.64 1138
8141.49 1049
8142.35 1012
8143.20 1094
8144.05 1067
8144.90 1018
8145.75 1053
8146.61 1074
8147.46 1120
8148.31 1132
8149.16 1130
8150.01 1003
8150.87 1090
8151.72 1061
8152.57 1019
8153.42 1070
8154.28 1076
8155.13 1060
8155.98 1087
8156.83 1137
8157.69 1155
8158.54 1060
8159.39 1079
8160.24 1093
8161.10 1196
8161.95 1187
8162.80 1131
8163.66 1088
8164.51 1146
8165.36 1132
8166.21 1110
8167.07 1181
8167.92 1152
8168.77 1049
8169.63 1040
8170.48 1051
8171.33 1104
8172.19 1146
8173.04 1009
8173.89 1046
8174.75 1057
8175.60 1077
8176.46 992
8177.31 1024
8178.16 1029
8179.02 1058
8179.87 1088
8180.72 1016
8181.58 994
8182.43 1035
8183.29 1107
8184.14 1073
8184.99 1051
8185.85 1110
8186.70 1076
8187.56 1121
8188.41 1020
8189.26 992
8190.12 982
8190.97 1020
8191.83 1043
8192.68 1142
8193.54 1046
8194.39 983
8195.25 1044
8196.10 1006
8196.95 1052
8197.81 1118
8198.66 1029
8199.52 1073
8200.37 999
8201.23 1017
8202.08 1011
8202.94 1009
8203.79 1086
8204.65 1063
8205.50 1070
8206.36 1091
8207.21 1080
8208.07 1093
8208.92 1057
8209.78 1077
8210.64 999
8211.49 1024
8212.35 1077
8213.20 1029
8214.06 976
8214.91 1036
8215.77 1054
8216.62 1054
8217.48 1002
8218.34 1073
8219.19 946
8220.05 919
8220.90 1016
8221.76 1050
8222.61 1102
8223.47 1065
8224.33 1061
8225.18 991
8226.04 1066
8226.90 1135
8227.75 1152
8228.61 1173
8229.46 1134
8230.32 1177
8231.18 1100
8232.03 1064
8232.89 1015
8233.75 1029
8234.60 1066
8235.46 1038
8236.32 1061
8237.17 1068
8238.03 992
8238.89 1026
8239.74 1042
8240.60 1016
8241.46 1044
8242.32 1091
8243.17 1001
8244.03 1030
8244.89 1041
8245.74 1103
8246.60 1074
8247.46 1003
8248.32 1067
8249.17 1092
8250.03 1046
8250.89 1113
8251.75 1064
8252.60 1093
8253.46 1085
8254.32 1054
8255.18 1101
8256.03 1102
8256.89 1116
8257.75 1047
8258.61 1142
8259.47 1101
8260.32 1049
8261.18 1024
8262.04 998
8262.90 1081
8263.76 1066
8264.61 956
8265.47 1037
8266.33 1138
8267.19 1054
8268.05 1086
8268.91 1015
8269.76 1061
8270.62 1015
8271.48 1048
8272.34 953
8273.20 1045
8274.06 1115
8274.92 996
8275.77 1072
8276.63 1050
8277.49 1036
8278.35 1074
8279.21 1069
8280.07 1032
8280.93 1046
8281.79 1084
8282.65 1135
8283.51 1099
8284.36 1054
8285.22 1019
8286.08 1075
8286.94 1127
8287.80 1166
8288.66 1110
8289.52 1066
8290.38 1116
8291.24 1114
8292.10 1124
8292.96 1030
8293.82 1100
8294.68 1109
8295.54 1132
8296.40 1100
8297.26 1230
8298.12 1182
8298.98 1143
8299.84 1146
8300.70 1125
8301.56 1169
8302.42 1170
8303.28 1260
8304.14 1158
8305.00 1060
8305.86 1052
8306.72 1125
8307.58 1046
8308.44 1123
8309.30 1159
8310.16 1149
8311.02 1128
8311.88 1197
8312.74 1091
8313.60 1124
8314.46 1061
8315.33 1082
8316.19 1123
8317.05 1107
8317.91 1064
8318.77 1044
8319.63 1124
8320.49 1097
8321.35 1091
8322.21 1122
8323.08 1112
8323.94 1072
8324.80 1116
8325.66 1167
8326.52 1112
8327.38 1055
8328.24 1002
8329.10 1067
8329.97 1045
8330.83 1069
8331.69 967
8332.55 1076
8333.41 1098
8334.28 1084
8335.14 1088
8336.00 1144
8336.86 1148
8337.72 1134
8338.58 1105
8339.45 1018
8340.31 1081
8341.17 1197
8342.03 1111
8342.90 1103
8343.76 1156
8344.62 1154
8345.48 1107
8346.35 1134
8347.21 1140
8348.07 1126
8348.93 1045
8349.80 1037
8350.66 1102
8351.52 1209
8352.38 1115
8353.25 1175
8354.11 1191
8354.97 1129
8355.83 1109
8356.70 1127
8357.56 1128
8358.42 1136
8359.29 1134
8360.15 1124
8361.01 1162
8361.88 1144
8362.74 1149
8363.60 1143
8364.47 1212
8365.33 1186
8366.19 1171
8367.06 1210
8367.92 1124
8368.78 1201
8369.65 1209
8370.51 1135
8371.38 1110
8372.24 1235
8373.10 1293
8373.97 1241
8374.83 1261
8375.69 1230
8376.56 1242
8377.42 1198
8378.29 1239
8379.15 1136
8380.01 1234
8380.88 1240
8381.74 1303
8382.61 1277
8383.47 1186
8384.34 1238
8385.20 1239
8386.07 1239
8386.93 1238
8387.79 1270
8388.66 1243
8389.52 1285
8390.39 1275
8391.25 1314
8392.12 1297
8392.98 1406
8393.85 1423
8394.71 1376
8395.58 1279
8396.44 1356
8397.31 1295
8398.17 1332
8399.04 1437
8399.90 1322
8400.77 1355
8401.63 1318
8402.50 1355
8403.36 1402
8404.23 1378
8405.10 1441
8405.96 1465
8406.83 1345
8407.69 1299
8408.56 1389
8409.42 1473
8410.29 1438
8411.15 1437
8412.02 1466
8412.89 1379
8413.75 1444
8414.62 1483
8415.48 1527
8416.35 1508
8417.22 1573
8418.08 1536
8418.95 1556
8419.82 1590
8420.68 1507
8421.55 1541
8422.41 1631
8423.28 1716
8424.15 1651
8425.01 1499
8425.88 1566
8426.75 1603
8427.61 1597
8428.48 1648
8429.35 1572
8430.21 1553
8431.08 1652
8431.95 1596
8432.81 1637
8433.68 1669
8434.55 1738
8435.41 1679
8436.28 1829
8437.15 1736
8438.02 1760
8438.88 1820
8439.75 1824
8440.62 1823
8441.49 1902
8442.35 1890
8443.22 1937
8444.09 2024
8444.96 1965
8445.82 1998
8446.69 2144
8447.56 2181
8448.43 2042
8449.29 2103
8450.16 2058
8451.03 2110
8451.90 2054
8452.77 2148
8453.63 2262
8454.50 2213
8455.37 2268
8456.24 2214
8457.11 2351
8457.97 2399
8458.84 2583
8459.71 2826
8460.58 3234
8461.45 3743
8462.32 4347
8463.18 4629
8464.05 4731
8464.92 4625
8465.79 4273
8466.66 4124
8467.53 3615
8468.40 3083
8469.26 2716
8470.13 2493
8471.00 2356
8471.87 2167
8472.74 2136
8473.61 2015
8474.48 1887
8475.35 1888
8476.22 1844
8477.09 1738
8477.95 1739
8478.82 1721
8479.69 1717
8480.56 1602
8481.43 1708
8482.30 1621
8483.17 1674
8484.04 1634
8484.91 1530
8485.78 1557
8486.65 1559
8487.52 1576
8488.39 1535
8489.26 1650
8490.13 1689
8491.00 1747
8491.87 1821
8492.74 1675
8493.61 1618
8494.48 1668
8495.35 1741
8496.22 1663
8497.09 1615
8497.96 1695
8498.83 1697
8499.70 1750
8500.57 1886
8501.44 1848
8502.31 1874
8503.18 1934
8504.05 1810
8504.92 1683
8505.79 1706
8506.66 1656
8507.53 1709
8508.41 1627
8509.28 1707
8510.15 1770
8511.02 1719
8511.89 1585
8512.76 1668
8513.63 1628
8514.50 1618
8515.37 1581
8516.24 1593
8517.12 1769
8517.99 1744
8518.86 1740
8519.73 1729
8520.60 1803
8521.47 1719
8522.34 1744
8523.22 1760
8524.09 1756
8524.96 1781
8525.83 1780
8526.70 1847
8527.57 1802
8528.45 1713
8529.32 1821
8530.19 1707
8531.06 1872
8531.93 1959
8532.81 1927
8533.68 1902
8534.55 1942
8535.42 1922
8536.29 1824
8537.17 1862
8538.04 1940
8538.91 1826
8539.78 1827
8540.66 1840
8541.53 1810
8542.40 1823
8543.27 1845
8544.15 1816
8545.02 1815
8545.89 1789
8546.76 1743
8547.64 1785
8548.51 1689
8549.38 1719
8550.26 1589
8551.13 1592
8552.00 1596
8552.87 1619
8553.75 1571
8554.62 1500
8555.49 1465
8556.37 1564
8557.24 1663
8558.11 1636
8558.99 1660
8559.86 1742
8560.73 1635
8561.61 1710
8562.48 1856
8563.36 1789
8564.23 1642
8565.10 1700
8565.98 1746
8566.85 1692
8567.72 1626
8568.60 1658
8569.47 1772
8570.35 1628
8571.22 1578
8572.09 1528
8572.97 1596
8573.84 1541
8574.72 1444
8575.59 1460
8576.46 1533
8577.34 1564
8578.21 1549
8579.09 1477
8579.96 1435
8580.84 1518
8581.71 1473
8582.59 1466
8583.46 1496
8584.34 1491
8585.21 1464
8586.08 1408
8586.96 1375
8587.83 1427
8588.71 1470
8589.58 1511
8590.46 1483
8591.33 1441
8592.21 1473
8593.08 1499
8593.96 1589
8594.83 1481
8595.71 1382
8596.59 1429
8597.46 1520
8598.34 1480
8599.21 1473
8600.09 1489
8600.96 1454
8601.84 1458
8602.71 1498
8603.59 1530
8604.46 1453
8605.34 1507
8606.22 1550
8607.09 1469
8607.97 1557
8608.84 1587
8609.72 1531
8610.60 1471
8611.47 1465
8612.35 1518
8613.22 1559
8614.10 1599
8614.98 1628
8615.85 1578
8616.73 1591
8617.61 1553
8618.48 1661
8619.36 1676
8620.24 1620
8621.11 1688
8621.99 1617
8622.87 1674
8623.74 1724
8624.62 1664
8625.50 1633
8626.37 1658
8627.25 1702
8628.13 1623
8629.00 1685
8629.88 1596
8630.76 1552
8631.63 1680
8632.51 1645
8633.39 1739
8634.27 1712
8635.14 1660
8636.02 1772
8636.90 1770
8637.77 1742
8638.65 1646
8639.53 1693
8640.41 1679
8641.28 1778
8642.16 1739
8643.04 1820
8643.92 1827
8644.80 1816
8645.67 1857
8646.55 1942
8647.43 1916
8648.31 1818
8649.19 1806
8650.06 1865
8650.94 1780
8651.82 1865
8652.70 1989
8653.58 1970
8654.45 1855
8655.33 1830
8656.21 1828
8657.09 1950
8657.97 1897
8658.85 1919
8659.72 1910
8660.60 1857
8661.48 1964
8662.36 1952
8663.24 2094
8664.12 2102
8665.00 2018
8665.88 1978
8666.75 2025
8667.63 1915
8668.51 2004
8669.39 1994
8670.27 1956
8671.15 2046
8672.03 2045
8672.91 2003
8673.79 1953
8674.67 2077
8675.55 2196
8676.42 2213
8677.30 2237
8678.18 2282
8679.06 2449
8679.94 2498
8680.82 2487
8681.70 2543
8682.58 2656
8683.46 2686
8684.34 2585
8685.22 2484
8686.10 2297
8686.98 2167
8687.86 2330
8688.74 2293
8689.62 2302
8690.50 2249
8691.38 2061
8692.26 2123
8693.14 2277
8694.02 2343
8694.90 2392
8695.78 2610
8696.66 2778
8697.54 2749
8698.42 3074
8699.30 3461
8700.18 3482
8701.07 3476
8701.95 3440
8702.83 3082
8703.71 2986
8704.59 2779
8705.47 2514
8706.35 2326
8707.23 2336
8708.11 2211
8708.99 2158
8709.87 2071
8710.75 2097
8711.64 2167
8712.52 2055
8713.40 2038
8714.28 2098
8715.16 2092
8716.04 2191
8716.92 2034
8717.81 2129
8718.69 2100
8719.57 2147
8720.45 2183
8721.33 2146
8722.21 2176
8723.10 2047
8723.98 1999
8724.86 2097
8725.74 2037
8726.62 1961
8727.50 2059
8728.39 2264
8729.27 2223
8730.15 2233
8731.03 2148
8731.91 2194
8732.80 2197
8733.68 2215
8734.56 2278
8735.44 2269
8736.33 2301
8737.21 2335
8738.09 2341
8738.97 2360
8739.86 2373
8740.74 2411
8741.62 2577
8742.50 2509
8743.39 2510
8744.27 2489
8745.15 2303
8746.04 2401
8746.92 2421
8747.80 2398
8748.68 2477
8749.57 2403
8750.45 2456
8751.33 2313
8752.22 2380
8753.10 2561
8753.98 2611
8754.87 2598
8755.75 2549
8756.63 2525
8757.52 2542
8758.40 2542
8759.28 2466
8760.17 2552
8761.05 2579
8761.94 2581
8762.82 2658
8763.70 2701
8764.59 2642
8765.47 2543
8766.36 2607
8767.24 2743
8768.12 2812
8769.01 2784
8769.89 2747
8770.78 2742
8771.66 2849
8772.54 3028
8773.43 2968
8774.31 2959
8775.20 3072
8776.08 3098
8776.97 2953
8777.85 2960
8778.73 2861
8779.62 2929
8780.50 3035
8781.39 2948
8782.27 2932
8783.16 2893
8784.04 2981
8784.93 3143
8785.81 3612
8786.70 4029
8787.58 4493
8788.47 5116
8789.35 5179
8790.24 5124
8791.12 4998
8792.01 4865
8792.89 4317
8793.78 3928
8794.66 3638
8795.55 3278
8796.44 3180
8797.32 3032
8798.21 2918
8799.09 2902
8799.98 2971
8800.86 3031
8801.75 3096
8802.63 3267
8803.52 3476
8804.41 3689
8805.29 3819
8806.18 3938
8807.06 3863
8807.95 3601
8808.84 3474
8809.72 3152
8810.61 2947
8811.49 2901
8812.38 2677
8813.27 2613
8814.15 2610
8815.04 2452
8815.93 2352
8816.81 2418
8817.70 2586
8818.59 2480
8819.47 2578
8820.36 2601
8821.25 2643
8822.13 2681
8823.02 2625
8823.91 2543
8824.79 2563
8825.68 2477
8826.57 2362
8827.45 2363
8828.34 2294
8829.23 2284
8830.12 2281
8831.00 2341
8831.89 2277
8832.78 2198
8833.66 2268
8834.55 2317
8835.44 2338
8836.33 2247
8837.21 2270
8838.10 2281
8838.99 2277
8839.88 2441
8840.76 2223
8841.65 2141
8842.54 2173
8843.43 2226
8844.32 2174
8845.20 2224
8846.09 2083
8846.98 2025
8847.87 2102
8848.76 2253
8849.64 2184
8850.53 2156
8851.42 2211
8852.31 2249
8853.20 2154
8854.09 2279
8854.97 2220
8855.86 2135
8856.75 2247
8857.64 2204
8858.53 2053
8859.42 2209
8860.30 2142
8861.19 2099
8862.08 2056
8862.97 2095
8863.86 2105
8864.75 2013
8865.64 2050
8866.53 2032
8867.42 2064
8868.30 2043
8869.19 2031
8870.08 2003
8870.97 1964
8871.86 1973
8872.75 1989
8873.64 1817
8874.53 1867
8875.42 1940
8876.31 1851
8877.20 1907
8878.09 1915
8878.98 1846
8879.87 1690
8880.76 1741
8881.65 1831
8882.54 1773
8883.43 1834
8884.32 1731
8885.21 1707
8886.10 1803
8886.99 1718
8887.88 1679
8888.77 1669
8889.66 1695
8890.55 1703
8891.44 1699
8892.33 1629
8893.22 1637
8894.11 1659
8895.00 1644
8895.89 1530
8896.78 1523
8897.67 1526
8898.56 1556
8899.45 1507
8900.34 1534
8901.23 1494
8902.12 1445
8903.01 1393
8903.90 1381
8904.79 1378
8905.69 1505
8906.58 1494
8907.47 1412
8908.36 1402
8909.25 1419
8910.14 1528
8911.03 1493
8911.92 1436
8912.82 1382
8913.71 1402
8914.60 1384
8915.49 1350
8916.38 1300
8917.27 1299
8918.16 1354
8919.06 1360
8919.95 1407
8920.84 1302
8921.73 1334
8922.62 1323
8923.51 1252
8924.41 1303
8925.30 1297
8926.19 1267
8927.08 1250
8927.97 1253
8928.87 1293
8929.76 1227
8930.65 1248
8931.54 1280
8932.43 1272
8933.33 1217
8934.22 1275
8935.11 1371
8936.00 1302
8936.90 1236
8937.79 1241
8938.68 1173
8939.57 1220
8940.47 1261
8941.36 1302
8942.25 1283
8943.15 1194
8944.04 1203
8944.93 1205
8945.82 1197
8946.72 1165
8947.61 1179
8948.50 1142
8949.40 1177
8950.29 1260
8951.18 1200
8952.08 1084
8952.97 1153
8953.86 1156
8954.76 1161
8955.65 1163
8956.54 1161
8957.44 1101
8958.33 1157
8959.22 1153
8960.12 1125
8961.01 1083
8961.91 1184
8962.80 1088
8963.69 1115
8964.59 1175
8965.48 1065
8966.37 1071
8967.27 1126
8968.16 1130
8969.06 1092
8969.95 1108
8970.85 1087
8971.74 1062
8972.63 1090
8973.53 1100
8974.42 1110
8975.32 1096
8976.21 1153
8977.11 1141
8978.00 1095
8978.90 1093
8979.79 1041
8980.68 1104
8981.58 1120
8982.47 1149
8983.37 1030
8984.26 1045
8985.16 1051
8986.05 1067
8986.95 1078
8987.84 1064
8988.74 1050
8989.63 1056
8990.53 1058
8991.42 982
8992.32 1032
8993.22 1051
8994.11 1053
8995.01 978
8995.90 1014
8996.80 1078
8997.69 976
8998.59 1057
8999.48 1028
9000.38 987
9001.28 998
9002.17 1019
9003.07 1008
9003.96 1026
9004.86 1055
9005.75 1073
9006.65 987
9007.55 973
9008.44 1021
9009.34 1012
9010.23 978
9011.13 889
9012.03 895
9012.92 956
9013.82 901
9014.72 1009
9015.61 954
9016.51 943
9017.41 1011
9018.30 1008
9019.20 949
9020.10 956
9020.99 980
9021.89 959
9022.79 1030
9023.68 983
9024.58 943
9025.48 928
9026.37 987
9027.27 992
9028.17 960
9029.06 948
9029.96 1000
9030.86 992
9031.76 917
9032.65 945
9033.55 897
9034.45 980
9035.35 954
9036.24 976
9037.14 957
9038.04 937
9038.94 900
9039.83 952
9040.73 908
9041.63 936
9042.53 951
9043.42 969
9044.32 952
9045.22 965
9046.12 1083
9047.02 999
9047.91 913
9048.81 923
9049.71 930
9050.61 897
9051.51 947
9052.41 944
9053.30 937
9054.20 925
9055.10 878
9056.00 902
9056.90 921
9057.80 933
9058.69 923
9059.59 957
9060.49 988
9061.39 921
9062.29 954
9063.19 907
9064.09 932
9064.99 875
9065.88 936
9066.78 966
9067.68 953
9068.58 895
9069.48 918
9070.38 971
9071.28 1008
9072.18 989
9073.08 996
9073.98 985
9074.88 926
9075.78 940
9076.68 917
9077.58 951
9078.47 903
9079.37 885
9080.27 939
9081.17 978
9082.07 958
9082.97 928
9083.87 927
9084.77 935
9085.67 949
9086.57 928
9087.47 941
9088.37 901
9089.27 861
9090.17 885
9091.07 871
9091.97 871
9092.87 840
9093.77 858
9094.67 1000
9095.58 994
9096.48 923
9097.38 864
9098.28 890
9099.18 986
9100.08 966
9100.98 938
9101.88 835
9102.78 833
9103.68 896
9104.58 957
9105.48 891
9106.38 868
9107.28 871
9108.19 911
9109.09 869
9109.99 859
9110.89 923
9111.79 906
9112.69 900
9113.59 860
9114.49 850
9115.40 916
9116.30 905
9117.20 847
9118.10 955
9119.00 837
9119.90 869
9120.81 947
9121.71 1009
9122.61 896
9123.51 801
9124.41 874
9125.31 949
9126.22 900
9127.12 884
9128.02 834
9128.92 842
9129.82 830
9130.73 839
9131.63 871
9132.53 893
9133.43 905
9134.34 895
9135.24 814
9136.14 864
9137.04 841
9137.95 848
9138.85 850
9139.75 862
9140.65 873
9141.56 874
9142.46 820
9143.36 882
9144.26 879
9145.17 822
9146.07 840
9146.97 917
9147.88 915
9148.78 837
9149.68 867
9150.59 808
9151.49 881
9152.39 927
9153.29 888
9154.20 878
9155.10 890
9156.01 876
9156.91 917
9157.81 861
9158.72 867
9159.62 885
9160.52 871
9161.43 878
9162.33 883
9163.23 884
9164.14 923
9165.04 878
9165.95 873
9166.85 858
9167.75 871
9168.66 870
9169.56 860
9170.47 868
9171.37 889
9172.27 884
9173.18 851
9174.08 920
9174.99 893
9175.89 858
9176.80 908
9177.70 917
9178.60 882
9179.51 829
9180.41 882
9181.32 870
9182.22 983
9183.13 966
9184.03 906
9184.94 849
9185.84 859
9186.75 871
9187.65 870
9188.56 829
9189.46 879
9190.37 898
9191.27 901
9192.18 892
9193.08 864
9193.99 891
9194.89 854
9195.80 868
9196.71 832
9197.61 896
9198.52 866
9199.42 903
9200.33 832
9201.23 896
9202.14 895
9203.04 848
9203.95 843
9204.86 849
9205.76 946
9206.67 894
9207.57 906
9208.48 873
9209.39 864
9210.29 863
9211.20 930
9212.10 891
9213.01 905
9213.92 894
9214.82 876
9215.73 849
9216.64 816
9217.54 898
9218.45 844
9219.36 903
9220.26 896
9221.17 822
9222.08 897
9222.98 852
9223.89 856
9224.80 867
9225.70 933
9226.61 1014
9227.52 892
9228.42 953
9229.33 931
9230.24 894
9231.14 898
9232.05 892
9232.96 955
9233.87 926
9234.77 893
9235.68 853
9236.59 916
9237.50 873
9238.40 951
9239.31 894
9240.22 928
9241.13 953
9242.03 871
9242.94 874
9243.85 851
9244.76 874
9245.66 896
9246.57 881
9247.48 930
9248.39 915
9249.30 914
9250.20 923
9251.11 856
9252.02 911
9252.93 891
9253.84 909
9254.75 871
9255.65 844
9256.56 830
9257.47 843
9258.38 862
9259.29 918
9260.20 837
9261.10 802
9262.01 828
9262.92 809
9263.83 817
9264.74 848
9265.65 892
9266.56 957
9267.47 954
9268.37 892
9269.28 889
9270.19 859
9271.10 921
9272.01 926
9272.92 932
9273.83 938
9274.74 834
9275.65 837
9276.56 854
9277.47 890
9278.38 868
9279.29 833
9280.20 869
9281.11 855
9282.01 898
9282.92 905
9283.83 879
9284.74 908
9285.65 875
9286.56 890
9287.47 895
9288.38 911
9289.29 888
9290.20 914
9291.11 897
9292.02 951
9292.93 901
9293.84 943
9294.75 924
9295.66 903
9296.57 919
9297.49 905
9298.40 816
9299.31 895
9300.22 964
9301.13 975
9302.04 958
9302.95 1000
9303.86 973
9304.77 963
9305.68 955
9306.59 916
9307.50 915
9308.41 967
9309.32 1000
9310.24 970
9311.15 841
9312.06 830
9312.97 890
9313.88 909
9314.79 884
9315.70 912
9316.61 903
9317.53 874
9318.44 848
9319.35 840
9320.26 930
9321.17 931
9322.08 911
9322.99 849
9323.91 909
9324.82 888
9325.73 889
9326.64 871
9327.55 866
9328.46 885
9329.38 942
9330.29 890
9331.20 934
9332.11 891
9333.03 959
9333.94 935
9334.85 888
9335.76 903
9336.67 909
9337.59 897
9338.50 907
9339.41 916
9340.32 864
9341.24 897
9342.15 906
9343.06 899
9343.97 912
9344.89 915
9345.80 919
9346.71 967
9347.63 953
9348.54 989
9349.45 971
9350.36 924
9351.28 895
9352.19 908
9353.10 905
9354.02 874
9354.93 934
9355.84 948
9356.76 942
9357.67 913
9358.58 972
9359.50 890
9360.41 905
9361.32 911
9362.24 944
9363.15 918
9364.06 908
9364.98 980
9365.89 894
9366.81 880
9367.72 958
9368.63 988
9369.55 991
9370.46 831
9371.38 890
9372.29 886
9373.20 895
9374.12 960
9375.03 958
9375.95 929
9376.86 961
9377.77 910
9378.69 985
9379.60 1010
9380.52 929
9381.43 973
9382.35 1034
9383.26 924
9384.18 876
9385.09 882
9386.01 908
9386.92 971
9387.83 964
9388.75 916
9389.66 972
9390.58 1071
9391.49 1009
9392.41 933
9393.32 924
9394.24 954
9395.16 965
9396.07 957
9396.99 943
9397.90 1018
9398.82 1015
9399.73 1063
9400.65 1041
9401.56 1117
9402.48 1086
9403.39 1065
9404.31 1052
9405.22 1052
9406.14 1036
9407.06 1040
9407.97 1081
9408.89 1045
9409.80 1047
9410.72 1003
9411.64 1005
9412.55 1096
9413.47 1143
9414.38 993
9415.30 946
9416.22 979
9417.13 1024
9418.05 1040
9418.97 1035
9419.88 1004
9420.80 948
9421.71 1002
9422.63 1009
9423.55 925
9424.46 914
9425.38 949
9426.30 928
9427.21 973
9428.13 942
9429.05 993
9429.96 957
9430.88 981
9431.80 990
9432.72 906
9433.63 903
9434.55 904
9435.47 914
9436.38 923
9437.30 883
9438.22 895
9439.14 914
9440.05 940
9440.97 995
9441.89 982
9442.81 960
9443.72 1061
9444.64 1065
9445.56 980
9446.48 1028
9447.39 1034
9448.31 1002
9449.23 1030
9450.15 940
9451.07 976
9451.98 978
9452.90 984
9453.82 1023
9454.74 945
9455.66 957
9456.57 994
9457.49 1103
9458.41 1038
9459.33 1083
9460.25 1140
9461.16 1177
9462.08 1170
9463.00 1160
9463.92 1119
9464.84 1077
9465.76 1091
9466.68 1072
9467.59 1060
9468.51 1044
9469.43 1007
9470.35 1017
9471.27 939
9472.19 983
9473.11 968
9474.03 914
9474.95 964
9475.87 936
9476.78 872
9477.70 901
9478.62 868
9479.54 905
9480.46 914
9481.38 906
9482.30 922
9483.22 957
9484.14 955
9485.06 961
9485.98 987
9486.90 1027
9487.82 1004
9488.74 1000
9489.66 960
9490.58 1006
9491.50 1041
9492.42 1030
9493.34 1028
9494.26 954
9495.18 955
9496.10 970
9497.02 992
9497.94 1029
9498.86 987
9499.78 1002
9500.70 1007
9501.62 971
9502.54 979
9503.46 960
9504.38 891
9505.30 959
9506.22 961
9507.14 946
9508.06 933
9508.98 911
9509.90 854
9510.82 913
9511.75 967
9512.67 973
9513.59 924
9514.51 957
9515.43 921
9516.35 934
9517.27 875
9518.19 903
9519.11 901
9520.03 934
9520.96 941
9521.88 881
9522.80 881
9523.72 932
9524.64 939
9525.56 1010
9526.48 1001
9527.41 913
9528.33 927
9529.25 899
9530.17 952
9531.09 914
9532.02 938
9532.94 922
9533.86 968
9534.78 896
9535.70 936
9536.63 1020
9537.55 998
9538.47 900
9539.39 995
9540.31 1027
9541.24 1002
9542.16 1013
9543.08 1005
9544.00 919
9544.93 1012
9545.85 945
9546.77 936
9547.69 942
9548.62 949
9549.54 912
9550.46 917
9551.38 917
9552.31 909
9553.23 932
9554.15 941
9555.08 883
9556.00 895
9556.92 940
9557.84 955
9558.77 859
9559.69 940
9560.61 985
9561.54 971
9562.46 936
9563.38 899
9564.31 937
9565.23 962
9566.15 988
9567.08 958
9568.00 1037
9568.93 945
9569.85 943
9570.77 917
9571.70 896
9572.62 891
9573.54 949
9574.47 920
9575.39 979
9576.32 967
9577.24 918
9578.16 951
9579.09 889
9580.01 954
9580.94 912
9581.86 895
9582.78 899
9583.71 932
9584.63 885
9585.56 884
9586.48 862
9587.41 859
9588.33 892
9589.26 974
9590.18 976
9591.11 899
9592.03 952
9592.96 925
9593.88 954
9594.80 948
9595.73 938
9596.65 921
9597.58 974
9598.50 924
9599.43 949
9600.35 920
9601.28 910
9602.21 903
9603.13 1044
9604.06 1007
9604.98 1020
9605.91 1014
9606.83 959
9607.76 933
9608.68 955
9609.61 981
9610.53 1033
9611.46 1008
9612.39 1031
9613.31 971
9614.24 1032
9615.16 971
9616.09 1000
9617.02 1023
9617.94 980
9618.87 986
9619.79 1008
9620.72 1053
9621.65 1042
9622.57 1040
9623.50 1047
9624.42 1109
9625.35 1009
9626.28 951
9627.20 1026
9628.13 980
9629.06 1089
9629.98 1057
9630.91 1056
9631.84 1074
9632.76 1088
9633.69 1000
9634.62 1029
9635.54 985
9636.47 999
9637.40 1056
9638.32 1023
9639.25 1146
9640.18 1099
9641.11 1146
9642.03 1118
9642.96 1127
9643.89 1125
9644.81 1074
9645.74 1095
9646.67 1224
9647.60 1112
9648.52 1138
9649.45 1145
9650.38 1116
9651.31 1144
9652.23 1063
9653.16 1145
9654.09 1100
9655.02 1212
9655.95 1249
9656.87 1333
9657.80 1280
9658.73 1313
9659.66 1245
9660.58 1293
9661.51 1353
9662.44 1228
9663.37 1173
9664.30 1189
9665.23 1190
9666.15 1095
9667.08 1088
9668.01 1093
9668.94 1222
9669.87 1159
9670.80 1198
9671.73 1251
9672.65 1208
9673.58 1186
9674.51 1127
9675.44 1259
9676.37 1171
9677.30 1146
9678.23 1188
9679.16 1223
9680.08 1172
9681.01 1146
9681.94 1190
9682.87 1137
9683.80 1169
9684.73 1133
9685.66 1127
9686.59 1137
9687.52 1197
9688.45 1131
9689.38 1192
9690.31 1188
9691.24 1204
9692.17 1156
9693.09 1162
9694.02 1204
9694.95 1137
9695.88 1215
9696.81 1194
9697.74 1198
9698.67 1222
9699.60 1208
9700.53 1246
9701.46 1178
9702.39 1298
9703.32 1361
9704.25 1238
9705.18 1262
9706.11 1343
9707.04 1375
9707.97 1356
9708.91 1302
9709.84 1284
9710.77 1335
9711.70 1231
9712.63 1278
9713.56 1218
9714.49 1206
9715.42 1106
9716.35 1203
9717.28 1124
9718.21 1171
9719.14 1146
9720.07 1179
9721.00 1226
9721.93 1176
9722.87 1271
9723.80 1193
9724.73 1132
9725.66 1143
9726.59 1147
9727.52 1161
9728.45 1110
9729.38 1037
9730.32 1162
9731.25 1163
9732.18 1121
9733.11 1133
9734.04 1108
9734.97 1147
9735.91 1151
9736.84 1088
9737.77 1169
9738.70 1138
9739.63 1162
9740.56 1187
9741.50 1138
9742.43 1134
9743.36 1103
9744.29 1136
9745.22 1137
9746.16 1153
9747.09 1050
9748.02 1045
9748.95 1073
9749.89 1038
9750.82 1043
9751.75 1023
9752.68 1125
9753.62 1116
9754.55 1089
9755.48 1127
9756.41 1047
9757.35 1037
9758.28 1100
9759.21 1131
9760.14 1090
9761.08 1089
9762.01 1038
9762.94 1057
9763.88 1079
9764.81 1111
9765.74 1103
9766.68 1095
9767.61 1065
9768.54 1037
9769.48 1049
9770.41 1067
9771.34 1145
9772.28 1139
9773.21 1023
9774.14 1007
9775.08 1088
9776.01 1057
9776.94 1067
9777.88 1078
9778.81 1072
9779.74 1104
9780.68 1084
9781.61 1054
9782.55 1099
9783.48 1100
9784.41 1156
9785.35 1020
9786.28 1098
9787.22 1091
9788.15 1147
9789.08 1131
9790.02 1104
9790.95 1058
9791.89 1066
9792.82 1140
9793.76 1145
9794.69 1068
9795.63 1057
9796.56 1084
9797.49 1063
9798.43 1054
9799.36 992
9800.30 1042
9801.23 1023
9802.17 981
9803.10 997
9804.04 1047
9804.97 1027
9805.91 1034
9806.84 1047
9807.78 1109
9808.71 1068
9809.65 1018
9810.58 1009
9811.52 980
9812.45 976
9813.39 1013
9814.33 973
9815.26 989
9816.20 1004
9817.13 883
9818.07 879
9819.00 874
9819.94 914
9820.87 921
9821.81 949
9822.75 1010
9823.68 917
9824.62 926
9825.55 999
9826.49 983
9827.43 974
9828.36 948
9829.30 947
9830.23 1032
9831.17 967
9832.11 897
9833.04 853
9833.98 851
9834.92 913
9835.85 958
9836.79 859
9837.73 893
9838.66 892
9839.60 887
9840.54 879
9841.47 881
9842.41 870
9843.35 824
9844.28 876
9845.22 942
9846.16 986
9847.09 900
9848.03 908
9848.97 896
9849.90 889
9850.84 931
9851.78 923
9852.72 870
9853.65 847
9854.59 873
9855.53 992
9856.47 983
9857.40 938
9858.34 878
9859.28 870
9860.22 927
9861.15 914
9862.09 953
9863.03 922
9863.97 931
9864.90 911
9865.84 865
9866.78 947
9867.72 939
9868.66 916
9869.59 893
9870.53 889
9871.47 879
9872.41 897
9873.35 901
9874.29 842
9875.22 870
9876.16 816
9877.10 857
9878.04 903
9878.98 872
9879.92 894
9880.85 876
9881.79 855
9882.73 847
9883.67 920
9884.61 954
9885.55 911
9886.49 960
9887.43 955
9888.37 952
9889.30 882
9890.24 935
9891.18 911
9892.12 885
9893.06 929
9894.00 864
9894.94 853
9895.88 860
9896.82 817
9897.76 882
9898.70 909
9899.64 961
9900.58 919
9901.52 806
9902.45 837
9903.39 896
9904.33 957
9905.27 828
9906.21 929
9907.15 905
9908.09 936
9909.03 892
9909.97 844
9910.91 896
9911.85 847
9912.79 880
9913.73 906
9914.67 877
9915.61 849
9916.55 956
9917.49 924
9918.44 985
9919.38 941
9920.32 871
9921.26 903
9922.20 918
9923.14 922
9924.08 824
9925.02 880
9925.96 823
9926.90 833
9927.84 943
9928.78 947
9929.72 957
9930.66 942
9931.61 974
9932.55 1035
9933.49 1152
9934.43 1235
9935.37 1226
9936.31 1202
9937.25 1062
9938.19 1102
9939.14 1134
9940.08 1046
9941.02 1018
9941.96 931
9942.90 918
9943.84 969
9944.78 972
9945.73 853
9946.67 763
9947.61 756
9948.55 843
9949.49 850
9950.44 867
9951.38 878
9952.32 907
9953.26 853
9954.20 813
9955.15 842
9956.09 865
9957.03 871
9957.97 805
9958.91 909
9959.86 858
9960.80 820
9961.74 798
9962.68 857
9963.63 833
9964.57 846
9965.51 816
9966.45 739
9967.40 801
9968.34 828
9969.28 810
9970.23 851
9971.17 841
9972.11 828
9973.05 805
9974.00 748
9974.94 836
9975.88 823
9976.83 793
9977.77 785
9978.71 753
9979.66 843
9980.60 724
9981.54 764
9982.49 840
9983.43 813
9984.37 789
9985.32 783
9986.26 787
9987.20 767
9988.15 768
9989.09 779
9990.04 779
9990.98 768
9991.92 795
9992.87 769
9993.81 759
9994.76 762
9995.70 784
9996.64 850
9997.59 912
9998.53 805
9999.48 786
10000.42 763
10001.36 818
10002.31 782
10003.25 859
10004.20 798
10005.14 842
10006.09 836
10007.03 788
10007.98 802
10008.92 846
10009.87 786
10010.81 750
10011.76 778
10012.70 802
10013.64 784
10014.59 767
10015.53 813
10016.48 817
10017.43 828
10018.37 826
10019.32 807
10020.26 761
10021.21 826
10022.15 854
10023.10 749
10024.04 789
10024.99 764
10025.93 776
10026.88 795
10027.82 751
10028.77 752
10029.72 736
10030.66 788
10031.61 821
10032.55 793
10033.50 776
10034.44 760
10035.39 797
10036.34 877
10037.28 793
10038.23 776
10039.17 793
10040.12 813
10041.07 781
10042.01 755
10042.96 812
10043.91 821
10044.85 760
10045.80 795
10046.74 768
10047.69 738
10048.64 750
10049.58 793
10050.53 770
10051.48 799
10052.42 763
10053.37 735
10054.32 783
10055.27 732
10056.21 713
10057.16 762
10058.11 763
10059.05 777
10060.00 760
10060.95 750
10061.89 749
10062.84 735
10063.79 699
10064.74 747
10065.68 832
10066.63 802
10067.58 783
10068.53 781
10069.47 789
10070.42 755
10071.37 768
10072.32 805
10073.26 754
10074.21 734
10075.16 807
10076.11 704
10077.06 756
10078.00 770
10078.95 744
10079.90 752
10080.85 716
10081.80 720
10082.74 809
10083.69 693
10084.64 715
10085.59 677
10086.54 738
10087.49 694
10088.43 718
10089.38 756
10090.33 731
10091.28 736
10092.23 772
10093.18 770
10094.13 782
10095.07 711
10096.02 724
10096.97 698
10097.92 753
10098.87 767
10099.82 755
10100.77 736
10101.72 738
10102.67 722
10103.61 725
10104.56 739
10105.51 784
10106.46 770
10107.41 705
10108.36 675
10109.31 739
10110.26 745
10111.21 683
10112.16 707
10113.11 781
10114.06 771
10115.01 792
10115.96 694
10116.91 703
10117.86 739
10118.81 754
10119.76 744
10120.71 790
10121.66 774
10122.61 790
10123.56 680
10124.51 730
10125.46 726
10126.41 701
10127.36 782
10128.31 749
10129.26 754
10130.21 738
10131.16 758
10132.11 736
10133.06 748
10134.01 769
10134.96 779
10135.91 763
10136.86 729
10137.81 725
10138.76 746
10139.72 777
10140.67 705
10141.62 754
10142.57 799
10143.52 742
10144.47 826
10145.42 818
10146.37 751
10147.32 788
10148.28 836
10149.23 813
10150.18 765
10151.13 718
10152.08 723
10153.03 758
10153.98 808
10154.94 787
10155.89 721
10156.84 742
10157.79 774
10158.74 825
10159.69 797
10160.65 774
10161.60 799
10162.55 722
10163.50 830
10164.45 777
10165.41 770
10166.36 782
10167.31 809
10168.26 826
10169.21 809
10170.17 806
10171.12 824
10172.07 835
10173.02 823
10173.98 813
10174.93 824
10175.88 803
10176.83 810
10177.79 733
10178.74 810
10179.69 848
10180.64 818
10181.60 842
10182.55 847
10183.50 798
10184.46 799
10185.41 842
10186.36 812
10187.32 803
10188.27 833
10189.22 810
10190.18 840
10191.13 868
10192.08 885
10193.03 909
10193.99 873
10194.94 903
10195.90 894
10196.85 890
10197.80 839
10198.76 862
10199.71 830
10200.66 781
10201.62 870
10202.57 896
10203.52 871
10204.48 859
10205.43 899
10206.39 939
10207.34 953
10208.29 946
10209.25 891
10210.20 921
10211.16 932
10212.11 897
10213.07 927
10214.02 981
10214.97 952
10215.93 1029
10216.88 1021
10217.84 983
10218.79 971
10219.75 963
10220.70 982
10221.66 970
10222.61 946
10223.57 917
10224.52 876
10225.48 875
10226.43 938
10227.39 972
10228.34 921
10229.30 868
10230.25 833
10231.21 901
10232.16 895
10233.12 814
10234.07 861
10235.03 851
10235.98 791
10236.94 816
10237.89 888
10238.85 877
10239.80 862
10240.76 853
10241.72 923
10242.67 901
10243.63 962
10244.58 927
10245.54 978
10246.49 992
10247.45 957
10248.41 965
10249.36 865
10250.32 903
10251.27 914
10252.23 828
10253.19 791
10254.14 741
10255.10 770
10256.06 764
10257.01 815
10257.97 706
10258.92 776
10259.88 832
10260.84 771
10261.79 794
10262.75 791
10263.71 841
10264.66 761
10265.62 773
10266.58 792
10267.53 762
10268.49 756
10269.45 737
10270.41 822
10271.36 769
10272.32 711
10273.28 735
10274.23 803
10275.19 762
10276.15 770
10277.11 788
10278.06 819
10279.02 762
10279.98 751
10280.94 726
10281.89 815
10282.85 814
10283.81 786
10284.77 758
10285.72 739
10286.68 729
10287.64 725
10288.60 728
10289.55 702
10290.51 723
10291.47 713
10292.43 675
10293.39 688
10294.34 713
10295.30 741
10296.26 743
10297.22 768
10298.18 704
10299.14 714
10300.09 729
10301.05 787
10302.01 707
10302.97 737
10303.93 755
10304.89 714
10305.85 767
10306.80 745
10307.76 718
10308.72 698
10309.68 746
10310.64 697
10311.60 701
10312.56 716
10313.52 758
10314.47 807
10315.43 691
10316.39 700
10317.35 773
10318.31 774
10319.27 741
10320.23 758
10321.19 726
10322.15 720
10323.11 738
10324.07 725
10325.03 704
10325.99 728
10326.95 770
10327.91 747
10328.87 678
10329.83 698
10330.79 686
10331.75 720
10332.71 765
10333.67 740
10334.63 758
10335.59 671
10336.55 748
10337.51 736
10338.47 722
10339.43 674
10340.39 688
10341.35 721
10342.31 682
10343.27 666
10344.23 702
10345.19 634
10346.15 672
10347.11 697
10348.07 686
10349.03 674
10349.99 747
10350.95 676
10351.91 703
10352.87 729
10353.83 701
10354.79 759
10355.76 732
10356.72 708
10357.68 730
10358.64 722
10359.60 711
10360.56 701
10361.52 610
10362.48 661
10363.45 700
10364.41 757
10365.37 769
10366.33 707
10367.29 687
10368.25 646
10369.21 714
10370.18 726
10371.14 657
10372.10 675
10373.06 740
10374.02 753
10374.98 691
10375.95 713
10376.91 641
10377.87 733
10378.83 739
10379.79 719
10380.76 664
10381.72 695
10382.68 710
10383.64 700
10384.61 754
10385.57 705
10386.53 701
10387.49 707
10388.46 699
10389.42 707
10390.38 727
10391.34 696
10392.31 710
10393.27 705
10394.23 690
10395.19 652
10396.16 622
10397.12 664
10398.08 712
10399.05 719
10400.01 742
10400.97 707
10401.93 703
10402.90 718
10403.86 755
10404.82 727
10405.79 695
10406.75 669
10407.71 706
10408.68 704
10409.64 717
10410.60 740
10411.57 661
10412.53 693
10413.50 639
10414.46 698
10415.42 703
10416.39 714
10417.35 739
10418.31 695
10419.28 694
10420.24 699
10421.21 701
10422.17 724
10423.13 736
10424.10 705
10425.06 752
10426.03 776
10426.99 809
10427.96 819
10428.92 861
10429.88 793
10430.85 755
10431.81 768
10432.78 719
10433.74 711
10434.71 752
10435.67 765
10436.64 776
10437.60 684
10438.57 668
10439.53 720
10440.50 686
10441.46 682
10442.43 678
10443.39 627
10444.36 631
10445.32 705
10446.29 704
10447.25 642
10448.22 660
10449.18 663
10450.15 686
10451.11 658
10452.08 660
10453.04 699
10454.01 693
10454.97 654
10455.94 608
10456.91 700
10457.87 713
10458.84 658
10459.80 694
10460.77 683
10461.73 669
10462.70 698
10463.67 680
10464.63 736
10465.60 739
10466.56 740
10467.53 694
10468.50 702
10469.46 684
10470.43 662
10471.40 703
10472.36 668
10473.33 652
10474.30 658
10475.26 701
10476.23 650
10477.19 639
10478.16 645
10479.13 617
10480.09 597
10481.06 599
10482.03 591
10483.00 635
10483.96 603
10484.93 681
10485.90 654
10486.86 697
10487.83 645
10488.80 664
10489.76 675
10490.73 621
10491.70 711
10492.67 681
10493.63 671
10494.60 733
10495.57 694
10496.54 668
10497.50 730
10498.47 678
10499.44 729
10500.41 688
10501.37 709
10502.34 687
10503.31 732
10504.28 720
10505.25 670
10506.21 673
10507.18 684
10508.15 649
10509.12 663
10510.09 801
10511.05 643
10512.02 664
10512.99 703
10513.96 667
10514.93 671
10515.90 682
10516.86 698
10517.83 742
10518.80 654
10519.77 661
10520.74 692
10521.71 684
10522.68 734
10523.64 729
10524.61 693
10525.58 669
10526.55 678
10527.52 696
10528.49 710
10529.46 694
10530.43 740
10531.40 727
10532.36 724
10533.33 647
10534.30 702
10535.27 732
10536.24 698
10537.21 713
10538.18 658
10539.15 663
10540.12 766
10541.09 754
10542.06 694
10543.03 652
10544.00 687
10544.97 709
10545.94 727
10546.91 731
10547.88 702
10548.85 731
10549.82 719
10550.79 705
10551.76 682
10552.73 732
10553.70 687
10554.67 752
10555.64 685
10556.61 638
10557.58 682
10558.55 648
10559.52 680
10560.49 709
10561.46 744
10562.43 717
10563.40 702
10564.37 733
10565.34 775
10566.31 813
10567.28 810
10568.25 824
10569.23 888
10570.20 870
10571.17 836
10572.14 874
10573.11 835
10574.08 817
10575.05 765
10576.02 726
10576.99 723
10577.96 674
10578.94 659
10579.91 708
10580.88 719
10581.85 628
10582.82 713
10583.79 708
10584.76 705
10585.74 770
10586.71 675
10587.68 661
10588.65 694
10589.62 671
10590.60 667
10591.57 692
10592.54 708
10593.51 757
10594.48 805
10595.45 714
10596.43 740
10597.40 733
10598.37 727
10599.34 777
10600.32 717
10601.29 686
10602.26 702
10603.23 761
10604.21 704
10605.18 702
10606.15 662
10607.12 672
10608.10 666
10609.07 681
10610.04 662
10611.01 668
10611.99 711
10612.96 723
10613.93 680
10614.91 679
10615.88 731
10616.85 675
10617.82 725
10618.80 705
10619.77 703
10620.74 745
10621.72 664
10622.69 734
10623.66 681
10624.64 625
10625.61 662
10626.58 682
10627.56 710
10628.53 694
10629.51 680
10630.48 706
10631.45 676
10632.43 697
10633.40 702
10634.37 709
10635.35 729
10636.32 733
10637.30 669
10638.27 644
10639.24 637
10640.22 664
10641.19 665
10642.17 606
10643.14 685
10644.11 698
10645.09 724
10646.06 708
10647.04 751
10648.01 740
10648.99 775
10649.96 761
10650.94 734
10651.91 776
10652.89 739
10653.86 711
10654.83 681
10655.81 711
10656.78 698
10657.76 707
10658.73 690
10659.71 715
10660.68 646
10661.66 651
10662.63 655
10663.61 687
10664.59 694
10665.56 665
10666.54 689
10667.51 640
10668.49 693
10669.46 671
10670.44 658
10671.41 615
10672.39 691
10673.36 669
10674.34 698
10675.32 675
10676.29 713
10677.27 640
10678.24 637
10679.22 653
10680.19 689
10681.17 674
10682.15 640
10683.12 708
10684.10 717
10685.08 694
10686.05 669
10687.03 675
10688.00 632
10688.98 649
10689.96 692
10690.93 695
10691.91 668
10692.89 684
10693.86 690
10694.84 650
10695.82 736
10696.79 689
10697.77 639
10698.75 631
10699.72 611
10700.70 569
10701.68 680
10702.65 676
10703.63 669
10704.61 694
10705.59 678
10706.56 643
10707.54 631
10708.52 592
10709.49 676
10710.47 629
10711.45 629
10712.43 659
10713.40 668
10714.38 666
10715.36 693
10716.34 689
10717.31 621
10718.29 606
10719.27 656
10720.25 697
10721.22 662
10722.20 672
10723.18 674
10724.16 653
10725.14 664
10726.11 671
10727.09 645
10728.07 624
10729.05 644
10730.03 616
10731.01 599
10731.98 681
10732.96 679
10733.94 620
10734.92 660
10735.90 638
10736.88 621
10737.85 655
10738.83 651
10739.81 634
10740.79 606
10741.77 634
10742.75 619
10743.73 670
10744.71 646
10745.69 637
10746.66 653
10747.64 635
10748.62 633
10749.60 687
10750.58 686
10751.56 642
10752.54 674
10753.52 611
10754.50 654
10755.48 715
10756.46 690
10757.44 691
10758.42 633
10759.39 628
10760.37 643
10761.35 631
10762.33 635
10763.31 669
10764.29 696
10765.27 700
10766.25 621
10767.23 657
10768.21 709
10769.19 688
10770.17 649
10771.15 630
10772.13 653
10773.11 678
10774.09 697
10775.07 700
10776.05 700
10777.03 664
10778.02 678
10779.00 683
10779.98 658
10780.96 699
10781.94 672
10782.92 715
10783.90 662
10784.88 638
10785.86 691
10786.84 693
10787.82 700
10788.80 765
10789.78 704
10790.76 688
10791.75 681
10792.73 706
10793.71 666
10794.69 669
10795.67 652
10796.65 647
10797.63 670
10798.61 642
10799.60 654
10800.58 608
10801.56 705
10802.54 689
10803.52 704
10804.50 684
10805.49 699
10806.47 705
10807.45 636
10808.43 645
10809.41 680
10810.39 681
10811.38 694
10812.36 682
10813.34 718
10814.32 695
10815.30 741
10816.29 639
10817.27 669
10818.25 672
10819.23 689
10820.22 665
10821.20 681
10822.18 652
10823.16 704
10824.15 669
10825.13 702
10826.11 672
10827.09 682
10828.08 704
10829.06 712
10830.04 696
10831.02 679
10832.01 703
10832.99 621
10833.97 759
10834.96 699
10835.94 669
10836.92 649
10837.91 643
10838.89 695
10839.87 711
10840.85 671
10841.84 724
10842.82 754
10843.81 667
10844.79 694
10845.77 679
10846.76 699
10847.74 719
10848.72 681
10849.71 703
10850.69 697
10851.67 751
10852.66 759
10853.64 703
10854.63 706
10855.61 640
10856.59 657
10857.58 664
10858.56 655
10859.55 725
10860.53 666
10861.51 746
10862.50 682
10863.48 745
10864.47 724
10865.45 740
10866.44 722
10867.42 685
10868.41 670
10869.39 694
10870.37 731
10871.36 747
10872.34 728
10873.33 769
10874.31 781
10875.30 800
10876.28 807
10877.27 755
10878.25 758
10879.24 778
10880.22 798
10881.21 782
10882.19 800
10883.18 779
10884.16 732
10885.15 704
10886.13 722
10887.12 690
10888.11 755
10889.09 762
10890.08 821
10891.06 826
10892.05 782
10893.03 818
10894.02 819
10895.00 844
10895.99 796
10896.98 732
10897.96 718
10898.95 772
10899.93 800
10900.92 840
10901.91 804
10902.89 843
10903.88 803
10904.86 861
10905.85 736
10906.84 808
10907.82 823
10908.81 815
10909.80 818
10910.78 837
10911.77 817
10912.76 847
10913.74 840
10914.73 882
10915.72 825
10916.70 799
10917.69 850
10918.68 885
10919.66 891
10920.65 809
10921.64 772
10922.62 835
10923.61 820
10924.60 853
10925.58 819
10926.57 825
10927.56 813
10928.55 826
10929.53 764
10930.52 826
10931.51 889
10932.50 889
10933.48 901
10934.47 865
10935.46 862
10936.45 882
10937.43 888
10938.42 836
10939.41 896
10940.40 848
10941.38 872
10942.37 874
10943.36 950
10944.35 959
10945.34 941
10946.32 817
10947.31 865
10948.30 903
10949.29 892
10950.28 859
10951.27 938
10952.25 985
10953.24 929
10954.23 985
10955.22 977
10956.21 991
10957.20 1000
10958.18 947
10959.17 988
10960.16 1059
10961.15 958
10962.14 977
10963.13 1047
10964.12 1014
10965.11 1111
10966.10 1129
10967.08 1090
10968.07 1083
10969.06 1074
10970.05 1116
10971.04 1130
10972.03 1053
10973.02 1056
10974.01 997
10975.00 961
10975.99 1026
10976.98 1035
10977.97 981
10978.96 938
10979.95 999
10980.94 939
10981.92 894
10982.91 984
10983.90 1035
10984.89 1054
10985.88 991
10986.87 1009
10987.86 1080
10988.85 1037
10989.84 1004
10990.83 1041
10991.82 1051
10992.81 1011
10993.80 949
10994.79 989
10995.78 1017
10996.78 1007
10997.77 954
10998.76 1020
10999.75 1008
11000.74 1017
11001.73 1036
11002.72 1058
11003.71 1113
11004.70 1114
11005.69 1178
11006.68 1332
11007.67 1385
11008.66 1399
11009.65 1353
11010.64 1239
11011.64 1301
11012.63 1308
11013.62 1172
11014.61 1157
11015.60 1099
11016.59 990
11017.58 982
11018.57 978
11019.57 1010
11020.56 983
11021.55 908
11022.54 946
11023.53 922
11024.52 973
11025.51 954
11026.51 907
11027.50 889
11028.49 949
11029.48 941
11030.47 898
11031.47 904
11032.46 848
11033.45 954
11034.44 1007
11035.43 882
11036.43 845
11037.42 824
11038.41 931
11039.40 926
11040.39 879
11041.39 900
11042.38 909
11043.37 864
11044.36 845
11045.36 908
11046.35 887
11047.34 842
11048.34 897
11049.33 856
11050.32 832
11051.31 897
11052.31 946
11053.30 876
11054.29 878
11055.29 901
11056.28 871
11057.27 905
11058.26 889
11059.26 941
11060.25 886
11061.24 851
11062.24 870
11063.23 833
11064.22 815
11065.22 823
11066.21 899
11067.20 824
11068.20 903
11069.19 892
11070.19 863
11071.18 901
11072.17 879
11073.17 856
11074.16 864
11075.15 901
11076.15 897
11077.14 837
11078.14 928
11079.13 867
11080.12 893
11081.12 863
11082.11 869
11083.11 891
11084.10 844
11085.10 836
11086.09 862
11087.08 844
11088.08 864
11089.07 861
11090.07 909
11091.06 866
11092.06 877
11093.05 881
11094.05 852
11095.04 811
11096.04 849
11097.03 815
11098.03 837
11099.02 836
11100.02 821
11101.01 842
11102.01 841
11103.00 828
11104.00 780
11104.99 824
11105.99 851
11106.98 776
11107.98 775
11108.97 844
11109.97 845
11110.96 820
11111.96 811
11112.95 794
11113.95 827
11114.95 836
11115.94 847
11116.94 782
11117.93 808
11118.93 821
11119.93 886
11120.92 818
11121.92 765
11122.91 792
11123.91 811
11124.91 800
11125.90 799
11126.90 780
11127.89 806
11128.89 797
11129.89 813
11130.88 776
11131.88 788
11132.88 814
11133.87 795
11134.87 769
11135.87 790
11136.86 827
11137.86 783
11138.86 775
11139.85 877
11140.85 771
11141.85 801
11142.84 849
11143.84 880
11144.84 807
11145.83 785
11146.83 750
11147.83 769
11148.83 809
11149.82 830
11150.82 848
11151.82 787
11152.82 810
11153.81 825
11154.81 788
11155.81 815
11156.80 838
11157.80 851
11158.80 791
11159.80 779
11160.80 840
11161.79 771
11162.79 835
11163.79 742
11164.79 748
11165.78 786
11166.78 775
11167.78 780
11168.78 800
11169.78 765
11170.78 830
11171.77 771
11172.77 761
11173.77 766
11174.77 781
11175.77 783
11176.77 780
11177.76 704
11178.76 772
11179.76 807
11180.76 775
11181.76 804
11182.76 752
11183.76 709
11184.75 736
11185.75 763
11186.75 834
11187.75 793
11188.75 788
11189.75 795
11190.75 766
11191.75 790
11192.75 799
11193.75 849
11194.75 794
11195.74 777
11196.74 796
11197.74 837
11198.74 832
11199.74 855
11200.74 827
11201.74 790
11202.74 854
11203.74 790
11204.74 821
11205.74 825
11206.74 756
11207.74 779
11208.74 756
11209.74 757
11210.74 777
11211.74 767
11212.74 814
11213.74 812
11214.74 787
11215.74 827
11216.74 869
11217.74 906
11218.74 870
11219.74 853
11220.74 854
11221.74 816
11222.74 758
11223.74 743
11224.74 761
11225.74 796
11226.74 833
11227.75 796
11228.75 791
11229.75 830
11230.75 798
11231.75 790
11232.75 804
11233.75 760
11234.75 789
11235.75 786
11236.75 747
11237.76 779
11238.76 779
11239.76 824
11240.76 783
11241.76 743
11242.76 783
11243.76 784
11244.76 753
11245.77 783
11246.77 750
11247.77 781
11248.77 743
11249.77 752
11250.77 740
11251.78 750
11252.78 790
11253.78 757
11254.78 777
11255.78 816
11256.79 772
11257.79 769
11258.79 795
11259.79 798
11260.79 804
11261.80 813
11262.80 820
11263.80 797
11264.80 812
11265.81 704
11266.81 784
11267.81 779
11268.81 763
11269.82 756
11270.82 736
11271.82 811
11272.82 852
11273.83 824
11274.83 810
11275.83 797
11276.84 803
11277.84 710
11278.84 753
11279.85 826
11280.85 809
11281.85 841
11282.85 873
11283.86 837
11284.86 895
11285.86 898
11286.87 877
11287.87 908
11288.87 964
11289.88 919
11290.88 865
11291.89 910
11292.89 869
11293.89 842
11294.90 860
11295.90 867
11296.90 866
11297.91 817
11298.91 839
11299.92 773
11300.92 786
11301.92 794
11302.93 727
11303.93 788
11304.94 848
11305.94 806
11306.94 843
11307.95 807
11308.95 819
11309.96 787
11310.96 776
11311.97 812
11312.97 806
11313.98 778
11314.98 797
11315.98 782
11316.99 806
11317.99 813
11319.00 784
11320.00 830
11321.01 803
11322.01 779
11323.02 908
11324.02 879
11325.03 850
11326.03 844
11327.04 820
11328.04 839
11329.05 873
11330.05 881
11331.06 868
11332.07 783
11333.07 849
11334.08 833
11335.08 751
11336.09 822
11337.09 795
11338.10 800
11339.10 745
11340.11 714
11341.12 739
11342.12 855
11343.13 783
11344.13 803
11345.14 805
11346.15 811
11347.15 829
11348.16 866
11349.16 838
11350.17 812
11351.18 873
11352.18 848
11353.19 823
11354.20 800
11355.20 851
11356.21 800
11357.21 772
11358.22 842
11359.23 789
11360.23 755
11361.24 749
11362.25 800
11363.25 792
11364.26 839
11365.27 871
11366.28 890
11367.28 814
11368.29 797
11369.30 808
11370.30 770
11371.31 782
11372.32 769
11373.32 812
11374.33 831
11375.34 837
11376.35 839
11377.35 776
11378.36 809
11379.37 824
11380.38 785
11381.38 803
11382.39 818
11383.40 728
11384.41 719
11385.41 793
11386.42 784
11387.43 800
11388.44 798
11389.45 765
11390.45 851
11391.46 905
11392.47 838
11393.48 831
11394.49 757
11395.49 786
11396.50 864
11397.51 817
11398.52 831
11399.53 815
11400.54 840
11401.55 833
11402.55 810
11403.56 776
11404.57 859
11405.58 839
11406.59 820
11407.60 809
11408.61 854
11409.61 901
11410.62 864
11411.63 854
11412.64 851
11413.65 858
11414.66 875
11415.67 884
11416.68 839
11417.69 829
11418.70 850
11419.71 817
11420.71 845
11421.72 886
11422.73 832
11423.74 875
11424.75 813
11425.76 843
11426.77 902
11427.78 819
11428.79 834
11429.80 858
11430.81 889
11431.82 891
11432.83 879
11433.84 856
11434.85 881
11435.86 937
11436.87 864
11437.88 881
11438.89 857
11439.90 879
11440.91 898
11441.92 952
11442.93 955
11443.94 930
11444.95 862
11445.96 857
11446.97 930
11447.98 940
11448.99 929
11450.00 927
11451.01 822
11452.03 869
11453.04 930
11454.05 874
11455.06 934
11456.07 971
11457.08 914
11458.09 867
11459.10 916
11460.11 987
11461.12 1052
11462.14 1003
11463.15 980
11464.16 957
11465.17 917
11466.18 1032
11467.19 1041
11468.20 944
11469.21 976
11470.23 990
11471.24 988
11472.25 946
11473.26 874
11474.27 960
11475.28 930
11476.30 953
11477.31 944
11478.32 960
11479.33 972
11480.34 1015
11481.36 1022
11482.37 1030
11483.38 947
11484.39 917
11485.40 949
11486.42 921
11487.43 995
11488.44 1052
11489.45 1049
11490.47 994
11491.48 1066
11492.49 1018
11493.50 1038
11494.52 1007
11495.53 1057
11496.54 1044
11497.55 1034
11498.57 1054
11499.58 1068
11500.59 1047
11501.61 1046
11502.62 1029
11503.63 1041
11504.64 991
11505.66 956
11506.67 1000
11507.68 1018
11508.70 1091
11509.71 1026
11510.72 1047
11511.74 1133
11512.75 1092
11513.76 1090
11514.78 1106
11515.79 1121
11516.80 1093
11517.82 1033
11518.83 1062
11519.84 1082
11520.86 1024
11521.87 1152
11522.89 1130
11523.90 1056
11524.91 1131
11525.93 1194
11526.94 1212
11527.96 1185
11528.97 1112
11529.98 1144
11531.00 1096
11532.01 1159
11533.03 1175
11534.04 1164
11535.06 1131
11536.07 1200
11537.08 1188
11538.10 1119
11539.11 1138
11540.13 1187
11541.14 1236
11542.16 1180
11543.17 1143
11544.19 1230
11545.20 1225
11546.22 1261
11547.23 1263
11548.25 1256
11549.26 1187
11550.28 1251
11551.29 1240
11552.31 1345
11553.32 1294
11554.34 1271
11555.35 1365
11556.37 1340
11557.38 1334
11558.40 1328
11559.41 1302
11560.43 1363
11561.45 1376
11562.46 1427
11563.48 1442
11564.49 1424
11565.51 1352
11566.52 1442
11567.54 1441
11568.56 1484
11569.57 1529
11570.59 1561
11571.60 1502
11572.62 1493
11573.64 1518
11574.65 1533
11575.67 1552
11576.68 1593
11577.70 1570
11578.72 1535
11579.73 1612
11580.75 1571
11581.77 1636
11582.78 1670
11583.80 1631
11584.82 1667
11585.83 1693
11586.85 1678
11587.87 1678
11588.88 1780
11589.90 1854
11590.92 1884
11591.93 1930
11592.95 1992
11593.97 2051
11594.98 2060
11596.00 2176
11597.02 2222
11598.03 2258
11599.05 2184
11600.07 2188
11601.09 2212
11602.10 2199
11603.12 2369
11604.14 2470
11605.16 2469
11606.17 2748
11607.19 2885
11608.21 3226
11609.23 3609
11610.24 4109
11611.26 4275
11612.28 4679
11613.30 4837
11614.32 4777
11615.33 4602
11616.35 4259
11617.37 3888
11618.39 3409
11619.41 3033
11620.42 2690
11621.44 2444
11622.46 2180
11623.48 1982
11624.50 1912
11625.51 1930
11626.53 1823
11627.55 1827
11628.57 1793
11629.59 1749
11630.61 1768
11631.63 1695
11632.64 1677
11633.66 1615
11634.68 1580
11635.70 1538
11636.72 1532
11637.74 1569
11638.76 1546
11639.78 1446
11640.80 1543
11641.81 1663
11642.83 1440
11643.85 1417
11644.87 1421
11645.89 1474
11646.91 1402
11647.93 1490
11648.95 1461
11649.97 1464
11650.99 1501
11652.01 1558
11653.03 1426
11654.05 1488
11655.07 1427
11656.09 1386
11657.11 1358
11658.13 1408
11659.15 1437
11660.17 1344
11661.19 1371
11662.21 1231
11663.23 1274
11664.25 1302
11665.27 1280
11666.29 1247
11667.31 1321
11668.33 1306
11669.35 1337
11670.37 1317
11671.39 1353
11672.41 1350
11673.43 1322
11674.45 1368
11675.47 1386
11676.49 1411
11677.51 1363
11678.53 1449
11679.55 1441
11680.57 1387
11681.59 1458
11682.61 1440
11683.64 1470
11684.66 1452
11685.68 1505
11686.70 1500
11687.72 1464
11688.74 1441
11689.76 1545
11690.78 1530
11691.80 1601
11692.83 1563
11693.85 1506
11694.87 1511
11695.89 1500
11696.91 1539
11697.93 1500
11698.95 1561
11699.98 1544
11701.00 1492
11702.02 1473
11703.04 1495
11704.06 1459
11705.08 1353
11706.11 1400
11707.13 1364
11708.15 1389
11709.17 1403
11710.19 1353
11711.22 1353
11712.24 1358
11713.26 1349
11714.28 1303
11715.31 1296
11716.33 1358
11717.35 1285
11718.37 1252
11719.40 1192
11720.42 1180
11721.44 1254
11722.46 1292
11723.49 1356
11724.51 1262
11725.53 1263
11726.55 1215
11727.58 1211
11728.60 1196
11729.62 1185
11730.65 1145
11731.67 1196
11732.69 1120
11733.71 1177
11734.74 1158
11735.76 1085
11736.78 1170
11737.81 1114
11738.83 1078
11739.85 1086
11740.88 1089
11741.90 1094
11742.92 1070
11743.95 1052
11744.97 1032
11746.00 1079
11747.02 1106
11748.04 1093
11749.07 1048
11750.09 1008
11751.11 1003
11752.14 1019
11753.16 1001
11754.19 1010
11755.21 1015
11756.23 1010
11757.26 949
11758.28 1005
11759.31 973
11760.33 980
11761.36 1038
11762.38 950
11763.40 990
11764.43 1001
11765.45 1005
11766.48 981
11767.50 1025
11768.53 910
11769.55 916
11770.58 943
11771.60 950
11772.63 929
11773.65 940
11774.68 945
11775.70 921
11776.73 895
11777.75 885
11778.78 917
11779.80 909
11780.83 930
11781.85 941
11782.88 866
11783.90 841
11784.93 856
11785.95 882
11786.98 935
11788.00 889
11789.03 913
11790.05 891
11791.08 839
11792.11 849
11793.13 879
11794.16 908
11795.18 898
11796.21 857
11797.23 855
11798.26 793
11799.29 846
11800.31 886
11801.34 881
11802.36 840
11803.39 858
11804.42 885
11805.44 884
11806.47 849
11807.50 801
11808.52 779
11809.55 888
11810.57 849
11811.60 793
11812.63 867
11813.65 821
11814.68 807
11815.71 765
11816.73 803
11817.76 861
11818.79 832
11819.81 767
11820.84 822
11821.87 806
11822.90 801
11823.92 798
11824.95 828
11825.98 811
11827.00 758
11828.03 845
11829.06 825
11830.09 736
11831.11 753
11832.14 761
11833.17 837
11834.20 788
11835.22 771
11836.25 772
11837.28 781
11838.31 753
11839.33 781
11840.36 811
11841.39 802
11842.42 883
11843.45 825
11844.47 767
11845.50 787
11846.53 799
11847.56 806
11848.59 845
11849.61 803
11850.64 814
11851.67 816
11852.70 756
11853.73 806
11854.75 813
11855.78 833
11856.81 798
11857.84 801
11858.87 760
11859.90 808
11860.93 840
11861.95 783
11862.98 799
11864.01 778
11865.04 745
11866.07 821
11867.10 852
11868.13 798
11869.16 764
11870.19 792
11871.21 784
11872.24 814
11873.27 777
11874.30 755
11875.33 815
11876.36 832
11877.39 796
11878.42 771
11879.45 819
11880.48 842
11881.51 789
11882.54 746
11883.57 789
11884.60 753
11885.63 770
11886.66 793
11887.69 747
11888.72 788
11889.75 770
11890.78 760
11891.81 779
11892.84 837
11893.87 798
11894.90 799
11895.93 811
11896.96 774
11897.99 780
11899.02 753
11900.05 816
11901.08 770
11902.11 799
11903.14 843
11904.17 808
11905.20 861
11906.23 807
11907.26 815
11908.29 867
11909.32 864
11910.35 859
11911.38 772
11912.42 862
11913.45 906
11914.48 915
11915.51 833
11916.54 826
11917.57 851
11918.60 788
11919.63 814
11920.66 815
11921.70 859
11922.73 820
11923.76 814
11924.79 833
11925.82 896
11926.85 807
11927.88 912
11928.92 949
11929.95 849
11930.98 794
11932.01 825
11933.04 866
11934.07 887
11935.11 838
11936.14 904
11937.17 924
11938.20 960
11939.23 996
11940.27 982
11941.30 955
11942.33 969
11943.36 1011
11944.40 1018
11945.43 1011
11946.46 966
11947.49 954
11948.53 936
11949.56 866
11950.59 788
11951.62 835
11952.66 846
11953.69 809
11954.72 815
11955.75 776
11956.79 791
11957.82 857
11958.85 791
11959.88 858
11960.92 777
11961.95 799
11962.98 803
11964.02 806
11965.05 820
11966.08 818
11967.12 799
11968.15 782
11969.18 746
11970.22 828
11971.25 825
11972.28 803
11973.32 708
11974.35 762
11975.38 774
11976.42 768
11977.45 784
11978.49 830
11979.52 793
11980.55 796
11981.59 824
11982.62 832
11983.66 816
11984.69 842
11985.72 869
11986.76 829
11987.79 798
11988.83 817
11989.86 860
11990.89 832
11991.93 836
11992.96 841
11994.00 822
11995.03 856
11996.07 774
11997.10 793
11998.14 843
11999.17 840
12000.20 810
12001.24 787
12002.27 820
12003.31 908
12004.34 904
12005.38 831
12006.41 813
12007.45 820
12008.48 873
12009.52 885
12010.55 753
12011.59 790
12012.62 784
12013.66 817
12014.70 839
12015.73 866
12016.77 833
12017.80 837
12018.84 946
12019.87 895
12020.91 862
12021.94 916
12022.98 915
12024.02 883
12025.05 931
12026.09 871
12027.12 936
12028.16 946
12029.19 925
12030.23 922
12031.27 894
12032.30 897
12033.34 950
12034.37 904
12035.41 834
12036.45 825
12037.48 915
12038.52 956
12039.56 839
12040.59 821
12041.63 866
12042.67 842
12043.70 855
12044.74 788
12045.78 826
12046.81 801
12047.85 840
12048.89 843
12049.92 773
12050.96 787
12052.00 839
12053.03 848
12054.07 822
12055.11 852
12056.14 835
12057.18 772
12058.22 800
12059.26 840
12060.29 891
12061.33 847
12062.37 843
12063.41 833
12064.44 817
12065.48 834
12066.52 840
12067.56 803
12068.59 779
12069.63 814
12070.67 864
12071.71 827
12072.74 864
12073.78 770
12074.82 816
12075.86 849
12076.90 784
12077.93 776
12078.97 825
12080.01 838
12081.05 802
12082.09 794
12083.13 800
12084.16 833
12085.20 798
12086.24 787
12087.28 789
12088.32 752
12089.36 795
12090.39 816
12091.43 741
12092.47 788
12093.51 792
12094.55 822
12095.59 854
12096.63 819
12097.67 796
12098.70 813
12099.74 836
12100.78 888
12101.82 844
12102.86 819
12103.90 796
12104.94 838
12105.98 840
12107.02 852
12108.06 851
12109.10 863
12110.14 817
12111.18 829
12112.22 915
12113.25 888
12114.29 870
12115.33 821
12116.37 799
12117.41 792
12118.45 810
12119.49 783
12120.53 774
12121.57 773
12122.61 809
12123.65 742
12124.69 717
12125.73 740
12126.77 712
12127.81 728
12128.85 773
12129.89 782
12130.93 804
12131.97 754
12133.02 802
12134.06 745
12135.10 704
12136.14 739
12137.18 717
12138.22 739
12139.26 774
12140.30 718
12141.34 695
12142.38 725
12143.42 750
12144.46 725
12145.50 690
12146.54 733
12147.59 725
12148.63 677
12149.67 668
12150.71 735
12151.75 702
12152.79 694
12153.83 705
12154.87 755
12155.92 725
12156.96 707
12158.00 689
12159.04 691
12160.08 689
12161.12 681
12162.17 700
12163.21 692
12164.25 743
12165.29 709
12166.33 657
12167.37 673
12168.42 701
12169.46 731
12170.50 707
12171.54 707
12172.58 715
12173.63 752
12174.67 676
12175.71 692
12176.75 711
12177.80 694
12178.84 718
12179.88 706
12180.92 678
12181.97 641
12183.01 679
12184.05 746
12185.09 647
12186.14 668
12187.18 678
12188.22 660
12189.26 677
12190.31 622
12191.35 726
12192.39 712
12193.44 743
12194.48 692
12195.52 660
12196.57 696
12197.61 686
12198.65 676
12199.70 670
12200.74 724
12201.78 680
12202.83 662
12203.87 692
12204.91 667
12205.96 671
12207.00 724
12208.04 634
12209.09 607
12210.13 698
12211.17 689
12212.22 680
12213.26 658
12214.31 689
12215.35 626
12216.39 658
12217.44 661
12218.48 660
12219.53 656
12220.57 696
12221.61 669
12222.66 697
12223.70 678
12224.75 714
12225.79 712
12226.84 633
12227.88 607
12228.93 634
12229.97 644
12231.01 661
12232.06 660
12233.10 656
12234.15 609
12235.19 628
12236.24 662
12237.28 648
12238.33 680
12239.37 630
12240.42 643
12241.46 628
12242.51 632
12243.55 615
12244.60 632
12245.64 654
12246.69 641
12247.74 638
12248.78 615
12249.83 646
12250.87 605
12251.92 628
12252.96 713
12254.01 646
12255.05 670
12256.10 632
12257.15 672
12258.19 643
12259.24 635
12260.28 629
12261.33 610
12262.37 602
12263.42 638
12264.47 643
12265.51 610
12266.56 637
12267.61 626
12268.65 601
12269.70 640
12270.74 645
12271.79 577
12272.84 577
12273.88 612
12274.93 622
12275.98 596
12277.02 563
12278.07 570
12279.12 637
12280.16 623
12281.21 638
12282.26 618
12283.30 609
12284.35 560
12285.40 577
12286.44 587
12287.49 607
12288.54 555
12289.59 646
12290.63 588
12291.68 560
12292.73 583
12293.77 558
12294.82 607
12295.87 657
12296.92 659
12297.96 609
12299.01 605
12300.06 551
12301.11 600
12302.15 548
12303.20 583
12304.25 569
12305.30 600
12306.35 551
12307.39 526
12308.44 592
12309.49 603
12310.54 615
12311.59 676
12312.63 544
12313.68 609
12314.73 610
12315.78 643
12316.83 637
12317.88 596
12318.92 582
12319.97 574
12321.02 617
12322.07 589
12323.12 584
12324.17 624
12325.21 609
12326.26 605
12327.31 530
12328.36 607
12329.41 585
12330.46 559
12331.51 564
12332.56 570
12333.61 550
12334.65 550
12335.70 572
12336.75 590
12337.80 576
12338.85 566
12339.90 544
12340.95 523
12342.00 578
12343.05 564
12344.10 565
12345.15 581
12346.20 556
12347.25 547
12348.30 607
12349.35 569
12350.40 534
12351.45 566
12352.50 634
12353.55 624
12354.60 549
12355.65 564
12356.70 532
12357.75 611
12358.80 573
12359.85 546
12360.90 589
12361.95 588
12363.00 523
12364.05 562
12365.10 524
12366.15 569
12367.20 584
12368.25 539
12369.30 525
12370.35 524
12371.40 553
12372.45 570
12373.50 632
12374.55 542
12375.60 600
12376.65 541
12377.70 564
12378.76 551
12379.81 552
12380.86 542
12381.91 548
12382.96 593
12384.01 559
12385.06 565
12386.11 622
12387.17 597
12388.22 585
12389.27 609
12390.32 561
12391.37 612
12392.42 517
12393.47 566
12394.53 578
12395.58 614
12396.63 587
12397.68 555
12398.73 649
12399.78 532
12400.84 547
12401.89 565
12402.94 522
12403.99 591
12405.04 571
12406.10 611
12407.15 575
12408.20 521
12409.25 523
12410.31 580
12411.36 604
12412.41 533
12413.46 560
12414.51 567
12415.57 622
12416.62 548
12417.67 501
12418.72 542
12419.78 614
12420.83 642
12421.88 620
12422.94 591
12423.99 549
12425.04 583
12426.09 552
12427.15 600
12428.20 558
12429.25 557
12430.31 529
12431.36 510
12432.41 526
12433.47 542
12434.52 632
12435.57 577
12436.63 595
12437.68 585
12438.73 610
12439.79 607
12440.84 564
12441.89 566
12442.95 561
12444.00 565
12445.06 551
12446.11 607
12447.16 590
12448.22 551
12449.27 558
12450.33 528
12451.38 597
12452.43 557
12453.49 564
12454.54 604
12455.60 566
12456.65 573
12457.70 521
12458.76 593
12459.81 546
12460.87 596
12461.92 580
12462.98 556
12464.03 522
12465.09 544
12466.14 594
12467.19 563
12468.25 501
12469.30 545
12470.36 548
12471.41 556
12472.47 570
12473.52 607
12474.58 574
12475.63 558
12476.69 569
12477.74 529
12478.80 568
12479.85 601
12480.91 594
12481.97 533
12483.02 546
12484.08 619
12485.13 581
12486.19 614
12487.24 587
12488.30 594
12489.35 537
12490.41 593
12491.47 545
12492.52 613
12493.58 644
12494.63 594
12495.69 577
12496.74 572
12497.80 559
12498.86 608
12499.91 627
12500.97 615
12502.03 613
12503.08 590
12504.14 600
12505.19 648
12506.25 653
12507.31 617
12508.36 578
12509.42 600
12510.48 630
12511.53 621
12512.59 578
12513.65 617
12514.70 606
12515.76 587
12516.82 551
12517.87 540
12518.93 569
12519.99 542
12521.04 627
12522.10 644
12523.16 626
12524.22 586
12525.27 639
12526.33 618
12527.39 566
12528.44 626
12529.50 612
12530.56 645
12531.62 644
12532.67 600
12533.73 624
12534.79 729
12535.85 687
12536.90 617
12537.96 656
12539.02 698
12540.08 593
12541.14 569
12542.19 644
12543.25 637
12544.31 619
12545.37 610
12546.43 607
12547.48 590
12548.54 604
12549.60 588
12550.66 549
12551.72 567
12552.77 561
12553.83 561
12554.89 596
12555.95 583
12557.01 570
12558.07 590
12559.13 611
12560.18 602
12561.24 634
12562.30 632
12563.36 545
12564.42 589
12565.48 629
12566.54 606
12567.60 639
12568.65 649
12569.71 574
12570.77 560
12571.83 618
12572.89 594
12573.95 619
12575.01 594
12576.07 613
12577.13 572
12578.19 596
12579.25 569
12580.31 650
12581.37 619
12582.43 632
12583.49 675
12584.55 647
12585.60 710
12586.66 694
12587.72 649
12588.78 614
12589.84 627
12590.90 620
12591.96 636
12593.02 622
12594.08 586
12595.14 608
12596.20 607
12597.26 691
12598.32 645
12599.39 595
12600.45 615
12601.51 635
12602.57 634
12603.63 637
12604.69 639
12605.75 650
12606.81 630
12607.87 671
12608.93 652
12609.99 643
12611.05 668
12612.11 629
12613.17 657
12614.23 646
12615.30 623
12616.36 703
12617.42 701
12618.48 667
12619.54 615
12620.60 646
12621.66 645
12622.72 697
12623.78 645
12624.85 634
12625.91 614
12626.97 640
12628.03 694
12629.09 655
12630.15 673
12631.22 606
12632.28 618
12633.34 664
12634.40 587
12635.46 571
12636.52 598
12637.59 609
12638.65 634
12639.71 615
12640.77 599
12641.83 617
12642.90 653
12643.96 598
12645.02 617
12646.08 574
12647.14 558
12648.21 584
12649.27 581
12650.33 566
12651.39 627
12652.46 627
12653.52 648
12654.58 626
12655.65 589
12656.71 585
12657.77 556
12658.83 560
12659.90 612
12660.96 556
12662.02 603
12663.09 605
12664.15 585
12665.21 559
12666.27 642
12667.34 591
12668.40 578
12669.46 582
12670.53 595
12671.59 650
12672.65 595
12673.72 608
12674.78 558
12675.84 552
12676.91 588
12677.97 600
12679.04 581
12680.10 660
12681.16 617
12682.23 589
12683.29 582
12684.35 570
12685.42 585
12686.48 578
12687.55 618
12688.61 621
12689.67 608
12690.74 602
12691.80 589
12692.87 574
12693.93 626
12695.00 597
12696.06 623
12697.12 588
12698.19 593
12699.25 601
12700.32 650
12701.38 656
12702.45 619
12703.51 603
12704.58 624
12705.64 586
12706.71 611
12707.77 612
12708.84 552
12709.90 585
12710.97 563
12712.03 634
12713.10 591
12714.16 649
12715.23 583
12716.29 604
12717.36 625
12718.42 602
12719.49 577
12720.55 598
12721.62 605
12722.68 528
12723.75 597
12724.81 617
12725.88 631
12726.95 597
12728.01 587
12729.08 648
12730.14 599
12731.21 582
12732.28 657
12733.34 606
12734.41 597
12735.47 583
12736.54 592
12737.61 670
12738.67 651
12739.74 571
12740.80 553
12741.87 639
12742.94 637
12744.00 637
12745.07 667
12746.14 633
12747.20 580
12748.27 569
12749.34 642
12750.40 617
12751.47 604
12752.54 517
12753.60 557
12754.67 639
12755.74 590
12756.80 569
12757.87 610
12758.94 605
12760.00 600
12761.07 573
12762.14 599
12763.21 554
12764.27 563
12765.34 589
12766.41 610
12767.47 588
12768.54 558
12769.61 515
12770.68 532
12771.74 541
12772.81 561
12773.88 507
12774.95 557
12776.02 556
12777.08 517
12778.15 538
12779.22 561
12780.29 549
12781.35 550
12782.42 581
12783.49 552
12784.56 553
12785.63 534
12786.70 516
12787.76 510
12788.83 518
12789.90 571
12790.97 541
12792.04 539
12793.11 553
12794.17 548
12795.24 557
12796.31 600
12797.38 599
12798.45 554
12799.52 561
12800.59 567
12801.65 522
12802.72 535
12803.79 554
12804.86 539
12805.93 571
12807.00 538
12808.07 551
12809.14 585
12810.21 581
12811.28 589
12812.34 586
12813.41 545
12814.48 535
12815.55 544
12816.62 606
12817.69 574
12818.76 594
12819.83 622
12820.90 578
12821.97 590
12823.04 567
12824.11 473
12825.18 520
12826.25 573
12827.32 584
12828.39 650
12829.46 648
12830.53 525
12831.60 563
12832.67 554
12833.74 531
12834.81 505
12835.88 562
12836.95 600
12838.02 507
12839.09 559
12840.16 541
12841.23 572
12842.30 580
12843.37 577
12844.44 572
12845.51 520
12846.58 544
12847.66 577
12848.73 576
12849.80 522
12850.87 562
12851.94 552
12853.01 464
12854.08 533
12855.15 483
12856.22 492
12857.29 516
12858.36 553
12859.44 501
12860.51 510
12861.58 525
12862.65 532
12863.72 543
12864.79 502
12865.86 512
12866.94 450
12868.01 478
12869.08 500
12870.15 481
12871.22 560
12872.29 464
12873.37 511
12874.44 532
12875.51 465
12876.58 475
12877.65 492
12878.73 475
12879.80 480
12880.87 482
12881.94 499
12883.01 520
12884.09 500
12885.16 514
12886.23 479
12887.30 492
12888.38 503
12889.45 508
12890.52 501
12891.59 481
12892.67 476
12893.74 531
12894.81 517
12895.88 469
12896.96 508
12898.03 524
12899.10 484
12900.18 467
12901.25 515
12902.32 500
12903.39 475
12904.47 474
12905.54 475
12906.61 494
12907.69 503
12908.76 520
12909.83 466
12910.91 472
12911.98 501
12913.05 460
12914.13 484
12915.20 438
12916.28 449
12917.35 507
12918.42 507
12919.50 571
12920.57 514
12921.64 466
12922.72 454
12923.79 515
12924.87 473
12925.94 491
12927.01 493
12928.09 474
12929.16 468
12930.24 451
12931.31 465
12932.38 445
12933.46 531
12934.53 517
12935.61 503
12936.68 462
12937.76 481
12938.83 496
12939.91 496
12940.98 525
12942.05 472
12943.13 476
12944.20 521
12945.28 483
12946.35 465
12947.43 499
12948.50 484
12949.58 481
12950.65 435
12951.73 449
12952.80 432
12953.88 445
12954.95 486
12956.03 526
12957.10 485
12958.18 498
12959.26 506
12960.33 459
12961.41 530
12962.48 455
12963.56 479
12964.63 429
12965.71 463
12966.78 429
12967.86 478
12968.94 456
12970.01 496
12971.09 488
12972.16 468
12973.24 457
12974.32 477
12975.39 463
12976.47 462
12977.54 479
12978.62 481
12979.70 470
12980.77 452
12981.85 460
12982.93 461
12984.00 462
12985.08 427
12986.15 468
12987.23 453
12988.31 433
12989.38 508
12990.46 421
12991.54 423
12992.61 488
12993.69 523
12994.77 514
12995.85 477
12996.92 469
12998.00 499
12999.08 498
13000.15 487
13001.23 451
13002.31 466
13003.38 518
13004.46 491
13005.54 469
13006.62 479
13007.69 480
13008.77 538
13009.85 491
13010.93 441
13012.00 469
13013.08 478
13014.16 466
13015.24 439
13016.32 460
13017.39 455
13018.47 473
13019.55 538
13020.63 508
13021.70 468
13022.78 474
13023.86 498
13024.94 453
13026.02 414
13027.10 434
13028.17 425
13029.25 483
13030.33 498
13031.41 467
13032.49 415
13033.57 433
13034.64 438
13035.72 448
13036.80 488
13037.88 503
13038.96 488
13040.04 490
13041.12 498
13042.19 520
13043.27 456
13044.35 430
13045.43 462
13046.51 504
13047.59 441
13048.67 490
13049.75 441
13050.83 499
13051.91 481
13052.99 462
13054.06 467
13055.14 443
13056.22 456
13057.30 520
13058.38 474
13059.46 449
13060.54 463
13061.62 444
13062.70 432
13063.78 424
13064.86 511
13065.94 471
13067.02 413
13068.10 448
13069.18 504
13070.26 442
13071.34 458
13072.42 491
13073.50 464
13074.58 480
13075.66 453
13076.74 410
13077.82 454
13078.90 454
13079.98 453
13081.06 507
13082.14 435
13083.22 470
13084.30 428
13085.38 483
13086.47 494
13087.55 440
13088.63 456
13089.71 451
13090.79 449
13091.87 450
13092.95 432
13094.03 478
13095.11 465
13096.19 467
13097.27 439
13098.36 410
13099.44 453
13100.52 472
13101.60 453
13102.68 479
13103.76 492
13104.84 451
13105.93 449
13107.01 506
13108.09 457
13109.17 500
13110.25 479
13111.33 478
13112.42 436
13113.50 455
13114.58 413
13115.66 448
13116.74 475
13117.82 450
13118.91 421
13119.99 483
13121.07 485
13122.15 429
13123.23 483
13124.32 490
13125.40 472
13126.48 480
13127.56 500
13128.65 430
13129.73 484
13130.81 418
13131.89 409
13132.98 434
13134.06 487
13135.14 446
13136.22 432
13137.31 462
13138.39 445
13139.47 461
13140.56 458
13141.64 473
13142.72 485
13143.81 412
13144.89 392
13145.97 466
13147.05 470
13148.14 455
13149.22 435
13150.30 427
13151.39 410
13152.47 477
13153.55 485
13154.64 450
13155.72 443
13156.81 449
13157.89 527
13158.97 443
13160.06 461
13161.14 428
13162.22 469
13163.31 424
13164.39 445
13165.48 422
13166.56 415
13167.64 422
13168.73 414
13169.81 426
13170.90 472
13171.98 487
13173.06 490
13174.15 456
13175.23 392
13176.32 445
13177.40 456
13178.49 459
13179.57 405
13180.66 424
13181.74 422
13182.82 433
13183.91 418
13184.99 434
13186.08 440
13187.16 429
13188.25 468
13189.33 455
13190.42 476
13191.50 459
13192.59 458
13193.67 417
13194.76 421
13195.84 426
13196.93 444
13198.01 411
13199.10 456
13200.19 484
13201.27 475
13202.36 407
13203.44 453
13204.53 444
13205.61 457
13206.70 482
13207.78 439
13208.87 432
13209.96 486
13211.04 508
13212.13 456
13213.21 460
13214.30 464
13215.38 431
13216.47 454
13217.56 517
13218.64 495
13219.73 493
13220.82 419
13221.90 478
13222.99 471
13224.07 415
13225.16 454
13226.25 475
13227.33 483
13228.42 462
13229.51 462
13230.59 458
13231.68 467
13232.77 499
13233.85 437
13234.94 438
13236.03 444
13237.11 492
13238.20 492
13239.29 488
13240.38 444
13241.46 441
13242.55 439
13243.64 438
13244.72 443
13245.81 488
13246.90 489
13247.99 493
13249.07 438
13250.16 445
13251.25 437
13252.34 495
13253.42 478
13254.51 451
13255.60 452
13256.69 457
13257.77 477
13258.86 422
13259.95 442
13261.04 497
13262.13 517
13263.21 492
13264.30 449
13265.39 453
13266.48 464
13267.57 454
13268.65 509
13269.74 479
13270.83 452
13271.92 461
13273.01 487
13274.10 507
13275.18 495
13276.27 482
13277.36 470
13278.45 425
13279.54 446
13280.63 488
13281.72 483
13282.80 449
13283.89 484
13284.98 514
13286.07 499
13287.16 496
13288.25 454
13289.34 458
13290.43 472
13291.52 495
13292.61 458
13293.69 503
13294.78 520
13295.87 474
13296.96 475
13298.05 494
13299.14 491
13300.23 472
13301.32 502
13302.41 472
13303.50 466
13304.59 485
13305.68 528
13306.77 539
13307.86 503
13308.95 491
13310.04 489
13311.13 535
13312.22 513
13313.31 462
13314.40 451
13315.49 479
13316.58 471
13317.67 546
13318.76 501
13319.85 488
13320.94 507
13322.03 490
13323.12 509
13324.21 530
13325.30 519
13326.39 515
13327.48 565
13328.57 494
13329.66 511
13330.75 527
13331.85 535
13332.94 497
13334.03 491
13335.12 472
13336.21 501
13337.30 528
13338.39 519
13339.48 494
13340.57 501
13341.66 495
13342.76 503
13343.85 492
13344.94 502
13346.03 450
13347.12 476
13348.21 506
13349.30 451
13350.40 495
13351.49 500
13352.58 491
13353.67 497
13354.76 472
13355.85 484
13356.95 508
13358.04 530
13359.13 521
13360.22 517
13361.31 481
13362.41 496
13363.50 511
13364.59 466
13365.68 508
13366.77 550
13367.87 539
13368.96 547
13370.05 522
13371.14 540
13372.24 561
13373.33 511
13374.42 500
13375.51 478
13376.61 499
13377.70 552
13378.79 586
13379.88 514
13380.98 526
13382.07 530
13383.16 547
13384.26 543
13385.35 498
13386.44 502
13387.54 534
13388.63 529
13389.72 521
13390.81 448
13391.91 461
13393.00 493
13394.09 448
13395.19 446
13396.28 445
13397.37 485
13398.47 480
13399.56 506
13400.66 450
13401.75 467
13402.84 534
13403.94 520
13405.03 473
13406.12 512
13407.22 456
13408.31 482
13409.41 495
13410.50 494
13411.59 505
13412.69 502
13413.78 516
13414.88 498
13415.97 456
13417.07 458
13418.16 487
13419.25 518
13420.35 487
13421.44 473
13422.54 488
13423.63 478
13424.73 516
13425.82 534
13426.92 458
13428.01 448
13429.11 498
13430.20 505
13431.29 501
13432.39 469
13433.48 473
13434.58 524
13435.67 531
13436.77 505
13437.86 501
13438.96 518
13440.06 490
13441.15 530
13442.25 503
13443.34 489
13444.44 505
13445.53 488
13446.63 502
13447.72 537
13448.82 562
13449.91 563
13451.01 526
13452.11 481
13453.20 478
13454.30 530
13455.39 524
13456.49 494
13457.59 506
13458.68 487
13459.78 554
13460.87 536
13461.97 482
13463.07 506
13464.16 486
13465.26 533
13466.35 493
13467.45 524
13468.55 519
13469.64 507
13470.74 490
13471.84 455
13472.93 517
13474.03 532
13475.13 514
13476.22 502
13477.32 499
13478.42 541
13479.51 469
13480.61 476
13481.71 505
13482.80 468
13483.90 537
13485.00 476
13486.10 454
13487.19 489
13488.29 536
13489.39 498
13490.48 516
13491.58 506
13492.68 486
13493.78 592
13494.87 550
13495.97 476
13497.07 520
13498.17 487
13499.26 526
13500.36 545
13501.46 527
13502.56 550
13503.65 530
13504.75 513
13505.85 539
13506.95 555
13508.05 570
13509.14 526
13510.24 532
13511.34 518
13512.44 553
13513.54 539
13514.64 561
13515.73 548
13516.83 531
13517.93 518
13519.03 566
13520.13 499
13521.23 469
13522.32 478
13523.42 486
13524.52 495
13525.62 511
13526.72 499
13527.82 460
13528.92 502
13530.02 556
13531.12 498
13532.21 502
13533.31 533
13534.41 506
13535.51 448
13536.61 485
13537.71 540
13538.81 478
13539.91 491
13541.01 494
13542.11 490
13543.21 484
13544.31 479
13545.41 443
13546.50 521
13547.60 512
13548.70 518
13549.80 505
13550.90 497
13552.00 551
13553.10 540
13554.20 494
13555.30 453
13556.40 498
13557.50 492
13558.60 492
13559.70 467
13560.80 473
13561.90 484
13563.00 489
13564.10 474
13565.20 527
13566.30 464
13567.41 501
13568.51 477
13569.61 461
13570.71 474
13571.81 432
13572.91 495
13574.01 489
13575.11 465
13576.21 445
13577.31 478
13578.41 496
13579.51 476
13580.61 462
13581.71 528
13582.82 481
13583.92 505
13585.02 498
13586.12 473
13587.22 503
13588.32 514
13589.42 503
13590.52 492
13591.63 476
13592.73 501
13593.83 500
13594.93 511
13596.03 534
13597.13 512
13598.24 521
13599.34 463
13600.44 472
13601.54 495
13602.64 518
13603.74 499
13604.85 483
13605.95 507
13607.05 566
13608.15 501
13609.25 464
13610.36 484
13611.46 517
13612.56 515
13613.66 513
13614.77 478
13615.87 466
13616.97 501
13618.07 498
13619.18 517
13620.28 552
13621.38 501
13622.48 507
13623.59 549
13624.69 537
13625.79 492
13626.89 523
13628.00 528
13629.10 515
13630.20 460
13631.31 466
13632.41 496
13633.51 531
13634.62 537
13635.72 505
13636.82 459
13637.93 499
13639.03 522
13640.13 481
13641.24 524
13642.34 528
13643.44 517
13644.55 513
13645.65 526
13646.75 504
13647.86 531
13648.96 556
13650.06 547
13651.17 499
13652.27 507
13653.38 458
13654.48 486
13655.58 451
13656.69 486
13657.79 505
13658.90 535
13660.00 532
13661.10 517
13662.21 502
13663.31 530
13664.42 501
13665.52 489
13666.63 520
13667.73 495
13668.84 497
13669.94 529
13671.04 521
13672.15 493
13673.25 507
13674.36 450
13675.46 485
13676.57 519
13677.67 516
13678.78 500
13679.88 479
13680.99 512
13682.09 539
13683.20 483
13684.30 533
13685.41 535
13686.51 508
13687.62 513
13688.72 520
13689.83 470
13690.94 492
13692.04 499
13693.15 544
13694.25 521
13695.36 509
13696.46 488
13697.57 483
13698.67 500
13699.78 544
13700.89 500
13701.99 487
13703.10 501
13704.20 517
13705.31 473
13706.42 439
13707.52 480
13708.63 533
13709.73 521
13710.84 540
13711.95 504
13713.05 537
13714.16 558
13715.27 508
13716.37 549
13717.48 607
13718.59 529
13719.69 531
13720.80 563
13721.91 540
13723.01 528
13724.12 509
13725.23 537
13726.33 595
13727.44 548
13728.55 552
13729.65 558
13730.76 578
13731.87 556
13732.98 562
13734.08 592
13735.19 600
13736.30 607
13737.40 620
13738.51 583
13739.62 557
13740.73 558
13741.83 605
13742.94 620
13744.05 593
13745.16 592
13746.26 567
13747.37 601
13748.48 640
13749.59 604
13750.70 595
13751.80 659
13752.91 589
13754.02 583
13755.13 587
13756.24 601
13757.34 584
13758.45 640
13759.56 602
13760.67 594
13761.78 580
13762.88 631
13763.99 666
13765.10 598
13766.21 595
13767.32 651
13768.43 709
13769.54 695
13770.64 655
13771.75 635
13772.86 671
13773.97 725
13775.08 689
13776.19 668
13777.30 682
13778.41 715
13779.52 715
13780.62 701
13781.73 745
13782.84 755
13783.95 816
13785.06 782
13786.17 764
13787.28 808
13788.39 751
13789.50 768
13790.61 737
13791.72 676
13792.83 695
13793.94 667
13795.05 689
13796.16 610
13797.27 640
13798.38 632
13799.49 621
13800.60 567
13801.71 569
13802.82 609
13803.93 619
13805.04 610
13806.15 559
13807.26 570
13808.37 620
13809.48 610
13810.59 616
13811.70 624
13812.81 566
13813.92 604
13815.03 527
13816.14 527
13817.25 595
13818.36 619
13819.47 652
13820.58 583
13821.69 603
13822.80 598
13823.91 587
13825.02 598
13826.13 587
13827.25 603
13828.36 523
13829.47 593
13830.58 585
13831.69 525
13832.80 578
13833.91 539
13835.02 546
13836.13 609
13837.25 576
13838.36 572
13839.47 623
13840.58 606
13841.69 521
13842.80 592
13843.91 570
13845.03 572
13846.14 604
13847.25 604
13848.36 549
13849.47 521
13850.59 565
13851.70 564
13852.81 582
13853.92 605
13855.03 551
13856.15 580
13857.26 574
13858.37 628
13859.48 583
13860.59 608
13861.71 605
13862.82 633
13863.93 577
13865.04 591
13866.16 599
13867.27 573
13868.38 547
13869.49 593
13870.61 597
13871.72 600
13872.83 597
13873.95 526
13875.06 563
13876.17 570
13877.28 600
13878.40 572
13879.51 561
13880.62 566
13881.74 586
13882.85 628
13883.96 595
13885.08 615
13886.19 616
13887.30 582
13888.42 605
13889.53 604
13890.64 612
13891.76 601
13892.87 592
13893.98 600
13895.10 604
13896.21 606
13897.33 598
13898.44 617
13899.55 618
13900.67 659
13901.78 631
13902.89 655
13904.01 606
13905.12 626
13906.24 674
13907.35 686
13908.47 699
13909.58 663
13910.69 709
13911.81 607
13912.92 629
13914.04 659
13915.15 640
13916.27 636
13917.38 654
13918.50 626
13919.61 598
13920.72 541
13921.84 595
13922.95 612
13924.07 557
13925.18 606
13926.30 564
13927.41 551
13928.53 623
13929.64 629
13930.76 570
13931.87 558
13932.99 566
13934.10 617
13935.22 644
13936.34 584
13937.45 581
13938.57 581
13939.68 611
13940.80 535
13941.91 547
13943.03 578
13944.14 595
13945.26 599
13946.38 566
13947.49 559
13948.61 611
13949.72 626
13950.84 597
13951.95 568
13953.07 578
13954.19 542
13955.30 558
13956.42 628
13957.53 571
13958.65 556
13959.77 587
13960.88 554
13962.00 537
13963.12 623
13964.23 551
13965.35 584
13966.47 508
13967.58 567
13968.70 515
13969.82 521
13970.93 513
13972.05 525
13973.17 537
13974.28 539
13975.40 538
13976.52 518
13977.63 560
13978.75 578
13979.87 521
13980.99 484
13982.10 556
13983.22 527
13984.34 561
13985.45 584
13986.57 582
13987.69 558
13988.81 535
13989.92 525
13991.04 545
13992.16 550
13993.28 523
13994.39 534
13995.51 540
13996.63 518
13997.75 565
13998.87 546
13999.98 534
14001.10 540
14002.22 539
14003.34 564
14004.46 522
14005.57 539
14006.69 531
14007.81 506
14008.93 506
14010.05 566
14011.16 560
14012.28 498
14013.40 572
14014.52 552
14015.64 540
14016.76 551
14017.88 567
14018.99 555
14020.11 548
14021.23 526
14022.35 520
14023.47 553
14024.59 535
14025.71 530
14026.83 522
14027.94 565
14029.06 520
14030.18 520
14031.30 514
14032.42 533
14033.54 545
14034.66 530
14035.78 530
14036.90 528
14038.02 559
14039.14 537
14040.26 521
14041.38 551
14042.50 511
14043.62 530
14044.74 580
14045.86 534
14046.97 553
14048.09 511
14049.21 569
14050.33 548
14051.45 588
14052.57 562
14053.69 554
14054.81 485
14055.93 500
14057.05 560
14058.17 550
14059.30 555
14060.42 538
14061.54 551
14062.66 559
14063.78 497
14064.90 480
14066.02 515
14067.14 575
14068.26 596
14069.38 511
14070.50 554
14071.62 543
14072.74 581
14073.86 553
14074.98 568
14076.10 587
14077.23 610
14078.35 545
14079.47 552
14080.59 574
14081.71 572
14082.83 598
14083.95 551
14085.07 577
14086.19 557
14087.32 592
14088.44 604
14089.56 514
14090.68 539
14091.80 584
14092.92 563
14094.05 607
14095.17 585
14096.29 579
14097.41 603
14098.53 608
14099.65 599
14100.78 630
14101.90 639
14103.02 617
14104.14 638
14105.26 602
14106.39 638
14107.51 591
14108.63 673
14109.75 609
14110.88 632
14112.00 613
14113.12 637
14114.24 612
14115.37 613
14116.49 636
14117.61 616
14118.73 600
14119.86 589
14120.98 544
14122.10 548
14123.22 549
14124.35 597
14125.47 531
14126.59 522
14127.72 552
14128.84 582
14129.96 544
14131.09 519
14132.21 550
14133.33 518
14134.45 489
14135.58 510
14136.70 496
14137.82 509
14138.95 476
14140.07 498
14141.20 545
14142.32 520
14143.44 518
14144.57 517
14145.69 552
14146.81 547
14147.94 481
14149.06 484
14150.19 500
14151.31 535
14152.43 485
14153.56 571
14154.68 515
14155.81 522
14156.93 482
14158.05 526
14159.18 499
14160.30 483
14161.43 486
14162.55 493
14163.68 507
14164.80 514
14165.92 519
14167.05 529
14168.17 496
14169.30 490
14170.42 520
14171.55 500
14172.67 456
14173.80 462
14174.92 542
14176.05 504
14177.17 486
14178.30 493
14179.42 526
14180.55 495
14181.67 494
14182.80 514
14183.92 520
14185.05 486
14186.17 488
14187.30 501
14188.42 510
14189.55 559
14190.67 545
14191.80 475
14192.93 434
14194.05 482
14195.18 501
14196.30 426
14197.43 432
14198.55 477
14199.68 490
14200.81 476
14201.93 480
14203.06 458
14204.18 497
14205.31 526
14206.44 483
14207.56 460
14208.69 501
14209.82 488
14210.94 470
14212.07 491
14213.19 466
14214.32 485
14215.45 444
14216.57 496
14217.70 507
14218.83 499
14219.95 487
14221.08 482
14222.21 530
14223.33 489
14224.46 451
14225.59 435
14226.71 442
14227.84 445
14228.97 475
14230.10 489
14231.22 485
14232.35 489
14233.48 528
14234.60 453
14235.73 394
14236.86 435
14237.99 469
14239.11 518
14240.24 446
14241.37 450
14242.50 464
14243.62 488
14244.75 525
14245.88 444
14247.01 489
14248.13 469
14249.26 452
14250.39 477
14251.52 449
14252.65 473
14253.77 464
14254.90 431
14256.03 428
14257.16 430
14258.29 425
14259.42 429
14260.54 439
14261.67 469
14262.80 502
14263.93 435
14265.06 494
14266.19 508
14267.31 423
14268.44 429
14269.57 451
14270.70 471
14271.83 452
14272.96 451
14274.09 403
14275.22 426
14276.34 386
14277.47 429
14278.60 439
14279.73 496
14280.86 446
14281.99 444
14283.12 408
14284.25 411
14285.38 415
14286.51 440
14287.64 425
14288.76 453
14289.89 458
14291.02 457
14292.15 456
14293.28 442
14294.41 446
14295.54 460
14296.67 436
14297.80 463
14298.93 475
14300.06 447
14301.19 445
14302.32 417
14303.45 398
14304.58 470
14305.71 444
14306.84 421
14307.97 419
14309.10 445
14310.23 465
14311.36 462
14312.49 451
14313.62 425
14314.75 462
14315.88 480
14317.01 464
14318.15 436
14319.28 422
14320.41 445
14321.54 469
14322.67 407
14323.80 421
14324.93 443
14326.06 398
14327.19 397
14328.32 440
14329.45 442
14330.58 411
14331.72 452
14332.85 412
14333.98 406
14335.11 436
14336.24 399
14337.37 386
14338.50 403
14339.63 406
14340.77 419
14341.90 432
14343.03 491
14344.16 407
14345.29 402
14346.42 392
14347.56 428
14348.69 411
14349.82 416
14350.95 414
14352.08 406
14353.21 434
14354.35 456
14355.48 452
14356.61 455
14357.74 466
14358.88 411
14360.01 415
14361.14 413
14362.27 405
14363.40 374
14364.54 384
14365.67 423
14366.80 415
14367.93 406
14369.07 418
14370.20 386
14371.33 456
14372.46 422
14373.60 442
14374.73 423
14375.86 402
14377.00 444
14378.13 423
14379.26 442
14380.39 466
14381.53 493
14382.66 458
14383.79 463
14384.93 478
14386.06 427
14387.19 424
14388.33 422
14389.46 436
14390.59 466
14391.73 441
14392.86 454
14393.99 452
14395.13 475
14396.26 441
14397.40 397
14398.53 438
14399.66 428
14400.80 421
14401.93 454
14403.06 390
14404.20 416
14405.33 398
14406.47 408
14407.60 400
14408.74 388
14409.87 414
14411.00 423
14412.14 482
14413.27 464
14414.41 387
14415.54 431
14416.68 439
14417.81 406
14418.94 383
14420.08 403
14421.21 420
14422.35 402
14423.48 415
14424.62 482
14425.75 487
14426.89 449
14428.02 391
14429.16 427
14430.29 421
14431.43 439
14432.56 478
14433.70 475
14434.83 467
14435.97 458
14437.10 450
14438.24 452
14439.37 490
14440.51 466
14441.64 429
14442.78 460
14443.92 412
14445.05 412
14446.19 467
14447.32 459
14448.46 416
14449.59 391
14450.73 407
14451.87 464
14453.00 438
14454.14 434
14455.27 392
14456.41 428
14457.55 438
14458.68 433
14459.82 398
14460.95 462
14462.09 441
14463.23 389
14464.36 417
14465.50 394
14466.64 442
14467.77 466
14468.91 409
14470.05 446
14471.18 418
14472.32 447
14473.46 427
14474.59 439
14475.73 441
14476.87 416
14478.00 438
14479.14 428
14480.28 397
14481.41 436
14482.55 416
14483.69 437
14484.83 451
14485.96 450
14487.10 409
14488.24 458
14489.37 440
14490.51 419
14491.65 410
14492.79 425
14493.92 475
14495.06 428
14496.20 470
14497.34 477
14498.47 454
14499.61 478
14500.75 449
14501.89 435
14503.03 430
14504.16 450
14505.30 440
14506.44 461
14507.58 440
14508.72 418
14509.85 488
14510.99 505
14512.13 428
14513.27 468
14514.41 486
14515.55 464
14516.68 452
14517.82 425
14518.96 442
14520.10 431
14521.24 469
14522.38 490
14523.51 473
14524.65 482
14525.79 518
14526.93 480
14528.07 466
14529.21 462
14530.35 458
14531.49 463
14532.63 507
14533.76 481
14534.90 510
14536.04 495
14537.18 497
14538.32 460
14539.46 409
14540.60 411
14541.74 475
14542.88 470
14544.02 486
14545.16 459
14546.30 454
14547.44 461
14548.58 421
14549.72 437
14550.86 428
14552.00 427
14553.14 454
14554.28 404
14555.42 444
14556.56 447
14557.70 412
14558.84 439
14559.98 488
14561.12 442
14562.26 444
14563.40 468
14564.54 485
14565.68 499
14566.82 446
14567.96 435
14569.10 469
14570.24 461
14571.38 460
14572.52 464
14573.66 427
14574.80 421
14575.94 420
14577.08 445
14578.22 445
14579.36 406
14580.51 452
14581.65 463
14582.79 395
14583.93 455
14585.07 448
14586.21 432
14587.35 450
14588.49 493
14589.63 479
14590.78 445
14591.92 443
14593.06 473
14594.20 437
14595.34 450
14596.48 468
14597.62 444
14598.77 429
14599.91 468
14601.05 477
14602.19 461
14603.33 489
14604.48 465
14605.62 515
14606.76 504
14607.90 460
14609.04 516
14610.19 454
14611.33 431
14612.47 452
14613.61 481
14614.75 476
14615.90 495
14617.04 548
14618.18 509
14619.32 492
14620.47 500
14621.61 499
14622.75 476
14623.89 481
14625.04 487
14626.18 466
14627.32 425
14628.46 470
14629.61 525
14630.75 477
14631.89 479
14633.04 516
14634.18 532
14635.32 490
14636.47 477
14637.61 510
14638.75 496
14639.89 487
14641.04 520
14642.18 471
14643.32 516
14644.47 523
14645.61 527
14646.76 477
14647.90 533
14649.04 546
14650.19 528
14651.33 564
14652.47 555
14653.62 501
14654.76 478
14655.90 467
14657.05 460
14658.19 452
14659.34 470
14660.48 466
14661.62 425
14662.77 454
14663.91 483
14665.06 453
14666.20 452
14667.35 426
14668.49 427
14669.63 431
14670.78 402
14671.92 438
14673.07 490
14674.21 498
14675.36 430
14676.50 430
14677.65 451
14678.79 408
14679.94 403
14681.08 397
14682.23 376
14683.37 465
14684.52 443
14685.66 459
14686.81 392
14687.95 416
14689.10 449
14690.24 427
14691.39 438
14692.53 393
14693.68 401
14694.82 425
14695.97 470
14697.11 434
14698.26 386
14699.41 416
14700.55 389
14701.70 413
14702.84 418
14703.99 400
14705.13 398
14706.28 395
14707.43 389
14708.57 383
14709.72 390
14710.86 440
14712.01 418
14713.16 404
14714.30 387
14715.45 401
14716.59 443
14717.74 450
14718.89 472
14720.03 407
14721.18 415
14722.33 404
14723.47 386
14724.62 435
14725.77 418
14726.91 388
14728.06 413
14729.21 415
14730.35 438
14731.50 428
14732.65 343
14733.79 368
14734.94 395
14736.09 458
14737.23 370
14738.38 401
14739.53 393
14740.68 375
14741.82 409
14742.97 378
14744.12 386
14745.26 401
14746.41 410
14747.56 378
14748.71 358
14749.85 374
14751.00 371
14752.15 370
14753.30 411
14754.45 432
14755.59 411
14756.74 414
14757.89 458
14759.04 388
14760.18 403
14761.33 406
14762.48 393
14763.63 413
14764.78 369
14765.92 408
14767.07 420
14768.22 383
14769.37 394
14770.52 346
14771.67 375
14772.81 412
14773.96 373
14775.11 422
14776.26 386
14777.41 372
14778.56 377
14779.71 372
14780.86 351
14782.00 341
14783.15 393
14784.30 393
14785.45 383
14786.60 381
14787.75 403
14788.90 414
14790.05 428
14791.20 370
14792.35 356
14793.49 400
14794.64 379
14795.79 405
14796.94 354
14798.09 381
14799.24 378
14800.39 392
14801.54 362
14802.69 371
14803.84 355
14804.99 363
14806.14 366
14807.29 355
14808.44 342
14809.59 344
14810.74 392
14811.89 444
14813.04 377
14814.19 358
14815.34 326
14816.49 367
14817.64 368
14818.79 347
14819.94 332
14821.09 338
14822.24 371
14823.39 350
14824.54 356
14825.69 379
14826.84 410
14827.99 408
14829.14 364
14830.29 377
14831.44 361
14832.60 381
14833.75 364
14834.90 361
14836.05 350
14837.20 350
14838.35 339
14839.50 349
14840.65 346
14841.80 380
14842.95 373
14844.11 310
14845.26 374
14846.41 397
14847.56 369
14848.71 372
14849.86 346
14851.01 343
14852.17 359
14853.32 362
14854.47 350
14855.62 351
14856.77 338
14857.92 322
14859.08 349
14860.23 375
14861.38 407
14862.53 360
14863.68 378
14864.84 354
14865.99 337
14867.14 394
14868.29 420
14869.44 405
14870.60 392
14871.75 360
14872.90 378
14874.05 363
14875.21 342
14876.36 319
14877.51 359
14878.66 343
14879.82 329
14880.97 340
14882.12 360
14883.27 356
14884.43 365
14885.58 379
14886.73 377
14887.89 363
14889.04 356
14890.19 331
14891.34 338
14892.50 354
14893.65 388
14894.80 345
14895.96 372
14897.11 356
14898.26 333
14899.42 373
14900.57 368
14901.72 366
14902.88 379
14904.03 375
14905.18 354
14906.34 364
14907.49 367
14908.65 383
14909.80 431
14910.95 351
14912.11 367
14913.26 369
14914.41 357
14915.57 364
14916.72 349
14917.88 314
14919.03 332
14920.18 340
14921.34 311
14922.49 340
14923.65 326
14924.80 391
14925.96 391
14927.11 345
14928.27 354
14929.42 350
14930.57 385
14931.73 356
14932.88 363
14934.04 343
14935.19 334
14936.35 366
14937.50 363
14938.66 372
14939.81 423
14940.97 389
14942.12 395
14943.28 342
14944.43 409
14945.59 348
14946.74 359
14947.90 360
14949.05 387
14950.21 348
14951.36 355
14952.52 304
14953.68 365
14954.83 381
14955.99 380
14957.14 351
14958.30 367
14959.45 345
14960.61 331
14961.77 374
14962.92 342
14964.08 366
14965.23 345
14966.39 326
14967.54 347
14968.70 333
14969.86 343
14971.01 338
14972.17 354
14973.33 389
14974.48 397
14975.64 348
14976.79 368
14977.95 333
14979.11 365
14980.26 423
14981.42 392
14982.58 307
14983.73 336
14984.89 356
14986.05 352
14987.20 346
14988.36 333
14989.52 323
14990.67 335
14991.83 344
14992.99 361
14994.15 369
14995.30 369
14996.46 358
14997.62 376
14998.77 360
14999.93 365
15001.09 360
15002.25 354
15003.40 337
15004.56 308
15005.72 306
15006.88 376
15008.03 376
15009.19 367
15010.35 359
15011.51 357
15012.66 354
15013.82 355
15014.98 341
15016.14 362
15017.30 410
15018.45 363
15019.61 364
15020.77 345
15021.93 374
15023.09 373
15024.24 314
15025.40 356
15026.56 372
15027.72 381
15028.88 365
15030.04 400
15031.19 394
15032.35 362
15033.51 361
15034.67 329
15035.83 315
15036.99 292
15038.15 308
15039.30 339
15040.46 340
15041.62 373
15042.78 383
15043.94 344
15045.10 306
15046.26 331
15047.42 362
15048.58 366
15049.74 337
15050.90 365
15052.05 346
15053.21 361
15054.37 363
15055.53 378
15056.69 352
15057.85 337
15059.01 294
15060.17 340
15061.33 353
15062.49 332
15063.65 334
15064.81 348
15065.97 358
15067.13 351
15068.29 341
15069.45 339
15070.61 358
15071.77 360
15072.93 332
15074.09 355
15075.25 375
15076.41 405
15077.57 356
15078.73 373
15079.89 370
15081.05 359
15082.21 355
15083.37 339
15084.53 352
15085.69 338
15086.85 335
15088.01 336
15089.18 358
15090.34 379
15091.50 336
15092.66 391
15093.82 350
15094.98 348
15096.14 344
15097.30 326
15098.46 328
15099.62 358
15100.78 375
15101.95 363
15103.11 371
15104.27 316
15105.43 349
15106.59 332
15107.75 367
15108.91 358
15110.08 362
15111.24 355
15112.40 394
15113.56 377
15114.72 389
15115.88 394
15117.05 336
15118.21 375
15119.37 349
15120.53 358
15121.69 345
15122.86 383
15124.02 402
15125.18 371
15126.34 345
15127.50 388
15128.67 373
15129.83 306
15130.99 361
15132.15 363
15133.32 354
15134.48 375
15135.64 394
15136.80 369
15137.97 334
15139.13 344
15140.29 396
15141.45 393
15142.62 435
15143.78 387
15144.94 368
15146.11 358
15147.27 339
15148.43 329
15149.59 350
15150.76 321
15151.92 323
15153.08 401
15154.25 389
15155.41 357
15156.57 365
15157.74 354
15158.90 397
15160.06 379
15161.23 346
15162.39 391
15163.55 391
15164.72 402
15165.88 367
15167.05 375
15168.21 347
15169.37 376
15170.54 407
15171.70 343
15172.86 407
15174.03 381
15175.19 375
15176.36 337
15177.52 381
15178.69 356
15179.85 353
15181.01 365
15182.18 358
15183.34 365
15184.51 387
15185.67 365
15186.84 387
15188.00 361
15189.16 372
15190.33 370
15191.49 369
15192.66 427
15193.82 376
15194.99 455
15196.15 426
15197.32 442
15198.48 391
15199.65 381
15200.81 431
15201.98 375
15203.14 345
15204.31 411
15205.47 429
15206.64 387
15207.80 394
15208.97 413
15210.13 432
15211.30 392
15212.47 431
15213.63 379
15214.80 389
15215.96 377
15217.13 371
15218.29 400
15219.46 405
15220.62 428
15221.79 456
15222.96 425
15224.12 396
15225.29 384
15226.45 411
15227.62 431
15228.79 418
15229.95 430
15231.12 395
15232.29 421
15233.45 421
15234.62 403
15235.78 392
15236.95 382
15238.12 453
15239.28 430
15240.45 431
15241.62 414
15242.78 423
15243.95 466
15245.12 421
15246.28 425
15247.45 436
15248.62 424
15249.78 450
15250.95 440
15252.12 423
15253.28 400
15254.45 447
15255.62 404
15256.79 398
15257.95 436
15259.12 422
15260.29 412
15261.46 407
15262.62 425
15263.79 391
15264.96 397
15266.13 349
15267.29 330
15268.46 332
15269.63 401
15270.80 410
15271.96 351
15273.13 413
15274.30 428
15275.47 369
15276.64 363
15277.80 345
15278.97 356
15280.14 384
15281.31 376
15282.48 418
15283.64 365
15284.81 386
15285.98 377
15287.15 405
15288.32 410
15289.49 354
15290.65 399
15291.82 382
15292.99 382
15294.16 374
15295.33 399
15296.50 396
15297.67 399
15298.83 332
15300.00 408
15301.17 335
15302.34 351
15303.51 398
15304.68 389
15305.85 370
15307.02 375
15308.19 400
15309.36 338
15310.52 353
15311.69 404
15312.86 402
15314.03 407
15315.20 348
15316.37 343
15317.54 368
15318.71 363
15319.88 376
15321.05 332
15322.22 405
15323.39 382
15324.56 340
15325.73 377
15326.90 430
15328.07 379
15329.24 417
15330.41 407
15331.58 372
15332.75 394
15333.92 376
15335.09 362
15336.26 350
15337.43 370
15338.60 362
15339.77 402
15340.94 420
15342.11 397
15343.28 389
15344.45 376
15345.62 359
15346.79 365
15347.96 401
15349.13 412
15350.31 400
15351.48 372
15352.65 410
15353.82 403
15354.99 403
15356.16 390
15357.33 411
15358.50 369
15359.67 374
15360.84 392
15362.02 382
15363.19 367
15364.36 350
15365.53 401
15366.70 385
15367.87 352
15369.04 364
15370.21 405
15371.39 394
15372.56 371
15373.73 358
15374.90 387
15376.07 433
15377.24 360
15378.42 339
15379.59 369
15380.76 407
15381.93 396
15383.10 387
15384.28 398
15385.45 393
15386.62 421
15387.79 427
15388.97 359
15390.14 360
15391.31 413
15392.48 426
15393.65 360
15394.83 367
15396.00 393
15397.17 379
15398.34 411
15399.52 390
15400.69 390
15401.86 425
15403.04 413
15404.21 411
15405.38 401
15406.55 394
15407.73 402
15408.90 425
15410.07 419
15411.25 436
15412.42 444
15413.59 397
15414.77 428
15415.94 399
15417.11 430
15418.29 390
15419.46 402
15420.63 397
15421.81 363
15422.98 380
15424.15 364
15425.33 350
15426.50 363
15427.67 340
15428.85 367
15430.02 381
15431.20 346
15432.37 383
15433.54 397
15434.72 408
15435.89 402
15437.07 424
15438.24 367
15439.41 359
15440.59 377
15441.76 382
15442.94 384
15444.11 370
15445.29 388
15446.46 377
15447.63 364
15448.81 423
15449.98 400
15451.16 339
15452.33 382
15453.51 447
15454.68 415
15455.86 345
15457.03 381
15458.21 382
15459.38 354
15460.56 390
15461.73 328
15462.91 358
15464.08 381
15465.26 391
15466.43 359
15467.61 361
15468.78 375
15469.96 339
15471.13 420
15472.31 391
15473.48 373
15474.66 347
15475.83 401
15477.01 430
15478.19 372
15479.36 338
15480.54 385
15481.71 358
15482.89 336
15484.06 334
15485.24 351
15486.42 356
15487.59 412
15488.77 409
15489.94 364
15491.12 388
15492.30 404
15493.47 338
15494.65 343
15495.83 376
15497.00 367
15498.18 376
15499.36 349
15500.53 372
15501.71 367
15502.88 363
15504.06 374
15505.24 399
15506.41 409
15507.59 387
15508.77 404
15509.95 386
15511.12 344
15512.30 382
15513.48 371
15514.65 379
15515.83 396
15517.01 374
15518.18 391
15519.36 383
15520.54 336
15521.72 389
15522.89 385
15524.07 395
15525.25 404
15526.43 393
15527.60 384
15528.78 405
15529.96 376
15531.14 343
15532.31 312
15533.49 367
15534.67 424
15535.85 394
15537.03 380
15538.20 337
15539.38 363
15540.56 410
15541.74 357
15542.92 381
15544.09 439
15545.27 418
15546.45 404
15547.63 381
15548.81 421
15549.98 383
15551.16 404
15552.34 386
15553.52 359
15554.70 383
15555.88 412
15557.06 369
15558.23 353
15559.41 349
15560.59 409
15561.77 403
15562.95 389
15564.13 386
15565.31 391
15566.49 392
15567.67 389
15568.84 406
15570.02 381
15571.20 382
15572.38 342
15573.56 398
15574.74 370
15575.92 380
15577.10 360
15578.28 380
15579.46 405
15580.64 356
15581.82 335
15583.00 399
15584.18 418
15585.36 366
15586.54 381
15587.72 358
15588.90 409
15590.08 445
15591.26 399
15592.44 412
15593.62 400
15594.80 373
15595.98 390
15597.16 396
15598.34 424
15599.52 427
15600.70 428
15601.88 395
15603.06 443
15604.24 410
15605.42 410
15606.60 410
15607.78 404
15608.96 408
15610.14 381
15611.32 396
15612.50 454
15613.68 374
15614.86 425
15616.05 417
15617.23 444
15618.41 403
15619.59 450
15620.77 425
15621.95 442
15623.13 420
15624.31 411
15625.49 393
15626.68 432
15627.86 465
15629.04 464
15630.22 452
15631.40 409
15632.58 428
15633.76 430
15634.95 439
15636.13 444
15637.31 431
15638.49 430
15639.67 489
15640.85 456
15642.04 422
15643.22 414
15644.40 436
15645.58 416
15646.76 429
15647.95 440
15649.13 443
15650.31 416
15651.49 439
15652.67 439
15653.86 436
15655.04 464
15656.22 485
15657.40 489
15658.59 438
15659.77 490
15660.95 501
15662.13 481
15663.32 423
15664.50 478
15665.68 448
15666.87 445
15668.05 491
15669.23 466
15670.41 420
15671.60 467
15672.78 431
15673.96 458
15675.15 461
15676.33 447
15677.51 449
15678.70 449
15679.88 497
15681.06 427
15682.25 445
15683.43 476
15684.61 480
15685.80 470
15686.98 442
15688.16 441
15689.35 406
15690.53 439
15691.72 461
15692.90 464
15694.08 472
15695.27 426
15696.45 446
15697.63 439
15698.82 441
15700.00 477
15701.19 451
15702.37 467
15703.56 423
15704.74 447
15705.92 469
15707.11 468
15708.29 490
15709.48 478
15710.66 452
15711.85 514
15713.03 463
15714.21 509
15715.40 468
15716.58 457
15717.77 556
15718.95 443
15720.14 444
15721.32 474
15722.51 477
15723.69 464
15724.88 456
15726.06 463
15727.25 456
15728.43 490
15729.62 465
15730.80 473
15731.99 530
15733.17 507
15734.36 472
15735.55 498
15736.73 475
15737.92 466
15739.10 496
15740.29 511
15741.47 495
15742.66 467
15743.84 482
15745.03 475
15746.22 445
15747.40 460
15748.59 461
15749.77 476
15750.96 467
15752.15 492
15753.33 495
15754.52 481
15755.70 521
15756.89 494
15758.08 522
15759.26 538
15760.45 520
15761.64 490
15762.82 528
15764.01 529
15765.20 519
15766.38 570
15767.57 542
15768.76 511
15769.94 487
15771.13 569
15772.32 535
15773.50 515
15774.69 504
15775.88 504
15777.06 501
15778.25 503
15779.44 506
15780.62 466
15781.81 515
15783.00 526
15784.19 527
15785.37 469
15786.56 492
15787.75 447
15788.94 482
15790.12 500
15791.31 517
15792.50 495
15793.69 520
15794.87 461
15796.06 485
15797.25 476
15798.44 430
15799.62 430
15800.81 447
15802.00 434
15803.19 516
15804.38 428
15805.56 436
15806.75 424
15807.94 444
15809.13 479
15810.32 509
15811.50 465
15812.69 429
15813.88 458
15815.07 453
15816.26 427
15817.45 408
15818.64 445
15819.82 436
15821.01 440
15822.20 453
15823.39 448
15824.58 452
15825.77 452
15826.96 433
15828.15 442
15829.33 438
15830.52 383
15831.71 430
15832.90 427
15834.09 440
15835.28 484
15836.47 484
15837.66 442
15838.85 456
15840.04 447
15841.23 441
15842.42 417
15843.61 450
15844.79 412
15845.98 454
15847.17 478
15848.36 410
15849.55 465
15850.74 422
15851.93 412
15853.12 457
15854.31 417
15855.50 429
15856.69 426
15857.88 448
15859.07 397
15860.26 419
15861.45 411
15862.64 398
15863.83 406
15865.02 426
15866.21 414
15867.40 417
15868.60 438
15869.79 419
15870.98 366
15872.17 417
15873.36 432
15874.55 435
15875.74 438
15876.93 448
15878.12 429
15879.31 428
15880.50 433
15881.69 419
15882.88 465
15884.07 485
15885.27 432
15886.46 440
15887.65 427
15888.84 478
15890.03 459
15891.22 451
15892.41 443
15893.60 434
15894.80 463
15895.99 443
15897.18 391
15898.37 421
15899.56 438
15900.75 390
15901.95 431
15903.14 426
15904.33 458
15905.52 410
15906.71 424
15907.90 443
15909.10 463
15910.29 483
15911.48 469
15912.67 389
15913.86 459
15915.06 419
15916.25 433
15917.44 437
15918.63 439
15919.83 425
15921.02 438
15922.21 433
15923.40 486
15924.60 488
15925.79 418
15926.98 414
15928.17 453
15929.37 464
15930.56 443
15931.75 455
15932.94 434
15934.14 440
15935.33 482
15936.52 423
15937.72 401
15938.91 438
15940.10 479
15941.30 455
15942.49 459
15943.68 413
15944.88 437
15946.07 419
15947.26 426
15948.46 418
15949.65 428
15950.84 454
15952.04 413
15953.23 423
15954.42 413
15955.62 470
15956.81 499
15958.01 499
15959.20 430
15960.39 389
15961.59 419
15962.78 413
15963.97 396
15965.17 439
15966.36 380
15967.56 376
15968.75 387
15969.95 398
15971.14 373
15972.33 369
15973.53 413
15974.72 401
15975.92 398
15977.11 353
15978.31 379
15979.50 428
15980.70 390
15981.89 348
15983.09 380
15984.28 398
15985.47 396
15986.67 419
15987.86 425
15989.06 378
15990.25 378
15991.45 367
15992.64 394
15993.84 377
15995.03 327
15996.23 373
15997.43 354
15998.62 368
15999.82 364
16001.01 395
16002.21 342
16003.40 339
16004.60 359
16005.79 389
16006.99 378
16008.18 327
16009.38 367
16010.58 382
16011.77 362
16012.97 338
16014.16 355
16015.36 368
16016.56 377
16017.75 366
16018.95 358
16020.14 372
16021.34 365
16022.54 348
16023.73 335
16024.93 373
16026.13 345
16027.32 349
16028.52 349
16029.71 357
16030.91 376
16032.11 343
16033.30 389
16034.50 401
16035.70 319
16036.89 334
16038.09 318
16039.29 373
16040.49 333
16041.68 366
16042.88 353
16044.08 391
16045.27 362
16046.47 346
16047.67 360
16048.86 366
16050.06 360
16051.26 354
16052.46 340
16053.65 332
16054.85 310
16056.05 348
16057.25 371
16058.44 313
16059.64 341
16060.84 367
16062.04 369
16063.23 331
16064.43 327
16065.63 326
16066.83 357
16068.03 381
16069.22 316
16070.42 347
16071.62 362
16072.82 374
16074.02 334
16075.21 324
16076.41 344
16077.61 379
16078.81 372
16080.01 342
16081.21 358
16082.40 389
16083.60 350
16084.80 359
16086.00 327
16087.20 324
16088.40 335
16089.60 311
16090.79 320
16091.99 306
16093.19 333
16094.39 328
16095.59 324
16096.79 344
16097.99 346
16099.19 325
16100.39 332
16101.59 301
16102.78 324
16103.98 341
16105.18 370
16106.38 365
16107.58 370
16108.78 341
16109.98 346
16111.18 322
16112.38 274
16113.58 326
16114.78 317
16115.98 328
16117.18 293
16118.38 340
16119.58 315
16120.78 347
16121.98 346
16123.18 348
16124.38 294
16125.58 320
16126.78 302
16127.98 314
16129.18 341
16130.38 366
16131.58 347
16132.78 329
16133.98 337
16135.18 296
16136.38 333
16137.58 330
16138.78 359
16139.98 333
16141.18 333
16142.38 330
16143.58 314
16144.79 315
16145.99 295
16147.19 309
16148.39 352
16149.59 311
16150.79 336
16151.99 336
16153.19 299
16154.39 319
16155.59 310
16156.80 332
16158.00 305
16159.20 314
16160.40 295
16161.60 329
16162.80 322
16164.00 341
16165.21 333
16166.41 330
16167.61 314
16168.81 316
16170.01 315
16171.21 347
16172.42 350
16173.62 300
16174.82 293
16176.02 301
16177.22 320
16178.43 299
16179.63 338
16180.83 335
16182.03 313
16183.23 338
16184.44 300
16185.64 290
16186.84 325
16188.04 301
16189.25 277
16190.45 311
16191.65 292
16192.85 344
16194.06 348
16195.26 327
16196.46 304
16197.66 342
16198.87 364
16200.07 322
16201.27 334
16202.48 299
16203.68 313
16204.88 304
16206.09 308
16207.29 311
16208.49 294
16209.69 327
16210.90 385
16212.10 328
16213.30 331
16214.51 330
16215.71 308
16216.91 314
16218.12 328
16219.32 332
16220.53 343
16221.73 309
16222.93 327
16224.14 302
16225.34 318
16226.54 356
16227.75 329
16228.95 361
16230.16 282
16231.36 316
16232.56 302
16233.77 327
16234.97 310
16236.18 310
16237.38 290
16238.59 272
16239.79 312
16240.99 302
16242.20 333
16243.40 308
16244.61 326
16245.81 324
16247.02 298
16248.22 294
16249.43 324
16250.63 305
16251.84 317
16253.04 355
16254.24 360
16255.45 359
16256.65 341
16257.86 307
16259.06 317
16260.27 304
16261.48 310
16262.68 317
16263.89 280
16265.09 340
16266.30 325
16267.50 304
16268.71 341
16269.91 336
16271.12 360
16272.32 311
16273.53 301
16274.73 336
16275.94 316
16277.15 293
16278.35 321
16279.56 354
16280.76 357
16281.97 325
16283.18 287
16284.38 304
16285.59 270
16286.79 336
16288.00 342
16289.21 340
16290.41 302
16291.62 307
16292.82 342
16294.03 324
16295.24 336
16296.44 320
16297.65 295
16298.86 317
16300.06 313
16301.27 351
16302.48 343
16303.68 348
16304.89 337
16306.10 345
16307.30 293
16308.51 357
16309.72 334
16310.92 382
16312.13 345
16313.34 324
16314.55 347
16315.75 309
16316.96 336
16318.17 347
16319.37 356
16320.58 313
16321.79 354
16323.00 344
16324.20 317
16325.41 346
16326.62 306
16327.83 361
16329.03 326
16330.24 296
16331.45 343
16332.66 291
16333.87 301
16335.07 333
16336.28 317
16337.49 329
16338.70 281
16339.90 314
16341.11 290
16342.32 281
16343.53 324
16344.74 304
16345.95 303
16347.15 327
16348.36 310
16349.57 311
16350.78 291
16351.99 301
16353.20 287
16354.40 322
16355.61 317
16356.82 288
16358.03 327
16359.24 282
16360.45 303
16361.66 287
16362.87 308
16364.08 310
16365.28 332
16366.49 308
16367.70 313
16368.91 294
16370.12 313
16371.33 314
16372.54 286
16373.75 303
16374.96 307
16376.17 319
16377.38 282
16378.59 311
16379.80 252
16381.01 268
16382.21 302
16383.42 322
16384.63 309
16385.84 312
16387.05 323
16388.26 306
16389.47 296
16390.68 270
16391.89 287
16393.10 273
16394.31 286
16395.52 274
16396.73 304
16397.94 287
16399.15 313
16400.36 276
16401.57 293
16402.79 292
16404.00 288
16405.21 273
16406.42 288
16407.63 312
16408.84 351
16410.05 308
16411.26 287
16412.47 328
16413.68 319
16414.89 350
16416.10 338
16417.31 323
16418.52 320
16419.74 313
16420.95 320
16422.16 319
16423.37 295
16424.58 284
16425.79 326
16427.00 306
16428.21 293
16429.42 300
16430.64 343
16431.85 299
16433.06 296
16434.27 275
16435.48 291
16436.69 276
16437.91 289
16439.12 325
16440.33 269
16441.54 260
16442.75 314
16443.96 312
16445.18 273
16446.39 266
16447.60 314
16448.81 314
16450.02 294
16451.24 295
16452.45 312
16453.66 331
16454.87 309
16456.09 299
16457.30 248
16458.51 283
16459.72 291
16460.94 281
16462.15 309
16463.36 339
16464.57 320
16465.79 312
16467.00 314
16468.21 334
16469.43 306
16470.64 297
16471.85 312
16473.06 290
16474.28 285
16475.49 267
16476.70 261
16477.92 285
16479.13 295
16480.34 283
16481.56 294
16482.77 319
16483.98 306
16485.20 286
16486.41 281
16487.62 277
16488.84 280
16490.05 271
16491.26 270
16492.48 292
16493.69 265
16494.91 294
16496.12 276
16497.33 313
16498.55 262
16499.76 267
16500.97 294
16502.19 264
16503.40 278
16504.62 296
16505.83 316
16507.05 302
16508.26 305
16509.47 324
16510.69 315
16511.90 292
16513.12 334
16514.33 341
16515.55 334
16516.76 280
16517.98 329
16519.19 293
16520.41 312
16521.62 302
16522.83 324
16524.05 300
16525.26 314
16526.48 286
16527.69 264
16528.91 278
16530.12 273
16531.34 266
16532.55 237
16533.77 289
16534.99 290
16536.20 308
16537.42 336
16538.63 268
16539.85 280
16541.06 305
16542.28 312
16543.49 264
16544.71 265
16545.92 289
16547.14 308
16548.36 300
16549.57 293
16550.79 288
16552.00 243
16553.22 294
16554.44 290
16555.65 308
16556.87 329
16558.08 299
16559.30 300
16560.52 272
16561.73 296
16562.95 313
16564.17 303
16565.38 285
16566.60 290
16567.81 309
16569.03 306
16570.25 289
16571.46 319
16572.68 296
16573.90 306
16575.11 334
16576.33 309
16577.55 317
16578.76 274
16579.98 307
16581.20 293
16582.42 331
16583.63 311
16584.85 281
16586.07 316
16587.28 305
16588.50 286
16589.72 296
16590.94 326
16592.15 312
16593.37 314
16594.59 276
16595.81 289
16597.02 307
16598.24 298
16599.46 313
16600.68 310
16601.89 332
16603.11 313
16604.33 336
16605.55 323
16606.77 313
16607.98 326
16609.20 312
16610.42 316
16611.64 288
16612.86 295
16614.07 313
16615.29 324
16616.51 293
16617.73 309
16618.95 288
16620.17 269
16621.38 311
16622.60 284
16623.82 268
16625.04 273
16626.26 311
16627.48 244
16628.70 311
16629.91 308
16631.13 315
16632.35 287
16633.57 314
16634.79 325
16636.01 263
16637.23 317
16638.45 302
16639.67 292
16640.89 279
16642.10 296
16643.32 293
16644.54 279
16645.76 323
16646.98 271
16648.20 292
16649.42 252
16650.64 286
16651.86 259
16653.08 302
16654.30 279
16655.52 260
16656.74 286
16657.96 264
16659.18 300
16660.40 288
16661.62 273
16662.84 308
16664.06 305
16665.28 305
16666.50 285
16667.72 267
16668.94 300
16670.16 334
16671.38 293
16672.60 293
16673.82 296
16675.04 286
16676.26 260
16677.48 280
16678.70 264
16679.92 300
16681.14 322
16682.36 314
16683.58 298
16684.80 297
16686.03 272
16687.25 298
16688.47 279
16689.69 309
16690.91 275
16692.13 301
16693.35 296
16694.57 314
16695.79 293
16697.02 290
16698.24 287
16699.46 277
16700.68 273
16701.90 276
16703.12 287
16704.34 263
16705.57 290
16706.79 269
16708.01 286
16709.23 274
16710.45 284
16711.67 268
16712.90 271
16714.12 262
16715.34 277
16716.56 271
16717.78 294
16719.01 317
16720.23 296
16721.45 306
16722.67 284
16723.89 268
16725.12 291
16726.34 272
16727.56 248
16728.78 257
16730.01 259
16731.23 262
16732.45 303
16733.67 297
16734.90 260
16736.12 266
16737.34 282
16738.56 273
16739.79 296
16741.01 298
16742.23 262
16743.46 253
16744.68 275
16745.90 275
16747.12 267
16748.35 337
16749.57 256
16750.79 241
16752.02 272
16753.24 270
16754.46 317
16755.69 255
16756.91 278
16758.13 285
16759.36 275
16760.58 287
16761.80 273
16763.03 249
16764.25 261
16765.48 268
16766.70 288
16767.92 298
16769.15 288
16770.37 285
16771.60 268
16772.82 286
16774.04 278
16775.27 299
16776.49 262
16777.72 268
16778.94 310
16780.16 297
16781.39 259
16782.61 289
16783.84 289
16785.06 269
16786.29 305
16787.51 286
16788.74 270
16789.96 240
16791.18 277
16792.41 269
16793.63 293
16794.86 318
16796.08 268
16797.31 258
16798.53 264
16799.76 274
16800.98 293
16802.21 287
16803.43 266
16804.66 254
16805.88 304
16807.11 297
16808.33 294
16809.56 268
16810.79 272
16812.01 304
16813.24 291
16814.46 288
16815.69 282
16816.91 290
16818.14 299
16819.36 298
16820.59 273
16821.82 280
16823.04 284
16824.27 289
16825.49 305
16826.72 293
16827.95 262
16829.17 252
16830.40 268
16831.62 335
16832.85 278
16834.08 301
16835.30 278
16836.53 260
16837.76 285
16838.98 325
16840.21 320
16841.44 314
16842.66 287
16843.89 259
16845.11 262
16846.34 316
16847.57 285
16848.80 282
16850.02 294
16851.25 291
16852.48 285
16853.70 312
16854.93 290
16856.16 305
16857.38 292
16858.61 286
16859.84 290
16861.07 308
16862.29 286
16863.52 269
16864.75 321
16865.97 308
16867.20 273
16868.43 283
16869.66 303
16870.89 281
16872.11 270
16873.34 290
16874.57 292
16875.80 299
16877.02 304
16878.25 286
16879.48 310
16880.71 282
16881.94 284
16883.16 271
16884.39 278
16885.62 311
16886.85 301
16888.08 339
16889.30 379
16890.53 340
16891.76 320
16892.99 328
16894.22 292
16895.45 349
16896.67 344
16897.90 320
16899.13 371
16900.36 332
16901.59 302
16902.82 317
16904.05 348
16905.28 330
16906.50 322
16907.73 338
16908.96 355
16910.19 301
16911.42 398
16912.65 313
16913.88 313
16915.11 352
16916.34 357
16917.57 321
16918.80 360
16920.03 329
16921.26 332
16922.48 327
16923.71 291
16924.94 295
16926.17 299
16927.40 288
16928.63 318
16929.86 294
16931.09 267
16932.32 297
16933.55 283
16934.78 320
16936.01 306
16937.24 256
16938.47 294
16939.70 284
16940.93 310
16942.16 296
16943.39 282
16944.62 315
16945.85 281
16947.08 257
16948.31 292
16949.54 252
16950.78 297
16952.01 310
16953.24 278
16954.47 286
16955.70 269
16956.93 286
16958.16 273
16959.39 273
16960.62 243
16961.85 285
16963.08 279
16964.31 286
16965.54 297
16966.78 262
16968.01 279
16969.24 313
16970.47 293
16971.70 299
16972.93 275
16974.16 256
16975.39 219
16976.63 237
16977.86 273
16979.09 292
16980.32 283
16981.55 270
16982.78 260
16984.02 242
16985.25 236
16986.48 254
16987.71 243
16988.94 317
16990.18 309
16991.41 297
16992.64 294
16993.87 290
16995.10 284
16996.34 315
16997.57 286
16998.80 262
17000.03 283
17001.26 242
17002.50 271
17003.73 247
17004.96 282
17006.19 266
17007.43 270
17008.66 288
17009.89 248
17011.12 282
17012.36 263
17013.59 249
17014.82 269
17016.06 313
17017.29 321
17018.52 311
17019.76 270
17020.99 250
17022.22 284
17023.45 279
17024.69 280
17025.92 279
17027.15 262
17028.39 309
17029.62 322
17030.85 240
17032.09 278
17033.32 251
17034.55 270
17035.79 263
17037.02 296
17038.26 298
17039.49 255
17040.72 268
17041.96 272
17043.19 272
17044.43 299
17045.66 326
17046.89 288
17048.13 257
17049.36 232
17050.60 259
17051.83 286
17053.06 271
17054.30 271
17055.53 275
17056.77 287
17058.00 265
17059.24 282
17060.47 272
17061.70 243
17062.94 261
17064.17 255
17065.41 302
17066.64 275
17067.88 265
17069.11 279
17070.35 215
17071.58 267
17072.82 264
17074.05 273
17075.29 257
17076.52 260
17077.76 256
17078.99 245
17080.23 239
17081.46 238
17082.70 264
17083.93 256
17085.17 252
17086.41 238
17087.64 234
17088.88 266
17090.11 264
17091.35 262
17092.58 267
17093.82 268
17095.05 261
17096.29 288
17097.53 242
17098.76 239
17100.00 232
17101.23 248
17102.47 327
17103.71 298
17104.94 289
17106.18 264
17107.41 252
17108.65 260
17109.89 241
17111.12 223
17112.36 248
17113.60 244
17114.83 262
17116.07 247
17117.31 270
17118.54 258
17119.78 269
17121.02 276
17122.25 253
17123.49 233
17124.73 267
17125.96 264
17127.20 270
17128.44 251
17129.67 237
17130.91 287
17132.15 261
17133.39 294
17134.62 241
17135.86 241
17137.10 267
17138.33 219
17139.57 253
17140.81 218
17142.05 234
17143.28 220
17144.52 249
17145.76 266
17147.00 231
17148.23 238
17149.47 249
17150.71 235
17151.95 224
17153.19 236
17154.42 246
17155.66 285
17156.90 222
17158.14 228
17159.38 246
17160.61 267
17161.85 263
17163.09 247
17164.33 273
17165.57 265
17166.81 253
17168.04 259
17169.28 252
17170.52 248
17171.76 258
17173.00 262
17174.24 266
17175.47 250
17176.71 272
17177.95 246
17179.19 223
17180.43 249
17181.67 267
17182.91 254
17184.15 259
17185.39 252
17186.62 216
17187.86 241
17189.10 260
17190.34 232
17191.58 241
17192.82 260
17194.06 246
17195.30 243
17196.54 246
17197.78 260
17199.02 259
17200.26 261
17201.50 252
17202.74 222
17203.98 230
17205.22 269
17206.46 285
17207.70 271
17208.94 265
17210.18 252
17211.42 263
17212.66 254
17213.90 239
17215.14 252
17216.38 237
17217.62 246
17218.86 235
17220.10 241
17221.34 218
17222.58 229
17223.82 246
17225.06 228
17226.30 272
17227.54 275
17228.78 262
17230.02 239
17231.26 225
17232.50 272
17233.74 335
17234.98 275
17236.22 264
17237.47 258
17238.71 256
17239.95 302
17241.19 281
17242.43 244
17243.67 242
17244.91 262
17246.15 281
17247.39 294
17248.64 259
17249.88 265
17251.12 279
17252.36 229
17253.60 255
17254.84 258
17256.08 236
17257.33 240
17258.57 235
17259.81 254
17261.05 272
17262.29 257
17263.54 246
17264.78 230
17266.02 227
17267.26 224
17268.50 224
17269.75 238
17270.99 235
17272.23 240
17273.47 284
17274.71 246
17275.96 227
17277.20 256
17278.44 246
17279.68 254
17280.93 250
17282.17 218
17283.41 273
17284.65 282
17285.90 281
17287.14 252
17288.38 227
17289.62 194
17290.87 200
17292.11 230
17293.35 221
17294.60 211
17295.84 256
17297.08 234
17298.33 213
17299.57 237
17300.81 230
17302.05 245
17303.30 272
17304.54 247
17305.78 259
17307.03 251
17308.27 230
17309.52 242
17310.76 250
17312.00 247
17313.25 227
17314.49 224
17315.73 242
17316.98 249
17318.22 253
17319.47 223
17320.71 248
17321.95 214
17323.20 218
17324.44 272
17325.69 249
17326.93 246
17328.17 232
17329.42 221
17330.66 241
17331.91 255
17333.15 229
17334.40 215
17335.64 231
17336.88 226
17338.13 203
17339.37 211
17340.62 238
17341.86 235
17343.11 239
17344.35 242
17345.60 230
17346.84 231
17348.09 221
17349.33 241
17350.58 255
17351.82 259
17353.07 246
17354.31 271
17355.56 247
17356.80 227
17358.05 244
17359.29 259
17360.54 234
17361.78 254
17363.03 260
17364.27 227
17365.52 216
17366.77 223
17368.01 256
17369.26 275
17370.50 216
17371.75 227
17372.99 286
17374.24 233
17375.49 252
17376.73 251
17377.98 257
17379.22 259
17380.47 228
17381.72 258
17382.96 255
17384.21 245
17385.45 259
17386.70 256
17387.95 243
17389.19 237
17390.44 286
17391.69 235
17392.93 251
17394.18 259
17395.43 250
17396.67 275
17397.92 260
17399.17 253
17400.41 249
17401.66 215
17402.91 234
17404.15 260
17405.40 237
17406.65 221
17407.89 251
17409.14 250
17410.39 252
17411.64 252
17412.88 223
17414.13 242
17415.38 302
17416.63 253
17417.87 229
17419.12 256
17420.37 243
17421.62 238
17422.86 244
17424.11 254
17425.36 235
17426.61 235
17427.85 264
17429.10 261
17430.35 273
17431.60 302
17432.85 260
17434.09 225
17435.34 217
17436.59 219
17437.84 237
17439.09 252
17440.33 250
17441.58 264
17442.83 274
17444.08 221
17445.33 244
17446.58 265
17447.82 237
17449.07 213
17450.32 232
17451.57 234
17452.82 220
17454.07 227
17455.32 263
17456.57 257
17457.81 255
17459.06 235
17460.31 276
17461.56 251
17462.81 258
17464.06 259
17465.31 236
17466.56 215
17467.81 225
17469.06 236
17470.30 224
17471.55 251
17472.80 244
17474.05 273
17475.30 224
17476.55 251
17477.80 255
17479.05 237
17480.30 253
17481.55 254
17482.80 245
17484.05 255
17485.30 259
17486.55 233
17487.80 277
17489.05 273
17490.30 285
17491.55 234
17492.80 238
17494.05 256
17495.30 274
17496.55 233
17497.80 239
17499.05 253
17500.30 281
17501.55 252
17502.80 232
17504.05 256
17505.30 255
17506.55 255
17507.80 271
17509.06 265
17510.31 277
17511.56 308
17512.81 230
17514.06 263
17515.31 298
17516.56 272
17517.81 296
17519.06 253
17520.31 232
17521.56 239
17522.82 256
17524.07 228
17525.32 234
17526.57 287
17527.82 292
17529.07 264
17530.32 241
17531.58 254
17532.83 250
17534.08 290
17535.33 277
17536.58 266
17537.83 239
17539.09 246
17540.34 264
17541.59 237
17542.84 212
17544.09 225
17545.35 218
17546.60 267
17547.85 315
17549.10 253
17550.35 240
17551.61 229
17552.86 254
17554.11 278
17555.36 263
17556.62 258
17557.87 241
17559.12 262
17560.37 254
17561.63 226
17562.88 237
17564.13 220
17565.38 246
17566.64 249
17567.89 285
17569.14 245
17570.39 278
17571.65 292
17572.90 290
17574.15 253
17575.41 280
17576.66 276
17577.91 262
17579.17 276
17580.42 235
17581.67 261
17582.93 215
17584.18 236
17585.43 297
17586.69 253
17587.94 263
17589.19 244
17590.45 250
17591.70 263
17592.95 246
17594.21 257
17595.46 272
17596.72 252
17597.97 250
17599.22 333
17600.48 282
17601.73 260
17602.99 267
17604.24 269
17605.49 302
17606.75 277
17608.00 278
17609.26 302
17610.51 257
17611.76 249
17613.02 271
17614.27 285
17615.53 290
17616.78 259
17618.04 246
17619.29 249
17620.55 299
17621.80 252
17623.06 250
17624.31 259
17625.57 269
17626.82 247
17628.08 271
17629.33 278
17630.59 257
17631.84 240
17633.10 227
17634.35 285
17635.61 268
17636.86 290
17638.12 241
17639.37 223
17640.63 276
17641.88 316
17643.14 273
17644.39 273
17645.65 260
17646.91 247
17648.16 250
17649.42 267
17650.67 302
17651.93 280
17653.18 273
17654.44 243
17655.70 253
17656.95 229
17658.21 265
17659.46 228
17660.72 233
17661.98 268
17663.23 248
17664.49 247
17665.75 277
17667.00 229
17668.26 215
17669.51 221
17670.77 219
17672.03 217
17673.28 229
17674.54 236
17675.80 258
17677.05 232
17678.31 223
17679.57 237
17680.82 250
17682.08 212
17683.34 235
17684.60 253
17685.85 262
17687.11 266
17688.37 233
17689.62 249
17690.88 239
17692.14 223
17693.40 284
17694.65 234
17695.91 242
17697.17 258
17698.42 233
17699.68 247
17700.94 238
17702.20 248
17703.46 249
17704.71 261
17705.97 247
17707.23 238
17708.49 239
17709.74 278
17711.00 225
17712.26 232
17713.52 232
17714.78 231
17716.03 217
17717.29 232
17718.55 219
17719.81 201
17721.07 210
17722.33 239
17723.58 278
17724.84 244
17726.10 238
17727.36 247
17728.62 253
17729.88 231
17731.13 207
17732.39 244
17733.65 218
17734.91 253
17736.17 257
17737.43 223
17738.69 223
17739.95 225
17741.21 232
17742.46 220
17743.72 218
17744.98 246
17746.24 281
17747.50 254
17748.76 268
17750.02 275
17751.28 244
17752.54 234
17753.80 249
17755.06 221
17756.32 219
17757.58 240
17758.84 240
17760.10 242
17761.36 236
17762.61 216
17763.87 222
17765.13 193
17766.39 236
17767.65 254
17768.91 250
17770.17 244
17771.43 251
17772.69 263
17773.95 239
17775.21 263
17776.48 258
17777.74 205
17779.00 201
17780.26 213
17781.52 236
17782.78 225
17784.04 244
17785.30 283
17786.56 254
17787.82 245
17789.08 232
17790.34 252
17791.60 269
17792.86 242
17794.12 223
17795.38 240
17796.65 231
17797.91 230
17799.17 278
17800.43 268
17801.69 243
17802.95 267
17804.21 225
17805.47 237
17806.73 210
17808.00 241
17809.26 221
17810.52 184
17811.78 229
17813.04 226
17814.30 219
17815.56 234
17816.83 271
17818.09 247
17819.35 255
17820.61 233
17821.87 239
17823.14 263
17824.40 217
17825.66 231
17826.92 247
17828.18 228
17829.45 251
17830.71 255
17831.97 245
17833.23 237
17834.49 251
17835.76 238
17837.02 235
17838.28 242
17839.54 257
17840.81 239
17842.07 246
17843.33 228
17844.59 217
17845.86 224
17847.12 235
17848.38 240
17849.65 234
17850.91 221
17852.17 249
17853.43 210
17854.70 227
17855.96 206
17857.22 211
17858.49 232
17859.75 231
17861.01 254
17862.28 248
17863.54 238
17864.80 246
17866.07 233
17867.33 199
17868.59 242
17869.86 244
17871.12 218
17872.38 223
17873.65 217
17874.91 236
17876.18 207
17877.44 233
17878.70 215
17879.97 206
17881.23 233
17882.50 226
17883.76 238
17885.02 222
17886.29 246
17887.55 230
17888.82 213
17890.08 227
17891.35 239
17892.61 252
17893.87 227
17895.14 228
17896.40 249
17897.67 222
17898.93 228
17900.20 233
17901.46 229
17902.73 208
17903.99 219
17905.26 249
17906.52 220
17907.79 236
17909.05 238
17910.32 252
17911.58 238
17912.85 249
17914.11 265
17915.38 232
17916.64 236
17917.91 214
17919.17 232
17920.44 239
17921.70 254
17922.97 260
17924.23 213
17925.50 219
17926.76 201
17928.03 250
17929.30 220
17930.56 207
17931.83 239
17933.09 208
17934.36 212
17935.62 212
17936.89 228
17938.16 226
17939.42 221
17940.69 226
17941.96 277
17943.22 233
17944.49 206
17945.75 220
17947.02 246
17948.29 227
17949.55 240
17950.82 206
17952.09 214
17953.35 215
17954.62 208
17955.89 198
17957.15 199
17958.42 225
17959.69 228
17960.95 218
17962.22 229
17963.49 221
17964.75 236
17966.02 202
17967.29 225
17968.55 233
17969.82 229
17971.09 232
17972.36 239
17973.62 227
17974.89 237
17976.16 191
17977.42 198
17978.69 225
17979.96 223
17981.23 237
17982.49 240
17983.76 210
17985.03 184
17986.30 205
17987.57 225
17988.83 252
17990.10 253
17991.37 259
17992.64 232
17993.90 234
17995.17 201
17996.44 240
17997.71 276
17998.98 241
18000.25 222
18001.51 239
18002.78 230
18004.05 234
18005.32 222
18006.59 243
18007.86 259
18009.12 234
18010.39 257
18011.66 245
18012.93 267
18014.20 243
18015.47 223
18016.74 200
18018.00 212
18019.27 218
18020.54 238
18021.81 226
18023.08 255
18024.35 240
18025.62 180
18026.89 202
18028.16 213
18029.43 204
18030.69 234
18031.96 225
18033.23 220
18034.50 267
18035.77 221
18037.04 225
18038.31 196
18039.58 222
18040.85 254
18042.12 221
18043.39 234
18044.66 256
18045.93 226
18047.20 239
18048.47 213
18049.74 229
18051.01 226
18052.28 254
18053.55 226
18054.82 238
18056.09 214
18057.36 197
18058.63 200
18059.90 191
18061.17 207
18062.44 233
18063.71 234
18064.98 227
18066.25 218
18067.52 227
18068.79 233
18070.06 267
18071.33 225
18072.61 230
18073.88 235
18075.15 230
18076.42 241
18077.69 258
18078.96 261
18080.23 239
18081.50 225
18082.77 243
18084.04 231
18085.32 231
18086.59 243
18087.86 252
18089.13 277
18090.40 268
18091.67 256
18092.94 206
18094.22 202
18095.49 226
18096.76 249
18098.03 220
18099.30 231
18100.57 256
18101.85 234
18103.12 244
18104.39 227
18105.66 226
18106.93 233
18108.20 247
18109.48 251
18110.75 239
18112.02 223
18113.29 227
18114.57 231
18115.84 250
18117.11 245
18118.38 230
18119.65 212
18120.93 248
18122.20 248
18123.47 230
18124.74 235
18126.02 228
18127.29 274
18128.56 278
18129.84 254
18131.11 248
18132.38 216
18133.65 206
18134.93 230
18136.20 240
18137.47 251
18138.75 224
18140.02 255
18141.29 235
18142.57 232
18143.84 220
18145.11 223
18146.39 251
18147.66 222
18148.93 240
18150.21 246
18151.48 217
18152.75 257
18154.03 262
18155.30 308
18156.57 232
18157.85 193
18159.12 208
18160.40 229
18161.67 223
18162.94 225
18164.22 230
18165.49 227
18166.77 229
18168.04 240
18169.31 273
18170.59 259
18171.86 233
18173.14 254
18174.41 211
18175.68 239
18176.96 224
18178.23 228
18179.51 258
18180.78 229
18182.06 282
18183.33 262
18184.61 284
18185.88 271
18187.16 251
18188.43 240
18189.71 246
18190.98 219
18192.26 220
18193.53 253
18194.81 216
18196.08 223
18197.36 244
18198.63 248
18199.91 214
18201.18 223
18202.46 255
18203.73 267
18205.01 227
18206.28 207
18207.56 222
18208.83 242
18210.11 254
18211.39 226
18212.66 252
18213.94 211
18215.21 224
18216.49 265
18217.76 250
18219.04 230
18220.32 253
18221.59 255
18222.87 250
18224.14 221
18225.42 255
18226.70 241
18227.97 203
18229.25 223
18230.53 237
18231.80 247
18233.08 245
18234.35 244
18235.63 216
18236.91 247
18238.18 252
18239.46 239
18240.74 263
18242.01 219
18243.29 225
18244.57 242
18245.84 234
18247.12 175
18248.40 211
18249.68 243
18250.95 248
18252.23 229
18253.51 219
18254.78 231
18256.06 228
18257.34 215
18258.62 216
18259.89 255
18261.17 248
18262.45 220
18263.72 219
18265.00 237
18266.28 232
18267.56 246
18268.84 235
18270.11 236
18271.39 238
18272.67 229
18273.95 223
18275.22 224
18276.50 221
18277.78 222
18279.06 247
18280.34 243
18281.61 248
18282.89 245
18284.17 239
18285.45 201
18286.73 254
18288.01 255
18289.28 226
18290.56 222
18291.84 219
18293.12 216
18294.40 237
18295.68 241
18296.95 222
18298.23 236
18299.51 237
18300.79 240
18302.07 224
18303.35 256
18304.63 215
18305.91 233
18307.19 235
18308.46 204
18309.74 237
18311.02 224
18312.30 217
18313.58 188
18314.86 218
18316.14 261
18317.42 260
18318.70 231
18319.98 220
18321.26 218
18322.54 249
18323.82 233
18325.10 237
18326.38 239
18327.66 223
18328.94 231
18330.22 214
18331.50 232
18332.77 232
18334.05 238
18335.33 261
18336.61 249
18337.90 203
18339.18 199
18340.46 244
18341.74 249
18343.02 203
18344.30 217
18345.58 220
18346.86 222
18348.14 246
18349.42 223
18350.70 208
18351.98 205
18353.26 202
18354.54 214
18355.82 226
18357.10 262
18358.38 243
18359.66 223
18360.94 229
18362.22 235
18363.51 237
18364.79 230
18366.07 207
18367.35 211
18368.63 239
18369.91 191
18371.19 196
18372.47 184
18373.76 207
18375.04 258
18376.32 234
18377.60 242
18378.88 236
18380.16 246
18381.44 212
18382.73 220
18384.01 204
18385.29 270
18386.57 230
18387.85 209
18389.13 214
18390.42 279
18391.70 263
18392.98 247
18394.26 239
18395.54 235
18396.83 228
18398.11 235
18399.39 229
18400.67 247
18401.96 226
18403.24 229
18404.52 240
18405.80 223
18407.09 221
18408.37 200
18409.65 213
18410.93 232
18412.22 221
18413.50 232
18414.78 232
18416.06 256
18417.35 258
18418.63 220
18419.91 198
18421.20 201
18422.48 217
18423.76 228
18425.05 234
18426.33 229
18427.61 215
18428.89 242
18430.18 230
18431.46 216
18432.74 232
18434.03 248
18435.31 218
18436.60 262
18437.88 233
18439.16 227
18440.45 229
18441.73 234
18443.01 247
18444.30 276
18445.58 198
18446.87 207
18448.15 215
18449.43 233
18450.72 238
18452.00 230
18453.29 212
18454.57 193
18455.85 207
18457.14 238
18458.42 225
18459.71 230
18460.99 239
18462.28 219
18463.56 242
18464.84 206
18466.13 201
18467.41 227
18468.70 249
18469.98 234
18471.27 224
18472.55 218
18473.84 215
18475.12 206
18476.41 222
18477.69 234
18478.98 220
18480.26 235
18481.55 234
18482.83 261
18484.12 230
18485.40 235
18486.69 242
18487.97 229
18489.26 232
18490.54 240
18491.83 253
18493.11 241
18494.40 224
18495.69 249
18496.97 237
18498.26 247
18499.54 268
18500.83 256
18502.11 205
18503.40 220
18504.69 205
18505.97 226
18507.26 272
18508.54 259
18509.83 243
18511.12 267
18512.40 233
18513.69 231
18514.98 250
18516.26 259
18517.55 235
18518.83 265
18520.12 241
18521.41 239
18522.69 232
18523.98 208
18525.27 261
18526.55 251
18527.84 238
18529.13 245
18530.41 287
18531.70 263
18532.99 223
18534.27 270
18535.56 223
18536.85 255
18538.14 255
18539.42 231
18540.71 230
18542.00 197
18543.28 208
18544.57 219
18545.86 243
18547.15 235
18548.43 238
18549.72 242
18551.01 245
18552.30 229
18553.58 229
18554.87 237
18556.16 252
18557.45 234
18558.73 226
18560.02 238
18561.31 255
18562.60 210
18563.89 230
18565.17 236
18566.46 270
18567.75 244
18569.04 264
18570.33 215
18571.62 230
18572.90 268
18574.19 257
18575.48 265
18576.77 235
18578.06 234
18579.35 247
18580.63 229
18581.92 233
18583.21 241
18584.50 235
18585.79 237
18587.08 259
18588.37 270
18589.66 292
18590.94 313
18592.23 280
18593.52 274
18594.81 253
18596.10 271
18597.39 249
18598.68 231
18599.97 225
18601.26 226
18602.55 272
18603.84 252
18605.13 270
18606.41 251
18607.70 268
18608.99 271
18610.28 265
18611.57 250
18612.86 228
18614.15 238
18615.44 241
18616.73 245
18618.02 296
18619.31 268
18620.60 266
18621.89 270
18623.18 230
18624.47 254
18625.76 250
18627.05 244
18628.34 273
18629.63 296
18630.92 272
18632.21 267
18633.50 247
18634.79 233
18636.08 229
18637.37 205
18638.67 250
18639.96 294
18641.25 262
18642.54 211
18643.83 267
18645.12 263
18646.41 245
18647.70 235
18648.99 257
18650.28 238
18651.57 238
18652.86 213
18654.16 238
18655.45 264
18656.74 303
18658.03 254
18659.32 260
18660.61 259
18661.90 243
18663.19 239
18664.49 255
18665.78 247
18667.07 260
18668.36 236
18669.65 257
18670.94 268
18672.24 221
18673.53 218
18674.82 234
18676.11 228
18677.40 219
18678.70 223
18679.99 219
18681.28 233
18682.57 219
18683.86 227
18685.16 220
18686.45 230
18687.74 239
18689.03 221
18690.33 205
18691.62 232
18692.91 261
18694.20 243
18695.50 224
18696.79 241
18698.08 271
18699.37 253
18700.67 245
18701.96 243
18703.25 224
18704.54 251
18705.84 246
18707.13 250
18708.42 227
18709.72 245
18711.01 250
18712.30 276
18713.60 260
18714.89 244
18716.18 260
18717.48 280
18718.77 266
18720.06 259
18721.36 253
18722.65 256
18723.94 251
18725.24 235
18726.53 237
18727.82 245
18729.12 223
18730.41 269
18731.70 294
18733.00 280
18734.29 251
18735.59 282
18736.88 238
18738.17 274
18739.47 250
18740.76 232
18742.06 232
18743.35 238
18744.64 247
18745.94 251
18747.23 221
18748.53 227
18749.82 233
18751.12 246
18752.41 278
18753.71 245
18755.00 245
18756.30 230
18757.59 241
18758.88 255
18760.18 240
18761.47 262
18762.77 285
18764.06 241
18765.36 268
18766.65 262
18767.95 271
18769.24 237
18770.54 228
18771.83 274
18773.13 248
18774.43 247
18775.72 248
18777.02 259
18778.31 247
18779.61 257
18780.90 272
18782.20 230
18783.49 260
18784.79 250
18786.08 271
18787.38 260
18788.68 250
18789.97 246
18791.27 246
18792.56 261
18793.86 248
18795.16 273
18796.45 274
18797.75 227
18799.04 247
18800.34 252
18801.64 247
18802.93 237
18804.23 263
18805.53 258
18806.82 279
18808.12 244
18809.41 262
18810.71 251
18812.01 242
18813.30 248
18814.60 299
18815.90 276
18817.19 269
18818.49 307
18819.79 258
18821.09 304
18822.38 259
18823.68 269
18824.98 286
18826.27 298
18827.57 258
18828.87 261
18830.16 257
18831.46 252
18832.76 257
18834.06 251
18835.35 255
18836.65 256
18837.95 261
18839.25 292
18840.54 268
18841.84 266
18843.14 253
18844.44 250
18845.73 270
18847.03 235
18848.33 281
18849.63 228
18850.93 281
18852.22 229
18853.52 240
18854.82 220
18856.12 269
18857.42 222
18858.71 232
18860.01 263
18861.31 251
18862.61 244
18863.91 250
18865.21 251
18866.50 236
18867.80 239
18869.10 212
18870.40 216
18871.70 222
18873.00 240
18874.30 226
18875.60 273
18876.89 222
18878.19 228
18879.49 235
18880.79 266
18882.09 240
18883.39 226
18884.69 240
18885.99 242
18887.29 261
18888.59 250
18889.88 247
18891.18 240
18892.48 243
18893.78 234
18895.08 243
18896.38 239
18897.68 207
18898.98 221
18900.28 234
18901.58 258
18902.88 239
18904.18 246
18905.48 221
18906.78 258
18908.08 240
18909.38 221
18910.68 226
18911.98 252
18913.28 237
18914.58 251
18915.88 229
18917.18 198
18918.48 231
18919.78 222
18921.08 211
18922.38 200
18923.68 261
18924.98 231
18926.28 223
18927.58 201
18928.88 229
18930.18 241
18931.49 218
18932.79 218
18934.09 235
18935.39 236
18936.69 243
18937.99 197
18939.29 225
18940.59 215
18941.89 205
18943.19 253
18944.49 285
18945.80 213
18947.10 208
18948.40 221
18949.70 245
18951.00 228
18952.30 207
18953.60 221
18954.91 224
18956.21 241
18957.51 220
18958.81 195
18960.11 219
18961.41 227
18962.72 191
18964.02 185
18965.32 222
18966.62 242
18967.92 224
18969.23 174
18970.53 178
18971.83 212
18973.13 238
18974.43 218
18975.74 205
18977.04 248
18978.34 233
18979.64 260
18980.95 242
18982.25 187
18983.55 193
18984.85 241
18986.16 213
18987.46 233
18988.76 198
18990.06 247
18991.37 216
18992.67 273
18993.97 214
18995.28 215
18996.58 213
18997.88 251
18999.18 271
19000.49 209
19001.79 223
19003.09 230
19004.40 254
19005.70 240
19007.00 213
19008.31 215
19009.61 264
19010.91 195
19012.22 191
19013.52 206
19014.82 223
19016.13 217
19017.43 241
19018.74 224
19020.04 227
19021.34 197
19022.65 213
19023.95 219
19025.25 260
19026.56 256
19027.86 260
19029.17 213
19030.47 222
19031.77 197
19033.08 229
19034.38 228
19035.69 249
19036.99 224
19038.30 220
19039.60 229
19040.91 243
19042.21 218
19043.51 205
19044.82 219
19046.12 203
19047.43 227
19048.73 208
19050.04 231
19051.34 223
19052.65 215
19053.95 217
19055.26 237
19056.56 206
19057.87 211
19059.17 229
19060.48 233
19061.78 216
19063.09 221
19064.39 229
19065.70 211
19067.00 209
19068.31 190
19069.62 199
19070.92 239
19072.23 235
19073.53 255
19074.84 241
19076.14 253
19077.45 226
19078.75 233
19080.06 200
19081.37 198
19082.67 203
19083.98 224
19085.28 229
19086.59 175
19087.90 194
19089.20 212
19090.51 212
19091.82 231
19093.12 201
19094.43 208
19095.73 259
19097.04 251
19098.35 203
19099.65 196
19100.96 205
19102.27 218
19103.57 253
19104.88 232
19106.19 227
19107.49 219
19108.80 208
19110.11 196
19111.41 205
19112.72 188
19114.03 197
19115.33 233
19116.64 227
19117.95 179
19119.26 229
19120.56 246
19121.87 221
19123.18 187
19124.49 208
19125.79 197
19127.10 187
19128.41 222
19129.72 207
19131.02 214
19132.33 219
19133.64 218
19134.95 205
19136.25 249
19137.56 207
19138.87 219
19140.18 231
19141.49 208
19142.79 188
19144.10 202
19145.41 232
19146.72 232
19148.03 211
19149.33 169
19150.64 205
19151.95 178
19153.26 208
19154.57 236
19155.88 271
19157.18 184
19158.49 218
19159.80 203
19161.11 198
19162.42 191
19163.73 220
19165.04 255
19166.34 221
19167.65 214
19168.96 208
19170.27 207
19171.58 211
19172.89 218
19174.20 229
19175.51 220
19176.82 224
19178.13 211
19179.43 224
19180.74 206
19182.05 256
19183.36 228
19184.67 248
19185.98 205
19187.29 227
19188.60 240
19189.91 242
19191.22 222
19192.53 215
19193.84 221
19195.15 202
19196.46 193
19197.77 197
19199.08 226
19200.39 222
19201.70 238
19203.01 176
19204.32 193
19205.63 179
19206.94 212
19208.25 211
19209.56 215
19210.87 206
19212.18 250
19213.49 227
19214.80 238
19216.11 204
19217.42 233
19218.73 214
19220.04 231
19221.35 240
19222.66 204
19223.98 200
19225.29 221
19226.60 208
19227.91 175
19229.22 209
19230.53 191
19231.84 211
19233.15 215
19234.46 190
19235.77 187
19237.09 199
19238.40 235
19239.71 243
19241.02 190
19242.33 214
19243.64 231
19244.95 198
19246.27 199
19247.58 213
19248.89 222
19250.20 212
19251.51 225
19252.82 176
19254.14 187
19255.45 231
19256.76 256
19258.07 250
19259.38 210
19260.70 226
19262.01 221
19263.32 202
19264.63 181
19265.94 194
19267.26 257
19268.57 251
19269.88 187
19271.19 187
19272.51 199
19273.82 185
19275.13 210
19276.44 169
19277.76 184
19279.07 234
19280.38 216
19281.69 187
19283.01 181
19284.32 209
19285.63 230
19286.94 245
19288.26 256
19289.57 203
19290.88 256
19292.20 216
19293.51 192
19294.82 164
19296.14 212
19297.45 239
19298.76 216
19300.08 156
19301.39 187
19302.70 208
19304.02 210
19305.33 239
19306.64 222
19307.96 236
19309.27 227
19310.59 247
19311.90 217
19313.21 206
19314.53 187
19315.84 188
19317.15 219
19318.47 213
19319.78 191
19321.10 228
19322.41 211
19323.72 183
19325.04 186
19326.35 181
19327.67 202
19328.98 192
19330.30 200
19331.61 187
19332.93 218
19334.24 200
19335.55 232
19336.87 199
19338.18 169
19339.50 188
19340.81 218
19342.13 174
19343.44 201
19344.76 224
19346.07 207
19347.39 216
19348.70 191
19350.02 205
19351.33 237
19352.65 215
19353.96 201
19355.28 206
19356.59 206
19357.91 194
19359.22 214
19360.54 184
19361.86 195
19363.17 175
19364.49 205
19365.80 203
19367.12 201
19368.43 190
19369.75 213
19371.06 196
19372.38 188
19373.70 174
19375.01 189
19376.33 215
19377.64 182
19378.96 187
19380.28 196
19381.59 207
19382.91 214
19384.23 232
19385.54 192
19386.86 201
19388.17 204
19389.49 210
19390.81 204
19392.12 234
19393.44 206
19394.76 201
19396.07 187
19397.39 226
19398.71 221
19400.02 214
19401.34 230
19402.66 210
19403.97 217
19405.29 216
19406.61 182
19407.93 206
19409.24 213
19410.56 190
19411.88 228
19413.19 200
19414.51 193
19415.83 179
19417.15 190
19418.46 200
19419.78 229
19421.10 215
19422.42 190
19423.73 197
19425.05 185
19426.37 217
19427.69 221
19429.00 278
19430.32 210
19431.64 205
19432.96 243
19434.28 197
19435.59 192
19436.91 195
19438.23 230
19439.55 246
19440.87 235
19442.18 227
19443.50 226
19444.82 193
19446.14 200
19447.46 207
19448.78 216
19450.09 195
19451.41 199
19452.73 173
19454.05 240
19455.37 237
19456.69 197
19458.01 221
19459.33 223
19460.64 232
19461.96 225
19463.28 187
19464.60 210
19465.92 246
19467.24 242
19468.56 228
19469.88 201
19471.20 213
19472.52 183
19473.83 212
19475.15 227
19476.47 225
19477.79 198
19479.11 234
19480.43 205
19481.75 227
19483.07 213
19484.39 228
19485.71 214
19487.03 193
19488.35 224
19489.67 188
19490.99 187
19492.31 216
19493.63 190
19494.95 183
19496.27 184
19497.59 206
19498.91 237
19500.23 205
19501.55 217
19502.87 185
19504.19 196
19505.51 206
19506.83 183
19508.15 207
19509.47 208
19510.79 199
19512.11 196
19513.43 185
19514.75 203
19516.08 223
19517.40 220
19518.72 240
19520.04 197
19521.36 244
19522.68 225
19524.00 209
19525.32 209
19526.64 196
19527.96 213
19529.29 198
19530.61 211
19531.93 201
19533.25 175
19534.57 147
19535.89 194
19537.21 211
19538.53 178
19539.86 205
19541.18 211
19542.50 214
19543.82 197
19545.14 196
19546.46 215
19547.79 195
19549.11 202
19550.43 196
19551.75 228
19553.07 196
19554.40 192
19555.72 211
19557.04 216
19558.36 198
19559.68 166
19561.01 174
19562.33 178
19563.65 210
19564.97 192
19566.30 222
19567.62 192
19568.94 180
19570.26 209
19571.59 178
19572.91 189
19574.23 193
19575.55 218
19576.88 191
19578.20 181
19579.52 178
19580.85 187
19582.17 195
19583.49 221
19584.82 215
19586.14 203
19587.46 210
19588.78 197
19590.11 173
19591.43 194
19592.75 199
19594.08 197
19595.40 215
19596.72 206
19598.05 203
19599.37 176
19600.70 177
19602.02 192
19603.34 193
19604.67 160
19605.99 215
19607.31 182
19608.64 208
19609.96 202
19611.29 181
19612.61 221
19613.93 191
19615.26 176
19616.58 217
19617.91 200
19619.23 223
19620.55 215
19621.88 193
19623.20 193
19624.53 203
19625.85 191
19627.18 187
19628.50 226
19629.83 197
19631.15 219
19632.48 216
19633.80 183
19635.12 217
19636.45 233
19637.77 211
19639.10 206
19640.42 197
19641.75 199
19643.07 230
19644.40 227
19645.72 219
19647.05 190
19648.37 194
19649.70 194
19651.03 216
19652.35 256
19653.68 198
19655.00 235
19656.33 210
19657.65 176
19658.98 195
19660.30 211
19661.63 201
19662.96 195
19664.28 221
19665.61 181
19666.93 185
19668.26 205
19669.58 183
19670.91 205
19672.24 211
19673.56 211
19674.89 222
19676.21 226
19677.54 201
19678.87 195
19680.19 198
19681.52 200
19682.85 204
19684.17 190
19685.50 224
19686.83 202
19688.15 200
19689.48 171
19690.81 181
19692.13 209
19693.46 165
19694.79 204
19696.11 189
19697.44 197
19698.77 184
19700.09 243
19701.42 255
19702.75 214
19704.07 229
19705.40 199
19706.73 222
19708.06 195
19709.38 176
19710.71 226
19712.04 191
19713.37 201
19714.69 163
19716.02 191
19717.35 201
19718.68 202
19720.00 218
19721.33 185
19722.66 203
19723.99 198
19725.31 229
19726.64 222
19727.97 190
19729.30 219
19730.63 220
19731.95 228
19733.28 182
19734.61 175
19735.94 193
19737.27 220
19738.59 227
19739.92 207
19741.25 195
19742.58 186
19743.91 204
19745.24 195
19746.57 187
19747.89 209
19749.22 207
19750.55 193
19751.88 199
19753.21 189
19754.54 200
19755.87 205
19757.20 190
19758.52 202
19759.85 192
19761.18 161
19762.51 200
19763.84 201
19765.17 226
19766.50 216
19767.83 196
19769.16 186
19770.49 215
19771.82 191
19773.15 182
19774.47 207
19775.80 212
19777.13 204
19778.46 198
19779.79 207
19781.12 195
19782.45 192
19783.78 189
19785.11 169
19786.44 177
19787.77 208
19789.10 205
19790.43 216
19791.76 258
19793.09 204
19794.42 205
19795.75 213
19797.08 190
19798.41 205
19799.74 185
19801.07 159
19802.40 204
19803.73 208
19805.07 187
19806.40 231
19807.73 232
19809.06 196
19810.39 193
19811.72 207
19813.05 228
19814.38 213
19815.71 220
19817.04 215
19818.37 185
19819.70 200
19821.03 184
19822.37 215
19823.70 207
19825.03 221
19826.36 203
19827.69 204
19829.02 182
19830.35 201
19831.68 231
19833.02 171
19834.35 206
19835.68 199
19837.01 195
19838.34 171
19839.67 169
19841.01 195
19842.34 213
19843.67 218
19845.00 226
19846.33 204
19847.67 209
19849.00 211
19850.33 189
19851.66 214
19852.99 197
19854.33 190
19855.66 197
19856.99 219
19858.32 220
19859.65 220
19860.99 216
19862.32 219
19863.65 196
19864.98 172
19866.32 203
19867.65 202
19868.98 189
19870.32 173
19871.65 211
19872.98 217
19874.31 260
19875.65 218
19876.98 192
19878.31 184
19879.65 193
19880.98 195
19882.31 182
19883.64 176
19884.98 167
19886.31 192
19887.64 218
19888.98 177
19890.31 178
19891.64 204
19892.98 207
19894.31 217
19895.65 174
19896.98 185
19898.31 200
19899.65 199
19900.98 196
19902.31 183
19903.65 178
19904.98 197
19906.32 220
19907.65 190
19908.98 186
19910.32 197
19911.65 202
19912.99 194
19914.32 193
19915.65 195
19916.99 198
19918.32 209
19919.66 187
19920.99 201
19922.33 220
19923.66 222
19924.99 205
19926.33 183
19927.66 203
19929.00 212
19930.33 187
19931.67 186
19933.00 167
19934.34 192
19935.67 213
19937.01 216
19938.34 220
19939.68 195
19941.01 197
19942.35 182
19943.68 176
19945.02 166
19946.35 226
19947.69 231
19949.02 197
19950.36 195
19951.70 185
19953.03 218
19954.37 209
19955.70 225
19957.04 181
19958.37 186
19959.71 185
19961.04 206
19962.38 210
19963.72 187
19965.05 200
19966.39 211
19967.72 178
19969.06 189
19970.40 179
19971.73 192
19973.07 242
19974.40 211
19975.74 228
19977.08 196
19978.41 212
19979.75 223
19981.09 220
19982.42 196
19983.76 190
19985.10 229
19986.43 224
19987.77 212
19989.11 196
19990.44 191
19991.78 164
19993.12 186
19994.45 200
19995.79 193
19997.13 173
19998.46 209
19999.80 205
20001.14 231
20002.48 190
20003.81 195
20005.15 238
20006.49 239
20007.82 201
20009.16 188
20010.50 231
20011.84 239
20013.17 200
20014.51 220
20015.85 210
20017.19 210
20018.52 269
20019.86 212
20021.20 201
20022.54 203
20023.88 235
20025.21 239
20026.55 180
20027.89 175
20029.23 210
20030.57 187
20031.90 187
20033.24 202
20034.58 201
20035.92 205
20037.26 230
20038.60 237
20039.93 177
20041.27 191
20042.61 230
20043.95 227
20045.29 196
20046.63 176
20047.97 198
20049.30 174
20050.64 258
20051.98 242
20053.32 225
20054.66 230
20056.00 207
20057.34 197
20058.68 203
20060.02 172
20061.35 209
20062.69 195
20064.03 189
20065.37 225
20066.71 218
20068.05 200
20069.39 192
20070.73 210
20072.07 209
20073.41 190
20074.75 192
20076.09 222
20077.43 216
20078.77 226
20080.11 201
20081.45 215
20082.79 201
20084.13 197
20085.47 205
20086.81 218
20088.15 201
20089.49 190
20090.83 217
20092.17 193
20093.51 200
20094.85 215
20096.19 201
20097.53 213
20098.87 203
20100.21 230
20101.55 228
20102.89 221
20104.23 208
20105.57 222
20106.91 191
20108.25 197
20109.59 196
20110.93 185
20112.27 205
20113.62 194
20114.96 216
20116.30 200
20117.64 194
20118.98 211
20120.32 212
20121.66 213
20123.00 210
20124.34 200
20125.69 214
20127.03 217
20128.37 212
20129.71 188
20131.05 210
20132.39 201
20133.73 227
20135.08 193
20136.42 213
20137.76 182
20139.10 192
20140.44 197
