# Supplementary material for: MALDI-TOF MS typing enables the classification of brewing yeasts of the genus Saccharomyces to major beer styles
Source: PLoS One. 2017 Aug 9;12(8):e0181694. doi: 10.1371/journal.pone.0181694 (PMC5549903; doi:10.1371/journal.pone.0181694)
Supplement: S12 File — The directory includes 90 raw files and was zipped to “.zip”; the folder has three strains with 30 spectra per strain; S1 Text explains the raw files with an example and Table 1 represents the yeast strains used within the experiment. (ZIP) [file pone.0181694.s015.zip › 34-36/30625-71-Dias-Dias-Dias-YPG-18h-E-E_2015-08-12__0_G4_2.dat]

1999.93 7745
2000.35 7726
2000.77 7841
2001.19 7547
2001.61 7670
2002.03 7720
2002.46 7766
2002.88 7907
2003.30 7750
2003.72 7707
2004.14 7919
2004.57 8179
2004.99 8013
2005.41 7776
2005.83 7903
2006.25 8026
2006.68 8100
2007.10 7828
2007.52 7919
2007.94 8251
2008.37 7942
2008.79 8038
2009.21 7885
2009.63 7855
2010.06 7956
2010.48 7839
2010.90 7742
2011.32 7664
2011.75 8109
2012.17 7767
2012.59 7499
2013.02 7514
2013.44 7489
2013.86 7482
2014.29 7658
2014.71 7472
2015.13 7644
2015.55 7705
2015.98 7671
2016.40 7474
2016.82 7721
2017.25 7826
2017.67 8141
2018.10 8253
2018.52 8206
2018.94 8426
2019.37 8148
2019.79 8226
2020.21 8503
2020.64 8053
2021.06 8404
2021.48 8265
2021.91 8285
2022.33 8254
2022.76 7766
2023.18 7985
2023.60 7969
2024.03 7664
2024.45 7975
2024.88 7696
2025.30 7559
2025.73 7690
2026.15 7688
2026.57 7603
2027.00 7273
2027.42 7289
2027.85 7429
2028.27 7357
2028.70 7324
2029.12 7209
2029.55 7281
2029.97 7287
2030.40 7374
2030.82 7469
2031.24 7452
2031.67 7225
2032.09 7020
2032.52 7094
2032.94 7366
2033.37 7228
2033.79 7413
2034.22 7497
2034.65 7612
2035.07 7571
2035.50 7570
2035.92 7422
2036.35 7344
2036.77 7360
2037.20 7486
2037.62 7502
2038.05 7464
2038.47 7431
2038.90 7127
2039.33 7194
2039.75 7612
2040.18 7470
2040.60 7207
2041.03 7326
2041.45 7385
2041.88 7349
2042.31 7561
2042.73 7544
2043.16 7497
2043.58 7520
2044.01 7444
2044.44 7650
2044.86 7187
2045.29 7205
2045.72 7289
2046.14 7404
2046.57 7595
2047.00 7654
2047.42 7515
2047.85 7557
2048.28 7392
2048.70 7472
2049.13 7069
2049.56 7410
2049.98 7411
2050.41 7402
2050.84 7347
2051.26 7140
2051.69 7197
2052.12 7111
2052.54 7063
2052.97 7079
2053.40 7281
2053.83 6926
2054.25 7141
2054.68 7093
2055.11 7536
2055.53 7393
2055.96 7635
2056.39 7498
2056.82 7349
2057.24 7320
2057.67 7220
2058.10 7170
2058.53 7240
2058.96 7370
2059.38 7476
2059.81 7334
2060.24 7350
2060.67 7417
2061.10 7535
2061.52 6889
2061.95 7211
2062.38 7287
2062.81 7187
2063.24 7038
2063.66 7062
2064.09 7397
2064.52 7396
2064.95 7174
2065.38 7470
2065.81 7248
2066.23 7193
2066.66 7154
2067.09 7199
2067.52 7071
2067.95 6956
2068.38 7210
2068.81 7409
2069.23 7290
2069.66 6983
2070.09 6903
2070.52 7178
2070.95 7036
2071.38 7137
2071.81 7053
2072.24 7175
2072.67 7315
2073.10 7301
2073.53 7206
2073.95 6965
2074.38 7143
2074.81 7270
2075.24 7074
2075.67 7246
2076.10 7255
2076.53 7416
2076.96 7204
2077.39 7031
2077.82 7078
2078.25 7310
2078.68 7416
2079.11 7359
2079.54 7389
2079.97 7442
2080.40 7330
2080.83 7376
2081.26 7303
2081.69 7246
2082.12 7266
2082.55 7234
2082.98 7272
2083.41 6838
2083.84 7182
2084.27 7283
2084.70 7278
2085.13 7032
2085.56 7085
2085.99 7203
2086.42 7607
2086.85 7032
2087.29 7182
2087.72 7288
2088.15 7174
2088.58 7162
2089.01 7165
2089.44 7021
2089.87 7196
2090.30 7072
2090.73 7158
2091.16 7274
2091.59 7440
2092.03 7057
2092.46 7097
2092.89 7198
2093.32 7562
2093.75 7779
2094.18 7878
2094.61 7416
2095.05 7433
2095.48 8154
2095.91 7881
2096.34 7414
2096.77 7772
2097.20 7730
2097.63 7415
2098.07 7500
2098.50 7511
2098.93 7610
2099.36 7787
2099.79 7765
2100.23 7416
2100.66 7190
2101.09 7418
2101.52 7202
2101.95 7121
2102.39 7029
2102.82 6902
2103.25 7053
2103.68 6825
2104.12 7280
2104.55 7129
2104.98 7039
2105.41 6964
2105.85 7270
2106.28 7063
2106.71 7128
2107.14 7137
2107.58 7063
2108.01 7096
2108.44 7035
2108.88 6996
2109.31 7267
2109.74 7003
2110.18 6785
2110.61 7008
2111.04 6914
2111.47 7048
2111.91 6977
2112.34 7074
2112.77 6987
2113.21 7352
2113.64 7214
2114.07 6885
2114.51 6938
2114.94 6781
2115.37 7270
2115.81 7275
2116.24 7316
2116.68 7061
2117.11 6959
2117.54 7150
2117.98 7308
2118.41 7140
2118.85 7041
2119.28 7153
2119.71 7113
2120.15 7169
2120.58 7433
2121.02 7291
2121.45 7337
2121.88 7248
2122.32 7036
2122.75 7248
2123.19 7383
2123.62 7402
2124.06 7157
2124.49 7111
2124.92 7479
2125.36 7677
2125.79 7488
2126.23 7579
2126.66 7480
2127.10 7393
2127.53 7452
2127.97 7607
2128.40 7470
2128.84 7422
2129.27 7161
2129.71 7139
2130.14 7169
2130.58 7444
2131.01 7643
2131.45 7441
2131.88 7556
2132.32 7650
2132.75 7463
2133.19 7474
2133.63 7754
2134.06 7599
2134.50 7523
2134.93 7639
2135.37 7612
2135.80 7529
2136.24 7557
2136.67 7464
2137.11 7899
2137.55 7687
2137.98 7629
2138.42 7467
2138.85 7607
2139.29 7773
2139.73 7310
2140.16 7511
2140.60 7543
2141.03 7059
2141.47 7185
2141.91 7310
2142.34 7260
2142.78 7319
2143.22 7237
2143.65 7417
2144.09 7286
2144.53 7195
2144.96 7277
2145.40 6879
2145.84 7077
2146.27 7204
2146.71 7123
2147.15 6904
2147.58 6923
2148.02 6984
2148.46 7117
2148.89 7156
2149.33 7210
2149.77 7606
2150.21 7695
2150.64 7272
2151.08 7624
2151.52 7687
2151.95 7802
2152.39 7506
2152.83 7598
2153.27 7907
2153.70 7668
2154.14 7373
2154.58 7298
2155.02 7331
2155.45 7512
2155.89 7507
2156.33 7311
2156.77 7143
2157.21 7021
2157.64 7173
2158.08 7205
2158.52 6822
2158.96 7193
2159.40 7485
2159.83 7328
2160.27 7323
2160.71 7284
2161.15 7274
2161.59 7473
2162.02 7623
2162.46 7516
2162.90 7397
2163.34 7464
2163.78 7725
2164.22 7275
2164.66 7378
2165.09 7463
2165.53 7286
2165.97 7472
2166.41 7390
2166.85 7439
2167.29 7578
2167.73 7485
2168.17 7468
2168.60 7524
2169.04 7331
2169.48 6970
2169.92 7339
2170.36 7375
2170.80 7502
2171.24 7506
2171.68 7570
2172.12 7825
2172.56 7780
2173.00 7244
2173.44 7649
2173.88 7848
2174.32 7809
2174.76 7499
2175.20 7504
2175.64 7478
2176.07 7486
2176.51 7518
2176.95 7645
2177.39 7686
2177.83 7239
2178.27 7488
2178.71 7871
2179.15 7551
2179.59 7712
2180.03 7639
2180.47 7507
2180.92 7767
2181.36 7636
2181.80 7461
2182.24 7552
2182.68 7893
2183.12 7671
2183.56 7700
2184.00 7778
2184.44 7684
2184.88 7614
2185.32 7883
2185.76 7611
2186.20 7252
2186.64 7108
2187.08 7266
2187.52 7121
2187.97 7246
2188.41 7649
2188.85 8025
2189.29 7807
2189.73 7992
2190.17 8324
2190.61 7920
2191.05 7693
2191.49 7821
2191.94 8068
2192.38 8283
2192.82 8079
2193.26 7982
2193.70 8050
2194.14 7819
2194.58 7884
2195.03 7850
2195.47 7882
2195.91 7899
2196.35 7922
2196.79 7775
2197.24 8128
2197.68 7706
2198.12 7943
2198.56 7847
2199.00 7979
2199.45 7987
2199.89 7948
2200.33 7919
2200.77 8118
2201.21 8164
2201.66 7861
2202.10 8043
2202.54 8159
2202.98 7931
2203.43 8001
2203.87 8095
2204.31 8027
2204.75 7898
2205.20 7759
2205.64 7848
2206.08 7976
2206.53 8105
2206.97 8061
2207.41 8037
2207.85 8251
2208.30 8241
2208.74 7886
2209.18 7920
2209.63 8216
2210.07 8156
2210.51 8207
2210.96 8132
2211.40 8095
2211.84 8300
2212.29 8170
2212.73 8473
2213.17 8253
2213.62 8108
2214.06 8147
2214.50 7946
2214.95 8299
2215.39 8528
2215.84 8255
2216.28 8321
2216.72 8061
2217.17 8164
2217.61 8281
2218.05 8143
2218.50 8176
2218.94 8400
2219.39 8363
2219.83 8463
2220.28 8370
2220.72 8289
2221.16 8290
2221.61 8071
2222.05 8232
2222.50 8376
2222.94 8320
2223.39 8920
2223.83 9102
2224.28 8753
2224.72 9193
2225.16 9717
2225.61 9910
2226.05 10421
2226.50 10887
2226.94 10741
2227.39 10270
2227.83 10339
2228.28 10431
2228.72 10200
2229.17 9628
2229.61 9358
2230.06 9201
2230.50 9395
2230.95 9001
2231.40 9015
2231.84 9005
2232.29 8742
2232.73 9136
2233.18 9028
2233.62 8963
2234.07 8869
2234.51 8891
2234.96 9054
2235.41 8973
2235.85 9248
2236.30 9057
2236.74 9210
2237.19 9046
2237.63 9095
2238.08 8933
2238.53 9036
2238.97 9091
2239.42 8704
2239.86 8697
2240.31 8823
2240.76 9025
2241.20 9202
2241.65 9052
2242.10 9076
2242.54 9056
2242.99 9027
2243.44 8810
2243.88 8806
2244.33 8809
2244.78 8585
2245.22 8922
2245.67 8682
2246.12 8837
2246.56 8975
2247.01 8844
2247.46 8923
2247.90 8880
2248.35 9000
2248.80 9158
2249.24 9166
2249.69 8980
2250.14 9204
2250.59 9047
2251.03 9146
2251.48 9106
2251.93 8842
2252.38 8980
2252.82 8953
2253.27 8832
2253.72 8693
2254.17 8928
2254.61 8792
2255.06 8546
2255.51 8894
2255.96 8655
2256.40 8497
2256.85 8718
2257.30 8807
2257.75 8367
2258.20 8426
2258.64 8652
2259.09 8764
2259.54 9039
2259.99 8846
2260.44 8357
2260.88 8341
2261.33 8613
2261.78 8829
2262.23 8904
2262.68 9023
2263.13 9415
2263.58 9499
2264.02 9735
2264.47 9824
2264.92 9765
2265.37 9728
2265.82 9733
2266.27 9668
2266.72 9409
2267.17 9134
2267.61 9250
2268.06 9438
2268.51 9266
2268.96 9111
2269.41 9067
2269.86 8942
2270.31 8827
2270.76 8871
2271.21 9063
2271.66 8942
2272.11 9307
2272.56 9222
2273.00 9104
2273.45 9349
2273.90 9166
2274.35 9103
2274.80 8853
2275.25 9049
2275.70 9227
2276.15 8958
2276.60 8909
2277.05 9291
2277.50 9188
2277.95 9068
2278.40 8922
2278.85 8949
2279.30 9285
2279.75 9163
2280.20 8967
2280.65 8977
2281.10 9332
2281.55 9434
2282.00 9169
2282.45 9232
2282.90 9312
2283.35 9455
2283.81 9136
2284.26 8941
2284.71 9092
2285.16 8684
2285.61 8720
2286.06 8948
2286.51 8949
2286.96 8585
2287.41 8421
2287.86 8551
2288.31 8375
2288.76 8647
2289.22 8715
2289.67 8852
2290.12 9043
2290.57 9117
2291.02 9356
2291.47 9341
2291.92 9387
2292.37 9500
2292.83 9772
2293.28 10431
2293.73 10363
2294.18 10224
2294.63 9601
2295.08 9432
2295.53 9824
2295.99 10146
2296.44 9850
2296.89 9575
2297.34 9334
2297.79 9055
2298.25 9038
2298.70 8950
2299.15 9194
2299.60 9011
2300.05 8911
2300.51 9271
2300.96 9120
2301.41 9127
2301.86 9187
2302.32 9641
2302.77 9468
2303.22 9052
2303.67 8985
2304.13 9023
2304.58 9021
2305.03 8960
2305.48 8829
2305.94 8839
2306.39 8923
2306.84 8749
2307.29 8869
2307.75 9034
2308.20 8730
2308.65 8927
2309.11 8962
2309.56 9130
2310.01 9010
2310.47 8852
2310.92 8871
2311.37 9015
2311.83 8928
2312.28 9126
2312.73 9022
2313.19 8865
2313.64 8938
2314.09 8794
2314.55 8869
2315.00 8763
2315.45 8464
2315.91 8405
2316.36 8580
2316.81 8604
2317.27 8906
2317.72 8586
2318.18 8313
2318.63 8731
2319.08 8622
2319.54 8392
2319.99 8499
2320.45 8663
2320.90 8555
2321.35 8470
2321.81 8626
2322.26 8749
2322.72 8286
2323.17 8440
2323.63 8531
2324.08 8736
2324.54 8946
2324.99 8942
2325.44 8821
2325.90 8846
2326.35 8782
2326.81 8544
2327.26 8718
2327.72 8825
2328.17 8530
2328.63 8575
2329.08 8817
2329.54 8877
2329.99 9004
2330.45 9146
2330.90 8944
2331.36 9179
2331.81 9549
2332.27 9174
2332.72 9228
2333.18 9060
2333.64 9276
2334.09 9214
2334.55 9268
2335.00 9334
2335.46 8827
2335.91 8707
2336.37 9063
2336.82 8919
2337.28 8911
2337.74 8900
2338.19 8991
2338.65 9047
2339.10 8878
2339.56 8691
2340.02 8814
2340.47 8609
2340.93 8910
2341.38 8767
2341.84 8768
2342.30 8837
2342.75 8672
2343.21 8725
2343.67 8556
2344.12 8332
2344.58 8780
2345.04 8936
2345.49 8359
2345.95 8437
2346.41 8628
2346.86 8644
2347.32 8675
2347.78 8353
2348.23 8353
2348.69 8365
2349.15 8527
2349.60 8811
2350.06 8960
2350.52 8738
2350.97 8553
2351.43 8508
2351.89 8477
2352.35 8731
2352.80 8626
2353.26 8576
2353.72 8818
2354.18 8678
2354.63 8636
2355.09 8494
2355.55 8818
2356.01 8781
2356.46 8251
2356.92 8311
2357.38 8239
2357.84 8391
2358.29 8405
2358.75 8686
2359.21 8252
2359.67 8394
2360.13 8324
2360.58 8021
2361.04 8336
2361.50 8179
2361.96 8242
2362.42 8481
2362.88 8396
2363.33 8424
2363.79 8502
2364.25 8475
2364.71 8740
2365.17 8442
2365.63 8477
2366.08 8595
2366.54 8622
2367.00 8266
2367.46 8176
2367.92 7993
2368.38 8181
2368.84 8548
2369.30 8759
2369.75 8640
2370.21 8610
2370.67 8465
2371.13 8498
2371.59 8623
2372.05 8685
2372.51 8617
2372.97 8515
2373.43 8503
2373.89 8419
2374.35 8675
2374.81 8363
2375.27 8260
2375.72 7917
2376.18 7826
2376.64 7818
2377.10 7946
2377.56 8019
2378.02 8257
2378.48 8338
2378.94 8078
2379.40 8001
2379.86 8141
2380.32 8341
2380.78 8476
2381.24 8389
2381.70 8422
2382.16 7990
2382.62 8037
2383.08 8150
2383.54 8025
2384.00 7964
2384.46 7933
2384.92 8020
2385.39 8083
2385.85 8073
2386.31 7991
2386.77 8105
2387.23 8276
2387.69 8335
2388.15 8355
2388.61 8433
2389.07 8426
2389.53 8527
2389.99 8193
2390.45 8124
2390.91 8045
2391.38 8173
2391.84 8294
2392.30 8101
2392.76 7842
2393.22 8047
2393.68 8189
2394.14 7987
2394.60 8104
2395.06 7923
2395.53 7878
2395.99 7689
2396.45 7994
2396.91 7991
2397.37 7816
2397.83 8144
2398.30 8243
2398.76 7798
2399.22 7836
2399.68 7992
2400.14 8157
2400.61 8244
2401.07 8312
2401.53 8261
2401.99 8434
2402.45 8495
2402.92 8206
2403.38 8252
2403.84 8425
2404.30 8560
2404.76 8433
2405.23 8414
2405.69 8313
2406.15 8221
2406.61 8498
2407.08 8507
2407.54 8351
2408.00 8444
2408.46 8272
2408.93 8361
2409.39 7992
2409.85 8289
2410.32 8377
2410.78 8206
2411.24 8025
2411.70 7837
2412.17 7886
2412.63 8212
2413.09 8316
2413.56 8152
2414.02 8298
2414.48 8170
2414.95 7739
2415.41 7594
2415.87 7520
2416.34 7907
2416.80 7903
2417.26 7996
2417.73 8014
2418.19 8058
2418.65 8169
2419.12 7991
2419.58 8100
2420.05 8425
2420.51 8577
2420.97 8627
2421.44 8485
2421.90 8287
2422.37 8263
2422.83 8185
2423.29 8200
2423.76 7933
2424.22 8162
2424.69 8233
2425.15 8060
2425.62 8356
2426.08 8429
2426.54 8183
2427.01 8209
2427.47 8482
2427.94 8720
2428.40 8546
2428.87 8481
2429.33 8438
2429.80 8488
2430.26 8452
2430.73 8928
2431.19 8982
2431.66 8692
2432.12 8464
2432.59 8324
2433.05 8452
2433.52 8758
2433.98 8192
2434.45 8383
2434.91 8387
2435.38 8262
2435.84 8032
2436.31 8341
2436.77 8465
2437.24 8483
2437.70 8347
2438.17 8269
2438.63 8215
2439.10 8320
2439.57 8340
2440.03 8546
2440.50 8768
2440.96 8343
2441.43 8628
2441.89 8446
2442.36 8597
2442.83 8258
2443.29 8612
2443.76 8512
2444.22 8673
2444.69 8556
2445.16 8575
2445.62 8245
2446.09 8465
2446.56 8183
2447.02 8188
2447.49 8215
2447.96 8331
2448.42 8363
2448.89 8526
2449.35 8227
2449.82 8434
2450.29 8077
2450.75 8258
2451.22 8077
2451.69 8144
2452.16 8302
2452.62 8303
2453.09 8111
2453.56 8263
2454.02 8117
2454.49 8073
2454.96 8088
2455.42 8116
2455.89 8475
2456.36 8429
2456.83 8076
2457.29 8297
2457.76 8193
2458.23 8345
2458.70 8284
2459.16 8501
2459.63 8430
2460.10 8194
2460.57 8447
2461.03 8327
2461.50 8047
2461.97 8191
2462.44 8046
2462.91 8069
2463.37 8300
2463.84 8178
2464.31 8364
2464.78 8454
2465.25 8286
2465.71 8207
2466.18 8162
2466.65 8404
2467.12 8845
2467.59 8653
2468.06 8461
2468.52 8608
2468.99 8808
2469.46 8554
2469.93 8465
2470.40 8626
2470.87 8882
2471.34 8505
2471.80 8344
2472.27 8374
2472.74 8164
2473.21 8390
2473.68 8420
2474.15 8366
2474.62 8031
2475.09 7935
2475.56 8116
2476.02 8187
2476.49 7973
2476.96 8162
2477.43 8317
2477.90 8532
2478.37 8351
2478.84 8360
2479.31 8434
2479.78 8431
2480.25 8718
2480.72 8797
2481.19 8710
2481.66 8803
2482.13 8694
2482.60 8990
2483.07 8941
2483.54 8989
2484.01 8988
2484.48 8796
2484.95 8482
2485.42 8442
2485.89 8644
2486.36 8646
2486.83 8320
2487.30 8529
2487.77 8624
2488.24 8149
2488.71 8183
2489.18 8365
2489.65 8315
2490.12 7810
2490.59 8086
2491.06 8040
2491.53 7765
2492.00 8073
2492.47 8187
2492.94 8336
2493.41 7982
2493.88 7867
2494.36 8257
2494.83 8408
2495.30 8367
2495.77 7964
2496.24 7976
2496.71 7872
2497.18 7953
2497.65 8319
2498.12 8207
2498.60 8351
2499.07 7932
2499.54 8129
2500.01 8236
2500.48 8177
2500.95 7931
2501.42 8301
2501.90 8209
2502.37 7932
2502.84 8068
2503.31 8198
2503.78 8237
2504.25 8059
2504.73 8092
2505.20 8081
2505.67 8397
2506.14 8388
2506.61 8255
2507.09 8259
2507.56 8196
2508.03 8502
2508.50 8467
2508.97 8363
2509.45 8408
2509.92 8282
2510.39 8434
2510.86 8447
2511.34 8489
2511.81 8652
2512.28 8583
2512.75 8639
2513.23 8611
2513.70 8401
2514.17 8410
2514.65 8422
2515.12 8337
2515.59 8342
2516.06 7977
2516.54 8233
2517.01 8398
2517.48 8200
2517.96 8045
2518.43 8076
2518.90 8281
2519.38 8284
2519.85 8240
2520.32 8142
2520.80 8412
2521.27 8183
2521.74 8184
2522.22 8029
2522.69 8044
2523.16 8330
2523.64 8018
2524.11 8186
2524.58 8017
2525.06 7949
2525.53 7818
2526.01 8218
2526.48 8219
2526.95 8198
2527.43 7962
2527.90 8089
2528.38 8055
2528.85 8233
2529.32 8093
2529.80 7793
2530.27 8184
2530.75 8260
2531.22 8156
2531.70 8327
2532.17 8309
2532.64 8254
2533.12 8400
2533.59 8207
2534.07 8059
2534.54 8107
2535.02 8226
2535.49 8230
2535.97 8069
2536.44 8203
2536.92 8199
2537.39 8222
2537.87 8356
2538.34 8167
2538.82 8098
2539.29 7976
2539.77 8444
2540.24 8125
2540.72 8122
2541.19 8075
2541.67 8165
2542.14 8403
2542.62 8261
2543.09 8357
2543.57 8427
2544.04 8131
2544.52 8254
2545.00 8421
2545.47 8200
2545.95 8197
2546.42 7934
2546.90 7998
2547.37 8354
2547.85 8371
2548.33 8579
2548.80 8622
2549.28 8853
2549.75 9256
2550.23 9181
2550.71 8980
2551.18 9088
2551.66 9135
2552.14 9199
2552.61 8729
2553.09 8825
2553.57 8989
2554.04 8961
2554.52 8823
2554.99 8451
2555.47 8477
2555.95 8701
2556.42 8616
2556.90 8660
2557.38 8982
2557.86 8992
2558.33 8817
2558.81 8737
2559.29 8822
2559.76 8699
2560.24 8418
2560.72 8283
2561.19 8075
2561.67 8229
2562.15 8078
2562.63 8089
2563.10 8180
2563.58 8064
2564.06 7968
2564.54 8276
2565.01 8331
2565.49 8116
2565.97 8059
2566.45 8102
2566.92 8110
2567.40 8000
2567.88 7936
2568.36 8051
2568.83 7739
2569.31 7884
2569.79 7739
2570.27 7851
2570.75 8084
2571.22 7770
2571.70 8147
2572.18 8422
2572.66 8112
2573.14 8289
2573.62 8344
2574.09 8099
2574.57 8193
2575.05 8180
2575.53 7965
2576.01 8087
2576.49 7854
2576.97 8152
2577.44 8274
2577.92 8359
2578.40 8444
2578.88 7901
2579.36 8302
2579.84 8182
2580.32 7848
2580.80 7793
2581.27 7941
2581.75 8065
2582.23 8301
2582.71 8352
2583.19 8199
2583.67 8115
2584.15 8394
2584.63 8229
2585.11 8078
2585.59 8493
2586.07 8598
2586.55 8066
2587.03 8292
2587.51 8431
2587.99 8352
2588.47 8513
2588.94 8863
2589.42 8645
2589.90 8492
2590.38 8437
2590.86 8904
2591.34 8530
2591.82 8486
2592.30 8472
2592.78 8208
2593.26 8220
2593.74 8465
2594.22 8442
2594.71 8796
2595.19 8536
2595.67 8278
2596.15 8332
2596.63 8449
2597.11 8543
2597.59 8622
2598.07 8442
2598.55 8371
2599.03 8477
2599.51 8153
2599.99 8254
2600.47 8162
2600.95 8282
2601.43 8295
2601.91 8333
2602.40 8337
2602.88 8215
2603.36 7986
2603.84 8439
2604.32 8222
2604.80 7961
2605.28 7874
2605.76 8151
2606.24 8086
2606.73 8109
2607.21 8205
2607.69 8041
2608.17 7918
2608.65 7950
2609.13 8356
2609.62 8532
2610.10 8519
2610.58 8613
2611.06 8757
2611.54 8712
2612.02 9141
2612.51 9050
2612.99 8518
2613.47 8520
2613.95 8938
2614.43 8922
2614.92 8693
2615.40 8545
2615.88 8303
2616.36 8129
2616.85 8027
2617.33 7968
2617.81 8226
2618.29 8221
2618.78 7928
2619.26 7928
2619.74 7522
2620.22 7868
2620.71 7620
2621.19 7912
2621.67 7953
2622.15 7898
2622.64 7941
2623.12 7964
2623.60 7829
2624.09 7690
2624.57 8153
2625.05 8027
2625.53 8229
2626.02 8069
2626.50 7971
2626.98 7909
2627.47 7937
2627.95 7971
2628.43 7687
2628.92 7746
2629.40 7903
2629.88 7811
2630.37 7987
2630.85 7768
2631.34 7820
2631.82 7967
2632.30 8101
2632.79 8214
2633.27 8052
2633.75 8177
2634.24 8218
2634.72 7846
2635.21 8082
2635.69 8120
2636.17 7967
2636.66 7772
2637.14 7909
2637.63 8081
2638.11 8219
2638.60 8040
2639.08 8080
2639.56 8184
2640.05 8001
2640.53 7891
2641.02 8140
2641.50 8005
2641.99 8053
2642.47 8135
2642.96 8062
2643.44 7935
2643.93 7740
2644.41 7902
2644.90 7808
2645.38 7841
2645.87 8096
2646.35 8117
2646.84 7903
2647.32 7970
2647.81 8104
2648.29 8053
2648.78 7737
2649.26 8022
2649.75 8317
2650.23 8280
2650.72 7964
2651.20 8071
2651.69 8345
2652.17 8126
2652.66 7956
2653.15 8147
2653.63 8296
2654.12 8222
2654.60 7882
2655.09 8132
2655.57 8265
2656.06 7811
2656.55 7603
2657.03 7714
2657.52 7936
2658.00 7914
2658.49 7730
2658.98 7682
2659.46 7872
2659.95 7763
2660.44 7862
2660.92 7766
2661.41 7544
2661.90 7504
2662.38 7668
2662.87 7626
2663.35 7542
2663.84 7820
2664.33 7753
2664.81 7678
2665.30 7909
2665.79 7968
2666.28 7814
2666.76 7709
2667.25 7769
2667.74 8009
2668.22 7724
2668.71 7947
2669.20 7773
2669.68 7716
2670.17 7936
2670.66 7581
2671.15 7727
2671.63 7893
2672.12 7625
2672.61 7859
2673.10 7808
2673.58 7758
2674.07 7839
2674.56 8010
2675.05 7940
2675.53 7917
2676.02 8088
2676.51 8091
2677.00 8350
2677.49 8201
2677.97 8376
2678.46 8148
2678.95 7837
2679.44 7994
2679.93 8222
2680.41 8222
2680.90 8455
2681.39 8313
2681.88 8067
2682.37 8261
2682.85 8407
2683.34 8629
2683.83 8660
2684.32 8628
2684.81 8974
2685.30 8607
2685.79 8648
2686.27 8666
2686.76 8477
2687.25 8433
2687.74 8537
2688.23 8392
2688.72 8086
2689.21 8039
2689.70 8199
2690.19 8162
2690.67 8208
2691.16 7687
2691.65 7613
2692.14 7811
2692.63 8030
2693.12 7757
2693.61 7973
2694.10 7995
2694.59 7922
2695.08 7807
2695.57 7781
2696.06 7759
2696.55 7562
2697.04 7789
2697.53 7984
2698.02 7833
2698.51 7687
2699.00 7721
2699.49 7693
2699.98 7812
2700.47 7940
2700.96 7716
2701.45 7869
2701.94 8110
2702.43 8232
2702.92 8101
2703.41 8151
2703.90 8048
2704.39 8296
2704.88 8260
2705.37 8129
2705.86 8368
2706.35 8079
2706.84 7990
2707.33 8065
2707.82 8103
2708.31 8012
2708.80 7848
2709.29 7773
2709.78 7651
2710.27 7989
2710.77 7924
2711.26 7954
2711.75 7851
2712.24 7937
2712.73 7856
2713.22 7593
2713.71 7657
2714.20 7705
2714.69 7791
2715.19 7839
2715.68 7726
2716.17 7897
2716.66 7687
2717.15 7905
2717.64 7770
2718.13 7921
2718.63 8090
2719.12 7826
2719.61 7962
2720.10 8012
2720.59 8023
2721.08 7998
2721.58 8203
2722.07 8323
2722.56 8365
2723.05 8407
2723.54 8425
2724.04 8317
2724.53 8055
2725.02 8173
2725.51 8295
2726.01 8140
2726.50 8151
2726.99 8422
2727.48 8470
2727.98 8105
2728.47 7949
2728.96 8259
2729.45 8035
2729.95 8006
2730.44 7952
2730.93 8148
2731.42 7721
2731.92 7727
2732.41 8018
2732.90 8336
2733.40 8166
2733.89 8069
2734.38 8051
2734.87 8101
2735.37 8190
2735.86 7854
2736.35 8151
2736.85 8157
2737.34 7827
2737.83 7979
2738.33 7768
2738.82 7679
2739.31 7540
2739.81 7735
2740.30 7992
2740.79 7998
2741.29 7974
2741.78 8063
2742.28 7737
2742.77 7936
2743.26 7996
2743.76 7833
2744.25 8070
2744.75 7910
2745.24 7825
2745.73 8053
2746.23 7954
2746.72 7543
2747.22 7799
2747.71 7998
2748.20 7788
2748.70 7518
2749.19 7636
2749.69 7873
2750.18 7905
2750.68 7611
2751.17 7647
2751.67 7992
2752.16 8135
2752.66 7747
2753.15 7925
2753.64 7945
2754.14 7651
2754.63 7785
2755.13 8274
2755.62 8037
2756.12 8278
2756.61 8338
2757.11 8173
2757.60 7944
2758.10 7747
2758.59 7986
2759.09 8079
2759.59 7950
2760.08 7640
2760.58 7760
2761.07 7924
2761.57 7445
2762.06 7655
2762.56 7818
2763.05 7888
2763.55 8096
2764.05 8274
2764.54 8119
2765.04 7724
2765.53 7764
2766.03 7714
2766.52 7692
2767.02 7712
2767.52 7750
2768.01 7963
2768.51 7709
2769.00 7600
2769.50 7506
2770.00 7494
2770.49 7812
2770.99 7560
2771.49 7582
2771.98 7748
2772.48 7485
2772.98 7889
2773.47 7751
2773.97 7878
2774.47 7800
2774.96 7868
2775.46 7799
2775.96 7795
2776.45 8175
2776.95 8141
2777.45 7982
2777.94 7982
2778.44 7899
2778.94 7973
2779.43 8152
2779.93 8059
2780.43 8294
2780.93 8126
2781.42 7736
2781.92 7874
2782.42 8226
2782.92 8116
2783.41 7972
2783.91 7954
2784.41 8071
2784.91 8092
2785.40 8024
2785.90 7766
2786.40 8030
2786.90 7765
2787.39 7790
2787.89 7684
2788.39 7752
2788.89 8219
2789.39 7979
2789.88 7807
2790.38 7991
2790.88 7769
2791.38 7580
2791.88 8076
2792.37 7738
2792.87 7523
2793.37 7822
2793.87 8063
2794.37 7821
2794.87 7622
2795.37 7810
2795.86 7904
2796.36 7861
2796.86 8155
2797.36 8244
2797.86 8341
2798.36 8608
2798.86 8387
2799.35 8020
2799.85 8432
2800.35 8555
2800.85 8398
2801.35 8378
2801.85 8239
2802.35 8238
2802.85 8252
2803.35 8351
2803.85 8129
2804.35 8268
2804.85 8009
2805.34 8252
2805.84 7899
2806.34 8016
2806.84 8221
2807.34 8173
2807.84 8065
2808.34 8577
2808.84 8648
2809.34 8839
2809.84 9189
2810.34 9263
2810.84 9599
2811.34 9526
2811.84 9399
2812.34 9216
2812.84 9072
2813.34 9229
2813.84 8766
2814.34 8749
2814.84 8945
2815.34 8217
2815.84 8263
2816.34 8524
2816.84 8033
2817.34 7759
2817.84 8164
2818.35 8167
2818.85 8148
2819.35 8203
2819.85 8252
2820.35 8196
2820.85 8249
2821.35 8709
2821.85 8814
2822.35 8516
2822.85 8522
2823.35 8535
2823.85 8259
2824.36 8424
2824.86 8281
2825.36 7885
2825.86 7920
2826.36 8067
2826.86 7877
2827.36 7862
2827.86 7840
2828.37 7690
2828.87 8152
2829.37 8130
2829.87 8113
2830.37 7991
2830.87 7932
2831.38 8123
2831.88 7779
2832.38 8011
2832.88 7813
2833.38 8004
2833.88 7867
2834.39 8079
2834.89 8394
2835.39 8419
2835.89 8170
2836.40 8320
2836.90 8387
2837.40 8519
2837.90 8348
2838.40 8323
2838.91 8229
2839.41 7999
2839.91 8258
2840.41 8149
2840.92 8153
2841.42 7831
2841.92 7901
2842.42 8133
2842.93 7746
2843.43 7932
2843.93 8260
2844.44 8330
2844.94 7870
2845.44 7951
2845.94 7881
2846.45 8087
2846.95 8152
2847.45 8069
2847.96 8519
2848.46 8258
2848.96 8283
2849.47 8653
2849.97 8524
2850.47 8517
2850.98 8400
2851.48 8104
2851.98 8108
2852.49 8220
2852.99 7880
2853.50 7790
2854.00 7757
2854.50 7998
2855.01 7951
2855.51 7639
2856.01 7656
2856.52 7936
2857.02 7819
2857.53 7837
2858.03 7891
2858.53 7866
2859.04 7666
2859.54 7719
2860.05 7735
2860.55 7884
2861.06 7835
2861.56 7757
2862.06 7852
2862.57 8124
2863.07 7957
2863.58 7958
2864.08 7701
2864.59 7573
2865.09 7726
2865.60 7736
2866.10 7838
2866.61 7751
2867.11 7727
2867.62 7726
2868.12 7528
2868.63 7687
2869.13 8020
2869.64 8157
2870.14 7926
2870.65 7763
2871.15 7353
2871.66 7567
2872.16 7974
2872.67 7833
2873.17 7624
2873.68 8078
2874.18 7882
2874.69 7874
2875.20 8000
2875.70 8054
2876.21 7831
2876.71 7721
2877.22 7701
2877.72 7858
2878.23 7740
2878.74 7746
2879.24 8054
2879.75 8063
2880.25 7801
2880.76 7598
2881.27 7704
2881.77 7806
2882.28 7840
2882.79 7814
2883.29 7840
2883.80 8133
2884.30 7977
2884.81 8111
2885.32 8419
2885.82 8285
2886.33 8375
2886.84 8222
2887.34 8123
2887.85 8501
2888.36 8895
2888.86 8805
2889.37 8800
2889.88 8906
2890.38 8670
2890.89 8548
2891.40 8613
2891.91 8407
2892.41 8348
2892.92 8052
2893.43 8166
2893.93 8360
2894.44 8297
2894.95 7906
2895.46 8053
2895.96 8212
2896.47 7674
2896.98 7729
2897.49 8177
2897.99 7969
2898.50 8030
2899.01 7892
2899.52 8009
2900.03 7912
2900.53 7906
2901.04 8093
2901.55 8471
2902.06 8108
2902.56 8301
2903.07 8505
2903.58 8449
2904.09 8516
2904.60 8110
2905.11 8128
2905.61 8291
2906.12 8171
2906.63 8283
2907.14 8054
2907.65 8064
2908.16 8015
2908.66 8152
2909.17 8028
2909.68 7964
2910.19 7921
2910.70 7992
2911.21 8163
2911.72 8222
2912.23 8239
2912.73 8233
2913.24 8080
2913.75 8194
2914.26 8285
2914.77 8022
2915.28 7948
2915.79 7798
2916.30 7860
2916.81 7911
2917.32 7972
2917.83 8057
2918.33 8012
2918.84 8019
2919.35 8002
2919.86 8135
2920.37 8161
2920.88 8103
2921.39 8048
2921.90 8027
2922.41 8160
2922.92 7999
2923.43 8176
2923.94 7942
2924.45 7857
2924.96 8392
2925.47 8420
2925.98 8444
2926.49 8887
2927.00 8512
2927.51 8799
2928.02 8674
2928.53 8746
2929.04 8748
2929.55 8492
2930.06 8351
2930.57 8254
2931.08 8424
2931.59 8112
2932.11 8043
2932.62 8273
2933.13 8167
2933.64 7816
2934.15 7677
2934.66 7828
2935.17 7824
2935.68 7731
2936.19 7806
2936.70 7898
2937.21 8163
2937.72 8114
2938.24 8015
2938.75 8034
2939.26 8151
2939.77 8168
2940.28 7809
2940.79 7896
2941.30 8046
2941.81 7937
2942.33 7836
2942.84 7928
2943.35 7842
2943.86 7966
2944.37 7783
2944.88 7796
2945.40 7825
2945.91 8096
2946.42 7718
2946.93 8096
2947.44 8160
2947.96 8098
2948.47 8171
2948.98 8608
2949.49 8458
2950.00 8448
2950.52 8184
2951.03 7927
2951.54 7968
2952.05 7923
2952.57 8003
2953.08 8390
2953.59 8151
2954.10 7954
2954.62 7994
2955.13 7938
2955.64 7866
2956.15 7668
2956.67 7663
2957.18 7698
2957.69 7859
2958.20 7610
2958.72 7846
2959.23 7864
2959.74 8080
2960.26 7830
2960.77 8018
2961.28 7887
2961.80 7922
2962.31 8033
2962.82 7833
2963.34 7891
2963.85 8193
2964.36 8063
2964.88 8094
2965.39 8109
2965.90 8187
2966.42 8379
2966.93 8029
2967.44 8138
2967.96 8073
2968.47 7854
2968.98 7798
2969.50 7610
2970.01 7587
2970.53 7871
2971.04 7845
2971.55 7835
2972.07 7807
2972.58 7895
2973.10 8001
2973.61 8293
2974.12 8127
2974.64 8005
2975.15 7963
2975.67 7792
2976.18 7803
2976.70 7678
2977.21 7999
2977.73 7929
2978.24 8012
2978.75 8084
2979.27 7966
2979.78 8334
2980.30 8329
2980.81 8524
2981.33 8258
2981.84 8208
2982.36 8353
2982.87 8253
2983.39 8352
2983.90 8326
2984.42 8347
2984.93 8105
2985.45 8286
2985.96 8100
2986.48 8159
2987.00 8097
2987.51 8213
2988.03 8037
2988.54 8030
2989.06 7882
2989.57 7819
2990.09 7792
2990.60 8213
2991.12 8238
2991.64 8280
2992.15 8456
2992.67 8356
2993.18 8181
2993.70 8380
2994.21 8242
2994.73 8330
2995.25 8520
2995.76 8309
2996.28 8317
2996.80 8500
2997.31 8617
2997.83 8468
2998.34 8651
2998.86 8657
2999.38 8800
2999.89 8883
3000.41 9011
3000.93 9309
3001.44 9009
3001.96 9210
3002.48 9156
3002.99 8965
3003.51 8840
3004.03 8464
3004.54 8543
3005.06 8888
3005.58 8595
3006.09 8671
3006.61 8491
3007.13 8320
3007.65 8233
3008.16 8387
3008.68 8469
3009.20 8596
3009.71 8716
3010.23 8294
3010.75 8208
3011.27 8264
3011.78 8207
3012.30 7823
3012.82 7761
3013.34 8087
3013.85 7981
3014.37 8105
3014.89 7884
3015.41 7681
3015.93 7726
3016.44 8119
3016.96 7954
3017.48 7806
3018.00 8111
3018.52 8329
3019.03 8129
3019.55 8025
3020.07 7887
3020.59 8284
3021.11 8563
3021.63 8260
3022.14 8453
3022.66 8355
3023.18 8305
3023.70 8549
3024.22 8400
3024.74 8556
3025.25 8618
3025.77 8388
3026.29 8621
3026.81 9045
3027.33 8842
3027.85 8600
3028.37 8639
3028.89 8473
3029.41 8450
3029.92 8264
3030.44 8276
3030.96 8292
3031.48 8061
3032.00 8303
3032.52 8285
3033.04 8307
3033.56 8638
3034.08 8864
3034.60 8753
3035.12 8787
3035.64 8654
3036.16 8739
3036.68 9073
3037.20 9187
3037.72 9301
3038.24 9505
3038.76 9465
3039.28 9481
3039.80 9440
3040.32 9643
3040.84 9391
3041.36 9054
3041.88 8980
3042.40 8871
3042.92 8865
3043.44 8429
3043.96 8312
3044.48 8309
3045.00 8080
3045.52 8197
3046.04 8083
3046.56 8209
3047.08 8380
3047.60 8439
3048.12 8376
3048.64 8252
3049.16 8134
3049.68 8058
3050.20 7995
3050.72 8105
3051.24 8220
3051.77 7970
3052.29 8129
3052.81 8194
3053.33 8064
3053.85 7754
3054.37 8099
3054.89 7992
3055.41 8013
3055.93 8045
3056.46 8132
3056.98 7978
3057.50 8153
3058.02 8127
3058.54 8016
3059.06 8018
3059.58 8040
3060.11 8167
3060.63 8177
3061.15 8153
3061.67 8231
3062.19 8198
3062.71 8351
3063.24 8282
3063.76 8232
3064.28 8178
3064.80 8252
3065.32 8326
3065.85 8332
3066.37 8305
3066.89 8224
3067.41 8319
3067.94 8108
3068.46 8405
3068.98 8135
3069.50 8025
3070.03 8347
3070.55 8109
3071.07 7956
3071.59 8188
3072.12 8249
3072.64 8317
3073.16 8190
3073.68 8215
3074.21 8260
3074.73 8607
3075.25 8798
3075.78 9104
3076.30 9124
3076.82 9028
3077.34 9340
3077.87 9236
3078.39 9456
3078.91 8926
3079.44 8600
3079.96 8988
3080.48 8705
3081.01 8725
3081.53 8974
3082.05 8898
3082.58 8344
3083.10 8672
3083.63 8393
3084.15 7916
3084.67 8015
3085.20 8138
3085.72 8210
3086.24 8224
3086.77 8140
3087.29 8227
3087.82 8221
3088.34 8361
3088.86 8018
3089.39 8036
3089.91 8015
3090.44 7926
3090.96 7996
3091.49 8025
3092.01 8352
3092.53 8180
3093.06 7974
3093.58 7592
3094.11 7933
3094.63 8094
3095.16 8305
3095.68 8261
3096.21 7971
3096.73 7887
3097.26 7885
3097.78 8161
3098.31 8207
3098.83 8449
3099.36 8338
3099.88 8415
3100.41 8458
3100.93 8638
3101.46 8818
3101.98 8610
3102.51 8844
3103.03 8538
3103.56 8455
3104.08 8670
3104.61 8638
3105.13 8918
3105.66 9080
3106.18 8994
3106.71 8765
3107.24 8775
3107.76 8769
3108.29 8435
3108.81 8357
3109.34 8391
3109.86 8252
3110.39 8201
3110.92 8151
3111.44 8181
3111.97 8315
3112.49 8342
3113.02 7995
3113.55 8216
3114.07 7986
3114.60 8275
3115.12 8484
3115.65 8333
3116.18 8175
3116.70 8087
3117.23 8033
3117.76 8007
3118.28 8043
3118.81 7815
3119.34 7887
3119.86 8074
3120.39 7949
3120.92 7751
3121.44 7743
3121.97 7916
3122.50 7591
3123.02 7787
3123.55 8006
3124.08 8200
3124.61 7915
3125.13 8092
3125.66 8038
3126.19 7958
3126.72 7795
3127.24 7860
3127.77 8016
3128.30 8030
3128.82 8111
3129.35 8052
3129.88 7815
3130.41 8193
3130.93 7999
3131.46 7867
3131.99 7682
3132.52 7831
3133.05 7757
3133.57 7629
3134.10 7571
3134.63 7766
3135.16 7703
3135.69 7689
3136.21 7846
3136.74 7870
3137.27 7743
3137.80 7686
3138.33 7980
3138.85 7831
3139.38 7658
3139.91 7714
3140.44 7732
3140.97 7940
3141.50 7844
3142.03 8087
3142.55 8000
3143.08 8074
3143.61 7970
3144.14 7833
3144.67 7819
3145.20 7980
3145.73 8110
3146.26 8044
3146.79 7816
3147.31 7980
3147.84 7777
3148.37 7616
3148.90 8194
3149.43 8164
3149.96 8090
3150.49 8161
3151.02 8467
3151.55 8254
3152.08 8180
3152.61 7913
3153.14 8205
3153.67 8145
3154.20 7720
3154.73 7973
3155.25 7794
3155.78 7615
3156.31 7659
3156.84 7955
3157.37 8020
3157.90 7981
3158.43 7717
3158.96 7314
3159.49 7575
3160.02 7963
3160.55 8059
3161.08 7702
3161.61 7948
3162.14 8178
3162.68 7766
3163.21 8085
3163.74 8089
3164.27 7715
3164.80 7887
3165.33 7976
3165.86 7722
3166.39 7727
3166.92 7901
3167.45 7880
3167.98 7554
3168.51 7883
3169.04 8096
3169.57 7983
3170.10 8146
3170.64 8424
3171.17 8350
3171.70 8042
3172.23 8084
3172.76 8213
3173.29 8308
3173.82 7921
3174.35 7836
3174.88 7733
3175.42 7996
3175.95 7660
3176.48 7934
3177.01 7905
3177.54 7684
3178.07 7542
3178.61 7800
3179.14 7975
3179.67 7868
3180.20 7587
3180.73 7629
3181.26 7859
3181.80 7756
3182.33 7663
3182.86 7877
3183.39 7809
3183.92 7793
3184.46 7782
3184.99 8086
3185.52 8080
3186.05 8044
3186.59 7933
3187.12 7828
3187.65 7925
3188.18 7939
3188.72 8114
3189.25 8112
3189.78 8186
3190.31 7910
3190.85 7917
3191.38 7793
3191.91 7867
3192.44 7862
3192.98 7871
3193.51 7436
3194.04 7743
3194.58 7576
3195.11 7840
3195.64 7834
3196.17 7744
3196.71 7859
3197.24 7793
3197.77 7920
3198.31 7927
3198.84 8043
3199.37 7854
3199.91 7833
3200.44 7991
3200.98 7890
3201.51 7867
3202.04 7819
3202.58 7794
3203.11 8098
3203.64 8048
3204.18 7664
3204.71 7908
3205.24 7917
3205.78 7856
3206.31 8176
3206.85 8057
3207.38 8101
3207.91 7969
3208.45 8093
3208.98 8135
3209.52 8337
3210.05 8315
3210.59 8343
3211.12 8200
3211.65 8371
3212.19 8347
3212.72 8461
3213.26 8419
3213.79 8440
3214.33 8243
3214.86 8263
3215.40 8085
3215.93 8154
3216.47 8180
3217.00 7940
3217.54 8134
3218.07 7952
3218.61 8147
3219.14 8052
3219.68 7943
3220.21 8113
3220.75 8172
3221.28 7867
3221.82 7907
3222.35 7972
3222.89 7962
3223.42 7897
3223.96 8102
3224.49 8504
3225.03 8240
3225.57 8264
3226.10 8305
3226.64 8332
3227.17 8575
3227.71 8504
3228.24 8372
3228.78 8251
3229.32 8284
3229.85 8376
3230.39 8190
3230.92 8028
3231.46 8280
3232.00 8179
3232.53 7945
3233.07 7804
3233.60 8048
3234.14 8202
3234.68 8138
3235.21 8164
3235.75 8122
3236.29 8073
3236.82 8091
3237.36 7957
3237.90 8057
3238.43 8084
3238.97 8171
3239.51 8258
3240.04 8632
3240.58 8726
3241.12 8696
3241.65 8504
3242.19 8513
3242.73 8285
3243.26 8029
3243.80 8351
3244.34 8281
3244.88 8470
3245.41 8397
3245.95 8537
3246.49 8445
3247.02 8039
3247.56 8110
3248.10 8140
3248.64 8164
3249.17 8229
3249.71 8423
3250.25 8323
3250.79 8252
3251.33 8361
3251.86 8419
3252.40 8611
3252.94 8557
3253.48 8189
3254.01 8084
3254.55 8198
3255.09 8231
3255.63 8198
3256.17 7908
3256.70 8251
3257.24 8470
3257.78 8310
3258.32 8343
3258.86 8019
3259.40 8031
3259.93 8438
3260.47 8617
3261.01 8502
3261.55 8388
3262.09 8599
3262.63 8537
3263.17 8738
3263.70 8791
3264.24 8724
3264.78 8934
3265.32 8999
3265.86 8717
3266.40 8966
3266.94 8800
3267.48 8761
3268.02 8957
3268.56 8897
3269.09 9090
3269.63 9100
3270.17 9187
3270.71 9185
3271.25 9622
3271.79 9332
3272.33 9133
3272.87 8812
3273.41 8793
3273.95 9060
3274.49 8786
3275.03 8777
3275.57 8611
3276.11 8728
3276.65 8764
3277.19 8511
3277.73 8625
3278.27 9031
3278.81 8909
3279.35 9042
3279.89 9395
3280.43 9252
3280.97 9512
3281.51 9607
3282.05 9345
3282.59 9080
3283.13 9265
3283.67 9334
3284.21 9062
3284.75 9027
3285.29 9210
3285.83 9192
3286.37 9264
3286.91 9243
3287.45 9259
3287.99 9147
3288.53 9334
3289.08 9327
3289.62 9147
3290.16 9294
3290.70 9291
3291.24 9244
3291.78 9561
3292.32 9754
3292.86 9494
3293.40 9627
3293.95 9992
3294.49 9996
3295.03 10271
3295.57 10336
3296.11 10788
3296.65 10868
3297.19 11127
3297.73 11269
3298.28 11262
3298.82 11050
3299.36 11538
3299.90 11205
3300.44 10843
3300.99 10773
3301.53 10869
3302.07 10592
3302.61 10095
3303.15 10174
3303.69 10288
3304.24 10259
3304.78 9781
3305.32 9822
3305.86 9922
3306.41 9808
3306.95 9681
3307.49 9583
3308.03 9553
3308.58 9376
3309.12 9719
3309.66 9425
3310.20 9600
3310.75 9662
3311.29 9887
3311.83 10092
3312.37 9853
3312.92 9816
3313.46 9913
3314.00 9655
3314.54 9814
3315.09 9617
3315.63 9860
3316.17 9875
3316.72 10401
3317.26 10469
3317.80 10473
3318.35 10184
3318.89 10547
3319.43 10982
3319.98 11173
3320.52 11402
3321.06 11457
3321.61 11463
3322.15 11711
3322.69 11444
3323.24 11865
3323.78 12093
3324.33 11960
3324.87 11416
3325.41 11531
3325.96 11442
3326.50 11423
3327.04 11141
3327.59 11380
3328.13 11602
3328.68 11373
3329.22 11433
3329.76 11390
3330.31 11051
3330.85 10977
3331.40 11065
3331.94 11158
3332.49 11230
3333.03 11505
3333.58 11933
3334.12 12500
3334.66 13286
3335.21 14988
3335.75 16857
3336.30 18255
3336.84 19648
3337.39 20639
3337.93 22087
3338.48 22848
3339.02 23317
3339.57 23837
3340.11 22857
3340.66 22188
3341.20 20538
3341.75 19213
3342.29 17568
3342.84 15630
3343.38 14406
3343.93 13130
3344.47 11884
3345.02 11257
3345.57 10648
3346.11 10583
3346.66 10370
3347.20 10226
3347.75 10002
3348.29 9854
3348.84 9705
3349.38 9867
3349.93 9509
3350.48 9594
3351.02 9421
3351.57 9554
3352.11 9798
3352.66 9350
3353.21 9589
3353.75 9918
3354.30 9511
3354.84 9818
3355.39 10093
3355.94 9625
3356.48 9805
3357.03 9861
3357.58 10023
3358.12 10064
3358.67 10037
3359.22 10084
3359.76 10286
3360.31 10037
3360.86 9915
3361.40 10198
3361.95 9962
3362.50 9712
3363.04 9547
3363.59 10083
3364.14 10044
3364.68 9977
3365.23 9880
3365.78 10089
3366.33 10079
3366.87 9839
3367.42 9694
3367.97 9899
3368.51 10011
3369.06 9863
3369.61 9411
3370.16 9846
3370.70 10072
3371.25 10275
3371.80 10285
3372.35 10453
3372.90 10636
3373.44 10944
3373.99 11853
3374.54 12256
3375.09 12941
3375.63 13497
3376.18 13675
3376.73 13936
3377.28 13748
3377.83 13959
3378.37 13557
3378.92 13032
3379.47 12573
3380.02 12127
3380.57 11274
3381.12 10620
3381.66 10236
3382.21 9295
3382.76 9359
3383.31 9407
3383.86 9121
3384.41 8954
3384.96 8652
3385.50 8371
3386.05 8629
3386.60 8800
3387.15 8425
3387.70 8460
3388.25 8411
3388.80 8117
3389.35 8186
3389.90 8659
3390.44 8533
3390.99 8203
3391.54 8103
3392.09 8463
3392.64 8577
3393.19 8160
3393.74 8140
3394.29 8245
3394.84 8225
3395.39 8149
3395.94 8168
3396.49 8042
3397.04 8266
3397.59 8247
3398.14 8313
3398.69 8220
3399.24 8353
3399.79 8561
3400.34 8817
3400.89 8560
3401.44 8465
3401.99 8313
3402.54 8435
3403.09 8384
3403.64 8288
3404.19 8272
3404.74 8119
3405.29 7932
3405.84 7958
3406.39 8157
3406.94 8151
3407.49 8604
3408.04 8168
3408.59 8031
3409.14 8196
3409.69 8254
3410.24 8232
3410.79 8114
3411.34 8219
3411.89 8857
3412.45 8871
3413.00 9118
3413.55 9000
3414.10 9030
3414.65 9226
3415.20 9380
3415.75 9425
3416.30 9026
3416.85 8814
3417.41 8840
3417.96 8812
3418.51 8477
3419.06 8526
3419.61 8418
3420.16 8241
3420.71 8093
3421.27 8069
3421.82 7780
3422.37 7590
3422.92 7936
3423.47 7587
3424.02 7678
3424.58 7318
3425.13 7531
3425.68 7584
3426.23 7583
3426.78 7842
3427.34 7809
3427.89 7755
3428.44 7622
3428.99 7654
3429.55 7605
3430.10 7555
3430.65 7343
3431.20 7491
3431.76 7660
3432.31 7294
3432.86 7439
3433.41 7434
3433.97 7268
3434.52 7293
3435.07 7351
3435.62 7367
3436.18 7197
3436.73 7290
3437.28 7679
3437.84 7480
3438.39 7284
3438.94 7202
3439.49 7393
3440.05 7456
3440.60 7621
3441.15 7606
3441.71 7266
3442.26 7305
3442.81 7678
3443.37 7541
3443.92 7494
3444.47 7388
3445.03 7632
3445.58 7555
3446.13 7394
3446.69 7456
3447.24 7513
3447.80 7501
3448.35 7398
3448.90 7325
3449.46 7268
3450.01 7527
3450.57 7285
3451.12 7425
3451.67 7278
3452.23 7270
3452.78 7177
3453.34 7327
3453.89 7482
3454.44 7390
3455.00 7516
3455.55 7149
3456.11 7081
3456.66 7207
3457.22 7154
3457.77 7324
3458.33 7028
3458.88 7138
3459.43 7408
3459.99 7218
3460.54 7123
3461.10 7128
3461.65 7179
3462.21 7092
3462.76 6849
3463.32 7224
3463.87 7368
3464.43 7093
3464.98 7210
3465.54 7324
3466.09 7253
3466.65 7391
3467.21 7182
3467.76 7457
3468.32 7704
3468.87 7525
3469.43 7280
3469.98 7466
3470.54 7546
3471.09 7418
3471.65 7164
3472.20 7404
3472.76 7334
3473.32 7409
3473.87 7448
3474.43 7187
3474.98 6959
3475.54 6990
3476.10 7131
3476.65 7237
3477.21 7239
3477.76 7121
3478.32 7171
3478.88 7395
3479.43 7389
3479.99 7463
3480.55 7358
3481.10 7509
3481.66 7557
3482.22 7504
3482.77 7829
3483.33 7743
3483.89 7523
3484.44 7612
3485.00 7765
3485.56 7733
3486.11 7442
3486.67 7358
3487.23 7177
3487.78 7175
3488.34 7145
3488.90 7211
3489.45 7399
3490.01 7404
3490.57 7502
3491.13 7476
3491.68 7414
3492.24 7655
3492.80 7697
3493.35 7774
3493.91 7739
3494.47 7974
3495.03 8206
3495.58 7985
3496.14 7983
3496.70 7851
3497.26 7842
3497.82 7890
3498.37 7927
3498.93 7838
3499.49 7812
3500.05 7828
3500.61 7927
3501.16 7831
3501.72 8139
3502.28 8206
3502.84 8068
3503.40 8307
3503.95 8203
3504.51 8389
3505.07 8660
3505.63 8569
3506.19 8812
3506.75 8647
3507.30 8414
3507.86 8917
3508.42 8747
3508.98 8771
3509.54 8653
3510.10 8450
3510.66 8609
3511.22 8563
3511.77 8056
3512.33 7843
3512.89 7987
3513.45 7690
3514.01 7518
3514.57 7615
3515.13 7381
3515.69 7399
3516.25 7620
3516.81 7829
3517.37 7548
3517.92 7446
3518.48 7475
3519.04 7559
3519.60 7223
3520.16 7500
3520.72 7559
3521.28 7671
3521.84 7689
3522.40 7581
3522.96 7442
3523.52 7419
3524.08 7626
3524.64 7564
3525.20 7495
3525.76 7412
3526.32 7627
3526.88 7482
3527.44 7423
3528.00 7407
3528.56 7260
3529.12 7568
3529.68 7433
3530.24 7215
3530.80 7305
3531.36 7550
3531.92 7302
3532.48 7279
3533.04 7350
3533.60 7325
3534.17 7463
3534.73 7724
3535.29 7527
3535.85 7588
3536.41 7349
3536.97 7231
3537.53 7101
3538.09 7497
3538.65 7574
3539.21 7562
3539.77 7781
3540.34 7678
3540.90 7319
3541.46 7398
3542.02 7868
3542.58 7817
3543.14 7929
3543.70 7651
3544.26 7766
3544.83 7856
3545.39 7801
3545.95 7854
3546.51 7713
3547.07 7889
3547.63 7997
3548.20 7943
3548.76 7837
3549.32 7658
3549.88 7551
3550.44 7444
3551.01 7628
3551.57 7291
3552.13 7292
3552.69 7730
3553.25 7377
3553.82 7318
3554.38 7365
3554.94 7558
3555.50 7515
3556.07 7700
3556.63 7855
3557.19 7763
3557.75 7576
3558.32 7699
3558.88 7812
3559.44 7717
3560.00 7836
3560.57 7967
3561.13 7657
3561.69 7192
3562.26 7415
3562.82 7544
3563.38 7606
3563.94 7170
3564.51 7184
3565.07 7506
3565.63 7287
3566.20 7422
3566.76 7253
3567.32 7164
3567.89 7259
3568.45 7303
3569.01 7331
3569.58 7187
3570.14 7025
3570.70 7208
3571.27 7336
3571.83 7429
3572.39 7037
3572.96 7123
3573.52 7080
3574.09 6835
3574.65 7021
3575.21 7102
3575.78 7223
3576.34 7294
3576.91 7181
3577.47 7189
3578.03 7064
3578.60 7400
3579.16 7693
3579.73 7350
3580.29 7319
3580.86 7457
3581.42 7107
3581.98 7718
3582.55 7656
3583.11 7469
3583.68 7173
3584.24 7348
3584.81 7355
3585.37 7232
3585.94 7207
3586.50 7644
3587.07 7394
3587.63 7399
3588.20 7281
3588.76 7459
3589.33 7536
3589.89 7451
3590.46 7320
3591.02 7315
3591.59 7353
3592.15 7217
3592.72 7217
3593.28 7242
3593.85 7110
3594.41 7093
3594.98 7330
3595.54 7257
3596.11 7433
3596.68 7494
3597.24 7446
3597.81 7463
3598.37 7344
3598.94 7322
3599.50 7406
3600.07 7193
3600.64 7392
3601.20 7321
3601.77 7490
3602.33 7342
3602.90 7234
3603.47 7379
3604.03 7274
3604.60 7643
3605.16 7342
3605.73 7077
3606.30 7227
3606.86 7212
3607.43 7397
3608.00 7015
3608.56 7025
3609.13 6977
3609.70 7129
3610.26 7204
3610.83 7121
3611.40 7061
3611.96 6858
3612.53 6818
3613.10 7097
3613.66 7137
3614.23 7095
3614.80 7099
3615.36 7095
3615.93 7091
3616.50 7253
3617.07 7312
3617.63 7663
3618.20 7711
3618.77 7630
3619.34 7974
3619.90 7892
3620.47 7950
3621.04 8096
3621.61 8441
3622.17 8222
3622.74 8128
3623.31 8183
3623.88 8095
3624.44 7702
3625.01 7606
3625.58 7436
3626.15 7417
3626.72 7447
3627.28 7104
3627.85 7332
3628.42 7231
3628.99 7017
3629.56 7049
3630.12 7038
3630.69 7366
3631.26 6866
3631.83 7050
3632.40 6956
3632.97 7261
3633.53 7189
3634.10 7048
3634.67 7205
3635.24 7128
3635.81 7066
3636.38 6944
3636.95 7020
3637.52 7073
3638.08 7231
3638.65 7103
3639.22 6864
3639.79 6929
3640.36 7147
3640.93 6931
3641.50 6999
3642.07 6953
3642.64 7129
3643.21 7011
3643.78 7152
3644.34 6892
3644.91 7183
3645.48 7448
3646.05 7451
3646.62 7277
3647.19 7471
3647.76 7316
3648.33 7117
3648.90 7187
3649.47 7150
3650.04 7272
3650.61 6988
3651.18 6980
3651.75 6859
3652.32 6748
3652.89 7259
3653.46 7350
3654.03 7297
3654.60 7114
3655.17 7070
3655.74 7346
3656.31 6965
3656.88 7215
3657.45 7394
3658.02 7466
3658.59 7510
3659.16 7686
3659.73 8027
3660.30 7753
3660.87 7468
3661.45 7747
3662.02 7530
3662.59 7617
3663.16 7374
3663.73 7560
3664.30 7525
3664.87 7208
3665.44 7344
3666.01 7260
3666.58 7288
3667.15 7394
3667.73 7301
3668.30 7097
3668.87 7033
3669.44 7105
3670.01 7362
3670.58 7137
3671.15 7137
3671.73 7017
3672.30 7109
3672.87 6997
3673.44 6949
3674.01 7102
3674.58 7075
3675.16 6939
3675.73 7166
3676.30 7140
3676.87 7274
3677.44 7209
3678.01 7302
3678.59 7268
3679.16 7272
3679.73 7244
3680.30 7114
3680.88 7366
3681.45 6956
3682.02 7020
3682.59 7045
3683.16 7019
3683.74 7038
3684.31 6977
3684.88 6974
3685.45 6947
3686.03 7020
3686.60 7048
3687.17 7078
3687.74 7172
3688.32 7161
3688.89 6909
3689.46 6962
3690.04 7283
3690.61 7451
3691.18 7265
3691.76 7396
3692.33 7389
3692.90 7369
3693.47 7359
3694.05 7251
3694.62 7182
3695.19 7059
3695.77 7183
3696.34 6982
3696.91 6983
3697.49 7185
3698.06 7227
3698.64 6971
3699.21 6934
3699.78 6935
3700.36 6835
3700.93 6987
3701.50 6715
3702.08 6909
3702.65 7072
3703.23 7226
3703.80 6936
3704.37 6857
3704.95 6988
3705.52 6884
3706.10 7168
3706.67 7054
3707.24 6941
3707.82 6901
3708.39 6861
3708.97 7186
3709.54 7295
3710.12 7105
3710.69 6981
3711.27 7046
3711.84 7000
3712.41 6885
3712.99 6935
3713.56 7209
3714.14 7253
3714.71 7163
3715.29 6980
3715.86 7138
3716.44 7102
3717.01 7255
3717.59 7314
3718.16 7000
3718.74 7001
3719.31 7417
3719.89 7418
3720.46 7141
3721.04 7031
3721.61 7008
3722.19 7169
3722.77 7238
3723.34 7125
3723.92 7163
3724.49 7072
3725.07 7165
3725.64 7126
3726.22 6973
3726.79 6910
3727.37 6847
3727.95 7215
3728.52 6989
3729.10 6993
3729.67 6960
3730.25 7366
3730.83 7149
3731.40 7405
3731.98 7406
3732.56 7673
3733.13 7654
3733.71 7913
3734.28 7752
3734.86 7774
3735.44 7564
3736.01 7608
3736.59 7667
3737.17 7586
3737.74 7385
3738.32 7318
3738.90 7108
3739.47 7175
3740.05 7272
3740.63 7149
3741.20 7160
3741.78 7221
3742.36 7109
3742.93 7033
3743.51 7235
3744.09 7157
3744.67 7016
3745.24 6934
3745.82 7137
3746.40 7049
3746.97 6943
3747.55 7221
3748.13 7011
3748.71 7125
3749.28 7030
3749.86 7022
3750.44 6675
3751.02 6873
3751.59 7248
3752.17 7174
3752.75 7376
3753.33 6905
3753.91 6937
3754.48 7128
3755.06 7184
3755.64 7044
3756.22 6804
3756.80 6987
3757.37 6986
3757.95 7041
3758.53 7290
3759.11 7273
3759.69 7383
3760.27 7456
3760.84 7625
3761.42 7742
3762.00 7868
3762.58 7530
3763.16 7483
3763.74 7731
3764.31 7619
3764.89 7451
3765.47 7320
3766.05 7509
3766.63 7435
3767.21 7174
3767.79 7334
3768.37 7356
3768.95 7191
3769.52 7039
3770.10 7003
3770.68 6974
3771.26 7210
3771.84 6901
3772.42 7176
3773.00 7219
3773.58 7220
3774.16 7421
3774.74 7377
3775.32 7344
3775.90 7339
3776.48 7281
3777.06 7324
3777.64 7056
3778.22 7154
3778.80 7041
3779.38 7113
3779.96 7289
3780.54 7223
3781.12 6978
3781.70 6866
3782.28 6972
3782.86 7129
3783.44 6968
3784.02 7405
3784.60 7197
3785.18 7011
3785.76 7081
3786.34 7087
3786.92 6967
3787.50 7174
3788.08 7363
3788.66 6937
3789.24 6997
3789.82 6990
3790.40 7025
3790.98 7106
3791.56 7175
3792.14 6881
3792.72 6881
3793.30 6788
3793.89 6852
3794.47 7103
3795.05 7136
3795.63 7086
3796.21 7149
3796.79 6771
3797.37 7047
3797.95 7065
3798.53 7071
3799.12 7180
3799.70 7139
3800.28 7264
3800.86 7069
3801.44 7039
3802.02 7039
3802.60 7113
3803.19 7141
3803.77 7140
3804.35 7127
3804.93 6977
3805.51 7033
3806.10 6820
3806.68 6808
3807.26 6931
3807.84 6930
3808.42 7037
3809.01 6938
3809.59 6710
3810.17 6932
3810.75 6800
3811.33 6704
3811.92 6698
3812.50 6920
3813.08 6925
3813.66 6832
3814.25 6911
3814.83 6796
3815.41 6827
3815.99 6985
3816.58 6874
3817.16 6778
3817.74 7042
3818.32 6994
3818.91 7012
3819.49 6742
3820.07 6971
3820.66 6932
3821.24 7056
3821.82 7143
3822.41 6995
3822.99 6775
3823.57 6962
3824.16 6830
3824.74 6963
3825.32 6632
3825.91 6896
3826.49 6808
3827.07 6425
3827.66 6576
3828.24 6908
3828.82 6884
3829.41 6835
3829.99 6790
3830.57 6849
3831.16 6796
3831.74 6774
3832.33 6781
3832.91 6724
3833.49 6824
3834.08 6607
3834.66 6772
3835.25 6745
3835.83 6735
3836.41 6872
3837.00 6944
3837.58 7003
3838.17 6887
3838.75 6907
3839.34 6775
3839.92 6736
3840.50 6843
3841.09 6854
3841.67 7053
3842.26 6971
3842.84 6593
3843.43 6628
3844.01 6762
3844.60 6440
3845.18 6843
3845.77 6583
3846.35 6821
3846.94 6810
3847.52 6685
3848.11 6850
3848.69 6642
3849.28 6803
3849.86 6780
3850.45 6969
3851.03 6865
3851.62 6961
3852.20 6884
3852.79 6893
3853.37 6993
3853.96 6697
3854.55 6900
3855.13 6910
3855.72 6734
3856.30 6853
3856.89 6780
3857.47 6616
3858.06 6690
3858.65 6849
3859.23 6846
3859.82 6970
3860.40 7095
3860.99 7088
3861.58 7469
3862.16 7590
3862.75 7673
3863.33 7751
3863.92 7719
3864.51 7808
3865.09 7940
3865.68 7993
3866.27 7700
3866.85 7598
3867.44 7766
3868.03 7529
3868.61 7317
3869.20 7250
3869.79 7211
3870.37 7200
3870.96 6928
3871.55 6901
3872.13 6983
3872.72 6756
3873.31 6814
3873.89 7291
3874.48 6969
3875.07 6915
3875.66 6892
3876.24 6975
3876.83 6957
3877.42 6810
3878.00 6632
3878.59 6538
3879.18 6593
3879.77 6717
3880.35 6679
3880.94 6748
3881.53 6809
3882.12 6818
3882.70 6915
3883.29 6872
3883.88 6890
3884.47 6717
3885.06 6697
3885.64 6512
3886.23 6648
3886.82 6725
3887.41 7038
3888.00 7017
3888.58 6819
3889.17 6748
3889.76 6898
3890.35 7077
3890.94 6994
3891.53 7020
3892.11 7035
3892.70 6898
3893.29 6902
3893.88 7059
3894.47 7126
3895.06 6963
3895.65 6749
3896.23 7214
3896.82 7088
3897.41 7041
3898.00 7469
3898.59 7144
3899.18 7453
3899.77 7563
3900.36 7262
3900.95 7068
3901.53 7333
3902.12 7405
3902.71 7439
3903.30 7295
3903.89 7475
3904.48 7050
3905.07 6944
3905.66 7243
3906.25 6972
3906.84 6825
3907.43 7041
3908.02 6764
3908.61 6654
3909.20 6746
3909.79 6831
3910.38 6678
3910.97 6831
3911.56 6533
3912.15 6628
3912.74 6619
3913.33 6551
3913.92 6557
3914.51 6665
3915.10 6651
3915.69 6633
3916.28 6679
3916.87 6608
3917.46 6615
3918.05 6526
3918.64 6822
3919.23 6679
3919.82 6568
3920.41 6650
3921.00 6596
3921.59 6648
3922.18 6546
3922.77 6538
3923.36 6694
3923.95 6764
3924.55 6542
3925.14 6504
3925.73 6739
3926.32 6551
3926.91 6583
3927.50 6323
3928.09 6312
3928.68 6624
3929.27 6620
3929.87 6456
3930.46 6643
3931.05 6720
3931.64 6690
3932.23 6615
3932.82 6668
3933.41 6739
3934.01 6898
3934.60 6800
3935.19 6753
3935.78 6836
3936.37 6817
3936.96 6717
3937.56 6645
3938.15 6864
3938.74 6616
3939.33 6672
3939.92 6859
3940.52 6755
3941.11 6757
3941.70 6774
3942.29 6842
3942.88 6666
3943.48 6651
3944.07 6893
3944.66 6679
3945.25 6402
3945.85 6925
3946.44 6825
3947.03 6803
3947.62 6459
3948.22 6512
3948.81 6727
3949.40 6889
3949.99 6400
3950.59 6546
3951.18 6436
3951.77 6698
3952.37 6807
3952.96 6798
3953.55 6518
3954.15 6549
3954.74 6576
3955.33 6586
3955.93 6405
3956.52 6630
3957.11 6601
3957.71 6618
3958.30 6566
3958.89 6485
3959.49 6640
3960.08 6443
3960.67 6260
3961.27 6402
3961.86 6338
3962.45 6491
3963.05 6545
3963.64 6613
3964.23 6517
3964.83 6554
3965.42 6503
3966.02 6612
3966.61 6552
3967.20 6376
3967.80 6736
3968.39 6840
3968.99 7007
3969.58 6886
3970.18 6698
3970.77 6592
3971.36 6701
3971.96 6776
3972.55 6705
3973.15 6743
3973.74 6601
3974.34 6590
3974.93 6815
3975.53 6704
3976.12 6790
3976.72 6759
3977.31 6382
3977.91 6267
3978.50 6493
3979.10 6665
3979.69 6558
3980.29 6486
3980.88 6555
3981.48 6767
3982.07 6646
3982.67 6715
3983.26 6820
3983.86 6703
3984.45 6556
3985.05 6464
3985.64 6607
3986.24 6388
3986.83 6410
3987.43 6403
3988.03 6474
3988.62 6512
3989.22 6471
3989.81 6611
3990.41 6746
3991.00 6826
3991.60 6504
3992.20 6824
3992.79 6916
3993.39 6778
3993.98 6771
3994.58 6735
3995.18 6875
3995.77 6755
3996.37 6645
3996.97 6598
3997.56 6693
3998.16 6589
3998.75 6919
3999.35 6709
3999.95 6543
4000.54 6787
4001.14 6592
4001.74 6597
4002.33 6663
4002.93 6707
4003.53 6600
4004.12 6763
4004.72 6686
4005.32 6694
4005.92 6632
4006.51 6737
4007.11 6771
4007.71 6790
4008.30 6695
4008.90 6933
4009.50 6848
4010.10 6924
4010.69 6920
4011.29 6772
4011.89 6785
4012.49 6797
4013.08 6839
4013.68 6759
4014.28 6716
4014.88 6677
4015.47 6445
4016.07 6558
4016.67 6694
4017.27 6850
4017.86 6710
4018.46 6769
4019.06 7005
4019.66 6861
4020.26 7021
4020.85 7115
4021.45 7005
4022.05 6794
4022.65 6867
4023.25 6753
4023.85 6625
4024.44 6597
4025.04 6705
4025.64 6577
4026.24 6551
4026.84 6817
4027.44 6671
4028.03 6769
4028.63 6878
4029.23 6594
4029.83 6475
4030.43 6565
4031.03 6721
4031.63 6648
4032.23 6674
4032.83 6545
4033.42 6737
4034.02 6665
4034.62 6783
4035.22 6742
4035.82 6655
4036.42 6590
4037.02 6565
4037.62 6835
4038.22 6522
4038.82 6589
4039.42 6644
4040.02 6489
4040.62 6515
4041.22 6386
4041.82 6270
4042.41 6497
4043.01 6408
4043.61 6292
4044.21 6586
4044.81 6586
4045.41 6417
4046.01 6538
4046.61 6538
4047.21 6595
4047.81 6632
4048.41 6552
4049.01 6599
4049.61 6678
4050.21 6678
4050.82 6449
4051.42 6473
4052.02 6660
4052.62 6578
4053.22 6643
4053.82 6723
4054.42 6589
4055.02 6665
4055.62 6660
4056.22 6517
4056.82 6685
4057.42 6610
4058.02 6718
4058.62 6555
4059.22 6534
4059.83 6446
4060.43 6469
4061.03 6621
4061.63 6603
4062.23 6436
4062.83 6386
4063.43 6314
4064.03 6093
4064.63 6537
4065.24 6547
4065.84 6448
4066.44 6484
4067.04 6638
4067.64 6394
4068.24 6390
4068.85 6299
4069.45 6458
4070.05 6729
4070.65 6552
4071.25 6567
4071.85 6592
4072.46 6690
4073.06 6584
4073.66 6280
4074.26 6395
4074.86 6517
4075.47 6394
4076.07 6539
4076.67 6567
4077.27 6682
4077.88 6397
4078.48 6280
4079.08 6385
4079.68 6386
4080.29 6352
4080.89 6416
4081.49 6391
4082.09 6279
4082.70 6379
4083.30 6423
4083.90 6265
4084.50 6277
4085.11 6466
4085.71 6583
4086.31 6596
4086.92 6775
4087.52 6799
4088.12 6958
4088.72 6761
4089.33 6720
4089.93 6486
4090.53 6535
4091.14 6667
4091.74 6743
4092.34 6492
4092.95 6609
4093.55 6464
4094.16 6734
4094.76 7011
4095.36 6917
4095.97 6855
4096.57 7026
4097.17 7048
4097.78 7338
4098.38 7239
4098.98 7111
4099.59 7200
4100.19 6974
4100.80 7172
4101.40 6938
4102.00 6684
4102.61 6786
4103.21 6635
4103.82 6347
4104.42 6373
4105.03 6372
4105.63 6222
4106.23 6089
4106.84 6248
4107.44 6064
4108.05 5984
4108.65 6179
4109.26 6135
4109.86 6305
4110.47 6449
4111.07 6249
4111.68 6396
4112.28 6457
4112.89 6283
4113.49 6279
4114.10 6385
4114.70 6377
4115.31 6259
4115.91 6450
4116.52 6215
4117.12 6257
4117.73 6304
4118.33 6286
4118.94 6447
4119.54 6354
4120.15 6352
4120.75 6389
4121.36 6376
4121.97 6447
4122.57 6423
4123.18 6434
4123.78 6497
4124.39 6502
4124.99 6552
4125.60 6380
4126.21 6320
4126.81 6420
4127.42 6465
4128.02 6479
4128.63 6700
4129.24 6294
4129.84 6304
4130.45 6252
4131.05 6439
4131.66 6454
4132.27 6478
4132.87 6316
4133.48 6522
4134.09 6682
4134.69 6740
4135.30 6510
4135.91 6539
4136.51 6601
4137.12 6395
4137.73 6535
4138.33 6783
4138.94 6567
4139.55 6621
4140.15 6555
4140.76 6663
4141.37 6593
4141.97 6549
4142.58 6650
4143.19 6415
4143.80 6110
4144.40 6419
4145.01 6366
4145.62 6336
4146.22 6247
4146.83 6159
4147.44 6325
4148.05 6271
4148.65 6280
4149.26 6389
4149.87 5812
4150.48 6198
4151.09 6344
4151.69 6489
4152.30 6552
4152.91 6170
4153.52 6210
4154.12 6177
4154.73 6058
4155.34 6144
4155.95 5873
4156.56 6103
4157.16 6335
4157.77 6349
4158.38 6355
4158.99 6241
4159.60 6163
4160.21 6225
4160.81 6346
4161.42 6392
4162.03 6244
4162.64 6245
4163.25 6282
4163.86 6217
4164.47 6128
4165.08 6315
4165.68 6333
4166.29 6291
4166.90 6139
4167.51 6153
4168.12 6220
4168.73 6177
4169.34 6380
4169.95 6405
4170.56 6302
4171.16 6395
4171.77 6357
4172.38 6277
4172.99 6575
4173.60 6432
4174.21 6241
4174.82 6231
4175.43 6321
4176.04 6266
4176.65 6172
4177.26 6398
4177.87 6391
4178.48 6324
4179.09 6569
4179.70 6463
4180.31 6365
4180.92 6344
4181.53 6457
4182.14 6333
4182.75 6201
4183.36 6160
4183.97 6278
4184.58 6326
4185.19 6231
4185.80 6311
4186.41 6161
4187.02 5935
4187.63 6190
4188.24 6437
4188.85 6216
4189.46 6234
4190.07 6290
4190.68 6175
4191.29 6208
4191.90 6223
4192.51 6276
4193.13 6180
4193.74 5907
4194.35 6150
4194.96 6110
4195.57 6195
4196.18 6477
4196.79 6345
4197.40 5933
4198.01 6200
4198.62 6570
4199.24 6656
4199.85 6525
4200.46 6137
4201.07 6073
4201.68 6084
4202.29 6001
4202.90 6329
4203.52 6576
4204.13 6379
4204.74 6176
4205.35 6105
4205.96 5958
4206.57 6002
4207.19 6157
4207.80 6114
4208.41 5967
4209.02 5813
4209.63 6298
4210.25 6414
4210.86 6234
4211.47 6358
4212.08 5997
4212.69 5999
4213.31 6197
4213.92 6200
4214.53 6093
4215.14 6049
4215.76 6126
4216.37 6117
4216.98 6204
4217.59 6414
4218.21 6128
4218.82 6205
4219.43 6158
4220.04 6315
4220.66 6232
4221.27 6303
4221.88 6361
4222.50 6388
4223.11 6531
4223.72 6696
4224.33 6731
4224.95 6625
4225.56 6722
4226.17 6902
4226.79 6847
4227.40 6884
4228.01 6759
4228.63 6725
4229.24 6582
4229.85 6528
4230.47 6595
4231.08 6504
4231.69 6883
4232.31 7044
4232.92 6854
4233.54 6686
4234.15 6704
4234.76 6512
4235.38 6357
4235.99 6528
4236.61 6477
4237.22 6503
4237.83 6336
4238.45 6336
4239.06 6193
4239.68 6165
4240.29 6184
4240.90 6187
4241.52 6404
4242.13 6307
4242.75 6008
4243.36 6086
4243.98 6223
4244.59 6281
4245.21 6139
4245.82 6231
4246.43 6121
4247.05 6021
4247.66 6346
4248.28 6344
4248.89 6277
4249.51 6290
4250.12 6142
4250.74 6321
4251.35 6280
4251.97 6149
4252.58 6201
4253.20 6347
4253.81 6119
4254.43 6023
4255.04 6270
4255.66 6214
4256.28 6152
4256.89 6164
4257.51 6132
4258.12 5997
4258.74 6129
4259.35 6314
4259.97 6223
4260.58 6434
4261.20 6304
4261.82 6414
4262.43 6391
4263.05 6347
4263.66 6499
4264.28 6523
4264.90 6443
4265.51 6368
4266.13 6338
4266.74 6452
4267.36 6409
4267.98 6467
4268.59 6483
4269.21 6401
4269.82 6277
4270.44 6431
4271.06 6443
4271.67 6336
4272.29 6412
4272.91 6475
4273.52 6317
4274.14 6291
4274.76 6186
4275.37 6147
4275.99 6264
4276.61 6203
4277.22 6147
4277.84 6226
4278.46 6104
4279.08 6071
4279.69 6061
4280.31 6052
4280.93 6037
4281.54 5999
4282.16 5982
4282.78 6153
4283.40 5855
4284.01 6193
4284.63 6052
4285.25 6212
4285.87 6209
4286.48 6266
4287.10 6051
4287.72 6145
4288.34 6117
4288.95 6114
4289.57 6191
4290.19 6176
4290.81 6082
4291.43 6242
4292.04 5913
4292.66 5858
4293.28 6075
4293.90 6133
4294.52 6024
4295.13 6077
4295.75 6392
4296.37 6494
4296.99 5987
4297.61 6155
4298.23 6272
4298.84 6339
4299.46 6126
4300.08 6063
4300.70 6239
4301.32 6159
4301.94 6267
4302.56 6177
4303.17 6027
4303.79 5957
4304.41 6291
4305.03 6393
4305.65 6194
4306.27 5971
4306.89 6166
4307.51 6323
4308.13 6302
4308.75 6036
4309.36 6187
4309.98 5994
4310.60 6014
4311.22 6178
4311.84 6082
4312.46 6366
4313.08 6307
4313.70 6159
4314.32 6320
4314.94 6285
4315.56 5946
4316.18 5939
4316.80 5830
4317.42 5974
4318.04 6018
4318.66 5960
4319.28 5920
4319.90 5974
4320.52 5988
4321.14 6077
4321.76 5878
4322.38 5988
4323.00 5753
4323.62 5811
4324.24 5864
4324.86 6082
4325.48 5907
4326.10 6062
4326.72 6049
4327.34 5889
4327.96 6037
4328.58 5992
4329.20 6225
4329.82 6174
4330.44 6318
4331.07 6227
4331.69 5999
4332.31 5993
4332.93 6036
4333.55 5913
4334.17 6169
4334.79 6189
4335.41 6104
4336.03 6212
4336.65 6267
4337.28 6245
4337.90 6096
4338.52 6218
4339.14 6341
4339.76 6255
4340.38 6270
4341.00 6465
4341.63 6533
4342.25 6271
4342.87 6151
4343.49 6142
4344.11 6416
4344.73 6235
4345.36 6250
4345.98 6519
4346.60 6334
4347.22 6226
4347.84 6346
4348.47 6360
4349.09 6352
4349.71 6385
4350.33 6213
4350.95 6476
4351.58 6605
4352.20 6307
4352.82 6228
4353.44 6295
4354.07 6115
4354.69 6103
4355.31 6032
4355.93 6272
4356.56 6343
4357.18 6311
4357.80 6120
4358.42 6095
4359.05 6023
4359.67 6117
4360.29 6186
4360.92 5994
4361.54 6084
4362.16 5992
4362.78 6012
4363.41 6189
4364.03 6035
4364.65 6289
4365.28 6322
4365.90 6162
4366.52 6063
4367.15 6115
4367.77 6167
4368.39 6163
4369.02 6118
4369.64 6127
4370.26 6236
4370.89 6066
4371.51 6091
4372.14 6139
4372.76 5957
4373.38 5967
4374.01 6182
4374.63 6058
4375.25 6054
4375.88 5975
4376.50 5932
4377.13 5962
4377.75 5944
4378.37 5992
4379.00 6271
4379.62 6335
4380.25 6116
4380.87 6003
4381.50 6124
4382.12 6295
4382.75 6283
4383.37 6099
4383.99 5896
4384.62 6106
4385.24 6142
4385.87 6063
4386.49 6070
4387.12 6016
4387.74 6183
4388.37 6178
4388.99 6081
4389.62 6130
4390.24 6233
4390.87 6221
4391.49 6268
4392.12 6175
4392.74 6046
4393.37 6075
4393.99 6401
4394.62 6512
4395.24 6445
4395.87 6445
4396.49 6524
4397.12 6264
4397.75 6248
4398.37 6206
4399.00 6324
4399.62 6220
4400.25 6216
4400.87 6089
4401.50 6024
4402.13 6168
4402.75 6358
4403.38 6050
4404.00 6288
4404.63 6212
4405.26 6351
4405.88 6237
4406.51 6396
4407.13 6180
4407.76 5874
4408.39 5943
4409.01 5873
4409.64 5896
4410.27 5939
4410.89 6325
4411.52 6139
4412.15 6011
4412.77 6134
4413.40 6154
4414.03 6097
4414.65 6159
4415.28 6091
4415.91 6162
4416.53 6007
4417.16 5988
4417.79 5973
4418.41 6126
4419.04 6107
4419.67 6193
4420.30 6130
4420.92 6151
4421.55 6060
4422.18 6036
4422.80 6059
4423.43 5964
4424.06 5870
4424.69 5913
4425.31 5959
4425.94 6033
4426.57 6280
4427.20 6254
4427.82 5934
4428.45 5860
4429.08 6102
4429.71 5954
4430.34 5561
4430.96 5795
4431.59 5942
4432.22 5783
4432.85 5669
4433.48 5813
4434.10 5746
4434.73 5779
4435.36 5758
4435.99 5877
4436.62 5785
4437.25 5754
4437.87 5859
4438.50 5866
4439.13 5964
4439.76 5601
4440.39 5694
4441.02 5680
4441.64 5895
4442.27 5970
4442.90 5758
4443.53 5787
4444.16 5890
4444.79 5825
4445.42 5818
4446.05 5981
4446.68 5816
4447.30 6001
4447.93 6087
4448.56 5992
4449.19 5802
4449.82 5788
4450.45 5798
4451.08 5878
4451.71 5736
4452.34 5609
4452.97 5697
4453.60 5805
4454.23 5592
4454.86 5856
4455.49 5906
4456.12 5933
4456.75 5696
4457.38 5870
4458.01 5833
4458.64 5646
4459.27 5717
4459.90 5808
4460.53 5872
4461.16 5978
4461.79 5895
4462.42 5621
4463.05 5687
4463.68 5694
4464.31 5653
4464.94 5790
4465.57 5649
4466.20 5674
4466.83 5788
4467.46 5428
4468.09 5516
4468.72 5718
4469.35 5662
4469.98 5841
4470.61 5681
4471.24 5649
4471.87 5555
4472.50 5631
4473.13 5719
4473.77 5703
4474.40 5890
4475.03 5887
4475.66 5623
4476.29 5452
4476.92 5883
4477.55 5765
4478.18 5696
4478.82 5595
4479.45 5555
4480.08 5706
4480.71 5641
4481.34 5817
4481.97 5708
4482.60 5776
4483.24 5855
4483.87 5651
4484.50 5573
4485.13 5506
4485.76 5776
4486.39 5751
4487.03 5827
4487.66 5701
4488.29 5638
4488.92 5659
4489.55 5687
4490.19 5770
4490.82 5726
4491.45 5708
4492.08 5403
4492.71 5466
4493.35 5876
4493.98 5731
4494.61 5731
4495.24 5862
4495.88 5570
4496.51 5453
4497.14 5713
4497.77 5710
4498.41 5654
4499.04 5577
4499.67 5601
4500.31 5683
4500.94 5505
4501.57 5624
4502.20 5763
4502.84 5773
4503.47 5677
4504.10 5802
4504.74 5697
4505.37 5794
4506.00 6018
4506.64 6025
4507.27 6023
4507.90 5690
4508.54 5620
4509.17 5816
4509.80 5681
4510.44 5738
4511.07 5844
4511.70 5767
4512.34 5733
4512.97 5940
4513.60 5861
4514.24 5785
4514.87 5661
4515.51 5852
4516.14 6062
4516.77 5932
4517.41 5986
4518.04 5972
4518.68 5838
4519.31 5808
4519.94 5512
4520.58 5851
4521.21 5764
4521.85 5769
4522.48 5644
4523.12 5648
4523.75 5713
4524.39 5875
4525.02 5663
4525.65 5783
4526.29 5680
4526.92 5831
4527.56 5871
4528.19 5902
4528.83 5796
4529.46 6075
4530.10 6079
4530.73 6045
4531.37 5934
4532.00 6162
4532.64 6372
4533.27 6388
4533.91 6617
4534.54 6682
4535.18 6651
4535.81 6701
4536.45 6527
4537.09 6687
4537.72 6645
4538.36 6485
4538.99 6313
4539.63 6126
4540.26 6184
4540.90 5931
4541.53 5872
4542.17 5736
4542.81 5834
4543.44 5815
4544.08 5744
4544.71 5750
4545.35 5786
4545.99 5762
4546.62 5915
4547.26 5977
4547.89 5633
4548.53 5709
4549.17 5649
4549.80 5693
4550.44 5603
4551.08 5715
4551.71 5768
4552.35 5636
4552.98 5749
4553.62 5683
4554.26 5753
4554.89 5668
4555.53 6017
4556.17 5730
4556.80 5904
4557.44 5876
4558.08 5793
4558.72 5910
4559.35 5747
4559.99 5707
4560.63 5823
4561.26 5800
4561.90 5719
4562.54 5654
4563.17 5705
4563.81 5768
4564.45 5811
4565.09 5958
4565.72 5935
4566.36 5859
4567.00 5640
4567.64 5592
4568.27 5696
4568.91 5794
4569.55 5767
4570.19 5899
4570.82 6057
4571.46 6297
4572.10 6137
4572.74 6270
4573.38 6307
4574.01 6308
4574.65 6218
4575.29 6003
4575.93 6030
4576.57 6024
4577.20 5849
4577.84 5843
4578.48 5731
4579.12 5600
4579.76 5739
4580.40 5814
4581.04 5729
4581.67 5722
4582.31 5881
4582.95 5808
4583.59 5753
4584.23 5925
4584.87 5645
4585.51 5558
4586.14 5524
4586.78 5705
4587.42 5616
4588.06 5472
4588.70 5560
4589.34 5454
4589.98 5536
4590.62 5629
4591.26 5435
4591.90 5601
4592.54 5708
4593.17 5723
4593.81 5652
4594.45 5656
4595.09 5605
4595.73 5602
4596.37 5757
4597.01 5762
4597.65 5695
4598.29 5586
4598.93 5615
4599.57 5502
4600.21 5524
4600.85 5513
4601.49 5545
4602.13 5517
4602.77 5525
4603.41 5670
4604.05 5663
4604.69 5677
4605.33 5682
4605.97 5721
4606.61 5722
4607.25 5823
4607.89 5814
4608.53 5925
4609.17 5854
4609.81 5714
4610.45 5761
4611.09 5966
4611.73 5903
4612.38 5865
4613.02 5644
4613.66 5651
4614.30 5758
4614.94 5857
4615.58 5622
4616.22 5546
4616.86 5587
4617.50 5629
4618.14 5718
4618.78 5859
4619.43 5746
4620.07 5610
4620.71 5534
4621.35 5703
4621.99 5678
4622.63 5520
4623.27 5450
4623.91 5491
4624.56 5490
4625.20 5659
4625.84 5703
4626.48 5447
4627.12 5464
4627.76 5593
4628.41 5531
4629.05 5446
4629.69 5632
4630.33 5739
4630.97 5733
4631.62 5606
4632.26 5641
4632.90 5588
4633.54 5629
4634.18 5630
4634.83 5708
4635.47 5732
4636.11 5753
4636.75 5737
4637.40 5623
4638.04 5714
4638.68 5758
4639.32 5522
4639.97 5605
4640.61 5721
4641.25 5596
4641.89 5817
4642.54 5736
4643.18 5678
4643.82 5670
4644.46 5784
4645.11 5600
4645.75 5447
4646.39 5841
4647.04 5774
4647.68 5674
4648.32 5420
4648.97 5523
4649.61 5432
4650.25 5475
4650.90 5453
4651.54 5615
4652.18 5643
4652.83 5570
4653.47 5558
4654.11 5655
4654.76 5714
4655.40 5614
4656.04 5564
4656.69 5471
4657.33 5767
4657.98 5683
4658.62 5506
4659.26 5570
4659.91 5370
4660.55 5331
4661.20 5364
4661.84 5295
4662.48 5481
4663.13 5398
4663.77 5414
4664.42 5474
4665.06 5632
4665.71 5643
4666.35 5378
4666.99 5295
4667.64 5269
4668.28 5509
4668.93 5329
4669.57 5433
4670.22 5293
4670.86 5394
4671.51 5450
4672.15 5408
4672.80 5375
4673.44 5431
4674.09 5206
4674.73 5256
4675.38 5414
4676.02 5429
4676.67 5589
4677.31 5459
4677.96 5401
4678.60 5321
4679.25 5523
4679.89 5541
4680.54 5728
4681.18 5503
4681.83 5444
4682.47 5319
4683.12 5272
4683.77 5532
4684.41 5678
4685.06 5462
4685.70 5369
4686.35 5550
4686.99 5643
4687.64 5586
4688.29 5497
4688.93 5476
4689.58 5442
4690.22 5656
4690.87 5285
4691.52 5238
4692.16 5617
4692.81 5454
4693.45 5164
4694.10 5313
4694.75 5213
4695.39 5348
4696.04 5341
4696.69 5256
4697.33 5433
4697.98 5431
4698.63 5396
4699.27 5330
4699.92 5414
4700.57 5472
4701.21 5378
4701.86 5362
4702.51 5353
4703.15 5608
4703.80 5425
4704.45 5439
4705.10 5469
4705.74 5388
4706.39 5256
4707.04 5416
4707.68 5278
4708.33 5457
4708.98 5309
4709.63 5568
4710.27 5382
4710.92 5241
4711.57 5227
4712.22 5229
4712.86 5453
4713.51 5604
4714.16 5585
4714.81 5519
4715.45 5549
4716.10 5518
4716.75 5449
4717.40 5441
4718.05 5450
4718.69 5401
4719.34 5343
4719.99 5338
4720.64 5330
4721.29 5448
4721.94 5162
4722.58 5442
4723.23 5387
4723.88 5493
4724.53 5660
4725.18 5549
4725.83 5428
4726.47 5230
4727.12 5562
4727.77 5408
4728.42 5195
4729.07 5434
4729.72 5540
4730.37 5454
4731.02 5438
4731.66 5319
4732.31 5283
4732.96 5455
4733.61 5449
4734.26 5494
4734.91 5542
4735.56 5424
4736.21 5400
4736.86 5431
4737.51 5412
4738.16 5268
4738.81 5363
4739.45 5335
4740.10 5224
4740.75 5007
4741.40 5293
4742.05 5448
4742.70 5171
4743.35 5178
4744.00 5375
4744.65 5438
4745.30 5282
4745.95 5464
4746.60 5301
4747.25 5492
4747.90 5357
4748.55 5288
4749.20 5074
4749.85 5305
4750.50 5455
4751.15 5338
4751.80 5512
4752.45 5284
4753.10 5403
4753.75 5420
4754.40 5618
4755.05 5545
4755.71 5452
4756.36 5436
4757.01 5625
4757.66 5558
4758.31 5430
4758.96 5474
4759.61 5567
4760.26 5551
4760.91 5528
4761.56 5333
4762.21 5511
4762.86 5408
4763.52 5573
4764.17 5504
4764.82 5334
4765.47 5395
4766.12 5290
4766.77 5391
4767.42 5460
4768.07 5594
4768.73 5356
4769.38 5390
4770.03 5237
4770.68 5550
4771.33 5329
4771.98 5279
4772.64 5188
4773.29 5239
4773.94 5114
4774.59 5031
4775.24 5244
4775.89 5203
4776.55 5054
4777.20 5297
4777.85 5313
4778.50 5264
4779.15 5273
4779.81 5504
4780.46 5318
4781.11 5212
4781.76 5382
4782.42 5424
4783.07 5190
4783.72 5166
4784.37 5293
4785.03 5404
4785.68 5434
4786.33 5515
4786.98 5419
4787.64 5087
4788.29 5179
4788.94 5096
4789.60 5382
4790.25 5362
4790.90 5282
4791.55 5408
4792.21 5666
4792.86 5553
4793.51 5419
4794.17 5653
4794.82 5451
4795.47 5366
4796.13 5342
4796.78 5418
4797.43 5393
4798.09 5499
4798.74 5539
4799.39 5251
4800.05 5153
4800.70 5447
4801.36 5285
4802.01 5252
4802.66 5399
4803.32 5341
4803.97 5399
4804.62 5328
4805.28 5254
4805.93 5353
4806.59 5330
4807.24 5272
4807.89 5305
4808.55 5366
4809.20 5180
4809.86 5136
4810.51 5171
4811.17 5210
4811.82 5042
4812.47 5162
4813.13 5316
4813.78 5541
4814.44 5285
4815.09 5247
4815.75 5270
4816.40 5241
4817.06 5195
4817.71 5372
4818.37 5302
4819.02 5239
4819.68 5362
4820.33 5337
4820.99 5330
4821.64 5361
4822.30 5362
4822.95 5203
4823.61 5419
4824.26 5542
4824.92 5373
4825.57 5213
4826.23 5277
4826.88 5343
4827.54 5255
4828.19 5354
4828.85 5350
4829.51 5422
4830.16 5554
4830.82 5336
4831.47 5269
4832.13 5130
4832.78 5082
4833.44 5378
4834.10 5340
4834.75 5464
4835.41 5353
4836.06 5503
4836.72 5251
4837.38 5191
4838.03 5558
4838.69 5441
4839.34 5387
4840.00 5527
4840.66 5366
4841.31 5312
4841.97 5372
4842.63 5551
4843.28 5304
4843.94 5343
4844.60 5438
4845.25 5304
4845.91 5265
4846.57 5440
4847.22 5317
4847.88 5453
4848.54 5536
4849.19 5396
4849.85 5432
4850.51 5405
4851.17 5652
4851.82 5463
4852.48 5437
4853.14 5486
4853.79 5381
4854.45 5651
4855.11 5261
4855.77 5357
4856.42 5555
4857.08 5530
4857.74 5294
4858.40 5236
4859.05 5503
4859.71 5409
4860.37 5286
4861.03 5243
4861.68 5339
4862.34 5389
4863.00 5384
4863.66 5449
4864.32 5485
4864.97 5533
4865.63 5489
4866.29 5438
4866.95 5554
4867.61 5253
4868.26 5072
4868.92 5348
4869.58 5533
4870.24 5538
4870.90 5410
4871.56 5426
4872.21 5501
4872.87 5642
4873.53 5438
4874.19 5357
4874.85 5352
4875.51 5306
4876.17 5687
4876.83 5487
4877.48 5355
4878.14 5444
4878.80 5350
4879.46 5381
4880.12 5332
4880.78 5346
4881.44 5374
4882.10 5493
4882.76 5346
4883.42 5271
4884.08 5401
4884.73 5327
4885.39 5541
4886.05 5391
4886.71 5186
4887.37 5037
4888.03 5126
4888.69 5274
4889.35 5132
4890.01 5268
4890.67 5186
4891.33 5426
4891.99 5286
4892.65 5119
4893.31 5248
4893.97 5288
4894.63 5284
4895.29 5346
4895.95 5150
4896.61 5287
4897.27 5543
4897.93 5471
4898.59 5200
4899.25 5297
4899.91 5256
4900.57 5275
4901.23 5166
4901.89 5167
4902.55 5294
4903.21 5371
4903.88 5307
4904.54 4899
4905.20 5057
4905.86 5175
4906.52 5122
4907.18 5037
4907.84 5040
4908.50 5142
4909.16 5298
4909.82 5309
4910.48 5061
4911.15 5031
4911.81 5227
4912.47 5350
4913.13 5200
4913.79 4980
4914.45 5025
4915.11 5102
4915.77 5285
4916.44 5303
4917.10 5256
4917.76 5185
4918.42 5108
4919.08 5088
4919.74 5031
4920.41 5001
4921.07 5064
4921.73 5179
4922.39 5204
4923.05 5183
4923.72 5114
4924.38 5178
4925.04 5149
4925.70 5056
4926.36 5152
4927.03 5054
4927.69 5211
4928.35 5191
4929.01 5189
4929.67 5274
4930.34 5058
4931.00 5134
4931.66 5314
4932.32 5191
4932.99 5315
4933.65 5174
4934.31 5061
4934.98 5098
4935.64 5058
4936.30 5078
4936.96 5243
4937.63 5038
4938.29 4990
4938.95 5105
4939.62 5191
4940.28 5064
4940.94 4803
4941.61 5116
4942.27 5053
4942.93 4991
4943.60 5105
4944.26 5141
4944.92 5048
4945.59 4935
4946.25 5167
4946.91 5084
4947.58 5113
4948.24 5100
4948.90 5236
4949.57 5015
4950.23 5221
4950.89 5206
4951.56 5064
4952.22 5075
4952.89 5200
4953.55 5105
4954.21 4980
4954.88 5017
4955.54 5297
4956.21 5271
4956.87 5216
4957.53 5128
4958.20 5273
4958.86 5245
4959.53 5221
4960.19 5195
4960.86 5146
4961.52 5049
4962.19 5049
4962.85 5173
4963.52 5068
4964.18 5016
4964.84 5067
4965.51 5064
4966.17 4982
4966.84 5082
4967.50 4960
4968.17 5032
4968.83 4990
4969.50 4991
4970.16 5174
4970.83 5032
4971.49 5076
4972.16 5006
4972.82 5244
4973.49 5097
4974.16 5226
4974.82 5170
4975.49 5242
4976.15 5272
4976.82 5320
4977.48 5322
4978.15 5132
4978.81 5114
4979.48 5279
4980.15 5212
4980.81 5193
4981.48 5286
4982.14 5159
4982.81 5174
4983.48 5129
4984.14 5235
4984.81 5226
4985.47 5291
4986.14 5085
4986.81 5197
4987.47 5288
4988.14 5228
4988.80 5257
4989.47 5316
4990.14 5401
4990.80 5577
4991.47 5721
4992.14 5734
4992.80 5683
4993.47 5771
4994.14 5910
4994.80 5688
4995.47 5660
4996.14 5544
4996.80 5438
4997.47 5591
4998.14 5499
4998.81 5489
4999.47 5364
5000.14 5134
5000.81 5205
5001.47 5110
5002.14 5178
5002.81 5314
5003.48 5248
5004.14 5214
5004.81 5331
5005.48 5135
5006.15 5221
5006.81 5371
5007.48 5127
5008.15 5044
5008.82 5155
5009.48 5138
5010.15 4903
5010.82 4989
5011.49 5067
5012.16 5390
5012.82 5548
5013.49 5313
5014.16 5364
5014.83 5255
5015.50 5340
5016.16 5287
5016.83 5348
5017.50 5305
5018.17 5257
5018.84 5379
5019.50 5574
5020.17 5436
5020.84 5351
5021.51 5189
5022.18 5202
5022.85 5326
5023.52 5301
5024.19 5486
5024.85 5535
5025.52 5464
5026.19 5576
5026.86 5756
5027.53 5743
5028.20 5781
5028.87 5511
5029.54 5615
5030.21 5485
5030.87 5560
5031.54 5656
5032.21 5542
5032.88 5427
5033.55 5549
5034.22 5398
5034.89 5276
5035.56 5376
5036.23 5526
5036.90 5500
5037.57 5426
5038.24 5441
5038.91 5315
5039.58 5214
5040.25 5312
5040.92 5275
5041.59 5283
5042.26 5290
5042.93 5380
5043.60 5318
5044.27 5226
5044.94 5231
5045.61 5312
5046.28 5503
5046.95 5380
5047.62 5371
5048.29 5454
5048.96 5395
5049.63 5435
5050.30 5351
5050.97 5416
5051.64 5462
5052.31 5511
5052.98 5491
5053.65 5507
5054.32 5406
5054.99 5001
5055.66 5059
5056.34 5259
5057.01 5321
5057.68 5245
5058.35 5165
5059.02 5358
5059.69 5344
5060.36 5545
5061.03 5160
5061.70 5225
5062.38 5149
5063.05 5211
5063.72 5195
5064.39 5238
5065.06 5393
5065.73 5413
5066.40 5347
5067.08 5427
5067.75 5147
5068.42 5535
5069.09 5627
5069.76 5442
5070.43 5318
5071.11 5107
5071.78 5118
5072.45 4963
5073.12 5254
5073.79 5235
5074.47 5279
5075.14 5188
5075.81 5177
5076.48 5180
5077.15 5223
5077.83 5207
5078.50 5184
5079.17 5256
5079.84 4989
5080.52 4931
5081.19 5154
5081.86 5172
5082.53 5386
5083.21 5279
5083.88 5076
5084.55 5083
5085.22 5193
5085.90 5159
5086.57 5243
5087.24 5188
5087.92 5320
5088.59 5150
5089.26 5150
5089.93 5195
5090.61 5300
5091.28 5115
5091.95 5143
5092.63 5118
5093.30 5361
5093.97 5402
5094.65 5264
5095.32 5151
5095.99 5128
5096.67 5055
5097.34 5039
5098.02 5119
5098.69 5082
5099.36 5107
5100.04 5217
5100.71 5320
5101.38 5300
5102.06 5171
5102.73 5187
5103.41 5327
5104.08 5287
5104.75 5007
5105.43 5136
5106.10 5230
5106.78 5145
5107.45 5189
5108.12 5241
5108.80 5383
5109.47 5304
5110.15 5161
5110.82 5067
5111.50 5095
5112.17 5115
5112.85 5249
5113.52 5331
5114.20 5183
5114.87 5150
5115.54 5191
5116.22 5268
5116.89 5092
5117.57 4908
5118.24 5011
5118.92 5112
5119.59 5104
5120.27 4970
5120.94 4970
5121.62 5031
5122.30 5225
5122.97 4993
5123.65 5031
5124.32 5174
5125.00 5152
5125.67 5077
5126.35 5062
5127.02 5074
5127.70 4892
5128.37 5248
5129.05 5211
5129.73 5037
5130.40 5193
5131.08 5161
5131.75 5226
5132.43 5271
5133.10 5143
5133.78 5123
5134.46 5083
5135.13 5054
5135.81 5190
5136.49 5194
5137.16 5343
5137.84 5148
5138.51 5143
5139.19 5142
5139.87 5105
5140.54 5039
5141.22 5133
5141.90 5240
5142.57 5235
5143.25 4874
5143.93 5017
5144.60 4977
5145.28 5056
5145.96 5102
5146.63 4888
5147.31 5075
5147.99 5008
5148.66 4977
5149.34 5009
5150.02 5136
5150.69 5063
5151.37 5115
5152.05 5131
5152.73 4916
5153.40 4946
5154.08 4898
5154.76 5030
5155.44 4921
5156.11 5001
5156.79 5193
5157.47 5170
5158.15 5172
5158.82 4908
5159.50 4885
5160.18 5121
5160.86 5122
5161.53 5110
5162.21 4940
5162.89 5106
5163.57 5166
5164.25 5093
5164.92 4913
5165.60 4889
5166.28 4991
5166.96 5014
5167.64 4938
5168.31 4862
5168.99 4964
5169.67 4890
5170.35 5034
5171.03 5132
5171.71 4958
5172.39 5053
5173.06 5050
5173.74 4892
5174.42 4945
5175.10 5101
5175.78 4949
5176.46 4875
5177.14 4667
5177.82 4978
5178.49 4985
5179.17 4963
5179.85 5004
5180.53 5010
5181.21 4879
5181.89 4801
5182.57 5032
5183.25 5006
5183.93 4793
5184.61 4815
5185.29 4893
5185.97 4909
5186.64 5033
5187.32 4915
5188.00 4917
5188.68 5178
5189.36 4908
5190.04 4922
5190.72 5019
5191.40 4942
5192.08 4937
5192.76 4899
5193.44 4712
5194.12 4782
5194.80 4891
5195.48 5018
5196.16 4751
5196.84 4894
5197.52 4889
5198.20 4860
5198.88 4835
5199.56 4987
5200.24 4916
5200.92 5062
5201.60 4948
5202.28 4954
5202.96 4941
5203.65 4637
5204.33 4925
5205.01 5044
5205.69 4995
5206.37 4933
5207.05 4988
5207.73 4746
5208.41 4863
5209.09 4917
5209.77 4773
5210.45 4729
5211.13 4792
5211.82 4999
5212.50 4883
5213.18 4936
5213.86 4742
5214.54 4745
5215.22 4890
5215.90 4951
5216.58 5111
5217.27 4996
5217.95 5086
5218.63 4839
5219.31 4810
5219.99 4875
5220.67 4848
5221.36 5037
5222.04 4896
5222.72 4932
5223.40 5062
5224.08 5144
5224.77 5213
5225.45 5078
5226.13 4837
5226.81 4894
5227.49 5121
5228.18 4792
5228.86 4811
5229.54 4812
5230.22 4764
5230.91 4975
5231.59 4928
5232.27 4982
5232.95 4850
5233.63 4886
5234.32 4952
5235.00 4807
5235.68 4757
5236.37 4853
5237.05 4800
5237.73 4712
5238.41 5022
5239.10 5005
5239.78 5107
5240.46 5027
5241.15 5085
5241.83 5239
5242.51 5054
5243.20 4863
5243.88 5095
5244.56 5213
5245.24 5147
5245.93 4884
5246.61 5110
5247.29 4863
5247.98 4792
5248.66 4776
5249.35 4779
5250.03 4928
5250.71 4969
5251.40 4797
5252.08 5102
5252.76 4955
5253.45 4943
5254.13 5099
5254.82 5058
5255.50 5047
5256.18 4975
5256.87 4953
5257.55 4898
5258.24 4891
5258.92 4781
5259.60 4778
5260.29 4578
5260.97 4711
5261.66 4827
5262.34 4896
5263.03 4978
5263.71 4895
5264.40 4798
5265.08 4921
5265.76 4877
5266.45 4908
5267.13 4895
5267.82 4947
5268.50 4969
5269.19 5039
5269.87 4871
5270.56 4806
5271.24 5076
5271.93 4785
5272.61 4916
5273.30 4929
5273.98 4883
5274.67 4937
5275.35 4774
5276.04 4775
5276.72 4902
5277.41 4757
5278.10 4983
5278.78 4902
5279.47 4746
5280.15 4729
5280.84 4902
5281.52 4931
5282.21 4941
5282.89 4837
5283.58 5094
5284.27 5101
5284.95 5060
5285.64 5107
5286.32 5183
5287.01 5149
5287.70 5013
5288.38 5041
5289.07 4941
5289.75 5111
5290.44 5032
5291.13 5074
5291.81 5085
5292.50 4788
5293.19 4810
5293.87 5031
5294.56 5115
5295.25 5080
5295.93 5008
5296.62 4965
5297.31 4925
5297.99 5040
5298.68 5042
5299.37 4952
5300.05 4921
5300.74 4911
5301.43 5039
5302.11 5067
5302.80 5181
5303.49 4960
5304.18 5132
5304.86 5172
5305.55 5458
5306.24 5298
5306.92 5426
5307.61 5242
5308.30 5219
5308.99 5357
5309.67 5126
5310.36 5091
5311.05 5026
5311.74 4961
5312.42 4877
5313.11 4842
5313.80 4947
5314.49 4984
5315.18 4850
5315.86 4803
5316.55 4833
5317.24 4911
5317.93 4877
5318.62 4987
5319.30 4937
5319.99 4889
5320.68 4811
5321.37 4910
5322.06 4881
5322.74 4850
5323.43 4866
5324.12 4859
5324.81 4905
5325.50 4890
5326.19 4996
5326.88 4950
5327.56 4976
5328.25 4880
5328.94 4802
5329.63 4796
5330.32 4839
5331.01 4945
5331.70 4931
5332.39 4937
5333.07 4938
5333.76 4949
5334.45 5097
5335.14 4946
5335.83 4664
5336.52 4799
5337.21 4981
5337.90 4981
5338.59 4953
5339.28 4814
5339.97 4901
5340.66 4987
5341.35 4935
5342.04 4966
5342.73 5086
5343.42 5045
5344.10 5128
5344.79 5003
5345.48 5028
5346.17 4949
5346.86 4982
5347.55 5060
5348.24 4860
5348.93 4888
5349.62 4916
5350.31 4932
5351.00 5064
5351.69 5162
5352.39 5104
5353.08 5408
5353.77 5420
5354.46 5500
5355.15 5435
5355.84 5362
5356.53 5426
5357.22 5308
5357.91 5344
5358.60 5097
5359.29 4938
5359.98 5176
5360.67 5151
5361.36 5051
5362.05 5006
5362.74 5140
5363.44 4976
5364.13 4896
5364.82 4890
5365.51 4808
5366.20 5027
5366.89 4976
5367.58 4920
5368.27 4857
5368.96 4882
5369.66 4830
5370.35 4851
5371.04 4808
5371.73 4800
5372.42 4746
5373.11 4800
5373.81 4664
5374.50 4815
5375.19 4610
5375.88 4920
5376.57 4804
5377.26 4618
5377.96 4899
5378.65 4870
5379.34 4854
5380.03 4957
5380.72 4801
5381.42 4764
5382.11 4803
5382.80 4918
5383.49 4822
5384.18 4862
5384.88 4844
5385.57 4787
5386.26 4771
5386.95 4827
5387.65 4710
5388.34 4881
5389.03 4977
5389.72 4873
5390.42 4814
5391.11 4880
5391.80 5042
5392.50 5107
5393.19 4958
5393.88 4992
5394.57 5039
5395.27 5113
5395.96 5023
5396.65 5041
5397.35 5071
5398.04 5095
5398.73 4861
5399.43 4987
5400.12 4931
5400.81 4798
5401.51 4980
5402.20 4849
5402.89 4858
5403.59 4740
5404.28 4847
5404.97 4973
5405.67 4930
5406.36 4834
5407.06 4874
5407.75 5033
5408.44 4978
5409.14 5029
5409.83 4831
5410.53 4803
5411.22 4807
5411.91 4928
5412.61 4762
5413.30 4685
5414.00 5021
5414.69 4904
5415.38 4797
5416.08 4872
5416.77 4942
5417.47 4795
5418.16 4743
5418.86 4703
5419.55 4816
5420.25 4662
5420.94 4748
5421.64 4884
5422.33 4899
5423.03 4835
5423.72 4774
5424.41 4823
5425.11 4899
5425.80 4766
5426.50 4914
5427.19 4782
5427.89 4768
5428.59 4719
5429.28 4780
5429.98 4857
5430.67 5110
5431.37 5034
5432.06 4885
5432.76 4888
5433.45 5024
5434.15 4898
5434.84 4880
5435.54 4775
5436.23 4957
5436.93 4848
5437.63 4844
5438.32 4891
5439.02 4925
5439.71 4762
5440.41 4888
5441.11 5084
5441.80 4939
5442.50 4936
5443.19 4949
5443.89 4970
5444.59 4856
5445.28 4830
5445.98 4802
5446.68 4907
5447.37 4876
5448.07 4871
5448.76 4878
5449.46 5025
5450.16 5252
5450.85 5252
5451.55 5143
5452.25 5153
5452.94 5137
5453.64 5182
5454.34 5061
5455.03 4917
5455.73 4881
5456.43 5112
5457.13 5056
5457.82 5047
5458.52 5022
5459.22 5050
5459.91 4955
5460.61 4954
5461.31 5068
5462.01 4956
5462.70 4927
5463.40 4979
5464.10 5031
5464.80 4921
5465.49 4942
5466.19 5019
5466.89 5374
5467.59 5282
5468.28 5204
5468.98 5074
5469.68 5107
5470.38 5019
5471.07 5109
5471.77 4984
5472.47 4844
5473.17 5023
5473.87 4969
5474.56 4944
5475.26 5118
5475.96 5001
5476.66 5115
5477.36 5121
5478.06 5036
5478.75 5071
5479.45 5023
5480.15 5042
5480.85 5134
5481.55 5045
5482.25 5011
5482.95 4886
5483.64 5104
5484.34 5094
5485.04 5125
5485.74 5161
5486.44 5446
5487.14 5374
5487.84 5086
5488.54 5172
5489.23 5199
5489.93 5113
5490.63 5049
5491.33 4942
5492.03 5026
5492.73 5164
5493.43 4952
5494.13 5061
5494.83 5079
5495.53 5260
5496.23 5216
5496.93 5156
5497.63 5079
5498.33 5145
5499.03 5159
5499.73 5250
5500.43 5306
5501.13 5310
5501.83 5186
5502.53 5394
5503.23 5470
5503.93 5489
5504.63 5382
5505.33 5361
5506.03 5486
5506.73 5586
5507.43 5345
5508.13 5453
5508.83 5454
5509.53 5408
5510.23 5304
5510.93 5217
5511.63 5487
5512.33 5478
5513.03 5395
5513.73 5291
5514.43 5452
5515.13 5468
5515.83 5408
5516.53 5527
5517.23 5304
5517.93 5493
5518.64 5642
5519.34 5510
5520.04 5395
5520.74 5541
5521.44 5430
5522.14 5386
5522.84 5194
5523.54 5190
5524.24 5019
5524.95 5124
5525.65 5180
5526.35 5301
5527.05 5116
5527.75 4993
5528.45 4916
5529.15 4932
5529.86 5020
5530.56 4981
5531.26 4979
5531.96 5091
5532.66 4900
5533.36 5018
5534.07 4761
5534.77 5026
5535.47 4912
5536.17 4966
5536.87 5184
5537.58 5043
5538.28 4932
5538.98 4972
5539.68 4920
5540.39 4918
5541.09 4870
5541.79 5031
5542.49 5235
5543.20 5060
5543.90 5047
5544.60 4957
5545.30 4992
5546.01 5018
5546.71 5094
5547.41 5034
5548.11 5149
5548.82 4887
5549.52 5104
5550.22 5055
5550.93 5035
5551.63 5084
5552.33 4930
5553.03 4951
5553.74 4946
5554.44 5043
5555.14 5134
5555.85 4832
5556.55 5063
5557.25 5075
5557.96 5018
5558.66 5071
5559.36 5104
5560.07 5026
5560.77 5066
5561.48 4947
5562.18 5001
5562.88 4916
5563.59 4978
5564.29 4924
5564.99 4947
5565.70 4973
5566.40 4912
5567.11 5020
5567.81 4912
5568.51 4947
5569.22 4918
5569.92 4885
5570.63 4841
5571.33 5000
5572.04 4898
5572.74 4982
5573.44 5000
5574.15 4844
5574.85 4767
5575.56 4726
5576.26 4733
5576.97 4819
5577.67 4795
5578.38 4826
5579.08 4891
5579.79 4726
5580.49 4687
5581.20 4745
5581.90 4747
5582.61 4847
5583.31 4742
5584.02 4922
5584.72 5026
5585.43 4924
5586.13 4938
5586.84 4767
5587.54 4735
5588.25 4766
5588.95 4790
5589.66 4758
5590.36 4755
5591.07 4916
5591.77 4884
5592.48 4607
5593.19 4618
5593.89 4895
5594.60 5019
5595.30 4819
5596.01 4879
5596.71 4603
5597.42 4891
5598.13 4817
5598.83 4673
5599.54 4554
5600.24 4707
5600.95 4676
5601.66 4629
5602.36 4644
5603.07 4502
5603.78 4521
5604.48 4482
5605.19 4511
5605.89 4592
5606.60 4692
5607.31 4605
5608.01 4583
5608.72 4520
5609.43 4633
5610.13 4625
5610.84 4713
5611.55 4679
5612.25 4657
5612.96 4631
5613.67 4615
5614.38 4511
5615.08 4728
5615.79 4773
5616.50 4697
5617.20 4737
5617.91 4557
5618.62 4736
5619.33 4849
5620.03 4794
5620.74 4635
5621.45 4733
5622.15 4630
5622.86 4444
5623.57 4587
5624.28 4603
5624.99 4653
5625.69 4478
5626.40 4425
5627.11 4656
5627.82 4567
5628.52 4525
5629.23 4606
5629.94 4544
5630.65 4581
5631.36 4612
5632.06 4640
5632.77 4583
5633.48 4529
5634.19 4561
5634.90 4699
5635.61 4662
5636.31 4537
5637.02 4686
5637.73 4514
5638.44 4653
5639.15 4570
5639.86 4586
5640.56 4646
5641.27 4651
5641.98 4606
5642.69 4659
5643.40 4627
5644.11 4565
5644.82 4633
5645.53 4599
5646.24 4560
5646.94 4510
5647.65 4663
5648.36 4645
5649.07 4446
5649.78 4577
5650.49 4510
5651.20 4671
5651.91 4550
5652.62 4563
5653.33 4639
5654.04 4481
5654.75 4568
5655.46 4746
5656.17 4479
5656.88 4562
5657.59 4672
5658.30 4745
5659.01 4555
5659.71 4682
5660.42 4652
5661.13 4527
5661.84 4291
5662.55 4440
5663.26 4518
5663.97 4660
5664.69 4528
5665.40 4503
5666.11 4419
5666.82 4479
5667.53 4591
5668.24 4443
5668.95 4549
5669.66 4478
5670.37 4551
5671.08 4660
5671.79 4496
5672.50 4647
5673.21 4768
5673.92 4640
5674.63 4577
5675.34 4365
5676.05 4360
5676.76 4371
5677.48 4356
5678.19 4513
5678.90 4590
5679.61 4591
5680.32 4563
5681.03 4504
5681.74 4634
5682.45 4578
5683.16 4604
5683.88 4607
5684.59 4739
5685.30 4558
5686.01 4419
5686.72 4530
5687.43 4568
5688.15 4415
5688.86 4659
5689.57 4599
5690.28 4627
5690.99 4511
5691.70 4544
5692.42 4518
5693.13 4464
5693.84 4492
5694.55 4537
5695.26 4525
5695.98 4470
5696.69 4504
5697.40 4649
5698.11 4530
5698.82 4525
5699.54 4455
5700.25 4402
5700.96 4470
5701.67 4697
5702.39 4653
5703.10 4617
5703.81 4591
5704.52 4683
5705.24 4571
5705.95 4476
5706.66 4367
5707.38 4481
5708.09 4399
5708.80 4490
5709.51 4559
5710.23 4570
5710.94 4578
5711.65 4401
5712.37 4423
5713.08 4442
5713.79 4510
5714.51 4571
5715.22 4428
5715.93 4455
5716.65 4565
5717.36 4474
5718.07 4606
5718.79 4559
5719.50 4586
5720.21 4663
5720.93 4423
5721.64 4575
5722.36 4692
5723.07 4653
5723.78 4641
5724.50 4671
5725.21 4610
5725.92 4581
5726.64 4568
5727.35 4574
5728.07 4663
5728.78 4500
5729.50 4534
5730.21 4765
5730.92 4771
5731.64 4652
5732.35 4632
5733.07 4740
5733.78 4688
5734.50 4852
5735.21 4906
5735.93 4694
5736.64 4597
5737.35 4491
5738.07 4491
5738.78 4658
5739.50 4533
5740.21 4588
5740.93 4556
5741.64 4692
5742.36 4502
5743.07 4490
5743.79 4609
5744.50 4699
5745.22 4627
5745.93 4608
5746.65 4589
5747.37 4703
5748.08 4832
5748.80 4636
5749.51 4699
5750.23 4627
5750.94 4654
5751.66 4829
5752.37 4713
5753.09 4755
5753.81 4782
5754.52 4817
5755.24 4945
5755.95 4674
5756.67 4725
5757.38 4869
5758.10 4972
5758.82 4642
5759.53 4920
5760.25 5130
5760.96 4907
5761.68 4905
5762.40 4886
5763.11 4894
5763.83 5053
5764.55 5147
5765.26 5064
5765.98 4926
5766.70 5250
5767.41 5456
5768.13 5524
5768.85 5867
5769.56 5651
5770.28 5519
5771.00 5531
5771.71 5434
5772.43 5315
5773.15 5115
5773.86 5108
5774.58 4987
5775.30 4969
5776.01 4979
5776.73 4908
5777.45 4915
5778.17 4830
5778.88 4747
5779.60 4934
5780.32 5029
5781.04 4857
5781.75 4741
5782.47 4773
5783.19 4949
5783.91 4870
5784.62 5108
5785.34 5214
5786.06 5131
5786.78 5255
5787.49 4969
5788.21 4886
5788.93 4918
5789.65 5084
5790.37 5081
5791.08 4863
5791.80 5106
5792.52 5012
5793.24 4906
5793.96 5008
5794.68 5251
5795.39 5186
5796.11 5120
5796.83 5123
5797.55 5063
5798.27 5179
5798.99 5096
5799.70 5346
5800.42 5208
5801.14 5287
5801.86 5291
5802.58 5327
5803.30 5381
5804.02 5778
5804.74 5868
5805.45 6238
5806.17 6491
5806.89 6854
5807.61 6714
5808.33 6591
5809.05 6514
5809.77 6311
5810.49 6007
5811.21 6043
5811.93 5829
5812.65 5581
5813.37 5513
5814.09 5483
5814.81 5356
5815.52 5312
5816.24 5297
5816.96 5418
5817.68 5260
5818.40 5275
5819.12 5454
5819.84 5547
5820.56 5512
5821.28 5369
5822.00 5427
5822.72 5529
5823.44 5382
5824.16 5338
5824.88 5500
5825.60 5643
5826.32 5558
5827.04 5592
5827.76 5417
5828.48 5476
5829.21 5285
5829.93 5423
5830.65 5416
5831.37 5221
5832.09 5063
5832.81 5136
5833.53 5211
5834.25 5065
5834.97 5108
5835.69 5035
5836.41 5233
5837.13 5223
5837.85 5217
5838.57 5009
5839.30 5199
5840.02 5092
5840.74 5058
5841.46 5248
5842.18 5312
5842.90 5453
5843.62 5416
5844.34 5255
5845.07 5283
5845.79 5280
5846.51 5155
5847.23 5062
5847.95 5149
5848.67 5044
5849.39 5002
5850.12 4920
5850.84 4735
5851.56 4815
5852.28 4842
5853.00 4940
5853.73 4831
5854.45 4741
5855.17 4927
5855.89 5094
5856.61 4956
5857.34 4994
5858.06 4756
5858.78 4869
5859.50 5133
5860.23 5028
5860.95 4906
5861.67 4712
5862.39 4821
5863.11 4932
5863.84 4908
5864.56 4945
5865.28 5040
5866.01 4987
5866.73 5103
5867.45 4912
5868.17 4895
5868.90 4910
5869.62 4945
5870.34 4859
5871.07 4972
5871.79 4963
5872.51 4801
5873.23 4739
5873.96 4966
5874.68 4990
5875.40 4757
5876.13 4782
5876.85 4778
5877.57 4753
5878.30 4785
5879.02 4779
5879.74 4850
5880.47 4800
5881.19 4844
5881.92 4975
5882.64 5016
5883.36 5006
5884.09 4972
5884.81 4805
5885.53 4764
5886.26 4806
5886.98 4803
5887.71 4845
5888.43 4905
5889.15 4891
5889.88 4903
5890.60 4958
5891.33 4873
5892.05 4723
5892.78 4692
5893.50 4699
5894.23 4671
5894.95 4569
5895.67 4890
5896.40 4816
5897.12 4683
5897.85 4785
5898.57 4736
5899.30 4821
5900.02 4802
5900.75 4890
5901.47 4863
5902.20 4807
5902.92 4635
5903.65 4709
5904.37 4730
5905.10 4701
5905.82 4739
5906.55 4771
5907.27 4771
5908.00 4813
5908.72 4815
5909.45 4838
5910.17 4835
5910.90 4898
5911.62 4872
5912.35 4933
5913.08 5013
5913.80 4847
5914.53 4892
5915.25 5037
5915.98 4832
5916.70 4733
5917.43 4735
5918.16 4869
5918.88 4982
5919.61 4930
5920.33 5031
5921.06 5076
5921.79 4911
5922.51 4976
5923.24 4958
5923.97 4893
5924.69 4860
5925.42 4848
5926.14 4940
5926.87 5140
5927.60 4900
5928.32 4820
5929.05 4975
5929.78 4928
5930.50 4953
5931.23 5046
5931.96 4993
5932.68 4951
5933.41 4763
5934.14 4827
5934.86 4866
5935.59 5146
5936.32 5089
5937.05 5072
5937.77 5019
5938.50 5119
5939.23 5055
5939.95 5196
5940.68 5406
5941.41 5272
5942.14 5167
5942.86 5107
5943.59 5264
5944.32 5223
5945.05 5314
5945.77 5309
5946.50 5365
5947.23 5227
5947.96 5205
5948.68 5256
5949.41 5219
5950.14 5275
5950.87 5352
5951.60 5100
5952.32 5156
5953.05 5328
5953.78 5385
5954.51 5279
5955.24 5227
5955.96 5324
5956.69 5436
5957.42 5509
5958.15 5500
5958.88 5425
5959.61 5431
5960.33 5368
5961.06 5343
5961.79 5480
5962.52 5519
5963.25 5350
5963.98 5483
5964.71 5342
5965.44 5234
5966.16 5409
5966.89 5282
5967.62 5368
5968.35 5530
5969.08 5634
5969.81 5661
5970.54 5616
5971.27 5824
5972.00 5768
5972.73 5661
5973.46 5504
5974.18 5542
5974.91 5681
5975.64 5814
5976.37 5789
5977.10 5900
5977.83 5861
5978.56 5739
5979.29 5879
5980.02 5524
5980.75 5590
5981.48 5690
5982.21 5677
5982.94 5705
5983.67 5959
5984.40 5884
5985.13 5894
5985.86 6095
5986.59 6033
5987.32 6019
5988.05 5913
5988.78 6041
5989.51 6010
5990.24 5927
5990.97 5960
5991.70 5955
5992.43 5945
5993.16 6150
5993.89 6011
5994.62 5800
5995.35 5924
5996.09 6048
5996.82 6060
5997.55 6254
5998.28 5915
5999.01 5996
5999.74 6254
6000.47 6020
6001.20 6189
6001.93 6124
6002.66 6173
6003.39 6117
6004.13 5893
6004.86 5953
6005.59 5860
6006.32 5721
6007.05 5970
6007.78 6040
6008.51 5759
6009.25 6036
6009.98 6098
6010.71 5919
6011.44 6039
6012.17 6100
6012.90 6240
6013.64 6444
6014.37 6692
6015.10 6875
6015.83 6933
6016.56 7099
6017.29 7122
6018.03 7165
6018.76 7304
6019.49 7299
6020.22 7146
6020.96 7166
6021.69 6863
6022.42 6568
6023.15 6477
6023.88 6166
6024.62 6098
6025.35 6076
6026.08 5815
6026.81 5867
6027.55 5663
6028.28 5718
6029.01 5853
6029.75 5685
6030.48 5821
6031.21 5553
6031.94 5711
6032.68 5710
6033.41 5731
6034.14 5798
6034.88 5846
6035.61 5590
6036.34 5674
6037.07 5709
6037.81 5727
6038.54 5687
6039.27 5489
6040.01 5447
6040.74 5459
6041.47 5595
6042.21 5713
6042.94 5907
6043.68 5756
6044.41 5804
6045.14 5702
6045.88 5706
6046.61 5656
6047.34 5823
6048.08 5752
6048.81 5949
6049.55 6025
6050.28 5825
6051.01 5837
6051.75 5861
6052.48 5766
6053.22 5797
6053.95 5929
6054.68 6109
6055.42 6152
6056.15 6389
6056.89 6420
6057.62 6166
6058.36 5995
6059.09 6303
6059.83 6237
6060.56 5975
6061.29 6030
6062.03 5883
6062.76 5787
6063.50 5847
6064.23 5829
6064.97 5867
6065.70 5633
6066.44 5800
6067.17 5796
6067.91 5608
6068.64 5761
6069.38 5902
6070.11 6080
6070.85 6009
6071.58 5878
6072.32 5698
6073.06 5601
6073.79 5341
6074.53 5401
6075.26 5441
6076.00 5633
6076.73 5555
6077.47 5527
6078.20 5546
6078.94 5398
6079.68 5465
6080.41 5686
6081.15 5614
6081.88 5501
6082.62 5388
6083.35 5465
6084.09 5490
6084.83 5632
6085.56 5476
6086.30 5685
6087.04 5643
6087.77 5813
6088.51 5598
6089.24 5528
6089.98 5497
6090.72 5477
6091.45 5741
6092.19 5723
6092.93 5436
6093.66 5569
6094.40 5796
6095.14 5758
6095.87 5610
6096.61 5759
6097.35 5640
6098.08 5750
6098.82 5613
6099.56 5570
6100.29 5615
6101.03 5473
6101.77 5599
6102.51 5526
6103.24 5516
6103.98 5395
6104.72 5383
6105.46 5566
6106.19 5488
6106.93 5517
6107.67 5546
6108.41 5639
6109.14 5471
6109.88 5506
6110.62 5497
6111.36 5488
6112.09 5459
6112.83 5540
6113.57 5605
6114.31 5504
6115.04 5444
6115.78 5460
6116.52 5455
6117.26 5483
6118.00 5745
6118.73 5550
6119.47 5634
6120.21 5672
6120.95 5730
6121.69 5839
6122.43 5746
6123.16 5678
6123.90 5447
6124.64 5568
6125.38 5709
6126.12 5488
6126.86 5479
6127.60 5808
6128.33 5770
6129.07 5672
6129.81 5656
6130.55 5623
6131.29 5745
6132.03 5603
6132.77 5555
6133.51 5752
6134.25 5699
6134.98 5633
6135.72 5663
6136.46 5616
6137.20 5456
6137.94 5511
6138.68 5556
6139.42 5714
6140.16 5755
6140.90 5795
6141.64 5643
6142.38 5742
6143.12 5666
6143.86 5824
6144.60 5703
6145.34 5669
6146.08 5817
6146.82 5659
6147.56 5817
6148.30 5638
6149.04 5639
6149.78 5770
6150.52 5807
6151.26 5765
6152.00 5713
6152.74 5793
6153.48 6063
6154.22 6202
6154.96 5933
6155.70 5946
6156.44 5970
6157.18 6180
6157.92 5922
6158.66 5976
6159.40 5905
6160.14 6179
6160.88 6334
6161.62 5840
6162.36 5968
6163.10 5942
6163.85 6156
6164.59 6140
6165.33 6173
6166.07 6308
6166.81 5996
6167.55 6287
6168.29 6683
6169.03 6353
6169.77 6574
6170.51 6691
6171.26 6735
6172.00 6619
6172.74 6793
6173.48 6649
6174.22 6571
6174.96 6700
6175.70 6730
6176.45 6711
6177.19 6684
6177.93 6578
6178.67 6709
6179.41 6518
6180.16 6486
6180.90 6657
6181.64 6647
6182.38 6683
6183.12 6550
6183.87 6592
6184.61 6729
6185.35 6465
6186.09 6704
6186.83 6897
6187.58 6857
6188.32 6866
6189.06 6746
6189.80 6726
6190.55 6583
6191.29 6576
6192.03 6736
6192.77 6633
6193.52 6659
6194.26 6792
6195.00 6840
6195.74 7079
6196.49 7305
6197.23 7433
6197.97 7329
6198.72 7002
6199.46 7011
6200.20 7173
6200.94 7099
6201.69 7171
6202.43 7236
6203.17 7326
6203.92 7178
6204.66 7268
6205.40 7121
6206.15 7360
6206.89 7264
6207.63 7217
6208.38 7547
6209.12 8077
6209.87 8535
6210.61 9005
6211.35 9629
6212.10 9944
6212.84 11083
6213.58 11917
6214.33 12233
6215.07 12047
6215.82 11595
6216.56 11347
6217.30 10733
6218.05 9890
6218.79 9017
6219.54 8258
6220.28 7650
6221.02 7497
6221.77 7022
6222.51 6834
6223.26 6759
6224.00 6579
6224.75 6421
6225.49 6691
6226.24 6497
6226.98 6496
6227.73 6673
6228.47 6349
6229.21 6543
6229.96 6293
6230.70 6127
6231.45 6414
6232.19 6471
6232.94 6532
6233.68 6285
6234.43 6168
6235.17 6079
6235.92 5966
6236.67 6126
6237.41 5923
6238.16 6130
6238.90 5950
6239.65 5902
6240.39 6101
6241.14 6064
6241.88 6288
6242.63 6199
6243.37 6205
6244.12 6251
6244.87 6064
6245.61 6199
6246.36 6179
6247.10 6247
6247.85 6443
6248.59 6624
6249.34 6692
6250.09 6904
6250.83 6942
6251.58 7123
6252.33 7208
6253.07 7273
6253.82 7330
6254.56 6958
6255.31 7024
6256.06 6478
6256.80 6210
6257.55 6391
6258.30 6270
6259.04 6231
6259.79 6191
6260.54 6059
6261.28 6029
6262.03 5976
6262.78 5995
6263.52 5890
6264.27 5833
6265.02 5794
6265.76 5779
6266.51 5802
6267.26 5718
6268.01 5595
6268.75 5711
6269.50 5654
6270.25 5801
6270.99 5779
6271.74 5582
6272.49 5624
6273.24 5512
6273.98 5630
6274.73 5695
6275.48 5596
6276.23 5372
6276.97 5505
6277.72 5632
6278.47 5580
6279.22 5534
6279.96 5575
6280.71 5654
6281.46 5687
6282.21 5489
6282.96 5646
6283.70 5498
6284.45 5538
6285.20 5566
6285.95 5566
6286.70 5732
6287.45 5552
6288.19 5347
6288.94 5372
6289.69 5658
6290.44 5451
6291.19 5520
6291.94 5676
6292.68 5505
6293.43 5438
6294.18 5666
6294.93 5685
6295.68 5463
6296.43 5484
6297.18 5391
6297.93 5209
6298.67 5150
6299.42 5249
6300.17 5240
6300.92 5047
6301.67 5273
6302.42 5192
6303.17 5048
6303.92 5062
6304.67 5129
6305.42 5221
6306.17 4943
6306.92 4886
6307.67 4820
6308.41 5018
6309.16 4880
6309.91 4951
6310.66 4844
6311.41 4867
6312.16 5006
6312.91 4993
6313.66 4844
6314.41 4815
6315.16 4734
6315.91 4804
6316.66 4880
6317.41 4863
6318.16 4907
6318.91 4842
6319.66 4919
6320.41 4982
6321.16 4969
6321.91 4868
6322.66 4824
6323.41 4863
6324.16 4743
6324.92 4808
6325.67 4870
6326.42 4559
6327.17 4618
6327.92 4662
6328.67 4868
6329.42 4764
6330.17 4849
6330.92 4746
6331.67 4763
6332.42 4639
6333.17 4843
6333.92 4713
6334.68 4710
6335.43 4653
6336.18 4809
6336.93 4732
6337.68 4649
6338.43 4641
6339.18 4711
6339.93 4591
6340.69 4685
6341.44 4774
6342.19 4546
6342.94 4379
6343.69 4486
6344.44 4565
6345.20 4730
6345.95 4634
6346.70 4655
6347.45 4695
6348.20 4485
6348.95 4676
6349.71 4637
6350.46 4686
6351.21 4541
6351.96 4681
6352.71 4633
6353.47 4590
6354.22 4593
6354.97 4734
6355.72 4624
6356.48 4667
6357.23 4641
6357.98 4610
6358.73 4613
6359.49 4699
6360.24 4646
6360.99 4728
6361.74 4625
6362.50 4619
6363.25 4561
6364.00 4563
6364.76 4575
6365.51 4558
6366.26 4478
6367.01 4575
6367.77 4649
6368.52 4643
6369.27 4563
6370.03 4474
6370.78 4539
6371.53 4450
6372.29 4483
6373.04 4645
6373.79 4546
6374.55 4503
6375.30 4409
6376.05 4476
6376.81 4590
6377.56 4347
6378.31 4292
6379.07 4346
6379.82 4530
6380.58 4539
6381.33 4416
6382.08 4436
6382.84 4516
6383.59 4510
6384.35 4326
6385.10 4234
6385.85 4424
6386.61 4501
6387.36 4428
6388.12 4459
6388.87 4674
6389.62 4444
6390.38 4364
6391.13 4477
6391.89 4419
6392.64 4422
6393.40 4401
6394.15 4466
6394.91 4659
6395.66 4551
6396.42 4381
6397.17 4295
6397.93 4447
6398.68 4505
6399.44 4499
6400.19 4356
6400.95 4640
6401.70 4407
6402.46 4581
6403.21 4619
6403.97 4445
6404.72 4401
6405.48 4439
6406.23 4544
6406.99 4543
6407.74 4512
6408.50 4399
6409.25 4464
6410.01 4545
6410.76 4365
6411.52 4413
6412.28 4406
6413.03 4386
6413.79 4488
6414.54 4501
6415.30 4358
6416.05 4452
6416.81 4531
6417.57 4528
6418.32 4583
6419.08 4552
6419.83 4436
6420.59 4488
6421.35 4497
6422.10 4592
6422.86 4424
6423.62 4619
6424.37 4679
6425.13 4693
6425.89 4481
6426.64 4571
6427.40 4613
6428.15 4485
6428.91 4564
6429.67 4568
6430.42 4465
6431.18 4631
6431.94 4662
6432.70 4744
6433.45 4730
6434.21 4734
6434.97 4596
6435.72 4614
6436.48 4737
6437.24 4893
6437.99 4608
6438.75 4662
6439.51 4674
6440.27 4620
6441.02 4814
6441.78 4598
6442.54 4790
6443.30 4681
6444.05 4699
6444.81 4697
6445.57 4758
6446.33 4667
6447.08 4723
6447.84 4860
6448.60 4810
6449.36 4825
6450.12 4914
6450.87 4830
6451.63 4738
6452.39 4784
6453.15 4603
6453.91 4739
6454.66 4933
6455.42 5156
6456.18 4909
6456.94 5009
6457.70 4990
6458.46 5030
6459.21 4785
6459.97 4769
6460.73 4946
6461.49 5073
6462.25 5066
6463.01 4987
6463.77 4708
6464.52 4915
6465.28 4927
6466.04 4822
6466.80 4872
6467.56 4902
6468.32 4986
6469.08 4988
6469.84 5074
6470.60 4986
6471.36 4946
6472.11 5139
6472.87 5184
6473.63 5235
6474.39 5026
6475.15 5030
6475.91 5111
6476.67 5126
6477.43 5099
6478.19 5278
6478.95 5206
6479.71 5221
6480.47 5157
6481.23 5105
6481.99 5127
6482.75 5168
6483.51 5209
6484.27 5309
6485.03 5345
6485.79 5369
6486.55 5314
6487.31 5329
6488.07 5449
6488.83 5374
6489.59 5348
6490.35 5633
6491.11 5581
6491.87 5406
6492.63 5282
6493.39 5259
6494.15 5376
6494.91 5467
6495.67 5527
6496.43 5745
6497.19 5829
6497.95 5796
6498.71 5648
6499.48 5732
6500.24 5714
6501.00 5835
6501.76 5837
6502.52 5783
6503.28 5872
6504.04 5866
6504.80 5894
6505.56 5834
6506.32 5939
6507.09 6009
6507.85 6009
6508.61 5919
6509.37 6241
6510.13 6166
6510.89 6169
6511.65 6045
6512.42 6100
6513.18 6232
6513.94 6133
6514.70 6269
6515.46 6302
6516.22 6156
6516.99 6112
6517.75 6154
6518.51 6357
6519.27 6304
6520.03 6249
6520.80 6399
6521.56 6318
6522.32 6389
6523.08 6533
6523.84 6378
6524.61 6415
6525.37 6462
6526.13 6367
6526.89 6302
6527.66 6571
6528.42 6669
6529.18 6887
6529.94 6924
6530.71 7026
6531.47 6877
6532.23 6919
6533.00 7030
6533.76 6942
6534.52 6968
6535.28 6888
6536.05 7203
6536.81 7357
6537.57 7366
6538.34 7765
6539.10 8626
6539.86 8929
6540.63 9566
6541.39 10154
6542.15 10601
6542.92 10695
6543.68 10380
6544.44 9805
6545.21 9172
6545.97 8747
6546.73 8007
6547.50 7682
6548.26 7401
6549.02 7032
6549.79 6722
6550.55 6249
6551.31 6335
6552.08 6223
6552.84 6150
6553.61 6334
6554.37 6102
6555.13 6204
6555.90 6247
6556.66 6159
6557.43 6140
6558.19 6195
6558.96 6256
6559.72 6127
6560.48 6237
6561.25 6170
6562.01 6223
6562.78 6046
6563.54 6238
6564.31 6073
6565.07 6247
6565.84 6221
6566.60 6191
6567.37 6356
6568.13 6500
6568.90 6598
6569.66 6614
6570.43 6538
6571.19 6631
6571.96 6408
6572.72 6302
6573.49 6431
6574.25 6560
6575.02 6562
6575.78 6636
6576.55 6869
6577.31 7118
6578.08 7429
6578.84 7545
6579.61 7681
6580.37 7862
6581.14 7731
6581.91 7422
6582.67 7293
6583.44 7380
6584.20 7251
6584.97 6897
6585.73 6561
6586.50 6629
6587.27 6556
6588.03 6498
6588.80 6516
6589.56 6421
6590.33 6392
6591.10 6272
6591.86 6378
6592.63 6322
6593.39 6393
6594.16 6459
6594.93 6496
6595.69 6758
6596.46 6713
6597.23 6820
6597.99 6749
6598.76 6804
6599.53 6879
6600.29 6846
6601.06 6789
6601.83 6712
6602.59 6664
6603.36 6653
6604.13 6590
6604.89 6552
6605.66 6355
6606.43 6355
6607.20 6157
6607.96 6118
6608.73 6094
6609.50 6175
6610.26 6102
6611.03 6136
6611.80 6257
6612.57 6212
6613.33 6286
6614.10 6175
6614.87 6230
6615.64 6372
6616.40 6396
6617.17 6530
6617.94 6504
6618.71 6421
6619.48 6230
6620.24 6204
6621.01 6430
6621.78 6146
6622.55 6378
6623.32 6179
6624.08 5850
6624.85 6037
6625.62 5985
6626.39 5915
6627.16 5911
6627.92 5922
6628.69 5867
6629.46 5914
6630.23 5943
6631.00 5945
6631.77 5871
6632.54 5919
6633.30 5912
6634.07 5967
6634.84 5939
6635.61 6093
6636.38 6086
6637.15 6255
6637.92 6588
6638.69 6925
6639.45 6901
6640.22 7106
6640.99 7136
6641.76 6933
6642.53 6640
6643.30 6597
6644.07 6452
6644.84 6152
6645.61 5897
6646.38 5784
6647.15 5711
6647.92 5572
6648.69 5587
6649.46 5715
6650.22 5498
6650.99 5509
6651.76 5486
6652.53 5261
6653.30 5495
6654.07 5429
6654.84 5389
6655.61 5593
6656.38 5564
6657.15 5575
6657.92 5240
6658.69 5402
6659.46 5386
6660.23 5187
6661.00 5341
6661.77 5263
6662.54 5276
6663.31 5210
6664.09 4998
6664.86 5079
6665.63 5115
6666.40 5294
6667.17 5239
6667.94 5189
6668.71 5137
6669.48 5169
6670.25 5095
6671.02 5054
6671.79 5225
6672.56 5349
6673.33 5417
6674.10 5180
6674.88 5406
6675.65 5438
6676.42 5431
6677.19 5402
6677.96 5226
6678.73 5270
6679.50 5376
6680.27 5178
6681.05 5292
6681.82 5130
6682.59 5111
6683.36 5334
6684.13 5125
6684.90 5035
6685.67 5158
6686.45 5210
6687.22 5245
6687.99 5155
6688.76 4989
6689.53 5116
6690.31 5173
6691.08 5186
6691.85 5235
6692.62 5158
6693.39 5158
6694.17 4950
6694.94 4892
6695.71 5075
6696.48 5092
6697.25 4998
6698.03 4795
6698.80 4797
6699.57 4718
6700.34 4748
6701.12 4832
6701.89 4825
6702.66 4751
6703.43 4857
6704.21 4902
6704.98 4888
6705.75 4842
6706.53 4694
6707.30 4658
6708.07 4923
6708.84 4877
6709.62 4701
6710.39 4804
6711.16 4966
6711.94 4814
6712.71 4808
6713.48 4869
6714.26 4889
6715.03 4980
6715.80 4819
6716.58 4899
6717.35 4852
6718.12 4784
6718.90 4668
6719.67 4690
6720.45 4655
6721.22 4654
6721.99 4551
6722.77 4591
6723.54 4614
6724.31 4499
6725.09 4608
6725.86 4540
6726.64 4651
6727.41 4662
6728.18 4590
6728.96 4636
6729.73 4643
6730.51 4543
6731.28 4580
6732.06 4414
6732.83 4454
6733.60 4383
6734.38 4523
6735.15 4467
6735.93 4345
6736.70 4577
6737.48 4501
6738.25 4568
6739.03 4564
6739.80 4480
6740.58 4525
6741.35 4380
6742.13 4379
6742.90 4365
6743.68 4483
6744.45 4394
6745.23 4318
6746.00 4345
6746.78 4483
6747.55 4523
6748.33 4438
6749.10 4405
6749.88 4412
6750.65 4412
6751.43 4513
6752.20 4490
6752.98 4435
6753.75 4502
6754.53 4588
6755.31 4613
6756.08 4598
6756.86 4572
6757.63 4489
6758.41 4374
6759.19 4390
6759.96 4522
6760.74 4583
6761.51 4336
6762.29 4260
6763.07 4355
6763.84 4180
6764.62 4308
6765.39 4270
6766.17 4224
6766.95 4388
6767.72 4210
6768.50 4305
6769.28 4444
6770.05 4209
6770.83 4210
6771.61 4284
6772.38 4141
6773.16 4137
6773.94 4186
6774.71 4250
6775.49 4213
6776.27 4190
6777.04 4429
6777.82 4218
6778.60 4366
6779.37 4393
6780.15 4298
6780.93 4234
6781.71 4153
6782.48 4282
6783.26 4175
6784.04 4135
6784.81 4240
6785.59 4205
6786.37 4339
6787.15 4447
6787.92 4499
6788.70 4262
6789.48 4210
6790.26 4262
6791.04 4192
6791.81 4329
6792.59 4292
6793.37 4176
6794.15 4287
6794.92 4378
6795.70 4240
6796.48 4307
6797.26 4292
6798.04 4139
6798.81 3957
6799.59 3984
6800.37 4053
6801.15 4213
6801.93 4200
6802.71 4235
6803.48 4348
6804.26 4167
6805.04 4157
6805.82 4044
6806.60 4301
6807.38 4193
6808.16 4305
6808.94 4306
6809.71 4398
6810.49 4203
6811.27 4184
6812.05 4111
6812.83 4291
6813.61 4259
6814.39 4168
6815.17 4218
6815.95 4207
6816.73 4102
6817.50 4088
6818.28 4158
6819.06 4128
6819.84 4251
6820.62 4203
6821.40 4214
6822.18 4211
6822.96 4228
6823.74 4226
6824.52 4336
6825.30 4408
6826.08 4313
6826.86 4249
6827.64 4339
6828.42 4233
6829.20 4223
6829.98 4199
6830.76 4123
6831.54 4358
6832.32 4253
6833.10 4224
6833.88 4210
6834.66 4120
6835.44 4272
6836.22 4235
6837.00 4215
6837.78 4328
6838.56 4282
6839.34 4081
6840.12 4158
6840.90 4120
6841.68 4203
6842.46 4322
6843.24 4160
6844.03 4296
6844.81 4282
6845.59 4256
6846.37 4224
6847.15 4310
6847.93 4405
6848.71 4302
6849.49 4314
6850.27 4397
6851.05 4351
6851.84 4356
6852.62 4327
6853.40 4483
6854.18 4657
6854.96 4584
6855.74 4569
6856.52 4553
6857.30 4662
6858.09 4621
6858.87 4771
6859.65 4676
6860.43 4540
6861.21 4443
6861.99 4436
6862.78 4555
6863.56 4527
6864.34 4467
6865.12 4549
6865.90 4470
6866.69 4551
6867.47 4377
6868.25 4402
6869.03 4436
6869.82 4452
6870.60 4298
6871.38 4401
6872.16 4501
6872.94 4293
6873.73 4406
6874.51 4467
6875.29 4467
6876.07 4383
6876.86 4400
6877.64 4408
6878.42 4398
6879.21 4594
6879.99 4519
6880.77 4405
6881.55 4519
6882.34 4577
6883.12 4319
6883.90 4484
6884.69 4534
6885.47 4608
6886.25 4704
6887.04 4570
6887.82 4545
6888.60 4454
6889.39 4507
6890.17 4468
6890.95 4592
6891.74 4764
6892.52 4963
6893.30 5065
6894.09 5016
6894.87 4966
6895.65 5094
6896.44 4841
6897.22 4719
6898.01 4720
6898.79 4788
6899.57 4858
6900.36 4763
6901.14 4614
6901.93 4605
6902.71 4716
6903.49 4836
6904.28 4921
6905.06 4740
6905.85 4609
6906.63 4707
6907.42 4807
6908.20 4834
6908.98 4811
6909.77 4609
6910.55 4659
6911.34 4829
6912.12 4799
6912.91 4718
6913.69 4761
6914.48 4817
6915.26 4805
6916.05 4790
6916.83 4668
6917.62 4753
6918.40 4898
6919.19 4771
6919.97 4639
6920.76 4800
6921.54 4720
6922.33 4801
6923.11 4758
6923.90 4876
6924.68 4791
6925.47 4934
6926.25 4938
6927.04 4825
6927.82 4905
6928.61 4911
6929.40 4917
6930.18 4937
6930.97 4926
6931.75 4977
6932.54 5026
6933.32 5087
6934.11 4969
6934.90 5031
6935.68 4989
6936.47 4889
6937.25 4960
6938.04 4982
6938.83 4935
6939.61 5046
6940.40 5129
6941.19 5025
6941.97 4991
6942.76 5153
6943.54 5245
6944.33 5355
6945.12 5381
6945.90 5401
6946.69 5343
6947.48 5356
6948.26 5452
6949.05 5426
6949.84 5453
6950.62 5385
6951.41 5387
6952.20 5546
6952.99 5398
6953.77 5419
6954.56 5623
6955.35 5583
6956.13 5523
6956.92 5473
6957.71 5524
6958.50 5335
6959.28 5457
6960.07 5558
6960.86 5510
6961.64 5659
6962.43 5797
6963.22 5581
6964.01 5763
6964.80 5825
6965.58 5817
6966.37 5679
6967.16 5586
6967.95 5706
6968.73 5640
6969.52 5891
6970.31 5875
6971.10 5868
6971.89 5836
6972.67 5782
6973.46 5879
6974.25 6168
6975.04 6233
6975.83 6174
6976.62 5993
6977.40 6063
6978.19 6280
6978.98 6344
6979.77 6152
6980.56 6164
6981.35 6273
6982.13 6332
6982.92 6260
6983.71 6286
6984.50 6516
6985.29 6408
6986.08 6750
6986.87 6845
6987.66 7196
6988.45 7437
6989.23 7993
6990.02 8443
6990.81 8744
6991.60 9062
6992.39 8812
6993.18 8659
6993.97 8349
6994.76 7900
6995.55 7485
6996.34 7372
6997.13 6964
6997.92 6709
6998.71 6496
6999.50 6536
7000.29 6673
7001.07 6698
7001.86 6801
7002.65 6994
7003.44 7365
7004.23 7642
7005.02 8061
7005.81 7939
7006.60 7884
7007.39 8103
7008.18 7749
7008.97 7410
7009.76 7165
7010.55 6373
7011.34 6221
7012.14 6128
7012.93 6038
7013.72 5626
7014.51 5760
7015.30 5720
7016.09 5715
7016.88 5699
7017.67 5685
7018.46 5675
7019.25 5798
7020.04 5503
7020.83 5450
7021.62 5707
7022.41 5726
7023.20 5565
7024.00 5611
7024.79 5639
7025.58 5491
7026.37 5761
7027.16 5796
7027.95 5957
7028.74 6019
7029.53 5974
7030.32 6019
7031.12 5855
7031.91 5803
7032.70 5928
7033.49 5800
7034.28 5615
7035.07 5642
7035.87 5583
7036.66 5510
7037.45 5451
7038.24 5603
7039.03 5424
7039.82 5391
7040.62 5442
7041.41 5644
7042.20 5835
7042.99 5858
7043.78 5725
7044.58 5836
7045.37 5862
7046.16 5579
7046.95 5390
7047.75 5400
7048.54 5251
7049.33 5363
7050.12 5331
7050.92 5269
7051.71 5180
7052.50 5146
7053.29 5030
7054.09 5055
7054.88 5084
7055.67 5018
7056.46 5234
7057.26 5288
7058.05 5130
7058.84 5172
7059.64 4993
7060.43 4911
7061.22 4762
7062.02 4885
7062.81 5072
7063.60 4963
7064.39 4736
7065.19 4814
7065.98 4992
7066.77 4923
7067.57 5087
7068.36 5090
7069.16 4979
7069.95 4805
7070.74 4834
7071.54 4794
7072.33 4767
7073.12 4770
7073.92 4832
7074.71 4859
7075.51 4691
7076.30 4796
7077.09 4834
7077.89 4727
7078.68 4795
7079.48 4812
7080.27 4695
7081.06 4588
7081.86 4758
7082.65 4983
7083.45 4764
7084.24 4932
7085.04 4756
7085.83 4374
7086.62 4576
7087.42 4514
7088.21 4380
7089.01 4471
7089.80 4271
7090.60 4444
7091.39 4425
7092.19 4492
7092.98 4410
7093.78 4425
7094.57 4578
7095.37 4478
7096.16 4365
7096.96 4365
7097.75 4623
7098.55 4688
7099.34 4526
7100.14 4450
7100.93 4408
7101.73 4363
7102.52 4382
7103.32 4311
7104.11 4339
7104.91 4241
7105.71 4208
7106.50 4173
7107.30 4204
7108.09 4234
7108.89 4412
7109.68 4261
7110.48 4063
7111.28 4218
7112.07 4139
7112.87 4218
7113.66 4225
7114.46 3946
7115.26 3849
7116.05 3937
7116.85 4112
7117.65 4213
7118.44 4046
7119.24 3984
7120.03 4009
7120.83 4033
7121.63 4066
7122.42 3995
7123.22 3920
7124.02 4029
7124.81 4104
7125.61 3948
7126.41 3918
7127.20 4116
7128.00 4075
7128.80 4036
7129.59 3999
7130.39 4008
7131.19 3919
7131.99 3829
7132.78 3909
7133.58 3877
7134.38 3877
7135.17 4011
7135.97 3928
7136.77 4005
7137.57 3901
7138.36 3959
7139.16 3884
7139.96 3872
7140.76 3855
7141.55 3616
7142.35 3755
7143.15 3795
7143.95 3825
7144.74 3838
7145.54 3844
7146.34 3811
7147.14 3725
7147.94 3753
7148.73 3702
7149.53 3759
7150.33 3782
7151.13 3626
7151.93 3806
7152.72 3689
7153.52 3645
7154.32 3804
7155.12 3733
7155.92 3637
7156.72 3684
7157.51 3522
7158.31 3664
7159.11 3654
7159.91 3723
7160.71 3732
7161.51 3675
7162.31 3798
7163.11 3772
7163.90 3609
7164.70 3435
7165.50 3572
7166.30 3795
7167.10 3597
7167.90 3507
7168.70 3643
7169.50 3655
7170.30 3658
7171.10 3659
7171.90 3503
7172.69 3586
7173.49 3622
7174.29 3593
7175.09 3569
7175.89 3641
7176.69 3641
7177.49 3565
7178.29 3650
7179.09 3701
7179.89 3511
7180.69 3655
7181.49 3575
7182.29 3505
7183.09 3638
7183.89 3648
7184.69 3538
7185.49 3530
7186.29 3519
7187.09 3478
7187.89 3452
7188.69 3550
7189.49 3627
7190.29 3596
7191.09 3661
7191.89 3573
7192.69 3322
7193.49 3405
7194.29 3536
7195.09 3498
7195.89 3500
7196.70 3443
7197.50 3492
7198.30 3531
7199.10 3463
7199.90 3451
7200.70 3543
7201.50 3468
7202.30 3477
7203.10 3445
7203.90 3541
7204.70 3481
7205.51 3457
7206.31 3524
7207.11 3536
7207.91 3470
7208.71 3592
7209.51 3420
7210.31 3494
7211.12 3447
7211.92 3389
7212.72 3676
7213.52 3539
7214.32 3365
7215.12 3587
7215.92 3452
7216.73 3450
7217.53 3455
7218.33 3362
7219.13 3402
7219.93 3355
7220.74 3309
7221.54 3319
7222.34 3324
7223.14 3384
7223.94 3532
7224.75 3355
7225.55 3524
7226.35 3514
7227.15 3444
7227.96 3490
7228.76 3588
7229.56 3444
7230.36 3360
7231.17 3378
7231.97 3323
7232.77 3316
7233.57 3229
7234.38 3374
7235.18 3454
7235.98 3428
7236.79 3439
7237.59 3234
7238.39 3328
7239.19 3290
7240.00 3384
7240.80 3382
7241.60 3428
7242.41 3400
7243.21 3285
7244.01 3324
7244.82 3413
7245.62 3341
7246.42 3362
7247.23 3452
7248.03 3567
7248.83 3415
7249.64 3345
7250.44 3321
7251.25 3391
7252.05 3415
7252.85 3334
7253.66 3430
7254.46 3374
7255.27 3411
7256.07 3417
7256.87 3370
7257.68 3381
7258.48 3470
7259.29 3391
7260.09 3496
7260.89 3441
7261.70 3376
7262.50 3361
7263.31 3481
7264.11 3461
7264.92 3520
7265.72 3353
7266.53 3266
7267.33 3304
7268.13 3331
7268.94 3431
7269.74 3455
7270.55 3481
7271.35 3436
7272.16 3408
7272.96 3390
7273.77 3347
7274.57 3375
7275.38 3510
7276.18 3480
7276.99 3486
7277.79 3434
7278.60 3417
7279.40 3484
7280.21 3445
7281.01 3502
7281.82 3409
7282.63 3371
7283.43 3468
7284.24 3474
7285.04 3584
7285.85 3523
7286.65 3656
7287.46 3693
7288.27 3826
7289.07 3781
7289.88 3888
7290.68 3852
7291.49 3858
7292.29 3858
7293.10 3703
7293.91 3615
7294.71 3605
7295.52 3540
7296.33 3693
7297.13 3586
7297.94 3539
7298.74 3546
7299.55 3610
7300.36 3606
7301.16 3609
7301.97 3483
7302.78 3454
7303.58 3472
7304.39 3450
7305.20 3539
7306.00 3532
7306.81 3620
7307.62 3538
7308.42 3505
7309.23 3407
7310.04 3491
7310.84 3531
7311.65 3484
7312.46 3646
7313.27 3547
7314.07 3524
7314.88 3616
7315.69 3706
7316.50 3833
7317.30 3780
7318.11 3609
7318.92 3621
7319.72 3658
7320.53 3697
7321.34 3513
7322.15 3537
7322.96 3647
7323.76 3731
7324.57 3764
7325.38 3877
7326.19 3773
7326.99 3748
7327.80 3640
7328.61 3760
7329.42 3730
7330.23 3628
7331.03 3694
7331.84 3731
7332.65 3620
7333.46 3642
7334.27 3697
7335.08 3577
7335.88 3562
7336.69 3632
7337.50 3554
7338.31 3626
7339.12 3706
7339.93 3686
7340.74 3536
7341.54 3571
7342.35 3562
7343.16 3624
7343.97 3582
7344.78 3736
7345.59 3606
7346.40 3586
7347.21 3517
7348.02 3482
7348.82 3479
7349.63 3492
7350.44 3561
7351.25 3612
7352.06 3530
7352.87 3492
7353.68 3560
7354.49 3484
7355.30 3437
7356.11 3467
7356.92 3553
7357.73 3598
7358.54 3544
7359.35 3435
7360.16 3484
7360.97 3358
7361.78 3474
7362.59 3510
7363.40 3618
7364.21 3756
7365.02 3621
7365.83 3527
7366.64 3658
7367.45 3559
7368.26 3701
7369.07 3607
7369.88 3593
7370.69 3492
7371.50 3490
7372.31 3404
7373.12 3601
7373.93 3616
7374.74 3538
7375.55 3466
7376.36 3464
7377.17 3584
7377.98 3569
7378.79 3485
7379.60 3669
7380.42 3582
7381.23 3562
7382.04 3610
7382.85 3630
7383.66 3580
7384.47 3730
7385.28 3671
7386.09 3513
7386.90 3558
7387.71 3673
7388.53 3740
7389.34 3650
7390.15 3537
7390.96 3479
7391.77 3484
7392.58 3587
7393.39 3428
7394.21 3563
7395.02 3706
7395.83 3516
7396.64 3435
7397.45 3461
7398.27 3513
7399.08 3492
7399.89 3413
7400.70 3489
7401.51 3540
7402.33 3468
7403.14 3534
7403.95 3549
7404.76 3438
7405.57 3606
7406.39 3576
7407.20 3624
7408.01 3599
7408.82 3505
7409.64 3586
7410.45 3446
7411.26 3391
7412.07 3430
7412.89 3486
7413.70 3522
7414.51 3370
7415.32 3513
7416.14 3452
7416.95 3547
7417.76 3570
7418.58 3342
7419.39 3377
7420.20 3305
7421.02 3270
7421.83 3299
7422.64 3247
7423.45 3383
7424.27 3378
7425.08 3349
7425.89 3126
7426.71 3330
7427.52 3444
7428.33 3249
7429.15 3218
7429.96 3206
7430.78 3263
7431.59 3307
7432.40 3301
7433.22 3231
7434.03 3164
7434.84 3217
7435.66 3300
7436.47 3211
7437.29 3153
7438.10 3132
7438.91 3189
7439.73 3273
7440.54 3384
7441.36 3376
7442.17 3225
7442.99 3472
7443.80 3489
7444.61 3189
7445.43 3431
7446.24 3466
7447.06 3384
7447.87 3286
7448.69 3365
7449.50 3411
7450.32 3283
7451.13 3341
7451.95 3217
7452.76 3171
7453.58 3192
7454.39 3240
7455.21 3207
7456.02 3161
7456.84 3265
7457.65 3230
7458.47 3335
7459.28 3326
7460.10 3205
7460.91 3289
7461.73 3322
7462.54 3302
7463.36 3192
7464.17 3239
7464.99 3358
7465.80 3214
7466.62 3294
7467.44 3231
7468.25 3320
7469.07 3231
7469.88 3288
7470.70 3283
7471.51 3266
7472.33 3228
7473.15 3236
7473.96 3260
7474.78 3192
7475.59 3187
7476.41 3321
7477.23 3281
7478.04 3268
7478.86 3171
7479.67 3208
7480.49 3286
7481.31 3206
7482.12 3185
7482.94 3285
7483.76 3213
7484.57 3194
7485.39 3171
7486.21 3164
7487.02 3138
7487.84 3105
7488.66 3278
7489.47 3228
7490.29 3110
7491.11 3117
7491.92 3030
7492.74 3185
7493.56 3190
7494.38 3093
7495.19 3040
7496.01 3190
7496.83 3130
7497.64 3121
7498.46 3097
7499.28 3127
7500.10 3118
7500.91 3094
7501.73 3107
7502.55 3053
7503.37 3046
7504.18 3076
7505.00 3042
7505.82 3142
7506.64 3200
7507.46 3172
7508.27 3081
7509.09 3157
7509.91 3148
7510.73 3072
7511.55 3046
7512.36 3031
7513.18 3113
7514.00 3040
7514.82 3105
7515.64 3089
7516.45 3079
7517.27 3054
7518.09 3072
7518.91 3126
7519.73 3151
7520.55 2997
7521.37 2946
7522.18 3007
7523.00 3027
7523.82 3054
7524.64 3142
7525.46 3186
7526.28 3159
7527.10 3143
7527.92 3196
7528.74 3089
7529.55 2929
7530.37 2974
7531.19 2942
7532.01 2902
7532.83 2793
7533.65 2880
7534.47 2985
7535.29 2939
7536.11 3020
7536.93 3074
7537.75 3002
7538.57 3011
7539.39 3055
7540.21 2913
7541.03 2953
7541.84 2997
7542.66 2894
7543.48 2945
7544.30 3030
7545.12 3112
7545.94 3029
7546.76 3077
7547.58 3023
7548.40 3036
7549.22 3022
7550.04 3100
7550.86 3121
7551.68 3078
7552.51 3008
7553.33 2926
7554.15 2964
7554.97 3065
7555.79 2971
7556.61 3094
7557.43 2946
7558.25 2995
7559.07 3055
7559.89 3019
7560.71 3012
7561.53 3019
7562.35 2986
7563.17 3033
7563.99 3044
7564.81 3132
7565.64 3188
7566.46 3100
7567.28 3070
7568.10 3173
7568.92 3049
7569.74 3006
7570.56 2892
7571.38 2919
7572.21 2921
7573.03 2923
7573.85 2866
7574.67 3030
7575.49 2991
7576.31 3003
7577.13 2947
7577.96 2936
7578.78 2977
7579.60 2990
7580.42 3002
7581.24 2924
7582.07 2985
7582.89 2897
7583.71 2865
7584.53 3043
7585.35 2985
7586.18 3016
7587.00 2910
7587.82 3023
7588.64 3091
7589.46 3064
7590.29 2887
7591.11 2904
7591.93 2984
7592.75 2946
7593.58 2982
7594.40 2929
7595.22 3137
7596.04 3197
7596.87 3060
7597.69 3100
7598.51 2974
7599.34 3028
7600.16 2995
7600.98 3026
7601.80 3010
7602.63 3106
7603.45 3012
7604.27 3020
7605.10 2864
7605.92 2822
7606.74 2967
7607.57 2932
7608.39 2910
7609.21 2932
7610.04 2967
7610.86 3040
7611.68 2908
7612.51 2843
7613.33 2972
7614.15 2878
7614.98 2909
7615.80 2942
7616.62 2800
7617.45 2907
7618.27 3120
7619.10 2986
7619.92 2823
7620.74 3002
7621.57 2937
7622.39 2955
7623.22 2941
7624.04 2960
7624.86 3076
7625.69 3011
7626.51 3057
7627.34 2929
7628.16 2985
7628.99 2958
7629.81 2947
7630.64 3133
7631.46 3123
7632.28 2984
7633.11 2913
7633.93 2884
7634.76 2997
7635.58 2930
7636.41 3005
7637.23 3005
7638.06 3038
7638.88 2932
7639.71 2865
7640.53 2771
7641.36 2806
7642.18 2991
7643.01 2861
7643.83 2946
7644.66 2932
7645.48 2913
7646.31 2954
7647.14 2924
7647.96 2913
7648.79 2807
7649.61 3023
7650.44 2954
7651.26 2839
7652.09 2825
7652.91 2696
7653.74 2758
7654.57 2855
7655.39 2883
7656.22 2923
7657.04 2887
7657.87 2937
7658.70 2742
7659.52 2724
7660.35 2811
7661.17 3006
7662.00 2879
7662.83 2940
7663.65 2917
7664.48 2818
7665.31 2908
7666.13 2976
7666.96 2965
7667.79 2832
7668.61 2853
7669.44 2899
7670.27 2885
7671.09 2827
7671.92 2876
7672.75 2919
7673.57 2973
7674.40 2889
7675.23 2783
7676.05 2754
7676.88 2837
7677.71 2849
7678.53 2927
7679.36 2855
7680.19 2779
7681.02 3001
7681.84 2937
7682.67 2897
7683.50 2834
7684.33 2778
7685.15 2845
7685.98 2863
7686.81 2933
7687.64 2795
7688.46 2749
7689.29 2896
7690.12 2820
7690.95 2787
7691.77 2816
7692.60 2748
7693.43 2857
7694.26 2919
7695.09 2956
7695.91 2861
7696.74 2917
7697.57 2900
7698.40 2924
7699.23 2859
7700.06 2919
7700.88 2890
7701.71 2961
7702.54 2813
7703.37 2867
7704.20 2797
7705.03 2845
7705.85 2878
7706.68 2869
7707.51 2963
7708.34 2865
7709.17 2826
7710.00 2877
7710.83 2803
7711.66 2846
7712.48 2720
7713.31 2798
7714.14 2877
7714.97 2854
7715.80 2886
7716.63 2923
7717.46 2898
7718.29 2929
7719.12 2917
7719.95 2877
7720.78 2775
7721.61 2792
7722.44 2913
7723.27 2918
7724.09 2922
7724.92 2878
7725.75 2869
7726.58 2939
7727.41 2821
7728.24 2822
7729.07 2823
7729.90 2755
7730.73 2826
7731.56 2844
7732.39 2788
7733.22 2802
7734.05 2894
7734.88 2898
7735.71 2902
7736.54 2884
7737.37 2779
7738.20 2837
7739.03 2710
7739.86 2858
7740.70 2921
7741.53 2786
7742.36 2852
7743.19 2688
7744.02 2687
7744.85 2799
7745.68 2774
7746.51 2784
7747.34 2864
7748.17 2837
7749.00 2748
7749.83 2837
7750.66 2937
7751.50 3078
7752.33 2990
7753.16 3033
7753.99 3114
7754.82 3049
7755.65 2994
7756.48 2888
7757.31 2814
7758.15 2842
7758.98 2925
7759.81 2805
7760.64 2806
7761.47 2852
7762.30 2957
7763.13 2889
7763.97 2888
7764.80 2850
7765.63 2776
7766.46 2738
7767.29 2699
7768.13 2772
7768.96 2842
7769.79 2745
7770.62 2751
7771.45 2809
7772.29 2823
7773.12 2759
7773.95 2656
7774.78 2647
7775.62 2701
7776.45 2785
7777.28 2709
7778.11 2678
7778.95 2681
7779.78 2664
7780.61 2779
7781.44 2683
7782.28 2687
7783.11 2794
7783.94 2824
7784.77 2796
7785.61 2828
7786.44 2776
7787.27 2874
7788.11 2967
7788.94 2883
7789.77 2893
7790.61 3038
7791.44 2759
7792.27 2831
7793.10 2835
7793.94 2850
7794.77 2914
7795.60 2983
7796.44 2898
7797.27 2823
7798.11 2782
7798.94 2698
7799.77 2731
7800.61 2819
7801.44 2826
7802.27 2762
7803.11 2748
7803.94 2774
7804.78 2885
7805.61 2769
7806.44 2808
7807.28 2888
7808.11 2894
7808.95 2847
7809.78 2843
7810.61 2715
7811.45 2756
7812.28 2609
7813.12 2715
7813.95 2820
7814.79 2768
7815.62 2855
7816.45 2773
7817.29 2710
7818.12 2864
7818.96 2870
7819.79 2795
7820.63 2913
7821.46 2788
7822.30 2914
7823.13 2646
7823.97 2788
7824.80 2878
7825.64 2843
7826.47 2742
7827.31 2665
7828.14 2823
7828.98 2790
7829.81 2836
7830.65 2722
7831.48 2731
7832.32 2760
7833.15 2938
7833.99 2889
7834.83 2907
7835.66 2827
7836.50 2740
7837.33 2673
7838.17 2832
7839.00 2943
7839.84 2806
7840.68 2817
7841.51 2742
7842.35 2840
7843.18 2863
7844.02 2826
7844.86 2873
7845.69 2796
7846.53 2815
7847.36 2793
7848.20 2770
7849.04 2839
7849.87 2775
7850.71 2806
7851.55 2947
7852.38 2894
7853.22 2735
7854.05 2828
7854.89 2914
7855.73 2836
7856.56 2799
7857.40 2940
7858.24 2810
7859.08 2707
7859.91 2760
7860.75 2819
7861.59 2726
7862.42 2786
7863.26 2905
7864.10 2684
7864.93 2916
7865.77 2903
7866.61 2650
7867.45 2733
7868.28 2860
7869.12 2932
7869.96 2857
7870.80 2805
7871.63 2853
7872.47 2769
7873.31 2733
7874.15 2853
7874.98 2636
7875.82 2655
7876.66 2728
7877.50 2672
7878.33 2755
7879.17 2687
7880.01 2659
7880.85 2713
7881.69 2705
7882.52 2892
7883.36 2827
7884.20 2847
7885.04 2739
7885.88 2677
7886.71 2761
7887.55 2775
7888.39 2772
7889.23 2728
7890.07 2775
7890.91 2746
7891.75 2810
7892.58 2827
7893.42 2914
7894.26 2901
7895.10 2883
7895.94 2787
7896.78 2756
7897.62 2653
7898.46 2868
7899.29 2650
7900.13 2649
7900.97 2782
7901.81 2833
7902.65 2680
7903.49 2778
7904.33 2738
7905.17 2685
7906.01 2801
7906.85 2718
7907.69 2786
7908.53 2818
7909.37 2660
7910.21 2763
7911.04 2714
7911.88 2780
7912.72 2725
7913.56 2618
7914.40 2684
7915.24 2613
7916.08 2709
7916.92 2676
7917.76 2731
7918.60 2729
7919.44 2639
7920.28 2784
7921.12 2864
7921.96 2830
7922.80 2755
7923.64 2915
7924.48 2790
7925.32 2917
7926.16 2756
7927.01 2666
7927.85 2642
7928.69 2710
7929.53 2799
7930.37 2687
7931.21 2522
7932.05 2769
7932.89 2704
7933.73 2629
7934.57 2732
7935.41 2737
7936.25 2717
7937.09 2662
7937.93 2712
7938.78 2652
7939.62 2740
7940.46 2659
7941.30 2681
7942.14 2626
7942.98 2636
7943.82 2760
7944.66 2709
7945.51 2737
7946.35 2566
7947.19 2855
7948.03 2751
7948.87 2557
7949.71 2587
7950.56 2771
7951.40 2746
7952.24 2701
7953.08 2760
7953.92 2769
7954.76 2678
7955.61 2706
7956.45 2591
7957.29 2576
7958.13 2636
7958.97 2685
7959.82 2779
7960.66 2695
7961.50 2632
7962.34 2702
7963.19 2701
7964.03 2578
7964.87 2631
7965.71 2713
7966.56 2647
7967.40 2588
7968.24 2653
7969.08 2612
7969.93 2625
7970.77 2586
7971.61 2673
7972.45 2683
7973.30 2590
7974.14 2638
7974.98 2740
7975.83 2642
7976.67 2590
7977.51 2639
7978.36 2620
7979.20 2612
7980.04 2653
7980.89 2639
7981.73 2600
7982.57 2660
7983.42 2586
7984.26 2606
7985.10 2588
7985.95 2682
7986.79 2713
7987.63 2666
7988.48 2585
7989.32 2643
7990.16 2697
7991.01 2686
7991.85 2619
7992.70 2710
7993.54 2665
7994.38 2737
7995.23 2659
7996.07 2704
7996.92 2656
7997.76 2668
7998.60 2486
7999.45 2539
8000.29 2548
8001.14 2648
8001.98 2642
8002.83 2563
8003.67 2449
8004.52 2382
8005.36 2467
8006.20 2576
8007.05 2565
8007.89 2515
8008.74 2573
8009.58 2532
8010.43 2541
8011.27 2662
8012.12 2519
8012.96 2515
8013.81 2537
8014.65 2604
8015.50 2700
8016.34 2643
8017.19 2531
8018.03 2557
8018.88 2623
8019.72 2542
8020.57 2657
8021.42 2638
8022.26 2585
8023.11 2568
8023.95 2664
8024.80 2708
8025.64 2628
8026.49 2581
8027.33 2476
8028.18 2459
8029.03 2522
8029.87 2543
8030.72 2521
8031.56 2583
8032.41 2536
8033.26 2529
8034.10 2508
8034.95 2622
8035.79 2735
8036.64 2568
8037.49 2514
8038.33 2573
8039.18 2594
8040.03 2566
8040.87 2609
8041.72 2582
8042.57 2512
8043.41 2487
8044.26 2624
8045.11 2565
8045.95 2463
8046.80 2678
8047.65 2700
8048.49 2546
8049.34 2490
8050.19 2630
8051.03 2581
8051.88 2502
8052.73 2396
8053.58 2515
8054.42 2610
8055.27 2548
8056.12 2634
8056.96 2500
8057.81 2430
8058.66 2471
8059.51 2520
8060.35 2494
8061.20 2572
8062.05 2539
8062.90 2530
8063.74 2551
8064.59 2495
8065.44 2481
8066.29 2505
8067.14 2391
8067.98 2408
8068.83 2565
8069.68 2634
8070.53 2573
8071.38 2538
8072.22 2539
8073.07 2551
8073.92 2532
8074.77 2437
8075.62 2435
8076.46 2433
8077.31 2430
8078.16 2363
8079.01 2461
8079.86 2471
8080.71 2471
8081.56 2460
8082.40 2407
8083.25 2526
8084.10 2504
8084.95 2478
8085.80 2417
8086.65 2504
8087.50 2526
8088.35 2514
8089.19 2352
8090.04 2382
8090.89 2488
8091.74 2500
8092.59 2521
8093.44 2426
8094.29 2534
8095.14 2529
8095.99 2506
8096.84 2479
8097.69 2527
8098.54 2433
8099.39 2443
8100.24 2440
8101.09 2409
8101.94 2466
8102.79 2450
8103.63 2496
8104.48 2519
8105.33 2529
8106.18 2479
8107.03 2483
8107.88 2441
8108.73 2367
8109.58 2499
8110.43 2536
8111.28 2500
8112.14 2538
8112.99 2403
8113.84 2533
8114.69 2516
8115.54 2450
8116.39 2395
8117.24 2387
8118.09 2445
8118.94 2436
8119.79 2367
8120.64 2525
8121.49 2514
8122.34 2478
8123.19 2532
8124.04 2542
8124.89 2417
8125.74 2478
8126.60 2536
8127.45 2584
8128.30 2476
8129.15 2357
8130.00 2420
8130.85 2485
8131.70 2498
8132.55 2551
8133.40 2458
8134.26 2434
8135.11 2557
8135.96 2549
8136.81 2414
8137.66 2491
8138.51 2574
8139.37 2452
8140.22 2521
8141.07 2459
8141.92 2483
8142.77 2486
8143.62 2413
8144.48 2364
8145.33 2490
8146.18 2374
8147.03 2582
8147.88 2517
8148.74 2331
8149.59 2359
8150.44 2412
8151.29 2346
8152.15 2509
8153.00 2383
8153.85 2389
8154.70 2445
8155.56 2391
8156.41 2469
8157.26 2412
8158.11 2525
8158.97 2483
8159.82 2536
8160.67 2577
8161.52 2471
8162.38 2529
8163.23 2417
8164.08 2396
8164.94 2424
8165.79 2479
8166.64 2534
8167.49 2351
8168.35 2418
8169.20 2566
8170.05 2525
8170.91 2482
8171.76 2597
8172.61 2549
8173.47 2384
8174.32 2433
8175.17 2432
8176.03 2496
8176.88 2419
8177.74 2374
8178.59 2445
8179.44 2442
8180.30 2415
8181.15 2421
8182.00 2369
8182.86 2378
8183.71 2436
8184.57 2386
8185.42 2415
8186.27 2433
8187.13 2431
8187.98 2397
8188.84 2487
8189.69 2534
8190.55 2469
8191.40 2417
8192.25 2519
8193.11 2462
8193.96 2454
8194.82 2397
8195.67 2324
8196.53 2389
8197.38 2290
8198.24 2327
8199.09 2370
8199.95 2422
8200.80 2321
8201.66 2385
8202.51 2330
8203.37 2307
8204.22 2283
8205.08 2349
8205.93 2298
8206.79 2258
8207.64 2368
8208.50 2374
8209.35 2344
8210.21 2316
8211.06 2457
8211.92 2401
8212.77 2335
8213.63 2403
8214.48 2376
8215.34 2358
8216.20 2351
8217.05 2350
8217.91 2381
8218.76 2257
8219.62 2311
8220.48 2437
8221.33 2497
8222.19 2385
8223.04 2383
8223.90 2388
8224.76 2543
8225.61 2516
8226.47 2471
8227.32 2354
8228.18 2403
8229.04 2432
8229.89 2416
8230.75 2437
8231.61 2392
8232.46 2395
8233.32 2473
8234.18 2380
8235.03 2480
8235.89 2354
8236.75 2490
8237.60 2433
8238.46 2410
8239.32 2311
8240.17 2370
8241.03 2304
8241.89 2387
8242.74 2505
8243.60 2436
8244.46 2431
8245.32 2446
8246.17 2280
8247.03 2288
8247.89 2417
8248.74 2462
8249.60 2493
8250.46 2405
8251.32 2291
8252.17 2379
8253.03 2398
8253.89 2541
8254.75 2429
8255.60 2289
8256.46 2434
8257.32 2453
8258.18 2481
8259.04 2375
8259.89 2376
8260.75 2391
8261.61 2320
8262.47 2479
8263.33 2412
8264.18 2473
8265.04 2374
8265.90 2383
8266.76 2379
8267.62 2398
8268.48 2436
8269.33 2379
8270.19 2469
8271.05 2329
8271.91 2330
8272.77 2261
8273.63 2392
8274.49 2471
8275.34 2329
8276.20 2351
8277.06 2344
8277.92 2548
8278.78 2498
8279.64 2373
8280.50 2372
8281.36 2486
8282.22 2535
8283.08 2372
8283.93 2305
8284.79 2337
8285.65 2431
8286.51 2459
8287.37 2352
8288.23 2331
8289.09 2422
8289.95 2372
8290.81 2330
8291.67 2257
8292.53 2517
8293.39 2470
8294.25 2450
8295.11 2392
8295.97 2315
8296.83 2335
8297.69 2404
8298.55 2356
8299.41 2427
8300.27 2478
8301.13 2497
8301.99 2516
8302.85 2443
8303.71 2436
8304.57 2481
8305.43 2472
8306.29 2515
8307.15 2450
8308.01 2547
8308.87 2476
8309.73 2353
8310.59 2320
8311.45 2372
8312.31 2364
8313.17 2530
8314.03 2558
8314.90 2499
8315.76 2496
8316.62 2351
8317.48 2447
8318.34 2486
8319.20 2326
8320.06 2404
8320.92 2441
8321.78 2436
8322.64 2414
8323.51 2402
8324.37 2417
8325.23 2563
8326.09 2482
8326.95 2551
8327.81 2533
8328.67 2452
8329.54 2367
8330.40 2411
8331.26 2471
8332.12 2401
8332.98 2423
8333.84 2465
8334.71 2489
8335.57 2483
8336.43 2529
8337.29 2502
8338.15 2524
8339.02 2442
8339.88 2518
8340.74 2434
8341.60 2447
8342.46 2534
8343.33 2488
8344.19 2522
8345.05 2452
8345.91 2382
8346.78 2434
8347.64 2438
8348.50 2318
8349.36 2485
8350.23 2331
8351.09 2370
8351.95 2414
8352.81 2383
8353.68 2375
8354.54 2451
8355.40 2411
8356.27 2438
8357.13 2431
8357.99 2460
8358.86 2472
8359.72 2477
8360.58 2412
8361.44 2524
8362.31 2502
8363.17 2509
8364.03 2549
8364.90 2620
8365.76 2537
8366.63 2546
8367.49 2488
8368.35 2430
8369.22 2543
8370.08 2502
8370.94 2478
8371.81 2407
8372.67 2464
8373.53 2409
8374.40 2473
8375.26 2531
8376.13 2557
8376.99 2578
8377.85 2518
8378.72 2517
8379.58 2501
8380.45 2470
8381.31 2462
8382.18 2470
8383.04 2429
8383.90 2546
8384.77 2527
8385.63 2536
8386.50 2577
8387.36 2543
8388.23 2577
8389.09 2569
8389.96 2526
8390.82 2517
8391.69 2505
8392.55 2579
8393.42 2479
8394.28 2509
8395.15 2511
8396.01 2656
8396.88 2581
8397.74 2498
8398.61 2501
8399.47 2626
8400.34 2677
8401.20 2606
8402.07 2574
8402.93 2596
8403.80 2761
8404.66 2764
8405.53 2721
8406.39 2646
8407.26 2659
8408.12 2727
8408.99 2698
8409.86 2571
8410.72 2494
8411.59 2721
8412.45 2704
8413.32 2692
8414.19 2645
8415.05 2537
8415.92 2686
8416.78 2604
8417.65 2730
8418.52 2894
8419.38 2756
8420.25 2503
8421.11 2647
8421.98 2712
8422.85 2709
8423.71 2738
8424.58 2642
8425.45 2660
8426.31 2768
8427.18 2682
8428.05 2797
8428.91 2666
8429.78 2737
8430.65 2911
8431.51 2860
8432.38 2788
8433.25 2923
8434.11 2869
8434.98 2801
8435.85 2888
8436.72 2824
8437.58 2868
8438.45 2868
8439.32 2939
8440.18 2822
8441.05 2799
8441.92 2732
8442.79 2819
8443.65 2835
8444.52 2914
8445.39 2948
8446.26 2921
8447.12 3038
8447.99 3095
8448.86 3057
8449.73 3005
8450.60 3047
8451.46 3015
8452.33 3077
8453.20 2904
8454.07 3104
8454.94 3026
8455.80 2992
8456.67 3104
8457.54 3144
8458.41 3105
8459.28 3245
8460.14 3429
8461.01 3759
8461.88 3925
8462.75 4053
8463.62 4191
8464.49 4130
8465.36 4050
8466.22 3976
8467.09 3750
8467.96 3386
8468.83 3504
8469.70 3479
8470.57 3348
8471.44 3152
8472.31 3156
8473.17 3004
8474.04 2839
8474.91 2953
8475.78 2837
8476.65 2922
8477.52 2941
8478.39 3038
8479.26 2915
8480.13 2834
8481.00 2953
8481.87 2864
8482.74 2945
8483.61 2953
8484.48 2870
8485.34 2979
8486.21 2910
8487.08 3013
8487.95 2998
8488.82 2817
8489.69 2828
8490.56 2970
8491.43 3032
8492.30 3067
8493.17 2952
8494.04 2926
8494.91 3018
8495.78 2994
8496.65 2986
8497.52 3006
8498.39 3064
8499.26 3327
8500.13 3304
8501.01 3347
8501.88 3384
8502.75 3448
8503.62 3473
8504.49 3319
8505.36 3328
8506.23 3252
8507.10 3221
8507.97 3063
8508.84 3015
8509.71 2996
8510.58 3018
8511.45 3042
8512.32 2966
8513.20 3045
8514.07 2902
8514.94 2865
8515.81 2879
8516.68 2992
8517.55 3008
8518.42 3026
8519.29 3059
8520.17 2903
8521.04 2956
8521.91 3027
8522.78 3010
8523.65 2904
8524.52 2917
8525.39 3092
8526.27 2968
8527.14 3002
8528.01 3016
8528.88 2998
8529.75 3124
8530.63 3224
8531.50 3140
8532.37 3095
8533.24 3225
8534.11 3192
8534.99 3190
8535.86 3003
8536.73 3089
8537.60 3153
8538.47 3166
8539.35 3266
8540.22 3216
8541.09 3336
8541.96 3228
8542.84 3280
8543.71 3242
8544.58 3097
8545.46 3050
8546.33 3054
8547.20 3084
8548.07 3016
8548.95 3080
8549.82 3104
8550.69 2991
8551.57 2960
8552.44 3123
8553.31 3043
8554.18 3054
8555.06 3001
8555.93 2932
8556.80 3062
8557.68 3148
8558.55 3180
8559.42 2941
8560.30 2930
8561.17 2991
8562.04 3168
8562.92 2981
8563.79 3136
8564.67 3033
8565.54 3139
8566.41 2949
8567.29 3081
8568.16 3075
8569.03 3053
8569.91 2959
8570.78 2975
8571.66 3096
8572.53 3176
8573.40 2947
8574.28 3011
8575.15 3012
8576.03 3059
8576.90 3161
8577.78 3194
8578.65 3107
8579.52 3091
8580.40 3035
8581.27 3023
8582.15 3000
8583.02 3080
8583.90 3026
8584.77 2940
8585.65 2974
8586.52 2977
8587.40 3031
8588.27 3054
8589.15 2972
8590.02 2978
8590.90 3046
8591.77 3121
8592.65 3175
8593.52 3038
8594.40 2989
8595.27 3088
8596.15 3045
8597.02 2892
8597.90 3089
8598.77 3117
8599.65 3061
8600.52 2935
8601.40 3157
8602.28 3109
8603.15 3194
8604.03 3186
8604.90 3049
8605.78 3096
8606.65 3074
8607.53 3051
8608.41 3143
8609.28 3068
8610.16 3050
8611.03 3002
8611.91 3048
8612.79 3050
8613.66 3225
8614.54 3198
8615.41 3117
8616.29 3221
8617.17 3024
8618.04 3120
8618.92 3194
8619.80 3120
8620.67 3161
8621.55 3156
8622.43 3031
8623.30 3000
8624.18 3133
8625.06 3186
8625.93 3175
8626.81 3008
8627.69 2963
8628.56 3100
8629.44 3280
8630.32 3114
8631.20 3189
8632.07 3264
8632.95 3170
8633.83 3154
8634.70 3286
8635.58 3208
8636.46 3267
8637.34 3354
8638.21 3295
8639.09 3340
8639.97 3301
8640.85 3128
8641.72 3093
8642.60 3241
8643.48 3176
8644.36 3332
8645.23 3273
8646.11 3205
8646.99 3324
8647.87 3263
8648.75 3353
8649.62 3337
8650.50 3419
8651.38 3439
8652.26 3343
8653.14 3377
8654.01 3381
8654.89 3379
8655.77 3541
8656.65 3456
8657.53 3504
8658.41 3433
8659.29 3444
8660.16 3389
8661.04 3474
8661.92 3441
8662.80 3402
8663.68 3434
8664.56 3526
8665.44 3489
8666.31 3403
8667.19 3589
8668.07 3586
8668.95 3529
8669.83 3608
8670.71 3559
8671.59 3603
8672.47 3619
8673.35 3462
8674.23 3522
8675.11 3595
8675.99 3513
8676.86 3672
8677.74 3612
8678.62 3865
8679.50 3918
8680.38 4063
8681.26 4022
8682.14 4048
8683.02 4049
8683.90 4074
8684.78 4170
8685.66 4115
8686.54 3900
8687.42 3818
8688.30 3860
8689.18 3736
8690.06 3648
8690.94 3697
8691.82 3534
8692.70 3644
8693.58 3728
8694.46 3656
8695.34 3774
8696.22 4049
8697.10 4075
8697.98 4154
8698.86 4392
8699.74 4495
8700.62 4435
8701.51 4335
8702.39 4210
8703.27 4202
8704.15 4157
8705.03 4032
8705.91 3940
8706.79 3936
8707.67 3751
8708.55 3756
8709.43 3609
8710.31 3532
8711.20 3566
8712.08 3481
8712.96 3560
8713.84 3546
8714.72 3582
8715.60 3629
8716.48 3635
8717.36 3612
8718.25 3522
8719.13 3550
8720.01 3662
8720.89 3599
8721.77 3528
8722.65 3603
8723.54 3644
8724.42 3652
8725.30 3711
8726.18 3588
8727.06 3631
8727.95 3663
8728.83 3667
8729.71 3779
8730.59 3646
8731.47 3635
8732.36 3715
8733.24 3880
8734.12 3637
8735.00 3768
8735.89 3690
8736.77 3736
8737.65 3807
8738.53 3967
8739.42 3903
8740.30 3673
8741.18 3658
8742.06 3693
8742.95 3811
8743.83 3781
8744.71 3751
8745.59 3746
8746.48 3528
8747.36 3645
8748.24 3702
8749.13 3567
8750.01 3565
8750.89 3734
8751.78 3760
8752.66 3658
8753.54 3816
8754.43 3646
8755.31 3604
8756.19 3555
8757.08 3762
8757.96 3853
8758.84 3700
8759.73 3801
8760.61 3708
8761.49 3749
8762.38 3743
8763.26 3682
8764.15 3720
8765.03 3758
8765.91 3883
8766.80 3916
8767.68 3659
8768.57 3739
8769.45 3732
8770.33 3857
8771.22 4020
8772.10 4031
8772.99 4013
8773.87 3918
8774.75 4022
8775.64 4048
8776.52 4122
8777.41 4042
8778.29 3919
8779.18 3913
8780.06 4027
8780.95 3849
8781.83 3821
8782.72 3909
8783.60 3885
8784.49 3826
8785.37 4025
8786.26 4358
8787.14 4645
8788.03 4907
8788.91 5137
8789.80 5399
8790.68 5294
8791.57 5258
8792.45 4992
8793.34 4821
8794.22 4488
8795.11 4278
8795.99 3929
8796.88 3991
8797.76 3901
8798.65 3744
8799.53 3803
8800.42 3703
8801.31 3731
8802.19 3666
8803.08 3711
8803.96 3676
8804.85 3663
8805.74 3750
8806.62 3857
8807.51 3684
8808.39 3709
8809.28 3667
8810.17 3805
8811.05 3655
8811.94 3367
8812.82 3533
8813.71 3582
8814.60 3501
8815.48 3301
8816.37 3353
8817.26 3426
8818.14 3540
8819.03 3371
8819.92 3437
8820.80 3560
8821.69 3485
8822.58 3439
8823.46 3608
8824.35 3447
8825.24 3531
8826.12 3461
8827.01 3699
8827.90 3649
8828.78 3677
8829.67 3664
8830.56 3589
8831.45 3489
8832.33 3484
8833.22 3480
8834.11 3473
8835.00 3422
8835.88 3297
8836.77 3240
8837.66 3319
8838.55 3323
8839.43 3444
8840.32 3280
8841.21 3309
8842.10 3294
8842.98 3323
8843.87 3319
8844.76 3370
8845.65 3379
8846.54 3346
8847.42 3448
8848.31 3404
8849.20 3252
8850.09 3368
8850.98 3347
8851.86 3308
8852.75 3330
8853.64 3177
8854.53 3372
8855.42 3439
8856.31 3422
8857.19 3282
8858.08 3244
8858.97 3272
8859.86 3523
8860.75 3316
8861.64 3256
8862.53 3338
8863.42 3236
8864.30 3298
8865.19 3360
8866.08 3299
8866.97 3358
8867.86 3255
8868.75 3243
8869.64 3406
8870.53 3217
8871.42 3238
8872.31 3068
8873.20 2964
8874.08 3293
8874.97 3245
8875.86 3106
8876.75 3096
8877.64 3099
8878.53 3083
8879.42 3086
8880.31 3115
8881.20 2993
8882.09 3038
8882.98 3075
8883.87 3089
8884.76 3001
8885.65 3069
8886.54 3064
8887.43 3051
8888.32 2938
8889.21 2911
8890.10 2941
8890.99 3055
8891.88 2983
8892.77 2913
8893.66 3004
8894.55 3068
8895.44 2976
8896.33 2841
8897.22 2833
8898.11 2743
8899.00 2804
8899.90 2916
8900.79 2840
8901.68 2824
8902.57 2708
8903.46 2797
8904.35 2880
8905.24 2768
8906.13 2841
8907.02 2850
8907.91 2745
8908.80 2747
8909.70 2779
8910.59 2810
8911.48 2753
8912.37 2844
8913.26 2800
8914.15 2572
8915.04 2766
8915.93 2739
8916.83 2643
8917.72 2698
8918.61 2730
8919.50 2812
8920.39 2663
8921.28 2660
8922.18 2703
8923.07 2752
8923.96 2786
8924.85 2739
8925.74 2664
8926.64 2698
8927.53 2662
8928.42 2661
8929.31 2665
8930.20 2606
8931.10 2641
8931.99 2694
8932.88 2809
8933.77 2570
8934.67 2744
8935.56 2816
8936.45 2612
8937.34 2639
8938.24 2529
8939.13 2545
8940.02 2712
8940.91 2653
8941.81 2583
8942.70 2597
8943.59 2575
8944.49 2629
8945.38 2494
8946.27 2581
8947.16 2696
8948.06 2500
8948.95 2470
8949.84 2579
8950.74 2555
8951.63 2493
8952.52 2467
8953.42 2456
8954.31 2519
8955.20 2478
8956.10 2581
8956.99 2544
8957.88 2510
8958.78 2509
8959.67 2621
8960.56 2469
8961.46 2537
8962.35 2435
8963.25 2408
8964.14 2502
8965.03 2459
8965.93 2489
8966.82 2453
8967.72 2400
8968.61 2493
8969.50 2396
8970.40 2378
8971.29 2469
8972.19 2317
8973.08 2468
8973.98 2398
8974.87 2429
8975.76 2365
8976.66 2404
8977.55 2594
8978.45 2481
8979.34 2551
8980.24 2447
8981.13 2434
8982.03 2384
8982.92 2336
8983.82 2464
8984.71 2444
8985.61 2401
8986.50 2435
8987.40 2414
8988.29 2224
8989.19 2247
8990.08 2291
8990.98 2286
8991.87 2313
8992.77 2282
8993.66 2283
8994.56 2267
8995.45 2271
8996.35 2344
8997.24 2352
8998.14 2299
8999.04 2251
8999.93 2299
9000.83 2337
9001.72 2316
9002.62 2338
9003.51 2361
9004.41 2246
9005.31 2281
9006.20 2337
9007.10 2377
9007.99 2408
9008.89 2242
9009.79 2306
9010.68 2296
9011.58 2332
9012.48 2356
9013.37 2278
9014.27 2272
9015.16 2267
9016.06 2203
9016.96 2250
9017.85 2264
9018.75 2285
9019.65 2291
9020.54 2340
9021.44 2206
9022.34 2193
9023.23 2236
9024.13 2219
9025.03 2272
9025.93 2282
9026.82 2259
9027.72 2223
9028.62 2243
9029.51 2268
9030.41 2285
9031.31 2186
9032.21 2299
9033.10 2206
9034.00 2096
9034.90 2238
9035.79 2198
9036.69 2182
9037.59 2247
9038.49 2177
9039.38 2182
9040.28 2233
9041.18 2269
9042.08 2358
9042.98 2206
9043.87 2148
9044.77 2211
9045.67 2249
9046.57 2160
9047.47 2190
9048.36 2168
9049.26 2095
9050.16 2183
9051.06 2190
9051.96 2295
9052.85 2263
9053.75 2148
9054.65 2105
9055.55 2197
9056.45 2308
9057.35 2290
9058.25 2166
9059.14 2218
9060.04 2192
9060.94 2232
9061.84 2104
9062.74 2135
9063.64 2191
9064.54 2219
9065.44 2106
9066.33 2181
9067.23 2298
9068.13 2052
9069.03 2082
9069.93 2235
9070.83 2228
9071.73 2210
9072.63 2129
9073.53 2102
9074.43 2162
9075.33 2200
9076.23 2163
9077.13 2140
9078.03 2178
9078.92 2176
9079.82 2121
9080.72 2116
9081.62 2226
9082.52 2191
9083.42 2095
9084.32 2004
9085.22 2156
9086.12 2060
9087.02 2006
9087.92 2047
9088.82 2071
9089.72 2199
9090.62 2114
9091.52 2122
9092.42 2201
9093.32 2084
9094.22 2079
9095.12 2203
9096.03 2100
9096.93 2108
9097.83 2035
9098.73 2050
9099.63 2182
9100.53 2109
9101.43 2073
9102.33 2177
9103.23 2080
9104.13 2085
9105.03 2143
9105.93 2149
9106.83 2019
9107.74 2076
9108.64 2102
9109.54 2102
9110.44 2115
9111.34 2010
9112.24 2141
9113.14 2109
9114.04 2099
9114.94 2039
9115.85 2138
9116.75 2132
9117.65 2128
9118.55 2133
9119.45 2139
9120.35 2263
9121.26 2115
9122.16 2144
9123.06 2202
9123.96 2119
9124.86 2159
9125.77 2145
9126.67 2078
9127.57 2185
9128.47 2058
9129.37 2000
9130.28 2088
9131.18 2145
9132.08 2005
9132.98 2119
9133.88 2047
9134.79 2124
9135.69 2032
9136.59 2047
9137.49 2023
9138.40 2085
9139.30 2016
9140.20 2019
9141.10 2127
9142.01 2052
9142.91 2036
9143.81 1983
9144.72 2049
9145.62 2080
9146.52 2046
9147.42 2056
9148.33 2045
9149.23 2217
9150.13 2081
9151.04 2072
9151.94 1996
9152.84 2068
9153.75 2080
9154.65 2052
9155.55 2095
9156.46 1995
9157.36 1969
9158.26 1953
9159.17 1997
9160.07 2158
9160.97 2023
9161.88 2066
9162.78 2172
9163.69 2041
9164.59 2061
9165.49 2031
9166.40 2091
9167.30 2127
9168.21 2086
9169.11 2023
9170.01 2072
9170.92 2200
9171.82 2131
9172.73 2078
9173.63 2007
9174.53 1971
9175.44 2063
9176.34 2047
9177.25 2150
9178.15 2035
9179.06 2030
9179.96 2095
9180.87 2000
9181.77 2087
9182.68 2096
9183.58 2084
9184.49 2030
9185.39 1989
9186.30 2004
9187.20 1950
9188.11 1981
9189.01 2002
9189.92 2007
9190.82 2046
9191.73 1991
9192.63 1976
9193.54 2016
9194.44 2047
9195.35 1954
9196.25 2024
9197.16 2071
9198.06 2122
9198.97 2005
9199.87 2007
9200.78 1978
9201.69 1981
9202.59 1999
9203.50 2074
9204.40 2080
9205.31 2063
9206.21 1995
9207.12 2046
9208.03 2009
9208.93 1971
9209.84 2165
9210.74 2051
9211.65 2022
9212.56 1958
9213.46 2030
9214.37 2008
9215.28 2002
9216.18 1987
9217.09 1953
9218.00 2075
9218.90 2107
9219.81 2016
9220.72 2076
9221.62 1957
9222.53 1868
9223.44 2032
9224.34 2035
9225.25 1978
9226.16 2126
9227.06 2003
9227.97 2025
9228.88 2016
9229.78 2039
9230.69 2105
9231.60 1977
9232.51 2157
9233.41 2088
9234.32 2064
9235.23 1997
9236.13 1948
9237.04 1940
9237.95 1931
9238.86 1989
9239.76 2006
9240.67 2099
9241.58 2120
9242.49 2075
9243.39 2111
9244.30 2059
9245.21 2065
9246.12 2086
9247.03 2035
9247.93 2089
9248.84 2073
9249.75 2053
9250.66 1989
9251.57 2020
9252.47 1948
9253.38 1945
9254.29 2048
9255.20 2056
9256.11 1930
9257.02 2063
9257.92 1983
9258.83 1935
9259.74 1982
9260.65 1942
9261.56 1983
9262.47 1987
9263.38 2015
9264.28 2064
9265.19 1911
9266.10 1895
9267.01 1980
9267.92 1995
9268.83 2020
9269.74 2010
9270.65 1987
9271.56 1951
9272.47 1953
9273.37 1947
9274.28 1956
9275.19 1942
9276.10 1914
9277.01 1922
9277.92 1954
9278.83 2082
9279.74 2007
9280.65 2014
9281.56 1921
9282.47 1975
9283.38 2070
9284.29 2057
9285.20 1934
9286.11 2060
9287.02 1993
9287.93 2019
9288.84 2121
9289.75 1987
9290.66 1915
9291.57 1826
9292.48 1981
9293.39 2036
9294.30 2031
9295.21 1967
9296.12 1914
9297.03 1960
9297.94 1960
9298.85 2070
9299.76 2033
9300.67 2103
9301.58 1972
9302.49 2138
9303.40 2087
9304.31 1997
9305.23 1979
9306.14 1996
9307.05 1994
9307.96 2040
9308.87 1995
9309.78 1990
9310.69 1958
9311.60 2029
9312.51 1969
9313.42 1982
9314.34 1968
9315.25 1997
9316.16 2088
9317.07 1989
9317.98 2016
9318.89 2028
9319.80 2007
9320.72 1903
9321.63 1946
9322.54 1965
9323.45 2011
9324.36 1968
9325.27 1958
9326.19 1950
9327.10 2010
9328.01 1959
9328.92 2026
9329.83 2150
9330.74 2049
9331.66 1871
9332.57 1945
9333.48 2064
9334.39 2065
9335.31 1988
9336.22 1991
9337.13 1926
9338.04 1983
9338.96 2065
9339.87 2015
9340.78 2095
9341.69 2039
9342.61 1989
9343.52 1946
9344.43 2085
9345.34 2064
9346.26 1985
9347.17 2021
9348.08 2009
9348.99 2075
9349.91 2090
9350.82 2080
9351.73 2098
9352.65 1920
9353.56 1832
9354.47 1965
9355.39 2002
9356.30 1951
9357.21 1987
9358.13 1969
9359.04 1939
9359.95 1988
9360.87 1939
9361.78 1850
9362.69 1809
9363.61 1931
9364.52 2009
9365.43 2039
9366.35 1990
9367.26 1976
9368.18 1989
9369.09 1983
9370.00 1976
9370.92 1986
9371.83 1908
9372.75 1959
9373.66 1996
9374.57 1973
9375.49 1924
9376.40 1953
9377.32 1948
9378.23 1996
9379.15 1934
9380.06 1857
9380.97 1916
9381.89 1946
9382.80 1942
9383.72 1878
9384.63 1927
9385.55 2021
9386.46 2018
9387.38 2069
9388.29 2041
9389.21 2016
9390.12 1932
9391.04 1961
9391.95 2004
9392.87 2023
9393.78 1953
9394.70 1893
9395.61 2102
9396.53 1937
9397.44 1965
9398.36 2028
9399.27 1991
9400.19 1985
9401.10 2112
9402.02 1924
9402.94 2100
9403.85 1993
9404.77 2088
9405.68 2035
9406.60 2052
9407.51 1990
9408.43 2013
9409.35 2046
9410.26 2050
9411.18 2066
9412.09 1982
9413.01 1956
9413.93 2064
9414.84 2040
9415.76 2044
9416.67 2047
9417.59 2087
9418.51 2051
9419.42 2064
9420.34 2105
9421.26 1936
9422.17 1910
9423.09 1955
9424.01 1938
9424.92 1969
9425.84 2004
9426.76 1991
9427.67 2023
9428.59 1962
9429.51 1911
9430.42 2051
9431.34 2004
9432.26 2039
9433.17 2021
9434.09 2009
9435.01 1951
9435.93 1958
9436.84 1949
9437.76 2021
9438.68 2021
9439.59 1947
9440.51 1915
9441.43 1999
9442.35 1988
9443.26 2060
9444.18 2056
9445.10 2040
9446.02 2009
9446.93 2037
9447.85 2020
9448.77 2087
9449.69 2018
9450.61 1984
9451.52 2028
9452.44 2031
9453.36 2014
9454.28 1958
9455.20 2063
9456.11 2169
9457.03 2073
9457.95 2123
9458.87 2034
9459.79 2105
9460.71 2166
9461.62 2079
9462.54 2127
9463.46 2068
9464.38 2105
9465.30 2005
9466.22 2092
9467.14 2107
9468.05 2061
9468.97 1884
9469.89 2059
9470.81 2096
9471.73 2122
9472.65 1985
9473.57 1898
9474.49 2036
9475.41 2002
9476.32 2015
9477.24 2006
9478.16 1914
9479.08 2002
9480.00 1996
9480.92 2108
9481.84 2001
9482.76 1972
9483.68 2063
9484.60 2123
9485.52 2033
9486.44 2019
9487.36 1993
9488.28 2173
9489.20 2114
9490.12 2048
9491.04 1929
9491.96 2015
9492.88 1953
9493.80 1942
9494.72 1964
9495.64 2062
9496.56 2157
9497.48 2057
9498.40 1999
9499.32 2031
9500.24 2041
9501.16 2050
9502.08 2058
9503.00 2122
9503.92 2014
9504.84 2073
9505.76 2039
9506.68 1955
9507.60 2033
9508.52 2126
9509.44 2056
9510.36 2069
9511.28 2070
9512.21 2038
9513.13 1945
9514.05 2064
9514.97 2074
9515.89 1997
9516.81 1942
9517.73 2046
9518.65 2052
9519.57 2012
9520.50 1901
9521.42 1997
9522.34 2067
9523.26 2006
9524.18 2114
9525.10 2072
9526.02 2041
9526.95 1997
9527.87 2038
9528.79 2036
9529.71 2074
9530.63 2015
9531.55 2062
9532.48 1996
9533.40 1958
9534.32 2048
9535.24 2116
9536.16 2060
9537.09 2088
9538.01 2081
9538.93 2069
9539.85 2155
9540.77 2073
9541.70 2060
9542.62 2112
9543.54 2136
9544.46 2104
9545.39 1981
9546.31 2026
9547.23 2101
9548.15 2161
9549.08 2109
9550.00 2086
9550.92 2127
9551.85 2076
9552.77 2067
9553.69 1937
9554.61 2098
9555.54 1986
9556.46 1962
9557.38 2044
9558.31 2061
9559.23 2100
9560.15 2082
9561.08 2045
9562.00 2026
9562.92 2050
9563.85 2104
9564.77 2068
9565.69 2004
9566.62 2100
9567.54 2052
9568.46 2018
9569.39 2089
9570.31 2051
9571.23 2043
9572.16 2006
9573.08 1950
9574.01 1977
9574.93 2026
9575.85 2003
9576.78 2001
9577.70 1992
9578.63 2090
9579.55 2020
9580.47 1986
9581.40 2174
9582.32 1965
9583.25 2077
9584.17 2115
9585.10 1979
9586.02 1978
9586.94 2054
9587.87 2056
9588.79 2058
9589.72 2102
9590.64 2092
9591.57 2104
9592.49 2045
9593.42 2121
9594.34 1987
9595.27 2002
9596.19 2080
9597.12 2106
9598.04 2069
9598.97 2096
9599.89 2119
9600.82 2051
9601.74 2043
9602.67 2036
9603.59 2080
9604.52 2155
9605.44 2098
9606.37 2049
9607.29 1994
9608.22 2025
9609.15 2092
9610.07 2068
9611.00 2064
9611.92 2238
9612.85 2135
9613.77 2125
9614.70 2209
9615.63 2105
9616.55 2087
9617.48 2226
9618.40 2194
9619.33 2184
9620.26 2050
9621.18 2049
9622.11 2105
9623.03 2187
9623.96 2191
9624.89 2080
9625.81 2180
9626.74 2098
9627.67 2118
9628.59 2101
9629.52 2094
9630.45 2072
9631.37 2153
9632.30 2129
9633.23 2193
9634.15 2211
9635.08 2100
9636.01 2145
9636.93 2186
9637.86 2169
9638.79 2147
9639.71 2086
9640.64 2239
9641.57 2218
9642.50 2139
9643.42 2214
9644.35 2238
9645.28 2256
9646.21 2171
9647.13 2198
9648.06 2122
9648.99 2156
9649.92 2235
9650.84 2189
9651.77 2191
9652.70 2242
9653.63 2169
9654.55 2188
9655.48 2133
9656.41 2260
9657.34 2340
9658.26 2259
9659.19 2247
9660.12 2374
9661.05 2314
9661.98 2290
9662.91 2265
9663.83 2230
9664.76 2219
9665.69 2173
9666.62 2247
9667.55 2200
9668.48 2266
9669.40 2281
9670.33 2177
9671.26 2087
9672.19 2125
9673.12 2219
9674.05 2250
9674.98 2211
9675.90 2255
9676.83 2257
9677.76 2209
9678.69 2241
9679.62 2266
9680.55 2305
9681.48 2361
9682.41 2279
9683.34 2250
9684.27 2263
9685.19 2190
9686.12 2230
9687.05 2145
9687.98 2230
9688.91 2237
9689.84 2296
9690.77 2297
9691.70 2266
9692.63 2298
9693.56 2406
9694.49 2331
9695.42 2242
9696.35 2182
9697.28 2252
9698.21 2239
9699.14 2264
9700.07 2393
9701.00 2353
9701.93 2257
9702.86 2315
9703.79 2340
9704.72 2277
9705.65 2326
9706.58 2319
9707.51 2315
9708.44 2305
9709.37 2147
9710.30 2268
9711.23 2223
9712.16 2205
9713.09 2323
9714.02 2170
9714.95 2208
9715.88 2298
9716.82 2302
9717.75 2197
9718.68 2182
9719.61 2368
9720.54 2248
9721.47 2212
9722.40 2326
9723.33 2204
9724.26 2290
9725.19 2222
9726.13 2185
9727.06 2158
9727.99 2231
9728.92 2209
9729.85 2117
9730.78 2175
9731.71 2149
9732.64 2204
9733.58 2272
9734.51 2224
9735.44 2209
9736.37 2341
9737.30 2323
9738.23 2247
9739.17 2222
9740.10 2231
9741.03 2187
9741.96 2202
9742.89 2046
9743.83 2127
9744.76 2203
9745.69 2221
9746.62 2102
9747.55 2127
9748.49 2032
9749.42 2051
9750.35 2068
9751.28 2088
9752.22 2161
9753.15 2111
9754.08 2203
9755.01 2145
9755.95 2002
9756.88 2011
9757.81 2150
9758.75 2197
9759.68 2229
9760.61 2054
9761.54 2064
9762.48 2046
9763.41 1999
9764.34 2095
9765.28 2093
9766.21 2117
9767.14 2150
9768.08 2095
9769.01 2072
9769.94 2138
9770.88 2059
9771.81 2037
9772.74 2056
9773.68 2061
9774.61 2147
9775.54 2022
9776.48 2019
9777.41 2029
9778.34 2022
9779.28 2043
9780.21 2067
9781.14 1966
9782.08 2089
9783.01 2030
9783.95 2009
9784.88 2072
9785.81 2121
9786.75 2087
9787.68 2047
9788.62 2022
9789.55 1959
9790.49 2072
9791.42 2101
9792.35 2185
9793.29 2032
9794.22 1980
9795.16 2034
9796.09 2008
9797.03 2103
9797.96 2086
9798.90 2090
9799.83 1978
9800.77 2022
9801.70 1927
9802.64 2022
9803.57 2088
9804.51 2105
9805.44 2207
9806.38 1941
9807.31 1973
9808.25 2045
9809.18 2028
9810.12 2061
9811.05 2058
9811.99 1998
9812.92 1998
9813.86 1980
9814.79 1941
9815.73 1949
9816.66 1890
9817.60 1976
9818.54 1998
9819.47 1912
9820.41 1930
9821.34 1911
9822.28 1907
9823.21 1948
9824.15 1987
9825.09 1978
9826.02 1915
9826.96 1967
9827.89 1945
9828.83 1901
9829.77 1918
9830.70 1956
9831.64 2020
9832.57 1869
9833.51 1946
9834.45 1864
9835.38 2013
9836.32 1963
9837.26 1944
9838.19 2047
9839.13 1972
9840.07 1889
9841.00 1961
9841.94 1960
9842.88 1878
9843.81 1984
9844.75 1955
9845.69 1968
9846.62 1883
9847.56 1956
9848.50 1908
9849.44 1861
9850.37 1896
9851.31 1886
9852.25 1903
9853.18 1958
9854.12 1949
9855.06 1888
9856.00 1926
9856.93 1882
9857.87 1874
9858.81 1904
9859.75 1985
9860.68 1886
9861.62 1946
9862.56 1892
9863.50 1897
9864.44 1808
9865.37 1848
9866.31 1864
9867.25 1886
9868.19 1840
9869.13 1847
9870.06 1939
9871.00 1931
9871.94 1806
9872.88 1853
9873.82 1875
9874.75 1901
9875.69 1894
9876.63 1867
9877.57 1827
9878.51 1865
9879.45 1801
9880.39 1850
9881.32 1830
9882.26 1896
9883.20 1880
9884.14 1834
9885.08 1810
9886.02 1831
9886.96 1821
9887.90 1888
9888.83 1926
9889.77 1946
9890.71 1814
9891.65 1909
9892.59 1878
9893.53 1927
9894.47 1839
9895.41 1923
9896.35 1874
9897.29 1856
9898.23 1849
9899.17 1866
9900.11 1826
9901.05 1836
9901.99 1873
9902.92 1882
9903.86 1814
9904.80 1848
9905.74 1922
9906.68 1868
9907.62 1852
9908.56 1860
9909.50 1955
9910.44 1838
9911.38 1780
9912.32 1802
9913.26 1850
9914.20 1886
9915.14 1912
9916.08 1807
9917.02 1896
9917.97 1883
9918.91 1805
9919.85 1787
9920.79 1824
9921.73 1883
9922.67 1792
9923.61 1768
9924.55 1901
9925.49 1914
9926.43 1938
9927.37 1786
9928.31 1814
9929.25 1902
9930.19 1899
9931.13 1814
9932.08 1987
9933.02 1905
9933.96 2048
9934.90 2154
9935.84 2098
9936.78 2010
9937.72 2022
9938.66 1987
9939.61 1953
9940.55 1891
9941.49 1919
9942.43 1916
9943.37 1857
9944.31 1870
9945.26 1826
9946.20 1800
9947.14 1877
9948.08 1854
9949.02 1853
9949.96 1818
9950.91 1804
9951.85 1876
9952.79 1879
9953.73 1853
9954.67 1743
9955.62 1803
9956.56 1863
9957.50 1839
9958.44 1828
9959.39 1767
9960.33 1848
9961.27 1753
9962.21 1755
9963.16 1872
9964.10 1850
9965.04 1830
9965.98 1736
9966.93 1723
9967.87 1821
9968.81 1843
9969.75 1811
9970.70 1859
9971.64 1812
9972.58 1842
9973.53 1875
9974.47 1816
9975.41 1755
9976.36 1734
9977.30 1913
9978.24 1907
9979.18 1803
9980.13 1860
9981.07 1874
9982.01 1843
9982.96 1730
9983.90 1745
9984.85 1708
9985.79 1776
9986.73 1779
9987.68 1782
9988.62 1794
9989.56 1762
9990.51 1790
9991.45 1810
9992.40 1852
9993.34 1807
9994.28 1803
9995.23 1744
9996.17 1818
9997.12 1852
9998.06 1750
9999.00 1801
9999.95 1772
10000.89 1723
10001.84 1704
10002.78 1805
10003.73 1807
10004.67 1787
10005.61 1782
10006.56 1704
10007.50 1764
10008.45 1838
10009.39 1757
10010.34 1679
10011.28 1695
10012.23 1826
10013.17 1789
10014.12 1750
10015.06 1804
10016.01 1745
10016.95 1768
10017.90 1811
10018.84 1764
10019.79 1749
10020.73 1733
10021.68 1813
10022.62 1757
10023.57 1743
10024.51 1708
10025.46 1772
10026.41 1700
10027.35 1676
10028.30 1736
10029.24 1662
10030.19 1664
10031.13 1645
10032.08 1774
10033.03 1757
10033.97 1731
10034.92 1771
10035.86 1772
10036.81 1760
10037.76 1857
10038.70 1773
10039.65 1700
10040.59 1658
10041.54 1748
10042.49 1707
10043.43 1786
10044.38 1753
10045.33 1811
10046.27 1818
10047.22 1729
10048.16 1670
10049.11 1735
10050.06 1825
10051.00 1767
10051.95 1713
10052.90 1762
10053.84 1753
10054.79 1702
10055.74 1723
10056.69 1760
10057.63 1761
10058.58 1767
10059.53 1680
10060.47 1611
10061.42 1678
10062.37 1711
10063.32 1777
10064.26 1764
10065.21 1772
10066.16 1764
10067.10 1712
10068.05 1685
10069.00 1719
10069.95 1680
10070.89 1754
10071.84 1785
10072.79 1675
10073.74 1722
10074.69 1735
10075.63 1735
10076.58 1689
10077.53 1785
10078.48 1716
10079.43 1683
10080.37 1730
10081.32 1730
10082.27 1669
10083.22 1689
10084.17 1667
10085.11 1688
10086.06 1608
10087.01 1621
10087.96 1686
10088.91 1698
10089.86 1741
10090.81 1631
10091.75 1673
10092.70 1627
10093.65 1605
10094.60 1678
10095.55 1681
10096.50 1698
10097.45 1737
10098.40 1615
10099.34 1593
10100.29 1675
10101.24 1717
10102.19 1691
10103.14 1604
10104.09 1710
10105.04 1761
10105.99 1642
10106.94 1677
10107.89 1658
10108.84 1663
10109.79 1731
10110.73 1673
10111.68 1658
10112.63 1676
10113.58 1733
10114.53 1668
10115.48 1622
10116.43 1592
10117.38 1593
10118.33 1717
10119.28 1613
10120.23 1764
10121.18 1738
10122.13 1660
10123.08 1688
10124.03 1669
10124.98 1684
10125.93 1656
10126.88 1616
10127.83 1681
10128.78 1768
10129.73 1778
10130.68 1815
10131.64 1677
10132.59 1632
10133.54 1668
10134.49 1684
10135.44 1666
10136.39 1646
10137.34 1747
10138.29 1701
10139.24 1725
10140.19 1684
10141.14 1696
10142.09 1709
10143.04 1615
10144.00 1721
10144.95 1710
10145.90 1578
10146.85 1628
10147.80 1677
10148.75 1704
10149.70 1727
10150.65 1582
10151.61 1627
10152.56 1744
10153.51 1652
10154.46 1675
10155.41 1704
10156.36 1715
10157.31 1634
10158.27 1612
10159.22 1647
10160.17 1689
10161.12 1720
10162.07 1644
10163.03 1607
10163.98 1573
10164.93 1622
10165.88 1646
10166.83 1738
10167.79 1685
10168.74 1784
10169.69 1723
10170.64 1691
10171.60 1752
10172.55 1688
10173.50 1666
10174.45 1661
10175.41 1684
10176.36 1609
10177.31 1587
10178.26 1631
10179.22 1725
10180.17 1677
10181.12 1556
10182.07 1626
10183.03 1692
10183.98 1735
10184.93 1656
10185.89 1636
10186.84 1737
10187.79 1690
10188.75 1614
10189.70 1645
10190.65 1703
10191.60 1639
10192.56 1658
10193.51 1737
10194.47 1655
10195.42 1750
10196.37 1738
10197.33 1716
10198.28 1714
10199.23 1659
10200.19 1674
10201.14 1730
10202.09 1787
10203.05 1726
10204.00 1668
10204.96 1673
10205.91 1607
10206.86 1699
10207.82 1628
10208.77 1676
10209.73 1766
10210.68 1734
10211.63 1749
10212.59 1665
10213.54 1659
10214.50 1664
10215.45 1695
10216.41 1623
10217.36 1587
10218.32 1751
10219.27 1689
10220.22 1656
10221.18 1636
10222.13 1624
10223.09 1603
10224.04 1741
10225.00 1577
10225.95 1549
10226.91 1611
10227.86 1603
10228.82 1711
10229.77 1726
10230.73 1722
10231.68 1740
10232.64 1708
10233.59 1640
10234.55 1608
10235.50 1683
10236.46 1718
10237.42 1734
10238.37 1739
10239.33 1688
10240.28 1752
10241.24 1707
10242.19 1659
10243.15 1557
10244.10 1683
10245.06 1711
10246.02 1706
10246.97 1670
10247.93 1668
10248.88 1742
10249.84 1760
10250.80 1631
10251.75 1706
10252.71 1722
10253.66 1664
10254.62 1716
10255.58 1624
10256.53 1653
10257.49 1671
10258.45 1653
10259.40 1739
10260.36 1718
10261.32 1616
10262.27 1652
10263.23 1680
10264.19 1522
10265.14 1691
10266.10 1725
10267.06 1710
10268.01 1583
10268.97 1635
10269.93 1620
10270.88 1579
10271.84 1579
10272.80 1537
10273.76 1604
10274.71 1557
10275.67 1627
10276.63 1579
10277.58 1588
10278.54 1704
10279.50 1695
10280.46 1675
10281.41 1609
10282.37 1638
10283.33 1645
10284.29 1676
10285.24 1611
10286.20 1561
10287.16 1533
10288.12 1529
10289.08 1576
10290.03 1530
10290.99 1538
10291.95 1603
10292.91 1678
10293.87 1603
10294.82 1690
10295.78 1617
10296.74 1669
10297.70 1535
10298.66 1518
10299.61 1538
10300.57 1536
10301.53 1518
10302.49 1643
10303.45 1575
10304.41 1599
10305.37 1642
10306.32 1627
10307.28 1736
10308.24 1548
10309.20 1609
10310.16 1609
10311.12 1610
10312.08 1578
10313.04 1618
10314.00 1638
10314.95 1710
10315.91 1535
10316.87 1530
10317.83 1566
10318.79 1527
10319.75 1534
10320.71 1588
10321.67 1532
10322.63 1639
10323.59 1638
10324.55 1623
10325.51 1676
10326.47 1700
10327.43 1612
10328.39 1600
10329.35 1507
10330.31 1615
10331.27 1559
10332.23 1658
10333.19 1578
10334.15 1612
10335.11 1526
10336.07 1636
10337.03 1576
10337.99 1569
10338.95 1640
10339.91 1568
10340.87 1532
10341.83 1574
10342.79 1621
10343.75 1698
10344.71 1607
10345.67 1537
10346.63 1528
10347.59 1653
10348.55 1607
10349.51 1533
10350.47 1558
10351.43 1510
10352.39 1557
10353.35 1518
10354.31 1524
10355.28 1541
10356.24 1608
10357.20 1639
10358.16 1644
10359.12 1570
10360.08 1543
10361.04 1526
10362.00 1599
10362.96 1547
10363.93 1557
10364.89 1541
10365.85 1551
10366.81 1490
10367.77 1542
10368.73 1571
10369.69 1472
10370.66 1516
10371.62 1519
10372.58 1498
10373.54 1539
10374.50 1526
10375.47 1527
10376.43 1569
10377.39 1569
10378.35 1508
10379.31 1561
10380.28 1555
10381.24 1539
10382.20 1574
10383.16 1576
10384.12 1600
10385.09 1596
10386.05 1547
10387.01 1569
10387.97 1541
10388.94 1446
10389.90 1494
10390.86 1552
10391.82 1580
10392.79 1484
10393.75 1503
10394.71 1714
10395.68 1616
10396.64 1523
10397.60 1524
10398.56 1639
10399.53 1571
10400.49 1516
10401.45 1648
10402.42 1590
10403.38 1551
10404.34 1551
10405.31 1638
10406.27 1554
10407.23 1513
10408.20 1513
10409.16 1489
10410.12 1530
10411.09 1547
10412.05 1520
10413.01 1458
10413.98 1562
10414.94 1648
10415.90 1656
10416.87 1635
10417.83 1526
10418.80 1557
10419.76 1549
10420.72 1427
10421.69 1524
10422.65 1480
10423.62 1482
10424.58 1528
10425.54 1595
10426.51 1569
10427.47 1503
10428.44 1587
10429.40 1592
10430.37 1567
10431.33 1552
10432.30 1642
10433.26 1575
10434.22 1576
10435.19 1438
10436.15 1520
10437.12 1648
10438.08 1508
10439.05 1563
10440.01 1540
10440.98 1503
10441.94 1526
10442.91 1509
10443.87 1490
10444.84 1536
10445.80 1569
10446.77 1588
10447.73 1525
10448.70 1469
10449.66 1554
10450.63 1621
10451.59 1600
10452.56 1554
10453.53 1497
10454.49 1447
10455.46 1465
10456.42 1457
10457.39 1465
10458.35 1491
10459.32 1493
10460.29 1509
10461.25 1509
10462.22 1530
10463.18 1507
10464.15 1487
10465.12 1633
10466.08 1610
10467.05 1485
10468.01 1521
10468.98 1512
10469.95 1605
10470.91 1609
10471.88 1557
10472.85 1494
10473.81 1516
10474.78 1541
10475.74 1460
10476.71 1541
10477.68 1626
10478.64 1671
10479.61 1672
10480.58 1532
10481.54 1516
10482.51 1549
10483.48 1523
10484.45 1598
10485.41 1546
10486.38 1555
10487.35 1689
10488.31 1567
10489.28 1537
10490.25 1578
10491.22 1462
10492.18 1548
10493.15 1549
10494.12 1510
10495.08 1571
10496.05 1651
10497.02 1571
10497.99 1517
10498.95 1505
10499.92 1558
10500.89 1550
10501.86 1547
10502.83 1616
10503.79 1593
10504.76 1564
10505.73 1603
10506.70 1609
10507.67 1572
10508.63 1608
10509.60 1583
10510.57 1573
10511.54 1522
10512.51 1528
10513.47 1560
10514.44 1609
10515.41 1516
10516.38 1613
10517.35 1598
10518.32 1597
10519.28 1456
10520.25 1480
10521.22 1499
10522.19 1525
10523.16 1621
10524.13 1583
10525.10 1543
10526.07 1583
10527.03 1565
10528.00 1594
10528.97 1493
10529.94 1498
10530.91 1552
10531.88 1521
10532.85 1589
10533.82 1566
10534.79 1522
10535.76 1618
10536.73 1664
10537.70 1514
10538.67 1542
10539.63 1575
10540.60 1593
10541.57 1687
10542.54 1628
10543.51 1589
10544.48 1518
10545.45 1567
10546.42 1561
10547.39 1477
10548.36 1546
10549.33 1602
10550.30 1608
10551.27 1595
10552.24 1569
10553.21 1533
10554.18 1544
10555.15 1579
10556.12 1616
10557.09 1545
10558.06 1453
10559.03 1511
10560.00 1489
10560.97 1480
10561.95 1531
10562.92 1533
10563.89 1496
10564.86 1613
10565.83 1658
10566.80 1509
10567.77 1537
10568.74 1600
10569.71 1586
10570.68 1628
10571.65 1643
10572.62 1515
10573.59 1539
10574.57 1675
10575.54 1571
10576.51 1609
10577.48 1566
10578.45 1615
10579.42 1596
10580.39 1476
10581.36 1503
10582.34 1574
10583.31 1514
10584.28 1552
10585.25 1555
10586.22 1540
10587.19 1569
10588.17 1564
10589.14 1580
10590.11 1544
10591.08 1570
10592.05 1580
10593.02 1574
10594.00 1533
10594.97 1509
10595.94 1604
10596.91 1633
10597.89 1513
10598.86 1506
10599.83 1489
10600.80 1533
10601.77 1568
10602.75 1461
10603.72 1533
10604.69 1609
10605.66 1569
10606.64 1541
10607.61 1536
10608.58 1601
10609.55 1562
10610.53 1556
10611.50 1522
10612.47 1642
10613.45 1589
10614.42 1561
10615.39 1581
10616.36 1630
10617.34 1568
10618.31 1536
10619.28 1439
10620.26 1493
10621.23 1628
10622.20 1493
10623.18 1543
10624.15 1602
10625.12 1585
10626.10 1557
10627.07 1477
10628.04 1569
10629.02 1584
10629.99 1564
10630.97 1611
10631.94 1708
10632.91 1606
10633.89 1511
10634.86 1579
10635.83 1521
10636.81 1474
10637.78 1581
10638.76 1651
10639.73 1580
10640.70 1564
10641.68 1563
10642.65 1561
10643.63 1555
10644.60 1488
10645.58 1587
10646.55 1538
10647.53 1577
10648.50 1569
10649.47 1583
10650.45 1481
10651.42 1524
10652.40 1632
10653.37 1659
10654.35 1558
10655.32 1592
10656.30 1548
10657.27 1533
10658.25 1487
10659.22 1505
10660.20 1521
10661.17 1530
10662.15 1541
10663.12 1503
10664.10 1528
10665.07 1590
10666.05 1484
10667.02 1573
10668.00 1499
10668.97 1531
10669.95 1529
10670.93 1465
10671.90 1509
10672.88 1482
10673.85 1473
10674.83 1500
10675.80 1525
10676.78 1622
10677.76 1613
10678.73 1625
10679.71 1663
10680.68 1542
10681.66 1537
10682.63 1535
10683.61 1570
10684.59 1520
10685.56 1495
10686.54 1597
10687.52 1550
10688.49 1536
10689.47 1516
10690.44 1570
10691.42 1498
10692.40 1565
10693.37 1574
10694.35 1569
10695.33 1574
10696.30 1609
10697.28 1634
10698.26 1571
10699.23 1516
10700.21 1549
10701.19 1531
10702.17 1490
10703.14 1544
10704.12 1602
10705.10 1552
10706.07 1518
10707.05 1566
10708.03 1492
10709.01 1514
10709.98 1608
10710.96 1551
10711.94 1608
10712.91 1662
10713.89 1531
10714.87 1640
10715.85 1637
10716.83 1550
10717.80 1508
10718.78 1550
10719.76 1529
10720.74 1550
10721.71 1520
10722.69 1500
10723.67 1541
10724.65 1521
10725.63 1608
10726.60 1674
10727.58 1535
10728.56 1496
10729.54 1441
10730.52 1467
10731.49 1527
10732.47 1482
10733.45 1588
10734.43 1498
10735.41 1513
10736.39 1506
10737.37 1545
10738.34 1506
10739.32 1486
10740.30 1606
10741.28 1533
10742.26 1565
10743.24 1530
10744.22 1541
10745.20 1520
10746.17 1571
10747.15 1488
10748.13 1489
10749.11 1515
10750.09 1564
10751.07 1552
10752.05 1477
10753.03 1546
10754.01 1500
10754.99 1438
10755.97 1563
10756.95 1541
10757.93 1547
10758.91 1593
10759.88 1581
10760.86 1608
10761.84 1545
10762.82 1555
10763.80 1596
10764.78 1577
10765.76 1558
10766.74 1582
10767.72 1673
10768.70 1564
10769.68 1532
10770.66 1511
10771.64 1489
10772.62 1595
10773.60 1650
10774.58 1569
10775.56 1606
10776.54 1615
10777.52 1644
10778.51 1582
10779.49 1518
10780.47 1639
10781.45 1588
10782.43 1533
10783.41 1545
10784.39 1568
10785.37 1518
10786.35 1517
10787.33 1556
10788.31 1574
10789.29 1565
10790.27 1555
10791.26 1463
10792.24 1603
10793.22 1517
10794.20 1482
10795.18 1539
10796.16 1559
10797.14 1543
10798.12 1544
10799.10 1662
10800.09 1484
10801.07 1541
10802.05 1473
10803.03 1432
10804.01 1499
10804.99 1534
10805.98 1550
10806.96 1530
10807.94 1565
10808.92 1620
10809.90 1566
10810.89 1518
10811.87 1619
10812.85 1524
10813.83 1614
10814.81 1620
10815.80 1534
10816.78 1528
10817.76 1581
10818.74 1615
10819.72 1571
10820.71 1535
10821.69 1551
10822.67 1501
10823.65 1563
10824.64 1654
10825.62 1564
10826.60 1571
10827.58 1581
10828.57 1562
10829.55 1587
10830.53 1700
10831.52 1653
10832.50 1604
10833.48 1471
10834.46 1521
10835.45 1617
10836.43 1576
10837.41 1538
10838.40 1532
10839.38 1517
10840.36 1544
10841.35 1638
10842.33 1559
10843.31 1570
10844.30 1493
10845.28 1574
10846.26 1660
10847.25 1598
10848.23 1516
10849.21 1630
10850.20 1598
10851.18 1642
10852.17 1636
10853.15 1617
10854.13 1622
10855.12 1567
10856.10 1600
10857.09 1520
10858.07 1625
10859.05 1616
10860.04 1614
10861.02 1520
10862.01 1608
10862.99 1532
10863.97 1618
10864.96 1670
10865.94 1593
10866.93 1616
10867.91 1564
10868.90 1561
10869.88 1583
10870.87 1561
10871.85 1526
10872.84 1598
10873.82 1550
10874.81 1610
10875.79 1643
10876.78 1588
10877.76 1632
10878.75 1582
10879.73 1581
10880.72 1600
10881.70 1582
10882.69 1622
10883.67 1657
10884.66 1722
10885.64 1777
10886.63 1650
10887.61 1634
10888.60 1638
10889.58 1713
10890.57 1677
10891.55 1594
10892.54 1565
10893.53 1612
10894.51 1637
10895.50 1570
10896.48 1577
10897.47 1628
10898.45 1654
10899.44 1685
10900.43 1766
10901.41 1700
10902.40 1677
10903.38 1655
10904.37 1603
10905.36 1605
10906.34 1673
10907.33 1623
10908.32 1727
10909.30 1704
10910.29 1727
10911.28 1735
10912.26 1717
10913.25 1792
10914.24 1655
10915.22 1655
10916.21 1693
10917.20 1763
10918.18 1740
10919.17 1751
10920.16 1624
10921.14 1724
10922.13 1689
10923.12 1745
10924.10 1743
10925.09 1719
10926.08 1784
10927.07 1651
10928.05 1676
10929.04 1651
10930.03 1694
10931.01 1777
10932.00 1675
10932.99 1620
10933.98 1629
10934.96 1771
10935.95 1774
10936.94 1645
10937.93 1699
10938.92 1706
10939.90 1728
10940.89 1737
10941.88 1801
10942.87 1839
10943.85 1812
10944.84 1740
10945.83 1767
10946.82 1737
10947.81 1747
10948.79 1751
10949.78 1834
10950.77 1795
10951.76 1739
10952.75 1817
10953.74 1747
10954.72 1782
10955.71 1731
10956.70 1774
10957.69 1785
10958.68 1766
10959.67 1716
10960.66 1740
10961.65 1806
10962.63 1896
10963.62 1912
10964.61 1813
10965.60 1828
10966.59 1793
10967.58 1825
10968.57 1856
10969.56 1786
10970.55 1881
10971.54 1828
10972.52 1858
10973.51 1763
10974.50 1776
10975.49 1773
10976.48 1768
10977.47 1723
10978.46 1751
10979.45 1850
10980.44 1718
10981.43 1773
10982.42 1825
10983.41 1790
10984.40 1793
10985.39 1836
10986.38 1759
10987.37 1788
10988.36 1773
10989.35 1723
10990.34 1793
10991.33 1809
10992.32 1815
10993.31 1770
10994.30 1819
10995.29 1835
10996.28 1839
10997.27 1853
10998.26 1822
10999.25 1765
11000.24 1775
11001.23 1822
11002.22 1930
11003.21 1826
11004.20 1915
11005.20 1962
11006.19 1931
11007.18 2040
11008.17 2038
11009.16 2026
11010.15 2019
11011.14 1983
11012.13 2035
11013.12 1962
11014.11 1936
11015.10 2009
11016.10 1900
11017.09 1794
11018.08 1889
11019.07 1790
11020.06 1829
11021.05 1824
11022.04 1784
11023.04 1733
11024.03 1685
11025.02 1801
11026.01 1807
11027.00 1776
11027.99 1769
11028.99 1783
11029.98 1768
11030.97 1687
11031.96 1712
11032.95 1748
11033.95 1650
11034.94 1738
11035.93 1751
11036.92 1794
11037.91 1737
11038.91 1746
11039.90 1739
11040.89 1754
11041.88 1746
11042.88 1681
11043.87 1740
11044.86 1776
11045.85 1809
11046.85 1789
11047.84 1696
11048.83 1797
11049.82 1962
11050.82 1875
11051.81 1733
11052.80 1753
11053.80 1775
11054.79 1769
11055.78 1803
11056.77 1707
11057.77 1618
11058.76 1698
11059.75 1719
11060.75 1764
11061.74 1698
11062.73 1775
11063.73 1737
11064.72 1653
11065.71 1715
11066.71 1744
11067.70 1670
11068.69 1651
11069.69 1644
11070.68 1720
11071.68 1731
11072.67 1687
11073.66 1683
11074.66 1761
11075.65 1634
11076.65 1821
11077.64 1771
11078.63 1748
11079.63 1776
11080.62 1782
11081.62 1778
11082.61 1727
11083.60 1790
11084.60 1821
11085.59 1759
11086.59 1734
11087.58 1653
11088.58 1707
11089.57 1780
11090.57 1729
11091.56 1752
11092.55 1664
11093.55 1710
11094.54 1724
11095.54 1740
11096.53 1717
11097.53 1721
11098.52 1802
11099.52 1756
11100.51 1719
11101.51 1632
11102.50 1726
11103.50 1770
11104.49 1746
11105.49 1741
11106.48 1704
11107.48 1752
11108.48 1733
11109.47 1763
11110.47 1705
11111.46 1645
11112.46 1678
11113.45 1657
11114.45 1715
11115.44 1737
11116.44 1688
11117.44 1655
11118.43 1628
11119.43 1658
11120.42 1600
11121.42 1673
11122.42 1729
11123.41 1691
11124.41 1770
11125.40 1630
11126.40 1603
11127.40 1642
11128.39 1617
11129.39 1590
11130.38 1619
11131.38 1607
11132.38 1625
11133.37 1747
11134.37 1637
11135.37 1572
11136.36 1586
11137.36 1613
11138.36 1668
11139.35 1604
11140.35 1607
11141.35 1679
11142.34 1675
11143.34 1595
11144.34 1616
11145.34 1657
11146.33 1678
11147.33 1665
11148.33 1587
11149.32 1632
11150.32 1638
11151.32 1640
11152.32 1574
11153.31 1675
11154.31 1705
11155.31 1623
11156.31 1566
11157.30 1605
11158.30 1775
11159.30 1662
11160.30 1585
11161.29 1457
11162.29 1592
11163.29 1614
11164.29 1623
11165.29 1578
11166.28 1579
11167.28 1600
11168.28 1561
11169.28 1587
11170.28 1545
11171.27 1607
11172.27 1611
11173.27 1649
11174.27 1604
11175.27 1637
11176.27 1651
11177.26 1645
11178.26 1587
11179.26 1494
11180.26 1549
11181.26 1614
11182.26 1546
11183.26 1547
11184.26 1514
11185.25 1499
11186.25 1603
11187.25 1539
11188.25 1585
11189.25 1619
11190.25 1678
11191.25 1577
11192.25 1537
11193.25 1536
11194.25 1610
11195.24 1567
11196.24 1536
11197.24 1527
11198.24 1522
11199.24 1593
11200.24 1557
11201.24 1595
11202.24 1538
11203.24 1540
11204.24 1651
11205.24 1550
11206.24 1557
11207.24 1609
11208.24 1571
11209.24 1639
11210.24 1571
11211.24 1530
11212.24 1547
11213.24 1592
11214.24 1548
11215.24 1544
11216.24 1509
11217.24 1614
11218.24 1551
11219.24 1534
11220.24 1592
11221.24 1587
11222.24 1633
11223.24 1567
11224.24 1585
11225.24 1523
11226.24 1556
11227.25 1629
11228.25 1586
11229.25 1493
11230.25 1495
11231.25 1539
11232.25 1561
11233.25 1540
11234.25 1532
11235.25 1477
11236.25 1523
11237.25 1536
11238.26 1596
11239.26 1613
11240.26 1539
11241.26 1548
11242.26 1526
11243.26 1502
11244.26 1570
11245.27 1591
11246.27 1552
11247.27 1494
11248.27 1624
11249.27 1602
11250.27 1664
11251.28 1564
11252.28 1586
11253.28 1545
11254.28 1579
11255.28 1515
11256.29 1491
11257.29 1565
11258.29 1532
11259.29 1512
11260.29 1574
11261.30 1574
11262.30 1536
11263.30 1442
11264.30 1558
11265.31 1498
11266.31 1510
11267.31 1486
11268.31 1528
11269.32 1537
11270.32 1530
11271.32 1537
11272.32 1623
11273.33 1470
11274.33 1492
11275.33 1545
11276.33 1560
11277.34 1545
11278.34 1602
11279.34 1624
11280.35 1561
11281.35 1576
11282.35 1559
11283.36 1589
11284.36 1634
11285.36 1610
11286.37 1538
11287.37 1556
11288.37 1551
11289.38 1557
11290.38 1615
11291.38 1549
11292.39 1520
11293.39 1561
11294.39 1650
11295.40 1625
11296.40 1620
11297.41 1621
11298.41 1609
11299.41 1585
11300.42 1581
11301.42 1576
11302.43 1551
11303.43 1587
11304.43 1561
11305.44 1571
11306.44 1536
11307.45 1593
11308.45 1588
11309.46 1529
11310.46 1554
11311.46 1564
11312.47 1494
11313.47 1491
11314.48 1662
11315.48 1555
11316.49 1574
11317.49 1679
11318.50 1729
11319.50 1671
11320.51 1560
11321.51 1622
11322.52 1606
11323.52 1603
11324.53 1612
11325.53 1588
11326.54 1663
11327.54 1576
11328.55 1611
11329.55 1524
11330.56 1625
11331.56 1636
11332.57 1673
11333.57 1590
11334.58 1572
11335.58 1603
11336.59 1623
11337.60 1585
11338.60 1529
11339.61 1533
11340.61 1615
11341.62 1575
11342.62 1607
11343.63 1610
11344.64 1628
11345.64 1597
11346.65 1630
11347.65 1668
11348.66 1548
11349.67 1572
11350.67 1650
11351.68 1598
11352.69 1606
11353.69 1569
11354.70 1636
11355.71 1604
11356.71 1610
11357.72 1637
11358.72 1562
11359.73 1630
11360.74 1602
11361.74 1563
11362.75 1583
11363.76 1538
11364.76 1528
11365.77 1610
11366.78 1631
11367.79 1510
11368.79 1601
11369.80 1620
11370.81 1633
11371.81 1632
11372.82 1600
11373.83 1630
11374.84 1650
11375.84 1588
11376.85 1632
11377.86 1629
11378.87 1645
11379.87 1563
11380.88 1645
11381.89 1618
11382.90 1577
11383.90 1601
11384.91 1601
11385.92 1690
11386.93 1603
11387.93 1556
11388.94 1547
11389.95 1569
11390.96 1598
11391.97 1619
11392.97 1737
11393.98 1681
11394.99 1616
11396.00 1650
11397.01 1621
11398.02 1595
11399.02 1610
11400.03 1574
11401.04 1692
11402.05 1637
11403.06 1681
11404.07 1590
11405.08 1656
11406.08 1582
11407.09 1564
11408.10 1649
11409.11 1762
11410.12 1685
11411.13 1610
11412.14 1603
11413.15 1657
11414.15 1568
11415.16 1588
11416.17 1668
11417.18 1755
11418.19 1733
11419.20 1697
11420.21 1658
11421.22 1600
11422.23 1614
11423.24 1579
11424.25 1590
11425.26 1603
11426.27 1624
11427.28 1641
11428.29 1602
11429.30 1663
11430.31 1625
11431.32 1643
11432.32 1678
11433.33 1730
11434.34 1757
11435.35 1722
11436.36 1658
11437.37 1649
11438.38 1726
11439.39 1702
11440.41 1612
11441.42 1743
11442.43 1775
11443.44 1710
11444.45 1739
11445.46 1798
11446.47 1742
11447.48 1720
11448.49 1807
11449.50 1775
11450.51 1719
11451.52 1720
11452.53 1727
11453.54 1687
11454.55 1802
11455.56 1838
11456.57 1791
11457.59 1831
11458.60 1809
11459.61 1800
11460.62 1815
11461.63 1814
11462.64 1805
11463.65 1777
11464.66 1791
11465.67 1794
11466.69 1800
11467.70 1784
11468.71 1781
11469.72 1713
11470.73 1821
11471.74 1817
11472.75 1725
11473.77 1854
11474.78 1822
11475.79 1719
11476.80 1733
11477.81 1725
11478.83 1788
11479.84 1813
11480.85 1791
11481.86 1808
11482.87 1825
11483.89 1768
11484.90 1858
11485.91 1842
11486.92 1774
11487.93 1923
11488.95 1782
11489.96 1765
11490.97 1872
11491.98 1817
11493.00 1772
11494.01 1876
11495.02 1882
11496.03 1766
11497.05 1735
11498.06 1818
11499.07 1898
11500.09 1910
11501.10 1840
11502.11 1859
11503.12 1814
11504.14 1902
11505.15 1905
11506.16 1896
11507.18 1918
11508.19 1923
11509.20 1877
11510.22 1880
11511.23 1845
11512.24 1884
11513.26 1847
11514.27 1844
11515.28 1934
11516.30 1905
11517.31 1950
11518.32 1977
11519.34 1883
11520.35 1924
11521.37 1929
11522.38 1880
11523.39 1965
11524.41 1938
11525.42 1963
11526.44 1989
11527.45 1959
11528.46 1906
11529.48 2045
11530.49 2101
11531.51 2002
11532.52 2030
11533.53 2107
11534.55 2034
11535.56 1952
11536.58 1995
11537.59 1966
11538.61 1992
11539.62 2003
11540.64 2058
11541.65 2042
11542.67 1993
11543.68 1982
11544.69 1930
11545.71 1940
11546.72 2041
11547.74 2119
11548.75 2094
11549.77 2160
11550.78 2110
11551.80 2111
11552.81 2146
11553.83 2018
11554.85 2089
11555.86 2125
11556.88 2095
11557.89 2118
11558.91 2203
11559.92 2102
11560.94 2075
11561.95 2215
11562.97 2167
11563.98 2065
11565.00 2280
11566.02 2341
11567.03 2327
11568.05 2287
11569.06 2226
11570.08 2231
11571.10 2229
11572.11 2166
11573.13 2260
11574.14 2312
11575.16 2259
11576.18 2244
11577.19 2358
11578.21 2323
11579.22 2274
11580.24 2377
11581.26 2389
11582.27 2367
11583.29 2352
11584.31 2251
11585.32 2399
11586.34 2359
11587.36 2490
11588.37 2414
11589.39 2404
11590.41 2495
11591.42 2570
11592.44 2501
11593.46 2461
11594.47 2645
11595.49 2687
11596.51 2591
11597.53 2645
11598.54 2680
11599.56 2756
11600.58 2776
11601.59 2728
11602.61 2670
11603.63 2782
11604.65 2864
11605.66 2947
11606.68 3008
11607.70 3078
11608.72 3259
11609.74 3614
11610.75 3683
11611.77 3740
11612.79 4058
11613.81 4173
11614.82 4177
11615.84 4181
11616.86 3918
11617.88 3828
11618.90 3602
11619.91 3359
11620.93 3195
11621.95 3129
11622.97 2901
11623.99 2871
11625.01 2691
11626.02 2699
11627.04 2655
11628.06 2654
11629.08 2625
11630.10 2610
11631.12 2675
11632.14 2605
11633.15 2535
11634.17 2552
11635.19 2598
11636.21 2546
11637.23 2579
11638.25 2518
11639.27 2646
11640.29 2517
11641.30 2462
11642.32 2642
11643.34 2520
11644.36 2496
11645.38 2622
11646.40 2584
11647.42 2643
11648.44 2637
11649.46 2730
11650.48 2813
11651.50 2797
11652.52 2774
11653.54 2756
11654.56 2662
11655.58 2630
11656.60 2682
11657.62 2592
11658.64 2533
11659.66 2499
11660.68 2393
11661.70 2306
11662.72 2328
11663.74 2408
11664.76 2396
11665.78 2282
11666.80 2243
11667.82 2228
11668.84 2295
11669.86 2357
11670.88 2264
11671.90 2246
11672.92 2269
11673.94 2236
11674.96 2314
11675.98 2467
11677.00 2425
11678.02 2456
11679.04 2391
11680.06 2473
11681.08 2423
11682.10 2435
11683.12 2427
11684.15 2338
11685.17 2574
11686.19 2575
11687.21 2439
11688.23 2549
11689.25 2615
11690.27 2554
11691.29 2524
11692.31 2672
11693.34 2522
11694.36 2535
11695.38 2606
11696.40 2524
11697.42 2550
11698.44 2434
11699.46 2515
11700.49 2654
11701.51 2471
11702.53 2453
11703.55 2337
11704.57 2367
11705.60 2396
11706.62 2265
11707.64 2292
11708.66 2376
11709.68 2397
11710.71 2421
11711.73 2429
11712.75 2365
11713.77 2299
11714.79 2367
11715.82 2456
11716.84 2373
11717.86 2258
11718.88 2349
11719.91 2307
11720.93 2331
11721.95 2375
11722.97 2408
11724.00 2355
11725.02 2313
11726.04 2434
11727.07 2445
11728.09 2452
11729.11 2291
11730.13 2286
11731.16 2333
11732.18 2286
11733.20 2278
11734.23 2288
11735.25 2337
11736.27 2280
11737.30 2200
11738.32 2310
11739.34 2300
11740.37 2169
11741.39 2287
11742.41 2180
11743.44 2176
11744.46 2139
11745.48 2195
11746.51 2220
11747.53 2209
11748.55 2184
11749.58 2166
11750.60 2231
11751.63 2123
11752.65 2150
11753.67 2143
11754.70 2206
11755.72 2117
11756.75 2172
11757.77 2110
11758.79 2109
11759.82 2130
11760.84 2208
11761.87 2127
11762.89 2140
11763.92 2163
11764.94 2104
11765.97 2167
11766.99 2073
11768.01 2053
11769.04 2106
11770.06 2067
11771.09 2050
11772.11 2055
11773.14 2003
11774.16 1977
11775.19 1976
11776.21 1907
11777.24 1963
11778.26 2034
11779.29 1981
11780.31 1974
11781.34 1923
11782.36 1992
11783.39 1998
11784.41 1953
11785.44 1978
11786.46 2035
11787.49 2093
11788.52 2073
11789.54 2019
11790.57 2026
11791.59 2007
11792.62 1972
11793.64 1923
11794.67 1938
11795.70 1982
11796.72 2010
11797.75 1990
11798.77 1984
11799.80 2005
11800.83 1946
11801.85 2006
11802.88 1938
11803.90 1928
11804.93 1967
11805.96 2016
11806.98 2013
11808.01 2059
11809.04 1966
11810.06 1944
11811.09 2010
11812.11 1938
11813.14 1928
11814.17 1971
11815.19 1923
11816.22 1905
11817.25 1957
11818.27 1937
11819.30 1807
11820.33 1843
11821.36 1858
11822.38 1917
11823.41 1881
11824.44 1920
11825.46 1998
11826.49 1951
11827.52 1945
11828.54 1896
11829.57 1929
11830.60 1954
11831.63 1846
11832.65 1869
11833.68 2014
11834.71 2021
11835.74 1952
11836.76 1879
11837.79 1847
11838.82 1911
11839.85 1850
11840.88 1895
11841.90 1911
11842.93 1936
11843.96 1890
11844.99 1850
11846.01 1866
11847.04 1905
11848.07 1883
11849.10 1838
11850.13 1844
11851.16 1858
11852.18 1827
11853.21 1811
11854.24 1822
11855.27 1840
11856.30 1793
11857.33 1802
11858.35 1832
11859.38 1832
11860.41 1817
11861.44 1798
11862.47 1811
11863.50 1867
11864.53 1878
11865.56 1803
11866.58 1777
11867.61 1704
11868.64 1840
11869.67 1829
11870.70 1851
11871.73 1851
11872.76 1733
11873.79 1785
11874.82 1864
11875.85 1842
11876.88 1885
11877.91 1965
11878.93 1813
11879.96 1809
11880.99 1871
11882.02 1825
11883.05 1863
11884.08 1782
11885.11 1758
11886.14 1729
11887.17 1767
11888.20 1786
11889.23 1791
11890.26 1863
11891.29 1794
11892.32 1726
11893.35 1800
11894.38 1781
11895.41 1749
11896.44 1697
11897.47 1803
11898.50 1702
11899.53 1828
11900.56 1915
11901.59 1788
11902.62 1812
11903.65 1804
11904.69 1747
11905.72 1788
11906.75 1884
11907.78 1830
11908.81 1830
11909.84 1821
11910.87 1871
11911.90 1825
11912.93 1744
11913.96 1799
11914.99 1832
11916.02 1770
11917.06 1905
11918.09 1821
11919.12 1793
11920.15 1768
11921.18 1818
11922.21 1912
11923.24 1862
11924.27 1874
11925.31 1749
11926.34 1703
11927.37 1721
11928.40 1725
11929.43 1799
11930.46 1864
11931.50 1782
11932.53 1756
11933.56 1764
11934.59 1814
11935.62 1803
11936.65 1760
11937.69 1796
11938.72 1836
11939.75 1832
11940.78 1881
11941.81 1929
11942.85 1912
11943.88 1902
11944.91 1940
11945.94 1890
11946.98 1887
11948.01 1826
11949.04 1736
11950.07 1713
11951.11 1742
11952.14 1815
11953.17 1837
11954.20 1840
11955.24 1766
11956.27 1740
11957.30 1728
11958.34 1746
11959.37 1700
11960.40 1670
11961.43 1742
11962.47 1837
11963.50 1686
11964.53 1750
11965.57 1753
11966.60 1704
11967.63 1706
11968.67 1704
11969.70 1647
11970.73 1678
11971.77 1736
11972.80 1669
11973.83 1666
11974.87 1759
11975.90 1782
11976.94 1775
11977.97 1785
11979.00 1762
11980.04 1779
11981.07 1730
11982.10 1800
11983.14 1849
11984.17 1784
11985.21 1799
11986.24 1785
11987.27 1831
11988.31 1734
11989.34 1783
11990.38 1796
11991.41 1754
11992.45 1797
11993.48 1676
11994.51 1707
11995.55 1704
11996.58 1771
11997.62 1820
11998.65 1710
11999.69 1794
12000.72 1668
12001.76 1674
12002.79 1686
12003.83 1702
12004.86 1738
12005.90 1697
12006.93 1762
12007.97 1725
12009.00 1703
12010.04 1731
12011.07 1762
12012.11 1690
12013.14 1697
12014.18 1738
12015.21 1717
12016.25 1701
12017.28 1769
12018.32 1754
12019.35 1736
12020.39 1818
12021.43 1811
12022.46 1787
12023.50 1672
12024.53 1749
12025.57 1805
12026.60 1767
12027.64 1806
12028.68 1839
12029.71 1846
12030.75 1793
12031.78 1852
12032.82 1771
12033.86 1759
12034.89 1782
12035.93 1769
12036.97 1758
12038.00 1769
12039.04 1757
12040.07 1742
12041.11 1748
12042.15 1785
12043.18 1777
12044.22 1734
12045.26 1741
12046.29 1776
12047.33 1792
12048.37 1785
12049.40 1743
12050.44 1719
12051.48 1711
12052.52 1799
12053.55 1779
12054.59 1728
12055.63 1798
12056.66 1816
12057.70 1751
12058.74 1819
12059.78 1809
12060.81 1781
12061.85 1774
12062.89 1771
12063.92 1800
12064.96 1738
12066.00 1677
12067.04 1760
12068.07 1776
12069.11 1750
12070.15 1781
12071.19 1723
12072.23 1753
12073.26 1737
12074.30 1692
12075.34 1727
12076.38 1748
12077.42 1693
12078.45 1778
12079.49 1727
12080.53 1733
12081.57 1693
12082.61 1795
12083.64 1752
12084.68 1775
12085.72 1771
12086.76 1669
12087.80 1820
12088.84 1782
12089.88 1747
12090.91 1677
12091.95 1788
12092.99 1723
12094.03 1734
12095.07 1756
12096.11 1687
12097.15 1806
12098.19 1879
12099.22 1744
12100.26 1786
12101.30 1779
12102.34 1690
12103.38 1766
12104.42 1755
12105.46 1737
12106.50 1674
12107.54 1756
12108.58 1888
12109.62 1845
12110.66 1785
12111.70 1847
12112.74 1883
12113.77 1792
12114.81 1809
12115.85 1889
12116.89 1786
12117.93 1725
12118.97 1748
12120.01 1678
12121.05 1735
12122.09 1714
12123.13 1647
12124.17 1714
12125.21 1681
12126.25 1739
12127.29 1747
12128.33 1670
12129.37 1783
12130.41 1729
12131.45 1677
12132.50 1682
12133.54 1673
12134.58 1678
12135.62 1680
12136.66 1717
12137.70 1632
12138.74 1651
12139.78 1669
12140.82 1625
12141.86 1636
12142.90 1709
12143.94 1691
12144.98 1701
12146.02 1633
12147.07 1644
12148.11 1723
12149.15 1750
12150.19 1698
12151.23 1714
12152.27 1768
12153.31 1725
12154.35 1670
12155.40 1646
12156.44 1666
12157.48 1646
12158.52 1603
12159.56 1610
12160.60 1675
12161.64 1709
12162.69 1583
12163.73 1592
12164.77 1592
12165.81 1723
12166.85 1636
12167.90 1668
12168.94 1611
12169.98 1652
12171.02 1606
12172.06 1689
12173.11 1685
12174.15 1602
12175.19 1688
12176.23 1660
12177.27 1614
12178.32 1548
12179.36 1623
12180.40 1656
12181.44 1626
12182.49 1577
12183.53 1627
12184.57 1660
12185.61 1603
12186.66 1584
12187.70 1571
12188.74 1672
12189.79 1603
12190.83 1626
12191.87 1667
12192.91 1666
12193.96 1659
12195.00 1584
12196.04 1652
12197.09 1632
12198.13 1587
12199.17 1609
12200.22 1633
12201.26 1580
12202.30 1598
12203.35 1615
12204.39 1639
12205.43 1620
12206.48 1497
12207.52 1547
12208.57 1562
12209.61 1677
12210.65 1575
12211.70 1592
12212.74 1568
12213.78 1588
12214.83 1653
12215.87 1621
12216.92 1577
12217.96 1531
12219.00 1543
12220.05 1538
12221.09 1550
12222.14 1523
12223.18 1582
12224.23 1583
12225.27 1618
12226.31 1613
12227.36 1537
12228.40 1552
12229.45 1544
12230.49 1536
12231.54 1537
12232.58 1517
12233.63 1531
12234.67 1526
12235.72 1498
12236.76 1575
12237.81 1590
12238.85 1524
12239.90 1446
12240.94 1399
12241.99 1525
12243.03 1521
12244.08 1528
12245.12 1522
12246.17 1504
12247.21 1592
12248.26 1568
12249.30 1559
12250.35 1583
12251.39 1505
12252.44 1501
12253.49 1581
12254.53 1491
12255.58 1496
12256.62 1487
12257.67 1471
12258.71 1535
12259.76 1562
12260.81 1523
12261.85 1546
12262.90 1553
12263.94 1522
12264.99 1513
12266.04 1499
12267.08 1494
12268.13 1605
12269.17 1575
12270.22 1526
12271.27 1547
12272.31 1492
12273.36 1497
12274.41 1441
12275.45 1426
12276.50 1421
12277.55 1488
12278.59 1527
12279.64 1531
12280.69 1497
12281.73 1484
12282.78 1410
12283.83 1392
12284.87 1421
12285.92 1436
12286.97 1498
12288.01 1496
12289.06 1427
12290.11 1427
12291.16 1475
12292.20 1466
12293.25 1484
12294.30 1354
12295.35 1398
12296.39 1426
12297.44 1398
12298.49 1355
12299.54 1447
12300.58 1466
12301.63 1443
12302.68 1464
12303.73 1434
12304.77 1453
12305.82 1368
12306.87 1422
12307.92 1440
12308.97 1492
12310.01 1405
12311.06 1456
12312.11 1402
12313.16 1436
12314.21 1524
12315.25 1485
12316.30 1425
12317.35 1425
12318.40 1495
12319.45 1418
12320.50 1446
12321.54 1473
12322.59 1405
12323.64 1477
12324.69 1457
12325.74 1418
12326.79 1457
12327.84 1401
12328.89 1369
12329.93 1419
12330.98 1299
12332.03 1471
12333.08 1534
12334.13 1469
12335.18 1382
12336.23 1402
12337.28 1360
12338.33 1425
12339.38 1423
12340.43 1418
12341.47 1388
12342.52 1374
12343.57 1430
12344.62 1378
12345.67 1356
12346.72 1482
12347.77 1459
12348.82 1424
12349.87 1428
12350.92 1425
12351.97 1353
12353.02 1357
12354.07 1364
12355.12 1361
12356.17 1448
12357.22 1397
12358.27 1435
12359.32 1337
12360.37 1371
12361.42 1395
12362.47 1419
12363.52 1473
12364.57 1375
12365.62 1367
12366.67 1425
12367.72 1441
12368.77 1347
12369.82 1437
12370.87 1431
12371.93 1402
12372.98 1395
12374.03 1451
12375.08 1390
12376.13 1444
12377.18 1418
12378.23 1383
12379.28 1344
12380.33 1348
12381.38 1280
12382.43 1361
12383.49 1386
12384.54 1339
12385.59 1309
12386.64 1359
12387.69 1327
12388.74 1275
12389.79 1314
12390.84 1339
12391.90 1266
12392.95 1300
12394.00 1386
12395.05 1358
12396.10 1380
12397.15 1363
12398.21 1387
12399.26 1369
12400.31 1304
12401.36 1326
12402.41 1301
12403.47 1371
12404.52 1407
12405.57 1334
12406.62 1334
12407.67 1357
12408.73 1366
12409.78 1339
12410.83 1408
12411.88 1397
12412.94 1344
12413.99 1336
12415.04 1350
12416.09 1374
12417.15 1364
12418.20 1367
12419.25 1335
12420.30 1352
12421.36 1383
12422.41 1362
12423.46 1393
12424.52 1410
12425.57 1345
12426.62 1343
12427.67 1386
12428.73 1382
12429.78 1290
12430.83 1241
12431.89 1297
12432.94 1358
12433.99 1378
12435.05 1227
12436.10 1302
12437.15 1377
12438.21 1302
12439.26 1283
12440.31 1371
12441.37 1380
12442.42 1389
12443.47 1335
12444.53 1306
12445.58 1288
12446.64 1400
12447.69 1304
12448.74 1295
12449.80 1304
12450.85 1264
12451.91 1380
12452.96 1303
12454.01 1266
12455.07 1320
12456.12 1314
12457.18 1340
12458.23 1458
12459.29 1321
12460.34 1353
12461.39 1319
12462.45 1282
12463.50 1328
12464.56 1336
12465.61 1338
12466.67 1320
12467.72 1366
12468.78 1303
12469.83 1357
12470.89 1283
12471.94 1311
12473.00 1303
12474.05 1380
12475.11 1396
12476.16 1308
12477.22 1314
12478.27 1228
12479.33 1209
12480.38 1323
12481.44 1347
12482.49 1353
12483.55 1271
12484.60 1302
12485.66 1328
12486.71 1281
12487.77 1237
12488.83 1296
12489.88 1302
12490.94 1335
12491.99 1294
12493.05 1261
12494.10 1228
12495.16 1256
12496.22 1204
12497.27 1324
12498.33 1229
12499.38 1293
12500.44 1396
12501.50 1341
12502.55 1209
12503.61 1298
12504.67 1375
12505.72 1439
12506.78 1393
12507.83 1332
12508.89 1340
12509.95 1391
12511.00 1356
12512.06 1348
12513.12 1390
12514.17 1360
12515.23 1295
12516.29 1241
12517.34 1225
12518.40 1196
12519.46 1265
12520.52 1278
12521.57 1330
12522.63 1357
12523.69 1346
12524.74 1357
12525.80 1334
12526.86 1330
12527.92 1259
12528.97 1270
12530.03 1314
12531.09 1326
12532.15 1343
12533.20 1277
12534.26 1231
12535.32 1277
12536.38 1285
12537.43 1235
12538.49 1227
12539.55 1286
12540.61 1350
12541.66 1281
12542.72 1327
12543.78 1298
12544.84 1256
12545.90 1303
12546.95 1326
12548.01 1331
12549.07 1305
12550.13 1284
12551.19 1281
12552.25 1347
12553.30 1309
12554.36 1282
12555.42 1223
12556.48 1283
12557.54 1384
12558.60 1303
12559.65 1276
12560.71 1376
12561.77 1322
12562.83 1234
12563.89 1222
12564.95 1251
12566.01 1272
12567.07 1253
12568.13 1224
12569.18 1300
12570.24 1241
12571.30 1286
12572.36 1308
12573.42 1298
12574.48 1269
12575.54 1307
12576.60 1359
12577.66 1290
12578.72 1243
12579.78 1324
12580.84 1331
12581.90 1264
12582.96 1276
12584.02 1302
12585.07 1279
12586.13 1263
12587.19 1367
12588.25 1365
12589.31 1361
12590.37 1320
12591.43 1287
12592.49 1252
12593.55 1252
12594.61 1345
12595.67 1321
12596.73 1314
12597.79 1262
12598.86 1251
12599.92 1310
12600.98 1313
12602.04 1221
12603.10 1243
12604.16 1258
12605.22 1348
12606.28 1309
12607.34 1252
12608.40 1287
12609.46 1267
12610.52 1324
12611.58 1309
12612.64 1274
12613.70 1273
12614.76 1320
12615.83 1285
12616.89 1279
12617.95 1264
12619.01 1294
12620.07 1261
12621.13 1286
12622.19 1293
12623.25 1298
12624.32 1245
12625.38 1233
12626.44 1356
12627.50 1307
12628.56 1328
12629.62 1323
12630.68 1257
12631.75 1290
12632.81 1264
12633.87 1265
12634.93 1272
12635.99 1213
12637.05 1248
12638.12 1271
12639.18 1256
12640.24 1262
12641.30 1282
12642.36 1322
12643.43 1290
12644.49 1242
12645.55 1187
12646.61 1284
12647.68 1286
12648.74 1203
12649.80 1257
12650.86 1325
12651.93 1319
12652.99 1230
12654.05 1228
12655.11 1258
12656.18 1289
12657.24 1317
12658.30 1370
12659.36 1345
12660.43 1349
12661.49 1337
12662.55 1271
12663.62 1271
12664.68 1304
12665.74 1335
12666.81 1319
12667.87 1280
12668.93 1303
12670.00 1339
12671.06 1288
12672.12 1365
12673.19 1249
12674.25 1228
12675.31 1304
12676.38 1261
12677.44 1334
12678.50 1248
12679.57 1220
12680.63 1276
12681.69 1271
12682.76 1240
12683.82 1122
12684.89 1231
12685.95 1251
12687.01 1255
12688.08 1234
12689.14 1233
12690.21 1276
12691.27 1254
12692.33 1287
12693.40 1264
12694.46 1277
12695.53 1327
12696.59 1312
12697.66 1274
12698.72 1288
12699.79 1216
12700.85 1251
12701.91 1265
12702.98 1257
12704.04 1249
12705.11 1294
12706.17 1320
12707.24 1296
12708.30 1208
12709.37 1199
12710.43 1269
12711.50 1238
12712.56 1241
12713.63 1206
12714.69 1295
12715.76 1253
12716.82 1257
12717.89 1278
12718.95 1306
12720.02 1341
12721.09 1291
12722.15 1267
12723.22 1251
12724.28 1217
12725.35 1212
12726.41 1271
12727.48 1234
12728.54 1213
12729.61 1192
12730.68 1230
12731.74 1197
12732.81 1260
12733.87 1257
12734.94 1192
12736.01 1283
12737.07 1304
12738.14 1272
12739.20 1219
12740.27 1257
12741.34 1307
12742.40 1253
12743.47 1232
12744.54 1218
12745.60 1262
12746.67 1214
12747.74 1244
12748.80 1199
12749.87 1155
12750.94 1157
12752.00 1231
12753.07 1256
12754.14 1263
12755.20 1200
12756.27 1258
12757.34 1263
12758.40 1222
12759.47 1129
12760.54 1199
12761.60 1268
12762.67 1278
12763.74 1224
12764.81 1194
12765.87 1225
12766.94 1237
12768.01 1204
12769.08 1211
12770.14 1185
12771.21 1185
12772.28 1174
12773.35 1209
12774.41 1227
12775.48 1246
12776.55 1267
12777.62 1244
12778.68 1206
12779.75 1249
12780.82 1195
12781.89 1215
12782.96 1187
12784.02 1197
12785.09 1179
12786.16 1296
12787.23 1257
12788.30 1209
12789.37 1173
12790.43 1184
12791.50 1202
12792.57 1268
12793.64 1244
12794.71 1300
12795.78 1272
12796.84 1214
12797.91 1255
12798.98 1264
12800.05 1257
12801.12 1276
12802.19 1251
12803.26 1233
12804.33 1202
12805.40 1146
12806.46 1176
12807.53 1235
12808.60 1215
12809.67 1164
12810.74 1256
12811.81 1204
12812.88 1245
12813.95 1151
12815.02 1114
12816.09 1209
12817.16 1159
12818.23 1249
12819.30 1192
12820.37 1236
12821.44 1209
12822.50 1215
12823.57 1184
12824.64 1141
12825.71 1196
12826.78 1234
12827.85 1273
12828.92 1179
12829.99 1190
12831.06 1128
12832.13 1254
12833.20 1281
12834.27 1152
12835.34 1141
12836.41 1171
12837.49 1197
12838.56 1179
12839.63 1192
12840.70 1157
12841.77 1188
12842.84 1088
12843.91 1154
12844.98 1155
12846.05 1146
12847.12 1219
12848.19 1191
12849.26 1176
12850.33 1138
12851.40 1142
12852.47 1217
12853.55 1150
12854.62 1143
12855.69 1152
12856.76 1135
12857.83 1140
12858.90 1144
12859.97 1096
12861.04 1093
12862.11 1120
12863.19 1118
12864.26 1147
12865.33 1183
12866.40 1141
12867.47 1198
12868.54 1146
12869.62 1125
12870.69 1243
12871.76 1160
12872.83 1081
12873.90 1150
12874.97 1211
12876.05 1141
12877.12 1046
12878.19 1126
12879.26 1121
12880.33 1141
12881.41 1218
12882.48 1172
12883.55 1112
12884.62 1123
12885.70 1073
12886.77 1168
12887.84 1148
12888.91 1200
12889.98 1195
12891.06 1150
12892.13 1183
12893.20 1188
12894.28 1138
12895.35 1083
12896.42 1156
12897.49 1149
12898.57 1112
12899.64 1094
12900.71 1099
12901.79 1105
12902.86 1098
12903.93 1105
12905.00 1164
12906.08 1183
12907.15 1147
12908.22 1142
12909.30 1126
12910.37 1150
12911.44 1098
12912.52 1076
12913.59 1141
12914.66 1188
12915.74 1100
12916.81 1071
12917.89 1108
12918.96 1145
12920.03 1120
12921.11 1147
12922.18 1158
12923.25 1190
12924.33 1120
12925.40 1103
12926.48 1161
12927.55 1140
12928.62 1105
12929.70 1058
12930.77 1044
12931.85 1066
12932.92 1077
12934.00 1150
12935.07 1142
12936.14 1120
12937.22 1108
12938.29 1114
12939.37 1091
12940.44 1086
12941.52 1084
12942.59 1105
12943.67 1044
12944.74 1057
12945.82 1128
12946.89 1058
12947.97 1098
12949.04 1078
12950.12 1086
12951.19 1136
12952.27 1088
12953.34 1133
12954.42 1167
12955.49 1171
12956.57 1129
12957.64 1097
12958.72 1011
12959.79 1018
12960.87 1149
12961.94 1088
12963.02 1061
12964.10 1088
12965.17 1056
12966.25 1099
12967.32 1109
12968.40 1112
12969.47 1060
12970.55 1074
12971.63 1052
12972.70 1101
12973.78 1042
12974.85 1058
12975.93 1081
12977.01 1170
12978.08 1231
12979.16 1116
12980.23 1076
12981.31 1154
12982.39 1099
12983.46 1056
12984.54 1117
12985.62 1127
12986.69 1157
12987.77 1091
12988.85 1068
12989.92 1121
12991.00 1165
12992.08 1163
12993.15 1102
12994.23 1117
12995.31 1083
12996.38 1076
12997.46 1142
12998.54 1135
12999.61 1065
13000.69 1084
13001.77 1104
13002.85 1106
13003.92 1162
13005.00 1090
13006.08 1064
13007.16 1015
13008.23 1074
13009.31 1133
13010.39 1048
13011.47 1089
13012.54 1129
13013.62 1163
13014.70 1041
13015.78 1089
13016.85 1033
13017.93 1094
13019.01 1001
13020.09 989
13021.17 1032
13022.24 1074
13023.32 1087
13024.40 1080
13025.48 1051
13026.56 1047
13027.63 1047
13028.71 1074
13029.79 1093
13030.87 1099
13031.95 1082
13033.03 1104
13034.10 1130
13035.18 1015
13036.26 1069
13037.34 1047
13038.42 1115
13039.50 1071
13040.58 1066
13041.66 1082
13042.73 1087
13043.81 1133
13044.89 1079
13045.97 1075
13047.05 1147
13048.13 1055
13049.21 1055
13050.29 1047
13051.37 1115
13052.45 1047
13053.53 1083
13054.60 1140
13055.68 1136
13056.76 1089
13057.84 1101
13058.92 1089
13060.00 1087
13061.08 1081
13062.16 1130
13063.24 1103
13064.32 998
13065.40 1052
13066.48 1087
13067.56 1052
13068.64 1086
13069.72 1093
13070.80 1064
13071.88 1109
13072.96 1089
13074.04 1058
13075.12 1058
13076.20 1112
13077.28 1029
13078.36 1001
13079.44 1091
13080.52 1073
13081.60 1128
13082.68 1060
13083.76 1099
13084.84 1020
13085.93 1062
13087.01 1132
13088.09 1069
13089.17 1028
13090.25 1027
13091.33 1080
13092.41 1125
13093.49 1073
13094.57 1100
13095.65 1070
13096.73 1101
13097.82 1050
13098.90 1104
13099.98 1131
13101.06 1099
13102.14 1060
13103.22 1049
13104.30 1106
13105.38 1086
13106.47 1151
13107.55 1114
13108.63 1091
13109.71 1112
13110.79 1134
13111.87 1137
13112.96 1076
13114.04 1097
13115.12 1116
13116.20 1156
13117.28 1137
13118.37 1124
13119.45 1120
13120.53 1098
13121.61 1049
13122.69 1057
13123.78 1077
13124.86 1048
13125.94 1117
13127.02 1178
13128.11 1109
13129.19 1084
13130.27 1043
13131.35 1067
13132.44 1119
13133.52 1110
13134.60 1084
13135.68 1112
13136.77 1073
13137.85 1072
13138.93 1069
13140.01 1045
13141.10 1073
13142.18 1099
13143.26 1051
13144.35 1118
13145.43 1087
13146.51 1117
13147.60 1139
13148.68 1090
13149.76 1112
13150.85 1076
13151.93 1105
13153.01 1135
13154.10 1092
13155.18 1120
13156.26 1127
13157.35 1124
13158.43 1181
13159.51 1223
13160.60 1108
13161.68 991
13162.77 1058
13163.85 1047
13164.93 1057
13166.02 1097
13167.10 1116
13168.19 1052
13169.27 1128
13170.35 1087
13171.44 1123
13172.52 1072
13173.61 1077
13174.69 1073
13175.78 1097
13176.86 1115
13177.94 1064
13179.03 1106
13180.11 1124
13181.20 1132
13182.28 1082
13183.37 1095
13184.45 1125
13185.54 1110
13186.62 1036
13187.71 1031
13188.79 1003
13189.88 1018
13190.96 1025
13192.05 1073
13193.13 1064
13194.22 1038
13195.30 1093
13196.39 1112
13197.47 1110
13198.56 1058
13199.64 1131
13200.73 1144
13201.81 1116
13202.90 1086
13203.98 1044
13205.07 1035
13206.16 1038
13207.24 1106
13208.33 1141
13209.41 1102
13210.50 1021
13211.58 1034
13212.67 1071
13213.76 1023
13214.84 1104
13215.93 1097
13217.01 1101
13218.10 1043
13219.19 1172
13220.27 1142
13221.36 1104
13222.45 1030
13223.53 1084
13224.62 1082
13225.70 1109
13226.79 1071
13227.88 1043
13228.96 1038
13230.05 1104
13231.14 1139
13232.22 1145
13233.31 1070
13234.40 1112
13235.48 1105
13236.57 1088
13237.66 1125
13238.74 1088
13239.83 1047
13240.92 1142
13242.01 1114
13243.09 1104
13244.18 1140
13245.27 1094
13246.35 1108
13247.44 1083
13248.53 1079
13249.62 1028
13250.70 1043
13251.79 1083
13252.88 1064
13253.97 1072
13255.05 1165
13256.14 1137
13257.23 1088
13258.32 1084
13259.41 1078
13260.49 1098
13261.58 1042
13262.67 1100
13263.76 1124
13264.85 1128
13265.93 1078
13267.02 1054
13268.11 1118
13269.20 1068
13270.29 1063
13271.37 1130
13272.46 1075
13273.55 1091
13274.64 1065
13275.73 1020
13276.82 1117
13277.91 1149
13278.99 1070
13280.08 1086
13281.17 1120
13282.26 1092
13283.35 1120
13284.44 1082
13285.53 1126
13286.62 1156
13287.70 1080
13288.79 1087
13289.88 1099
13290.97 1069
13292.06 1045
13293.15 1074
13294.24 1102
13295.33 1070
13296.42 1203
13297.51 1238
13298.60 1130
13299.69 1193
13300.78 1127
13301.87 1093
13302.95 1083
13304.04 1058
13305.13 1035
13306.22 1059
13307.31 1118
13308.40 1094
13309.49 1184
13310.58 1138
13311.67 1110
13312.76 1113
13313.85 1157
13314.94 1152
13316.03 1173
13317.12 1149
13318.21 1072
13319.30 1066
13320.39 1075
13321.48 1103
13322.58 1126
13323.67 1109
13324.76 1112
13325.85 1140
13326.94 1128
13328.03 1102
13329.12 1078
13330.21 1093
13331.30 1106
13332.39 1120
13333.48 1077
13334.57 1079
13335.66 1118
13336.75 1078
13337.85 1159
13338.94 1075
13340.03 1068
13341.12 1192
13342.21 1171
13343.30 1164
13344.39 1142
13345.48 1124
13346.58 1099
13347.67 1076
13348.76 1079
13349.85 1059
13350.94 1039
13352.03 1132
13353.12 1184
13354.22 1141
13355.31 1125
13356.40 1191
13357.49 1104
13358.58 1102
13359.68 1056
13360.77 1107
13361.86 1191
13362.95 1137
13364.04 1100
13365.14 1100
13366.23 1140
13367.32 1134
13368.41 1142
13369.51 1091
13370.60 1195
13371.69 1187
13372.78 1160
13373.87 1098
13374.97 1058
13376.06 1091
13377.15 1119
13378.25 1126
13379.34 1115
13380.43 1175
13381.52 1071
13382.62 1103
13383.71 1115
13384.80 1079
13385.90 1155
13386.99 1185
13388.08 1112
13389.17 1164
13390.27 1171
13391.36 1120
13392.45 1128
13393.55 1145
13394.64 1071
13395.73 1156
13396.83 1147
13397.92 1169
13399.02 1123
13400.11 1132
13401.20 1132
13402.30 1129
13403.39 1104
13404.48 1140
13405.58 1091
13406.67 1169
13407.77 1054
13408.86 1057
13409.95 1120
13411.05 1134
13412.14 1109
13413.24 1073
13414.33 1067
13415.42 1098
13416.52 1092
13417.61 1140
13418.71 1077
13419.80 1081
13420.90 1130
13421.99 1112
13423.08 1109
13424.18 1104
13425.27 1099
13426.37 1112
13427.46 1090
13428.56 1104
13429.65 1067
13430.75 1129
13431.84 1090
13432.94 1047
13434.03 1159
13435.13 1156
13436.22 1082
13437.32 1109
13438.41 1120
13439.51 1077
13440.60 1035
13441.70 1024
13442.79 1140
13443.89 1165
13444.98 1133
13446.08 1097
13447.18 1033
13448.27 1013
13449.37 1133
13450.46 1232
13451.56 1113
13452.65 1172
13453.75 1149
13454.85 1092
13455.94 1111
13457.04 1111
13458.13 1192
13459.23 1172
13460.33 1073
13461.42 1117
13462.52 1134
13463.61 1127
13464.71 1164
13465.81 1147
13466.90 1108
13468.00 1060
13469.10 1108
13470.19 1131
13471.29 1193
13472.38 1099
13473.48 1029
13474.58 1157
13475.67 1130
13476.77 1101
13477.87 1125
13478.96 1119
13480.06 1092
13481.16 1063
13482.26 1132
13483.35 1175
13484.45 1096
13485.55 1096
13486.64 1150
13487.74 1148
13488.84 1122
13489.94 1069
13491.03 1201
13492.13 1149
13493.23 1217
13494.32 1217
13495.42 1122
13496.52 1063
13497.62 1145
13498.72 1126
13499.81 1176
13500.91 1121
13502.01 1146
13503.11 1120
13504.20 1077
13505.30 1157
13506.40 1073
13507.50 1093
13508.60 1139
13509.69 1141
13510.79 1077
13511.89 1157
13512.99 1092
13514.09 1106
13515.18 1135
13516.28 1121
13517.38 1105
13518.48 1103
13519.58 1118
13520.68 1077
13521.78 1054
13522.87 1095
13523.97 1078
13525.07 1127
13526.17 1100
13527.27 1067
13528.37 1123
13529.47 1056
13530.57 1102
13531.66 1141
13532.76 1080
13533.86 1055
13534.96 1117
13536.06 1081
13537.16 1154
13538.26 1082
13539.36 1089
13540.46 1011
13541.56 1035
13542.66 1045
13543.76 1063
13544.86 1043
13545.96 1128
13547.05 1074
13548.15 1118
13549.25 1125
13550.35 1071
13551.45 1132
13552.55 1147
13553.65 1121
13554.75 1059
13555.85 1081
13556.95 1132
13558.05 1153
13559.15 1161
13560.25 1133
13561.35 1084
13562.45 1040
13563.55 1071
13564.65 1119
13565.75 1142
13566.85 1124
13567.96 1108
13569.06 1068
13570.16 1071
13571.26 1095
13572.36 1067
13573.46 1132
13574.56 1032
13575.66 1089
13576.76 1085
13577.86 1080
13578.96 1120
13580.06 1108
13581.16 1093
13582.27 1080
13583.37 1049
13584.47 1174
13585.57 1118
13586.67 1128
13587.77 1071
13588.87 1087
13589.97 1080
13591.08 1184
13592.18 1142
13593.28 1109
13594.38 1024
13595.48 1083
13596.58 1146
13597.68 1080
13598.79 1034
13599.89 1178
13600.99 1057
13602.09 1093
13603.19 1036
13604.30 1079
13605.40 1093
13606.50 1035
13607.60 1033
13608.70 1092
13609.81 1020
13610.91 1025
13612.01 1118
13613.11 1136
13614.21 1129
13615.32 1070
13616.42 1060
13617.52 1041
13618.62 1097
13619.73 1162
13620.83 1090
13621.93 1083
13623.03 1097
13624.14 1062
13625.24 1114
13626.34 1111
13627.45 1135
13628.55 1185
13629.65 1089
13630.75 1065
13631.86 1085
13632.96 1142
13634.06 1149
13635.17 1072
13636.27 1059
13637.37 1108
13638.48 1076
13639.58 1079
13640.68 1075
13641.79 1069
13642.89 1144
13643.99 1099
13645.10 1099
13646.20 1087
13647.30 1076
13648.41 1067
13649.51 1092
13650.62 1119
13651.72 1049
13652.82 1094
13653.93 1117
13655.03 1080
13656.14 1045
13657.24 1036
13658.34 1079
13659.45 1154
13660.55 1082
13661.66 1076
13662.76 1069
13663.87 1121
13664.97 1116
13666.07 1152
13667.18 1104
13668.28 1079
13669.39 1134
13670.49 1085
13671.60 1150
13672.70 1058
13673.81 945
13674.91 1091
13676.02 1073
13677.12 1090
13678.23 1048
13679.33 1050
13680.44 1067
13681.54 1039
13682.65 1080
13683.75 1077
13684.86 1148
13685.96 1110
13687.07 1091
13688.17 1137
13689.28 1066
13690.38 1025
13691.49 1130
13692.59 1088
13693.70 1060
13694.80 1133
13695.91 1172
13697.02 1124
13698.12 1090
13699.23 1026
13700.33 1091
13701.44 1108
13702.55 1088
13703.65 1137
13704.76 1080
13705.86 1104
13706.97 1083
13708.08 1132
13709.18 1081
13710.29 1082
13711.39 1083
13712.50 1035
13713.61 1106
13714.71 1190
13715.82 1092
13716.93 1080
13718.03 1090
13719.14 1172
13720.25 1194
13721.35 1201
13722.46 1121
13723.57 1116
13724.67 1111
13725.78 1109
13726.89 1110
13727.99 1152
13729.10 1058
13730.21 1055
13731.31 1114
13732.42 1194
13733.53 1159
13734.64 1103
13735.74 1126
13736.85 1149
13737.96 1091
13739.07 1153
13740.17 1122
13741.28 1138
13742.39 1080
13743.50 1150
13744.60 1131
13745.71 1132
13746.82 1112
13747.93 1167
13749.03 1119
13750.14 1038
13751.25 1140
13752.36 1151
13753.47 1199
13754.57 1238
13755.68 1131
13756.79 1152
13757.90 1170
13759.01 1107
13760.11 1111
13761.22 1167
13762.33 1265
13763.44 1164
13764.55 1183
13765.66 1154
13766.76 1182
13767.87 1037
13768.98 1087
13770.09 1139
13771.20 1149
13772.31 1208
13773.42 1183
13774.53 1134
13775.63 1120
13776.74 1150
13777.85 1244
13778.96 1184
13780.07 1109
13781.18 1206
13782.29 1168
13783.40 1183
13784.51 1122
13785.62 1195
13786.73 1228
13787.83 1208
13788.94 1215
13790.05 1237
13791.16 1234
13792.27 1210
13793.38 1157
13794.49 1184
13795.60 1213
13796.71 1111
13797.82 1178
13798.93 1189
13800.04 1200
13801.15 1171
13802.26 1167
13803.37 1155
13804.48 1137
13805.59 1115
13806.70 1220
13807.81 1144
13808.92 1142
13810.03 1109
13811.14 1167
13812.25 1167
13813.36 1156
13814.47 1187
13815.58 1178
13816.69 1158
13817.80 1230
13818.91 1122
13820.03 1133
13821.14 1164
13822.25 1117
13823.36 1093
13824.47 1195
13825.58 1106
13826.69 1196
13827.80 1107
13828.91 1267
13830.02 1183
13831.13 1195
13832.25 1158
13833.36 1099
13834.47 1141
13835.58 1114
13836.69 1077
13837.80 1048
13838.91 1048
13840.02 1105
13841.14 1074
13842.25 1131
13843.36 1113
13844.47 1161
13845.58 1110
13846.69 1120
13847.81 1054
13848.92 1085
13850.03 1118
13851.14 1110
13852.25 1120
13853.37 1111
13854.48 1150
13855.59 1124
13856.70 1130
13857.81 1107
13858.93 1153
13860.04 1140
13861.15 1130
13862.26 1163
13863.38 1108
13864.49 1072
13865.60 1062
13866.71 1112
13867.83 1128
13868.94 1152
13870.05 1115
13871.16 1107
13872.28 1117
13873.39 1096
13874.50 1155
13875.61 1122
13876.73 1131
13877.84 1082
13878.95 1131
13880.07 1099
13881.18 1034
13882.29 1177
13883.41 1213
13884.52 1150
13885.63 1208
13886.75 1090
13887.86 1115
13888.97 1085
13890.09 1069
13891.20 1057
13892.31 1129
13893.43 1175
13894.54 1089
13895.65 1008
13896.77 1080
13897.88 1161
13899.00 1156
13900.11 1117
13901.22 1127
13902.34 1055
13903.45 1118
13904.57 1132
13905.68 1220
13906.79 1093
13907.91 1060
13909.02 1087
13910.14 1152
13911.25 1152
13912.37 1121
13913.48 1096
13914.59 1118
13915.71 1149
13916.82 1112
13917.94 1081
13919.05 1080
13920.17 1067
13921.28 1161
13922.40 1179
13923.51 1045
13924.63 1037
13925.74 1035
13926.86 1051
13927.97 1084
13929.09 1177
13930.20 1104
13931.32 1025
13932.43 1133
13933.55 1060
13934.66 1073
13935.78 1098
13936.89 1084
13938.01 1107
13939.12 1187
13940.24 1050
13941.35 1052
13942.47 1071
13943.59 1096
13944.70 1087
13945.82 1075
13946.93 1061
13948.05 1119
13949.16 1018
13950.28 995
13951.40 1032
13952.51 1106
13953.63 1052
13954.74 1030
13955.86 1076
13956.98 1167
13958.09 1068
13959.21 1055
13960.33 1068
13961.44 1065
13962.56 1069
13963.67 1079
13964.79 1106
13965.91 1129
13967.02 1057
13968.14 1106
13969.26 1098
13970.37 1048
13971.49 1083
13972.61 1036
13973.72 1086
13974.84 1093
13975.96 1064
13977.08 1073
13978.19 1046
13979.31 1077
13980.43 1139
13981.54 1040
13982.66 1052
13983.78 1104
13984.90 1089
13986.01 1022
13987.13 1074
13988.25 1050
13989.37 968
13990.48 1037
13991.60 1014
13992.72 998
13993.84 1043
13994.95 1121
13996.07 1119
13997.19 1130
13998.31 1047
13999.42 1099
14000.54 999
14001.66 1079
14002.78 1059
14003.90 1056
14005.01 1122
14006.13 1144
14007.25 1052
14008.37 1056
14009.49 980
14010.61 1030
14011.72 1042
14012.84 1041
14013.96 973
14015.08 1049
14016.20 1041
14017.32 1088
14018.43 1087
14019.55 1073
14020.67 1148
14021.79 1112
14022.91 1086
14024.03 1082
14025.15 1062
14026.27 1001
14027.39 1022
14028.50 1038
14029.62 1075
14030.74 1049
14031.86 1060
14032.98 1122
14034.10 1081
14035.22 996
14036.34 971
14037.46 1035
14038.58 1097
14039.70 1038
14040.82 1021
14041.94 1036
14043.06 1025
14044.18 1041
14045.30 1008
14046.41 990
14047.53 1025
14048.65 1047
14049.77 1022
14050.89 1033
14052.01 1052
14053.13 999
14054.25 1070
14055.37 1038
14056.49 992
14057.61 1045
14058.74 1071
14059.86 1067
14060.98 1037
14062.10 1050
14063.22 1021
14064.34 1121
14065.46 1136
14066.58 1054
14067.70 1077
14068.82 1077
14069.94 1060
14071.06 1029
14072.18 972
14073.30 1007
14074.42 1078
14075.54 1097
14076.66 1059
14077.79 1098
14078.91 1087
14080.03 1039
14081.15 1086
14082.27 1104
14083.39 1085
14084.51 1067
14085.63 1148
14086.76 1103
14087.88 1045
14089.00 1040
14090.12 1064
14091.24 1084
14092.36 1021
14093.48 1044
14094.61 1011
14095.73 1117
14096.85 1068
14097.97 1086
14099.09 1005
14100.22 1087
14101.34 1053
14102.46 1067
14103.58 1097
14104.70 1036
14105.83 1067
14106.95 1096
14108.07 1131
14109.19 1072
14110.31 1047
14111.44 1009
14112.56 1061
14113.68 1093
14114.80 1078
14115.93 1122
14117.05 1097
14118.17 1062
14119.29 1054
14120.42 1027
14121.54 1061
14122.66 1112
14123.79 1107
14124.91 1063
14126.03 1010
14127.15 1050
14128.28 1000
14129.40 989
14130.52 1033
14131.65 1037
14132.77 1000
14133.89 1087
14135.02 1056
14136.14 1026
14137.26 1066
14138.39 1077
14139.51 998
14140.63 1005
14141.76 1017
14142.88 1082
14144.00 1040
14145.13 1000
14146.25 1008
14147.38 1037
14148.50 1096
14149.62 1146
14150.75 1037
14151.87 998
14152.99 1004
14154.12 1057
14155.24 1047
14156.37 925
14157.49 985
14158.62 1087
14159.74 1045
14160.86 1027
14161.99 982
14163.11 1035
14164.24 1019
14165.36 1011
14166.49 1003
14167.61 1009
14168.74 1038
14169.86 1023
14170.99 910
14172.11 982
14173.23 989
14174.36 971
14175.48 995
14176.61 1011
14177.73 974
14178.86 1032
14179.98 1012
14181.11 1044
14182.23 1048
14183.36 932
14184.49 988
14185.61 1044
14186.74 1006
14187.86 972
14188.99 1015
14190.11 1045
14191.24 987
14192.36 1008
14193.49 1064
14194.61 1005
14195.74 975
14196.87 1067
14197.99 1011
14199.12 952
14200.24 1001
14201.37 974
14202.50 950
14203.62 994
14204.75 1003
14205.87 984
14207.00 971
14208.13 976
14209.25 1027
14210.38 1045
14211.50 1016
14212.63 1022
14213.76 962
14214.88 964
14216.01 999
14217.14 985
14218.26 950
14219.39 968
14220.52 997
14221.64 994
14222.77 987
14223.90 983
14225.02 945
14226.15 991
14227.28 1005
14228.41 992
14229.53 928
14230.66 960
14231.79 994
14232.91 976
14234.04 984
14235.17 940
14236.30 919
14237.42 960
14238.55 997
14239.68 991
14240.81 957
14241.93 904
14243.06 972
14244.19 985
14245.32 1012
14246.44 955
14247.57 990
14248.70 958
14249.83 1013
14250.95 979
14252.08 981
14253.21 902
14254.34 883
14255.47 926
14256.59 956
14257.72 931
14258.85 924
14259.98 961
14261.11 968
14262.24 1032
14263.36 951
14264.49 950
14265.62 956
14266.75 941
14267.88 996
14269.01 932
14270.14 975
14271.26 956
14272.39 976
14273.52 971
14274.65 1012
14275.78 966
14276.91 888
14278.04 917
14279.17 930
14280.30 955
14281.42 912
14282.55 898
14283.68 946
14284.81 962
14285.94 938
14287.07 967
14288.20 961
14289.33 940
14290.46 909
14291.59 966
14292.72 889
14293.85 975
14294.98 990
14296.11 968
14297.24 978
14298.37 1033
14299.50 971
14300.63 1031
14301.76 923
14302.89 988
14304.02 965
14305.15 944
14306.28 928
14307.41 947
14308.54 922
14309.67 982
14310.80 958
14311.93 979
14313.06 965
14314.19 908
14315.32 863
14316.45 868
14317.58 948
14318.71 931
14319.84 919
14320.97 909
14322.10 945
14323.23 1011
14324.36 965
14325.49 932
14326.63 971
14327.76 989
14328.89 986
14330.02 912
14331.15 922
14332.28 912
14333.41 928
14334.54 973
14335.67 927
14336.81 932
14337.94 882
14339.07 955
14340.20 1005
14341.33 917
14342.46 909
14343.59 974
14344.73 998
14345.86 901
14346.99 879
14348.12 936
14349.25 937
14350.38 941
14351.52 926
14352.65 954
14353.78 912
14354.91 966
14356.04 944
14357.18 939
14358.31 875
14359.44 908
14360.57 929
14361.71 922
14362.84 985
14363.97 939
14365.10 926
14366.24 942
14367.37 945
14368.50 976
14369.63 949
14370.77 937
14371.90 928
14373.03 972
14374.16 886
14375.30 901
14376.43 898
14377.56 920
14378.70 906
14379.83 884
14380.96 959
14382.09 906
14383.23 923
14384.36 1007
14385.49 954
14386.63 891
14387.76 842
14388.89 914
14390.03 899
14391.16 940
14392.29 913
14393.43 922
14394.56 920
14395.70 929
14396.83 893
14397.96 891
14399.10 916
14400.23 960
14401.36 919
14402.50 914
14403.63 953
14404.77 894
14405.90 990
14407.03 986
14408.17 925
14409.30 914
14410.44 878
14411.57 967
14412.71 976
14413.84 932
14414.97 967
14416.11 952
14417.24 961
14418.38 881
14419.51 924
14420.65 966
14421.78 973
14422.92 894
14424.05 909
14425.19 929
14426.32 905
14427.46 935
14428.59 874
14429.73 915
14430.86 927
14432.00 876
14433.13 919
14434.27 883
14435.40 908
14436.54 869
14437.67 966
14438.81 974
14439.94 931
14441.08 905
14442.21 943
14443.35 990
14444.48 979
14445.62 927
14446.76 895
14447.89 925
14449.03 943
14450.16 933
14451.30 940
14452.43 898
14453.57 872
14454.71 918
14455.84 882
14456.98 924
14458.11 866
14459.25 933
14460.39 890
14461.52 896
14462.66 904
14463.80 856
14464.93 929
14466.07 917
14467.20 882
14468.34 877
14469.48 850
14470.61 886
14471.75 911
14472.89 928
14474.02 917
14475.16 959
14476.30 924
14477.43 890
14478.57 898
14479.71 992
14480.85 979
14481.98 896
14483.12 898
14484.26 926
14485.39 930
14486.53 976
14487.67 931
14488.81 897
14489.94 882
14491.08 977
14492.22 1032
14493.36 945
14494.49 893
14495.63 908
14496.77 914
14497.91 932
14499.04 889
14500.18 953
14501.32 942
14502.46 880
14503.59 909
14504.73 941
14505.87 939
14507.01 978
14508.15 993
14509.28 903
14510.42 956
14511.56 1022
14512.70 936
14513.84 962
14514.98 938
14516.11 929
14517.25 843
14518.39 952
14519.53 994
14520.67 957
14521.81 911
14522.95 925
14524.08 921
14525.22 965
14526.36 977
14527.50 946
14528.64 981
14529.78 939
14530.92 983
14532.06 913
14533.20 951
14534.33 1017
14535.47 985
14536.61 960
14537.75 967
14538.89 919
14540.03 937
14541.17 868
14542.31 971
14543.45 914
14544.59 1021
14545.73 952
14546.87 936
14548.01 895
14549.15 915
14550.29 933
14551.43 907
14552.57 927
14553.71 881
14554.85 936
14555.99 931
14557.13 968
14558.27 896
14559.41 1018
14560.55 982
14561.69 955
14562.83 921
14563.97 930
14565.11 941
14566.25 973
14567.39 927
14568.53 892
14569.67 932
14570.81 929
14571.95 950
14573.09 965
14574.23 944
14575.37 939
14576.51 950
14577.65 956
14578.79 944
14579.94 901
14581.08 942
14582.22 948
14583.36 900
14584.50 911
14585.64 937
14586.78 910
14587.92 909
14589.06 851
14590.21 900
14591.35 961
14592.49 917
14593.63 942
14594.77 962
14595.91 948
14597.05 919
14598.20 946
14599.34 910
14600.48 929
14601.62 904
14602.76 877
14603.90 938
14605.05 902
14606.19 926
14607.33 862
14608.47 884
14609.61 960
14610.76 1006
14611.90 934
14613.04 933
14614.18 844
14615.32 943
14616.47 880
14617.61 927
14618.75 921
14619.89 918
14621.04 891
14622.18 907
14623.32 926
14624.46 917
14625.61 968
14626.75 927
14627.89 896
14629.04 832
14630.18 936
14631.32 1012
14632.46 993
14633.61 958
14634.75 912
14635.89 959
14637.04 970
14638.18 942
14639.32 924
14640.47 943
14641.61 942
14642.75 948
14643.90 984
14645.04 969
14646.18 1020
14647.33 944
14648.47 948
14649.61 930
14650.76 948
14651.90 1010
14653.05 942
14654.19 945
14655.33 951
14656.48 915
14657.62 950
14658.76 935
14659.91 947
14661.05 940
14662.20 945
14663.34 965
14664.49 956
14665.63 949
14666.77 890
14667.92 903
14669.06 958
14670.21 985
14671.35 925
14672.50 916
14673.64 954
14674.79 908
14675.93 909
14677.07 891
14678.22 961
14679.36 999
14680.51 959
14681.65 884
14682.80 965
14683.94 937
14685.09 934
14686.23 881
14687.38 955
14688.52 969
14689.67 972
14690.81 901
14691.96 881
14693.10 940
14694.25 949
14695.40 842
14696.54 839
14697.69 858
14698.83 884
14699.98 855
14701.12 863
14702.27 923
14703.41 909
14704.56 894
14705.71 907
14706.85 917
14708.00 900
14709.14 849
14710.29 824
14711.44 874
14712.58 927
14713.73 955
14714.87 899
14716.02 910
14717.17 923
14718.31 864
14719.46 838
14720.61 896
14721.75 937
14722.90 906
14724.05 872
14725.19 939
14726.34 874
14727.49 832
14728.63 902
14729.78 928
14730.93 884
14732.07 865
14733.22 931
14734.37 877
14735.51 883
14736.66 814
14737.81 865
14738.95 921
14740.10 920
14741.25 817
14742.40 827
14743.54 879
14744.69 896
14745.84 896
14746.99 873
14748.13 896
14749.28 832
14750.43 891
14751.58 871
14752.72 876
14753.87 862
14755.02 857
14756.17 898
14757.31 940
14758.46 816
14759.61 881
14760.76 874
14761.91 892
14763.05 876
14764.20 857
14765.35 887
14766.50 851
14767.65 899
14768.80 943
14769.94 874
14771.09 908
14772.24 939
14773.39 852
14774.54 843
14775.69 943
14776.83 916
14777.98 858
14779.13 871
14780.28 905
14781.43 891
14782.58 876
14783.73 860
14784.88 859
14786.03 838
14787.17 938
14788.32 862
14789.47 811
14790.62 844
14791.77 819
14792.92 852
14794.07 846
14795.22 878
14796.37 852
14797.52 879
14798.67 857
14799.82 804
14800.97 796
14802.12 788
14803.26 797
14804.41 800
14805.56 848
14806.71 858
14807.86 873
14809.01 886
14810.16 881
14811.31 882
14812.46 911
14813.61 897
14814.76 842
14815.91 836
14817.06 861
14818.21 887
14819.36 895
14820.51 819
14821.66 892
14822.82 854
14823.97 846
14825.12 922
14826.27 821
14827.42 799
14828.57 823
14829.72 878
14830.87 927
14832.02 811
14833.17 769
14834.32 816
14835.47 766
14836.62 864
14837.77 857
14838.93 811
14840.08 797
14841.23 829
14842.38 832
14843.53 859
14844.68 785
14845.83 825
14846.98 837
14848.14 833
14849.29 884
14850.44 779
14851.59 852
14852.74 787
14853.89 887
14855.04 858
14856.20 852
14857.35 762
14858.50 803
14859.65 776
14860.80 823
14861.96 786
14863.11 811
14864.26 770
14865.41 796
14866.56 788
14867.72 832
14868.87 772
14870.02 759
14871.17 784
14872.32 832
14873.48 887
14874.63 851
14875.78 813
14876.93 822
14878.09 848
14879.24 861
14880.39 846
14881.54 897
14882.70 817
14883.85 851
14885.00 841
14886.16 823
14887.31 824
14888.46 825
14889.61 791
14890.77 845
14891.92 809
14893.07 827
14894.23 837
14895.38 803
14896.53 786
14897.69 864
14898.84 836
14899.99 835
14901.15 795
14902.30 862
14903.45 791
14904.61 795
14905.76 816
14906.91 806
14908.07 834
14909.22 804
14910.38 766
14911.53 900
14912.68 886
14913.84 855
14914.99 842
14916.15 860
14917.30 852
14918.45 795
14919.61 828
14920.76 824
14921.92 796
14923.07 853
14924.22 876
14925.38 846
14926.53 868
14927.69 917
14928.84 798
14930.00 750
14931.15 767
14932.31 869
14933.46 827
14934.62 854
14935.77 811
14936.93 830
14938.08 841
14939.24 803
14940.39 789
14941.55 843
14942.70 855
14943.86 876
14945.01 807
14946.17 823
14947.32 765
14948.48 818
14949.63 876
14950.79 817
14951.94 843
14953.10 887
14954.25 897
14955.41 816
14956.56 800
14957.72 786
14958.88 858
14960.03 785
14961.19 764
14962.34 802
14963.50 866
14964.65 886
14965.81 887
14966.97 867
14968.12 809
14969.28 845
14970.43 881
14971.59 777
14972.75 744
14973.90 799
14975.06 826
14976.22 804
14977.37 803
14978.53 791
14979.69 769
14980.84 880
14982.00 808
14983.16 769
14984.31 804
14985.47 784
14986.63 809
14987.78 856
14988.94 803
14990.10 811
14991.25 835
14992.41 802
14993.57 773
14994.72 766
14995.88 783
14997.04 877
14998.20 857
14999.35 816
15000.51 832
15001.67 864
15002.82 926
15003.98 861
15005.14 814
15006.30 779
15007.45 814
15008.61 844
15009.77 836
15010.93 926
15012.09 860
15013.24 851
15014.40 806
15015.56 788
15016.72 791
15017.87 810
15019.03 772
15020.19 829
15021.35 751
15022.51 780
15023.67 756
15024.82 776
15025.98 806
15027.14 831
15028.30 855
15029.46 821
15030.62 781
15031.77 805
15032.93 860
15034.09 814
15035.25 812
15036.41 872
15037.57 795
15038.73 754
15039.88 797
15041.04 767
15042.20 728
15043.36 765
15044.52 778
15045.68 792
15046.84 782
15048.00 836
15049.16 756
15050.32 760
15051.47 808
15052.63 792
15053.79 803
15054.95 801
15056.11 852
15057.27 814
15058.43 762
15059.59 799
15060.75 763
15061.91 794
15063.07 769
15064.23 854
15065.39 783
15066.55 744
15067.71 803
15068.87 803
15070.03 801
15071.19 781
15072.35 752
15073.51 821
15074.67 781
15075.83 747
15076.99 778
15078.15 786
15079.31 778
15080.47 729
15081.63 748
15082.79 791
15083.95 818
15085.11 838
15086.27 817
15087.43 763
15088.59 795
15089.76 787
15090.92 795
15092.08 892
15093.24 788
15094.40 805
15095.56 818
15096.72 853
15097.88 817
15099.04 785
15100.20 812
15101.37 804
15102.53 776
15103.69 796
15104.85 841
15106.01 849
15107.17 781
15108.33 736
15109.50 813
15110.66 873
15111.82 766
15112.98 807
15114.14 812
15115.30 814
15116.47 781
15117.63 785
15118.79 836
15119.95 815
15121.11 871
15122.27 840
15123.44 906
15124.60 866
15125.76 802
15126.92 858
15128.09 870
15129.25 837
15130.41 819
15131.57 808
15132.73 757
15133.90 808
15135.06 781
15136.22 752
15137.38 860
15138.55 783
15139.71 713
15140.87 792
15142.04 775
15143.20 795
15144.36 787
15145.52 830
15146.69 830
15147.85 783
15149.01 790
15150.18 827
15151.34 820
15152.50 799
15153.67 788
15154.83 841
15155.99 802
15157.16 799
15158.32 792
15159.48 802
15160.65 812
15161.81 842
15162.97 785
15164.14 782
15165.30 832
15166.46 816
15167.63 847
15168.79 862
15169.95 832
15171.12 814
15172.28 806
15173.45 833
15174.61 830
15175.77 828
15176.94 820
15178.10 836
15179.27 808
15180.43 798
15181.60 764
15182.76 777
15183.92 768
15185.09 759
15186.25 810
15187.42 695
15188.58 747
15189.75 793
15190.91 832
15192.08 823
15193.24 882
15194.41 819
15195.57 786
15196.74 794
15197.90 817
15199.07 763
15200.23 798
15201.40 833
15202.56 810
15203.73 784
15204.89 790
15206.06 777
15207.22 757
15208.39 803
15209.55 725
15210.72 803
15211.88 850
15213.05 776
15214.21 794
15215.38 811
15216.54 766
15217.71 754
15218.88 770
15220.04 838
15221.21 840
15222.37 747
15223.54 790
15224.71 813
15225.87 756
15227.04 800
15228.20 817
15229.37 813
15230.54 787
15231.70 807
15232.87 842
15234.03 827
15235.20 757
15236.37 714
15237.53 788
15238.70 815
15239.87 826
15241.03 747
15242.20 801
15243.37 799
15244.53 787
15245.70 857
15246.87 858
15248.03 814
15249.20 772
15250.37 821
15251.53 798
15252.70 786
15253.87 760
15255.04 823
15256.20 826
15257.37 725
15258.54 824
15259.70 787
15260.87 799
15262.04 797
15263.21 791
15264.37 806
15265.54 777
15266.71 768
15267.88 801
15269.04 867
15270.21 862
15271.38 816
15272.55 822
15273.72 808
15274.88 833
15276.05 746
15277.22 799
15278.39 806
15279.56 805
15280.72 825
15281.89 783
15283.06 667
15284.23 765
15285.40 797
15286.56 775
15287.73 768
15288.90 745
15290.07 763
15291.24 822
15292.41 742
15293.58 777
15294.74 816
15295.91 832
15297.08 796
15298.25 770
15299.42 764
15300.59 796
15301.76 818
15302.93 782
15304.09 779
15305.26 760
15306.43 773
15307.60 799
15308.77 802
15309.94 730
15311.11 774
15312.28 827
15313.45 774
15314.62 792
15315.79 773
15316.96 775
15318.13 796
15319.30 847
15320.46 778
15321.63 760
15322.80 839
15323.97 782
15325.14 802
15326.31 737
15327.48 747
15328.65 760
15329.82 751
15330.99 810
15332.16 809
15333.33 786
15334.50 752
15335.67 755
15336.84 738
15338.01 810
15339.18 836
15340.36 793
15341.53 838
15342.70 814
15343.87 806
15345.04 769
15346.21 768
15347.38 790
15348.55 798
15349.72 801
15350.89 844
15352.06 838
15353.23 771
15354.40 785
15355.57 820
15356.75 856
15357.92 832
15359.09 821
15360.26 770
15361.43 706
15362.60 772
15363.77 822
15364.94 786
15366.11 833
15367.29 809
15368.46 790
15369.63 767
15370.80 788
15371.97 798
15373.14 738
15374.32 723
15375.49 738
15376.66 792
15377.83 822
15379.00 784
15380.17 761
15381.35 813
15382.52 819
15383.69 738
15384.86 751
15386.03 807
15387.21 815
15388.38 738
15389.55 752
15390.72 760
15391.90 755
15393.07 795
15394.24 798
15395.41 809
15396.59 761
15397.76 799
15398.93 743
15400.10 779
15401.28 745
15402.45 785
15403.62 783
15404.79 736
15405.97 744
15407.14 787
15408.31 745
15409.49 778
15410.66 784
15411.83 792
15413.01 748
15414.18 747
15415.35 776
15416.53 727
15417.70 774
15418.87 779
15420.05 736
15421.22 718
15422.39 817
15423.57 844
15424.74 806
15425.91 793
15427.09 871
15428.26 760
15429.43 729
15430.61 761
15431.78 725
15432.96 826
15434.13 823
15435.30 818
15436.48 796
15437.65 824
15438.83 850
15440.00 814
15441.17 821
15442.35 824
15443.52 806
15444.70 806
15445.87 749
15447.05 779
15448.22 770
15449.40 801
15450.57 811
15451.75 784
15452.92 759
15454.09 816
15455.27 806
15456.44 790
15457.62 790
15458.79 817
15459.97 851
15461.14 812
15462.32 790
15463.49 789
15464.67 855
15465.84 808
15467.02 844
15468.19 810
15469.37 835
15470.55 816
15471.72 828
15472.90 821
15474.07 760
15475.25 766
15476.42 822
15477.60 785
15478.77 763
15479.95 747
15481.13 781
15482.30 802
15483.48 797
15484.65 809
15485.83 849
15487.00 770
15488.18 741
15489.36 800
15490.53 795
15491.71 819
15492.89 824
15494.06 771
15495.24 847
15496.41 812
15497.59 774
15498.77 819
15499.94 781
15501.12 764
15502.30 812
15503.47 841
15504.65 844
15505.83 825
15507.00 795
15508.18 791
15509.36 742
15510.53 770
15511.71 787
15512.89 771
15514.06 766
15515.24 772
15516.42 792
15517.60 751
15518.77 766
15519.95 754
15521.13 765
15522.30 803
15523.48 804
15524.66 798
15525.84 842
15527.01 747
15528.19 783
15529.37 808
15530.55 742
15531.73 846
15532.90 869
15534.08 850
15535.26 809
15536.44 706
15537.61 744
15538.79 744
15539.97 797
15541.15 798
15542.33 845
15543.50 797
15544.68 779
15545.86 723
15547.04 771
15548.22 806
15549.40 745
15550.57 770
15551.75 842
15552.93 766
15554.11 742
15555.29 767
15556.47 806
15557.65 751
15558.82 777
15560.00 797
15561.18 830
15562.36 801
15563.54 713
15564.72 809
15565.90 793
15567.08 794
15568.26 779
15569.43 700
15570.61 716
15571.79 790
15572.97 749
15574.15 771
15575.33 769
15576.51 753
15577.69 805
15578.87 798
15580.05 791
15581.23 808
15582.41 751
15583.59 753
15584.77 792
15585.95 807
15587.13 729
15588.31 758
15589.49 771
15590.67 792
15591.85 779
15593.03 756
15594.21 774
15595.39 777
15596.57 837
15597.75 772
15598.93 749
15600.11 781
15601.29 780
15602.47 787
15603.65 780
15604.83 774
15606.01 835
15607.19 817
15608.37 793
15609.55 764
15610.73 761
15611.91 850
15613.09 771
15614.27 784
15615.45 813
15616.64 783
15617.82 776
15619.00 798
15620.18 747
15621.36 761
15622.54 821
15623.72 761
15624.90 760
15626.08 767
15627.27 782
15628.45 783
15629.63 809
15630.81 801
15631.99 792
15633.17 793
15634.35 770
15635.54 803
15636.72 768
15637.90 714
15639.08 743
15640.26 804
15641.45 817
15642.63 748
15643.81 744
15644.99 734
15646.17 802
15647.36 780
15648.54 774
15649.72 774
15650.90 804
15652.08 803
15653.27 764
15654.45 806
15655.63 769
15656.81 775
15658.00 741
15659.18 760
15660.36 819
15661.54 862
15662.73 830
15663.91 787
15665.09 739
15666.27 732
15667.46 834
15668.64 811
15669.82 752
15671.01 811
15672.19 838
15673.37 897
15674.56 846
15675.74 804
15676.92 803
15678.10 809
15679.29 788
15680.47 770
15681.65 737
15682.84 768
15684.02 822
15685.21 781
15686.39 826
15687.57 835
15688.76 853
15689.94 874
15691.12 844
15692.31 781
15693.49 819
15694.67 773
15695.86 762
15697.04 756
15698.23 797
15699.41 752
15700.59 714
15701.78 812
15702.96 811
15704.15 730
15705.33 768
15706.52 812
15707.70 758
15708.88 755
15710.07 782
15711.25 797
15712.44 776
15713.62 752
15714.81 760
15715.99 813
15717.18 823
15718.36 810
15719.55 807
15720.73 789
15721.92 781
15723.10 844
15724.29 816
15725.47 862
15726.66 813
15727.84 869
15729.03 805
15730.21 802
15731.40 814
15732.58 803
15733.77 821
15734.95 826
15736.14 851
15737.32 766
15738.51 741
15739.69 774
15740.88 732
15742.07 775
15743.25 808
15744.44 859
15745.62 843
15746.81 903
15747.99 812
15749.18 796
15750.37 806
15751.55 884
15752.74 852
15753.93 795
15755.11 810
15756.30 831
15757.48 836
15758.67 817
15759.86 786
15761.04 790
15762.23 782
15763.42 855
15764.60 847
15765.79 761
15766.98 827
15768.16 812
15769.35 891
15770.54 865
15771.72 848
15772.91 852
15774.10 851
15775.28 844
15776.47 808
15777.66 812
15778.84 750
15780.03 814
15781.22 825
15782.41 882
15783.59 880
15784.78 803
15785.97 800
15787.15 809
15788.34 839
15789.53 788
15790.72 845
15791.90 851
15793.09 797
15794.28 744
15795.47 721
15796.65 821
15797.84 874
15799.03 809
15800.22 767
15801.41 712
15802.59 753
15803.78 796
15804.97 815
15806.16 806
15807.35 783
15808.53 875
15809.72 734
15810.91 762
15812.10 818
15813.29 742
15814.48 786
15815.66 794
15816.85 765
15818.04 791
15819.23 849
15820.42 809
15821.61 776
15822.80 773
15823.98 747
15825.17 782
15826.36 780
15827.55 725
15828.74 753
15829.93 812
15831.12 778
15832.31 803
15833.50 823
15834.69 844
15835.87 767
15837.06 759
15838.25 777
15839.44 841
15840.63 845
15841.82 789
15843.01 805
15844.20 824
15845.39 834
15846.58 835
15847.77 752
15848.96 768
15850.15 778
15851.34 746
15852.53 761
15853.72 808
15854.91 776
15856.10 816
15857.29 798
15858.48 805
15859.67 813
15860.86 777
15862.05 793
15863.24 741
15864.43 773
15865.62 803
15866.81 784
15868.00 789
15869.19 763
15870.38 822
15871.57 746
15872.76 754
15873.95 761
15875.14 751
15876.33 761
15877.52 750
15878.72 777
15879.91 804
15881.10 796
15882.29 838
15883.48 809
15884.67 787
15885.86 733
15887.05 801
15888.24 853
15889.43 777
15890.63 810
15891.82 797
15893.01 811
15894.20 753
15895.39 793
15896.58 791
15897.77 782
15898.97 733
15900.16 764
15901.35 784
15902.54 752
15903.73 727
15904.92 826
15906.12 764
15907.31 845
15908.50 796
15909.69 747
15910.88 799
15912.08 729
15913.27 774
15914.46 826
15915.65 789
15916.85 734
15918.04 760
15919.23 768
15920.42 755
15921.61 796
15922.81 806
15924.00 760
15925.19 806
15926.38 750
15927.58 803
15928.77 831
15929.96 808
15931.16 770
15932.35 808
15933.54 813
15934.73 764
15935.93 735
15937.12 775
15938.31 750
15939.51 729
15940.70 770
15941.89 792
15943.09 777
15944.28 781
15945.47 760
15946.67 773
15947.86 785
15949.05 756
15950.25 753
15951.44 766
15952.63 804
15953.83 841
15955.02 810
15956.21 781
15957.41 779
15958.60 812
15959.80 753
15960.99 742
15962.18 782
15963.38 780
15964.57 790
15965.77 742
15966.96 739
15968.15 745
15969.35 751
15970.54 761
15971.74 747
15972.93 739
15974.13 751
15975.32 783
15976.51 812
15977.71 776
15978.90 779
15980.10 768
15981.29 773
15982.49 723
15983.68 767
15984.88 703
15986.07 719
15987.27 742
15988.46 728
15989.66 721
15990.85 756
15992.05 732
15993.24 752
15994.44 767
15995.63 785
15996.83 756
15998.02 740
15999.22 780
16000.41 726
16001.61 700
16002.80 729
16004.00 728
16005.20 797
16006.39 744
16007.59 742
16008.78 715
16009.98 749
16011.17 804
16012.37 775
16013.57 730
16014.76 694
16015.96 733
16017.15 735
16018.35 696
16019.55 734
16020.74 743
16021.94 698
16023.13 744
16024.33 735
16025.53 724
16026.72 757
16027.92 722
16029.12 674
16030.31 753
16031.51 735
16032.71 709
16033.90 744
16035.10 795
16036.30 755
16037.49 718
16038.69 764
16039.89 790
16041.08 745
16042.28 696
16043.48 720
16044.67 718
16045.87 758
16047.07 741
16048.27 758
16049.46 719
16050.66 686
16051.86 780
16053.06 728
16054.25 723
16055.45 670
16056.65 723
16057.84 779
16059.04 735
16060.24 786
16061.44 752
16062.64 695
16063.83 750
16065.03 810
16066.23 799
16067.43 792
16068.62 744
16069.82 752
16071.02 720
16072.22 733
16073.42 725
16074.62 723
16075.81 772
16077.01 791
16078.21 801
16079.41 748
16080.61 758
16081.81 765
16083.00 778
16084.20 692
16085.40 687
16086.60 750
16087.80 782
16089.00 737
16090.20 777
16091.39 706
16092.59 684
16093.79 715
16094.99 702
16096.19 707
16097.39 761
16098.59 706
16099.79 706
16100.99 730
16102.19 682
16103.38 716
16104.58 767
16105.78 729
16106.98 737
16108.18 723
16109.38 718
16110.58 737
16111.78 737
16112.98 716
16114.18 710
16115.38 718
16116.58 720
16117.78 759
16118.98 739
16120.18 735
16121.38 746
16122.58 749
16123.78 721
16124.98 759
16126.18 753
16127.38 703
16128.58 716
16129.78 670
16130.98 618
16132.18 685
16133.38 713
16134.58 746
16135.78 707
16136.98 758
16138.18 728
16139.38 712
16140.58 741
16141.78 720
16142.98 721
16144.19 756
16145.39 715
16146.59 740
16147.79 780
16148.99 740
16150.19 721
16151.39 768
16152.59 727
16153.79 755
16154.99 776
16156.20 693
16157.40 697
16158.60 718
16159.80 715
16161.00 700
16162.20 726
16163.40 748
16164.61 732
16165.81 782
16167.01 781
16168.21 749
16169.41 710
16170.61 720
16171.82 734
16173.02 679
16174.22 709
16175.42 808
16176.62 707
16177.82 776
16179.03 711
16180.23 694
16181.43 689
16182.63 686
16183.84 700
16185.04 740
16186.24 776
16187.44 728
16188.65 732
16189.85 689
16191.05 750
16192.25 692
16193.46 700
16194.66 697
16195.86 756
16197.06 744
16198.27 715
16199.47 716
16200.67 716
16201.87 756
16203.08 697
16204.28 788
16205.48 713
16206.69 673
16207.89 722
16209.09 717
16210.30 771
16211.50 731
16212.70 674
16213.91 720
16215.11 741
16216.31 786
16217.52 709
16218.72 729
16219.92 696
16221.13 652
16222.33 677
16223.53 741
16224.74 705
16225.94 644
16227.15 665
16228.35 720
16229.55 713
16230.76 705
16231.96 759
16233.17 747
16234.37 749
16235.57 730
16236.78 778
16237.98 716
16239.19 716
16240.39 707
16241.60 800
16242.80 811
16244.00 739
16245.21 748
16246.41 670
16247.62 712
16248.82 703
16250.03 704
16251.23 716
16252.44 759
16253.64 745
16254.85 759
16256.05 751
16257.26 695
16258.46 660
16259.67 697
16260.87 786
16262.08 794
16263.28 765
16264.49 726
16265.69 704
16266.90 686
16268.10 751
16269.31 726
16270.51 733
16271.72 755
16272.93 739
16274.13 756
16275.34 742
16276.54 742
16277.75 722
16278.95 710
16280.16 727
16281.37 788
16282.57 757
16283.78 751
16284.98 694
16286.19 683
16287.40 743
16288.60 722
16289.81 690
16291.01 717
16292.22 739
16293.43 672
16294.63 698
16295.84 721
16297.05 670
16298.25 717
16299.46 718
16300.67 691
16301.87 739
16303.08 736
16304.29 747
16305.49 743
16306.70 727
16307.91 691
16309.11 716
16310.32 718
16311.53 732
16312.73 778
16313.94 752
16315.15 722
16316.36 715
16317.56 708
16318.77 707
16319.98 701
16321.19 703
16322.39 729
16323.60 744
16324.81 683
16326.02 723
16327.22 752
16328.43 740
16329.64 740
16330.85 749
16332.05 794
16333.26 667
16334.47 625
16335.68 668
16336.88 738
16338.09 789
16339.30 728
16340.51 713
16341.72 695
16342.93 717
16344.13 731
16345.34 709
16346.55 692
16347.76 670
16348.97 702
16350.18 724
16351.38 703
16352.59 714
16353.80 734
16355.01 725
16356.22 724
16357.43 726
16358.64 721
16359.84 703
16361.05 723
16362.26 721
16363.47 656
16364.68 701
16365.89 747
16367.10 753
16368.31 722
16369.52 746
16370.73 734
16371.93 735
16373.14 722
16374.35 702
16375.56 719
16376.77 729
16377.98 682
16379.19 664
16380.40 732
16381.61 707
16382.82 719
16384.03 720
16385.24 722
16386.45 730
16387.66 674
16388.87 685
16390.08 682
16391.29 696
16392.50 665
16393.71 706
16394.92 767
16396.13 719
16397.34 743
16398.55 757
16399.76 743
16400.97 679
16402.18 723
16403.39 741
16404.60 801
16405.81 693
16407.02 707
16408.23 782
16409.44 720
16410.65 725
16411.86 705
16413.08 678
16414.29 683
16415.50 658
16416.71 704
16417.92 711
16419.13 682
16420.34 659
16421.55 678
16422.76 667
16423.97 650
16425.19 638
16426.40 704
16427.61 711
16428.82 616
16430.03 738
16431.24 728
16432.45 669
16433.67 720
16434.88 689
16436.09 694
16437.30 705
16438.51 680
16439.72 686
16440.94 744
16442.15 663
16443.36 703
16444.57 704
16445.78 670
16446.99 688
16448.21 692
16449.42 644
16450.63 641
16451.84 685
16453.06 681
16454.27 653
16455.48 618
16456.69 708
16457.90 763
16459.12 687
16460.33 667
16461.54 696
16462.75 692
16463.97 679
16465.18 685
16466.39 686
16467.61 658
16468.82 671
16470.03 695
16471.24 690
16472.46 660
16473.67 700
16474.88 675
16476.10 616
16477.31 694
16478.52 666
16479.74 682
16480.95 676
16482.16 699
16483.38 657
16484.59 717
16485.80 668
16487.02 670
16488.23 656
16489.44 735
16490.66 725
16491.87 685
16493.08 658
16494.30 646
16495.51 660
16496.73 685
16497.94 694
16499.15 650
16500.37 723
16501.58 763
16502.80 726
16504.01 682
16505.22 653
16506.44 695
16507.65 771
16508.87 700
16510.08 650
16511.30 673
16512.51 692
16513.72 707
16514.94 680
16516.15 695
16517.37 639
16518.58 665
16519.80 646
16521.01 659
16522.23 653
16523.44 701
16524.66 658
16525.87 677
16527.09 661
16528.30 677
16529.52 659
16530.73 682
16531.95 688
16533.16 696
16534.38 672
16535.59 648
16536.81 647
16538.02 660
16539.24 695
16540.45 682
16541.67 677
16542.89 696
16544.10 673
16545.32 683
16546.53 678
16547.75 704
16548.96 696
16550.18 693
16551.40 643
16552.61 653
16553.83 723
16555.04 718
16556.26 729
16557.48 721
16558.69 697
16559.91 718
16561.12 651
16562.34 625
16563.56 748
16564.77 723
16565.99 669
16567.21 685
16568.42 693
16569.64 682
16570.86 692
16572.07 746
16573.29 788
16574.51 692
16575.72 686
16576.94 679
16578.16 715
16579.37 716
16580.59 679
16581.81 637
16583.02 646
16584.24 727
16585.46 666
16586.68 678
16587.89 667
16589.11 666
16590.33 674
16591.54 691
16592.76 692
16593.98 665
16595.20 643
16596.41 730
16597.63 748
16598.85 691
16600.07 691
16601.29 686
16602.50 725
16603.72 681
16604.94 674
16606.16 651
16607.37 666
16608.59 712
16609.81 671
16611.03 737
16612.25 800
16613.46 666
16614.68 652
16615.90 661
16617.12 659
16618.34 644
16619.56 701
16620.77 756
16621.99 696
16623.21 628
16624.43 659
16625.65 713
16626.87 740
16628.09 615
16629.30 667
16630.52 766
16631.74 696
16632.96 690
16634.18 664
16635.40 724
16636.62 669
16637.84 657
16639.06 698
16640.28 697
16641.49 718
16642.71 625
16643.93 654
16645.15 662
16646.37 658
16647.59 689
16648.81 687
16650.03 683
16651.25 727
16652.47 648
16653.69 646
16654.91 687
16656.13 648
16657.35 644
16658.57 640
16659.79 696
16661.01 710
16662.23 669
16663.45 658
16664.67 643
16665.89 644
16667.11 650
16668.33 631
16669.55 666
16670.77 669
16671.99 665
16673.21 690
16674.43 651
16675.65 632
16676.87 694
16678.09 693
16679.31 750
16680.53 655
16681.75 688
16682.97 693
16684.19 677
16685.42 689
16686.64 661
16687.86 709
16689.08 696
16690.30 736
16691.52 712
16692.74 661
16693.96 670
16695.18 704
16696.40 683
16697.63 658
16698.85 705
16700.07 762
16701.29 642
16702.51 654
16703.73 630
16704.95 668
16706.18 693
16707.40 620
16708.62 677
16709.84 617
16711.06 648
16712.28 646
16713.51 666
16714.73 685
16715.95 686
16717.17 685
16718.39 633
16719.62 683
16720.84 670
16722.06 630
16723.28 644
16724.50 736
16725.73 716
16726.95 636
16728.17 691
16729.39 701
16730.62 617
16731.84 668
16733.06 617
16734.28 708
16735.51 708
16736.73 601
16737.95 580
16739.18 644
16740.40 655
16741.62 638
16742.84 635
16744.07 644
16745.29 654
16746.51 641
16747.74 678
16748.96 664
16750.18 694
16751.41 686
16752.63 641
16753.85 629
16755.08 674
16756.30 734
16757.52 683
16758.75 695
16759.97 718
16761.19 681
16762.42 672
16763.64 666
16764.86 674
16766.09 638
16767.31 658
16768.54 667
16769.76 736
16770.98 680
16772.21 695
16773.43 696
16774.66 679
16775.88 704
16777.10 667
16778.33 657
16779.55 630
16780.78 658
16782.00 662
16783.22 722
16784.45 689
16785.67 665
16786.90 707
16788.12 676
16789.35 660
16790.57 650
16791.80 672
16793.02 688
16794.25 636
16795.47 625
16796.70 576
16797.92 624
16799.15 741
16800.37 694
16801.60 663
16802.82 626
16804.05 628
16805.27 598
16806.50 653
16807.72 647
16808.95 622
16810.17 669
16811.40 654
16812.62 643
16813.85 628
16815.07 612
16816.30 631
16817.53 681
16818.75 699
16819.98 687
16821.20 623
16822.43 624
16823.65 655
16824.88 612
16826.11 616
16827.33 630
16828.56 667
16829.78 609
16831.01 659
16832.24 655
16833.46 637
16834.69 680
16835.92 692
16837.14 693
16838.37 682
16839.60 647
16840.82 675
16842.05 659
16843.27 678
16844.50 601
16845.73 691
16846.96 647
16848.18 688
16849.41 648
16850.64 648
16851.86 665
16853.09 667
16854.32 654
16855.54 666
16856.77 669
16858.00 687
16859.22 655
16860.45 637
16861.68 662
16862.91 674
16864.13 625
16865.36 655
16866.59 635
16867.82 644
16869.04 680
16870.27 701
16871.50 711
16872.73 651
16873.95 664
16875.18 643
16876.41 660
16877.64 653
16878.87 658
16880.09 640
16881.32 622
16882.55 676
16883.78 754
16885.01 628
16886.23 636
16887.46 664
16888.69 687
16889.92 690
16891.15 700
16892.38 720
16893.60 675
16894.83 667
16896.06 685
16897.29 689
16898.52 685
16899.75 686
16900.98 690
16902.20 662
16903.43 706
16904.66 704
16905.89 673
16907.12 675
16908.35 641
16909.58 649
16910.81 603
16912.04 647
16913.26 616
16914.49 633
16915.72 661
16916.95 665
16918.18 617
16919.41 644
16920.64 650
16921.87 673
16923.10 703
16924.33 650
16925.56 653
16926.79 593
16928.02 626
16929.25 652
16930.48 683
16931.71 677
16932.94 667
16934.17 655
16935.40 626
16936.63 663
16937.86 652
16939.09 647
16940.32 612
16941.55 625
16942.78 653
16944.01 701
16945.24 643
16946.47 707
16947.70 687
16948.93 671
16950.16 646
16951.39 637
16952.62 603
16953.85 613
16955.08 645
16956.31 646
16957.54 668
16958.77 641
16960.01 686
16961.24 671
16962.47 585
16963.70 658
16964.93 703
16966.16 685
16967.39 665
16968.62 664
16969.85 643
16971.08 666
16972.32 612
16973.55 661
16974.78 658
16976.01 686
16977.24 691
16978.47 633
16979.70 655
16980.94 608
16982.17 640
16983.40 656
16984.63 641
16985.86 616
16987.10 616
16988.33 612
16989.56 633
16990.79 638
16992.02 694
16993.26 699
16994.49 676
16995.72 679
16996.95 695
16998.18 692
16999.42 636
17000.65 608
17001.88 654
17003.11 673
17004.35 629
17005.58 639
17006.81 673
17008.04 660
17009.28 663
17010.51 631
17011.74 695
17012.97 660
17014.21 610
17015.44 637
17016.67 659
17017.91 616
17019.14 669
17020.37 685
17021.60 683
17022.84 675
17024.07 649
17025.30 606
17026.54 625
17027.77 646
17029.00 651
17030.24 710
17031.47 689
17032.70 636
17033.94 627
17035.17 663
17036.41 612
17037.64 619
17038.87 636
17040.11 640
17041.34 691
17042.57 674
17043.81 603
17045.04 590
17046.28 617
17047.51 616
17048.74 624
17049.98 603
17051.21 582
17052.45 691
17053.68 698
17054.92 618
17056.15 608
17057.38 606
17058.62 648
17059.85 635
17061.09 649
17062.32 625
17063.56 609
17064.79 627
17066.03 643
17067.26 627
17068.50 592
17069.73 599
17070.97 687
17072.20 672
17073.44 610
17074.67 641
17075.91 656
17077.14 721
17078.38 693
17079.61 612
17080.85 599
17082.08 650
17083.32 678
17084.55 648
17085.79 657
17087.02 647
17088.26 625
17089.49 638
17090.73 622
17091.97 607
17093.20 651
17094.44 656
17095.67 638
17096.91 628
17098.14 657
17099.38 688
17100.62 653
17101.85 644
17103.09 609
17104.32 640
17105.56 602
17106.80 630
17108.03 615
17109.27 577
17110.51 658
17111.74 756
17112.98 614
17114.21 618
17115.45 634
17116.69 669
17117.92 626
17119.16 577
17120.40 591
17121.63 592
17122.87 677
17124.11 715
17125.34 682
17126.58 591
17127.82 653
17129.06 637
17130.29 633
17131.53 662
17132.77 671
17134.00 705
17135.24 649
17136.48 653
17137.72 623
17138.95 650
17140.19 675
17141.43 701
17142.67 635
17143.90 650
17145.14 651
17146.38 656
17147.62 640
17148.85 666
17150.09 629
17151.33 671
17152.57 633
17153.80 645
17155.04 666
17156.28 646
17157.52 605
17158.76 677
17159.99 666
17161.23 632
17162.47 623
17163.71 608
17164.95 582
17166.19 634
17167.42 627
17168.66 591
17169.90 658
17171.14 598
17172.38 609
17173.62 610
17174.86 625
17176.09 603
17177.33 603
17178.57 660
17179.81 615
17181.05 643
17182.29 621
17183.53 706
17184.77 688
17186.01 672
17187.24 639
17188.48 645
17189.72 627
17190.96 625
17192.20 651
17193.44 650
17194.68 611
17195.92 622
17197.16 571
17198.40 605
17199.64 621
17200.88 603
17202.12 610
17203.36 640
17204.60 649
17205.84 592
17207.08 629
17208.32 628
17209.56 714
17210.80 637
17212.04 584
17213.28 574
17214.52 657
17215.76 626
17217.00 616
17218.24 634
17219.48 631
17220.72 670
17221.96 593
17223.20 625
17224.44 653
17225.68 710
17226.92 640
17228.16 666
17229.40 641
17230.64 615
17231.88 614
17233.12 641
17234.36 689
17235.60 658
17236.85 602
17238.09 664
17239.33 625
17240.57 625
17241.81 631
17243.05 651
17244.29 654
17245.53 627
17246.77 657
17248.02 588
17249.26 659
17250.50 627
17251.74 624
17252.98 653
17254.22 649
17255.46 647
17256.71 661
17257.95 635
17259.19 607
17260.43 641
17261.67 639
17262.91 701
17264.16 615
17265.40 644
17266.64 717
17267.88 690
17269.12 609
17270.37 624
17271.61 655
17272.85 648
17274.09 652
17275.34 635
17276.58 631
17277.82 684
17279.06 725
17280.30 667
17281.55 653
17282.79 678
17284.03 685
17285.27 634
17286.52 635
17287.76 621
17289.00 658
17290.25 660
17291.49 626
17292.73 647
17293.97 597
17295.22 633
17296.46 656
17297.70 656
17298.95 649
17300.19 648
17301.43 643
17302.68 674
17303.92 697
17305.16 642
17306.41 646
17307.65 643
17308.89 646
17310.14 648
17311.38 568
17312.62 560
17313.87 597
17315.11 688
17316.36 623
17317.60 653
17318.84 659
17320.09 598
17321.33 599
17322.58 593
17323.82 628
17325.06 657
17326.31 716
17327.55 643
17328.80 642
17330.04 639
17331.28 623
17332.53 614
17333.77 618
17335.02 612
17336.26 635
17337.51 647
17338.75 666
17340.00 692
17341.24 659
17342.48 603
17343.73 597
17344.97 594
17346.22 607
17347.46 634
17348.71 679
17349.95 686
17351.20 649
17352.44 613
17353.69 638
17354.93 670
17356.18 675
17357.42 651
17358.67 596
17359.92 650
17361.16 677
17362.41 632
17363.65 699
17364.90 683
17366.14 639
17367.39 622
17368.63 646
17369.88 647
17371.13 571
17372.37 594
17373.62 637
17374.86 674
17376.11 674
17377.35 655
17378.60 640
17379.85 685
17381.09 663
17382.34 715
17383.59 583
17384.83 589
17386.08 629
17387.32 681
17388.57 652
17389.82 633
17391.06 599
17392.31 652
17393.56 640
17394.80 609
17396.05 621
17397.30 601
17398.54 596
17399.79 600
17401.04 645
17402.28 663
17403.53 604
17404.78 674
17406.02 608
17407.27 605
17408.52 597
17409.77 613
17411.01 648
17412.26 651
17413.51 595
17414.75 670
17416.00 637
17417.25 674
17418.50 636
17419.74 588
17420.99 634
17422.24 591
17423.49 626
17424.73 664
17425.98 623
17427.23 643
17428.48 629
17429.73 646
17430.97 620
17432.22 633
17433.47 576
17434.72 553
17435.97 625
17437.21 637
17438.46 685
17439.71 602
17440.96 630
17442.21 656
17443.45 632
17444.70 636
17445.95 618
17447.20 648
17448.45 659
17449.70 607
17450.95 642
17452.19 589
17453.44 614
17454.69 610
17455.94 605
17457.19 626
17458.44 661
17459.69 673
17460.94 631
17462.19 602
17463.43 640
17464.68 632
17465.93 613
17467.18 668
17468.43 604
17469.68 642
17470.93 613
17472.18 601
17473.43 650
17474.68 604
17475.93 605
17477.18 600
17478.43 580
17479.68 657
17480.93 649
17482.18 643
17483.43 640
17484.68 667
17485.93 748
17487.17 600
17488.42 651
17489.67 662
17490.92 619
17492.18 628
17493.43 641
17494.68 599
17495.93 666
17497.18 625
17498.43 665
17499.68 661
17500.93 608
17502.18 643
17503.43 613
17504.68 610
17505.93 652
17507.18 658
17508.43 669
17509.68 628
17510.93 645
17512.18 631
17513.43 581
17514.68 624
17515.94 586
17517.19 641
17518.44 579
17519.69 605
17520.94 620
17522.19 659
17523.44 674
17524.69 645
17525.94 643
17527.20 682
17528.45 676
17529.70 689
17530.95 667
17532.20 615
17533.45 624
17534.70 630
17535.96 614
17537.21 629
17538.46 623
17539.71 618
17540.96 613
17542.22 664
17543.47 608
17544.72 613
17545.97 659
17547.22 679
17548.48 656
17549.73 628
17550.98 678
17552.23 666
17553.48 636
17554.74 598
17555.99 683
17557.24 620
17558.49 627
17559.75 687
17561.00 615
17562.25 588
17563.50 658
17564.76 616
17566.01 645
17567.26 634
17568.52 645
17569.77 663
17571.02 684
17572.27 602
17573.53 570
17574.78 579
17576.03 610
17577.29 603
17578.54 652
17579.79 701
17581.05 622
17582.30 603
17583.55 584
17584.81 629
17586.06 627
17587.31 591
17588.57 646
17589.82 671
17591.07 686
17592.33 655
17593.58 683
17594.83 673
17596.09 646
17597.34 633
17598.60 628
17599.85 681
17601.10 666
17602.36 616
17603.61 633
17604.87 600
17606.12 627
17607.37 724
17608.63 637
17609.88 634
17611.14 611
17612.39 615
17613.65 585
17614.90 618
17616.16 608
17617.41 648
17618.66 681
17619.92 719
17621.17 636
17622.43 640
17623.68 646
17624.94 648
17626.19 636
17627.45 579
17628.70 618
17629.96 647
17631.21 660
17632.47 646
17633.72 629
17634.98 610
17636.23 585
17637.49 646
17638.74 666
17640.00 657
17641.26 633
17642.51 568
17643.77 619
17645.02 661
17646.28 645
17647.53 691
17648.79 646
17650.04 590
17651.30 632
17652.56 701
17653.81 677
17655.07 620
17656.32 639
17657.58 628
17658.84 654
17660.09 697
17661.35 617
17662.60 649
17663.86 646
17665.12 649
17666.37 617
17667.63 613
17668.89 623
17670.14 677
17671.40 650
17672.66 610
17673.91 585
17675.17 608
17676.43 584
17677.68 654
17678.94 706
17680.20 643
17681.45 642
17682.71 655
17683.97 724
17685.22 618
17686.48 638
17687.74 633
17688.99 638
17690.25 647
17691.51 616
17692.77 625
17694.02 611
17695.28 606
17696.54 640
17697.80 628
17699.05 621
17700.31 648
17701.57 629
17702.83 638
17704.08 614
17705.34 593
17706.60 573
17707.86 603
17709.11 645
17710.37 654
17711.63 606
17712.89 656
17714.15 620
17715.40 607
17716.66 596
17717.92 640
17719.18 617
17720.44 633
17721.70 581
17722.95 649
17724.21 640
17725.47 636
17726.73 631
17727.99 589
17729.25 567
17730.51 682
17731.76 660
17733.02 603
17734.28 607
17735.54 620
17736.80 652
17738.06 619
17739.32 589
17740.58 585
17741.83 600
17743.09 615
17744.35 617
17745.61 649
17746.87 633
17748.13 559
17749.39 583
17750.65 620
17751.91 624
17753.17 596
17754.43 596
17755.69 576
17756.95 582
17758.21 654
17759.47 635
17760.73 608
17761.98 598
17763.24 592
17764.50 560
17765.76 611
17767.02 688
17768.28 685
17769.54 685
17770.80 653
17772.06 604
17773.32 636
17774.58 622
17775.84 595
17777.11 584
17778.37 607
17779.63 659
17780.89 591
17782.15 649
17783.41 665
17784.67 630
17785.93 609
17787.19 658
17788.45 609
17789.71 628
17790.97 624
17792.23 661
17793.49 670
17794.75 591
17796.01 597
17797.28 605
17798.54 636
17799.80 661
17801.06 669
17802.32 639
17803.58 599
17804.84 620
17806.10 609
17807.37 618
17808.63 618
17809.89 639
17811.15 648
17812.41 616
17813.67 623
17814.93 646
17816.20 632
17817.46 606
17818.72 632
17819.98 630
17821.24 624
17822.50 628
17823.77 663
17825.03 623
17826.29 619
17827.55 665
17828.81 681
17830.08 645
17831.34 570
17832.60 600
17833.86 635
17835.13 586
17836.39 589
17837.65 593
17838.91 599
17840.18 558
17841.44 618
17842.70 609
17843.96 627
17845.23 604
17846.49 640
17847.75 639
17849.01 655
17850.28 639
17851.54 614
17852.80 620
17854.07 554
17855.33 583
17856.59 607
17857.86 583
17859.12 610
17860.38 613
17861.65 636
17862.91 598
17864.17 584
17865.44 582
17866.70 566
17867.96 601
17869.23 608
17870.49 667
17871.75 667
17873.02 598
17874.28 556
17875.54 601
17876.81 596
17878.07 616
17879.34 663
17880.60 588
17881.86 628
17883.13 630
17884.39 596
17885.66 620
17886.92 645
17888.18 636
17889.45 604
17890.71 666
17891.98 642
17893.24 640
17894.51 670
17895.77 585
17897.04 571
17898.30 611
17899.56 611
17900.83 606
17902.09 618
17903.36 622
17904.62 574
17905.89 553
17907.15 641
17908.42 681
17909.68 643
17910.95 611
17912.21 645
17913.48 645
17914.74 614
17916.01 638
17917.27 601
17918.54 574
17919.80 588
17921.07 616
17922.34 646
17923.60 623
17924.87 653
17926.13 616
17927.40 658
17928.66 621
17929.93 577
17931.19 606
17932.46 629
17933.73 628
17934.99 641
17936.26 591
17937.52 684
17938.79 609
17940.06 573
17941.32 589
17942.59 604
17943.85 654
17945.12 609
17946.39 621
17947.65 626
17948.92 643
17950.19 621
17951.45 635
17952.72 708
17953.99 609
17955.25 588
17956.52 598
17957.79 604
17959.05 603
17960.32 615
17961.59 613
17962.85 609
17964.12 586
17965.39 626
17966.65 661
17967.92 661
17969.19 645
17970.45 641
17971.72 589
17972.99 615
17974.26 548
17975.52 614
17976.79 608
17978.06 588
17979.33 596
17980.59 636
17981.86 638
17983.13 622
17984.40 596
17985.66 600
17986.93 586
17988.20 589
17989.47 678
17990.73 624
17992.00 593
17993.27 561
17994.54 611
17995.81 665
17997.07 714
17998.34 615
17999.61 626
18000.88 623
18002.15 621
18003.42 610
18004.68 656
18005.95 600
18007.22 602
18008.49 621
18009.76 568
18011.03 642
18012.30 642
18013.56 606
18014.83 616
18016.10 635
18017.37 650
18018.64 621
18019.91 613
18021.18 634
18022.45 607
18023.71 577
18024.98 602
18026.25 592
18027.52 560
18028.79 601
18030.06 647
18031.33 590
18032.60 619
18033.87 601
18035.14 663
18036.41 646
18037.68 642
18038.95 614
18040.22 555
18041.49 600
18042.76 643
18044.02 642
18045.29 598
18046.56 585
18047.83 604
18049.10 596
18050.37 651
18051.64 630
18052.91 598
18054.18 611
18055.45 587
18056.72 597
18057.99 575
18059.27 560
18060.54 617
18061.81 626
18063.08 592
18064.35 572
18065.62 636
18066.89 638
18068.16 582
18069.43 596
18070.70 586
18071.97 616
18073.24 585
18074.51 645
18075.78 636
18077.05 590
18078.32 581
18079.60 630
18080.87 686
18082.14 647
18083.41 576
18084.68 629
18085.95 619
18087.22 622
18088.49 635
18089.77 584
18091.04 648
18092.31 672
18093.58 653
18094.85 609
18096.12 605
18097.39 609
18098.67 622
18099.94 589
18101.21 593
18102.48 593
18103.75 648
18105.02 574
18106.30 581
18107.57 591
18108.84 608
18110.11 563
18111.38 608
18112.66 590
18113.93 562
18115.20 634
18116.47 655
18117.75 601
18119.02 641
18120.29 617
18121.56 634
18122.84 595
18124.11 624
18125.38 622
18126.65 644
18127.93 638
18129.20 656
18130.47 608
18131.74 604
18133.02 628
18134.29 678
18135.56 615
18136.84 592
18138.11 601
18139.38 622
18140.66 621
18141.93 617
18143.20 627
18144.48 689
18145.75 664
18147.02 638
18148.30 590
18149.57 600
18150.84 627
18152.12 575
18153.39 608
18154.66 613
18155.94 590
18157.21 599
18158.48 593
18159.76 640
18161.03 591
18162.31 591
18163.58 629
18164.85 596
18166.13 596
18167.40 605
18168.68 570
18169.95 598
18171.22 572
18172.50 594
18173.77 611
18175.05 611
18176.32 594
18177.60 630
18178.87 601
18180.15 592
18181.42 608
18182.69 650
18183.97 656
18185.24 576
18186.52 576
18187.79 633
18189.07 606
18190.34 654
18191.62 591
18192.89 577
18194.17 639
18195.44 666
18196.72 585
18197.99 577
18199.27 571
18200.54 557
18201.82 618
18203.09 628
18204.37 609
18205.65 633
18206.92 626
18208.20 615
18209.47 621
18210.75 614
18212.02 567
18213.30 657
18214.57 615
18215.85 589
18217.13 571
18218.40 595
18219.68 629
18220.95 568
18222.23 548
18223.51 585
18224.78 590
18226.06 581
18227.33 560
18228.61 590
18229.89 566
18231.16 596
18232.44 634
18233.72 570
18234.99 598
18236.27 684
18237.55 585
18238.82 632
18240.10 552
18241.38 561
18242.65 595
18243.93 634
18245.21 552
18246.48 538
18247.76 610
18249.04 605
18250.31 578
18251.59 562
18252.87 636
18254.15 611
18255.42 607
18256.70 679
18257.98 657
18259.25 612
18260.53 586
18261.81 611
18263.09 665
18264.36 623
18265.64 606
18266.92 622
18268.20 609
18269.47 626
18270.75 611
18272.03 661
18273.31 651
18274.59 643
18275.86 638
18277.14 593
18278.42 600
18279.70 620
18280.98 593
18282.25 629
18283.53 659
18284.81 655
18286.09 638
18287.37 602
18288.64 608
18289.92 622
18291.20 653
18292.48 626
18293.76 650
18295.04 616
18296.32 616
18297.59 648
18298.87 611
18300.15 602
18301.43 575
18302.71 640
18303.99 623
18305.27 596
18306.55 554
18307.83 545
18309.10 617
18310.38 637
18311.66 675
18312.94 605
18314.22 625
18315.50 593
18316.78 612
18318.06 686
18319.34 667
18320.62 599
18321.90 600
18323.18 607
18324.46 605
18325.74 562
18327.02 582
18328.30 622
18329.58 616
18330.86 601
18332.14 582
18333.41 659
18334.69 660
18335.97 604
18337.25 566
18338.54 575
18339.82 596
18341.10 618
18342.38 552
18343.66 546
18344.94 552
18346.22 628
18347.50 610
18348.78 578
18350.06 550
18351.34 623
18352.62 675
18353.90 575
18355.18 586
18356.46 602
18357.74 577
18359.02 558
18360.30 554
18361.58 538
18362.87 634
18364.15 635
18365.43 622
18366.71 566
18367.99 566
18369.27 651
18370.55 615
18371.83 597
18373.11 634
18374.40 603
18375.68 627
18376.96 594
18378.24 535
18379.52 562
18380.80 580
18382.08 593
18383.37 588
18384.65 613
18385.93 628
18387.21 639
18388.49 642
18389.78 588
18391.06 597
18392.34 603
18393.62 575
18394.90 561
18396.19 588
18397.47 550
18398.75 556
18400.03 672
18401.31 677
18402.60 611
18403.88 574
18405.16 577
18406.44 606
18407.73 672
18409.01 604
18410.29 604
18411.57 583
18412.86 574
18414.14 607
18415.42 636
18416.71 649
18417.99 611
18419.27 633
18420.55 671
18421.84 630
18423.12 606
18424.40 603
18425.69 572
18426.97 592
18428.25 563
18429.54 572
18430.82 550
18432.10 653
18433.39 647
18434.67 623
18435.95 578
18437.24 593
18438.52 560
18439.80 605
18441.09 685
18442.37 595
18443.66 593
18444.94 596
18446.22 608
18447.51 579
18448.79 625
18450.08 629
18451.36 606
18452.64 577
18453.93 625
18455.21 631
18456.50 601
18457.78 584
18459.06 629
18460.35 652
18461.63 607
18462.92 624
18464.20 654
18465.49 651
18466.77 631
18468.06 618
18469.34 619
18470.63 619
18471.91 637
18473.19 583
18474.48 648
18475.76 620
18477.05 593
18478.33 612
18479.62 601
18480.90 602
18482.19 661
18483.47 648
18484.76 634
18486.05 607
18487.33 586
18488.62 616
18489.90 612
18491.19 691
18492.47 638
18493.76 570
18495.04 544
18496.33 607
18497.61 557
18498.90 595
18500.19 558
18501.47 640
18502.76 641
18504.04 651
18505.33 649
18506.62 642
18507.90 634
18509.19 612
18510.47 572
18511.76 592
18513.05 596
18514.33 599
18515.62 626
18516.90 579
18518.19 576
18519.48 658
18520.76 630
18522.05 591
18523.34 574
18524.62 615
18525.91 673
18527.20 584
18528.48 637
18529.77 603
18531.06 653
18532.34 620
18533.63 624
18534.92 724
18536.21 639
18537.49 633
18538.78 622
18540.07 654
18541.35 634
18542.64 576
18543.93 585
18545.22 618
18546.50 646
18547.79 594
18549.08 608
18550.37 571
18551.65 531
18552.94 612
18554.23 628
18555.52 621
18556.80 634
18558.09 572
18559.38 601
18560.67 634
18561.95 622
18563.24 572
18564.53 598
18565.82 645
18567.11 603
18568.39 561
18569.68 598
18570.97 597
18572.26 635
18573.55 601
18574.84 617
18576.12 555
18577.41 582
18578.70 578
18579.99 533
18581.28 605
18582.57 666
18583.86 646
18585.14 655
18586.43 625
18587.72 599
18589.01 628
18590.30 626
18591.59 584
18592.88 608
18594.17 606
18595.46 600
18596.74 594
18598.03 564
18599.32 687
18600.61 651
18601.90 608
18603.19 652
18604.48 579
18605.77 567
18607.06 573
18608.35 586
18609.64 597
18610.93 613
18612.22 626
18613.51 636
18614.80 600
18616.09 567
18617.38 581
18618.67 605
18619.96 625
18621.25 555
18622.54 579
18623.83 615
18625.12 617
18626.41 620
18627.70 584
18628.99 620
18630.28 671
18631.57 644
18632.86 594
18634.15 601
18635.44 607
18636.73 631
18638.02 614
18639.31 568
18640.60 638
18641.89 647
18643.18 665
18644.47 614
18645.76 621
18647.06 646
18648.35 587
18649.64 595
18650.93 603
18652.22 630
18653.51 635
18654.80 604
18656.09 588
18657.38 579
18658.68 573
18659.97 588
18661.26 651
18662.55 600
18663.84 616
18665.13 622
18666.42 617
18667.72 636
18669.01 565
18670.30 607
18671.59 595
18672.88 599
18674.17 624
18675.47 579
18676.76 553
18678.05 650
18679.34 668
18680.63 647
18681.93 661
18683.22 633
18684.51 634
18685.80 599
18687.09 584
18688.39 629
18689.68 565
18690.97 599
18692.26 572
18693.56 624
18694.85 598
18696.14 634
18697.43 630
18698.73 643
18700.02 605
18701.31 610
18702.60 617
18703.90 583
18705.19 571
18706.48 560
18707.78 599
18709.07 613
18710.36 614
18711.66 620
18712.95 604
18714.24 580
18715.54 593
18716.83 574
18718.12 642
18719.42 593
18720.71 545
18722.00 536
18723.30 575
18724.59 584
18725.88 595
18727.18 601
18728.47 600
18729.76 616
18731.06 584
18732.35 639
18733.65 586
18734.94 593
18736.23 585
18737.53 589
18738.82 567
18740.12 618
18741.41 668
18742.70 625
18744.00 601
18745.29 586
18746.59 593
18747.88 602
18749.18 606
18750.47 619
18751.76 585
18753.06 580
18754.35 601
18755.65 558
18756.94 578
18758.24 685
18759.53 639
18760.83 630
18762.12 577
18763.42 578
18764.71 619
18766.01 627
18767.30 641
18768.60 616
18769.89 599
18771.19 619
18772.48 584
18773.78 595
18775.07 607
18776.37 597
18777.66 605
18778.96 658
18780.25 633
18781.55 608
18782.85 601
18784.14 635
18785.44 577
18786.73 581
18788.03 575
18789.32 608
18790.62 598
18791.92 626
18793.21 632
18794.51 646
18795.80 617
18797.10 706
18798.40 635
18799.69 608
18800.99 645
18802.28 669
18803.58 621
18804.88 675
18806.17 618
18807.47 642
18808.77 609
18810.06 608
18811.36 621
18812.66 684
18813.95 662
18815.25 606
18816.55 573
18817.84 551
18819.14 643
18820.44 634
18821.73 599
18823.03 633
18824.33 632
18825.62 645
18826.92 634
18828.22 551
18829.52 593
18830.81 579
18832.11 593
18833.41 632
18834.71 631
18836.00 614
18837.30 580
18838.60 596
18839.90 594
18841.19 583
18842.49 603
18843.79 619
18845.09 624
18846.38 609
18847.68 574
18848.98 640
18850.28 599
18851.58 635
18852.87 655
18854.17 643
18855.47 635
18856.77 627
18858.07 596
18859.36 561
18860.66 596
18861.96 669
18863.26 590
18864.56 583
18865.86 598
18867.15 576
18868.45 593
18869.75 621
18871.05 613
18872.35 565
18873.65 633
18874.95 612
18876.24 676
18877.54 665
18878.84 632
18880.14 587
18881.44 617
18882.74 646
18884.04 608
18885.34 622
18886.64 627
18887.94 588
18889.24 591
18890.53 575
18891.83 616
18893.13 619
18894.43 588
18895.73 599
18897.03 564
18898.33 582
18899.63 601
18900.93 602
18902.23 596
18903.53 639
18904.83 662
18906.13 641
18907.43 610
18908.73 560
18910.03 603
18911.33 626
18912.63 576
18913.93 652
18915.23 608
18916.53 620
18917.83 603
18919.13 610
18920.43 555
18921.73 566
18923.03 587
18924.33 591
18925.63 562
18926.93 593
18928.23 650
18929.53 592
18930.84 629
18932.14 626
18933.44 571
18934.74 610
18936.04 617
18937.34 635
18938.64 603
18939.94 593
18941.24 659
18942.54 537
18943.84 557
18945.15 586
18946.45 579
18947.75 532
18949.05 602
18950.35 603
18951.65 573
18952.95 612
18954.26 643
18955.56 576
18956.86 567
18958.16 538
18959.46 557
18960.76 550
18962.07 564
18963.37 597
18964.67 567
18965.97 623
18967.27 612
18968.57 635
18969.88 557
18971.18 530
18972.48 511
18973.78 537
18975.09 583
18976.39 596
18977.69 576
18978.99 569
18980.29 635
18981.60 583
18982.90 575
18984.20 525
18985.50 573
18986.81 637
18988.11 549
18989.41 544
18990.72 603
18992.02 661
18993.32 618
18994.62 527
18995.93 586
18997.23 580
18998.53 539
18999.84 585
19001.14 552
19002.44 537
19003.75 540
19005.05 539
19006.35 572
19007.66 566
19008.96 585
19010.26 584
19011.57 571
19012.87 606
19014.17 567
19015.48 566
19016.78 613
19018.08 559
19019.39 573
19020.69 606
19021.99 551
19023.30 608
19024.60 557
19025.91 509
19027.21 563
19028.51 575
19029.82 587
19031.12 558
19032.43 567
19033.73 636
19035.04 629
19036.34 564
19037.64 588
19038.95 603
19040.25 617
19041.56 590
19042.86 613
19044.17 589
19045.47 580
19046.78 570
19048.08 579
19049.39 541
19050.69 492
19052.00 529
19053.30 582
19054.61 532
19055.91 542
19057.22 558
19058.52 582
19059.83 526
19061.13 526
19062.44 593
19063.74 568
19065.05 555
19066.35 584
19067.66 594
19068.96 598
19070.27 596
19071.57 599
19072.88 570
19074.18 565
19075.49 590
19076.80 571
19078.10 597
19079.41 588
19080.71 597
19082.02 603
19083.33 562
19084.63 527
19085.94 578
19087.24 631
19088.55 601
19089.86 552
19091.16 557
19092.47 586
19093.77 561
19095.08 579
19096.39 589
19097.69 537
19099.00 555
19100.31 530
19101.61 541
19102.92 538
19104.23 565
19105.53 608
19106.84 593
19108.15 566
19109.45 558
19110.76 578
19112.07 548
19113.37 550
19114.68 574
19115.99 569
19117.30 573
19118.60 563
19119.91 572
19121.22 538
19122.52 525
19123.83 541
19125.14 578
19126.45 580
19127.75 550
19129.06 520
19130.37 556
19131.68 566
19132.98 578
19134.29 596
19135.60 588
19136.91 574
19138.22 549
19139.52 569
19140.83 596
19142.14 530
19143.45 590
19144.76 566
19146.06 544
19147.37 584
19148.68 572
19149.99 583
19151.30 597
19152.60 609
19153.91 615
19155.22 563
19156.53 528
19157.84 533
19159.15 578
19160.46 538
19161.76 543
19163.07 583
19164.38 572
19165.69 597
19167.00 562
19168.31 576
19169.62 574
19170.93 538
19172.23 607
19173.54 573
19174.85 540
19176.16 560
19177.47 632
19178.78 599
19180.09 567
19181.40 595
19182.71 589
19184.02 587
19185.33 556
19186.64 507
19187.95 514
19189.26 582
19190.57 559
19191.87 582
19193.18 548
19194.49 554
19195.80 587
19197.11 543
19198.42 574
19199.73 587
19201.04 578
19202.35 531
19203.66 612
19204.97 577
19206.28 592
19207.59 554
19208.90 601
19210.21 576
19211.53 575
19212.84 539
19214.15 499
19215.46 568
19216.77 580
19218.08 573
19219.39 591
19220.70 540
19222.01 561
19223.32 593
19224.63 539
19225.94 536
19227.25 549
19228.56 548
19229.87 531
19231.19 537
19232.50 520
19233.81 544
19235.12 585
19236.43 529
19237.74 579
19239.05 543
19240.36 562
19241.68 560
19242.99 558
19244.30 610
19245.61 568
19246.92 564
19248.23 588
19249.54 562
19250.86 543
19252.17 553
19253.48 557
19254.79 582
19256.10 563
19257.42 591
19258.73 551
19260.04 584
19261.35 479
19262.66 515
19263.98 545
19265.29 491
19266.60 514
19267.91 501
19269.22 554
19270.54 622
19271.85 544
19273.16 512
19274.47 571
19275.79 611
19277.10 570
19278.41 565
19279.72 541
19281.04 533
19282.35 567
19283.66 554
19284.98 560
19286.29 542
19287.60 553
19288.91 546
19290.23 601
19291.54 555
19292.85 552
19294.17 536
19295.48 552
19296.79 582
19298.11 552
19299.42 536
19300.73 567
19302.05 525
19303.36 514
19304.67 569
19305.99 582
19307.30 562
19308.61 537
19309.93 570
19311.24 614
19312.56 564
19313.87 585
19315.18 545
19316.50 610
19317.81 550
19319.13 569
19320.44 572
19321.75 560
19323.07 481
19324.38 513
19325.70 589
19327.01 569
19328.32 570
19329.64 539
19330.95 542
19332.27 572
19333.58 578
19334.90 556
19336.21 521
19337.53 575
19338.84 595
19340.16 540
19341.47 617
19342.79 569
19344.10 577
19345.42 567
19346.73 560
19348.05 563
19349.36 546
19350.68 588
19351.99 591
19353.31 547
19354.62 571
19355.94 571
19357.25 565
19358.57 574
19359.88 582
19361.20 518
19362.51 549
19363.83 547
19365.14 589
19366.46 539
19367.78 560
19369.09 541
19370.41 559
19371.72 546
19373.04 570
19374.35 543
19375.67 598
19376.99 568
19378.30 525
19379.62 528
19380.93 556
19382.25 534
19383.57 537
19384.88 531
19386.20 538
19387.52 499
19388.83 544
19390.15 528
19391.47 533
19392.78 523
19394.10 623
19395.42 569
19396.73 593
19398.05 549
19399.37 564
19400.68 583
19402.00 592
19403.32 607
19404.63 526
19405.95 559
19407.27 543
19408.58 515
19409.90 529
19411.22 539
19412.54 510
19413.85 534
19415.17 558
19416.49 556
19417.80 555
19419.12 564
19420.44 558
19421.76 552
19423.07 536
19424.39 564
19425.71 553
19427.03 548
19428.35 543
19429.66 496
19430.98 534
19432.30 545
19433.62 562
19434.93 582
19436.25 576
19437.57 583
19438.89 582
19440.21 517
19441.53 572
19442.84 613
19444.16 548
19445.48 581
19446.80 539
19448.12 549
19449.44 576
19450.75 584
19452.07 539
19453.39 559
19454.71 603
19456.03 540
19457.35 506
19458.67 560
19459.98 590
19461.30 538
19462.62 528
19463.94 554
19465.26 511
19466.58 508
19467.90 607
19469.22 553
19470.54 577
19471.86 559
19473.18 585
19474.49 547
19475.81 570
19477.13 527
19478.45 543
19479.77 568
19481.09 552
19482.41 537
19483.73 541
19485.05 526
19486.37 544
19487.69 538
19489.01 494
19490.33 542
19491.65 596
19492.97 546
19494.29 585
19495.61 540
19496.93 547
19498.25 571
19499.57 542
19500.89 543
19502.21 553
19503.53 549
19504.85 587
19506.17 547
19507.49 588
19508.81 532
19510.13 579
19511.45 585
19512.77 555
19514.09 553
19515.42 598
19516.74 546
19518.06 573
19519.38 516
19520.70 573
19522.02 606
19523.34 540
19524.66 533
19525.98 620
19527.30 542
19528.62 529
19529.95 573
19531.27 525
19532.59 487
19533.91 565
19535.23 495
19536.55 539
19537.87 553
19539.20 567
19540.52 534
19541.84 499
19543.16 527
19544.48 563
19545.80 583
19547.13 616
19548.45 564
19549.77 507
19551.09 528
19552.41 534
19553.74 628
19555.06 562
19556.38 548
19557.70 559
19559.02 525
19560.35 542
19561.67 579
19562.99 530
19564.31 526
19565.64 507
19566.96 521
19568.28 513
19569.60 518
19570.93 547
19572.25 548
19573.57 494
19574.89 532
19576.22 543
19577.54 539
19578.86 561
19580.18 513
19581.51 573
19582.83 551
19584.15 559
19585.48 556
19586.80 525
19588.12 503
19589.45 497
19590.77 532
19592.09 539
19593.42 564
19594.74 497
19596.06 555
19597.39 560
19598.71 581
19600.03 546
19601.36 572
19602.68 496
19604.00 518
19605.33 549
19606.65 501
19607.98 524
19609.30 554
19610.62 544
19611.95 554
19613.27 553
19614.60 536
19615.92 463
19617.24 499
19618.57 564
19619.89 549
19621.22 565
19622.54 544
19623.87 518
19625.19 552
19626.51 583
19627.84 506
19629.16 559
19630.49 551
19631.81 527
19633.14 533
19634.46 557
19635.79 573
19637.11 558
19638.44 504
19639.76 545
19641.09 513
19642.41 519
19643.74 534
19645.06 516
19646.39 492
19647.71 501
19649.04 549
19650.36 529
19651.69 588
19653.01 548
19654.34 525
19655.66 517
19656.99 551
19658.32 528
19659.64 576
19660.97 605
19662.29 533
19663.62 563
19664.94 521
19666.27 498
19667.60 483
19668.92 521
19670.25 549
19671.57 562
19672.90 513
19674.23 549
19675.55 531
19676.88 538
19678.20 502
19679.53 586
19680.86 537
19682.18 529
19683.51 512
19684.84 509
19686.16 586
19687.49 566
19688.82 569
19690.14 553
19691.47 614
19692.80 531
19694.12 606
19695.45 503
19696.78 513
19698.10 516
19699.43 506
19700.76 509
19702.08 521
19703.41 534
19704.74 519
19706.07 492
19707.39 526
19708.72 506
19710.05 527
19711.37 548
19712.70 569
19714.03 548
19715.36 533
19716.68 528
19718.01 537
19719.34 530
19720.67 550
19721.99 576
19723.32 544
19724.65 546
19725.98 547
19727.31 504
19728.63 573
19729.96 580
19731.29 528
19732.62 526
19733.95 497
19735.27 571
19736.60 567
19737.93 584
19739.26 583
19740.59 570
19741.92 541
19743.24 612
19744.57 557
19745.90 569
19747.23 563
19748.56 526
19749.89 539
19751.22 507
19752.54 543
19753.87 546
19755.20 599
19756.53 534
19757.86 506
19759.19 527
19760.52 521
19761.85 544
19763.18 551
19764.50 562
19765.83 562
19767.16 550
19768.49 548
19769.82 468
19771.15 534
19772.48 527
19773.81 520
19775.14 518
19776.47 497
19777.80 510
19779.13 517
19780.46 545
19781.79 520
19783.12 563
19784.45 557
19785.78 530
19787.11 518
19788.44 510
19789.77 477
19791.10 576
19792.43 550
19793.76 559
19795.09 511
19796.42 512
19797.75 532
19799.08 619
19800.41 493
19801.74 545
19803.07 581
19804.40 601
19805.73 550
19807.06 520
19808.39 527
19809.72 527
19811.05 478
19812.38 523
19813.71 500
19815.05 524
19816.38 564
19817.71 506
19819.04 515
19820.37 519
19821.70 552
19823.03 572
19824.36 558
19825.69 534
19827.03 542
19828.36 550
19829.69 513
19831.02 535
19832.35 566
19833.68 578
19835.01 573
19836.35 510
19837.68 489
19839.01 507
19840.34 512
19841.67 529
19843.00 483
19844.34 514
19845.67 586
19847.00 554
19848.33 563
19849.66 571
19851.00 579
19852.33 538
19853.66 567
19854.99 571
19856.32 591
19857.66 503
19858.99 526
19860.32 538
19861.65 528
19862.99 467
19864.32 507
19865.65 498
19866.98 551
19868.32 520
19869.65 550
19870.98 555
19872.31 492
19873.65 574
19874.98 554
19876.31 537
19877.65 557
19878.98 500
19880.31 513
19881.65 498
19882.98 532
19884.31 494
19885.64 554
19886.98 538
19888.31 499
19889.64 516
19890.98 491
19892.31 525
19893.64 538
19894.98 550
19896.31 494
19897.65 513
19898.98 511
19900.31 539
19901.65 552
19902.98 511
19904.31 466
19905.65 507
19906.98 528
19908.32 497
19909.65 513
19910.98 540
19912.32 524
19913.65 506
19914.99 518
19916.32 513
19917.66 559
19918.99 516
19920.32 502
19921.66 504
19922.99 577
19924.33 588
19925.66 499
19927.00 522
19928.33 519
19929.67 531
19931.00 521
19932.34 537
19933.67 534
19935.01 588
19936.34 567
19937.68 547
19939.01 577
19940.35 555
19941.68 581
19943.02 520
19944.35 544
19945.69 513
19947.02 520
19948.36 522
19949.69 528
19951.03 604
19952.36 550
19953.70 580
19955.03 506
19956.37 525
19957.71 523
19959.04 513
19960.38 519
19961.71 527
19963.05 513
19964.38 529
19965.72 578
19967.06 514
19968.39 523
19969.73 520
19971.06 463
19972.40 514
19973.74 563
19975.07 565
19976.41 592
19977.75 537
19979.08 514
19980.42 498
19981.75 567
19983.09 525
19984.43 529
19985.76 541
19987.10 562
19988.44 529
19989.77 528
19991.11 522
19992.45 527
19993.78 509
19995.12 592
19996.46 535
19997.80 551
19999.13 522
20000.47 517
20001.81 555
20003.14 552
20004.48 545
20005.82 562
20007.16 508
20008.49 499
20009.83 560
20011.17 513
20012.51 532
20013.84 550
20015.18 518
20016.52 505
20017.86 484
20019.19 521
20020.53 503
20021.87 497
20023.21 525
20024.55 502
20025.88 485
20027.22 470
20028.56 528
20029.90 595
20031.24 506
20032.57 552
20033.91 580
20035.25 558
20036.59 537
20037.93 509
20039.26 490
20040.60 529
20041.94 535
20043.28 574
20044.62 527
20045.96 480
20047.30 535
20048.63 529
20049.97 541
20051.31 538
20052.65 507
20053.99 539
20055.33 540
20056.67 530
20058.01 549
20059.35 576
20060.69 496
20062.02 490
20063.36 542
20064.70 566
20066.04 528
20067.38 542
20068.72 587
20070.06 571
20071.40 532
20072.74 547
20074.08 534
20075.42 534
20076.76 532
20078.10 525
20079.44 548
20080.78 564
20082.12 568
20083.46 543
20084.80 500
20086.14 532
20087.48 530
20088.82 561
20090.16 474
20091.50 512
20092.84 569
20094.18 558
20095.52 544
20096.86 570
20098.20 580
20099.54 519
20100.88 552
20102.22 581
20103.56 591
20104.90 530
20106.24 594
20107.58 531
20108.92 534
20110.26 520
20111.60 539
20112.95 539
20114.29 534
20115.63 576
20116.97 500
20118.31 595
20119.65 568
20120.99 527
20122.33 539
20123.67 533
20125.02 570
20126.36 568
20127.70 570
20129.04 580
20130.38 574
20131.72 524
20133.06 587
20134.41 525
20135.75 548
