# Supplementary material for: MALDI-TOF MS typing enables the classification of brewing yeasts of the genus Saccharomyces to major beer styles
Source: PLoS One. 2017 Aug 9;12(8):e0181694. doi: 10.1371/journal.pone.0181694 (PMC5549903; doi:10.1371/journal.pone.0181694)
Supplement: S12 File — The directory includes 90 raw files and was zipped to “.zip”; the folder has three strains with 30 spectra per strain; S1 Text explains the raw files with an example and Table 1 represents the yeast strains used within the experiment. (ZIP) [file pone.0181694.s015.zip › 34-36/30625-71-Dias-Dias-Dias-YPG-18h-E-E_2015-08-12__0_G5_1.dat]

1999.93 2100
2000.35 2166
2000.77 2077
2001.19 2014
2001.61 2111
2002.03 2142
2002.46 2069
2002.88 1928
2003.30 2192
2003.72 2147
2004.14 2062
2004.57 2092
2004.99 2394
2005.41 2324
2005.83 2343
2006.25 2296
2006.68 2355
2007.10 2243
2007.52 2253
2007.94 2234
2008.37 2158
2008.79 2380
2009.21 2220
2009.63 2274
2010.06 2355
2010.48 2519
2010.90 2353
2011.32 2195
2011.75 2413
2012.17 2307
2012.59 2182
2013.02 2056
2013.44 2073
2013.86 1939
2014.29 1946
2014.71 2135
2015.13 1995
2015.55 2224
2015.98 2052
2016.40 1991
2016.82 2115
2017.25 2029
2017.67 1929
2018.10 2305
2018.52 2288
2018.94 2351
2019.37 2503
2019.79 2430
2020.21 2260
2020.64 2387
2021.06 2536
2021.48 2504
2021.91 2503
2022.33 2566
2022.76 2544
2023.18 2431
2023.60 2289
2024.03 2181
2024.45 2418
2024.88 2329
2025.30 2267
2025.73 2397
2026.15 2046
2026.57 1945
2027.00 1966
2027.42 1896
2027.85 1993
2028.27 2138
2028.70 1956
2029.12 1848
2029.55 2000
2029.97 2147
2030.40 1809
2030.82 1906
2031.24 1923
2031.67 1946
2032.09 1891
2032.52 1827
2032.94 1888
2033.37 1769
2033.79 1866
2034.22 1948
2034.65 2033
2035.07 2043
2035.50 1996
2035.92 1982
2036.35 1997
2036.77 2104
2037.20 2296
2037.62 2251
2038.05 2035
2038.47 2114
2038.90 2179
2039.33 2127
2039.75 2157
2040.18 2218
2040.60 2086
2041.03 2212
2041.45 2125
2041.88 2222
2042.31 2177
2042.73 2052
2043.16 2114
2043.58 2025
2044.01 2007
2044.44 2267
2044.86 2120
2045.29 2058
2045.72 1987
2046.14 1934
2046.57 2075
2047.00 2229
2047.42 2170
2047.85 1973
2048.28 1975
2048.70 2084
2049.13 1982
2049.56 2068
2049.98 2121
2050.41 2019
2050.84 2045
2051.26 2066
2051.69 2061
2052.12 2106
2052.54 2093
2052.97 1750
2053.40 1890
2053.83 1935
2054.25 1861
2054.68 1895
2055.11 1984
2055.53 2012
2055.96 1920
2056.39 1978
2056.82 1889
2057.24 1965
2057.67 2061
2058.10 1910
2058.53 1952
2058.96 1969
2059.38 1878
2059.81 2021
2060.24 2144
2060.67 2166
2061.10 1949
2061.52 1933
2061.95 1832
2062.38 1938
2062.81 1848
2063.24 1794
2063.66 1825
2064.09 1868
2064.52 1907
2064.95 1825
2065.38 1928
2065.81 1926
2066.23 1974
2066.66 1953
2067.09 1884
2067.52 1980
2067.95 2030
2068.38 2022
2068.81 1979
2069.23 1884
2069.66 1991
2070.09 1934
2070.52 2038
2070.95 1946
2071.38 1911
2071.81 1833
2072.24 2002
2072.67 2029
2073.10 1850
2073.53 1902
2073.95 1907
2074.38 2018
2074.81 2019
2075.24 1915
2075.67 2144
2076.10 2064
2076.53 1993
2076.96 2116
2077.39 2064
2077.82 2204
2078.25 2212
2078.68 2180
2079.11 2143
2079.54 1964
2079.97 2072
2080.40 1971
2080.83 1916
2081.26 1978
2081.69 2084
2082.12 2063
2082.55 2147
2082.98 2054
2083.41 2020
2083.84 2058
2084.27 2037
2084.70 2233
2085.13 2176
2085.56 2300
2085.99 2113
2086.42 2072
2086.85 2061
2087.29 2029
2087.72 2150
2088.15 2084
2088.58 1942
2089.01 1900
2089.44 1932
2089.87 1942
2090.30 1753
2090.73 1874
2091.16 2061
2091.59 2069
2092.03 2173
2092.46 2490
2092.89 2325
2093.32 2430
2093.75 2318
2094.18 2475
2094.61 2581
2095.05 2604
2095.48 2802
2095.91 2798
2096.34 2708
2096.77 2667
2097.20 2796
2097.63 2704
2098.07 2620
2098.50 2468
2098.93 2196
2099.36 2360
2099.79 2189
2100.23 2065
2100.66 2061
2101.09 1971
2101.52 1872
2101.95 1965
2102.39 1891
2102.82 1869
2103.25 1789
2103.68 1908
2104.12 1923
2104.55 1984
2104.98 2157
2105.41 2088
2105.85 1919
2106.28 1939
2106.71 1927
2107.14 1894
2107.58 2022
2108.01 1948
2108.44 2034
2108.88 1954
2109.31 1889
2109.74 2007
2110.18 1928
2110.61 1901
2111.04 2018
2111.47 2025
2111.91 1959
2112.34 2063
2112.77 2014
2113.21 2130
2113.64 2194
2114.07 1959
2114.51 2002
2114.94 1966
2115.37 2062
2115.81 2055
2116.24 1978
2116.68 1902
2117.11 1880
2117.54 1948
2117.98 2116
2118.41 1887
2118.85 1757
2119.28 1824
2119.71 1938
2120.15 1807
2120.58 1870
2121.02 2158
2121.45 2058
2121.88 2036
2122.32 2082
2122.75 2022
2123.19 1929
2123.62 1932
2124.06 2024
2124.49 1811
2124.92 2024
2125.36 2011
2125.79 2006
2126.23 2015
2126.66 2133
2127.10 1958
2127.53 1835
2127.97 1911
2128.40 1866
2128.84 1934
2129.27 1944
2129.71 1956
2130.14 1886
2130.58 1870
2131.01 2114
2131.45 2047
2131.88 1953
2132.32 2158
2132.75 2192
2133.19 2365
2133.63 2313
2134.06 2278
2134.50 2175
2134.93 2308
2135.37 2135
2135.80 2190
2136.24 2304
2136.67 2286
2137.11 2383
2137.55 2276
2137.98 2237
2138.42 2232
2138.85 2183
2139.29 2162
2139.73 2092
2140.16 2242
2140.60 2179
2141.03 2181
2141.47 2081
2141.91 2065
2142.34 1966
2142.78 2108
2143.22 2034
2143.65 1896
2144.09 1859
2144.53 1875
2144.96 1917
2145.40 1895
2145.84 1847
2146.27 1913
2146.71 1849
2147.15 1911
2147.58 1784
2148.02 1874
2148.46 1955
2148.89 1886
2149.33 1973
2149.77 1999
2150.21 2146
2150.64 2172
2151.08 2249
2151.52 2350
2151.95 2258
2152.39 2392
2152.83 2377
2153.27 2275
2153.70 2243
2154.14 2333
2154.58 2402
2155.02 2074
2155.45 2152
2155.89 2159
2156.33 1901
2156.77 1850
2157.21 1893
2157.64 2112
2158.08 2116
2158.52 1949
2158.96 1995
2159.40 1843
2159.83 1982
2160.27 1864
2160.71 1826
2161.15 1825
2161.59 1962
2162.02 1836
2162.46 1843
2162.90 1948
2163.34 2100
2163.78 2074
2164.22 1972
2164.66 1849
2165.09 2022
2165.53 1976
2165.97 1916
2166.41 1969
2166.85 1940
2167.29 2211
2167.73 2125
2168.17 2106
2168.60 2056
2169.04 1963
2169.48 2000
2169.92 1977
2170.36 2019
2170.80 2025
2171.24 1982
2171.68 2090
2172.12 2112
2172.56 2286
2173.00 2228
2173.44 2179
2173.88 2197
2174.32 2350
2174.76 2182
2175.20 2079
2175.64 2061
2176.07 2031
2176.51 2146
2176.95 2296
2177.39 2247
2177.83 2349
2178.27 2177
2178.71 2288
2179.15 2296
2179.59 2154
2180.03 2128
2180.47 2041
2180.92 2226
2181.36 2149
2181.80 2258
2182.24 2207
2182.68 2217
2183.12 2233
2183.56 2155
2184.00 2054
2184.44 2113
2184.88 2156
2185.32 2001
2185.76 2173
2186.20 2011
2186.64 1824
2187.08 1903
2187.52 2253
2187.97 2295
2188.41 2151
2188.85 2178
2189.29 2239
2189.73 2249
2190.17 2367
2190.61 2376
2191.05 2478
2191.49 2533
2191.94 2430
2192.38 2545
2192.82 2453
2193.26 2298
2193.70 2245
2194.14 2228
2194.58 2216
2195.03 2339
2195.47 2195
2195.91 2247
2196.35 2165
2196.79 2078
2197.24 2128
2197.68 2081
2198.12 2186
2198.56 2320
2199.00 2270
2199.45 2262
2199.89 2208
2200.33 2390
2200.77 2287
2201.21 2269
2201.66 2237
2202.10 2177
2202.54 2162
2202.98 2224
2203.43 2285
2203.87 2350
2204.31 2145
2204.75 2189
2205.20 2158
2205.64 2172
2206.08 2276
2206.53 2062
2206.97 2084
2207.41 2168
2207.85 2176
2208.30 2101
2208.74 2367
2209.18 2283
2209.63 2243
2210.07 2341
2210.51 2455
2210.96 2416
2211.40 2260
2211.84 2233
2212.29 2252
2212.73 2353
2213.17 2374
2213.62 2315
2214.06 2363
2214.50 2223
2214.95 2261
2215.39 2346
2215.84 2508
2216.28 2370
2216.72 2206
2217.17 2232
2217.61 2274
2218.05 2288
2218.50 2138
2218.94 2256
2219.39 2160
2219.83 2314
2220.28 2181
2220.72 2278
2221.16 2200
2221.61 2139
2222.05 2226
2222.50 2251
2222.94 2394
2223.39 2679
2223.83 2804
2224.28 2913
2224.72 3386
2225.16 3737
2225.61 3974
2226.05 3961
2226.50 4090
2226.94 4452
2227.39 4451
2227.83 4184
2228.28 4188
2228.72 3985
2229.17 3905
2229.61 3691
2230.06 3445
2230.50 3013
2230.95 3003
2231.40 2925
2231.84 2808
2232.29 2575
2232.73 2574
2233.18 2537
2233.62 2670
2234.07 2789
2234.51 2691
2234.96 2602
2235.41 2592
2235.85 2766
2236.30 2693
2236.74 2667
2237.19 2560
2237.63 2847
2238.08 2905
2238.53 2684
2238.97 2740
2239.42 2690
2239.86 2816
2240.31 2768
2240.76 2918
2241.20 3030
2241.65 3033
2242.10 2952
2242.54 2836
2242.99 2834
2243.44 2915
2243.88 2804
2244.33 2759
2244.78 2599
2245.22 2392
2245.67 2435
2246.12 2464
2246.56 2343
2247.01 2349
2247.46 2376
2247.90 2479
2248.35 2313
2248.80 2396
2249.24 2448
2249.69 2436
2250.14 2356
2250.59 2326
2251.03 2282
2251.48 2367
2251.93 2284
2252.38 2237
2252.82 2288
2253.27 2168
2253.72 2226
2254.17 2289
2254.61 2166
2255.06 2350
2255.51 2237
2255.96 2256
2256.40 2353
2256.85 2225
2257.30 2308
2257.75 2354
2258.20 2364
2258.64 2327
2259.09 2212
2259.54 2203
2259.99 2174
2260.44 2208
2260.88 2254
2261.33 2381
2261.78 2299
2262.23 2368
2262.68 2507
2263.13 2553
2263.58 2571
2264.02 2646
2264.47 2594
2264.92 2562
2265.37 2699
2265.82 2856
2266.27 2825
2266.72 2580
2267.17 2701
2267.61 2775
2268.06 2733
2268.51 2661
2268.96 2620
2269.41 2761
2269.86 2565
2270.31 2497
2270.76 2466
2271.21 2482
2271.66 2515
2272.11 2477
2272.56 2546
2273.00 2657
2273.45 2622
2273.90 2462
2274.35 2570
2274.80 2703
2275.25 2589
2275.70 2478
2276.15 2490
2276.60 2467
2277.05 2506
2277.50 2381
2277.95 2225
2278.40 2248
2278.85 2372
2279.30 2446
2279.75 2341
2280.20 2512
2280.65 2523
2281.10 2585
2281.55 2696
2282.00 2804
2282.45 2626
2282.90 2606
2283.35 2615
2283.81 2535
2284.26 2735
2284.71 2869
2285.16 2565
2285.61 2549
2286.06 2436
2286.51 2470
2286.96 2523
2287.41 2466
2287.86 2324
2288.31 2342
2288.76 2486
2289.22 2582
2289.67 2684
2290.12 2698
2290.57 2658
2291.02 2967
2291.47 3224
2291.92 3420
2292.37 3282
2292.83 3724
2293.28 3702
2293.73 3609
2294.18 3973
2294.63 4215
2295.08 4144
2295.53 4049
2295.99 4143
2296.44 3530
2296.89 3780
2297.34 3775
2297.79 3379
2298.25 3199
2298.70 3075
2299.15 3086
2299.60 3037
2300.05 2987
2300.51 2909
2300.96 2849
2301.41 2657
2301.86 2607
2302.32 2717
2302.77 2706
2303.22 2494
2303.67 2490
2304.13 2303
2304.58 2478
2305.03 2648
2305.48 2502
2305.94 2437
2306.39 2359
2306.84 2366
2307.29 2359
2307.75 2445
2308.20 2393
2308.65 2467
2309.11 2485
2309.56 2380
2310.01 2493
2310.47 2418
2310.92 2521
2311.37 2609
2311.83 2838
2312.28 2930
2312.73 2715
2313.19 2589
2313.64 2733
2314.09 2920
2314.55 2876
2315.00 2687
2315.45 2631
2315.91 2634
2316.36 2473
2316.81 2344
2317.27 2378
2317.72 2479
2318.18 2313
2318.63 2299
2319.08 2343
2319.54 2504
2319.99 2418
2320.45 2517
2320.90 2312
2321.35 2391
2321.81 2472
2322.26 2511
2322.72 2438
2323.17 2418
2323.63 2308
2324.08 2207
2324.54 2323
2324.99 2172
2325.44 2320
2325.90 2402
2326.35 2418
2326.81 2458
2327.26 2333
2327.72 2281
2328.17 2492
2328.63 2361
2329.08 2381
2329.54 2396
2329.99 2378
2330.45 2559
2330.90 2521
2331.36 2658
2331.81 2684
2332.27 2571
2332.72 2461
2333.18 2518
2333.64 2396
2334.09 2477
2334.55 2386
2335.00 2381
2335.46 2486
2335.91 2450
2336.37 2439
2336.82 2388
2337.28 2424
2337.74 2495
2338.19 2444
2338.65 2409
2339.10 2411
2339.56 2449
2340.02 2577
2340.47 2557
2340.93 2665
2341.38 2759
2341.84 2754
2342.30 2871
2342.75 3008
2343.21 2911
2343.67 2817
2344.12 2906
2344.58 3007
2345.04 2842
2345.49 2833
2345.95 2834
2346.41 2619
2346.86 2606
2347.32 2656
2347.78 2570
2348.23 2620
2348.69 2773
2349.15 2661
2349.60 2378
2350.06 2473
2350.52 2687
2350.97 2672
2351.43 2455
2351.89 2547
2352.35 2667
2352.80 2568
2353.26 2587
2353.72 2554
2354.18 2613
2354.63 2720
2355.09 2440
2355.55 2370
2356.01 2502
2356.46 2583
2356.92 2566
2357.38 2535
2357.84 2521
2358.29 2443
2358.75 2579
2359.21 2578
2359.67 2527
2360.13 2205
2360.58 2275
2361.04 2413
2361.50 2366
2361.96 2491
2362.42 2438
2362.88 2732
2363.33 2692
2363.79 2958
2364.25 2901
2364.71 2707
2365.17 2709
2365.63 2769
2366.08 2390
2366.54 2665
2367.00 2539
2367.46 2517
2367.92 2428
2368.38 2343
2368.84 2527
2369.30 2513
2369.75 2624
2370.21 2648
2370.67 2523
2371.13 2445
2371.59 2525
2372.05 2386
2372.51 2330
2372.97 2441
2373.43 2421
2373.89 2208
2374.35 2241
2374.81 2348
2375.27 2339
2375.72 2282
2376.18 2372
2376.64 2206
2377.10 2332
2377.56 2314
2378.02 2242
2378.48 2411
2378.94 2272
2379.40 2326
2379.86 2484
2380.32 2420
2380.78 2437
2381.24 2386
2381.70 2417
2382.16 2353
2382.62 2401
2383.08 2462
2383.54 2380
2384.00 2439
2384.46 2209
2384.92 2410
2385.39 2377
2385.85 2352
2386.31 2253
2386.77 2308
2387.23 2195
2387.69 2267
2388.15 2184
2388.61 2199
2389.07 2250
2389.53 2127
2389.99 2176
2390.45 2106
2390.91 2167
2391.38 2012
2391.84 2142
2392.30 2231
2392.76 2395
2393.22 2332
2393.68 2263
2394.14 2127
2394.60 2176
2395.06 2207
2395.53 2262
2395.99 2239
2396.45 2029
2396.91 2068
2397.37 2212
2397.83 2252
2398.30 2262
2398.76 2204
2399.22 2132
2399.68 2037
2400.14 2096
2400.61 2156
2401.07 2199
2401.53 2226
2401.99 2341
2402.45 2406
2402.92 2402
2403.38 2272
2403.84 2201
2404.30 2049
2404.76 2211
2405.23 2131
2405.69 2255
2406.15 2353
2406.61 2338
2407.08 2259
2407.54 2423
2408.00 2349
2408.46 2330
2408.93 2486
2409.39 2390
2409.85 2367
2410.32 2517
2410.78 2340
2411.24 2241
2411.70 2148
2412.17 2170
2412.63 2101
2413.09 2163
2413.56 2147
2414.02 2117
2414.48 2226
2414.95 2120
2415.41 2208
2415.87 2094
2416.34 2114
2416.80 2198
2417.26 2306
2417.73 2094
2418.19 2136
2418.65 2263
2419.12 2339
2419.58 2508
2420.05 2317
2420.51 2403
2420.97 2292
2421.44 2382
2421.90 2627
2422.37 2597
2422.83 2502
2423.29 2494
2423.76 2483
2424.22 2614
2424.69 2603
2425.15 2267
2425.62 2427
2426.08 2425
2426.54 2382
2427.01 2543
2427.47 2359
2427.94 2479
2428.40 2625
2428.87 2598
2429.33 2671
2429.80 2715
2430.26 2667
2430.73 2604
2431.19 2737
2431.66 2639
2432.12 2574
2432.59 2439
2433.05 2535
2433.52 2514
2433.98 2420
2434.45 2278
2434.91 2252
2435.38 2394
2435.84 2247
2436.31 2393
2436.77 2371
2437.24 2474
2437.70 2458
2438.17 2460
2438.63 2466
2439.10 2610
2439.57 2579
2440.03 2631
2440.50 2674
2440.96 3068
2441.43 2890
2441.89 2753
2442.36 2816
2442.83 2821
2443.29 2954
2443.76 2805
2444.22 2798
2444.69 2877
2445.16 2907
2445.62 2719
2446.09 2589
2446.56 2349
2447.02 2437
2447.49 2228
2447.96 2357
2448.42 2317
2448.89 2111
2449.35 2205
2449.82 2195
2450.29 2112
2450.75 2182
2451.22 2245
2451.69 2095
2452.16 2126
2452.62 2054
2453.09 2122
2453.56 2198
2454.02 2153
2454.49 2347
2454.96 2251
2455.42 2181
2455.89 2187
2456.36 2204
2456.83 2274
2457.29 2262
2457.76 2120
2458.23 2445
2458.70 2366
2459.16 2346
2459.63 2157
2460.10 2142
2460.57 2308
2461.03 2168
2461.50 2065
2461.97 2043
2462.44 2150
2462.91 2293
2463.37 2298
2463.84 2138
2464.31 2107
2464.78 2204
2465.25 2213
2465.71 2219
2466.18 2229
2466.65 2196
2467.12 2447
2467.59 2392
2468.06 2270
2468.52 2316
2468.99 2340
2469.46 2398
2469.93 2454
2470.40 2292
2470.87 2197
2471.34 2326
2471.80 2464
2472.27 2499
2472.74 2312
2473.21 2295
2473.68 2196
2474.15 2414
2474.62 2329
2475.09 2472
2475.56 2541
2476.02 2370
2476.49 2403
2476.96 2344
2477.43 2308
2477.90 2389
2478.37 2252
2478.84 2199
2479.31 2420
2479.78 2428
2480.25 2670
2480.72 2589
2481.19 2672
2481.66 2892
2482.13 2793
2482.60 2870
2483.07 2893
2483.54 2930
2484.01 2966
2484.48 2892
2484.95 2982
2485.42 2783
2485.89 2638
2486.36 2604
2486.83 2696
2487.30 2634
2487.77 2538
2488.24 2574
2488.71 2564
2489.18 2531
2489.65 2444
2490.12 2516
2490.59 2259
2491.06 2205
2491.53 2340
2492.00 2194
2492.47 2260
2492.94 2243
2493.41 2244
2493.88 2132
2494.36 2412
2494.83 2237
2495.30 2249
2495.77 2192
2496.24 2224
2496.71 2162
2497.18 2122
2497.65 2179
2498.12 2375
2498.60 2234
2499.07 2283
2499.54 2409
2500.01 2330
2500.48 2154
2500.95 2475
2501.42 2364
2501.90 2248
2502.37 2240
2502.84 2237
2503.31 2317
2503.78 2284
2504.25 2199
2504.73 2147
2505.20 2340
2505.67 2143
2506.14 2039
2506.61 2130
2507.09 2192
2507.56 2404
2508.03 2223
2508.50 2292
2508.97 2468
2509.45 2685
2509.92 2717
2510.39 2765
2510.86 2767
2511.34 2678
2511.81 2424
2512.28 2569
2512.75 2510
2513.23 2558
2513.70 2572
2514.17 2757
2514.65 2579
2515.12 2489
2515.59 2340
2516.06 2389
2516.54 2504
2517.01 2368
2517.48 2263
2517.96 2304
2518.43 2394
2518.90 2319
2519.38 2301
2519.85 2307
2520.32 2375
2520.80 2405
2521.27 2403
2521.74 2372
2522.22 2191
2522.69 2267
2523.16 2319
2523.64 2419
2524.11 2238
2524.58 2115
2525.06 2223
2525.53 2258
2526.01 2117
2526.48 2223
2526.95 2270
2527.43 2054
2527.90 2116
2528.38 2212
2528.85 2278
2529.32 2324
2529.80 2382
2530.27 2412
2530.75 2306
2531.22 2282
2531.70 2224
2532.17 2170
2532.64 2165
2533.12 2369
2533.59 2387
2534.07 2284
2534.54 2378
2535.02 2432
2535.49 2458
2535.97 2310
2536.44 2177
2536.92 2246
2537.39 2310
2537.87 2316
2538.34 2342
2538.82 2379
2539.29 2304
2539.77 2210
2540.24 2288
2540.72 2260
2541.19 2250
2541.67 2275
2542.14 2403
2542.62 2188
2543.09 2202
2543.57 2248
2544.04 2293
2544.52 2239
2545.00 2277
2545.47 2264
2545.95 2371
2546.42 2385
2546.90 2459
2547.37 2433
2547.85 2429
2548.33 2664
2548.80 2887
2549.28 2881
2549.75 3096
2550.23 3150
2550.71 3296
2551.18 3120
2551.66 3206
2552.14 3132
2552.61 2823
2553.09 2847
2553.57 2891
2554.04 2763
2554.52 2932
2554.99 2892
2555.47 2816
2555.95 3069
2556.42 3025
2556.90 2835
2557.38 3048
2557.86 3200
2558.33 3318
2558.81 3281
2559.29 3272
2559.76 3033
2560.24 2950
2560.72 2882
2561.19 2622
2561.67 2525
2562.15 2454
2562.63 2133
2563.10 2199
2563.58 2277
2564.06 2493
2564.54 2540
2565.01 2492
2565.49 2489
2565.97 2272
2566.45 2235
2566.92 2358
2567.40 2181
2567.88 2270
2568.36 2380
2568.83 2341
2569.31 2095
2569.79 2117
2570.27 2236
2570.75 2359
2571.22 2081
2571.70 2347
2572.18 2410
2572.66 2172
2573.14 2296
2573.62 2110
2574.09 2172
2574.57 2207
2575.05 2311
2575.53 2308
2576.01 2320
2576.49 2125
2576.97 2346
2577.44 2174
2577.92 2391
2578.40 2311
2578.88 2220
2579.36 2058
2579.84 2379
2580.32 2115
2580.80 2051
2581.27 2172
2581.75 2194
2582.23 2276
2582.71 2152
2583.19 2153
2583.67 2254
2584.15 2186
2584.63 2227
2585.11 2382
2585.59 2265
2586.07 2245
2586.55 2290
2587.03 2291
2587.51 2248
2587.99 2272
2588.47 2328
2588.94 2442
2589.42 2509
2589.90 2376
2590.38 2350
2590.86 2339
2591.34 2374
2591.82 2426
2592.30 2583
2592.78 2340
2593.26 2192
2593.74 2435
2594.22 2671
2594.71 2457
2595.19 2335
2595.67 2440
2596.15 2475
2596.63 2545
2597.11 2585
2597.59 2603
2598.07 2516
2598.55 2493
2599.03 2361
2599.51 2370
2599.99 2570
2600.47 2865
2600.95 2449
2601.43 2351
2601.91 2390
2602.40 2568
2602.88 2492
2603.36 2477
2603.84 2473
2604.32 2616
2604.80 2261
2605.28 2198
2605.76 2207
2606.24 2174
2606.73 2347
2607.21 2385
2607.69 2369
2608.17 2546
2608.65 2387
2609.13 2534
2609.62 2723
2610.10 3046
2610.58 3060
2611.06 3235
2611.54 3347
2612.02 3513
2612.51 3549
2612.99 3552
2613.47 3514
2613.95 3709
2614.43 3678
2614.92 3337
2615.40 3100
2615.88 2932
2616.36 3013
2616.85 2873
2617.33 2587
2617.81 2562
2618.29 2539
2618.78 2352
2619.26 2259
2619.74 2178
2620.22 2200
2620.71 2213
2621.19 2110
2621.67 2069
2622.15 2170
2622.64 2181
2623.12 2256
2623.60 2315
2624.09 2373
2624.57 2336
2625.05 2217
2625.53 2253
2626.02 2217
2626.50 2204
2626.98 2274
2627.47 2343
2627.95 2541
2628.43 2432
2628.92 2475
2629.40 2329
2629.88 2339
2630.37 2247
2630.85 2118
2631.34 2392
2631.82 2293
2632.30 2388
2632.79 2372
2633.27 2477
2633.75 2670
2634.24 2323
2634.72 2247
2635.21 2419
2635.69 2294
2636.17 2335
2636.66 2414
2637.14 2291
2637.63 2398
2638.11 2466
2638.60 2285
2639.08 2297
2639.56 2402
2640.05 2471
2640.53 2370
2641.02 2378
2641.50 2484
2641.99 2451
2642.47 2391
2642.96 2341
2643.44 2335
2643.93 2309
2644.41 2326
2644.90 2236
2645.38 2364
2645.87 2393
2646.35 2393
2646.84 2375
2647.32 2363
2647.81 2233
2648.29 2186
2648.78 2445
2649.26 2535
2649.75 2557
2650.23 2502
2650.72 2426
2651.20 2481
2651.69 2370
2652.17 2314
2652.66 2343
2653.15 2476
2653.63 2342
2654.12 2508
2654.60 2290
2655.09 2355
2655.57 2243
2656.06 2327
2656.55 2535
2657.03 2593
2657.52 2472
2658.00 2303
2658.49 2300
2658.98 2248
2659.46 2263
2659.95 2231
2660.44 2375
2660.92 2248
2661.41 2334
2661.90 2127
2662.38 2049
2662.87 2152
2663.35 2201
2663.84 2100
2664.33 2250
2664.81 2360
2665.30 2267
2665.79 2228
2666.28 2136
2666.76 2219
2667.25 2209
2667.74 2091
2668.22 2143
2668.71 2266
2669.20 2193
2669.68 2272
2670.17 2320
2670.66 2261
2671.15 2252
2671.63 2209
2672.12 2181
2672.61 2246
2673.10 2336
2673.58 2328
2674.07 2254
2674.56 2273
2675.05 2345
2675.53 2664
2676.02 2560
2676.51 2451
2677.00 2529
2677.49 2541
2677.97 2614
2678.46 2745
2678.95 2539
2679.44 2653
2679.93 2726
2680.41 2787
2680.90 2695
2681.39 2966
2681.88 3051
2682.37 3022
2682.85 3074
2683.34 3553
2683.83 3630
2684.32 3369
2684.81 3317
2685.30 3419
2685.79 3545
2686.27 3204
2686.76 3067
2687.25 3086
2687.74 2988
2688.23 2926
2688.72 2944
2689.21 2848
2689.70 2913
2690.19 2841
2690.67 2550
2691.16 2557
2691.65 2494
2692.14 2545
2692.63 2364
2693.12 2237
2693.61 2110
2694.10 2307
2694.59 2286
2695.08 2169
2695.57 2416
2696.06 2297
2696.55 2222
2697.04 2232
2697.53 2313
2698.02 2317
2698.51 2320
2699.00 2518
2699.49 2439
2699.98 2362
2700.47 2366
2700.96 2441
2701.45 2352
2701.94 2259
2702.43 2511
2702.92 2492
2703.41 2640
2703.90 2606
2704.39 2540
2704.88 2586
2705.37 2345
2705.86 2286
2706.35 2489
2706.84 2358
2707.33 2476
2707.82 2573
2708.31 2511
2708.80 2417
2709.29 2485
2709.78 2392
2710.27 2376
2710.77 2306
2711.26 2401
2711.75 2312
2712.24 2328
2712.73 2243
2713.22 2288
2713.71 2134
2714.20 2232
2714.69 2200
2715.19 2326
2715.68 2227
2716.17 2365
2716.66 2508
2717.15 2374
2717.64 2424
2718.13 2341
2718.63 2269
2719.12 2351
2719.61 2241
2720.10 2207
2720.59 2340
2721.08 2363
2721.58 2299
2722.07 2359
2722.56 2294
2723.05 2513
2723.54 2461
2724.04 2579
2724.53 2540
2725.02 2469
2725.51 2540
2726.01 2354
2726.50 2486
2726.99 2565
2727.48 2606
2727.98 2357
2728.47 2375
2728.96 2384
2729.45 2360
2729.95 2396
2730.44 2244
2730.93 2392
2731.42 2395
2731.92 2297
2732.41 2239
2732.90 2358
2733.40 2290
2733.89 2284
2734.38 2276
2734.87 2283
2735.37 2315
2735.86 2606
2736.35 2407
2736.85 2422
2737.34 2444
2737.83 2404
2738.33 2599
2738.82 2582
2739.31 2435
2739.81 2434
2740.30 2306
2740.79 2370
2741.29 2562
2741.78 2494
2742.28 2529
2742.77 2563
2743.26 2437
2743.76 2536
2744.25 2422
2744.75 2354
2745.24 2396
2745.73 2661
2746.23 2397
2746.72 2225
2747.22 2430
2747.71 2400
2748.20 2323
2748.70 2213
2749.19 2126
2749.69 2442
2750.18 2350
2750.68 2254
2751.17 2332
2751.67 2297
2752.16 2395
2752.66 2538
2753.15 2476
2753.64 2498
2754.14 2552
2754.63 2699
2755.13 2813
2755.62 2654
2756.12 2692
2756.61 3018
2757.11 2920
2757.60 2761
2758.10 2623
2758.59 2481
2759.09 2631
2759.59 2501
2760.08 2328
2760.58 2549
2761.07 2585
2761.57 2413
2762.06 2469
2762.56 2348
2763.05 2446
2763.55 2372
2764.05 2466
2764.54 2413
2765.04 2353
2765.53 2366
2766.03 2244
2766.52 2287
2767.02 2229
2767.52 2254
2768.01 2269
2768.51 2316
2769.00 2430
2769.50 2243
2770.00 2371
2770.49 2454
2770.99 2375
2771.49 2274
2771.98 2252
2772.48 2190
2772.98 2290
2773.47 2368
2773.97 2397
2774.47 2427
2774.96 2430
2775.46 2408
2775.96 2407
2776.45 2409
2776.95 2513
2777.45 2438
2777.94 2537
2778.44 2528
2778.94 2715
2779.43 2654
2779.93 2483
2780.43 2619
2780.93 2576
2781.42 2421
2781.92 2563
2782.42 2768
2782.92 2817
2783.41 2647
2783.91 2609
2784.41 2638
2784.91 2434
2785.40 2485
2785.90 2508
2786.40 2546
2786.90 2419
2787.39 2417
2787.89 2567
2788.39 2555
2788.89 2683
2789.39 2370
2789.88 2477
2790.38 2446
2790.88 2440
2791.38 2340
2791.88 2369
2792.37 2516
2792.87 2520
2793.37 2439
2793.87 2378
2794.37 2398
2794.87 2399
2795.37 2533
2795.86 2468
2796.36 2572
2796.86 2771
2797.36 2651
2797.86 2714
2798.36 2937
2798.86 3042
2799.35 2858
2799.85 3068
2800.35 2936
2800.85 3112
2801.35 3189
2801.85 2994
2802.35 2919
2802.85 2801
2803.35 2782
2803.85 2634
2804.35 2635
2804.85 2692
2805.34 2937
2805.84 2843
2806.34 2691
2806.84 2932
2807.34 2993
2807.84 3116
2808.34 3308
2808.84 3570
2809.34 3800
2809.84 3872
2810.34 4046
2810.84 3988
2811.34 4232
2811.84 4512
2812.34 4618
2812.84 4371
2813.34 4199
2813.84 3883
2814.34 3789
2814.84 3542
2815.34 3348
2815.84 3183
2816.34 3073
2816.84 3053
2817.34 2698
2817.84 2658
2818.35 2797
2818.85 2944
2819.35 2932
2819.85 2859
2820.35 2960
2820.85 3283
2821.35 3287
2821.85 3329
2822.35 3171
2822.85 3382
2823.35 3365
2823.85 3141
2824.36 3021
2824.86 2920
2825.36 2822
2825.86 2582
2826.36 2616
2826.86 2655
2827.36 2607
2827.86 2707
2828.37 2581
2828.87 2369
2829.37 2402
2829.87 2413
2830.37 2472
2830.87 2488
2831.38 2479
2831.88 2504
2832.38 2513
2832.88 2508
2833.38 2437
2833.88 2858
2834.39 2804
2834.89 2623
2835.39 2890
2835.89 3053
2836.40 3095
2836.90 3011
2837.40 2887
2837.90 2911
2838.40 2981
2838.91 2745
2839.41 2686
2839.91 2581
2840.41 2648
2840.92 2543
2841.42 2569
2841.92 2580
2842.42 2641
2842.93 2542
2843.43 2531
2843.93 2521
2844.44 2230
2844.94 2280
2845.44 2388
2845.94 2402
2846.45 2562
2846.95 2732
2847.45 2659
2847.96 2447
2848.46 2729
2848.96 2666
2849.47 2720
2849.97 2757
2850.47 2752
2850.98 2801
2851.48 2804
2851.98 2696
2852.49 2619
2852.99 2674
2853.50 2405
2854.00 2400
2854.50 2555
2855.01 2454
2855.51 2433
2856.01 2441
2856.52 2437
2857.02 2281
2857.53 2302
2858.03 2553
2858.53 2435
2859.04 2653
2859.54 2577
2860.05 2379
2860.55 2392
2861.06 2399
2861.56 2505
2862.06 2689
2862.57 2571
2863.07 2553
2863.58 2535
2864.08 2786
2864.59 2694
2865.09 2671
2865.60 2528
2866.10 2426
2866.61 2398
2867.11 2303
2867.62 2199
2868.12 2298
2868.63 2394
2869.13 2339
2869.64 2107
2870.14 2261
2870.65 2449
2871.15 2544
2871.66 2392
2872.16 2398
2872.67 2393
2873.17 2396
2873.68 2434
2874.18 2353
2874.69 2337
2875.20 2503
2875.70 2355
2876.21 2371
2876.71 2462
2877.22 2315
2877.72 2164
2878.23 2275
2878.74 2362
2879.24 2463
2879.75 2338
2880.25 2308
2880.76 2326
2881.27 2399
2881.77 2545
2882.28 2517
2882.79 2464
2883.29 2520
2883.80 2384
2884.30 2483
2884.81 2548
2885.32 2679
2885.82 2619
2886.33 2416
2886.84 2843
2887.34 2895
2887.85 2886
2888.36 3048
2888.86 3285
2889.37 3279
2889.88 3385
2890.38 3224
2890.89 3379
2891.40 3182
2891.91 3102
2892.41 3282
2892.92 3053
2893.43 3125
2893.93 2953
2894.44 2670
2894.95 2650
2895.46 2650
2895.96 2510
2896.47 2523
2896.98 2548
2897.49 2663
2897.99 2610
2898.50 2531
2899.01 2631
2899.52 2749
2900.03 2632
2900.53 2651
2901.04 2673
2901.55 2524
2902.06 2609
2902.56 2747
2903.07 2724
2903.58 2848
2904.09 2617
2904.60 2822
2905.11 2807
2905.61 2606
2906.12 2794
2906.63 2855
2907.14 2762
2907.65 2736
2908.16 2629
2908.66 2895
2909.17 2805
2909.68 2694
2910.19 2710
2910.70 2597
2911.21 2758
2911.72 2822
2912.23 2633
2912.73 2487
2913.24 2632
2913.75 2536
2914.26 2523
2914.77 2597
2915.28 2539
2915.79 2555
2916.30 2499
2916.81 2408
2917.32 2437
2917.83 2457
2918.33 2591
2918.84 2664
2919.35 2636
2919.86 2535
2920.37 2340
2920.88 2460
2921.39 2409
2921.90 2496
2922.41 2351
2922.92 2509
2923.43 2695
2923.94 2669
2924.45 2581
2924.96 2683
2925.47 2660
2925.98 2788
2926.49 2954
2927.00 2998
2927.51 3064
2928.02 3056
2928.53 3268
2929.04 3389
2929.55 3411
2930.06 3101
2930.57 2852
2931.08 2794
2931.59 2721
2932.11 2767
2932.62 2563
2933.13 2458
2933.64 2327
2934.15 2372
2934.66 2290
2935.17 2224
2935.68 2368
2936.19 2389
2936.70 2425
2937.21 2415
2937.72 2360
2938.24 2348
2938.75 2500
2939.26 2504
2939.77 2404
2940.28 2417
2940.79 2509
2941.30 2609
2941.81 2442
2942.33 2238
2942.84 2286
2943.35 2519
2943.86 2626
2944.37 2601
2944.88 2466
2945.40 2212
2945.91 2421
2946.42 2463
2946.93 2347
2947.44 2444
2947.96 2625
2948.47 2801
2948.98 2736
2949.49 2850
2950.00 2822
2950.52 2737
2951.03 2759
2951.54 2833
2952.05 2641
2952.57 2787
2953.08 2703
2953.59 2549
2954.10 2583
2954.62 2514
2955.13 2351
2955.64 2464
2956.15 2350
2956.67 2274
2957.18 2235
2957.69 2109
2958.20 2245
2958.72 2387
2959.23 2279
2959.74 2350
2960.26 2417
2960.77 2432
2961.28 2462
2961.80 2375
2962.31 2503
2962.82 2629
2963.34 2497
2963.85 2567
2964.36 2456
2964.88 2504
2965.39 2602
2965.90 2625
2966.42 2451
2966.93 2646
2967.44 2515
2967.96 2605
2968.47 2487
2968.98 2409
2969.50 2359
2970.01 2373
2970.53 2455
2971.04 2317
2971.55 2357
2972.07 2547
2972.58 2634
2973.10 2573
2973.61 2439
2974.12 2528
2974.64 2432
2975.15 2543
2975.67 2426
2976.18 2307
2976.70 2373
2977.21 2322
2977.73 2460
2978.24 2342
2978.75 2263
2979.27 2392
2979.78 2327
2980.30 2466
2980.81 2467
2981.33 2619
2981.84 2581
2982.36 2540
2982.87 2660
2983.39 2456
2983.90 2734
2984.42 2627
2984.93 2672
2985.45 2700
2985.96 2635
2986.48 2468
2987.00 2613
2987.51 2534
2988.03 2670
2988.54 2618
2989.06 2874
2989.57 2789
2990.09 2703
2990.60 2661
2991.12 2652
2991.64 2771
2992.15 2696
2992.67 2627
2993.18 2828
2993.70 2882
2994.21 2865
2994.73 2864
2995.25 2689
2995.76 2856
2996.28 2923
2996.80 3076
2997.31 3186
2997.83 3283
2998.34 3258
2998.86 3589
2999.38 3582
2999.89 3751
3000.41 3858
3000.93 3798
3001.44 3953
3001.96 3699
3002.48 3685
3002.99 3410
3003.51 3475
3004.03 3392
3004.54 3458
3005.06 3179
3005.58 3049
3006.09 3003
3006.61 3019
3007.13 3134
3007.65 3303
3008.16 3009
3008.68 3110
3009.20 3280
3009.71 3133
3010.23 3027
3010.75 2791
3011.27 2792
3011.78 2768
3012.30 2687
3012.82 2484
3013.34 2608
3013.85 2624
3014.37 2481
3014.89 2571
3015.41 2554
3015.93 2478
3016.44 2526
3016.96 2619
3017.48 2607
3018.00 2502
3018.52 2644
3019.03 2823
3019.55 2661
3020.07 2672
3020.59 2589
3021.11 2527
3021.63 2713
3022.14 2735
3022.66 2835
3023.18 2927
3023.70 2959
3024.22 3106
3024.74 3064
3025.25 2948
3025.77 3106
3026.29 3233
3026.81 3177
3027.33 3070
3027.85 2887
3028.37 3026
3028.89 2994
3029.41 2910
3029.92 2982
3030.44 2951
3030.96 2805
3031.48 2830
3032.00 2663
3032.52 2755
3033.04 2806
3033.56 2731
3034.08 2790
3034.60 3037
3035.12 3202
3035.64 3097
3036.16 3525
3036.68 3735
3037.20 3965
3037.72 3919
3038.24 4054
3038.76 4368
3039.28 4211
3039.80 4279
3040.32 4147
3040.84 3965
3041.36 3778
3041.88 3623
3042.40 3687
3042.92 3364
3043.44 3224
3043.96 2961
3044.48 2780
3045.00 2644
3045.52 2710
3046.04 2670
3046.56 2559
3047.08 2629
3047.60 2566
3048.12 2589
3048.64 2703
3049.16 2829
3049.68 2816
3050.20 2607
3050.72 2539
3051.24 2786
3051.77 2769
3052.29 2723
3052.81 2570
3053.33 2620
3053.85 2534
3054.37 2610
3054.89 2715
3055.41 2535
3055.93 2789
3056.46 2787
3056.98 2657
3057.50 2596
3058.02 2589
3058.54 2507
3059.06 2702
3059.58 2823
3060.11 2673
3060.63 2745
3061.15 2814
3061.67 2840
3062.19 2727
3062.71 2774
3063.24 2698
3063.76 2838
3064.28 2893
3064.80 2859
3065.32 2644
3065.85 2688
3066.37 2597
3066.89 2690
3067.41 2704
3067.94 2580
3068.46 2623
3068.98 2537
3069.50 2610
3070.03 2706
3070.55 2678
3071.07 2603
3071.59 2561
3072.12 2612
3072.64 2691
3073.16 2547
3073.68 2692
3074.21 2757
3074.73 2572
3075.25 2444
3075.78 2955
3076.30 2932
3076.82 2947
3077.34 2951
3077.87 2907
3078.39 3096
3078.91 3318
3079.44 3045
3079.96 2997
3080.48 3112
3081.01 3061
3081.53 3070
3082.05 2995
3082.58 3065
3083.10 2959
3083.63 2791
3084.15 2935
3084.67 2882
3085.20 2917
3085.72 2687
3086.24 2732
3086.77 2707
3087.29 2833
3087.82 2687
3088.34 2712
3088.86 2793
3089.39 2873
3089.91 2741
3090.44 2583
3090.96 2584
3091.49 2603
3092.01 2560
3092.53 2549
3093.06 2773
3093.58 2620
3094.11 2494
3094.63 2524
3095.16 2648
3095.68 2587
3096.21 2540
3096.73 2678
3097.26 2756
3097.78 2857
3098.31 3005
3098.83 3017
3099.36 2858
3099.88 3017
3100.41 3057
3100.93 2893
3101.46 2880
3101.98 3022
3102.51 3315
3103.03 3350
3103.56 3407
3104.08 3529
3104.61 3932
3105.13 4076
3105.66 4244
3106.18 4466
3106.71 4618
3107.24 4610
3107.76 4438
3108.29 4109
3108.81 3736
3109.34 3756
3109.86 3441
3110.39 3082
3110.92 2849
3111.44 2799
3111.97 2652
3112.49 2841
3113.02 2910
3113.55 3062
3114.07 2852
3114.60 2748
3115.12 2773
3115.65 2788
3116.18 2759
3116.70 2842
3117.23 2700
3117.76 2730
3118.28 2612
3118.81 2458
3119.34 2493
3119.86 2439
3120.39 2432
3120.92 2480
3121.44 2486
3121.97 2384
3122.50 2539
3123.02 2398
3123.55 2464
3124.08 2528
3124.61 2542
3125.13 2582
3125.66 2651
3126.19 2589
3126.72 2524
3127.24 2565
3127.77 2521
3128.30 2480
3128.82 2469
3129.35 2524
3129.88 2427
3130.41 2453
3130.93 2614
3131.46 2435
3131.99 2296
3132.52 2500
3133.05 2364
3133.57 2415
3134.10 2368
3134.63 2364
3135.16 2217
3135.69 2271
3136.21 2259
3136.74 2251
3137.27 2194
3137.80 2239
3138.33 2294
3138.85 2552
3139.38 2448
3139.91 2638
3140.44 2567
3140.97 2341
3141.50 2513
3142.03 2517
3142.55 2429
3143.08 2545
3143.61 2371
3144.14 2274
3144.67 2273
3145.20 2375
3145.73 2384
3146.26 2343
3146.79 2397
3147.31 2354
3147.84 2457
3148.37 2477
3148.90 2474
3149.43 2581
3149.96 2550
3150.49 2678
3151.02 2687
3151.55 2637
3152.08 2766
3152.61 2550
3153.14 2555
3153.67 2491
3154.20 2360
3154.73 2465
3155.25 2459
3155.78 2358
3156.31 2547
3156.84 2428
3157.37 2304
3157.90 2377
3158.43 2420
3158.96 2158
3159.49 2329
3160.02 2425
3160.55 2420
3161.08 2381
3161.61 2325
3162.14 2217
3162.68 2484
3163.21 2412
3163.74 2376
3164.27 2361
3164.80 2260
3165.33 2464
3165.86 2457
3166.39 2359
3166.92 2526
3167.45 2473
3167.98 2374
3168.51 2501
3169.04 2519
3169.57 2455
3170.10 2441
3170.64 2633
3171.17 2712
3171.70 2731
3172.23 2646
3172.76 2618
3173.29 2469
3173.82 2389
3174.35 2447
3174.88 2580
3175.42 2406
3175.95 2191
3176.48 2193
3177.01 2186
3177.54 2183
3178.07 2384
3178.61 2337
3179.14 2268
3179.67 2276
3180.20 2374
3180.73 2257
3181.26 2230
3181.80 2297
3182.33 2432
3182.86 2396
3183.39 2352
3183.92 2343
3184.46 2286
3184.99 2243
3185.52 2296
3186.05 2376
3186.59 2301
3187.12 2252
3187.65 2237
3188.18 2217
3188.72 2293
3189.25 2253
3189.78 2313
3190.31 2305
3190.85 2443
3191.38 2290
3191.91 2232
3192.44 2412
3192.98 2187
3193.51 2176
3194.04 2150
3194.58 2229
3195.11 2281
3195.64 2233
3196.17 2225
3196.71 2169
3197.24 2256
3197.77 2191
3198.31 2378
3198.84 2344
3199.37 2493
3199.91 2451
3200.44 2352
3200.98 2315
3201.51 2455
3202.04 2432
3202.58 2436
3203.11 2414
3203.64 2467
3204.18 2423
3204.71 2602
3205.24 2530
3205.78 2419
3206.31 2486
3206.85 2414
3207.38 2466
3207.91 2504
3208.45 2515
3208.98 2540
3209.52 2666
3210.05 2662
3210.59 2652
3211.12 2503
3211.65 2505
3212.19 2754
3212.72 2761
3213.26 2680
3213.79 2685
3214.33 2693
3214.86 2886
3215.40 2945
3215.93 2609
3216.47 2593
3217.00 2626
3217.54 2644
3218.07 2764
3218.61 2601
3219.14 2413
3219.68 2587
3220.21 2633
3220.75 2587
3221.28 2647
3221.82 2635
3222.35 2531
3222.89 2510
3223.42 2534
3223.96 2551
3224.49 2438
3225.03 2596
3225.57 2757
3226.10 2769
3226.64 2798
3227.17 2636
3227.71 2760
3228.24 2872
3228.78 2929
3229.32 2638
3229.85 2669
3230.39 2716
3230.92 2655
3231.46 2492
3232.00 2453
3232.53 2450
3233.07 2296
3233.60 2480
3234.14 2459
3234.68 2464
3235.21 2211
3235.75 2187
3236.29 2194
3236.82 2417
3237.36 2438
3237.90 2419
3238.43 2347
3238.97 2339
3239.51 2507
3240.04 2512
3240.58 2594
3241.12 2496
3241.65 2606
3242.19 2684
3242.73 2652
3243.26 2481
3243.80 2549
3244.34 2582
3244.88 2502
3245.41 2540
3245.95 2490
3246.49 2333
3247.02 2233
3247.56 2341
3248.10 2334
3248.64 2331
3249.17 2254
3249.71 2537
3250.25 2399
3250.79 2418
3251.33 2470
3251.86 2371
3252.40 2426
3252.94 2453
3253.48 2432
3254.01 2553
3254.55 2495
3255.09 2453
3255.63 2557
3256.17 2562
3256.70 2627
3257.24 2581
3257.78 2584
3258.32 2476
3258.86 2538
3259.40 2436
3259.93 2630
3260.47 2763
3261.01 2519
3261.55 2624
3262.09 2649
3262.63 2629
3263.17 2797
3263.70 2869
3264.24 2854
3264.78 2988
3265.32 3242
3265.86 3299
3266.40 3310
3266.94 3088
3267.48 3156
3268.02 3411
3268.56 3515
3269.09 3518
3269.63 3821
3270.17 3877
3270.71 3641
3271.25 3437
3271.79 3675
3272.33 3577
3272.87 3386
3273.41 3241
3273.95 3205
3274.49 2811
3275.03 2711
3275.57 2731
3276.11 2808
3276.65 2756
3277.19 2839
3277.73 2932
3278.27 2806
3278.81 2942
3279.35 2860
3279.89 2829
3280.43 3030
3280.97 3007
3281.51 2945
3282.05 2980
3282.59 2962
3283.13 2882
3283.67 2961
3284.21 2892
3284.75 3055
3285.29 3111
3285.83 2997
3286.37 3000
3286.91 3036
3287.45 2876
3287.99 3066
3288.53 3043
3289.08 2980
3289.62 2908
3290.16 3033
3290.70 3316
3291.24 3298
3291.78 2947
3292.32 2758
3292.86 2691
3293.40 3012
3293.95 3074
3294.49 3115
3295.03 3390
3295.57 3732
3296.11 3601
3296.65 4146
3297.19 4367
3297.73 4350
3298.28 4579
3298.82 4889
3299.36 4648
3299.90 4434
3300.44 4196
3300.99 4287
3301.53 3964
3302.07 4139
3302.61 3863
3303.15 3564
3303.69 3444
3304.24 3305
3304.78 3197
3305.32 3033
3305.86 3124
3306.41 3100
3306.95 3022
3307.49 3063
3308.03 3200
3308.58 3240
3309.12 3109
3309.66 3162
3310.20 3281
3310.75 3017
3311.29 3314
3311.83 3214
3312.37 3104
3312.92 3095
3313.46 3105
3314.00 2943
3314.54 3242
3315.09 3141
3315.63 3495
3316.17 3452
3316.72 3172
3317.26 3639
3317.80 3617
3318.35 3510
3318.89 3586
3319.43 3583
3319.98 3662
3320.52 3840
3321.06 4025
3321.61 3808
3322.15 4004
3322.69 3966
3323.24 4144
3323.78 4105
3324.33 4117
3324.87 4082
3325.41 4084
3325.96 4108
3326.50 4153
3327.04 3926
3327.59 3805
3328.13 3734
3328.68 3687
3329.22 3716
3329.76 3765
3330.31 3637
3330.85 3560
3331.40 3741
3331.94 3627
3332.49 3582
3333.03 3755
3333.58 3946
3334.12 4373
3334.66 5274
3335.21 5948
3335.75 6828
3336.30 7882
3336.84 8965
3337.39 10234
3337.93 11555
3338.48 12693
3339.02 13199
3339.57 13649
3340.11 13257
3340.66 12372
3341.20 11136
3341.75 10293
3342.29 9083
3342.84 7628
3343.38 6643
3343.93 5820
3344.47 5519
3345.02 4633
3345.57 4125
3346.11 3971
3346.66 3631
3347.20 3358
3347.75 3290
3348.29 3289
3348.84 3355
3349.38 2982
3349.93 3058
3350.48 3151
3351.02 2896
3351.57 3031
3352.11 3013
3352.66 3072
3353.21 3126
3353.75 3135
3354.30 2988
3354.84 3127
3355.39 3274
3355.94 3022
3356.48 3103
3357.03 3116
3357.58 3219
3358.12 3257
3358.67 3247
3359.22 3338
3359.76 3034
3360.31 2937
3360.86 2963
3361.40 3234
3361.95 3004
3362.50 2876
3363.04 2840
3363.59 2914
3364.14 2797
3364.68 2872
3365.23 2997
3365.78 2944
3366.33 2958
3366.87 3110
3367.42 3005
3367.97 3001
3368.51 3047
3369.06 2844
3369.61 3003
3370.16 3027
3370.70 2929
3371.25 2854
3371.80 2946
3372.35 3051
3372.90 2982
3373.44 3266
3373.99 3269
3374.54 3645
3375.09 3645
3375.63 3932
3376.18 4069
3376.73 4047
3377.28 4321
3377.83 4205
3378.37 4135
3378.92 4080
3379.47 3867
3380.02 3807
3380.57 3584
3381.12 3323
3381.66 2985
3382.21 2862
3382.76 2760
3383.31 2734
3383.86 2800
3384.41 2706
3384.96 2633
3385.50 2405
3386.05 2461
3386.60 2365
3387.15 2440
3387.70 2436
3388.25 2710
3388.80 2482
3389.35 2394
3389.90 2336
3390.44 2315
3390.99 2436
3391.54 2458
3392.09 2380
3392.64 2581
3393.19 2384
3393.74 2333
3394.29 2313
3394.84 2336
3395.39 2500
3395.94 2502
3396.49 2387
3397.04 2417
3397.59 2466
3398.14 2572
3398.69 2654
3399.24 2604
3399.79 2568
3400.34 2561
3400.89 2562
3401.44 2453
3401.99 2418
3402.54 2447
3403.09 2409
3403.64 2459
3404.19 2302
3404.74 2341
3405.29 2151
3405.84 2311
3406.39 2209
3406.94 2277
3407.49 2330
3408.04 2218
3408.59 2259
3409.14 2262
3409.69 2299
3410.24 2399
3410.79 2309
3411.34 2345
3411.89 2415
3412.45 2276
3413.00 2497
3413.55 2510
3414.10 2500
3414.65 2577
3415.20 2692
3415.75 2804
3416.30 2839
3416.85 2780
3417.41 2853
3417.96 2810
3418.51 2643
3419.06 2652
3419.61 2682
3420.16 2631
3420.71 2394
3421.27 2304
3421.82 2377
3422.37 2267
3422.92 2173
3423.47 2172
3424.02 2057
3424.58 2060
3425.13 2190
3425.68 2094
3426.23 2221
3426.78 2197
3427.34 2191
3427.89 2123
3428.44 2232
3428.99 2168
3429.55 2204
3430.10 2246
3430.65 2289
3431.20 2272
3431.76 2225
3432.31 2245
3432.86 2321
3433.41 2296
3433.97 2109
3434.52 1988
3435.07 2057
3435.62 2187
3436.18 2226
3436.73 2176
3437.28 2160
3437.84 2103
3438.39 2111
3438.94 2105
3439.49 2234
3440.05 2245
3440.60 2310
3441.15 2215
3441.71 2227
3442.26 2412
3442.81 2422
3443.37 2346
3443.92 2332
3444.47 2496
3445.03 2338
3445.58 2215
3446.13 2265
3446.69 2318
3447.24 2245
3447.80 2176
3448.35 2302
3448.90 2184
3449.46 2112
3450.01 1992
3450.57 1966
3451.12 1903
3451.67 2059
3452.23 2115
3452.78 2142
3453.34 2174
3453.89 2155
3454.44 2037
3455.00 1974
3455.55 1997
3456.11 2100
3456.66 2075
3457.22 2113
3457.77 2024
3458.33 2097
3458.88 2248
3459.43 2104
3459.99 2241
3460.54 2100
3461.10 2019
3461.65 2032
3462.21 1994
3462.76 2077
3463.32 2031
3463.87 2056
3464.43 2096
3464.98 2205
3465.54 2199
3466.09 2095
3466.65 2043
3467.21 2221
3467.76 2300
3468.32 2283
3468.87 2217
3469.43 2201
3469.98 2265
3470.54 2396
3471.09 2222
3471.65 2199
3472.20 2053
3472.76 2234
3473.32 2329
3473.87 2353
3474.43 2148
3474.98 2190
3475.54 2292
3476.10 2189
3476.65 2228
3477.21 2263
3477.76 2262
3478.32 2228
3478.88 2034
3479.43 2031
3479.99 2218
3480.55 2353
3481.10 2262
3481.66 2406
3482.22 2496
3482.77 2599
3483.33 2655
3483.89 2683
3484.44 2506
3485.00 2412
3485.56 2451
3486.11 2379
3486.67 2291
3487.23 2341
3487.78 2320
3488.34 2295
3488.90 2398
3489.45 2521
3490.01 2380
3490.57 2381
3491.13 2416
3491.68 2498
3492.24 2654
3492.80 2661
3493.35 2929
3493.91 2948
3494.47 3212
3495.03 3393
3495.58 3353
3496.14 3384
3496.70 3401
3497.26 3279
3497.82 3176
3498.37 3065
3498.93 3061
3499.49 2999
3500.05 3059
3500.61 3178
3501.16 3397
3501.72 3375
3502.28 3424
3502.84 3959
3503.40 3794
3503.95 3794
3504.51 3652
3505.07 3591
3505.63 3702
3506.19 3732
3506.75 3818
3507.30 3856
3507.86 3855
3508.42 3815
3508.98 3661
3509.54 3462
3510.10 3482
3510.66 3328
3511.22 3055
3511.77 3012
3512.33 3036
3512.89 2997
3513.45 2757
3514.01 2705
3514.57 2591
3515.13 2583
3515.69 2469
3516.25 2473
3516.81 2319
3517.37 2285
3517.92 2394
3518.48 2364
3519.04 2128
3519.60 2283
3520.16 2284
3520.72 2300
3521.28 2419
3521.84 2473
3522.40 2505
3522.96 2513
3523.52 2554
3524.08 2592
3524.64 2340
3525.20 2246
3525.76 2398
3526.32 2470
3526.88 2278
3527.44 2288
3528.00 2419
3528.56 2417
3529.12 2508
3529.68 2418
3530.24 2503
3530.80 2429
3531.36 2225
3531.92 2180
3532.48 2234
3533.04 2154
3533.60 2222
3534.17 2119
3534.73 2189
3535.29 2144
3535.85 2167
3536.41 2338
3536.97 2313
3537.53 2225
3538.09 2052
3538.65 2242
3539.21 2336
3539.77 2218
3540.34 2145
3540.90 2342
3541.46 2318
3542.02 2363
3542.58 2373
3543.14 2433
3543.70 2276
3544.26 2464
3544.83 2489
3545.39 2530
3545.95 2479
3546.51 2481
3547.07 2394
3547.63 2415
3548.20 2368
3548.76 2269
3549.32 2429
3549.88 2395
3550.44 2291
3551.01 2240
3551.57 2400
3552.13 2388
3552.69 2435
3553.25 2320
3553.82 2454
3554.38 2544
3554.94 2652
3555.50 2565
3556.07 2599
3556.63 2682
3557.19 2832
3557.75 2978
3558.32 2930
3558.88 2882
3559.44 2804
3560.00 2762
3560.57 2614
3561.13 2642
3561.69 2806
3562.26 2651
3562.82 2374
3563.38 2224
3563.94 2183
3564.51 2108
3565.07 2085
3565.63 2257
3566.20 2152
3566.76 2161
3567.32 2252
3567.89 2179
3568.45 2271
3569.01 2113
3569.58 2104
3570.14 2098
3570.70 2100
3571.27 2085
3571.83 2128
3572.39 2150
3572.96 2259
3573.52 2138
3574.09 2226
3574.65 2225
3575.21 2165
3575.78 2175
3576.34 2219
3576.91 2235
3577.47 2135
3578.03 2165
3578.60 2219
3579.16 2304
3579.73 2223
3580.29 2223
3580.86 2201
3581.42 2195
3581.98 2134
3582.55 2184
3583.11 2253
3583.68 2113
3584.24 2140
3584.81 2277
3585.37 2334
3585.94 2309
3586.50 2357
3587.07 2241
3587.63 2212
3588.20 2130
3588.76 2192
3589.33 2203
3589.89 2087
3590.46 2131
3591.02 2043
3591.59 2123
3592.15 2052
3592.72 2118
3593.28 2266
3593.85 2208
3594.41 2237
3594.98 2127
3595.54 2159
3596.11 2304
3596.68 2413
3597.24 2344
3597.81 2116
3598.37 2113
3598.94 2277
3599.50 2198
3600.07 2161
3600.64 2105
3601.20 2021
3601.77 2289
3602.33 2169
3602.90 2107
3603.47 2144
3604.03 2114
3604.60 2145
3605.16 2011
3605.73 1960
3606.30 2073
3606.86 2101
3607.43 2090
3608.00 2069
3608.56 1964
3609.13 2081
3609.70 2098
3610.26 1992
3610.83 2073
3611.40 1882
3611.96 1927
3612.53 1877
3613.10 2064
3613.66 1907
3614.23 1925
3614.80 1922
3615.36 2193
3615.93 2064
3616.50 2082
3617.07 2275
3617.63 2376
3618.20 2412
3618.77 2591
3619.34 2829
3619.90 2985
3620.47 3090
3621.04 3181
3621.61 3326
3622.17 3217
3622.74 3428
3623.31 3335
3623.88 3156
3624.44 3020
3625.01 2744
3625.58 2481
3626.15 2361
3626.72 2122
3627.28 2132
3627.85 2124
3628.42 2254
3628.99 2075
3629.56 2048
3630.12 2097
3630.69 2181
3631.26 2036
3631.83 2023
3632.40 2000
3632.97 2051
3633.53 2076
3634.10 1969
3634.67 2042
3635.24 2011
3635.81 1899
3636.38 1879
3636.95 2092
3637.52 2065
3638.08 2005
3638.65 1964
3639.22 1964
3639.79 1880
3640.36 1938
3640.93 1980
3641.50 1960
3642.07 1883
3642.64 1928
3643.21 2149
3643.78 2083
3644.34 2110
3644.91 2039
3645.48 2162
3646.05 2339
3646.62 2314
3647.19 2295
3647.76 2103
3648.33 2033
3648.90 2136
3649.47 2149
3650.04 2067
3650.61 2180
3651.18 1998
3651.75 2158
3652.32 2392
3652.89 2190
3653.46 2244
3654.03 2160
3654.60 2231
3655.17 2206
3655.74 2167
3656.31 2295
3656.88 2271
3657.45 2313
3658.02 2369
3658.59 2269
3659.16 2370
3659.73 2438
3660.30 2343
3660.87 2188
3661.45 2245
3662.02 2394
3662.59 2355
3663.16 2546
3663.73 2239
3664.30 2138
3664.87 2229
3665.44 2162
3666.01 2192
3666.58 2085
3667.15 2181
3667.73 1978
3668.30 2007
3668.87 2131
3669.44 2033
3670.01 2214
3670.58 2184
3671.15 2118
3671.73 2130
3672.30 2081
3672.87 2151
3673.44 2153
3674.01 2110
3674.58 2185
3675.16 2261
3675.73 2238
3676.30 2073
3676.87 2178
3677.44 2332
3678.01 2339
3678.59 2351
3679.16 2358
3679.73 2363
3680.30 2160
3680.88 2253
3681.45 2192
3682.02 2141
3682.59 2104
3683.16 2045
3683.74 1993
3684.31 2173
3684.88 2109
3685.45 2078
3686.03 2169
3686.60 2083
3687.17 2002
3687.74 1998
3688.32 2118
3688.89 2086
3689.46 2248
3690.04 2324
3690.61 2281
3691.18 2343
3691.76 2434
3692.33 2452
3692.90 2344
3693.47 2385
3694.05 2435
3694.62 2386
3695.19 2265
3695.77 2230
3696.34 2137
3696.91 2146
3697.49 2170
3698.06 2228
3698.64 2122
3699.21 2005
3699.78 1932
3700.36 2020
3700.93 1946
3701.50 1958
3702.08 2029
3702.65 2018
3703.23 1951
3703.80 2035
3704.37 2154
3704.95 2105
3705.52 2114
3706.10 1932
3706.67 1824
3707.24 1913
3707.82 2055
3708.39 2054
3708.97 2017
3709.54 2091
3710.12 2025
3710.69 2093
3711.27 2191
3711.84 2121
3712.41 2110
3712.99 2023
3713.56 2047
3714.14 2071
3714.71 2038
3715.29 2094
3715.86 2166
3716.44 2009
3717.01 2130
3717.59 2036
3718.16 1928
3718.74 2206
3719.31 2155
3719.89 2163
3720.46 1929
3721.04 1924
3721.61 1966
3722.19 1985
3722.77 1991
3723.34 1913
3723.92 1891
3724.49 1995
3725.07 1999
3725.64 1816
3726.22 1915
3726.79 1893
3727.37 1974
3727.95 2055
3728.52 1936
3729.10 1935
3729.67 1988
3730.25 2172
3730.83 2146
3731.40 1923
3731.98 2109
3732.56 2288
3733.13 2361
3733.71 2338
3734.28 2263
3734.86 2487
3735.44 2542
3736.01 2531
3736.59 2564
3737.17 2683
3737.74 2597
3738.32 2383
3738.90 2409
3739.47 2279
3740.05 2163
3740.63 2182
3741.20 2143
3741.78 2077
3742.36 2033
3742.93 2252
3743.51 2111
3744.09 2020
3744.67 1856
3745.24 1904
3745.82 2038
3746.40 1926
3746.97 2101
3747.55 2048
3748.13 1998
3748.71 2123
3749.28 2158
3749.86 1922
3750.44 1810
3751.02 1994
3751.59 2086
3752.17 2029
3752.75 2022
3753.33 2059
3753.91 2138
3754.48 2099
3755.06 2041
3755.64 2111
3756.22 2219
3756.80 2263
3757.37 2232
3757.95 2091
3758.53 2072
3759.11 2297
3759.69 2465
3760.27 2582
3760.84 2575
3761.42 2628
3762.00 2784
3762.58 2762
3763.16 2838
3763.74 2684
3764.31 2433
3764.89 2565
3765.47 2609
3766.05 2508
3766.63 2388
3767.21 2218
3767.79 2196
3768.37 2052
3768.95 2004
3769.52 1996
3770.10 1955
3770.68 2021
3771.26 2074
3771.84 1946
3772.42 1886
3773.00 1938
3773.58 2040
3774.16 2000
3774.74 2063
3775.32 2079
3775.90 2200
3776.48 2232
3777.06 2109
3777.64 2082
3778.22 1998
3778.80 1941
3779.38 1977
3779.96 2022
3780.54 2059
3781.12 2102
3781.70 2140
3782.28 2016
3782.86 1988
3783.44 2070
3784.02 1939
3784.60 1895
3785.18 1852
3785.76 1862
3786.34 2049
3786.92 2003
3787.50 2044
3788.08 2086
3788.66 2069
3789.24 2017
3789.82 2056
3790.40 1916
3790.98 2025
3791.56 2114
3792.14 1984
3792.72 2070
3793.30 1921
3793.89 1835
3794.47 1867
3795.05 2050
3795.63 1940
3796.21 1945
3796.79 1889
3797.37 1919
3797.95 1931
3798.53 1830
3799.12 1970
3799.70 2081
3800.28 2011
3800.86 2125
3801.44 2113
3802.02 2195
3802.60 2294
3803.19 2203
3803.77 2197
3804.35 2081
3804.93 2222
3805.51 2213
3806.10 2163
3806.68 2181
3807.26 2090
3807.84 1997
3808.42 2072
3809.01 2005
3809.59 1935
3810.17 2129
3810.75 2118
3811.33 2118
3811.92 1990
3812.50 1975
3813.08 1959
3813.66 1974
3814.25 2074
3814.83 2180
3815.41 2056
3815.99 2031
3816.58 2026
3817.16 2087
3817.74 2008
3818.32 1965
3818.91 2064
3819.49 2050
3820.07 1993
3820.66 1846
3821.24 2023
3821.82 1974
3822.41 2021
3822.99 2057
3823.57 2008
3824.16 1922
3824.74 1873
3825.32 1989
3825.91 1879
3826.49 1745
3827.07 1845
3827.66 2021
3828.24 1863
3828.82 1836
3829.41 1802
3829.99 1926
3830.57 1939
3831.16 2008
3831.74 1920
3832.33 1917
3832.91 2063
3833.49 1905
3834.08 1830
3834.66 2043
3835.25 1935
3835.83 2156
3836.41 2123
3837.00 1954
3837.58 2048
3838.17 1997
3838.75 1856
3839.34 2065
3839.92 2048
3840.50 2183
3841.09 2092
3841.67 1950
3842.26 1988
3842.84 1942
3843.43 2018
3844.01 1929
3844.60 1911
3845.18 1882
3845.77 2028
3846.35 1816
3846.94 1876
3847.52 1793
3848.11 1746
3848.69 1892
3849.28 1834
3849.86 1874
3850.45 1911
3851.03 1926
3851.62 1868
3852.20 1907
3852.79 1934
3853.37 1950
3853.96 2008
3854.55 2002
3855.13 1734
3855.72 1789
3856.30 1950
3856.89 1930
3857.47 1989
3858.06 1954
3858.65 2083
3859.23 2053
3859.82 2147
3860.40 2171
3860.99 2243
3861.58 2385
3862.16 2475
3862.75 2728
3863.33 2912
3863.92 2966
3864.51 3211
3865.09 3199
3865.68 3175
3866.27 3102
3866.85 3016
3867.44 3170
3868.03 3173
3868.61 2817
3869.20 2773
3869.79 2936
3870.37 2765
3870.96 2630
3871.55 2713
3872.13 2688
3872.72 2468
3873.31 2371
3873.89 2364
3874.48 2191
3875.07 2009
3875.66 2196
3876.24 2185
3876.83 2185
3877.42 2249
3878.00 2300
3878.59 2180
3879.18 2016
3879.77 2095
3880.35 2085
3880.94 2039
3881.53 2128
3882.12 2026
3882.70 2158
3883.29 2260
3883.88 2246
3884.47 2107
3885.06 1990
3885.64 1949
3886.23 2039
3886.82 2068
3887.41 2041
3888.00 2052
3888.58 2089
3889.17 2033
3889.76 1998
3890.35 2148
3890.94 2163
3891.53 2086
3892.11 2088
3892.70 2182
3893.29 2200
3893.88 2253
3894.47 2431
3895.06 2473
3895.65 2344
3896.23 2321
3896.82 2340
3897.41 2346
3898.00 2522
3898.59 2503
3899.18 2251
3899.77 2398
3900.36 2488
3900.95 2499
3901.53 2276
3902.12 2247
3902.71 2197
3903.30 2169
3903.89 2135
3904.48 2162
3905.07 2199
3905.66 2275
3906.25 2233
3906.84 2126
3907.43 2029
3908.02 1932
3908.61 1978
3909.20 2046
3909.79 2012
3910.38 1988
3910.97 1914
3911.56 1811
3912.15 1709
3912.74 1853
3913.33 1823
3913.92 1909
3914.51 1771
3915.10 1999
3915.69 1880
3916.28 1882
3916.87 1668
3917.46 1805
3918.05 1923
3918.64 1733
3919.23 1926
3919.82 1908
3920.41 1878
3921.00 1824
3921.59 1852
3922.18 1974
3922.77 2033
3923.36 1963
3923.95 1881
3924.55 1818
3925.14 1870
3925.73 1867
3926.32 1824
3926.91 1930
3927.50 1876
3928.09 2003
3928.68 1922
3929.27 2031
3929.87 2034
3930.46 1971
3931.05 1924
3931.64 1920
3932.23 1887
3932.82 1812
3933.41 1908
3934.01 2023
3934.60 1906
3935.19 1978
3935.78 1884
3936.37 2034
3936.96 2036
3937.56 2006
3938.15 2032
3938.74 1996
3939.33 1940
3939.92 1922
3940.52 1859
3941.11 1739
3941.70 1942
3942.29 1944
3942.88 1832
3943.48 1932
3944.07 1886
3944.66 1829
3945.25 1894
3945.85 1923
3946.44 1915
3947.03 2016
3947.62 1982
3948.22 1952
3948.81 1916
3949.40 1850
3949.99 1897
3950.59 1913
3951.18 1980
3951.77 2066
3952.37 1907
3952.96 2066
3953.55 1920
3954.15 2034
3954.74 2114
3955.33 2004
3955.93 1807
3956.52 1721
3957.11 1897
3957.71 1965
3958.30 1972
3958.89 1939
3959.49 1785
3960.08 1811
3960.67 1893
3961.27 1880
3961.86 1790
3962.45 1889
3963.05 1801
3963.64 1808
3964.23 1767
3964.83 1849
3965.42 1821
3966.02 1928
3966.61 1949
3967.20 2090
3967.80 2007
3968.39 1963
3968.99 2128
3969.58 2244
3970.18 2212
3970.77 2174
3971.36 2254
3971.96 2453
3972.55 2249
3973.15 2247
3973.74 2064
3974.34 2219
3974.93 2305
3975.53 2157
3976.12 2023
3976.72 1880
3977.31 1866
3977.91 1927
3978.50 2001
3979.10 1912
3979.69 1854
3980.29 1940
3980.88 2008
3981.48 1907
3982.07 1986
3982.67 2078
3983.26 1823
3983.86 1753
3984.45 1882
3985.05 1775
3985.64 1872
3986.24 1862
3986.83 1826
3987.43 1890
3988.03 1980
3988.62 2012
3989.22 1929
3989.81 1925
3990.41 1920
3991.00 1852
3991.60 1965
3992.20 1951
3992.79 1979
3993.39 2028
3993.98 1898
3994.58 1831
3995.18 2002
3995.77 1856
3996.37 1957
3996.97 2118
3997.56 2065
3998.16 2001
3998.75 2059
3999.35 2072
3999.95 2117
4000.54 1957
4001.14 1930
4001.74 1916
4002.33 2009
4002.93 2009
4003.53 1877
4004.12 1974
4004.72 1957
4005.32 1916
4005.92 2018
4006.51 2190
4007.11 2247
4007.71 2122
4008.30 2257
4008.90 2101
4009.50 2145
4010.10 2173
4010.69 2196
4011.29 2192
4011.89 2113
4012.49 2093
4013.08 2188
4013.68 1960
4014.28 1915
4014.88 2046
4015.47 2046
4016.07 2110
4016.67 2099
4017.27 2110
4017.86 2141
4018.46 2137
4019.06 2261
4019.66 2389
4020.26 2603
4020.85 2547
4021.45 2390
4022.05 2259
4022.65 2328
4023.25 2426
4023.85 2321
4024.44 2226
4025.04 1982
4025.64 1934
4026.24 1938
4026.84 1960
4027.44 1830
4028.03 2162
4028.63 2008
4029.23 2037
4029.83 2034
4030.43 2036
4031.03 2019
4031.63 2087
4032.23 2103
4032.83 2113
4033.42 2078
4034.02 2099
4034.62 2149
4035.22 2120
4035.82 2048
4036.42 2077
4037.02 2139
4037.62 2073
4038.22 1913
4038.82 1877
4039.42 1979
4040.02 1948
4040.62 1987
4041.22 1898
4041.82 1907
4042.41 1986
4043.01 1973
4043.61 1914
4044.21 1899
4044.81 1981
4045.41 1913
4046.01 1891
4046.61 2110
4047.21 2063
4047.81 1942
4048.41 1848
4049.01 2034
4049.61 2072
4050.21 1934
4050.82 1949
4051.42 1914
4052.02 1898
4052.62 1789
4053.22 2014
4053.82 2032
4054.42 1894
4055.02 1890
4055.62 1990
4056.22 1990
4056.82 1985
4057.42 1930
4058.02 2086
4058.62 1986
4059.22 2011
4059.83 1830
4060.43 1893
4061.03 1881
4061.63 1996
4062.23 1942
4062.83 1788
4063.43 1669
4064.03 1722
4064.63 1803
4065.24 1819
4065.84 1834
4066.44 1929
4067.04 1779
4067.64 1786
4068.24 1641
4068.85 1731
4069.45 1798
4070.05 1784
4070.65 1822
4071.25 1860
4071.85 1735
4072.46 1812
4073.06 1948
4073.66 1893
4074.26 1891
4074.86 2019
4075.47 1981
4076.07 1877
4076.67 1914
4077.27 1960
4077.88 1914
4078.48 1841
4079.08 1940
4079.68 1948
4080.29 1907
4080.89 1996
4081.49 1957
4082.09 1832
4082.70 1891
4083.30 1844
4083.90 1862
4084.50 1794
4085.11 1811
4085.71 1941
4086.31 1983
4086.92 2004
4087.52 2044
4088.12 2082
4088.72 2108
4089.33 2140
4089.93 2125
4090.53 2202
4091.14 2040
4091.74 1991
4092.34 2199
4092.95 2061
4093.55 2082
4094.16 2121
4094.76 2167
4095.36 2227
4095.97 2445
4096.57 2463
4097.17 2549
4097.78 2701
4098.38 2617
4098.98 2832
4099.59 2816
4100.19 2709
4100.80 2510
4101.40 2511
4102.00 2418
4102.61 2197
4103.21 2116
4103.82 2207
4104.42 1929
4105.03 1896
4105.63 1850
4106.23 1831
4106.84 1773
4107.44 1723
4108.05 1837
4108.65 1869
4109.26 1718
4109.86 1703
4110.47 1796
4111.07 1673
4111.68 1647
4112.28 1746
4112.89 1826
4113.49 1815
4114.10 1753
4114.70 1866
4115.31 1890
4115.91 1846
4116.52 1867
4117.12 1776
4117.73 1740
4118.33 1992
4118.94 1888
4119.54 1818
4120.15 1773
4120.75 1845
4121.36 1799
4121.97 1854
4122.57 1774
4123.18 1803
4123.78 1756
4124.39 1913
4124.99 1775
4125.60 1842
4126.21 1943
4126.81 1853
4127.42 1941
4128.02 1965
4128.63 1776
4129.24 1892
4129.84 1931
4130.45 1854
4131.05 1853
4131.66 1843
4132.27 1939
4132.87 2098
4133.48 1961
4134.09 1913
4134.69 1795
4135.30 1993
4135.91 1854
4136.51 1854
4137.12 1939
4137.73 1956
4138.33 1906
4138.94 1932
4139.55 1974
4140.15 1962
4140.76 1841
4141.37 1908
4141.97 1810
4142.58 1965
4143.19 1960
4143.80 1913
4144.40 1761
4145.01 1784
4145.62 1959
4146.22 1903
4146.83 1902
4147.44 1948
4148.05 1806
4148.65 1858
4149.26 1775
4149.87 1640
4150.48 1745
4151.09 1704
4151.69 1730
4152.30 1714
4152.91 1797
4153.52 1702
4154.12 1733
4154.73 1710
4155.34 1620
4155.95 1671
4156.56 1729
4157.16 1656
4157.77 1705
4158.38 1683
4158.99 1820
4159.60 1887
4160.21 1676
4160.81 1702
4161.42 1782
4162.03 1712
4162.64 1641
4163.25 1663
4163.86 1639
4164.47 1699
4165.08 1630
4165.68 1596
4166.29 1767
4166.90 1798
4167.51 1855
4168.12 1760
4168.73 1856
4169.34 1902
4169.95 1805
4170.56 1819
4171.16 1838
4171.77 1742
4172.38 1742
4172.99 1780
4173.60 1782
4174.21 1707
4174.82 1827
4175.43 1954
4176.04 1819
4176.65 1712
4177.26 1822
4177.87 1914
4178.48 1772
4179.09 1792
4179.70 1755
4180.31 1758
4180.92 1809
4181.53 1872
4182.14 1808
4182.75 1699
4183.36 1814
4183.97 1711
4184.58 1678
4185.19 1763
4185.80 1724
4186.41 1595
4187.02 1771
4187.63 1829
4188.24 1782
4188.85 1764
4189.46 1673
4190.07 1860
4190.68 1634
4191.29 1649
4191.90 1654
4192.51 1700
4193.13 1744
4193.74 1639
4194.35 1711
4194.96 1747
4195.57 1851
4196.18 1899
4196.79 1912
4197.40 1992
4198.01 1943
4198.62 2111
4199.24 2078
4199.85 1995
4200.46 1929
4201.07 2002
4201.68 2103
4202.29 1988
4202.90 1819
4203.52 1870
4204.13 1919
4204.74 1859
4205.35 1858
4205.96 1774
4206.57 1789
4207.19 1748
4207.80 1794
4208.41 1695
4209.02 1787
4209.63 1679
4210.25 1665
4210.86 1778
4211.47 1824
4212.08 1757
4212.69 1817
4213.31 1770
4213.92 1888
4214.53 1834
4215.14 1785
4215.76 1756
4216.37 1854
4216.98 1834
4217.59 1799
4218.21 1788
4218.82 1914
4219.43 1825
4220.04 1775
4220.66 1795
4221.27 1905
4221.88 1940
4222.50 2270
4223.11 2204
4223.72 2205
4224.33 2400
4224.95 2416
4225.56 2418
4226.17 2473
4226.79 2682
4227.40 2707
4228.01 2608
4228.63 2602
4229.24 2654
4229.85 2891
4230.47 2841
4231.08 2740
4231.69 2906
4232.31 2917
4232.92 2890
4233.54 2843
4234.15 2907
4234.76 2618
4235.38 2433
4235.99 2210
4236.61 2168
4237.22 2114
4237.83 1962
4238.45 2054
4239.06 1960
4239.68 1938
4240.29 1926
4240.90 1954
4241.52 1880
4242.13 2059
4242.75 1912
4243.36 2035
4243.98 1924
4244.59 1886
4245.21 1963
4245.82 2000
4246.43 1905
4247.05 1782
4247.66 1797
4248.28 1860
4248.89 1757
4249.51 1884
4250.12 1875
4250.74 1914
4251.35 1874
4251.97 1824
4252.58 1838
4253.20 1690
4253.81 1746
4254.43 1888
4255.04 2010
4255.66 1917
4256.28 1933
4256.89 1839
4257.51 1749
4258.12 1709
4258.74 1740
4259.35 1760
4259.97 1932
4260.58 1827
4261.20 1955
4261.82 1855
4262.43 1883
4263.05 1882
4263.66 1829
4264.28 1876
4264.90 2020
4265.51 2062
4266.13 1977
4266.74 1964
4267.36 1823
4267.98 1743
4268.59 1880
4269.21 1969
4269.82 2030
4270.44 2014
4271.06 2178
4271.67 2059
4272.29 1998
4272.91 2018
4273.52 1997
4274.14 1978
4274.76 1971
4275.37 1953
4275.99 1937
4276.61 1926
4277.22 2070
4277.84 1900
4278.46 1850
4279.08 1908
4279.69 1745
4280.31 1674
4280.93 1820
4281.54 1975
4282.16 1719
4282.78 1635
4283.40 1678
4284.01 1653
4284.63 1589
4285.25 1805
4285.87 1756
4286.48 1853
4287.10 1795
4287.72 1777
4288.34 1939
4288.95 1926
4289.57 1829
4290.19 1823
4290.81 1726
4291.43 1825
4292.04 1914
4292.66 1888
4293.28 1929
4293.90 1903
4294.52 1781
4295.13 1725
4295.75 1745
4296.37 1692
4296.99 1703
4297.61 1621
4298.23 1642
4298.84 1739
4299.46 1754
4300.08 1674
4300.70 1730
4301.32 1763
4301.94 1704
4302.56 1711
4303.17 1597
4303.79 1671
4304.41 1832
4305.03 1827
4305.65 1865
4306.27 1706
4306.89 1862
4307.51 1901
4308.13 1714
4308.75 1679
4309.36 1742
4309.98 1920
4310.60 1833
4311.22 1947
4311.84 1957
4312.46 1968
4313.08 1862
4313.70 1841
4314.32 1966
4314.94 1963
4315.56 1845
4316.18 1866
4316.80 1885
4317.42 1993
4318.04 1782
4318.66 1665
4319.28 1686
4319.90 1770
4320.52 1727
4321.14 1868
4321.76 1850
4322.38 1746
4323.00 1800
4323.62 1657
4324.24 1547
4324.86 1730
4325.48 1697
4326.10 1849
4326.72 1873
4327.34 1711
4327.96 1744
4328.58 1932
4329.20 1680
4329.82 1649
4330.44 1783
4331.07 1931
4331.69 1864
4332.31 2018
4332.93 2003
4333.55 1935
4334.17 1748
4334.79 1785
4335.41 1783
4336.03 1773
4336.65 1801
4337.28 1894
4337.90 1866
4338.52 1932
4339.14 1996
4339.76 2032
4340.38 1992
4341.00 2085
4341.63 2179
4342.25 2196
4342.87 2142
4343.49 2127
4344.11 2214
4344.73 2134
4345.36 2109
4345.98 2074
4346.60 2123
4347.22 2179
4347.84 2185
4348.47 2133
4349.09 2161
4349.71 2486
4350.33 2674
4350.95 2552
4351.58 2668
4352.20 2874
4352.82 2573
4353.44 2428
4354.07 2188
4354.69 2082
4355.31 2081
4355.93 1991
4356.56 1893
4357.18 1843
4357.80 1981
4358.42 1983
4359.05 1790
4359.67 1781
4360.29 1868
4360.92 1942
4361.54 1885
4362.16 2033
4362.78 1981
4363.41 2043
4364.03 1813
4364.65 1911
4365.28 1825
4365.90 1918
4366.52 1945
4367.15 1977
4367.77 1987
4368.39 1791
4369.02 1777
4369.64 1868
4370.26 1978
4370.89 1961
4371.51 1920
4372.14 1971
4372.76 1992
4373.38 1865
4374.01 1733
4374.63 1766
4375.25 1924
4375.88 1854
4376.50 1917
4377.13 2002
4377.75 1864
4378.37 1973
4379.00 2002
4379.62 1949
4380.25 1831
4380.87 1961
4381.50 1868
4382.12 1732
4382.75 1892
4383.37 2014
4383.99 2014
4384.62 1955
4385.24 2004
4385.87 2095
4386.49 1989
4387.12 2040
4387.74 2281
4388.37 2210
4388.99 2200
4389.62 2305
4390.24 2284
4390.87 2415
4391.49 2474
4392.12 2589
4392.74 2456
4393.37 2604
4393.99 2954
4394.62 3414
4395.24 3524
4395.87 3107
4396.49 3241
4397.12 3063
4397.75 2948
4398.37 2771
4399.00 2342
4399.62 2352
4400.25 2307
4400.87 2379
4401.50 2342
4402.13 2188
4402.75 2309
4403.38 2337
4404.00 2290
4404.63 2306
4405.26 2506
4405.88 2372
4406.51 2227
4407.13 2095
4407.76 2087
4408.39 2149
4409.01 2231
4409.64 2093
4410.27 2108
4410.89 2006
4411.52 2080
4412.15 1996
4412.77 1989
4413.40 1987
4414.03 2057
4414.65 2061
4415.28 1991
4415.91 1986
4416.53 2055
4417.16 2058
4417.79 1932
4418.41 1930
4419.04 1908
4419.67 1952
4420.30 2024
4420.92 2012
4421.55 1966
4422.18 1855
4422.80 1936
4423.43 1922
4424.06 1752
4424.69 1793
4425.31 1709
4425.94 1727
4426.57 1848
4427.20 1767
4427.82 1805
4428.45 1872
4429.08 1884
4429.71 1762
4430.34 1659
4430.96 1748
4431.59 1724
4432.22 1612
4432.85 1577
4433.48 1609
4434.10 1655
4434.73 1659
4435.36 1752
4435.99 1709
4436.62 1632
4437.25 1763
4437.87 1696
4438.50 1664
4439.13 1693
4439.76 1768
4440.39 1836
4441.02 1811
4441.64 1772
4442.27 1840
4442.90 1855
4443.53 1679
4444.16 1753
4444.79 1680
4445.42 1657
4446.05 1778
4446.68 1762
4447.30 1678
4447.93 1687
4448.56 1701
4449.19 1588
4449.82 1548
4450.45 1562
4451.08 1485
4451.71 1460
4452.34 1552
4452.97 1654
4453.60 1501
4454.23 1596
4454.86 1694
4455.49 1752
4456.12 1600
4456.75 1717
4457.38 1615
4458.01 1609
4458.64 1674
4459.27 1812
4459.90 1767
4460.53 1775
4461.16 1722
4461.79 1566
4462.42 1504
4463.05 1572
4463.68 1542
4464.31 1604
4464.94 1588
4465.57 1573
4466.20 1530
4466.83 1620
4467.46 1636
4468.09 1567
4468.72 1581
4469.35 1528
4469.98 1546
4470.61 1456
4471.24 1456
4471.87 1580
4472.50 1523
4473.13 1486
4473.77 1512
4474.40 1483
4475.03 1472
4475.66 1568
4476.29 1381
4476.92 1489
4477.55 1505
4478.18 1557
4478.82 1496
4479.45 1462
4480.08 1460
4480.71 1555
4481.34 1517
4481.97 1510
4482.60 1515
4483.24 1426
4483.87 1700
4484.50 1655
4485.13 1591
4485.76 1573
4486.39 1610
4487.03 1625
4487.66 1613
4488.29 1532
4488.92 1579
4489.55 1594
4490.19 1679
4490.82 1659
4491.45 1538
4492.08 1499
4492.71 1617
4493.35 1518
4493.98 1544
4494.61 1490
4495.24 1461
4495.88 1580
4496.51 1732
4497.14 1648
4497.77 1492
4498.41 1557
4499.04 1580
4499.67 1634
4500.31 1619
4500.94 1602
4501.57 1557
4502.20 1595
4502.84 1612
4503.47 1725
4504.10 1743
4504.74 1792
4505.37 1645
4506.00 1661
4506.64 1778
4507.27 1918
4507.90 1891
4508.54 1763
4509.17 1630
4509.80 1718
4510.44 1869
4511.07 1675
4511.70 1662
4512.34 1735
4512.97 1666
4513.60 1618
4514.24 1694
4514.87 1742
4515.51 1700
4516.14 1663
4516.77 1640
4517.41 1644
4518.04 1674
4518.68 1765
4519.31 1790
4519.94 1872
4520.58 1731
4521.21 1670
4521.85 1591
4522.48 1703
4523.12 1685
4523.75 1615
4524.39 1787
4525.02 1746
4525.65 1640
4526.29 1644
4526.92 1680
4527.56 1622
4528.19 1686
4528.83 1693
4529.46 1712
4530.10 1829
4530.73 1764
4531.37 1845
4532.00 2123
4532.64 2306
4533.27 2454
4533.91 2654
4534.54 2747
4535.18 2832
4535.81 2957
4536.45 2817
4537.09 2737
4537.72 2737
4538.36 2483
4538.99 2417
4539.63 2294
4540.26 2117
4540.90 2001
4541.53 1837
4542.17 1702
4542.81 1815
4543.44 1784
4544.08 1666
4544.71 1641
4545.35 1579
4545.99 1546
4546.62 1659
4547.26 1688
4547.89 1621
4548.53 1520
4549.17 1544
4549.80 1609
4550.44 1570
4551.08 1541
4551.71 1555
4552.35 1557
4552.98 1489
4553.62 1607
4554.26 1622
4554.89 1636
4555.53 1646
4556.17 1781
4556.80 1711
4557.44 1707
4558.08 1621
4558.72 1647
4559.35 1715
4559.99 1644
4560.63 1718
4561.26 1713
4561.90 1626
4562.54 1575
4563.17 1617
4563.81 1670
4564.45 1596
4565.09 1673
4565.72 1720
4566.36 1700
4567.00 1755
4567.64 1735
4568.27 1704
4568.91 1632
4569.55 1728
4570.19 1755
4570.82 1892
4571.46 1833
4572.10 1860
4572.74 1817
4573.38 1887
4574.01 1854
4574.65 1911
4575.29 1805
4575.93 1825
4576.57 1707
4577.20 1737
4577.84 1731
4578.48 1639
4579.12 1603
4579.76 1606
4580.40 1629
4581.04 1620
4581.67 1704
4582.31 1659
4582.95 1576
4583.59 1424
4584.23 1554
4584.87 1539
4585.51 1473
4586.14 1520
4586.78 1502
4587.42 1546
4588.06 1606
4588.70 1469
4589.34 1532
4589.98 1493
4590.62 1507
4591.26 1471
4591.90 1674
4592.54 1699
4593.17 1568
4593.81 1672
4594.45 1660
4595.09 1619
4595.73 1763
4596.37 1742
4597.01 1661
4597.65 1622
4598.29 1622
4598.93 1570
4599.57 1509
4600.21 1589
4600.85 1503
4601.49 1449
4602.13 1477
4602.77 1508
4603.41 1456
4604.05 1552
4604.69 1565
4605.33 1584
4605.97 1609
4606.61 1504
4607.25 1583
4607.89 1602
4608.53 1638
4609.17 1594
4609.81 1732
4610.45 1632
4611.09 1602
4611.73 1713
4612.38 1643
4613.02 1598
4613.66 1588
4614.30 1590
4614.94 1473
4615.58 1576
4616.22 1679
4616.86 1541
4617.50 1392
4618.14 1458
4618.78 1572
4619.43 1411
4620.07 1405
4620.71 1523
4621.35 1538
4621.99 1595
4622.63 1432
4623.27 1442
4623.91 1546
4624.56 1525
4625.20 1425
4625.84 1409
4626.48 1427
4627.12 1468
4627.76 1532
4628.41 1396
4629.05 1293
4629.69 1575
4630.33 1575
4630.97 1404
4631.62 1579
4632.26 1486
4632.90 1535
4633.54 1521
4634.18 1628
4634.83 1663
4635.47 1503
4636.11 1448
4636.75 1499
4637.40 1574
4638.04 1559
4638.68 1437
4639.32 1518
4639.97 1575
4640.61 1556
4641.25 1546
4641.89 1675
4642.54 1717
4643.18 1727
4643.82 1571
4644.46 1743
4645.11 1666
4645.75 1661
4646.39 1705
4647.04 1598
4647.68 1541
4648.32 1529
4648.97 1600
4649.61 1551
4650.25 1573
4650.90 1495
4651.54 1477
4652.18 1504
4652.83 1463
4653.47 1464
4654.11 1463
4654.76 1542
4655.40 1570
4656.04 1519
4656.69 1582
4657.33 1527
4657.98 1483
4658.62 1543
4659.26 1484
4659.91 1454
4660.55 1452
4661.20 1310
4661.84 1324
4662.48 1360
4663.13 1470
4663.77 1366
4664.42 1416
4665.06 1433
4665.71 1376
4666.35 1395
4666.99 1460
4667.64 1402
4668.28 1468
4668.93 1394
4669.57 1296
4670.22 1395
4670.86 1447
4671.51 1366
4672.15 1401
4672.80 1381
4673.44 1368
4674.09 1420
4674.73 1371
4675.38 1457
4676.02 1402
4676.67 1357
4677.31 1479
4677.96 1585
4678.60 1490
4679.25 1393
4679.89 1375
4680.54 1403
4681.18 1366
4681.83 1414
4682.47 1402
4683.12 1384
4683.77 1414
4684.41 1403
4685.06 1438
4685.70 1396
4686.35 1430
4686.99 1426
4687.64 1445
4688.29 1551
4688.93 1536
4689.58 1395
4690.22 1309
4690.87 1414
4691.52 1342
4692.16 1369
4692.81 1382
4693.45 1396
4694.10 1356
4694.75 1450
4695.39 1354
4696.04 1354
4696.69 1462
4697.33 1586
4697.98 1504
4698.63 1514
4699.27 1435
4699.92 1528
4700.57 1519
4701.21 1494
4701.86 1560
4702.51 1516
4703.15 1476
4703.80 1394
4704.45 1434
4705.10 1424
4705.74 1423
4706.39 1426
4707.04 1437
4707.68 1400
4708.33 1347
4708.98 1359
4709.63 1474
4710.27 1457
4710.92 1381
4711.57 1434
4712.22 1418
4712.86 1454
4713.51 1323
4714.16 1471
4714.81 1511
4715.45 1507
4716.10 1539
4716.75 1456
4717.40 1408
4718.05 1332
4718.69 1546
4719.34 1460
4719.99 1384
4720.64 1489
4721.29 1507
4721.94 1519
4722.58 1473
4723.23 1452
4723.88 1492
4724.53 1504
4725.18 1472
4725.83 1440
4726.47 1433
4727.12 1628
4727.77 1537
4728.42 1462
4729.07 1468
4729.72 1474
4730.37 1491
4731.02 1430
4731.66 1566
4732.31 1507
4732.96 1487
4733.61 1468
4734.26 1485
4734.91 1372
4735.56 1317
4736.21 1424
4736.86 1530
4737.51 1341
4738.16 1303
4738.81 1446
4739.45 1390
4740.10 1301
4740.75 1418
4741.40 1414
4742.05 1375
4742.70 1554
4743.35 1504
4744.00 1505
4744.65 1426
4745.30 1344
4745.95 1391
4746.60 1386
4747.25 1406
4747.90 1413
4748.55 1487
4749.20 1495
4749.85 1575
4750.50 1484
4751.15 1495
4751.80 1470
4752.45 1515
4753.10 1558
4753.75 1549
4754.40 1519
4755.05 1611
4755.71 1610
4756.36 1610
4757.01 1623
4757.66 1646
4758.31 1486
4758.96 1467
4759.61 1568
4760.26 1583
4760.91 1507
4761.56 1631
4762.21 1553
4762.86 1502
4763.52 1464
4764.17 1437
4764.82 1370
4765.47 1452
4766.12 1366
4766.77 1418
4767.42 1528
4768.07 1514
4768.73 1501
4769.38 1409
4770.03 1497
4770.68 1531
4771.33 1615
4771.98 1465
4772.64 1438
4773.29 1473
4773.94 1446
4774.59 1356
4775.24 1430
4775.89 1372
4776.55 1264
4777.20 1446
4777.85 1418
4778.50 1348
4779.15 1481
4779.81 1380
4780.46 1419
4781.11 1370
4781.76 1373
4782.42 1355
4783.07 1270
4783.72 1425
4784.37 1463
4785.03 1471
4785.68 1388
4786.33 1496
4786.98 1476
4787.64 1407
4788.29 1391
4788.94 1579
4789.60 1455
4790.25 1513
4790.90 1526
4791.55 1498
4792.21 1478
4792.86 1491
4793.51 1495
4794.17 1381
4794.82 1375
4795.47 1347
4796.13 1494
4796.78 1464
4797.43 1442
4798.09 1419
4798.74 1463
4799.39 1476
4800.05 1355
4800.70 1386
4801.36 1490
4802.01 1402
4802.66 1431
4803.32 1467
4803.97 1510
4804.62 1555
4805.28 1438
4805.93 1448
4806.59 1451
4807.24 1515
4807.89 1504
4808.55 1432
4809.20 1371
4809.86 1353
4810.51 1485
4811.17 1411
4811.82 1438
4812.47 1399
4813.13 1328
4813.78 1336
4814.44 1469
4815.09 1492
4815.75 1276
4816.40 1437
4817.06 1363
4817.71 1425
4818.37 1578
4819.02 1486
4819.68 1486
4820.33 1488
4820.99 1541
4821.64 1519
4822.30 1542
4822.95 1560
4823.61 1625
4824.26 1598
4824.92 1570
4825.57 1581
4826.23 1653
4826.88 1639
4827.54 1579
4828.19 1539
4828.85 1502
4829.51 1485
4830.16 1459
4830.82 1583
4831.47 1574
4832.13 1634
4832.78 1456
4833.44 1514
4834.10 1483
4834.75 1559
4835.41 1488
4836.06 1415
4836.72 1567
4837.38 1572
4838.03 1665
4838.69 1621
4839.34 1700
4840.00 1606
4840.66 1790
4841.31 1709
4841.97 1624
4842.63 1841
4843.28 1866
4843.94 1816
4844.60 1832
4845.25 1850
4845.91 1647
4846.57 1670
4847.22 1879
4847.88 1754
4848.54 1600
4849.19 1593
4849.85 1401
4850.51 1638
4851.17 1516
4851.82 1566
4852.48 1702
4853.14 1630
4853.79 1772
4854.45 1847
4855.11 1839
4855.77 1770
4856.42 1559
4857.08 1662
4857.74 1800
4858.40 1805
4859.05 1762
4859.71 1754
4860.37 1718
4861.03 1704
4861.68 1822
4862.34 1725
4863.00 1734
4863.66 1787
4864.32 1679
4864.97 1731
4865.63 1731
4866.29 1625
4866.95 1662
4867.61 1732
4868.26 1830
4868.92 1800
4869.58 1765
4870.24 1792
4870.90 1759
4871.56 1888
4872.21 1825
4872.87 1739
4873.53 1674
4874.19 1709
4874.85 1597
4875.51 1587
4876.17 1562
4876.83 1696
4877.48 1600
4878.14 1734
4878.80 1772
4879.46 1707
4880.12 1684
4880.78 1754
4881.44 1840
4882.10 1777
4882.76 1756
4883.42 1595
4884.08 1759
4884.73 1645
4885.39 1505
4886.05 1592
4886.71 1627
4887.37 1654
4888.03 1585
4888.69 1389
4889.35 1461
4890.01 1531
4890.67 1447
4891.33 1484
4891.99 1552
4892.65 1481
4893.31 1531
4893.97 1563
4894.63 1562
4895.29 1554
4895.95 1509
4896.61 1609
4897.27 1542
4897.93 1365
4898.59 1457
4899.25 1525
4899.91 1593
4900.57 1631
4901.23 1485
4901.89 1333
4902.55 1451
4903.21 1515
4903.88 1487
4904.54 1487
4905.20 1483
4905.86 1422
4906.52 1451
4907.18 1467
4907.84 1515
4908.50 1566
4909.16 1482
4909.82 1369
4910.48 1440
4911.15 1395
4911.81 1450
4912.47 1436
4913.13 1367
4913.79 1402
4914.45 1404
4915.11 1381
4915.77 1434
4916.44 1503
4917.10 1483
4917.76 1470
4918.42 1364
4919.08 1377
4919.74 1399
4920.41 1446
4921.07 1386
4921.73 1309
4922.39 1263
4923.05 1135
4923.72 1286
4924.38 1349
4925.04 1259
4925.70 1344
4926.36 1330
4927.03 1283
4927.69 1321
4928.35 1283
4929.01 1274
4929.67 1336
4930.34 1309
4931.00 1308
4931.66 1337
4932.32 1536
4932.99 1321
4933.65 1325
4934.31 1339
4934.98 1280
4935.64 1370
4936.30 1357
4936.96 1349
4937.63 1339
4938.29 1347
4938.95 1366
4939.62 1406
4940.28 1384
4940.94 1341
4941.61 1287
4942.27 1334
4942.93 1360
4943.60 1311
4944.26 1461
4944.92 1397
4945.59 1413
4946.25 1411
4946.91 1336
4947.58 1330
4948.24 1323
4948.90 1402
4949.57 1412
4950.23 1476
4950.89 1301
4951.56 1379
4952.22 1397
4952.89 1321
4953.55 1349
4954.21 1385
4954.88 1259
4955.54 1283
4956.21 1165
4956.87 1317
4957.53 1327
4958.20 1263
4958.86 1349
4959.53 1408
4960.19 1332
4960.86 1307
4961.52 1206
4962.19 1292
4962.85 1350
4963.52 1267
4964.18 1269
4964.84 1353
4965.51 1374
4966.17 1194
4966.84 1305
4967.50 1377
4968.17 1362
4968.83 1379
4969.50 1373
4970.16 1400
4970.83 1399
4971.49 1447
4972.16 1470
4972.82 1463
4973.49 1391
4974.16 1411
4974.82 1436
4975.49 1361
4976.15 1474
4976.82 1516
4977.48 1521
4978.15 1530
4978.81 1466
4979.48 1375
4980.15 1327
4980.81 1390
4981.48 1261
4982.14 1317
4982.81 1432
4983.48 1368
4984.14 1327
4984.81 1394
4985.47 1447
4986.14 1380
4986.81 1456
4987.47 1457
4988.14 1444
4988.80 1592
4989.47 1612
4990.14 1600
4990.80 1763
4991.47 1820
4992.14 2203
4992.80 2033
4993.47 2161
4994.14 2263
4994.80 2089
4995.47 2099
4996.14 2169
4996.80 1978
4997.47 1801
4998.14 1684
4998.81 1622
4999.47 1545
5000.14 1483
5000.81 1425
5001.47 1473
5002.14 1279
5002.81 1258
5003.48 1249
5004.14 1357
5004.81 1384
5005.48 1279
5006.15 1426
5006.81 1286
5007.48 1330
5008.15 1368
5008.82 1328
5009.48 1282
5010.15 1500
5010.82 1328
5011.49 1311
5012.16 1381
5012.82 1494
5013.49 1481
5014.16 1534
5014.83 1445
5015.50 1371
5016.16 1385
5016.83 1653
5017.50 1532
5018.17 1394
5018.84 1436
5019.50 1421
5020.17 1572
5020.84 1537
5021.51 1671
5022.18 1673
5022.85 1719
5023.52 1759
5024.19 1698
5024.85 1654
5025.52 1773
5026.19 1860
5026.86 1895
5027.53 2017
5028.20 1904
5028.87 1895
5029.54 1722
5030.21 1742
5030.87 1774
5031.54 1769
5032.21 1652
5032.88 1727
5033.55 1610
5034.22 1629
5034.89 1564
5035.56 1485
5036.23 1563
5036.90 1510
5037.57 1534
5038.24 1540
5038.91 1630
5039.58 1545
5040.25 1421
5040.92 1443
5041.59 1454
5042.26 1454
5042.93 1573
5043.60 1479
5044.27 1536
5044.94 1662
5045.61 1559
5046.28 1540
5046.95 1551
5047.62 1739
5048.29 1871
5048.96 1731
5049.63 1785
5050.30 1701
5050.97 1664
5051.64 1579
5052.31 1595
5052.98 1549
5053.65 1505
5054.32 1412
5054.99 1479
5055.66 1507
5056.34 1389
5057.01 1294
5057.68 1310
5058.35 1383
5059.02 1392
5059.69 1468
5060.36 1486
5061.03 1421
5061.70 1521
5062.38 1547
5063.05 1499
5063.72 1513
5064.39 1493
5065.06 1653
5065.73 1557
5066.40 1555
5067.08 1566
5067.75 1540
5068.42 1589
5069.09 1559
5069.76 1451
5070.43 1546
5071.11 1506
5071.78 1498
5072.45 1419
5073.12 1456
5073.79 1406
5074.47 1300
5075.14 1379
5075.81 1520
5076.48 1353
5077.15 1391
5077.83 1402
5078.50 1390
5079.17 1461
5079.84 1426
5080.52 1433
5081.19 1462
5081.86 1376
5082.53 1408
5083.21 1406
5083.88 1411
5084.55 1401
5085.22 1430
5085.90 1550
5086.57 1390
5087.24 1371
5087.92 1406
5088.59 1488
5089.26 1456
5089.93 1385
5090.61 1525
5091.28 1453
5091.95 1397
5092.63 1374
5093.30 1447
5093.97 1468
5094.65 1482
5095.32 1509
5095.99 1556
5096.67 1559
5097.34 1616
5098.02 1556
5098.69 1548
5099.36 1535
5100.04 1456
5100.71 1455
5101.38 1475
5102.06 1553
5102.73 1397
5103.41 1506
5104.08 1399
5104.75 1364
5105.43 1514
5106.10 1403
5106.78 1357
5107.45 1348
5108.12 1350
5108.80 1375
5109.47 1418
5110.15 1424
5110.82 1447
5111.50 1276
5112.17 1382
5112.85 1398
5113.52 1466
5114.20 1460
5114.87 1470
5115.54 1334
5116.22 1365
5116.89 1403
5117.57 1379
5118.24 1357
5118.92 1360
5119.59 1419
5120.27 1274
5120.94 1487
5121.62 1455
5122.30 1421
5122.97 1417
5123.65 1447
5124.32 1500
5125.00 1378
5125.67 1382
5126.35 1380
5127.02 1383
5127.70 1356
5128.37 1378
5129.05 1366
5129.73 1282
5130.40 1279
5131.08 1258
5131.75 1469
5132.43 1440
5133.10 1332
5133.78 1384
5134.46 1392
5135.13 1286
5135.81 1377
5136.49 1518
5137.16 1371
5137.84 1366
5138.51 1314
5139.19 1325
5139.87 1332
5140.54 1404
5141.22 1325
5141.90 1371
5142.57 1387
5143.25 1408
5143.93 1382
5144.60 1357
5145.28 1382
5145.96 1420
5146.63 1369
5147.31 1239
5147.99 1305
5148.66 1356
5149.34 1279
5150.02 1283
5150.69 1272
5151.37 1374
5152.05 1278
5152.73 1186
5153.40 1281
5154.08 1218
5154.76 1183
5155.44 1268
5156.11 1316
5156.79 1280
5157.47 1233
5158.15 1203
5158.82 1295
5159.50 1287
5160.18 1315
5160.86 1332
5161.53 1295
5162.21 1262
5162.89 1202
5163.57 1242
5164.25 1279
5164.92 1273
5165.60 1234
5166.28 1243
5166.96 1204
5167.64 1263
5168.31 1243
5168.99 1216
5169.67 1250
5170.35 1415
5171.03 1383
5171.71 1314
5172.39 1347
5173.06 1255
5173.74 1263
5174.42 1292
5175.10 1215
5175.78 1303
5176.46 1273
5177.14 1190
5177.82 1254
5178.49 1229
5179.17 1223
5179.85 1196
5180.53 1226
5181.21 1194
5181.89 1204
5182.57 1264
5183.25 1358
5183.93 1301
5184.61 1254
5185.29 1269
5185.97 1333
5186.64 1259
5187.32 1211
5188.00 1334
5188.68 1294
5189.36 1144
5190.04 1228
5190.72 1244
5191.40 1286
5192.08 1319
5192.76 1257
5193.44 1270
5194.12 1300
5194.80 1321
5195.48 1241
5196.16 1276
5196.84 1214
5197.52 1220
5198.20 1193
5198.88 1324
5199.56 1302
5200.24 1235
5200.92 1291
5201.60 1251
5202.28 1290
5202.96 1275
5203.65 1258
5204.33 1225
5205.01 1214
5205.69 1166
5206.37 1249
5207.05 1188
5207.73 1344
5208.41 1286
5209.09 1194
5209.77 1268
5210.45 1238
5211.13 1362
5211.82 1347
5212.50 1309
5213.18 1278
5213.86 1238
5214.54 1252
5215.22 1257
5215.90 1304
5216.58 1243
5217.27 1279
5217.95 1268
5218.63 1355
5219.31 1363
5219.99 1277
5220.67 1311
5221.36 1381
5222.04 1234
5222.72 1260
5223.40 1389
5224.08 1248
5224.77 1293
5225.45 1254
5226.13 1238
5226.81 1272
5227.49 1223
5228.18 1219
5228.86 1246
5229.54 1182
5230.22 1278
5230.91 1261
5231.59 1191
5232.27 1288
5232.95 1198
5233.63 1215
5234.32 1195
5235.00 1301
5235.68 1307
5236.37 1303
5237.05 1229
5237.73 1237
5238.41 1313
5239.10 1375
5239.78 1332
5240.46 1313
5241.15 1346
5241.83 1453
5242.51 1433
5243.20 1347
5243.88 1357
5244.56 1345
5245.24 1397
5245.93 1348
5246.61 1328
5247.29 1350
5247.98 1369
5248.66 1333
5249.35 1364
5250.03 1374
5250.71 1341
5251.40 1378
5252.08 1418
5252.76 1436
5253.45 1569
5254.13 1522
5254.82 1622
5255.50 1553
5256.18 1456
5256.87 1340
5257.55 1259
5258.24 1315
5258.92 1361
5259.60 1414
5260.29 1380
5260.97 1332
5261.66 1346
5262.34 1340
5263.03 1322
5263.71 1359
5264.40 1398
5265.08 1344
5265.76 1258
5266.45 1375
5267.13 1349
5267.82 1359
5268.50 1312
5269.19 1309
5269.87 1389
5270.56 1418
5271.24 1364
5271.93 1426
5272.61 1299
5273.30 1278
5273.98 1293
5274.67 1342
5275.35 1343
5276.04 1297
5276.72 1351
5277.41 1312
5278.10 1254
5278.78 1354
5279.47 1358
5280.15 1262
5280.84 1325
5281.52 1301
5282.21 1401
5282.89 1456
5283.58 1413
5284.27 1454
5284.95 1473
5285.64 1430
5286.32 1420
5287.01 1470
5287.70 1588
5288.38 1453
5289.07 1398
5289.75 1476
5290.44 1397
5291.13 1417
5291.81 1571
5292.50 1400
5293.19 1466
5293.87 1437
5294.56 1352
5295.25 1273
5295.93 1373
5296.62 1465
5297.31 1378
5297.99 1355
5298.68 1252
5299.37 1318
5300.05 1379
5300.74 1532
5301.43 1532
5302.11 1584
5302.80 1627
5303.49 1732
5304.18 1827
5304.86 1963
5305.55 1991
5306.24 1901
5306.92 1935
5307.61 1901
5308.30 1990
5308.99 1896
5309.67 1698
5310.36 1634
5311.05 1593
5311.74 1591
5312.42 1488
5313.11 1374
5313.80 1425
5314.49 1522
5315.18 1400
5315.86 1417
5316.55 1403
5317.24 1370
5317.93 1392
5318.62 1483
5319.30 1487
5319.99 1289
5320.68 1238
5321.37 1340
5322.06 1389
5322.74 1315
5323.43 1398
5324.12 1445
5324.81 1447
5325.50 1479
5326.19 1380
5326.88 1433
5327.56 1489
5328.25 1420
5328.94 1508
5329.63 1350
5330.32 1393
5331.01 1507
5331.70 1551
5332.39 1471
5333.07 1486
5333.76 1472
5334.45 1429
5335.14 1457
5335.83 1451
5336.52 1468
5337.21 1535
5337.90 1494
5338.59 1530
5339.28 1500
5339.97 1509
5340.66 1549
5341.35 1493
5342.04 1430
5342.73 1373
5343.42 1471
5344.10 1465
5344.79 1494
5345.48 1535
5346.17 1458
5346.86 1545
5347.55 1483
5348.24 1467
5348.93 1466
5349.62 1560
5350.31 1580
5351.00 1688
5351.69 1696
5352.39 1697
5353.08 1840
5353.77 1956
5354.46 2038
5355.15 2098
5355.84 2010
5356.53 2160
5357.22 2029
5357.91 1987
5358.60 1801
5359.29 1758
5359.98 1699
5360.67 1558
5361.36 1553
5362.05 1514
5362.74 1548
5363.44 1426
5364.13 1362
5364.82 1349
5365.51 1390
5366.20 1433
5366.89 1334
5367.58 1396
5368.27 1419
5368.96 1384
5369.66 1356
5370.35 1336
5371.04 1369
5371.73 1316
5372.42 1335
5373.11 1289
5373.81 1281
5374.50 1320
5375.19 1326
5375.88 1301
5376.57 1312
5377.26 1370
5377.96 1313
5378.65 1307
5379.34 1274
5380.03 1313
5380.72 1423
5381.42 1419
5382.11 1380
5382.80 1329
5383.49 1348
5384.18 1314
5384.88 1394
5385.57 1460
5386.26 1400
5386.95 1361
5387.65 1409
5388.34 1391
5389.03 1348
5389.72 1328
5390.42 1377
5391.11 1372
5391.80 1360
5392.50 1428
5393.19 1548
5393.88 1527
5394.57 1547
5395.27 1398
5395.96 1342
5396.65 1358
5397.35 1467
5398.04 1505
5398.73 1417
5399.43 1394
5400.12 1312
5400.81 1364
5401.51 1315
5402.20 1371
5402.89 1295
5403.59 1284
5404.28 1278
5404.97 1318
5405.67 1323
5406.36 1276
5407.06 1352
5407.75 1348
5408.44 1364
5409.14 1343
5409.83 1313
5410.53 1299
5411.22 1327
5411.91 1290
5412.61 1457
5413.30 1335
5414.00 1386
5414.69 1328
5415.38 1260
5416.08 1438
5416.77 1385
5417.47 1492
5418.16 1392
5418.86 1269
5419.55 1407
5420.25 1326
5420.94 1292
5421.64 1325
5422.33 1372
5423.03 1334
5423.72 1344
5424.41 1306
5425.11 1338
5425.80 1396
5426.50 1314
5427.19 1254
5427.89 1312
5428.59 1338
5429.28 1433
5429.98 1331
5430.67 1303
5431.37 1278
5432.06 1318
5432.76 1466
5433.45 1342
5434.15 1274
5434.84 1314
5435.54 1306
5436.23 1306
5436.93 1323
5437.63 1318
5438.32 1424
5439.02 1469
5439.71 1391
5440.41 1339
5441.11 1439
5441.80 1530
5442.50 1457
5443.19 1466
5443.89 1480
5444.59 1332
5445.28 1440
5445.98 1456
5446.68 1418
5447.37 1359
5448.07 1418
5448.76 1440
5449.46 1483
5450.16 1480
5450.85 1588
5451.55 1550
5452.25 1670
5452.94 1741
5453.64 1747
5454.34 1680
5455.03 1614
5455.73 1596
5456.43 1608
5457.13 1620
5457.82 1553
5458.52 1560
5459.22 1398
5459.91 1545
5460.61 1599
5461.31 1501
5462.01 1527
5462.70 1539
5463.40 1443
5464.10 1531
5464.80 1535
5465.49 1542
5466.19 1634
5466.89 1780
5467.59 1730
5468.28 1744
5468.98 1764
5469.68 1753
5470.38 1777
5471.07 1755
5471.77 1738
5472.47 1663
5473.17 1589
5473.87 1617
5474.56 1617
5475.26 1629
5475.96 1588
5476.66 1505
5477.36 1474
5478.06 1622
5478.75 1595
5479.45 1553
5480.15 1612
5480.85 1671
5481.55 1721
5482.25 1866
5482.95 1717
5483.64 1666
5484.34 1862
5485.04 1870
5485.74 1879
5486.44 1867
5487.14 1780
5487.84 1701
5488.54 1871
5489.23 1884
5489.93 1823
5490.63 1888
5491.33 1873
5492.03 1731
5492.73 1744
5493.43 1646
5494.13 1726
5494.83 1707
5495.53 1761
5496.23 1792
5496.93 1778
5497.63 1747
5498.33 1840
5499.03 1826
5499.73 1920
5500.43 1752
5501.13 1774
5501.83 1931
5502.53 2071
5503.23 2102
5503.93 2268
5504.63 2269
5505.33 2283
5506.03 2323
5506.73 2343
5507.43 2377
5508.13 2305
5508.83 2285
5509.53 2065
5510.23 2080
5510.93 2136
5511.63 2225
5512.33 2072
5513.03 2040
5513.73 2031
5514.43 2142
5515.13 2215
5515.83 2213
5516.53 2248
5517.23 2303
5517.93 2326
5518.64 2423
5519.34 2212
5520.04 2134
5520.74 2304
5521.44 2183
5522.14 2088
5522.84 2052
5523.54 2036
5524.24 1926
5524.95 1931
5525.65 1962
5526.35 1867
5527.05 1734
5527.75 1759
5528.45 1718
5529.15 1641
5529.86 1642
5530.56 1732
5531.26 1636
5531.96 1541
5532.66 1474
5533.36 1595
5534.07 1629
5534.77 1526
5535.47 1498
5536.17 1575
5536.87 1632
5537.58 1593
5538.28 1652
5538.98 1614
5539.68 1553
5540.39 1596
5541.09 1687
5541.79 1569
5542.49 1553
5543.20 1492
5543.90 1572
5544.60 1530
5545.30 1460
5546.01 1437
5546.71 1349
5547.41 1429
5548.11 1452
5548.82 1551
5549.52 1495
5550.22 1561
5550.93 1535
5551.63 1465
5552.33 1558
5553.03 1659
5553.74 1607
5554.44 1567
5555.14 1585
5555.85 1441
5556.55 1546
5557.25 1621
5557.96 1546
5558.66 1533
5559.36 1489
5560.07 1455
5560.77 1468
5561.48 1503
5562.18 1460
5562.88 1406
5563.59 1426
5564.29 1438
5564.99 1549
5565.70 1536
5566.40 1424
5567.11 1548
5567.81 1482
5568.51 1415
5569.22 1484
5569.92 1319
5570.63 1361
5571.33 1382
5572.04 1434
5572.74 1406
5573.44 1397
5574.15 1422
5574.85 1365
5575.56 1443
5576.26 1409
5576.97 1424
5577.67 1472
5578.38 1430
5579.08 1418
5579.79 1424
5580.49 1471
5581.20 1481
5581.90 1449
5582.61 1264
5583.31 1390
5584.02 1319
5584.72 1324
5585.43 1348
5586.13 1279
5586.84 1340
5587.54 1418
5588.25 1330
5588.95 1428
5589.66 1345
5590.36 1333
5591.07 1305
5591.77 1295
5592.48 1303
5593.19 1322
5593.89 1280
5594.60 1348
5595.30 1352
5596.01 1424
5596.71 1391
5597.42 1338
5598.13 1232
5598.83 1290
5599.54 1296
5600.24 1336
5600.95 1177
5601.66 1280
5602.36 1274
5603.07 1232
5603.78 1259
5604.48 1297
5605.19 1292
5605.89 1349
5606.60 1260
5607.31 1258
5608.01 1201
5608.72 1229
5609.43 1220
5610.13 1300
5610.84 1247
5611.55 1305
5612.25 1332
5612.96 1255
5613.67 1286
5614.38 1177
5615.08 1233
5615.79 1268
5616.50 1275
5617.20 1248
5617.91 1272
5618.62 1299
5619.33 1314
5620.03 1360
5620.74 1261
5621.45 1337
5622.15 1291
5622.86 1218
5623.57 1216
5624.28 1235
5624.99 1206
5625.69 1205
5626.40 1257
5627.11 1291
5627.82 1310
5628.52 1197
5629.23 1323
5629.94 1295
5630.65 1218
5631.36 1288
5632.06 1225
5632.77 1285
5633.48 1287
5634.19 1224
5634.90 1333
5635.61 1297
5636.31 1375
5637.02 1383
5637.73 1363
5638.44 1278
5639.15 1352
5639.86 1358
5640.56 1331
5641.27 1383
5641.98 1326
5642.69 1337
5643.40 1355
5644.11 1216
5644.82 1295
5645.53 1334
5646.24 1333
5646.94 1233
5647.65 1247
5648.36 1249
5649.07 1287
5649.78 1377
5650.49 1361
5651.20 1242
5651.91 1328
5652.62 1434
5653.33 1486
5654.04 1313
5654.75 1327
5655.46 1309
5656.17 1296
5656.88 1330
5657.59 1281
5658.30 1324
5659.01 1251
5659.71 1329
5660.42 1352
5661.13 1293
5661.84 1336
5662.55 1343
5663.26 1435
5663.97 1476
5664.69 1361
5665.40 1369
5666.11 1320
5666.82 1359
5667.53 1309
5668.24 1279
5668.95 1353
5669.66 1342
5670.37 1279
5671.08 1273
5671.79 1214
5672.50 1251
5673.21 1220
5673.92 1215
5674.63 1285
5675.34 1358
5676.05 1330
5676.76 1300
5677.48 1281
5678.19 1279
5678.90 1253
5679.61 1258
5680.32 1257
5681.03 1284
5681.74 1245
5682.45 1204
5683.16 1358
5683.88 1307
5684.59 1391
5685.30 1351
5686.01 1439
5686.72 1494
5687.43 1324
5688.15 1383
5688.86 1254
5689.57 1292
5690.28 1379
5690.99 1337
5691.70 1355
5692.42 1345
5693.13 1299
5693.84 1244
5694.55 1322
5695.26 1445
5695.98 1415
5696.69 1322
5697.40 1346
5698.11 1370
5698.82 1333
5699.54 1278
5700.25 1364
5700.96 1271
5701.67 1260
5702.39 1252
5703.10 1279
5703.81 1295
5704.52 1301
5705.24 1224
5705.95 1159
5706.66 1199
5707.38 1267
5708.09 1284
5708.80 1277
5709.51 1290
5710.23 1303
5710.94 1292
5711.65 1432
5712.37 1309
5713.08 1254
5713.79 1316
5714.51 1363
5715.22 1318
5715.93 1310
5716.65 1328
5717.36 1217
5718.07 1298
5718.79 1306
5719.50 1295
5720.21 1240
5720.93 1147
5721.64 1328
5722.36 1455
5723.07 1390
5723.78 1320
5724.50 1264
5725.21 1392
5725.92 1481
5726.64 1369
5727.35 1407
5728.07 1394
5728.78 1391
5729.50 1603
5730.21 1511
5730.92 1491
5731.64 1564
5732.35 1529
5733.07 1621
5733.78 1493
5734.50 1480
5735.21 1610
5735.93 1506
5736.64 1578
5737.35 1523
5738.07 1477
5738.78 1445
5739.50 1464
5740.21 1513
5740.93 1457
5741.64 1353
5742.36 1469
5743.07 1494
5743.79 1460
5744.50 1517
5745.22 1500
5745.93 1525
5746.65 1474
5747.37 1439
5748.08 1558
5748.80 1561
5749.51 1515
5750.23 1590
5750.94 1597
5751.66 1607
5752.37 1501
5753.09 1571
5753.81 1686
5754.52 1743
5755.24 1644
5755.95 1654
5756.67 1717
5757.38 1729
5758.10 1866
5758.82 1742
5759.53 1800
5760.25 1907
5760.96 1803
5761.68 1821
5762.40 1945
5763.11 1917
5763.83 1897
5764.55 1963
5765.26 2084
5765.98 2133
5766.70 2230
5767.41 2268
5768.13 2447
5768.85 2510
5769.56 2662
5770.28 2618
5771.00 2629
5771.71 2592
5772.43 2400
5773.15 2283
5773.86 2125
5774.58 2013
5775.30 2018
5776.01 1848
5776.73 1738
5777.45 1849
5778.17 1905
5778.88 2007
5779.60 1899
5780.32 1767
5781.04 1740
5781.75 1742
5782.47 2064
5783.19 2008
5783.91 1978
5784.62 2191
5785.34 2010
5786.06 2068
5786.78 2139
5787.49 2051
5788.21 2025
5788.93 1912
5789.65 1999
5790.37 1849
5791.08 1879
5791.80 1931
5792.52 1986
5793.24 2098
5793.96 2061
5794.68 2183
5795.39 2266
5796.11 2118
5796.83 2193
5797.55 2220
5798.27 2323
5798.99 2298
5799.70 2349
5800.42 2510
5801.14 2552
5801.86 2570
5802.58 2659
5803.30 2958
5804.02 3429
5804.74 3788
5805.45 4652
5806.17 5239
5806.89 5703
5807.61 5993
5808.33 5931
5809.05 5850
5809.77 5360
5810.49 4540
5811.21 4012
5811.93 3553
5812.65 3215
5813.37 2974
5814.09 2950
5814.81 2858
5815.52 2793
5816.24 2778
5816.96 2736
5817.68 2810
5818.40 2870
5819.12 2898
5819.84 2988
5820.56 2978
5821.28 2966
5822.00 3151
5822.72 3032
5823.44 3017
5824.16 2992
5824.88 2898
5825.60 2810
5826.32 2791
5827.04 2614
5827.76 2761
5828.48 2542
5829.21 2431
5829.93 2418
5830.65 2313
5831.37 2284
5832.09 2259
5832.81 2314
5833.53 2129
5834.25 2053
5834.97 2057
5835.69 2048
5836.41 2054
5837.13 2055
5837.85 2026
5838.57 1975
5839.30 2066
5840.02 1939
5840.74 1913
5841.46 1938
5842.18 2004
5842.90 2017
5843.62 1932
5844.34 1925
5845.07 2010
5845.79 1961
5846.51 1964
5847.23 2026
5847.95 1971
5848.67 1809
5849.39 1821
5850.12 1745
5850.84 1750
5851.56 1854
5852.28 1781
5853.00 1767
5853.73 1766
5854.45 1641
5855.17 1624
5855.89 1731
5856.61 1751
5857.34 1708
5858.06 1743
5858.78 1740
5859.50 1658
5860.23 1614
5860.95 1725
5861.67 1657
5862.39 1738
5863.11 1710
5863.84 1727
5864.56 1772
5865.28 1673
5866.01 1665
5866.73 1716
5867.45 1721
5868.17 1755
5868.90 1758
5869.62 1711
5870.34 1730
5871.07 1699
5871.79 1616
5872.51 1560
5873.23 1623
5873.96 1556
5874.68 1625
5875.40 1614
5876.13 1547
5876.85 1564
5877.57 1644
5878.30 1592
5879.02 1596
5879.74 1595
5880.47 1623
5881.19 1643
5881.92 1617
5882.64 1644
5883.36 1584
5884.09 1557
5884.81 1509
5885.53 1560
5886.26 1471
5886.98 1579
5887.71 1550
5888.43 1424
5889.15 1440
5889.88 1511
5890.60 1506
5891.33 1620
5892.05 1495
5892.78 1552
5893.50 1550
5894.23 1651
5894.95 1637
5895.67 1477
5896.40 1517
5897.12 1505
5897.85 1497
5898.57 1568
5899.30 1500
5900.02 1526
5900.75 1438
5901.47 1430
5902.20 1484
5902.92 1479
5903.65 1447
5904.37 1520
5905.10 1562
5905.82 1475
5906.55 1437
5907.27 1434
5908.00 1453
5908.72 1395
5909.45 1477
5910.17 1453
5910.90 1420
5911.62 1361
5912.35 1485
5913.08 1470
5913.80 1392
5914.53 1402
5915.25 1504
5915.98 1510
5916.70 1467
5917.43 1364
5918.16 1362
5918.88 1484
5919.61 1461
5920.33 1500
5921.06 1512
5921.79 1434
5922.51 1527
5923.24 1475
5923.97 1495
5924.69 1357
5925.42 1463
5926.14 1502
5926.87 1519
5927.60 1520
5928.32 1519
5929.05 1595
5929.78 1492
5930.50 1532
5931.23 1514
5931.96 1442
5932.68 1527
5933.41 1429
5934.14 1476
5934.86 1664
5935.59 1574
5936.32 1539
5937.05 1631
5937.77 1635
5938.50 1536
5939.23 1686
5939.95 1652
5940.68 1697
5941.41 1750
5942.14 1780
5942.86 1809
5943.59 1948
5944.32 1871
5945.05 1757
5945.77 1912
5946.50 1961
5947.23 1747
5947.96 1752
5948.68 1729
5949.41 1806
5950.14 1748
5950.87 1677
5951.60 1760
5952.32 1790
5953.05 1784
5953.78 1739
5954.51 1709
5955.24 1731
5955.96 1832
5956.69 1900
5957.42 1964
5958.15 1818
5958.88 1787
5959.61 1917
5960.33 1935
5961.06 2006
5961.79 2009
5962.52 1863
5963.25 1853
5963.98 1882
5964.71 1868
5965.44 1920
5966.16 2158
5966.89 1992
5967.62 1990
5968.35 2024
5969.08 2016
5969.81 2167
5970.54 2189
5971.27 2283
5972.00 2303
5972.73 2427
5973.46 2376
5974.18 2295
5974.91 2271
5975.64 2373
5976.37 2242
5977.10 2294
5977.83 2259
5978.56 2119
5979.29 2184
5980.02 2236
5980.75 2080
5981.48 2095
5982.21 2157
5982.94 2120
5983.67 2045
5984.40 2182
5985.13 2117
5985.86 2151
5986.59 2242
5987.32 2290
5988.05 2356
5988.78 2340
5989.51 2443
5990.24 2362
5990.97 2339
5991.70 2214
5992.43 2373
5993.16 2206
5993.89 2267
5994.62 2253
5995.35 2300
5996.09 2303
5996.82 2328
5997.55 2334
5998.28 2299
5999.01 2309
5999.74 2382
6000.47 2314
6001.20 2229
6001.93 2329
6002.66 2422
6003.39 2522
6004.13 2493
6004.86 2373
6005.59 2371
6006.32 2374
6007.05 2402
6007.78 2294
6008.51 2300
6009.25 2212
6009.98 2326
6010.71 2482
6011.44 2388
6012.17 2369
6012.90 2557
6013.64 2857
6014.37 3037
6015.10 3009
6015.83 3364
6016.56 3702
6017.29 3919
6018.03 4144
6018.76 4025
6019.49 3993
6020.22 3839
6020.96 3382
6021.69 3312
6022.42 3215
6023.15 2965
6023.88 2748
6024.62 2580
6025.35 2347
6026.08 2312
6026.81 2198
6027.55 2085
6028.28 2031
6029.01 1974
6029.75 2064
6030.48 2092
6031.21 1971
6031.94 2018
6032.68 1973
6033.41 2034
6034.14 1968
6034.88 1869
6035.61 1855
6036.34 1780
6037.07 1888
6037.81 1906
6038.54 1917
6039.27 1878
6040.01 1940
6040.74 1920
6041.47 1902
6042.21 1855
6042.94 1782
6043.68 1896
6044.41 1896
6045.14 1887
6045.88 1901
6046.61 1973
6047.34 1971
6048.08 2066
6048.81 2080
6049.55 2119
6050.28 2062
6051.01 2155
6051.75 2179
6052.48 2108
6053.22 2167
6053.95 2304
6054.68 2171
6055.42 2285
6056.15 2350
6056.89 2351
6057.62 2438
6058.36 2536
6059.09 2427
6059.83 2218
6060.56 2208
6061.29 2108
6062.03 2010
6062.76 2025
6063.50 2026
6064.23 2072
6064.97 2103
6065.70 2009
6066.44 2055
6067.17 2090
6067.91 2066
6068.64 2029
6069.38 2003
6070.11 1931
6070.85 2069
6071.58 1895
6072.32 1992
6073.06 2036
6073.79 1983
6074.53 1943
6075.26 1929
6076.00 1838
6076.73 1847
6077.47 1983
6078.20 1976
6078.94 1789
6079.68 1729
6080.41 1815
6081.15 1782
6081.88 1836
6082.62 1878
6083.35 1902
6084.09 1774
6084.83 1925
6085.56 1843
6086.30 1765
6087.04 1796
6087.77 1808
6088.51 1725
6089.24 1761
6089.98 1835
6090.72 1745
6091.45 1656
6092.19 1636
6092.93 1728
6093.66 1793
6094.40 1817
6095.14 1788
6095.87 1686
6096.61 1668
6097.35 1717
6098.08 1684
6098.82 1747
6099.56 1882
6100.29 1748
6101.03 1728
6101.77 1834
6102.51 1713
6103.24 1670
6103.98 1788
6104.72 1652
6105.46 1647
6106.19 1687
6106.93 1785
6107.67 1692
6108.41 1603
6109.14 1587
6109.88 1635
6110.62 1727
6111.36 1768
6112.09 1802
6112.83 1715
6113.57 1669
6114.31 1669
6115.04 1652
6115.78 1783
6116.52 1727
6117.26 1678
6118.00 1774
6118.73 1732
6119.47 1780
6120.21 1661
6120.95 1646
6121.69 1626
6122.43 1737
6123.16 1626
6123.90 1706
6124.64 1754
6125.38 1748
6126.12 1822
6126.86 1822
6127.60 1794
6128.33 1860
6129.07 1894
6129.81 1881
6130.55 1810
6131.29 1818
6132.03 1848
6132.77 1790
6133.51 1860
6134.25 1792
6134.98 1792
6135.72 1865
6136.46 1836
6137.20 1898
6137.94 1892
6138.68 1943
6139.42 1798
6140.16 1799
6140.90 1921
6141.64 1956
6142.38 1887
6143.12 1851
6143.86 1878
6144.60 1903
6145.34 1925
6146.08 1889
6146.82 1901
6147.56 1924
6148.30 1985
6149.04 1886
6149.78 1936
6150.52 1968
6151.26 1999
6152.00 1954
6152.74 1910
6153.48 1880
6154.22 1968
6154.96 2023
6155.70 2116
6156.44 2044
6157.18 2044
6157.92 2170
6158.66 2087
6159.40 2063
6160.14 2162
6160.88 1986
6161.62 2083
6162.36 2239
6163.10 2089
6163.85 2124
6164.59 2088
6165.33 2090
6166.07 2089
6166.81 2246
6167.55 2312
6168.29 2304
6169.03 2518
6169.77 2564
6170.51 2671
6171.26 2754
6172.00 2735
6172.74 2851
6173.48 2973
6174.22 3023
6174.96 2886
6175.70 2919
6176.45 2924
6177.19 2582
6177.93 2532
6178.67 2663
6179.41 2632
6180.16 2753
6180.90 2560
6181.64 2548
6182.38 2520
6183.12 2598
6183.87 2681
6184.61 2688
6185.35 2514
6186.09 2592
6186.83 2784
6187.58 2661
6188.32 2661
6189.06 2617
6189.80 2711
6190.55 2789
6191.29 2812
6192.03 2793
6192.77 2729
6193.52 2854
6194.26 2872
6195.00 2827
6195.74 2729
6196.49 2880
6197.23 3016
6197.97 2864
6198.72 3062
6199.46 3192
6200.20 3216
6200.94 3296
6201.69 3172
6202.43 3290
6203.17 3225
6203.92 3209
6204.66 3254
6205.40 3261
6206.15 3360
6206.89 3410
6207.63 3212
6208.38 3657
6209.12 3970
6209.87 4319
6210.61 5066
6211.35 5678
6212.10 6630
6212.84 7632
6213.58 8647
6214.33 9267
6215.07 9907
6215.82 9974
6216.56 9266
6217.30 8436
6218.05 7457
6218.79 6600
6219.54 5465
6220.28 5005
6221.02 4254
6221.77 3621
6222.51 3294
6223.26 3109
6224.00 2924
6224.75 2800
6225.49 2652
6226.24 2686
6226.98 2663
6227.73 2635
6228.47 2526
6229.21 2482
6229.96 2568
6230.70 2579
6231.45 2635
6232.19 2672
6232.94 2587
6233.68 2350
6234.43 2331
6235.17 2159
6235.92 2135
6236.67 2106
6237.41 2086
6238.16 2117
6238.90 2164
6239.65 2087
6240.39 2080
6241.14 2159
6241.88 2299
6242.63 2148
6243.37 2102
6244.12 2073
6244.87 2234
6245.61 2284
6246.36 2235
6247.10 2209
6247.85 2299
6248.59 2287
6249.34 2486
6250.09 2515
6250.83 2722
6251.58 2787
6252.33 2699
6253.07 2696
6253.82 2843
6254.56 2898
6255.31 2853
6256.06 2770
6256.80 2654
6257.55 2525
6258.30 2550
6259.04 2529
6259.79 2459
6260.54 2416
6261.28 2400
6262.03 2472
6262.78 2264
6263.52 2318
6264.27 2298
6265.02 2173
6265.76 2192
6266.51 2237
6267.26 2258
6268.01 2308
6268.75 2263
6269.50 2380
6270.25 2227
6270.99 2257
6271.74 2189
6272.49 2287
6273.24 2229
6273.98 2160
6274.73 2168
6275.48 2269
6276.23 2312
6276.97 2297
6277.72 2298
6278.47 2345
6279.22 2376
6279.96 2396
6280.71 2330
6281.46 2302
6282.21 2327
6282.96 2421
6283.70 2313
6284.45 2313
6285.20 2221
6285.95 2201
6286.70 2210
6287.45 2095
6288.19 2022
6288.94 2045
6289.69 2055
6290.44 2030
6291.19 2067
6291.94 1992
6292.68 2005
6293.43 1995
6294.18 2116
6294.93 1978
6295.68 1996
6296.43 2017
6297.18 2037
6297.93 2120
6298.67 1955
6299.42 1864
6300.17 1974
6300.92 1879
6301.67 1681
6302.42 1693
6303.17 1731
6303.92 1664
6304.67 1620
6305.42 1651
6306.17 1735
6306.92 1758
6307.67 1738
6308.41 1755
6309.16 1807
6309.91 1772
6310.66 1844
6311.41 1799
6312.16 1711
6312.91 1771
6313.66 1694
6314.41 1721
6315.16 1789
6315.91 1723
6316.66 1736
6317.41 1720
6318.16 1781
6318.91 1676
6319.66 1804
6320.41 1747
6321.16 1764
6321.91 1755
6322.66 1725
6323.41 1658
6324.16 1657
6324.92 1735
6325.67 1638
6326.42 1721
6327.17 1698
6327.92 1561
6328.67 1636
6329.42 1763
6330.17 1587
6330.92 1603
6331.67 1522
6332.42 1537
6333.17 1570
6333.92 1496
6334.68 1548
6335.43 1493
6336.18 1536
6336.93 1616
6337.68 1569
6338.43 1506
6339.18 1512
6339.93 1465
6340.69 1509
6341.44 1510
6342.19 1462
6342.94 1598
6343.69 1536
6344.44 1480
6345.20 1478
6345.95 1536
6346.70 1533
6347.45 1666
6348.20 1589
6348.95 1468
6349.71 1508
6350.46 1550
6351.21 1528
6351.96 1494
6352.71 1533
6353.47 1597
6354.22 1576
6354.97 1553
6355.72 1636
6356.48 1631
6357.23 1647
6357.98 1637
6358.73 1625
6359.49 1604
6360.24 1745
6360.99 1707
6361.74 1600
6362.50 1595
6363.25 1552
6364.00 1520
6364.76 1590
6365.51 1493
6366.26 1460
6367.01 1390
6367.77 1485
6368.52 1556
6369.27 1550
6370.03 1442
6370.78 1482
6371.53 1483
6372.29 1471
6373.04 1486
6373.79 1473
6374.55 1388
6375.30 1491
6376.05 1433
6376.81 1457
6377.56 1415
6378.31 1353
6379.07 1337
6379.82 1377
6380.58 1426
6381.33 1447
6382.08 1364
6382.84 1417
6383.59 1522
6384.35 1449
6385.10 1518
6385.85 1462
6386.61 1417
6387.36 1508
6388.12 1467
6388.87 1500
6389.62 1425
6390.38 1439
6391.13 1457
6391.89 1441
6392.64 1406
6393.40 1424
6394.15 1474
6394.91 1434
6395.66 1443
6396.42 1525
6397.17 1376
6397.93 1360
6398.68 1349
6399.44 1409
6400.19 1376
6400.95 1408
6401.70 1384
6402.46 1358
6403.21 1334
6403.97 1359
6404.72 1295
6405.48 1382
6406.23 1420
6406.99 1373
6407.74 1291
6408.50 1324
6409.25 1366
6410.01 1402
6410.76 1347
6411.52 1314
6412.28 1342
6413.03 1338
6413.79 1399
6414.54 1354
6415.30 1418
6416.05 1493
6416.81 1433
6417.57 1448
6418.32 1452
6419.08 1483
6419.83 1416
6420.59 1408
6421.35 1344
6422.10 1407
6422.86 1435
6423.62 1511
6424.37 1454
6425.13 1424
6425.89 1382
6426.64 1343
6427.40 1501
6428.15 1414
6428.91 1358
6429.67 1431
6430.42 1517
6431.18 1423
6431.94 1439
6432.70 1470
6433.45 1435
6434.21 1426
6434.97 1379
6435.72 1453
6436.48 1489
6437.24 1464
6437.99 1488
6438.75 1466
6439.51 1463
6440.27 1430
6441.02 1442
6441.78 1507
6442.54 1585
6443.30 1641
6444.05 1543
6444.81 1529
6445.57 1418
6446.33 1393
6447.08 1507
6447.84 1476
6448.60 1536
6449.36 1647
6450.12 1543
6450.87 1569
6451.63 1521
6452.39 1482
6453.15 1486
6453.91 1531
6454.66 1479
6455.42 1518
6456.18 1577
6456.94 1428
6457.70 1512
6458.46 1468
6459.21 1487
6459.97 1534
6460.73 1611
6461.49 1541
6462.25 1686
6463.01 1577
6463.77 1587
6464.52 1650
6465.28 1627
6466.04 1693
6466.80 1711
6467.56 1686
6468.32 1729
6469.08 1724
6469.84 1765
6470.60 1701
6471.36 1643
6472.11 1702
6472.87 1655
6473.63 1658
6474.39 1649
6475.15 1711
6475.91 1617
6476.67 1699
6477.43 1772
6478.19 1764
6478.95 1842
6479.71 1881
6480.47 1893
6481.23 1817
6481.99 1876
6482.75 1854
6483.51 1801
6484.27 1848
6485.03 1775
6485.79 1805
6486.55 1918
6487.31 1934
6488.07 1880
6488.83 1860
6489.59 1837
6490.35 1896
6491.11 2027
6491.87 1889
6492.63 2129
6493.39 2015
6494.15 1956
6494.91 2016
6495.67 2101
6496.43 2167
6497.19 2233
6497.95 2317
6498.71 2248
6499.48 2367
6500.24 2315
6501.00 2191
6501.76 2266
6502.52 2283
6503.28 2379
6504.04 2329
6504.80 2269
6505.56 2226
6506.32 2227
6507.09 2420
6507.85 2434
6508.61 2406
6509.37 2406
6510.13 2330
6510.89 2393
6511.65 2373
6512.42 2583
6513.18 2536
6513.94 2736
6514.70 2730
6515.46 2816
6516.22 2714
6516.99 2852
6517.75 2902
6518.51 2735
6519.27 2815
6520.03 2700
6520.80 2779
6521.56 2812
6522.32 2753
6523.08 2859
6523.84 2804
6524.61 2843
6525.37 2924
6526.13 2817
6526.89 2922
6527.66 3046
6528.42 3144
6529.18 3224
6529.94 3299
6530.71 3411
6531.47 3596
6532.23 3617
6533.00 3602
6533.76 3700
6534.52 3741
6535.28 3777
6536.05 3662
6536.81 3719
6537.57 3996
6538.34 4412
6539.10 5072
6539.86 5719
6540.63 6506
6541.39 7319
6542.15 7727
6542.92 7632
6543.68 7468
6544.44 6953
6545.21 6139
6545.97 5532
6546.73 4815
6547.50 4140
6548.26 3682
6549.02 3253
6549.79 2998
6550.55 2747
6551.31 2664
6552.08 2580
6552.84 2573
6553.61 2602
6554.37 2582
6555.13 2531
6555.90 2453
6556.66 2444
6557.43 2478
6558.19 2444
6558.96 2383
6559.72 2437
6560.48 2448
6561.25 2288
6562.01 2223
6562.78 2248
6563.54 2393
6564.31 2371
6565.07 2349
6565.84 2287
6566.60 2363
6567.37 2533
6568.13 2428
6568.90 2523
6569.66 2606
6570.43 2709
6571.19 2727
6571.96 2678
6572.72 2494
6573.49 2576
6574.25 2653
6575.02 2714
6575.78 2751
6576.55 2678
6577.31 2868
6578.08 3037
6578.84 3128
6579.61 3167
6580.37 3399
6581.14 3279
6581.91 3247
6582.67 3267
6583.44 3169
6584.20 3072
6584.97 2903
6585.73 2942
6586.50 2869
6587.27 2793
6588.03 2735
6588.80 2666
6589.56 2652
6590.33 2724
6591.10 2649
6591.86 2604
6592.63 2734
6593.39 2725
6594.16 2830
6594.93 2805
6595.69 2863
6596.46 3018
6597.23 3056
6597.99 3145
6598.76 3304
6599.53 3385
6600.29 3307
6601.06 3503
6601.83 3600
6602.59 3358
6603.36 3046
6604.13 3033
6604.89 2987
6605.66 2849
6606.43 2929
6607.20 2854
6607.96 2625
6608.73 2549
6609.50 2654
6610.26 2697
6611.03 2576
6611.80 2443
6612.57 2438
6613.33 2414
6614.10 2551
6614.87 2656
6615.64 2739
6616.40 2636
6617.17 2735
6617.94 2826
6618.71 2633
6619.48 2635
6620.24 2727
6621.01 2642
6621.78 2502
6622.55 2539
6623.32 2462
6624.08 2470
6624.85 2587
6625.62 2533
6626.39 2502
6627.16 2426
6627.92 2520
6628.69 2445
6629.46 2327
6630.23 2401
6631.00 2440
6631.77 2246
6632.54 2297
6633.30 2424
6634.07 2435
6634.84 2478
6635.61 2574
6636.38 2792
6637.15 2932
6637.92 3279
6638.69 3576
6639.45 3721
6640.22 4079
6640.99 4280
6641.76 4066
6642.53 3891
6643.30 3568
6644.07 3527
6644.84 3157
6645.61 2853
6646.38 2654
6647.15 2340
6647.92 2268
6648.69 2224
6649.46 2285
6650.22 2152
6650.99 2066
6651.76 1995
6652.53 1988
6653.30 2136
6654.07 2100
6654.84 2022
6655.61 1981
6656.38 2040
6657.15 2024
6657.92 2019
6658.69 2152
6659.46 2078
6660.23 2000
6661.00 1986
6661.77 1886
6662.54 1961
6663.31 1990
6664.09 1865
6664.86 1886
6665.63 1945
6666.40 1896
6667.17 1931
6667.94 1895
6668.71 1891
6669.48 1967
6670.25 1965
6671.02 1941
6671.79 1968
6672.56 1986
6673.33 1940
6674.10 1931
6674.88 1959
6675.65 2010
6676.42 2093
6677.19 2087
6677.96 2173
6678.73 2164
6679.50 2249
6680.27 2117
6681.05 1996
6681.82 2043
6682.59 2029
6683.36 2094
6684.13 2120
6684.90 2141
6685.67 1996
6686.45 1980
6687.22 2004
6687.99 1979
6688.76 2011
6689.53 2100
6690.31 2015
6691.08 1953
6691.85 1927
6692.62 1907
6693.39 2103
6694.17 1952
6694.94 1894
6695.71 1849
6696.48 1753
6697.25 1838
6698.03 1803
6698.80 1743
6699.57 1891
6700.34 1841
6701.12 1715
6701.89 1740
6702.66 1734
6703.43 1723
6704.21 1649
6704.98 1668
6705.75 1709
6706.53 1703
6707.30 1744
6708.07 1752
6708.84 1689
6709.62 1689
6710.39 1786
6711.16 1711
6711.94 1568
6712.71 1678
6713.48 1751
6714.26 1728
6715.03 1594
6715.80 1633
6716.58 1662
6717.35 1706
6718.12 1683
6718.90 1738
6719.67 1570
6720.45 1576
6721.22 1690
6721.99 1754
6722.77 1648
6723.54 1590
6724.31 1573
6725.09 1573
6725.86 1483
6726.64 1484
6727.41 1532
6728.18 1575
6728.96 1563
6729.73 1484
6730.51 1535
6731.28 1562
6732.06 1515
6732.83 1376
6733.60 1432
6734.38 1559
6735.15 1458
6735.93 1435
6736.70 1513
6737.48 1537
6738.25 1446
6739.03 1408
6739.80 1478
6740.58 1502
6741.35 1440
6742.13 1458
6742.90 1518
6743.68 1518
6744.45 1402
6745.23 1426
6746.00 1408
6746.78 1473
6747.55 1454
6748.33 1402
6749.10 1420
6749.88 1511
6750.65 1514
6751.43 1497
6752.20 1525
6752.98 1498
6753.75 1480
6754.53 1506
6755.31 1559
6756.08 1702
6756.86 1615
6757.63 1562
6758.41 1633
6759.19 1636
6759.96 1538
6760.74 1526
6761.51 1521
6762.29 1467
6763.07 1416
6763.84 1402
6764.62 1388
6765.39 1351
6766.17 1360
6766.95 1432
6767.72 1405
6768.50 1439
6769.28 1412
6770.05 1412
6770.83 1438
6771.61 1457
6772.38 1405
6773.16 1406
6773.94 1431
6774.71 1433
6775.49 1413
6776.27 1390
6777.04 1395
6777.82 1387
6778.60 1363
6779.37 1427
6780.15 1371
6780.93 1357
6781.71 1344
6782.48 1328
6783.26 1312
6784.04 1423
6784.81 1351
6785.59 1394
6786.37 1430
6787.15 1277
6787.92 1290
6788.70 1317
6789.48 1355
6790.26 1233
6791.04 1304
6791.81 1401
6792.59 1366
6793.37 1291
6794.15 1347
6794.92 1445
6795.70 1431
6796.48 1282
6797.26 1352
6798.04 1388
6798.81 1288
6799.59 1300
6800.37 1332
6801.15 1324
6801.93 1400
6802.71 1353
6803.48 1326
6804.26 1258
6805.04 1304
6805.82 1330
6806.60 1365
6807.38 1402
6808.16 1376
6808.94 1329
6809.71 1387
6810.49 1448
6811.27 1508
6812.05 1413
6812.83 1358
6813.61 1302
6814.39 1282
6815.17 1268
6815.95 1385
6816.73 1332
6817.50 1299
6818.28 1316
6819.06 1283
6819.84 1251
6820.62 1345
6821.40 1332
6822.18 1305
6822.96 1323
6823.74 1255
6824.52 1339
6825.30 1396
6826.08 1360
6826.86 1433
6827.64 1478
6828.42 1426
6829.20 1434
6829.98 1445
6830.76 1361
6831.54 1246
6832.32 1323
6833.10 1381
6833.88 1410
6834.66 1338
6835.44 1256
6836.22 1246
6837.00 1363
6837.78 1405
6838.56 1351
6839.34 1342
6840.12 1318
6840.90 1205
6841.68 1256
6842.46 1397
6843.24 1472
6844.03 1390
6844.81 1326
6845.59 1348
6846.37 1352
6847.15 1302
6847.93 1270
6848.71 1297
6849.49 1271
6850.27 1262
6851.05 1430
6851.84 1462
6852.62 1491
6853.40 1562
6854.18 1617
6854.96 1691
6855.74 1928
6856.52 1928
6857.30 1807
6858.09 1948
6858.87 1937
6859.65 1850
6860.43 1870
6861.21 1729
6861.99 1697
6862.78 1588
6863.56 1530
6864.34 1414
6865.12 1391
6865.90 1324
6866.69 1494
6867.47 1493
6868.25 1465
6869.03 1508
6869.82 1467
6870.60 1480
6871.38 1434
6872.16 1435
6872.94 1433
6873.73 1491
6874.51 1384
6875.29 1375
6876.07 1385
6876.86 1413
6877.64 1401
6878.42 1463
6879.21 1401
6879.99 1432
6880.77 1378
6881.55 1450
6882.34 1497
6883.12 1458
6883.90 1481
6884.69 1470
6885.47 1490
6886.25 1518
6887.04 1528
6887.82 1468
6888.60 1633
6889.39 1582
6890.17 1660
6890.95 1716
6891.74 1769
6892.52 1764
6893.30 1906
6894.09 1969
6894.87 2028
6895.65 2021
6896.44 1929
6897.22 1948
6898.01 1856
6898.79 1714
6899.57 1706
6900.36 1612
6901.14 1574
6901.93 1573
6902.71 1645
6903.49 1704
6904.28 1689
6905.06 1568
6905.85 1611
6906.63 1610
6907.42 1670
6908.20 1643
6908.98 1783
6909.77 1696
6910.55 1648
6911.34 1715
6912.12 1650
6912.91 1593
6913.69 1652
6914.48 1649
6915.26 1547
6916.05 1565
6916.83 1677
6917.62 1727
6918.40 1566
6919.19 1673
6919.97 1719
6920.76 1671
6921.54 1726
6922.33 1679
6923.11 1729
6923.90 1647
6924.68 1690
6925.47 1642
6926.25 1668
6927.04 1730
6927.82 1717
6928.61 1778
6929.40 1786
6930.18 1807
6930.97 1789
6931.75 1810
6932.54 1852
6933.32 1805
6934.11 1787
6934.90 1827
6935.68 1837
6936.47 1833
6937.25 1850
6938.04 1819
6938.83 1656
6939.61 1671
6940.40 1772
6941.19 1887
6941.97 1789
6942.76 1900
6943.54 1892
6944.33 1858
6945.12 2039
6945.90 2100
6946.69 2165
6947.48 2088
6948.26 2242
6949.05 2128
6949.84 1982
6950.62 1968
6951.41 2198
6952.20 2146
6952.99 2083
6953.77 2106
6954.56 2048
6955.35 2164
6956.13 2234
6956.92 2226
6957.71 2213
6958.50 2167
6959.28 2109
6960.07 2143
6960.86 2122
6961.64 2194
6962.43 2230
6963.22 2338
6964.01 2313
6964.80 2429
6965.58 2379
6966.37 2221
6967.16 2194
6967.95 2269
6968.73 2310
6969.52 2380
6970.31 2378
6971.10 2391
6971.89 2384
6972.67 2295
6973.46 2335
6974.25 2486
6975.04 2558
6975.83 2704
6976.62 2589
6977.40 2560
6978.19 2688
6978.98 2664
6979.77 2718
6980.56 2598
6981.35 2661
6982.13 2760
6982.92 2832
6983.71 2903
6984.50 2872
6985.29 3017
6986.08 3079
6986.87 3328
6987.66 3608
6988.45 4159
6989.23 4570
6990.02 5051
6990.81 5258
6991.60 5444
6992.39 5750
6993.18 5539
6993.97 5244
6994.76 5047
6995.55 4566
6996.34 4074
6997.13 3804
6997.92 3562
6998.71 3328
6999.50 3117
7000.29 3131
7001.07 3273
7001.86 3372
7002.65 3621
7003.44 4017
7004.23 4395
7005.02 4736
7005.81 4961
7006.60 5160
7007.39 4963
7008.18 4662
7008.97 4374
7009.76 3872
7010.55 3394
7011.34 3090
7012.14 2802
7012.93 2614
7013.72 2495
7014.51 2436
7015.30 2376
7016.09 2264
7016.88 2269
7017.67 2241
7018.46 2272
7019.25 2218
7020.04 2264
7020.83 2287
7021.62 2169
7022.41 2167
7023.20 2069
7024.00 2179
7024.79 2175
7025.58 2056
7026.37 2130
7027.16 2132
7027.95 2105
7028.74 2159
7029.53 2194
7030.32 2325
7031.12 2283
7031.91 2315
7032.70 2213
7033.49 2211
7034.28 2137
7035.07 2033
7035.87 2032
7036.66 1989
7037.45 2119
7038.24 2004
7039.03 2078
7039.82 2041
7040.62 2004
7041.41 1962
7042.20 1966
7042.99 2128
7043.78 2194
7044.58 2208
7045.37 2193
7046.16 2212
7046.95 2208
7047.75 2168
7048.54 2182
7049.33 2106
7050.12 2140
7050.92 2048
7051.71 2163
7052.50 1980
7053.29 1979
7054.09 2106
7054.88 1969
7055.67 1971
7056.46 2089
7057.26 2049
7058.05 2060
7058.84 1980
7059.64 1999
7060.43 1928
7061.22 1856
7062.02 1852
7062.81 1846
7063.60 1962
7064.39 1757
7065.19 1818
7065.98 1904
7066.77 1868
7067.57 1858
7068.36 1940
7069.16 1887
7069.95 1880
7070.74 1891
7071.54 1809
7072.33 1840
7073.12 1874
7073.92 1837
7074.71 1811
7075.51 1757
7076.30 1869
7077.09 1802
7077.89 1713
7078.68 1660
7079.48 1770
7080.27 1715
7081.06 1672
7081.86 1716
7082.65 1709
7083.45 1732
7084.24 1651
7085.04 1706
7085.83 1744
7086.62 1692
7087.42 1741
7088.21 1800
7089.01 1763
7089.80 1645
7090.60 1667
7091.39 1670
7092.19 1604
7092.98 1694
7093.78 1697
7094.57 1685
7095.37 1730
7096.16 1754
7096.96 1743
7097.75 1828
7098.55 1947
7099.34 1974
7100.14 1971
7100.93 1779
7101.73 1727
7102.52 1769
7103.32 1613
7104.11 1640
7104.91 1580
7105.71 1543
7106.50 1439
7107.30 1521
7108.09 1548
7108.89 1651
7109.68 1548
7110.48 1527
7111.28 1573
7112.07 1435
7112.87 1450
7113.66 1425
7114.46 1469
7115.26 1389
7116.05 1412
7116.85 1424
7117.65 1370
7118.44 1341
7119.24 1371
7120.03 1380
7120.83 1332
7121.63 1378
7122.42 1350
7123.22 1359
7124.02 1300
7124.81 1358
7125.61 1343
7126.41 1299
7127.20 1339
7128.00 1318
7128.80 1304
7129.59 1319
7130.39 1298
7131.19 1211
7131.99 1271
7132.78 1258
7133.58 1239
7134.38 1339
7135.17 1353
7135.97 1374
7136.77 1331
7137.57 1291
7138.36 1460
7139.16 1353
7139.96 1301
7140.76 1291
7141.55 1241
7142.35 1397
7143.15 1364
7143.95 1340
7144.74 1214
7145.54 1227
7146.34 1194
7147.14 1251
7147.94 1314
7148.73 1258
7149.53 1212
7150.33 1225
7151.13 1255
7151.93 1291
7152.72 1323
7153.52 1346
7154.32 1385
7155.12 1316
7155.92 1298
7156.72 1225
7157.51 1240
7158.31 1325
7159.11 1255
7159.91 1087
7160.71 1162
7161.51 1208
7162.31 1193
7163.11 1227
7163.90 1244
7164.70 1263
7165.50 1215
7166.30 1205
7167.10 1181
7167.90 1243
7168.70 1205
7169.50 1113
7170.30 1121
7171.10 1183
7171.90 1247
7172.69 1188
7173.49 1217
7174.29 1152
7175.09 1211
7175.89 1282
7176.69 1246
7177.49 1169
7178.29 1162
7179.09 1056
7179.89 1134
7180.69 1267
7181.49 1156
7182.29 1187
7183.09 1187
7183.89 1159
7184.69 1097
7185.49 1120
7186.29 1151
7187.09 1216
7187.89 1212
7188.69 1250
7189.49 1216
7190.29 1211
7191.09 1241
7191.89 1154
7192.69 1103
7193.49 1078
7194.29 1112
7195.09 1107
7195.89 1016
7196.70 1019
7197.50 1035
7198.30 1108
7199.10 1029
7199.90 1060
7200.70 1061
7201.50 1062
7202.30 1010
7203.10 1031
7203.90 1085
7204.70 1064
7205.51 1115
7206.31 1112
7207.11 1092
7207.91 1130
7208.71 1079
7209.51 1172
7210.31 1085
7211.12 1105
7211.92 1154
7212.72 1057
7213.52 1074
7214.32 1116
7215.12 1072
7215.92 1054
7216.73 1057
7217.53 1072
7218.33 1073
7219.13 1039
7219.93 1015
7220.74 1073
7221.54 1057
7222.34 933
7223.14 1021
7223.94 1006
7224.75 1014
7225.55 996
7226.35 1049
7227.15 1003
7227.96 955
7228.76 1030
7229.56 1059
7230.36 1040
7231.17 1029
7231.97 1110
7232.77 997
7233.57 1091
7234.38 1097
7235.18 993
7235.98 1002
7236.79 1040
7237.59 1016
7238.39 1011
7239.19 1005
7240.00 1062
7240.80 1026
7241.60 992
7242.41 1017
7243.21 993
7244.01 1000
7244.82 1002
7245.62 1006
7246.42 1100
7247.23 1093
7248.03 1076
7248.83 1162
7249.64 1066
7250.44 1027
7251.25 1065
7252.05 1028
7252.85 1038
7253.66 1093
7254.46 1151
7255.27 1069
7256.07 1068
7256.87 1075
7257.68 1093
7258.48 1108
7259.29 1196
7260.09 1189
7260.89 1133
7261.70 1041
7262.50 1057
7263.31 1184
7264.11 1222
7264.92 1125
7265.72 1111
7266.53 1168
7267.33 1299
7268.13 1287
7268.94 1261
7269.74 1265
7270.55 1344
7271.35 1322
7272.16 1265
7272.96 1200
7273.77 1220
7274.57 1234
7275.38 1208
7276.18 1200
7276.99 1261
7277.79 1283
7278.60 1188
7279.40 1258
7280.21 1240
7281.01 1242
7281.82 1209
7282.63 1221
7283.43 1264
7284.24 1173
7285.04 1241
7285.85 1308
7286.65 1300
7287.46 1446
7288.27 1572
7289.07 1620
7289.88 1729
7290.68 1755
7291.49 1721
7292.29 1716
7293.10 1683
7293.91 1513
7294.71 1490
7295.52 1431
7296.33 1347
7297.13 1290
7297.94 1234
7298.74 1250
7299.55 1317
7300.36 1294
7301.16 1275
7301.97 1297
7302.78 1154
7303.58 1245
7304.39 1218
7305.20 1233
7306.00 1254
7306.81 1281
7307.62 1200
7308.42 1218
7309.23 1162
7310.04 1273
7310.84 1290
7311.65 1322
7312.46 1370
7313.27 1381
7314.07 1515
7314.88 1417
7315.69 1453
7316.50 1576
7317.30 1414
7318.11 1425
7318.92 1503
7319.72 1464
7320.53 1443
7321.34 1411
7322.15 1528
7322.96 1477
7323.76 1556
7324.57 1603
7325.38 1650
7326.19 1733
7326.99 1654
7327.80 1752
7328.61 1662
7329.42 1629
7330.23 1573
7331.03 1471
7331.84 1471
7332.65 1493
7333.46 1474
7334.27 1412
7335.08 1399
7335.88 1454
7336.69 1418
7337.50 1330
7338.31 1343
7339.12 1428
7339.93 1482
7340.74 1487
7341.54 1457
7342.35 1426
7343.16 1507
7343.97 1449
7344.78 1321
7345.59 1367
7346.40 1330
7347.21 1288
7348.02 1251
7348.82 1251
7349.63 1306
7350.44 1262
7351.25 1259
7352.06 1330
7352.87 1338
7353.68 1325
7354.49 1319
7355.30 1339
7356.11 1362
7356.92 1356
7357.73 1215
7358.54 1256
7359.35 1253
7360.16 1270
7360.97 1191
7361.78 1284
7362.59 1213
7363.40 1246
7364.21 1289
7365.02 1257
7365.83 1297
7366.64 1213
7367.45 1221
7368.26 1250
7369.07 1311
7369.88 1302
7370.69 1268
7371.50 1274
7372.31 1317
7373.12 1320
7373.93 1295
7374.74 1271
7375.55 1252
7376.36 1228
7377.17 1337
7377.98 1335
7378.79 1262
7379.60 1349
7380.42 1294
7381.23 1247
7382.04 1302
7382.85 1356
7383.66 1397
7384.47 1431
7385.28 1574
7386.09 1594
7386.90 1615
7387.71 1670
7388.53 1584
7389.34 1567
7390.15 1663
7390.96 1523
7391.77 1436
7392.58 1433
7393.39 1405
7394.21 1411
7395.02 1357
7395.83 1263
7396.64 1258
7397.45 1252
7398.27 1206
7399.08 1181
7399.89 1168
7400.70 1236
7401.51 1207
7402.33 1262
7403.14 1223
7403.95 1243
7404.76 1226
7405.57 1298
7406.39 1430
7407.20 1503
7408.01 1424
7408.82 1491
7409.64 1529
7410.45 1460
7411.26 1370
7412.07 1380
7412.89 1308
7413.70 1287
7414.51 1245
7415.32 1295
7416.14 1357
7416.95 1205
7417.76 1203
7418.58 1173
7419.39 1197
7420.20 1228
7421.02 1136
7421.83 1135
7422.64 1185
7423.45 1125
7424.27 1025
7425.08 1115
7425.89 1161
7426.71 1159
7427.52 1099
7428.33 1172
7429.15 1153
7429.96 1072
7430.78 1070
7431.59 1061
7432.40 1002
7433.22 1045
7434.03 970
7434.84 993
7435.66 1084
7436.47 1055
7437.29 991
7438.10 1121
7438.91 1023
7439.73 959
7440.54 1014
7441.36 1063
7442.17 1160
7442.99 1125
7443.80 1119
7444.61 1118
7445.43 1116
7446.24 1000
7447.06 1010
7447.87 1014
7448.69 1070
7449.50 1131
7450.32 1001
7451.13 990
7451.95 1141
7452.76 1105
7453.58 1167
7454.39 1074
7455.21 1105
7456.02 1027
7456.84 1049
7457.65 1028
7458.47 997
7459.28 1005
7460.10 1062
7460.91 1022
7461.73 988
7462.54 1025
7463.36 1126
7464.17 1097
7464.99 1092
7465.80 1071
7466.62 1122
7467.44 1055
7468.25 1116
7469.07 1065
7469.88 1036
7470.70 1015
7471.51 1049
7472.33 1105
7473.15 1077
7473.96 1066
7474.78 1104
7475.59 989
7476.41 1011
7477.23 1002
7478.04 1036
7478.86 1025
7479.67 1031
7480.49 976
7481.31 983
7482.12 1057
7482.94 1047
7483.76 1004
7484.57 1034
7485.39 1070
7486.21 999
7487.02 947
7487.84 941
7488.66 976
7489.47 967
7490.29 949
7491.11 992
7491.92 992
7492.74 895
7493.56 989
7494.38 1008
7495.19 940
7496.01 1051
7496.83 1087
7497.64 1052
7498.46 970
7499.28 1029
7500.10 1016
7500.91 979
7501.73 998
7502.55 952
7503.37 928
7504.18 1014
7505.00 923
7505.82 920
7506.64 896
7507.46 861
7508.27 906
7509.09 931
7509.91 870
7510.73 909
7511.55 954
7512.36 875
7513.18 953
7514.00 924
7514.82 894
7515.64 908
7516.45 858
7517.27 917
7518.09 934
7518.91 887
7519.73 976
7520.55 1023
7521.37 989
7522.18 964
7523.00 945
7523.82 933
7524.64 894
7525.46 887
7526.28 913
7527.10 941
7527.92 937
7528.74 938
7529.55 856
7530.37 799
7531.19 850
7532.01 967
7532.83 928
7533.65 928
7534.47 929
7535.29 930
7536.11 882
7536.93 923
7537.75 960
7538.57 880
7539.39 932
7540.21 1014
7541.03 952
7541.84 875
7542.66 943
7543.48 979
7544.30 987
7545.12 895
7545.94 917
7546.76 938
7547.58 904
7548.40 918
7549.22 949
7550.04 967
7550.86 877
7551.68 992
7552.51 963
7553.33 954
7554.15 936
7554.97 913
7555.79 910
7556.61 903
7557.43 969
7558.25 899
7559.07 883
7559.89 997
7560.71 975
7561.53 957
7562.35 969
7563.17 1045
7563.99 1042
7564.81 926
7565.64 981
7566.46 960
7567.28 959
7568.10 932
7568.92 953
7569.74 931
7570.56 903
7571.38 918
7572.21 991
7573.03 963
7573.85 903
7574.67 907
7575.49 930
7576.31 1005
7577.13 897
7577.96 856
7578.78 963
7579.60 929
7580.42 926
7581.24 897
7582.07 930
7582.89 942
7583.71 908
7584.53 888
7585.35 892
7586.18 898
7587.00 926
7587.82 966
7588.64 987
7589.46 907
7590.29 945
7591.11 952
7591.93 947
7592.75 848
7593.58 907
7594.40 950
7595.22 994
7596.04 939
7596.87 907
7597.69 878
7598.51 852
7599.34 913
7600.16 920
7600.98 825
7601.80 904
7602.63 962
7603.45 982
7604.27 902
7605.10 865
7605.92 920
7606.74 933
7607.57 987
7608.39 911
7609.21 948
7610.04 1017
7610.86 954
7611.68 1003
7612.51 990
7613.33 1039
7614.15 997
7614.98 893
7615.80 891
7616.62 965
7617.45 953
7618.27 927
7619.10 931
7619.92 956
7620.74 984
7621.57 968
7622.39 983
7623.22 992
7624.04 1019
7624.86 1055
7625.69 1007
7626.51 957
7627.34 969
7628.16 984
7628.99 915
7629.81 877
7630.64 882
7631.46 881
7632.28 970
7633.11 872
7633.93 952
7634.76 937
7635.58 934
7636.41 940
7637.23 1028
7638.06 1034
7638.88 1016
7639.71 1057
7640.53 1023
7641.36 1059
7642.18 991
7643.01 963
7643.83 964
7644.66 970
7645.48 969
7646.31 834
7647.14 897
7647.96 876
7648.79 828
7649.61 888
7650.44 954
7651.26 878
7652.09 821
7652.91 960
7653.74 923
7654.57 843
7655.39 859
7656.22 897
7657.04 950
7657.87 927
7658.70 908
7659.52 932
7660.35 911
7661.17 827
7662.00 874
7662.83 881
7663.65 917
7664.48 952
7665.31 861
7666.13 881
7666.96 881
7667.79 897
7668.61 830
7669.44 860
7670.27 883
7671.09 850
7671.92 827
7672.75 862
7673.57 876
7674.40 842
7675.23 822
7676.05 815
7676.88 837
7677.71 886
7678.53 816
7679.36 856
7680.19 858
7681.02 884
7681.84 867
7682.67 872
7683.50 821
7684.33 895
7685.15 862
7685.98 825
7686.81 813
7687.64 866
7688.46 921
7689.29 829
7690.12 869
7690.95 900
7691.77 896
7692.60 796
7693.43 894
7694.26 908
7695.09 863
7695.91 833
7696.74 855
7697.57 905
7698.40 817
7699.23 894
7700.06 888
7700.88 882
7701.71 879
7702.54 836
7703.37 891
7704.20 890
7705.03 848
7705.85 920
7706.68 925
7707.51 926
7708.34 882
7709.17 955
7710.00 929
7710.83 878
7711.66 869
7712.48 933
7713.31 880
7714.14 944
7714.97 914
7715.80 868
7716.63 888
7717.46 854
7718.29 887
7719.12 892
7719.95 903
7720.78 918
7721.61 883
7722.44 931
7723.27 858
7724.09 820
7724.92 928
7725.75 954
7726.58 957
7727.41 936
7728.24 892
7729.07 827
7729.90 809
7730.73 874
7731.56 857
7732.39 787
7733.22 850
7734.05 821
7734.88 858
7735.71 776
7736.54 847
7737.37 860
7738.20 901
7739.03 847
7739.86 875
7740.70 881
7741.53 870
7742.36 893
7743.19 858
7744.02 843
7744.85 815
7745.68 883
7746.51 988
7747.34 926
7748.17 966
7749.00 923
7749.83 982
7750.66 970
7751.50 1114
7752.33 1135
7753.16 1171
7753.99 1153
7754.82 1196
7755.65 1152
7756.48 1207
7757.31 1118
7758.15 1079
7758.98 1020
7759.81 984
7760.64 976
7761.47 910
7762.30 888
7763.13 852
7763.97 839
7764.80 843
7765.63 787
7766.46 880
7767.29 856
7768.13 882
7768.96 928
7769.79 912
7770.62 879
7771.45 946
7772.29 949
7773.12 933
7773.95 981
7774.78 858
7775.62 806
7776.45 897
7777.28 900
7778.11 847
7778.95 859
7779.78 857
7780.61 906
7781.44 839
7782.28 838
7783.11 802
7783.94 856
7784.77 844
7785.61 859
7786.44 886
7787.27 873
7788.11 901
7788.94 908
7789.77 915
7790.61 937
7791.44 902
7792.27 896
7793.10 927
7793.94 872
7794.77 886
7795.60 885
7796.44 878
7797.27 961
7798.11 945
7798.94 896
7799.77 911
7800.61 942
7801.44 934
7802.27 912
7803.11 888
7803.94 908
7804.78 888
7805.61 792
7806.44 833
7807.28 915
7808.11 866
7808.95 940
7809.78 859
7810.61 884
7811.45 892
7812.28 837
7813.12 865
7813.95 934
7814.79 957
7815.62 904
7816.45 905
7817.29 970
7818.12 944
7818.96 893
7819.79 962
7820.63 947
7821.46 929
7822.30 951
7823.13 938
7823.97 910
7824.80 938
7825.64 1027
7826.47 917
7827.31 943
7828.14 932
7828.98 925
7829.81 947
7830.65 929
7831.48 888
7832.32 911
7833.15 936
7833.99 953
7834.83 924
7835.66 990
7836.50 965
7837.33 865
7838.17 902
7839.00 989
7839.84 1014
7840.68 971
7841.51 964
7842.35 942
7843.18 1017
7844.02 1028
7844.86 1074
7845.69 1011
7846.53 971
7847.36 967
7848.20 946
7849.04 1048
7849.87 970
7850.71 971
7851.55 912
7852.38 905
7853.22 950
7854.05 955
7854.89 860
7855.73 909
7856.56 868
7857.40 865
7858.24 881
7859.08 803
7859.91 912
7860.75 1015
7861.59 957
7862.42 943
7863.26 920
7864.10 866
7864.93 884
7865.77 910
7866.61 939
7867.45 912
7868.28 897
7869.12 889
7869.96 895
7870.80 911
7871.63 852
7872.47 879
7873.31 932
7874.15 955
7874.98 967
7875.82 952
7876.66 929
7877.50 924
7878.33 884
7879.17 874
7880.01 906
7880.85 930
7881.69 929
7882.52 867
7883.36 938
7884.20 940
7885.04 936
7885.88 923
7886.71 906
7887.55 948
7888.39 939
7889.23 913
7890.07 897
7890.91 906
7891.75 926
7892.58 973
7893.42 922
7894.26 949
7895.10 946
7895.94 968
7896.78 977
7897.62 1018
7898.46 963
7899.29 1009
7900.13 988
7900.97 943
7901.81 895
7902.65 890
7903.49 936
7904.33 936
7905.17 947
7906.01 945
7906.85 1015
7907.69 947
7908.53 910
7909.37 962
7910.21 942
7911.04 943
7911.88 869
7912.72 760
7913.56 865
7914.40 942
7915.24 833
7916.08 837
7916.92 886
7917.76 914
7918.60 832
7919.44 930
7920.28 1008
7921.12 996
7921.96 925
7922.80 974
7923.64 1018
7924.48 1003
7925.32 981
7926.16 936
7927.01 934
7927.85 896
7928.69 913
7929.53 933
7930.37 828
7931.21 916
7932.05 877
7932.89 768
7933.73 787
7934.57 889
7935.41 905
7936.25 874
7937.09 920
7937.93 912
7938.78 938
7939.62 920
7940.46 836
7941.30 814
7942.14 814
7942.98 904
7943.82 809
7944.66 859
7945.51 868
7946.35 817
7947.19 823
7948.03 835
7948.87 893
7949.71 834
7950.56 776
7951.40 847
7952.24 892
7953.08 828
7953.92 874
7954.76 869
7955.61 878
7956.45 818
7957.29 877
7958.13 905
7958.97 921
7959.82 914
7960.66 864
7961.50 866
7962.34 827
7963.19 827
7964.03 812
7964.87 857
7965.71 874
7966.56 868
7967.40 878
7968.24 880
7969.08 869
7969.93 886
7970.77 866
7971.61 837
7972.45 972
7973.30 902
7974.14 867
7974.98 859
7975.83 848
7976.67 883
7977.51 909
7978.36 897
7979.20 795
7980.04 813
7980.89 904
7981.73 831
7982.57 858
7983.42 821
7984.26 825
7985.10 891
7985.95 869
7986.79 850
7987.63 889
7988.48 799
7989.32 815
7990.16 845
7991.01 802
7991.85 782
7992.70 828
7993.54 809
7994.38 848
7995.23 834
7996.07 777
7996.92 763
7997.76 769
7998.60 798
7999.45 831
8000.29 792
8001.14 853
8001.98 807
8002.83 799
8003.67 808
8004.52 791
8005.36 799
8006.20 829
8007.05 825
8007.89 820
8008.74 817
8009.58 791
8010.43 809
8011.27 807
8012.12 816
8012.96 772
8013.81 751
8014.65 785
8015.50 770
8016.34 812
8017.19 820
8018.03 792
8018.88 788
8019.72 795
8020.57 820
8021.42 832
8022.26 763
8023.11 769
8023.95 764
8024.80 719
8025.64 771
8026.49 799
8027.33 744
8028.18 663
8029.03 735
8029.87 727
8030.72 769
8031.56 750
8032.41 755
8033.26 803
8034.10 773
8034.95 787
8035.79 796
8036.64 796
8037.49 776
8038.33 763
8039.18 768
8040.03 792
8040.87 846
8041.72 859
8042.57 840
8043.41 838
8044.26 847
8045.11 846
8045.95 850
8046.80 874
8047.65 801
8048.49 784
8049.34 782
8050.19 810
8051.03 819
8051.88 773
8052.73 760
8053.58 732
8054.42 763
8055.27 757
8056.12 799
8056.96 839
8057.81 824
8058.66 826
8059.51 736
8060.35 768
8061.20 818
8062.05 742
8062.90 746
8063.74 761
8064.59 751
8065.44 847
8066.29 836
8067.14 780
8067.98 731
8068.83 742
8069.68 743
8070.53 740
8071.38 764
8072.22 773
8073.07 764
8073.92 752
8074.77 697
8075.62 718
8076.46 784
8077.31 783
8078.16 790
8079.01 741
8079.86 728
8080.71 746
8081.56 782
8082.40 749
8083.25 788
8084.10 794
8084.95 800
8085.80 678
8086.65 724
8087.50 739
8088.35 764
8089.19 791
8090.04 750
8090.89 708
8091.74 664
8092.59 757
8093.44 716
8094.29 698
8095.14 680
8095.99 774
8096.84 715
8097.69 772
8098.54 732
8099.39 726
8100.24 700
8101.09 725
8101.94 773
8102.79 776
8103.63 768
8104.48 758
8105.33 705
8106.18 645
8107.03 680
8107.88 696
8108.73 716
8109.58 774
8110.43 735
8111.28 732
8112.14 741
8112.99 780
8113.84 726
8114.69 769
8115.54 748
8116.39 713
8117.24 689
8118.09 686
8118.94 687
8119.79 706
8120.64 747
8121.49 700
8122.34 774
8123.19 757
8124.04 734
8124.89 701
8125.74 778
8126.60 805
8127.45 760
8128.30 716
8129.15 768
8130.00 767
8130.85 714
8131.70 761
8132.55 751
8133.40 750
8134.26 640
8135.11 675
8135.96 727
8136.81 664
8137.66 773
8138.51 746
8139.37 735
8140.22 720
8141.07 694
8141.92 660
8142.77 719
8143.62 686
8144.48 743
8145.33 762
8146.18 747
8147.03 727
8147.88 730
8148.74 715
8149.59 710
8150.44 695
8151.29 732
8152.15 739
8153.00 715
8153.85 817
8154.70 823
8155.56 757
8156.41 668
8157.26 802
8158.11 781
8158.97 820
8159.82 841
8160.67 750
8161.52 857
8162.38 877
8163.23 843
8164.08 784
8164.94 755
8165.79 689
8166.64 814
8167.49 782
8168.35 766
8169.20 816
8170.05 776
8170.91 723
8171.76 707
8172.61 682
8173.47 715
8174.32 811
8175.17 726
8176.03 681
8176.88 738
8177.74 699
8178.59 742
8179.44 746
8180.30 721
8181.15 738
8182.00 688
8182.86 760
8183.71 757
8184.57 740
8185.42 723
8186.27 675
8187.13 725
8187.98 748
8188.84 720
8189.69 693
8190.55 765
8191.40 714
8192.25 703
8193.11 691
8193.96 729
8194.82 698
8195.67 729
8196.53 701
8197.38 646
8198.24 666
8199.09 660
8199.95 697
8200.80 762
8201.66 715
8202.51 710
8203.37 686
8204.22 689
8205.08 757
8205.93 699
8206.79 719
8207.64 700
8208.50 679
8209.35 693
8210.21 663
8211.06 599
8211.92 682
8212.77 704
8213.63 702
8214.48 709
8215.34 686
8216.20 711
8217.05 691
8217.91 745
8218.76 720
8219.62 644
8220.48 704
8221.33 683
8222.19 695
8223.04 702
8223.90 672
8224.76 709
8225.61 793
8226.47 776
8227.32 736
8228.18 746
8229.04 658
8229.89 683
8230.75 787
8231.61 825
8232.46 852
8233.32 751
8234.18 773
8235.03 658
8235.89 704
8236.75 729
8237.60 758
8238.46 759
8239.32 690
8240.17 687
8241.03 673
8241.89 683
8242.74 665
8243.60 773
8244.46 756
8245.32 705
8246.17 671
8247.03 713
8247.89 748
8248.74 708
8249.60 706
8250.46 738
8251.32 758
8252.17 767
8253.03 751
8253.89 787
8254.75 754
8255.60 733
8256.46 708
8257.32 725
8258.18 687
8259.04 736
8259.89 724
8260.75 669
8261.61 750
8262.47 695
8263.33 624
8264.18 695
8265.04 760
8265.90 732
8266.76 752
8267.62 691
8268.48 672
8269.33 709
8270.19 741
8271.05 732
8271.91 713
8272.77 744
8273.63 719
8274.49 734
8275.34 733
8276.20 662
8277.06 713
8277.92 671
8278.78 694
8279.64 704
8280.50 700
8281.36 730
8282.22 753
8283.08 744
8283.93 694
8284.79 654
8285.65 733
8286.51 750
8287.37 754
8288.23 733
8289.09 791
8289.95 790
8290.81 808
8291.67 714
8292.53 736
8293.39 713
8294.25 752
8295.11 794
8295.97 735
8296.83 763
8297.69 817
8298.55 829
8299.41 819
8300.27 825
8301.13 791
8301.99 739
8302.85 771
8303.71 728
8304.57 704
8305.43 723
8306.29 740
8307.15 808
8308.01 786
8308.87 784
8309.73 766
8310.59 747
8311.45 740
8312.31 717
8313.17 693
8314.03 692
8314.90 760
8315.76 720
8316.62 742
8317.48 746
8318.34 666
8319.20 703
8320.06 767
8320.92 718
8321.78 711
8322.64 786
8323.51 763
8324.37 746
8325.23 723
8326.09 754
8326.95 768
8327.81 703
8328.67 683
8329.54 783
8330.40 815
8331.26 794
8332.12 803
8332.98 754
8333.84 773
8334.71 768
8335.57 800
8336.43 799
8337.29 755
8338.15 744
8339.02 809
8339.88 794
8340.74 866
8341.60 737
8342.46 759
8343.33 767
8344.19 782
8345.05 704
8345.91 736
8346.78 778
8347.64 765
8348.50 766
8349.36 768
8350.23 768
8351.09 778
8351.95 753
8352.81 762
8353.68 737
8354.54 759
8355.40 847
8356.27 795
8357.13 772
8357.99 758
8358.86 799
8359.72 864
8360.58 783
8361.44 774
8362.31 815
8363.17 826
8364.03 759
8364.90 811
8365.76 763
8366.63 838
8367.49 800
8368.35 793
8369.22 769
8370.08 839
8370.94 869
8371.81 854
8372.67 842
8373.53 764
8374.40 807
8375.26 894
8376.13 865
8376.99 841
8377.85 775
8378.72 861
8379.58 884
8380.45 882
8381.31 825
8382.18 915
8383.04 883
8383.90 891
8384.77 891
8385.63 868
8386.50 864
8387.36 900
8388.23 917
8389.09 862
8389.96 880
8390.82 869
8391.69 922
8392.55 877
8393.42 842
8394.28 855
8395.15 909
8396.01 911
8396.88 950
8397.74 850
8398.61 979
8399.47 960
8400.34 897
8401.20 849
8402.07 901
8402.93 996
8403.80 1043
8404.66 962
8405.53 991
8406.39 885
8407.26 890
8408.12 938
8408.99 964
8409.86 860
8410.72 885
8411.59 994
8412.45 855
8413.32 929
8414.19 985
8415.05 1034
8415.92 1063
8416.78 1003
8417.65 1056
8418.52 1016
8419.38 1016
8420.25 1027
8421.11 993
8421.98 1015
8422.85 980
8423.71 989
8424.58 999
8425.45 977
8426.31 1003
8427.18 962
8428.05 1119
8428.91 1118
8429.78 1096
8430.65 1138
8431.51 1146
8432.38 1141
8433.25 1173
8434.11 1220
8434.98 1226
8435.85 1184
8436.72 1266
8437.58 1302
8438.45 1284
8439.32 1256
8440.18 1286
8441.05 1251
8441.92 1221
8442.79 1252
8443.65 1330
8444.52 1354
8445.39 1370
8446.26 1466
8447.12 1426
8447.99 1426
8448.86 1403
8449.73 1395
8450.60 1370
8451.46 1385
8452.33 1375
8453.20 1484
8454.07 1511
8454.94 1528
8455.80 1515
8456.67 1463
8457.54 1580
8458.41 1781
8459.28 1755
8460.14 2062
8461.01 2448
8461.88 2851
8462.75 3128
8463.62 3342
8464.49 3367
8465.36 3317
8466.22 3069
8467.09 2763
8467.96 2514
8468.83 2237
8469.70 1892
8470.57 1810
8471.44 1584
8472.31 1456
8473.17 1409
8474.04 1296
8474.91 1310
8475.78 1284
8476.65 1352
8477.52 1260
8478.39 1152
8479.26 1279
8480.13 1222
8481.00 1143
8481.87 1152
8482.74 1116
8483.61 1087
8484.48 1135
8485.34 1189
8486.21 1130
8487.08 1088
8487.95 1152
8488.82 1210
8489.69 1185
8490.56 1219
8491.43 1183
8492.30 1240
8493.17 1129
8494.04 1156
8494.91 1192
8495.78 1106
8496.65 1164
8497.52 1171
8498.39 1252
8499.26 1336
8500.13 1341
8501.01 1335
8501.88 1342
8502.75 1419
8503.62 1419
8504.49 1317
8505.36 1283
8506.23 1222
8507.10 1188
8507.97 1196
8508.84 1124
8509.71 1119
8510.58 1121
8511.45 1130
8512.32 1110
8513.20 1122
8514.07 1158
8514.94 1143
8515.81 1139
8516.68 1157
8517.55 1175
8518.42 1161
8519.29 1127
8520.17 1116
8521.04 1183
8521.91 1229
8522.78 1240
8523.65 1152
8524.52 1221
8525.39 1248
8526.27 1277
8527.14 1239
8528.01 1274
8528.88 1267
8529.75 1191
8530.63 1228
8531.50 1254
8532.37 1276
8533.24 1237
8534.11 1235
8534.99 1346
8535.86 1359
8536.73 1312
8537.60 1370
8538.47 1332
8539.35 1304
8540.22 1239
8541.09 1285
8541.96 1268
8542.84 1234
8543.71 1284
8544.58 1218
8545.46 1312
8546.33 1242
8547.20 1191
8548.07 1285
8548.95 1267
8549.82 1114
8550.69 1154
8551.57 1148
8552.44 1106
8553.31 1125
8554.18 1137
8555.06 1179
8555.93 1178
8556.80 1136
8557.68 1143
8558.55 1224
8559.42 1201
8560.30 1188
8561.17 1185
8562.04 1144
8562.92 1200
8563.79 1161
8564.67 1156
8565.54 1154
8566.41 1178
8567.29 1138
8568.16 1015
8569.03 1046
8569.91 1122
8570.78 980
8571.66 1081
8572.53 1014
8573.40 1037
8574.28 999
8575.15 1094
8576.03 1109
8576.90 1041
8577.78 1121
8578.65 1053
8579.52 995
8580.40 1084
8581.27 1064
8582.15 1026
8583.02 1034
8583.90 1007
8584.77 1039
8585.65 1066
8586.52 1078
8587.40 1052
8588.27 962
8589.15 1013
8590.02 986
8590.90 997
8591.77 965
8592.65 1085
8593.52 1101
8594.40 1019
8595.27 1093
8596.15 1063
8597.02 1059
8597.90 1045
8598.77 998
8599.65 1135
8600.52 1089
8601.40 1079
8602.28 1092
8603.15 1217
8604.03 1134
8604.90 1072
8605.78 1064
8606.65 1126
8607.53 1159
8608.41 1080
8609.28 1041
8610.16 1167
8611.03 1206
8611.91 1122
8612.79 1094
8613.66 1095
8614.54 1115
8615.41 1081
8616.29 1083
8617.17 1138
8618.04 1151
8618.92 1160
8619.80 1139
8620.67 1053
8621.55 1108
8622.43 1170
8623.30 1134
8624.18 1173
8625.06 1150
8625.93 1099
8626.81 1159
8627.69 1163
8628.56 1093
8629.44 1162
8630.32 1278
8631.20 1156
8632.07 1302
8632.95 1264
8633.83 1229
8634.70 1235
8635.58 1183
8636.46 1292
8637.34 1236
8638.21 1266
8639.09 1371
8639.97 1281
8640.85 1320
8641.72 1290
8642.60 1306
8643.48 1411
8644.36 1377
8645.23 1277
8646.11 1280
8646.99 1345
8647.87 1371
8648.75 1398
8649.62 1435
8650.50 1381
8651.38 1342
8652.26 1370
8653.14 1413
8654.01 1416
8654.89 1423
8655.77 1385
8656.65 1408
8657.53 1372
8658.41 1433
8659.29 1468
8660.16 1466
8661.04 1430
8661.92 1446
8662.80 1490
8663.68 1471
8664.56 1538
8665.44 1564
8666.31 1607
8667.19 1588
8668.07 1529
8668.95 1465
8669.83 1513
8670.71 1669
8671.59 1522
8672.47 1412
8673.35 1481
8674.23 1565
8675.11 1756
8675.99 1633
8676.86 1647
8677.74 1825
8678.62 1925
8679.50 2043
8680.38 2185
8681.26 2234
8682.14 2243
8683.02 2241
8683.90 2105
8684.78 2062
8685.66 1996
8686.54 1960
8687.42 1793
8688.30 1748
8689.18 1723
8690.06 1661
8690.94 1745
8691.82 1725
8692.70 1702
8693.58 1712
8694.46 1752
8695.34 1854
8696.22 2097
8697.10 2189
8697.98 2418
8698.86 2595
8699.74 2567
8700.62 2618
8701.51 2573
8702.39 2547
8703.27 2389
8704.15 2209
8705.03 2078
8705.91 1955
8706.79 1838
8707.67 1733
8708.55 1678
8709.43 1662
8710.31 1579
8711.20 1559
8712.08 1532
8712.96 1479
8713.84 1543
8714.72 1590
8715.60 1577
8716.48 1573
8717.36 1583
8718.25 1634
8719.13 1651
8720.01 1602
8720.89 1583
8721.77 1598
8722.65 1583
8723.54 1553
8724.42 1543
8725.30 1551
8726.18 1599
8727.06 1659
8727.95 1601
8728.83 1651
8729.71 1609
8730.59 1682
8731.47 1694
8732.36 1660
8733.24 1653
8734.12 1630
8735.00 1677
8735.89 1803
8736.77 1739
8737.65 1748
8738.53 1693
8739.42 1804
8740.30 1827
8741.18 1762
8742.06 1781
8742.95 1769
8743.83 1710
8744.71 1762
8745.59 1798
8746.48 1763
8747.36 1719
8748.24 1814
8749.13 1851
8750.01 1821
8750.89 1832
8751.78 1784
8752.66 1718
8753.54 1687
8754.43 1776
8755.31 1824
8756.19 1813
8757.08 1798
8757.96 1819
8758.84 1934
8759.73 1826
8760.61 1829
8761.49 1937
8762.38 1914
8763.26 1843
8764.15 1926
8765.03 1931
8765.91 2015
8766.80 1870
8767.68 1950
8768.57 2011
8769.45 2088
8770.33 1995
8771.22 2019
8772.10 2106
8772.99 2163
8773.87 2263
8774.75 2289
8775.64 2333
8776.52 2326
8777.41 2273
8778.29 2268
8779.18 2244
8780.06 2090
8780.95 2117
8781.83 2108
8782.72 2104
8783.60 2257
8784.49 2437
8785.37 2780
8786.26 3070
8787.14 3421
8788.03 3841
8788.91 4100
8789.80 4363
8790.68 4524
8791.57 4313
8792.45 4028
8793.34 3648
8794.22 3324
8795.11 3042
8795.99 2663
8796.88 2518
8797.76 2316
8798.65 2108
8799.53 1992
8800.42 2017
8801.31 2050
8802.19 2143
8803.08 2103
8803.96 2202
8804.85 2414
8805.74 2368
8806.62 2422
8807.51 2246
8808.39 2207
8809.28 2043
8810.17 1955
8811.05 1940
8811.94 1817
8812.82 1717
8813.71 1779
8814.60 1771
8815.48 1679
8816.37 1679
8817.26 1656
8818.14 1623
8819.03 1605
8819.92 1669
8820.80 1686
8821.69 1708
8822.58 1641
8823.46 1692
8824.35 1675
8825.24 1627
8826.12 1672
8827.01 1797
8827.90 1673
8828.78 1662
8829.67 1678
8830.56 1639
8831.45 1589
8832.33 1551
8833.22 1571
8834.11 1518
8835.00 1485
8835.88 1472
8836.77 1543
8837.66 1476
8838.55 1520
8839.43 1490
8840.32 1503
8841.21 1449
8842.10 1424
8842.98 1488
8843.87 1567
8844.76 1439
8845.65 1442
8846.54 1464
8847.42 1588
8848.31 1456
8849.20 1478
8850.09 1548
8850.98 1568
8851.86 1559
8852.75 1563
8853.64 1582
8854.53 1555
8855.42 1501
8856.31 1501
8857.19 1589
8858.08 1503
8858.97 1505
8859.86 1532
8860.75 1459
8861.64 1442
8862.53 1521
8863.42 1502
8864.30 1511
8865.19 1605
8866.08 1521
8866.97 1521
8867.86 1505
8868.75 1500
8869.64 1467
8870.53 1468
8871.42 1439
8872.31 1465
8873.20 1417
8874.08 1462
8874.97 1414
8875.86 1326
8876.75 1336
8877.64 1290
8878.53 1292
8879.42 1310
8880.31 1272
8881.20 1303
8882.09 1198
8882.98 1272
8883.87 1338
8884.76 1194
8885.65 1251
8886.54 1244
8887.43 1271
8888.32 1177
8889.21 1199
8890.10 1215
8890.99 1197
8891.88 1199
8892.77 1266
8893.66 1225
8894.55 1205
8895.44 1160
8896.33 1207
8897.22 1121
8898.11 1099
8899.00 1057
8899.90 1086
8900.79 1091
8901.68 1038
8902.57 1069
8903.46 1113
8904.35 1144
8905.24 1085
8906.13 1084
8907.02 1067
8907.91 1028
8908.80 1061
8909.70 1057
8910.59 990
8911.48 994
8912.37 985
8913.26 993
8914.15 1000
8915.04 1052
8915.93 1050
8916.83 960
8917.72 960
8918.61 951
8919.50 965
8920.39 1001
8921.28 921
8922.18 1014
8923.07 984
8923.96 901
8924.85 970
8925.74 906
8926.64 921
8927.53 1004
8928.42 954
8929.31 900
8930.20 947
8931.10 957
8931.99 916
8932.88 942
8933.77 952
8934.67 962
8935.56 953
8936.45 955
8937.34 960
8938.24 912
8939.13 911
8940.02 915
8940.91 887
8941.81 875
8942.70 888
8943.59 937
8944.49 852
8945.38 835
8946.27 889
8947.16 906
8948.06 891
8948.95 891
8949.84 839
8950.74 833
8951.63 811
8952.52 837
8953.42 807
8954.31 857
8955.20 875
8956.10 791
8956.99 794
8957.88 797
8958.78 760
8959.67 766
8960.56 834
8961.46 819
8962.35 806
8963.25 818
8964.14 875
8965.03 818
8965.93 826
8966.82 804
8967.72 823
8968.61 821
8969.50 830
8970.40 817
8971.29 752
8972.19 791
8973.08 781
8973.98 819
8974.87 810
8975.76 780
8976.66 816
8977.55 789
8978.45 812
8979.34 857
8980.24 788
8981.13 786
8982.03 780
8982.92 740
8983.82 819
8984.71 813
8985.61 811
8986.50 731
8987.40 765
8988.29 833
8989.19 813
8990.08 770
8990.98 722
8991.87 691
8992.77 788
8993.66 757
8994.56 721
8995.45 751
8996.35 750
8997.24 785
8998.14 729
8999.04 753
8999.93 797
9000.83 754
9001.72 771
9002.62 761
9003.51 756
9004.41 810
9005.31 826
9006.20 796
9007.10 742
9007.99 737
9008.89 772
9009.79 816
9010.68 813
9011.58 719
9012.48 652
9013.37 732
9014.27 703
9015.16 696
9016.06 736
9016.96 707
9017.85 713
9018.75 709
9019.65 682
9020.54 744
9021.44 681
9022.34 673
9023.23 671
9024.13 668
9025.03 682
9025.93 719
9026.82 718
9027.72 699
9028.62 622
9029.51 644
9030.41 632
9031.31 661
9032.21 708
9033.10 654
9034.00 659
9034.90 664
9035.79 679
9036.69 708
9037.59 616
9038.49 676
9039.38 616
9040.28 626
9041.18 638
9042.08 634
9042.98 658
9043.87 657
9044.77 641
9045.67 680
9046.57 667
9047.47 718
9048.36 730
9049.26 695
9050.16 688
9051.06 650
9051.96 657
9052.85 643
9053.75 657
9054.65 692
9055.55 695
9056.45 682
9057.35 688
9058.25 681
9059.14 710
9060.04 726
9060.94 729
9061.84 734
9062.74 728
9063.64 693
9064.54 640
9065.44 611
9066.33 601
9067.23 646
9068.13 684
9069.03 696
9069.93 677
9070.83 675
9071.73 684
9072.63 673
9073.53 685
9074.43 693
9075.33 661
9076.23 682
9077.13 668
9078.03 712
9078.92 732
9079.82 704
9080.72 638
9081.62 690
9082.52 659
9083.42 682
9084.32 619
9085.22 628
9086.12 698
9087.02 651
9087.92 637
9088.82 683
9089.72 667
9090.62 723
9091.52 672
9092.42 668
9093.32 657
9094.22 681
9095.12 697
9096.03 670
9096.93 590
9097.83 636
9098.73 664
9099.63 623
9100.53 601
9101.43 608
9102.33 679
9103.23 650
9104.13 672
9105.03 622
9105.93 586
9106.83 582
9107.74 684
9108.64 667
9109.54 686
9110.44 684
9111.34 635
9112.24 635
9113.14 663
9114.04 689
9114.94 643
9115.85 667
9116.75 620
9117.65 636
9118.55 625
9119.45 662
9120.35 634
9121.26 596
9122.16 649
9123.06 625
9123.96 593
9124.86 636
9125.77 685
9126.67 659
9127.57 653
9128.47 680
9129.37 644
9130.28 618
9131.18 647
9132.08 595
9132.98 622
9133.88 621
9134.79 691
9135.69 665
9136.59 640
9137.49 653
9138.40 657
9139.30 637
9140.20 668
9141.10 657
9142.01 642
9142.91 663
9143.81 632
9144.72 597
9145.62 630
9146.52 595
9147.42 650
9148.33 647
9149.23 594
9150.13 667
9151.04 633
9151.94 665
9152.84 661
9153.75 685
9154.65 621
9155.55 648
9156.46 603
9157.36 605
9158.26 659
9159.17 648
9160.07 608
9160.97 622
9161.88 606
9162.78 676
9163.69 688
9164.59 727
9165.49 655
9166.40 627
9167.30 613
9168.21 574
9169.11 572
9170.01 659
9170.92 636
9171.82 635
9172.73 586
9173.63 574
9174.53 642
9175.44 675
9176.34 648
9177.25 616
9178.15 598
9179.06 637
9179.96 616
9180.87 669
9181.77 657
9182.68 650
9183.58 650
9184.49 603
9185.39 624
9186.30 651
9187.20 622
9188.11 656
9189.01 629
9189.92 594
9190.82 627
9191.73 671
9192.63 636
9193.54 649
9194.44 617
9195.35 641
9196.25 691
9197.16 640
9198.06 643
9198.97 698
9199.87 685
9200.78 633
9201.69 587
9202.59 655
9203.50 691
9204.40 632
9205.31 597
9206.21 668
9207.12 609
9208.03 639
9208.93 668
9209.84 652
9210.74 655
9211.65 685
9212.56 662
9213.46 622
9214.37 656
9215.28 672
9216.18 586
9217.09 580
9218.00 563
9218.90 594
9219.81 644
9220.72 564
9221.62 636
9222.53 609
9223.44 632
9224.34 661
9225.25 620
9226.16 652
9227.06 591
9227.97 634
9228.88 585
9229.78 593
9230.69 618
9231.60 616
9232.51 626
9233.41 683
9234.32 657
9235.23 617
9236.13 594
9237.04 590
9237.95 592
9238.86 642
9239.76 639
9240.67 610
9241.58 611
9242.49 660
9243.39 631
9244.30 645
9245.21 636
9246.12 638
9247.03 652
9247.93 616
9248.84 631
9249.75 584
9250.66 660
9251.57 621
9252.47 588
9253.38 604
9254.29 560
9255.20 605
9256.11 616
9257.02 633
9257.92 625
9258.83 638
9259.74 642
9260.65 632
9261.56 670
9262.47 629
9263.38 617
9264.28 632
9265.19 706
9266.10 656
9267.01 624
9267.92 622
9268.83 637
9269.74 602
9270.65 642
9271.56 607
9272.47 559
9273.37 639
9274.28 682
9275.19 612
9276.10 622
9277.01 632
9277.92 640
9278.83 594
9279.74 614
9280.65 643
9281.56 599
9282.47 657
9283.38 597
9284.29 578
9285.20 609
9286.11 595
9287.02 655
9287.93 640
9288.84 605
9289.75 672
9290.66 672
9291.57 647
9292.48 639
9293.39 638
9294.30 633
9295.21 643
9296.12 612
9297.03 583
9297.94 653
9298.85 667
9299.76 650
9300.67 655
9301.58 607
9302.49 686
9303.40 702
9304.31 676
9305.23 616
9306.14 678
9307.05 688
9307.96 660
9308.87 605
9309.78 607
9310.69 651
9311.60 629
9312.51 696
9313.42 628
9314.34 659
9315.25 724
9316.16 630
9317.07 672
9317.98 703
9318.89 661
9319.80 640
9320.72 668
9321.63 602
9322.54 636
9323.45 639
9324.36 672
9325.27 682
9326.19 694
9327.10 593
9328.01 651
9328.92 649
9329.83 621
9330.74 635
9331.66 600
9332.57 627
9333.48 599
9334.39 610
9335.31 634
9336.22 648
9337.13 673
9338.04 643
9338.96 693
9339.87 621
9340.78 629
9341.69 609
9342.61 668
9343.52 621
9344.43 647
9345.34 637
9346.26 603
9347.17 639
9348.08 665
9348.99 644
9349.91 592
9350.82 691
9351.73 671
9352.65 705
9353.56 670
9354.47 607
9355.39 659
9356.30 658
9357.21 614
9358.13 653
9359.04 651
9359.95 632
9360.87 602
9361.78 609
9362.69 636
9363.61 644
9364.52 643
9365.43 574
9366.35 545
9367.26 605
9368.18 673
9369.09 623
9370.00 613
9370.92 580
9371.83 632
9372.75 681
9373.66 629
9374.57 730
9375.49 648
9376.40 597
9377.32 670
9378.23 615
9379.15 606
9380.06 618
9380.97 636
9381.89 671
9382.80 666
9383.72 629
9384.63 601
9385.55 627
9386.46 639
9387.38 642
9388.29 680
9389.21 630
9390.12 703
9391.04 739
9391.95 693
9392.87 618
9393.78 654
9394.70 664
9395.61 735
9396.53 666
9397.44 673
9398.36 741
9399.27 713
9400.19 749
9401.10 704
9402.02 729
9402.94 704
9403.85 760
9404.77 728
9405.68 766
9406.60 738
9407.51 710
9408.43 765
9409.35 714
9410.26 682
9411.18 740
9412.09 748
9413.01 757
9413.93 769
9414.84 711
9415.76 719
9416.67 696
9417.59 696
9418.51 654
9419.42 666
9420.34 716
9421.26 659
9422.17 606
9423.09 641
9424.01 653
9424.92 647
9425.84 653
9426.76 684
9427.67 662
9428.59 631
9429.51 605
9430.42 592
9431.34 633
9432.26 687
9433.17 692
9434.09 682
9435.01 632
9435.93 632
9436.84 638
9437.76 674
9438.68 692
9439.59 715
9440.51 691
9441.43 725
9442.35 723
9443.26 694
9444.18 656
9445.10 676
9446.02 698
9446.93 717
9447.85 770
9448.77 673
9449.69 705
9450.61 670
9451.52 754
9452.44 711
9453.36 664
9454.28 718
9455.20 692
9456.11 677
9457.03 696
9457.95 754
9458.87 719
9459.79 787
9460.71 780
9461.62 757
9462.54 803
9463.46 851
9464.38 810
9465.30 812
9466.22 850
9467.14 715
9468.05 687
9468.97 721
9469.89 705
9470.81 680
9471.73 674
9472.65 696
9473.57 717
9474.49 654
9475.41 633
9476.32 639
9477.24 662
9478.16 664
9479.08 697
9480.00 702
9480.92 699
9481.84 691
9482.76 674
9483.68 733
9484.60 760
9485.52 673
9486.44 683
9487.36 686
9488.28 662
9489.20 680
9490.12 675
9491.04 688
9491.96 768
9492.88 704
9493.80 686
9494.72 740
9495.64 715
9496.56 724
9497.48 705
9498.40 721
9499.32 643
9500.24 666
9501.16 676
9502.08 688
9503.00 690
9503.92 695
9504.84 660
9505.76 631
9506.68 709
9507.60 722
9508.52 727
9509.44 721
9510.36 632
9511.28 630
9512.21 661
9513.13 720
9514.05 720
9514.97 724
9515.89 673
9516.81 684
9517.73 699
9518.65 737
9519.57 733
9520.50 698
9521.42 640
9522.34 692
9523.26 701
9524.18 677
9525.10 668
9526.02 708
9526.95 685
9527.87 722
9528.79 708
9529.71 670
9530.63 685
9531.55 650
9532.48 688
9533.40 672
9534.32 636
9535.24 730
9536.16 674
9537.09 747
9538.01 761
9538.93 719
9539.85 733
9540.77 797
9541.70 779
9542.62 761
9543.54 783
9544.46 812
9545.39 718
9546.31 671
9547.23 750
9548.15 712
9549.08 706
9550.00 737
9550.92 726
9551.85 686
9552.77 673
9553.69 692
9554.61 725
9555.54 686
9556.46 718
9557.38 714
9558.31 734
9559.23 654
9560.15 644
9561.08 666
9562.00 695
9562.92 678
9563.85 686
9564.77 665
9565.69 666
9566.62 678
9567.54 671
9568.46 708
9569.39 733
9570.31 699
9571.23 700
9572.16 685
9573.08 659
9574.01 669
9574.93 655
9575.85 681
9576.78 743
9577.70 738
9578.63 707
9579.55 673
9580.47 657
9581.40 711
9582.32 739
9583.25 712
9584.17 659
9585.10 668
9586.02 696
9586.94 726
9587.87 709
9588.79 703
9589.72 683
9590.64 650
9591.57 638
9592.49 737
9593.42 770
9594.34 738
9595.27 730
9596.19 740
9597.12 748
9598.04 737
9598.97 716
9599.89 711
9600.82 690
9601.74 678
9602.67 669
9603.59 702
9604.52 676
9605.44 767
9606.37 783
9607.29 745
9608.22 720
9609.15 735
9610.07 729
9611.00 694
9611.92 662
9612.85 717
9613.77 725
9614.70 748
9615.63 732
9616.55 732
9617.48 731
9618.40 735
9619.33 763
9620.26 710
9621.18 737
9622.11 718
9623.03 716
9623.96 755
9624.89 762
9625.81 704
9626.74 744
9627.67 739
9628.59 758
9629.52 785
9630.45 822
9631.37 809
9632.30 805
9633.23 850
9634.15 791
9635.08 802
9636.01 766
9636.93 800
9637.86 814
9638.79 786
9639.71 815
9640.64 814
9641.57 820
9642.50 825
9643.42 831
9644.35 805
9645.28 852
9646.21 859
9647.13 843
9648.06 884
9648.99 844
9649.92 910
9650.84 828
9651.77 880
9652.70 879
9653.63 875
9654.55 853
9655.48 925
9656.41 944
9657.34 1061
9658.26 952
9659.19 938
9660.12 936
9661.05 988
9661.98 933
9662.91 927
9663.83 967
9664.76 921
9665.69 851
9666.62 954
9667.55 946
9668.48 842
9669.40 894
9670.33 858
9671.26 889
9672.19 940
9673.12 912
9674.05 846
9674.98 868
9675.90 923
9676.83 947
9677.76 975
9678.69 1031
9679.62 852
9680.55 929
9681.48 903
9682.41 901
9683.34 937
9684.27 899
9685.19 864
9686.12 839
9687.05 876
9687.98 940
9688.91 946
9689.84 936
9690.77 908
9691.70 923
9692.63 952
9693.56 976
9694.49 940
9695.42 921
9696.35 874
9697.28 940
9698.21 943
9699.14 973
9700.07 967
9701.00 1006
9701.93 1017
9702.86 1004
9703.79 979
9704.72 1022
9705.65 1031
9706.58 1071
9707.51 1034
9708.44 1075
9709.37 1099
9710.30 1057
9711.23 1032
9712.16 1047
9713.09 975
9714.02 948
9714.95 961
9715.88 971
9716.82 931
9717.75 947
9718.68 944
9719.61 1008
9720.54 984
9721.47 928
9722.40 943
9723.33 989
9724.26 1013
9725.19 931
9726.13 951
9727.06 937
9727.99 970
9728.92 985
9729.85 863
9730.78 847
9731.71 932
9732.64 872
9733.58 896
9734.51 868
9735.44 896
9736.37 897
9737.30 905
9738.23 930
9739.17 928
9740.10 882
9741.03 921
9741.96 872
9742.89 894
9743.83 858
9744.76 817
9745.69 814
9746.62 821
9747.55 864
9748.49 901
9749.42 805
9750.35 825
9751.28 755
9752.22 732
9753.15 836
9754.08 934
9755.01 833
9755.95 861
9756.88 846
9757.81 817
9758.75 830
9759.68 810
9760.61 777
9761.54 776
9762.48 814
9763.41 787
9764.34 784
9765.28 758
9766.21 768
9767.14 759
9768.08 782
9769.01 724
9769.94 744
9770.88 861
9771.81 778
9772.74 793
9773.68 755
9774.61 761
9775.54 778
9776.48 780
9777.41 803
9778.34 802
9779.28 788
9780.21 727
9781.14 773
9782.08 760
9783.01 713
9783.95 792
9784.88 814
9785.81 771
9786.75 812
9787.68 796
9788.62 866
9789.55 825
9790.49 826
9791.42 803
9792.35 755
9793.29 806
9794.22 802
9795.16 736
9796.09 758
9797.03 754
9797.96 698
9798.90 777
9799.83 746
9800.77 738
9801.70 782
9802.64 758
9803.57 760
9804.51 742
9805.44 719
9806.38 749
9807.31 767
9808.25 771
9809.18 724
9810.12 722
9811.05 711
9811.99 735
9812.92 710
9813.86 748
9814.79 711
9815.73 688
9816.66 702
9817.60 708
9818.54 670
9819.47 667
9820.41 665
9821.34 668
9822.28 654
9823.21 641
9824.15 694
9825.09 727
9826.02 703
9826.96 657
9827.89 633
9828.83 639
9829.77 648
9830.70 658
9831.64 670
9832.57 675
9833.51 587
9834.45 613
9835.38 653
9836.32 650
9837.26 657
9838.19 663
9839.13 632
9840.07 708
9841.00 699
9841.94 644
9842.88 653
9843.81 654
9844.75 640
9845.69 645
9846.62 686
9847.56 642
9848.50 649
9849.44 632
9850.37 658
9851.31 652
9852.25 614
9853.18 644
9854.12 702
9855.06 665
9856.00 578
9856.93 597
9857.87 628
9858.81 648
9859.75 675
9860.68 665
9861.62 654
9862.56 644
9863.50 628
9864.44 591
9865.37 623
9866.31 684
9867.25 664
9868.19 674
9869.13 642
9870.06 627
9871.00 643
9871.94 627
9872.88 572
9873.82 568
9874.75 613
9875.69 626
9876.63 574
9877.57 581
9878.51 621
9879.45 630
9880.39 654
9881.32 593
9882.26 592
9883.20 584
9884.14 648
9885.08 685
9886.02 608
9886.96 636
9887.90 596
9888.83 596
9889.77 610
9890.71 602
9891.65 584
9892.59 646
9893.53 640
9894.47 560
9895.41 536
9896.35 532
9897.29 574
9898.23 628
9899.17 547
9900.11 584
9901.05 599
9901.99 585
9902.92 623
9903.86 574
9904.80 654
9905.74 655
9906.68 610
9907.62 565
9908.56 590
9909.50 608
9910.44 612
9911.38 633
9912.32 638
9913.26 583
9914.20 622
9915.14 594
9916.08 571
9917.02 578
9917.97 563
9918.91 596
9919.85 582
9920.79 633
9921.73 585
9922.67 595
9923.61 573
9924.55 584
9925.49 529
9926.43 601
9927.37 603
9928.31 617
9929.25 634
9930.19 598
9931.13 647
9932.08 689
9933.02 715
9933.96 719
9934.90 757
9935.84 831
9936.78 809
9937.72 768
9938.66 746
9939.61 703
9940.55 710
9941.49 652
9942.43 594
9943.37 617
9944.31 594
9945.26 581
9946.20 578
9947.14 614
9948.08 627
9949.02 596
9949.96 573
9950.91 580
9951.85 583
9952.79 548
9953.73 573
9954.67 580
9955.62 584
9956.56 563
9957.50 579
9958.44 550
9959.39 567
9960.33 573
9961.27 550
9962.21 543
9963.16 585
9964.10 598
9965.04 582
9965.98 542
9966.93 521
9967.87 549
9968.81 503
9969.75 533
9970.70 573
9971.64 557
9972.58 599
9973.53 598
9974.47 527
9975.41 544
9976.36 592
9977.30 584
9978.24 590
9979.18 534
9980.13 514
9981.07 552
9982.01 565
9982.96 588
9983.90 557
9984.85 553
9985.79 516
9986.73 534
9987.68 563
9988.62 556
9989.56 515
9990.51 553
9991.45 540
9992.40 562
9993.34 572
9994.28 591
9995.23 541
9996.17 522
9997.12 521
9998.06 504
9999.00 543
9999.95 553
10000.89 562
10001.84 599
10002.78 566
10003.73 564
10004.67 563
10005.61 536
10006.56 525
10007.50 595
10008.45 578
10009.39 546
10010.34 481
10011.28 529
10012.23 565
10013.17 585
10014.12 520
10015.06 538
10016.01 586
10016.95 597
10017.90 542
10018.84 553
10019.79 604
10020.73 523
10021.68 556
10022.62 555
10023.57 557
10024.51 502
10025.46 543
10026.41 563
10027.35 575
10028.30 601
10029.24 560
10030.19 563
10031.13 560
10032.08 484
10033.03 548
10033.97 485
10034.92 506
10035.86 575
10036.81 619
10037.76 585
10038.70 506
10039.65 525
10040.59 624
10041.54 606
10042.49 507
10043.43 536
10044.38 540
10045.33 504
10046.27 499
10047.22 550
10048.16 533
10049.11 545
10050.06 551
10051.00 497
10051.95 463
10052.90 536
10053.84 526
10054.79 500
10055.74 478
10056.69 479
10057.63 516
10058.58 467
10059.53 508
10060.47 528
10061.42 523
10062.37 520
10063.32 515
10064.26 545
10065.21 525
10066.16 573
10067.10 518
10068.05 515
10069.00 513
10069.95 563
10070.89 525
10071.84 552
10072.79 529
10073.74 520
10074.69 485
10075.63 491
10076.58 513
10077.53 489
10078.48 506
10079.43 520
10080.37 529
10081.32 527
10082.27 477
10083.22 496
10084.17 539
10085.11 510
10086.06 499
10087.01 542
10087.96 555
10088.91 534
10089.86 491
10090.81 462
10091.75 496
10092.70 556
10093.65 542
10094.60 519
10095.55 500
10096.50 487
10097.45 515
10098.40 527
10099.34 468
10100.29 490
10101.24 511
10102.19 523
10103.14 531
10104.09 527
10105.04 512
10105.99 556
10106.94 515
10107.89 486
10108.84 517
10109.79 513
10110.73 509
10111.68 526
10112.63 488
10113.58 520
10114.53 485
10115.48 483
10116.43 514
10117.38 455
10118.33 488
10119.28 513
10120.23 516
10121.18 456
10122.13 492
10123.08 470
10124.03 487
10124.98 525
10125.93 505
10126.88 442
10127.83 468
10128.78 471
10129.73 475
10130.68 519
10131.64 529
10132.59 508
10133.54 507
10134.49 478
10135.44 552
10136.39 479
10137.34 478
10138.29 495
10139.24 573
10140.19 561
10141.14 471
10142.09 502
10143.04 541
10144.00 546
10144.95 493
10145.90 483
10146.85 518
10147.80 521
10148.75 465
10149.70 574
10150.65 531
10151.61 542
10152.56 536
10153.51 507
10154.46 546
10155.41 548
10156.36 523
10157.31 548
10158.27 577
10159.22 505
10160.17 495
10161.12 562
10162.07 501
10163.03 537
10163.98 549
10164.93 538
10165.88 480
10166.83 528
10167.79 510
10168.74 508
10169.69 573
10170.64 549
10171.60 548
10172.55 496
10173.50 560
10174.45 583
10175.41 547
10176.36 572
10177.31 553
10178.26 504
10179.22 523
10180.17 493
10181.12 488
10182.07 467
10183.03 498
10183.98 518
10184.93 489
10185.89 537
10186.84 533
10187.79 502
10188.75 538
10189.70 548
10190.65 528
10191.60 575
10192.56 595
10193.51 579
10194.47 522
10195.42 573
10196.37 575
10197.33 545
10198.28 518
10199.23 562
10200.19 566
10201.14 548
10202.09 569
10203.05 572
10204.00 595
10204.96 556
10205.91 560
10206.86 544
10207.82 517
10208.77 555
10209.73 540
10210.68 572
10211.63 585
10212.59 603
10213.54 581
10214.50 614
10215.45 616
10216.41 590
10217.36 589
10218.32 607
10219.27 596
10220.22 585
10221.18 538
10222.13 587
10223.09 587
10224.04 569
10225.00 567
10225.95 594
10226.91 594
10227.86 547
10228.82 563
10229.77 534
10230.73 510
10231.68 526
10232.64 590
10233.59 571
10234.55 536
10235.50 542
10236.46 578
10237.42 555
10238.37 537
10239.33 558
10240.28 568
10241.24 572
10242.19 539
10243.15 606
10244.10 585
10245.06 614
10246.02 613
10246.97 658
10247.93 537
10248.88 560
10249.84 611
10250.80 544
10251.75 579
10252.71 606
10253.66 561
10254.62 599
10255.58 572
10256.53 551
10257.49 485
10258.45 463
10259.40 531
10260.36 494
10261.32 619
10262.27 498
10263.23 495
10264.19 510
10265.14 529
10266.10 504
10267.06 544
10268.01 494
10268.97 498
10269.93 522
10270.88 479
10271.84 515
10272.80 496
10273.76 482
10274.71 474
10275.67 494
10276.63 553
10277.58 586
10278.54 572
10279.50 524
10280.46 504
10281.41 539
10282.37 566
10283.33 600
10284.29 489
10285.24 518
10286.20 520
10287.16 488
10288.12 477
10289.08 519
10290.03 490
10290.99 502
10291.95 481
10292.91 454
10293.87 493
10294.82 490
10295.78 512
10296.74 512
10297.70 482
10298.66 506
10299.61 477
10300.57 501
10301.53 496
10302.49 471
10303.45 513
10304.41 492
10305.37 479
10306.32 567
10307.28 478
10308.24 485
10309.20 498
10310.16 476
10311.12 503
10312.08 497
10313.04 477
10314.00 533
10314.95 535
10315.91 453
10316.87 479
10317.83 441
10318.79 486
10319.75 504
10320.71 495
10321.67 518
10322.63 508
10323.59 508
10324.55 541
10325.51 447
10326.47 448
10327.43 423
10328.39 458
10329.35 481
10330.31 498
10331.27 462
10332.23 465
10333.19 474
10334.15 482
10335.11 475
10336.07 441
10337.03 460
10337.99 496
10338.95 475
10339.91 458
10340.87 499
10341.83 451
10342.79 434
10343.75 492
10344.71 471
10345.67 478
10346.63 453
10347.59 476
10348.55 452
10349.51 465
10350.47 402
10351.43 448
10352.39 480
10353.35 480
10354.31 505
10355.28 465
10356.24 486
10357.20 458
10358.16 457
10359.12 464
10360.08 496
10361.04 489
10362.00 543
10362.96 501
10363.93 494
10364.89 483
10365.85 506
10366.81 488
10367.77 498
10368.73 484
10369.69 514
10370.66 511
10371.62 470
10372.58 487
10373.54 459
10374.50 451
10375.47 491
10376.43 480
10377.39 487
10378.35 506
10379.31 520
10380.28 526
10381.24 460
10382.20 451
10383.16 445
10384.12 449
10385.09 462
10386.05 438
10387.01 513
10387.97 481
10388.94 442
10389.90 464
10390.86 485
10391.82 495
10392.79 483
10393.75 470
10394.71 461
10395.68 412
10396.64 411
10397.60 475
10398.56 525
10399.53 502
10400.49 509
10401.45 435
10402.42 456
10403.38 464
10404.34 520
10405.31 499
10406.27 473
10407.23 478
10408.20 470
10409.16 499
10410.12 501
10411.09 523
10412.05 481
10413.01 494
10413.98 444
10414.94 456
10415.90 489
10416.87 468
10417.83 500
10418.80 503
10419.76 454
10420.72 481
10421.69 433
10422.65 447
10423.62 545
10424.58 456
10425.54 429
10426.51 568
10427.47 502
10428.44 505
10429.40 552
10430.37 549
10431.33 541
10432.30 501
10433.26 451
10434.22 453
10435.19 461
10436.15 482
10437.12 469
10438.08 484
10439.05 469
10440.01 465
10440.98 450
10441.94 476
10442.91 479
10443.87 446
10444.84 458
10445.80 444
10446.77 442
10447.73 475
10448.70 480
10449.66 487
10450.63 496
10451.59 461
10452.56 455
10453.53 479
10454.49 471
10455.46 477
10456.42 483
10457.39 485
10458.35 431
10459.32 522
10460.29 520
10461.25 482
10462.22 482
10463.18 427
10464.15 479
10465.12 469
10466.08 430
10467.05 470
10468.01 471
10468.98 506
10469.95 482
10470.91 526
10471.88 452
10472.85 504
10473.81 456
10474.78 449
10475.74 454
10476.71 443
10477.68 470
10478.64 526
10479.61 455
10480.58 443
10481.54 447
10482.51 501
10483.48 505
10484.45 486
10485.41 490
10486.38 491
10487.35 500
10488.31 507
10489.28 474
10490.25 463
10491.22 453
10492.18 464
10493.15 461
10494.12 445
10495.08 439
10496.05 456
10497.02 448
10497.99 501
10498.95 486
10499.92 472
10500.89 425
10501.86 434
10502.83 458
10503.79 498
10504.76 450
10505.73 457
10506.70 460
10507.67 467
10508.63 462
10509.60 463
10510.57 456
10511.54 465
10512.51 508
10513.47 473
10514.44 497
10515.41 424
10516.38 502
10517.35 511
10518.32 475
10519.28 429
10520.25 464
10521.22 509
10522.19 453
10523.16 421
10524.13 457
10525.10 444
10526.07 534
10527.03 454
10528.00 455
10528.97 457
10529.94 483
10530.91 472
10531.88 436
10532.85 505
10533.82 496
10534.79 495
10535.76 476
10536.73 502
10537.70 476
10538.67 485
10539.63 519
10540.60 464
10541.57 493
10542.54 432
10543.51 439
10544.48 442
10545.45 497
10546.42 536
10547.39 460
10548.36 422
10549.33 472
10550.30 469
10551.27 464
10552.24 519
10553.21 495
10554.18 502
10555.15 464
10556.12 522
10557.09 502
10558.06 500
10559.03 495
10560.00 522
10560.97 489
10561.95 482
10562.92 458
10563.89 490
10564.86 536
10565.83 539
10566.80 483
10567.77 495
10568.74 532
10569.71 514
10570.68 535
10571.65 489
10572.62 503
10573.59 513
10574.57 529
10575.54 522
10576.51 519
10577.48 457
10578.45 511
10579.42 497
10580.39 483
10581.36 469
10582.34 427
10583.31 479
10584.28 476
10585.25 482
10586.22 477
10587.19 503
10588.17 463
10589.14 470
10590.11 520
10591.08 512
10592.05 495
10593.02 487
10594.00 517
10594.97 518
10595.94 491
10596.91 540
10597.89 492
10598.86 459
10599.83 495
10600.80 489
10601.77 499
10602.75 539
10603.72 487
10604.69 456
10605.66 484
10606.64 482
10607.61 496
10608.58 491
10609.55 422
10610.53 430
10611.50 415
10612.47 487
10613.45 510
10614.42 516
10615.39 483
10616.36 432
10617.34 467
10618.31 471
10619.28 466
10620.26 435
10621.23 478
10622.20 449
10623.18 447
10624.15 482
10625.12 519
10626.10 517
10627.07 519
10628.04 514
10629.02 528
10629.99 460
10630.97 442
10631.94 448
10632.91 516
10633.89 490
10634.86 481
10635.83 451
10636.81 507
10637.78 575
10638.76 551
10639.73 491
10640.70 517
10641.68 518
10642.65 519
10643.63 557
10644.60 506
10645.58 537
10646.55 631
10647.53 573
10648.50 556
10649.47 545
10650.45 537
10651.42 541
10652.40 540
10653.37 534
10654.35 581
10655.32 520
10656.30 524
10657.27 490
10658.25 522
10659.22 515
10660.20 541
10661.17 530
10662.15 516
10663.12 499
10664.10 504
10665.07 450
10666.05 462
10667.02 474
10668.00 490
10668.97 521
10669.95 454
10670.93 426
10671.90 462
10672.88 462
10673.85 490
10674.83 465
10675.80 488
10676.78 522
10677.76 521
10678.73 460
10679.71 485
10680.68 470
10681.66 447
10682.63 485
10683.61 504
10684.59 472
10685.56 510
10686.54 537
10687.52 501
10688.49 544
10689.47 512
10690.44 451
10691.42 448
10692.40 507
10693.37 529
10694.35 473
10695.33 492
10696.30 470
10697.28 442
10698.26 398
10699.23 427
10700.21 447
10701.19 464
10702.17 487
10703.14 471
10704.12 501
10705.10 484
10706.07 486
10707.05 518
10708.03 521
10709.01 519
10709.98 484
10710.96 537
10711.94 496
10712.91 446
10713.89 484
10714.87 501
10715.85 513
10716.83 469
10717.80 444
10718.78 475
10719.76 448
10720.74 451
10721.71 432
10722.69 466
10723.67 451
10724.65 461
10725.63 460
10726.60 441
10727.58 434
10728.56 433
10729.54 489
10730.52 498
10731.49 468
10732.47 451
10733.45 501
10734.43 494
10735.41 459
10736.39 450
10737.37 474
10738.34 480
10739.32 478
10740.30 484
10741.28 446
10742.26 480
10743.24 471
10744.22 550
10745.20 475
10746.17 449
10747.15 431
10748.13 472
10749.11 498
10750.09 497
10751.07 474
10752.05 504
10753.03 484
10754.01 479
10754.99 447
10755.97 489
10756.95 515
10757.93 459
10758.91 494
10759.88 465
10760.86 509
10761.84 481
10762.82 470
10763.80 509
10764.78 457
10765.76 450
10766.74 510
10767.72 474
10768.70 487
10769.68 462
10770.66 492
10771.64 466
10772.62 475
10773.60 488
10774.58 441
10775.56 471
10776.54 484
10777.52 524
10778.51 477
10779.49 484
10780.47 519
10781.45 491
10782.43 486
10783.41 443
10784.39 448
10785.37 483
10786.35 474
10787.33 508
10788.31 524
10789.29 518
10790.27 502
10791.26 486
10792.24 471
10793.22 446
10794.20 472
10795.18 518
10796.16 503
10797.14 474
10798.12 453
10799.10 509
10800.09 498
10801.07 463
10802.05 477
10803.03 468
10804.01 452
10804.99 427
10805.98 440
10806.96 436
10807.94 473
10808.92 478
10809.90 478
10810.89 464
10811.87 445
10812.85 472
10813.83 478
10814.81 492
10815.80 476
10816.78 477
10817.76 519
10818.74 533
10819.72 483
10820.71 463
10821.69 416
10822.67 516
10823.65 492
10824.64 482
10825.62 490
10826.60 508
10827.58 464
10828.57 429
10829.55 494
10830.53 501
10831.52 471
10832.50 442
10833.48 522
10834.46 443
10835.45 461
10836.43 439
10837.41 437
10838.40 495
10839.38 473
10840.36 444
10841.35 502
10842.33 467
10843.31 497
10844.30 486
10845.28 512
10846.26 463
10847.25 457
10848.23 467
10849.21 471
10850.20 519
10851.18 487
10852.17 490
10853.15 445
10854.13 456
10855.12 486
10856.10 500
10857.09 550
10858.07 486
10859.05 487
10860.04 487
10861.02 480
10862.01 484
10862.99 499
10863.97 470
10864.96 532
10865.94 483
10866.93 535
10867.91 468
10868.90 480
10869.88 504
10870.87 510
10871.85 459
10872.84 482
10873.82 462
10874.81 474
10875.79 503
10876.78 513
10877.76 507
10878.75 561
10879.73 561
10880.72 523
10881.70 491
10882.69 504
10883.67 547
10884.66 513
10885.64 524
10886.63 527
10887.61 564
10888.60 539
10889.58 555
10890.57 510
10891.55 504
10892.54 553
10893.53 576
10894.51 534
10895.50 436
10896.48 491
10897.47 533
10898.45 540
10899.44 563
10900.43 523
10901.41 526
10902.40 590
10903.38 561
10904.37 572
10905.36 574
10906.34 515
10907.33 620
10908.32 573
10909.30 652
10910.29 586
10911.28 573
10912.26 586
10913.25 565
10914.24 580
10915.22 554
10916.21 585
10917.20 648
10918.18 586
10919.17 605
10920.16 664
10921.14 587
10922.13 586
10923.12 592
10924.10 610
10925.09 569
10926.08 558
10927.07 593
10928.05 631
10929.04 586
10930.03 619
10931.01 615
10932.00 596
10932.99 671
10933.98 622
10934.96 571
10935.95 583
10936.94 542
10937.93 572
10938.92 564
10939.90 567
10940.89 618
10941.88 654
10942.87 594
10943.85 608
10944.84 666
10945.83 627
10946.82 656
10947.81 653
10948.79 659
10949.78 627
10950.77 637
10951.76 676
10952.75 691
10953.74 618
10954.72 651
10955.71 716
10956.70 713
10957.69 705
10958.68 689
10959.67 721
10960.66 726
10961.65 753
10962.63 708
10963.62 761
10964.61 783
10965.60 763
10966.59 741
10967.58 785
10968.57 778
10969.56 801
10970.55 773
10971.54 753
10972.52 764
10973.51 786
10974.50 738
10975.49 756
10976.48 738
10977.47 671
10978.46 743
10979.45 702
10980.44 668
10981.43 704
10982.42 703
10983.41 675
10984.40 686
10985.39 733
10986.38 735
10987.37 719
10988.36 666
10989.35 704
10990.34 737
10991.33 763
10992.32 718
10993.31 701
10994.30 720
10995.29 707
10996.28 750
10997.27 725
10998.26 665
10999.25 680
11000.24 707
11001.23 655
11002.22 691
11003.21 757
11004.20 821
11005.20 792
11006.19 841
11007.18 864
11008.17 893
11009.16 912
11010.15 946
11011.14 954
11012.13 894
11013.12 849
11014.11 835
11015.10 773
11016.10 760
11017.09 769
11018.08 725
11019.07 672
11020.06 682
11021.05 700
11022.04 705
11023.04 626
11024.03 688
11025.02 661
11026.01 664
11027.00 699
11027.99 681
11028.99 639
11029.98 649
11030.97 724
11031.96 698
11032.95 640
11033.95 636
11034.94 622
11035.93 630
11036.92 683
11037.91 646
11038.91 639
11039.90 592
11040.89 631
11041.88 642
11042.88 600
11043.87 580
11044.86 590
11045.85 639
11046.85 693
11047.84 664
11048.83 663
11049.82 622
11050.82 597
11051.81 562
11052.80 555
11053.80 578
11054.79 563
11055.78 585
11056.77 650
11057.77 585
11058.76 614
11059.75 581
11060.75 584
11061.74 583
11062.73 568
11063.73 558
11064.72 579
11065.71 616
11066.71 585
11067.70 532
11068.69 562
11069.69 620
11070.68 615
11071.68 637
11072.67 622
11073.66 597
11074.66 562
11075.65 565
11076.65 583
11077.64 574
11078.63 576
11079.63 583
11080.62 535
11081.62 552
11082.61 579
11083.60 603
11084.60 552
11085.59 561
11086.59 568
11087.58 536
11088.58 599
11089.57 597
11090.57 561
11091.56 558
11092.55 516
11093.55 548
11094.54 565
11095.54 586
11096.53 570
11097.53 569
11098.52 571
11099.52 547
11100.51 576
11101.51 588
11102.50 560
11103.50 558
11104.49 528
11105.49 580
11106.48 571
11107.48 637
11108.48 606
11109.47 557
11110.47 564
11111.46 515
11112.46 516
11113.45 533
11114.45 544
11115.44 565
11116.44 632
11117.44 585
11118.43 565
11119.43 574
11120.42 524
11121.42 564
11122.42 498
11123.41 514
11124.41 561
11125.40 548
11126.40 502
11127.40 523
11128.39 554
11129.39 580
11130.38 517
11131.38 534
11132.38 609
11133.37 586
11134.37 607
11135.37 570
11136.36 525
11137.36 521
11138.36 562
11139.35 588
11140.35 556
11141.35 547
11142.34 561
11143.34 547
11144.34 524
11145.34 607
11146.33 570
11147.33 588
11148.33 590
11149.32 577
11150.32 542
11151.32 525
11152.32 518
11153.31 569
11154.31 582
11155.31 570
11156.31 544
11157.30 541
11158.30 505
11159.30 577
11160.30 568
11161.29 545
11162.29 538
11163.29 557
11164.29 553
11165.29 532
11166.28 555
11167.28 529
11168.28 532
11169.28 579
11170.28 508
11171.27 523
11172.27 524
11173.27 513
11174.27 490
11175.27 563
11176.27 535
11177.26 568
11178.26 542
11179.26 550
11180.26 559
11181.26 578
11182.26 501
11183.26 527
11184.26 496
11185.25 512
11186.25 502
11187.25 487
11188.25 475
11189.25 512
11190.25 549
11191.25 527
11192.25 541
11193.25 542
11194.25 516
11195.24 536
11196.24 540
11197.24 525
11198.24 550
11199.24 536
11200.24 478
11201.24 522
11202.24 566
11203.24 505
11204.24 489
11205.24 517
11206.24 491
11207.24 537
11208.24 543
11209.24 590
11210.24 523
11211.24 522
11212.24 512
11213.24 512
11214.24 515
11215.24 483
11216.24 501
11217.24 532
11218.24 574
11219.24 511
11220.24 527
11221.24 518
11222.24 513
11223.24 517
11224.24 600
11225.24 567
11226.24 501
11227.25 529
11228.25 541
11229.25 526
11230.25 480
11231.25 503
11232.25 539
11233.25 549
11234.25 546
11235.25 526
11236.25 519
11237.25 606
11238.26 568
11239.26 532
11240.26 507
11241.26 551
11242.26 557
11243.26 544
11244.26 508
11245.27 558
11246.27 524
11247.27 509
11248.27 479
11249.27 542
11250.27 523
11251.28 503
11252.28 546
11253.28 505
11254.28 499
11255.28 488
11256.29 545
11257.29 518
11258.29 547
11259.29 531
11260.29 519
11261.30 548
11262.30 540
11263.30 573
11264.30 523
11265.31 475
11266.31 524
11267.31 557
11268.31 554
11269.32 535
11270.32 537
11271.32 525
11272.32 535
11273.33 542
11274.33 519
11275.33 525
11276.33 574
11277.34 581
11278.34 562
11279.34 528
11280.35 529
11281.35 527
11282.35 549
11283.36 566
11284.36 549
11285.36 518
11286.37 469
11287.37 573
11288.37 596
11289.38 569
11290.38 568
11291.38 606
11292.39 603
11293.39 539
11294.39 597
11295.40 597
11296.40 546
11297.41 572
11298.41 583
11299.41 580
11300.42 521
11301.42 588
11302.43 566
11303.43 576
11304.43 539
11305.44 549
11306.44 543
11307.45 555
11308.45 567
11309.46 505
11310.46 523
11311.46 552
11312.47 544
11313.47 568
11314.48 553
11315.48 529
11316.49 544
11317.49 569
11318.50 571
11319.50 588
11320.51 599
11321.51 597
11322.52 569
11323.52 588
11324.53 587
11325.53 582
11326.54 565
11327.54 571
11328.55 596
11329.55 605
11330.56 579
11331.56 580
11332.57 534
11333.57 513
11334.58 561
11335.58 570
11336.59 558
11337.60 582
11338.60 533
11339.61 550
11340.61 571
11341.62 600
11342.62 589
11343.63 556
11344.64 565
11345.64 508
11346.65 531
11347.65 560
11348.66 601
11349.67 618
11350.67 579
11351.68 553
11352.69 586
11353.69 535
11354.70 617
11355.71 572
11356.71 586
11357.72 596
11358.72 586
11359.73 606
11360.74 623
11361.74 594
11362.75 584
11363.76 613
11364.76 614
11365.77 653
11366.78 571
11367.79 561
11368.79 589
11369.80 613
11370.81 560
11371.81 553
11372.82 579
11373.83 580
11374.84 545
11375.84 559
11376.85 589
11377.86 560
11378.87 569
11379.87 539
11380.88 535
11381.89 541
11382.90 587
11383.90 581
11384.91 591
11385.92 543
11386.93 522
11387.93 550
11388.94 585
11389.95 563
11390.96 593
11391.97 614
11392.97 558
11393.98 590
11394.99 571
11396.00 595
11397.01 564
11398.02 546
11399.02 591
11400.03 631
11401.04 576
11402.05 565
11403.06 650
11404.07 572
11405.08 594
11406.08 598
11407.09 554
11408.10 619
11409.11 640
11410.12 639
11411.13 647
11412.14 621
11413.15 606
11414.15 556
11415.16 568
11416.17 622
11417.18 659
11418.19 655
11419.20 626
11420.21 617
11421.22 615
11422.23 647
11423.24 664
11424.25 709
11425.26 694
11426.27 642
11427.28 639
11428.29 643
11429.30 648
11430.31 628
11431.32 664
11432.32 696
11433.33 684
11434.34 649
11435.35 637
11436.36 673
11437.37 635
11438.38 737
11439.39 721
11440.41 657
11441.42 647
11442.43 659
11443.44 715
11444.45 689
11445.46 688
11446.47 691
11447.48 692
11448.49 747
11449.50 714
11450.51 706
11451.52 706
11452.53 685
11453.54 665
11454.55 700
11455.56 712
11456.57 714
11457.59 713
11458.60 773
11459.61 761
11460.62 684
11461.63 721
11462.64 734
11463.65 707
11464.66 758
11465.67 667
11466.69 709
11467.70 797
11468.71 708
11469.72 711
11470.73 778
11471.74 753
11472.75 739
11473.77 752
11474.78 743
11475.79 783
11476.80 788
11477.81 863
11478.83 807
11479.84 781
11480.85 812
11481.86 758
11482.87 777
11483.89 827
11484.90 899
11485.91 794
11486.92 835
11487.93 783
11488.95 874
11489.96 823
11490.97 873
11491.98 840
11493.00 828
11494.01 837
11495.02 819
11496.03 887
11497.05 785
11498.06 865
11499.07 876
11500.09 821
11501.10 850
11502.11 813
11503.12 852
11504.14 840
11505.15 837
11506.16 851
11507.18 867
11508.19 942
11509.20 876
11510.22 855
11511.23 897
11512.24 850
11513.26 873
11514.27 872
11515.28 867
11516.30 884
11517.31 938
11518.32 969
11519.34 879
11520.35 890
11521.37 931
11522.38 906
11523.39 931
11524.41 982
11525.42 960
11526.44 933
11527.45 965
11528.46 999
11529.48 1000
11530.49 931
11531.51 956
11532.52 907
11533.53 928
11534.55 972
11535.56 984
11536.58 1001
11537.59 966
11538.61 970
11539.62 929
11540.64 959
11541.65 1046
11542.67 1000
11543.68 980
11544.69 1031
11545.71 1047
11546.72 1035
11547.74 970
11548.75 1048
11549.77 1094
11550.78 1041
11551.80 1001
11552.81 1099
11553.83 1112
11554.85 1055
11555.86 1080
11556.88 1070
11557.89 1113
11558.91 1179
11559.92 1178
11560.94 1071
11561.95 1144
11562.97 1149
11563.98 1184
11565.00 1233
11566.02 1246
11567.03 1302
11568.05 1253
11569.06 1240
11570.08 1244
11571.10 1321
11572.11 1332
11573.13 1368
11574.14 1332
11575.16 1330
11576.18 1427
11577.19 1378
11578.21 1385
11579.22 1367
11580.24 1406
11581.26 1429
11582.27 1416
11583.29 1449
11584.31 1456
11585.32 1457
11586.34 1401
11587.36 1473
11588.37 1602
11589.39 1626
11590.41 1709
11591.42 1683
11592.44 1725
11593.46 1835
11594.47 1845
11595.49 1928
11596.51 1910
11597.53 2040
11598.54 1996
11599.56 1946
11600.58 2049
11601.59 2098
11602.61 2077
11603.63 2146
11604.65 2258
11605.66 2387
11606.68 2564
11607.70 2856
11608.72 3070
11609.74 3426
11610.75 3789
11611.77 4184
11612.79 4516
11613.81 4646
11614.82 4560
11615.84 4173
11616.86 3916
11617.88 3601
11618.90 3289
11619.91 2874
11620.93 2585
11621.95 2296
11622.97 2189
11623.99 1975
11625.01 1828
11626.02 1753
11627.04 1760
11628.06 1709
11629.08 1664
11630.10 1634
11631.12 1617
11632.14 1598
11633.15 1596
11634.17 1512
11635.19 1493
11636.21 1552
11637.23 1458
11638.25 1471
11639.27 1507
11640.29 1467
11641.30 1453
11642.32 1500
11643.34 1495
11644.36 1488
11645.38 1413
11646.40 1429
11647.42 1501
11648.44 1540
11649.46 1440
11650.48 1444
11651.50 1508
11652.52 1423
11653.54 1472
11654.56 1420
11655.58 1453
11656.60 1325
11657.62 1262
11658.64 1235
11659.66 1270
11660.68 1200
11661.70 1189
11662.72 1163
11663.74 1126
11664.76 1193
11665.78 1224
11666.80 1131
11667.82 1126
11668.84 1158
11669.86 1183
11670.88 1160
11671.90 1195
11672.92 1147
11673.94 1175
11674.96 1149
11675.98 1126
11677.00 1190
11678.02 1191
11679.04 1222
11680.06 1189
11681.08 1203
11682.10 1241
11683.12 1348
11684.15 1274
11685.17 1273
11686.19 1340
11687.21 1361
11688.23 1359
11689.25 1375
11690.27 1357
11691.29 1395
11692.31 1391
11693.34 1319
11694.36 1330
11695.38 1375
11696.40 1327
11697.42 1346
11698.44 1323
11699.46 1301
11700.49 1248
11701.51 1254
11702.53 1271
11703.55 1303
11704.57 1279
11705.60 1249
11706.62 1254
11707.64 1264
11708.66 1232
11709.68 1244
11710.71 1252
11711.73 1249
11712.75 1237
11713.77 1242
11714.79 1256
11715.82 1230
11716.84 1197
11717.86 1140
11718.88 1128
11719.91 1147
11720.93 1110
11721.95 1101
11722.97 1120
11724.00 1103
11725.02 1133
11726.04 1129
11727.07 1112
11728.09 1110
11729.11 1068
11730.13 1079
11731.16 1118
11732.18 1071
11733.20 1033
11734.23 1013
11735.25 1051
11736.27 1018
11737.30 1034
11738.32 980
11739.34 983
11740.37 959
11741.39 977
11742.41 951
11743.44 900
11744.46 974
11745.48 1012
11746.51 954
11747.53 901
11748.55 947
11749.58 954
11750.60 954
11751.63 910
11752.65 944
11753.67 861
11754.70 898
11755.72 915
11756.75 899
11757.77 854
11758.79 864
11759.82 859
11760.84 863
11761.87 847
11762.89 866
11763.92 865
11764.94 872
11765.97 834
11766.99 845
11768.01 830
11769.04 847
11770.06 824
11771.09 778
11772.11 798
11773.14 852
11774.16 816
11775.19 778
11776.21 734
11777.24 818
11778.26 794
11779.29 784
11780.31 773
11781.34 765
11782.36 803
11783.39 795
11784.41 850
11785.44 783
11786.46 810
11787.49 741
11788.52 758
11789.54 736
11790.57 801
11791.59 768
11792.62 760
11793.64 712
11794.67 748
11795.70 748
11796.72 723
11797.75 721
11798.77 744
11799.80 743
11800.83 734
11801.85 725
11802.88 733
11803.90 739
11804.93 674
11805.96 686
11806.98 701
11808.01 683
11809.04 644
11810.06 698
11811.09 657
11812.11 634
11813.14 615
11814.17 679
11815.19 653
11816.22 693
11817.25 658
11818.27 651
11819.30 662
11820.33 667
11821.36 732
11822.38 677
11823.41 644
11824.44 637
11825.46 676
11826.49 659
11827.52 638
11828.54 578
11829.57 677
11830.60 704
11831.63 619
11832.65 650
11833.68 665
11834.71 614
11835.74 605
11836.76 630
11837.79 573
11838.82 571
11839.85 616
11840.88 639
11841.90 626
11842.93 643
11843.96 638
11844.99 646
11846.01 640
11847.04 631
11848.07 659
11849.10 648
11850.13 636
11851.16 624
11852.18 658
11853.21 630
11854.24 604
11855.27 620
11856.30 616
11857.33 623
11858.35 590
11859.38 621
11860.41 618
11861.44 607
11862.47 637
11863.50 629
11864.53 626
11865.56 633
11866.58 652
11867.61 612
11868.64 631
11869.67 673
11870.70 633
11871.73 691
11872.76 662
11873.79 620
11874.82 605
11875.85 594
11876.88 560
11877.91 612
11878.93 642
11879.96 626
11880.99 667
11882.02 601
11883.05 639
11884.08 653
11885.11 631
11886.14 620
11887.17 588
11888.20 592
11889.23 627
11890.26 608
11891.29 627
11892.32 577
11893.35 609
11894.38 628
11895.41 611
11896.44 661
11897.47 609
11898.50 607
11899.53 678
11900.56 605
11901.59 611
11902.62 563
11903.65 593
11904.69 679
11905.72 625
11906.75 637
11907.78 603
11908.81 653
11909.84 675
11910.87 670
11911.90 640
11912.93 637
11913.96 718
11914.99 699
11916.02 647
11917.06 659
11918.09 685
11919.12 641
11920.15 699
11921.18 655
11922.21 604
11923.24 681
11924.27 661
11925.31 656
11926.34 668
11927.37 654
11928.40 696
11929.43 595
11930.46 602
11931.50 620
11932.53 639
11933.56 682
11934.59 673
11935.62 661
11936.65 655
11937.69 696
11938.72 769
11939.75 701
11940.78 733
11941.81 774
11942.85 757
11943.88 755
11944.91 708
11945.94 670
11946.98 698
11948.01 699
11949.04 748
11950.07 676
11951.11 652
11952.14 652
11953.17 699
11954.20 653
11955.24 582
11956.27 639
11957.30 685
11958.34 642
11959.37 640
11960.40 638
11961.43 621
11962.47 585
11963.50 580
11964.53 562
11965.57 571
11966.60 587
11967.63 574
11968.67 528
11969.70 518
11970.73 550
11971.77 601
11972.80 567
11973.83 608
11974.87 592
11975.90 569
11976.94 537
11977.97 539
11979.00 603
11980.04 544
11981.07 608
11982.10 621
11983.14 561
11984.17 569
11985.21 561
11986.24 579
11987.27 582
11988.31 552
11989.34 544
11990.38 586
11991.41 559
11992.45 541
11993.48 557
11994.51 556
11995.55 583
11996.58 591
11997.62 595
11998.65 580
11999.69 619
12000.72 653
12001.76 586
12002.79 528
12003.83 566
12004.86 551
12005.90 569
12006.93 577
12007.97 604
12009.00 623
12010.04 588
12011.07 560
12012.11 599
12013.14 630
12014.18 542
12015.21 578
12016.25 586
12017.28 600
12018.32 580
12019.35 582
12020.39 595
12021.43 579
12022.46 644
12023.50 659
12024.53 620
12025.57 642
12026.60 658
12027.64 635
12028.68 627
12029.71 612
12030.75 589
12031.78 594
12032.82 618
12033.86 607
12034.89 638
12035.93 654
12036.97 591
12038.00 604
12039.04 631
12040.07 623
12041.11 585
12042.15 542
12043.18 583
12044.22 604
12045.26 626
12046.29 629
12047.33 624
12048.37 591
12049.40 601
12050.44 628
12051.48 646
12052.52 645
12053.55 690
12054.59 659
12055.63 600
12056.66 642
12057.70 633
12058.74 612
12059.78 652
12060.81 625
12061.85 647
12062.89 639
12063.92 674
12064.96 631
12066.00 675
12067.04 610
12068.07 625
12069.11 591
12070.15 696
12071.19 671
12072.23 680
12073.26 648
12074.30 647
12075.34 649
12076.38 606
12077.42 644
12078.45 664
12079.49 617
12080.53 626
12081.57 618
12082.61 641
12083.64 647
12084.68 643
12085.72 674
12086.76 667
12087.80 638
12088.84 635
12089.88 669
12090.91 659
12091.95 665
12092.99 666
12094.03 637
12095.07 625
12096.11 674
12097.15 671
12098.19 658
12099.22 653
12100.26 606
12101.30 693
12102.34 649
12103.38 660
12104.42 672
12105.46 724
12106.50 733
12107.54 656
12108.58 623
12109.62 670
12110.66 666
12111.70 681
12112.74 679
12113.77 714
12114.81 698
12115.85 741
12116.89 717
12117.93 675
12118.97 703
12120.01 646
12121.05 663
12122.09 648
12123.13 660
12124.17 632
12125.21 616
12126.25 624
12127.29 568
12128.33 609
12129.37 610
12130.41 637
12131.45 584
12132.50 560
12133.54 591
12134.58 597
12135.62 626
12136.66 597
12137.70 633
12138.74 594
12139.78 578
12140.82 618
12141.86 582
12142.90 583
12143.94 612
12144.98 614
12146.02 596
12147.07 597
12148.11 593
12149.15 602
12150.19 557
12151.23 553
12152.27 583
12153.31 598
12154.35 580
12155.40 574
12156.44 630
12157.48 641
12158.52 602
12159.56 594
12160.60 536
12161.64 523
12162.69 564
12163.73 552
12164.77 590
12165.81 618
12166.85 568
12167.90 572
12168.94 558
12169.98 586
12171.02 549
12172.06 530
12173.11 535
12174.15 493
12175.19 533
12176.23 539
12177.27 542
12178.32 540
12179.36 556
12180.40 509
12181.44 507
12182.49 509
12183.53 548
12184.57 568
12185.61 511
12186.66 533
12187.70 564
12188.74 543
12189.79 575
12190.83 568
12191.87 540
12192.91 574
12193.96 536
12195.00 559
12196.04 574
12197.09 578
12198.13 529
12199.17 559
12200.22 555
12201.26 555
12202.30 520
12203.35 529
12204.39 535
12205.43 530
12206.48 516
12207.52 537
12208.57 474
12209.61 480
12210.65 554
12211.70 522
12212.74 511
12213.78 535
12214.83 587
12215.87 514
12216.92 525
12217.96 526
12219.00 536
12220.05 541
12221.09 535
12222.14 498
12223.18 517
12224.23 466
12225.27 525
12226.31 520
12227.36 517
12228.40 509
12229.45 574
12230.49 511
12231.54 519
12232.58 531
12233.63 502
12234.67 541
12235.72 515
12236.76 499
12237.81 504
12238.85 501
12239.90 516
12240.94 508
12241.99 475
12243.03 462
12244.08 478
12245.12 474
12246.17 474
12247.21 476
12248.26 519
12249.30 470
12250.35 466
12251.39 497
12252.44 575
12253.49 556
12254.53 488
12255.58 467
12256.62 484
12257.67 488
12258.71 494
12259.76 461
12260.81 480
12261.85 492
12262.90 478
12263.94 516
12264.99 493
12266.04 464
12267.08 456
12268.13 489
12269.17 465
12270.22 460
12271.27 443
12272.31 436
12273.36 494
12274.41 472
12275.45 500
12276.50 464
12277.55 485
12278.59 461
12279.64 467
12280.69 427
12281.73 475
12282.78 462
12283.83 471
12284.87 464
12285.92 449
12286.97 480
12288.01 472
12289.06 409
12290.11 427
12291.16 459
12292.20 409
12293.25 450
12294.30 454
12295.35 487
12296.39 454
12297.44 420
12298.49 471
12299.54 481
12300.58 458
12301.63 494
12302.68 430
12303.73 427
12304.77 476
12305.82 450
12306.87 479
12307.92 463
12308.97 496
12310.01 393
12311.06 407
12312.11 461
12313.16 506
12314.21 446
12315.25 460
12316.30 399
12317.35 432
12318.40 416
12319.45 435
12320.50 430
12321.54 428
12322.59 435
12323.64 459
12324.69 439
12325.74 424
12326.79 408
12327.84 424
12328.89 444
12329.93 459
12330.98 485
12332.03 449
12333.08 424
12334.13 438
12335.18 429
12336.23 432
12337.28 428
12338.33 427
12339.38 379
12340.43 436
12341.47 422
12342.52 407
12343.57 488
12344.62 461
12345.67 429
12346.72 460
12347.77 446
12348.82 429
12349.87 476
12350.92 446
12351.97 477
12353.02 404
12354.07 430
12355.12 424
12356.17 401
12357.22 381
12358.27 430
12359.32 417
12360.37 435
12361.42 432
12362.47 411
12363.52 426
12364.57 402
12365.62 419
12366.67 413
12367.72 450
12368.77 419
12369.82 415
12370.87 424
12371.93 477
12372.98 452
12374.03 446
12375.08 409
12376.13 447
12377.18 433
12378.23 407
12379.28 386
12380.33 429
12381.38 447
12382.43 409
12383.49 398
12384.54 424
12385.59 435
12386.64 488
12387.69 457
12388.74 416
12389.79 444
12390.84 427
12391.90 416
12392.95 428
12394.00 433
12395.05 459
12396.10 442
12397.15 450
12398.21 436
12399.26 413
12400.31 437
12401.36 408
12402.41 418
12403.47 398
12404.52 450
12405.57 429
12406.62 419
12407.67 411
12408.73 445
12409.78 396
12410.83 381
12411.88 431
12412.94 458
12413.99 424
12415.04 461
12416.09 444
12417.15 491
12418.20 420
12419.25 395
12420.30 393
12421.36 446
12422.41 414
12423.46 428
12424.52 430
12425.57 440
12426.62 447
12427.67 446
12428.73 444
12429.78 415
12430.83 400
12431.89 455
12432.94 478
12433.99 413
12435.05 418
12436.10 423
12437.15 424
12438.21 440
12439.26 442
12440.31 432
12441.37 412
12442.42 438
12443.47 405
12444.53 433
12445.58 430
12446.64 468
12447.69 441
12448.74 399
12449.80 404
12450.85 411
12451.91 400
12452.96 447
12454.01 425
12455.07 400
12456.12 428
12457.18 431
12458.23 477
12459.29 458
12460.34 395
12461.39 419
12462.45 389
12463.50 385
12464.56 419
12465.61 392
12466.67 403
12467.72 422
12468.78 408
12469.83 426
12470.89 428
12471.94 414
12473.00 433
12474.05 430
12475.11 411
12476.16 407
12477.22 427
12478.27 401
12479.33 408
12480.38 396
12481.44 450
12482.49 450
12483.55 442
12484.60 461
12485.66 438
12486.71 458
12487.77 450
12488.83 403
12489.88 436
12490.94 411
12491.99 381
12493.05 416
12494.10 445
12495.16 457
12496.22 429
12497.27 454
12498.33 426
12499.38 467
12500.44 504
12501.50 464
12502.55 459
12503.61 436
12504.67 442
12505.72 454
12506.78 526
12507.83 497
12508.89 464
12509.95 475
12511.00 476
12512.06 432
12513.12 523
12514.17 460
12515.23 478
12516.29 436
12517.34 467
12518.40 488
12519.46 426
12520.52 492
12521.57 487
12522.63 457
12523.69 414
12524.74 433
12525.80 459
12526.86 461
12527.92 412
12528.97 448
12530.03 457
12531.09 438
12532.15 481
12533.20 468
12534.26 460
12535.32 496
12536.38 550
12537.43 492
12538.49 450
12539.55 464
12540.61 466
12541.66 482
12542.72 475
12543.78 443
12544.84 473
12545.90 460
12546.95 407
12548.01 477
12549.07 434
12550.13 438
12551.19 463
12552.25 465
12553.30 432
12554.36 426
12555.42 429
12556.48 463
12557.54 461
12558.60 426
12559.65 456
12560.71 432
12561.77 452
12562.83 446
12563.89 476
12564.95 439
12566.01 449
12567.07 437
12568.13 422
12569.18 430
12570.24 429
12571.30 470
12572.36 434
12573.42 458
12574.48 448
12575.54 463
12576.60 497
12577.66 475
12578.72 446
12579.78 489
12580.84 459
12581.90 428
12582.96 449
12584.02 481
12585.07 521
12586.13 523
12587.19 479
12588.25 478
12589.31 500
12590.37 539
12591.43 512
12592.49 480
12593.55 450
12594.61 464
12595.67 482
12596.73 474
12597.79 468
12598.86 435
12599.92 445
12600.98 414
12602.04 441
12603.10 458
12604.16 466
12605.22 428
12606.28 463
12607.34 426
12608.40 458
12609.46 465
12610.52 462
12611.58 519
12612.64 526
12613.70 492
12614.76 466
12615.83 505
12616.89 471
12617.95 512
12619.01 503
12620.07 484
12621.13 515
12622.19 508
12623.25 448
12624.32 449
12625.38 489
12626.44 502
12627.50 461
12628.56 461
12629.62 434
12630.68 437
12631.75 428
12632.81 470
12633.87 459
12634.93 435
12635.99 472
12637.05 461
12638.12 459
12639.18 457
12640.24 432
12641.30 445
12642.36 464
12643.43 466
12644.49 440
12645.55 432
12646.61 388
12647.68 438
12648.74 454
12649.80 445
12650.86 476
12651.93 465
12652.99 477
12654.05 471
12655.11 433
12656.18 427
12657.24 480
12658.30 407
12659.36 426
12660.43 521
12661.49 473
12662.55 420
12663.62 498
12664.68 471
12665.74 461
12666.81 472
12667.87 481
12668.93 459
12670.00 446
12671.06 460
12672.12 419
12673.19 397
12674.25 469
12675.31 489
12676.38 457
12677.44 494
12678.50 435
12679.57 389
12680.63 406
12681.69 424
12682.76 420
12683.82 417
12684.89 411
12685.95 412
12687.01 429
12688.08 410
12689.14 434
12690.21 464
12691.27 429
12692.33 421
12693.40 449
12694.46 444
12695.53 429
12696.59 445
12697.66 431
12698.72 469
12699.79 469
12700.85 416
12701.91 394
12702.98 457
12704.04 443
12705.11 409
12706.17 433
12707.24 396
12708.30 396
12709.37 392
12710.43 458
12711.50 474
12712.56 467
12713.63 440
12714.69 451
12715.76 440
12716.82 401
12717.89 406
12718.95 399
12720.02 423
12721.09 444
12722.15 430
12723.22 418
12724.28 437
12725.35 429
12726.41 408
12727.48 387
12728.54 429
12729.61 454
12730.68 404
12731.74 403
12732.81 439
12733.87 430
12734.94 424
12736.01 399
12737.07 376
12738.14 387
12739.20 408
12740.27 421
12741.34 398
12742.40 406
12743.47 390
12744.54 408
12745.60 432
12746.67 460
12747.74 414
12748.80 380
12749.87 409
12750.94 399
12752.00 392
12753.07 402
12754.14 447
12755.20 404
12756.27 381
12757.34 399
12758.40 407
12759.47 417
12760.54 410
12761.60 358
12762.67 349
12763.74 386
12764.81 369
12765.87 379
12766.94 360
12768.01 380
12769.08 387
12770.14 406
12771.21 423
12772.28 398
12773.35 366
12774.41 358
12775.48 403
12776.55 429
12777.62 374
12778.68 376
12779.75 380
12780.82 448
12781.89 403
12782.96 372
12784.02 358
12785.09 364
12786.16 412
12787.23 377
12788.30 419
12789.37 391
12790.43 397
12791.50 388
12792.57 377
12793.64 380
12794.71 402
12795.78 408
12796.84 384
12797.91 404
12798.98 376
12800.05 377
12801.12 399
12802.19 371
12803.26 338
12804.33 381
12805.40 387
12806.46 375
12807.53 354
12808.60 355
12809.67 395
12810.74 407
12811.81 397
12812.88 420
12813.95 340
12815.02 318
12816.09 318
12817.16 308
12818.23 341
12819.30 395
12820.37 385
12821.44 383
12822.50 372
12823.57 392
12824.64 387
12825.71 394
12826.78 383
12827.85 344
12828.92 387
12829.99 398
12831.06 363
12832.13 346
12833.20 354
12834.27 375
12835.34 358
12836.41 359
12837.49 351
12838.56 351
12839.63 374
12840.70 355
12841.77 387
12842.84 376
12843.91 347
12844.98 351
12846.05 376
12847.12 372
12848.19 362
12849.26 353
12850.33 347
12851.40 385
12852.47 382
12853.55 344
12854.62 345
12855.69 344
12856.76 322
12857.83 330
12858.90 329
12859.97 360
12861.04 401
12862.11 366
12863.19 362
12864.26 348
12865.33 376
12866.40 345
12867.47 352
12868.54 383
12869.62 387
12870.69 360
12871.76 320
12872.83 328
12873.90 357
12874.97 346
12876.05 345
12877.12 331
12878.19 333
12879.26 341
12880.33 357
12881.41 345
12882.48 331
12883.55 344
12884.62 364
12885.70 382
12886.77 363
12887.84 359
12888.91 357
12889.98 328
12891.06 337
12892.13 338
12893.20 348
12894.28 370
12895.35 359
12896.42 340
12897.49 356
12898.57 352
12899.64 331
12900.71 362
12901.79 359
12902.86 328
12903.93 379
12905.00 373
12906.08 365
12907.15 329
12908.22 322
12909.30 338
12910.37 366
12911.44 386
12912.52 340
12913.59 316
12914.66 352
12915.74 335
12916.81 352
12917.89 345
12918.96 332
12920.03 345
12921.11 330
12922.18 326
12923.25 378
12924.33 387
12925.40 378
12926.48 340
12927.55 354
12928.62 351
12929.70 342
12930.77 299
12931.85 316
12932.92 348
12934.00 316
12935.07 308
12936.14 316
12937.22 289
12938.29 335
12939.37 340
12940.44 330
12941.52 300
12942.59 282
12943.67 322
12944.74 359
12945.82 352
12946.89 346
12947.97 320
12949.04 326
12950.12 360
12951.19 363
12952.27 324
12953.34 331
12954.42 317
12955.49 354
12956.57 307
12957.64 307
12958.72 346
12959.79 337
12960.87 335
12961.94 340
12963.02 322
12964.10 372
12965.17 368
12966.25 332
12967.32 303
12968.40 300
12969.47 308
12970.55 335
12971.63 322
12972.70 371
12973.78 346
12974.85 328
12975.93 345
12977.01 339
12978.08 317
12979.16 358
12980.23 330
12981.31 309
12982.39 323
12983.46 374
12984.54 369
12985.62 330
12986.69 334
12987.77 345
12988.85 284
12989.92 330
12991.00 329
12992.08 318
12993.15 295
12994.23 285
12995.31 308
12996.38 331
12997.46 314
12998.54 320
12999.61 348
13000.69 310
13001.77 347
13002.85 374
13003.92 373
13005.00 333
13006.08 319
13007.16 306
13008.23 322
13009.31 325
13010.39 317
13011.47 344
13012.54 291
13013.62 301
13014.70 322
13015.78 342
13016.85 344
13017.93 331
13019.01 338
13020.09 341
13021.17 316
13022.24 321
13023.32 319
13024.40 334
13025.48 315
13026.56 340
13027.63 333
13028.71 376
13029.79 323
13030.87 349
13031.95 328
13033.03 312
13034.10 357
13035.18 330
13036.26 349
13037.34 305
13038.42 346
13039.50 350
13040.58 328
13041.66 323
13042.73 316
13043.81 338
13044.89 344
13045.97 317
13047.05 360
13048.13 345
13049.21 339
13050.29 364
13051.37 350
13052.45 328
13053.53 310
13054.60 345
13055.68 342
13056.76 327
13057.84 346
13058.92 336
13060.00 353
13061.08 328
13062.16 286
13063.24 286
13064.32 324
13065.40 347
13066.48 345
13067.56 322
13068.64 322
13069.72 325
13070.80 348
13071.88 376
13072.96 373
13074.04 311
13075.12 322
13076.20 327
13077.28 340
13078.36 377
13079.44 336
13080.52 324
13081.60 332
13082.68 322
13083.76 339
13084.84 301
13085.93 314
13087.01 324
13088.09 328
13089.17 338
13090.25 334
13091.33 339
13092.41 346
13093.49 324
13094.57 290
13095.65 304
13096.73 343
13097.82 302
13098.90 355
13099.98 362
13101.06 324
13102.14 342
13103.22 333
13104.30 348
13105.38 363
13106.47 350
13107.55 361
13108.63 357
13109.71 326
13110.79 313
13111.87 331
13112.96 350
13114.04 345
13115.12 373
13116.20 374
13117.28 364
13118.37 360
13119.45 332
13120.53 313
13121.61 301
13122.69 318
13123.78 324
13124.86 324
13125.94 362
13127.02 347
13128.11 335
13129.19 370
13130.27 366
13131.35 324
13132.44 336
13133.52 304
13134.60 333
13135.68 311
13136.77 322
13137.85 339
13138.93 309
13140.01 336
13141.10 340
13142.18 371
13143.26 338
13144.35 361
13145.43 326
13146.51 321
13147.60 353
13148.68 283
13149.76 263
13150.85 330
13151.93 333
13153.01 297
13154.10 304
13155.18 317
13156.26 335
13157.35 314
13158.43 297
13159.51 279
13160.60 325
13161.68 347
13162.77 307
13163.85 299
13164.93 337
13166.02 336
13167.10 336
13168.19 350
13169.27 315
13170.35 354
13171.44 353
13172.52 372
13173.61 363
13174.69 334
13175.78 313
13176.86 328
13177.94 320
13179.03 310
13180.11 328
13181.20 348
13182.28 326
13183.37 353
13184.45 303
13185.54 332
13186.62 343
13187.71 340
13188.79 328
13189.88 295
13190.96 340
13192.05 362
13193.13 346
13194.22 352
13195.30 318
13196.39 340
13197.47 349
13198.56 332
13199.64 360
13200.73 330
13201.81 328
13202.90 309
13203.98 341
13205.07 361
13206.16 345
13207.24 309
13208.33 303
13209.41 336
13210.50 349
13211.58 304
13212.67 317
13213.76 309
13214.84 315
13215.93 352
13217.01 311
13218.10 360
13219.19 369
13220.27 356
13221.36 372
13222.45 344
13223.53 328
13224.62 341
13225.70 342
13226.79 338
13227.88 311
13228.96 316
13230.05 324
13231.14 365
13232.22 364
13233.31 304
13234.40 353
13235.48 318
13236.57 312
13237.66 314
13238.74 318
13239.83 310
13240.92 350
13242.01 305
13243.09 314
13244.18 356
13245.27 360
13246.35 357
13247.44 326
13248.53 365
13249.62 366
13250.70 343
13251.79 331
13252.88 340
13253.97 338
13255.05 318
13256.14 309
13257.23 334
13258.32 347
13259.41 342
13260.49 332
13261.58 331
13262.67 336
13263.76 314
13264.85 346
13265.93 335
13267.02 343
13268.11 346
13269.20 357
13270.29 335
13271.37 379
13272.46 374
13273.55 356
13274.64 349
13275.73 373
13276.82 333
13277.91 337
13278.99 411
13280.08 383
13281.17 377
13282.26 334
13283.35 363
13284.44 372
13285.53 373
13286.62 341
13287.70 374
13288.79 360
13289.88 358
13290.97 343
13292.06 370
13293.15 309
13294.24 363
13295.33 344
13296.42 340
13297.51 374
13298.60 368
13299.69 357
13300.78 367
13301.87 352
13302.95 369
13304.04 347
13305.13 385
13306.22 367
13307.31 335
13308.40 330
13309.49 309
13310.58 351
13311.67 358
13312.76 356
13313.85 413
13314.94 397
13316.03 390
13317.12 366
13318.21 355
13319.30 329
13320.39 382
13321.48 381
13322.58 371
13323.67 343
13324.76 368
13325.85 405
13326.94 396
13328.03 372
13329.12 376
13330.21 390
13331.30 378
13332.39 363
13333.48 371
13334.57 349
13335.66 349
13336.75 372
13337.85 367
13338.94 369
13340.03 371
13341.12 406
13342.21 373
13343.30 386
13344.39 363
13345.48 397
13346.58 385
13347.67 384
13348.76 400
13349.85 395
13350.94 420
13352.03 376
13353.12 348
13354.22 341
13355.31 336
13356.40 373
13357.49 360
13358.58 379
13359.68 373
13360.77 350
13361.86 370
13362.95 357
13364.04 338
13365.14 351
13366.23 383
13367.32 383
13368.41 390
13369.51 375
13370.60 394
13371.69 370
13372.78 406
13373.87 396
13374.97 410
13376.06 361
13377.15 358
13378.25 377
13379.34 437
13380.43 429
13381.52 440
13382.62 431
13383.71 383
13384.80 359
13385.90 366
13386.99 386
13388.08 392
13389.17 406
13390.27 367
13391.36 358
13392.45 351
13393.55 375
13394.64 390
13395.73 378
13396.83 355
13397.92 362
13399.02 391
13400.11 366
13401.20 373
13402.30 378
13403.39 337
13404.48 348
13405.58 391
13406.67 379
13407.77 331
13408.86 361
13409.95 378
13411.05 380
13412.14 373
13413.24 362
13414.33 380
13415.42 390
13416.52 354
13417.61 365
13418.71 357
13419.80 397
13420.90 383
13421.99 373
13423.08 378
13424.18 379
13425.27 400
13426.37 412
13427.46 435
13428.56 376
13429.65 362
13430.75 390
13431.84 365
13432.94 332
13434.03 356
13435.13 394
13436.22 340
13437.32 335
13438.41 323
13439.51 387
13440.60 355
13441.70 344
13442.79 360
13443.89 373
13444.98 353
13446.08 369
13447.18 380
13448.27 381
13449.37 400
13450.46 332
13451.56 370
13452.65 373
13453.75 381
13454.85 341
13455.94 332
13457.04 341
13458.13 353
13459.23 353
13460.33 383
13461.42 376
13462.52 363
13463.61 360
13464.71 330
13465.81 379
13466.90 381
13468.00 397
13469.10 389
13470.19 386
13471.29 353
13472.38 386
13473.48 358
13474.58 391
13475.67 374
13476.77 436
13477.87 440
13478.96 391
13480.06 386
13481.16 396
13482.26 350
13483.35 322
13484.45 367
13485.55 320
13486.64 402
13487.74 378
13488.84 357
13489.94 372
13491.03 398
13492.13 405
13493.23 392
13494.32 430
13495.42 416
13496.52 391
13497.62 401
13498.72 375
13499.81 361
13500.91 356
13502.01 365
13503.11 395
13504.20 383
13505.30 395
13506.40 387
13507.50 392
13508.60 463
13509.69 410
13510.79 380
13511.89 417
13512.99 445
13514.09 459
13515.18 419
13516.28 377
13517.38 434
13518.48 433
13519.58 416
13520.68 391
13521.78 421
13522.87 395
13523.97 393
13525.07 412
13526.17 426
13527.27 375
13528.37 377
13529.47 371
13530.57 370
13531.66 354
13532.76 353
13533.86 379
13534.96 386
13536.06 348
13537.16 364
13538.26 355
13539.36 322
13540.46 325
13541.56 349
13542.66 374
13543.76 397
13544.86 388
13545.96 354
13547.05 361
13548.15 360
13549.25 366
13550.35 346
13551.45 360
13552.55 332
13553.65 359
13554.75 370
13555.85 354
13556.95 332
13558.05 311
13559.15 307
13560.25 316
13561.35 377
13562.45 355
13563.55 344
13564.65 323
13565.75 331
13566.85 360
13567.96 353
13569.06 363
13570.16 357
13571.26 350
13572.36 361
13573.46 365
13574.56 356
13575.66 341
13576.76 335
13577.86 361
13578.96 359
13580.06 378
13581.16 370
13582.27 329
13583.37 336
13584.47 322
13585.57 349
13586.67 331
13587.77 338
13588.87 396
13589.97 342
13591.08 349
13592.18 378
13593.28 364
13594.38 326
13595.48 343
13596.58 378
13597.68 336
13598.79 333
13599.89 351
13600.99 336
13602.09 362
13603.19 325
13604.30 364
13605.40 344
13606.50 344
13607.60 377
13608.70 408
13609.81 383
13610.91 350
13612.01 346
13613.11 359
13614.21 373
13615.32 368
13616.42 376
13617.52 363
13618.62 382
13619.73 340
13620.83 357
13621.93 346
13623.03 375
13624.14 365
13625.24 357
13626.34 350
13627.45 302
13628.55 336
13629.65 345
13630.75 361
13631.86 324
13632.96 339
13634.06 311
13635.17 360
13636.27 327
13637.37 331
13638.48 321
13639.58 364
13640.68 384
13641.79 357
13642.89 352
13643.99 397
13645.10 353
13646.20 370
13647.30 380
13648.41 366
13649.51 411
13650.62 367
13651.72 388
13652.82 343
13653.93 350
13655.03 345
13656.14 369
13657.24 330
13658.34 338
13659.45 329
13660.55 354
13661.66 366
13662.76 335
13663.87 367
13664.97 354
13666.07 331
13667.18 351
13668.28 348
13669.39 386
13670.49 382
13671.60 338
13672.70 362
13673.81 343
13674.91 352
13676.02 360
13677.12 358
13678.23 325
13679.33 362
13680.44 362
13681.54 364
13682.65 380
13683.75 362
13684.86 356
13685.96 374
13687.07 374
13688.17 356
13689.28 323
13690.38 331
13691.49 353
13692.59 378
13693.70 344
13694.80 303
13695.91 326
13697.02 375
13698.12 344
13699.23 342
13700.33 346
13701.44 386
13702.55 340
13703.65 331
13704.76 335
13705.86 318
13706.97 329
13708.08 378
13709.18 405
13710.29 385
13711.39 342
13712.50 371
13713.61 348
13714.71 348
13715.82 357
13716.93 381
13718.03 411
13719.14 358
13720.25 372
13721.35 380
13722.46 362
13723.57 338
13724.67 357
13725.78 355
13726.89 346
13727.99 330
13729.10 341
13730.21 374
13731.31 363
13732.42 350
13733.53 370
13734.64 395
13735.74 352
13736.85 386
13737.96 404
13739.07 374
13740.17 426
13741.28 399
13742.39 394
13743.50 393
13744.60 395
13745.71 390
13746.82 403
13747.93 425
13749.03 378
13750.14 392
13751.25 383
13752.36 395
13753.47 408
13754.57 392
13755.68 369
13756.79 417
13757.90 380
13759.01 374
13760.11 402
13761.22 425
13762.33 411
13763.44 429
13764.55 369
13765.66 397
13766.76 429
13767.87 426
13768.98 407
13770.09 401
13771.20 426
13772.31 416
13773.42 434
13774.53 415
13775.63 453
13776.74 471
13777.85 464
13778.96 442
13780.07 429
13781.18 469
13782.29 497
13783.40 499
13784.51 503
13785.62 475
13786.73 522
13787.83 514
13788.94 489
13790.05 486
13791.16 439
13792.27 441
13793.38 480
13794.49 441
13795.60 414
13796.71 420
13797.82 387
13798.93 402
13800.04 415
13801.15 438
13802.26 401
13803.37 436
13804.48 435
13805.59 399
13806.70 380
13807.81 376
13808.92 386
13810.03 422
13811.14 407
13812.25 420
13813.36 431
13814.47 402
13815.58 439
13816.69 406
13817.80 419
13818.91 375
13820.03 395
13821.14 415
13822.25 396
13823.36 398
13824.47 385
13825.58 383
13826.69 404
13827.80 406
13828.91 361
13830.02 372
13831.13 417
13832.25 365
13833.36 379
13834.47 388
13835.58 398
13836.69 384
13837.80 359
13838.91 331
13840.02 357
13841.14 327
13842.25 364
13843.36 383
13844.47 359
13845.58 366
13846.69 386
13847.81 408
13848.92 383
13850.03 377
13851.14 351
13852.25 397
13853.37 374
13854.48 398
13855.59 403
13856.70 393
13857.81 376
13858.93 384
13860.04 378
13861.15 371
13862.26 340
13863.38 377
13864.49 405
13865.60 430
13866.71 368
13867.83 381
13868.94 382
13870.05 365
13871.16 397
13872.28 382
13873.39 364
13874.50 395
13875.61 352
13876.73 361
13877.84 391
13878.95 419
13880.07 391
13881.18 366
13882.29 371
13883.41 368
13884.52 372
13885.63 401
13886.75 425
13887.86 404
13888.97 404
13890.09 376
13891.20 368
13892.31 383
13893.43 402
13894.54 402
13895.65 355
13896.77 403
13897.88 394
13899.00 384
13900.11 343
13901.22 414
13902.34 415
13903.45 387
13904.57 406
13905.68 427
13906.79 384
13907.91 373
13909.02 395
13910.14 365
13911.25 423
13912.37 393
13913.48 420
13914.59 405
13915.71 417
13916.82 372
13917.94 351
13919.05 357
13920.17 384
13921.28 353
13922.40 396
13923.51 411
13924.63 375
13925.74 351
13926.86 372
13927.97 350
13929.09 339
13930.20 325
13931.32 370
13932.43 359
13933.55 388
13934.66 357
13935.78 338
13936.89 401
13938.01 405
13939.12 363
13940.24 369
13941.35 350
13942.47 374
13943.59 347
13944.70 349
13945.82 335
13946.93 361
13948.05 359
13949.16 351
13950.28 345
13951.40 304
13952.51 345
13953.63 368
13954.74 344
13955.86 383
13956.98 329
13958.09 371
13959.21 366
13960.33 354
13961.44 337
13962.56 332
13963.67 351
13964.79 356
13965.91 381
13967.02 360
13968.14 348
13969.26 388
13970.37 359
13971.49 384
13972.61 328
13973.72 336
13974.84 341
13975.96 323
13977.08 304
13978.19 331
13979.31 331
13980.43 330
13981.54 314
13982.66 351
13983.78 353
13984.90 375
13986.01 345
13987.13 366
13988.25 352
13989.37 348
13990.48 353
13991.60 345
13992.72 363
13993.84 346
13994.95 369
13996.07 385
13997.19 360
13998.31 324
13999.42 352
14000.54 356
14001.66 342
14002.78 337
14003.90 350
14005.01 349
14006.13 352
14007.25 362
14008.37 355
14009.49 328
14010.61 347
14011.72 346
14012.84 343
14013.96 345
14015.08 342
14016.20 396
14017.32 381
14018.43 331
14019.55 299
14020.67 330
14021.79 389
14022.91 376
14024.03 306
14025.15 330
14026.27 320
14027.39 354
14028.50 343
14029.62 336
14030.74 354
14031.86 346
14032.98 339
14034.10 333
14035.22 347
14036.34 356
14037.46 353
14038.58 330
14039.70 335
14040.82 355
14041.94 357
14043.06 364
14044.18 384
14045.30 343
14046.41 309
14047.53 310
14048.65 383
14049.77 388
14050.89 362
14052.01 330
14053.13 347
14054.25 307
14055.37 351
14056.49 360
14057.61 366
14058.74 359
14059.86 341
14060.98 346
14062.10 341
14063.22 340
14064.34 413
14065.46 378
14066.58 344
14067.70 344
14068.82 352
14069.94 352
14071.06 364
14072.18 337
14073.30 357
14074.42 365
14075.54 345
14076.66 357
14077.79 331
14078.91 343
14080.03 375
14081.15 372
14082.27 357
14083.39 376
14084.51 411
14085.63 400
14086.76 385
14087.88 416
14089.00 370
14090.12 397
14091.24 394
14092.36 413
14093.48 408
14094.61 366
14095.73 382
14096.85 391
14097.97 389
14099.09 409
14100.22 432
14101.34 371
14102.46 391
14103.58 392
14104.70 397
14105.83 367
14106.95 433
14108.07 418
14109.19 422
14110.31 408
14111.44 454
14112.56 386
14113.68 416
14114.80 479
14115.93 397
14117.05 376
14118.17 398
14119.29 404
14120.42 413
14121.54 389
14122.66 363
14123.79 386
14124.91 402
14126.03 366
14127.15 398
14128.28 415
14129.40 412
14130.52 354
14131.65 381
14132.77 356
14133.89 363
14135.02 369
14136.14 343
14137.26 346
14138.39 342
14139.51 332
14140.63 367
14141.76 354
14142.88 393
14144.00 339
14145.13 368
14146.25 332
14147.38 288
14148.50 368
14149.62 384
14150.75 352
14151.87 370
14152.99 399
14154.12 352
14155.24 376
14156.37 355
14157.49 365
14158.62 337
14159.74 295
14160.86 344
14161.99 348
14163.11 361
14164.24 364
14165.36 348
14166.49 328
14167.61 349
14168.74 363
14169.86 335
14170.99 352
14172.11 352
14173.23 322
14174.36 353
14175.48 350
14176.61 333
14177.73 328
14178.86 305
14179.98 347
14181.11 333
14182.23 340
14183.36 351
14184.49 352
14185.61 305
14186.74 325
14187.86 351
14188.99 287
14190.11 305
14191.24 361
14192.36 346
14193.49 328
14194.61 319
14195.74 310
14196.87 352
14197.99 354
14199.12 311
14200.24 322
14201.37 290
14202.50 307
14203.62 327
14204.75 315
14205.87 363
14207.00 355
14208.13 350
14209.25 348
14210.38 337
14211.50 337
14212.63 308
14213.76 330
14214.88 340
14216.01 321
14217.14 343
14218.26 295
14219.39 346
14220.52 305
14221.64 372
14222.77 298
14223.90 325
14225.02 357
14226.15 334
14227.28 280
14228.41 299
14229.53 281
14230.66 295
14231.79 294
14232.91 306
14234.04 345
14235.17 331
14236.30 304
14237.42 299
14238.55 309
14239.68 318
14240.81 273
14241.93 281
14243.06 309
14244.19 345
14245.32 320
14246.44 278
14247.57 292
14248.70 273
14249.83 289
14250.95 327
14252.08 356
14253.21 301
14254.34 314
14255.47 324
14256.59 322
14257.72 289
14258.85 313
14259.98 313
14261.11 310
14262.24 318
14263.36 298
14264.49 283
14265.62 296
14266.75 289
14267.88 326
14269.01 292
14270.14 296
14271.26 284
14272.39 307
14273.52 293
14274.65 323
14275.78 316
14276.91 334
14278.04 301
14279.17 306
14280.30 290
14281.42 318
14282.55 291
14283.68 309
14284.81 308
14285.94 318
14287.07 288
14288.20 310
14289.33 274
14290.46 265
14291.59 263
14292.72 316
14293.85 331
14294.98 319
14296.11 365
14297.24 313
14298.37 303
14299.50 324
14300.63 322
14301.76 304
14302.89 282
14304.02 287
14305.15 301
14306.28 259
14307.41 293
14308.54 315
14309.67 310
14310.80 273
14311.93 288
14313.06 288
14314.19 289
14315.32 300
14316.45 282
14317.58 311
14318.71 319
14319.84 287
14320.97 287
14322.10 282
14323.23 291
14324.36 290
14325.49 294
14326.63 277
14327.76 287
14328.89 286
14330.02 282
14331.15 275
14332.28 283
14333.41 293
14334.54 294
14335.67 305
14336.81 277
14337.94 288
14339.07 294
14340.20 281
14341.33 287
14342.46 294
14343.59 297
14344.73 301
14345.86 309
14346.99 295
14348.12 313
14349.25 271
14350.38 283
14351.52 305
14352.65 303
14353.78 287
14354.91 312
14356.04 306
14357.18 328
14358.31 319
14359.44 313
14360.57 299
14361.71 288
14362.84 270
14363.97 295
14365.10 320
14366.24 259
14367.37 280
14368.50 311
14369.63 281
14370.77 319
14371.90 281
14373.03 259
14374.16 280
14375.30 272
14376.43 280
14377.56 242
14378.70 270
14379.83 298
14380.96 252
14382.09 276
14383.23 290
14384.36 271
14385.49 294
14386.63 324
14387.76 311
14388.89 307
14390.03 299
14391.16 283
14392.29 308
14393.43 307
14394.56 279
14395.70 275
14396.83 307
14397.96 323
14399.10 315
14400.23 299
14401.36 288
14402.50 294
14403.63 271
14404.77 266
14405.90 322
14407.03 272
14408.17 272
14409.30 285
14410.44 301
14411.57 305
14412.71 293
14413.84 288
14414.97 303
14416.11 315
14417.24 292
14418.38 266
14419.51 246
14420.65 290
14421.78 272
14422.92 270
14424.05 294
14425.19 272
14426.32 307
14427.46 323
14428.59 278
14429.73 308
14430.86 291
14432.00 281
14433.13 282
14434.27 263
14435.40 298
14436.54 285
14437.67 297
14438.81 295
14439.94 297
14441.08 283
14442.21 285
14443.35 278
14444.48 296
14445.62 282
14446.76 321
14447.89 311
14449.03 259
14450.16 288
14451.30 266
14452.43 270
14453.57 309
14454.71 356
14455.84 306
14456.98 261
14458.11 259
14459.25 273
14460.39 279
14461.52 265
14462.66 335
14463.80 303
14464.93 334
14466.07 302
14467.20 307
14468.34 312
14469.48 291
14470.61 301
14471.75 316
14472.89 319
14474.02 314
14475.16 262
14476.30 307
14477.43 309
14478.57 296
14479.71 287
14480.85 341
14481.98 292
14483.12 278
14484.26 292
14485.39 339
14486.53 319
14487.67 286
14488.81 335
14489.94 270
14491.08 263
14492.22 312
14493.36 313
14494.49 292
14495.63 303
14496.77 287
14497.91 298
14499.04 289
14500.18 320
14501.32 356
14502.46 339
14503.59 329
14504.73 292
14505.87 290
14507.01 309
14508.15 339
14509.28 333
14510.42 331
14511.56 317
14512.70 352
14513.84 340
14514.98 355
14516.11 301
14517.25 296
14518.39 327
14519.53 338
14520.67 336
14521.81 326
14522.95 325
14524.08 321
14525.22 328
14526.36 352
14527.50 350
14528.64 339
14529.78 330
14530.92 324
14532.06 340
14533.20 375
14534.33 372
14535.47 351
14536.61 358
14537.75 335
14538.89 378
14540.03 371
14541.17 298
14542.31 323
14543.45 326
14544.59 325
14545.73 338
14546.87 328
14548.01 302
14549.15 315
14550.29 321
14551.43 312
14552.57 311
14553.71 300
14554.85 306
14555.99 302
14557.13 308
14558.27 282
14559.41 305
14560.55 348
14561.69 327
14562.83 284
14563.97 287
14565.11 296
14566.25 321
14567.39 307
14568.53 321
14569.67 299
14570.81 304
14571.95 309
14573.09 330
14574.23 323
14575.37 340
14576.51 306
14577.65 312
14578.79 287
14579.94 296
14581.08 298
14582.22 296
14583.36 327
14584.50 332
14585.64 309
14586.78 315
14587.92 280
14589.06 331
14590.21 356
14591.35 282
14592.49 288
14593.63 302
14594.77 286
14595.91 300
14597.05 315
14598.20 335
14599.34 292
14600.48 290
14601.62 304
14602.76 337
14603.90 369
14605.05 331
14606.19 315
14607.33 326
14608.47 308
14609.61 290
14610.76 300
14611.90 321
14613.04 305
14614.18 335
14615.32 311
14616.47 321
14617.61 319
14618.75 334
14619.89 317
14621.04 300
14622.18 304
14623.32 331
14624.46 328
14625.61 327
14626.75 346
14627.89 265
14629.04 280
14630.18 330
14631.32 327
14632.46 326
14633.61 329
14634.75 302
14635.89 284
14637.04 311
14638.18 314
14639.32 319
14640.47 331
14641.61 335
14642.75 307
14643.90 282
14645.04 320
14646.18 366
14647.33 348
14648.47 327
14649.61 377
14650.76 372
14651.90 384
14653.05 357
14654.19 339
14655.33 312
14656.48 330
14657.62 306
14658.76 356
14659.91 327
14661.05 339
14662.20 330
14663.34 312
14664.49 292
14665.63 299
14666.77 306
14667.92 291
14669.06 276
14670.21 285
14671.35 294
14672.50 279
14673.64 299
14674.79 302
14675.93 314
14677.07 282
14678.22 306
14679.36 309
14680.51 320
14681.65 277
14682.80 276
14683.94 340
14685.09 312
14686.23 306
14687.38 278
14688.52 303
14689.67 326
14690.81 298
14691.96 310
14693.10 332
14694.25 286
14695.40 274
14696.54 261
14697.69 274
14698.83 246
14699.98 253
14701.12 254
14702.27 281
14703.41 323
14704.56 290
14705.71 287
14706.85 255
14708.00 312
14709.14 278
14710.29 262
14711.44 239
14712.58 288
14713.73 287
14714.87 301
14716.02 285
14717.17 279
14718.31 262
14719.46 274
14720.61 331
14721.75 290
14722.90 265
14724.05 264
14725.19 307
14726.34 297
14727.49 322
14728.63 281
14729.78 316
14730.93 296
14732.07 292
14733.22 326
14734.37 285
14735.51 266
14736.66 292
14737.81 289
14738.95 285
14740.10 280
14741.25 271
14742.40 285
14743.54 239
14744.69 253
14745.84 262
14746.99 274
14748.13 241
14749.28 246
14750.43 242
14751.58 271
14752.72 254
14753.87 268
14755.02 302
14756.17 288
14757.31 293
14758.46 265
14759.61 279
14760.76 272
14761.91 283
14763.05 286
14764.20 291
14765.35 317
14766.50 334
14767.65 251
14768.80 260
14769.94 247
14771.09 259
14772.24 281
14773.39 273
14774.54 294
14775.69 272
14776.83 255
14777.98 293
14779.13 275
14780.28 249
14781.43 262
14782.58 251
14783.73 252
14784.88 235
14786.03 272
14787.17 263
14788.32 275
14789.47 265
14790.62 266
14791.77 276
14792.92 279
14794.07 266
14795.22 221
14796.37 260
14797.52 272
14798.67 262
14799.82 260
14800.97 259
14802.12 254
14803.26 257
14804.41 224
14805.56 242
14806.71 275
14807.86 271
14809.01 294
14810.16 280
14811.31 261
14812.46 256
14813.61 271
14814.76 225
14815.91 248
14817.06 255
14818.21 250
14819.36 265
14820.51 251
14821.66 220
14822.82 248
14823.97 242
14825.12 230
14826.27 247
14827.42 250
14828.57 234
14829.72 253
14830.87 264
14832.02 282
14833.17 256
14834.32 255
14835.47 282
14836.62 254
14837.77 257
14838.93 261
14840.08 275
14841.23 252
14842.38 269
14843.53 254
14844.68 264
14845.83 256
14846.98 220
14848.14 250
14849.29 240
14850.44 259
14851.59 256
14852.74 271
14853.89 252
14855.04 245
14856.20 234
14857.35 250
14858.50 258
14859.65 272
14860.80 257
14861.96 232
14863.11 235
14864.26 242
14865.41 235
14866.56 245
14867.72 262
14868.87 270
14870.02 274
14871.17 242
14872.32 248
14873.48 279
14874.63 267
14875.78 254
14876.93 266
14878.09 243
14879.24 244
14880.39 281
14881.54 232
14882.70 242
14883.85 239
14885.00 270
14886.16 280
14887.31 260
14888.46 246
14889.61 231
14890.77 221
14891.92 223
14893.07 224
14894.23 239
14895.38 271
14896.53 271
14897.69 256
14898.84 243
14899.99 244
14901.15 231
14902.30 223
14903.45 243
14904.61 214
14905.76 222
14906.91 268
14908.07 253
14909.22 244
14910.38 269
14911.53 268
14912.68 251
14913.84 255
14914.99 281
14916.15 250
14917.30 240
14918.45 237
14919.61 246
14920.76 253
14921.92 228
14923.07 236
14924.22 236
14925.38 242
14926.53 226
14927.69 236
14928.84 259
14930.00 251
14931.15 265
14932.31 258
14933.46 243
14934.62 262
14935.77 243
14936.93 242
14938.08 242
14939.24 282
14940.39 250
14941.55 258
14942.70 245
14943.86 274
14945.01 245
14946.17 264
14947.32 258
14948.48 283
14949.63 237
14950.79 229
14951.94 244
14953.10 256
14954.25 233
14955.41 249
14956.56 252
14957.72 257
14958.88 267
14960.03 250
14961.19 242
14962.34 243
14963.50 255
14964.65 266
14965.81 258
14966.97 240
14968.12 230
14969.28 255
14970.43 232
14971.59 205
14972.75 223
14973.90 252
14975.06 274
14976.22 271
14977.37 269
14978.53 250
14979.69 231
14980.84 244
14982.00 242
14983.16 253
14984.31 260
14985.47 288
14986.63 246
14987.78 265
14988.94 269
14990.10 247
14991.25 245
14992.41 222
14993.57 222
14994.72 266
14995.88 246
14997.04 207
14998.20 236
14999.35 253
15000.51 285
15001.67 254
15002.82 233
15003.98 228
15005.14 227
15006.30 220
15007.45 204
15008.61 245
15009.77 256
15010.93 251
15012.09 226
15013.24 260
15014.40 228
15015.56 230
15016.72 210
15017.87 200
15019.03 246
15020.19 227
15021.35 248
15022.51 223
15023.67 207
15024.82 251
15025.98 234
15027.14 277
15028.30 267
15029.46 240
15030.62 260
15031.77 241
15032.93 263
15034.09 226
15035.25 277
15036.41 243
15037.57 221
15038.73 262
15039.88 197
15041.04 223
15042.20 250
15043.36 238
15044.52 231
15045.68 228
15046.84 213
15048.00 243
15049.16 231
15050.32 227
15051.47 203
15052.63 265
15053.79 278
15054.95 245
15056.11 217
15057.27 215
15058.43 239
15059.59 252
15060.75 253
15061.91 196
15063.07 230
15064.23 271
15065.39 262
15066.55 234
15067.71 224
15068.87 233
15070.03 272
15071.19 252
15072.35 229
15073.51 249
15074.67 211
15075.83 243
15076.99 193
15078.15 245
15079.31 240
15080.47 230
15081.63 236
15082.79 257
15083.95 242
15085.11 258
15086.27 242
15087.43 227
15088.59 216
15089.76 225
15090.92 265
15092.08 263
15093.24 201
15094.40 227
15095.56 242
15096.72 249
15097.88 266
15099.04 244
15100.20 234
15101.37 205
15102.53 226
15103.69 252
15104.85 257
15106.01 223
15107.17 243
15108.33 246
15109.50 246
15110.66 221
15111.82 245
15112.98 221
15114.14 220
15115.30 221
15116.47 209
15117.63 213
15118.79 213
15119.95 262
15121.11 287
15122.27 233
15123.44 232
15124.60 235
15125.76 253
15126.92 249
15128.09 219
15129.25 210
15130.41 219
15131.57 237
15132.73 205
15133.90 211
15135.06 217
15136.22 220
15137.38 264
15138.55 252
15139.71 255
15140.87 254
15142.04 264
15143.20 247
15144.36 223
15145.52 261
15146.69 242
15147.85 228
15149.01 285
15150.18 243
15151.34 247
15152.50 240
15153.67 229
15154.83 232
15155.99 214
15157.16 228
15158.32 274
15159.48 256
15160.65 255
15161.81 245
15162.97 229
15164.14 238
15165.30 252
15166.46 244
15167.63 212
15168.79 195
15169.95 227
15171.12 236
15172.28 231
15173.45 208
15174.61 249
15175.77 238
15176.94 251
15178.10 270
15179.27 264
15180.43 245
15181.60 240
15182.76 253
15183.92 249
15185.09 214
15186.25 255
15187.42 263
15188.58 282
15189.75 250
15190.91 241
15192.08 251
15193.24 248
15194.41 256
15195.57 245
15196.74 237
15197.90 233
15199.07 246
15200.23 256
15201.40 248
15202.56 250
15203.73 213
15204.89 236
15206.06 222
15207.22 210
15208.39 207
15209.55 239
15210.72 247
15211.88 252
15213.05 251
15214.21 236
15215.38 269
15216.54 262
15217.71 245
15218.88 242
15220.04 223
15221.21 258
15222.37 230
15223.54 235
15224.71 240
15225.87 267
15227.04 244
15228.20 232
15229.37 217
15230.54 242
15231.70 226
15232.87 255
15234.03 237
15235.20 202
15236.37 222
15237.53 255
15238.70 220
15239.87 225
15241.03 263
15242.20 267
15243.37 244
15244.53 228
15245.70 235
15246.87 245
15248.03 280
15249.20 220
15250.37 234
15251.53 237
15252.70 253
15253.87 269
15255.04 257
15256.20 216
15257.37 283
15258.54 255
15259.70 250
15260.87 251
15262.04 213
15263.21 217
15264.37 204
15265.54 222
15266.71 233
15267.88 235
15269.04 224
15270.21 250
15271.38 221
15272.55 208
15273.72 247
15274.88 266
15276.05 242
15277.22 238
15278.39 257
15279.56 293
15280.72 258
15281.89 243
15283.06 243
15284.23 205
15285.40 235
15286.56 253
15287.73 192
15288.90 201
15290.07 229
15291.24 274
15292.41 244
15293.58 229
15294.74 207
15295.91 223
15297.08 222
15298.25 242
15299.42 200
15300.59 215
15301.76 244
15302.93 249
15304.09 278
15305.26 254
15306.43 247
15307.60 224
15308.77 240
15309.94 230
15311.11 231
15312.28 235
15313.45 242
15314.62 267
15315.79 226
15316.96 238
15318.13 255
15319.30 257
15320.46 280
15321.63 234
15322.80 245
15323.97 210
15325.14 232
15326.31 255
15327.48 230
15328.65 226
15329.82 274
15330.99 280
15332.16 246
15333.33 227
15334.50 221
15335.67 235
15336.84 249
15338.01 237
15339.18 211
15340.36 226
15341.53 228
15342.70 239
15343.87 258
15345.04 220
15346.21 221
15347.38 242
15348.55 208
15349.72 213
15350.89 231
15352.06 228
15353.23 234
15354.40 245
15355.57 246
15356.75 264
15357.92 242
15359.09 256
15360.26 243
15361.43 221
15362.60 237
15363.77 227
15364.94 275
15366.11 219
15367.29 228
15368.46 275
15369.63 245
15370.80 244
15371.97 226
15373.14 216
15374.32 219
15375.49 258
15376.66 260
15377.83 241
15379.00 229
15380.17 226
15381.35 247
15382.52 235
15383.69 277
15384.86 250
15386.03 238
15387.21 244
15388.38 219
15389.55 228
15390.72 226
15391.90 227
15393.07 229
15394.24 240
15395.41 220
15396.59 220
15397.76 230
15398.93 196
15400.10 215
15401.28 205
15402.45 224
15403.62 240
15404.79 213
15405.97 213
15407.14 265
15408.31 263
15409.49 215
15410.66 250
15411.83 253
15413.01 228
15414.18 252
15415.35 206
15416.53 237
15417.70 286
15418.87 237
15420.05 235
15421.22 240
15422.39 227
15423.57 223
15424.74 249
15425.91 257
15427.09 232
15428.26 219
15429.43 255
15430.61 246
15431.78 225
15432.96 237
15434.13 219
15435.30 221
15436.48 234
15437.65 225
15438.83 245
15440.00 238
15441.17 203
15442.35 232
15443.52 244
15444.70 256
15445.87 240
15447.05 234
15448.22 210
15449.40 236
15450.57 239
15451.75 224
15452.92 248
15454.09 208
15455.27 238
15456.44 244
15457.62 244
15458.79 234
15459.97 207
15461.14 228
15462.32 228
15463.49 263
15464.67 254
15465.84 216
15467.02 276
15468.19 232
15469.37 255
15470.55 241
15471.72 237
15472.90 240
15474.07 227
15475.25 249
15476.42 236
15477.60 217
15478.77 189
15479.95 199
15481.13 216
15482.30 261
15483.48 199
15484.65 221
15485.83 206
15487.00 234
15488.18 217
15489.36 213
15490.53 214
15491.71 233
15492.89 233
15494.06 199
15495.24 227
15496.41 235
15497.59 223
15498.77 239
15499.94 208
15501.12 196
15502.30 250
15503.47 246
15504.65 246
15505.83 256
15507.00 216
15508.18 221
15509.36 235
15510.53 258
15511.71 245
15512.89 217
15514.06 235
15515.24 239
15516.42 245
15517.60 245
15518.77 223
15519.95 254
15521.13 249
15522.30 234
15523.48 201
15524.66 191
15525.84 247
15527.01 264
15528.19 228
15529.37 224
15530.55 248
15531.73 230
15532.90 225
15534.08 218
15535.26 236
15536.44 242
15537.61 253
15538.79 235
15539.97 255
15541.15 278
15542.33 244
15543.50 238
15544.68 208
15545.86 216
15547.04 209
15548.22 221
15549.40 234
15550.57 222
15551.75 245
15552.93 217
15554.11 232
15555.29 230
15556.47 242
15557.65 232
15558.82 243
15560.00 248
15561.18 233
15562.36 231
15563.54 245
15564.72 248
15565.90 258
15567.08 229
15568.26 223
15569.43 243
15570.61 235
15571.79 222
15572.97 265
15574.15 251
15575.33 227
15576.51 227
15577.69 209
15578.87 240
15580.05 230
15581.23 232
15582.41 217
15583.59 244
15584.77 239
15585.95 230
15587.13 249
15588.31 252
15589.49 212
15590.67 240
15591.85 248
15593.03 241
15594.21 260
15595.39 248
15596.57 245
15597.75 244
15598.93 254
15600.11 223
15601.29 243
15602.47 227
15603.65 227
15604.83 270
15606.01 233
15607.19 221
15608.37 252
15609.55 268
15610.73 217
15611.91 222
15613.09 250
15614.27 234
15615.45 263
15616.64 225
15617.82 222
15619.00 231
15620.18 245
15621.36 233
15622.54 238
15623.72 241
15624.90 279
15626.08 279
15627.27 241
15628.45 237
15629.63 259
15630.81 268
15631.99 268
15633.17 242
15634.35 245
15635.54 230
15636.72 246
15637.90 256
15639.08 268
15640.26 282
15641.45 263
15642.63 266
15643.81 300
15644.99 282
15646.17 272
15647.36 266
15648.54 243
15649.72 252
15650.90 225
15652.08 228
15653.27 271
15654.45 249
15655.63 300
15656.81 240
15658.00 265
15659.18 287
15660.36 267
15661.54 273
15662.73 240
15663.91 287
15665.09 268
15666.27 284
15667.46 278
15668.64 284
15669.82 296
15671.01 312
15672.19 296
15673.37 247
15674.56 248
15675.74 261
15676.92 280
15678.10 275
15679.29 308
15680.47 260
15681.65 253
15682.84 259
15684.02 268
15685.21 256
15686.39 271
15687.57 274
15688.76 276
15689.94 239
15691.12 278
15692.31 285
15693.49 274
15694.67 279
15695.86 256
15697.04 289
15698.23 264
15699.41 262
15700.59 256
15701.78 272
15702.96 245
15704.15 295
15705.33 270
15706.52 276
15707.70 267
15708.88 272
15710.07 287
15711.25 298
15712.44 271
15713.62 272
15714.81 305
15715.99 298
15717.18 248
15718.36 224
15719.55 256
15720.73 290
15721.92 273
15723.10 296
15724.29 287
15725.47 247
15726.66 260
15727.84 290
15729.03 281
15730.21 295
15731.40 299
15732.58 293
15733.77 255
15734.95 247
15736.14 293
15737.32 288
15738.51 278
15739.69 322
15740.88 284
15742.07 276
15743.25 264
15744.44 252
15745.62 268
15746.81 296
15747.99 296
15749.18 276
15750.37 265
15751.55 233
15752.74 262
15753.93 287
15755.11 287
15756.30 265
15757.48 274
15758.67 297
15759.86 307
15761.04 254
15762.23 262
15763.42 242
15764.60 279
15765.79 294
15766.98 288
15768.16 295
15769.35 277
15770.54 245
15771.72 255
15772.91 304
15774.10 297
15775.28 263
15776.47 279
15777.66 264
15778.84 263
15780.03 237
15781.22 285
15782.41 266
15783.59 234
15784.78 248
15785.97 289
15787.15 290
15788.34 272
15789.53 263
15790.72 270
15791.90 293
15793.09 293
15794.28 285
15795.47 282
15796.65 246
15797.84 268
15799.03 288
15800.22 274
15801.41 242
15802.59 251
15803.78 255
15804.97 275
15806.16 257
15807.35 270
15808.53 279
15809.72 282
15810.91 264
15812.10 255
15813.29 271
15814.48 259
15815.66 257
15816.85 226
15818.04 246
15819.23 247
15820.42 243
15821.61 257
15822.80 229
15823.98 238
15825.17 255
15826.36 263
15827.55 254
15828.74 248
15829.93 263
15831.12 234
15832.31 247
15833.50 254
15834.69 256
15835.87 235
15837.06 283
15838.25 245
15839.44 239
15840.63 249
15841.82 264
15843.01 277
15844.20 251
15845.39 252
15846.58 256
15847.77 225
15848.96 247
15850.15 261
15851.34 247
15852.53 231
15853.72 220
15854.91 264
15856.10 261
15857.29 271
15858.48 237
15859.67 230
15860.86 280
15862.05 274
15863.24 258
15864.43 265
15865.62 301
15866.81 225
15868.00 209
15869.19 236
15870.38 257
15871.57 245
15872.76 236
15873.95 281
15875.14 266
15876.33 238
15877.52 248
15878.72 256
15879.91 237
15881.10 248
15882.29 266
15883.48 231
15884.67 233
15885.86 255
15887.05 251
15888.24 269
15889.43 236
15890.63 256
15891.82 243
15893.01 255
15894.20 228
15895.39 216
15896.58 220
15897.77 235
15898.97 278
15900.16 258
15901.35 251
15902.54 219
15903.73 222
15904.92 245
15906.12 221
15907.31 232
15908.50 246
15909.69 238
15910.88 258
15912.08 253
15913.27 218
15914.46 236
15915.65 232
15916.85 262
15918.04 240
15919.23 249
15920.42 237
15921.61 229
15922.81 228
15924.00 253
15925.19 254
15926.38 261
15927.58 276
15928.77 254
15929.96 258
15931.16 247
15932.35 275
15933.54 222
15934.73 228
15935.93 246
15937.12 247
15938.31 240
15939.51 234
15940.70 245
15941.89 240
15943.09 258
15944.28 254
15945.47 260
15946.67 247
15947.86 250
15949.05 271
15950.25 238
15951.44 287
15952.63 236
15953.83 249
15955.02 233
15956.21 227
15957.41 241
15958.60 269
15959.80 205
15960.99 212
15962.18 228
15963.38 220
15964.57 238
15965.77 249
15966.96 222
15968.15 229
15969.35 236
15970.54 235
15971.74 232
15972.93 238
15974.13 234
15975.32 233
15976.51 225
15977.71 215
15978.90 205
15980.10 208
15981.29 255
15982.49 231
15983.68 174
15984.88 203
15986.07 238
15987.27 223
15988.46 207
15989.66 204
15990.85 224
15992.05 233
15993.24 239
15994.44 213
15995.63 230
15996.83 237
15998.02 226
15999.22 234
16000.41 225
16001.61 212
16002.80 201
16004.00 210
16005.20 215
16006.39 215
16007.59 207
16008.78 232
16009.98 210
16011.17 217
16012.37 228
16013.57 220
16014.76 232
16015.96 234
16017.15 227
16018.35 236
16019.55 191
16020.74 224
16021.94 232
16023.13 228
16024.33 221
16025.53 256
16026.72 233
16027.92 223
16029.12 208
16030.31 197
16031.51 243
16032.71 246
16033.90 230
16035.10 232
16036.30 222
16037.49 229
16038.69 208
16039.89 218
16041.08 211
16042.28 253
16043.48 219
16044.67 219
16045.87 276
16047.07 225
16048.27 220
16049.46 233
16050.66 226
16051.86 221
16053.06 202
16054.25 230
16055.45 210
16056.65 188
16057.84 233
16059.04 236
16060.24 249
16061.44 223
16062.64 227
16063.83 226
16065.03 237
16066.23 251
16067.43 226
16068.62 225
16069.82 204
16071.02 196
16072.22 209
16073.42 187
16074.62 212
16075.81 209
16077.01 224
16078.21 222
16079.41 216
16080.61 206
16081.81 213
16083.00 207
16084.20 248
16085.40 192
16086.60 217
16087.80 221
16089.00 226
16090.20 197
16091.39 199
16092.59 223
16093.79 247
16094.99 235
16096.19 189
16097.39 211
16098.59 214
16099.79 211
16100.99 172
16102.19 210
16103.38 185
16104.58 204
16105.78 177
16106.98 214
16108.18 204
16109.38 198
16110.58 214
16111.78 226
16112.98 198
16114.18 237
16115.38 209
16116.58 226
16117.78 260
16118.98 192
16120.18 188
16121.38 204
16122.58 247
16123.78 177
16124.98 233
16126.18 219
16127.38 228
16128.58 187
16129.78 198
16130.98 204
16132.18 246
16133.38 210
16134.58 199
16135.78 179
16136.98 200
16138.18 217
16139.38 194
16140.58 191
16141.78 217
16142.98 223
16144.19 222
16145.39 201
16146.59 216
16147.79 188
16148.99 192
16150.19 197
16151.39 183
16152.59 200
16153.79 226
16154.99 189
16156.20 172
16157.40 187
16158.60 194
16159.80 191
16161.00 202
16162.20 201
16163.40 233
16164.61 202
16165.81 215
16167.01 206
16168.21 173
16169.41 210
16170.61 178
16171.82 186
16173.02 204
16174.22 232
16175.42 178
16176.62 216
16177.82 227
16179.03 229
16180.23 220
16181.43 230
16182.63 203
16183.84 213
16185.04 190
16186.24 208
16187.44 200
16188.65 205
16189.85 217
16191.05 222
16192.25 249
16193.46 209
16194.66 261
16195.86 197
16197.06 191
16198.27 235
16199.47 194
16200.67 234
16201.87 192
16203.08 205
16204.28 215
16205.48 194
16206.69 173
16207.89 179
16209.09 230
16210.30 204
16211.50 198
16212.70 195
16213.91 187
16215.11 196
16216.31 200
16217.52 217
16218.72 208
16219.92 194
16221.13 194
16222.33 198
16223.53 246
16224.74 236
16225.94 228
16227.15 178
16228.35 214
16229.55 217
16230.76 196
16231.96 210
16233.17 204
16234.37 202
16235.57 204
16236.78 189
16237.98 204
16239.19 202
16240.39 189
16241.60 208
16242.80 233
16244.00 208
16245.21 194
16246.41 218
16247.62 185
16248.82 220
16250.03 206
16251.23 195
16252.44 211
16253.64 223
16254.85 218
16256.05 205
16257.26 206
16258.46 201
16259.67 221
16260.87 225
16262.08 215
16263.28 228
16264.49 212
16265.69 191
16266.90 195
16268.10 220
16269.31 227
16270.51 208
16271.72 184
16272.93 193
16274.13 180
16275.34 214
16276.54 232
16277.75 210
16278.95 230
16280.16 197
16281.37 225
16282.57 219
16283.78 213
16284.98 194
16286.19 202
16287.40 212
16288.60 233
16289.81 219
16291.01 216
16292.22 221
16293.43 212
16294.63 192
16295.84 193
16297.05 204
16298.25 211
16299.46 189
16300.67 215
16301.87 185
16303.08 202
16304.29 190
16305.49 205
16306.70 220
16307.91 203
16309.11 203
16310.32 209
16311.53 197
16312.73 229
16313.94 230
16315.15 231
16316.36 257
16317.56 220
16318.77 216
16319.98 195
16321.19 237
16322.39 214
16323.60 246
16324.81 210
16326.02 225
16327.22 250
16328.43 217
16329.64 222
16330.85 214
16332.05 234
16333.26 230
16334.47 218
16335.68 225
16336.88 209
16338.09 221
16339.30 188
16340.51 196
16341.72 215
16342.93 194
16344.13 212
16345.34 204
16346.55 196
16347.76 198
16348.97 216
16350.18 203
16351.38 215
16352.59 227
16353.80 214
16355.01 211
16356.22 209
16357.43 235
16358.64 194
16359.84 218
16361.05 202
16362.26 204
16363.47 216
16364.68 225
16365.89 194
16367.10 190
16368.31 198
16369.52 198
16370.73 224
16371.93 213
16373.14 201
16374.35 206
16375.56 210
16376.77 187
16377.98 225
16379.19 194
16380.40 198
16381.61 195
16382.82 231
16384.03 212
16385.24 212
16386.45 217
16387.66 219
16388.87 213
16390.08 197
16391.29 230
16392.50 227
16393.71 214
16394.92 198
16396.13 187
16397.34 193
16398.55 203
16399.76 196
16400.97 209
16402.18 201
16403.39 188
16404.60 188
16405.81 218
16407.02 205
16408.23 240
16409.44 209
16410.65 215
16411.86 199
16413.08 191
16414.29 219
16415.50 198
16416.71 199
16417.92 209
16419.13 200
16420.34 206
16421.55 195
16422.76 155
16423.97 177
16425.19 170
16426.40 197
16427.61 197
16428.82 189
16430.03 220
16431.24 184
16432.45 182
16433.67 217
16434.88 201
16436.09 234
16437.30 216
16438.51 184
16439.72 183
16440.94 204
16442.15 234
16443.36 203
16444.57 184
16445.78 201
16446.99 198
16448.21 199
16449.42 217
16450.63 193
16451.84 220
16453.06 221
16454.27 175
16455.48 224
16456.69 205
16457.90 200
16459.12 194
16460.33 207
16461.54 206
16462.75 208
16463.97 184
16465.18 216
16466.39 190
16467.61 200
16468.82 233
16470.03 223
16471.24 212
16472.46 207
16473.67 202
16474.88 211
16476.10 193
16477.31 164
16478.52 195
16479.74 167
16480.95 172
16482.16 167
16483.38 192
16484.59 198
16485.80 217
16487.02 210
16488.23 207
16489.44 225
16490.66 202
16491.87 194
16493.08 197
16494.30 206
16495.51 194
16496.73 211
16497.94 148
16499.15 191
16500.37 198
16501.58 205
16502.80 188
16504.01 200
16505.22 183
16506.44 215
16507.65 250
16508.87 214
16510.08 197
16511.30 178
16512.51 199
16513.72 214
16514.94 194
16516.15 209
16517.37 199
16518.58 162
16519.80 193
16521.01 189
16522.23 169
16523.44 184
16524.66 206
16525.87 186
16527.09 173
16528.30 196
16529.52 211
16530.73 181
16531.95 182
16533.16 189
16534.38 173
16535.59 184
16536.81 184
16538.02 194
16539.24 199
16540.45 210
16541.67 195
16542.89 184
16544.10 175
16545.32 204
16546.53 170
16547.75 189
16548.96 187
16550.18 212
16551.40 216
16552.61 186
16553.83 205
16555.04 185
16556.26 199
16557.48 189
16558.69 217
16559.91 210
16561.12 198
16562.34 180
16563.56 180
16564.77 185
16565.99 205
16567.21 198
16568.42 217
16569.64 187
16570.86 208
16572.07 230
16573.29 198
16574.51 230
16575.72 190
16576.94 188
16578.16 204
16579.37 189
16580.59 198
16581.81 217
16583.02 212
16584.24 245
16585.46 211
16586.68 180
16587.89 194
16589.11 213
16590.33 234
16591.54 206
16592.76 176
16593.98 195
16595.20 224
16596.41 221
16597.63 219
16598.85 228
16600.07 214
16601.29 204
16602.50 222
16603.72 187
16604.94 194
16606.16 201
16607.37 191
16608.59 196
16609.81 205
16611.03 210
16612.25 202
16613.46 195
16614.68 220
16615.90 235
16617.12 174
16618.34 200
16619.56 211
16620.77 192
16621.99 234
16623.21 199
16624.43 194
16625.65 164
16626.87 198
16628.09 207
16629.30 189
16630.52 179
16631.74 196
16632.96 210
16634.18 193
16635.40 205
16636.62 197
16637.84 219
16639.06 234
16640.28 209
16641.49 237
16642.71 221
16643.93 211
16645.15 193
16646.37 198
16647.59 186
16648.81 177
16650.03 198
16651.25 182
16652.47 198
16653.69 173
16654.91 211
16656.13 183
16657.35 209
16658.57 226
16659.79 185
16661.01 189
16662.23 178
16663.45 170
16664.67 185
16665.89 177
16667.11 185
16668.33 165
16669.55 167
16670.77 186
16671.99 209
16673.21 176
16674.43 165
16675.65 190
16676.87 189
16678.09 186
16679.31 162
16680.53 193
16681.75 195
16682.97 213
16684.19 171
16685.42 220
16686.64 192
16687.86 208
16689.08 220
16690.30 202
16691.52 211
16692.74 209
16693.96 211
16695.18 189
16696.40 168
16697.63 183
16698.85 200
16700.07 230
16701.29 218
16702.51 203
16703.73 183
16704.95 203
16706.18 209
16707.40 174
16708.62 193
16709.84 205
16711.06 220
16712.28 221
16713.51 195
16714.73 174
16715.95 196
16717.17 220
16718.39 211
16719.62 214
16720.84 183
16722.06 185
16723.28 203
16724.50 212
16725.73 204
16726.95 205
16728.17 204
16729.39 195
16730.62 186
16731.84 176
16733.06 182
16734.28 210
16735.51 188
16736.73 171
16737.95 207
16739.18 192
16740.40 186
16741.62 176
16742.84 173
16744.07 211
16745.29 170
16746.51 190
16747.74 195
16748.96 183
16750.18 191
16751.41 220
16752.63 185
16753.85 195
16755.08 204
16756.30 196
16757.52 196
16758.75 148
16759.97 186
16761.19 199
16762.42 191
16763.64 180
16764.86 187
16766.09 164
16767.31 190
16768.54 163
16769.76 203
16770.98 195
16772.21 169
16773.43 225
16774.66 198
16775.88 166
16777.10 171
16778.33 209
16779.55 183
16780.78 167
16782.00 187
16783.22 185
16784.45 186
16785.67 212
16786.90 170
16788.12 194
16789.35 198
16790.57 193
16791.80 199
16793.02 209
16794.25 155
16795.47 164
16796.70 175
16797.92 194
16799.15 168
16800.37 186
16801.60 184
16802.82 200
16804.05 208
16805.27 202
16806.50 195
16807.72 157
16808.95 154
16810.17 164
16811.40 184
16812.62 196
16813.85 171
16815.07 210
16816.30 181
16817.53 216
16818.75 178
16819.98 191
16821.20 183
16822.43 184
16823.65 200
16824.88 184
16826.11 185
16827.33 186
16828.56 173
16829.78 140
16831.01 151
16832.24 209
16833.46 198
16834.69 190
16835.92 183
16837.14 187
16838.37 219
16839.60 221
16840.82 178
16842.05 185
16843.27 203
16844.50 213
16845.73 199
16846.96 214
16848.18 169
16849.41 187
16850.64 180
16851.86 176
16853.09 192
16854.32 208
16855.54 172
16856.77 217
16858.00 193
16859.22 198
16860.45 185
16861.68 208
16862.91 195
16864.13 181
16865.36 183
16866.59 212
16867.82 208
16869.04 217
16870.27 180
16871.50 169
16872.73 190
16873.95 196
16875.18 165
16876.41 199
16877.64 193
16878.87 207
16880.09 193
16881.32 162
16882.55 177
16883.78 196
16885.01 199
16886.23 184
16887.46 192
16888.69 192
16889.92 197
16891.15 191
16892.38 206
16893.60 220
16894.83 197
16896.06 196
16897.29 216
16898.52 250
16899.75 183
16900.98 181
16902.20 191
16903.43 201
16904.66 177
16905.89 188
16907.12 191
16908.35 168
16909.58 179
16910.81 202
16912.04 192
16913.26 201
16914.49 199
16915.72 195
16916.95 215
16918.18 206
16919.41 187
16920.64 195
16921.87 214
16923.10 194
16924.33 175
16925.56 192
16926.79 185
16928.02 184
16929.25 174
16930.48 185
16931.71 192
16932.94 165
16934.17 181
16935.40 193
16936.63 179
16937.86 190
16939.09 195
16940.32 144
16941.55 180
16942.78 200
16944.01 206
16945.24 172
16946.47 201
16947.70 181
16948.93 186
16950.16 178
16951.39 200
16952.62 197
16953.85 187
16955.08 177
16956.31 206
16957.54 186
16958.77 152
16960.01 163
16961.24 185
16962.47 193
16963.70 158
16964.93 171
16966.16 178
16967.39 190
16968.62 182
16969.85 187
16971.08 182
16972.32 196
16973.55 212
16974.78 182
16976.01 175
16977.24 185
16978.47 200
16979.70 185
16980.94 180
16982.17 199
16983.40 205
16984.63 191
16985.86 193
16987.10 165
16988.33 160
16989.56 198
16990.79 203
16992.02 174
16993.26 187
16994.49 188
16995.72 176
16996.95 184
16998.18 195
16999.42 198
17000.65 171
17001.88 176
17003.11 181
17004.35 190
17005.58 175
17006.81 164
17008.04 190
17009.28 175
17010.51 200
17011.74 198
17012.97 187
17014.21 188
17015.44 190
17016.67 187
17017.91 181
17019.14 171
17020.37 180
17021.60 176
17022.84 167
17024.07 156
17025.30 150
17026.54 181
17027.77 203
17029.00 203
17030.24 183
17031.47 167
17032.70 182
17033.94 177
17035.17 198
17036.41 182
17037.64 182
17038.87 161
17040.11 175
17041.34 189
17042.57 178
17043.81 173
17045.04 173
17046.28 164
17047.51 160
17048.74 184
17049.98 196
17051.21 206
17052.45 158
17053.68 177
17054.92 170
17056.15 152
17057.38 186
17058.62 176
17059.85 166
17061.09 165
17062.32 175
17063.56 189
17064.79 172
17066.03 170
17067.26 187
17068.50 177
17069.73 169
17070.97 187
17072.20 190
17073.44 210
17074.67 175
17075.91 161
17077.14 165
17078.38 190
17079.61 188
17080.85 168
17082.08 184
17083.32 205
17084.55 165
17085.79 193
17087.02 177
17088.26 171
17089.49 192
17090.73 185
17091.97 187
17093.20 189
17094.44 201
17095.67 199
17096.91 188
17098.14 169
17099.38 199
17100.62 189
17101.85 186
17103.09 186
17104.32 185
17105.56 209
17106.80 209
17108.03 210
17109.27 205
17110.51 172
17111.74 175
17112.98 191
17114.21 157
17115.45 165
17116.69 183
17117.92 204
17119.16 179
17120.40 195
17121.63 181
17122.87 191
17124.11 170
17125.34 167
17126.58 184
17127.82 188
17129.06 188
17130.29 165
17131.53 186
17132.77 197
17134.00 209
17135.24 185
17136.48 175
17137.72 174
17138.95 196
17140.19 190
17141.43 187
17142.67 173
17143.90 201
17145.14 171
17146.38 175
17147.62 202
17148.85 174
17150.09 195
17151.33 181
17152.57 170
17153.80 186
17155.04 184
17156.28 188
17157.52 194
17158.76 179
17159.99 182
17161.23 182
17162.47 191
17163.71 175
17164.95 191
17166.19 167
17167.42 164
17168.66 165
17169.90 176
17171.14 197
17172.38 176
17173.62 179
17174.86 177
17176.09 198
17177.33 178
17178.57 157
17179.81 166
17181.05 196
17182.29 190
17183.53 179
17184.77 172
17186.01 168
17187.24 187
17188.48 182
17189.72 189
17190.96 179
17192.20 170
17193.44 141
17194.68 185
17195.92 177
17197.16 190
17198.40 184
17199.64 195
17200.88 168
17202.12 153
17203.36 158
17204.60 168
17205.84 186
17207.08 165
17208.32 189
17209.56 197
17210.80 182
17212.04 191
17213.28 215
17214.52 172
17215.76 174
17217.00 210
17218.24 186
17219.48 164
17220.72 158
17221.96 149
17223.20 146
17224.44 164
17225.68 168
17226.92 189
17228.16 209
17229.40 204
17230.64 201
17231.88 156
17233.12 164
17234.36 193
17235.60 192
17236.85 207
17238.09 200
17239.33 174
17240.57 163
17241.81 179
17243.05 156
17244.29 187
17245.53 181
17246.77 192
17248.02 198
17249.26 181
17250.50 171
17251.74 195
17252.98 191
17254.22 167
17255.46 181
17256.71 187
17257.95 200
17259.19 192
17260.43 171
17261.67 174
17262.91 178
17264.16 190
17265.40 186
17266.64 168
17267.88 181
17269.12 163
17270.37 173
17271.61 189
17272.85 198
17274.09 190
17275.34 168
17276.58 189
17277.82 142
17279.06 171
17280.30 189
17281.55 178
17282.79 173
17284.03 177
17285.27 184
17286.52 187
17287.76 174
17289.00 189
17290.25 172
17291.49 188
17292.73 181
17293.97 169
17295.22 155
17296.46 210
17297.70 192
17298.95 172
17300.19 189
17301.43 170
17302.68 190
17303.92 174
17305.16 200
17306.41 208
17307.65 173
17308.89 199
17310.14 197
17311.38 159
17312.62 163
17313.87 177
17315.11 192
17316.36 154
17317.60 182
17318.84 184
17320.09 173
17321.33 185
17322.58 195
17323.82 155
17325.06 182
17326.31 157
17327.55 155
17328.80 178
17330.04 200
17331.28 196
17332.53 207
17333.77 155
17335.02 146
17336.26 192
17337.51 173
17338.75 147
17340.00 195
17341.24 149
17342.48 166
17343.73 186
17344.97 185
17346.22 156
17347.46 174
17348.71 187
17349.95 176
17351.20 181
17352.44 181
17353.69 173
17354.93 167
17356.18 177
17357.42 186
17358.67 207
17359.92 178
17361.16 182
17362.41 191
17363.65 201
17364.90 188
17366.14 179
17367.39 199
17368.63 199
17369.88 212
17371.13 175
17372.37 194
17373.62 191
17374.86 173
17376.11 201
17377.35 217
17378.60 180
17379.85 180
17381.09 187
17382.34 189
17383.59 172
17384.83 204
17386.08 189
17387.32 200
17388.57 200
17389.82 201
17391.06 199
17392.31 185
17393.56 188
17394.80 182
17396.05 218
17397.30 187
17398.54 154
17399.79 162
17401.04 175
17402.28 187
17403.53 160
17404.78 153
17406.02 169
17407.27 157
17408.52 173
17409.77 172
17411.01 186
17412.26 187
17413.51 188
17414.75 184
17416.00 192
17417.25 174
17418.50 196
17419.74 203
17420.99 198
17422.24 177
17423.49 172
17424.73 195
17425.98 158
17427.23 162
17428.48 152
17429.73 200
17430.97 199
17432.22 184
17433.47 167
17434.72 168
17435.97 188
17437.21 181
17438.46 179
17439.71 176
17440.96 151
17442.21 161
17443.45 182
17444.70 174
17445.95 160
17447.20 199
17448.45 209
17449.70 186
17450.95 162
17452.19 157
17453.44 172
17454.69 158
17455.94 184
17457.19 199
17458.44 165
17459.69 177
17460.94 165
17462.19 163
17463.43 182
17464.68 153
17465.93 172
17467.18 171
17468.43 151
17469.68 148
17470.93 175
17472.18 172
17473.43 157
17474.68 154
17475.93 200
17477.18 174
17478.43 163
17479.68 167
17480.93 160
17482.18 183
17483.43 177
17484.68 182
17485.93 173
17487.17 205
17488.42 186
17489.67 211
17490.92 186
17492.18 185
17493.43 217
17494.68 187
17495.93 195
17497.18 185
17498.43 189
17499.68 174
17500.93 189
17502.18 183
17503.43 193
17504.68 199
17505.93 217
17507.18 203
17508.43 165
17509.68 176
17510.93 199
17512.18 215
17513.43 175
17514.68 178
17515.94 197
17517.19 190
17518.44 162
17519.69 167
17520.94 154
17522.19 184
17523.44 186
17524.69 180
17525.94 171
17527.20 181
17528.45 193
17529.70 169
17530.95 175
17532.20 193
17533.45 201
17534.70 188
17535.96 183
17537.21 192
17538.46 190
17539.71 185
17540.96 173
17542.22 157
17543.47 188
17544.72 196
17545.97 213
17547.22 188
17548.48 167
17549.73 205
17550.98 197
17552.23 192
17553.48 155
17554.74 176
17555.99 197
17557.24 168
17558.49 173
17559.75 184
17561.00 184
17562.25 196
17563.50 175
17564.76 184
17566.01 171
17567.26 196
17568.52 180
17569.77 167
17571.02 174
17572.27 170
17573.53 207
17574.78 194
17576.03 156
17577.29 177
17578.54 163
17579.79 185
17581.05 177
17582.30 162
17583.55 166
17584.81 198
17586.06 204
17587.31 187
17588.57 192
17589.82 196
17591.07 206
17592.33 216
17593.58 176
17594.83 173
17596.09 196
17597.34 209
17598.60 210
17599.85 201
17601.10 173
17602.36 198
17603.61 200
17604.87 179
17606.12 194
17607.37 172
17608.63 175
17609.88 187
17611.14 205
17612.39 183
17613.65 177
17614.90 178
17616.16 198
17617.41 227
17618.66 220
17619.92 177
17621.17 187
17622.43 194
17623.68 214
17624.94 227
17626.19 199
17627.45 205
17628.70 190
17629.96 191
17631.21 203
17632.47 188
17633.72 239
17634.98 211
17636.23 206
17637.49 209
17638.74 177
17640.00 174
17641.26 203
17642.51 192
17643.77 166
17645.02 173
17646.28 198
17647.53 216
17648.79 208
17650.04 184
17651.30 208
17652.56 177
17653.81 182
17655.07 164
17656.32 184
17657.58 191
17658.84 197
17660.09 196
17661.35 164
17662.60 204
17663.86 199
17665.12 213
17666.37 178
17667.63 188
17668.89 174
17670.14 197
17671.40 202
17672.66 186
17673.91 170
17675.17 193
17676.43 157
17677.68 152
17678.94 162
17680.20 156
17681.45 178
17682.71 184
17683.97 149
17685.22 163
17686.48 182
17687.74 161
17688.99 179
17690.25 167
17691.51 187
17692.77 167
17694.02 179
17695.28 194
17696.54 184
17697.80 172
17699.05 195
17700.31 160
17701.57 176
17702.83 203
17704.08 165
17705.34 176
17706.60 165
17707.86 192
17709.11 185
17710.37 175
17711.63 169
17712.89 181
17714.15 170
17715.40 164
17716.66 167
17717.92 188
17719.18 174
17720.44 162
17721.70 167
17722.95 163
17724.21 171
17725.47 187
17726.73 189
17727.99 172
17729.25 184
17730.51 194
17731.76 177
17733.02 148
17734.28 167
17735.54 173
17736.80 177
17738.06 158
17739.32 181
17740.58 187
17741.83 179
17743.09 225
17744.35 186
17745.61 150
17746.87 171
17748.13 174
17749.39 178
17750.65 182
17751.91 164
17753.17 142
17754.43 177
17755.69 158
17756.95 172
17758.21 165
17759.47 151
17760.73 174
17761.98 179
17763.24 144
17764.50 201
17765.76 184
17767.02 170
17768.28 152
17769.54 155
17770.80 149
17772.06 164
17773.32 181
17774.58 187
17775.84 141
17777.11 165
17778.37 145
17779.63 194
17780.89 167
17782.15 163
17783.41 191
17784.67 183
17785.93 177
17787.19 151
17788.45 195
17789.71 188
17790.97 195
17792.23 190
17793.49 186
17794.75 167
17796.01 183
17797.28 174
17798.54 177
17799.80 182
17801.06 186
17802.32 165
17803.58 190
17804.84 168
17806.10 185
17807.37 189
17808.63 143
17809.89 158
17811.15 166
17812.41 195
17813.67 173
17814.93 165
17816.20 167
17817.46 174
17818.72 175
17819.98 152
17821.24 176
17822.50 172
17823.77 185
17825.03 153
17826.29 163
17827.55 170
17828.81 176
17830.08 178
17831.34 186
17832.60 178
17833.86 195
17835.13 177
17836.39 187
17837.65 191
17838.91 168
17840.18 183
17841.44 164
17842.70 186
17843.96 173
17845.23 171
17846.49 160
17847.75 197
17849.01 185
17850.28 153
17851.54 173
17852.80 188
17854.07 204
17855.33 161
17856.59 172
17857.86 189
17859.12 187
17860.38 158
17861.65 159
17862.91 164
17864.17 184
17865.44 185
17866.70 201
17867.96 166
17869.23 161
17870.49 179
17871.75 166
17873.02 156
17874.28 182
17875.54 176
17876.81 185
17878.07 165
17879.34 190
17880.60 166
17881.86 159
17883.13 201
17884.39 186
17885.66 148
17886.92 162
17888.18 194
17889.45 192
17890.71 179
17891.98 165
17893.24 207
17894.51 175
17895.77 184
17897.04 165
17898.30 183
17899.56 178
17900.83 200
17902.09 195
17903.36 194
17904.62 176
17905.89 164
17907.15 179
17908.42 191
17909.68 163
17910.95 161
17912.21 183
17913.48 182
17914.74 215
17916.01 182
17917.27 177
17918.54 182
17919.80 180
17921.07 167
17922.34 174
17923.60 187
17924.87 171
17926.13 146
17927.40 158
17928.66 177
17929.93 179
17931.19 185
17932.46 179
17933.73 174
17934.99 161
17936.26 173
17937.52 178
17938.79 175
17940.06 151
17941.32 196
17942.59 177
17943.85 179
17945.12 183
17946.39 179
17947.65 171
17948.92 165
17950.19 192
17951.45 179
17952.72 166
17953.99 146
17955.25 142
17956.52 150
17957.79 151
17959.05 205
17960.32 185
17961.59 171
17962.85 173
17964.12 160
17965.39 168
17966.65 184
17967.92 193
17969.19 195
17970.45 188
17971.72 180
17972.99 172
17974.26 175
17975.52 143
17976.79 172
17978.06 149
17979.33 175
17980.59 170
17981.86 175
17983.13 185
17984.40 179
17985.66 166
17986.93 150
17988.20 167
17989.47 156
17990.73 166
17992.00 153
17993.27 179
17994.54 167
17995.81 187
17997.07 199
17998.34 210
17999.61 175
18000.88 151
18002.15 167
18003.42 150
18004.68 175
18005.95 155
18007.22 166
18008.49 159
18009.76 146
18011.03 160
18012.30 175
18013.56 155
18014.83 160
18016.10 171
18017.37 188
18018.64 188
18019.91 174
18021.18 179
18022.45 205
18023.71 179
18024.98 161
18026.25 159
18027.52 156
18028.79 159
18030.06 167
18031.33 180
18032.60 166
18033.87 182
18035.14 193
18036.41 175
18037.68 175
18038.95 153
18040.22 162
18041.49 169
18042.76 187
18044.02 195
18045.29 170
18046.56 156
18047.83 188
18049.10 162
18050.37 182
18051.64 166
18052.91 157
18054.18 162
18055.45 169
18056.72 146
18057.99 172
18059.27 207
18060.54 171
18061.81 167
18063.08 164
18064.35 148
18065.62 182
18066.89 158
18068.16 167
18069.43 153
18070.70 153
18071.97 177
18073.24 196
18074.51 150
18075.78 151
18077.05 146
18078.32 169
18079.60 181
18080.87 156
18082.14 161
18083.41 140
18084.68 193
18085.95 169
18087.22 166
18088.49 192
18089.77 176
18091.04 171
18092.31 194
18093.58 200
18094.85 177
18096.12 181
18097.39 177
18098.67 206
18099.94 162
18101.21 175
18102.48 193
18103.75 199
18105.02 162
18106.30 145
18107.57 167
18108.84 194
18110.11 186
18111.38 167
18112.66 166
18113.93 206
18115.20 176
18116.47 171
18117.75 173
18119.02 147
18120.29 151
18121.56 157
18122.84 183
18124.11 193
18125.38 182
18126.65 170
18127.93 175
18129.20 184
18130.47 160
18131.74 188
18133.02 185
18134.29 187
18135.56 167
18136.84 181
18138.11 171
18139.38 166
18140.66 156
18141.93 186
18143.20 186
18144.48 177
18145.75 162
18147.02 173
18148.30 202
18149.57 189
18150.84 181
18152.12 178
18153.39 171
18154.66 195
18155.94 179
18157.21 163
18158.48 177
18159.76 174
18161.03 177
18162.31 175
18163.58 187
18164.85 166
18166.13 172
18167.40 161
18168.68 175
18169.95 176
18171.22 166
18172.50 187
18173.77 166
18175.05 192
18176.32 203
18177.60 196
18178.87 190
18180.15 181
18181.42 185
18182.69 166
18183.97 164
18185.24 177
18186.52 180
18187.79 233
18189.07 194
18190.34 169
18191.62 196
18192.89 200
18194.17 169
18195.44 179
18196.72 163
18197.99 131
18199.27 185
18200.54 186
18201.82 180
18203.09 215
18204.37 194
18205.65 195
18206.92 204
18208.20 171
18209.47 174
18210.75 160
18212.02 173
18213.30 174
18214.57 161
18215.85 180
18217.13 146
18218.40 173
18219.68 161
18220.95 185
18222.23 173
18223.51 182
18224.78 172
18226.06 175
18227.33 171
18228.61 164
18229.89 188
18231.16 177
18232.44 148
18233.72 189
18234.99 181
18236.27 186
18237.55 159
18238.82 149
18240.10 186
18241.38 178
18242.65 170
18243.93 176
18245.21 152
18246.48 167
18247.76 187
18249.04 181
18250.31 171
18251.59 161
18252.87 191
18254.15 204
18255.42 170
18256.70 170
18257.98 162
18259.25 174
18260.53 153
18261.81 167
18263.09 165
18264.36 160
18265.64 185
18266.92 187
18268.20 201
18269.47 152
18270.75 174
18272.03 169
18273.31 166
18274.59 148
18275.86 190
18277.14 189
18278.42 174
18279.70 173
18280.98 162
18282.25 151
18283.53 162
18284.81 147
18286.09 172
18287.37 181
18288.64 197
18289.92 214
18291.20 149
18292.48 174
18293.76 168
18295.04 162
18296.32 155
18297.59 170
18298.87 152
18300.15 163
18301.43 179
18302.71 213
18303.99 169
18305.27 150
18306.55 182
18307.83 191
18309.10 169
18310.38 176
18311.66 188
18312.94 177
18314.22 178
18315.50 154
18316.78 144
18318.06 147
18319.34 158
18320.62 171
18321.90 171
18323.18 160
18324.46 156
18325.74 173
18327.02 154
18328.30 164
18329.58 172
18330.86 163
18332.14 168
18333.41 165
18334.69 148
18335.97 171
18337.25 158
18338.54 160
18339.82 179
18341.10 192
18342.38 177
18343.66 169
18344.94 180
18346.22 160
18347.50 166
18348.78 164
18350.06 187
18351.34 221
18352.62 170
18353.90 135
18355.18 182
18356.46 190
18357.74 176
18359.02 183
18360.30 177
18361.58 189
18362.87 189
18364.15 163
18365.43 168
18366.71 165
18367.99 162
18369.27 169
18370.55 211
18371.83 194
18373.11 167
18374.40 193
18375.68 179
18376.96 180
18378.24 167
18379.52 180
18380.80 164
18382.08 157
18383.37 172
18384.65 171
18385.93 168
18387.21 186
18388.49 201
18389.78 181
18391.06 159
18392.34 167
18393.62 166
18394.90 165
18396.19 177
18397.47 170
18398.75 175
18400.03 150
18401.31 151
18402.60 191
18403.88 171
18405.16 179
18406.44 184
18407.73 180
18409.01 175
18410.29 142
18411.57 178
18412.86 188
18414.14 183
18415.42 170
18416.71 145
18417.99 195
18419.27 188
18420.55 175
18421.84 181
18423.12 166
18424.40 166
18425.69 191
18426.97 187
18428.25 177
18429.54 165
18430.82 176
18432.10 185
18433.39 208
18434.67 185
18435.95 179
18437.24 206
18438.52 185
18439.80 188
18441.09 189
18442.37 177
18443.66 184
18444.94 184
18446.22 199
18447.51 165
18448.79 193
18450.08 168
18451.36 182
18452.64 184
18453.93 172
18455.21 188
18456.50 163
18457.78 163
18459.06 198
18460.35 178
18461.63 171
18462.92 180
18464.20 199
18465.49 178
18466.77 192
18468.06 155
18469.34 165
18470.63 175
18471.91 171
18473.19 171
18474.48 177
18475.76 180
18477.05 150
18478.33 199
18479.62 166
18480.90 157
18482.19 180
18483.47 163
18484.76 188
18486.05 174
18487.33 181
18488.62 171
18489.90 174
18491.19 185
18492.47 179
18493.76 191
18495.04 194
18496.33 194
18497.61 194
18498.90 161
18500.19 157
18501.47 162
18502.76 206
18504.04 172
18505.33 153
18506.62 173
18507.90 163
18509.19 169
18510.47 184
18511.76 166
18513.05 176
18514.33 185
18515.62 161
18516.90 166
18518.19 162
18519.48 178
18520.76 159
18522.05 196
18523.34 173
18524.62 178
18525.91 181
18527.20 175
18528.48 159
18529.77 166
18531.06 169
18532.34 168
18533.63 167
18534.92 169
18536.21 175
18537.49 186
18538.78 185
18540.07 165
18541.35 175
18542.64 189
18543.93 169
18545.22 189
18546.50 150
18547.79 150
18549.08 161
18550.37 167
18551.65 168
18552.94 156
18554.23 205
18555.52 162
18556.80 163
18558.09 180
18559.38 185
18560.67 197
18561.95 184
18563.24 201
18564.53 184
18565.82 172
18567.11 182
18568.39 178
18569.68 199
18570.97 206
18572.26 169
18573.55 174
18574.84 178
18576.12 200
18577.41 162
18578.70 167
18579.99 185
18581.28 187
18582.57 191
18583.86 203
18585.14 194
18586.43 198
18587.72 177
18589.01 196
18590.30 196
18591.59 178
18592.88 184
18594.17 179
18595.46 199
18596.74 230
18598.03 185
18599.32 200
18600.61 196
18601.90 179
18603.19 175
18604.48 193
18605.77 164
18607.06 173
18608.35 181
18609.64 195
18610.93 172
18612.22 186
18613.51 198
18614.80 187
18616.09 180
18617.38 185
18618.67 198
18619.96 196
18621.25 188
18622.54 181
18623.83 167
18625.12 182
18626.41 173
18627.70 175
18628.99 195
18630.28 208
18631.57 206
18632.86 222
18634.15 166
18635.44 176
18636.73 198
18638.02 196
18639.31 169
18640.60 187
18641.89 212
18643.18 195
18644.47 174
18645.76 174
18647.06 167
18648.35 172
18649.64 194
18650.93 212
18652.22 177
18653.51 165
18654.80 156
18656.09 184
18657.38 164
18658.68 170
18659.97 166
18661.26 177
18662.55 185
18663.84 179
18665.13 170
18666.42 170
18667.72 183
18669.01 169
18670.30 158
18671.59 177
18672.88 185
18674.17 179
18675.47 200
18676.76 143
18678.05 160
18679.34 162
18680.63 176
18681.93 176
18683.22 185
18684.51 187
18685.80 186
18687.09 180
18688.39 200
18689.68 199
18690.97 165
18692.26 158
18693.56 184
18694.85 195
18696.14 173
18697.43 189
18698.73 179
18700.02 167
18701.31 170
18702.60 205
18703.90 191
18705.19 194
18706.48 180
18707.78 152
18709.07 192
18710.36 179
18711.66 173
18712.95 196
18714.24 194
18715.54 186
18716.83 194
18718.12 176
18719.42 169
18720.71 198
18722.00 161
18723.30 177
18724.59 186
18725.88 184
18727.18 189
18728.47 177
18729.76 178
18731.06 169
18732.35 152
18733.65 168
18734.94 200
18736.23 182
18737.53 173
18738.82 179
18740.12 190
18741.41 184
18742.70 185
18744.00 176
18745.29 181
18746.59 191
18747.88 213
18749.18 183
18750.47 149
18751.76 215
18753.06 208
18754.35 171
18755.65 191
18756.94 179
18758.24 189
18759.53 197
18760.83 175
18762.12 191
18763.42 210
18764.71 238
18766.01 219
18767.30 192
18768.60 171
18769.89 195
18771.19 190
18772.48 200
18773.78 191
18775.07 205
18776.37 198
18777.66 198
18778.96 219
18780.25 174
18781.55 190
18782.85 201
18784.14 177
18785.44 212
18786.73 187
18788.03 231
18789.32 200
18790.62 199
18791.92 203
18793.21 202
18794.51 231
18795.80 184
18797.10 158
18798.40 174
18799.69 199
18800.99 175
18802.28 195
18803.58 172
18804.88 177
18806.17 170
18807.47 163
18808.77 181
18810.06 179
18811.36 186
18812.66 175
18813.95 216
18815.25 189
18816.55 191
18817.84 202
18819.14 179
18820.44 185
18821.73 170
18823.03 181
18824.33 183
18825.62 186
18826.92 214
18828.22 195
18829.52 185
18830.81 189
18832.11 188
18833.41 198
18834.71 171
18836.00 204
18837.30 190
18838.60 208
18839.90 198
18841.19 188
18842.49 170
18843.79 172
18845.09 177
18846.38 186
18847.68 176
18848.98 153
18850.28 181
18851.58 168
18852.87 201
18854.17 197
18855.47 223
18856.77 195
18858.07 201
18859.36 162
18860.66 182
18861.96 197
18863.26 195
18864.56 194
18865.86 210
18867.15 173
18868.45 171
18869.75 164
18871.05 164
18872.35 188
18873.65 168
18874.95 177
18876.24 178
18877.54 206
18878.84 193
18880.14 176
18881.44 181
18882.74 182
18884.04 195
18885.34 175
18886.64 173
18887.94 212
18889.24 155
18890.53 165
18891.83 182
18893.13 173
18894.43 173
18895.73 182
18897.03 178
18898.33 187
18899.63 194
18900.93 177
18902.23 182
18903.53 172
18904.83 201
18906.13 195
18907.43 183
18908.73 170
18910.03 208
18911.33 202
18912.63 167
18913.93 208
18915.23 162
18916.53 212
18917.83 191
18919.13 186
18920.43 142
18921.73 194
18923.03 179
18924.33 206
18925.63 158
18926.93 172
18928.23 172
18929.53 178
18930.84 154
18932.14 131
18933.44 155
18934.74 175
18936.04 156
18937.34 163
18938.64 151
18939.94 147
18941.24 178
18942.54 159
18943.84 150
18945.15 174
18946.45 190
18947.75 152
18949.05 185
18950.35 156
18951.65 177
18952.95 167
18954.26 194
18955.56 165
18956.86 149
18958.16 181
18959.46 197
18960.76 181
18962.07 149
18963.37 186
18964.67 178
18965.97 184
18967.27 171
18968.57 144
18969.88 191
18971.18 177
18972.48 143
18973.78 168
18975.09 180
18976.39 171
18977.69 163
18978.99 162
18980.29 188
18981.60 179
18982.90 190
18984.20 182
18985.50 171
18986.81 144
18988.11 154
18989.41 158
18990.72 139
18992.02 161
18993.32 161
18994.62 186
18995.93 148
18997.23 150
18998.53 131
18999.84 142
19001.14 166
19002.44 186
19003.75 180
19005.05 157
19006.35 163
19007.66 179
19008.96 171
19010.26 155
19011.57 170
19012.87 194
19014.17 177
19015.48 160
19016.78 149
19018.08 184
19019.39 181
19020.69 144
19021.99 141
19023.30 146
19024.60 177
19025.91 190
19027.21 154
19028.51 131
19029.82 154
19031.12 153
19032.43 156
19033.73 167
19035.04 175
19036.34 150
19037.64 196
19038.95 168
19040.25 173
19041.56 182
19042.86 181
19044.17 145
19045.47 144
19046.78 149
19048.08 147
19049.39 165
19050.69 135
19052.00 163
19053.30 176
19054.61 156
19055.91 148
19057.22 148
19058.52 152
19059.83 156
19061.13 184
19062.44 180
19063.74 165
19065.05 156
19066.35 168
19067.66 161
19068.96 142
19070.27 131
19071.57 160
19072.88 144
19074.18 173
19075.49 178
19076.80 181
19078.10 164
19079.41 140
19080.71 162
19082.02 189
19083.33 179
19084.63 146
19085.94 188
19087.24 146
19088.55 173
19089.86 144
19091.16 129
19092.47 154
19093.77 158
19095.08 131
19096.39 152
19097.69 140
19099.00 154
19100.31 185
19101.61 131
19102.92 129
19104.23 158
19105.53 188
19106.84 159
19108.15 160
19109.45 150
19110.76 166
19112.07 163
19113.37 171
19114.68 153
19115.99 159
19117.30 144
19118.60 151
19119.91 147
19121.22 144
19122.52 151
19123.83 163
19125.14 169
19126.45 158
19127.75 172
19129.06 176
19130.37 168
19131.68 159
19132.98 166
19134.29 153
19135.60 149
19136.91 158
19138.22 155
19139.52 162
19140.83 158
19142.14 165
19143.45 136
19144.76 145
19146.06 141
19147.37 145
19148.68 164
19149.99 182
19151.30 141
19152.60 154
19153.91 156
19155.22 143
19156.53 144
19157.84 168
19159.15 167
19160.46 173
19161.76 152
19163.07 140
19164.38 142
19165.69 159
19167.00 157
19168.31 140
19169.62 155
19170.93 190
19172.23 171
19173.54 158
19174.85 144
19176.16 137
19177.47 162
19178.78 145
19180.09 158
19181.40 146
19182.71 178
19184.02 173
19185.33 142
19186.64 159
19187.95 150
19189.26 150
19190.57 143
19191.87 171
19193.18 147
19194.49 152
19195.80 139
19197.11 161
19198.42 154
19199.73 145
19201.04 145
19202.35 166
19203.66 145
19204.97 148
19206.28 164
19207.59 166
19208.90 171
19210.21 159
19211.53 166
19212.84 160
19214.15 168
19215.46 130
19216.77 154
19218.08 170
19219.39 166
19220.70 155
19222.01 145
19223.32 141
19224.63 143
19225.94 142
19227.25 142
19228.56 170
19229.87 165
19231.19 146
19232.50 145
19233.81 160
19235.12 143
19236.43 154
19237.74 174
19239.05 158
19240.36 174
19241.68 150
19242.99 151
19244.30 161
19245.61 154
19246.92 159
19248.23 167
19249.54 154
19250.86 154
19252.17 129
19253.48 160
19254.79 158
19256.10 139
19257.42 134
19258.73 167
19260.04 170
19261.35 160
19262.66 145
19263.98 141
19265.29 138
19266.60 141
19267.91 133
19269.22 140
19270.54 165
19271.85 162
19273.16 152
19274.47 143
19275.79 136
19277.10 137
19278.41 164
19279.72 158
19281.04 157
19282.35 136
19283.66 151
19284.98 161
19286.29 149
19287.60 153
19288.91 193
19290.23 175
19291.54 168
19292.85 153
19294.17 157
19295.48 154
19296.79 154
19298.11 175
19299.42 141
19300.73 160
19302.05 141
19303.36 161
19304.67 171
19305.99 148
19307.30 158
19308.61 151
19309.93 185
19311.24 154
19312.56 161
19313.87 132
19315.18 159
19316.50 155
19317.81 175
19319.13 161
19320.44 144
19321.75 137
19323.07 143
19324.38 151
19325.70 140
19327.01 137
19328.32 141
19329.64 159
19330.95 164
19332.27 154
19333.58 152
19334.90 147
19336.21 147
19337.53 130
19338.84 152
19340.16 153
19341.47 141
19342.79 136
19344.10 132
19345.42 134
19346.73 186
19348.05 171
19349.36 140
19350.68 139
19351.99 151
19353.31 140
19354.62 123
19355.94 145
19357.25 140
19358.57 171
19359.88 135
19361.20 162
19362.51 162
19363.83 181
19365.14 167
19366.46 167
19367.78 154
19369.09 136
19370.41 131
19371.72 162
19373.04 165
19374.35 162
19375.67 157
19376.99 164
19378.30 167
19379.62 160
19380.93 141
19382.25 133
19383.57 149
19384.88 144
19386.20 162
19387.52 165
19388.83 137
19390.15 134
19391.47 169
19392.78 156
19394.10 137
19395.42 149
19396.73 153
19398.05 161
19399.37 164
19400.68 150
19402.00 156
19403.32 155
19404.63 157
19405.95 150
19407.27 143
19408.58 154
19409.90 143
19411.22 144
19412.54 140
19413.85 134
19415.17 154
19416.49 169
19417.80 153
19419.12 135
19420.44 144
19421.76 160
19423.07 135
19424.39 139
19425.71 168
19427.03 171
19428.35 150
19429.66 153
19430.98 152
19432.30 151
19433.62 151
19434.93 153
19436.25 146
19437.57 155
19438.89 140
19440.21 184
19441.53 149
19442.84 154
19444.16 141
19445.48 175
19446.80 137
19448.12 150
19449.44 140
19450.75 164
19452.07 137
19453.39 127
19454.71 128
19456.03 138
19457.35 131
19458.67 144
19459.98 176
19461.30 129
19462.62 162
19463.94 136
19465.26 148
19466.58 162
19467.90 143
19469.22 161
19470.54 134
19471.86 157
19473.18 136
19474.49 132
19475.81 148
19477.13 139
19478.45 141
19479.77 157
19481.09 189
19482.41 139
19483.73 130
19485.05 148
19486.37 142
19487.69 164
19489.01 166
19490.33 170
19491.65 140
19492.97 126
19494.29 150
19495.61 147
19496.93 146
19498.25 132
19499.57 159
19500.89 169
19502.21 139
19503.53 133
19504.85 137
19506.17 157
19507.49 165
19508.81 157
19510.13 145
19511.45 162
19512.77 151
19514.09 134
19515.42 166
19516.74 137
19518.06 145
19519.38 146
19520.70 163
19522.02 138
19523.34 176
19524.66 171
19525.98 131
19527.30 154
19528.62 170
19529.95 175
19531.27 191
19532.59 146
19533.91 155
19535.23 155
19536.55 153
19537.87 168
19539.20 154
19540.52 163
19541.84 129
19543.16 133
19544.48 163
19545.80 158
19547.13 162
19548.45 170
19549.77 138
19551.09 137
19552.41 135
19553.74 156
19555.06 150
19556.38 147
19557.70 133
19559.02 161
19560.35 161
19561.67 147
19562.99 143
19564.31 114
19565.64 136
19566.96 184
19568.28 156
19569.60 148
19570.93 130
19572.25 144
19573.57 141
19574.89 154
19576.22 143
19577.54 138
19578.86 158
19580.18 150
19581.51 149
19582.83 152
19584.15 123
19585.48 142
19586.80 158
19588.12 148
19589.45 150
19590.77 155
19592.09 154
19593.42 159
19594.74 140
19596.06 124
19597.39 133
19598.71 156
19600.03 150
19601.36 148
19602.68 139
19604.00 157
19605.33 149
19606.65 148
19607.98 142
19609.30 131
19610.62 148
19611.95 164
19613.27 137
19614.60 166
19615.92 137
19617.24 127
19618.57 171
19619.89 154
19621.22 130
19622.54 170
19623.87 157
19625.19 135
19626.51 145
19627.84 157
19629.16 140
19630.49 153
19631.81 132
19633.14 153
19634.46 147
19635.79 150
19637.11 148
19638.44 174
19639.76 137
19641.09 147
19642.41 149
19643.74 200
19645.06 172
19646.39 132
19647.71 149
19649.04 145
19650.36 147
19651.69 131
19653.01 160
19654.34 156
19655.66 168
19656.99 161
19658.32 163
19659.64 154
19660.97 162
19662.29 128
19663.62 137
19664.94 161
19666.27 168
19667.60 151
19668.92 134
19670.25 157
19671.57 112
19672.90 126
19674.23 137
19675.55 151
19676.88 137
19678.20 165
19679.53 142
19680.86 149
19682.18 176
19683.51 171
19684.84 146
19686.16 153
19687.49 145
19688.82 161
19690.14 147
19691.47 135
19692.80 148
19694.12 169
19695.45 162
19696.78 159
19698.10 143
19699.43 154
19700.76 154
19702.08 133
19703.41 134
19704.74 109
19706.07 134
19707.39 125
19708.72 133
19710.05 115
19711.37 134
19712.70 151
19714.03 124
19715.36 124
19716.68 159
19718.01 144
19719.34 158
19720.67 169
19721.99 152
19723.32 126
19724.65 134
19725.98 137
19727.31 124
19728.63 152
19729.96 138
19731.29 149
19732.62 151
19733.95 124
19735.27 145
19736.60 151
19737.93 158
19739.26 141
19740.59 144
19741.92 150
19743.24 145
19744.57 144
19745.90 113
19747.23 133
19748.56 153
19749.89 122
19751.22 133
19752.54 137
19753.87 151
19755.20 127
19756.53 141
19757.86 147
19759.19 128
19760.52 136
19761.85 151
19763.18 152
19764.50 135
19765.83 165
19767.16 167
19768.49 132
19769.82 122
19771.15 144
19772.48 146
19773.81 141
19775.14 129
19776.47 165
19777.80 141
19779.13 141
19780.46 142
19781.79 153
19783.12 152
19784.45 152
19785.78 141
19787.11 140
19788.44 133
19789.77 149
19791.10 154
19792.43 127
19793.76 148
19795.09 150
19796.42 165
19797.75 158
19799.08 163
19800.41 138
19801.74 138
19803.07 128
19804.40 127
19805.73 134
19807.06 141
19808.39 161
19809.72 129
19811.05 127
19812.38 154
19813.71 125
19815.05 159
19816.38 173
19817.71 136
19819.04 132
19820.37 160
19821.70 154
19823.03 150
19824.36 150
19825.69 161
19827.03 157
19828.36 137
19829.69 139
19831.02 137
19832.35 130
19833.68 157
19835.01 140
19836.35 143
19837.68 125
19839.01 138
19840.34 153
19841.67 161
19843.00 141
19844.34 124
19845.67 132
19847.00 145
19848.33 152
19849.66 141
19851.00 145
19852.33 160
19853.66 144
19854.99 133
19856.32 137
19857.66 129
19858.99 152
19860.32 143
19861.65 155
19862.99 149
19864.32 153
19865.65 141
19866.98 146
19868.32 139
19869.65 125
19870.98 150
19872.31 164
19873.65 161
19874.98 123
19876.31 153
19877.65 137
19878.98 155
19880.31 127
19881.65 147
19882.98 133
19884.31 148
19885.64 137
19886.98 153
19888.31 154
19889.64 141
19890.98 148
19892.31 140
19893.64 156
19894.98 150
19896.31 149
19897.65 178
19898.98 151
19900.31 154
19901.65 130
19902.98 153
19904.31 127
19905.65 163
19906.98 147
19908.32 148
19909.65 134
19910.98 159
19912.32 135
19913.65 121
19914.99 144
19916.32 163
19917.66 146
19918.99 139
19920.32 141
19921.66 131
19922.99 154
19924.33 157
19925.66 151
19927.00 139
19928.33 139
19929.67 129
19931.00 141
19932.34 124
19933.67 134
19935.01 143
19936.34 127
19937.68 134
19939.01 127
19940.35 121
19941.68 145
19943.02 138
19944.35 123
19945.69 147
19947.02 159
19948.36 165
19949.69 163
19951.03 137
19952.36 131
19953.70 140
19955.03 123
19956.37 114
19957.71 140
19959.04 142
19960.38 157
19961.71 132
19963.05 176
19964.38 184
19965.72 168
19967.06 160
19968.39 178
19969.73 146
19971.06 141
19972.40 184
19973.74 140
19975.07 139
19976.41 143
19977.75 141
19979.08 159
19980.42 151
19981.75 138
19983.09 148
19984.43 133
19985.76 135
19987.10 151
19988.44 150
19989.77 133
19991.11 151
19992.45 151
19993.78 162
19995.12 163
19996.46 183
19997.80 178
19999.13 152
20000.47 144
20001.81 136
20003.14 146
20004.48 125
20005.82 138
20007.16 158
20008.49 160
20009.83 152
20011.17 149
20012.51 154
20013.84 154
20015.18 171
20016.52 166
20017.86 160
20019.19 179
20020.53 169
20021.87 140
20023.21 151
20024.55 161
20025.88 160
20027.22 162
20028.56 127
20029.90 123
20031.24 147
20032.57 162
20033.91 147
20035.25 143
20036.59 135
20037.93 149
20039.26 147
20040.60 140
20041.94 137
20043.28 136
20044.62 156
20045.96 154
20047.30 146
20048.63 173
20049.97 172
20051.31 162
20052.65 164
20053.99 134
20055.33 145
20056.67 162
20058.01 136
20059.35 160
20060.69 145
20062.02 149
20063.36 154
20064.70 160
20066.04 177
20067.38 191
20068.72 180
20070.06 176
20071.40 158
20072.74 144
20074.08 168
20075.42 165
20076.76 135
20078.10 156
20079.44 147
20080.78 173
20082.12 155
20083.46 137
20084.80 143
20086.14 183
20087.48 181
20088.82 140
20090.16 130
20091.50 141
20092.84 157
20094.18 149
20095.52 165
20096.86 118
20098.20 133
20099.54 152
20100.88 175
20102.22 174
20103.56 139
20104.90 127
20106.24 155
20107.58 169
20108.92 162
20110.26 152
20111.60 159
20112.95 155
20114.29 155
20115.63 162
20116.97 167
20118.31 149
20119.65 164
20120.99 139
20122.33 124
20123.67 128
20125.02 167
20126.36 130
20127.70 140
20129.04 126
20130.38 149
20131.72 138
20133.06 130
20134.41 137
20135.75 132
