# Supplementary material for: MALDI-TOF MS typing enables the classification of brewing yeasts of the genus Saccharomyces to major beer styles
Source: PLoS One. 2017 Aug 9;12(8):e0181694. doi: 10.1371/journal.pone.0181694 (PMC5549903; doi:10.1371/journal.pone.0181694)
Supplement: S12 File — The directory includes 90 raw files and was zipped to “.zip”; the folder has three strains with 30 spectra per strain; S1 Text explains the raw files with an example and Table 1 represents the yeast strains used within the experiment. (ZIP) [file pone.0181694.s015.zip › 34-36/30625-71-Dias-Dias-Dias-YPG-18h-E-E_2015-08-12__0_G6_1.dat]

1999.93 2265
2000.35 2375
2000.77 2190
2001.19 2322
2001.61 2352
2002.03 2238
2002.46 2333
2002.88 2277
2003.30 2279
2003.72 2237
2004.14 2225
2004.57 2281
2004.99 2264
2005.41 2319
2005.83 2159
2006.25 2199
2006.68 2441
2007.10 2372
2007.52 2551
2007.94 2493
2008.37 2341
2008.79 2354
2009.21 2527
2009.63 2459
2010.06 2399
2010.48 2424
2010.90 2153
2011.32 2329
2011.75 2374
2012.17 2253
2012.59 2241
2013.02 2172
2013.44 2278
2013.86 2243
2014.29 2264
2014.71 2194
2015.13 1984
2015.55 1943
2015.98 2067
2016.40 2163
2016.82 2261
2017.25 2354
2017.67 2377
2018.10 2414
2018.52 2371
2018.94 2390
2019.37 2639
2019.79 2452
2020.21 2522
2020.64 2509
2021.06 2346
2021.48 2494
2021.91 2541
2022.33 2687
2022.76 2746
2023.18 2650
2023.60 2685
2024.03 2634
2024.45 2637
2024.88 2525
2025.30 2337
2025.73 2318
2026.15 2258
2026.57 2025
2027.00 2029
2027.42 2299
2027.85 2085
2028.27 2063
2028.70 2022
2029.12 2006
2029.55 2087
2029.97 2064
2030.40 1882
2030.82 1913
2031.24 1966
2031.67 2006
2032.09 2201
2032.52 2235
2032.94 2162
2033.37 2067
2033.79 1954
2034.22 2168
2034.65 2267
2035.07 2149
2035.50 2051
2035.92 2089
2036.35 2079
2036.77 2125
2037.20 2082
2037.62 2095
2038.05 2052
2038.47 2111
2038.90 2303
2039.33 2046
2039.75 1987
2040.18 2265
2040.60 2414
2041.03 2262
2041.45 2378
2041.88 2370
2042.31 2227
2042.73 2115
2043.16 2274
2043.58 2121
2044.01 2092
2044.44 2190
2044.86 2255
2045.29 2220
2045.72 2124
2046.14 2093
2046.57 2179
2047.00 2173
2047.42 2063
2047.85 2039
2048.28 2210
2048.70 2196
2049.13 2112
2049.56 2090
2049.98 2207
2050.41 2096
2050.84 2190
2051.26 1951
2051.69 1991
2052.12 1949
2052.54 1946
2052.97 2028
2053.40 1938
2053.83 1982
2054.25 2057
2054.68 2071
2055.11 1896
2055.53 1856
2055.96 1884
2056.39 1956
2056.82 1895
2057.24 2108
2057.67 2163
2058.10 2143
2058.53 2269
2058.96 2291
2059.38 2183
2059.81 2071
2060.24 2254
2060.67 2065
2061.10 2235
2061.52 2043
2061.95 2118
2062.38 2241
2062.81 2207
2063.24 1980
2063.66 1902
2064.09 2115
2064.52 2044
2064.95 2051
2065.38 2177
2065.81 2182
2066.23 2197
2066.66 2204
2067.09 2131
2067.52 2243
2067.95 2194
2068.38 2254
2068.81 2161
2069.23 2161
2069.66 2088
2070.09 2244
2070.52 1980
2070.95 1910
2071.38 2105
2071.81 2106
2072.24 2135
2072.67 2020
2073.10 2005
2073.53 2096
2073.95 2063
2074.38 2023
2074.81 1953
2075.24 2134
2075.67 1896
2076.10 2084
2076.53 2135
2076.96 2173
2077.39 2062
2077.82 2160
2078.25 2132
2078.68 2195
2079.11 2174
2079.54 2243
2079.97 2151
2080.40 2149
2080.83 2004
2081.26 2117
2081.69 2148
2082.12 2143
2082.55 2107
2082.98 2217
2083.41 2181
2083.84 2228
2084.27 2377
2084.70 2251
2085.13 2359
2085.56 2267
2085.99 2095
2086.42 2052
2086.85 2029
2087.29 2006
2087.72 2120
2088.15 2147
2088.58 2050
2089.01 1962
2089.44 1974
2089.87 2260
2090.30 2113
2090.73 1993
2091.16 1954
2091.59 2111
2092.03 2036
2092.46 2067
2092.89 2287
2093.32 2264
2093.75 2491
2094.18 2571
2094.61 2673
2095.05 2756
2095.48 2701
2095.91 2622
2096.34 2896
2096.77 2787
2097.20 2784
2097.63 2849
2098.07 2552
2098.50 2371
2098.93 2336
2099.36 2323
2099.79 2240
2100.23 2009
2100.66 2062
2101.09 2089
2101.52 1945
2101.95 1850
2102.39 2016
2102.82 1917
2103.25 1799
2103.68 2095
2104.12 2073
2104.55 2040
2104.98 1939
2105.41 2058
2105.85 2065
2106.28 2111
2106.71 1947
2107.14 2085
2107.58 2139
2108.01 2033
2108.44 1957
2108.88 2000
2109.31 2050
2109.74 1904
2110.18 1867
2110.61 2015
2111.04 2061
2111.47 1953
2111.91 2067
2112.34 2026
2112.77 2091
2113.21 2011
2113.64 2064
2114.07 2108
2114.51 2049
2114.94 1934
2115.37 2047
2115.81 2024
2116.24 1885
2116.68 2060
2117.11 1959
2117.54 1944
2117.98 1844
2118.41 1868
2118.85 1952
2119.28 1857
2119.71 1898
2120.15 1959
2120.58 1996
2121.02 1901
2121.45 2018
2121.88 2126
2122.32 2140
2122.75 2109
2123.19 2093
2123.62 2031
2124.06 2228
2124.49 2191
2124.92 2137
2125.36 2063
2125.79 2095
2126.23 2053
2126.66 2267
2127.10 2118
2127.53 2043
2127.97 2067
2128.40 2096
2128.84 1973
2129.27 2062
2129.71 2000
2130.14 2031
2130.58 2028
2131.01 2077
2131.45 2092
2131.88 2050
2132.32 2086
2132.75 2063
2133.19 2306
2133.63 2476
2134.06 2212
2134.50 2307
2134.93 2413
2135.37 2254
2135.80 2224
2136.24 2492
2136.67 2432
2137.11 2373
2137.55 2270
2137.98 2396
2138.42 2241
2138.85 2365
2139.29 2430
2139.73 2233
2140.16 2219
2140.60 2325
2141.03 2293
2141.47 2091
2141.91 2111
2142.34 2228
2142.78 2159
2143.22 2202
2143.65 2002
2144.09 1989
2144.53 1947
2144.96 2101
2145.40 1969
2145.84 1978
2146.27 1869
2146.71 2054
2147.15 1910
2147.58 1857
2148.02 1821
2148.46 2041
2148.89 2110
2149.33 2139
2149.77 2103
2150.21 2072
2150.64 2237
2151.08 2328
2151.52 2371
2151.95 2373
2152.39 2244
2152.83 2312
2153.27 2435
2153.70 2469
2154.14 2412
2154.58 2392
2155.02 2325
2155.45 2247
2155.89 2318
2156.33 2130
2156.77 2026
2157.21 2045
2157.64 1940
2158.08 1943
2158.52 1852
2158.96 2131
2159.40 2046
2159.83 2072
2160.27 1997
2160.71 2070
2161.15 2009
2161.59 2001
2162.02 2032
2162.46 2108
2162.90 2013
2163.34 2082
2163.78 2206
2164.22 2073
2164.66 1915
2165.09 1940
2165.53 2087
2165.97 2136
2166.41 2041
2166.85 2191
2167.29 2099
2167.73 2109
2168.17 2070
2168.60 2217
2169.04 2064
2169.48 1843
2169.92 2008
2170.36 2079
2170.80 2248
2171.24 2327
2171.68 2045
2172.12 2147
2172.56 2372
2173.00 2296
2173.44 2368
2173.88 2285
2174.32 2169
2174.76 2240
2175.20 2217
2175.64 2281
2176.07 2127
2176.51 2216
2176.95 2272
2177.39 2367
2177.83 2360
2178.27 2260
2178.71 2361
2179.15 2353
2179.59 2290
2180.03 2384
2180.47 2348
2180.92 2358
2181.36 2214
2181.80 2371
2182.24 2349
2182.68 2400
2183.12 2402
2183.56 2286
2184.00 2175
2184.44 2161
2184.88 2152
2185.32 2103
2185.76 2153
2186.20 2083
2186.64 2010
2187.08 1959
2187.52 2086
2187.97 1901
2188.41 2043
2188.85 2104
2189.29 2157
2189.73 2397
2190.17 2415
2190.61 2519
2191.05 2487
2191.49 2337
2191.94 2388
2192.38 2524
2192.82 2571
2193.26 2439
2193.70 2453
2194.14 2610
2194.58 2362
2195.03 2327
2195.47 2321
2195.91 2202
2196.35 2301
2196.79 2260
2197.24 2263
2197.68 2255
2198.12 2414
2198.56 2331
2199.00 2121
2199.45 2307
2199.89 2268
2200.33 2270
2200.77 2262
2201.21 2185
2201.66 2219
2202.10 2253
2202.54 2075
2202.98 2260
2203.43 2171
2203.87 2168
2204.31 2089
2204.75 2147
2205.20 2218
2205.64 2215
2206.08 2396
2206.53 2298
2206.97 2377
2207.41 2453
2207.85 2446
2208.30 2430
2208.74 2474
2209.18 2430
2209.63 2295
2210.07 2433
2210.51 2429
2210.96 2276
2211.40 2634
2211.84 2537
2212.29 2514
2212.73 2563
2213.17 2786
2213.62 2687
2214.06 2690
2214.50 2483
2214.95 2308
2215.39 2393
2215.84 2510
2216.28 2522
2216.72 2472
2217.17 2312
2217.61 2328
2218.05 2338
2218.50 2376
2218.94 2371
2219.39 2363
2219.83 2312
2220.28 2305
2220.72 2090
2221.16 2320
2221.61 2147
2222.05 2307
2222.50 2459
2222.94 2691
2223.39 2981
2223.83 3007
2224.28 3027
2224.72 2911
2225.16 3494
2225.61 4152
2226.05 4038
2226.50 4309
2226.94 4561
2227.39 4316
2227.83 4493
2228.28 4132
2228.72 4113
2229.17 3951
2229.61 3753
2230.06 3378
2230.50 3189
2230.95 3005
2231.40 3129
2231.84 3103
2232.29 2863
2232.73 2809
2233.18 2934
2233.62 2876
2234.07 2909
2234.51 2750
2234.96 2811
2235.41 2937
2235.85 2836
2236.30 2739
2236.74 2972
2237.19 3029
2237.63 2943
2238.08 3045
2238.53 2984
2238.97 2811
2239.42 3031
2239.86 3123
2240.31 3039
2240.76 3171
2241.20 3089
2241.65 3399
2242.10 3491
2242.54 3171
2242.99 3116
2243.44 3070
2243.88 2972
2244.33 2840
2244.78 2778
2245.22 2709
2245.67 2591
2246.12 2405
2246.56 2490
2247.01 2448
2247.46 2693
2247.90 2698
2248.35 2682
2248.80 2526
2249.24 2490
2249.69 2440
2250.14 2553
2250.59 2654
2251.03 2639
2251.48 2527
2251.93 2586
2252.38 2685
2252.82 2531
2253.27 2589
2253.72 2554
2254.17 2512
2254.61 2562
2255.06 2630
2255.51 2581
2255.96 2557
2256.40 2700
2256.85 2626
2257.30 2533
2257.75 2599
2258.20 2531
2258.64 2476
2259.09 2540
2259.54 2633
2259.99 2526
2260.44 2380
2260.88 2356
2261.33 2474
2261.78 2463
2262.23 2574
2262.68 2773
2263.13 2964
2263.58 2900
2264.02 2843
2264.47 2849
2264.92 3173
2265.37 3077
2265.82 2849
2266.27 2989
2266.72 3102
2267.17 2925
2267.61 2946
2268.06 2740
2268.51 2896
2268.96 2877
2269.41 2840
2269.86 2905
2270.31 2784
2270.76 2914
2271.21 2931
2271.66 2889
2272.11 2832
2272.56 2943
2273.00 2883
2273.45 2748
2273.90 2911
2274.35 2854
2274.80 2709
2275.25 2948
2275.70 2964
2276.15 2891
2276.60 2957
2277.05 2875
2277.50 2924
2277.95 2790
2278.40 2888
2278.85 2884
2279.30 2730
2279.75 2809
2280.20 2771
2280.65 2797
2281.10 2953
2281.55 2984
2282.00 2966
2282.45 3045
2282.90 2944
2283.35 2920
2283.81 2908
2284.26 2941
2284.71 2935
2285.16 3071
2285.61 2823
2286.06 2752
2286.51 2658
2286.96 2528
2287.41 2886
2287.86 2712
2288.31 2521
2288.76 2581
2289.22 2519
2289.67 2878
2290.12 2845
2290.57 2928
2291.02 3107
2291.47 3275
2291.92 3262
2292.37 3479
2292.83 3744
2293.28 4004
2293.73 3858
2294.18 4010
2294.63 3807
2295.08 3990
2295.53 3920
2295.99 3998
2296.44 3825
2296.89 3600
2297.34 3494
2297.79 3515
2298.25 3395
2298.70 3563
2299.15 3068
2299.60 2977
2300.05 3223
2300.51 3140
2300.96 2922
2301.41 2934
2301.86 2923
2302.32 2976
2302.77 2805
2303.22 2704
2303.67 2794
2304.13 2797
2304.58 2681
2305.03 2714
2305.48 2557
2305.94 2804
2306.39 2795
2306.84 2719
2307.29 2651
2307.75 2615
2308.20 2568
2308.65 2639
2309.11 2562
2309.56 2571
2310.01 2741
2310.47 2726
2310.92 2947
2311.37 2810
2311.83 2878
2312.28 2816
2312.73 2940
2313.19 2677
2313.64 2765
2314.09 2923
2314.55 2749
2315.00 2641
2315.45 2734
2315.91 2610
2316.36 2560
2316.81 2597
2317.27 2494
2317.72 2549
2318.18 2292
2318.63 2496
2319.08 2622
2319.54 2695
2319.99 2519
2320.45 2427
2320.90 2536
2321.35 2525
2321.81 2532
2322.26 2336
2322.72 2399
2323.17 2388
2323.63 2492
2324.08 2671
2324.54 2545
2324.99 2490
2325.44 2282
2325.90 2466
2326.35 2324
2326.81 2362
2327.26 2469
2327.72 2458
2328.17 2471
2328.63 2523
2329.08 2548
2329.54 2468
2329.99 2528
2330.45 2609
2330.90 2667
2331.36 2584
2331.81 2621
2332.27 2519
2332.72 2494
2333.18 2694
2333.64 2719
2334.09 2640
2334.55 2679
2335.00 2704
2335.46 2733
2335.91 2787
2336.37 2543
2336.82 2785
2337.28 2535
2337.74 2736
2338.19 2759
2338.65 2677
2339.10 2591
2339.56 2541
2340.02 2617
2340.47 2714
2340.93 2714
2341.38 2830
2341.84 2890
2342.30 2915
2342.75 3023
2343.21 2888
2343.67 2829
2344.12 3203
2344.58 3086
2345.04 2849
2345.49 2745
2345.95 2592
2346.41 2532
2346.86 2635
2347.32 2848
2347.78 2801
2348.23 2668
2348.69 2575
2349.15 2739
2349.60 2542
2350.06 2645
2350.52 2701
2350.97 2509
2351.43 2473
2351.89 2638
2352.35 2697
2352.80 2619
2353.26 2801
2353.72 2801
2354.18 2664
2354.63 2584
2355.09 2638
2355.55 2709
2356.01 2746
2356.46 2640
2356.92 2644
2357.38 2370
2357.84 2401
2358.29 2340
2358.75 2430
2359.21 2489
2359.67 2439
2360.13 2483
2360.58 2432
2361.04 2697
2361.50 2608
2361.96 2572
2362.42 2601
2362.88 2615
2363.33 2594
2363.79 2851
2364.25 2591
2364.71 2766
2365.17 2891
2365.63 2619
2366.08 2687
2366.54 2745
2367.00 2624
2367.46 2498
2367.92 2659
2368.38 2655
2368.84 2506
2369.30 2444
2369.75 2667
2370.21 2650
2370.67 2528
2371.13 2716
2371.59 2640
2372.05 2621
2372.51 2475
2372.97 2400
2373.43 2671
2373.89 2484
2374.35 2559
2374.81 2492
2375.27 2245
2375.72 2254
2376.18 2398
2376.64 2246
2377.10 2297
2377.56 2272
2378.02 2398
2378.48 2216
2378.94 2497
2379.40 2368
2379.86 2318
2380.32 2325
2380.78 2432
2381.24 2459
2381.70 2327
2382.16 2229
2382.62 2360
2383.08 2430
2383.54 2375
2384.00 2356
2384.46 2376
2384.92 2249
2385.39 2482
2385.85 2442
2386.31 2253
2386.77 2247
2387.23 2252
2387.69 2156
2388.15 2193
2388.61 2359
2389.07 2363
2389.53 2335
2389.99 2177
2390.45 2253
2390.91 2141
2391.38 2401
2391.84 2371
2392.30 2394
2392.76 2358
2393.22 2411
2393.68 2406
2394.14 2202
2394.60 2171
2395.06 2354
2395.53 2167
2395.99 2233
2396.45 2297
2396.91 2282
2397.37 2199
2397.83 2241
2398.30 2164
2398.76 2041
2399.22 2233
2399.68 2311
2400.14 2316
2400.61 2299
2401.07 2305
2401.53 2332
2401.99 2247
2402.45 2249
2402.92 2246
2403.38 2332
2403.84 2259
2404.30 2236
2404.76 2214
2405.23 2312
2405.69 2318
2406.15 2487
2406.61 2428
2407.08 2376
2407.54 2417
2408.00 2487
2408.46 2427
2408.93 2633
2409.39 2524
2409.85 2429
2410.32 2346
2410.78 2350
2411.24 2215
2411.70 2239
2412.17 2256
2412.63 2305
2413.09 2339
2413.56 2133
2414.02 2200
2414.48 2042
2414.95 2273
2415.41 2266
2415.87 2309
2416.34 2396
2416.80 2315
2417.26 2415
2417.73 2290
2418.19 2359
2418.65 2317
2419.12 2603
2419.58 2427
2420.05 2370
2420.51 2501
2420.97 2450
2421.44 2340
2421.90 2459
2422.37 2525
2422.83 2386
2423.29 2425
2423.76 2329
2424.22 2197
2424.69 2310
2425.15 2301
2425.62 2534
2426.08 2484
2426.54 2481
2427.01 2484
2427.47 2546
2427.94 2582
2428.40 2658
2428.87 2780
2429.33 2677
2429.80 2812
2430.26 2954
2430.73 2930
2431.19 2838
2431.66 2711
2432.12 2658
2432.59 2792
2433.05 2600
2433.52 2532
2433.98 2404
2434.45 2397
2434.91 2446
2435.38 2494
2435.84 2315
2436.31 2257
2436.77 2400
2437.24 2394
2437.70 2513
2438.17 2403
2438.63 2309
2439.10 2707
2439.57 2662
2440.03 2650
2440.50 2746
2440.96 2755
2441.43 2975
2441.89 2872
2442.36 2860
2442.83 2909
2443.29 2860
2443.76 3113
2444.22 3096
2444.69 2718
2445.16 2696
2445.62 2987
2446.09 2792
2446.56 2583
2447.02 2337
2447.49 2250
2447.96 2369
2448.42 2409
2448.89 2374
2449.35 2420
2449.82 2416
2450.29 2258
2450.75 2061
2451.22 2286
2451.69 2414
2452.16 2228
2452.62 2251
2453.09 2324
2453.56 2343
2454.02 2227
2454.49 2474
2454.96 2555
2455.42 2524
2455.89 2415
2456.36 2390
2456.83 2346
2457.29 2299
2457.76 2382
2458.23 2315
2458.70 2217
2459.16 2470
2459.63 2305
2460.10 2154
2460.57 2229
2461.03 2192
2461.50 2262
2461.97 2216
2462.44 2264
2462.91 2469
2463.37 2398
2463.84 2257
2464.31 2186
2464.78 2257
2465.25 2252
2465.71 2139
2466.18 2333
2466.65 2405
2467.12 2410
2467.59 2277
2468.06 2249
2468.52 2348
2468.99 2724
2469.46 2654
2469.93 2584
2470.40 2440
2470.87 2448
2471.34 2511
2471.80 2528
2472.27 2455
2472.74 2409
2473.21 2493
2473.68 2335
2474.15 2328
2474.62 2339
2475.09 2235
2475.56 2323
2476.02 2534
2476.49 2393
2476.96 2293
2477.43 2320
2477.90 2391
2478.37 2548
2478.84 2453
2479.31 2171
2479.78 2514
2480.25 2432
2480.72 2818
2481.19 2902
2481.66 2840
2482.13 2892
2482.60 2820
2483.07 2975
2483.54 2959
2484.01 3142
2484.48 2961
2484.95 2933
2485.42 2989
2485.89 2878
2486.36 2745
2486.83 2934
2487.30 2706
2487.77 2597
2488.24 2477
2488.71 2360
2489.18 2549
2489.65 2402
2490.12 2306
2490.59 2317
2491.06 2160
2491.53 2254
2492.00 2144
2492.47 2222
2492.94 2362
2493.41 2286
2493.88 2433
2494.36 2417
2494.83 2382
2495.30 2412
2495.77 2297
2496.24 2553
2496.71 2432
2497.18 2257
2497.65 2487
2498.12 2310
2498.60 2295
2499.07 2403
2499.54 2182
2500.01 2177
2500.48 2250
2500.95 2164
2501.42 2117
2501.90 2238
2502.37 2167
2502.84 2290
2503.31 2176
2503.78 2270
2504.25 2200
2504.73 2276
2505.20 2295
2505.67 2323
2506.14 2392
2506.61 2540
2507.09 2586
2507.56 2301
2508.03 2437
2508.50 2538
2508.97 2709
2509.45 2446
2509.92 2646
2510.39 2642
2510.86 2555
2511.34 2711
2511.81 2649
2512.28 2749
2512.75 2522
2513.23 2712
2513.70 2689
2514.17 2559
2514.65 2465
2515.12 2396
2515.59 2406
2516.06 2559
2516.54 2739
2517.01 2596
2517.48 2335
2517.96 2379
2518.43 2347
2518.90 2468
2519.38 2465
2519.85 2415
2520.32 2331
2520.80 2413
2521.27 2484
2521.74 2432
2522.22 2518
2522.69 2195
2523.16 2290
2523.64 2380
2524.11 2331
2524.58 2221
2525.06 2152
2525.53 2310
2526.01 2182
2526.48 2190
2526.95 2125
2527.43 2207
2527.90 2443
2528.38 2462
2528.85 2496
2529.32 2378
2529.80 2284
2530.27 2370
2530.75 2341
2531.22 2261
2531.70 2363
2532.17 2178
2532.64 2250
2533.12 2106
2533.59 2287
2534.07 2347
2534.54 2311
2535.02 2477
2535.49 2396
2535.97 2158
2536.44 2508
2536.92 2482
2537.39 2482
2537.87 2559
2538.34 2523
2538.82 2350
2539.29 2546
2539.77 2408
2540.24 2399
2540.72 2247
2541.19 2127
2541.67 2373
2542.14 2349
2542.62 2508
2543.09 2409
2543.57 2276
2544.04 2298
2544.52 2139
2545.00 2133
2545.47 2274
2545.95 2380
2546.42 2477
2546.90 2643
2547.37 2445
2547.85 2499
2548.33 2562
2548.80 2785
2549.28 2901
2549.75 3145
2550.23 3098
2550.71 3120
2551.18 3045
2551.66 2931
2552.14 2975
2552.61 2936
2553.09 2918
2553.57 2974
2554.04 2818
2554.52 3074
2554.99 3127
2555.47 2835
2555.95 3014
2556.42 3044
2556.90 3049
2557.38 3181
2557.86 3154
2558.33 3075
2558.81 3089
2559.29 3059
2559.76 2906
2560.24 2863
2560.72 2816
2561.19 2569
2561.67 2581
2562.15 2515
2562.63 2305
2563.10 2395
2563.58 2244
2564.06 2213
2564.54 2298
2565.01 2519
2565.49 2422
2565.97 2317
2566.45 2340
2566.92 2223
2567.40 2142
2567.88 2374
2568.36 2365
2568.83 2174
2569.31 2256
2569.79 2438
2570.27 2353
2570.75 2454
2571.22 2408
2571.70 2394
2572.18 2423
2572.66 2429
2573.14 2307
2573.62 2328
2574.09 2253
2574.57 2181
2575.05 2171
2575.53 2209
2576.01 2241
2576.49 2489
2576.97 2390
2577.44 2349
2577.92 2334
2578.40 2418
2578.88 2365
2579.36 2334
2579.84 2293
2580.32 2266
2580.80 2283
2581.27 2295
2581.75 2331
2582.23 2143
2582.71 2252
2583.19 2268
2583.67 2197
2584.15 2222
2584.63 2174
2585.11 2270
2585.59 2370
2586.07 2439
2586.55 2195
2587.03 2338
2587.51 2355
2587.99 2414
2588.47 2381
2588.94 2446
2589.42 2632
2589.90 2516
2590.38 2473
2590.86 2448
2591.34 2407
2591.82 2582
2592.30 2522
2592.78 2519
2593.26 2528
2593.74 2542
2594.22 2576
2594.71 2527
2595.19 2637
2595.67 2614
2596.15 2750
2596.63 2459
2597.11 2391
2597.59 2670
2598.07 2677
2598.55 2622
2599.03 2648
2599.51 2510
2599.99 2432
2600.47 2544
2600.95 2655
2601.43 2546
2601.91 2544
2602.40 2499
2602.88 2433
2603.36 2392
2603.84 2406
2604.32 2496
2604.80 2449
2605.28 2394
2605.76 2258
2606.24 2323
2606.73 2358
2607.21 2353
2607.69 2150
2608.17 2369
2608.65 2484
2609.13 2866
2609.62 2841
2610.10 2854
2610.58 3330
2611.06 3557
2611.54 3610
2612.02 3473
2612.51 3595
2612.99 3644
2613.47 3629
2613.95 3574
2614.43 3546
2614.92 3191
2615.40 3058
2615.88 3011
2616.36 3011
2616.85 2859
2617.33 2661
2617.81 2705
2618.29 2526
2618.78 2641
2619.26 2696
2619.74 2601
2620.22 2457
2620.71 2281
2621.19 2470
2621.67 2284
2622.15 2184
2622.64 2259
2623.12 2399
2623.60 2187
2624.09 2331
2624.57 2302
2625.05 2255
2625.53 2212
2626.02 2307
2626.50 2259
2626.98 2304
2627.47 2413
2627.95 2422
2628.43 2366
2628.92 2427
2629.40 2554
2629.88 2477
2630.37 2210
2630.85 2257
2631.34 2294
2631.82 2281
2632.30 2173
2632.79 2159
2633.27 2269
2633.75 2325
2634.24 2334
2634.72 2449
2635.21 2479
2635.69 2397
2636.17 2357
2636.66 2433
2637.14 2353
2637.63 2248
2638.11 2317
2638.60 2393
2639.08 2285
2639.56 2353
2640.05 2307
2640.53 2198
2641.02 2324
2641.50 2363
2641.99 2365
2642.47 2347
2642.96 2216
2643.44 2303
2643.93 2291
2644.41 2336
2644.90 2264
2645.38 2348
2645.87 2250
2646.35 2165
2646.84 2114
2647.32 1972
2647.81 2114
2648.29 2198
2648.78 2383
2649.26 2305
2649.75 2352
2650.23 2526
2650.72 2402
2651.20 2558
2651.69 2727
2652.17 2754
2652.66 2602
2653.15 2408
2653.63 2297
2654.12 2397
2654.60 2302
2655.09 2395
2655.57 2268
2656.06 2337
2656.55 2488
2657.03 2407
2657.52 2268
2658.00 2269
2658.49 2440
2658.98 2342
2659.46 2208
2659.95 2389
2660.44 2141
2660.92 2171
2661.41 2174
2661.90 2241
2662.38 2137
2662.87 2242
2663.35 2110
2663.84 2282
2664.33 2179
2664.81 2094
2665.30 2267
2665.79 2382
2666.28 2316
2666.76 2230
2667.25 2430
2667.74 2331
2668.22 2206
2668.71 2472
2669.20 2285
2669.68 2266
2670.17 2342
2670.66 2291
2671.15 2124
2671.63 2206
2672.12 2245
2672.61 2292
2673.10 2183
2673.58 2402
2674.07 2551
2674.56 2274
2675.05 2166
2675.53 2228
2676.02 2440
2676.51 2315
2677.00 2337
2677.49 2375
2677.97 2704
2678.46 2593
2678.95 2615
2679.44 2721
2679.93 2817
2680.41 2775
2680.90 2893
2681.39 3170
2681.88 3267
2682.37 3254
2682.85 3108
2683.34 3320
2683.83 3488
2684.32 3422
2684.81 3356
2685.30 3455
2685.79 3593
2686.27 3520
2686.76 3324
2687.25 3017
2687.74 3108
2688.23 3006
2688.72 2846
2689.21 2786
2689.70 2706
2690.19 2556
2690.67 2488
2691.16 2630
2691.65 2669
2692.14 2609
2692.63 2570
2693.12 2410
2693.61 2443
2694.10 2258
2694.59 2283
2695.08 2286
2695.57 2392
2696.06 2259
2696.55 2246
2697.04 2338
2697.53 2477
2698.02 2405
2698.51 2334
2699.00 2154
2699.49 2375
2699.98 2407
2700.47 2326
2700.96 2286
2701.45 2213
2701.94 2625
2702.43 2549
2702.92 2608
2703.41 2512
2703.90 2358
2704.39 2371
2704.88 2483
2705.37 2466
2705.86 2499
2706.35 2687
2706.84 2810
2707.33 2468
2707.82 2451
2708.31 2586
2708.80 2553
2709.29 2484
2709.78 2292
2710.27 2344
2710.77 2261
2711.26 2291
2711.75 2309
2712.24 2473
2712.73 2157
2713.22 2157
2713.71 2332
2714.20 2320
2714.69 2254
2715.19 2317
2715.68 2439
2716.17 2398
2716.66 2398
2717.15 2264
2717.64 2248
2718.13 2382
2718.63 2305
2719.12 2326
2719.61 2357
2720.10 2301
2720.59 2228
2721.08 2287
2721.58 2363
2722.07 2644
2722.56 2643
2723.05 2519
2723.54 2449
2724.04 2459
2724.53 2539
2725.02 2391
2725.51 2384
2726.01 2548
2726.50 2656
2726.99 2548
2727.48 2582
2727.98 2386
2728.47 2405
2728.96 2290
2729.45 2213
2729.95 2286
2730.44 2515
2730.93 2366
2731.42 2424
2731.92 2236
2732.41 2174
2732.90 2461
2733.40 2247
2733.89 2429
2734.38 2337
2734.87 2245
2735.37 2322
2735.86 2467
2736.35 2469
2736.85 2410
2737.34 2442
2737.83 2466
2738.33 2309
2738.82 2462
2739.31 2510
2739.81 2332
2740.30 2359
2740.79 2543
2741.29 2470
2741.78 2447
2742.28 2424
2742.77 2393
2743.26 2529
2743.76 2523
2744.25 2290
2744.75 2432
2745.24 2551
2745.73 2444
2746.23 2185
2746.72 2314
2747.22 2307
2747.71 2242
2748.20 2103
2748.70 2255
2749.19 2354
2749.69 2277
2750.18 2229
2750.68 2176
2751.17 2371
2751.67 2384
2752.16 2468
2752.66 2470
2753.15 2352
2753.64 2284
2754.14 2401
2754.63 2590
2755.13 2764
2755.62 2711
2756.12 2720
2756.61 2896
2757.11 2714
2757.60 2500
2758.10 2471
2758.59 2601
2759.09 2569
2759.59 2636
2760.08 2636
2760.58 2418
2761.07 2531
2761.57 2323
2762.06 2376
2762.56 2319
2763.05 2317
2763.55 2340
2764.05 2381
2764.54 2466
2765.04 2442
2765.53 2330
2766.03 2257
2766.52 2304
2767.02 2153
2767.52 2416
2768.01 2328
2768.51 2257
2769.00 2132
2769.50 2200
2770.00 2346
2770.49 2277
2770.99 2440
2771.49 2305
2771.98 2401
2772.48 2318
2772.98 2262
2773.47 2468
2773.97 2378
2774.47 2396
2774.96 2587
2775.46 2437
2775.96 2534
2776.45 2385
2776.95 2450
2777.45 2560
2777.94 2499
2778.44 2531
2778.94 2631
2779.43 2834
2779.93 2605
2780.43 2622
2780.93 2509
2781.42 2604
2781.92 2653
2782.42 2680
2782.92 2683
2783.41 2496
2783.91 2512
2784.41 2577
2784.91 2757
2785.40 2585
2785.90 2553
2786.40 2756
2786.90 2596
2787.39 2459
2787.89 2482
2788.39 2548
2788.89 2711
2789.39 2551
2789.88 2505
2790.38 2541
2790.88 2525
2791.38 2585
2791.88 2367
2792.37 2350
2792.87 2390
2793.37 2440
2793.87 2377
2794.37 2241
2794.87 2553
2795.37 2571
2795.86 2434
2796.36 2571
2796.86 2427
2797.36 2531
2797.86 2640
2798.36 2852
2798.86 3029
2799.35 2929
2799.85 2937
2800.35 2993
2800.85 2914
2801.35 2847
2801.85 2821
2802.35 3020
2802.85 2869
2803.35 2797
2803.85 2910
2804.35 2785
2804.85 2648
2805.34 2591
2805.84 2792
2806.34 2751
2806.84 2861
2807.34 2908
2807.84 2768
2808.34 3138
2808.84 3357
2809.34 3425
2809.84 3748
2810.34 4072
2810.84 4225
2811.34 4314
2811.84 4324
2812.34 4350
2812.84 4246
2813.34 4339
2813.84 4065
2814.34 3703
2814.84 3497
2815.34 3408
2815.84 3062
2816.34 2853
2816.84 2776
2817.34 2660
2817.84 2614
2818.35 2402
2818.85 2536
2819.35 2627
2819.85 2729
2820.35 2876
2820.85 2781
2821.35 2750
2821.85 3128
2822.35 3142
2822.85 3138
2823.35 2898
2823.85 2758
2824.36 2776
2824.86 2786
2825.36 2573
2825.86 2381
2826.36 2498
2826.86 2689
2827.36 2557
2827.86 2517
2828.37 2504
2828.87 2467
2829.37 2604
2829.87 2677
2830.37 2534
2830.87 2454
2831.38 2302
2831.88 2315
2832.38 2378
2832.88 2399
2833.38 2450
2833.88 2563
2834.39 2843
2834.89 2809
2835.39 2903
2835.89 3093
2836.40 3031
2836.90 3063
2837.40 2923
2837.90 2820
2838.40 2892
2838.91 2729
2839.41 2652
2839.91 2656
2840.41 2768
2840.92 2547
2841.42 2470
2841.92 2496
2842.42 2414
2842.93 2300
2843.43 2501
2843.93 2615
2844.44 2505
2844.94 2479
2845.44 2429
2845.94 2603
2846.45 2388
2846.95 2526
2847.45 2457
2847.96 2466
2848.46 2539
2848.96 2703
2849.47 2538
2849.97 2684
2850.47 2682
2850.98 2556
2851.48 2562
2851.98 2486
2852.49 2619
2852.99 2596
2853.50 2410
2854.00 2292
2854.50 2271
2855.01 2200
2855.51 2313
2856.01 2269
2856.52 2237
2857.02 2247
2857.53 2405
2858.03 2379
2858.53 2318
2859.04 2384
2859.54 2280
2860.05 2395
2860.55 2327
2861.06 2394
2861.56 2501
2862.06 2541
2862.57 2516
2863.07 2537
2863.58 2545
2864.08 2530
2864.59 2511
2865.09 2599
2865.60 2565
2866.10 2364
2866.61 2401
2867.11 2360
2867.62 2367
2868.12 2216
2868.63 2208
2869.13 2274
2869.64 2308
2870.14 2390
2870.65 2239
2871.15 2484
2871.66 2339
2872.16 2220
2872.67 2329
2873.17 2609
2873.68 2517
2874.18 2385
2874.69 2243
2875.20 2383
2875.70 2456
2876.21 2435
2876.71 2472
2877.22 2548
2877.72 2346
2878.23 2409
2878.74 2300
2879.24 2237
2879.75 2336
2880.25 2307
2880.76 2358
2881.27 2392
2881.77 2508
2882.28 2360
2882.79 2560
2883.29 2267
2883.80 2257
2884.30 2577
2884.81 2666
2885.32 2541
2885.82 2466
2886.33 2556
2886.84 2640
2887.34 2828
2887.85 2893
2888.36 2812
2888.86 3002
2889.37 3189
2889.88 3213
2890.38 3299
2890.89 3114
2891.40 2990
2891.91 3040
2892.41 3088
2892.92 2821
2893.43 2759
2893.93 2760
2894.44 2613
2894.95 2467
2895.46 2334
2895.96 2387
2896.47 2419
2896.98 2388
2897.49 2476
2897.99 2410
2898.50 2431
2899.01 2498
2899.52 2402
2900.03 2523
2900.53 2600
2901.04 2650
2901.55 2600
2902.06 2533
2902.56 2793
2903.07 2833
2903.58 2694
2904.09 2614
2904.60 2821
2905.11 2759
2905.61 2665
2906.12 2814
2906.63 2933
2907.14 2770
2907.65 2734
2908.16 2829
2908.66 2885
2909.17 2819
2909.68 2584
2910.19 2690
2910.70 2794
2911.21 2802
2911.72 2526
2912.23 2660
2912.73 2578
2913.24 2583
2913.75 2610
2914.26 2614
2914.77 2521
2915.28 2547
2915.79 2485
2916.30 2574
2916.81 2477
2917.32 2297
2917.83 2518
2918.33 2529
2918.84 2406
2919.35 2487
2919.86 2317
2920.37 2471
2920.88 2481
2921.39 2482
2921.90 2375
2922.41 2456
2922.92 2417
2923.43 2441
2923.94 2461
2924.45 2383
2924.96 2481
2925.47 2607
2925.98 2711
2926.49 2952
2927.00 2893
2927.51 2901
2928.02 3130
2928.53 3143
2929.04 3241
2929.55 3142
2930.06 3052
2930.57 2827
2931.08 2779
2931.59 2644
2932.11 2573
2932.62 2443
2933.13 2339
2933.64 2296
2934.15 2406
2934.66 2532
2935.17 2368
2935.68 2419
2936.19 2438
2936.70 2263
2937.21 2230
2937.72 2264
2938.24 2333
2938.75 2311
2939.26 2559
2939.77 2411
2940.28 2299
2940.79 2357
2941.30 2568
2941.81 2422
2942.33 2461
2942.84 2344
2943.35 2424
2943.86 2284
2944.37 2351
2944.88 2333
2945.40 2455
2945.91 2657
2946.42 2584
2946.93 2513
2947.44 2600
2947.96 2713
2948.47 2631
2948.98 2730
2949.49 2696
2950.00 2588
2950.52 2428
2951.03 2638
2951.54 2661
2952.05 2641
2952.57 2433
2953.08 2405
2953.59 2484
2954.10 2435
2954.62 2274
2955.13 2338
2955.64 2315
2956.15 2241
2956.67 2415
2957.18 2313
2957.69 2362
2958.20 2406
2958.72 2203
2959.23 2387
2959.74 2347
2960.26 2251
2960.77 2366
2961.28 2253
2961.80 2442
2962.31 2403
2962.82 2461
2963.34 2666
2963.85 2593
2964.36 2500
2964.88 2558
2965.39 2613
2965.90 2662
2966.42 2709
2966.93 2544
2967.44 2415
2967.96 2499
2968.47 2460
2968.98 2441
2969.50 2389
2970.01 2299
2970.53 2354
2971.04 2363
2971.55 2285
2972.07 2464
2972.58 2249
2973.10 2274
2973.61 2395
2974.12 2287
2974.64 2313
2975.15 2369
2975.67 2447
2976.18 2239
2976.70 2207
2977.21 2191
2977.73 2290
2978.24 2249
2978.75 2360
2979.27 2332
2979.78 2476
2980.30 2459
2980.81 2307
2981.33 2404
2981.84 2592
2982.36 2561
2982.87 2530
2983.39 2635
2983.90 2579
2984.42 2413
2984.93 2366
2985.45 2608
2985.96 2583
2986.48 2677
2987.00 2671
2987.51 2546
2988.03 2615
2988.54 2637
2989.06 2675
2989.57 2698
2990.09 2760
2990.60 2633
2991.12 2625
2991.64 2519
2992.15 2596
2992.67 2606
2993.18 2716
2993.70 2760
2994.21 2688
2994.73 2656
2995.25 2700
2995.76 2857
2996.28 2948
2996.80 3048
2997.31 3018
2997.83 3009
2998.34 3209
2998.86 3412
2999.38 3295
2999.89 3712
3000.41 3834
3000.93 3823
3001.44 3788
3001.96 3824
3002.48 3743
3002.99 3637
3003.51 3420
3004.03 3149
3004.54 2998
3005.06 2883
3005.58 2981
3006.09 2915
3006.61 3071
3007.13 3018
3007.65 3055
3008.16 3147
3008.68 2842
3009.20 2757
3009.71 2813
3010.23 2795
3010.75 2791
3011.27 2926
3011.78 2817
3012.30 2741
3012.82 2502
3013.34 2604
3013.85 2587
3014.37 2451
3014.89 2536
3015.41 2640
3015.93 2554
3016.44 2328
3016.96 2476
3017.48 2536
3018.00 2441
3018.52 2400
3019.03 2633
3019.55 2645
3020.07 2635
3020.59 2780
3021.11 2801
3021.63 2555
3022.14 2629
3022.66 2656
3023.18 2744
3023.70 2776
3024.22 2889
3024.74 2779
3025.25 2762
3025.77 2883
3026.29 3088
3026.81 2921
3027.33 2903
3027.85 3013
3028.37 2749
3028.89 2735
3029.41 2734
3029.92 2805
3030.44 2790
3030.96 2689
3031.48 2736
3032.00 2680
3032.52 2530
3033.04 2524
3033.56 2517
3034.08 2803
3034.60 2818
3035.12 3030
3035.64 3023
3036.16 3220
3036.68 3427
3037.20 3658
3037.72 3811
3038.24 3827
3038.76 4148
3039.28 4047
3039.80 3909
3040.32 3883
3040.84 3904
3041.36 3854
3041.88 3630
3042.40 3491
3042.92 3514
3043.44 3197
3043.96 3125
3044.48 2842
3045.00 2703
3045.52 2841
3046.04 2680
3046.56 2784
3047.08 2685
3047.60 2540
3048.12 2615
3048.64 2710
3049.16 2540
3049.68 2554
3050.20 2688
3050.72 2607
3051.24 2720
3051.77 2528
3052.29 2441
3052.81 2568
3053.33 2626
3053.85 2654
3054.37 2507
3054.89 2614
3055.41 2825
3055.93 2691
3056.46 2638
3056.98 2584
3057.50 2671
3058.02 2764
3058.54 2674
3059.06 2494
3059.58 2569
3060.11 2650
3060.63 2626
3061.15 2668
3061.67 2658
3062.19 2771
3062.71 2659
3063.24 2686
3063.76 2758
3064.28 2664
3064.80 2735
3065.32 2788
3065.85 2755
3066.37 2774
3066.89 2628
3067.41 2585
3067.94 2645
3068.46 2540
3068.98 2611
3069.50 2670
3070.03 2622
3070.55 2533
3071.07 2503
3071.59 2322
3072.12 2435
3072.64 2279
3073.16 2392
3073.68 2533
3074.21 2488
3074.73 2628
3075.25 2661
3075.78 2675
3076.30 2762
3076.82 2874
3077.34 2963
3077.87 3116
3078.39 3197
3078.91 3017
3079.44 3119
3079.96 2849
3080.48 3030
3081.01 3098
3081.53 3005
3082.05 3097
3082.58 2846
3083.10 2774
3083.63 2762
3084.15 2697
3084.67 2686
3085.20 2844
3085.72 2905
3086.24 2749
3086.77 2553
3087.29 2637
3087.82 2532
3088.34 2543
3088.86 2552
3089.39 2545
3089.91 2522
3090.44 2428
3090.96 2496
3091.49 2547
3092.01 2634
3092.53 2596
3093.06 2508
3093.58 2457
3094.11 2512
3094.63 2467
3095.16 2637
3095.68 2639
3096.21 2677
3096.73 2625
3097.26 2574
3097.78 2760
3098.31 2835
3098.83 2788
3099.36 2770
3099.88 2863
3100.41 2942
3100.93 2919
3101.46 3112
3101.98 3042
3102.51 3051
3103.03 3226
3103.56 3322
3104.08 3589
3104.61 3690
3105.13 3872
3105.66 4077
3106.18 3903
3106.71 4194
3107.24 4196
3107.76 3930
3108.29 3745
3108.81 3478
3109.34 3219
3109.86 3129
3110.39 2826
3110.92 2830
3111.44 2701
3111.97 2575
3112.49 2655
3113.02 2591
3113.55 2593
3114.07 2638
3114.60 2949
3115.12 2785
3115.65 2734
3116.18 2668
3116.70 2654
3117.23 2593
3117.76 2481
3118.28 2434
3118.81 2510
3119.34 2496
3119.86 2501
3120.39 2378
3120.92 2303
3121.44 2371
3121.97 2617
3122.50 2601
3123.02 2477
3123.55 2218
3124.08 2369
3124.61 2479
3125.13 2690
3125.66 2598
3126.19 2594
3126.72 2637
3127.24 2541
3127.77 2444
3128.30 2373
3128.82 2445
3129.35 2536
3129.88 2415
3130.41 2337
3130.93 2528
3131.46 2547
3131.99 2327
3132.52 2301
3133.05 2314
3133.57 2147
3134.10 2317
3134.63 2388
3135.16 2295
3135.69 2241
3136.21 2251
3136.74 2158
3137.27 2364
3137.80 2383
3138.33 2261
3138.85 2338
3139.38 2299
3139.91 2376
3140.44 2590
3140.97 2392
3141.50 2261
3142.03 2232
3142.55 2364
3143.08 2261
3143.61 2458
3144.14 2417
3144.67 2320
3145.20 2304
3145.73 2396
3146.26 2329
3146.79 2128
3147.31 2304
3147.84 2483
3148.37 2274
3148.90 2378
3149.43 2679
3149.96 2711
3150.49 2601
3151.02 2682
3151.55 2690
3152.08 2751
3152.61 2618
3153.14 2646
3153.67 2606
3154.20 2596
3154.73 2406
3155.25 2447
3155.78 2461
3156.31 2354
3156.84 2133
3157.37 2339
3157.90 2407
3158.43 2545
3158.96 2363
3159.49 2395
3160.02 2447
3160.55 2344
3161.08 2322
3161.61 2505
3162.14 2406
3162.68 2642
3163.21 2440
3163.74 2265
3164.27 2344
3164.80 2295
3165.33 2339
3165.86 2314
3166.39 2312
3166.92 2559
3167.45 2618
3167.98 2388
3168.51 2413
3169.04 2467
3169.57 2457
3170.10 2462
3170.64 2519
3171.17 2450
3171.70 2515
3172.23 2450
3172.76 2574
3173.29 2500
3173.82 2544
3174.35 2347
3174.88 2308
3175.42 2247
3175.95 2312
3176.48 2317
3177.01 2225
3177.54 2077
3178.07 2305
3178.61 2202
3179.14 2174
3179.67 2147
3180.20 2133
3180.73 2272
3181.26 2320
3181.80 2235
3182.33 2421
3182.86 2373
3183.39 2398
3183.92 2330
3184.46 2281
3184.99 2361
3185.52 2310
3186.05 2254
3186.59 2256
3187.12 2402
3187.65 2240
3188.18 2337
3188.72 2284
3189.25 2450
3189.78 2274
3190.31 2230
3190.85 2308
3191.38 2347
3191.91 2257
3192.44 2280
3192.98 2112
3193.51 2188
3194.04 2237
3194.58 2293
3195.11 2214
3195.64 2118
3196.17 2178
3196.71 2239
3197.24 2253
3197.77 2225
3198.31 2083
3198.84 2380
3199.37 2297
3199.91 2240
3200.44 2292
3200.98 2421
3201.51 2409
3202.04 2358
3202.58 2462
3203.11 2400
3203.64 2343
3204.18 2306
3204.71 2523
3205.24 2480
3205.78 2439
3206.31 2476
3206.85 2606
3207.38 2580
3207.91 2439
3208.45 2631
3208.98 2551
3209.52 2437
3210.05 2384
3210.59 2402
3211.12 2542
3211.65 2562
3212.19 2371
3212.72 2671
3213.26 2654
3213.79 2494
3214.33 2612
3214.86 2659
3215.40 2715
3215.93 2728
3216.47 2543
3217.00 2369
3217.54 2302
3218.07 2476
3218.61 2421
3219.14 2370
3219.68 2382
3220.21 2504
3220.75 2477
3221.28 2564
3221.82 2348
3222.35 2340
3222.89 2424
3223.42 2497
3223.96 2485
3224.49 2401
3225.03 2466
3225.57 2509
3226.10 2682
3226.64 2688
3227.17 2679
3227.71 2707
3228.24 2848
3228.78 2795
3229.32 2745
3229.85 2699
3230.39 2590
3230.92 2385
3231.46 2407
3232.00 2230
3232.53 2375
3233.07 2415
3233.60 2418
3234.14 2422
3234.68 2315
3235.21 2284
3235.75 2285
3236.29 2341
3236.82 2391
3237.36 2283
3237.90 2174
3238.43 2353
3238.97 2406
3239.51 2417
3240.04 2489
3240.58 2458
3241.12 2447
3241.65 2397
3242.19 2444
3242.73 2514
3243.26 2490
3243.80 2454
3244.34 2314
3244.88 2482
3245.41 2448
3245.95 2384
3246.49 2406
3247.02 2389
3247.56 2438
3248.10 2374
3248.64 2445
3249.17 2499
3249.71 2289
3250.25 2438
3250.79 2352
3251.33 2425
3251.86 2541
3252.40 2599
3252.94 2581
3253.48 2411
3254.01 2360
3254.55 2491
3255.09 2398
3255.63 2343
3256.17 2342
3256.70 2457
3257.24 2445
3257.78 2414
3258.32 2309
3258.86 2400
3259.40 2543
3259.93 2606
3260.47 2579
3261.01 2486
3261.55 2516
3262.09 2677
3262.63 2611
3263.17 2617
3263.70 2639
3264.24 2975
3264.78 2987
3265.32 2940
3265.86 3091
3266.40 3094
3266.94 3086
3267.48 3057
3268.02 3296
3268.56 3494
3269.09 3403
3269.63 3522
3270.17 3596
3270.71 3595
3271.25 3619
3271.79 3380
3272.33 3409
3272.87 3184
3273.41 3154
3273.95 2869
3274.49 2740
3275.03 2572
3275.57 2658
3276.11 2614
3276.65 2609
3277.19 2646
3277.73 2646
3278.27 2705
3278.81 2801
3279.35 2792
3279.89 2775
3280.43 2944
3280.97 2927
3281.51 2853
3282.05 2893
3282.59 2740
3283.13 2797
3283.67 2849
3284.21 2926
3284.75 2852
3285.29 2748
3285.83 2857
3286.37 2934
3286.91 3011
3287.45 2872
3287.99 3012
3288.53 3009
3289.08 2961
3289.62 3131
3290.16 2975
3290.70 2745
3291.24 2910
3291.78 2959
3292.32 2804
3292.86 2666
3293.40 2808
3293.95 2774
3294.49 3007
3295.03 3120
3295.57 3272
3296.11 3432
3296.65 3668
3297.19 3846
3297.73 4100
3298.28 4252
3298.82 4655
3299.36 4354
3299.90 4257
3300.44 4091
3300.99 3941
3301.53 3877
3302.07 3751
3302.61 3579
3303.15 3483
3303.69 3388
3304.24 3148
3304.78 3129
3305.32 2974
3305.86 2900
3306.41 2984
3306.95 2930
3307.49 2733
3308.03 2984
3308.58 3065
3309.12 2944
3309.66 2951
3310.20 2971
3310.75 2866
3311.29 3088
3311.83 3018
3312.37 2900
3312.92 3152
3313.46 3076
3314.00 3225
3314.54 3175
3315.09 3011
3315.63 2977
3316.17 3219
3316.72 3087
3317.26 3322
3317.80 3271
3318.35 3330
3318.89 3345
3319.43 3599
3319.98 3629
3320.52 3345
3321.06 3408
3321.61 3515
3322.15 3714
3322.69 3739
3323.24 3514
3323.78 3867
3324.33 3946
3324.87 3925
3325.41 4032
3325.96 3862
3326.50 3863
3327.04 3888
3327.59 3696
3328.13 3693
3328.68 3631
3329.22 3686
3329.76 3623
3330.31 3598
3330.85 3379
3331.40 3303
3331.94 3410
3332.49 3525
3333.03 3511
3333.58 3747
3334.12 4110
3334.66 4520
3335.21 5162
3335.75 6073
3336.30 6845
3336.84 7997
3337.39 9235
3337.93 10417
3338.48 11172
3339.02 11770
3339.57 12402
3340.11 12224
3340.66 11638
3341.20 11032
3341.75 9507
3342.29 8647
3342.84 7528
3343.38 6380
3343.93 5745
3344.47 4763
3345.02 4285
3345.57 3891
3346.11 3692
3346.66 3294
3347.20 3225
3347.75 3186
3348.29 3066
3348.84 2975
3349.38 2811
3349.93 2962
3350.48 3205
3351.02 2977
3351.57 3150
3352.11 3019
3352.66 2901
3353.21 2945
3353.75 3149
3354.30 2952
3354.84 3019
3355.39 3033
3355.94 3163
3356.48 3128
3357.03 3020
3357.58 3283
3358.12 3099
3358.67 3100
3359.22 2926
3359.76 2847
3360.31 2915
3360.86 3010
3361.40 3025
3361.95 2979
3362.50 2958
3363.04 2987
3363.59 2996
3364.14 2926
3364.68 2965
3365.23 3080
3365.78 2850
3366.33 2767
3366.87 2859
3367.42 2880
3367.97 2876
3368.51 2768
3369.06 2765
3369.61 2825
3370.16 2713
3370.70 2648
3371.25 2939
3371.80 2991
3372.35 2955
3372.90 3068
3373.44 3093
3373.99 3210
3374.54 3583
3375.09 3708
3375.63 3813
3376.18 3951
3376.73 4230
3377.28 4322
3377.83 4278
3378.37 4301
3378.92 4012
3379.47 3923
3380.02 3846
3380.57 3541
3381.12 3326
3381.66 3136
3382.21 2935
3382.76 2798
3383.31 2785
3383.86 2810
3384.41 2620
3384.96 2531
3385.50 2476
3386.05 2627
3386.60 2609
3387.15 2395
3387.70 2338
3388.25 2377
3388.80 2297
3389.35 2321
3389.90 2404
3390.44 2532
3390.99 2475
3391.54 2454
3392.09 2441
3392.64 2488
3393.19 2548
3393.74 2459
3394.29 2413
3394.84 2268
3395.39 2285
3395.94 2303
3396.49 2460
3397.04 2499
3397.59 2427
3398.14 2404
3398.69 2470
3399.24 2422
3399.79 2411
3400.34 2381
3400.89 2453
3401.44 2444
3401.99 2592
3402.54 2485
3403.09 2390
3403.64 2310
3404.19 2313
3404.74 2330
3405.29 2204
3405.84 2426
3406.39 2352
3406.94 2373
3407.49 2411
3408.04 2239
3408.59 2251
3409.14 2389
3409.69 2224
3410.24 2178
3410.79 2280
3411.34 2404
3411.89 2469
3412.45 2477
3413.00 2580
3413.55 2690
3414.10 2801
3414.65 2928
3415.20 2745
3415.75 2927
3416.30 2921
3416.85 2772
3417.41 2684
3417.96 2832
3418.51 2772
3419.06 2612
3419.61 2422
3420.16 2270
3420.71 2429
3421.27 2331
3421.82 2296
3422.37 2243
3422.92 2077
3423.47 2209
3424.02 2305
3424.58 2145
3425.13 2105
3425.68 2198
3426.23 2396
3426.78 2304
3427.34 2100
3427.89 2202
3428.44 2371
3428.99 2301
3429.55 2298
3430.10 2265
3430.65 2182
3431.20 2275
3431.76 2144
3432.31 2181
3432.86 2135
3433.41 2124
3433.97 2209
3434.52 2121
3435.07 2205
3435.62 2118
3436.18 2040
3436.73 2177
3437.28 2157
3437.84 2179
3438.39 2194
3438.94 2310
3439.49 2162
3440.05 2155
3440.60 2109
3441.15 2105
3441.71 2005
3442.26 2102
3442.81 2213
3443.37 2346
3443.92 2159
3444.47 2243
3445.03 2170
3445.58 2227
3446.13 2183
3446.69 2126
3447.24 2007
3447.80 2164
3448.35 2051
3448.90 2122
3449.46 2028
3450.01 2180
3450.57 2122
3451.12 2022
3451.67 2071
3452.23 2175
3452.78 2120
3453.34 2063
3453.89 2012
3454.44 2083
3455.00 2021
3455.55 2125
3456.11 2121
3456.66 2127
3457.22 2101
3457.77 2029
3458.33 1877
3458.88 1911
3459.43 2050
3459.99 2073
3460.54 2334
3461.10 2396
3461.65 2048
3462.21 2056
3462.76 2184
3463.32 2197
3463.87 2119
3464.43 2045
3464.98 2072
3465.54 2074
3466.09 2024
3466.65 2117
3467.21 2050
3467.76 1996
3468.32 1984
3468.87 2103
3469.43 2159
3469.98 2292
3470.54 2350
3471.09 2220
3471.65 2130
3472.20 2119
3472.76 2053
3473.32 2146
3473.87 2124
3474.43 2072
3474.98 2148
3475.54 2128
3476.10 2169
3476.65 2263
3477.21 2256
3477.76 2069
3478.32 2119
3478.88 2094
3479.43 2007
3479.99 2184
3480.55 2334
3481.10 2258
3481.66 2260
3482.22 2302
3482.77 2247
3483.33 2391
3483.89 2331
3484.44 2408
3485.00 2460
3485.56 2365
3486.11 2438
3486.67 2446
3487.23 2372
3487.78 2337
3488.34 2198
3488.90 2277
3489.45 2361
3490.01 2279
3490.57 2272
3491.13 2540
3491.68 2611
3492.24 2696
3492.80 2757
3493.35 2764
3493.91 2818
3494.47 3012
3495.03 3134
3495.58 3387
3496.14 3402
3496.70 3132
3497.26 3223
3497.82 3122
3498.37 2978
3498.93 2984
3499.49 2858
3500.05 2884
3500.61 3142
3501.16 3043
3501.72 3187
3502.28 3366
3502.84 3489
3503.40 3493
3503.95 3685
3504.51 3879
3505.07 3699
3505.63 3665
3506.19 3286
3506.75 3430
3507.30 3474
3507.86 3608
3508.42 3508
3508.98 3469
3509.54 3301
3510.10 3204
3510.66 3248
3511.22 3056
3511.77 2996
3512.33 2747
3512.89 2873
3513.45 2675
3514.01 2472
3514.57 2550
3515.13 2582
3515.69 2376
3516.25 2325
3516.81 2285
3517.37 2303
3517.92 2257
3518.48 2148
3519.04 2170
3519.60 2271
3520.16 2429
3520.72 2386
3521.28 2430
3521.84 2264
3522.40 2324
3522.96 2379
3523.52 2350
3524.08 2444
3524.64 2376
3525.20 2556
3525.76 2478
3526.32 2195
3526.88 2152
3527.44 2280
3528.00 2287
3528.56 2144
3529.12 2324
3529.68 2355
3530.24 2294
3530.80 2155
3531.36 2248
3531.92 2195
3532.48 2299
3533.04 2345
3533.60 2191
3534.17 2076
3534.73 2190
3535.29 2135
3535.85 2079
3536.41 2226
3536.97 2323
3537.53 2187
3538.09 2263
3538.65 2434
3539.21 2276
3539.77 2219
3540.34 2322
3540.90 2321
3541.46 2403
3542.02 2281
3542.58 2385
3543.14 2407
3543.70 2347
3544.26 2304
3544.83 2331
3545.39 2430
3545.95 2386
3546.51 2505
3547.07 2508
3547.63 2605
3548.20 2477
3548.76 2311
3549.32 2307
3549.88 2320
3550.44 2339
3551.01 2270
3551.57 2137
3552.13 2225
3552.69 2325
3553.25 2245
3553.82 2419
3554.38 2445
3554.94 2413
3555.50 2473
3556.07 2391
3556.63 2625
3557.19 2833
3557.75 2787
3558.32 2733
3558.88 2672
3559.44 2884
3560.00 2883
3560.57 2693
3561.13 2831
3561.69 2838
3562.26 2607
3562.82 2471
3563.38 2404
3563.94 2254
3564.51 2203
3565.07 2166
3565.63 2250
3566.20 2225
3566.76 2199
3567.32 2126
3567.89 2139
3568.45 2049
3569.01 2007
3569.58 2068
3570.14 2042
3570.70 2101
3571.27 2255
3571.83 2187
3572.39 2073
3572.96 2038
3573.52 2242
3574.09 2225
3574.65 2337
3575.21 2171
3575.78 2015
3576.34 2162
3576.91 2234
3577.47 2183
3578.03 2221
3578.60 2276
3579.16 2185
3579.73 2171
3580.29 2170
3580.86 2150
3581.42 2300
3581.98 2338
3582.55 2308
3583.11 2237
3583.68 2239
3584.24 2233
3584.81 2231
3585.37 2213
3585.94 2156
3586.50 2255
3587.07 2330
3587.63 2306
3588.20 2148
3588.76 1979
3589.33 2041
3589.89 2027
3590.46 2142
3591.02 2073
3591.59 2251
3592.15 2146
3592.72 1972
3593.28 2080
3593.85 2206
3594.41 2223
3594.98 2108
3595.54 2197
3596.11 2182
3596.68 2163
3597.24 2245
3597.81 2217
3598.37 2204
3598.94 2204
3599.50 2112
3600.07 2183
3600.64 2180
3601.20 2059
3601.77 2148
3602.33 2055
3602.90 1989
3603.47 1979
3604.03 2074
3604.60 2152
3605.16 2175
3605.73 2185
3606.30 2008
3606.86 2234
3607.43 1980
3608.00 1953
3608.56 1946
3609.13 1977
3609.70 1950
3610.26 1973
3610.83 1983
3611.40 2051
3611.96 1897
3612.53 1857
3613.10 1911
3613.66 1894
3614.23 1971
3614.80 1960
3615.36 2064
3615.93 1995
3616.50 1911
3617.07 1902
3617.63 2150
3618.20 2251
3618.77 2268
3619.34 2603
3619.90 2718
3620.47 2873
3621.04 2961
3621.61 3217
3622.17 3179
3622.74 3115
3623.31 2908
3623.88 2871
3624.44 2828
3625.01 2802
3625.58 2592
3626.15 2390
3626.72 2221
3627.28 2117
3627.85 2138
3628.42 2011
3628.99 1980
3629.56 2095
3630.12 1858
3630.69 1915
3631.26 1972
3631.83 1777
3632.40 1784
3632.97 1913
3633.53 1987
3634.10 2009
3634.67 1998
3635.24 2011
3635.81 2004
3636.38 1887
3636.95 1849
3637.52 2042
3638.08 2024
3638.65 1933
3639.22 1881
3639.79 1784
3640.36 1892
3640.93 1988
3641.50 1852
3642.07 1958
3642.64 2100
3643.21 2027
3643.78 1905
3644.34 2165
3644.91 2147
3645.48 2048
3646.05 2009
3646.62 2128
3647.19 2189
3647.76 2195
3648.33 2151
3648.90 2077
3649.47 2073
3650.04 2116
3650.61 2094
3651.18 2086
3651.75 1956
3652.32 2105
3652.89 2068
3653.46 1871
3654.03 1995
3654.60 2022
3655.17 2182
3655.74 2137
3656.31 2154
3656.88 2051
3657.45 2066
3658.02 2199
3658.59 2271
3659.16 2205
3659.73 2235
3660.30 2313
3660.87 2290
3661.45 2225
3662.02 2288
3662.59 2327
3663.16 2189
3663.73 2220
3664.30 2175
3664.87 2035
3665.44 2139
3666.01 2112
3666.58 2098
3667.15 2141
3667.73 2081
3668.30 2138
3668.87 1953
3669.44 1931
3670.01 1960
3670.58 2110
3671.15 2091
3671.73 1938
3672.30 2046
3672.87 2043
3673.44 2044
3674.01 2024
3674.58 1969
3675.16 2027
3675.73 2136
3676.30 2028
3676.87 2107
3677.44 2191
3678.01 2193
3678.59 2244
3679.16 2205
3679.73 2142
3680.30 2205
3680.88 2163
3681.45 2125
3682.02 1991
3682.59 1942
3683.16 1827
3683.74 1914
3684.31 1935
3684.88 2044
3685.45 1974
3686.03 1995
3686.60 2181
3687.17 2125
3687.74 2129
3688.32 2152
3688.89 2242
3689.46 2281
3690.04 2222
3690.61 2343
3691.18 2212
3691.76 2261
3692.33 2370
3692.90 2126
3693.47 2240
3694.05 2293
3694.62 2341
3695.19 2094
3695.77 2056
3696.34 2042
3696.91 2087
3697.49 2049
3698.06 2009
3698.64 2097
3699.21 2093
3699.78 2013
3700.36 2034
3700.93 2132
3701.50 2039
3702.08 2152
3702.65 2175
3703.23 2013
3703.80 2089
3704.37 2038
3704.95 1886
3705.52 1890
3706.10 1897
3706.67 1871
3707.24 1992
3707.82 2096
3708.39 2199
3708.97 2110
3709.54 1931
3710.12 1939
3710.69 2050
3711.27 2095
3711.84 2004
3712.41 1889
3712.99 1945
3713.56 2165
3714.14 2040
3714.71 1856
3715.29 1830
3715.86 2078
3716.44 2032
3717.01 2042
3717.59 1965
3718.16 2013
3718.74 2114
3719.31 2215
3719.89 2013
3720.46 1963
3721.04 2059
3721.61 2087
3722.19 2080
3722.77 1997
3723.34 2029
3723.92 1892
3724.49 1838
3725.07 1955
3725.64 2064
3726.22 1958
3726.79 1978
3727.37 2046
3727.95 1959
3728.52 1911
3729.10 2167
3729.67 2242
3730.25 2191
3730.83 2282
3731.40 2167
3731.98 2340
3732.56 2166
3733.13 2216
3733.71 2313
3734.28 2520
3734.86 2485
3735.44 2468
3736.01 2631
3736.59 2575
3737.17 2555
3737.74 2396
3738.32 2395
3738.90 2484
3739.47 2306
3740.05 2284
3740.63 2307
3741.20 2216
3741.78 2038
3742.36 2092
3742.93 2185
3743.51 2243
3744.09 2138
3744.67 2068
3745.24 2152
3745.82 2092
3746.40 1977
3746.97 1944
3747.55 2059
3748.13 2099
3748.71 2064
3749.28 2082
3749.86 2130
3750.44 2130
3751.02 2037
3751.59 2232
3752.17 2220
3752.75 2070
3753.33 2093
3753.91 2082
3754.48 1991
3755.06 2065
3755.64 2014
3756.22 2079
3756.80 2169
3757.37 2116
3757.95 2122
3758.53 2191
3759.11 2241
3759.69 2258
3760.27 2354
3760.84 2659
3761.42 2653
3762.00 2891
3762.58 2641
3763.16 2684
3763.74 2755
3764.31 2698
3764.89 2509
3765.47 2367
3766.05 2314
3766.63 2267
3767.21 2200
3767.79 2130
3768.37 2184
3768.95 2197
3769.52 1994
3770.10 2115
3770.68 1994
3771.26 1870
3771.84 1975
3772.42 2089
3773.00 2050
3773.58 1997
3774.16 1996
3774.74 2037
3775.32 2000
3775.90 1985
3776.48 2069
3777.06 2132
3777.64 2105
3778.22 2188
3778.80 2022
3779.38 2344
3779.96 2087
3780.54 2122
3781.12 1932
3781.70 2014
3782.28 1861
3782.86 1817
3783.44 1923
3784.02 1837
3784.60 1987
3785.18 1954
3785.76 1943
3786.34 1941
3786.92 1814
3787.50 1944
3788.08 2002
3788.66 1850
3789.24 1948
3789.82 1991
3790.40 2078
3790.98 2018
3791.56 1971
3792.14 2056
3792.72 1959
3793.30 1947
3793.89 1951
3794.47 1879
3795.05 1909
3795.63 1883
3796.21 1881
3796.79 1955
3797.37 1847
3797.95 1841
3798.53 1895
3799.12 2070
3799.70 2106
3800.28 1991
3800.86 2065
3801.44 2146
3802.02 2112
3802.60 2111
3803.19 2089
3803.77 2127
3804.35 2205
3804.93 2040
3805.51 2080
3806.10 2200
3806.68 2074
3807.26 1930
3807.84 1965
3808.42 2077
3809.01 2069
3809.59 2108
3810.17 2067
3810.75 2034
3811.33 2103
3811.92 2123
3812.50 2077
3813.08 2113
3813.66 2032
3814.25 2047
3814.83 2126
3815.41 2136
3815.99 2042
3816.58 2185
3817.16 2196
3817.74 2004
3818.32 2040
3818.91 2119
3819.49 2028
3820.07 2099
3820.66 2082
3821.24 2106
3821.82 2158
3822.41 2061
3822.99 2023
3823.57 2053
3824.16 1903
3824.74 1986
3825.32 1972
3825.91 1986
3826.49 1937
3827.07 1906
3827.66 1872
3828.24 1812
3828.82 1793
3829.41 1801
3829.99 1966
3830.57 2038
3831.16 1854
3831.74 1817
3832.33 1984
3832.91 1912
3833.49 1924
3834.08 2004
3834.66 1970
3835.25 2001
3835.83 1969
3836.41 1911
3837.00 1918
3837.58 2037
3838.17 2063
3838.75 2060
3839.34 2018
3839.92 2024
3840.50 1937
3841.09 1880
3841.67 2013
3842.26 1939
3842.84 1996
3843.43 1931
3844.01 1885
3844.60 1808
3845.18 1682
3845.77 1794
3846.35 1886
3846.94 1839
3847.52 1920
3848.11 1998
3848.69 2006
3849.28 1830
3849.86 1981
3850.45 1934
3851.03 1831
3851.62 1776
3852.20 1738
3852.79 1674
3853.37 1725
3853.96 1932
3854.55 1783
3855.13 1811
3855.72 2056
3856.30 1976
3856.89 1988
3857.47 2007
3858.06 1973
3858.65 1923
3859.23 2002
3859.82 2087
3860.40 2031
3860.99 2265
3861.58 2369
3862.16 2591
3862.75 2654
3863.33 2863
3863.92 3053
3864.51 2896
3865.09 2932
3865.68 3112
3866.27 2975
3866.85 3111
3867.44 3114
3868.03 2893
3868.61 2829
3869.20 2711
3869.79 2644
3870.37 2716
3870.96 2661
3871.55 2489
3872.13 2330
3872.72 2296
3873.31 2325
3873.89 2260
3874.48 2257
3875.07 2157
3875.66 2162
3876.24 2105
3876.83 2195
3877.42 2240
3878.00 2255
3878.59 2112
3879.18 2084
3879.77 2138
3880.35 1930
3880.94 2081
3881.53 2130
3882.12 2047
3882.70 1980
3883.29 2094
3883.88 1914
3884.47 1985
3885.06 2065
3885.64 2055
3886.23 1947
3886.82 1942
3887.41 2003
3888.00 2038
3888.58 2094
3889.17 2020
3889.76 2101
3890.35 2045
3890.94 2055
3891.53 2069
3892.11 2117
3892.70 2199
3893.29 2153
3893.88 2120
3894.47 2222
3895.06 2260
3895.65 2204
3896.23 2284
3896.82 2227
3897.41 2306
3898.00 2557
3898.59 2531
3899.18 2562
3899.77 2486
3900.36 2491
3900.95 2373
3901.53 2535
3902.12 2527
3902.71 2406
3903.30 2403
3903.89 2406
3904.48 2351
3905.07 2136
3905.66 2191
3906.25 2045
3906.84 2137
3907.43 2102
3908.02 2151
3908.61 2099
3909.20 2082
3909.79 1928
3910.38 1795
3910.97 1913
3911.56 1872
3912.15 1872
3912.74 2051
3913.33 1901
3913.92 1919
3914.51 1956
3915.10 1935
3915.69 1845
3916.28 1787
3916.87 1802
3917.46 1782
3918.05 1838
3918.64 1800
3919.23 1825
3919.82 2038
3920.41 1831
3921.00 1677
3921.59 1792
3922.18 1819
3922.77 1897
3923.36 1745
3923.95 1883
3924.55 1859
3925.14 1859
3925.73 1866
3926.32 1874
3926.91 1907
3927.50 1959
3928.09 1798
3928.68 1894
3929.27 1879
3929.87 1728
3930.46 1775
3931.05 1898
3931.64 1909
3932.23 1961
3932.82 1902
3933.41 1946
3934.01 1855
3934.60 2005
3935.19 1937
3935.78 1909
3936.37 1906
3936.96 2006
3937.56 2051
3938.15 1923
3938.74 2001
3939.33 1958
3939.92 1805
3940.52 1771
3941.11 1901
3941.70 1912
3942.29 1951
3942.88 1864
3943.48 1877
3944.07 2066
3944.66 2122
3945.25 2027
3945.85 1936
3946.44 1946
3947.03 1976
3947.62 1828
3948.22 1814
3948.81 1895
3949.40 1841
3949.99 1835
3950.59 1783
3951.18 1788
3951.77 1755
3952.37 1817
3952.96 1867
3953.55 1919
3954.15 1837
3954.74 2004
3955.33 1935
3955.93 1818
3956.52 1872
3957.11 1858
3957.71 1890
3958.30 1870
3958.89 1691
3959.49 1814
3960.08 1915
3960.67 1813
3961.27 1733
3961.86 1769
3962.45 1717
3963.05 1800
3963.64 1687
3964.23 1810
3964.83 1860
3965.42 1816
3966.02 1862
3966.61 1934
3967.20 2038
3967.80 2035
3968.39 2033
3968.99 2212
3969.58 2040
3970.18 2133
3970.77 2354
3971.36 2337
3971.96 2256
3972.55 2228
3973.15 2046
3973.74 1986
3974.34 1992
3974.93 2069
3975.53 1910
3976.12 1780
3976.72 1938
3977.31 1964
3977.91 1909
3978.50 1859
3979.10 1931
3979.69 2079
3980.29 1879
3980.88 1945
3981.48 1935
3982.07 1940
3982.67 1844
3983.26 1874
3983.86 1897
3984.45 1804
3985.05 1718
3985.64 1708
3986.24 1754
3986.83 1702
3987.43 1820
3988.03 1828
3988.62 1903
3989.22 1887
3989.81 1832
3990.41 2011
3991.00 2123
3991.60 1907
3992.20 1790
3992.79 1790
3993.39 1788
3993.98 1881
3994.58 1992
3995.18 1889
3995.77 1881
3996.37 1883
3996.97 1868
3997.56 1916
3998.16 1903
3998.75 1993
3999.35 1935
3999.95 1912
4000.54 1894
4001.14 2016
4001.74 1988
4002.33 2042
4002.93 1982
4003.53 1922
4004.12 1928
4004.72 1992
4005.32 2054
4005.92 2059
4006.51 1977
4007.11 2057
4007.71 2133
4008.30 2109
4008.90 2086
4009.50 2121
4010.10 2238
4010.69 2220
4011.29 2257
4011.89 2121
4012.49 2058
4013.08 1968
4013.68 1893
4014.28 1954
4014.88 1962
4015.47 1935
4016.07 2105
4016.67 1956
4017.27 2004
4017.86 2065
4018.46 2145
4019.06 2212
4019.66 2208
4020.26 2278
4020.85 2276
4021.45 2318
4022.05 2346
4022.65 2344
4023.25 2113
4023.85 1955
4024.44 1951
4025.04 1970
4025.64 1937
4026.24 1984
4026.84 1973
4027.44 1942
4028.03 1882
4028.63 1895
4029.23 1842
4029.83 1921
4030.43 2031
4031.03 1976
4031.63 1985
4032.23 2114
4032.83 2059
4033.42 2063
4034.02 2020
4034.62 1893
4035.22 1963
4035.82 1967
4036.42 1934
4037.02 1999
4037.62 1928
4038.22 1764
4038.82 1840
4039.42 1912
4040.02 1852
4040.62 1938
4041.22 1923
4041.82 1973
4042.41 1895
4043.01 1839
4043.61 1855
4044.21 1906
4044.81 1968
4045.41 1964
4046.01 1883
4046.61 1951
4047.21 1849
4047.81 1803
4048.41 2034
4049.01 1870
4049.61 1927
4050.21 2032
4050.82 1990
4051.42 1877
4052.02 1886
4052.62 1985
4053.22 1963
4053.82 2004
4054.42 1971
4055.02 1919
4055.62 1809
4056.22 1894
4056.82 1741
4057.42 1830
4058.02 1853
4058.62 1863
4059.22 2036
4059.83 1917
4060.43 1853
4061.03 1855
4061.63 1769
4062.23 1889
4062.83 1797
4063.43 1791
4064.03 1798
4064.63 1678
4065.24 1672
4065.84 1779
4066.44 1789
4067.04 1849
4067.64 1739
4068.24 1697
4068.85 1745
4069.45 1758
4070.05 1814
4070.65 1762
4071.25 1766
4071.85 1992
4072.46 1870
4073.06 1815
4073.66 1707
4074.26 1652
4074.86 1813
4075.47 1786
4076.07 1808
4076.67 1875
4077.27 1791
4077.88 1825
4078.48 1897
4079.08 1703
4079.68 1759
4080.29 1894
4080.89 1857
4081.49 1699
4082.09 1815
4082.70 1771
4083.30 1725
4083.90 1768
4084.50 1904
4085.11 1822
4085.71 1887
4086.31 1998
4086.92 1983
4087.52 1931
4088.12 1935
4088.72 2060
4089.33 2102
4089.93 1982
4090.53 2026
4091.14 2148
4091.74 2052
4092.34 1969
4092.95 2039
4093.55 2031
4094.16 2008
4094.76 2240
4095.36 2192
4095.97 2260
4096.57 2224
4097.17 2482
4097.78 2731
4098.38 2657
4098.98 2754
4099.59 2717
4100.19 2617
4100.80 2638
4101.40 2449
4102.00 2248
4102.61 2255
4103.21 2084
4103.82 2057
4104.42 2007
4105.03 1904
4105.63 1853
4106.23 1796
4106.84 1743
4107.44 1795
4108.05 1901
4108.65 1751
4109.26 1803
4109.86 1839
4110.47 1838
4111.07 1739
4111.68 1702
4112.28 1698
4112.89 1632
4113.49 1766
4114.10 1801
4114.70 1750
4115.31 1872
4115.91 1861
4116.52 1906
4117.12 1771
4117.73 1770
4118.33 1798
4118.94 1711
4119.54 1682
4120.15 1741
4120.75 1665
4121.36 1668
4121.97 1897
4122.57 1723
4123.18 1776
4123.78 1753
4124.39 1856
4124.99 1900
4125.60 1788
4126.21 1872
4126.81 1773
4127.42 1699
4128.02 1834
4128.63 1764
4129.24 1717
4129.84 1908
4130.45 1767
4131.05 1703
4131.66 1789
4132.27 1970
4132.87 1957
4133.48 1731
4134.09 1840
4134.69 1815
4135.30 1966
4135.91 1997
4136.51 1843
4137.12 1771
4137.73 2006
4138.33 2035
4138.94 1982
4139.55 1929
4140.15 1871
4140.76 1817
4141.37 1810
4141.97 1828
4142.58 1738
4143.19 1763
4143.80 1879
4144.40 1876
4145.01 1774
4145.62 1822
4146.22 1747
4146.83 1837
4147.44 1927
4148.05 1798
4148.65 1670
4149.26 1740
4149.87 1745
4150.48 1676
4151.09 1744
4151.69 1854
4152.30 1818
4152.91 1736
4153.52 1647
4154.12 1691
4154.73 1634
4155.34 1685
4155.95 1657
4156.56 1675
4157.16 1683
4157.77 1687
4158.38 1690
4158.99 1707
4159.60 1670
4160.21 1775
4160.81 1780
4161.42 1798
4162.03 1620
4162.64 1742
4163.25 1714
4163.86 1632
4164.47 1688
4165.08 1609
4165.68 1623
4166.29 1646
4166.90 1669
4167.51 1860
4168.12 1859
4168.73 1850
4169.34 1751
4169.95 1832
4170.56 1898
4171.16 1854
4171.77 1804
4172.38 1707
4172.99 1768
4173.60 1951
4174.21 1838
4174.82 1728
4175.43 1703
4176.04 1785
4176.65 1709
4177.26 1656
4177.87 1627
4178.48 1674
4179.09 1778
4179.70 1704
4180.31 1816
4180.92 1778
4181.53 1718
4182.14 1801
4182.75 1820
4183.36 1879
4183.97 1763
4184.58 1661
4185.19 1681
4185.80 1734
4186.41 1659
4187.02 1691
4187.63 1577
4188.24 1615
4188.85 1660
4189.46 1813
4190.07 1627
4190.68 1563
4191.29 1615
4191.90 1591
4192.51 1644
4193.13 1673
4193.74 1663
4194.35 1795
4194.96 1876
4195.57 1927
4196.18 1800
4196.79 1738
4197.40 1887
4198.01 1860
4198.62 1872
4199.24 1974
4199.85 2011
4200.46 1981
4201.07 1827
4201.68 1894
4202.29 1948
4202.90 2037
4203.52 1959
4204.13 1990
4204.74 1886
4205.35 1847
4205.96 1814
4206.57 1864
4207.19 1686
4207.80 1855
4208.41 1812
4209.02 1681
4209.63 1725
4210.25 1661
4210.86 1756
4211.47 1740
4212.08 1724
4212.69 1731
4213.31 1750
4213.92 1824
4214.53 1739
4215.14 1934
4215.76 1752
4216.37 1668
4216.98 1720
4217.59 1737
4218.21 1807
4218.82 1807
4219.43 1837
4220.04 1903
4220.66 1819
4221.27 1891
4221.88 1928
4222.50 1956
4223.11 2029
4223.72 2105
4224.33 2200
4224.95 2196
4225.56 2277
4226.17 2336
4226.79 2392
4227.40 2455
4228.01 2386
4228.63 2495
4229.24 2443
4229.85 2518
4230.47 2892
4231.08 2709
4231.69 2753
4232.31 2673
4232.92 2787
4233.54 2728
4234.15 2720
4234.76 2633
4235.38 2463
4235.99 2156
4236.61 2029
4237.22 2042
4237.83 2016
4238.45 2018
4239.06 2098
4239.68 2025
4240.29 2028
4240.90 1875
4241.52 1956
4242.13 1833
4242.75 1959
4243.36 1826
4243.98 2005
4244.59 1913
4245.21 1898
4245.82 1972
4246.43 1894
4247.05 1699
4247.66 1823
4248.28 1796
4248.89 1895
4249.51 1829
4250.12 1905
4250.74 1777
4251.35 1812
4251.97 1835
4252.58 2040
4253.20 1694
4253.81 1662
4254.43 1777
4255.04 1836
4255.66 1728
4256.28 1825
4256.89 1768
4257.51 1773
4258.12 1909
4258.74 1912
4259.35 1750
4259.97 1664
4260.58 1778
4261.20 1767
4261.82 1926
4262.43 2006
4263.05 2016
4263.66 2005
4264.28 2078
4264.90 1958
4265.51 1896
4266.13 1902
4266.74 1795
4267.36 1793
4267.98 1988
4268.59 2009
4269.21 1948
4269.82 1930
4270.44 1997
4271.06 1968
4271.67 1965
4272.29 2026
4272.91 2067
4273.52 1993
4274.14 1985
4274.76 1720
4275.37 1827
4275.99 1939
4276.61 1817
4277.22 1729
4277.84 1760
4278.46 1778
4279.08 1801
4279.69 1794
4280.31 1787
4280.93 1736
4281.54 1763
4282.16 1818
4282.78 1683
4283.40 1542
4284.01 1686
4284.63 1682
4285.25 1717
4285.87 1736
4286.48 1810
4287.10 1798
4287.72 1625
4288.34 1689
4288.95 1771
4289.57 1910
4290.19 1902
4290.81 1898
4291.43 1798
4292.04 1778
4292.66 1761
4293.28 1613
4293.90 1579
4294.52 1685
4295.13 1717
4295.75 1737
4296.37 1799
4296.99 1673
4297.61 1582
4298.23 1671
4298.84 1794
4299.46 1636
4300.08 1746
4300.70 1785
4301.32 1792
4301.94 1812
4302.56 1785
4303.17 1724
4303.79 1708
4304.41 1630
4305.03 1685
4305.65 1745
4306.27 1698
4306.89 1692
4307.51 1749
4308.13 1790
4308.75 1657
4309.36 1629
4309.98 1715
4310.60 1714
4311.22 1796
4311.84 1864
4312.46 1880
4313.08 1934
4313.70 1941
4314.32 1927
4314.94 1977
4315.56 1884
4316.18 1878
4316.80 1821
4317.42 1893
4318.04 1752
4318.66 1868
4319.28 1650
4319.90 1674
4320.52 1723
4321.14 1750
4321.76 1748
4322.38 1520
4323.00 1767
4323.62 1709
4324.24 1680
4324.86 1570
4325.48 1639
4326.10 1626
4326.72 1736
4327.34 1795
4327.96 1655
4328.58 1641
4329.20 1773
4329.82 1881
4330.44 1853
4331.07 1806
4331.69 1802
4332.31 1774
4332.93 1747
4333.55 1867
4334.17 1802
4334.79 1764
4335.41 1744
4336.03 1810
4336.65 1776
4337.28 1849
4337.90 1886
4338.52 1831
4339.14 1969
4339.76 1969
4340.38 1886
4341.00 2037
4341.63 2134
4342.25 2187
4342.87 2036
4343.49 1976
4344.11 1947
4344.73 2129
4345.36 2223
4345.98 2073
4346.60 1934
4347.22 2020
4347.84 2071
4348.47 2122
4349.09 2285
4349.71 2556
4350.33 2459
4350.95 2584
4351.58 2596
4352.20 2540
4352.82 2380
4353.44 2274
4354.07 2255
4354.69 2163
4355.31 1950
4355.93 1973
4356.56 1872
4357.18 1920
4357.80 1938
4358.42 1920
4359.05 1934
4359.67 1908
4360.29 1911
4360.92 1893
4361.54 1835
4362.16 1743
4362.78 1807
4363.41 1983
4364.03 1915
4364.65 1973
4365.28 1952
4365.90 1874
4366.52 1860
4367.15 1869
4367.77 1752
4368.39 1825
4369.02 1887
4369.64 1740
4370.26 1804
4370.89 1948
4371.51 1832
4372.14 1871
4372.76 1797
4373.38 1742
4374.01 1740
4374.63 1718
4375.25 1792
4375.88 1856
4376.50 1921
4377.13 1823
4377.75 1735
4378.37 1887
4379.00 1827
4379.62 1823
4380.25 1891
4380.87 1938
4381.50 1902
4382.12 1909
4382.75 1873
4383.37 2011
4383.99 1994
4384.62 1878
4385.24 2017
4385.87 2053
4386.49 2072
4387.12 1985
4387.74 2004
4388.37 2070
4388.99 1972
4389.62 2304
4390.24 2248
4390.87 2053
4391.49 2051
4392.12 2351
4392.74 2613
4393.37 2706
4393.99 2809
4394.62 2882
4395.24 2912
4395.87 2741
4396.49 2746
4397.12 2664
4397.75 2583
4398.37 2477
4399.00 2264
4399.62 2183
4400.25 2059
4400.87 2268
4401.50 2125
4402.13 2117
4402.75 2257
4403.38 2342
4404.00 2274
4404.63 2295
4405.26 2309
4405.88 2166
4406.51 2119
4407.13 2175
4407.76 2043
4408.39 2042
4409.01 1915
4409.64 1984
4410.27 1930
4410.89 2030
4411.52 2018
4412.15 1963
4412.77 2062
4413.40 1931
4414.03 1852
4414.65 1911
4415.28 1959
4415.91 1973
4416.53 1951
4417.16 1924
4417.79 1931
4418.41 1914
4419.04 1778
4419.67 1800
4420.30 1806
4420.92 1745
4421.55 1790
4422.18 1850
4422.80 1918
4423.43 1661
4424.06 1737
4424.69 1752
4425.31 1708
4425.94 1793
4426.57 1910
4427.20 1816
4427.82 1696
4428.45 1627
4429.08 1784
4429.71 1751
4430.34 1729
4430.96 1668
4431.59 1719
4432.22 1810
4432.85 1763
4433.48 1804
4434.10 1719
4434.73 1668
4435.36 1674
4435.99 1595
4436.62 1683
4437.25 1680
4437.87 1591
4438.50 1639
4439.13 1711
4439.76 1768
4440.39 1618
4441.02 1575
4441.64 1758
4442.27 1843
4442.90 1766
4443.53 1572
4444.16 1796
4444.79 1773
4445.42 1696
4446.05 1629
4446.68 1694
4447.30 1696
4447.93 1612
4448.56 1571
4449.19 1497
4449.82 1451
4450.45 1650
4451.08 1629
4451.71 1639
4452.34 1642
4452.97 1688
4453.60 1666
4454.23 1782
4454.86 1664
4455.49 1584
4456.12 1744
4456.75 1670
4457.38 1727
4458.01 1602
4458.64 1604
4459.27 1567
4459.90 1579
4460.53 1621
4461.16 1644
4461.79 1665
4462.42 1660
4463.05 1770
4463.68 1610
4464.31 1591
4464.94 1628
4465.57 1670
4466.20 1626
4466.83 1567
4467.46 1461
4468.09 1512
4468.72 1612
4469.35 1540
4469.98 1577
4470.61 1464
4471.24 1470
4471.87 1495
4472.50 1647
4473.13 1572
4473.77 1515
4474.40 1644
4475.03 1567
4475.66 1518
4476.29 1456
4476.92 1401
4477.55 1395
4478.18 1399
4478.82 1427
4479.45 1406
4480.08 1491
4480.71 1571
4481.34 1599
4481.97 1562
4482.60 1543
4483.24 1511
4483.87 1623
4484.50 1571
4485.13 1531
4485.76 1574
4486.39 1608
4487.03 1560
4487.66 1585
4488.29 1553
4488.92 1491
4489.55 1492
4490.19 1645
4490.82 1644
4491.45 1584
4492.08 1589
4492.71 1590
4493.35 1617
4493.98 1635
4494.61 1688
4495.24 1657
4495.88 1529
4496.51 1700
4497.14 1680
4497.77 1565
4498.41 1558
4499.04 1477
4499.67 1541
4500.31 1528
4500.94 1400
4501.57 1460
4502.20 1458
4502.84 1542
4503.47 1584
4504.10 1603
4504.74 1762
4505.37 1618
4506.00 1868
4506.64 1833
4507.27 1730
4507.90 1811
4508.54 1744
4509.17 1655
4509.80 1690
4510.44 1734
4511.07 1693
4511.70 1601
4512.34 1653
4512.97 1591
4513.60 1593
4514.24 1687
4514.87 1527
4515.51 1665
4516.14 1710
4516.77 1614
4517.41 1597
4518.04 1692
4518.68 1787
4519.31 1672
4519.94 1721
4520.58 1735
4521.21 1680
4521.85 1808
4522.48 1645
4523.12 1520
4523.75 1659
4524.39 1626
4525.02 1554
4525.65 1653
4526.29 1629
4526.92 1604
4527.56 1545
4528.19 1542
4528.83 1597
4529.46 1632
4530.10 1750
4530.73 1772
4531.37 1847
4532.00 1902
4532.64 2152
4533.27 2435
4533.91 2575
4534.54 2768
4535.18 2735
4535.81 2706
4536.45 2784
4537.09 2754
4537.72 2763
4538.36 2518
4538.99 2348
4539.63 2160
4540.26 2046
4540.90 1951
4541.53 1781
4542.17 1599
4542.81 1646
4543.44 1573
4544.08 1655
4544.71 1627
4545.35 1548
4545.99 1558
4546.62 1556
4547.26 1654
4547.89 1578
4548.53 1605
4549.17 1547
4549.80 1443
4550.44 1532
4551.08 1546
4551.71 1562
4552.35 1520
4552.98 1533
4553.62 1527
4554.26 1527
4554.89 1709
4555.53 1710
4556.17 1685
4556.80 1541
4557.44 1535
4558.08 1516
4558.72 1575
4559.35 1620
4559.99 1689
4560.63 1762
4561.26 1606
4561.90 1479
4562.54 1548
4563.17 1513
4563.81 1591
4564.45 1660
4565.09 1640
4565.72 1740
4566.36 1572
4567.00 1518
4567.64 1667
4568.27 1696
4568.91 1748
4569.55 1758
4570.19 1825
4570.82 1713
4571.46 1670
4572.10 1757
4572.74 1758
4573.38 1854
4574.01 1756
4574.65 1926
4575.29 1753
4575.93 1704
4576.57 1709
4577.20 1653
4577.84 1772
4578.48 1694
4579.12 1618
4579.76 1630
4580.40 1541
4581.04 1644
4581.67 1629
4582.31 1531
4582.95 1507
4583.59 1532
4584.23 1520
4584.87 1453
4585.51 1499
4586.14 1460
4586.78 1588
4587.42 1515
4588.06 1485
4588.70 1529
4589.34 1604
4589.98 1607
4590.62 1593
4591.26 1437
4591.90 1644
4592.54 1539
4593.17 1599
4593.81 1587
4594.45 1560
4595.09 1614
4595.73 1616
4596.37 1600
4597.01 1503
4597.65 1529
4598.29 1637
4598.93 1708
4599.57 1627
4600.21 1483
4600.85 1585
4601.49 1555
4602.13 1496
4602.77 1396
4603.41 1577
4604.05 1631
4604.69 1544
4605.33 1511
4605.97 1662
4606.61 1543
4607.25 1657
4607.89 1820
4608.53 1765
4609.17 1701
4609.81 1633
4610.45 1680
4611.09 1753
4611.73 1626
4612.38 1735
4613.02 1699
4613.66 1763
4614.30 1647
4614.94 1643
4615.58 1724
4616.22 1639
4616.86 1590
4617.50 1514
4618.14 1559
4618.78 1527
4619.43 1542
4620.07 1553
4620.71 1600
4621.35 1573
4621.99 1542
4622.63 1476
4623.27 1544
4623.91 1481
4624.56 1491
4625.20 1536
4625.84 1503
4626.48 1426
4627.12 1535
4627.76 1487
4628.41 1508
4629.05 1439
4629.69 1416
4630.33 1480
4630.97 1568
4631.62 1533
4632.26 1524
4632.90 1439
4633.54 1504
4634.18 1562
4634.83 1480
4635.47 1473
4636.11 1508
4636.75 1516
4637.40 1551
4638.04 1553
4638.68 1479
4639.32 1535
4639.97 1477
4640.61 1477
4641.25 1606
4641.89 1589
4642.54 1674
4643.18 1732
4643.82 1725
4644.46 1689
4645.11 1706
4645.75 1591
4646.39 1501
4647.04 1564
4647.68 1553
4648.32 1531
4648.97 1586
4649.61 1578
4650.25 1610
4650.90 1616
4651.54 1384
4652.18 1493
4652.83 1547
4653.47 1489
4654.11 1510
4654.76 1530
4655.40 1506
4656.04 1516
4656.69 1667
4657.33 1606
4657.98 1606
4658.62 1539
4659.26 1578
4659.91 1676
4660.55 1603
4661.20 1440
4661.84 1421
4662.48 1404
4663.13 1362
4663.77 1361
4664.42 1408
4665.06 1475
4665.71 1382
4666.35 1350
4666.99 1384
4667.64 1499
4668.28 1380
4668.93 1471
4669.57 1307
4670.22 1387
4670.86 1452
4671.51 1438
4672.15 1395
4672.80 1465
4673.44 1391
4674.09 1436
4674.73 1366
4675.38 1419
4676.02 1395
4676.67 1379
4677.31 1316
4677.96 1400
4678.60 1459
4679.25 1397
4679.89 1426
4680.54 1466
4681.18 1370
4681.83 1407
4682.47 1299
4683.12 1418
4683.77 1488
4684.41 1502
4685.06 1384
4685.70 1309
4686.35 1413
4686.99 1393
4687.64 1448
4688.29 1382
4688.93 1520
4689.58 1485
4690.22 1526
4690.87 1398
4691.52 1366
4692.16 1501
4692.81 1481
4693.45 1448
4694.10 1487
4694.75 1406
4695.39 1386
4696.04 1400
4696.69 1264
4697.33 1357
4697.98 1492
4698.63 1486
4699.27 1397
4699.92 1502
4700.57 1546
4701.21 1438
4701.86 1516
4702.51 1404
4703.15 1412
4703.80 1436
4704.45 1461
4705.10 1457
4705.74 1417
4706.39 1430
4707.04 1490
4707.68 1478
4708.33 1311
4708.98 1360
4709.63 1442
4710.27 1543
4710.92 1437
4711.57 1443
4712.22 1350
4712.86 1428
4713.51 1473
4714.16 1532
4714.81 1477
4715.45 1502
4716.10 1571
4716.75 1541
4717.40 1574
4718.05 1549
4718.69 1376
4719.34 1456
4719.99 1356
4720.64 1414
4721.29 1433
4721.94 1416
4722.58 1574
4723.23 1461
4723.88 1499
4724.53 1509
4725.18 1492
4725.83 1485
4726.47 1487
4727.12 1433
4727.77 1459
4728.42 1432
4729.07 1395
4729.72 1479
4730.37 1483
4731.02 1471
4731.66 1515
4732.31 1466
4732.96 1488
4733.61 1559
4734.26 1389
4734.91 1348
4735.56 1563
4736.21 1471
4736.86 1373
4737.51 1306
4738.16 1429
4738.81 1505
4739.45 1537
4740.10 1442
4740.75 1478
4741.40 1434
4742.05 1413
4742.70 1400
4743.35 1478
4744.00 1603
4744.65 1497
4745.30 1465
4745.95 1455
4746.60 1504
4747.25 1501
4747.90 1483
4748.55 1583
4749.20 1555
4749.85 1540
4750.50 1492
4751.15 1465
4751.80 1577
4752.45 1519
4753.10 1507
4753.75 1489
4754.40 1599
4755.05 1540
4755.71 1609
4756.36 1602
4757.01 1519
4757.66 1523
4758.31 1587
4758.96 1591
4759.61 1604
4760.26 1522
4760.91 1535
4761.56 1635
4762.21 1572
4762.86 1499
4763.52 1467
4764.17 1607
4764.82 1529
4765.47 1429
4766.12 1386
4766.77 1428
4767.42 1406
4768.07 1483
4768.73 1460
4769.38 1489
4770.03 1411
4770.68 1584
4771.33 1574
4771.98 1483
4772.64 1584
4773.29 1573
4773.94 1474
4774.59 1529
4775.24 1428
4775.89 1369
4776.55 1287
4777.20 1385
4777.85 1341
4778.50 1387
4779.15 1296
4779.81 1373
4780.46 1487
4781.11 1388
4781.76 1467
4782.42 1417
4783.07 1390
4783.72 1550
4784.37 1487
4785.03 1544
4785.68 1516
4786.33 1482
4786.98 1421
4787.64 1427
4788.29 1387
4788.94 1397
4789.60 1518
4790.25 1493
4790.90 1452
4791.55 1440
4792.21 1428
4792.86 1441
4793.51 1390
4794.17 1440
4794.82 1419
4795.47 1484
4796.13 1469
4796.78 1526
4797.43 1399
4798.09 1417
4798.74 1541
4799.39 1473
4800.05 1419
4800.70 1431
4801.36 1463
4802.01 1548
4802.66 1420
4803.32 1321
4803.97 1448
4804.62 1488
4805.28 1360
4805.93 1425
4806.59 1468
4807.24 1560
4807.89 1402
4808.55 1470
4809.20 1459
4809.86 1507
4810.51 1498
4811.17 1479
4811.82 1506
4812.47 1481
4813.13 1365
4813.78 1264
4814.44 1368
4815.09 1340
4815.75 1409
4816.40 1410
4817.06 1496
4817.71 1455
4818.37 1516
4819.02 1514
4819.68 1438
4820.33 1550
4820.99 1437
4821.64 1457
4822.30 1533
4822.95 1503
4823.61 1463
4824.26 1557
4824.92 1526
4825.57 1634
4826.23 1613
4826.88 1601
4827.54 1524
4828.19 1443
4828.85 1590
4829.51 1485
4830.16 1481
4830.82 1512
4831.47 1478
4832.13 1465
4832.78 1475
4833.44 1499
4834.10 1390
4834.75 1376
4835.41 1416
4836.06 1436
4836.72 1568
4837.38 1479
4838.03 1480
4838.69 1409
4839.34 1540
4840.00 1640
4840.66 1701
4841.31 1658
4841.97 1732
4842.63 1657
4843.28 1609
4843.94 1795
4844.60 1718
4845.25 1670
4845.91 1643
4846.57 1562
4847.22 1480
4847.88 1500
4848.54 1502
4849.19 1534
4849.85 1634
4850.51 1562
4851.17 1593
4851.82 1601
4852.48 1634
4853.14 1625
4853.79 1675
4854.45 1648
4855.11 1650
4855.77 1746
4856.42 1658
4857.08 1574
4857.74 1593
4858.40 1715
4859.05 1703
4859.71 1652
4860.37 1593
4861.03 1654
4861.68 1785
4862.34 1748
4863.00 1684
4863.66 1745
4864.32 1903
4864.97 1855
4865.63 1783
4866.29 1844
4866.95 1827
4867.61 1782
4868.26 1736
4868.92 1582
4869.58 1664
4870.24 1702
4870.90 1638
4871.56 1623
4872.21 1789
4872.87 1719
4873.53 1688
4874.19 1652
4874.85 1667
4875.51 1651
4876.17 1526
4876.83 1554
4877.48 1589
4878.14 1580
4878.80 1547
4879.46 1505
4880.12 1670
4880.78 1608
4881.44 1596
4882.10 1542
4882.76 1521
4883.42 1709
4884.08 1600
4884.73 1605
4885.39 1573
4886.05 1573
4886.71 1556
4887.37 1501
4888.03 1562
4888.69 1509
4889.35 1553
4890.01 1626
4890.67 1621
4891.33 1602
4891.99 1406
4892.65 1509
4893.31 1548
4893.97 1528
4894.63 1501
4895.29 1558
4895.95 1534
4896.61 1585
4897.27 1457
4897.93 1409
4898.59 1498
4899.25 1536
4899.91 1491
4900.57 1426
4901.23 1427
4901.89 1462
4902.55 1416
4903.21 1442
4903.88 1494
4904.54 1545
4905.20 1437
4905.86 1374
4906.52 1477
4907.18 1294
4907.84 1519
4908.50 1443
4909.16 1435
4909.82 1374
4910.48 1336
4911.15 1323
4911.81 1432
4912.47 1454
4913.13 1378
4913.79 1418
4914.45 1426
4915.11 1362
4915.77 1421
4916.44 1422
4917.10 1249
4917.76 1348
4918.42 1333
4919.08 1424
4919.74 1348
4920.41 1369
4921.07 1273
4921.73 1276
4922.39 1287
4923.05 1249
4923.72 1282
4924.38 1302
4925.04 1342
4925.70 1368
4926.36 1380
4927.03 1309
4927.69 1355
4928.35 1305
4929.01 1359
4929.67 1446
4930.34 1452
4931.00 1469
4931.66 1430
4932.32 1436
4932.99 1402
4933.65 1362
4934.31 1234
4934.98 1298
4935.64 1423
4936.30 1323
4936.96 1325
4937.63 1326
4938.29 1427
4938.95 1416
4939.62 1323
4940.28 1347
4940.94 1412
4941.61 1389
4942.27 1347
4942.93 1431
4943.60 1503
4944.26 1573
4944.92 1409
4945.59 1332
4946.25 1339
4946.91 1306
4947.58 1352
4948.24 1356
4948.90 1465
4949.57 1451
4950.23 1387
4950.89 1471
4951.56 1578
4952.22 1449
4952.89 1250
4953.55 1357
4954.21 1386
4954.88 1417
4955.54 1409
4956.21 1324
4956.87 1289
4957.53 1343
4958.20 1347
4958.86 1376
4959.53 1459
4960.19 1424
4960.86 1335
4961.52 1381
4962.19 1468
4962.85 1340
4963.52 1342
4964.18 1435
4964.84 1438
4965.51 1447
4966.17 1521
4966.84 1460
4967.50 1471
4968.17 1400
4968.83 1295
4969.50 1437
4970.16 1459
4970.83 1407
4971.49 1430
4972.16 1591
4972.82 1429
4973.49 1353
4974.16 1391
4974.82 1455
4975.49 1469
4976.15 1420
4976.82 1473
4977.48 1293
4978.15 1350
4978.81 1382
4979.48 1423
4980.15 1342
4980.81 1428
4981.48 1409
4982.14 1430
4982.81 1460
4983.48 1441
4984.14 1405
4984.81 1464
4985.47 1473
4986.14 1398
4986.81 1429
4987.47 1456
4988.14 1471
4988.80 1517
4989.47 1512
4990.14 1616
4990.80 1667
4991.47 1865
4992.14 1980
4992.80 2056
4993.47 2043
4994.14 2029
4994.80 2103
4995.47 2069
4996.14 1870
4996.80 1788
4997.47 1916
4998.14 1710
4998.81 1631
4999.47 1532
5000.14 1486
5000.81 1511
5001.47 1402
5002.14 1303
5002.81 1363
5003.48 1431
5004.14 1490
5004.81 1429
5005.48 1327
5006.15 1349
5006.81 1345
5007.48 1473
5008.15 1487
5008.82 1424
5009.48 1497
5010.15 1480
5010.82 1516
5011.49 1458
5012.16 1367
5012.82 1330
5013.49 1495
5014.16 1468
5014.83 1417
5015.50 1463
5016.16 1478
5016.83 1426
5017.50 1509
5018.17 1433
5018.84 1390
5019.50 1506
5020.17 1431
5020.84 1507
5021.51 1580
5022.18 1526
5022.85 1661
5023.52 1823
5024.19 1731
5024.85 1653
5025.52 1810
5026.19 1943
5026.86 1869
5027.53 1817
5028.20 1763
5028.87 1774
5029.54 1747
5030.21 1784
5030.87 1759
5031.54 1704
5032.21 1681
5032.88 1753
5033.55 1473
5034.22 1647
5034.89 1738
5035.56 1574
5036.23 1510
5036.90 1513
5037.57 1461
5038.24 1477
5038.91 1465
5039.58 1527
5040.25 1509
5040.92 1423
5041.59 1457
5042.26 1560
5042.93 1521
5043.60 1464
5044.27 1538
5044.94 1513
5045.61 1637
5046.28 1683
5046.95 1824
5047.62 1694
5048.29 1763
5048.96 1798
5049.63 1681
5050.30 1748
5050.97 1750
5051.64 1622
5052.31 1554
5052.98 1561
5053.65 1486
5054.32 1390
5054.99 1487
5055.66 1435
5056.34 1334
5057.01 1503
5057.68 1460
5058.35 1426
5059.02 1485
5059.69 1380
5060.36 1361
5061.03 1447
5061.70 1443
5062.38 1505
5063.05 1446
5063.72 1569
5064.39 1580
5065.06 1533
5065.73 1510
5066.40 1584
5067.08 1546
5067.75 1473
5068.42 1439
5069.09 1472
5069.76 1529
5070.43 1457
5071.11 1496
5071.78 1473
5072.45 1436
5073.12 1432
5073.79 1457
5074.47 1374
5075.14 1465
5075.81 1416
5076.48 1535
5077.15 1416
5077.83 1282
5078.50 1409
5079.17 1379
5079.84 1414
5080.52 1402
5081.19 1473
5081.86 1457
5082.53 1384
5083.21 1420
5083.88 1360
5084.55 1348
5085.22 1448
5085.90 1511
5086.57 1542
5087.24 1527
5087.92 1436
5088.59 1431
5089.26 1469
5089.93 1424
5090.61 1410
5091.28 1427
5091.95 1445
5092.63 1518
5093.30 1379
5093.97 1392
5094.65 1493
5095.32 1529
5095.99 1628
5096.67 1600
5097.34 1576
5098.02 1451
5098.69 1472
5099.36 1417
5100.04 1289
5100.71 1303
5101.38 1449
5102.06 1422
5102.73 1446
5103.41 1520
5104.08 1458
5104.75 1359
5105.43 1414
5106.10 1364
5106.78 1488
5107.45 1583
5108.12 1493
5108.80 1490
5109.47 1470
5110.15 1505
5110.82 1498
5111.50 1383
5112.17 1390
5112.85 1394
5113.52 1352
5114.20 1413
5114.87 1287
5115.54 1307
5116.22 1398
5116.89 1410
5117.57 1392
5118.24 1389
5118.92 1381
5119.59 1392
5120.27 1364
5120.94 1267
5121.62 1439
5122.30 1454
5122.97 1399
5123.65 1416
5124.32 1404
5125.00 1474
5125.67 1479
5126.35 1507
5127.02 1325
5127.70 1410
5128.37 1314
5129.05 1422
5129.73 1434
5130.40 1460
5131.08 1466
5131.75 1395
5132.43 1357
5133.10 1320
5133.78 1357
5134.46 1327
5135.13 1309
5135.81 1359
5136.49 1382
5137.16 1374
5137.84 1384
5138.51 1397
5139.19 1335
5139.87 1443
5140.54 1452
5141.22 1511
5141.90 1404
5142.57 1445
5143.25 1402
5143.93 1435
5144.60 1459
5145.28 1400
5145.96 1339
5146.63 1384
5147.31 1377
5147.99 1312
5148.66 1182
5149.34 1178
5150.02 1288
5150.69 1324
5151.37 1372
5152.05 1292
5152.73 1339
5153.40 1350
5154.08 1270
5154.76 1310
5155.44 1361
5156.11 1290
5156.79 1303
5157.47 1278
5158.15 1220
5158.82 1164
5159.50 1342
5160.18 1205
5160.86 1271
5161.53 1283
5162.21 1400
5162.89 1371
5163.57 1285
5164.25 1232
5164.92 1299
5165.60 1292
5166.28 1210
5166.96 1305
5167.64 1284
5168.31 1323
5168.99 1370
5169.67 1240
5170.35 1247
5171.03 1302
5171.71 1264
5172.39 1270
5173.06 1153
5173.74 1174
5174.42 1308
5175.10 1294
5175.78 1256
5176.46 1201
5177.14 1208
5177.82 1224
5178.49 1289
5179.17 1459
5179.85 1323
5180.53 1280
5181.21 1274
5181.89 1263
5182.57 1259
5183.25 1265
5183.93 1295
5184.61 1363
5185.29 1378
5185.97 1462
5186.64 1472
5187.32 1359
5188.00 1314
5188.68 1239
5189.36 1363
5190.04 1328
5190.72 1187
5191.40 1308
5192.08 1366
5192.76 1185
5193.44 1206
5194.12 1312
5194.80 1261
5195.48 1318
5196.16 1282
5196.84 1285
5197.52 1242
5198.20 1255
5198.88 1166
5199.56 1137
5200.24 1285
5200.92 1282
5201.60 1263
5202.28 1321
5202.96 1319
5203.65 1216
5204.33 1150
5205.01 1242
5205.69 1189
5206.37 1180
5207.05 1379
5207.73 1305
5208.41 1438
5209.09 1323
5209.77 1215
5210.45 1117
5211.13 1215
5211.82 1394
5212.50 1296
5213.18 1338
5213.86 1320
5214.54 1287
5215.22 1352
5215.90 1396
5216.58 1404
5217.27 1380
5217.95 1417
5218.63 1415
5219.31 1261
5219.99 1262
5220.67 1270
5221.36 1353
5222.04 1528
5222.72 1321
5223.40 1293
5224.08 1241
5224.77 1229
5225.45 1386
5226.13 1461
5226.81 1366
5227.49 1277
5228.18 1283
5228.86 1276
5229.54 1295
5230.22 1203
5230.91 1149
5231.59 1249
5232.27 1249
5232.95 1311
5233.63 1292
5234.32 1182
5235.00 1207
5235.68 1404
5236.37 1269
5237.05 1270
5237.73 1254
5238.41 1346
5239.10 1391
5239.78 1396
5240.46 1339
5241.15 1336
5241.83 1321
5242.51 1417
5243.20 1403
5243.88 1426
5244.56 1284
5245.24 1347
5245.93 1434
5246.61 1300
5247.29 1275
5247.98 1358
5248.66 1480
5249.35 1482
5250.03 1377
5250.71 1349
5251.40 1462
5252.08 1586
5252.76 1514
5253.45 1545
5254.13 1550
5254.82 1499
5255.50 1349
5256.18 1443
5256.87 1410
5257.55 1401
5258.24 1341
5258.92 1421
5259.60 1307
5260.29 1381
5260.97 1323
5261.66 1386
5262.34 1368
5263.03 1425
5263.71 1379
5264.40 1275
5265.08 1278
5265.76 1261
5266.45 1307
5267.13 1396
5267.82 1317
5268.50 1368
5269.19 1394
5269.87 1299
5270.56 1298
5271.24 1297
5271.93 1413
5272.61 1406
5273.30 1383
5273.98 1315
5274.67 1369
5275.35 1249
5276.04 1254
5276.72 1376
5277.41 1338
5278.10 1372
5278.78 1312
5279.47 1377
5280.15 1420
5280.84 1298
5281.52 1410
5282.21 1286
5282.89 1299
5283.58 1326
5284.27 1381
5284.95 1531
5285.64 1568
5286.32 1481
5287.01 1415
5287.70 1346
5288.38 1409
5289.07 1554
5289.75 1490
5290.44 1415
5291.13 1540
5291.81 1401
5292.50 1503
5293.19 1368
5293.87 1354
5294.56 1382
5295.25 1423
5295.93 1495
5296.62 1391
5297.31 1370
5297.99 1503
5298.68 1509
5299.37 1417
5300.05 1508
5300.74 1427
5301.43 1445
5302.11 1500
5302.80 1539
5303.49 1600
5304.18 1794
5304.86 1795
5305.55 1835
5306.24 1916
5306.92 2007
5307.61 1841
5308.30 1674
5308.99 1739
5309.67 1626
5310.36 1512
5311.05 1503
5311.74 1353
5312.42 1319
5313.11 1413
5313.80 1434
5314.49 1387
5315.18 1290
5315.86 1345
5316.55 1453
5317.24 1435
5317.93 1369
5318.62 1329
5319.30 1319
5319.99 1298
5320.68 1328
5321.37 1392
5322.06 1408
5322.74 1439
5323.43 1437
5324.12 1375
5324.81 1373
5325.50 1359
5326.19 1514
5326.88 1480
5327.56 1537
5328.25 1394
5328.94 1436
5329.63 1403
5330.32 1346
5331.01 1427
5331.70 1400
5332.39 1381
5333.07 1381
5333.76 1460
5334.45 1296
5335.14 1420
5335.83 1396
5336.52 1424
5337.21 1413
5337.90 1416
5338.59 1440
5339.28 1568
5339.97 1441
5340.66 1452
5341.35 1490
5342.04 1456
5342.73 1549
5343.42 1502
5344.10 1494
5344.79 1414
5345.48 1618
5346.17 1523
5346.86 1466
5347.55 1485
5348.24 1514
5348.93 1550
5349.62 1588
5350.31 1536
5351.00 1632
5351.69 1600
5352.39 1716
5353.08 1806
5353.77 1831
5354.46 1972
5355.15 1956
5355.84 2074
5356.53 1985
5357.22 1959
5357.91 1826
5358.60 1792
5359.29 1722
5359.98 1718
5360.67 1565
5361.36 1520
5362.05 1424
5362.74 1426
5363.44 1336
5364.13 1431
5364.82 1437
5365.51 1399
5366.20 1379
5366.89 1379
5367.58 1373
5368.27 1429
5368.96 1414
5369.66 1380
5370.35 1429
5371.04 1574
5371.73 1392
5372.42 1324
5373.11 1208
5373.81 1253
5374.50 1289
5375.19 1257
5375.88 1353
5376.57 1324
5377.26 1321
5377.96 1417
5378.65 1384
5379.34 1421
5380.03 1390
5380.72 1350
5381.42 1386
5382.11 1498
5382.80 1347
5383.49 1366
5384.18 1387
5384.88 1388
5385.57 1334
5386.26 1491
5386.95 1410
5387.65 1384
5388.34 1371
5389.03 1282
5389.72 1306
5390.42 1398
5391.11 1405
5391.80 1398
5392.50 1388
5393.19 1372
5393.88 1407
5394.57 1455
5395.27 1567
5395.96 1528
5396.65 1471
5397.35 1438
5398.04 1486
5398.73 1429
5399.43 1345
5400.12 1322
5400.81 1374
5401.51 1334
5402.20 1362
5402.89 1381
5403.59 1301
5404.28 1309
5404.97 1382
5405.67 1336
5406.36 1290
5407.06 1356
5407.75 1415
5408.44 1391
5409.14 1391
5409.83 1381
5410.53 1376
5411.22 1289
5411.91 1401
5412.61 1412
5413.30 1336
5414.00 1368
5414.69 1355
5415.38 1350
5416.08 1332
5416.77 1414
5417.47 1349
5418.16 1358
5418.86 1416
5419.55 1367
5420.25 1322
5420.94 1280
5421.64 1431
5422.33 1448
5423.03 1398
5423.72 1261
5424.41 1243
5425.11 1329
5425.80 1316
5426.50 1268
5427.19 1321
5427.89 1440
5428.59 1382
5429.28 1459
5429.98 1370
5430.67 1350
5431.37 1367
5432.06 1331
5432.76 1289
5433.45 1282
5434.15 1317
5434.84 1374
5435.54 1365
5436.23 1405
5436.93 1364
5437.63 1273
5438.32 1362
5439.02 1344
5439.71 1339
5440.41 1386
5441.11 1447
5441.80 1485
5442.50 1438
5443.19 1469
5443.89 1450
5444.59 1449
5445.28 1445
5445.98 1519
5446.68 1357
5447.37 1425
5448.07 1466
5448.76 1458
5449.46 1552
5450.16 1555
5450.85 1491
5451.55 1615
5452.25 1652
5452.94 1651
5453.64 1617
5454.34 1750
5455.03 1605
5455.73 1698
5456.43 1625
5457.13 1595
5457.82 1526
5458.52 1538
5459.22 1499
5459.91 1539
5460.61 1530
5461.31 1373
5462.01 1481
5462.70 1590
5463.40 1438
5464.10 1469
5464.80 1604
5465.49 1555
5466.19 1649
5466.89 1811
5467.59 1717
5468.28 1680
5468.98 1629
5469.68 1683
5470.38 1570
5471.07 1590
5471.77 1691
5472.47 1671
5473.17 1593
5473.87 1484
5474.56 1454
5475.26 1537
5475.96 1571
5476.66 1540
5477.36 1633
5478.06 1636
5478.75 1585
5479.45 1632
5480.15 1678
5480.85 1664
5481.55 1597
5482.25 1674
5482.95 1611
5483.64 1691
5484.34 1766
5485.04 1806
5485.74 1707
5486.44 1655
5487.14 1834
5487.84 1856
5488.54 1718
5489.23 1664
5489.93 1772
5490.63 1626
5491.33 1676
5492.03 1668
5492.73 1710
5493.43 1730
5494.13 1711
5494.83 1636
5495.53 1748
5496.23 1600
5496.93 1783
5497.63 1638
5498.33 1759
5499.03 1868
5499.73 1814
5500.43 1750
5501.13 1822
5501.83 1785
5502.53 1909
5503.23 1929
5503.93 2092
5504.63 2116
5505.33 2129
5506.03 2429
5506.73 2321
5507.43 2274
5508.13 2278
5508.83 2111
5509.53 2048
5510.23 2056
5510.93 1953
5511.63 2025
5512.33 2026
5513.03 1989
5513.73 2047
5514.43 2234
5515.13 2195
5515.83 2151
5516.53 2229
5517.23 2177
5517.93 2221
5518.64 2152
5519.34 2157
5520.04 2160
5520.74 2108
5521.44 2011
5522.14 2000
5522.84 1874
5523.54 1878
5524.24 1962
5524.95 1810
5525.65 1748
5526.35 1823
5527.05 1716
5527.75 1792
5528.45 1674
5529.15 1682
5529.86 1693
5530.56 1701
5531.26 1689
5531.96 1614
5532.66 1555
5533.36 1575
5534.07 1558
5534.77 1598
5535.47 1542
5536.17 1451
5536.87 1482
5537.58 1642
5538.28 1631
5538.98 1641
5539.68 1660
5540.39 1580
5541.09 1568
5541.79 1733
5542.49 1640
5543.20 1611
5543.90 1503
5544.60 1699
5545.30 1650
5546.01 1579
5546.71 1515
5547.41 1444
5548.11 1502
5548.82 1517
5549.52 1503
5550.22 1544
5550.93 1550
5551.63 1623
5552.33 1619
5553.03 1593
5553.74 1534
5554.44 1543
5555.14 1534
5555.85 1578
5556.55 1599
5557.25 1476
5557.96 1603
5558.66 1631
5559.36 1446
5560.07 1424
5560.77 1494
5561.48 1550
5562.18 1519
5562.88 1580
5563.59 1624
5564.29 1647
5564.99 1491
5565.70 1492
5566.40 1514
5567.11 1386
5567.81 1511
5568.51 1453
5569.22 1479
5569.92 1484
5570.63 1533
5571.33 1503
5572.04 1416
5572.74 1461
5573.44 1370
5574.15 1457
5574.85 1436
5575.56 1334
5576.26 1403
5576.97 1386
5577.67 1329
5578.38 1357
5579.08 1399
5579.79 1407
5580.49 1441
5581.20 1402
5581.90 1457
5582.61 1438
5583.31 1449
5584.02 1429
5584.72 1358
5585.43 1308
5586.13 1406
5586.84 1387
5587.54 1348
5588.25 1381
5588.95 1275
5589.66 1320
5590.36 1331
5591.07 1395
5591.77 1320
5592.48 1251
5593.19 1257
5593.89 1236
5594.60 1365
5595.30 1344
5596.01 1353
5596.71 1440
5597.42 1277
5598.13 1250
5598.83 1302
5599.54 1473
5600.24 1410
5600.95 1374
5601.66 1327
5602.36 1313
5603.07 1329
5603.78 1265
5604.48 1258
5605.19 1246
5605.89 1279
5606.60 1254
5607.31 1274
5608.01 1213
5608.72 1239
5609.43 1267
5610.13 1347
5610.84 1255
5611.55 1268
5612.25 1315
5612.96 1269
5613.67 1218
5614.38 1309
5615.08 1206
5615.79 1316
5616.50 1287
5617.20 1366
5617.91 1388
5618.62 1308
5619.33 1234
5620.03 1218
5620.74 1369
5621.45 1245
5622.15 1246
5622.86 1217
5623.57 1216
5624.28 1261
5624.99 1356
5625.69 1248
5626.40 1280
5627.11 1281
5627.82 1188
5628.52 1253
5629.23 1229
5629.94 1306
5630.65 1289
5631.36 1283
5632.06 1267
5632.77 1297
5633.48 1293
5634.19 1357
5634.90 1228
5635.61 1280
5636.31 1400
5637.02 1339
5637.73 1402
5638.44 1375
5639.15 1296
5639.86 1292
5640.56 1329
5641.27 1287
5641.98 1386
5642.69 1400
5643.40 1239
5644.11 1368
5644.82 1351
5645.53 1350
5646.24 1318
5646.94 1190
5647.65 1279
5648.36 1247
5649.07 1292
5649.78 1256
5650.49 1237
5651.20 1289
5651.91 1266
5652.62 1352
5653.33 1245
5654.04 1331
5654.75 1269
5655.46 1271
5656.17 1279
5656.88 1341
5657.59 1256
5658.30 1299
5659.01 1272
5659.71 1342
5660.42 1423
5661.13 1280
5661.84 1302
5662.55 1348
5663.26 1435
5663.97 1347
5664.69 1372
5665.40 1275
5666.11 1324
5666.82 1362
5667.53 1235
5668.24 1267
5668.95 1280
5669.66 1248
5670.37 1218
5671.08 1286
5671.79 1300
5672.50 1305
5673.21 1352
5673.92 1372
5674.63 1280
5675.34 1316
5676.05 1303
5676.76 1292
5677.48 1354
5678.19 1242
5678.90 1207
5679.61 1235
5680.32 1282
5681.03 1348
5681.74 1393
5682.45 1363
5683.16 1333
5683.88 1379
5684.59 1236
5685.30 1217
5686.01 1261
5686.72 1334
5687.43 1298
5688.15 1353
5688.86 1415
5689.57 1364
5690.28 1308
5690.99 1224
5691.70 1185
5692.42 1223
5693.13 1238
5693.84 1288
5694.55 1231
5695.26 1185
5695.98 1267
5696.69 1260
5697.40 1263
5698.11 1255
5698.82 1237
5699.54 1248
5700.25 1269
5700.96 1276
5701.67 1191
5702.39 1292
5703.10 1285
5703.81 1328
5704.52 1217
5705.24 1261
5705.95 1306
5706.66 1327
5707.38 1296
5708.09 1249
5708.80 1309
5709.51 1291
5710.23 1302
5710.94 1332
5711.65 1335
5712.37 1234
5713.08 1357
5713.79 1381
5714.51 1405
5715.22 1310
5715.93 1180
5716.65 1305
5717.36 1258
5718.07 1315
5718.79 1399
5719.50 1488
5720.21 1376
5720.93 1370
5721.64 1274
5722.36 1333
5723.07 1278
5723.78 1252
5724.50 1420
5725.21 1393
5725.92 1371
5726.64 1427
5727.35 1477
5728.07 1389
5728.78 1399
5729.50 1454
5730.21 1403
5730.92 1446
5731.64 1448
5732.35 1328
5733.07 1433
5733.78 1452
5734.50 1513
5735.21 1538
5735.93 1577
5736.64 1414
5737.35 1502
5738.07 1495
5738.78 1452
5739.50 1459
5740.21 1361
5740.93 1456
5741.64 1556
5742.36 1507
5743.07 1439
5743.79 1480
5744.50 1448
5745.22 1439
5745.93 1485
5746.65 1489
5747.37 1454
5748.08 1612
5748.80 1568
5749.51 1512
5750.23 1521
5750.94 1618
5751.66 1683
5752.37 1731
5753.09 1608
5753.81 1627
5754.52 1567
5755.24 1538
5755.95 1655
5756.67 1621
5757.38 1628
5758.10 1626
5758.82 1573
5759.53 1697
5760.25 1754
5760.96 1683
5761.68 1682
5762.40 1718
5763.11 1719
5763.83 1789
5764.55 1829
5765.26 2032
5765.98 2045
5766.70 2222
5767.41 2235
5768.13 2414
5768.85 2297
5769.56 2458
5770.28 2366
5771.00 2442
5771.71 2440
5772.43 2257
5773.15 2221
5773.86 2021
5774.58 1815
5775.30 1984
5776.01 1882
5776.73 1819
5777.45 1714
5778.17 1824
5778.88 1824
5779.60 1749
5780.32 1672
5781.04 1725
5781.75 1865
5782.47 2020
5783.19 1966
5783.91 1869
5784.62 1924
5785.34 1924
5786.06 2069
5786.78 1988
5787.49 1895
5788.21 1923
5788.93 1913
5789.65 1961
5790.37 1917
5791.08 1951
5791.80 1934
5792.52 1872
5793.24 1811
5793.96 1924
5794.68 2020
5795.39 1985
5796.11 2125
5796.83 2125
5797.55 2091
5798.27 2203
5798.99 2369
5799.70 2244
5800.42 2227
5801.14 2362
5801.86 2494
5802.58 2628
5803.30 2813
5804.02 3121
5804.74 3557
5805.45 4126
5806.17 4563
5806.89 4940
5807.61 5343
5808.33 5588
5809.05 5291
5809.77 4818
5810.49 4248
5811.21 3736
5811.93 3263
5812.65 3017
5813.37 2854
5814.09 2899
5814.81 2655
5815.52 2507
5816.24 2670
5816.96 2658
5817.68 2652
5818.40 2607
5819.12 2603
5819.84 2545
5820.56 2641
5821.28 2739
5822.00 2742
5822.72 2714
5823.44 2839
5824.16 2820
5824.88 2733
5825.60 2774
5826.32 2763
5827.04 2475
5827.76 2454
5828.48 2434
5829.21 2375
5829.93 2322
5830.65 2284
5831.37 2215
5832.09 2190
5832.81 2106
5833.53 2142
5834.25 1974
5834.97 1999
5835.69 1906
5836.41 1992
5837.13 2031
5837.85 1955
5838.57 2022
5839.30 1942
5840.02 1841
5840.74 1836
5841.46 1896
5842.18 1928
5842.90 1918
5843.62 1959
5844.34 1911
5845.07 1917
5845.79 2036
5846.51 1863
5847.23 1984
5847.95 1915
5848.67 1965
5849.39 1829
5850.12 1792
5850.84 1700
5851.56 1733
5852.28 1658
5853.00 1684
5853.73 1624
5854.45 1738
5855.17 1735
5855.89 1783
5856.61 1780
5857.34 1787
5858.06 1702
5858.78 1682
5859.50 1658
5860.23 1639
5860.95 1757
5861.67 1666
5862.39 1716
5863.11 1698
5863.84 1724
5864.56 1680
5865.28 1594
5866.01 1728
5866.73 1690
5867.45 1657
5868.17 1583
5868.90 1585
5869.62 1604
5870.34 1473
5871.07 1490
5871.79 1615
5872.51 1604
5873.23 1551
5873.96 1520
5874.68 1522
5875.40 1519
5876.13 1555
5876.85 1514
5877.57 1576
5878.30 1525
5879.02 1551
5879.74 1468
5880.47 1575
5881.19 1543
5881.92 1569
5882.64 1657
5883.36 1683
5884.09 1719
5884.81 1583
5885.53 1606
5886.26 1630
5886.98 1595
5887.71 1447
5888.43 1403
5889.15 1375
5889.88 1420
5890.60 1456
5891.33 1510
5892.05 1517
5892.78 1455
5893.50 1518
5894.23 1545
5894.95 1525
5895.67 1542
5896.40 1596
5897.12 1553
5897.85 1566
5898.57 1433
5899.30 1411
5900.02 1499
5900.75 1474
5901.47 1562
5902.20 1446
5902.92 1384
5903.65 1450
5904.37 1576
5905.10 1588
5905.82 1539
5906.55 1530
5907.27 1539
5908.00 1592
5908.72 1541
5909.45 1524
5910.17 1432
5910.90 1548
5911.62 1516
5912.35 1486
5913.08 1472
5913.80 1465
5914.53 1416
5915.25 1412
5915.98 1424
5916.70 1578
5917.43 1512
5918.16 1443
5918.88 1490
5919.61 1420
5920.33 1404
5921.06 1462
5921.79 1508
5922.51 1547
5923.24 1563
5923.97 1604
5924.69 1589
5925.42 1459
5926.14 1459
5926.87 1494
5927.60 1434
5928.32 1398
5929.05 1493
5929.78 1526
5930.50 1508
5931.23 1577
5931.96 1491
5932.68 1586
5933.41 1516
5934.14 1505
5934.86 1545
5935.59 1541
5936.32 1430
5937.05 1532
5937.77 1598
5938.50 1540
5939.23 1728
5939.95 1677
5940.68 1583
5941.41 1639
5942.14 1811
5942.86 1919
5943.59 1803
5944.32 1811
5945.05 1679
5945.77 1700
5946.50 1762
5947.23 1797
5947.96 1627
5948.68 1647
5949.41 1604
5950.14 1627
5950.87 1700
5951.60 1763
5952.32 1749
5953.05 1728
5953.78 1869
5954.51 1796
5955.24 1873
5955.96 1801
5956.69 1784
5957.42 1923
5958.15 1807
5958.88 1786
5959.61 1803
5960.33 1816
5961.06 1926
5961.79 1910
5962.52 1841
5963.25 1794
5963.98 1846
5964.71 1783
5965.44 1843
5966.16 1826
5966.89 1795
5967.62 1842
5968.35 1887
5969.08 1921
5969.81 1922
5970.54 2012
5971.27 2093
5972.00 2104
5972.73 2096
5973.46 2062
5974.18 2225
5974.91 2056
5975.64 2112
5976.37 2091
5977.10 2007
5977.83 1994
5978.56 1926
5979.29 1957
5980.02 1959
5980.75 1993
5981.48 1984
5982.21 2029
5982.94 2088
5983.67 1977
5984.40 1955
5985.13 2168
5985.86 2151
5986.59 2001
5987.32 2007
5988.05 2107
5988.78 2097
5989.51 1980
5990.24 2070
5990.97 2025
5991.70 2063
5992.43 2169
5993.16 2082
5993.89 2049
5994.62 2020
5995.35 2097
5996.09 2190
5996.82 2167
5997.55 2071
5998.28 2119
5999.01 2151
5999.74 2150
6000.47 2166
6001.20 2293
6001.93 2335
6002.66 2205
6003.39 2160
6004.13 2187
6004.86 2142
6005.59 2138
6006.32 2119
6007.05 2049
6007.78 2151
6008.51 2050
6009.25 2031
6009.98 2002
6010.71 2138
6011.44 2291
6012.17 2278
6012.90 2320
6013.64 2609
6014.37 2687
6015.10 3005
6015.83 3182
6016.56 3241
6017.29 3410
6018.03 3477
6018.76 3374
6019.49 3469
6020.22 3388
6020.96 3224
6021.69 3039
6022.42 2699
6023.15 2648
6023.88 2399
6024.62 2267
6025.35 2178
6026.08 2075
6026.81 1966
6027.55 1969
6028.28 1973
6029.01 1899
6029.75 1850
6030.48 1867
6031.21 1834
6031.94 1897
6032.68 1919
6033.41 1770
6034.14 1869
6034.88 1824
6035.61 1932
6036.34 1701
6037.07 1650
6037.81 1829
6038.54 1926
6039.27 1746
6040.01 1838
6040.74 1821
6041.47 1784
6042.21 1776
6042.94 1842
6043.68 1860
6044.41 1813
6045.14 1852
6045.88 1834
6046.61 1985
6047.34 1905
6048.08 1923
6048.81 1953
6049.55 1895
6050.28 1959
6051.01 1958
6051.75 2093
6052.48 1956
6053.22 2022
6053.95 2052
6054.68 1995
6055.42 2094
6056.15 2197
6056.89 2169
6057.62 2182
6058.36 2094
6059.09 2163
6059.83 2204
6060.56 2084
6061.29 1975
6062.03 2009
6062.76 1935
6063.50 1953
6064.23 1971
6064.97 1926
6065.70 1985
6066.44 1988
6067.17 2002
6067.91 2063
6068.64 1931
6069.38 1835
6070.11 1839
6070.85 1901
6071.58 1912
6072.32 1956
6073.06 1933
6073.79 1891
6074.53 1864
6075.26 1887
6076.00 1919
6076.73 1797
6077.47 1847
6078.20 1758
6078.94 1844
6079.68 1753
6080.41 1834
6081.15 1733
6081.88 1765
6082.62 1818
6083.35 1807
6084.09 1769
6084.83 1750
6085.56 1762
6086.30 1898
6087.04 1752
6087.77 1606
6088.51 1630
6089.24 1749
6089.98 1744
6090.72 1675
6091.45 1723
6092.19 1765
6092.93 1678
6093.66 1730
6094.40 1708
6095.14 1677
6095.87 1688
6096.61 1716
6097.35 1695
6098.08 1642
6098.82 1698
6099.56 1676
6100.29 1698
6101.03 1673
6101.77 1777
6102.51 1740
6103.24 1706
6103.98 1713
6104.72 1721
6105.46 1765
6106.19 1700
6106.93 1732
6107.67 1725
6108.41 1700
6109.14 1575
6109.88 1681
6110.62 1566
6111.36 1531
6112.09 1730
6112.83 1746
6113.57 1623
6114.31 1533
6115.04 1611
6115.78 1732
6116.52 1724
6117.26 1752
6118.00 1716
6118.73 1701
6119.47 1781
6120.21 1740
6120.95 1629
6121.69 1705
6122.43 1776
6123.16 1796
6123.90 1759
6124.64 1608
6125.38 1736
6126.12 1764
6126.86 1795
6127.60 1742
6128.33 1797
6129.07 1801
6129.81 1743
6130.55 1791
6131.29 1726
6132.03 1733
6132.77 1837
6133.51 1899
6134.25 1851
6134.98 1867
6135.72 1972
6136.46 1946
6137.20 1736
6137.94 1780
6138.68 1798
6139.42 1884
6140.16 1762
6140.90 1812
6141.64 1751
6142.38 1800
6143.12 1829
6143.86 1959
6144.60 1848
6145.34 1826
6146.08 1797
6146.82 1900
6147.56 1868
6148.30 1843
6149.04 1772
6149.78 1850
6150.52 1882
6151.26 1909
6152.00 1831
6152.74 1875
6153.48 1853
6154.22 2057
6154.96 1972
6155.70 1941
6156.44 2023
6157.18 1984
6157.92 2103
6158.66 2117
6159.40 2158
6160.14 2166
6160.88 1997
6161.62 2019
6162.36 2016
6163.10 2029
6163.85 2141
6164.59 2146
6165.33 2117
6166.07 2132
6166.81 2184
6167.55 2048
6168.29 2174
6169.03 2303
6169.77 2452
6170.51 2426
6171.26 2481
6172.00 2568
6172.74 2519
6173.48 2587
6174.22 2542
6174.96 2502
6175.70 2531
6176.45 2600
6177.19 2519
6177.93 2407
6178.67 2284
6179.41 2298
6180.16 2443
6180.90 2300
6181.64 2430
6182.38 2309
6183.12 2403
6183.87 2568
6184.61 2531
6185.35 2450
6186.09 2494
6186.83 2533
6187.58 2378
6188.32 2503
6189.06 2496
6189.80 2485
6190.55 2439
6191.29 2500
6192.03 2555
6192.77 2524
6193.52 2573
6194.26 2667
6195.00 2682
6195.74 2783
6196.49 2850
6197.23 2825
6197.97 2923
6198.72 3006
6199.46 2956
6200.20 2970
6200.94 3018
6201.69 2936
6202.43 2849
6203.17 2829
6203.92 2860
6204.66 2969
6205.40 2972
6206.15 2972
6206.89 3000
6207.63 2994
6208.38 3136
6209.12 3400
6209.87 3721
6210.61 4213
6211.35 5117
6212.10 6037
6212.84 6921
6213.58 7386
6214.33 7895
6215.07 8410
6215.82 8617
6216.56 8203
6217.30 7408
6218.05 6528
6218.79 5868
6219.54 5275
6220.28 4402
6221.02 3889
6221.77 3499
6222.51 3146
6223.26 2906
6224.00 2716
6224.75 2646
6225.49 2631
6226.24 2442
6226.98 2508
6227.73 2446
6228.47 2503
6229.21 2469
6229.96 2361
6230.70 2454
6231.45 2487
6232.19 2358
6232.94 2358
6233.68 2257
6234.43 2101
6235.17 2016
6235.92 2138
6236.67 2073
6237.41 2069
6238.16 1998
6238.90 2019
6239.65 2026
6240.39 2183
6241.14 2088
6241.88 2118
6242.63 2084
6243.37 2011
6244.12 2132
6244.87 2188
6245.61 2173
6246.36 2285
6247.10 2288
6247.85 2255
6248.59 2286
6249.34 2319
6250.09 2479
6250.83 2616
6251.58 2682
6252.33 2701
6253.07 2620
6253.82 2584
6254.56 2703
6255.31 2634
6256.06 2470
6256.80 2602
6257.55 2468
6258.30 2331
6259.04 2404
6259.79 2224
6260.54 2291
6261.28 2293
6262.03 2244
6262.78 2170
6263.52 2202
6264.27 2243
6265.02 2168
6265.76 2215
6266.51 2295
6267.26 2220
6268.01 2203
6268.75 2114
6269.50 2120
6270.25 2137
6270.99 2111
6271.74 2122
6272.49 2123
6273.24 2031
6273.98 2113
6274.73 2077
6275.48 2054
6276.23 2058
6276.97 2097
6277.72 2273
6278.47 2188
6279.22 2219
6279.96 2127
6280.71 2308
6281.46 2266
6282.21 2216
6282.96 2318
6283.70 2307
6284.45 2292
6285.20 2188
6285.95 2085
6286.70 2001
6287.45 1973
6288.19 2105
6288.94 1996
6289.69 1956
6290.44 1966
6291.19 1912
6291.94 2045
6292.68 2050
6293.43 2099
6294.18 2088
6294.93 1986
6295.68 2029
6296.43 1993
6297.18 1962
6297.93 1955
6298.67 1922
6299.42 1872
6300.17 1844
6300.92 1800
6301.67 1849
6302.42 1902
6303.17 1749
6303.92 1723
6304.67 1611
6305.42 1810
6306.17 1759
6306.92 1606
6307.67 1733
6308.41 1743
6309.16 1625
6309.91 1688
6310.66 1693
6311.41 1714
6312.16 1710
6312.91 1670
6313.66 1675
6314.41 1735
6315.16 1666
6315.91 1605
6316.66 1623
6317.41 1639
6318.16 1580
6318.91 1598
6319.66 1694
6320.41 1700
6321.16 1662
6321.91 1650
6322.66 1744
6323.41 1753
6324.16 1788
6324.92 1682
6325.67 1665
6326.42 1708
6327.17 1620
6327.92 1559
6328.67 1579
6329.42 1527
6330.17 1501
6330.92 1677
6331.67 1660
6332.42 1547
6333.17 1499
6333.92 1503
6334.68 1598
6335.43 1607
6336.18 1537
6336.93 1561
6337.68 1608
6338.43 1558
6339.18 1573
6339.93 1487
6340.69 1498
6341.44 1544
6342.19 1524
6342.94 1522
6343.69 1428
6344.44 1521
6345.20 1516
6345.95 1474
6346.70 1403
6347.45 1512
6348.20 1559
6348.95 1453
6349.71 1424
6350.46 1491
6351.21 1511
6351.96 1530
6352.71 1516
6353.47 1454
6354.22 1428
6354.97 1468
6355.72 1598
6356.48 1697
6357.23 1630
6357.98 1655
6358.73 1569
6359.49 1495
6360.24 1533
6360.99 1607
6361.74 1603
6362.50 1512
6363.25 1592
6364.00 1468
6364.76 1462
6365.51 1563
6366.26 1456
6367.01 1475
6367.77 1466
6368.52 1458
6369.27 1548
6370.03 1425
6370.78 1430
6371.53 1394
6372.29 1437
6373.04 1473
6373.79 1365
6374.55 1432
6375.30 1446
6376.05 1359
6376.81 1410
6377.56 1505
6378.31 1539
6379.07 1415
6379.82 1362
6380.58 1439
6381.33 1439
6382.08 1478
6382.84 1381
6383.59 1323
6384.35 1400
6385.10 1515
6385.85 1423
6386.61 1446
6387.36 1423
6388.12 1464
6388.87 1453
6389.62 1402
6390.38 1353
6391.13 1350
6391.89 1406
6392.64 1457
6393.40 1502
6394.15 1484
6394.91 1417
6395.66 1408
6396.42 1416
6397.17 1357
6397.93 1328
6398.68 1422
6399.44 1432
6400.19 1467
6400.95 1423
6401.70 1367
6402.46 1426
6403.21 1483
6403.97 1517
6404.72 1454
6405.48 1397
6406.23 1398
6406.99 1313
6407.74 1292
6408.50 1286
6409.25 1422
6410.01 1411
6410.76 1445
6411.52 1390
6412.28 1383
6413.03 1542
6413.79 1464
6414.54 1434
6415.30 1483
6416.05 1462
6416.81 1410
6417.57 1457
6418.32 1463
6419.08 1418
6419.83 1454
6420.59 1446
6421.35 1389
6422.10 1411
6422.86 1339
6423.62 1331
6424.37 1378
6425.13 1413
6425.89 1397
6426.64 1343
6427.40 1393
6428.15 1374
6428.91 1368
6429.67 1372
6430.42 1380
6431.18 1369
6431.94 1441
6432.70 1463
6433.45 1466
6434.21 1468
6434.97 1433
6435.72 1368
6436.48 1393
6437.24 1438
6437.99 1526
6438.75 1420
6439.51 1364
6440.27 1422
6441.02 1420
6441.78 1452
6442.54 1487
6443.30 1457
6444.05 1447
6444.81 1509
6445.57 1461
6446.33 1499
6447.08 1456
6447.84 1529
6448.60 1581
6449.36 1523
6450.12 1451
6450.87 1523
6451.63 1467
6452.39 1463
6453.15 1471
6453.91 1487
6454.66 1572
6455.42 1555
6456.18 1567
6456.94 1531
6457.70 1471
6458.46 1521
6459.21 1517
6459.97 1555
6460.73 1555
6461.49 1634
6462.25 1585
6463.01 1520
6463.77 1645
6464.52 1588
6465.28 1561
6466.04 1586
6466.80 1600
6467.56 1655
6468.32 1670
6469.08 1509
6469.84 1524
6470.60 1616
6471.36 1668
6472.11 1708
6472.87 1552
6473.63 1557
6474.39 1572
6475.15 1665
6475.91 1712
6476.67 1720
6477.43 1738
6478.19 1577
6478.95 1600
6479.71 1800
6480.47 1862
6481.23 1836
6481.99 1795
6482.75 1720
6483.51 1790
6484.27 1849
6485.03 1903
6485.79 1903
6486.55 1835
6487.31 1738
6488.07 1816
6488.83 1983
6489.59 1900
6490.35 1858
6491.11 1981
6491.87 1889
6492.63 1859
6493.39 1848
6494.15 1898
6494.91 1964
6495.67 1865
6496.43 2028
6497.19 2047
6497.95 2030
6498.71 2061
6499.48 2109
6500.24 2199
6501.00 2181
6501.76 2236
6502.52 2279
6503.28 2153
6504.04 2187
6504.80 2195
6505.56 2245
6506.32 2300
6507.09 2197
6507.85 2211
6508.61 2180
6509.37 2281
6510.13 2300
6510.89 2390
6511.65 2409
6512.42 2383
6513.18 2378
6513.94 2383
6514.70 2428
6515.46 2527
6516.22 2447
6516.99 2426
6517.75 2425
6518.51 2482
6519.27 2486
6520.03 2459
6520.80 2584
6521.56 2477
6522.32 2494
6523.08 2565
6523.84 2694
6524.61 2712
6525.37 2828
6526.13 2872
6526.89 2734
6527.66 2860
6528.42 2966
6529.18 3148
6529.94 3083
6530.71 3158
6531.47 3152
6532.23 3288
6533.00 3176
6533.76 3266
6534.52 3266
6535.28 3290
6536.05 3328
6536.81 3353
6537.57 3573
6538.34 3947
6539.10 4535
6539.86 5248
6540.63 6021
6541.39 6735
6542.15 7177
6542.92 7615
6543.68 7222
6544.44 6720
6545.21 6005
6545.97 5361
6546.73 4646
6547.50 3979
6548.26 3448
6549.02 3132
6549.79 2913
6550.55 2684
6551.31 2616
6552.08 2577
6552.84 2288
6553.61 2346
6554.37 2302
6555.13 2337
6555.90 2373
6556.66 2390
6557.43 2252
6558.19 2334
6558.96 2294
6559.72 2348
6560.48 2346
6561.25 2127
6562.01 2125
6562.78 2154
6563.54 2218
6564.31 2213
6565.07 2169
6565.84 2230
6566.60 2224
6567.37 2420
6568.13 2423
6568.90 2471
6569.66 2419
6570.43 2443
6571.19 2546
6571.96 2502
6572.72 2436
6573.49 2504
6574.25 2721
6575.02 2495
6575.78 2543
6576.55 2619
6577.31 2689
6578.08 2932
6578.84 2975
6579.61 3221
6580.37 3174
6581.14 3131
6581.91 3088
6582.67 3067
6583.44 2907
6584.20 2914
6584.97 2868
6585.73 2708
6586.50 2698
6587.27 2591
6588.03 2548
6588.80 2619
6589.56 2495
6590.33 2483
6591.10 2350
6591.86 2474
6592.63 2475
6593.39 2593
6594.16 2682
6594.93 2691
6595.69 2805
6596.46 2781
6597.23 2909
6597.99 2878
6598.76 3069
6599.53 3084
6600.29 3060
6601.06 3100
6601.83 3019
6602.59 2922
6603.36 2841
6604.13 2735
6604.89 2751
6605.66 2653
6606.43 2675
6607.20 2641
6607.96 2447
6608.73 2435
6609.50 2510
6610.26 2473
6611.03 2413
6611.80 2431
6612.57 2414
6613.33 2377
6614.10 2522
6614.87 2471
6615.64 2484
6616.40 2523
6617.17 2552
6617.94 2559
6618.71 2601
6619.48 2445
6620.24 2565
6621.01 2357
6621.78 2450
6622.55 2416
6623.32 2336
6624.08 2459
6624.85 2440
6625.62 2500
6626.39 2500
6627.16 2343
6627.92 2286
6628.69 2272
6629.46 2262
6630.23 2199
6631.00 2320
6631.77 2328
6632.54 2310
6633.30 2230
6634.07 2308
6634.84 2364
6635.61 2411
6636.38 2610
6637.15 2802
6637.92 2848
6638.69 3269
6639.45 3677
6640.22 3675
6640.99 3969
6641.76 3796
6642.53 3534
6643.30 3516
6644.07 3240
6644.84 2985
6645.61 2683
6646.38 2499
6647.15 2355
6647.92 2231
6648.69 2185
6649.46 2066
6650.22 2118
6650.99 2123
6651.76 1988
6652.53 1925
6653.30 1976
6654.07 1915
6654.84 2054
6655.61 2158
6656.38 2087
6657.15 2001
6657.92 2023
6658.69 2006
6659.46 1908
6660.23 1849
6661.00 1948
6661.77 1836
6662.54 1892
6663.31 1955
6664.09 2010
6664.86 1811
6665.63 1793
6666.40 1836
6667.17 1840
6667.94 1851
6668.71 1948
6669.48 1983
6670.25 1898
6671.02 1764
6671.79 1915
6672.56 1814
6673.33 1939
6674.10 1929
6674.88 1944
6675.65 2005
6676.42 2006
6677.19 2009
6677.96 2008
6678.73 1927
6679.50 2111
6680.27 1907
6681.05 2017
6681.82 2013
6682.59 1905
6683.36 1783
6684.13 1864
6684.90 1903
6685.67 1926
6686.45 1963
6687.22 1932
6687.99 1844
6688.76 1920
6689.53 1928
6690.31 2008
6691.08 2102
6691.85 1964
6692.62 1936
6693.39 2013
6694.17 2020
6694.94 1906
6695.71 1691
6696.48 1710
6697.25 1746
6698.03 1716
6698.80 1765
6699.57 1777
6700.34 1672
6701.12 1649
6701.89 1708
6702.66 1721
6703.43 1680
6704.21 1764
6704.98 1587
6705.75 1562
6706.53 1673
6707.30 1725
6708.07 1710
6708.84 1740
6709.62 1721
6710.39 1687
6711.16 1589
6711.94 1637
6712.71 1643
6713.48 1616
6714.26 1655
6715.03 1707
6715.80 1702
6716.58 1684
6717.35 1637
6718.12 1664
6718.90 1703
6719.67 1648
6720.45 1644
6721.22 1542
6721.99 1615
6722.77 1579
6723.54 1443
6724.31 1513
6725.09 1575
6725.86 1508
6726.64 1483
6727.41 1515
6728.18 1423
6728.96 1415
6729.73 1434
6730.51 1498
6731.28 1481
6732.06 1545
6732.83 1429
6733.60 1536
6734.38 1512
6735.15 1438
6735.93 1509
6736.70 1494
6737.48 1463
6738.25 1413
6739.03 1441
6739.80 1492
6740.58 1480
6741.35 1421
6742.13 1418
6742.90 1389
6743.68 1419
6744.45 1393
6745.23 1438
6746.00 1547
6746.78 1572
6747.55 1475
6748.33 1493
6749.10 1550
6749.88 1484
6750.65 1351
6751.43 1421
6752.20 1472
6752.98 1588
6753.75 1490
6754.53 1503
6755.31 1470
6756.08 1535
6756.86 1544
6757.63 1567
6758.41 1577
6759.19 1534
6759.96 1525
6760.74 1520
6761.51 1601
6762.29 1510
6763.07 1542
6763.84 1475
6764.62 1518
6765.39 1433
6766.17 1386
6766.95 1414
6767.72 1405
6768.50 1406
6769.28 1350
6770.05 1335
6770.83 1358
6771.61 1389
6772.38 1382
6773.16 1434
6773.94 1395
6774.71 1266
6775.49 1330
6776.27 1321
6777.04 1404
6777.82 1382
6778.60 1420
6779.37 1321
6780.15 1359
6780.93 1467
6781.71 1413
6782.48 1392
6783.26 1429
6784.04 1381
6784.81 1329
6785.59 1300
6786.37 1347
6787.15 1365
6787.92 1414
6788.70 1427
6789.48 1367
6790.26 1279
6791.04 1311
6791.81 1326
6792.59 1363
6793.37 1250
6794.15 1310
6794.92 1329
6795.70 1244
6796.48 1393
6797.26 1297
6798.04 1348
6798.81 1266
6799.59 1323
6800.37 1294
6801.15 1286
6801.93 1266
6802.71 1234
6803.48 1294
6804.26 1207
6805.04 1267
6805.82 1338
6806.60 1324
6807.38 1284
6808.16 1305
6808.94 1397
6809.71 1433
6810.49 1417
6811.27 1316
6812.05 1360
6812.83 1380
6813.61 1267
6814.39 1256
6815.17 1306
6815.95 1303
6816.73 1331
6817.50 1327
6818.28 1256
6819.06 1278
6819.84 1300
6820.62 1330
6821.40 1345
6822.18 1278
6822.96 1272
6823.74 1376
6824.52 1402
6825.30 1368
6826.08 1355
6826.86 1347
6827.64 1464
6828.42 1486
6829.20 1245
6829.98 1325
6830.76 1364
6831.54 1313
6832.32 1390
6833.10 1348
6833.88 1384
6834.66 1374
6835.44 1408
6836.22 1361
6837.00 1305
6837.78 1343
6838.56 1336
6839.34 1365
6840.12 1349
6840.90 1311
6841.68 1315
6842.46 1375
6843.24 1311
6844.03 1283
6844.81 1250
6845.59 1313
6846.37 1329
6847.15 1354
6847.93 1265
6848.71 1314
6849.49 1318
6850.27 1425
6851.05 1358
6851.84 1285
6852.62 1360
6853.40 1489
6854.18 1518
6854.96 1550
6855.74 1711
6856.52 1906
6857.30 1966
6858.09 1865
6858.87 1842
6859.65 1759
6860.43 1663
6861.21 1648
6861.99 1653
6862.78 1455
6863.56 1345
6864.34 1379
6865.12 1317
6865.90 1345
6866.69 1478
6867.47 1415
6868.25 1374
6869.03 1486
6869.82 1532
6870.60 1412
6871.38 1474
6872.16 1470
6872.94 1474
6873.73 1501
6874.51 1424
6875.29 1493
6876.07 1581
6876.86 1510
6877.64 1535
6878.42 1508
6879.21 1403
6879.99 1470
6880.77 1517
6881.55 1553
6882.34 1375
6883.12 1391
6883.90 1440
6884.69 1535
6885.47 1440
6886.25 1543
6887.04 1595
6887.82 1693
6888.60 1688
6889.39 1490
6890.17 1553
6890.95 1624
6891.74 1776
6892.52 1870
6893.30 2043
6894.09 2081
6894.87 2072
6895.65 1925
6896.44 1887
6897.22 1789
6898.01 1739
6898.79 1685
6899.57 1640
6900.36 1688
6901.14 1654
6901.93 1694
6902.71 1661
6903.49 1605
6904.28 1739
6905.06 1721
6905.85 1753
6906.63 1760
6907.42 1762
6908.20 1777
6908.98 1772
6909.77 1649
6910.55 1637
6911.34 1765
6912.12 1763
6912.91 1729
6913.69 1723
6914.48 1714
6915.26 1591
6916.05 1589
6916.83 1695
6917.62 1637
6918.40 1548
6919.19 1474
6919.97 1549
6920.76 1548
6921.54 1718
6922.33 1766
6923.11 1674
6923.90 1655
6924.68 1616
6925.47 1700
6926.25 1692
6927.04 1766
6927.82 1784
6928.61 1586
6929.40 1673
6930.18 1670
6930.97 1629
6931.75 1640
6932.54 1680
6933.32 1700
6934.11 1781
6934.90 1708
6935.68 1729
6936.47 1741
6937.25 1623
6938.04 1804
6938.83 1697
6939.61 1713
6940.40 1820
6941.19 1733
6941.97 1860
6942.76 1878
6943.54 1820
6944.33 1880
6945.12 1845
6945.90 1849
6946.69 1884
6947.48 1893
6948.26 2018
6949.05 2027
6949.84 2109
6950.62 2090
6951.41 2216
6952.20 2183
6952.99 2207
6953.77 2155
6954.56 2107
6955.35 1990
6956.13 2166
6956.92 2285
6957.71 2231
6958.50 2055
6959.28 2097
6960.07 2154
6960.86 2159
6961.64 2288
6962.43 2107
6963.22 2186
6964.01 2279
6964.80 2371
6965.58 2306
6966.37 2249
6967.16 2264
6967.95 2388
6968.73 2320
6969.52 2331
6970.31 2399
6971.10 2336
6971.89 2351
6972.67 2414
6973.46 2268
6974.25 2455
6975.04 2566
6975.83 2590
6976.62 2507
6977.40 2399
6978.19 2478
6978.98 2556
6979.77 2520
6980.56 2506
6981.35 2562
6982.13 2602
6982.92 2695
6983.71 2628
6984.50 2731
6985.29 2873
6986.08 2842
6986.87 3116
6987.66 3457
6988.45 3831
6989.23 4187
6990.02 4544
6990.81 5007
6991.60 5155
6992.39 5140
6993.18 5137
6993.97 5142
6994.76 4608
6995.55 4167
6996.34 3890
6997.13 3584
6997.92 3307
6998.71 3054
6999.50 2907
7000.29 3016
7001.07 2970
7001.86 3123
7002.65 3315
7003.44 3690
7004.23 4265
7005.02 4639
7005.81 4760
7006.60 4760
7007.39 4663
7008.18 4358
7008.97 3989
7009.76 3684
7010.55 3315
7011.34 2902
7012.14 2630
7012.93 2442
7013.72 2203
7014.51 2212
7015.30 2175
7016.09 2105
7016.88 2075
7017.67 2031
7018.46 2091
7019.25 2293
7020.04 2084
7020.83 2021
7021.62 2093
7022.41 2100
7023.20 2104
7024.00 2104
7024.79 2005
7025.58 2241
7026.37 2066
7027.16 2172
7027.95 2084
7028.74 2122
7029.53 2267
7030.32 2287
7031.12 2325
7031.91 2217
7032.70 2155
7033.49 2073
7034.28 2073
7035.07 2084
7035.87 2077
7036.66 2033
7037.45 1954
7038.24 1925
7039.03 2060
7039.82 2009
7040.62 2027
7041.41 2031
7042.20 2189
7042.99 2093
7043.78 2102
7044.58 2093
7045.37 2053
7046.16 2081
7046.95 2147
7047.75 2081
7048.54 2047
7049.33 1960
7050.12 2106
7050.92 2065
7051.71 1956
7052.50 1966
7053.29 1934
7054.09 1929
7054.88 1918
7055.67 2045
7056.46 2153
7057.26 1997
7058.05 1973
7058.84 1996
7059.64 1949
7060.43 1801
7061.22 1832
7062.02 1886
7062.81 1851
7063.60 1868
7064.39 1875
7065.19 1794
7065.98 1851
7066.77 1895
7067.57 1949
7068.36 1833
7069.16 1914
7069.95 1834
7070.74 1878
7071.54 1844
7072.33 1751
7073.12 1751
7073.92 1657
7074.71 1855
7075.51 1830
7076.30 1788
7077.09 1660
7077.89 1645
7078.68 1802
7079.48 1781
7080.27 1573
7081.06 1721
7081.86 1683
7082.65 1640
7083.45 1662
7084.24 1700
7085.04 1722
7085.83 1638
7086.62 1678
7087.42 1646
7088.21 1620
7089.01 1583
7089.80 1604
7090.60 1581
7091.39 1500
7092.19 1604
7092.98 1626
7093.78 1780
7094.57 1680
7095.37 1712
7096.16 1583
7096.96 1707
7097.75 1819
7098.55 1774
7099.34 1743
7100.14 1633
7100.93 1654
7101.73 1683
7102.52 1653
7103.32 1536
7104.11 1484
7104.91 1533
7105.71 1535
7106.50 1700
7107.30 1596
7108.09 1614
7108.89 1593
7109.68 1496
7110.48 1446
7111.28 1525
7112.07 1482
7112.87 1370
7113.66 1426
7114.46 1458
7115.26 1485
7116.05 1395
7116.85 1318
7117.65 1352
7118.44 1380
7119.24 1346
7120.03 1384
7120.83 1313
7121.63 1332
7122.42 1347
7123.22 1291
7124.02 1364
7124.81 1389
7125.61 1298
7126.41 1371
7127.20 1348
7128.00 1363
7128.80 1304
7129.59 1288
7130.39 1284
7131.19 1315
7131.99 1231
7132.78 1244
7133.58 1272
7134.38 1261
7135.17 1314
7135.97 1319
7136.77 1351
7137.57 1442
7138.36 1370
7139.16 1346
7139.96 1344
7140.76 1251
7141.55 1235
7142.35 1310
7143.15 1364
7143.95 1455
7144.74 1330
7145.54 1214
7146.34 1300
7147.14 1266
7147.94 1240
7148.73 1249
7149.53 1328
7150.33 1305
7151.13 1226
7151.93 1217
7152.72 1202
7153.52 1177
7154.32 1199
7155.12 1304
7155.92 1328
7156.72 1245
7157.51 1234
7158.31 1239
7159.11 1217
7159.91 1191
7160.71 1158
7161.51 1211
7162.31 1227
7163.11 1259
7163.90 1204
7164.70 1195
7165.50 1210
7166.30 1195
7167.10 1236
7167.90 1182
7168.70 1161
7169.50 1177
7170.30 1146
7171.10 1260
7171.90 1168
7172.69 1145
7173.49 1120
7174.29 1178
7175.09 1216
7175.89 1167
7176.69 1197
7177.49 1233
7178.29 1251
7179.09 1253
7179.89 1144
7180.69 1109
7181.49 1151
7182.29 1180
7183.09 1188
7183.89 1190
7184.69 1202
7185.49 1201
7186.29 1228
7187.09 1188
7187.89 1156
7188.69 1165
7189.49 1222
7190.29 1266
7191.09 1269
7191.89 1207
7192.69 1125
7193.49 1161
7194.29 1064
7195.09 1046
7195.89 1034
7196.70 1100
7197.50 1115
7198.30 1049
7199.10 1062
7199.90 1115
7200.70 1138
7201.50 1165
7202.30 1090
7203.10 1066
7203.90 1054
7204.70 1090
7205.51 1140
7206.31 1047
7207.11 1167
7207.91 1067
7208.71 1035
7209.51 1089
7210.31 1116
7211.12 1143
7211.92 1144
7212.72 1079
7213.52 1082
7214.32 1057
7215.12 1066
7215.92 1022
7216.73 1073
7217.53 1075
7218.33 1037
7219.13 1038
7219.93 982
7220.74 999
7221.54 1104
7222.34 1094
7223.14 1087
7223.94 1116
7224.75 1100
7225.55 1117
7226.35 1147
7227.15 1071
7227.96 1125
7228.76 1086
7229.56 1023
7230.36 1007
7231.17 1061
7231.97 1027
7232.77 1020
7233.57 984
7234.38 1046
7235.18 1068
7235.98 1040
7236.79 1052
7237.59 1071
7238.39 1233
7239.19 1129
7240.00 1076
7240.80 1075
7241.60 1053
7242.41 1097
7243.21 1063
7244.01 993
7244.82 963
7245.62 968
7246.42 978
7247.23 1035
7248.03 1143
7248.83 1140
7249.64 1137
7250.44 1176
7251.25 1165
7252.05 1114
7252.85 1134
7253.66 1208
7254.46 1182
7255.27 1086
7256.07 1085
7256.87 1111
7257.68 1109
7258.48 1095
7259.29 1138
7260.09 1142
7260.89 1187
7261.70 1167
7262.50 1181
7263.31 1168
7264.11 1148
7264.92 1189
7265.72 1168
7266.53 1168
7267.33 1140
7268.13 1071
7268.94 1158
7269.74 1145
7270.55 1079
7271.35 1102
7272.16 1217
7272.96 1287
7273.77 1229
7274.57 1184
7275.38 1208
7276.18 1093
7276.99 1125
7277.79 1199
7278.60 1163
7279.40 1171
7280.21 1213
7281.01 1299
7281.82 1239
7282.63 1231
7283.43 1266
7284.24 1210
7285.04 1253
7285.85 1300
7286.65 1374
7287.46 1354
7288.27 1452
7289.07 1638
7289.88 1661
7290.68 1537
7291.49 1628
7292.29 1793
7293.10 1745
7293.91 1500
7294.71 1408
7295.52 1314
7296.33 1304
7297.13 1278
7297.94 1276
7298.74 1219
7299.55 1194
7300.36 1229
7301.16 1190
7301.97 1300
7302.78 1213
7303.58 1246
7304.39 1296
7305.20 1232
7306.00 1106
7306.81 1172
7307.62 1295
7308.42 1376
7309.23 1242
7310.04 1252
7310.84 1291
7311.65 1299
7312.46 1208
7313.27 1304
7314.07 1335
7314.88 1427
7315.69 1401
7316.50 1439
7317.30 1511
7318.11 1424
7318.92 1370
7319.72 1374
7320.53 1406
7321.34 1431
7322.15 1485
7322.96 1416
7323.76 1599
7324.57 1520
7325.38 1572
7326.19 1700
7326.99 1755
7327.80 1576
7328.61 1584
7329.42 1576
7330.23 1523
7331.03 1445
7331.84 1465
7332.65 1365
7333.46 1341
7334.27 1299
7335.08 1348
7335.88 1327
7336.69 1333
7337.50 1432
7338.31 1339
7339.12 1442
7339.93 1385
7340.74 1407
7341.54 1466
7342.35 1487
7343.16 1362
7343.97 1376
7344.78 1336
7345.59 1286
7346.40 1352
7347.21 1296
7348.02 1301
7348.82 1241
7349.63 1190
7350.44 1209
7351.25 1218
7352.06 1336
7352.87 1368
7353.68 1238
7354.49 1219
7355.30 1311
7356.11 1311
7356.92 1359
7357.73 1314
7358.54 1267
7359.35 1267
7360.16 1273
7360.97 1278
7361.78 1242
7362.59 1279
7363.40 1290
7364.21 1315
7365.02 1364
7365.83 1372
7366.64 1319
7367.45 1352
7368.26 1364
7369.07 1390
7369.88 1347
7370.69 1282
7371.50 1284
7372.31 1363
7373.12 1237
7373.93 1223
7374.74 1283
7375.55 1269
7376.36 1284
7377.17 1295
7377.98 1317
7378.79 1257
7379.60 1268
7380.42 1235
7381.23 1289
7382.04 1275
7382.85 1392
7383.66 1348
7384.47 1362
7385.28 1434
7386.09 1453
7386.90 1508
7387.71 1442
7388.53 1572
7389.34 1575
7390.15 1543
7390.96 1507
7391.77 1439
7392.58 1360
7393.39 1280
7394.21 1291
7395.02 1232
7395.83 1295
7396.64 1305
7397.45 1214
7398.27 1281
7399.08 1185
7399.89 1246
7400.70 1163
7401.51 1140
7402.33 1174
7403.14 1249
7403.95 1252
7404.76 1344
7405.57 1352
7406.39 1381
7407.20 1398
7408.01 1395
7408.82 1484
7409.64 1420
7410.45 1444
7411.26 1376
7412.07 1387
7412.89 1311
7413.70 1247
7414.51 1289
7415.32 1249
7416.14 1228
7416.95 1239
7417.76 1172
7418.58 1207
7419.39 1129
7420.20 1202
7421.02 1206
7421.83 1064
7422.64 1089
7423.45 1050
7424.27 1160
7425.08 1207
7425.89 1099
7426.71 1117
7427.52 1131
7428.33 1136
7429.15 1090
7429.96 1122
7430.78 1131
7431.59 1168
7432.40 1109
7433.22 1033
7434.03 1073
7434.84 1122
7435.66 1131
7436.47 1030
7437.29 1134
7438.10 1150
7438.91 1097
7439.73 1024
7440.54 1001
7441.36 1063
7442.17 1042
7442.99 1090
7443.80 1106
7444.61 1179
7445.43 1123
7446.24 1102
7447.06 1110
7447.87 1020
7448.69 1022
7449.50 1052
7450.32 1107
7451.13 1017
7451.95 1022
7452.76 1051
7453.58 1088
7454.39 1095
7455.21 1174
7456.02 1097
7456.84 1096
7457.65 1041
7458.47 1173
7459.28 1059
7460.10 1030
7460.91 994
7461.73 1089
7462.54 1056
7463.36 1085
7464.17 1081
7464.99 1090
7465.80 1081
7466.62 1001
7467.44 1023
7468.25 1053
7469.07 1092
7469.88 1030
7470.70 1066
7471.51 1041
7472.33 1042
7473.15 1033
7473.96 1052
7474.78 1093
7475.59 1067
7476.41 1061
7477.23 1017
7478.04 1026
7478.86 944
7479.67 971
7480.49 1041
7481.31 1062
7482.12 996
7482.94 1039
7483.76 988
7484.57 997
7485.39 1016
7486.21 1030
7487.02 975
7487.84 1034
7488.66 1015
7489.47 970
7490.29 985
7491.11 1006
7491.92 956
7492.74 1040
7493.56 960
7494.38 895
7495.19 990
7496.01 1010
7496.83 1024
7497.64 937
7498.46 956
7499.28 975
7500.10 978
7500.91 925
7501.73 960
7502.55 962
7503.37 983
7504.18 1010
7505.00 947
7505.82 940
7506.64 974
7507.46 1012
7508.27 1082
7509.09 928
7509.91 873
7510.73 967
7511.55 1067
7512.36 998
7513.18 928
7514.00 920
7514.82 959
7515.64 918
7516.45 952
7517.27 897
7518.09 931
7518.91 950
7519.73 902
7520.55 915
7521.37 914
7522.18 959
7523.00 912
7523.82 959
7524.64 899
7525.46 877
7526.28 962
7527.10 981
7527.92 934
7528.74 941
7529.55 865
7530.37 928
7531.19 979
7532.01 976
7532.83 959
7533.65 916
7534.47 875
7535.29 955
7536.11 963
7536.93 985
7537.75 892
7538.57 984
7539.39 990
7540.21 933
7541.03 900
7541.84 870
7542.66 854
7543.48 910
7544.30 916
7545.12 1046
7545.94 938
7546.76 942
7547.58 920
7548.40 1106
7549.22 1003
7550.04 1027
7550.86 949
7551.68 937
7552.51 974
7553.33 939
7554.15 942
7554.97 978
7555.79 995
7556.61 1022
7557.43 955
7558.25 926
7559.07 918
7559.89 881
7560.71 939
7561.53 1029
7562.35 1017
7563.17 946
7563.99 994
7564.81 994
7565.64 971
7566.46 937
7567.28 917
7568.10 985
7568.92 939
7569.74 949
7570.56 943
7571.38 928
7572.21 992
7573.03 1008
7573.85 940
7574.67 924
7575.49 923
7576.31 954
7577.13 955
7577.96 933
7578.78 939
7579.60 903
7580.42 944
7581.24 950
7582.07 924
7582.89 932
7583.71 934
7584.53 973
7585.35 930
7586.18 938
7587.00 942
7587.82 999
7588.64 868
7589.46 931
7590.29 947
7591.11 886
7591.93 897
7592.75 888
7593.58 908
7594.40 932
7595.22 886
7596.04 908
7596.87 973
7597.69 939
7598.51 953
7599.34 988
7600.16 1036
7600.98 955
7601.80 896
7602.63 905
7603.45 889
7604.27 969
7605.10 914
7605.92 934
7606.74 878
7607.57 890
7608.39 942
7609.21 990
7610.04 868
7610.86 902
7611.68 929
7612.51 970
7613.33 905
7614.15 892
7614.98 865
7615.80 927
7616.62 963
7617.45 967
7618.27 959
7619.10 920
7619.92 921
7620.74 981
7621.57 892
7622.39 897
7623.22 1051
7624.04 988
7624.86 999
7625.69 985
7626.51 965
7627.34 901
7628.16 1000
7628.99 1023
7629.81 967
7630.64 980
7631.46 923
7632.28 919
7633.11 921
7633.93 1007
7634.76 993
7635.58 959
7636.41 950
7637.23 1011
7638.06 1013
7638.88 1004
7639.71 1026
7640.53 1003
7641.36 993
7642.18 1028
7643.01 1000
7643.83 997
7644.66 975
7645.48 902
7646.31 892
7647.14 936
7647.96 931
7648.79 919
7649.61 925
7650.44 931
7651.26 1060
7652.09 912
7652.91 811
7653.74 856
7654.57 916
7655.39 913
7656.22 899
7657.04 913
7657.87 903
7658.70 940
7659.52 866
7660.35 870
7661.17 865
7662.00 852
7662.83 776
7663.65 854
7664.48 887
7665.31 897
7666.13 841
7666.96 861
7667.79 950
7668.61 859
7669.44 862
7670.27 897
7671.09 929
7671.92 846
7672.75 908
7673.57 911
7674.40 872
7675.23 894
7676.05 917
7676.88 952
7677.71 912
7678.53 847
7679.36 839
7680.19 773
7681.02 794
7681.84 874
7682.67 863
7683.50 858
7684.33 862
7685.15 861
7685.98 844
7686.81 878
7687.64 849
7688.46 866
7689.29 876
7690.12 878
7690.95 867
7691.77 851
7692.60 872
7693.43 825
7694.26 874
7695.09 885
7695.91 886
7696.74 815
7697.57 833
7698.40 862
7699.23 827
7700.06 773
7700.88 809
7701.71 913
7702.54 897
7703.37 791
7704.20 893
7705.03 864
7705.85 855
7706.68 814
7707.51 808
7708.34 819
7709.17 857
7710.00 877
7710.83 853
7711.66 871
7712.48 872
7713.31 913
7714.14 870
7714.97 768
7715.80 856
7716.63 921
7717.46 918
7718.29 831
7719.12 830
7719.95 915
7720.78 939
7721.61 954
7722.44 901
7723.27 866
7724.09 866
7724.92 863
7725.75 852
7726.58 878
7727.41 892
7728.24 826
7729.07 910
7729.90 851
7730.73 848
7731.56 923
7732.39 923
7733.22 832
7734.05 832
7734.88 858
7735.71 917
7736.54 915
7737.37 893
7738.20 930
7739.03 929
7739.86 867
7740.70 895
7741.53 902
7742.36 871
7743.19 877
7744.02 931
7744.85 860
7745.68 929
7746.51 934
7747.34 923
7748.17 852
7749.00 872
7749.83 850
7750.66 910
7751.50 1034
7752.33 1122
7753.16 1102
7753.99 1220
7754.82 1248
7755.65 1108
7756.48 1141
7757.31 1065
7758.15 1047
7758.98 1033
7759.81 937
7760.64 892
7761.47 890
7762.30 930
7763.13 855
7763.97 808
7764.80 817
7765.63 869
7766.46 863
7767.29 867
7768.13 869
7768.96 877
7769.79 909
7770.62 969
7771.45 934
7772.29 913
7773.12 849
7773.95 838
7774.78 828
7775.62 888
7776.45 896
7777.28 992
7778.11 907
7778.95 878
7779.78 891
7780.61 828
7781.44 840
7782.28 921
7783.11 853
7783.94 881
7784.77 948
7785.61 889
7786.44 810
7787.27 819
7788.11 877
7788.94 929
7789.77 898
7790.61 946
7791.44 1041
7792.27 947
7793.10 901
7793.94 914
7794.77 961
7795.60 915
7796.44 907
7797.27 824
7798.11 956
7798.94 868
7799.77 868
7800.61 854
7801.44 876
7802.27 882
7803.11 861
7803.94 903
7804.78 962
7805.61 946
7806.44 860
7807.28 883
7808.11 856
7808.95 979
7809.78 912
7810.61 894
7811.45 921
7812.28 971
7813.12 969
7813.95 940
7814.79 946
7815.62 933
7816.45 894
7817.29 884
7818.12 986
7818.96 983
7819.79 946
7820.63 963
7821.46 1014
7822.30 985
7823.13 957
7823.97 970
7824.80 971
7825.64 976
7826.47 943
7827.31 931
7828.14 948
7828.98 948
7829.81 962
7830.65 948
7831.48 1003
7832.32 969
7833.15 953
7833.99 968
7834.83 978
7835.66 943
7836.50 945
7837.33 1007
7838.17 971
7839.00 937
7839.84 960
7840.68 1004
7841.51 1000
7842.35 980
7843.18 898
7844.02 915
7844.86 1029
7845.69 1024
7846.53 994
7847.36 1016
7848.20 961
7849.04 913
7849.87 933
7850.71 940
7851.55 903
7852.38 920
7853.22 985
7854.05 914
7854.89 974
7855.73 864
7856.56 906
7857.40 930
7858.24 933
7859.08 954
7859.91 937
7860.75 891
7861.59 912
7862.42 933
7863.26 932
7864.10 978
7864.93 972
7865.77 951
7866.61 864
7867.45 876
7868.28 881
7869.12 911
7869.96 988
7870.80 929
7871.63 876
7872.47 923
7873.31 964
7874.15 955
7874.98 972
7875.82 934
7876.66 895
7877.50 961
7878.33 964
7879.17 963
7880.01 916
7880.85 894
7881.69 947
7882.52 954
7883.36 966
7884.20 947
7885.04 1016
7885.88 1013
7886.71 950
7887.55 909
7888.39 903
7889.23 923
7890.07 971
7890.91 941
7891.75 923
7892.58 961
7893.42 1009
7894.26 1074
7895.10 1122
7895.94 1084
7896.78 962
7897.62 1008
7898.46 1018
7899.29 922
7900.13 974
7900.97 940
7901.81 947
7902.65 951
7903.49 889
7904.33 950
7905.17 998
7906.01 974
7906.85 931
7907.69 896
7908.53 960
7909.37 958
7910.21 929
7911.04 911
7911.88 826
7912.72 798
7913.56 911
7914.40 863
7915.24 861
7916.08 913
7916.92 868
7917.76 938
7918.60 918
7919.44 970
7920.28 998
7921.12 993
7921.96 982
7922.80 972
7923.64 990
7924.48 946
7925.32 934
7926.16 909
7927.01 989
7927.85 1006
7928.69 979
7929.53 896
7930.37 950
7931.21 874
7932.05 901
7932.89 873
7933.73 933
7934.57 907
7935.41 878
7936.25 856
7937.09 860
7937.93 824
7938.78 881
7939.62 831
7940.46 888
7941.30 883
7942.14 840
7942.98 870
7943.82 817
7944.66 867
7945.51 826
7946.35 789
7947.19 943
7948.03 869
7948.87 910
7949.71 869
7950.56 916
7951.40 955
7952.24 885
7953.08 919
7953.92 890
7954.76 826
7955.61 846
7956.45 858
7957.29 852
7958.13 856
7958.97 842
7959.82 876
7960.66 857
7961.50 785
7962.34 876
7963.19 874
7964.03 869
7964.87 898
7965.71 902
7966.56 864
7967.40 901
7968.24 828
7969.08 899
7969.93 949
7970.77 886
7971.61 945
7972.45 890
7973.30 950
7974.14 844
7974.98 926
7975.83 863
7976.67 850
7977.51 857
7978.36 814
7979.20 795
7980.04 901
7980.89 882
7981.73 831
7982.57 834
7983.42 815
7984.26 859
7985.10 836
7985.95 836
7986.79 876
7987.63 883
7988.48 854
7989.32 861
7990.16 835
7991.01 852
7991.85 812
7992.70 922
7993.54 864
7994.38 822
7995.23 849
7996.07 806
7996.92 818
7997.76 879
7998.60 743
7999.45 782
8000.29 894
8001.14 857
8001.98 839
8002.83 862
8003.67 838
8004.52 776
8005.36 726
8006.20 783
8007.05 813
8007.89 847
8008.74 875
8009.58 788
8010.43 791
8011.27 805
8012.12 834
8012.96 838
8013.81 782
8014.65 800
8015.50 859
8016.34 827
8017.19 795
8018.03 761
8018.88 787
8019.72 837
8020.57 809
8021.42 784
8022.26 761
8023.11 775
8023.95 778
8024.80 808
8025.64 761
8026.49 752
8027.33 762
8028.18 829
8029.03 788
8029.87 810
8030.72 811
8031.56 802
8032.41 789
8033.26 744
8034.10 790
8034.95 772
8035.79 756
8036.64 770
8037.49 787
8038.33 847
8039.18 854
8040.03 893
8040.87 810
8041.72 799
8042.57 791
8043.41 836
8044.26 836
8045.11 821
8045.95 799
8046.80 858
8047.65 866
8048.49 796
8049.34 856
8050.19 825
8051.03 842
8051.88 732
8052.73 723
8053.58 773
8054.42 803
8055.27 796
8056.12 799
8056.96 791
8057.81 775
8058.66 792
8059.51 791
8060.35 765
8061.20 718
8062.05 800
8062.90 767
8063.74 811
8064.59 806
8065.44 766
8066.29 788
8067.14 794
8067.98 754
8068.83 720
8069.68 723
8070.53 694
8071.38 705
8072.22 737
8073.07 720
8073.92 796
8074.77 775
8075.62 747
8076.46 692
8077.31 752
8078.16 746
8079.01 754
8079.86 769
8080.71 730
8081.56 770
8082.40 800
8083.25 837
8084.10 785
8084.95 743
8085.80 750
8086.65 749
8087.50 749
8088.35 704
8089.19 720
8090.04 722
8090.89 755
8091.74 739
8092.59 762
8093.44 732
8094.29 721
8095.14 726
8095.99 724
8096.84 693
8097.69 757
8098.54 795
8099.39 748
8100.24 741
8101.09 757
8101.94 716
8102.79 722
8103.63 729
8104.48 803
8105.33 750
8106.18 776
8107.03 751
8107.88 743
8108.73 786
8109.58 716
8110.43 762
8111.28 788
8112.14 798
8112.99 863
8113.84 791
8114.69 765
8115.54 677
8116.39 717
8117.24 779
8118.09 724
8118.94 728
8119.79 739
8120.64 726
8121.49 691
8122.34 713
8123.19 734
8124.04 742
8124.89 788
8125.74 799
8126.60 744
8127.45 793
8128.30 866
8129.15 782
8130.00 819
8130.85 790
8131.70 813
8132.55 825
8133.40 749
8134.26 780
8135.11 780
8135.96 791
8136.81 834
8137.66 760
8138.51 826
8139.37 766
8140.22 766
8141.07 734
8141.92 750
8142.77 719
8143.62 726
8144.48 766
8145.33 799
8146.18 716
8147.03 716
8147.88 690
8148.74 721
8149.59 785
8150.44 802
8151.29 821
8152.15 783
8153.00 744
8153.85 696
8154.70 796
8155.56 773
8156.41 725
8157.26 724
8158.11 767
8158.97 729
8159.82 734
8160.67 784
8161.52 809
8162.38 737
8163.23 812
8164.08 847
8164.94 805
8165.79 830
8166.64 780
8167.49 709
8168.35 792
8169.20 764
8170.05 764
8170.91 752
8171.76 732
8172.61 738
8173.47 739
8174.32 726
8175.17 810
8176.03 741
8176.88 747
8177.74 706
8178.59 711
8179.44 770
8180.30 718
8181.15 713
8182.00 720
8182.86 726
8183.71 697
8184.57 744
8185.42 793
8186.27 738
8187.13 714
8187.98 721
8188.84 748
8189.69 714
8190.55 691
8191.40 693
8192.25 705
8193.11 736
8193.96 752
8194.82 725
8195.67 736
8196.53 737
8197.38 679
8198.24 738
8199.09 716
8199.95 741
8200.80 788
8201.66 765
8202.51 734
8203.37 732
8204.22 724
8205.08 686
8205.93 705
8206.79 734
8207.64 741
8208.50 725
8209.35 751
8210.21 720
8211.06 762
8211.92 638
8212.77 726
8213.63 740
8214.48 700
8215.34 688
8216.20 696
8217.05 713
8217.91 697
8218.76 718
8219.62 823
8220.48 713
8221.33 656
8222.19 718
8223.04 739
8223.90 674
8224.76 735
8225.61 683
8226.47 748
8227.32 773
8228.18 778
8229.04 793
8229.89 766
8230.75 779
8231.61 754
8232.46 754
8233.32 743
8234.18 743
8235.03 776
8235.89 731
8236.75 783
8237.60 694
8238.46 782
8239.32 767
8240.17 723
8241.03 698
8241.89 768
8242.74 707
8243.60 748
8244.46 692
8245.32 742
8246.17 759
8247.03 711
8247.89 732
8248.74 768
8249.60 774
8250.46 797
8251.32 753
8252.17 769
8253.03 710
8253.89 676
8254.75 759
8255.60 761
8256.46 745
8257.32 726
8258.18 699
8259.04 709
8259.89 715
8260.75 703
8261.61 690
8262.47 734
8263.33 759
8264.18 771
8265.04 749
8265.90 745
8266.76 744
8267.62 715
8268.48 687
8269.33 689
8270.19 723
8271.05 732
8271.91 690
8272.77 679
8273.63 761
8274.49 740
8275.34 743
8276.20 702
8277.06 628
8277.92 772
8278.78 762
8279.64 752
8280.50 743
8281.36 720
8282.22 717
8283.08 754
8283.93 810
8284.79 706
8285.65 712
8286.51 723
8287.37 721
8288.23 712
8289.09 771
8289.95 828
8290.81 787
8291.67 785
8292.53 776
8293.39 752
8294.25 695
8295.11 690
8295.97 752
8296.83 828
8297.69 777
8298.55 773
8299.41 785
8300.27 833
8301.13 755
8301.99 767
8302.85 775
8303.71 804
8304.57 829
8305.43 773
8306.29 791
8307.15 712
8308.01 795
8308.87 789
8309.73 801
8310.59 754
8311.45 729
8312.31 764
8313.17 797
8314.03 808
8314.90 790
8315.76 760
8316.62 734
8317.48 770
8318.34 761
8319.20 831
8320.06 773
8320.92 759
8321.78 772
8322.64 765
8323.51 746
8324.37 780
8325.23 842
8326.09 754
8326.95 761
8327.81 816
8328.67 751
8329.54 767
8330.40 752
8331.26 742
8332.12 813
8332.98 740
8333.84 746
8334.71 804
8335.57 725
8336.43 722
8337.29 772
8338.15 701
8339.02 770
8339.88 816
8340.74 730
8341.60 864
8342.46 787
8343.33 749
8344.19 779
8345.05 743
8345.91 776
8346.78 751
8347.64 774
8348.50 766
8349.36 832
8350.23 761
8351.09 787
8351.95 825
8352.81 800
8353.68 753
8354.54 734
8355.40 787
8356.27 855
8357.13 810
8357.99 886
8358.86 752
8359.72 788
8360.58 788
8361.44 774
8362.31 788
8363.17 797
8364.03 822
8364.90 767
8365.76 767
8366.63 839
8367.49 830
8368.35 808
8369.22 799
8370.08 822
8370.94 816
8371.81 779
8372.67 825
8373.53 786
8374.40 800
8375.26 775
8376.13 831
8376.99 844
8377.85 845
8378.72 820
8379.58 872
8380.45 872
8381.31 891
8382.18 869
8383.04 814
8383.90 827
8384.77 815
8385.63 813
8386.50 784
8387.36 835
8388.23 891
8389.09 906
8389.96 906
8390.82 895
8391.69 869
8392.55 869
8393.42 910
8394.28 886
8395.15 885
8396.01 947
8396.88 876
8397.74 884
8398.61 949
8399.47 930
8400.34 930
8401.20 872
8402.07 871
8402.93 949
8403.80 873
8404.66 873
8405.53 847
8406.39 906
8407.26 882
8408.12 905
8408.99 920
8409.86 944
8410.72 917
8411.59 1023
8412.45 955
8413.32 936
8414.19 907
8415.05 1022
8415.92 1046
8416.78 1027
8417.65 983
8418.52 904
8419.38 983
8420.25 932
8421.11 898
8421.98 999
8422.85 963
8423.71 1024
8424.58 1045
8425.45 980
8426.31 998
8427.18 1025
8428.05 1032
8428.91 1073
8429.78 1077
8430.65 1047
8431.51 1039
8432.38 1040
8433.25 1074
8434.11 1068
8434.98 1129
8435.85 1072
8436.72 1060
8437.58 1098
8438.45 1110
8439.32 1108
8440.18 1169
8441.05 1087
8441.92 1006
8442.79 1187
8443.65 1195
8444.52 1244
8445.39 1265
8446.26 1256
8447.12 1270
8447.99 1229
8448.86 1433
8449.73 1347
8450.60 1258
8451.46 1337
8452.33 1314
8453.20 1327
8454.07 1277
8454.94 1374
8455.80 1477
8456.67 1470
8457.54 1487
8458.41 1475
8459.28 1617
8460.14 1936
8461.01 2229
8461.88 2486
8462.75 2685
8463.62 2828
8464.49 3041
8465.36 2797
8466.22 2764
8467.09 2234
8467.96 2189
8468.83 2024
8469.70 1773
8470.57 1561
8471.44 1422
8472.31 1356
8473.17 1300
8474.04 1179
8474.91 1241
8475.78 1202
8476.65 1190
8477.52 1185
8478.39 1149
8479.26 1206
8480.13 1161
8481.00 1177
8481.87 1093
8482.74 1104
8483.61 1154
8484.48 1187
8485.34 1092
8486.21 1102
8487.08 1122
8487.95 1138
8488.82 1145
8489.69 1192
8490.56 1169
8491.43 1107
8492.30 1127
8493.17 1194
8494.04 1142
8494.91 1202
8495.78 1215
8496.65 1238
8497.52 1182
8498.39 1241
8499.26 1308
8500.13 1328
8501.01 1274
8501.88 1329
8502.75 1421
8503.62 1424
8504.49 1336
8505.36 1333
8506.23 1347
8507.10 1183
8507.97 1097
8508.84 1257
8509.71 1187
8510.58 1131
8511.45 1078
8512.32 1138
8513.20 1135
8514.07 1226
8514.94 1138
8515.81 1113
8516.68 1146
8517.55 1145
8518.42 1199
8519.29 1164
8520.17 1089
8521.04 1185
8521.91 1216
8522.78 1160
8523.65 1223
8524.52 1179
8525.39 1202
8526.27 1186
8527.14 1200
8528.01 1239
8528.88 1209
8529.75 1213
8530.63 1276
8531.50 1229
8532.37 1242
8533.24 1178
8534.11 1203
8534.99 1239
8535.86 1187
8536.73 1181
8537.60 1166
8538.47 1301
8539.35 1244
8540.22 1276
8541.09 1235
8541.96 1212
8542.84 1156
8543.71 1225
8544.58 1248
8545.46 1205
8546.33 1203
8547.20 1142
8548.07 1122
8548.95 1158
8549.82 1212
8550.69 1217
8551.57 1157
8552.44 1094
8553.31 1135
8554.18 1071
8555.06 1048
8555.93 1037
8556.80 1059
8557.68 1045
8558.55 1099
8559.42 1150
8560.30 1169
8561.17 1187
8562.04 1195
8562.92 1214
8563.79 1236
8564.67 1249
8565.54 1160
8566.41 1160
8567.29 1127
8568.16 1033
8569.03 1029
8569.91 1043
8570.78 1142
8571.66 1143
8572.53 1152
8573.40 1084
8574.28 1128
8575.15 1095
8576.03 1137
8576.90 1041
8577.78 1115
8578.65 1081
8579.52 1051
8580.40 1041
8581.27 1016
8582.15 1017
8583.02 1054
8583.90 1061
8584.77 1040
8585.65 1042
8586.52 1034
8587.40 990
8588.27 1054
8589.15 991
8590.02 1071
8590.90 1142
8591.77 1015
8592.65 1006
8593.52 1075
8594.40 1122
8595.27 1141
8596.15 1074
8597.02 1060
8597.90 1068
8598.77 1102
8599.65 1090
8600.52 1066
8601.40 1060
8602.28 1058
8603.15 1074
8604.03 1082
8604.90 1053
8605.78 1075
8606.65 1082
8607.53 1137
8608.41 1068
8609.28 1145
8610.16 1133
8611.03 1153
8611.91 1103
8612.79 1028
8613.66 1165
8614.54 1143
8615.41 1162
8616.29 1212
8617.17 1148
8618.04 1108
8618.92 1042
8619.80 1141
8620.67 1126
8621.55 1082
8622.43 1162
8623.30 1125
8624.18 1119
8625.06 1118
8625.93 1165
8626.81 1161
8627.69 1178
8628.56 1190
8629.44 1184
8630.32 1146
8631.20 1157
8632.07 1180
8632.95 1137
8633.83 1223
8634.70 1186
8635.58 1174
8636.46 1192
8637.34 1197
8638.21 1193
8639.09 1248
8639.97 1247
8640.85 1229
8641.72 1250
8642.60 1128
8643.48 1274
8644.36 1258
8645.23 1233
8646.11 1266
8646.99 1282
8647.87 1319
8648.75 1301
8649.62 1282
8650.50 1359
8651.38 1311
8652.26 1243
8653.14 1314
8654.01 1354
8654.89 1325
8655.77 1349
8656.65 1394
8657.53 1368
8658.41 1405
8659.29 1402
8660.16 1414
8661.04 1417
8661.92 1361
8662.80 1429
8663.68 1423
8664.56 1325
8665.44 1323
8666.31 1417
8667.19 1460
8668.07 1495
8668.95 1424
8669.83 1417
8670.71 1521
8671.59 1454
8672.47 1480
8673.35 1490
8674.23 1533
8675.11 1457
8675.99 1535
8676.86 1675
8677.74 1641
8678.62 1675
8679.50 1878
8680.38 1922
8681.26 2030
8682.14 2063
8683.02 2089
8683.90 1989
8684.78 1938
8685.66 1816
8686.54 1781
8687.42 1787
8688.30 1711
8689.18 1617
8690.06 1615
8690.94 1585
8691.82 1607
8692.70 1632
8693.58 1563
8694.46 1629
8695.34 1800
8696.22 1924
8697.10 2009
8697.98 2145
8698.86 2437
8699.74 2464
8700.62 2669
8701.51 2482
8702.39 2364
8703.27 2205
8704.15 2073
8705.03 1853
8705.91 1901
8706.79 1865
8707.67 1617
8708.55 1575
8709.43 1544
8710.31 1516
8711.20 1448
8712.08 1572
8712.96 1515
8713.84 1386
8714.72 1447
8715.60 1391
8716.48 1420
8717.36 1519
8718.25 1495
8719.13 1468
8720.01 1460
8720.89 1496
8721.77 1481
8722.65 1507
8723.54 1481
8724.42 1497
8725.30 1449
8726.18 1553
8727.06 1618
8727.95 1492
8728.83 1433
8729.71 1493
8730.59 1550
8731.47 1511
8732.36 1528
8733.24 1586
8734.12 1582
8735.00 1590
8735.89 1629
8736.77 1629
8737.65 1684
8738.53 1763
8739.42 1685
8740.30 1610
8741.18 1642
8742.06 1690
8742.95 1650
8743.83 1752
8744.71 1769
8745.59 1743
8746.48 1776
8747.36 1694
8748.24 1618
8749.13 1573
8750.01 1582
8750.89 1629
8751.78 1584
8752.66 1631
8753.54 1790
8754.43 1743
8755.31 1691
8756.19 1707
8757.08 1777
8757.96 1728
8758.84 1778
8759.73 1839
8760.61 1759
8761.49 1704
8762.38 1809
8763.26 1904
8764.15 1813
8765.03 1777
8765.91 1839
8766.80 1876
8767.68 1805
8768.57 1837
8769.45 1859
8770.33 1893
8771.22 1877
8772.10 1953
8772.99 2115
8773.87 2121
8774.75 2094
8775.64 2084
8776.52 2106
8777.41 2199
8778.29 2050
8779.18 2040
8780.06 2010
8780.95 1989
8781.83 2008
8782.72 2020
8783.60 2148
8784.49 2246
8785.37 2487
8786.26 2965
8787.14 3256
8788.03 3689
8788.91 4029
8789.80 4118
8790.68 4220
8791.57 4091
8792.45 3662
8793.34 3504
8794.22 3079
8795.11 2775
8795.99 2510
8796.88 2363
8797.76 2032
8798.65 1998
8799.53 1865
8800.42 1834
8801.31 1778
8802.19 1900
8803.08 2178
8803.96 2156
8804.85 2172
8805.74 2249
8806.62 2201
8807.51 2184
8808.39 1995
8809.28 1914
8810.17 1849
8811.05 1726
8811.94 1753
8812.82 1670
8813.71 1612
8814.60 1607
8815.48 1704
8816.37 1715
8817.26 1649
8818.14 1689
8819.03 1625
8819.92 1710
8820.80 1583
8821.69 1627
8822.58 1652
8823.46 1547
8824.35 1616
8825.24 1614
8826.12 1686
8827.01 1631
8827.90 1620
8828.78 1622
8829.67 1666
8830.56 1714
8831.45 1614
8832.33 1540
8833.22 1485
8834.11 1580
8835.00 1494
8835.88 1502
8836.77 1379
8837.66 1516
8838.55 1415
8839.43 1391
8840.32 1520
8841.21 1484
8842.10 1522
8842.98 1489
8843.87 1433
8844.76 1526
8845.65 1491
8846.54 1480
8847.42 1461
8848.31 1433
8849.20 1552
8850.09 1618
8850.98 1496
8851.86 1458
8852.75 1555
8853.64 1547
8854.53 1448
8855.42 1299
8856.31 1373
8857.19 1461
8858.08 1363
8858.97 1407
8859.86 1434
8860.75 1498
8861.64 1480
8862.53 1471
8863.42 1550
8864.30 1436
8865.19 1454
8866.08 1486
8866.97 1470
8867.86 1459
8868.75 1409
8869.64 1421
8870.53 1432
8871.42 1336
8872.31 1393
8873.20 1339
8874.08 1348
8874.97 1312
8875.86 1321
8876.75 1241
8877.64 1192
8878.53 1265
8879.42 1281
8880.31 1223
8881.20 1282
8882.09 1212
8882.98 1245
8883.87 1272
8884.76 1227
8885.65 1210
8886.54 1212
8887.43 1185
8888.32 1183
8889.21 1217
8890.10 1174
8890.99 1141
8891.88 1199
8892.77 1193
8893.66 1176
8894.55 1076
8895.44 1115
8896.33 1130
8897.22 1118
8898.11 1078
8899.00 1092
8899.90 1116
8900.79 1164
8901.68 1167
8902.57 1169
8903.46 1077
8904.35 1086
8905.24 1073
8906.13 1108
8907.02 1032
8907.91 1037
8908.80 1047
8909.70 1022
8910.59 946
8911.48 969
8912.37 985
8913.26 992
8914.15 1004
8915.04 1006
8915.93 973
8916.83 931
8917.72 985
8918.61 1037
8919.50 984
8920.39 1013
8921.28 946
8922.18 942
8923.07 950
8923.96 958
8924.85 919
8925.74 946
8926.64 966
8927.53 935
8928.42 948
8929.31 877
8930.20 950
8931.10 996
8931.99 959
8932.88 970
8933.77 956
8934.67 937
8935.56 884
8936.45 947
8937.34 992
8938.24 920
8939.13 890
8940.02 911
8940.91 913
8941.81 909
8942.70 971
8943.59 978
8944.49 948
8945.38 911
8946.27 825
8947.16 858
8948.06 837
8948.95 891
8949.84 844
8950.74 863
8951.63 831
8952.52 866
8953.42 878
8954.31 856
8955.20 783
8956.10 822
8956.99 913
8957.88 951
8958.78 898
8959.67 873
8960.56 844
8961.46 828
8962.35 810
8963.25 855
8964.14 857
8965.03 859
8965.93 881
8966.82 805
8967.72 877
8968.61 835
8969.50 860
8970.40 798
8971.29 804
8972.19 800
8973.08 778
8973.98 764
8974.87 801
8975.76 839
8976.66 817
8977.55 821
8978.45 794
8979.34 816
8980.24 860
8981.13 770
8982.03 782
8982.92 804
8983.82 734
8984.71 848
8985.61 772
8986.50 765
8987.40 743
8988.29 753
8989.19 778
8990.08 794
8990.98 736
8991.87 729
8992.77 722
8993.66 740
8994.56 794
8995.45 747
8996.35 806
8997.24 730
8998.14 784
8999.04 796
8999.93 781
9000.83 680
9001.72 700
9002.62 759
9003.51 772
9004.41 747
9005.31 726
9006.20 735
9007.10 773
9007.99 797
9008.89 722
9009.79 742
9010.68 673
9011.58 694
9012.48 706
9013.37 706
9014.27 752
9015.16 753
9016.06 770
9016.96 795
9017.85 745
9018.75 689
9019.65 729
9020.54 763
9021.44 705
9022.34 718
9023.23 728
9024.13 671
9025.03 742
9025.93 671
9026.82 675
9027.72 714
9028.62 745
9029.51 714
9030.41 680
9031.31 685
9032.21 673
9033.10 751
9034.00 772
9034.90 752
9035.79 671
9036.69 649
9037.59 636
9038.49 721
9039.38 721
9040.28 723
9041.18 687
9042.08 694
9042.98 700
9043.87 691
9044.77 762
9045.67 723
9046.57 715
9047.47 668
9048.36 662
9049.26 616
9050.16 773
9051.06 712
9051.96 723
9052.85 732
9053.75 791
9054.65 789
9055.55 706
9056.45 702
9057.35 700
9058.25 693
9059.14 653
9060.04 649
9060.94 702
9061.84 713
9062.74 745
9063.64 723
9064.54 613
9065.44 704
9066.33 674
9067.23 674
9068.13 698
9069.03 816
9069.93 736
9070.83 671
9071.73 714
9072.63 691
9073.53 705
9074.43 643
9075.33 683
9076.23 649
9077.13 683
9078.03 709
9078.92 680
9079.82 752
9080.72 759
9081.62 670
9082.52 716
9083.42 727
9084.32 675
9085.22 625
9086.12 662
9087.02 669
9087.92 679
9088.82 738
9089.72 668
9090.62 683
9091.52 669
9092.42 676
9093.32 628
9094.22 675
9095.12 667
9096.03 719
9096.93 703
9097.83 696
9098.73 706
9099.63 652
9100.53 693
9101.43 701
9102.33 701
9103.23 734
9104.13 714
9105.03 676
9105.93 663
9106.83 682
9107.74 657
9108.64 620
9109.54 714
9110.44 709
9111.34 722
9112.24 615
9113.14 680
9114.04 738
9114.94 677
9115.85 676
9116.75 722
9117.65 687
9118.55 660
9119.45 656
9120.35 640
9121.26 775
9122.16 694
9123.06 636
9123.96 657
9124.86 684
9125.77 677
9126.67 639
9127.57 628
9128.47 691
9129.37 710
9130.28 687
9131.18 694
9132.08 639
9132.98 666
9133.88 631
9134.79 716
9135.69 676
9136.59 657
9137.49 644
9138.40 650
9139.30 631
9140.20 599
9141.10 594
9142.01 627
9142.91 705
9143.81 677
9144.72 646
9145.62 623
9146.52 615
9147.42 726
9148.33 706
9149.23 667
9150.13 626
9151.04 681
9151.94 688
9152.84 679
9153.75 653
9154.65 669
9155.55 683
9156.46 696
9157.36 632
9158.26 609
9159.17 653
9160.07 658
9160.97 690
9161.88 654
9162.78 660
9163.69 690
9164.59 611
9165.49 648
9166.40 640
9167.30 615
9168.21 658
9169.11 672
9170.01 653
9170.92 645
9171.82 631
9172.73 670
9173.63 709
9174.53 686
9175.44 596
9176.34 606
9177.25 699
9178.15 648
9179.06 649
9179.96 668
9180.87 660
9181.77 684
9182.68 610
9183.58 671
9184.49 687
9185.39 677
9186.30 600
9187.20 657
9188.11 647
9189.01 676
9189.92 611
9190.82 666
9191.73 662
9192.63 616
9193.54 629
9194.44 674
9195.35 719
9196.25 674
9197.16 636
9198.06 677
9198.97 661
9199.87 630
9200.78 642
9201.69 649
9202.59 651
9203.50 648
9204.40 670
9205.31 651
9206.21 693
9207.12 664
9208.03 664
9208.93 708
9209.84 680
9210.74 675
9211.65 675
9212.56 683
9213.46 699
9214.37 626
9215.28 580
9216.18 683
9217.09 626
9218.00 641
9218.90 670
9219.81 646
9220.72 677
9221.62 656
9222.53 644
9223.44 605
9224.34 666
9225.25 705
9226.16 675
9227.06 690
9227.97 688
9228.88 644
9229.78 669
9230.69 630
9231.60 646
9232.51 639
9233.41 640
9234.32 636
9235.23 660
9236.13 668
9237.04 679
9237.95 599
9238.86 690
9239.76 672
9240.67 645
9241.58 640
9242.49 629
9243.39 756
9244.30 706
9245.21 659
9246.12 636
9247.03 660
9247.93 698
9248.84 682
9249.75 660
9250.66 646
9251.57 637
9252.47 662
9253.38 601
9254.29 624
9255.20 624
9256.11 660
9257.02 598
9257.92 622
9258.83 598
9259.74 667
9260.65 655
9261.56 662
9262.47 631
9263.38 615
9264.28 730
9265.19 643
9266.10 623
9267.01 658
9267.92 616
9268.83 636
9269.74 714
9270.65 645
9271.56 643
9272.47 661
9273.37 680
9274.28 662
9275.19 655
9276.10 600
9277.01 638
9277.92 654
9278.83 663
9279.74 649
9280.65 642
9281.56 671
9282.47 705
9283.38 706
9284.29 703
9285.20 713
9286.11 732
9287.02 637
9287.93 646
9288.84 658
9289.75 687
9290.66 682
9291.57 649
9292.48 682
9293.39 660
9294.30 654
9295.21 674
9296.12 631
9297.03 623
9297.94 683
9298.85 661
9299.76 675
9300.67 681
9301.58 697
9302.49 748
9303.40 711
9304.31 724
9305.23 616
9306.14 650
9307.05 647
9307.96 656
9308.87 713
9309.78 674
9310.69 685
9311.60 674
9312.51 577
9313.42 601
9314.34 622
9315.25 707
9316.16 604
9317.07 626
9317.98 652
9318.89 676
9319.80 743
9320.72 661
9321.63 632
9322.54 631
9323.45 611
9324.36 627
9325.27 619
9326.19 602
9327.10 629
9328.01 623
9328.92 644
9329.83 693
9330.74 660
9331.66 666
9332.57 619
9333.48 639
9334.39 639
9335.31 675
9336.22 634
9337.13 653
9338.04 711
9338.96 685
9339.87 654
9340.78 627
9341.69 628
9342.61 663
9343.52 597
9344.43 655
9345.34 693
9346.26 652
9347.17 683
9348.08 674
9348.99 636
9349.91 628
9350.82 643
9351.73 661
9352.65 685
9353.56 629
9354.47 581
9355.39 601
9356.30 640
9357.21 659
9358.13 660
9359.04 676
9359.95 667
9360.87 607
9361.78 636
9362.69 632
9363.61 630
9364.52 703
9365.43 692
9366.35 658
9367.26 658
9368.18 661
9369.09 619
9370.00 631
9370.92 657
9371.83 653
9372.75 649
9373.66 669
9374.57 646
9375.49 634
9376.40 659
9377.32 640
9378.23 659
9379.15 692
9380.06 685
9380.97 672
9381.89 714
9382.80 691
9383.72 632
9384.63 681
9385.55 669
9386.46 665
9387.38 664
9388.29 632
9389.21 577
9390.12 613
9391.04 647
9391.95 704
9392.87 707
9393.78 712
9394.70 656
9395.61 654
9396.53 696
9397.44 665
9398.36 685
9399.27 733
9400.19 700
9401.10 684
9402.02 695
9402.94 727
9403.85 806
9404.77 784
9405.68 747
9406.60 722
9407.51 717
9408.43 714
9409.35 723
9410.26 717
9411.18 748
9412.09 768
9413.01 715
9413.93 738
9414.84 756
9415.76 760
9416.67 680
9417.59 668
9418.51 635
9419.42 677
9420.34 698
9421.26 716
9422.17 684
9423.09 624
9424.01 688
9424.92 723
9425.84 722
9426.76 717
9427.67 672
9428.59 607
9429.51 589
9430.42 698
9431.34 677
9432.26 617
9433.17 671
9434.09 736
9435.01 778
9435.93 744
9436.84 701
9437.76 696
9438.68 736
9439.59 699
9440.51 674
9441.43 651
9442.35 698
9443.26 715
9444.18 742
9445.10 688
9446.02 678
9446.93 691
9447.85 687
9448.77 669
9449.69 671
9450.61 695
9451.52 702
9452.44 748
9453.36 767
9454.28 727
9455.20 749
9456.11 732
9457.03 750
9457.95 747
9458.87 746
9459.79 869
9460.71 797
9461.62 823
9462.54 858
9463.46 824
9464.38 811
9465.30 778
9466.22 791
9467.14 700
9468.05 706
9468.97 771
9469.89 712
9470.81 716
9471.73 699
9472.65 710
9473.57 693
9474.49 708
9475.41 719
9476.32 671
9477.24 667
9478.16 635
9479.08 661
9480.00 664
9480.92 705
9481.84 719
9482.76 727
9483.68 707
9484.60 722
9485.52 776
9486.44 734
9487.36 735
9488.28 721
9489.20 692
9490.12 713
9491.04 734
9491.96 725
9492.88 723
9493.80 706
9494.72 723
9495.64 688
9496.56 673
9497.48 733
9498.40 690
9499.32 692
9500.24 715
9501.16 689
9502.08 655
9503.00 698
9503.92 711
9504.84 700
9505.76 693
9506.68 700
9507.60 696
9508.52 688
9509.44 644
9510.36 664
9511.28 698
9512.21 668
9513.13 710
9514.05 691
9514.97 698
9515.89 708
9516.81 711
9517.73 745
9518.65 675
9519.57 654
9520.50 758
9521.42 797
9522.34 734
9523.26 655
9524.18 705
9525.10 741
9526.02 692
9526.95 744
9527.87 754
9528.79 760
9529.71 746
9530.63 669
9531.55 690
9532.48 736
9533.40 706
9534.32 753
9535.24 797
9536.16 831
9537.09 762
9538.01 804
9538.93 759
9539.85 727
9540.77 798
9541.70 763
9542.62 773
9543.54 798
9544.46 841
9545.39 786
9546.31 771
9547.23 738
9548.15 744
9549.08 774
9550.00 723
9550.92 733
9551.85 739
9552.77 706
9553.69 699
9554.61 708
9555.54 717
9556.46 691
9557.38 703
9558.31 706
9559.23 714
9560.15 696
9561.08 690
9562.00 724
9562.92 650
9563.85 689
9564.77 706
9565.69 754
9566.62 673
9567.54 727
9568.46 686
9569.39 690
9570.31 711
9571.23 733
9572.16 775
9573.08 767
9574.01 732
9574.93 720
9575.85 638
9576.78 672
9577.70 668
9578.63 759
9579.55 737
9580.47 699
9581.40 690
9582.32 692
9583.25 699
9584.17 707
9585.10 700
9586.02 664
9586.94 703
9587.87 748
9588.79 706
9589.72 737
9590.64 724
9591.57 697
9592.49 687
9593.42 701
9594.34 705
9595.27 690
9596.19 650
9597.12 720
9598.04 726
9598.97 766
9599.89 747
9600.82 800
9601.74 739
9602.67 782
9603.59 710
9604.52 723
9605.44 707
9606.37 730
9607.29 706
9608.22 725
9609.15 764
9610.07 752
9611.00 705
9611.92 780
9612.85 789
9613.77 728
9614.70 759
9615.63 766
9616.55 761
9617.48 690
9618.40 689
9619.33 744
9620.26 807
9621.18 816
9622.11 777
9623.03 784
9623.96 738
9624.89 788
9625.81 800
9626.74 740
9627.67 779
9628.59 707
9629.52 730
9630.45 733
9631.37 776
9632.30 815
9633.23 735
9634.15 793
9635.08 784
9636.01 794
9636.93 785
9637.86 836
9638.79 827
9639.71 865
9640.64 766
9641.57 770
9642.50 811
9643.42 803
9644.35 817
9645.28 883
9646.21 880
9647.13 774
9648.06 813
9648.99 818
9649.92 876
9650.84 872
9651.77 856
9652.70 858
9653.63 837
9654.55 904
9655.48 914
9656.41 935
9657.34 930
9658.26 904
9659.19 991
9660.12 1014
9661.05 900
9661.98 782
9662.91 894
9663.83 884
9664.76 858
9665.69 907
9666.62 899
9667.55 897
9668.48 867
9669.40 838
9670.33 869
9671.26 865
9672.19 918
9673.12 896
9674.05 859
9674.98 937
9675.90 943
9676.83 853
9677.76 907
9678.69 909
9679.62 942
9680.55 890
9681.48 855
9682.41 876
9683.34 941
9684.27 940
9685.19 903
9686.12 875
9687.05 818
9687.98 891
9688.91 900
9689.84 943
9690.77 901
9691.70 884
9692.63 946
9693.56 892
9694.49 898
9695.42 884
9696.35 954
9697.28 916
9698.21 1028
9699.14 952
9700.07 934
9701.00 840
9701.93 947
9702.86 945
9703.79 937
9704.72 949
9705.65 1042
9706.58 1026
9707.51 1049
9708.44 1053
9709.37 1044
9710.30 1002
9711.23 963
9712.16 982
9713.09 994
9714.02 932
9714.95 942
9715.88 1020
9716.82 877
9717.75 964
9718.68 963
9719.61 935
9720.54 882
9721.47 991
9722.40 903
9723.33 898
9724.26 924
9725.19 937
9726.13 978
9727.06 840
9727.99 878
9728.92 952
9729.85 842
9730.78 865
9731.71 856
9732.64 856
9733.58 928
9734.51 860
9735.44 854
9736.37 849
9737.30 916
9738.23 904
9739.17 875
9740.10 868
9741.03 850
9741.96 808
9742.89 993
9743.83 909
9744.76 884
9745.69 882
9746.62 832
9747.55 797
9748.49 823
9749.42 811
9750.35 795
9751.28 790
9752.22 778
9753.15 767
9754.08 863
9755.01 875
9755.95 843
9756.88 786
9757.81 734
9758.75 737
9759.68 772
9760.61 782
9761.54 810
9762.48 775
9763.41 830
9764.34 812
9765.28 816
9766.21 840
9767.14 816
9768.08 797
9769.01 837
9769.94 854
9770.88 825
9771.81 825
9772.74 731
9773.68 763
9774.61 800
9775.54 828
9776.48 771
9777.41 768
9778.34 750
9779.28 774
9780.21 765
9781.14 764
9782.08 737
9783.01 760
9783.95 829
9784.88 830
9785.81 765
9786.75 746
9787.68 798
9788.62 789
9789.55 814
9790.49 756
9791.42 800
9792.35 808
9793.29 784
9794.22 842
9795.16 839
9796.09 752
9797.03 775
9797.96 783
9798.90 845
9799.83 803
9800.77 815
9801.70 790
9802.64 783
9803.57 763
9804.51 698
9805.44 740
9806.38 792
9807.31 766
9808.25 737
9809.18 689
9810.12 744
9811.05 720
9811.99 718
9812.92 735
9813.86 698
9814.79 702
9815.73 758
9816.66 709
9817.60 660
9818.54 696
9819.47 670
9820.41 733
9821.34 754
9822.28 667
9823.21 707
9824.15 726
9825.09 707
9826.02 725
9826.96 723
9827.89 718
9828.83 720
9829.77 699
9830.70 697
9831.64 678
9832.57 662
9833.51 676
9834.45 651
9835.38 646
9836.32 651
9837.26 678
9838.19 699
9839.13 678
9840.07 649
9841.00 665
9841.94 699
9842.88 656
9843.81 630
9844.75 671
9845.69 646
9846.62 661
9847.56 641
9848.50 599
9849.44 623
9850.37 655
9851.31 663
9852.25 650
9853.18 609
9854.12 648
9855.06 692
9856.00 694
9856.93 707
9857.87 668
9858.81 643
9859.75 633
9860.68 683
9861.62 733
9862.56 652
9863.50 665
9864.44 685
9865.37 631
9866.31 660
9867.25 658
9868.19 668
9869.13 683
9870.06 680
9871.00 625
9871.94 640
9872.88 649
9873.82 642
9874.75 663
9875.69 605
9876.63 585
9877.57 638
9878.51 637
9879.45 639
9880.39 643
9881.32 611
9882.26 606
9883.20 673
9884.14 616
9885.08 659
9886.02 655
9886.96 650
9887.90 658
9888.83 632
9889.77 638
9890.71 598
9891.65 618
9892.59 647
9893.53 692
9894.47 628
9895.41 593
9896.35 657
9897.29 622
9898.23 602
9899.17 586
9900.11 628
9901.05 644
9901.99 626
9902.92 599
9903.86 639
9904.80 634
9905.74 634
9906.68 588
9907.62 641
9908.56 666
9909.50 661
9910.44 647
9911.38 572
9912.32 618
9913.26 651
9914.20 658
9915.14 621
9916.08 600
9917.02 622
9917.97 608
9918.91 636
9919.85 631
9920.79 616
9921.73 636
9922.67 587
9923.61 623
9924.55 666
9925.49 601
9926.43 670
9927.37 673
9928.31 651
9929.25 646
9930.19 608
9931.13 685
9932.08 762
9933.02 843
9933.96 819
9934.90 830
9935.84 813
9936.78 794
9937.72 854
9938.66 847
9939.61 761
9940.55 738
9941.49 660
9942.43 637
9943.37 650
9944.31 601
9945.26 606
9946.20 651
9947.14 610
9948.08 670
9949.02 690
9949.96 646
9950.91 625
9951.85 609
9952.79 580
9953.73 584
9954.67 646
9955.62 598
9956.56 573
9957.50 638
9958.44 575
9959.39 565
9960.33 568
9961.27 581
9962.21 600
9963.16 620
9964.10 637
9965.04 591
9965.98 553
9966.93 567
9967.87 539
9968.81 609
9969.75 583
9970.70 516
9971.64 597
9972.58 653
9973.53 643
9974.47 590
9975.41 589
9976.36 573
9977.30 578
9978.24 581
9979.18 531
9980.13 569
9981.07 544
9982.01 544
9982.96 571
9983.90 539
9984.85 612
9985.79 611
9986.73 603
9987.68 612
9988.62 550
9989.56 647
9990.51 592
9991.45 563
9992.40 565
9993.34 606
9994.28 597
9995.23 550
9996.17 583
9997.12 550
9998.06 536
9999.00 546
9999.95 489
10000.89 533
10001.84 514
10002.78 531
10003.73 540
10004.67 558
10005.61 538
10006.56 578
10007.50 555
10008.45 633
10009.39 607
10010.34 598
10011.28 623
10012.23 570
10013.17 600
10014.12 553
10015.06 604
10016.01 544
10016.95 585
10017.90 581
10018.84 528
10019.79 598
10020.73 623
10021.68 619
10022.62 599
10023.57 547
10024.51 543
10025.46 544
10026.41 563
10027.35 544
10028.30 521
10029.24 543
10030.19 592
10031.13 580
10032.08 553
10033.03 545
10033.97 573
10034.92 601
10035.86 541
10036.81 558
10037.76 544
10038.70 547
10039.65 605
10040.59 553
10041.54 572
10042.49 569
10043.43 559
10044.38 587
10045.33 558
10046.27 579
10047.22 565
10048.16 623
10049.11 553
10050.06 543
10051.00 552
10051.95 593
10052.90 573
10053.84 535
10054.79 546
10055.74 564
10056.69 535
10057.63 548
10058.58 627
10059.53 546
10060.47 583
10061.42 561
10062.37 532
10063.32 577
10064.26 535
10065.21 544
10066.16 523
10067.10 537
10068.05 563
10069.00 557
10069.95 558
10070.89 562
10071.84 533
10072.79 503
10073.74 533
10074.69 521
10075.63 511
10076.58 526
10077.53 593
10078.48 575
10079.43 617
10080.37 562
10081.32 527
10082.27 532
10083.22 593
10084.17 589
10085.11 579
10086.06 534
10087.01 498
10087.96 507
10088.91 574
10089.86 559
10090.81 525
10091.75 581
10092.70 556
10093.65 503
10094.60 503
10095.55 475
10096.50 500
10097.45 475
10098.40 555
10099.34 512
10100.29 489
10101.24 501
10102.19 536
10103.14 525
10104.09 503
10105.04 528
10105.99 551
10106.94 600
10107.89 543
10108.84 557
10109.79 483
10110.73 512
10111.68 579
10112.63 483
10113.58 496
10114.53 506
10115.48 507
10116.43 494
10117.38 450
10118.33 522
10119.28 532
10120.23 574
10121.18 614
10122.13 578
10123.08 578
10124.03 528
10124.98 531
10125.93 534
10126.88 535
10127.83 539
10128.78 523
10129.73 575
10130.68 570
10131.64 504
10132.59 504
10133.54 522
10134.49 531
10135.44 521
10136.39 510
10137.34 496
10138.29 528
10139.24 543
10140.19 490
10141.14 494
10142.09 504
10143.04 503
10144.00 531
10144.95 558
10145.90 573
10146.85 509
10147.80 594
10148.75 559
10149.70 525
10150.65 515
10151.61 534
10152.56 542
10153.51 504
10154.46 521
10155.41 551
10156.36 557
10157.31 532
10158.27 508
10159.22 553
10160.17 555
10161.12 510
10162.07 523
10163.03 496
10163.98 555
10164.93 539
10165.88 533
10166.83 510
10167.79 513
10168.74 532
10169.69 560
10170.64 566
10171.60 559
10172.55 519
10173.50 551
10174.45 565
10175.41 593
10176.36 621
10177.31 563
10178.26 518
10179.22 518
10180.17 525
10181.12 501
10182.07 574
10183.03 534
10183.98 534
10184.93 583
10185.89 531
10186.84 584
10187.79 583
10188.75 606
10189.70 568
10190.65 569
10191.60 575
10192.56 527
10193.51 588
10194.47 537
10195.42 554
10196.37 539
10197.33 530
10198.28 619
10199.23 574
10200.19 550
10201.14 601
10202.09 610
10203.05 599
10204.00 583
10204.96 552
10205.91 557
10206.86 570
10207.82 559
10208.77 624
10209.73 559
10210.68 611
10211.63 577
10212.59 585
10213.54 594
10214.50 579
10215.45 606
10216.41 660
10217.36 642
10218.32 624
10219.27 582
10220.22 593
10221.18 607
10222.13 583
10223.09 601
10224.04 569
10225.00 559
10225.95 539
10226.91 572
10227.86 581
10228.82 615
10229.77 536
10230.73 537
10231.68 597
10232.64 603
10233.59 511
10234.55 542
10235.50 570
10236.46 589
10237.42 570
10238.37 571
10239.33 583
10240.28 555
10241.24 611
10242.19 623
10243.15 574
10244.10 654
10245.06 591
10246.02 624
10246.97 637
10247.93 590
10248.88 587
10249.84 596
10250.80 552
10251.75 581
10252.71 566
10253.66 540
10254.62 529
10255.58 527
10256.53 552
10257.49 564
10258.45 539
10259.40 572
10260.36 589
10261.32 562
10262.27 533
10263.23 540
10264.19 539
10265.14 544
10266.10 566
10267.06 526
10268.01 523
10268.97 527
10269.93 538
10270.88 515
10271.84 540
10272.80 592
10273.76 546
10274.71 565
10275.67 553
10276.63 573
10277.58 558
10278.54 589
10279.50 508
10280.46 537
10281.41 534
10282.37 524
10283.33 542
10284.29 556
10285.24 567
10286.20 560
10287.16 523
10288.12 517
10289.08 538
10290.03 565
10290.99 534
10291.95 539
10292.91 541
10293.87 513
10294.82 499
10295.78 519
10296.74 527
10297.70 511
10298.66 532
10299.61 564
10300.57 544
10301.53 504
10302.49 521
10303.45 497
10304.41 514
10305.37 620
10306.32 508
10307.28 513
10308.24 543
10309.20 522
10310.16 553
10311.12 552
10312.08 505
10313.04 562
10314.00 568
10314.95 513
10315.91 523
10316.87 557
10317.83 527
10318.79 573
10319.75 517
10320.71 550
10321.67 520
10322.63 526
10323.59 547
10324.55 519
10325.51 521
10326.47 513
10327.43 516
10328.39 551
10329.35 545
10330.31 503
10331.27 540
10332.23 559
10333.19 569
10334.15 488
10335.11 540
10336.07 496
10337.03 545
10337.99 554
10338.95 497
10339.91 502
10340.87 516
10341.83 494
10342.79 489
10343.75 493
10344.71 550
10345.67 561
10346.63 487
10347.59 490
10348.55 515
10349.51 546
10350.47 524
10351.43 512
10352.39 517
10353.35 504
10354.31 546
10355.28 541
10356.24 563
10357.20 527
10358.16 499
10359.12 553
10360.08 486
10361.04 456
10362.00 448
10362.96 525
10363.93 486
10364.89 504
10365.85 506
10366.81 543
10367.77 528
10368.73 563
10369.69 606
10370.66 533
10371.62 514
10372.58 529
10373.54 545
10374.50 511
10375.47 517
10376.43 543
10377.39 554
10378.35 500
10379.31 476
10380.28 497
10381.24 508
10382.20 518
10383.16 526
10384.12 473
10385.09 473
10386.05 507
10387.01 500
10387.97 528
10388.94 513
10389.90 502
10390.86 498
10391.82 466
10392.79 485
10393.75 466
10394.71 463
10395.68 503
10396.64 507
10397.60 457
10398.56 490
10399.53 522
10400.49 543
10401.45 530
10402.42 492
10403.38 467
10404.34 445
10405.31 461
10406.27 489
10407.23 460
10408.20 486
10409.16 492
10410.12 519
10411.09 517
10412.05 457
10413.01 486
10413.98 474
10414.94 463
10415.90 474
10416.87 477
10417.83 526
10418.80 530
10419.76 533
10420.72 454
10421.69 508
10422.65 485
10423.62 538
10424.58 513
10425.54 523
10426.51 555
10427.47 534
10428.44 525
10429.40 532
10430.37 567
10431.33 509
10432.30 499
10433.26 509
10434.22 519
10435.19 513
10436.15 501
10437.12 497
10438.08 483
10439.05 509
10440.01 523
10440.98 519
10441.94 459
10442.91 523
10443.87 497
10444.84 488
10445.80 532
10446.77 481
10447.73 517
10448.70 519
10449.66 438
10450.63 485
10451.59 469
10452.56 498
10453.53 468
10454.49 519
10455.46 480
10456.42 459
10457.39 464
10458.35 456
10459.32 461
10460.29 495
10461.25 490
10462.22 485
10463.18 479
10464.15 532
10465.12 499
10466.08 450
10467.05 508
10468.01 491
10468.98 459
10469.95 519
10470.91 462
10471.88 514
10472.85 530
10473.81 452
10474.78 493
10475.74 477
10476.71 491
10477.68 503
10478.64 498
10479.61 439
10480.58 497
10481.54 501
10482.51 537
10483.48 452
10484.45 492
10485.41 462
10486.38 507
10487.35 502
10488.31 461
10489.28 482
10490.25 536
10491.22 540
10492.18 498
10493.15 492
10494.12 490
10495.08 522
10496.05 552
10497.02 538
10497.99 481
10498.95 502
10499.92 486
10500.89 495
10501.86 450
10502.83 491
10503.79 521
10504.76 582
10505.73 527
10506.70 474
10507.67 479
10508.63 532
10509.60 489
10510.57 488
10511.54 454
10512.51 452
10513.47 451
10514.44 510
10515.41 481
10516.38 479
10517.35 489
10518.32 485
10519.28 557
10520.25 430
10521.22 503
10522.19 533
10523.16 493
10524.13 486
10525.10 533
10526.07 552
10527.03 556
10528.00 531
10528.97 552
10529.94 524
10530.91 487
10531.88 484
10532.85 508
10533.82 527
10534.79 538
10535.76 500
10536.73 460
10537.70 459
10538.67 521
10539.63 451
10540.60 457
10541.57 473
10542.54 470
10543.51 496
10544.48 510
10545.45 530
10546.42 521
10547.39 511
10548.36 521
10549.33 498
10550.30 467
10551.27 528
10552.24 479
10553.21 488
10554.18 533
10555.15 529
10556.12 482
10557.09 515
10558.06 542
10559.03 547
10560.00 495
10560.97 497
10561.95 501
10562.92 540
10563.89 538
10564.86 531
10565.83 527
10566.80 546
10567.77 555
10568.74 589
10569.71 560
10570.68 558
10571.65 523
10572.62 493
10573.59 514
10574.57 543
10575.54 523
10576.51 477
10577.48 505
10578.45 511
10579.42 510
10580.39 511
10581.36 513
10582.34 545
10583.31 498
10584.28 526
10585.25 481
10586.22 561
10587.19 544
10588.17 486
10589.14 457
10590.11 436
10591.08 490
10592.05 480
10593.02 543
10594.00 571
10594.97 552
10595.94 529
10596.91 599
10597.89 610
10598.86 537
10599.83 527
10600.80 528
10601.77 525
10602.75 537
10603.72 548
10604.69 579
10605.66 541
10606.64 519
10607.61 480
10608.58 484
10609.55 484
10610.53 452
10611.50 527
10612.47 478
10613.45 457
10614.42 475
10615.39 501
10616.36 509
10617.34 531
10618.31 548
10619.28 528
10620.26 563
10621.23 475
10622.20 503
10623.18 490
10624.15 511
10625.12 560
10626.10 590
10627.07 502
10628.04 501
10629.02 548
10629.99 580
10630.97 529
10631.94 537
10632.91 523
10633.89 494
10634.86 516
10635.83 514
10636.81 517
10637.78 524
10638.76 521
10639.73 526
10640.70 504
10641.68 478
10642.65 537
10643.63 494
10644.60 515
10645.58 532
10646.55 510
10647.53 510
10648.50 556
10649.47 565
10650.45 548
10651.42 510
10652.40 522
10653.37 579
10654.35 552
10655.32 550
10656.30 543
10657.27 533
10658.25 496
10659.22 530
10660.20 464
10661.17 449
10662.15 528
10663.12 479
10664.10 466
10665.07 512
10666.05 502
10667.02 484
10668.00 500
10668.97 481
10669.95 504
10670.93 545
10671.90 532
10672.88 524
10673.85 514
10674.83 538
10675.80 489
10676.78 537
10677.76 458
10678.73 507
10679.71 483
10680.68 403
10681.66 474
10682.63 511
10683.61 551
10684.59 534
10685.56 501
10686.54 495
10687.52 531
10688.49 503
10689.47 493
10690.44 474
10691.42 475
10692.40 485
10693.37 530
10694.35 499
10695.33 496
10696.30 521
10697.28 494
10698.26 507
10699.23 463
10700.21 469
10701.19 445
10702.17 477
10703.14 465
10704.12 493
10705.10 446
10706.07 479
10707.05 487
10708.03 463
10709.01 474
10709.98 509
10710.96 489
10711.94 487
10712.91 484
10713.89 498
10714.87 528
10715.85 537
10716.83 509
10717.80 485
10718.78 503
10719.76 470
10720.74 459
10721.71 439
10722.69 500
10723.67 531
10724.65 479
10725.63 468
10726.60 521
10727.58 550
10728.56 538
10729.54 501
10730.52 482
10731.49 461
10732.47 481
10733.45 489
10734.43 472
10735.41 469
10736.39 445
10737.37 467
10738.34 487
10739.32 525
10740.30 487
10741.28 483
10742.26 475
10743.24 483
10744.22 512
10745.20 512
10746.17 480
10747.15 465
10748.13 496
10749.11 533
10750.09 504
10751.07 557
10752.05 483
10753.03 495
10754.01 490
10754.99 549
10755.97 522
10756.95 465
10757.93 468
10758.91 477
10759.88 506
10760.86 518
10761.84 510
10762.82 546
10763.80 551
10764.78 459
10765.76 465
10766.74 509
10767.72 464
10768.70 560
10769.68 504
10770.66 520
10771.64 498
10772.62 492
10773.60 497
10774.58 491
10775.56 546
10776.54 494
10777.52 494
10778.51 487
10779.49 480
10780.47 511
10781.45 501
10782.43 530
10783.41 532
10784.39 496
10785.37 508
10786.35 528
10787.33 519
10788.31 470
10789.29 506
10790.27 520
10791.26 552
10792.24 492
10793.22 449
10794.20 468
10795.18 554
10796.16 545
10797.14 503
10798.12 511
10799.10 495
10800.09 495
10801.07 449
10802.05 457
10803.03 518
10804.01 559
10804.99 494
10805.98 488
10806.96 478
10807.94 490
10808.92 488
10809.90 511
10810.89 524
10811.87 547
10812.85 528
10813.83 461
10814.81 455
10815.80 444
10816.78 538
10817.76 544
10818.74 514
10819.72 504
10820.71 485
10821.69 513
10822.67 509
10823.65 485
10824.64 514
10825.62 565
10826.60 541
10827.58 530
10828.57 526
10829.55 468
10830.53 471
10831.52 529
10832.50 528
10833.48 522
10834.46 505
10835.45 547
10836.43 517
10837.41 513
10838.40 517
10839.38 527
10840.36 452
10841.35 490
10842.33 507
10843.31 468
10844.30 481
10845.28 480
10846.26 511
10847.25 551
10848.23 562
10849.21 533
10850.20 503
10851.18 529
10852.17 609
10853.15 573
10854.13 558
10855.12 527
10856.10 518
10857.09 531
10858.07 509
10859.05 543
10860.04 557
10861.02 612
10862.01 608
10862.99 543
10863.97 569
10864.96 601
10865.94 539
10866.93 558
10867.91 563
10868.90 554
10869.88 581
10870.87 561
10871.85 508
10872.84 543
10873.82 614
10874.81 623
10875.79 564
10876.78 597
10877.76 558
10878.75 577
10879.73 555
10880.72 574
10881.70 558
10882.69 560
10883.67 551
10884.66 519
10885.64 528
10886.63 536
10887.61 566
10888.60 553
10889.58 540
10890.57 555
10891.55 560
10892.54 513
10893.53 546
10894.51 601
10895.50 586
10896.48 601
10897.47 584
10898.45 584
10899.44 605
10900.43 585
10901.41 585
10902.40 575
10903.38 565
10904.37 576
10905.36 589
10906.34 559
10907.33 578
10908.32 587
10909.30 566
10910.29 600
10911.28 613
10912.26 648
10913.25 663
10914.24 633
10915.22 659
10916.21 608
10917.20 636
10918.18 620
10919.17 573
10920.16 619
10921.14 607
10922.13 602
10923.12 602
10924.10 612
10925.09 619
10926.08 574
10927.07 623
10928.05 677
10929.04 611
10930.03 605
10931.01 664
10932.00 650
10932.99 632
10933.98 631
10934.96 659
10935.95 696
10936.94 650
10937.93 601
10938.92 676
10939.90 704
10940.89 683
10941.88 676
10942.87 664
10943.85 638
10944.84 649
10945.83 694
10946.82 675
10947.81 618
10948.79 621
10949.78 699
10950.77 724
10951.76 640
10952.75 666
10953.74 652
10954.72 669
10955.71 737
10956.70 729
10957.69 744
10958.68 672
10959.67 761
10960.66 740
10961.65 718
10962.63 733
10963.62 809
10964.61 846
10965.60 780
10966.59 794
10967.58 765
10968.57 834
10969.56 844
10970.55 799
10971.54 822
10972.52 809
10973.51 766
10974.50 738
10975.49 733
10976.48 742
10977.47 684
10978.46 756
10979.45 732
10980.44 668
10981.43 776
10982.42 708
10983.41 717
10984.40 695
10985.39 651
10986.38 717
10987.37 730
10988.36 716
10989.35 736
10990.34 743
10991.33 721
10992.32 754
10993.31 759
10994.30 764
10995.29 748
10996.28 781
10997.27 744
10998.26 720
10999.25 812
11000.24 720
11001.23 751
11002.22 823
11003.21 819
11004.20 829
11005.20 825
11006.19 879
11007.18 903
11008.17 936
11009.16 975
11010.15 925
11011.14 995
11012.13 929
11013.12 913
11014.11 862
11015.10 853
11016.10 840
11017.09 797
11018.08 738
11019.07 716
11020.06 672
11021.05 686
11022.04 720
11023.04 701
11024.03 688
11025.02 670
11026.01 690
11027.00 669
11027.99 671
11028.99 632
11029.98 717
11030.97 712
11031.96 739
11032.95 662
11033.95 618
11034.94 663
11035.93 705
11036.92 674
11037.91 640
11038.91 644
11039.90 705
11040.89 698
11041.88 700
11042.88 620
11043.87 621
11044.86 731
11045.85 722
11046.85 691
11047.84 625
11048.83 660
11049.82 656
11050.82 654
11051.81 668
11052.80 630
11053.80 608
11054.79 628
11055.78 649
11056.77 581
11057.77 573
11058.76 619
11059.75 631
11060.75 660
11061.74 596
11062.73 535
11063.73 644
11064.72 628
11065.71 605
11066.71 572
11067.70 600
11068.69 582
11069.69 564
11070.68 553
11071.68 609
11072.67 654
11073.66 595
11074.66 610
11075.65 635
11076.65 619
11077.64 589
11078.63 621
11079.63 647
11080.62 623
11081.62 664
11082.61 630
11083.60 623
11084.60 623
11085.59 609
11086.59 603
11087.58 592
11088.58 619
11089.57 624
11090.57 592
11091.56 649
11092.55 584
11093.55 624
11094.54 635
11095.54 576
11096.53 661
11097.53 594
11098.52 580
11099.52 561
11100.51 599
11101.51 659
11102.50 606
11103.50 564
11104.49 590
11105.49 605
11106.48 617
11107.48 608
11108.48 618
11109.47 613
11110.47 586
11111.46 615
11112.46 630
11113.45 575
11114.45 563
11115.44 624
11116.44 619
11117.44 548
11118.43 608
11119.43 590
11120.42 608
11121.42 583
11122.42 633
11123.41 585
11124.41 636
11125.40 637
11126.40 661
11127.40 624
11128.39 584
11129.39 589
11130.38 602
11131.38 603
11132.38 561
11133.37 552
11134.37 579
11135.37 626
11136.36 574
11137.36 612
11138.36 626
11139.35 575
11140.35 549
11141.35 587
11142.34 597
11143.34 620
11144.34 612
11145.34 595
11146.33 528
11147.33 546
11148.33 661
11149.32 636
11150.32 603
11151.32 550
11152.32 606
11153.31 619
11154.31 606
11155.31 553
11156.31 570
11157.30 556
11158.30 575
11159.30 580
11160.30 564
11161.29 575
11162.29 544
11163.29 571
11164.29 535
11165.29 545
11166.28 560
11167.28 490
11168.28 559
11169.28 568
11170.28 570
11171.27 597
11172.27 559
11173.27 564
11174.27 557
11175.27 556
11176.27 557
11177.26 538
11178.26 529
11179.26 585
11180.26 587
11181.26 557
11182.26 578
11183.26 576
11184.26 572
11185.25 572
11186.25 587
11187.25 635
11188.25 555
11189.25 533
11190.25 547
11191.25 554
11192.25 545
11193.25 589
11194.25 539
11195.24 504
11196.24 502
11197.24 552
11198.24 594
11199.24 568
11200.24 580
11201.24 515
11202.24 518
11203.24 569
11204.24 559
11205.24 550
11206.24 540
11207.24 601
11208.24 571
11209.24 514
11210.24 530
11211.24 528
11212.24 508
11213.24 602
11214.24 600
11215.24 525
11216.24 578
11217.24 582
11218.24 548
11219.24 547
11220.24 523
11221.24 512
11222.24 519
11223.24 560
11224.24 577
11225.24 515
11226.24 523
11227.25 571
11228.25 520
11229.25 535
11230.25 513
11231.25 537
11232.25 559
11233.25 536
11234.25 541
11235.25 551
11236.25 550
11237.25 562
11238.26 552
11239.26 540
11240.26 525
11241.26 583
11242.26 575
11243.26 548
11244.26 544
11245.27 504
11246.27 541
11247.27 507
11248.27 519
11249.27 489
11250.27 535
11251.28 559
11252.28 554
11253.28 490
11254.28 549
11255.28 570
11256.29 599
11257.29 562
11258.29 582
11259.29 506
11260.29 546
11261.30 554
11262.30 585
11263.30 534
11264.30 502
11265.31 582
11266.31 569
11267.31 560
11268.31 498
11269.32 550
11270.32 606
11271.32 592
11272.32 548
11273.33 525
11274.33 560
11275.33 591
11276.33 578
11277.34 575
11278.34 588
11279.34 609
11280.35 571
11281.35 556
11282.35 555
11283.36 569
11284.36 612
11285.36 539
11286.37 568
11287.37 593
11288.37 608
11289.38 601
11290.38 680
11291.38 597
11292.39 576
11293.39 601
11294.39 586
11295.40 623
11296.40 581
11297.41 557
11298.41 534
11299.41 593
11300.42 629
11301.42 635
11302.43 580
11303.43 620
11304.43 612
11305.44 587
11306.44 607
11307.45 601
11308.45 563
11309.46 563
11310.46 590
11311.46 567
11312.47 555
11313.47 574
11314.48 600
11315.48 560
11316.49 574
11317.49 593
11318.50 723
11319.50 642
11320.51 614
11321.51 667
11322.52 598
11323.52 641
11324.53 666
11325.53 627
11326.54 640
11327.54 616
11328.55 627
11329.55 610
11330.56 602
11331.56 617
11332.57 577
11333.57 583
11334.58 560
11335.58 579
11336.59 625
11337.60 612
11338.60 616
11339.61 595
11340.61 629
11341.62 556
11342.62 573
11343.63 586
11344.64 569
11345.64 592
11346.65 597
11347.65 548
11348.66 573
11349.67 579
11350.67 603
11351.68 572
11352.69 560
11353.69 540
11354.70 600
11355.71 619
11356.71 581
11357.72 555
11358.72 583
11359.73 589
11360.74 591
11361.74 558
11362.75 536
11363.76 617
11364.76 631
11365.77 577
11366.78 563
11367.79 637
11368.79 655
11369.80 615
11370.81 609
11371.81 595
11372.82 585
11373.83 631
11374.84 619
11375.84 609
11376.85 632
11377.86 642
11378.87 555
11379.87 568
11380.88 584
11381.89 644
11382.90 637
11383.90 574
11384.91 586
11385.92 607
11386.93 589
11387.93 590
11388.94 639
11389.95 648
11390.96 625
11391.97 654
11392.97 660
11393.98 658
11394.99 625
11396.00 618
11397.01 611
11398.02 661
11399.02 656
11400.03 678
11401.04 663
11402.05 595
11403.06 628
11404.07 623
11405.08 658
11406.08 612
11407.09 647
11408.10 645
11409.11 662
11410.12 634
11411.13 611
11412.14 593
11413.15 624
11414.15 642
11415.16 630
11416.17 654
11417.18 612
11418.19 661
11419.20 676
11420.21 680
11421.22 650
11422.23 628
11423.24 593
11424.25 677
11425.26 643
11426.27 682
11427.28 678
11428.29 670
11429.30 707
11430.31 686
11431.32 615
11432.32 617
11433.33 624
11434.34 715
11435.35 743
11436.36 653
11437.37 722
11438.38 674
11439.39 652
11440.41 620
11441.42 684
11442.43 672
11443.44 697
11444.45 719
11445.46 714
11446.47 698
11447.48 745
11448.49 711
11449.50 734
11450.51 717
11451.52 699
11452.53 668
11453.54 655
11454.55 682
11455.56 731
11456.57 691
11457.59 772
11458.60 766
11459.61 725
11460.62 754
11461.63 713
11462.64 754
11463.65 772
11464.66 764
11465.67 728
11466.69 788
11467.70 799
11468.71 823
11469.72 758
11470.73 792
11471.74 777
11472.75 761
11473.77 788
11474.78 799
11475.79 825
11476.80 829
11477.81 799
11478.83 837
11479.84 807
11480.85 748
11481.86 775
11482.87 761
11483.89 808
11484.90 825
11485.91 827
11486.92 827
11487.93 761
11488.95 758
11489.96 810
11490.97 817
11491.98 797
11493.00 801
11494.01 802
11495.02 866
11496.03 823
11497.05 869
11498.06 884
11499.07 868
11500.09 853
11501.10 811
11502.11 822
11503.12 834
11504.14 792
11505.15 847
11506.16 866
11507.18 869
11508.19 830
11509.20 820
11510.22 811
11511.23 875
11512.24 880
11513.26 941
11514.27 879
11515.28 841
11516.30 927
11517.31 915
11518.32 888
11519.34 883
11520.35 918
11521.37 893
11522.38 897
11523.39 897
11524.41 922
11525.42 985
11526.44 950
11527.45 867
11528.46 916
11529.48 920
11530.49 959
11531.51 979
11532.52 923
11533.53 943
11534.55 951
11535.56 900
11536.58 967
11537.59 959
11538.61 939
11539.62 1038
11540.64 950
11541.65 954
11542.67 1051
11543.68 1064
11544.69 1072
11545.71 1011
11546.72 1010
11547.74 957
11548.75 944
11549.77 1037
11550.78 1061
11551.80 1035
11552.81 1093
11553.83 1071
11554.85 1075
11555.86 1117
11556.88 1137
11557.89 1100
11558.91 1095
11559.92 1121
11560.94 1059
11561.95 1177
11562.97 1122
11563.98 1142
11565.00 1181
11566.02 1213
11567.03 1229
11568.05 1276
11569.06 1235
11570.08 1273
11571.10 1317
11572.11 1271
11573.13 1283
11574.14 1238
11575.16 1279
11576.18 1295
11577.19 1317
11578.21 1360
11579.22 1366
11580.24 1350
11581.26 1336
11582.27 1455
11583.29 1426
11584.31 1361
11585.32 1407
11586.34 1438
11587.36 1450
11588.37 1555
11589.39 1567
11590.41 1543
11591.42 1568
11592.44 1649
11593.46 1719
11594.47 1766
11595.49 1843
11596.51 1936
11597.53 1915
11598.54 1981
11599.56 1903
11600.58 1899
11601.59 1916
11602.61 1921
11603.63 2037
11604.65 2095
11605.66 2222
11606.68 2403
11607.70 2698
11608.72 2957
11609.74 3305
11610.75 3690
11611.77 4114
11612.79 4204
11613.81 4461
11614.82 4246
11615.84 3980
11616.86 3792
11617.88 3435
11618.90 3096
11619.91 2651
11620.93 2451
11621.95 2199
11622.97 2050
11623.99 1912
11625.01 1855
11626.02 1718
11627.04 1658
11628.06 1747
11629.08 1704
11630.10 1630
11631.12 1606
11632.14 1538
11633.15 1516
11634.17 1474
11635.19 1486
11636.21 1460
11637.23 1413
11638.25 1463
11639.27 1486
11640.29 1558
11641.30 1439
11642.32 1465
11643.34 1471
11644.36 1521
11645.38 1372
11646.40 1366
11647.42 1438
11648.44 1512
11649.46 1622
11650.48 1529
11651.50 1589
11652.52 1514
11653.54 1575
11654.56 1464
11655.58 1442
11656.60 1335
11657.62 1303
11658.64 1266
11659.66 1267
11660.68 1270
11661.70 1180
11662.72 1150
11663.74 1230
11664.76 1184
11665.78 1190
11666.80 1149
11667.82 1165
11668.84 1189
11669.86 1171
11670.88 1214
11671.90 1196
11672.92 1225
11673.94 1227
11674.96 1221
11675.98 1301
11677.00 1219
11678.02 1248
11679.04 1293
11680.06 1347
11681.08 1298
11682.10 1222
11683.12 1291
11684.15 1342
11685.17 1348
11686.19 1355
11687.21 1372
11688.23 1376
11689.25 1436
11690.27 1376
11691.29 1346
11692.31 1317
11693.34 1316
11694.36 1351
11695.38 1329
11696.40 1334
11697.42 1311
11698.44 1273
11699.46 1336
11700.49 1243
11701.51 1273
11702.53 1203
11703.55 1245
11704.57 1296
11705.60 1291
11706.62 1278
11707.64 1308
11708.66 1285
11709.68 1298
11710.71 1273
11711.73 1258
11712.75 1239
11713.77 1265
11714.79 1203
11715.82 1208
11716.84 1242
11717.86 1205
11718.88 1224
11719.91 1140
11720.93 1149
11721.95 1172
11722.97 1094
11724.00 1189
11725.02 1181
11726.04 1149
11727.07 1166
11728.09 1152
11729.11 1155
11730.13 1191
11731.16 1165
11732.18 1109
11733.20 1079
11734.23 1013
11735.25 990
11736.27 985
11737.30 1074
11738.32 1027
11739.34 988
11740.37 990
11741.39 1000
11742.41 968
11743.44 951
11744.46 1068
11745.48 933
11746.51 968
11747.53 933
11748.55 892
11749.58 949
11750.60 922
11751.63 920
11752.65 937
11753.67 942
11754.70 940
11755.72 965
11756.75 938
11757.77 936
11758.79 1001
11759.82 947
11760.84 892
11761.87 891
11762.89 919
11763.92 932
11764.94 912
11765.97 912
11766.99 898
11768.01 829
11769.04 883
11770.06 915
11771.09 839
11772.11 818
11773.14 874
11774.16 865
11775.19 853
11776.21 830
11777.24 784
11778.26 819
11779.29 875
11780.31 831
11781.34 758
11782.36 824
11783.39 829
11784.41 788
11785.44 741
11786.46 815
11787.49 806
11788.52 825
11789.54 841
11790.57 792
11791.59 831
11792.62 783
11793.64 808
11794.67 797
11795.70 717
11796.72 736
11797.75 773
11798.77 760
11799.80 733
11800.83 760
11801.85 760
11802.88 733
11803.90 715
11804.93 724
11805.96 712
11806.98 783
11808.01 757
11809.04 759
11810.06 779
11811.09 731
11812.11 696
11813.14 664
11814.17 674
11815.19 681
11816.22 722
11817.25 680
11818.27 653
11819.30 710
11820.33 741
11821.36 723
11822.38 670
11823.41 719
11824.44 659
11825.46 663
11826.49 683
11827.52 702
11828.54 723
11829.57 703
11830.60 745
11831.63 697
11832.65 730
11833.68 697
11834.71 692
11835.74 716
11836.76 712
11837.79 726
11838.82 746
11839.85 660
11840.88 700
11841.90 696
11842.93 711
11843.96 634
11844.99 609
11846.01 628
11847.04 657
11848.07 667
11849.10 680
11850.13 614
11851.16 637
11852.18 619
11853.21 609
11854.24 649
11855.27 648
11856.30 686
11857.33 680
11858.35 657
11859.38 659
11860.41 668
11861.44 642
11862.47 628
11863.50 603
11864.53 629
11865.56 660
11866.58 671
11867.61 685
11868.64 689
11869.67 660
11870.70 683
11871.73 654
11872.76 621
11873.79 666
11874.82 680
11875.85 711
11876.88 705
11877.91 636
11878.93 621
11879.96 709
11880.99 642
11882.02 661
11883.05 615
11884.08 597
11885.11 646
11886.14 626
11887.17 668
11888.20 629
11889.23 618
11890.26 670
11891.29 619
11892.32 653
11893.35 617
11894.38 680
11895.41 671
11896.44 654
11897.47 633
11898.50 650
11899.53 693
11900.56 648
11901.59 662
11902.62 685
11903.65 676
11904.69 652
11905.72 620
11906.75 683
11907.78 676
11908.81 697
11909.84 678
11910.87 695
11911.90 704
11912.93 699
11913.96 665
11914.99 676
11916.02 666
11917.06 647
11918.09 673
11919.12 687
11920.15 700
11921.18 652
11922.21 651
11923.24 700
11924.27 670
11925.31 648
11926.34 663
11927.37 655
11928.40 668
11929.43 614
11930.46 636
11931.50 655
11932.53 652
11933.56 659
11934.59 636
11935.62 620
11936.65 716
11937.69 688
11938.72 721
11939.75 756
11940.78 766
11941.81 816
11942.85 828
11943.88 807
11944.91 770
11945.94 739
11946.98 743
11948.01 670
11949.04 691
11950.07 698
11951.11 667
11952.14 613
11953.17 646
11954.20 651
11955.24 650
11956.27 609
11957.30 651
11958.34 646
11959.37 635
11960.40 606
11961.43 603
11962.47 596
11963.50 620
11964.53 640
11965.57 611
11966.60 582
11967.63 616
11968.67 660
11969.70 618
11970.73 611
11971.77 635
11972.80 612
11973.83 594
11974.87 668
11975.90 648
11976.94 646
11977.97 621
11979.00 666
11980.04 619
11981.07 613
11982.10 609
11983.14 612
11984.17 587
11985.21 668
11986.24 645
11987.27 623
11988.31 639
11989.34 630
11990.38 617
11991.41 606
11992.45 590
11993.48 632
11994.51 640
11995.55 646
11996.58 672
11997.62 609
11998.65 668
11999.69 635
12000.72 635
12001.76 589
12002.79 625
12003.83 624
12004.86 625
12005.90 593
12006.93 606
12007.97 659
12009.00 657
12010.04 588
12011.07 612
12012.11 597
12013.14 662
12014.18 611
12015.21 648
12016.25 669
12017.28 657
12018.32 687
12019.35 621
12020.39 638
12021.43 649
12022.46 694
12023.50 692
12024.53 666
12025.57 673
12026.60 633
12027.64 622
12028.68 600
12029.71 646
12030.75 697
12031.78 624
12032.82 644
12033.86 600
12034.89 667
12035.93 621
12036.97 645
12038.00 642
12039.04 661
12040.07 636
12041.11 656
12042.15 615
12043.18 577
12044.22 620
12045.26 607
12046.29 670
12047.33 697
12048.37 676
12049.40 655
12050.44 620
12051.48 614
12052.52 667
12053.55 664
12054.59 694
12055.63 628
12056.66 619
12057.70 596
12058.74 623
12059.78 676
12060.81 680
12061.85 687
12062.89 663
12063.92 667
12064.96 664
12066.00 613
12067.04 608
12068.07 655
12069.11 647
12070.15 657
12071.19 689
12072.23 674
12073.26 656
12074.30 583
12075.34 621
12076.38 643
12077.42 681
12078.45 668
12079.49 642
12080.53 654
12081.57 642
12082.61 611
12083.64 657
12084.68 682
12085.72 706
12086.76 677
12087.80 681
12088.84 702
12089.88 673
12090.91 645
12091.95 653
12092.99 640
12094.03 638
12095.07 714
12096.11 744
12097.15 704
12098.19 678
12099.22 651
12100.26 631
12101.30 662
12102.34 633
12103.38 661
12104.42 677
12105.46 711
12106.50 734
12107.54 756
12108.58 661
12109.62 673
12110.66 746
12111.70 751
12112.74 732
12113.77 696
12114.81 740
12115.85 771
12116.89 735
12117.93 667
12118.97 688
12120.01 668
12121.05 696
12122.09 651
12123.13 663
12124.17 663
12125.21 639
12126.25 666
12127.29 636
12128.33 612
12129.37 627
12130.41 594
12131.45 633
12132.50 607
12133.54 588
12134.58 598
12135.62 604
12136.66 652
12137.70 585
12138.74 639
12139.78 599
12140.82 616
12141.86 627
12142.90 615
12143.94 595
12144.98 629
12146.02 598
12147.07 643
12148.11 612
12149.15 562
12150.19 600
12151.23 623
12152.27 638
12153.31 701
12154.35 624
12155.40 615
12156.44 624
12157.48 654
12158.52 576
12159.56 595
12160.60 592
12161.64 594
12162.69 558
12163.73 538
12164.77 617
12165.81 597
12166.85 606
12167.90 562
12168.94 525
12169.98 552
12171.02 610
12172.06 612
12173.11 598
12174.15 587
12175.19 608
12176.23 578
12177.27 598
12178.32 600
12179.36 568
12180.40 565
12181.44 645
12182.49 587
12183.53 614
12184.57 569
12185.61 558
12186.66 569
12187.70 608
12188.74 581
12189.79 551
12190.83 580
12191.87 554
12192.91 568
12193.96 573
12195.00 541
12196.04 549
12197.09 584
12198.13 577
12199.17 558
12200.22 593
12201.26 526
12202.30 515
12203.35 563
12204.39 543
12205.43 544
12206.48 573
12207.52 588
12208.57 545
12209.61 514
12210.65 529
12211.70 546
12212.74 578
12213.78 535
12214.83 538
12215.87 517
12216.92 508
12217.96 499
12219.00 534
12220.05 616
12221.09 557
12222.14 536
12223.18 513
12224.23 517
12225.27 545
12226.31 504
12227.36 569
12228.40 581
12229.45 527
12230.49 531
12231.54 555
12232.58 542
12233.63 506
12234.67 506
12235.72 552
12236.76 600
12237.81 551
12238.85 507
12239.90 516
12240.94 487
12241.99 531
12243.03 493
12244.08 478
12245.12 510
12246.17 494
12247.21 518
12248.26 531
12249.30 528
12250.35 522
12251.39 540
12252.44 564
12253.49 501
12254.53 483
12255.58 523
12256.62 537
12257.67 472
12258.71 546
12259.76 509
12260.81 468
12261.85 456
12262.90 443
12263.94 513
12264.99 505
12266.04 554
12267.08 549
12268.13 466
12269.17 473
12270.22 512
12271.27 538
12272.31 534
12273.36 453
12274.41 524
12275.45 505
12276.50 487
12277.55 479
12278.59 462
12279.64 507
12280.69 505
12281.73 466
12282.78 476
12283.83 503
12284.87 496
12285.92 477
12286.97 528
12288.01 533
12289.06 487
12290.11 545
12291.16 488
12292.20 497
12293.25 528
12294.30 493
12295.35 483
12296.39 534
12297.44 504
12298.49 472
12299.54 498
12300.58 483
12301.63 460
12302.68 443
12303.73 496
12304.77 501
12305.82 480
12306.87 441
12307.92 455
12308.97 465
12310.01 510
12311.06 473
12312.11 472
12313.16 484
12314.21 468
12315.25 434
12316.30 489
12317.35 495
12318.40 469
12319.45 436
12320.50 438
12321.54 460
12322.59 450
12323.64 436
12324.69 436
12325.74 440
12326.79 416
12327.84 459
12328.89 521
12329.93 469
12330.98 477
12332.03 498
12333.08 500
12334.13 495
12335.18 483
12336.23 458
12337.28 460
12338.33 460
12339.38 469
12340.43 484
12341.47 482
12342.52 463
12343.57 444
12344.62 418
12345.67 466
12346.72 438
12347.77 459
12348.82 438
12349.87 420
12350.92 449
12351.97 455
12353.02 427
12354.07 468
12355.12 440
12356.17 481
12357.22 454
12358.27 402
12359.32 427
12360.37 458
12361.42 472
12362.47 491
12363.52 485
12364.57 455
12365.62 460
12366.67 509
12367.72 466
12368.77 425
12369.82 446
12370.87 427
12371.93 459
12372.98 422
12374.03 427
12375.08 459
12376.13 440
12377.18 489
12378.23 459
12379.28 465
12380.33 402
12381.38 444
12382.43 486
12383.49 432
12384.54 395
12385.59 438
12386.64 456
12387.69 468
12388.74 448
12389.79 424
12390.84 448
12391.90 491
12392.95 447
12394.00 478
12395.05 439
12396.10 433
12397.15 399
12398.21 421
12399.26 432
12400.31 427
12401.36 414
12402.41 400
12403.47 403
12404.52 462
12405.57 431
12406.62 433
12407.67 450
12408.73 462
12409.78 452
12410.83 457
12411.88 489
12412.94 476
12413.99 439
12415.04 428
12416.09 438
12417.15 438
12418.20 453
12419.25 463
12420.30 501
12421.36 478
12422.41 477
12423.46 418
12424.52 452
12425.57 450
12426.62 489
12427.67 466
12428.73 478
12429.78 468
12430.83 508
12431.89 448
12432.94 438
12433.99 446
12435.05 438
12436.10 393
12437.15 427
12438.21 457
12439.26 422
12440.31 438
12441.37 395
12442.42 448
12443.47 405
12444.53 436
12445.58 398
12446.64 464
12447.69 426
12448.74 467
12449.80 440
12450.85 450
12451.91 458
12452.96 446
12454.01 437
12455.07 428
12456.12 438
12457.18 460
12458.23 460
12459.29 472
12460.34 461
12461.39 484
12462.45 441
12463.50 435
12464.56 438
12465.61 463
12466.67 453
12467.72 435
12468.78 397
12469.83 407
12470.89 390
12471.94 416
12473.00 427
12474.05 462
12475.11 437
12476.16 462
12477.22 426
12478.27 482
12479.33 446
12480.38 455
12481.44 424
12482.49 423
12483.55 483
12484.60 446
12485.66 448
12486.71 412
12487.77 425
12488.83 466
12489.88 457
12490.94 466
12491.99 487
12493.05 496
12494.10 449
12495.16 461
12496.22 460
12497.27 505
12498.33 471
12499.38 439
12500.44 474
12501.50 441
12502.55 461
12503.61 480
12504.67 526
12505.72 518
12506.78 455
12507.83 488
12508.89 524
12509.95 537
12511.00 471
12512.06 493
12513.12 494
12514.17 484
12515.23 463
12516.29 485
12517.34 472
12518.40 483
12519.46 485
12520.52 487
12521.57 491
12522.63 454
12523.69 461
12524.74 421
12525.80 417
12526.86 479
12527.92 489
12528.97 487
12530.03 467
12531.09 450
12532.15 483
12533.20 520
12534.26 525
12535.32 509
12536.38 526
12537.43 547
12538.49 525
12539.55 522
12540.61 498
12541.66 545
12542.72 474
12543.78 462
12544.84 460
12545.90 436
12546.95 466
12548.01 491
12549.07 488
12550.13 444
12551.19 484
12552.25 434
12553.30 457
12554.36 463
12555.42 445
12556.48 442
12557.54 477
12558.60 448
12559.65 424
12560.71 449
12561.77 436
12562.83 426
12563.89 445
12564.95 454
12566.01 461
12567.07 422
12568.13 426
12569.18 429
12570.24 439
12571.30 482
12572.36 472
12573.42 527
12574.48 476
12575.54 462
12576.60 496
12577.66 496
12578.72 489
12579.78 477
12580.84 476
12581.90 481
12582.96 472
12584.02 487
12585.07 482
12586.13 467
12587.19 510
12588.25 506
12589.31 472
12590.37 497
12591.43 527
12592.49 485
12593.55 456
12594.61 482
12595.67 484
12596.73 448
12597.79 454
12598.86 473
12599.92 472
12600.98 439
12602.04 475
12603.10 496
12604.16 474
12605.22 465
12606.28 473
12607.34 504
12608.40 494
12609.46 528
12610.52 527
12611.58 465
12612.64 547
12613.70 514
12614.76 549
12615.83 461
12616.89 483
12617.95 544
12619.01 502
12620.07 470
12621.13 485
12622.19 494
12623.25 486
12624.32 524
12625.38 482
12626.44 493
12627.50 477
12628.56 518
12629.62 471
12630.68 498
12631.75 483
12632.81 474
12633.87 476
12634.93 438
12635.99 458
12637.05 497
12638.12 484
12639.18 456
12640.24 500
12641.30 471
12642.36 436
12643.43 423
12644.49 414
12645.55 470
12646.61 479
12647.68 461
12648.74 446
12649.80 443
12650.86 488
12651.93 519
12652.99 457
12654.05 463
12655.11 461
12656.18 496
12657.24 458
12658.30 444
12659.36 470
12660.43 473
12661.49 493
12662.55 481
12663.62 459
12664.68 454
12665.74 506
12666.81 508
12667.87 442
12668.93 471
12670.00 409
12671.06 513
12672.12 533
12673.19 474
12674.25 446
12675.31 454
12676.38 435
12677.44 409
12678.50 444
12679.57 461
12680.63 468
12681.69 448
12682.76 496
12683.82 462
12684.89 430
12685.95 424
12687.01 425
12688.08 444
12689.14 480
12690.21 510
12691.27 441
12692.33 495
12693.40 471
12694.46 515
12695.53 473
12696.59 491
12697.66 463
12698.72 470
12699.79 460
12700.85 515
12701.91 493
12702.98 472
12704.04 486
12705.11 449
12706.17 426
12707.24 404
12708.30 431
12709.37 472
12710.43 478
12711.50 461
12712.56 462
12713.63 483
12714.69 453
12715.76 461
12716.82 462
12717.89 412
12718.95 472
12720.02 452
12721.09 440
12722.15 457
12723.22 471
12724.28 461
12725.35 439
12726.41 440
12727.48 439
12728.54 462
12729.61 434
12730.68 480
12731.74 489
12732.81 465
12733.87 411
12734.94 449
12736.01 467
12737.07 408
12738.14 386
12739.20 445
12740.27 395
12741.34 376
12742.40 382
12743.47 403
12744.54 424
12745.60 430
12746.67 421
12747.74 423
12748.80 449
12749.87 426
12750.94 400
12752.00 426
12753.07 475
12754.14 493
12755.20 425
12756.27 403
12757.34 454
12758.40 437
12759.47 428
12760.54 425
12761.60 421
12762.67 425
12763.74 417
12764.81 436
12765.87 402
12766.94 390
12768.01 435
12769.08 417
12770.14 415
12771.21 441
12772.28 388
12773.35 436
12774.41 430
12775.48 421
12776.55 383
12777.62 422
12778.68 411
12779.75 449
12780.82 435
12781.89 409
12782.96 390
12784.02 387
12785.09 391
12786.16 390
12787.23 414
12788.30 426
12789.37 400
12790.43 418
12791.50 398
12792.57 392
12793.64 399
12794.71 398
12795.78 415
12796.84 391
12797.91 405
12798.98 410
12800.05 403
12801.12 377
12802.19 380
12803.26 401
12804.33 397
12805.40 419
12806.46 371
12807.53 361
12808.60 361
12809.67 428
12810.74 443
12811.81 372
12812.88 431
12813.95 404
12815.02 385
12816.09 383
12817.16 403
12818.23 388
12819.30 405
12820.37 415
12821.44 403
12822.50 428
12823.57 348
12824.64 371
12825.71 390
12826.78 381
12827.85 408
12828.92 369
12829.99 407
12831.06 371
12832.13 343
12833.20 362
12834.27 384
12835.34 394
12836.41 385
12837.49 360
12838.56 371
12839.63 429
12840.70 405
12841.77 415
12842.84 396
12843.91 393
12844.98 422
12846.05 398
12847.12 352
12848.19 391
12849.26 438
12850.33 401
12851.40 377
12852.47 377
12853.55 391
12854.62 434
12855.69 389
12856.76 378
12857.83 405
12858.90 421
12859.97 406
12861.04 404
12862.11 377
12863.19 371
12864.26 381
12865.33 351
12866.40 366
12867.47 378
12868.54 370
12869.62 386
12870.69 381
12871.76 378
12872.83 384
12873.90 360
12874.97 379
12876.05 409
12877.12 391
12878.19 385
12879.26 361
12880.33 336
12881.41 385
12882.48 365
12883.55 372
12884.62 399
12885.70 406
12886.77 401
12887.84 359
12888.91 375
12889.98 419
12891.06 368
12892.13 368
12893.20 395
12894.28 399
12895.35 388
12896.42 397
12897.49 362
12898.57 333
12899.64 388
12900.71 387
12901.79 367
12902.86 383
12903.93 348
12905.00 335
12906.08 404
12907.15 411
12908.22 336
12909.30 370
12910.37 392
12911.44 405
12912.52 359
12913.59 331
12914.66 355
12915.74 363
12916.81 370
12917.89 322
12918.96 362
12920.03 372
12921.11 368
12922.18 383
12923.25 368
12924.33 398
12925.40 366
12926.48 358
12927.55 372
12928.62 331
12929.70 360
12930.77 378
12931.85 371
12932.92 338
12934.00 315
12935.07 344
12936.14 335
12937.22 319
12938.29 396
12939.37 350
12940.44 368
12941.52 363
12942.59 391
12943.67 380
12944.74 308
12945.82 345
12946.89 369
12947.97 347
12949.04 353
12950.12 348
12951.19 336
12952.27 307
12953.34 336
12954.42 319
12955.49 367
12956.57 377
12957.64 351
12958.72 328
12959.79 338
12960.87 332
12961.94 368
12963.02 348
12964.10 362
12965.17 350
12966.25 335
12967.32 317
12968.40 340
12969.47 337
12970.55 372
12971.63 374
12972.70 333
12973.78 310
12974.85 334
12975.93 356
12977.01 352
12978.08 334
12979.16 337
12980.23 338
12981.31 355
12982.39 365
12983.46 395
12984.54 322
12985.62 349
12986.69 340
12987.77 352
12988.85 314
12989.92 321
12991.00 325
12992.08 313
12993.15 293
12994.23 321
12995.31 349
12996.38 346
12997.46 382
12998.54 352
12999.61 344
13000.69 349
13001.77 386
13002.85 353
13003.92 349
13005.00 370
13006.08 329
13007.16 331
13008.23 345
13009.31 337
13010.39 344
13011.47 352
13012.54 347
13013.62 349
13014.70 347
13015.78 383
13016.85 361
13017.93 392
13019.01 381
13020.09 387
13021.17 379
13022.24 368
13023.32 345
13024.40 379
13025.48 371
13026.56 373
13027.63 383
13028.71 338
13029.79 349
13030.87 354
13031.95 369
13033.03 320
13034.10 381
13035.18 377
13036.26 364
13037.34 311
13038.42 357
13039.50 331
13040.58 357
13041.66 385
13042.73 354
13043.81 378
13044.89 395
13045.97 369
13047.05 323
13048.13 321
13049.21 342
13050.29 336
13051.37 388
13052.45 335
13053.53 328
13054.60 350
13055.68 300
13056.76 321
13057.84 319
13058.92 308
13060.00 336
13061.08 386
13062.16 346
13063.24 340
13064.32 366
13065.40 358
13066.48 334
13067.56 360
13068.64 342
13069.72 353
13070.80 373
13071.88 338
13072.96 374
13074.04 372
13075.12 371
13076.20 348
13077.28 347
13078.36 361
13079.44 342
13080.52 387
13081.60 369
13082.68 343
13083.76 318
13084.84 348
13085.93 340
13087.01 413
13088.09 389
13089.17 340
13090.25 319
13091.33 346
13092.41 363
13093.49 347
13094.57 370
13095.65 328
13096.73 364
13097.82 352
13098.90 368
13099.98 400
13101.06 397
13102.14 372
13103.22 365
13104.30 379
13105.38 338
13106.47 355
13107.55 353
13108.63 340
13109.71 306
13110.79 328
13111.87 356
13112.96 349
13114.04 381
13115.12 355
13116.20 368
13117.28 412
13118.37 380
13119.45 340
13120.53 390
13121.61 367
13122.69 395
13123.78 371
13124.86 349
13125.94 339
13127.02 375
13128.11 336
13129.19 312
13130.27 343
13131.35 403
13132.44 334
13133.52 314
13134.60 366
13135.68 417
13136.77 379
13137.85 418
13138.93 367
13140.01 382
13141.10 348
13142.18 370
13143.26 389
13144.35 398
13145.43 356
13146.51 382
13147.60 359
13148.68 343
13149.76 358
13150.85 320
13151.93 355
13153.01 374
13154.10 344
13155.18 308
13156.26 369
13157.35 322
13158.43 356
13159.51 325
13160.60 364
13161.68 348
13162.77 362
13163.85 332
13164.93 359
13166.02 374
13167.10 335
13168.19 370
13169.27 371
13170.35 339
13171.44 349
13172.52 357
13173.61 352
13174.69 313
13175.78 335
13176.86 329
13177.94 366
13179.03 389
13180.11 365
13181.20 327
13182.28 343
13183.37 303
13184.45 335
13185.54 327
13186.62 345
13187.71 344
13188.79 339
13189.88 389
13190.96 368
13192.05 385
13193.13 351
13194.22 341
13195.30 362
13196.39 350
13197.47 356
13198.56 373
13199.64 392
13200.73 392
13201.81 322
13202.90 329
13203.98 324
13205.07 332
13206.16 359
13207.24 330
13208.33 365
13209.41 344
13210.50 376
13211.58 372
13212.67 370
13213.76 343
13214.84 358
13215.93 348
13217.01 322
13218.10 360
13219.19 357
13220.27 407
13221.36 364
13222.45 345
13223.53 377
13224.62 371
13225.70 402
13226.79 376
13227.88 317
13228.96 363
13230.05 364
13231.14 388
13232.22 350
13233.31 374
13234.40 333
13235.48 360
13236.57 383
13237.66 383
13238.74 372
13239.83 365
13240.92 359
13242.01 330
13243.09 354
13244.18 349
13245.27 353
13246.35 364
13247.44 385
13248.53 347
13249.62 342
13250.70 357
13251.79 368
13252.88 395
13253.97 318
13255.05 320
13256.14 361
13257.23 365
13258.32 377
13259.41 346
13260.49 325
13261.58 360
13262.67 347
13263.76 395
13264.85 364
13265.93 333
13267.02 364
13268.11 353
13269.20 339
13270.29 362
13271.37 354
13272.46 344
13273.55 360
13274.64 387
13275.73 367
13276.82 317
13277.91 317
13278.99 350
13280.08 368
13281.17 389
13282.26 399
13283.35 379
13284.44 392
13285.53 363
13286.62 354
13287.70 396
13288.79 379
13289.88 408
13290.97 420
13292.06 414
13293.15 372
13294.24 418
13295.33 413
13296.42 403
13297.51 392
13298.60 353
13299.69 403
13300.78 379
13301.87 381
13302.95 393
13304.04 375
13305.13 379
13306.22 431
13307.31 365
13308.40 371
13309.49 382
13310.58 418
13311.67 415
13312.76 377
13313.85 402
13314.94 384
13316.03 426
13317.12 409
13318.21 385
13319.30 366
13320.39 392
13321.48 397
13322.58 421
13323.67 411
13324.76 402
13325.85 390
13326.94 409
13328.03 421
13329.12 389
13330.21 381
13331.30 369
13332.39 322
13333.48 340
13334.57 328
13335.66 383
13336.75 371
13337.85 355
13338.94 339
13340.03 381
13341.12 425
13342.21 375
13343.30 414
13344.39 434
13345.48 363
13346.58 385
13347.67 357
13348.76 380
13349.85 410
13350.94 389
13352.03 403
13353.12 420
13354.22 425
13355.31 390
13356.40 377
13357.49 411
13358.58 354
13359.68 382
13360.77 431
13361.86 429
13362.95 383
13364.04 388
13365.14 415
13366.23 393
13367.32 369
13368.41 390
13369.51 354
13370.60 412
13371.69 409
13372.78 390
13373.87 372
13374.97 421
13376.06 396
13377.15 416
13378.25 436
13379.34 384
13380.43 421
13381.52 443
13382.62 418
13383.71 370
13384.80 414
13385.90 373
13386.99 391
13388.08 409
13389.17 411
13390.27 426
13391.36 381
13392.45 409
13393.55 365
13394.64 391
13395.73 352
13396.83 407
13397.92 387
13399.02 373
13400.11 385
13401.20 365
13402.30 362
13403.39 424
13404.48 421
13405.58 336
13406.67 398
13407.77 378
13408.86 399
13409.95 364
13411.05 348
13412.14 373
13413.24 354
13414.33 357
13415.42 398
13416.52 349
13417.61 366
13418.71 384
13419.80 423
13420.90 369
13421.99 392
13423.08 350
13424.18 360
13425.27 383
13426.37 396
13427.46 355
13428.56 381
13429.65 387
13430.75 411
13431.84 396
13432.94 399
13434.03 360
13435.13 386
13436.22 411
13437.32 398
13438.41 409
13439.51 399
13440.60 414
13441.70 417
13442.79 364
13443.89 384
13444.98 383
13446.08 432
13447.18 392
13448.27 385
13449.37 384
13450.46 415
13451.56 402
13452.65 364
13453.75 348
13454.85 412
13455.94 434
13457.04 369
13458.13 411
13459.23 420
13460.33 432
13461.42 444
13462.52 423
13463.61 393
13464.71 345
13465.81 408
13466.90 443
13468.00 396
13469.10 388
13470.19 433
13471.29 397
13472.38 410
13473.48 379
13474.58 353
13475.67 409
13476.77 440
13477.87 384
13478.96 379
13480.06 411
13481.16 407
13482.26 427
13483.35 388
13484.45 403
13485.55 445
13486.64 420
13487.74 374
13488.84 386
13489.94 397
13491.03 428
13492.13 387
13493.23 364
13494.32 420
13495.42 385
13496.52 380
13497.62 397
13498.72 377
13499.81 395
13500.91 409
13502.01 370
13503.11 416
13504.20 416
13505.30 434
13506.40 395
13507.50 419
13508.60 443
13509.69 408
13510.79 469
13511.89 461
13512.99 402
13514.09 436
13515.18 431
13516.28 420
13517.38 404
13518.48 414
13519.58 418
13520.68 395
13521.78 404
13522.87 411
13523.97 400
13525.07 366
13526.17 429
13527.27 439
13528.37 380
13529.47 371
13530.57 393
13531.66 372
13532.76 386
13533.86 385
13534.96 349
13536.06 373
13537.16 387
13538.26 372
13539.36 380
13540.46 372
13541.56 365
13542.66 383
13543.76 388
13544.86 375
13545.96 392
13547.05 388
13548.15 375
13549.25 332
13550.35 352
13551.45 373
13552.55 390
13553.65 345
13554.75 377
13555.85 385
13556.95 394
13558.05 429
13559.15 425
13560.25 372
13561.35 359
13562.45 407
13563.55 416
13564.65 429
13565.75 367
13566.85 382
13567.96 383
13569.06 356
13570.16 371
13571.26 388
13572.36 388
13573.46 359
13574.56 358
13575.66 385
13576.76 386
13577.86 361
13578.96 357
13580.06 358
13581.16 389
13582.27 371
13583.37 364
13584.47 399
13585.57 347
13586.67 362
13587.77 331
13588.87 344
13589.97 373
13591.08 345
13592.18 371
13593.28 415
13594.38 382
13595.48 370
13596.58 361
13597.68 354
13598.79 397
13599.89 392
13600.99 383
13602.09 394
13603.19 396
13604.30 406
13605.40 349
13606.50 378
13607.60 407
13608.70 397
13609.81 386
13610.91 398
13612.01 388
13613.11 338
13614.21 344
13615.32 391
13616.42 421
13617.52 421
13618.62 426
13619.73 394
13620.83 400
13621.93 379
13623.03 329
13624.14 385
13625.24 359
13626.34 367
13627.45 401
13628.55 392
13629.65 399
13630.75 363
13631.86 332
13632.96 404
13634.06 400
13635.17 383
13636.27 378
13637.37 328
13638.48 344
13639.58 370
13640.68 402
13641.79 406
13642.89 318
13643.99 346
13645.10 390
13646.20 365
13647.30 366
13648.41 349
13649.51 368
13650.62 353
13651.72 366
13652.82 348
13653.93 342
13655.03 390
13656.14 410
13657.24 408
13658.34 396
13659.45 389
13660.55 372
13661.66 376
13662.76 369
13663.87 395
13664.97 361
13666.07 365
13667.18 379
13668.28 373
13669.39 390
13670.49 402
13671.60 389
13672.70 377
13673.81 386
13674.91 367
13676.02 373
13677.12 333
13678.23 379
13679.33 401
13680.44 391
13681.54 397
13682.65 384
13683.75 407
13684.86 384
13685.96 394
13687.07 382
13688.17 389
13689.28 386
13690.38 364
13691.49 385
13692.59 361
13693.70 402
13694.80 399
13695.91 377
13697.02 333
13698.12 390
13699.23 384
13700.33 394
13701.44 367
13702.55 371
13703.65 355
13704.76 391
13705.86 402
13706.97 376
13708.08 429
13709.18 358
13710.29 388
13711.39 381
13712.50 407
13713.61 411
13714.71 406
13715.82 412
13716.93 423
13718.03 428
13719.14 436
13720.25 375
13721.35 369
13722.46 400
13723.57 396
13724.67 398
13725.78 364
13726.89 370
13727.99 387
13729.10 407
13730.21 434
13731.31 486
13732.42 420
13733.53 413
13734.64 419
13735.74 426
13736.85 420
13737.96 425
13739.07 413
13740.17 438
13741.28 422
13742.39 422
13743.50 450
13744.60 408
13745.71 423
13746.82 444
13747.93 401
13749.03 406
13750.14 391
13751.25 431
13752.36 429
13753.47 390
13754.57 383
13755.68 397
13756.79 402
13757.90 429
13759.01 453
13760.11 487
13761.22 454
13762.33 501
13763.44 457
13764.55 409
13765.66 450
13766.76 454
13767.87 479
13768.98 405
13770.09 480
13771.20 473
13772.31 434
13773.42 456
13774.53 472
13775.63 520
13776.74 511
13777.85 487
13778.96 559
13780.07 494
13781.18 487
13782.29 571
13783.40 652
13784.51 589
13785.62 501
13786.73 537
13787.83 524
13788.94 524
13790.05 476
13791.16 451
13792.27 456
13793.38 506
13794.49 467
13795.60 446
13796.71 443
13797.82 430
13798.93 488
13800.04 432
13801.15 435
13802.26 432
13803.37 405
13804.48 403
13805.59 409
13806.70 411
13807.81 433
13808.92 407
13810.03 419
13811.14 398
13812.25 484
13813.36 428
13814.47 443
13815.58 428
13816.69 455
13817.80 492
13818.91 462
13820.03 469
13821.14 418
13822.25 389
13823.36 416
13824.47 401
13825.58 391
13826.69 410
13827.80 407
13828.91 386
13830.02 351
13831.13 404
13832.25 428
13833.36 369
13834.47 375
13835.58 370
13836.69 415
13837.80 423
13838.91 373
13840.02 401
13841.14 396
13842.25 377
13843.36 416
13844.47 370
13845.58 381
13846.69 382
13847.81 384
13848.92 377
13850.03 404
13851.14 392
13852.25 423
13853.37 435
13854.48 393
13855.59 380
13856.70 388
13857.81 422
13858.93 416
13860.04 398
13861.15 359
13862.26 424
13863.38 435
13864.49 427
13865.60 417
13866.71 392
13867.83 410
13868.94 401
13870.05 402
13871.16 381
13872.28 400
13873.39 394
13874.50 402
13875.61 401
13876.73 368
13877.84 409
13878.95 406
13880.07 422
13881.18 440
13882.29 416
13883.41 384
13884.52 388
13885.63 403
13886.75 474
13887.86 414
13888.97 418
13890.09 450
13891.20 430
13892.31 428
13893.43 433
13894.54 418
13895.65 399
13896.77 425
13897.88 473
13899.00 465
13900.11 414
13901.22 405
13902.34 425
13903.45 413
13904.57 441
13905.68 414
13906.79 456
13907.91 447
13909.02 408
13910.14 455
13911.25 448
13912.37 420
13913.48 440
13914.59 410
13915.71 372
13916.82 389
13917.94 410
13919.05 383
13920.17 424
13921.28 440
13922.40 394
13923.51 382
13924.63 411
13925.74 398
13926.86 351
13927.97 371
13929.09 420
13930.20 372
13931.32 386
13932.43 338
13933.55 364
13934.66 429
13935.78 377
13936.89 406
13938.01 390
13939.12 368
13940.24 377
13941.35 343
13942.47 393
13943.59 389
13944.70 382
13945.82 424
13946.93 412
13948.05 414
13949.16 380
13950.28 368
13951.40 343
13952.51 416
13953.63 376
13954.74 413
13955.86 380
13956.98 381
13958.09 368
13959.21 353
13960.33 402
13961.44 362
13962.56 361
13963.67 377
13964.79 402
13965.91 348
13967.02 349
13968.14 416
13969.26 446
13970.37 402
13971.49 346
13972.61 375
13973.72 359
13974.84 385
13975.96 371
13977.08 349
13978.19 376
13979.31 393
13980.43 368
13981.54 351
13982.66 368
13983.78 363
13984.90 376
13986.01 409
13987.13 353
13988.25 394
13989.37 381
13990.48 363
13991.60 356
13992.72 341
13993.84 386
13994.95 427
13996.07 362
13997.19 400
13998.31 424
13999.42 358
14000.54 357
14001.66 363
14002.78 376
14003.90 334
14005.01 354
14006.13 329
14007.25 340
14008.37 381
14009.49 362
14010.61 394
14011.72 385
14012.84 389
14013.96 360
14015.08 351
14016.20 356
14017.32 346
14018.43 351
14019.55 376
14020.67 359
14021.79 348
14022.91 316
14024.03 375
14025.15 359
14026.27 353
14027.39 360
14028.50 404
14029.62 348
14030.74 365
14031.86 371
14032.98 350
14034.10 395
14035.22 375
14036.34 390
14037.46 362
14038.58 356
14039.70 396
14040.82 389
14041.94 373
14043.06 381
14044.18 400
14045.30 371
14046.41 386
14047.53 395
14048.65 352
14049.77 393
14050.89 399
14052.01 381
14053.13 340
14054.25 322
14055.37 318
14056.49 309
14057.61 374
14058.74 354
14059.86 371
14060.98 341
14062.10 359
14063.22 346
14064.34 366
14065.46 368
14066.58 378
14067.70 343
14068.82 388
14069.94 398
14071.06 335
14072.18 364
14073.30 409
14074.42 374
14075.54 336
14076.66 377
14077.79 425
14078.91 389
14080.03 367
14081.15 357
14082.27 390
14083.39 379
14084.51 354
14085.63 397
14086.76 402
14087.88 374
14089.00 389
14090.12 397
14091.24 370
14092.36 370
14093.48 390
14094.61 415
14095.73 423
14096.85 397
14097.97 379
14099.09 387
14100.22 404
14101.34 420
14102.46 407
14103.58 398
14104.70 388
14105.83 395
14106.95 404
14108.07 476
14109.19 441
14110.31 403
14111.44 375
14112.56 401
14113.68 442
14114.80 396
14115.93 393
14117.05 408
14118.17 397
14119.29 380
14120.42 422
14121.54 371
14122.66 398
14123.79 403
14124.91 353
14126.03 366
14127.15 388
14128.28 386
14129.40 384
14130.52 363
14131.65 368
14132.77 335
14133.89 382
14135.02 385
14136.14 370
14137.26 331
14138.39 361
14139.51 376
14140.63 394
14141.76 345
14142.88 355
14144.00 386
14145.13 348
14146.25 396
14147.38 376
14148.50 356
14149.62 375
14150.75 384
14151.87 346
14152.99 357
14154.12 382
14155.24 366
14156.37 365
14157.49 342
14158.62 356
14159.74 335
14160.86 379
14161.99 339
14163.11 369
14164.24 380
14165.36 392
14166.49 350
14167.61 369
14168.74 348
14169.86 350
14170.99 378
14172.11 374
14173.23 369
14174.36 357
14175.48 367
14176.61 366
14177.73 320
14178.86 362
14179.98 347
14181.11 344
14182.23 381
14183.36 351
14184.49 370
14185.61 373
14186.74 377
14187.86 352
14188.99 350
14190.11 312
14191.24 342
14192.36 389
14193.49 344
14194.61 361
14195.74 382
14196.87 346
14197.99 374
14199.12 365
14200.24 350
14201.37 368
14202.50 355
14203.62 362
14204.75 321
14205.87 331
14207.00 367
14208.13 333
14209.25 355
14210.38 355
14211.50 335
14212.63 373
14213.76 338
14214.88 352
14216.01 376
14217.14 337
14218.26 389
14219.39 367
14220.52 379
14221.64 367
14222.77 326
14223.90 319
14225.02 324
14226.15 337
14227.28 321
14228.41 332
14229.53 330
14230.66 324
14231.79 318
14232.91 313
14234.04 353
14235.17 384
14236.30 367
14237.42 349
14238.55 337
14239.68 318
14240.81 326
14241.93 310
14243.06 309
14244.19 356
14245.32 309
14246.44 328
14247.57 360
14248.70 330
14249.83 351
14250.95 333
14252.08 327
14253.21 288
14254.34 324
14255.47 331
14256.59 354
14257.72 356
14258.85 335
14259.98 330
14261.11 359
14262.24 350
14263.36 381
14264.49 294
14265.62 317
14266.75 337
14267.88 332
14269.01 340
14270.14 311
14271.26 315
14272.39 344
14273.52 309
14274.65 307
14275.78 290
14276.91 296
14278.04 325
14279.17 300
14280.30 310
14281.42 318
14282.55 309
14283.68 297
14284.81 310
14285.94 333
14287.07 307
14288.20 301
14289.33 323
14290.46 331
14291.59 315
14292.72 296
14293.85 327
14294.98 332
14296.11 301
14297.24 285
14298.37 290
14299.50 340
14300.63 328
14301.76 303
14302.89 308
14304.02 342
14305.15 302
14306.28 330
14307.41 321
14308.54 337
14309.67 292
14310.80 319
14311.93 298
14313.06 288
14314.19 290
14315.32 326
14316.45 293
14317.58 337
14318.71 327
14319.84 299
14320.97 297
14322.10 345
14323.23 339
14324.36 306
14325.49 305
14326.63 306
14327.76 323
14328.89 307
14330.02 293
14331.15 308
14332.28 285
14333.41 296
14334.54 320
14335.67 299
14336.81 282
14337.94 328
14339.07 309
14340.20 313
14341.33 310
14342.46 281
14343.59 307
14344.73 333
14345.86 325
14346.99 287
14348.12 304
14349.25 308
14350.38 342
14351.52 307
14352.65 295
14353.78 297
14354.91 296
14356.04 269
14357.18 325
14358.31 337
14359.44 334
14360.57 324
14361.71 336
14362.84 307
14363.97 270
14365.10 287
14366.24 280
14367.37 351
14368.50 326
14369.63 311
14370.77 283
14371.90 324
14373.03 320
14374.16 318
14375.30 288
14376.43 343
14377.56 345
14378.70 308
14379.83 296
14380.96 341
14382.09 304
14383.23 299
14384.36 343
14385.49 287
14386.63 307
14387.76 306
14388.89 328
14390.03 315
14391.16 290
14392.29 311
14393.43 301
14394.56 292
14395.70 294
14396.83 319
14397.96 279
14399.10 324
14400.23 322
14401.36 309
14402.50 302
14403.63 258
14404.77 309
14405.90 331
14407.03 285
14408.17 292
14409.30 312
14410.44 331
14411.57 319
14412.71 285
14413.84 350
14414.97 321
14416.11 323
14417.24 297
14418.38 292
14419.51 322
14420.65 292
14421.78 347
14422.92 322
14424.05 291
14425.19 299
14426.32 332
14427.46 311
14428.59 308
14429.73 306
14430.86 336
14432.00 331
14433.13 315
14434.27 281
14435.40 303
14436.54 319
14437.67 300
14438.81 276
14439.94 306
14441.08 331
14442.21 301
14443.35 320
14444.48 299
14445.62 318
14446.76 337
14447.89 317
14449.03 302
14450.16 312
14451.30 302
14452.43 320
14453.57 306
14454.71 287
14455.84 325
14456.98 318
14458.11 321
14459.25 346
14460.39 334
14461.52 314
14462.66 303
14463.80 309
14464.93 288
14466.07 285
14467.20 343
14468.34 339
14469.48 327
14470.61 328
14471.75 294
14472.89 315
14474.02 292
14475.16 293
14476.30 290
14477.43 337
14478.57 291
14479.71 255
14480.85 295
14481.98 313
14483.12 329
14484.26 310
14485.39 298
14486.53 304
14487.67 290
14488.81 299
14489.94 279
14491.08 326
14492.22 322
14493.36 330
14494.49 330
14495.63 322
14496.77 334
14497.91 340
14499.04 322
14500.18 289
14501.32 317
14502.46 355
14503.59 296
14504.73 324
14505.87 332
14507.01 310
14508.15 368
14509.28 341
14510.42 334
14511.56 310
14512.70 324
14513.84 353
14514.98 352
14516.11 348
14517.25 355
14518.39 354
14519.53 360
14520.67 359
14521.81 323
14522.95 322
14524.08 349
14525.22 374
14526.36 372
14527.50 391
14528.64 354
14529.78 361
14530.92 351
14532.06 368
14533.20 359
14534.33 347
14535.47 337
14536.61 377
14537.75 366
14538.89 327
14540.03 364
14541.17 369
14542.31 322
14543.45 348
14544.59 342
14545.73 362
14546.87 357
14548.01 371
14549.15 339
14550.29 322
14551.43 340
14552.57 349
14553.71 326
14554.85 347
14555.99 343
14557.13 351
14558.27 357
14559.41 325
14560.55 343
14561.69 362
14562.83 349
14563.97 325
14565.11 319
14566.25 360
14567.39 334
14568.53 313
14569.67 333
14570.81 390
14571.95 351
14573.09 367
14574.23 319
14575.37 318
14576.51 318
14577.65 333
14578.79 328
14579.94 333
14581.08 336
14582.22 350
14583.36 335
14584.50 300
14585.64 308
14586.78 316
14587.92 286
14589.06 317
14590.21 316
14591.35 355
14592.49 339
14593.63 302
14594.77 322
14595.91 312
14597.05 330
14598.20 324
14599.34 344
14600.48 354
14601.62 353
14602.76 319
14603.90 354
14605.05 352
14606.19 316
14607.33 314
14608.47 351
14609.61 335
14610.76 343
14611.90 347
14613.04 346
14614.18 326
14615.32 338
14616.47 388
14617.61 390
14618.75 338
14619.89 324
14621.04 362
14622.18 348
14623.32 346
14624.46 324
14625.61 345
14626.75 369
14627.89 383
14629.04 388
14630.18 369
14631.32 385
14632.46 376
14633.61 334
14634.75 346
14635.89 384
14637.04 372
14638.18 369
14639.32 359
14640.47 366
14641.61 345
14642.75 411
14643.90 420
14645.04 398
14646.18 358
14647.33 423
14648.47 367
14649.61 372
14650.76 343
14651.90 326
14653.05 368
14654.19 380
14655.33 351
14656.48 321
14657.62 342
14658.76 351
14659.91 343
14661.05 291
14662.20 331
14663.34 385
14664.49 359
14665.63 331
14666.77 309
14667.92 298
14669.06 348
14670.21 391
14671.35 330
14672.50 335
14673.64 327
14674.79 353
14675.93 296
14677.07 305
14678.22 296
14679.36 288
14680.51 291
14681.65 317
14682.80 297
14683.94 329
14685.09 348
14686.23 344
14687.38 342
14688.52 345
14689.67 334
14690.81 338
14691.96 342
14693.10 327
14694.25 305
14695.40 321
14696.54 308
14697.69 334
14698.83 296
14699.98 300
14701.12 260
14702.27 290
14703.41 333
14704.56 378
14705.71 315
14706.85 310
14708.00 308
14709.14 273
14710.29 303
14711.44 319
14712.58 306
14713.73 292
14714.87 307
14716.02 300
14717.17 283
14718.31 319
14719.46 323
14720.61 291
14721.75 268
14722.90 267
14724.05 297
14725.19 322
14726.34 319
14727.49 287
14728.63 258
14729.78 283
14730.93 309
14732.07 308
14733.22 326
14734.37 301
14735.51 301
14736.66 315
14737.81 308
14738.95 289
14740.10 294
14741.25 293
14742.40 319
14743.54 308
14744.69 305
14745.84 341
14746.99 296
14748.13 269
14749.28 290
14750.43 292
14751.58 278
14752.72 316
14753.87 300
14755.02 293
14756.17 270
14757.31 318
14758.46 287
14759.61 325
14760.76 336
14761.91 257
14763.05 277
14764.20 301
14765.35 294
14766.50 269
14767.65 284
14768.80 297
14769.94 257
14771.09 250
14772.24 299
14773.39 280
14774.54 283
14775.69 276
14776.83 288
14777.98 272
14779.13 255
14780.28 278
14781.43 281
14782.58 274
14783.73 276
14784.88 273
14786.03 267
14787.17 301
14788.32 260
14789.47 261
14790.62 255
14791.77 266
14792.92 291
14794.07 307
14795.22 295
14796.37 295
14797.52 277
14798.67 282
14799.82 257
14800.97 277
14802.12 286
14803.26 292
14804.41 296
14805.56 278
14806.71 291
14807.86 302
14809.01 283
14810.16 296
14811.31 309
14812.46 311
14813.61 286
14814.76 283
14815.91 259
14817.06 262
14818.21 262
14819.36 293
14820.51 296
14821.66 292
14822.82 290
14823.97 298
14825.12 292
14826.27 309
14827.42 271
14828.57 265
14829.72 276
14830.87 256
14832.02 280
14833.17 250
14834.32 282
14835.47 285
14836.62 268
14837.77 235
14838.93 274
14840.08 263
14841.23 265
14842.38 274
14843.53 271
14844.68 271
14845.83 293
14846.98 256
14848.14 243
14849.29 229
14850.44 264
14851.59 235
14852.74 233
14853.89 245
14855.04 244
14856.20 261
14857.35 249
14858.50 272
14859.65 268
14860.80 246
14861.96 283
14863.11 269
14864.26 317
14865.41 288
14866.56 252
14867.72 260
14868.87 270
14870.02 226
14871.17 286
14872.32 277
14873.48 261
14874.63 281
14875.78 285
14876.93 292
14878.09 264
14879.24 261
14880.39 276
14881.54 274
14882.70 275
14883.85 297
14885.00 309
14886.16 275
14887.31 254
14888.46 286
14889.61 241
14890.77 246
14891.92 253
14893.07 278
14894.23 257
14895.38 240
14896.53 254
14897.69 258
14898.84 270
14899.99 249
14901.15 272
14902.30 279
14903.45 251
14904.61 247
14905.76 256
14906.91 251
14908.07 265
14909.22 234
14910.38 277
14911.53 272
14912.68 269
14913.84 257
14914.99 233
14916.15 240
14917.30 241
14918.45 277
14919.61 292
14920.76 282
14921.92 247
14923.07 240
14924.22 248
14925.38 247
14926.53 256
14927.69 233
14928.84 264
14930.00 226
14931.15 269
14932.31 302
14933.46 287
14934.62 290
14935.77 280
14936.93 297
14938.08 293
14939.24 291
14940.39 234
14941.55 270
14942.70 275
14943.86 247
14945.01 257
14946.17 247
14947.32 296
14948.48 270
14949.63 251
14950.79 217
14951.94 260
14953.10 264
14954.25 275
14955.41 271
14956.56 278
14957.72 274
14958.88 284
14960.03 290
14961.19 241
14962.34 235
14963.50 230
14964.65 253
14965.81 240
14966.97 228
14968.12 266
14969.28 274
14970.43 285
14971.59 264
14972.75 253
14973.90 246
14975.06 290
14976.22 299
14977.37 265
14978.53 273
14979.69 258
14980.84 269
14982.00 274
14983.16 283
14984.31 263
14985.47 251
14986.63 247
14987.78 246
14988.94 275
14990.10 313
14991.25 284
14992.41 283
14993.57 274
14994.72 265
14995.88 274
14997.04 243
14998.20 262
14999.35 280
15000.51 298
15001.67 272
15002.82 217
15003.98 236
15005.14 308
15006.30 290
15007.45 287
15008.61 257
15009.77 253
15010.93 259
15012.09 261
15013.24 286
15014.40 247
15015.56 270
15016.72 269
15017.87 229
15019.03 250
15020.19 258
15021.35 300
15022.51 291
15023.67 272
15024.82 260
15025.98 252
15027.14 235
15028.30 230
15029.46 212
15030.62 249
15031.77 265
15032.93 241
15034.09 252
15035.25 251
15036.41 257
15037.57 267
15038.73 254
15039.88 239
15041.04 245
15042.20 228
15043.36 254
15044.52 244
15045.68 236
15046.84 243
15048.00 233
15049.16 246
15050.32 254
15051.47 266
15052.63 302
15053.79 261
15054.95 229
15056.11 250
15057.27 253
15058.43 255
15059.59 238
15060.75 233
15061.91 228
15063.07 237
15064.23 220
15065.39 263
15066.55 259
15067.71 218
15068.87 247
15070.03 238
15071.19 239
15072.35 246
15073.51 260
15074.67 250
15075.83 260
15076.99 268
15078.15 210
15079.31 234
15080.47 231
15081.63 244
15082.79 236
15083.95 243
15085.11 254
15086.27 243
15087.43 236
15088.59 231
15089.76 235
15090.92 267
15092.08 245
15093.24 258
15094.40 237
15095.56 241
15096.72 246
15097.88 252
15099.04 283
15100.20 262
15101.37 258
15102.53 224
15103.69 244
15104.85 247
15106.01 269
15107.17 248
15108.33 251
15109.50 224
15110.66 232
15111.82 281
15112.98 254
15114.14 234
15115.30 237
15116.47 249
15117.63 248
15118.79 229
15119.95 224
15121.11 270
15122.27 271
15123.44 239
15124.60 231
15125.76 255
15126.92 239
15128.09 237
15129.25 260
15130.41 239
15131.57 237
15132.73 251
15133.90 234
15135.06 250
15136.22 242
15137.38 263
15138.55 298
15139.71 266
15140.87 228
15142.04 233
15143.20 241
15144.36 238
15145.52 206
15146.69 227
15147.85 266
15149.01 244
15150.18 246
15151.34 238
15152.50 258
15153.67 245
15154.83 226
15155.99 258
15157.16 224
15158.32 218
15159.48 225
15160.65 216
15161.81 219
15162.97 254
15164.14 273
15165.30 283
15166.46 300
15167.63 256
15168.79 241
15169.95 225
15171.12 233
15172.28 242
15173.45 271
15174.61 256
15175.77 230
15176.94 243
15178.10 281
15179.27 286
15180.43 237
15181.60 248
15182.76 245
15183.92 249
15185.09 252
15186.25 228
15187.42 276
15188.58 269
15189.75 256
15190.91 270
15192.08 236
15193.24 241
15194.41 234
15195.57 255
15196.74 267
15197.90 255
15199.07 230
15200.23 264
15201.40 268
15202.56 249
15203.73 279
15204.89 280
15206.06 273
15207.22 246
15208.39 245
15209.55 252
15210.72 248
15211.88 270
15213.05 234
15214.21 279
15215.38 245
15216.54 284
15217.71 268
15218.88 264
15220.04 299
15221.21 271
15222.37 269
15223.54 245
15224.71 239
15225.87 280
15227.04 284
15228.20 260
15229.37 267
15230.54 238
15231.70 274
15232.87 275
15234.03 272
15235.20 303
15236.37 290
15237.53 269
15238.70 263
15239.87 250
15241.03 245
15242.20 255
15243.37 234
15244.53 236
15245.70 290
15246.87 297
15248.03 292
15249.20 269
15250.37 292
15251.53 256
15252.70 277
15253.87 274
15255.04 280
15256.20 271
15257.37 247
15258.54 279
15259.70 253
15260.87 252
15262.04 254
15263.21 245
15264.37 232
15265.54 259
15266.71 251
15267.88 263
15269.04 230
15270.21 263
15271.38 243
15272.55 227
15273.72 236
15274.88 253
15276.05 256
15277.22 235
15278.39 292
15279.56 262
15280.72 291
15281.89 270
15283.06 267
15284.23 271
15285.40 247
15286.56 256
15287.73 275
15288.90 277
15290.07 257
15291.24 273
15292.41 286
15293.58 274
15294.74 234
15295.91 227
15297.08 222
15298.25 276
15299.42 271
15300.59 242
15301.76 237
15302.93 243
15304.09 240
15305.26 241
15306.43 250
15307.60 257
15308.77 267
15309.94 237
15311.11 254
15312.28 234
15313.45 245
15314.62 256
15315.79 229
15316.96 282
15318.13 301
15319.30 252
15320.46 226
15321.63 230
15322.80 227
15323.97 226
15325.14 258
15326.31 258
15327.48 261
15328.65 226
15329.82 255
15330.99 240
15332.16 254
15333.33 231
15334.50 259
15335.67 248
15336.84 250
15338.01 241
15339.18 230
15340.36 250
15341.53 256
15342.70 302
15343.87 271
15345.04 279
15346.21 265
15347.38 249
15348.55 260
15349.72 255
15350.89 254
15352.06 242
15353.23 239
15354.40 263
15355.57 259
15356.75 242
15357.92 255
15359.09 241
15360.26 261
15361.43 289
15362.60 282
15363.77 250
15364.94 246
15366.11 240
15367.29 264
15368.46 236
15369.63 245
15370.80 244
15371.97 256
15373.14 278
15374.32 246
15375.49 219
15376.66 249
15377.83 227
15379.00 260
15380.17 271
15381.35 264
15382.52 226
15383.69 244
15384.86 283
15386.03 284
15387.21 244
15388.38 240
15389.55 265
15390.72 300
15391.90 284
15393.07 249
15394.24 241
15395.41 275
15396.59 269
15397.76 233
15398.93 237
15400.10 268
15401.28 230
15402.45 259
15403.62 221
15404.79 221
15405.97 260
15407.14 262
15408.31 265
15409.49 251
15410.66 267
15411.83 253
15413.01 230
15414.18 242
15415.35 276
15416.53 260
15417.70 237
15418.87 225
15420.05 234
15421.22 235
15422.39 227
15423.57 225
15424.74 274
15425.91 262
15427.09 256
15428.26 285
15429.43 254
15430.61 279
15431.78 259
15432.96 235
15434.13 271
15435.30 231
15436.48 240
15437.65 285
15438.83 258
15440.00 246
15441.17 230
15442.35 249
15443.52 274
15444.70 267
15445.87 254
15447.05 257
15448.22 261
15449.40 236
15450.57 229
15451.75 246
15452.92 288
15454.09 261
15455.27 274
15456.44 245
15457.62 263
15458.79 263
15459.97 273
15461.14 272
15462.32 234
15463.49 256
15464.67 268
15465.84 259
15467.02 239
15468.19 256
15469.37 249
15470.55 216
15471.72 231
15472.90 228
15474.07 252
15475.25 228
15476.42 219
15477.60 259
15478.77 250
15479.95 261
15481.13 268
15482.30 229
15483.48 246
15484.65 259
15485.83 239
15487.00 277
15488.18 276
15489.36 241
15490.53 258
15491.71 265
15492.89 249
15494.06 239
15495.24 264
15496.41 270
15497.59 263
15498.77 254
15499.94 248
15501.12 243
15502.30 267
15503.47 236
15504.65 231
15505.83 265
15507.00 263
15508.18 263
15509.36 227
15510.53 199
15511.71 222
15512.89 264
15514.06 250
15515.24 246
15516.42 267
15517.60 258
15518.77 255
15519.95 253
15521.13 261
15522.30 267
15523.48 234
15524.66 254
15525.84 255
15527.01 252
15528.19 262
15529.37 273
15530.55 269
15531.73 255
15532.90 229
15534.08 223
15535.26 288
15536.44 229
15537.61 257
15538.79 283
15539.97 255
15541.15 253
15542.33 249
15543.50 255
15544.68 272
15545.86 219
15547.04 237
15548.22 228
15549.40 219
15550.57 236
15551.75 232
15552.93 252
15554.11 267
15555.29 243
15556.47 250
15557.65 239
15558.82 227
15560.00 241
15561.18 267
15562.36 250
15563.54 278
15564.72 294
15565.90 276
15567.08 244
15568.26 224
15569.43 236
15570.61 277
15571.79 233
15572.97 232
15574.15 240
15575.33 235
15576.51 241
15577.69 251
15578.87 280
15580.05 244
15581.23 287
15582.41 272
15583.59 256
15584.77 246
15585.95 236
15587.13 248
15588.31 282
15589.49 217
15590.67 266
15591.85 270
15593.03 270
15594.21 239
15595.39 248
15596.57 251
15597.75 250
15598.93 258
15600.11 262
15601.29 251
15602.47 254
15603.65 248
15604.83 252
15606.01 237
15607.19 235
15608.37 255
15609.55 266
15610.73 256
15611.91 228
15613.09 233
15614.27 285
15615.45 285
15616.64 262
15617.82 228
15619.00 278
15620.18 278
15621.36 265
15622.54 272
15623.72 244
15624.90 241
15626.08 308
15627.27 299
15628.45 259
15629.63 265
15630.81 281
15631.99 303
15633.17 259
15634.35 250
15635.54 255
15636.72 246
15637.90 282
15639.08 260
15640.26 256
15641.45 315
15642.63 285
15643.81 307
15644.99 269
15646.17 272
15647.36 254
15648.54 276
15649.72 314
15650.90 265
15652.08 286
15653.27 292
15654.45 282
15655.63 281
15656.81 272
15658.00 304
15659.18 295
15660.36 305
15661.54 307
15662.73 300
15663.91 273
15665.09 263
15666.27 308
15667.46 291
15668.64 279
15669.82 265
15671.01 299
15672.19 359
15673.37 295
15674.56 275
15675.74 242
15676.92 306
15678.10 268
15679.29 284
15680.47 283
15681.65 287
15682.84 297
15684.02 293
15685.21 255
15686.39 236
15687.57 284
15688.76 296
15689.94 262
15691.12 265
15692.31 255
15693.49 244
15694.67 249
15695.86 249
15697.04 305
15698.23 287
15699.41 281
15700.59 258
15701.78 286
15702.96 296
15704.15 275
15705.33 258
15706.52 253
15707.70 267
15708.88 246
15710.07 276
15711.25 256
15712.44 285
15713.62 304
15714.81 277
15715.99 279
15717.18 284
15718.36 245
15719.55 281
15720.73 277
15721.92 297
15723.10 265
15724.29 310
15725.47 261
15726.66 278
15727.84 299
15729.03 268
15730.21 266
15731.40 278
15732.58 314
15733.77 259
15734.95 274
15736.14 262
15737.32 259
15738.51 285
15739.69 261
15740.88 273
15742.07 278
15743.25 282
15744.44 259
15745.62 243
15746.81 256
15747.99 254
15749.18 245
15750.37 254
15751.55 279
15752.74 261
15753.93 288
15755.11 272
15756.30 266
15757.48 294
15758.67 337
15759.86 314
15761.04 291
15762.23 293
15763.42 305
15764.60 288
15765.79 278
15766.98 273
15768.16 286
15769.35 331
15770.54 283
15771.72 263
15772.91 294
15774.10 330
15775.28 293
15776.47 323
15777.66 290
15778.84 297
15780.03 282
15781.22 357
15782.41 337
15783.59 293
15784.78 291
15785.97 271
15787.15 299
15788.34 286
15789.53 288
15790.72 283
15791.90 270
15793.09 277
15794.28 271
15795.47 257
15796.65 259
15797.84 288
15799.03 276
15800.22 303
15801.41 308
15802.59 282
15803.78 260
15804.97 276
15806.16 330
15807.35 287
15808.53 277
15809.72 288
15810.91 298
15812.10 263
15813.29 292
15814.48 308
15815.66 284
15816.85 277
15818.04 270
15819.23 256
15820.42 267
15821.61 268
15822.80 283
15823.98 285
15825.17 271
15826.36 291
15827.55 235
15828.74 250
15829.93 249
15831.12 283
15832.31 240
15833.50 243
15834.69 239
15835.87 247
15837.06 260
15838.25 287
15839.44 247
15840.63 258
15841.82 261
15843.01 296
15844.20 286
15845.39 250
15846.58 244
15847.77 248
15848.96 299
15850.15 236
15851.34 275
15852.53 256
15853.72 264
15854.91 273
15856.10 265
15857.29 244
15858.48 239
15859.67 266
15860.86 293
15862.05 248
15863.24 244
15864.43 269
15865.62 263
15866.81 264
15868.00 242
15869.19 249
15870.38 265
15871.57 278
15872.76 254
15873.95 265
15875.14 272
15876.33 266
15877.52 270
15878.72 270
15879.91 239
15881.10 251
15882.29 278
15883.48 236
15884.67 224
15885.86 231
15887.05 265
15888.24 283
15889.43 233
15890.63 247
15891.82 260
15893.01 287
15894.20 257
15895.39 272
15896.58 256
15897.77 269
15898.97 261
15900.16 244
15901.35 244
15902.54 246
15903.73 249
15904.92 235
15906.12 215
15907.31 241
15908.50 243
15909.69 245
15910.88 241
15912.08 239
15913.27 232
15914.46 277
15915.65 258
15916.85 264
15918.04 252
15919.23 270
15920.42 293
15921.61 256
15922.81 276
15924.00 256
15925.19 243
15926.38 288
15927.58 268
15928.77 262
15929.96 248
15931.16 275
15932.35 286
15933.54 242
15934.73 264
15935.93 258
15937.12 275
15938.31 249
15939.51 271
15940.70 300
15941.89 251
15943.09 248
15944.28 260
15945.47 273
15946.67 290
15947.86 267
15949.05 261
15950.25 273
15951.44 258
15952.63 252
15953.83 254
15955.02 250
15956.21 246
15957.41 210
15958.60 244
15959.80 269
15960.99 244
15962.18 250
15963.38 264
15964.57 251
15965.77 263
15966.96 256
15968.15 269
15969.35 255
15970.54 270
15971.74 276
15972.93 241
15974.13 248
15975.32 225
15976.51 245
15977.71 259
15978.90 235
15980.10 253
15981.29 225
15982.49 233
15983.68 218
15984.88 251
15986.07 277
15987.27 235
15988.46 251
15989.66 280
15990.85 249
15992.05 241
15993.24 256
15994.44 259
15995.63 253
15996.83 237
15998.02 246
15999.22 232
16000.41 247
16001.61 201
16002.80 224
16004.00 216
16005.20 240
16006.39 239
16007.59 243
16008.78 237
16009.98 230
16011.17 222
16012.37 235
16013.57 210
16014.76 213
16015.96 240
16017.15 217
16018.35 228
16019.55 224
16020.74 255
16021.94 252
16023.13 242
16024.33 231
16025.53 247
16026.72 253
16027.92 198
16029.12 238
16030.31 260
16031.51 232
16032.71 287
16033.90 286
16035.10 238
16036.30 229
16037.49 215
16038.69 225
16039.89 230
16041.08 232
16042.28 221
16043.48 232
16044.67 223
16045.87 246
16047.07 250
16048.27 235
16049.46 262
16050.66 250
16051.86 221
16053.06 231
16054.25 247
16055.45 217
16056.65 269
16057.84 221
16059.04 257
16060.24 235
16061.44 243
16062.64 249
16063.83 216
16065.03 250
16066.23 219
16067.43 222
16068.62 241
16069.82 242
16071.02 211
16072.22 235
16073.42 219
16074.62 229
16075.81 252
16077.01 209
16078.21 218
16079.41 263
16080.61 262
16081.81 286
16083.00 260
16084.20 273
16085.40 254
16086.60 209
16087.80 220
16089.00 222
16090.20 220
16091.39 219
16092.59 252
16093.79 207
16094.99 219
16096.19 209
16097.39 211
16098.59 201
16099.79 218
16100.99 236
16102.19 242
16103.38 233
16104.58 234
16105.78 218
16106.98 230
16108.18 241
16109.38 250
16110.58 222
16111.78 222
16112.98 221
16114.18 219
16115.38 231
16116.58 211
16117.78 238
16118.98 239
16120.18 229
16121.38 187
16122.58 215
16123.78 251
16124.98 246
16126.18 214
16127.38 249
16128.58 267
16129.78 248
16130.98 213
16132.18 216
16133.38 216
16134.58 219
16135.78 252
16136.98 220
16138.18 191
16139.38 219
16140.58 236
16141.78 228
16142.98 212
16144.19 224
16145.39 239
16146.59 226
16147.79 212
16148.99 226
16150.19 240
16151.39 241
16152.59 226
16153.79 233
16154.99 202
16156.20 192
16157.40 231
16158.60 230
16159.80 233
16161.00 208
16162.20 208
16163.40 238
16164.61 211
16165.81 213
16167.01 235
16168.21 239
16169.41 224
16170.61 205
16171.82 235
16173.02 230
16174.22 216
16175.42 217
16176.62 248
16177.82 258
16179.03 228
16180.23 200
16181.43 232
16182.63 243
16183.84 218
16185.04 242
16186.24 251
16187.44 212
16188.65 229
16189.85 217
16191.05 240
16192.25 206
16193.46 198
16194.66 218
16195.86 235
16197.06 249
16198.27 227
16199.47 212
16200.67 225
16201.87 215
16203.08 221
16204.28 231
16205.48 211
16206.69 234
16207.89 226
16209.09 246
16210.30 232
16211.50 219
16212.70 231
16213.91 192
16215.11 216
16216.31 238
16217.52 215
16218.72 197
16219.92 191
16221.13 231
16222.33 241
16223.53 222
16224.74 209
16225.94 198
16227.15 213
16228.35 218
16229.55 203
16230.76 229
16231.96 236
16233.17 224
16234.37 201
16235.57 173
16236.78 213
16237.98 235
16239.19 210
16240.39 240
16241.60 225
16242.80 244
16244.00 259
16245.21 239
16246.41 235
16247.62 229
16248.82 246
16250.03 200
16251.23 216
16252.44 213
16253.64 232
16254.85 242
16256.05 241
16257.26 223
16258.46 217
16259.67 228
16260.87 228
16262.08 227
16263.28 235
16264.49 211
16265.69 228
16266.90 241
16268.10 266
16269.31 255
16270.51 240
16271.72 214
16272.93 218
16274.13 210
16275.34 226
16276.54 239
16277.75 233
16278.95 241
16280.16 230
16281.37 225
16282.57 222
16283.78 207
16284.98 229
16286.19 230
16287.40 222
16288.60 235
16289.81 221
16291.01 232
16292.22 220
16293.43 231
16294.63 224
16295.84 213
16297.05 221
16298.25 239
16299.46 216
16300.67 238
16301.87 243
16303.08 251
16304.29 247
16305.49 198
16306.70 211
16307.91 256
16309.11 266
16310.32 243
16311.53 254
16312.73 214
16313.94 226
16315.15 268
16316.36 280
16317.56 204
16318.77 241
16319.98 262
16321.19 238
16322.39 194
16323.60 234
16324.81 221
16326.02 232
16327.22 252
16328.43 237
16329.64 221
16330.85 250
16332.05 247
16333.26 271
16334.47 225
16335.68 222
16336.88 266
16338.09 258
16339.30 218
16340.51 190
16341.72 202
16342.93 222
16344.13 232
16345.34 252
16346.55 221
16347.76 234
16348.97 214
16350.18 206
16351.38 247
16352.59 242
16353.80 228
16355.01 254
16356.22 227
16357.43 234
16358.64 219
16359.84 238
16361.05 244
16362.26 267
16363.47 232
16364.68 243
16365.89 244
16367.10 244
16368.31 255
16369.52 226
16370.73 243
16371.93 212
16373.14 197
16374.35 214
16375.56 220
16376.77 180
16377.98 201
16379.19 227
16380.40 230
16381.61 240
16382.82 204
16384.03 212
16385.24 230
16386.45 201
16387.66 217
16388.87 208
16390.08 207
16391.29 239
16392.50 205
16393.71 217
16394.92 192
16396.13 223
16397.34 240
16398.55 214
16399.76 211
16400.97 224
16402.18 233
16403.39 227
16404.60 203
16405.81 171
16407.02 190
16408.23 198
16409.44 239
16410.65 193
16411.86 215
16413.08 219
16414.29 236
16415.50 231
16416.71 204
16417.92 216
16419.13 234
16420.34 202
16421.55 204
16422.76 233
16423.97 230
16425.19 220
16426.40 205
16427.61 208
16428.82 202
16430.03 210
16431.24 229
16432.45 206
16433.67 199
16434.88 204
16436.09 217
16437.30 194
16438.51 220
16439.72 187
16440.94 208
16442.15 217
16443.36 208
16444.57 218
16445.78 218
16446.99 197
16448.21 200
16449.42 194
16450.63 195
16451.84 229
16453.06 201
16454.27 208
16455.48 204
16456.69 239
16457.90 235
16459.12 200
16460.33 216
16461.54 232
16462.75 234
16463.97 210
16465.18 208
16466.39 209
16467.61 219
16468.82 211
16470.03 224
16471.24 189
16472.46 183
16473.67 224
16474.88 192
16476.10 208
16477.31 214
16478.52 226
16479.74 193
16480.95 210
16482.16 206
16483.38 212
16484.59 204
16485.80 201
16487.02 240
16488.23 190
16489.44 212
16490.66 215
16491.87 235
16493.08 220
16494.30 199
16495.51 229
16496.73 210
16497.94 227
16499.15 238
16500.37 210
16501.58 186
16502.80 180
16504.01 182
16505.22 184
16506.44 230
16507.65 214
16508.87 192
16510.08 209
16511.30 209
16512.51 210
16513.72 222
16514.94 223
16516.15 208
16517.37 225
16518.58 190
16519.80 193
16521.01 235
16522.23 196
16523.44 202
16524.66 193
16525.87 210
16527.09 202
16528.30 205
16529.52 221
16530.73 196
16531.95 189
16533.16 251
16534.38 246
16535.59 219
16536.81 191
16538.02 206
16539.24 241
16540.45 209
16541.67 208
16542.89 212
16544.10 219
16545.32 208
16546.53 197
16547.75 212
16548.96 218
16550.18 222
16551.40 208
16552.61 185
16553.83 176
16555.04 199
16556.26 210
16557.48 232
16558.69 214
16559.91 221
16561.12 219
16562.34 212
16563.56 205
16564.77 205
16565.99 210
16567.21 219
16568.42 198
16569.64 195
16570.86 222
16572.07 227
16573.29 224
16574.51 219
16575.72 198
16576.94 203
16578.16 210
16579.37 221
16580.59 234
16581.81 212
16583.02 205
16584.24 236
16585.46 237
16586.68 213
16587.89 226
16589.11 219
16590.33 203
16591.54 222
16592.76 230
16593.98 239
16595.20 236
16596.41 201
16597.63 236
16598.85 204
16600.07 240
16601.29 230
16602.50 241
16603.72 236
16604.94 220
16606.16 230
16607.37 247
16608.59 185
16609.81 228
16611.03 200
16612.25 233
16613.46 223
16614.68 200
16615.90 190
16617.12 209
16618.34 229
16619.56 198
16620.77 185
16621.99 187
16623.21 223
16624.43 193
16625.65 233
16626.87 204
16628.09 215
16629.30 222
16630.52 185
16631.74 190
16632.96 223
16634.18 217
16635.40 209
16636.62 183
16637.84 174
16639.06 189
16640.28 198
16641.49 200
16642.71 218
16643.93 222
16645.15 234
16646.37 199
16647.59 212
16648.81 228
16650.03 238
16651.25 186
16652.47 184
16653.69 196
16654.91 232
16656.13 224
16657.35 210
16658.57 204
16659.79 195
16661.01 206
16662.23 205
16663.45 178
16664.67 197
16665.89 189
16667.11 209
16668.33 196
16669.55 202
16670.77 191
16671.99 195
16673.21 217
16674.43 202
16675.65 224
16676.87 208
16678.09 224
16679.31 184
16680.53 179
16681.75 188
16682.97 205
16684.19 185
16685.42 192
16686.64 224
16687.86 205
16689.08 212
16690.30 184
16691.52 191
16692.74 191
16693.96 210
16695.18 224
16696.40 221
16697.63 232
16698.85 228
16700.07 214
16701.29 196
16702.51 238
16703.73 224
16704.95 198
16706.18 197
16707.40 227
16708.62 197
16709.84 209
16711.06 226
16712.28 180
16713.51 197
16714.73 178
16715.95 230
16717.17 224
16718.39 238
16719.62 229
16720.84 202
16722.06 250
16723.28 190
16724.50 176
16725.73 179
16726.95 200
16728.17 237
16729.39 204
16730.62 206
16731.84 216
16733.06 237
16734.28 182
16735.51 178
16736.73 188
16737.95 210
16739.18 232
16740.40 242
16741.62 193
16742.84 196
16744.07 202
16745.29 209
16746.51 244
16747.74 214
16748.96 224
16750.18 251
16751.41 221
16752.63 192
16753.85 189
16755.08 206
16756.30 237
16757.52 229
16758.75 189
16759.97 205
16761.19 198
16762.42 251
16763.64 236
16764.86 219
16766.09 206
16767.31 221
16768.54 226
16769.76 209
16770.98 192
16772.21 199
16773.43 201
16774.66 206
16775.88 202
16777.10 189
16778.33 194
16779.55 194
16780.78 170
16782.00 186
16783.22 221
16784.45 235
16785.67 189
16786.90 185
16788.12 199
16789.35 221
16790.57 225
16791.80 165
16793.02 201
16794.25 219
16795.47 222
16796.70 214
16797.92 237
16799.15 196
16800.37 180
16801.60 178
16802.82 210
16804.05 199
16805.27 194
16806.50 193
16807.72 168
16808.95 206
16810.17 186
16811.40 202
16812.62 189
16813.85 198
16815.07 210
16816.30 186
16817.53 184
16818.75 203
16819.98 197
16821.20 174
16822.43 188
16823.65 225
16824.88 188
16826.11 206
16827.33 197
16828.56 197
16829.78 188
16831.01 190
16832.24 187
16833.46 215
16834.69 191
16835.92 209
16837.14 188
16838.37 169
16839.60 189
16840.82 177
16842.05 191
16843.27 214
16844.50 221
16845.73 175
16846.96 214
16848.18 190
16849.41 179
16850.64 199
16851.86 213
16853.09 214
16854.32 211
16855.54 226
16856.77 208
16858.00 236
16859.22 210
16860.45 186
16861.68 202
16862.91 199
16864.13 222
16865.36 251
16866.59 219
16867.82 196
16869.04 232
16870.27 209
16871.50 204
16872.73 181
16873.95 200
16875.18 192
16876.41 222
16877.64 211
16878.87 189
16880.09 238
16881.32 232
16882.55 188
16883.78 210
16885.01 187
16886.23 249
16887.46 240
16888.69 216
16889.92 216
16891.15 214
16892.38 227
16893.60 212
16894.83 212
16896.06 227
16897.29 220
16898.52 223
16899.75 223
16900.98 225
16902.20 218
16903.43 206
16904.66 200
16905.89 227
16907.12 195
16908.35 191
16909.58 215
16910.81 232
16912.04 200
16913.26 228
16914.49 232
16915.72 199
16916.95 208
16918.18 197
16919.41 245
16920.64 179
16921.87 202
16923.10 221
16924.33 184
16925.56 217
16926.79 221
16928.02 229
16929.25 196
16930.48 188
16931.71 230
16932.94 217
16934.17 186
16935.40 208
16936.63 210
16937.86 204
16939.09 203
16940.32 239
16941.55 186
16942.78 200
16944.01 223
16945.24 221
16946.47 225
16947.70 257
16948.93 219
16950.16 193
16951.39 203
16952.62 218
16953.85 180
16955.08 196
16956.31 192
16957.54 203
16958.77 208
16960.01 218
16961.24 200
16962.47 225
16963.70 202
16964.93 203
16966.16 192
16967.39 198
16968.62 203
16969.85 193
16971.08 205
16972.32 220
16973.55 193
16974.78 222
16976.01 205
16977.24 208
16978.47 192
16979.70 170
16980.94 226
16982.17 230
16983.40 211
16984.63 193
16985.86 186
16987.10 209
16988.33 205
16989.56 203
16990.79 220
16992.02 224
16993.26 235
16994.49 187
16995.72 194
16996.95 190
16998.18 197
16999.42 227
17000.65 201
17001.88 228
17003.11 179
17004.35 229
17005.58 239
17006.81 217
17008.04 230
17009.28 219
17010.51 215
17011.74 198
17012.97 207
17014.21 174
17015.44 187
17016.67 197
17017.91 243
17019.14 208
17020.37 192
17021.60 230
17022.84 231
17024.07 199
17025.30 220
17026.54 210
17027.77 197
17029.00 179
17030.24 200
17031.47 192
17032.70 177
17033.94 172
17035.17 204
17036.41 237
17037.64 196
17038.87 174
17040.11 183
17041.34 190
17042.57 213
17043.81 196
17045.04 186
17046.28 179
17047.51 185
17048.74 178
17049.98 180
17051.21 204
17052.45 205
17053.68 268
17054.92 217
17056.15 185
17057.38 175
17058.62 205
17059.85 230
17061.09 225
17062.32 208
17063.56 185
17064.79 251
17066.03 203
17067.26 206
17068.50 215
17069.73 193
17070.97 182
17072.20 190
17073.44 200
17074.67 209
17075.91 175
17077.14 175
17078.38 173
17079.61 171
17080.85 181
17082.08 174
17083.32 199
17084.55 188
17085.79 225
17087.02 200
17088.26 197
17089.49 162
17090.73 186
17091.97 199
17093.20 202
17094.44 211
17095.67 174
17096.91 162
17098.14 202
17099.38 216
17100.62 199
17101.85 167
17103.09 162
17104.32 190
17105.56 186
17106.80 199
17108.03 182
17109.27 224
17110.51 242
17111.74 206
17112.98 183
17114.21 207
17115.45 242
17116.69 227
17117.92 194
17119.16 189
17120.40 199
17121.63 189
17122.87 191
17124.11 196
17125.34 158
17126.58 174
17127.82 190
17129.06 214
17130.29 207
17131.53 192
17132.77 177
17134.00 203
17135.24 187
17136.48 200
17137.72 184
17138.95 174
17140.19 202
17141.43 186
17142.67 222
17143.90 197
17145.14 196
17146.38 201
17147.62 219
17148.85 193
17150.09 177
17151.33 179
17152.57 181
17153.80 169
17155.04 180
17156.28 202
17157.52 193
17158.76 186
17159.99 203
17161.23 175
17162.47 191
17163.71 187
17164.95 194
17166.19 199
17167.42 185
17168.66 196
17169.90 191
17171.14 208
17172.38 198
17173.62 184
17174.86 206
17176.09 198
17177.33 213
17178.57 196
17179.81 194
17181.05 187
17182.29 176
17183.53 177
17184.77 180
17186.01 190
17187.24 219
17188.48 227
17189.72 196
17190.96 232
17192.20 196
17193.44 195
17194.68 226
17195.92 224
17197.16 181
17198.40 171
17199.64 209
17200.88 188
17202.12 206
17203.36 202
17204.60 178
17205.84 178
17207.08 204
17208.32 181
17209.56 191
17210.80 178
17212.04 188
17213.28 179
17214.52 169
17215.76 194
17217.00 184
17218.24 193
17219.48 187
17220.72 200
17221.96 174
17223.20 192
17224.44 163
17225.68 163
17226.92 177
17228.16 183
17229.40 184
17230.64 192
17231.88 178
17233.12 208
17234.36 204
17235.60 180
17236.85 219
17238.09 180
17239.33 193
17240.57 203
17241.81 186
17243.05 205
17244.29 177
17245.53 192
17246.77 174
17248.02 191
17249.26 183
17250.50 157
17251.74 196
17252.98 194
17254.22 199
17255.46 208
17256.71 170
17257.95 207
17259.19 203
17260.43 207
17261.67 186
17262.91 171
17264.16 178
17265.40 185
17266.64 209
17267.88 199
17269.12 173
17270.37 195
17271.61 199
17272.85 232
17274.09 202
17275.34 186
17276.58 169
17277.82 188
17279.06 194
17280.30 191
17281.55 187
17282.79 212
17284.03 189
17285.27 174
17286.52 201
17287.76 195
17289.00 206
17290.25 189
17291.49 180
17292.73 177
17293.97 191
17295.22 223
17296.46 166
17297.70 185
17298.95 188
17300.19 172
17301.43 176
17302.68 187
17303.92 187
17305.16 171
17306.41 178
17307.65 214
17308.89 197
17310.14 186
17311.38 177
17312.62 183
17313.87 202
17315.11 197
17316.36 176
17317.60 196
17318.84 191
17320.09 172
17321.33 192
17322.58 180
17323.82 175
17325.06 206
17326.31 181
17327.55 211
17328.80 204
17330.04 192
17331.28 191
17332.53 214
17333.77 213
17335.02 234
17336.26 186
17337.51 179
17338.75 189
17340.00 179
17341.24 199
17342.48 169
17343.73 159
17344.97 171
17346.22 192
17347.46 170
17348.71 165
17349.95 165
17351.20 179
17352.44 195
17353.69 164
17354.93 158
17356.18 183
17357.42 180
17358.67 203
17359.92 173
17361.16 226
17362.41 229
17363.65 203
17364.90 213
17366.14 159
17367.39 174
17368.63 208
17369.88 222
17371.13 174
17372.37 177
17373.62 206
17374.86 155
17376.11 174
17377.35 171
17378.60 159
17379.85 168
17381.09 188
17382.34 171
17383.59 176
17384.83 181
17386.08 183
17387.32 209
17388.57 187
17389.82 169
17391.06 193
17392.31 195
17393.56 190
17394.80 227
17396.05 194
17397.30 200
17398.54 211
17399.79 207
17401.04 210
17402.28 218
17403.53 168
17404.78 154
17406.02 200
17407.27 182
17408.52 206
17409.77 180
17411.01 170
17412.26 186
17413.51 173
17414.75 199
17416.00 166
17417.25 171
17418.50 180
17419.74 192
17420.99 178
17422.24 180
17423.49 180
17424.73 171
17425.98 192
17427.23 211
17428.48 179
17429.73 175
17430.97 209
17432.22 187
17433.47 180
17434.72 190
17435.97 192
17437.21 203
17438.46 200
17439.71 166
17440.96 177
17442.21 179
17443.45 181
17444.70 177
17445.95 191
17447.20 195
17448.45 200
17449.70 205
17450.95 187
17452.19 204
17453.44 193
17454.69 189
17455.94 162
17457.19 179
17458.44 210
17459.69 207
17460.94 194
17462.19 172
17463.43 154
17464.68 195
17465.93 179
17467.18 178
17468.43 209
17469.68 186
17470.93 203
17472.18 174
17473.43 185
17474.68 210
17475.93 204
17477.18 176
17478.43 185
17479.68 175
17480.93 194
17482.18 184
17483.43 181
17484.68 191
17485.93 197
17487.17 184
17488.42 192
17489.67 192
17490.92 202
17492.18 201
17493.43 182
17494.68 185
17495.93 166
17497.18 171
17498.43 195
17499.68 189
17500.93 170
17502.18 164
17503.43 202
17504.68 181
17505.93 186
17507.18 182
17508.43 166
17509.68 180
17510.93 181
17512.18 203
17513.43 167
17514.68 172
17515.94 195
17517.19 198
17518.44 208
17519.69 226
17520.94 185
17522.19 186
17523.44 180
17524.69 179
17525.94 203
17527.20 203
17528.45 173
17529.70 181
17530.95 165
17532.20 229
17533.45 184
17534.70 175
17535.96 206
17537.21 208
17538.46 186
17539.71 181
17540.96 215
17542.22 211
17543.47 202
17544.72 201
17545.97 211
17547.22 198
17548.48 201
17549.73 192
17550.98 193
17552.23 220
17553.48 192
17554.74 201
17555.99 208
17557.24 178
17558.49 198
17559.75 208
17561.00 207
17562.25 169
17563.50 175
17564.76 184
17566.01 197
17567.26 206
17568.52 222
17569.77 198
17571.02 210
17572.27 226
17573.53 201
17574.78 206
17576.03 177
17577.29 220
17578.54 189
17579.79 175
17581.05 216
17582.30 212
17583.55 211
17584.81 219
17586.06 210
17587.31 202
17588.57 195
17589.82 186
17591.07 201
17592.33 197
17593.58 186
17594.83 189
17596.09 195
17597.34 188
17598.60 199
17599.85 196
17601.10 211
17602.36 205
17603.61 182
17604.87 201
17606.12 192
17607.37 192
17608.63 211
17609.88 179
17611.14 206
17612.39 222
17613.65 195
17614.90 225
17616.16 206
17617.41 193
17618.66 205
17619.92 174
17621.17 208
17622.43 206
17623.68 170
17624.94 160
17626.19 167
17627.45 169
17628.70 191
17629.96 158
17631.21 176
17632.47 185
17633.72 175
17634.98 208
17636.23 210
17637.49 182
17638.74 189
17640.00 195
17641.26 184
17642.51 219
17643.77 202
17645.02 174
17646.28 192
17647.53 170
17648.79 196
17650.04 192
17651.30 171
17652.56 212
17653.81 214
17655.07 185
17656.32 191
17657.58 199
17658.84 197
17660.09 189
17661.35 176
17662.60 185
17663.86 165
17665.12 184
17666.37 179
17667.63 212
17668.89 205
17670.14 183
17671.40 197
17672.66 256
17673.91 200
17675.17 203
17676.43 211
17677.68 179
17678.94 210
17680.20 195
17681.45 192
17682.71 223
17683.97 201
17685.22 194
17686.48 206
17687.74 234
17688.99 190
17690.25 172
17691.51 181
17692.77 146
17694.02 196
17695.28 161
17696.54 188
17697.80 206
17699.05 197
17700.31 196
17701.57 172
17702.83 199
17704.08 203
17705.34 214
17706.60 164
17707.86 182
17709.11 160
17710.37 182
17711.63 179
17712.89 188
17714.15 200
17715.40 191
17716.66 195
17717.92 187
17719.18 179
17720.44 190
17721.70 200
17722.95 171
17724.21 184
17725.47 194
17726.73 178
17727.99 178
17729.25 186
17730.51 176
17731.76 176
17733.02 211
17734.28 213
17735.54 225
17736.80 190
17738.06 181
17739.32 173
17740.58 166
17741.83 188
17743.09 151
17744.35 173
17745.61 167
17746.87 191
17748.13 179
17749.39 180
17750.65 165
17751.91 177
17753.17 179
17754.43 186
17755.69 163
17756.95 176
17758.21 192
17759.47 198
17760.73 201
17761.98 198
17763.24 209
17764.50 190
17765.76 187
17767.02 144
17768.28 165
17769.54 185
17770.80 160
17772.06 162
17773.32 148
17774.58 173
17775.84 178
17777.11 211
17778.37 236
17779.63 189
17780.89 207
17782.15 199
17783.41 201
17784.67 165
17785.93 207
17787.19 210
17788.45 192
17789.71 157
17790.97 156
17792.23 174
17793.49 186
17794.75 200
17796.01 200
17797.28 153
17798.54 199
17799.80 201
17801.06 195
17802.32 207
17803.58 188
17804.84 206
17806.10 214
17807.37 204
17808.63 209
17809.89 186
17811.15 197
17812.41 206
17813.67 169
17814.93 195
17816.20 227
17817.46 208
17818.72 193
17819.98 192
17821.24 166
17822.50 206
17823.77 216
17825.03 185
17826.29 174
17827.55 200
17828.81 159
17830.08 176
17831.34 172
17832.60 212
17833.86 222
17835.13 212
17836.39 208
17837.65 176
17838.91 170
17840.18 187
17841.44 178
17842.70 192
17843.96 182
17845.23 186
17846.49 201
17847.75 209
17849.01 170
17850.28 188
17851.54 198
17852.80 179
17854.07 162
17855.33 153
17856.59 179
17857.86 191
17859.12 202
17860.38 175
17861.65 164
17862.91 181
17864.17 173
17865.44 151
17866.70 164
17867.96 188
17869.23 187
17870.49 177
17871.75 185
17873.02 184
17874.28 196
17875.54 208
17876.81 178
17878.07 155
17879.34 157
17880.60 172
17881.86 174
17883.13 206
17884.39 214
17885.66 192
17886.92 185
17888.18 196
17889.45 155
17890.71 134
17891.98 169
17893.24 177
17894.51 193
17895.77 157
17897.04 157
17898.30 176
17899.56 191
17900.83 193
17902.09 168
17903.36 184
17904.62 180
17905.89 202
17907.15 211
17908.42 171
17909.68 184
17910.95 152
17912.21 204
17913.48 207
17914.74 176
17916.01 171
17917.27 191
17918.54 170
17919.80 191
17921.07 190
17922.34 192
17923.60 207
17924.87 181
17926.13 176
17927.40 185
17928.66 219
17929.93 176
17931.19 197
17932.46 186
17933.73 163
17934.99 165
17936.26 171
17937.52 170
17938.79 186
17940.06 191
17941.32 197
17942.59 199
17943.85 204
17945.12 182
17946.39 187
17947.65 188
17948.92 194
17950.19 191
17951.45 196
17952.72 185
17953.99 151
17955.25 155
17956.52 187
17957.79 175
17959.05 184
17960.32 197
17961.59 166
17962.85 179
17964.12 226
17965.39 197
17966.65 183
17967.92 167
17969.19 208
17970.45 163
17971.72 157
17972.99 178
17974.26 198
17975.52 203
17976.79 189
17978.06 167
17979.33 169
17980.59 221
17981.86 183
17983.13 164
17984.40 159
17985.66 195
17986.93 164
17988.20 178
17989.47 158
17990.73 173
17992.00 160
17993.27 182
17994.54 176
17995.81 178
17997.07 159
17998.34 202
17999.61 214
18000.88 166
18002.15 158
18003.42 161
18004.68 158
18005.95 151
18007.22 201
18008.49 193
18009.76 191
18011.03 173
18012.30 174
18013.56 169
18014.83 174
18016.10 195
18017.37 148
18018.64 150
18019.91 145
18021.18 189
18022.45 203
18023.71 185
18024.98 174
18026.25 173
18027.52 189
18028.79 183
18030.06 205
18031.33 175
18032.60 152
18033.87 181
18035.14 178
18036.41 203
18037.68 175
18038.95 150
18040.22 178
18041.49 186
18042.76 184
18044.02 176
18045.29 182
18046.56 170
18047.83 188
18049.10 162
18050.37 148
18051.64 182
18052.91 207
18054.18 173
18055.45 155
18056.72 170
18057.99 172
18059.27 177
18060.54 173
18061.81 151
18063.08 151
18064.35 174
18065.62 179
18066.89 197
18068.16 164
18069.43 187
18070.70 198
18071.97 177
18073.24 173
18074.51 153
18075.78 154
18077.05 167
18078.32 189
18079.60 178
18080.87 147
18082.14 137
18083.41 175
18084.68 197
18085.95 190
18087.22 185
18088.49 191
18089.77 170
18091.04 173
18092.31 165
18093.58 179
18094.85 195
18096.12 203
18097.39 174
18098.67 160
18099.94 159
18101.21 178
18102.48 164
18103.75 167
18105.02 204
18106.30 180
18107.57 193
18108.84 203
18110.11 184
18111.38 166
18112.66 174
18113.93 182
18115.20 194
18116.47 183
18117.75 174
18119.02 178
18120.29 185
18121.56 194
18122.84 186
18124.11 196
18125.38 172
18126.65 167
18127.93 162
18129.20 159
18130.47 156
18131.74 183
18133.02 175
18134.29 176
18135.56 164
18136.84 186
18138.11 178
18139.38 164
18140.66 159
18141.93 171
18143.20 203
18144.48 198
18145.75 193
18147.02 194
18148.30 183
18149.57 174
18150.84 187
18152.12 171
18153.39 176
18154.66 186
18155.94 200
18157.21 202
18158.48 176
18159.76 212
18161.03 207
18162.31 179
18163.58 167
18164.85 195
18166.13 202
18167.40 177
18168.68 185
18169.95 179
18171.22 183
18172.50 180
18173.77 179
18175.05 189
18176.32 193
18177.60 182
18178.87 184
18180.15 172
18181.42 180
18182.69 178
18183.97 188
18185.24 212
18186.52 183
18187.79 168
18189.07 200
18190.34 190
18191.62 176
18192.89 180
18194.17 176
18195.44 192
18196.72 186
18197.99 199
18199.27 216
18200.54 219
18201.82 176
18203.09 196
18204.37 177
18205.65 166
18206.92 189
18208.20 186
18209.47 199
18210.75 151
18212.02 200
18213.30 176
18214.57 163
18215.85 174
18217.13 171
18218.40 205
18219.68 166
18220.95 182
18222.23 178
18223.51 180
18224.78 176
18226.06 176
18227.33 179
18228.61 173
18229.89 186
18231.16 202
18232.44 213
18233.72 213
18234.99 186
18236.27 205
18237.55 191
18238.82 174
18240.10 176
18241.38 186
18242.65 181
18243.93 207
18245.21 182
18246.48 156
18247.76 166
18249.04 169
18250.31 159
18251.59 194
18252.87 193
18254.15 169
18255.42 181
18256.70 180
18257.98 184
18259.25 187
18260.53 184
18261.81 185
18263.09 192
18264.36 190
18265.64 197
18266.92 201
18268.20 187
18269.47 188
18270.75 200
18272.03 232
18273.31 223
18274.59 229
18275.86 205
18277.14 184
18278.42 191
18279.70 165
18280.98 175
18282.25 165
18283.53 179
18284.81 163
18286.09 172
18287.37 184
18288.64 174
18289.92 180
18291.20 169
18292.48 224
18293.76 176
18295.04 194
18296.32 195
18297.59 178
18298.87 179
18300.15 213
18301.43 174
18302.71 183
18303.99 181
18305.27 194
18306.55 177
18307.83 193
18309.10 176
18310.38 184
18311.66 198
18312.94 166
18314.22 193
18315.50 174
18316.78 167
18318.06 168
18319.34 175
18320.62 172
18321.90 171
18323.18 187
18324.46 196
18325.74 203
18327.02 175
18328.30 177
18329.58 175
18330.86 162
18332.14 170
18333.41 172
18334.69 193
18335.97 177
18337.25 183
18338.54 180
18339.82 159
18341.10 175
18342.38 173
18343.66 187
18344.94 154
18346.22 169
18347.50 188
18348.78 177
18350.06 166
18351.34 178
18352.62 159
18353.90 167
18355.18 191
18356.46 183
18357.74 176
18359.02 172
18360.30 174
18361.58 165
18362.87 192
18364.15 198
18365.43 185
18366.71 194
18367.99 170
18369.27 183
18370.55 182
18371.83 175
18373.11 196
18374.40 182
18375.68 161
18376.96 170
18378.24 175
18379.52 196
18380.80 165
18382.08 186
18383.37 178
18384.65 188
18385.93 165
18387.21 180
18388.49 173
18389.78 171
18391.06 190
18392.34 182
18393.62 185
18394.90 174
18396.19 217
18397.47 191
18398.75 174
18400.03 176
18401.31 183
18402.60 195
18403.88 176
18405.16 171
18406.44 166
18407.73 162
18409.01 200
18410.29 218
18411.57 175
18412.86 167
18414.14 186
18415.42 206
18416.71 189
18417.99 168
18419.27 179
18420.55 206
18421.84 177
18423.12 179
18424.40 153
18425.69 179
18426.97 186
18428.25 189
18429.54 199
18430.82 173
18432.10 177
18433.39 151
18434.67 164
18435.95 152
18437.24 156
18438.52 173
18439.80 201
18441.09 162
18442.37 163
18443.66 178
18444.94 167
18446.22 181
18447.51 181
18448.79 177
18450.08 170
18451.36 184
18452.64 157
18453.93 151
18455.21 154
18456.50 147
18457.78 193
18459.06 205
18460.35 166
18461.63 153
18462.92 172
18464.20 208
18465.49 223
18466.77 184
18468.06 175
18469.34 183
18470.63 182
18471.91 149
18473.19 168
18474.48 178
18475.76 149
18477.05 185
18478.33 183
18479.62 160
18480.90 160
18482.19 183
18483.47 193
18484.76 174
18486.05 180
18487.33 181
18488.62 155
18489.90 169
18491.19 191
18492.47 193
18493.76 185
18495.04 201
18496.33 213
18497.61 186
18498.90 191
18500.19 175
18501.47 161
18502.76 169
18504.04 184
18505.33 193
18506.62 169
18507.90 178
18509.19 176
18510.47 174
18511.76 157
18513.05 173
18514.33 193
18515.62 194
18516.90 183
18518.19 185
18519.48 196
18520.76 182
18522.05 167
18523.34 168
18524.62 200
18525.91 180
18527.20 195
18528.48 176
18529.77 167
18531.06 186
18532.34 215
18533.63 203
18534.92 169
18536.21 205
18537.49 179
18538.78 183
18540.07 183
18541.35 187
18542.64 189
18543.93 184
18545.22 191
18546.50 182
18547.79 191
18549.08 211
18550.37 198
18551.65 173
18552.94 185
18554.23 188
18555.52 197
18556.80 189
18558.09 187
18559.38 185
18560.67 219
18561.95 206
18563.24 182
18564.53 177
18565.82 200
18567.11 191
18568.39 192
18569.68 173
18570.97 189
18572.26 190
18573.55 171
18574.84 186
18576.12 179
18577.41 179
18578.70 204
18579.99 230
18581.28 196
18582.57 173
18583.86 192
18585.14 212
18586.43 161
18587.72 161
18589.01 178
18590.30 189
18591.59 217
18592.88 205
18594.17 186
18595.46 174
18596.74 186
18598.03 198
18599.32 202
18600.61 199
18601.90 226
18603.19 192
18604.48 224
18605.77 171
18607.06 186
18608.35 192
18609.64 201
18610.93 188
18612.22 166
18613.51 197
18614.80 188
18616.09 154
18617.38 215
18618.67 221
18619.96 210
18621.25 208
18622.54 200
18623.83 210
18625.12 195
18626.41 209
18627.70 175
18628.99 177
18630.28 207
18631.57 207
18632.86 195
18634.15 189
18635.44 226
18636.73 189
18638.02 178
18639.31 180
18640.60 211
18641.89 191
18643.18 182
18644.47 195
18645.76 207
18647.06 198
18648.35 172
18649.64 208
18650.93 194
18652.22 219
18653.51 207
18654.80 167
18656.09 170
18657.38 184
18658.68 198
18659.97 190
18661.26 182
18662.55 184
18663.84 176
18665.13 168
18666.42 186
18667.72 211
18669.01 173
18670.30 192
18671.59 192
18672.88 175
18674.17 165
18675.47 189
18676.76 220
18678.05 200
18679.34 208
18680.63 181
18681.93 179
18683.22 153
18684.51 211
18685.80 188
18687.09 203
18688.39 219
18689.68 197
18690.97 185
18692.26 173
18693.56 192
18694.85 208
18696.14 178
18697.43 185
18698.73 177
18700.02 196
18701.31 174
18702.60 185
18703.90 180
18705.19 196
18706.48 189
18707.78 173
18709.07 199
18710.36 201
18711.66 205
18712.95 182
18714.24 180
18715.54 188
18716.83 181
18718.12 188
18719.42 186
18720.71 169
18722.00 178
18723.30 178
18724.59 163
18725.88 172
18727.18 169
18728.47 225
18729.76 192
18731.06 206
18732.35 202
18733.65 214
18734.94 196
18736.23 193
18737.53 169
18738.82 186
18740.12 195
18741.41 213
18742.70 188
18744.00 193
18745.29 164
18746.59 172
18747.88 188
18749.18 183
18750.47 192
18751.76 187
18753.06 215
18754.35 213
18755.65 168
18756.94 183
18758.24 202
18759.53 217
18760.83 205
18762.12 185
18763.42 180
18764.71 235
18766.01 188
18767.30 184
18768.60 164
18769.89 205
18771.19 180
18772.48 173
18773.78 211
18775.07 219
18776.37 199
18777.66 197
18778.96 220
18780.25 189
18781.55 204
18782.85 196
18784.14 181
18785.44 177
18786.73 208
18788.03 206
18789.32 222
18790.62 199
18791.92 194
18793.21 234
18794.51 235
18795.80 200
18797.10 219
18798.40 222
18799.69 221
18800.99 208
18802.28 191
18803.58 167
18804.88 220
18806.17 199
18807.47 206
18808.77 212
18810.06 209
18811.36 198
18812.66 186
18813.95 217
18815.25 231
18816.55 225
18817.84 217
18819.14 215
18820.44 215
18821.73 204
18823.03 202
18824.33 216
18825.62 221
18826.92 182
18828.22 215
18829.52 182
18830.81 205
18832.11 202
18833.41 193
18834.71 233
18836.00 219
18837.30 183
18838.60 165
18839.90 188
18841.19 193
18842.49 205
18843.79 161
18845.09 170
18846.38 189
18847.68 191
18848.98 189
18850.28 176
18851.58 174
18852.87 181
18854.17 191
18855.47 179
18856.77 143
18858.07 193
18859.36 191
18860.66 192
18861.96 188
18863.26 169
18864.56 171
18865.86 179
18867.15 169
18868.45 190
18869.75 190
18871.05 188
18872.35 178
18873.65 201
18874.95 180
18876.24 181
18877.54 206
18878.84 212
18880.14 170
18881.44 176
18882.74 165
18884.04 202
18885.34 197
18886.64 172
18887.94 165
18889.24 157
18890.53 200
18891.83 181
18893.13 199
18894.43 178
18895.73 197
18897.03 181
18898.33 200
18899.63 204
18900.93 202
18902.23 185
18903.53 174
18904.83 147
18906.13 151
18907.43 166
18908.73 163
18910.03 179
18911.33 182
18912.63 195
18913.93 181
18915.23 169
18916.53 177
18917.83 192
18919.13 158
18920.43 165
18921.73 185
18923.03 188
18924.33 174
18925.63 184
18926.93 160
18928.23 192
18929.53 161
18930.84 180
18932.14 215
18933.44 187
18934.74 182
18936.04 190
18937.34 190
18938.64 172
18939.94 180
18941.24 174
18942.54 174
18943.84 189
18945.15 177
18946.45 168
18947.75 198
18949.05 193
18950.35 157
18951.65 173
18952.95 220
18954.26 192
18955.56 183
18956.86 188
18958.16 158
18959.46 171
18960.76 182
18962.07 182
18963.37 178
18964.67 162
18965.97 185
18967.27 177
18968.57 172
18969.88 168
18971.18 173
18972.48 165
18973.78 161
18975.09 177
18976.39 142
18977.69 172
18978.99 191
18980.29 183
18981.60 188
18982.90 169
18984.20 186
18985.50 201
18986.81 166
18988.11 171
18989.41 151
18990.72 141
18992.02 152
18993.32 181
18994.62 162
18995.93 155
18997.23 178
18998.53 152
18999.84 155
19001.14 193
19002.44 152
19003.75 154
19005.05 194
19006.35 206
19007.66 188
19008.96 170
19010.26 177
19011.57 186
19012.87 162
19014.17 158
19015.48 169
19016.78 170
19018.08 150
19019.39 157
19020.69 162
19021.99 153
19023.30 178
19024.60 184
19025.91 183
19027.21 180
19028.51 191
19029.82 195
19031.12 184
19032.43 182
19033.73 188
19035.04 171
19036.34 162
19037.64 180
19038.95 151
19040.25 143
19041.56 141
19042.86 180
19044.17 164
19045.47 186
19046.78 158
19048.08 199
19049.39 195
19050.69 175
19052.00 180
19053.30 185
19054.61 156
19055.91 178
19057.22 170
19058.52 174
19059.83 171
19061.13 181
19062.44 162
19063.74 172
19065.05 192
19066.35 170
19067.66 169
19068.96 183
19070.27 169
19071.57 156
19072.88 175
19074.18 181
19075.49 179
19076.80 161
19078.10 164
19079.41 159
19080.71 169
19082.02 186
19083.33 149
19084.63 165
19085.94 145
19087.24 144
19088.55 141
19089.86 159
19091.16 163
19092.47 195
19093.77 169
19095.08 179
19096.39 191
19097.69 192
19099.00 159
19100.31 167
19101.61 172
19102.92 161
19104.23 183
19105.53 159
19106.84 173
19108.15 182
19109.45 161
19110.76 172
19112.07 175
19113.37 188
19114.68 164
19115.99 154
19117.30 161
19118.60 177
19119.91 186
19121.22 185
19122.52 181
19123.83 151
19125.14 140
19126.45 143
19127.75 167
19129.06 212
19130.37 149
19131.68 149
19132.98 150
19134.29 165
19135.60 175
19136.91 148
19138.22 170
19139.52 156
19140.83 168
19142.14 155
19143.45 201
19144.76 146
19146.06 161
19147.37 166
19148.68 154
19149.99 169
19151.30 135
19152.60 180
19153.91 184
19155.22 150
19156.53 174
19157.84 171
19159.15 168
19160.46 157
19161.76 165
19163.07 181
19164.38 150
19165.69 126
19167.00 143
19168.31 162
19169.62 166
19170.93 183
19172.23 166
19173.54 156
19174.85 173
19176.16 142
19177.47 167
19178.78 149
19180.09 139
19181.40 163
19182.71 174
19184.02 155
19185.33 154
19186.64 144
19187.95 160
19189.26 159
19190.57 148
19191.87 117
19193.18 129
19194.49 139
19195.80 156
19197.11 149
19198.42 152
19199.73 132
19201.04 158
19202.35 131
19203.66 168
19204.97 139
19206.28 157
19207.59 153
19208.90 156
19210.21 168
19211.53 187
19212.84 182
19214.15 133
19215.46 149
19216.77 147
19218.08 161
19219.39 169
19220.70 171
19222.01 159
19223.32 115
19224.63 150
19225.94 176
19227.25 141
19228.56 160
19229.87 171
19231.19 157
19232.50 178
19233.81 190
19235.12 179
19236.43 156
19237.74 163
19239.05 163
19240.36 134
19241.68 135
19242.99 147
19244.30 134
19245.61 148
19246.92 170
19248.23 161
19249.54 185
19250.86 165
19252.17 174
19253.48 176
19254.79 167
19256.10 161
19257.42 159
19258.73 162
19260.04 204
19261.35 151
19262.66 157
19263.98 167
19265.29 210
19266.60 187
19267.91 138
19269.22 148
19270.54 191
19271.85 178
19273.16 168
19274.47 164
19275.79 151
19277.10 154
19278.41 156
19279.72 172
19281.04 151
19282.35 147
19283.66 154
19284.98 174
19286.29 174
19287.60 128
19288.91 172
19290.23 160
19291.54 165
19292.85 157
19294.17 180
19295.48 163
19296.79 145
19298.11 170
19299.42 195
19300.73 155
19302.05 142
19303.36 148
19304.67 162
19305.99 138
19307.30 169
19308.61 150
19309.93 158
19311.24 142
19312.56 172
19313.87 155
19315.18 178
19316.50 174
19317.81 129
19319.13 152
19320.44 138
19321.75 164
19323.07 178
19324.38 135
19325.70 144
19327.01 141
19328.32 182
19329.64 177
19330.95 161
19332.27 161
19333.58 152
19334.90 159
19336.21 156
19337.53 138
19338.84 152
19340.16 170
19341.47 176
19342.79 151
19344.10 157
19345.42 187
19346.73 165
19348.05 174
19349.36 150
19350.68 150
19351.99 133
19353.31 158
19354.62 182
19355.94 164
19357.25 162
19358.57 168
19359.88 153
19361.20 148
19362.51 146
19363.83 163
19365.14 151
19366.46 165
19367.78 148
19369.09 178
19370.41 182
19371.72 153
19373.04 167
19374.35 173
19375.67 155
19376.99 174
19378.30 183
19379.62 158
19380.93 165
19382.25 166
19383.57 167
19384.88 159
19386.20 195
19387.52 156
19388.83 154
19390.15 156
19391.47 185
19392.78 156
19394.10 181
19395.42 153
19396.73 184
19398.05 174
19399.37 146
19400.68 173
19402.00 177
19403.32 156
19404.63 170
19405.95 175
19407.27 228
19408.58 172
19409.90 151
19411.22 153
19412.54 162
19413.85 154
19415.17 163
19416.49 170
19417.80 166
19419.12 159
19420.44 157
19421.76 130
19423.07 162
19424.39 175
19425.71 163
19427.03 161
19428.35 157
19429.66 171
19430.98 132
19432.30 162
19433.62 173
19434.93 164
19436.25 143
19437.57 148
19438.89 158
19440.21 158
19441.53 159
19442.84 174
19444.16 165
19445.48 161
19446.80 151
19448.12 170
19449.44 147
19450.75 156
19452.07 161
19453.39 147
19454.71 153
19456.03 147
19457.35 171
19458.67 138
19459.98 126
19461.30 154
19462.62 162
19463.94 172
19465.26 149
19466.58 155
19467.90 164
19469.22 156
19470.54 162
19471.86 157
19473.18 143
19474.49 177
19475.81 177
19477.13 165
19478.45 147
19479.77 177
19481.09 156
19482.41 150
19483.73 159
19485.05 155
19486.37 159
19487.69 157
19489.01 162
19490.33 166
19491.65 185
19492.97 163
19494.29 178
19495.61 164
19496.93 159
19498.25 164
19499.57 144
19500.89 155
19502.21 162
19503.53 151
19504.85 166
19506.17 153
19507.49 160
19508.81 159
19510.13 148
19511.45 137
19512.77 165
19514.09 159
19515.42 147
19516.74 163
19518.06 181
19519.38 175
19520.70 159
19522.02 134
19523.34 163
19524.66 173
19525.98 153
19527.30 165
19528.62 175
19529.95 145
19531.27 151
19532.59 145
19533.91 133
19535.23 162
19536.55 167
19537.87 169
19539.20 160
19540.52 131
19541.84 167
19543.16 167
19544.48 217
19545.80 161
19547.13 173
19548.45 160
19549.77 162
19551.09 144
19552.41 133
19553.74 141
19555.06 153
19556.38 150
19557.70 174
19559.02 158
19560.35 149
19561.67 153
19562.99 166
19564.31 164
19565.64 133
19566.96 156
19568.28 165
19569.60 183
19570.93 161
19572.25 156
19573.57 140
19574.89 143
19576.22 177
19577.54 147
19578.86 174
19580.18 138
19581.51 135
19582.83 149
19584.15 151
19585.48 158
19586.80 165
19588.12 168
19589.45 154
19590.77 152
19592.09 158
19593.42 144
19594.74 170
19596.06 168
19597.39 154
19598.71 144
19600.03 143
19601.36 160
19602.68 143
19604.00 140
19605.33 176
19606.65 210
19607.98 152
19609.30 151
19610.62 184
19611.95 167
19613.27 169
19614.60 147
19615.92 194
19617.24 164
19618.57 156
19619.89 130
19621.22 141
19622.54 145
19623.87 148
19625.19 164
19626.51 158
19627.84 141
19629.16 160
19630.49 152
19631.81 156
19633.14 136
19634.46 155
19635.79 138
19637.11 181
19638.44 162
19639.76 134
19641.09 163
19642.41 154
19643.74 168
19645.06 149
19646.39 186
19647.71 155
19649.04 137
19650.36 138
19651.69 170
19653.01 167
19654.34 174
19655.66 173
19656.99 178
19658.32 185
19659.64 179
19660.97 135
19662.29 151
19663.62 179
19664.94 133
19666.27 157
19667.60 136
19668.92 164
19670.25 140
19671.57 174
19672.90 175
19674.23 155
19675.55 151
19676.88 174
19678.20 163
19679.53 151
19680.86 142
19682.18 144
19683.51 166
19684.84 140
19686.16 150
19687.49 146
19688.82 143
19690.14 151
19691.47 136
19692.80 160
19694.12 161
19695.45 145
19696.78 146
19698.10 150
19699.43 156
19700.76 153
19702.08 170
19703.41 152
19704.74 125
19706.07 179
19707.39 152
19708.72 164
19710.05 175
19711.37 188
19712.70 159
19714.03 152
19715.36 158
19716.68 166
19718.01 144
19719.34 139
19720.67 150
19721.99 132
19723.32 125
19724.65 120
19725.98 158
19727.31 165
19728.63 171
19729.96 148
19731.29 158
19732.62 147
19733.95 175
19735.27 146
19736.60 158
19737.93 144
19739.26 149
19740.59 175
19741.92 166
19743.24 164
19744.57 151
19745.90 148
19747.23 157
19748.56 176
19749.89 175
19751.22 147
19752.54 131
19753.87 159
19755.20 144
19756.53 156
19757.86 170
19759.19 146
19760.52 153
19761.85 154
19763.18 131
19764.50 133
19765.83 147
19767.16 168
19768.49 146
19769.82 164
19771.15 207
19772.48 176
19773.81 174
19775.14 156
19776.47 151
19777.80 162
19779.13 171
19780.46 170
19781.79 153
19783.12 152
19784.45 152
19785.78 150
19787.11 170
19788.44 154
19789.77 147
19791.10 156
19792.43 165
19793.76 132
19795.09 134
19796.42 163
19797.75 147
19799.08 146
19800.41 152
19801.74 170
19803.07 165
19804.40 145
19805.73 165
19807.06 187
19808.39 158
19809.72 160
19811.05 135
19812.38 164
19813.71 175
19815.05 182
19816.38 181
19817.71 177
19819.04 179
19820.37 160
19821.70 166
19823.03 150
19824.36 148
19825.69 155
19827.03 167
19828.36 171
19829.69 145
19831.02 160
19832.35 166
19833.68 154
19835.01 157
19836.35 136
19837.68 126
19839.01 144
19840.34 153
19841.67 142
19843.00 132
19844.34 157
19845.67 151
19847.00 170
19848.33 159
19849.66 155
19851.00 157
19852.33 159
19853.66 165
19854.99 141
19856.32 154
19857.66 168
19858.99 183
19860.32 147
19861.65 155
19862.99 151
19864.32 145
19865.65 149
19866.98 156
19868.32 151
19869.65 158
19870.98 194
19872.31 167
19873.65 155
19874.98 145
19876.31 119
19877.65 136
19878.98 150
19880.31 149
19881.65 151
19882.98 145
19884.31 158
19885.64 168
19886.98 167
19888.31 176
19889.64 149
19890.98 139
19892.31 146
19893.64 136
19894.98 143
19896.31 122
19897.65 135
19898.98 161
19900.31 161
19901.65 163
19902.98 143
19904.31 165
19905.65 176
19906.98 178
19908.32 136
19909.65 141
19910.98 147
19912.32 156
19913.65 155
19914.99 160
19916.32 173
19917.66 152
19918.99 133
19920.32 129
19921.66 203
19922.99 186
19924.33 194
19925.66 170
19927.00 166
19928.33 152
19929.67 178
19931.00 181
19932.34 180
19933.67 137
19935.01 158
19936.34 153
19937.68 159
19939.01 143
19940.35 168
19941.68 149
19943.02 141
19944.35 176
19945.69 148
19947.02 165
19948.36 153
19949.69 179
19951.03 158
19952.36 157
19953.70 158
19955.03 162
19956.37 166
19957.71 159
19959.04 130
19960.38 136
19961.71 176
19963.05 157
19964.38 155
19965.72 168
19967.06 156
19968.39 149
19969.73 167
19971.06 161
19972.40 199
19973.74 146
19975.07 153
19976.41 149
19977.75 156
19979.08 133
19980.42 174
19981.75 159
19983.09 155
19984.43 154
19985.76 147
19987.10 151
19988.44 163
19989.77 161
19991.11 161
19992.45 132
19993.78 161
19995.12 168
19996.46 149
19997.80 161
19999.13 146
20000.47 168
20001.81 168
20003.14 144
20004.48 141
20005.82 162
20007.16 152
20008.49 133
20009.83 148
20011.17 159
20012.51 145
20013.84 147
20015.18 163
20016.52 144
20017.86 175
20019.19 150
20020.53 164
20021.87 156
20023.21 148
20024.55 175
20025.88 160
20027.22 174
20028.56 140
20029.90 152
20031.24 153
20032.57 133
20033.91 141
20035.25 134
20036.59 143
20037.93 120
20039.26 140
20040.60 137
20041.94 138
20043.28 138
20044.62 138
20045.96 142
20047.30 160
20048.63 158
20049.97 163
20051.31 165
20052.65 172
20053.99 136
20055.33 130
20056.67 175
20058.01 165
20059.35 126
20060.69 161
20062.02 156
20063.36 167
20064.70 175
20066.04 171
20067.38 190
20068.72 174
20070.06 137
20071.40 136
20072.74 139
20074.08 148
20075.42 150
20076.76 172
20078.10 156
20079.44 134
20080.78 183
20082.12 169
20083.46 167
20084.80 154
20086.14 156
20087.48 164
20088.82 173
20090.16 152
20091.50 142
20092.84 162
20094.18 154
20095.52 138
20096.86 161
20098.20 193
20099.54 154
20100.88 149
20102.22 153
20103.56 157
20104.90 173
20106.24 166
20107.58 153
20108.92 140
20110.26 156
20111.60 161
20112.95 149
20114.29 176
20115.63 196
20116.97 154
20118.31 174
20119.65 140
20120.99 144
20122.33 144
20123.67 149
20125.02 184
20126.36 149
20127.70 154
20129.04 158
20130.38 158
20131.72 170
20133.06 151
20134.41 170
20135.75 184
