# Supplementary material for: MALDI-TOF MS typing enables the classification of brewing yeasts of the genus Saccharomyces to major beer styles
Source: PLoS One. 2017 Aug 9;12(8):e0181694. doi: 10.1371/journal.pone.0181694 (PMC5549903; doi:10.1371/journal.pone.0181694)
Supplement: S12 File — The directory includes 90 raw files and was zipped to “.zip”; the folder has three strains with 30 spectra per strain; S1 Text explains the raw files with an example and Table 1 represents the yeast strains used within the experiment. (ZIP) [file pone.0181694.s015.zip › 34-36/30625-71-Dias-Dias-Dias-YPG-18h-E-E_2015-08-13__0_C7_1.dat]

1999.93 2328
2000.35 2435
2000.77 2170
2001.19 2141
2001.61 1956
2002.03 2172
2002.46 2076
2002.88 2021
2003.30 2432
2003.72 2172
2004.14 2095
2004.57 2160
2004.99 2177
2005.41 2102
2005.83 2029
2006.25 2197
2006.68 2289
2007.10 2215
2007.52 2413
2007.94 2380
2008.37 2407
2008.79 2198
2009.21 2316
2009.63 2545
2010.06 2641
2010.48 2419
2010.90 2302
2011.32 2485
2011.75 2534
2012.17 2338
2012.59 2180
2013.02 2190
2013.44 2189
2013.86 2091
2014.29 2033
2014.71 2058
2015.13 1990
2015.55 2030
2015.98 2127
2016.40 2040
2016.82 2137
2017.25 2359
2017.67 2369
2018.10 2367
2018.52 2362
2018.94 2600
2019.37 2706
2019.79 2682
2020.21 2658
2020.64 2653
2021.06 2692
2021.48 2649
2021.91 2939
2022.33 2966
2022.76 2859
2023.18 2813
2023.60 2698
2024.03 2624
2024.45 2437
2024.88 2433
2025.30 2375
2025.73 2204
2026.15 2131
2026.57 2314
2027.00 2132
2027.42 2066
2027.85 2043
2028.27 2013
2028.70 2029
2029.12 1969
2029.55 1958
2029.97 2008
2030.40 2097
2030.82 1984
2031.24 1969
2031.67 2138
2032.09 2015
2032.52 1941
2032.94 1955
2033.37 1802
2033.79 1820
2034.22 1893
2034.65 2142
2035.07 2236
2035.50 2074
2035.92 2002
2036.35 2150
2036.77 2089
2037.20 2083
2037.62 2031
2038.05 2027
2038.47 2040
2038.90 2125
2039.33 2144
2039.75 2278
2040.18 2329
2040.60 2283
2041.03 2487
2041.45 2363
2041.88 2364
2042.31 2190
2042.73 2210
2043.16 2338
2043.58 2338
2044.01 2226
2044.44 2134
2044.86 2222
2045.29 2250
2045.72 2259
2046.14 2254
2046.57 2145
2047.00 2199
2047.42 2108
2047.85 2028
2048.28 2260
2048.70 2162
2049.13 2144
2049.56 2037
2049.98 1991
2050.41 2128
2050.84 2090
2051.26 2165
2051.69 1985
2052.12 2047
2052.54 2124
2052.97 2006
2053.40 1977
2053.83 1940
2054.25 1935
2054.68 2058
2055.11 1968
2055.53 1967
2055.96 1916
2056.39 1929
2056.82 2043
2057.24 2194
2057.67 2093
2058.10 2072
2058.53 2027
2058.96 2058
2059.38 1965
2059.81 1925
2060.24 1986
2060.67 2055
2061.10 2014
2061.52 2066
2061.95 1904
2062.38 1970
2062.81 2083
2063.24 1985
2063.66 2085
2064.09 1955
2064.52 2018
2064.95 2032
2065.38 2121
2065.81 2246
2066.23 2073
2066.66 2116
2067.09 2168
2067.52 2184
2067.95 2165
2068.38 2164
2068.81 2214
2069.23 2274
2069.66 2056
2070.09 2107
2070.52 2121
2070.95 2307
2071.38 2069
2071.81 1954
2072.24 2113
2072.67 2167
2073.10 1992
2073.53 2019
2073.95 1973
2074.38 1980
2074.81 1978
2075.24 2040
2075.67 2220
2076.10 2109
2076.53 2166
2076.96 2269
2077.39 2159
2077.82 2173
2078.25 2377
2078.68 2391
2079.11 2219
2079.54 2270
2079.97 2389
2080.40 2461
2080.83 2383
2081.26 2360
2081.69 2273
2082.12 2226
2082.55 2367
2082.98 2439
2083.41 2364
2083.84 2140
2084.27 2296
2084.70 2384
2085.13 2279
2085.56 2345
2085.99 2353
2086.42 2133
2086.85 2141
2087.29 2223
2087.72 2052
2088.15 2208
2088.58 2218
2089.01 2038
2089.44 2243
2089.87 2206
2090.30 2255
2090.73 2240
2091.16 2307
2091.59 2227
2092.03 2267
2092.46 2331
2092.89 2548
2093.32 2587
2093.75 2752
2094.18 3017
2094.61 2921
2095.05 3055
2095.48 3205
2095.91 3329
2096.34 3158
2096.77 3089
2097.20 3088
2097.63 3143
2098.07 2920
2098.50 2843
2098.93 2537
2099.36 2413
2099.79 2179
2100.23 2222
2100.66 2104
2101.09 2388
2101.52 2312
2101.95 1996
2102.39 2121
2102.82 2047
2103.25 2125
2103.68 2211
2104.12 2254
2104.55 2103
2104.98 2074
2105.41 2083
2105.85 2211
2106.28 2086
2106.71 2012
2107.14 2079
2107.58 2203
2108.01 2260
2108.44 2156
2108.88 2031
2109.31 2274
2109.74 2343
2110.18 2172
2110.61 2289
2111.04 2271
2111.47 2156
2111.91 2193
2112.34 2184
2112.77 2096
2113.21 2296
2113.64 2234
2114.07 2311
2114.51 2045
2114.94 2266
2115.37 2256
2115.81 2062
2116.24 2096
2116.68 1974
2117.11 2127
2117.54 1966
2117.98 1858
2118.41 1858
2118.85 1861
2119.28 1998
2119.71 1928
2120.15 1953
2120.58 2022
2121.02 1848
2121.45 2083
2121.88 2064
2122.32 1965
2122.75 2001
2123.19 2143
2123.62 2056
2124.06 2050
2124.49 2006
2124.92 2121
2125.36 2109
2125.79 2135
2126.23 2224
2126.66 2084
2127.10 2101
2127.53 2003
2127.97 2139
2128.40 2230
2128.84 2007
2129.27 2149
2129.71 2056
2130.14 1961
2130.58 2030
2131.01 2187
2131.45 2250
2131.88 2268
2132.32 2378
2132.75 2567
2133.19 2375
2133.63 2396
2134.06 2568
2134.50 2536
2134.93 2554
2135.37 2377
2135.80 2563
2136.24 2471
2136.67 2435
2137.11 2450
2137.55 2439
2137.98 2565
2138.42 2461
2138.85 2628
2139.29 2554
2139.73 2465
2140.16 2527
2140.60 2425
2141.03 2202
2141.47 2092
2141.91 2204
2142.34 2285
2142.78 2276
2143.22 2211
2143.65 2234
2144.09 2103
2144.53 2080
2144.96 1959
2145.40 1880
2145.84 1962
2146.27 1849
2146.71 1881
2147.15 1926
2147.58 2001
2148.02 1936
2148.46 2143
2148.89 2102
2149.33 2171
2149.77 2273
2150.21 2260
2150.64 2158
2151.08 2374
2151.52 2597
2151.95 2680
2152.39 2864
2152.83 2790
2153.27 2677
2153.70 2764
2154.14 2733
2154.58 2668
2155.02 2511
2155.45 2320
2155.89 2185
2156.33 2241
2156.77 2131
2157.21 2174
2157.64 2191
2158.08 2017
2158.52 2050
2158.96 1892
2159.40 2072
2159.83 2262
2160.27 2134
2160.71 2022
2161.15 2152
2161.59 2161
2162.02 2189
2162.46 2164
2162.90 2274
2163.34 2204
2163.78 2078
2164.22 2106
2164.66 2128
2165.09 2209
2165.53 2195
2165.97 2154
2166.41 2264
2166.85 2293
2167.29 2150
2167.73 2417
2168.17 2349
2168.60 2251
2169.04 2290
2169.48 2234
2169.92 2294
2170.36 2417
2170.80 2433
2171.24 2336
2171.68 2410
2172.12 2496
2172.56 2416
2173.00 2395
2173.44 2492
2173.88 2580
2174.32 2366
2174.76 2418
2175.20 2449
2175.64 2333
2176.07 2484
2176.51 2502
2176.95 2333
2177.39 2231
2177.83 2208
2178.27 2298
2178.71 2443
2179.15 2555
2179.59 2577
2180.03 2640
2180.47 2537
2180.92 2371
2181.36 2397
2181.80 2293
2182.24 2275
2182.68 2278
2183.12 2355
2183.56 2348
2184.00 2308
2184.44 2286
2184.88 2278
2185.32 2148
2185.76 2062
2186.20 2109
2186.64 2074
2187.08 2181
2187.52 2205
2187.97 2371
2188.41 2503
2188.85 2511
2189.29 2662
2189.73 2665
2190.17 2619
2190.61 2788
2191.05 2799
2191.49 2886
2191.94 2738
2192.38 2772
2192.82 2589
2193.26 2479
2193.70 2405
2194.14 2478
2194.58 2473
2195.03 2657
2195.47 2539
2195.91 2444
2196.35 2519
2196.79 2399
2197.24 2548
2197.68 2430
2198.12 2448
2198.56 2583
2199.00 2562
2199.45 2686
2199.89 2445
2200.33 2483
2200.77 2341
2201.21 2407
2201.66 2324
2202.10 2411
2202.54 2180
2202.98 2444
2203.43 2413
2203.87 2313
2204.31 2322
2204.75 2185
2205.20 2148
2205.64 2290
2206.08 2075
2206.53 2227
2206.97 2335
2207.41 2197
2207.85 2387
2208.30 2458
2208.74 2315
2209.18 2358
2209.63 2637
2210.07 2660
2210.51 2725
2210.96 2729
2211.40 2545
2211.84 2660
2212.29 2561
2212.73 2617
2213.17 2591
2213.62 2603
2214.06 2499
2214.50 2363
2214.95 2468
2215.39 2392
2215.84 2358
2216.28 2363
2216.72 2258
2217.17 2360
2217.61 2483
2218.05 2431
2218.50 2514
2218.94 2258
2219.39 2272
2219.83 2410
2220.28 2381
2220.72 2099
2221.16 2362
2221.61 2403
2222.05 2342
2222.50 2635
2222.94 2902
2223.39 3076
2223.83 3274
2224.28 3572
2224.72 3994
2225.16 4138
2225.61 4653
2226.05 5088
2226.50 5358
2226.94 5336
2227.39 5263
2227.83 4976
2228.28 4753
2228.72 4692
2229.17 4330
2229.61 3927
2230.06 3601
2230.50 3287
2230.95 3233
2231.40 3229
2231.84 3177
2232.29 2910
2232.73 2852
2233.18 3159
2233.62 2880
2234.07 2919
2234.51 2991
2234.96 3037
2235.41 3047
2235.85 3160
2236.30 3132
2236.74 3295
2237.19 3164
2237.63 2903
2238.08 2963
2238.53 2918
2238.97 2998
2239.42 3014
2239.86 3191
2240.31 3227
2240.76 3308
2241.20 3271
2241.65 3248
2242.10 3057
2242.54 3040
2242.99 3167
2243.44 2943
2243.88 2806
2244.33 2661
2244.78 2681
2245.22 2620
2245.67 2536
2246.12 2498
2246.56 2512
2247.01 2481
2247.46 2426
2247.90 2406
2248.35 2415
2248.80 2457
2249.24 2378
2249.69 2335
2250.14 2316
2250.59 2437
2251.03 2401
2251.48 2227
2251.93 2429
2252.38 2457
2252.82 2452
2253.27 2393
2253.72 2327
2254.17 2226
2254.61 2392
2255.06 2421
2255.51 2374
2255.96 2199
2256.40 2081
2256.85 2168
2257.30 2129
2257.75 2411
2258.20 2321
2258.64 2210
2259.09 2284
2259.54 2407
2259.99 2431
2260.44 2233
2260.88 2254
2261.33 2418
2261.78 2405
2262.23 2444
2262.68 2569
2263.13 2658
2263.58 2889
2264.02 2805
2264.47 2729
2264.92 2724
2265.37 2722
2265.82 2857
2266.27 2844
2266.72 2730
2267.17 2873
2267.61 3058
2268.06 2972
2268.51 2876
2268.96 2684
2269.41 2644
2269.86 2854
2270.31 2841
2270.76 3093
2271.21 2841
2271.66 2788
2272.11 2961
2272.56 3153
2273.00 2810
2273.45 2755
2273.90 2892
2274.35 2979
2274.80 2760
2275.25 2678
2275.70 2632
2276.15 2504
2276.60 2501
2277.05 2559
2277.50 2287
2277.95 2443
2278.40 2503
2278.85 2419
2279.30 2546
2279.75 2690
2280.20 2475
2280.65 2327
2281.10 2472
2281.55 2584
2282.00 2568
2282.45 2695
2282.90 2683
2283.35 2809
2283.81 2700
2284.26 2719
2284.71 2726
2285.16 2711
2285.61 2602
2286.06 2622
2286.51 2676
2286.96 2750
2287.41 2644
2287.86 2521
2288.31 2641
2288.76 2657
2289.22 2730
2289.67 3121
2290.12 3150
2290.57 3366
2291.02 3794
2291.47 4026
2291.92 4196
2292.37 4352
2292.83 4834
2293.28 4918
2293.73 4988
2294.18 4920
2294.63 5183
2295.08 4701
2295.53 4496
2295.99 4473
2296.44 4397
2296.89 4316
2297.34 4273
2297.79 4038
2298.25 3519
2298.70 3443
2299.15 3325
2299.60 3255
2300.05 3097
2300.51 3104
2300.96 3009
2301.41 2853
2301.86 2752
2302.32 2762
2302.77 2703
2303.22 2740
2303.67 2669
2304.13 2749
2304.58 2544
2305.03 2654
2305.48 2580
2305.94 2615
2306.39 2625
2306.84 2707
2307.29 2667
2307.75 2421
2308.20 2482
2308.65 2611
2309.11 2556
2309.56 2487
2310.01 2549
2310.47 2802
2310.92 2904
2311.37 2980
2311.83 2991
2312.28 2899
2312.73 3091
2313.19 3075
2313.64 3040
2314.09 3112
2314.55 2999
2315.00 2961
2315.45 2734
2315.91 2849
2316.36 2723
2316.81 2556
2317.27 2821
2317.72 2732
2318.18 2631
2318.63 2737
2319.08 2675
2319.54 2635
2319.99 2810
2320.45 2898
2320.90 2803
2321.35 2764
2321.81 2836
2322.26 2827
2322.72 2585
2323.17 2507
2323.63 2631
2324.08 2663
2324.54 2622
2324.99 2595
2325.44 2431
2325.90 2319
2326.35 2429
2326.81 2340
2327.26 2424
2327.72 2508
2328.17 2345
2328.63 2580
2329.08 2499
2329.54 2632
2329.99 2532
2330.45 2577
2330.90 2637
2331.36 2636
2331.81 2592
2332.27 2858
2332.72 2742
2333.18 2735
2333.64 2729
2334.09 2744
2334.55 2731
2335.00 2675
2335.46 2682
2335.91 2577
2336.37 2410
2336.82 2489
2337.28 2630
2337.74 2663
2338.19 2784
2338.65 2526
2339.10 2541
2339.56 2753
2340.02 2686
2340.47 2853
2340.93 3015
2341.38 3079
2341.84 3042
2342.30 3171
2342.75 3382
2343.21 3456
2343.67 3476
2344.12 3586
2344.58 3291
2345.04 3423
2345.49 3240
2345.95 3132
2346.41 3019
2346.86 2981
2347.32 2918
2347.78 3036
2348.23 2860
2348.69 2818
2349.15 3014
2349.60 2979
2350.06 3022
2350.52 2819
2350.97 2855
2351.43 2728
2351.89 2964
2352.35 2949
2352.80 2866
2353.26 2749
2353.72 2902
2354.18 2704
2354.63 2831
2355.09 2967
2355.55 2873
2356.01 2720
2356.46 2674
2356.92 2738
2357.38 2512
2357.84 2571
2358.29 2606
2358.75 2540
2359.21 2578
2359.67 2506
2360.13 2649
2360.58 2536
2361.04 2655
2361.50 2592
2361.96 2745
2362.42 2834
2362.88 2855
2363.33 2928
2363.79 2872
2364.25 2939
2364.71 3021
2365.17 2987
2365.63 2972
2366.08 3091
2366.54 3092
2367.00 3034
2367.46 2806
2367.92 2820
2368.38 2971
2368.84 2857
2369.30 2911
2369.75 3129
2370.21 3161
2370.67 3079
2371.13 2786
2371.59 2918
2372.05 2976
2372.51 2828
2372.97 2892
2373.43 2707
2373.89 3064
2374.35 2891
2374.81 2734
2375.27 2633
2375.72 2573
2376.18 2665
2376.64 2639
2377.10 2514
2377.56 2477
2378.02 2666
2378.48 2666
2378.94 2472
2379.40 2577
2379.86 2439
2380.32 2605
2380.78 2719
2381.24 2745
2381.70 2594
2382.16 2410
2382.62 2523
2383.08 2569
2383.54 2658
2384.00 2511
2384.46 2419
2384.92 2474
2385.39 2472
2385.85 2553
2386.31 2579
2386.77 2429
2387.23 2488
2387.69 2507
2388.15 2602
2388.61 2502
2389.07 2494
2389.53 2655
2389.99 2484
2390.45 2584
2390.91 2553
2391.38 2355
2391.84 2484
2392.30 2667
2392.76 2606
2393.22 2590
2393.68 2411
2394.14 2541
2394.60 2512
2395.06 2492
2395.53 2429
2395.99 2295
2396.45 2312
2396.91 2257
2397.37 2345
2397.83 2293
2398.30 2326
2398.76 2268
2399.22 2267
2399.68 2533
2400.14 2392
2400.61 2403
2401.07 2417
2401.53 2596
2401.99 2507
2402.45 2405
2402.92 2511
2403.38 2516
2403.84 2388
2404.30 2348
2404.76 2430
2405.23 2557
2405.69 2406
2406.15 2429
2406.61 2533
2407.08 2815
2407.54 2705
2408.00 2665
2408.46 2655
2408.93 2691
2409.39 2620
2409.85 2753
2410.32 2572
2410.78 2655
2411.24 2636
2411.70 2499
2412.17 2443
2412.63 2544
2413.09 2548
2413.56 2259
2414.02 2140
2414.48 2151
2414.95 2366
2415.41 2507
2415.87 2499
2416.34 2360
2416.80 2520
2417.26 2513
2417.73 2429
2418.19 2579
2418.65 2737
2419.12 2761
2419.58 2912
2420.05 2961
2420.51 2855
2420.97 2579
2421.44 2786
2421.90 2739
2422.37 2807
2422.83 2794
2423.29 2811
2423.76 2775
2424.22 2871
2424.69 2777
2425.15 2857
2425.62 2998
2426.08 2790
2426.54 2907
2427.01 3100
2427.47 3355
2427.94 3204
2428.40 3404
2428.87 3585
2429.33 3611
2429.80 3666
2430.26 3806
2430.73 3618
2431.19 3546
2431.66 3510
2432.12 3269
2432.59 3144
2433.05 3009
2433.52 2935
2433.98 2725
2434.45 2811
2434.91 2796
2435.38 2875
2435.84 2808
2436.31 2872
2436.77 2853
2437.24 2655
2437.70 2896
2438.17 2717
2438.63 2901
2439.10 2986
2439.57 2974
2440.03 3048
2440.50 3207
2440.96 3408
2441.43 3403
2441.89 3433
2442.36 3574
2442.83 3597
2443.29 3508
2443.76 3436
2444.22 3375
2444.69 3327
2445.16 3380
2445.62 3246
2446.09 2923
2446.56 2824
2447.02 2734
2447.49 2705
2447.96 2489
2448.42 2478
2448.89 2651
2449.35 2472
2449.82 2315
2450.29 2292
2450.75 2336
2451.22 2347
2451.69 2168
2452.16 2236
2452.62 2402
2453.09 2566
2453.56 2723
2454.02 2632
2454.49 2661
2454.96 2659
2455.42 2639
2455.89 2785
2456.36 2660
2456.83 2465
2457.29 2456
2457.76 2363
2458.23 2539
2458.70 2538
2459.16 2491
2459.63 2497
2460.10 2388
2460.57 2414
2461.03 2320
2461.50 2328
2461.97 2357
2462.44 2561
2462.91 2476
2463.37 2519
2463.84 2593
2464.31 2509
2464.78 2385
2465.25 2425
2465.71 2667
2466.18 2765
2466.65 2668
2467.12 2683
2467.59 2694
2468.06 2618
2468.52 2570
2468.99 2520
2469.46 2675
2469.93 2818
2470.40 2906
2470.87 2821
2471.34 2877
2471.80 2760
2472.27 2782
2472.74 2881
2473.21 2804
2473.68 2915
2474.15 2935
2474.62 2688
2475.09 2686
2475.56 2619
2476.02 2737
2476.49 2615
2476.96 2434
2477.43 2539
2477.90 2562
2478.37 2519
2478.84 2684
2479.31 2634
2479.78 2826
2480.25 2670
2480.72 2756
2481.19 3007
2481.66 3106
2482.13 3009
2482.60 3056
2483.07 3347
2483.54 3419
2484.01 3254
2484.48 3209
2484.95 3429
2485.42 3395
2485.89 3253
2486.36 3179
2486.83 3179
2487.30 2951
2487.77 2990
2488.24 3029
2488.71 2793
2489.18 2856
2489.65 2620
2490.12 2440
2490.59 2651
2491.06 2447
2491.53 2328
2492.00 2525
2492.47 2723
2492.94 2451
2493.41 2460
2493.88 2465
2494.36 2350
2494.83 2604
2495.30 2596
2495.77 2493
2496.24 2552
2496.71 2584
2497.18 2510
2497.65 2469
2498.12 2457
2498.60 2545
2499.07 2777
2499.54 2645
2500.01 2882
2500.48 2614
2500.95 2448
2501.42 2576
2501.90 2487
2502.37 2383
2502.84 2444
2503.31 2470
2503.78 2340
2504.25 2486
2504.73 2406
2505.20 2392
2505.67 2514
2506.14 2490
2506.61 2681
2507.09 2586
2507.56 2662
2508.03 2612
2508.50 2643
2508.97 2726
2509.45 2752
2509.92 2974
2510.39 2995
2510.86 2967
2511.34 3090
2511.81 3076
2512.28 3092
2512.75 3062
2513.23 2889
2513.70 2800
2514.17 3013
2514.65 2884
2515.12 2847
2515.59 2887
2516.06 2833
2516.54 2934
2517.01 2920
2517.48 2661
2517.96 2790
2518.43 2726
2518.90 2843
2519.38 2695
2519.85 2528
2520.32 2553
2520.80 2766
2521.27 2746
2521.74 2691
2522.22 2582
2522.69 2510
2523.16 2647
2523.64 2670
2524.11 2546
2524.58 2337
2525.06 2518
2525.53 2491
2526.01 2665
2526.48 2550
2526.95 2479
2527.43 2625
2527.90 2539
2528.38 2513
2528.85 2687
2529.32 2571
2529.80 2571
2530.27 2612
2530.75 2514
2531.22 2488
2531.70 2674
2532.17 2736
2532.64 2844
2533.12 2688
2533.59 2666
2534.07 2611
2534.54 2667
2535.02 2653
2535.49 2689
2535.97 2585
2536.44 2505
2536.92 2546
2537.39 2648
2537.87 2831
2538.34 2719
2538.82 2764
2539.29 2911
2539.77 2613
2540.24 2494
2540.72 2582
2541.19 2703
2541.67 2738
2542.14 2755
2542.62 2806
2543.09 2666
2543.57 2588
2544.04 2590
2544.52 2716
2545.00 2698
2545.47 2673
2545.95 2647
2546.42 2731
2546.90 3112
2547.37 3209
2547.85 3188
2548.33 3354
2548.80 3665
2549.28 3883
2549.75 3568
2550.23 3788
2550.71 3715
2551.18 3735
2551.66 3669
2552.14 3645
2552.61 3724
2553.09 3613
2553.57 3572
2554.04 3618
2554.52 3449
2554.99 3526
2555.47 3580
2555.95 3490
2556.42 3714
2556.90 3726
2557.38 3840
2557.86 4045
2558.33 3812
2558.81 3685
2559.29 3608
2559.76 3581
2560.24 3433
2560.72 3284
2561.19 3115
2561.67 2932
2562.15 2602
2562.63 2603
2563.10 2494
2563.58 2517
2564.06 2682
2564.54 2545
2565.01 2479
2565.49 2331
2565.97 2452
2566.45 2361
2566.92 2416
2567.40 2520
2567.88 2348
2568.36 2573
2568.83 2468
2569.31 2579
2569.79 2571
2570.27 2570
2570.75 2682
2571.22 2533
2571.70 2553
2572.18 2404
2572.66 2571
2573.14 2829
2573.62 2568
2574.09 2554
2574.57 2452
2575.05 2568
2575.53 2572
2576.01 2644
2576.49 2447
2576.97 2532
2577.44 2614
2577.92 2459
2578.40 2483
2578.88 2723
2579.36 2507
2579.84 2375
2580.32 2454
2580.80 2428
2581.27 2528
2581.75 2274
2582.23 2376
2582.71 2407
2583.19 2608
2583.67 2547
2584.15 2481
2584.63 2605
2585.11 2582
2585.59 2344
2586.07 2432
2586.55 2452
2587.03 2514
2587.51 2382
2587.99 2587
2588.47 2395
2588.94 2551
2589.42 2425
2589.90 2420
2590.38 2710
2590.86 2704
2591.34 2690
2591.82 2581
2592.30 2731
2592.78 2671
2593.26 2694
2593.74 2721
2594.22 2632
2594.71 2728
2595.19 2697
2595.67 2700
2596.15 2984
2596.63 3031
2597.11 3143
2597.59 3158
2598.07 3035
2598.55 3111
2599.03 3143
2599.51 2995
2599.99 3146
2600.47 3075
2600.95 3135
2601.43 3106
2601.91 3171
2602.40 2941
2602.88 2895
2603.36 2828
2603.84 2800
2604.32 2946
2604.80 2868
2605.28 2776
2605.76 2638
2606.24 2687
2606.73 2617
2607.21 2713
2607.69 2857
2608.17 2970
2608.65 3150
2609.13 3310
2609.62 3585
2610.10 3746
2610.58 4055
2611.06 4388
2611.54 4527
2612.02 4577
2612.51 4954
2612.99 5018
2613.47 4631
2613.95 4590
2614.43 4482
2614.92 4518
2615.40 3986
2615.88 3615
2616.36 3486
2616.85 3425
2617.33 3239
2617.81 2857
2618.29 2917
2618.78 2826
2619.26 2758
2619.74 2764
2620.22 2788
2620.71 2577
2621.19 2319
2621.67 2507
2622.15 2766
2622.64 2606
2623.12 2580
2623.60 2702
2624.09 2680
2624.57 2680
2625.05 2445
2625.53 2451
2626.02 2590
2626.50 2461
2626.98 2434
2627.47 2537
2627.95 2432
2628.43 2390
2628.92 2494
2629.40 2652
2629.88 2657
2630.37 2583
2630.85 2549
2631.34 2644
2631.82 2522
2632.30 2546
2632.79 2588
2633.27 2641
2633.75 2634
2634.24 2629
2634.72 2583
2635.21 2589
2635.69 2661
2636.17 2649
2636.66 2526
2637.14 2660
2637.63 2871
2638.11 2902
2638.60 2666
2639.08 2581
2639.56 2652
2640.05 2652
2640.53 2890
2641.02 2810
2641.50 2924
2641.99 3024
2642.47 2781
2642.96 2827
2643.44 2660
2643.93 2590
2644.41 2688
2644.90 2801
2645.38 2774
2645.87 2692
2646.35 2672
2646.84 2603
2647.32 2562
2647.81 2585
2648.29 2451
2648.78 2528
2649.26 2755
2649.75 2781
2650.23 2864
2650.72 2804
2651.20 2711
2651.69 2831
2652.17 2916
2652.66 2830
2653.15 2761
2653.63 2847
2654.12 3035
2654.60 2877
2655.09 2882
2655.57 3021
2656.06 3035
2656.55 2906
2657.03 2888
2657.52 2887
2658.00 2938
2658.49 2826
2658.98 2955
2659.46 2915
2659.95 2776
2660.44 3071
2660.92 2831
2661.41 2858
2661.90 2714
2662.38 2774
2662.87 2960
2663.35 2811
2663.84 2636
2664.33 2596
2664.81 2672
2665.30 2660
2665.79 2588
2666.28 2614
2666.76 2614
2667.25 2693
2667.74 2729
2668.22 2781
2668.71 2594
2669.20 2570
2669.68 2788
2670.17 2678
2670.66 2537
2671.15 2653
2671.63 2622
2672.12 2621
2672.61 2655
2673.10 2757
2673.58 2718
2674.07 2739
2674.56 2714
2675.05 2880
2675.53 3042
2676.02 3099
2676.51 3295
2677.00 3501
2677.49 3402
2677.97 3360
2678.46 3289
2678.95 3342
2679.44 3515
2679.93 3444
2680.41 3376
2680.90 3797
2681.39 3869
2681.88 4013
2682.37 4193
2682.85 4177
2683.34 4281
2683.83 4455
2684.32 4309
2684.81 4376
2685.30 4267
2685.79 4243
2686.27 4245
2686.76 3867
2687.25 3710
2687.74 3675
2688.23 3680
2688.72 3329
2689.21 3243
2689.70 3195
2690.19 2972
2690.67 2956
2691.16 2733
2691.65 2923
2692.14 2788
2692.63 2717
2693.12 2732
2693.61 2624
2694.10 2636
2694.59 2679
2695.08 2560
2695.57 2644
2696.06 2594
2696.55 2594
2697.04 2654
2697.53 2751
2698.02 2772
2698.51 2608
2699.00 2585
2699.49 2713
2699.98 2938
2700.47 2925
2700.96 2902
2701.45 3008
2701.94 3055
2702.43 3204
2702.92 3173
2703.41 3211
2703.90 3057
2704.39 3108
2704.88 3167
2705.37 3213
2705.86 3168
2706.35 3172
2706.84 2942
2707.33 2777
2707.82 2887
2708.31 2957
2708.80 3032
2709.29 3001
2709.78 2819
2710.27 2657
2710.77 2765
2711.26 2611
2711.75 2575
2712.24 2823
2712.73 2615
2713.22 2594
2713.71 2801
2714.20 2844
2714.69 2699
2715.19 2789
2715.68 2731
2716.17 2687
2716.66 2877
2717.15 2735
2717.64 2789
2718.13 2835
2718.63 2646
2719.12 2651
2719.61 2713
2720.10 2647
2720.59 2557
2721.08 2742
2721.58 2929
2722.07 2945
2722.56 2889
2723.05 2893
2723.54 3025
2724.04 3074
2724.53 3030
2725.02 3031
2725.51 3214
2726.01 2979
2726.50 3045
2726.99 3055
2727.48 3054
2727.98 2978
2728.47 2729
2728.96 2834
2729.45 2704
2729.95 2713
2730.44 2698
2730.93 2769
2731.42 2636
2731.92 2648
2732.41 2902
2732.90 2915
2733.40 2943
2733.89 3039
2734.38 2963
2734.87 2874
2735.37 2894
2735.86 3247
2736.35 2943
2736.85 3234
2737.34 3228
2737.83 3022
2738.33 3030
2738.82 3008
2739.31 3044
2739.81 3126
2740.30 2998
2740.79 3157
2741.29 3112
2741.78 2827
2742.28 2991
2742.77 3027
2743.26 2866
2743.76 2966
2744.25 2921
2744.75 2777
2745.24 2723
2745.73 2723
2746.23 2776
2746.72 2667
2747.22 2626
2747.71 2743
2748.20 2697
2748.70 2568
2749.19 2677
2749.69 2634
2750.18 2720
2750.68 2631
2751.17 2863
2751.67 3072
2752.16 3143
2752.66 3060
2753.15 3190
2753.64 3496
2754.14 3495
2754.63 3482
2755.13 3511
2755.62 3525
2756.12 3692
2756.61 3644
2757.11 3740
2757.60 3827
2758.10 3511
2758.59 3579
2759.09 3559
2759.59 3477
2760.08 3170
2760.58 3045
2761.07 3144
2761.57 2894
2762.06 2725
2762.56 2751
2763.05 2879
2763.55 2846
2764.05 2858
2764.54 2980
2765.04 2776
2765.53 2826
2766.03 2754
2766.52 2872
2767.02 2828
2767.52 2793
2768.01 2783
2768.51 2875
2769.00 2745
2769.50 2949
2770.00 2819
2770.49 2668
2770.99 2880
2771.49 2817
2771.98 2809
2772.48 2814
2772.98 2709
2773.47 2855
2773.97 3010
2774.47 3064
2774.96 3216
2775.46 3070
2775.96 3041
2776.45 3072
2776.95 3413
2777.45 3284
2777.94 3393
2778.44 3392
2778.94 3498
2779.43 3480
2779.93 3504
2780.43 3459
2780.93 3454
2781.42 3662
2781.92 3453
2782.42 3416
2782.92 3496
2783.41 3365
2783.91 3236
2784.41 3243
2784.91 3286
2785.40 3234
2785.90 3195
2786.40 3303
2786.90 3112
2787.39 3077
2787.89 2925
2788.39 3034
2788.89 3008
2789.39 3008
2789.88 2996
2790.38 2887
2790.88 3022
2791.38 2943
2791.88 2770
2792.37 2845
2792.87 2852
2793.37 3092
2793.87 3145
2794.37 3005
2794.87 2885
2795.37 2980
2795.86 3207
2796.36 3255
2796.86 3344
2797.36 3435
2797.86 3506
2798.36 3721
2798.86 3977
2799.35 4005
2799.85 4011
2800.35 4168
2800.85 4104
2801.35 3725
2801.85 3719
2802.35 3945
2802.85 3611
2803.35 3678
2803.85 3593
2804.35 3599
2804.85 3571
2805.34 3489
2805.84 3598
2806.34 3646
2806.84 3881
2807.34 4086
2807.84 4521
2808.34 4862
2808.84 5170
2809.34 5576
2809.84 6081
2810.34 6360
2810.84 6419
2811.34 6515
2811.84 6793
2812.34 6462
2812.84 6181
2813.34 6087
2813.84 5500
2814.34 5181
2814.84 4954
2815.34 4235
2815.84 4060
2816.34 3999
2816.84 3639
2817.34 3323
2817.84 3194
2818.35 3228
2818.85 3287
2819.35 3374
2819.85 3338
2820.35 3620
2820.85 3580
2821.35 3558
2821.85 3726
2822.35 3812
2822.85 3672
2823.35 3510
2823.85 3410
2824.36 3473
2824.86 3228
2825.36 3133
2825.86 3093
2826.36 3284
2826.86 2955
2827.36 2937
2827.86 2896
2828.37 2835
2828.87 2951
2829.37 2897
2829.87 2908
2830.37 2878
2830.87 2873
2831.38 2874
2831.88 3073
2832.38 3000
2832.88 3280
2833.38 3309
2833.88 3452
2834.39 3441
2834.89 3576
2835.39 3514
2835.89 3545
2836.40 3687
2836.90 3520
2837.40 3473
2837.90 3537
2838.40 3375
2838.91 3315
2839.41 3315
2839.91 3373
2840.41 3358
2840.92 2908
2841.42 2917
2841.92 2884
2842.42 2973
2842.93 2998
2843.43 2923
2843.93 3039
2844.44 2902
2844.94 2896
2845.44 2876
2845.94 2826
2846.45 2985
2846.95 3012
2847.45 3094
2847.96 2900
2848.46 3065
2848.96 3102
2849.47 3128
2849.97 3166
2850.47 3120
2850.98 3105
2851.48 3058
2851.98 3100
2852.49 3041
2852.99 2922
2853.50 2839
2854.00 2879
2854.50 2820
2855.01 2823
2855.51 2703
2856.01 2782
2856.52 2726
2857.02 2749
2857.53 2768
2858.03 2614
2858.53 2833
2859.04 2607
2859.54 2489
2860.05 2765
2860.55 2893
2861.06 2866
2861.56 2884
2862.06 2904
2862.57 3036
2863.07 3155
2863.58 3156
2864.08 2986
2864.59 2963
2865.09 3098
2865.60 2981
2866.10 2836
2866.61 2639
2867.11 2746
2867.62 2962
2868.12 2775
2868.63 2623
2869.13 2644
2869.64 2783
2870.14 2776
2870.65 2727
2871.15 2705
2871.66 2930
2872.16 3000
2872.67 2959
2873.17 2958
2873.68 2877
2874.18 2935
2874.69 3011
2875.20 3069
2875.70 2830
2876.21 2765
2876.71 2965
2877.22 2956
2877.72 2860
2878.23 2784
2878.74 2748
2879.24 2644
2879.75 2752
2880.25 2656
2880.76 2847
2881.27 2825
2881.77 2910
2882.28 3159
2882.79 2975
2883.29 2951
2883.80 3082
2884.30 3278
2884.81 3087
2885.32 3052
2885.82 3158
2886.33 3526
2886.84 3549
2887.34 3822
2887.85 3921
2888.36 3935
2888.86 4160
2889.37 4447
2889.88 4568
2890.38 4591
2890.89 4650
2891.40 4291
2891.91 4238
2892.41 4372
2892.92 4118
2893.43 3655
2893.93 3498
2894.44 3229
2894.95 2989
2895.46 3262
2895.96 3055
2896.47 3072
2896.98 3011
2897.49 2995
2897.99 2989
2898.50 2968
2899.01 3170
2899.52 3320
2900.03 3254
2900.53 3254
2901.04 3271
2901.55 3294
2902.06 3145
2902.56 3206
2903.07 3311
2903.58 3198
2904.09 3209
2904.60 3387
2905.11 3327
2905.61 3360
2906.12 3340
2906.63 3094
2907.14 3276
2907.65 3402
2908.16 3447
2908.66 3588
2909.17 3596
2909.68 3650
2910.19 3442
2910.70 3362
2911.21 3279
2911.72 3294
2912.23 3357
2912.73 3643
2913.24 3466
2913.75 3496
2914.26 3335
2914.77 3189
2915.28 3121
2915.79 3266
2916.30 3336
2916.81 3234
2917.32 3100
2917.83 2890
2918.33 3007
2918.84 3153
2919.35 3222
2919.86 3036
2920.37 3037
2920.88 2895
2921.39 2805
2921.90 2828
2922.41 2819
2922.92 2946
2923.43 2914
2923.94 3053
2924.45 3096
2924.96 3297
2925.47 3593
2925.98 3728
2926.49 3813
2927.00 4117
2927.51 4252
2928.02 4231
2928.53 4421
2929.04 4284
2929.55 4312
2930.06 4113
2930.57 3705
2931.08 3668
2931.59 3496
2932.11 3366
2932.62 3192
2933.13 3139
2933.64 3087
2934.15 2871
2934.66 2769
2935.17 2653
2935.68 2864
2936.19 2822
2936.70 2717
2937.21 2747
2937.72 3049
2938.24 2927
2938.75 2893
2939.26 2996
2939.77 3139
2940.28 3095
2940.79 3002
2941.30 3013
2941.81 2897
2942.33 2989
2942.84 3000
2943.35 2956
2943.86 2923
2944.37 3100
2944.88 3198
2945.40 3184
2945.91 3133
2946.42 3151
2946.93 3390
2947.44 3621
2947.96 3395
2948.47 3376
2948.98 3517
2949.49 3473
2950.00 3654
2950.52 3563
2951.03 3509
2951.54 3418
2952.05 3322
2952.57 3145
2953.08 3148
2953.59 3012
2954.10 2938
2954.62 2884
2955.13 2936
2955.64 2988
2956.15 2946
2956.67 2951
2957.18 2772
2957.69 2754
2958.20 2910
2958.72 2869
2959.23 2911
2959.74 2896
2960.26 2651
2960.77 2796
2961.28 3282
2961.80 3034
2962.31 3020
2962.82 3110
2963.34 3023
2963.85 3054
2964.36 3094
2964.88 3275
2965.39 3179
2965.90 3205
2966.42 3304
2966.93 3064
2967.44 3169
2967.96 3127
2968.47 3103
2968.98 3012
2969.50 2997
2970.01 2835
2970.53 2952
2971.04 2982
2971.55 2672
2972.07 2751
2972.58 2917
2973.10 2986
2973.61 2979
2974.12 2965
2974.64 2826
2975.15 2728
2975.67 2808
2976.18 2883
2976.70 2829
2977.21 2996
2977.73 3039
2978.24 2944
2978.75 2746
2979.27 2677
2979.78 2980
2980.30 2987
2980.81 2883
2981.33 2991
2981.84 2870
2982.36 2976
2982.87 2875
2983.39 2909
2983.90 3084
2984.42 3052
2984.93 3016
2985.45 3105
2985.96 3081
2986.48 3015
2987.00 3140
2987.51 3127
2988.03 3146
2988.54 3137
2989.06 3356
2989.57 3180
2990.09 3198
2990.60 3529
2991.12 3341
2991.64 3557
2992.15 3516
2992.67 3508
2993.18 3601
2993.70 3803
2994.21 3816
2994.73 3922
2995.25 4045
2995.76 4071
2996.28 3989
2996.80 4035
2997.31 4110
2997.83 4403
2998.34 4276
2998.86 4545
2999.38 4696
2999.89 5033
3000.41 5080
3000.93 4968
3001.44 5073
3001.96 4716
3002.48 4826
3002.99 4856
3003.51 4650
3004.03 4259
3004.54 4097
3005.06 4301
3005.58 4291
3006.09 4321
3006.61 4309
3007.13 4350
3007.65 4525
3008.16 4624
3008.68 4360
3009.20 4347
3009.71 4507
3010.23 4189
3010.75 3952
3011.27 3778
3011.78 3708
3012.30 3591
3012.82 3290
3013.34 3348
3013.85 3185
3014.37 3076
3014.89 3100
3015.41 3166
3015.93 3222
3016.44 3112
3016.96 3116
3017.48 3085
3018.00 3122
3018.52 3148
3019.03 3124
3019.55 3358
3020.07 3366
3020.59 3472
3021.11 3239
3021.63 3314
3022.14 3447
3022.66 3487
3023.18 3495
3023.70 3656
3024.22 3692
3024.74 3734
3025.25 3773
3025.77 3924
3026.29 4104
3026.81 3889
3027.33 3904
3027.85 4003
3028.37 3791
3028.89 3976
3029.41 3952
3029.92 3820
3030.44 3439
3030.96 3305
3031.48 3355
3032.00 3285
3032.52 3361
3033.04 3263
3033.56 3569
3034.08 3575
3034.60 3649
3035.12 3929
3035.64 4241
3036.16 4564
3036.68 4723
3037.20 4930
3037.72 5228
3038.24 5400
3038.76 5685
3039.28 5679
3039.80 5622
3040.32 5571
3040.84 5346
3041.36 5403
3041.88 4910
3042.40 4453
3042.92 4256
3043.44 3910
3043.96 3915
3044.48 3727
3045.00 3436
3045.52 3269
3046.04 3370
3046.56 3341
3047.08 3307
3047.60 3188
3048.12 3287
3048.64 3138
3049.16 3114
3049.68 3382
3050.20 3219
3050.72 2978
3051.24 3074
3051.77 2997
3052.29 3004
3052.81 3155
3053.33 3002
3053.85 3034
3054.37 3086
3054.89 2995
3055.41 3266
3055.93 3280
3056.46 3246
3056.98 3308
3057.50 3164
3058.02 3229
3058.54 3182
3059.06 3030
3059.58 3234
3060.11 3316
3060.63 3333
3061.15 3355
3061.67 3295
3062.19 3322
3062.71 3374
3063.24 3301
3063.76 3164
3064.28 3503
3064.80 3541
3065.32 3554
3065.85 3399
3066.37 3529
3066.89 3576
3067.41 3380
3067.94 3332
3068.46 3278
3068.98 3335
3069.50 3259
3070.03 3243
3070.55 3049
3071.07 3063
3071.59 3050
3072.12 3034
3072.64 3079
3073.16 3154
3073.68 3297
3074.21 3276
3074.73 3210
3075.25 3284
3075.78 3210
3076.30 3280
3076.82 3542
3077.34 3488
3077.87 3710
3078.39 3746
3078.91 3672
3079.44 3808
3079.96 3701
3080.48 3929
3081.01 3928
3081.53 3877
3082.05 3923
3082.58 3544
3083.10 3581
3083.63 3748
3084.15 3711
3084.67 3616
3085.20 3670
3085.72 3552
3086.24 3423
3086.77 3251
3087.29 3248
3087.82 3279
3088.34 3191
3088.86 3092
3089.39 3067
3089.91 3305
3090.44 3435
3090.96 3252
3091.49 3006
3092.01 2998
3092.53 3037
3093.06 2991
3093.58 2953
3094.11 3031
3094.63 3144
3095.16 3004
3095.68 2987
3096.21 3199
3096.73 3161
3097.26 3236
3097.78 3270
3098.31 3365
3098.83 3337
3099.36 3550
3099.88 3459
3100.41 3589
3100.93 4099
3101.46 3967
3101.98 4169
3102.51 4399
3103.03 4763
3103.56 5034
3104.08 5556
3104.61 5627
3105.13 5909
3105.66 6252
3106.18 6018
3106.71 6108
3107.24 5494
3107.76 5455
3108.29 4572
3108.81 4575
3109.34 4458
3109.86 3840
3110.39 3696
3110.92 3563
3111.44 3226
3111.97 3047
3112.49 3216
3113.02 3245
3113.55 3294
3114.07 3243
3114.60 3360
3115.12 3325
3115.65 3161
3116.18 3100
3116.70 3180
3117.23 3018
3117.76 2845
3118.28 2838
3118.81 2905
3119.34 2766
3119.86 2861
3120.39 2801
3120.92 2803
3121.44 2835
3121.97 2754
3122.50 2812
3123.02 2879
3123.55 2697
3124.08 2826
3124.61 2821
3125.13 2954
3125.66 3092
3126.19 2945
3126.72 2921
3127.24 2874
3127.77 2910
3128.30 2898
3128.82 2697
3129.35 2850
3129.88 2924
3130.41 2916
3130.93 2999
3131.46 2862
3131.99 2811
3132.52 3009
3133.05 2836
3133.57 2851
3134.10 2887
3134.63 2831
3135.16 2627
3135.69 2668
3136.21 2570
3136.74 2513
3137.27 2671
3137.80 2773
3138.33 2765
3138.85 3023
3139.38 2847
3139.91 2810
3140.44 2812
3140.97 2979
3141.50 2776
3142.03 2827
3142.55 3047
3143.08 2725
3143.61 2665
3144.14 2913
3144.67 2792
3145.20 2912
3145.73 2746
3146.26 2778
3146.79 2870
3147.31 2751
3147.84 2821
3148.37 3083
3148.90 3064
3149.43 3199
3149.96 3160
3150.49 3151
3151.02 3298
3151.55 3457
3152.08 3333
3152.61 3193
3153.14 3381
3153.67 3314
3154.20 3212
3154.73 3245
3155.25 3059
3155.78 2963
3156.31 2891
3156.84 2837
3157.37 2851
3157.90 2926
3158.43 2975
3158.96 2781
3159.49 2934
3160.02 2856
3160.55 2804
3161.08 2926
3161.61 3001
3162.14 2852
3162.68 2849
3163.21 2653
3163.74 2588
3164.27 2801
3164.80 2821
3165.33 2940
3165.86 3040
3166.39 3069
3166.92 3009
3167.45 2952
3167.98 3034
3168.51 3065
3169.04 3301
3169.57 3281
3170.10 3076
3170.64 3300
3171.17 3343
3171.70 3493
3172.23 3542
3172.76 3301
3173.29 3176
3173.82 3108
3174.35 2961
3174.88 2865
3175.42 2851
3175.95 2958
3176.48 2795
3177.01 2858
3177.54 2556
3178.07 2695
3178.61 2698
3179.14 2671
3179.67 2707
3180.20 2848
3180.73 2681
3181.26 2695
3181.80 2627
3182.33 2654
3182.86 2869
3183.39 2625
3183.92 2802
3184.46 2823
3184.99 2868
3185.52 2803
3186.05 2732
3186.59 2840
3187.12 2704
3187.65 2794
3188.18 2797
3188.72 2576
3189.25 2759
3189.78 2940
3190.31 2734
3190.85 2677
3191.38 2880
3191.91 2785
3192.44 2595
3192.98 2472
3193.51 2545
3194.04 2463
3194.58 2468
3195.11 2538
3195.64 2560
3196.17 2719
3196.71 2680
3197.24 2661
3197.77 2680
3198.31 2649
3198.84 2669
3199.37 2672
3199.91 2660
3200.44 2631
3200.98 2685
3201.51 2693
3202.04 2784
3202.58 2785
3203.11 2747
3203.64 2909
3204.18 2983
3204.71 2985
3205.24 3057
3205.78 3067
3206.31 3148
3206.85 3032
3207.38 3107
3207.91 3082
3208.45 3066
3208.98 3090
3209.52 3063
3210.05 3042
3210.59 2931
3211.12 3103
3211.65 3366
3212.19 3173
3212.72 3014
3213.26 3228
3213.79 3171
3214.33 3317
3214.86 3223
3215.40 3097
3215.93 3300
3216.47 3096
3217.00 3076
3217.54 2904
3218.07 2810
3218.61 2739
3219.14 2775
3219.68 2679
3220.21 2662
3220.75 2678
3221.28 2697
3221.82 2949
3222.35 3047
3222.89 2965
3223.42 3021
3223.96 2942
3224.49 2787
3225.03 2850
3225.57 3306
3226.10 3517
3226.64 3247
3227.17 3582
3227.71 3661
3228.24 3587
3228.78 3418
3229.32 3401
3229.85 3505
3230.39 3243
3230.92 3308
3231.46 3206
3232.00 3068
3232.53 3036
3233.07 2836
3233.60 2841
3234.14 2832
3234.68 2738
3235.21 2789
3235.75 2753
3236.29 2812
3236.82 2643
3237.36 2571
3237.90 2851
3238.43 2866
3238.97 2758
3239.51 2606
3240.04 2938
3240.58 3040
3241.12 3170
3241.65 3158
3242.19 3068
3242.73 3263
3243.26 3305
3243.80 3102
3244.34 2993
3244.88 2839
3245.41 2927
3245.95 2802
3246.49 2937
3247.02 2906
3247.56 2782
3248.10 2732
3248.64 2649
3249.17 2854
3249.71 2793
3250.25 2947
3250.79 2900
3251.33 2820
3251.86 2934
3252.40 3006
3252.94 2909
3253.48 2924
3254.01 3054
3254.55 3070
3255.09 2983
3255.63 2906
3256.17 2833
3256.70 2903
3257.24 2888
3257.78 2934
3258.32 2720
3258.86 2899
3259.40 2849
3259.93 3073
3260.47 3054
3261.01 3208
3261.55 3320
3262.09 3393
3262.63 3397
3263.17 3519
3263.70 3684
3264.24 3793
3264.78 4336
3265.32 4424
3265.86 4270
3266.40 4618
3266.94 4797
3267.48 4793
3268.02 4713
3268.56 4795
3269.09 5078
3269.63 5103
3270.17 5330
3270.71 4925
3271.25 4949
3271.79 4758
3272.33 4197
3272.87 3797
3273.41 3673
3273.95 3773
3274.49 3485
3275.03 3161
3275.57 3054
3276.11 3183
3276.65 3270
3277.19 3462
3277.73 3388
3278.27 3177
3278.81 3203
3279.35 3421
3279.89 3613
3280.43 3619
3280.97 3624
3281.51 3735
3282.05 3570
3282.59 3674
3283.13 3519
3283.67 3658
3284.21 3740
3284.75 3794
3285.29 3573
3285.83 3579
3286.37 3546
3286.91 3778
3287.45 3840
3287.99 3868
3288.53 3707
3289.08 3739
3289.62 3837
3290.16 3979
3290.70 3801
3291.24 3787
3291.78 3750
3292.32 3902
3292.86 3861
3293.40 3786
3293.95 3979
3294.49 4128
3295.03 4476
3295.57 4642
3296.11 4638
3296.65 5149
3297.19 5505
3297.73 5726
3298.28 6071
3298.82 6284
3299.36 6387
3299.90 6064
3300.44 5996
3300.99 5733
3301.53 5610
3302.07 5159
3302.61 4850
3303.15 4739
3303.69 4406
3304.24 4025
3304.78 4043
3305.32 3873
3305.86 3934
3306.41 3723
3306.95 3798
3307.49 3869
3308.03 3810
3308.58 3913
3309.12 3831
3309.66 3750
3310.20 3800
3310.75 3708
3311.29 3566
3311.83 3772
3312.37 3725
3312.92 3684
3313.46 3790
3314.00 3968
3314.54 3982
3315.09 3983
3315.63 4164
3316.17 4290
3316.72 4278
3317.26 4436
3317.80 4423
3318.35 4628
3318.89 4528
3319.43 4841
3319.98 4651
3320.52 4621
3321.06 4743
3321.61 4772
3322.15 4782
3322.69 4816
3323.24 4796
3323.78 4768
3324.33 4539
3324.87 4757
3325.41 4727
3325.96 4565
3326.50 4506
3327.04 5011
3327.59 4761
3328.13 4712
3328.68 4724
3329.22 4601
3329.76 4376
3330.31 4231
3330.85 4415
3331.40 4339
3331.94 4258
3332.49 4471
3333.03 4930
3333.58 5164
3334.12 5804
3334.66 6764
3335.21 7519
3335.75 9123
3336.30 10473
3336.84 12510
3337.39 14166
3337.93 15707
3338.48 17147
3339.02 17477
3339.57 17117
3340.11 16836
3340.66 16303
3341.20 14828
3341.75 13138
3342.29 11521
3342.84 9970
3343.38 8669
3343.93 7556
3344.47 6327
3345.02 5538
3345.57 4656
3346.11 4466
3346.66 4010
3347.20 3825
3347.75 3737
3348.29 3743
3348.84 3688
3349.38 3617
3349.93 3563
3350.48 3725
3351.02 3669
3351.57 3474
3352.11 3521
3352.66 3564
3353.21 3464
3353.75 3426
3354.30 3514
3354.84 3554
3355.39 3340
3355.94 3511
3356.48 3369
3357.03 3490
3357.58 3640
3358.12 3477
3358.67 3704
3359.22 3612
3359.76 3664
3360.31 3388
3360.86 3550
3361.40 3356
3361.95 3583
3362.50 3478
3363.04 3425
3363.59 3435
3364.14 3423
3364.68 3414
3365.23 3260
3365.78 3278
3366.33 3312
3366.87 3458
3367.42 3474
3367.97 3448
3368.51 3387
3369.06 3249
3369.61 3340
3370.16 3249
3370.70 3263
3371.25 3452
3371.80 3463
3372.35 3407
3372.90 3556
3373.44 3341
3373.99 3622
3374.54 3716
3375.09 3676
3375.63 3946
3376.18 4047
3376.73 4139
3377.28 4015
3377.83 4025
3378.37 4070
3378.92 3940
3379.47 3790
3380.02 3738
3380.57 3456
3381.12 3294
3381.66 3297
3382.21 3027
3382.76 3045
3383.31 2994
3383.86 3016
3384.41 2868
3384.96 2832
3385.50 2844
3386.05 2738
3386.60 2739
3387.15 2737
3387.70 2928
3388.25 2912
3388.80 2776
3389.35 2784
3389.90 2820
3390.44 2861
3390.99 2716
3391.54 2568
3392.09 2451
3392.64 2678
3393.19 2971
3393.74 2905
3394.29 2841
3394.84 2659
3395.39 2785
3395.94 2913
3396.49 2854
3397.04 2896
3397.59 2709
3398.14 2660
3398.69 2635
3399.24 2795
3399.79 2826
3400.34 2832
3400.89 2765
3401.44 2953
3401.99 2840
3402.54 2670
3403.09 2806
3403.64 2602
3404.19 2489
3404.74 2640
3405.29 2613
3405.84 2478
3406.39 2655
3406.94 2515
3407.49 2635
3408.04 2595
3408.59 2644
3409.14 2651
3409.69 2609
3410.24 2631
3410.79 2723
3411.34 2621
3411.89 2748
3412.45 2825
3413.00 2876
3413.55 2784
3414.10 2823
3414.65 2922
3415.20 3192
3415.75 3153
3416.30 3122
3416.85 2990
3417.41 3002
3417.96 3139
3418.51 3260
3419.06 3041
3419.61 3079
3420.16 2889
3420.71 2748
3421.27 2539
3421.82 2657
3422.37 2481
3422.92 2648
3423.47 2723
3424.02 2570
3424.58 2504
3425.13 2488
3425.68 2745
3426.23 2756
3426.78 2524
3427.34 2506
3427.89 2614
3428.44 2657
3428.99 2792
3429.55 2552
3430.10 2720
3430.65 2798
3431.20 2622
3431.76 2424
3432.31 2406
3432.86 2530
3433.41 2559
3433.97 2498
3434.52 2583
3435.07 2640
3435.62 2555
3436.18 2456
3436.73 2413
3437.28 2474
3437.84 2545
3438.39 2620
3438.94 2530
3439.49 2490
3440.05 2444
3440.60 2423
3441.15 2622
3441.71 2695
3442.26 2625
3442.81 2677
3443.37 2733
3443.92 2815
3444.47 2760
3445.03 2703
3445.58 2762
3446.13 2757
3446.69 2654
3447.24 2699
3447.80 2619
3448.35 2653
3448.90 2688
3449.46 2701
3450.01 2451
3450.57 2584
3451.12 2431
3451.67 2503
3452.23 2533
3452.78 2262
3453.34 2430
3453.89 2549
3454.44 2479
3455.00 2234
3455.55 2312
3456.11 2328
3456.66 2356
3457.22 2540
3457.77 2532
3458.33 2395
3458.88 2314
3459.43 2428
3459.99 2505
3460.54 2458
3461.10 2398
3461.65 2387
3462.21 2389
3462.76 2309
3463.32 2356
3463.87 2448
3464.43 2428
3464.98 2339
3465.54 2303
3466.09 2572
3466.65 2491
3467.21 2492
3467.76 2599
3468.32 2495
3468.87 2585
3469.43 2700
3469.98 2713
3470.54 2670
3471.09 2770
3471.65 2620
3472.20 2579
3472.76 2737
3473.32 2685
3473.87 2577
3474.43 2636
3474.98 2622
3475.54 2668
3476.10 2674
3476.65 2611
3477.21 2658
3477.76 2673
3478.32 2717
3478.88 2491
3479.43 2674
3479.99 2528
3480.55 2671
3481.10 2801
3481.66 2764
3482.22 2914
3482.77 3043
3483.33 3038
3483.89 3107
3484.44 3280
3485.00 3091
3485.56 2996
3486.11 2974
3486.67 2831
3487.23 2754
3487.78 2722
3488.34 2695
3488.90 2809
3489.45 2930
3490.01 3069
3490.57 3176
3491.13 3279
3491.68 3373
3492.24 3500
3492.80 3890
3493.35 4187
3493.91 4460
3494.47 4076
3495.03 4158
3495.58 4515
3496.14 4589
3496.70 4536
3497.26 4236
3497.82 4183
3498.37 4248
3498.93 4134
3499.49 4171
3500.05 4362
3500.61 4519
3501.16 4432
3501.72 4694
3502.28 4879
3502.84 5063
3503.40 5536
3503.95 5504
3504.51 5620
3505.07 5231
3505.63 5002
3506.19 4834
3506.75 4719
3507.30 4829
3507.86 4800
3508.42 4761
3508.98 4723
3509.54 4582
3510.10 4306
3510.66 4367
3511.22 4290
3511.77 3870
3512.33 3914
3512.89 3701
3513.45 3471
3514.01 3317
3514.57 3322
3515.13 3256
3515.69 3014
3516.25 2984
3516.81 2849
3517.37 2650
3517.92 2493
3518.48 2822
3519.04 2768
3519.60 2785
3520.16 2915
3520.72 2953
3521.28 2820
3521.84 2886
3522.40 2996
3522.96 3057
3523.52 3042
3524.08 3093
3524.64 2975
3525.20 2854
3525.76 2993
3526.32 3029
3526.88 3133
3527.44 3152
3528.00 2978
3528.56 2876
3529.12 2770
3529.68 2829
3530.24 2862
3530.80 2834
3531.36 2773
3531.92 2842
3532.48 2867
3533.04 2797
3533.60 2613
3534.17 2349
3534.73 2555
3535.29 2694
3535.85 2669
3536.41 2500
3536.97 2634
3537.53 2614
3538.09 2793
3538.65 2904
3539.21 2941
3539.77 2884
3540.34 2954
3540.90 2877
3541.46 2865
3542.02 2897
3542.58 2933
3543.14 3047
3543.70 3061
3544.26 3099
3544.83 3073
3545.39 3065
3545.95 3081
3546.51 3090
3547.07 3155
3547.63 3104
3548.20 2785
3548.76 2880
3549.32 2943
3549.88 2831
3550.44 3071
3551.01 2877
3551.57 2848
3552.13 2828
3552.69 2779
3553.25 2715
3553.82 3002
3554.38 3190
3554.94 3231
3555.50 3396
3556.07 3600
3556.63 3744
3557.19 3850
3557.75 3820
3558.32 4041
3558.88 4011
3559.44 3869
3560.00 3643
3560.57 3649
3561.13 3532
3561.69 3171
3562.26 3238
3562.82 3451
3563.38 3224
3563.94 2981
3564.51 2639
3565.07 2590
3565.63 2639
3566.20 2633
3566.76 2724
3567.32 2664
3567.89 2656
3568.45 2670
3569.01 2497
3569.58 2499
3570.14 2550
3570.70 2440
3571.27 2535
3571.83 2565
3572.39 2552
3572.96 2396
3573.52 2495
3574.09 2657
3574.65 2558
3575.21 2597
3575.78 2490
3576.34 2475
3576.91 2522
3577.47 2459
3578.03 2695
3578.60 2676
3579.16 2696
3579.73 2698
3580.29 2503
3580.86 2502
3581.42 2651
3581.98 2678
3582.55 2724
3583.11 2726
3583.68 2825
3584.24 2673
3584.81 2580
3585.37 2553
3585.94 2642
3586.50 2643
3587.07 2746
3587.63 2706
3588.20 2419
3588.76 2487
3589.33 2563
3589.89 2618
3590.46 2552
3591.02 2622
3591.59 2613
3592.15 2512
3592.72 2442
3593.28 2609
3593.85 2685
3594.41 2569
3594.98 2641
3595.54 2579
3596.11 2729
3596.68 2762
3597.24 2721
3597.81 2605
3598.37 2894
3598.94 2777
3599.50 2711
3600.07 2654
3600.64 2724
3601.20 2852
3601.77 3003
3602.33 2863
3602.90 2898
3603.47 2702
3604.03 2455
3604.60 2500
3605.16 2536
3605.73 2589
3606.30 2581
3606.86 2484
3607.43 2401
3608.00 2572
3608.56 2471
3609.13 2446
3609.70 2383
3610.26 2415
3610.83 2364
3611.40 2323
3611.96 2450
3612.53 2381
3613.10 2434
3613.66 2322
3614.23 2365
3614.80 2448
3615.36 2497
3615.93 2504
3616.50 2640
3617.07 2972
3617.63 3250
3618.20 3490
3618.77 3827
3619.34 4249
3619.90 4427
3620.47 4454
3621.04 4888
3621.61 5160
3622.17 5212
3622.74 5162
3623.31 4770
3623.88 4347
3624.44 4067
3625.01 3889
3625.58 3569
3626.15 3157
3626.72 3093
3627.28 2803
3627.85 2676
3628.42 2525
3628.99 2478
3629.56 2571
3630.12 2408
3630.69 2390
3631.26 2412
3631.83 2400
3632.40 2407
3632.97 2333
3633.53 2381
3634.10 2373
3634.67 2414
3635.24 2342
3635.81 2383
3636.38 2437
3636.95 2216
3637.52 2361
3638.08 2265
3638.65 2379
3639.22 2421
3639.79 2440
3640.36 2359
3640.93 2322
3641.50 2391
3642.07 2509
3642.64 2399
3643.21 2351
3643.78 2390
3644.34 2611
3644.91 2460
3645.48 2519
3646.05 2591
3646.62 2734
3647.19 2732
3647.76 2795
3648.33 2716
3648.90 2679
3649.47 2889
3650.04 2841
3650.61 2842
3651.18 2709
3651.75 2685
3652.32 2592
3652.89 2616
3653.46 2566
3654.03 2665
3654.60 2535
3655.17 2734
3655.74 2724
3656.31 2551
3656.88 2653
3657.45 2663
3658.02 2808
3658.59 2790
3659.16 2840
3659.73 2745
3660.30 2885
3660.87 2665
3661.45 2652
3662.02 2699
3662.59 2598
3663.16 2515
3663.73 2562
3664.30 2483
3664.87 2505
3665.44 2554
3666.01 2538
3666.58 2400
3667.15 2507
3667.73 2649
3668.30 2594
3668.87 2387
3669.44 2414
3670.01 2523
3670.58 2647
3671.15 2616
3671.73 2487
3672.30 2531
3672.87 2557
3673.44 2563
3674.01 2533
3674.58 2558
3675.16 2855
3675.73 2701
3676.30 2754
3676.87 2746
3677.44 2918
3678.01 2823
3678.59 2700
3679.16 2824
3679.73 2854
3680.30 2769
3680.88 2575
3681.45 2604
3682.02 2701
3682.59 2572
3683.16 2509
3683.74 2720
3684.31 2452
3684.88 2588
3685.45 2430
3686.03 2528
3686.60 2501
3687.17 2641
3687.74 2597
3688.32 2857
3688.89 2649
3689.46 2675
3690.04 2870
3690.61 2935
3691.18 2888
3691.76 2928
3692.33 3054
3692.90 2960
3693.47 3030
3694.05 2801
3694.62 2822
3695.19 2639
3695.77 2700
3696.34 2635
3696.91 2587
3697.49 2486
3698.06 2426
3698.64 2429
3699.21 2478
3699.78 2392
3700.36 2305
3700.93 2223
3701.50 2236
3702.08 2302
3702.65 2187
3703.23 2333
3703.80 2312
3704.37 2172
3704.95 2249
3705.52 2188
3706.10 2328
3706.67 2459
3707.24 2429
3707.82 2417
3708.39 2428
3708.97 2401
3709.54 2516
3710.12 2256
3710.69 2364
3711.27 2482
3711.84 2609
3712.41 2427
3712.99 2404
3713.56 2503
3714.14 2516
3714.71 2676
3715.29 2595
3715.86 2495
3716.44 2519
3717.01 2436
3717.59 2434
3718.16 2477
3718.74 2500
3719.31 2604
3719.89 2276
3720.46 2484
3721.04 2545
3721.61 2474
3722.19 2513
3722.77 2513
3723.34 2249
3723.92 2149
3724.49 2232
3725.07 2453
3725.64 2401
3726.22 2408
3726.79 2315
3727.37 2446
3727.95 2612
3728.52 2504
3729.10 2668
3729.67 2594
3730.25 2699
3730.83 2725
3731.40 2749
3731.98 2675
3732.56 2809
3733.13 2884
3733.71 2855
3734.28 3008
3734.86 3347
3735.44 3414
3736.01 3359
3736.59 3379
3737.17 3509
3737.74 3477
3738.32 3365
3738.90 3267
3739.47 3110
3740.05 2991
3740.63 2942
3741.20 2847
3741.78 2734
3742.36 2617
3742.93 2525
3743.51 2667
3744.09 2607
3744.67 2714
3745.24 2588
3745.82 2544
3746.40 2404
3746.97 2511
3747.55 2473
3748.13 2511
3748.71 2525
3749.28 2671
3749.86 2650
3750.44 2521
3751.02 2607
3751.59 2506
3752.17 2704
3752.75 2571
3753.33 2642
3753.91 2752
3754.48 2709
3755.06 2527
3755.64 2602
3756.22 2586
3756.80 2747
3757.37 2858
3757.95 2995
3758.53 3039
3759.11 3167
3759.69 3239
3760.27 3363
3760.84 3549
3761.42 3709
3762.00 3785
3762.58 3947
3763.16 3801
3763.74 3832
3764.31 3682
3764.89 3748
3765.47 3540
3766.05 3252
3766.63 3031
3767.21 2983
3767.79 2716
3768.37 2605
3768.95 2565
3769.52 2465
3770.10 2513
3770.68 2520
3771.26 2661
3771.84 2558
3772.42 2519
3773.00 2307
3773.58 2275
3774.16 2526
3774.74 2627
3775.32 2484
3775.90 2431
3776.48 2536
3777.06 2452
3777.64 2268
3778.22 2354
3778.80 2138
3779.38 2243
3779.96 2328
3780.54 2250
3781.12 2103
3781.70 2334
3782.28 2407
3782.86 2345
3783.44 2309
3784.02 2371
3784.60 2283
3785.18 2260
3785.76 2313
3786.34 2332
3786.92 2403
3787.50 2462
3788.08 2539
3788.66 2511
3789.24 2486
3789.82 2360
3790.40 2310
3790.98 2458
3791.56 2295
3792.14 2357
3792.72 2569
3793.30 2330
3793.89 2283
3794.47 2408
3795.05 2472
3795.63 2309
3796.21 2341
3796.79 2306
3797.37 2411
3797.95 2553
3798.53 2509
3799.12 2449
3799.70 2351
3800.28 2582
3800.86 2710
3801.44 2617
3802.02 2782
3802.60 3012
3803.19 2960
3803.77 2708
3804.35 2788
3804.93 2872
3805.51 2828
3806.10 2774
3806.68 2722
3807.26 2800
3807.84 2634
3808.42 2443
3809.01 2472
3809.59 2332
3810.17 2382
3810.75 2535
3811.33 2512
3811.92 2439
3812.50 2560
3813.08 2475
3813.66 2395
3814.25 2572
3814.83 2608
3815.41 2536
3815.99 2499
3816.58 2560
3817.16 2438
3817.74 2582
3818.32 2620
3818.91 2478
3819.49 2606
3820.07 2572
3820.66 2529
3821.24 2322
3821.82 2299
3822.41 2375
3822.99 2392
3823.57 2456
3824.16 2334
3824.74 2455
3825.32 2391
3825.91 2358
3826.49 2361
3827.07 2297
3827.66 2293
3828.24 2333
3828.82 2486
3829.41 2234
3829.99 2235
3830.57 2236
3831.16 2251
3831.74 2549
3832.33 2476
3832.91 2386
3833.49 2472
3834.08 2468
3834.66 2383
3835.25 2336
3835.83 2422
3836.41 2382
3837.00 2434
3837.58 2495
3838.17 2456
3838.75 2391
3839.34 2568
3839.92 2515
3840.50 2399
3841.09 2377
3841.67 2389
3842.26 2480
3842.84 2303
3843.43 2114
3844.01 2266
3844.60 2311
3845.18 2156
3845.77 2427
3846.35 2334
3846.94 2258
3847.52 2301
3848.11 2467
3848.69 2327
3849.28 2238
3849.86 2253
3850.45 2299
3851.03 2270
3851.62 2260
3852.20 2419
3852.79 2446
3853.37 2373
3853.96 2323
3854.55 2450
3855.13 2488
3855.72 2449
3856.30 2415
3856.89 2465
3857.47 2495
3858.06 2569
3858.65 2613
3859.23 2883
3859.82 2911
3860.40 3183
3860.99 3454
3861.58 3763
3862.16 3982
3862.75 4290
3863.33 4633
3863.92 5104
3864.51 5305
3865.09 4997
3865.68 5209
3866.27 5246
3866.85 4962
3867.44 4931
3868.03 4624
3868.61 4260
3869.20 4066
3869.79 3845
3870.37 3733
3870.96 3384
3871.55 3319
3872.13 3200
3872.72 3287
3873.31 2891
3873.89 2744
3874.48 2605
3875.07 2644
3875.66 2781
3876.24 2756
3876.83 2722
3877.42 2726
3878.00 2701
3878.59 2741
3879.18 2746
3879.77 2667
3880.35 2682
3880.94 2550
3881.53 2505
3882.12 2612
3882.70 2654
3883.29 2629
3883.88 2583
3884.47 2631
3885.06 2457
3885.64 2492
3886.23 2438
3886.82 2257
3887.41 2359
3888.00 2431
3888.58 2524
3889.17 2382
3889.76 2566
3890.35 2576
3890.94 2567
3891.53 2696
3892.11 2676
3892.70 2681
3893.29 2821
3893.88 2864
3894.47 3079
3895.06 2927
3895.65 3084
3896.23 3222
3896.82 3366
3897.41 3468
3898.00 3373
3898.59 3543
3899.18 3559
3899.77 3456
3900.36 3390
3900.95 3535
3901.53 3435
3902.12 3168
3902.71 2990
3903.30 2943
3903.89 3087
3904.48 2883
3905.07 2897
3905.66 2740
3906.25 2692
3906.84 2655
3907.43 2448
3908.02 2507
3908.61 2544
3909.20 2372
3909.79 2403
3910.38 2449
3910.97 2283
3911.56 2286
3912.15 2393
3912.74 2337
3913.33 2305
3913.92 2285
3914.51 2272
3915.10 2444
3915.69 2357
3916.28 2174
3916.87 2301
3917.46 2415
3918.05 2200
3918.64 2242
3919.23 2244
3919.82 2223
3920.41 2235
3921.00 2255
3921.59 2331
3922.18 2395
3922.77 2347
3923.36 2444
3923.95 2398
3924.55 2302
3925.14 2283
3925.73 2227
3926.32 2395
3926.91 2289
3927.50 2362
3928.09 2377
3928.68 2422
3929.27 2326
3929.87 2261
3930.46 2301
3931.05 2337
3931.64 2307
3932.23 2397
3932.82 2564
3933.41 2417
3934.01 2342
3934.60 2279
3935.19 2322
3935.78 2267
3936.37 2252
3936.96 2321
3937.56 2353
3938.15 2228
3938.74 2358
3939.33 2279
3939.92 2142
3940.52 2249
3941.11 2307
3941.70 2503
3942.29 2422
3942.88 2498
3943.48 2660
3944.07 2680
3944.66 2513
3945.25 2679
3945.85 2586
3946.44 2683
3947.03 2630
3947.62 2530
3948.22 2525
3948.81 2475
3949.40 2561
3949.99 2300
3950.59 2372
3951.18 2177
3951.77 2327
3952.37 2406
3952.96 2370
3953.55 2251
3954.15 2390
3954.74 2398
3955.33 2357
3955.93 2501
3956.52 2352
3957.11 2285
3957.71 2156
3958.30 2295
3958.89 2447
3959.49 2353
3960.08 2340
3960.67 2323
3961.27 2360
3961.86 2353
3962.45 2397
3963.05 2346
3963.64 2383
3964.23 2310
3964.83 2230
3965.42 2448
3966.02 2591
3966.61 2458
3967.20 2717
3967.80 2846
3968.39 2947
3968.99 3090
3969.58 3104
3970.18 3203
3970.77 3137
3971.36 3029
3971.96 3112
3972.55 2778
3973.15 2748
3973.74 2667
3974.34 2537
3974.93 2481
3975.53 2460
3976.12 2527
3976.72 2333
3977.31 2248
3977.91 2462
3978.50 2517
3979.10 2348
3979.69 2435
3980.29 2394
3980.88 2415
3981.48 2452
3982.07 2274
3982.67 2424
3983.26 2457
3983.86 2463
3984.45 2256
3985.05 2168
3985.64 2266
3986.24 2249
3986.83 2305
3987.43 2217
3988.03 2395
3988.62 2388
3989.22 2493
3989.81 2327
3990.41 2287
3991.00 2289
3991.60 2156
3992.20 2403
3992.79 2474
3993.39 2363
3993.98 2448
3994.58 2430
3995.18 2538
3995.77 2356
3996.37 2176
3996.97 2491
3997.56 2770
3998.16 2526
3998.75 2676
3999.35 2725
3999.95 2711
4000.54 2674
4001.14 2623
4001.74 2782
4002.33 2558
4002.93 2741
4003.53 2676
4004.12 2748
4004.72 2652
4005.32 2606
4005.92 2759
4006.51 2885
4007.11 2785
4007.71 2774
4008.30 2867
4008.90 2849
4009.50 2899
4010.10 2850
4010.69 2797
4011.29 2664
4011.89 2832
4012.49 2609
4013.08 2508
4013.68 2783
4014.28 2849
4014.88 2747
4015.47 2702
4016.07 2998
4016.67 3056
4017.27 3032
4017.86 3419
4018.46 3412
4019.06 3259
4019.66 3527
4020.26 3620
4020.85 3548
4021.45 3649
4022.05 3470
4022.65 3430
4023.25 3051
4023.85 2995
4024.44 2965
4025.04 2773
4025.64 2705
4026.24 2647
4026.84 2460
4027.44 2573
4028.03 2585
4028.63 2412
4029.23 2600
4029.83 2794
4030.43 2817
4031.03 2683
4031.63 2767
4032.23 2998
4032.83 2968
4033.42 2901
4034.02 2779
4034.62 2859
4035.22 2916
4035.82 2765
4036.42 2762
4037.02 2676
4037.62 2744
4038.22 2535
4038.82 2451
4039.42 2485
4040.02 2508
4040.62 2543
4041.22 2598
4041.82 2509
4042.41 2444
4043.01 2492
4043.61 2510
4044.21 2402
4044.81 2270
4045.41 2367
4046.01 2573
4046.61 2424
4047.21 2449
4047.81 2442
4048.41 2364
4049.01 2365
4049.61 2520
4050.21 2433
4050.82 2374
4051.42 2465
4052.02 2440
4052.62 2550
4053.22 2487
4053.82 2492
4054.42 2570
4055.02 2503
4055.62 2454
4056.22 2401
4056.82 2514
4057.42 2511
4058.02 2609
4058.62 2651
4059.22 2540
4059.83 2488
4060.43 2340
4061.03 2354
4061.63 2425
4062.23 2227
4062.83 2266
4063.43 2257
4064.03 2121
4064.63 2201
4065.24 2218
4065.84 2087
4066.44 2248
4067.04 2187
4067.64 2101
4068.24 2292
4068.85 2361
4069.45 2317
4070.05 2268
4070.65 2312
4071.25 2278
4071.85 2197
4072.46 2269
4073.06 2359
4073.66 2319
4074.26 2314
4074.86 2347
4075.47 2507
4076.07 2403
4076.67 2175
4077.27 2286
4077.88 2519
4078.48 2326
4079.08 2386
4079.68 2400
4080.29 2421
4080.89 2488
4081.49 2498
4082.09 2323
4082.70 2474
4083.30 2362
4083.90 2480
4084.50 2731
4085.11 2721
4085.71 2518
4086.31 2529
4086.92 2506
4087.52 2527
4088.12 2600
4088.72 2530
4089.33 2612
4089.93 2577
4090.53 2620
4091.14 2659
4091.74 2586
4092.34 2690
4092.95 2877
4093.55 2853
4094.16 3182
4094.76 3176
4095.36 3438
4095.97 3363
4096.57 3609
4097.17 4055
4097.78 4139
4098.38 4192
4098.98 4316
4099.59 4476
4100.19 4117
4100.80 3830
4101.40 3643
4102.00 3371
4102.61 3253
4103.21 3038
4103.82 2963
4104.42 2647
4105.03 2363
4105.63 2137
4106.23 2210
4106.84 2165
4107.44 2195
4108.05 2118
4108.65 2247
4109.26 2075
4109.86 2111
4110.47 2164
4111.07 2085
4111.68 2035
4112.28 2135
4112.89 2156
4113.49 2126
4114.10 2062
4114.70 2111
4115.31 1965
4115.91 1988
4116.52 2058
4117.12 2153
4117.73 2157
4118.33 2126
4118.94 2081
4119.54 2172
4120.15 2240
4120.75 2187
4121.36 2258
4121.97 2340
4122.57 2131
4123.18 2234
4123.78 2257
4124.39 2196
4124.99 2321
4125.60 2179
4126.21 2279
4126.81 2459
4127.42 2487
4128.02 2535
4128.63 2417
4129.24 2389
4129.84 2443
4130.45 2498
4131.05 2511
4131.66 2462
4132.27 2422
4132.87 2536
4133.48 2386
4134.09 2407
4134.69 2594
4135.30 2444
4135.91 2428
4136.51 2407
4137.12 2645
4137.73 2536
4138.33 2556
4138.94 2433
4139.55 2469
4140.15 2637
4140.76 2483
4141.37 2548
4141.97 2460
4142.58 2514
4143.19 2508
4143.80 2498
4144.40 2454
4145.01 2475
4145.62 2347
4146.22 2489
4146.83 2430
4147.44 2454
4148.05 2473
4148.65 2252
4149.26 2252
4149.87 2260
4150.48 2203
4151.09 2315
4151.69 2139
4152.30 2156
4152.91 2052
4153.52 2157
4154.12 2137
4154.73 2295
4155.34 2073
4155.95 2068
4156.56 2144
4157.16 2159
4157.77 2099
4158.38 2060
4158.99 2157
4159.60 2113
4160.21 2146
4160.81 2212
4161.42 2266
4162.03 2036
4162.64 1962
4163.25 2017
4163.86 2038
4164.47 2120
4165.08 2153
4165.68 2046
4166.29 2126
4166.90 2050
4167.51 2333
4168.12 2180
4168.73 2260
4169.34 2250
4169.95 2148
4170.56 2223
4171.16 2221
4171.77 2298
4172.38 2289
4172.99 2264
4173.60 2244
4174.21 2283
4174.82 2296
4175.43 2179
4176.04 2233
4176.65 2153
4177.26 2141
4177.87 2194
4178.48 2110
4179.09 2122
4179.70 2241
4180.31 2143
4180.92 2139
4181.53 2193
4182.14 2210
4182.75 2041
4183.36 2052
4183.97 2015
4184.58 2181
4185.19 2015
4185.80 2023
4186.41 2136
4187.02 2065
4187.63 2159
4188.24 2022
4188.85 1984
4189.46 1955
4190.07 2033
4190.68 2043
4191.29 2218
4191.90 2099
4192.51 2089
4193.13 2040
4193.74 2250
4194.35 2194
4194.96 2191
4195.57 2329
4196.18 2535
4196.79 2682
4197.40 2493
4198.01 2672
4198.62 2570
4199.24 2643
4199.85 2535
4200.46 2539
4201.07 2580
4201.68 2574
4202.29 2508
4202.90 2467
4203.52 2397
4204.13 2509
4204.74 2375
4205.35 2349
4205.96 2350
4206.57 2260
4207.19 2256
4207.80 2204
4208.41 2100
4209.02 2074
4209.63 2170
4210.25 2220
4210.86 2070
4211.47 2088
4212.08 2099
4212.69 2157
4213.31 2102
4213.92 2186
4214.53 2139
4215.14 2152
4215.76 2015
4216.37 2176
4216.98 2255
4217.59 2198
4218.21 2347
4218.82 2355
4219.43 2400
4220.04 2504
4220.66 2574
4221.27 2507
4221.88 2688
4222.50 2786
4223.11 2875
4223.72 3076
4224.33 3116
4224.95 3398
4225.56 3400
4226.17 3592
4226.79 3847
4227.40 3887
4228.01 3894
4228.63 4049
4229.24 4126
4229.85 3880
4230.47 3970
4231.08 3967
4231.69 4162
4232.31 3922
4232.92 3891
4233.54 3742
4234.15 3585
4234.76 3437
4235.38 3085
4235.99 3061
4236.61 2894
4237.22 2763
4237.83 2745
4238.45 2689
4239.06 2750
4239.68 2615
4240.29 2499
4240.90 2340
4241.52 2241
4242.13 2261
4242.75 2308
4243.36 2296
4243.98 2270
4244.59 2108
4245.21 2300
4245.82 2305
4246.43 2234
4247.05 2233
4247.66 2249
4248.28 2070
4248.89 2125
4249.51 2217
4250.12 2278
4250.74 2252
4251.35 2228
4251.97 2243
4252.58 2166
4253.20 2139
4253.81 2226
4254.43 2306
4255.04 2172
4255.66 2430
4256.28 2321
4256.89 2261
4257.51 2289
4258.12 2376
4258.74 2362
4259.35 2263
4259.97 2230
4260.58 2316
4261.20 2429
4261.82 2604
4262.43 2605
4263.05 2391
4263.66 2431
4264.28 2417
4264.90 2447
4265.51 2369
4266.13 2421
4266.74 2376
4267.36 2524
4267.98 2448
4268.59 2661
4269.21 2695
4269.82 2725
4270.44 2550
4271.06 2488
4271.67 2803
4272.29 2816
4272.91 2823
4273.52 2705
4274.14 2483
4274.76 2443
4275.37 2418
4275.99 2403
4276.61 2251
4277.22 2187
4277.84 2250
4278.46 2172
4279.08 2157
4279.69 2001
4280.31 2152
4280.93 2009
4281.54 2059
4282.16 2142
4282.78 2005
4283.40 2053
4284.01 2075
4284.63 2075
4285.25 1977
4285.87 2119
4286.48 2234
4287.10 2249
4287.72 2089
4288.34 2149
4288.95 2202
4289.57 2330
4290.19 2362
4290.81 2441
4291.43 2387
4292.04 2256
4292.66 2180
4293.28 2233
4293.90 2196
4294.52 2203
4295.13 2240
4295.75 2080
4296.37 2136
4296.99 2098
4297.61 2174
4298.23 2292
4298.84 2152
4299.46 2321
4300.08 2264
4300.70 2257
4301.32 2362
4301.94 2296
4302.56 2166
4303.17 2310
4303.79 2262
4304.41 2169
4305.03 2161
4305.65 2238
4306.27 2163
4306.89 2080
4307.51 2115
4308.13 2203
4308.75 2354
4309.36 2470
4309.98 2420
4310.60 2447
4311.22 2401
4311.84 2488
4312.46 2541
4313.08 2533
4313.70 2620
4314.32 2669
4314.94 2753
4315.56 2602
4316.18 2394
4316.80 2396
4317.42 2375
4318.04 2381
4318.66 2312
4319.28 2206
4319.90 2094
4320.52 2205
4321.14 2097
4321.76 2081
4322.38 2054
4323.00 2161
4323.62 2147
4324.24 2149
4324.86 2189
4325.48 2147
4326.10 2280
4326.72 2086
4327.34 2280
4327.96 2378
4328.58 2323
4329.20 2363
4329.82 2171
4330.44 2251
4331.07 2257
4331.69 2108
4332.31 2177
4332.93 2222
4333.55 2197
4334.17 2218
4334.79 2186
4335.41 2216
4336.03 2239
4336.65 2438
4337.28 2518
4337.90 2541
4338.52 2623
4339.14 2808
4339.76 2952
4340.38 2930
4341.00 2985
4341.63 2856
4342.25 2922
4342.87 3063
4343.49 2871
4344.11 2752
4344.73 2774
4345.36 2703
4345.98 2776
4346.60 3142
4347.22 3347
4347.84 3318
4348.47 3352
4349.09 3700
4349.71 3739
4350.33 3644
4350.95 3883
4351.58 3593
4352.20 3511
4352.82 3216
4353.44 3126
4354.07 3066
4354.69 2776
4355.31 2605
4355.93 2406
4356.56 2594
4357.18 2512
4357.80 2263
4358.42 2403
4359.05 2371
4359.67 2380
4360.29 2319
4360.92 2357
4361.54 2366
4362.16 2305
4362.78 2295
4363.41 2366
4364.03 2237
4364.65 2274
4365.28 2314
4365.90 2181
4366.52 2199
4367.15 2373
4367.77 2515
4368.39 2383
4369.02 2247
4369.64 2238
4370.26 2273
4370.89 2333
4371.51 2229
4372.14 2200
4372.76 2220
4373.38 2159
4374.01 2237
4374.63 2207
4375.25 2139
4375.88 2158
4376.50 2197
4377.13 2221
4377.75 2136
4378.37 2173
4379.00 2168
4379.62 2161
4380.25 2355
4380.87 2208
4381.50 2206
4382.12 2231
4382.75 2264
4383.37 2243
4383.99 2469
4384.62 2469
4385.24 2566
4385.87 2611
4386.49 2612
4387.12 2516
4387.74 2502
4388.37 2667
4388.99 2777
4389.62 2898
4390.24 2997
4390.87 3110
4391.49 3181
4392.12 3361
4392.74 3407
4393.37 3582
4393.99 3795
4394.62 4018
4395.24 4276
4395.87 3876
4396.49 3861
4397.12 3735
4397.75 3247
4398.37 3096
4399.00 2998
4399.62 2701
4400.25 2437
4400.87 2591
4401.50 2617
4402.13 2615
4402.75 2544
4403.38 2498
4404.00 2706
4404.63 2745
4405.26 2592
4405.88 2539
4406.51 2487
4407.13 2464
4407.76 2626
4408.39 2526
4409.01 2579
4409.64 2503
4410.27 2577
4410.89 2483
4411.52 2579
4412.15 2487
4412.77 2518
4413.40 2495
4414.03 2466
4414.65 2474
4415.28 2481
4415.91 2425
4416.53 2346
4417.16 2276
4417.79 2325
4418.41 2258
4419.04 2255
4419.67 2234
4420.30 2143
4420.92 2156
4421.55 2278
4422.18 2231
4422.80 2168
4423.43 2135
4424.06 2150
4424.69 2134
4425.31 2113
4425.94 2120
4426.57 2163
4427.20 2070
4427.82 2024
4428.45 2032
4429.08 2152
4429.71 1984
4430.34 1958
4430.96 1956
4431.59 1891
4432.22 2050
4432.85 2143
4433.48 2067
4434.10 1964
4434.73 2023
4435.36 1994
4435.99 2042
4436.62 1994
4437.25 1933
4437.87 1874
4438.50 1926
4439.13 2001
4439.76 2115
4440.39 2025
4441.02 2005
4441.64 2144
4442.27 2140
4442.90 2074
4443.53 2094
4444.16 2117
4444.79 2158
4445.42 2069
4446.05 1902
4446.68 2006
4447.30 1983
4447.93 1981
4448.56 1862
4449.19 1813
4449.82 1832
4450.45 1831
4451.08 1914
4451.71 1852
4452.34 1902
4452.97 1987
4453.60 1920
4454.23 1862
4454.86 1976
4455.49 2039
4456.12 1977
4456.75 1986
4457.38 2005
4458.01 2040
4458.64 2094
4459.27 2050
4459.90 2038
4460.53 2025
4461.16 1947
4461.79 1931
4462.42 1974
4463.05 1855
4463.68 1917
4464.31 1818
4464.94 1741
4465.57 1872
4466.20 1884
4466.83 1942
4467.46 1872
4468.09 1916
4468.72 1874
4469.35 1900
4469.98 1888
4470.61 1949
4471.24 1808
4471.87 1758
4472.50 1734
4473.13 1892
4473.77 1850
4474.40 1825
4475.03 1920
4475.66 1820
4476.29 1867
4476.92 1779
4477.55 1778
4478.18 1851
4478.82 1819
4479.45 1791
4480.08 1939
4480.71 1840
4481.34 1938
4481.97 1925
4482.60 1778
4483.24 1876
4483.87 1871
4484.50 1770
4485.13 1789
4485.76 1870
4486.39 1881
4487.03 1864
4487.66 1885
4488.29 1835
4488.92 2000
4489.55 2019
4490.19 1923
4490.82 1912
4491.45 1854
4492.08 1929
4492.71 1759
4493.35 2011
4493.98 1885
4494.61 1839
4495.24 1945
4495.88 1963
4496.51 1835
4497.14 1917
4497.77 1965
4498.41 1967
4499.04 1988
4499.67 1968
4500.31 1924
4500.94 1863
4501.57 2073
4502.20 2180
4502.84 2217
4503.47 2237
4504.10 2340
4504.74 2512
4505.37 2464
4506.00 2461
4506.64 2544
4507.27 2517
4507.90 2576
4508.54 2382
4509.17 2265
4509.80 2386
4510.44 2285
4511.07 2095
4511.70 2051
4512.34 2095
4512.97 2144
4513.60 2124
4514.24 2004
4514.87 2214
4515.51 2278
4516.14 2193
4516.77 2314
4517.41 2120
4518.04 2245
4518.68 2282
4519.31 2438
4519.94 2383
4520.58 2365
4521.21 2298
4521.85 2321
4522.48 2100
4523.12 2202
4523.75 2193
4524.39 2177
4525.02 2175
4525.65 2108
4526.29 2043
4526.92 2010
4527.56 2164
4528.19 2132
4528.83 2361
4529.46 2269
4530.10 2536
4530.73 2820
4531.37 2995
4532.00 3133
4532.64 3445
4533.27 4117
4533.91 4440
4534.54 4610
4535.18 4897
4535.81 4800
4536.45 4695
4537.09 4456
4537.72 4098
4538.36 3727
4538.99 3547
4539.63 3322
4540.26 2802
4540.90 2861
4541.53 2664
4542.17 2447
4542.81 2259
4543.44 2156
4544.08 2197
4544.71 2170
4545.35 1982
4545.99 2048
4546.62 2103
4547.26 2024
4547.89 2031
4548.53 1976
4549.17 1959
4549.80 1909
4550.44 1918
4551.08 1803
4551.71 1868
4552.35 1900
4552.98 1953
4553.62 2049
4554.26 1920
4554.89 1975
4555.53 2080
4556.17 2097
4556.80 2325
4557.44 2104
4558.08 2022
4558.72 1985
4559.35 2142
4559.99 2031
4560.63 2117
4561.26 2101
4561.90 2004
4562.54 2105
4563.17 2163
4563.81 2216
4564.45 2055
4565.09 2020
4565.72 2034
4566.36 1978
4567.00 2127
4567.64 2087
4568.27 1991
4568.91 2080
4569.55 2089
4570.19 2179
4570.82 2308
4571.46 2208
4572.10 2337
4572.74 2228
4573.38 2239
4574.01 2227
4574.65 2181
4575.29 2198
4575.93 2184
4576.57 2131
4577.20 2193
4577.84 2168
4578.48 2101
4579.12 1984
4579.76 1911
4580.40 1938
4581.04 1996
4581.67 1965
4582.31 1793
4582.95 1815
4583.59 1771
4584.23 1939
4584.87 1826
4585.51 1821
4586.14 1902
4586.78 1861
4587.42 1763
4588.06 1778
4588.70 1867
4589.34 1862
4589.98 1963
4590.62 1915
4591.26 1883
4591.90 1871
4592.54 1905
4593.17 1991
4593.81 2103
4594.45 2096
4595.09 2081
4595.73 2194
4596.37 2134
4597.01 1970
4597.65 1803
4598.29 1903
4598.93 1804
4599.57 1880
4600.21 1841
4600.85 1860
4601.49 1836
4602.13 1917
4602.77 1876
4603.41 1939
4604.05 1834
4604.69 1930
4605.33 1897
4605.97 1946
4606.61 2029
4607.25 2036
4607.89 2163
4608.53 2001
4609.17 2005
4609.81 2078
4610.45 1917
4611.09 1945
4611.73 2058
4612.38 2024
4613.02 2091
4613.66 2114
4614.30 2109
4614.94 2065
4615.58 1944
4616.22 1880
4616.86 1997
4617.50 1912
4618.14 1950
4618.78 1954
4619.43 1895
4620.07 1902
4620.71 1820
4621.35 1925
4621.99 1881
4622.63 1863
4623.27 1904
4623.91 1844
4624.56 1903
4625.20 1965
4625.84 1885
4626.48 1859
4627.12 1742
4627.76 1738
4628.41 1809
4629.05 1792
4629.69 1770
4630.33 1827
4630.97 1745
4631.62 1799
4632.26 1825
4632.90 1853
4633.54 1827
4634.18 1873
4634.83 1932
4635.47 1918
4636.11 1870
4636.75 1851
4637.40 1841
4638.04 1790
4638.68 1864
4639.32 1947
4639.97 2082
4640.61 2107
4641.25 2178
4641.89 2243
4642.54 2160
4643.18 2051
4643.82 2179
4644.46 2168
4645.11 1979
4645.75 1924
4646.39 1966
4647.04 1860
4647.68 1865
4648.32 1811
4648.97 1846
4649.61 1901
4650.25 1843
4650.90 1855
4651.54 1835
4652.18 1791
4652.83 1867
4653.47 1870
4654.11 1948
4654.76 2002
4655.40 1894
4656.04 2036
4656.69 1952
4657.33 1900
4657.98 1825
4658.62 1844
4659.26 1806
4659.91 1811
4660.55 1872
4661.20 1707
4661.84 1679
4662.48 1603
4663.13 1608
4663.77 1751
4664.42 1708
4665.06 1751
4665.71 1800
4666.35 1845
4666.99 1809
4667.64 1731
4668.28 1762
4668.93 1677
4669.57 1672
4670.22 1719
4670.86 1828
4671.51 1738
4672.15 1754
4672.80 1742
4673.44 1726
4674.09 1692
4674.73 1570
4675.38 1679
4676.02 1630
4676.67 1539
4677.31 1671
4677.96 1663
4678.60 1689
4679.25 1780
4679.89 1698
4680.54 1653
4681.18 1657
4681.83 1614
4682.47 1610
4683.12 1737
4683.77 1741
4684.41 1660
4685.06 1672
4685.70 1692
4686.35 1706
4686.99 1645
4687.64 1624
4688.29 1660
4688.93 1714
4689.58 1639
4690.22 1674
4690.87 1656
4691.52 1711
4692.16 1589
4692.81 1578
4693.45 1634
4694.10 1656
4694.75 1583
4695.39 1704
4696.04 1623
4696.69 1557
4697.33 1611
4697.98 1725
4698.63 1785
4699.27 1747
4699.92 1774
4700.57 1810
4701.21 1910
4701.86 1873
4702.51 1779
4703.15 1751
4703.80 1697
4704.45 1697
4705.10 1857
4705.74 1940
4706.39 1676
4707.04 1781
4707.68 1755
4708.33 1690
4708.98 1541
4709.63 1500
4710.27 1748
4710.92 1769
4711.57 1882
4712.22 1859
4712.86 1703
4713.51 1815
4714.16 1790
4714.81 1633
4715.45 1703
4716.10 1702
4716.75 1822
4717.40 1817
4718.05 1748
4718.69 1712
4719.34 1638
4719.99 1668
4720.64 1728
4721.29 1695
4721.94 1715
4722.58 1722
4723.23 1695
4723.88 1670
4724.53 1908
4725.18 1763
4725.83 1798
4726.47 1830
4727.12 1872
4727.77 2072
4728.42 1931
4729.07 1998
4729.72 2100
4730.37 1876
4731.02 1905
4731.66 1871
4732.31 2006
4732.96 1923
4733.61 1939
4734.26 1766
4734.91 1694
4735.56 1691
4736.21 1562
4736.86 1728
4737.51 1625
4738.16 1595
4738.81 1673
4739.45 1674
4740.10 1699
4740.75 1890
4741.40 1837
4742.05 1883
4742.70 1760
4743.35 1794
4744.00 1918
4744.65 1795
4745.30 1873
4745.95 1801
4746.60 1697
4747.25 1828
4747.90 1830
4748.55 1769
4749.20 1774
4749.85 1801
4750.50 1763
4751.15 1846
4751.80 1901
4752.45 1864
4753.10 1755
4753.75 1900
4754.40 1958
4755.05 2010
4755.71 2009
4756.36 2065
4757.01 2011
4757.66 2000
4758.31 2241
4758.96 2081
4759.61 2002
4760.26 1936
4760.91 1828
4761.56 1892
4762.21 1904
4762.86 1937
4763.52 1941
4764.17 1875
4764.82 1753
4765.47 1707
4766.12 1735
4766.77 1645
4767.42 1692
4768.07 1679
4768.73 1673
4769.38 1580
4770.03 1724
4770.68 1708
4771.33 1754
4771.98 1844
4772.64 1742
4773.29 1665
4773.94 1588
4774.59 1602
4775.24 1607
4775.89 1611
4776.55 1596
4777.20 1606
4777.85 1609
4778.50 1585
4779.15 1573
4779.81 1624
4780.46 1622
4781.11 1646
4781.76 1611
4782.42 1652
4783.07 1696
4783.72 1697
4784.37 1690
4785.03 1551
4785.68 1594
4786.33 1598
4786.98 1540
4787.64 1729
4788.29 1728
4788.94 1679
4789.60 1603
4790.25 1710
4790.90 1604
4791.55 1543
4792.21 1714
4792.86 1737
4793.51 1664
4794.17 1589
4794.82 1676
4795.47 1892
4796.13 1791
4796.78 1740
4797.43 1777
4798.09 1733
4798.74 1640
4799.39 1853
4800.05 1755
4800.70 1675
4801.36 1747
4802.01 1820
4802.66 1724
4803.32 1713
4803.97 1641
4804.62 1708
4805.28 1707
4805.93 1782
4806.59 1714
4807.24 1740
4807.89 1876
4808.55 1765
4809.20 1722
4809.86 1849
4810.51 1656
4811.17 1563
4811.82 1713
4812.47 1681
4813.13 1636
4813.78 1583
4814.44 1803
4815.09 1609
4815.75 1627
4816.40 1776
4817.06 1806
4817.71 1824
4818.37 1797
4819.02 1826
4819.68 1798
4820.33 1909
4820.99 2038
4821.64 2082
4822.30 2124
4822.95 1935
4823.61 2063
4824.26 2043
4824.92 1975
4825.57 2033
4826.23 2014
4826.88 1938
4827.54 1937
4828.19 1907
4828.85 1912
4829.51 1935
4830.16 1998
4830.82 1917
4831.47 1842
4832.13 1893
4832.78 1810
4833.44 1748
4834.10 1915
4834.75 1988
4835.41 2008
4836.06 1991
4836.72 2102
4837.38 2190
4838.03 2132
4838.69 2189
4839.34 2254
4840.00 2580
4840.66 2342
4841.31 2311
4841.97 2487
4842.63 2472
4843.28 2490
4843.94 2392
4844.60 2290
4845.25 2325
4845.91 2166
4846.57 2048
4847.22 2090
4847.88 2236
4848.54 2199
4849.19 2343
4849.85 2298
4850.51 2269
4851.17 2172
4851.82 2271
4852.48 2428
4853.14 2497
4853.79 2617
4854.45 2685
4855.11 2495
4855.77 2316
4856.42 2329
4857.08 2383
4857.74 2472
4858.40 2414
4859.05 2394
4859.71 2456
4860.37 2405
4861.03 2385
4861.68 2556
4862.34 2574
4863.00 2464
4863.66 2442
4864.32 2301
4864.97 2452
4865.63 2294
4866.29 2297
4866.95 2270
4867.61 2352
4868.26 2400
4868.92 2418
4869.58 2454
4870.24 2331
4870.90 2440
4871.56 2596
4872.21 2560
4872.87 2471
4873.53 2406
4874.19 2394
4874.85 2149
4875.51 2190
4876.17 2223
4876.83 2065
4877.48 2066
4878.14 2228
4878.80 2190
4879.46 2166
4880.12 2305
4880.78 2318
4881.44 2337
4882.10 2275
4882.76 2242
4883.42 2240
4884.08 2133
4884.73 2168
4885.39 2006
4886.05 1899
4886.71 2000
4887.37 1834
4888.03 1880
4888.69 2072
4889.35 2009
4890.01 1983
4890.67 1968
4891.33 2093
4891.99 1904
4892.65 1954
4893.31 2094
4893.97 1902
4894.63 1944
4895.29 1880
4895.95 1964
4896.61 2036
4897.27 1874
4897.93 1982
4898.59 1784
4899.25 1869
4899.91 1792
4900.57 1763
4901.23 1751
4901.89 1811
4902.55 1812
4903.21 1837
4903.88 1760
4904.54 1678
4905.20 1726
4905.86 1728
4906.52 1797
4907.18 1759
4907.84 1767
4908.50 1774
4909.16 1715
4909.82 1694
4910.48 1801
4911.15 1767
4911.81 1741
4912.47 1787
4913.13 2021
4913.79 1900
4914.45 1801
4915.11 1748
4915.77 1736
4916.44 1675
4917.10 1797
4917.76 1803
4918.42 1796
4919.08 1692
4919.74 1726
4920.41 1651
4921.07 1668
4921.73 1478
4922.39 1528
4923.05 1597
4923.72 1598
4924.38 1642
4925.04 1571
4925.70 1780
4926.36 1699
4927.03 1674
4927.69 1645
4928.35 1523
4929.01 1525
4929.67 1596
4930.34 1543
4931.00 1500
4931.66 1620
4932.32 1621
4932.99 1573
4933.65 1623
4934.31 1562
4934.98 1559
4935.64 1637
4936.30 1533
4936.96 1661
4937.63 1667
4938.29 1717
4938.95 1758
4939.62 1675
4940.28 1623
4940.94 1655
4941.61 1705
4942.27 1700
4942.93 1785
4943.60 1644
4944.26 1703
4944.92 1659
4945.59 1817
4946.25 1691
4946.91 1582
4947.58 1798
4948.24 1681
4948.90 1723
4949.57 1766
4950.23 1667
4950.89 1685
4951.56 1583
4952.22 1588
4952.89 1625
4953.55 1540
4954.21 1667
4954.88 1612
4955.54 1520
4956.21 1525
4956.87 1630
4957.53 1609
4958.20 1572
4958.86 1570
4959.53 1585
4960.19 1638
4960.86 1551
4961.52 1647
4962.19 1675
4962.85 1696
4963.52 1722
4964.18 1757
4964.84 1694
4965.51 1611
4966.17 1749
4966.84 1878
4967.50 1630
4968.17 1661
4968.83 1833
4969.50 1766
4970.16 1600
4970.83 1690
4971.49 1647
4972.16 1679
4972.82 1657
4973.49 1706
4974.16 1594
4974.82 1578
4975.49 1692
4976.15 1766
4976.82 1801
4977.48 1687
4978.15 1745
4978.81 1935
4979.48 1796
4980.15 1842
4980.81 1681
4981.48 1612
4982.14 1874
4982.81 1778
4983.48 1756
4984.14 1657
4984.81 1723
4985.47 1804
4986.14 1819
4986.81 1929
4987.47 1879
4988.14 1921
4988.80 2222
4989.47 2352
4990.14 2489
4990.80 2592
4991.47 2787
4992.14 2739
4992.80 3015
4993.47 3226
4994.14 3125
4994.80 3158
4995.47 2873
4996.14 2596
4996.80 2478
4997.47 2285
4998.14 2062
4998.81 2000
4999.47 1822
5000.14 1904
5000.81 1825
5001.47 1757
5002.14 1673
5002.81 1648
5003.48 1650
5004.14 1701
5004.81 1735
5005.48 1858
5006.15 1702
5006.81 1664
5007.48 1653
5008.15 1636
5008.82 1619
5009.48 1591
5010.15 1753
5010.82 1630
5011.49 1550
5012.16 1553
5012.82 1616
5013.49 1648
5014.16 1594
5014.83 1692
5015.50 1678
5016.16 1602
5016.83 1636
5017.50 1555
5018.17 1575
5018.84 1805
5019.50 1917
5020.17 1980
5020.84 2028
5021.51 2173
5022.18 2096
5022.85 2038
5023.52 2250
5024.19 2348
5024.85 2419
5025.52 2381
5026.19 2478
5026.86 2365
5027.53 2150
5028.20 2317
5028.87 2298
5029.54 2278
5030.21 2327
5030.87 2125
5031.54 2072
5032.21 2148
5032.88 1950
5033.55 1916
5034.22 2074
5034.89 1977
5035.56 1882
5036.23 1875
5036.90 1807
5037.57 1877
5038.24 1838
5038.91 1853
5039.58 1806
5040.25 1802
5040.92 1782
5041.59 1790
5042.26 1784
5042.93 1849
5043.60 1932
5044.27 2002
5044.94 2221
5045.61 2395
5046.28 2315
5046.95 2400
5047.62 2302
5048.29 2282
5048.96 2271
5049.63 2227
5050.30 2124
5050.97 2120
5051.64 2023
5052.31 2000
5052.98 1928
5053.65 1745
5054.32 1752
5054.99 1727
5055.66 1795
5056.34 1672
5057.01 1609
5057.68 1682
5058.35 1809
5059.02 1865
5059.69 1714
5060.36 1689
5061.03 1844
5061.70 1823
5062.38 1766
5063.05 1765
5063.72 1748
5064.39 1799
5065.06 1802
5065.73 1856
5066.40 1857
5067.08 1734
5067.75 1838
5068.42 1776
5069.09 1847
5069.76 1777
5070.43 1778
5071.11 1720
5071.78 1820
5072.45 1684
5073.12 1669
5073.79 1675
5074.47 1694
5075.14 1724
5075.81 1731
5076.48 1696
5077.15 1773
5077.83 1586
5078.50 1677
5079.17 1721
5079.84 1605
5080.52 1712
5081.19 1733
5081.86 1683
5082.53 1804
5083.21 1856
5083.88 1787
5084.55 1811
5085.22 1886
5085.90 1859
5086.57 1741
5087.24 1692
5087.92 1706
5088.59 1754
5089.26 1808
5089.93 1776
5090.61 1728
5091.28 1839
5091.95 1888
5092.63 1895
5093.30 1989
5093.97 1897
5094.65 1937
5095.32 1836
5095.99 1920
5096.67 1885
5097.34 1774
5098.02 1830
5098.69 1782
5099.36 1822
5100.04 1701
5100.71 1585
5101.38 1573
5102.06 1604
5102.73 1641
5103.41 1651
5104.08 1635
5104.75 1643
5105.43 1624
5106.10 1732
5106.78 1670
5107.45 1653
5108.12 1636
5108.80 1699
5109.47 1757
5110.15 1934
5110.82 1830
5111.50 1766
5112.17 1701
5112.85 1693
5113.52 1754
5114.20 1718
5114.87 1660
5115.54 1552
5116.22 1573
5116.89 1630
5117.57 1734
5118.24 1700
5118.92 1754
5119.59 1823
5120.27 1761
5120.94 1714
5121.62 1762
5122.30 1825
5122.97 1787
5123.65 1784
5124.32 1664
5125.00 1763
5125.67 1756
5126.35 1654
5127.02 1574
5127.70 1598
5128.37 1717
5129.05 1687
5129.73 1612
5130.40 1688
5131.08 1644
5131.75 1661
5132.43 1598
5133.10 1607
5133.78 1678
5134.46 1617
5135.13 1644
5135.81 1636
5136.49 1662
5137.16 1611
5137.84 1586
5138.51 1641
5139.19 1732
5139.87 1622
5140.54 1666
5141.22 1719
5141.90 1607
5142.57 1733
5143.25 1708
5143.93 1723
5144.60 1784
5145.28 1796
5145.96 1606
5146.63 1621
5147.31 1695
5147.99 1639
5148.66 1518
5149.34 1713
5150.02 1614
5150.69 1630
5151.37 1524
5152.05 1563
5152.73 1604
5153.40 1615
5154.08 1516
5154.76 1538
5155.44 1425
5156.11 1495
5156.79 1503
5157.47 1505
5158.15 1466
5158.82 1485
5159.50 1421
5160.18 1462
5160.86 1382
5161.53 1473
5162.21 1433
5162.89 1527
5163.57 1484
5164.25 1463
5164.92 1397
5165.60 1421
5166.28 1453
5166.96 1430
5167.64 1440
5168.31 1568
5168.99 1557
5169.67 1499
5170.35 1427
5171.03 1520
5171.71 1559
5172.39 1521
5173.06 1486
5173.74 1522
5174.42 1503
5175.10 1447
5175.78 1389
5176.46 1476
5177.14 1479
5177.82 1603
5178.49 1543
5179.17 1561
5179.85 1439
5180.53 1485
5181.21 1507
5181.89 1539
5182.57 1597
5183.25 1631
5183.93 1514
5184.61 1535
5185.29 1476
5185.97 1477
5186.64 1469
5187.32 1423
5188.00 1472
5188.68 1548
5189.36 1487
5190.04 1510
5190.72 1560
5191.40 1512
5192.08 1493
5192.76 1437
5193.44 1477
5194.12 1471
5194.80 1403
5195.48 1412
5196.16 1564
5196.84 1526
5197.52 1475
5198.20 1404
5198.88 1496
5199.56 1396
5200.24 1342
5200.92 1424
5201.60 1473
5202.28 1569
5202.96 1580
5203.65 1492
5204.33 1502
5205.01 1535
5205.69 1467
5206.37 1398
5207.05 1475
5207.73 1567
5208.41 1420
5209.09 1435
5209.77 1487
5210.45 1486
5211.13 1534
5211.82 1543
5212.50 1749
5213.18 1643
5213.86 1626
5214.54 1688
5215.22 1676
5215.90 1565
5216.58 1677
5217.27 1558
5217.95 1653
5218.63 1602
5219.31 1576
5219.99 1743
5220.67 1685
5221.36 1523
5222.04 1698
5222.72 1656
5223.40 1695
5224.08 1663
5224.77 1549
5225.45 1543
5226.13 1663
5226.81 1605
5227.49 1634
5228.18 1531
5228.86 1370
5229.54 1419
5230.22 1524
5230.91 1605
5231.59 1548
5232.27 1568
5232.95 1539
5233.63 1528
5234.32 1493
5235.00 1613
5235.68 1611
5236.37 1518
5237.05 1533
5237.73 1626
5238.41 1667
5239.10 1716
5239.78 1738
5240.46 1803
5241.15 1748
5241.83 1751
5242.51 1769
5243.20 1766
5243.88 1765
5244.56 1642
5245.24 1641
5245.93 1621
5246.61 1653
5247.29 1682
5247.98 1765
5248.66 1813
5249.35 1782
5250.03 1743
5250.71 1887
5251.40 1936
5252.08 2038
5252.76 1870
5253.45 1979
5254.13 1999
5254.82 1934
5255.50 1885
5256.18 1821
5256.87 1851
5257.55 1793
5258.24 1698
5258.92 1540
5259.60 1514
5260.29 1528
5260.97 1637
5261.66 1546
5262.34 1584
5263.03 1559
5263.71 1582
5264.40 1596
5265.08 1633
5265.76 1710
5266.45 1707
5267.13 1631
5267.82 1728
5268.50 1636
5269.19 1553
5269.87 1685
5270.56 1689
5271.24 1588
5271.93 1700
5272.61 1736
5273.30 1677
5273.98 1698
5274.67 1650
5275.35 1667
5276.04 1791
5276.72 1624
5277.41 1656
5278.10 1629
5278.78 1700
5279.47 1668
5280.15 1716
5280.84 1726
5281.52 1698
5282.21 1734
5282.89 1757
5283.58 1806
5284.27 1802
5284.95 1952
5285.64 1922
5286.32 1841
5287.01 1829
5287.70 1877
5288.38 1849
5289.07 1859
5289.75 1864
5290.44 1835
5291.13 1923
5291.81 1883
5292.50 1809
5293.19 1734
5293.87 1848
5294.56 1881
5295.25 1821
5295.93 1898
5296.62 1875
5297.31 1729
5297.99 1713
5298.68 1844
5299.37 1849
5300.05 1962
5300.74 1990
5301.43 2144
5302.11 2323
5302.80 2627
5303.49 2728
5304.18 2975
5304.86 2927
5305.55 3013
5306.24 3095
5306.92 3023
5307.61 2909
5308.30 2641
5308.99 2485
5309.67 2294
5310.36 2140
5311.05 2215
5311.74 2011
5312.42 1883
5313.11 1773
5313.80 1750
5314.49 1832
5315.18 1877
5315.86 1816
5316.55 1793
5317.24 1673
5317.93 1686
5318.62 1773
5319.30 1626
5319.99 1628
5320.68 1730
5321.37 1722
5322.06 1564
5322.74 1661
5323.43 1644
5324.12 1839
5324.81 1799
5325.50 1707
5326.19 1685
5326.88 1729
5327.56 1790
5328.25 1763
5328.94 1708
5329.63 1846
5330.32 1807
5331.01 1827
5331.70 1955
5332.39 1899
5333.07 1917
5333.76 1917
5334.45 1918
5335.14 2025
5335.83 1897
5336.52 1985
5337.21 1999
5337.90 1979
5338.59 1960
5339.28 1931
5339.97 1894
5340.66 1926
5341.35 1908
5342.04 2007
5342.73 2008
5343.42 2110
5344.10 2098
5344.79 2153
5345.48 2103
5346.17 1988
5346.86 1977
5347.55 1997
5348.24 2105
5348.93 2036
5349.62 2134
5350.31 2278
5351.00 2512
5351.69 2792
5352.39 2886
5353.08 2999
5353.77 3210
5354.46 3370
5355.15 3418
5355.84 3205
5356.53 3249
5357.22 3131
5357.91 2826
5358.60 2815
5359.29 2588
5359.98 2364
5360.67 2197
5361.36 2019
5362.05 1966
5362.74 1926
5363.44 1864
5364.13 1789
5364.82 1806
5365.51 1785
5366.20 1863
5366.89 1815
5367.58 1903
5368.27 1754
5368.96 1754
5369.66 1664
5370.35 1684
5371.04 1706
5371.73 1648
5372.42 1597
5373.11 1616
5373.81 1552
5374.50 1688
5375.19 1737
5375.88 1814
5376.57 1689
5377.26 1596
5377.96 1643
5378.65 1667
5379.34 1752
5380.03 1753
5380.72 1731
5381.42 1942
5382.11 1883
5382.80 1786
5383.49 1803
5384.18 1765
5384.88 1711
5385.57 1758
5386.26 1701
5386.95 1695
5387.65 1649
5388.34 1721
5389.03 1717
5389.72 1690
5390.42 1718
5391.11 1694
5391.80 1778
5392.50 1814
5393.19 1830
5393.88 1849
5394.57 1835
5395.27 1902
5395.96 1849
5396.65 1696
5397.35 1706
5398.04 1634
5398.73 1620
5399.43 1739
5400.12 1631
5400.81 1526
5401.51 1657
5402.20 1708
5402.89 1642
5403.59 1602
5404.28 1642
5404.97 1548
5405.67 1604
5406.36 1619
5407.06 1562
5407.75 1528
5408.44 1602
5409.14 1735
5409.83 1771
5410.53 1758
5411.22 1727
5411.91 1630
5412.61 1684
5413.30 1662
5414.00 1558
5414.69 1680
5415.38 1755
5416.08 1654
5416.77 1701
5417.47 1646
5418.16 1711
5418.86 1637
5419.55 1523
5420.25 1680
5420.94 1644
5421.64 1582
5422.33 1626
5423.03 1789
5423.72 1695
5424.41 1759
5425.11 1625
5425.80 1585
5426.50 1698
5427.19 1664
5427.89 1623
5428.59 1715
5429.28 1611
5429.98 1678
5430.67 1657
5431.37 1573
5432.06 1685
5432.76 1721
5433.45 1682
5434.15 1707
5434.84 1660
5435.54 1545
5436.23 1570
5436.93 1640
5437.63 1651
5438.32 1685
5439.02 1777
5439.71 1775
5440.41 1603
5441.11 1644
5441.80 1621
5442.50 1683
5443.19 1749
5443.89 1766
5444.59 1769
5445.28 1775
5445.98 1696
5446.68 1654
5447.37 1806
5448.07 1759
5448.76 1949
5449.46 1987
5450.16 2031
5450.85 2028
5451.55 1997
5452.25 2099
5452.94 2106
5453.64 2137
5454.34 2048
5455.03 1891
5455.73 1865
5456.43 1970
5457.13 1924
5457.82 1831
5458.52 1691
5459.22 1736
5459.91 1830
5460.61 1769
5461.31 1818
5462.01 1921
5462.70 1781
5463.40 1921
5464.10 2064
5464.80 2085
5465.49 2167
5466.19 2314
5466.89 2325
5467.59 2379
5468.28 2449
5468.98 2441
5469.68 2427
5470.38 2329
5471.07 2379
5471.77 2302
5472.47 2107
5473.17 2249
5473.87 2278
5474.56 2148
5475.26 2097
5475.96 2174
5476.66 2123
5477.36 2052
5478.06 1947
5478.75 1921
5479.45 2119
5480.15 2122
5480.85 2228
5481.55 2300
5482.25 2330
5482.95 2309
5483.64 2312
5484.34 2362
5485.04 2416
5485.74 2395
5486.44 2326
5487.14 2408
5487.84 2301
5488.54 2174
5489.23 2142
5489.93 2230
5490.63 2300
5491.33 2174
5492.03 2240
5492.73 2178
5493.43 2253
5494.13 2321
5494.83 2345
5495.53 2157
5496.23 2331
5496.93 2299
5497.63 2416
5498.33 2359
5499.03 2506
5499.73 2497
5500.43 2405
5501.13 2746
5501.83 2854
5502.53 3067
5503.23 2978
5503.93 3143
5504.63 3264
5505.33 3310
5506.03 3265
5506.73 3308
5507.43 3263
5508.13 3048
5508.83 3009
5509.53 3009
5510.23 2901
5510.93 3158
5511.63 3279
5512.33 3215
5513.03 3181
5513.73 3171
5514.43 3364
5515.13 3458
5515.83 3507
5516.53 3516
5517.23 3469
5517.93 3620
5518.64 3458
5519.34 3343
5520.04 3335
5520.74 3106
5521.44 2971
5522.14 2726
5522.84 2698
5523.54 2610
5524.24 2523
5524.95 2356
5525.65 2538
5526.35 2470
5527.05 2301
5527.75 2144
5528.45 2185
5529.15 2062
5529.86 2020
5530.56 1966
5531.26 2029
5531.96 1997
5532.66 1852
5533.36 1824
5534.07 1925
5534.77 1901
5535.47 1841
5536.17 1994
5536.87 1959
5537.58 1907
5538.28 2065
5538.98 2071
5539.68 2016
5540.39 1918
5541.09 2062
5541.79 1878
5542.49 1836
5543.20 1997
5543.90 2060
5544.60 1928
5545.30 1913
5546.01 1969
5546.71 1953
5547.41 1864
5548.11 1807
5548.82 1825
5549.52 1906
5550.22 1906
5550.93 1863
5551.63 1915
5552.33 1908
5553.03 1920
5553.74 1821
5554.44 2047
5555.14 2018
5555.85 1945
5556.55 1935
5557.25 1897
5557.96 1826
5558.66 1901
5559.36 1872
5560.07 1899
5560.77 1816
5561.48 1812
5562.18 1818
5562.88 1818
5563.59 1815
5564.29 1860
5564.99 1861
5565.70 1847
5566.40 1861
5567.11 1817
5567.81 1746
5568.51 1756
5569.22 1809
5569.92 1775
5570.63 1806
5571.33 1826
5572.04 1736
5572.74 1713
5573.44 1756
5574.15 1761
5574.85 1826
5575.56 1877
5576.26 1845
5576.97 1892
5577.67 1703
5578.38 1794
5579.08 1790
5579.79 1741
5580.49 1748
5581.20 1715
5581.90 1779
5582.61 1763
5583.31 1630
5584.02 1673
5584.72 1727
5585.43 1687
5586.13 1583
5586.84 1569
5587.54 1628
5588.25 1581
5588.95 1681
5589.66 1698
5590.36 1690
5591.07 1649
5591.77 1635
5592.48 1563
5593.19 1553
5593.89 1610
5594.60 1735
5595.30 1610
5596.01 1649
5596.71 1588
5597.42 1655
5598.13 1627
5598.83 1562
5599.54 1542
5600.24 1550
5600.95 1553
5601.66 1552
5602.36 1660
5603.07 1503
5603.78 1591
5604.48 1491
5605.19 1432
5605.89 1413
5606.60 1447
5607.31 1483
5608.01 1455
5608.72 1428
5609.43 1525
5610.13 1460
5610.84 1462
5611.55 1544
5612.25 1514
5612.96 1543
5613.67 1486
5614.38 1553
5615.08 1524
5615.79 1476
5616.50 1581
5617.20 1645
5617.91 1628
5618.62 1528
5619.33 1606
5620.03 1460
5620.74 1575
5621.45 1626
5622.15 1716
5622.86 1502
5623.57 1503
5624.28 1574
5624.99 1473
5625.69 1511
5626.40 1524
5627.11 1522
5627.82 1474
5628.52 1348
5629.23 1488
5629.94 1521
5630.65 1496
5631.36 1644
5632.06 1649
5632.77 1594
5633.48 1522
5634.19 1596
5634.90 1650
5635.61 1639
5636.31 1649
5637.02 1615
5637.73 1605
5638.44 1614
5639.15 1629
5639.86 1585
5640.56 1564
5641.27 1495
5641.98 1532
5642.69 1589
5643.40 1530
5644.11 1583
5644.82 1630
5645.53 1582
5646.24 1580
5646.94 1472
5647.65 1491
5648.36 1509
5649.07 1578
5649.78 1623
5650.49 1541
5651.20 1566
5651.91 1673
5652.62 1678
5653.33 1565
5654.04 1485
5654.75 1532
5655.46 1499
5656.17 1529
5656.88 1640
5657.59 1658
5658.30 1591
5659.01 1598
5659.71 1713
5660.42 1610
5661.13 1707
5661.84 1709
5662.55 1832
5663.26 1640
5663.97 1614
5664.69 1630
5665.40 1685
5666.11 1618
5666.82 1639
5667.53 1631
5668.24 1626
5668.95 1585
5669.66 1527
5670.37 1572
5671.08 1554
5671.79 1632
5672.50 1571
5673.21 1613
5673.92 1530
5674.63 1509
5675.34 1569
5676.05 1634
5676.76 1691
5677.48 1540
5678.19 1550
5678.90 1484
5679.61 1497
5680.32 1622
5681.03 1640
5681.74 1619
5682.45 1584
5683.16 1634
5683.88 1536
5684.59 1563
5685.30 1565
5686.01 1655
5686.72 1610
5687.43 1641
5688.15 1702
5688.86 1608
5689.57 1553
5690.28 1627
5690.99 1673
5691.70 1604
5692.42 1557
5693.13 1495
5693.84 1484
5694.55 1500
5695.26 1526
5695.98 1589
5696.69 1571
5697.40 1506
5698.11 1433
5698.82 1607
5699.54 1589
5700.25 1620
5700.96 1515
5701.67 1485
5702.39 1406
5703.10 1456
5703.81 1464
5704.52 1595
5705.24 1608
5705.95 1464
5706.66 1593
5707.38 1477
5708.09 1524
5708.80 1583
5709.51 1502
5710.23 1517
5710.94 1612
5711.65 1504
5712.37 1475
5713.08 1511
5713.79 1535
5714.51 1490
5715.22 1518
5715.93 1703
5716.65 1559
5717.36 1536
5718.07 1486
5718.79 1611
5719.50 1668
5720.21 1572
5720.93 1475
5721.64 1538
5722.36 1572
5723.07 1672
5723.78 1696
5724.50 1616
5725.21 1828
5725.92 1811
5726.64 1714
5727.35 1767
5728.07 1745
5728.78 1723
5729.50 1668
5730.21 1778
5730.92 1796
5731.64 1888
5732.35 1868
5733.07 1835
5733.78 1953
5734.50 1898
5735.21 1878
5735.93 1941
5736.64 1885
5737.35 1913
5738.07 1794
5738.78 1844
5739.50 1822
5740.21 1882
5740.93 1804
5741.64 1898
5742.36 1900
5743.07 1927
5743.79 1835
5744.50 1924
5745.22 1893
5745.93 1755
5746.65 1788
5747.37 1903
5748.08 2066
5748.80 2003
5749.51 1976
5750.23 2018
5750.94 2029
5751.66 2033
5752.37 2065
5753.09 2110
5753.81 2208
5754.52 2267
5755.24 2353
5755.95 2232
5756.67 2144
5757.38 2225
5758.10 2314
5758.82 2374
5759.53 2301
5760.25 2321
5760.96 2610
5761.68 2513
5762.40 2456
5763.11 2786
5763.83 2839
5764.55 3009
5765.26 3094
5765.98 3427
5766.70 3843
5767.41 4288
5768.13 4394
5768.85 4308
5769.56 4215
5770.28 4269
5771.00 4104
5771.71 3784
5772.43 3493
5773.15 3137
5773.86 2861
5774.58 2875
5775.30 2551
5776.01 2442
5776.73 2385
5777.45 2356
5778.17 2204
5778.88 2246
5779.60 2275
5780.32 2348
5781.04 2317
5781.75 2358
5782.47 2377
5783.19 2516
5783.91 2502
5784.62 2517
5785.34 2635
5786.06 2445
5786.78 2548
5787.49 2513
5788.21 2251
5788.93 2369
5789.65 2440
5790.37 2458
5791.08 2382
5791.80 2468
5792.52 2447
5793.24 2605
5793.96 2607
5794.68 2734
5795.39 2934
5796.11 2920
5796.83 2869
5797.55 2946
5798.27 2941
5798.99 3041
5799.70 3198
5800.42 3265
5801.14 3510
5801.86 3875
5802.58 4289
5803.30 5007
5804.02 5660
5804.74 6993
5805.45 7471
5806.17 7734
5806.89 7697
5807.61 8090
5808.33 7322
5809.05 6403
5809.77 5977
5810.49 4992
5811.21 4596
5811.93 4105
5812.65 3697
5813.37 3696
5814.09 3621
5814.81 3445
5815.52 3338
5816.24 3421
5816.96 3527
5817.68 3567
5818.40 3631
5819.12 3712
5819.84 3811
5820.56 3790
5821.28 3861
5822.00 3719
5822.72 3716
5823.44 3723
5824.16 3428
5824.88 3483
5825.60 3545
5826.32 3446
5827.04 3189
5827.76 3185
5828.48 3028
5829.21 2862
5829.93 2634
5830.65 2618
5831.37 2644
5832.09 2760
5832.81 2778
5833.53 2717
5834.25 2737
5834.97 2534
5835.69 2449
5836.41 2449
5837.13 2472
5837.85 2521
5838.57 2370
5839.30 2153
5840.02 2233
5840.74 2285
5841.46 2308
5842.18 2366
5842.90 2315
5843.62 2156
5844.34 2278
5845.07 2450
5845.79 2430
5846.51 2420
5847.23 2254
5847.95 2271
5848.67 2317
5849.39 2309
5850.12 2256
5850.84 2033
5851.56 2116
5852.28 2094
5853.00 2001
5853.73 1981
5854.45 2038
5855.17 2119
5855.89 2169
5856.61 2095
5857.34 2076
5858.06 2023
5858.78 2131
5859.50 2149
5860.23 2069
5860.95 1977
5861.67 1960
5862.39 1957
5863.11 1981
5863.84 1916
5864.56 1894
5865.28 2021
5866.01 2083
5866.73 2141
5867.45 1971
5868.17 1956
5868.90 1876
5869.62 1791
5870.34 1816
5871.07 1853
5871.79 1903
5872.51 1904
5873.23 1967
5873.96 1961
5874.68 1868
5875.40 1865
5876.13 1910
5876.85 1861
5877.57 1921
5878.30 1953
5879.02 1854
5879.74 1861
5880.47 1864
5881.19 1913
5881.92 1893
5882.64 1822
5883.36 1844
5884.09 1900
5884.81 1789
5885.53 1826
5886.26 1976
5886.98 1837
5887.71 1793
5888.43 1730
5889.15 1906
5889.88 1796
5890.60 1850
5891.33 1897
5892.05 1771
5892.78 1848
5893.50 1786
5894.23 1700
5894.95 1755
5895.67 1722
5896.40 1743
5897.12 1886
5897.85 1700
5898.57 1704
5899.30 1700
5900.02 1721
5900.75 1856
5901.47 1829
5902.20 1772
5902.92 1678
5903.65 1719
5904.37 1897
5905.10 1822
5905.82 1828
5906.55 1760
5907.27 1739
5908.00 1810
5908.72 1736
5909.45 1635
5910.17 1650
5910.90 1614
5911.62 1708
5912.35 1786
5913.08 1833
5913.80 1709
5914.53 1847
5915.25 1868
5915.98 1932
5916.70 1833
5917.43 1811
5918.16 1756
5918.88 1718
5919.61 1708
5920.33 1835
5921.06 1866
5921.79 1848
5922.51 1813
5923.24 1968
5923.97 1939
5924.69 1854
5925.42 1911
5926.14 1897
5926.87 1935
5927.60 1874
5928.32 1912
5929.05 1894
5929.78 1926
5930.50 2078
5931.23 2037
5931.96 1946
5932.68 2104
5933.41 1997
5934.14 2051
5934.86 2122
5935.59 2116
5936.32 2196
5937.05 2230
5937.77 2219
5938.50 2351
5939.23 2467
5939.95 2499
5940.68 2527
5941.41 2607
5942.14 2800
5942.86 2600
5943.59 2500
5944.32 2574
5945.05 2461
5945.77 2272
5946.50 2344
5947.23 2373
5947.96 2443
5948.68 2405
5949.41 2292
5950.14 2305
5950.87 2227
5951.60 2341
5952.32 2539
5953.05 2467
5953.78 2515
5954.51 2429
5955.24 2487
5955.96 2510
5956.69 2630
5957.42 2593
5958.15 2765
5958.88 2765
5959.61 2801
5960.33 2702
5961.06 2714
5961.79 2806
5962.52 2849
5963.25 2916
5963.98 2842
5964.71 2676
5965.44 2659
5966.16 2688
5966.89 2788
5967.62 2895
5968.35 3150
5969.08 3151
5969.81 3279
5970.54 3375
5971.27 3421
5972.00 3344
5972.73 3254
5973.46 3437
5974.18 3323
5974.91 3314
5975.64 3300
5976.37 3344
5977.10 3299
5977.83 3118
5978.56 3103
5979.29 3080
5980.02 3123
5980.75 2982
5981.48 3002
5982.21 3096
5982.94 3312
5983.67 3297
5984.40 3202
5985.13 3293
5985.86 3485
5986.59 3376
5987.32 3454
5988.05 3462
5988.78 3599
5989.51 3516
5990.24 3577
5990.97 3547
5991.70 3500
5992.43 3398
5993.16 3390
5993.89 3381
5994.62 3554
5995.35 3576
5996.09 3700
5996.82 3604
5997.55 3530
5998.28 3729
5999.01 3764
5999.74 3706
6000.47 3570
6001.20 3747
6001.93 3827
6002.66 3725
6003.39 3880
6004.13 3775
6004.86 3609
6005.59 3691
6006.32 3780
6007.05 3736
6007.78 3630
6008.51 3477
6009.25 3625
6009.98 3632
6010.71 3586
6011.44 3998
6012.17 4332
6012.90 4668
6013.64 5259
6014.37 5691
6015.10 6425
6015.83 7176
6016.56 8211
6017.29 8245
6018.03 8662
6018.76 8815
6019.49 8268
6020.22 7748
6020.96 7262
6021.69 6348
6022.42 5705
6023.15 5016
6023.88 4683
6024.62 4248
6025.35 3729
6026.08 3511
6026.81 3257
6027.55 3078
6028.28 2929
6029.01 2843
6029.75 2900
6030.48 2856
6031.21 2869
6031.94 2796
6032.68 2708
6033.41 2787
6034.14 2736
6034.88 2652
6035.61 2713
6036.34 2662
6037.07 2646
6037.81 2658
6038.54 2506
6039.27 2524
6040.01 2496
6040.74 2631
6041.47 2687
6042.21 2645
6042.94 2590
6043.68 2653
6044.41 2687
6045.14 2849
6045.88 2952
6046.61 2892
6047.34 2924
6048.08 2907
6048.81 3150
6049.55 3044
6050.28 2791
6051.01 2894
6051.75 3059
6052.48 3097
6053.22 3178
6053.95 3454
6054.68 3449
6055.42 3658
6056.15 3723
6056.89 3666
6057.62 3727
6058.36 3707
6059.09 3419
6059.83 3227
6060.56 3318
6061.29 3123
6062.03 3072
6062.76 3070
6063.50 2964
6064.23 2998
6064.97 3004
6065.70 2964
6066.44 2755
6067.17 2832
6067.91 2832
6068.64 2784
6069.38 2874
6070.11 2676
6070.85 2748
6071.58 2771
6072.32 2723
6073.06 2779
6073.79 2790
6074.53 2609
6075.26 2566
6076.00 2585
6076.73 2455
6077.47 2493
6078.20 2469
6078.94 2523
6079.68 2431
6080.41 2389
6081.15 2362
6081.88 2405
6082.62 2460
6083.35 2351
6084.09 2451
6084.83 2354
6085.56 2504
6086.30 2337
6087.04 2363
6087.77 2303
6088.51 2155
6089.24 2230
6089.98 2305
6090.72 2236
6091.45 2227
6092.19 2147
6092.93 2136
6093.66 2192
6094.40 2172
6095.14 2267
6095.87 2193
6096.61 2160
6097.35 2219
6098.08 2074
6098.82 2099
6099.56 2189
6100.29 2316
6101.03 2099
6101.77 1993
6102.51 2060
6103.24 2049
6103.98 2057
6104.72 2028
6105.46 2063
6106.19 2034
6106.93 2125
6107.67 2098
6108.41 2079
6109.14 2092
6109.88 2187
6110.62 2130
6111.36 2192
6112.09 2111
6112.83 2245
6113.57 2182
6114.31 2160
6115.04 2151
6115.78 2186
6116.52 2211
6117.26 2167
6118.00 2109
6118.73 2070
6119.47 2148
6120.21 2202
6120.95 2057
6121.69 2127
6122.43 2015
6123.16 2081
6123.90 2204
6124.64 2211
6125.38 2252
6126.12 2303
6126.86 2339
6127.60 2376
6128.33 2452
6129.07 2424
6129.81 2243
6130.55 2395
6131.29 2260
6132.03 2287
6132.77 2384
6133.51 2289
6134.25 2170
6134.98 2281
6135.72 2188
6136.46 2180
6137.20 2194
6137.94 2274
6138.68 2383
6139.42 2417
6140.16 2401
6140.90 2355
6141.64 2310
6142.38 2370
6143.12 2379
6143.86 2445
6144.60 2504
6145.34 2333
6146.08 2281
6146.82 2374
6147.56 2269
6148.30 2325
6149.04 2357
6149.78 2420
6150.52 2257
6151.26 2251
6152.00 2287
6152.74 2468
6153.48 2557
6154.22 2423
6154.96 2533
6155.70 2400
6156.44 2296
6157.18 2397
6157.92 2552
6158.66 2469
6159.40 2449
6160.14 2548
6160.88 2424
6161.62 2491
6162.36 2551
6163.10 2533
6163.85 2515
6164.59 2580
6165.33 2732
6166.07 2730
6166.81 2705
6167.55 2956
6168.29 3053
6169.03 3175
6169.77 3338
6170.51 3331
6171.26 3455
6172.00 3667
6172.74 3485
6173.48 3535
6174.22 3584
6174.96 3450
6175.70 3510
6176.45 3413
6177.19 3354
6177.93 3269
6178.67 3236
6179.41 3067
6180.16 3024
6180.90 3088
6181.64 3136
6182.38 3143
6183.12 3188
6183.87 3241
6184.61 3312
6185.35 3305
6186.09 3352
6186.83 3284
6187.58 3231
6188.32 3132
6189.06 3417
6189.80 3322
6190.55 3433
6191.29 3349
6192.03 3440
6192.77 3447
6193.52 3496
6194.26 3602
6195.00 3650
6195.74 3716
6196.49 3843
6197.23 4001
6197.97 4038
6198.72 3960
6199.46 4204
6200.20 4112
6200.94 3922
6201.69 3950
6202.43 4020
6203.17 4206
6203.92 4012
6204.66 3999
6205.40 4284
6206.15 4207
6206.89 4405
6207.63 4897
6208.38 5450
6209.12 6345
6209.87 7241
6210.61 8721
6211.35 10297
6212.10 11812
6212.84 12980
6213.58 13883
6214.33 14106
6215.07 13821
6215.82 12533
6216.56 11394
6217.30 10053
6218.05 8573
6218.79 7274
6219.54 6184
6220.28 5402
6221.02 4786
6221.77 4160
6222.51 3822
6223.26 3604
6224.00 3441
6224.75 3150
6225.49 3022
6226.24 3048
6226.98 3045
6227.73 3022
6228.47 2908
6229.21 2906
6229.96 2866
6230.70 2826
6231.45 2726
6232.19 2642
6232.94 2544
6233.68 2349
6234.43 2488
6235.17 2252
6235.92 2330
6236.67 2328
6237.41 2318
6238.16 2350
6238.90 2374
6239.65 2484
6240.39 2499
6241.14 2425
6241.88 2607
6242.63 2624
6243.37 2531
6244.12 2545
6244.87 2605
6245.61 2617
6246.36 2527
6247.10 2701
6247.85 2800
6248.59 2732
6249.34 2884
6250.09 2931
6250.83 3012
6251.58 3218
6252.33 3195
6253.07 3231
6253.82 3193
6254.56 3180
6255.31 3181
6256.06 3123
6256.80 3147
6257.55 2967
6258.30 2816
6259.04 2787
6259.79 2786
6260.54 2830
6261.28 2710
6262.03 2596
6262.78 2643
6263.52 2641
6264.27 2621
6265.02 2651
6265.76 2621
6266.51 2542
6267.26 2558
6268.01 2593
6268.75 2627
6269.50 2658
6270.25 2633
6270.99 2568
6271.74 2718
6272.49 2599
6273.24 2680
6273.98 2600
6274.73 2570
6275.48 2570
6276.23 2691
6276.97 2697
6277.72 2771
6278.47 2926
6279.22 2852
6279.96 2845
6280.71 3044
6281.46 3022
6282.21 3031
6282.96 2798
6283.70 2789
6284.45 2699
6285.20 2733
6285.95 2682
6286.70 2529
6287.45 2497
6288.19 2368
6288.94 2329
6289.69 2375
6290.44 2443
6291.19 2414
6291.94 2375
6292.68 2430
6293.43 2394
6294.18 2368
6294.93 2494
6295.68 2387
6296.43 2338
6297.18 2295
6297.93 2319
6298.67 2355
6299.42 2246
6300.17 2201
6300.92 2097
6301.67 2020
6302.42 2011
6303.17 2044
6303.92 2023
6304.67 2019
6305.42 2067
6306.17 2171
6306.92 2172
6307.67 2054
6308.41 2203
6309.16 2192
6309.91 2056
6310.66 2075
6311.41 2130
6312.16 1981
6312.91 1939
6313.66 2000
6314.41 2095
6315.16 1983
6315.91 1988
6316.66 1942
6317.41 2061
6318.16 1952
6318.91 1975
6319.66 2071
6320.41 2093
6321.16 2034
6321.91 2035
6322.66 2040
6323.41 2090
6324.16 1940
6324.92 1957
6325.67 1910
6326.42 1828
6327.17 1858
6327.92 1855
6328.67 1964
6329.42 1951
6330.17 1881
6330.92 1934
6331.67 1854
6332.42 1912
6333.17 1779
6333.92 1808
6334.68 1802
6335.43 1782
6336.18 1955
6336.93 1941
6337.68 1912
6338.43 1923
6339.18 1800
6339.93 1786
6340.69 1827
6341.44 1787
6342.19 1821
6342.94 1881
6343.69 1885
6344.44 1854
6345.20 1852
6345.95 1855
6346.70 1739
6347.45 1687
6348.20 1812
6348.95 1837
6349.71 1938
6350.46 1805
6351.21 1880
6351.96 1856
6352.71 1862
6353.47 1809
6354.22 2014
6354.97 2038
6355.72 1970
6356.48 1960
6357.23 1980
6357.98 2030
6358.73 2226
6359.49 2100
6360.24 2005
6360.99 1929
6361.74 1848
6362.50 1867
6363.25 1894
6364.00 1839
6364.76 1788
6365.51 1864
6366.26 1874
6367.01 1826
6367.77 1885
6368.52 1757
6369.27 1709
6370.03 1749
6370.78 1801
6371.53 1852
6372.29 1812
6373.04 1808
6373.79 1877
6374.55 1847
6375.30 1690
6376.05 1736
6376.81 1783
6377.56 1799
6378.31 1814
6379.07 1712
6379.82 1818
6380.58 1771
6381.33 1743
6382.08 1772
6382.84 1868
6383.59 1795
6384.35 1726
6385.10 1930
6385.85 1862
6386.61 1906
6387.36 1775
6388.12 1728
6388.87 1798
6389.62 1843
6390.38 1696
6391.13 1618
6391.89 1765
6392.64 1683
6393.40 1661
6394.15 1534
6394.91 1641
6395.66 1663
6396.42 1770
6397.17 1701
6397.93 1725
6398.68 1641
6399.44 1687
6400.19 1672
6400.95 1681
6401.70 1668
6402.46 1662
6403.21 1665
6403.97 1597
6404.72 1682
6405.48 1614
6406.23 1489
6406.99 1647
6407.74 1771
6408.50 1670
6409.25 1605
6410.01 1763
6410.76 1720
6411.52 1693
6412.28 1602
6413.03 1653
6413.79 1737
6414.54 1696
6415.30 1678
6416.05 1695
6416.81 1676
6417.57 1751
6418.32 1741
6419.08 1709
6419.83 1732
6420.59 1776
6421.35 1757
6422.10 1655
6422.86 1760
6423.62 1765
6424.37 1803
6425.13 1836
6425.89 1726
6426.64 1778
6427.40 1699
6428.15 1673
6428.91 1742
6429.67 1849
6430.42 1695
6431.18 1720
6431.94 1714
6432.70 1755
6433.45 1829
6434.21 1822
6434.97 1683
6435.72 1835
6436.48 1802
6437.24 1769
6437.99 1894
6438.75 1919
6439.51 1862
6440.27 1858
6441.02 1847
6441.78 1864
6442.54 1887
6443.30 1953
6444.05 1924
6444.81 1896
6445.57 1896
6446.33 1934
6447.08 1836
6447.84 1892
6448.60 1860
6449.36 1848
6450.12 1768
6450.87 1780
6451.63 1872
6452.39 1846
6453.15 1850
6453.91 1879
6454.66 1929
6455.42 1920
6456.18 1911
6456.94 1883
6457.70 1924
6458.46 1949
6459.21 1933
6459.97 1969
6460.73 1934
6461.49 1958
6462.25 2058
6463.01 2074
6463.77 2044
6464.52 2179
6465.28 2088
6466.04 2111
6466.80 2027
6467.56 2145
6468.32 2108
6469.08 2194
6469.84 2088
6470.60 2147
6471.36 2114
6472.11 2232
6472.87 2188
6473.63 2214
6474.39 2231
6475.15 2269
6475.91 2342
6476.67 2363
6477.43 2253
6478.19 2317
6478.95 2324
6479.71 2366
6480.47 2349
6481.23 2305
6481.99 2368
6482.75 2400
6483.51 2288
6484.27 2306
6485.03 2386
6485.79 2420
6486.55 2439
6487.31 2543
6488.07 2531
6488.83 2444
6489.59 2417
6490.35 2545
6491.11 2596
6491.87 2626
6492.63 2590
6493.39 2766
6494.15 2740
6494.91 2774
6495.67 2787
6496.43 2857
6497.19 3091
6497.95 3020
6498.71 2971
6499.48 3130
6500.24 3139
6501.00 3216
6501.76 3175
6502.52 3156
6503.28 2998
6504.04 3195
6504.80 3155
6505.56 3166
6506.32 2995
6507.09 3033
6507.85 3254
6508.61 3268
6509.37 3276
6510.13 3312
6510.89 3241
6511.65 3486
6512.42 3554
6513.18 3709
6513.94 3813
6514.70 3614
6515.46 3769
6516.22 3973
6516.99 3945
6517.75 3822
6518.51 3925
6519.27 3829
6520.03 3745
6520.80 3745
6521.56 3777
6522.32 3990
6523.08 3947
6523.84 3962
6524.61 4073
6525.37 4224
6526.13 4273
6526.89 4442
6527.66 4614
6528.42 4766
6529.18 5158
6529.94 5306
6530.71 5713
6531.47 5914
6532.23 5902
6533.00 6010
6533.76 6039
6534.52 6158
6535.28 6113
6536.05 6342
6536.81 6789
6537.57 7536
6538.34 8493
6539.10 10068
6539.86 11100
6540.63 11524
6541.39 12046
6542.15 12042
6542.92 11118
6543.68 10083
6544.44 9124
6545.21 7615
6545.97 6717
6546.73 5725
6547.50 5229
6548.26 4648
6549.02 4234
6549.79 3770
6550.55 3510
6551.31 3634
6552.08 3399
6552.84 3284
6553.61 3160
6554.37 3249
6555.13 3421
6555.90 3346
6556.66 3057
6557.43 3116
6558.19 3175
6558.96 3213
6559.72 3104
6560.48 3271
6561.25 3038
6562.01 2950
6562.78 3080
6563.54 3085
6564.31 3110
6565.07 3237
6565.84 3380
6566.60 3386
6567.37 3419
6568.13 3584
6568.90 3737
6569.66 3634
6570.43 3568
6571.19 3630
6571.96 3564
6572.72 3720
6573.49 3530
6574.25 3672
6575.02 3885
6575.78 3833
6576.55 4029
6577.31 4297
6578.08 4241
6578.84 4382
6579.61 4407
6580.37 4409
6581.14 4463
6581.91 4298
6582.67 4238
6583.44 4052
6584.20 3830
6584.97 3834
6585.73 3812
6586.50 3825
6587.27 3741
6588.03 3637
6588.80 3794
6589.56 3830
6590.33 3876
6591.10 3732
6591.86 3731
6592.63 3984
6593.39 4047
6594.16 4138
6594.93 4390
6595.69 4751
6596.46 5072
6597.23 5285
6597.99 5593
6598.76 5758
6599.53 5598
6600.29 5578
6601.06 5592
6601.83 5253
6602.59 4981
6603.36 4635
6604.13 4508
6604.89 4283
6605.66 4083
6606.43 3895
6607.20 3777
6607.96 3665
6608.73 3591
6609.50 3493
6610.26 3409
6611.03 3460
6611.80 3619
6612.57 3727
6613.33 3643
6614.10 3699
6614.87 3666
6615.64 3661
6616.40 3701
6617.17 3747
6617.94 3693
6618.71 3645
6619.48 3688
6620.24 3534
6621.01 3433
6621.78 3550
6622.55 3676
6623.32 3582
6624.08 3469
6624.85 3420
6625.62 3481
6626.39 3686
6627.16 3401
6627.92 3344
6628.69 3315
6629.46 3424
6630.23 3479
6631.00 3376
6631.77 3308
6632.54 3483
6633.30 3551
6634.07 3787
6634.84 4104
6635.61 4486
6636.38 5191
6637.15 5743
6637.92 6392
6638.69 6880
6639.45 7075
6640.22 6988
6640.99 6659
6641.76 6304
6642.53 5689
6643.30 5132
6644.07 4613
6644.84 4259
6645.61 3920
6646.38 3551
6647.15 3379
6647.92 3218
6648.69 3066
6649.46 2959
6650.22 2930
6650.99 2842
6651.76 2845
6652.53 2777
6653.30 2815
6654.07 2794
6654.84 2831
6655.61 2829
6656.38 2736
6657.15 2612
6657.92 2721
6658.69 2607
6659.46 2566
6660.23 2555
6661.00 2585
6661.77 2658
6662.54 2663
6663.31 2613
6664.09 2555
6664.86 2527
6665.63 2443
6666.40 2548
6667.17 2499
6667.94 2516
6668.71 2546
6669.48 2673
6670.25 2622
6671.02 2534
6671.79 2684
6672.56 2564
6673.33 2473
6674.10 2700
6674.88 2749
6675.65 2768
6676.42 2682
6677.19 2653
6677.96 2775
6678.73 2753
6679.50 2682
6680.27 2711
6681.05 2739
6681.82 2662
6682.59 2730
6683.36 2652
6684.13 2485
6684.90 2613
6685.67 2624
6686.45 2726
6687.22 2780
6687.99 2853
6688.76 2904
6689.53 2922
6690.31 2952
6691.08 2965
6691.85 2880
6692.62 2822
6693.39 2705
6694.17 2652
6694.94 2631
6695.71 2625
6696.48 2592
6697.25 2479
6698.03 2432
6698.80 2345
6699.57 2246
6700.34 2308
6701.12 2292
6701.89 2228
6702.66 2335
6703.43 2340
6704.21 2310
6704.98 2351
6705.75 2351
6706.53 2326
6707.30 2333
6708.07 2317
6708.84 2243
6709.62 2302
6710.39 2250
6711.16 2178
6711.94 2259
6712.71 2406
6713.48 2241
6714.26 2154
6715.03 2179
6715.80 2025
6716.58 2042
6717.35 2120
6718.12 2083
6718.90 2113
6719.67 1969
6720.45 2134
6721.22 2128
6721.99 2119
6722.77 2080
6723.54 2015
6724.31 2002
6725.09 1953
6725.86 1984
6726.64 1994
6727.41 2009
6728.18 1815
6728.96 1805
6729.73 1853
6730.51 1951
6731.28 1925
6732.06 1854
6732.83 1928
6733.60 1956
6734.38 1869
6735.15 2007
6735.93 1970
6736.70 1953
6737.48 1753
6738.25 1889
6739.03 1943
6739.80 1949
6740.58 1849
6741.35 1932
6742.13 1962
6742.90 1826
6743.68 1859
6744.45 1909
6745.23 1944
6746.00 1962
6746.78 1798
6747.55 1831
6748.33 1876
6749.10 1981
6749.88 1990
6750.65 1947
6751.43 2031
6752.20 2043
6752.98 2055
6753.75 2094
6754.53 2105
6755.31 2224
6756.08 2316
6756.86 2261
6757.63 2500
6758.41 2211
6759.19 2198
6759.96 2162
6760.74 2041
6761.51 1988
6762.29 1956
6763.07 1880
6763.84 1830
6764.62 1787
6765.39 1908
6766.17 1889
6766.95 1915
6767.72 1808
6768.50 1808
6769.28 1875
6770.05 1874
6770.83 1810
6771.61 1944
6772.38 2001
6773.16 1906
6773.94 1892
6774.71 1876
6775.49 1785
6776.27 1833
6777.04 1842
6777.82 1767
6778.60 1797
6779.37 1717
6780.15 1760
6780.93 1756
6781.71 1730
6782.48 1673
6783.26 1744
6784.04 1793
6784.81 1765
6785.59 1650
6786.37 1658
6787.15 1699
6787.92 1672
6788.70 1650
6789.48 1683
6790.26 1720
6791.04 1753
6791.81 1647
6792.59 1648
6793.37 1716
6794.15 1697
6794.92 1656
6795.70 1658
6796.48 1595
6797.26 1752
6798.04 1648
6798.81 1608
6799.59 1591
6800.37 1581
6801.15 1473
6801.93 1623
6802.71 1718
6803.48 1627
6804.26 1637
6805.04 1592
6805.82 1603
6806.60 1646
6807.38 1809
6808.16 1845
6808.94 1734
6809.71 1644
6810.49 1764
6811.27 1765
6812.05 1632
6812.83 1699
6813.61 1635
6814.39 1596
6815.17 1602
6815.95 1681
6816.73 1681
6817.50 1490
6818.28 1626
6819.06 1560
6819.84 1624
6820.62 1656
6821.40 1731
6822.18 1873
6822.96 1783
6823.74 1751
6824.52 1716
6825.30 1703
6826.08 1800
6826.86 1756
6827.64 1715
6828.42 1745
6829.20 1643
6829.98 1666
6830.76 1629
6831.54 1588
6832.32 1639
6833.10 1572
6833.88 1583
6834.66 1595
6835.44 1603
6836.22 1582
6837.00 1639
6837.78 1679
6838.56 1722
6839.34 1650
6840.12 1576
6840.90 1586
6841.68 1596
6842.46 1513
6843.24 1528
6844.03 1517
6844.81 1574
6845.59 1584
6846.37 1507
6847.15 1586
6847.93 1651
6848.71 1573
6849.49 1556
6850.27 1713
6851.05 1778
6851.84 1826
6852.62 2006
6853.40 2202
6854.18 2312
6854.96 2458
6855.74 2481
6856.52 2521
6857.30 2611
6858.09 2484
6858.87 2215
6859.65 2075
6860.43 2066
6861.21 1960
6861.99 1811
6862.78 1718
6863.56 1813
6864.34 1698
6865.12 1662
6865.90 1722
6866.69 1817
6867.47 1770
6868.25 1789
6869.03 1757
6869.82 1642
6870.60 1660
6871.38 1788
6872.16 1761
6872.94 1817
6873.73 1814
6874.51 1724
6875.29 1729
6876.07 1734
6876.86 1710
6877.64 1720
6878.42 1689
6879.21 1802
6879.99 1732
6880.77 1744
6881.55 1812
6882.34 1835
6883.12 1893
6883.90 1935
6884.69 2001
6885.47 1983
6886.25 2023
6887.04 2033
6887.82 1993
6888.60 2141
6889.39 2268
6890.17 2322
6890.95 2642
6891.74 2891
6892.52 2833
6893.30 2817
6894.09 2719
6894.87 2591
6895.65 2549
6896.44 2442
6897.22 2353
6898.01 2200
6898.79 2192
6899.57 2142
6900.36 2044
6901.14 1931
6901.93 1995
6902.71 2112
6903.49 2198
6904.28 2070
6905.06 2168
6905.85 2159
6906.63 2194
6907.42 2244
6908.20 2172
6908.98 2147
6909.77 2092
6910.55 1999
6911.34 1992
6912.12 2032
6912.91 2023
6913.69 2039
6914.48 2066
6915.26 1966
6916.05 2158
6916.83 1990
6917.62 1965
6918.40 1971
6919.19 1967
6919.97 1929
6920.76 1896
6921.54 2053
6922.33 2047
6923.11 2126
6923.90 2162
6924.68 2120
6925.47 2055
6926.25 2071
6927.04 2125
6927.82 2130
6928.61 2111
6929.40 2111
6930.18 2115
6930.97 2180
6931.75 2208
6932.54 2239
6933.32 2143
6934.11 2152
6934.90 2130
6935.68 2125
6936.47 2100
6937.25 2152
6938.04 2117
6938.83 2217
6939.61 2149
6940.40 2205
6941.19 2167
6941.97 2211
6942.76 2368
6943.54 2482
6944.33 2344
6945.12 2392
6945.90 2438
6946.69 2481
6947.48 2630
6948.26 2721
6949.05 2806
6949.84 2803
6950.62 2793
6951.41 2741
6952.20 2890
6952.99 2860
6953.77 2950
6954.56 2785
6955.35 2790
6956.13 2674
6956.92 2775
6957.71 2629
6958.50 2593
6959.28 2817
6960.07 2903
6960.86 2895
6961.64 2855
6962.43 2902
6963.22 2964
6964.01 2930
6964.80 3044
6965.58 2942
6966.37 2976
6967.16 2978
6967.95 2941
6968.73 2917
6969.52 2865
6970.31 2974
6971.10 3061
6971.89 3077
6972.67 3214
6973.46 3275
6974.25 3249
6975.04 3392
6975.83 3511
6976.62 3363
6977.40 3321
6978.19 3346
6978.98 3423
6979.77 3414
6980.56 3375
6981.35 3447
6982.13 3650
6982.92 3748
6983.71 3620
6984.50 3996
6985.29 4193
6986.08 4896
6986.87 5435
6987.66 6093
6988.45 6758
6989.23 7711
6990.02 8523
6990.81 8759
6991.60 8798
6992.39 8292
6993.18 7734
6993.97 6894
6994.76 6236
6995.55 5549
6996.34 4877
6997.13 4440
6997.92 4392
6998.71 4158
6999.50 4324
7000.29 4410
7001.07 4880
7001.86 5668
7002.65 6190
7003.44 6782
7004.23 7112
7005.02 7326
7005.81 7410
7006.60 6926
7007.39 6425
7008.18 5743
7008.97 5255
7009.76 4515
7010.55 3897
7011.34 3634
7012.14 3211
7012.93 3015
7013.72 2694
7014.51 2713
7015.30 2752
7016.09 2915
7016.88 2805
7017.67 2841
7018.46 2798
7019.25 2933
7020.04 2890
7020.83 2764
7021.62 2725
7022.41 2672
7023.20 2457
7024.00 2485
7024.79 2546
7025.58 2439
7026.37 2625
7027.16 2680
7027.95 2637
7028.74 2652
7029.53 2952
7030.32 2801
7031.12 2714
7031.91 2743
7032.70 2895
7033.49 2711
7034.28 2680
7035.07 2585
7035.87 2532
7036.66 2491
7037.45 2572
7038.24 2431
7039.03 2464
7039.82 2441
7040.62 2502
7041.41 2661
7042.20 2719
7042.99 2593
7043.78 2748
7044.58 2691
7045.37 2720
7046.16 2802
7046.95 2696
7047.75 2677
7048.54 2662
7049.33 2643
7050.12 2548
7050.92 2658
7051.71 2754
7052.50 2740
7053.29 2681
7054.09 2757
7054.88 2770
7055.67 2755
7056.46 2635
7057.26 2565
7058.05 2514
7058.84 2451
7059.64 2316
7060.43 2386
7061.22 2334
7062.02 2269
7062.81 2371
7063.60 2398
7064.39 2364
7065.19 2316
7065.98 2202
7066.77 2203
7067.57 2275
7068.36 2419
7069.16 2360
7069.95 2390
7070.74 2323
7071.54 2270
7072.33 2266
7073.12 2248
7073.92 2343
7074.71 2387
7075.51 2282
7076.30 2238
7077.09 2172
7077.89 2196
7078.68 2175
7079.48 2049
7080.27 2057
7081.06 2029
7081.86 2036
7082.65 2079
7083.45 2187
7084.24 2142
7085.04 2087
7085.83 2005
7086.62 2082
7087.42 2110
7088.21 2074
7089.01 2045
7089.80 1970
7090.60 2046
7091.39 2019
7092.19 2115
7092.98 2224
7093.78 2333
7094.57 2391
7095.37 2382
7096.16 2447
7096.96 2770
7097.75 2617
7098.55 2590
7099.34 2487
7100.14 2268
7100.93 2259
7101.73 2072
7102.52 1953
7103.32 1893
7104.11 1939
7104.91 1836
7105.71 1825
7106.50 1845
7107.30 1901
7108.09 1901
7108.89 1747
7109.68 1831
7110.48 1816
7111.28 1674
7112.07 1673
7112.87 1719
7113.66 1700
7114.46 1683
7115.26 1667
7116.05 1561
7116.85 1519
7117.65 1509
7118.44 1639
7119.24 1672
7120.03 1713
7120.83 1734
7121.63 1664
7122.42 1684
7123.22 1667
7124.02 1680
7124.81 1672
7125.61 1669
7126.41 1609
7127.20 1669
7128.00 1503
7128.80 1529
7129.59 1607
7130.39 1526
7131.19 1541
7131.99 1670
7132.78 1604
7133.58 1615
7134.38 1602
7135.17 1646
7135.97 1648
7136.77 1703
7137.57 1650
7138.36 1616
7139.16 1497
7139.96 1596
7140.76 1631
7141.55 1650
7142.35 1519
7143.15 1530
7143.95 1533
7144.74 1544
7145.54 1623
7146.34 1672
7147.14 1682
7147.94 1596
7148.73 1629
7149.53 1638
7150.33 1545
7151.13 1557
7151.93 1534
7152.72 1598
7153.52 1603
7154.32 1561
7155.12 1519
7155.92 1615
7156.72 1673
7157.51 1629
7158.31 1622
7159.11 1615
7159.91 1554
7160.71 1508
7161.51 1552
7162.31 1444
7163.11 1453
7163.90 1415
7164.70 1403
7165.50 1449
7166.30 1379
7167.10 1429
7167.90 1304
7168.70 1372
7169.50 1466
7170.30 1515
7171.10 1530
7171.90 1509
7172.69 1503
7173.49 1503
7174.29 1403
7175.09 1400
7175.89 1402
7176.69 1411
7177.49 1346
7178.29 1413
7179.09 1358
7179.89 1371
7180.69 1429
7181.49 1438
7182.29 1329
7183.09 1445
7183.89 1372
7184.69 1453
7185.49 1469
7186.29 1411
7187.09 1495
7187.89 1533
7188.69 1410
7189.49 1363
7190.29 1401
7191.09 1405
7191.89 1390
7192.69 1313
7193.49 1410
7194.29 1512
7195.09 1310
7195.89 1342
7196.70 1306
7197.50 1311
7198.30 1319
7199.10 1330
7199.90 1177
7200.70 1213
7201.50 1286
7202.30 1268
7203.10 1263
7203.90 1290
7204.70 1238
7205.51 1273
7206.31 1297
7207.11 1267
7207.91 1263
7208.71 1350
7209.51 1207
7210.31 1219
7211.12 1263
7211.92 1238
7212.72 1227
7213.52 1261
7214.32 1299
7215.12 1268
7215.92 1149
7216.73 1217
7217.53 1302
7218.33 1219
7219.13 1293
7219.93 1295
7220.74 1217
7221.54 1192
7222.34 1235
7223.14 1263
7223.94 1256
7224.75 1303
7225.55 1358
7226.35 1357
7227.15 1364
7227.96 1347
7228.76 1425
7229.56 1377
7230.36 1256
7231.17 1231
7231.97 1232
7232.77 1265
7233.57 1175
7234.38 1217
7235.18 1281
7235.98 1274
7236.79 1210
7237.59 1252
7238.39 1284
7239.19 1201
7240.00 1198
7240.80 1226
7241.60 1257
7242.41 1202
7243.21 1182
7244.01 1226
7244.82 1266
7245.62 1224
7246.42 1239
7247.23 1162
7248.03 1265
7248.83 1217
7249.64 1200
7250.44 1203
7251.25 1226
7252.05 1257
7252.85 1363
7253.66 1318
7254.46 1212
7255.27 1247
7256.07 1276
7256.87 1327
7257.68 1326
7258.48 1301
7259.29 1321
7260.09 1303
7260.89 1280
7261.70 1306
7262.50 1398
7263.31 1386
7264.11 1440
7264.92 1438
7265.72 1420
7266.53 1538
7267.33 1530
7268.13 1438
7268.94 1391
7269.74 1463
7270.55 1438
7271.35 1310
7272.16 1274
7272.96 1383
7273.77 1545
7274.57 1449
7275.38 1477
7276.18 1388
7276.99 1354
7277.79 1390
7278.60 1479
7279.40 1486
7280.21 1420
7281.01 1444
7281.82 1475
7282.63 1496
7283.43 1442
7284.24 1625
7285.04 1604
7285.85 1670
7286.65 1910
7287.46 2044
7288.27 2066
7289.07 2122
7289.88 2098
7290.68 2134
7291.49 2097
7292.29 1901
7293.10 1881
7293.91 1868
7294.71 1695
7295.52 1753
7296.33 1555
7297.13 1523
7297.94 1463
7298.74 1492
7299.55 1455
7300.36 1524
7301.16 1470
7301.97 1496
7302.78 1504
7303.58 1451
7304.39 1540
7305.20 1523
7306.00 1544
7306.81 1403
7307.62 1444
7308.42 1602
7309.23 1548
7310.04 1507
7310.84 1467
7311.65 1498
7312.46 1574
7313.27 1761
7314.07 1740
7314.88 1749
7315.69 1774
7316.50 1700
7317.30 1633
7318.11 1635
7318.92 1845
7319.72 1816
7320.53 1784
7321.34 1938
7322.15 2056
7322.96 2101
7323.76 2194
7324.57 2101
7325.38 2087
7326.19 2045
7326.99 1997
7327.80 1833
7328.61 1846
7329.42 1594
7330.23 1566
7331.03 1617
7331.84 1655
7332.65 1572
7333.46 1520
7334.27 1501
7335.08 1593
7335.88 1627
7336.69 1637
7337.50 1614
7338.31 1587
7339.12 1715
7339.93 1687
7340.74 1658
7341.54 1616
7342.35 1603
7343.16 1594
7343.97 1641
7344.78 1625
7345.59 1546
7346.40 1471
7347.21 1457
7348.02 1472
7348.82 1429
7349.63 1443
7350.44 1444
7351.25 1578
7352.06 1595
7352.87 1427
7353.68 1471
7354.49 1435
7355.30 1517
7356.11 1454
7356.92 1430
7357.73 1443
7358.54 1413
7359.35 1411
7360.16 1454
7360.97 1420
7361.78 1424
7362.59 1463
7363.40 1491
7364.21 1515
7365.02 1524
7365.83 1467
7366.64 1483
7367.45 1392
7368.26 1490
7369.07 1563
7369.88 1420
7370.69 1478
7371.50 1521
7372.31 1490
7373.12 1429
7373.93 1468
7374.74 1554
7375.55 1610
7376.36 1554
7377.17 1461
7377.98 1432
7378.79 1484
7379.60 1535
7380.42 1589
7381.23 1548
7382.04 1650
7382.85 1678
7383.66 1855
7384.47 1876
7385.28 1854
7386.09 1892
7386.90 1974
7387.71 2009
7388.53 1960
7389.34 1777
7390.15 1674
7390.96 1632
7391.77 1627
7392.58 1434
7393.39 1429
7394.21 1359
7395.02 1442
7395.83 1373
7396.64 1339
7397.45 1355
7398.27 1360
7399.08 1403
7399.89 1327
7400.70 1403
7401.51 1363
7402.33 1457
7403.14 1571
7403.95 1530
7404.76 1613
7405.57 1675
7406.39 1772
7407.20 1749
7408.01 1729
7408.82 1599
7409.64 1645
7410.45 1622
7411.26 1538
7412.07 1398
7412.89 1478
7413.70 1467
7414.51 1355
7415.32 1405
7416.14 1369
7416.95 1388
7417.76 1309
7418.58 1361
7419.39 1387
7420.20 1259
7421.02 1247
7421.83 1287
7422.64 1235
7423.45 1267
7424.27 1256
7425.08 1232
7425.89 1292
7426.71 1266
7427.52 1324
7428.33 1267
7429.15 1157
7429.96 1143
7430.78 1255
7431.59 1190
7432.40 1215
7433.22 1151
7434.03 1237
7434.84 1217
7435.66 1368
7436.47 1294
7437.29 1167
7438.10 1152
7438.91 1130
7439.73 1262
7440.54 1297
7441.36 1263
7442.17 1213
7442.99 1290
7443.80 1372
7444.61 1332
7445.43 1313
7446.24 1320
7447.06 1307
7447.87 1338
7448.69 1293
7449.50 1275
7450.32 1300
7451.13 1295
7451.95 1288
7452.76 1246
7453.58 1306
7454.39 1287
7455.21 1258
7456.02 1231
7456.84 1174
7457.65 1237
7458.47 1219
7459.28 1214
7460.10 1242
7460.91 1233
7461.73 1153
7462.54 1310
7463.36 1281
7464.17 1177
7464.99 1191
7465.80 1199
7466.62 1211
7467.44 1296
7468.25 1289
7469.07 1255
7469.88 1189
7470.70 1146
7471.51 1248
7472.33 1285
7473.15 1229
7473.96 1194
7474.78 1295
7475.59 1256
7476.41 1265
7477.23 1234
7478.04 1197
7478.86 1161
7479.67 1196
7480.49 1163
7481.31 1200
7482.12 1201
7482.94 1264
7483.76 1178
7484.57 1208
7485.39 1207
7486.21 1180
7487.02 1106
7487.84 1199
7488.66 1153
7489.47 1132
7490.29 1169
7491.11 1164
7491.92 1207
7492.74 1202
7493.56 1071
7494.38 1177
7495.19 1137
7496.01 1120
7496.83 1122
7497.64 1084
7498.46 1039
7499.28 1150
7500.10 1250
7500.91 1229
7501.73 1118
7502.55 1176
7503.37 1257
7504.18 1189
7505.00 1096
7505.82 990
7506.64 1094
7507.46 1171
7508.27 1203
7509.09 1207
7509.91 1100
7510.73 1091
7511.55 1035
7512.36 993
7513.18 1106
7514.00 1114
7514.82 1189
7515.64 1096
7516.45 1116
7517.27 1153
7518.09 1109
7518.91 1165
7519.73 1226
7520.55 1207
7521.37 1126
7522.18 1105
7523.00 1129
7523.82 1123
7524.64 1062
7525.46 1065
7526.28 1036
7527.10 1021
7527.92 1140
7528.74 1114
7529.55 1086
7530.37 1166
7531.19 1025
7532.01 1087
7532.83 1064
7533.65 1094
7534.47 1074
7535.29 1076
7536.11 1154
7536.93 1073
7537.75 1116
7538.57 1107
7539.39 1134
7540.21 1079
7541.03 1082
7541.84 1060
7542.66 1069
7543.48 1168
7544.30 1127
7545.12 1071
7545.94 1009
7546.76 1167
7547.58 1254
7548.40 1263
7549.22 1165
7550.04 1177
7550.86 1195
7551.68 1162
7552.51 1185
7553.33 1231
7554.15 1180
7554.97 1147
7555.79 1109
7556.61 1125
7557.43 1243
7558.25 1178
7559.07 1226
7559.89 1316
7560.71 1299
7561.53 1300
7562.35 1298
7563.17 1322
7563.99 1428
7564.81 1382
7565.64 1306
7566.46 1315
7567.28 1259
7568.10 1310
7568.92 1287
7569.74 1272
7570.56 1263
7571.38 1152
7572.21 1196
7573.03 1170
7573.85 1164
7574.67 1138
7575.49 1159
7576.31 1198
7577.13 1182
7577.96 1122
7578.78 1079
7579.60 1206
7580.42 1147
7581.24 1182
7582.07 1147
7582.89 1119
7583.71 1101
7584.53 1106
7585.35 1104
7586.18 1157
7587.00 1157
7587.82 1141
7588.64 1074
7589.46 1089
7590.29 1156
7591.11 1242
7591.93 1233
7592.75 1125
7593.58 1195
7594.40 1229
7595.22 1183
7596.04 1217
7596.87 1123
7597.69 1130
7598.51 1266
7599.34 1278
7600.16 1196
7600.98 1195
7601.80 1151
7602.63 1183
7603.45 1172
7604.27 1239
7605.10 1107
7605.92 1206
7606.74 1295
7607.57 1260
7608.39 1276
7609.21 1387
7610.04 1393
7610.86 1329
7611.68 1342
7612.51 1367
7613.33 1300
7614.15 1334
7614.98 1324
7615.80 1243
7616.62 1203
7617.45 1202
7618.27 1247
7619.10 1299
7619.92 1304
7620.74 1310
7621.57 1261
7622.39 1335
7623.22 1315
7624.04 1300
7624.86 1283
7625.69 1300
7626.51 1234
7627.34 1325
7628.16 1227
7628.99 1175
7629.81 1245
7630.64 1211
7631.46 1166
7632.28 1332
7633.11 1281
7633.93 1341
7634.76 1420
7635.58 1519
7636.41 1503
7637.23 1518
7638.06 1504
7638.88 1396
7639.71 1366
7640.53 1288
7641.36 1286
7642.18 1285
7643.01 1156
7643.83 1182
7644.66 1089
7645.48 1157
7646.31 1174
7647.14 1136
7647.96 1179
7648.79 1187
7649.61 1114
7650.44 1209
7651.26 1125
7652.09 1076
7652.91 1101
7653.74 1100
7654.57 1093
7655.39 1171
7656.22 1085
7657.04 1079
7657.87 1105
7658.70 1092
7659.52 1112
7660.35 1141
7661.17 1073
7662.00 1136
7662.83 1124
7663.65 1038
7664.48 1033
7665.31 1101
7666.13 1087
7666.96 1131
7667.79 1053
7668.61 1117
7669.44 1146
7670.27 1060
7671.09 1062
7671.92 1075
7672.75 972
7673.57 971
7674.40 1134
7675.23 1063
7676.05 1052
7676.88 1018
7677.71 1161
7678.53 1060
7679.36 1059
7680.19 1119
7681.02 1065
7681.84 1116
7682.67 1118
7683.50 1114
7684.33 1132
7685.15 1091
7685.98 1082
7686.81 1003
7687.64 1024
7688.46 1064
7689.29 1102
7690.12 1102
7690.95 1153
7691.77 1113
7692.60 1125
7693.43 1063
7694.26 1100
7695.09 1175
7695.91 1149
7696.74 1072
7697.57 1106
7698.40 1130
7699.23 1131
7700.06 1030
7700.88 1050
7701.71 1093
7702.54 1128
7703.37 1070
7704.20 1037
7705.03 1083
7705.85 1161
7706.68 1159
7707.51 1092
7708.34 1108
7709.17 1130
7710.00 1167
7710.83 1051
7711.66 1132
7712.48 1075
7713.31 1073
7714.14 1094
7714.97 1083
7715.80 1147
7716.63 1068
7717.46 1118
7718.29 1085
7719.12 1137
7719.95 1120
7720.78 1156
7721.61 1063
7722.44 1131
7723.27 1094
7724.09 1040
7724.92 1053
7725.75 1043
7726.58 1084
7727.41 1088
7728.24 1111
7729.07 1106
7729.90 1136
7730.73 1085
7731.56 1072
7732.39 1094
7733.22 1160
7734.05 1109
7734.88 1029
7735.71 1058
7736.54 1130
7737.37 1068
7738.20 1093
7739.03 1152
7739.86 1058
7740.70 1105
7741.53 1016
7742.36 1012
7743.19 1015
7744.02 1093
7744.85 1153
7745.68 1132
7746.51 1119
7747.34 1170
7748.17 1129
7749.00 1213
7749.83 1415
7750.66 1444
7751.50 1587
7752.33 1667
7753.16 1745
7753.99 1652
7754.82 1653
7755.65 1493
7756.48 1372
7757.31 1285
7758.15 1161
7758.98 1177
7759.81 1123
7760.64 1124
7761.47 1123
7762.30 1102
7763.13 1158
7763.97 1129
7764.80 1194
7765.63 1133
7766.46 1124
7767.29 1139
7768.13 1101
7768.96 1111
7769.79 1113
7770.62 1087
7771.45 1112
7772.29 1153
7773.12 1088
7773.95 1039
7774.78 1053
7775.62 962
7776.45 1073
7777.28 1092
7778.11 1049
7778.95 1028
7779.78 1028
7780.61 1099
7781.44 1143
7782.28 1039
7783.11 1056
7783.94 1080
7784.77 1112
7785.61 1021
7786.44 1071
7787.27 1187
7788.11 1154
7788.94 1208
7789.77 1191
7790.61 1115
7791.44 1087
7792.27 1124
7793.10 1190
7793.94 1104
7794.77 1026
7795.60 1043
7796.44 1025
7797.27 1050
7798.11 1032
7798.94 1019
7799.77 1054
7800.61 1096
7801.44 1095
7802.27 1117
7803.11 1097
7803.94 1142
7804.78 1080
7805.61 1096
7806.44 1075
7807.28 1067
7808.11 1157
7808.95 1164
7809.78 1176
7810.61 1088
7811.45 1145
7812.28 1109
7813.12 1124
7813.95 1149
7814.79 1137
7815.62 1193
7816.45 1173
7817.29 1179
7818.12 1163
7818.96 1275
7819.79 1239
7820.63 1264
7821.46 1218
7822.30 1223
7823.13 1218
7823.97 1236
7824.80 1192
7825.64 1157
7826.47 1167
7827.31 1181
7828.14 1243
7828.98 1292
7829.81 1127
7830.65 1320
7831.48 1347
7832.32 1191
7833.15 1293
7833.99 1293
7834.83 1200
7835.66 1184
7836.50 1226
7837.33 1161
7838.17 1223
7839.00 1273
7839.84 1217
7840.68 1206
7841.51 1242
7842.35 1264
7843.18 1319
7844.02 1234
7844.86 1225
7845.69 1259
7846.53 1213
7847.36 1293
7848.20 1252
7849.04 1171
7849.87 1189
7850.71 1174
7851.55 1150
7852.38 1170
7853.22 1159
7854.05 1186
7854.89 1090
7855.73 1115
7856.56 1185
7857.40 1190
7858.24 1151
7859.08 1018
7859.91 1143
7860.75 1147
7861.59 1066
7862.42 1123
7863.26 1173
7864.10 1142
7864.93 1113
7865.77 1131
7866.61 1165
7867.45 1215
7868.28 1165
7869.12 1100
7869.96 1168
7870.80 1143
7871.63 1179
7872.47 1110
7873.31 1130
7874.15 1064
7874.98 1104
7875.82 1235
7876.66 1207
7877.50 1161
7878.33 1157
7879.17 1209
7880.01 1225
7880.85 1239
7881.69 1266
7882.52 1313
7883.36 1315
7884.20 1214
7885.04 1214
7885.88 1243
7886.71 1339
7887.55 1313
7888.39 1221
7889.23 1266
7890.07 1323
7890.91 1320
7891.75 1249
7892.58 1318
7893.42 1302
7894.26 1300
7895.10 1342
7895.94 1333
7896.78 1397
7897.62 1347
7898.46 1273
7899.29 1269
7900.13 1200
7900.97 1248
7901.81 1143
7902.65 1210
7903.49 1225
7904.33 1133
7905.17 1146
7906.01 1273
7906.85 1296
7907.69 1187
7908.53 1247
7909.37 1153
7910.21 1205
7911.04 1172
7911.88 1107
7912.72 1065
7913.56 1168
7914.40 1159
7915.24 1095
7916.08 1124
7916.92 1172
7917.76 1111
7918.60 1256
7919.44 1316
7920.28 1374
7921.12 1419
7921.96 1460
7922.80 1410
7923.64 1449
7924.48 1290
7925.32 1321
7926.16 1290
7927.01 1257
7927.85 1256
7928.69 1237
7929.53 1173
7930.37 1115
7931.21 1067
7932.05 1084
7932.89 1106
7933.73 1135
7934.57 1067
7935.41 1088
7936.25 1077
7937.09 1082
7937.93 1099
7938.78 1063
7939.62 1040
7940.46 1095
7941.30 1105
7942.14 1110
7942.98 1068
7943.82 1029
7944.66 1080
7945.51 1092
7946.35 1101
7947.19 1069
7948.03 1057
7948.87 1112
7949.71 1153
7950.56 1167
7951.40 1138
7952.24 1101
7953.08 1057
7953.92 1084
7954.76 1136
7955.61 1143
7956.45 1040
7957.29 1021
7958.13 1052
7958.97 1070
7959.82 1120
7960.66 1098
7961.50 1035
7962.34 1020
7963.19 1122
7964.03 1142
7964.87 1166
7965.71 1158
7966.56 1127
7967.40 1155
7968.24 1066
7969.08 1109
7969.93 1156
7970.77 1204
7971.61 1236
7972.45 1233
7973.30 1250
7974.14 1261
7974.98 1167
7975.83 1118
7976.67 1096
7977.51 1121
7978.36 1145
7979.20 1063
7980.04 1044
7980.89 1106
7981.73 1054
7982.57 1013
7983.42 1071
7984.26 1134
7985.10 1141
7985.95 1061
7986.79 1132
7987.63 1151
7988.48 1055
7989.32 1008
7990.16 1006
7991.01 1050
7991.85 1049
7992.70 1037
7993.54 1039
7994.38 1078
7995.23 1002
7996.07 987
7996.92 1008
7997.76 997
7998.60 945
7999.45 1052
8000.29 1112
8001.14 1069
8001.98 1026
8002.83 991
8003.67 1050
8004.52 985
8005.36 991
8006.20 1083
8007.05 1030
8007.89 1069
8008.74 1068
8009.58 1077
8010.43 1047
8011.27 1076
8012.12 1021
8012.96 977
8013.81 1062
8014.65 1092
8015.50 1036
8016.34 1109
8017.19 1030
8018.03 996
8018.88 1040
8019.72 1077
8020.57 1075
8021.42 985
8022.26 926
8023.11 959
8023.95 1000
8024.80 1005
8025.64 1034
8026.49 1017
8027.33 925
8028.18 963
8029.03 967
8029.87 969
8030.72 958
8031.56 945
8032.41 1001
8033.26 927
8034.10 1007
8034.95 978
8035.79 1062
8036.64 1025
8037.49 1060
8038.33 1205
8039.18 1137
8040.03 1104
8040.87 1136
8041.72 1150
8042.57 1107
8043.41 1107
8044.26 1005
8045.11 970
8045.95 962
8046.80 1045
8047.65 971
8048.49 908
8049.34 967
8050.19 996
8051.03 958
8051.88 966
8052.73 1002
8053.58 936
8054.42 999
8055.27 990
8056.12 964
8056.96 1005
8057.81 1011
8058.66 929
8059.51 891
8060.35 874
8061.20 902
8062.05 985
8062.90 1029
8063.74 1016
8064.59 949
8065.44 912
8066.29 979
8067.14 871
8067.98 876
8068.83 843
8069.68 878
8070.53 954
8071.38 924
8072.22 971
8073.07 895
8073.92 983
8074.77 969
8075.62 954
8076.46 918
8077.31 958
8078.16 942
8079.01 887
8079.86 865
8080.71 859
8081.56 863
8082.40 868
8083.25 981
8084.10 962
8084.95 898
8085.80 858
8086.65 858
8087.50 885
8088.35 921
8089.19 896
8090.04 827
8090.89 887
8091.74 896
8092.59 973
8093.44 936
8094.29 948
8095.14 909
8095.99 908
8096.84 973
8097.69 993
8098.54 914
8099.39 955
8100.24 926
8101.09 872
8101.94 884
8102.79 909
8103.63 897
8104.48 892
8105.33 984
8106.18 912
8107.03 980
8107.88 865
8108.73 892
8109.58 947
8110.43 975
8111.28 962
8112.14 874
8112.99 921
8113.84 903
8114.69 908
8115.54 937
8116.39 908
8117.24 893
8118.09 918
8118.94 870
8119.79 825
8120.64 860
8121.49 919
8122.34 897
8123.19 923
8124.04 899
8124.89 988
8125.74 915
8126.60 1010
8127.45 1003
8128.30 927
8129.15 930
8130.00 994
8130.85 957
8131.70 950
8132.55 978
8133.40 916
8134.26 945
8135.11 985
8135.96 915
8136.81 889
8137.66 909
8138.51 860
8139.37 905
8140.22 961
8141.07 943
8141.92 871
8142.77 907
8143.62 848
8144.48 871
8145.33 864
8146.18 829
8147.03 813
8147.88 915
8148.74 970
8149.59 947
8150.44 966
8151.29 849
8152.15 961
8153.00 879
8153.85 915
8154.70 925
8155.56 932
8156.41 888
8157.26 1035
8158.11 941
8158.97 962
8159.82 1015
8160.67 1072
8161.52 1053
8162.38 1012
8163.23 966
8164.08 913
8164.94 846
8165.79 953
8166.64 906
8167.49 909
8168.35 1003
8169.20 1020
8170.05 854
8170.91 833
8171.76 912
8172.61 915
8173.47 901
8174.32 875
8175.17 866
8176.03 952
8176.88 934
8177.74 877
8178.59 836
8179.44 865
8180.30 879
8181.15 846
8182.00 889
8182.86 827
8183.71 844
8184.57 845
8185.42 883
8186.27 912
8187.13 815
8187.98 830
8188.84 876
8189.69 884
8190.55 794
8191.40 900
8192.25 922
8193.11 933
8193.96 939
8194.82 883
8195.67 908
8196.53 912
8197.38 854
8198.24 817
8199.09 845
8199.95 857
8200.80 889
8201.66 872
8202.51 821
8203.37 758
8204.22 799
8205.08 834
8205.93 803
8206.79 822
8207.64 824
8208.50 833
8209.35 876
8210.21 853
8211.06 904
8211.92 923
8212.77 971
8213.63 959
8214.48 936
8215.34 857
8216.20 894
8217.05 912
8217.91 889
8218.76 832
8219.62 907
8220.48 891
8221.33 907
8222.19 836
8223.04 799
8223.90 865
8224.76 864
8225.61 854
8226.47 917
8227.32 961
8228.18 991
8229.04 911
8229.89 902
8230.75 928
8231.61 950
8232.46 969
8233.32 937
8234.18 880
8235.03 924
8235.89 933
8236.75 823
8237.60 795
8238.46 801
8239.32 844
8240.17 844
8241.03 816
8241.89 816
8242.74 868
8243.60 889
8244.46 912
8245.32 839
8246.17 871
8247.03 913
8247.89 909
8248.74 870
8249.60 876
8250.46 810
8251.32 841
8252.17 867
8253.03 932
8253.89 919
8254.75 855
8255.60 835
8256.46 819
8257.32 892
8258.18 891
8259.04 921
8259.89 870
8260.75 818
8261.61 816
8262.47 858
8263.33 886
8264.18 836
8265.04 907
8265.90 933
8266.76 837
8267.62 864
8268.48 904
8269.33 931
8270.19 861
8271.05 870
8271.91 815
8272.77 830
8273.63 896
8274.49 869
8275.34 822
8276.20 863
8277.06 833
8277.92 847
8278.78 894
8279.64 863
8280.50 927
8281.36 833
8282.22 854
8283.08 965
8283.93 964
8284.79 905
8285.65 937
8286.51 926
8287.37 986
8288.23 856
8289.09 872
8289.95 870
8290.81 877
8291.67 900
8292.53 869
8293.39 886
8294.25 982
8295.11 942
8295.97 940
8296.83 1019
8297.69 974
8298.55 1037
8299.41 938
8300.27 973
8301.13 893
8301.99 921
8302.85 994
8303.71 947
8304.57 978
8305.43 914
8306.29 966
8307.15 920
8308.01 914
8308.87 998
8309.73 897
8310.59 943
8311.45 921
8312.31 983
8313.17 953
8314.03 926
8314.90 866
8315.76 867
8316.62 984
8317.48 932
8318.34 956
8319.20 890
8320.06 789
8320.92 833
8321.78 890
8322.64 897
8323.51 874
8324.37 891
8325.23 984
8326.09 899
8326.95 870
8327.81 903
8328.67 968
8329.54 938
8330.40 887
8331.26 943
8332.12 962
8332.98 923
8333.84 945
8334.71 894
8335.57 958
8336.43 907
8337.29 913
8338.15 926
8339.02 991
8339.88 975
8340.74 955
8341.60 942
8342.46 1009
8343.33 1001
8344.19 908
8345.05 882
8345.91 943
8346.78 991
8347.64 995
8348.50 960
8349.36 968
8350.23 951
8351.09 996
8351.95 948
8352.81 949
8353.68 977
8354.54 979
8355.40 978
8356.27 959
8357.13 936
8357.99 954
8358.86 962
8359.72 960
8360.58 993
8361.44 963
8362.31 1032
8363.17 932
8364.03 920
8364.90 1012
8365.76 1000
8366.63 967
8367.49 903
8368.35 934
8369.22 1014
8370.08 998
8370.94 1057
8371.81 1027
8372.67 1054
8373.53 1039
8374.40 1043
8375.26 986
8376.13 1013
8376.99 988
8377.85 990
8378.72 1030
8379.58 1068
8380.45 1042
8381.31 1021
8382.18 1092
8383.04 1071
8383.90 1063
8384.77 1156
8385.63 1158
8386.50 1072
8387.36 1062
8388.23 1077
8389.09 1097
8389.96 1153
8390.82 1179
8391.69 1137
8392.55 1125
8393.42 1119
8394.28 1154
8395.15 1091
8396.01 1226
8396.88 1177
8397.74 1126
8398.61 1149
8399.47 1187
8400.34 1146
8401.20 1126
8402.07 1095
8402.93 1186
8403.80 1221
8404.66 1192
8405.53 1179
8406.39 1259
8407.26 1254
8408.12 1272
8408.99 1243
8409.86 1267
8410.72 1217
8411.59 1283
8412.45 1312
8413.32 1296
8414.19 1214
8415.05 1233
8415.92 1221
8416.78 1259
8417.65 1297
8418.52 1297
8419.38 1347
8420.25 1325
8421.11 1321
8421.98 1320
8422.85 1312
8423.71 1287
8424.58 1324
8425.45 1353
8426.31 1441
8427.18 1445
8428.05 1410
8428.91 1410
8429.78 1378
8430.65 1418
8431.51 1466
8432.38 1502
8433.25 1467
8434.11 1503
8434.98 1545
8435.85 1538
8436.72 1559
8437.58 1605
8438.45 1620
8439.32 1671
8440.18 1595
8441.05 1634
8441.92 1705
8442.79 1795
8443.65 1885
8444.52 1811
8445.39 1862
8446.26 1983
8447.12 2091
8447.99 1989
8448.86 1985
8449.73 2076
8450.60 1992
8451.46 1957
8452.33 1984
8453.20 2010
8454.07 2057
8454.94 2162
8455.80 2201
8456.67 2378
8457.54 2650
8458.41 3094
8459.28 3698
8460.14 4298
8461.01 4976
8461.88 5113
8462.75 5116
8463.62 5016
8464.49 4429
8465.36 3976
8466.22 3478
8467.09 2908
8467.96 2503
8468.83 2228
8469.70 1992
8470.57 1869
8471.44 1796
8472.31 1686
8473.17 1657
8474.04 1571
8474.91 1537
8475.78 1439
8476.65 1498
8477.52 1512
8478.39 1449
8479.26 1478
8480.13 1479
8481.00 1385
8481.87 1333
8482.74 1479
8483.61 1417
8484.48 1375
8485.34 1440
8486.21 1519
8487.08 1395
8487.95 1413
8488.82 1388
8489.69 1529
8490.56 1498
8491.43 1490
8492.30 1479
8493.17 1502
8494.04 1498
8494.91 1453
8495.78 1481
8496.65 1559
8497.52 1572
8498.39 1633
8499.26 1749
8500.13 1690
8501.01 1645
8501.88 1639
8502.75 1562
8503.62 1484
8504.49 1428
8505.36 1361
8506.23 1374
8507.10 1468
8507.97 1438
8508.84 1445
8509.71 1351
8510.58 1364
8511.45 1442
8512.32 1482
8513.20 1547
8514.07 1520
8514.94 1485
8515.81 1499
8516.68 1464
8517.55 1438
8518.42 1528
8519.29 1471
8520.17 1482
8521.04 1493
8521.91 1504
8522.78 1583
8523.65 1660
8524.52 1569
8525.39 1531
8526.27 1569
8527.14 1650
8528.01 1617
8528.88 1648
8529.75 1688
8530.63 1751
8531.50 1644
8532.37 1695
8533.24 1717
8534.11 1690
8534.99 1652
8535.86 1605
8536.73 1719
8537.60 1688
8538.47 1671
8539.35 1643
8540.22 1700
8541.09 1663
8541.96 1624
8542.84 1606
8543.71 1622
8544.58 1664
8545.46 1557
8546.33 1571
8547.20 1597
8548.07 1543
8548.95 1451
8549.82 1416
8550.69 1464
8551.57 1443
8552.44 1360
8553.31 1341
8554.18 1363
8555.06 1371
8555.93 1422
8556.80 1425
8557.68 1378
8558.55 1496
8559.42 1498
8560.30 1480
8561.17 1428
8562.04 1535
8562.92 1468
8563.79 1384
8564.67 1308
8565.54 1265
8566.41 1350
8567.29 1325
8568.16 1309
8569.03 1266
8569.91 1274
8570.78 1312
8571.66 1354
8572.53 1371
8573.40 1375
8574.28 1387
8575.15 1358
8576.03 1301
8576.90 1269
8577.78 1249
8578.65 1278
8579.52 1271
8580.40 1362
8581.27 1341
8582.15 1282
8583.02 1272
8583.90 1333
8584.77 1306
8585.65 1213
8586.52 1172
8587.40 1232
8588.27 1256
8589.15 1264
8590.02 1276
8590.90 1254
8591.77 1267
8592.65 1243
8593.52 1248
8594.40 1254
8595.27 1329
8596.15 1361
8597.02 1270
8597.90 1225
8598.77 1288
8599.65 1373
8600.52 1366
8601.40 1271
8602.28 1312
8603.15 1342
8604.03 1408
8604.90 1446
8605.78 1457
8606.65 1393
8607.53 1393
8608.41 1399
8609.28 1407
8610.16 1457
8611.03 1482
8611.91 1444
8612.79 1485
8613.66 1385
8614.54 1371
8615.41 1463
8616.29 1423
8617.17 1460
8618.04 1531
8618.92 1451
8619.80 1488
8620.67 1460
8621.55 1445
8622.43 1469
8623.30 1357
8624.18 1351
8625.06 1494
8625.93 1532
8626.81 1474
8627.69 1480
8628.56 1548
8629.44 1459
8630.32 1622
8631.20 1642
8632.07 1561
8632.95 1593
8633.83 1639
8634.70 1755
8635.58 1645
8636.46 1653
8637.34 1598
8638.21 1660
8639.09 1725
8639.97 1673
8640.85 1681
8641.72 1656
8642.60 1670
8643.48 1721
8644.36 1672
8645.23 1757
8646.11 1725
8646.99 1796
8647.87 1829
8648.75 1868
8649.62 1882
8650.50 1857
8651.38 1861
8652.26 1910
8653.14 1883
8654.01 1864
8654.89 1878
8655.77 1971
8656.65 1939
8657.53 1895
8658.41 1878
8659.29 1977
8660.16 1956
8661.04 1930
8661.92 2054
8662.80 2085
8663.68 2024
8664.56 1972
8665.44 2114
8666.31 2166
8667.19 2131
8668.07 2070
8668.95 2095
8669.83 2100
8670.71 2137
8671.59 2091
8672.47 2097
8673.35 2156
8674.23 2400
8675.11 2504
8675.99 2657
8676.86 2939
8677.74 3000
8678.62 3442
8679.50 3637
8680.38 3754
8681.26 3811
8682.14 3600
8683.02 3392
8683.90 3283
8684.78 3065
8685.66 2761
8686.54 2650
8687.42 2540
8688.30 2361
8689.18 2267
8690.06 2225
8690.94 2364
8691.82 2404
8692.70 2549
8693.58 2796
8694.46 3064
8695.34 3302
8696.22 3558
8697.10 4028
8697.98 4156
8698.86 4426
8699.74 4133
8700.62 3980
8701.51 3555
8702.39 3219
8703.27 2941
8704.15 2685
8705.03 2429
8705.91 2270
8706.79 2232
8707.67 2066
8708.55 2153
8709.43 2009
8710.31 2046
8711.20 2030
8712.08 2074
8712.96 2129
8713.84 1992
8714.72 2051
8715.60 1951
8716.48 1933
8717.36 1936
8718.25 2041
8719.13 2108
8720.01 2066
8720.89 2066
8721.77 2081
8722.65 1999
8723.54 1988
8724.42 2007
8725.30 2116
8726.18 2064
8727.06 2113
8727.95 2095
8728.83 2026
8729.71 2073
8730.59 2099
8731.47 2058
8732.36 2150
8733.24 2130
8734.12 2137
8735.00 2138
8735.89 2205
8736.77 2196
8737.65 2175
8738.53 2318
8739.42 2267
8740.30 2247
8741.18 2184
8742.06 2169
8742.95 2198
8743.83 2238
8744.71 2170
8745.59 2199
8746.48 2191
8747.36 2159
8748.24 2229
8749.13 2220
8750.01 2207
8750.89 2129
8751.78 2271
8752.66 2316
8753.54 2309
8754.43 2337
8755.31 2418
8756.19 2348
8757.08 2358
8757.96 2424
8758.84 2329
8759.73 2429
8760.61 2494
8761.49 2468
8762.38 2478
8763.26 2427
8764.15 2406
8765.03 2505
8765.91 2509
8766.80 2571
8767.68 2611
8768.57 2700
8769.45 2791
8770.33 2841
8771.22 2835
8772.10 2929
8772.99 2959
8773.87 3036
8774.75 2968
8775.64 2905
8776.52 2795
8777.41 2694
8778.29 2789
8779.18 2741
8780.06 2713
8780.95 2751
8781.83 3032
8782.72 3437
8783.60 3797
8784.49 4510
8785.37 5444
8786.26 6133
8787.14 6601
8788.03 6745
8788.91 6757
8789.80 6380
8790.68 5669
8791.57 5087
8792.45 4474
8793.34 3990
8794.22 3378
8795.11 3117
8795.99 2817
8796.88 2578
8797.76 2419
8798.65 2368
8799.53 2403
8800.42 2451
8801.31 2532
8802.19 2348
8803.08 2424
8803.96 2466
8804.85 2502
8805.74 2276
8806.62 2281
8807.51 2235
8808.39 2156
8809.28 2181
8810.17 2098
8811.05 2013
8811.94 1950
8812.82 1928
8813.71 2011
8814.60 1982
8815.48 2070
8816.37 2135
8817.26 2042
8818.14 2134
8819.03 2025
8819.92 1830
8820.80 1837
8821.69 1942
8822.58 1941
8823.46 1995
8824.35 1990
8825.24 1931
8826.12 1955
8827.01 1918
8827.90 1959
8828.78 1876
8829.67 1902
8830.56 1924
8831.45 1896
8832.33 1811
8833.22 1751
8834.11 1740
8835.00 1835
8835.88 1841
8836.77 1716
8837.66 1751
8838.55 1716
8839.43 1694
8840.32 1710
8841.21 1632
8842.10 1760
8842.98 1734
8843.87 1730
8844.76 1807
8845.65 1831
8846.54 1816
8847.42 1870
8848.31 1750
8849.20 1813
8850.09 1805
8850.98 1853
8851.86 1774
8852.75 1735
8853.64 1731
8854.53 1801
8855.42 1843
8856.31 1782
8857.19 1830
8858.08 1760
8858.97 1744
8859.86 1841
8860.75 1846
8861.64 1794
8862.53 1802
8863.42 1838
8864.30 1749
8865.19 1824
8866.08 1780
8866.97 1767
8867.86 1699
8868.75 1722
8869.64 1728
8870.53 1632
8871.42 1698
8872.31 1637
8873.20 1589
8874.08 1544
8874.97 1479
8875.86 1559
8876.75 1507
8877.64 1518
8878.53 1478
8879.42 1465
8880.31 1523
8881.20 1401
8882.09 1404
8882.98 1441
8883.87 1437
8884.76 1449
8885.65 1455
8886.54 1423
8887.43 1470
8888.32 1406
8889.21 1324
8890.10 1332
8890.99 1342
8891.88 1274
8892.77 1265
8893.66 1329
8894.55 1336
8895.44 1315
8896.33 1286
8897.22 1298
8898.11 1328
8899.00 1258
8899.90 1221
8900.79 1300
8901.68 1286
8902.57 1224
8903.46 1199
8904.35 1227
8905.24 1221
8906.13 1189
8907.02 1159
8907.91 1141
8908.80 1189
8909.70 1220
8910.59 1184
8911.48 1166
8912.37 1172
8913.26 1169
8914.15 1174
8915.04 1141
8915.93 1118
8916.83 1125
8917.72 1114
8918.61 1106
8919.50 1090
8920.39 1110
8921.28 1135
8922.18 1112
8923.07 1096
8923.96 1080
8924.85 1116
8925.74 1139
8926.64 1109
8927.53 1088
8928.42 1072
8929.31 1071
8930.20 1053
8931.10 1096
8931.99 1125
8932.88 1116
8933.77 1129
8934.67 1137
8935.56 1132
8936.45 1090
8937.34 993
8938.24 988
8939.13 1029
8940.02 1132
8940.91 1032
8941.81 1017
8942.70 1104
8943.59 1092
8944.49 1090
8945.38 960
8946.27 986
8947.16 981
8948.06 1035
8948.95 1022
8949.84 988
8950.74 970
8951.63 1025
8952.52 1024
8953.42 994
8954.31 961
8955.20 961
8956.10 939
8956.99 995
8957.88 928
8958.78 909
8959.67 928
8960.56 982
8961.46 937
8962.35 955
8963.25 958
8964.14 990
8965.03 924
8965.93 891
8966.82 853
8967.72 963
8968.61 928
8969.50 942
8970.40 971
8971.29 935
8972.19 958
8973.08 929
8973.98 952
8974.87 1009
8975.76 997
8976.66 940
8977.55 943
8978.45 940
8979.34 866
8980.24 936
8981.13 925
8982.03 965
8982.92 973
8983.82 904
8984.71 887
8985.61 887
8986.50 835
8987.40 889
8988.29 887
8989.19 899
8990.08 901
8990.98 896
8991.87 911
8992.77 902
8993.66 903
8994.56 831
8995.45 858
8996.35 789
8997.24 855
8998.14 918
8999.04 856
8999.93 833
9000.83 865
9001.72 880
9002.62 933
9003.51 897
9004.41 879
9005.31 878
9006.20 870
9007.10 831
9007.99 844
9008.89 820
9009.79 841
9010.68 857
9011.58 824
9012.48 842
9013.37 833
9014.27 869
9015.16 810
9016.06 869
9016.96 896
9017.85 864
9018.75 814
9019.65 847
9020.54 851
9021.44 853
9022.34 794
9023.23 857
9024.13 942
9025.03 954
9025.93 835
9026.82 834
9027.72 793
9028.62 857
9029.51 868
9030.41 829
9031.31 799
9032.21 834
9033.10 776
9034.00 761
9034.90 841
9035.79 790
9036.69 796
9037.59 764
9038.49 752
9039.38 747
9040.28 746
9041.18 810
9042.08 836
9042.98 832
9043.87 843
9044.77 858
9045.67 801
9046.57 855
9047.47 797
9048.36 771
9049.26 751
9050.16 867
9051.06 765
9051.96 824
9052.85 823
9053.75 883
9054.65 888
9055.55 915
9056.45 845
9057.35 798
9058.25 820
9059.14 814
9060.04 768
9060.94 837
9061.84 883
9062.74 805
9063.64 820
9064.54 854
9065.44 845
9066.33 857
9067.23 860
9068.13 872
9069.03 893
9069.93 917
9070.83 880
9071.73 838
9072.63 854
9073.53 879
9074.43 840
9075.33 865
9076.23 829
9077.13 881
9078.03 847
9078.92 779
9079.82 813
9080.72 874
9081.62 831
9082.52 819
9083.42 800
9084.32 775
9085.22 784
9086.12 838
9087.02 809
9087.92 774
9088.82 794
9089.72 762
9090.62 826
9091.52 858
9092.42 755
9093.32 734
9094.22 755
9095.12 728
9096.03 796
9096.93 857
9097.83 864
9098.73 802
9099.63 837
9100.53 779
9101.43 853
9102.33 772
9103.23 824
9104.13 815
9105.03 740
9105.93 789
9106.83 791
9107.74 856
9108.64 837
9109.54 874
9110.44 800
9111.34 787
9112.24 800
9113.14 773
9114.04 847
9114.94 758
9115.85 845
9116.75 842
9117.65 860
9118.55 835
9119.45 770
9120.35 760
9121.26 761
9122.16 801
9123.06 772
9123.96 814
9124.86 833
9125.77 795
9126.67 831
9127.57 812
9128.47 751
9129.37 822
9130.28 848
9131.18 784
9132.08 761
9132.98 746
9133.88 741
9134.79 812
9135.69 788
9136.59 786
9137.49 803
9138.40 760
9139.30 819
9140.20 785
9141.10 788
9142.01 736
9142.91 751
9143.81 727
9144.72 703
9145.62 716
9146.52 781
9147.42 782
9148.33 829
9149.23 824
9150.13 815
9151.04 791
9151.94 839
9152.84 838
9153.75 851
9154.65 804
9155.55 754
9156.46 826
9157.36 814
9158.26 785
9159.17 781
9160.07 810
9160.97 787
9161.88 789
9162.78 799
9163.69 856
9164.59 867
9165.49 868
9166.40 804
9167.30 792
9168.21 790
9169.11 744
9170.01 726
9170.92 775
9171.82 796
9172.73 789
9173.63 804
9174.53 788
9175.44 740
9176.34 737
9177.25 774
9178.15 755
9179.06 730
9179.96 744
9180.87 786
9181.77 762
9182.68 831
9183.58 783
9184.49 802
9185.39 789
9186.30 714
9187.20 736
9188.11 830
9189.01 777
9189.92 801
9190.82 748
9191.73 699
9192.63 757
9193.54 740
9194.44 768
9195.35 765
9196.25 830
9197.16 763
9198.06 758
9198.97 759
9199.87 816
9200.78 828
9201.69 845
9202.59 761
9203.50 763
9204.40 831
9205.31 857
9206.21 830
9207.12 856
9208.03 960
9208.93 858
9209.84 873
9210.74 835
9211.65 782
9212.56 777
9213.46 795
9214.37 766
9215.28 823
9216.18 795
9217.09 755
9218.00 750
9218.90 733
9219.81 810
9220.72 842
9221.62 829
9222.53 807
9223.44 813
9224.34 760
9225.25 802
9226.16 823
9227.06 773
9227.97 761
9228.88 775
9229.78 724
9230.69 699
9231.60 724
9232.51 808
9233.41 815
9234.32 807
9235.23 773
9236.13 759
9237.04 813
9237.95 822
9238.86 790
9239.76 795
9240.67 828
9241.58 804
9242.49 798
9243.39 826
9244.30 816
9245.21 772
9246.12 772
9247.03 772
9247.93 754
9248.84 725
9249.75 743
9250.66 747
9251.57 815
9252.47 845
9253.38 821
9254.29 799
9255.20 775
9256.11 789
9257.02 787
9257.92 774
9258.83 780
9259.74 731
9260.65 747
9261.56 760
9262.47 794
9263.38 714
9264.28 802
9265.19 822
9266.10 819
9267.01 804
9267.92 758
9268.83 717
9269.74 735
9270.65 809
9271.56 764
9272.47 811
9273.37 724
9274.28 774
9275.19 756
9276.10 762
9277.01 812
9277.92 836
9278.83 778
9279.74 770
9280.65 794
9281.56 849
9282.47 781
9283.38 811
9284.29 903
9285.20 896
9286.11 863
9287.02 840
9287.93 840
9288.84 770
9289.75 775
9290.66 768
9291.57 823
9292.48 793
9293.39 863
9294.30 813
9295.21 735
9296.12 830
9297.03 832
9297.94 854
9298.85 828
9299.76 872
9300.67 844
9301.58 861
9302.49 876
9303.40 822
9304.31 805
9305.23 833
9306.14 808
9307.05 820
9307.96 837
9308.87 859
9309.78 845
9310.69 811
9311.60 750
9312.51 799
9313.42 812
9314.34 827
9315.25 821
9316.16 823
9317.07 728
9317.98 763
9318.89 737
9319.80 742
9320.72 749
9321.63 712
9322.54 746
9323.45 748
9324.36 786
9325.27 791
9326.19 766
9327.10 776
9328.01 747
9328.92 770
9329.83 774
9330.74 838
9331.66 774
9332.57 777
9333.48 830
9334.39 815
9335.31 856
9336.22 811
9337.13 745
9338.04 727
9338.96 706
9339.87 743
9340.78 765
9341.69 808
9342.61 804
9343.52 795
9344.43 872
9345.34 839
9346.26 782
9347.17 787
9348.08 813
9348.99 794
9349.91 871
9350.82 789
9351.73 776
9352.65 751
9353.56 786
9354.47 782
9355.39 760
9356.30 800
9357.21 800
9358.13 784
9359.04 790
9359.95 752
9360.87 786
9361.78 838
9362.69 816
9363.61 846
9364.52 792
9365.43 855
9366.35 813
9367.26 860
9368.18 805
9369.09 841
9370.00 911
9370.92 818
9371.83 768
9372.75 807
9373.66 833
9374.57 819
9375.49 825
9376.40 857
9377.32 913
9378.23 852
9379.15 843
9380.06 795
9380.97 827
9381.89 807
9382.80 764
9383.72 790
9384.63 817
9385.55 852
9386.46 800
9387.38 798
9388.29 820
9389.21 870
9390.12 882
9391.04 900
9391.95 839
9392.87 881
9393.78 929
9394.70 922
9395.61 865
9396.53 898
9397.44 951
9398.36 968
9399.27 953
9400.19 928
9401.10 984
9402.02 937
9402.94 969
9403.85 915
9404.77 818
9405.68 945
9406.60 960
9407.51 917
9408.43 1010
9409.35 1016
9410.26 999
9411.18 965
9412.09 1006
9413.01 1016
9413.93 913
9414.84 914
9415.76 908
9416.67 818
9417.59 899
9418.51 851
9419.42 828
9420.34 919
9421.26 945
9422.17 889
9423.09 888
9424.01 911
9424.92 848
9425.84 863
9426.76 841
9427.67 899
9428.59 855
9429.51 868
9430.42 919
9431.34 880
9432.26 860
9433.17 828
9434.09 861
9435.01 843
9435.93 859
9436.84 893
9437.76 837
9438.68 826
9439.59 870
9440.51 947
9441.43 930
9442.35 889
9443.26 909
9444.18 923
9445.10 883
9446.02 802
9446.93 883
9447.85 860
9448.77 898
9449.69 888
9450.61 929
9451.52 900
9452.44 961
9453.36 960
9454.28 989
9455.20 994
9456.11 1059
9457.03 1143
9457.95 1252
9458.87 1256
9459.79 1304
9460.71 1210
9461.62 1178
9462.54 1125
9463.46 1016
9464.38 961
9465.30 941
9466.22 940
9467.14 878
9468.05 892
9468.97 885
9469.89 910
9470.81 890
9471.73 851
9472.65 838
9473.57 853
9474.49 834
9475.41 851
9476.32 852
9477.24 878
9478.16 880
9479.08 831
9480.00 826
9480.92 839
9481.84 885
9482.76 889
9483.68 882
9484.60 932
9485.52 950
9486.44 992
9487.36 1022
9488.28 1017
9489.20 1033
9490.12 1006
9491.04 980
9491.96 888
9492.88 860
9493.80 898
9494.72 935
9495.64 879
9496.56 855
9497.48 850
9498.40 876
9499.32 884
9500.24 883
9501.16 894
9502.08 829
9503.00 846
9503.92 892
9504.84 837
9505.76 819
9506.68 837
9507.60 808
9508.52 817
9509.44 836
9510.36 876
9511.28 791
9512.21 832
9513.13 798
9514.05 799
9514.97 837
9515.89 902
9516.81 892
9517.73 844
9518.65 863
9519.57 893
9520.50 877
9521.42 851
9522.34 825
9523.26 865
9524.18 906
9525.10 896
9526.02 856
9526.95 932
9527.87 910
9528.79 902
9529.71 926
9530.63 921
9531.55 891
9532.48 894
9533.40 884
9534.32 842
9535.24 908
9536.16 928
9537.09 954
9538.01 997
9538.93 891
9539.85 911
9540.77 917
9541.70 925
9542.62 895
9543.54 909
9544.46 922
9545.39 829
9546.31 896
9547.23 900
9548.15 878
9549.08 841
9550.00 868
9550.92 879
9551.85 843
9552.77 862
9553.69 894
9554.61 876
9555.54 929
9556.46 865
9557.38 875
9558.31 891
9559.23 839
9560.15 919
9561.08 851
9562.00 866
9562.92 909
9563.85 853
9564.77 923
9565.69 924
9566.62 879
9567.54 860
9568.46 905
9569.39 929
9570.31 896
9571.23 886
9572.16 879
9573.08 849
9574.01 868
9574.93 886
9575.85 817
9576.78 903
9577.70 932
9578.63 887
9579.55 913
9580.47 932
9581.40 901
9582.32 877
9583.25 926
9584.17 983
9585.10 888
9586.02 868
9586.94 901
9587.87 844
9588.79 907
9589.72 951
9590.64 903
9591.57 886
9592.49 927
9593.42 934
9594.34 979
9595.27 965
9596.19 919
9597.12 897
9598.04 972
9598.97 908
9599.89 959
9600.82 923
9601.74 933
9602.67 948
9603.59 990
9604.52 1039
9605.44 967
9606.37 995
9607.29 913
9608.22 924
9609.15 1057
9610.07 1006
9611.00 1009
9611.92 920
9612.85 911
9613.77 946
9614.70 1031
9615.63 1089
9616.55 1046
9617.48 987
9618.40 1059
9619.33 1066
9620.26 1007
9621.18 964
9622.11 1004
9623.03 996
9623.96 1036
9624.89 1033
9625.81 1032
9626.74 1020
9627.67 1116
9628.59 1028
9629.52 1000
9630.45 1044
9631.37 1143
9632.30 1067
9633.23 1068
9634.15 1082
9635.08 1046
9636.01 1169
9636.93 1125
9637.86 1093
9638.79 1174
9639.71 1190
9640.64 1161
9641.57 1117
9642.50 1166
9643.42 1147
9644.35 1142
9645.28 1114
9646.21 1182
9647.13 1163
9648.06 1159
9648.99 1191
9649.92 1180
9650.84 1193
9651.77 1212
9652.70 1250
9653.63 1293
9654.55 1281
9655.48 1300
9656.41 1315
9657.34 1326
9658.26 1329
9659.19 1377
9660.12 1372
9661.05 1350
9661.98 1349
9662.91 1299
9663.83 1271
9664.76 1258
9665.69 1273
9666.62 1288
9667.55 1356
9668.48 1300
9669.40 1253
9670.33 1350
9671.26 1304
9672.19 1327
9673.12 1400
9674.05 1282
9674.98 1484
9675.90 1413
9676.83 1367
9677.76 1331
9678.69 1391
9679.62 1374
9680.55 1397
9681.48 1362
9682.41 1404
9683.34 1407
9684.27 1410
9685.19 1430
9686.12 1402
9687.05 1408
9687.98 1411
9688.91 1516
9689.84 1495
9690.77 1463
9691.70 1418
9692.63 1505
9693.56 1473
9694.49 1446
9695.42 1451
9696.35 1472
9697.28 1535
9698.21 1565
9699.14 1574
9700.07 1538
9701.00 1598
9701.93 1712
9702.86 1756
9703.79 1756
9704.72 1825
9705.65 1905
9706.58 1915
9707.51 1844
9708.44 1751
9709.37 1655
9710.30 1630
9711.23 1515
9712.16 1465
9713.09 1540
9714.02 1506
9714.95 1521
9715.88 1531
9716.82 1558
9717.75 1583
9718.68 1658
9719.61 1594
9720.54 1634
9721.47 1670
9722.40 1583
9723.33 1673
9724.26 1647
9725.19 1622
9726.13 1505
9727.06 1462
9727.99 1520
9728.92 1444
9729.85 1394
9730.78 1404
9731.71 1349
9732.64 1389
9733.58 1443
9734.51 1392
9735.44 1437
9736.37 1398
9737.30 1417
9738.23 1406
9739.17 1345
9740.10 1390
9741.03 1493
9741.96 1440
9742.89 1371
9743.83 1319
9744.76 1327
9745.69 1203
9746.62 1278
9747.55 1234
9748.49 1261
9749.42 1330
9750.35 1260
9751.28 1246
9752.22 1165
9753.15 1229
9754.08 1242
9755.01 1254
9755.95 1176
9756.88 1186
9757.81 1233
9758.75 1236
9759.68 1180
9760.61 1169
9761.54 1156
9762.48 1137
9763.41 1124
9764.34 1174
9765.28 1151
9766.21 1156
9767.14 1203
9768.08 1187
9769.01 1165
9769.94 1232
9770.88 1207
9771.81 1175
9772.74 1136
9773.68 1153
9774.61 1134
9775.54 1101
9776.48 1121
9777.41 1105
9778.34 1136
9779.28 1145
9780.21 1130
9781.14 1160
9782.08 1121
9783.01 1110
9783.95 1222
9784.88 1182
9785.81 1189
9786.75 1195
9787.68 1270
9788.62 1206
9789.55 1177
9790.49 1223
9791.42 1257
9792.35 1219
9793.29 1121
9794.22 1113
9795.16 1114
9796.09 1100
9797.03 1103
9797.96 1051
9798.90 1005
9799.83 1038
9800.77 1060
9801.70 1160
9802.64 1156
9803.57 1135
9804.51 1211
9805.44 1171
9806.38 1135
9807.31 1086
9808.25 1039
9809.18 991
9810.12 1049
9811.05 1009
9811.99 1006
9812.92 1013
9813.86 1010
9814.79 929
9815.73 1026
9816.66 965
9817.60 1062
9818.54 1024
9819.47 989
9820.41 995
9821.34 946
9822.28 918
9823.21 949
9824.15 952
9825.09 904
9826.02 880
9826.96 936
9827.89 903
9828.83 942
9829.77 856
9830.70 905
9831.64 930
9832.57 941
9833.51 906
9834.45 881
9835.38 955
9836.32 911
9837.26 855
9838.19 899
9839.13 917
9840.07 962
9841.00 878
9841.94 859
9842.88 859
9843.81 865
9844.75 894
9845.69 914
9846.62 902
9847.56 860
9848.50 885
9849.44 928
9850.37 886
9851.31 859
9852.25 850
9853.18 811
9854.12 900
9855.06 879
9856.00 861
9856.93 911
9857.87 859
9858.81 851
9859.75 963
9860.68 927
9861.62 852
9862.56 900
9863.50 852
9864.44 865
9865.37 852
9866.31 824
9867.25 835
9868.19 829
9869.13 825
9870.06 834
9871.00 864
9871.94 817
9872.88 828
9873.82 776
9874.75 874
9875.69 833
9876.63 820
9877.57 860
9878.51 845
9879.45 854
9880.39 780
9881.32 857
9882.26 829
9883.20 842
9884.14 862
9885.08 853
9886.02 842
9886.96 844
9887.90 813
9888.83 816
9889.77 792
9890.71 823
9891.65 836
9892.59 820
9893.53 747
9894.47 756
9895.41 805
9896.35 768
9897.29 768
9898.23 750
9899.17 795
9900.11 768
9901.05 784
9901.99 791
9902.92 770
9903.86 777
9904.80 796
9905.74 762
9906.68 779
9907.62 760
9908.56 777
9909.50 778
9910.44 836
9911.38 780
9912.32 752
9913.26 818
9914.20 850
9915.14 825
9916.08 840
9917.02 816
9917.97 786
9918.91 742
9919.85 751
9920.79 781
9921.73 798
9922.67 830
9923.61 799
9924.55 824
9925.49 803
9926.43 814
9927.37 836
9928.31 910
9929.25 885
9930.19 962
9931.13 1065
9932.08 1134
9933.02 1155
9933.96 1194
9934.90 1132
9935.84 1158
9936.78 991
9937.72 971
9938.66 923
9939.61 886
9940.55 886
9941.49 798
9942.43 815
9943.37 791
9944.31 783
9945.26 812
9946.20 770
9947.14 741
9948.08 754
9949.02 767
9949.96 758
9950.91 730
9951.85 776
9952.79 787
9953.73 742
9954.67 743
9955.62 759
9956.56 749
9957.50 784
9958.44 772
9959.39 734
9960.33 754
9961.27 824
9962.21 740
9963.16 746
9964.10 738
9965.04 727
9965.98 750
9966.93 738
9967.87 739
9968.81 690
9969.75 692
9970.70 756
9971.64 723
9972.58 704
9973.53 756
9974.47 752
9975.41 713
9976.36 738
9977.30 722
9978.24 670
9979.18 734
9980.13 710
9981.07 684
9982.01 635
9982.96 741
9983.90 680
9984.85 663
9985.79 679
9986.73 693
9987.68 694
9988.62 672
9989.56 703
9990.51 663
9991.45 677
9992.40 766
9993.34 765
9994.28 653
9995.23 672
9996.17 689
9997.12 715
9998.06 725
9999.00 739
9999.95 742
10000.89 744
10001.84 682
10002.78 738
10003.73 685
10004.67 679
10005.61 747
10006.56 712
10007.50 679
10008.45 708
10009.39 730
10010.34 716
10011.28 708
10012.23 693
10013.17 685
10014.12 711
10015.06 723
10016.01 699
10016.95 717
10017.90 699
10018.84 637
10019.79 704
10020.73 749
10021.68 742
10022.62 683
10023.57 681
10024.51 757
10025.46 740
10026.41 716
10027.35 697
10028.30 671
10029.24 701
10030.19 646
10031.13 671
10032.08 689
10033.03 644
10033.97 710
10034.92 750
10035.86 779
10036.81 751
10037.76 768
10038.70 769
10039.65 725
10040.59 756
10041.54 761
10042.49 760
10043.43 697
10044.38 629
10045.33 712
10046.27 715
10047.22 661
10048.16 650
10049.11 639
10050.06 670
10051.00 712
10051.95 701
10052.90 698
10053.84 655
10054.79 687
10055.74 646
10056.69 650
10057.63 663
10058.58 685
10059.53 698
10060.47 647
10061.42 588
10062.37 659
10063.32 687
10064.26 653
10065.21 640
10066.16 633
10067.10 701
10068.05 704
10069.00 639
10069.95 658
10070.89 675
10071.84 659
10072.79 662
10073.74 726
10074.69 650
10075.63 676
10076.58 642
10077.53 620
10078.48 665
10079.43 704
10080.37 676
10081.32 651
10082.27 673
10083.22 638
10084.17 642
10085.11 633
10086.06 606
10087.01 611
10087.96 624
10088.91 688
10089.86 678
10090.81 660
10091.75 681
10092.70 672
10093.65 656
10094.60 682
10095.55 692
10096.50 691
10097.45 633
10098.40 662
10099.34 666
10100.29 673
10101.24 641
10102.19 645
10103.14 630
10104.09 695
10105.04 629
10105.99 662
10106.94 669
10107.89 608
10108.84 601
10109.79 635
10110.73 641
10111.68 615
10112.63 635
10113.58 686
10114.53 681
10115.48 638
10116.43 596
10117.38 617
10118.33 665
10119.28 655
10120.23 607
10121.18 642
10122.13 702
10123.08 671
10124.03 694
10124.98 688
10125.93 654
10126.88 627
10127.83 697
10128.78 650
10129.73 677
10130.68 660
10131.64 670
10132.59 667
10133.54 704
10134.49 667
10135.44 666
10136.39 696
10137.34 731
10138.29 705
10139.24 662
10140.19 692
10141.14 712
10142.09 708
10143.04 706
10144.00 669
10144.95 694
10145.90 699
10146.85 705
10147.80 695
10148.75 685
10149.70 701
10150.65 692
10151.61 670
10152.56 729
10153.51 738
10154.46 715
10155.41 702
10156.36 703
10157.31 743
10158.27 671
10159.22 617
10160.17 623
10161.12 683
10162.07 662
10163.03 721
10163.98 673
10164.93 644
10165.88 667
10166.83 702
10167.79 691
10168.74 723
10169.69 733
10170.64 743
10171.60 700
10172.55 685
10173.50 718
10174.45 719
10175.41 742
10176.36 742
10177.31 743
10178.26 701
10179.22 640
10180.17 734
10181.12 751
10182.07 727
10183.03 693
10183.98 692
10184.93 701
10185.89 695
10186.84 677
10187.79 664
10188.75 695
10189.70 767
10190.65 727
10191.60 776
10192.56 725
10193.51 752
10194.47 692
10195.42 769
10196.37 717
10197.33 681
10198.28 796
10199.23 787
10200.19 784
10201.14 791
10202.09 775
10203.05 809
10204.00 843
10204.96 838
10205.91 796
10206.86 741
10207.82 765
10208.77 840
10209.73 762
10210.68 805
10211.63 827
10212.59 793
10213.54 810
10214.50 808
10215.45 794
10216.41 774
10217.36 775
10218.32 777
10219.27 801
10220.22 768
10221.18 763
10222.13 770
10223.09 757
10224.04 711
10225.00 759
10225.95 776
10226.91 743
10227.86 725
10228.82 771
10229.77 734
10230.73 731
10231.68 704
10232.64 775
10233.59 814
10234.55 764
10235.50 733
10236.46 772
10237.42 780
10238.37 758
10239.33 795
10240.28 854
10241.24 816
10242.19 811
10243.15 833
10244.10 831
10245.06 803
10246.02 797
10246.97 756
10247.93 743
10248.88 752
10249.84 749
10250.80 719
10251.75 723
10252.71 712
10253.66 683
10254.62 668
10255.58 689
10256.53 696
10257.49 627
10258.45 673
10259.40 682
10260.36 671
10261.32 683
10262.27 646
10263.23 616
10264.19 587
10265.14 605
10266.10 636
10267.06 624
10268.01 593
10268.97 640
10269.93 637
10270.88 672
10271.84 657
10272.80 651
10273.76 700
10274.71 626
10275.67 663
10276.63 622
10277.58 635
10278.54 704
10279.50 666
10280.46 651
10281.41 643
10282.37 691
10283.33 696
10284.29 689
10285.24 661
10286.20 684
10287.16 673
10288.12 693
10289.08 717
10290.03 651
10290.99 610
10291.95 593
10292.91 628
10293.87 644
10294.82 591
10295.78 615
10296.74 620
10297.70 664
10298.66 626
10299.61 599
10300.57 682
10301.53 703
10302.49 631
10303.45 695
10304.41 669
10305.37 612
10306.32 596
10307.28 642
10308.24 620
10309.20 632
10310.16 643
10311.12 662
10312.08 641
10313.04 622
10314.00 645
10314.95 664
10315.91 666
10316.87 596
10317.83 643
10318.79 652
10319.75 669
10320.71 632
10321.67 660
10322.63 704
10323.59 656
10324.55 658
10325.51 655
10326.47 656
10327.43 656
10328.39 582
10329.35 631
10330.31 641
10331.27 671
10332.23 649
10333.19 665
10334.15 661
10335.11 628
10336.07 663
10337.03 653
10337.99 645
10338.95 670
10339.91 623
10340.87 631
10341.83 610
10342.79 587
10343.75 621
10344.71 575
10345.67 588
10346.63 625
10347.59 644
10348.55 678
10349.51 548
10350.47 601
10351.43 662
10352.39 646
10353.35 684
10354.31 619
10355.28 618
10356.24 607
10357.20 640
10358.16 648
10359.12 661
10360.08 648
10361.04 644
10362.00 598
10362.96 611
10363.93 601
10364.89 658
10365.85 652
10366.81 663
10367.77 639
10368.73 675
10369.69 658
10370.66 713
10371.62 694
10372.58 672
10373.54 667
10374.50 646
10375.47 587
10376.43 598
10377.39 598
10378.35 613
10379.31 621
10380.28 582
10381.24 591
10382.20 610
10383.16 630
10384.12 605
10385.09 654
10386.05 646
10387.01 657
10387.97 623
10388.94 658
10389.90 614
10390.86 574
10391.82 603
10392.79 555
10393.75 624
10394.71 612
10395.68 625
10396.64 673
10397.60 663
10398.56 608
10399.53 577
10400.49 616
10401.45 595
10402.42 632
10403.38 606
10404.34 638
10405.31 604
10406.27 610
10407.23 615
10408.20 679
10409.16 670
10410.12 683
10411.09 648
10412.05 646
10413.01 691
10413.98 701
10414.94 675
10415.90 682
10416.87 681
10417.83 624
10418.80 632
10419.76 651
10420.72 648
10421.69 706
10422.65 726
10423.62 722
10424.58 668
10425.54 680
10426.51 710
10427.47 746
10428.44 701
10429.40 663
10430.37 702
10431.33 692
10432.30 680
10433.26 646
10434.22 696
10435.19 665
10436.15 631
10437.12 653
10438.08 660
10439.05 609
10440.01 659
10440.98 677
10441.94 687
10442.91 658
10443.87 630
10444.84 615
10445.80 623
10446.77 623
10447.73 619
10448.70 644
10449.66 600
10450.63 597
10451.59 607
10452.56 598
10453.53 553
10454.49 623
10455.46 595
10456.42 591
10457.39 581
10458.35 581
10459.32 603
10460.29 593
10461.25 590
10462.22 613
10463.18 637
10464.15 594
10465.12 604
10466.08 565
10467.05 634
10468.01 658
10468.98 584
10469.95 581
10470.91 559
10471.88 583
10472.85 597
10473.81 612
10474.78 562
10475.74 607
10476.71 674
10477.68 614
10478.64 589
10479.61 622
10480.58 645
10481.54 610
10482.51 623
10483.48 563
10484.45 626
10485.41 589
10486.38 635
10487.35 650
10488.31 630
10489.28 634
10490.25 590
10491.22 628
10492.18 600
10493.15 638
10494.12 660
10495.08 635
10496.05 649
10497.02 646
10497.99 600
10498.95 628
10499.92 649
10500.89 591
10501.86 619
10502.83 612
10503.79 628
10504.76 613
10505.73 614
10506.70 618
10507.67 588
10508.63 592
10509.60 611
10510.57 578
10511.54 594
10512.51 570
10513.47 641
10514.44 596
10515.41 565
10516.38 554
10517.35 608
10518.32 639
10519.28 690
10520.25 608
10521.22 606
10522.19 651
10523.16 672
10524.13 627
10525.10 586
10526.07 614
10527.03 566
10528.00 638
10528.97 619
10529.94 687
10530.91 647
10531.88 670
10532.85 673
10533.82 655
10534.79 646
10535.76 656
10536.73 605
10537.70 617
10538.67 599
10539.63 639
10540.60 604
10541.57 607
10542.54 612
10543.51 622
10544.48 616
10545.45 645
10546.42 608
10547.39 619
10548.36 602
10549.33 607
10550.30 615
10551.27 640
10552.24 613
10553.21 650
10554.18 633
10555.15 644
10556.12 616
10557.09 625
10558.06 694
10559.03 644
10560.00 689
10560.97 663
10561.95 657
10562.92 661
10563.89 658
10564.86 707
10565.83 717
10566.80 764
10567.77 830
10568.74 806
10569.71 806
10570.68 725
10571.65 768
10572.62 727
10573.59 658
10574.57 643
10575.54 639
10576.51 607
10577.48 586
10578.45 621
10579.42 676
10580.39 672
10581.36 624
10582.34 633
10583.31 630
10584.28 616
10585.25 595
10586.22 644
10587.19 647
10588.17 635
10589.14 599
10590.11 566
10591.08 634
10592.05 678
10593.02 610
10594.00 598
10594.97 612
10595.94 622
10596.91 626
10597.89 619
10598.86 594
10599.83 600
10600.80 633
10601.77 647
10602.75 593
10603.72 619
10604.69 645
10605.66 672
10606.64 690
10607.61 671
10608.58 579
10609.55 622
10610.53 614
10611.50 621
10612.47 643
10613.45 613
10614.42 669
10615.39 633
10616.36 639
10617.34 608
10618.31 626
10619.28 639
10620.26 644
10621.23 675
10622.20 620
10623.18 596
10624.15 609
10625.12 601
10626.10 628
10627.07 664
10628.04 620
10629.02 625
10629.99 637
10630.97 662
10631.94 610
10632.91 683
10633.89 667
10634.86 642
10635.83 649
10636.81 631
10637.78 640
10638.76 659
10639.73 682
10640.70 636
10641.68 703
10642.65 672
10643.63 739
10644.60 730
10645.58 642
10646.55 668
10647.53 700
10648.50 733
10649.47 721
10650.45 654
10651.42 645
10652.40 592
10653.37 683
10654.35 659
10655.32 646
10656.30 608
10657.27 675
10658.25 610
10659.22 624
10660.20 628
10661.17 659
10662.15 672
10663.12 640
10664.10 626
10665.07 587
10666.05 636
10667.02 619
10668.00 619
10668.97 620
10669.95 637
10670.93 670
10671.90 691
10672.88 644
10673.85 625
10674.83 637
10675.80 635
10676.78 671
10677.76 569
10678.73 566
10679.71 589
10680.68 613
10681.66 615
10682.63 596
10683.61 597
10684.59 593
10685.56 624
10686.54 612
10687.52 632
10688.49 606
10689.47 660
10690.44 618
10691.42 612
10692.40 556
10693.37 598
10694.35 639
10695.33 577
10696.30 605
10697.28 610
10698.26 665
10699.23 626
10700.21 532
10701.19 595
10702.17 606
10703.14 567
10704.12 573
10705.10 610
10706.07 642
10707.05 675
10708.03 595
10709.01 573
10709.98 588
10710.96 598
10711.94 596
10712.91 561
10713.89 569
10714.87 552
10715.85 552
10716.83 593
10717.80 587
10718.78 619
10719.76 600
10720.74 639
10721.71 582
10722.69 570
10723.67 571
10724.65 599
10725.63 627
10726.60 623
10727.58 632
10728.56 615
10729.54 580
10730.52 574
10731.49 538
10732.47 590
10733.45 583
10734.43 534
10735.41 538
10736.39 579
10737.37 591
10738.34 576
10739.32 593
10740.30 576
10741.28 604
10742.26 609
10743.24 609
10744.22 590
10745.20 584
10746.17 597
10747.15 521
10748.13 576
10749.11 600
10750.09 591
10751.07 636
10752.05 597
10753.03 590
10754.01 572
10754.99 537
10755.97 523
10756.95 568
10757.93 539
10758.91 568
10759.88 642
10760.86 582
10761.84 577
10762.82 641
10763.80 636
10764.78 561
10765.76 562
10766.74 527
10767.72 591
10768.70 620
10769.68 585
10770.66 616
10771.64 608
10772.62 554
10773.60 580
10774.58 595
10775.56 573
10776.54 585
10777.52 631
10778.51 637
10779.49 634
10780.47 633
10781.45 594
10782.43 640
10783.41 605
10784.39 614
10785.37 628
10786.35 617
10787.33 626
10788.31 615
10789.29 675
10790.27 646
10791.26 591
10792.24 641
10793.22 593
10794.20 567
10795.18 599
10796.16 609
10797.14 568
10798.12 578
10799.10 608
10800.09 585
10801.07 638
10802.05 590
10803.03 600
10804.01 543
10804.99 577
10805.98 617
10806.96 642
10807.94 604
10808.92 632
10809.90 622
10810.89 624
10811.87 650
10812.85 624
10813.83 580
10814.81 594
10815.80 653
10816.78 582
10817.76 605
10818.74 594
10819.72 638
10820.71 653
10821.69 656
10822.67 633
10823.65 636
10824.64 609
10825.62 615
10826.60 622
10827.58 627
10828.57 607
10829.55 631
10830.53 589
10831.52 614
10832.50 599
10833.48 619
10834.46 649
10835.45 612
10836.43 596
10837.41 652
10838.40 650
10839.38 633
10840.36 604
10841.35 582
10842.33 587
10843.31 582
10844.30 596
10845.28 645
10846.26 596
10847.25 645
10848.23 657
10849.21 615
10850.20 621
10851.18 677
10852.17 673
10853.15 653
10854.13 655
10855.12 645
10856.10 674
10857.09 673
10858.07 620
10859.05 635
10860.04 644
10861.02 666
10862.01 649
10862.99 605
10863.97 643
10864.96 723
10865.94 651
10866.93 676
10867.91 653
10868.90 637
10869.88 692
10870.87 678
10871.85 664
10872.84 699
10873.82 657
10874.81 729
10875.79 662
10876.78 665
10877.76 667
10878.75 652
10879.73 695
10880.72 701
10881.70 683
10882.69 694
10883.67 713
10884.66 730
10885.64 687
10886.63 744
10887.61 700
10888.60 686
10889.58 669
10890.57 739
10891.55 740
10892.54 698
10893.53 728
10894.51 714
10895.50 685
10896.48 681
10897.47 734
10898.45 764
10899.44 753
10900.43 729
10901.41 720
10902.40 713
10903.38 725
10904.37 737
10905.36 778
10906.34 765
10907.33 759
10908.32 727
10909.30 751
10910.29 780
10911.28 799
10912.26 751
10913.25 814
10914.24 806
10915.22 799
10916.21 761
10917.20 800
10918.18 833
10919.17 803
10920.16 819
10921.14 718
10922.13 780
10923.12 826
10924.10 802
10925.09 760
10926.08 775
10927.07 850
10928.05 797
10929.04 850
10930.03 826
10931.01 801
10932.00 866
10932.99 865
10933.98 842
10934.96 841
10935.95 831
10936.94 874
10937.93 871
10938.92 829
10939.90 857
10940.89 868
10941.88 835
10942.87 858
10943.85 884
10944.84 798
10945.83 795
10946.82 869
10947.81 960
10948.79 921
10949.78 856
10950.77 910
10951.76 906
10952.75 996
10953.74 986
10954.72 1000
10955.71 1000
10956.70 931
10957.69 934
10958.68 959
10959.67 1018
10960.66 980
10961.65 1080
10962.63 1088
10963.62 1138
10964.61 1164
10965.60 1147
10966.59 1115
10967.58 1153
10968.57 1171
10969.56 1127
10970.55 1036
10971.54 1057
10972.52 1012
10973.51 977
10974.50 960
10975.49 1001
10976.48 1022
10977.47 960
10978.46 933
10979.45 970
10980.44 946
10981.43 898
10982.42 947
10983.41 982
10984.40 1044
10985.39 960
10986.38 977
10987.37 1059
10988.36 1002
10989.35 1028
10990.34 968
10991.33 968
10992.32 960
10993.31 1002
10994.30 1062
10995.29 952
10996.28 957
10997.27 955
10998.26 1052
10999.25 1038
11000.24 1093
11001.23 1136
11002.22 1223
11003.21 1295
11004.20 1366
11005.20 1456
11006.19 1560
11007.18 1525
11008.17 1433
11009.16 1438
11010.15 1340
11011.14 1299
11012.13 1265
11013.12 1110
11014.11 1051
11015.10 1009
11016.10 973
11017.09 926
11018.08 877
11019.07 893
11020.06 916
11021.05 912
11022.04 923
11023.04 850
11024.03 784
11025.02 812
11026.01 833
11027.00 864
11027.99 859
11028.99 817
11029.98 827
11030.97 878
11031.96 858
11032.95 846
11033.95 835
11034.94 856
11035.93 913
11036.92 872
11037.91 846
11038.91 853
11039.90 845
11040.89 868
11041.88 805
11042.88 847
11043.87 832
11044.86 879
11045.85 871
11046.85 866
11047.84 865
11048.83 869
11049.82 842
11050.82 772
11051.81 773
11052.80 792
11053.80 795
11054.79 794
11055.78 793
11056.77 747
11057.77 792
11058.76 746
11059.75 742
11060.75 820
11061.74 766
11062.73 800
11063.73 816
11064.72 823
11065.71 804
11066.71 787
11067.70 793
11068.69 814
11069.69 762
11070.68 795
11071.68 807
11072.67 790
11073.66 788
11074.66 752
11075.65 779
11076.65 757
11077.64 740
11078.63 765
11079.63 767
11080.62 773
11081.62 845
11082.61 836
11083.60 812
11084.60 820
11085.59 796
11086.59 785
11087.58 739
11088.58 721
11089.57 764
11090.57 746
11091.56 699
11092.55 738
11093.55 766
11094.54 782
11095.54 784
11096.53 728
11097.53 749
11098.52 806
11099.52 770
11100.51 768
11101.51 725
11102.50 713
11103.50 731
11104.49 787
11105.49 748
11106.48 758
11107.48 777
11108.48 765
11109.47 750
11110.47 740
11111.46 771
11112.46 756
11113.45 727
11114.45 770
11115.44 749
11116.44 773
11117.44 771
11118.43 749
11119.43 733
11120.42 753
11121.42 737
11122.42 745
11123.41 713
11124.41 694
11125.40 698
11126.40 747
11127.40 692
11128.39 746
11129.39 746
11130.38 762
11131.38 732
11132.38 725
11133.37 756
11134.37 723
11135.37 851
11136.36 827
11137.36 753
11138.36 741
11139.35 763
11140.35 775
11141.35 742
11142.34 751
11143.34 692
11144.34 694
11145.34 750
11146.33 715
11147.33 686
11148.33 646
11149.32 676
11150.32 685
11151.32 665
11152.32 771
11153.31 753
11154.31 760
11155.31 729
11156.31 676
11157.30 720
11158.30 721
11159.30 720
11160.30 722
11161.29 747
11162.29 686
11163.29 734
11164.29 710
11165.29 727
11166.28 694
11167.28 636
11168.28 733
11169.28 741
11170.28 669
11171.27 686
11172.27 670
11173.27 645
11174.27 646
11175.27 692
11176.27 692
11177.26 696
11178.26 695
11179.26 729
11180.26 685
11181.26 665
11182.26 699
11183.26 678
11184.26 693
11185.25 662
11186.25 680
11187.25 658
11188.25 691
11189.25 690
11190.25 727
11191.25 706
11192.25 708
11193.25 713
11194.25 738
11195.24 725
11196.24 709
11197.24 719
11198.24 717
11199.24 702
11200.24 694
11201.24 675
11202.24 728
11203.24 731
11204.24 693
11205.24 651
11206.24 697
11207.24 702
11208.24 681
11209.24 585
11210.24 673
11211.24 700
11212.24 669
11213.24 662
11214.24 688
11215.24 672
11216.24 707
11217.24 671
11218.24 696
11219.24 692
11220.24 678
11221.24 659
11222.24 730
11223.24 713
11224.24 649
11225.24 712
11226.24 689
11227.25 677
11228.25 694
11229.25 678
11230.25 644
11231.25 714
11232.25 674
11233.25 664
11234.25 675
11235.25 657
11236.25 689
11237.25 701
11238.26 717
11239.26 685
11240.26 665
11241.26 665
11242.26 672
11243.26 699
11244.26 669
11245.27 678
11246.27 695
11247.27 686
11248.27 726
11249.27 679
11250.27 663
11251.28 699
11252.28 664
11253.28 691
11254.28 722
11255.28 694
11256.29 677
11257.29 677
11258.29 673
11259.29 701
11260.29 686
11261.30 708
11262.30 693
11263.30 720
11264.30 708
11265.31 644
11266.31 645
11267.31 662
11268.31 663
11269.32 744
11270.32 748
11271.32 714
11272.32 683
11273.33 720
11274.33 705
11275.33 658
11276.33 758
11277.34 755
11278.34 741
11279.34 708
11280.35 699
11281.35 679
11282.35 743
11283.36 716
11284.36 738
11285.36 792
11286.37 714
11287.37 745
11288.37 766
11289.38 776
11290.38 817
11291.38 797
11292.39 730
11293.39 752
11294.39 710
11295.40 728
11296.40 751
11297.41 748
11298.41 683
11299.41 623
11300.42 745
11301.42 770
11302.43 739
11303.43 742
11304.43 705
11305.44 673
11306.44 744
11307.45 770
11308.45 739
11309.46 729
11310.46 750
11311.46 730
11312.47 709
11313.47 759
11314.48 763
11315.48 799
11316.49 869
11317.49 857
11318.50 839
11319.50 868
11320.51 856
11321.51 848
11322.52 826
11323.52 798
11324.53 825
11325.53 829
11326.54 811
11327.54 730
11328.55 706
11329.55 761
11330.56 813
11331.56 735
11332.57 679
11333.57 686
11334.58 707
11335.58 737
11336.59 665
11337.60 748
11338.60 727
11339.61 683
11340.61 661
11341.62 739
11342.62 757
11343.63 760
11344.64 723
11345.64 719
11346.65 717
11347.65 694
11348.66 712
11349.67 701
11350.67 688
11351.68 694
11352.69 730
11353.69 694
11354.70 736
11355.71 732
11356.71 799
11357.72 730
11358.72 664
11359.73 740
11360.74 780
11361.74 766
11362.75 773
11363.76 716
11364.76 717
11365.77 741
11366.78 747
11367.79 729
11368.79 779
11369.80 776
11370.81 737
11371.81 678
11372.82 708
11373.83 732
11374.84 739
11375.84 733
11376.85 704
11377.86 741
11378.87 784
11379.87 783
11380.88 738
11381.89 754
11382.90 700
11383.90 815
11384.91 742
11385.92 725
11386.93 695
11387.93 722
11388.94 798
11389.95 799
11390.96 749
11391.97 746
11392.97 714
11393.98 768
11394.99 746
11396.00 759
11397.01 756
11398.02 717
11399.02 756
11400.03 755
11401.04 701
11402.05 702
11403.06 785
11404.07 791
11405.08 842
11406.08 787
11407.09 757
11408.10 803
11409.11 815
11410.12 786
11411.13 734
11412.14 821
11413.15 818
11414.15 773
11415.16 762
11416.17 830
11417.18 825
11418.19 762
11419.20 786
11420.21 773
11421.22 767
11422.23 853
11423.24 820
11424.25 828
11425.26 891
11426.27 876
11427.28 866
11428.29 867
11429.30 892
11430.31 805
11431.32 868
11432.32 896
11433.33 900
11434.34 880
11435.35 878
11436.36 833
11437.37 858
11438.38 882
11439.39 861
11440.41 873
11441.42 951
11442.43 920
11443.44 858
11444.45 916
11445.46 844
11446.47 833
11447.48 900
11448.49 911
11449.50 885
11450.51 858
11451.52 845
11452.53 881
11453.54 857
11454.55 897
11455.56 936
11456.57 931
11457.59 875
11458.60 876
11459.61 920
11460.62 936
11461.63 962
11462.64 948
11463.65 947
11464.66 939
11465.67 1034
11466.69 951
11467.70 1016
11468.71 1009
11469.72 953
11470.73 982
11471.74 985
11472.75 936
11473.77 977
11474.78 1039
11475.79 1035
11476.80 972
11477.81 993
11478.83 1058
11479.84 982
11480.85 953
11481.86 1003
11482.87 989
11483.89 1010
11484.90 1080
11485.91 1068
11486.92 1004
11487.93 1047
11488.95 1006
11489.96 1028
11490.97 1002
11491.98 1009
11493.00 1019
11494.01 1079
11495.02 1040
11496.03 1048
11497.05 1037
11498.06 1045
11499.07 1022
11500.09 1065
11501.10 1064
11502.11 1087
11503.12 1052
11504.14 1107
11505.15 1023
11506.16 1067
11507.18 1090
11508.19 1082
11509.20 1049
11510.22 1085
11511.23 1028
11512.24 1132
11513.26 1148
11514.27 1117
11515.28 1116
11516.30 1162
11517.31 1087
11518.32 1108
11519.34 1111
11520.35 1139
11521.37 1150
11522.38 1170
11523.39 1210
11524.41 1233
11525.42 1214
11526.44 1187
11527.45 1228
11528.46 1215
11529.48 1264
11530.49 1206
11531.51 1256
11532.52 1282
11533.53 1210
11534.55 1234
11535.56 1221
11536.58 1317
11537.59 1238
11538.61 1222
11539.62 1245
11540.64 1296
11541.65 1267
11542.67 1358
11543.68 1362
11544.69 1331
11545.71 1382
11546.72 1392
11547.74 1354
11548.75 1319
11549.77 1417
11550.78 1375
11551.80 1371
11552.81 1381
11553.83 1481
11554.85 1454
11555.86 1482
11556.88 1447
11557.89 1444
11558.91 1469
11559.92 1460
11560.94 1531
11561.95 1489
11562.97 1563
11563.98 1615
11565.00 1679
11566.02 1688
11567.03 1720
11568.05 1687
11569.06 1697
11570.08 1704
11571.10 1740
11572.11 1767
11573.13 1743
11574.14 1816
11575.16 1834
11576.18 1814
11577.19 1866
11578.21 1901
11579.22 1938
11580.24 1881
11581.26 1895
11582.27 2017
11583.29 2029
11584.31 2089
11585.32 2125
11586.34 2244
11587.36 2217
11588.37 2284
11589.39 2391
11590.41 2561
11591.42 2548
11592.44 2576
11593.46 2740
11594.47 2720
11595.49 2715
11596.51 2863
11597.53 2847
11598.54 2811
11599.56 2936
11600.58 3043
11601.59 3226
11602.61 3335
11603.63 3661
11604.65 4110
11605.66 4605
11606.68 5093
11607.70 5706
11608.72 6399
11609.74 6732
11610.75 6995
11611.77 6805
11612.79 6510
11613.81 6025
11614.82 5466
11615.84 4774
11616.86 4213
11617.88 3717
11618.90 3331
11619.91 2992
11620.93 2710
11621.95 2572
11622.97 2421
11623.99 2376
11625.01 2248
11626.02 2215
11627.04 2129
11628.06 2031
11629.08 1941
11630.10 1983
11631.12 1923
11632.14 1870
11633.15 1957
11634.17 2041
11635.19 2032
11636.21 2031
11637.23 2022
11638.25 2036
11639.27 1963
11640.29 1986
11641.30 2046
11642.32 1990
11643.34 1927
11644.36 1833
11645.38 1892
11646.40 1902
11647.42 1928
11648.44 1927
11649.46 1833
11650.48 1805
11651.50 1814
11652.52 1732
11653.54 1725
11654.56 1627
11655.58 1567
11656.60 1498
11657.62 1525
11658.64 1492
11659.66 1481
11660.68 1474
11661.70 1504
11662.72 1565
11663.74 1493
11664.76 1481
11665.78 1490
11666.80 1523
11667.82 1488
11668.84 1487
11669.86 1436
11670.88 1469
11671.90 1485
11672.92 1509
11673.94 1459
11674.96 1536
11675.98 1536
11677.00 1546
11678.02 1520
11679.04 1541
11680.06 1631
11681.08 1604
11682.10 1660
11683.12 1660
11684.15 1681
11685.17 1718
11686.19 1689
11687.21 1771
11688.23 1754
11689.25 1696
11690.27 1699
11691.29 1746
11692.31 1741
11693.34 1755
11694.36 1703
11695.38 1714
11696.40 1689
11697.42 1699
11698.44 1676
11699.46 1650
11700.49 1693
11701.51 1667
11702.53 1624
11703.55 1578
11704.57 1626
11705.60 1591
11706.62 1533
11707.64 1476
11708.66 1531
11709.68 1534
11710.71 1496
11711.73 1526
11712.75 1468
11713.77 1434
11714.79 1508
11715.82 1447
11716.84 1436
11717.86 1483
11718.88 1401
11719.91 1496
11720.93 1488
11721.95 1416
11722.97 1385
11724.00 1402
11725.02 1401
11726.04 1378
11727.07 1320
11728.09 1355
11729.11 1301
11730.13 1229
11731.16 1283
11732.18 1167
11733.20 1147
11734.23 1156
11735.25 1199
11736.27 1178
11737.30 1214
11738.32 1183
11739.34 1170
11740.37 1159
11741.39 1161
11742.41 1160
11743.44 1163
11744.46 1132
11745.48 1119
11746.51 1124
11747.53 1096
11748.55 1089
11749.58 1086
11750.60 1070
11751.63 1062
11752.65 1083
11753.67 1110
11754.70 1133
11755.72 1115
11756.75 1083
11757.77 1115
11758.79 1106
11759.82 1074
11760.84 1157
11761.87 1087
11762.89 1043
11763.92 1005
11764.94 994
11765.97 978
11766.99 952
11768.01 974
11769.04 964
11770.06 965
11771.09 991
11772.11 995
11773.14 973
11774.16 1003
11775.19 995
11776.21 952
11777.24 914
11778.26 929
11779.29 935
11780.31 994
11781.34 946
11782.36 890
11783.39 945
11784.41 935
11785.44 921
11786.46 925
11787.49 906
11788.52 917
11789.54 906
11790.57 895
11791.59 833
11792.62 892
11793.64 885
11794.67 892
11795.70 929
11796.72 829
11797.75 892
11798.77 949
11799.80 949
11800.83 922
11801.85 887
11802.88 880
11803.90 913
11804.93 963
11805.96 916
11806.98 823
11808.01 847
11809.04 875
11810.06 839
11811.09 836
11812.11 845
11813.14 875
11814.17 834
11815.19 839
11816.22 868
11817.25 856
11818.27 840
11819.30 779
11820.33 808
11821.36 795
11822.38 788
11823.41 810
11824.44 827
11825.46 816
11826.49 781
11827.52 759
11828.54 788
11829.57 801
11830.60 834
11831.63 808
11832.65 831
11833.68 802
11834.71 853
11835.74 805
11836.76 793
11837.79 771
11838.82 802
11839.85 787
11840.88 823
11841.90 796
11842.93 818
11843.96 822
11844.99 817
11846.01 857
11847.04 806
11848.07 806
11849.10 765
11850.13 791
11851.16 783
11852.18 796
11853.21 799
11854.24 814
11855.27 847
11856.30 843
11857.33 837
11858.35 801
11859.38 826
11860.41 832
11861.44 822
11862.47 868
11863.50 866
11864.53 838
11865.56 814
11866.58 798
11867.61 811
11868.64 881
11869.67 816
11870.70 829
11871.73 832
11872.76 836
11873.79 848
11874.82 814
11875.85 761
11876.88 783
11877.91 794
11878.93 859
11879.96 853
11880.99 806
11882.02 811
11883.05 818
11884.08 810
11885.11 881
11886.14 876
11887.17 764
11888.20 789
11889.23 817
11890.26 807
11891.29 853
11892.32 896
11893.35 882
11894.38 865
11895.41 871
11896.44 897
11897.47 855
11898.50 898
11899.53 863
11900.56 794
11901.59 832
11902.62 860
11903.65 898
11904.69 914
11905.72 962
11906.75 931
11907.78 900
11908.81 963
11909.84 929
11910.87 936
11911.90 917
11912.93 935
11913.96 906
11914.99 892
11916.02 897
11917.06 923
11918.09 900
11919.12 878
11920.15 890
11921.18 864
11922.21 865
11923.24 921
11924.27 919
11925.31 865
11926.34 889
11927.37 864
11928.40 884
11929.43 919
11930.46 964
11931.50 924
11932.53 885
11933.56 1002
11934.59 1005
11935.62 1059
11936.65 1122
11937.69 1190
11938.72 1193
11939.75 1189
11940.78 1182
11941.81 1075
11942.85 1071
11943.88 1075
11944.91 981
11945.94 963
11946.98 940
11948.01 921
11949.04 856
11950.07 844
11951.11 819
11952.14 846
11953.17 853
11954.20 874
11955.24 877
11956.27 780
11957.30 825
11958.34 858
11959.37 802
11960.40 824
11961.43 832
11962.47 795
11963.50 809
11964.53 767
11965.57 730
11966.60 783
11967.63 803
11968.67 841
11969.70 800
11970.73 808
11971.77 800
11972.80 824
11973.83 825
11974.87 850
11975.90 824
11976.94 789
11977.97 800
11979.00 789
11980.04 857
11981.07 806
11982.10 819
11983.14 733
11984.17 759
11985.21 797
11986.24 773
11987.27 792
11988.31 804
11989.34 864
11990.38 792
11991.41 806
11992.45 820
11993.48 845
11994.51 843
11995.55 800
11996.58 751
11997.62 833
11998.65 750
11999.69 761
12000.72 786
12001.76 825
12002.79 821
12003.83 823
12004.86 863
12005.90 794
12006.93 855
12007.97 813
12009.00 820
12010.04 859
12011.07 798
12012.11 789
12013.14 817
12014.18 871
12015.21 810
12016.25 795
12017.28 834
12018.32 846
12019.35 814
12020.39 827
12021.43 860
12022.46 871
12023.50 803
12024.53 878
12025.57 906
12026.60 889
12027.64 880
12028.68 887
12029.71 883
12030.75 900
12031.78 915
12032.82 879
12033.86 844
12034.89 854
12035.93 893
12036.97 843
12038.00 814
12039.04 872
12040.07 856
12041.11 921
12042.15 938
12043.18 911
12044.22 894
12045.26 850
12046.29 858
12047.33 820
12048.37 824
12049.40 843
12050.44 921
12051.48 842
12052.52 841
12053.55 839
12054.59 879
12055.63 851
12056.66 884
12057.70 841
12058.74 869
12059.78 853
12060.81 871
12061.85 943
12062.89 846
12063.92 865
12064.96 953
12066.00 930
12067.04 900
12068.07 869
12069.11 876
12070.15 941
12071.19 945
12072.23 934
12073.26 953
12074.30 964
12075.34 1010
12076.38 926
12077.42 923
12078.45 897
12079.49 935
12080.53 886
12081.57 967
12082.61 968
12083.64 936
12084.68 919
12085.72 906
12086.76 964
12087.80 1000
12088.84 898
12089.88 965
12090.91 1019
12091.95 930
12092.99 943
12094.03 962
12095.07 979
12096.11 969
12097.15 937
12098.19 975
12099.22 996
12100.26 980
12101.30 1004
12102.34 970
12103.38 1008
12104.42 1016
12105.46 1064
12106.50 1021
12107.54 1041
12108.58 1119
12109.62 1158
12110.66 1178
12111.70 1178
12112.74 1172
12113.77 1146
12114.81 1116
12115.85 1084
12116.89 978
12117.93 963
12118.97 939
12120.01 908
12121.05 883
12122.09 868
12123.13 898
12124.17 853
12125.21 846
12126.25 836
12127.29 820
12128.33 807
12129.37 825
12130.41 822
12131.45 813
12132.50 812
12133.54 792
12134.58 820
12135.62 778
12136.66 732
12137.70 863
12138.74 860
12139.78 823
12140.82 840
12141.86 800
12142.90 809
12143.94 804
12144.98 763
12146.02 763
12147.07 806
12148.11 809
12149.15 794
12150.19 823
12151.23 789
12152.27 753
12153.31 755
12154.35 721
12155.40 748
12156.44 698
12157.48 736
12158.52 762
12159.56 755
12160.60 703
12161.64 732
12162.69 709
12163.73 709
12164.77 735
12165.81 690
12166.85 744
12167.90 726
12168.94 754
12169.98 714
12171.02 733
12172.06 759
12173.11 760
12174.15 719
12175.19 790
12176.23 738
12177.27 734
12178.32 755
12179.36 744
12180.40 750
12181.44 698
12182.49 742
12183.53 735
12184.57 726
12185.61 741
12186.66 743
12187.70 734
12188.74 715
12189.79 699
12190.83 683
12191.87 713
12192.91 741
12193.96 746
12195.00 798
12196.04 712
12197.09 669
12198.13 719
12199.17 718
12200.22 728
12201.26 761
12202.30 668
12203.35 696
12204.39 704
12205.43 664
12206.48 730
12207.52 703
12208.57 734
12209.61 724
12210.65 754
12211.70 710
12212.74 694
12213.78 741
12214.83 691
12215.87 681
12216.92 672
12217.96 706
12219.00 693
12220.05 657
12221.09 645
12222.14 649
12223.18 699
12224.23 739
12225.27 691
12226.31 683
12227.36 687
12228.40 706
12229.45 675
12230.49 688
12231.54 696
12232.58 722
12233.63 697
12234.67 645
12235.72 646
12236.76 682
12237.81 722
12238.85 678
12239.90 689
12240.94 653
12241.99 676
12243.03 651
12244.08 669
12245.12 638
12246.17 667
12247.21 689
12248.26 656
12249.30 700
12250.35 677
12251.39 659
12252.44 663
12253.49 631
12254.53 687
12255.58 669
12256.62 615
12257.67 610
12258.71 644
12259.76 616
12260.81 610
12261.85 639
12262.90 651
12263.94 665
12264.99 593
12266.04 627
12267.08 623
12268.13 598
12269.17 564
12270.22 539
12271.27 586
12272.31 645
12273.36 611
12274.41 571
12275.45 575
12276.50 618
12277.55 618
12278.59 608
12279.64 627
12280.69 638
12281.73 626
12282.78 650
12283.83 565
12284.87 563
12285.92 623
12286.97 557
12288.01 579
12289.06 580
12290.11 607
12291.16 640
12292.20 574
12293.25 564
12294.30 618
12295.35 558
12296.39 612
12297.44 600
12298.49 549
12299.54 533
12300.58 546
12301.63 535
12302.68 625
12303.73 604
12304.77 531
12305.82 554
12306.87 572
12307.92 592
12308.97 604
12310.01 596
12311.06 536
12312.11 579
12313.16 560
12314.21 610
12315.25 610
12316.30 607
12317.35 529
12318.40 588
12319.45 561
12320.50 602
12321.54 570
12322.59 606
12323.64 575
12324.69 545
12325.74 553
12326.79 548
12327.84 583
12328.89 569
12329.93 543
12330.98 554
12332.03 624
12333.08 570
12334.13 580
12335.18 578
12336.23 550
12337.28 586
12338.33 575
12339.38 559
12340.43 556
12341.47 584
12342.52 575
12343.57 566
12344.62 598
12345.67 567
12346.72 580
12347.77 521
12348.82 514
12349.87 579
12350.92 578
12351.97 613
12353.02 536
12354.07 547
12355.12 571
12356.17 607
12357.22 589
12358.27 576
12359.32 567
12360.37 544
12361.42 564
12362.47 543
12363.52 543
12364.57 501
12365.62 552
12366.67 539
12367.72 544
12368.77 497
12369.82 512
12370.87 555
12371.93 544
12372.98 524
12374.03 536
12375.08 544
12376.13 566
12377.18 552
12378.23 527
12379.28 560
12380.33 560
12381.38 578
12382.43 583
12383.49 542
12384.54 538
12385.59 489
12386.64 500
12387.69 533
12388.74 518
12389.79 522
12390.84 549
12391.90 526
12392.95 517
12394.00 514
12395.05 531
12396.10 524
12397.15 528
12398.21 575
12399.26 490
12400.31 511
12401.36 545
12402.41 586
12403.47 540
12404.52 557
12405.57 548
12406.62 565
12407.67 550
12408.73 488
12409.78 516
12410.83 563
12411.88 556
12412.94 577
12413.99 548
12415.04 559
12416.09 544
12417.15 569
12418.20 579
12419.25 541
12420.30 525
12421.36 592
12422.41 562
12423.46 544
12424.52 528
12425.57 536
12426.62 564
12427.67 547
12428.73 510
12429.78 529
12430.83 557
12431.89 531
12432.94 564
12433.99 550
12435.05 552
12436.10 530
12437.15 535
12438.21 547
12439.26 535
12440.31 563
12441.37 558
12442.42 565
12443.47 507
12444.53 547
12445.58 580
12446.64 546
12447.69 504
12448.74 532
12449.80 561
12450.85 547
12451.91 586
12452.96 545
12454.01 536
12455.07 552
12456.12 604
12457.18 559
12458.23 586
12459.29 519
12460.34 522
12461.39 560
12462.45 552
12463.50 520
12464.56 504
12465.61 539
12466.67 556
12467.72 535
12468.78 463
12469.83 495
12470.89 544
12471.94 554
12473.00 537
12474.05 583
12475.11 530
12476.16 564
12477.22 538
12478.27 562
12479.33 552
12480.38 590
12481.44 526
12482.49 556
12483.55 539
12484.60 537
12485.66 590
12486.71 613
12487.77 594
12488.83 598
12489.88 598
12490.94 552
12491.99 584
12493.05 552
12494.10 557
12495.16 576
12496.22 628
12497.27 584
12498.33 619
12499.38 589
12500.44 603
12501.50 600
12502.55 620
12503.61 652
12504.67 643
12505.72 660
12506.78 581
12507.83 585
12508.89 604
12509.95 573
12511.00 604
12512.06 569
12513.12 590
12514.17 600
12515.23 551
12516.29 565
12517.34 584
12518.40 655
12519.46 596
12520.52 655
12521.57 618
12522.63 570
12523.69 641
12524.74 566
12525.80 661
12526.86 620
12527.92 665
12528.97 656
12530.03 681
12531.09 603
12532.15 640
12533.20 676
12534.26 677
12535.32 704
12536.38 663
12537.43 634
12538.49 653
12539.55 634
12540.61 658
12541.66 598
12542.72 552
12543.78 592
12544.84 627
12545.90 614
12546.95 588
12548.01 545
12549.07 584
12550.13 609
12551.19 582
12552.25 619
12553.30 624
12554.36 591
12555.42 605
12556.48 601
12557.54 543
12558.60 586
12559.65 660
12560.71 646
12561.77 595
12562.83 564
12563.89 618
12564.95 630
12566.01 595
12567.07 587
12568.13 575
12569.18 590
12570.24 602
12571.30 573
12572.36 581
12573.42 599
12574.48 569
12575.54 617
12576.60 611
12577.66 619
12578.72 622
12579.78 659
12580.84 674
12581.90 712
12582.96 608
12584.02 680
12585.07 657
12586.13 664
12587.19 632
12588.25 619
12589.31 630
12590.37 642
12591.43 623
12592.49 597
12593.55 623
12594.61 620
12595.67 555
12596.73 550
12597.79 627
12598.86 618
12599.92 612
12600.98 599
12602.04 619
12603.10 663
12604.16 649
12605.22 618
12606.28 644
12607.34 693
12608.40 673
12609.46 648
12610.52 662
12611.58 697
12612.64 698
12613.70 706
12614.76 719
12615.83 733
12616.89 674
12617.95 650
12619.01 665
12620.07 667
12621.13 624
12622.19 642
12623.25 650
12624.32 657
12625.38 634
12626.44 637
12627.50 643
12628.56 642
12629.62 648
12630.68 658
12631.75 634
12632.81 604
12633.87 667
12634.93 633
12635.99 597
12637.05 609
12638.12 604
12639.18 593
12640.24 588
12641.30 610
12642.36 581
12643.43 563
12644.49 572
12645.55 651
12646.61 639
12647.68 653
12648.74 579
12649.80 582
12650.86 569
12651.93 613
12652.99 629
12654.05 619
12655.11 654
12656.18 605
12657.24 666
12658.30 612
12659.36 582
12660.43 616
12661.49 634
12662.55 663
12663.62 654
12664.68 597
12665.74 640
12666.81 585
12667.87 607
12668.93 561
12670.00 634
12671.06 651
12672.12 650
12673.19 577
12674.25 610
12675.31 661
12676.38 648
12677.44 660
12678.50 621
12679.57 620
12680.63 591
12681.69 664
12682.76 663
12683.82 669
12684.89 646
12685.95 634
12687.01 628
12688.08 652
12689.14 699
12690.21 646
12691.27 676
12692.33 637
12693.40 633
12694.46 664
12695.53 683
12696.59 637
12697.66 696
12698.72 673
12699.79 672
12700.85 617
12701.91 657
12702.98 713
12704.04 686
12705.11 653
12706.17 678
12707.24 687
12708.30 731
12709.37 717
12710.43 720
12711.50 707
12712.56 676
12713.63 754
12714.69 755
12715.76 723
12716.82 702
12717.89 699
12718.95 695
12720.02 717
12721.09 651
12722.15 712
12723.22 697
12724.28 656
12725.35 665
12726.41 596
12727.48 604
12728.54 648
12729.61 686
12730.68 664
12731.74 578
12732.81 560
12733.87 587
12734.94 580
12736.01 603
12737.07 589
12738.14 589
12739.20 652
12740.27 659
12741.34 631
12742.40 607
12743.47 599
12744.54 555
12745.60 598
12746.67 631
12747.74 656
12748.80 639
12749.87 577
12750.94 595
12752.00 602
12753.07 591
12754.14 596
12755.20 603
12756.27 597
12757.34 571
12758.40 563
12759.47 553
12760.54 606
12761.60 605
12762.67 599
12763.74 615
12764.81 602
12765.87 534
12766.94 548
12768.01 594
12769.08 580
12770.14 554
12771.21 527
12772.28 506
12773.35 544
12774.41 522
12775.48 537
12776.55 517
12777.62 556
12778.68 550
12779.75 634
12780.82 571
12781.89 567
12782.96 544
12784.02 534
12785.09 552
12786.16 536
12787.23 590
12788.30 559
12789.37 571
12790.43 583
12791.50 588
12792.57 560
12793.64 568
12794.71 564
12795.78 521
12796.84 542
12797.91 527
12798.98 511
12800.05 567
12801.12 576
12802.19 533
12803.26 529
12804.33 585
12805.40 544
12806.46 515
12807.53 504
12808.60 537
12809.67 514
12810.74 489
12811.81 537
12812.88 501
12813.95 525
12815.02 526
12816.09 572
12817.16 576
12818.23 514
12819.30 544
12820.37 498
12821.44 516
12822.50 504
12823.57 513
12824.64 557
12825.71 524
12826.78 575
12827.85 521
12828.92 492
12829.99 569
12831.06 572
12832.13 535
12833.20 489
12834.27 497
12835.34 542
12836.41 549
12837.49 573
12838.56 527
12839.63 552
12840.70 545
12841.77 514
12842.84 506
12843.91 507
12844.98 510
12846.05 515
12847.12 495
12848.19 512
12849.26 512
12850.33 486
12851.40 494
12852.47 510
12853.55 498
12854.62 482
12855.69 494
12856.76 483
12857.83 490
12858.90 487
12859.97 496
12861.04 508
12862.11 480
12863.19 496
12864.26 533
12865.33 484
12866.40 495
12867.47 469
12868.54 492
12869.62 533
12870.69 478
12871.76 499
12872.83 530
12873.90 457
12874.97 495
12876.05 500
12877.12 507
12878.19 477
12879.26 458
12880.33 503
12881.41 462
12882.48 476
12883.55 471
12884.62 484
12885.70 447
12886.77 478
12887.84 506
12888.91 501
12889.98 472
12891.06 493
12892.13 493
12893.20 525
12894.28 466
12895.35 460
12896.42 474
12897.49 479
12898.57 493
12899.64 497
12900.71 481
12901.79 483
12902.86 514
12903.93 496
12905.00 447
12906.08 441
12907.15 454
12908.22 407
12909.30 464
12910.37 479
12911.44 486
12912.52 508
12913.59 482
12914.66 449
12915.74 463
12916.81 476
12917.89 484
12918.96 476
12920.03 470
12921.11 467
12922.18 470
12923.25 452
12924.33 447
12925.40 474
12926.48 460
12927.55 452
12928.62 476
12929.70 472
12930.77 410
12931.85 434
12932.92 468
12934.00 453
12935.07 426
12936.14 490
12937.22 481
12938.29 456
12939.37 519
12940.44 472
12941.52 468
12942.59 406
12943.67 432
12944.74 479
12945.82 444
12946.89 460
12947.97 462
12949.04 435
12950.12 449
12951.19 456
12952.27 450
12953.34 444
12954.42 444
12955.49 448
12956.57 433
12957.64 458
12958.72 463
12959.79 473
12960.87 449
12961.94 474
12963.02 453
12964.10 434
12965.17 444
12966.25 428
12967.32 468
12968.40 478
12969.47 433
12970.55 429
12971.63 456
12972.70 448
12973.78 457
12974.85 470
12975.93 453
12977.01 462
12978.08 462
12979.16 461
12980.23 491
12981.31 450
12982.39 444
12983.46 464
12984.54 459
12985.62 432
12986.69 425
12987.77 450
12988.85 460
12989.92 499
12991.00 463
12992.08 466
12993.15 435
12994.23 443
12995.31 434
12996.38 436
12997.46 401
12998.54 462
12999.61 458
13000.69 413
13001.77 424
13002.85 436
13003.92 469
13005.00 469
13006.08 439
13007.16 483
13008.23 504
13009.31 462
13010.39 446
13011.47 412
13012.54 408
13013.62 443
13014.70 454
13015.78 427
13016.85 412
13017.93 444
13019.01 465
13020.09 443
13021.17 438
13022.24 475
13023.32 437
13024.40 485
13025.48 448
13026.56 430
13027.63 443
13028.71 499
13029.79 503
13030.87 430
13031.95 418
13033.03 476
13034.10 486
13035.18 420
13036.26 436
13037.34 441
13038.42 498
13039.50 478
13040.58 466
13041.66 481
13042.73 442
13043.81 486
13044.89 522
13045.97 502
13047.05 444
13048.13 473
13049.21 461
13050.29 485
13051.37 451
13052.45 477
13053.53 478
13054.60 483
13055.68 470
13056.76 472
13057.84 489
13058.92 528
13060.00 499
13061.08 479
13062.16 479
13063.24 503
13064.32 520
13065.40 541
13066.48 447
13067.56 430
13068.64 463
13069.72 470
13070.80 471
13071.88 401
13072.96 418
13074.04 430
13075.12 424
13076.20 424
13077.28 458
13078.36 421
13079.44 457
13080.52 478
13081.60 457
13082.68 439
13083.76 450
13084.84 467
13085.93 444
13087.01 425
13088.09 445
13089.17 477
13090.25 457
13091.33 453
13092.41 433
13093.49 453
13094.57 441
13095.65 461
13096.73 448
13097.82 465
13098.90 464
13099.98 510
13101.06 464
13102.14 477
13103.22 465
13104.30 450
13105.38 460
13106.47 445
13107.55 438
13108.63 464
13109.71 431
13110.79 443
13111.87 445
13112.96 464
13114.04 460
13115.12 433
13116.20 510
13117.28 460
13118.37 435
13119.45 424
13120.53 438
13121.61 481
13122.69 464
13123.78 460
13124.86 440
13125.94 474
13127.02 488
13128.11 483
13129.19 499
13130.27 530
13131.35 489
13132.44 474
13133.52 467
13134.60 507
13135.68 430
13136.77 469
13137.85 468
13138.93 473
13140.01 481
13141.10 451
13142.18 424
13143.26 462
13144.35 457
13145.43 495
13146.51 491
13147.60 456
13148.68 526
13149.76 489
13150.85 489
13151.93 431
13153.01 449
13154.10 511
13155.18 474
13156.26 470
13157.35 445
13158.43 444
13159.51 409
13160.60 430
13161.68 474
13162.77 514
13163.85 510
13164.93 470
13166.02 469
13167.10 488
13168.19 488
13169.27 512
13170.35 466
13171.44 443
13172.52 439
13173.61 483
13174.69 485
13175.78 436
13176.86 446
13177.94 416
13179.03 438
13180.11 454
13181.20 433
13182.28 469
13183.37 436
13184.45 484
13185.54 458
13186.62 464
13187.71 469
13188.79 477
13189.88 439
13190.96 498
13192.05 488
13193.13 494
13194.22 491
13195.30 489
13196.39 431
13197.47 440
13198.56 482
13199.64 460
13200.73 455
13201.81 448
13202.90 501
13203.98 525
13205.07 496
13206.16 469
13207.24 426
13208.33 476
13209.41 469
13210.50 488
13211.58 470
13212.67 463
13213.76 526
13214.84 473
13215.93 468
13217.01 483
13218.10 440
13219.19 491
13220.27 484
13221.36 472
13222.45 471
13223.53 478
13224.62 426
13225.70 480
13226.79 488
13227.88 499
13228.96 466
13230.05 494
13231.14 501
13232.22 486
13233.31 502
13234.40 439
13235.48 528
13236.57 495
13237.66 480
13238.74 485
13239.83 478
13240.92 517
13242.01 466
13243.09 493
13244.18 467
13245.27 468
13246.35 495
13247.44 498
13248.53 443
13249.62 429
13250.70 447
13251.79 459
13252.88 478
13253.97 495
13255.05 559
13256.14 500
13257.23 514
13258.32 471
13259.41 516
13260.49 534
13261.58 495
13262.67 521
13263.76 516
13264.85 486
13265.93 514
13267.02 495
13268.11 461
13269.20 500
13270.29 503
13271.37 516
13272.46 494
13273.55 479
13274.64 544
13275.73 504
13276.82 492
13277.91 517
13278.99 560
13280.08 503
13281.17 466
13282.26 497
13283.35 558
13284.44 543
13285.53 531
13286.62 545
13287.70 556
13288.79 560
13289.88 501
13290.97 554
13292.06 519
13293.15 581
13294.24 527
13295.33 518
13296.42 520
13297.51 539
13298.60 529
13299.69 544
13300.78 544
13301.87 529
13302.95 534
13304.04 567
13305.13 577
13306.22 561
13307.31 550
13308.40 563
13309.49 568
13310.58 587
13311.67 595
13312.76 589
13313.85 573
13314.94 560
13316.03 566
13317.12 562
13318.21 569
13319.30 589
13320.39 622
13321.48 551
13322.58 546
13323.67 570
13324.76 564
13325.85 583
13326.94 577
13328.03 583
13329.12 536
13330.21 555
13331.30 582
13332.39 593
13333.48 521
13334.57 579
13335.66 561
13336.75 566
13337.85 586
13338.94 564
13340.03 613
13341.12 623
13342.21 627
13343.30 626
13344.39 595
13345.48 590
13346.58 564
13347.67 562
13348.76 551
13349.85 529
13350.94 575
13352.03 572
13353.12 570
13354.22 553
13355.31 583
13356.40 632
13357.49 647
13358.58 599
13359.68 565
13360.77 588
13361.86 594
13362.95 624
13364.04 610
13365.14 575
13366.23 597
13367.32 665
13368.41 605
13369.51 618
13370.60 642
13371.69 636
13372.78 632
13373.87 610
13374.97 637
13376.06 646
13377.15 697
13378.25 650
13379.34 648
13380.43 624
13381.52 584
13382.62 612
13383.71 650
13384.80 633
13385.90 607
13386.99 581
13388.08 620
13389.17 587
13390.27 582
13391.36 553
13392.45 574
13393.55 594
13394.64 522
13395.73 589
13396.83 606
13397.92 615
13399.02 620
13400.11 568
13401.20 539
13402.30 561
13403.39 558
13404.48 546
13405.58 566
13406.67 537
13407.77 583
13408.86 576
13409.95 540
13411.05 512
13412.14 548
13413.24 571
13414.33 567
13415.42 485
13416.52 543
13417.61 566
13418.71 540
13419.80 573
13420.90 539
13421.99 550
13423.08 549
13424.18 545
13425.27 548
13426.37 532
13427.46 528
13428.56 564
13429.65 574
13430.75 541
13431.84 555
13432.94 542
13434.03 576
13435.13 587
13436.22 553
13437.32 556
13438.41 565
13439.51 535
13440.60 562
13441.70 545
13442.79 592
13443.89 614
13444.98 576
13446.08 556
13447.18 562
13448.27 559
13449.37 528
13450.46 590
13451.56 564
13452.65 553
13453.75 566
13454.85 629
13455.94 621
13457.04 619
13458.13 555
13459.23 585
13460.33 626
13461.42 619
13462.52 592
13463.61 583
13464.71 591
13465.81 578
13466.90 641
13468.00 620
13469.10 543
13470.19 593
13471.29 661
13472.38 620
13473.48 620
13474.58 637
13475.67 682
13476.77 701
13477.87 625
13478.96 610
13480.06 654
13481.16 617
13482.26 605
13483.35 616
13484.45 655
13485.55 612
13486.64 622
13487.74 626
13488.84 607
13489.94 645
13491.03 653
13492.13 684
13493.23 705
13494.32 669
13495.42 671
13496.52 627
13497.62 655
13498.72 665
13499.81 639
13500.91 652
13502.01 650
13503.11 700
13504.20 669
13505.30 680
13506.40 719
13507.50 741
13508.60 746
13509.69 748
13510.79 721
13511.89 762
13512.99 737
13514.09 681
13515.18 694
13516.28 685
13517.38 689
13518.48 725
13519.58 643
13520.68 647
13521.78 663
13522.87 628
13523.97 623
13525.07 643
13526.17 604
13527.27 619
13528.37 589
13529.47 560
13530.57 573
13531.66 551
13532.76 557
13533.86 574
13534.96 566
13536.06 584
13537.16 627
13538.26 570
13539.36 573
13540.46 583
13541.56 554
13542.66 606
13543.76 556
13544.86 540
13545.96 549
13547.05 521
13548.15 543
13549.25 560
13550.35 560
13551.45 591
13552.55 592
13553.65 550
13554.75 554
13555.85 583
13556.95 572
13558.05 563
13559.15 544
13560.25 537
13561.35 489
13562.45 539
13563.55 572
13564.65 559
13565.75 545
13566.85 554
13567.96 574
13569.06 552
13570.16 525
13571.26 538
13572.36 533
13573.46 543
13574.56 534
13575.66 541
13576.76 547
13577.86 519
13578.96 503
13580.06 523
13581.16 526
13582.27 531
13583.37 548
13584.47 541
13585.57 539
13586.67 534
13587.77 531
13588.87 524
13589.97 539
13591.08 536
13592.18 523
13593.28 559
13594.38 569
13595.48 561
13596.58 569
13597.68 549
13598.79 551
13599.89 550
13600.99 521
13602.09 506
13603.19 532
13604.30 551
13605.40 489
13606.50 485
13607.60 534
13608.70 494
13609.81 519
13610.91 519
13612.01 531
13613.11 546
13614.21 517
13615.32 508
13616.42 506
13617.52 515
13618.62 522
13619.73 546
13620.83 573
13621.93 558
13623.03 536
13624.14 584
13625.24 575
13626.34 561
13627.45 520
13628.55 586
13629.65 536
13630.75 561
13631.86 542
13632.96 514
13634.06 541
13635.17 533
13636.27 560
13637.37 554
13638.48 549
13639.58 497
13640.68 518
13641.79 513
13642.89 501
13643.99 506
13645.10 527
13646.20 542
13647.30 509
13648.41 543
13649.51 570
13650.62 498
13651.72 559
13652.82 529
13653.93 514
13655.03 531
13656.14 528
13657.24 532
13658.34 542
13659.45 523
13660.55 520
13661.66 527
13662.76 518
13663.87 513
13664.97 507
13666.07 528
13667.18 556
13668.28 507
13669.39 505
13670.49 525
13671.60 535
13672.70 510
13673.81 544
13674.91 552
13676.02 494
13677.12 493
13678.23 518
13679.33 526
13680.44 502
13681.54 508
13682.65 550
13683.75 564
13684.86 474
13685.96 463
13687.07 536
13688.17 515
13689.28 468
13690.38 524
13691.49 511
13692.59 504
13693.70 509
13694.80 556
13695.91 500
13697.02 515
13698.12 538
13699.23 530
13700.33 517
13701.44 535
13702.55 538
13703.65 503
13704.76 513
13705.86 520
13706.97 552
13708.08 558
13709.18 566
13710.29 532
13711.39 527
13712.50 507
13713.61 515
13714.71 544
13715.82 527
13716.93 527
13718.03 514
13719.14 615
13720.25 598
13721.35 565
13722.46 538
13723.57 508
13724.67 538
13725.78 532
13726.89 534
13727.99 545
13729.10 560
13730.21 552
13731.31 553
13732.42 551
13733.53 537
13734.64 602
13735.74 598
13736.85 563
13737.96 579
13739.07 619
13740.17 606
13741.28 609
13742.39 593
13743.50 583
13744.60 554
13745.71 593
13746.82 603
13747.93 625
13749.03 627
13750.14 621
13751.25 592
13752.36 623
13753.47 635
13754.57 660
13755.68 607
13756.79 632
13757.90 619
13759.01 626
13760.11 662
13761.22 659
13762.33 646
13763.44 658
13764.55 683
13765.66 631
13766.76 622
13767.87 684
13768.98 705
13770.09 716
13771.20 722
13772.31 752
13773.42 786
13774.53 755
13775.63 750
13776.74 875
13777.85 885
13778.96 923
13780.07 884
13781.18 865
13782.29 932
13783.40 914
13784.51 865
13785.62 857
13786.73 809
13787.83 782
13788.94 754
13790.05 705
13791.16 675
13792.27 608
13793.38 614
13794.49 660
13795.60 641
13796.71 602
13797.82 586
13798.93 625
13800.04 584
13801.15 584
13802.26 618
13803.37 641
13804.48 609
13805.59 599
13806.70 631
13807.81 603
13808.92 576
13810.03 594
13811.14 618
13812.25 589
13813.36 609
13814.47 586
13815.58 586
13816.69 620
13817.80 621
13818.91 586
13820.03 580
13821.14 611
13822.25 576
13823.36 538
13824.47 559
13825.58 593
13826.69 586
13827.80 587
13828.91 552
13830.02 577
13831.13 600
13832.25 541
13833.36 525
13834.47 514
13835.58 539
13836.69 547
13837.80 599
13838.91 549
13840.02 509
13841.14 527
13842.25 544
13843.36 534
13844.47 582
13845.58 518
13846.69 520
13847.81 571
13848.92 570
13850.03 560
13851.14 536
13852.25 559
13853.37 555
13854.48 574
13855.59 557
13856.70 565
13857.81 553
13858.93 531
13860.04 511
13861.15 509
13862.26 551
13863.38 542
13864.49 581
13865.60 553
13866.71 542
13867.83 576
13868.94 525
13870.05 551
13871.16 563
13872.28 535
13873.39 532
13874.50 530
13875.61 514
13876.73 515
13877.84 534
13878.95 515
13880.07 553
13881.18 579
13882.29 533
13883.41 589
13884.52 513
13885.63 566
13886.75 544
13887.86 545
13888.97 595
13890.09 573
13891.20 565
13892.31 563
13893.43 543
13894.54 560
13895.65 570
13896.77 552
13897.88 579
13899.00 585
13900.11 552
13901.22 569
13902.34 618
13903.45 624
13904.57 668
13905.68 628
13906.79 588
13907.91 626
13909.02 564
13910.14 558
13911.25 567
13912.37 568
13913.48 557
13914.59 547
13915.71 565
13916.82 585
13917.94 589
13919.05 563
13920.17 539
13921.28 543
13922.40 536
13923.51 526
13924.63 512
13925.74 542
13926.86 551
13927.97 530
13929.09 565
13930.20 526
13931.32 536
13932.43 537
13933.55 548
13934.66 492
13935.78 502
13936.89 485
13938.01 508
13939.12 513
13940.24 499
13941.35 500
13942.47 536
13943.59 535
13944.70 490
13945.82 490
13946.93 486
13948.05 501
13949.16 536
13950.28 505
13951.40 492
13952.51 512
13953.63 569
13954.74 521
13955.86 530
13956.98 506
13958.09 530
13959.21 559
13960.33 511
13961.44 525
13962.56 507
13963.67 514
13964.79 508
13965.91 504
13967.02 530
13968.14 527
13969.26 540
13970.37 484
13971.49 467
13972.61 476
13973.72 504
13974.84 489
13975.96 503
13977.08 536
13978.19 496
13979.31 530
13980.43 517
13981.54 558
13982.66 486
13983.78 494
13984.90 531
13986.01 572
13987.13 544
13988.25 504
13989.37 507
13990.48 548
13991.60 534
13992.72 505
13993.84 523
13994.95 525
13996.07 473
13997.19 451
13998.31 480
13999.42 503
14000.54 544
14001.66 544
14002.78 513
14003.90 492
14005.01 489
14006.13 480
14007.25 448
14008.37 462
14009.49 487
14010.61 551
14011.72 527
14012.84 509
14013.96 483
14015.08 429
14016.20 516
14017.32 531
14018.43 520
14019.55 540
14020.67 505
14021.79 507
14022.91 522
14024.03 502
14025.15 485
14026.27 524
14027.39 530
14028.50 508
14029.62 481
14030.74 494
14031.86 494
14032.98 525
14034.10 551
14035.22 485
14036.34 489
14037.46 514
14038.58 509
14039.70 502
14040.82 514
14041.94 497
14043.06 484
14044.18 494
14045.30 503
14046.41 474
14047.53 492
14048.65 513
14049.77 509
14050.89 529
14052.01 447
14053.13 515
14054.25 554
14055.37 553
14056.49 535
14057.61 507
14058.74 522
14059.86 571
14060.98 535
14062.10 516
14063.22 515
14064.34 567
14065.46 573
14066.58 560
14067.70 505
14068.82 516
14069.94 548
14071.06 491
14072.18 515
14073.30 546
14074.42 537
14075.54 576
14076.66 565
14077.79 551
14078.91 571
14080.03 505
14081.15 571
14082.27 609
14083.39 570
14084.51 625
14085.63 569
14086.76 597
14087.88 579
14089.00 613
14090.12 603
14091.24 554
14092.36 562
14093.48 585
14094.61 614
14095.73 630
14096.85 627
14097.97 633
14099.09 645
14100.22 641
14101.34 624
14102.46 610
14103.58 638
14104.70 616
14105.83 674
14106.95 658
14108.07 632
14109.19 658
14110.31 649
14111.44 595
14112.56 613
14113.68 601
14114.80 567
14115.93 553
14117.05 563
14118.17 521
14119.29 514
14120.42 586
14121.54 536
14122.66 532
14123.79 534
14124.91 569
14126.03 563
14127.15 562
14128.28 496
14129.40 509
14130.52 491
14131.65 535
14132.77 557
14133.89 550
14135.02 518
14136.14 509
14137.26 546
14138.39 553
14139.51 523
14140.63 507
14141.76 509
14142.88 509
14144.00 564
14145.13 544
14146.25 508
14147.38 533
14148.50 532
14149.62 545
14150.75 514
14151.87 534
14152.99 523
14154.12 497
14155.24 492
14156.37 530
14157.49 555
14158.62 546
14159.74 550
14160.86 526
14161.99 510
14163.11 527
14164.24 526
14165.36 522
14166.49 500
14167.61 527
14168.74 541
14169.86 552
14170.99 542
14172.11 491
14173.23 517
14174.36 488
14175.48 500
14176.61 466
14177.73 496
14178.86 505
14179.98 480
14181.11 517
14182.23 493
14183.36 512
14184.49 494
14185.61 504
14186.74 497
14187.86 476
14188.99 469
14190.11 460
14191.24 468
14192.36 489
14193.49 488
14194.61 518
14195.74 493
14196.87 495
14197.99 476
14199.12 453
14200.24 485
14201.37 511
14202.50 519
14203.62 469
14204.75 486
14205.87 483
14207.00 467
14208.13 448
14209.25 502
14210.38 468
14211.50 505
14212.63 531
14213.76 445
14214.88 473
14216.01 483
14217.14 480
14218.26 477
14219.39 454
14220.52 463
14221.64 466
14222.77 496
14223.90 468
14225.02 444
14226.15 448
14227.28 483
14228.41 467
14229.53 443
14230.66 451
14231.79 511
14232.91 468
14234.04 441
14235.17 440
14236.30 487
14237.42 435
14238.55 485
14239.68 450
14240.81 429
14241.93 502
14243.06 464
14244.19 408
14245.32 454
14246.44 480
14247.57 510
14248.70 448
14249.83 462
14250.95 426
14252.08 441
14253.21 447
14254.34 464
14255.47 492
14256.59 438
14257.72 422
14258.85 431
14259.98 434
14261.11 426
14262.24 426
14263.36 436
14264.49 440
14265.62 450
14266.75 452
14267.88 467
14269.01 467
14270.14 483
14271.26 453
14272.39 430
14273.52 459
14274.65 427
14275.78 434
14276.91 466
14278.04 446
14279.17 448
14280.30 417
14281.42 459
14282.55 446
14283.68 443
14284.81 418
14285.94 457
14287.07 446
14288.20 504
14289.33 485
14290.46 396
14291.59 447
14292.72 453
14293.85 375
14294.98 360
14296.11 384
14297.24 421
14298.37 429
14299.50 415
14300.63 432
14301.76 437
14302.89 443
14304.02 417
14305.15 428
14306.28 437
14307.41 431
14308.54 417
14309.67 382
14310.80 393
14311.93 407
14313.06 409
14314.19 441
14315.32 384
14316.45 401
14317.58 457
14318.71 390
14319.84 425
14320.97 429
14322.10 399
14323.23 387
14324.36 432
14325.49 434
14326.63 400
14327.76 445
14328.89 454
14330.02 416
14331.15 449
14332.28 421
14333.41 423
14334.54 429
14335.67 416
14336.81 414
14337.94 451
14339.07 441
14340.20 461
14341.33 436
14342.46 435
14343.59 434
14344.73 405
14345.86 413
14346.99 443
14348.12 441
14349.25 427
14350.38 434
14351.52 450
14352.65 447
14353.78 454
14354.91 390
14356.04 413
14357.18 381
14358.31 368
14359.44 383
14360.57 405
14361.71 428
14362.84 433
14363.97 449
14365.10 442
14366.24 459
14367.37 445
14368.50 450
14369.63 403
14370.77 390
14371.90 356
14373.03 438
14374.16 486
14375.30 427
14376.43 433
14377.56 407
14378.70 439
14379.83 426
14380.96 411
14382.09 436
14383.23 438
14384.36 417
14385.49 429
14386.63 429
14387.76 460
14388.89 411
14390.03 409
14391.16 393
14392.29 398
14393.43 358
14394.56 385
14395.70 405
14396.83 425
14397.96 402
14399.10 472
14400.23 452
14401.36 406
14402.50 401
14403.63 377
14404.77 426
14405.90 391
14407.03 385
14408.17 402
14409.30 458
14410.44 414
14411.57 438
14412.71 376
14413.84 349
14414.97 381
14416.11 380
14417.24 404
14418.38 373
14419.51 415
14420.65 427
14421.78 436
14422.92 376
14424.05 398
14425.19 406
14426.32 443
14427.46 428
14428.59 419
14429.73 412
14430.86 460
14432.00 450
14433.13 398
14434.27 453
14435.40 429
14436.54 408
14437.67 412
14438.81 400
14439.94 434
14441.08 429
14442.21 417
14443.35 455
14444.48 415
14445.62 423
14446.76 375
14447.89 389
14449.03 449
14450.16 418
14451.30 406
14452.43 401
14453.57 360
14454.71 409
14455.84 414
14456.98 413
14458.11 397
14459.25 423
14460.39 413
14461.52 442
14462.66 451
14463.80 391
14464.93 386
14466.07 390
14467.20 426
14468.34 395
14469.48 415
14470.61 433
14471.75 450
14472.89 384
14474.02 415
14475.16 413
14476.30 416
14477.43 415
14478.57 395
14479.71 399
14480.85 429
14481.98 445
14483.12 440
14484.26 444
14485.39 418
14486.53 458
14487.67 440
14488.81 459
14489.94 394
14491.08 412
14492.22 441
14493.36 462
14494.49 450
14495.63 417
14496.77 385
14497.91 424
14499.04 433
14500.18 454
14501.32 423
14502.46 439
14503.59 464
14504.73 477
14505.87 436
14507.01 416
14508.15 452
14509.28 533
14510.42 498
14511.56 470
14512.70 439
14513.84 485
14514.98 505
14516.11 514
14517.25 470
14518.39 488
14519.53 500
14520.67 524
14521.81 505
14522.95 438
14524.08 502
14525.22 476
14526.36 539
14527.50 565
14528.64 539
14529.78 605
14530.92 563
14532.06 567
14533.20 513
14534.33 502
14535.47 516
14536.61 522
14537.75 535
14538.89 469
14540.03 463
14541.17 487
14542.31 463
14543.45 454
14544.59 445
14545.73 474
14546.87 486
14548.01 493
14549.15 462
14550.29 484
14551.43 459
14552.57 453
14553.71 472
14554.85 441
14555.99 420
14557.13 451
14558.27 451
14559.41 470
14560.55 480
14561.69 464
14562.83 437
14563.97 465
14565.11 486
14566.25 437
14567.39 441
14568.53 457
14569.67 449
14570.81 404
14571.95 425
14573.09 434
14574.23 480
14575.37 469
14576.51 421
14577.65 462
14578.79 456
14579.94 426
14581.08 427
14582.22 386
14583.36 439
14584.50 448
14585.64 450
14586.78 453
14587.92 435
14589.06 501
14590.21 452
14591.35 474
14592.49 471
14593.63 514
14594.77 444
14595.91 430
14597.05 488
14598.20 464
14599.34 448
14600.48 452
14601.62 471
14602.76 463
14603.90 421
14605.05 439
14606.19 501
14607.33 488
14608.47 500
14609.61 520
14610.76 456
14611.90 469
14613.04 454
14614.18 475
14615.32 493
14616.47 510
14617.61 479
14618.75 464
14619.89 500
14621.04 474
14622.18 516
14623.32 473
14624.46 479
14625.61 437
14626.75 485
14627.89 493
14629.04 464
14630.18 467
14631.32 496
14632.46 552
14633.61 502
14634.75 538
14635.89 522
14637.04 511
14638.18 541
14639.32 523
14640.47 547
14641.61 547
14642.75 526
14643.90 581
14645.04 592
14646.18 571
14647.33 553
14648.47 555
14649.61 574
14650.76 519
14651.90 505
14653.05 486
14654.19 475
14655.33 480
14656.48 475
14657.62 449
14658.76 462
14659.91 486
14661.05 479
14662.20 474
14663.34 450
14664.49 438
14665.63 479
14666.77 490
14667.92 480
14669.06 493
14670.21 439
14671.35 427
14672.50 426
14673.64 451
14674.79 484
14675.93 455
14677.07 460
14678.22 459
14679.36 466
14680.51 453
14681.65 462
14682.80 439
14683.94 439
14685.09 434
14686.23 418
14687.38 437
14688.52 438
14689.67 384
14690.81 398
14691.96 363
14693.10 442
14694.25 471
14695.40 403
14696.54 391
14697.69 414
14698.83 386
14699.98 403
14701.12 405
14702.27 397
14703.41 389
14704.56 401
14705.71 420
14706.85 381
14708.00 374
14709.14 348
14710.29 381
14711.44 385
14712.58 404
14713.73 407
14714.87 395
14716.02 398
14717.17 367
14718.31 364
14719.46 402
14720.61 366
14721.75 396
14722.90 367
14724.05 413
14725.19 415
14726.34 388
14727.49 452
14728.63 388
14729.78 415
14730.93 414
14732.07 403
14733.22 429
14734.37 419
14735.51 381
14736.66 351
14737.81 393
14738.95 403
14740.10 376
14741.25 435
14742.40 398
14743.54 372
14744.69 378
14745.84 368
14746.99 386
14748.13 396
14749.28 403
14750.43 412
14751.58 345
14752.72 364
14753.87 364
14755.02 389
14756.17 346
14757.31 371
14758.46 348
14759.61 414
14760.76 401
14761.91 358
14763.05 367
14764.20 396
14765.35 373
14766.50 411
14767.65 376
14768.80 364
14769.94 392
14771.09 344
14772.24 360
14773.39 366
14774.54 361
14775.69 351
14776.83 408
14777.98 377
14779.13 404
14780.28 366
14781.43 396
14782.58 411
14783.73 416
14784.88 419
14786.03 416
14787.17 380
14788.32 360
14789.47 353
14790.62 331
14791.77 345
14792.92 359
14794.07 371
14795.22 349
14796.37 388
14797.52 377
14798.67 402
14799.82 402
14800.97 369
14802.12 360
14803.26 365
14804.41 358
14805.56 314
14806.71 309
14807.86 351
14809.01 358
14810.16 389
14811.31 402
14812.46 397
14813.61 387
14814.76 361
14815.91 335
14817.06 358
14818.21 400
14819.36 381
14820.51 380
14821.66 344
14822.82 335
14823.97 355
14825.12 408
14826.27 349
14827.42 319
14828.57 338
14829.72 356
14830.87 358
14832.02 362
14833.17 321
14834.32 334
14835.47 363
14836.62 348
14837.77 311
14838.93 339
14840.08 364
14841.23 360
14842.38 361
14843.53 333
14844.68 355
14845.83 353
14846.98 345
14848.14 349
14849.29 342
14850.44 330
14851.59 355
14852.74 357
14853.89 329
14855.04 332
14856.20 325
14857.35 352
14858.50 320
14859.65 338
14860.80 338
14861.96 323
14863.11 302
14864.26 350
14865.41 320
14866.56 315
14867.72 312
14868.87 317
14870.02 332
14871.17 334
14872.32 327
14873.48 326
14874.63 324
14875.78 353
14876.93 341
14878.09 351
14879.24 372
14880.39 369
14881.54 355
14882.70 323
14883.85 338
14885.00 318
14886.16 328
14887.31 305
14888.46 302
14889.61 327
14890.77 336
14891.92 351
14893.07 366
14894.23 363
14895.38 345
14896.53 351
14897.69 360
14898.84 368
14899.99 346
14901.15 354
14902.30 328
14903.45 339
14904.61 307
14905.76 323
14906.91 330
14908.07 372
14909.22 329
14910.38 339
14911.53 368
14912.68 354
14913.84 359
14914.99 320
14916.15 345
14917.30 354
14918.45 310
14919.61 321
14920.76 336
14921.92 320
14923.07 328
14924.22 309
14925.38 315
14926.53 332
14927.69 341
14928.84 325
14930.00 305
14931.15 354
14932.31 348
14933.46 313
14934.62 306
14935.77 324
14936.93 337
14938.08 355
14939.24 315
14940.39 330
14941.55 354
14942.70 368
14943.86 381
14945.01 349
14946.17 315
14947.32 334
14948.48 348
14949.63 350
14950.79 335
14951.94 329
14953.10 374
14954.25 347
14955.41 329
14956.56 376
14957.72 335
14958.88 348
14960.03 386
14961.19 353
14962.34 320
14963.50 318
14964.65 366
14965.81 375
14966.97 356
14968.12 319
14969.28 330
14970.43 353
14971.59 350
14972.75 341
14973.90 347
14975.06 354
14976.22 348
14977.37 340
14978.53 325
14979.69 330
14980.84 340
14982.00 311
14983.16 332
14984.31 348
14985.47 336
14986.63 331
14987.78 336
14988.94 285
14990.10 326
14991.25 330
14992.41 345
14993.57 316
14994.72 342
14995.88 365
14997.04 332
14998.20 355
14999.35 333
15000.51 317
15001.67 314
15002.82 339
15003.98 343
15005.14 312
15006.30 319
15007.45 358
15008.61 335
15009.77 299
15010.93 325
15012.09 323
15013.24 334
15014.40 344
15015.56 342
15016.72 329
15017.87 350
15019.03 338
15020.19 333
15021.35 329
15022.51 314
15023.67 308
15024.82 346
15025.98 327
15027.14 339
15028.30 346
15029.46 354
15030.62 342
15031.77 338
15032.93 314
15034.09 354
15035.25 382
15036.41 340
15037.57 383
15038.73 361
15039.88 339
15041.04 324
15042.20 333
15043.36 296
15044.52 319
15045.68 339
15046.84 295
15048.00 345
15049.16 343
15050.32 284
15051.47 315
15052.63 320
15053.79 330
15054.95 341
15056.11 307
15057.27 300
15058.43 322
15059.59 300
15060.75 321
15061.91 322
15063.07 313
15064.23 371
15065.39 377
15066.55 350
15067.71 322
15068.87 359
15070.03 335
15071.19 313
15072.35 338
15073.51 331
15074.67 333
15075.83 316
15076.99 317
15078.15 316
15079.31 304
15080.47 356
15081.63 335
15082.79 344
15083.95 319
15085.11 326
15086.27 334
15087.43 318
15088.59 329
15089.76 334
15090.92 340
15092.08 346
15093.24 329
15094.40 334
15095.56 337
15096.72 366
15097.88 373
15099.04 330
15100.20 311
15101.37 342
15102.53 325
15103.69 328
15104.85 349
15106.01 333
15107.17 364
15108.33 334
15109.50 308
15110.66 325
15111.82 363
15112.98 325
15114.14 329
15115.30 325
15116.47 330
15117.63 317
15118.79 300
15119.95 352
15121.11 316
15122.27 301
15123.44 351
15124.60 373
15125.76 305
15126.92 355
15128.09 362
15129.25 363
15130.41 402
15131.57 373
15132.73 326
15133.90 308
15135.06 341
15136.22 343
15137.38 379
15138.55 386
15139.71 376
15140.87 328
15142.04 386
15143.20 327
15144.36 325
15145.52 332
15146.69 335
15147.85 295
15149.01 306
15150.18 325
15151.34 335
15152.50 365
15153.67 322
15154.83 350
15155.99 311
15157.16 327
15158.32 336
15159.48 335
15160.65 336
15161.81 332
15162.97 335
15164.14 320
15165.30 343
15166.46 315
15167.63 327
15168.79 305
15169.95 341
15171.12 407
15172.28 362
15173.45 370
15174.61 369
15175.77 310
15176.94 355
15178.10 313
15179.27 346
15180.43 331
15181.60 355
15182.76 369
15183.92 343
15185.09 329
15186.25 337
15187.42 352
15188.58 324
15189.75 335
15190.91 340
15192.08 324
15193.24 355
15194.41 334
15195.57 391
15196.74 360
15197.90 355
15199.07 372
15200.23 305
15201.40 290
15202.56 332
15203.73 352
15204.89 324
15206.06 345
15207.22 376
15208.39 349
15209.55 350
15210.72 386
15211.88 364
15213.05 336
15214.21 337
15215.38 356
15216.54 355
15217.71 338
15218.88 331
15220.04 318
15221.21 332
15222.37 341
15223.54 348
15224.71 374
15225.87 366
15227.04 351
15228.20 359
15229.37 385
15230.54 354
15231.70 360
15232.87 407
15234.03 368
15235.20 371
15236.37 382
15237.53 368
15238.70 359
15239.87 377
15241.03 370
15242.20 350
15243.37 365
15244.53 376
15245.70 358
15246.87 338
15248.03 355
15249.20 381
15250.37 344
15251.53 366
15252.70 352
15253.87 362
15255.04 350
15256.20 337
15257.37 322
15258.54 362
15259.70 365
15260.87 328
15262.04 316
15263.21 346
15264.37 341
15265.54 349
15266.71 342
15267.88 390
15269.04 377
15270.21 398
15271.38 344
15272.55 345
15273.72 380
15274.88 363
15276.05 346
15277.22 356
15278.39 347
15279.56 362
15280.72 387
15281.89 371
15283.06 329
15284.23 352
15285.40 348
15286.56 367
15287.73 363
15288.90 319
15290.07 337
15291.24 312
15292.41 356
15293.58 345
15294.74 331
15295.91 325
15297.08 357
15298.25 351
15299.42 308
15300.59 311
15301.76 317
15302.93 367
15304.09 321
15305.26 317
15306.43 365
15307.60 348
15308.77 319
15309.94 322
15311.11 364
15312.28 335
15313.45 314
15314.62 322
15315.79 356
15316.96 378
15318.13 360
15319.30 349
15320.46 335
15321.63 301
15322.80 321
15323.97 345
15325.14 329
15326.31 377
15327.48 322
15328.65 316
15329.82 316
15330.99 304
15332.16 316
15333.33 329
15334.50 291
15335.67 328
15336.84 339
15338.01 306
15339.18 324
15340.36 326
15341.53 306
15342.70 321
15343.87 372
15345.04 353
15346.21 327
15347.38 345
15348.55 320
15349.72 324
15350.89 283
15352.06 327
15353.23 326
15354.40 366
15355.57 322
15356.75 338
15357.92 341
15359.09 348
15360.26 332
15361.43 325
15362.60 334
15363.77 340
15364.94 364
15366.11 324
15367.29 322
15368.46 377
15369.63 372
15370.80 322
15371.97 310
15373.14 297
15374.32 286
15375.49 311
15376.66 305
15377.83 309
15379.00 311
15380.17 350
15381.35 370
15382.52 345
15383.69 325
15384.86 351
15386.03 339
15387.21 338
15388.38 303
15389.55 335
15390.72 318
15391.90 307
15393.07 325
15394.24 338
15395.41 319
15396.59 323
15397.76 347
15398.93 334
15400.10 330
15401.28 316
15402.45 320
15403.62 333
15404.79 359
15405.97 339
15407.14 387
15408.31 357
15409.49 335
15410.66 362
15411.83 341
15413.01 344
15414.18 373
15415.35 365
15416.53 324
15417.70 363
15418.87 322
15420.05 332
15421.22 345
15422.39 333
15423.57 286
15424.74 329
15425.91 340
15427.09 314
15428.26 349
15429.43 321
15430.61 320
15431.78 326
15432.96 324
15434.13 331
15435.30 318
15436.48 337
15437.65 328
15438.83 320
15440.00 334
15441.17 300
15442.35 347
15443.52 331
15444.70 340
15445.87 365
15447.05 318
15448.22 304
15449.40 317
15450.57 336
15451.75 313
15452.92 317
15454.09 315
15455.27 322
15456.44 351
15457.62 303
15458.79 360
15459.97 391
15461.14 340
15462.32 310
15463.49 332
15464.67 336
15465.84 307
15467.02 320
15468.19 338
15469.37 295
15470.55 323
15471.72 304
15472.90 307
15474.07 314
15475.25 328
15476.42 309
15477.60 329
15478.77 322
15479.95 282
15481.13 329
15482.30 332
15483.48 309
15484.65 320
15485.83 350
15487.00 344
15488.18 323
15489.36 342
15490.53 344
15491.71 350
15492.89 356
15494.06 299
15495.24 326
15496.41 332
15497.59 355
15498.77 313
15499.94 332
15501.12 331
15502.30 324
15503.47 341
15504.65 330
15505.83 352
15507.00 342
15508.18 347
15509.36 362
15510.53 343
15511.71 342
15512.89 349
15514.06 318
15515.24 311
15516.42 310
15517.60 332
15518.77 337
15519.95 311
15521.13 326
15522.30 331
15523.48 387
15524.66 336
15525.84 324
15527.01 340
15528.19 382
15529.37 384
15530.55 350
15531.73 308
15532.90 338
15534.08 329
15535.26 328
15536.44 336
15537.61 357
15538.79 353
15539.97 346
15541.15 304
15542.33 325
15543.50 341
15544.68 340
15545.86 347
15547.04 325
15548.22 356
15549.40 354
15550.57 344
15551.75 303
15552.93 330
15554.11 322
15555.29 313
15556.47 337
15557.65 332
15558.82 353
15560.00 302
15561.18 340
15562.36 330
15563.54 303
15564.72 323
15565.90 368
15567.08 322
15568.26 355
15569.43 347
15570.61 334
15571.79 330
15572.97 324
15574.15 386
15575.33 330
15576.51 369
15577.69 333
15578.87 344
15580.05 352
15581.23 365
15582.41 339
15583.59 375
15584.77 364
15585.95 334
15587.13 357
15588.31 337
15589.49 374
15590.67 385
15591.85 355
15593.03 388
15594.21 360
15595.39 348
15596.57 354
15597.75 341
15598.93 384
15600.11 348
15601.29 383
15602.47 394
15603.65 329
15604.83 358
15606.01 379
15607.19 387
15608.37 366
15609.55 361
15610.73 334
15611.91 351
15613.09 367
15614.27 373
15615.45 347
15616.64 350
15617.82 361
15619.00 363
15620.18 376
15621.36 368
15622.54 373
15623.72 397
15624.90 395
15626.08 376
15627.27 356
15628.45 351
15629.63 325
15630.81 378
15631.99 378
15633.17 396
15634.35 376
15635.54 372
15636.72 414
15637.90 388
15639.08 352
15640.26 403
15641.45 405
15642.63 384
15643.81 368
15644.99 378
15646.17 405
15647.36 406
15648.54 341
15649.72 371
15650.90 395
15652.08 392
15653.27 415
15654.45 419
15655.63 424
15656.81 399
15658.00 429
15659.18 398
15660.36 440
15661.54 391
15662.73 377
15663.91 415
15665.09 408
15666.27 423
15667.46 410
15668.64 392
15669.82 383
15671.01 396
15672.19 430
15673.37 430
15674.56 437
15675.74 411
15676.92 420
15678.10 384
15679.29 369
15680.47 433
15681.65 382
15682.84 397
15684.02 413
15685.21 361
15686.39 402
15687.57 377
15688.76 379
15689.94 375
15691.12 363
15692.31 376
15693.49 377
15694.67 373
15695.86 371
15697.04 402
15698.23 406
15699.41 394
15700.59 378
15701.78 403
15702.96 367
15704.15 370
15705.33 398
15706.52 420
15707.70 395
15708.88 389
15710.07 393
15711.25 394
15712.44 392
15713.62 434
15714.81 395
15715.99 463
15717.18 438
15718.36 394
15719.55 442
15720.73 417
15721.92 456
15723.10 449
15724.29 391
15725.47 401
15726.66 383
15727.84 359
15729.03 383
15730.21 409
15731.40 374
15732.58 430
15733.77 421
15734.95 420
15736.14 370
15737.32 414
15738.51 419
15739.69 381
15740.88 382
15742.07 427
15743.25 438
15744.44 410
15745.62 392
15746.81 398
15747.99 428
15749.18 401
15750.37 402
15751.55 407
15752.74 445
15753.93 421
15755.11 404
15756.30 459
15757.48 427
15758.67 447
15759.86 433
15761.04 421
15762.23 456
15763.42 447
15764.60 479
15765.79 493
15766.98 427
15768.16 433
15769.35 452
15770.54 411
15771.72 426
15772.91 419
15774.10 414
15775.28 444
15776.47 396
15777.66 416
15778.84 427
15780.03 435
15781.22 426
15782.41 388
15783.59 423
15784.78 426
15785.97 404
15787.15 417
15788.34 429
15789.53 427
15790.72 424
15791.90 417
15793.09 369
15794.28 378
15795.47 399
15796.65 419
15797.84 427
15799.03 410
15800.22 403
15801.41 389
15802.59 377
15803.78 403
15804.97 399
15806.16 351
15807.35 365
15808.53 388
15809.72 405
15810.91 378
15812.10 358
15813.29 342
15814.48 387
15815.66 397
15816.85 362
15818.04 361
15819.23 363
15820.42 380
15821.61 369
15822.80 389
15823.98 362
15825.17 359
15826.36 359
15827.55 350
15828.74 375
15829.93 364
15831.12 354
15832.31 384
15833.50 406
15834.69 361
15835.87 396
15837.06 339
15838.25 374
15839.44 332
15840.63 321
15841.82 361
15843.01 326
15844.20 368
15845.39 319
15846.58 322
15847.77 350
15848.96 354
15850.15 368
15851.34 350
15852.53 354
15853.72 319
15854.91 343
15856.10 347
15857.29 358
15858.48 362
15859.67 326
15860.86 336
15862.05 347
15863.24 339
15864.43 311
15865.62 366
15866.81 355
15868.00 345
15869.19 333
15870.38 322
15871.57 361
15872.76 390
15873.95 354
15875.14 364
15876.33 373
15877.52 363
15878.72 389
15879.91 356
15881.10 347
15882.29 354
15883.48 374
15884.67 358
15885.86 315
15887.05 349
15888.24 356
15889.43 381
15890.63 345
15891.82 337
15893.01 355
15894.20 373
15895.39 373
15896.58 372
15897.77 388
15898.97 347
15900.16 353
15901.35 357
15902.54 369
15903.73 360
15904.92 332
15906.12 341
15907.31 396
15908.50 342
15909.69 368
15910.88 359
15912.08 360
15913.27 340
15914.46 379
15915.65 358
15916.85 326
15918.04 353
15919.23 353
15920.42 332
15921.61 395
15922.81 389
15924.00 370
15925.19 387
15926.38 346
15927.58 336
15928.77 336
15929.96 374
15931.16 383
15932.35 326
15933.54 361
15934.73 398
15935.93 389
15937.12 366
15938.31 374
15939.51 397
15940.70 386
15941.89 344
15943.09 418
15944.28 360
15945.47 324
15946.67 362
15947.86 404
15949.05 357
15950.25 338
15951.44 361
15952.63 347
15953.83 326
15955.02 362
15956.21 332
15957.41 387
15958.60 391
15959.80 319
15960.99 355
15962.18 336
15963.38 340
15964.57 343
15965.77 335
15966.96 341
15968.15 357
15969.35 343
15970.54 341
15971.74 297
15972.93 337
15974.13 311
15975.32 349
15976.51 340
15977.71 344
15978.90 316
15980.10 285
15981.29 300
15982.49 321
15983.68 352
15984.88 357
15986.07 339
15987.27 324
15988.46 283
15989.66 312
15990.85 352
15992.05 328
15993.24 307
15994.44 320
15995.63 312
15996.83 280
15998.02 316
15999.22 333
16000.41 370
16001.61 335
16002.80 309
16004.00 314
16005.20 324
16006.39 349
16007.59 338
16008.78 323
16009.98 330
16011.17 320
16012.37 327
16013.57 292
16014.76 292
16015.96 304
16017.15 342
16018.35 317
16019.55 302
16020.74 343
16021.94 330
16023.13 341
16024.33 290
16025.53 295
16026.72 291
16027.92 355
16029.12 346
16030.31 314
16031.51 306
16032.71 316
16033.90 286
16035.10 307
16036.30 318
16037.49 310
16038.69 296
16039.89 316
16041.08 307
16042.28 302
16043.48 310
16044.67 297
16045.87 340
16047.07 325
16048.27 322
16049.46 311
16050.66 324
16051.86 310
16053.06 302
16054.25 321
16055.45 351
16056.65 342
16057.84 331
16059.04 336
16060.24 300
16061.44 331
16062.64 329
16063.83 288
16065.03 305
16066.23 315
16067.43 316
16068.62 335
16069.82 298
16071.02 290
16072.22 296
16073.42 306
16074.62 307
16075.81 303
16077.01 325
16078.21 320
16079.41 308
16080.61 308
16081.81 296
16083.00 331
16084.20 308
16085.40 291
16086.60 291
16087.80 285
16089.00 290
16090.20 307
16091.39 291
16092.59 316
16093.79 281
16094.99 329
16096.19 299
16097.39 273
16098.59 278
16099.79 283
16100.99 327
16102.19 315
16103.38 311
16104.58 353
16105.78 302
16106.98 285
16108.18 318
16109.38 308
16110.58 316
16111.78 305
16112.98 298
16114.18 330
16115.38 322
16116.58 314
16117.78 309
16118.98 303
16120.18 277
16121.38 293
16122.58 288
16123.78 323
16124.98 305
16126.18 321
16127.38 277
16128.58 305
16129.78 292
16130.98 301
16132.18 297
16133.38 312
16134.58 334
16135.78 323
16136.98 286
16138.18 295
16139.38 281
16140.58 303
16141.78 305
16142.98 273
16144.19 270
16145.39 293
16146.59 286
16147.79 284
16148.99 286
16150.19 307
16151.39 328
16152.59 317
16153.79 282
16154.99 275
16156.20 285
16157.40 310
16158.60 299
16159.80 294
16161.00 272
16162.20 303
16163.40 320
16164.61 283
16165.81 296
16167.01 297
16168.21 329
16169.41 299
16170.61 315
16171.82 291
16173.02 287
16174.22 293
16175.42 284
16176.62 310
16177.82 302
16179.03 284
16180.23 322
16181.43 314
16182.63 275
16183.84 268
16185.04 307
16186.24 277
16187.44 289
16188.65 309
16189.85 303
16191.05 262
16192.25 288
16193.46 305
16194.66 299
16195.86 254
16197.06 286
16198.27 319
16199.47 278
16200.67 274
16201.87 277
16203.08 287
16204.28 313
16205.48 310
16206.69 341
16207.89 340
16209.09 313
16210.30 309
16211.50 335
16212.70 297
16213.91 288
16215.11 261
16216.31 291
16217.52 307
16218.72 306
16219.92 279
16221.13 273
16222.33 305
16223.53 303
16224.74 305
16225.94 313
16227.15 311
16228.35 287
16229.55 296
16230.76 327
16231.96 305
16233.17 305
16234.37 265
16235.57 303
16236.78 309
16237.98 300
16239.19 326
16240.39 346
16241.60 310
16242.80 308
16244.00 284
16245.21 303
16246.41 308
16247.62 331
16248.82 314
16250.03 293
16251.23 293
16252.44 280
16253.64 306
16254.85 338
16256.05 316
16257.26 304
16258.46 313
16259.67 299
16260.87 320
16262.08 331
16263.28 300
16264.49 310
16265.69 308
16266.90 344
16268.10 304
16269.31 323
16270.51 305
16271.72 294
16272.93 323
16274.13 312
16275.34 270
16276.54 307
16277.75 307
16278.95 323
16280.16 282
16281.37 317
16282.57 315
16283.78 386
16284.98 346
16286.19 329
16287.40 301
16288.60 289
16289.81 326
16291.01 290
16292.22 318
16293.43 316
16294.63 309
16295.84 305
16297.05 316
16298.25 337
16299.46 344
16300.67 331
16301.87 350
16303.08 314
16304.29 286
16305.49 325
16306.70 296
16307.91 336
16309.11 306
16310.32 328
16311.53 352
16312.73 325
16313.94 320
16315.15 360
16316.36 327
16317.56 301
16318.77 304
16319.98 319
16321.19 316
16322.39 321
16323.60 316
16324.81 324
16326.02 327
16327.22 320
16328.43 327
16329.64 335
16330.85 346
16332.05 309
16333.26 309
16334.47 313
16335.68 335
16336.88 353
16338.09 365
16339.30 312
16340.51 281
16341.72 308
16342.93 314
16344.13 284
16345.34 338
16346.55 293
16347.76 288
16348.97 298
16350.18 294
16351.38 312
16352.59 307
16353.80 330
16355.01 314
16356.22 318
16357.43 324
16358.64 334
16359.84 324
16361.05 332
16362.26 290
16363.47 295
16364.68 312
16365.89 279
16367.10 285
16368.31 279
16369.52 349
16370.73 363
16371.93 338
16373.14 343
16374.35 311
16375.56 301
16376.77 277
16377.98 288
16379.19 279
16380.40 300
16381.61 323
16382.82 335
16384.03 299
16385.24 300
16386.45 304
16387.66 288
16388.87 302
16390.08 261
16391.29 269
16392.50 273
16393.71 318
16394.92 275
16396.13 300
16397.34 335
16398.55 321
16399.76 298
16400.97 265
16402.18 273
16403.39 282
16404.60 303
16405.81 296
16407.02 259
16408.23 254
16409.44 316
16410.65 277
16411.86 287
16413.08 255
16414.29 277
16415.50 327
16416.71 312
16417.92 305
16419.13 305
16420.34 279
16421.55 312
16422.76 261
16423.97 252
16425.19 277
16426.40 301
16427.61 320
16428.82 277
16430.03 298
16431.24 285
16432.45 267
16433.67 279
16434.88 295
16436.09 301
16437.30 297
16438.51 270
16439.72 270
16440.94 289
16442.15 294
16443.36 276
16444.57 303
16445.78 268
16446.99 280
16448.21 300
16449.42 313
16450.63 259
16451.84 246
16453.06 307
16454.27 322
16455.48 285
16456.69 279
16457.90 288
16459.12 269
16460.33 304
16461.54 293
16462.75 306
16463.97 282
16465.18 290
16466.39 321
16467.61 259
16468.82 300
16470.03 291
16471.24 276
16472.46 273
16473.67 299
16474.88 286
16476.10 291
16477.31 279
16478.52 288
16479.74 284
16480.95 291
16482.16 265
16483.38 286
16484.59 288
16485.80 269
16487.02 288
16488.23 278
16489.44 290
16490.66 307
16491.87 312
16493.08 282
16494.30 269
16495.51 293
16496.73 297
16497.94 295
16499.15 291
16500.37 267
16501.58 325
16502.80 267
16504.01 275
16505.22 294
16506.44 295
16507.65 287
16508.87 280
16510.08 287
16511.30 245
16512.51 263
16513.72 249
16514.94 267
16516.15 279
16517.37 273
16518.58 291
16519.80 281
16521.01 285
16522.23 245
16523.44 267
16524.66 276
16525.87 259
16527.09 282
16528.30 273
16529.52 313
16530.73 259
16531.95 263
16533.16 265
16534.38 283
16535.59 282
16536.81 281
16538.02 292
16539.24 353
16540.45 309
16541.67 322
16542.89 315
16544.10 290
16545.32 309
16546.53 328
16547.75 314
16548.96 283
16550.18 280
16551.40 308
16552.61 280
16553.83 246
16555.04 269
16556.26 279
16557.48 306
16558.69 287
16559.91 275
16561.12 297
16562.34 264
16563.56 317
16564.77 316
16565.99 311
16567.21 286
16568.42 295
16569.64 278
16570.86 276
16572.07 300
16573.29 301
16574.51 320
16575.72 334
16576.94 297
16578.16 265
16579.37 306
16580.59 291
16581.81 273
16583.02 306
16584.24 306
16585.46 314
16586.68 319
16587.89 310
16589.11 270
16590.33 305
16591.54 284
16592.76 278
16593.98 276
16595.20 266
16596.41 273
16597.63 317
16598.85 288
16600.07 316
16601.29 325
16602.50 268
16603.72 264
16604.94 294
16606.16 299
16607.37 313
16608.59 288
16609.81 298
16611.03 330
16612.25 284
16613.46 277
16614.68 293
16615.90 331
16617.12 298
16618.34 291
16619.56 302
16620.77 251
16621.99 278
16623.21 280
16624.43 294
16625.65 314
16626.87 289
16628.09 300
16629.30 271
16630.52 260
16631.74 239
16632.96 270
16634.18 297
16635.40 279
16636.62 286
16637.84 265
16639.06 280
16640.28 298
16641.49 289
16642.71 308
16643.93 279
16645.15 287
16646.37 262
16647.59 270
16648.81 259
16650.03 259
16651.25 274
16652.47 286
16653.69 249
16654.91 316
16656.13 255
16657.35 279
16658.57 271
16659.79 290
16661.01 283
16662.23 281
16663.45 290
16664.67 286
16665.89 263
16667.11 285
16668.33 287
16669.55 275
16670.77 287
16671.99 238
16673.21 282
16674.43 289
16675.65 249
16676.87 290
16678.09 263
16679.31 277
16680.53 254
16681.75 235
16682.97 254
16684.19 305
16685.42 288
16686.64 249
16687.86 267
16689.08 267
16690.30 292
16691.52 291
16692.74 299
16693.96 309
16695.18 285
16696.40 282
16697.63 292
16698.85 291
16700.07 288
16701.29 249
16702.51 256
16703.73 293
16704.95 255
16706.18 262
16707.40 280
16708.62 290
16709.84 294
16711.06 300
16712.28 319
16713.51 260
16714.73 253
16715.95 261
16717.17 264
16718.39 252
16719.62 302
16720.84 296
16722.06 272
16723.28 254
16724.50 276
16725.73 253
16726.95 240
16728.17 269
16729.39 290
16730.62 269
16731.84 294
16733.06 296
16734.28 270
16735.51 282
16736.73 295
16737.95 273
16739.18 275
16740.40 261
16741.62 283
16742.84 271
16744.07 259
16745.29 256
16746.51 258
16747.74 282
16748.96 284
16750.18 277
16751.41 289
16752.63 286
16753.85 275
16755.08 286
16756.30 294
16757.52 258
16758.75 264
16759.97 247
16761.19 262
16762.42 272
16763.64 258
16764.86 251
16766.09 253
16767.31 294
16768.54 287
16769.76 286
16770.98 257
16772.21 293
16773.43 267
16774.66 310
16775.88 289
16777.10 278
16778.33 255
16779.55 246
16780.78 266
16782.00 263
16783.22 277
16784.45 283
16785.67 280
16786.90 257
16788.12 288
16789.35 277
16790.57 265
16791.80 247
16793.02 272
16794.25 263
16795.47 276
16796.70 271
16797.92 302
16799.15 304
16800.37 260
16801.60 277
16802.82 265
16804.05 275
16805.27 314
16806.50 264
16807.72 241
16808.95 252
16810.17 269
16811.40 240
16812.62 238
16813.85 242
16815.07 279
16816.30 286
16817.53 287
16818.75 272
16819.98 271
16821.20 289
16822.43 258
16823.65 295
16824.88 297
16826.11 281
16827.33 270
16828.56 243
16829.78 246
16831.01 261
16832.24 280
16833.46 268
16834.69 294
16835.92 299
16837.14 254
16838.37 248
16839.60 289
16840.82 285
16842.05 295
16843.27 279
16844.50 317
16845.73 281
16846.96 304
16848.18 301
16849.41 247
16850.64 265
16851.86 267
16853.09 278
16854.32 254
16855.54 290
16856.77 259
16858.00 292
16859.22 291
16860.45 288
16861.68 270
16862.91 271
16864.13 287
16865.36 248
16866.59 292
16867.82 274
16869.04 293
16870.27 288
16871.50 288
16872.73 278
16873.95 300
16875.18 294
16876.41 280
16877.64 274
16878.87 275
16880.09 266
16881.32 287
16882.55 312
16883.78 320
16885.01 300
16886.23 268
16887.46 291
16888.69 308
16889.92 274
16891.15 270
16892.38 299
16893.60 297
16894.83 312
16896.06 281
16897.29 279
16898.52 334
16899.75 307
16900.98 288
16902.20 265
16903.43 293
16904.66 298
16905.89 276
16907.12 314
16908.35 314
16909.58 283
16910.81 309
16912.04 292
16913.26 302
16914.49 285
16915.72 251
16916.95 278
16918.18 307
16919.41 321
16920.64 266
16921.87 292
16923.10 279
16924.33 265
16925.56 264
16926.79 280
16928.02 277
16929.25 263
16930.48 283
16931.71 251
16932.94 286
16934.17 313
16935.40 304
16936.63 248
16937.86 248
16939.09 254
16940.32 299
16941.55 256
16942.78 272
16944.01 278
16945.24 278
16946.47 253
16947.70 268
16948.93 264
16950.16 272
16951.39 281
16952.62 248
16953.85 239
16955.08 298
16956.31 282
16957.54 255
16958.77 274
16960.01 240
16961.24 290
16962.47 289
16963.70 297
16964.93 305
16966.16 256
16967.39 268
16968.62 286
16969.85 287
16971.08 253
16972.32 266
16973.55 294
16974.78 275
16976.01 258
16977.24 263
16978.47 258
16979.70 247
16980.94 260
16982.17 252
16983.40 226
16984.63 249
16985.86 293
16987.10 270
16988.33 268
16989.56 273
16990.79 268
16992.02 253
16993.26 282
16994.49 242
16995.72 267
16996.95 257
16998.18 268
16999.42 283
17000.65 279
17001.88 284
17003.11 302
17004.35 300
17005.58 281
17006.81 264
17008.04 283
17009.28 269
17010.51 276
17011.74 264
17012.97 259
17014.21 253
17015.44 283
17016.67 294
17017.91 290
17019.14 252
17020.37 271
17021.60 275
17022.84 281
17024.07 278
17025.30 244
17026.54 282
17027.77 282
17029.00 266
17030.24 267
17031.47 257
17032.70 281
17033.94 269
17035.17 265
17036.41 250
17037.64 250
17038.87 261
17040.11 264
17041.34 266
17042.57 265
17043.81 246
17045.04 248
17046.28 247
17047.51 268
17048.74 285
17049.98 278
17051.21 317
17052.45 253
17053.68 239
17054.92 274
17056.15 275
17057.38 266
17058.62 248
17059.85 249
17061.09 288
17062.32 292
17063.56 286
17064.79 258
17066.03 266
17067.26 266
17068.50 257
17069.73 306
17070.97 277
17072.20 237
17073.44 259
17074.67 247
17075.91 236
17077.14 264
17078.38 251
17079.61 250
17080.85 258
17082.08 265
17083.32 284
17084.55 279
17085.79 252
17087.02 222
17088.26 266
17089.49 259
17090.73 266
17091.97 270
17093.20 289
17094.44 258
17095.67 309
17096.91 272
17098.14 231
17099.38 228
17100.62 264
17101.85 260
17103.09 245
17104.32 253
17105.56 242
17106.80 288
17108.03 258
17109.27 253
17110.51 252
17111.74 272
17112.98 339
17114.21 270
17115.45 237
17116.69 251
17117.92 260
17119.16 262
17120.40 299
17121.63 280
17122.87 282
17124.11 290
17125.34 266
17126.58 237
17127.82 277
17129.06 287
17130.29 270
17131.53 258
17132.77 262
17134.00 287
17135.24 289
17136.48 267
17137.72 210
17138.95 248
17140.19 252
17141.43 268
17142.67 284
17143.90 282
17145.14 277
17146.38 252
17147.62 249
17148.85 267
17150.09 275
17151.33 308
17152.57 284
17153.80 244
17155.04 225
17156.28 244
17157.52 275
17158.76 252
17159.99 241
17161.23 243
17162.47 255
17163.71 241
17164.95 285
17166.19 233
17167.42 231
17168.66 248
17169.90 264
17171.14 242
17172.38 281
17173.62 249
17174.86 270
17176.09 299
17177.33 278
17178.57 268
17179.81 282
17181.05 259
17182.29 266
17183.53 242
17184.77 259
17186.01 223
17187.24 255
17188.48 239
17189.72 272
17190.96 245
17192.20 248
17193.44 236
17194.68 292
17195.92 255
17197.16 247
17198.40 280
17199.64 287
17200.88 253
17202.12 236
17203.36 234
17204.60 283
17205.84 269
17207.08 294
17208.32 263
17209.56 251
17210.80 259
17212.04 260
17213.28 262
17214.52 253
17215.76 255
17217.00 268
17218.24 282
17219.48 250
17220.72 265
17221.96 259
17223.20 260
17224.44 284
17225.68 263
17226.92 231
17228.16 246
17229.40 247
17230.64 247
17231.88 243
17233.12 259
17234.36 281
17235.60 289
17236.85 265
17238.09 247
17239.33 266
17240.57 300
17241.81 269
17243.05 257
17244.29 282
17245.53 268
17246.77 270
17248.02 282
17249.26 233
17250.50 256
17251.74 245
17252.98 269
17254.22 258
17255.46 249
17256.71 260
17257.95 289
17259.19 288
17260.43 270
17261.67 234
17262.91 246
17264.16 261
17265.40 280
17266.64 253
17267.88 235
17269.12 274
17270.37 241
17271.61 248
17272.85 265
17274.09 249
17275.34 244
17276.58 273
17277.82 285
17279.06 234
17280.30 253
17281.55 290
17282.79 267
17284.03 248
17285.27 230
17286.52 246
17287.76 240
17289.00 262
17290.25 262
17291.49 236
17292.73 243
17293.97 259
17295.22 248
17296.46 246
17297.70 250
17298.95 245
17300.19 251
17301.43 247
17302.68 250
17303.92 265
17305.16 260
17306.41 248
17307.65 235
17308.89 274
17310.14 245
17311.38 242
17312.62 263
17313.87 237
17315.11 261
17316.36 252
17317.60 256
17318.84 267
17320.09 249
17321.33 223
17322.58 234
17323.82 263
17325.06 278
17326.31 271
17327.55 256
17328.80 228
17330.04 277
17331.28 270
17332.53 292
17333.77 237
17335.02 215
17336.26 261
17337.51 226
17338.75 242
17340.00 245
17341.24 231
17342.48 256
17343.73 270
17344.97 267
17346.22 270
17347.46 270
17348.71 240
17349.95 271
17351.20 289
17352.44 277
17353.69 270
17354.93 236
17356.18 250
17357.42 252
17358.67 283
17359.92 263
17361.16 234
17362.41 245
17363.65 253
17364.90 249
17366.14 266
17367.39 245
17368.63 241
17369.88 252
17371.13 230
17372.37 267
17373.62 242
17374.86 289
17376.11 230
17377.35 260
17378.60 261
17379.85 247
17381.09 263
17382.34 240
17383.59 294
17384.83 262
17386.08 263
17387.32 265
17388.57 287
17389.82 250
17391.06 247
17392.31 261
17393.56 257
17394.80 253
17396.05 274
17397.30 270
17398.54 259
17399.79 244
17401.04 264
17402.28 297
17403.53 237
17404.78 240
17406.02 215
17407.27 217
17408.52 244
17409.77 262
17411.01 248
17412.26 261
17413.51 263
17414.75 242
17416.00 271
17417.25 235
17418.50 253
17419.74 275
17420.99 246
17422.24 251
17423.49 260
17424.73 238
17425.98 255
17427.23 252
17428.48 250
17429.73 216
17430.97 248
17432.22 238
17433.47 289
17434.72 292
17435.97 287
17437.21 249
17438.46 239
17439.71 272
17440.96 274
17442.21 251
17443.45 280
17444.70 279
17445.95 271
17447.20 274
17448.45 269
17449.70 234
17450.95 255
17452.19 282
17453.44 274
17454.69 250
17455.94 241
17457.19 233
17458.44 257
17459.69 252
17460.94 276
17462.19 269
17463.43 263
17464.68 253
17465.93 274
17467.18 249
17468.43 235
17469.68 244
17470.93 289
17472.18 262
17473.43 253
17474.68 228
17475.93 253
17477.18 270
17478.43 262
17479.68 259
17480.93 300
17482.18 250
17483.43 279
17484.68 288
17485.93 263
17487.17 287
17488.42 275
17489.67 302
17490.92 261
17492.18 227
17493.43 241
17494.68 268
17495.93 251
17497.18 212
17498.43 257
17499.68 249
17500.93 275
17502.18 268
17503.43 281
17504.68 289
17505.93 284
17507.18 280
17508.43 260
17509.68 221
17510.93 262
17512.18 289
17513.43 292
17514.68 265
17515.94 275
17517.19 262
17518.44 263
17519.69 282
17520.94 264
17522.19 278
17523.44 267
17524.69 258
17525.94 275
17527.20 298
17528.45 256
17529.70 257
17530.95 293
17532.20 246
17533.45 274
17534.70 280
17535.96 271
17537.21 270
17538.46 246
17539.71 258
17540.96 259
17542.22 297
17543.47 318
17544.72 261
17545.97 286
17547.22 279
17548.48 265
17549.73 285
17550.98 258
17552.23 294
17553.48 258
17554.74 259
17555.99 280
17557.24 270
17558.49 276
17559.75 310
17561.00 271
17562.25 272
17563.50 273
17564.76 299
17566.01 248
17567.26 272
17568.52 263
17569.77 309
17571.02 265
17572.27 275
17573.53 265
17574.78 256
17576.03 269
17577.29 252
17578.54 277
17579.79 276
17581.05 314
17582.30 299
17583.55 294
17584.81 291
17586.06 268
17587.31 316
17588.57 298
17589.82 267
17591.07 285
17592.33 272
17593.58 284
17594.83 288
17596.09 266
17597.34 318
17598.60 282
17599.85 274
17601.10 321
17602.36 292
17603.61 269
17604.87 273
17606.12 282
17607.37 278
17608.63 257
17609.88 262
17611.14 269
17612.39 306
17613.65 279
17614.90 277
17616.16 272
17617.41 247
17618.66 271
17619.92 282
17621.17 270
17622.43 260
17623.68 281
17624.94 296
17626.19 305
17627.45 284
17628.70 311
17629.96 273
17631.21 269
17632.47 280
17633.72 310
17634.98 288
17636.23 311
17637.49 272
17638.74 260
17640.00 290
17641.26 288
17642.51 256
17643.77 254
17645.02 279
17646.28 252
17647.53 272
17648.79 266
17650.04 252
17651.30 246
17652.56 284
17653.81 285
17655.07 271
17656.32 267
17657.58 292
17658.84 295
17660.09 257
17661.35 268
17662.60 274
17663.86 290
17665.12 288
17666.37 249
17667.63 234
17668.89 266
17670.14 266
17671.40 253
17672.66 236
17673.91 262
17675.17 303
17676.43 295
17677.68 244
17678.94 222
17680.20 269
17681.45 283
17682.71 292
17683.97 252
17685.22 244
17686.48 237
17687.74 289
17688.99 277
17690.25 267
17691.51 241
17692.77 256
17694.02 226
17695.28 232
17696.54 211
17697.80 219
17699.05 224
17700.31 262
17701.57 273
17702.83 263
17704.08 246
17705.34 274
17706.60 295
17707.86 272
17709.11 291
17710.37 248
17711.63 261
17712.89 230
17714.15 266
17715.40 283
17716.66 251
17717.92 242
17719.18 247
17720.44 245
17721.70 235
17722.95 279
17724.21 231
17725.47 250
17726.73 248
17727.99 272
17729.25 244
17730.51 251
17731.76 250
17733.02 222
17734.28 240
17735.54 246
17736.80 257
17738.06 266
17739.32 241
17740.58 272
17741.83 239
17743.09 282
17744.35 243
17745.61 260
17746.87 251
17748.13 259
17749.39 268
17750.65 241
17751.91 250
17753.17 268
17754.43 295
17755.69 266
17756.95 263
17758.21 254
17759.47 262
17760.73 279
17761.98 275
17763.24 237
17764.50 241
17765.76 240
17767.02 262
17768.28 274
17769.54 240
17770.80 279
17772.06 260
17773.32 250
17774.58 232
17775.84 260
17777.11 255
17778.37 220
17779.63 243
17780.89 251
17782.15 257
17783.41 236
17784.67 262
17785.93 278
17787.19 261
17788.45 244
17789.71 262
17790.97 304
17792.23 264
17793.49 228
17794.75 228
17796.01 265
17797.28 278
17798.54 247
17799.80 249
17801.06 246
17802.32 257
17803.58 271
17804.84 260
17806.10 293
17807.37 220
17808.63 268
17809.89 236
17811.15 252
17812.41 244
17813.67 277
17814.93 289
17816.20 276
17817.46 260
17818.72 269
17819.98 278
17821.24 260
17822.50 299
17823.77 243
17825.03 242
17826.29 267
17827.55 270
17828.81 260
17830.08 247
17831.34 231
17832.60 270
17833.86 250
17835.13 225
17836.39 247
17837.65 243
17838.91 259
17840.18 243
17841.44 246
17842.70 234
17843.96 263
17845.23 266
17846.49 269
17847.75 224
17849.01 256
17850.28 277
17851.54 255
17852.80 231
17854.07 249
17855.33 245
17856.59 250
17857.86 251
17859.12 242
17860.38 275
17861.65 271
17862.91 267
17864.17 228
17865.44 276
17866.70 241
17867.96 232
17869.23 235
17870.49 232
17871.75 244
17873.02 246
17874.28 296
17875.54 272
17876.81 280
17878.07 266
17879.34 271
17880.60 238
17881.86 274
17883.13 234
17884.39 244
17885.66 254
17886.92 235
17888.18 228
17889.45 237
17890.71 261
17891.98 239
17893.24 218
17894.51 274
17895.77 257
17897.04 269
17898.30 256
17899.56 258
17900.83 273
17902.09 235
17903.36 246
17904.62 256
17905.89 226
17907.15 265
17908.42 238
17909.68 263
17910.95 248
17912.21 259
17913.48 246
17914.74 240
17916.01 250
17917.27 243
17918.54 259
17919.80 256
17921.07 219
17922.34 249
17923.60 281
17924.87 241
17926.13 251
17927.40 243
17928.66 215
17929.93 203
17931.19 222
17932.46 230
17933.73 240
17934.99 208
17936.26 240
17937.52 264
17938.79 261
17940.06 233
17941.32 245
17942.59 243
17943.85 242
17945.12 269
17946.39 258
17947.65 227
17948.92 242
17950.19 253
17951.45 230
17952.72 217
17953.99 250
17955.25 207
17956.52 242
17957.79 259
17959.05 241
17960.32 219
17961.59 213
17962.85 251
17964.12 267
17965.39 242
17966.65 235
17967.92 247
17969.19 231
17970.45 244
17971.72 247
17972.99 265
17974.26 254
17975.52 249
17976.79 258
17978.06 225
17979.33 244
17980.59 269
17981.86 241
17983.13 220
17984.40 234
17985.66 227
17986.93 255
17988.20 251
17989.47 251
17990.73 245
17992.00 249
17993.27 239
17994.54 224
17995.81 216
17997.07 230
17998.34 228
17999.61 262
18000.88 282
18002.15 260
18003.42 266
18004.68 276
18005.95 253
18007.22 228
18008.49 249
18009.76 234
18011.03 245
18012.30 237
18013.56 262
18014.83 249
18016.10 254
18017.37 216
18018.64 272
18019.91 224
18021.18 239
18022.45 246
18023.71 267
18024.98 267
18026.25 236
18027.52 238
18028.79 229
18030.06 257
18031.33 244
18032.60 241
18033.87 238
18035.14 270
18036.41 235
18037.68 257
18038.95 271
18040.22 259
18041.49 222
18042.76 236
18044.02 243
18045.29 249
18046.56 227
18047.83 240
18049.10 236
18050.37 224
18051.64 234
18052.91 257
18054.18 293
18055.45 257
18056.72 254
18057.99 223
18059.27 240
18060.54 251
18061.81 241
18063.08 241
18064.35 242
18065.62 246
18066.89 235
18068.16 217
18069.43 248
18070.70 212
18071.97 231
18073.24 264
18074.51 229
18075.78 262
18077.05 243
18078.32 236
18079.60 262
18080.87 246
18082.14 223
18083.41 243
18084.68 271
18085.95 248
18087.22 269
18088.49 249
18089.77 237
18091.04 261
18092.31 253
18093.58 231
18094.85 242
18096.12 240
18097.39 290
18098.67 279
18099.94 240
18101.21 232
18102.48 253
18103.75 295
18105.02 304
18106.30 288
18107.57 253
18108.84 285
18110.11 236
18111.38 258
18112.66 240
18113.93 254
18115.20 241
18116.47 282
18117.75 208
18119.02 201
18120.29 239
18121.56 276
18122.84 245
18124.11 262
18125.38 256
18126.65 282
18127.93 239
18129.20 253
18130.47 245
18131.74 235
18133.02 286
18134.29 257
18135.56 236
18136.84 256
18138.11 280
18139.38 270
18140.66 258
18141.93 261
18143.20 262
18144.48 260
18145.75 270
18147.02 247
18148.30 264
18149.57 241
18150.84 254
18152.12 283
18153.39 238
18154.66 264
18155.94 264
18157.21 307
18158.48 242
18159.76 253
18161.03 239
18162.31 268
18163.58 252
18164.85 267
18166.13 294
18167.40 298
18168.68 295
18169.95 259
18171.22 269
18172.50 277
18173.77 251
18175.05 261
18176.32 262
18177.60 236
18178.87 259
18180.15 252
18181.42 254
18182.69 245
18183.97 232
18185.24 246
18186.52 242
18187.79 267
18189.07 275
18190.34 295
18191.62 263
18192.89 260
18194.17 272
18195.44 239
18196.72 256
18197.99 277
18199.27 251
18200.54 260
18201.82 269
18203.09 274
18204.37 230
18205.65 256
18206.92 245
18208.20 231
18209.47 262
18210.75 269
18212.02 274
18213.30 256
18214.57 249
18215.85 200
18217.13 257
18218.40 261
18219.68 229
18220.95 250
18222.23 269
18223.51 261
18224.78 252
18226.06 258
18227.33 236
18228.61 237
18229.89 248
18231.16 276
18232.44 255
18233.72 244
18234.99 236
18236.27 263
18237.55 244
18238.82 238
18240.10 243
18241.38 260
18242.65 235
18243.93 276
18245.21 245
18246.48 247
18247.76 251
18249.04 236
18250.31 234
18251.59 227
18252.87 241
18254.15 254
18255.42 245
18256.70 251
18257.98 240
18259.25 251
18260.53 279
18261.81 270
18263.09 285
18264.36 259
18265.64 225
18266.92 230
18268.20 271
18269.47 276
18270.75 250
18272.03 264
18273.31 228
18274.59 248
18275.86 242
18277.14 249
18278.42 219
18279.70 236
18280.98 247
18282.25 227
18283.53 245
18284.81 250
18286.09 245
18287.37 252
18288.64 266
18289.92 237
18291.20 239
18292.48 258
18293.76 242
18295.04 234
18296.32 259
18297.59 243
18298.87 266
18300.15 231
18301.43 228
18302.71 257
18303.99 253
18305.27 260
18306.55 249
18307.83 263
18309.10 245
18310.38 219
18311.66 246
18312.94 248
18314.22 261
18315.50 273
18316.78 262
18318.06 272
18319.34 253
18320.62 260
18321.90 253
18323.18 242
18324.46 233
18325.74 248
18327.02 242
18328.30 260
18329.58 235
18330.86 230
18332.14 240
18333.41 251
18334.69 275
18335.97 262
18337.25 223
18338.54 220
18339.82 237
18341.10 219
18342.38 204
18343.66 222
18344.94 263
18346.22 283
18347.50 251
18348.78 226
18350.06 244
18351.34 251
18352.62 260
18353.90 257
18355.18 245
18356.46 239
18357.74 230
18359.02 242
18360.30 259
18361.58 249
18362.87 260
18364.15 252
18365.43 253
18366.71 252
18367.99 264
18369.27 246
18370.55 248
18371.83 223
18373.11 257
18374.40 256
18375.68 263
18376.96 248
18378.24 261
18379.52 245
18380.80 238
18382.08 237
18383.37 244
18384.65 256
18385.93 265
18387.21 240
18388.49 248
18389.78 266
18391.06 252
18392.34 275
18393.62 240
18394.90 241
18396.19 227
18397.47 258
18398.75 260
18400.03 234
18401.31 241
18402.60 244
18403.88 274
18405.16 269
18406.44 235
18407.73 221
18409.01 229
18410.29 252
18411.57 258
18412.86 217
18414.14 240
18415.42 249
18416.71 238
18417.99 243
18419.27 240
18420.55 236
18421.84 241
18423.12 230
18424.40 233
18425.69 243
18426.97 245
18428.25 238
18429.54 254
18430.82 254
18432.10 262
18433.39 260
18434.67 245
18435.95 245
18437.24 238
18438.52 263
18439.80 256
18441.09 265
18442.37 240
18443.66 251
18444.94 254
18446.22 266
18447.51 222
18448.79 244
18450.08 223
18451.36 270
18452.64 250
18453.93 226
18455.21 208
18456.50 231
18457.78 249
18459.06 235
18460.35 245
18461.63 208
18462.92 220
18464.20 238
18465.49 234
18466.77 253
18468.06 234
18469.34 259
18470.63 257
18471.91 213
18473.19 242
18474.48 243
18475.76 240
18477.05 255
18478.33 257
18479.62 251
18480.90 236
18482.19 231
18483.47 258
18484.76 251
18486.05 248
18487.33 231
18488.62 231
18489.90 243
18491.19 221
18492.47 223
18493.76 266
18495.04 269
18496.33 253
18497.61 233
18498.90 247
18500.19 237
18501.47 260
18502.76 282
18504.04 262
18505.33 233
18506.62 244
18507.90 257
18509.19 227
18510.47 231
18511.76 259
18513.05 271
18514.33 263
18515.62 250
18516.90 232
18518.19 227
18519.48 250
18520.76 218
18522.05 237
18523.34 230
18524.62 213
18525.91 235
18527.20 245
18528.48 258
18529.77 234
18531.06 239
18532.34 238
18533.63 265
18534.92 238
18536.21 251
18537.49 249
18538.78 256
18540.07 265
18541.35 238
18542.64 255
18543.93 270
18545.22 264
18546.50 286
18547.79 285
18549.08 242
18550.37 256
18551.65 275
18552.94 275
18554.23 225
18555.52 233
18556.80 261
18558.09 317
18559.38 286
18560.67 234
18561.95 233
18563.24 232
18564.53 233
18565.82 255
18567.11 244
18568.39 271
18569.68 270
18570.97 260
18572.26 245
18573.55 247
18574.84 278
18576.12 273
18577.41 272
18578.70 263
18579.99 246
18581.28 253
18582.57 257
18583.86 276
18585.14 248
18586.43 252
18587.72 274
18589.01 262
18590.30 252
18591.59 284
18592.88 247
18594.17 278
18595.46 307
18596.74 303
18598.03 303
18599.32 272
18600.61 254
18601.90 294
18603.19 261
18604.48 296
18605.77 277
18607.06 300
18608.35 264
18609.64 254
18610.93 277
18612.22 357
18613.51 273
18614.80 309
18616.09 281
18617.38 266
18618.67 305
18619.96 257
18621.25 263
18622.54 255
18623.83 257
18625.12 293
18626.41 284
18627.70 293
18628.99 275
18630.28 263
18631.57 292
18632.86 265
18634.15 270
18635.44 279
18636.73 261
18638.02 271
18639.31 235
18640.60 239
18641.89 238
18643.18 264
18644.47 252
18645.76 251
18647.06 248
18648.35 277
18649.64 271
18650.93 252
18652.22 247
18653.51 264
18654.80 303
18656.09 264
18657.38 249
18658.68 262
18659.97 229
18661.26 239
18662.55 246
18663.84 255
18665.13 278
18666.42 245
18667.72 251
18669.01 282
18670.30 236
18671.59 249
18672.88 243
18674.17 270
18675.47 237
18676.76 222
18678.05 254
18679.34 260
18680.63 293
18681.93 277
18683.22 265
18684.51 255
18685.80 250
18687.09 237
18688.39 266
18689.68 260
18690.97 250
18692.26 262
18693.56 268
18694.85 253
18696.14 247
18697.43 272
18698.73 268
18700.02 264
18701.31 256
18702.60 248
18703.90 239
18705.19 242
18706.48 244
18707.78 257
18709.07 276
18710.36 295
18711.66 271
18712.95 256
18714.24 277
18715.54 284
18716.83 228
18718.12 233
18719.42 253
18720.71 249
18722.00 260
18723.30 272
18724.59 287
18725.88 276
18727.18 274
18728.47 294
18729.76 245
18731.06 267
18732.35 267
18733.65 244
18734.94 262
18736.23 248
18737.53 251
18738.82 284
18740.12 258
18741.41 267
18742.70 253
18744.00 266
18745.29 276
18746.59 280
18747.88 307
18749.18 294
18750.47 290
18751.76 273
18753.06 284
18754.35 313
18755.65 281
18756.94 242
18758.24 271
18759.53 277
18760.83 278
18762.12 289
18763.42 278
18764.71 264
18766.01 289
18767.30 285
18768.60 271
18769.89 310
18771.19 293
18772.48 255
18773.78 271
18775.07 246
18776.37 259
18777.66 268
18778.96 309
18780.25 285
18781.55 245
18782.85 299
18784.14 269
18785.44 307
18786.73 267
18788.03 241
18789.32 272
18790.62 274
18791.92 292
18793.21 274
18794.51 281
18795.80 284
18797.10 274
18798.40 266
18799.69 299
18800.99 292
18802.28 281
18803.58 286
18804.88 255
18806.17 258
18807.47 292
18808.77 289
18810.06 306
18811.36 284
18812.66 295
18813.95 249
18815.25 290
18816.55 299
18817.84 296
18819.14 281
18820.44 298
18821.73 284
18823.03 292
18824.33 281
18825.62 281
18826.92 287
18828.22 296
18829.52 257
18830.81 278
18832.11 281
18833.41 276
18834.71 272
18836.00 268
18837.30 255
18838.60 277
18839.90 276
18841.19 279
18842.49 269
18843.79 276
18845.09 267
18846.38 250
18847.68 269
18848.98 262
18850.28 245
18851.58 262
18852.87 288
18854.17 251
18855.47 240
18856.77 221
18858.07 281
18859.36 275
18860.66 260
18861.96 241
18863.26 249
18864.56 249
18865.86 263
18867.15 243
18868.45 271
18869.75 238
18871.05 278
18872.35 259
18873.65 223
18874.95 269
18876.24 285
18877.54 224
18878.84 249
18880.14 297
18881.44 274
18882.74 266
18884.04 244
18885.34 257
18886.64 240
18887.94 269
18889.24 245
18890.53 257
18891.83 253
18893.13 224
18894.43 235
18895.73 238
18897.03 256
18898.33 244
18899.63 258
18900.93 249
18902.23 253
18903.53 236
18904.83 243
18906.13 252
18907.43 260
18908.73 253
18910.03 248
18911.33 232
18912.63 232
18913.93 261
18915.23 217
18916.53 252
18917.83 251
18919.13 241
18920.43 213
18921.73 226
18923.03 242
18924.33 226
18925.63 214
18926.93 217
18928.23 216
18929.53 252
18930.84 259
18932.14 221
18933.44 248
18934.74 240
18936.04 241
18937.34 246
18938.64 227
18939.94 242
18941.24 240
18942.54 240
18943.84 253
18945.15 228
18946.45 213
18947.75 251
18949.05 222
18950.35 224
18951.65 216
18952.95 246
18954.26 252
18955.56 205
18956.86 199
18958.16 222
18959.46 228
18960.76 261
18962.07 212
18963.37 229
18964.67 240
18965.97 240
18967.27 270
18968.57 248
18969.88 218
18971.18 218
18972.48 227
18973.78 225
18975.09 225
18976.39 237
18977.69 234
18978.99 226
18980.29 231
18981.60 226
18982.90 255
18984.20 239
18985.50 269
18986.81 221
18988.11 215
18989.41 238
18990.72 259
18992.02 246
18993.32 212
18994.62 240
18995.93 245
18997.23 262
18998.53 228
18999.84 230
19001.14 209
19002.44 241
19003.75 209
19005.05 216
19006.35 243
19007.66 240
19008.96 247
19010.26 244
19011.57 233
19012.87 214
19014.17 238
19015.48 204
19016.78 212
19018.08 234
19019.39 247
19020.69 227
19021.99 227
19023.30 233
19024.60 256
19025.91 236
19027.21 214
19028.51 236
19029.82 249
19031.12 264
19032.43 217
19033.73 214
19035.04 219
19036.34 238
19037.64 234
19038.95 235
19040.25 226
19041.56 228
19042.86 219
19044.17 207
19045.47 220
19046.78 228
19048.08 190
19049.39 206
19050.69 238
19052.00 222
19053.30 227
19054.61 207
19055.91 251
19057.22 241
19058.52 190
19059.83 206
19061.13 237
19062.44 228
19063.74 217
19065.05 238
19066.35 226
19067.66 220
19068.96 241
19070.27 244
19071.57 229
19072.88 232
19074.18 225
19075.49 226
19076.80 192
19078.10 187
19079.41 210
19080.71 221
19082.02 227
19083.33 220
19084.63 214
19085.94 238
19087.24 207
19088.55 213
19089.86 209
19091.16 228
19092.47 244
19093.77 231
19095.08 252
19096.39 215
19097.69 207
19099.00 237
19100.31 249
19101.61 208
19102.92 224
19104.23 226
19105.53 199
19106.84 213
19108.15 201
19109.45 221
19110.76 230
19112.07 212
19113.37 214
19114.68 219
19115.99 201
19117.30 225
19118.60 202
19119.91 211
19121.22 222
19122.52 213
19123.83 214
19125.14 189
19126.45 220
19127.75 204
19129.06 219
19130.37 210
19131.68 185
19132.98 208
19134.29 206
19135.60 216
19136.91 232
19138.22 220
19139.52 247
19140.83 209
19142.14 199
19143.45 224
19144.76 231
19146.06 224
19147.37 226
19148.68 218
19149.99 230
19151.30 227
19152.60 241
19153.91 259
19155.22 209
19156.53 214
19157.84 218
19159.15 220
19160.46 211
19161.76 185
19163.07 222
19164.38 209
19165.69 231
19167.00 221
19168.31 231
19169.62 217
19170.93 209
19172.23 224
19173.54 205
19174.85 215
19176.16 213
19177.47 222
19178.78 230
19180.09 221
19181.40 239
19182.71 241
19184.02 193
19185.33 215
19186.64 198
19187.95 193
19189.26 234
19190.57 227
19191.87 208
19193.18 211
19194.49 195
19195.80 226
19197.11 218
19198.42 216
19199.73 240
19201.04 218
19202.35 218
19203.66 214
19204.97 193
19206.28 213
19207.59 223
19208.90 253
19210.21 217
19211.53 227
19212.84 218
19214.15 217
19215.46 237
19216.77 214
19218.08 239
19219.39 212
19220.70 223
19222.01 237
19223.32 246
19224.63 219
19225.94 215
19227.25 209
19228.56 204
19229.87 208
19231.19 210
19232.50 220
19233.81 220
19235.12 229
19236.43 213
19237.74 196
19239.05 203
19240.36 225
19241.68 227
19242.99 217
19244.30 251
19245.61 217
19246.92 211
19248.23 231
19249.54 216
19250.86 187
19252.17 228
19253.48 248
19254.79 232
19256.10 177
19257.42 196
19258.73 208
19260.04 247
19261.35 242
19262.66 216
19263.98 243
19265.29 222
19266.60 224
19267.91 216
19269.22 191
19270.54 212
19271.85 214
19273.16 213
19274.47 190
19275.79 210
19277.10 210
19278.41 245
19279.72 234
19281.04 199
19282.35 207
19283.66 205
19284.98 233
19286.29 246
19287.60 196
19288.91 210
19290.23 229
19291.54 223
19292.85 194
19294.17 194
19295.48 210
19296.79 220
19298.11 212
19299.42 217
19300.73 215
19302.05 257
19303.36 228
19304.67 232
19305.99 185
19307.30 203
19308.61 209
19309.93 200
19311.24 201
19312.56 218
19313.87 212
19315.18 244
19316.50 209
19317.81 194
19319.13 229
19320.44 228
19321.75 229
19323.07 220
19324.38 223
19325.70 197
19327.01 211
19328.32 203
19329.64 213
19330.95 232
19332.27 217
19333.58 220
19334.90 232
19336.21 235
19337.53 202
19338.84 217
19340.16 233
19341.47 212
19342.79 209
19344.10 200
19345.42 201
19346.73 215
19348.05 212
19349.36 194
19350.68 197
19351.99 195
19353.31 191
19354.62 206
19355.94 211
19357.25 200
19358.57 225
19359.88 239
19361.20 249
19362.51 225
19363.83 230
19365.14 226
19366.46 239
19367.78 232
19369.09 239
19370.41 196
19371.72 234
19373.04 230
19374.35 209
19375.67 209
19376.99 214
19378.30 237
19379.62 197
19380.93 202
19382.25 227
19383.57 243
19384.88 228
19386.20 212
19387.52 208
19388.83 203
19390.15 223
19391.47 200
19392.78 206
19394.10 217
19395.42 236
19396.73 207
19398.05 214
19399.37 239
19400.68 192
19402.00 221
19403.32 237
19404.63 222
19405.95 209
19407.27 183
19408.58 231
19409.90 222
19411.22 239
19412.54 241
19413.85 223
19415.17 231
19416.49 221
19417.80 195
19419.12 227
19420.44 227
19421.76 192
19423.07 213
19424.39 222
19425.71 217
19427.03 203
19428.35 220
19429.66 196
19430.98 194
19432.30 219
19433.62 243
19434.93 217
19436.25 223
19437.57 247
19438.89 246
19440.21 231
19441.53 220
19442.84 230
19444.16 233
19445.48 196
19446.80 214
19448.12 219
19449.44 211
19450.75 222
19452.07 222
19453.39 231
19454.71 235
19456.03 227
19457.35 221
19458.67 202
19459.98 192
19461.30 208
19462.62 217
19463.94 207
19465.26 195
19466.58 220
19467.90 239
19469.22 216
19470.54 210
19471.86 232
19473.18 246
19474.49 231
19475.81 198
19477.13 199
19478.45 192
19479.77 230
19481.09 210
19482.41 220
19483.73 213
19485.05 230
19486.37 230
19487.69 202
19489.01 180
19490.33 204
19491.65 205
19492.97 191
19494.29 227
19495.61 223
19496.93 188
19498.25 226
19499.57 207
19500.89 219
19502.21 193
19503.53 201
19504.85 201
19506.17 200
19507.49 203
19508.81 171
19510.13 217
19511.45 219
19512.77 208
19514.09 220
19515.42 221
19516.74 238
19518.06 259
19519.38 220
19520.70 239
19522.02 238
19523.34 217
19524.66 210
19525.98 186
19527.30 209
19528.62 187
19529.95 219
19531.27 218
19532.59 230
19533.91 212
19535.23 209
19536.55 234
19537.87 243
19539.20 234
19540.52 225
19541.84 209
19543.16 211
19544.48 230
19545.80 255
19547.13 210
19548.45 223
19549.77 201
19551.09 214
19552.41 205
19553.74 220
19555.06 211
19556.38 206
19557.70 235
19559.02 238
19560.35 247
19561.67 183
19562.99 240
19564.31 210
19565.64 234
19566.96 230
19568.28 226
19569.60 220
19570.93 201
19572.25 206
19573.57 210
19574.89 218
19576.22 199
19577.54 193
19578.86 224
19580.18 201
19581.51 195
19582.83 186
19584.15 202
19585.48 187
19586.80 220
19588.12 210
19589.45 194
19590.77 195
19592.09 225
19593.42 235
19594.74 205
19596.06 183
19597.39 192
19598.71 200
19600.03 195
19601.36 184
19602.68 204
19604.00 214
19605.33 233
19606.65 225
19607.98 217
19609.30 187
19610.62 205
19611.95 196
19613.27 200
19614.60 212
19615.92 193
19617.24 203
19618.57 213
19619.89 216
19621.22 193
19622.54 197
19623.87 209
19625.19 199
19626.51 200
19627.84 205
19629.16 214
19630.49 195
19631.81 197
19633.14 201
19634.46 185
19635.79 205
19637.11 208
19638.44 198
19639.76 190
19641.09 215
19642.41 200
19643.74 208
19645.06 201
19646.39 230
19647.71 225
19649.04 222
19650.36 200
19651.69 213
19653.01 217
19654.34 199
19655.66 216
19656.99 181
19658.32 208
19659.64 210
19660.97 211
19662.29 216
19663.62 208
19664.94 220
19666.27 205
19667.60 184
19668.92 214
19670.25 227
19671.57 179
19672.90 208
19674.23 233
19675.55 184
19676.88 191
19678.20 205
19679.53 223
19680.86 203
19682.18 205
19683.51 208
19684.84 229
19686.16 230
19687.49 192
19688.82 190
19690.14 200
19691.47 233
19692.80 231
19694.12 237
19695.45 224
19696.78 249
19698.10 230
19699.43 192
19700.76 196
19702.08 199
19703.41 203
19704.74 177
19706.07 211
19707.39 206
19708.72 206
19710.05 233
19711.37 224
19712.70 179
19714.03 205
19715.36 231
19716.68 220
19718.01 217
19719.34 208
19720.67 212
19721.99 209
19723.32 205
19724.65 207
19725.98 229
19727.31 211
19728.63 229
19729.96 181
19731.29 182
19732.62 225
19733.95 188
19735.27 209
19736.60 201
19737.93 189
19739.26 219
19740.59 209
19741.92 182
19743.24 202
19744.57 178
19745.90 198
19747.23 217
19748.56 202
19749.89 204
19751.22 197
19752.54 225
19753.87 211
19755.20 181
19756.53 196
19757.86 205
19759.19 207
19760.52 213
19761.85 215
19763.18 228
19764.50 200
19765.83 210
19767.16 187
19768.49 206
19769.82 183
19771.15 184
19772.48 240
19773.81 205
19775.14 192
19776.47 216
19777.80 212
19779.13 208
19780.46 242
19781.79 221
19783.12 226
19784.45 213
19785.78 232
19787.11 220
19788.44 208
19789.77 192
19791.10 193
19792.43 196
19793.76 207
19795.09 195
19796.42 199
19797.75 212
19799.08 199
19800.41 205
19801.74 188
19803.07 216
19804.40 198
19805.73 213
19807.06 205
19808.39 232
19809.72 218
19811.05 219
19812.38 210
19813.71 181
19815.05 189
19816.38 201
19817.71 226
19819.04 192
19820.37 214
19821.70 229
19823.03 227
19824.36 220
19825.69 194
19827.03 205
19828.36 226
19829.69 211
19831.02 206
19832.35 233
19833.68 224
19835.01 226
19836.35 201
19837.68 186
19839.01 181
19840.34 174
19841.67 213
19843.00 231
19844.34 197
19845.67 193
19847.00 184
19848.33 180
19849.66 201
19851.00 231
19852.33 218
19853.66 214
19854.99 183
19856.32 194
19857.66 193
19858.99 199
19860.32 215
19861.65 226
19862.99 221
19864.32 195
19865.65 216
19866.98 215
19868.32 197
19869.65 180
19870.98 195
19872.31 206
19873.65 202
19874.98 199
19876.31 205
19877.65 223
19878.98 221
19880.31 206
19881.65 210
19882.98 190
19884.31 234
19885.64 222
19886.98 204
19888.31 208
19889.64 184
19890.98 230
19892.31 181
19893.64 201
19894.98 204
19896.31 221
19897.65 234
19898.98 227
19900.31 229
19901.65 233
19902.98 213
19904.31 190
19905.65 192
19906.98 208
19908.32 197
19909.65 211
19910.98 203
19912.32 192
19913.65 181
19914.99 181
19916.32 229
19917.66 196
19918.99 178
19920.32 195
19921.66 202
19922.99 210
19924.33 205
19925.66 231
19927.00 202
19928.33 205
19929.67 208
19931.00 193
19932.34 198
19933.67 188
19935.01 209
19936.34 216
19937.68 245
19939.01 192
19940.35 218
19941.68 210
19943.02 196
19944.35 221
19945.69 221
19947.02 175
19948.36 202
19949.69 189
19951.03 199
19952.36 187
19953.70 231
19955.03 277
19956.37 225
19957.71 217
19959.04 220
19960.38 242
19961.71 216
19963.05 212
19964.38 176
19965.72 220
19967.06 188
19968.39 182
19969.73 206
19971.06 228
19972.40 239
19973.74 218
19975.07 219
19976.41 201
19977.75 192
19979.08 210
19980.42 202
19981.75 197
19983.09 213
19984.43 195
19985.76 222
19987.10 185
19988.44 215
19989.77 216
19991.11 212
19992.45 230
19993.78 218
19995.12 209
19996.46 202
19997.80 208
19999.13 205
20000.47 201
20001.81 213
20003.14 210
20004.48 205
20005.82 207
20007.16 208
20008.49 199
20009.83 198
20011.17 205
20012.51 207
20013.84 227
20015.18 228
20016.52 184
20017.86 194
20019.19 194
20020.53 208
20021.87 188
20023.21 180
20024.55 195
20025.88 229
20027.22 185
20028.56 196
20029.90 196
20031.24 210
20032.57 227
20033.91 198
20035.25 217
20036.59 219
20037.93 240
20039.26 229
20040.60 199
20041.94 198
20043.28 215
20044.62 218
20045.96 190
20047.30 217
20048.63 215
20049.97 223
20051.31 205
20052.65 193
20053.99 209
20055.33 181
20056.67 226
20058.01 241
20059.35 195
20060.69 194
20062.02 210
20063.36 232
20064.70 217
20066.04 195
20067.38 221
20068.72 229
20070.06 228
20071.40 206
20072.74 185
20074.08 214
20075.42 208
20076.76 205
20078.10 238
20079.44 233
20080.78 212
20082.12 204
20083.46 201
20084.80 183
20086.14 213
20087.48 225
20088.82 249
20090.16 202
20091.50 199
20092.84 195
20094.18 210
20095.52 214
20096.86 207
20098.20 202
20099.54 187
20100.88 218
20102.22 210
20103.56 221
20104.90 203
20106.24 219
20107.58 215
20108.92 214
20110.26 227
20111.60 200
20112.95 250
20114.29 239
20115.63 196
20116.97 232
20118.31 202
20119.65 227
20120.99 221
20122.33 214
20123.67 213
20125.02 228
20126.36 203
20127.70 188
20129.04 207
20130.38 216
20131.72 225
20133.06 228
20134.41 209
20135.75 199
