# Supplementary material for: MALDI-TOF MS typing enables the classification of brewing yeasts of the genus Saccharomyces to major beer styles
Source: PLoS One. 2017 Aug 9;12(8):e0181694. doi: 10.1371/journal.pone.0181694 (PMC5549903; doi:10.1371/journal.pone.0181694)
Supplement: S12 File — The directory includes 90 raw files and was zipped to “.zip”; the folder has three strains with 30 spectra per strain; S1 Text explains the raw files with an example and Table 1 represents the yeast strains used within the experiment. (ZIP) [file pone.0181694.s015.zip › 34-36/30625-71-Dias-Dias-Dias-YPG-18h-E-E_2015-08-13__0_C8_1.dat]

1999.93 3375
2000.35 3305
2000.77 3379
2001.19 3189
2001.61 3100
2002.03 3613
2002.46 3304
2002.88 3551
2003.30 3360
2003.72 3278
2004.14 3307
2004.57 3299
2004.99 3153
2005.41 3275
2005.83 3435
2006.25 3359
2006.68 3298
2007.10 3264
2007.52 3436
2007.94 3599
2008.37 3548
2008.79 3543
2009.21 3541
2009.63 3313
2010.06 3514
2010.48 3754
2010.90 3678
2011.32 3514
2011.75 3503
2012.17 3407
2012.59 3352
2013.02 3354
2013.44 3220
2013.86 3348
2014.29 3254
2014.71 2976
2015.13 3069
2015.55 3174
2015.98 3219
2016.40 3252
2016.82 3102
2017.25 2931
2017.67 3245
2018.10 3443
2018.52 3359
2018.94 3672
2019.37 3810
2019.79 3849
2020.21 3946
2020.64 4229
2021.06 4507
2021.48 4638
2021.91 4986
2022.33 4858
2022.76 4755
2023.18 4727
2023.60 4560
2024.03 4490
2024.45 4323
2024.88 3993
2025.30 3894
2025.73 3832
2026.15 3587
2026.57 3455
2027.00 3321
2027.42 3316
2027.85 3150
2028.27 3155
2028.70 3015
2029.12 3057
2029.55 2925
2029.97 2817
2030.40 3034
2030.82 3148
2031.24 3181
2031.67 3142
2032.09 2885
2032.52 2848
2032.94 2806
2033.37 2908
2033.79 3040
2034.22 2976
2034.65 3072
2035.07 2966
2035.50 2976
2035.92 2992
2036.35 3297
2036.77 3134
2037.20 3180
2037.62 3104
2038.05 3164
2038.47 3191
2038.90 3414
2039.33 3319
2039.75 3476
2040.18 3594
2040.60 3742
2041.03 3472
2041.45 3472
2041.88 3649
2042.31 3668
2042.73 3397
2043.16 3187
2043.58 3586
2044.01 3403
2044.44 3340
2044.86 3333
2045.29 3275
2045.72 3336
2046.14 3282
2046.57 3341
2047.00 3206
2047.42 3276
2047.85 3063
2048.28 3193
2048.70 3217
2049.13 3279
2049.56 3315
2049.98 3064
2050.41 3010
2050.84 2962
2051.26 3099
2051.69 3053
2052.12 3057
2052.54 3180
2052.97 3115
2053.40 2932
2053.83 2786
2054.25 2969
2054.68 2958
2055.11 3079
2055.53 3093
2055.96 3093
2056.39 2997
2056.82 2927
2057.24 2856
2057.67 2978
2058.10 3149
2058.53 3252
2058.96 2964
2059.38 2974
2059.81 2941
2060.24 2925
2060.67 2983
2061.10 3047
2061.52 3018
2061.95 2933
2062.38 3014
2062.81 2845
2063.24 3161
2063.66 3137
2064.09 3030
2064.52 2901
2064.95 3019
2065.38 3017
2065.81 3295
2066.23 3293
2066.66 2955
2067.09 3100
2067.52 3197
2067.95 3215
2068.38 3374
2068.81 3222
2069.23 3162
2069.66 3130
2070.09 3075
2070.52 3187
2070.95 3473
2071.38 3314
2071.81 3280
2072.24 3451
2072.67 3362
2073.10 3367
2073.53 3272
2073.95 3396
2074.38 3315
2074.81 3210
2075.24 3203
2075.67 3219
2076.10 3209
2076.53 3205
2076.96 3431
2077.39 3400
2077.82 3553
2078.25 3728
2078.68 3477
2079.11 3550
2079.54 3600
2079.97 3477
2080.40 3544
2080.83 3696
2081.26 3711
2081.69 3653
2082.12 3746
2082.55 3861
2082.98 3678
2083.41 3953
2083.84 3855
2084.27 3745
2084.70 3791
2085.13 3695
2085.56 3467
2085.99 3354
2086.42 3343
2086.85 3348
2087.29 3415
2087.72 3220
2088.15 3445
2088.58 3350
2089.01 3318
2089.44 3345
2089.87 3339
2090.30 3628
2090.73 3425
2091.16 3368
2091.59 3500
2092.03 3470
2092.46 3765
2092.89 3857
2093.32 4134
2093.75 4264
2094.18 4569
2094.61 4564
2095.05 4813
2095.48 5167
2095.91 5246
2096.34 5006
2096.77 4759
2097.20 4803
2097.63 4982
2098.07 4581
2098.50 4403
2098.93 4196
2099.36 4113
2099.79 3760
2100.23 3392
2100.66 3475
2101.09 3440
2101.52 3357
2101.95 3094
2102.39 2805
2102.82 3132
2103.25 3215
2103.68 3337
2104.12 3103
2104.55 3191
2104.98 2968
2105.41 3008
2105.85 3098
2106.28 2827
2106.71 3034
2107.14 3231
2107.58 3313
2108.01 3155
2108.44 3210
2108.88 3259
2109.31 3534
2109.74 3366
2110.18 3299
2110.61 3248
2111.04 3263
2111.47 3276
2111.91 3311
2112.34 3459
2112.77 3732
2113.21 3460
2113.64 3530
2114.07 3279
2114.51 3337
2114.94 3461
2115.37 3293
2115.81 3127
2116.24 3109
2116.68 3229
2117.11 3137
2117.54 3226
2117.98 3129
2118.41 2750
2118.85 2788
2119.28 2848
2119.71 2948
2120.15 2856
2120.58 2807
2121.02 3033
2121.45 2924
2121.88 3029
2122.32 3093
2122.75 3061
2123.19 3005
2123.62 3186
2124.06 3055
2124.49 3109
2124.92 3148
2125.36 3044
2125.79 3047
2126.23 3049
2126.66 2995
2127.10 2876
2127.53 2782
2127.97 3007
2128.40 3082
2128.84 2994
2129.27 2787
2129.71 2894
2130.14 2894
2130.58 3083
2131.01 3300
2131.45 3384
2131.88 3562
2132.32 3526
2132.75 3792
2133.19 3696
2133.63 3739
2134.06 3669
2134.50 3446
2134.93 3538
2135.37 3699
2135.80 3744
2136.24 3498
2136.67 3627
2137.11 3543
2137.55 3408
2137.98 3360
2138.42 3456
2138.85 3500
2139.29 3383
2139.73 3547
2140.16 3698
2140.60 3849
2141.03 3652
2141.47 3752
2141.91 3424
2142.34 3351
2142.78 3300
2143.22 3397
2143.65 3240
2144.09 2834
2144.53 2970
2144.96 2790
2145.40 2959
2145.84 3010
2146.27 2815
2146.71 2639
2147.15 2931
2147.58 2896
2148.02 2966
2148.46 3184
2148.89 2983
2149.33 3156
2149.77 3336
2150.21 3478
2150.64 3569
2151.08 3666
2151.52 4001
2151.95 3905
2152.39 3913
2152.83 3978
2153.27 4300
2153.70 4186
2154.14 4169
2154.58 4058
2155.02 4023
2155.45 3575
2155.89 3408
2156.33 3151
2156.77 3273
2157.21 3258
2157.64 3200
2158.08 3092
2158.52 3197
2158.96 3144
2159.40 3166
2159.83 2902
2160.27 2896
2160.71 2853
2161.15 3165
2161.59 2971
2162.02 2976
2162.46 2945
2162.90 3097
2163.34 3188
2163.78 3030
2164.22 2956
2164.66 3020
2165.09 3064
2165.53 3210
2165.97 3252
2166.41 3297
2166.85 3290
2167.29 3255
2167.73 3352
2168.17 3462
2168.60 3411
2169.04 3468
2169.48 3656
2169.92 3676
2170.36 3622
2170.80 3592
2171.24 3587
2171.68 3362
2172.12 3475
2172.56 3577
2173.00 3698
2173.44 3472
2173.88 3788
2174.32 3823
2174.76 3769
2175.20 3874
2175.64 3400
2176.07 3380
2176.51 3663
2176.95 3745
2177.39 3774
2177.83 3507
2178.27 3712
2178.71 3702
2179.15 3719
2179.59 3604
2180.03 3801
2180.47 3895
2180.92 3687
2181.36 3955
2181.80 3770
2182.24 3736
2182.68 3578
2183.12 3510
2183.56 3404
2184.00 3271
2184.44 3216
2184.88 3264
2185.32 3109
2185.76 2872
2186.20 2960
2186.64 3099
2187.08 2985
2187.52 3146
2187.97 3278
2188.41 3377
2188.85 3757
2189.29 3640
2189.73 3977
2190.17 3716
2190.61 4184
2191.05 4231
2191.49 3994
2191.94 3970
2192.38 4023
2192.82 3957
2193.26 4003
2193.70 4035
2194.14 3939
2194.58 3562
2195.03 3956
2195.47 3800
2195.91 3535
2196.35 3778
2196.79 3906
2197.24 3808
2197.68 3754
2198.12 3630
2198.56 3685
2199.00 3714
2199.45 3614
2199.89 3609
2200.33 3356
2200.77 3746
2201.21 3634
2201.66 3490
2202.10 3325
2202.54 3603
2202.98 3563
2203.43 3328
2203.87 3251
2204.31 3282
2204.75 3481
2205.20 3575
2205.64 3515
2206.08 3586
2206.53 3478
2206.97 3467
2207.41 3480
2207.85 3313
2208.30 3432
2208.74 3548
2209.18 3575
2209.63 3655
2210.07 3761
2210.51 3786
2210.96 3862
2211.40 3867
2211.84 3736
2212.29 3977
2212.73 3878
2213.17 3830
2213.62 3863
2214.06 3852
2214.50 3641
2214.95 3889
2215.39 3672
2215.84 3611
2216.28 3617
2216.72 3563
2217.17 3424
2217.61 3433
2218.05 3499
2218.50 3381
2218.94 3361
2219.39 3335
2219.83 3251
2220.28 3360
2220.72 3274
2221.16 3304
2221.61 3319
2222.05 3413
2222.50 3849
2222.94 3901
2223.39 4396
2223.83 5026
2224.28 5542
2224.72 6006
2225.16 6424
2225.61 6865
2226.05 7870
2226.50 7972
2226.94 8365
2227.39 8122
2227.83 8145
2228.28 7892
2228.72 7348
2229.17 6756
2229.61 6490
2230.06 5872
2230.50 5557
2230.95 5091
2231.40 4864
2231.84 4551
2232.29 4482
2232.73 4327
2233.18 4285
2233.62 4382
2234.07 4525
2234.51 4448
2234.96 4597
2235.41 4563
2235.85 4695
2236.30 4796
2236.74 4661
2237.19 4631
2237.63 4595
2238.08 4758
2238.53 4515
2238.97 4649
2239.42 4657
2239.86 4612
2240.31 4911
2240.76 4928
2241.20 5138
2241.65 4857
2242.10 5074
2242.54 5023
2242.99 4900
2243.44 4664
2243.88 4425
2244.33 4248
2244.78 4163
2245.22 3970
2245.67 3753
2246.12 3765
2246.56 3758
2247.01 3519
2247.46 3296
2247.90 3200
2248.35 3360
2248.80 3590
2249.24 3232
2249.69 3270
2250.14 3430
2250.59 3370
2251.03 3513
2251.48 3469
2251.93 3311
2252.38 3375
2252.82 3363
2253.27 3468
2253.72 3393
2254.17 3410
2254.61 3464
2255.06 3555
2255.51 3473
2255.96 3236
2256.40 3141
2256.85 3204
2257.30 3429
2257.75 3632
2258.20 3344
2258.64 3362
2259.09 3218
2259.54 3215
2259.99 3255
2260.44 3421
2260.88 3358
2261.33 3392
2261.78 3353
2262.23 3469
2262.68 3642
2263.13 3664
2263.58 3892
2264.02 3970
2264.47 3927
2264.92 3960
2265.37 4218
2265.82 4177
2266.27 4227
2266.72 3991
2267.17 4171
2267.61 4109
2268.06 4058
2268.51 4079
2268.96 4146
2269.41 4292
2269.86 4144
2270.31 3894
2270.76 3911
2271.21 4124
2271.66 4281
2272.11 4266
2272.56 4092
2273.00 4062
2273.45 4267
2273.90 4237
2274.35 4087
2274.80 3974
2275.25 3989
2275.70 3778
2276.15 3796
2276.60 3467
2277.05 3599
2277.50 3559
2277.95 3474
2278.40 3432
2278.85 3616
2279.30 3484
2279.75 3574
2280.20 3727
2280.65 3737
2281.10 3792
2281.55 3701
2282.00 3802
2282.45 4057
2282.90 4293
2283.35 4285
2283.81 4227
2284.26 4364
2284.71 4111
2285.16 4116
2285.61 4254
2286.06 4311
2286.51 4163
2286.96 4040
2287.41 3855
2287.86 4066
2288.31 4064
2288.76 4249
2289.22 4378
2289.67 4573
2290.12 4706
2290.57 5076
2291.02 5376
2291.47 5643
2291.92 5974
2292.37 6640
2292.83 7257
2293.28 7382
2293.73 7411
2294.18 7476
2294.63 7636
2295.08 7151
2295.53 7045
2295.99 6659
2296.44 6567
2296.89 6692
2297.34 6221
2297.79 5969
2298.25 5474
2298.70 5170
2299.15 4981
2299.60 4665
2300.05 4469
2300.51 4287
2300.96 3983
2301.41 3813
2301.86 3772
2302.32 4143
2302.77 3841
2303.22 3670
2303.67 3755
2304.13 3741
2304.58 3726
2305.03 3558
2305.48 3635
2305.94 3573
2306.39 3699
2306.84 3648
2307.29 3654
2307.75 3603
2308.20 3555
2308.65 3735
2309.11 3514
2309.56 3781
2310.01 3741
2310.47 3963
2310.92 4207
2311.37 4352
2311.83 4267
2312.28 4619
2312.73 4614
2313.19 4480
2313.64 4530
2314.09 4379
2314.55 4363
2315.00 4188
2315.45 4105
2315.91 3833
2316.36 3828
2316.81 3921
2317.27 3631
2317.72 3674
2318.18 3832
2318.63 3786
2319.08 3887
2319.54 3885
2319.99 3900
2320.45 3892
2320.90 3855
2321.35 3918
2321.81 3903
2322.26 3975
2322.72 3867
2323.17 3827
2323.63 3852
2324.08 3876
2324.54 3846
2324.99 3833
2325.44 3632
2325.90 3634
2326.35 3620
2326.81 3540
2327.26 3493
2327.72 3571
2328.17 3700
2328.63 3824
2329.08 3643
2329.54 3715
2329.99 3789
2330.45 3732
2330.90 3769
2331.36 3846
2331.81 3880
2332.27 3832
2332.72 4040
2333.18 3761
2333.64 3690
2334.09 3825
2334.55 3772
2335.00 3785
2335.46 3752
2335.91 3607
2336.37 3391
2336.82 3499
2337.28 3652
2337.74 3661
2338.19 3703
2338.65 3621
2339.10 3691
2339.56 4032
2340.02 4214
2340.47 4389
2340.93 4510
2341.38 4727
2341.84 5047
2342.30 5166
2342.75 5112
2343.21 5392
2343.67 5370
2344.12 5299
2344.58 5295
2345.04 5122
2345.49 4891
2345.95 4739
2346.41 4673
2346.86 4511
2347.32 4766
2347.78 4577
2348.23 4451
2348.69 4610
2349.15 4571
2349.60 4415
2350.06 4207
2350.52 4317
2350.97 4553
2351.43 4292
2351.89 4020
2352.35 4262
2352.80 4241
2353.26 4105
2353.72 4134
2354.18 4015
2354.63 4105
2355.09 4280
2355.55 4412
2356.01 4246
2356.46 3961
2356.92 3904
2357.38 3908
2357.84 3828
2358.29 3769
2358.75 3676
2359.21 3606
2359.67 3811
2360.13 3752
2360.58 3598
2361.04 3654
2361.50 4033
2361.96 4161
2362.42 4336
2362.88 4228
2363.33 4124
2363.79 4365
2364.25 4284
2364.71 4785
2365.17 4496
2365.63 4609
2366.08 4433
2366.54 4288
2367.00 4642
2367.46 4406
2367.92 4355
2368.38 4318
2368.84 4336
2369.30 4502
2369.75 4440
2370.21 4700
2370.67 4589
2371.13 4564
2371.59 4719
2372.05 4908
2372.51 4688
2372.97 4573
2373.43 4452
2373.89 4349
2374.35 4149
2374.81 4181
2375.27 3954
2375.72 3951
2376.18 3904
2376.64 3761
2377.10 3694
2377.56 3761
2378.02 3791
2378.48 4025
2378.94 3818
2379.40 3707
2379.86 3729
2380.32 3770
2380.78 3686
2381.24 3537
2381.70 3676
2382.16 3692
2382.62 3901
2383.08 3816
2383.54 3765
2384.00 3606
2384.46 3628
2384.92 3900
2385.39 3918
2385.85 3778
2386.31 3562
2386.77 3580
2387.23 3717
2387.69 3613
2388.15 3589
2388.61 3508
2389.07 3559
2389.53 3698
2389.99 3572
2390.45 3522
2390.91 3494
2391.38 3727
2391.84 3670
2392.30 3717
2392.76 3508
2393.22 3533
2393.68 3694
2394.14 3790
2394.60 3708
2395.06 3502
2395.53 3290
2395.99 3493
2396.45 3619
2396.91 3538
2397.37 3450
2397.83 3472
2398.30 3340
2398.76 3258
2399.22 3407
2399.68 3659
2400.14 3535
2400.61 3362
2401.07 3284
2401.53 3508
2401.99 3575
2402.45 3322
2402.92 3251
2403.38 3270
2403.84 3308
2404.30 3448
2404.76 3508
2405.23 3409
2405.69 3583
2406.15 3512
2406.61 3654
2407.08 3536
2407.54 3777
2408.00 3859
2408.46 3841
2408.93 3936
2409.39 4001
2409.85 3906
2410.32 3887
2410.78 3818
2411.24 3899
2411.70 3738
2412.17 3517
2412.63 3624
2413.09 3516
2413.56 3285
2414.02 3145
2414.48 3325
2414.95 3318
2415.41 3421
2415.87 3657
2416.34 3475
2416.80 3808
2417.26 3670
2417.73 3565
2418.19 3620
2418.65 3841
2419.12 3997
2419.58 3889
2420.05 3950
2420.51 3953
2420.97 3871
2421.44 4146
2421.90 4222
2422.37 3897
2422.83 4018
2423.29 3947
2423.76 3941
2424.22 4095
2424.69 3899
2425.15 3908
2425.62 4054
2426.08 4153
2426.54 4398
2427.01 4497
2427.47 5029
2427.94 5258
2428.40 5439
2428.87 5573
2429.33 6003
2429.80 6115
2430.26 6322
2430.73 6120
2431.19 5850
2431.66 5569
2432.12 5650
2432.59 5268
2433.05 4930
2433.52 4624
2433.98 4650
2434.45 4331
2434.91 4141
2435.38 4114
2435.84 4193
2436.31 4235
2436.77 4144
2437.24 3966
2437.70 4053
2438.17 4151
2438.63 4183
2439.10 4219
2439.57 4468
2440.03 4773
2440.50 4841
2440.96 5033
2441.43 5407
2441.89 5314
2442.36 5236
2442.83 5646
2443.29 5739
2443.76 5617
2444.22 5191
2444.69 5349
2445.16 5199
2445.62 4641
2446.09 4413
2446.56 4163
2447.02 4230
2447.49 4184
2447.96 3963
2448.42 3826
2448.89 3767
2449.35 3505
2449.82 3486
2450.29 3410
2450.75 3512
2451.22 3591
2451.69 3559
2452.16 3538
2452.62 3637
2453.09 3787
2453.56 3788
2454.02 3804
2454.49 3752
2454.96 3592
2455.42 3600
2455.89 3634
2456.36 3930
2456.83 3546
2457.29 3331
2457.76 3488
2458.23 3719
2458.70 3422
2459.16 3519
2459.63 3313
2460.10 3354
2460.57 3388
2461.03 3527
2461.50 3331
2461.97 3563
2462.44 3499
2462.91 3495
2463.37 3428
2463.84 3323
2464.31 3317
2464.78 3376
2465.25 3258
2465.71 3486
2466.18 3508
2466.65 3827
2467.12 3783
2467.59 3816
2468.06 3697
2468.52 3920
2468.99 4084
2469.46 4173
2469.93 4016
2470.40 3973
2470.87 3905
2471.34 3859
2471.80 4164
2472.27 4182
2472.74 4338
2473.21 4214
2473.68 4006
2474.15 4109
2474.62 4022
2475.09 3822
2475.56 3661
2476.02 3734
2476.49 3880
2476.96 3795
2477.43 3621
2477.90 3588
2478.37 3954
2478.84 3829
2479.31 3993
2479.78 4319
2480.25 4272
2480.72 4304
2481.19 4168
2481.66 4257
2482.13 4648
2482.60 4903
2483.07 5074
2483.54 5104
2484.01 4990
2484.48 5027
2484.95 5046
2485.42 5360
2485.89 5267
2486.36 5081
2486.83 4784
2487.30 4698
2487.77 4431
2488.24 4197
2488.71 4353
2489.18 4000
2489.65 4053
2490.12 4028
2490.59 3805
2491.06 3657
2491.53 3631
2492.00 3455
2492.47 3456
2492.94 3526
2493.41 3443
2493.88 3654
2494.36 3529
2494.83 3722
2495.30 3871
2495.77 3654
2496.24 3522
2496.71 3640
2497.18 3625
2497.65 3707
2498.12 3843
2498.60 3840
2499.07 3737
2499.54 3498
2500.01 3609
2500.48 3409
2500.95 3495
2501.42 3449
2501.90 3568
2502.37 3444
2502.84 3437
2503.31 3660
2503.78 3420
2504.25 3511
2504.73 3765
2505.20 3499
2505.67 3518
2506.14 3471
2506.61 3931
2507.09 3652
2507.56 3659
2508.03 3730
2508.50 3791
2508.97 3935
2509.45 3963
2509.92 3993
2510.39 4287
2510.86 4446
2511.34 4389
2511.81 4584
2512.28 4447
2512.75 4331
2513.23 4418
2513.70 4290
2514.17 4403
2514.65 4324
2515.12 4264
2515.59 4051
2516.06 4051
2516.54 4106
2517.01 4010
2517.48 3932
2517.96 3790
2518.43 3728
2518.90 3854
2519.38 3565
2519.85 3692
2520.32 3895
2520.80 3881
2521.27 3759
2521.74 3769
2522.22 3730
2522.69 3653
2523.16 3483
2523.64 3497
2524.11 3451
2524.58 3470
2525.06 3421
2525.53 3534
2526.01 3371
2526.48 3477
2526.95 3655
2527.43 3727
2527.90 3617
2528.38 3729
2528.85 3721
2529.32 3721
2529.80 3812
2530.27 3587
2530.75 3689
2531.22 3709
2531.70 3561
2532.17 3659
2532.64 3612
2533.12 3784
2533.59 3698
2534.07 3592
2534.54 3663
2535.02 3857
2535.49 3510
2535.97 3607
2536.44 3547
2536.92 3806
2537.39 3783
2537.87 3874
2538.34 3764
2538.82 3747
2539.29 3771
2539.77 3709
2540.24 3635
2540.72 3604
2541.19 3805
2541.67 3780
2542.14 3876
2542.62 3659
2543.09 3610
2543.57 3807
2544.04 3671
2544.52 3776
2545.00 3824
2545.47 3633
2545.95 3614
2546.42 3691
2546.90 4145
2547.37 4535
2547.85 4677
2548.33 4476
2548.80 5044
2549.28 5182
2549.75 5845
2550.23 5855
2550.71 5913
2551.18 5880
2551.66 5775
2552.14 5578
2552.61 5652
2553.09 5467
2553.57 5522
2554.04 5321
2554.52 5375
2554.99 5362
2555.47 5482
2555.95 5367
2556.42 5419
2556.90 5491
2557.38 5745
2557.86 5622
2558.33 5609
2558.81 5696
2559.29 5379
2559.76 5250
2560.24 5072
2560.72 4824
2561.19 4725
2561.67 4237
2562.15 3912
2562.63 3656
2563.10 3618
2563.58 3722
2564.06 3590
2564.54 3367
2565.01 3318
2565.49 3594
2565.97 3643
2566.45 3568
2566.92 3343
2567.40 3371
2567.88 3387
2568.36 3584
2568.83 3553
2569.31 3465
2569.79 3703
2570.27 3647
2570.75 3438
2571.22 3442
2571.70 3414
2572.18 3584
2572.66 3432
2573.14 3400
2573.62 3499
2574.09 3455
2574.57 3403
2575.05 3283
2575.53 3454
2576.01 3257
2576.49 3483
2576.97 3582
2577.44 3814
2577.92 3544
2578.40 3315
2578.88 3313
2579.36 3184
2579.84 3557
2580.32 3585
2580.80 3642
2581.27 3397
2581.75 3302
2582.23 3466
2582.71 3636
2583.19 3459
2583.67 3426
2584.15 3266
2584.63 3428
2585.11 3488
2585.59 3322
2586.07 3277
2586.55 3506
2587.03 3363
2587.51 3144
2587.99 3456
2588.47 3533
2588.94 3798
2589.42 3714
2589.90 3711
2590.38 3439
2590.86 3494
2591.34 3711
2591.82 3676
2592.30 3812
2592.78 3581
2593.26 3690
2593.74 3613
2594.22 3727
2594.71 3984
2595.19 4061
2595.67 4210
2596.15 4121
2596.63 4121
2597.11 4144
2597.59 4503
2598.07 4309
2598.55 4158
2599.03 4177
2599.51 4335
2599.99 4454
2600.47 4546
2600.95 4570
2601.43 4429
2601.91 4471
2602.40 4345
2602.88 4333
2603.36 4045
2603.84 3990
2604.32 4116
2604.80 3852
2605.28 3834
2605.76 3681
2606.24 3817
2606.73 3871
2607.21 3861
2607.69 3826
2608.17 4228
2608.65 4387
2609.13 4779
2609.62 5327
2610.10 5450
2610.58 5789
2611.06 6249
2611.54 6889
2612.02 6937
2612.51 7520
2612.99 7318
2613.47 7315
2613.95 7272
2614.43 7017
2614.92 6855
2615.40 6259
2615.88 6266
2616.36 5879
2616.85 5438
2617.33 4939
2617.81 4901
2618.29 4647
2618.78 4469
2619.26 4063
2619.74 3996
2620.22 3728
2620.71 3562
2621.19 3666
2621.67 3710
2622.15 3656
2622.64 3432
2623.12 3594
2623.60 3489
2624.09 3533
2624.57 3741
2625.05 3847
2625.53 3728
2626.02 3663
2626.50 3518
2626.98 3551
2627.47 3574
2627.95 3380
2628.43 3469
2628.92 3534
2629.40 3633
2629.88 3415
2630.37 3504
2630.85 3478
2631.34 3423
2631.82 3427
2632.30 3311
2632.79 3495
2633.27 3842
2633.75 3839
2634.24 3498
2634.72 3605
2635.21 3585
2635.69 3700
2636.17 3738
2636.66 3750
2637.14 3527
2637.63 3628
2638.11 3666
2638.60 3813
2639.08 3767
2639.56 3718
2640.05 3655
2640.53 3822
2641.02 3725
2641.50 3799
2641.99 3922
2642.47 3882
2642.96 3735
2643.44 3918
2643.93 3847
2644.41 3802
2644.90 3791
2645.38 3838
2645.87 3564
2646.35 3478
2646.84 3658
2647.32 3662
2647.81 3501
2648.29 3701
2648.78 3562
2649.26 3607
2649.75 3920
2650.23 4065
2650.72 4273
2651.20 4105
2651.69 4031
2652.17 4091
2652.66 4202
2653.15 4113
2653.63 3890
2654.12 4042
2654.60 4185
2655.09 4069
2655.57 4017
2656.06 4070
2656.55 4007
2657.03 4027
2657.52 4216
2658.00 4191
2658.49 4066
2658.98 4210
2659.46 4266
2659.95 4202
2660.44 3805
2660.92 3831
2661.41 3945
2661.90 3889
2662.38 3714
2662.87 3621
2663.35 3521
2663.84 3718
2664.33 3625
2664.81 3595
2665.30 3867
2665.79 3740
2666.28 3827
2666.76 3798
2667.25 3679
2667.74 3627
2668.22 3590
2668.71 3508
2669.20 3578
2669.68 3514
2670.17 3578
2670.66 3733
2671.15 3585
2671.63 3472
2672.12 3659
2672.61 3467
2673.10 3754
2673.58 3741
2674.07 3736
2674.56 3859
2675.05 4198
2675.53 4214
2676.02 3950
2676.51 4230
2677.00 4152
2677.49 4153
2677.97 4680
2678.46 4738
2678.95 4604
2679.44 4720
2679.93 4827
2680.41 5125
2680.90 5222
2681.39 5409
2681.88 5805
2682.37 5815
2682.85 6004
2683.34 6462
2683.83 6669
2684.32 6834
2684.81 6928
2685.30 6574
2685.79 6456
2686.27 6379
2686.76 6218
2687.25 6165
2687.74 5557
2688.23 5373
2688.72 4950
2689.21 4713
2689.70 4528
2690.19 4204
2690.67 4096
2691.16 4254
2691.65 3986
2692.14 3883
2692.63 3911
2693.12 3800
2693.61 3731
2694.10 3588
2694.59 3809
2695.08 3828
2695.57 4010
2696.06 3779
2696.55 3660
2697.04 3680
2697.53 3683
2698.02 3599
2698.51 3756
2699.00 3828
2699.49 3735
2699.98 3766
2700.47 3946
2700.96 3930
2701.45 4032
2701.94 3990
2702.43 4215
2702.92 4226
2703.41 4278
2703.90 4366
2704.39 4484
2704.88 4797
2705.37 4636
2705.86 4380
2706.35 4599
2706.84 4337
2707.33 4388
2707.82 4248
2708.31 3901
2708.80 3870
2709.29 3940
2709.78 3716
2710.27 3736
2710.77 3621
2711.26 3673
2711.75 3501
2712.24 3463
2712.73 3562
2713.22 3540
2713.71 3591
2714.20 3544
2714.69 3600
2715.19 3612
2715.68 3635
2716.17 3730
2716.66 3892
2717.15 3853
2717.64 3708
2718.13 3711
2718.63 3739
2719.12 3630
2719.61 3761
2720.10 3815
2720.59 3868
2721.08 3669
2721.58 3864
2722.07 3892
2722.56 3856
2723.05 3930
2723.54 3829
2724.04 4227
2724.53 4335
2725.02 4286
2725.51 4224
2726.01 4228
2726.50 4385
2726.99 4216
2727.48 4348
2727.98 4161
2728.47 3925
2728.96 4117
2729.45 3840
2729.95 3695
2730.44 3759
2730.93 3693
2731.42 3857
2731.92 3903
2732.41 3729
2732.90 3906
2733.40 3885
2733.89 3877
2734.38 4024
2734.87 4073
2735.37 4125
2735.86 4185
2736.35 4467
2736.85 4368
2737.34 4263
2737.83 4179
2738.33 4142
2738.82 4242
2739.31 4349
2739.81 4326
2740.30 4405
2740.79 4473
2741.29 4337
2741.78 4307
2742.28 4271
2742.77 4347
2743.26 4106
2743.76 4319
2744.25 4181
2744.75 4312
2745.24 4161
2745.73 4167
2746.23 3969
2746.72 3793
2747.22 3817
2747.71 3470
2748.20 3795
2748.70 3908
2749.19 4002
2749.69 3849
2750.18 3872
2750.68 3895
2751.17 3849
2751.67 3767
2752.16 4092
2752.66 4229
2753.15 4344
2753.64 4219
2754.14 4500
2754.63 4683
2755.13 5072
2755.62 5197
2756.12 5235
2756.61 5378
2757.11 5581
2757.60 5510
2758.10 5603
2758.59 5282
2759.09 4914
2759.59 4642
2760.08 4660
2760.58 4522
2761.07 4294
2761.57 4157
2762.06 4243
2762.56 3864
2763.05 3638
2763.55 3598
2764.05 3744
2764.54 3771
2765.04 3781
2765.53 3796
2766.03 3815
2766.52 3793
2767.02 3653
2767.52 3876
2768.01 4012
2768.51 3806
2769.00 4042
2769.50 3814
2770.00 3682
2770.49 3539
2770.99 3584
2771.49 3747
2771.98 3683
2772.48 3733
2772.98 3842
2773.47 3885
2773.97 4050
2774.47 4121
2774.96 4026
2775.46 4221
2775.96 4241
2776.45 4248
2776.95 4510
2777.45 4633
2777.94 4710
2778.44 4605
2778.94 4684
2779.43 4727
2779.93 4687
2780.43 4791
2780.93 4679
2781.42 4771
2781.92 4693
2782.42 4658
2782.92 4791
2783.41 4820
2783.91 4718
2784.41 4495
2784.91 4541
2785.40 4518
2785.90 4478
2786.40 4535
2786.90 4245
2787.39 4119
2787.89 4339
2788.39 4198
2788.89 4179
2789.39 4147
2789.88 4190
2790.38 4180
2790.88 4156
2791.38 4105
2791.88 4183
2792.37 3953
2792.87 3916
2793.37 3748
2793.87 3838
2794.37 3935
2794.87 4347
2795.37 4240
2795.86 4193
2796.36 4530
2796.86 5006
2797.36 4964
2797.86 5178
2798.36 5495
2798.86 5559
2799.35 5816
2799.85 5813
2800.35 6023
2800.85 6005
2801.35 5993
2801.85 5919
2802.35 5687
2802.85 5363
2803.35 5391
2803.85 5197
2804.35 5023
2804.85 5150
2805.34 5142
2805.84 5017
2806.34 5230
2806.84 5697
2807.34 6186
2807.84 6581
2808.34 7006
2808.84 7392
2809.34 8333
2809.84 9015
2810.34 9236
2810.84 9551
2811.34 10155
2811.84 10682
2812.34 10885
2812.84 10156
2813.34 9998
2813.84 8991
2814.34 8048
2814.84 7685
2815.34 6913
2815.84 6190
2816.34 5684
2816.84 5121
2817.34 4924
2817.84 4971
2818.35 4888
2818.85 5056
2819.35 5120
2819.85 4904
2820.35 5232
2820.85 5366
2821.35 5812
2821.85 5654
2822.35 5654
2822.85 5687
2823.35 5553
2823.85 5030
2824.36 4703
2824.86 4546
2825.36 4346
2825.86 4466
2826.36 4489
2826.86 4132
2827.36 4178
2827.86 4198
2828.37 3997
2828.87 3940
2829.37 3875
2829.87 3791
2830.37 4116
2830.87 4107
2831.38 3884
2831.88 4148
2832.38 4214
2832.88 4263
2833.38 4360
2833.88 4598
2834.39 4507
2834.89 4638
2835.39 4967
2835.89 4938
2836.40 4901
2836.90 5043
2837.40 4978
2837.90 5109
2838.40 5100
2838.91 4741
2839.41 4547
2839.91 4538
2840.41 4151
2840.92 4213
2841.42 4115
2841.92 3895
2842.42 3900
2842.93 3908
2843.43 4101
2843.93 4116
2844.44 3985
2844.94 3949
2845.44 3810
2845.94 3990
2846.45 3929
2846.95 4141
2847.45 4166
2847.96 4084
2848.46 4161
2848.96 4413
2849.47 4469
2849.97 4446
2850.47 4272
2850.98 4351
2851.48 4385
2851.98 4171
2852.49 4128
2852.99 4131
2853.50 3933
2854.00 3794
2854.50 3729
2855.01 3751
2855.51 3781
2856.01 3744
2856.52 3800
2857.02 3735
2857.53 3720
2858.03 3629
2858.53 3670
2859.04 3688
2859.54 3781
2860.05 3679
2860.55 3627
2861.06 3646
2861.56 3976
2862.06 4069
2862.57 4251
2863.07 4355
2863.58 4297
2864.08 4220
2864.59 4209
2865.09 4343
2865.60 4237
2866.10 4211
2866.61 4044
2867.11 3842
2867.62 3953
2868.12 3901
2868.63 3598
2869.13 3508
2869.64 3632
2870.14 3692
2870.65 3744
2871.15 3838
2871.66 4031
2872.16 3989
2872.67 3731
2873.17 4104
2873.68 4028
2874.18 3873
2874.69 3909
2875.20 3841
2875.70 4060
2876.21 4043
2876.71 3883
2877.22 3962
2877.72 3847
2878.23 3808
2878.74 3968
2879.24 3914
2879.75 4060
2880.25 4031
2880.76 3943
2881.27 4059
2881.77 4136
2882.28 4238
2882.79 4188
2883.29 4159
2883.80 4321
2884.30 4321
2884.81 4635
2885.32 4679
2885.82 4543
2886.33 4891
2886.84 4920
2887.34 5027
2887.85 5359
2888.36 6086
2888.86 6022
2889.37 6170
2889.88 6487
2890.38 7045
2890.89 7066
2891.40 7013
2891.91 6704
2892.41 6226
2892.92 5772
2893.43 5665
2893.93 5123
2894.44 4822
2894.95 4499
2895.46 4348
2895.96 4263
2896.47 4485
2896.98 4269
2897.49 4240
2897.99 4317
2898.50 4197
2899.01 4312
2899.52 4279
2900.03 4419
2900.53 4398
2901.04 4227
2901.55 4410
2902.06 4592
2902.56 4628
2903.07 4368
2903.58 4172
2904.09 4261
2904.60 4483
2905.11 4264
2905.61 4600
2906.12 4726
2906.63 4726
2907.14 4649
2907.65 4730
2908.16 4736
2908.66 4606
2909.17 4940
2909.68 4713
2910.19 4652
2910.70 4924
2911.21 4607
2911.72 4548
2912.23 4702
2912.73 4753
2913.24 4668
2913.75 4414
2914.26 4509
2914.77 4344
2915.28 4589
2915.79 4715
2916.30 4638
2916.81 4433
2917.32 4428
2917.83 4302
2918.33 4221
2918.84 4416
2919.35 4247
2919.86 4158
2920.37 3784
2920.88 3998
2921.39 4150
2921.90 4135
2922.41 4155
2922.92 4177
2923.43 4124
2923.94 4377
2924.45 4380
2924.96 4836
2925.47 5063
2925.98 5378
2926.49 5485
2927.00 5926
2927.51 6042
2928.02 6321
2928.53 6686
2929.04 6546
2929.55 6463
2930.06 5998
2930.57 5901
2931.08 5608
2931.59 4967
2932.11 4645
2932.62 4521
2933.13 4231
2933.64 3918
2934.15 3853
2934.66 3834
2935.17 3836
2935.68 3649
2936.19 3695
2936.70 3940
2937.21 3968
2937.72 3915
2938.24 4040
2938.75 4186
2939.26 3989
2939.77 3992
2940.28 4169
2940.79 4062
2941.30 3826
2941.81 3858
2942.33 3903
2942.84 3873
2943.35 4011
2943.86 4055
2944.37 4226
2944.88 4094
2945.40 4132
2945.91 4227
2946.42 4398
2946.93 4393
2947.44 4841
2947.96 5032
2948.47 5002
2948.98 4907
2949.49 4837
2950.00 5147
2950.52 5002
2951.03 5034
2951.54 4632
2952.05 4580
2952.57 4615
2953.08 4352
2953.59 4364
2954.10 4307
2954.62 4060
2955.13 3941
2955.64 4022
2956.15 3936
2956.67 3860
2957.18 3699
2957.69 3821
2958.20 3774
2958.72 3681
2959.23 3620
2959.74 3618
2960.26 3560
2960.77 3692
2961.28 3843
2961.80 3716
2962.31 3783
2962.82 4048
2963.34 4169
2963.85 4460
2964.36 4432
2964.88 4374
2965.39 4260
2965.90 4285
2966.42 4206
2966.93 4152
2967.44 4054
2967.96 4037
2968.47 3984
2968.98 3975
2969.50 3885
2970.01 3858
2970.53 3699
2971.04 3749
2971.55 3785
2972.07 4100
2972.58 3971
2973.10 3973
2973.61 3753
2974.12 3941
2974.64 3965
2975.15 3778
2975.67 3828
2976.18 3919
2976.70 4179
2977.21 4322
2977.73 4052
2978.24 4001
2978.75 4037
2979.27 4087
2979.78 3813
2980.30 3847
2980.81 3908
2981.33 4042
2981.84 4382
2982.36 4295
2982.87 4110
2983.39 4331
2983.90 4337
2984.42 4594
2984.93 4404
2985.45 4346
2985.96 4285
2986.48 4312
2987.00 4448
2987.51 4304
2988.03 4197
2988.54 4215
2989.06 4411
2989.57 4211
2990.09 4424
2990.60 4416
2991.12 4493
2991.64 4674
2992.15 4647
2992.67 4824
2993.18 4827
2993.70 5046
2994.21 5226
2994.73 5496
2995.25 5623
2995.76 5523
2996.28 5591
2996.80 5620
2997.31 5883
2997.83 6084
2998.34 6339
2998.86 6444
2999.38 7150
2999.89 7551
3000.41 7850
3000.93 7707
3001.44 7589
3001.96 7377
3002.48 7233
3002.99 6907
3003.51 6693
3004.03 6437
3004.54 6547
3005.06 6404
3005.58 6318
3006.09 6482
3006.61 6684
3007.13 6759
3007.65 6720
3008.16 6488
3008.68 6411
3009.20 6647
3009.71 6836
3010.23 6327
3010.75 5882
3011.27 5867
3011.78 5762
3012.30 5158
3012.82 4725
3013.34 4588
3013.85 4397
3014.37 4296
3014.89 4032
3015.41 4110
3015.93 4290
3016.44 4120
3016.96 4108
3017.48 3942
3018.00 4046
3018.52 4139
3019.03 4208
3019.55 4333
3020.07 4400
3020.59 4416
3021.11 4548
3021.63 4854
3022.14 4960
3022.66 4662
3023.18 4763
3023.70 5046
3024.22 5193
3024.74 5020
3025.25 5015
3025.77 5286
3026.29 5180
3026.81 5603
3027.33 5534
3027.85 5697
3028.37 5717
3028.89 5633
3029.41 5274
3029.92 5321
3030.44 4927
3030.96 4994
3031.48 4915
3032.00 4917
3032.52 4685
3033.04 4732
3033.56 5032
3034.08 5086
3034.60 5260
3035.12 5616
3035.64 5969
3036.16 6567
3036.68 7291
3037.20 7682
3037.72 7803
3038.24 8718
3038.76 9052
3039.28 9559
3039.80 9329
3040.32 8852
3040.84 8741
3041.36 7947
3041.88 7337
3042.40 6834
3042.92 6488
3043.44 5878
3043.96 5389
3044.48 5172
3045.00 5036
3045.52 4913
3046.04 4569
3046.56 4500
3047.08 4349
3047.60 4240
3048.12 4496
3048.64 4297
3049.16 4528
3049.68 4489
3050.20 4371
3050.72 4306
3051.24 4367
3051.77 4197
3052.29 4329
3052.81 4084
3053.33 4267
3053.85 4288
3054.37 4090
3054.89 4185
3055.41 4274
3055.93 4204
3056.46 4165
3056.98 4235
3057.50 3935
3058.02 3999
3058.54 4305
3059.06 4500
3059.58 4414
3060.11 4390
3060.63 4624
3061.15 4633
3061.67 4406
3062.19 4405
3062.71 4676
3063.24 4598
3063.76 4500
3064.28 4602
3064.80 4675
3065.32 4584
3065.85 4718
3066.37 4797
3066.89 4793
3067.41 4720
3067.94 4878
3068.46 4805
3068.98 4538
3069.50 4636
3070.03 4365
3070.55 4298
3071.07 4334
3071.59 4113
3072.12 4155
3072.64 4247
3073.16 4264
3073.68 4022
3074.21 4124
3074.73 4304
3075.25 4513
3075.78 4486
3076.30 4548
3076.82 4566
3077.34 4641
3077.87 4979
3078.39 5272
3078.91 4983
3079.44 4817
3079.96 5102
3080.48 5046
3081.01 5154
3081.53 5366
3082.05 5155
3082.58 5105
3083.10 5205
3083.63 4997
3084.15 5141
3084.67 4878
3085.20 4712
3085.72 4588
3086.24 4598
3086.77 4428
3087.29 4294
3087.82 4354
3088.34 4313
3088.86 4223
3089.39 3901
3089.91 3921
3090.44 4015
3090.96 4123
3091.49 4144
3092.01 4213
3092.53 4144
3093.06 3904
3093.58 3890
3094.11 4163
3094.63 4187
3095.16 4004
3095.68 4002
3096.21 4163
3096.73 4244
3097.26 4284
3097.78 4497
3098.31 4434
3098.83 4368
3099.36 4616
3099.88 4786
3100.41 4826
3100.93 4952
3101.46 5111
3101.98 5485
3102.51 5963
3103.03 6104
3103.56 6735
3104.08 7314
3104.61 7699
3105.13 7781
3105.66 8232
3106.18 8099
3106.71 8021
3107.24 8206
3107.76 7752
3108.29 7455
3108.81 6703
3109.34 6250
3109.86 5592
3110.39 5275
3110.92 4707
3111.44 4523
3111.97 4275
3112.49 4289
3113.02 4282
3113.55 4357
3114.07 4390
3114.60 4409
3115.12 4476
3115.65 4465
3116.18 4318
3116.70 3915
3117.23 3963
3117.76 3892
3118.28 3776
3118.81 3754
3119.34 3921
3119.86 3692
3120.39 3621
3120.92 3510
3121.44 3705
3121.97 3601
3122.50 3570
3123.02 3460
3123.55 3729
3124.08 3598
3124.61 3849
3125.13 3959
3125.66 3811
3126.19 3857
3126.72 3826
3127.24 3784
3127.77 3754
3128.30 3981
3128.82 3976
3129.35 3988
3129.88 3997
3130.41 3898
3130.93 3921
3131.46 3765
3131.99 3771
3132.52 4000
3133.05 3749
3133.57 3801
3134.10 3577
3134.63 3575
3135.16 3639
3135.69 3514
3136.21 3477
3136.74 3514
3137.27 3610
3137.80 3590
3138.33 3581
3138.85 3812
3139.38 3726
3139.91 3693
3140.44 3849
3140.97 3710
3141.50 3615
3142.03 3654
3142.55 3661
3143.08 3727
3143.61 3509
3144.14 3622
3144.67 3593
3145.20 3621
3145.73 3676
3146.26 3676
3146.79 3756
3147.31 3751
3147.84 3908
3148.37 4071
3148.90 3847
3149.43 3936
3149.96 4048
3150.49 4395
3151.02 4547
3151.55 4525
3152.08 4495
3152.61 4671
3153.14 4652
3153.67 4443
3154.20 4288
3154.73 3951
3155.25 4212
3155.78 3968
3156.31 3843
3156.84 3861
3157.37 3927
3157.90 3901
3158.43 3769
3158.96 3933
3159.49 3754
3160.02 3928
3160.55 3953
3161.08 3790
3161.61 3741
3162.14 3783
3162.68 3985
3163.21 3677
3163.74 3867
3164.27 3793
3164.80 3946
3165.33 3948
3165.86 4180
3166.39 4131
3166.92 4051
3167.45 4099
3167.98 4181
3168.51 4162
3169.04 4101
3169.57 4446
3170.10 4360
3170.64 4514
3171.17 4817
3171.70 4857
3172.23 4625
3172.76 4574
3173.29 4606
3173.82 4247
3174.35 4119
3174.88 3936
3175.42 4018
3175.95 3757
3176.48 3668
3177.01 3873
3177.54 3497
3178.07 3651
3178.61 3710
3179.14 3829
3179.67 3713
3180.20 3619
3180.73 3578
3181.26 3602
3181.80 3609
3182.33 3671
3182.86 3752
3183.39 3950
3183.92 3837
3184.46 3791
3184.99 4028
3185.52 3789
3186.05 3731
3186.59 3768
3187.12 3639
3187.65 3578
3188.18 3520
3188.72 3529
3189.25 3787
3189.78 3751
3190.31 3529
3190.85 3516
3191.38 3615
3191.91 3610
3192.44 3428
3192.98 3341
3193.51 3328
3194.04 3314
3194.58 3428
3195.11 3617
3195.64 3676
3196.17 3600
3196.71 3583
3197.24 3547
3197.77 3522
3198.31 3543
3198.84 3608
3199.37 3605
3199.91 3451
3200.44 3805
3200.98 3739
3201.51 3750
3202.04 3799
3202.58 3975
3203.11 3814
3203.64 3754
3204.18 3857
3204.71 3922
3205.24 4162
3205.78 3999
3206.31 4007
3206.85 3918
3207.38 3982
3207.91 3952
3208.45 4096
3208.98 4016
3209.52 4062
3210.05 4018
3210.59 4081
3211.12 4039
3211.65 4135
3212.19 4124
3212.72 4181
3213.26 4290
3213.79 4156
3214.33 4230
3214.86 4301
3215.40 4317
3215.93 4200
3216.47 3797
3217.00 3757
3217.54 3952
3218.07 3866
3218.61 3944
3219.14 3747
3219.68 3610
3220.21 3605
3220.75 3653
3221.28 3721
3221.82 3605
3222.35 3575
3222.89 3587
3223.42 3686
3223.96 3652
3224.49 3892
3225.03 4077
3225.57 4105
3226.10 4087
3226.64 4366
3227.17 4766
3227.71 4662
3228.24 4600
3228.78 4597
3229.32 4793
3229.85 4704
3230.39 4423
3230.92 4234
3231.46 4121
3232.00 4110
3232.53 3711
3233.07 3513
3233.60 3677
3234.14 3582
3234.68 3554
3235.21 3501
3235.75 3434
3236.29 3533
3236.82 3573
3237.36 3390
3237.90 3504
3238.43 3705
3238.97 3720
3239.51 3563
3240.04 3885
3240.58 3970
3241.12 4079
3241.65 4065
3242.19 4059
3242.73 3904
3243.26 4155
3243.80 3936
3244.34 3924
3244.88 3990
3245.41 3912
3245.95 3669
3246.49 3904
3247.02 3745
3247.56 3638
3248.10 3615
3248.64 3632
3249.17 3806
3249.71 3555
3250.25 3502
3250.79 3721
3251.33 3865
3251.86 3857
3252.40 3715
3252.94 3661
3253.48 3857
3254.01 3833
3254.55 3843
3255.09 3936
3255.63 3989
3256.17 3925
3256.70 3782
3257.24 3906
3257.78 3946
3258.32 4089
3258.86 3906
3259.40 3847
3259.93 4027
3260.47 4106
3261.01 3914
3261.55 4063
3262.09 4141
3262.63 4534
3263.17 4685
3263.70 4967
3264.24 5162
3264.78 5116
3265.32 5672
3265.86 5761
3266.40 5940
3266.94 6015
3267.48 6221
3268.02 6571
3268.56 6856
3269.09 7099
3269.63 7290
3270.17 7184
3270.71 7247
3271.25 7123
3271.79 6578
3272.33 6410
3272.87 6010
3273.41 5674
3273.95 5085
3274.49 5073
3275.03 4704
3275.57 4383
3276.11 4437
3276.65 4149
3277.19 4249
3277.73 4574
3278.27 4562
3278.81 4839
3279.35 4585
3279.89 4664
3280.43 4657
3280.97 4418
3281.51 4676
3282.05 4707
3282.59 4828
3283.13 4670
3283.67 4789
3284.21 4880
3284.75 4954
3285.29 4782
3285.83 4896
3286.37 4646
3286.91 4847
3287.45 5249
3287.99 5306
3288.53 5297
3289.08 5559
3289.62 5511
3290.16 5324
3290.70 5177
3291.24 5083
3291.78 5017
3292.32 5121
3292.86 5086
3293.40 5119
3293.95 5535
3294.49 5599
3295.03 5914
3295.57 6437
3296.11 6864
3296.65 7009
3297.19 7500
3297.73 8143
3298.28 8444
3298.82 8464
3299.36 8675
3299.90 8789
3300.44 8627
3300.99 8263
3301.53 7666
3302.07 7423
3302.61 6846
3303.15 6372
3303.69 5916
3304.24 5558
3304.78 5617
3305.32 5553
3305.86 5173
3306.41 4964
3306.95 4974
3307.49 4919
3308.03 5114
3308.58 5303
3309.12 5224
3309.66 5036
3310.20 4929
3310.75 5014
3311.29 5120
3311.83 5253
3312.37 5302
3312.92 5079
3313.46 5343
3314.00 5421
3314.54 5526
3315.09 5436
3315.63 5336
3316.17 5531
3316.72 5963
3317.26 6128
3317.80 6177
3318.35 6231
3318.89 6367
3319.43 6326
3319.98 6609
3320.52 6590
3321.06 6537
3321.61 6854
3322.15 6678
3322.69 6616
3323.24 6563
3323.78 6565
3324.33 6727
3324.87 6787
3325.41 6681
3325.96 6593
3326.50 6673
3327.04 6471
3327.59 6483
3328.13 6466
3328.68 6203
3329.22 6085
3329.76 5696
3330.31 5587
3330.85 5678
3331.40 5519
3331.94 5654
3332.49 5981
3333.03 6438
3333.58 7403
3334.12 8298
3334.66 9718
3335.21 11093
3335.75 13202
3336.30 15340
3336.84 17910
3337.39 20750
3337.93 22929
3338.48 24569
3339.02 26272
3339.57 27272
3340.11 26440
3340.66 25442
3341.20 23582
3341.75 21928
3342.29 18895
3342.84 16090
3343.38 13778
3343.93 11414
3344.47 9898
3345.02 8240
3345.57 7295
3346.11 6523
3346.66 6056
3347.20 5760
3347.75 5529
3348.29 5341
3348.84 5176
3349.38 5007
3349.93 4875
3350.48 4856
3351.02 4719
3351.57 4777
3352.11 4678
3352.66 4719
3353.21 4748
3353.75 4802
3354.30 4525
3354.84 4632
3355.39 4666
3355.94 4442
3356.48 4575
3357.03 4631
3357.58 4823
3358.12 4869
3358.67 5071
3359.22 4883
3359.76 4787
3360.31 4871
3360.86 4637
3361.40 4639
3361.95 4689
3362.50 4484
3363.04 4537
3363.59 4543
3364.14 4430
3364.68 4808
3365.23 4562
3365.78 4674
3366.33 4805
3366.87 4443
3367.42 4383
3367.97 4502
3368.51 4642
3369.06 4623
3369.61 4287
3370.16 4262
3370.70 4291
3371.25 4305
3371.80 4453
3372.35 4319
3372.90 4499
3373.44 4485
3373.99 4756
3374.54 4678
3375.09 4762
3375.63 5152
3376.18 5167
3376.73 5149
3377.28 5275
3377.83 5418
3378.37 5324
3378.92 5033
3379.47 4869
3380.02 4748
3380.57 4574
3381.12 4218
3381.66 4090
3382.21 3822
3382.76 3773
3383.31 3834
3383.86 3726
3384.41 3677
3384.96 3742
3385.50 3681
3386.05 3526
3386.60 3642
3387.15 3817
3387.70 3951
3388.25 3582
3388.80 3439
3389.35 3527
3389.90 3548
3390.44 3449
3390.99 3532
3391.54 3471
3392.09 3483
3392.64 3689
3393.19 3618
3393.74 3747
3394.29 3638
3394.84 3693
3395.39 3661
3395.94 3540
3396.49 3656
3397.04 3596
3397.59 3825
3398.14 3591
3398.69 3700
3399.24 3679
3399.79 3593
3400.34 3703
3400.89 3397
3401.44 3531
3401.99 3616
3402.54 3592
3403.09 3472
3403.64 3494
3404.19 3390
3404.74 3449
3405.29 3652
3405.84 3493
3406.39 3399
3406.94 3268
3407.49 3144
3408.04 3248
3408.59 3371
3409.14 3248
3409.69 3308
3410.24 3266
3410.79 3316
3411.34 3473
3411.89 3603
3412.45 3674
3413.00 3487
3413.55 3628
3414.10 3746
3414.65 3777
3415.20 4026
3415.75 4060
3416.30 3586
3416.85 3868
3417.41 3901
3417.96 3809
3418.51 3889
3419.06 3939
3419.61 3788
3420.16 3627
3420.71 3416
3421.27 3378
3421.82 3208
3422.37 3120
3422.92 3248
3423.47 3182
3424.02 3140
3424.58 3093
3425.13 3178
3425.68 3189
3426.23 3368
3426.78 3585
3427.34 3654
3427.89 3531
3428.44 3372
3428.99 3538
3429.55 3426
3430.10 3465
3430.65 3397
3431.20 3465
3431.76 3243
3432.31 3118
3432.86 3152
3433.41 3207
3433.97 3263
3434.52 3253
3435.07 3253
3435.62 3259
3436.18 3310
3436.73 3438
3437.28 3389
3437.84 3415
3438.39 3232
3438.94 3410
3439.49 3269
3440.05 3324
3440.60 3385
3441.15 3443
3441.71 3238
3442.26 3299
3442.81 3496
3443.37 3656
3443.92 3827
3444.47 3597
3445.03 3537
3445.58 3602
3446.13 3654
3446.69 3408
3447.24 3532
3447.80 3261
3448.35 3340
3448.90 3259
3449.46 3046
3450.01 3125
3450.57 3148
3451.12 3098
3451.67 3086
3452.23 3131
3452.78 3079
3453.34 3097
3453.89 3121
3454.44 3163
3455.00 3029
3455.55 3016
3456.11 3215
3456.66 3249
3457.22 3097
3457.77 2978
3458.33 3057
3458.88 3068
3459.43 3095
3459.99 3116
3460.54 3101
3461.10 3109
3461.65 2936
3462.21 3004
3462.76 2969
3463.32 2941
3463.87 2932
3464.43 3046
3464.98 2889
3465.54 3133
3466.09 3088
3466.65 3094
3467.21 3027
3467.76 3286
3468.32 3143
3468.87 3047
3469.43 3282
3469.98 3578
3470.54 3218
3471.09 3169
3471.65 3346
3472.20 3535
3472.76 3273
3473.32 3242
3473.87 3540
3474.43 3444
3474.98 3440
3475.54 3450
3476.10 3433
3476.65 3345
3477.21 3311
3477.76 3210
3478.32 3309
3478.88 3321
3479.43 3398
3479.99 3443
3480.55 3492
3481.10 3695
3481.66 3745
3482.22 3701
3482.77 3811
3483.33 3713
3483.89 3811
3484.44 4087
3485.00 3958
3485.56 4130
3486.11 3845
3486.67 3886
3487.23 4013
3487.78 3711
3488.34 3826
3488.90 3832
3489.45 3909
3490.01 3992
3490.57 4151
3491.13 4174
3491.68 4405
3492.24 4993
3492.80 5151
3493.35 5335
3493.91 5509
3494.47 5842
3495.03 5984
3495.58 5875
3496.14 6103
3496.70 6298
3497.26 5804
3497.82 5601
3498.37 5619
3498.93 5796
3499.49 5744
3500.05 5874
3500.61 5903
3501.16 6321
3501.72 6435
3502.28 6406
3502.84 6942
3503.40 7172
3503.95 7302
3504.51 7362
3505.07 7344
3505.63 7272
3506.19 7115
3506.75 6513
3507.30 6578
3507.86 6614
3508.42 6402
3508.98 6036
3509.54 5953
3510.10 6096
3510.66 5626
3511.22 5040
3511.77 4960
3512.33 4845
3512.89 4622
3513.45 4400
3514.01 4122
3514.57 4181
3515.13 4046
3515.69 3901
3516.25 4009
3516.81 3805
3517.37 3800
3517.92 3637
3518.48 3598
3519.04 3404
3519.60 3527
3520.16 3739
3520.72 3594
3521.28 3553
3521.84 3733
3522.40 3793
3522.96 3728
3523.52 3844
3524.08 3939
3524.64 3952
3525.20 3738
3525.76 3774
3526.32 3977
3526.88 3918
3527.44 3912
3528.00 4153
3528.56 3986
3529.12 3915
3529.68 3835
3530.24 3511
3530.80 3353
3531.36 3482
3531.92 3487
3532.48 3388
3533.04 3147
3533.60 3306
3534.17 3306
3534.73 3279
3535.29 3438
3535.85 3371
3536.41 3436
3536.97 3509
3537.53 3484
3538.09 3592
3538.65 3787
3539.21 3768
3539.77 3674
3540.34 3849
3540.90 3793
3541.46 3765
3542.02 3744
3542.58 3845
3543.14 3790
3543.70 3705
3544.26 3817
3544.83 3900
3545.39 3778
3545.95 3928
3546.51 3931
3547.07 3819
3547.63 3903
3548.20 3863
3548.76 3733
3549.32 3684
3549.88 3691
3550.44 3645
3551.01 3794
3551.57 3471
3552.13 3525
3552.69 3617
3553.25 3821
3553.82 3986
3554.38 3969
3554.94 4485
3555.50 4801
3556.07 4915
3556.63 5240
3557.19 5606
3557.75 5582
3558.32 5413
3558.88 5571
3559.44 5642
3560.00 5527
3560.57 5389
3561.13 4955
3561.69 4769
3562.26 4493
3562.82 4209
3563.38 3926
3563.94 3998
3564.51 3717
3565.07 3595
3565.63 3389
3566.20 3637
3566.76 3424
3567.32 3430
3567.89 3473
3568.45 3610
3569.01 3521
3569.58 3376
3570.14 3123
3570.70 3082
3571.27 3334
3571.83 3232
3572.39 3103
3572.96 3075
3573.52 3209
3574.09 3138
3574.65 3204
3575.21 3267
3575.78 3239
3576.34 3316
3576.91 3343
3577.47 3316
3578.03 3391
3578.60 3461
3579.16 3422
3579.73 3655
3580.29 3671
3580.86 3645
3581.42 3575
3581.98 3381
3582.55 3574
3583.11 3617
3583.68 3611
3584.24 3407
3584.81 3369
3585.37 3537
3585.94 3603
3586.50 3402
3587.07 3457
3587.63 3330
3588.20 3279
3588.76 3446
3589.33 3320
3589.89 3306
3590.46 3175
3591.02 3239
3591.59 3394
3592.15 3330
3592.72 3403
3593.28 3392
3593.85 3337
3594.41 3503
3594.98 3706
3595.54 3557
3596.11 3436
3596.68 3730
3597.24 3692
3597.81 3540
3598.37 3521
3598.94 3687
3599.50 3697
3600.07 3544
3600.64 3425
3601.20 3699
3601.77 3460
3602.33 3344
3602.90 3473
3603.47 3470
3604.03 3519
3604.60 3363
3605.16 3386
3605.73 3435
3606.30 3384
3606.86 3262
3607.43 3305
3608.00 3304
3608.56 3364
3609.13 3042
3609.70 2922
3610.26 2865
3610.83 3020
3611.40 2822
3611.96 2946
3612.53 3035
3613.10 3049
3613.66 3053
3614.23 3037
3614.80 3191
3615.36 3152
3615.93 3323
3616.50 3731
3617.07 4125
3617.63 4372
3618.20 4854
3618.77 5336
3619.34 5700
3619.90 6393
3620.47 6827
3621.04 7153
3621.61 7424
3622.17 7232
3622.74 7452
3623.31 7391
3623.88 6841
3624.44 6110
3625.01 5407
3625.58 5111
3626.15 4689
3626.72 4326
3627.28 3989
3627.85 3648
3628.42 3536
3628.99 3224
3629.56 3157
3630.12 3122
3630.69 3178
3631.26 3190
3631.83 3297
3632.40 3335
3632.97 3143
3633.53 3179
3634.10 2971
3634.67 3077
3635.24 3110
3635.81 2900
3636.38 2861
3636.95 2797
3637.52 2889
3638.08 2951
3638.65 2820
3639.22 2938
3639.79 2961
3640.36 2890
3640.93 2788
3641.50 2924
3642.07 2927
3642.64 2956
3643.21 2996
3643.78 3139
3644.34 3165
3644.91 3473
3645.48 3466
3646.05 3461
3646.62 3501
3647.19 3561
3647.76 3627
3648.33 3291
3648.90 3607
3649.47 3644
3650.04 3576
3650.61 3533
3651.18 3434
3651.75 3542
3652.32 3536
3652.89 3613
3653.46 3465
3654.03 3347
3654.60 3293
3655.17 3308
3655.74 3351
3656.31 3329
3656.88 3549
3657.45 3527
3658.02 3381
3658.59 3476
3659.16 3554
3659.73 3436
3660.30 3400
3660.87 3204
3661.45 3317
3662.02 3599
3662.59 3423
3663.16 3409
3663.73 3546
3664.30 3448
3664.87 3317
3665.44 3262
3666.01 3320
3666.58 3270
3667.15 3182
3667.73 3214
3668.30 3166
3668.87 3348
3669.44 3446
3670.01 3235
3670.58 3214
3671.15 3288
3671.73 3286
3672.30 3071
3672.87 3138
3673.44 3179
3674.01 3073
3674.58 3283
3675.16 3342
3675.73 3518
3676.30 3646
3676.87 3713
3677.44 3758
3678.01 3696
3678.59 3841
3679.16 3751
3679.73 3722
3680.30 3439
3680.88 3570
3681.45 3563
3682.02 3302
3682.59 3200
3683.16 3158
3683.74 3239
3684.31 3208
3684.88 3035
3685.45 3201
3686.03 3243
3686.60 3419
3687.17 3526
3687.74 3371
3688.32 3482
3688.89 3656
3689.46 3727
3690.04 3920
3690.61 4111
3691.18 4203
3691.76 4167
3692.33 4027
3692.90 4218
3693.47 4078
3694.05 4141
3694.62 4059
3695.19 3788
3695.77 3821
3696.34 3590
3696.91 3380
3697.49 3417
3698.06 3330
3698.64 3155
3699.21 3048
3699.78 3133
3700.36 2956
3700.93 2911
3701.50 2893
3702.08 2865
3702.65 3008
3703.23 2958
3703.80 2920
3704.37 2888
3704.95 3000
3705.52 3030
3706.10 3033
3706.67 2884
3707.24 2909
3707.82 2938
3708.39 3018
3708.97 3098
3709.54 3261
3710.12 3228
3710.69 3076
3711.27 3289
3711.84 3287
3712.41 3242
3712.99 3062
3713.56 3211
3714.14 3235
3714.71 3223
3715.29 3178
3715.86 3217
3716.44 3137
3717.01 3201
3717.59 3123
3718.16 3190
3718.74 3211
3719.31 3385
3719.89 3295
3720.46 3169
3721.04 3157
3721.61 3086
3722.19 3323
3722.77 3139
3723.34 3067
3723.92 2926
3724.49 3133
3725.07 3113
3725.64 3034
3726.22 2895
3726.79 2940
3727.37 3118
3727.95 3115
3728.52 3166
3729.10 3036
3729.67 3235
3730.25 3043
3730.83 3344
3731.40 3399
3731.98 3588
3732.56 3903
3733.13 3921
3733.71 4127
3734.28 4154
3734.86 4409
3735.44 4339
3736.01 4638
3736.59 4624
3737.17 4698
3737.74 4588
3738.32 4671
3738.90 4452
3739.47 4297
3740.05 4004
3740.63 3788
3741.20 3816
3741.78 3835
3742.36 3539
3742.93 3474
3743.51 3369
3744.09 3492
3744.67 3350
3745.24 3311
3745.82 3323
3746.40 3334
3746.97 3283
3747.55 3416
3748.13 3195
3748.71 3369
3749.28 3327
3749.86 3168
3750.44 3112
3751.02 3278
3751.59 3238
3752.17 3261
3752.75 3199
3753.33 3201
3753.91 3309
3754.48 3329
3755.06 3453
3755.64 3296
3756.22 3269
3756.80 3414
3757.37 3691
3757.95 3862
3758.53 4110
3759.11 4256
3759.69 4577
3760.27 4775
3760.84 4968
3761.42 5281
3762.00 5248
3762.58 5453
3763.16 5583
3763.74 5351
3764.31 5167
3764.89 4830
3765.47 4591
3766.05 4546
3766.63 4104
3767.21 4075
3767.79 3633
3768.37 3467
3768.95 3251
3769.52 3238
3770.10 3115
3770.68 3173
3771.26 3137
3771.84 3110
3772.42 3062
3773.00 3009
3773.58 3177
3774.16 3076
3774.74 3105
3775.32 3017
3775.90 2908
3776.48 2981
3777.06 2897
3777.64 2984
3778.22 2933
3778.80 2922
3779.38 2990
3779.96 2858
3780.54 2837
3781.12 2877
3781.70 2942
3782.28 3037
3782.86 3002
3783.44 3083
3784.02 3061
3784.60 3177
3785.18 2963
3785.76 2964
3786.34 3005
3786.92 2962
3787.50 3035
3788.08 3186
3788.66 3129
3789.24 3100
3789.82 3092
3790.40 3162
3790.98 3171
3791.56 3271
3792.14 3196
3792.72 2930
3793.30 2951
3793.89 2924
3794.47 3054
3795.05 3228
3795.63 3138
3796.21 3156
3796.79 3107
3797.37 2944
3797.95 3075
3798.53 3316
3799.12 3145
3799.70 3233
3800.28 3175
3800.86 3233
3801.44 3437
3802.02 3688
3802.60 3655
3803.19 3626
3803.77 3689
3804.35 3729
3804.93 3634
3805.51 3564
3806.10 3624
3806.68 3546
3807.26 3420
3807.84 3411
3808.42 3163
3809.01 3163
3809.59 3205
3810.17 3314
3810.75 3210
3811.33 3165
3811.92 3289
3812.50 3189
3813.08 3222
3813.66 3247
3814.25 3282
3814.83 3167
3815.41 3252
3815.99 3188
3816.58 3267
3817.16 3211
3817.74 3239
3818.32 3351
3818.91 3306
3819.49 3181
3820.07 3361
3820.66 3203
3821.24 3103
3821.82 3192
3822.41 3185
3822.99 3244
3823.57 3017
3824.16 2934
3824.74 2824
3825.32 2925
3825.91 3001
3826.49 2919
3827.07 2879
3827.66 3100
3828.24 3098
3828.82 2996
3829.41 2891
3829.99 2865
3830.57 3002
3831.16 2978
3831.74 3105
3832.33 2966
3832.91 3034
3833.49 3138
3834.08 3136
3834.66 3031
3835.25 2908
3835.83 2959
3836.41 2913
3837.00 3114
3837.58 3134
3838.17 3125
3838.75 3133
3839.34 3031
3839.92 3005
3840.50 2969
3841.09 3021
3841.67 2991
3842.26 3050
3842.84 2905
3843.43 2974
3844.01 3098
3844.60 2986
3845.18 2905
3845.77 2847
3846.35 3055
3846.94 2889
3847.52 3037
3848.11 3002
3848.69 2891
3849.28 2864
3849.86 2990
3850.45 2914
3851.03 2819
3851.62 2745
3852.20 2955
3852.79 2986
3853.37 2954
3853.96 2958
3854.55 3007
3855.13 3065
3855.72 3228
3856.30 3339
3856.89 3303
3857.47 3281
3858.06 3662
3858.65 3607
3859.23 3683
3859.82 3757
3860.40 3949
3860.99 4540
3861.58 5170
3862.16 5392
3862.75 5857
3863.33 6359
3863.92 6898
3864.51 7411
3865.09 7498
3865.68 7350
3866.27 7900
3866.85 7509
3867.44 7046
3868.03 6553
3868.61 6332
3869.20 6330
3869.79 5512
3870.37 5292
3870.96 5418
3871.55 4994
3872.13 4549
3872.72 4162
3873.31 3955
3873.89 3927
3874.48 3959
3875.07 4014
3875.66 3809
3876.24 3688
3876.83 3702
3877.42 3639
3878.00 3581
3878.59 3753
3879.18 3917
3879.77 3826
3880.35 3486
3880.94 3464
3881.53 3599
3882.12 3404
3882.70 3350
3883.29 3423
3883.88 3333
3884.47 3162
3885.06 3183
3885.64 3104
3886.23 2931
3886.82 2972
3887.41 3195
3888.00 3083
3888.58 3187
3889.17 3288
3889.76 3285
3890.35 3339
3890.94 3333
3891.53 3396
3892.11 3498
3892.70 3615
3893.29 3740
3893.88 3789
3894.47 3876
3895.06 3964
3895.65 4252
3896.23 4262
3896.82 4422
3897.41 4363
3898.00 4431
3898.59 4466
3899.18 4464
3899.77 4501
3900.36 4567
3900.95 4590
3901.53 4599
3902.12 4315
3902.71 4097
3903.30 3991
3903.89 3991
3904.48 3768
3905.07 3739
3905.66 3460
3906.25 3432
3906.84 3497
3907.43 3192
3908.02 3106
3908.61 3104
3909.20 3107
3909.79 2988
3910.38 3214
3910.97 3147
3911.56 2978
3912.15 3050
3912.74 2798
3913.33 2731
3913.92 2663
3914.51 2641
3915.10 2782
3915.69 2752
3916.28 2742
3916.87 2770
3917.46 2867
3918.05 2770
3918.64 2791
3919.23 2769
3919.82 2862
3920.41 2781
3921.00 2790
3921.59 2814
3922.18 2944
3922.77 2934
3923.36 2768
3923.95 2819
3924.55 2911
3925.14 2886
3925.73 2763
3926.32 2758
3926.91 2880
3927.50 2948
3928.09 2896
3928.68 3049
3929.27 3006
3929.87 3030
3930.46 3078
3931.05 3012
3931.64 2929
3932.23 2904
3932.82 2934
3933.41 2949
3934.01 2937
3934.60 2986
3935.19 3040
3935.78 2885
3936.37 2856
3936.96 2908
3937.56 2815
3938.15 2821
3938.74 2908
3939.33 3128
3939.92 3107
3940.52 3021
3941.11 2962
3941.70 3094
3942.29 3113
3942.88 3038
3943.48 3129
3944.07 3235
3944.66 3299
3945.25 3293
3945.85 3318
3946.44 3481
3947.03 3186
3947.62 3222
3948.22 3104
3948.81 3112
3949.40 3260
3949.99 3096
3950.59 3131
3951.18 2965
3951.77 2972
3952.37 2932
3952.96 2963
3953.55 2994
3954.15 2847
3954.74 3011
3955.33 2895
3955.93 3109
3956.52 2912
3957.11 2985
3957.71 2961
3958.30 2916
3958.89 2984
3959.49 2995
3960.08 3005
3960.67 2857
3961.27 2990
3961.86 3124
3962.45 3050
3963.05 2970
3963.64 2980
3964.23 3035
3964.83 3075
3965.42 3102
3966.02 3055
3966.61 3145
3967.20 3468
3967.80 3574
3968.39 3729
3968.99 4089
3969.58 4136
3970.18 4216
3970.77 4124
3971.36 4077
3971.96 4221
3972.55 4081
3973.15 3672
3973.74 3507
3974.34 3524
3974.93 3227
3975.53 3093
3976.12 3169
3976.72 3194
3977.31 3156
3977.91 3006
3978.50 3033
3979.10 3073
3979.69 2976
3980.29 3107
3980.88 3036
3981.48 2997
3982.07 2964
3982.67 3082
3983.26 2916
3983.86 3205
3984.45 2938
3985.05 2860
3985.64 2936
3986.24 2951
3986.83 2897
3987.43 2794
3988.03 2746
3988.62 2787
3989.22 2985
3989.81 3035
3990.41 3112
3991.00 3021
3991.60 3039
3992.20 2941
3992.79 3043
3993.39 2992
3993.98 3120
3994.58 2929
3995.18 2874
3995.77 3073
3996.37 3072
3996.97 3141
3997.56 3154
3998.16 3115
3998.75 3102
3999.35 3323
3999.95 3275
4000.54 3425
4001.14 3462
4001.74 3503
4002.33 3563
4002.93 3462
4003.53 3642
4004.12 3426
4004.72 3477
4005.32 3595
4005.92 3551
4006.51 3676
4007.11 3619
4007.71 3572
4008.30 3483
4008.90 3475
4009.50 3617
4010.10 3435
4010.69 3410
4011.29 3450
4011.89 3421
4012.49 3424
4013.08 3362
4013.68 3560
4014.28 3382
4014.88 3478
4015.47 3518
4016.07 3765
4016.67 3925
4017.27 4020
4017.86 4406
4018.46 4619
4019.06 4751
4019.66 4985
4020.26 4907
4020.85 4883
4021.45 5067
4022.05 4822
4022.65 4627
4023.25 4362
4023.85 4224
4024.44 4267
4025.04 3787
4025.64 3637
4026.24 3591
4026.84 3486
4027.44 3482
4028.03 3566
4028.63 3546
4029.23 3424
4029.83 3361
4030.43 3631
4031.03 3847
4031.63 4120
4032.23 3955
4032.83 3876
4033.42 3843
4034.02 3716
4034.62 3586
4035.22 3623
4035.82 3572
4036.42 3335
4037.02 3384
4037.62 3399
4038.22 3263
4038.82 3407
4039.42 3284
4040.02 3093
4040.62 3110
4041.22 3107
4041.82 3118
4042.41 3133
4043.01 3094
4043.61 3104
4044.21 3144
4044.81 3148
4045.41 3219
4046.01 3281
4046.61 3142
4047.21 3199
4047.81 3281
4048.41 3101
4049.01 3267
4049.61 2994
4050.21 2974
4050.82 3113
4051.42 3106
4052.02 3137
4052.62 2937
4053.22 3114
4053.82 3118
4054.42 3188
4055.02 3196
4055.62 3259
4056.22 3219
4056.82 3273
4057.42 3437
4058.02 3248
4058.62 3095
4059.22 3123
4059.83 3067
4060.43 3014
4061.03 2983
4061.63 3093
4062.23 2844
4062.83 3031
4063.43 2894
4064.03 2872
4064.63 2845
4065.24 2814
4065.84 2884
4066.44 2702
4067.04 2849
4067.64 2860
4068.24 2698
4068.85 2754
4069.45 2850
4070.05 2892
4070.65 2976
4071.25 2938
4071.85 2969
4072.46 2974
4073.06 3154
4073.66 3201
4074.26 3109
4074.86 3015
4075.47 3143
4076.07 3043
4076.67 3133
4077.27 3090
4077.88 3170
4078.48 3110
4079.08 3250
4079.68 3083
4080.29 3148
4080.89 3072
4081.49 2975
4082.09 3208
4082.70 3029
4083.30 3107
4083.90 3317
4084.50 3253
4085.11 3161
4085.71 3441
4086.31 3523
4086.92 3486
4087.52 3645
4088.12 3730
4088.72 3730
4089.33 3614
4089.93 3611
4090.53 3643
4091.14 3364
4091.74 3229
4092.34 3400
4092.95 3708
4093.55 3796
4094.16 3750
4094.76 4056
4095.36 4551
4095.97 5064
4096.57 5379
4097.17 5533
4097.78 5979
4098.38 5932
4098.98 5899
4099.59 5955
4100.19 5811
4100.80 5548
4101.40 5319
4102.00 4789
4102.61 4263
4103.21 3639
4103.82 3590
4104.42 3362
4105.03 3019
4105.63 3086
4106.23 2836
4106.84 2721
4107.44 2630
4108.05 2766
4108.65 2697
4109.26 2634
4109.86 2715
4110.47 2659
4111.07 2617
4111.68 2604
4112.28 2661
4112.89 2462
4113.49 2588
4114.10 2728
4114.70 2758
4115.31 2745
4115.91 2522
4116.52 2617
4117.12 2531
4117.73 2713
4118.33 2483
4118.94 2661
4119.54 2819
4120.15 2703
4120.75 2693
4121.36 2714
4121.97 2739
4122.57 2688
4123.18 2605
4123.78 2712
4124.39 2844
4124.99 2777
4125.60 2938
4126.21 3059
4126.81 3015
4127.42 2869
4128.02 2915
4128.63 3071
4129.24 3047
4129.84 3056
4130.45 3094
4131.05 3082
4131.66 2986
4132.27 3089
4132.87 3121
4133.48 3002
4134.09 2969
4134.69 3010
4135.30 3062
4135.91 2959
4136.51 3135
4137.12 3175
4137.73 3206
4138.33 3115
4138.94 3022
4139.55 2995
4140.15 3131
4140.76 3127
4141.37 3123
4141.97 3066
4142.58 3152
4143.19 2982
4143.80 3092
4144.40 3265
4145.01 3186
4145.62 3028
4146.22 3093
4146.83 3098
4147.44 3145
4148.05 2987
4148.65 2920
4149.26 2904
4149.87 2780
4150.48 2715
4151.09 2903
4151.69 3006
4152.30 2821
4152.91 2708
4153.52 2801
4154.12 2744
4154.73 2648
4155.34 2627
4155.95 2636
4156.56 2588
4157.16 2688
4157.77 2585
4158.38 2521
4158.99 2525
4159.60 2511
4160.21 2554
4160.81 2568
4161.42 2498
4162.03 2453
4162.64 2601
4163.25 2493
4163.86 2527
4164.47 2581
4165.08 2571
4165.68 2622
4166.29 2611
4166.90 2625
4167.51 2676
4168.12 2745
4168.73 2897
4169.34 2814
4169.95 2828
4170.56 2843
4171.16 2720
4171.77 2962
4172.38 2818
4172.99 2733
4173.60 2723
4174.21 2861
4174.82 2775
4175.43 2568
4176.04 2583
4176.65 2701
4177.26 2572
4177.87 2575
4178.48 2580
4179.09 2596
4179.70 2597
4180.31 2578
4180.92 2644
4181.53 2662
4182.14 2560
4182.75 2595
4183.36 2483
4183.97 2481
4184.58 2588
4185.19 2570
4185.80 2613
4186.41 2524
4187.02 2516
4187.63 2489
4188.24 2460
4188.85 2585
4189.46 2555
4190.07 2572
4190.68 2571
4191.29 2533
4191.90 2447
4192.51 2568
4193.13 2568
4193.74 2675
4194.35 2645
4194.96 2825
4195.57 2911
4196.18 3048
4196.79 3130
4197.40 3237
4198.01 3170
4198.62 3321
4199.24 3297
4199.85 3333
4200.46 3404
4201.07 3314
4201.68 3370
4202.29 3357
4202.90 3321
4203.52 3183
4204.13 2792
4204.74 2792
4205.35 2782
4205.96 2933
4206.57 2952
4207.19 2949
4207.80 2918
4208.41 2787
4209.02 2535
4209.63 2697
4210.25 2686
4210.86 2663
4211.47 2662
4212.08 2562
4212.69 2624
4213.31 2573
4213.92 2642
4214.53 2706
4215.14 2796
4215.76 2840
4216.37 2716
4216.98 2594
4217.59 2703
4218.21 3014
4218.82 3021
4219.43 2940
4220.04 3013
4220.66 3091
4221.27 3309
4221.88 3261
4222.50 3448
4223.11 3871
4223.72 4194
4224.33 4314
4224.95 4521
4225.56 4817
4226.17 4843
4226.79 5017
4227.40 5431
4228.01 5323
4228.63 5514
4229.24 5655
4229.85 5547
4230.47 5555
4231.08 5619
4231.69 5547
4232.31 5444
4232.92 5236
4233.54 4978
4234.15 4871
4234.76 4466
4235.38 4093
4235.99 3876
4236.61 3880
4237.22 3672
4237.83 3411
4238.45 3477
4239.06 3346
4239.68 3332
4240.29 3315
4240.90 3149
4241.52 3092
4242.13 2961
4242.75 2876
4243.36 2901
4243.98 2843
4244.59 2803
4245.21 2623
4245.82 2672
4246.43 2570
4247.05 2655
4247.66 2707
4248.28 2677
4248.89 2702
4249.51 2820
4250.12 2736
4250.74 2612
4251.35 2617
4251.97 2738
4252.58 2686
4253.20 2747
4253.81 2785
4254.43 2803
4255.04 2805
4255.66 2772
4256.28 2841
4256.89 2907
4257.51 2995
4258.12 2849
4258.74 2949
4259.35 2895
4259.97 3057
4260.58 3178
4261.20 3083
4261.82 2929
4262.43 3010
4263.05 3115
4263.66 3130
4264.28 3204
4264.90 3183
4265.51 3093
4266.13 3144
4266.74 3075
4267.36 3156
4267.98 3223
4268.59 3352
4269.21 3495
4269.82 3537
4270.44 3605
4271.06 3678
4271.67 3636
4272.29 3714
4272.91 3453
4273.52 3636
4274.14 3560
4274.76 3543
4275.37 3400
4275.99 3306
4276.61 3266
4277.22 2846
4277.84 2825
4278.46 2794
4279.08 2763
4279.69 2637
4280.31 2840
4280.93 2676
4281.54 2631
4282.16 2550
4282.78 2633
4283.40 2652
4284.01 2840
4284.63 2831
4285.25 2857
4285.87 2602
4286.48 2587
4287.10 2717
4287.72 2819
4288.34 2886
4288.95 2908
4289.57 2858
4290.19 3039
4290.81 3084
4291.43 3030
4292.04 3195
4292.66 3111
4293.28 3030
4293.90 2865
4294.52 2789
4295.13 2802
4295.75 2810
4296.37 2726
4296.99 2776
4297.61 2774
4298.23 2818
4298.84 3002
4299.46 3052
4300.08 2959
4300.70 2874
4301.32 2826
4301.94 2699
4302.56 2775
4303.17 2595
4303.79 2620
4304.41 2657
4305.03 2557
4305.65 2584
4306.27 2757
4306.89 2791
4307.51 2785
4308.13 2770
4308.75 2893
4309.36 2867
4309.98 2926
4310.60 2892
4311.22 2973
4311.84 3121
4312.46 3208
4313.08 3256
4313.70 3458
4314.32 3472
4314.94 3500
4315.56 3468
4316.18 3231
4316.80 3132
4317.42 3054
4318.04 2985
4318.66 2736
4319.28 2854
4319.90 2839
4320.52 2664
4321.14 2672
4321.76 2584
4322.38 2685
4323.00 2672
4323.62 2738
4324.24 2681
4324.86 2570
4325.48 2708
4326.10 2772
4326.72 2793
4327.34 2841
4327.96 2758
4328.58 2882
4329.20 2828
4329.82 2847
4330.44 2870
4331.07 2986
4331.69 3138
4332.31 2791
4332.93 2843
4333.55 2659
4334.17 2790
4334.79 2762
4335.41 2717
4336.03 2945
4336.65 3055
4337.28 3034
4337.90 3186
4338.52 3124
4339.14 3373
4339.76 3586
4340.38 3891
4341.00 3903
4341.63 3963
4342.25 4064
4342.87 3955
4343.49 3854
4344.11 3604
4344.73 3560
4345.36 3678
4345.98 3790
4346.60 3804
4347.22 3780
4347.84 3993
4348.47 4194
4349.09 4382
4349.71 4453
4350.33 4572
4350.95 4570
4351.58 4551
4352.20 4329
4352.82 3783
4353.44 3843
4354.07 3562
4354.69 3393
4355.31 3285
4355.93 3055
4356.56 3061
4357.18 3273
4357.80 3012
4358.42 2817
4359.05 2840
4359.67 2947
4360.29 3013
4360.92 3048
4361.54 3046
4362.16 3046
4362.78 3164
4363.41 2937
4364.03 2774
4364.65 2923
4365.28 3047
4365.90 2873
4366.52 2988
4367.15 2819
4367.77 2822
4368.39 2889
4369.02 3019
4369.64 3217
4370.26 3176
4370.89 3031
4371.51 2893
4372.14 2771
4372.76 2604
4373.38 2565
4374.01 2551
4374.63 2802
4375.25 2834
4375.88 2772
4376.50 2730
4377.13 2746
4377.75 2703
4378.37 2787
4379.00 2821
4379.62 2636
4380.25 2862
4380.87 2810
4381.50 2718
4382.12 2761
4382.75 2926
4383.37 2996
4383.99 2903
4384.62 3060
4385.24 3189
4385.87 3130
4386.49 3170
4387.12 3331
4387.74 3479
4388.37 3656
4388.99 3482
4389.62 3753
4390.24 4245
4390.87 4246
4391.49 4321
4392.12 4645
4392.74 5118
4393.37 5460
4393.99 5693
4394.62 5912
4395.24 5912
4395.87 5945
4396.49 5688
4397.12 5203
4397.75 4610
4398.37 4421
4399.00 4191
4399.62 3887
4400.25 3547
4400.87 3535
4401.50 3383
4402.13 3326
4402.75 3326
4403.38 3448
4404.00 3491
4404.63 3595
4405.26 3669
4405.88 3411
4406.51 3391
4407.13 3530
4407.76 3485
4408.39 3462
4409.01 3265
4409.64 3195
4410.27 3400
4410.89 3509
4411.52 3362
4412.15 3221
4412.77 3135
4413.40 3200
4414.03 3109
4414.65 3098
4415.28 3090
4415.91 3164
4416.53 3000
4417.16 2956
4417.79 2817
4418.41 2942
4419.04 3019
4419.67 2902
4420.30 2851
4420.92 2900
4421.55 2909
4422.18 2956
4422.80 2785
4423.43 2683
4424.06 2595
4424.69 2605
4425.31 2618
4425.94 2620
4426.57 2693
4427.20 2736
4427.82 2638
4428.45 2510
4429.08 2552
4429.71 2465
4430.34 2365
4430.96 2529
4431.59 2594
4432.22 2384
4432.85 2437
4433.48 2460
4434.10 2504
4434.73 2595
4435.36 2516
4435.99 2388
4436.62 2445
4437.25 2407
4437.87 2401
4438.50 2306
4439.13 2336
4439.76 2525
4440.39 2471
4441.02 2642
4441.64 2620
4442.27 2698
4442.90 2695
4443.53 2634
4444.16 2644
4444.79 2434
4445.42 2433
4446.05 2545
4446.68 2502
4447.30 2507
4447.93 2420
4448.56 2458
4449.19 2509
4449.82 2467
4450.45 2406
4451.08 2331
4451.71 2319
4452.34 2338
4452.97 2349
4453.60 2373
4454.23 2414
4454.86 2510
4455.49 2572
4456.12 2546
4456.75 2364
4457.38 2514
4458.01 2720
4458.64 2598
4459.27 2655
4459.90 2549
4460.53 2623
4461.16 2594
4461.79 2386
4462.42 2396
4463.05 2396
4463.68 2466
4464.31 2575
4464.94 2346
4465.57 2390
4466.20 2220
4466.83 2294
4467.46 2388
4468.09 2263
4468.72 2306
4469.35 2434
4469.98 2382
4470.61 2337
4471.24 2221
4471.87 2217
4472.50 2311
4473.13 2305
4473.77 2317
4474.40 2279
4475.03 2235
4475.66 2321
4476.29 2386
4476.92 2180
4477.55 2230
4478.18 2291
4478.82 2199
4479.45 2264
4480.08 2268
4480.71 2250
4481.34 2251
4481.97 2347
4482.60 2187
4483.24 2397
4483.87 2414
4484.50 2341
4485.13 2480
4485.76 2308
4486.39 2274
4487.03 2423
4487.66 2504
4488.29 2404
4488.92 2455
4489.55 2319
4490.19 2359
4490.82 2366
4491.45 2277
4492.08 2415
4492.71 2460
4493.35 2519
4493.98 2272
4494.61 2344
4495.24 2548
4495.88 2476
4496.51 2411
4497.14 2371
4497.77 2503
4498.41 2549
4499.04 2607
4499.67 2482
4500.31 2536
4500.94 2365
4501.57 2510
4502.20 2650
4502.84 2718
4503.47 2940
4504.10 3092
4504.74 3068
4505.37 2866
4506.00 2983
4506.64 3273
4507.27 3167
4507.90 3255
4508.54 3060
4509.17 3115
4509.80 3074
4510.44 2932
4511.07 2779
4511.70 2615
4512.34 2655
4512.97 2612
4513.60 2636
4514.24 2553
4514.87 2645
4515.51 2879
4516.14 2805
4516.77 2868
4517.41 2863
4518.04 2830
4518.68 3130
4519.31 3245
4519.94 3048
4520.58 2943
4521.21 3034
4521.85 2953
4522.48 2786
4523.12 2730
4523.75 2636
4524.39 2615
4525.02 2805
4525.65 2805
4526.29 2649
4526.92 2688
4527.56 2898
4528.19 2809
4528.83 2752
4529.46 3117
4530.10 3373
4530.73 3655
4531.37 4247
4532.00 4690
4532.64 5226
4533.27 5623
4533.91 6181
4534.54 6627
4535.18 6870
4535.81 7326
4536.45 7363
4537.09 6988
4537.72 6355
4538.36 5648
4538.99 5311
4539.63 4702
4540.26 3970
4540.90 3538
4541.53 3311
4542.17 3087
4542.81 2986
4543.44 2813
4544.08 2658
4544.71 2588
4545.35 2552
4545.99 2651
4546.62 2501
4547.26 2547
4547.89 2440
4548.53 2503
4549.17 2413
4549.80 2442
4550.44 2452
4551.08 2344
4551.71 2235
4552.35 2278
4552.98 2370
4553.62 2533
4554.26 2460
4554.89 2568
4555.53 2619
4556.17 2704
4556.80 2743
4557.44 2608
4558.08 2803
4558.72 2695
4559.35 2800
4559.99 2665
4560.63 2647
4561.26 2604
4561.90 2609
4562.54 2538
4563.17 2636
4563.81 2586
4564.45 2635
4565.09 2499
4565.72 2586
4566.36 2657
4567.00 2665
4567.64 2785
4568.27 2820
4568.91 2770
4569.55 2702
4570.19 2800
4570.82 2814
4571.46 2732
4572.10 2842
4572.74 2920
4573.38 2814
4574.01 2895
4574.65 2724
4575.29 2675
4575.93 2610
4576.57 2401
4577.20 2594
4577.84 2491
4578.48 2314
4579.12 2383
4579.76 2470
4580.40 2342
4581.04 2290
4581.67 2247
4582.31 2291
4582.95 2166
4583.59 2283
4584.23 2352
4584.87 2333
4585.51 2276
4586.14 2323
4586.78 2545
4587.42 2439
4588.06 2383
4588.70 2315
4589.34 2298
4589.98 2151
4590.62 2344
4591.26 2511
4591.90 2498
4592.54 2485
4593.17 2645
4593.81 2665
4594.45 2516
4595.09 2494
4595.73 2659
4596.37 2564
4597.01 2493
4597.65 2568
4598.29 2341
4598.93 2387
4599.57 2353
4600.21 2465
4600.85 2363
4601.49 2288
4602.13 2267
4602.77 2256
4603.41 2233
4604.05 2291
4604.69 2489
4605.33 2481
4605.97 2401
4606.61 2465
4607.25 2519
4607.89 2546
4608.53 2574
4609.17 2653
4609.81 2579
4610.45 2666
4611.09 2670
4611.73 2743
4612.38 2729
4613.02 2492
4613.66 2693
4614.30 2715
4614.94 2515
4615.58 2408
4616.22 2553
4616.86 2606
4617.50 2356
4618.14 2368
4618.78 2384
4619.43 2269
4620.07 2346
4620.71 2518
4621.35 2273
4621.99 2332
4622.63 2376
4623.27 2316
4623.91 2303
4624.56 2331
4625.20 2214
4625.84 2166
4626.48 2179
4627.12 2130
4627.76 2091
4628.41 2172
4629.05 2159
4629.69 2052
4630.33 2097
4630.97 2096
4631.62 2232
4632.26 2211
4632.90 2110
4633.54 2107
4634.18 2234
4634.83 2322
4635.47 2356
4636.11 2202
4636.75 2159
4637.40 2307
4638.04 2313
4638.68 2463
4639.32 2561
4639.97 2587
4640.61 2475
4641.25 2629
4641.89 2676
4642.54 2618
4643.18 2618
4643.82 2738
4644.46 2710
4645.11 2647
4645.75 2547
4646.39 2416
4647.04 2349
4647.68 2362
4648.32 2285
4648.97 2283
4649.61 2208
4650.25 2169
4650.90 2154
4651.54 2325
4652.18 2380
4652.83 2168
4653.47 2268
4654.11 2434
4654.76 2436
4655.40 2520
4656.04 2623
4656.69 2619
4657.33 2544
4657.98 2480
4658.62 2370
4659.26 2363
4659.91 2170
4660.55 2209
4661.20 2214
4661.84 2167
4662.48 2031
4663.13 2130
4663.77 2017
4664.42 2091
4665.06 2112
4665.71 2075
4666.35 2022
4666.99 1964
4667.64 1977
4668.28 2060
4668.93 2100
4669.57 2067
4670.22 1992
4670.86 2035
4671.51 2164
4672.15 1973
4672.80 1977
4673.44 1974
4674.09 2127
4674.73 2093
4675.38 1984
4676.02 1997
4676.67 1991
4677.31 2048
4677.96 2001
4678.60 2072
4679.25 2006
4679.89 2031
4680.54 2037
4681.18 1952
4681.83 2040
4682.47 2007
4683.12 2175
4683.77 2220
4684.41 2019
4685.06 1977
4685.70 1935
4686.35 1926
4686.99 2016
4687.64 2010
4688.29 1865
4688.93 2192
4689.58 2218
4690.22 2152
4690.87 1936
4691.52 2024
4692.16 2024
4692.81 2091
4693.45 1956
4694.10 2011
4694.75 2038
4695.39 2088
4696.04 1918
4696.69 2038
4697.33 2021
4697.98 2182
4698.63 2154
4699.27 2073
4699.92 2039
4700.57 2057
4701.21 2232
4701.86 2198
4702.51 2213
4703.15 2154
4703.80 2168
4704.45 2215
4705.10 2216
4705.74 2134
4706.39 2031
4707.04 2043
4707.68 1982
4708.33 1893
4708.98 1951
4709.63 2025
4710.27 2133
4710.92 2215
4711.57 2227
4712.22 2197
4712.86 2358
4713.51 2270
4714.16 2080
4714.81 2180
4715.45 2098
4716.10 2177
4716.75 2161
4717.40 2238
4718.05 2140
4718.69 2247
4719.34 2060
4719.99 1935
4720.64 2017
4721.29 2173
4721.94 2033
4722.58 2106
4723.23 2168
4723.88 2212
4724.53 2242
4725.18 2391
4725.83 2196
4726.47 2142
4727.12 2254
4727.77 2388
4728.42 2424
4729.07 2404
4729.72 2497
4730.37 2599
4731.02 2443
4731.66 2381
4732.31 2424
4732.96 2346
4733.61 2245
4734.26 2128
4734.91 2049
4735.56 2166
4736.21 2098
4736.86 2009
4737.51 1969
4738.16 2124
4738.81 2131
4739.45 2045
4740.10 2194
4740.75 2300
4741.40 2215
4742.05 2442
4742.70 2216
4743.35 2378
4744.00 2390
4744.65 2306
4745.30 2373
4745.95 2354
4746.60 2405
4747.25 2226
4747.90 2235
4748.55 2174
4749.20 2168
4749.85 2156
4750.50 2081
4751.15 2262
4751.80 2228
4752.45 2282
4753.10 2265
4753.75 2283
4754.40 2437
4755.05 2689
4755.71 2718
4756.36 2635
4757.01 2720
4757.66 2783
4758.31 2681
4758.96 2701
4759.61 2513
4760.26 2485
4760.91 2360
4761.56 2268
4762.21 2426
4762.86 2439
4763.52 2330
4764.17 2306
4764.82 2216
4765.47 2053
4766.12 2050
4766.77 2207
4767.42 2306
4768.07 2121
4768.73 2184
4769.38 2184
4770.03 2172
4770.68 2160
4771.33 2185
4771.98 2006
4772.64 1946
4773.29 2019
4773.94 2044
4774.59 2056
4775.24 2215
4775.89 2146
4776.55 2141
4777.20 2056
4777.85 1980
4778.50 1917
4779.15 1925
4779.81 2012
4780.46 1822
4781.11 2035
4781.76 2038
4782.42 1973
4783.07 1977
4783.72 1919
4784.37 2111
4785.03 2200
4785.68 2085
4786.33 2027
4786.98 1963
4787.64 2051
4788.29 1912
4788.94 2031
4789.60 2055
4790.25 1974
4790.90 1991
4791.55 2024
4792.21 2022
4792.86 2093
4793.51 2020
4794.17 2049
4794.82 2096
4795.47 2149
4796.13 2066
4796.78 2059
4797.43 2083
4798.09 2185
4798.74 2118
4799.39 2052
4800.05 2093
4800.70 2066
4801.36 2088
4802.01 2121
4802.66 2147
4803.32 2269
4803.97 2182
4804.62 1996
4805.28 2110
4805.93 2195
4806.59 2165
4807.24 2187
4807.89 2121
4808.55 1945
4809.20 2045
4809.86 2027
4810.51 2183
4811.17 2016
4811.82 1998
4812.47 2115
4813.13 2069
4813.78 1990
4814.44 2047
4815.09 1934
4815.75 2044
4816.40 2235
4817.06 2196
4817.71 2233
4818.37 2297
4819.02 2312
4819.68 2470
4820.33 2412
4820.99 2447
4821.64 2703
4822.30 2605
4822.95 2696
4823.61 2786
4824.26 2636
4824.92 2569
4825.57 2536
4826.23 2633
4826.88 2549
4827.54 2461
4828.19 2429
4828.85 2567
4829.51 2479
4830.16 2501
4830.82 2316
4831.47 2418
4832.13 2335
4832.78 2470
4833.44 2327
4834.10 2379
4834.75 2438
4835.41 2625
4836.06 2564
4836.72 2554
4837.38 2586
4838.03 2717
4838.69 2916
4839.34 3066
4840.00 3014
4840.66 3225
4841.31 3129
4841.97 3187
4842.63 3133
4843.28 3202
4843.94 3139
4844.60 2995
4845.25 2921
4845.91 2723
4846.57 2806
4847.22 2716
4847.88 2702
4848.54 2727
4849.19 2824
4849.85 2722
4850.51 2716
4851.17 2851
4851.82 3054
4852.48 3237
4853.14 3135
4853.79 3255
4854.45 3156
4855.11 3226
4855.77 3257
4856.42 3076
4857.08 3208
4857.74 3247
4858.40 2963
4859.05 3093
4859.71 3143
4860.37 3269
4861.03 3345
4861.68 3410
4862.34 3379
4863.00 3416
4863.66 3470
4864.32 3446
4864.97 3390
4865.63 3263
4866.29 3143
4866.95 3041
4867.61 3062
4868.26 3254
4868.92 3220
4869.58 3166
4870.24 3296
4870.90 3364
4871.56 3380
4872.21 3262
4872.87 3205
4873.53 3053
4874.19 3046
4874.85 3021
4875.51 2938
4876.17 2993
4876.83 2866
4877.48 2994
4878.14 2907
4878.80 2938
4879.46 3031
4880.12 2929
4880.78 2877
4881.44 2792
4882.10 2732
4882.76 2969
4883.42 2893
4884.08 2795
4884.73 2806
4885.39 2656
4886.05 2655
4886.71 2656
4887.37 2586
4888.03 2465
4888.69 2498
4889.35 2389
4890.01 2498
4890.67 2398
4891.33 2495
4891.99 2512
4892.65 2458
4893.31 2398
4893.97 2453
4894.63 2390
4895.29 2328
4895.95 2337
4896.61 2421
4897.27 2338
4897.93 2300
4898.59 2317
4899.25 2263
4899.91 2291
4900.57 2268
4901.23 2190
4901.89 2111
4902.55 2149
4903.21 2163
4903.88 2150
4904.54 2133
4905.20 2271
4905.86 2128
4906.52 2058
4907.18 2146
4907.84 2035
4908.50 2088
4909.16 2120
4909.82 2181
4910.48 2113
4911.15 2072
4911.81 2039
4912.47 2166
4913.13 2056
4913.79 2071
4914.45 2157
4915.11 2108
4915.77 2072
4916.44 2165
4917.10 2052
4917.76 1968
4918.42 1953
4919.08 2069
4919.74 2084
4920.41 1962
4921.07 1884
4921.73 1910
4922.39 1974
4923.05 1989
4923.72 2009
4924.38 1928
4925.04 1943
4925.70 1868
4926.36 1987
4927.03 1984
4927.69 1968
4928.35 1947
4929.01 1941
4929.67 1956
4930.34 2025
4931.00 1970
4931.66 1871
4932.32 1887
4932.99 2070
4933.65 2004
4934.31 1990
4934.98 1962
4935.64 2013
4936.30 2009
4936.96 2001
4937.63 2194
4938.29 2120
4938.95 2059
4939.62 1945
4940.28 2016
4940.94 2010
4941.61 1975
4942.27 1822
4942.93 1870
4943.60 2024
4944.26 2126
4944.92 2154
4945.59 2165
4946.25 2016
4946.91 2027
4947.58 2065
4948.24 2107
4948.90 1991
4949.57 1924
4950.23 1932
4950.89 1898
4951.56 1927
4952.22 1970
4952.89 1928
4953.55 1953
4954.21 1914
4954.88 2009
4955.54 2014
4956.21 1992
4956.87 2012
4957.53 1961
4958.20 1961
4958.86 1968
4959.53 1908
4960.19 1939
4960.86 2001
4961.52 1875
4962.19 1854
4962.85 1924
4963.52 1982
4964.18 1955
4964.84 2048
4965.51 2002
4966.17 2034
4966.84 2074
4967.50 2091
4968.17 2190
4968.83 2158
4969.50 2048
4970.16 2113
4970.83 1987
4971.49 2018
4972.16 1968
4972.82 1926
4973.49 1971
4974.16 1978
4974.82 1924
4975.49 1982
4976.15 1987
4976.82 1996
4977.48 1933
4978.15 2053
4978.81 1984
4979.48 1969
4980.15 2126
4980.81 2124
4981.48 2157
4982.14 2121
4982.81 2314
4983.48 2361
4984.14 2193
4984.81 2234
4985.47 2361
4986.14 2251
4986.81 2258
4987.47 2419
4988.14 2536
4988.80 2843
4989.47 3118
4990.14 3403
4990.80 3735
4991.47 3943
4992.14 4118
4992.80 4525
4993.47 4583
4994.14 4501
4994.80 4243
4995.47 4093
4996.14 4051
4996.80 3679
4997.47 3324
4998.14 2866
4998.81 2603
4999.47 2449
5000.14 2296
5000.81 2231
5001.47 2087
5002.14 2189
5002.81 2190
5003.48 2055
5004.14 2037
5004.81 1904
5005.48 2123
5006.15 2142
5006.81 1967
5007.48 1917
5008.15 2005
5008.82 2028
5009.48 1979
5010.15 1850
5010.82 1994
5011.49 2011
5012.16 2021
5012.82 1960
5013.49 2040
5014.16 2068
5014.83 2009
5015.50 2120
5016.16 2152
5016.83 2129
5017.50 2136
5018.17 2143
5018.84 2244
5019.50 2292
5020.17 2324
5020.84 2444
5021.51 2515
5022.18 2477
5022.85 2517
5023.52 2655
5024.19 2734
5024.85 2917
5025.52 3168
5026.19 3313
5026.86 3298
5027.53 3176
5028.20 2983
5028.87 3056
5029.54 2842
5030.21 2812
5030.87 2872
5031.54 2852
5032.21 2747
5032.88 2534
5033.55 2429
5034.22 2371
5034.89 2462
5035.56 2467
5036.23 2521
5036.90 2417
5037.57 2260
5038.24 2185
5038.91 2181
5039.58 2256
5040.25 2303
5040.92 2302
5041.59 2398
5042.26 2291
5042.93 2458
5043.60 2394
5044.27 2591
5044.94 2710
5045.61 2774
5046.28 2926
5046.95 2935
5047.62 3065
5048.29 3074
5048.96 2985
5049.63 2960
5050.30 2874
5050.97 2707
5051.64 2741
5052.31 2515
5052.98 2373
5053.65 2289
5054.32 2304
5054.99 2212
5055.66 2179
5056.34 2206
5057.01 2139
5057.68 2063
5058.35 2085
5059.02 2124
5059.69 2226
5060.36 2136
5061.03 2163
5061.70 2148
5062.38 2140
5063.05 2332
5063.72 2277
5064.39 2298
5065.06 2244
5065.73 2206
5066.40 2224
5067.08 2165
5067.75 2073
5068.42 2060
5069.09 2084
5069.76 2000
5070.43 2180
5071.11 2085
5071.78 2188
5072.45 2152
5073.12 2091
5073.79 2150
5074.47 2282
5075.14 2098
5075.81 2100
5076.48 2090
5077.15 1971
5077.83 2107
5078.50 2114
5079.17 2023
5079.84 2169
5080.52 2169
5081.19 1941
5081.86 2100
5082.53 2098
5083.21 2245
5083.88 2142
5084.55 2211
5085.22 2275
5085.90 2263
5086.57 2216
5087.24 2247
5087.92 2180
5088.59 2159
5089.26 2244
5089.93 2144
5090.61 2087
5091.28 2090
5091.95 2191
5092.63 2148
5093.30 2235
5093.97 2335
5094.65 2498
5095.32 2514
5095.99 2475
5096.67 2337
5097.34 2397
5098.02 2491
5098.69 2283
5099.36 2177
5100.04 2218
5100.71 2130
5101.38 2006
5102.06 2030
5102.73 1980
5103.41 2005
5104.08 1957
5104.75 1977
5105.43 1969
5106.10 2046
5106.78 2071
5107.45 2164
5108.12 2122
5108.80 2132
5109.47 2150
5110.15 2169
5110.82 2082
5111.50 2115
5112.17 2049
5112.85 2147
5113.52 2147
5114.20 2141
5114.87 2142
5115.54 2146
5116.22 2049
5116.89 2114
5117.57 1982
5118.24 2079
5118.92 2180
5119.59 2122
5120.27 2081
5120.94 2145
5121.62 2090
5122.30 2118
5122.97 2167
5123.65 2003
5124.32 1956
5125.00 1984
5125.67 2019
5126.35 1967
5127.02 2089
5127.70 2044
5128.37 2020
5129.05 2053
5129.73 2049
5130.40 1919
5131.08 2002
5131.75 1894
5132.43 1875
5133.10 1909
5133.78 1992
5134.46 1929
5135.13 2060
5135.81 2066
5136.49 1994
5137.16 2114
5137.84 2194
5138.51 2058
5139.19 2027
5139.87 2002
5140.54 1970
5141.22 2112
5141.90 2081
5142.57 1960
5143.25 2161
5143.93 2195
5144.60 2164
5145.28 1974
5145.96 2220
5146.63 2121
5147.31 2038
5147.99 1918
5148.66 1922
5149.34 1871
5150.02 1911
5150.69 1976
5151.37 1813
5152.05 1859
5152.73 1945
5153.40 1950
5154.08 1848
5154.76 1787
5155.44 1751
5156.11 1802
5156.79 1826
5157.47 1808
5158.15 1828
5158.82 1877
5159.50 1783
5160.18 1770
5160.86 1792
5161.53 1744
5162.21 1734
5162.89 1705
5163.57 1895
5164.25 1924
5164.92 1796
5165.60 1819
5166.28 1827
5166.96 1833
5167.64 1820
5168.31 1818
5168.99 1761
5169.67 1668
5170.35 1707
5171.03 1803
5171.71 1768
5172.39 1808
5173.06 1897
5173.74 1766
5174.42 1811
5175.10 1755
5175.78 1719
5176.46 1703
5177.14 1735
5177.82 1785
5178.49 1771
5179.17 1917
5179.85 1910
5180.53 1748
5181.21 1778
5181.89 1920
5182.57 1893
5183.25 1925
5183.93 1885
5184.61 1805
5185.29 1874
5185.97 1848
5186.64 1738
5187.32 1868
5188.00 1789
5188.68 1648
5189.36 1688
5190.04 1721
5190.72 1821
5191.40 1811
5192.08 1782
5192.76 1859
5193.44 1756
5194.12 1799
5194.80 1664
5195.48 1840
5196.16 1769
5196.84 1729
5197.52 1687
5198.20 1875
5198.88 1881
5199.56 1873
5200.24 1687
5200.92 1727
5201.60 1856
5202.28 1784
5202.96 1883
5203.65 1922
5204.33 1765
5205.01 1805
5205.69 1903
5206.37 1995
5207.05 1879
5207.73 2003
5208.41 1791
5209.09 1912
5209.77 1928
5210.45 1952
5211.13 1904
5211.82 1886
5212.50 1976
5213.18 1954
5213.86 1965
5214.54 1996
5215.22 1958
5215.90 2015
5216.58 1980
5217.27 2011
5217.95 2067
5218.63 1984
5219.31 1981
5219.99 1974
5220.67 1915
5221.36 1868
5222.04 1975
5222.72 2008
5223.40 1922
5224.08 1931
5224.77 1915
5225.45 2020
5226.13 1953
5226.81 1882
5227.49 1831
5228.18 1868
5228.86 1990
5229.54 1848
5230.22 1728
5230.91 1827
5231.59 1871
5232.27 1938
5232.95 1844
5233.63 1935
5234.32 1840
5235.00 1824
5235.68 1911
5236.37 1888
5237.05 2016
5237.73 2032
5238.41 1913
5239.10 2030
5239.78 2061
5240.46 1937
5241.15 2029
5241.83 2168
5242.51 2269
5243.20 2177
5243.88 2198
5244.56 2057
5245.24 2151
5245.93 2029
5246.61 2078
5247.29 2059
5247.98 2032
5248.66 2138
5249.35 2172
5250.03 2362
5250.71 2456
5251.40 2561
5252.08 2386
5252.76 2400
5253.45 2532
5254.13 2526
5254.82 2365
5255.50 2298
5256.18 2209
5256.87 2355
5257.55 2201
5258.24 1965
5258.92 1901
5259.60 1906
5260.29 1951
5260.97 1938
5261.66 1964
5262.34 2040
5263.03 1955
5263.71 1951
5264.40 1964
5265.08 2035
5265.76 1918
5266.45 2039
5267.13 2048
5267.82 2092
5268.50 2159
5269.19 2061
5269.87 2187
5270.56 1959
5271.24 1928
5271.93 1950
5272.61 1934
5273.30 1988
5273.98 2078
5274.67 2155
5275.35 2108
5276.04 2085
5276.72 1928
5277.41 2039
5278.10 1998
5278.78 1949
5279.47 2026
5280.15 2037
5280.84 1885
5281.52 2022
5282.21 2249
5282.89 2242
5283.58 2232
5284.27 2217
5284.95 2240
5285.64 2317
5286.32 2195
5287.01 2301
5287.70 2324
5288.38 2284
5289.07 2210
5289.75 2200
5290.44 2282
5291.13 2202
5291.81 2152
5292.50 2206
5293.19 2155
5293.87 2226
5294.56 2186
5295.25 2310
5295.93 2244
5296.62 2191
5297.31 2191
5297.99 2224
5298.68 2269
5299.37 2295
5300.05 2593
5300.74 2697
5301.43 2943
5302.11 3048
5302.80 3333
5303.49 3573
5304.18 3872
5304.86 4110
5305.55 4291
5306.24 4554
5306.92 4240
5307.61 4061
5308.30 3803
5308.99 3394
5309.67 2903
5310.36 2813
5311.05 2669
5311.74 2575
5312.42 2450
5313.11 2290
5313.80 2264
5314.49 2315
5315.18 2173
5315.86 2044
5316.55 2107
5317.24 2084
5317.93 2062
5318.62 2011
5319.30 2065
5319.99 2057
5320.68 2013
5321.37 2098
5322.06 2061
5322.74 2036
5323.43 2212
5324.12 2145
5324.81 2111
5325.50 2212
5326.19 2221
5326.88 2202
5327.56 2054
5328.25 2136
5328.94 2154
5329.63 2261
5330.32 2221
5331.01 2240
5331.70 2173
5332.39 2360
5333.07 2408
5333.76 2420
5334.45 2564
5335.14 2374
5335.83 2331
5336.52 2290
5337.21 2382
5337.90 2388
5338.59 2549
5339.28 2528
5339.97 2482
5340.66 2345
5341.35 2510
5342.04 2541
5342.73 2458
5343.42 2581
5344.10 2517
5344.79 2662
5345.48 2667
5346.17 2511
5346.86 2669
5347.55 2637
5348.24 2854
5348.93 2738
5349.62 2960
5350.31 3144
5351.00 3212
5351.69 3373
5352.39 3812
5353.08 3926
5353.77 4300
5354.46 4603
5355.15 4962
5355.84 5051
5356.53 4492
5357.22 4218
5357.91 4013
5358.60 3707
5359.29 3328
5359.98 2985
5360.67 2781
5361.36 2567
5362.05 2508
5362.74 2391
5363.44 2184
5364.13 2347
5364.82 2351
5365.51 2183
5366.20 2180
5366.89 2369
5367.58 2381
5368.27 2300
5368.96 2196
5369.66 2169
5370.35 2017
5371.04 2098
5371.73 2158
5372.42 2119
5373.11 2007
5373.81 1967
5374.50 1972
5375.19 2066
5375.88 2037
5376.57 1990
5377.26 1992
5377.96 2055
5378.65 2049
5379.34 2173
5380.03 2189
5380.72 2225
5381.42 2173
5382.11 2239
5382.80 2106
5383.49 2089
5384.18 2082
5384.88 2093
5385.57 2196
5386.26 2047
5386.95 2023
5387.65 2211
5388.34 2099
5389.03 1937
5389.72 1937
5390.42 2074
5391.11 2179
5391.80 2386
5392.50 2295
5393.19 2168
5393.88 2089
5394.57 2136
5395.27 2242
5395.96 2266
5396.65 2128
5397.35 2097
5398.04 2129
5398.73 2125
5399.43 2061
5400.12 2041
5400.81 2124
5401.51 2008
5402.20 1953
5402.89 2009
5403.59 1910
5404.28 1987
5404.97 2041
5405.67 1931
5406.36 1929
5407.06 1970
5407.75 1918
5408.44 1928
5409.14 2023
5409.83 1901
5410.53 1979
5411.22 1902
5411.91 1914
5412.61 1933
5413.30 1770
5414.00 1817
5414.69 2055
5415.38 1920
5416.08 1945
5416.77 1830
5417.47 1857
5418.16 1848
5418.86 1905
5419.55 1775
5420.25 1905
5420.94 1994
5421.64 1972
5422.33 1869
5423.03 1924
5423.72 2017
5424.41 1929
5425.11 1937
5425.80 1889
5426.50 1959
5427.19 1991
5427.89 2108
5428.59 1988
5429.28 1830
5429.98 1818
5430.67 1923
5431.37 1912
5432.06 1878
5432.76 1903
5433.45 1909
5434.15 1984
5434.84 1934
5435.54 1863
5436.23 1892
5436.93 1993
5437.63 1935
5438.32 2066
5439.02 1973
5439.71 2070
5440.41 2184
5441.11 2125
5441.80 2071
5442.50 1989
5443.19 1993
5443.89 1941
5444.59 2117
5445.28 2135
5445.98 2106
5446.68 2074
5447.37 2239
5448.07 2336
5448.76 2287
5449.46 2397
5450.16 2468
5450.85 2439
5451.55 2590
5452.25 2561
5452.94 2705
5453.64 2678
5454.34 2589
5455.03 2522
5455.73 2377
5456.43 2359
5457.13 2344
5457.82 2376
5458.52 2252
5459.22 2266
5459.91 2342
5460.61 2359
5461.31 2301
5462.01 2338
5462.70 2359
5463.40 2415
5464.10 2459
5464.80 2697
5465.49 2601
5466.19 2686
5466.89 2888
5467.59 2864
5468.28 3120
5468.98 3031
5469.68 2966
5470.38 3102
5471.07 2838
5471.77 2779
5472.47 2788
5473.17 2863
5473.87 2694
5474.56 2648
5475.26 2649
5475.96 2513
5476.66 2430
5477.36 2638
5478.06 2581
5478.75 2553
5479.45 2645
5480.15 2663
5480.85 2762
5481.55 2727
5482.25 2848
5482.95 2923
5483.64 3010
5484.34 3203
5485.04 3153
5485.74 3125
5486.44 3088
5487.14 2769
5487.84 2853
5488.54 2890
5489.23 2847
5489.93 2632
5490.63 2734
5491.33 2821
5492.03 2709
5492.73 2627
5493.43 2802
5494.13 2742
5494.83 2853
5495.53 2859
5496.23 2804
5496.93 2950
5497.63 2772
5498.33 2896
5499.03 3097
5499.73 3126
5500.43 3231
5501.13 3361
5501.83 3510
5502.53 3758
5503.23 3989
5503.93 4284
5504.63 4537
5505.33 4455
5506.03 4554
5506.73 4292
5507.43 4359
5508.13 4062
5508.83 4178
5509.53 4283
5510.23 3976
5510.93 4035
5511.63 4318
5512.33 4288
5513.03 4518
5513.73 4358
5514.43 4419
5515.13 4467
5515.83 4557
5516.53 4892
5517.23 5145
5517.93 5155
5518.64 5085
5519.34 4910
5520.04 4620
5520.74 4521
5521.44 4172
5522.14 3728
5522.84 3450
5523.54 3407
5524.24 3390
5524.95 3157
5525.65 3110
5526.35 3136
5527.05 2919
5527.75 2698
5528.45 2683
5529.15 2639
5529.86 2526
5530.56 2631
5531.26 2555
5531.96 2421
5532.66 2239
5533.36 2216
5534.07 2355
5534.77 2291
5535.47 2303
5536.17 2352
5536.87 2345
5537.58 2431
5538.28 2530
5538.98 2525
5539.68 2506
5540.39 2544
5541.09 2391
5541.79 2392
5542.49 2351
5543.20 2431
5543.90 2335
5544.60 2304
5545.30 2242
5546.01 2272
5546.71 2293
5547.41 2296
5548.11 2410
5548.82 2327
5549.52 2353
5550.22 2423
5550.93 2260
5551.63 2331
5552.33 2348
5553.03 2392
5553.74 2497
5554.44 2417
5555.14 2459
5555.85 2443
5556.55 2392
5557.25 2294
5557.96 2355
5558.66 2337
5559.36 2259
5560.07 2282
5560.77 2287
5561.48 2275
5562.18 2252
5562.88 2203
5563.59 2186
5564.29 2250
5564.99 2285
5565.70 2355
5566.40 2294
5567.11 2268
5567.81 2246
5568.51 2128
5569.22 2152
5569.92 2317
5570.63 2127
5571.33 2131
5572.04 2175
5572.74 2094
5573.44 2127
5574.15 2205
5574.85 2183
5575.56 2111
5576.26 2120
5576.97 2113
5577.67 2078
5578.38 2101
5579.08 2192
5579.79 2129
5580.49 2019
5581.20 2096
5581.90 2093
5582.61 2020
5583.31 1958
5584.02 1974
5584.72 1974
5585.43 2087
5586.13 2018
5586.84 1919
5587.54 1924
5588.25 1969
5588.95 2045
5589.66 1950
5590.36 1881
5591.07 2069
5591.77 2097
5592.48 1951
5593.19 1894
5593.89 1910
5594.60 1804
5595.30 1958
5596.01 2083
5596.71 1904
5597.42 2037
5598.13 2086
5598.83 1982
5599.54 2010
5600.24 1904
5600.95 1781
5601.66 1936
5602.36 1923
5603.07 1903
5603.78 1846
5604.48 1920
5605.19 1861
5605.89 1920
5606.60 1826
5607.31 1810
5608.01 1711
5608.72 1716
5609.43 1768
5610.13 1811
5610.84 1830
5611.55 1768
5612.25 1731
5612.96 1766
5613.67 1725
5614.38 1717
5615.08 1809
5615.79 1833
5616.50 1859
5617.20 1733
5617.91 1752
5618.62 1873
5619.33 1908
5620.03 1788
5620.74 1769
5621.45 1925
5622.15 1787
5622.86 1795
5623.57 1718
5624.28 1712
5624.99 1752
5625.69 1688
5626.40 1906
5627.11 1805
5627.82 1701
5628.52 1777
5629.23 1791
5629.94 1742
5630.65 1762
5631.36 1799
5632.06 1846
5632.77 1857
5633.48 1744
5634.19 1905
5634.90 1982
5635.61 2073
5636.31 2039
5637.02 2046
5637.73 2098
5638.44 2193
5639.15 2200
5639.86 2148
5640.56 1988
5641.27 1953
5641.98 1922
5642.69 2082
5643.40 1854
5644.11 2120
5644.82 2075
5645.53 2063
5646.24 2015
5646.94 1853
5647.65 1839
5648.36 1900
5649.07 1988
5649.78 1870
5650.49 1915
5651.20 1851
5651.91 1918
5652.62 1818
5653.33 1844
5654.04 1948
5654.75 2054
5655.46 2098
5656.17 2076
5656.88 2003
5657.59 2151
5658.30 2122
5659.01 2011
5659.71 2115
5660.42 2072
5661.13 2045
5661.84 2185
5662.55 2052
5663.26 2110
5663.97 2113
5664.69 1950
5665.40 1933
5666.11 1828
5666.82 1909
5667.53 1824
5668.24 1876
5668.95 1857
5669.66 1977
5670.37 1795
5671.08 1842
5671.79 1808
5672.50 1833
5673.21 1881
5673.92 1814
5674.63 1910
5675.34 1973
5676.05 1911
5676.76 1880
5677.48 1985
5678.19 1883
5678.90 1878
5679.61 1957
5680.32 1975
5681.03 2001
5681.74 2058
5682.45 1977
5683.16 1972
5683.88 1993
5684.59 2009
5685.30 2106
5686.01 2022
5686.72 1978
5687.43 1948
5688.15 1856
5688.86 1946
5689.57 2101
5690.28 1965
5690.99 1927
5691.70 1917
5692.42 1936
5693.13 1949
5693.84 1925
5694.55 1871
5695.26 1929
5695.98 1909
5696.69 1892
5697.40 2031
5698.11 1878
5698.82 1878
5699.54 1776
5700.25 1699
5700.96 1826
5701.67 1932
5702.39 1930
5703.10 1933
5703.81 1889
5704.52 1828
5705.24 1867
5705.95 1846
5706.66 1894
5707.38 1870
5708.09 1996
5708.80 1976
5709.51 1838
5710.23 1788
5710.94 1834
5711.65 1860
5712.37 1934
5713.08 1830
5713.79 1800
5714.51 1874
5715.22 1821
5715.93 1881
5716.65 1985
5717.36 1894
5718.07 1838
5718.79 1936
5719.50 1816
5720.21 1913
5720.93 1959
5721.64 2013
5722.36 1996
5723.07 2103
5723.78 2126
5724.50 2188
5725.21 2195
5725.92 2157
5726.64 2019
5727.35 2070
5728.07 2178
5728.78 2434
5729.50 2280
5730.21 2148
5730.92 2285
5731.64 2330
5732.35 2299
5733.07 2235
5733.78 2301
5734.50 2259
5735.21 2335
5735.93 2313
5736.64 2286
5737.35 2192
5738.07 2204
5738.78 2202
5739.50 2342
5740.21 2264
5740.93 2366
5741.64 2344
5742.36 2249
5743.07 2302
5743.79 2395
5744.50 2388
5745.22 2421
5745.93 2499
5746.65 2439
5747.37 2355
5748.08 2317
5748.80 2441
5749.51 2495
5750.23 2592
5750.94 2530
5751.66 2528
5752.37 2684
5753.09 2818
5753.81 2811
5754.52 2755
5755.24 2859
5755.95 2937
5756.67 2777
5757.38 2932
5758.10 3141
5758.82 3075
5759.53 2950
5760.25 2834
5760.96 3080
5761.68 3054
5762.40 3350
5763.11 3427
5763.83 3734
5764.55 4044
5765.26 4124
5765.98 4698
5766.70 5151
5767.41 5564
5768.13 6035
5768.85 5920
5769.56 5885
5770.28 5882
5771.00 5825
5771.71 5170
5772.43 4784
5773.15 4659
5773.86 4169
5774.58 3909
5775.30 3669
5776.01 3377
5776.73 3082
5777.45 3089
5778.17 3063
5778.88 3127
5779.60 2944
5780.32 3072
5781.04 3261
5781.75 3172
5782.47 3136
5783.19 3186
5783.91 3282
5784.62 3346
5785.34 3376
5786.06 3374
5786.78 3190
5787.49 3282
5788.21 3132
5788.93 3226
5789.65 3221
5790.37 3183
5791.08 3071
5791.80 3244
5792.52 3244
5793.24 3397
5793.96 3576
5794.68 3569
5795.39 3665
5796.11 3803
5796.83 3852
5797.55 4085
5798.27 4141
5798.99 4446
5799.70 4430
5800.42 4616
5801.14 4907
5801.86 5389
5802.58 6150
5803.30 7175
5804.02 8584
5804.74 10187
5805.45 11072
5806.17 12562
5806.89 13214
5807.61 12987
5808.33 12244
5809.05 11170
5809.77 9498
5810.49 8052
5811.21 6900
5811.93 6314
5812.65 5790
5813.37 5386
5814.09 5185
5814.81 4956
5815.52 4920
5816.24 4975
5816.96 4982
5817.68 5206
5818.40 5433
5819.12 5317
5819.84 5510
5820.56 5731
5821.28 5743
5822.00 5600
5822.72 5437
5823.44 5223
5824.16 5175
5824.88 4968
5825.60 4945
5826.32 4752
5827.04 4518
5827.76 4551
5828.48 4181
5829.21 4170
5829.93 4018
5830.65 3928
5831.37 3823
5832.09 3648
5832.81 3508
5833.53 3430
5834.25 3588
5834.97 3267
5835.69 3111
5836.41 3257
5837.13 3403
5837.85 3142
5838.57 2911
5839.30 3096
5840.02 3074
5840.74 2899
5841.46 2955
5842.18 3058
5842.90 2891
5843.62 2855
5844.34 2858
5845.07 2905
5845.79 2965
5846.51 3014
5847.23 2918
5847.95 2828
5848.67 2734
5849.39 2626
5850.12 2787
5850.84 2729
5851.56 2769
5852.28 2804
5853.00 2785
5853.73 2745
5854.45 2730
5855.17 2730
5855.89 2632
5856.61 2616
5857.34 2722
5858.06 2708
5858.78 2740
5859.50 2665
5860.23 2589
5860.95 2527
5861.67 2567
5862.39 2597
5863.11 2602
5863.84 2568
5864.56 2606
5865.28 2606
5866.01 2419
5866.73 2409
5867.45 2488
5868.17 2460
5868.90 2422
5869.62 2377
5870.34 2437
5871.07 2425
5871.79 2468
5872.51 2516
5873.23 2365
5873.96 2370
5874.68 2498
5875.40 2288
5876.13 2391
5876.85 2342
5877.57 2297
5878.30 2484
5879.02 2540
5879.74 2513
5880.47 2408
5881.19 2334
5881.92 2260
5882.64 2276
5883.36 2141
5884.09 2267
5884.81 2308
5885.53 2329
5886.26 2334
5886.98 2425
5887.71 2378
5888.43 2202
5889.15 2322
5889.88 2253
5890.60 2319
5891.33 2367
5892.05 2358
5892.78 2194
5893.50 2236
5894.23 2199
5894.95 2269
5895.67 2210
5896.40 2254
5897.12 2168
5897.85 2169
5898.57 2234
5899.30 2179
5900.02 2092
5900.75 2131
5901.47 2208
5902.20 2118
5902.92 2079
5903.65 2151
5904.37 2191
5905.10 2188
5905.82 2143
5906.55 2096
5907.27 2127
5908.00 1988
5908.72 2045
5909.45 2093
5910.17 2277
5910.90 2340
5911.62 2291
5912.35 2237
5913.08 2102
5913.80 2158
5914.53 2145
5915.25 2229
5915.98 2144
5916.70 2108
5917.43 2236
5918.16 2287
5918.88 2197
5919.61 2199
5920.33 2154
5921.06 2189
5921.79 2339
5922.51 2372
5923.24 2316
5923.97 2277
5924.69 2256
5925.42 2372
5926.14 2283
5926.87 2345
5927.60 2394
5928.32 2588
5929.05 2495
5929.78 2303
5930.50 2337
5931.23 2500
5931.96 2420
5932.68 2355
5933.41 2539
5934.14 2365
5934.86 2591
5935.59 2518
5936.32 2412
5937.05 2459
5937.77 2602
5938.50 2714
5939.23 2920
5939.95 2965
5940.68 3015
5941.41 3205
5942.14 3240
5942.86 3303
5943.59 3241
5944.32 3250
5945.05 3274
5945.77 3054
5946.50 2829
5947.23 2877
5947.96 2983
5948.68 2968
5949.41 2965
5950.14 2835
5950.87 2948
5951.60 2915
5952.32 2955
5953.05 2892
5953.78 3030
5954.51 3158
5955.24 3242
5955.96 3371
5956.69 3494
5957.42 3410
5958.15 3351
5958.88 3456
5959.61 3269
5960.33 3226
5961.06 3207
5961.79 3343
5962.52 3251
5963.25 3424
5963.98 3396
5964.71 3236
5965.44 3280
5966.16 3321
5966.89 3439
5967.62 3561
5968.35 3686
5969.08 3983
5969.81 4042
5970.54 4315
5971.27 4486
5972.00 4318
5972.73 4336
5973.46 4368
5974.18 4082
5974.91 4295
5975.64 4180
5976.37 4053
5977.10 4000
5977.83 4053
5978.56 4206
5979.29 4018
5980.02 3855
5980.75 3915
5981.48 4101
5982.21 4196
5982.94 4139
5983.67 4163
5984.40 4272
5985.13 4352
5985.86 4256
5986.59 4461
5987.32 4521
5988.05 4285
5988.78 4397
5989.51 4450
5990.24 4510
5990.97 4408
5991.70 4336
5992.43 4601
5993.16 4671
5993.89 4447
5994.62 4630
5995.35 4507
5996.09 4366
5996.82 4372
5997.55 4721
5998.28 4838
5999.01 4959
5999.74 5066
6000.47 4989
6001.20 5158
6001.93 5163
6002.66 4880
6003.39 4827
6004.13 4816
6004.86 4876
6005.59 5027
6006.32 4810
6007.05 4741
6007.78 4699
6008.51 4526
6009.25 4506
6009.98 4468
6010.71 4578
6011.44 4794
6012.17 5116
6012.90 5921
6013.64 6675
6014.37 7852
6015.10 8779
6015.83 9739
6016.56 10885
6017.29 11696
6018.03 12148
6018.76 12796
6019.49 12932
6020.22 11708
6020.96 10715
6021.69 9803
6022.42 8761
6023.15 7641
6023.88 6579
6024.62 5860
6025.35 5060
6026.08 4727
6026.81 4385
6027.55 4141
6028.28 4037
6029.01 3788
6029.75 3700
6030.48 3572
6031.21 3509
6031.94 3558
6032.68 3494
6033.41 3278
6034.14 3305
6034.88 3165
6035.61 3100
6036.34 3248
6037.07 3228
6037.81 3239
6038.54 3083
6039.27 3098
6040.01 3175
6040.74 3248
6041.47 3167
6042.21 3165
6042.94 3203
6043.68 3361
6044.41 3499
6045.14 3641
6045.88 3460
6046.61 3394
6047.34 3780
6048.08 3835
6048.81 3702
6049.55 3937
6050.28 3938
6051.01 3917
6051.75 3782
6052.48 3957
6053.22 4131
6053.95 4228
6054.68 4256
6055.42 4524
6056.15 4591
6056.89 4689
6057.62 4532
6058.36 4870
6059.09 4809
6059.83 4452
6060.56 4273
6061.29 4082
6062.03 4045
6062.76 3889
6063.50 3843
6064.23 3774
6064.97 3851
6065.70 3694
6066.44 3688
6067.17 3643
6067.91 3649
6068.64 3642
6069.38 3496
6070.11 3585
6070.85 3580
6071.58 3663
6072.32 3537
6073.06 3567
6073.79 3415
6074.53 3371
6075.26 3600
6076.00 3330
6076.73 3187
6077.47 3107
6078.20 3168
6078.94 3147
6079.68 3078
6080.41 3089
6081.15 2972
6081.88 2956
6082.62 2937
6083.35 2931
6084.09 2826
6084.83 2997
6085.56 2895
6086.30 2773
6087.04 2805
6087.77 2712
6088.51 2729
6089.24 2718
6089.98 2659
6090.72 2854
6091.45 2584
6092.19 2656
6092.93 2786
6093.66 2794
6094.40 2754
6095.14 2730
6095.87 2695
6096.61 2707
6097.35 2685
6098.08 2687
6098.82 2609
6099.56 2688
6100.29 2614
6101.03 2541
6101.77 2505
6102.51 2442
6103.24 2559
6103.98 2470
6104.72 2387
6105.46 2447
6106.19 2521
6106.93 2463
6107.67 2482
6108.41 2351
6109.14 2403
6109.88 2462
6110.62 2369
6111.36 2417
6112.09 2453
6112.83 2368
6113.57 2506
6114.31 2433
6115.04 2459
6115.78 2588
6116.52 2381
6117.26 2385
6118.00 2526
6118.73 2634
6119.47 2631
6120.21 2463
6120.95 2509
6121.69 2462
6122.43 2492
6123.16 2637
6123.90 2614
6124.64 2636
6125.38 2734
6126.12 2738
6126.86 2614
6127.60 2828
6128.33 2801
6129.07 2678
6129.81 2698
6130.55 2697
6131.29 2717
6132.03 2664
6132.77 2503
6133.51 2697
6134.25 2766
6134.98 2581
6135.72 2564
6136.46 2627
6137.20 2670
6137.94 2663
6138.68 2667
6139.42 2697
6140.16 2692
6140.90 2705
6141.64 2792
6142.38 2797
6143.12 2791
6143.86 2902
6144.60 2878
6145.34 2868
6146.08 2724
6146.82 2711
6147.56 2745
6148.30 2716
6149.04 2686
6149.78 2687
6150.52 2763
6151.26 2666
6152.00 2663
6152.74 2691
6153.48 2752
6154.22 2819
6154.96 2757
6155.70 2855
6156.44 2871
6157.18 3014
6157.92 2853
6158.66 2950
6159.40 2896
6160.14 2970
6160.88 3053
6161.62 2938
6162.36 2960
6163.10 3030
6163.85 3128
6164.59 3246
6165.33 3243
6166.07 3192
6166.81 3270
6167.55 3390
6168.29 3506
6169.03 3736
6169.77 3746
6170.51 3961
6171.26 4190
6172.00 4168
6172.74 4216
6173.48 4342
6174.22 4230
6174.96 4194
6175.70 3953
6176.45 3986
6177.19 4030
6177.93 3916
6178.67 3788
6179.41 3713
6180.16 3648
6180.90 3721
6181.64 3725
6182.38 3641
6183.12 3846
6183.87 3828
6184.61 3813
6185.35 3732
6186.09 3762
6186.83 3960
6187.58 3949
6188.32 3785
6189.06 3917
6189.80 4029
6190.55 4105
6191.29 4172
6192.03 4086
6192.77 4277
6193.52 4268
6194.26 4212
6195.00 4315
6195.74 4591
6196.49 4638
6197.23 4789
6197.97 4900
6198.72 4654
6199.46 4920
6200.20 4820
6200.94 4923
6201.69 4837
6202.43 4839
6203.17 4873
6203.92 5063
6204.66 4809
6205.40 4964
6206.15 5128
6206.89 5405
6207.63 5921
6208.38 6708
6209.12 7973
6209.87 9496
6210.61 11446
6211.35 13650
6212.10 15645
6212.84 17939
6213.58 19258
6214.33 19623
6215.07 19389
6215.82 17989
6216.56 16390
6217.30 14579
6218.05 12287
6218.79 10105
6219.54 8469
6220.28 7457
6221.02 5991
6221.77 5168
6222.51 4765
6223.26 4364
6224.00 4131
6224.75 4021
6225.49 3840
6226.24 3736
6226.98 3748
6227.73 3706
6228.47 3516
6229.21 3614
6229.96 3577
6230.70 3366
6231.45 3320
6232.19 3338
6232.94 3073
6233.68 2956
6234.43 2773
6235.17 2720
6235.92 2697
6236.67 2896
6237.41 2795
6238.16 2897
6238.90 2944
6239.65 3007
6240.39 3041
6241.14 3022
6241.88 3021
6242.63 3026
6243.37 3021
6244.12 3025
6244.87 3064
6245.61 2953
6246.36 2949
6247.10 3028
6247.85 3140
6248.59 3204
6249.34 3430
6250.09 3538
6250.83 3447
6251.58 3533
6252.33 3728
6253.07 3809
6253.82 3891
6254.56 3850
6255.31 3929
6256.06 3890
6256.80 3740
6257.55 3585
6258.30 3490
6259.04 3371
6259.79 3433
6260.54 3541
6261.28 3392
6262.03 3435
6262.78 3326
6263.52 3324
6264.27 3440
6265.02 3332
6265.76 3231
6266.51 3175
6267.26 3286
6268.01 3206
6268.75 3263
6269.50 3293
6270.25 3320
6270.99 3277
6271.74 3289
6272.49 3264
6273.24 3161
6273.98 3111
6274.73 3280
6275.48 3307
6276.23 3245
6276.97 3400
6277.72 3471
6278.47 3568
6279.22 3628
6279.96 3644
6280.71 3821
6281.46 3937
6282.21 3738
6282.96 3869
6283.70 3635
6284.45 3428
6285.20 3473
6285.95 3205
6286.70 3106
6287.45 3014
6288.19 2906
6288.94 2814
6289.69 2920
6290.44 2979
6291.19 2979
6291.94 3004
6292.68 3133
6293.43 3099
6294.18 3285
6294.93 3262
6295.68 3241
6296.43 3200
6297.18 3089
6297.93 2955
6298.67 2779
6299.42 2819
6300.17 2923
6300.92 2656
6301.67 2533
6302.42 2353
6303.17 2532
6303.92 2546
6304.67 2546
6305.42 2656
6306.17 2629
6306.92 2573
6307.67 2633
6308.41 2716
6309.16 2792
6309.91 2752
6310.66 2694
6311.41 2517
6312.16 2437
6312.91 2425
6313.66 2435
6314.41 2350
6315.16 2254
6315.91 2297
6316.66 2369
6317.41 2307
6318.16 2431
6318.91 2497
6319.66 2423
6320.41 2528
6321.16 2490
6321.91 2559
6322.66 2431
6323.41 2498
6324.16 2284
6324.92 2234
6325.67 2283
6326.42 2368
6327.17 2290
6327.92 2343
6328.67 2318
6329.42 2187
6330.17 2300
6330.92 2319
6331.67 2375
6332.42 2275
6333.17 2257
6333.92 2237
6334.68 2178
6335.43 2205
6336.18 2213
6336.93 2191
6337.68 2268
6338.43 2274
6339.18 2266
6339.93 2158
6340.69 2180
6341.44 2228
6342.19 2190
6342.94 2197
6343.69 2262
6344.44 2241
6345.20 2312
6345.95 2280
6346.70 2264
6347.45 2311
6348.20 2233
6348.95 2193
6349.71 2329
6350.46 2437
6351.21 2323
6351.96 2351
6352.71 2231
6353.47 2305
6354.22 2343
6354.97 2442
6355.72 2485
6356.48 2553
6357.23 2561
6357.98 2591
6358.73 2458
6359.49 2557
6360.24 2501
6360.99 2430
6361.74 2475
6362.50 2392
6363.25 2324
6364.00 2220
6364.76 2215
6365.51 2335
6366.26 2183
6367.01 2165
6367.77 2144
6368.52 2152
6369.27 2065
6370.03 2031
6370.78 2086
6371.53 1998
6372.29 2109
6373.04 2209
6373.79 2154
6374.55 2118
6375.30 2108
6376.05 2163
6376.81 2147
6377.56 2204
6378.31 2105
6379.07 2127
6379.82 2052
6380.58 2140
6381.33 2152
6382.08 2096
6382.84 2063
6383.59 2201
6384.35 2220
6385.10 2214
6385.85 2296
6386.61 2246
6387.36 2273
6388.12 2218
6388.87 2108
6389.62 1995
6390.38 2043
6391.13 1967
6391.89 2000
6392.64 2016
6393.40 2116
6394.15 2143
6394.91 2091
6395.66 2032
6396.42 2067
6397.17 1967
6397.93 2071
6398.68 2118
6399.44 2008
6400.19 1903
6400.95 2084
6401.70 2111
6402.46 2016
6403.21 1974
6403.97 1976
6404.72 1943
6405.48 1944
6406.23 1954
6406.99 2001
6407.74 1905
6408.50 1950
6409.25 1928
6410.01 1983
6410.76 2081
6411.52 1838
6412.28 1933
6413.03 2048
6413.79 1884
6414.54 1994
6415.30 2015
6416.05 2033
6416.81 2073
6417.57 2043
6418.32 1976
6419.08 2052
6419.83 2070
6420.59 1937
6421.35 2035
6422.10 2021
6422.86 2047
6423.62 2006
6424.37 1942
6425.13 1912
6425.89 1963
6426.64 2047
6427.40 2087
6428.15 1946
6428.91 1996
6429.67 2027
6430.42 2023
6431.18 2007
6431.94 2046
6432.70 2089
6433.45 2145
6434.21 2143
6434.97 2106
6435.72 2045
6436.48 2170
6437.24 2162
6437.99 2088
6438.75 2120
6439.51 2258
6440.27 2310
6441.02 2230
6441.78 2185
6442.54 2196
6443.30 2228
6444.05 2235
6444.81 2124
6445.57 2199
6446.33 2243
6447.08 2240
6447.84 2145
6448.60 2115
6449.36 2043
6450.12 2183
6450.87 2134
6451.63 2084
6452.39 2140
6453.15 2148
6453.91 2270
6454.66 2184
6455.42 2214
6456.18 2119
6456.94 2243
6457.70 2259
6458.46 2223
6459.21 2261
6459.97 2224
6460.73 2339
6461.49 2322
6462.25 2262
6463.01 2285
6463.77 2447
6464.52 2376
6465.28 2419
6466.04 2424
6466.80 2503
6467.56 2492
6468.32 2384
6469.08 2465
6469.84 2490
6470.60 2365
6471.36 2424
6472.11 2424
6472.87 2306
6473.63 2477
6474.39 2654
6475.15 2685
6475.91 2568
6476.67 2555
6477.43 2648
6478.19 2757
6478.95 2718
6479.71 2693
6480.47 2729
6481.23 2769
6481.99 2775
6482.75 2906
6483.51 2855
6484.27 2888
6485.03 2890
6485.79 2910
6486.55 2845
6487.31 2918
6488.07 2957
6488.83 3102
6489.59 3079
6490.35 3013
6491.11 2983
6491.87 3056
6492.63 3245
6493.39 3283
6494.15 3299
6494.91 3458
6495.67 3598
6496.43 3550
6497.19 3644
6497.95 3834
6498.71 3752
6499.48 3753
6500.24 3814
6501.00 3946
6501.76 3787
6502.52 3838
6503.28 3667
6504.04 3605
6504.80 3895
6505.56 3914
6506.32 3872
6507.09 3872
6507.85 3897
6508.61 3769
6509.37 3798
6510.13 3924
6510.89 4203
6511.65 4297
6512.42 4192
6513.18 4155
6513.94 4409
6514.70 4671
6515.46 4697
6516.22 4641
6516.99 4878
6517.75 4877
6518.51 4706
6519.27 4651
6520.03 4613
6520.80 4667
6521.56 4759
6522.32 4885
6523.08 4891
6523.84 4958
6524.61 5104
6525.37 5285
6526.13 5358
6526.89 5515
6527.66 5931
6528.42 5991
6529.18 6435
6529.94 6959
6530.71 7517
6531.47 7730
6532.23 7658
6533.00 7595
6533.76 7876
6534.52 7630
6535.28 7861
6536.05 8099
6536.81 8993
6537.57 9837
6538.34 11357
6539.10 13273
6539.86 15419
6540.63 16383
6541.39 17206
6542.15 17341
6542.92 16338
6543.68 14808
6544.44 13353
6545.21 11379
6545.97 9644
6546.73 8185
6547.50 6830
6548.26 6163
6549.02 5365
6549.79 4787
6550.55 4497
6551.31 4320
6552.08 4270
6552.84 4247
6553.61 4052
6554.37 3999
6555.13 4011
6555.90 3910
6556.66 3801
6557.43 3981
6558.19 3793
6558.96 3653
6559.72 3872
6560.48 3664
6561.25 3612
6562.01 3530
6562.78 3570
6563.54 3736
6564.31 3670
6565.07 3702
6565.84 3727
6566.60 3987
6567.37 4190
6568.13 4388
6568.90 4346
6569.66 4304
6570.43 4423
6571.19 4408
6571.96 4343
6572.72 4401
6573.49 4165
6574.25 4332
6575.02 4297
6575.78 4496
6576.55 4788
6577.31 4852
6578.08 5112
6578.84 5351
6579.61 5381
6580.37 5678
6581.14 5587
6581.91 5308
6582.67 5110
6583.44 4769
6584.20 4914
6584.97 4839
6585.73 4691
6586.50 4826
6587.27 4688
6588.03 4605
6588.80 4711
6589.56 4589
6590.33 4734
6591.10 4715
6591.86 4762
6592.63 4686
6593.39 4911
6594.16 5317
6594.93 5385
6595.69 5656
6596.46 6097
6597.23 6452
6597.99 6792
6598.76 7235
6599.53 7375
6600.29 7489
6601.06 7205
6601.83 7042
6602.59 6600
6603.36 6128
6604.13 5746
6604.89 5462
6605.66 5216
6606.43 4967
6607.20 4909
6607.96 4476
6608.73 4325
6609.50 4319
6610.26 4343
6611.03 4264
6611.80 4277
6612.57 4435
6613.33 4277
6614.10 4639
6614.87 4487
6615.64 4518
6616.40 4594
6617.17 4689
6617.94 4515
6618.71 4415
6619.48 4303
6620.24 4250
6621.01 4264
6621.78 4329
6622.55 4307
6623.32 4350
6624.08 4449
6624.85 4446
6625.62 4298
6626.39 4305
6627.16 4231
6627.92 4305
6628.69 4178
6629.46 4279
6630.23 4321
6631.00 4249
6631.77 4199
6632.54 4370
6633.30 4524
6634.07 4909
6634.84 5269
6635.61 5920
6636.38 6741
6637.15 7683
6637.92 8727
6638.69 9665
6639.45 10049
6640.22 10111
6640.99 9985
6641.76 9247
6642.53 8184
6643.30 7644
6644.07 6576
6644.84 5798
6645.61 5051
6646.38 4513
6647.15 4136
6647.92 3810
6648.69 3812
6649.46 3553
6650.22 3469
6650.99 3434
6651.76 3357
6652.53 3371
6653.30 3529
6654.07 3505
6654.84 3312
6655.61 3382
6656.38 3294
6657.15 3275
6657.92 3337
6658.69 3176
6659.46 3189
6660.23 3023
6661.00 3048
6661.77 3057
6662.54 2995
6663.31 2902
6664.09 2960
6664.86 3127
6665.63 3186
6666.40 3171
6667.17 3146
6667.94 3273
6668.71 3314
6669.48 3252
6670.25 3144
6671.02 3122
6671.79 3174
6672.56 3186
6673.33 3080
6674.10 3185
6674.88 3257
6675.65 3350
6676.42 3276
6677.19 3398
6677.96 3386
6678.73 3417
6679.50 3324
6680.27 3294
6681.05 3401
6681.82 3252
6682.59 3091
6683.36 3054
6684.13 3132
6684.90 3299
6685.67 3257
6686.45 3262
6687.22 3427
6687.99 3478
6688.76 3491
6689.53 3652
6690.31 3657
6691.08 3725
6691.85 3592
6692.62 3593
6693.39 3471
6694.17 3271
6694.94 3199
6695.71 3045
6696.48 3037
6697.25 2959
6698.03 2812
6698.80 2872
6699.57 2824
6700.34 2882
6701.12 2888
6701.89 2771
6702.66 2817
6703.43 2804
6704.21 2869
6704.98 2929
6705.75 2957
6706.53 2913
6707.30 2917
6708.07 2884
6708.84 2982
6709.62 2795
6710.39 2833
6711.16 2752
6711.94 2907
6712.71 2799
6713.48 2616
6714.26 2612
6715.03 2672
6715.80 2609
6716.58 2582
6717.35 2658
6718.12 2554
6718.90 2524
6719.67 2588
6720.45 2589
6721.22 2542
6721.99 2370
6722.77 2428
6723.54 2470
6724.31 2328
6725.09 2433
6725.86 2377
6726.64 2375
6727.41 2419
6728.18 2404
6728.96 2362
6729.73 2284
6730.51 2338
6731.28 2302
6732.06 2296
6732.83 2356
6733.60 2255
6734.38 2327
6735.15 2384
6735.93 2280
6736.70 2335
6737.48 2377
6738.25 2376
6739.03 2343
6739.80 2331
6740.58 2368
6741.35 2366
6742.13 2325
6742.90 2388
6743.68 2252
6744.45 2248
6745.23 2282
6746.00 2406
6746.78 2329
6747.55 2356
6748.33 2404
6749.10 2334
6749.88 2323
6750.65 2241
6751.43 2344
6752.20 2452
6752.98 2634
6753.75 2668
6754.53 2570
6755.31 2808
6756.08 2817
6756.86 2981
6757.63 2897
6758.41 2912
6759.19 2858
6759.96 2668
6760.74 2508
6761.51 2517
6762.29 2371
6763.07 2365
6763.84 2338
6764.62 2246
6765.39 2354
6766.17 2280
6766.95 2351
6767.72 2151
6768.50 2093
6769.28 2167
6770.05 2294
6770.83 2284
6771.61 2334
6772.38 2250
6773.16 2200
6773.94 2258
6774.71 2326
6775.49 2114
6776.27 2162
6777.04 2157
6777.82 2088
6778.60 2076
6779.37 2082
6780.15 2050
6780.93 2101
6781.71 2285
6782.48 2119
6783.26 2024
6784.04 2088
6784.81 2059
6785.59 2083
6786.37 2015
6787.15 2040
6787.92 2054
6788.70 2149
6789.48 2066
6790.26 1941
6791.04 1902
6791.81 2027
6792.59 1973
6793.37 1985
6794.15 1986
6794.92 2005
6795.70 1916
6796.48 1926
6797.26 1873
6798.04 1907
6798.81 1897
6799.59 1944
6800.37 1883
6801.15 1925
6801.93 2064
6802.71 1959
6803.48 1894
6804.26 1948
6805.04 2104
6805.82 1994
6806.60 1960
6807.38 1959
6808.16 2076
6808.94 2119
6809.71 2125
6810.49 2121
6811.27 1949
6812.05 1932
6812.83 1893
6813.61 1978
6814.39 1997
6815.17 1896
6815.95 1963
6816.73 1998
6817.50 2024
6818.28 1991
6819.06 2012
6819.84 1945
6820.62 2018
6821.40 1960
6822.18 2075
6822.96 2141
6823.74 2073
6824.52 2155
6825.30 2169
6826.08 2336
6826.86 2165
6827.64 2134
6828.42 2071
6829.20 2049
6829.98 1945
6830.76 1985
6831.54 1969
6832.32 1946
6833.10 1894
6833.88 1839
6834.66 1902
6835.44 1949
6836.22 1870
6837.00 1822
6837.78 2028
6838.56 1932
6839.34 1908
6840.12 1944
6840.90 1890
6841.68 1850
6842.46 1812
6843.24 1882
6844.03 1897
6844.81 1907
6845.59 1907
6846.37 1895
6847.15 1891
6847.93 1928
6848.71 1939
6849.49 2006
6850.27 2115
6851.05 2283
6851.84 2408
6852.62 2619
6853.40 2847
6854.18 3202
6854.96 3499
6855.74 3534
6856.52 3504
6857.30 3486
6858.09 3278
6858.87 3190
6859.65 2863
6860.43 2700
6861.21 2557
6861.99 2330
6862.78 2237
6863.56 2129
6864.34 2124
6865.12 2025
6865.90 2099
6866.69 2079
6867.47 2022
6868.25 2224
6869.03 2171
6869.82 2141
6870.60 2185
6871.38 2052
6872.16 2200
6872.94 2159
6873.73 2148
6874.51 2094
6875.29 2154
6876.07 2104
6876.86 2106
6877.64 2002
6878.42 2011
6879.21 2029
6879.99 2096
6880.77 2165
6881.55 2229
6882.34 2309
6883.12 2181
6883.90 2166
6884.69 2334
6885.47 2339
6886.25 2388
6887.04 2436
6887.82 2488
6888.60 2562
6889.39 2548
6890.17 2746
6890.95 3055
6891.74 3231
6892.52 3474
6893.30 3516
6894.09 3229
6894.87 3053
6895.65 3020
6896.44 2958
6897.22 2733
6898.01 2713
6898.79 2503
6899.57 2466
6900.36 2453
6901.14 2516
6901.93 2465
6902.71 2298
6903.49 2527
6904.28 2530
6905.06 2520
6905.85 2488
6906.63 2504
6907.42 2494
6908.20 2522
6908.98 2464
6909.77 2517
6910.55 2420
6911.34 2383
6912.12 2404
6912.91 2486
6913.69 2366
6914.48 2348
6915.26 2408
6916.05 2321
6916.83 2264
6917.62 2271
6918.40 2276
6919.19 2314
6919.97 2302
6920.76 2279
6921.54 2417
6922.33 2428
6923.11 2323
6923.90 2408
6924.68 2395
6925.47 2346
6926.25 2358
6927.04 2394
6927.82 2474
6928.61 2496
6929.40 2552
6930.18 2480
6930.97 2456
6931.75 2582
6932.54 2489
6933.32 2458
6934.11 2492
6934.90 2428
6935.68 2508
6936.47 2507
6937.25 2423
6938.04 2487
6938.83 2562
6939.61 2562
6940.40 2582
6941.19 2565
6941.97 2665
6942.76 2639
6943.54 2762
6944.33 2677
6945.12 2879
6945.90 2946
6946.69 3029
6947.48 3151
6948.26 3296
6949.05 3317
6949.84 3416
6950.62 3410
6951.41 3468
6952.20 3483
6952.99 3586
6953.77 3364
6954.56 3262
6955.35 3174
6956.13 3118
6956.92 3343
6957.71 3259
6958.50 3367
6959.28 3372
6960.07 3400
6960.86 3596
6961.64 3687
6962.43 3492
6963.22 3526
6964.01 3593
6964.80 3660
6965.58 3569
6966.37 3488
6967.16 3568
6967.95 3573
6968.73 3637
6969.52 3651
6970.31 3561
6971.10 3772
6971.89 3815
6972.67 3872
6973.46 4077
6974.25 4114
6975.04 4144
6975.83 4081
6976.62 4143
6977.40 4232
6978.19 4346
6978.98 4238
6979.77 4193
6980.56 4240
6981.35 4449
6982.13 4536
6982.92 4680
6983.71 4793
6984.50 5094
6985.29 5439
6986.08 6224
6986.87 6986
6987.66 7897
6988.45 9139
6989.23 10528
6990.02 11410
6990.81 11808
6991.60 11847
6992.39 11467
6993.18 10808
6993.97 9761
6994.76 8674
6995.55 7496
6996.34 6644
6997.13 5996
6997.92 5600
6998.71 5535
6999.50 5622
7000.29 5832
7001.07 6518
7001.86 7262
7002.65 7968
7003.44 9206
7004.23 9851
7005.02 10092
7005.81 10162
7006.60 9727
7007.39 9164
7008.18 7838
7008.97 7140
7009.76 5957
7010.55 5213
7011.34 4479
7012.14 4117
7012.93 3603
7013.72 3560
7014.51 3443
7015.30 3462
7016.09 3484
7016.88 3471
7017.67 3583
7018.46 3530
7019.25 3395
7020.04 3490
7020.83 3394
7021.62 3261
7022.41 3180
7023.20 3055
7024.00 3021
7024.79 3027
7025.58 3150
7026.37 3043
7027.16 2979
7027.95 3247
7028.74 3233
7029.53 3278
7030.32 3403
7031.12 3286
7031.91 3254
7032.70 3301
7033.49 3259
7034.28 3189
7035.07 3110
7035.87 2993
7036.66 2898
7037.45 2827
7038.24 2866
7039.03 2963
7039.82 2871
7040.62 3001
7041.41 2883
7042.20 3138
7042.99 3239
7043.78 3254
7044.58 3275
7045.37 3168
7046.16 3245
7046.95 3278
7047.75 3267
7048.54 3121
7049.33 3305
7050.12 3258
7050.92 3346
7051.71 3279
7052.50 3240
7053.29 3405
7054.09 3492
7054.88 3486
7055.67 3360
7056.46 3213
7057.26 3212
7058.05 3160
7058.84 2973
7059.64 3029
7060.43 3001
7061.22 3026
7062.02 2893
7062.81 2791
7063.60 2865
7064.39 2950
7065.19 3044
7065.98 2859
7066.77 2787
7067.57 2934
7068.36 2974
7069.16 2929
7069.95 2838
7070.74 2871
7071.54 2921
7072.33 2892
7073.12 2777
7073.92 2763
7074.71 2727
7075.51 2774
7076.30 2831
7077.09 2794
7077.89 2793
7078.68 2708
7079.48 2772
7080.27 2700
7081.06 2753
7081.86 2687
7082.65 2787
7083.45 2778
7084.24 2683
7085.04 2616
7085.83 2568
7086.62 2508
7087.42 2465
7088.21 2486
7089.01 2442
7089.80 2483
7090.60 2558
7091.39 2561
7092.19 2668
7092.98 2793
7093.78 2887
7094.57 3081
7095.37 3361
7096.16 3510
7096.96 3630
7097.75 3645
7098.55 3557
7099.34 3322
7100.14 3070
7100.93 2920
7101.73 2664
7102.52 2556
7103.32 2645
7104.11 2451
7104.91 2452
7105.71 2392
7106.50 2410
7107.30 2445
7108.09 2558
7108.89 2441
7109.68 2259
7110.48 2311
7111.28 2236
7112.07 2081
7112.87 2097
7113.66 2105
7114.46 2087
7115.26 2119
7116.05 2009
7116.85 1982
7117.65 1941
7118.44 2098
7119.24 2031
7120.03 1942
7120.83 1961
7121.63 2012
7122.42 2108
7123.22 2110
7124.02 2101
7124.81 2000
7125.61 2121
7126.41 2028
7127.20 2028
7128.00 1982
7128.80 1949
7129.59 1844
7130.39 1947
7131.19 1900
7131.99 1868
7132.78 1995
7133.58 2099
7134.38 2118
7135.17 2093
7135.97 2005
7136.77 1935
7137.57 1977
7138.36 2049
7139.16 2128
7139.96 2049
7140.76 1978
7141.55 1936
7142.35 1971
7143.15 2046
7143.95 1859
7144.74 1938
7145.54 1946
7146.34 1958
7147.14 2023
7147.94 2021
7148.73 1988
7149.53 2018
7150.33 1984
7151.13 1959
7151.93 1993
7152.72 1924
7153.52 1965
7154.32 1955
7155.12 1972
7155.92 2018
7156.72 1956
7157.51 1947
7158.31 1973
7159.11 1999
7159.91 1945
7160.71 1906
7161.51 1937
7162.31 1969
7163.11 1999
7163.90 1944
7164.70 1917
7165.50 1850
7166.30 1801
7167.10 1733
7167.90 1702
7168.70 1670
7169.50 1704
7170.30 1788
7171.10 1806
7171.90 1736
7172.69 1855
7173.49 1807
7174.29 1797
7175.09 1756
7175.89 1734
7176.69 1809
7177.49 1674
7178.29 1681
7179.09 1724
7179.89 1737
7180.69 1802
7181.49 1718
7182.29 1709
7183.09 1641
7183.89 1757
7184.69 1880
7185.49 1848
7186.29 1907
7187.09 1812
7187.89 1786
7188.69 1776
7189.49 1810
7190.29 1786
7191.09 1736
7191.89 1713
7192.69 1696
7193.49 1710
7194.29 1777
7195.09 1645
7195.89 1649
7196.70 1585
7197.50 1552
7198.30 1499
7199.10 1571
7199.90 1572
7200.70 1551
7201.50 1549
7202.30 1515
7203.10 1540
7203.90 1574
7204.70 1454
7205.51 1616
7206.31 1564
7207.11 1579
7207.91 1609
7208.71 1562
7209.51 1568
7210.31 1478
7211.12 1485
7211.92 1514
7212.72 1603
7213.52 1532
7214.32 1545
7215.12 1517
7215.92 1458
7216.73 1521
7217.53 1525
7218.33 1516
7219.13 1538
7219.93 1459
7220.74 1457
7221.54 1508
7222.34 1555
7223.14 1546
7223.94 1679
7224.75 1610
7225.55 1504
7226.35 1583
7227.15 1502
7227.96 1552
7228.76 1564
7229.56 1589
7230.36 1639
7231.17 1606
7231.97 1644
7232.77 1597
7233.57 1519
7234.38 1452
7235.18 1444
7235.98 1498
7236.79 1504
7237.59 1527
7238.39 1601
7239.19 1550
7240.00 1439
7240.80 1504
7241.60 1633
7242.41 1569
7243.21 1493
7244.01 1492
7244.82 1533
7245.62 1587
7246.42 1567
7247.23 1607
7248.03 1618
7248.83 1630
7249.64 1612
7250.44 1649
7251.25 1606
7252.05 1528
7252.85 1520
7253.66 1490
7254.46 1520
7255.27 1522
7256.07 1572
7256.87 1612
7257.68 1672
7258.48 1564
7259.29 1604
7260.09 1600
7260.89 1588
7261.70 1755
7262.50 1758
7263.31 1743
7264.11 1868
7264.92 1825
7265.72 1798
7266.53 1970
7267.33 2012
7268.13 1904
7268.94 1830
7269.74 1815
7270.55 1741
7271.35 1763
7272.16 1835
7272.96 1804
7273.77 1660
7274.57 1697
7275.38 1751
7276.18 1687
7276.99 1725
7277.79 1798
7278.60 1851
7279.40 1851
7280.21 1801
7281.01 1862
7281.82 1740
7282.63 1852
7283.43 1836
7284.24 1906
7285.04 1980
7285.85 2100
7286.65 2234
7287.46 2358
7288.27 2654
7289.07 2827
7289.88 2843
7290.68 2926
7291.49 2682
7292.29 2670
7293.10 2590
7293.91 2290
7294.71 2018
7295.52 2014
7296.33 2003
7297.13 1853
7297.94 1905
7298.74 1756
7299.55 1867
7300.36 1730
7301.16 1798
7301.97 1974
7302.78 1903
7303.58 1729
7304.39 1829
7305.20 1816
7306.00 1951
7306.81 1870
7307.62 1922
7308.42 1828
7309.23 1859
7310.04 1846
7310.84 1879
7311.65 1920
7312.46 2005
7313.27 2053
7314.07 2124
7314.88 2215
7315.69 2218
7316.50 2151
7317.30 2161
7318.11 2168
7318.92 2232
7319.72 2223
7320.53 2170
7321.34 2358
7322.15 2452
7322.96 2617
7323.76 2678
7324.57 2652
7325.38 2611
7326.19 2592
7326.99 2478
7327.80 2345
7328.61 2292
7329.42 2312
7330.23 2132
7331.03 2038
7331.84 2020
7332.65 1897
7333.46 1991
7334.27 1835
7335.08 1881
7335.88 1853
7336.69 1911
7337.50 1961
7338.31 1956
7339.12 2080
7339.93 2110
7340.74 2069
7341.54 1941
7342.35 2014
7343.16 1927
7343.97 1889
7344.78 1892
7345.59 1743
7346.40 1792
7347.21 1871
7348.02 1737
7348.82 1708
7349.63 1752
7350.44 1799
7351.25 1864
7352.06 1888
7352.87 1846
7353.68 1937
7354.49 1824
7355.30 1752
7356.11 1743
7356.92 1785
7357.73 1847
7358.54 1812
7359.35 1753
7360.16 1845
7360.97 1688
7361.78 1813
7362.59 1804
7363.40 1791
7364.21 1783
7365.02 1714
7365.83 1817
7366.64 1905
7367.45 1828
7368.26 1912
7369.07 1880
7369.88 1916
7370.69 1883
7371.50 1838
7372.31 1760
7373.12 1824
7373.93 1822
7374.74 1825
7375.55 1815
7376.36 1857
7377.17 1940
7377.98 1902
7378.79 1869
7379.60 1934
7380.42 1907
7381.23 1949
7382.04 1988
7382.85 2188
7383.66 2208
7384.47 2499
7385.28 2580
7386.09 2635
7386.90 2590
7387.71 2520
7388.53 2427
7389.34 2394
7390.15 2299
7390.96 2195
7391.77 2088
7392.58 2072
7393.39 1971
7394.21 1848
7395.02 1755
7395.83 1719
7396.64 1618
7397.45 1725
7398.27 1683
7399.08 1690
7399.89 1833
7400.70 1824
7401.51 1768
7402.33 1821
7403.14 1837
7403.95 2020
7404.76 2097
7405.57 2156
7406.39 2184
7407.20 2278
7408.01 2229
7408.82 2109
7409.64 1984
7410.45 1909
7411.26 1948
7412.07 1879
7412.89 1841
7413.70 1857
7414.51 1949
7415.32 1801
7416.14 1783
7416.95 1736
7417.76 1728
7418.58 1608
7419.39 1623
7420.20 1667
7421.02 1532
7421.83 1559
7422.64 1499
7423.45 1487
7424.27 1473
7425.08 1561
7425.89 1484
7426.71 1475
7427.52 1525
7428.33 1511
7429.15 1618
7429.96 1537
7430.78 1577
7431.59 1494
7432.40 1486
7433.22 1542
7434.03 1526
7434.84 1532
7435.66 1546
7436.47 1535
7437.29 1520
7438.10 1541
7438.91 1491
7439.73 1507
7440.54 1553
7441.36 1470
7442.17 1471
7442.99 1529
7443.80 1610
7444.61 1606
7445.43 1583
7446.24 1625
7447.06 1617
7447.87 1565
7448.69 1598
7449.50 1607
7450.32 1629
7451.13 1702
7451.95 1662
7452.76 1677
7453.58 1566
7454.39 1582
7455.21 1574
7456.02 1522
7456.84 1492
7457.65 1414
7458.47 1423
7459.28 1531
7460.10 1565
7460.91 1542
7461.73 1525
7462.54 1507
7463.36 1567
7464.17 1486
7464.99 1517
7465.80 1589
7466.62 1575
7467.44 1533
7468.25 1507
7469.07 1523
7469.88 1425
7470.70 1426
7471.51 1504
7472.33 1481
7473.15 1514
7473.96 1526
7474.78 1499
7475.59 1559
7476.41 1429
7477.23 1512
7478.04 1537
7478.86 1564
7479.67 1556
7480.49 1436
7481.31 1432
7482.12 1524
7482.94 1457
7483.76 1487
7484.57 1315
7485.39 1349
7486.21 1417
7487.02 1427
7487.84 1405
7488.66 1399
7489.47 1420
7490.29 1500
7491.11 1398
7491.92 1407
7492.74 1460
7493.56 1357
7494.38 1370
7495.19 1462
7496.01 1422
7496.83 1482
7497.64 1425
7498.46 1334
7499.28 1301
7500.10 1370
7500.91 1385
7501.73 1411
7502.55 1380
7503.37 1383
7504.18 1365
7505.00 1342
7505.82 1351
7506.64 1477
7507.46 1388
7508.27 1334
7509.09 1283
7509.91 1323
7510.73 1360
7511.55 1423
7512.36 1376
7513.18 1362
7514.00 1346
7514.82 1360
7515.64 1363
7516.45 1388
7517.27 1404
7518.09 1351
7518.91 1376
7519.73 1331
7520.55 1344
7521.37 1396
7522.18 1326
7523.00 1284
7523.82 1385
7524.64 1354
7525.46 1327
7526.28 1347
7527.10 1277
7527.92 1261
7528.74 1294
7529.55 1314
7530.37 1307
7531.19 1395
7532.01 1321
7532.83 1271
7533.65 1373
7534.47 1401
7535.29 1332
7536.11 1328
7536.93 1312
7537.75 1324
7538.57 1355
7539.39 1358
7540.21 1310
7541.03 1396
7541.84 1360
7542.66 1382
7543.48 1349
7544.30 1344
7545.12 1430
7545.94 1337
7546.76 1376
7547.58 1445
7548.40 1401
7549.22 1387
7550.04 1398
7550.86 1369
7551.68 1433
7552.51 1448
7553.33 1414
7554.15 1395
7554.97 1353
7555.79 1331
7556.61 1330
7557.43 1369
7558.25 1408
7559.07 1416
7559.89 1453
7560.71 1562
7561.53 1603
7562.35 1732
7563.17 1781
7563.99 1759
7564.81 1722
7565.64 1746
7566.46 1728
7567.28 1778
7568.10 1659
7568.92 1584
7569.74 1575
7570.56 1425
7571.38 1446
7572.21 1488
7573.03 1400
7573.85 1404
7574.67 1482
7575.49 1385
7576.31 1403
7577.13 1364
7577.96 1422
7578.78 1396
7579.60 1384
7580.42 1426
7581.24 1291
7582.07 1265
7582.89 1292
7583.71 1305
7584.53 1334
7585.35 1399
7586.18 1318
7587.00 1349
7587.82 1329
7588.64 1383
7589.46 1362
7590.29 1404
7591.11 1415
7591.93 1416
7592.75 1430
7593.58 1453
7594.40 1505
7595.22 1369
7596.04 1278
7596.87 1365
7597.69 1354
7598.51 1450
7599.34 1466
7600.16 1438
7600.98 1427
7601.80 1411
7602.63 1413
7603.45 1510
7604.27 1426
7605.10 1386
7605.92 1425
7606.74 1552
7607.57 1578
7608.39 1538
7609.21 1567
7610.04 1589
7610.86 1630
7611.68 1654
7612.51 1497
7613.33 1495
7614.15 1522
7614.98 1465
7615.80 1485
7616.62 1410
7617.45 1515
7618.27 1550
7619.10 1483
7619.92 1546
7620.74 1602
7621.57 1518
7622.39 1604
7623.22 1526
7624.04 1576
7624.86 1570
7625.69 1543
7626.51 1475
7627.34 1484
7628.16 1503
7628.99 1532
7629.81 1446
7630.64 1402
7631.46 1526
7632.28 1568
7633.11 1570
7633.93 1555
7634.76 1657
7635.58 1808
7636.41 1788
7637.23 1704
7638.06 1664
7638.88 1716
7639.71 1666
7640.53 1625
7641.36 1563
7642.18 1477
7643.01 1519
7643.83 1493
7644.66 1359
7645.48 1334
7646.31 1354
7647.14 1313
7647.96 1297
7648.79 1269
7649.61 1358
7650.44 1318
7651.26 1245
7652.09 1331
7652.91 1330
7653.74 1288
7654.57 1372
7655.39 1285
7656.22 1280
7657.04 1272
7657.87 1288
7658.70 1232
7659.52 1261
7660.35 1352
7661.17 1260
7662.00 1345
7662.83 1361
7663.65 1354
7664.48 1380
7665.31 1281
7666.13 1317
7666.96 1305
7667.79 1332
7668.61 1418
7669.44 1230
7670.27 1300
7671.09 1313
7671.92 1366
7672.75 1320
7673.57 1344
7674.40 1350
7675.23 1254
7676.05 1260
7676.88 1248
7677.71 1268
7678.53 1284
7679.36 1306
7680.19 1351
7681.02 1298
7681.84 1202
7682.67 1209
7683.50 1151
7684.33 1228
7685.15 1286
7685.98 1285
7686.81 1250
7687.64 1262
7688.46 1223
7689.29 1305
7690.12 1269
7690.95 1225
7691.77 1277
7692.60 1365
7693.43 1410
7694.26 1363
7695.09 1325
7695.91 1427
7696.74 1353
7697.57 1295
7698.40 1317
7699.23 1289
7700.06 1307
7700.88 1337
7701.71 1346
7702.54 1333
7703.37 1319
7704.20 1292
7705.03 1225
7705.85 1305
7706.68 1312
7707.51 1362
7708.34 1360
7709.17 1296
7710.00 1368
7710.83 1310
7711.66 1401
7712.48 1378
7713.31 1395
7714.14 1368
7714.97 1357
7715.80 1305
7716.63 1260
7717.46 1310
7718.29 1360
7719.12 1262
7719.95 1231
7720.78 1323
7721.61 1343
7722.44 1351
7723.27 1325
7724.09 1399
7724.92 1324
7725.75 1374
7726.58 1349
7727.41 1253
7728.24 1266
7729.07 1363
7729.90 1327
7730.73 1340
7731.56 1361
7732.39 1367
7733.22 1317
7734.05 1318
7734.88 1391
7735.71 1441
7736.54 1403
7737.37 1455
7738.20 1314
7739.03 1385
7739.86 1362
7740.70 1432
7741.53 1420
7742.36 1407
7743.19 1451
7744.02 1355
7744.85 1343
7745.68 1268
7746.51 1378
7747.34 1415
7748.17 1496
7749.00 1591
7749.83 1836
7750.66 2014
7751.50 2085
7752.33 2236
7753.16 2412
7753.99 2225
7754.82 2201
7755.65 2258
7756.48 1933
7757.31 1757
7758.15 1701
7758.98 1515
7759.81 1559
7760.64 1427
7761.47 1413
7762.30 1403
7763.13 1346
7763.97 1363
7764.80 1434
7765.63 1433
7766.46 1576
7767.29 1521
7768.13 1442
7768.96 1409
7769.79 1452
7770.62 1336
7771.45 1301
7772.29 1327
7773.12 1415
7773.95 1281
7774.78 1267
7775.62 1263
7776.45 1229
7777.28 1277
7778.11 1265
7778.95 1259
7779.78 1271
7780.61 1292
7781.44 1355
7782.28 1277
7783.11 1281
7783.94 1353
7784.77 1362
7785.61 1397
7786.44 1386
7787.27 1410
7788.11 1316
7788.94 1384
7789.77 1416
7790.61 1372
7791.44 1410
7792.27 1410
7793.10 1482
7793.94 1370
7794.77 1341
7795.60 1438
7796.44 1363
7797.27 1294
7798.11 1326
7798.94 1305
7799.77 1349
7800.61 1369
7801.44 1341
7802.27 1279
7803.11 1252
7803.94 1360
7804.78 1282
7805.61 1376
7806.44 1430
7807.28 1403
7808.11 1438
7808.95 1466
7809.78 1362
7810.61 1289
7811.45 1348
7812.28 1399
7813.12 1474
7813.95 1342
7814.79 1341
7815.62 1397
7816.45 1448
7817.29 1424
7818.12 1481
7818.96 1542
7819.79 1495
7820.63 1502
7821.46 1513
7822.30 1533
7823.13 1599
7823.97 1612
7824.80 1536
7825.64 1452
7826.47 1400
7827.31 1454
7828.14 1452
7828.98 1471
7829.81 1545
7830.65 1520
7831.48 1494
7832.32 1435
7833.15 1471
7833.99 1451
7834.83 1551
7835.66 1489
7836.50 1437
7837.33 1433
7838.17 1453
7839.00 1423
7839.84 1436
7840.68 1414
7841.51 1455
7842.35 1551
7843.18 1456
7844.02 1472
7844.86 1465
7845.69 1635
7846.53 1661
7847.36 1501
7848.20 1457
7849.04 1388
7849.87 1418
7850.71 1421
7851.55 1310
7852.38 1389
7853.22 1373
7854.05 1439
7854.89 1364
7855.73 1333
7856.56 1249
7857.40 1275
7858.24 1314
7859.08 1408
7859.91 1319
7860.75 1366
7861.59 1415
7862.42 1487
7863.26 1452
7864.10 1424
7864.93 1457
7865.77 1504
7866.61 1458
7867.45 1283
7868.28 1323
7869.12 1330
7869.96 1365
7870.80 1437
7871.63 1388
7872.47 1308
7873.31 1428
7874.15 1434
7874.98 1427
7875.82 1420
7876.66 1422
7877.50 1469
7878.33 1477
7879.17 1518
7880.01 1441
7880.85 1613
7881.69 1665
7882.52 1569
7883.36 1591
7884.20 1734
7885.04 1572
7885.88 1553
7886.71 1510
7887.55 1516
7888.39 1481
7889.23 1560
7890.07 1687
7890.91 1677
7891.75 1652
7892.58 1665
7893.42 1716
7894.26 1804
7895.10 1642
7895.94 1646
7896.78 1634
7897.62 1648
7898.46 1572
7899.29 1520
7900.13 1508
7900.97 1520
7901.81 1563
7902.65 1617
7903.49 1521
7904.33 1554
7905.17 1574
7906.01 1537
7906.85 1441
7907.69 1497
7908.53 1485
7909.37 1496
7910.21 1521
7911.04 1479
7911.88 1426
7912.72 1406
7913.56 1399
7914.40 1388
7915.24 1319
7916.08 1331
7916.92 1457
7917.76 1504
7918.60 1571
7919.44 1686
7920.28 1749
7921.12 1858
7921.96 1879
7922.80 1883
7923.64 1935
7924.48 1865
7925.32 1789
7926.16 1719
7927.01 1691
7927.85 1535
7928.69 1579
7929.53 1478
7930.37 1385
7931.21 1507
7932.05 1422
7932.89 1410
7933.73 1357
7934.57 1349
7935.41 1449
7936.25 1434
7937.09 1323
7937.93 1336
7938.78 1368
7939.62 1283
7940.46 1370
7941.30 1413
7942.14 1333
7942.98 1298
7943.82 1274
7944.66 1259
7945.51 1351
7946.35 1293
7947.19 1341
7948.03 1439
7948.87 1428
7949.71 1447
7950.56 1384
7951.40 1427
7952.24 1395
7953.08 1372
7953.92 1454
7954.76 1492
7955.61 1386
7956.45 1347
7957.29 1323
7958.13 1377
7958.97 1350
7959.82 1415
7960.66 1310
7961.50 1395
7962.34 1430
7963.19 1302
7964.03 1293
7964.87 1342
7965.71 1371
7966.56 1329
7967.40 1368
7968.24 1359
7969.08 1382
7969.93 1316
7970.77 1428
7971.61 1388
7972.45 1456
7973.30 1391
7974.14 1426
7974.98 1436
7975.83 1424
7976.67 1402
7977.51 1298
7978.36 1408
7979.20 1355
7980.04 1291
7980.89 1344
7981.73 1329
7982.57 1391
7983.42 1291
7984.26 1301
7985.10 1348
7985.95 1291
7986.79 1347
7987.63 1405
7988.48 1349
7989.32 1342
7990.16 1389
7991.01 1370
7991.85 1274
7992.70 1360
7993.54 1333
7994.38 1325
7995.23 1294
7996.07 1340
7996.92 1264
7997.76 1294
7998.60 1201
7999.45 1188
8000.29 1253
8001.14 1309
8001.98 1230
8002.83 1198
8003.67 1266
8004.52 1280
8005.36 1285
8006.20 1244
8007.05 1292
8007.89 1295
8008.74 1373
8009.58 1292
8010.43 1246
8011.27 1287
8012.12 1323
8012.96 1373
8013.81 1324
8014.65 1305
8015.50 1267
8016.34 1387
8017.19 1286
8018.03 1233
8018.88 1274
8019.72 1196
8020.57 1193
8021.42 1202
8022.26 1220
8023.11 1252
8023.95 1279
8024.80 1287
8025.64 1142
8026.49 1163
8027.33 1223
8028.18 1273
8029.03 1244
8029.87 1209
8030.72 1162
8031.56 1233
8032.41 1214
8033.26 1237
8034.10 1242
8034.95 1226
8035.79 1289
8036.64 1378
8037.49 1426
8038.33 1368
8039.18 1443
8040.03 1495
8040.87 1485
8041.72 1476
8042.57 1488
8043.41 1401
8044.26 1415
8045.11 1423
8045.95 1380
8046.80 1340
8047.65 1310
8048.49 1258
8049.34 1199
8050.19 1207
8051.03 1175
8051.88 1174
8052.73 1149
8053.58 1212
8054.42 1199
8055.27 1271
8056.12 1211
8056.96 1247
8057.81 1223
8058.66 1202
8059.51 1170
8060.35 1242
8061.20 1189
8062.05 1099
8062.90 1057
8063.74 1070
8064.59 1102
8065.44 1179
8066.29 1179
8067.14 1211
8067.98 1218
8068.83 1159
8069.68 1174
8070.53 1154
8071.38 1144
8072.22 1068
8073.07 1102
8073.92 1102
8074.77 1115
8075.62 1129
8076.46 1128
8077.31 1118
8078.16 1167
8079.01 1157
8079.86 1108
8080.71 1063
8081.56 1092
8082.40 1137
8083.25 1132
8084.10 1147
8084.95 1234
8085.80 1109
8086.65 1139
8087.50 1145
8088.35 1072
8089.19 1129
8090.04 1114
8090.89 1177
8091.74 1058
8092.59 1115
8093.44 1075
8094.29 1098
8095.14 1091
8095.99 1129
8096.84 1165
8097.69 1110
8098.54 1112
8099.39 1088
8100.24 1002
8101.09 1112
8101.94 1151
8102.79 1110
8103.63 1101
8104.48 1119
8105.33 1061
8106.18 1181
8107.03 1140
8107.88 1049
8108.73 1066
8109.58 1093
8110.43 1128
8111.28 1117
8112.14 1144
8112.99 1128
8113.84 1137
8114.69 1095
8115.54 1125
8116.39 1105
8117.24 1073
8118.09 1174
8118.94 1060
8119.79 1075
8120.64 1143
8121.49 1142
8122.34 1150
8123.19 1120
8124.04 1139
8124.89 1150
8125.74 1111
8126.60 1041
8127.45 1086
8128.30 1090
8129.15 1126
8130.00 1165
8130.85 1174
8131.70 1153
8132.55 1144
8133.40 1165
8134.26 1106
8135.11 1087
8135.96 1167
8136.81 1147
8137.66 1109
8138.51 1094
8139.37 1106
8140.22 1099
8141.07 1146
8141.92 1111
8142.77 1163
8143.62 1185
8144.48 1132
8145.33 1161
8146.18 1220
8147.03 1172
8147.88 1157
8148.74 1118
8149.59 1199
8150.44 1150
8151.29 1161
8152.15 1182
8153.00 1161
8153.85 1156
8154.70 1206
8155.56 1161
8156.41 1108
8157.26 1216
8158.11 1277
8158.97 1201
8159.82 1258
8160.67 1268
8161.52 1214
8162.38 1166
8163.23 1177
8164.08 1203
8164.94 1160
8165.79 1176
8166.64 1188
8167.49 1151
8168.35 1204
8169.20 1222
8170.05 1132
8170.91 1176
8171.76 1112
8172.61 1114
8173.47 1153
8174.32 1152
8175.17 1111
8176.03 1094
8176.88 1143
8177.74 1154
8178.59 1133
8179.44 1082
8180.30 1023
8181.15 1083
8182.00 1097
8182.86 1136
8183.71 1111
8184.57 1098
8185.42 1061
8186.27 1020
8187.13 1057
8187.98 1031
8188.84 1082
8189.69 1048
8190.55 1074
8191.40 1014
8192.25 1037
8193.11 1113
8193.96 1094
8194.82 1069
8195.67 1009
8196.53 1033
8197.38 1015
8198.24 1065
8199.09 1098
8199.95 1019
8200.80 995
8201.66 1007
8202.51 1056
8203.37 1001
8204.22 1022
8205.08 1048
8205.93 1006
8206.79 1104
8207.64 1070
8208.50 1034
8209.35 1021
8210.21 991
8211.06 1002
8211.92 1005
8212.77 1036
8213.63 1112
8214.48 1122
8215.34 1034
8216.20 985
8217.05 1052
8217.91 1087
8218.76 1053
8219.62 1056
8220.48 964
8221.33 1061
8222.19 1095
8223.04 1152
8223.90 1134
8224.76 1104
8225.61 1150
8226.47 1101
8227.32 1104
8228.18 1142
8229.04 1171
8229.89 1139
8230.75 1091
8231.61 1124
8232.46 1112
8233.32 1134
8234.18 1107
8235.03 1077
8235.89 1155
8236.75 1124
8237.60 1094
8238.46 1039
8239.32 1034
8240.17 1149
8241.03 1045
8241.89 1070
8242.74 1087
8243.60 1121
8244.46 1050
8245.32 1078
8246.17 999
8247.03 1022
8247.89 1075
8248.74 1065
8249.60 996
8250.46 999
8251.32 978
8252.17 987
8253.03 999
8253.89 1076
8254.75 1072
8255.60 1113
8256.46 1142
8257.32 1130
8258.18 1032
8259.04 1019
8259.89 1095
8260.75 1118
8261.61 1070
8262.47 1038
8263.33 1087
8264.18 1042
8265.04 1126
8265.90 1139
8266.76 1089
8267.62 1046
8268.48 1054
8269.33 1087
8270.19 1088
8271.05 1081
8271.91 1030
8272.77 1069
8273.63 1089
8274.49 1096
8275.34 1242
8276.20 1148
8277.06 1031
8277.92 1049
8278.78 1099
8279.64 1077
8280.50 1115
8281.36 1050
8282.22 1084
8283.08 1042
8283.93 1104
8284.79 1085
8285.65 1090
8286.51 1165
8287.37 1164
8288.23 1141
8289.09 1221
8289.95 1167
8290.81 1159
8291.67 1148
8292.53 1147
8293.39 1125
8294.25 1093
8295.11 1189
8295.97 1177
8296.83 1144
8297.69 1144
8298.55 1188
8299.41 1226
8300.27 1235
8301.13 1236
8301.99 1118
8302.85 1115
8303.71 1127
8304.57 1120
8305.43 1149
8306.29 1132
8307.15 1167
8308.01 1168
8308.87 1114
8309.73 1138
8310.59 1116
8311.45 1128
8312.31 1071
8313.17 1076
8314.03 1059
8314.90 1099
8315.76 1092
8316.62 1141
8317.48 1118
8318.34 1105
8319.20 1166
8320.06 1135
8320.92 1120
8321.78 1158
8322.64 1111
8323.51 1117
8324.37 1131
8325.23 1102
8326.09 1044
8326.95 1113
8327.81 1101
8328.67 1145
8329.54 1088
8330.40 1085
8331.26 1190
8332.12 1199
8332.98 1163
8333.84 1187
8334.71 1154
8335.57 1125
8336.43 1128
8337.29 1149
8338.15 1157
8339.02 1121
8339.88 1138
8340.74 1144
8341.60 1155
8342.46 1129
8343.33 1090
8344.19 1116
8345.05 1116
8345.91 1099
8346.78 1142
8347.64 1135
8348.50 1142
8349.36 1138
8350.23 1134
8351.09 1136
8351.95 1164
8352.81 1177
8353.68 1127
8354.54 1155
8355.40 1186
8356.27 1185
8357.13 1210
8357.99 1186
8358.86 1148
8359.72 1177
8360.58 1216
8361.44 1188
8362.31 1204
8363.17 1202
8364.03 1254
8364.90 1259
8365.76 1257
8366.63 1227
8367.49 1236
8368.35 1283
8369.22 1257
8370.08 1264
8370.94 1238
8371.81 1316
8372.67 1253
8373.53 1225
8374.40 1207
8375.26 1230
8376.13 1204
8376.99 1292
8377.85 1188
8378.72 1363
8379.58 1313
8380.45 1287
8381.31 1254
8382.18 1199
8383.04 1261
8383.90 1330
8384.77 1292
8385.63 1209
8386.50 1291
8387.36 1379
8388.23 1328
8389.09 1398
8389.96 1438
8390.82 1485
8391.69 1451
8392.55 1435
8393.42 1424
8394.28 1352
8395.15 1404
8396.01 1425
8396.88 1524
8397.74 1423
8398.61 1364
8399.47 1448
8400.34 1473
8401.20 1454
8402.07 1566
8402.93 1602
8403.80 1528
8404.66 1495
8405.53 1565
8406.39 1523
8407.26 1454
8408.12 1468
8408.99 1510
8409.86 1521
8410.72 1535
8411.59 1542
8412.45 1577
8413.32 1491
8414.19 1606
8415.05 1515
8415.92 1534
8416.78 1642
8417.65 1664
8418.52 1682
8419.38 1720
8420.25 1697
8421.11 1642
8421.98 1626
8422.85 1645
8423.71 1688
8424.58 1712
8425.45 1657
8426.31 1814
8427.18 1819
8428.05 1787
8428.91 1727
8429.78 1773
8430.65 1840
8431.51 1786
8432.38 1890
8433.25 1915
8434.11 1904
8434.98 1965
8435.85 1951
8436.72 1941
8437.58 1986
8438.45 1998
8439.32 2027
8440.18 2044
8441.05 1995
8441.92 2150
8442.79 2277
8443.65 2192
8444.52 2273
8445.39 2392
8446.26 2410
8447.12 2563
8447.99 2559
8448.86 2552
8449.73 2469
8450.60 2578
8451.46 2549
8452.33 2585
8453.20 2525
8454.07 2667
8454.94 2759
8455.80 2905
8456.67 3143
8457.54 3478
8458.41 4369
8459.28 5250
8460.14 6076
8461.01 6810
8461.88 7428
8462.75 7286
8463.62 6813
8464.49 6274
8465.36 5447
8466.22 4690
8467.09 4082
8467.96 3399
8468.83 3057
8469.70 2739
8470.57 2351
8471.44 2323
8472.31 2133
8473.17 2106
8474.04 1939
8474.91 1904
8475.78 1914
8476.65 1852
8477.52 1902
8478.39 1799
8479.26 1800
8480.13 1791
8481.00 1799
8481.87 1718
8482.74 1650
8483.61 1688
8484.48 1593
8485.34 1631
8486.21 1808
8487.08 1636
8487.95 1666
8488.82 1969
8489.69 1855
8490.56 1804
8491.43 1839
8492.30 1906
8493.17 1816
8494.04 1726
8494.91 1802
8495.78 1723
8496.65 1724
8497.52 1784
8498.39 1942
8499.26 1987
8500.13 2101
8501.01 1998
8501.88 1958
8502.75 1857
8503.62 1765
8504.49 1781
8505.36 1785
8506.23 1736
8507.10 1701
8507.97 1776
8508.84 1776
8509.71 1752
8510.58 1772
8511.45 1775
8512.32 1713
8513.20 1750
8514.07 1787
8514.94 1853
8515.81 1857
8516.68 1789
8517.55 1690
8518.42 1792
8519.29 1883
8520.17 1917
8521.04 1934
8521.91 1900
8522.78 1851
8523.65 1972
8524.52 1945
8525.39 1951
8526.27 2029
8527.14 1993
8528.01 2047
8528.88 2074
8529.75 2044
8530.63 2055
8531.50 2097
8532.37 2184
8533.24 2118
8534.11 2070
8534.99 2062
8535.86 2058
8536.73 2221
8537.60 2136
8538.47 2031
8539.35 1989
8540.22 2056
8541.09 1989
8541.96 1852
8542.84 1890
8543.71 1976
8544.58 1966
8545.46 1974
8546.33 1955
8547.20 1901
8548.07 1848
8548.95 1818
8549.82 1718
8550.69 1711
8551.57 1690
8552.44 1657
8553.31 1638
8554.18 1705
8555.06 1659
8555.93 1685
8556.80 1651
8557.68 1724
8558.55 1742
8559.42 1708
8560.30 1756
8561.17 1848
8562.04 1718
8562.92 1614
8563.79 1703
8564.67 1690
8565.54 1653
8566.41 1676
8567.29 1651
8568.16 1708
8569.03 1714
8569.91 1565
8570.78 1530
8571.66 1562
8572.53 1579
8573.40 1541
8574.28 1543
8575.15 1606
8576.03 1513
8576.90 1499
8577.78 1553
8578.65 1478
8579.52 1508
8580.40 1536
8581.27 1497
8582.15 1476
8583.02 1550
8583.90 1497
8584.77 1473
8585.65 1506
8586.52 1445
8587.40 1395
8588.27 1531
8589.15 1513
8590.02 1421
8590.90 1494
8591.77 1578
8592.65 1581
8593.52 1567
8594.40 1553
8595.27 1471
8596.15 1498
8597.02 1561
8597.90 1545
8598.77 1546
8599.65 1541
8600.52 1518
8601.40 1564
8602.28 1613
8603.15 1617
8604.03 1646
8604.90 1622
8605.78 1590
8606.65 1665
8607.53 1647
8608.41 1720
8609.28 1729
8610.16 1629
8611.03 1673
8611.91 1736
8612.79 1628
8613.66 1559
8614.54 1669
8615.41 1585
8616.29 1587
8617.17 1651
8618.04 1731
8618.92 1742
8619.80 1716
8620.67 1743
8621.55 1759
8622.43 1764
8623.30 1692
8624.18 1758
8625.06 1759
8625.93 1688
8626.81 1763
8627.69 1811
8628.56 1767
8629.44 1771
8630.32 1770
8631.20 1831
8632.07 1902
8632.95 1969
8633.83 1864
8634.70 1886
8635.58 2018
8636.46 2028
8637.34 2030
8638.21 2052
8639.09 2065
8639.97 2074
8640.85 1973
8641.72 1992
8642.60 1940
8643.48 2037
8644.36 2089
8645.23 2201
8646.11 2115
8646.99 2170
8647.87 2136
8648.75 2107
8649.62 2129
8650.50 2231
8651.38 2245
8652.26 2228
8653.14 2248
8654.01 2185
8654.89 2221
8655.77 2188
8656.65 2233
8657.53 2318
8658.41 2237
8659.29 2261
8660.16 2374
8661.04 2540
8661.92 2471
8662.80 2440
8663.68 2537
8664.56 2460
8665.44 2551
8666.31 2467
8667.19 2459
8668.07 2480
8668.95 2534
8669.83 2520
8670.71 2538
8671.59 2445
8672.47 2565
8673.35 2611
8674.23 2896
8675.11 3014
8675.99 3179
8676.86 3717
8677.74 4058
8678.62 4340
8679.50 4504
8680.38 4805
8681.26 4584
8682.14 4411
8683.02 4219
8683.90 3855
8684.78 3717
8685.66 3310
8686.54 3085
8687.42 3032
8688.30 2995
8689.18 2990
8690.06 2929
8690.94 2798
8691.82 2976
8692.70 3086
8693.58 3292
8694.46 3628
8695.34 3997
8696.22 4566
8697.10 4910
8697.98 5163
8698.86 5298
8699.74 5215
8700.62 4926
8701.51 4440
8702.39 3880
8703.27 3588
8704.15 3156
8705.03 3054
8705.91 2931
8706.79 2739
8707.67 2683
8708.55 2586
8709.43 2581
8710.31 2603
8711.20 2560
8712.08 2559
8712.96 2398
8713.84 2353
8714.72 2385
8715.60 2399
8716.48 2422
8717.36 2482
8718.25 2511
8719.13 2431
8720.01 2477
8720.89 2351
8721.77 2439
8722.65 2466
8723.54 2499
8724.42 2453
8725.30 2493
8726.18 2563
8727.06 2662
8727.95 2666
8728.83 2640
8729.71 2641
8730.59 2570
8731.47 2599
8732.36 2629
8733.24 2739
8734.12 2761
8735.00 2668
8735.89 2790
8736.77 2747
8737.65 2799
8738.53 2782
8739.42 2790
8740.30 2822
8741.18 2739
8742.06 2686
8742.95 2754
8743.83 2803
8744.71 2764
8745.59 2837
8746.48 2780
8747.36 2828
8748.24 2728
8749.13 2724
8750.01 2802
8750.89 2894
8751.78 2934
8752.66 2882
8753.54 2858
8754.43 2947
8755.31 2869
8756.19 3017
8757.08 3142
8757.96 3042
8758.84 2874
8759.73 2945
8760.61 3006
8761.49 3015
8762.38 3030
8763.26 3087
8764.15 3222
8765.03 3411
8765.91 3327
8766.80 3481
8767.68 3662
8768.57 3683
8769.45 3803
8770.33 3926
8771.22 3940
8772.10 4168
8772.99 4193
8773.87 4137
8774.75 4053
8775.64 4108
8776.52 3893
8777.41 3835
8778.29 3861
8779.18 3901
8780.06 3810
8780.95 3842
8781.83 4027
8782.72 4672
8783.60 5642
8784.49 6533
8785.37 7866
8786.26 9142
8787.14 10150
8788.03 10444
8788.91 10253
8789.80 9742
8790.68 8975
8791.57 7907
8792.45 6896
8793.34 6011
8794.22 5110
8795.11 4435
8795.99 4032
8796.88 3625
8797.76 3474
8798.65 3239
8799.53 3247
8800.42 3136
8801.31 3174
8802.19 3220
8803.08 3382
8803.96 3325
8804.85 3246
8805.74 3254
8806.62 3159
8807.51 2899
8808.39 2797
8809.28 2686
8810.17 2682
8811.05 2635
8811.94 2647
8812.82 2619
8813.71 2584
8814.60 2731
8815.48 2760
8816.37 2763
8817.26 2600
8818.14 2742
8819.03 2585
8819.92 2645
8820.80 2658
8821.69 2477
8822.58 2444
8823.46 2547
8824.35 2656
8825.24 2622
8826.12 2703
8827.01 2657
8827.90 2556
8828.78 2537
8829.67 2458
8830.56 2319
8831.45 2292
8832.33 2192
8833.22 2315
8834.11 2193
8835.00 2118
8835.88 2142
8836.77 2135
8837.66 2083
8838.55 2169
8839.43 2193
8840.32 2199
8841.21 2238
8842.10 2352
8842.98 2184
8843.87 2295
8844.76 2350
8845.65 2332
8846.54 2392
8847.42 2315
8848.31 2275
8849.20 2300
8850.09 2340
8850.98 2430
8851.86 2347
8852.75 2441
8853.64 2360
8854.53 2336
8855.42 2368
8856.31 2320
8857.19 2403
8858.08 2311
8858.97 2317
8859.86 2318
8860.75 2377
8861.64 2326
8862.53 2369
8863.42 2247
8864.30 2285
8865.19 2197
8866.08 2233
8866.97 2275
8867.86 2289
8868.75 2278
8869.64 2191
8870.53 2218
8871.42 2165
8872.31 2087
8873.20 2046
8874.08 2037
8874.97 2030
8875.86 2007
8876.75 1900
8877.64 1879
8878.53 1838
8879.42 1854
8880.31 1835
8881.20 1855
8882.09 1818
8882.98 1845
8883.87 1811
8884.76 1818
8885.65 1838
8886.54 1796
8887.43 1781
8888.32 1819
8889.21 1813
8890.10 1748
8890.99 1772
8891.88 1668
8892.77 1662
8893.66 1667
8894.55 1721
8895.44 1588
8896.33 1485
8897.22 1584
8898.11 1562
8899.00 1578
8899.90 1615
8900.79 1602
8901.68 1572
8902.57 1581
8903.46 1573
8904.35 1436
8905.24 1500
8906.13 1610
8907.02 1532
8907.91 1497
8908.80 1482
8909.70 1436
8910.59 1432
8911.48 1510
8912.37 1486
8913.26 1442
8914.15 1405
8915.04 1396
8915.93 1480
8916.83 1441
8917.72 1372
8918.61 1468
8919.50 1561
8920.39 1449
8921.28 1447
8922.18 1451
8923.07 1436
8923.96 1385
8924.85 1369
8925.74 1287
8926.64 1364
8927.53 1362
8928.42 1436
8929.31 1377
8930.20 1374
8931.10 1512
8931.99 1543
8932.88 1468
8933.77 1371
8934.67 1346
8935.56 1362
8936.45 1298
8937.34 1307
8938.24 1309
8939.13 1390
8940.02 1321
8940.91 1313
8941.81 1321
8942.70 1278
8943.59 1311
8944.49 1297
8945.38 1246
8946.27 1295
8947.16 1248
8948.06 1274
8948.95 1222
8949.84 1245
8950.74 1313
8951.63 1337
8952.52 1225
8953.42 1226
8954.31 1232
8955.20 1242
8956.10 1250
8956.99 1241
8957.88 1266
8958.78 1205
8959.67 1166
8960.56 1185
8961.46 1208
8962.35 1263
8963.25 1308
8964.14 1287
8965.03 1220
8965.93 1174
8966.82 1197
8967.72 1261
8968.61 1240
8969.50 1213
8970.40 1199
8971.29 1197
8972.19 1228
8973.08 1256
8973.98 1228
8974.87 1201
8975.76 1136
8976.66 1087
8977.55 1085
8978.45 1101
8979.34 1152
8980.24 1182
8981.13 1194
8982.03 1171
8982.92 1127
8983.82 1142
8984.71 1073
8985.61 1178
8986.50 1141
8987.40 1149
8988.29 1152
8989.19 1210
8990.08 1101
8990.98 1177
8991.87 1130
8992.77 1078
8993.66 1072
8994.56 1046
8995.45 1106
8996.35 1085
8997.24 1118
8998.14 1129
8999.04 1114
8999.93 1042
9000.83 1097
9001.72 1084
9002.62 1078
9003.51 1116
9004.41 1092
9005.31 1152
9006.20 1153
9007.10 1105
9007.99 1060
9008.89 1067
9009.79 1042
9010.68 1052
9011.58 1058
9012.48 1131
9013.37 1109
9014.27 1076
9015.16 1015
9016.06 1080
9016.96 1027
9017.85 1078
9018.75 1037
9019.65 1058
9020.54 967
9021.44 1020
9022.34 1119
9023.23 1067
9024.13 1036
9025.03 953
9025.93 1091
9026.82 1031
9027.72 1008
9028.62 1072
9029.51 1124
9030.41 1066
9031.31 1034
9032.21 1114
9033.10 1023
9034.00 1033
9034.90 964
9035.79 982
9036.69 960
9037.59 986
9038.49 947
9039.38 925
9040.28 1039
9041.18 1052
9042.08 1000
9042.98 1010
9043.87 1066
9044.77 992
9045.67 1069
9046.57 989
9047.47 990
9048.36 919
9049.26 1029
9050.16 1043
9051.06 1089
9051.96 1137
9052.85 1057
9053.75 1049
9054.65 1034
9055.55 1018
9056.45 1048
9057.35 1015
9058.25 1075
9059.14 1056
9060.04 1068
9060.94 1054
9061.84 1054
9062.74 1067
9063.64 1033
9064.54 996
9065.44 1036
9066.33 1039
9067.23 1039
9068.13 1063
9069.03 1213
9069.93 1143
9070.83 1095
9071.73 1068
9072.63 1135
9073.53 1130
9074.43 1084
9075.33 1092
9076.23 1049
9077.13 1096
9078.03 1064
9078.92 1093
9079.82 986
9080.72 1013
9081.62 1054
9082.52 1048
9083.42 1034
9084.32 1035
9085.22 1019
9086.12 989
9087.02 1006
9087.92 997
9088.82 1042
9089.72 1045
9090.62 1013
9091.52 1074
9092.42 1010
9093.32 1045
9094.22 1070
9095.12 1077
9096.03 1033
9096.93 1001
9097.83 1040
9098.73 1050
9099.63 1047
9100.53 1024
9101.43 1019
9102.33 1050
9103.23 1013
9104.13 978
9105.03 1070
9105.93 1005
9106.83 993
9107.74 1011
9108.64 1048
9109.54 993
9110.44 1025
9111.34 1099
9112.24 1028
9113.14 968
9114.04 1050
9114.94 982
9115.85 993
9116.75 992
9117.65 969
9118.55 929
9119.45 891
9120.35 962
9121.26 914
9122.16 960
9123.06 1001
9123.96 1005
9124.86 1031
9125.77 996
9126.67 1022
9127.57 976
9128.47 933
9129.37 1001
9130.28 993
9131.18 998
9132.08 1041
9132.98 1068
9133.88 1004
9134.79 949
9135.69 1028
9136.59 976
9137.49 978
9138.40 984
9139.30 983
9140.20 998
9141.10 1021
9142.01 1004
9142.91 1001
9143.81 954
9144.72 977
9145.62 1035
9146.52 949
9147.42 968
9148.33 1005
9149.23 996
9150.13 950
9151.04 1024
9151.94 1037
9152.84 1076
9153.75 961
9154.65 937
9155.55 1004
9156.46 973
9157.36 1003
9158.26 950
9159.17 1012
9160.07 976
9160.97 984
9161.88 977
9162.78 1033
9163.69 1021
9164.59 974
9165.49 912
9166.40 980
9167.30 981
9168.21 970
9169.11 943
9170.01 1013
9170.92 1008
9171.82 1048
9172.73 999
9173.63 947
9174.53 952
9175.44 965
9176.34 959
9177.25 925
9178.15 944
9179.06 1026
9179.96 989
9180.87 914
9181.77 985
9182.68 989
9183.58 994
9184.49 1012
9185.39 994
9186.30 1022
9187.20 1022
9188.11 1073
9189.01 944
9189.92 967
9190.82 1029
9191.73 991
9192.63 988
9193.54 927
9194.44 895
9195.35 952
9196.25 960
9197.16 1002
9198.06 968
9198.97 975
9199.87 1032
9200.78 1089
9201.69 1048
9202.59 1029
9203.50 1064
9204.40 1013
9205.31 1058
9206.21 1071
9207.12 1115
9208.03 1041
9208.93 987
9209.84 962
9210.74 988
9211.65 974
9212.56 1031
9213.46 973
9214.37 945
9215.28 954
9216.18 950
9217.09 918
9218.00 921
9218.90 992
9219.81 1029
9220.72 989
9221.62 1068
9222.53 960
9223.44 1058
9224.34 1050
9225.25 1001
9226.16 1070
9227.06 1065
9227.97 975
9228.88 993
9229.78 951
9230.69 972
9231.60 935
9232.51 999
9233.41 1009
9234.32 968
9235.23 923
9236.13 991
9237.04 978
9237.95 954
9238.86 924
9239.76 932
9240.67 937
9241.58 935
9242.49 995
9243.39 993
9244.30 978
9245.21 966
9246.12 1008
9247.03 1024
9247.93 1013
9248.84 881
9249.75 868
9250.66 953
9251.57 876
9252.47 914
9253.38 978
9254.29 936
9255.20 966
9256.11 1021
9257.02 994
9257.92 993
9258.83 973
9259.74 954
9260.65 957
9261.56 987
9262.47 1019
9263.38 938
9264.28 957
9265.19 963
9266.10 917
9267.01 939
9267.92 955
9268.83 1003
9269.74 1010
9270.65 939
9271.56 968
9272.47 996
9273.37 930
9274.28 941
9275.19 972
9276.10 982
9277.01 986
9277.92 970
9278.83 956
9279.74 923
9280.65 942
9281.56 988
9282.47 1005
9283.38 1014
9284.29 1037
9285.20 975
9286.11 981
9287.02 1002
9287.93 938
9288.84 1006
9289.75 978
9290.66 1002
9291.57 928
9292.48 958
9293.39 1000
9294.30 1044
9295.21 1075
9296.12 1012
9297.03 963
9297.94 1000
9298.85 1093
9299.76 1111
9300.67 1044
9301.58 1016
9302.49 1048
9303.40 1070
9304.31 990
9305.23 1025
9306.14 1031
9307.05 1008
9307.96 1051
9308.87 1023
9309.78 977
9310.69 964
9311.60 1013
9312.51 999
9313.42 1001
9314.34 996
9315.25 1008
9316.16 1001
9317.07 996
9317.98 979
9318.89 1022
9319.80 1029
9320.72 1005
9321.63 1029
9322.54 967
9323.45 1024
9324.36 960
9325.27 987
9326.19 934
9327.10 980
9328.01 996
9328.92 971
9329.83 929
9330.74 953
9331.66 1048
9332.57 998
9333.48 960
9334.39 973
9335.31 908
9336.22 986
9337.13 933
9338.04 913
9338.96 900
9339.87 967
9340.78 977
9341.69 988
9342.61 971
9343.52 1035
9344.43 988
9345.34 990
9346.26 975
9347.17 993
9348.08 948
9348.99 950
9349.91 990
9350.82 990
9351.73 1036
9352.65 1045
9353.56 945
9354.47 983
9355.39 982
9356.30 1061
9357.21 1105
9358.13 992
9359.04 989
9359.95 1019
9360.87 1005
9361.78 1004
9362.69 1054
9363.61 1013
9364.52 1022
9365.43 992
9366.35 1042
9367.26 1039
9368.18 1033
9369.09 1076
9370.00 1036
9370.92 1090
9371.83 975
9372.75 1055
9373.66 1066
9374.57 970
9375.49 1023
9376.40 1046
9377.32 979
9378.23 997
9379.15 1040
9380.06 1009
9380.97 1016
9381.89 1058
9382.80 1034
9383.72 1020
9384.63 987
9385.55 1051
9386.46 1074
9387.38 946
9388.29 999
9389.21 1050
9390.12 1053
9391.04 1088
9391.95 1093
9392.87 1063
9393.78 1138
9394.70 1118
9395.61 1165
9396.53 1194
9397.44 1210
9398.36 1173
9399.27 1199
9400.19 1219
9401.10 1258
9402.02 1204
9402.94 1203
9403.85 1164
9404.77 1101
9405.68 1270
9406.60 1291
9407.51 1232
9408.43 1262
9409.35 1211
9410.26 1260
9411.18 1257
9412.09 1252
9413.01 1185
9413.93 1172
9414.84 1194
9415.76 1169
9416.67 1128
9417.59 1078
9418.51 1088
9419.42 1067
9420.34 1092
9421.26 1140
9422.17 1097
9423.09 1160
9424.01 1061
9424.92 1108
9425.84 1133
9426.76 1078
9427.67 1048
9428.59 1116
9429.51 1022
9430.42 1118
9431.34 1186
9432.26 984
9433.17 1017
9434.09 1115
9435.01 1064
9435.93 1025
9436.84 1100
9437.76 1130
9438.68 1106
9439.59 1142
9440.51 1090
9441.43 1134
9442.35 1173
9443.26 1249
9444.18 1229
9445.10 1180
9446.02 1186
9446.93 1210
9447.85 1165
9448.77 1132
9449.69 1170
9450.61 1188
9451.52 1162
9452.44 1185
9453.36 1219
9454.28 1166
9455.20 1324
9456.11 1386
9457.03 1520
9457.95 1638
9458.87 1713
9459.79 1809
9460.71 1779
9461.62 1628
9462.54 1470
9463.46 1438
9464.38 1324
9465.30 1321
9466.22 1276
9467.14 1161
9468.05 1206
9468.97 1154
9469.89 1066
9470.81 1067
9471.73 1114
9472.65 1097
9473.57 1155
9474.49 1126
9475.41 1096
9476.32 1111
9477.24 1118
9478.16 1101
9479.08 1161
9480.00 1172
9480.92 1177
9481.84 1185
9482.76 1133
9483.68 1232
9484.60 1149
9485.52 1239
9486.44 1247
9487.36 1272
9488.28 1287
9489.20 1254
9490.12 1261
9491.04 1219
9491.96 1152
9492.88 1100
9493.80 1113
9494.72 1121
9495.64 1021
9496.56 1073
9497.48 1050
9498.40 1080
9499.32 1087
9500.24 1095
9501.16 1086
9502.08 1087
9503.00 1037
9503.92 1084
9504.84 1036
9505.76 997
9506.68 995
9507.60 1002
9508.52 1047
9509.44 1087
9510.36 1019
9511.28 980
9512.21 1051
9513.13 1033
9514.05 1017
9514.97 1072
9515.89 1038
9516.81 1035
9517.73 1112
9518.65 1080
9519.57 1060
9520.50 1088
9521.42 1145
9522.34 1072
9523.26 1006
9524.18 1028
9525.10 1117
9526.02 1091
9526.95 1029
9527.87 1054
9528.79 1065
9529.71 1073
9530.63 1084
9531.55 1101
9532.48 1096
9533.40 1121
9534.32 1190
9535.24 1124
9536.16 1203
9537.09 1212
9538.01 1253
9538.93 1240
9539.85 1202
9540.77 1172
9541.70 1179
9542.62 1184
9543.54 1159
9544.46 1100
9545.39 1043
9546.31 1113
9547.23 1086
9548.15 1144
9549.08 1091
9550.00 1097
9550.92 1138
9551.85 1146
9552.77 1083
9553.69 1056
9554.61 1034
9555.54 1076
9556.46 1040
9557.38 1078
9558.31 1066
9559.23 1047
9560.15 1096
9561.08 1122
9562.00 1136
9562.92 1074
9563.85 1144
9564.77 1115
9565.69 1122
9566.62 1116
9567.54 1120
9568.46 1087
9569.39 1108
9570.31 1103
9571.23 1154
9572.16 1060
9573.08 1146
9574.01 1117
9574.93 1120
9575.85 1030
9576.78 1079
9577.70 1170
9578.63 1032
9579.55 1076
9580.47 1074
9581.40 1130
9582.32 1084
9583.25 1089
9584.17 1117
9585.10 1097
9586.02 1109
9586.94 1101
9587.87 1061
9588.79 1110
9589.72 1075
9590.64 1103
9591.57 1164
9592.49 1128
9593.42 1136
9594.34 1138
9595.27 1205
9596.19 1167
9597.12 1113
9598.04 1066
9598.97 1080
9599.89 1151
9600.82 1166
9601.74 1186
9602.67 1208
9603.59 1214
9604.52 1207
9605.44 1131
9606.37 1182
9607.29 1149
9608.22 1195
9609.15 1258
9610.07 1286
9611.00 1214
9611.92 1120
9612.85 1167
9613.77 1231
9614.70 1289
9615.63 1256
9616.55 1272
9617.48 1226
9618.40 1267
9619.33 1385
9620.26 1269
9621.18 1301
9622.11 1307
9623.03 1268
9623.96 1318
9624.89 1285
9625.81 1346
9626.74 1273
9627.67 1331
9628.59 1355
9629.52 1354
9630.45 1393
9631.37 1378
9632.30 1370
9633.23 1355
9634.15 1385
9635.08 1413
9636.01 1387
9636.93 1410
9637.86 1442
9638.79 1391
9639.71 1427
9640.64 1378
9641.57 1358
9642.50 1424
9643.42 1501
9644.35 1501
9645.28 1415
9646.21 1518
9647.13 1503
9648.06 1463
9648.99 1565
9649.92 1583
9650.84 1637
9651.77 1548
9652.70 1565
9653.63 1602
9654.55 1703
9655.48 1758
9656.41 1770
9657.34 1755
9658.26 1720
9659.19 1713
9660.12 1688
9661.05 1699
9661.98 1662
9662.91 1756
9663.83 1674
9664.76 1678
9665.69 1718
9666.62 1705
9667.55 1658
9668.48 1642
9669.40 1687
9670.33 1684
9671.26 1764
9672.19 1718
9673.12 1752
9674.05 1724
9674.98 1671
9675.90 1756
9676.83 1764
9677.76 1866
9678.69 1891
9679.62 1897
9680.55 1843
9681.48 1716
9682.41 1722
9683.34 1823
9684.27 1880
9685.19 1942
9686.12 1960
9687.05 1855
9687.98 1940
9688.91 2008
9689.84 2071
9690.77 2007
9691.70 1968
9692.63 2009
9693.56 1948
9694.49 1946
9695.42 1819
9696.35 2010
9697.28 1968
9698.21 2062
9699.14 2068
9700.07 2059
9701.00 2228
9701.93 2318
9702.86 2528
9703.79 2627
9704.72 2582
9705.65 2622
9706.58 2689
9707.51 2521
9708.44 2475
9709.37 2446
9710.30 2200
9711.23 2137
9712.16 2080
9713.09 2026
9714.02 1955
9714.95 2002
9715.88 2095
9716.82 2174
9717.75 2156
9718.68 2283
9719.61 2274
9720.54 2326
9721.47 2448
9722.40 2275
9723.33 2295
9724.26 2263
9725.19 2061
9726.13 1969
9727.06 1975
9727.99 1897
9728.92 1850
9729.85 1786
9730.78 1734
9731.71 1695
9732.64 1803
9733.58 1888
9734.51 1860
9735.44 1919
9736.37 1940
9737.30 2054
9738.23 1948
9739.17 1942
9740.10 1995
9741.03 2036
9741.96 1845
9742.89 1795
9743.83 1747
9744.76 1803
9745.69 1679
9746.62 1663
9747.55 1675
9748.49 1621
9749.42 1584
9750.35 1643
9751.28 1638
9752.22 1649
9753.15 1602
9754.08 1526
9755.01 1518
9755.95 1501
9756.88 1608
9757.81 1510
9758.75 1487
9759.68 1503
9760.61 1393
9761.54 1457
9762.48 1476
9763.41 1434
9764.34 1497
9765.28 1527
9766.21 1536
9767.14 1511
9768.08 1536
9769.01 1563
9769.94 1533
9770.88 1441
9771.81 1477
9772.74 1460
9773.68 1406
9774.61 1514
9775.54 1428
9776.48 1432
9777.41 1398
9778.34 1428
9779.28 1526
9780.21 1518
9781.14 1467
9782.08 1517
9783.01 1504
9783.95 1544
9784.88 1449
9785.81 1534
9786.75 1547
9787.68 1612
9788.62 1638
9789.55 1530
9790.49 1558
9791.42 1503
9792.35 1504
9793.29 1369
9794.22 1352
9795.16 1386
9796.09 1338
9797.03 1297
9797.96 1352
9798.90 1414
9799.83 1365
9800.77 1388
9801.70 1414
9802.64 1363
9803.57 1406
9804.51 1392
9805.44 1386
9806.38 1334
9807.31 1223
9808.25 1206
9809.18 1305
9810.12 1219
9811.05 1295
9811.99 1254
9812.92 1276
9813.86 1259
9814.79 1169
9815.73 1134
9816.66 1157
9817.60 1139
9818.54 1208
9819.47 1171
9820.41 1243
9821.34 1205
9822.28 1157
9823.21 1195
9824.15 1163
9825.09 1110
9826.02 1157
9826.96 1142
9827.89 1105
9828.83 1093
9829.77 1148
9830.70 1078
9831.64 1111
9832.57 1150
9833.51 1128
9834.45 1145
9835.38 1178
9836.32 1216
9837.26 1188
9838.19 1188
9839.13 1125
9840.07 1089
9841.00 1142
9841.94 1149
9842.88 1071
9843.81 1059
9844.75 1109
9845.69 1146
9846.62 1092
9847.56 1111
9848.50 1196
9849.44 1139
9850.37 1110
9851.31 1117
9852.25 1137
9853.18 1093
9854.12 1157
9855.06 1139
9856.00 1094
9856.93 1075
9857.87 1060
9858.81 1098
9859.75 1131
9860.68 1099
9861.62 1097
9862.56 1067
9863.50 1064
9864.44 1062
9865.37 1071
9866.31 1095
9867.25 1104
9868.19 1049
9869.13 1104
9870.06 1042
9871.00 1051
9871.94 1123
9872.88 1116
9873.82 1105
9874.75 1020
9875.69 1019
9876.63 992
9877.57 1071
9878.51 1011
9879.45 1024
9880.39 1020
9881.32 971
9882.26 1022
9883.20 1014
9884.14 1102
9885.08 1023
9886.02 1018
9886.96 1038
9887.90 1102
9888.83 1085
9889.77 997
9890.71 1030
9891.65 1080
9892.59 984
9893.53 1004
9894.47 939
9895.41 1038
9896.35 1089
9897.29 993
9898.23 989
9899.17 1005
9900.11 999
9901.05 988
9901.99 939
9902.92 963
9903.86 1031
9904.80 953
9905.74 978
9906.68 1011
9907.62 1008
9908.56 977
9909.50 1019
9910.44 999
9911.38 1010
9912.32 1103
9913.26 1052
9914.20 1021
9915.14 962
9916.08 1036
9917.02 1038
9917.97 1021
9918.91 968
9919.85 991
9920.79 935
9921.73 1018
9922.67 1013
9923.61 1010
9924.55 927
9925.49 1029
9926.43 1028
9927.37 1029
9928.31 1088
9929.25 1200
9930.19 1262
9931.13 1329
9932.08 1456
9933.02 1523
9933.96 1493
9934.90 1529
9935.84 1443
9936.78 1315
9937.72 1271
9938.66 1182
9939.61 1166
9940.55 1062
9941.49 1061
9942.43 954
9943.37 931
9944.31 954
9945.26 972
9946.20 991
9947.14 997
9948.08 1037
9949.02 1031
9949.96 988
9950.91 905
9951.85 895
9952.79 968
9953.73 1009
9954.67 904
9955.62 979
9956.56 916
9957.50 967
9958.44 939
9959.39 960
9960.33 938
9961.27 942
9962.21 890
9963.16 879
9964.10 882
9965.04 933
9965.98 936
9966.93 918
9967.87 955
9968.81 952
9969.75 907
9970.70 981
9971.64 905
9972.58 889
9973.53 951
9974.47 927
9975.41 930
9976.36 889
9977.30 821
9978.24 913
9979.18 901
9980.13 870
9981.07 874
9982.01 889
9982.96 878
9983.90 829
9984.85 846
9985.79 903
9986.73 895
9987.68 826
9988.62 885
9989.56 884
9990.51 863
9991.45 855
9992.40 910
9993.34 846
9994.28 839
9995.23 902
9996.17 903
9997.12 829
9998.06 835
9999.00 913
9999.95 894
10000.89 914
10001.84 899
10002.78 833
10003.73 834
10004.67 910
10005.61 869
10006.56 907
10007.50 866
10008.45 898
10009.39 922
10010.34 877
10011.28 880
10012.23 882
10013.17 867
10014.12 839
10015.06 847
10016.01 886
10016.95 868
10017.90 860
10018.84 881
10019.79 896
10020.73 898
10021.68 926
10022.62 845
10023.57 854
10024.51 946
10025.46 902
10026.41 824
10027.35 807
10028.30 893
10029.24 917
10030.19 945
10031.13 836
10032.08 837
10033.03 860
10033.97 906
10034.92 827
10035.86 855
10036.81 892
10037.76 946
10038.70 892
10039.65 852
10040.59 883
10041.54 890
10042.49 919
10043.43 893
10044.38 850
10045.33 814
10046.27 861
10047.22 905
10048.16 840
10049.11 838
10050.06 871
10051.00 813
10051.95 829
10052.90 860
10053.84 750
10054.79 809
10055.74 815
10056.69 870
10057.63 843
10058.58 867
10059.53 905
10060.47 838
10061.42 853
10062.37 857
10063.32 801
10064.26 831
10065.21 841
10066.16 843
10067.10 826
10068.05 813
10069.00 822
10069.95 809
10070.89 814
10071.84 826
10072.79 813
10073.74 815
10074.69 804
10075.63 864
10076.58 813
10077.53 828
10078.48 851
10079.43 836
10080.37 826
10081.32 833
10082.27 790
10083.22 806
10084.17 809
10085.11 831
10086.06 819
10087.01 774
10087.96 825
10088.91 850
10089.86 796
10090.81 795
10091.75 776
10092.70 793
10093.65 788
10094.60 794
10095.55 805
10096.50 761
10097.45 795
10098.40 776
10099.34 835
10100.29 819
10101.24 821
10102.19 787
10103.14 843
10104.09 766
10105.04 848
10105.99 794
10106.94 790
10107.89 769
10108.84 826
10109.79 765
10110.73 783
10111.68 815
10112.63 731
10113.58 788
10114.53 811
10115.48 763
10116.43 807
10117.38 806
10118.33 872
10119.28 841
10120.23 717
10121.18 787
10122.13 834
10123.08 872
10124.03 862
10124.98 805
10125.93 855
10126.88 846
10127.83 874
10128.78 802
10129.73 823
10130.68 831
10131.64 840
10132.59 848
10133.54 832
10134.49 905
10135.44 807
10136.39 817
10137.34 816
10138.29 758
10139.24 799
10140.19 883
10141.14 868
10142.09 796
10143.04 810
10144.00 834
10144.95 873
10145.90 886
10146.85 865
10147.80 833
10148.75 844
10149.70 852
10150.65 893
10151.61 921
10152.56 852
10153.51 858
10154.46 858
10155.41 876
10156.36 850
10157.31 874
10158.27 794
10159.22 713
10160.17 767
10161.12 840
10162.07 868
10163.03 797
10163.98 840
10164.93 845
10165.88 875
10166.83 852
10167.79 822
10168.74 759
10169.69 850
10170.64 866
10171.60 898
10172.55 877
10173.50 863
10174.45 831
10175.41 863
10176.36 849
10177.31 892
10178.26 825
10179.22 827
10180.17 860
10181.12 802
10182.07 878
10183.03 904
10183.98 837
10184.93 854
10185.89 803
10186.84 844
10187.79 897
10188.75 886
10189.70 938
10190.65 1010
10191.60 927
10192.56 918
10193.51 896
10194.47 874
10195.42 893
10196.37 933
10197.33 954
10198.28 911
10199.23 981
10200.19 929
10201.14 942
10202.09 905
10203.05 915
10204.00 942
10204.96 961
10205.91 936
10206.86 923
10207.82 939
10208.77 932
10209.73 895
10210.68 988
10211.63 1007
10212.59 979
10213.54 1013
10214.50 1030
10215.45 970
10216.41 969
10217.36 951
10218.32 981
10219.27 956
10220.22 912
10221.18 917
10222.13 940
10223.09 921
10224.04 927
10225.00 934
10225.95 875
10226.91 975
10227.86 961
10228.82 878
10229.77 879
10230.73 899
10231.68 850
10232.64 906
10233.59 944
10234.55 887
10235.50 928
10236.46 954
10237.42 937
10238.37 983
10239.33 994
10240.28 997
10241.24 996
10242.19 1080
10243.15 1027
10244.10 1041
10245.06 973
10246.02 901
10246.97 970
10247.93 943
10248.88 863
10249.84 819
10250.80 824
10251.75 820
10252.71 855
10253.66 875
10254.62 821
10255.58 860
10256.53 808
10257.49 758
10258.45 755
10259.40 869
10260.36 897
10261.32 893
10262.27 838
10263.23 781
10264.19 836
10265.14 817
10266.10 818
10267.06 802
10268.01 801
10268.97 845
10269.93 780
10270.88 854
10271.84 841
10272.80 854
10273.76 803
10274.71 877
10275.67 765
10276.63 826
10277.58 835
10278.54 808
10279.50 773
10280.46 809
10281.41 766
10282.37 870
10283.33 806
10284.29 776
10285.24 768
10286.20 740
10287.16 812
10288.12 811
10289.08 777
10290.03 813
10290.99 809
10291.95 832
10292.91 852
10293.87 774
10294.82 765
10295.78 781
10296.74 792
10297.70 754
10298.66 767
10299.61 861
10300.57 856
10301.53 784
10302.49 789
10303.45 777
10304.41 820
10305.37 748
10306.32 803
10307.28 762
10308.24 784
10309.20 832
10310.16 846
10311.12 787
10312.08 730
10313.04 810
10314.00 802
10314.95 837
10315.91 805
10316.87 807
10317.83 790
10318.79 811
10319.75 787
10320.71 753
10321.67 776
10322.63 788
10323.59 788
10324.55 802
10325.51 765
10326.47 690
10327.43 800
10328.39 761
10329.35 731
10330.31 768
10331.27 822
10332.23 763
10333.19 722
10334.15 771
10335.11 732
10336.07 791
10337.03 751
10337.99 809
10338.95 828
10339.91 764
10340.87 869
10341.83 787
10342.79 751
10343.75 821
10344.71 782
10345.67 756
10346.63 809
10347.59 757
10348.55 756
10349.51 754
10350.47 762
10351.43 709
10352.39 756
10353.35 793
10354.31 780
10355.28 752
10356.24 732
10357.20 722
10358.16 725
10359.12 768
10360.08 755
10361.04 786
10362.00 731
10362.96 733
10363.93 808
10364.89 842
10365.85 750
10366.81 830
10367.77 804
10368.73 801
10369.69 867
10370.66 828
10371.62 755
10372.58 794
10373.54 794
10374.50 761
10375.47 806
10376.43 749
10377.39 727
10378.35 723
10379.31 768
10380.28 731
10381.24 801
10382.20 754
10383.16 721
10384.12 806
10385.09 856
10386.05 728
10387.01 744
10387.97 780
10388.94 766
10389.90 721
10390.86 786
10391.82 776
10392.79 816
10393.75 748
10394.71 774
10395.68 709
10396.64 706
10397.60 770
10398.56 775
10399.53 755
10400.49 753
10401.45 817
10402.42 762
10403.38 739
10404.34 765
10405.31 747
10406.27 815
10407.23 789
10408.20 813
10409.16 783
10410.12 783
10411.09 720
10412.05 748
10413.01 766
10413.98 765
10414.94 766
10415.90 791
10416.87 763
10417.83 751
10418.80 789
10419.76 791
10420.72 826
10421.69 854
10422.65 838
10423.62 898
10424.58 867
10425.54 873
10426.51 836
10427.47 912
10428.44 867
10429.40 840
10430.37 840
10431.33 866
10432.30 871
10433.26 841
10434.22 785
10435.19 743
10436.15 778
10437.12 821
10438.08 805
10439.05 829
10440.01 779
10440.98 765
10441.94 752
10442.91 750
10443.87 809
10444.84 720
10445.80 780
10446.77 747
10447.73 766
10448.70 736
10449.66 774
10450.63 780
10451.59 775
10452.56 771
10453.53 740
10454.49 735
10455.46 763
10456.42 787
10457.39 772
10458.35 710
10459.32 735
10460.29 787
10461.25 770
10462.22 748
10463.18 727
10464.15 706
10465.12 714
10466.08 756
10467.05 756
10468.01 725
10468.98 739
10469.95 726
10470.91 736
10471.88 767
10472.85 722
10473.81 727
10474.78 702
10475.74 795
10476.71 726
10477.68 737
10478.64 728
10479.61 744
10480.58 750
10481.54 775
10482.51 740
10483.48 766
10484.45 810
10485.41 755
10486.38 785
10487.35 770
10488.31 791
10489.28 767
10490.25 816
10491.22 757
10492.18 773
10493.15 740
10494.12 757
10495.08 745
10496.05 754
10497.02 742
10497.99 747
10498.95 780
10499.92 711
10500.89 679
10501.86 736
10502.83 788
10503.79 758
10504.76 712
10505.73 718
10506.70 776
10507.67 719
10508.63 830
10509.60 768
10510.57 786
10511.54 759
10512.51 810
10513.47 775
10514.44 704
10515.41 735
10516.38 742
10517.35 707
10518.32 738
10519.28 749
10520.25 735
10521.22 736
10522.19 799
10523.16 742
10524.13 738
10525.10 692
10526.07 749
10527.03 771
10528.00 759
10528.97 767
10529.94 785
10530.91 741
10531.88 743
10532.85 729
10533.82 711
10534.79 701
10535.76 810
10536.73 833
10537.70 725
10538.67 718
10539.63 745
10540.60 764
10541.57 792
10542.54 762
10543.51 722
10544.48 784
10545.45 727
10546.42 754
10547.39 757
10548.36 763
10549.33 813
10550.30 858
10551.27 760
10552.24 836
10553.21 809
10554.18 770
10555.15 782
10556.12 735
10557.09 764
10558.06 777
10559.03 795
10560.00 782
10560.97 824
10561.95 856
10562.92 841
10563.89 853
10564.86 903
10565.83 896
10566.80 919
10567.77 921
10568.74 937
10569.71 948
10570.68 894
10571.65 888
10572.62 878
10573.59 821
10574.57 778
10575.54 799
10576.51 797
10577.48 802
10578.45 828
10579.42 784
10580.39 793
10581.36 753
10582.34 709
10583.31 799
10584.28 772
10585.25 748
10586.22 785
10587.19 780
10588.17 763
10589.14 774
10590.11 732
10591.08 819
10592.05 865
10593.02 825
10594.00 784
10594.97 816
10595.94 781
10596.91 763
10597.89 790
10598.86 777
10599.83 798
10600.80 819
10601.77 790
10602.75 835
10603.72 788
10604.69 797
10605.66 751
10606.64 692
10607.61 753
10608.58 791
10609.55 756
10610.53 797
10611.50 781
10612.47 700
10613.45 738
10614.42 804
10615.39 799
10616.36 802
10617.34 801
10618.31 789
10619.28 767
10620.26 745
10621.23 739
10622.20 727
10623.18 779
10624.15 800
10625.12 792
10626.10 749
10627.07 799
10628.04 748
10629.02 804
10629.99 854
10630.97 797
10631.94 782
10632.91 788
10633.89 755
10634.86 752
10635.83 842
10636.81 823
10637.78 823
10638.76 800
10639.73 801
10640.70 833
10641.68 905
10642.65 876
10643.63 878
10644.60 933
10645.58 932
10646.55 926
10647.53 984
10648.50 947
10649.47 864
10650.45 852
10651.42 882
10652.40 810
10653.37 797
10654.35 802
10655.32 764
10656.30 749
10657.27 816
10658.25 781
10659.22 808
10660.20 787
10661.17 800
10662.15 718
10663.12 792
10664.10 781
10665.07 787
10666.05 742
10667.02 817
10668.00 791
10668.97 762
10669.95 763
10670.93 823
10671.90 812
10672.88 724
10673.85 743
10674.83 722
10675.80 774
10676.78 780
10677.76 736
10678.73 738
10679.71 692
10680.68 735
10681.66 792
10682.63 753
10683.61 737
10684.59 763
10685.56 766
10686.54 731
10687.52 786
10688.49 758
10689.47 790
10690.44 765
10691.42 796
10692.40 757
10693.37 777
10694.35 824
10695.33 738
10696.30 746
10697.28 745
10698.26 749
10699.23 711
10700.21 670
10701.19 771
10702.17 736
10703.14 694
10704.12 698
10705.10 730
10706.07 735
10707.05 767
10708.03 737
10709.01 745
10709.98 695
10710.96 739
10711.94 724
10712.91 765
10713.89 709
10714.87 768
10715.85 729
10716.83 692
10717.80 735
10718.78 684
10719.76 670
10720.74 693
10721.71 723
10722.69 796
10723.67 765
10724.65 815
10725.63 801
10726.60 771
10727.58 745
10728.56 751
10729.54 678
10730.52 729
10731.49 755
10732.47 718
10733.45 674
10734.43 711
10735.41 765
10736.39 715
10737.37 709
10738.34 718
10739.32 736
10740.30 728
10741.28 702
10742.26 695
10743.24 778
10744.22 799
10745.20 770
10746.17 752
10747.15 754
10748.13 704
10749.11 740
10750.09 709
10751.07 715
10752.05 734
10753.03 716
10754.01 794
10754.99 776
10755.97 722
10756.95 670
10757.93 691
10758.91 734
10759.88 695
10760.86 716
10761.84 686
10762.82 722
10763.80 765
10764.78 734
10765.76 710
10766.74 747
10767.72 779
10768.70 768
10769.68 709
10770.66 686
10771.64 697
10772.62 740
10773.60 761
10774.58 747
10775.56 707
10776.54 751
10777.52 741
10778.51 750
10779.49 766
10780.47 791
10781.45 726
10782.43 725
10783.41 731
10784.39 711
10785.37 758
10786.35 770
10787.33 817
10788.31 801
10789.29 787
10790.27 773
10791.26 758
10792.24 736
10793.22 691
10794.20 699
10795.18 754
10796.16 717
10797.14 700
10798.12 730
10799.10 737
10800.09 788
10801.07 750
10802.05 819
10803.03 765
10804.01 676
10804.99 737
10805.98 732
10806.96 706
10807.94 653
10808.92 714
10809.90 749
10810.89 754
10811.87 720
10812.85 685
10813.83 717
10814.81 772
10815.80 741
10816.78 706
10817.76 695
10818.74 828
10819.72 791
10820.71 715
10821.69 726
10822.67 731
10823.65 774
10824.64 729
10825.62 759
10826.60 758
10827.58 696
10828.57 738
10829.55 742
10830.53 702
10831.52 801
10832.50 751
10833.48 788
10834.46 794
10835.45 752
10836.43 736
10837.41 739
10838.40 810
10839.38 754
10840.36 778
10841.35 706
10842.33 803
10843.31 789
10844.30 732
10845.28 737
10846.26 706
10847.25 762
10848.23 790
10849.21 772
10850.20 702
10851.18 744
10852.17 818
10853.15 802
10854.13 680
10855.12 766
10856.10 764
10857.09 792
10858.07 769
10859.05 771
10860.04 766
10861.02 774
10862.01 848
10862.99 745
10863.97 719
10864.96 739
10865.94 827
10866.93 791
10867.91 793
10868.90 769
10869.88 835
10870.87 806
10871.85 833
10872.84 787
10873.82 815
10874.81 789
10875.79 828
10876.78 785
10877.76 816
10878.75 813
10879.73 846
10880.72 849
10881.70 826
10882.69 808
10883.67 828
10884.66 870
10885.64 780
10886.63 819
10887.61 818
10888.60 783
10889.58 808
10890.57 792
10891.55 847
10892.54 876
10893.53 823
10894.51 803
10895.50 811
10896.48 839
10897.47 897
10898.45 816
10899.44 881
10900.43 913
10901.41 883
10902.40 892
10903.38 903
10904.37 894
10905.36 935
10906.34 872
10907.33 931
10908.32 996
10909.30 968
10910.29 935
10911.28 943
10912.26 1029
10913.25 991
10914.24 953
10915.22 878
10916.21 953
10917.20 971
10918.18 971
10919.17 983
10920.16 979
10921.14 1030
10922.13 998
10923.12 1001
10924.10 972
10925.09 1006
10926.08 971
10927.07 1015
10928.05 1026
10929.04 1032
10930.03 1005
10931.01 1073
10932.00 1036
10932.99 1007
10933.98 945
10934.96 973
10935.95 996
10936.94 1045
10937.93 1048
10938.92 1014
10939.90 1037
10940.89 1010
10941.88 999
10942.87 1003
10943.85 1038
10944.84 1070
10945.83 1036
10946.82 1075
10947.81 1116
10948.79 1083
10949.78 1112
10950.77 1112
10951.76 1172
10952.75 1202
10953.74 1140
10954.72 1233
10955.71 1231
10956.70 1191
10957.69 1145
10958.68 1227
10959.67 1278
10960.66 1248
10961.65 1287
10962.63 1433
10963.62 1363
10964.61 1399
10965.60 1495
10966.59 1420
10967.58 1416
10968.57 1401
10969.56 1396
10970.55 1361
10971.54 1259
10972.52 1167
10973.51 1203
10974.50 1193
10975.49 1233
10976.48 1108
10977.47 1136
10978.46 1180
10979.45 1161
10980.44 1137
10981.43 1129
10982.42 1100
10983.41 1143
10984.40 1190
10985.39 1189
10986.38 1187
10987.37 1172
10988.36 1251
10989.35 1188
10990.34 1221
10991.33 1211
10992.32 1179
10993.31 1193
10994.30 1228
10995.29 1249
10996.28 1275
10997.27 1304
10998.26 1300
10999.25 1378
11000.24 1432
11001.23 1482
11002.22 1597
11003.21 1612
11004.20 1790
11005.20 1924
11006.19 1910
11007.18 1997
11008.17 1895
11009.16 1914
11010.15 1784
11011.14 1617
11012.13 1440
11013.12 1368
11014.11 1338
11015.10 1277
11016.10 1166
11017.09 1163
11018.08 1134
11019.07 1088
11020.06 1076
11021.05 1064
11022.04 1089
11023.04 1079
11024.03 1068
11025.02 1046
11026.01 1046
11027.00 1081
11027.99 1084
11028.99 1000
11029.98 1005
11030.97 1097
11031.96 1119
11032.95 1046
11033.95 1056
11034.94 987
11035.93 1064
11036.92 1076
11037.91 1005
11038.91 1037
11039.90 1073
11040.89 1076
11041.88 1144
11042.88 1095
11043.87 975
11044.86 1000
11045.85 990
11046.85 1023
11047.84 1024
11048.83 1011
11049.82 1025
11050.82 1044
11051.81 958
11052.80 929
11053.80 929
11054.79 922
11055.78 942
11056.77 933
11057.77 952
11058.76 1015
11059.75 973
11060.75 919
11061.74 943
11062.73 954
11063.73 1016
11064.72 928
11065.71 937
11066.71 964
11067.70 919
11068.69 934
11069.69 1003
11070.68 916
11071.68 906
11072.67 942
11073.66 932
11074.66 945
11075.65 927
11076.65 913
11077.64 938
11078.63 988
11079.63 987
11080.62 906
11081.62 890
11082.61 919
11083.60 923
11084.60 926
11085.59 920
11086.59 965
11087.58 970
11088.58 963
11089.57 1022
11090.57 968
11091.56 957
11092.55 970
11093.55 985
11094.54 936
11095.54 925
11096.53 898
11097.53 932
11098.52 938
11099.52 894
11100.51 919
11101.51 938
11102.50 968
11103.50 908
11104.49 893
11105.49 834
11106.48 903
11107.48 879
11108.48 926
11109.47 824
11110.47 918
11111.46 912
11112.46 857
11113.45 869
11114.45 879
11115.44 872
11116.44 949
11117.44 943
11118.43 901
11119.43 901
11120.42 913
11121.42 937
11122.42 889
11123.41 825
11124.41 899
11125.40 912
11126.40 983
11127.40 893
11128.39 838
11129.39 877
11130.38 915
11131.38 896
11132.38 923
11133.37 869
11134.37 915
11135.37 945
11136.36 995
11137.36 907
11138.36 924
11139.35 927
11140.35 849
11141.35 857
11142.34 911
11143.34 841
11144.34 879
11145.34 863
11146.33 860
11147.33 858
11148.33 815
11149.32 896
11150.32 911
11151.32 887
11152.32 865
11153.31 858
11154.31 862
11155.31 954
11156.31 868
11157.30 863
11158.30 914
11159.30 873
11160.30 828
11161.29 861
11162.29 866
11163.29 881
11164.29 861
11165.29 826
11166.28 822
11167.28 863
11168.28 845
11169.28 809
11170.28 848
11171.27 856
11172.27 887
11173.27 869
11174.27 854
11175.27 862
11176.27 820
11177.26 781
11178.26 813
11179.26 866
11180.26 907
11181.26 821
11182.26 772
11183.26 842
11184.26 835
11185.25 807
11186.25 815
11187.25 754
11188.25 816
11189.25 841
11190.25 828
11191.25 858
11192.25 848
11193.25 853
11194.25 885
11195.24 825
11196.24 828
11197.24 848
11198.24 836
11199.24 824
11200.24 857
11201.24 882
11202.24 898
11203.24 890
11204.24 903
11205.24 863
11206.24 800
11207.24 830
11208.24 857
11209.24 865
11210.24 860
11211.24 892
11212.24 851
11213.24 831
11214.24 853
11215.24 825
11216.24 878
11217.24 884
11218.24 831
11219.24 836
11220.24 862
11221.24 794
11222.24 831
11223.24 811
11224.24 828
11225.24 859
11226.24 809
11227.25 799
11228.25 884
11229.25 826
11230.25 820
11231.25 787
11232.25 803
11233.25 821
11234.25 851
11235.25 852
11236.25 782
11237.25 790
11238.26 885
11239.26 844
11240.26 809
11241.26 855
11242.26 884
11243.26 883
11244.26 887
11245.27 793
11246.27 799
11247.27 812
11248.27 873
11249.27 897
11250.27 867
11251.28 836
11252.28 866
11253.28 821
11254.28 855
11255.28 858
11256.29 846
11257.29 832
11258.29 860
11259.29 846
11260.29 902
11261.30 906
11262.30 887
11263.30 850
11264.30 927
11265.31 882
11266.31 823
11267.31 826
11268.31 812
11269.32 854
11270.32 865
11271.32 847
11272.32 841
11273.33 885
11274.33 877
11275.33 879
11276.33 855
11277.34 882
11278.34 908
11279.34 918
11280.35 941
11281.35 945
11282.35 918
11283.36 956
11284.36 951
11285.36 974
11286.37 909
11287.37 939
11288.37 935
11289.38 969
11290.38 930
11291.38 912
11292.39 921
11293.39 912
11294.39 914
11295.40 990
11296.40 935
11297.41 893
11298.41 887
11299.41 918
11300.42 868
11301.42 885
11302.43 885
11303.43 898
11304.43 904
11305.44 937
11306.44 918
11307.45 940
11308.45 865
11309.46 869
11310.46 930
11311.46 967
11312.47 886
11313.47 938
11314.48 948
11315.48 1039
11316.49 988
11317.49 987
11318.50 986
11319.50 1119
11320.51 1017
11321.51 1062
11322.52 1070
11323.52 1048
11324.53 957
11325.53 997
11326.54 1002
11327.54 987
11328.55 938
11329.55 948
11330.56 928
11331.56 896
11332.57 814
11333.57 832
11334.58 889
11335.58 920
11336.59 887
11337.60 907
11338.60 886
11339.61 839
11340.61 835
11341.62 886
11342.62 926
11343.63 885
11344.64 882
11345.64 945
11346.65 884
11347.65 918
11348.66 925
11349.67 886
11350.67 939
11351.68 930
11352.69 885
11353.69 925
11354.70 919
11355.71 933
11356.71 884
11357.72 863
11358.72 822
11359.73 878
11360.74 902
11361.74 933
11362.75 940
11363.76 923
11364.76 882
11365.77 961
11366.78 965
11367.79 953
11368.79 875
11369.80 914
11370.81 870
11371.81 866
11372.82 927
11373.83 890
11374.84 904
11375.84 864
11376.85 837
11377.86 923
11378.87 926
11379.87 975
11380.88 993
11381.89 894
11382.90 935
11383.90 925
11384.91 932
11385.92 959
11386.93 931
11387.93 957
11388.94 955
11389.95 932
11390.96 925
11391.97 904
11392.97 996
11393.98 922
11394.99 917
11396.00 932
11397.01 854
11398.02 976
11399.02 964
11400.03 887
11401.04 951
11402.05 1002
11403.06 998
11404.07 991
11405.08 945
11406.08 963
11407.09 979
11408.10 977
11409.11 986
11410.12 972
11411.13 944
11412.14 1014
11413.15 978
11414.15 972
11415.16 994
11416.17 1054
11417.18 1047
11418.19 1021
11419.20 988
11420.21 1032
11421.22 1055
11422.23 1031
11423.24 1040
11424.25 1023
11425.26 984
11426.27 1001
11427.28 986
11428.29 1058
11429.30 1098
11430.31 1079
11431.32 1086
11432.32 1060
11433.33 1027
11434.34 992
11435.35 1053
11436.36 1069
11437.37 1102
11438.38 1122
11439.39 1135
11440.41 1159
11441.42 1087
11442.43 1069
11443.44 1126
11444.45 1124
11445.46 1109
11446.47 1102
11447.48 1133
11448.49 1149
11449.50 1166
11450.51 1114
11451.52 1125
11452.53 1243
11453.54 1166
11454.55 1187
11455.56 1152
11456.57 1161
11457.59 1182
11458.60 1170
11459.61 1256
11460.62 1231
11461.63 1244
11462.64 1183
11463.65 1189
11464.66 1232
11465.67 1264
11466.69 1231
11467.70 1210
11468.71 1210
11469.72 1281
11470.73 1271
11471.74 1287
11472.75 1226
11473.77 1279
11474.78 1319
11475.79 1206
11476.80 1283
11477.81 1365
11478.83 1382
11479.84 1276
11480.85 1289
11481.86 1273
11482.87 1348
11483.89 1337
11484.90 1290
11485.91 1347
11486.92 1285
11487.93 1351
11488.95 1254
11489.96 1258
11490.97 1356
11491.98 1336
11493.00 1381
11494.01 1403
11495.02 1446
11496.03 1428
11497.05 1351
11498.06 1285
11499.07 1399
11500.09 1380
11501.10 1348
11502.11 1311
11503.12 1381
11504.14 1389
11505.15 1427
11506.16 1475
11507.18 1422
11508.19 1400
11509.20 1436
11510.22 1393
11511.23 1466
11512.24 1492
11513.26 1465
11514.27 1459
11515.28 1495
11516.30 1401
11517.31 1449
11518.32 1513
11519.34 1486
11520.35 1471
11521.37 1504
11522.38 1475
11523.39 1515
11524.41 1540
11525.42 1517
11526.44 1494
11527.45 1580
11528.46 1540
11529.48 1609
11530.49 1621
11531.51 1620
11532.52 1624
11533.53 1679
11534.55 1682
11535.56 1676
11536.58 1648
11537.59 1697
11538.61 1693
11539.62 1768
11540.64 1761
11541.65 1719
11542.67 1744
11543.68 1721
11544.69 1797
11545.71 1842
11546.72 1795
11547.74 1813
11548.75 1859
11549.77 1867
11550.78 1931
11551.80 1946
11552.81 1970
11553.83 1946
11554.85 1985
11555.86 2107
11556.88 2009
11557.89 1976
11558.91 2053
11559.92 2158
11560.94 2123
11561.95 2208
11562.97 2203
11563.98 2246
11565.00 2228
11566.02 2288
11567.03 2279
11568.05 2364
11569.06 2497
11570.08 2524
11571.10 2430
11572.11 2503
11573.13 2619
11574.14 2590
11575.16 2601
11576.18 2546
11577.19 2596
11578.21 2710
11579.22 2711
11580.24 2794
11581.26 2768
11582.27 2784
11583.29 2869
11584.31 3022
11585.32 3139
11586.34 3220
11587.36 3403
11588.37 3486
11589.39 3619
11590.41 3748
11591.42 3906
11592.44 3995
11593.46 4198
11594.47 4231
11595.49 4331
11596.51 4281
11597.53 4361
11598.54 4520
11599.56 4680
11600.58 4753
11601.59 4927
11602.61 5408
11603.63 5835
11604.65 6574
11605.66 7582
11606.68 8673
11607.70 9643
11608.72 10402
11609.74 11082
11610.75 11357
11611.77 11107
11612.79 10399
11613.81 9351
11614.82 8593
11615.84 7886
11616.86 6825
11617.88 6067
11618.90 5304
11619.91 4760
11620.93 4300
11621.95 3938
11622.97 3733
11623.99 3604
11625.01 3333
11626.02 3280
11627.04 3178
11628.06 3070
11629.08 3008
11630.10 2906
11631.12 2952
11632.14 2972
11633.15 2937
11634.17 2971
11635.19 2940
11636.21 2847
11637.23 2948
11638.25 2827
11639.27 2948
11640.29 2938
11641.30 2756
11642.32 2804
11643.34 2788
11644.36 2677
11645.38 2762
11646.40 2579
11647.42 2520
11648.44 2619
11649.46 2539
11650.48 2470
11651.50 2441
11652.52 2363
11653.54 2425
11654.56 2336
11655.58 2196
11656.60 2172
11657.62 2094
11658.64 2037
11659.66 1899
11660.68 1901
11661.70 1943
11662.72 2005
11663.74 1913
11664.76 1915
11665.78 2030
11666.80 2075
11667.82 2065
11668.84 2033
11669.86 2041
11670.88 2066
11671.90 2015
11672.92 2110
11673.94 2100
11674.96 2118
11675.98 2079
11677.00 2107
11678.02 2090
11679.04 2100
11680.06 2128
11681.08 2193
11682.10 2148
11683.12 2206
11684.15 2347
11685.17 2264
11686.19 2320
11687.21 2354
11688.23 2333
11689.25 2389
11690.27 2353
11691.29 2455
11692.31 2380
11693.34 2325
11694.36 2405
11695.38 2456
11696.40 2353
11697.42 2285
11698.44 2298
11699.46 2251
11700.49 2217
11701.51 2247
11702.53 2212
11703.55 2227
11704.57 2164
11705.60 2144
11706.62 2177
11707.64 2124
11708.66 2059
11709.68 2050
11710.71 2021
11711.73 2080
11712.75 2046
11713.77 1995
11714.79 1961
11715.82 1907
11716.84 1976
11717.86 1939
11718.88 1910
11719.91 1882
11720.93 1970
11721.95 1857
11722.97 1807
11724.00 1879
11725.02 1800
11726.04 1713
11727.07 1722
11728.09 1743
11729.11 1715
11730.13 1704
11731.16 1661
11732.18 1660
11733.20 1556
11734.23 1607
11735.25 1620
11736.27 1588
11737.30 1561
11738.32 1579
11739.34 1497
11740.37 1495
11741.39 1527
11742.41 1451
11743.44 1447
11744.46 1474
11745.48 1428
11746.51 1469
11747.53 1497
11748.55 1475
11749.58 1402
11750.60 1446
11751.63 1557
11752.65 1439
11753.67 1456
11754.70 1458
11755.72 1351
11756.75 1470
11757.77 1461
11758.79 1427
11759.82 1426
11760.84 1373
11761.87 1448
11762.89 1353
11763.92 1369
11764.94 1391
11765.97 1271
11766.99 1209
11768.01 1263
11769.04 1228
11770.06 1244
11771.09 1243
11772.11 1237
11773.14 1274
11774.16 1246
11775.19 1251
11776.21 1240
11777.24 1238
11778.26 1177
11779.29 1224
11780.31 1253
11781.34 1276
11782.36 1189
11783.39 1233
11784.41 1211
11785.44 1222
11786.46 1158
11787.49 1161
11788.52 1225
11789.54 1184
11790.57 1190
11791.59 1198
11792.62 1170
11793.64 1218
11794.67 1247
11795.70 1185
11796.72 1170
11797.75 1127
11798.77 1156
11799.80 1094
11800.83 1138
11801.85 1097
11802.88 1125
11803.90 1167
11804.93 1129
11805.96 1093
11806.98 1069
11808.01 1060
11809.04 1029
11810.06 1063
11811.09 1125
11812.11 1060
11813.14 1005
11814.17 981
11815.19 980
11816.22 973
11817.25 1003
11818.27 1025
11819.30 1030
11820.33 1035
11821.36 1002
11822.38 970
11823.41 1014
11824.44 1027
11825.46 986
11826.49 1046
11827.52 1023
11828.54 1014
11829.57 986
11830.60 1030
11831.63 1009
11832.65 1010
11833.68 946
11834.71 999
11835.74 1027
11836.76 996
11837.79 1011
11838.82 984
11839.85 1030
11840.88 1036
11841.90 1044
11842.93 1006
11843.96 970
11844.99 978
11846.01 1045
11847.04 997
11848.07 943
11849.10 988
11850.13 1022
11851.16 995
11852.18 989
11853.21 1000
11854.24 978
11855.27 1009
11856.30 969
11857.33 1007
11858.35 1050
11859.38 1045
11860.41 1048
11861.44 1030
11862.47 985
11863.50 985
11864.53 994
11865.56 963
11866.58 1026
11867.61 976
11868.64 1033
11869.67 951
11870.70 994
11871.73 1056
11872.76 1047
11873.79 1044
11874.82 988
11875.85 957
11876.88 952
11877.91 1002
11878.93 941
11879.96 970
11880.99 1008
11882.02 1073
11883.05 1006
11884.08 1072
11885.11 1017
11886.14 998
11887.17 1049
11888.20 978
11889.23 1037
11890.26 959
11891.29 1059
11892.32 1067
11893.35 993
11894.38 1077
11895.41 1108
11896.44 1001
11897.47 1045
11898.50 1019
11899.53 1005
11900.56 1067
11901.59 1067
11902.62 1087
11903.65 1080
11904.69 1147
11905.72 1128
11906.75 1131
11907.78 1146
11908.81 1169
11909.84 1175
11910.87 1118
11911.90 1154
11912.93 1105
11913.96 1148
11914.99 1117
11916.02 1102
11917.06 1124
11918.09 1090
11919.12 1119
11920.15 1083
11921.18 1075
11922.21 1093
11923.24 1134
11924.27 1038
11925.31 1127
11926.34 1134
11927.37 1068
11928.40 1026
11929.43 1145
11930.46 1095
11931.50 1123
11932.53 1140
11933.56 1226
11934.59 1292
11935.62 1277
11936.65 1387
11937.69 1434
11938.72 1467
11939.75 1492
11940.78 1410
11941.81 1340
11942.85 1417
11943.88 1290
11944.91 1237
11945.94 1230
11946.98 1177
11948.01 1145
11949.04 1121
11950.07 1091
11951.11 1105
11952.14 1050
11953.17 1021
11954.20 1009
11955.24 1002
11956.27 974
11957.30 1021
11958.34 972
11959.37 995
11960.40 947
11961.43 951
11962.47 966
11963.50 1023
11964.53 946
11965.57 967
11966.60 1011
11967.63 1010
11968.67 970
11969.70 1037
11970.73 986
11971.77 974
11972.80 970
11973.83 1007
11974.87 1006
11975.90 987
11976.94 1000
11977.97 958
11979.00 956
11980.04 998
11981.07 983
11982.10 976
11983.14 1019
11984.17 1004
11985.21 944
11986.24 933
11987.27 962
11988.31 969
11989.34 933
11990.38 1004
11991.41 1012
11992.45 954
11993.48 991
11994.51 1000
11995.55 987
11996.58 967
11997.62 1023
11998.65 988
11999.69 998
12000.72 987
12001.76 1031
12002.79 1010
12003.83 984
12004.86 985
12005.90 1033
12006.93 1021
12007.97 1033
12009.00 1035
12010.04 1018
12011.07 1012
12012.11 1035
12013.14 978
12014.18 973
12015.21 1035
12016.25 1018
12017.28 1043
12018.32 1102
12019.35 1033
12020.39 968
12021.43 1021
12022.46 1070
12023.50 1090
12024.53 1071
12025.57 1035
12026.60 1055
12027.64 1027
12028.68 1000
12029.71 1071
12030.75 1084
12031.78 1101
12032.82 1019
12033.86 1087
12034.89 1102
12035.93 1127
12036.97 1103
12038.00 1056
12039.04 1049
12040.07 1111
12041.11 1127
12042.15 1138
12043.18 1065
12044.22 1101
12045.26 1065
12046.29 1068
12047.33 1129
12048.37 1094
12049.40 1099
12050.44 1101
12051.48 1107
12052.52 1096
12053.55 1084
12054.59 1102
12055.63 1125
12056.66 1154
12057.70 1152
12058.74 1136
12059.78 1172
12060.81 1094
12061.85 1152
12062.89 1159
12063.92 1227
12064.96 1144
12066.00 1198
12067.04 1230
12068.07 1243
12069.11 1201
12070.15 1177
12071.19 1222
12072.23 1248
12073.26 1197
12074.30 1166
12075.34 1174
12076.38 1161
12077.42 1176
12078.45 1230
12079.49 1261
12080.53 1220
12081.57 1267
12082.61 1244
12083.64 1246
12084.68 1225
12085.72 1200
12086.76 1274
12087.80 1237
12088.84 1201
12089.88 1150
12090.91 1229
12091.95 1277
12092.99 1235
12094.03 1232
12095.07 1243
12096.11 1279
12097.15 1335
12098.19 1375
12099.22 1324
12100.26 1292
12101.30 1315
12102.34 1352
12103.38 1401
12104.42 1429
12105.46 1484
12106.50 1566
12107.54 1625
12108.58 1733
12109.62 1631
12110.66 1629
12111.70 1732
12112.74 1685
12113.77 1636
12114.81 1586
12115.85 1496
12116.89 1419
12117.93 1280
12118.97 1245
12120.01 1278
12121.05 1184
12122.09 1162
12123.13 1179
12124.17 1126
12125.21 1113
12126.25 1162
12127.29 1111
12128.33 1094
12129.37 1110
12130.41 1049
12131.45 1033
12132.50 1064
12133.54 1040
12134.58 1064
12135.62 1038
12136.66 1076
12137.70 1023
12138.74 991
12139.78 1045
12140.82 1003
12141.86 1008
12142.90 1033
12143.94 978
12144.98 1045
12146.02 1028
12147.07 976
12148.11 1015
12149.15 971
12150.19 964
12151.23 952
12152.27 926
12153.31 1029
12154.35 969
12155.40 924
12156.44 951
12157.48 998
12158.52 957
12159.56 942
12160.60 891
12161.64 959
12162.69 922
12163.73 918
12164.77 957
12165.81 924
12166.85 933
12167.90 991
12168.94 956
12169.98 957
12171.02 965
12172.06 981
12173.11 919
12174.15 953
12175.19 945
12176.23 930
12177.27 960
12178.32 928
12179.36 935
12180.40 903
12181.44 954
12182.49 904
12183.53 913
12184.57 926
12185.61 925
12186.66 975
12187.70 996
12188.74 894
12189.79 864
12190.83 914
12191.87 909
12192.91 952
12193.96 937
12195.00 927
12196.04 915
12197.09 930
12198.13 921
12199.17 902
12200.22 870
12201.26 905
12202.30 912
12203.35 907
12204.39 922
12205.43 948
12206.48 967
12207.52 923
12208.57 903
12209.61 913
12210.65 898
12211.70 936
12212.74 961
12213.78 891
12214.83 903
12215.87 911
12216.92 876
12217.96 899
12219.00 891
12220.05 860
12221.09 934
12222.14 870
12223.18 863
12224.23 917
12225.27 859
12226.31 882
12227.36 833
12228.40 846
12229.45 833
12230.49 877
12231.54 835
12232.58 819
12233.63 814
12234.67 859
12235.72 886
12236.76 891
12237.81 879
12238.85 869
12239.90 863
12240.94 866
12241.99 844
12243.03 873
12244.08 869
12245.12 831
12246.17 878
12247.21 863
12248.26 805
12249.30 850
12250.35 810
12251.39 850
12252.44 865
12253.49 782
12254.53 819
12255.58 856
12256.62 780
12257.67 805
12258.71 800
12259.76 795
12260.81 837
12261.85 799
12262.90 773
12263.94 825
12264.99 802
12266.04 817
12267.08 847
12268.13 791
12269.17 770
12270.22 753
12271.27 749
12272.31 755
12273.36 789
12274.41 760
12275.45 825
12276.50 756
12277.55 758
12278.59 748
12279.64 761
12280.69 762
12281.73 762
12282.78 753
12283.83 776
12284.87 766
12285.92 749
12286.97 707
12288.01 765
12289.06 777
12290.11 735
12291.16 743
12292.20 775
12293.25 759
12294.30 736
12295.35 773
12296.39 766
12297.44 789
12298.49 746
12299.54 739
12300.58 744
12301.63 715
12302.68 767
12303.73 774
12304.77 712
12305.82 738
12306.87 717
12307.92 730
12308.97 764
12310.01 754
12311.06 699
12312.11 755
12313.16 786
12314.21 753
12315.25 821
12316.30 810
12317.35 785
12318.40 769
12319.45 752
12320.50 754
12321.54 744
12322.59 736
12323.64 740
12324.69 739
12325.74 714
12326.79 696
12327.84 748
12328.89 715
12329.93 674
12330.98 710
12332.03 719
12333.08 767
12334.13 772
12335.18 697
12336.23 714
12337.28 728
12338.33 748
12339.38 644
12340.43 690
12341.47 670
12342.52 716
12343.57 739
12344.62 754
12345.67 695
12346.72 709
12347.77 776
12348.82 763
12349.87 691
12350.92 694
12351.97 725
12353.02 743
12354.07 637
12355.12 649
12356.17 712
12357.22 698
12358.27 711
12359.32 719
12360.37 705
12361.42 699
12362.47 738
12363.52 672
12364.57 606
12365.62 679
12366.67 688
12367.72 680
12368.77 717
12369.82 694
12370.87 672
12371.93 669
12372.98 696
12374.03 675
12375.08 669
12376.13 700
12377.18 719
12378.23 743
12379.28 697
12380.33 673
12381.38 718
12382.43 663
12383.49 670
12384.54 703
12385.59 698
12386.64 736
12387.69 695
12388.74 715
12389.79 709
12390.84 718
12391.90 756
12392.95 709
12394.00 693
12395.05 742
12396.10 734
12397.15 759
12398.21 654
12399.26 674
12400.31 691
12401.36 720
12402.41 658
12403.47 630
12404.52 691
12405.57 691
12406.62 680
12407.67 717
12408.73 737
12409.78 727
12410.83 710
12411.88 689
12412.94 654
12413.99 668
12415.04 716
12416.09 718
12417.15 695
12418.20 666
12419.25 634
12420.30 667
12421.36 686
12422.41 670
12423.46 688
12424.52 665
12425.57 708
12426.62 702
12427.67 734
12428.73 730
12429.78 661
12430.83 724
12431.89 714
12432.94 713
12433.99 730
12435.05 715
12436.10 740
12437.15 689
12438.21 719
12439.26 714
12440.31 712
12441.37 781
12442.42 711
12443.47 682
12444.53 694
12445.58 717
12446.64 707
12447.69 692
12448.74 696
12449.80 734
12450.85 724
12451.91 781
12452.96 721
12454.01 695
12455.07 694
12456.12 717
12457.18 715
12458.23 693
12459.29 672
12460.34 696
12461.39 688
12462.45 649
12463.50 675
12464.56 708
12465.61 698
12466.67 617
12467.72 690
12468.78 717
12469.83 655
12470.89 686
12471.94 716
12473.00 745
12474.05 679
12475.11 659
12476.16 728
12477.22 749
12478.27 723
12479.33 660
12480.38 732
12481.44 701
12482.49 757
12483.55 723
12484.60 694
12485.66 685
12486.71 693
12487.77 736
12488.83 730
12489.88 725
12490.94 737
12491.99 722
12493.05 759
12494.10 832
12495.16 764
12496.22 828
12497.27 820
12498.33 840
12499.38 794
12500.44 770
12501.50 831
12502.55 832
12503.61 812
12504.67 788
12505.72 792
12506.78 823
12507.83 801
12508.89 750
12509.95 762
12511.00 744
12512.06 799
12513.12 792
12514.17 765
12515.23 775
12516.29 785
12517.34 748
12518.40 726
12519.46 746
12520.52 790
12521.57 723
12522.63 731
12523.69 766
12524.74 804
12525.80 773
12526.86 817
12527.92 801
12528.97 847
12530.03 864
12531.09 840
12532.15 895
12533.20 902
12534.26 849
12535.32 881
12536.38 828
12537.43 834
12538.49 785
12539.55 769
12540.61 785
12541.66 792
12542.72 794
12543.78 753
12544.84 744
12545.90 746
12546.95 774
12548.01 739
12549.07 744
12550.13 756
12551.19 734
12552.25 765
12553.30 731
12554.36 748
12555.42 727
12556.48 726
12557.54 760
12558.60 812
12559.65 766
12560.71 759
12561.77 783
12562.83 806
12563.89 742
12564.95 747
12566.01 731
12567.07 762
12568.13 736
12569.18 753
12570.24 801
12571.30 748
12572.36 779
12573.42 767
12574.48 809
12575.54 795
12576.60 833
12577.66 855
12578.72 898
12579.78 855
12580.84 813
12581.90 942
12582.96 909
12584.02 880
12585.07 896
12586.13 834
12587.19 859
12588.25 881
12589.31 812
12590.37 817
12591.43 840
12592.49 799
12593.55 793
12594.61 828
12595.67 862
12596.73 779
12597.79 763
12598.86 787
12599.92 798
12600.98 781
12602.04 800
12603.10 850
12604.16 837
12605.22 797
12606.28 813
12607.34 850
12608.40 906
12609.46 886
12610.52 930
12611.58 901
12612.64 922
12613.70 914
12614.76 876
12615.83 873
12616.89 933
12617.95 948
12619.01 905
12620.07 862
12621.13 806
12622.19 780
12623.25 831
12624.32 818
12625.38 865
12626.44 835
12627.50 803
12628.56 791
12629.62 812
12630.68 800
12631.75 744
12632.81 771
12633.87 727
12634.93 798
12635.99 766
12637.05 737
12638.12 695
12639.18 713
12640.24 734
12641.30 755
12642.36 776
12643.43 753
12644.49 728
12645.55 724
12646.61 805
12647.68 785
12648.74 748
12649.80 757
12650.86 744
12651.93 718
12652.99 744
12654.05 762
12655.11 736
12656.18 748
12657.24 817
12658.30 792
12659.36 804
12660.43 787
12661.49 820
12662.55 824
12663.62 800
12664.68 840
12665.74 751
12666.81 769
12667.87 802
12668.93 815
12670.00 776
12671.06 787
12672.12 787
12673.19 794
12674.25 754
12675.31 803
12676.38 841
12677.44 756
12678.50 751
12679.57 766
12680.63 732
12681.69 797
12682.76 828
12683.82 786
12684.89 806
12685.95 796
12687.01 862
12688.08 808
12689.14 848
12690.21 821
12691.27 813
12692.33 836
12693.40 827
12694.46 835
12695.53 787
12696.59 856
12697.66 855
12698.72 849
12699.79 818
12700.85 788
12701.91 825
12702.98 849
12704.04 844
12705.11 843
12706.17 850
12707.24 829
12708.30 825
12709.37 818
12710.43 825
12711.50 836
12712.56 921
12713.63 880
12714.69 853
12715.76 791
12716.82 780
12717.89 825
12718.95 790
12720.02 787
12721.09 753
12722.15 823
12723.22 869
12724.28 817
12725.35 787
12726.41 857
12727.48 788
12728.54 794
12729.61 729
12730.68 746
12731.74 759
12732.81 777
12733.87 795
12734.94 731
12736.01 754
12737.07 793
12738.14 779
12739.20 769
12740.27 755
12741.34 766
12742.40 817
12743.47 736
12744.54 722
12745.60 713
12746.67 758
12747.74 782
12748.80 766
12749.87 733
12750.94 725
12752.00 817
12753.07 756
12754.14 733
12755.20 691
12756.27 660
12757.34 710
12758.40 740
12759.47 681
12760.54 724
12761.60 686
12762.67 718
12763.74 662
12764.81 689
12765.87 601
12766.94 673
12768.01 640
12769.08 651
12770.14 661
12771.21 680
12772.28 731
12773.35 697
12774.41 687
12775.48 609
12776.55 689
12777.62 678
12778.68 651
12779.75 663
12780.82 665
12781.89 698
12782.96 685
12784.02 705
12785.09 696
12786.16 648
12787.23 681
12788.30 684
12789.37 743
12790.43 711
12791.50 646
12792.57 695
12793.64 709
12794.71 648
12795.78 596
12796.84 665
12797.91 652
12798.98 657
12800.05 686
12801.12 677
12802.19 612
12803.26 692
12804.33 686
12805.40 649
12806.46 691
12807.53 648
12808.60 680
12809.67 688
12810.74 632
12811.81 616
12812.88 626
12813.95 636
12815.02 637
12816.09 590
12817.16 683
12818.23 711
12819.30 702
12820.37 625
12821.44 687
12822.50 661
12823.57 616
12824.64 666
12825.71 710
12826.78 666
12827.85 684
12828.92 698
12829.99 656
12831.06 647
12832.13 647
12833.20 632
12834.27 622
12835.34 608
12836.41 658
12837.49 666
12838.56 652
12839.63 679
12840.70 606
12841.77 631
12842.84 667
12843.91 642
12844.98 639
12846.05 616
12847.12 647
12848.19 639
12849.26 661
12850.33 623
12851.40 666
12852.47 630
12853.55 613
12854.62 604
12855.69 621
12856.76 655
12857.83 653
12858.90 654
12859.97 643
12861.04 612
12862.11 621
12863.19 590
12864.26 567
12865.33 612
12866.40 614
12867.47 631
12868.54 614
12869.62 625
12870.69 567
12871.76 535
12872.83 570
12873.90 556
12874.97 565
12876.05 604
12877.12 589
12878.19 606
12879.26 613
12880.33 602
12881.41 612
12882.48 600
12883.55 593
12884.62 582
12885.70 607
12886.77 597
12887.84 592
12888.91 582
12889.98 597
12891.06 602
12892.13 597
12893.20 556
12894.28 500
12895.35 593
12896.42 552
12897.49 581
12898.57 534
12899.64 559
12900.71 580
12901.79 615
12902.86 554
12903.93 538
12905.00 625
12906.08 587
12907.15 579
12908.22 519
12909.30 577
12910.37 581
12911.44 561
12912.52 582
12913.59 602
12914.66 554
12915.74 536
12916.81 570
12917.89 561
12918.96 573
12920.03 565
12921.11 522
12922.18 551
12923.25 524
12924.33 546
12925.40 491
12926.48 546
12927.55 570
12928.62 514
12929.70 548
12930.77 503
12931.85 571
12932.92 572
12934.00 564
12935.07 519
12936.14 599
12937.22 582
12938.29 565
12939.37 496
12940.44 515
12941.52 581
12942.59 637
12943.67 584
12944.74 567
12945.82 608
12946.89 583
12947.97 590
12949.04 610
12950.12 619
12951.19 601
12952.27 582
12953.34 567
12954.42 530
12955.49 497
12956.57 586
12957.64 582
12958.72 547
12959.79 493
12960.87 550
12961.94 577
12963.02 530
12964.10 527
12965.17 552
12966.25 555
12967.32 562
12968.40 564
12969.47 557
12970.55 549
12971.63 535
12972.70 573
12973.78 539
12974.85 549
12975.93 534
12977.01 575
12978.08 568
12979.16 556
12980.23 518
12981.31 534
12982.39 534
12983.46 535
12984.54 543
12985.62 526
12986.69 544
12987.77 550
12988.85 575
12989.92 549
12991.00 529
12992.08 580
12993.15 575
12994.23 553
12995.31 518
12996.38 547
12997.46 576
12998.54 548
12999.61 578
13000.69 538
13001.77 583
13002.85 579
13003.92 562
13005.00 591
13006.08 550
13007.16 562
13008.23 533
13009.31 525
13010.39 543
13011.47 579
13012.54 555
13013.62 564
13014.70 539
13015.78 612
13016.85 591
13017.93 554
13019.01 563
13020.09 553
13021.17 556
13022.24 563
13023.32 570
13024.40 579
13025.48 552
13026.56 540
13027.63 559
13028.71 610
13029.79 548
13030.87 541
13031.95 510
13033.03 585
13034.10 552
13035.18 546
13036.26 569
13037.34 581
13038.42 590
13039.50 566
13040.58 560
13041.66 599
13042.73 566
13043.81 523
13044.89 554
13045.97 560
13047.05 553
13048.13 576
13049.21 592
13050.29 596
13051.37 607
13052.45 606
13053.53 611
13054.60 572
13055.68 614
13056.76 602
13057.84 571
13058.92 614
13060.00 593
13061.08 568
13062.16 566
13063.24 568
13064.32 581
13065.40 545
13066.48 528
13067.56 547
13068.64 576
13069.72 575
13070.80 565
13071.88 545
13072.96 565
13074.04 598
13075.12 608
13076.20 617
13077.28 612
13078.36 577
13079.44 604
13080.52 595
13081.60 565
13082.68 555
13083.76 602
13084.84 543
13085.93 559
13087.01 601
13088.09 565
13089.17 568
13090.25 595
13091.33 614
13092.41 548
13093.49 522
13094.57 550
13095.65 557
13096.73 544
13097.82 561
13098.90 586
13099.98 597
13101.06 538
13102.14 553
13103.22 574
13104.30 574
13105.38 573
13106.47 612
13107.55 628
13108.63 602
13109.71 569
13110.79 593
13111.87 601
13112.96 593
13114.04 591
13115.12 567
13116.20 568
13117.28 606
13118.37 572
13119.45 533
13120.53 549
13121.61 586
13122.69 593
13123.78 566
13124.86 537
13125.94 585
13127.02 582
13128.11 593
13129.19 583
13130.27 564
13131.35 576
13132.44 629
13133.52 595
13134.60 560
13135.68 508
13136.77 565
13137.85 638
13138.93 617
13140.01 560
13141.10 576
13142.18 577
13143.26 597
13144.35 554
13145.43 594
13146.51 559
13147.60 566
13148.68 574
13149.76 571
13150.85 550
13151.93 531
13153.01 604
13154.10 607
13155.18 560
13156.26 573
13157.35 609
13158.43 585
13159.51 548
13160.60 530
13161.68 552
13162.77 533
13163.85 583
13164.93 579
13166.02 547
13167.10 554
13168.19 611
13169.27 585
13170.35 561
13171.44 581
13172.52 585
13173.61 567
13174.69 604
13175.78 543
13176.86 589
13177.94 570
13179.03 583
13180.11 565
13181.20 526
13182.28 530
13183.37 535
13184.45 578
13185.54 590
13186.62 597
13187.71 597
13188.79 579
13189.88 625
13190.96 603
13192.05 586
13193.13 553
13194.22 558
13195.30 549
13196.39 598
13197.47 583
13198.56 560
13199.64 572
13200.73 594
13201.81 577
13202.90 565
13203.98 628
13205.07 612
13206.16 579
13207.24 585
13208.33 608
13209.41 588
13210.50 610
13211.58 589
13212.67 570
13213.76 653
13214.84 630
13215.93 584
13217.01 568
13218.10 599
13219.19 596
13220.27 658
13221.36 564
13222.45 576
13223.53 626
13224.62 622
13225.70 612
13226.79 590
13227.88 583
13228.96 616
13230.05 606
13231.14 592
13232.22 570
13233.31 587
13234.40 585
13235.48 573
13236.57 591
13237.66 606
13238.74 600
13239.83 590
13240.92 655
13242.01 613
13243.09 569
13244.18 620
13245.27 645
13246.35 599
13247.44 602
13248.53 582
13249.62 651
13250.70 622
13251.79 598
13252.88 610
13253.97 601
13255.05 608
13256.14 588
13257.23 575
13258.32 590
13259.41 620
13260.49 665
13261.58 595
13262.67 595
13263.76 567
13264.85 619
13265.93 566
13267.02 575
13268.11 631
13269.20 573
13270.29 607
13271.37 622
13272.46 592
13273.55 592
13274.64 642
13275.73 698
13276.82 623
13277.91 638
13278.99 638
13280.08 619
13281.17 714
13282.26 677
13283.35 664
13284.44 641
13285.53 653
13286.62 680
13287.70 644
13288.79 671
13289.88 687
13290.97 673
13292.06 678
13293.15 675
13294.24 677
13295.33 695
13296.42 689
13297.51 696
13298.60 639
13299.69 711
13300.78 701
13301.87 641
13302.95 638
13304.04 651
13305.13 703
13306.22 693
13307.31 728
13308.40 684
13309.49 705
13310.58 714
13311.67 711
13312.76 694
13313.85 703
13314.94 718
13316.03 717
13317.12 727
13318.21 732
13319.30 726
13320.39 768
13321.48 778
13322.58 754
13323.67 693
13324.76 701
13325.85 709
13326.94 728
13328.03 775
13329.12 732
13330.21 761
13331.30 699
13332.39 669
13333.48 711
13334.57 713
13335.66 761
13336.75 766
13337.85 732
13338.94 675
13340.03 686
13341.12 693
13342.21 658
13343.30 686
13344.39 748
13345.48 802
13346.58 771
13347.67 729
13348.76 715
13349.85 748
13350.94 733
13352.03 774
13353.12 756
13354.22 728
13355.31 715
13356.40 727
13357.49 704
13358.58 742
13359.68 736
13360.77 775
13361.86 803
13362.95 807
13364.04 754
13365.14 719
13366.23 734
13367.32 768
13368.41 785
13369.51 843
13370.60 813
13371.69 815
13372.78 812
13373.87 818
13374.97 796
13376.06 804
13377.15 834
13378.25 825
13379.34 792
13380.43 820
13381.52 808
13382.62 818
13383.71 799
13384.80 747
13385.90 743
13386.99 739
13388.08 721
13389.17 659
13390.27 664
13391.36 708
13392.45 729
13393.55 724
13394.64 710
13395.73 730
13396.83 682
13397.92 744
13399.02 678
13400.11 667
13401.20 710
13402.30 753
13403.39 691
13404.48 667
13405.58 695
13406.67 695
13407.77 709
13408.86 716
13409.95 732
13411.05 683
13412.14 695
13413.24 728
13414.33 760
13415.42 661
13416.52 685
13417.61 694
13418.71 714
13419.80 728
13420.90 641
13421.99 694
13423.08 685
13424.18 743
13425.27 688
13426.37 720
13427.46 672
13428.56 711
13429.65 737
13430.75 677
13431.84 669
13432.94 748
13434.03 692
13435.13 699
13436.22 697
13437.32 697
13438.41 639
13439.51 738
13440.60 682
13441.70 686
13442.79 714
13443.89 680
13444.98 660
13446.08 681
13447.18 738
13448.27 726
13449.37 706
13450.46 748
13451.56 733
13452.65 747
13453.75 791
13454.85 732
13455.94 707
13457.04 694
13458.13 721
13459.23 738
13460.33 700
13461.42 765
13462.52 751
13463.61 751
13464.71 755
13465.81 783
13466.90 811
13468.00 781
13469.10 804
13470.19 792
13471.29 729
13472.38 759
13473.48 770
13474.58 754
13475.67 762
13476.77 779
13477.87 766
13478.96 770
13480.06 778
13481.16 764
13482.26 750
13483.35 787
13484.45 766
13485.55 748
13486.64 802
13487.74 840
13488.84 791
13489.94 794
13491.03 795
13492.13 780
13493.23 834
13494.32 773
13495.42 817
13496.52 826
13497.62 848
13498.72 822
13499.81 815
13500.91 786
13502.01 817
13503.11 887
13504.20 847
13505.30 917
13506.40 876
13507.50 961
13508.60 979
13509.69 924
13510.79 917
13511.89 939
13512.99 953
13514.09 984
13515.18 957
13516.28 906
13517.38 853
13518.48 853
13519.58 796
13520.68 796
13521.78 754
13522.87 848
13523.97 804
13525.07 755
13526.17 729
13527.27 744
13528.37 762
13529.47 758
13530.57 755
13531.66 761
13532.76 765
13533.86 726
13534.96 756
13536.06 751
13537.16 728
13538.26 684
13539.36 710
13540.46 654
13541.56 668
13542.66 702
13543.76 742
13544.86 725
13545.96 724
13547.05 669
13548.15 705
13549.25 663
13550.35 636
13551.45 650
13552.55 642
13553.65 645
13554.75 671
13555.85 639
13556.95 699
13558.05 677
13559.15 635
13560.25 590
13561.35 648
13562.45 687
13563.55 677
13564.65 653
13565.75 643
13566.85 685
13567.96 614
13569.06 661
13570.16 651
13571.26 660
13572.36 664
13573.46 645
13574.56 674
13575.66 671
13576.76 626
13577.86 663
13578.96 667
13580.06 670
13581.16 639
13582.27 651
13583.37 654
13584.47 630
13585.57 646
13586.67 618
13587.77 651
13588.87 680
13589.97 650
13591.08 616
13592.18 627
13593.28 632
13594.38 663
13595.48 584
13596.58 650
13597.68 618
13598.79 602
13599.89 663
13600.99 640
13602.09 659
13603.19 618
13604.30 703
13605.40 699
13606.50 616
13607.60 609
13608.70 663
13609.81 621
13610.91 667
13612.01 648
13613.11 663
13614.21 716
13615.32 660
13616.42 665
13617.52 701
13618.62 696
13619.73 678
13620.83 684
13621.93 620
13623.03 695
13624.14 668
13625.24 680
13626.34 660
13627.45 636
13628.55 627
13629.65 644
13630.75 644
13631.86 660
13632.96 643
13634.06 597
13635.17 651
13636.27 670
13637.37 650
13638.48 682
13639.58 685
13640.68 665
13641.79 656
13642.89 635
13643.99 621
13645.10 633
13646.20 694
13647.30 647
13648.41 622
13649.51 642
13650.62 635
13651.72 634
13652.82 637
13653.93 653
13655.03 654
13656.14 644
13657.24 617
13658.34 619
13659.45 583
13660.55 644
13661.66 633
13662.76 612
13663.87 572
13664.97 601
13666.07 677
13667.18 659
13668.28 643
13669.39 602
13670.49 648
13671.60 674
13672.70 644
13673.81 639
13674.91 604
13676.02 618
13677.12 655
13678.23 601
13679.33 578
13680.44 631
13681.54 647
13682.65 679
13683.75 626
13684.86 622
13685.96 694
13687.07 650
13688.17 626
13689.28 653
13690.38 614
13691.49 601
13692.59 595
13693.70 646
13694.80 644
13695.91 631
13697.02 656
13698.12 601
13699.23 642
13700.33 667
13701.44 699
13702.55 691
13703.65 670
13704.76 689
13705.86 636
13706.97 608
13708.08 623
13709.18 663
13710.29 651
13711.39 662
13712.50 657
13713.61 658
13714.71 663
13715.82 625
13716.93 629
13718.03 671
13719.14 726
13720.25 689
13721.35 689
13722.46 709
13723.57 673
13724.67 677
13725.78 647
13726.89 664
13727.99 633
13729.10 651
13730.21 722
13731.31 775
13732.42 698
13733.53 692
13734.64 663
13735.74 728
13736.85 721
13737.96 738
13739.07 763
13740.17 733
13741.28 711
13742.39 744
13743.50 764
13744.60 725
13745.71 763
13746.82 751
13747.93 768
13749.03 730
13750.14 744
13751.25 703
13752.36 760
13753.47 740
13754.57 761
13755.68 777
13756.79 824
13757.90 775
13759.01 723
13760.11 726
13761.22 790
13762.33 811
13763.44 834
13764.55 847
13765.66 807
13766.76 808
13767.87 861
13768.98 882
13770.09 856
13771.20 918
13772.31 908
13773.42 951
13774.53 981
13775.63 979
13776.74 1053
13777.85 1106
13778.96 1105
13780.07 1081
13781.18 1081
13782.29 1064
13783.40 1079
13784.51 1030
13785.62 1011
13786.73 976
13787.83 972
13788.94 928
13790.05 880
13791.16 860
13792.27 831
13793.38 787
13794.49 808
13795.60 819
13796.71 772
13797.82 719
13798.93 751
13800.04 785
13801.15 741
13802.26 734
13803.37 757
13804.48 739
13805.59 702
13806.70 721
13807.81 762
13808.92 727
13810.03 691
13811.14 735
13812.25 704
13813.36 749
13814.47 732
13815.58 667
13816.69 737
13817.80 683
13818.91 672
13820.03 669
13821.14 681
13822.25 678
13823.36 649
13824.47 679
13825.58 716
13826.69 647
13827.80 670
13828.91 631
13830.02 711
13831.13 679
13832.25 687
13833.36 644
13834.47 619
13835.58 681
13836.69 710
13837.80 653
13838.91 671
13840.02 661
13841.14 682
13842.25 706
13843.36 673
13844.47 673
13845.58 679
13846.69 700
13847.81 658
13848.92 641
13850.03 633
13851.14 642
13852.25 638
13853.37 641
13854.48 672
13855.59 703
13856.70 682
13857.81 669
13858.93 661
13860.04 647
13861.15 669
13862.26 670
13863.38 646
13864.49 740
13865.60 674
13866.71 705
13867.83 697
13868.94 657
13870.05 654
13871.16 683
13872.28 694
13873.39 642
13874.50 696
13875.61 679
13876.73 692
13877.84 724
13878.95 648
13880.07 654
13881.18 673
13882.29 736
13883.41 719
13884.52 718
13885.63 731
13886.75 676
13887.86 707
13888.97 692
13890.09 684
13891.20 700
13892.31 687
13893.43 707
13894.54 676
13895.65 753
13896.77 775
13897.88 756
13899.00 749
13900.11 675
13901.22 749
13902.34 811
13903.45 797
13904.57 809
13905.68 796
13906.79 762
13907.91 786
13909.02 788
13910.14 762
13911.25 686
13912.37 655
13913.48 668
13914.59 682
13915.71 682
13916.82 659
13917.94 707
13919.05 699
13920.17 636
13921.28 613
13922.40 659
13923.51 655
13924.63 669
13925.74 644
13926.86 606
13927.97 675
13929.09 616
13930.20 613
13931.32 605
13932.43 614
13933.55 667
13934.66 652
13935.78 641
13936.89 647
13938.01 668
13939.12 654
13940.24 666
13941.35 665
13942.47 650
13943.59 644
13944.70 685
13945.82 616
13946.93 637
13948.05 646
13949.16 648
13950.28 623
13951.40 571
13952.51 598
13953.63 634
13954.74 648
13955.86 650
13956.98 602
13958.09 593
13959.21 631
13960.33 628
13961.44 594
13962.56 594
13963.67 613
13964.79 638
13965.91 701
13967.02 654
13968.14 609
13969.26 650
13970.37 637
13971.49 620
13972.61 614
13973.72 646
13974.84 611
13975.96 658
13977.08 582
13978.19 623
13979.31 610
13980.43 628
13981.54 636
13982.66 627
13983.78 593
13984.90 533
13986.01 608
13987.13 614
13988.25 576
13989.37 612
13990.48 590
13991.60 651
13992.72 664
13993.84 628
13994.95 659
13996.07 633
13997.19 651
13998.31 599
13999.42 643
14000.54 636
14001.66 598
14002.78 646
14003.90 622
14005.01 619
14006.13 596
14007.25 637
14008.37 613
14009.49 646
14010.61 627
14011.72 617
14012.84 631
14013.96 654
14015.08 629
14016.20 613
14017.32 586
14018.43 627
14019.55 618
14020.67 604
14021.79 634
14022.91 627
14024.03 656
14025.15 644
14026.27 591
14027.39 635
14028.50 595
14029.62 628
14030.74 586
14031.86 624
14032.98 610
14034.10 589
14035.22 654
14036.34 644
14037.46 599
14038.58 627
14039.70 631
14040.82 618
14041.94 620
14043.06 613
14044.18 613
14045.30 618
14046.41 616
14047.53 679
14048.65 633
14049.77 606
14050.89 630
14052.01 626
14053.13 617
14054.25 603
14055.37 651
14056.49 640
14057.61 623
14058.74 649
14059.86 641
14060.98 616
14062.10 704
14063.22 686
14064.34 622
14065.46 670
14066.58 648
14067.70 621
14068.82 674
14069.94 652
14071.06 710
14072.18 692
14073.30 641
14074.42 681
14075.54 647
14076.66 700
14077.79 697
14078.91 744
14080.03 701
14081.15 732
14082.27 723
14083.39 710
14084.51 675
14085.63 682
14086.76 693
14087.88 724
14089.00 730
14090.12 725
14091.24 763
14092.36 777
14093.48 768
14094.61 802
14095.73 805
14096.85 753
14097.97 762
14099.09 761
14100.22 822
14101.34 813
14102.46 805
14103.58 853
14104.70 830
14105.83 840
14106.95 837
14108.07 814
14109.19 779
14110.31 806
14111.44 794
14112.56 776
14113.68 785
14114.80 749
14115.93 701
14117.05 720
14118.17 695
14119.29 750
14120.42 713
14121.54 668
14122.66 703
14123.79 690
14124.91 671
14126.03 700
14127.15 695
14128.28 657
14129.40 661
14130.52 685
14131.65 661
14132.77 640
14133.89 625
14135.02 648
14136.14 617
14137.26 602
14138.39 588
14139.51 613
14140.63 676
14141.76 655
14142.88 630
14144.00 645
14145.13 712
14146.25 682
14147.38 628
14148.50 633
14149.62 646
14150.75 669
14151.87 618
14152.99 631
14154.12 675
14155.24 665
14156.37 634
14157.49 637
14158.62 659
14159.74 698
14160.86 687
14161.99 669
14163.11 624
14164.24 633
14165.36 607
14166.49 661
14167.61 670
14168.74 640
14169.86 649
14170.99 641
14172.11 652
14173.23 597
14174.36 635
14175.48 603
14176.61 611
14177.73 657
14178.86 616
14179.98 639
14181.11 664
14182.23 598
14183.36 551
14184.49 595
14185.61 610
14186.74 633
14187.86 602
14188.99 620
14190.11 623
14191.24 659
14192.36 650
14193.49 627
14194.61 608
14195.74 644
14196.87 597
14197.99 594
14199.12 634
14200.24 627
14201.37 633
14202.50 586
14203.62 626
14204.75 610
14205.87 575
14207.00 616
14208.13 576
14209.25 605
14210.38 648
14211.50 601
14212.63 587
14213.76 601
14214.88 542
14216.01 593
14217.14 605
14218.26 593
14219.39 568
14220.52 614
14221.64 564
14222.77 589
14223.90 562
14225.02 541
14226.15 613
14227.28 574
14228.41 579
14229.53 555
14230.66 540
14231.79 560
14232.91 607
14234.04 577
14235.17 579
14236.30 578
14237.42 567
14238.55 543
14239.68 536
14240.81 571
14241.93 599
14243.06 578
14244.19 546
14245.32 548
14246.44 496
14247.57 563
14248.70 544
14249.83 577
14250.95 535
14252.08 568
14253.21 527
14254.34 556
14255.47 563
14256.59 561
14257.72 556
14258.85 544
14259.98 534
14261.11 525
14262.24 581
14263.36 563
14264.49 562
14265.62 541
14266.75 534
14267.88 548
14269.01 578
14270.14 597
14271.26 508
14272.39 521
14273.52 554
14274.65 553
14275.78 548
14276.91 577
14278.04 565
14279.17 611
14280.30 546
14281.42 541
14282.55 554
14283.68 545
14284.81 545
14285.94 569
14287.07 593
14288.20 611
14289.33 563
14290.46 546
14291.59 569
14292.72 560
14293.85 540
14294.98 550
14296.11 526
14297.24 531
14298.37 537
14299.50 535
14300.63 572
14301.76 580
14302.89 543
14304.02 504
14305.15 531
14306.28 535
14307.41 514
14308.54 535
14309.67 552
14310.80 535
14311.93 483
14313.06 515
14314.19 504
14315.32 504
14316.45 455
14317.58 493
14318.71 520
14319.84 554
14320.97 503
14322.10 537
14323.23 510
14324.36 520
14325.49 521
14326.63 543
14327.76 510
14328.89 507
14330.02 526
14331.15 515
14332.28 492
14333.41 484
14334.54 530
14335.67 532
14336.81 541
14337.94 477
14339.07 533
14340.20 530
14341.33 556
14342.46 483
14343.59 528
14344.73 530
14345.86 536
14346.99 564
14348.12 500
14349.25 498
14350.38 536
14351.52 528
14352.65 502
14353.78 486
14354.91 505
14356.04 520
14357.18 495
14358.31 466
14359.44 523
14360.57 518
14361.71 505
14362.84 522
14363.97 463
14365.10 489
14366.24 475
14367.37 465
14368.50 504
14369.63 494
14370.77 507
14371.90 528
14373.03 513
14374.16 481
14375.30 512
14376.43 535
14377.56 530
14378.70 512
14379.83 514
14380.96 556
14382.09 523
14383.23 534
14384.36 497
14385.49 496
14386.63 522
14387.76 503
14388.89 525
14390.03 544
14391.16 542
14392.29 488
14393.43 484
14394.56 501
14395.70 467
14396.83 563
14397.96 528
14399.10 536
14400.23 499
14401.36 513
14402.50 505
14403.63 529
14404.77 533
14405.90 498
14407.03 475
14408.17 520
14409.30 522
14410.44 529
14411.57 548
14412.71 494
14413.84 530
14414.97 516
14416.11 528
14417.24 524
14418.38 530
14419.51 570
14420.65 502
14421.78 491
14422.92 537
14424.05 488
14425.19 530
14426.32 490
14427.46 547
14428.59 515
14429.73 503
14430.86 549
14432.00 545
14433.13 557
14434.27 504
14435.40 520
14436.54 551
14437.67 516
14438.81 518
14439.94 528
14441.08 517
14442.21 558
14443.35 535
14444.48 501
14445.62 545
14446.76 567
14447.89 597
14449.03 554
14450.16 555
14451.30 493
14452.43 519
14453.57 541
14454.71 490
14455.84 537
14456.98 544
14458.11 518
14459.25 492
14460.39 514
14461.52 540
14462.66 560
14463.80 533
14464.93 534
14466.07 503
14467.20 499
14468.34 522
14469.48 546
14470.61 522
14471.75 545
14472.89 546
14474.02 473
14475.16 516
14476.30 511
14477.43 537
14478.57 547
14479.71 563
14480.85 530
14481.98 512
14483.12 545
14484.26 557
14485.39 532
14486.53 562
14487.67 568
14488.81 529
14489.94 504
14491.08 542
14492.22 590
14493.36 592
14494.49 544
14495.63 536
14496.77 588
14497.91 623
14499.04 573
14500.18 621
14501.32 609
14502.46 554
14503.59 580
14504.73 633
14505.87 606
14507.01 640
14508.15 617
14509.28 608
14510.42 545
14511.56 606
14512.70 590
14513.84 634
14514.98 671
14516.11 631
14517.25 601
14518.39 621
14519.53 673
14520.67 677
14521.81 646
14522.95 679
14524.08 708
14525.22 659
14526.36 650
14527.50 606
14528.64 691
14529.78 664
14530.92 659
14532.06 689
14533.20 731
14534.33 653
14535.47 644
14536.61 675
14537.75 655
14538.89 646
14540.03 607
14541.17 617
14542.31 577
14543.45 568
14544.59 615
14545.73 585
14546.87 587
14548.01 619
14549.15 591
14550.29 619
14551.43 567
14552.57 573
14553.71 581
14554.85 577
14555.99 561
14557.13 569
14558.27 612
14559.41 596
14560.55 604
14561.69 637
14562.83 595
14563.97 542
14565.11 586
14566.25 573
14567.39 576
14568.53 580
14569.67 558
14570.81 553
14571.95 565
14573.09 560
14574.23 600
14575.37 533
14576.51 566
14577.65 609
14578.79 590
14579.94 582
14581.08 541
14582.22 564
14583.36 592
14584.50 615
14585.64 575
14586.78 572
14587.92 565
14589.06 525
14590.21 527
14591.35 554
14592.49 534
14593.63 554
14594.77 553
14595.91 581
14597.05 587
14598.20 637
14599.34 622
14600.48 589
14601.62 577
14602.76 567
14603.90 622
14605.05 578
14606.19 562
14607.33 585
14608.47 563
14609.61 587
14610.76 598
14611.90 582
14613.04 598
14614.18 614
14615.32 597
14616.47 619
14617.61 584
14618.75 615
14619.89 619
14621.04 650
14622.18 624
14623.32 593
14624.46 611
14625.61 609
14626.75 574
14627.89 605
14629.04 650
14630.18 624
14631.32 642
14632.46 609
14633.61 607
14634.75 668
14635.89 720
14637.04 715
14638.18 706
14639.32 636
14640.47 718
14641.61 711
14642.75 710
14643.90 741
14645.04 765
14646.18 727
14647.33 697
14648.47 665
14649.61 674
14650.76 651
14651.90 652
14653.05 670
14654.19 662
14655.33 625
14656.48 611
14657.62 597
14658.76 587
14659.91 596
14661.05 569
14662.20 573
14663.34 580
14664.49 587
14665.63 540
14666.77 553
14667.92 572
14669.06 573
14670.21 619
14671.35 564
14672.50 557
14673.64 582
14674.79 561
14675.93 545
14677.07 563
14678.22 552
14679.36 562
14680.51 520
14681.65 524
14682.80 496
14683.94 515
14685.09 522
14686.23 502
14687.38 544
14688.52 532
14689.67 533
14690.81 542
14691.96 534
14693.10 530
14694.25 564
14695.40 523
14696.54 554
14697.69 531
14698.83 512
14699.98 483
14701.12 491
14702.27 521
14703.41 551
14704.56 524
14705.71 498
14706.85 551
14708.00 503
14709.14 523
14710.29 545
14711.44 552
14712.58 530
14713.73 551
14714.87 477
14716.02 489
14717.17 489
14718.31 468
14719.46 512
14720.61 518
14721.75 488
14722.90 475
14724.05 471
14725.19 492
14726.34 464
14727.49 501
14728.63 522
14729.78 522
14730.93 493
14732.07 496
14733.22 499
14734.37 551
14735.51 507
14736.66 501
14737.81 508
14738.95 520
14740.10 566
14741.25 535
14742.40 521
14743.54 508
14744.69 465
14745.84 481
14746.99 491
14748.13 505
14749.28 442
14750.43 492
14751.58 523
14752.72 497
14753.87 496
14755.02 498
14756.17 480
14757.31 486
14758.46 506
14759.61 475
14760.76 487
14761.91 491
14763.05 502
14764.20 484
14765.35 467
14766.50 483
14767.65 488
14768.80 453
14769.94 474
14771.09 501
14772.24 494
14773.39 492
14774.54 434
14775.69 469
14776.83 481
14777.98 488
14779.13 442
14780.28 456
14781.43 515
14782.58 466
14783.73 474
14784.88 456
14786.03 434
14787.17 425
14788.32 430
14789.47 474
14790.62 473
14791.77 465
14792.92 433
14794.07 479
14795.22 488
14796.37 459
14797.52 466
14798.67 487
14799.82 485
14800.97 482
14802.12 483
14803.26 470
14804.41 460
14805.56 482
14806.71 463
14807.86 450
14809.01 489
14810.16 496
14811.31 445
14812.46 460
14813.61 448
14814.76 465
14815.91 477
14817.06 438
14818.21 478
14819.36 431
14820.51 462
14821.66 470
14822.82 417
14823.97 439
14825.12 518
14826.27 444
14827.42 442
14828.57 478
14829.72 430
14830.87 451
14832.02 461
14833.17 437
14834.32 411
14835.47 478
14836.62 438
14837.77 436
14838.93 421
14840.08 427
14841.23 412
14842.38 453
14843.53 449
14844.68 437
14845.83 467
14846.98 453
14848.14 449
14849.29 433
14850.44 443
14851.59 455
14852.74 474
14853.89 481
14855.04 475
14856.20 486
14857.35 451
14858.50 416
14859.65 418
14860.80 440
14861.96 419
14863.11 401
14864.26 451
14865.41 447
14866.56 484
14867.72 406
14868.87 435
14870.02 449
14871.17 409
14872.32 435
14873.48 376
14874.63 435
14875.78 492
14876.93 403
14878.09 412
14879.24 414
14880.39 455
14881.54 447
14882.70 447
14883.85 387
14885.00 458
14886.16 470
14887.31 456
14888.46 442
14889.61 425
14890.77 461
14891.92 512
14893.07 521
14894.23 430
14895.38 397
14896.53 452
14897.69 486
14898.84 420
14899.99 411
14901.15 419
14902.30 448
14903.45 487
14904.61 468
14905.76 398
14906.91 420
14908.07 459
14909.22 417
14910.38 434
14911.53 407
14912.68 415
14913.84 427
14914.99 402
14916.15 405
14917.30 440
14918.45 424
14919.61 465
14920.76 438
14921.92 430
14923.07 450
14924.22 422
14925.38 433
14926.53 415
14927.69 437
14928.84 481
14930.00 487
14931.15 493
14932.31 468
14933.46 468
14934.62 460
14935.77 474
14936.93 501
14938.08 470
14939.24 453
14940.39 465
14941.55 466
14942.70 449
14943.86 462
14945.01 462
14946.17 455
14947.32 441
14948.48 473
14949.63 406
14950.79 441
14951.94 446
14953.10 468
14954.25 465
14955.41 438
14956.56 460
14957.72 449
14958.88 461
14960.03 485
14961.19 466
14962.34 420
14963.50 469
14964.65 415
14965.81 438
14966.97 414
14968.12 453
14969.28 426
14970.43 415
14971.59 412
14972.75 415
14973.90 452
14975.06 434
14976.22 441
14977.37 455
14978.53 455
14979.69 475
14980.84 418
14982.00 441
14983.16 436
14984.31 480
14985.47 498
14986.63 435
14987.78 396
14988.94 389
14990.10 440
14991.25 465
14992.41 470
14993.57 473
14994.72 451
14995.88 454
14997.04 424
14998.20 450
14999.35 439
15000.51 458
15001.67 477
15002.82 485
15003.98 427
15005.14 414
15006.30 443
15007.45 445
15008.61 416
15009.77 435
15010.93 393
15012.09 460
15013.24 436
15014.40 387
15015.56 460
15016.72 413
15017.87 409
15019.03 447
15020.19 382
15021.35 398
15022.51 403
15023.67 405
15024.82 422
15025.98 432
15027.14 412
15028.30 419
15029.46 427
15030.62 412
15031.77 437
15032.93 438
15034.09 433
15035.25 409
15036.41 410
15037.57 436
15038.73 429
15039.88 429
15041.04 400
15042.20 416
15043.36 437
15044.52 372
15045.68 411
15046.84 427
15048.00 409
15049.16 448
15050.32 454
15051.47 396
15052.63 429
15053.79 409
15054.95 430
15056.11 403
15057.27 429
15058.43 421
15059.59 422
15060.75 426
15061.91 448
15063.07 410
15064.23 388
15065.39 406
15066.55 377
15067.71 435
15068.87 384
15070.03 416
15071.19 405
15072.35 376
15073.51 445
15074.67 450
15075.83 437
15076.99 447
15078.15 425
15079.31 433
15080.47 423
15081.63 406
15082.79 424
15083.95 453
15085.11 471
15086.27 424
15087.43 426
15088.59 420
15089.76 413
15090.92 393
15092.08 445
15093.24 451
15094.40 454
15095.56 445
15096.72 442
15097.88 398
15099.04 398
15100.20 448
15101.37 414
15102.53 487
15103.69 425
15104.85 467
15106.01 441
15107.17 407
15108.33 417
15109.50 391
15110.66 438
15111.82 467
15112.98 415
15114.14 434
15115.30 383
15116.47 410
15117.63 436
15118.79 429
15119.95 425
15121.11 384
15122.27 436
15123.44 416
15124.60 427
15125.76 434
15126.92 450
15128.09 456
15129.25 449
15130.41 415
15131.57 430
15132.73 403
15133.90 416
15135.06 405
15136.22 403
15137.38 414
15138.55 427
15139.71 456
15140.87 426
15142.04 422
15143.20 431
15144.36 439
15145.52 437
15146.69 427
15147.85 414
15149.01 468
15150.18 442
15151.34 411
15152.50 426
15153.67 363
15154.83 403
15155.99 449
15157.16 459
15158.32 383
15159.48 440
15160.65 449
15161.81 475
15162.97 448
15164.14 453
15165.30 429
15166.46 423
15167.63 442
15168.79 440
15169.95 426
15171.12 406
15172.28 447
15173.45 436
15174.61 427
15175.77 386
15176.94 419
15178.10 429
15179.27 443
15180.43 497
15181.60 454
15182.76 419
15183.92 413
15185.09 447
15186.25 417
15187.42 446
15188.58 425
15189.75 480
15190.91 445
15192.08 402
15193.24 431
15194.41 444
15195.57 441
15196.74 441
15197.90 465
15199.07 443
15200.23 455
15201.40 447
15202.56 454
15203.73 401
15204.89 466
15206.06 439
15207.22 446
15208.39 443
15209.55 444
15210.72 459
15211.88 432
15213.05 453
15214.21 458
15215.38 433
15216.54 429
15217.71 457
15218.88 431
15220.04 432
15221.21 472
15222.37 504
15223.54 431
15224.71 447
15225.87 432
15227.04 454
15228.20 467
15229.37 450
15230.54 454
15231.70 448
15232.87 455
15234.03 451
15235.20 477
15236.37 461
15237.53 465
15238.70 469
15239.87 432
15241.03 447
15242.20 450
15243.37 457
15244.53 452
15245.70 454
15246.87 461
15248.03 466
15249.20 473
15250.37 486
15251.53 472
15252.70 436
15253.87 463
15255.04 399
15256.20 413
15257.37 451
15258.54 455
15259.70 419
15260.87 386
15262.04 427
15263.21 468
15264.37 431
15265.54 412
15266.71 426
15267.88 457
15269.04 464
15270.21 453
15271.38 441
15272.55 438
15273.72 429
15274.88 461
15276.05 413
15277.22 415
15278.39 404
15279.56 421
15280.72 417
15281.89 428
15283.06 410
15284.23 425
15285.40 394
15286.56 452
15287.73 438
15288.90 448
15290.07 459
15291.24 406
15292.41 440
15293.58 409
15294.74 434
15295.91 451
15297.08 412
15298.25 380
15299.42 403
15300.59 439
15301.76 445
15302.93 480
15304.09 442
15305.26 443
15306.43 426
15307.60 461
15308.77 392
15309.94 415
15311.11 397
15312.28 439
15313.45 473
15314.62 436
15315.79 434
15316.96 449
15318.13 488
15319.30 491
15320.46 440
15321.63 438
15322.80 439
15323.97 434
15325.14 398
15326.31 406
15327.48 422
15328.65 405
15329.82 486
15330.99 425
15332.16 412
15333.33 407
15334.50 457
15335.67 452
15336.84 408
15338.01 424
15339.18 434
15340.36 415
15341.53 448
15342.70 442
15343.87 385
15345.04 436
15346.21 418
15347.38 445
15348.55 381
15349.72 397
15350.89 418
15352.06 412
15353.23 408
15354.40 380
15355.57 417
15356.75 425
15357.92 406
15359.09 411
15360.26 383
15361.43 404
15362.60 438
15363.77 479
15364.94 446
15366.11 414
15367.29 424
15368.46 423
15369.63 399
15370.80 408
15371.97 409
15373.14 401
15374.32 417
15375.49 419
15376.66 466
15377.83 415
15379.00 416
15380.17 463
15381.35 414
15382.52 434
15383.69 427
15384.86 435
15386.03 437
15387.21 431
15388.38 404
15389.55 422
15390.72 429
15391.90 434
15393.07 431
15394.24 437
15395.41 411
15396.59 427
15397.76 401
15398.93 428
15400.10 428
15401.28 441
15402.45 448
15403.62 445
15404.79 434
15405.97 449
15407.14 466
15408.31 444
15409.49 411
15410.66 436
15411.83 437
15413.01 446
15414.18 376
15415.35 401
15416.53 406
15417.70 411
15418.87 404
15420.05 405
15421.22 434
15422.39 376
15423.57 403
15424.74 446
15425.91 411
15427.09 432
15428.26 447
15429.43 415
15430.61 384
15431.78 412
15432.96 465
15434.13 464
15435.30 425
15436.48 393
15437.65 391
15438.83 438
15440.00 442
15441.17 398
15442.35 403
15443.52 388
15444.70 421
15445.87 401
15447.05 396
15448.22 397
15449.40 417
15450.57 468
15451.75 414
15452.92 395
15454.09 426
15455.27 437
15456.44 421
15457.62 422
15458.79 382
15459.97 404
15461.14 414
15462.32 404
15463.49 400
15464.67 428
15465.84 428
15467.02 446
15468.19 418
15469.37 419
15470.55 414
15471.72 420
15472.90 439
15474.07 398
15475.25 399
15476.42 429
15477.60 398
15478.77 403
15479.95 422
15481.13 424
15482.30 393
15483.48 396
15484.65 401
15485.83 443
15487.00 384
15488.18 379
15489.36 396
15490.53 390
15491.71 425
15492.89 450
15494.06 414
15495.24 403
15496.41 399
15497.59 418
15498.77 430
15499.94 393
15501.12 394
15502.30 427
15503.47 437
15504.65 430
15505.83 398
15507.00 408
15508.18 411
15509.36 389
15510.53 416
15511.71 435
15512.89 441
15514.06 407
15515.24 415
15516.42 397
15517.60 402
15518.77 411
15519.95 420
15521.13 431
15522.30 427
15523.48 411
15524.66 411
15525.84 467
15527.01 400
15528.19 422
15529.37 383
15530.55 407
15531.73 429
15532.90 436
15534.08 438
15535.26 436
15536.44 408
15537.61 399
15538.79 424
15539.97 403
15541.15 413
15542.33 398
15543.50 411
15544.68 430
15545.86 408
15547.04 387
15548.22 428
15549.40 433
15550.57 451
15551.75 398
15552.93 404
15554.11 457
15555.29 481
15556.47 460
15557.65 453
15558.82 429
15560.00 442
15561.18 446
15562.36 445
15563.54 472
15564.72 390
15565.90 437
15567.08 432
15568.26 420
15569.43 418
15570.61 441
15571.79 429
15572.97 422
15574.15 436
15575.33 376
15576.51 404
15577.69 443
15578.87 435
15580.05 419
15581.23 377
15582.41 410
15583.59 449
15584.77 411
15585.95 418
15587.13 419
15588.31 427
15589.49 408
15590.67 386
15591.85 401
15593.03 398
15594.21 450
15595.39 491
15596.57 438
15597.75 436
15598.93 422
15600.11 444
15601.29 434
15602.47 425
15603.65 452
15604.83 450
15606.01 428
15607.19 452
15608.37 465
15609.55 467
15610.73 455
15611.91 472
15613.09 424
15614.27 414
15615.45 447
15616.64 435
15617.82 477
15619.00 479
15620.18 465
15621.36 465
15622.54 428
15623.72 439
15624.90 460
15626.08 487
15627.27 460
15628.45 435
15629.63 472
15630.81 465
15631.99 460
15633.17 461
15634.35 460
15635.54 438
15636.72 467
15637.90 458
15639.08 476
15640.26 509
15641.45 478
15642.63 442
15643.81 496
15644.99 492
15646.17 482
15647.36 482
15648.54 462
15649.72 487
15650.90 485
15652.08 484
15653.27 463
15654.45 470
15655.63 499
15656.81 540
15658.00 510
15659.18 479
15660.36 480
15661.54 481
15662.73 505
15663.91 518
15665.09 515
15666.27 517
15667.46 507
15668.64 524
15669.82 500
15671.01 498
15672.19 536
15673.37 491
15674.56 492
15675.74 479
15676.92 470
15678.10 496
15679.29 505
15680.47 494
15681.65 468
15682.84 485
15684.02 490
15685.21 511
15686.39 488
15687.57 479
15688.76 499
15689.94 513
15691.12 491
15692.31 472
15693.49 470
15694.67 469
15695.86 442
15697.04 477
15698.23 468
15699.41 482
15700.59 462
15701.78 475
15702.96 466
15704.15 524
15705.33 524
15706.52 482
15707.70 483
15708.88 486
15710.07 487
15711.25 508
15712.44 482
15713.62 494
15714.81 469
15715.99 523
15717.18 486
15718.36 490
15719.55 486
15720.73 501
15721.92 527
15723.10 515
15724.29 510
15725.47 495
15726.66 486
15727.84 488
15729.03 497
15730.21 514
15731.40 517
15732.58 534
15733.77 517
15734.95 489
15736.14 477
15737.32 539
15738.51 549
15739.69 533
15740.88 541
15742.07 518
15743.25 550
15744.44 553
15745.62 478
15746.81 475
15747.99 493
15749.18 507
15750.37 530
15751.55 508
15752.74 518
15753.93 538
15755.11 517
15756.30 494
15757.48 512
15758.67 495
15759.86 564
15761.04 520
15762.23 493
15763.42 506
15764.60 519
15765.79 520
15766.98 569
15768.16 544
15769.35 576
15770.54 536
15771.72 502
15772.91 528
15774.10 475
15775.28 514
15776.47 527
15777.66 506
15778.84 482
15780.03 479
15781.22 558
15782.41 553
15783.59 481
15784.78 487
15785.97 475
15787.15 463
15788.34 490
15789.53 494
15790.72 478
15791.90 490
15793.09 549
15794.28 520
15795.47 489
15796.65 491
15797.84 514
15799.03 517
15800.22 503
15801.41 516
15802.59 533
15803.78 514
15804.97 471
15806.16 457
15807.35 500
15808.53 435
15809.72 433
15810.91 437
15812.10 419
15813.29 468
15814.48 467
15815.66 461
15816.85 444
15818.04 449
15819.23 421
15820.42 459
15821.61 468
15822.80 485
15823.98 479
15825.17 433
15826.36 471
15827.55 450
15828.74 472
15829.93 463
15831.12 509
15832.31 479
15833.50 467
15834.69 475
15835.87 431
15837.06 440
15838.25 440
15839.44 446
15840.63 429
15841.82 423
15843.01 401
15844.20 439
15845.39 474
15846.58 481
15847.77 463
15848.96 460
15850.15 458
15851.34 492
15852.53 453
15853.72 456
15854.91 430
15856.10 403
15857.29 457
15858.48 433
15859.67 408
15860.86 472
15862.05 470
15863.24 470
15864.43 437
15865.62 413
15866.81 397
15868.00 414
15869.19 448
15870.38 450
15871.57 462
15872.76 435
15873.95 483
15875.14 480
15876.33 471
15877.52 471
15878.72 440
15879.91 451
15881.10 445
15882.29 421
15883.48 469
15884.67 470
15885.86 440
15887.05 426
15888.24 437
15889.43 451
15890.63 382
15891.82 413
15893.01 426
15894.20 444
15895.39 453
15896.58 465
15897.77 474
15898.97 475
15900.16 435
15901.35 471
15902.54 427
15903.73 442
15904.92 436
15906.12 451
15907.31 433
15908.50 445
15909.69 440
15910.88 466
15912.08 470
15913.27 471
15914.46 477
15915.65 457
15916.85 446
15918.04 470
15919.23 460
15920.42 449
15921.61 446
15922.81 465
15924.00 458
15925.19 463
15926.38 427
15927.58 414
15928.77 444
15929.96 452
15931.16 458
15932.35 448
15933.54 456
15934.73 442
15935.93 478
15937.12 473
15938.31 492
15939.51 468
15940.70 475
15941.89 453
15943.09 453
15944.28 415
15945.47 456
15946.67 431
15947.86 445
15949.05 447
15950.25 457
15951.44 432
15952.63 425
15953.83 436
15955.02 420
15956.21 439
15957.41 412
15958.60 429
15959.80 459
15960.99 418
15962.18 395
15963.38 431
15964.57 375
15965.77 382
15966.96 377
15968.15 411
15969.35 395
15970.54 460
15971.74 452
15972.93 429
15974.13 386
15975.32 424
15976.51 433
15977.71 415
15978.90 410
15980.10 396
15981.29 420
15982.49 387
15983.68 360
15984.88 365
15986.07 405
15987.27 418
15988.46 375
15989.66 416
15990.85 419
15992.05 395
15993.24 376
15994.44 404
15995.63 400
15996.83 375
15998.02 373
15999.22 414
16000.41 421
16001.61 391
16002.80 387
16004.00 383
16005.20 412
16006.39 429
16007.59 392
16008.78 358
16009.98 385
16011.17 387
16012.37 419
16013.57 411
16014.76 415
16015.96 386
16017.15 391
16018.35 397
16019.55 416
16020.74 387
16021.94 414
16023.13 439
16024.33 440
16025.53 424
16026.72 387
16027.92 416
16029.12 395
16030.31 398
16031.51 396
16032.71 408
16033.90 410
16035.10 421
16036.30 430
16037.49 390
16038.69 377
16039.89 382
16041.08 421
16042.28 436
16043.48 399
16044.67 387
16045.87 384
16047.07 401
16048.27 378
16049.46 351
16050.66 371
16051.86 372
16053.06 375
16054.25 331
16055.45 376
16056.65 363
16057.84 405
16059.04 386
16060.24 395
16061.44 383
16062.64 394
16063.83 388
16065.03 381
16066.23 415
16067.43 405
16068.62 379
16069.82 388
16071.02 428
16072.22 395
16073.42 389
16074.62 378
16075.81 378
16077.01 366
16078.21 375
16079.41 387
16080.61 366
16081.81 381
16083.00 351
16084.20 408
16085.40 387
16086.60 384
16087.80 397
16089.00 377
16090.20 347
16091.39 365
16092.59 353
16093.79 405
16094.99 344
16096.19 387
16097.39 384
16098.59 379
16099.79 365
16100.99 371
16102.19 353
16103.38 360
16104.58 394
16105.78 363
16106.98 341
16108.18 372
16109.38 375
16110.58 361
16111.78 349
16112.98 359
16114.18 371
16115.38 358
16116.58 351
16117.78 365
16118.98 389
16120.18 423
16121.38 382
16122.58 397
16123.78 357
16124.98 384
16126.18 375
16127.38 340
16128.58 369
16129.78 385
16130.98 371
16132.18 414
16133.38 365
16134.58 355
16135.78 379
16136.98 363
16138.18 345
16139.38 359
16140.58 373
16141.78 369
16142.98 375
16144.19 386
16145.39 415
16146.59 368
16147.79 375
16148.99 384
16150.19 405
16151.39 389
16152.59 379
16153.79 427
16154.99 379
16156.20 366
16157.40 403
16158.60 387
16159.80 346
16161.00 363
16162.20 359
16163.40 390
16164.61 354
16165.81 374
16167.01 372
16168.21 381
16169.41 378
16170.61 398
16171.82 384
16173.02 382
16174.22 402
16175.42 366
16176.62 363
16177.82 377
16179.03 364
16180.23 360
16181.43 369
16182.63 375
16183.84 368
16185.04 344
16186.24 380
16187.44 357
16188.65 363
16189.85 360
16191.05 389
16192.25 365
16193.46 403
16194.66 368
16195.86 339
16197.06 371
16198.27 369
16199.47 407
16200.67 379
16201.87 401
16203.08 378
16204.28 402
16205.48 350
16206.69 366
16207.89 342
16209.09 362
16210.30 369
16211.50 367
16212.70 344
16213.91 402
16215.11 392
16216.31 415
16217.52 379
16218.72 367
16219.92 377
16221.13 353
16222.33 363
16223.53 353
16224.74 382
16225.94 343
16227.15 359
16228.35 397
16229.55 400
16230.76 439
16231.96 396
16233.17 390
16234.37 372
16235.57 397
16236.78 377
16237.98 407
16239.19 372
16240.39 365
16241.60 372
16242.80 360
16244.00 360
16245.21 384
16246.41 421
16247.62 381
16248.82 399
16250.03 385
16251.23 384
16252.44 397
16253.64 421
16254.85 401
16256.05 432
16257.26 399
16258.46 375
16259.67 387
16260.87 439
16262.08 355
16263.28 412
16264.49 396
16265.69 376
16266.90 406
16268.10 386
16269.31 383
16270.51 399
16271.72 417
16272.93 398
16274.13 413
16275.34 412
16276.54 389
16277.75 395
16278.95 435
16280.16 440
16281.37 409
16282.57 382
16283.78 382
16284.98 403
16286.19 433
16287.40 407
16288.60 375
16289.81 406
16291.01 409
16292.22 417
16293.43 411
16294.63 398
16295.84 396
16297.05 414
16298.25 415
16299.46 399
16300.67 341
16301.87 369
16303.08 418
16304.29 413
16305.49 398
16306.70 417
16307.91 427
16309.11 385
16310.32 413
16311.53 366
16312.73 389
16313.94 381
16315.15 409
16316.36 395
16317.56 432
16318.77 423
16319.98 403
16321.19 389
16322.39 398
16323.60 427
16324.81 449
16326.02 412
16327.22 373
16328.43 420
16329.64 418
16330.85 420
16332.05 422
16333.26 426
16334.47 368
16335.68 351
16336.88 363
16338.09 435
16339.30 376
16340.51 438
16341.72 416
16342.93 403
16344.13 384
16345.34 344
16346.55 373
16347.76 350
16348.97 371
16350.18 356
16351.38 386
16352.59 377
16353.80 410
16355.01 379
16356.22 382
16357.43 385
16358.64 396
16359.84 424
16361.05 395
16362.26 377
16363.47 341
16364.68 360
16365.89 376
16367.10 349
16368.31 391
16369.52 395
16370.73 345
16371.93 361
16373.14 363
16374.35 369
16375.56 348
16376.77 419
16377.98 383
16379.19 348
16380.40 388
16381.61 369
16382.82 384
16384.03 347
16385.24 396
16386.45 376
16387.66 385
16388.87 343
16390.08 338
16391.29 385
16392.50 352
16393.71 359
16394.92 390
16396.13 376
16397.34 359
16398.55 356
16399.76 358
16400.97 378
16402.18 385
16403.39 387
16404.60 404
16405.81 378
16407.02 383
16408.23 362
16409.44 367
16410.65 347
16411.86 331
16413.08 375
16414.29 375
16415.50 391
16416.71 367
16417.92 360
16419.13 364
16420.34 344
16421.55 356
16422.76 325
16423.97 363
16425.19 383
16426.40 381
16427.61 372
16428.82 354
16430.03 346
16431.24 377
16432.45 382
16433.67 325
16434.88 354
16436.09 339
16437.30 385
16438.51 362
16439.72 380
16440.94 373
16442.15 368
16443.36 380
16444.57 394
16445.78 385
16446.99 372
16448.21 350
16449.42 344
16450.63 335
16451.84 375
16453.06 391
16454.27 391
16455.48 409
16456.69 385
16457.90 381
16459.12 351
16460.33 357
16461.54 354
16462.75 373
16463.97 416
16465.18 359
16466.39 377
16467.61 371
16468.82 341
16470.03 378
16471.24 381
16472.46 351
16473.67 370
16474.88 378
16476.10 344
16477.31 353
16478.52 362
16479.74 409
16480.95 387
16482.16 339
16483.38 344
16484.59 369
16485.80 374
16487.02 349
16488.23 360
16489.44 398
16490.66 322
16491.87 324
16493.08 348
16494.30 322
16495.51 325
16496.73 354
16497.94 345
16499.15 350
16500.37 324
16501.58 374
16502.80 346
16504.01 351
16505.22 363
16506.44 380
16507.65 335
16508.87 330
16510.08 315
16511.30 355
16512.51 382
16513.72 393
16514.94 377
16516.15 342
16517.37 337
16518.58 384
16519.80 336
16521.01 400
16522.23 345
16523.44 348
16524.66 352
16525.87 364
16527.09 329
16528.30 333
16529.52 314
16530.73 331
16531.95 314
16533.16 348
16534.38 372
16535.59 362
16536.81 364
16538.02 353
16539.24 342
16540.45 387
16541.67 362
16542.89 334
16544.10 346
16545.32 389
16546.53 384
16547.75 391
16548.96 323
16550.18 341
16551.40 381
16552.61 398
16553.83 404
16555.04 374
16556.26 366
16557.48 364
16558.69 371
16559.91 364
16561.12 310
16562.34 380
16563.56 392
16564.77 373
16565.99 350
16567.21 355
16568.42 383
16569.64 428
16570.86 360
16572.07 373
16573.29 384
16574.51 354
16575.72 358
16576.94 341
16578.16 404
16579.37 381
16580.59 374
16581.81 351
16583.02 365
16584.24 341
16585.46 384
16586.68 347
16587.89 326
16589.11 385
16590.33 399
16591.54 370
16592.76 370
16593.98 382
16595.20 353
16596.41 348
16597.63 360
16598.85 376
16600.07 378
16601.29 374
16602.50 378
16603.72 368
16604.94 383
16606.16 340
16607.37 349
16608.59 377
16609.81 356
16611.03 338
16612.25 355
16613.46 377
16614.68 364
16615.90 341
16617.12 348
16618.34 385
16619.56 397
16620.77 375
16621.99 359
16623.21 341
16624.43 310
16625.65 366
16626.87 411
16628.09 377
16629.30 336
16630.52 322
16631.74 353
16632.96 333
16634.18 315
16635.40 334
16636.62 307
16637.84 334
16639.06 318
16640.28 321
16641.49 360
16642.71 329
16643.93 307
16645.15 321
16646.37 321
16647.59 347
16648.81 331
16650.03 367
16651.25 354
16652.47 324
16653.69 353
16654.91 328
16656.13 358
16657.35 343
16658.57 332
16659.79 341
16661.01 358
16662.23 345
16663.45 362
16664.67 372
16665.89 328
16667.11 333
16668.33 341
16669.55 341
16670.77 326
16671.99 341
16673.21 323
16674.43 341
16675.65 367
16676.87 340
16678.09 357
16679.31 349
16680.53 349
16681.75 339
16682.97 352
16684.19 353
16685.42 342
16686.64 364
16687.86 352
16689.08 337
16690.30 353
16691.52 295
16692.74 359
16693.96 324
16695.18 341
16696.40 336
16697.63 321
16698.85 357
16700.07 366
16701.29 325
16702.51 355
16703.73 328
16704.95 313
16706.18 347
16707.40 369
16708.62 342
16709.84 371
16711.06 350
16712.28 296
16713.51 347
16714.73 330
16715.95 352
16717.17 359
16718.39 349
16719.62 330
16720.84 295
16722.06 339
16723.28 337
16724.50 300
16725.73 343
16726.95 373
16728.17 374
16729.39 351
16730.62 331
16731.84 342
16733.06 349
16734.28 365
16735.51 327
16736.73 330
16737.95 319
16739.18 341
16740.40 343
16741.62 322
16742.84 320
16744.07 348
16745.29 347
16746.51 327
16747.74 339
16748.96 346
16750.18 365
16751.41 347
16752.63 326
16753.85 303
16755.08 337
16756.30 379
16757.52 334
16758.75 362
16759.97 356
16761.19 343
16762.42 355
16763.64 381
16764.86 362
16766.09 345
16767.31 372
16768.54 366
16769.76 354
16770.98 325
16772.21 316
16773.43 360
16774.66 355
16775.88 369
16777.10 359
16778.33 386
16779.55 360
16780.78 363
16782.00 332
16783.22 325
16784.45 333
16785.67 337
16786.90 358
16788.12 368
16789.35 357
16790.57 349
16791.80 364
16793.02 360
16794.25 390
16795.47 376
16796.70 362
16797.92 380
16799.15 386
16800.37 385
16801.60 346
16802.82 326
16804.05 347
16805.27 338
16806.50 358
16807.72 374
16808.95 327
16810.17 360
16811.40 365
16812.62 370
16813.85 359
16815.07 351
16816.30 354
16817.53 332
16818.75 349
16819.98 341
16821.20 328
16822.43 333
16823.65 302
16824.88 328
16826.11 346
16827.33 360
16828.56 356
16829.78 359
16831.01 350
16832.24 359
16833.46 328
16834.69 341
16835.92 369
16837.14 367
16838.37 399
16839.60 375
16840.82 377
16842.05 369
16843.27 331
16844.50 333
16845.73 337
16846.96 343
16848.18 317
16849.41 322
16850.64 336
16851.86 310
16853.09 354
16854.32 382
16855.54 348
16856.77 381
16858.00 359
16859.22 347
16860.45 310
16861.68 347
16862.91 346
16864.13 338
16865.36 368
16866.59 369
16867.82 337
16869.04 326
16870.27 326
16871.50 334
16872.73 355
16873.95 375
16875.18 360
16876.41 332
16877.64 340
16878.87 376
16880.09 371
16881.32 364
16882.55 355
16883.78 353
16885.01 386
16886.23 376
16887.46 375
16888.69 382
16889.92 401
16891.15 374
16892.38 383
16893.60 395
16894.83 377
16896.06 388
16897.29 368
16898.52 346
16899.75 398
16900.98 399
16902.20 400
16903.43 392
16904.66 401
16905.89 419
16907.12 384
16908.35 374
16909.58 348
16910.81 385
16912.04 376
16913.26 304
16914.49 325
16915.72 346
16916.95 389
16918.18 394
16919.41 341
16920.64 376
16921.87 391
16923.10 363
16924.33 323
16925.56 349
16926.79 351
16928.02 379
16929.25 350
16930.48 359
16931.71 372
16932.94 331
16934.17 344
16935.40 353
16936.63 339
16937.86 377
16939.09 343
16940.32 334
16941.55 306
16942.78 260
16944.01 336
16945.24 327
16946.47 405
16947.70 344
16948.93 346
16950.16 367
16951.39 376
16952.62 341
16953.85 291
16955.08 348
16956.31 331
16957.54 324
16958.77 365
16960.01 383
16961.24 378
16962.47 337
16963.70 328
16964.93 305
16966.16 341
16967.39 367
16968.62 335
16969.85 337
16971.08 350
16972.32 347
16973.55 330
16974.78 296
16976.01 303
16977.24 292
16978.47 366
16979.70 350
16980.94 352
16982.17 326
16983.40 328
16984.63 350
16985.86 351
16987.10 372
16988.33 370
16989.56 365
16990.79 360
16992.02 355
16993.26 323
16994.49 351
16995.72 393
16996.95 348
16998.18 336
16999.42 340
17000.65 323
17001.88 329
17003.11 325
17004.35 350
17005.58 336
17006.81 363
17008.04 346
17009.28 348
17010.51 340
17011.74 344
17012.97 373
17014.21 323
17015.44 330
17016.67 352
17017.91 311
17019.14 363
17020.37 350
17021.60 354
17022.84 344
17024.07 334
17025.30 304
17026.54 310
17027.77 312
17029.00 332
17030.24 338
17031.47 347
17032.70 321
17033.94 319
17035.17 306
17036.41 318
17037.64 326
17038.87 297
17040.11 314
17041.34 332
17042.57 297
17043.81 298
17045.04 306
17046.28 333
17047.51 369
17048.74 348
17049.98 369
17051.21 348
17052.45 317
17053.68 300
17054.92 305
17056.15 335
17057.38 316
17058.62 319
17059.85 336
17061.09 356
17062.32 317
17063.56 316
17064.79 330
17066.03 343
17067.26 357
17068.50 369
17069.73 334
17070.97 325
17072.20 334
17073.44 326
17074.67 320
17075.91 314
17077.14 346
17078.38 338
17079.61 314
17080.85 287
17082.08 325
17083.32 344
17084.55 339
17085.79 335
17087.02 340
17088.26 308
17089.49 332
17090.73 382
17091.97 342
17093.20 324
17094.44 322
17095.67 355
17096.91 323
17098.14 310
17099.38 330
17100.62 345
17101.85 378
17103.09 318
17104.32 302
17105.56 321
17106.80 293
17108.03 324
17109.27 328
17110.51 342
17111.74 361
17112.98 344
17114.21 283
17115.45 288
17116.69 332
17117.92 353
17119.16 354
17120.40 352
17121.63 296
17122.87 357
17124.11 344
17125.34 335
17126.58 321
17127.82 332
17129.06 330
17130.29 349
17131.53 325
17132.77 317
17134.00 337
17135.24 320
17136.48 330
17137.72 360
17138.95 359
17140.19 377
17141.43 292
17142.67 301
17143.90 308
17145.14 335
17146.38 312
17147.62 300
17148.85 315
17150.09 297
17151.33 341
17152.57 334
17153.80 318
17155.04 312
17156.28 326
17157.52 314
17158.76 313
17159.99 304
17161.23 318
17162.47 313
17163.71 326
17164.95 364
17166.19 316
17167.42 299
17168.66 329
17169.90 336
17171.14 310
17172.38 314
17173.62 321
17174.86 364
17176.09 311
17177.33 337
17178.57 325
17179.81 337
17181.05 344
17182.29 335
17183.53 286
17184.77 342
17186.01 297
17187.24 321
17188.48 330
17189.72 327
17190.96 324
17192.20 334
17193.44 308
17194.68 312
17195.92 293
17197.16 297
17198.40 306
17199.64 297
17200.88 317
17202.12 320
17203.36 342
17204.60 311
17205.84 304
17207.08 340
17208.32 351
17209.56 303
17210.80 369
17212.04 321
17213.28 304
17214.52 315
17215.76 318
17217.00 322
17218.24 325
17219.48 331
17220.72 344
17221.96 342
17223.20 288
17224.44 325
17225.68 325
17226.92 355
17228.16 357
17229.40 311
17230.64 363
17231.88 352
17233.12 317
17234.36 340
17235.60 337
17236.85 343
17238.09 299
17239.33 301
17240.57 312
17241.81 300
17243.05 343
17244.29 314
17245.53 321
17246.77 321
17248.02 313
17249.26 320
17250.50 354
17251.74 364
17252.98 330
17254.22 343
17255.46 322
17256.71 329
17257.95 356
17259.19 342
17260.43 338
17261.67 339
17262.91 330
17264.16 300
17265.40 312
17266.64 326
17267.88 333
17269.12 315
17270.37 319
17271.61 319
17272.85 295
17274.09 305
17275.34 330
17276.58 304
17277.82 319
17279.06 334
17280.30 311
17281.55 340
17282.79 328
17284.03 269
17285.27 310
17286.52 294
17287.76 308
17289.00 338
17290.25 288
17291.49 314
17292.73 304
17293.97 310
17295.22 292
17296.46 305
17297.70 309
17298.95 343
17300.19 303
17301.43 290
17302.68 309
17303.92 301
17305.16 327
17306.41 319
17307.65 300
17308.89 309
17310.14 314
17311.38 307
17312.62 350
17313.87 302
17315.11 316
17316.36 287
17317.60 319
17318.84 310
17320.09 281
17321.33 300
17322.58 300
17323.82 280
17325.06 319
17326.31 334
17327.55 301
17328.80 335
17330.04 290
17331.28 337
17332.53 319
17333.77 328
17335.02 319
17336.26 307
17337.51 325
17338.75 326
17340.00 323
17341.24 301
17342.48 293
17343.73 323
17344.97 317
17346.22 325
17347.46 324
17348.71 366
17349.95 296
17351.20 300
17352.44 334
17353.69 318
17354.93 307
17356.18 325
17357.42 313
17358.67 343
17359.92 297
17361.16 286
17362.41 302
17363.65 318
17364.90 354
17366.14 336
17367.39 318
17368.63 345
17369.88 312
17371.13 323
17372.37 325
17373.62 300
17374.86 328
17376.11 312
17377.35 330
17378.60 295
17379.85 271
17381.09 322
17382.34 297
17383.59 326
17384.83 305
17386.08 335
17387.32 358
17388.57 298
17389.82 334
17391.06 357
17392.31 356
17393.56 322
17394.80 310
17396.05 294
17397.30 364
17398.54 324
17399.79 342
17401.04 335
17402.28 288
17403.53 304
17404.78 299
17406.02 281
17407.27 313
17408.52 337
17409.77 361
17411.01 325
17412.26 289
17413.51 336
17414.75 330
17416.00 308
17417.25 336
17418.50 317
17419.74 338
17420.99 308
17422.24 327
17423.49 307
17424.73 306
17425.98 323
17427.23 322
17428.48 317
17429.73 325
17430.97 335
17432.22 352
17433.47 313
17434.72 319
17435.97 319
17437.21 329
17438.46 311
17439.71 316
17440.96 347
17442.21 329
17443.45 337
17444.70 318
17445.95 331
17447.20 312
17448.45 335
17449.70 323
17450.95 318
17452.19 294
17453.44 307
17454.69 344
17455.94 324
17457.19 316
17458.44 335
17459.69 359
17460.94 326
17462.19 321
17463.43 327
17464.68 311
17465.93 309
17467.18 313
17468.43 376
17469.68 380
17470.93 346
17472.18 341
17473.43 324
17474.68 309
17475.93 299
17477.18 320
17478.43 298
17479.68 341
17480.93 328
17482.18 330
17483.43 326
17484.68 294
17485.93 333
17487.17 312
17488.42 323
17489.67 340
17490.92 312
17492.18 271
17493.43 312
17494.68 334
17495.93 325
17497.18 318
17498.43 327
17499.68 394
17500.93 308
17502.18 323
17503.43 316
17504.68 312
17505.93 299
17507.18 368
17508.43 358
17509.68 341
17510.93 337
17512.18 387
17513.43 337
17514.68 328
17515.94 373
17517.19 371
17518.44 351
17519.69 356
17520.94 361
17522.19 323
17523.44 353
17524.69 387
17525.94 372
17527.20 392
17528.45 359
17529.70 392
17530.95 345
17532.20 329
17533.45 317
17534.70 330
17535.96 330
17537.21 344
17538.46 335
17539.71 309
17540.96 325
17542.22 319
17543.47 370
17544.72 353
17545.97 325
17547.22 361
17548.48 327
17549.73 347
17550.98 362
17552.23 368
17553.48 340
17554.74 326
17555.99 341
17557.24 365
17558.49 336
17559.75 319
17561.00 345
17562.25 329
17563.50 333
17564.76 347
17566.01 325
17567.26 348
17568.52 372
17569.77 401
17571.02 376
17572.27 337
17573.53 313
17574.78 332
17576.03 347
17577.29 330
17578.54 368
17579.79 334
17581.05 336
17582.30 338
17583.55 344
17584.81 326
17586.06 305
17587.31 342
17588.57 349
17589.82 356
17591.07 346
17592.33 336
17593.58 351
17594.83 323
17596.09 360
17597.34 373
17598.60 372
17599.85 354
17601.10 387
17602.36 358
17603.61 327
17604.87 366
17606.12 354
17607.37 361
17608.63 336
17609.88 353
17611.14 316
17612.39 361
17613.65 373
17614.90 340
17616.16 321
17617.41 351
17618.66 374
17619.92 353
17621.17 355
17622.43 367
17623.68 332
17624.94 349
17626.19 347
17627.45 339
17628.70 367
17629.96 359
17631.21 321
17632.47 354
17633.72 318
17634.98 321
17636.23 368
17637.49 338
17638.74 348
17640.00 305
17641.26 362
17642.51 344
17643.77 344
17645.02 370
17646.28 342
17647.53 345
17648.79 360
17650.04 333
17651.30 317
17652.56 344
17653.81 368
17655.07 338
17656.32 324
17657.58 367
17658.84 375
17660.09 338
17661.35 315
17662.60 291
17663.86 343
17665.12 348
17666.37 350
17667.63 347
17668.89 313
17670.14 314
17671.40 327
17672.66 368
17673.91 339
17675.17 322
17676.43 342
17677.68 350
17678.94 334
17680.20 295
17681.45 293
17682.71 317
17683.97 290
17685.22 279
17686.48 309
17687.74 338
17688.99 354
17690.25 326
17691.51 358
17692.77 306
17694.02 327
17695.28 353
17696.54 344
17697.80 355
17699.05 297
17700.31 308
17701.57 332
17702.83 290
17704.08 305
17705.34 306
17706.60 321
17707.86 321
17709.11 308
17710.37 299
17711.63 316
17712.89 302
17714.15 347
17715.40 315
17716.66 282
17717.92 303
17719.18 307
17720.44 300
17721.70 318
17722.95 314
17724.21 311
17725.47 320
17726.73 330
17727.99 300
17729.25 293
17730.51 324
17731.76 283
17733.02 328
17734.28 338
17735.54 315
17736.80 320
17738.06 343
17739.32 316
17740.58 319
17741.83 325
17743.09 331
17744.35 328
17745.61 336
17746.87 312
17748.13 314
17749.39 277
17750.65 283
17751.91 348
17753.17 324
17754.43 330
17755.69 281
17756.95 315
17758.21 314
17759.47 292
17760.73 317
17761.98 316
17763.24 333
17764.50 315
17765.76 317
17767.02 296
17768.28 302
17769.54 304
17770.80 325
17772.06 325
17773.32 318
17774.58 323
17775.84 324
17777.11 309
17778.37 291
17779.63 296
17780.89 326
17782.15 331
17783.41 316
17784.67 328
17785.93 311
17787.19 335
17788.45 354
17789.71 323
17790.97 299
17792.23 332
17793.49 325
17794.75 337
17796.01 313
17797.28 283
17798.54 332
17799.80 343
17801.06 336
17802.32 322
17803.58 306
17804.84 358
17806.10 335
17807.37 335
17808.63 349
17809.89 346
17811.15 302
17812.41 291
17813.67 299
17814.93 278
17816.20 321
17817.46 325
17818.72 320
17819.98 324
17821.24 324
17822.50 374
17823.77 292
17825.03 300
17826.29 346
17827.55 353
17828.81 341
17830.08 333
17831.34 277
17832.60 312
17833.86 341
17835.13 354
17836.39 322
17837.65 298
17838.91 313
17840.18 316
17841.44 311
17842.70 289
17843.96 304
17845.23 283
17846.49 317
17847.75 327
17849.01 304
17850.28 301
17851.54 309
17852.80 323
17854.07 337
17855.33 301
17856.59 307
17857.86 320
17859.12 322
17860.38 290
17861.65 289
17862.91 306
17864.17 307
17865.44 329
17866.70 311
17867.96 283
17869.23 309
17870.49 302
17871.75 290
17873.02 296
17874.28 295
17875.54 285
17876.81 315
17878.07 313
17879.34 313
17880.60 299
17881.86 270
17883.13 325
17884.39 294
17885.66 267
17886.92 308
17888.18 311
17889.45 322
17890.71 319
17891.98 290
17893.24 303
17894.51 303
17895.77 308
17897.04 307
17898.30 317
17899.56 278
17900.83 308
17902.09 302
17903.36 289
17904.62 317
17905.89 309
17907.15 337
17908.42 315
17909.68 330
17910.95 290
17912.21 290
17913.48 337
17914.74 333
17916.01 294
17917.27 284
17918.54 302
17919.80 316
17921.07 314
17922.34 306
17923.60 282
17924.87 302
17926.13 274
17927.40 263
17928.66 306
17929.93 324
17931.19 308
17932.46 309
17933.73 277
17934.99 272
17936.26 286
17937.52 324
17938.79 259
17940.06 283
17941.32 268
17942.59 293
17943.85 327
17945.12 271
17946.39 310
17947.65 307
17948.92 344
17950.19 293
17951.45 322
17952.72 317
17953.99 310
17955.25 305
17956.52 304
17957.79 289
17959.05 268
17960.32 331
17961.59 304
17962.85 319
17964.12 334
17965.39 297
17966.65 298
17967.92 299
17969.19 308
17970.45 300
17971.72 299
17972.99 286
17974.26 309
17975.52 281
17976.79 298
17978.06 288
17979.33 317
17980.59 325
17981.86 282
17983.13 325
17984.40 279
17985.66 303
17986.93 287
17988.20 302
17989.47 290
17990.73 270
17992.00 294
17993.27 308
17994.54 323
17995.81 282
17997.07 299
17998.34 286
17999.61 306
18000.88 286
18002.15 306
18003.42 282
18004.68 278
18005.95 295
18007.22 299
18008.49 307
18009.76 299
18011.03 287
18012.30 282
18013.56 282
18014.83 286
18016.10 286
18017.37 309
18018.64 305
18019.91 308
18021.18 319
18022.45 301
18023.71 297
18024.98 309
18026.25 288
18027.52 282
18028.79 307
18030.06 288
18031.33 293
18032.60 287
18033.87 282
18035.14 329
18036.41 295
18037.68 302
18038.95 314
18040.22 301
18041.49 297
18042.76 300
18044.02 335
18045.29 274
18046.56 303
18047.83 322
18049.10 287
18050.37 299
18051.64 299
18052.91 306
18054.18 296
18055.45 286
18056.72 308
18057.99 285
18059.27 309
18060.54 312
18061.81 271
18063.08 289
18064.35 333
18065.62 336
18066.89 312
18068.16 299
18069.43 315
18070.70 294
18071.97 293
18073.24 302
18074.51 295
18075.78 291
18077.05 300
18078.32 280
18079.60 277
18080.87 266
18082.14 293
18083.41 329
18084.68 329
18085.95 294
18087.22 303
18088.49 291
18089.77 307
18091.04 322
18092.31 290
18093.58 297
18094.85 285
18096.12 302
18097.39 317
18098.67 338
18099.94 305
18101.21 315
18102.48 312
18103.75 306
18105.02 310
18106.30 343
18107.57 290
18108.84 300
18110.11 288
18111.38 304
18112.66 293
18113.93 334
18115.20 314
18116.47 290
18117.75 313
18119.02 333
18120.29 302
18121.56 321
18122.84 312
18124.11 296
18125.38 304
18126.65 286
18127.93 308
18129.20 313
18130.47 338
18131.74 340
18133.02 330
18134.29 316
18135.56 311
18136.84 325
18138.11 311
18139.38 318
18140.66 307
18141.93 336
18143.20 363
18144.48 325
18145.75 311
18147.02 362
18148.30 337
18149.57 324
18150.84 302
18152.12 309
18153.39 349
18154.66 333
18155.94 306
18157.21 313
18158.48 326
18159.76 322
18161.03 323
18162.31 315
18163.58 348
18164.85 354
18166.13 332
18167.40 353
18168.68 324
18169.95 329
18171.22 332
18172.50 321
18173.77 304
18175.05 309
18176.32 315
18177.60 339
18178.87 325
18180.15 297
18181.42 307
18182.69 339
18183.97 309
18185.24 303
18186.52 302
18187.79 323
18189.07 292
18190.34 298
18191.62 335
18192.89 304
18194.17 338
18195.44 328
18196.72 320
18197.99 298
18199.27 325
18200.54 328
18201.82 335
18203.09 358
18204.37 321
18205.65 330
18206.92 280
18208.20 320
18209.47 320
18210.75 293
18212.02 339
18213.30 349
18214.57 313
18215.85 346
18217.13 301
18218.40 343
18219.68 336
18220.95 313
18222.23 285
18223.51 288
18224.78 312
18226.06 315
18227.33 345
18228.61 318
18229.89 333
18231.16 305
18232.44 306
18233.72 275
18234.99 337
18236.27 344
18237.55 338
18238.82 284
18240.10 259
18241.38 301
18242.65 331
18243.93 314
18245.21 328
18246.48 298
18247.76 323
18249.04 291
18250.31 300
18251.59 287
18252.87 304
18254.15 309
18255.42 313
18256.70 325
18257.98 322
18259.25 289
18260.53 320
18261.81 314
18263.09 290
18264.36 306
18265.64 303
18266.92 300
18268.20 319
18269.47 323
18270.75 350
18272.03 282
18273.31 290
18274.59 318
18275.86 317
18277.14 326
18278.42 310
18279.70 310
18280.98 302
18282.25 320
18283.53 311
18284.81 290
18286.09 284
18287.37 301
18288.64 327
18289.92 360
18291.20 333
18292.48 312
18293.76 329
18295.04 314
18296.32 311
18297.59 278
18298.87 313
18300.15 306
18301.43 294
18302.71 343
18303.99 314
18305.27 308
18306.55 286
18307.83 317
18309.10 304
18310.38 286
18311.66 323
18312.94 290
18314.22 291
18315.50 324
18316.78 307
18318.06 294
18319.34 277
18320.62 276
18321.90 324
18323.18 286
18324.46 282
18325.74 311
18327.02 297
18328.30 313
18329.58 316
18330.86 293
18332.14 321
18333.41 300
18334.69 331
18335.97 309
18337.25 295
18338.54 285
18339.82 315
18341.10 343
18342.38 324
18343.66 282
18344.94 319
18346.22 315
18347.50 281
18348.78 277
18350.06 317
18351.34 329
18352.62 352
18353.90 308
18355.18 270
18356.46 293
18357.74 306
18359.02 292
18360.30 307
18361.58 287
18362.87 298
18364.15 284
18365.43 261
18366.71 282
18367.99 293
18369.27 286
18370.55 315
18371.83 286
18373.11 312
18374.40 324
18375.68 319
18376.96 285
18378.24 286
18379.52 300
18380.80 277
18382.08 279
18383.37 319
18384.65 277
18385.93 294
18387.21 302
18388.49 300
18389.78 280
18391.06 319
18392.34 314
18393.62 297
18394.90 304
18396.19 297
18397.47 304
18398.75 321
18400.03 314
18401.31 309
18402.60 319
18403.88 289
18405.16 274
18406.44 320
18407.73 304
18409.01 299
18410.29 297
18411.57 301
18412.86 318
18414.14 305
18415.42 295
18416.71 287
18417.99 300
18419.27 289
18420.55 282
18421.84 311
18423.12 314
18424.40 325
18425.69 293
18426.97 295
18428.25 302
18429.54 318
18430.82 300
18432.10 298
18433.39 293
18434.67 324
18435.95 331
18437.24 318
18438.52 279
18439.80 313
18441.09 302
18442.37 306
18443.66 303
18444.94 296
18446.22 271
18447.51 312
18448.79 323
18450.08 329
18451.36 303
18452.64 324
18453.93 299
18455.21 333
18456.50 340
18457.78 337
18459.06 319
18460.35 306
18461.63 311
18462.92 293
18464.20 289
18465.49 299
18466.77 271
18468.06 303
18469.34 309
18470.63 292
18471.91 288
18473.19 295
18474.48 302
18475.76 277
18477.05 288
18478.33 293
18479.62 302
18480.90 316
18482.19 307
18483.47 293
18484.76 302
18486.05 287
18487.33 280
18488.62 306
18489.90 309
18491.19 322
18492.47 276
18493.76 296
18495.04 314
18496.33 325
18497.61 315
18498.90 266
18500.19 276
18501.47 344
18502.76 283
18504.04 281
18505.33 304
18506.62 295
18507.90 310
18509.19 304
18510.47 259
18511.76 277
18513.05 305
18514.33 344
18515.62 321
18516.90 277
18518.19 326
18519.48 328
18520.76 356
18522.05 310
18523.34 322
18524.62 322
18525.91 332
18527.20 286
18528.48 310
18529.77 304
18531.06 305
18532.34 327
18533.63 321
18534.92 299
18536.21 334
18537.49 339
18538.78 346
18540.07 307
18541.35 293
18542.64 291
18543.93 322
18545.22 335
18546.50 298
18547.79 291
18549.08 276
18550.37 288
18551.65 323
18552.94 349
18554.23 307
18555.52 303
18556.80 340
18558.09 350
18559.38 313
18560.67 290
18561.95 321
18563.24 345
18564.53 315
18565.82 280
18567.11 297
18568.39 342
18569.68 320
18570.97 318
18572.26 324
18573.55 326
18574.84 316
18576.12 320
18577.41 321
18578.70 340
18579.99 354
18581.28 333
18582.57 343
18583.86 355
18585.14 329
18586.43 313
18587.72 345
18589.01 357
18590.30 311
18591.59 301
18592.88 350
18594.17 396
18595.46 375
18596.74 323
18598.03 311
18599.32 336
18600.61 320
18601.90 339
18603.19 334
18604.48 324
18605.77 336
18607.06 347
18608.35 348
18609.64 326
18610.93 320
18612.22 321
18613.51 322
18614.80 327
18616.09 310
18617.38 329
18618.67 360
18619.96 325
18621.25 332
18622.54 298
18623.83 328
18625.12 312
18626.41 321
18627.70 321
18628.99 314
18630.28 353
18631.57 363
18632.86 348
18634.15 364
18635.44 306
18636.73 330
18638.02 331
18639.31 354
18640.60 325
18641.89 293
18643.18 319
18644.47 346
18645.76 336
18647.06 298
18648.35 304
18649.64 324
18650.93 334
18652.22 309
18653.51 295
18654.80 304
18656.09 344
18657.38 328
18658.68 324
18659.97 343
18661.26 317
18662.55 300
18663.84 317
18665.13 343
18666.42 321
18667.72 329
18669.01 298
18670.30 308
18671.59 308
18672.88 331
18674.17 333
18675.47 317
18676.76 335
18678.05 313
18679.34 319
18680.63 333
18681.93 348
18683.22 350
18684.51 342
18685.80 338
18687.09 300
18688.39 336
18689.68 315
18690.97 295
18692.26 306
18693.56 307
18694.85 357
18696.14 314
18697.43 298
18698.73 294
18700.02 312
18701.31 359
18702.60 331
18703.90 324
18705.19 350
18706.48 358
18707.78 350
18709.07 327
18710.36 303
18711.66 356
18712.95 341
18714.24 378
18715.54 344
18716.83 319
18718.12 311
18719.42 310
18720.71 355
18722.00 330
18723.30 330
18724.59 355
18725.88 347
18727.18 330
18728.47 337
18729.76 341
18731.06 329
18732.35 324
18733.65 332
18734.94 322
18736.23 337
18737.53 358
18738.82 354
18740.12 341
18741.41 329
18742.70 360
18744.00 358
18745.29 357
18746.59 347
18747.88 323
18749.18 356
18750.47 352
18751.76 332
18753.06 334
18754.35 355
18755.65 336
18756.94 351
18758.24 361
18759.53 372
18760.83 312
18762.12 349
18763.42 345
18764.71 379
18766.01 369
18767.30 367
18768.60 337
18769.89 343
18771.19 370
18772.48 327
18773.78 347
18775.07 333
18776.37 364
18777.66 365
18778.96 336
18780.25 366
18781.55 358
18782.85 378
18784.14 328
18785.44 367
18786.73 369
18788.03 345
18789.32 376
18790.62 394
18791.92 379
18793.21 377
18794.51 358
18795.80 352
18797.10 397
18798.40 376
18799.69 323
18800.99 391
18802.28 354
18803.58 346
18804.88 335
18806.17 358
18807.47 357
18808.77 343
18810.06 413
18811.36 392
18812.66 371
18813.95 359
18815.25 344
18816.55 370
18817.84 345
18819.14 334
18820.44 356
18821.73 365
18823.03 365
18824.33 339
18825.62 341
18826.92 349
18828.22 361
18829.52 356
18830.81 379
18832.11 355
18833.41 319
18834.71 315
18836.00 325
18837.30 349
18838.60 323
18839.90 372
18841.19 321
18842.49 329
18843.79 318
18845.09 324
18846.38 347
18847.68 321
18848.98 338
18850.28 319
18851.58 334
18852.87 318
18854.17 313
18855.47 305
18856.77 291
18858.07 279
18859.36 291
18860.66 305
18861.96 321
18863.26 324
18864.56 303
18865.86 336
18867.15 330
18868.45 324
18869.75 306
18871.05 331
18872.35 328
18873.65 309
18874.95 309
18876.24 306
18877.54 333
18878.84 306
18880.14 326
18881.44 332
18882.74 310
18884.04 306
18885.34 294
18886.64 299
18887.94 299
18889.24 310
18890.53 327
18891.83 309
18893.13 286
18894.43 294
18895.73 348
18897.03 289
18898.33 309
18899.63 311
18900.93 292
18902.23 292
18903.53 273
18904.83 285
18906.13 287
18907.43 317
18908.73 283
18910.03 332
18911.33 318
18912.63 293
18913.93 307
18915.23 285
18916.53 291
18917.83 316
18919.13 305
18920.43 298
18921.73 273
18923.03 324
18924.33 298
18925.63 299
18926.93 319
18928.23 295
18929.53 323
18930.84 282
18932.14 264
18933.44 310
18934.74 273
18936.04 278
18937.34 264
18938.64 292
18939.94 282
18941.24 296
18942.54 299
18943.84 273
18945.15 284
18946.45 311
18947.75 285
18949.05 299
18950.35 248
18951.65 270
18952.95 323
18954.26 287
18955.56 308
18956.86 283
18958.16 309
18959.46 291
18960.76 286
18962.07 289
18963.37 282
18964.67 313
18965.97 280
18967.27 319
18968.57 307
18969.88 287
18971.18 287
18972.48 289
18973.78 283
18975.09 234
18976.39 252
18977.69 270
18978.99 306
18980.29 292
18981.60 275
18982.90 294
18984.20 307
18985.50 296
18986.81 277
18988.11 277
18989.41 274
18990.72 296
18992.02 293
18993.32 272
18994.62 262
18995.93 286
18997.23 327
18998.53 322
18999.84 274
19001.14 273
19002.44 286
19003.75 317
19005.05 276
19006.35 276
19007.66 282
19008.96 298
19010.26 308
19011.57 302
19012.87 306
19014.17 301
19015.48 299
19016.78 282
19018.08 284
19019.39 287
19020.69 290
19021.99 273
19023.30 294
19024.60 268
19025.91 263
19027.21 278
19028.51 294
19029.82 281
19031.12 290
19032.43 286
19033.73 264
19035.04 335
19036.34 289
19037.64 272
19038.95 252
19040.25 293
19041.56 295
19042.86 276
19044.17 298
19045.47 273
19046.78 279
19048.08 270
19049.39 300
19050.69 281
19052.00 266
19053.30 303
19054.61 259
19055.91 246
19057.22 276
19058.52 256
19059.83 269
19061.13 249
19062.44 269
19063.74 279
19065.05 293
19066.35 303
19067.66 254
19068.96 297
19070.27 277
19071.57 272
19072.88 259
19074.18 290
19075.49 271
19076.80 267
19078.10 284
19079.41 266
19080.71 280
19082.02 257
19083.33 253
19084.63 280
19085.94 255
19087.24 255
19088.55 290
19089.86 289
19091.16 273
19092.47 270
19093.77 282
19095.08 312
19096.39 312
19097.69 275
19099.00 277
19100.31 275
19101.61 244
19102.92 270
19104.23 266
19105.53 295
19106.84 271
19108.15 283
19109.45 286
19110.76 309
19112.07 277
19113.37 278
19114.68 278
19115.99 284
19117.30 283
19118.60 315
19119.91 285
19121.22 287
19122.52 243
19123.83 276
19125.14 290
19126.45 270
19127.75 265
19129.06 270
19130.37 270
19131.68 271
19132.98 297
19134.29 267
19135.60 281
19136.91 277
19138.22 260
19139.52 274
19140.83 279
19142.14 253
19143.45 275
19144.76 269
19146.06 265
19147.37 280
19148.68 293
19149.99 255
19151.30 263
19152.60 283
19153.91 270
19155.22 257
19156.53 266
19157.84 283
19159.15 245
19160.46 266
19161.76 268
19163.07 270
19164.38 296
19165.69 275
19167.00 274
19168.31 265
19169.62 287
19170.93 287
19172.23 262
19173.54 241
19174.85 243
19176.16 243
19177.47 256
19178.78 252
19180.09 289
19181.40 279
19182.71 286
19184.02 276
19185.33 262
19186.64 265
19187.95 260
19189.26 286
19190.57 259
19191.87 257
19193.18 254
19194.49 248
19195.80 260
19197.11 280
19198.42 245
19199.73 269
19201.04 285
19202.35 268
19203.66 287
19204.97 258
19206.28 296
19207.59 286
19208.90 278
19210.21 269
19211.53 276
19212.84 247
19214.15 283
19215.46 298
19216.77 255
19218.08 303
19219.39 297
19220.70 306
19222.01 303
19223.32 293
19224.63 300
19225.94 283
19227.25 256
19228.56 280
19229.87 288
19231.19 280
19232.50 294
19233.81 268
19235.12 293
19236.43 264
19237.74 238
19239.05 285
19240.36 275
19241.68 283
19242.99 276
19244.30 270
19245.61 278
19246.92 268
19248.23 268
19249.54 297
19250.86 285
19252.17 262
19253.48 284
19254.79 263
19256.10 295
19257.42 240
19258.73 255
19260.04 300
19261.35 283
19262.66 298
19263.98 246
19265.29 257
19266.60 267
19267.91 281
19269.22 286
19270.54 281
19271.85 290
19273.16 246
19274.47 270
19275.79 287
19277.10 299
19278.41 303
19279.72 279
19281.04 265
19282.35 239
19283.66 254
19284.98 263
19286.29 293
19287.60 276
19288.91 256
19290.23 252
19291.54 251
19292.85 285
19294.17 237
19295.48 275
19296.79 280
19298.11 239
19299.42 257
19300.73 248
19302.05 274
19303.36 299
19304.67 278
19305.99 271
19307.30 261
19308.61 284
19309.93 276
19311.24 254
19312.56 259
19313.87 263
19315.18 270
19316.50 248
19317.81 256
19319.13 227
19320.44 256
19321.75 266
19323.07 277
19324.38 278
19325.70 230
19327.01 245
19328.32 273
19329.64 291
19330.95 251
19332.27 235
19333.58 275
19334.90 290
19336.21 275
19337.53 251
19338.84 253
19340.16 260
19341.47 253
19342.79 248
19344.10 241
19345.42 249
19346.73 260
19348.05 312
19349.36 275
19350.68 242
19351.99 265
19353.31 237
19354.62 264
19355.94 255
19357.25 269
19358.57 244
19359.88 228
19361.20 251
19362.51 286
19363.83 244
19365.14 288
19366.46 291
19367.78 259
19369.09 258
19370.41 261
19371.72 263
19373.04 283
19374.35 253
19375.67 255
19376.99 285
19378.30 274
19379.62 284
19380.93 262
19382.25 261
19383.57 258
19384.88 276
19386.20 269
19387.52 247
19388.83 239
19390.15 258
19391.47 250
19392.78 247
19394.10 248
19395.42 250
19396.73 288
19398.05 269
19399.37 265
19400.68 260
19402.00 284
19403.32 261
19404.63 285
19405.95 261
19407.27 256
19408.58 278
19409.90 287
19411.22 276
19412.54 271
19413.85 291
19415.17 270
19416.49 247
19417.80 216
19419.12 265
19420.44 264
19421.76 287
19423.07 265
19424.39 251
19425.71 248
19427.03 285
19428.35 295
19429.66 257
19430.98 249
19432.30 240
19433.62 291
19434.93 291
19436.25 276
19437.57 253
19438.89 259
19440.21 250
19441.53 266
19442.84 269
19444.16 254
19445.48 258
19446.80 266
19448.12 231
19449.44 258
19450.75 267
19452.07 249
19453.39 259
19454.71 277
19456.03 249
19457.35 252
19458.67 272
19459.98 256
19461.30 243
19462.62 274
19463.94 254
19465.26 245
19466.58 276
19467.90 291
19469.22 277
19470.54 261
19471.86 247
19473.18 293
19474.49 281
19475.81 252
19477.13 243
19478.45 259
19479.77 272
19481.09 317
19482.41 297
19483.73 269
19485.05 258
19486.37 263
19487.69 238
19489.01 259
19490.33 258
19491.65 288
19492.97 268
19494.29 267
19495.61 259
19496.93 258
19498.25 272
19499.57 256
19500.89 248
19502.21 260
19503.53 263
19504.85 264
19506.17 294
19507.49 209
19508.81 220
19510.13 255
19511.45 252
19512.77 236
19514.09 241
19515.42 249
19516.74 259
19518.06 255
19519.38 252
19520.70 273
19522.02 259
19523.34 271
19524.66 312
19525.98 274
19527.30 241
19528.62 243
19529.95 220
19531.27 253
19532.59 277
19533.91 276
19535.23 248
19536.55 272
19537.87 245
19539.20 281
19540.52 272
19541.84 231
19543.16 253
19544.48 278
19545.80 266
19547.13 244
19548.45 257
19549.77 245
19551.09 251
19552.41 280
19553.74 285
19555.06 243
19556.38 248
19557.70 259
19559.02 244
19560.35 235
19561.67 269
19562.99 263
19564.31 257
19565.64 271
19566.96 280
19568.28 286
19569.60 250
19570.93 269
19572.25 256
19573.57 275
19574.89 269
19576.22 270
19577.54 278
19578.86 230
19580.18 255
19581.51 276
19582.83 272
19584.15 230
19585.48 219
19586.80 258
19588.12 242
19589.45 240
19590.77 222
19592.09 237
19593.42 281
19594.74 280
19596.06 261
19597.39 255
19598.71 247
19600.03 259
19601.36 270
19602.68 244
19604.00 246
19605.33 245
19606.65 277
19607.98 280
19609.30 237
19610.62 236
19611.95 258
19613.27 293
19614.60 277
19615.92 259
19617.24 261
19618.57 265
19619.89 272
19621.22 239
19622.54 273
19623.87 289
19625.19 296
19626.51 266
19627.84 239
19629.16 241
19630.49 227
19631.81 232
19633.14 281
19634.46 271
19635.79 214
19637.11 263
19638.44 259
19639.76 230
19641.09 254
19642.41 263
19643.74 261
19645.06 258
19646.39 266
19647.71 247
19649.04 240
19650.36 262
19651.69 241
19653.01 238
19654.34 267
19655.66 246
19656.99 271
19658.32 274
19659.64 234
19660.97 250
19662.29 247
19663.62 259
19664.94 275
19666.27 255
19667.60 244
19668.92 235
19670.25 249
19671.57 251
19672.90 278
19674.23 255
19675.55 241
19676.88 260
19678.20 251
19679.53 245
19680.86 241
19682.18 240
19683.51 233
19684.84 254
19686.16 269
19687.49 248
19688.82 253
19690.14 244
19691.47 245
19692.80 235
19694.12 233
19695.45 244
19696.78 215
19698.10 241
19699.43 271
19700.76 268
19702.08 255
19703.41 248
19704.74 232
19706.07 259
19707.39 259
19708.72 248
19710.05 254
19711.37 224
19712.70 232
19714.03 238
19715.36 251
19716.68 261
19718.01 249
19719.34 225
19720.67 240
19721.99 236
19723.32 221
19724.65 265
19725.98 273
19727.31 229
19728.63 232
19729.96 254
19731.29 271
19732.62 267
19733.95 245
19735.27 246
19736.60 254
19737.93 279
19739.26 270
19740.59 246
19741.92 252
19743.24 260
19744.57 267
19745.90 266
19747.23 203
19748.56 229
19749.89 244
19751.22 260
19752.54 266
19753.87 244
19755.20 259
19756.53 252
19757.86 250
19759.19 223
19760.52 245
19761.85 251
19763.18 267
19764.50 251
19765.83 235
19767.16 265
19768.49 263
19769.82 280
19771.15 246
19772.48 267
19773.81 289
19775.14 272
19776.47 247
19777.80 251
19779.13 307
19780.46 272
19781.79 221
19783.12 269
19784.45 249
19785.78 286
19787.11 275
19788.44 240
19789.77 228
19791.10 218
19792.43 260
19793.76 244
19795.09 255
19796.42 242
19797.75 270
19799.08 260
19800.41 266
19801.74 281
19803.07 275
19804.40 245
19805.73 254
19807.06 244
19808.39 276
19809.72 242
19811.05 259
19812.38 249
19813.71 244
19815.05 275
19816.38 251
19817.71 263
19819.04 243
19820.37 232
19821.70 239
19823.03 260
19824.36 264
19825.69 249
19827.03 233
19828.36 255
19829.69 264
19831.02 246
19832.35 245
19833.68 270
19835.01 262
19836.35 259
19837.68 219
19839.01 250
19840.34 243
19841.67 256
19843.00 250
19844.34 241
19845.67 261
19847.00 263
19848.33 242
19849.66 239
19851.00 234
19852.33 249
19853.66 248
19854.99 257
19856.32 252
19857.66 268
19858.99 250
19860.32 231
19861.65 255
19862.99 230
19864.32 257
19865.65 237
19866.98 221
19868.32 263
19869.65 243
19870.98 251
19872.31 240
19873.65 247
19874.98 229
19876.31 260
19877.65 265
19878.98 260
19880.31 273
19881.65 257
19882.98 247
19884.31 226
19885.64 233
19886.98 258
19888.31 270
19889.64 230
19890.98 223
19892.31 231
19893.64 251
19894.98 242
19896.31 214
19897.65 245
19898.98 245
19900.31 258
19901.65 240
19902.98 244
19904.31 253
19905.65 252
19906.98 249
19908.32 240
19909.65 238
19910.98 243
19912.32 267
19913.65 252
19914.99 243
19916.32 259
19917.66 249
19918.99 242
19920.32 206
19921.66 218
19922.99 239
19924.33 246
19925.66 241
19927.00 241
19928.33 255
19929.67 271
19931.00 239
19932.34 256
19933.67 254
19935.01 270
19936.34 241
19937.68 231
19939.01 244
19940.35 225
19941.68 219
19943.02 246
19944.35 254
19945.69 233
19947.02 235
19948.36 251
19949.69 275
19951.03 250
19952.36 248
19953.70 245
19955.03 231
19956.37 229
19957.71 221
19959.04 236
19960.38 243
19961.71 213
19963.05 235
19964.38 240
19965.72 253
19967.06 248
19968.39 260
19969.73 296
19971.06 221
19972.40 260
19973.74 257
19975.07 267
19976.41 253
19977.75 268
19979.08 257
19980.42 254
19981.75 246
19983.09 249
19984.43 252
19985.76 232
19987.10 228
19988.44 263
19989.77 257
19991.11 273
19992.45 275
19993.78 242
19995.12 254
19996.46 261
19997.80 241
19999.13 239
20000.47 253
20001.81 266
20003.14 245
20004.48 256
20005.82 260
20007.16 236
20008.49 238
20009.83 242
20011.17 253
20012.51 275
20013.84 249
20015.18 262
20016.52 277
20017.86 257
20019.19 229
20020.53 229
20021.87 243
20023.21 250
20024.55 253
20025.88 256
20027.22 237
20028.56 241
20029.90 245
20031.24 263
20032.57 277
20033.91 238
20035.25 252
20036.59 256
20037.93 253
20039.26 237
20040.60 254
20041.94 262
20043.28 289
20044.62 286
20045.96 257
20047.30 245
20048.63 249
20049.97 279
20051.31 254
20052.65 274
20053.99 226
20055.33 229
20056.67 255
20058.01 278
20059.35 303
20060.69 275
20062.02 312
20063.36 302
20064.70 256
20066.04 268
20067.38 286
20068.72 288
20070.06 263
20071.40 280
20072.74 281
20074.08 277
20075.42 270
20076.76 250
20078.10 280
20079.44 245
20080.78 239
20082.12 233
20083.46 277
20084.80 240
20086.14 258
20087.48 271
20088.82 255
20090.16 228
20091.50 249
20092.84 284
20094.18 274
20095.52 258
20096.86 268
20098.20 252
20099.54 237
20100.88 265
20102.22 260
20103.56 232
20104.90 264
20106.24 266
20107.58 271
20108.92 264
20110.26 243
20111.60 251
20112.95 248
20114.29 241
20115.63 253
20116.97 247
20118.31 239
20119.65 265
20120.99 243
20122.33 252
20123.67 274
20125.02 276
20126.36 269
20127.70 246
20129.04 250
20130.38 241
20131.72 259
20133.06 280
20134.41 263
20135.75 230
