# Supplementary material for: MALDI-TOF MS typing enables the classification of brewing yeasts of the genus Saccharomyces to major beer styles
Source: PLoS One. 2017 Aug 9;12(8):e0181694. doi: 10.1371/journal.pone.0181694 (PMC5549903; doi:10.1371/journal.pone.0181694)
Supplement: S12 File — The directory includes 90 raw files and was zipped to “.zip”; the folder has three strains with 30 spectra per strain; S1 Text explains the raw files with an example and Table 1 represents the yeast strains used within the experiment. (ZIP) [file pone.0181694.s015.zip › 34-36/30625-71-Dias-Dias-Dias-YPG-18h-E-E_2015-08-13__0_C9_1.dat]

1999.93 1538
2000.35 1608
2000.77 1655
2001.19 1705
2001.61 1468
2002.03 1460
2002.46 1655
2002.88 1624
2003.30 1577
2003.72 1735
2004.14 1626
2004.57 1654
2004.99 1785
2005.41 1757
2005.83 1638
2006.25 1605
2006.68 1716
2007.10 1873
2007.52 1722
2007.94 1784
2008.37 1946
2008.79 1879
2009.21 1728
2009.63 1842
2010.06 1826
2010.48 1728
2010.90 1852
2011.32 1762
2011.75 1885
2012.17 1788
2012.59 1793
2013.02 1726
2013.44 1673
2013.86 1453
2014.29 1497
2014.71 1558
2015.13 1432
2015.55 1497
2015.98 1586
2016.40 1485
2016.82 1531
2017.25 1675
2017.67 1739
2018.10 1786
2018.52 1803
2018.94 1989
2019.37 1921
2019.79 2009
2020.21 1858
2020.64 1873
2021.06 2064
2021.48 2015
2021.91 1833
2022.33 1963
2022.76 1949
2023.18 1900
2023.60 1895
2024.03 1886
2024.45 1899
2024.88 1709
2025.30 1733
2025.73 1528
2026.15 1573
2026.57 1607
2027.00 1493
2027.42 1497
2027.85 1399
2028.27 1494
2028.70 1494
2029.12 1514
2029.55 1613
2029.97 1394
2030.40 1381
2030.82 1396
2031.24 1442
2031.67 1489
2032.09 1412
2032.52 1530
2032.94 1583
2033.37 1588
2033.79 1474
2034.22 1543
2034.65 1556
2035.07 1470
2035.50 1396
2035.92 1559
2036.35 1529
2036.77 1519
2037.20 1537
2037.62 1610
2038.05 1787
2038.47 1553
2038.90 1561
2039.33 1650
2039.75 1749
2040.18 1715
2040.60 1635
2041.03 1656
2041.45 1649
2041.88 1669
2042.31 1644
2042.73 1775
2043.16 1647
2043.58 1654
2044.01 1550
2044.44 1733
2044.86 1624
2045.29 1448
2045.72 1617
2046.14 1612
2046.57 1604
2047.00 1470
2047.42 1555
2047.85 1672
2048.28 1692
2048.70 1679
2049.13 1663
2049.56 1572
2049.98 1715
2050.41 1664
2050.84 1554
2051.26 1512
2051.69 1569
2052.12 1581
2052.54 1510
2052.97 1453
2053.40 1578
2053.83 1446
2054.25 1539
2054.68 1425
2055.11 1408
2055.53 1453
2055.96 1490
2056.39 1510
2056.82 1562
2057.24 1561
2057.67 1535
2058.10 1537
2058.53 1575
2058.96 1666
2059.38 1542
2059.81 1443
2060.24 1376
2060.67 1450
2061.10 1585
2061.52 1436
2061.95 1519
2062.38 1434
2062.81 1422
2063.24 1470
2063.66 1429
2064.09 1570
2064.52 1616
2064.95 1416
2065.38 1413
2065.81 1652
2066.23 1578
2066.66 1553
2067.09 1471
2067.52 1483
2067.95 1580
2068.38 1681
2068.81 1675
2069.23 1475
2069.66 1535
2070.09 1599
2070.52 1635
2070.95 1557
2071.38 1699
2071.81 1615
2072.24 1573
2072.67 1458
2073.10 1500
2073.53 1539
2073.95 1539
2074.38 1475
2074.81 1492
2075.24 1467
2075.67 1614
2076.10 1488
2076.53 1412
2076.96 1502
2077.39 1538
2077.82 1725
2078.25 1719
2078.68 1612
2079.11 1725
2079.54 1663
2079.97 1692
2080.40 1775
2080.83 1807
2081.26 1724
2081.69 1751
2082.12 1716
2082.55 1585
2082.98 1761
2083.41 1686
2083.84 1789
2084.27 1650
2084.70 1527
2085.13 1655
2085.56 1700
2085.99 1781
2086.42 1734
2086.85 1651
2087.29 1721
2087.72 1613
2088.15 1645
2088.58 1573
2089.01 1585
2089.44 1542
2089.87 1566
2090.30 1571
2090.73 1657
2091.16 1626
2091.59 1560
2092.03 1718
2092.46 1860
2092.89 1995
2093.32 1924
2093.75 1930
2094.18 2095
2094.61 2302
2095.05 2323
2095.48 2398
2095.91 2378
2096.34 2326
2096.77 2250
2097.20 2186
2097.63 2092
2098.07 2040
2098.50 1922
2098.93 1915
2099.36 1823
2099.79 1742
2100.23 1719
2100.66 1617
2101.09 1538
2101.52 1528
2101.95 1357
2102.39 1462
2102.82 1509
2103.25 1489
2103.68 1346
2104.12 1535
2104.55 1616
2104.98 1527
2105.41 1664
2105.85 1620
2106.28 1574
2106.71 1447
2107.14 1598
2107.58 1590
2108.01 1726
2108.44 1662
2108.88 1631
2109.31 1411
2109.74 1596
2110.18 1676
2110.61 1631
2111.04 1586
2111.47 1717
2111.91 1579
2112.34 1582
2112.77 1707
2113.21 1689
2113.64 1579
2114.07 1458
2114.51 1357
2114.94 1482
2115.37 1520
2115.81 1509
2116.24 1429
2116.68 1460
2117.11 1510
2117.54 1451
2117.98 1518
2118.41 1325
2118.85 1345
2119.28 1385
2119.71 1480
2120.15 1427
2120.58 1541
2121.02 1566
2121.45 1434
2121.88 1445
2122.32 1629
2122.75 1616
2123.19 1589
2123.62 1580
2124.06 1455
2124.49 1609
2124.92 1645
2125.36 1579
2125.79 1623
2126.23 1603
2126.66 1508
2127.10 1503
2127.53 1533
2127.97 1679
2128.40 1638
2128.84 1535
2129.27 1615
2129.71 1687
2130.14 1823
2130.58 1660
2131.01 1686
2131.45 1686
2131.88 1749
2132.32 1872
2132.75 1847
2133.19 1909
2133.63 1703
2134.06 1766
2134.50 1826
2134.93 1720
2135.37 1695
2135.80 1663
2136.24 1776
2136.67 1597
2137.11 1699
2137.55 1895
2137.98 1827
2138.42 1738
2138.85 1658
2139.29 1685
2139.73 1752
2140.16 1734
2140.60 1791
2141.03 1732
2141.47 1670
2141.91 1714
2142.34 1467
2142.78 1553
2143.22 1574
2143.65 1581
2144.09 1471
2144.53 1462
2144.96 1441
2145.40 1413
2145.84 1377
2146.27 1380
2146.71 1409
2147.15 1350
2147.58 1306
2148.02 1358
2148.46 1410
2148.89 1457
2149.33 1558
2149.77 1495
2150.21 1697
2150.64 1936
2151.08 1976
2151.52 1867
2151.95 2024
2152.39 2108
2152.83 1923
2153.27 1917
2153.70 1870
2154.14 1758
2154.58 1626
2155.02 1723
2155.45 1720
2155.89 1746
2156.33 1540
2156.77 1494
2157.21 1514
2157.64 1597
2158.08 1502
2158.52 1657
2158.96 1631
2159.40 1464
2159.83 1498
2160.27 1550
2160.71 1466
2161.15 1249
2161.59 1317
2162.02 1486
2162.46 1482
2162.90 1513
2163.34 1507
2163.78 1565
2164.22 1524
2164.66 1674
2165.09 1537
2165.53 1526
2165.97 1613
2166.41 1667
2166.85 1783
2167.29 1548
2167.73 1553
2168.17 1730
2168.60 1653
2169.04 1648
2169.48 1644
2169.92 1826
2170.36 1808
2170.80 1651
2171.24 1693
2171.68 1750
2172.12 1901
2172.56 1885
2173.00 1892
2173.44 1940
2173.88 1840
2174.32 1803
2174.76 1798
2175.20 1808
2175.64 1897
2176.07 1701
2176.51 1795
2176.95 1729
2177.39 1742
2177.83 1739
2178.27 1786
2178.71 1910
2179.15 1860
2179.59 1898
2180.03 1793
2180.47 1878
2180.92 1952
2181.36 1712
2181.80 1974
2182.24 1737
2182.68 1780
2183.12 1875
2183.56 1738
2184.00 1606
2184.44 1577
2184.88 1590
2185.32 1658
2185.76 1602
2186.20 1425
2186.64 1423
2187.08 1458
2187.52 1439
2187.97 1605
2188.41 1670
2188.85 1827
2189.29 1843
2189.73 1724
2190.17 1816
2190.61 1893
2191.05 1886
2191.49 2003
2191.94 1963
2192.38 1845
2192.82 1920
2193.26 1794
2193.70 1824
2194.14 1884
2194.58 1744
2195.03 1610
2195.47 1680
2195.91 1798
2196.35 1899
2196.79 1859
2197.24 1799
2197.68 1836
2198.12 1916
2198.56 1818
2199.00 1694
2199.45 1737
2199.89 1780
2200.33 1634
2200.77 1648
2201.21 1742
2201.66 1766
2202.10 1628
2202.54 1699
2202.98 1790
2203.43 1758
2203.87 1668
2204.31 1643
2204.75 1753
2205.20 1671
2205.64 1723
2206.08 1802
2206.53 1673
2206.97 1728
2207.41 1700
2207.85 1778
2208.30 1871
2208.74 1804
2209.18 1871
2209.63 1797
2210.07 1781
2210.51 1864
2210.96 1974
2211.40 1900
2211.84 1876
2212.29 1931
2212.73 2070
2213.17 1966
2213.62 2079
2214.06 1868
2214.50 1746
2214.95 1809
2215.39 1797
2215.84 1850
2216.28 1745
2216.72 1673
2217.17 1681
2217.61 1726
2218.05 1897
2218.50 1879
2218.94 1688
2219.39 1545
2219.83 1711
2220.28 1683
2220.72 1721
2221.16 1759
2221.61 1835
2222.05 1768
2222.50 1812
2222.94 2073
2223.39 2368
2223.83 2498
2224.28 2520
2224.72 2881
2225.16 3051
2225.61 3661
2226.05 3619
2226.50 3589
2226.94 3806
2227.39 3838
2227.83 3645
2228.28 3366
2228.72 3182
2229.17 2989
2229.61 2850
2230.06 2640
2230.50 2416
2230.95 2159
2231.40 2351
2231.84 2310
2232.29 2105
2232.73 1937
2233.18 2002
2233.62 2111
2234.07 2047
2234.51 1960
2234.96 2130
2235.41 2147
2235.85 2137
2236.30 2290
2236.74 2247
2237.19 2065
2237.63 2121
2238.08 2299
2238.53 2059
2238.97 2085
2239.42 2042
2239.86 2218
2240.31 2193
2240.76 2176
2241.20 2368
2241.65 2155
2242.10 2139
2242.54 2027
2242.99 1997
2243.44 2018
2243.88 1739
2244.33 1787
2244.78 1892
2245.22 1735
2245.67 1825
2246.12 1753
2246.56 1792
2247.01 1763
2247.46 1753
2247.90 1841
2248.35 1691
2248.80 1858
2249.24 1856
2249.69 1729
2250.14 1809
2250.59 1676
2251.03 1617
2251.48 1624
2251.93 1738
2252.38 1717
2252.82 1758
2253.27 1730
2253.72 1780
2254.17 1822
2254.61 1839
2255.06 1765
2255.51 1698
2255.96 1609
2256.40 1616
2256.85 1749
2257.30 1833
2257.75 1531
2258.20 1673
2258.64 1628
2259.09 1465
2259.54 1702
2259.99 1818
2260.44 1661
2260.88 1659
2261.33 1650
2261.78 1803
2262.23 1833
2262.68 1965
2263.13 2042
2263.58 2011
2264.02 1936
2264.47 2065
2264.92 2247
2265.37 2175
2265.82 2208
2266.27 2088
2266.72 2146
2267.17 2064
2267.61 2068
2268.06 2039
2268.51 2155
2268.96 2060
2269.41 2117
2269.86 2149
2270.31 1948
2270.76 1954
2271.21 1993
2271.66 1969
2272.11 2224
2272.56 2094
2273.00 2143
2273.45 2052
2273.90 2061
2274.35 2020
2274.80 1880
2275.25 1910
2275.70 1941
2276.15 1752
2276.60 1685
2277.05 1680
2277.50 1656
2277.95 1728
2278.40 1703
2278.85 1760
2279.30 1905
2279.75 1837
2280.20 1795
2280.65 1866
2281.10 1940
2281.55 1760
2282.00 1894
2282.45 1917
2282.90 1791
2283.35 1965
2283.81 2042
2284.26 2134
2284.71 2079
2285.16 1997
2285.61 2027
2286.06 2010
2286.51 2032
2286.96 1953
2287.41 1946
2287.86 2042
2288.31 1956
2288.76 2001
2289.22 2238
2289.67 2298
2290.12 2332
2290.57 2478
2291.02 2618
2291.47 2719
2291.92 2991
2292.37 3050
2292.83 3294
2293.28 3541
2293.73 3471
2294.18 3597
2294.63 3629
2295.08 3515
2295.53 3436
2295.99 3320
2296.44 3084
2296.89 2950
2297.34 2905
2297.79 2565
2298.25 2395
2298.70 2509
2299.15 2461
2299.60 2369
2300.05 2136
2300.51 2053
2300.96 1955
2301.41 2029
2301.86 2000
2302.32 1912
2302.77 1931
2303.22 1929
2303.67 1848
2304.13 1938
2304.58 1895
2305.03 1990
2305.48 2024
2305.94 1965
2306.39 1889
2306.84 1896
2307.29 1754
2307.75 1784
2308.20 1852
2308.65 1904
2309.11 1931
2309.56 1910
2310.01 1898
2310.47 1952
2310.92 2034
2311.37 1992
2311.83 2199
2312.28 2394
2312.73 2218
2313.19 2079
2313.64 2100
2314.09 2173
2314.55 2128
2315.00 2188
2315.45 2054
2315.91 1937
2316.36 1886
2316.81 1867
2317.27 1901
2317.72 1951
2318.18 1952
2318.63 1850
2319.08 1841
2319.54 1943
2319.99 1890
2320.45 1919
2320.90 1886
2321.35 1978
2321.81 1914
2322.26 2011
2322.72 1960
2323.17 2059
2323.63 2027
2324.08 1901
2324.54 1791
2324.99 1932
2325.44 1872
2325.90 1819
2326.35 1906
2326.81 2019
2327.26 1843
2327.72 1661
2328.17 1707
2328.63 2016
2329.08 1879
2329.54 1862
2329.99 1894
2330.45 1878
2330.90 1976
2331.36 2035
2331.81 1931
2332.27 1948
2332.72 2087
2333.18 2041
2333.64 1930
2334.09 1943
2334.55 1979
2335.00 1933
2335.46 1985
2335.91 1895
2336.37 1865
2336.82 1780
2337.28 1822
2337.74 1946
2338.19 1909
2338.65 1922
2339.10 1937
2339.56 2034
2340.02 2185
2340.47 2246
2340.93 2172
2341.38 2347
2341.84 2215
2342.30 2362
2342.75 2511
2343.21 2383
2343.67 2379
2344.12 2351
2344.58 2384
2345.04 2413
2345.49 2251
2345.95 2242
2346.41 2205
2346.86 2266
2347.32 2209
2347.78 2234
2348.23 2204
2348.69 2035
2349.15 2079
2349.60 2188
2350.06 2033
2350.52 2085
2350.97 2060
2351.43 2102
2351.89 2199
2352.35 2082
2352.80 2238
2353.26 2096
2353.72 1814
2354.18 1891
2354.63 2026
2355.09 2153
2355.55 1977
2356.01 1961
2356.46 2058
2356.92 2009
2357.38 1811
2357.84 1866
2358.29 1928
2358.75 1953
2359.21 1999
2359.67 1963
2360.13 1952
2360.58 1954
2361.04 1959
2361.50 2138
2361.96 2203
2362.42 2345
2362.88 2224
2363.33 2139
2363.79 2207
2364.25 2318
2364.71 2318
2365.17 2339
2365.63 2172
2366.08 2168
2366.54 2314
2367.00 2099
2367.46 2069
2367.92 2107
2368.38 2123
2368.84 2049
2369.30 2127
2369.75 2219
2370.21 2067
2370.67 2123
2371.13 2134
2371.59 2106
2372.05 2221
2372.51 2260
2372.97 2061
2373.43 1920
2373.89 1917
2374.35 1975
2374.81 2092
2375.27 1917
2375.72 1891
2376.18 1911
2376.64 1791
2377.10 1740
2377.56 1797
2378.02 1913
2378.48 1886
2378.94 1901
2379.40 2075
2379.86 1973
2380.32 1943
2380.78 1974
2381.24 1802
2381.70 1742
2382.16 1871
2382.62 1980
2383.08 2014
2383.54 1749
2384.00 1889
2384.46 1769
2384.92 1730
2385.39 1659
2385.85 1711
2386.31 1734
2386.77 1816
2387.23 1702
2387.69 1788
2388.15 1839
2388.61 1724
2389.07 1782
2389.53 1825
2389.99 1904
2390.45 1756
2390.91 1910
2391.38 1833
2391.84 1817
2392.30 1943
2392.76 1897
2393.22 1803
2393.68 1867
2394.14 1929
2394.60 1859
2395.06 1849
2395.53 1886
2395.99 1815
2396.45 1760
2396.91 1808
2397.37 1807
2397.83 1867
2398.30 1824
2398.76 1877
2399.22 1857
2399.68 1776
2400.14 1794
2400.61 1813
2401.07 1802
2401.53 1767
2401.99 1756
2402.45 1831
2402.92 1792
2403.38 1887
2403.84 1684
2404.30 1674
2404.76 1833
2405.23 1767
2405.69 1938
2406.15 2077
2406.61 2119
2407.08 1954
2407.54 1877
2408.00 1906
2408.46 1992
2408.93 1975
2409.39 1953
2409.85 2097
2410.32 1949
2410.78 1746
2411.24 1926
2411.70 1793
2412.17 1789
2412.63 1767
2413.09 1622
2413.56 1678
2414.02 1824
2414.48 1771
2414.95 1599
2415.41 1533
2415.87 1888
2416.34 1877
2416.80 1894
2417.26 1941
2417.73 1799
2418.19 1633
2418.65 1773
2419.12 1946
2419.58 1964
2420.05 2084
2420.51 1984
2420.97 2065
2421.44 2022
2421.90 2136
2422.37 2120
2422.83 2004
2423.29 1893
2423.76 1959
2424.22 1944
2424.69 1979
2425.15 1989
2425.62 2031
2426.08 2040
2426.54 2051
2427.01 2180
2427.47 2221
2427.94 2282
2428.40 2371
2428.87 2540
2429.33 2497
2429.80 2559
2430.26 2531
2430.73 2540
2431.19 2684
2431.66 2473
2432.12 2217
2432.59 2107
2433.05 2020
2433.52 2114
2433.98 2063
2434.45 2001
2434.91 2021
2435.38 2088
2435.84 1953
2436.31 2008
2436.77 2140
2437.24 2084
2437.70 2137
2438.17 2069
2438.63 2078
2439.10 2188
2439.57 2177
2440.03 2321
2440.50 2508
2440.96 2553
2441.43 2420
2441.89 2422
2442.36 2574
2442.83 2705
2443.29 2758
2443.76 2649
2444.22 2660
2444.69 2539
2445.16 2490
2445.62 2233
2446.09 2138
2446.56 2259
2447.02 2180
2447.49 2079
2447.96 1979
2448.42 1811
2448.89 1859
2449.35 1735
2449.82 1876
2450.29 1909
2450.75 1772
2451.22 1874
2451.69 1927
2452.16 1783
2452.62 1721
2453.09 1778
2453.56 1743
2454.02 1697
2454.49 1794
2454.96 1881
2455.42 1938
2455.89 1810
2456.36 1700
2456.83 1858
2457.29 1865
2457.76 1892
2458.23 1844
2458.70 1890
2459.16 1960
2459.63 1824
2460.10 1874
2460.57 1789
2461.03 1814
2461.50 1759
2461.97 1680
2462.44 1772
2462.91 1758
2463.37 1723
2463.84 1745
2464.31 1661
2464.78 1810
2465.25 1958
2465.71 1797
2466.18 1836
2466.65 1831
2467.12 1950
2467.59 2075
2468.06 2038
2468.52 2010
2468.99 2179
2469.46 2211
2469.93 2125
2470.40 1890
2470.87 1898
2471.34 1873
2471.80 2009
2472.27 2022
2472.74 1981
2473.21 1929
2473.68 1915
2474.15 1858
2474.62 1950
2475.09 2025
2475.56 2013
2476.02 1924
2476.49 1991
2476.96 1805
2477.43 1756
2477.90 1915
2478.37 2074
2478.84 1951
2479.31 1900
2479.78 1996
2480.25 2161
2480.72 2070
2481.19 2368
2481.66 2369
2482.13 2322
2482.60 2321
2483.07 2224
2483.54 2500
2484.01 2460
2484.48 2328
2484.95 2569
2485.42 2430
2485.89 2203
2486.36 2129
2486.83 2354
2487.30 2075
2487.77 2037
2488.24 2174
2488.71 2135
2489.18 1992
2489.65 1743
2490.12 1727
2490.59 1919
2491.06 1896
2491.53 1742
2492.00 1774
2492.47 1756
2492.94 1808
2493.41 1732
2493.88 1822
2494.36 1863
2494.83 1917
2495.30 1848
2495.77 1854
2496.24 1928
2496.71 1880
2497.18 1909
2497.65 1887
2498.12 1905
2498.60 1773
2499.07 1888
2499.54 1743
2500.01 1864
2500.48 1877
2500.95 1737
2501.42 1705
2501.90 1836
2502.37 1921
2502.84 1725
2503.31 1700
2503.78 1761
2504.25 1700
2504.73 1611
2505.20 1727
2505.67 1789
2506.14 1765
2506.61 1728
2507.09 1894
2507.56 2154
2508.03 2141
2508.50 1926
2508.97 2039
2509.45 2218
2509.92 2143
2510.39 2010
2510.86 2106
2511.34 2166
2511.81 2178
2512.28 2133
2512.75 2146
2513.23 2086
2513.70 2128
2514.17 2191
2514.65 2118
2515.12 1993
2515.59 1963
2516.06 1970
2516.54 2056
2517.01 1994
2517.48 1895
2517.96 1902
2518.43 1874
2518.90 1952
2519.38 1757
2519.85 1959
2520.32 1920
2520.80 1955
2521.27 1981
2521.74 1714
2522.22 2074
2522.69 1941
2523.16 1692
2523.64 1909
2524.11 1722
2524.58 1844
2525.06 2038
2525.53 1797
2526.01 1679
2526.48 1829
2526.95 1811
2527.43 2057
2527.90 2045
2528.38 1924
2528.85 1922
2529.32 1944
2529.80 1870
2530.27 2057
2530.75 1926
2531.22 1895
2531.70 1951
2532.17 1857
2532.64 1839
2533.12 1959
2533.59 1967
2534.07 1866
2534.54 1911
2535.02 1993
2535.49 2041
2535.97 1953
2536.44 1963
2536.92 1742
2537.39 1879
2537.87 2022
2538.34 1940
2538.82 1834
2539.29 1798
2539.77 1913
2540.24 1777
2540.72 1849
2541.19 2011
2541.67 2018
2542.14 1946
2542.62 2051
2543.09 1776
2543.57 1782
2544.04 1782
2544.52 1965
2545.00 1892
2545.47 1895
2545.95 1871
2546.42 2037
2546.90 2083
2547.37 2131
2547.85 2288
2548.33 2597
2548.80 2441
2549.28 2538
2549.75 2712
2550.23 2769
2550.71 2809
2551.18 2742
2551.66 2745
2552.14 2644
2552.61 2713
2553.09 2605
2553.57 2575
2554.04 2734
2554.52 2658
2554.99 2526
2555.47 2716
2555.95 2595
2556.42 2689
2556.90 2711
2557.38 2873
2557.86 2524
2558.33 2567
2558.81 2424
2559.29 2350
2559.76 2395
2560.24 2451
2560.72 2459
2561.19 2167
2561.67 2062
2562.15 1960
2562.63 1900
2563.10 1884
2563.58 1754
2564.06 1720
2564.54 1801
2565.01 1857
2565.49 1968
2565.97 1916
2566.45 1920
2566.92 1896
2567.40 1989
2567.88 1981
2568.36 1791
2568.83 1840
2569.31 1905
2569.79 1958
2570.27 2069
2570.75 1951
2571.22 1955
2571.70 1839
2572.18 2041
2572.66 1914
2573.14 1851
2573.62 1799
2574.09 1829
2574.57 1841
2575.05 1980
2575.53 1904
2576.01 1810
2576.49 1864
2576.97 1780
2577.44 1721
2577.92 1689
2578.40 1788
2578.88 1714
2579.36 1678
2579.84 1572
2580.32 1633
2580.80 1710
2581.27 1834
2581.75 1779
2582.23 1681
2582.71 1825
2583.19 1906
2583.67 1933
2584.15 1778
2584.63 1775
2585.11 1897
2585.59 1842
2586.07 1758
2586.55 1887
2587.03 1853
2587.51 1790
2587.99 1825
2588.47 2014
2588.94 1956
2589.42 2014
2589.90 1999
2590.38 1936
2590.86 1908
2591.34 1787
2591.82 1997
2592.30 2195
2592.78 1868
2593.26 1894
2593.74 1953
2594.22 1985
2594.71 2079
2595.19 2041
2595.67 2112
2596.15 2164
2596.63 2198
2597.11 2202
2597.59 2260
2598.07 2161
2598.55 2243
2599.03 2179
2599.51 2196
2599.99 2222
2600.47 2226
2600.95 2304
2601.43 2255
2601.91 2386
2602.40 2221
2602.88 2047
2603.36 1941
2603.84 2018
2604.32 2013
2604.80 2030
2605.28 2060
2605.76 2011
2606.24 2054
2606.73 2007
2607.21 1839
2607.69 2107
2608.17 2194
2608.65 2323
2609.13 2467
2609.62 2666
2610.10 2617
2610.58 2826
2611.06 3023
2611.54 3233
2612.02 3601
2612.51 3215
2612.99 3322
2613.47 3119
2613.95 3148
2614.43 3115
2614.92 2951
2615.40 2820
2615.88 2503
2616.36 2615
2616.85 2262
2617.33 2217
2617.81 2113
2618.29 2091
2618.78 1942
2619.26 1820
2619.74 2051
2620.22 1989
2620.71 1876
2621.19 1844
2621.67 1940
2622.15 1918
2622.64 1954
2623.12 1828
2623.60 1800
2624.09 1775
2624.57 1856
2625.05 1949
2625.53 1882
2626.02 1786
2626.50 1969
2626.98 1867
2627.47 1857
2627.95 2035
2628.43 1967
2628.92 1920
2629.40 1829
2629.88 1800
2630.37 1857
2630.85 1805
2631.34 1833
2631.82 1983
2632.30 1903
2632.79 1805
2633.27 2025
2633.75 2009
2634.24 1971
2634.72 1864
2635.21 1938
2635.69 1959
2636.17 1921
2636.66 1911
2637.14 2055
2637.63 1944
2638.11 2083
2638.60 2052
2639.08 1878
2639.56 1904
2640.05 1909
2640.53 2146
2641.02 2004
2641.50 2064
2641.99 1990
2642.47 2036
2642.96 1947
2643.44 1993
2643.93 2024
2644.41 2014
2644.90 1962
2645.38 1944
2645.87 2089
2646.35 2081
2646.84 1907
2647.32 1966
2647.81 1975
2648.29 1899
2648.78 1930
2649.26 2012
2649.75 2135
2650.23 2107
2650.72 2281
2651.20 2232
2651.69 2250
2652.17 2214
2652.66 2065
2653.15 2194
2653.63 2139
2654.12 2231
2654.60 2181
2655.09 2112
2655.57 2222
2656.06 2176
2656.55 2054
2657.03 2135
2657.52 2234
2658.00 2315
2658.49 2272
2658.98 2279
2659.46 2193
2659.95 2048
2660.44 2075
2660.92 1913
2661.41 1950
2661.90 2038
2662.38 1987
2662.87 2006
2663.35 1893
2663.84 1997
2664.33 1881
2664.81 1828
2665.30 1878
2665.79 1990
2666.28 1983
2666.76 1971
2667.25 1922
2667.74 1973
2668.22 1920
2668.71 2034
2669.20 2172
2669.68 2151
2670.17 1996
2670.66 1909
2671.15 1894
2671.63 1828
2672.12 1933
2672.61 2000
2673.10 1980
2673.58 2015
2674.07 2165
2674.56 2126
2675.05 2249
2675.53 2194
2676.02 2279
2676.51 2178
2677.00 2394
2677.49 2363
2677.97 2332
2678.46 2480
2678.95 2492
2679.44 2492
2679.93 2649
2680.41 2835
2680.90 2784
2681.39 2662
2681.88 2730
2682.37 2760
2682.85 3068
2683.34 3255
2683.83 3102
2684.32 3323
2684.81 3396
2685.30 3384
2685.79 3273
2686.27 2877
2686.76 2916
2687.25 2900
2687.74 2609
2688.23 2547
2688.72 2391
2689.21 2409
2689.70 2413
2690.19 2098
2690.67 2140
2691.16 2117
2691.65 2123
2692.14 2008
2692.63 1988
2693.12 2137
2693.61 1869
2694.10 1992
2694.59 2090
2695.08 1988
2695.57 1922
2696.06 1897
2696.55 1899
2697.04 1922
2697.53 1820
2698.02 1922
2698.51 2084
2699.00 2174
2699.49 2079
2699.98 2001
2700.47 1855
2700.96 2135
2701.45 2092
2701.94 2087
2702.43 2370
2702.92 2472
2703.41 2385
2703.90 2400
2704.39 2448
2704.88 2381
2705.37 2274
2705.86 2005
2706.35 2191
2706.84 2425
2707.33 2279
2707.82 2040
2708.31 2096
2708.80 2156
2709.29 2153
2709.78 2016
2710.27 1930
2710.77 1915
2711.26 1910
2711.75 1871
2712.24 2019
2712.73 1987
2713.22 2003
2713.71 2055
2714.20 1990
2714.69 2012
2715.19 2011
2715.68 1874
2716.17 1911
2716.66 2020
2717.15 1989
2717.64 1968
2718.13 2133
2718.63 2154
2719.12 2202
2719.61 2168
2720.10 2083
2720.59 2002
2721.08 2067
2721.58 2192
2722.07 2001
2722.56 2008
2723.05 2007
2723.54 2072
2724.04 2112
2724.53 2131
2725.02 2150
2725.51 2070
2726.01 2134
2726.50 2185
2726.99 2182
2727.48 2233
2727.98 2236
2728.47 2126
2728.96 2142
2729.45 2034
2729.95 1970
2730.44 1974
2730.93 2129
2731.42 2013
2731.92 2069
2732.41 2062
2732.90 2189
2733.40 2196
2733.89 2106
2734.38 2082
2734.87 2154
2735.37 2159
2735.86 2327
2736.35 2093
2736.85 2184
2737.34 2180
2737.83 2191
2738.33 2080
2738.82 2099
2739.31 2188
2739.81 2312
2740.30 2397
2740.79 2105
2741.29 2158
2741.78 2296
2742.28 2142
2742.77 2155
2743.26 2278
2743.76 2177
2744.25 2075
2744.75 2042
2745.24 2265
2745.73 2195
2746.23 2132
2746.72 2093
2747.22 1978
2747.71 1975
2748.20 2051
2748.70 1894
2749.19 1875
2749.69 1986
2750.18 1990
2750.68 2140
2751.17 2097
2751.67 2142
2752.16 2080
2752.66 2209
2753.15 2424
2753.64 2378
2754.14 2311
2754.63 2330
2755.13 2507
2755.62 2513
2756.12 2791
2756.61 2915
2757.11 2885
2757.60 2714
2758.10 2838
2758.59 2692
2759.09 2579
2759.59 2588
2760.08 2341
2760.58 2317
2761.07 2326
2761.57 2218
2762.06 2142
2762.56 2122
2763.05 2162
2763.55 2185
2764.05 2076
2764.54 2166
2765.04 1854
2765.53 2000
2766.03 1981
2766.52 1926
2767.02 2066
2767.52 1922
2768.01 2010
2768.51 2129
2769.00 2055
2769.50 2067
2770.00 2228
2770.49 2047
2770.99 2065
2771.49 2212
2771.98 2096
2772.48 2129
2772.98 2115
2773.47 2274
2773.97 2200
2774.47 2197
2774.96 2208
2775.46 2210
2775.96 2350
2776.45 2151
2776.95 2258
2777.45 2380
2777.94 2459
2778.44 2424
2778.94 2456
2779.43 2487
2779.93 2549
2780.43 2642
2780.93 2532
2781.42 2412
2781.92 2443
2782.42 2587
2782.92 2468
2783.41 2447
2783.91 2264
2784.41 2475
2784.91 2252
2785.40 2192
2785.90 2190
2786.40 2280
2786.90 2310
2787.39 2223
2787.89 2253
2788.39 2186
2788.89 2114
2789.39 2081
2789.88 2179
2790.38 2363
2790.88 2162
2791.38 2019
2791.88 2096
2792.37 2087
2792.87 2189
2793.37 2181
2793.87 2129
2794.37 2096
2794.87 1994
2795.37 2300
2795.86 2488
2796.36 2535
2796.86 2506
2797.36 2742
2797.86 2790
2798.36 2803
2798.86 2937
2799.35 2812
2799.85 2850
2800.35 2863
2800.85 2734
2801.35 2786
2801.85 2566
2802.35 2558
2802.85 2513
2803.35 2460
2803.85 2479
2804.35 2631
2804.85 2588
2805.34 2418
2805.84 2787
2806.34 2913
2806.84 2718
2807.34 3082
2807.84 3421
2808.34 3516
2808.84 3863
2809.34 4258
2809.84 4480
2810.34 4579
2810.84 4596
2811.34 4910
2811.84 4859
2812.34 4591
2812.84 4544
2813.34 4360
2813.84 4138
2814.34 3688
2814.84 3526
2815.34 3069
2815.84 2955
2816.34 2768
2816.84 2618
2817.34 2551
2817.84 2503
2818.35 2575
2818.85 2457
2819.35 2619
2819.85 2595
2820.35 2572
2820.85 2602
2821.35 2745
2821.85 2801
2822.35 2740
2822.85 2796
2823.35 2637
2823.85 2569
2824.36 2430
2824.86 2358
2825.36 2386
2825.86 2174
2826.36 2188
2826.86 2282
2827.36 2215
2827.86 2133
2828.37 2120
2828.87 2125
2829.37 2211
2829.87 2234
2830.37 2268
2830.87 2261
2831.38 2222
2831.88 2282
2832.38 2307
2832.88 2281
2833.38 2314
2833.88 2482
2834.39 2528
2834.89 2475
2835.39 2650
2835.89 2535
2836.40 2495
2836.90 2472
2837.40 2516
2837.90 2532
2838.40 2425
2838.91 2509
2839.41 2415
2839.91 2415
2840.41 2117
2840.92 2213
2841.42 2279
2841.92 2136
2842.42 2063
2842.93 2236
2843.43 2151
2843.93 2160
2844.44 2204
2844.94 2054
2845.44 2081
2845.94 2190
2846.45 2093
2846.95 2113
2847.45 2215
2847.96 2443
2848.46 2456
2848.96 2398
2849.47 2351
2849.97 2137
2850.47 2249
2850.98 2424
2851.48 2197
2851.98 2365
2852.49 2229
2852.99 2150
2853.50 2146
2854.00 2111
2854.50 2154
2855.01 2107
2855.51 2130
2856.01 2089
2856.52 2121
2857.02 2053
2857.53 2020
2858.03 2049
2858.53 2062
2859.04 2113
2859.54 2095
2860.05 2101
2860.55 2086
2861.06 2374
2861.56 2268
2862.06 2187
2862.57 2280
2863.07 2235
2863.58 2232
2864.08 2432
2864.59 2301
2865.09 2158
2865.60 2320
2866.10 2130
2866.61 1992
2867.11 2161
2867.62 2039
2868.12 2078
2868.63 1919
2869.13 1983
2869.64 1948
2870.14 2166
2870.65 2217
2871.15 2117
2871.66 2018
2872.16 1996
2872.67 2016
2873.17 2156
2873.68 2323
2874.18 2197
2874.69 2260
2875.20 2240
2875.70 2101
2876.21 2060
2876.71 1975
2877.22 2089
2877.72 2244
2878.23 2084
2878.74 2130
2879.24 2066
2879.75 2181
2880.25 2163
2880.76 2188
2881.27 2186
2881.77 2297
2882.28 2226
2882.79 2353
2883.29 2313
2883.80 2362
2884.30 2411
2884.81 2308
2885.32 2427
2885.82 2543
2886.33 2652
2886.84 2979
2887.34 3013
2887.85 3002
2888.36 3222
2888.86 3089
2889.37 3120
2889.88 3467
2890.38 3235
2890.89 3352
2891.40 3374
2891.91 3107
2892.41 2994
2892.92 3080
2893.43 2656
2893.93 2627
2894.44 2486
2894.95 2486
2895.46 2384
2895.96 2331
2896.47 2242
2896.98 2364
2897.49 2344
2897.99 2264
2898.50 2215
2899.01 2376
2899.52 2274
2900.03 2360
2900.53 2426
2901.04 2379
2901.55 2454
2902.06 2263
2902.56 2521
2903.07 2422
2903.58 2351
2904.09 2472
2904.60 2584
2905.11 2457
2905.61 2615
2906.12 2527
2906.63 2480
2907.14 2544
2907.65 2470
2908.16 2613
2908.66 2489
2909.17 2491
2909.68 2690
2910.19 2528
2910.70 2689
2911.21 2649
2911.72 2530
2912.23 2430
2912.73 2379
2913.24 2346
2913.75 2240
2914.26 2344
2914.77 2451
2915.28 2529
2915.79 2338
2916.30 2301
2916.81 2248
2917.32 2187
2917.83 2342
2918.33 2215
2918.84 2114
2919.35 2166
2919.86 2137
2920.37 2159
2920.88 2224
2921.39 2124
2921.90 2068
2922.41 2124
2922.92 2268
2923.43 2303
2923.94 2315
2924.45 2477
2924.96 2591
2925.47 2798
2925.98 2869
2926.49 3044
2927.00 3139
2927.51 3142
2928.02 3300
2928.53 3277
2929.04 2972
2929.55 3025
2930.06 3103
2930.57 2755
2931.08 2503
2931.59 2446
2932.11 2312
2932.62 2187
2933.13 2210
2933.64 2177
2934.15 1993
2934.66 2076
2935.17 1992
2935.68 2121
2936.19 2107
2936.70 1889
2937.21 1966
2937.72 2127
2938.24 2238
2938.75 2252
2939.26 2126
2939.77 2280
2940.28 2294
2940.79 2193
2941.30 2115
2941.81 2186
2942.33 2060
2942.84 2065
2943.35 2147
2943.86 2085
2944.37 2161
2944.88 2125
2945.40 2364
2945.91 2336
2946.42 2385
2946.93 2374
2947.44 2465
2947.96 2576
2948.47 2682
2948.98 2641
2949.49 2620
2950.00 2703
2950.52 2769
2951.03 2582
2951.54 2506
2952.05 2466
2952.57 2299
2953.08 2337
2953.59 2333
2954.10 2142
2954.62 2125
2955.13 2403
2955.64 2256
2956.15 2251
2956.67 2104
2957.18 2180
2957.69 2072
2958.20 2205
2958.72 2177
2959.23 2093
2959.74 2017
2960.26 2108
2960.77 2283
2961.28 2309
2961.80 2027
2962.31 2047
2962.82 2314
2963.34 2302
2963.85 2340
2964.36 2487
2964.88 2423
2965.39 2471
2965.90 2405
2966.42 2465
2966.93 2504
2967.44 2218
2967.96 2378
2968.47 2156
2968.98 2198
2969.50 2076
2970.01 2079
2970.53 2130
2971.04 2059
2971.55 2040
2972.07 2121
2972.58 2171
2973.10 2100
2973.61 2180
2974.12 2165
2974.64 2040
2975.15 2262
2975.67 2194
2976.18 2252
2976.70 2126
2977.21 2125
2977.73 2046
2978.24 2078
2978.75 2159
2979.27 2038
2979.78 2310
2980.30 2275
2980.81 2306
2981.33 2310
2981.84 2100
2982.36 2126
2982.87 2201
2983.39 2393
2983.90 2382
2984.42 2301
2984.93 2271
2985.45 2313
2985.96 2452
2986.48 2366
2987.00 2146
2987.51 2208
2988.03 2288
2988.54 2227
2989.06 2369
2989.57 2467
2990.09 2406
2990.60 2412
2991.12 2646
2991.64 2635
2992.15 2569
2992.67 2655
2993.18 2512
2993.70 2735
2994.21 2604
2994.73 2749
2995.25 2873
2995.76 2863
2996.28 2826
2996.80 3012
2997.31 2813
2997.83 3116
2998.34 2949
2998.86 3268
2999.38 3518
2999.89 3486
3000.41 3490
3000.93 3462
3001.44 3666
3001.96 3455
3002.48 3131
3002.99 3082
3003.51 3146
3004.03 2964
3004.54 3259
3005.06 3164
3005.58 3255
3006.09 3170
3006.61 3252
3007.13 3495
3007.65 3463
3008.16 3667
3008.68 3496
3009.20 3337
3009.71 3226
3010.23 3083
3010.75 3005
3011.27 2795
3011.78 2600
3012.30 2342
3012.82 2387
3013.34 2398
3013.85 2307
3014.37 2244
3014.89 2210
3015.41 2215
3015.93 2273
3016.44 2377
3016.96 2408
3017.48 2368
3018.00 2265
3018.52 2333
3019.03 2254
3019.55 2287
3020.07 2497
3020.59 2451
3021.11 2293
3021.63 2555
3022.14 2604
3022.66 2545
3023.18 2574
3023.70 2781
3024.22 2838
3024.74 2757
3025.25 2697
3025.77 2919
3026.29 2892
3026.81 2975
3027.33 2901
3027.85 2818
3028.37 2838
3028.89 2677
3029.41 2696
3029.92 2727
3030.44 2743
3030.96 2540
3031.48 2384
3032.00 2446
3032.52 2685
3033.04 2724
3033.56 2740
3034.08 2859
3034.60 2881
3035.12 3034
3035.64 3386
3036.16 3614
3036.68 3841
3037.20 4025
3037.72 4092
3038.24 4345
3038.76 4166
3039.28 4348
3039.80 3944
3040.32 3836
3040.84 3785
3041.36 3759
3041.88 3209
3042.40 3012
3042.92 2879
3043.44 2712
3043.96 2866
3044.48 2621
3045.00 2645
3045.52 2621
3046.04 2414
3046.56 2494
3047.08 2465
3047.60 2343
3048.12 2489
3048.64 2533
3049.16 2522
3049.68 2339
3050.20 2292
3050.72 2410
3051.24 2153
3051.77 2174
3052.29 2107
3052.81 2088
3053.33 2343
3053.85 2253
3054.37 2287
3054.89 2359
3055.41 2217
3055.93 2210
3056.46 2247
3056.98 2396
3057.50 2137
3058.02 2229
3058.54 2105
3059.06 2191
3059.58 2260
3060.11 2383
3060.63 2364
3061.15 2482
3061.67 2472
3062.19 2503
3062.71 2436
3063.24 2466
3063.76 2451
3064.28 2400
3064.80 2398
3065.32 2492
3065.85 2582
3066.37 2579
3066.89 2509
3067.41 2630
3067.94 2506
3068.46 2378
3068.98 2558
3069.50 2477
3070.03 2503
3070.55 2309
3071.07 2291
3071.59 2254
3072.12 2307
3072.64 2274
3073.16 2372
3073.68 2347
3074.21 2299
3074.73 2499
3075.25 2623
3075.78 2603
3076.30 2488
3076.82 2759
3077.34 2865
3077.87 2931
3078.39 2858
3078.91 2946
3079.44 2819
3079.96 2862
3080.48 2804
3081.01 2795
3081.53 2562
3082.05 2902
3082.58 2932
3083.10 2734
3083.63 2691
3084.15 2649
3084.67 2559
3085.20 2551
3085.72 2604
3086.24 2608
3086.77 2545
3087.29 2386
3087.82 2364
3088.34 2426
3088.86 2359
3089.39 2376
3089.91 2354
3090.44 2393
3090.96 2501
3091.49 2415
3092.01 2346
3092.53 2465
3093.06 2414
3093.58 2308
3094.11 2298
3094.63 2361
3095.16 2349
3095.68 2491
3096.21 2366
3096.73 2473
3097.26 2532
3097.78 2306
3098.31 2303
3098.83 2536
3099.36 2637
3099.88 2604
3100.41 2567
3100.93 2597
3101.46 2804
3101.98 3042
3102.51 3265
3103.03 3678
3103.56 3871
3104.08 4148
3104.61 4139
3105.13 4458
3105.66 4894
3106.18 5011
3106.71 4576
3107.24 4436
3107.76 4337
3108.29 3950
3108.81 3520
3109.34 3330
3109.86 2928
3110.39 2806
3110.92 2812
3111.44 2692
3111.97 2622
3112.49 2427
3113.02 2442
3113.55 2555
3114.07 2617
3114.60 2366
3115.12 2270
3115.65 2351
3116.18 2493
3116.70 2356
3117.23 2287
3117.76 2388
3118.28 2177
3118.81 2186
3119.34 2253
3119.86 2284
3120.39 2289
3120.92 2152
3121.44 2218
3121.97 2243
3122.50 2215
3123.02 2343
3123.55 2194
3124.08 2129
3124.61 2095
3125.13 2136
3125.66 2358
3126.19 2281
3126.72 2150
3127.24 2004
3127.77 2225
3128.30 2236
3128.82 2069
3129.35 2151
3129.88 2328
3130.41 2229
3130.93 2328
3131.46 2377
3131.99 2255
3132.52 2156
3133.05 2043
3133.57 1996
3134.10 2073
3134.63 2121
3135.16 2088
3135.69 2002
3136.21 2066
3136.74 2105
3137.27 2151
3137.80 2066
3138.33 2081
3138.85 1981
3139.38 2087
3139.91 2063
3140.44 2143
3140.97 2164
3141.50 2243
3142.03 1992
3142.55 1984
3143.08 1908
3143.61 1988
3144.14 2053
3144.67 2033
3145.20 2233
3145.73 2120
3146.26 2108
3146.79 2029
3147.31 2182
3147.84 2278
3148.37 2366
3148.90 2423
3149.43 2421
3149.96 2387
3150.49 2464
3151.02 2499
3151.55 2608
3152.08 2590
3152.61 2430
3153.14 2572
3153.67 2473
3154.20 2370
3154.73 2349
3155.25 2292
3155.78 2250
3156.31 2208
3156.84 2233
3157.37 2164
3157.90 2102
3158.43 2226
3158.96 2257
3159.49 2216
3160.02 2200
3160.55 2325
3161.08 2223
3161.61 2226
3162.14 2255
3162.68 2257
3163.21 2170
3163.74 2193
3164.27 2316
3164.80 2237
3165.33 2168
3165.86 2088
3166.39 2177
3166.92 2264
3167.45 2125
3167.98 2300
3168.51 2214
3169.04 2129
3169.57 2439
3170.10 2586
3170.64 2378
3171.17 2546
3171.70 2425
3172.23 2320
3172.76 2315
3173.29 2105
3173.82 2234
3174.35 2179
3174.88 2104
3175.42 2215
3175.95 2034
3176.48 2055
3177.01 2257
3177.54 1978
3178.07 2061
3178.61 2067
3179.14 2274
3179.67 2247
3180.20 2166
3180.73 2117
3181.26 2042
3181.80 2150
3182.33 2082
3182.86 2027
3183.39 2106
3183.92 2174
3184.46 2265
3184.99 2037
3185.52 2077
3186.05 2095
3186.59 2048
3187.12 2183
3187.65 2098
3188.18 2039
3188.72 2111
3189.25 1997
3189.78 1957
3190.31 2086
3190.85 1995
3191.38 2013
3191.91 1965
3192.44 2026
3192.98 2126
3193.51 2125
3194.04 2158
3194.58 2186
3195.11 2072
3195.64 1910
3196.17 2004
3196.71 1926
3197.24 1985
3197.77 1976
3198.31 2056
3198.84 2136
3199.37 2046
3199.91 2027
3200.44 1942
3200.98 2234
3201.51 2142
3202.04 2180
3202.58 1941
3203.11 2243
3203.64 2191
3204.18 2225
3204.71 2184
3205.24 2207
3205.78 2309
3206.31 2376
3206.85 2293
3207.38 2208
3207.91 2119
3208.45 2254
3208.98 2249
3209.52 2275
3210.05 2325
3210.59 2273
3211.12 2275
3211.65 2417
3212.19 2417
3212.72 2541
3213.26 2480
3213.79 2505
3214.33 2313
3214.86 2468
3215.40 2440
3215.93 2443
3216.47 2264
3217.00 2154
3217.54 2170
3218.07 2140
3218.61 2065
3219.14 2153
3219.68 2091
3220.21 2040
3220.75 2024
3221.28 2032
3221.82 2071
3222.35 2048
3222.89 2285
3223.42 2225
3223.96 2191
3224.49 2398
3225.03 2452
3225.57 2543
3226.10 2628
3226.64 2322
3227.17 2342
3227.71 2353
3228.24 2575
3228.78 2554
3229.32 2592
3229.85 2548
3230.39 2273
3230.92 2162
3231.46 2168
3232.00 2164
3232.53 2159
3233.07 2125
3233.60 2123
3234.14 2031
3234.68 1941
3235.21 1984
3235.75 2102
3236.29 1944
3236.82 2034
3237.36 2083
3237.90 2185
3238.43 2202
3238.97 2223
3239.51 2274
3240.04 2279
3240.58 2288
3241.12 2391
3241.65 2423
3242.19 2488
3242.73 2493
3243.26 2454
3243.80 2549
3244.34 2486
3244.88 2370
3245.41 2228
3245.95 2338
3246.49 2028
3247.02 1959
3247.56 2155
3248.10 2169
3248.64 2137
3249.17 2138
3249.71 2122
3250.25 2212
3250.79 2356
3251.33 2196
3251.86 2169
3252.40 2234
3252.94 2156
3253.48 2226
3254.01 2279
3254.55 2162
3255.09 2252
3255.63 2244
3256.17 2306
3256.70 2303
3257.24 2215
3257.78 2490
3258.32 2459
3258.86 2323
3259.40 2608
3259.93 2395
3260.47 2364
3261.01 2377
3261.55 2465
3262.09 2547
3262.63 2549
3263.17 2917
3263.70 2878
3264.24 3009
3264.78 3135
3265.32 3181
3265.86 3482
3266.40 3791
3266.94 3638
3267.48 3670
3268.02 3832
3268.56 3617
3269.09 3451
3269.63 3785
3270.17 3726
3270.71 3694
3271.25 3548
3271.79 3396
3272.33 3085
3272.87 3032
3273.41 2811
3273.95 2744
3274.49 2637
3275.03 2553
3275.57 2603
3276.11 2462
3276.65 2322
3277.19 2561
3277.73 2557
3278.27 2780
3278.81 2805
3279.35 2796
3279.89 2680
3280.43 2629
3280.97 2679
3281.51 2674
3282.05 2773
3282.59 2892
3283.13 2895
3283.67 2875
3284.21 2866
3284.75 2871
3285.29 2630
3285.83 2650
3286.37 2774
3286.91 2860
3287.45 3015
3287.99 2954
3288.53 2998
3289.08 2796
3289.62 2728
3290.16 2896
3290.70 2912
3291.24 2513
3291.78 2832
3292.32 2942
3292.86 2826
3293.40 2708
3293.95 2881
3294.49 3124
3295.03 3320
3295.57 3418
3296.11 3538
3296.65 3904
3297.19 4143
3297.73 4137
3298.28 4209
3298.82 4354
3299.36 4220
3299.90 4522
3300.44 4476
3300.99 4137
3301.53 3745
3302.07 3617
3302.61 3489
3303.15 3372
3303.69 3032
3304.24 3026
3304.78 2868
3305.32 2823
3305.86 2795
3306.41 2638
3306.95 2740
3307.49 2803
3308.03 2684
3308.58 2724
3309.12 2853
3309.66 2746
3310.20 2815
3310.75 2886
3311.29 2947
3311.83 2840
3312.37 2811
3312.92 2927
3313.46 2949
3314.00 2805
3314.54 2904
3315.09 2769
3315.63 2943
3316.17 3103
3316.72 3402
3317.26 3419
3317.80 3302
3318.35 3151
3318.89 3330
3319.43 3499
3319.98 3460
3320.52 3406
3321.06 3429
3321.61 3448
3322.15 3354
3322.69 3423
3323.24 3340
3323.78 3497
3324.33 3447
3324.87 3256
3325.41 3441
3325.96 3324
3326.50 3333
3327.04 3365
3327.59 3294
3328.13 3156
3328.68 3231
3329.22 3225
3329.76 3173
3330.31 3072
3330.85 3047
3331.40 3108
3331.94 3260
3332.49 3132
3333.03 3271
3333.58 3817
3334.12 4207
3334.66 4874
3335.21 5519
3335.75 6395
3336.30 7544
3336.84 8646
3337.39 9760
3337.93 10478
3338.48 11261
3339.02 11702
3339.57 11535
3340.11 10684
3340.66 9833
3341.20 9192
3341.75 8279
3342.29 7183
3342.84 6096
3343.38 5309
3343.93 4594
3344.47 4040
3345.02 3562
3345.57 3240
3346.11 3154
3346.66 3061
3347.20 3007
3347.75 2849
3348.29 2686
3348.84 2594
3349.38 2541
3349.93 2596
3350.48 2588
3351.02 2679
3351.57 2598
3352.11 2700
3352.66 2613
3353.21 2640
3353.75 2591
3354.30 2633
3354.84 2526
3355.39 2500
3355.94 2600
3356.48 2533
3357.03 2620
3357.58 2612
3358.12 2675
3358.67 2517
3359.22 2681
3359.76 2650
3360.31 2612
3360.86 2661
3361.40 2597
3361.95 2487
3362.50 2573
3363.04 2500
3363.59 2652
3364.14 2595
3364.68 2482
3365.23 2385
3365.78 2539
3366.33 2482
3366.87 2548
3367.42 2562
3367.97 2610
3368.51 2409
3369.06 2438
3369.61 2468
3370.16 2594
3370.70 2620
3371.25 2480
3371.80 2409
3372.35 2553
3372.90 2706
3373.44 2787
3373.99 2741
3374.54 2799
3375.09 2955
3375.63 2899
3376.18 3074
3376.73 3139
3377.28 3153
3377.83 3165
3378.37 3081
3378.92 3069
3379.47 2865
3380.02 2640
3380.57 2653
3381.12 2555
3381.66 2355
3382.21 2157
3382.76 2115
3383.31 2155
3383.86 2105
3384.41 2124
3384.96 2032
3385.50 2036
3386.05 2032
3386.60 2029
3387.15 2124
3387.70 2088
3388.25 1946
3388.80 2050
3389.35 1990
3389.90 2064
3390.44 2168
3390.99 1954
3391.54 2030
3392.09 2102
3392.64 1891
3393.19 2021
3393.74 2094
3394.29 2176
3394.84 2104
3395.39 2096
3395.94 2215
3396.49 2095
3397.04 2113
3397.59 2210
3398.14 2037
3398.69 1979
3399.24 2129
3399.79 2173
3400.34 2224
3400.89 2201
3401.44 2177
3401.99 2160
3402.54 2149
3403.09 2136
3403.64 2061
3404.19 2068
3404.74 1914
3405.29 1973
3405.84 1917
3406.39 1885
3406.94 1815
3407.49 2001
3408.04 1989
3408.59 1982
3409.14 2054
3409.69 2082
3410.24 2003
3410.79 2002
3411.34 1961
3411.89 2303
3412.45 2333
3413.00 2297
3413.55 2431
3414.10 2332
3414.65 2230
3415.20 2507
3415.75 2381
3416.30 2361
3416.85 2443
3417.41 2424
3417.96 2477
3418.51 2284
3419.06 2292
3419.61 2243
3420.16 2091
3420.71 1958
3421.27 1871
3421.82 1811
3422.37 1738
3422.92 1864
3423.47 1951
3424.02 1992
3424.58 2052
3425.13 2028
3425.68 1872
3426.23 2008
3426.78 2046
3427.34 2135
3427.89 2064
3428.44 1868
3428.99 1931
3429.55 1981
3430.10 2028
3430.65 2125
3431.20 2148
3431.76 1936
3432.31 1870
3432.86 1891
3433.41 1857
3433.97 1938
3434.52 1844
3435.07 1771
3435.62 1815
3436.18 1938
3436.73 1844
3437.28 1794
3437.84 1921
3438.39 1970
3438.94 1918
3439.49 1844
3440.05 1994
3440.60 1946
3441.15 2127
3441.71 2110
3442.26 2067
3442.81 2131
3443.37 2046
3443.92 2032
3444.47 2089
3445.03 2158
3445.58 1955
3446.13 2038
3446.69 1962
3447.24 1796
3447.80 1896
3448.35 1958
3448.90 2013
3449.46 1835
3450.01 1901
3450.57 1974
3451.12 1754
3451.67 1800
3452.23 1968
3452.78 1888
3453.34 1804
3453.89 1837
3454.44 1860
3455.00 1931
3455.55 1999
3456.11 1807
3456.66 1736
3457.22 1713
3457.77 1789
3458.33 1837
3458.88 1895
3459.43 1857
3459.99 1753
3460.54 1766
3461.10 1823
3461.65 1688
3462.21 1747
3462.76 1695
3463.32 1892
3463.87 1983
3464.43 1865
3464.98 1738
3465.54 1768
3466.09 1795
3466.65 1783
3467.21 1907
3467.76 1988
3468.32 1910
3468.87 1898
3469.43 2027
3469.98 1977
3470.54 1963
3471.09 1974
3471.65 1959
3472.20 2214
3472.76 2045
3473.32 2068
3473.87 1945
3474.43 1961
3474.98 2051
3475.54 1976
3476.10 2013
3476.65 1957
3477.21 1980
3477.76 1944
3478.32 1951
3478.88 1986
3479.43 2004
3479.99 1976
3480.55 2021
3481.10 2242
3481.66 2129
3482.22 2170
3482.77 2368
3483.33 2295
3483.89 2228
3484.44 2409
3485.00 2488
3485.56 2060
3486.11 2165
3486.67 2215
3487.23 2262
3487.78 2288
3488.34 2263
3488.90 2268
3489.45 2252
3490.01 2354
3490.57 2352
3491.13 2420
3491.68 2520
3492.24 2752
3492.80 3179
3493.35 3136
3493.91 3186
3494.47 3455
3495.03 3618
3495.58 3368
3496.14 3510
3496.70 3481
3497.26 3320
3497.82 3206
3498.37 3211
3498.93 3261
3499.49 3223
3500.05 3301
3500.61 3353
3501.16 3551
3501.72 3621
3502.28 3674
3502.84 4176
3503.40 4238
3503.95 3985
3504.51 3961
3505.07 3990
3505.63 3963
3506.19 3795
3506.75 3813
3507.30 3912
3507.86 3731
3508.42 3604
3508.98 3582
3509.54 3493
3510.10 3680
3510.66 3367
3511.22 2833
3511.77 3017
3512.33 2977
3512.89 3053
3513.45 2763
3514.01 2536
3514.57 2529
3515.13 2511
3515.69 2380
3516.25 2244
3516.81 2221
3517.37 2355
3517.92 2226
3518.48 2269
3519.04 2076
3519.60 2149
3520.16 2043
3520.72 2206
3521.28 2160
3521.84 2206
3522.40 2323
3522.96 2340
3523.52 2322
3524.08 2314
3524.64 2230
3525.20 2394
3525.76 2474
3526.32 2606
3526.88 2512
3527.44 2339
3528.00 2368
3528.56 2305
3529.12 2269
3529.68 2217
3530.24 2096
3530.80 2211
3531.36 2260
3531.92 2206
3532.48 2051
3533.04 2072
3533.60 2005
3534.17 2084
3534.73 2006
3535.29 1928
3535.85 2089
3536.41 2051
3536.97 2189
3537.53 2206
3538.09 2062
3538.65 2223
3539.21 2249
3539.77 2180
3540.34 2222
3540.90 2247
3541.46 2285
3542.02 2230
3542.58 2335
3543.14 2402
3543.70 2322
3544.26 2242
3544.83 2387
3545.39 2535
3545.95 2372
3546.51 2391
3547.07 2229
3547.63 2157
3548.20 2317
3548.76 2224
3549.32 2318
3549.88 2323
3550.44 2266
3551.01 2217
3551.57 2243
3552.13 2330
3552.69 2152
3553.25 2017
3553.82 2165
3554.38 2321
3554.94 2397
3555.50 2558
3556.07 2610
3556.63 2742
3557.19 2652
3557.75 2936
3558.32 2801
3558.88 2658
3559.44 2750
3560.00 2625
3560.57 2476
3561.13 2354
3561.69 2374
3562.26 2439
3562.82 2267
3563.38 2243
3563.94 2075
3564.51 2163
3565.07 2045
3565.63 1978
3566.20 1929
3566.76 1976
3567.32 2072
3567.89 1951
3568.45 1907
3569.01 1803
3569.58 1872
3570.14 1852
3570.70 1780
3571.27 1861
3571.83 1957
3572.39 1857
3572.96 1848
3573.52 1856
3574.09 1896
3574.65 2029
3575.21 1909
3575.78 1826
3576.34 1855
3576.91 1960
3577.47 1919
3578.03 1966
3578.60 1979
3579.16 2036
3579.73 1965
3580.29 2031
3580.86 2055
3581.42 1973
3581.98 2008
3582.55 2168
3583.11 2112
3583.68 2041
3584.24 1902
3584.81 1984
3585.37 1959
3585.94 1921
3586.50 2024
3587.07 1953
3587.63 1970
3588.20 1949
3588.76 1998
3589.33 2082
3589.89 1924
3590.46 1936
3591.02 1789
3591.59 1828
3592.15 1894
3592.72 1830
3593.28 1908
3593.85 1851
3594.41 1870
3594.98 2096
3595.54 2052
3596.11 1980
3596.68 2102
3597.24 2125
3597.81 2143
3598.37 2169
3598.94 2063
3599.50 2076
3600.07 2020
3600.64 1978
3601.20 2051
3601.77 2019
3602.33 2181
3602.90 2038
3603.47 1925
3604.03 1941
3604.60 1831
3605.16 1861
3605.73 1970
3606.30 1862
3606.86 1942
3607.43 1964
3608.00 1972
3608.56 1842
3609.13 1952
3609.70 1768
3610.26 1704
3610.83 1722
3611.40 1808
3611.96 1650
3612.53 1580
3613.10 1768
3613.66 1844
3614.23 1829
3614.80 1781
3615.36 1994
3615.93 2016
3616.50 2343
3617.07 2377
3617.63 2459
3618.20 2819
3618.77 2866
3619.34 3150
3619.90 3413
3620.47 3670
3621.04 3677
3621.61 3606
3622.17 3559
3622.74 3593
3623.31 3414
3623.88 3082
3624.44 2895
3625.01 2646
3625.58 2555
3626.15 2365
3626.72 2159
3627.28 2103
3627.85 2014
3628.42 1915
3628.99 1866
3629.56 1929
3630.12 1791
3630.69 1773
3631.26 1947
3631.83 1917
3632.40 1928
3632.97 1882
3633.53 1898
3634.10 1818
3634.67 1749
3635.24 1802
3635.81 1907
3636.38 1807
3636.95 1805
3637.52 1916
3638.08 1749
3638.65 1736
3639.22 1757
3639.79 1811
3640.36 1828
3640.93 1772
3641.50 1743
3642.07 1885
3642.64 1859
3643.21 1893
3643.78 1838
3644.34 1934
3644.91 2012
3645.48 1947
3646.05 1998
3646.62 1994
3647.19 2063
3647.76 2190
3648.33 1932
3648.90 2022
3649.47 1931
3650.04 1970
3650.61 1988
3651.18 1983
3651.75 2015
3652.32 1983
3652.89 1939
3653.46 1981
3654.03 2019
3654.60 2028
3655.17 2011
3655.74 2041
3656.31 1985
3656.88 2116
3657.45 2057
3658.02 2123
3658.59 2202
3659.16 2319
3659.73 2347
3660.30 2108
3660.87 2257
3661.45 2432
3662.02 2306
3662.59 2157
3663.16 2041
3663.73 2008
3664.30 1997
3664.87 2041
3665.44 1960
3666.01 1956
3666.58 2071
3667.15 1928
3667.73 1770
3668.30 1905
3668.87 1863
3669.44 2020
3670.01 2009
3670.58 1872
3671.15 1936
3671.73 1928
3672.30 1969
3672.87 1936
3673.44 1984
3674.01 1976
3674.58 1966
3675.16 1876
3675.73 1983
3676.30 1953
3676.87 2019
3677.44 2284
3678.01 2114
3678.59 1983
3679.16 2089
3679.73 2075
3680.30 2173
3680.88 1965
3681.45 1918
3682.02 1809
3682.59 1968
3683.16 1700
3683.74 1661
3684.31 1695
3684.88 1883
3685.45 1979
3686.03 1922
3686.60 1974
3687.17 1852
3687.74 1977
3688.32 2089
3688.89 2184
3689.46 2083
3690.04 2137
3690.61 2017
3691.18 2123
3691.76 2166
3692.33 2343
3692.90 2306
3693.47 2147
3694.05 2143
3694.62 2202
3695.19 2072
3695.77 1940
3696.34 1929
3696.91 1849
3697.49 1872
3698.06 1821
3698.64 1697
3699.21 1847
3699.78 1742
3700.36 1817
3700.93 1887
3701.50 1770
3702.08 1759
3702.65 1751
3703.23 1755
3703.80 1662
3704.37 1614
3704.95 1821
3705.52 1815
3706.10 1797
3706.67 1880
3707.24 1805
3707.82 1692
3708.39 1818
3708.97 1911
3709.54 1935
3710.12 1850
3710.69 1766
3711.27 1868
3711.84 2000
3712.41 1796
3712.99 1865
3713.56 1956
3714.14 1934
3714.71 1876
3715.29 1904
3715.86 1753
3716.44 1838
3717.01 1880
3717.59 1810
3718.16 1801
3718.74 1938
3719.31 1935
3719.89 1945
3720.46 1839
3721.04 1857
3721.61 1727
3722.19 1824
3722.77 1903
3723.34 1830
3723.92 1878
3724.49 1906
3725.07 1994
3725.64 1912
3726.22 1814
3726.79 1823
3727.37 1729
3727.95 1836
3728.52 1802
3729.10 1869
3729.67 1879
3730.25 1918
3730.83 1912
3731.40 1990
3731.98 2018
3732.56 2256
3733.13 2331
3733.71 2255
3734.28 2365
3734.86 2546
3735.44 2692
3736.01 2576
3736.59 2582
3737.17 2577
3737.74 2506
3738.32 2421
3738.90 2330
3739.47 2327
3740.05 2160
3740.63 2101
3741.20 2142
3741.78 2054
3742.36 1918
3742.93 2107
3743.51 2111
3744.09 2111
3744.67 1950
3745.24 1953
3745.82 2021
3746.40 1991
3746.97 2038
3747.55 1809
3748.13 1831
3748.71 1880
3749.28 1923
3749.86 1909
3750.44 1913
3751.02 1829
3751.59 1754
3752.17 1890
3752.75 1964
3753.33 1927
3753.91 1809
3754.48 1907
3755.06 1945
3755.64 1938
3756.22 1961
3756.80 1966
3757.37 2051
3757.95 2062
3758.53 2187
3759.11 2362
3759.69 2411
3760.27 2476
3760.84 2590
3761.42 2622
3762.00 2676
3762.58 2810
3763.16 2890
3763.74 2680
3764.31 2691
3764.89 2569
3765.47 2418
3766.05 2280
3766.63 2226
3767.21 2194
3767.79 2046
3768.37 1824
3768.95 1855
3769.52 1869
3770.10 1979
3770.68 2011
3771.26 1922
3771.84 1865
3772.42 1859
3773.00 1872
3773.58 1906
3774.16 1900
3774.74 1849
3775.32 1844
3775.90 1944
3776.48 1862
3777.06 1770
3777.64 1783
3778.22 1847
3778.80 1863
3779.38 1840
3779.96 1796
3780.54 1790
3781.12 1903
3781.70 2023
3782.28 1766
3782.86 1852
3783.44 1828
3784.02 1780
3784.60 1779
3785.18 1704
3785.76 1710
3786.34 1808
3786.92 1815
3787.50 1894
3788.08 1998
3788.66 1914
3789.24 1887
3789.82 1855
3790.40 1796
3790.98 1766
3791.56 2008
3792.14 1975
3792.72 1852
3793.30 1940
3793.89 1830
3794.47 1743
3795.05 1933
3795.63 1873
3796.21 1815
3796.79 1955
3797.37 1972
3797.95 1958
3798.53 1905
3799.12 2092
3799.70 1965
3800.28 2008
3800.86 2098
3801.44 2155
3802.02 2136
3802.60 2198
3803.19 2165
3803.77 2159
3804.35 2081
3804.93 2237
3805.51 2354
3806.10 2124
3806.68 2059
3807.26 2044
3807.84 2092
3808.42 2074
3809.01 1924
3809.59 1905
3810.17 1965
3810.75 1953
3811.33 1978
3811.92 2040
3812.50 1833
3813.08 1860
3813.66 1921
3814.25 1971
3814.83 1954
3815.41 1881
3815.99 1978
3816.58 2034
3817.16 1961
3817.74 2094
3818.32 2074
3818.91 2078
3819.49 2196
3820.07 2052
3820.66 1975
3821.24 1967
3821.82 1903
3822.41 1856
3822.99 1841
3823.57 1751
3824.16 1811
3824.74 1865
3825.32 1853
3825.91 1839
3826.49 1630
3827.07 1695
3827.66 1743
3828.24 1790
3828.82 1722
3829.41 1893
3829.99 1892
3830.57 1891
3831.16 1825
3831.74 1933
3832.33 1870
3832.91 1867
3833.49 1850
3834.08 1913
3834.66 1877
3835.25 1881
3835.83 1909
3836.41 2063
3837.00 1847
3837.58 1893
3838.17 1953
3838.75 1860
3839.34 1846
3839.92 1907
3840.50 1767
3841.09 1747
3841.67 1723
3842.26 1827
3842.84 1892
3843.43 1850
3844.01 1829
3844.60 1750
3845.18 1807
3845.77 1672
3846.35 1613
3846.94 1874
3847.52 1966
3848.11 1715
3848.69 1702
3849.28 1776
3849.86 1822
3850.45 1782
3851.03 1694
3851.62 1811
3852.20 1784
3852.79 1794
3853.37 1742
3853.96 1766
3854.55 1813
3855.13 1882
3855.72 1862
3856.30 1809
3856.89 1946
3857.47 2075
3858.06 1911
3858.65 2026
3859.23 2150
3859.82 2240
3860.40 2475
3860.99 2606
3861.58 2825
3862.16 3178
3862.75 3311
3863.33 3302
3863.92 3452
3864.51 3560
3865.09 3626
3865.68 3578
3866.27 3550
3866.85 3474
3867.44 3514
3868.03 3247
3868.61 2984
3869.20 2782
3869.79 3018
3870.37 2872
3870.96 2565
3871.55 2764
3872.13 2472
3872.72 2469
3873.31 2450
3873.89 2376
3874.48 2250
3875.07 2205
3875.66 2044
3876.24 2084
3876.83 2066
3877.42 2111
3878.00 2105
3878.59 2212
3879.18 2139
3879.77 2210
3880.35 2040
3880.94 2017
3881.53 1855
3882.12 1957
3882.70 1970
3883.29 1959
3883.88 1942
3884.47 1864
3885.06 1811
3885.64 1800
3886.23 1797
3886.82 1782
3887.41 1860
3888.00 1774
3888.58 1854
3889.17 1884
3889.76 1846
3890.35 1859
3890.94 2061
3891.53 2111
3892.11 2165
3892.70 2162
3893.29 2122
3893.88 2303
3894.47 2259
3895.06 2311
3895.65 2315
3896.23 2452
3896.82 2383
3897.41 2395
3898.00 2639
3898.59 2710
3899.18 2528
3899.77 2426
3900.36 2481
3900.95 2417
3901.53 2543
3902.12 2587
3902.71 2363
3903.30 2361
3903.89 2345
3904.48 2189
3905.07 2036
3905.66 2009
3906.25 1841
3906.84 1770
3907.43 1824
3908.02 1881
3908.61 1761
3909.20 1873
3909.79 1827
3910.38 1788
3910.97 1710
3911.56 1673
3912.15 1712
3912.74 1822
3913.33 1796
3913.92 1661
3914.51 1658
3915.10 1752
3915.69 1697
3916.28 1706
3916.87 1659
3917.46 1789
3918.05 1730
3918.64 1568
3919.23 1817
3919.82 1824
3920.41 1666
3921.00 1557
3921.59 1568
3922.18 1628
3922.77 1725
3923.36 1671
3923.95 1790
3924.55 1724
3925.14 1763
3925.73 1861
3926.32 1822
3926.91 1844
3927.50 1874
3928.09 1853
3928.68 1723
3929.27 1843
3929.87 1779
3930.46 1732
3931.05 1925
3931.64 1902
3932.23 1906
3932.82 1752
3933.41 1919
3934.01 1857
3934.60 1754
3935.19 1796
3935.78 1748
3936.37 1586
3936.96 1603
3937.56 1785
3938.15 1831
3938.74 1800
3939.33 1736
3939.92 1720
3940.52 1675
3941.11 1885
3941.70 1937
3942.29 1871
3942.88 1725
3943.48 1787
3944.07 1923
3944.66 1936
3945.25 1860
3945.85 1782
3946.44 1768
3947.03 1822
3947.62 1922
3948.22 1929
3948.81 1848
3949.40 1741
3949.99 1730
3950.59 1685
3951.18 1641
3951.77 1652
3952.37 1638
3952.96 1642
3953.55 1734
3954.15 1771
3954.74 1706
3955.33 1738
3955.93 1723
3956.52 1842
3957.11 1752
3957.71 1682
3958.30 1748
3958.89 1725
3959.49 1731
3960.08 1856
3960.67 1806
3961.27 1930
3961.86 1887
3962.45 1814
3963.05 1750
3963.64 1737
3964.23 1668
3964.83 1770
3965.42 1741
3966.02 1889
3966.61 1929
3967.20 2142
3967.80 2148
3968.39 2112
3968.99 2204
3969.58 2267
3970.18 2291
3970.77 2211
3971.36 2352
3971.96 2355
3972.55 2212
3973.15 2080
3973.74 2143
3974.34 2000
3974.93 1934
3975.53 1961
3976.12 1908
3976.72 1760
3977.31 1839
3977.91 2003
3978.50 1895
3979.10 1933
3979.69 1890
3980.29 1701
3980.88 1724
3981.48 1814
3982.07 1841
3982.67 1764
3983.26 1849
3983.86 1832
3984.45 1700
3985.05 1638
3985.64 1741
3986.24 1664
3986.83 1631
3987.43 1740
3988.03 1832
3988.62 1730
3989.22 1697
3989.81 1783
3990.41 1715
3991.00 1783
3991.60 1641
3992.20 1825
3992.79 1812
3993.39 1775
3993.98 1797
3994.58 1741
3995.18 1813
3995.77 1822
3996.37 2046
3996.97 2010
3997.56 2037
3998.16 1869
3998.75 1978
3999.35 2036
3999.95 1948
4000.54 2072
4001.14 1992
4001.74 2007
4002.33 2047
4002.93 2018
4003.53 2146
4004.12 1959
4004.72 1896
4005.32 1907
4005.92 2077
4006.51 2107
4007.11 2224
4007.71 2076
4008.30 2134
4008.90 2189
4009.50 2188
4010.10 2228
4010.69 2200
4011.29 2129
4011.89 2101
4012.49 1955
4013.08 2045
4013.68 1967
4014.28 2018
4014.88 2220
4015.47 2156
4016.07 2169
4016.67 2267
4017.27 2330
4017.86 2489
4018.46 2626
4019.06 2638
4019.66 2793
4020.26 2752
4020.85 2738
4021.45 2727
4022.05 2644
4022.65 2340
4023.25 2369
4023.85 2409
4024.44 2368
4025.04 2038
4025.64 2074
4026.24 1941
4026.84 1928
4027.44 1932
4028.03 2103
4028.63 2183
4029.23 2230
4029.83 2145
4030.43 2283
4031.03 2220
4031.63 2122
4032.23 2280
4032.83 2150
4033.42 2111
4034.02 2047
4034.62 2159
4035.22 2108
4035.82 2087
4036.42 2179
4037.02 2067
4037.62 2060
4038.22 2045
4038.82 1934
4039.42 1909
4040.02 1991
4040.62 1923
4041.22 1852
4041.82 1835
4042.41 1861
4043.01 1871
4043.61 1887
4044.21 1935
4044.81 1868
4045.41 2053
4046.01 1900
4046.61 1845
4047.21 1989
4047.81 1931
4048.41 1888
4049.01 1821
4049.61 1889
4050.21 1867
4050.82 1788
4051.42 1715
4052.02 1771
4052.62 1898
4053.22 1805
4053.82 1798
4054.42 1947
4055.02 1998
4055.62 1860
4056.22 1894
4056.82 1905
4057.42 1930
4058.02 1907
4058.62 1855
4059.22 1891
4059.83 1846
4060.43 1690
4061.03 1776
4061.63 1835
4062.23 1806
4062.83 1670
4063.43 1681
4064.03 1676
4064.63 1667
4065.24 1727
4065.84 1751
4066.44 1678
4067.04 1799
4067.64 1814
4068.24 1829
4068.85 1850
4069.45 1670
4070.05 1762
4070.65 1851
4071.25 1788
4071.85 1809
4072.46 1829
4073.06 1735
4073.66 1816
4074.26 1889
4074.86 1734
4075.47 1784
4076.07 1906
4076.67 1890
4077.27 1816
4077.88 1943
4078.48 1999
4079.08 1833
4079.68 1855
4080.29 1767
4080.89 1768
4081.49 1801
4082.09 1691
4082.70 1746
4083.30 1882
4083.90 2000
4084.50 1883
4085.11 1777
4085.71 2012
4086.31 2078
4086.92 1967
4087.52 2028
4088.12 2002
4088.72 2010
4089.33 1923
4089.93 2021
4090.53 2025
4091.14 1908
4091.74 1974
4092.34 2019
4092.95 1945
4093.55 2069
4094.16 2250
4094.76 2380
4095.36 2546
4095.97 2652
4096.57 2824
4097.17 2879
4097.78 3041
4098.38 3189
4098.98 3326
4099.59 3255
4100.19 2960
4100.80 2814
4101.40 2605
4102.00 2346
4102.61 2181
4103.21 2001
4103.82 1893
4104.42 1976
4105.03 1758
4105.63 1729
4106.23 1735
4106.84 1662
4107.44 1649
4108.05 1609
4108.65 1655
4109.26 1720
4109.86 1721
4110.47 1651
4111.07 1599
4111.68 1636
4112.28 1622
4112.89 1641
4113.49 1651
4114.10 1578
4114.70 1644
4115.31 1618
4115.91 1553
4116.52 1552
4117.12 1679
4117.73 1738
4118.33 1557
4118.94 1665
4119.54 1703
4120.15 1660
4120.75 1611
4121.36 1799
4121.97 1708
4122.57 1734
4123.18 1778
4123.78 1658
4124.39 1705
4124.99 1990
4125.60 1953
4126.21 1754
4126.81 1751
4127.42 1907
4128.02 1885
4128.63 1845
4129.24 1911
4129.84 1824
4130.45 1795
4131.05 1882
4131.66 1759
4132.27 1724
4132.87 1897
4133.48 2009
4134.09 2070
4134.69 1989
4135.30 1913
4135.91 1812
4136.51 1923
4137.12 1938
4137.73 1964
4138.33 1912
4138.94 1816
4139.55 1754
4140.15 1754
4140.76 1839
4141.37 1773
4141.97 1837
4142.58 1847
4143.19 1793
4143.80 1845
4144.40 2003
4145.01 1984
4145.62 1815
4146.22 1849
4146.83 1833
4147.44 1891
4148.05 1931
4148.65 1846
4149.26 1916
4149.87 1662
4150.48 1652
4151.09 1664
4151.69 1735
4152.30 1729
4152.91 1591
4153.52 1593
4154.12 1607
4154.73 1635
4155.34 1691
4155.95 1550
4156.56 1564
4157.16 1627
4157.77 1630
4158.38 1542
4158.99 1545
4159.60 1603
4160.21 1561
4160.81 1520
4161.42 1676
4162.03 1651
4162.64 1653
4163.25 1498
4163.86 1432
4164.47 1499
4165.08 1591
4165.68 1619
4166.29 1621
4166.90 1628
4167.51 1729
4168.12 1766
4168.73 1573
4169.34 1755
4169.95 1722
4170.56 1779
4171.16 1875
4171.77 1776
4172.38 1882
4172.99 1798
4173.60 1711
4174.21 1732
4174.82 1742
4175.43 1638
4176.04 1643
4176.65 1626
4177.26 1649
4177.87 1625
4178.48 1719
4179.09 1670
4179.70 1600
4180.31 1694
4180.92 1720
4181.53 1650
4182.14 1648
4182.75 1576
4183.36 1580
4183.97 1637
4184.58 1598
4185.19 1668
4185.80 1549
4186.41 1581
4187.02 1633
4187.63 1639
4188.24 1676
4188.85 1609
4189.46 1672
4190.07 1557
4190.68 1493
4191.29 1526
4191.90 1679
4192.51 1579
4193.13 1659
4193.74 1719
4194.35 1687
4194.96 1736
4195.57 1740
4196.18 1680
4196.79 1717
4197.40 1922
4198.01 2040
4198.62 2137
4199.24 2132
4199.85 1982
4200.46 1890
4201.07 2005
4201.68 2093
4202.29 2027
4202.90 1937
4203.52 1892
4204.13 1912
4204.74 1864
4205.35 1671
4205.96 1862
4206.57 1730
4207.19 1529
4207.80 1559
4208.41 1764
4209.02 1709
4209.63 1612
4210.25 1691
4210.86 1775
4211.47 1657
4212.08 1706
4212.69 1657
4213.31 1566
4213.92 1804
4214.53 1766
4215.14 1727
4215.76 1834
4216.37 1791
4216.98 1692
4217.59 1788
4218.21 1837
4218.82 1871
4219.43 1872
4220.04 1773
4220.66 1820
4221.27 1997
4221.88 2236
4222.50 2249
4223.11 2345
4223.72 2377
4224.33 2582
4224.95 2772
4225.56 2772
4226.17 2869
4226.79 2942
4227.40 3129
4228.01 3171
4228.63 3102
4229.24 3138
4229.85 3374
4230.47 3220
4231.08 3248
4231.69 3233
4232.31 3280
4232.92 3258
4233.54 3102
4234.15 2751
4234.76 2597
4235.38 2453
4235.99 2356
4236.61 2335
4237.22 2097
4237.83 2183
4238.45 2114
4239.06 2095
4239.68 1915
4240.29 1912
4240.90 1892
4241.52 1989
4242.13 1899
4242.75 1821
4243.36 1787
4243.98 1886
4244.59 1822
4245.21 1820
4245.82 1848
4246.43 1815
4247.05 1715
4247.66 1704
4248.28 1797
4248.89 1667
4249.51 1814
4250.12 1847
4250.74 1713
4251.35 1721
4251.97 1743
4252.58 1713
4253.20 1724
4253.81 1888
4254.43 1776
4255.04 1762
4255.66 1778
4256.28 1763
4256.89 1793
4257.51 1813
4258.12 1804
4258.74 1914
4259.35 1946
4259.97 1893
4260.58 1814
4261.20 1851
4261.82 1812
4262.43 1876
4263.05 1982
4263.66 1829
4264.28 1868
4264.90 1902
4265.51 1997
4266.13 1823
4266.74 1983
4267.36 1961
4267.98 1935
4268.59 1935
4269.21 1979
4269.82 1999
4270.44 1994
4271.06 2058
4271.67 2006
4272.29 2089
4272.91 2180
4273.52 2102
4274.14 1973
4274.76 1892
4275.37 1904
4275.99 1897
4276.61 1738
4277.22 1714
4277.84 1773
4278.46 1808
4279.08 1627
4279.69 1624
4280.31 1649
4280.93 1701
4281.54 1624
4282.16 1614
4282.78 1737
4283.40 1702
4284.01 1679
4284.63 1608
4285.25 1630
4285.87 1674
4286.48 1626
4287.10 1696
4287.72 1745
4288.34 1838
4288.95 1869
4289.57 1688
4290.19 1741
4290.81 1633
4291.43 1735
4292.04 1775
4292.66 1733
4293.28 1801
4293.90 1733
4294.52 1654
4295.13 1726
4295.75 1663
4296.37 1738
4296.99 1723
4297.61 1698
4298.23 1597
4298.84 1743
4299.46 1746
4300.08 1610
4300.70 1618
4301.32 1614
4301.94 1778
4302.56 1759
4303.17 1630
4303.79 1579
4304.41 1632
4305.03 1718
4305.65 1659
4306.27 1679
4306.89 1556
4307.51 1618
4308.13 1516
4308.75 1673
4309.36 1677
4309.98 1785
4310.60 1808
4311.22 1801
4311.84 1882
4312.46 1905
4313.08 1907
4313.70 2036
4314.32 2055
4314.94 1850
4315.56 1866
4316.18 1803
4316.80 1794
4317.42 1784
4318.04 1755
4318.66 1575
4319.28 1640
4319.90 1778
4320.52 1701
4321.14 1655
4321.76 1585
4322.38 1527
4323.00 1637
4323.62 1653
4324.24 1660
4324.86 1687
4325.48 1640
4326.10 1670
4326.72 1748
4327.34 1905
4327.96 1782
4328.58 1732
4329.20 1778
4329.82 1764
4330.44 1548
4331.07 1636
4331.69 1808
4332.31 1706
4332.93 1758
4333.55 1651
4334.17 1656
4334.79 1832
4335.41 1732
4336.03 1813
4336.65 1760
4337.28 1913
4337.90 1904
4338.52 1828
4339.14 1881
4339.76 2076
4340.38 2121
4341.00 2077
4341.63 2214
4342.25 2168
4342.87 2174
4343.49 2261
4344.11 2162
4344.73 2088
4345.36 2163
4345.98 2303
4346.60 2221
4347.22 2383
4347.84 2525
4348.47 2867
4349.09 2884
4349.71 2957
4350.33 2851
4350.95 2782
4351.58 2829
4352.20 2697
4352.82 2472
4353.44 2515
4354.07 2349
4354.69 2130
4355.31 2075
4355.93 1982
4356.56 2036
4357.18 1905
4357.80 1762
4358.42 1788
4359.05 1953
4359.67 1775
4360.29 1753
4360.92 1729
4361.54 1702
4362.16 1806
4362.78 1798
4363.41 1749
4364.03 1905
4364.65 1919
4365.28 1974
4365.90 1826
4366.52 1789
4367.15 1786
4367.77 1883
4368.39 1812
4369.02 1740
4369.64 1801
4370.26 1871
4370.89 1810
4371.51 1764
4372.14 1578
4372.76 1762
4373.38 1658
4374.01 1710
4374.63 1667
4375.25 1711
4375.88 1637
4376.50 1594
4377.13 1633
4377.75 1712
4378.37 1682
4379.00 1672
4379.62 1627
4380.25 1688
4380.87 1728
4381.50 1911
4382.12 1898
4382.75 1818
4383.37 1817
4383.99 1770
4384.62 1838
4385.24 2000
4385.87 2089
4386.49 2050
4387.12 2084
4387.74 2262
4388.37 2134
4388.99 2185
4389.62 2298
4390.24 2190
4390.87 2415
4391.49 2773
4392.12 2910
4392.74 3003
4393.37 3045
4393.99 3073
4394.62 3133
4395.24 3185
4395.87 3013
4396.49 2966
4397.12 2738
4397.75 2724
4398.37 2504
4399.00 2200
4399.62 2148
4400.25 2077
4400.87 2047
4401.50 2045
4402.13 2102
4402.75 1987
4403.38 2177
4404.00 2054
4404.63 2086
4405.26 2000
4405.88 2010
4406.51 1964
4407.13 2068
4407.76 2027
4408.39 1999
4409.01 2000
4409.64 2002
4410.27 2048
4410.89 2136
4411.52 1920
4412.15 2065
4412.77 2009
4413.40 1968
4414.03 1947
4414.65 1839
4415.28 1920
4415.91 1824
4416.53 1877
4417.16 1789
4417.79 1798
4418.41 1757
4419.04 1926
4419.67 1786
4420.30 1774
4420.92 1803
4421.55 1686
4422.18 1621
4422.80 1741
4423.43 1718
4424.06 1664
4424.69 1747
4425.31 1721
4425.94 1708
4426.57 1709
4427.20 1688
4427.82 1625
4428.45 1682
4429.08 1613
4429.71 1583
4430.34 1552
4430.96 1553
4431.59 1631
4432.22 1503
4432.85 1668
4433.48 1466
4434.10 1424
4434.73 1596
4435.36 1515
4435.99 1542
4436.62 1542
4437.25 1637
4437.87 1586
4438.50 1492
4439.13 1578
4439.76 1573
4440.39 1517
4441.02 1705
4441.64 1686
4442.27 1631
4442.90 1644
4443.53 1640
4444.16 1634
4444.79 1562
4445.42 1607
4446.05 1507
4446.68 1548
4447.30 1563
4447.93 1656
4448.56 1616
4449.19 1584
4449.82 1610
4450.45 1654
4451.08 1636
4451.71 1563
4452.34 1486
4452.97 1538
4453.60 1502
4454.23 1498
4454.86 1516
4455.49 1479
4456.12 1562
4456.75 1563
4457.38 1524
4458.01 1586
4458.64 1589
4459.27 1644
4459.90 1574
4460.53 1588
4461.16 1532
4461.79 1532
4462.42 1496
4463.05 1507
4463.68 1568
4464.31 1562
4464.94 1445
4465.57 1394
4466.20 1453
4466.83 1465
4467.46 1507
4468.09 1428
4468.72 1445
4469.35 1387
4469.98 1515
4470.61 1467
4471.24 1478
4471.87 1499
4472.50 1477
4473.13 1366
4473.77 1511
4474.40 1410
4475.03 1393
4475.66 1323
4476.29 1369
4476.92 1417
4477.55 1459
4478.18 1508
4478.82 1382
4479.45 1434
4480.08 1428
4480.71 1494
4481.34 1495
4481.97 1477
4482.60 1464
4483.24 1348
4483.87 1392
4484.50 1433
4485.13 1511
4485.76 1501
4486.39 1465
4487.03 1487
4487.66 1549
4488.29 1465
4488.92 1494
4489.55 1496
4490.19 1546
4490.82 1413
4491.45 1504
4492.08 1515
4492.71 1424
4493.35 1508
4493.98 1541
4494.61 1587
4495.24 1691
4495.88 1480
4496.51 1466
4497.14 1584
4497.77 1670
4498.41 1632
4499.04 1489
4499.67 1440
4500.31 1546
4500.94 1613
4501.57 1742
4502.20 1801
4502.84 1654
4503.47 1794
4504.10 1866
4504.74 1968
4505.37 1952
4506.00 1973
4506.64 1973
4507.27 2004
4507.90 2109
4508.54 1994
4509.17 1894
4509.80 1884
4510.44 1740
4511.07 1841
4511.70 1784
4512.34 1688
4512.97 1582
4513.60 1611
4514.24 1641
4514.87 1625
4515.51 1577
4516.14 1597
4516.77 1759
4517.41 1635
4518.04 1632
4518.68 1806
4519.31 1820
4519.94 1704
4520.58 1643
4521.21 1623
4521.85 1623
4522.48 1563
4523.12 1582
4523.75 1655
4524.39 1686
4525.02 1682
4525.65 1585
4526.29 1556
4526.92 1575
4527.56 1574
4528.19 1677
4528.83 1798
4529.46 1805
4530.10 2129
4530.73 2262
4531.37 2392
4532.00 2439
4532.64 2653
4533.27 2832
4533.91 3164
4534.54 3358
4535.18 3414
4535.81 3417
4536.45 3487
4537.09 3262
4537.72 2854
4538.36 2693
4538.99 2347
4539.63 2219
4540.26 2023
4540.90 1908
4541.53 1918
4542.17 1701
4542.81 1745
4543.44 1698
4544.08 1699
4544.71 1649
4545.35 1592
4545.99 1641
4546.62 1557
4547.26 1563
4547.89 1543
4548.53 1529
4549.17 1616
4549.80 1520
4550.44 1496
4551.08 1612
4551.71 1527
4552.35 1511
4552.98 1606
4553.62 1640
4554.26 1614
4554.89 1641
4555.53 1650
4556.17 1572
4556.80 1618
4557.44 1615
4558.08 1666
4558.72 1671
4559.35 1682
4559.99 1720
4560.63 1662
4561.26 1632
4561.90 1693
4562.54 1637
4563.17 1606
4563.81 1624
4564.45 1532
4565.09 1561
4565.72 1657
4566.36 1612
4567.00 1642
4567.64 1602
4568.27 1569
4568.91 1570
4569.55 1526
4570.19 1672
4570.82 1665
4571.46 1758
4572.10 1837
4572.74 1839
4573.38 1859
4574.01 1829
4574.65 1634
4575.29 1659
4575.93 1686
4576.57 1640
4577.20 1653
4577.84 1605
4578.48 1676
4579.12 1548
4579.76 1535
4580.40 1460
4581.04 1545
4581.67 1554
4582.31 1513
4582.95 1484
4583.59 1601
4584.23 1574
4584.87 1571
4585.51 1481
4586.14 1437
4586.78 1458
4587.42 1544
4588.06 1501
4588.70 1454
4589.34 1430
4589.98 1454
4590.62 1481
4591.26 1574
4591.90 1620
4592.54 1572
4593.17 1583
4593.81 1579
4594.45 1672
4595.09 1751
4595.73 1713
4596.37 1693
4597.01 1560
4597.65 1587
4598.29 1589
4598.93 1511
4599.57 1347
4600.21 1360
4600.85 1449
4601.49 1530
4602.13 1548
4602.77 1540
4603.41 1529
4604.05 1576
4604.69 1573
4605.33 1560
4605.97 1504
4606.61 1442
4607.25 1506
4607.89 1549
4608.53 1574
4609.17 1679
4609.81 1652
4610.45 1591
4611.09 1532
4611.73 1611
4612.38 1655
4613.02 1613
4613.66 1650
4614.30 1530
4614.94 1542
4615.58 1589
4616.22 1534
4616.86 1507
4617.50 1490
4618.14 1390
4618.78 1490
4619.43 1409
4620.07 1403
4620.71 1489
4621.35 1469
4621.99 1438
4622.63 1491
4623.27 1430
4623.91 1577
4624.56 1329
4625.20 1366
4625.84 1353
4626.48 1260
4627.12 1377
4627.76 1323
4628.41 1341
4629.05 1503
4629.69 1384
4630.33 1313
4630.97 1303
4631.62 1301
4632.26 1426
4632.90 1466
4633.54 1396
4634.18 1392
4634.83 1454
4635.47 1549
4636.11 1572
4636.75 1481
4637.40 1444
4638.04 1424
4638.68 1519
4639.32 1452
4639.97 1476
4640.61 1515
4641.25 1597
4641.89 1574
4642.54 1614
4643.18 1617
4643.82 1587
4644.46 1641
4645.11 1559
4645.75 1555
4646.39 1583
4647.04 1544
4647.68 1437
4648.32 1504
4648.97 1519
4649.61 1528
4650.25 1560
4650.90 1504
4651.54 1386
4652.18 1394
4652.83 1551
4653.47 1540
4654.11 1453
4654.76 1556
4655.40 1674
4656.04 1503
4656.69 1431
4657.33 1552
4657.98 1531
4658.62 1546
4659.26 1422
4659.91 1427
4660.55 1483
4661.20 1400
4661.84 1366
4662.48 1362
4663.13 1373
4663.77 1400
4664.42 1404
4665.06 1419
4665.71 1288
4666.35 1315
4666.99 1332
4667.64 1326
4668.28 1276
4668.93 1408
4669.57 1397
4670.22 1413
4670.86 1343
4671.51 1230
4672.15 1304
4672.80 1224
4673.44 1279
4674.09 1272
4674.73 1274
4675.38 1353
4676.02 1343
4676.67 1249
4677.31 1279
4677.96 1287
4678.60 1258
4679.25 1305
4679.89 1342
4680.54 1407
4681.18 1357
4681.83 1366
4682.47 1278
4683.12 1319
4683.77 1362
4684.41 1350
4685.06 1265
4685.70 1227
4686.35 1272
4686.99 1373
4687.64 1415
4688.29 1386
4688.93 1379
4689.58 1397
4690.22 1463
4690.87 1397
4691.52 1302
4692.16 1283
4692.81 1300
4693.45 1293
4694.10 1294
4694.75 1352
4695.39 1382
4696.04 1434
4696.69 1320
4697.33 1358
4697.98 1210
4698.63 1534
4699.27 1471
4699.92 1520
4700.57 1536
4701.21 1460
4701.86 1446
4702.51 1396
4703.15 1387
4703.80 1403
4704.45 1386
4705.10 1419
4705.74 1511
4706.39 1412
4707.04 1417
4707.68 1427
4708.33 1473
4708.98 1457
4709.63 1439
4710.27 1361
4710.92 1376
4711.57 1330
4712.22 1395
4712.86 1344
4713.51 1410
4714.16 1423
4714.81 1460
4715.45 1539
4716.10 1423
4716.75 1260
4717.40 1356
4718.05 1310
4718.69 1314
4719.34 1359
4719.99 1375
4720.64 1240
4721.29 1414
4721.94 1493
4722.58 1423
4723.23 1464
4723.88 1492
4724.53 1502
4725.18 1500
4725.83 1536
4726.47 1491
4727.12 1475
4727.77 1621
4728.42 1529
4729.07 1464
4729.72 1559
4730.37 1491
4731.02 1593
4731.66 1621
4732.31 1504
4732.96 1409
4733.61 1418
4734.26 1368
4734.91 1292
4735.56 1317
4736.21 1315
4736.86 1311
4737.51 1358
4738.16 1375
4738.81 1422
4739.45 1444
4740.10 1410
4740.75 1401
4741.40 1420
4742.05 1341
4742.70 1493
4743.35 1467
4744.00 1399
4744.65 1290
4745.30 1374
4745.95 1454
4746.60 1421
4747.25 1395
4747.90 1412
4748.55 1396
4749.20 1406
4749.85 1503
4750.50 1472
4751.15 1522
4751.80 1471
4752.45 1540
4753.10 1561
4753.75 1565
4754.40 1556
4755.05 1504
4755.71 1593
4756.36 1620
4757.01 1754
4757.66 1731
4758.31 1646
4758.96 1599
4759.61 1581
4760.26 1493
4760.91 1435
4761.56 1541
4762.21 1462
4762.86 1434
4763.52 1474
4764.17 1488
4764.82 1449
4765.47 1336
4766.12 1437
4766.77 1329
4767.42 1251
4768.07 1324
4768.73 1320
4769.38 1301
4770.03 1422
4770.68 1319
4771.33 1260
4771.98 1439
4772.64 1438
4773.29 1323
4773.94 1272
4774.59 1298
4775.24 1322
4775.89 1329
4776.55 1325
4777.20 1402
4777.85 1461
4778.50 1252
4779.15 1264
4779.81 1330
4780.46 1261
4781.11 1248
4781.76 1217
4782.42 1357
4783.07 1324
4783.72 1394
4784.37 1465
4785.03 1396
4785.68 1468
4786.33 1222
4786.98 1343
4787.64 1331
4788.29 1322
4788.94 1239
4789.60 1333
4790.25 1348
4790.90 1280
4791.55 1389
4792.21 1511
4792.86 1474
4793.51 1330
4794.17 1282
4794.82 1215
4795.47 1316
4796.13 1405
4796.78 1432
4797.43 1361
4798.09 1371
4798.74 1373
4799.39 1414
4800.05 1395
4800.70 1320
4801.36 1236
4802.01 1281
4802.66 1265
4803.32 1325
4803.97 1404
4804.62 1334
4805.28 1358
4805.93 1362
4806.59 1356
4807.24 1329
4807.89 1281
4808.55 1265
4809.20 1298
4809.86 1256
4810.51 1286
4811.17 1227
4811.82 1274
4812.47 1312
4813.13 1335
4813.78 1337
4814.44 1317
4815.09 1479
4815.75 1364
4816.40 1377
4817.06 1433
4817.71 1539
4818.37 1573
4819.02 1556
4819.68 1480
4820.33 1467
4820.99 1447
4821.64 1525
4822.30 1615
4822.95 1688
4823.61 1627
4824.26 1685
4824.92 1611
4825.57 1622
4826.23 1433
4826.88 1550
4827.54 1636
4828.19 1457
4828.85 1483
4829.51 1406
4830.16 1625
4830.82 1634
4831.47 1584
4832.13 1470
4832.78 1411
4833.44 1542
4834.10 1561
4834.75 1473
4835.41 1580
4836.06 1618
4836.72 1529
4837.38 1617
4838.03 1768
4838.69 1815
4839.34 1862
4840.00 1844
4840.66 1892
4841.31 1694
4841.97 1878
4842.63 2000
4843.28 1930
4843.94 1883
4844.60 1792
4845.25 1699
4845.91 1709
4846.57 1667
4847.22 1650
4847.88 1664
4848.54 1648
4849.19 1690
4849.85 1740
4850.51 1811
4851.17 1981
4851.82 2053
4852.48 1977
4853.14 1983
4853.79 1917
4854.45 2028
4855.11 1919
4855.77 1873
4856.42 1894
4857.08 1949
4857.74 1938
4858.40 2027
4859.05 1974
4859.71 1906
4860.37 2039
4861.03 2135
4861.68 1981
4862.34 2108
4863.00 2006
4863.66 2049
4864.32 1944
4864.97 2001
4865.63 1877
4866.29 1897
4866.95 2016
4867.61 1949
4868.26 1975
4868.92 1935
4869.58 1928
4870.24 2004
4870.90 1942
4871.56 1945
4872.21 1942
4872.87 1976
4873.53 1910
4874.19 1873
4874.85 1828
4875.51 1820
4876.17 1761
4876.83 1733
4877.48 1735
4878.14 1789
4878.80 1817
4879.46 1840
4880.12 1735
4880.78 1800
4881.44 1913
4882.10 1926
4882.76 1744
4883.42 1664
4884.08 1778
4884.73 1813
4885.39 1695
4886.05 1561
4886.71 1677
4887.37 1555
4888.03 1573
4888.69 1567
4889.35 1507
4890.01 1606
4890.67 1614
4891.33 1588
4891.99 1461
4892.65 1449
4893.31 1556
4893.97 1583
4894.63 1518
4895.29 1522
4895.95 1509
4896.61 1570
4897.27 1533
4897.93 1497
4898.59 1419
4899.25 1474
4899.91 1483
4900.57 1454
4901.23 1384
4901.89 1434
4902.55 1588
4903.21 1508
4903.88 1453
4904.54 1267
4905.20 1374
4905.86 1511
4906.52 1459
4907.18 1434
4907.84 1518
4908.50 1462
4909.16 1366
4909.82 1356
4910.48 1294
4911.15 1274
4911.81 1401
4912.47 1315
4913.13 1340
4913.79 1311
4914.45 1426
4915.11 1340
4915.77 1420
4916.44 1340
4917.10 1336
4917.76 1364
4918.42 1348
4919.08 1311
4919.74 1372
4920.41 1337
4921.07 1337
4921.73 1293
4922.39 1274
4923.05 1310
4923.72 1261
4924.38 1195
4925.04 1211
4925.70 1246
4926.36 1266
4927.03 1193
4927.69 1258
4928.35 1279
4929.01 1339
4929.67 1328
4930.34 1379
4931.00 1344
4931.66 1313
4932.32 1212
4932.99 1346
4933.65 1307
4934.31 1325
4934.98 1387
4935.64 1340
4936.30 1351
4936.96 1395
4937.63 1357
4938.29 1366
4938.95 1273
4939.62 1207
4940.28 1363
4940.94 1324
4941.61 1323
4942.27 1266
4942.93 1234
4943.60 1335
4944.26 1267
4944.92 1227
4945.59 1364
4946.25 1409
4946.91 1317
4947.58 1308
4948.24 1235
4948.90 1249
4949.57 1411
4950.23 1379
4950.89 1222
4951.56 1170
4952.22 1195
4952.89 1295
4953.55 1353
4954.21 1305
4954.88 1278
4955.54 1286
4956.21 1265
4956.87 1323
4957.53 1232
4958.20 1214
4958.86 1321
4959.53 1207
4960.19 1134
4960.86 1197
4961.52 1258
4962.19 1270
4962.85 1283
4963.52 1277
4964.18 1334
4964.84 1325
4965.51 1364
4966.17 1378
4966.84 1274
4967.50 1313
4968.17 1450
4968.83 1419
4969.50 1418
4970.16 1459
4970.83 1367
4971.49 1285
4972.16 1374
4972.82 1345
4973.49 1263
4974.16 1341
4974.82 1333
4975.49 1338
4976.15 1362
4976.82 1288
4977.48 1347
4978.15 1359
4978.81 1353
4979.48 1331
4980.15 1259
4980.81 1381
4981.48 1428
4982.14 1345
4982.81 1342
4983.48 1354
4984.14 1494
4984.81 1447
4985.47 1310
4986.14 1415
4986.81 1386
4987.47 1488
4988.14 1546
4988.80 1703
4989.47 1744
4990.14 1775
4990.80 2025
4991.47 2103
4992.14 2326
4992.80 2415
4993.47 2278
4994.14 2461
4994.80 2303
4995.47 2097
4996.14 2080
4996.80 1998
4997.47 1740
4998.14 1654
4998.81 1491
4999.47 1452
5000.14 1324
5000.81 1281
5001.47 1351
5002.14 1340
5002.81 1290
5003.48 1307
5004.14 1449
5004.81 1305
5005.48 1255
5006.15 1314
5006.81 1360
5007.48 1402
5008.15 1250
5008.82 1298
5009.48 1331
5010.15 1306
5010.82 1324
5011.49 1334
5012.16 1345
5012.82 1520
5013.49 1378
5014.16 1321
5014.83 1233
5015.50 1246
5016.16 1318
5016.83 1227
5017.50 1270
5018.17 1283
5018.84 1375
5019.50 1447
5020.17 1418
5020.84 1488
5021.51 1536
5022.18 1533
5022.85 1583
5023.52 1704
5024.19 1668
5024.85 1723
5025.52 1801
5026.19 1784
5026.86 1829
5027.53 1826
5028.20 1746
5028.87 1857
5029.54 1816
5030.21 1888
5030.87 1879
5031.54 1632
5032.21 1709
5032.88 1697
5033.55 1529
5034.22 1424
5034.89 1437
5035.56 1572
5036.23 1587
5036.90 1534
5037.57 1471
5038.24 1494
5038.91 1536
5039.58 1583
5040.25 1628
5040.92 1498
5041.59 1467
5042.26 1321
5042.93 1444
5043.60 1426
5044.27 1582
5044.94 1775
5045.61 1781
5046.28 1861
5046.95 1786
5047.62 1950
5048.29 1876
5048.96 1646
5049.63 1697
5050.30 1614
5050.97 1550
5051.64 1451
5052.31 1552
5052.98 1529
5053.65 1397
5054.32 1413
5054.99 1455
5055.66 1407
5056.34 1359
5057.01 1292
5057.68 1325
5058.35 1360
5059.02 1398
5059.69 1323
5060.36 1308
5061.03 1433
5061.70 1366
5062.38 1392
5063.05 1357
5063.72 1345
5064.39 1392
5065.06 1488
5065.73 1502
5066.40 1429
5067.08 1455
5067.75 1465
5068.42 1434
5069.09 1482
5069.76 1423
5070.43 1398
5071.11 1383
5071.78 1398
5072.45 1434
5073.12 1388
5073.79 1321
5074.47 1474
5075.14 1444
5075.81 1348
5076.48 1328
5077.15 1365
5077.83 1335
5078.50 1286
5079.17 1324
5079.84 1487
5080.52 1406
5081.19 1386
5081.86 1241
5082.53 1286
5083.21 1409
5083.88 1440
5084.55 1379
5085.22 1390
5085.90 1383
5086.57 1364
5087.24 1403
5087.92 1425
5088.59 1398
5089.26 1294
5089.93 1404
5090.61 1442
5091.28 1388
5091.95 1497
5092.63 1446
5093.30 1481
5093.97 1483
5094.65 1528
5095.32 1542
5095.99 1583
5096.67 1655
5097.34 1496
5098.02 1463
5098.69 1288
5099.36 1349
5100.04 1463
5100.71 1451
5101.38 1399
5102.06 1419
5102.73 1284
5103.41 1388
5104.08 1291
5104.75 1255
5105.43 1273
5106.10 1274
5106.78 1302
5107.45 1385
5108.12 1498
5108.80 1392
5109.47 1289
5110.15 1364
5110.82 1383
5111.50 1420
5112.17 1371
5112.85 1384
5113.52 1481
5114.20 1485
5114.87 1312
5115.54 1367
5116.22 1362
5116.89 1364
5117.57 1494
5118.24 1435
5118.92 1422
5119.59 1401
5120.27 1436
5120.94 1392
5121.62 1422
5122.30 1488
5122.97 1406
5123.65 1416
5124.32 1362
5125.00 1268
5125.67 1280
5126.35 1251
5127.02 1257
5127.70 1343
5128.37 1314
5129.05 1237
5129.73 1286
5130.40 1274
5131.08 1285
5131.75 1324
5132.43 1280
5133.10 1313
5133.78 1289
5134.46 1278
5135.13 1356
5135.81 1333
5136.49 1353
5137.16 1243
5137.84 1294
5138.51 1397
5139.19 1371
5139.87 1330
5140.54 1452
5141.22 1444
5141.90 1347
5142.57 1409
5143.25 1396
5143.93 1390
5144.60 1423
5145.28 1461
5145.96 1449
5146.63 1458
5147.31 1475
5147.99 1366
5148.66 1372
5149.34 1355
5150.02 1190
5150.69 1232
5151.37 1269
5152.05 1226
5152.73 1151
5153.40 1185
5154.08 1233
5154.76 1239
5155.44 1098
5156.11 1174
5156.79 1213
5157.47 1192
5158.15 1225
5158.82 1143
5159.50 1196
5160.18 1157
5160.86 1164
5161.53 1149
5162.21 1221
5162.89 1212
5163.57 1116
5164.25 1135
5164.92 1242
5165.60 1233
5166.28 1263
5166.96 1213
5167.64 1158
5168.31 1231
5168.99 1255
5169.67 1102
5170.35 1135
5171.03 1191
5171.71 1311
5172.39 1280
5173.06 1219
5173.74 1264
5174.42 1196
5175.10 1255
5175.78 1250
5176.46 1186
5177.14 1216
5177.82 1193
5178.49 1162
5179.17 1147
5179.85 1153
5180.53 1197
5181.21 1218
5181.89 1216
5182.57 1286
5183.25 1341
5183.93 1198
5184.61 1244
5185.29 1111
5185.97 1136
5186.64 1240
5187.32 1270
5188.00 1155
5188.68 1179
5189.36 1201
5190.04 1129
5190.72 1219
5191.40 1174
5192.08 1127
5192.76 1223
5193.44 1118
5194.12 1148
5194.80 1122
5195.48 1211
5196.16 1155
5196.84 1243
5197.52 1171
5198.20 1110
5198.88 1216
5199.56 1190
5200.24 1190
5200.92 1180
5201.60 1145
5202.28 1174
5202.96 1172
5203.65 1145
5204.33 1231
5205.01 1229
5205.69 1199
5206.37 1254
5207.05 1199
5207.73 1223
5208.41 1294
5209.09 1268
5209.77 1206
5210.45 1199
5211.13 1304
5211.82 1240
5212.50 1326
5213.18 1317
5213.86 1267
5214.54 1321
5215.22 1247
5215.90 1242
5216.58 1285
5217.27 1273
5217.95 1276
5218.63 1307
5219.31 1300
5219.99 1373
5220.67 1319
5221.36 1347
5222.04 1305
5222.72 1270
5223.40 1342
5224.08 1299
5224.77 1337
5225.45 1323
5226.13 1304
5226.81 1306
5227.49 1298
5228.18 1277
5228.86 1283
5229.54 1203
5230.22 1164
5230.91 1266
5231.59 1187
5232.27 1250
5232.95 1319
5233.63 1311
5234.32 1264
5235.00 1250
5235.68 1256
5236.37 1200
5237.05 1223
5237.73 1178
5238.41 1203
5239.10 1326
5239.78 1352
5240.46 1316
5241.15 1409
5241.83 1443
5242.51 1419
5243.20 1309
5243.88 1336
5244.56 1417
5245.24 1343
5245.93 1309
5246.61 1309
5247.29 1328
5247.98 1479
5248.66 1370
5249.35 1417
5250.03 1310
5250.71 1445
5251.40 1601
5252.08 1468
5252.76 1432
5253.45 1532
5254.13 1544
5254.82 1608
5255.50 1602
5256.18 1497
5256.87 1456
5257.55 1382
5258.24 1385
5258.92 1314
5259.60 1261
5260.29 1236
5260.97 1294
5261.66 1219
5262.34 1278
5263.03 1387
5263.71 1350
5264.40 1325
5265.08 1360
5265.76 1351
5266.45 1339
5267.13 1313
5267.82 1334
5268.50 1330
5269.19 1317
5269.87 1419
5270.56 1289
5271.24 1314
5271.93 1415
5272.61 1332
5273.30 1249
5273.98 1226
5274.67 1263
5275.35 1284
5276.04 1322
5276.72 1295
5277.41 1282
5278.10 1317
5278.78 1286
5279.47 1313
5280.15 1278
5280.84 1290
5281.52 1293
5282.21 1335
5282.89 1445
5283.58 1446
5284.27 1406
5284.95 1518
5285.64 1672
5286.32 1518
5287.01 1541
5287.70 1599
5288.38 1560
5289.07 1521
5289.75 1481
5290.44 1465
5291.13 1385
5291.81 1437
5292.50 1525
5293.19 1383
5293.87 1469
5294.56 1431
5295.25 1404
5295.93 1413
5296.62 1431
5297.31 1507
5297.99 1447
5298.68 1562
5299.37 1536
5300.05 1702
5300.74 1714
5301.43 1831
5302.11 1939
5302.80 2010
5303.49 2047
5304.18 2087
5304.86 2136
5305.55 2232
5306.24 2332
5306.92 2193
5307.61 2005
5308.30 1872
5308.99 1840
5309.67 1743
5310.36 1636
5311.05 1676
5311.74 1493
5312.42 1400
5313.11 1382
5313.80 1477
5314.49 1500
5315.18 1494
5315.86 1384
5316.55 1460
5317.24 1400
5317.93 1441
5318.62 1455
5319.30 1395
5319.99 1347
5320.68 1370
5321.37 1414
5322.06 1384
5322.74 1531
5323.43 1384
5324.12 1298
5324.81 1335
5325.50 1368
5326.19 1367
5326.88 1396
5327.56 1419
5328.25 1338
5328.94 1358
5329.63 1407
5330.32 1405
5331.01 1565
5331.70 1527
5332.39 1442
5333.07 1463
5333.76 1537
5334.45 1489
5335.14 1453
5335.83 1544
5336.52 1583
5337.21 1563
5337.90 1560
5338.59 1621
5339.28 1596
5339.97 1561
5340.66 1561
5341.35 1523
5342.04 1592
5342.73 1581
5343.42 1719
5344.10 1642
5344.79 1625
5345.48 1544
5346.17 1568
5346.86 1638
5347.55 1688
5348.24 1727
5348.93 1714
5349.62 1733
5350.31 1781
5351.00 1978
5351.69 2225
5352.39 2374
5353.08 2388
5353.77 2531
5354.46 2631
5355.15 2614
5355.84 2541
5356.53 2459
5357.22 2505
5357.91 2298
5358.60 2060
5359.29 1970
5359.98 1930
5360.67 1755
5361.36 1582
5362.05 1446
5362.74 1390
5363.44 1410
5364.13 1441
5364.82 1502
5365.51 1397
5366.20 1456
5366.89 1380
5367.58 1442
5368.27 1440
5368.96 1364
5369.66 1300
5370.35 1316
5371.04 1404
5371.73 1259
5372.42 1275
5373.11 1257
5373.81 1257
5374.50 1359
5375.19 1336
5375.88 1361
5376.57 1344
5377.26 1332
5377.96 1337
5378.65 1410
5379.34 1378
5380.03 1387
5380.72 1401
5381.42 1370
5382.11 1542
5382.80 1426
5383.49 1444
5384.18 1322
5384.88 1392
5385.57 1441
5386.26 1399
5386.95 1343
5387.65 1290
5388.34 1392
5389.03 1352
5389.72 1368
5390.42 1525
5391.11 1472
5391.80 1475
5392.50 1383
5393.19 1566
5393.88 1451
5394.57 1423
5395.27 1408
5395.96 1284
5396.65 1389
5397.35 1478
5398.04 1409
5398.73 1445
5399.43 1347
5400.12 1299
5400.81 1245
5401.51 1315
5402.20 1200
5402.89 1315
5403.59 1331
5404.28 1306
5404.97 1223
5405.67 1346
5406.36 1308
5407.06 1356
5407.75 1397
5408.44 1401
5409.14 1333
5409.83 1279
5410.53 1276
5411.22 1348
5411.91 1398
5412.61 1406
5413.30 1206
5414.00 1307
5414.69 1299
5415.38 1314
5416.08 1358
5416.77 1309
5417.47 1367
5418.16 1301
5418.86 1262
5419.55 1334
5420.25 1417
5420.94 1334
5421.64 1272
5422.33 1312
5423.03 1279
5423.72 1317
5424.41 1302
5425.11 1264
5425.80 1314
5426.50 1349
5427.19 1332
5427.89 1460
5428.59 1435
5429.28 1315
5429.98 1250
5430.67 1271
5431.37 1256
5432.06 1347
5432.76 1306
5433.45 1274
5434.15 1346
5434.84 1290
5435.54 1376
5436.23 1378
5436.93 1354
5437.63 1302
5438.32 1376
5439.02 1339
5439.71 1355
5440.41 1402
5441.11 1333
5441.80 1383
5442.50 1387
5443.19 1413
5443.89 1300
5444.59 1403
5445.28 1473
5445.98 1343
5446.68 1300
5447.37 1359
5448.07 1319
5448.76 1382
5449.46 1424
5450.16 1512
5450.85 1559
5451.55 1619
5452.25 1672
5452.94 1644
5453.64 1639
5454.34 1628
5455.03 1600
5455.73 1614
5456.43 1493
5457.13 1398
5457.82 1394
5458.52 1459
5459.22 1593
5459.91 1611
5460.61 1477
5461.31 1451
5462.01 1572
5462.70 1612
5463.40 1617
5464.10 1495
5464.80 1618
5465.49 1715
5466.19 1806
5466.89 1933
5467.59 1961
5468.28 1899
5468.98 1869
5469.68 1770
5470.38 1790
5471.07 1759
5471.77 1773
5472.47 1650
5473.17 1732
5473.87 1859
5474.56 1727
5475.26 1634
5475.96 1727
5476.66 1738
5477.36 1748
5478.06 1615
5478.75 1780
5479.45 1671
5480.15 1675
5480.85 1719
5481.55 1856
5482.25 1945
5482.95 1917
5483.64 1864
5484.34 1922
5485.04 2053
5485.74 1980
5486.44 1942
5487.14 1940
5487.84 1932
5488.54 1816
5489.23 1712
5489.93 1815
5490.63 1768
5491.33 1870
5492.03 1800
5492.73 1734
5493.43 1830
5494.13 1779
5494.83 1887
5495.53 1833
5496.23 1917
5496.93 1991
5497.63 2092
5498.33 2025
5499.03 2010
5499.73 1984
5500.43 2116
5501.13 2310
5501.83 2184
5502.53 2402
5503.23 2508
5503.93 2650
5504.63 2720
5505.33 2762
5506.03 2734
5506.73 2716
5507.43 2591
5508.13 2657
5508.83 2607
5509.53 2412
5510.23 2427
5510.93 2398
5511.63 2331
5512.33 2402
5513.03 2610
5513.73 2625
5514.43 2512
5515.13 2591
5515.83 2587
5516.53 2752
5517.23 2893
5517.93 2829
5518.64 2798
5519.34 2724
5520.04 2586
5520.74 2496
5521.44 2328
5522.14 2225
5522.84 2060
5523.54 1966
5524.24 2035
5524.95 1933
5525.65 1912
5526.35 1771
5527.05 1768
5527.75 1764
5528.45 1784
5529.15 1750
5529.86 1790
5530.56 1661
5531.26 1631
5531.96 1567
5532.66 1576
5533.36 1537
5534.07 1512
5534.77 1566
5535.47 1437
5536.17 1510
5536.87 1542
5537.58 1569
5538.28 1477
5538.98 1562
5539.68 1635
5540.39 1618
5541.09 1633
5541.79 1468
5542.49 1632
5543.20 1612
5543.90 1524
5544.60 1514
5545.30 1513
5546.01 1456
5546.71 1423
5547.41 1476
5548.11 1488
5548.82 1542
5549.52 1488
5550.22 1542
5550.93 1483
5551.63 1507
5552.33 1620
5553.03 1578
5553.74 1615
5554.44 1482
5555.14 1543
5555.85 1532
5556.55 1542
5557.25 1508
5557.96 1458
5558.66 1496
5559.36 1504
5560.07 1472
5560.77 1452
5561.48 1538
5562.18 1565
5562.88 1488
5563.59 1447
5564.29 1447
5564.99 1456
5565.70 1462
5566.40 1485
5567.11 1487
5567.81 1419
5568.51 1451
5569.22 1439
5569.92 1492
5570.63 1398
5571.33 1362
5572.04 1329
5572.74 1452
5573.44 1383
5574.15 1394
5574.85 1375
5575.56 1431
5576.26 1466
5576.97 1432
5577.67 1397
5578.38 1344
5579.08 1331
5579.79 1410
5580.49 1364
5581.20 1385
5581.90 1400
5582.61 1432
5583.31 1374
5584.02 1422
5584.72 1423
5585.43 1326
5586.13 1401
5586.84 1299
5587.54 1268
5588.25 1259
5588.95 1264
5589.66 1267
5590.36 1221
5591.07 1178
5591.77 1274
5592.48 1361
5593.19 1364
5593.89 1236
5594.60 1381
5595.30 1282
5596.01 1212
5596.71 1298
5597.42 1300
5598.13 1268
5598.83 1197
5599.54 1192
5600.24 1172
5600.95 1282
5601.66 1268
5602.36 1244
5603.07 1201
5603.78 1238
5604.48 1100
5605.19 1209
5605.89 1233
5606.60 1189
5607.31 1269
5608.01 1293
5608.72 1148
5609.43 1178
5610.13 1222
5610.84 1178
5611.55 1241
5612.25 1148
5612.96 1308
5613.67 1259
5614.38 1194
5615.08 1217
5615.79 1225
5616.50 1220
5617.20 1235
5617.91 1290
5618.62 1259
5619.33 1307
5620.03 1223
5620.74 1128
5621.45 1188
5622.15 1163
5622.86 1208
5623.57 1091
5624.28 1220
5624.99 1189
5625.69 1142
5626.40 1134
5627.11 1194
5627.82 1174
5628.52 1182
5629.23 1228
5629.94 1259
5630.65 1162
5631.36 1210
5632.06 1196
5632.77 1198
5633.48 1276
5634.19 1278
5634.90 1337
5635.61 1403
5636.31 1314
5637.02 1230
5637.73 1352
5638.44 1351
5639.15 1372
5639.86 1372
5640.56 1300
5641.27 1416
5641.98 1400
5642.69 1422
5643.40 1455
5644.11 1467
5644.82 1300
5645.53 1330
5646.24 1356
5646.94 1272
5647.65 1274
5648.36 1291
5649.07 1243
5649.78 1270
5650.49 1298
5651.20 1284
5651.91 1218
5652.62 1242
5653.33 1289
5654.04 1318
5654.75 1318
5655.46 1233
5656.17 1231
5656.88 1282
5657.59 1280
5658.30 1202
5659.01 1231
5659.71 1249
5660.42 1322
5661.13 1304
5661.84 1289
5662.55 1331
5663.26 1358
5663.97 1339
5664.69 1323
5665.40 1318
5666.11 1356
5666.82 1373
5667.53 1347
5668.24 1241
5668.95 1142
5669.66 1169
5670.37 1190
5671.08 1275
5671.79 1227
5672.50 1302
5673.21 1258
5673.92 1276
5674.63 1267
5675.34 1152
5676.05 1220
5676.76 1247
5677.48 1266
5678.19 1278
5678.90 1171
5679.61 1251
5680.32 1243
5681.03 1272
5681.74 1291
5682.45 1255
5683.16 1297
5683.88 1236
5684.59 1283
5685.30 1202
5686.01 1260
5686.72 1337
5687.43 1231
5688.15 1175
5688.86 1231
5689.57 1315
5690.28 1225
5690.99 1357
5691.70 1253
5692.42 1241
5693.13 1214
5693.84 1318
5694.55 1362
5695.26 1309
5695.98 1289
5696.69 1271
5697.40 1327
5698.11 1200
5698.82 1196
5699.54 1286
5700.25 1324
5700.96 1239
5701.67 1183
5702.39 1228
5703.10 1355
5703.81 1217
5704.52 1141
5705.24 1136
5705.95 1185
5706.66 1213
5707.38 1248
5708.09 1224
5708.80 1219
5709.51 1185
5710.23 1184
5710.94 1162
5711.65 1135
5712.37 1298
5713.08 1322
5713.79 1230
5714.51 1210
5715.22 1207
5715.93 1289
5716.65 1276
5717.36 1204
5718.07 1263
5718.79 1262
5719.50 1218
5720.21 1321
5720.93 1304
5721.64 1404
5722.36 1301
5723.07 1229
5723.78 1256
5724.50 1292
5725.21 1334
5725.92 1385
5726.64 1378
5727.35 1372
5728.07 1403
5728.78 1450
5729.50 1506
5730.21 1458
5730.92 1401
5731.64 1460
5732.35 1596
5733.07 1503
5733.78 1429
5734.50 1418
5735.21 1517
5735.93 1492
5736.64 1405
5737.35 1416
5738.07 1495
5738.78 1489
5739.50 1490
5740.21 1381
5740.93 1369
5741.64 1398
5742.36 1334
5743.07 1403
5743.79 1363
5744.50 1443
5745.22 1396
5745.93 1560
5746.65 1443
5747.37 1517
5748.08 1552
5748.80 1616
5749.51 1610
5750.23 1605
5750.94 1597
5751.66 1579
5752.37 1581
5753.09 1669
5753.81 1707
5754.52 1657
5755.24 1652
5755.95 1666
5756.67 1706
5757.38 1671
5758.10 1707
5758.82 1683
5759.53 1677
5760.25 1810
5760.96 1819
5761.68 2017
5762.40 1973
5763.11 2046
5763.83 2160
5764.55 2293
5765.26 2478
5765.98 2694
5766.70 2796
5767.41 3077
5768.13 2931
5768.85 3099
5769.56 3139
5770.28 3086
5771.00 2974
5771.71 2828
5772.43 2586
5773.15 2540
5773.86 2209
5774.58 2101
5775.30 2060
5776.01 1836
5776.73 1819
5777.45 1857
5778.17 1736
5778.88 1682
5779.60 1770
5780.32 1895
5781.04 1949
5781.75 2047
5782.47 1878
5783.19 2059
5783.91 1961
5784.62 2017
5785.34 2008
5786.06 1928
5786.78 1925
5787.49 1883
5788.21 1920
5788.93 1939
5789.65 1921
5790.37 1760
5791.08 2000
5791.80 2089
5792.52 2065
5793.24 2080
5793.96 2024
5794.68 2103
5795.39 2152
5796.11 2204
5796.83 2293
5797.55 2355
5798.27 2426
5798.99 2589
5799.70 2501
5800.42 2678
5801.14 2881
5801.86 3198
5802.58 3544
5803.30 4194
5804.02 4768
5804.74 5336
5805.45 6112
5806.17 6785
5806.89 6750
5807.61 6465
5808.33 6184
5809.05 5285
5809.77 4700
5810.49 4118
5811.21 3494
5811.93 3213
5812.65 3083
5813.37 2983
5814.09 2905
5814.81 2693
5815.52 2716
5816.24 2816
5816.96 2847
5817.68 2936
5818.40 2998
5819.12 3172
5819.84 3091
5820.56 3067
5821.28 3148
5822.00 3171
5822.72 3002
5823.44 2940
5824.16 2785
5824.88 2810
5825.60 2853
5826.32 2653
5827.04 2618
5827.76 2485
5828.48 2320
5829.21 2424
5829.93 2371
5830.65 2168
5831.37 2087
5832.09 2140
5832.81 2113
5833.53 2061
5834.25 2079
5834.97 2016
5835.69 2000
5836.41 2046
5837.13 2046
5837.85 1997
5838.57 1999
5839.30 1826
5840.02 1963
5840.74 1851
5841.46 1947
5842.18 1860
5842.90 1904
5843.62 1874
5844.34 1867
5845.07 1917
5845.79 1887
5846.51 1767
5847.23 1697
5847.95 1819
5848.67 1799
5849.39 1789
5850.12 1702
5850.84 1661
5851.56 1656
5852.28 1612
5853.00 1720
5853.73 1660
5854.45 1637
5855.17 1728
5855.89 1679
5856.61 1756
5857.34 1642
5858.06 1782
5858.78 1751
5859.50 1497
5860.23 1591
5860.95 1697
5861.67 1585
5862.39 1560
5863.11 1601
5863.84 1684
5864.56 1725
5865.28 1684
5866.01 1651
5866.73 1539
5867.45 1562
5868.17 1696
5868.90 1511
5869.62 1575
5870.34 1624
5871.07 1541
5871.79 1511
5872.51 1560
5873.23 1492
5873.96 1478
5874.68 1467
5875.40 1357
5876.13 1443
5876.85 1526
5877.57 1431
5878.30 1501
5879.02 1527
5879.74 1543
5880.47 1589
5881.19 1546
5881.92 1502
5882.64 1419
5883.36 1530
5884.09 1487
5884.81 1469
5885.53 1472
5886.26 1515
5886.98 1467
5887.71 1382
5888.43 1418
5889.15 1472
5889.88 1555
5890.60 1585
5891.33 1537
5892.05 1550
5892.78 1456
5893.50 1415
5894.23 1451
5894.95 1274
5895.67 1418
5896.40 1513
5897.12 1403
5897.85 1356
5898.57 1447
5899.30 1432
5900.02 1308
5900.75 1384
5901.47 1429
5902.20 1343
5902.92 1381
5903.65 1415
5904.37 1491
5905.10 1380
5905.82 1347
5906.55 1375
5907.27 1440
5908.00 1430
5908.72 1402
5909.45 1466
5910.17 1439
5910.90 1387
5911.62 1371
5912.35 1429
5913.08 1497
5913.80 1477
5914.53 1445
5915.25 1409
5915.98 1467
5916.70 1395
5917.43 1331
5918.16 1503
5918.88 1529
5919.61 1601
5920.33 1555
5921.06 1510
5921.79 1581
5922.51 1455
5923.24 1471
5923.97 1527
5924.69 1520
5925.42 1560
5926.14 1509
5926.87 1617
5927.60 1603
5928.32 1592
5929.05 1498
5929.78 1487
5930.50 1546
5931.23 1586
5931.96 1597
5932.68 1541
5933.41 1560
5934.14 1634
5934.86 1579
5935.59 1591
5936.32 1727
5937.05 1737
5937.77 1785
5938.50 1821
5939.23 1855
5939.95 2100
5940.68 2024
5941.41 1974
5942.14 2100
5942.86 1970
5943.59 2003
5944.32 2031
5945.05 1999
5945.77 1926
5946.50 1863
5947.23 1732
5947.96 1758
5948.68 1778
5949.41 1777
5950.14 1795
5950.87 1853
5951.60 1894
5952.32 1974
5953.05 1985
5953.78 2027
5954.51 2070
5955.24 2117
5955.96 2145
5956.69 2127
5957.42 2057
5958.15 2122
5958.88 2176
5959.61 2033
5960.33 2071
5961.06 2088
5961.79 2055
5962.52 2123
5963.25 2161
5963.98 2206
5964.71 2254
5965.44 2262
5966.16 2326
5966.89 2265
5967.62 2373
5968.35 2327
5969.08 2441
5969.81 2624
5970.54 2756
5971.27 2697
5972.00 2725
5972.73 2742
5973.46 2734
5974.18 2565
5974.91 2666
5975.64 2610
5976.37 2574
5977.10 2518
5977.83 2573
5978.56 2614
5979.29 2559
5980.02 2477
5980.75 2439
5981.48 2513
5982.21 2522
5982.94 2468
5983.67 2446
5984.40 2614
5985.13 2657
5985.86 2712
5986.59 2770
5987.32 2834
5988.05 2932
5988.78 2709
5989.51 2611
5990.24 2623
5990.97 2733
5991.70 2690
5992.43 2703
5993.16 2769
5993.89 2784
5994.62 2856
5995.35 2779
5996.09 2922
5996.82 2867
5997.55 2902
5998.28 2861
5999.01 2883
5999.74 2972
6000.47 3029
6001.20 2912
6001.93 2858
6002.66 2939
6003.39 2880
6004.13 2959
6004.86 2864
6005.59 2950
6006.32 2817
6007.05 2842
6007.78 2931
6008.51 2862
6009.25 2849
6009.98 2970
6010.71 2963
6011.44 3291
6012.17 3488
6012.90 3787
6013.64 4184
6014.37 4716
6015.10 5059
6015.83 5664
6016.56 6194
6017.29 6611
6018.03 6634
6018.76 6889
6019.49 6587
6020.22 6288
6020.96 5705
6021.69 4920
6022.42 4602
6023.15 4054
6023.88 3540
6024.62 3143
6025.35 2889
6026.08 2640
6026.81 2447
6027.55 2502
6028.28 2443
6029.01 2273
6029.75 2307
6030.48 2333
6031.21 2201
6031.94 2128
6032.68 2122
6033.41 2129
6034.14 2086
6034.88 2075
6035.61 2143
6036.34 2023
6037.07 1976
6037.81 2082
6038.54 2111
6039.27 2104
6040.01 2128
6040.74 2081
6041.47 1995
6042.21 2133
6042.94 2194
6043.68 2161
6044.41 2354
6045.14 2343
6045.88 2235
6046.61 2348
6047.34 2344
6048.08 2318
6048.81 2367
6049.55 2364
6050.28 2323
6051.01 2466
6051.75 2435
6052.48 2530
6053.22 2573
6053.95 2762
6054.68 2836
6055.42 2967
6056.15 3206
6056.89 3236
6057.62 2994
6058.36 2995
6059.09 2894
6059.83 2795
6060.56 2675
6061.29 2592
6062.03 2607
6062.76 2421
6063.50 2284
6064.23 2190
6064.97 2256
6065.70 2366
6066.44 2310
6067.17 2210
6067.91 2303
6068.64 2215
6069.38 2274
6070.11 2247
6070.85 2159
6071.58 2204
6072.32 2234
6073.06 2264
6073.79 2274
6074.53 2209
6075.26 2016
6076.00 2038
6076.73 2194
6077.47 1996
6078.20 2016
6078.94 2065
6079.68 1927
6080.41 1878
6081.15 1760
6081.88 1809
6082.62 2006
6083.35 1966
6084.09 1874
6084.83 1894
6085.56 1926
6086.30 1809
6087.04 1802
6087.77 1863
6088.51 1847
6089.24 1793
6089.98 1725
6090.72 1728
6091.45 1798
6092.19 1843
6092.93 1758
6093.66 1801
6094.40 1748
6095.14 1752
6095.87 1762
6096.61 1746
6097.35 1687
6098.08 1738
6098.82 1664
6099.56 1646
6100.29 1718
6101.03 1658
6101.77 1653
6102.51 1678
6103.24 1710
6103.98 1713
6104.72 1789
6105.46 1738
6106.19 1724
6106.93 1607
6107.67 1678
6108.41 1660
6109.14 1683
6109.88 1763
6110.62 1722
6111.36 1673
6112.09 1644
6112.83 1573
6113.57 1670
6114.31 1589
6115.04 1668
6115.78 1730
6116.52 1795
6117.26 1673
6118.00 1643
6118.73 1618
6119.47 1633
6120.21 1685
6120.95 1641
6121.69 1681
6122.43 1698
6123.16 1620
6123.90 1689
6124.64 1722
6125.38 1850
6126.12 1909
6126.86 1828
6127.60 1743
6128.33 1826
6129.07 1785
6129.81 1777
6130.55 1834
6131.29 1810
6132.03 1703
6132.77 1760
6133.51 1705
6134.25 1708
6134.98 1695
6135.72 1760
6136.46 1791
6137.20 1741
6137.94 1750
6138.68 1888
6139.42 1834
6140.16 1652
6140.90 1780
6141.64 1848
6142.38 1834
6143.12 1849
6143.86 1798
6144.60 1887
6145.34 1784
6146.08 1782
6146.82 1807
6147.56 1775
6148.30 1778
6149.04 1790
6149.78 1810
6150.52 1839
6151.26 1882
6152.00 1813
6152.74 1854
6153.48 1737
6154.22 1897
6154.96 1866
6155.70 1917
6156.44 2022
6157.18 2028
6157.92 2053
6158.66 1943
6159.40 1914
6160.14 1957
6160.88 1903
6161.62 1918
6162.36 1997
6163.10 1981
6163.85 1975
6164.59 2057
6165.33 2228
6166.07 2298
6166.81 2203
6167.55 2350
6168.29 2367
6169.03 2506
6169.77 2496
6170.51 2540
6171.26 2697
6172.00 2637
6172.74 2737
6173.48 2751
6174.22 2683
6174.96 2659
6175.70 2680
6176.45 2660
6177.19 2721
6177.93 2555
6178.67 2432
6179.41 2368
6180.16 2540
6180.90 2415
6181.64 2454
6182.38 2434
6183.12 2491
6183.87 2471
6184.61 2504
6185.35 2426
6186.09 2575
6186.83 2569
6187.58 2575
6188.32 2542
6189.06 2588
6189.80 2679
6190.55 2675
6191.29 2630
6192.03 2554
6192.77 2564
6193.52 2658
6194.26 2769
6195.00 2917
6195.74 3013
6196.49 3047
6197.23 3015
6197.97 2922
6198.72 3037
6199.46 3022
6200.20 3115
6200.94 3130
6201.69 3193
6202.43 3100
6203.17 3020
6203.92 3090
6204.66 2969
6205.40 3160
6206.15 3271
6206.89 3571
6207.63 3994
6208.38 4306
6209.12 4981
6209.87 5987
6210.61 7168
6211.35 8505
6212.10 9542
6212.84 10213
6213.58 11040
6214.33 10905
6215.07 10591
6215.82 9956
6216.56 8827
6217.30 7777
6218.05 6647
6218.79 5794
6219.54 4855
6220.28 3903
6221.02 3453
6221.77 3102
6222.51 2861
6223.26 2762
6224.00 2601
6224.75 2467
6225.49 2486
6226.24 2476
6226.98 2492
6227.73 2239
6228.47 2245
6229.21 2329
6229.96 2361
6230.70 2180
6231.45 2082
6232.19 1962
6232.94 1978
6233.68 1964
6234.43 1929
6235.17 1917
6235.92 1902
6236.67 1815
6237.41 1940
6238.16 1913
6238.90 1924
6239.65 1945
6240.39 1958
6241.14 1966
6241.88 1993
6242.63 1996
6243.37 1936
6244.12 2069
6244.87 1984
6245.61 2082
6246.36 2176
6247.10 2184
6247.85 2122
6248.59 2148
6249.34 2403
6250.09 2357
6250.83 2410
6251.58 2573
6252.33 2710
6253.07 2554
6253.82 2575
6254.56 2599
6255.31 2483
6256.06 2440
6256.80 2447
6257.55 2396
6258.30 2353
6259.04 2319
6259.79 2216
6260.54 2112
6261.28 2206
6262.03 2090
6262.78 2091
6263.52 2146
6264.27 2123
6265.02 2136
6265.76 2218
6266.51 2102
6267.26 2093
6268.01 2084
6268.75 2033
6269.50 2119
6270.25 1988
6270.99 2112
6271.74 2254
6272.49 2185
6273.24 2033
6273.98 2071
6274.73 2222
6275.48 2213
6276.23 2196
6276.97 2096
6277.72 2132
6278.47 2290
6279.22 2288
6279.96 2273
6280.71 2357
6281.46 2329
6282.21 2417
6282.96 2297
6283.70 2207
6284.45 2214
6285.20 2133
6285.95 1983
6286.70 1953
6287.45 1969
6288.19 2001
6288.94 1885
6289.69 1920
6290.44 1923
6291.19 1942
6291.94 1894
6292.68 1883
6293.43 1935
6294.18 1921
6294.93 1973
6295.68 1887
6296.43 1865
6297.18 1842
6297.93 1764
6298.67 1735
6299.42 1766
6300.17 1809
6300.92 1629
6301.67 1547
6302.42 1701
6303.17 1625
6303.92 1679
6304.67 1625
6305.42 1620
6306.17 1695
6306.92 1841
6307.67 1698
6308.41 1623
6309.16 1611
6309.91 1653
6310.66 1703
6311.41 1591
6312.16 1591
6312.91 1620
6313.66 1681
6314.41 1552
6315.16 1557
6315.91 1623
6316.66 1727
6317.41 1607
6318.16 1565
6318.91 1514
6319.66 1609
6320.41 1613
6321.16 1681
6321.91 1564
6322.66 1570
6323.41 1570
6324.16 1552
6324.92 1647
6325.67 1650
6326.42 1525
6327.17 1446
6327.92 1603
6328.67 1493
6329.42 1496
6330.17 1550
6330.92 1568
6331.67 1492
6332.42 1498
6333.17 1505
6333.92 1580
6334.68 1478
6335.43 1426
6336.18 1366
6336.93 1514
6337.68 1497
6338.43 1555
6339.18 1496
6339.93 1463
6340.69 1446
6341.44 1416
6342.19 1356
6342.94 1452
6343.69 1501
6344.44 1475
6345.20 1341
6345.95 1408
6346.70 1437
6347.45 1504
6348.20 1509
6348.95 1506
6349.71 1440
6350.46 1443
6351.21 1463
6351.96 1511
6352.71 1563
6353.47 1553
6354.22 1587
6354.97 1781
6355.72 1669
6356.48 1650
6357.23 1657
6357.98 1674
6358.73 1551
6359.49 1681
6360.24 1672
6360.99 1610
6361.74 1599
6362.50 1576
6363.25 1567
6364.00 1464
6364.76 1437
6365.51 1444
6366.26 1361
6367.01 1389
6367.77 1394
6368.52 1544
6369.27 1495
6370.03 1467
6370.78 1454
6371.53 1439
6372.29 1408
6373.04 1403
6373.79 1411
6374.55 1335
6375.30 1426
6376.05 1412
6376.81 1449
6377.56 1433
6378.31 1415
6379.07 1453
6379.82 1344
6380.58 1397
6381.33 1385
6382.08 1433
6382.84 1423
6383.59 1544
6384.35 1456
6385.10 1464
6385.85 1526
6386.61 1493
6387.36 1425
6388.12 1387
6388.87 1320
6389.62 1406
6390.38 1319
6391.13 1309
6391.89 1390
6392.64 1397
6393.40 1375
6394.15 1246
6394.91 1332
6395.66 1435
6396.42 1349
6397.17 1391
6397.93 1301
6398.68 1325
6399.44 1325
6400.19 1306
6400.95 1313
6401.70 1337
6402.46 1328
6403.21 1446
6403.97 1439
6404.72 1318
6405.48 1307
6406.23 1328
6406.99 1359
6407.74 1358
6408.50 1338
6409.25 1300
6410.01 1311
6410.76 1299
6411.52 1444
6412.28 1367
6413.03 1332
6413.79 1258
6414.54 1265
6415.30 1245
6416.05 1267
6416.81 1327
6417.57 1383
6418.32 1441
6419.08 1383
6419.83 1427
6420.59 1439
6421.35 1399
6422.10 1390
6422.86 1334
6423.62 1362
6424.37 1399
6425.13 1332
6425.89 1390
6426.64 1296
6427.40 1330
6428.15 1334
6428.91 1415
6429.67 1344
6430.42 1366
6431.18 1383
6431.94 1382
6432.70 1454
6433.45 1364
6434.21 1377
6434.97 1377
6435.72 1381
6436.48 1425
6437.24 1461
6437.99 1401
6438.75 1380
6439.51 1421
6440.27 1400
6441.02 1490
6441.78 1498
6442.54 1483
6443.30 1461
6444.05 1515
6444.81 1436
6445.57 1460
6446.33 1449
6447.08 1394
6447.84 1401
6448.60 1446
6449.36 1465
6450.12 1494
6450.87 1466
6451.63 1464
6452.39 1467
6453.15 1380
6453.91 1442
6454.66 1480
6455.42 1460
6456.18 1482
6456.94 1456
6457.70 1503
6458.46 1633
6459.21 1561
6459.97 1502
6460.73 1651
6461.49 1586
6462.25 1623
6463.01 1648
6463.77 1623
6464.52 1568
6465.28 1633
6466.04 1624
6466.80 1613
6467.56 1635
6468.32 1712
6469.08 1691
6469.84 1654
6470.60 1616
6471.36 1668
6472.11 1627
6472.87 1643
6473.63 1564
6474.39 1598
6475.15 1745
6475.91 1775
6476.67 1680
6477.43 1716
6478.19 1661
6478.95 1805
6479.71 1867
6480.47 1787
6481.23 1846
6481.99 1892
6482.75 1906
6483.51 1841
6484.27 1768
6485.03 1831
6485.79 1866
6486.55 1914
6487.31 1898
6488.07 1947
6488.83 2011
6489.59 1975
6490.35 2129
6491.11 2152
6491.87 2141
6492.63 2212
6493.39 2113
6494.15 2173
6494.91 2278
6495.67 2230
6496.43 2160
6497.19 2265
6497.95 2309
6498.71 2347
6499.48 2482
6500.24 2382
6501.00 2428
6501.76 2530
6502.52 2390
6503.28 2461
6504.04 2525
6504.80 2503
6505.56 2405
6506.32 2393
6507.09 2405
6507.85 2495
6508.61 2419
6509.37 2511
6510.13 2624
6510.89 2722
6511.65 2543
6512.42 2568
6513.18 2777
6513.94 2928
6514.70 2917
6515.46 2965
6516.22 2985
6516.99 3121
6517.75 3086
6518.51 2908
6519.27 2913
6520.03 2896
6520.80 3007
6521.56 2969
6522.32 3088
6523.08 3018
6523.84 3190
6524.61 3219
6525.37 3307
6526.13 3458
6526.89 3562
6527.66 3846
6528.42 3892
6529.18 3979
6529.94 4289
6530.71 4473
6531.47 4664
6532.23 4774
6533.00 4779
6533.76 4910
6534.52 4764
6535.28 4900
6536.05 4976
6536.81 5251
6537.57 5860
6538.34 6512
6539.10 7209
6539.86 7969
6540.63 8212
6541.39 8545
6542.15 8389
6542.92 7727
6543.68 7334
6544.44 6428
6545.21 5623
6545.97 4744
6546.73 4162
6547.50 3762
6548.26 3459
6549.02 3136
6549.79 2782
6550.55 2710
6551.31 2699
6552.08 2663
6552.84 2408
6553.61 2424
6554.37 2545
6555.13 2523
6555.90 2540
6556.66 2564
6557.43 2446
6558.19 2474
6558.96 2493
6559.72 2525
6560.48 2486
6561.25 2419
6562.01 2479
6562.78 2574
6563.54 2642
6564.31 2464
6565.07 2539
6565.84 2568
6566.60 2792
6567.37 2844
6568.13 2807
6568.90 2794
6569.66 2853
6570.43 2821
6571.19 3022
6571.96 2951
6572.72 2847
6573.49 2939
6574.25 3003
6575.02 3045
6575.78 3017
6576.55 3201
6577.31 3366
6578.08 3433
6578.84 3432
6579.61 3614
6580.37 3628
6581.14 3421
6581.91 3478
6582.67 3422
6583.44 3240
6584.20 3220
6584.97 3253
6585.73 3047
6586.50 3069
6587.27 3059
6588.03 2892
6588.80 2830
6589.56 2814
6590.33 2903
6591.10 2950
6591.86 2966
6592.63 3138
6593.39 3187
6594.16 3369
6594.93 3580
6595.69 3746
6596.46 4047
6597.23 4178
6597.99 4389
6598.76 4787
6599.53 4688
6600.29 4632
6601.06 4471
6601.83 4336
6602.59 4125
6603.36 3949
6604.13 3611
6604.89 3450
6605.66 3195
6606.43 3177
6607.20 2907
6607.96 2872
6608.73 2764
6609.50 2783
6610.26 2851
6611.03 2919
6611.80 2999
6612.57 2926
6613.33 2907
6614.10 2960
6614.87 2950
6615.64 2927
6616.40 2969
6617.17 2961
6617.94 2951
6618.71 2784
6619.48 2780
6620.24 2827
6621.01 2788
6621.78 2820
6622.55 2724
6623.32 2709
6624.08 2826
6624.85 2862
6625.62 2763
6626.39 2666
6627.16 2552
6627.92 2580
6628.69 2642
6629.46 2618
6630.23 2584
6631.00 2597
6631.77 2612
6632.54 2838
6633.30 2921
6634.07 3140
6634.84 3342
6635.61 3753
6636.38 4232
6637.15 4723
6637.92 5115
6638.69 5386
6639.45 5640
6640.22 5605
6640.99 5290
6641.76 4882
6642.53 4379
6643.30 4008
6644.07 3538
6644.84 3139
6645.61 2875
6646.38 2827
6647.15 2648
6647.92 2477
6648.69 2421
6649.46 2340
6650.22 2264
6650.99 2252
6651.76 2220
6652.53 2323
6653.30 2303
6654.07 2211
6654.84 2202
6655.61 2232
6656.38 2133
6657.15 2111
6657.92 2127
6658.69 2262
6659.46 2075
6660.23 2148
6661.00 2240
6661.77 2231
6662.54 2116
6663.31 2100
6664.09 2063
6664.86 2078
6665.63 2168
6666.40 2073
6667.17 2230
6667.94 2344
6668.71 2224
6669.48 2116
6670.25 2002
6671.02 2098
6671.79 2097
6672.56 2009
6673.33 2068
6674.10 2138
6674.88 2143
6675.65 2185
6676.42 2296
6677.19 2256
6677.96 2243
6678.73 2160
6679.50 2202
6680.27 2164
6681.05 2114
6681.82 2142
6682.59 2150
6683.36 2104
6684.13 2113
6684.90 2140
6685.67 2137
6686.45 2089
6687.22 2119
6687.99 2333
6688.76 2487
6689.53 2436
6690.31 2439
6691.08 2430
6691.85 2319
6692.62 2318
6693.39 2179
6694.17 2270
6694.94 2103
6695.71 1980
6696.48 1945
6697.25 1977
6698.03 1945
6698.80 1877
6699.57 1881
6700.34 1914
6701.12 1844
6701.89 1942
6702.66 1979
6703.43 1858
6704.21 1983
6704.98 2068
6705.75 2007
6706.53 1946
6707.30 1821
6708.07 1791
6708.84 1943
6709.62 1909
6710.39 1877
6711.16 1899
6711.94 1875
6712.71 1867
6713.48 1865
6714.26 1881
6715.03 1841
6715.80 1767
6716.58 1799
6717.35 1784
6718.12 1623
6718.90 1728
6719.67 1644
6720.45 1656
6721.22 1580
6721.99 1616
6722.77 1561
6723.54 1607
6724.31 1677
6725.09 1725
6725.86 1655
6726.64 1595
6727.41 1651
6728.18 1701
6728.96 1759
6729.73 1597
6730.51 1530
6731.28 1608
6732.06 1651
6732.83 1745
6733.60 1664
6734.38 1636
6735.15 1538
6735.93 1622
6736.70 1529
6737.48 1541
6738.25 1620
6739.03 1720
6739.80 1629
6740.58 1519
6741.35 1647
6742.13 1597
6742.90 1509
6743.68 1574
6744.45 1579
6745.23 1538
6746.00 1637
6746.78 1605
6747.55 1671
6748.33 1567
6749.10 1695
6749.88 1711
6750.65 1733
6751.43 1676
6752.20 1666
6752.98 1809
6753.75 1775
6754.53 1880
6755.31 1888
6756.08 2007
6756.86 1936
6757.63 2009
6758.41 2165
6759.19 1875
6759.96 1820
6760.74 1760
6761.51 1593
6762.29 1612
6763.07 1588
6763.84 1529
6764.62 1541
6765.39 1491
6766.17 1439
6766.95 1574
6767.72 1499
6768.50 1487
6769.28 1462
6770.05 1600
6770.83 1627
6771.61 1516
6772.38 1601
6773.16 1729
6773.94 1603
6774.71 1440
6775.49 1451
6776.27 1396
6777.04 1511
6777.82 1408
6778.60 1373
6779.37 1425
6780.15 1453
6780.93 1460
6781.71 1480
6782.48 1454
6783.26 1439
6784.04 1489
6784.81 1419
6785.59 1392
6786.37 1443
6787.15 1344
6787.92 1463
6788.70 1438
6789.48 1394
6790.26 1311
6791.04 1352
6791.81 1333
6792.59 1373
6793.37 1299
6794.15 1295
6794.92 1251
6795.70 1346
6796.48 1279
6797.26 1356
6798.04 1262
6798.81 1349
6799.59 1281
6800.37 1261
6801.15 1219
6801.93 1282
6802.71 1319
6803.48 1363
6804.26 1293
6805.04 1235
6805.82 1328
6806.60 1379
6807.38 1403
6808.16 1384
6808.94 1410
6809.71 1355
6810.49 1318
6811.27 1352
6812.05 1331
6812.83 1304
6813.61 1329
6814.39 1304
6815.17 1318
6815.95 1372
6816.73 1223
6817.50 1248
6818.28 1351
6819.06 1416
6819.84 1386
6820.62 1367
6821.40 1410
6822.18 1362
6822.96 1387
6823.74 1449
6824.52 1409
6825.30 1489
6826.08 1445
6826.86 1446
6827.64 1359
6828.42 1359
6829.20 1333
6829.98 1426
6830.76 1406
6831.54 1285
6832.32 1263
6833.10 1336
6833.88 1342
6834.66 1373
6835.44 1255
6836.22 1243
6837.00 1245
6837.78 1325
6838.56 1275
6839.34 1159
6840.12 1155
6840.90 1238
6841.68 1319
6842.46 1293
6843.24 1300
6844.03 1355
6844.81 1306
6845.59 1257
6846.37 1206
6847.15 1296
6847.93 1355
6848.71 1386
6849.49 1396
6850.27 1371
6851.05 1360
6851.84 1441
6852.62 1637
6853.40 1734
6854.18 1807
6854.96 2030
6855.74 2070
6856.52 2001
6857.30 1922
6858.09 1825
6858.87 1748
6859.65 1670
6860.43 1581
6861.21 1497
6861.99 1494
6862.78 1499
6863.56 1386
6864.34 1409
6865.12 1475
6865.90 1400
6866.69 1398
6867.47 1459
6868.25 1449
6869.03 1504
6869.82 1515
6870.60 1513
6871.38 1454
6872.16 1451
6872.94 1386
6873.73 1525
6874.51 1460
6875.29 1412
6876.07 1452
6876.86 1393
6877.64 1366
6878.42 1403
6879.21 1436
6879.99 1513
6880.77 1511
6881.55 1446
6882.34 1559
6883.12 1558
6883.90 1540
6884.69 1587
6885.47 1595
6886.25 1619
6887.04 1735
6887.82 1666
6888.60 1744
6889.39 1865
6890.17 2044
6890.95 2222
6891.74 2337
6892.52 2278
6893.30 2242
6894.09 2153
6894.87 2045
6895.65 1998
6896.44 1888
6897.22 1782
6898.01 1686
6898.79 1760
6899.57 1660
6900.36 1597
6901.14 1660
6901.93 1703
6902.71 1698
6903.49 1678
6904.28 1676
6905.06 1694
6905.85 1705
6906.63 1738
6907.42 1773
6908.20 1767
6908.98 1608
6909.77 1592
6910.55 1695
6911.34 1640
6912.12 1709
6912.91 1735
6913.69 1597
6914.48 1442
6915.26 1533
6916.05 1574
6916.83 1567
6917.62 1568
6918.40 1477
6919.19 1592
6919.97 1651
6920.76 1688
6921.54 1645
6922.33 1683
6923.11 1617
6923.90 1606
6924.68 1676
6925.47 1672
6926.25 1656
6927.04 1634
6927.82 1626
6928.61 1702
6929.40 1625
6930.18 1618
6930.97 1585
6931.75 1611
6932.54 1615
6933.32 1664
6934.11 1586
6934.90 1635
6935.68 1662
6936.47 1695
6937.25 1784
6938.04 1754
6938.83 1797
6939.61 1775
6940.40 1651
6941.19 1708
6941.97 1695
6942.76 1840
6943.54 1842
6944.33 1842
6945.12 1942
6945.90 1935
6946.69 1977
6947.48 2108
6948.26 2006
6949.05 2119
6949.84 2164
6950.62 2242
6951.41 2201
6952.20 2251
6952.99 2209
6953.77 2124
6954.56 2217
6955.35 2142
6956.13 2208
6956.92 2213
6957.71 2105
6958.50 2074
6959.28 2144
6960.07 2147
6960.86 2087
6961.64 2179
6962.43 2302
6963.22 2332
6964.01 2239
6964.80 2226
6965.58 2284
6966.37 2292
6967.16 2383
6967.95 2487
6968.73 2453
6969.52 2315
6970.31 2306
6971.10 2485
6971.89 2505
6972.67 2475
6973.46 2495
6974.25 2626
6975.04 2683
6975.83 2618
6976.62 2692
6977.40 2597
6978.19 2569
6978.98 2522
6979.77 2571
6980.56 2615
6981.35 2631
6982.13 2642
6982.92 2901
6983.71 3032
6984.50 3190
6985.29 3368
6986.08 3808
6986.87 4239
6987.66 4861
6988.45 5422
6989.23 6075
6990.02 6406
6990.81 6595
6991.60 6445
6992.39 6188
6993.18 5708
6993.97 5042
6994.76 4629
6995.55 4138
6996.34 3670
6997.13 3374
6997.92 3204
6998.71 3136
6999.50 3313
7000.29 3578
7001.07 3886
7001.86 4358
7002.65 4677
7003.44 5318
7004.23 5445
7005.02 5668
7005.81 5466
7006.60 5014
7007.39 4701
7008.18 4362
7008.97 3671
7009.76 3319
7010.55 2899
7011.34 2432
7012.14 2367
7012.93 2317
7013.72 2315
7014.51 2224
7015.30 2147
7016.09 2308
7016.88 2198
7017.67 2209
7018.46 2205
7019.25 2222
7020.04 2238
7020.83 2183
7021.62 2022
7022.41 1994
7023.20 1983
7024.00 2098
7024.79 1911
7025.58 1973
7026.37 1981
7027.16 2038
7027.95 2041
7028.74 2284
7029.53 2246
7030.32 2232
7031.12 2132
7031.91 2121
7032.70 2144
7033.49 2109
7034.28 2006
7035.07 2079
7035.87 2014
7036.66 1835
7037.45 1907
7038.24 1854
7039.03 2019
7039.82 2016
7040.62 2044
7041.41 2085
7042.20 2071
7042.99 2223
7043.78 2150
7044.58 2077
7045.37 2115
7046.16 2137
7046.95 2209
7047.75 2217
7048.54 2122
7049.33 2227
7050.12 2176
7050.92 2100
7051.71 2153
7052.50 2268
7053.29 2316
7054.09 2404
7054.88 2340
7055.67 2220
7056.46 2208
7057.26 2155
7058.05 2074
7058.84 2043
7059.64 2082
7060.43 2044
7061.22 1959
7062.02 1909
7062.81 2045
7063.60 1825
7064.39 1886
7065.19 1992
7065.98 1933
7066.77 1903
7067.57 1857
7068.36 1855
7069.16 1957
7069.95 2032
7070.74 1909
7071.54 1790
7072.33 1767
7073.12 1883
7073.92 1871
7074.71 1809
7075.51 1835
7076.30 1864
7077.09 1753
7077.89 1719
7078.68 1641
7079.48 1704
7080.27 1727
7081.06 1681
7081.86 1787
7082.65 1645
7083.45 1671
7084.24 1701
7085.04 1697
7085.83 1630
7086.62 1650
7087.42 1650
7088.21 1505
7089.01 1538
7089.80 1598
7090.60 1638
7091.39 1724
7092.19 1779
7092.98 1864
7093.78 1877
7094.57 1910
7095.37 1883
7096.16 2014
7096.96 2038
7097.75 1977
7098.55 1983
7099.34 1991
7100.14 1928
7100.93 1796
7101.73 1778
7102.52 1643
7103.32 1648
7104.11 1595
7104.91 1541
7105.71 1604
7106.50 1501
7107.30 1547
7108.09 1565
7108.89 1594
7109.68 1617
7110.48 1426
7111.28 1462
7112.07 1400
7112.87 1353
7113.66 1383
7114.46 1338
7115.26 1342
7116.05 1370
7116.85 1228
7117.65 1292
7118.44 1242
7119.24 1240
7120.03 1249
7120.83 1341
7121.63 1293
7122.42 1350
7123.22 1346
7124.02 1436
7124.81 1325
7125.61 1354
7126.41 1406
7127.20 1373
7128.00 1349
7128.80 1332
7129.59 1284
7130.39 1245
7131.19 1321
7131.99 1361
7132.78 1350
7133.58 1403
7134.38 1319
7135.17 1342
7135.97 1350
7136.77 1280
7137.57 1304
7138.36 1289
7139.16 1294
7139.96 1296
7140.76 1257
7141.55 1288
7142.35 1284
7143.15 1224
7143.95 1269
7144.74 1342
7145.54 1199
7146.34 1267
7147.14 1283
7147.94 1259
7148.73 1283
7149.53 1314
7150.33 1307
7151.13 1287
7151.93 1261
7152.72 1306
7153.52 1262
7154.32 1245
7155.12 1346
7155.92 1299
7156.72 1334
7157.51 1308
7158.31 1344
7159.11 1273
7159.91 1238
7160.71 1192
7161.51 1244
7162.31 1243
7163.11 1182
7163.90 1190
7164.70 1303
7165.50 1138
7166.30 1098
7167.10 1093
7167.90 1128
7168.70 1207
7169.50 1182
7170.30 1185
7171.10 1121
7171.90 1123
7172.69 1202
7173.49 1210
7174.29 1166
7175.09 1179
7175.89 1171
7176.69 1246
7177.49 1284
7178.29 1195
7179.09 1063
7179.89 1110
7180.69 1178
7181.49 1090
7182.29 1153
7183.09 1241
7183.89 1183
7184.69 1249
7185.49 1185
7186.29 1176
7187.09 1223
7187.89 1268
7188.69 1209
7189.49 1140
7190.29 1156
7191.09 1161
7191.89 1199
7192.69 1074
7193.49 1093
7194.29 1049
7195.09 1089
7195.89 1071
7196.70 1045
7197.50 1036
7198.30 986
7199.10 1068
7199.90 1072
7200.70 1033
7201.50 1009
7202.30 1050
7203.10 971
7203.90 1020
7204.70 990
7205.51 978
7206.31 982
7207.11 1095
7207.91 1049
7208.71 977
7209.51 1004
7210.31 978
7211.12 995
7211.92 957
7212.72 937
7213.52 909
7214.32 986
7215.12 1023
7215.92 1142
7216.73 1012
7217.53 1020
7218.33 1048
7219.13 948
7219.93 925
7220.74 967
7221.54 1045
7222.34 1078
7223.14 1053
7223.94 1050
7224.75 1019
7225.55 983
7226.35 1044
7227.15 1029
7227.96 1012
7228.76 1042
7229.56 1065
7230.36 1033
7231.17 964
7231.97 972
7232.77 986
7233.57 1016
7234.38 1056
7235.18 946
7235.98 932
7236.79 944
7237.59 1032
7238.39 993
7239.19 937
7240.00 912
7240.80 904
7241.60 988
7242.41 1011
7243.21 1003
7244.01 1008
7244.82 1044
7245.62 1070
7246.42 1085
7247.23 1009
7248.03 937
7248.83 984
7249.64 990
7250.44 979
7251.25 1001
7252.05 980
7252.85 1026
7253.66 1022
7254.46 1076
7255.27 974
7256.07 997
7256.87 1090
7257.68 1037
7258.48 1023
7259.29 1082
7260.09 1168
7260.89 1126
7261.70 1045
7262.50 1071
7263.31 1147
7264.11 1215
7264.92 1144
7265.72 1212
7266.53 1252
7267.33 1167
7268.13 1117
7268.94 1148
7269.74 1178
7270.55 1204
7271.35 1157
7272.16 1040
7272.96 1098
7273.77 1160
7274.57 1171
7275.38 1128
7276.18 1159
7276.99 1139
7277.79 1147
7278.60 1204
7279.40 1087
7280.21 1198
7281.01 1226
7281.82 1215
7282.63 1155
7283.43 1161
7284.24 1328
7285.04 1374
7285.85 1343
7286.65 1410
7287.46 1678
7288.27 1661
7289.07 1678
7289.88 1765
7290.68 1849
7291.49 1695
7292.29 1584
7293.10 1577
7293.91 1454
7294.71 1310
7295.52 1292
7296.33 1317
7297.13 1288
7297.94 1163
7298.74 1165
7299.55 1167
7300.36 1190
7301.16 1181
7301.97 1155
7302.78 1176
7303.58 1191
7304.39 1164
7305.20 1204
7306.00 1252
7306.81 1222
7307.62 1258
7308.42 1273
7309.23 1211
7310.04 1149
7310.84 1178
7311.65 1195
7312.46 1350
7313.27 1350
7314.07 1266
7314.88 1329
7315.69 1346
7316.50 1392
7317.30 1457
7318.11 1475
7318.92 1401
7319.72 1470
7320.53 1439
7321.34 1480
7322.15 1666
7322.96 1734
7323.76 1658
7324.57 1690
7325.38 1568
7326.19 1619
7326.99 1496
7327.80 1453
7328.61 1388
7329.42 1412
7330.23 1388
7331.03 1359
7331.84 1269
7332.65 1272
7333.46 1202
7334.27 1305
7335.08 1285
7335.88 1269
7336.69 1282
7337.50 1251
7338.31 1312
7339.12 1310
7339.93 1321
7340.74 1302
7341.54 1417
7342.35 1266
7343.16 1188
7343.97 1143
7344.78 1117
7345.59 1183
7346.40 1165
7347.21 1200
7348.02 1231
7348.82 1130
7349.63 1168
7350.44 1130
7351.25 1139
7352.06 1134
7352.87 1220
7353.68 1182
7354.49 1146
7355.30 1171
7356.11 1249
7356.92 1181
7357.73 1127
7358.54 1119
7359.35 1170
7360.16 1125
7360.97 1083
7361.78 1165
7362.59 1142
7363.40 1130
7364.21 1158
7365.02 1148
7365.83 1217
7366.64 1223
7367.45 1129
7368.26 1198
7369.07 1160
7369.88 1142
7370.69 1133
7371.50 1230
7372.31 1267
7373.12 1180
7373.93 1148
7374.74 1176
7375.55 1134
7376.36 1174
7377.17 1163
7377.98 1141
7378.79 1188
7379.60 1194
7380.42 1182
7381.23 1156
7382.04 1240
7382.85 1341
7383.66 1461
7384.47 1523
7385.28 1492
7386.09 1550
7386.90 1563
7387.71 1614
7388.53 1497
7389.34 1431
7390.15 1342
7390.96 1227
7391.77 1255
7392.58 1168
7393.39 1150
7394.21 1059
7395.02 1096
7395.83 1171
7396.64 1054
7397.45 1088
7398.27 1142
7399.08 1102
7399.89 1119
7400.70 1027
7401.51 1076
7402.33 1191
7403.14 1259
7403.95 1274
7404.76 1342
7405.57 1399
7406.39 1438
7407.20 1388
7408.01 1337
7408.82 1310
7409.64 1277
7410.45 1268
7411.26 1281
7412.07 1244
7412.89 1260
7413.70 1227
7414.51 1223
7415.32 1081
7416.14 1014
7416.95 1070
7417.76 1025
7418.58 1046
7419.39 1060
7420.20 1085
7421.02 1043
7421.83 1067
7422.64 1067
7423.45 982
7424.27 961
7425.08 1012
7425.89 992
7426.71 1011
7427.52 953
7428.33 920
7429.15 983
7429.96 1045
7430.78 1053
7431.59 1035
7432.40 1021
7433.22 1011
7434.03 983
7434.84 1035
7435.66 960
7436.47 997
7437.29 997
7438.10 1045
7438.91 1039
7439.73 1000
7440.54 966
7441.36 1016
7442.17 990
7442.99 977
7443.80 1022
7444.61 951
7445.43 1057
7446.24 1088
7447.06 1043
7447.87 1024
7448.69 980
7449.50 993
7450.32 1104
7451.13 1055
7451.95 1074
7452.76 964
7453.58 968
7454.39 945
7455.21 920
7456.02 974
7456.84 996
7457.65 996
7458.47 961
7459.28 993
7460.10 966
7460.91 1035
7461.73 1038
7462.54 966
7463.36 964
7464.17 1074
7464.99 1049
7465.80 953
7466.62 973
7467.44 962
7468.25 949
7469.07 983
7469.88 976
7470.70 936
7471.51 910
7472.33 892
7473.15 992
7473.96 927
7474.78 976
7475.59 1007
7476.41 980
7477.23 1055
7478.04 925
7478.86 1015
7479.67 991
7480.49 1002
7481.31 1035
7482.12 935
7482.94 930
7483.76 901
7484.57 933
7485.39 964
7486.21 898
7487.02 920
7487.84 984
7488.66 1027
7489.47 1013
7490.29 1073
7491.11 971
7491.92 947
7492.74 911
7493.56 963
7494.38 925
7495.19 871
7496.01 892
7496.83 924
7497.64 899
7498.46 879
7499.28 1004
7500.10 955
7500.91 947
7501.73 964
7502.55 928
7503.37 900
7504.18 965
7505.00 954
7505.82 844
7506.64 890
7507.46 903
7508.27 863
7509.09 838
7509.91 945
7510.73 929
7511.55 911
7512.36 829
7513.18 933
7514.00 913
7514.82 858
7515.64 995
7516.45 940
7517.27 853
7518.09 911
7518.91 928
7519.73 953
7520.55 913
7521.37 923
7522.18 927
7523.00 889
7523.82 960
7524.64 977
7525.46 964
7526.28 814
7527.10 819
7527.92 907
7528.74 799
7529.55 918
7530.37 928
7531.19 956
7532.01 842
7532.83 876
7533.65 891
7534.47 948
7535.29 934
7536.11 921
7536.93 971
7537.75 871
7538.57 899
7539.39 891
7540.21 908
7541.03 873
7541.84 863
7542.66 865
7543.48 833
7544.30 939
7545.12 923
7545.94 916
7546.76 897
7547.58 882
7548.40 939
7549.22 930
7550.04 910
7550.86 944
7551.68 927
7552.51 906
7553.33 910
7554.15 905
7554.97 936
7555.79 942
7556.61 923
7557.43 985
7558.25 931
7559.07 910
7559.89 919
7560.71 984
7561.53 997
7562.35 1109
7563.17 1114
7563.99 1136
7564.81 1103
7565.64 1115
7566.46 1089
7567.28 1048
7568.10 1012
7568.92 1011
7569.74 966
7570.56 972
7571.38 981
7572.21 940
7573.03 984
7573.85 956
7574.67 972
7575.49 983
7576.31 956
7577.13 920
7577.96 1045
7578.78 1015
7579.60 957
7580.42 916
7581.24 963
7582.07 900
7582.89 917
7583.71 995
7584.53 946
7585.35 957
7586.18 959
7587.00 938
7587.82 915
7588.64 973
7589.46 995
7590.29 1011
7591.11 1008
7591.93 1052
7592.75 1006
7593.58 1022
7594.40 1076
7595.22 1050
7596.04 963
7596.87 973
7597.69 1030
7598.51 966
7599.34 974
7600.16 954
7600.98 933
7601.80 1022
7602.63 1027
7603.45 1018
7604.27 1087
7605.10 1063
7605.92 1102
7606.74 1065
7607.57 1176
7608.39 1249
7609.21 1218
7610.04 1222
7610.86 1277
7611.68 1244
7612.51 1168
7613.33 1128
7614.15 1053
7614.98 1054
7615.80 1015
7616.62 1103
7617.45 1119
7618.27 1166
7619.10 1095
7619.92 1093
7620.74 1136
7621.57 1114
7622.39 1107
7623.22 1170
7624.04 1076
7624.86 1066
7625.69 1046
7626.51 1118
7627.34 1061
7628.16 1019
7628.99 1097
7629.81 1107
7630.64 1032
7631.46 1098
7632.28 1080
7633.11 1155
7633.93 1212
7634.76 1340
7635.58 1386
7636.41 1356
7637.23 1275
7638.06 1327
7638.88 1246
7639.71 1223
7640.53 1139
7641.36 1130
7642.18 1073
7643.01 1044
7643.83 985
7644.66 885
7645.48 886
7646.31 924
7647.14 985
7647.96 912
7648.79 891
7649.61 863
7650.44 982
7651.26 950
7652.09 882
7652.91 903
7653.74 875
7654.57 896
7655.39 929
7656.22 828
7657.04 858
7657.87 901
7658.70 887
7659.52 866
7660.35 953
7661.17 927
7662.00 886
7662.83 955
7663.65 862
7664.48 880
7665.31 845
7666.13 879
7666.96 922
7667.79 896
7668.61 880
7669.44 858
7670.27 867
7671.09 755
7671.92 862
7672.75 855
7673.57 889
7674.40 814
7675.23 871
7676.05 848
7676.88 869
7677.71 850
7678.53 954
7679.36 925
7680.19 847
7681.02 878
7681.84 810
7682.67 850
7683.50 880
7684.33 874
7685.15 845
7685.98 838
7686.81 904
7687.64 885
7688.46 885
7689.29 892
7690.12 827
7690.95 847
7691.77 843
7692.60 891
7693.43 899
7694.26 916
7695.09 913
7695.91 898
7696.74 975
7697.57 965
7698.40 842
7699.23 923
7700.06 838
7700.88 865
7701.71 950
7702.54 875
7703.37 872
7704.20 926
7705.03 834
7705.85 929
7706.68 894
7707.51 843
7708.34 830
7709.17 886
7710.00 932
7710.83 905
7711.66 940
7712.48 867
7713.31 838
7714.14 944
7714.97 908
7715.80 888
7716.63 914
7717.46 910
7718.29 806
7719.12 839
7719.95 811
7720.78 831
7721.61 888
7722.44 880
7723.27 872
7724.09 851
7724.92 943
7725.75 880
7726.58 841
7727.41 840
7728.24 880
7729.07 890
7729.90 834
7730.73 793
7731.56 841
7732.39 865
7733.22 861
7734.05 909
7734.88 854
7735.71 812
7736.54 899
7737.37 903
7738.20 827
7739.03 812
7739.86 898
7740.70 922
7741.53 861
7742.36 852
7743.19 837
7744.02 892
7744.85 924
7745.68 906
7746.51 897
7747.34 946
7748.17 945
7749.00 1097
7749.83 1048
7750.66 1112
7751.50 1265
7752.33 1263
7753.16 1289
7753.99 1362
7754.82 1209
7755.65 1164
7756.48 1080
7757.31 947
7758.15 977
7758.98 944
7759.81 896
7760.64 872
7761.47 935
7762.30 892
7763.13 887
7763.97 922
7764.80 910
7765.63 843
7766.46 830
7767.29 900
7768.13 874
7768.96 828
7769.79 907
7770.62 876
7771.45 894
7772.29 823
7773.12 800
7773.95 823
7774.78 858
7775.62 808
7776.45 764
7777.28 794
7778.11 755
7778.95 800
7779.78 860
7780.61 872
7781.44 863
7782.28 834
7783.11 796
7783.94 816
7784.77 872
7785.61 833
7786.44 851
7787.27 802
7788.11 827
7788.94 865
7789.77 898
7790.61 922
7791.44 875
7792.27 934
7793.10 871
7793.94 802
7794.77 892
7795.60 875
7796.44 832
7797.27 849
7798.11 832
7798.94 822
7799.77 850
7800.61 899
7801.44 893
7802.27 806
7803.11 838
7803.94 816
7804.78 853
7805.61 890
7806.44 883
7807.28 950
7808.11 892
7808.95 911
7809.78 817
7810.61 902
7811.45 1001
7812.28 947
7813.12 861
7813.95 895
7814.79 896
7815.62 886
7816.45 856
7817.29 876
7818.12 931
7818.96 990
7819.79 970
7820.63 942
7821.46 974
7822.30 1085
7823.13 1011
7823.97 1009
7824.80 929
7825.64 956
7826.47 969
7827.31 972
7828.14 968
7828.98 950
7829.81 962
7830.65 996
7831.48 1032
7832.32 976
7833.15 993
7833.99 1001
7834.83 1020
7835.66 992
7836.50 899
7837.33 904
7838.17 921
7839.00 905
7839.84 909
7840.68 955
7841.51 1004
7842.35 1022
7843.18 960
7844.02 971
7844.86 1040
7845.69 992
7846.53 969
7847.36 942
7848.20 975
7849.04 983
7849.87 956
7850.71 923
7851.55 882
7852.38 865
7853.22 827
7854.05 841
7854.89 948
7855.73 977
7856.56 971
7857.40 907
7858.24 860
7859.08 897
7859.91 883
7860.75 888
7861.59 894
7862.42 915
7863.26 862
7864.10 941
7864.93 986
7865.77 937
7866.61 909
7867.45 1009
7868.28 919
7869.12 921
7869.96 931
7870.80 944
7871.63 865
7872.47 947
7873.31 945
7874.15 913
7874.98 885
7875.82 880
7876.66 953
7877.50 959
7878.33 898
7879.17 904
7880.01 972
7880.85 1044
7881.69 1042
7882.52 988
7883.36 1023
7884.20 1071
7885.04 977
7885.88 984
7886.71 948
7887.55 943
7888.39 927
7889.23 966
7890.07 934
7890.91 1037
7891.75 1022
7892.58 1041
7893.42 1132
7894.26 1100
7895.10 1140
7895.94 1142
7896.78 1084
7897.62 1018
7898.46 1040
7899.29 1043
7900.13 921
7900.97 934
7901.81 995
7902.65 987
7903.49 969
7904.33 1005
7905.17 1059
7906.01 984
7906.85 987
7907.69 915
7908.53 915
7909.37 881
7910.21 898
7911.04 948
7911.88 929
7912.72 872
7913.56 873
7914.40 960
7915.24 999
7916.08 933
7916.92 898
7917.76 929
7918.60 1041
7919.44 1000
7920.28 1077
7921.12 1045
7921.96 1147
7922.80 1189
7923.64 1089
7924.48 1065
7925.32 1081
7926.16 1105
7927.01 1037
7927.85 985
7928.69 967
7929.53 886
7930.37 878
7931.21 906
7932.05 862
7932.89 902
7933.73 925
7934.57 860
7935.41 915
7936.25 978
7937.09 1017
7937.93 893
7938.78 879
7939.62 948
7940.46 872
7941.30 956
7942.14 921
7942.98 913
7943.82 890
7944.66 852
7945.51 831
7946.35 879
7947.19 824
7948.03 887
7948.87 927
7949.71 937
7950.56 877
7951.40 839
7952.24 833
7953.08 803
7953.92 922
7954.76 833
7955.61 832
7956.45 890
7957.29 915
7958.13 957
7958.97 906
7959.82 868
7960.66 916
7961.50 921
7962.34 935
7963.19 881
7964.03 875
7964.87 853
7965.71 816
7966.56 848
7967.40 846
7968.24 858
7969.08 881
7969.93 855
7970.77 1003
7971.61 1037
7972.45 1048
7973.30 1021
7974.14 1061
7974.98 977
7975.83 894
7976.67 851
7977.51 813
7978.36 842
7979.20 848
7980.04 853
7980.89 859
7981.73 902
7982.57 854
7983.42 816
7984.26 864
7985.10 826
7985.95 823
7986.79 824
7987.63 854
7988.48 843
7989.32 840
7990.16 807
7991.01 858
7991.85 849
7992.70 873
7993.54 799
7994.38 814
7995.23 760
7996.07 740
7996.92 768
7997.76 739
7998.60 761
7999.45 803
8000.29 808
8001.14 845
8001.98 809
8002.83 793
8003.67 796
8004.52 775
8005.36 765
8006.20 813
8007.05 829
8007.89 843
8008.74 847
8009.58 842
8010.43 859
8011.27 845
8012.12 865
8012.96 877
8013.81 828
8014.65 870
8015.50 845
8016.34 842
8017.19 812
8018.03 856
8018.88 865
8019.72 854
8020.57 732
8021.42 790
8022.26 853
8023.11 844
8023.95 858
8024.80 863
8025.64 758
8026.49 807
8027.33 858
8028.18 826
8029.03 795
8029.87 790
8030.72 817
8031.56 764
8032.41 789
8033.26 718
8034.10 754
8034.95 795
8035.79 854
8036.64 843
8037.49 839
8038.33 863
8039.18 950
8040.03 936
8040.87 953
8041.72 925
8042.57 920
8043.41 876
8044.26 854
8045.11 788
8045.95 822
8046.80 768
8047.65 802
8048.49 839
8049.34 818
8050.19 767
8051.03 782
8051.88 829
8052.73 770
8053.58 791
8054.42 837
8055.27 926
8056.12 834
8056.96 742
8057.81 818
8058.66 776
8059.51 799
8060.35 800
8061.20 759
8062.05 709
8062.90 735
8063.74 706
8064.59 664
8065.44 753
8066.29 792
8067.14 739
8067.98 765
8068.83 717
8069.68 673
8070.53 697
8071.38 726
8072.22 718
8073.07 685
8073.92 728
8074.77 740
8075.62 808
8076.46 749
8077.31 713
8078.16 688
8079.01 729
8079.86 724
8080.71 730
8081.56 655
8082.40 684
8083.25 745
8084.10 773
8084.95 790
8085.80 752
8086.65 712
8087.50 742
8088.35 798
8089.19 755
8090.04 723
8090.89 753
8091.74 742
8092.59 766
8093.44 699
8094.29 712
8095.14 682
8095.99 720
8096.84 731
8097.69 719
8098.54 618
8099.39 685
8100.24 748
8101.09 728
8101.94 745
8102.79 734
8103.63 685
8104.48 745
8105.33 742
8106.18 740
8107.03 721
8107.88 689
8108.73 709
8109.58 709
8110.43 690
8111.28 657
8112.14 707
8112.99 700
8113.84 777
8114.69 688
8115.54 733
8116.39 725
8117.24 780
8118.09 734
8118.94 725
8119.79 753
8120.64 731
8121.49 765
8122.34 691
8123.19 730
8124.04 740
8124.89 770
8125.74 753
8126.60 702
8127.45 722
8128.30 748
8129.15 685
8130.00 709
8130.85 700
8131.70 708
8132.55 721
8133.40 702
8134.26 687
8135.11 712
8135.96 711
8136.81 798
8137.66 728
8138.51 654
8139.37 695
8140.22 700
8141.07 710
8141.92 709
8142.77 726
8143.62 676
8144.48 772
8145.33 727
8146.18 639
8147.03 734
8147.88 690
8148.74 698
8149.59 744
8150.44 731
8151.29 752
8152.15 717
8153.00 655
8153.85 719
8154.70 720
8155.56 803
8156.41 788
8157.26 754
8158.11 817
8158.97 822
8159.82 816
8160.67 770
8161.52 805
8162.38 745
8163.23 771
8164.08 795
8164.94 722
8165.79 776
8166.64 735
8167.49 761
8168.35 711
8169.20 669
8170.05 755
8170.91 775
8171.76 701
8172.61 686
8173.47 710
8174.32 689
8175.17 691
8176.03 667
8176.88 705
8177.74 668
8178.59 761
8179.44 693
8180.30 692
8181.15 690
8182.00 681
8182.86 771
8183.71 739
8184.57 694
8185.42 804
8186.27 686
8187.13 623
8187.98 677
8188.84 703
8189.69 700
8190.55 675
8191.40 679
8192.25 664
8193.11 665
8193.96 712
8194.82 663
8195.67 660
8196.53 680
8197.38 715
8198.24 722
8199.09 660
8199.95 709
8200.80 633
8201.66 634
8202.51 617
8203.37 654
8204.22 682
8205.08 666
8205.93 666
8206.79 683
8207.64 744
8208.50 762
8209.35 703
8210.21 679
8211.06 690
8211.92 693
8212.77 685
8213.63 681
8214.48 687
8215.34 641
8216.20 665
8217.05 668
8217.91 646
8218.76 649
8219.62 669
8220.48 716
8221.33 674
8222.19 663
8223.04 681
8223.90 642
8224.76 667
8225.61 660
8226.47 698
8227.32 793
8228.18 701
8229.04 708
8229.89 736
8230.75 727
8231.61 694
8232.46 744
8233.32 744
8234.18 708
8235.03 690
8235.89 763
8236.75 669
8237.60 627
8238.46 626
8239.32 659
8240.17 641
8241.03 659
8241.89 679
8242.74 646
8243.60 663
8244.46 702
8245.32 741
8246.17 732
8247.03 671
8247.89 645
8248.74 661
8249.60 655
8250.46 716
8251.32 696
8252.17 661
8253.03 654
8253.89 718
8254.75 705
8255.60 699
8256.46 634
8257.32 605
8258.18 676
8259.04 699
8259.89 660
8260.75 611
8261.61 677
8262.47 661
8263.33 717
8264.18 718
8265.04 696
8265.90 691
8266.76 692
8267.62 746
8268.48 686
8269.33 682
8270.19 688
8271.05 780
8271.91 747
8272.77 649
8273.63 699
8274.49 713
8275.34 681
8276.20 687
8277.06 684
8277.92 756
8278.78 679
8279.64 708
8280.50 698
8281.36 684
8282.22 702
8283.08 788
8283.93 780
8284.79 759
8285.65 781
8286.51 753
8287.37 752
8288.23 758
8289.09 673
8289.95 762
8290.81 716
8291.67 770
8292.53 754
8293.39 656
8294.25 668
8295.11 698
8295.97 712
8296.83 820
8297.69 793
8298.55 709
8299.41 716
8300.27 787
8301.13 772
8301.99 802
8302.85 736
8303.71 642
8304.57 698
8305.43 751
8306.29 719
8307.15 672
8308.01 696
8308.87 736
8309.73 695
8310.59 710
8311.45 773
8312.31 778
8313.17 711
8314.03 685
8314.90 711
8315.76 701
8316.62 668
8317.48 689
8318.34 740
8319.20 731
8320.06 785
8320.92 706
8321.78 736
8322.64 715
8323.51 702
8324.37 706
8325.23 819
8326.09 780
8326.95 721
8327.81 732
8328.67 680
8329.54 664
8330.40 687
8331.26 740
8332.12 758
8332.98 675
8333.84 776
8334.71 765
8335.57 726
8336.43 802
8337.29 825
8338.15 737
8339.02 722
8339.88 778
8340.74 753
8341.60 737
8342.46 851
8343.33 815
8344.19 734
8345.05 679
8345.91 716
8346.78 759
8347.64 715
8348.50 766
8349.36 779
8350.23 736
8351.09 750
8351.95 729
8352.81 768
8353.68 780
8354.54 745
8355.40 787
8356.27 758
8357.13 791
8357.99 778
8358.86 759
8359.72 780
8360.58 754
8361.44 782
8362.31 769
8363.17 783
8364.03 739
8364.90 770
8365.76 788
8366.63 862
8367.49 741
8368.35 728
8369.22 747
8370.08 808
8370.94 831
8371.81 787
8372.67 822
8373.53 834
8374.40 849
8375.26 723
8376.13 795
8376.99 820
8377.85 862
8378.72 803
8379.58 834
8380.45 887
8381.31 815
8382.18 780
8383.04 834
8383.90 832
8384.77 808
8385.63 886
8386.50 873
8387.36 875
8388.23 899
8389.09 927
8389.96 876
8390.82 916
8391.69 912
8392.55 832
8393.42 898
8394.28 946
8395.15 927
8396.01 953
8396.88 871
8397.74 921
8398.61 912
8399.47 880
8400.34 849
8401.20 927
8402.07 938
8402.93 975
8403.80 931
8404.66 990
8405.53 958
8406.39 920
8407.26 940
8408.12 916
8408.99 904
8409.86 893
8410.72 971
8411.59 988
8412.45 971
8413.32 1001
8414.19 1022
8415.05 1022
8415.92 1023
8416.78 1066
8417.65 1081
8418.52 1131
8419.38 1143
8420.25 1139
8421.11 1019
8421.98 1031
8422.85 1122
8423.71 1135
8424.58 1088
8425.45 1127
8426.31 1158
8427.18 1153
8428.05 1178
8428.91 1148
8429.78 1245
8430.65 1208
8431.51 1184
8432.38 1219
8433.25 1224
8434.11 1209
8434.98 1186
8435.85 1271
8436.72 1238
8437.58 1223
8438.45 1269
8439.32 1278
8440.18 1326
8441.05 1363
8441.92 1423
8442.79 1443
8443.65 1413
8444.52 1459
8445.39 1622
8446.26 1563
8447.12 1478
8447.99 1534
8448.86 1673
8449.73 1715
8450.60 1627
8451.46 1619
8452.33 1745
8453.20 1702
8454.07 1720
8454.94 1745
8455.80 1857
8456.67 2075
8457.54 2202
8458.41 2540
8459.28 3272
8460.14 3785
8461.01 4094
8461.88 4219
8462.75 4223
8463.62 4010
8464.49 3766
8465.36 3270
8466.22 2652
8467.09 2449
8467.96 2095
8468.83 1837
8469.70 1633
8470.57 1504
8471.44 1428
8472.31 1375
8473.17 1301
8474.04 1392
8474.91 1273
8475.78 1171
8476.65 1229
8477.52 1167
8478.39 1185
8479.26 1177
8480.13 1215
8481.00 1145
8481.87 1141
8482.74 1076
8483.61 1117
8484.48 1145
8485.34 1073
8486.21 1136
8487.08 1068
8487.95 1013
8488.82 1150
8489.69 1170
8490.56 1212
8491.43 1169
8492.30 1125
8493.17 1135
8494.04 1183
8494.91 1230
8495.78 1179
8496.65 1261
8497.52 1408
8498.39 1435
8499.26 1338
8500.13 1369
8501.01 1336
8501.88 1335
8502.75 1310
8503.62 1184
8504.49 1122
8505.36 1175
8506.23 1246
8507.10 1129
8507.97 1113
8508.84 1145
8509.71 1107
8510.58 1139
8511.45 1104
8512.32 1068
8513.20 1079
8514.07 1122
8514.94 1194
8515.81 1234
8516.68 1194
8517.55 1172
8518.42 1277
8519.29 1171
8520.17 1141
8521.04 1183
8521.91 1255
8522.78 1286
8523.65 1293
8524.52 1238
8525.39 1237
8526.27 1274
8527.14 1260
8528.01 1330
8528.88 1244
8529.75 1295
8530.63 1478
8531.50 1402
8532.37 1345
8533.24 1303
8534.11 1303
8534.99 1356
8535.86 1310
8536.73 1383
8537.60 1353
8538.47 1308
8539.35 1290
8540.22 1337
8541.09 1232
8541.96 1244
8542.84 1273
8543.71 1341
8544.58 1292
8545.46 1176
8546.33 1178
8547.20 1181
8548.07 1203
8548.95 1165
8549.82 1039
8550.69 1117
8551.57 1110
8552.44 1098
8553.31 1027
8554.18 1058
8555.06 1084
8555.93 1169
8556.80 1167
8557.68 1188
8558.55 1159
8559.42 1104
8560.30 1145
8561.17 1220
8562.04 1164
8562.92 1101
8563.79 1054
8564.67 1126
8565.54 1140
8566.41 1078
8567.29 1037
8568.16 996
8569.03 1065
8569.91 1025
8570.78 1053
8571.66 982
8572.53 1013
8573.40 1104
8574.28 1008
8575.15 1093
8576.03 1079
8576.90 1008
8577.78 981
8578.65 996
8579.52 1014
8580.40 974
8581.27 1011
8582.15 952
8583.02 951
8583.90 966
8584.77 1025
8585.65 965
8586.52 910
8587.40 930
8588.27 978
8589.15 968
8590.02 991
8590.90 968
8591.77 957
8592.65 967
8593.52 957
8594.40 1009
8595.27 1036
8596.15 1031
8597.02 1095
8597.90 1037
8598.77 990
8599.65 1049
8600.52 1121
8601.40 1140
8602.28 1067
8603.15 1034
8604.03 1055
8604.90 1104
8605.78 1078
8606.65 1044
8607.53 1090
8608.41 1029
8609.28 1055
8610.16 1034
8611.03 1085
8611.91 1066
8612.79 1087
8613.66 1095
8614.54 1052
8615.41 1130
8616.29 1072
8617.17 1076
8618.04 1086
8618.92 1118
8619.80 1155
8620.67 1111
8621.55 1116
8622.43 1122
8623.30 1094
8624.18 1150
8625.06 1136
8625.93 1149
8626.81 1117
8627.69 1169
8628.56 1109
8629.44 1146
8630.32 1196
8631.20 1165
8632.07 1138
8632.95 1172
8633.83 1178
8634.70 1254
8635.58 1251
8636.46 1273
8637.34 1259
8638.21 1235
8639.09 1227
8639.97 1298
8640.85 1224
8641.72 1242
8642.60 1236
8643.48 1238
8644.36 1328
8645.23 1296
8646.11 1281
8646.99 1296
8647.87 1307
8648.75 1296
8649.62 1311
8650.50 1301
8651.38 1402
8652.26 1386
8653.14 1422
8654.01 1456
8654.89 1509
8655.77 1425
8656.65 1459
8657.53 1508
8658.41 1447
8659.29 1456
8660.16 1534
8661.04 1527
8661.92 1489
8662.80 1496
8663.68 1541
8664.56 1526
8665.44 1490
8666.31 1565
8667.19 1553
8668.07 1467
8668.95 1483
8669.83 1553
8670.71 1572
8671.59 1559
8672.47 1591
8673.35 1629
8674.23 1726
8675.11 1874
8675.99 1954
8676.86 2104
8677.74 2271
8678.62 2366
8679.50 2404
8680.38 2532
8681.26 2514
8682.14 2518
8683.02 2369
8683.90 2290
8684.78 2222
8685.66 2045
8686.54 1957
8687.42 1782
8688.30 1686
8689.18 1734
8690.06 1863
8690.94 1758
8691.82 1848
8692.70 1992
8693.58 2103
8694.46 2401
8695.34 2646
8696.22 2962
8697.10 3316
8697.98 3453
8698.86 3394
8699.74 3354
8700.62 3112
8701.51 2722
8702.39 2553
8703.27 2296
8704.15 1964
8705.03 1928
8705.91 1789
8706.79 1700
8707.67 1583
8708.55 1511
8709.43 1666
8710.31 1687
8711.20 1607
8712.08 1616
8712.96 1540
8713.84 1447
8714.72 1525
8715.60 1595
8716.48 1528
8717.36 1533
8718.25 1538
8719.13 1453
8720.01 1443
8720.89 1479
8721.77 1529
8722.65 1616
8723.54 1537
8724.42 1526
8725.30 1599
8726.18 1624
8727.06 1640
8727.95 1560
8728.83 1535
8729.71 1542
8730.59 1537
8731.47 1579
8732.36 1576
8733.24 1635
8734.12 1650
8735.00 1594
8735.89 1651
8736.77 1754
8737.65 1672
8738.53 1745
8739.42 1721
8740.30 1645
8741.18 1587
8742.06 1652
8742.95 1732
8743.83 1711
8744.71 1720
8745.59 1676
8746.48 1618
8747.36 1682
8748.24 1783
8749.13 1691
8750.01 1624
8750.89 1663
8751.78 1762
8752.66 1732
8753.54 1677
8754.43 1767
8755.31 1818
8756.19 1734
8757.08 1678
8757.96 1752
8758.84 1828
8759.73 1895
8760.61 1924
8761.49 1896
8762.38 1883
8763.26 1803
8764.15 1940
8765.03 1909
8765.91 1916
8766.80 1928
8767.68 2093
8768.57 2079
8769.45 2094
8770.33 2163
8771.22 2207
8772.10 2200
8772.99 2247
8773.87 2373
8774.75 2311
8775.64 2205
8776.52 2195
8777.41 2159
8778.29 2145
8779.18 2050
8780.06 2105
8780.95 2319
8781.83 2435
8782.72 2773
8783.60 3239
8784.49 3884
8785.37 4288
8786.26 4718
8787.14 5041
8788.03 5059
8788.91 5003
8789.80 4783
8790.68 4394
8791.57 3724
8792.45 3267
8793.34 2839
8794.22 2537
8795.11 2236
8795.99 2022
8796.88 1891
8797.76 1839
8798.65 1881
8799.53 1854
8800.42 1864
8801.31 1818
8802.19 1775
8803.08 1811
8803.96 1789
8804.85 1770
8805.74 1749
8806.62 1729
8807.51 1670
8808.39 1613
8809.28 1503
8810.17 1451
8811.05 1549
8811.94 1528
8812.82 1547
8813.71 1490
8814.60 1618
8815.48 1645
8816.37 1617
8817.26 1535
8818.14 1593
8819.03 1567
8819.92 1498
8820.80 1428
8821.69 1495
8822.58 1571
8823.46 1489
8824.35 1470
8825.24 1591
8826.12 1604
8827.01 1537
8827.90 1540
8828.78 1497
8829.67 1489
8830.56 1480
8831.45 1455
8832.33 1403
8833.22 1334
8834.11 1361
8835.00 1345
8835.88 1351
8836.77 1365
8837.66 1335
8838.55 1301
8839.43 1382
8840.32 1314
8841.21 1311
8842.10 1365
8842.98 1425
8843.87 1366
8844.76 1381
8845.65 1355
8846.54 1373
8847.42 1397
8848.31 1450
8849.20 1396
8850.09 1390
8850.98 1379
8851.86 1428
8852.75 1307
8853.64 1385
8854.53 1427
8855.42 1325
8856.31 1357
8857.19 1355
8858.08 1298
8858.97 1303
8859.86 1359
8860.75 1389
8861.64 1363
8862.53 1338
8863.42 1348
8864.30 1384
8865.19 1367
8866.08 1378
8866.97 1294
8867.86 1270
8868.75 1341
8869.64 1278
8870.53 1247
8871.42 1183
8872.31 1175
8873.20 1211
8874.08 1211
8874.97 1227
8875.86 1249
8876.75 1143
8877.64 1134
8878.53 1130
8879.42 1125
8880.31 1106
8881.20 1123
8882.09 1038
8882.98 1060
8883.87 1074
8884.76 1144
8885.65 1041
8886.54 1126
8887.43 1078
8888.32 1133
8889.21 1076
8890.10 1063
8890.99 1080
8891.88 1014
8892.77 1038
8893.66 958
8894.55 985
8895.44 945
8896.33 941
8897.22 962
8898.11 1035
8899.00 991
8899.90 951
8900.79 914
8901.68 1048
8902.57 973
8903.46 917
8904.35 1030
8905.24 999
8906.13 954
8907.02 983
8907.91 1037
8908.80 957
8909.70 984
8910.59 969
8911.48 929
8912.37 909
8913.26 859
8914.15 838
8915.04 929
8915.93 938
8916.83 898
8917.72 864
8918.61 860
8919.50 951
8920.39 920
8921.28 901
8922.18 853
8923.07 817
8923.96 852
8924.85 873
8925.74 848
8926.64 773
8927.53 849
8928.42 814
8929.31 870
8930.20 789
8931.10 793
8931.99 782
8932.88 831
8933.77 840
8934.67 859
8935.56 911
8936.45 910
8937.34 873
8938.24 868
8939.13 823
8940.02 821
8940.91 847
8941.81 839
8942.70 797
8943.59 827
8944.49 844
8945.38 798
8946.27 742
8947.16 730
8948.06 787
8948.95 733
8949.84 745
8950.74 734
8951.63 773
8952.52 750
8953.42 785
8954.31 822
8955.20 844
8956.10 766
8956.99 802
8957.88 840
8958.78 782
8959.67 677
8960.56 773
8961.46 720
8962.35 756
8963.25 766
8964.14 749
8965.03 767
8965.93 743
8966.82 770
8967.72 724
8968.61 723
8969.50 720
8970.40 837
8971.29 801
8972.19 780
8973.08 777
8973.98 778
8974.87 740
8975.76 748
8976.66 755
8977.55 749
8978.45 742
8979.34 748
8980.24 781
8981.13 706
8982.03 716
8982.92 720
8983.82 723
8984.71 710
8985.61 700
8986.50 679
8987.40 721
8988.29 682
8989.19 713
8990.08 664
8990.98 691
8991.87 694
8992.77 640
8993.66 660
8994.56 632
8995.45 673
8996.35 679
8997.24 696
8998.14 663
8999.04 715
8999.93 700
9000.83 740
9001.72 704
9002.62 677
9003.51 718
9004.41 640
9005.31 750
9006.20 700
9007.10 666
9007.99 642
9008.89 654
9009.79 677
9010.68 663
9011.58 625
9012.48 639
9013.37 637
9014.27 714
9015.16 647
9016.06 636
9016.96 682
9017.85 679
9018.75 632
9019.65 673
9020.54 659
9021.44 643
9022.34 683
9023.23 673
9024.13 648
9025.03 659
9025.93 679
9026.82 722
9027.72 694
9028.62 664
9029.51 658
9030.41 647
9031.31 649
9032.21 637
9033.10 630
9034.00 639
9034.90 611
9035.79 641
9036.69 570
9037.59 662
9038.49 620
9039.38 589
9040.28 609
9041.18 655
9042.08 647
9042.98 635
9043.87 638
9044.77 639
9045.67 686
9046.57 674
9047.47 647
9048.36 629
9049.26 638
9050.16 598
9051.06 634
9051.96 574
9052.85 605
9053.75 642
9054.65 636
9055.55 587
9056.45 588
9057.35 668
9058.25 679
9059.14 620
9060.04 660
9060.94 642
9061.84 605
9062.74 593
9063.64 588
9064.54 603
9065.44 609
9066.33 647
9067.23 611
9068.13 675
9069.03 705
9069.93 689
9070.83 644
9071.73 704
9072.63 679
9073.53 725
9074.43 691
9075.33 706
9076.23 676
9077.13 643
9078.03 621
9078.92 675
9079.82 677
9080.72 611
9081.62 621
9082.52 637
9083.42 681
9084.32 659
9085.22 679
9086.12 717
9087.02 668
9087.92 655
9088.82 627
9089.72 643
9090.62 699
9091.52 666
9092.42 663
9093.32 667
9094.22 633
9095.12 610
9096.03 614
9096.93 650
9097.83 657
9098.73 686
9099.63 608
9100.53 616
9101.43 647
9102.33 606
9103.23 638
9104.13 674
9105.03 620
9105.93 634
9106.83 588
9107.74 620
9108.64 617
9109.54 672
9110.44 611
9111.34 605
9112.24 664
9113.14 610
9114.04 584
9114.94 629
9115.85 701
9116.75 670
9117.65 634
9118.55 636
9119.45 616
9120.35 630
9121.26 641
9122.16 628
9123.06 641
9123.96 633
9124.86 588
9125.77 612
9126.67 596
9127.57 631
9128.47 648
9129.37 638
9130.28 636
9131.18 681
9132.08 664
9132.98 597
9133.88 609
9134.79 650
9135.69 579
9136.59 590
9137.49 580
9138.40 604
9139.30 627
9140.20 609
9141.10 617
9142.01 601
9142.91 585
9143.81 616
9144.72 632
9145.62 545
9146.52 640
9147.42 702
9148.33 620
9149.23 573
9150.13 585
9151.04 642
9151.94 593
9152.84 598
9153.75 625
9154.65 602
9155.55 651
9156.46 630
9157.36 567
9158.26 585
9159.17 629
9160.07 626
9160.97 598
9161.88 645
9162.78 596
9163.69 563
9164.59 625
9165.49 602
9166.40 603
9167.30 604
9168.21 644
9169.11 670
9170.01 624
9170.92 616
9171.82 610
9172.73 569
9173.63 587
9174.53 604
9175.44 592
9176.34 546
9177.25 575
9178.15 649
9179.06 650
9179.96 622
9180.87 551
9181.77 601
9182.68 598
9183.58 617
9184.49 579
9185.39 559
9186.30 583
9187.20 597
9188.11 635
9189.01 651
9189.92 632
9190.82 579
9191.73 531
9192.63 587
9193.54 548
9194.44 591
9195.35 630
9196.25 643
9197.16 606
9198.06 589
9198.97 645
9199.87 642
9200.78 624
9201.69 617
9202.59 636
9203.50 650
9204.40 714
9205.31 713
9206.21 617
9207.12 654
9208.03 564
9208.93 603
9209.84 630
9210.74 658
9211.65 634
9212.56 611
9213.46 597
9214.37 619
9215.28 626
9216.18 586
9217.09 580
9218.00 605
9218.90 607
9219.81 636
9220.72 655
9221.62 607
9222.53 585
9223.44 581
9224.34 636
9225.25 571
9226.16 558
9227.06 589
9227.97 625
9228.88 564
9229.78 585
9230.69 580
9231.60 596
9232.51 627
9233.41 633
9234.32 618
9235.23 545
9236.13 555
9237.04 560
9237.95 608
9238.86 573
9239.76 632
9240.67 624
9241.58 601
9242.49 622
9243.39 591
9244.30 571
9245.21 582
9246.12 562
9247.03 576
9247.93 623
9248.84 660
9249.75 620
9250.66 631
9251.57 585
9252.47 603
9253.38 616
9254.29 578
9255.20 574
9256.11 579
9257.02 576
9257.92 617
9258.83 675
9259.74 624
9260.65 587
9261.56 579
9262.47 561
9263.38 578
9264.28 594
9265.19 547
9266.10 526
9267.01 612
9267.92 614
9268.83 589
9269.74 586
9270.65 606
9271.56 632
9272.47 640
9273.37 582
9274.28 625
9275.19 595
9276.10 588
9277.01 642
9277.92 631
9278.83 626
9279.74 612
9280.65 655
9281.56 634
9282.47 616
9283.38 607
9284.29 687
9285.20 626
9286.11 648
9287.02 582
9287.93 603
9288.84 640
9289.75 607
9290.66 630
9291.57 632
9292.48 582
9293.39 598
9294.30 613
9295.21 542
9296.12 569
9297.03 608
9297.94 627
9298.85 637
9299.76 658
9300.67 661
9301.58 671
9302.49 665
9303.40 693
9304.31 679
9305.23 677
9306.14 600
9307.05 646
9307.96 627
9308.87 588
9309.78 645
9310.69 640
9311.60 681
9312.51 614
9313.42 626
9314.34 635
9315.25 592
9316.16 628
9317.07 605
9317.98 619
9318.89 593
9319.80 630
9320.72 593
9321.63 613
9322.54 589
9323.45 569
9324.36 556
9325.27 637
9326.19 614
9327.10 642
9328.01 556
9328.92 594
9329.83 621
9330.74 598
9331.66 625
9332.57 623
9333.48 613
9334.39 639
9335.31 642
9336.22 625
9337.13 667
9338.04 576
9338.96 586
9339.87 615
9340.78 623
9341.69 611
9342.61 650
9343.52 650
9344.43 604
9345.34 582
9346.26 621
9347.17 615
9348.08 590
9348.99 631
9349.91 630
9350.82 607
9351.73 608
9352.65 641
9353.56 618
9354.47 559
9355.39 585
9356.30 644
9357.21 610
9358.13 623
9359.04 631
9359.95 651
9360.87 684
9361.78 656
9362.69 627
9363.61 605
9364.52 658
9365.43 594
9366.35 595
9367.26 625
9368.18 616
9369.09 554
9370.00 587
9370.92 639
9371.83 640
9372.75 647
9373.66 698
9374.57 648
9375.49 651
9376.40 624
9377.32 617
9378.23 690
9379.15 664
9380.06 634
9380.97 677
9381.89 625
9382.80 610
9383.72 664
9384.63 712
9385.55 701
9386.46 684
9387.38 726
9388.29 735
9389.21 750
9390.12 754
9391.04 726
9391.95 655
9392.87 717
9393.78 671
9394.70 680
9395.61 741
9396.53 695
9397.44 729
9398.36 757
9399.27 766
9400.19 780
9401.10 788
9402.02 754
9402.94 806
9403.85 737
9404.77 806
9405.68 829
9406.60 809
9407.51 793
9408.43 810
9409.35 756
9410.26 834
9411.18 862
9412.09 862
9413.01 758
9413.93 748
9414.84 788
9415.76 738
9416.67 716
9417.59 684
9418.51 717
9419.42 712
9420.34 701
9421.26 717
9422.17 706
9423.09 737
9424.01 676
9424.92 656
9425.84 722
9426.76 717
9427.67 666
9428.59 719
9429.51 617
9430.42 714
9431.34 682
9432.26 685
9433.17 726
9434.09 672
9435.01 701
9435.93 654
9436.84 667
9437.76 668
9438.68 686
9439.59 684
9440.51 718
9441.43 697
9442.35 743
9443.26 731
9444.18 754
9445.10 724
9446.02 729
9446.93 720
9447.85 738
9448.77 710
9449.69 705
9450.61 667
9451.52 718
9452.44 691
9453.36 728
9454.28 800
9455.20 826
9456.11 860
9457.03 901
9457.95 950
9458.87 979
9459.79 947
9460.71 1024
9461.62 848
9462.54 849
9463.46 819
9464.38 807
9465.30 749
9466.22 726
9467.14 723
9468.05 674
9468.97 722
9469.89 653
9470.81 596
9471.73 600
9472.65 624
9473.57 702
9474.49 637
9475.41 656
9476.32 631
9477.24 646
9478.16 600
9479.08 593
9480.00 638
9480.92 717
9481.84 661
9482.76 713
9483.68 706
9484.60 723
9485.52 779
9486.44 767
9487.36 740
9488.28 771
9489.20 806
9490.12 784
9491.04 754
9491.96 695
9492.88 703
9493.80 703
9494.72 752
9495.64 726
9496.56 689
9497.48 623
9498.40 669
9499.32 624
9500.24 724
9501.16 669
9502.08 667
9503.00 641
9503.92 669
9504.84 688
9505.76 631
9506.68 624
9507.60 685
9508.52 675
9509.44 679
9510.36 701
9511.28 672
9512.21 643
9513.13 662
9514.05 692
9514.97 738
9515.89 748
9516.81 628
9517.73 629
9518.65 638
9519.57 668
9520.50 673
9521.42 662
9522.34 687
9523.26 702
9524.18 712
9525.10 639
9526.02 680
9526.95 702
9527.87 631
9528.79 659
9529.71 666
9530.63 711
9531.55 735
9532.48 697
9533.40 658
9534.32 664
9535.24 789
9536.16 732
9537.09 745
9538.01 771
9538.93 727
9539.85 771
9540.77 799
9541.70 771
9542.62 794
9543.54 685
9544.46 666
9545.39 638
9546.31 679
9547.23 673
9548.15 652
9549.08 710
9550.00 701
9550.92 684
9551.85 680
9552.77 681
9553.69 679
9554.61 700
9555.54 716
9556.46 673
9557.38 682
9558.31 683
9559.23 720
9560.15 688
9561.08 693
9562.00 676
9562.92 706
9563.85 700
9564.77 700
9565.69 722
9566.62 723
9567.54 655
9568.46 718
9569.39 753
9570.31 641
9571.23 727
9572.16 672
9573.08 712
9574.01 696
9574.93 655
9575.85 632
9576.78 681
9577.70 615
9578.63 706
9579.55 711
9580.47 701
9581.40 642
9582.32 724
9583.25 748
9584.17 740
9585.10 733
9586.02 706
9586.94 683
9587.87 738
9588.79 703
9589.72 668
9590.64 723
9591.57 677
9592.49 711
9593.42 706
9594.34 755
9595.27 712
9596.19 690
9597.12 735
9598.04 757
9598.97 713
9599.89 753
9600.82 771
9601.74 716
9602.67 787
9603.59 741
9604.52 724
9605.44 736
9606.37 811
9607.29 754
9608.22 739
9609.15 750
9610.07 774
9611.00 799
9611.92 786
9612.85 761
9613.77 795
9614.70 765
9615.63 727
9616.55 789
9617.48 793
9618.40 740
9619.33 817
9620.26 773
9621.18 780
9622.11 843
9623.03 870
9623.96 772
9624.89 805
9625.81 829
9626.74 838
9627.67 877
9628.59 860
9629.52 863
9630.45 817
9631.37 811
9632.30 882
9633.23 828
9634.15 880
9635.08 922
9636.01 873
9636.93 796
9637.86 814
9638.79 858
9639.71 902
9640.64 905
9641.57 847
9642.50 845
9643.42 856
9644.35 903
9645.28 923
9646.21 915
9647.13 911
9648.06 979
9648.99 940
9649.92 903
9650.84 927
9651.77 978
9652.70 1093
9653.63 1096
9654.55 1026
9655.48 1036
9656.41 1076
9657.34 1121
9658.26 1066
9659.19 1066
9660.12 1057
9661.05 1039
9661.98 1016
9662.91 1042
9663.83 1021
9664.76 959
9665.69 986
9666.62 1061
9667.55 974
9668.48 1111
9669.40 1098
9670.33 1068
9671.26 1094
9672.19 1056
9673.12 1107
9674.05 1168
9674.98 1150
9675.90 1098
9676.83 1091
9677.76 1090
9678.69 1061
9679.62 1135
9680.55 1091
9681.48 1140
9682.41 1163
9683.34 1151
9684.27 1161
9685.19 1148
9686.12 1171
9687.05 1188
9687.98 1142
9688.91 1143
9689.84 1126
9690.77 1163
9691.70 1228
9692.63 1122
9693.56 1204
9694.49 1161
9695.42 1241
9696.35 1210
9697.28 1222
9698.21 1272
9699.14 1323
9700.07 1297
9701.00 1296
9701.93 1408
9702.86 1412
9703.79 1457
9704.72 1475
9705.65 1566
9706.58 1505
9707.51 1389
9708.44 1419
9709.37 1385
9710.30 1290
9711.23 1250
9712.16 1215
9713.09 1243
9714.02 1186
9714.95 1152
9715.88 1167
9716.82 1282
9717.75 1274
9718.68 1350
9719.61 1331
9720.54 1425
9721.47 1365
9722.40 1358
9723.33 1364
9724.26 1237
9725.19 1210
9726.13 1221
9727.06 1190
9727.99 1112
9728.92 1045
9729.85 1028
9730.78 1093
9731.71 1064
9732.64 1077
9733.58 1116
9734.51 1124
9735.44 1155
9736.37 1136
9737.30 1156
9738.23 1147
9739.17 1217
9740.10 1150
9741.03 1169
9741.96 1125
9742.89 1185
9743.83 1036
9744.76 999
9745.69 999
9746.62 1020
9747.55 1008
9748.49 1009
9749.42 974
9750.35 968
9751.28 977
9752.22 954
9753.15 930
9754.08 905
9755.01 1003
9755.95 998
9756.88 1006
9757.81 953
9758.75 947
9759.68 849
9760.61 873
9761.54 911
9762.48 909
9763.41 916
9764.34 894
9765.28 978
9766.21 931
9767.14 995
9768.08 1019
9769.01 971
9769.94 939
9770.88 936
9771.81 931
9772.74 957
9773.68 921
9774.61 971
9775.54 915
9776.48 891
9777.41 941
9778.34 918
9779.28 947
9780.21 892
9781.14 851
9782.08 950
9783.01 942
9783.95 959
9784.88 936
9785.81 944
9786.75 978
9787.68 959
9788.62 1005
9789.55 999
9790.49 975
9791.42 964
9792.35 983
9793.29 933
9794.22 882
9795.16 852
9796.09 838
9797.03 862
9797.96 810
9798.90 813
9799.83 877
9800.77 985
9801.70 921
9802.64 901
9803.57 882
9804.51 890
9805.44 901
9806.38 873
9807.31 846
9808.25 833
9809.18 801
9810.12 785
9811.05 802
9811.99 801
9812.92 815
9813.86 821
9814.79 763
9815.73 802
9816.66 808
9817.60 773
9818.54 743
9819.47 712
9820.41 771
9821.34 777
9822.28 751
9823.21 745
9824.15 701
9825.09 767
9826.02 734
9826.96 744
9827.89 711
9828.83 703
9829.77 769
9830.70 779
9831.64 812
9832.57 758
9833.51 703
9834.45 661
9835.38 646
9836.32 667
9837.26 707
9838.19 657
9839.13 692
9840.07 685
9841.00 697
9841.94 734
9842.88 756
9843.81 735
9844.75 753
9845.69 719
9846.62 653
9847.56 736
9848.50 713
9849.44 733
9850.37 718
9851.31 728
9852.25 698
9853.18 671
9854.12 710
9855.06 686
9856.00 736
9856.93 738
9857.87 672
9858.81 645
9859.75 689
9860.68 669
9861.62 711
9862.56 697
9863.50 711
9864.44 696
9865.37 699
9866.31 639
9867.25 674
9868.19 673
9869.13 690
9870.06 698
9871.00 649
9871.94 702
9872.88 645
9873.82 627
9874.75 689
9875.69 675
9876.63 677
9877.57 642
9878.51 727
9879.45 666
9880.39 628
9881.32 651
9882.26 655
9883.20 673
9884.14 686
9885.08 711
9886.02 679
9886.96 608
9887.90 635
9888.83 644
9889.77 665
9890.71 637
9891.65 661
9892.59 717
9893.53 675
9894.47 623
9895.41 631
9896.35 620
9897.29 629
9898.23 590
9899.17 637
9900.11 631
9901.05 703
9901.99 643
9902.92 641
9903.86 592
9904.80 610
9905.74 625
9906.68 612
9907.62 642
9908.56 578
9909.50 569
9910.44 601
9911.38 619
9912.32 627
9913.26 658
9914.20 630
9915.14 680
9916.08 573
9917.02 586
9917.97 630
9918.91 636
9919.85 675
9920.79 656
9921.73 675
9922.67 652
9923.61 613
9924.55 630
9925.49 619
9926.43 705
9927.37 716
9928.31 735
9929.25 773
9930.19 825
9931.13 882
9932.08 871
9933.02 895
9933.96 979
9934.90 874
9935.84 879
9936.78 890
9937.72 760
9938.66 704
9939.61 698
9940.55 647
9941.49 654
9942.43 633
9943.37 656
9944.31 631
9945.26 602
9946.20 599
9947.14 622
9948.08 612
9949.02 607
9949.96 602
9950.91 585
9951.85 603
9952.79 596
9953.73 634
9954.67 622
9955.62 588
9956.56 602
9957.50 567
9958.44 614
9959.39 624
9960.33 626
9961.27 584
9962.21 560
9963.16 558
9964.10 597
9965.04 598
9965.98 540
9966.93 587
9967.87 656
9968.81 562
9969.75 604
9970.70 672
9971.64 585
9972.58 578
9973.53 577
9974.47 553
9975.41 529
9976.36 584
9977.30 586
9978.24 592
9979.18 562
9980.13 580
9981.07 525
9982.01 543
9982.96 544
9983.90 527
9984.85 597
9985.79 568
9986.73 540
9987.68 527
9988.62 559
9989.56 638
9990.51 612
9991.45 608
9992.40 545
9993.34 538
9994.28 597
9995.23 551
9996.17 546
9997.12 552
9998.06 588
9999.00 626
9999.95 552
10000.89 571
10001.84 571
10002.78 526
10003.73 580
10004.67 584
10005.61 578
10006.56 553
10007.50 559
10008.45 549
10009.39 540
10010.34 549
10011.28 527
10012.23 562
10013.17 576
10014.12 575
10015.06 590
10016.01 580
10016.95 545
10017.90 577
10018.84 562
10019.79 558
10020.73 548
10021.68 527
10022.62 569
10023.57 563
10024.51 574
10025.46 593
10026.41 571
10027.35 607
10028.30 587
10029.24 582
10030.19 584
10031.13 491
10032.08 558
10033.03 616
10033.97 584
10034.92 589
10035.86 579
10036.81 619
10037.76 546
10038.70 577
10039.65 523
10040.59 546
10041.54 579
10042.49 570
10043.43 563
10044.38 584
10045.33 592
10046.27 541
10047.22 500
10048.16 499
10049.11 546
10050.06 540
10051.00 569
10051.95 543
10052.90 500
10053.84 552
10054.79 557
10055.74 528
10056.69 534
10057.63 482
10058.58 513
10059.53 498
10060.47 523
10061.42 502
10062.37 520
10063.32 576
10064.26 539
10065.21 505
10066.16 551
10067.10 513
10068.05 515
10069.00 532
10069.95 512
10070.89 514
10071.84 481
10072.79 539
10073.74 517
10074.69 485
10075.63 538
10076.58 556
10077.53 537
10078.48 519
10079.43 527
10080.37 516
10081.32 478
10082.27 482
10083.22 545
10084.17 527
10085.11 531
10086.06 576
10087.01 540
10087.96 550
10088.91 517
10089.86 515
10090.81 493
10091.75 495
10092.70 498
10093.65 538
10094.60 560
10095.55 533
10096.50 563
10097.45 541
10098.40 496
10099.34 513
10100.29 526
10101.24 523
10102.19 500
10103.14 502
10104.09 548
10105.04 521
10105.99 473
10106.94 452
10107.89 518
10108.84 542
10109.79 539
10110.73 515
10111.68 535
10112.63 492
10113.58 465
10114.53 533
10115.48 567
10116.43 571
10117.38 579
10118.33 543
10119.28 542
10120.23 477
10121.18 491
10122.13 529
10123.08 527
10124.03 510
10124.98 517
10125.93 522
10126.88 532
10127.83 546
10128.78 528
10129.73 503
10130.68 530
10131.64 473
10132.59 524
10133.54 513
10134.49 562
10135.44 501
10136.39 521
10137.34 535
10138.29 553
10139.24 490
10140.19 514
10141.14 512
10142.09 523
10143.04 534
10144.00 554
10144.95 561
10145.90 500
10146.85 528
10147.80 548
10148.75 526
10149.70 562
10150.65 614
10151.61 570
10152.56 515
10153.51 495
10154.46 520
10155.41 562
10156.36 559
10157.31 550
10158.27 547
10159.22 516
10160.17 562
10161.12 596
10162.07 571
10163.03 579
10163.98 639
10164.93 591
10165.88 555
10166.83 513
10167.79 524
10168.74 531
10169.69 512
10170.64 499
10171.60 581
10172.55 522
10173.50 609
10174.45 587
10175.41 544
10176.36 517
10177.31 461
10178.26 540
10179.22 545
10180.17 570
10181.12 563
10182.07 543
10183.03 575
10183.98 573
10184.93 547
10185.89 528
10186.84 550
10187.79 581
10188.75 580
10189.70 593
10190.65 547
10191.60 571
10192.56 537
10193.51 542
10194.47 549
10195.42 585
10196.37 643
10197.33 578
10198.28 561
10199.23 586
10200.19 595
10201.14 543
10202.09 641
10203.05 598
10204.00 577
10204.96 611
10205.91 595
10206.86 587
10207.82 578
10208.77 565
10209.73 581
10210.68 636
10211.63 641
10212.59 665
10213.54 611
10214.50 631
10215.45 621
10216.41 610
10217.36 605
10218.32 601
10219.27 593
10220.22 624
10221.18 581
10222.13 561
10223.09 577
10224.04 613
10225.00 570
10225.95 564
10226.91 562
10227.86 537
10228.82 586
10229.77 544
10230.73 580
10231.68 586
10232.64 609
10233.59 553
10234.55 574
10235.50 561
10236.46 585
10237.42 591
10238.37 598
10239.33 678
10240.28 702
10241.24 709
10242.19 682
10243.15 651
10244.10 646
10245.06 643
10246.02 613
10246.97 592
10247.93 560
10248.88 574
10249.84 556
10250.80 525
10251.75 505
10252.71 580
10253.66 554
10254.62 515
10255.58 581
10256.53 533
10257.49 517
10258.45 574
10259.40 583
10260.36 549
10261.32 546
10262.27 551
10263.23 543
10264.19 522
10265.14 481
10266.10 546
10267.06 518
10268.01 518
10268.97 558
10269.93 553
10270.88 548
10271.84 522
10272.80 549
10273.76 564
10274.71 601
10275.67 514
10276.63 508
10277.58 595
10278.54 590
10279.50 590
10280.46 546
10281.41 512
10282.37 497
10283.33 493
10284.29 505
10285.24 534
10286.20 560
10287.16 471
10288.12 491
10289.08 522
10290.03 503
10290.99 519
10291.95 512
10292.91 506
10293.87 501
10294.82 502
10295.78 504
10296.74 542
10297.70 525
10298.66 467
10299.61 502
10300.57 517
10301.53 500
10302.49 499
10303.45 536
10304.41 504
10305.37 531
10306.32 521
10307.28 524
10308.24 487
10309.20 506
10310.16 515
10311.12 523
10312.08 489
10313.04 487
10314.00 474
10314.95 497
10315.91 504
10316.87 475
10317.83 488
10318.79 518
10319.75 487
10320.71 478
10321.67 514
10322.63 491
10323.59 481
10324.55 532
10325.51 469
10326.47 473
10327.43 464
10328.39 470
10329.35 481
10330.31 452
10331.27 431
10332.23 464
10333.19 472
10334.15 520
10335.11 504
10336.07 524
10337.03 525
10337.99 519
10338.95 497
10339.91 479
10340.87 493
10341.83 504
10342.79 529
10343.75 510
10344.71 503
10345.67 483
10346.63 454
10347.59 466
10348.55 511
10349.51 440
10350.47 470
10351.43 500
10352.39 523
10353.35 532
10354.31 490
10355.28 514
10356.24 509
10357.20 513
10358.16 475
10359.12 461
10360.08 532
10361.04 545
10362.00 521
10362.96 497
10363.93 506
10364.89 572
10365.85 547
10366.81 587
10367.77 527
10368.73 496
10369.69 532
10370.66 537
10371.62 474
10372.58 464
10373.54 494
10374.50 538
10375.47 482
10376.43 545
10377.39 506
10378.35 529
10379.31 504
10380.28 479
10381.24 466
10382.20 419
10383.16 465
10384.12 531
10385.09 486
10386.05 460
10387.01 440
10387.97 454
10388.94 467
10389.90 458
10390.86 429
10391.82 439
10392.79 451
10393.75 473
10394.71 483
10395.68 470
10396.64 496
10397.60 470
10398.56 457
10399.53 511
10400.49 497
10401.45 474
10402.42 492
10403.38 472
10404.34 410
10405.31 438
10406.27 463
10407.23 459
10408.20 471
10409.16 448
10410.12 478
10411.09 472
10412.05 455
10413.01 474
10413.98 445
10414.94 486
10415.90 469
10416.87 468
10417.83 487
10418.80 480
10419.76 542
10420.72 547
10421.69 486
10422.65 579
10423.62 582
10424.58 583
10425.54 624
10426.51 543
10427.47 535
10428.44 522
10429.40 533
10430.37 512
10431.33 554
10432.30 532
10433.26 512
10434.22 437
10435.19 496
10436.15 501
10437.12 533
10438.08 500
10439.05 516
10440.01 523
10440.98 525
10441.94 531
10442.91 475
10443.87 546
10444.84 493
10445.80 487
10446.77 513
10447.73 529
10448.70 487
10449.66 470
10450.63 466
10451.59 467
10452.56 504
10453.53 563
10454.49 521
10455.46 436
10456.42 463
10457.39 518
10458.35 468
10459.32 411
10460.29 414
10461.25 478
10462.22 459
10463.18 458
10464.15 473
10465.12 479
10466.08 438
10467.05 476
10468.01 472
10468.98 423
10469.95 449
10470.91 458
10471.88 501
10472.85 448
10473.81 439
10474.78 421
10475.74 432
10476.71 433
10477.68 445
10478.64 471
10479.61 475
10480.58 446
10481.54 471
10482.51 466
10483.48 445
10484.45 490
10485.41 494
10486.38 485
10487.35 440
10488.31 469
10489.28 494
10490.25 464
10491.22 461
10492.18 472
10493.15 450
10494.12 437
10495.08 482
10496.05 498
10497.02 475
10497.99 430
10498.95 431
10499.92 466
10500.89 436
10501.86 445
10502.83 462
10503.79 476
10504.76 496
10505.73 481
10506.70 499
10507.67 511
10508.63 521
10509.60 481
10510.57 470
10511.54 514
10512.51 540
10513.47 523
10514.44 464
10515.41 467
10516.38 447
10517.35 483
10518.32 493
10519.28 437
10520.25 470
10521.22 451
10522.19 451
10523.16 489
10524.13 447
10525.10 425
10526.07 509
10527.03 474
10528.00 457
10528.97 461
10529.94 455
10530.91 477
10531.88 554
10532.85 486
10533.82 493
10534.79 504
10535.76 512
10536.73 471
10537.70 472
10538.67 483
10539.63 516
10540.60 481
10541.57 457
10542.54 478
10543.51 487
10544.48 499
10545.45 551
10546.42 512
10547.39 487
10548.36 457
10549.33 491
10550.30 483
10551.27 498
10552.24 455
10553.21 490
10554.18 485
10555.15 536
10556.12 505
10557.09 543
10558.06 471
10559.03 454
10560.00 524
10560.97 485
10561.95 501
10562.92 544
10563.89 569
10564.86 600
10565.83 600
10566.80 622
10567.77 587
10568.74 588
10569.71 538
10570.68 513
10571.65 494
10572.62 528
10573.59 540
10574.57 494
10575.54 529
10576.51 537
10577.48 487
10578.45 530
10579.42 486
10580.39 471
10581.36 487
10582.34 496
10583.31 484
10584.28 462
10585.25 435
10586.22 456
10587.19 484
10588.17 481
10589.14 481
10590.11 471
10591.08 517
10592.05 515
10593.02 496
10594.00 542
10594.97 527
10595.94 497
10596.91 523
10597.89 537
10598.86 522
10599.83 473
10600.80 523
10601.77 489
10602.75 523
10603.72 499
10604.69 471
10605.66 471
10606.64 465
10607.61 479
10608.58 451
10609.55 459
10610.53 463
10611.50 514
10612.47 413
10613.45 435
10614.42 457
10615.39 431
10616.36 435
10617.34 451
10618.31 512
10619.28 496
10620.26 549
10621.23 474
10622.20 426
10623.18 483
10624.15 484
10625.12 485
10626.10 512
10627.07 460
10628.04 530
10629.02 506
10629.99 530
10630.97 459
10631.94 503
10632.91 527
10633.89 533
10634.86 506
10635.83 510
10636.81 452
10637.78 492
10638.76 531
10639.73 495
10640.70 478
10641.68 526
10642.65 529
10643.63 533
10644.60 568
10645.58 582
10646.55 552
10647.53 566
10648.50 533
10649.47 540
10650.45 490
10651.42 491
10652.40 520
10653.37 497
10654.35 501
10655.32 484
10656.30 453
10657.27 490
10658.25 546
10659.22 557
10660.20 527
10661.17 502
10662.15 476
10663.12 527
10664.10 524
10665.07 496
10666.05 504
10667.02 520
10668.00 487
10668.97 503
10669.95 473
10670.93 518
10671.90 482
10672.88 509
10673.85 495
10674.83 505
10675.80 495
10676.78 462
10677.76 505
10678.73 498
10679.71 487
10680.68 433
10681.66 522
10682.63 507
10683.61 504
10684.59 470
10685.56 476
10686.54 525
10687.52 492
10688.49 491
10689.47 495
10690.44 452
10691.42 442
10692.40 458
10693.37 495
10694.35 462
10695.33 450
10696.30 465
10697.28 444
10698.26 445
10699.23 463
10700.21 463
10701.19 471
10702.17 456
10703.14 440
10704.12 490
10705.10 462
10706.07 477
10707.05 429
10708.03 433
10709.01 456
10709.98 434
10710.96 458
10711.94 419
10712.91 463
10713.89 463
10714.87 427
10715.85 470
10716.83 461
10717.80 470
10718.78 478
10719.76 454
10720.74 474
10721.71 453
10722.69 482
10723.67 475
10724.65 473
10725.63 427
10726.60 445
10727.58 487
10728.56 458
10729.54 435
10730.52 465
10731.49 437
10732.47 468
10733.45 479
10734.43 441
10735.41 460
10736.39 485
10737.37 474
10738.34 478
10739.32 465
10740.30 486
10741.28 490
10742.26 480
10743.24 475
10744.22 455
10745.20 469
10746.17 456
10747.15 485
10748.13 435
10749.11 462
10750.09 464
10751.07 478
10752.05 431
10753.03 452
10754.01 484
10754.99 505
10755.97 502
10756.95 524
10757.93 461
10758.91 500
10759.88 488
10760.86 454
10761.84 417
10762.82 442
10763.80 464
10764.78 483
10765.76 461
10766.74 465
10767.72 505
10768.70 463
10769.68 459
10770.66 427
10771.64 454
10772.62 478
10773.60 481
10774.58 482
10775.56 485
10776.54 457
10777.52 451
10778.51 469
10779.49 463
10780.47 457
10781.45 481
10782.43 457
10783.41 483
10784.39 501
10785.37 443
10786.35 483
10787.33 480
10788.31 499
10789.29 523
10790.27 490
10791.26 462
10792.24 460
10793.22 432
10794.20 482
10795.18 446
10796.16 467
10797.14 489
10798.12 451
10799.10 473
10800.09 456
10801.07 440
10802.05 450
10803.03 416
10804.01 481
10804.99 510
10805.98 481
10806.96 458
10807.94 480
10808.92 482
10809.90 448
10810.89 483
10811.87 455
10812.85 499
10813.83 462
10814.81 457
10815.80 485
10816.78 510
10817.76 471
10818.74 459
10819.72 467
10820.71 500
10821.69 542
10822.67 500
10823.65 462
10824.64 450
10825.62 451
10826.60 468
10827.58 462
10828.57 453
10829.55 477
10830.53 503
10831.52 486
10832.50 463
10833.48 486
10834.46 496
10835.45 461
10836.43 463
10837.41 466
10838.40 470
10839.38 503
10840.36 595
10841.35 539
10842.33 488
10843.31 513
10844.30 471
10845.28 502
10846.26 493
10847.25 479
10848.23 502
10849.21 518
10850.20 496
10851.18 493
10852.17 537
10853.15 472
10854.13 468
10855.12 540
10856.10 476
10857.09 527
10858.07 515
10859.05 503
10860.04 522
10861.02 505
10862.01 493
10862.99 504
10863.97 548
10864.96 509
10865.94 469
10866.93 488
10867.91 500
10868.90 506
10869.88 540
10870.87 510
10871.85 540
10872.84 547
10873.82 517
10874.81 523
10875.79 528
10876.78 516
10877.76 523
10878.75 504
10879.73 532
10880.72 507
10881.70 538
10882.69 510
10883.67 494
10884.66 539
10885.64 548
10886.63 553
10887.61 544
10888.60 560
10889.58 588
10890.57 587
10891.55 612
10892.54 563
10893.53 545
10894.51 570
10895.50 558
10896.48 597
10897.47 626
10898.45 567
10899.44 603
10900.43 546
10901.41 596
10902.40 554
10903.38 529
10904.37 525
10905.36 566
10906.34 632
10907.33 561
10908.32 624
10909.30 615
10910.29 580
10911.28 578
10912.26 622
10913.25 586
10914.24 611
10915.22 600
10916.21 634
10917.20 643
10918.18 590
10919.17 632
10920.16 610
10921.14 618
10922.13 640
10923.12 642
10924.10 635
10925.09 628
10926.08 641
10927.07 653
10928.05 635
10929.04 621
10930.03 639
10931.01 643
10932.00 686
10932.99 719
10933.98 672
10934.96 667
10935.95 617
10936.94 643
10937.93 707
10938.92 716
10939.90 613
10940.89 683
10941.88 735
10942.87 710
10943.85 719
10944.84 733
10945.83 754
10946.82 766
10947.81 742
10948.79 720
10949.78 711
10950.77 754
10951.76 855
10952.75 795
10953.74 776
10954.72 771
10955.71 758
10956.70 727
10957.69 697
10958.68 852
10959.67 862
10960.66 832
10961.65 806
10962.63 822
10963.62 910
10964.61 929
10965.60 993
10966.59 963
10967.58 908
10968.57 867
10969.56 837
10970.55 925
10971.54 846
10972.52 829
10973.51 791
10974.50 802
10975.49 799
10976.48 792
10977.47 780
10978.46 773
10979.45 778
10980.44 739
10981.43 703
10982.42 774
10983.41 742
10984.40 767
10985.39 801
10986.38 752
10987.37 797
10988.36 814
10989.35 806
10990.34 812
10991.33 780
10992.32 818
10993.31 807
10994.30 815
10995.29 819
10996.28 791
10997.27 813
10998.26 861
10999.25 840
11000.24 900
11001.23 951
11002.22 1046
11003.21 1102
11004.20 1192
11005.20 1237
11006.19 1304
11007.18 1241
11008.17 1217
11009.16 1151
11010.15 1079
11011.14 1015
11012.13 943
11013.12 877
11014.11 907
11015.10 872
11016.10 809
11017.09 756
11018.08 731
11019.07 792
11020.06 726
11021.05 693
11022.04 754
11023.04 746
11024.03 751
11025.02 720
11026.01 704
11027.00 743
11027.99 717
11028.99 712
11029.98 673
11030.97 650
11031.96 734
11032.95 667
11033.95 658
11034.94 617
11035.93 683
11036.92 717
11037.91 708
11038.91 649
11039.90 629
11040.89 703
11041.88 684
11042.88 710
11043.87 685
11044.86 687
11045.85 723
11046.85 721
11047.84 641
11048.83 665
11049.82 688
11050.82 615
11051.81 694
11052.80 589
11053.80 643
11054.79 613
11055.78 684
11056.77 640
11057.77 575
11058.76 614
11059.75 570
11060.75 619
11061.74 653
11062.73 593
11063.73 628
11064.72 606
11065.71 660
11066.71 615
11067.70 622
11068.69 597
11069.69 609
11070.68 631
11071.68 617
11072.67 593
11073.66 590
11074.66 575
11075.65 597
11076.65 586
11077.64 590
11078.63 555
11079.63 614
11080.62 614
11081.62 589
11082.61 560
11083.60 587
11084.60 667
11085.59 676
11086.59 637
11087.58 628
11088.58 640
11089.57 629
11090.57 599
11091.56 602
11092.55 604
11093.55 609
11094.54 590
11095.54 573
11096.53 604
11097.53 603
11098.52 600
11099.52 618
11100.51 635
11101.51 559
11102.50 574
11103.50 573
11104.49 558
11105.49 533
11106.48 633
11107.48 620
11108.48 602
11109.47 577
11110.47 591
11111.46 574
11112.46 587
11113.45 528
11114.45 579
11115.44 566
11116.44 631
11117.44 589
11118.43 574
11119.43 531
11120.42 591
11121.42 588
11122.42 572
11123.41 591
11124.41 534
11125.40 579
11126.40 578
11127.40 563
11128.39 568
11129.39 576
11130.38 571
11131.38 615
11132.38 560
11133.37 661
11134.37 644
11135.37 614
11136.36 564
11137.36 535
11138.36 557
11139.35 561
11140.35 588
11141.35 544
11142.34 540
11143.34 562
11144.34 549
11145.34 555
11146.33 582
11147.33 598
11148.33 533
11149.32 537
11150.32 587
11151.32 574
11152.32 594
11153.31 566
11154.31 547
11155.31 532
11156.31 555
11157.30 596
11158.30 581
11159.30 559
11160.30 581
11161.29 585
11162.29 529
11163.29 574
11164.29 522
11165.29 486
11166.28 545
11167.28 508
11168.28 560
11169.28 509
11170.28 531
11171.27 553
11172.27 498
11173.27 523
11174.27 484
11175.27 509
11176.27 575
11177.26 509
11178.26 505
11179.26 484
11180.26 486
11181.26 578
11182.26 550
11183.26 568
11184.26 520
11185.25 536
11186.25 567
11187.25 522
11188.25 519
11189.25 526
11190.25 529
11191.25 524
11192.25 595
11193.25 570
11194.25 556
11195.24 591
11196.24 575
11197.24 508
11198.24 470
11199.24 493
11200.24 500
11201.24 496
11202.24 541
11203.24 528
11204.24 509
11205.24 484
11206.24 503
11207.24 511
11208.24 551
11209.24 576
11210.24 584
11211.24 578
11212.24 514
11213.24 494
11214.24 551
11215.24 543
11216.24 587
11217.24 543
11218.24 510
11219.24 515
11220.24 525
11221.24 491
11222.24 485
11223.24 477
11224.24 523
11225.24 505
11226.24 480
11227.25 513
11228.25 487
11229.25 547
11230.25 527
11231.25 524
11232.25 493
11233.25 477
11234.25 520
11235.25 525
11236.25 491
11237.25 479
11238.26 520
11239.26 513
11240.26 558
11241.26 561
11242.26 536
11243.26 532
11244.26 551
11245.27 541
11246.27 517
11247.27 505
11248.27 505
11249.27 554
11250.27 536
11251.28 543
11252.28 558
11253.28 532
11254.28 509
11255.28 489
11256.29 540
11257.29 496
11258.29 525
11259.29 563
11260.29 494
11261.30 521
11262.30 542
11263.30 574
11264.30 515
11265.31 556
11266.31 535
11267.31 509
11268.31 565
11269.32 562
11270.32 550
11271.32 544
11272.32 532
11273.33 578
11274.33 581
11275.33 576
11276.33 546
11277.34 462
11278.34 523
11279.34 543
11280.35 591
11281.35 557
11282.35 520
11283.36 560
11284.36 589
11285.36 595
11286.37 584
11287.37 590
11288.37 603
11289.38 602
11290.38 550
11291.38 587
11292.39 593
11293.39 533
11294.39 534
11295.40 611
11296.40 649
11297.41 654
11298.41 605
11299.41 572
11300.42 587
11301.42 606
11302.43 501
11303.43 534
11304.43 592
11305.44 547
11306.44 572
11307.45 635
11308.45 561
11309.46 580
11310.46 564
11311.46 551
11312.47 570
11313.47 567
11314.48 558
11315.48 623
11316.49 609
11317.49 632
11318.50 658
11319.50 668
11320.51 655
11321.51 634
11322.52 619
11323.52 640
11324.53 602
11325.53 603
11326.54 602
11327.54 604
11328.55 569
11329.55 560
11330.56 527
11331.56 570
11332.57 583
11333.57 569
11334.58 553
11335.58 551
11336.59 623
11337.60 602
11338.60 558
11339.61 572
11340.61 547
11341.62 572
11342.62 617
11343.63 547
11344.64 568
11345.64 521
11346.65 514
11347.65 590
11348.66 579
11349.67 538
11350.67 504
11351.68 542
11352.69 526
11353.69 542
11354.70 479
11355.71 552
11356.71 595
11357.72 562
11358.72 607
11359.73 589
11360.74 597
11361.74 570
11362.75 518
11363.76 598
11364.76 585
11365.77 601
11366.78 545
11367.79 584
11368.79 551
11369.80 567
11370.81 546
11371.81 530
11372.82 520
11373.83 537
11374.84 600
11375.84 573
11376.85 535
11377.86 558
11378.87 589
11379.87 551
11380.88 575
11381.89 579
11382.90 558
11383.90 553
11384.91 583
11385.92 533
11386.93 538
11387.93 584
11388.94 593
11389.95 608
11390.96 545
11391.97 564
11392.97 582
11393.98 550
11394.99 606
11396.00 603
11397.01 562
11398.02 623
11399.02 591
11400.03 579
11401.04 596
11402.05 611
11403.06 612
11404.07 600
11405.08 596
11406.08 572
11407.09 562
11408.10 563
11409.11 538
11410.12 668
11411.13 578
11412.14 582
11413.15 620
11414.15 606
11415.16 621
11416.17 570
11417.18 577
11418.19 573
11419.20 621
11420.21 656
11421.22 591
11422.23 631
11423.24 613
11424.25 672
11425.26 610
11426.27 598
11427.28 566
11428.29 620
11429.30 650
11430.31 622
11431.32 621
11432.32 647
11433.33 662
11434.34 607
11435.35 575
11436.36 616
11437.37 649
11438.38 672
11439.39 655
11440.41 665
11441.42 687
11442.43 628
11443.44 723
11444.45 709
11445.46 640
11446.47 666
11447.48 720
11448.49 705
11449.50 728
11450.51 665
11451.52 689
11452.53 677
11453.54 682
11454.55 687
11455.56 768
11456.57 757
11457.59 756
11458.60 689
11459.61 690
11460.62 756
11461.63 756
11462.64 739
11463.65 751
11464.66 706
11465.67 722
11466.69 760
11467.70 754
11468.71 757
11469.72 714
11470.73 738
11471.74 759
11472.75 729
11473.77 677
11474.78 760
11475.79 796
11476.80 804
11477.81 791
11478.83 795
11479.84 766
11480.85 804
11481.86 824
11482.87 780
11483.89 768
11484.90 772
11485.91 804
11486.92 764
11487.93 799
11488.95 794
11489.96 771
11490.97 767
11491.98 769
11493.00 787
11494.01 775
11495.02 774
11496.03 799
11497.05 798
11498.06 850
11499.07 917
11500.09 823
11501.10 810
11502.11 843
11503.12 847
11504.14 807
11505.15 828
11506.16 848
11507.18 851
11508.19 836
11509.20 880
11510.22 824
11511.23 815
11512.24 822
11513.26 798
11514.27 817
11515.28 858
11516.30 873
11517.31 944
11518.32 937
11519.34 940
11520.35 858
11521.37 877
11522.38 936
11523.39 887
11524.41 879
11525.42 865
11526.44 864
11527.45 901
11528.46 963
11529.48 911
11530.49 887
11531.51 894
11532.52 921
11533.53 932
11534.55 931
11535.56 919
11536.58 990
11537.59 997
11538.61 1009
11539.62 941
11540.64 948
11541.65 972
11542.67 1027
11543.68 1044
11544.69 1060
11545.71 1063
11546.72 1100
11547.74 1058
11548.75 1040
11549.77 1065
11550.78 1037
11551.80 1052
11552.81 1097
11553.83 1113
11554.85 1055
11555.86 1146
11556.88 1173
11557.89 1104
11558.91 1126
11559.92 1172
11560.94 1238
11561.95 1181
11562.97 1196
11563.98 1203
11565.00 1236
11566.02 1348
11567.03 1332
11568.05 1323
11569.06 1328
11570.08 1345
11571.10 1340
11572.11 1340
11573.13 1356
11574.14 1442
11575.16 1429
11576.18 1417
11577.19 1389
11578.21 1500
11579.22 1414
11580.24 1469
11581.26 1474
11582.27 1558
11583.29 1584
11584.31 1677
11585.32 1602
11586.34 1580
11587.36 1660
11588.37 1859
11589.39 1840
11590.41 1925
11591.42 2065
11592.44 2128
11593.46 2138
11594.47 2169
11595.49 2273
11596.51 2282
11597.53 2194
11598.54 2150
11599.56 2300
11600.58 2366
11601.59 2562
11602.61 2722
11603.63 3062
11604.65 3363
11605.66 3724
11606.68 4301
11607.70 4923
11608.72 5343
11609.74 5427
11610.75 5696
11611.77 5553
11612.79 5125
11613.81 4640
11614.82 4114
11615.84 3600
11616.86 3205
11617.88 2820
11618.90 2534
11619.91 2277
11620.93 2155
11621.95 1982
11622.97 1914
11623.99 1806
11625.01 1777
11626.02 1720
11627.04 1641
11628.06 1620
11629.08 1680
11630.10 1559
11631.12 1544
11632.14 1518
11633.15 1514
11634.17 1535
11635.19 1517
11636.21 1564
11637.23 1638
11638.25 1616
11639.27 1545
11640.29 1515
11641.30 1581
11642.32 1595
11643.34 1503
11644.36 1525
11645.38 1534
11646.40 1440
11647.42 1495
11648.44 1554
11649.46 1508
11650.48 1430
11651.50 1384
11652.52 1373
11653.54 1346
11654.56 1246
11655.58 1282
11656.60 1176
11657.62 1178
11658.64 1251
11659.66 1197
11660.68 1113
11661.70 1119
11662.72 1132
11663.74 1143
11664.76 1167
11665.78 1140
11666.80 1231
11667.82 1246
11668.84 1208
11669.86 1213
11670.88 1187
11671.90 1123
11672.92 1183
11673.94 1272
11674.96 1240
11675.98 1228
11677.00 1243
11678.02 1335
11679.04 1260
11680.06 1294
11681.08 1288
11682.10 1330
11683.12 1332
11684.15 1338
11685.17 1309
11686.19 1337
11687.21 1400
11688.23 1417
11689.25 1370
11690.27 1448
11691.29 1418
11692.31 1417
11693.34 1358
11694.36 1324
11695.38 1292
11696.40 1319
11697.42 1298
11698.44 1344
11699.46 1361
11700.49 1273
11701.51 1287
11702.53 1264
11703.55 1302
11704.57 1257
11705.60 1282
11706.62 1287
11707.64 1222
11708.66 1165
11709.68 1216
11710.71 1199
11711.73 1168
11712.75 1206
11713.77 1161
11714.79 1174
11715.82 1154
11716.84 1160
11717.86 1150
11718.88 1157
11719.91 1092
11720.93 1099
11721.95 1005
11722.97 1071
11724.00 1014
11725.02 1015
11726.04 1053
11727.07 996
11728.09 1003
11729.11 1006
11730.13 997
11731.16 1003
11732.18 991
11733.20 978
11734.23 937
11735.25 946
11736.27 984
11737.30 933
11738.32 959
11739.34 925
11740.37 902
11741.39 885
11742.41 857
11743.44 909
11744.46 866
11745.48 854
11746.51 874
11747.53 909
11748.55 883
11749.58 902
11750.60 861
11751.63 877
11752.65 907
11753.67 917
11754.70 881
11755.72 830
11756.75 825
11757.77 865
11758.79 870
11759.82 840
11760.84 840
11761.87 823
11762.89 800
11763.92 853
11764.94 803
11765.97 829
11766.99 782
11768.01 735
11769.04 726
11770.06 780
11771.09 752
11772.11 758
11773.14 727
11774.16 752
11775.19 751
11776.21 734
11777.24 690
11778.26 771
11779.29 733
11780.31 692
11781.34 773
11782.36 813
11783.39 795
11784.41 773
11785.44 749
11786.46 776
11787.49 754
11788.52 738
11789.54 729
11790.57 717
11791.59 740
11792.62 747
11793.64 720
11794.67 722
11795.70 729
11796.72 710
11797.75 721
11798.77 697
11799.80 704
11800.83 694
11801.85 698
11802.88 651
11803.90 621
11804.93 644
11805.96 660
11806.98 714
11808.01 676
11809.04 658
11810.06 692
11811.09 712
11812.11 686
11813.14 688
11814.17 670
11815.19 634
11816.22 620
11817.25 642
11818.27 648
11819.30 643
11820.33 667
11821.36 680
11822.38 677
11823.41 693
11824.44 646
11825.46 654
11826.49 666
11827.52 665
11828.54 676
11829.57 705
11830.60 679
11831.63 692
11832.65 692
11833.68 669
11834.71 666
11835.74 657
11836.76 678
11837.79 669
11838.82 632
11839.85 662
11840.88 698
11841.90 668
11842.93 635
11843.96 643
11844.99 612
11846.01 640
11847.04 647
11848.07 685
11849.10 679
11850.13 645
11851.16 669
11852.18 620
11853.21 568
11854.24 616
11855.27 631
11856.30 674
11857.33 671
11858.35 662
11859.38 645
11860.41 642
11861.44 595
11862.47 601
11863.50 630
11864.53 634
11865.56 649
11866.58 602
11867.61 676
11868.64 675
11869.67 654
11870.70 667
11871.73 623
11872.76 667
11873.79 617
11874.82 627
11875.85 623
11876.88 698
11877.91 671
11878.93 660
11879.96 600
11880.99 615
11882.02 694
11883.05 670
11884.08 621
11885.11 631
11886.14 676
11887.17 649
11888.20 615
11889.23 618
11890.26 670
11891.29 636
11892.32 645
11893.35 639
11894.38 714
11895.41 690
11896.44 638
11897.47 650
11898.50 678
11899.53 684
11900.56 671
11901.59 693
11902.62 641
11903.65 665
11904.69 708
11905.72 705
11906.75 720
11907.78 775
11908.81 738
11909.84 782
11910.87 772
11911.90 727
11912.93 722
11913.96 684
11914.99 674
11916.02 698
11917.06 665
11918.09 687
11919.12 691
11920.15 696
11921.18 733
11922.21 728
11923.24 688
11924.27 692
11925.31 708
11926.34 687
11927.37 667
11928.40 737
11929.43 747
11930.46 740
11931.50 709
11932.53 790
11933.56 782
11934.59 820
11935.62 872
11936.65 875
11937.69 851
11938.72 945
11939.75 1000
11940.78 901
11941.81 876
11942.85 921
11943.88 862
11944.91 734
11945.94 740
11946.98 783
11948.01 737
11949.04 678
11950.07 667
11951.11 650
11952.14 661
11953.17 640
11954.20 619
11955.24 642
11956.27 658
11957.30 658
11958.34 634
11959.37 672
11960.40 661
11961.43 652
11962.47 618
11963.50 617
11964.53 624
11965.57 603
11966.60 658
11967.63 712
11968.67 596
11969.70 638
11970.73 639
11971.77 616
11972.80 620
11973.83 653
11974.87 613
11975.90 652
11976.94 661
11977.97 672
11979.00 694
11980.04 622
11981.07 642
11982.10 614
11983.14 612
11984.17 631
11985.21 595
11986.24 635
11987.27 645
11988.31 583
11989.34 644
11990.38 632
11991.41 640
11992.45 636
11993.48 593
11994.51 612
11995.55 613
11996.58 661
11997.62 628
11998.65 615
11999.69 690
12000.72 692
12001.76 626
12002.79 621
12003.83 659
12004.86 690
12005.90 585
12006.93 627
12007.97 620
12009.00 663
12010.04 616
12011.07 686
12012.11 622
12013.14 660
12014.18 696
12015.21 655
12016.25 628
12017.28 672
12018.32 717
12019.35 667
12020.39 668
12021.43 662
12022.46 694
12023.50 658
12024.53 684
12025.57 668
12026.60 679
12027.64 730
12028.68 675
12029.71 695
12030.75 688
12031.78 701
12032.82 729
12033.86 714
12034.89 758
12035.93 714
12036.97 671
12038.00 725
12039.04 733
12040.07 720
12041.11 677
12042.15 694
12043.18 720
12044.22 663
12045.26 663
12046.29 655
12047.33 701
12048.37 685
12049.40 659
12050.44 636
12051.48 722
12052.52 707
12053.55 709
12054.59 680
12055.63 678
12056.66 688
12057.70 743
12058.74 711
12059.78 661
12060.81 698
12061.85 740
12062.89 772
12063.92 727
12064.96 682
12066.00 712
12067.04 693
12068.07 712
12069.11 692
12070.15 692
12071.19 721
12072.23 706
12073.26 715
12074.30 750
12075.34 728
12076.38 777
12077.42 709
12078.45 709
12079.49 725
12080.53 734
12081.57 718
12082.61 780
12083.64 756
12084.68 702
12085.72 750
12086.76 715
12087.80 738
12088.84 752
12089.88 721
12090.91 772
12091.95 691
12092.99 736
12094.03 750
12095.07 805
12096.11 862
12097.15 779
12098.19 793
12099.22 805
12100.26 823
12101.30 753
12102.34 878
12103.38 843
12104.42 832
12105.46 875
12106.50 934
12107.54 952
12108.58 915
12109.62 972
12110.66 971
12111.70 999
12112.74 925
12113.77 885
12114.81 893
12115.85 873
12116.89 761
12117.93 728
12118.97 773
12120.01 696
12121.05 704
12122.09 682
12123.13 703
12124.17 670
12125.21 658
12126.25 645
12127.29 642
12128.33 656
12129.37 605
12130.41 668
12131.45 684
12132.50 648
12133.54 616
12134.58 630
12135.62 620
12136.66 660
12137.70 654
12138.74 670
12139.78 589
12140.82 594
12141.86 623
12142.90 633
12143.94 643
12144.98 607
12146.02 647
12147.07 634
12148.11 564
12149.15 573
12150.19 525
12151.23 550
12152.27 582
12153.31 573
12154.35 545
12155.40 592
12156.44 642
12157.48 635
12158.52 605
12159.56 590
12160.60 574
12161.64 560
12162.69 574
12163.73 594
12164.77 569
12165.81 580
12166.85 545
12167.90 601
12168.94 558
12169.98 573
12171.02 568
12172.06 547
12173.11 598
12174.15 594
12175.19 588
12176.23 545
12177.27 540
12178.32 595
12179.36 557
12180.40 555
12181.44 592
12182.49 585
12183.53 566
12184.57 544
12185.61 611
12186.66 544
12187.70 570
12188.74 545
12189.79 593
12190.83 563
12191.87 574
12192.91 568
12193.96 571
12195.00 550
12196.04 610
12197.09 562
12198.13 544
12199.17 514
12200.22 542
12201.26 568
12202.30 553
12203.35 549
12204.39 567
12205.43 541
12206.48 553
12207.52 538
12208.57 517
12209.61 562
12210.65 540
12211.70 501
12212.74 564
12213.78 585
12214.83 535
12215.87 528
12216.92 516
12217.96 533
12219.00 586
12220.05 567
12221.09 498
12222.14 493
12223.18 564
12224.23 508
12225.27 559
12226.31 578
12227.36 573
12228.40 564
12229.45 546
12230.49 522
12231.54 511
12232.58 529
12233.63 557
12234.67 530
12235.72 533
12236.76 560
12237.81 526
12238.85 564
12239.90 531
12240.94 503
12241.99 519
12243.03 492
12244.08 536
12245.12 506
12246.17 477
12247.21 497
12248.26 541
12249.30 482
12250.35 532
12251.39 505
12252.44 521
12253.49 493
12254.53 515
12255.58 518
12256.62 523
12257.67 546
12258.71 503
12259.76 441
12260.81 494
12261.85 526
12262.90 488
12263.94 512
12264.99 505
12266.04 468
12267.08 446
12268.13 486
12269.17 474
12270.22 518
12271.27 473
12272.31 497
12273.36 456
12274.41 460
12275.45 487
12276.50 509
12277.55 517
12278.59 508
12279.64 462
12280.69 525
12281.73 562
12282.78 473
12283.83 417
12284.87 477
12285.92 464
12286.97 440
12288.01 433
12289.06 484
12290.11 506
12291.16 518
12292.20 454
12293.25 482
12294.30 525
12295.35 486
12296.39 492
12297.44 497
12298.49 443
12299.54 445
12300.58 404
12301.63 421
12302.68 454
12303.73 448
12304.77 395
12305.82 420
12306.87 453
12307.92 465
12308.97 419
12310.01 446
12311.06 476
12312.11 474
12313.16 483
12314.21 480
12315.25 450
12316.30 442
12317.35 457
12318.40 450
12319.45 444
12320.50 443
12321.54 477
12322.59 468
12323.64 443
12324.69 454
12325.74 449
12326.79 442
12327.84 489
12328.89 487
12329.93 441
12330.98 450
12332.03 429
12333.08 515
12334.13 455
12335.18 431
12336.23 410
12337.28 454
12338.33 425
12339.38 434
12340.43 468
12341.47 460
12342.52 475
12343.57 430
12344.62 437
12345.67 456
12346.72 441
12347.77 412
12348.82 445
12349.87 469
12350.92 445
12351.97 402
12353.02 446
12354.07 478
12355.12 419
12356.17 411
12357.22 414
12358.27 429
12359.32 415
12360.37 471
12361.42 419
12362.47 417
12363.52 434
12364.57 426
12365.62 443
12366.67 419
12367.72 452
12368.77 475
12369.82 451
12370.87 445
12371.93 479
12372.98 460
12374.03 469
12375.08 441
12376.13 413
12377.18 397
12378.23 374
12379.28 442
12380.33 432
12381.38 389
12382.43 387
12383.49 442
12384.54 429
12385.59 426
12386.64 408
12387.69 396
12388.74 480
12389.79 433
12390.84 440
12391.90 480
12392.95 473
12394.00 473
12395.05 475
12396.10 469
12397.15 439
12398.21 424
12399.26 447
12400.31 453
12401.36 442
12402.41 402
12403.47 452
12404.52 417
12405.57 461
12406.62 451
12407.67 418
12408.73 406
12409.78 411
12410.83 427
12411.88 421
12412.94 417
12413.99 438
12415.04 473
12416.09 453
12417.15 442
12418.20 436
12419.25 425
12420.30 389
12421.36 398
12422.41 399
12423.46 442
12424.52 432
12425.57 439
12426.62 418
12427.67 411
12428.73 431
12429.78 455
12430.83 444
12431.89 427
12432.94 409
12433.99 425
12435.05 446
12436.10 422
12437.15 470
12438.21 418
12439.26 466
12440.31 496
12441.37 460
12442.42 436
12443.47 471
12444.53 458
12445.58 441
12446.64 373
12447.69 444
12448.74 420
12449.80 458
12450.85 414
12451.91 423
12452.96 423
12454.01 404
12455.07 430
12456.12 467
12457.18 434
12458.23 441
12459.29 425
12460.34 393
12461.39 417
12462.45 405
12463.50 454
12464.56 476
12465.61 455
12466.67 415
12467.72 369
12468.78 394
12469.83 456
12470.89 464
12471.94 426
12473.00 408
12474.05 472
12475.11 433
12476.16 454
12477.22 433
12478.27 449
12479.33 418
12480.38 451
12481.44 440
12482.49 428
12483.55 400
12484.60 402
12485.66 448
12486.71 427
12487.77 480
12488.83 456
12489.88 451
12490.94 458
12491.99 469
12493.05 449
12494.10 497
12495.16 481
12496.22 457
12497.27 516
12498.33 509
12499.38 538
12500.44 518
12501.50 522
12502.55 474
12503.61 484
12504.67 561
12505.72 549
12506.78 488
12507.83 502
12508.89 479
12509.95 458
12511.00 478
12512.06 457
12513.12 427
12514.17 456
12515.23 468
12516.29 470
12517.34 465
12518.40 491
12519.46 450
12520.52 425
12521.57 424
12522.63 459
12523.69 503
12524.74 493
12525.80 455
12526.86 458
12527.92 484
12528.97 505
12530.03 525
12531.09 490
12532.15 510
12533.20 551
12534.26 506
12535.32 514
12536.38 468
12537.43 457
12538.49 479
12539.55 505
12540.61 474
12541.66 489
12542.72 487
12543.78 469
12544.84 450
12545.90 433
12546.95 471
12548.01 474
12549.07 454
12550.13 458
12551.19 475
12552.25 470
12553.30 469
12554.36 494
12555.42 452
12556.48 487
12557.54 470
12558.60 476
12559.65 457
12560.71 473
12561.77 496
12562.83 497
12563.89 517
12564.95 495
12566.01 514
12567.07 471
12568.13 457
12569.18 444
12570.24 440
12571.30 486
12572.36 497
12573.42 472
12574.48 453
12575.54 489
12576.60 503
12577.66 495
12578.72 512
12579.78 515
12580.84 550
12581.90 551
12582.96 581
12584.02 568
12585.07 522
12586.13 512
12587.19 512
12588.25 524
12589.31 549
12590.37 491
12591.43 517
12592.49 489
12593.55 499
12594.61 474
12595.67 486
12596.73 476
12597.79 543
12598.86 547
12599.92 499
12600.98 483
12602.04 482
12603.10 523
12604.16 473
12605.22 492
12606.28 488
12607.34 507
12608.40 526
12609.46 554
12610.52 591
12611.58 614
12612.64 622
12613.70 590
12614.76 539
12615.83 525
12616.89 552
12617.95 532
12619.01 552
12620.07 467
12621.13 490
12622.19 479
12623.25 498
12624.32 518
12625.38 489
12626.44 499
12627.50 493
12628.56 473
12629.62 469
12630.68 450
12631.75 475
12632.81 510
12633.87 480
12634.93 448
12635.99 465
12637.05 498
12638.12 478
12639.18 454
12640.24 461
12641.30 519
12642.36 433
12643.43 456
12644.49 460
12645.55 492
12646.61 476
12647.68 478
12648.74 484
12649.80 444
12650.86 464
12651.93 476
12652.99 479
12654.05 515
12655.11 448
12656.18 453
12657.24 493
12658.30 497
12659.36 420
12660.43 498
12661.49 542
12662.55 515
12663.62 463
12664.68 481
12665.74 457
12666.81 453
12667.87 511
12668.93 533
12670.00 486
12671.06 474
12672.12 511
12673.19 506
12674.25 488
12675.31 469
12676.38 538
12677.44 514
12678.50 471
12679.57 454
12680.63 465
12681.69 461
12682.76 556
12683.82 512
12684.89 498
12685.95 487
12687.01 477
12688.08 499
12689.14 529
12690.21 506
12691.27 511
12692.33 508
12693.40 520
12694.46 521
12695.53 546
12696.59 562
12697.66 578
12698.72 512
12699.79 527
12700.85 539
12701.91 521
12702.98 503
12704.04 532
12705.11 525
12706.17 525
12707.24 560
12708.30 554
12709.37 581
12710.43 571
12711.50 557
12712.56 577
12713.63 526
12714.69 528
12715.76 555
12716.82 526
12717.89 487
12718.95 456
12720.02 474
12721.09 476
12722.15 464
12723.22 499
12724.28 522
12725.35 505
12726.41 511
12727.48 493
12728.54 482
12729.61 490
12730.68 490
12731.74 515
12732.81 492
12733.87 492
12734.94 455
12736.01 494
12737.07 480
12738.14 496
12739.20 454
12740.27 490
12741.34 512
12742.40 533
12743.47 508
12744.54 449
12745.60 459
12746.67 464
12747.74 491
12748.80 479
12749.87 461
12750.94 456
12752.00 446
12753.07 477
12754.14 536
12755.20 479
12756.27 410
12757.34 463
12758.40 477
12759.47 432
12760.54 446
12761.60 445
12762.67 418
12763.74 430
12764.81 463
12765.87 425
12766.94 398
12768.01 432
12769.08 450
12770.14 439
12771.21 388
12772.28 429
12773.35 444
12774.41 403
12775.48 429
12776.55 450
12777.62 427
12778.68 428
12779.75 428
12780.82 417
12781.89 467
12782.96 442
12784.02 419
12785.09 466
12786.16 446
12787.23 432
12788.30 422
12789.37 443
12790.43 421
12791.50 448
12792.57 452
12793.64 415
12794.71 397
12795.78 416
12796.84 413
12797.91 438
12798.98 404
12800.05 402
12801.12 444
12802.19 437
12803.26 398
12804.33 389
12805.40 450
12806.46 474
12807.53 397
12808.60 392
12809.67 392
12810.74 403
12811.81 431
12812.88 393
12813.95 418
12815.02 412
12816.09 429
12817.16 399
12818.23 364
12819.30 425
12820.37 409
12821.44 423
12822.50 418
12823.57 384
12824.64 485
12825.71 454
12826.78 376
12827.85 395
12828.92 429
12829.99 417
12831.06 398
12832.13 400
12833.20 407
12834.27 397
12835.34 400
12836.41 426
12837.49 389
12838.56 405
12839.63 422
12840.70 448
12841.77 374
12842.84 370
12843.91 379
12844.98 406
12846.05 428
12847.12 403
12848.19 417
12849.26 394
12850.33 426
12851.40 440
12852.47 384
12853.55 389
12854.62 415
12855.69 438
12856.76 381
12857.83 417
12858.90 412
12859.97 423
12861.04 441
12862.11 378
12863.19 365
12864.26 408
12865.33 418
12866.40 387
12867.47 360
12868.54 367
12869.62 356
12870.69 359
12871.76 368
12872.83 382
12873.90 339
12874.97 389
12876.05 368
12877.12 362
12878.19 342
12879.26 349
12880.33 375
12881.41 328
12882.48 376
12883.55 371
12884.62 369
12885.70 354
12886.77 326
12887.84 340
12888.91 362
12889.98 348
12891.06 349
12892.13 360
12893.20 362
12894.28 389
12895.35 343
12896.42 364
12897.49 353
12898.57 343
12899.64 355
12900.71 397
12901.79 382
12902.86 407
12903.93 393
12905.00 344
12906.08 378
12907.15 371
12908.22 366
12909.30 368
12910.37 378
12911.44 384
12912.52 355
12913.59 326
12914.66 344
12915.74 383
12916.81 392
12917.89 327
12918.96 308
12920.03 384
12921.11 386
12922.18 336
12923.25 322
12924.33 393
12925.40 334
12926.48 350
12927.55 395
12928.62 353
12929.70 315
12930.77 325
12931.85 350
12932.92 358
12934.00 302
12935.07 348
12936.14 388
12937.22 363
12938.29 336
12939.37 347
12940.44 331
12941.52 373
12942.59 363
12943.67 328
12944.74 355
12945.82 344
12946.89 417
12947.97 392
12949.04 383
12950.12 318
12951.19 348
12952.27 336
12953.34 388
12954.42 368
12955.49 306
12956.57 355
12957.64 353
12958.72 320
12959.79 312
12960.87 304
12961.94 341
12963.02 333
12964.10 276
12965.17 314
12966.25 346
12967.32 378
12968.40 366
12969.47 330
12970.55 331
12971.63 350
12972.70 367
12973.78 323
12974.85 310
12975.93 330
12977.01 381
12978.08 352
12979.16 387
12980.23 361
12981.31 343
12982.39 367
12983.46 388
12984.54 370
12985.62 351
12986.69 335
12987.77 374
12988.85 370
12989.92 334
12991.00 319
12992.08 358
12993.15 334
12994.23 342
12995.31 348
12996.38 321
12997.46 382
12998.54 381
12999.61 375
13000.69 309
13001.77 327
13002.85 322
13003.92 364
13005.00 367
13006.08 374
13007.16 368
13008.23 384
13009.31 371
13010.39 348
13011.47 312
13012.54 345
13013.62 346
13014.70 341
13015.78 336
13016.85 378
13017.93 358
13019.01 382
13020.09 365
13021.17 358
13022.24 355
13023.32 371
13024.40 327
13025.48 345
13026.56 305
13027.63 325
13028.71 338
13029.79 374
13030.87 351
13031.95 353
13033.03 357
13034.10 358
13035.18 345
13036.26 350
13037.34 357
13038.42 392
13039.50 371
13040.58 327
13041.66 349
13042.73 340
13043.81 337
13044.89 348
13045.97 351
13047.05 359
13048.13 338
13049.21 360
13050.29 414
13051.37 368
13052.45 372
13053.53 342
13054.60 419
13055.68 381
13056.76 335
13057.84 351
13058.92 327
13060.00 387
13061.08 364
13062.16 350
13063.24 374
13064.32 360
13065.40 370
13066.48 377
13067.56 343
13068.64 364
13069.72 336
13070.80 382
13071.88 347
13072.96 339
13074.04 328
13075.12 368
13076.20 378
13077.28 336
13078.36 364
13079.44 386
13080.52 403
13081.60 373
13082.68 373
13083.76 330
13084.84 375
13085.93 371
13087.01 360
13088.09 333
13089.17 352
13090.25 389
13091.33 350
13092.41 349
13093.49 364
13094.57 380
13095.65 358
13096.73 344
13097.82 374
13098.90 403
13099.98 339
13101.06 332
13102.14 348
13103.22 337
13104.30 392
13105.38 399
13106.47 399
13107.55 348
13108.63 375
13109.71 369
13110.79 359
13111.87 323
13112.96 372
13114.04 374
13115.12 342
13116.20 328
13117.28 354
13118.37 363
13119.45 367
13120.53 368
13121.61 355
13122.69 362
13123.78 366
13124.86 356
13125.94 385
13127.02 405
13128.11 402
13129.19 393
13130.27 358
13131.35 342
13132.44 358
13133.52 375
13134.60 403
13135.68 365
13136.77 365
13137.85 346
13138.93 377
13140.01 344
13141.10 376
13142.18 346
13143.26 366
13144.35 406
13145.43 314
13146.51 330
13147.60 353
13148.68 376
13149.76 334
13150.85 339
13151.93 348
13153.01 358
13154.10 354
13155.18 348
13156.26 342
13157.35 331
13158.43 369
13159.51 330
13160.60 372
13161.68 349
13162.77 327
13163.85 361
13164.93 342
13166.02 363
13167.10 306
13168.19 352
13169.27 332
13170.35 374
13171.44 371
13172.52 405
13173.61 381
13174.69 350
13175.78 389
13176.86 345
13177.94 351
13179.03 393
13180.11 351
13181.20 316
13182.28 346
13183.37 349
13184.45 382
13185.54 354
13186.62 375
13187.71 351
13188.79 356
13189.88 360
13190.96 388
13192.05 340
13193.13 330
13194.22 356
13195.30 367
13196.39 372
13197.47 348
13198.56 379
13199.64 421
13200.73 418
13201.81 361
13202.90 356
13203.98 404
13205.07 369
13206.16 385
13207.24 353
13208.33 389
13209.41 426
13210.50 406
13211.58 374
13212.67 333
13213.76 367
13214.84 423
13215.93 404
13217.01 367
13218.10 385
13219.19 366
13220.27 342
13221.36 381
13222.45 371
13223.53 380
13224.62 396
13225.70 429
13226.79 364
13227.88 355
13228.96 336
13230.05 405
13231.14 429
13232.22 365
13233.31 384
13234.40 396
13235.48 400
13236.57 379
13237.66 380
13238.74 383
13239.83 369
13240.92 352
13242.01 339
13243.09 349
13244.18 374
13245.27 406
13246.35 370
13247.44 390
13248.53 361
13249.62 355
13250.70 424
13251.79 365
13252.88 380
13253.97 426
13255.05 376
13256.14 368
13257.23 346
13258.32 370
13259.41 347
13260.49 394
13261.58 360
13262.67 347
13263.76 342
13264.85 382
13265.93 396
13267.02 377
13268.11 403
13269.20 419
13270.29 407
13271.37 408
13272.46 396
13273.55 433
13274.64 403
13275.73 420
13276.82 432
13277.91 399
13278.99 418
13280.08 437
13281.17 406
13282.26 404
13283.35 404
13284.44 389
13285.53 438
13286.62 381
13287.70 433
13288.79 433
13289.88 451
13290.97 455
13292.06 430
13293.15 436
13294.24 465
13295.33 428
13296.42 391
13297.51 458
13298.60 418
13299.69 451
13300.78 429
13301.87 450
13302.95 455
13304.04 465
13305.13 456
13306.22 444
13307.31 446
13308.40 448
13309.49 447
13310.58 455
13311.67 481
13312.76 450
13313.85 508
13314.94 492
13316.03 494
13317.12 480
13318.21 474
13319.30 440
13320.39 468
13321.48 471
13322.58 432
13323.67 478
13324.76 446
13325.85 411
13326.94 403
13328.03 430
13329.12 454
13330.21 430
13331.30 427
13332.39 442
13333.48 427
13334.57 468
13335.66 484
13336.75 496
13337.85 466
13338.94 473
13340.03 482
13341.12 495
13342.21 464
13343.30 480
13344.39 428
13345.48 470
13346.58 480
13347.67 468
13348.76 516
13349.85 492
13350.94 522
13352.03 506
13353.12 499
13354.22 470
13355.31 478
13356.40 486
13357.49 465
13358.58 448
13359.68 469
13360.77 472
13361.86 494
13362.95 453
13364.04 481
13365.14 515
13366.23 499
13367.32 493
13368.41 511
13369.51 504
13370.60 519
13371.69 565
13372.78 539
13373.87 559
13374.97 559
13376.06 526
13377.15 562
13378.25 545
13379.34 550
13380.43 525
13381.52 511
13382.62 480
13383.71 502
13384.80 459
13385.90 434
13386.99 466
13388.08 436
13389.17 451
13390.27 429
13391.36 453
13392.45 462
13393.55 431
13394.64 424
13395.73 420
13396.83 426
13397.92 476
13399.02 443
13400.11 428
13401.20 476
13402.30 499
13403.39 471
13404.48 491
13405.58 442
13406.67 425
13407.77 494
13408.86 484
13409.95 446
13411.05 435
13412.14 455
13413.24 467
13414.33 473
13415.42 427
13416.52 447
13417.61 490
13418.71 459
13419.80 443
13420.90 444
13421.99 434
13423.08 441
13424.18 463
13425.27 471
13426.37 430
13427.46 445
13428.56 459
13429.65 475
13430.75 421
13431.84 434
13432.94 449
13434.03 425
13435.13 468
13436.22 487
13437.32 464
13438.41 452
13439.51 468
13440.60 443
13441.70 445
13442.79 454
13443.89 484
13444.98 484
13446.08 442
13447.18 468
13448.27 437
13449.37 450
13450.46 413
13451.56 431
13452.65 496
13453.75 458
13454.85 433
13455.94 451
13457.04 429
13458.13 453
13459.23 469
13460.33 464
13461.42 472
13462.52 482
13463.61 512
13464.71 480
13465.81 501
13466.90 464
13468.00 487
13469.10 493
13470.19 472
13471.29 462
13472.38 504
13473.48 472
13474.58 495
13475.67 471
13476.77 456
13477.87 471
13478.96 462
13480.06 469
13481.16 492
13482.26 538
13483.35 477
13484.45 493
13485.55 512
13486.64 505
13487.74 508
13488.84 487
13489.94 511
13491.03 481
13492.13 517
13493.23 485
13494.32 526
13495.42 480
13496.52 518
13497.62 506
13498.72 516
13499.81 533
13500.91 542
13502.01 554
13503.11 594
13504.20 558
13505.30 481
13506.40 561
13507.50 633
13508.60 603
13509.69 552
13510.79 622
13511.89 615
13512.99 612
13514.09 566
13515.18 575
13516.28 570
13517.38 595
13518.48 558
13519.58 517
13520.68 465
13521.78 479
13522.87 509
13523.97 530
13525.07 454
13526.17 461
13527.27 460
13528.37 451
13529.47 469
13530.57 483
13531.66 489
13532.76 496
13533.86 438
13534.96 447
13536.06 451
13537.16 449
13538.26 501
13539.36 473
13540.46 492
13541.56 463
13542.66 415
13543.76 458
13544.86 443
13545.96 393
13547.05 423
13548.15 479
13549.25 455
13550.35 433
13551.45 411
13552.55 466
13553.65 454
13554.75 429
13555.85 393
13556.95 420
13558.05 422
13559.15 439
13560.25 441
13561.35 419
13562.45 458
13563.55 436
13564.65 386
13565.75 397
13566.85 411
13567.96 406
13569.06 430
13570.16 451
13571.26 422
13572.36 452
13573.46 436
13574.56 404
13575.66 409
13576.76 413
13577.86 426
13578.96 406
13580.06 367
13581.16 407
13582.27 444
13583.37 444
13584.47 418
13585.57 418
13586.67 414
13587.77 421
13588.87 431
13589.97 407
13591.08 388
13592.18 396
13593.28 406
13594.38 397
13595.48 431
13596.58 443
13597.68 425
13598.79 418
13599.89 417
13600.99 390
13602.09 404
13603.19 440
13604.30 413
13605.40 406
13606.50 454
13607.60 431
13608.70 381
13609.81 429
13610.91 406
13612.01 414
13613.11 427
13614.21 390
13615.32 439
13616.42 414
13617.52 372
13618.62 427
13619.73 392
13620.83 406
13621.93 422
13623.03 440
13624.14 399
13625.24 405
13626.34 424
13627.45 439
13628.55 421
13629.65 445
13630.75 434
13631.86 410
13632.96 424
13634.06 402
13635.17 415
13636.27 436
13637.37 419
13638.48 413
13639.58 403
13640.68 438
13641.79 440
13642.89 418
13643.99 414
13645.10 428
13646.20 435
13647.30 412
13648.41 405
13649.51 392
13650.62 445
13651.72 466
13652.82 404
13653.93 387
13655.03 411
13656.14 419
13657.24 441
13658.34 459
13659.45 411
13660.55 416
13661.66 447
13662.76 414
13663.87 374
13664.97 394
13666.07 374
13667.18 431
13668.28 372
13669.39 345
13670.49 407
13671.60 410
13672.70 451
13673.81 423
13674.91 421
13676.02 402
13677.12 430
13678.23 404
13679.33 399
13680.44 393
13681.54 406
13682.65 431
13683.75 431
13684.86 416
13685.96 382
13687.07 409
13688.17 401
13689.28 417
13690.38 394
13691.49 429
13692.59 440
13693.70 414
13694.80 391
13695.91 384
13697.02 392
13698.12 389
13699.23 394
13700.33 394
13701.44 402
13702.55 418
13703.65 448
13704.76 404
13705.86 415
13706.97 442
13708.08 434
13709.18 405
13710.29 411
13711.39 389
13712.50 415
13713.61 390
13714.71 445
13715.82 409
13716.93 437
13718.03 442
13719.14 409
13720.25 376
13721.35 381
13722.46 398
13723.57 416
13724.67 412
13725.78 425
13726.89 445
13727.99 382
13729.10 427
13730.21 446
13731.31 427
13732.42 484
13733.53 489
13734.64 509
13735.74 500
13736.85 477
13737.96 446
13739.07 471
13740.17 510
13741.28 452
13742.39 447
13743.50 424
13744.60 505
13745.71 480
13746.82 484
13747.93 506
13749.03 461
13750.14 466
13751.25 482
13752.36 482
13753.47 438
13754.57 445
13755.68 460
13756.79 514
13757.90 487
13759.01 476
13760.11 500
13761.22 465
13762.33 497
13763.44 513
13764.55 527
13765.66 531
13766.76 557
13767.87 547
13768.98 524
13770.09 560
13771.20 553
13772.31 628
13773.42 596
13774.53 617
13775.63 638
13776.74 664
13777.85 657
13778.96 673
13780.07 681
13781.18 678
13782.29 681
13783.40 642
13784.51 658
13785.62 646
13786.73 605
13787.83 611
13788.94 607
13790.05 547
13791.16 521
13792.27 529
13793.38 540
13794.49 533
13795.60 499
13796.71 463
13797.82 455
13798.93 507
13800.04 473
13801.15 499
13802.26 472
13803.37 457
13804.48 471
13805.59 452
13806.70 481
13807.81 510
13808.92 472
13810.03 458
13811.14 483
13812.25 475
13813.36 458
13814.47 447
13815.58 449
13816.69 460
13817.80 438
13818.91 414
13820.03 454
13821.14 447
13822.25 448
13823.36 420
13824.47 419
13825.58 449
13826.69 431
13827.80 415
13828.91 440
13830.02 425
13831.13 435
13832.25 438
13833.36 486
13834.47 430
13835.58 403
13836.69 466
13837.80 441
13838.91 428
13840.02 424
13841.14 406
13842.25 398
13843.36 386
13844.47 398
13845.58 454
13846.69 420
13847.81 443
13848.92 447
13850.03 404
13851.14 411
13852.25 452
13853.37 479
13854.48 411
13855.59 441
13856.70 447
13857.81 408
13858.93 438
13860.04 416
13861.15 421
13862.26 431
13863.38 436
13864.49 435
13865.60 407
13866.71 436
13867.83 446
13868.94 423
13870.05 441
13871.16 446
13872.28 453
13873.39 427
13874.50 410
13875.61 420
13876.73 428
13877.84 436
13878.95 524
13880.07 482
13881.18 430
13882.29 459
13883.41 465
13884.52 500
13885.63 499
13886.75 445
13887.86 464
13888.97 465
13890.09 495
13891.20 480
13892.31 467
13893.43 451
13894.54 446
13895.65 491
13896.77 450
13897.88 455
13899.00 479
13900.11 499
13901.22 519
13902.34 519
13903.45 467
13904.57 521
13905.68 506
13906.79 520
13907.91 502
13909.02 489
13910.14 458
13911.25 483
13912.37 490
13913.48 458
13914.59 438
13915.71 398
13916.82 435
13917.94 399
13919.05 448
13920.17 429
13921.28 404
13922.40 403
13923.51 447
13924.63 427
13925.74 428
13926.86 450
13927.97 411
13929.09 445
13930.20 426
13931.32 408
13932.43 421
13933.55 417
13934.66 408
13935.78 391
13936.89 399
13938.01 422
13939.12 440
13940.24 459
13941.35 419
13942.47 429
13943.59 434
13944.70 420
13945.82 459
13946.93 404
13948.05 422
13949.16 403
13950.28 390
13951.40 412
13952.51 405
13953.63 399
13954.74 425
13955.86 426
13956.98 392
13958.09 408
13959.21 421
13960.33 411
13961.44 425
13962.56 421
13963.67 404
13964.79 408
13965.91 395
13967.02 348
13968.14 366
13969.26 387
13970.37 383
13971.49 387
13972.61 392
13973.72 389
13974.84 401
13975.96 405
13977.08 411
13978.19 403
13979.31 395
13980.43 394
13981.54 397
13982.66 390
13983.78 375
13984.90 382
13986.01 406
13987.13 399
13988.25 387
13989.37 391
13990.48 391
13991.60 402
13992.72 425
13993.84 426
13994.95 414
13996.07 391
13997.19 397
13998.31 407
13999.42 407
14000.54 412
14001.66 413
14002.78 449
14003.90 445
14005.01 399
14006.13 406
14007.25 446
14008.37 424
14009.49 391
14010.61 394
14011.72 432
14012.84 391
14013.96 414
14015.08 387
14016.20 412
14017.32 409
14018.43 415
14019.55 422
14020.67 412
14021.79 385
14022.91 415
14024.03 396
14025.15 382
14026.27 346
14027.39 384
14028.50 420
14029.62 450
14030.74 397
14031.86 429
14032.98 391
14034.10 402
14035.22 381
14036.34 417
14037.46 409
14038.58 402
14039.70 405
14040.82 383
14041.94 397
14043.06 444
14044.18 470
14045.30 410
14046.41 403
14047.53 462
14048.65 457
14049.77 430
14050.89 402
14052.01 386
14053.13 381
14054.25 429
14055.37 473
14056.49 428
14057.61 451
14058.74 447
14059.86 436
14060.98 412
14062.10 395
14063.22 434
14064.34 427
14065.46 439
14066.58 437
14067.70 449
14068.82 398
14069.94 438
14071.06 458
14072.18 436
14073.30 429
14074.42 431
14075.54 427
14076.66 426
14077.79 425
14078.91 465
14080.03 501
14081.15 480
14082.27 442
14083.39 452
14084.51 464
14085.63 487
14086.76 498
14087.88 465
14089.00 475
14090.12 503
14091.24 559
14092.36 528
14093.48 485
14094.61 540
14095.73 518
14096.85 535
14097.97 490
14099.09 504
14100.22 516
14101.34 501
14102.46 556
14103.58 533
14104.70 533
14105.83 543
14106.95 518
14108.07 565
14109.19 552
14110.31 550
14111.44 556
14112.56 513
14113.68 464
14114.80 489
14115.93 488
14117.05 500
14118.17 435
14119.29 427
14120.42 453
14121.54 434
14122.66 441
14123.79 439
14124.91 460
14126.03 430
14127.15 393
14128.28 412
14129.40 412
14130.52 441
14131.65 400
14132.77 393
14133.89 394
14135.02 411
14136.14 384
14137.26 384
14138.39 406
14139.51 420
14140.63 428
14141.76 423
14142.88 399
14144.00 413
14145.13 420
14146.25 439
14147.38 449
14148.50 437
14149.62 435
14150.75 372
14151.87 418
14152.99 381
14154.12 394
14155.24 412
14156.37 432
14157.49 411
14158.62 433
14159.74 392
14160.86 348
14161.99 404
14163.11 417
14164.24 390
14165.36 401
14166.49 424
14167.61 411
14168.74 411
14169.86 393
14170.99 394
14172.11 396
14173.23 421
14174.36 387
14175.48 426
14176.61 387
14177.73 397
14178.86 418
14179.98 443
14181.11 424
14182.23 421
14183.36 402
14184.49 388
14185.61 380
14186.74 357
14187.86 377
14188.99 412
14190.11 420
14191.24 381
14192.36 413
14193.49 387
14194.61 387
14195.74 364
14196.87 371
14197.99 411
14199.12 429
14200.24 383
14201.37 388
14202.50 372
14203.62 368
14204.75 398
14205.87 410
14207.00 418
14208.13 352
14209.25 366
14210.38 368
14211.50 380
14212.63 329
14213.76 356
14214.88 377
14216.01 400
14217.14 412
14218.26 351
14219.39 353
14220.52 397
14221.64 402
14222.77 386
14223.90 360
14225.02 334
14226.15 360
14227.28 347
14228.41 385
14229.53 328
14230.66 322
14231.79 413
14232.91 379
14234.04 308
14235.17 367
14236.30 354
14237.42 333
14238.55 346
14239.68 352
14240.81 351
14241.93 338
14243.06 369
14244.19 379
14245.32 355
14246.44 353
14247.57 328
14248.70 342
14249.83 348
14250.95 345
14252.08 337
14253.21 347
14254.34 370
14255.47 366
14256.59 358
14257.72 363
14258.85 356
14259.98 388
14261.11 375
14262.24 331
14263.36 345
14264.49 336
14265.62 340
14266.75 359
14267.88 355
14269.01 379
14270.14 357
14271.26 341
14272.39 313
14273.52 338
14274.65 353
14275.78 363
14276.91 345
14278.04 327
14279.17 352
14280.30 353
14281.42 365
14282.55 388
14283.68 375
14284.81 323
14285.94 342
14287.07 326
14288.20 299
14289.33 324
14290.46 337
14291.59 351
14292.72 382
14293.85 342
14294.98 330
14296.11 332
14297.24 327
14298.37 320
14299.50 320
14300.63 320
14301.76 319
14302.89 342
14304.02 310
14305.15 320
14306.28 330
14307.41 346
14308.54 327
14309.67 332
14310.80 321
14311.93 304
14313.06 331
14314.19 334
14315.32 303
14316.45 320
14317.58 313
14318.71 300
14319.84 311
14320.97 311
14322.10 293
14323.23 322
14324.36 341
14325.49 340
14326.63 265
14327.76 306
14328.89 325
14330.02 312
14331.15 315
14332.28 341
14333.41 333
14334.54 311
14335.67 335
14336.81 307
14337.94 284
14339.07 295
14340.20 324
14341.33 340
14342.46 295
14343.59 303
14344.73 316
14345.86 334
14346.99 297
14348.12 296
14349.25 335
14350.38 317
14351.52 319
14352.65 329
14353.78 319
14354.91 303
14356.04 304
14357.18 308
14358.31 305
14359.44 310
14360.57 318
14361.71 352
14362.84 311
14363.97 310
14365.10 308
14366.24 348
14367.37 277
14368.50 332
14369.63 325
14370.77 341
14371.90 346
14373.03 318
14374.16 296
14375.30 272
14376.43 324
14377.56 342
14378.70 311
14379.83 310
14380.96 290
14382.09 313
14383.23 293
14384.36 318
14385.49 335
14386.63 312
14387.76 342
14388.89 330
14390.03 296
14391.16 344
14392.29 350
14393.43 327
14394.56 328
14395.70 311
14396.83 318
14397.96 323
14399.10 306
14400.23 296
14401.36 298
14402.50 330
14403.63 354
14404.77 335
14405.90 317
14407.03 284
14408.17 309
14409.30 294
14410.44 299
14411.57 320
14412.71 320
14413.84 328
14414.97 322
14416.11 358
14417.24 326
14418.38 287
14419.51 354
14420.65 329
14421.78 330
14422.92 296
14424.05 317
14425.19 301
14426.32 327
14427.46 313
14428.59 304
14429.73 320
14430.86 355
14432.00 344
14433.13 326
14434.27 270
14435.40 305
14436.54 332
14437.67 303
14438.81 317
14439.94 304
14441.08 309
14442.21 335
14443.35 313
14444.48 320
14445.62 316
14446.76 303
14447.89 328
14449.03 317
14450.16 309
14451.30 340
14452.43 336
14453.57 325
14454.71 302
14455.84 300
14456.98 303
14458.11 306
14459.25 352
14460.39 334
14461.52 305
14462.66 289
14463.80 328
14464.93 286
14466.07 293
14467.20 297
14468.34 296
14469.48 321
14470.61 339
14471.75 314
14472.89 341
14474.02 323
14475.16 329
14476.30 324
14477.43 312
14478.57 349
14479.71 327
14480.85 316
14481.98 318
14483.12 349
14484.26 347
14485.39 313
14486.53 313
14487.67 329
14488.81 328
14489.94 336
14491.08 303
14492.22 331
14493.36 313
14494.49 308
14495.63 312
14496.77 331
14497.91 340
14499.04 361
14500.18 329
14501.32 322
14502.46 318
14503.59 349
14504.73 334
14505.87 344
14507.01 319
14508.15 312
14509.28 340
14510.42 353
14511.56 329
14512.70 326
14513.84 365
14514.98 346
14516.11 322
14517.25 375
14518.39 338
14519.53 351
14520.67 370
14521.81 386
14522.95 390
14524.08 374
14525.22 378
14526.36 392
14527.50 400
14528.64 417
14529.78 376
14530.92 404
14532.06 369
14533.20 372
14534.33 380
14535.47 348
14536.61 400
14537.75 378
14538.89 388
14540.03 358
14541.17 372
14542.31 338
14543.45 315
14544.59 336
14545.73 360
14546.87 393
14548.01 352
14549.15 375
14550.29 359
14551.43 332
14552.57 338
14553.71 381
14554.85 380
14555.99 369
14557.13 371
14558.27 384
14559.41 362
14560.55 337
14561.69 346
14562.83 344
14563.97 361
14565.11 360
14566.25 325
14567.39 361
14568.53 358
14569.67 337
14570.81 328
14571.95 338
14573.09 377
14574.23 377
14575.37 358
14576.51 354
14577.65 302
14578.79 329
14579.94 349
14581.08 337
14582.22 337
14583.36 336
14584.50 366
14585.64 360
14586.78 362
14587.92 337
14589.06 291
14590.21 349
14591.35 322
14592.49 351
14593.63 340
14594.77 343
14595.91 367
14597.05 354
14598.20 337
14599.34 352
14600.48 372
14601.62 388
14602.76 335
14603.90 385
14605.05 351
14606.19 359
14607.33 339
14608.47 347
14609.61 337
14610.76 339
14611.90 368
14613.04 409
14614.18 381
14615.32 369
14616.47 374
14617.61 343
14618.75 352
14619.89 330
14621.04 350
14622.18 381
14623.32 367
14624.46 357
14625.61 395
14626.75 394
14627.89 373
14629.04 320
14630.18 383
14631.32 378
14632.46 396
14633.61 391
14634.75 390
14635.89 411
14637.04 435
14638.18 433
14639.32 429
14640.47 478
14641.61 419
14642.75 450
14643.90 416
14645.04 413
14646.18 437
14647.33 437
14648.47 420
14649.61 394
14650.76 395
14651.90 407
14653.05 412
14654.19 392
14655.33 378
14656.48 372
14657.62 378
14658.76 355
14659.91 370
14661.05 362
14662.20 349
14663.34 331
14664.49 341
14665.63 327
14666.77 331
14667.92 400
14669.06 323
14670.21 315
14671.35 337
14672.50 334
14673.64 328
14674.79 344
14675.93 350
14677.07 326
14678.22 313
14679.36 348
14680.51 313
14681.65 328
14682.80 316
14683.94 313
14685.09 335
14686.23 292
14687.38 300
14688.52 321
14689.67 325
14690.81 333
14691.96 334
14693.10 375
14694.25 297
14695.40 297
14696.54 305
14697.69 312
14698.83 291
14699.98 274
14701.12 275
14702.27 329
14703.41 329
14704.56 319
14705.71 295
14706.85 324
14708.00 320
14709.14 318
14710.29 303
14711.44 342
14712.58 304
14713.73 284
14714.87 295
14716.02 306
14717.17 275
14718.31 285
14719.46 318
14720.61 322
14721.75 315
14722.90 272
14724.05 297
14725.19 338
14726.34 352
14727.49 283
14728.63 292
14729.78 318
14730.93 335
14732.07 321
14733.22 310
14734.37 307
14735.51 282
14736.66 314
14737.81 305
14738.95 285
14740.10 295
14741.25 301
14742.40 312
14743.54 285
14744.69 253
14745.84 282
14746.99 303
14748.13 313
14749.28 300
14750.43 293
14751.58 320
14752.72 307
14753.87 310
14755.02 285
14756.17 299
14757.31 266
14758.46 297
14759.61 295
14760.76 248
14761.91 246
14763.05 293
14764.20 306
14765.35 287
14766.50 281
14767.65 282
14768.80 283
14769.94 278
14771.09 313
14772.24 290
14773.39 322
14774.54 290
14775.69 302
14776.83 283
14777.98 284
14779.13 276
14780.28 276
14781.43 293
14782.58 306
14783.73 282
14784.88 277
14786.03 268
14787.17 243
14788.32 277
14789.47 247
14790.62 267
14791.77 318
14792.92 282
14794.07 256
14795.22 307
14796.37 290
14797.52 279
14798.67 244
14799.82 250
14800.97 271
14802.12 287
14803.26 261
14804.41 294
14805.56 239
14806.71 264
14807.86 273
14809.01 265
14810.16 286
14811.31 279
14812.46 287
14813.61 270
14814.76 304
14815.91 278
14817.06 264
14818.21 300
14819.36 257
14820.51 246
14821.66 262
14822.82 251
14823.97 279
14825.12 275
14826.27 256
14827.42 268
14828.57 276
14829.72 288
14830.87 254
14832.02 263
14833.17 271
14834.32 273
14835.47 289
14836.62 294
14837.77 286
14838.93 265
14840.08 275
14841.23 272
14842.38 266
14843.53 244
14844.68 259
14845.83 253
14846.98 258
14848.14 244
14849.29 285
14850.44 254
14851.59 260
14852.74 274
14853.89 250
14855.04 305
14856.20 277
14857.35 253
14858.50 255
14859.65 244
14860.80 243
14861.96 249
14863.11 260
14864.26 247
14865.41 247
14866.56 260
14867.72 267
14868.87 259
14870.02 290
14871.17 268
14872.32 283
14873.48 303
14874.63 245
14875.78 250
14876.93 279
14878.09 256
14879.24 259
14880.39 278
14881.54 266
14882.70 252
14883.85 270
14885.00 289
14886.16 275
14887.31 259
14888.46 273
14889.61 273
14890.77 285
14891.92 279
14893.07 274
14894.23 235
14895.38 239
14896.53 258
14897.69 244
14898.84 262
14899.99 248
14901.15 249
14902.30 268
14903.45 252
14904.61 240
14905.76 258
14906.91 277
14908.07 224
14909.22 226
14910.38 257
14911.53 240
14912.68 277
14913.84 276
14914.99 259
14916.15 265
14917.30 258
14918.45 271
14919.61 264
14920.76 216
14921.92 230
14923.07 224
14924.22 265
14925.38 255
14926.53 242
14927.69 267
14928.84 280
14930.00 246
14931.15 233
14932.31 261
14933.46 278
14934.62 277
14935.77 287
14936.93 255
14938.08 264
14939.24 269
14940.39 273
14941.55 263
14942.70 276
14943.86 257
14945.01 265
14946.17 244
14947.32 234
14948.48 272
14949.63 279
14950.79 288
14951.94 258
14953.10 236
14954.25 270
14955.41 248
14956.56 271
14957.72 273
14958.88 292
14960.03 283
14961.19 260
14962.34 228
14963.50 250
14964.65 287
14965.81 283
14966.97 299
14968.12 261
14969.28 247
14970.43 259
14971.59 274
14972.75 225
14973.90 247
14975.06 278
14976.22 275
14977.37 264
14978.53 270
14979.69 272
14980.84 280
14982.00 299
14983.16 270
14984.31 258
14985.47 248
14986.63 238
14987.78 259
14988.94 292
14990.10 266
14991.25 264
14992.41 292
14993.57 273
14994.72 254
14995.88 252
14997.04 243
14998.20 283
14999.35 261
15000.51 267
15001.67 274
15002.82 245
15003.98 260
15005.14 262
15006.30 253
15007.45 253
15008.61 239
15009.77 223
15010.93 247
15012.09 286
15013.24 272
15014.40 245
15015.56 259
15016.72 281
15017.87 277
15019.03 276
15020.19 264
15021.35 273
15022.51 262
15023.67 300
15024.82 253
15025.98 253
15027.14 265
15028.30 290
15029.46 284
15030.62 257
15031.77 261
15032.93 249
15034.09 256
15035.25 272
15036.41 232
15037.57 269
15038.73 250
15039.88 253
15041.04 275
15042.20 283
15043.36 286
15044.52 252
15045.68 282
15046.84 277
15048.00 263
15049.16 262
15050.32 270
15051.47 246
15052.63 258
15053.79 280
15054.95 252
15056.11 235
15057.27 271
15058.43 283
15059.59 289
15060.75 254
15061.91 227
15063.07 233
15064.23 258
15065.39 246
15066.55 259
15067.71 310
15068.87 254
15070.03 272
15071.19 275
15072.35 244
15073.51 255
15074.67 285
15075.83 310
15076.99 236
15078.15 268
15079.31 251
15080.47 234
15081.63 248
15082.79 219
15083.95 239
15085.11 280
15086.27 268
15087.43 247
15088.59 251
15089.76 268
15090.92 256
15092.08 261
15093.24 248
15094.40 239
15095.56 278
15096.72 256
15097.88 241
15099.04 217
15100.20 227
15101.37 268
15102.53 249
15103.69 236
15104.85 240
15106.01 237
15107.17 244
15108.33 245
15109.50 222
15110.66 268
15111.82 242
15112.98 260
15114.14 255
15115.30 263
15116.47 257
15117.63 256
15118.79 250
15119.95 253
15121.11 291
15122.27 254
15123.44 261
15124.60 231
15125.76 217
15126.92 248
15128.09 272
15129.25 281
15130.41 247
15131.57 246
15132.73 240
15133.90 229
15135.06 239
15136.22 242
15137.38 232
15138.55 234
15139.71 213
15140.87 245
15142.04 251
15143.20 220
15144.36 207
15145.52 234
15146.69 255
15147.85 257
15149.01 257
15150.18 231
15151.34 275
15152.50 235
15153.67 249
15154.83 260
15155.99 239
15157.16 273
15158.32 250
15159.48 251
15160.65 219
15161.81 237
15162.97 272
15164.14 302
15165.30 270
15166.46 286
15167.63 267
15168.79 252
15169.95 272
15171.12 237
15172.28 233
15173.45 234
15174.61 265
15175.77 264
15176.94 262
15178.10 238
15179.27 274
15180.43 247
15181.60 254
15182.76 270
15183.92 279
15185.09 301
15186.25 301
15187.42 255
15188.58 246
15189.75 244
15190.91 239
15192.08 277
15193.24 271
15194.41 277
15195.57 265
15196.74 246
15197.90 249
15199.07 217
15200.23 271
15201.40 274
15202.56 260
15203.73 269
15204.89 235
15206.06 230
15207.22 241
15208.39 263
15209.55 243
15210.72 283
15211.88 284
15213.05 252
15214.21 249
15215.38 264
15216.54 272
15217.71 245
15218.88 256
15220.04 296
15221.21 254
15222.37 267
15223.54 265
15224.71 280
15225.87 285
15227.04 279
15228.20 264
15229.37 273
15230.54 286
15231.70 288
15232.87 267
15234.03 294
15235.20 270
15236.37 310
15237.53 316
15238.70 279
15239.87 270
15241.03 261
15242.20 284
15243.37 314
15244.53 283
15245.70 274
15246.87 275
15248.03 284
15249.20 281
15250.37 300
15251.53 283
15252.70 270
15253.87 275
15255.04 289
15256.20 264
15257.37 289
15258.54 281
15259.70 262
15260.87 276
15262.04 297
15263.21 291
15264.37 284
15265.54 281
15266.71 257
15267.88 279
15269.04 297
15270.21 293
15271.38 278
15272.55 254
15273.72 285
15274.88 297
15276.05 285
15277.22 260
15278.39 249
15279.56 263
15280.72 260
15281.89 257
15283.06 224
15284.23 247
15285.40 255
15286.56 237
15287.73 263
15288.90 261
15290.07 277
15291.24 267
15292.41 286
15293.58 294
15294.74 260
15295.91 257
15297.08 264
15298.25 270
15299.42 248
15300.59 262
15301.76 255
15302.93 260
15304.09 246
15305.26 263
15306.43 251
15307.60 256
15308.77 280
15309.94 248
15311.11 265
15312.28 242
15313.45 258
15314.62 260
15315.79 260
15316.96 250
15318.13 263
15319.30 288
15320.46 266
15321.63 256
15322.80 267
15323.97 239
15325.14 265
15326.31 255
15327.48 263
15328.65 257
15329.82 270
15330.99 256
15332.16 278
15333.33 254
15334.50 231
15335.67 230
15336.84 263
15338.01 275
15339.18 264
15340.36 220
15341.53 241
15342.70 252
15343.87 243
15345.04 284
15346.21 270
15347.38 252
15348.55 248
15349.72 280
15350.89 251
15352.06 268
15353.23 258
15354.40 280
15355.57 246
15356.75 255
15357.92 259
15359.09 276
15360.26 230
15361.43 256
15362.60 257
15363.77 224
15364.94 258
15366.11 243
15367.29 244
15368.46 264
15369.63 259
15370.80 259
15371.97 248
15373.14 264
15374.32 238
15375.49 258
15376.66 244
15377.83 263
15379.00 254
15380.17 243
15381.35 271
15382.52 227
15383.69 251
15384.86 255
15386.03 279
15387.21 266
15388.38 260
15389.55 253
15390.72 256
15391.90 280
15393.07 247
15394.24 250
15395.41 254
15396.59 254
15397.76 289
15398.93 258
15400.10 245
15401.28 263
15402.45 265
15403.62 255
15404.79 256
15405.97 277
15407.14 269
15408.31 264
15409.49 246
15410.66 299
15411.83 274
15413.01 250
15414.18 243
15415.35 249
15416.53 239
15417.70 267
15418.87 274
15420.05 289
15421.22 242
15422.39 245
15423.57 261
15424.74 260
15425.91 257
15427.09 230
15428.26 247
15429.43 252
15430.61 243
15431.78 241
15432.96 239
15434.13 268
15435.30 285
15436.48 253
15437.65 264
15438.83 293
15440.00 247
15441.17 253
15442.35 263
15443.52 252
15444.70 260
15445.87 256
15447.05 260
15448.22 285
15449.40 267
15450.57 260
15451.75 256
15452.92 277
15454.09 228
15455.27 252
15456.44 250
15457.62 254
15458.79 265
15459.97 286
15461.14 293
15462.32 231
15463.49 235
15464.67 275
15465.84 231
15467.02 251
15468.19 249
15469.37 252
15470.55 230
15471.72 262
15472.90 266
15474.07 234
15475.25 269
15476.42 268
15477.60 272
15478.77 214
15479.95 215
15481.13 276
15482.30 272
15483.48 271
15484.65 241
15485.83 240
15487.00 241
15488.18 230
15489.36 242
15490.53 231
15491.71 225
15492.89 220
15494.06 261
15495.24 261
15496.41 260
15497.59 243
15498.77 237
15499.94 236
15501.12 261
15502.30 232
15503.47 241
15504.65 240
15505.83 233
15507.00 236
15508.18 266
15509.36 247
15510.53 226
15511.71 237
15512.89 253
15514.06 263
15515.24 248
15516.42 245
15517.60 269
15518.77 251
15519.95 227
15521.13 257
15522.30 251
15523.48 237
15524.66 234
15525.84 233
15527.01 218
15528.19 276
15529.37 237
15530.55 198
15531.73 220
15532.90 217
15534.08 265
15535.26 232
15536.44 267
15537.61 251
15538.79 254
15539.97 253
15541.15 260
15542.33 225
15543.50 243
15544.68 240
15545.86 237
15547.04 235
15548.22 257
15549.40 243
15550.57 249
15551.75 263
15552.93 233
15554.11 239
15555.29 245
15556.47 279
15557.65 226
15558.82 264
15560.00 279
15561.18 269
15562.36 279
15563.54 234
15564.72 262
15565.90 255
15567.08 251
15568.26 260
15569.43 253
15570.61 237
15571.79 241
15572.97 226
15574.15 227
15575.33 227
15576.51 232
15577.69 274
15578.87 249
15580.05 251
15581.23 285
15582.41 263
15583.59 266
15584.77 275
15585.95 261
15587.13 238
15588.31 264
15589.49 249
15590.67 251
15591.85 294
15593.03 235
15594.21 236
15595.39 277
15596.57 258
15597.75 263
15598.93 285
15600.11 275
15601.29 302
15602.47 275
15603.65 272
15604.83 278
15606.01 244
15607.19 272
15608.37 294
15609.55 278
15610.73 282
15611.91 271
15613.09 252
15614.27 281
15615.45 279
15616.64 271
15617.82 283
15619.00 245
15620.18 278
15621.36 277
15622.54 298
15623.72 301
15624.90 270
15626.08 269
15627.27 287
15628.45 287
15629.63 279
15630.81 252
15631.99 274
15633.17 314
15634.35 297
15635.54 263
15636.72 296
15637.90 297
15639.08 285
15640.26 282
15641.45 309
15642.63 322
15643.81 310
15644.99 279
15646.17 260
15647.36 281
15648.54 304
15649.72 295
15650.90 281
15652.08 272
15653.27 289
15654.45 287
15655.63 307
15656.81 292
15658.00 326
15659.18 307
15660.36 327
15661.54 307
15662.73 296
15663.91 304
15665.09 294
15666.27 306
15667.46 334
15668.64 294
15669.82 289
15671.01 282
15672.19 312
15673.37 317
15674.56 305
15675.74 307
15676.92 329
15678.10 312
15679.29 313
15680.47 277
15681.65 277
15682.84 320
15684.02 304
15685.21 301
15686.39 300
15687.57 307
15688.76 302
15689.94 295
15691.12 305
15692.31 244
15693.49 284
15694.67 315
15695.86 314
15697.04 270
15698.23 307
15699.41 278
15700.59 324
15701.78 314
15702.96 303
15704.15 313
15705.33 315
15706.52 301
15707.70 311
15708.88 272
15710.07 314
15711.25 314
15712.44 293
15713.62 299
15714.81 323
15715.99 353
15717.18 316
15718.36 289
15719.55 312
15720.73 329
15721.92 307
15723.10 294
15724.29 298
15725.47 310
15726.66 314
15727.84 297
15729.03 329
15730.21 313
15731.40 279
15732.58 309
15733.77 331
15734.95 306
15736.14 331
15737.32 342
15738.51 307
15739.69 297
15740.88 320
15742.07 326
15743.25 310
15744.44 332
15745.62 299
15746.81 311
15747.99 332
15749.18 337
15750.37 320
15751.55 339
15752.74 273
15753.93 317
15755.11 325
15756.30 333
15757.48 327
15758.67 316
15759.86 337
15761.04 360
15762.23 337
15763.42 330
15764.60 319
15765.79 351
15766.98 312
15768.16 314
15769.35 327
15770.54 323
15771.72 343
15772.91 310
15774.10 327
15775.28 312
15776.47 339
15777.66 339
15778.84 279
15780.03 270
15781.22 283
15782.41 330
15783.59 342
15784.78 322
15785.97 311
15787.15 346
15788.34 320
15789.53 337
15790.72 352
15791.90 341
15793.09 309
15794.28 328
15795.47 315
15796.65 315
15797.84 303
15799.03 314
15800.22 299
15801.41 302
15802.59 306
15803.78 279
15804.97 303
15806.16 296
15807.35 286
15808.53 278
15809.72 294
15810.91 304
15812.10 295
15813.29 320
15814.48 288
15815.66 297
15816.85 300
15818.04 274
15819.23 269
15820.42 298
15821.61 285
15822.80 271
15823.98 282
15825.17 285
15826.36 278
15827.55 280
15828.74 274
15829.93 276
15831.12 295
15832.31 278
15833.50 301
15834.69 265
15835.87 254
15837.06 260
15838.25 297
15839.44 289
15840.63 271
15841.82 270
15843.01 297
15844.20 254
15845.39 256
15846.58 267
15847.77 283
15848.96 277
15850.15 280
15851.34 313
15852.53 275
15853.72 285
15854.91 293
15856.10 274
15857.29 271
15858.48 256
15859.67 277
15860.86 285
15862.05 269
15863.24 261
15864.43 262
15865.62 296
15866.81 279
15868.00 244
15869.19 300
15870.38 310
15871.57 315
15872.76 277
15873.95 270
15875.14 270
15876.33 307
15877.52 278
15878.72 276
15879.91 264
15881.10 268
15882.29 299
15883.48 319
15884.67 283
15885.86 312
15887.05 286
15888.24 292
15889.43 264
15890.63 253
15891.82 242
15893.01 298
15894.20 299
15895.39 260
15896.58 278
15897.77 263
15898.97 303
15900.16 254
15901.35 277
15902.54 281
15903.73 265
15904.92 261
15906.12 274
15907.31 281
15908.50 299
15909.69 284
15910.88 277
15912.08 253
15913.27 284
15914.46 272
15915.65 280
15916.85 289
15918.04 264
15919.23 262
15920.42 260
15921.61 291
15922.81 285
15924.00 292
15925.19 275
15926.38 265
15927.58 281
15928.77 288
15929.96 282
15931.16 289
15932.35 273
15933.54 281
15934.73 292
15935.93 303
15937.12 279
15938.31 269
15939.51 310
15940.70 304
15941.89 315
15943.09 320
15944.28 284
15945.47 271
15946.67 298
15947.86 289
15949.05 305
15950.25 285
15951.44 283
15952.63 285
15953.83 320
15955.02 280
15956.21 255
15957.41 258
15958.60 261
15959.80 258
15960.99 261
15962.18 266
15963.38 300
15964.57 284
15965.77 267
15966.96 270
15968.15 268
15969.35 290
15970.54 284
15971.74 239
15972.93 231
15974.13 252
15975.32 264
15976.51 217
15977.71 233
15978.90 249
15980.10 255
15981.29 245
15982.49 238
15983.68 258
15984.88 256
15986.07 260
15987.27 244
15988.46 245
15989.66 279
15990.85 253
15992.05 242
15993.24 282
15994.44 282
15995.63 268
15996.83 291
15998.02 283
15999.22 220
16000.41 239
16001.61 213
16002.80 260
16004.00 254
16005.20 217
16006.39 236
16007.59 229
16008.78 272
16009.98 264
16011.17 250
16012.37 253
16013.57 262
16014.76 242
16015.96 252
16017.15 256
16018.35 273
16019.55 270
16020.74 236
16021.94 259
16023.13 239
16024.33 218
16025.53 228
16026.72 254
16027.92 260
16029.12 236
16030.31 248
16031.51 232
16032.71 230
16033.90 254
16035.10 222
16036.30 246
16037.49 258
16038.69 246
16039.89 255
16041.08 249
16042.28 245
16043.48 211
16044.67 239
16045.87 247
16047.07 249
16048.27 250
16049.46 232
16050.66 232
16051.86 285
16053.06 237
16054.25 270
16055.45 263
16056.65 227
16057.84 196
16059.04 225
16060.24 246
16061.44 231
16062.64 226
16063.83 224
16065.03 252
16066.23 224
16067.43 230
16068.62 242
16069.82 258
16071.02 272
16072.22 286
16073.42 257
16074.62 240
16075.81 207
16077.01 224
16078.21 251
16079.41 273
16080.61 228
16081.81 223
16083.00 240
16084.20 231
16085.40 232
16086.60 228
16087.80 269
16089.00 237
16090.20 217
16091.39 236
16092.59 258
16093.79 208
16094.99 214
16096.19 230
16097.39 237
16098.59 221
16099.79 250
16100.99 236
16102.19 227
16103.38 222
16104.58 245
16105.78 229
16106.98 205
16108.18 228
16109.38 211
16110.58 219
16111.78 241
16112.98 246
16114.18 208
16115.38 211
16116.58 203
16117.78 230
16118.98 230
16120.18 243
16121.38 223
16122.58 256
16123.78 217
16124.98 234
16126.18 224
16127.38 191
16128.58 203
16129.78 203
16130.98 232
16132.18 209
16133.38 220
16134.58 218
16135.78 245
16136.98 203
16138.18 200
16139.38 215
16140.58 262
16141.78 223
16142.98 223
16144.19 236
16145.39 254
16146.59 227
16147.79 218
16148.99 236
16150.19 232
16151.39 213
16152.59 229
16153.79 266
16154.99 232
16156.20 215
16157.40 233
16158.60 259
16159.80 233
16161.00 221
16162.20 257
16163.40 234
16164.61 244
16165.81 233
16167.01 218
16168.21 224
16169.41 208
16170.61 223
16171.82 217
16173.02 220
16174.22 269
16175.42 240
16176.62 210
16177.82 200
16179.03 226
16180.23 223
16181.43 256
16182.63 242
16183.84 229
16185.04 248
16186.24 223
16187.44 222
16188.65 237
16189.85 268
16191.05 235
16192.25 221
16193.46 257
16194.66 219
16195.86 213
16197.06 229
16198.27 227
16199.47 189
16200.67 233
16201.87 270
16203.08 265
16204.28 222
16205.48 198
16206.69 227
16207.89 246
16209.09 236
16210.30 253
16211.50 207
16212.70 243
16213.91 251
16215.11 226
16216.31 245
16217.52 238
16218.72 242
16219.92 223
16221.13 236
16222.33 202
16223.53 228
16224.74 255
16225.94 263
16227.15 221
16228.35 222
16229.55 210
16230.76 226
16231.96 236
16233.17 238
16234.37 234
16235.57 233
16236.78 223
16237.98 219
16239.19 220
16240.39 231
16241.60 226
16242.80 250
16244.00 224
16245.21 225
16246.41 212
16247.62 227
16248.82 241
16250.03 248
16251.23 252
16252.44 261
16253.64 241
16254.85 227
16256.05 239
16257.26 243
16258.46 240
16259.67 245
16260.87 243
16262.08 243
16263.28 236
16264.49 243
16265.69 236
16266.90 234
16268.10 223
16269.31 264
16270.51 215
16271.72 225
16272.93 225
16274.13 247
16275.34 275
16276.54 244
16277.75 228
16278.95 226
16280.16 275
16281.37 255
16282.57 253
16283.78 242
16284.98 235
16286.19 266
16287.40 249
16288.60 267
16289.81 257
16291.01 254
16292.22 257
16293.43 257
16294.63 282
16295.84 241
16297.05 244
16298.25 257
16299.46 249
16300.67 249
16301.87 245
16303.08 228
16304.29 253
16305.49 272
16306.70 244
16307.91 243
16309.11 232
16310.32 268
16311.53 278
16312.73 286
16313.94 251
16315.15 283
16316.36 275
16317.56 242
16318.77 253
16319.98 272
16321.19 254
16322.39 223
16323.60 234
16324.81 235
16326.02 253
16327.22 266
16328.43 260
16329.64 239
16330.85 248
16332.05 229
16333.26 255
16334.47 263
16335.68 254
16336.88 235
16338.09 234
16339.30 244
16340.51 236
16341.72 227
16342.93 236
16344.13 264
16345.34 223
16346.55 238
16347.76 225
16348.97 231
16350.18 245
16351.38 264
16352.59 230
16353.80 249
16355.01 280
16356.22 246
16357.43 246
16358.64 241
16359.84 248
16361.05 224
16362.26 235
16363.47 236
16364.68 222
16365.89 209
16367.10 232
16368.31 198
16369.52 211
16370.73 231
16371.93 233
16373.14 233
16374.35 239
16375.56 224
16376.77 229
16377.98 249
16379.19 224
16380.40 233
16381.61 234
16382.82 252
16384.03 214
16385.24 226
16386.45 235
16387.66 231
16388.87 218
16390.08 239
16391.29 231
16392.50 254
16393.71 235
16394.92 198
16396.13 218
16397.34 278
16398.55 260
16399.76 207
16400.97 210
16402.18 210
16403.39 224
16404.60 206
16405.81 230
16407.02 228
16408.23 210
16409.44 227
16410.65 220
16411.86 194
16413.08 177
16414.29 215
16415.50 198
16416.71 241
16417.92 231
16419.13 221
16420.34 219
16421.55 205
16422.76 188
16423.97 214
16425.19 219
16426.40 218
16427.61 211
16428.82 200
16430.03 229
16431.24 265
16432.45 246
16433.67 203
16434.88 231
16436.09 257
16437.30 230
16438.51 212
16439.72 223
16440.94 212
16442.15 215
16443.36 230
16444.57 230
16445.78 215
16446.99 198
16448.21 217
16449.42 209
16450.63 208
16451.84 250
16453.06 240
16454.27 219
16455.48 217
16456.69 217
16457.90 213
16459.12 231
16460.33 224
16461.54 241
16462.75 193
16463.97 188
16465.18 221
16466.39 209
16467.61 237
16468.82 222
16470.03 221
16471.24 215
16472.46 199
16473.67 235
16474.88 235
16476.10 239
16477.31 180
16478.52 216
16479.74 229
16480.95 223
16482.16 228
16483.38 216
16484.59 226
16485.80 215
16487.02 207
16488.23 220
16489.44 235
16490.66 203
16491.87 226
16493.08 190
16494.30 219
16495.51 187
16496.73 239
16497.94 244
16499.15 204
16500.37 227
16501.58 231
16502.80 183
16504.01 206
16505.22 211
16506.44 184
16507.65 188
16508.87 219
16510.08 204
16511.30 205
16512.51 236
16513.72 216
16514.94 232
16516.15 218
16517.37 237
16518.58 245
16519.80 222
16521.01 218
16522.23 208
16523.44 213
16524.66 209
16525.87 208
16527.09 206
16528.30 196
16529.52 205
16530.73 248
16531.95 214
16533.16 215
16534.38 217
16535.59 216
16536.81 222
16538.02 217
16539.24 218
16540.45 233
16541.67 215
16542.89 212
16544.10 222
16545.32 234
16546.53 227
16547.75 210
16548.96 208
16550.18 205
16551.40 235
16552.61 241
16553.83 218
16555.04 217
16556.26 229
16557.48 220
16558.69 200
16559.91 221
16561.12 209
16562.34 215
16563.56 210
16564.77 235
16565.99 222
16567.21 216
16568.42 203
16569.64 215
16570.86 241
16572.07 223
16573.29 198
16574.51 215
16575.72 230
16576.94 229
16578.16 218
16579.37 230
16580.59 205
16581.81 218
16583.02 222
16584.24 235
16585.46 211
16586.68 210
16587.89 254
16589.11 214
16590.33 212
16591.54 224
16592.76 223
16593.98 239
16595.20 243
16596.41 234
16597.63 224
16598.85 224
16600.07 202
16601.29 219
16602.50 211
16603.72 239
16604.94 222
16606.16 193
16607.37 215
16608.59 225
16609.81 238
16611.03 218
16612.25 197
16613.46 192
16614.68 215
16615.90 215
16617.12 209
16618.34 185
16619.56 178
16620.77 212
16621.99 199
16623.21 227
16624.43 248
16625.65 227
16626.87 209
16628.09 214
16629.30 221
16630.52 207
16631.74 218
16632.96 211
16634.18 219
16635.40 206
16636.62 235
16637.84 232
16639.06 226
16640.28 211
16641.49 191
16642.71 178
16643.93 238
16645.15 217
16646.37 201
16647.59 178
16648.81 180
16650.03 210
16651.25 217
16652.47 191
16653.69 182
16654.91 220
16656.13 233
16657.35 207
16658.57 175
16659.79 221
16661.01 209
16662.23 166
16663.45 196
16664.67 192
16665.89 216
16667.11 199
16668.33 216
16669.55 190
16670.77 194
16671.99 186
16673.21 227
16674.43 196
16675.65 190
16676.87 174
16678.09 201
16679.31 206
16680.53 189
16681.75 199
16682.97 224
16684.19 221
16685.42 228
16686.64 178
16687.86 193
16689.08 198
16690.30 204
16691.52 225
16692.74 186
16693.96 210
16695.18 218
16696.40 209
16697.63 175
16698.85 207
16700.07 213
16701.29 242
16702.51 218
16703.73 235
16704.95 199
16706.18 189
16707.40 202
16708.62 221
16709.84 173
16711.06 179
16712.28 205
16713.51 244
16714.73 224
16715.95 212
16717.17 208
16718.39 196
16719.62 246
16720.84 220
16722.06 204
16723.28 202
16724.50 184
16725.73 181
16726.95 210
16728.17 197
16729.39 199
16730.62 194
16731.84 240
16733.06 222
16734.28 205
16735.51 196
16736.73 197
16737.95 200
16739.18 205
16740.40 221
16741.62 193
16742.84 204
16744.07 224
16745.29 225
16746.51 228
16747.74 209
16748.96 201
16750.18 205
16751.41 200
16752.63 213
16753.85 212
16755.08 200
16756.30 241
16757.52 205
16758.75 209
16759.97 182
16761.19 197
16762.42 221
16763.64 222
16764.86 192
16766.09 219
16767.31 203
16768.54 201
16769.76 192
16770.98 200
16772.21 225
16773.43 217
16774.66 222
16775.88 215
16777.10 189
16778.33 188
16779.55 215
16780.78 201
16782.00 167
16783.22 198
16784.45 220
16785.67 225
16786.90 200
16788.12 222
16789.35 241
16790.57 226
16791.80 198
16793.02 195
16794.25 213
16795.47 227
16796.70 216
16797.92 206
16799.15 208
16800.37 198
16801.60 212
16802.82 195
16804.05 187
16805.27 221
16806.50 189
16807.72 213
16808.95 215
16810.17 201
16811.40 213
16812.62 195
16813.85 206
16815.07 215
16816.30 191
16817.53 229
16818.75 202
16819.98 190
16821.20 197
16822.43 198
16823.65 183
16824.88 224
16826.11 198
16827.33 215
16828.56 234
16829.78 208
16831.01 204
16832.24 212
16833.46 214
16834.69 188
16835.92 224
16837.14 208
16838.37 199
16839.60 195
16840.82 206
16842.05 209
16843.27 187
16844.50 226
16845.73 227
16846.96 191
16848.18 220
16849.41 209
16850.64 220
16851.86 219
16853.09 244
16854.32 239
16855.54 242
16856.77 233
16858.00 252
16859.22 215
16860.45 202
16861.68 213
16862.91 169
16864.13 214
16865.36 222
16866.59 234
16867.82 209
16869.04 221
16870.27 221
16871.50 225
16872.73 238
16873.95 237
16875.18 250
16876.41 227
16877.64 225
16878.87 233
16880.09 214
16881.32 216
16882.55 246
16883.78 240
16885.01 200
16886.23 197
16887.46 242
16888.69 216
16889.92 232
16891.15 226
16892.38 206
16893.60 249
16894.83 259
16896.06 240
16897.29 236
16898.52 256
16899.75 270
16900.98 267
16902.20 221
16903.43 207
16904.66 237
16905.89 217
16907.12 221
16908.35 218
16909.58 208
16910.81 246
16912.04 244
16913.26 235
16914.49 214
16915.72 211
16916.95 241
16918.18 225
16919.41 204
16920.64 216
16921.87 214
16923.10 216
16924.33 233
16925.56 247
16926.79 219
16928.02 207
16929.25 199
16930.48 212
16931.71 221
16932.94 213
16934.17 225
16935.40 211
16936.63 198
16937.86 215
16939.09 193
16940.32 217
16941.55 209
16942.78 214
16944.01 214
16945.24 198
16946.47 207
16947.70 216
16948.93 213
16950.16 217
16951.39 209
16952.62 166
16953.85 158
16955.08 167
16956.31 193
16957.54 190
16958.77 200
16960.01 224
16961.24 218
16962.47 219
16963.70 225
16964.93 225
16966.16 203
16967.39 195
16968.62 191
16969.85 190
16971.08 212
16972.32 221
16973.55 214
16974.78 196
16976.01 200
16977.24 227
16978.47 242
16979.70 240
16980.94 222
16982.17 214
16983.40 206
16984.63 216
16985.86 212
16987.10 193
16988.33 215
16989.56 194
16990.79 213
16992.02 221
16993.26 214
16994.49 210
16995.72 205
16996.95 228
16998.18 195
16999.42 226
17000.65 199
17001.88 178
17003.11 212
17004.35 232
17005.58 200
17006.81 239
17008.04 203
17009.28 209
17010.51 203
17011.74 203
17012.97 186
17014.21 202
17015.44 220
17016.67 212
17017.91 187
17019.14 225
17020.37 206
17021.60 218
17022.84 190
17024.07 194
17025.30 221
17026.54 164
17027.77 220
17029.00 207
17030.24 196
17031.47 206
17032.70 230
17033.94 243
17035.17 224
17036.41 187
17037.64 183
17038.87 210
17040.11 207
17041.34 184
17042.57 193
17043.81 211
17045.04 208
17046.28 195
17047.51 171
17048.74 229
17049.98 200
17051.21 190
17052.45 198
17053.68 189
17054.92 201
17056.15 215
17057.38 187
17058.62 180
17059.85 172
17061.09 225
17062.32 223
17063.56 188
17064.79 169
17066.03 203
17067.26 220
17068.50 209
17069.73 216
17070.97 188
17072.20 194
17073.44 206
17074.67 210
17075.91 206
17077.14 209
17078.38 213
17079.61 207
17080.85 196
17082.08 202
17083.32 199
17084.55 208
17085.79 198
17087.02 171
17088.26 187
17089.49 224
17090.73 190
17091.97 206
17093.20 204
17094.44 202
17095.67 200
17096.91 190
17098.14 188
17099.38 190
17100.62 176
17101.85 198
17103.09 204
17104.32 190
17105.56 223
17106.80 231
17108.03 227
17109.27 174
17110.51 194
17111.74 213
17112.98 171
17114.21 187
17115.45 207
17116.69 218
17117.92 211
17119.16 214
17120.40 199
17121.63 193
17122.87 190
17124.11 221
17125.34 190
17126.58 159
17127.82 177
17129.06 215
17130.29 211
17131.53 206
17132.77 173
17134.00 207
17135.24 216
17136.48 213
17137.72 192
17138.95 149
17140.19 185
17141.43 180
17142.67 181
17143.90 206
17145.14 175
17146.38 181
17147.62 190
17148.85 170
17150.09 184
17151.33 212
17152.57 191
17153.80 197
17155.04 186
17156.28 208
17157.52 178
17158.76 173
17159.99 182
17161.23 188
17162.47 186
17163.71 185
17164.95 193
17166.19 205
17167.42 227
17168.66 194
17169.90 187
17171.14 178
17172.38 193
17173.62 216
17174.86 202
17176.09 217
17177.33 194
17178.57 182
17179.81 180
17181.05 196
17182.29 209
17183.53 185
17184.77 200
17186.01 228
17187.24 211
17188.48 195
17189.72 184
17190.96 172
17192.20 184
17193.44 192
17194.68 192
17195.92 187
17197.16 177
17198.40 168
17199.64 185
17200.88 188
17202.12 210
17203.36 172
17204.60 179
17205.84 198
17207.08 201
17208.32 195
17209.56 196
17210.80 196
17212.04 175
17213.28 205
17214.52 187
17215.76 201
17217.00 194
17218.24 190
17219.48 179
17220.72 189
17221.96 186
17223.20 176
17224.44 177
17225.68 172
17226.92 182
17228.16 188
17229.40 193
17230.64 198
17231.88 203
17233.12 206
17234.36 180
17235.60 204
17236.85 188
17238.09 192
17239.33 185
17240.57 197
17241.81 203
17243.05 193
17244.29 173
17245.53 173
17246.77 194
17248.02 202
17249.26 198
17250.50 191
17251.74 200
17252.98 212
17254.22 181
17255.46 172
17256.71 185
17257.95 195
17259.19 173
17260.43 174
17261.67 161
17262.91 197
17264.16 185
17265.40 179
17266.64 177
17267.88 217
17269.12 208
17270.37 210
17271.61 203
17272.85 204
17274.09 187
17275.34 164
17276.58 193
17277.82 191
17279.06 196
17280.30 201
17281.55 199
17282.79 220
17284.03 199
17285.27 200
17286.52 185
17287.76 198
17289.00 192
17290.25 207
17291.49 151
17292.73 171
17293.97 166
17295.22 177
17296.46 186
17297.70 192
17298.95 174
17300.19 156
17301.43 191
17302.68 199
17303.92 201
17305.16 174
17306.41 183
17307.65 222
17308.89 180
17310.14 168
17311.38 170
17312.62 193
17313.87 215
17315.11 172
17316.36 177
17317.60 171
17318.84 194
17320.09 179
17321.33 189
17322.58 177
17323.82 153
17325.06 195
17326.31 188
17327.55 193
17328.80 167
17330.04 208
17331.28 202
17332.53 202
17333.77 178
17335.02 188
17336.26 193
17337.51 195
17338.75 159
17340.00 194
17341.24 218
17342.48 211
17343.73 188
17344.97 185
17346.22 184
17347.46 190
17348.71 197
17349.95 204
17351.20 178
17352.44 190
17353.69 209
17354.93 225
17356.18 177
17357.42 163
17358.67 184
17359.92 232
17361.16 179
17362.41 177
17363.65 198
17364.90 202
17366.14 168
17367.39 195
17368.63 186
17369.88 199
17371.13 203
17372.37 211
17373.62 187
17374.86 174
17376.11 192
17377.35 199
17378.60 179
17379.85 196
17381.09 229
17382.34 179
17383.59 186
17384.83 180
17386.08 192
17387.32 173
17388.57 197
17389.82 191
17391.06 223
17392.31 176
17393.56 185
17394.80 199
17396.05 188
17397.30 197
17398.54 209
17399.79 201
17401.04 198
17402.28 214
17403.53 208
17404.78 213
17406.02 182
17407.27 182
17408.52 159
17409.77 185
17411.01 207
17412.26 183
17413.51 192
17414.75 213
17416.00 202
17417.25 209
17418.50 208
17419.74 201
17420.99 211
17422.24 246
17423.49 196
17424.73 174
17425.98 175
17427.23 191
17428.48 184
17429.73 183
17430.97 216
17432.22 195
17433.47 186
17434.72 182
17435.97 196
17437.21 180
17438.46 192
17439.71 200
17440.96 157
17442.21 178
17443.45 185
17444.70 195
17445.95 230
17447.20 206
17448.45 215
17449.70 197
17450.95 196
17452.19 198
17453.44 193
17454.69 160
17455.94 193
17457.19 187
17458.44 207
17459.69 215
17460.94 203
17462.19 207
17463.43 197
17464.68 200
17465.93 194
17467.18 192
17468.43 178
17469.68 166
17470.93 212
17472.18 183
17473.43 223
17474.68 201
17475.93 183
17477.18 192
17478.43 190
17479.68 206
17480.93 211
17482.18 219
17483.43 193
17484.68 188
17485.93 213
17487.17 214
17488.42 219
17489.67 219
17490.92 167
17492.18 202
17493.43 190
17494.68 189
17495.93 196
17497.18 207
17498.43 243
17499.68 223
17500.93 211
17502.18 209
17503.43 215
17504.68 177
17505.93 219
17507.18 202
17508.43 213
17509.68 209
17510.93 202
17512.18 168
17513.43 191
17514.68 217
17515.94 183
17517.19 192
17518.44 178
17519.69 175
17520.94 198
17522.19 232
17523.44 228
17524.69 202
17525.94 176
17527.20 192
17528.45 176
17529.70 221
17530.95 193
17532.20 211
17533.45 206
17534.70 194
17535.96 223
17537.21 192
17538.46 195
17539.71 226
17540.96 227
17542.22 195
17543.47 193
17544.72 192
17545.97 211
17547.22 211
17548.48 219
17549.73 187
17550.98 185
17552.23 176
17553.48 203
17554.74 208
17555.99 211
17557.24 185
17558.49 202
17559.75 230
17561.00 224
17562.25 213
17563.50 207
17564.76 187
17566.01 198
17567.26 204
17568.52 237
17569.77 193
17571.02 208
17572.27 200
17573.53 212
17574.78 219
17576.03 216
17577.29 207
17578.54 208
17579.79 224
17581.05 212
17582.30 204
17583.55 194
17584.81 223
17586.06 203
17587.31 185
17588.57 182
17589.82 170
17591.07 162
17592.33 176
17593.58 217
17594.83 193
17596.09 198
17597.34 206
17598.60 272
17599.85 226
17601.10 206
17602.36 210
17603.61 191
17604.87 192
17606.12 190
17607.37 212
17608.63 238
17609.88 212
17611.14 204
17612.39 225
17613.65 228
17614.90 232
17616.16 211
17617.41 200
17618.66 217
17619.92 210
17621.17 202
17622.43 204
17623.68 203
17624.94 205
17626.19 199
17627.45 188
17628.70 208
17629.96 201
17631.21 173
17632.47 190
17633.72 193
17634.98 191
17636.23 192
17637.49 203
17638.74 197
17640.00 176
17641.26 196
17642.51 203
17643.77 195
17645.02 193
17646.28 166
17647.53 186
17648.79 211
17650.04 184
17651.30 192
17652.56 232
17653.81 231
17655.07 194
17656.32 179
17657.58 200
17658.84 203
17660.09 202
17661.35 168
17662.60 211
17663.86 199
17665.12 178
17666.37 196
17667.63 204
17668.89 184
17670.14 215
17671.40 219
17672.66 204
17673.91 181
17675.17 205
17676.43 195
17677.68 177
17678.94 183
17680.20 200
17681.45 220
17682.71 197
17683.97 192
17685.22 184
17686.48 192
17687.74 166
17688.99 184
17690.25 197
17691.51 193
17692.77 182
17694.02 159
17695.28 193
17696.54 221
17697.80 214
17699.05 188
17700.31 215
17701.57 227
17702.83 203
17704.08 202
17705.34 206
17706.60 178
17707.86 196
17709.11 200
17710.37 184
17711.63 186
17712.89 185
17714.15 173
17715.40 202
17716.66 188
17717.92 203
17719.18 197
17720.44 209
17721.70 197
17722.95 202
17724.21 202
17725.47 193
17726.73 204
17727.99 181
17729.25 184
17730.51 188
17731.76 198
17733.02 182
17734.28 202
17735.54 170
17736.80 198
17738.06 177
17739.32 166
17740.58 172
17741.83 192
17743.09 189
17744.35 184
17745.61 174
17746.87 184
17748.13 182
17749.39 201
17750.65 197
17751.91 167
17753.17 161
17754.43 204
17755.69 217
17756.95 193
17758.21 177
17759.47 190
17760.73 194
17761.98 200
17763.24 181
17764.50 185
17765.76 205
17767.02 197
17768.28 197
17769.54 191
17770.80 201
17772.06 203
17773.32 219
17774.58 201
17775.84 192
17777.11 163
17778.37 187
17779.63 185
17780.89 158
17782.15 176
17783.41 194
17784.67 220
17785.93 210
17787.19 144
17788.45 195
17789.71 212
17790.97 180
17792.23 183
17793.49 184
17794.75 189
17796.01 192
17797.28 207
17798.54 197
17799.80 214
17801.06 215
17802.32 184
17803.58 189
17804.84 193
17806.10 177
17807.37 215
17808.63 194
17809.89 186
17811.15 178
17812.41 210
17813.67 211
17814.93 199
17816.20 193
17817.46 176
17818.72 214
17819.98 203
17821.24 161
17822.50 192
17823.77 207
17825.03 225
17826.29 174
17827.55 167
17828.81 211
17830.08 186
17831.34 186
17832.60 199
17833.86 200
17835.13 180
17836.39 168
17837.65 167
17838.91 181
17840.18 180
17841.44 201
17842.70 201
17843.96 204
17845.23 199
17846.49 224
17847.75 183
17849.01 180
17850.28 193
17851.54 197
17852.80 212
17854.07 154
17855.33 182
17856.59 206
17857.86 194
17859.12 208
17860.38 170
17861.65 167
17862.91 169
17864.17 186
17865.44 208
17866.70 169
17867.96 150
17869.23 180
17870.49 199
17871.75 159
17873.02 178
17874.28 189
17875.54 213
17876.81 184
17878.07 196
17879.34 194
17880.60 192
17881.86 219
17883.13 200
17884.39 174
17885.66 166
17886.92 186
17888.18 204
17889.45 180
17890.71 194
17891.98 162
17893.24 190
17894.51 177
17895.77 210
17897.04 200
17898.30 181
17899.56 183
17900.83 172
17902.09 192
17903.36 182
17904.62 179
17905.89 160
17907.15 175
17908.42 183
17909.68 171
17910.95 186
17912.21 184
17913.48 175
17914.74 173
17916.01 184
17917.27 203
17918.54 195
17919.80 170
17921.07 202
17922.34 169
17923.60 177
17924.87 171
17926.13 205
17927.40 186
17928.66 176
17929.93 180
17931.19 192
17932.46 165
17933.73 151
17934.99 193
17936.26 172
17937.52 167
17938.79 205
17940.06 186
17941.32 211
17942.59 178
17943.85 160
17945.12 185
17946.39 201
17947.65 230
17948.92 214
17950.19 165
17951.45 170
17952.72 175
17953.99 163
17955.25 154
17956.52 190
17957.79 185
17959.05 215
17960.32 178
17961.59 154
17962.85 158
17964.12 161
17965.39 181
17966.65 213
17967.92 169
17969.19 161
17970.45 200
17971.72 196
17972.99 197
17974.26 158
17975.52 191
17976.79 213
17978.06 206
17979.33 200
17980.59 191
17981.86 188
17983.13 189
17984.40 191
17985.66 184
17986.93 189
17988.20 189
17989.47 197
17990.73 203
17992.00 178
17993.27 172
17994.54 183
17995.81 196
17997.07 159
17998.34 169
17999.61 161
18000.88 182
18002.15 191
18003.42 171
18004.68 170
18005.95 158
18007.22 176
18008.49 190
18009.76 168
18011.03 175
18012.30 161
18013.56 155
18014.83 162
18016.10 185
18017.37 195
18018.64 190
18019.91 183
18021.18 183
18022.45 158
18023.71 169
18024.98 192
18026.25 196
18027.52 191
18028.79 189
18030.06 179
18031.33 195
18032.60 161
18033.87 172
18035.14 184
18036.41 183
18037.68 177
18038.95 167
18040.22 187
18041.49 194
18042.76 202
18044.02 168
18045.29 143
18046.56 165
18047.83 200
18049.10 209
18050.37 205
18051.64 200
18052.91 197
18054.18 185
18055.45 185
18056.72 152
18057.99 184
18059.27 167
18060.54 184
18061.81 163
18063.08 196
18064.35 172
18065.62 174
18066.89 198
18068.16 181
18069.43 180
18070.70 174
18071.97 206
18073.24 184
18074.51 198
18075.78 188
18077.05 221
18078.32 195
18079.60 202
18080.87 182
18082.14 182
18083.41 198
18084.68 203
18085.95 196
18087.22 201
18088.49 195
18089.77 210
18091.04 202
18092.31 156
18093.58 166
18094.85 190
18096.12 216
18097.39 181
18098.67 194
18099.94 206
18101.21 197
18102.48 190
18103.75 206
18105.02 187
18106.30 165
18107.57 202
18108.84 198
18110.11 209
18111.38 188
18112.66 210
18113.93 212
18115.20 182
18116.47 185
18117.75 184
18119.02 212
18120.29 179
18121.56 193
18122.84 165
18124.11 214
18125.38 203
18126.65 197
18127.93 206
18129.20 231
18130.47 203
18131.74 218
18133.02 191
18134.29 150
18135.56 163
18136.84 196
18138.11 214
18139.38 198
18140.66 193
18141.93 188
18143.20 180
18144.48 204
18145.75 209
18147.02 216
18148.30 208
18149.57 212
18150.84 214
18152.12 193
18153.39 210
18154.66 214
18155.94 208
18157.21 218
18158.48 176
18159.76 180
18161.03 211
18162.31 206
18163.58 182
18164.85 197
18166.13 191
18167.40 195
18168.68 201
18169.95 204
18171.22 205
18172.50 192
18173.77 197
18175.05 231
18176.32 217
18177.60 181
18178.87 199
18180.15 214
18181.42 195
18182.69 186
18183.97 210
18185.24 189
18186.52 197
18187.79 183
18189.07 194
18190.34 218
18191.62 200
18192.89 204
18194.17 185
18195.44 170
18196.72 188
18197.99 183
18199.27 209
18200.54 215
18201.82 177
18203.09 193
18204.37 199
18205.65 212
18206.92 216
18208.20 192
18209.47 160
18210.75 202
18212.02 187
18213.30 204
18214.57 172
18215.85 185
18217.13 189
18218.40 185
18219.68 196
18220.95 202
18222.23 185
18223.51 200
18224.78 188
18226.06 207
18227.33 187
18228.61 181
18229.89 178
18231.16 186
18232.44 190
18233.72 161
18234.99 199
18236.27 232
18237.55 203
18238.82 186
18240.10 194
18241.38 200
18242.65 212
18243.93 185
18245.21 162
18246.48 185
18247.76 177
18249.04 179
18250.31 184
18251.59 183
18252.87 206
18254.15 211
18255.42 204
18256.70 186
18257.98 175
18259.25 165
18260.53 214
18261.81 206
18263.09 169
18264.36 187
18265.64 207
18266.92 200
18268.20 194
18269.47 179
18270.75 173
18272.03 175
18273.31 175
18274.59 196
18275.86 181
18277.14 203
18278.42 182
18279.70 197
18280.98 176
18282.25 190
18283.53 170
18284.81 179
18286.09 178
18287.37 171
18288.64 183
18289.92 182
18291.20 173
18292.48 190
18293.76 207
18295.04 184
18296.32 184
18297.59 162
18298.87 184
18300.15 198
18301.43 200
18302.71 185
18303.99 196
18305.27 202
18306.55 179
18307.83 194
18309.10 190
18310.38 166
18311.66 188
18312.94 193
18314.22 177
18315.50 164
18316.78 201
18318.06 192
18319.34 196
18320.62 207
18321.90 190
18323.18 201
18324.46 188
18325.74 186
18327.02 234
18328.30 188
18329.58 200
18330.86 176
18332.14 187
18333.41 152
18334.69 190
18335.97 195
18337.25 166
18338.54 185
18339.82 200
18341.10 199
18342.38 192
18343.66 168
18344.94 192
18346.22 197
18347.50 210
18348.78 180
18350.06 203
18351.34 197
18352.62 183
18353.90 174
18355.18 198
18356.46 192
18357.74 210
18359.02 189
18360.30 186
18361.58 175
18362.87 182
18364.15 185
18365.43 181
18366.71 188
18367.99 170
18369.27 177
18370.55 201
18371.83 200
18373.11 185
18374.40 194
18375.68 190
18376.96 173
18378.24 166
18379.52 177
18380.80 172
18382.08 185
18383.37 176
18384.65 172
18385.93 168
18387.21 180
18388.49 165
18389.78 184
18391.06 189
18392.34 168
18393.62 167
18394.90 184
18396.19 200
18397.47 202
18398.75 166
18400.03 192
18401.31 187
18402.60 180
18403.88 187
18405.16 158
18406.44 170
18407.73 175
18409.01 182
18410.29 166
18411.57 169
18412.86 173
18414.14 166
18415.42 181
18416.71 178
18417.99 178
18419.27 199
18420.55 190
18421.84 186
18423.12 163
18424.40 186
18425.69 186
18426.97 234
18428.25 225
18429.54 161
18430.82 185
18432.10 213
18433.39 190
18434.67 178
18435.95 200
18437.24 219
18438.52 170
18439.80 203
18441.09 174
18442.37 182
18443.66 152
18444.94 168
18446.22 186
18447.51 186
18448.79 165
18450.08 164
18451.36 212
18452.64 195
18453.93 171
18455.21 175
18456.50 214
18457.78 184
18459.06 182
18460.35 199
18461.63 230
18462.92 176
18464.20 194
18465.49 177
18466.77 172
18468.06 185
18469.34 213
18470.63 172
18471.91 180
18473.19 198
18474.48 167
18475.76 185
18477.05 188
18478.33 201
18479.62 178
18480.90 169
18482.19 172
18483.47 164
18484.76 172
18486.05 192
18487.33 193
18488.62 189
18489.90 181
18491.19 165
18492.47 195
18493.76 184
18495.04 192
18496.33 167
18497.61 190
18498.90 163
18500.19 195
18501.47 188
18502.76 169
18504.04 181
18505.33 189
18506.62 180
18507.90 180
18509.19 190
18510.47 195
18511.76 217
18513.05 201
18514.33 193
18515.62 203
18516.90 174
18518.19 161
18519.48 187
18520.76 166
18522.05 183
18523.34 214
18524.62 220
18525.91 198
18527.20 194
18528.48 209
18529.77 210
18531.06 176
18532.34 164
18533.63 199
18534.92 182
18536.21 209
18537.49 216
18538.78 199
18540.07 213
18541.35 190
18542.64 189
18543.93 188
18545.22 165
18546.50 187
18547.79 212
18549.08 200
18550.37 226
18551.65 208
18552.94 182
18554.23 207
18555.52 205
18556.80 216
18558.09 199
18559.38 203
18560.67 210
18561.95 199
18563.24 200
18564.53 169
18565.82 195
18567.11 208
18568.39 199
18569.68 217
18570.97 183
18572.26 201
18573.55 189
18574.84 171
18576.12 195
18577.41 216
18578.70 251
18579.99 206
18581.28 198
18582.57 198
18583.86 196
18585.14 221
18586.43 219
18587.72 195
18589.01 210
18590.30 195
18591.59 209
18592.88 182
18594.17 182
18595.46 212
18596.74 215
18598.03 230
18599.32 167
18600.61 197
18601.90 209
18603.19 203
18604.48 206
18605.77 198
18607.06 236
18608.35 228
18609.64 203
18610.93 186
18612.22 195
18613.51 204
18614.80 190
18616.09 215
18617.38 176
18618.67 219
18619.96 206
18621.25 213
18622.54 191
18623.83 160
18625.12 200
18626.41 232
18627.70 191
18628.99 183
18630.28 184
18631.57 188
18632.86 196
18634.15 211
18635.44 203
18636.73 222
18638.02 207
18639.31 187
18640.60 209
18641.89 215
18643.18 184
18644.47 186
18645.76 222
18647.06 203
18648.35 192
18649.64 197
18650.93 211
18652.22 205
18653.51 228
18654.80 221
18656.09 220
18657.38 182
18658.68 185
18659.97 193
18661.26 183
18662.55 175
18663.84 189
18665.13 210
18666.42 181
18667.72 187
18669.01 202
18670.30 185
18671.59 201
18672.88 187
18674.17 192
18675.47 187
18676.76 182
18678.05 241
18679.34 198
18680.63 179
18681.93 197
18683.22 179
18684.51 187
18685.80 205
18687.09 207
18688.39 202
18689.68 210
18690.97 206
18692.26 190
18693.56 205
18694.85 194
18696.14 206
18697.43 214
18698.73 197
18700.02 217
18701.31 195
18702.60 191
18703.90 196
18705.19 179
18706.48 226
18707.78 213
18709.07 211
18710.36 187
18711.66 193
18712.95 204
18714.24 201
18715.54 205
18716.83 188
18718.12 190
18719.42 211
18720.71 196
18722.00 194
18723.30 191
18724.59 207
18725.88 199
18727.18 204
18728.47 221
18729.76 202
18731.06 214
18732.35 207
18733.65 219
18734.94 218
18736.23 214
18737.53 215
18738.82 234
18740.12 208
18741.41 240
18742.70 199
18744.00 230
18745.29 213
18746.59 197
18747.88 217
18749.18 206
18750.47 251
18751.76 194
18753.06 209
18754.35 223
18755.65 223
18756.94 218
18758.24 213
18759.53 208
18760.83 204
18762.12 201
18763.42 220
18764.71 200
18766.01 203
18767.30 217
18768.60 215
18769.89 225
18771.19 234
18772.48 218
18773.78 187
18775.07 207
18776.37 215
18777.66 215
18778.96 200
18780.25 222
18781.55 214
18782.85 206
18784.14 214
18785.44 225
18786.73 224
18788.03 248
18789.32 238
18790.62 243
18791.92 186
18793.21 199
18794.51 232
18795.80 210
18797.10 218
18798.40 215
18799.69 237
18800.99 212
18802.28 216
18803.58 220
18804.88 244
18806.17 251
18807.47 242
18808.77 221
18810.06 223
18811.36 221
18812.66 215
18813.95 231
18815.25 228
18816.55 228
18817.84 218
18819.14 244
18820.44 225
18821.73 248
18823.03 263
18824.33 255
18825.62 227
18826.92 224
18828.22 210
18829.52 204
18830.81 233
18832.11 222
18833.41 229
18834.71 227
18836.00 231
18837.30 208
18838.60 233
18839.90 263
18841.19 244
18842.49 206
18843.79 218
18845.09 191
18846.38 219
18847.68 234
18848.98 215
18850.28 195
18851.58 199
18852.87 208
18854.17 214
18855.47 186
18856.77 207
18858.07 190
18859.36 235
18860.66 264
18861.96 222
18863.26 178
18864.56 177
18865.86 180
18867.15 183
18868.45 194
18869.75 199
18871.05 185
18872.35 223
18873.65 210
18874.95 190
18876.24 186
18877.54 185
18878.84 201
18880.14 190
18881.44 194
18882.74 205
18884.04 180
18885.34 190
18886.64 193
18887.94 182
18889.24 182
18890.53 179
18891.83 180
18893.13 202
18894.43 206
18895.73 177
18897.03 198
18898.33 204
18899.63 198
18900.93 210
18902.23 196
18903.53 230
18904.83 192
18906.13 191
18907.43 179
18908.73 168
18910.03 181
18911.33 198
18912.63 189
18913.93 157
18915.23 162
18916.53 171
18917.83 196
18919.13 217
18920.43 184
18921.73 173
18923.03 182
18924.33 197
18925.63 182
18926.93 177
18928.23 161
18929.53 178
18930.84 203
18932.14 194
18933.44 193
18934.74 296
18936.04 197
18937.34 175
18938.64 182
18939.94 182
18941.24 193
18942.54 200
18943.84 154
18945.15 155
18946.45 174
18947.75 169
18949.05 183
18950.35 189
18951.65 182
18952.95 199
18954.26 196
18955.56 186
18956.86 157
18958.16 182
18959.46 164
18960.76 184
18962.07 156
18963.37 189
18964.67 178
18965.97 163
18967.27 194
18968.57 176
18969.88 181
18971.18 173
18972.48 189
18973.78 191
18975.09 171
18976.39 175
18977.69 165
18978.99 145
18980.29 174
18981.60 172
18982.90 179
18984.20 169
18985.50 212
18986.81 189
18988.11 158
18989.41 161
18990.72 195
18992.02 210
18993.32 172
18994.62 148
18995.93 178
18997.23 205
18998.53 170
18999.84 149
19001.14 155
19002.44 174
19003.75 155
19005.05 173
19006.35 180
19007.66 167
19008.96 154
19010.26 171
19011.57 169
19012.87 166
19014.17 176
19015.48 190
19016.78 176
19018.08 186
19019.39 181
19020.69 165
19021.99 188
19023.30 157
19024.60 139
19025.91 174
19027.21 167
19028.51 210
19029.82 190
19031.12 146
19032.43 180
19033.73 164
19035.04 169
19036.34 163
19037.64 155
19038.95 164
19040.25 160
19041.56 155
19042.86 151
19044.17 195
19045.47 174
19046.78 189
19048.08 208
19049.39 167
19050.69 177
19052.00 183
19053.30 164
19054.61 167
19055.91 156
19057.22 155
19058.52 176
19059.83 190
19061.13 187
19062.44 180
19063.74 171
19065.05 156
19066.35 146
19067.66 170
19068.96 176
19070.27 180
19071.57 194
19072.88 191
19074.18 179
19075.49 134
19076.80 172
19078.10 155
19079.41 164
19080.71 172
19082.02 177
19083.33 166
19084.63 158
19085.94 183
19087.24 202
19088.55 181
19089.86 171
19091.16 164
19092.47 180
19093.77 190
19095.08 187
19096.39 169
19097.69 178
19099.00 167
19100.31 162
19101.61 158
19102.92 183
19104.23 165
19105.53 133
19106.84 167
19108.15 193
19109.45 166
19110.76 143
19112.07 159
19113.37 169
19114.68 203
19115.99 178
19117.30 169
19118.60 169
19119.91 166
19121.22 186
19122.52 176
19123.83 193
19125.14 187
19126.45 183
19127.75 178
19129.06 170
19130.37 138
19131.68 162
19132.98 168
19134.29 173
19135.60 149
19136.91 160
19138.22 189
19139.52 173
19140.83 158
19142.14 149
19143.45 173
19144.76 163
19146.06 161
19147.37 167
19148.68 173
19149.99 165
19151.30 175
19152.60 158
19153.91 194
19155.22 162
19156.53 163
19157.84 152
19159.15 156
19160.46 167
19161.76 148
19163.07 172
19164.38 170
19165.69 184
19167.00 161
19168.31 166
19169.62 146
19170.93 173
19172.23 169
19173.54 163
19174.85 167
19176.16 167
19177.47 158
19178.78 165
19180.09 167
19181.40 173
19182.71 176
19184.02 183
19185.33 149
19186.64 157
19187.95 151
19189.26 168
19190.57 166
19191.87 149
19193.18 192
19194.49 171
19195.80 162
19197.11 158
19198.42 159
19199.73 173
19201.04 163
19202.35 161
19203.66 161
19204.97 153
19206.28 163
19207.59 182
19208.90 194
19210.21 173
19211.53 186
19212.84 169
19214.15 162
19215.46 171
19216.77 155
19218.08 144
19219.39 193
19220.70 175
19222.01 172
19223.32 159
19224.63 144
19225.94 190
19227.25 195
19228.56 167
19229.87 159
19231.19 179
19232.50 162
19233.81 168
19235.12 167
19236.43 175
19237.74 175
19239.05 171
19240.36 190
19241.68 189
19242.99 185
19244.30 168
19245.61 180
19246.92 183
19248.23 191
19249.54 175
19250.86 174
19252.17 176
19253.48 179
19254.79 171
19256.10 196
19257.42 145
19258.73 192
19260.04 185
19261.35 187
19262.66 154
19263.98 188
19265.29 165
19266.60 170
19267.91 175
19269.22 183
19270.54 159
19271.85 181
19273.16 201
19274.47 182
19275.79 156
19277.10 160
19278.41 195
19279.72 212
19281.04 204
19282.35 199
19283.66 174
19284.98 198
19286.29 179
19287.60 185
19288.91 164
19290.23 173
19291.54 169
19292.85 145
19294.17 178
19295.48 169
19296.79 170
19298.11 175
19299.42 171
19300.73 154
19302.05 156
19303.36 189
19304.67 178
19305.99 153
19307.30 165
19308.61 154
19309.93 165
19311.24 197
19312.56 185
19313.87 159
19315.18 161
19316.50 157
19317.81 177
19319.13 142
19320.44 164
19321.75 170
19323.07 158
19324.38 167
19325.70 164
19327.01 175
19328.32 178
19329.64 186
19330.95 185
19332.27 189
19333.58 175
19334.90 171
19336.21 154
19337.53 141
19338.84 155
19340.16 170
19341.47 169
19342.79 168
19344.10 161
19345.42 171
19346.73 163
19348.05 172
19349.36 168
19350.68 154
19351.99 133
19353.31 170
19354.62 192
19355.94 154
19357.25 164
19358.57 174
19359.88 165
19361.20 189
19362.51 160
19363.83 151
19365.14 165
19366.46 167
19367.78 201
19369.09 153
19370.41 165
19371.72 155
19373.04 148
19374.35 167
19375.67 190
19376.99 156
19378.30 173
19379.62 188
19380.93 179
19382.25 162
19383.57 177
19384.88 169
19386.20 173
19387.52 157
19388.83 166
19390.15 191
19391.47 181
19392.78 174
19394.10 177
19395.42 165
19396.73 207
19398.05 198
19399.37 167
19400.68 175
19402.00 173
19403.32 166
19404.63 165
19405.95 156
19407.27 184
19408.58 184
19409.90 178
19411.22 158
19412.54 172
19413.85 167
19415.17 182
19416.49 186
19417.80 136
19419.12 158
19420.44 164
19421.76 175
19423.07 175
19424.39 156
19425.71 178
19427.03 180
19428.35 180
19429.66 166
19430.98 143
19432.30 183
19433.62 166
19434.93 148
19436.25 159
19437.57 192
19438.89 195
19440.21 154
19441.53 157
19442.84 159
19444.16 197
19445.48 185
19446.80 178
19448.12 173
19449.44 188
19450.75 174
19452.07 173
19453.39 152
19454.71 161
19456.03 161
19457.35 176
19458.67 178
19459.98 167
19461.30 165
19462.62 168
19463.94 182
19465.26 146
19466.58 187
19467.90 157
19469.22 156
19470.54 169
19471.86 175
19473.18 154
19474.49 165
19475.81 150
19477.13 175
19478.45 154
19479.77 150
19481.09 180
19482.41 196
19483.73 174
19485.05 162
19486.37 204
19487.69 190
19489.01 181
19490.33 177
19491.65 184
19492.97 172
19494.29 184
19495.61 196
19496.93 158
19498.25 162
19499.57 174
19500.89 163
19502.21 162
19503.53 153
19504.85 172
19506.17 197
19507.49 179
19508.81 163
19510.13 150
19511.45 189
19512.77 158
19514.09 155
19515.42 138
19516.74 163
19518.06 176
19519.38 159
19520.70 179
19522.02 152
19523.34 150
19524.66 185
19525.98 180
19527.30 123
19528.62 157
19529.95 161
19531.27 177
19532.59 163
19533.91 154
19535.23 154
19536.55 212
19537.87 182
19539.20 189
19540.52 174
19541.84 158
19543.16 150
19544.48 160
19545.80 144
19547.13 136
19548.45 154
19549.77 151
19551.09 171
19552.41 162
19553.74 145
19555.06 137
19556.38 178
19557.70 169
19559.02 180
19560.35 153
19561.67 159
19562.99 180
19564.31 163
19565.64 169
19566.96 149
19568.28 165
19569.60 143
19570.93 158
19572.25 134
19573.57 142
19574.89 168
19576.22 157
19577.54 169
19578.86 136
19580.18 144
19581.51 150
19582.83 134
19584.15 159
19585.48 152
19586.80 177
19588.12 148
19589.45 153
19590.77 159
19592.09 132
19593.42 165
19594.74 176
19596.06 140
19597.39 143
19598.71 164
19600.03 156
19601.36 152
19602.68 145
19604.00 184
19605.33 135
19606.65 160
19607.98 151
19609.30 139
19610.62 162
19611.95 163
19613.27 185
19614.60 145
19615.92 164
19617.24 161
19618.57 168
19619.89 151
19621.22 150
19622.54 166
19623.87 165
19625.19 150
19626.51 144
19627.84 168
19629.16 150
19630.49 148
19631.81 155
19633.14 147
19634.46 145
19635.79 153
19637.11 144
19638.44 166
19639.76 150
19641.09 158
19642.41 155
19643.74 166
19645.06 164
19646.39 178
19647.71 161
19649.04 177
19650.36 155
19651.69 138
19653.01 161
19654.34 166
19655.66 164
19656.99 141
19658.32 175
19659.64 198
19660.97 164
19662.29 152
19663.62 181
19664.94 137
19666.27 139
19667.60 150
19668.92 159
19670.25 160
19671.57 136
19672.90 162
19674.23 152
19675.55 163
19676.88 151
19678.20 169
19679.53 156
19680.86 165
19682.18 175
19683.51 154
19684.84 150
19686.16 154
19687.49 164
19688.82 178
19690.14 185
19691.47 148
19692.80 162
19694.12 156
19695.45 194
19696.78 130
19698.10 168
19699.43 170
19700.76 160
19702.08 162
19703.41 175
19704.74 139
19706.07 172
19707.39 139
19708.72 166
19710.05 155
19711.37 138
19712.70 160
19714.03 134
19715.36 162
19716.68 158
19718.01 170
19719.34 148
19720.67 151
19721.99 163
19723.32 160
19724.65 170
19725.98 137
19727.31 162
19728.63 160
19729.96 148
19731.29 164
19732.62 157
19733.95 128
19735.27 139
19736.60 133
19737.93 138
19739.26 136
19740.59 159
19741.92 153
19743.24 156
19744.57 160
19745.90 152
19747.23 127
19748.56 167
19749.89 190
19751.22 179
19752.54 153
19753.87 157
19755.20 169
19756.53 151
19757.86 163
19759.19 137
19760.52 160
19761.85 155
19763.18 164
19764.50 125
19765.83 133
19767.16 152
19768.49 169
19769.82 178
19771.15 142
19772.48 173
19773.81 160
19775.14 174
19776.47 145
19777.80 169
19779.13 154
19780.46 166
19781.79 168
19783.12 169
19784.45 173
19785.78 157
19787.11 170
19788.44 137
19789.77 165
19791.10 149
19792.43 173
19793.76 153
19795.09 153
19796.42 146
19797.75 160
19799.08 168
19800.41 146
19801.74 154
19803.07 180
19804.40 178
19805.73 148
19807.06 147
19808.39 172
19809.72 168
19811.05 170
19812.38 154
19813.71 150
19815.05 166
19816.38 161
19817.71 189
19819.04 136
19820.37 152
19821.70 140
19823.03 162
19824.36 160
19825.69 130
19827.03 163
19828.36 163
19829.69 179
19831.02 128
19832.35 145
19833.68 159
19835.01 172
19836.35 147
19837.68 169
19839.01 144
19840.34 172
19841.67 151
19843.00 151
19844.34 156
19845.67 140
19847.00 152
19848.33 142
19849.66 141
19851.00 160
19852.33 177
19853.66 167
19854.99 167
19856.32 158
19857.66 189
19858.99 168
19860.32 153
19861.65 149
19862.99 156
19864.32 167
19865.65 168
19866.98 174
19868.32 154
19869.65 158
19870.98 162
19872.31 160
19873.65 153
19874.98 168
19876.31 174
19877.65 165
19878.98 169
19880.31 185
19881.65 163
19882.98 138
19884.31 148
19885.64 155
19886.98 174
19888.31 141
19889.64 165
19890.98 157
19892.31 157
19893.64 150
19894.98 161
19896.31 170
19897.65 167
19898.98 170
19900.31 165
19901.65 136
19902.98 161
19904.31 156
19905.65 164
19906.98 152
19908.32 137
19909.65 150
19910.98 139
19912.32 161
19913.65 196
19914.99 162
19916.32 160
19917.66 136
19918.99 143
19920.32 153
19921.66 117
19922.99 156
19924.33 185
19925.66 163
19927.00 146
19928.33 142
19929.67 159
19931.00 150
19932.34 148
19933.67 131
19935.01 167
19936.34 176
19937.68 152
19939.01 147
19940.35 169
19941.68 151
19943.02 163
19944.35 162
19945.69 149
19947.02 158
19948.36 157
19949.69 172
19951.03 179
19952.36 184
19953.70 167
19955.03 191
19956.37 180
19957.71 145
19959.04 156
19960.38 161
19961.71 158
19963.05 156
19964.38 162
19965.72 174
19967.06 169
19968.39 184
19969.73 162
19971.06 172
19972.40 163
19973.74 164
19975.07 160
19976.41 166
19977.75 155
19979.08 178
19980.42 169
19981.75 157
19983.09 168
19984.43 162
19985.76 183
19987.10 167
19988.44 151
19989.77 173
19991.11 152
19992.45 161
19993.78 168
19995.12 165
19996.46 156
19997.80 165
19999.13 169
20000.47 171
20001.81 132
20003.14 158
20004.48 153
20005.82 166
20007.16 143
20008.49 148
20009.83 160
20011.17 201
20012.51 184
20013.84 157
20015.18 152
20016.52 144
20017.86 158
20019.19 188
20020.53 161
20021.87 153
20023.21 158
20024.55 177
20025.88 147
20027.22 154
20028.56 167
20029.90 164
20031.24 152
20032.57 154
20033.91 163
20035.25 155
20036.59 155
20037.93 150
20039.26 141
20040.60 157
20041.94 166
20043.28 175
20044.62 166
20045.96 174
20047.30 167
20048.63 157
20049.97 156
20051.31 148
20052.65 156
20053.99 143
20055.33 165
20056.67 164
20058.01 158
20059.35 157
20060.69 151
20062.02 155
20063.36 172
20064.70 166
20066.04 181
20067.38 185
20068.72 165
20070.06 184
20071.40 177
20072.74 165
20074.08 161
20075.42 160
20076.76 166
20078.10 162
20079.44 140
20080.78 141
20082.12 158
20083.46 176
20084.80 140
20086.14 160
20087.48 165
20088.82 189
20090.16 165
20091.50 133
20092.84 155
20094.18 150
20095.52 155
20096.86 180
20098.20 167
20099.54 166
20100.88 171
20102.22 155
20103.56 167
20104.90 196
20106.24 152
20107.58 172
20108.92 168
20110.26 143
20111.60 146
20112.95 154
20114.29 150
20115.63 150
20116.97 164
20118.31 159
20119.65 166
20120.99 167
20122.33 148
20123.67 198
20125.02 170
20126.36 172
20127.70 140
20129.04 150
20130.38 154
20131.72 161
20133.06 171
20134.41 169
20135.75 162
