# Supplementary material for: MALDI-TOF MS typing enables the classification of brewing yeasts of the genus Saccharomyces to major beer styles
Source: PLoS One. 2017 Aug 9;12(8):e0181694. doi: 10.1371/journal.pone.0181694 (PMC5549903; doi:10.1371/journal.pone.0181694)
Supplement: S12 File — The directory includes 90 raw files and was zipped to “.zip”; the folder has three strains with 30 spectra per strain; S1 Text explains the raw files with an example and Table 1 represents the yeast strains used within the experiment. (ZIP) [file pone.0181694.s015.zip › 34-36/30625-71-Dias-Dias-Dias-YPG-18h-E-E_2015-08-14__0_E4_1.dat]

1999.93 149
2000.35 131
2000.77 128
2001.19 138
2001.61 171
2002.03 173
2002.46 146
2002.88 156
2003.30 136
2003.72 136
2004.14 141
2004.57 160
2004.99 141
2005.41 139
2005.83 105
2006.25 98
2006.68 161
2007.10 139
2007.52 126
2007.94 103
2008.37 167
2008.79 115
2009.21 107
2009.63 142
2010.06 146
2010.48 143
2010.90 112
2011.32 120
2011.75 142
2012.17 186
2012.59 180
2013.02 185
2013.44 154
2013.86 136
2014.29 142
2014.71 201
2015.13 170
2015.55 146
2015.98 140
2016.40 129
2016.82 144
2017.25 131
2017.67 137
2018.10 124
2018.52 95
2018.94 95
2019.37 107
2019.79 129
2020.21 93
2020.64 74
2021.06 110
2021.48 125
2021.91 138
2022.33 131
2022.76 140
2023.18 149
2023.60 129
2024.03 104
2024.45 135
2024.88 143
2025.30 127
2025.73 130
2026.15 115
2026.57 124
2027.00 87
2027.42 82
2027.85 131
2028.27 132
2028.70 96
2029.12 135
2029.55 132
2029.97 131
2030.40 185
2030.82 121
2031.24 122
2031.67 158
2032.09 155
2032.52 143
2032.94 122
2033.37 106
2033.79 149
2034.22 114
2034.65 110
2035.07 190
2035.50 196
2035.92 122
2036.35 107
2036.77 84
2037.20 114
2037.62 113
2038.05 91
2038.47 88
2038.90 102
2039.33 103
2039.75 107
2040.18 130
2040.60 138
2041.03 158
2041.45 136
2041.88 145
2042.31 149
2042.73 122
2043.16 110
2043.58 118
2044.01 129
2044.44 159
2044.86 175
2045.29 133
2045.72 98
2046.14 90
2046.57 166
2047.00 138
2047.42 145
2047.85 131
2048.28 119
2048.70 108
2049.13 130
2049.56 134
2049.98 141
2050.41 125
2050.84 112
2051.26 120
2051.69 123
2052.12 101
2052.54 126
2052.97 149
2053.40 132
2053.83 129
2054.25 105
2054.68 130
2055.11 149
2055.53 135
2055.96 148
2056.39 105
2056.82 121
2057.24 158
2057.67 114
2058.10 81
2058.53 98
2058.96 123
2059.38 130
2059.81 108
2060.24 108
2060.67 123
2061.10 116
2061.52 101
2061.95 131
2062.38 129
2062.81 74
2063.24 97
2063.66 103
2064.09 131
2064.52 90
2064.95 107
2065.38 113
2065.81 159
2066.23 127
2066.66 161
2067.09 155
2067.52 142
2067.95 134
2068.38 118
2068.81 137
2069.23 178
2069.66 100
2070.09 115
2070.52 97
2070.95 134
2071.38 105
2071.81 108
2072.24 105
2072.67 130
2073.10 107
2073.53 181
2073.95 209
2074.38 160
2074.81 97
2075.24 99
2075.67 116
2076.10 89
2076.53 84
2076.96 105
2077.39 102
2077.82 115
2078.25 104
2078.68 148
2079.11 133
2079.54 89
2079.97 97
2080.40 124
2080.83 147
2081.26 118
2081.69 101
2082.12 112
2082.55 93
2082.98 122
2083.41 144
2083.84 125
2084.27 116
2084.70 114
2085.13 93
2085.56 144
2085.99 177
2086.42 127
2086.85 129
2087.29 97
2087.72 116
2088.15 128
2088.58 84
2089.01 110
2089.44 90
2089.87 137
2090.30 156
2090.73 120
2091.16 109
2091.59 118
2092.03 105
2092.46 114
2092.89 130
2093.32 131
2093.75 152
2094.18 145
2094.61 132
2095.05 126
2095.48 136
2095.91 136
2096.34 130
2096.77 130
2097.20 140
2097.63 81
2098.07 121
2098.50 118
2098.93 154
2099.36 140
2099.79 115
2100.23 113
2100.66 83
2101.09 105
2101.52 115
2101.95 100
2102.39 105
2102.82 85
2103.25 150
2103.68 127
2104.12 103
2104.55 120
2104.98 144
2105.41 145
2105.85 106
2106.28 114
2106.71 114
2107.14 118
2107.58 146
2108.01 112
2108.44 94
2108.88 123
2109.31 143
2109.74 128
2110.18 153
2110.61 140
2111.04 165
2111.47 132
2111.91 119
2112.34 119
2112.77 171
2113.21 142
2113.64 170
2114.07 126
2114.51 88
2114.94 152
2115.37 150
2115.81 111
2116.24 93
2116.68 138
2117.11 139
2117.54 108
2117.98 122
2118.41 116
2118.85 90
2119.28 101
2119.71 104
2120.15 103
2120.58 129
2121.02 102
2121.45 89
2121.88 101
2122.32 140
2122.75 128
2123.19 141
2123.62 112
2124.06 105
2124.49 170
2124.92 166
2125.36 137
2125.79 116
2126.23 152
2126.66 123
2127.10 101
2127.53 117
2127.97 91
2128.40 71
2128.84 107
2129.27 133
2129.71 141
2130.14 142
2130.58 140
2131.01 168
2131.45 112
2131.88 108
2132.32 94
2132.75 101
2133.19 142
2133.63 155
2134.06 148
2134.50 164
2134.93 133
2135.37 133
2135.80 131
2136.24 146
2136.67 173
2137.11 166
2137.55 195
2137.98 170
2138.42 156
2138.85 168
2139.29 149
2139.73 151
2140.16 162
2140.60 143
2141.03 174
2141.47 229
2141.91 144
2142.34 105
2142.78 112
2143.22 126
2143.65 123
2144.09 121
2144.53 142
2144.96 132
2145.40 94
2145.84 116
2146.27 105
2146.71 149
2147.15 104
2147.58 104
2148.02 118
2148.46 108
2148.89 99
2149.33 65
2149.77 115
2150.21 139
2150.64 130
2151.08 119
2151.52 142
2151.95 110
2152.39 128
2152.83 130
2153.27 127
2153.70 184
2154.14 149
2154.58 196
2155.02 157
2155.45 121
2155.89 136
2156.33 113
2156.77 94
2157.21 105
2157.64 122
2158.08 133
2158.52 117
2158.96 103
2159.40 116
2159.83 117
2160.27 110
2160.71 119
2161.15 132
2161.59 107
2162.02 128
2162.46 95
2162.90 104
2163.34 128
2163.78 124
2164.22 111
2164.66 121
2165.09 153
2165.53 129
2165.97 126
2166.41 112
2166.85 107
2167.29 148
2167.73 160
2168.17 129
2168.60 197
2169.04 194
2169.48 132
2169.92 101
2170.36 141
2170.80 205
2171.24 117
2171.68 134
2172.12 103
2172.56 185
2173.00 152
2173.44 143
2173.88 117
2174.32 173
2174.76 136
2175.20 148
2175.64 130
2176.07 136
2176.51 154
2176.95 122
2177.39 162
2177.83 149
2178.27 129
2178.71 146
2179.15 144
2179.59 164
2180.03 184
2180.47 156
2180.92 158
2181.36 122
2181.80 153
2182.24 196
2182.68 133
2183.12 106
2183.56 145
2184.00 146
2184.44 102
2184.88 107
2185.32 107
2185.76 98
2186.20 97
2186.64 101
2187.08 125
2187.52 128
2187.97 139
2188.41 161
2188.85 143
2189.29 101
2189.73 136
2190.17 121
2190.61 127
2191.05 124
2191.49 120
2191.94 133
2192.38 115
2192.82 131
2193.26 128
2193.70 89
2194.14 123
2194.58 99
2195.03 160
2195.47 164
2195.91 146
2196.35 139
2196.79 162
2197.24 100
2197.68 111
2198.12 145
2198.56 147
2199.00 153
2199.45 164
2199.89 169
2200.33 166
2200.77 137
2201.21 126
2201.66 160
2202.10 113
2202.54 130
2202.98 144
2203.43 123
2203.87 136
2204.31 150
2204.75 133
2205.20 113
2205.64 152
2206.08 148
2206.53 129
2206.97 137
2207.41 130
2207.85 159
2208.30 122
2208.74 158
2209.18 176
2209.63 159
2210.07 149
2210.51 181
2210.96 171
2211.40 172
2211.84 173
2212.29 205
2212.73 129
2213.17 157
2213.62 131
2214.06 134
2214.50 162
2214.95 159
2215.39 139
2215.84 157
2216.28 159
2216.72 168
2217.17 152
2217.61 153
2218.05 105
2218.50 96
2218.94 136
2219.39 131
2219.83 137
2220.28 175
2220.72 172
2221.16 186
2221.61 180
2222.05 177
2222.50 186
2222.94 146
2223.39 129
2223.83 137
2224.28 159
2224.72 182
2225.16 151
2225.61 139
2226.05 171
2226.50 191
2226.94 167
2227.39 197
2227.83 201
2228.28 186
2228.72 161
2229.17 175
2229.61 199
2230.06 170
2230.50 148
2230.95 188
2231.40 214
2231.84 168
2232.29 139
2232.73 187
2233.18 187
2233.62 164
2234.07 105
2234.51 153
2234.96 177
2235.41 218
2235.85 174
2236.30 174
2236.74 198
2237.19 180
2237.63 141
2238.08 188
2238.53 213
2238.97 251
2239.42 170
2239.86 171
2240.31 143
2240.76 166
2241.20 155
2241.65 167
2242.10 169
2242.54 164
2242.99 139
2243.44 137
2243.88 142
2244.33 191
2244.78 153
2245.22 112
2245.67 159
2246.12 161
2246.56 147
2247.01 157
2247.46 177
2247.90 154
2248.35 113
2248.80 118
2249.24 124
2249.69 128
2250.14 109
2250.59 139
2251.03 178
2251.48 166
2251.93 146
2252.38 147
2252.82 105
2253.27 106
2253.72 154
2254.17 151
2254.61 180
2255.06 133
2255.51 119
2255.96 152
2256.40 133
2256.85 177
2257.30 151
2257.75 154
2258.20 187
2258.64 161
2259.09 128
2259.54 104
2259.99 83
2260.44 173
2260.88 155
2261.33 145
2261.78 141
2262.23 167
2262.68 153
2263.13 148
2263.58 165
2264.02 172
2264.47 135
2264.92 167
2265.37 171
2265.82 209
2266.27 200
2266.72 150
2267.17 154
2267.61 170
2268.06 176
2268.51 134
2268.96 150
2269.41 125
2269.86 138
2270.31 174
2270.76 121
2271.21 176
2271.66 157
2272.11 127
2272.56 164
2273.00 154
2273.45 125
2273.90 142
2274.35 155
2274.80 155
2275.25 143
2275.70 144
2276.15 160
2276.60 178
2277.05 180
2277.50 157
2277.95 124
2278.40 111
2278.85 125
2279.30 157
2279.75 106
2280.20 121
2280.65 144
2281.10 152
2281.55 110
2282.00 144
2282.45 183
2282.90 173
2283.35 135
2283.81 132
2284.26 143
2284.71 139
2285.16 143
2285.61 185
2286.06 146
2286.51 124
2286.96 128
2287.41 154
2287.86 184
2288.31 190
2288.76 155
2289.22 145
2289.67 196
2290.12 216
2290.57 236
2291.02 177
2291.47 234
2291.92 263
2292.37 278
2292.83 241
2293.28 248
2293.73 302
2294.18 302
2294.63 299
2295.08 268
2295.53 297
2295.99 291
2296.44 252
2296.89 225
2297.34 197
2297.79 241
2298.25 317
2298.70 270
2299.15 207
2299.60 194
2300.05 184
2300.51 198
2300.96 170
2301.41 209
2301.86 213
2302.32 171
2302.77 234
2303.22 196
2303.67 151
2304.13 165
2304.58 144
2305.03 137
2305.48 132
2305.94 189
2306.39 163
2306.84 119
2307.29 131
2307.75 119
2308.20 145
2308.65 158
2309.11 142
2309.56 196
2310.01 165
2310.47 195
2310.92 170
2311.37 175
2311.83 170
2312.28 169
2312.73 194
2313.19 173
2313.64 184
2314.09 206
2314.55 210
2315.00 177
2315.45 216
2315.91 237
2316.36 210
2316.81 165
2317.27 133
2317.72 135
2318.18 93
2318.63 155
2319.08 158
2319.54 145
2319.99 152
2320.45 135
2320.90 170
2321.35 155
2321.81 113
2322.26 128
2322.72 167
2323.17 182
2323.63 177
2324.08 161
2324.54 157
2324.99 189
2325.44 167
2325.90 185
2326.35 191
2326.81 145
2327.26 135
2327.72 135
2328.17 139
2328.63 135
2329.08 124
2329.54 132
2329.99 151
2330.45 127
2330.90 179
2331.36 176
2331.81 217
2332.27 190
2332.72 151
2333.18 168
2333.64 167
2334.09 213
2334.55 199
2335.00 136
2335.46 147
2335.91 180
2336.37 140
2336.82 131
2337.28 167
2337.74 171
2338.19 165
2338.65 125
2339.10 161
2339.56 164
2340.02 166
2340.47 160
2340.93 138
2341.38 134
2341.84 185
2342.30 137
2342.75 186
2343.21 222
2343.67 161
2344.12 166
2344.58 176
2345.04 155
2345.49 167
2345.95 171
2346.41 173
2346.86 192
2347.32 181
2347.78 158
2348.23 189
2348.69 208
2349.15 197
2349.60 173
2350.06 191
2350.52 182
2350.97 162
2351.43 155
2351.89 182
2352.35 146
2352.80 168
2353.26 183
2353.72 188
2354.18 138
2354.63 150
2355.09 137
2355.55 147
2356.01 122
2356.46 141
2356.92 164
2357.38 184
2357.84 166
2358.29 148
2358.75 148
2359.21 157
2359.67 188
2360.13 130
2360.58 112
2361.04 141
2361.50 138
2361.96 177
2362.42 218
2362.88 161
2363.33 143
2363.79 184
2364.25 216
2364.71 200
2365.17 172
2365.63 148
2366.08 147
2366.54 173
2367.00 138
2367.46 119
2367.92 115
2368.38 118
2368.84 138
2369.30 126
2369.75 117
2370.21 133
2370.67 197
2371.13 174
2371.59 187
2372.05 168
2372.51 200
2372.97 173
2373.43 115
2373.89 146
2374.35 185
2374.81 178
2375.27 156
2375.72 135
2376.18 142
2376.64 108
2377.10 156
2377.56 126
2378.02 178
2378.48 158
2378.94 195
2379.40 180
2379.86 126
2380.32 152
2380.78 116
2381.24 145
2381.70 190
2382.16 193
2382.62 122
2383.08 130
2383.54 148
2384.00 170
2384.46 145
2384.92 160
2385.39 160
2385.85 131
2386.31 148
2386.77 188
2387.23 207
2387.69 146
2388.15 162
2388.61 156
2389.07 132
2389.53 174
2389.99 146
2390.45 137
2390.91 148
2391.38 153
2391.84 164
2392.30 186
2392.76 130
2393.22 139
2393.68 183
2394.14 161
2394.60 131
2395.06 145
2395.53 159
2395.99 160
2396.45 146
2396.91 151
2397.37 189
2397.83 181
2398.30 141
2398.76 152
2399.22 151
2399.68 104
2400.14 116
2400.61 168
2401.07 88
2401.53 103
2401.99 152
2402.45 142
2402.92 106
2403.38 95
2403.84 112
2404.30 143
2404.76 148
2405.23 157
2405.69 143
2406.15 112
2406.61 144
2407.08 163
2407.54 144
2408.00 158
2408.46 145
2408.93 140
2409.39 160
2409.85 128
2410.32 99
2410.78 122
2411.24 116
2411.70 127
2412.17 164
2412.63 154
2413.09 142
2413.56 140
2414.02 163
2414.48 146
2414.95 101
2415.41 156
2415.87 189
2416.34 189
2416.80 143
2417.26 111
2417.73 150
2418.19 172
2418.65 182
2419.12 164
2419.58 177
2420.05 170
2420.51 178
2420.97 166
2421.44 179
2421.90 172
2422.37 150
2422.83 156
2423.29 220
2423.76 234
2424.22 183
2424.69 150
2425.15 169
2425.62 190
2426.08 166
2426.54 173
2427.01 189
2427.47 221
2427.94 188
2428.40 183
2428.87 152
2429.33 148
2429.80 177
2430.26 189
2430.73 165
2431.19 134
2431.66 126
2432.12 147
2432.59 182
2433.05 171
2433.52 151
2433.98 151
2434.45 170
2434.91 208
2435.38 240
2435.84 179
2436.31 191
2436.77 170
2437.24 169
2437.70 165
2438.17 143
2438.63 142
2439.10 141
2439.57 159
2440.03 204
2440.50 227
2440.96 168
2441.43 164
2441.89 168
2442.36 147
2442.83 166
2443.29 155
2443.76 156
2444.22 172
2444.69 175
2445.16 151
2445.62 195
2446.09 194
2446.56 200
2447.02 196
2447.49 187
2447.96 141
2448.42 159
2448.89 177
2449.35 213
2449.82 180
2450.29 165
2450.75 178
2451.22 182
2451.69 165
2452.16 165
2452.62 168
2453.09 181
2453.56 153
2454.02 197
2454.49 176
2454.96 195
2455.42 157
2455.89 141
2456.36 143
2456.83 166
2457.29 180
2457.76 153
2458.23 99
2458.70 135
2459.16 132
2459.63 100
2460.10 90
2460.57 169
2461.03 161
2461.50 185
2461.97 177
2462.44 189
2462.91 201
2463.37 144
2463.84 164
2464.31 150
2464.78 128
2465.25 160
2465.71 136
2466.18 138
2466.65 221
2467.12 205
2467.59 149
2468.06 135
2468.52 177
2468.99 157
2469.46 137
2469.93 139
2470.40 144
2470.87 154
2471.34 155
2471.80 206
2472.27 184
2472.74 209
2473.21 194
2473.68 156
2474.15 142
2474.62 148
2475.09 144
2475.56 181
2476.02 163
2476.49 134
2476.96 173
2477.43 174
2477.90 140
2478.37 106
2478.84 137
2479.31 151
2479.78 165
2480.25 188
2480.72 170
2481.19 205
2481.66 172
2482.13 188
2482.60 199
2483.07 129
2483.54 172
2484.01 147
2484.48 139
2484.95 139
2485.42 164
2485.89 179
2486.36 210
2486.83 162
2487.30 164
2487.77 146
2488.24 166
2488.71 170
2489.18 204
2489.65 192
2490.12 143
2490.59 149
2491.06 183
2491.53 176
2492.00 184
2492.47 182
2492.94 139
2493.41 176
2493.88 169
2494.36 138
2494.83 159
2495.30 140
2495.77 164
2496.24 189
2496.71 173
2497.18 120
2497.65 120
2498.12 151
2498.60 173
2499.07 142
2499.54 157
2500.01 148
2500.48 109
2500.95 101
2501.42 132
2501.90 148
2502.37 159
2502.84 117
2503.31 123
2503.78 150
2504.25 130
2504.73 162
2505.20 198
2505.67 199
2506.14 170
2506.61 157
2507.09 171
2507.56 190
2508.03 167
2508.50 172
2508.97 182
2509.45 166
2509.92 171
2510.39 172
2510.86 149
2511.34 176
2511.81 173
2512.28 134
2512.75 159
2513.23 181
2513.70 204
2514.17 169
2514.65 167
2515.12 161
2515.59 183
2516.06 214
2516.54 169
2517.01 168
2517.48 144
2517.96 153
2518.43 158
2518.90 146
2519.38 156
2519.85 143
2520.32 157
2520.80 207
2521.27 167
2521.74 165
2522.22 178
2522.69 179
2523.16 158
2523.64 150
2524.11 143
2524.58 200
2525.06 200
2525.53 135
2526.01 184
2526.48 148
2526.95 172
2527.43 147
2527.90 159
2528.38 143
2528.85 129
2529.32 136
2529.80 167
2530.27 189
2530.75 198
2531.22 202
2531.70 176
2532.17 154
2532.64 204
2533.12 197
2533.59 158
2534.07 126
2534.54 125
2535.02 161
2535.49 148
2535.97 190
2536.44 187
2536.92 151
2537.39 203
2537.87 194
2538.34 192
2538.82 140
2539.29 156
2539.77 232
2540.24 188
2540.72 191
2541.19 193
2541.67 204
2542.14 171
2542.62 170
2543.09 158
2543.57 161
2544.04 170
2544.52 154
2545.00 186
2545.47 167
2545.95 145
2546.42 148
2546.90 166
2547.37 144
2547.85 179
2548.33 194
2548.80 179
2549.28 145
2549.75 222
2550.23 297
2550.71 233
2551.18 190
2551.66 228
2552.14 202
2552.61 208
2553.09 240
2553.57 237
2554.04 203
2554.52 212
2554.99 228
2555.47 233
2555.95 184
2556.42 204
2556.90 189
2557.38 188
2557.86 153
2558.33 166
2558.81 246
2559.29 236
2559.76 217
2560.24 179
2560.72 166
2561.19 197
2561.67 211
2562.15 207
2562.63 193
2563.10 215
2563.58 216
2564.06 152
2564.54 155
2565.01 134
2565.49 144
2565.97 188
2566.45 192
2566.92 193
2567.40 200
2567.88 168
2568.36 170
2568.83 189
2569.31 153
2569.79 168
2570.27 129
2570.75 163
2571.22 163
2571.70 179
2572.18 135
2572.66 148
2573.14 189
2573.62 139
2574.09 139
2574.57 153
2575.05 143
2575.53 157
2576.01 150
2576.49 123
2576.97 140
2577.44 168
2577.92 152
2578.40 153
2578.88 161
2579.36 220
2579.84 188
2580.32 148
2580.80 175
2581.27 180
2581.75 211
2582.23 191
2582.71 189
2583.19 155
2583.67 173
2584.15 220
2584.63 226
2585.11 178
2585.59 150
2586.07 146
2586.55 138
2587.03 172
2587.51 177
2587.99 129
2588.47 175
2588.94 177
2589.42 189
2589.90 183
2590.38 162
2590.86 142
2591.34 140
2591.82 182
2592.30 197
2592.78 199
2593.26 181
2593.74 168
2594.22 208
2594.71 215
2595.19 214
2595.67 238
2596.15 241
2596.63 170
2597.11 174
2597.59 147
2598.07 136
2598.55 176
2599.03 184
2599.51 155
2599.99 175
2600.47 186
2600.95 152
2601.43 144
2601.91 148
2602.40 167
2602.88 202
2603.36 219
2603.84 177
2604.32 126
2604.80 147
2605.28 131
2605.76 185
2606.24 183
2606.73 198
2607.21 184
2607.69 216
2608.17 194
2608.65 210
2609.13 198
2609.62 172
2610.10 194
2610.58 216
2611.06 245
2611.54 217
2612.02 195
2612.51 183
2612.99 206
2613.47 175
2613.95 177
2614.43 196
2614.92 157
2615.40 179
2615.88 179
2616.36 210
2616.85 167
2617.33 175
2617.81 169
2618.29 144
2618.78 184
2619.26 182
2619.74 207
2620.22 244
2620.71 205
2621.19 152
2621.67 162
2622.15 205
2622.64 189
2623.12 140
2623.60 232
2624.09 176
2624.57 154
2625.05 173
2625.53 210
2626.02 222
2626.50 150
2626.98 160
2627.47 168
2627.95 203
2628.43 200
2628.92 171
2629.40 214
2629.88 232
2630.37 186
2630.85 169
2631.34 155
2631.82 193
2632.30 194
2632.79 149
2633.27 138
2633.75 171
2634.24 182
2634.72 153
2635.21 122
2635.69 149
2636.17 177
2636.66 189
2637.14 182
2637.63 171
2638.11 177
2638.60 217
2639.08 196
2639.56 174
2640.05 186
2640.53 181
2641.02 150
2641.50 175
2641.99 205
2642.47 206
2642.96 184
2643.44 145
2643.93 181
2644.41 180
2644.90 167
2645.38 159
2645.87 225
2646.35 149
2646.84 126
2647.32 156
2647.81 176
2648.29 175
2648.78 185
2649.26 155
2649.75 150
2650.23 148
2650.72 181
2651.20 161
2651.69 179
2652.17 186
2652.66 189
2653.15 170
2653.63 172
2654.12 192
2654.60 181
2655.09 162
2655.57 215
2656.06 207
2656.55 183
2657.03 188
2657.52 226
2658.00 230
2658.49 194
2658.98 182
2659.46 190
2659.95 171
2660.44 245
2660.92 183
2661.41 175
2661.90 136
2662.38 180
2662.87 144
2663.35 172
2663.84 176
2664.33 172
2664.81 196
2665.30 147
2665.79 169
2666.28 203
2666.76 203
2667.25 172
2667.74 202
2668.22 184
2668.71 210
2669.20 212
2669.68 199
2670.17 171
2670.66 140
2671.15 159
2671.63 160
2672.12 168
2672.61 163
2673.10 168
2673.58 150
2674.07 149
2674.56 250
2675.05 198
2675.53 226
2676.02 222
2676.51 262
2677.00 271
2677.49 269
2677.97 266
2678.46 316
2678.95 333
2679.44 217
2679.93 230
2680.41 232
2680.90 227
2681.39 228
2681.88 216
2682.37 223
2682.85 209
2683.34 192
2683.83 253
2684.32 287
2684.81 277
2685.30 247
2685.79 187
2686.27 258
2686.76 284
2687.25 290
2687.74 228
2688.23 195
2688.72 192
2689.21 194
2689.70 219
2690.19 217
2690.67 184
2691.16 216
2691.65 210
2692.14 193
2692.63 155
2693.12 167
2693.61 182
2694.10 165
2694.59 168
2695.08 173
2695.57 186
2696.06 127
2696.55 126
2697.04 153
2697.53 178
2698.02 188
2698.51 195
2699.00 184
2699.49 220
2699.98 206
2700.47 214
2700.96 219
2701.45 170
2701.94 193
2702.43 218
2702.92 186
2703.41 175
2703.90 218
2704.39 167
2704.88 175
2705.37 186
2705.86 211
2706.35 234
2706.84 222
2707.33 196
2707.82 203
2708.31 190
2708.80 203
2709.29 213
2709.78 223
2710.27 198
2710.77 182
2711.26 214
2711.75 180
2712.24 156
2712.73 173
2713.22 167
2713.71 169
2714.20 194
2714.69 191
2715.19 145
2715.68 182
2716.17 247
2716.66 227
2717.15 219
2717.64 183
2718.13 170
2718.63 166
2719.12 181
2719.61 168
2720.10 197
2720.59 186
2721.08 157
2721.58 195
2722.07 185
2722.56 178
2723.05 157
2723.54 178
2724.04 160
2724.53 182
2725.02 185
2725.51 221
2726.01 212
2726.50 209
2726.99 207
2727.48 212
2727.98 225
2728.47 184
2728.96 186
2729.45 185
2729.95 160
2730.44 183
2730.93 172
2731.42 196
2731.92 222
2732.41 177
2732.90 193
2733.40 182
2733.89 181
2734.38 203
2734.87 182
2735.37 167
2735.86 170
2736.35 197
2736.85 187
2737.34 171
2737.83 158
2738.33 222
2738.82 166
2739.31 161
2739.81 212
2740.30 166
2740.79 176
2741.29 172
2741.78 163
2742.28 166
2742.77 178
2743.26 186
2743.76 175
2744.25 226
2744.75 181
2745.24 170
2745.73 190
2746.23 217
2746.72 253
2747.22 202
2747.71 188
2748.20 141
2748.70 173
2749.19 161
2749.69 188
2750.18 175
2750.68 204
2751.17 190
2751.67 143
2752.16 204
2752.66 190
2753.15 207
2753.64 184
2754.14 189
2754.63 184
2755.13 222
2755.62 229
2756.12 175
2756.61 233
2757.11 200
2757.60 235
2758.10 163
2758.59 182
2759.09 203
2759.59 176
2760.08 217
2760.58 220
2761.07 288
2761.57 235
2762.06 185
2762.56 151
2763.05 189
2763.55 203
2764.05 221
2764.54 196
2765.04 157
2765.53 170
2766.03 185
2766.52 190
2767.02 197
2767.52 181
2768.01 166
2768.51 147
2769.00 150
2769.50 174
2770.00 185
2770.49 200
2770.99 257
2771.49 207
2771.98 164
2772.48 221
2772.98 186
2773.47 178
2773.97 170
2774.47 210
2774.96 264
2775.46 254
2775.96 220
2776.45 226
2776.95 252
2777.45 209
2777.94 236
2778.44 258
2778.94 238
2779.43 227
2779.93 210
2780.43 240
2780.93 222
2781.42 252
2781.92 222
2782.42 264
2782.92 152
2783.41 199
2783.91 216
2784.41 157
2784.91 215
2785.40 213
2785.90 222
2786.40 193
2786.90 205
2787.39 204
2787.89 186
2788.39 236
2788.89 208
2789.39 260
2789.88 192
2790.38 160
2790.88 236
2791.38 251
2791.88 232
2792.37 176
2792.87 194
2793.37 197
2793.87 226
2794.37 214
2794.87 214
2795.37 192
2795.86 225
2796.36 207
2796.86 201
2797.36 196
2797.86 216
2798.36 217
2798.86 207
2799.35 206
2799.85 238
2800.35 207
2800.85 300
2801.35 259
2801.85 254
2802.35 238
2802.85 236
2803.35 228
2803.85 218
2804.35 201
2804.85 229
2805.34 185
2805.84 181
2806.34 160
2806.84 185
2807.34 221
2807.84 202
2808.34 233
2808.84 244
2809.34 252
2809.84 252
2810.34 242
2810.84 223
2811.34 214
2811.84 295
2812.34 265
2812.84 291
2813.34 244
2813.84 229
2814.34 239
2814.84 201
2815.34 199
2815.84 225
2816.34 228
2816.84 205
2817.34 200
2817.84 237
2818.35 216
2818.85 186
2819.35 140
2819.85 187
2820.35 220
2820.85 239
2821.35 220
2821.85 185
2822.35 155
2822.85 190
2823.35 218
2823.85 173
2824.36 152
2824.86 215
2825.36 181
2825.86 232
2826.36 252
2826.86 185
2827.36 181
2827.86 231
2828.37 210
2828.87 224
2829.37 234
2829.87 230
2830.37 202
2830.87 206
2831.38 208
2831.88 256
2832.38 243
2832.88 202
2833.38 180
2833.88 219
2834.39 222
2834.89 230
2835.39 203
2835.89 184
2836.40 195
2836.90 248
2837.40 195
2837.90 145
2838.40 216
2838.91 250
2839.41 227
2839.91 196
2840.41 193
2840.92 168
2841.42 152
2841.92 175
2842.42 178
2842.93 282
2843.43 263
2843.93 201
2844.44 165
2844.94 215
2845.44 188
2845.94 163
2846.45 183
2846.95 180
2847.45 180
2847.96 181
2848.46 197
2848.96 160
2849.47 161
2849.97 132
2850.47 222
2850.98 191
2851.48 216
2851.98 243
2852.49 216
2852.99 187
2853.50 170
2854.00 176
2854.50 250
2855.01 231
2855.51 213
2856.01 234
2856.52 194
2857.02 188
2857.53 190
2858.03 178
2858.53 204
2859.04 165
2859.54 175
2860.05 168
2860.55 177
2861.06 180
2861.56 200
2862.06 229
2862.57 179
2863.07 160
2863.58 149
2864.08 165
2864.59 214
2865.09 241
2865.60 170
2866.10 194
2866.61 221
2867.11 223
2867.62 239
2868.12 212
2868.63 179
2869.13 153
2869.64 218
2870.14 183
2870.65 159
2871.15 166
2871.66 188
2872.16 148
2872.67 177
2873.17 206
2873.68 188
2874.18 180
2874.69 182
2875.20 176
2875.70 186
2876.21 136
2876.71 209
2877.22 229
2877.72 206
2878.23 240
2878.74 225
2879.24 192
2879.75 226
2880.25 210
2880.76 183
2881.27 194
2881.77 200
2882.28 169
2882.79 199
2883.29 193
2883.80 185
2884.30 197
2884.81 203
2885.32 209
2885.82 246
2886.33 226
2886.84 181
2887.34 216
2887.85 221
2888.36 225
2888.86 258
2889.37 229
2889.88 234
2890.38 307
2890.89 263
2891.40 261
2891.91 264
2892.41 244
2892.92 278
2893.43 245
2893.93 193
2894.44 227
2894.95 186
2895.46 154
2895.96 201
2896.47 228
2896.98 238
2897.49 248
2897.99 223
2898.50 213
2899.01 181
2899.52 225
2900.03 247
2900.53 233
2901.04 276
2901.55 282
2902.06 250
2902.56 238
2903.07 248
2903.58 257
2904.09 276
2904.60 336
2905.11 279
2905.61 266
2906.12 309
2906.63 269
2907.14 322
2907.65 308
2908.16 271
2908.66 254
2909.17 305
2909.68 311
2910.19 327
2910.70 237
2911.21 290
2911.72 255
2912.23 198
2912.73 232
2913.24 229
2913.75 249
2914.26 222
2914.77 228
2915.28 221
2915.79 263
2916.30 262
2916.81 245
2917.32 215
2917.83 264
2918.33 247
2918.84 241
2919.35 205
2919.86 166
2920.37 205
2920.88 229
2921.39 196
2921.90 178
2922.41 225
2922.92 252
2923.43 203
2923.94 222
2924.45 229
2924.96 223
2925.47 234
2925.98 179
2926.49 229
2927.00 200
2927.51 247
2928.02 269
2928.53 236
2929.04 253
2929.55 228
2930.06 200
2930.57 222
2931.08 249
2931.59 236
2932.11 237
2932.62 214
2933.13 251
2933.64 237
2934.15 260
2934.66 228
2935.17 208
2935.68 206
2936.19 205
2936.70 252
2937.21 241
2937.72 204
2938.24 186
2938.75 233
2939.26 202
2939.77 188
2940.28 221
2940.79 220
2941.30 202
2941.81 219
2942.33 227
2942.84 183
2943.35 172
2943.86 181
2944.37 201
2944.88 163
2945.40 236
2945.91 242
2946.42 254
2946.93 205
2947.44 221
2947.96 218
2948.47 258
2948.98 282
2949.49 256
2950.00 238
2950.52 200
2951.03 264
2951.54 264
2952.05 317
2952.57 275
2953.08 206
2953.59 227
2954.10 219
2954.62 193
2955.13 187
2955.64 192
2956.15 235
2956.67 240
2957.18 240
2957.69 174
2958.20 239
2958.72 262
2959.23 247
2959.74 201
2960.26 202
2960.77 183
2961.28 212
2961.80 230
2962.31 260
2962.82 267
2963.34 208
2963.85 263
2964.36 302
2964.88 217
2965.39 198
2965.90 219
2966.42 214
2966.93 203
2967.44 225
2967.96 207
2968.47 217
2968.98 193
2969.50 283
2970.01 243
2970.53 244
2971.04 244
2971.55 268
2972.07 227
2972.58 291
2973.10 177
2973.61 188
2974.12 222
2974.64 178
2975.15 205
2975.67 200
2976.18 232
2976.70 265
2977.21 211
2977.73 185
2978.24 208
2978.75 217
2979.27 252
2979.78 175
2980.30 247
2980.81 213
2981.33 237
2981.84 236
2982.36 255
2982.87 159
2983.39 242
2983.90 265
2984.42 232
2984.93 272
2985.45 230
2985.96 232
2986.48 262
2987.00 277
2987.51 218
2988.03 235
2988.54 245
2989.06 202
2989.57 188
2990.09 253
2990.60 278
2991.12 253
2991.64 265
2992.15 258
2992.67 269
2993.18 205
2993.70 186
2994.21 214
2994.73 215
2995.25 191
2995.76 229
2996.28 227
2996.80 218
2997.31 215
2997.83 245
2998.34 216
2998.86 221
2999.38 283
2999.89 326
3000.41 241
3000.93 226
3001.44 260
3001.96 239
3002.48 195
3002.99 243
3003.51 279
3004.03 346
3004.54 259
3005.06 265
3005.58 291
3006.09 265
3006.61 274
3007.13 244
3007.65 314
3008.16 337
3008.68 289
3009.20 299
3009.71 313
3010.23 213
3010.75 250
3011.27 273
3011.78 237
3012.30 219
3012.82 259
3013.34 266
3013.85 263
3014.37 230
3014.89 255
3015.41 264
3015.93 244
3016.44 184
3016.96 222
3017.48 252
3018.00 248
3018.52 228
3019.03 216
3019.55 215
3020.07 245
3020.59 262
3021.11 218
3021.63 232
3022.14 305
3022.66 264
3023.18 229
3023.70 211
3024.22 248
3024.74 250
3025.25 231
3025.77 251
3026.29 274
3026.81 276
3027.33 219
3027.85 216
3028.37 229
3028.89 223
3029.41 185
3029.92 225
3030.44 266
3030.96 264
3031.48 246
3032.00 283
3032.52 225
3033.04 247
3033.56 225
3034.08 248
3034.60 246
3035.12 265
3035.64 252
3036.16 284
3036.68 252
3037.20 242
3037.72 305
3038.24 277
3038.76 313
3039.28 291
3039.80 229
3040.32 257
3040.84 217
3041.36 253
3041.88 224
3042.40 281
3042.92 300
3043.44 294
3043.96 205
3044.48 202
3045.00 332
3045.52 339
3046.04 228
3046.56 224
3047.08 201
3047.60 183
3048.12 177
3048.64 218
3049.16 302
3049.68 247
3050.20 283
3050.72 286
3051.24 281
3051.77 228
3052.29 258
3052.81 200
3053.33 206
3053.85 214
3054.37 218
3054.89 159
3055.41 235
3055.93 244
3056.46 256
3056.98 238
3057.50 203
3058.02 251
3058.54 258
3059.06 238
3059.58 298
3060.11 231
3060.63 266
3061.15 239
3061.67 178
3062.19 192
3062.71 186
3063.24 200
3063.76 227
3064.28 245
3064.80 208
3065.32 214
3065.85 190
3066.37 246
3066.89 238
3067.41 213
3067.94 266
3068.46 221
3068.98 224
3069.50 239
3070.03 258
3070.55 250
3071.07 215
3071.59 244
3072.12 211
3072.64 244
3073.16 233
3073.68 196
3074.21 210
3074.73 290
3075.25 262
3075.78 249
3076.30 264
3076.82 219
3077.34 243
3077.87 244
3078.39 244
3078.91 283
3079.44 301
3079.96 270
3080.48 293
3081.01 331
3081.53 312
3082.05 269
3082.58 299
3083.10 365
3083.63 346
3084.15 266
3084.67 256
3085.20 307
3085.72 331
3086.24 351
3086.77 347
3087.29 282
3087.82 238
3088.34 260
3088.86 209
3089.39 242
3089.91 232
3090.44 274
3090.96 270
3091.49 284
3092.01 228
3092.53 225
3093.06 236
3093.58 250
3094.11 258
3094.63 325
3095.16 287
3095.68 269
3096.21 240
3096.73 259
3097.26 264
3097.78 288
3098.31 241
3098.83 233
3099.36 231
3099.88 233
3100.41 273
3100.93 305
3101.46 278
3101.98 299
3102.51 286
3103.03 390
3103.56 363
3104.08 396
3104.61 493
3105.13 466
3105.66 508
3106.18 503
3106.71 462
3107.24 433
3107.76 581
3108.29 501
3108.81 371
3109.34 438
3109.86 401
3110.39 347
3110.92 349
3111.44 256
3111.97 291
3112.49 281
3113.02 234
3113.55 239
3114.07 341
3114.60 373
3115.12 315
3115.65 261
3116.18 299
3116.70 292
3117.23 266
3117.76 284
3118.28 230
3118.81 246
3119.34 275
3119.86 331
3120.39 249
3120.92 232
3121.44 219
3121.97 258
3122.50 247
3123.02 269
3123.55 207
3124.08 233
3124.61 232
3125.13 229
3125.66 228
3126.19 251
3126.72 254
3127.24 315
3127.77 253
3128.30 245
3128.82 255
3129.35 215
3129.88 189
3130.41 185
3130.93 200
3131.46 211
3131.99 248
3132.52 218
3133.05 191
3133.57 268
3134.10 212
3134.63 174
3135.16 284
3135.69 272
3136.21 197
3136.74 218
3137.27 220
3137.80 207
3138.33 278
3138.85 226
3139.38 210
3139.91 211
3140.44 202
3140.97 206
3141.50 260
3142.03 253
3142.55 233
3143.08 254
3143.61 236
3144.14 205
3144.67 214
3145.20 212
3145.73 245
3146.26 305
3146.79 229
3147.31 219
3147.84 266
3148.37 231
3148.90 261
3149.43 302
3149.96 240
3150.49 256
3151.02 256
3151.55 307
3152.08 313
3152.61 297
3153.14 298
3153.67 308
3154.20 247
3154.73 281
3155.25 241
3155.78 299
3156.31 283
3156.84 322
3157.37 209
3157.90 201
3158.43 242
3158.96 267
3159.49 222
3160.02 226
3160.55 216
3161.08 230
3161.61 261
3162.14 247
3162.68 227
3163.21 186
3163.74 208
3164.27 254
3164.80 236
3165.33 230
3165.86 218
3166.39 243
3166.92 237
3167.45 235
3167.98 262
3168.51 210
3169.04 247
3169.57 224
3170.10 222
3170.64 225
3171.17 215
3171.70 213
3172.23 208
3172.76 270
3173.29 232
3173.82 222
3174.35 240
3174.88 207
3175.42 242
3175.95 258
3176.48 227
3177.01 209
3177.54 243
3178.07 245
3178.61 233
3179.14 228
3179.67 223
3180.20 201
3180.73 204
3181.26 233
3181.80 197
3182.33 249
3182.86 218
3183.39 233
3183.92 203
3184.46 210
3184.99 250
3185.52 189
3186.05 226
3186.59 198
3187.12 204
3187.65 158
3188.18 222
3188.72 200
3189.25 223
3189.78 252
3190.31 225
3190.85 188
3191.38 183
3191.91 187
3192.44 203
3192.98 223
3193.51 229
3194.04 177
3194.58 200
3195.11 214
3195.64 266
3196.17 283
3196.71 231
3197.24 265
3197.77 261
3198.31 214
3198.84 163
3199.37 216
3199.91 260
3200.44 279
3200.98 210
3201.51 186
3202.04 210
3202.58 273
3203.11 208
3203.64 180
3204.18 257
3204.71 283
3205.24 265
3205.78 246
3206.31 263
3206.85 273
3207.38 259
3207.91 254
3208.45 245
3208.98 298
3209.52 245
3210.05 251
3210.59 242
3211.12 248
3211.65 299
3212.19 323
3212.72 256
3213.26 294
3213.79 335
3214.33 273
3214.86 219
3215.40 254
3215.93 286
3216.47 252
3217.00 237
3217.54 272
3218.07 236
3218.61 256
3219.14 279
3219.68 279
3220.21 237
3220.75 244
3221.28 282
3221.82 297
3222.35 327
3222.89 321
3223.42 300
3223.96 281
3224.49 328
3225.03 322
3225.57 255
3226.10 279
3226.64 320
3227.17 292
3227.71 342
3228.24 246
3228.78 284
3229.32 303
3229.85 238
3230.39 308
3230.92 340
3231.46 328
3232.00 340
3232.53 240
3233.07 280
3233.60 228
3234.14 256
3234.68 268
3235.21 282
3235.75 262
3236.29 208
3236.82 222
3237.36 247
3237.90 263
3238.43 225
3238.97 237
3239.51 212
3240.04 274
3240.58 266
3241.12 248
3241.65 298
3242.19 258
3242.73 281
3243.26 330
3243.80 325
3244.34 311
3244.88 228
3245.41 228
3245.95 236
3246.49 186
3247.02 212
3247.56 224
3248.10 203
3248.64 193
3249.17 194
3249.71 216
3250.25 267
3250.79 223
3251.33 240
3251.86 255
3252.40 268
3252.94 242
3253.48 216
3254.01 291
3254.55 284
3255.09 222
3255.63 214
3256.17 188
3256.70 206
3257.24 217
3257.78 237
3258.32 261
3258.86 268
3259.40 289
3259.93 226
3260.47 284
3261.01 252
3261.55 293
3262.09 267
3262.63 273
3263.17 248
3263.70 230
3264.24 300
3264.78 317
3265.32 277
3265.86 280
3266.40 252
3266.94 318
3267.48 337
3268.02 325
3268.56 301
3269.09 409
3269.63 346
3270.17 267
3270.71 330
3271.25 340
3271.79 317
3272.33 416
3272.87 386
3273.41 280
3273.95 259
3274.49 274
3275.03 304
3275.57 237
3276.11 261
3276.65 245
3277.19 246
3277.73 260
3278.27 261
3278.81 276
3279.35 312
3279.89 286
3280.43 245
3280.97 287
3281.51 270
3282.05 303
3282.59 328
3283.13 290
3283.67 266
3284.21 275
3284.75 259
3285.29 311
3285.83 301
3286.37 233
3286.91 288
3287.45 262
3287.99 251
3288.53 229
3289.08 279
3289.62 286
3290.16 256
3290.70 219
3291.24 229
3291.78 268
3292.32 217
3292.86 245
3293.40 229
3293.95 229
3294.49 298
3295.03 264
3295.57 322
3296.11 325
3296.65 259
3297.19 244
3297.73 303
3298.28 399
3298.82 334
3299.36 338
3299.90 333
3300.44 307
3300.99 314
3301.53 305
3302.07 286
3302.61 296
3303.15 263
3303.69 273
3304.24 234
3304.78 297
3305.32 273
3305.86 252
3306.41 229
3306.95 240
3307.49 252
3308.03 289
3308.58 271
3309.12 230
3309.66 261
3310.20 212
3310.75 246
3311.29 258
3311.83 263
3312.37 244
3312.92 241
3313.46 273
3314.00 267
3314.54 235
3315.09 256
3315.63 259
3316.17 264
3316.72 271
3317.26 277
3317.80 290
3318.35 307
3318.89 318
3319.43 302
3319.98 347
3320.52 299
3321.06 293
3321.61 331
3322.15 260
3322.69 286
3323.24 271
3323.78 235
3324.33 262
3324.87 234
3325.41 311
3325.96 272
3326.50 282
3327.04 296
3327.59 312
3328.13 350
3328.68 355
3329.22 326
3329.76 304
3330.31 269
3330.85 287
3331.40 352
3331.94 344
3332.49 315
3333.03 272
3333.58 259
3334.12 279
3334.66 264
3335.21 271
3335.75 307
3336.30 345
3336.84 395
3337.39 417
3337.93 412
3338.48 426
3339.02 527
3339.57 504
3340.11 497
3340.66 436
3341.20 498
3341.75 454
3342.29 469
3342.84 368
3343.38 380
3343.93 318
3344.47 288
3345.02 294
3345.57 257
3346.11 227
3346.66 286
3347.20 310
3347.75 256
3348.29 262
3348.84 290
3349.38 292
3349.93 250
3350.48 276
3351.02 261
3351.57 260
3352.11 276
3352.66 276
3353.21 258
3353.75 259
3354.30 326
3354.84 211
3355.39 252
3355.94 240
3356.48 265
3357.03 205
3357.58 215
3358.12 190
3358.67 266
3359.22 297
3359.76 266
3360.31 251
3360.86 229
3361.40 220
3361.95 288
3362.50 216
3363.04 197
3363.59 215
3364.14 232
3364.68 258
3365.23 225
3365.78 219
3366.33 197
3366.87 227
3367.42 219
3367.97 210
3368.51 261
3369.06 241
3369.61 250
3370.16 286
3370.70 265
3371.25 261
3371.80 242
3372.35 285
3372.90 296
3373.44 221
3373.99 225
3374.54 197
3375.09 268
3375.63 239
3376.18 250
3376.73 206
3377.28 219
3377.83 220
3378.37 245
3378.92 313
3379.47 268
3380.02 277
3380.57 209
3381.12 198
3381.66 195
3382.21 253
3382.76 259
3383.31 302
3383.86 219
3384.41 223
3384.96 256
3385.50 246
3386.05 235
3386.60 265
3387.15 216
3387.70 235
3388.25 235
3388.80 267
3389.35 261
3389.90 242
3390.44 178
3390.99 201
3391.54 218
3392.09 215
3392.64 240
3393.19 234
3393.74 212
3394.29 226
3394.84 193
3395.39 217
3395.94 219
3396.49 252
3397.04 206
3397.59 231
3398.14 243
3398.69 207
3399.24 168
3399.79 234
3400.34 278
3400.89 258
3401.44 204
3401.99 187
3402.54 240
3403.09 245
3403.64 213
3404.19 207
3404.74 207
3405.29 214
3405.84 216
3406.39 210
3406.94 264
3407.49 256
3408.04 230
3408.59 210
3409.14 234
3409.69 265
3410.24 222
3410.79 218
3411.34 226
3411.89 236
3412.45 223
3413.00 264
3413.55 239
3414.10 219
3414.65 229
3415.20 208
3415.75 257
3416.30 174
3416.85 225
3417.41 200
3417.96 183
3418.51 236
3419.06 214
3419.61 277
3420.16 204
3420.71 255
3421.27 264
3421.82 294
3422.37 247
3422.92 214
3423.47 220
3424.02 215
3424.58 246
3425.13 258
3425.68 228
3426.23 215
3426.78 223
3427.34 219
3427.89 209
3428.44 223
3428.99 251
3429.55 245
3430.10 270
3430.65 212
3431.20 237
3431.76 241
3432.31 223
3432.86 214
3433.41 214
3433.97 250
3434.52 277
3435.07 272
3435.62 233
3436.18 268
3436.73 248
3437.28 306
3437.84 235
3438.39 239
3438.94 248
3439.49 247
3440.05 246
3440.60 259
3441.15 213
3441.71 223
3442.26 264
3442.81 288
3443.37 265
3443.92 251
3444.47 255
3445.03 241
3445.58 292
3446.13 285
3446.69 288
3447.24 275
3447.80 266
3448.35 293
3448.90 258
3449.46 248
3450.01 223
3450.57 234
3451.12 262
3451.67 297
3452.23 241
3452.78 230
3453.34 263
3453.89 266
3454.44 234
3455.00 199
3455.55 223
3456.11 220
3456.66 223
3457.22 210
3457.77 225
3458.33 312
3458.88 252
3459.43 262
3459.99 267
3460.54 245
3461.10 189
3461.65 214
3462.21 242
3462.76 254
3463.32 269
3463.87 282
3464.43 248
3464.98 257
3465.54 234
3466.09 264
3466.65 251
3467.21 241
3467.76 287
3468.32 251
3468.87 234
3469.43 283
3469.98 294
3470.54 291
3471.09 307
3471.65 258
3472.20 248
3472.76 276
3473.32 323
3473.87 305
3474.43 284
3474.98 268
3475.54 283
3476.10 320
3476.65 285
3477.21 285
3477.76 319
3478.32 315
3478.88 267
3479.43 218
3479.99 279
3480.55 237
3481.10 259
3481.66 287
3482.22 294
3482.77 326
3483.33 359
3483.89 302
3484.44 272
3485.00 289
3485.56 283
3486.11 253
3486.67 286
3487.23 335
3487.78 346
3488.34 278
3488.90 294
3489.45 306
3490.01 364
3490.57 353
3491.13 324
3491.68 313
3492.24 359
3492.80 455
3493.35 532
3493.91 513
3494.47 490
3495.03 533
3495.58 478
3496.14 472
3496.70 502
3497.26 515
3497.82 479
3498.37 441
3498.93 485
3499.49 456
3500.05 428
3500.61 456
3501.16 470
3501.72 489
3502.28 559
3502.84 521
3503.40 583
3503.95 616
3504.51 614
3505.07 760
3505.63 837
3506.19 870
3506.75 888
3507.30 981
3507.86 1059
3508.42 987
3508.98 1052
3509.54 1059
3510.10 965
3510.66 941
3511.22 880
3511.77 831
3512.33 714
3512.89 545
3513.45 479
3514.01 434
3514.57 398
3515.13 381
3515.69 375
3516.25 386
3516.81 316
3517.37 277
3517.92 310
3518.48 279
3519.04 284
3519.60 300
3520.16 325
3520.72 299
3521.28 334
3521.84 291
3522.40 305
3522.96 319
3523.52 361
3524.08 299
3524.64 286
3525.20 240
3525.76 282
3526.32 319
3526.88 315
3527.44 293
3528.00 315
3528.56 268
3529.12 279
3529.68 303
3530.24 280
3530.80 253
3531.36 273
3531.92 244
3532.48 260
3533.04 291
3533.60 262
3534.17 253
3534.73 292
3535.29 293
3535.85 261
3536.41 299
3536.97 289
3537.53 304
3538.09 266
3538.65 319
3539.21 328
3539.77 277
3540.34 265
3540.90 353
3541.46 332
3542.02 341
3542.58 308
3543.14 335
3543.70 279
3544.26 317
3544.83 348
3545.39 408
3545.95 376
3546.51 369
3547.07 348
3547.63 324
3548.20 374
3548.76 381
3549.32 277
3549.88 246
3550.44 284
3551.01 345
3551.57 305
3552.13 226
3552.69 218
3553.25 237
3553.82 243
3554.38 267
3554.94 251
3555.50 215
3556.07 246
3556.63 257
3557.19 254
3557.75 231
3558.32 250
3558.88 240
3559.44 223
3560.00 193
3560.57 259
3561.13 256
3561.69 221
3562.26 230
3562.82 225
3563.38 243
3563.94 270
3564.51 236
3565.07 256
3565.63 244
3566.20 280
3566.76 294
3567.32 237
3567.89 204
3568.45 197
3569.01 250
3569.58 248
3570.14 252
3570.70 289
3571.27 216
3571.83 215
3572.39 256
3572.96 218
3573.52 189
3574.09 222
3574.65 224
3575.21 250
3575.78 237
3576.34 257
3576.91 302
3577.47 265
3578.03 251
3578.60 241
3579.16 340
3579.73 298
3580.29 294
3580.86 339
3581.42 274
3581.98 251
3582.55 275
3583.11 282
3583.68 279
3584.24 260
3584.81 264
3585.37 198
3585.94 216
3586.50 197
3587.07 257
3587.63 253
3588.20 266
3588.76 268
3589.33 235
3589.89 282
3590.46 247
3591.02 225
3591.59 217
3592.15 252
3592.72 259
3593.28 219
3593.85 227
3594.41 196
3594.98 223
3595.54 195
3596.11 233
3596.68 255
3597.24 262
3597.81 282
3598.37 259
3598.94 269
3599.50 228
3600.07 240
3600.64 263
3601.20 250
3601.77 270
3602.33 274
3602.90 278
3603.47 262
3604.03 287
3604.60 244
3605.16 236
3605.73 283
3606.30 261
3606.86 258
3607.43 207
3608.00 203
3608.56 245
3609.13 252
3609.70 255
3610.26 207
3610.83 197
3611.40 212
3611.96 206
3612.53 180
3613.10 183
3613.66 207
3614.23 231
3614.80 215
3615.36 221
3615.93 226
3616.50 202
3617.07 219
3617.63 220
3618.20 272
3618.77 284
3619.34 326
3619.90 336
3620.47 367
3621.04 365
3621.61 348
3622.17 366
3622.74 388
3623.31 317
3623.88 390
3624.44 405
3625.01 338
3625.58 301
3626.15 289
3626.72 257
3627.28 239
3627.85 230
3628.42 196
3628.99 210
3629.56 239
3630.12 209
3630.69 218
3631.26 213
3631.83 222
3632.40 209
3632.97 207
3633.53 226
3634.10 267
3634.67 235
3635.24 211
3635.81 229
3636.38 182
3636.95 220
3637.52 262
3638.08 232
3638.65 237
3639.22 222
3639.79 209
3640.36 165
3640.93 234
3641.50 218
3642.07 274
3642.64 218
3643.21 250
3643.78 232
3644.34 264
3644.91 279
3645.48 273
3646.05 289
3646.62 267
3647.19 247
3647.76 218
3648.33 234
3648.90 253
3649.47 312
3650.04 279
3650.61 315
3651.18 260
3651.75 197
3652.32 254
3652.89 237
3653.46 242
3654.03 260
3654.60 293
3655.17 323
3655.74 308
3656.31 278
3656.88 299
3657.45 252
3658.02 252
3658.59 283
3659.16 292
3659.73 215
3660.30 251
3660.87 234
3661.45 236
3662.02 273
3662.59 258
3663.16 227
3663.73 271
3664.30 274
3664.87 266
3665.44 241
3666.01 242
3666.58 249
3667.15 200
3667.73 322
3668.30 318
3668.87 220
3669.44 230
3670.01 194
3670.58 201
3671.15 189
3671.73 246
3672.30 261
3672.87 251
3673.44 237
3674.01 231
3674.58 268
3675.16 219
3675.73 193
3676.30 240
3676.87 269
3677.44 283
3678.01 245
3678.59 269
3679.16 311
3679.73 271
3680.30 273
3680.88 279
3681.45 224
3682.02 210
3682.59 232
3683.16 272
3683.74 266
3684.31 247
3684.88 233
3685.45 241
3686.03 216
3686.60 249
3687.17 242
3687.74 258
3688.32 213
3688.89 234
3689.46 247
3690.04 229
3690.61 240
3691.18 225
3691.76 281
3692.33 247
3692.90 216
3693.47 254
3694.05 288
3694.62 216
3695.19 202
3695.77 242
3696.34 249
3696.91 269
3697.49 189
3698.06 207
3698.64 248
3699.21 281
3699.78 255
3700.36 289
3700.93 231
3701.50 224
3702.08 212
3702.65 233
3703.23 246
3703.80 199
3704.37 228
3704.95 269
3705.52 274
3706.10 203
3706.67 225
3707.24 228
3707.82 260
3708.39 250
3708.97 227
3709.54 250
3710.12 239
3710.69 240
3711.27 284
3711.84 253
3712.41 214
3712.99 208
3713.56 242
3714.14 279
3714.71 230
3715.29 187
3715.86 216
3716.44 260
3717.01 193
3717.59 210
3718.16 222
3718.74 221
3719.31 220
3719.89 234
3720.46 205
3721.04 200
3721.61 288
3722.19 246
3722.77 207
3723.34 206
3723.92 192
3724.49 169
3725.07 211
3725.64 217
3726.22 209
3726.79 233
3727.37 256
3727.95 225
3728.52 198
3729.10 182
3729.67 175
3730.25 221
3730.83 236
3731.40 278
3731.98 289
3732.56 269
3733.13 263
3733.71 319
3734.28 271
3734.86 261
3735.44 248
3736.01 308
3736.59 270
3737.17 274
3737.74 345
3738.32 322
3738.90 275
3739.47 302
3740.05 291
3740.63 274
3741.20 303
3741.78 299
3742.36 249
3742.93 231
3743.51 288
3744.09 292
3744.67 279
3745.24 245
3745.82 241
3746.40 250
3746.97 298
3747.55 273
3748.13 232
3748.71 215
3749.28 202
3749.86 224
3750.44 258
3751.02 269
3751.59 277
3752.17 255
3752.75 213
3753.33 231
3753.91 267
3754.48 252
3755.06 230
3755.64 235
3756.22 184
3756.80 248
3757.37 247
3757.95 276
3758.53 255
3759.11 239
3759.69 248
3760.27 289
3760.84 235
3761.42 227
3762.00 252
3762.58 255
3763.16 259
3763.74 263
3764.31 246
3764.89 233
3765.47 245
3766.05 256
3766.63 280
3767.21 231
3767.79 234
3768.37 212
3768.95 217
3769.52 246
3770.10 235
3770.68 219
3771.26 221
3771.84 258
3772.42 211
3773.00 207
3773.58 235
3774.16 195
3774.74 241
3775.32 225
3775.90 274
3776.48 231
3777.06 241
3777.64 283
3778.22 278
3778.80 223
3779.38 248
3779.96 260
3780.54 268
3781.12 237
3781.70 267
3782.28 200
3782.86 224
3783.44 237
3784.02 245
3784.60 230
3785.18 211
3785.76 224
3786.34 219
3786.92 193
3787.50 194
3788.08 163
3788.66 196
3789.24 270
3789.82 277
3790.40 282
3790.98 271
3791.56 248
3792.14 255
3792.72 200
3793.30 199
3793.89 228
3794.47 275
3795.05 208
3795.63 244
3796.21 212
3796.79 194
3797.37 219
3797.95 195
3798.53 214
3799.12 270
3799.70 217
3800.28 209
3800.86 261
3801.44 240
3802.02 266
3802.60 244
3803.19 224
3803.77 249
3804.35 260
3804.93 223
3805.51 268
3806.10 245
3806.68 214
3807.26 197
3807.84 227
3808.42 221
3809.01 264
3809.59 291
3810.17 262
3810.75 240
3811.33 207
3811.92 252
3812.50 255
3813.08 271
3813.66 256
3814.25 273
3814.83 244
3815.41 271
3815.99 267
3816.58 218
3817.16 228
3817.74 201
3818.32 256
3818.91 264
3819.49 241
3820.07 242
3820.66 239
3821.24 293
3821.82 202
3822.41 232
3822.99 229
3823.57 221
3824.16 241
3824.74 195
3825.32 228
3825.91 195
3826.49 201
3827.07 186
3827.66 229
3828.24 215
3828.82 239
3829.41 262
3829.99 248
3830.57 238
3831.16 224
3831.74 217
3832.33 198
3832.91 196
3833.49 206
3834.08 244
3834.66 253
3835.25 205
3835.83 194
3836.41 211
3837.00 255
3837.58 276
3838.17 237
3838.75 227
3839.34 218
3839.92 245
3840.50 176
3841.09 174
3841.67 195
3842.26 230
3842.84 221
3843.43 264
3844.01 248
3844.60 190
3845.18 230
3845.77 234
3846.35 224
3846.94 264
3847.52 246
3848.11 232
3848.69 235
3849.28 199
3849.86 202
3850.45 214
3851.03 186
3851.62 209
3852.20 177
3852.79 250
3853.37 220
3853.96 214
3854.55 248
3855.13 243
3855.72 221
3856.30 279
3856.89 286
3857.47 221
3858.06 202
3858.65 244
3859.23 257
3859.82 254
3860.40 250
3860.99 217
3861.58 282
3862.16 288
3862.75 327
3863.33 341
3863.92 337
3864.51 370
3865.09 384
3865.68 309
3866.27 303
3866.85 350
3867.44 291
3868.03 243
3868.61 286
3869.20 296
3869.79 281
3870.37 305
3870.96 305
3871.55 304
3872.13 333
3872.72 299
3873.31 272
3873.89 244
3874.48 207
3875.07 220
3875.66 225
3876.24 215
3876.83 193
3877.42 185
3878.00 243
3878.59 228
3879.18 242
3879.77 202
3880.35 225
3880.94 242
3881.53 236
3882.12 205
3882.70 232
3883.29 216
3883.88 205
3884.47 211
3885.06 247
3885.64 260
3886.23 221
3886.82 220
3887.41 246
3888.00 240
3888.58 209
3889.17 230
3889.76 211
3890.35 204
3890.94 245
3891.53 266
3892.11 233
3892.70 248
3893.29 243
3893.88 232
3894.47 236
3895.06 312
3895.65 282
3896.23 241
3896.82 256
3897.41 308
3898.00 333
3898.59 288
3899.18 222
3899.77 307
3900.36 264
3900.95 254
3901.53 240
3902.12 275
3902.71 229
3903.30 257
3903.89 262
3904.48 247
3905.07 249
3905.66 243
3906.25 226
3906.84 248
3907.43 218
3908.02 215
3908.61 253
3909.20 216
3909.79 229
3910.38 235
3910.97 211
3911.56 240
3912.15 205
3912.74 212
3913.33 250
3913.92 229
3914.51 243
3915.10 208
3915.69 223
3916.28 236
3916.87 251
3917.46 218
3918.05 243
3918.64 249
3919.23 222
3919.82 227
3920.41 233
3921.00 227
3921.59 266
3922.18 227
3922.77 209
3923.36 228
3923.95 238
3924.55 210
3925.14 228
3925.73 221
3926.32 213
3926.91 202
3927.50 218
3928.09 239
3928.68 263
3929.27 203
3929.87 214
3930.46 191
3931.05 221
3931.64 222
3932.23 206
3932.82 238
3933.41 177
3934.01 183
3934.60 171
3935.19 181
3935.78 169
3936.37 197
3936.96 224
3937.56 192
3938.15 188
3938.74 174
3939.33 221
3939.92 208
3940.52 225
3941.11 190
3941.70 231
3942.29 237
3942.88 249
3943.48 265
3944.07 244
3944.66 230
3945.25 197
3945.85 213
3946.44 282
3947.03 256
3947.62 230
3948.22 232
3948.81 213
3949.40 224
3949.99 214
3950.59 216
3951.18 236
3951.77 222
3952.37 188
3952.96 246
3953.55 266
3954.15 204
3954.74 187
3955.33 190
3955.93 190
3956.52 176
3957.11 210
3957.71 222
3958.30 216
3958.89 208
3959.49 203
3960.08 200
3960.67 232
3961.27 212
3961.86 208
3962.45 216
3963.05 185
3963.64 226
3964.23 221
3964.83 204
3965.42 222
3966.02 223
3966.61 268
3967.20 300
3967.80 231
3968.39 209
3968.99 230
3969.58 238
3970.18 245
3970.77 269
3971.36 216
3971.96 231
3972.55 307
3973.15 297
3973.74 231
3974.34 217
3974.93 204
3975.53 213
3976.12 222
3976.72 171
3977.31 209
3977.91 219
3978.50 238
3979.10 214
3979.69 182
3980.29 209
3980.88 221
3981.48 227
3982.07 273
3982.67 249
3983.26 204
3983.86 217
3984.45 212
3985.05 205
3985.64 248
3986.24 215
3986.83 213
3987.43 214
3988.03 148
3988.62 190
3989.22 229
3989.81 257
3990.41 272
3991.00 229
3991.60 241
3992.20 211
3992.79 222
3993.39 223
3993.98 236
3994.58 249
3995.18 257
3995.77 296
3996.37 252
3996.97 252
3997.56 247
3998.16 281
3998.75 246
3999.35 295
3999.95 299
4000.54 267
4001.14 253
4001.74 243
4002.33 244
4002.93 254
4003.53 257
4004.12 311
4004.72 271
4005.32 225
4005.92 232
4006.51 225
4007.11 235
4007.71 256
4008.30 232
4008.90 262
4009.50 264
4010.10 207
4010.69 211
4011.29 218
4011.89 273
4012.49 264
4013.08 248
4013.68 240
4014.28 242
4014.88 278
4015.47 214
4016.07 258
4016.67 275
4017.27 271
4017.86 284
4018.46 276
4019.06 244
4019.66 285
4020.26 265
4020.85 253
4021.45 315
4022.05 301
4022.65 248
4023.25 256
4023.85 260
4024.44 305
4025.04 313
4025.64 236
4026.24 203
4026.84 271
4027.44 233
4028.03 262
4028.63 240
4029.23 205
4029.83 221
4030.43 208
4031.03 204
4031.63 218
4032.23 229
4032.83 221
4033.42 265
4034.02 290
4034.62 192
4035.22 168
4035.82 229
4036.42 212
4037.02 217
4037.62 252
4038.22 274
4038.82 239
4039.42 267
4040.02 259
4040.62 229
4041.22 222
4041.82 260
4042.41 249
4043.01 251
4043.61 221
4044.21 213
4044.81 225
4045.41 209
4046.01 201
4046.61 243
4047.21 225
4047.81 206
4048.41 196
4049.01 214
4049.61 202
4050.21 253
4050.82 282
4051.42 270
4052.02 212
4052.62 211
4053.22 230
4053.82 235
4054.42 203
4055.02 186
4055.62 261
4056.22 212
4056.82 211
4057.42 206
4058.02 221
4058.62 227
4059.22 234
4059.83 206
4060.43 238
4061.03 296
4061.63 241
4062.23 214
4062.83 204
4063.43 229
4064.03 207
4064.63 207
4065.24 170
4065.84 197
4066.44 179
4067.04 178
4067.64 180
4068.24 201
4068.85 214
4069.45 231
4070.05 258
4070.65 221
4071.25 199
4071.85 215
4072.46 253
4073.06 221
4073.66 183
4074.26 187
4074.86 235
4075.47 267
4076.07 204
4076.67 220
4077.27 221
4077.88 236
4078.48 231
4079.08 192
4079.68 230
4080.29 216
4080.89 272
4081.49 288
4082.09 187
4082.70 184
4083.30 245
4083.90 250
4084.50 241
4085.11 243
4085.71 221
4086.31 195
4086.92 184
4087.52 235
4088.12 250
4088.72 211
4089.33 188
4089.93 194
4090.53 135
4091.14 215
4091.74 212
4092.34 239
4092.95 218
4093.55 232
4094.16 188
4094.76 210
4095.36 262
4095.97 265
4096.57 227
4097.17 296
4097.78 237
4098.38 280
4098.98 322
4099.59 270
4100.19 305
4100.80 281
4101.40 246
4102.00 247
4102.61 242
4103.21 272
4103.82 231
4104.42 259
4105.03 221
4105.63 210
4106.23 188
4106.84 211
4107.44 218
4108.05 209
4108.65 206
4109.26 207
4109.86 195
4110.47 193
4111.07 164
4111.68 247
4112.28 225
4112.89 239
4113.49 229
4114.10 197
4114.70 186
4115.31 244
4115.91 233
4116.52 214
4117.12 252
4117.73 243
4118.33 259
4118.94 266
4119.54 237
4120.15 200
4120.75 222
4121.36 214
4121.97 195
4122.57 242
4123.18 285
4123.78 235
4124.39 180
4124.99 170
4125.60 195
4126.21 196
4126.81 225
4127.42 266
4128.02 248
4128.63 239
4129.24 212
4129.84 239
4130.45 199
4131.05 187
4131.66 236
4132.27 217
4132.87 243
4133.48 254
4134.09 224
4134.69 240
4135.30 195
4135.91 219
4136.51 246
4137.12 214
4137.73 210
4138.33 258
4138.94 227
4139.55 210
4140.15 238
4140.76 260
4141.37 283
4141.97 233
4142.58 258
4143.19 268
4143.80 265
4144.40 284
4145.01 272
4145.62 246
4146.22 231
4146.83 250
4147.44 242
4148.05 251
4148.65 233
4149.26 231
4149.87 215
4150.48 217
4151.09 227
4151.69 215
4152.30 166
4152.91 194
4153.52 204
4154.12 226
4154.73 186
4155.34 189
4155.95 171
4156.56 180
4157.16 204
4157.77 136
4158.38 174
4158.99 229
4159.60 184
4160.21 171
4160.81 184
4161.42 206
4162.03 189
4162.64 181
4163.25 190
4163.86 178
4164.47 220
4165.08 258
4165.68 224
4166.29 266
4166.90 243
4167.51 208
4168.12 206
4168.73 246
4169.34 208
4169.95 213
4170.56 215
4171.16 207
4171.77 206
4172.38 226
4172.99 213
4173.60 227
4174.21 218
4174.82 221
4175.43 241
4176.04 226
4176.65 221
4177.26 214
4177.87 176
4178.48 174
4179.09 189
4179.70 238
4180.31 256
4180.92 250
4181.53 272
4182.14 219
4182.75 192
4183.36 217
4183.97 251
4184.58 250
4185.19 221
4185.80 211
4186.41 233
4187.02 213
4187.63 224
4188.24 227
4188.85 207
4189.46 203
4190.07 180
4190.68 227
4191.29 225
4191.90 207
4192.51 220
4193.13 199
4193.74 234
4194.35 230
4194.96 222
4195.57 202
4196.18 206
4196.79 247
4197.40 227
4198.01 251
4198.62 257
4199.24 291
4199.85 336
4200.46 315
4201.07 260
4201.68 255
4202.29 227
4202.90 214
4203.52 287
4204.13 283
4204.74 273
4205.35 232
4205.96 215
4206.57 244
4207.19 221
4207.80 206
4208.41 180
4209.02 228
4209.63 264
4210.25 265
4210.86 229
4211.47 302
4212.08 235
4212.69 224
4213.31 221
4213.92 247
4214.53 255
4215.14 258
4215.76 274
4216.37 245
4216.98 247
4217.59 276
4218.21 248
4218.82 265
4219.43 244
4220.04 221
4220.66 257
4221.27 234
4221.88 237
4222.50 303
4223.11 285
4223.72 319
4224.33 378
4224.95 326
4225.56 322
4226.17 422
4226.79 391
4227.40 409
4228.01 448
4228.63 393
4229.24 395
4229.85 456
4230.47 474
4231.08 440
4231.69 378
4232.31 365
4232.92 385
4233.54 376
4234.15 396
4234.76 364
4235.38 334
4235.99 302
4236.61 272
4237.22 279
4237.83 282
4238.45 303
4239.06 275
4239.68 275
4240.29 262
4240.90 260
4241.52 246
4242.13 262
4242.75 219
4243.36 240
4243.98 217
4244.59 254
4245.21 223
4245.82 233
4246.43 214
4247.05 255
4247.66 267
4248.28 239
4248.89 267
4249.51 239
4250.12 267
4250.74 234
4251.35 204
4251.97 263
4252.58 222
4253.20 226
4253.81 251
4254.43 249
4255.04 250
4255.66 199
4256.28 209
4256.89 211
4257.51 225
4258.12 214
4258.74 221
4259.35 220
4259.97 241
4260.58 218
4261.20 234
4261.82 250
4262.43 327
4263.05 248
4263.66 245
4264.28 269
4264.90 241
4265.51 232
4266.13 242
4266.74 243
4267.36 210
4267.98 207
4268.59 273
4269.21 307
4269.82 224
4270.44 184
4271.06 209
4271.67 301
4272.29 292
4272.91 245
4273.52 247
4274.14 249
4274.76 254
4275.37 252
4275.99 259
4276.61 265
4277.22 212
4277.84 247
4278.46 221
4279.08 211
4279.69 233
4280.31 239
4280.93 210
4281.54 227
4282.16 214
4282.78 203
4283.40 210
4284.01 196
4284.63 236
4285.25 208
4285.87 180
4286.48 201
4287.10 192
4287.72 197
4288.34 245
4288.95 229
4289.57 218
4290.19 242
4290.81 257
4291.43 224
4292.04 218
4292.66 194
4293.28 197
4293.90 202
4294.52 203
4295.13 221
4295.75 237
4296.37 227
4296.99 185
4297.61 215
4298.23 178
4298.84 210
4299.46 206
4300.08 202
4300.70 150
4301.32 192
4301.94 218
4302.56 215
4303.17 219
4303.79 241
4304.41 163
4305.03 169
4305.65 194
4306.27 234
4306.89 216
4307.51 219
4308.13 209
4308.75 215
4309.36 248
4309.98 238
4310.60 225
4311.22 260
4311.84 271
4312.46 278
4313.08 239
4313.70 202
4314.32 231
4314.94 211
4315.56 228
4316.18 211
4316.80 216
4317.42 272
4318.04 218
4318.66 237
4319.28 217
4319.90 229
4320.52 164
4321.14 194
4321.76 251
4322.38 218
4323.00 221
4323.62 214
4324.24 177
4324.86 176
4325.48 192
4326.10 240
4326.72 228
4327.34 199
4327.96 197
4328.58 208
4329.20 216
4329.82 190
4330.44 191
4331.07 219
4331.69 234
4332.31 209
4332.93 191
4333.55 242
4334.17 265
4334.79 248
4335.41 216
4336.03 202
4336.65 243
4337.28 251
4337.90 214
4338.52 259
4339.14 272
4339.76 271
4340.38 263
4341.00 272
4341.63 273
4342.25 248
4342.87 260
4343.49 252
4344.11 254
4344.73 278
4345.36 268
4345.98 249
4346.60 267
4347.22 209
4347.84 300
4348.47 315
4349.09 327
4349.71 300
4350.33 358
4350.95 343
4351.58 310
4352.20 281
4352.82 272
4353.44 270
4354.07 296
4354.69 271
4355.31 213
4355.93 280
4356.56 218
4357.18 204
4357.80 216
4358.42 271
4359.05 215
4359.67 222
4360.29 256
4360.92 223
4361.54 205
4362.16 198
4362.78 270
4363.41 300
4364.03 224
4364.65 189
4365.28 207
4365.90 236
4366.52 248
4367.15 265
4367.77 249
4368.39 246
4369.02 228
4369.64 225
4370.26 215
4370.89 258
4371.51 273
4372.14 204
4372.76 224
4373.38 235
4374.01 200
4374.63 209
4375.25 248
4375.88 221
4376.50 208
4377.13 269
4377.75 265
4378.37 288
4379.00 202
4379.62 209
4380.25 252
4380.87 257
4381.50 217
4382.12 225
4382.75 275
4383.37 276
4383.99 256
4384.62 242
4385.24 268
4385.87 276
4386.49 248
4387.12 285
4387.74 310
4388.37 273
4388.99 259
4389.62 263
4390.24 280
4390.87 259
4391.49 281
4392.12 240
4392.74 356
4393.37 361
4393.99 359
4394.62 415
4395.24 424
4395.87 456
4396.49 363
4397.12 357
4397.75 429
4398.37 410
4399.00 371
4399.62 377
4400.25 392
4400.87 311
4401.50 302
4402.13 364
4402.75 341
4403.38 347
4404.00 364
4404.63 358
4405.26 375
4405.88 312
4406.51 337
4407.13 337
4407.76 313
4408.39 320
4409.01 294
4409.64 267
4410.27 310
4410.89 315
4411.52 287
4412.15 259
4412.77 310
4413.40 295
4414.03 252
4414.65 259
4415.28 278
4415.91 268
4416.53 233
4417.16 251
4417.79 298
4418.41 271
4419.04 266
4419.67 248
4420.30 278
4420.92 302
4421.55 242
4422.18 233
4422.80 251
4423.43 243
4424.06 267
4424.69 261
4425.31 241
4425.94 195
4426.57 205
4427.20 248
4427.82 221
4428.45 229
4429.08 194
4429.71 236
4430.34 208
4430.96 227
4431.59 212
4432.22 253
4432.85 270
4433.48 194
4434.10 213
4434.73 210
4435.36 220
4435.99 236
4436.62 219
4437.25 236
4437.87 267
4438.50 215
4439.13 221
4439.76 187
4440.39 211
4441.02 241
4441.64 241
4442.27 249
4442.90 200
4443.53 194
4444.16 202
4444.79 206
4445.42 191
4446.05 206
4446.68 204
4447.30 241
4447.93 238
4448.56 225
4449.19 199
4449.82 168
4450.45 244
4451.08 229
4451.71 207
4452.34 240
4452.97 215
4453.60 204
4454.23 218
4454.86 226
4455.49 234
4456.12 242
4456.75 226
4457.38 217
4458.01 200
4458.64 160
4459.27 206
4459.90 198
4460.53 223
4461.16 189
4461.79 211
4462.42 201
4463.05 201
4463.68 223
4464.31 245
4464.94 228
4465.57 212
4466.20 213
4466.83 203
4467.46 216
4468.09 240
4468.72 194
4469.35 227
4469.98 200
4470.61 143
4471.24 188
4471.87 211
4472.50 219
4473.13 190
4473.77 170
4474.40 229
4475.03 214
4475.66 187
4476.29 168
4476.92 173
4477.55 195
4478.18 201
4478.82 201
4479.45 190
4480.08 179
4480.71 160
4481.34 162
4481.97 194
4482.60 236
4483.24 219
4483.87 197
4484.50 197
4485.13 192
4485.76 179
4486.39 194
4487.03 166
4487.66 169
4488.29 182
4488.92 197
4489.55 245
4490.19 206
4490.82 156
4491.45 195
4492.08 192
4492.71 185
4493.35 226
4493.98 216
4494.61 173
4495.24 224
4495.88 238
4496.51 199
4497.14 171
4497.77 171
4498.41 191
4499.04 172
4499.67 190
4500.31 235
4500.94 201
4501.57 161
4502.20 187
4502.84 217
4503.47 183
4504.10 225
4504.74 185
4505.37 195
4506.00 228
4506.64 212
4507.27 221
4507.90 254
4508.54 243
4509.17 248
4509.80 213
4510.44 224
4511.07 219
4511.70 209
4512.34 219
4512.97 218
4513.60 261
4514.24 209
4514.87 208
4515.51 222
4516.14 224
4516.77 206
4517.41 221
4518.04 154
4518.68 184
4519.31 225
4519.94 227
4520.58 167
4521.21 161
4521.85 180
4522.48 217
4523.12 216
4523.75 209
4524.39 191
4525.02 163
4525.65 151
4526.29 181
4526.92 187
4527.56 143
4528.19 199
4528.83 180
4529.46 200
4530.10 219
4530.73 244
4531.37 258
4532.00 284
4532.64 282
4533.27 307
4533.91 309
4534.54 267
4535.18 319
4535.81 355
4536.45 358
4537.09 346
4537.72 300
4538.36 333
4538.99 354
4539.63 314
4540.26 266
4540.90 316
4541.53 242
4542.17 227
4542.81 181
4543.44 192
4544.08 223
4544.71 241
4545.35 198
4545.99 173
4546.62 161
4547.26 170
4547.89 174
4548.53 217
4549.17 236
4549.80 219
4550.44 230
4551.08 225
4551.71 166
4552.35 230
4552.98 221
4553.62 160
4554.26 179
4554.89 208
4555.53 196
4556.17 146
4556.80 214
4557.44 201
4558.08 173
4558.72 241
4559.35 223
4559.99 210
4560.63 189
4561.26 173
4561.90 204
4562.54 222
4563.17 242
4563.81 212
4564.45 248
4565.09 253
4565.72 210
4566.36 254
4567.00 207
4567.64 245
4568.27 225
4568.91 225
4569.55 219
4570.19 198
4570.82 179
4571.46 225
4572.10 235
4572.74 264
4573.38 252
4574.01 220
4574.65 197
4575.29 204
4575.93 207
4576.57 240
4577.20 219
4577.84 221
4578.48 186
4579.12 186
4579.76 199
4580.40 189
4581.04 219
4581.67 227
4582.31 223
4582.95 158
4583.59 192
4584.23 219
4584.87 204
4585.51 181
4586.14 204
4586.78 239
4587.42 204
4588.06 209
4588.70 204
4589.34 182
4589.98 237
4590.62 210
4591.26 186
4591.90 174
4592.54 231
4593.17 212
4593.81 197
4594.45 190
4595.09 236
4595.73 188
4596.37 165
4597.01 225
4597.65 224
4598.29 215
4598.93 222
4599.57 172
4600.21 204
4600.85 227
4601.49 186
4602.13 205
4602.77 199
4603.41 209
4604.05 178
4604.69 186
4605.33 232
4605.97 235
4606.61 190
4607.25 157
4607.89 164
4608.53 200
4609.17 178
4609.81 222
4610.45 212
4611.09 175
4611.73 197
4612.38 200
4613.02 188
4613.66 184
4614.30 206
4614.94 213
4615.58 232
4616.22 197
4616.86 202
4617.50 208
4618.14 196
4618.78 194
4619.43 224
4620.07 186
4620.71 191
4621.35 201
4621.99 210
4622.63 190
4623.27 153
4623.91 153
4624.56 190
4625.20 216
4625.84 168
4626.48 176
4627.12 207
4627.76 188
4628.41 213
4629.05 199
4629.69 147
4630.33 162
4630.97 183
4631.62 197
4632.26 212
4632.90 182
4633.54 163
4634.18 153
4634.83 189
4635.47 191
4636.11 187
4636.75 164
4637.40 203
4638.04 183
4638.68 215
4639.32 241
4639.97 193
4640.61 247
4641.25 276
4641.89 230
4642.54 188
4643.18 218
4643.82 250
4644.46 254
4645.11 229
4645.75 275
4646.39 209
4647.04 214
4647.68 240
4648.32 196
4648.97 199
4649.61 188
4650.25 224
4650.90 184
4651.54 176
4652.18 157
4652.83 164
4653.47 206
4654.11 185
4654.76 270
4655.40 253
4656.04 217
4656.69 216
4657.33 230
4657.98 208
4658.62 250
4659.26 228
4659.91 225
4660.55 222
4661.20 204
4661.84 165
4662.48 166
4663.13 167
4663.77 170
4664.42 151
4665.06 155
4665.71 218
4666.35 216
4666.99 205
4667.64 199
4668.28 215
4668.93 194
4669.57 171
4670.22 155
4670.86 192
4671.51 199
4672.15 203
4672.80 175
4673.44 132
4674.09 140
4674.73 201
4675.38 199
4676.02 189
4676.67 164
4677.31 168
4677.96 179
4678.60 156
4679.25 180
4679.89 175
4680.54 180
4681.18 190
4681.83 252
4682.47 231
4683.12 237
4683.77 188
4684.41 192
4685.06 206
4685.70 178
4686.35 179
4686.99 193
4687.64 167
4688.29 140
4688.93 140
4689.58 176
4690.22 169
4690.87 176
4691.52 188
4692.16 189
4692.81 207
4693.45 174
4694.10 185
4694.75 186
4695.39 194
4696.04 179
4696.69 180
4697.33 193
4697.98 196
4698.63 200
4699.27 217
4699.92 205
4700.57 194
4701.21 218
4701.86 198
4702.51 248
4703.15 222
4703.80 192
4704.45 219
4705.10 195
4705.74 170
4706.39 150
4707.04 159
4707.68 185
4708.33 217
4708.98 177
4709.63 176
4710.27 198
4710.92 192
4711.57 252
4712.22 209
4712.86 220
4713.51 237
4714.16 203
4714.81 237
4715.45 221
4716.10 204
4716.75 197
4717.40 201
4718.05 202
4718.69 242
4719.34 211
4719.99 215
4720.64 191
4721.29 173
4721.94 187
4722.58 198
4723.23 241
4723.88 225
4724.53 211
4725.18 210
4725.83 219
4726.47 203
4727.12 220
4727.77 188
4728.42 223
4729.07 273
4729.72 244
4730.37 208
4731.02 189
4731.66 213
4732.31 241
4732.96 207
4733.61 185
4734.26 226
4734.91 204
4735.56 201
4736.21 165
4736.86 184
4737.51 176
4738.16 185
4738.81 164
4739.45 175
4740.10 142
4740.75 168
4741.40 210
4742.05 203
4742.70 199
4743.35 201
4744.00 234
4744.65 177
4745.30 192
4745.95 190
4746.60 212
4747.25 174
4747.90 166
4748.55 161
4749.20 192
4749.85 209
4750.50 204
4751.15 222
4751.80 223
4752.45 218
4753.10 194
4753.75 258
4754.40 226
4755.05 230
4755.71 255
4756.36 254
4757.01 212
4757.66 244
4758.31 229
4758.96 200
4759.61 226
4760.26 215
4760.91 203
4761.56 193
4762.21 211
4762.86 226
4763.52 208
4764.17 166
4764.82 168
4765.47 162
4766.12 171
4766.77 158
4767.42 149
4768.07 176
4768.73 224
4769.38 246
4770.03 228
4770.68 179
4771.33 214
4771.98 189
4772.64 183
4773.29 150
4773.94 169
4774.59 182
4775.24 200
4775.89 243
4776.55 210
4777.20 215
4777.85 186
4778.50 196
4779.15 176
4779.81 165
4780.46 166
4781.11 150
4781.76 177
4782.42 171
4783.07 154
4783.72 191
4784.37 178
4785.03 181
4785.68 172
4786.33 182
4786.98 212
4787.64 187
4788.29 168
4788.94 200
4789.60 220
4790.25 170
4790.90 199
4791.55 205
4792.21 180
4792.86 162
4793.51 206
4794.17 204
4794.82 208
4795.47 182
4796.13 183
4796.78 193
4797.43 181
4798.09 157
4798.74 171
4799.39 187
4800.05 182
4800.70 174
4801.36 131
4802.01 183
4802.66 230
4803.32 191
4803.97 195
4804.62 196
4805.28 164
4805.93 186
4806.59 171
4807.24 171
4807.89 173
4808.55 193
4809.20 213
4809.86 184
4810.51 178
4811.17 180
4811.82 181
4812.47 176
4813.13 169
4813.78 151
4814.44 164
4815.09 188
4815.75 195
4816.40 190
4817.06 176
4817.71 193
4818.37 161
4819.02 169
4819.68 144
4820.33 196
4820.99 199
4821.64 198
4822.30 200
4822.95 215
4823.61 202
4824.26 223
4824.92 204
4825.57 195
4826.23 205
4826.88 177
4827.54 223
4828.19 202
4828.85 210
4829.51 212
4830.16 205
4830.82 211
4831.47 225
4832.13 207
4832.78 203
4833.44 203
4834.10 176
4834.75 176
4835.41 222
4836.06 206
4836.72 186
4837.38 179
4838.03 198
4838.69 200
4839.34 217
4840.00 254
4840.66 254
4841.31 248
4841.97 217
4842.63 239
4843.28 229
4843.94 269
4844.60 199
4845.25 264
4845.91 234
4846.57 230
4847.22 241
4847.88 267
4848.54 254
4849.19 212
4849.85 224
4850.51 225
4851.17 182
4851.82 187
4852.48 213
4853.14 203
4853.79 239
4854.45 232
4855.11 284
4855.77 261
4856.42 217
4857.08 231
4857.74 229
4858.40 259
4859.05 256
4859.71 244
4860.37 187
4861.03 250
4861.68 200
4862.34 197
4863.00 243
4863.66 241
4864.32 246
4864.97 246
4865.63 239
4866.29 232
4866.95 231
4867.61 226
4868.26 217
4868.92 202
4869.58 227
4870.24 264
4870.90 227
4871.56 230
4872.21 251
4872.87 237
4873.53 191
4874.19 261
4874.85 205
4875.51 230
4876.17 220
4876.83 199
4877.48 251
4878.14 198
4878.80 253
4879.46 217
4880.12 195
4880.78 247
4881.44 208
4882.10 201
4882.76 199
4883.42 246
4884.08 245
4884.73 236
4885.39 221
4886.05 229
4886.71 207
4887.37 233
4888.03 214
4888.69 196
4889.35 216
4890.01 181
4890.67 192
4891.33 190
4891.99 225
4892.65 226
4893.31 196
4893.97 244
4894.63 227
4895.29 236
4895.95 219
4896.61 230
4897.27 213
4897.93 216
4898.59 201
4899.25 202
4899.91 195
4900.57 186
4901.23 214
4901.89 220
4902.55 210
4903.21 165
4903.88 201
4904.54 202
4905.20 205
4905.86 227
4906.52 197
4907.18 193
4907.84 213
4908.50 188
4909.16 180
4909.82 231
4910.48 163
4911.15 170
4911.81 185
4912.47 166
4913.13 184
4913.79 164
4914.45 181
4915.11 183
4915.77 201
4916.44 201
4917.10 180
4917.76 178
4918.42 185
4919.08 180
4919.74 182
4920.41 191
4921.07 163
4921.73 159
4922.39 154
4923.05 136
4923.72 130
4924.38 184
4925.04 175
4925.70 214
4926.36 180
4927.03 184
4927.69 167
4928.35 191
4929.01 180
4929.67 197
4930.34 195
4931.00 201
4931.66 181
4932.32 191
4932.99 183
4933.65 195
4934.31 161
4934.98 152
4935.64 194
4936.30 162
4936.96 168
4937.63 203
4938.29 226
4938.95 220
4939.62 157
4940.28 179
4940.94 194
4941.61 175
4942.27 178
4942.93 205
4943.60 202
4944.26 172
4944.92 181
4945.59 182
4946.25 218
4946.91 221
4947.58 205
4948.24 186
4948.90 194
4949.57 182
4950.23 167
4950.89 157
4951.56 238
4952.22 195
4952.89 195
4953.55 228
4954.21 227
4954.88 190
4955.54 170
4956.21 151
4956.87 151
4957.53 172
4958.20 177
4958.86 148
4959.53 168
4960.19 218
4960.86 169
4961.52 175
4962.19 168
4962.85 168
4963.52 167
4964.18 151
4964.84 166
4965.51 190
4966.17 147
4966.84 148
4967.50 193
4968.17 223
4968.83 210
4969.50 234
4970.16 206
4970.83 221
4971.49 166
4972.16 154
4972.82 175
4973.49 214
4974.16 212
4974.82 194
4975.49 200
4976.15 193
4976.82 184
4977.48 196
4978.15 180
4978.81 184
4979.48 175
4980.15 181
4980.81 179
4981.48 197
4982.14 177
4982.81 191
4983.48 194
4984.14 186
4984.81 178
4985.47 253
4986.14 233
4986.81 199
4987.47 189
4988.14 206
4988.80 226
4989.47 270
4990.14 219
4990.80 239
4991.47 285
4992.14 311
4992.80 329
4993.47 322
4994.14 353
4994.80 320
4995.47 349
4996.14 330
4996.80 295
4997.47 283
4998.14 229
4998.81 230
4999.47 219
5000.14 220
5000.81 210
5001.47 181
5002.14 191
5002.81 192
5003.48 165
5004.14 205
5004.81 197
5005.48 160
5006.15 164
5006.81 196
5007.48 178
5008.15 200
5008.82 183
5009.48 200
5010.15 203
5010.82 159
5011.49 165
5012.16 177
5012.82 197
5013.49 190
5014.16 160
5014.83 151
5015.50 187
5016.16 203
5016.83 208
5017.50 172
5018.17 220
5018.84 231
5019.50 219
5020.17 169
5020.84 212
5021.51 270
5022.18 257
5022.85 196
5023.52 181
5024.19 226
5024.85 262
5025.52 183
5026.19 243
5026.86 225
5027.53 289
5028.20 287
5028.87 233
5029.54 246
5030.21 258
5030.87 254
5031.54 240
5032.21 258
5032.88 241
5033.55 232
5034.22 230
5034.89 220
5035.56 219
5036.23 217
5036.90 218
5037.57 226
5038.24 209
5038.91 151
5039.58 183
5040.25 214
5040.92 185
5041.59 202
5042.26 201
5042.93 239
5043.60 185
5044.27 211
5044.94 208
5045.61 222
5046.28 238
5046.95 236
5047.62 265
5048.29 206
5048.96 196
5049.63 268
5050.30 216
5050.97 198
5051.64 217
5052.31 234
5052.98 215
5053.65 165
5054.32 149
5054.99 173
5055.66 226
5056.34 172
5057.01 162
5057.68 157
5058.35 175
5059.02 199
5059.69 169
5060.36 162
5061.03 184
5061.70 176
5062.38 214
5063.05 174
5063.72 174
5064.39 237
5065.06 267
5065.73 216
5066.40 183
5067.08 187
5067.75 185
5068.42 231
5069.09 205
5069.76 183
5070.43 169
5071.11 175
5071.78 201
5072.45 195
5073.12 164
5073.79 175
5074.47 166
5075.14 194
5075.81 189
5076.48 162
5077.15 175
5077.83 141
5078.50 174
5079.17 207
5079.84 237
5080.52 212
5081.19 186
5081.86 180
5082.53 197
5083.21 206
5083.88 209
5084.55 188
5085.22 185
5085.90 210
5086.57 217
5087.24 192
5087.92 179
5088.59 231
5089.26 227
5089.93 189
5090.61 224
5091.28 189
5091.95 208
5092.63 236
5093.30 180
5093.97 204
5094.65 215
5095.32 213
5095.99 191
5096.67 189
5097.34 172
5098.02 165
5098.69 216
5099.36 228
5100.04 212
5100.71 194
5101.38 203
5102.06 192
5102.73 205
5103.41 184
5104.08 153
5104.75 183
5105.43 200
5106.10 205
5106.78 196
5107.45 200
5108.12 204
5108.80 185
5109.47 235
5110.15 196
5110.82 170
5111.50 157
5112.17 175
5112.85 162
5113.52 178
5114.20 182
5114.87 189
5115.54 187
5116.22 166
5116.89 219
5117.57 176
5118.24 172
5118.92 180
5119.59 227
5120.27 228
5120.94 219
5121.62 226
5122.30 190
5122.97 231
5123.65 218
5124.32 192
5125.00 214
5125.67 206
5126.35 155
5127.02 166
5127.70 220
5128.37 169
5129.05 162
5129.73 161
5130.40 184
5131.08 157
5131.75 162
5132.43 193
5133.10 223
5133.78 187
5134.46 173
5135.13 186
5135.81 219
5136.49 244
5137.16 213
5137.84 170
5138.51 163
5139.19 183
5139.87 160
5140.54 164
5141.22 169
5141.90 167
5142.57 169
5143.25 173
5143.93 206
5144.60 170
5145.28 219
5145.96 236
5146.63 206
5147.31 186
5147.99 178
5148.66 142
5149.34 173
5150.02 163
5150.69 195
5151.37 204
5152.05 198
5152.73 159
5153.40 143
5154.08 170
5154.76 161
5155.44 168
5156.11 135
5156.79 135
5157.47 208
5158.15 191
5158.82 166
5159.50 194
5160.18 173
5160.86 179
5161.53 163
5162.21 165
5162.89 155
5163.57 132
5164.25 157
5164.92 171
5165.60 187
5166.28 175
5166.96 204
5167.64 206
5168.31 206
5168.99 172
5169.67 145
5170.35 168
5171.03 178
5171.71 162
5172.39 193
5173.06 158
5173.74 194
5174.42 194
5175.10 173
5175.78 198
5176.46 149
5177.14 167
5177.82 213
5178.49 239
5179.17 189
5179.85 182
5180.53 192
5181.21 196
5181.89 163
5182.57 182
5183.25 211
5183.93 140
5184.61 166
5185.29 189
5185.97 231
5186.64 215
5187.32 178
5188.00 157
5188.68 165
5189.36 118
5190.04 161
5190.72 162
5191.40 158
5192.08 171
5192.76 175
5193.44 163
5194.12 159
5194.80 154
5195.48 168
5196.16 169
5196.84 151
5197.52 189
5198.20 193
5198.88 195
5199.56 155
5200.24 153
5200.92 173
5201.60 158
5202.28 188
5202.96 196
5203.65 152
5204.33 128
5205.01 155
5205.69 185
5206.37 197
5207.05 178
5207.73 192
5208.41 201
5209.09 190
5209.77 164
5210.45 144
5211.13 137
5211.82 178
5212.50 155
5213.18 191
5213.86 175
5214.54 150
5215.22 168
5215.90 167
5216.58 172
5217.27 168
5217.95 181
5218.63 171
5219.31 160
5219.99 178
5220.67 162
5221.36 138
5222.04 170
5222.72 189
5223.40 148
5224.08 182
5224.77 171
5225.45 179
5226.13 185
5226.81 170
5227.49 179
5228.18 159
5228.86 154
5229.54 197
5230.22 223
5230.91 192
5231.59 169
5232.27 172
5232.95 154
5233.63 150
5234.32 165
5235.00 154
5235.68 167
5236.37 184
5237.05 167
5237.73 168
5238.41 171
5239.10 170
5239.78 189
5240.46 183
5241.15 210
5241.83 204
5242.51 172
5243.20 205
5243.88 188
5244.56 137
5245.24 165
5245.93 199
5246.61 159
5247.29 206
5247.98 164
5248.66 191
5249.35 173
5250.03 155
5250.71 179
5251.40 207
5252.08 203
5252.76 223
5253.45 211
5254.13 168
5254.82 170
5255.50 190
5256.18 201
5256.87 171
5257.55 156
5258.24 187
5258.92 201
5259.60 189
5260.29 192
5260.97 179
5261.66 174
5262.34 165
5263.03 172
5263.71 189
5264.40 175
5265.08 159
5265.76 148
5266.45 163
5267.13 203
5267.82 199
5268.50 196
5269.19 179
5269.87 170
5270.56 209
5271.24 180
5271.93 217
5272.61 172
5273.30 194
5273.98 209
5274.67 179
5275.35 184
5276.04 194
5276.72 216
5277.41 203
5278.10 200
5278.78 181
5279.47 204
5280.15 175
5280.84 161
5281.52 173
5282.21 153
5282.89 197
5283.58 194
5284.27 238
5284.95 201
5285.64 202
5286.32 195
5287.01 195
5287.70 208
5288.38 174
5289.07 211
5289.75 198
5290.44 166
5291.13 187
5291.81 176
5292.50 191
5293.19 148
5293.87 189
5294.56 232
5295.25 224
5295.93 202
5296.62 198
5297.31 173
5297.99 185
5298.68 205
5299.37 209
5300.05 177
5300.74 194
5301.43 238
5302.11 239
5302.80 235
5303.49 241
5304.18 250
5304.86 227
5305.55 288
5306.24 274
5306.92 286
5307.61 250
5308.30 299
5308.99 252
5309.67 218
5310.36 227
5311.05 224
5311.74 237
5312.42 204
5313.11 208
5313.80 241
5314.49 225
5315.18 168
5315.86 190
5316.55 208
5317.24 236
5317.93 179
5318.62 174
5319.30 200
5319.99 172
5320.68 168
5321.37 206
5322.06 213
5322.74 170
5323.43 194
5324.12 199
5324.81 168
5325.50 171
5326.19 210
5326.88 191
5327.56 206
5328.25 191
5328.94 191
5329.63 202
5330.32 206
5331.01 169
5331.70 185
5332.39 172
5333.07 201
5333.76 208
5334.45 221
5335.14 198
5335.83 207
5336.52 247
5337.21 238
5337.90 223
5338.59 212
5339.28 265
5339.97 225
5340.66 248
5341.35 210
5342.04 220
5342.73 205
5343.42 239
5344.10 259
5344.79 230
5345.48 247
5346.17 265
5346.86 245
5347.55 216
5348.24 258
5348.93 222
5349.62 252
5350.31 254
5351.00 274
5351.69 275
5352.39 297
5353.08 298
5353.77 342
5354.46 306
5355.15 317
5355.84 388
5356.53 391
5357.22 369
5357.91 351
5358.60 363
5359.29 337
5359.98 280
5360.67 269
5361.36 240
5362.05 275
5362.74 244
5363.44 219
5364.13 253
5364.82 249
5365.51 220
5366.20 195
5366.89 189
5367.58 237
5368.27 240
5368.96 225
5369.66 201
5370.35 237
5371.04 212
5371.73 209
5372.42 178
5373.11 180
5373.81 218
5374.50 195
5375.19 201
5375.88 199
5376.57 177
5377.26 172
5377.96 203
5378.65 209
5379.34 225
5380.03 195
5380.72 194
5381.42 165
5382.11 187
5382.80 178
5383.49 187
5384.18 211
5384.88 191
5385.57 183
5386.26 187
5386.95 190
5387.65 224
5388.34 218
5389.03 180
5389.72 190
5390.42 166
5391.11 207
5391.80 220
5392.50 205
5393.19 171
5393.88 198
5394.57 217
5395.27 182
5395.96 214
5396.65 237
5397.35 194
5398.04 220
5398.73 197
5399.43 178
5400.12 166
5400.81 176
5401.51 194
5402.20 192
5402.89 191
5403.59 188
5404.28 180
5404.97 208
5405.67 207
5406.36 221
5407.06 201
5407.75 175
5408.44 163
5409.14 172
5409.83 165
5410.53 204
5411.22 193
5411.91 165
5412.61 182
5413.30 209
5414.00 210
5414.69 181
5415.38 183
5416.08 203
5416.77 194
5417.47 220
5418.16 206
5418.86 214
5419.55 197
5420.25 185
5420.94 193
5421.64 195
5422.33 215
5423.03 198
5423.72 179
5424.41 199
5425.11 175
5425.80 183
5426.50 175
5427.19 180
5427.89 177
5428.59 187
5429.28 190
5429.98 199
5430.67 229
5431.37 195
5432.06 188
5432.76 190
5433.45 189
5434.15 192
5434.84 187
5435.54 197
5436.23 202
5436.93 216
5437.63 200
5438.32 170
5439.02 172
5439.71 209
5440.41 223
5441.11 271
5441.80 190
5442.50 180
5443.19 231
5443.89 205
5444.59 185
5445.28 212
5445.98 203
5446.68 189
5447.37 174
5448.07 207
5448.76 224
5449.46 227
5450.16 181
5450.85 217
5451.55 208
5452.25 283
5452.94 274
5453.64 233
5454.34 239
5455.03 245
5455.73 231
5456.43 262
5457.13 235
5457.82 237
5458.52 199
5459.22 187
5459.91 187
5460.61 194
5461.31 233
5462.01 192
5462.70 202
5463.40 169
5464.10 199
5464.80 177
5465.49 218
5466.19 251
5466.89 222
5467.59 209
5468.28 223
5468.98 218
5469.68 229
5470.38 236
5471.07 208
5471.77 167
5472.47 209
5473.17 288
5473.87 213
5474.56 188
5475.26 174
5475.96 227
5476.66 227
5477.36 228
5478.06 192
5478.75 216
5479.45 175
5480.15 212
5480.85 210
5481.55 223
5482.25 210
5482.95 222
5483.64 247
5484.34 227
5485.04 206
5485.74 242
5486.44 300
5487.14 244
5487.84 240
5488.54 272
5489.23 276
5489.93 271
5490.63 239
5491.33 226
5492.03 226
5492.73 215
5493.43 213
5494.13 213
5494.83 187
5495.53 203
5496.23 234
5496.93 281
5497.63 253
5498.33 246
5499.03 208
5499.73 230
5500.43 278
5501.13 250
5501.83 245
5502.53 308
5503.23 295
5503.93 308
5504.63 313
5505.33 328
5506.03 279
5506.73 297
5507.43 287
5508.13 293
5508.83 297
5509.53 288
5510.23 248
5510.93 263
5511.63 241
5512.33 216
5513.03 227
5513.73 247
5514.43 287
5515.13 314
5515.83 289
5516.53 280
5517.23 279
5517.93 295
5518.64 287
5519.34 342
5520.04 327
5520.74 311
5521.44 272
5522.14 300
5522.84 273
5523.54 256
5524.24 242
5524.95 213
5525.65 221
5526.35 220
5527.05 239
5527.75 236
5528.45 233
5529.15 258
5529.86 270
5530.56 219
5531.26 179
5531.96 227
5532.66 217
5533.36 185
5534.07 206
5534.77 249
5535.47 229
5536.17 184
5536.87 197
5537.58 197
5538.28 238
5538.98 220
5539.68 230
5540.39 217
5541.09 208
5541.79 173
5542.49 211
5543.20 244
5543.90 193
5544.60 187
5545.30 218
5546.01 225
5546.71 208
5547.41 202
5548.11 210
5548.82 211
5549.52 201
5550.22 191
5550.93 234
5551.63 219
5552.33 206
5553.03 215
5553.74 183
5554.44 222
5555.14 237
5555.85 222
5556.55 206
5557.25 222
5557.96 175
5558.66 205
5559.36 225
5560.07 230
5560.77 220
5561.48 265
5562.18 184
5562.88 172
5563.59 169
5564.29 195
5564.99 248
5565.70 208
5566.40 218
5567.11 202
5567.81 214
5568.51 252
5569.22 190
5569.92 239
5570.63 218
5571.33 185
5572.04 174
5572.74 191
5573.44 172
5574.15 198
5574.85 195
5575.56 208
5576.26 174
5576.97 182
5577.67 177
5578.38 159
5579.08 168
5579.79 180
5580.49 199
5581.20 210
5581.90 204
5582.61 178
5583.31 187
5584.02 206
5584.72 194
5585.43 169
5586.13 166
5586.84 174
5587.54 168
5588.25 169
5588.95 166
5589.66 135
5590.36 178
5591.07 193
5591.77 214
5592.48 195
5593.19 228
5593.89 153
5594.60 196
5595.30 194
5596.01 172
5596.71 187
5597.42 163
5598.13 198
5598.83 161
5599.54 182
5600.24 185
5600.95 191
5601.66 169
5602.36 184
5603.07 176
5603.78 175
5604.48 142
5605.19 166
5605.89 167
5606.60 159
5607.31 188
5608.01 172
5608.72 173
5609.43 170
5610.13 186
5610.84 188
5611.55 186
5612.25 185
5612.96 196
5613.67 136
5614.38 165
5615.08 195
5615.79 154
5616.50 183
5617.20 215
5617.91 176
5618.62 186
5619.33 214
5620.03 183
5620.74 162
5621.45 143
5622.15 172
5622.86 181
5623.57 159
5624.28 212
5624.99 189
5625.69 180
5626.40 187
5627.11 176
5627.82 161
5628.52 153
5629.23 151
5629.94 180
5630.65 186
5631.36 144
5632.06 189
5632.77 203
5633.48 165
5634.19 170
5634.90 156
5635.61 163
5636.31 147
5637.02 169
5637.73 186
5638.44 264
5639.15 202
5639.86 182
5640.56 188
5641.27 175
5641.98 205
5642.69 173
5643.40 168
5644.11 164
5644.82 160
5645.53 217
5646.24 177
5646.94 171
5647.65 174
5648.36 165
5649.07 196
5649.78 181
5650.49 162
5651.20 172
5651.91 171
5652.62 211
5653.33 172
5654.04 166
5654.75 172
5655.46 170
5656.17 153
5656.88 160
5657.59 194
5658.30 181
5659.01 168
5659.71 153
5660.42 187
5661.13 187
5661.84 197
5662.55 192
5663.26 160
5663.97 147
5664.69 144
5665.40 166
5666.11 180
5666.82 198
5667.53 179
5668.24 196
5668.95 212
5669.66 169
5670.37 177
5671.08 172
5671.79 154
5672.50 175
5673.21 186
5673.92 180
5674.63 132
5675.34 162
5676.05 205
5676.76 182
5677.48 140
5678.19 161
5678.90 173
5679.61 196
5680.32 179
5681.03 165
5681.74 181
5682.45 166
5683.16 180
5683.88 157
5684.59 143
5685.30 160
5686.01 169
5686.72 201
5687.43 164
5688.15 167
5688.86 173
5689.57 156
5690.28 163
5690.99 166
5691.70 178
5692.42 198
5693.13 211
5693.84 180
5694.55 177
5695.26 159
5695.98 205
5696.69 193
5697.40 140
5698.11 186
5698.82 176
5699.54 204
5700.25 182
5700.96 157
5701.67 145
5702.39 157
5703.10 175
5703.81 160
5704.52 153
5705.24 171
5705.95 156
5706.66 152
5707.38 146
5708.09 140
5708.80 172
5709.51 150
5710.23 163
5710.94 146
5711.65 190
5712.37 198
5713.08 221
5713.79 185
5714.51 183
5715.22 158
5715.93 167
5716.65 143
5717.36 133
5718.07 169
5718.79 199
5719.50 198
5720.21 184
5720.93 181
5721.64 144
5722.36 176
5723.07 161
5723.78 136
5724.50 156
5725.21 182
5725.92 167
5726.64 180
5727.35 168
5728.07 153
5728.78 208
5729.50 180
5730.21 160
5730.92 202
5731.64 165
5732.35 186
5733.07 225
5733.78 207
5734.50 181
5735.21 198
5735.93 232
5736.64 214
5737.35 179
5738.07 182
5738.78 188
5739.50 169
5740.21 179
5740.93 172
5741.64 164
5742.36 180
5743.07 202
5743.79 194
5744.50 163
5745.22 230
5745.93 206
5746.65 209
5747.37 179
5748.08 203
5748.80 169
5749.51 193
5750.23 221
5750.94 202
5751.66 195
5752.37 184
5753.09 209
5753.81 214
5754.52 179
5755.24 169
5755.95 225
5756.67 215
5757.38 173
5758.10 190
5758.82 222
5759.53 213
5760.25 222
5760.96 258
5761.68 241
5762.40 222
5763.11 253
5763.83 235
5764.55 249
5765.26 218
5765.98 240
5766.70 201
5767.41 227
5768.13 274
5768.85 251
5769.56 286
5770.28 279
5771.00 251
5771.71 290
5772.43 260
5773.15 272
5773.86 245
5774.58 275
5775.30 220
5776.01 194
5776.73 197
5777.45 251
5778.17 217
5778.88 236
5779.60 214
5780.32 218
5781.04 248
5781.75 233
5782.47 265
5783.19 295
5783.91 257
5784.62 258
5785.34 301
5786.06 278
5786.78 255
5787.49 306
5788.21 276
5788.93 258
5789.65 274
5790.37 240
5791.08 260
5791.80 229
5792.52 254
5793.24 239
5793.96 253
5794.68 269
5795.39 309
5796.11 244
5796.83 255
5797.55 256
5798.27 269
5798.99 253
5799.70 299
5800.42 286
5801.14 287
5801.86 347
5802.58 397
5803.30 365
5804.02 447
5804.74 568
5805.45 587
5806.17 540
5806.89 611
5807.61 641
5808.33 580
5809.05 543
5809.77 527
5810.49 478
5811.21 420
5811.93 409
5812.65 410
5813.37 338
5814.09 289
5814.81 311
5815.52 348
5816.24 330
5816.96 324
5817.68 334
5818.40 302
5819.12 306
5819.84 269
5820.56 322
5821.28 358
5822.00 363
5822.72 346
5823.44 335
5824.16 309
5824.88 293
5825.60 359
5826.32 332
5827.04 273
5827.76 297
5828.48 295
5829.21 278
5829.93 259
5830.65 261
5831.37 294
5832.09 256
5832.81 262
5833.53 266
5834.25 267
5834.97 229
5835.69 227
5836.41 229
5837.13 222
5837.85 220
5838.57 243
5839.30 204
5840.02 208
5840.74 203
5841.46 242
5842.18 266
5842.90 247
5843.62 210
5844.34 206
5845.07 189
5845.79 183
5846.51 197
5847.23 236
5847.95 237
5848.67 228
5849.39 230
5850.12 180
5850.84 223
5851.56 189
5852.28 265
5853.00 253
5853.73 210
5854.45 191
5855.17 199
5855.89 213
5856.61 215
5857.34 197
5858.06 198
5858.78 213
5859.50 219
5860.23 201
5860.95 177
5861.67 199
5862.39 222
5863.11 196
5863.84 192
5864.56 200
5865.28 177
5866.01 210
5866.73 207
5867.45 257
5868.17 228
5868.90 206
5869.62 209
5870.34 241
5871.07 215
5871.79 186
5872.51 169
5873.23 190
5873.96 183
5874.68 162
5875.40 179
5876.13 169
5876.85 199
5877.57 207
5878.30 246
5879.02 204
5879.74 177
5880.47 191
5881.19 230
5881.92 213
5882.64 206
5883.36 195
5884.09 207
5884.81 222
5885.53 229
5886.26 205
5886.98 157
5887.71 185
5888.43 204
5889.15 212
5889.88 201
5890.60 217
5891.33 203
5892.05 193
5892.78 171
5893.50 185
5894.23 190
5894.95 220
5895.67 204
5896.40 161
5897.12 196
5897.85 201
5898.57 224
5899.30 190
5900.02 191
5900.75 183
5901.47 173
5902.20 175
5902.92 203
5903.65 164
5904.37 204
5905.10 209
5905.82 188
5906.55 175
5907.27 210
5908.00 244
5908.72 222
5909.45 185
5910.17 211
5910.90 225
5911.62 186
5912.35 191
5913.08 230
5913.80 228
5914.53 227
5915.25 204
5915.98 186
5916.70 252
5917.43 232
5918.16 212
5918.88 203
5919.61 187
5920.33 254
5921.06 220
5921.79 233
5922.51 205
5923.24 196
5923.97 171
5924.69 179
5925.42 198
5926.14 204
5926.87 161
5927.60 181
5928.32 234
5929.05 208
5929.78 194
5930.50 207
5931.23 225
5931.96 217
5932.68 200
5933.41 215
5934.14 224
5934.86 215
5935.59 204
5936.32 234
5937.05 219
5937.77 238
5938.50 247
5939.23 258
5939.95 273
5940.68 272
5941.41 254
5942.14 273
5942.86 330
5943.59 274
5944.32 277
5945.05 320
5945.77 260
5946.50 235
5947.23 267
5947.96 244
5948.68 256
5949.41 230
5950.14 235
5950.87 242
5951.60 278
5952.32 245
5953.05 293
5953.78 265
5954.51 293
5955.24 307
5955.96 274
5956.69 272
5957.42 272
5958.15 273
5958.88 311
5959.61 255
5960.33 251
5961.06 292
5961.79 253
5962.52 270
5963.25 300
5963.98 308
5964.71 274
5965.44 290
5966.16 280
5966.89 280
5967.62 270
5968.35 254
5969.08 275
5969.81 273
5970.54 298
5971.27 305
5972.00 325
5972.73 403
5973.46 359
5974.18 291
5974.91 285
5975.64 335
5976.37 263
5977.10 278
5977.83 348
5978.56 335
5979.29 346
5980.02 306
5980.75 317
5981.48 290
5982.21 287
5982.94 308
5983.67 303
5984.40 306
5985.13 316
5985.86 336
5986.59 355
5987.32 346
5988.05 356
5988.78 383
5989.51 347
5990.24 333
5990.97 315
5991.70 360
5992.43 364
5993.16 349
5993.89 324
5994.62 362
5995.35 390
5996.09 342
5996.82 362
5997.55 313
5998.28 372
5999.01 349
5999.74 348
6000.47 355
6001.20 374
6001.93 348
6002.66 305
6003.39 323
6004.13 340
6004.86 355
6005.59 343
6006.32 345
6007.05 353
6007.78 333
6008.51 336
6009.25 338
6009.98 392
6010.71 374
6011.44 395
6012.17 408
6012.90 396
6013.64 462
6014.37 465
6015.10 521
6015.83 623
6016.56 585
6017.29 644
6018.03 596
6018.76 609
6019.49 639
6020.22 561
6020.96 583
6021.69 497
6022.42 498
6023.15 456
6023.88 420
6024.62 379
6025.35 301
6026.08 371
6026.81 339
6027.55 328
6028.28 304
6029.01 309
6029.75 322
6030.48 296
6031.21 328
6031.94 275
6032.68 244
6033.41 275
6034.14 273
6034.88 266
6035.61 261
6036.34 263
6037.07 290
6037.81 296
6038.54 298
6039.27 287
6040.01 278
6040.74 251
6041.47 288
6042.21 278
6042.94 290
6043.68 273
6044.41 303
6045.14 274
6045.88 259
6046.61 276
6047.34 269
6048.08 289
6048.81 287
6049.55 288
6050.28 280
6051.01 334
6051.75 281
6052.48 294
6053.22 330
6053.95 323
6054.68 302
6055.42 352
6056.15 298
6056.89 353
6057.62 321
6058.36 379
6059.09 355
6059.83 359
6060.56 367
6061.29 325
6062.03 319
6062.76 311
6063.50 305
6064.23 321
6064.97 320
6065.70 332
6066.44 310
6067.17 333
6067.91 298
6068.64 334
6069.38 328
6070.11 324
6070.85 305
6071.58 307
6072.32 278
6073.06 280
6073.79 280
6074.53 260
6075.26 283
6076.00 303
6076.73 313
6077.47 345
6078.20 312
6078.94 255
6079.68 256
6080.41 234
6081.15 270
6081.88 243
6082.62 262
6083.35 271
6084.09 264
6084.83 251
6085.56 250
6086.30 254
6087.04 311
6087.77 314
6088.51 292
6089.24 285
6089.98 327
6090.72 279
6091.45 273
6092.19 240
6092.93 231
6093.66 275
6094.40 277
6095.14 244
6095.87 273
6096.61 259
6097.35 210
6098.08 184
6098.82 223
6099.56 280
6100.29 256
6101.03 268
6101.77 258
6102.51 297
6103.24 252
6103.98 249
6104.72 273
6105.46 285
6106.19 268
6106.93 274
6107.67 263
6108.41 249
6109.14 263
6109.88 258
6110.62 273
6111.36 247
6112.09 280
6112.83 336
6113.57 280
6114.31 295
6115.04 279
6115.78 247
6116.52 278
6117.26 312
6118.00 315
6118.73 297
6119.47 241
6120.21 242
6120.95 265
6121.69 278
6122.43 293
6123.16 296
6123.90 264
6124.64 233
6125.38 271
6126.12 262
6126.86 276
6127.60 286
6128.33 277
6129.07 354
6129.81 303
6130.55 284
6131.29 351
6132.03 314
6132.77 250
6133.51 230
6134.25 307
6134.98 308
6135.72 295
6136.46 303
6137.20 272
6137.94 318
6138.68 337
6139.42 306
6140.16 345
6140.90 280
6141.64 261
6142.38 328
6143.12 335
6143.86 310
6144.60 338
6145.34 268
6146.08 285
6146.82 333
6147.56 339
6148.30 263
6149.04 330
6149.78 302
6150.52 299
6151.26 359
6152.00 339
6152.74 355
6153.48 341
6154.22 327
6154.96 368
6155.70 359
6156.44 326
6157.18 375
6157.92 391
6158.66 380
6159.40 413
6160.14 364
6160.88 346
6161.62 398
6162.36 397
6163.10 381
6163.85 369
6164.59 456
6165.33 422
6166.07 365
6166.81 361
6167.55 379
6168.29 431
6169.03 455
6169.77 489
6170.51 477
6171.26 502
6172.00 485
6172.74 501
6173.48 470
6174.22 483
6174.96 538
6175.70 527
6176.45 579
6177.19 467
6177.93 466
6178.67 457
6179.41 469
6180.16 502
6180.90 522
6181.64 489
6182.38 473
6183.12 415
6183.87 446
6184.61 465
6185.35 510
6186.09 490
6186.83 508
6187.58 515
6188.32 509
6189.06 484
6189.80 497
6190.55 523
6191.29 477
6192.03 500
6192.77 527
6193.52 538
6194.26 525
6195.00 508
6195.74 517
6196.49 555
6197.23 557
6197.97 583
6198.72 583
6199.46 555
6200.20 575
6200.94 605
6201.69 570
6202.43 605
6203.17 555
6203.92 595
6204.66 645
6205.40 599
6206.15 617
6206.89 604
6207.63 682
6208.38 679
6209.12 766
6209.87 886
6210.61 1026
6211.35 1211
6212.10 1404
6212.84 1654
6213.58 1782
6214.33 1968
6215.07 2190
6215.82 2192
6216.56 1914
6217.30 1682
6218.05 1469
6218.79 1250
6219.54 1221
6220.28 1011
6221.02 894
6221.77 767
6222.51 651
6223.26 547
6224.00 549
6224.75 581
6225.49 565
6226.24 549
6226.98 549
6227.73 520
6228.47 589
6229.21 550
6229.96 527
6230.70 557
6231.45 505
6232.19 533
6232.94 481
6233.68 510
6234.43 492
6235.17 388
6235.92 331
6236.67 397
6237.41 438
6238.16 411
6238.90 386
6239.65 385
6240.39 349
6241.14 322
6241.88 333
6242.63 362
6243.37 379
6244.12 368
6244.87 413
6245.61 357
6246.36 371
6247.10 380
6247.85 411
6248.59 465
6249.34 429
6250.09 355
6250.83 380
6251.58 462
6252.33 438
6253.07 460
6253.82 523
6254.56 496
6255.31 527
6256.06 440
6256.80 446
6257.55 423
6258.30 454
6259.04 469
6259.79 385
6260.54 446
6261.28 427
6262.03 430
6262.78 458
6263.52 423
6264.27 389
6265.02 423
6265.76 412
6266.51 424
6267.26 396
6268.01 371
6268.75 406
6269.50 407
6270.25 395
6270.99 360
6271.74 413
6272.49 381
6273.24 415
6273.98 337
6274.73 358
6275.48 368
6276.23 366
6276.97 362
6277.72 366
6278.47 357
6279.22 392
6279.96 445
6280.71 410
6281.46 427
6282.21 398
6282.96 410
6283.70 406
6284.45 440
6285.20 412
6285.95 360
6286.70 314
6287.45 326
6288.19 334
6288.94 329
6289.69 375
6290.44 364
6291.19 365
6291.94 335
6292.68 342
6293.43 396
6294.18 333
6294.93 326
6295.68 343
6296.43 349
6297.18 342
6297.93 333
6298.67 365
6299.42 358
6300.17 332
6300.92 317
6301.67 307
6302.42 276
6303.17 257
6303.92 306
6304.67 344
6305.42 292
6306.17 291
6306.92 291
6307.67 313
6308.41 340
6309.16 316
6309.91 322
6310.66 314
6311.41 300
6312.16 316
6312.91 295
6313.66 309
6314.41 329
6315.16 339
6315.91 312
6316.66 297
6317.41 268
6318.16 309
6318.91 318
6319.66 341
6320.41 298
6321.16 313
6321.91 315
6322.66 364
6323.41 332
6324.16 294
6324.92 311
6325.67 311
6326.42 356
6327.17 312
6327.92 274
6328.67 254
6329.42 283
6330.17 306
6330.92 310
6331.67 264
6332.42 222
6333.17 219
6333.92 244
6334.68 265
6335.43 255
6336.18 242
6336.93 227
6337.68 229
6338.43 252
6339.18 272
6339.93 273
6340.69 240
6341.44 216
6342.19 239
6342.94 223
6343.69 233
6344.44 251
6345.20 274
6345.95 238
6346.70 237
6347.45 211
6348.20 262
6348.95 290
6349.71 207
6350.46 217
6351.21 270
6351.96 238
6352.71 229
6353.47 232
6354.22 254
6354.97 220
6355.72 211
6356.48 248
6357.23 289
6357.98 269
6358.73 249
6359.49 272
6360.24 242
6360.99 242
6361.74 240
6362.50 283
6363.25 228
6364.00 269
6364.76 266
6365.51 278
6366.26 229
6367.01 216
6367.77 236
6368.52 247
6369.27 245
6370.03 191
6370.78 202
6371.53 211
6372.29 230
6373.04 226
6373.79 234
6374.55 224
6375.30 244
6376.05 216
6376.81 218
6377.56 295
6378.31 242
6379.07 253
6379.82 249
6380.58 222
6381.33 237
6382.08 231
6382.84 260
6383.59 251
6384.35 223
6385.10 251
6385.85 267
6386.61 227
6387.36 250
6388.12 226
6388.87 223
6389.62 233
6390.38 228
6391.13 211
6391.89 224
6392.64 212
6393.40 250
6394.15 250
6394.91 234
6395.66 243
6396.42 200
6397.17 238
6397.93 257
6398.68 218
6399.44 203
6400.19 230
6400.95 214
6401.70 231
6402.46 224
6403.21 194
6403.97 200
6404.72 203
6405.48 218
6406.23 213
6406.99 216
6407.74 191
6408.50 217
6409.25 195
6410.01 176
6410.76 198
6411.52 227
6412.28 210
6413.03 233
6413.79 245
6414.54 222
6415.30 213
6416.05 217
6416.81 211
6417.57 199
6418.32 206
6419.08 219
6419.83 224
6420.59 227
6421.35 225
6422.10 230
6422.86 205
6423.62 234
6424.37 208
6425.13 194
6425.89 229
6426.64 187
6427.40 240
6428.15 186
6428.91 201
6429.67 218
6430.42 243
6431.18 225
6431.94 199
6432.70 203
6433.45 245
6434.21 243
6434.97 236
6435.72 260
6436.48 226
6437.24 191
6437.99 212
6438.75 200
6439.51 190
6440.27 208
6441.02 242
6441.78 215
6442.54 213
6443.30 207
6444.05 218
6444.81 225
6445.57 269
6446.33 255
6447.08 255
6447.84 237
6448.60 236
6449.36 213
6450.12 189
6450.87 218
6451.63 215
6452.39 240
6453.15 266
6453.91 260
6454.66 273
6455.42 208
6456.18 200
6456.94 195
6457.70 220
6458.46 232
6459.21 249
6459.97 228
6460.73 267
6461.49 247
6462.25 225
6463.01 234
6463.77 260
6464.52 268
6465.28 260
6466.04 232
6466.80 259
6467.56 250
6468.32 280
6469.08 230
6469.84 226
6470.60 270
6471.36 251
6472.11 280
6472.87 240
6473.63 247
6474.39 289
6475.15 288
6475.91 267
6476.67 276
6477.43 253
6478.19 262
6478.95 258
6479.71 253
6480.47 244
6481.23 257
6481.99 264
6482.75 278
6483.51 264
6484.27 238
6485.03 283
6485.79 323
6486.55 289
6487.31 262
6488.07 270
6488.83 313
6489.59 291
6490.35 281
6491.11 280
6491.87 359
6492.63 336
6493.39 321
6494.15 319
6494.91 294
6495.67 326
6496.43 332
6497.19 417
6497.95 353
6498.71 354
6499.48 354
6500.24 391
6501.00 374
6501.76 346
6502.52 413
6503.28 412
6504.04 370
6504.80 362
6505.56 360
6506.32 371
6507.09 347
6507.85 324
6508.61 376
6509.37 379
6510.13 344
6510.89 371
6511.65 398
6512.42 436
6513.18 426
6513.94 401
6514.70 431
6515.46 443
6516.22 413
6516.99 369
6517.75 437
6518.51 440
6519.27 440
6520.03 490
6520.80 427
6521.56 386
6522.32 400
6523.08 397
6523.84 447
6524.61 439
6525.37 431
6526.13 481
6526.89 484
6527.66 465
6528.42 454
6529.18 546
6529.94 586
6530.71 532
6531.47 565
6532.23 597
6533.00 656
6533.76 653
6534.52 557
6535.28 564
6536.05 631
6536.81 567
6537.57 691
6538.34 690
6539.10 842
6539.86 922
6540.63 954
6541.39 1131
6542.15 1208
6542.92 1178
6543.68 1239
6544.44 1155
6545.21 1040
6545.97 847
6546.73 800
6547.50 687
6548.26 572
6549.02 523
6549.79 498
6550.55 416
6551.31 397
6552.08 355
6552.84 384
6553.61 385
6554.37 337
6555.13 307
6555.90 323
6556.66 380
6557.43 392
6558.19 367
6558.96 429
6559.72 429
6560.48 349
6561.25 371
6562.01 369
6562.78 334
6563.54 326
6564.31 390
6565.07 383
6565.84 336
6566.60 355
6567.37 354
6568.13 415
6568.90 388
6569.66 373
6570.43 373
6571.19 447
6571.96 396
6572.72 420
6573.49 452
6574.25 421
6575.02 389
6575.78 418
6576.55 395
6577.31 388
6578.08 428
6578.84 452
6579.61 482
6580.37 494
6581.14 521
6581.91 456
6582.67 431
6583.44 445
6584.20 487
6584.97 471
6585.73 416
6586.50 420
6587.27 429
6588.03 419
6588.80 485
6589.56 459
6590.33 447
6591.10 477
6591.86 486
6592.63 454
6593.39 458
6594.16 430
6594.93 436
6595.69 448
6596.46 475
6597.23 588
6597.99 606
6598.76 558
6599.53 558
6600.29 540
6601.06 557
6601.83 567
6602.59 543
6603.36 460
6604.13 546
6604.89 567
6605.66 512
6606.43 488
6607.20 500
6607.96 429
6608.73 427
6609.50 448
6610.26 461
6611.03 437
6611.80 419
6612.57 425
6613.33 390
6614.10 416
6614.87 441
6615.64 452
6616.40 441
6617.17 439
6617.94 402
6618.71 406
6619.48 448
6620.24 461
6621.01 464
6621.78 462
6622.55 433
6623.32 407
6624.08 402
6624.85 436
6625.62 394
6626.39 386
6627.16 418
6627.92 388
6628.69 399
6629.46 452
6630.23 401
6631.00 383
6631.77 427
6632.54 423
6633.30 442
6634.07 409
6634.84 423
6635.61 415
6636.38 518
6637.15 592
6637.92 613
6638.69 683
6639.45 793
6640.22 825
6640.99 812
6641.76 852
6642.53 811
6643.30 717
6644.07 637
6644.84 560
6645.61 552
6646.38 470
6647.15 494
6647.92 409
6648.69 384
6649.46 326
6650.22 340
6650.99 354
6651.76 337
6652.53 374
6653.30 364
6654.07 378
6654.84 338
6655.61 318
6656.38 359
6657.15 416
6657.92 386
6658.69 306
6659.46 320
6660.23 371
6661.00 324
6661.77 341
6662.54 330
6663.31 262
6664.09 276
6664.86 282
6665.63 297
6666.40 314
6667.17 313
6667.94 321
6668.71 339
6669.48 340
6670.25 322
6671.02 337
6671.79 309
6672.56 290
6673.33 321
6674.10 339
6674.88 351
6675.65 343
6676.42 351
6677.19 322
6677.96 312
6678.73 295
6679.50 346
6680.27 319
6681.05 332
6681.82 339
6682.59 335
6683.36 348
6684.13 336
6684.90 367
6685.67 293
6686.45 346
6687.22 337
6687.99 361
6688.76 316
6689.53 359
6690.31 347
6691.08 344
6691.85 369
6692.62 333
6693.39 350
6694.17 290
6694.94 298
6695.71 324
6696.48 323
6697.25 297
6698.03 300
6698.80 291
6699.57 244
6700.34 232
6701.12 278
6701.89 269
6702.66 279
6703.43 288
6704.21 310
6704.98 263
6705.75 286
6706.53 252
6707.30 263
6708.07 312
6708.84 285
6709.62 260
6710.39 300
6711.16 262
6711.94 283
6712.71 265
6713.48 272
6714.26 262
6715.03 273
6715.80 242
6716.58 261
6717.35 279
6718.12 274
6718.90 245
6719.67 265
6720.45 253
6721.22 233
6721.99 242
6722.77 276
6723.54 237
6724.31 281
6725.09 267
6725.86 262
6726.64 224
6727.41 210
6728.18 241
6728.96 261
6729.73 202
6730.51 226
6731.28 227
6732.06 229
6732.83 257
6733.60 215
6734.38 226
6735.15 237
6735.93 256
6736.70 280
6737.48 272
6738.25 224
6739.03 261
6739.80 302
6740.58 236
6741.35 226
6742.13 250
6742.90 261
6743.68 239
6744.45 204
6745.23 209
6746.00 219
6746.78 229
6747.55 228
6748.33 241
6749.10 239
6749.88 224
6750.65 247
6751.43 205
6752.20 247
6752.98 221
6753.75 207
6754.53 247
6755.31 188
6756.08 232
6756.86 267
6757.63 256
6758.41 259
6759.19 258
6759.96 255
6760.74 236
6761.51 227
6762.29 212
6763.07 215
6763.84 220
6764.62 233
6765.39 253
6766.17 224
6766.95 239
6767.72 241
6768.50 246
6769.28 202
6770.05 211
6770.83 218
6771.61 217
6772.38 266
6773.16 215
6773.94 234
6774.71 232
6775.49 249
6776.27 254
6777.04 230
6777.82 227
6778.60 252
6779.37 228
6780.15 199
6780.93 205
6781.71 192
6782.48 231
6783.26 230
6784.04 240
6784.81 213
6785.59 204
6786.37 180
6787.15 193
6787.92 243
6788.70 235
6789.48 223
6790.26 226
6791.04 234
6791.81 193
6792.59 196
6793.37 213
6794.15 226
6794.92 212
6795.70 217
6796.48 200
6797.26 218
6798.04 196
6798.81 185
6799.59 186
6800.37 228
6801.15 218
6801.93 256
6802.71 199
6803.48 181
6804.26 213
6805.04 230
6805.82 214
6806.60 205
6807.38 211
6808.16 239
6808.94 218
6809.71 231
6810.49 271
6811.27 253
6812.05 237
6812.83 196
6813.61 240
6814.39 194
6815.17 176
6815.95 196
6816.73 201
6817.50 186
6818.28 212
6819.06 200
6819.84 220
6820.62 212
6821.40 178
6822.18 225
6822.96 235
6823.74 266
6824.52 226
6825.30 267
6826.08 206
6826.86 229
6827.64 222
6828.42 207
6829.20 214
6829.98 201
6830.76 218
6831.54 211
6832.32 195
6833.10 222
6833.88 265
6834.66 228
6835.44 236
6836.22 226
6837.00 232
6837.78 218
6838.56 206
6839.34 194
6840.12 182
6840.90 211
6841.68 213
6842.46 205
6843.24 212
6844.03 218
6844.81 202
6845.59 229
6846.37 177
6847.15 199
6847.93 186
6848.71 194
6849.49 215
6850.27 210
6851.05 242
6851.84 244
6852.62 290
6853.40 310
6854.18 336
6854.96 345
6855.74 348
6856.52 396
6857.30 391
6858.09 404
6858.87 362
6859.65 321
6860.43 348
6861.21 292
6861.99 272
6862.78 247
6863.56 283
6864.34 247
6865.12 245
6865.90 253
6866.69 244
6867.47 219
6868.25 262
6869.03 252
6869.82 227
6870.60 276
6871.38 243
6872.16 238
6872.94 240
6873.73 254
6874.51 279
6875.29 247
6876.07 260
6876.86 276
6877.64 223
6878.42 208
6879.21 203
6879.99 237
6880.77 284
6881.55 257
6882.34 258
6883.12 201
6883.90 233
6884.69 240
6885.47 256
6886.25 240
6887.04 263
6887.82 222
6888.60 246
6889.39 227
6890.17 275
6890.95 287
6891.74 318
6892.52 355
6893.30 310
6894.09 319
6894.87 285
6895.65 326
6896.44 296
6897.22 304
6898.01 297
6898.79 281
6899.57 251
6900.36 280
6901.14 276
6901.93 290
6902.71 265
6903.49 242
6904.28 274
6905.06 260
6905.85 280
6906.63 268
6907.42 274
6908.20 290
6908.98 309
6909.77 301
6910.55 299
6911.34 285
6912.12 254
6912.91 291
6913.69 283
6914.48 299
6915.26 259
6916.05 266
6916.83 299
6917.62 289
6918.40 260
6919.19 290
6919.97 271
6920.76 283
6921.54 238
6922.33 280
6923.11 282
6923.90 321
6924.68 277
6925.47 290
6926.25 314
6927.04 279
6927.82 307
6928.61 298
6929.40 288
6930.18 287
6930.97 303
6931.75 292
6932.54 268
6933.32 305
6934.11 294
6934.90 304
6935.68 321
6936.47 334
6937.25 299
6938.04 270
6938.83 321
6939.61 325
6940.40 312
6941.19 337
6941.97 374
6942.76 346
6943.54 342
6944.33 328
6945.12 311
6945.90 338
6946.69 354
6947.48 381
6948.26 361
6949.05 322
6949.84 295
6950.62 366
6951.41 354
6952.20 344
6952.99 403
6953.77 395
6954.56 426
6955.35 399
6956.13 368
6956.92 352
6957.71 359
6958.50 370
6959.28 352
6960.07 377
6960.86 404
6961.64 421
6962.43 467
6963.22 395
6964.01 438
6964.80 406
6965.58 385
6966.37 410
6967.16 417
6967.95 412
6968.73 434
6969.52 405
6970.31 429
6971.10 440
6971.89 471
6972.67 417
6973.46 435
6974.25 467
6975.04 481
6975.83 462
6976.62 452
6977.40 511
6978.19 524
6978.98 460
6979.77 491
6980.56 447
6981.35 478
6982.13 471
6982.92 548
6983.71 543
6984.50 535
6985.29 522
6986.08 617
6986.87 698
6987.66 717
6988.45 808
6989.23 911
6990.02 1018
6990.81 1068
6991.60 1125
6992.39 1163
6993.18 1193
6993.97 1095
6994.76 1063
6995.55 895
6996.34 778
6997.13 740
6997.92 615
6998.71 560
6999.50 547
7000.29 570
7001.07 589
7001.86 647
7002.65 695
7003.44 754
7004.23 881
7005.02 989
7005.81 1105
7006.60 1087
7007.39 1003
7008.18 976
7008.97 888
7009.76 757
7010.55 705
7011.34 596
7012.14 549
7012.93 488
7013.72 436
7014.51 398
7015.30 360
7016.09 396
7016.88 363
7017.67 418
7018.46 432
7019.25 419
7020.04 446
7020.83 394
7021.62 386
7022.41 348
7023.20 355
7024.00 379
7024.79 376
7025.58 363
7026.37 338
7027.16 335
7027.95 326
7028.74 373
7029.53 406
7030.32 405
7031.12 401
7031.91 420
7032.70 417
7033.49 380
7034.28 386
7035.07 409
7035.87 372
7036.66 350
7037.45 344
7038.24 345
7039.03 354
7039.82 322
7040.62 296
7041.41 415
7042.20 362
7042.99 374
7043.78 352
7044.58 329
7045.37 373
7046.16 386
7046.95 364
7047.75 350
7048.54 356
7049.33 311
7050.12 330
7050.92 321
7051.71 305
7052.50 364
7053.29 284
7054.09 292
7054.88 324
7055.67 317
7056.46 323
7057.26 385
7058.05 316
7058.84 329
7059.64 349
7060.43 367
7061.22 336
7062.02 266
7062.81 303
7063.60 300
7064.39 320
7065.19 322
7065.98 319
7066.77 287
7067.57 314
7068.36 298
7069.16 292
7069.95 307
7070.74 291
7071.54 296
7072.33 276
7073.12 294
7073.92 303
7074.71 282
7075.51 251
7076.30 260
7077.09 255
7077.89 226
7078.68 233
7079.48 212
7080.27 237
7081.06 251
7081.86 265
7082.65 283
7083.45 277
7084.24 315
7085.04 272
7085.83 240
7086.62 231
7087.42 236
7088.21 248
7089.01 278
7089.80 269
7090.60 251
7091.39 215
7092.19 278
7092.98 250
7093.78 213
7094.57 238
7095.37 264
7096.16 253
7096.96 280
7097.75 277
7098.55 268
7099.34 270
7100.14 282
7100.93 263
7101.73 232
7102.52 245
7103.32 219
7104.11 224
7104.91 216
7105.71 208
7106.50 256
7107.30 276
7108.09 234
7108.89 227
7109.68 233
7110.48 186
7111.28 235
7112.07 254
7112.87 206
7113.66 221
7114.46 238
7115.26 255
7116.05 189
7116.85 181
7117.65 220
7118.44 229
7119.24 211
7120.03 193
7120.83 188
7121.63 228
7122.42 205
7123.22 172
7124.02 201
7124.81 195
7125.61 182
7126.41 195
7127.20 200
7128.00 183
7128.80 169
7129.59 200
7130.39 203
7131.19 226
7131.99 216
7132.78 239
7133.58 216
7134.38 206
7135.17 193
7135.97 231
7136.77 193
7137.57 163
7138.36 184
7139.16 168
7139.96 163
7140.76 190
7141.55 218
7142.35 184
7143.15 196
7143.95 176
7144.74 235
7145.54 188
7146.34 148
7147.14 195
7147.94 173
7148.73 198
7149.53 194
7150.33 191
7151.13 219
7151.93 244
7152.72 201
7153.52 193
7154.32 187
7155.12 219
7155.92 247
7156.72 220
7157.51 192
7158.31 178
7159.11 195
7159.91 171
7160.71 181
7161.51 200
7162.31 199
7163.11 155
7163.90 175
7164.70 193
7165.50 203
7166.30 173
7167.10 185
7167.90 178
7168.70 194
7169.50 170
7170.30 159
7171.10 187
7171.90 169
7172.69 183
7173.49 171
7174.29 193
7175.09 209
7175.89 230
7176.69 164
7177.49 157
7178.29 164
7179.09 148
7179.89 159
7180.69 168
7181.49 164
7182.29 171
7183.09 172
7183.89 179
7184.69 173
7185.49 175
7186.29 166
7187.09 164
7187.89 178
7188.69 203
7189.49 182
7190.29 177
7191.09 185
7191.89 204
7192.69 171
7193.49 168
7194.29 168
7195.09 167
7195.89 149
7196.70 151
7197.50 123
7198.30 162
7199.10 152
7199.90 194
7200.70 172
7201.50 161
7202.30 141
7203.10 152
7203.90 181
7204.70 179
7205.51 178
7206.31 156
7207.11 160
7207.91 170
7208.71 163
7209.51 167
7210.31 195
7211.12 167
7211.92 169
7212.72 151
7213.52 161
7214.32 160
7215.12 169
7215.92 191
7216.73 169
7217.53 187
7218.33 144
7219.13 154
7219.93 176
7220.74 146
7221.54 125
7222.34 152
7223.14 184
7223.94 163
7224.75 172
7225.55 155
7226.35 139
7227.15 174
7227.96 155
7228.76 155
7229.56 162
7230.36 154
7231.17 167
7231.97 177
7232.77 152
7233.57 175
7234.38 169
7235.18 174
7235.98 162
7236.79 129
7237.59 142
7238.39 146
7239.19 139
7240.00 165
7240.80 150
7241.60 163
7242.41 216
7243.21 162
7244.01 153
7244.82 176
7245.62 168
7246.42 159
7247.23 138
7248.03 153
7248.83 174
7249.64 172
7250.44 165
7251.25 147
7252.05 168
7252.85 175
7253.66 200
7254.46 210
7255.27 185
7256.07 152
7256.87 154
7257.68 147
7258.48 182
7259.29 158
7260.09 153
7260.89 179
7261.70 182
7262.50 180
7263.31 196
7264.11 220
7264.92 178
7265.72 173
7266.53 143
7267.33 169
7268.13 189
7268.94 176
7269.74 172
7270.55 174
7271.35 215
7272.16 216
7272.96 205
7273.77 238
7274.57 193
7275.38 217
7276.18 185
7276.99 196
7277.79 217
7278.60 211
7279.40 216
7280.21 226
7281.01 212
7281.82 250
7282.63 197
7283.43 193
7284.24 215
7285.04 271
7285.85 212
7286.65 221
7287.46 241
7288.27 258
7289.07 334
7289.88 376
7290.68 362
7291.49 329
7292.29 342
7293.10 298
7293.91 344
7294.71 299
7295.52 261
7296.33 274
7297.13 238
7297.94 217
7298.74 230
7299.55 232
7300.36 227
7301.16 227
7301.97 212
7302.78 277
7303.58 263
7304.39 239
7305.20 251
7306.00 276
7306.81 245
7307.62 224
7308.42 238
7309.23 249
7310.04 227
7310.84 274
7311.65 273
7312.46 248
7313.27 267
7314.07 296
7314.88 303
7315.69 333
7316.50 342
7317.30 374
7318.11 357
7318.92 296
7319.72 310
7320.53 350
7321.34 305
7322.15 283
7322.96 287
7323.76 278
7324.57 356
7325.38 308
7326.19 334
7326.99 356
7327.80 373
7328.61 360
7329.42 303
7330.23 312
7331.03 284
7331.84 262
7332.65 272
7333.46 295
7334.27 258
7335.08 233
7335.88 261
7336.69 264
7337.50 245
7338.31 287
7339.12 288
7339.93 287
7340.74 304
7341.54 245
7342.35 259
7343.16 312
7343.97 278
7344.78 286
7345.59 266
7346.40 265
7347.21 295
7348.02 252
7348.82 233
7349.63 222
7350.44 240
7351.25 214
7352.06 212
7352.87 221
7353.68 229
7354.49 227
7355.30 199
7356.11 209
7356.92 235
7357.73 267
7358.54 233
7359.35 220
7360.16 229
7360.97 257
7361.78 225
7362.59 237
7363.40 243
7364.21 223
7365.02 218
7365.83 245
7366.64 232
7367.45 224
7368.26 264
7369.07 274
7369.88 286
7370.69 252
7371.50 240
7372.31 223
7373.12 220
7373.93 240
7374.74 262
7375.55 253
7376.36 252
7377.17 240
7377.98 232
7378.79 239
7379.60 263
7380.42 220
7381.23 248
7382.04 280
7382.85 259
7383.66 267
7384.47 274
7385.28 296
7386.09 277
7386.90 338
7387.71 361
7388.53 327
7389.34 301
7390.15 314
7390.96 323
7391.77 267
7392.58 231
7393.39 246
7394.21 245
7395.02 201
7395.83 204
7396.64 224
7397.45 219
7398.27 219
7399.08 231
7399.89 210
7400.70 197
7401.51 224
7402.33 266
7403.14 247
7403.95 236
7404.76 214
7405.57 231
7406.39 256
7407.20 265
7408.01 327
7408.82 314
7409.64 314
7410.45 305
7411.26 272
7412.07 279
7412.89 274
7413.70 309
7414.51 289
7415.32 290
7416.14 220
7416.95 215
7417.76 203
7418.58 184
7419.39 158
7420.20 195
7421.02 180
7421.83 196
7422.64 173
7423.45 224
7424.27 189
7425.08 233
7425.89 185
7426.71 176
7427.52 161
7428.33 173
7429.15 142
7429.96 168
7430.78 177
7431.59 183
7432.40 207
7433.22 157
7434.03 174
7434.84 151
7435.66 157
7436.47 169
7437.29 169
7438.10 150
7438.91 181
7439.73 188
7440.54 190
7441.36 208
7442.17 159
7442.99 203
7443.80 231
7444.61 204
7445.43 191
7446.24 198
7447.06 213
7447.87 204
7448.69 161
7449.50 173
7450.32 217
7451.13 218
7451.95 216
7452.76 224
7453.58 208
7454.39 202
7455.21 202
7456.02 176
7456.84 181
7457.65 188
7458.47 183
7459.28 157
7460.10 151
7460.91 162
7461.73 165
7462.54 170
7463.36 194
7464.17 173
7464.99 178
7465.80 155
7466.62 176
7467.44 151
7468.25 137
7469.07 178
7469.88 181
7470.70 147
7471.51 162
7472.33 185
7473.15 174
7473.96 173
7474.78 170
7475.59 163
7476.41 144
7477.23 161
7478.04 174
7478.86 169
7479.67 184
7480.49 209
7481.31 176
7482.12 146
7482.94 163
7483.76 142
7484.57 148
7485.39 143
7486.21 157
7487.02 143
7487.84 173
7488.66 185
7489.47 194
7490.29 167
7491.11 175
7491.92 182
7492.74 146
7493.56 137
7494.38 178
7495.19 156
7496.01 179
7496.83 172
7497.64 166
7498.46 158
7499.28 168
7500.10 147
7500.91 138
7501.73 147
7502.55 154
7503.37 163
7504.18 170
7505.00 160
7505.82 136
7506.64 151
7507.46 151
7508.27 120
7509.09 124
7509.91 150
7510.73 151
7511.55 151
7512.36 155
7513.18 140
7514.00 176
7514.82 145
7515.64 144
7516.45 134
7517.27 148
7518.09 133
7518.91 146
7519.73 139
7520.55 133
7521.37 127
7522.18 155
7523.00 141
7523.82 168
7524.64 137
7525.46 144
7526.28 148
7527.10 106
7527.92 155
7528.74 120
7529.55 121
7530.37 116
7531.19 140
7532.01 160
7532.83 166
7533.65 157
7534.47 139
7535.29 150
7536.11 133
7536.93 139
7537.75 139
7538.57 141
7539.39 132
7540.21 142
7541.03 133
7541.84 150
7542.66 156
7543.48 144
7544.30 121
7545.12 127
7545.94 154
7546.76 143
7547.58 119
7548.40 118
7549.22 147
7550.04 153
7550.86 122
7551.68 142
7552.51 152
7553.33 153
7554.15 166
7554.97 168
7555.79 144
7556.61 172
7557.43 176
7558.25 155
7559.07 127
7559.89 147
7560.71 150
7561.53 139
7562.35 148
7563.17 163
7563.99 139
7564.81 183
7565.64 176
7566.46 173
7567.28 172
7568.10 195
7568.92 145
7569.74 176
7570.56 171
7571.38 156
7572.21 166
7573.03 159
7573.85 146
7574.67 164
7575.49 173
7576.31 170
7577.13 152
7577.96 145
7578.78 137
7579.60 164
7580.42 182
7581.24 171
7582.07 135
7582.89 129
7583.71 162
7584.53 139
7585.35 168
7586.18 158
7587.00 142
7587.82 143
7588.64 121
7589.46 155
7590.29 140
7591.11 127
7591.93 136
7592.75 173
7593.58 168
7594.40 164
7595.22 136
7596.04 136
7596.87 158
7597.69 154
7598.51 160
7599.34 158
7600.16 141
7600.98 141
7601.80 151
7602.63 136
7603.45 147
7604.27 156
7605.10 169
7605.92 126
7606.74 120
7607.57 156
7608.39 179
7609.21 140
7610.04 173
7610.86 177
7611.68 181
7612.51 166
7613.33 167
7614.15 189
7614.98 198
7615.80 178
7616.62 178
7617.45 160
7618.27 150
7619.10 141
7619.92 148
7620.74 191
7621.57 159
7622.39 145
7623.22 158
7624.04 171
7624.86 184
7625.69 172
7626.51 156
7627.34 184
7628.16 173
7628.99 121
7629.81 143
7630.64 168
7631.46 166
7632.28 140
7633.11 155
7633.93 187
7634.76 189
7635.58 175
7636.41 170
7637.23 164
7638.06 164
7638.88 160
7639.71 152
7640.53 156
7641.36 175
7642.18 190
7643.01 149
7643.83 179
7644.66 170
7645.48 147
7646.31 143
7647.14 135
7647.96 131
7648.79 141
7649.61 142
7650.44 142
7651.26 154
7652.09 152
7652.91 133
7653.74 111
7654.57 133
7655.39 104
7656.22 134
7657.04 118
7657.87 139
7658.70 128
7659.52 132
7660.35 106
7661.17 92
7662.00 131
7662.83 142
7663.65 151
7664.48 151
7665.31 133
7666.13 118
7666.96 122
7667.79 103
7668.61 123
7669.44 138
7670.27 130
7671.09 129
7671.92 134
7672.75 146
7673.57 148
7674.40 126
7675.23 136
7676.05 121
7676.88 119
7677.71 136
7678.53 121
7679.36 132
7680.19 129
7681.02 155
7681.84 158
7682.67 141
7683.50 128
7684.33 129
7685.15 116
7685.98 115
7686.81 118
7687.64 130
7688.46 134
7689.29 121
7690.12 135
7690.95 148
7691.77 158
7692.60 151
7693.43 152
7694.26 145
7695.09 150
7695.91 162
7696.74 180
7697.57 138
7698.40 121
7699.23 130
7700.06 144
7700.88 158
7701.71 175
7702.54 169
7703.37 137
7704.20 136
7705.03 165
7705.85 148
7706.68 126
7707.51 128
7708.34 114
7709.17 130
7710.00 118
7710.83 110
7711.66 142
7712.48 131
7713.31 138
7714.14 135
7714.97 132
7715.80 135
7716.63 131
7717.46 132
7718.29 147
7719.12 154
7719.95 140
7720.78 141
7721.61 159
7722.44 145
7723.27 139
7724.09 131
7724.92 151
7725.75 135
7726.58 162
7727.41 151
7728.24 139
7729.07 150
7729.90 133
7730.73 129
7731.56 130
7732.39 128
7733.22 132
7734.05 141
7734.88 136
7735.71 133
7736.54 152
7737.37 167
7738.20 130
7739.03 119
7739.86 144
7740.70 145
7741.53 168
7742.36 174
7743.19 152
7744.02 150
7744.85 166
7745.68 166
7746.51 156
7747.34 145
7748.17 144
7749.00 142
7749.83 170
7750.66 166
7751.50 184
7752.33 192
7753.16 221
7753.99 202
7754.82 199
7755.65 226
7756.48 207
7757.31 204
7758.15 201
7758.98 205
7759.81 168
7760.64 149
7761.47 137
7762.30 169
7763.13 141
7763.97 148
7764.80 155
7765.63 111
7766.46 137
7767.29 149
7768.13 144
7768.96 128
7769.79 152
7770.62 140
7771.45 145
7772.29 154
7773.12 172
7773.95 123
7774.78 128
7775.62 142
7776.45 148
7777.28 147
7778.11 144
7778.95 150
7779.78 136
7780.61 110
7781.44 144
7782.28 148
7783.11 143
7783.94 121
7784.77 134
7785.61 146
7786.44 144
7787.27 148
7788.11 141
7788.94 137
7789.77 143
7790.61 144
7791.44 152
7792.27 160
7793.10 148
7793.94 131
7794.77 134
7795.60 161
7796.44 137
7797.27 151
7798.11 178
7798.94 169
7799.77 129
7800.61 116
7801.44 123
7802.27 123
7803.11 132
7803.94 143
7804.78 136
7805.61 163
7806.44 136
7807.28 110
7808.11 114
7808.95 117
7809.78 99
7810.61 154
7811.45 133
7812.28 128
7813.12 142
7813.95 132
7814.79 141
7815.62 165
7816.45 147
7817.29 130
7818.12 146
7818.96 169
7819.79 183
7820.63 134
7821.46 144
7822.30 155
7823.13 157
7823.97 138
7824.80 160
7825.64 155
7826.47 148
7827.31 131
7828.14 133
7828.98 160
7829.81 143
7830.65 143
7831.48 151
7832.32 147
7833.15 144
7833.99 140
7834.83 155
7835.66 124
7836.50 129
7837.33 129
7838.17 157
7839.00 152
7839.84 111
7840.68 114
7841.51 127
7842.35 113
7843.18 150
7844.02 159
7844.86 130
7845.69 133
7846.53 141
7847.36 135
7848.20 144
7849.04 152
7849.87 151
7850.71 144
7851.55 156
7852.38 113
7853.22 138
7854.05 143
7854.89 153
7855.73 124
7856.56 131
7857.40 123
7858.24 119
7859.08 130
7859.91 136
7860.75 143
7861.59 106
7862.42 120
7863.26 131
7864.10 137
7864.93 147
7865.77 132
7866.61 128
7867.45 149
7868.28 124
7869.12 97
7869.96 132
7870.80 147
7871.63 140
7872.47 134
7873.31 128
7874.15 125
7874.98 126
7875.82 131
7876.66 121
7877.50 128
7878.33 110
7879.17 109
7880.01 108
7880.85 110
7881.69 135
7882.52 169
7883.36 155
7884.20 143
7885.04 131
7885.88 117
7886.71 136
7887.55 128
7888.39 114
7889.23 108
7890.07 119
7890.91 127
7891.75 120
7892.58 104
7893.42 110
7894.26 140
7895.10 162
7895.94 136
7896.78 139
7897.62 143
7898.46 147
7899.29 130
7900.13 114
7900.97 143
7901.81 132
7902.65 136
7903.49 127
7904.33 124
7905.17 119
7906.01 150
7906.85 122
7907.69 117
7908.53 142
7909.37 133
7910.21 129
7911.04 141
7911.88 113
7912.72 102
7913.56 119
7914.40 130
7915.24 148
7916.08 154
7916.92 108
7917.76 127
7918.60 128
7919.44 122
7920.28 121
7921.12 108
7921.96 142
7922.80 155
7923.64 137
7924.48 129
7925.32 147
7926.16 159
7927.01 151
7927.85 131
7928.69 137
7929.53 144
7930.37 143
7931.21 131
7932.05 130
7932.89 164
7933.73 142
7934.57 104
7935.41 140
7936.25 139
7937.09 117
7937.93 140
7938.78 129
7939.62 114
7940.46 138
7941.30 130
7942.14 125
7942.98 128
7943.82 95
7944.66 114
7945.51 118
7946.35 116
7947.19 100
7948.03 136
7948.87 113
7949.71 133
7950.56 126
7951.40 103
7952.24 124
7953.08 155
7953.92 140
7954.76 117
7955.61 124
7956.45 115
7957.29 132
7958.13 103
7958.97 120
7959.82 115
7960.66 145
7961.50 130
7962.34 122
7963.19 114
7964.03 106
7964.87 102
7965.71 126
7966.56 154
7967.40 118
7968.24 100
7969.08 128
7969.93 117
7970.77 125
7971.61 126
7972.45 100
7973.30 99
7974.14 108
7974.98 115
7975.83 123
7976.67 126
7977.51 128
7978.36 110
7979.20 138
7980.04 145
7980.89 166
7981.73 124
7982.57 84
7983.42 107
7984.26 122
7985.10 126
7985.95 123
7986.79 126
7987.63 114
7988.48 109
7989.32 120
7990.16 124
7991.01 124
7991.85 103
7992.70 110
7993.54 119
7994.38 118
7995.23 113
7996.07 121
7996.92 118
7997.76 143
7998.60 105
7999.45 131
8000.29 149
8001.14 120
8001.98 87
8002.83 92
8003.67 106
8004.52 128
8005.36 109
8006.20 108
8007.05 103
8007.89 125
8008.74 118
8009.58 115
8010.43 122
8011.27 109
8012.12 102
8012.96 116
8013.81 110
8014.65 127
8015.50 105
8016.34 89
8017.19 104
8018.03 123
8018.88 99
8019.72 121
8020.57 106
8021.42 88
8022.26 94
8023.11 119
8023.95 116
8024.80 101
8025.64 118
8026.49 106
8027.33 99
8028.18 93
8029.03 106
8029.87 120
8030.72 98
8031.56 94
8032.41 111
8033.26 128
8034.10 128
8034.95 120
8035.79 104
8036.64 120
8037.49 140
8038.33 129
8039.18 148
8040.03 93
8040.87 132
8041.72 121
8042.57 123
8043.41 122
8044.26 137
8045.11 109
8045.95 122
8046.80 135
8047.65 123
8048.49 125
8049.34 121
8050.19 106
8051.03 108
8051.88 99
8052.73 98
8053.58 87
8054.42 120
8055.27 107
8056.12 80
8056.96 110
8057.81 94
8058.66 124
8059.51 95
8060.35 113
8061.20 109
8062.05 89
8062.90 92
8063.74 103
8064.59 85
8065.44 82
8066.29 101
8067.14 122
8067.98 103
8068.83 112
8069.68 145
8070.53 91
8071.38 88
8072.22 92
8073.07 85
8073.92 116
8074.77 104
8075.62 102
8076.46 103
8077.31 108
8078.16 125
8079.01 102
8079.86 106
8080.71 91
8081.56 99
8082.40 83
8083.25 91
8084.10 108
8084.95 107
8085.80 105
8086.65 114
8087.50 102
8088.35 104
8089.19 104
8090.04 98
8090.89 106
8091.74 97
8092.59 131
8093.44 148
8094.29 84
8095.14 82
8095.99 88
8096.84 101
8097.69 111
8098.54 95
8099.39 91
8100.24 108
8101.09 136
8101.94 101
8102.79 114
8103.63 100
8104.48 101
8105.33 105
8106.18 97
8107.03 104
8107.88 107
8108.73 81
8109.58 96
8110.43 101
8111.28 114
8112.14 75
8112.99 98
8113.84 114
8114.69 114
8115.54 100
8116.39 77
8117.24 72
8118.09 105
8118.94 100
8119.79 103
8120.64 122
8121.49 118
8122.34 106
8123.19 114
8124.04 121
8124.89 98
8125.74 125
8126.60 129
8127.45 126
8128.30 108
8129.15 98
8130.00 80
8130.85 106
8131.70 112
8132.55 120
8133.40 118
8134.26 104
8135.11 99
8135.96 107
8136.81 89
8137.66 105
8138.51 84
8139.37 96
8140.22 125
8141.07 95
8141.92 90
8142.77 103
8143.62 127
8144.48 120
8145.33 105
8146.18 116
8147.03 88
8147.88 92
8148.74 113
8149.59 122
8150.44 89
8151.29 97
8152.15 97
8153.00 91
8153.85 108
8154.70 119
8155.56 92
8156.41 87
8157.26 88
8158.11 90
8158.97 112
8159.82 93
8160.67 110
8161.52 125
8162.38 130
8163.23 123
8164.08 102
8164.94 103
8165.79 102
8166.64 107
8167.49 94
8168.35 119
8169.20 125
8170.05 107
8170.91 102
8171.76 94
8172.61 89
8173.47 103
8174.32 120
8175.17 111
8176.03 96
8176.88 77
8177.74 100
8178.59 112
8179.44 124
8180.30 119
8181.15 103
8182.00 110
8182.86 116
8183.71 132
8184.57 122
8185.42 113
8186.27 123
8187.13 120
8187.98 121
8188.84 83
8189.69 94
8190.55 105
8191.40 99
8192.25 88
8193.11 91
8193.96 106
8194.82 113
8195.67 132
8196.53 98
8197.38 78
8198.24 97
8199.09 99
8199.95 110
8200.80 122
8201.66 98
8202.51 85
8203.37 84
8204.22 97
8205.08 93
8205.93 116
8206.79 97
8207.64 86
8208.50 91
8209.35 108
8210.21 105
8211.06 80
8211.92 98
8212.77 84
8213.63 102
8214.48 93
8215.34 88
8216.20 95
8217.05 103
8217.91 94
8218.76 90
8219.62 86
8220.48 92
8221.33 77
8222.19 109
8223.04 108
8223.90 105
8224.76 96
8225.61 112
8226.47 98
8227.32 108
8228.18 83
8229.04 108
8229.89 94
8230.75 97
8231.61 110
8232.46 96
8233.32 92
8234.18 98
8235.03 86
8235.89 101
8236.75 89
8237.60 96
8238.46 98
8239.32 105
8240.17 79
8241.03 93
8241.89 83
8242.74 101
8243.60 115
8244.46 112
8245.32 91
8246.17 114
8247.03 100
8247.89 93
8248.74 103
8249.60 95
8250.46 118
8251.32 116
8252.17 110
8253.03 118
8253.89 115
8254.75 93
8255.60 109
8256.46 104
8257.32 79
8258.18 110
8259.04 89
8259.89 117
8260.75 125
8261.61 85
8262.47 76
8263.33 129
8264.18 130
8265.04 115
8265.90 109
8266.76 116
8267.62 96
8268.48 99
8269.33 80
8270.19 91
8271.05 95
8271.91 99
8272.77 121
8273.63 102
8274.49 117
8275.34 92
8276.20 89
8277.06 120
8277.92 105
8278.78 89
8279.64 105
8280.50 103
8281.36 89
8282.22 89
8283.08 113
8283.93 118
8284.79 113
8285.65 91
8286.51 85
8287.37 113
8288.23 127
8289.09 106
8289.95 102
8290.81 116
8291.67 115
8292.53 115
8293.39 105
8294.25 100
8295.11 102
8295.97 119
8296.83 100
8297.69 116
8298.55 107
8299.41 91
8300.27 85
8301.13 89
8301.99 96
8302.85 93
8303.71 98
8304.57 106
8305.43 92
8306.29 102
8307.15 99
8308.01 99
8308.87 88
8309.73 92
8310.59 128
8311.45 115
8312.31 117
8313.17 111
8314.03 88
8314.90 104
8315.76 107
8316.62 106
8317.48 107
8318.34 109
8319.20 108
8320.06 80
8320.92 87
8321.78 101
8322.64 100
8323.51 110
8324.37 99
8325.23 90
8326.09 118
8326.95 114
8327.81 108
8328.67 98
8329.54 93
8330.40 110
8331.26 138
8332.12 125
8332.98 126
8333.84 117
8334.71 140
8335.57 134
8336.43 106
8337.29 123
8338.15 131
8339.02 128
8339.88 99
8340.74 90
8341.60 104
8342.46 94
8343.33 116
8344.19 117
8345.05 91
8345.91 109
8346.78 114
8347.64 116
8348.50 115
8349.36 110
8350.23 111
8351.09 128
8351.95 105
8352.81 117
8353.68 105
8354.54 84
8355.40 116
8356.27 106
8357.13 99
8357.99 102
8358.86 124
8359.72 140
8360.58 141
8361.44 127
8362.31 132
8363.17 142
8364.03 116
8364.90 117
8365.76 116
8366.63 113
8367.49 142
8368.35 113
8369.22 132
8370.08 131
8370.94 117
8371.81 126
8372.67 111
8373.53 100
8374.40 103
8375.26 110
8376.13 123
8376.99 114
8377.85 111
8378.72 136
8379.58 107
8380.45 114
8381.31 141
8382.18 160
8383.04 136
8383.90 126
8384.77 130
8385.63 133
8386.50 116
8387.36 121
8388.23 133
8389.09 149
8389.96 128
8390.82 152
8391.69 156
8392.55 132
8393.42 126
8394.28 138
8395.15 129
8396.01 124
8396.88 141
8397.74 158
8398.61 150
8399.47 126
8400.34 122
8401.20 125
8402.07 145
8402.93 147
8403.80 149
8404.66 148
8405.53 145
8406.39 161
8407.26 145
8408.12 155
8408.99 128
8409.86 142
8410.72 148
8411.59 170
8412.45 168
8413.32 169
8414.19 170
8415.05 124
8415.92 168
8416.78 137
8417.65 145
8418.52 181
8419.38 160
8420.25 146
8421.11 148
8421.98 162
8422.85 172
8423.71 156
8424.58 110
8425.45 127
8426.31 131
8427.18 171
8428.05 185
8428.91 185
8429.78 161
8430.65 164
8431.51 162
8432.38 172
8433.25 159
8434.11 178
8434.98 189
8435.85 183
8436.72 198
8437.58 216
8438.45 214
8439.32 208
8440.18 193
8441.05 204
8441.92 199
8442.79 178
8443.65 197
8444.52 184
8445.39 172
8446.26 212
8447.12 264
8447.99 235
8448.86 229
8449.73 226
8450.60 221
8451.46 258
8452.33 248
8453.20 225
8454.07 255
8454.94 250
8455.80 227
8456.67 257
8457.54 251
8458.41 290
8459.28 313
8460.14 366
8461.01 388
8461.88 458
8462.75 560
8463.62 528
8464.49 595
8465.36 541
8466.22 561
8467.09 497
8467.96 376
8468.83 314
8469.70 286
8470.57 304
8471.44 252
8472.31 222
8473.17 245
8474.04 223
8474.91 188
8475.78 184
8476.65 179
8477.52 195
8478.39 197
8479.26 184
8480.13 187
8481.00 177
8481.87 169
8482.74 178
8483.61 193
8484.48 173
8485.34 181
8486.21 185
8487.08 189
8487.95 177
8488.82 166
8489.69 142
8490.56 161
8491.43 168
8492.30 206
8493.17 182
8494.04 201
8494.91 180
8495.78 194
8496.65 231
8497.52 183
8498.39 206
8499.26 151
8500.13 183
8501.01 205
8501.88 224
8502.75 203
8503.62 207
8504.49 206
8505.36 213
8506.23 213
8507.10 201
8507.97 214
8508.84 189
8509.71 166
8510.58 174
8511.45 182
8512.32 176
8513.20 175
8514.07 174
8514.94 178
8515.81 188
8516.68 199
8517.55 191
8518.42 188
8519.29 171
8520.17 163
8521.04 183
8521.91 194
8522.78 190
8523.65 203
8524.52 195
8525.39 191
8526.27 218
8527.14 194
8528.01 214
8528.88 160
8529.75 202
8530.63 217
8531.50 197
8532.37 194
8533.24 191
8534.11 184
8534.99 191
8535.86 179
8536.73 193
8537.60 190
8538.47 193
8539.35 193
8540.22 180
8541.09 209
8541.96 185
8542.84 233
8543.71 180
8544.58 168
8545.46 169
8546.33 197
8547.20 204
8548.07 166
8548.95 163
8549.82 152
8550.69 163
8551.57 167
8552.44 186
8553.31 178
8554.18 181
8555.06 164
8555.93 150
8556.80 156
8557.68 157
8558.55 185
8559.42 194
8560.30 180
8561.17 185
8562.04 187
8562.92 157
8563.79 176
8564.67 188
8565.54 166
8566.41 159
8567.29 168
8568.16 172
8569.03 155
8569.91 177
8570.78 156
8571.66 154
8572.53 199
8573.40 173
8574.28 186
8575.15 168
8576.03 176
8576.90 163
8577.78 165
8578.65 153
8579.52 192
8580.40 172
8581.27 152
8582.15 170
8583.02 148
8583.90 140
8584.77 147
8585.65 179
8586.52 153
8587.40 130
8588.27 129
8589.15 151
8590.02 131
8590.90 153
8591.77 131
8592.65 128
8593.52 166
8594.40 125
8595.27 159
8596.15 147
8597.02 142
8597.90 189
8598.77 192
8599.65 161
8600.52 162
8601.40 137
8602.28 152
8603.15 149
8604.03 170
8604.90 160
8605.78 160
8606.65 181
8607.53 165
8608.41 188
8609.28 153
8610.16 142
8611.03 148
8611.91 160
8612.79 147
8613.66 179
8614.54 172
8615.41 177
8616.29 161
8617.17 197
8618.04 240
8618.92 183
8619.80 196
8620.67 196
8621.55 177
8622.43 188
8623.30 194
8624.18 194
8625.06 181
8625.93 197
8626.81 147
8627.69 168
8628.56 162
8629.44 180
8630.32 163
8631.20 187
8632.07 172
8632.95 198
8633.83 177
8634.70 182
8635.58 178
8636.46 178
8637.34 164
8638.21 193
8639.09 177
8639.97 204
8640.85 185
8641.72 186
8642.60 186
8643.48 210
8644.36 208
8645.23 183
8646.11 194
8646.99 195
8647.87 202
8648.75 188
8649.62 188
8650.50 218
8651.38 232
8652.26 244
8653.14 205
8654.01 203
8654.89 224
8655.77 210
8656.65 234
8657.53 213
8658.41 191
8659.29 176
8660.16 219
8661.04 235
8661.92 201
8662.80 229
8663.68 228
8664.56 225
8665.44 217
8666.31 238
8667.19 266
8668.07 236
8668.95 266
8669.83 253
8670.71 259
8671.59 264
8672.47 250
8673.35 249
8674.23 238
8675.11 232
8675.99 257
8676.86 254
8677.74 326
8678.62 312
8679.50 322
8680.38 292
8681.26 298
8682.14 306
8683.02 290
8683.90 353
8684.78 348
8685.66 279
8686.54 283
8687.42 337
8688.30 283
8689.18 272
8690.06 275
8690.94 294
8691.82 265
8692.70 270
8693.58 284
8694.46 311
8695.34 245
8696.22 319
8697.10 330
8697.98 400
8698.86 454
8699.74 445
8700.62 479
8701.51 420
8702.39 418
8703.27 393
8704.15 362
8705.03 349
8705.91 318
8706.79 283
8707.67 322
8708.55 299
8709.43 247
8710.31 278
8711.20 244
8712.08 255
8712.96 248
8713.84 253
8714.72 284
8715.60 274
8716.48 274
8717.36 281
8718.25 280
8719.13 265
8720.01 214
8720.89 257
8721.77 254
8722.65 227
8723.54 227
8724.42 241
8725.30 243
8726.18 255
8727.06 250
8727.95 278
8728.83 279
8729.71 276
8730.59 269
8731.47 264
8732.36 266
8733.24 222
8734.12 295
8735.00 288
8735.89 278
8736.77 263
8737.65 254
8738.53 265
8739.42 317
8740.30 340
8741.18 337
8742.06 282
8742.95 313
8743.83 299
8744.71 319
8745.59 328
8746.48 331
8747.36 303
8748.24 320
8749.13 307
8750.01 302
8750.89 364
8751.78 349
8752.66 356
8753.54 351
8754.43 345
8755.31 336
8756.19 356
8757.08 291
8757.96 302
8758.84 332
8759.73 328
8760.61 383
8761.49 341
8762.38 352
8763.26 345
8764.15 295
8765.03 351
8765.91 308
8766.80 358
8767.68 378
8768.57 376
8769.45 337
8770.33 348
8771.22 402
8772.10 426
8772.99 417
8773.87 389
8774.75 394
8775.64 390
8776.52 405
8777.41 395
8778.29 398
8779.18 429
8780.06 436
8780.95 379
8781.83 423
8782.72 402
8783.60 428
8784.49 441
8785.37 536
8786.26 622
8787.14 723
8788.03 857
8788.91 961
8789.80 961
8790.68 966
8791.57 844
8792.45 890
8793.34 708
8794.22 699
8795.11 603
8795.99 501
8796.88 501
8797.76 464
8798.65 447
8799.53 433
8800.42 402
8801.31 453
8802.19 447
8803.08 485
8803.96 539
8804.85 518
8805.74 586
8806.62 632
8807.51 564
8808.39 530
8809.28 495
8810.17 455
8811.05 457
8811.94 371
8812.82 348
8813.71 346
8814.60 309
8815.48 343
8816.37 345
8817.26 313
8818.14 340
8819.03 373
8819.92 424
8820.80 373
8821.69 317
8822.58 396
8823.46 399
8824.35 383
8825.24 371
8826.12 376
8827.01 348
8827.90 358
8828.78 306
8829.67 309
8830.56 310
8831.45 316
8832.33 314
8833.22 302
8834.11 290
8835.00 265
8835.88 315
8836.77 340
8837.66 331
8838.55 295
8839.43 340
8840.32 337
8841.21 301
8842.10 294
8842.98 297
8843.87 308
8844.76 318
8845.65 324
8846.54 298
8847.42 300
8848.31 278
8849.20 304
8850.09 296
8850.98 347
8851.86 323
8852.75 339
8853.64 313
8854.53 285
8855.42 313
8856.31 307
8857.19 294
8858.08 313
8858.97 304
8859.86 303
8860.75 297
8861.64 315
8862.53 292
8863.42 286
8864.30 259
8865.19 300
8866.08 297
8866.97 305
8867.86 285
8868.75 258
8869.64 261
8870.53 267
8871.42 287
8872.31 273
8873.20 268
8874.08 260
8874.97 268
8875.86 253
8876.75 225
8877.64 247
8878.53 251
8879.42 215
8880.31 243
8881.20 240
8882.09 240
8882.98 226
8883.87 213
8884.76 209
8885.65 241
8886.54 237
8887.43 205
8888.32 216
8889.21 209
8890.10 190
8890.99 198
8891.88 199
8892.77 210
8893.66 217
8894.55 207
8895.44 226
8896.33 215
8897.22 190
8898.11 189
8899.00 213
8899.90 177
8900.79 186
8901.68 180
8902.57 199
8903.46 201
8904.35 207
8905.24 183
8906.13 193
8907.02 199
8907.91 192
8908.80 175
8909.70 183
8910.59 177
8911.48 178
8912.37 186
8913.26 177
8914.15 178
8915.04 184
8915.93 151
8916.83 170
8917.72 164
8918.61 191
8919.50 167
8920.39 153
8921.28 168
8922.18 164
8923.07 202
8923.96 158
8924.85 165
8925.74 152
8926.64 174
8927.53 156
8928.42 150
8929.31 176
8930.20 155
8931.10 189
8931.99 177
8932.88 184
8933.77 170
8934.67 175
8935.56 154
8936.45 165
8937.34 162
8938.24 188
8939.13 173
8940.02 157
8940.91 163
8941.81 170
8942.70 155
8943.59 142
8944.49 138
8945.38 131
8946.27 125
8947.16 145
8948.06 167
8948.95 142
8949.84 119
8950.74 142
8951.63 112
8952.52 107
8953.42 136
8954.31 118
8955.20 146
8956.10 122
8956.99 135
8957.88 139
8958.78 118
8959.67 152
8960.56 143
8961.46 135
8962.35 129
8963.25 119
8964.14 130
8965.03 125
8965.93 130
8966.82 168
8967.72 151
8968.61 148
8969.50 163
8970.40 164
8971.29 136
8972.19 134
8973.08 119
8973.98 118
8974.87 130
8975.76 127
8976.66 148
8977.55 139
8978.45 149
8979.34 136
8980.24 132
8981.13 132
8982.03 132
8982.92 153
8983.82 126
8984.71 128
8985.61 131
8986.50 139
8987.40 128
8988.29 147
8989.19 122
8990.08 148
8990.98 127
8991.87 110
8992.77 107
8993.66 108
8994.56 108
8995.45 120
8996.35 113
8997.24 118
8998.14 108
8999.04 113
8999.93 86
9000.83 120
9001.72 119
9002.62 116
9003.51 120
9004.41 98
9005.31 94
9006.20 128
9007.10 122
9007.99 97
9008.89 94
9009.79 128
9010.68 145
9011.58 131
9012.48 115
9013.37 116
9014.27 123
9015.16 92
9016.06 100
9016.96 120
9017.85 139
9018.75 133
9019.65 130
9020.54 115
9021.44 109
9022.34 132
9023.23 97
9024.13 111
9025.03 99
9025.93 102
9026.82 100
9027.72 102
9028.62 123
9029.51 124
9030.41 116
9031.31 100
9032.21 98
9033.10 105
9034.00 117
9034.90 125
9035.79 120
9036.69 90
9037.59 88
9038.49 94
9039.38 102
9040.28 96
9041.18 94
9042.08 92
9042.98 96
9043.87 130
9044.77 101
9045.67 96
9046.57 81
9047.47 114
9048.36 115
9049.26 93
9050.16 89
9051.06 103
9051.96 97
9052.85 105
9053.75 98
9054.65 113
9055.55 104
9056.45 107
9057.35 110
9058.25 109
9059.14 120
9060.04 129
9060.94 119
9061.84 91
9062.74 110
9063.64 90
9064.54 91
9065.44 100
9066.33 107
9067.23 96
9068.13 98
9069.03 109
9069.93 93
9070.83 93
9071.73 92
9072.63 110
9073.53 122
9074.43 114
9075.33 110
9076.23 115
9077.13 101
9078.03 96
9078.92 116
9079.82 134
9080.72 101
9081.62 103
9082.52 116
9083.42 84
9084.32 91
9085.22 82
9086.12 97
9087.02 107
9087.92 102
9088.82 118
9089.72 91
9090.62 80
9091.52 82
9092.42 91
9093.32 85
9094.22 107
9095.12 95
9096.03 113
9096.93 95
9097.83 91
9098.73 80
9099.63 79
9100.53 94
9101.43 96
9102.33 96
9103.23 85
9104.13 91
9105.03 116
9105.93 107
9106.83 98
9107.74 124
9108.64 131
9109.54 96
9110.44 130
9111.34 90
9112.24 82
9113.14 75
9114.04 93
9114.94 86
9115.85 86
9116.75 89
9117.65 83
9118.55 76
9119.45 98
9120.35 83
9121.26 90
9122.16 100
9123.06 83
9123.96 73
9124.86 115
9125.77 131
9126.67 139
9127.57 106
9128.47 108
9129.37 111
9130.28 107
9131.18 88
9132.08 95
9132.98 97
9133.88 85
9134.79 90
9135.69 100
9136.59 90
9137.49 87
9138.40 103
9139.30 95
9140.20 82
9141.10 98
9142.01 105
9142.91 100
9143.81 125
9144.72 115
9145.62 86
9146.52 89
9147.42 91
9148.33 92
9149.23 105
9150.13 81
9151.04 92
9151.94 97
9152.84 82
9153.75 85
9154.65 85
9155.55 88
9156.46 79
9157.36 84
9158.26 77
9159.17 94
9160.07 134
9160.97 100
9161.88 102
9162.78 90
9163.69 126
9164.59 112
9165.49 102
9166.40 104
9167.30 79
9168.21 103
9169.11 96
9170.01 91
9170.92 98
9171.82 83
9172.73 94
9173.63 113
9174.53 81
9175.44 78
9176.34 82
9177.25 96
9178.15 133
9179.06 95
9179.96 97
9180.87 95
9181.77 93
9182.68 100
9183.58 120
9184.49 95
9185.39 120
9186.30 126
9187.20 101
9188.11 78
9189.01 96
9189.92 98
9190.82 111
9191.73 98
9192.63 112
9193.54 110
9194.44 85
9195.35 115
9196.25 89
9197.16 87
9198.06 99
9198.97 88
9199.87 109
9200.78 120
9201.69 86
9202.59 98
9203.50 106
9204.40 105
9205.31 112
9206.21 102
9207.12 118
9208.03 105
9208.93 106
9209.84 92
9210.74 111
9211.65 91
9212.56 115
9213.46 99
9214.37 82
9215.28 108
9216.18 101
9217.09 104
9218.00 92
9218.90 97
9219.81 76
9220.72 84
9221.62 102
9222.53 105
9223.44 78
9224.34 103
9225.25 110
9226.16 87
9227.06 92
9227.97 106
9228.88 115
9229.78 113
9230.69 102
9231.60 88
9232.51 84
9233.41 128
9234.32 130
9235.23 87
9236.13 83
9237.04 110
9237.95 92
9238.86 84
9239.76 68
9240.67 100
9241.58 113
9242.49 84
9243.39 102
9244.30 101
9245.21 109
9246.12 100
9247.03 115
9247.93 90
9248.84 75
9249.75 80
9250.66 94
9251.57 101
9252.47 96
9253.38 118
9254.29 105
9255.20 104
9256.11 78
9257.02 86
9257.92 81
9258.83 89
9259.74 87
9260.65 102
9261.56 95
9262.47 96
9263.38 75
9264.28 94
9265.19 95
9266.10 88
9267.01 86
9267.92 110
9268.83 133
9269.74 113
9270.65 103
9271.56 100
9272.47 104
9273.37 83
9274.28 86
9275.19 102
9276.10 90
9277.01 97
9277.92 108
9278.83 100
9279.74 108
9280.65 89
9281.56 84
9282.47 90
9283.38 108
9284.29 92
9285.20 93
9286.11 97
9287.02 94
9287.93 109
9288.84 108
9289.75 125
9290.66 108
9291.57 101
9292.48 100
9293.39 93
9294.30 94
9295.21 103
9296.12 111
9297.03 107
9297.94 109
9298.85 99
9299.76 109
9300.67 124
9301.58 98
9302.49 99
9303.40 111
9304.31 97
9305.23 108
9306.14 96
9307.05 101
9307.96 87
9308.87 100
9309.78 103
9310.69 89
9311.60 95
9312.51 109
9313.42 87
9314.34 112
9315.25 120
9316.16 111
9317.07 108
9317.98 106
9318.89 134
9319.80 119
9320.72 96
9321.63 93
9322.54 106
9323.45 107
9324.36 116
9325.27 119
9326.19 108
9327.10 106
9328.01 107
9328.92 95
9329.83 80
9330.74 103
9331.66 101
9332.57 101
9333.48 86
9334.39 67
9335.31 103
9336.22 113
9337.13 111
9338.04 103
9338.96 72
9339.87 83
9340.78 84
9341.69 98
9342.61 89
9343.52 88
9344.43 88
9345.34 95
9346.26 81
9347.17 66
9348.08 94
9348.99 118
9349.91 119
9350.82 77
9351.73 94
9352.65 116
9353.56 104
9354.47 107
9355.39 121
9356.30 96
9357.21 107
9358.13 97
9359.04 92
9359.95 118
9360.87 93
9361.78 100
9362.69 89
9363.61 85
9364.52 91
9365.43 117
9366.35 117
9367.26 90
9368.18 67
9369.09 114
9370.00 113
9370.92 116
9371.83 100
9372.75 103
9373.66 113
9374.57 82
9375.49 78
9376.40 104
9377.32 107
9378.23 115
9379.15 119
9380.06 101
9380.97 82
9381.89 76
9382.80 92
9383.72 98
9384.63 94
9385.55 105
9386.46 86
9387.38 125
9388.29 100
9389.21 100
9390.12 87
9391.04 117
9391.95 127
9392.87 99
9393.78 96
9394.70 92
9395.61 122
9396.53 121
9397.44 120
9398.36 116
9399.27 111
9400.19 129
9401.10 133
9402.02 128
9402.94 114
9403.85 111
9404.77 115
9405.68 111
9406.60 90
9407.51 89
9408.43 154
9409.35 129
9410.26 85
9411.18 95
9412.09 100
9413.01 105
9413.93 103
9414.84 94
9415.76 97
9416.67 118
9417.59 129
9418.51 126
9419.42 117
9420.34 106
9421.26 92
9422.17 112
9423.09 101
9424.01 96
9424.92 91
9425.84 102
9426.76 117
9427.67 102
9428.59 91
9429.51 105
9430.42 92
9431.34 93
9432.26 114
9433.17 94
9434.09 94
9435.01 109
9435.93 105
9436.84 95
9437.76 106
9438.68 96
9439.59 134
9440.51 111
9441.43 123
9442.35 127
9443.26 127
9444.18 114
9445.10 120
9446.02 114
9446.93 116
9447.85 113
9448.77 102
9449.69 91
9450.61 95
9451.52 107
9452.44 127
9453.36 104
9454.28 116
9455.20 130
9456.11 138
9457.03 113
9457.95 103
9458.87 113
9459.79 135
9460.71 128
9461.62 140
9462.54 146
9463.46 126
9464.38 131
9465.30 142
9466.22 102
9467.14 98
9468.05 107
9468.97 113
9469.89 100
9470.81 115
9471.73 114
9472.65 100
9473.57 110
9474.49 98
9475.41 110
9476.32 133
9477.24 89
9478.16 114
9479.08 107
9480.00 119
9480.92 108
9481.84 123
9482.76 118
9483.68 145
9484.60 116
9485.52 112
9486.44 119
9487.36 128
9488.28 139
9489.20 144
9490.12 160
9491.04 141
9491.96 144
9492.88 127
9493.80 125
9494.72 123
9495.64 120
9496.56 101
9497.48 93
9498.40 104
9499.32 110
9500.24 97
9501.16 100
9502.08 108
9503.00 115
9503.92 112
9504.84 110
9505.76 104
9506.68 102
9507.60 136
9508.52 99
9509.44 97
9510.36 114
9511.28 112
9512.21 98
9513.13 102
9514.05 103
9514.97 103
9515.89 96
9516.81 95
9517.73 103
9518.65 102
9519.57 89
9520.50 114
9521.42 129
9522.34 94
9523.26 112
9524.18 131
9525.10 109
9526.02 114
9526.95 125
9527.87 130
9528.79 124
9529.71 102
9530.63 125
9531.55 110
9532.48 86
9533.40 107
9534.32 128
9535.24 101
9536.16 123
9537.09 126
9538.01 123
9538.93 124
9539.85 106
9540.77 123
9541.70 144
9542.62 130
9543.54 128
9544.46 134
9545.39 131
9546.31 104
9547.23 94
9548.15 110
9549.08 134
9550.00 94
9550.92 107
9551.85 104
9552.77 110
9553.69 106
9554.61 109
9555.54 118
9556.46 121
9557.38 109
9558.31 103
9559.23 121
9560.15 145
9561.08 133
9562.00 97
9562.92 111
9563.85 114
9564.77 106
9565.69 132
9566.62 122
9567.54 125
9568.46 96
9569.39 116
9570.31 120
9571.23 106
9572.16 105
9573.08 98
9574.01 81
9574.93 102
9575.85 99
9576.78 117
9577.70 106
9578.63 112
9579.55 116
9580.47 118
9581.40 109
9582.32 75
9583.25 91
9584.17 111
9585.10 92
9586.02 89
9586.94 89
9587.87 115
9588.79 111
9589.72 99
9590.64 120
9591.57 123
9592.49 92
9593.42 114
9594.34 126
9595.27 139
9596.19 103
9597.12 103
9598.04 139
9598.97 108
9599.89 125
9600.82 131
9601.74 112
9602.67 110
9603.59 120
9604.52 110
9605.44 129
9606.37 156
9607.29 114
9608.22 120
9609.15 115
9610.07 113
9611.00 147
9611.92 129
9612.85 126
9613.77 114
9614.70 108
9615.63 114
9616.55 127
9617.48 145
9618.40 122
9619.33 116
9620.26 132
9621.18 125
9622.11 151
9623.03 116
9623.96 118
9624.89 126
9625.81 117
9626.74 111
9627.67 125
9628.59 132
9629.52 128
9630.45 112
9631.37 128
9632.30 142
9633.23 121
9634.15 101
9635.08 119
9636.01 132
9636.93 118
9637.86 118
9638.79 117
9639.71 122
9640.64 126
9641.57 112
9642.50 126
9643.42 134
9644.35 129
9645.28 124
9646.21 134
9647.13 129
9648.06 127
9648.99 127
9649.92 119
9650.84 129
9651.77 146
9652.70 106
9653.63 166
9654.55 150
9655.48 169
9656.41 155
9657.34 151
9658.26 146
9659.19 140
9660.12 173
9661.05 170
9661.98 144
9662.91 171
9663.83 140
9664.76 145
9665.69 170
9666.62 171
9667.55 163
9668.48 144
9669.40 147
9670.33 152
9671.26 143
9672.19 132
9673.12 146
9674.05 169
9674.98 152
9675.90 197
9676.83 184
9677.76 160
9678.69 159
9679.62 167
9680.55 159
9681.48 150
9682.41 147
9683.34 152
9684.27 176
9685.19 163
9686.12 163
9687.05 169
9687.98 179
9688.91 169
9689.84 146
9690.77 146
9691.70 161
9692.63 163
9693.56 158
9694.49 151
9695.42 141
9696.35 137
9697.28 147
9698.21 174
9699.14 158
9700.07 160
9701.00 155
9701.93 174
9702.86 170
9703.79 178
9704.72 187
9705.65 184
9706.58 208
9707.51 175
9708.44 163
9709.37 175
9710.30 174
9711.23 172
9712.16 163
9713.09 146
9714.02 158
9714.95 194
9715.88 157
9716.82 157
9717.75 164
9718.68 153
9719.61 161
9720.54 180
9721.47 187
9722.40 155
9723.33 155
9724.26 137
9725.19 155
9726.13 162
9727.06 153
9727.99 167
9728.92 161
9729.85 132
9730.78 128
9731.71 136
9732.64 132
9733.58 140
9734.51 123
9735.44 135
9736.37 154
9737.30 177
9738.23 145
9739.17 146
9740.10 160
9741.03 135
9741.96 141
9742.89 147
9743.83 147
9744.76 128
9745.69 150
9746.62 162
9747.55 116
9748.49 107
9749.42 102
9750.35 107
9751.28 126
9752.22 130
9753.15 139
9754.08 141
9755.01 114
9755.95 135
9756.88 150
9757.81 148
9758.75 149
9759.68 152
9760.61 147
9761.54 136
9762.48 127
9763.41 120
9764.34 124
9765.28 135
9766.21 131
9767.14 122
9768.08 128
9769.01 118
9769.94 105
9770.88 112
9771.81 128
9772.74 122
9773.68 114
9774.61 125
9775.54 105
9776.48 133
9777.41 105
9778.34 99
9779.28 124
9780.21 107
9781.14 124
9782.08 102
9783.01 98
9783.95 130
9784.88 133
9785.81 154
9786.75 149
9787.68 126
9788.62 138
9789.55 141
9790.49 134
9791.42 131
9792.35 107
9793.29 133
9794.22 134
9795.16 116
9796.09 115
9797.03 106
9797.96 141
9798.90 134
9799.83 119
9800.77 119
9801.70 102
9802.64 117
9803.57 121
9804.51 125
9805.44 111
9806.38 119
9807.31 132
9808.25 111
9809.18 127
9810.12 115
9811.05 96
9811.99 97
9812.92 93
9813.86 134
9814.79 139
9815.73 132
9816.66 161
9817.60 118
9818.54 114
9819.47 120
9820.41 123
9821.34 120
9822.28 122
9823.21 102
9824.15 124
9825.09 111
9826.02 115
9826.96 133
9827.89 106
9828.83 100
9829.77 115
9830.70 101
9831.64 122
9832.57 109
9833.51 123
9834.45 101
9835.38 109
9836.32 86
9837.26 97
9838.19 93
9839.13 91
9840.07 121
9841.00 121
9841.94 77
9842.88 89
9843.81 92
9844.75 123
9845.69 111
9846.62 108
9847.56 86
9848.50 98
9849.44 120
9850.37 104
9851.31 94
9852.25 113
9853.18 123
9854.12 113
9855.06 99
9856.00 112
9856.93 99
9857.87 114
9858.81 113
9859.75 111
9860.68 118
9861.62 99
9862.56 95
9863.50 112
9864.44 111
9865.37 100
9866.31 97
9867.25 92
9868.19 102
9869.13 100
9870.06 105
9871.00 105
9871.94 95
9872.88 101
9873.82 108
9874.75 100
9875.69 94
9876.63 85
9877.57 75
9878.51 96
9879.45 116
9880.39 106
9881.32 90
9882.26 115
9883.20 100
9884.14 101
9885.08 116
9886.02 93
9886.96 119
9887.90 119
9888.83 126
9889.77 111
9890.71 106
9891.65 117
9892.59 134
9893.53 129
9894.47 94
9895.41 105
9896.35 97
9897.29 92
9898.23 93
9899.17 95
9900.11 79
9901.05 100
9901.99 104
9902.92 105
9903.86 108
9904.80 108
9905.74 111
9906.68 87
9907.62 93
9908.56 124
9909.50 95
9910.44 88
9911.38 89
9912.32 85
9913.26 98
9914.20 78
9915.14 81
9916.08 89
9917.02 83
9917.97 102
9918.91 110
9919.85 89
9920.79 96
9921.73 97
9922.67 106
9923.61 81
9924.55 85
9925.49 84
9926.43 86
9927.37 89
9928.31 104
9929.25 113
9930.19 106
9931.13 128
9932.08 120
9933.02 145
9933.96 149
9934.90 151
9935.84 133
9936.78 172
9937.72 175
9938.66 162
9939.61 126
9940.55 94
9941.49 96
9942.43 83
9943.37 97
9944.31 90
9945.26 99
9946.20 99
9947.14 105
9948.08 123
9949.02 102
9949.96 103
9950.91 84
9951.85 109
9952.79 115
9953.73 114
9954.67 99
9955.62 103
9956.56 117
9957.50 106
9958.44 110
9959.39 86
9960.33 102
9961.27 99
9962.21 82
9963.16 76
9964.10 84
9965.04 87
9965.98 90
9966.93 86
9967.87 100
9968.81 104
9969.75 91
9970.70 84
9971.64 109
9972.58 98
9973.53 81
9974.47 78
9975.41 102
9976.36 128
9977.30 93
9978.24 79
9979.18 89
9980.13 88
9981.07 99
9982.01 92
9982.96 91
9983.90 91
9984.85 100
9985.79 112
9986.73 84
9987.68 88
9988.62 76
9989.56 82
9990.51 75
9991.45 80
9992.40 102
9993.34 84
9994.28 97
9995.23 81
9996.17 77
9997.12 84
9998.06 105
9999.00 101
9999.95 119
10000.89 103
10001.84 103
10002.78 85
10003.73 82
10004.67 81
10005.61 83
10006.56 95
10007.50 92
10008.45 80
10009.39 87
10010.34 113
10011.28 88
10012.23 90
10013.17 83
10014.12 83
10015.06 80
10016.01 85
10016.95 77
10017.90 90
10018.84 84
10019.79 78
10020.73 85
10021.68 104
10022.62 112
10023.57 91
10024.51 96
10025.46 101
10026.41 81
10027.35 80
10028.30 93
10029.24 93
10030.19 95
10031.13 75
10032.08 69
10033.03 98
10033.97 108
10034.92 87
10035.86 65
10036.81 94
10037.76 85
10038.70 89
10039.65 107
10040.59 105
10041.54 87
10042.49 89
10043.43 102
10044.38 120
10045.33 103
10046.27 99
10047.22 133
10048.16 96
10049.11 68
10050.06 81
10051.00 75
10051.95 88
10052.90 80
10053.84 73
10054.79 70
10055.74 82
10056.69 96
10057.63 88
10058.58 67
10059.53 82
10060.47 87
10061.42 88
10062.37 91
10063.32 96
10064.26 91
10065.21 77
10066.16 78
10067.10 84
10068.05 64
10069.00 94
10069.95 84
10070.89 63
10071.84 90
10072.79 73
10073.74 93
10074.69 87
10075.63 52
10076.58 68
10077.53 80
10078.48 85
10079.43 85
10080.37 69
10081.32 93
10082.27 104
10083.22 94
10084.17 83
10085.11 65
10086.06 61
10087.01 57
10087.96 76
10088.91 101
10089.86 64
10090.81 84
10091.75 102
10092.70 100
10093.65 77
10094.60 77
10095.55 82
10096.50 90
10097.45 64
10098.40 81
10099.34 62
10100.29 55
10101.24 65
10102.19 95
10103.14 75
10104.09 71
10105.04 79
10105.99 90
10106.94 77
10107.89 85
10108.84 88
10109.79 83
10110.73 73
10111.68 74
10112.63 75
10113.58 82
10114.53 78
10115.48 80
10116.43 84
10117.38 81
10118.33 92
10119.28 74
10120.23 79
10121.18 67
10122.13 69
10123.08 104
10124.03 73
10124.98 70
10125.93 89
10126.88 92
10127.83 77
10128.78 85
10129.73 85
10130.68 96
10131.64 91
10132.59 103
10133.54 102
10134.49 74
10135.44 93
10136.39 94
10137.34 81
10138.29 80
10139.24 108
10140.19 108
10141.14 89
10142.09 83
10143.04 96
10144.00 91
10144.95 95
10145.90 87
10146.85 100
10147.80 78
10148.75 75
10149.70 97
10150.65 71
10151.61 92
10152.56 78
10153.51 81
10154.46 78
10155.41 81
10156.36 75
10157.31 89
10158.27 74
10159.22 74
10160.17 80
10161.12 90
10162.07 95
10163.03 120
10163.98 80
10164.93 71
10165.88 86
10166.83 92
10167.79 81
10168.74 78
10169.69 95
10170.64 81
10171.60 67
10172.55 78
10173.50 66
10174.45 66
10175.41 88
10176.36 88
10177.31 73
10178.26 84
10179.22 78
10180.17 83
10181.12 75
10182.07 72
10183.03 70
10183.98 75
10184.93 99
10185.89 85
10186.84 95
10187.79 114
10188.75 116
10189.70 85
10190.65 88
10191.60 94
10192.56 89
10193.51 79
10194.47 107
10195.42 98
10196.37 86
10197.33 91
10198.28 95
10199.23 87
10200.19 103
10201.14 113
10202.09 100
10203.05 96
10204.00 92
10204.96 91
10205.91 81
10206.86 98
10207.82 84
10208.77 96
10209.73 87
10210.68 108
10211.63 97
10212.59 86
10213.54 107
10214.50 85
10215.45 99
10216.41 105
10217.36 94
10218.32 90
10219.27 73
10220.22 80
10221.18 101
10222.13 78
10223.09 104
10224.04 110
10225.00 81
10225.95 94
10226.91 110
10227.86 86
10228.82 98
10229.77 94
10230.73 75
10231.68 107
10232.64 98
10233.59 88
10234.55 107
10235.50 91
10236.46 72
10237.42 86
10238.37 115
10239.33 92
10240.28 91
10241.24 85
10242.19 107
10243.15 108
10244.10 117
10245.06 104
10246.02 112
10246.97 113
10247.93 98
10248.88 106
10249.84 100
10250.80 92
10251.75 96
10252.71 89
10253.66 81
10254.62 81
10255.58 68
10256.53 90
10257.49 79
10258.45 76
10259.40 62
10260.36 63
10261.32 82
10262.27 64
10263.23 66
10264.19 71
10265.14 89
10266.10 59
10267.06 81
10268.01 75
10268.97 77
10269.93 79
10270.88 81
10271.84 89
10272.80 58
10273.76 71
10274.71 80
10275.67 93
10276.63 80
10277.58 77
10278.54 62
10279.50 76
10280.46 96
10281.41 72
10282.37 62
10283.33 76
10284.29 75
10285.24 62
10286.20 67
10287.16 70
10288.12 74
10289.08 69
10290.03 56
10290.99 64
10291.95 74
10292.91 106
10293.87 74
10294.82 67
10295.78 78
10296.74 79
10297.70 87
10298.66 69
10299.61 85
10300.57 73
10301.53 72
10302.49 72
10303.45 64
10304.41 84
10305.37 88
10306.32 68
10307.28 68
10308.24 75
10309.20 77
10310.16 60
10311.12 75
10312.08 75
10313.04 73
10314.00 94
10314.95 82
10315.91 81
10316.87 76
10317.83 81
10318.79 89
10319.75 67
10320.71 78
10321.67 71
10322.63 57
10323.59 72
10324.55 74
10325.51 80
10326.47 74
10327.43 73
10328.39 77
10329.35 70
10330.31 78
10331.27 72
10332.23 75
10333.19 76
10334.15 75
10335.11 55
10336.07 78
10337.03 84
10337.99 69
10338.95 65
10339.91 56
10340.87 80
10341.83 86
10342.79 64
10343.75 57
10344.71 65
10345.67 76
10346.63 80
10347.59 96
10348.55 77
10349.51 84
10350.47 86
10351.43 89
10352.39 65
10353.35 76
10354.31 81
10355.28 82
10356.24 69
10357.20 65
10358.16 72
10359.12 71
10360.08 82
10361.04 78
10362.00 67
10362.96 83
10363.93 72
10364.89 74
10365.85 79
10366.81 67
10367.77 81
10368.73 66
10369.69 69
10370.66 86
10371.62 73
10372.58 70
10373.54 74
10374.50 69
10375.47 75
10376.43 90
10377.39 80
10378.35 73
10379.31 73
10380.28 69
10381.24 74
10382.20 80
10383.16 93
10384.12 95
10385.09 69
10386.05 82
10387.01 92
10387.97 78
10388.94 64
10389.90 70
10390.86 70
10391.82 66
10392.79 69
10393.75 85
10394.71 95
10395.68 75
10396.64 82
10397.60 63
10398.56 61
10399.53 69
10400.49 80
10401.45 75
10402.42 63
10403.38 65
10404.34 74
10405.31 91
10406.27 75
10407.23 77
10408.20 90
10409.16 89
10410.12 84
10411.09 80
10412.05 68
10413.01 73
10413.98 63
10414.94 60
10415.90 59
10416.87 82
10417.83 66
10418.80 86
10419.76 81
10420.72 71
10421.69 61
10422.65 67
10423.62 74
10424.58 79
10425.54 82
10426.51 70
10427.47 91
10428.44 76
10429.40 86
10430.37 90
10431.33 76
10432.30 80
10433.26 90
10434.22 84
10435.19 89
10436.15 76
10437.12 67
10438.08 66
10439.05 83
10440.01 78
10440.98 55
10441.94 79
10442.91 103
10443.87 82
10444.84 86
10445.80 82
10446.77 89
10447.73 95
10448.70 98
10449.66 108
10450.63 74
10451.59 61
10452.56 70
10453.53 70
10454.49 60
10455.46 69
10456.42 58
10457.39 89
10458.35 106
10459.32 88
10460.29 68
10461.25 73
10462.22 91
10463.18 87
10464.15 83
10465.12 78
10466.08 56
10467.05 79
10468.01 73
10468.98 79
10469.95 69
10470.91 62
10471.88 66
10472.85 59
10473.81 64
10474.78 68
10475.74 69
10476.71 72
10477.68 72
10478.64 58
10479.61 70
10480.58 72
10481.54 54
10482.51 54
10483.48 68
10484.45 67
10485.41 79
10486.38 70
10487.35 72
10488.31 82
10489.28 63
10490.25 65
10491.22 86
10492.18 70
10493.15 66
10494.12 74
10495.08 54
10496.05 63
10497.02 81
10497.99 93
10498.95 63
10499.92 61
10500.89 86
10501.86 76
10502.83 77
10503.79 75
10504.76 77
10505.73 83
10506.70 84
10507.67 81
10508.63 71
10509.60 75
10510.57 96
10511.54 84
10512.51 66
10513.47 75
10514.44 64
10515.41 73
10516.38 83
10517.35 84
10518.32 84
10519.28 76
10520.25 78
10521.22 67
10522.19 67
10523.16 78
10524.13 82
10525.10 80
10526.07 85
10527.03 66
10528.00 84
10528.97 72
10529.94 76
10530.91 95
10531.88 74
10532.85 92
10533.82 91
10534.79 92
10535.76 77
10536.73 67
10537.70 81
10538.67 79
10539.63 75
10540.60 64
10541.57 82
10542.54 82
10543.51 84
10544.48 89
10545.45 75
10546.42 75
10547.39 73
10548.36 87
10549.33 82
10550.30 72
10551.27 64
10552.24 65
10553.21 79
10554.18 88
10555.15 102
10556.12 99
10557.09 78
10558.06 67
10559.03 84
10560.00 95
10560.97 82
10561.95 77
10562.92 82
10563.89 91
10564.86 98
10565.83 101
10566.80 102
10567.77 106
10568.74 106
10569.71 100
10570.68 87
10571.65 86
10572.62 78
10573.59 67
10574.57 61
10575.54 67
10576.51 65
10577.48 60
10578.45 71
10579.42 66
10580.39 73
10581.36 71
10582.34 89
10583.31 89
10584.28 65
10585.25 54
10586.22 57
10587.19 69
10588.17 85
10589.14 95
10590.11 85
10591.08 88
10592.05 77
10593.02 82
10594.00 70
10594.97 69
10595.94 95
10596.91 80
10597.89 74
10598.86 82
10599.83 119
10600.80 82
10601.77 91
10602.75 90
10603.72 89
10604.69 91
10605.66 86
10606.64 72
10607.61 70
10608.58 78
10609.55 75
10610.53 81
10611.50 65
10612.47 90
10613.45 89
10614.42 77
10615.39 80
10616.36 69
10617.34 93
10618.31 98
10619.28 88
10620.26 66
10621.23 66
10622.20 70
10623.18 66
10624.15 73
10625.12 79
10626.10 73
10627.07 90
10628.04 84
10629.02 72
10629.99 70
10630.97 72
10631.94 75
10632.91 77
10633.89 61
10634.86 80
10635.83 116
10636.81 105
10637.78 100
10638.76 72
10639.73 89
10640.70 72
10641.68 83
10642.65 73
10643.63 83
10644.60 77
10645.58 89
10646.55 102
10647.53 103
10648.50 112
10649.47 89
10650.45 82
10651.42 55
10652.40 71
10653.37 68
10654.35 76
10655.32 72
10656.30 62
10657.27 68
10658.25 89
10659.22 91
10660.20 71
10661.17 85
10662.15 105
10663.12 73
10664.10 77
10665.07 53
10666.05 56
10667.02 84
10668.00 82
10668.97 104
10669.95 77
10670.93 72
10671.90 66
10672.88 76
10673.85 60
10674.83 65
10675.80 76
10676.78 75
10677.76 84
10678.73 65
10679.71 66
10680.68 71
10681.66 84
10682.63 85
10683.61 78
10684.59 70
10685.56 89
10686.54 73
10687.52 64
10688.49 75
10689.47 78
10690.44 81
10691.42 84
10692.40 101
10693.37 76
10694.35 74
10695.33 87
10696.30 90
10697.28 84
10698.26 74
10699.23 74
10700.21 88
10701.19 72
10702.17 76
10703.14 59
10704.12 60
10705.10 58
10706.07 59
10707.05 56
10708.03 84
10709.01 66
10709.98 73
10710.96 73
10711.94 68
10712.91 79
10713.89 66
10714.87 89
10715.85 75
10716.83 63
10717.80 62
10718.78 75
10719.76 55
10720.74 63
10721.71 64
10722.69 72
10723.67 70
10724.65 60
10725.63 64
10726.60 67
10727.58 80
10728.56 73
10729.54 58
10730.52 73
10731.49 71
10732.47 74
10733.45 66
10734.43 53
10735.41 87
10736.39 87
10737.37 74
10738.34 73
10739.32 74
10740.30 74
10741.28 74
10742.26 77
10743.24 92
10744.22 103
10745.20 71
10746.17 65
10747.15 69
10748.13 61
10749.11 69
10750.09 87
10751.07 90
10752.05 90
10753.03 82
10754.01 68
10754.99 67
10755.97 68
10756.95 71
10757.93 77
10758.91 74
10759.88 73
10760.86 75
10761.84 81
10762.82 75
10763.80 84
10764.78 65
10765.76 86
10766.74 76
10767.72 74
10768.70 68
10769.68 82
10770.66 64
10771.64 69
10772.62 71
10773.60 66
10774.58 78
10775.56 77
10776.54 56
10777.52 63
10778.51 79
10779.49 91
10780.47 64
10781.45 74
10782.43 75
10783.41 97
10784.39 78
10785.37 81
10786.35 69
10787.33 88
10788.31 73
10789.29 56
10790.27 68
10791.26 71
10792.24 79
10793.22 72
10794.20 80
10795.18 91
10796.16 100
10797.14 91
10798.12 78
10799.10 70
10800.09 77
10801.07 67
10802.05 79
10803.03 77
10804.01 64
10804.99 85
10805.98 86
10806.96 78
10807.94 68
10808.92 79
10809.90 64
10810.89 82
10811.87 76
10812.85 79
10813.83 86
10814.81 72
10815.80 86
10816.78 83
10817.76 57
10818.74 58
10819.72 75
10820.71 62
10821.69 54
10822.67 80
10823.65 83
10824.64 82
10825.62 101
10826.60 77
10827.58 79
10828.57 73
10829.55 78
10830.53 94
10831.52 92
10832.50 106
10833.48 81
10834.46 92
10835.45 103
10836.43 79
10837.41 77
10838.40 83
10839.38 67
10840.36 74
10841.35 69
10842.33 73
10843.31 81
10844.30 98
10845.28 90
10846.26 85
10847.25 83
10848.23 73
10849.21 85
10850.20 67
10851.18 88
10852.17 95
10853.15 102
10854.13 90
10855.12 77
10856.10 73
10857.09 63
10858.07 75
10859.05 77
10860.04 77
10861.02 86
10862.01 79
10862.99 94
10863.97 97
10864.96 84
10865.94 73
10866.93 96
10867.91 84
10868.90 96
10869.88 105
10870.87 62
10871.85 78
10872.84 80
10873.82 84
10874.81 86
10875.79 90
10876.78 92
10877.76 73
10878.75 90
10879.73 88
10880.72 79
10881.70 85
10882.69 91
10883.67 68
10884.66 90
10885.64 79
10886.63 83
10887.61 92
10888.60 92
10889.58 98
10890.57 96
10891.55 83
10892.54 102
10893.53 116
10894.51 94
10895.50 77
10896.48 84
10897.47 108
10898.45 103
10899.44 96
10900.43 77
10901.41 91
10902.40 91
10903.38 75
10904.37 84
10905.36 84
10906.34 86
10907.33 88
10908.32 86
10909.30 84
10910.29 102
10911.28 90
10912.26 110
10913.25 112
10914.24 130
10915.22 72
10916.21 86
10917.20 99
10918.18 107
10919.17 104
10920.16 81
10921.14 105
10922.13 110
10923.12 114
10924.10 126
10925.09 134
10926.08 114
10927.07 100
10928.05 93
10929.04 117
10930.03 131
10931.01 110
10932.00 102
10932.99 94
10933.98 115
10934.96 101
10935.95 117
10936.94 121
10937.93 113
10938.92 118
10939.90 98
10940.89 101
10941.88 116
10942.87 94
10943.85 112
10944.84 125
10945.83 121
10946.82 116
10947.81 111
10948.79 96
10949.78 116
10950.77 116
10951.76 108
10952.75 138
10953.74 124
10954.72 114
10955.71 147
10956.70 142
10957.69 130
10958.68 123
10959.67 123
10960.66 135
10961.65 121
10962.63 142
10963.62 132
10964.61 120
10965.60 112
10966.59 146
10967.58 145
10968.57 158
10969.56 142
10970.55 155
10971.54 168
10972.52 144
10973.51 140
10974.50 134
10975.49 126
10976.48 123
10977.47 131
10978.46 135
10979.45 106
10980.44 116
10981.43 139
10982.42 131
10983.41 131
10984.40 103
10985.39 129
10986.38 142
10987.37 118
10988.36 131
10989.35 120
10990.34 104
10991.33 140
10992.32 128
10993.31 124
10994.30 138
10995.29 141
10996.28 117
10997.27 120
10998.26 130
10999.25 128
11000.24 125
11001.23 125
11002.22 115
11003.21 174
11004.20 162
11005.20 172
11006.19 161
11007.18 161
11008.17 214
11009.16 201
11010.15 189
11011.14 165
11012.13 197
11013.12 182
11014.11 156
11015.10 141
11016.10 129
11017.09 120
11018.08 133
11019.07 110
11020.06 119
11021.05 124
11022.04 118
11023.04 121
11024.03 115
11025.02 108
11026.01 127
11027.00 130
11027.99 117
11028.99 104
11029.98 108
11030.97 116
11031.96 110
11032.95 114
11033.95 110
11034.94 106
11035.93 101
11036.92 110
11037.91 103
11038.91 87
11039.90 109
11040.89 116
11041.88 109
11042.88 103
11043.87 131
11044.86 122
11045.85 111
11046.85 129
11047.84 118
11048.83 123
11049.82 122
11050.82 113
11051.81 114
11052.80 107
11053.80 115
11054.79 91
11055.78 116
11056.77 99
11057.77 79
11058.76 89
11059.75 108
11060.75 105
11061.74 114
11062.73 107
11063.73 105
11064.72 106
11065.71 98
11066.71 88
11067.70 91
11068.69 99
11069.69 110
11070.68 118
11071.68 93
11072.67 94
11073.66 96
11074.66 110
11075.65 99
11076.65 93
11077.64 102
11078.63 91
11079.63 93
11080.62 86
11081.62 74
11082.61 103
11083.60 94
11084.60 99
11085.59 100
11086.59 104
11087.58 95
11088.58 83
11089.57 103
11090.57 101
11091.56 103
11092.55 109
11093.55 81
11094.54 79
11095.54 81
11096.53 89
11097.53 91
11098.52 89
11099.52 85
11100.51 107
11101.51 119
11102.50 78
11103.50 110
11104.49 99
11105.49 81
11106.48 90
11107.48 90
11108.48 77
11109.47 76
11110.47 90
11111.46 100
11112.46 97
11113.45 89
11114.45 95
11115.44 110
11116.44 99
11117.44 84
11118.43 66
11119.43 91
11120.42 78
11121.42 82
11122.42 83
11123.41 79
11124.41 76
11125.40 97
11126.40 96
11127.40 96
11128.39 85
11129.39 112
11130.38 95
11131.38 81
11132.38 78
11133.37 75
11134.37 98
11135.37 78
11136.36 79
11137.36 78
11138.36 93
11139.35 76
11140.35 86
11141.35 72
11142.34 79
11143.34 91
11144.34 91
11145.34 83
11146.33 88
11147.33 94
11148.33 78
11149.32 80
11150.32 88
11151.32 77
11152.32 88
11153.31 93
11154.31 101
11155.31 92
11156.31 94
11157.30 95
11158.30 78
11159.30 88
11160.30 86
11161.29 95
11162.29 101
11163.29 84
11164.29 87
11165.29 89
11166.28 82
11167.28 85
11168.28 96
11169.28 81
11170.28 81
11171.27 85
11172.27 80
11173.27 83
11174.27 69
11175.27 83
11176.27 73
11177.26 79
11178.26 70
11179.26 63
11180.26 81
11181.26 85
11182.26 90
11183.26 74
11184.26 83
11185.25 93
11186.25 94
11187.25 95
11188.25 67
11189.25 73
11190.25 85
11191.25 82
11192.25 96
11193.25 72
11194.25 85
11195.24 74
11196.24 91
11197.24 85
11198.24 73
11199.24 73
11200.24 69
11201.24 97
11202.24 89
11203.24 87
11204.24 106
11205.24 83
11206.24 81
11207.24 74
11208.24 105
11209.24 74
11210.24 72
11211.24 77
11212.24 80
11213.24 90
11214.24 84
11215.24 79
11216.24 81
11217.24 91
11218.24 76
11219.24 91
11220.24 84
11221.24 78
11222.24 78
11223.24 78
11224.24 74
11225.24 90
11226.24 89
11227.25 85
11228.25 82
11229.25 96
11230.25 88
11231.25 73
11232.25 77
11233.25 72
11234.25 73
11235.25 70
11236.25 91
11237.25 83
11238.26 97
11239.26 78
11240.26 75
11241.26 78
11242.26 88
11243.26 110
11244.26 90
11245.27 85
11246.27 85
11247.27 94
11248.27 74
11249.27 95
11250.27 95
11251.28 77
11252.28 78
11253.28 63
11254.28 53
11255.28 67
11256.29 106
11257.29 116
11258.29 89
11259.29 96
11260.29 99
11261.30 97
11262.30 101
11263.30 87
11264.30 94
11265.31 70
11266.31 62
11267.31 82
11268.31 102
11269.32 104
11270.32 89
11271.32 82
11272.32 95
11273.33 74
11274.33 71
11275.33 73
11276.33 84
11277.34 115
11278.34 99
11279.34 84
11280.35 77
11281.35 72
11282.35 70
11283.36 87
11284.36 90
11285.36 87
11286.37 79
11287.37 79
11288.37 81
11289.38 90
11290.38 97
11291.38 92
11292.39 90
11293.39 75
11294.39 79
11295.40 87
11296.40 101
11297.41 104
11298.41 96
11299.41 88
11300.42 89
11301.42 82
11302.43 107
11303.43 91
11304.43 88
11305.44 78
11306.44 86
11307.45 104
11308.45 89
11309.46 99
11310.46 70
11311.46 77
11312.47 69
11313.47 77
11314.48 76
11315.48 82
11316.49 89
11317.49 103
11318.50 89
11319.50 98
11320.51 94
11321.51 105
11322.52 127
11323.52 94
11324.53 86
11325.53 93
11326.54 96
11327.54 92
11328.55 91
11329.55 105
11330.56 98
11331.56 83
11332.57 69
11333.57 90
11334.58 89
11335.58 80
11336.59 94
11337.60 87
11338.60 76
11339.61 66
11340.61 64
11341.62 93
11342.62 91
11343.63 94
11344.64 76
11345.64 86
11346.65 92
11347.65 81
11348.66 82
11349.67 92
11350.67 96
11351.68 98
11352.69 97
11353.69 93
11354.70 99
11355.71 109
11356.71 99
11357.72 90
11358.72 75
11359.73 64
11360.74 78
11361.74 81
11362.75 87
11363.76 105
11364.76 92
11365.77 89
11366.78 89
11367.79 80
11368.79 85
11369.80 97
11370.81 86
11371.81 83
11372.82 79
11373.83 97
11374.84 89
11375.84 92
11376.85 82
11377.86 106
11378.87 115
11379.87 92
11380.88 95
11381.89 88
11382.90 101
11383.90 105
11384.91 93
11385.92 70
11386.93 74
11387.93 94
11388.94 70
11389.95 96
11390.96 91
11391.97 82
11392.97 99
11393.98 104
11394.99 131
11396.00 106
11397.01 101
11398.02 78
11399.02 70
11400.03 71
11401.04 94
11402.05 96
11403.06 108
11404.07 99
11405.08 80
11406.08 96
11407.09 84
11408.10 109
11409.11 90
11410.12 78
11411.13 92
11412.14 105
11413.15 101
11414.15 84
11415.16 98
11416.17 101
11417.18 114
11418.19 115
11419.20 116
11420.21 100
11421.22 103
11422.23 88
11423.24 89
11424.25 109
11425.26 121
11426.27 101
11427.28 95
11428.29 100
11429.30 119
11430.31 93
11431.32 75
11432.32 97
11433.33 95
11434.34 80
11435.35 120
11436.36 98
11437.37 92
11438.38 83
11439.39 99
11440.41 97
11441.42 101
11442.43 112
11443.44 105
11444.45 90
11445.46 96
11446.47 98
11447.48 113
11448.49 112
11449.50 99
11450.51 97
11451.52 111
11452.53 96
11453.54 107
11454.55 124
11455.56 117
11456.57 113
11457.59 104
11458.60 118
11459.61 98
11460.62 115
11461.63 129
11462.64 128
11463.65 108
11464.66 99
11465.67 143
11466.69 121
11467.70 115
11468.71 106
11469.72 113
11470.73 118
11471.74 116
11472.75 101
11473.77 93
11474.78 102
11475.79 112
11476.80 126
11477.81 105
11478.83 90
11479.84 117
11480.85 112
11481.86 116
11482.87 118
11483.89 117
11484.90 137
11485.91 140
11486.92 122
11487.93 115
11488.95 133
11489.96 118
11490.97 116
11491.98 116
11493.00 122
11494.01 128
11495.02 119
11496.03 129
11497.05 129
11498.06 104
11499.07 124
11500.09 138
11501.10 117
11502.11 123
11503.12 129
11504.14 125
11505.15 130
11506.16 102
11507.18 129
11508.19 131
11509.20 133
11510.22 141
11511.23 119
11512.24 117
11513.26 130
11514.27 135
11515.28 133
11516.30 131
11517.31 115
11518.32 131
11519.34 146
11520.35 131
11521.37 141
11522.38 130
11523.39 158
11524.41 141
11525.42 129
11526.44 152
11527.45 157
11528.46 145
11529.48 147
11530.49 134
11531.51 122
11532.52 146
11533.53 180
11534.55 150
11535.56 140
11536.58 135
11537.59 155
11538.61 166
11539.62 165
11540.64 147
11541.65 159
11542.67 132
11543.68 164
11544.69 154
11545.71 163
11546.72 149
11547.74 181
11548.75 168
11549.77 134
11550.78 160
11551.80 181
11552.81 178
11553.83 154
11554.85 157
11555.86 151
11556.88 153
11557.89 146
11558.91 177
11559.92 168
11560.94 178
11561.95 162
11562.97 180
11563.98 172
11565.00 199
11566.02 185
11567.03 178
11568.05 199
11569.06 189
11570.08 182
11571.10 172
11572.11 217
11573.13 215
11574.14 221
11575.16 204
11576.18 214
11577.19 221
11578.21 222
11579.22 207
11580.24 218
11581.26 239
11582.27 220
11583.29 216
11584.31 234
11585.32 221
11586.34 234
11587.36 216
11588.37 204
11589.39 217
11590.41 274
11591.42 278
11592.44 216
11593.46 252
11594.47 293
11595.49 300
11596.51 279
11597.53 324
11598.54 298
11599.56 317
11600.58 288
11601.59 293
11602.61 318
11603.63 313
11604.65 359
11605.66 406
11606.68 422
11607.70 442
11608.72 505
11609.74 636
11610.75 727
11611.77 748
11612.79 744
11613.81 772
11614.82 783
11615.84 726
11616.86 634
11617.88 529
11618.90 489
11619.91 426
11620.93 371
11621.95 336
11622.97 322
11623.99 305
11625.01 268
11626.02 243
11627.04 232
11628.06 250
11629.08 275
11630.10 256
11631.12 242
11632.14 230
11633.15 245
11634.17 251
11635.19 209
11636.21 208
11637.23 240
11638.25 216
11639.27 197
11640.29 191
11641.30 201
11642.32 200
11643.34 197
11644.36 210
11645.38 193
11646.40 191
11647.42 179
11648.44 187
11649.46 184
11650.48 182
11651.50 224
11652.52 231
11653.54 207
11654.56 234
11655.58 187
11656.60 170
11657.62 175
11658.64 176
11659.66 169
11660.68 168
11661.70 183
11662.72 205
11663.74 173
11664.76 155
11665.78 159
11666.80 160
11667.82 189
11668.84 197
11669.86 155
11670.88 154
11671.90 134
11672.92 169
11673.94 162
11674.96 177
11675.98 170
11677.00 155
11678.02 188
11679.04 192
11680.06 204
11681.08 195
11682.10 191
11683.12 188
11684.15 189
11685.17 194
11686.19 194
11687.21 206
11688.23 200
11689.25 193
11690.27 203
11691.29 212
11692.31 210
11693.34 214
11694.36 218
11695.38 203
11696.40 202
11697.42 192
11698.44 214
11699.46 198
11700.49 203
11701.51 180
11702.53 176
11703.55 199
11704.57 172
11705.60 182
11706.62 187
11707.64 177
11708.66 158
11709.68 191
11710.71 188
11711.73 190
11712.75 174
11713.77 160
11714.79 167
11715.82 166
11716.84 160
11717.86 157
11718.88 172
11719.91 164
11720.93 142
11721.95 143
11722.97 185
11724.00 188
11725.02 192
11726.04 171
11727.07 175
11728.09 177
11729.11 156
11730.13 165
11731.16 147
11732.18 133
11733.20 140
11734.23 141
11735.25 141
11736.27 136
11737.30 116
11738.32 123
11739.34 119
11740.37 132
11741.39 133
11742.41 136
11743.44 143
11744.46 137
11745.48 129
11746.51 124
11747.53 120
11748.55 148
11749.58 123
11750.60 121
11751.63 148
11752.65 110
11753.67 129
11754.70 111
11755.72 125
11756.75 136
11757.77 150
11758.79 128
11759.82 142
11760.84 121
11761.87 115
11762.89 142
11763.92 146
11764.94 115
11765.97 104
11766.99 107
11768.01 124
11769.04 130
11770.06 104
11771.09 115
11772.11 113
11773.14 126
11774.16 122
11775.19 116
11776.21 115
11777.24 103
11778.26 141
11779.29 122
11780.31 98
11781.34 104
11782.36 114
11783.39 109
11784.41 102
11785.44 106
11786.46 109
11787.49 103
11788.52 100
11789.54 102
11790.57 131
11791.59 121
11792.62 95
11793.64 127
11794.67 137
11795.70 110
11796.72 121
11797.75 120
11798.77 124
11799.80 116
11800.83 86
11801.85 105
11802.88 107
11803.90 123
11804.93 109
11805.96 102
11806.98 112
11808.01 107
11809.04 115
11810.06 89
11811.09 90
11812.11 106
11813.14 105
11814.17 99
11815.19 96
11816.22 101
11817.25 104
11818.27 100
11819.30 82
11820.33 84
11821.36 103
11822.38 66
11823.41 80
11824.44 84
11825.46 101
11826.49 91
11827.52 119
11828.54 111
11829.57 112
11830.60 87
11831.63 94
11832.65 118
11833.68 95
11834.71 97
11835.74 92
11836.76 96
11837.79 93
11838.82 80
11839.85 80
11840.88 108
11841.90 96
11842.93 91
11843.96 99
11844.99 115
11846.01 87
11847.04 87
11848.07 97
11849.10 99
11850.13 98
11851.16 98
11852.18 100
11853.21 86
11854.24 119
11855.27 98
11856.30 100
11857.33 82
11858.35 84
11859.38 86
11860.41 95
11861.44 92
11862.47 96
11863.50 108
11864.53 83
11865.56 107
11866.58 104
11867.61 102
11868.64 81
11869.67 106
11870.70 91
11871.73 98
11872.76 75
11873.79 92
11874.82 90
11875.85 94
11876.88 97
11877.91 96
11878.93 111
11879.96 88
11880.99 100
11882.02 95
11883.05 97
11884.08 81
11885.11 91
11886.14 88
11887.17 92
11888.20 107
11889.23 115
11890.26 121
11891.29 104
11892.32 85
11893.35 103
11894.38 96
11895.41 92
11896.44 96
11897.47 115
11898.50 96
11899.53 110
11900.56 81
11901.59 108
11902.62 78
11903.65 90
11904.69 116
11905.72 102
11906.75 84
11907.78 88
11908.81 119
11909.84 123
11910.87 104
11911.90 94
11912.93 111
11913.96 125
11914.99 78
11916.02 84
11917.06 90
11918.09 103
11919.12 104
11920.15 107
11921.18 97
11922.21 110
11923.24 114
11924.27 128
11925.31 128
11926.34 93
11927.37 116
11928.40 111
11929.43 109
11930.46 118
11931.50 110
11932.53 96
11933.56 93
11934.59 94
11935.62 105
11936.65 97
11937.69 98
11938.72 121
11939.75 120
11940.78 126
11941.81 119
11942.85 141
11943.88 151
11944.91 131
11945.94 114
11946.98 131
11948.01 133
11949.04 102
11950.07 100
11951.11 114
11952.14 112
11953.17 86
11954.20 104
11955.24 123
11956.27 94
11957.30 76
11958.34 85
11959.37 97
11960.40 99
11961.43 88
11962.47 96
11963.50 99
11964.53 89
11965.57 79
11966.60 93
11967.63 90
11968.67 91
11969.70 76
11970.73 96
11971.77 86
11972.80 80
11973.83 108
11974.87 123
11975.90 106
11976.94 83
11977.97 92
11979.00 80
11980.04 94
11981.07 75
11982.10 109
11983.14 80
11984.17 106
11985.21 86
11986.24 84
11987.27 79
11988.31 79
11989.34 96
11990.38 99
11991.41 85
11992.45 81
11993.48 87
11994.51 73
11995.55 76
11996.58 83
11997.62 98
11998.65 91
11999.69 99
12000.72 114
12001.76 88
12002.79 86
12003.83 105
12004.86 121
12005.90 91
12006.93 82
12007.97 97
12009.00 103
12010.04 88
12011.07 95
12012.11 104
12013.14 96
12014.18 90
12015.21 121
12016.25 115
12017.28 98
12018.32 95
12019.35 93
12020.39 105
12021.43 104
12022.46 106
12023.50 110
12024.53 109
12025.57 108
12026.60 112
12027.64 92
12028.68 97
12029.71 105
12030.75 102
12031.78 100
12032.82 116
12033.86 120
12034.89 93
12035.93 87
12036.97 86
12038.00 96
12039.04 104
12040.07 97
12041.11 117
12042.15 104
12043.18 92
12044.22 90
12045.26 68
12046.29 86
12047.33 111
12048.37 137
12049.40 99
12050.44 85
12051.48 95
12052.52 104
12053.55 107
12054.59 109
12055.63 89
12056.66 88
12057.70 86
12058.74 94
12059.78 84
12060.81 83
12061.85 123
12062.89 101
12063.92 92
12064.96 115
12066.00 102
12067.04 113
12068.07 133
12069.11 102
12070.15 100
12071.19 119
12072.23 86
12073.26 101
12074.30 101
12075.34 119
12076.38 104
12077.42 137
12078.45 96
12079.49 105
12080.53 78
12081.57 129
12082.61 125
12083.64 103
12084.68 103
12085.72 111
12086.76 106
12087.80 89
12088.84 88
12089.88 100
12090.91 115
12091.95 85
12092.99 104
12094.03 97
12095.07 108
12096.11 89
12097.15 108
12098.19 88
12099.22 88
12100.26 106
12101.30 109
12102.34 107
12103.38 113
12104.42 120
12105.46 101
12106.50 96
12107.54 96
12108.58 128
12109.62 115
12110.66 130
12111.70 121
12112.74 101
12113.77 109
12114.81 117
12115.85 122
12116.89 125
12117.93 88
12118.97 104
12120.01 110
12121.05 101
12122.09 119
12123.13 94
12124.17 101
12125.21 89
12126.25 106
12127.29 87
12128.33 70
12129.37 75
12130.41 96
12131.45 80
12132.50 120
12133.54 109
12134.58 96
12135.62 114
12136.66 102
12137.70 73
12138.74 74
12139.78 86
12140.82 94
12141.86 85
12142.90 68
12143.94 93
12144.98 85
12146.02 98
12147.07 95
12148.11 81
12149.15 78
12150.19 83
12151.23 94
12152.27 118
12153.31 102
12154.35 74
12155.40 102
12156.44 94
12157.48 70
12158.52 68
12159.56 79
12160.60 90
12161.64 79
12162.69 77
12163.73 84
12164.77 63
12165.81 83
12166.85 100
12167.90 87
12168.94 113
12169.98 96
12171.02 100
12172.06 93
12173.11 76
12174.15 72
12175.19 82
12176.23 80
12177.27 91
12178.32 85
12179.36 81
12180.40 91
12181.44 55
12182.49 75
12183.53 101
12184.57 95
12185.61 100
12186.66 83
12187.70 86
12188.74 85
12189.79 83
12190.83 94
12191.87 68
12192.91 70
12193.96 82
12195.00 81
12196.04 79
12197.09 74
12198.13 86
12199.17 92
12200.22 85
12201.26 73
12202.30 77
12203.35 77
12204.39 75
12205.43 82
12206.48 92
12207.52 72
12208.57 91
12209.61 88
12210.65 68
12211.70 70
12212.74 78
12213.78 81
12214.83 75
12215.87 85
12216.92 82
12217.96 90
12219.00 86
12220.05 86
12221.09 76
12222.14 90
12223.18 82
12224.23 85
12225.27 72
12226.31 70
12227.36 68
12228.40 82
12229.45 65
12230.49 66
12231.54 71
12232.58 66
12233.63 74
12234.67 86
12235.72 64
12236.76 69
12237.81 81
12238.85 72
12239.90 77
12240.94 81
12241.99 79
12243.03 82
12244.08 72
12245.12 61
12246.17 68
12247.21 82
12248.26 89
12249.30 80
12250.35 69
12251.39 85
12252.44 82
12253.49 97
12254.53 83
12255.58 74
12256.62 75
12257.67 91
12258.71 77
12259.76 74
12260.81 75
12261.85 77
12262.90 79
12263.94 71
12264.99 66
12266.04 65
12267.08 75
12268.13 77
12269.17 72
12270.22 85
12271.27 78
12272.31 71
12273.36 70
12274.41 86
12275.45 77
12276.50 78
12277.55 77
12278.59 76
12279.64 84
12280.69 81
12281.73 80
12282.78 73
12283.83 68
12284.87 72
12285.92 70
12286.97 85
12288.01 70
12289.06 59
12290.11 60
12291.16 82
12292.20 72
12293.25 85
12294.30 65
12295.35 82
12296.39 71
12297.44 96
12298.49 79
12299.54 70
12300.58 71
12301.63 74
12302.68 74
12303.73 71
12304.77 66
12305.82 69
12306.87 80
12307.92 76
12308.97 74
12310.01 67
12311.06 93
12312.11 93
12313.16 60
12314.21 53
12315.25 62
12316.30 72
12317.35 74
12318.40 78
12319.45 81
12320.50 83
12321.54 82
12322.59 81
12323.64 59
12324.69 69
12325.74 80
12326.79 55
12327.84 58
12328.89 59
12329.93 64
12330.98 79
12332.03 88
12333.08 57
12334.13 62
12335.18 60
12336.23 82
12337.28 68
12338.33 84
12339.38 76
12340.43 59
12341.47 66
12342.52 79
12343.57 72
12344.62 73
12345.67 61
12346.72 66
12347.77 54
12348.82 63
12349.87 86
12350.92 93
12351.97 92
12353.02 67
12354.07 64
12355.12 71
12356.17 87
12357.22 63
12358.27 54
12359.32 65
12360.37 83
12361.42 68
12362.47 59
12363.52 95
12364.57 59
12365.62 77
12366.67 66
12367.72 68
12368.77 63
12369.82 46
12370.87 80
12371.93 59
12372.98 60
12374.03 67
12375.08 66
12376.13 60
12377.18 62
12378.23 58
12379.28 68
12380.33 81
12381.38 90
12382.43 74
12383.49 63
12384.54 76
12385.59 76
12386.64 74
12387.69 70
12388.74 74
12389.79 77
12390.84 76
12391.90 60
12392.95 57
12394.00 66
12395.05 60
12396.10 79
12397.15 61
12398.21 60
12399.26 79
12400.31 71
12401.36 67
12402.41 65
12403.47 67
12404.52 61
12405.57 77
12406.62 76
12407.67 71
12408.73 74
12409.78 68
12410.83 77
12411.88 62
12412.94 85
12413.99 68
12415.04 63
12416.09 81
12417.15 74
12418.20 71
12419.25 83
12420.30 70
12421.36 68
12422.41 71
12423.46 81
12424.52 80
12425.57 75
12426.62 63
12427.67 65
12428.73 57
12429.78 68
12430.83 72
12431.89 73
12432.94 81
12433.99 65
12435.05 77
12436.10 70
12437.15 76
12438.21 61
12439.26 67
12440.31 67
12441.37 86
12442.42 84
12443.47 59
12444.53 58
12445.58 62
12446.64 77
12447.69 68
12448.74 67
12449.80 72
12450.85 74
12451.91 83
12452.96 56
12454.01 78
12455.07 64
12456.12 75
12457.18 78
12458.23 63
12459.29 70
12460.34 71
12461.39 99
12462.45 92
12463.50 58
12464.56 52
12465.61 70
12466.67 96
12467.72 66
12468.78 63
12469.83 75
12470.89 79
12471.94 84
12473.00 64
12474.05 73
12475.11 63
12476.16 69
12477.22 82
12478.27 70
12479.33 69
12480.38 64
12481.44 91
12482.49 86
12483.55 60
12484.60 69
12485.66 80
12486.71 79
12487.77 58
12488.83 65
12489.88 71
12490.94 75
12491.99 83
12493.05 83
12494.10 99
12495.16 83
12496.22 115
12497.27 100
12498.33 109
12499.38 83
12500.44 76
12501.50 79
12502.55 88
12503.61 81
12504.67 67
12505.72 80
12506.78 97
12507.83 91
12508.89 90
12509.95 85
12511.00 72
12512.06 76
12513.12 83
12514.17 69
12515.23 75
12516.29 65
12517.34 72
12518.40 70
12519.46 68
12520.52 86
12521.57 89
12522.63 78
12523.69 73
12524.74 87
12525.80 69
12526.86 68
12527.92 63
12528.97 80
12530.03 78
12531.09 88
12532.15 72
12533.20 95
12534.26 78
12535.32 86
12536.38 103
12537.43 89
12538.49 92
12539.55 89
12540.61 81
12541.66 80
12542.72 67
12543.78 78
12544.84 82
12545.90 91
12546.95 60
12548.01 75
12549.07 77
12550.13 75
12551.19 70
12552.25 58
12553.30 81
12554.36 64
12555.42 62
12556.48 84
12557.54 91
12558.60 77
12559.65 81
12560.71 74
12561.77 76
12562.83 77
12563.89 70
12564.95 73
12566.01 75
12567.07 61
12568.13 71
12569.18 67
12570.24 96
12571.30 91
12572.36 95
12573.42 71
12574.48 80
12575.54 72
12576.60 81
12577.66 79
12578.72 84
12579.78 95
12580.84 86
12581.90 65
12582.96 71
12584.02 82
12585.07 80
12586.13 86
12587.19 77
12588.25 81
12589.31 91
12590.37 99
12591.43 82
12592.49 76
12593.55 75
12594.61 78
12595.67 87
12596.73 86
12597.79 74
12598.86 86
12599.92 77
12600.98 72
12602.04 74
12603.10 83
12604.16 72
12605.22 90
12606.28 93
12607.34 81
12608.40 74
12609.46 69
12610.52 81
12611.58 97
12612.64 72
12613.70 87
12614.76 83
12615.83 97
12616.89 79
12617.95 67
12619.01 77
12620.07 77
12621.13 77
12622.19 92
12623.25 64
12624.32 77
12625.38 69
12626.44 71
12627.50 77
12628.56 96
12629.62 90
12630.68 86
12631.75 66
12632.81 85
12633.87 84
12634.93 52
12635.99 73
12637.05 60
12638.12 72
12639.18 65
12640.24 62
12641.30 65
12642.36 80
12643.43 72
12644.49 59
12645.55 75
12646.61 76
12647.68 63
12648.74 75
12649.80 72
12650.86 64
12651.93 75
12652.99 63
12654.05 77
12655.11 65
12656.18 64
12657.24 68
12658.30 73
12659.36 63
12660.43 68
12661.49 62
12662.55 75
12663.62 63
12664.68 70
12665.74 70
12666.81 69
12667.87 88
12668.93 70
12670.00 71
12671.06 80
12672.12 66
12673.19 61
12674.25 84
12675.31 60
12676.38 64
12677.44 82
12678.50 82
12679.57 63
12680.63 63
12681.69 68
12682.76 73
12683.82 84
12684.89 78
12685.95 87
12687.01 68
12688.08 68
12689.14 72
12690.21 77
12691.27 74
12692.33 85
12693.40 63
12694.46 65
12695.53 82
12696.59 63
12697.66 67
12698.72 65
12699.79 65
12700.85 80
12701.91 88
12702.98 73
12704.04 66
12705.11 65
12706.17 78
12707.24 68
12708.30 69
12709.37 69
12710.43 81
12711.50 55
12712.56 51
12713.63 64
12714.69 64
12715.76 71
12716.82 61
12717.89 79
12718.95 55
12720.02 50
12721.09 78
12722.15 81
12723.22 69
12724.28 75
12725.35 62
12726.41 76
12727.48 74
12728.54 75
12729.61 67
12730.68 68
12731.74 78
12732.81 88
12733.87 77
12734.94 71
12736.01 81
12737.07 79
12738.14 71
12739.20 66
12740.27 68
12741.34 75
12742.40 69
12743.47 65
12744.54 76
12745.60 79
12746.67 65
12747.74 64
12748.80 83
12749.87 64
12750.94 50
12752.00 57
12753.07 76
12754.14 81
12755.20 59
12756.27 61
12757.34 62
12758.40 73
12759.47 65
12760.54 84
12761.60 67
12762.67 62
12763.74 65
12764.81 70
12765.87 59
12766.94 68
12768.01 61
12769.08 84
12770.14 83
12771.21 67
12772.28 81
12773.35 93
12774.41 86
12775.48 86
12776.55 61
12777.62 53
12778.68 58
12779.75 67
12780.82 73
12781.89 61
12782.96 48
12784.02 71
12785.09 50
12786.16 54
12787.23 61
12788.30 56
12789.37 57
12790.43 53
12791.50 49
12792.57 51
12793.64 35
12794.71 57
12795.78 64
12796.84 76
12797.91 66
12798.98 76
12800.05 60
12801.12 70
12802.19 56
12803.26 77
12804.33 87
12805.40 50
12806.46 65
12807.53 69
12808.60 61
12809.67 69
12810.74 47
12811.81 52
12812.88 74
12813.95 65
12815.02 55
12816.09 46
12817.16 66
12818.23 69
12819.30 73
12820.37 83
12821.44 49
12822.50 59
12823.57 55
12824.64 67
12825.71 65
12826.78 77
12827.85 60
12828.92 67
12829.99 55
12831.06 53
12832.13 65
12833.20 60
12834.27 77
12835.34 53
12836.41 61
12837.49 62
12838.56 65
12839.63 53
12840.70 51
12841.77 47
12842.84 68
12843.91 50
12844.98 56
12846.05 65
12847.12 65
12848.19 56
12849.26 69
12850.33 55
12851.40 63
12852.47 61
12853.55 67
12854.62 56
12855.69 63
12856.76 62
12857.83 45
12858.90 54
12859.97 60
12861.04 64
12862.11 57
12863.19 72
12864.26 63
12865.33 46
12866.40 56
12867.47 65
12868.54 70
12869.62 53
12870.69 53
12871.76 59
12872.83 59
12873.90 47
12874.97 68
12876.05 58
12877.12 58
12878.19 51
12879.26 70
12880.33 60
12881.41 48
12882.48 43
12883.55 44
12884.62 44
12885.70 49
12886.77 57
12887.84 66
12888.91 60
12889.98 69
12891.06 65
12892.13 58
12893.20 58
12894.28 55
12895.35 57
12896.42 64
12897.49 50
12898.57 63
12899.64 69
12900.71 62
12901.79 55
12902.86 48
12903.93 61
12905.00 68
12906.08 50
12907.15 67
12908.22 41
12909.30 54
12910.37 60
12911.44 62
12912.52 59
12913.59 73
12914.66 54
12915.74 66
12916.81 55
12917.89 37
12918.96 76
12920.03 70
12921.11 63
12922.18 48
12923.25 66
12924.33 70
12925.40 54
12926.48 56
12927.55 66
12928.62 52
12929.70 61
12930.77 58
12931.85 58
12932.92 64
12934.00 65
12935.07 61
12936.14 51
12937.22 58
12938.29 49
12939.37 44
12940.44 75
12941.52 53
12942.59 56
12943.67 53
12944.74 69
12945.82 56
12946.89 44
12947.97 44
12949.04 45
12950.12 58
12951.19 59
12952.27 55
12953.34 45
12954.42 58
12955.49 69
12956.57 73
12957.64 52
12958.72 55
12959.79 68
12960.87 59
12961.94 56
12963.02 56
12964.10 71
12965.17 60
12966.25 53
12967.32 42
12968.40 43
12969.47 52
12970.55 43
12971.63 39
12972.70 50
12973.78 64
12974.85 51
12975.93 53
12977.01 45
12978.08 46
12979.16 63
12980.23 86
12981.31 53
12982.39 51
12983.46 60
12984.54 69
12985.62 52
12986.69 55
12987.77 59
12988.85 57
12989.92 63
12991.00 59
12992.08 61
12993.15 51
12994.23 56
12995.31 60
12996.38 56
12997.46 44
12998.54 45
12999.61 72
13000.69 60
13001.77 53
13002.85 67
13003.92 39
13005.00 65
13006.08 52
13007.16 45
13008.23 49
13009.31 52
13010.39 48
13011.47 55
13012.54 55
13013.62 65
13014.70 67
13015.78 52
13016.85 56
13017.93 68
13019.01 76
13020.09 48
13021.17 51
13022.24 53
13023.32 58
13024.40 65
13025.48 58
13026.56 48
13027.63 46
13028.71 60
13029.79 47
13030.87 46
13031.95 47
13033.03 58
13034.10 68
13035.18 49
13036.26 60
13037.34 51
13038.42 65
13039.50 56
13040.58 55
13041.66 45
13042.73 43
13043.81 44
13044.89 56
13045.97 73
13047.05 59
13048.13 58
13049.21 74
13050.29 65
13051.37 50
13052.45 44
13053.53 58
13054.60 61
13055.68 49
13056.76 49
13057.84 49
13058.92 59
13060.00 52
13061.08 61
13062.16 54
13063.24 50
13064.32 56
13065.40 68
13066.48 52
13067.56 52
13068.64 52
13069.72 75
13070.80 55
13071.88 48
13072.96 76
13074.04 74
13075.12 53
13076.20 55
13077.28 65
13078.36 62
13079.44 63
13080.52 66
13081.60 60
13082.68 63
13083.76 53
13084.84 77
13085.93 73
13087.01 62
13088.09 61
13089.17 49
13090.25 59
13091.33 48
13092.41 57
13093.49 47
13094.57 56
13095.65 61
13096.73 61
13097.82 61
13098.90 67
13099.98 64
13101.06 63
13102.14 64
13103.22 65
13104.30 50
13105.38 51
13106.47 60
13107.55 58
13108.63 56
13109.71 62
13110.79 73
13111.87 61
13112.96 54
13114.04 56
13115.12 51
13116.20 48
13117.28 50
13118.37 79
13119.45 61
13120.53 54
13121.61 68
13122.69 68
13123.78 74
13124.86 76
13125.94 60
13127.02 62
13128.11 80
13129.19 56
13130.27 67
13131.35 64
13132.44 47
13133.52 61
13134.60 88
13135.68 83
13136.77 59
13137.85 44
13138.93 66
13140.01 58
13141.10 40
13142.18 47
13143.26 64
13144.35 67
13145.43 68
13146.51 53
13147.60 59
13148.68 48
13149.76 66
13150.85 65
13151.93 60
13153.01 64
13154.10 60
13155.18 60
13156.26 44
13157.35 51
13158.43 55
13159.51 59
13160.60 58
13161.68 58
13162.77 49
13163.85 54
13164.93 47
13166.02 47
13167.10 52
13168.19 50
13169.27 61
13170.35 65
13171.44 59
13172.52 44
13173.61 43
13174.69 50
13175.78 63
13176.86 57
13177.94 57
13179.03 74
13180.11 70
13181.20 80
13182.28 41
13183.37 67
13184.45 45
13185.54 47
13186.62 64
13187.71 54
13188.79 49
13189.88 39
13190.96 46
13192.05 62
13193.13 46
13194.22 65
13195.30 47
13196.39 55
13197.47 47
13198.56 40
13199.64 59
13200.73 56
13201.81 58
13202.90 62
13203.98 65
13205.07 64
13206.16 55
13207.24 65
13208.33 80
13209.41 65
13210.50 50
13211.58 50
13212.67 48
13213.76 47
13214.84 58
13215.93 89
13217.01 60
13218.10 55
13219.19 67
13220.27 58
13221.36 63
13222.45 63
13223.53 63
13224.62 70
13225.70 51
13226.79 69
13227.88 65
13228.96 57
13230.05 54
13231.14 65
13232.22 53
13233.31 47
13234.40 46
13235.48 58
13236.57 78
13237.66 50
13238.74 54
13239.83 67
13240.92 68
13242.01 57
13243.09 50
13244.18 64
13245.27 57
13246.35 47
13247.44 59
13248.53 61
13249.62 59
13250.70 64
13251.79 58
13252.88 62
13253.97 54
13255.05 58
13256.14 58
13257.23 71
13258.32 73
13259.41 64
13260.49 56
13261.58 60
13262.67 52
13263.76 70
13264.85 77
13265.93 57
13267.02 66
13268.11 80
13269.20 62
13270.29 58
13271.37 45
13272.46 60
13273.55 59
13274.64 51
13275.73 46
13276.82 44
13277.91 48
13278.99 54
13280.08 62
13281.17 59
13282.26 63
13283.35 58
13284.44 67
13285.53 61
13286.62 56
13287.70 52
13288.79 63
13289.88 76
13290.97 51
13292.06 55
13293.15 53
13294.24 68
13295.33 65
13296.42 77
13297.51 80
13298.60 71
13299.69 69
13300.78 69
13301.87 54
13302.95 58
13304.04 57
13305.13 65
13306.22 88
13307.31 68
13308.40 60
13309.49 56
13310.58 71
13311.67 75
13312.76 76
13313.85 58
13314.94 65
13316.03 57
13317.12 62
13318.21 49
13319.30 54
13320.39 57
13321.48 76
13322.58 84
13323.67 53
13324.76 72
13325.85 58
13326.94 56
13328.03 57
13329.12 67
13330.21 56
13331.30 53
13332.39 53
13333.48 70
13334.57 46
13335.66 51
13336.75 52
13337.85 71
13338.94 57
13340.03 54
13341.12 70
13342.21 62
13343.30 46
13344.39 55
13345.48 49
13346.58 48
13347.67 54
13348.76 48
13349.85 59
13350.94 62
13352.03 69
13353.12 62
13354.22 51
13355.31 71
13356.40 77
13357.49 58
13358.58 71
13359.68 57
13360.77 67
13361.86 66
13362.95 65
13364.04 71
13365.14 64
13366.23 64
13367.32 71
13368.41 54
13369.51 60
13370.60 59
13371.69 71
13372.78 72
13373.87 76
13374.97 68
13376.06 76
13377.15 56
13378.25 64
13379.34 62
13380.43 58
13381.52 61
13382.62 57
13383.71 57
13384.80 60
13385.90 60
13386.99 75
13388.08 78
13389.17 65
13390.27 60
13391.36 65
13392.45 63
13393.55 84
13394.64 75
13395.73 60
13396.83 50
13397.92 60
13399.02 71
13400.11 56
13401.20 53
13402.30 67
13403.39 64
13404.48 54
13405.58 74
13406.67 66
13407.77 47
13408.86 65
13409.95 65
13411.05 62
13412.14 68
13413.24 77
13414.33 71
13415.42 71
13416.52 50
13417.61 79
13418.71 69
13419.80 55
13420.90 46
13421.99 57
13423.08 72
13424.18 57
13425.27 68
13426.37 73
13427.46 68
13428.56 54
13429.65 64
13430.75 59
13431.84 62
13432.94 63
13434.03 58
13435.13 68
13436.22 53
13437.32 63
13438.41 73
13439.51 54
13440.60 84
13441.70 68
13442.79 76
13443.89 107
13444.98 68
13446.08 65
13447.18 88
13448.27 98
13449.37 76
13450.46 70
13451.56 82
13452.65 77
13453.75 69
13454.85 59
13455.94 70
13457.04 57
13458.13 74
13459.23 80
13460.33 66
13461.42 51
13462.52 66
13463.61 59
13464.71 63
13465.81 50
13466.90 60
13468.00 62
13469.10 76
13470.19 81
13471.29 63
13472.38 90
13473.48 69
13474.58 64
13475.67 66
13476.77 58
13477.87 55
13478.96 57
13480.06 86
13481.16 90
13482.26 76
13483.35 61
13484.45 72
13485.55 61
13486.64 68
13487.74 69
13488.84 69
13489.94 97
13491.03 70
13492.13 71
13493.23 69
13494.32 54
13495.42 60
13496.52 59
13497.62 75
13498.72 70
13499.81 53
13500.91 71
13502.01 73
13503.11 91
13504.20 70
13505.30 52
13506.40 68
13507.50 56
13508.60 70
13509.69 71
13510.79 64
13511.89 94
13512.99 75
13514.09 70
13515.18 60
13516.28 76
13517.38 90
13518.48 86
13519.58 80
13520.68 81
13521.78 74
13522.87 63
13523.97 69
13525.07 74
13526.17 78
13527.27 74
13528.37 64
13529.47 62
13530.57 70
13531.66 66
13532.76 73
13533.86 65
13534.96 66
13536.06 64
13537.16 73
13538.26 71
13539.36 57
13540.46 66
13541.56 56
13542.66 54
13543.76 53
13544.86 76
13545.96 77
13547.05 95
13548.15 61
13549.25 64
13550.35 70
13551.45 61
13552.55 44
13553.65 63
13554.75 67
13555.85 67
13556.95 52
13558.05 70
13559.15 83
13560.25 64
13561.35 62
13562.45 75
13563.55 70
13564.65 52
13565.75 52
13566.85 52
13567.96 58
13569.06 73
13570.16 72
13571.26 81
13572.36 65
13573.46 43
13574.56 52
13575.66 55
13576.76 64
13577.86 56
13578.96 74
13580.06 67
13581.16 48
13582.27 76
13583.37 70
13584.47 62
13585.57 74
13586.67 63
13587.77 69
13588.87 72
13589.97 78
13591.08 73
13592.18 73
13593.28 61
13594.38 65
13595.48 52
13596.58 60
13597.68 59
13598.79 44
13599.89 62
13600.99 75
13602.09 58
13603.19 56
13604.30 57
13605.40 42
13606.50 68
13607.60 65
13608.70 67
13609.81 67
13610.91 48
13612.01 76
13613.11 81
13614.21 63
13615.32 80
13616.42 60
13617.52 65
13618.62 77
13619.73 59
13620.83 67
13621.93 62
13623.03 58
13624.14 53
13625.24 46
13626.34 61
13627.45 56
13628.55 57
13629.65 81
13630.75 75
13631.86 75
13632.96 59
13634.06 52
13635.17 52
13636.27 68
13637.37 59
13638.48 58
13639.58 66
13640.68 73
13641.79 83
13642.89 70
13643.99 66
13645.10 62
13646.20 76
13647.30 70
13648.41 68
13649.51 69
13650.62 67
13651.72 63
13652.82 64
13653.93 55
13655.03 65
13656.14 57
13657.24 49
13658.34 59
13659.45 57
13660.55 67
13661.66 65
13662.76 65
13663.87 78
13664.97 85
13666.07 63
13667.18 48
13668.28 71
13669.39 58
13670.49 61
13671.60 54
13672.70 66
13673.81 64
13674.91 63
13676.02 58
13677.12 49
13678.23 58
13679.33 59
13680.44 60
13681.54 54
13682.65 73
13683.75 72
13684.86 89
13685.96 83
13687.07 70
13688.17 57
13689.28 59
13690.38 61
13691.49 83
13692.59 68
13693.70 72
13694.80 67
13695.91 66
13697.02 83
13698.12 83
13699.23 62
13700.33 73
13701.44 72
13702.55 73
13703.65 54
13704.76 61
13705.86 71
13706.97 63
13708.08 74
13709.18 102
13710.29 82
13711.39 69
13712.50 69
13713.61 68
13714.71 93
13715.82 82
13716.93 61
13718.03 61
13719.14 63
13720.25 66
13721.35 72
13722.46 80
13723.57 72
13724.67 65
13725.78 82
13726.89 78
13727.99 58
13729.10 65
13730.21 72
13731.31 84
13732.42 64
13733.53 73
13734.64 84
13735.74 87
13736.85 84
13737.96 68
13739.07 63
13740.17 59
13741.28 83
13742.39 74
13743.50 71
13744.60 67
13745.71 84
13746.82 84
13747.93 77
13749.03 63
13750.14 72
13751.25 66
13752.36 72
13753.47 77
13754.57 86
13755.68 62
13756.79 69
13757.90 79
13759.01 85
13760.11 73
13761.22 79
13762.33 80
13763.44 82
13764.55 84
13765.66 73
13766.76 91
13767.87 111
13768.98 114
13770.09 83
13771.20 81
13772.31 87
13773.42 105
13774.53 74
13775.63 90
13776.74 98
13777.85 106
13778.96 121
13780.07 127
13781.18 91
13782.29 98
13783.40 90
13784.51 114
13785.62 128
13786.73 126
13787.83 91
13788.94 104
13790.05 82
13791.16 113
13792.27 105
13793.38 94
13794.49 81
13795.60 84
13796.71 80
13797.82 85
13798.93 77
13800.04 99
13801.15 90
13802.26 79
13803.37 73
13804.48 74
13805.59 59
13806.70 86
13807.81 104
13808.92 68
13810.03 77
13811.14 87
13812.25 89
13813.36 90
13814.47 77
13815.58 74
13816.69 74
13817.80 80
13818.91 69
13820.03 71
13821.14 76
13822.25 58
13823.36 75
13824.47 89
13825.58 79
13826.69 82
13827.80 79
13828.91 82
13830.02 79
13831.13 75
13832.25 88
13833.36 80
13834.47 72
13835.58 65
13836.69 66
13837.80 89
13838.91 71
13840.02 68
13841.14 51
13842.25 69
13843.36 58
13844.47 58
13845.58 61
13846.69 79
13847.81 72
13848.92 68
13850.03 59
13851.14 87
13852.25 85
13853.37 75
13854.48 69
13855.59 64
13856.70 69
13857.81 73
13858.93 59
13860.04 67
13861.15 75
13862.26 76
13863.38 86
13864.49 64
13865.60 70
13866.71 85
13867.83 81
13868.94 102
13870.05 75
13871.16 86
13872.28 71
13873.39 46
13874.50 77
13875.61 72
13876.73 66
13877.84 59
13878.95 85
13880.07 75
13881.18 73
13882.29 91
13883.41 64
13884.52 64
13885.63 69
13886.75 71
13887.86 69
13888.97 96
13890.09 75
13891.20 68
13892.31 73
13893.43 70
13894.54 86
13895.65 65
13896.77 75
13897.88 72
13899.00 85
13900.11 110
13901.22 84
13902.34 81
13903.45 93
13904.57 72
13905.68 83
13906.79 85
13907.91 92
13909.02 91
13910.14 94
13911.25 101
13912.37 83
13913.48 96
13914.59 89
13915.71 58
13916.82 69
13917.94 70
13919.05 78
13920.17 78
13921.28 72
13922.40 68
13923.51 63
13924.63 57
13925.74 58
13926.86 71
13927.97 70
13929.09 69
13930.20 62
13931.32 71
13932.43 59
13933.55 69
13934.66 81
13935.78 61
13936.89 82
13938.01 66
13939.12 68
13940.24 79
13941.35 78
13942.47 59
13943.59 56
13944.70 68
13945.82 62
13946.93 72
13948.05 77
13949.16 70
13950.28 65
13951.40 55
13952.51 52
13953.63 68
13954.74 74
13955.86 69
13956.98 60
13958.09 47
13959.21 57
13960.33 85
13961.44 75
13962.56 56
13963.67 50
13964.79 67
13965.91 81
13967.02 52
13968.14 72
13969.26 67
13970.37 63
13971.49 59
13972.61 56
13973.72 65
13974.84 56
13975.96 62
13977.08 72
13978.19 77
13979.31 75
13980.43 58
13981.54 61
13982.66 64
13983.78 70
13984.90 68
13986.01 60
13987.13 76
13988.25 65
13989.37 56
13990.48 65
13991.60 60
13992.72 58
13993.84 54
13994.95 51
13996.07 59
13997.19 80
13998.31 58
13999.42 76
14000.54 78
14001.66 64
14002.78 69
14003.90 78
14005.01 77
14006.13 83
14007.25 56
14008.37 64
14009.49 50
14010.61 69
14011.72 64
14012.84 58
14013.96 60
14015.08 52
14016.20 64
14017.32 53
14018.43 40
14019.55 49
14020.67 48
14021.79 44
14022.91 59
14024.03 50
14025.15 55
14026.27 58
14027.39 60
14028.50 48
14029.62 66
14030.74 73
14031.86 54
14032.98 56
14034.10 55
14035.22 50
14036.34 56
14037.46 79
14038.58 64
14039.70 63
14040.82 68
14041.94 66
14043.06 63
14044.18 57
14045.30 65
14046.41 81
14047.53 81
14048.65 68
14049.77 74
14050.89 69
14052.01 72
14053.13 66
14054.25 57
14055.37 63
14056.49 73
14057.61 57
14058.74 74
14059.86 53
14060.98 80
14062.10 62
14063.22 62
14064.34 63
14065.46 57
14066.58 66
14067.70 55
14068.82 87
14069.94 47
14071.06 50
14072.18 52
14073.30 58
14074.42 63
14075.54 69
14076.66 67
14077.79 60
14078.91 63
14080.03 54
14081.15 57
14082.27 59
14083.39 63
14084.51 59
14085.63 85
14086.76 54
14087.88 62
14089.00 64
14090.12 65
14091.24 76
14092.36 81
14093.48 82
14094.61 70
14095.73 54
14096.85 61
14097.97 71
14099.09 67
14100.22 52
14101.34 58
14102.46 61
14103.58 67
14104.70 106
14105.83 74
14106.95 65
14108.07 67
14109.19 78
14110.31 75
14111.44 106
14112.56 66
14113.68 65
14114.80 79
14115.93 54
14117.05 53
14118.17 76
14119.29 77
14120.42 55
14121.54 53
14122.66 56
14123.79 61
14124.91 58
14126.03 55
14127.15 57
14128.28 61
14129.40 60
14130.52 79
14131.65 82
14132.77 66
14133.89 48
14135.02 61
14136.14 86
14137.26 61
14138.39 57
14139.51 47
14140.63 46
14141.76 59
14142.88 46
14144.00 52
14145.13 56
14146.25 59
14147.38 58
14148.50 62
14149.62 74
14150.75 65
14151.87 37
14152.99 58
14154.12 62
14155.24 57
14156.37 53
14157.49 55
14158.62 59
14159.74 46
14160.86 48
14161.99 56
14163.11 72
14164.24 63
14165.36 58
14166.49 68
14167.61 37
14168.74 55
14169.86 58
14170.99 67
14172.11 58
14173.23 58
14174.36 52
14175.48 55
14176.61 58
14177.73 57
14178.86 48
14179.98 46
14181.11 53
14182.23 57
14183.36 52
14184.49 49
14185.61 60
14186.74 50
14187.86 70
14188.99 66
14190.11 55
14191.24 68
14192.36 49
14193.49 60
14194.61 50
14195.74 60
14196.87 58
14197.99 56
14199.12 61
14200.24 61
14201.37 60
14202.50 56
14203.62 53
14204.75 66
14205.87 71
14207.00 69
14208.13 61
14209.25 81
14210.38 64
14211.50 57
14212.63 57
14213.76 59
14214.88 57
14216.01 68
14217.14 67
14218.26 71
14219.39 46
14220.52 45
14221.64 56
14222.77 52
14223.90 57
14225.02 46
14226.15 50
14227.28 61
14228.41 44
14229.53 50
14230.66 30
14231.79 42
14232.91 61
14234.04 59
14235.17 63
14236.30 46
14237.42 53
14238.55 49
14239.68 60
14240.81 54
14241.93 44
14243.06 54
14244.19 41
14245.32 43
14246.44 49
14247.57 45
14248.70 62
14249.83 56
14250.95 56
14252.08 49
14253.21 49
14254.34 48
14255.47 65
14256.59 53
14257.72 63
14258.85 51
14259.98 58
14261.11 60
14262.24 29
14263.36 57
14264.49 49
14265.62 39
14266.75 46
14267.88 56
14269.01 61
14270.14 45
14271.26 49
14272.39 57
14273.52 48
14274.65 55
14275.78 85
14276.91 78
14278.04 45
14279.17 37
14280.30 46
14281.42 49
14282.55 40
14283.68 38
14284.81 50
14285.94 45
14287.07 45
14288.20 43
14289.33 45
14290.46 56
14291.59 60
14292.72 52
14293.85 52
14294.98 44
14296.11 55
14297.24 72
14298.37 52
14299.50 46
14300.63 53
14301.76 51
14302.89 52
14304.02 46
14305.15 45
14306.28 55
14307.41 53
14308.54 45
14309.67 37
14310.80 39
14311.93 44
14313.06 39
14314.19 49
14315.32 47
14316.45 57
14317.58 57
14318.71 47
14319.84 51
14320.97 42
14322.10 50
14323.23 49
14324.36 72
14325.49 59
14326.63 45
14327.76 66
14328.89 59
14330.02 50
14331.15 43
14332.28 63
14333.41 55
14334.54 41
14335.67 64
14336.81 56
14337.94 44
14339.07 47
14340.20 43
14341.33 36
14342.46 40
14343.59 47
14344.73 66
14345.86 63
14346.99 61
14348.12 32
14349.25 48
14350.38 50
14351.52 55
14352.65 60
14353.78 50
14354.91 51
14356.04 52
14357.18 58
14358.31 47
14359.44 43
14360.57 43
14361.71 47
14362.84 39
14363.97 50
14365.10 51
14366.24 45
14367.37 46
14368.50 68
14369.63 51
14370.77 50
14371.90 48
14373.03 42
14374.16 68
14375.30 50
14376.43 56
14377.56 45
14378.70 46
14379.83 49
14380.96 52
14382.09 61
14383.23 61
14384.36 48
14385.49 42
14386.63 54
14387.76 46
14388.89 49
14390.03 49
14391.16 48
14392.29 33
14393.43 42
14394.56 51
14395.70 38
14396.83 51
14397.96 40
14399.10 49
14400.23 44
14401.36 41
14402.50 44
14403.63 40
14404.77 27
14405.90 35
14407.03 49
14408.17 45
14409.30 44
14410.44 51
14411.57 42
14412.71 47
14413.84 53
14414.97 56
14416.11 56
14417.24 48
14418.38 48
14419.51 63
14420.65 61
14421.78 42
14422.92 43
14424.05 38
14425.19 45
14426.32 53
14427.46 47
14428.59 56
14429.73 59
14430.86 46
14432.00 71
14433.13 61
14434.27 61
14435.40 46
14436.54 49
14437.67 55
14438.81 41
14439.94 44
14441.08 37
14442.21 46
14443.35 55
14444.48 50
14445.62 43
14446.76 53
14447.89 53
14449.03 57
14450.16 44
14451.30 40
14452.43 41
14453.57 56
14454.71 59
14455.84 49
14456.98 47
14458.11 47
14459.25 43
14460.39 31
14461.52 43
14462.66 62
14463.80 43
14464.93 45
14466.07 36
14467.20 45
14468.34 44
14469.48 36
14470.61 37
14471.75 55
14472.89 50
14474.02 65
14475.16 49
14476.30 46
14477.43 40
14478.57 47
14479.71 48
14480.85 38
14481.98 26
14483.12 44
14484.26 43
14485.39 45
14486.53 39
14487.67 48
14488.81 45
14489.94 44
14491.08 38
14492.22 49
14493.36 45
14494.49 36
14495.63 39
14496.77 51
14497.91 54
14499.04 55
14500.18 39
14501.32 40
14502.46 41
14503.59 48
14504.73 69
14505.87 64
14507.01 49
14508.15 47
14509.28 54
14510.42 59
14511.56 58
14512.70 61
14513.84 44
14514.98 38
14516.11 46
14517.25 48
14518.39 52
14519.53 42
14520.67 39
14521.81 59
14522.95 44
14524.08 55
14525.22 41
14526.36 59
14527.50 47
14528.64 54
14529.78 70
14530.92 39
14532.06 45
14533.20 47
14534.33 53
14535.47 67
14536.61 50
14537.75 67
14538.89 72
14540.03 54
14541.17 61
14542.31 56
14543.45 46
14544.59 64
14545.73 47
14546.87 53
14548.01 35
14549.15 39
14550.29 52
14551.43 61
14552.57 62
14553.71 46
14554.85 59
14555.99 44
14557.13 36
14558.27 41
14559.41 57
14560.55 57
14561.69 47
14562.83 48
14563.97 43
14565.11 39
14566.25 41
14567.39 50
14568.53 48
14569.67 35
14570.81 39
14571.95 58
14573.09 52
14574.23 62
14575.37 55
14576.51 41
14577.65 55
14578.79 41
14579.94 35
14581.08 51
14582.22 56
14583.36 66
14584.50 57
14585.64 55
14586.78 55
14587.92 42
14589.06 51
14590.21 52
14591.35 44
14592.49 43
14593.63 61
14594.77 59
14595.91 55
14597.05 42
14598.20 52
14599.34 58
14600.48 45
14601.62 60
14602.76 49
14603.90 59
14605.05 53
14606.19 49
14607.33 57
14608.47 62
14609.61 75
14610.76 63
14611.90 48
14613.04 61
14614.18 66
14615.32 61
14616.47 59
14617.61 44
14618.75 43
14619.89 52
14621.04 53
14622.18 56
14623.32 54
14624.46 59
14625.61 61
14626.75 58
14627.89 61
14629.04 61
14630.18 61
14631.32 71
14632.46 52
14633.61 54
14634.75 49
14635.89 50
14637.04 66
14638.18 66
14639.32 47
14640.47 58
14641.61 67
14642.75 65
14643.90 68
14645.04 62
14646.18 65
14647.33 78
14648.47 61
14649.61 61
14650.76 53
14651.90 58
14653.05 80
14654.19 72
14655.33 75
14656.48 50
14657.62 53
14658.76 45
14659.91 46
14661.05 47
14662.20 50
14663.34 50
14664.49 63
14665.63 50
14666.77 59
14667.92 45
14669.06 49
14670.21 52
14671.35 42
14672.50 49
14673.64 52
14674.79 61
14675.93 53
14677.07 57
14678.22 56
14679.36 42
14680.51 51
14681.65 43
14682.80 44
14683.94 65
14685.09 42
14686.23 58
14687.38 69
14688.52 59
14689.67 45
14690.81 41
14691.96 47
14693.10 47
14694.25 48
14695.40 49
14696.54 60
14697.69 49
14698.83 58
14699.98 37
14701.12 39
14702.27 34
14703.41 46
14704.56 57
14705.71 52
14706.85 52
14708.00 34
14709.14 47
14710.29 49
14711.44 58
14712.58 56
14713.73 45
14714.87 51
14716.02 52
14717.17 41
14718.31 35
14719.46 38
14720.61 56
14721.75 45
14722.90 54
14724.05 53
14725.19 39
14726.34 41
14727.49 36
14728.63 49
14729.78 49
14730.93 51
14732.07 44
14733.22 40
14734.37 38
14735.51 56
14736.66 49
14737.81 50
14738.95 42
14740.10 40
14741.25 65
14742.40 52
14743.54 45
14744.69 49
14745.84 53
14746.99 39
14748.13 41
14749.28 44
14750.43 57
14751.58 52
14752.72 59
14753.87 50
14755.02 45
14756.17 52
14757.31 50
14758.46 34
14759.61 38
14760.76 40
14761.91 42
14763.05 61
14764.20 41
14765.35 48
14766.50 56
14767.65 56
14768.80 55
14769.94 43
14771.09 45
14772.24 44
14773.39 41
14774.54 37
14775.69 50
14776.83 50
14777.98 57
14779.13 57
14780.28 42
14781.43 41
14782.58 36
14783.73 48
14784.88 49
14786.03 38
14787.17 50
14788.32 60
14789.47 44
14790.62 34
14791.77 55
14792.92 41
14794.07 50
14795.22 48
14796.37 37
14797.52 37
14798.67 35
14799.82 52
14800.97 34
14802.12 52
14803.26 39
14804.41 37
14805.56 31
14806.71 43
14807.86 48
14809.01 53
14810.16 71
14811.31 43
14812.46 47
14813.61 56
14814.76 41
14815.91 46
14817.06 37
14818.21 34
14819.36 67
14820.51 71
14821.66 52
14822.82 35
14823.97 41
14825.12 34
14826.27 49
14827.42 54
14828.57 29
14829.72 39
14830.87 46
14832.02 41
14833.17 45
14834.32 35
14835.47 35
14836.62 47
14837.77 49
14838.93 60
14840.08 36
14841.23 43
14842.38 33
14843.53 49
14844.68 32
14845.83 36
14846.98 34
14848.14 37
14849.29 48
14850.44 48
14851.59 49
14852.74 45
14853.89 43
14855.04 40
14856.20 39
14857.35 30
14858.50 34
14859.65 47
14860.80 43
14861.96 53
14863.11 42
14864.26 39
14865.41 61
14866.56 43
14867.72 25
14868.87 35
14870.02 34
14871.17 57
14872.32 44
14873.48 33
14874.63 50
14875.78 51
14876.93 49
14878.09 39
14879.24 47
14880.39 48
14881.54 58
14882.70 55
14883.85 50
14885.00 40
14886.16 34
14887.31 42
14888.46 32
14889.61 36
14890.77 38
14891.92 48
14893.07 44
14894.23 40
14895.38 45
14896.53 51
14897.69 36
14898.84 45
14899.99 36
14901.15 45
14902.30 49
14903.45 49
14904.61 52
14905.76 57
14906.91 38
14908.07 43
14909.22 40
14910.38 45
14911.53 36
14912.68 51
14913.84 47
14914.99 57
14916.15 58
14917.30 54
14918.45 35
14919.61 41
14920.76 51
14921.92 38
14923.07 46
14924.22 44
14925.38 49
14926.53 33
14927.69 34
14928.84 34
14930.00 38
14931.15 41
14932.31 43
14933.46 56
14934.62 56
14935.77 52
14936.93 40
14938.08 43
14939.24 45
14940.39 44
14941.55 56
14942.70 48
14943.86 32
14945.01 43
14946.17 49
14947.32 43
14948.48 29
14949.63 40
14950.79 37
14951.94 46
14953.10 43
14954.25 55
14955.41 41
14956.56 40
14957.72 40
14958.88 52
14960.03 45
14961.19 30
14962.34 39
14963.50 51
14964.65 62
14965.81 39
14966.97 57
14968.12 49
14969.28 50
14970.43 41
14971.59 36
14972.75 48
14973.90 47
14975.06 38
14976.22 46
14977.37 46
14978.53 51
14979.69 40
14980.84 44
14982.00 33
14983.16 31
14984.31 29
14985.47 33
14986.63 49
14987.78 40
14988.94 41
14990.10 32
14991.25 39
14992.41 36
14993.57 39
14994.72 63
14995.88 74
14997.04 47
14998.20 49
14999.35 54
15000.51 39
15001.67 41
15002.82 49
15003.98 45
15005.14 36
15006.30 33
15007.45 32
15008.61 40
15009.77 41
15010.93 34
15012.09 38
15013.24 41
15014.40 38
15015.56 45
15016.72 55
15017.87 36
15019.03 39
15020.19 51
15021.35 61
15022.51 47
15023.67 46
15024.82 39
15025.98 27
15027.14 34
15028.30 50
15029.46 38
15030.62 37
15031.77 47
15032.93 46
15034.09 48
15035.25 46
15036.41 42
15037.57 47
15038.73 36
15039.88 38
15041.04 35
15042.20 44
15043.36 50
15044.52 35
15045.68 38
15046.84 36
15048.00 47
15049.16 55
15050.32 41
15051.47 33
15052.63 50
15053.79 40
15054.95 32
15056.11 43
15057.27 38
15058.43 46
15059.59 42
15060.75 57
15061.91 51
15063.07 61
15064.23 43
15065.39 41
15066.55 29
15067.71 38
15068.87 38
15070.03 38
15071.19 48
15072.35 45
15073.51 51
15074.67 46
15075.83 38
15076.99 45
15078.15 29
15079.31 58
15080.47 43
15081.63 47
15082.79 44
15083.95 28
15085.11 31
15086.27 33
15087.43 44
15088.59 47
15089.76 56
15090.92 58
15092.08 45
15093.24 45
15094.40 22
15095.56 33
15096.72 51
15097.88 48
15099.04 34
15100.20 44
15101.37 33
15102.53 36
15103.69 38
15104.85 40
15106.01 55
15107.17 42
15108.33 55
15109.50 43
15110.66 49
15111.82 36
15112.98 32
15114.14 41
15115.30 39
15116.47 49
15117.63 33
15118.79 27
15119.95 38
15121.11 35
15122.27 38
15123.44 39
15124.60 44
15125.76 45
15126.92 39
15128.09 49
15129.25 36
15130.41 36
15131.57 52
15132.73 42
15133.90 43
15135.06 43
15136.22 46
15137.38 46
15138.55 34
15139.71 36
15140.87 38
15142.04 48
15143.20 38
15144.36 36
15145.52 40
15146.69 42
15147.85 46
15149.01 32
15150.18 48
15151.34 36
15152.50 36
15153.67 40
15154.83 51
15155.99 25
15157.16 34
15158.32 35
15159.48 50
15160.65 47
15161.81 50
15162.97 53
15164.14 48
15165.30 52
15166.46 50
15167.63 36
15168.79 45
15169.95 49
15171.12 49
15172.28 39
15173.45 39
15174.61 44
15175.77 43
15176.94 48
15178.10 35
15179.27 49
15180.43 37
15181.60 46
15182.76 46
15183.92 48
15185.09 56
15186.25 49
15187.42 45
15188.58 45
15189.75 41
15190.91 36
15192.08 35
15193.24 37
15194.41 41
15195.57 52
15196.74 36
15197.90 37
15199.07 55
15200.23 37
15201.40 42
15202.56 50
15203.73 46
15204.89 45
15206.06 41
15207.22 49
15208.39 67
15209.55 55
15210.72 51
15211.88 42
15213.05 48
15214.21 47
15215.38 37
15216.54 38
15217.71 37
15218.88 49
15220.04 40
15221.21 39
15222.37 48
15223.54 75
15224.71 76
15225.87 60
15227.04 39
15228.20 48
15229.37 56
15230.54 44
15231.70 58
15232.87 41
15234.03 37
15235.20 41
15236.37 49
15237.53 52
15238.70 32
15239.87 42
15241.03 37
15242.20 49
15243.37 26
15244.53 44
15245.70 52
15246.87 39
15248.03 37
15249.20 51
15250.37 44
15251.53 53
15252.70 50
15253.87 46
15255.04 38
15256.20 35
15257.37 46
15258.54 43
15259.70 52
15260.87 32
15262.04 50
15263.21 44
15264.37 45
15265.54 42
15266.71 55
15267.88 37
15269.04 46
15270.21 27
15271.38 43
15272.55 44
15273.72 41
15274.88 66
15276.05 43
15277.22 32
15278.39 54
15279.56 51
15280.72 29
15281.89 34
15283.06 26
15284.23 44
15285.40 44
15286.56 39
15287.73 35
15288.90 36
15290.07 46
15291.24 42
15292.41 34
15293.58 47
15294.74 48
15295.91 47
15297.08 43
15298.25 24
15299.42 41
15300.59 52
15301.76 52
15302.93 28
15304.09 33
15305.26 44
15306.43 48
15307.60 38
15308.77 37
15309.94 33
15311.11 37
15312.28 53
15313.45 44
15314.62 33
15315.79 35
15316.96 49
15318.13 62
15319.30 55
15320.46 48
15321.63 44
15322.80 34
15323.97 42
15325.14 36
15326.31 48
15327.48 51
15328.65 47
15329.82 41
15330.99 41
15332.16 36
15333.33 34
15334.50 47
15335.67 48
15336.84 45
15338.01 35
15339.18 56
15340.36 39
15341.53 38
15342.70 38
15343.87 36
15345.04 28
15346.21 23
15347.38 35
15348.55 41
15349.72 49
15350.89 32
15352.06 38
15353.23 45
15354.40 38
15355.57 38
15356.75 42
15357.92 46
15359.09 45
15360.26 38
15361.43 52
15362.60 40
15363.77 41
15364.94 38
15366.11 49
15367.29 51
15368.46 38
15369.63 52
15370.80 52
15371.97 51
15373.14 60
15374.32 51
15375.49 52
15376.66 48
15377.83 56
15379.00 42
15380.17 55
15381.35 47
15382.52 39
15383.69 35
15384.86 36
15386.03 37
15387.21 56
15388.38 57
15389.55 49
15390.72 49
15391.90 47
15393.07 47
15394.24 51
15395.41 34
15396.59 37
15397.76 33
15398.93 36
15400.10 42
15401.28 44
15402.45 38
15403.62 39
15404.79 48
15405.97 26
15407.14 34
15408.31 50
15409.49 43
15410.66 43
15411.83 38
15413.01 42
15414.18 48
15415.35 35
15416.53 31
15417.70 42
15418.87 48
15420.05 46
15421.22 51
15422.39 39
15423.57 44
15424.74 47
15425.91 43
15427.09 48
15428.26 62
15429.43 87
15430.61 40
15431.78 51
15432.96 45
15434.13 42
15435.30 32
15436.48 46
15437.65 46
15438.83 54
15440.00 36
15441.17 34
15442.35 34
15443.52 49
15444.70 47
15445.87 29
15447.05 39
15448.22 37
15449.40 37
15450.57 29
15451.75 44
15452.92 49
15454.09 45
15455.27 65
15456.44 44
15457.62 68
15458.79 46
15459.97 44
15461.14 42
15462.32 37
15463.49 52
15464.67 52
15465.84 49
15467.02 45
15468.19 51
15469.37 43
15470.55 53
15471.72 44
15472.90 47
15474.07 47
15475.25 37
15476.42 41
15477.60 47
15478.77 44
15479.95 53
15481.13 42
15482.30 50
15483.48 41
15484.65 39
15485.83 48
15487.00 56
15488.18 36
15489.36 36
15490.53 51
15491.71 35
15492.89 45
15494.06 50
15495.24 39
15496.41 50
15497.59 39
15498.77 41
15499.94 34
15501.12 51
15502.30 41
15503.47 48
15504.65 50
15505.83 54
15507.00 45
15508.18 33
15509.36 49
15510.53 41
15511.71 39
15512.89 50
15514.06 61
15515.24 52
15516.42 38
15517.60 34
15518.77 40
15519.95 43
15521.13 47
15522.30 44
15523.48 51
15524.66 47
15525.84 36
15527.01 32
15528.19 34
15529.37 38
15530.55 36
15531.73 38
15532.90 56
15534.08 26
15535.26 28
15536.44 37
15537.61 41
15538.79 36
15539.97 38
15541.15 50
15542.33 45
15543.50 39
15544.68 39
15545.86 38
15547.04 37
15548.22 32
15549.40 42
15550.57 50
15551.75 33
15552.93 41
15554.11 40
15555.29 52
15556.47 55
15557.65 38
15558.82 37
15560.00 56
15561.18 44
15562.36 38
15563.54 34
15564.72 39
15565.90 49
15567.08 47
15568.26 61
15569.43 42
15570.61 48
15571.79 47
15572.97 37
15574.15 40
15575.33 39
15576.51 55
15577.69 42
15578.87 37
15580.05 33
15581.23 46
15582.41 55
15583.59 36
15584.77 42
15585.95 30
15587.13 48
15588.31 55
15589.49 39
15590.67 40
15591.85 47
15593.03 46
15594.21 46
15595.39 47
15596.57 38
15597.75 45
15598.93 43
15600.11 41
15601.29 51
15602.47 59
15603.65 44
15604.83 42
15606.01 36
15607.19 46
15608.37 38
15609.55 41
15610.73 43
15611.91 38
15613.09 40
15614.27 29
15615.45 42
15616.64 44
15617.82 44
15619.00 43
15620.18 55
15621.36 43
15622.54 51
15623.72 46
15624.90 50
15626.08 42
15627.27 57
15628.45 45
15629.63 38
15630.81 42
15631.99 37
15633.17 44
15634.35 44
15635.54 49
15636.72 43
15637.90 44
15639.08 35
15640.26 35
15641.45 41
15642.63 53
15643.81 52
15644.99 47
15646.17 50
15647.36 50
15648.54 42
15649.72 49
15650.90 48
15652.08 39
15653.27 38
15654.45 44
15655.63 59
15656.81 70
15658.00 59
15659.18 48
15660.36 52
15661.54 37
15662.73 48
15663.91 51
15665.09 51
15666.27 41
15667.46 53
15668.64 48
15669.82 45
15671.01 36
15672.19 33
15673.37 47
15674.56 34
15675.74 37
15676.92 46
15678.10 61
15679.29 61
15680.47 39
15681.65 49
15682.84 57
15684.02 52
15685.21 48
15686.39 49
15687.57 49
15688.76 50
15689.94 52
15691.12 38
15692.31 35
15693.49 28
15694.67 45
15695.86 66
15697.04 60
15698.23 44
15699.41 40
15700.59 57
15701.78 46
15702.96 46
15704.15 46
15705.33 44
15706.52 50
15707.70 47
15708.88 42
15710.07 39
15711.25 41
15712.44 51
15713.62 49
15714.81 27
15715.99 48
15717.18 51
15718.36 53
15719.55 52
15720.73 47
15721.92 51
15723.10 42
15724.29 57
15725.47 39
15726.66 49
15727.84 57
15729.03 54
15730.21 58
15731.40 66
15732.58 46
15733.77 44
15734.95 53
15736.14 46
15737.32 49
15738.51 40
15739.69 48
15740.88 36
15742.07 41
15743.25 42
15744.44 52
15745.62 53
15746.81 45
15747.99 37
15749.18 50
15750.37 47
15751.55 51
15752.74 47
15753.93 48
15755.11 49
15756.30 63
15757.48 46
15758.67 50
15759.86 50
15761.04 53
15762.23 52
15763.42 46
15764.60 57
15765.79 56
15766.98 54
15768.16 62
15769.35 39
15770.54 41
15771.72 36
15772.91 64
15774.10 57
15775.28 50
15776.47 62
15777.66 46
15778.84 50
15780.03 39
15781.22 43
15782.41 41
15783.59 44
15784.78 54
15785.97 36
15787.15 42
15788.34 49
15789.53 57
15790.72 64
15791.90 49
15793.09 68
15794.28 45
15795.47 38
15796.65 50
15797.84 56
15799.03 47
15800.22 51
15801.41 57
15802.59 43
15803.78 41
15804.97 50
15806.16 48
15807.35 53
15808.53 44
15809.72 40
15810.91 50
15812.10 61
15813.29 47
15814.48 41
15815.66 45
15816.85 53
15818.04 53
15819.23 50
15820.42 47
15821.61 41
15822.80 36
15823.98 47
15825.17 46
15826.36 43
15827.55 48
15828.74 51
15829.93 41
15831.12 54
15832.31 45
15833.50 46
15834.69 45
15835.87 40
15837.06 31
15838.25 50
15839.44 39
15840.63 44
15841.82 54
15843.01 47
15844.20 46
15845.39 41
15846.58 50
15847.77 39
15848.96 36
15850.15 69
15851.34 57
15852.53 45
15853.72 32
15854.91 37
15856.10 38
15857.29 56
15858.48 51
15859.67 49
15860.86 46
15862.05 60
15863.24 60
15864.43 58
15865.62 53
15866.81 52
15868.00 55
15869.19 53
15870.38 44
15871.57 35
15872.76 45
15873.95 52
15875.14 45
15876.33 48
15877.52 40
15878.72 39
15879.91 39
15881.10 45
15882.29 40
15883.48 46
15884.67 42
15885.86 72
15887.05 49
15888.24 29
15889.43 43
15890.63 36
15891.82 56
15893.01 42
15894.20 48
15895.39 45
15896.58 45
15897.77 38
15898.97 42
15900.16 38
15901.35 42
15902.54 41
15903.73 55
15904.92 51
15906.12 37
15907.31 53
15908.50 49
15909.69 52
15910.88 33
15912.08 43
15913.27 51
15914.46 48
15915.65 40
15916.85 47
15918.04 39
15919.23 49
15920.42 54
15921.61 50
15922.81 37
15924.00 43
15925.19 37
15926.38 42
15927.58 44
15928.77 60
15929.96 65
15931.16 50
15932.35 43
15933.54 46
15934.73 48
15935.93 52
15937.12 40
15938.31 38
15939.51 45
15940.70 41
15941.89 43
15943.09 50
15944.28 44
15945.47 33
15946.67 35
15947.86 43
15949.05 35
15950.25 36
15951.44 49
15952.63 49
15953.83 48
15955.02 41
15956.21 38
15957.41 36
15958.60 48
15959.80 47
15960.99 45
15962.18 53
15963.38 55
15964.57 35
15965.77 35
15966.96 36
15968.15 43
15969.35 32
15970.54 34
15971.74 43
15972.93 38
15974.13 45
15975.32 48
15976.51 54
15977.71 49
15978.90 41
15980.10 50
15981.29 41
15982.49 48
15983.68 41
15984.88 46
15986.07 32
15987.27 42
15988.46 45
15989.66 39
15990.85 43
15992.05 48
15993.24 47
15994.44 38
15995.63 43
15996.83 46
15998.02 28
15999.22 36
16000.41 36
16001.61 49
16002.80 49
16004.00 48
16005.20 45
16006.39 42
16007.59 27
16008.78 50
16009.98 42
16011.17 46
16012.37 42
16013.57 32
16014.76 41
16015.96 26
16017.15 33
16018.35 31
16019.55 35
16020.74 38
16021.94 42
16023.13 26
16024.33 41
16025.53 38
16026.72 33
16027.92 38
16029.12 27
16030.31 34
16031.51 34
16032.71 42
16033.90 26
16035.10 32
16036.30 39
16037.49 29
16038.69 26
16039.89 38
16041.08 47
16042.28 58
16043.48 39
16044.67 45
16045.87 41
16047.07 50
16048.27 45
16049.46 58
16050.66 57
16051.86 37
16053.06 32
16054.25 34
16055.45 43
16056.65 37
16057.84 40
16059.04 33
16060.24 38
16061.44 25
16062.64 28
16063.83 33
16065.03 33
16066.23 51
16067.43 44
16068.62 43
16069.82 37
16071.02 43
16072.22 32
16073.42 35
16074.62 20
16075.81 35
16077.01 36
16078.21 20
16079.41 30
16080.61 30
16081.81 36
16083.00 44
16084.20 54
16085.40 39
16086.60 54
16087.80 31
16089.00 43
16090.20 37
16091.39 31
16092.59 25
16093.79 33
16094.99 49
16096.19 58
16097.39 47
16098.59 27
16099.79 37
16100.99 27
16102.19 43
16103.38 38
16104.58 42
16105.78 27
16106.98 40
16108.18 48
16109.38 50
16110.58 52
16111.78 40
16112.98 45
16114.18 34
16115.38 29
16116.58 30
16117.78 49
16118.98 44
16120.18 26
16121.38 35
16122.58 45
16123.78 21
16124.98 35
16126.18 27
16127.38 37
16128.58 33
16129.78 38
16130.98 29
16132.18 35
16133.38 33
16134.58 42
16135.78 23
16136.98 28
16138.18 53
16139.38 41
16140.58 44
16141.78 40
16142.98 30
16144.19 33
16145.39 28
16146.59 39
16147.79 44
16148.99 29
16150.19 27
16151.39 33
16152.59 35
16153.79 29
16154.99 21
16156.20 34
16157.40 42
16158.60 44
16159.80 32
16161.00 38
16162.20 33
16163.40 51
16164.61 34
16165.81 27
16167.01 28
16168.21 27
16169.41 33
16170.61 30
16171.82 18
16173.02 20
16174.22 51
16175.42 36
16176.62 43
16177.82 27
16179.03 42
16180.23 36
16181.43 39
16182.63 27
16183.84 37
16185.04 30
16186.24 53
16187.44 49
16188.65 34
16189.85 34
16191.05 34
16192.25 47
16193.46 49
16194.66 43
16195.86 47
16197.06 44
16198.27 49
16199.47 33
16200.67 22
16201.87 37
16203.08 31
16204.28 43
16205.48 42
16206.69 40
16207.89 45
16209.09 40
16210.30 40
16211.50 49
16212.70 32
16213.91 29
16215.11 50
16216.31 51
16217.52 42
16218.72 23
16219.92 35
16221.13 35
16222.33 37
16223.53 26
16224.74 30
16225.94 39
16227.15 42
16228.35 52
16229.55 51
16230.76 63
16231.96 43
16233.17 48
16234.37 46
16235.57 32
16236.78 34
16237.98 59
16239.19 49
16240.39 41
16241.60 45
16242.80 48
16244.00 46
16245.21 30
16246.41 35
16247.62 45
16248.82 32
16250.03 40
16251.23 45
16252.44 33
16253.64 34
16254.85 53
16256.05 43
16257.26 56
16258.46 39
16259.67 43
16260.87 56
16262.08 55
16263.28 44
16264.49 43
16265.69 50
16266.90 51
16268.10 43
16269.31 36
16270.51 31
16271.72 44
16272.93 53
16274.13 46
16275.34 38
16276.54 48
16277.75 39
16278.95 30
16280.16 23
16281.37 29
16282.57 36
16283.78 33
16284.98 41
16286.19 38
16287.40 49
16288.60 47
16289.81 48
16291.01 38
16292.22 33
16293.43 43
16294.63 46
16295.84 32
16297.05 37
16298.25 34
16299.46 30
16300.67 37
16301.87 28
16303.08 35
16304.29 56
16305.49 46
16306.70 33
16307.91 29
16309.11 43
16310.32 52
16311.53 34
16312.73 35
16313.94 41
16315.15 35
16316.36 48
16317.56 38
16318.77 32
16319.98 32
16321.19 42
16322.39 53
16323.60 55
16324.81 41
16326.02 31
16327.22 32
16328.43 43
16329.64 43
16330.85 40
16332.05 39
16333.26 38
16334.47 46
16335.68 40
16336.88 33
16338.09 45
16339.30 40
16340.51 33
16341.72 41
16342.93 37
16344.13 42
16345.34 33
16346.55 40
16347.76 33
16348.97 40
16350.18 38
16351.38 42
16352.59 31
16353.80 35
16355.01 47
16356.22 54
16357.43 49
16358.64 33
16359.84 36
16361.05 31
16362.26 41
16363.47 45
16364.68 36
16365.89 39
16367.10 34
16368.31 39
16369.52 29
16370.73 34
16371.93 49
16373.14 50
16374.35 43
16375.56 31
16376.77 29
16377.98 32
16379.19 40
16380.40 43
16381.61 43
16382.82 44
16384.03 51
16385.24 38
16386.45 27
16387.66 30
16388.87 31
16390.08 43
16391.29 42
16392.50 30
16393.71 31
16394.92 25
16396.13 33
16397.34 43
16398.55 37
16399.76 27
16400.97 35
16402.18 35
16403.39 31
16404.60 35
16405.81 45
16407.02 40
16408.23 41
16409.44 32
16410.65 32
16411.86 32
16413.08 38
16414.29 29
16415.50 30
16416.71 49
16417.92 47
16419.13 38
16420.34 30
16421.55 34
16422.76 32
16423.97 29
16425.19 34
16426.40 45
16427.61 34
16428.82 36
16430.03 57
16431.24 37
16432.45 34
16433.67 32
16434.88 37
16436.09 44
16437.30 37
16438.51 36
16439.72 27
16440.94 32
16442.15 34
16443.36 35
16444.57 44
16445.78 32
16446.99 18
16448.21 39
16449.42 45
16450.63 44
16451.84 30
16453.06 38
16454.27 28
16455.48 44
16456.69 38
16457.90 30
16459.12 30
16460.33 42
16461.54 43
16462.75 35
16463.97 33
16465.18 22
16466.39 38
16467.61 50
16468.82 44
16470.03 36
16471.24 35
16472.46 40
16473.67 47
16474.88 35
16476.10 32
16477.31 44
16478.52 42
16479.74 39
16480.95 44
16482.16 32
16483.38 31
16484.59 37
16485.80 31
16487.02 26
16488.23 44
16489.44 47
16490.66 39
16491.87 32
16493.08 32
16494.30 34
16495.51 32
16496.73 25
16497.94 30
16499.15 52
16500.37 35
16501.58 36
16502.80 33
16504.01 34
16505.22 38
16506.44 40
16507.65 33
16508.87 31
16510.08 35
16511.30 29
16512.51 31
16513.72 19
16514.94 28
16516.15 24
16517.37 25
16518.58 32
16519.80 25
16521.01 38
16522.23 45
16523.44 46
16524.66 31
16525.87 38
16527.09 32
16528.30 41
16529.52 38
16530.73 33
16531.95 27
16533.16 33
16534.38 49
16535.59 34
16536.81 26
16538.02 35
16539.24 36
16540.45 39
16541.67 27
16542.89 19
16544.10 36
16545.32 31
16546.53 41
16547.75 37
16548.96 22
16550.18 25
16551.40 39
16552.61 42
16553.83 41
16555.04 27
16556.26 33
16557.48 35
16558.69 36
16559.91 27
16561.12 34
16562.34 26
16563.56 32
16564.77 32
16565.99 27
16567.21 44
16568.42 40
16569.64 41
16570.86 37
16572.07 31
16573.29 39
16574.51 45
16575.72 43
16576.94 23
16578.16 27
16579.37 40
16580.59 47
16581.81 35
16583.02 40
16584.24 32
16585.46 41
16586.68 42
16587.89 29
16589.11 40
16590.33 40
16591.54 35
16592.76 36
16593.98 37
16595.20 31
16596.41 45
16597.63 35
16598.85 58
16600.07 42
16601.29 60
16602.50 26
16603.72 41
16604.94 41
16606.16 32
16607.37 32
16608.59 43
16609.81 39
16611.03 38
16612.25 43
16613.46 44
16614.68 36
16615.90 34
16617.12 35
16618.34 38
16619.56 32
16620.77 33
16621.99 41
16623.21 35
16624.43 40
16625.65 28
16626.87 33
16628.09 42
16629.30 29
16630.52 33
16631.74 19
16632.96 32
16634.18 26
16635.40 41
16636.62 32
16637.84 37
16639.06 25
16640.28 33
16641.49 22
16642.71 52
16643.93 28
16645.15 30
16646.37 32
16647.59 40
16648.81 28
16650.03 38
16651.25 43
16652.47 40
16653.69 39
16654.91 40
16656.13 36
16657.35 35
16658.57 44
16659.79 39
16661.01 37
16662.23 35
16663.45 41
16664.67 33
16665.89 24
16667.11 29
16668.33 33
16669.55 36
16670.77 23
16671.99 28
16673.21 30
16674.43 35
16675.65 31
16676.87 34
16678.09 31
16679.31 29
16680.53 29
16681.75 32
16682.97 30
16684.19 46
16685.42 39
16686.64 35
16687.86 40
16689.08 26
16690.30 40
16691.52 42
16692.74 44
16693.96 37
16695.18 37
16696.40 37
16697.63 35
16698.85 33
16700.07 33
16701.29 34
16702.51 27
16703.73 38
16704.95 34
16706.18 33
16707.40 36
16708.62 38
16709.84 45
16711.06 42
16712.28 35
16713.51 34
16714.73 29
16715.95 37
16717.17 28
16718.39 31
16719.62 30
16720.84 35
16722.06 29
16723.28 23
16724.50 20
16725.73 19
16726.95 39
16728.17 32
16729.39 23
16730.62 33
16731.84 39
16733.06 33
16734.28 33
16735.51 27
16736.73 26
16737.95 38
16739.18 39
16740.40 21
16741.62 28
16742.84 33
16744.07 35
16745.29 35
16746.51 36
16747.74 37
16748.96 33
16750.18 45
16751.41 37
16752.63 38
16753.85 28
16755.08 28
16756.30 37
16757.52 30
16758.75 32
16759.97 39
16761.19 38
16762.42 22
16763.64 31
16764.86 43
16766.09 28
16767.31 35
16768.54 41
16769.76 37
16770.98 38
16772.21 31
16773.43 45
16774.66 43
16775.88 29
16777.10 27
16778.33 39
16779.55 25
16780.78 23
16782.00 30
16783.22 28
16784.45 41
16785.67 40
16786.90 30
16788.12 30
16789.35 24
16790.57 34
16791.80 36
16793.02 35
16794.25 41
16795.47 31
16796.70 22
16797.92 33
16799.15 29
16800.37 32
16801.60 37
16802.82 35
16804.05 43
16805.27 41
16806.50 34
16807.72 38
16808.95 24
16810.17 42
16811.40 32
16812.62 35
16813.85 28
16815.07 24
16816.30 33
16817.53 20
16818.75 36
16819.98 31
16821.20 29
16822.43 34
16823.65 32
16824.88 39
16826.11 31
16827.33 34
16828.56 41
16829.78 42
16831.01 47
16832.24 37
16833.46 36
16834.69 38
16835.92 22
16837.14 31
16838.37 40
16839.60 29
16840.82 42
16842.05 37
16843.27 38
16844.50 37
16845.73 32
16846.96 38
16848.18 31
16849.41 26
16850.64 30
16851.86 23
16853.09 28
16854.32 24
16855.54 37
16856.77 40
16858.00 36
16859.22 35
16860.45 32
16861.68 37
16862.91 41
16864.13 32
16865.36 33
16866.59 35
16867.82 24
16869.04 31
16870.27 43
16871.50 24
16872.73 38
16873.95 40
16875.18 33
16876.41 34
16877.64 40
16878.87 46
16880.09 35
16881.32 37
16882.55 36
16883.78 30
16885.01 25
16886.23 32
16887.46 35
16888.69 42
16889.92 29
16891.15 25
16892.38 35
16893.60 42
16894.83 39
16896.06 36
16897.29 27
16898.52 37
16899.75 28
16900.98 33
16902.20 33
16903.43 45
16904.66 21
16905.89 40
16907.12 29
16908.35 28
16909.58 30
16910.81 30
16912.04 30
16913.26 40
16914.49 39
16915.72 43
16916.95 44
16918.18 29
16919.41 29
16920.64 50
16921.87 46
16923.10 43
16924.33 36
16925.56 35
16926.79 35
16928.02 32
16929.25 38
16930.48 39
16931.71 47
16932.94 37
16934.17 41
16935.40 42
16936.63 35
16937.86 32
16939.09 34
16940.32 37
16941.55 34
16942.78 28
16944.01 31
16945.24 38
16946.47 36
16947.70 49
16948.93 31
16950.16 26
16951.39 32
16952.62 43
16953.85 33
16955.08 25
16956.31 35
16957.54 33
16958.77 36
16960.01 43
16961.24 38
16962.47 36
16963.70 28
16964.93 29
16966.16 20
16967.39 34
16968.62 31
16969.85 32
16971.08 26
16972.32 27
16973.55 43
16974.78 41
16976.01 41
16977.24 30
16978.47 32
16979.70 37
16980.94 40
16982.17 37
16983.40 20
16984.63 37
16985.86 41
16987.10 48
16988.33 40
16989.56 36
16990.79 35
16992.02 15
16993.26 35
16994.49 40
16995.72 26
16996.95 29
16998.18 31
16999.42 43
17000.65 24
17001.88 43
17003.11 34
17004.35 34
17005.58 26
17006.81 28
17008.04 33
17009.28 37
17010.51 38
17011.74 39
17012.97 24
17014.21 33
17015.44 38
17016.67 33
17017.91 30
17019.14 33
17020.37 45
17021.60 38
17022.84 39
17024.07 27
17025.30 39
17026.54 50
17027.77 39
17029.00 37
17030.24 50
17031.47 38
17032.70 43
17033.94 38
17035.17 36
17036.41 27
17037.64 34
17038.87 33
17040.11 37
17041.34 20
17042.57 27
17043.81 35
17045.04 35
17046.28 20
17047.51 25
17048.74 27
17049.98 29
17051.21 46
17052.45 41
17053.68 39
17054.92 28
17056.15 32
17057.38 38
17058.62 36
17059.85 33
17061.09 36
17062.32 37
17063.56 33
17064.79 39
17066.03 37
17067.26 40
17068.50 32
17069.73 28
17070.97 35
17072.20 28
17073.44 35
17074.67 31
17075.91 38
17077.14 28
17078.38 21
17079.61 29
17080.85 31
17082.08 45
17083.32 29
17084.55 33
17085.79 29
17087.02 38
17088.26 32
17089.49 49
17090.73 31
17091.97 37
17093.20 44
17094.44 33
17095.67 37
17096.91 29
17098.14 30
17099.38 35
17100.62 34
17101.85 34
17103.09 33
17104.32 45
17105.56 53
17106.80 35
17108.03 21
17109.27 34
17110.51 33
17111.74 31
17112.98 28
17114.21 34
17115.45 20
17116.69 33
17117.92 41
17119.16 29
17120.40 23
17121.63 35
17122.87 33
17124.11 37
17125.34 32
17126.58 23
17127.82 40
17129.06 37
17130.29 32
17131.53 30
17132.77 41
17134.00 23
17135.24 35
17136.48 32
17137.72 27
17138.95 27
17140.19 43
17141.43 30
17142.67 30
17143.90 32
17145.14 39
17146.38 33
17147.62 40
17148.85 20
17150.09 28
17151.33 37
17152.57 29
17153.80 33
17155.04 23
17156.28 31
17157.52 28
17158.76 30
17159.99 32
17161.23 25
17162.47 31
17163.71 27
17164.95 37
17166.19 24
17167.42 29
17168.66 33
17169.90 29
17171.14 32
17172.38 31
17173.62 35
17174.86 49
17176.09 31
17177.33 30
17178.57 22
17179.81 39
17181.05 33
17182.29 33
17183.53 24
17184.77 30
17186.01 34
17187.24 39
17188.48 33
17189.72 31
17190.96 33
17192.20 37
17193.44 33
17194.68 43
17195.92 35
17197.16 34
17198.40 27
17199.64 31
17200.88 40
17202.12 27
17203.36 38
17204.60 38
17205.84 35
17207.08 29
17208.32 27
17209.56 39
17210.80 26
17212.04 36
17213.28 34
17214.52 38
17215.76 26
17217.00 39
17218.24 42
17219.48 39
17220.72 34
17221.96 37
17223.20 32
17224.44 29
17225.68 29
17226.92 36
17228.16 38
17229.40 33
17230.64 30
17231.88 36
17233.12 47
17234.36 28
17235.60 22
17236.85 26
17238.09 28
17239.33 29
17240.57 37
17241.81 53
17243.05 41
17244.29 21
17245.53 22
17246.77 36
17248.02 38
17249.26 19
17250.50 27
17251.74 35
17252.98 32
17254.22 37
17255.46 36
17256.71 37
17257.95 28
17259.19 21
17260.43 35
17261.67 30
17262.91 27
17264.16 31
17265.40 25
17266.64 27
17267.88 31
17269.12 26
17270.37 45
17271.61 33
17272.85 33
17274.09 33
17275.34 28
17276.58 52
17277.82 41
17279.06 35
17280.30 36
17281.55 40
17282.79 43
17284.03 32
17285.27 41
17286.52 36
17287.76 44
17289.00 39
17290.25 31
17291.49 37
17292.73 32
17293.97 31
17295.22 31
17296.46 22
17297.70 29
17298.95 49
17300.19 37
17301.43 29
17302.68 38
17303.92 46
17305.16 41
17306.41 30
17307.65 37
17308.89 33
17310.14 37
17311.38 38
17312.62 50
17313.87 29
17315.11 17
17316.36 26
17317.60 26
17318.84 26
17320.09 22
17321.33 35
17322.58 42
17323.82 29
17325.06 30
17326.31 29
17327.55 30
17328.80 38
17330.04 25
17331.28 39
17332.53 40
17333.77 28
17335.02 39
17336.26 29
17337.51 27
17338.75 32
17340.00 39
17341.24 41
17342.48 25
17343.73 30
17344.97 27
17346.22 30
17347.46 27
17348.71 27
17349.95 42
17351.20 36
17352.44 36
17353.69 34
17354.93 36
17356.18 27
17357.42 41
17358.67 32
17359.92 27
17361.16 27
17362.41 31
17363.65 33
17364.90 29
17366.14 34
17367.39 45
17368.63 37
17369.88 23
17371.13 24
17372.37 26
17373.62 27
17374.86 33
17376.11 41
17377.35 32
17378.60 43
17379.85 26
17381.09 28
17382.34 34
17383.59 22
17384.83 28
17386.08 30
17387.32 24
17388.57 20
17389.82 21
17391.06 25
17392.31 31
17393.56 23
17394.80 27
17396.05 39
17397.30 34
17398.54 37
17399.79 32
17401.04 28
17402.28 29
17403.53 39
17404.78 31
17406.02 25
17407.27 23
17408.52 27
17409.77 48
17411.01 30
17412.26 28
17413.51 24
17414.75 35
17416.00 34
17417.25 29
17418.50 39
17419.74 25
17420.99 40
17422.24 50
17423.49 25
17424.73 19
17425.98 31
17427.23 30
17428.48 25
17429.73 32
17430.97 39
17432.22 23
17433.47 27
17434.72 28
17435.97 31
17437.21 34
17438.46 27
17439.71 20
17440.96 27
17442.21 34
17443.45 36
17444.70 29
17445.95 37
17447.20 40
17448.45 43
17449.70 41
17450.95 25
17452.19 28
17453.44 32
17454.69 35
17455.94 24
17457.19 26
17458.44 35
17459.69 46
17460.94 47
17462.19 35
17463.43 25
17464.68 21
17465.93 38
17467.18 35
17468.43 31
17469.68 47
17470.93 32
17472.18 34
17473.43 31
17474.68 46
17475.93 21
17477.18 32
17478.43 31
17479.68 30
17480.93 24
17482.18 29
17483.43 33
17484.68 48
17485.93 35
17487.17 29
17488.42 26
17489.67 26
17490.92 41
17492.18 33
17493.43 35
17494.68 32
17495.93 37
17497.18 37
17498.43 44
17499.68 17
17500.93 31
17502.18 39
17503.43 39
17504.68 30
17505.93 46
17507.18 42
17508.43 29
17509.68 41
17510.93 44
17512.18 46
17513.43 33
17514.68 27
17515.94 31
17517.19 27
17518.44 19
17519.69 28
17520.94 41
17522.19 33
17523.44 29
17524.69 25
17525.94 40
17527.20 39
17528.45 28
17529.70 26
17530.95 28
17532.20 37
17533.45 42
17534.70 48
17535.96 29
17537.21 34
17538.46 39
17539.71 36
17540.96 34
17542.22 25
17543.47 25
17544.72 25
17545.97 40
17547.22 36
17548.48 32
17549.73 39
17550.98 47
17552.23 33
17553.48 29
17554.74 36
17555.99 29
17557.24 38
17558.49 33
17559.75 27
17561.00 29
17562.25 35
17563.50 30
17564.76 29
17566.01 42
17567.26 47
17568.52 52
17569.77 34
17571.02 33
17572.27 37
17573.53 30
17574.78 30
17576.03 44
17577.29 27
17578.54 41
17579.79 30
17581.05 32
17582.30 41
17583.55 26
17584.81 27
17586.06 46
17587.31 47
17588.57 24
17589.82 40
17591.07 35
17592.33 36
17593.58 29
17594.83 33
17596.09 37
17597.34 36
17598.60 39
17599.85 39
17601.10 26
17602.36 28
17603.61 36
17604.87 39
17606.12 34
17607.37 30
17608.63 39
17609.88 39
17611.14 35
17612.39 34
17613.65 37
17614.90 38
17616.16 39
17617.41 32
17618.66 42
17619.92 34
17621.17 37
17622.43 22
17623.68 29
17624.94 37
17626.19 25
17627.45 28
17628.70 23
17629.96 25
17631.21 35
17632.47 33
17633.72 20
17634.98 41
17636.23 29
17637.49 30
17638.74 25
17640.00 22
17641.26 29
17642.51 29
17643.77 33
17645.02 31
17646.28 24
17647.53 29
17648.79 22
17650.04 22
17651.30 31
17652.56 30
17653.81 33
17655.07 46
17656.32 47
17657.58 39
17658.84 40
17660.09 32
17661.35 41
17662.60 32
17663.86 34
17665.12 31
17666.37 39
17667.63 25
17668.89 24
17670.14 22
17671.40 17
17672.66 36
17673.91 29
17675.17 30
17676.43 30
17677.68 43
17678.94 37
17680.20 37
17681.45 35
17682.71 30
17683.97 42
17685.22 39
17686.48 31
17687.74 35
17688.99 35
17690.25 29
17691.51 26
17692.77 20
17694.02 30
17695.28 26
17696.54 32
17697.80 46
17699.05 41
17700.31 19
17701.57 22
17702.83 33
17704.08 32
17705.34 31
17706.60 43
17707.86 33
17709.11 32
17710.37 26
17711.63 20
17712.89 36
17714.15 32
17715.40 39
17716.66 29
17717.92 32
17719.18 31
17720.44 46
17721.70 28
17722.95 23
17724.21 35
17725.47 27
17726.73 31
17727.99 22
17729.25 20
17730.51 34
17731.76 32
17733.02 35
17734.28 29
17735.54 32
17736.80 42
17738.06 37
17739.32 35
17740.58 34
17741.83 36
17743.09 35
17744.35 30
17745.61 31
17746.87 25
17748.13 31
17749.39 27
17750.65 36
17751.91 33
17753.17 25
17754.43 38
17755.69 34
17756.95 35
17758.21 38
17759.47 32
17760.73 42
17761.98 42
17763.24 40
17764.50 32
17765.76 20
17767.02 37
17768.28 34
17769.54 22
17770.80 21
17772.06 47
17773.32 30
17774.58 46
17775.84 36
17777.11 38
17778.37 33
17779.63 40
17780.89 34
17782.15 30
17783.41 33
17784.67 39
17785.93 25
17787.19 32
17788.45 38
17789.71 35
17790.97 35
17792.23 29
17793.49 36
17794.75 35
17796.01 35
17797.28 29
17798.54 29
17799.80 22
17801.06 27
17802.32 31
17803.58 34
17804.84 28
17806.10 21
17807.37 22
17808.63 26
17809.89 32
17811.15 37
17812.41 29
17813.67 35
17814.93 36
17816.20 36
17817.46 30
17818.72 27
17819.98 52
17821.24 54
17822.50 36
17823.77 34
17825.03 34
17826.29 36
17827.55 31
17828.81 25
17830.08 35
17831.34 34
17832.60 43
17833.86 35
17835.13 39
17836.39 33
17837.65 24
17838.91 31
17840.18 38
17841.44 37
17842.70 31
17843.96 37
17845.23 29
17846.49 29
17847.75 29
17849.01 45
17850.28 36
17851.54 29
17852.80 31
17854.07 30
17855.33 32
17856.59 32
17857.86 34
17859.12 30
17860.38 33
17861.65 35
17862.91 40
17864.17 34
17865.44 29
17866.70 33
17867.96 25
17869.23 26
17870.49 28
17871.75 32
17873.02 37
17874.28 37
17875.54 26
17876.81 38
17878.07 43
17879.34 32
17880.60 35
17881.86 27
17883.13 31
17884.39 43
17885.66 32
17886.92 28
17888.18 30
17889.45 33
17890.71 41
17891.98 37
17893.24 29
17894.51 35
17895.77 42
17897.04 43
17898.30 31
17899.56 22
17900.83 30
17902.09 41
17903.36 37
17904.62 31
17905.89 30
17907.15 27
17908.42 33
17909.68 27
17910.95 32
17912.21 32
17913.48 29
17914.74 43
17916.01 32
17917.27 30
17918.54 27
17919.80 32
17921.07 29
17922.34 24
17923.60 29
17924.87 37
17926.13 24
17927.40 29
17928.66 28
17929.93 23
17931.19 36
17932.46 28
17933.73 30
17934.99 38
17936.26 27
17937.52 26
17938.79 34
17940.06 32
17941.32 21
17942.59 28
17943.85 40
17945.12 36
17946.39 34
17947.65 27
17948.92 24
17950.19 35
17951.45 37
17952.72 49
17953.99 46
17955.25 34
17956.52 24
17957.79 30
17959.05 35
17960.32 31
17961.59 36
17962.85 27
17964.12 26
17965.39 22
17966.65 22
17967.92 32
17969.19 40
17970.45 30
17971.72 27
17972.99 31
17974.26 22
17975.52 33
17976.79 44
17978.06 32
17979.33 19
17980.59 23
17981.86 38
17983.13 39
17984.40 37
17985.66 35
17986.93 39
17988.20 26
17989.47 34
17990.73 24
17992.00 31
17993.27 34
17994.54 25
17995.81 46
17997.07 36
17998.34 37
17999.61 28
18000.88 30
18002.15 30
18003.42 32
18004.68 32
18005.95 27
18007.22 28
18008.49 32
18009.76 31
18011.03 30
18012.30 30
18013.56 29
18014.83 37
18016.10 32
18017.37 21
18018.64 36
18019.91 37
18021.18 27
18022.45 30
18023.71 32
18024.98 36
18026.25 33
18027.52 30
18028.79 24
18030.06 28
18031.33 41
18032.60 35
18033.87 22
18035.14 37
18036.41 24
18037.68 22
18038.95 24
18040.22 26
18041.49 25
18042.76 29
18044.02 29
18045.29 32
18046.56 28
18047.83 23
18049.10 22
18050.37 34
18051.64 27
18052.91 36
18054.18 32
18055.45 31
18056.72 20
18057.99 18
18059.27 22
18060.54 23
18061.81 38
18063.08 18
18064.35 30
18065.62 27
18066.89 34
18068.16 30
18069.43 42
18070.70 41
18071.97 33
18073.24 30
18074.51 31
18075.78 30
18077.05 43
18078.32 49
18079.60 34
18080.87 32
18082.14 28
18083.41 34
18084.68 30
18085.95 29
18087.22 37
18088.49 32
18089.77 26
18091.04 29
18092.31 24
18093.58 40
18094.85 41
18096.12 39
18097.39 32
18098.67 20
18099.94 24
18101.21 32
18102.48 35
18103.75 35
18105.02 43
18106.30 15
18107.57 22
18108.84 25
18110.11 27
18111.38 27
18112.66 22
18113.93 39
18115.20 19
18116.47 23
18117.75 26
18119.02 25
18120.29 29
18121.56 26
18122.84 24
18124.11 28
18125.38 35
18126.65 22
18127.93 24
18129.20 36
18130.47 41
18131.74 49
18133.02 36
18134.29 28
18135.56 37
18136.84 27
18138.11 40
18139.38 37
18140.66 27
18141.93 36
18143.20 30
18144.48 43
18145.75 22
18147.02 36
18148.30 33
18149.57 38
18150.84 29
18152.12 25
18153.39 31
18154.66 48
18155.94 44
18157.21 32
18158.48 28
18159.76 18
18161.03 20
18162.31 35
18163.58 35
18164.85 29
18166.13 30
18167.40 31
18168.68 37
18169.95 19
18171.22 35
18172.50 37
18173.77 30
18175.05 22
18176.32 32
18177.60 31
18178.87 31
18180.15 32
18181.42 24
18182.69 40
18183.97 34
18185.24 36
18186.52 35
18187.79 23
18189.07 30
18190.34 41
18191.62 32
18192.89 36
18194.17 33
18195.44 32
18196.72 30
18197.99 32
18199.27 31
18200.54 32
18201.82 25
18203.09 29
18204.37 28
18205.65 31
18206.92 29
18208.20 29
18209.47 35
18210.75 43
18212.02 39
18213.30 37
18214.57 39
18215.85 28
18217.13 29
18218.40 28
18219.68 30
18220.95 23
18222.23 25
18223.51 37
18224.78 38
18226.06 23
18227.33 33
18228.61 22
18229.89 28
18231.16 32
18232.44 39
18233.72 31
18234.99 30
18236.27 42
18237.55 28
18238.82 29
18240.10 34
18241.38 35
18242.65 34
18243.93 33
18245.21 29
18246.48 31
18247.76 26
18249.04 38
18250.31 39
18251.59 29
18252.87 40
18254.15 28
18255.42 31
18256.70 22
18257.98 31
18259.25 26
18260.53 30
18261.81 40
18263.09 31
18264.36 34
18265.64 32
18266.92 36
18268.20 35
18269.47 23
18270.75 31
18272.03 35
18273.31 29
18274.59 32
18275.86 31
18277.14 41
18278.42 36
18279.70 27
18280.98 26
18282.25 36
18283.53 38
18284.81 34
18286.09 28
18287.37 32
18288.64 28
18289.92 29
18291.20 31
18292.48 35
18293.76 39
18295.04 30
18296.32 28
18297.59 41
18298.87 34
18300.15 40
18301.43 46
18302.71 52
18303.99 42
18305.27 32
18306.55 26
18307.83 27
18309.10 28
18310.38 38
18311.66 24
18312.94 31
18314.22 31
18315.50 31
18316.78 30
18318.06 40
18319.34 44
18320.62 30
18321.90 33
18323.18 39
18324.46 27
18325.74 26
18327.02 31
18328.30 34
18329.58 24
18330.86 31
18332.14 37
18333.41 37
18334.69 48
18335.97 21
18337.25 32
18338.54 45
18339.82 34
18341.10 34
18342.38 30
18343.66 30
18344.94 27
18346.22 33
18347.50 29
18348.78 30
18350.06 36
18351.34 40
18352.62 34
18353.90 28
18355.18 33
18356.46 36
18357.74 42
18359.02 39
18360.30 33
18361.58 38
18362.87 26
18364.15 31
18365.43 41
18366.71 45
18367.99 49
18369.27 42
18370.55 36
18371.83 25
18373.11 31
18374.40 34
18375.68 32
18376.96 25
18378.24 24
18379.52 34
18380.80 35
18382.08 20
18383.37 28
18384.65 45
18385.93 27
18387.21 28
18388.49 27
18389.78 34
18391.06 31
18392.34 36
18393.62 31
18394.90 36
18396.19 23
18397.47 31
18398.75 26
18400.03 40
18401.31 24
18402.60 26
18403.88 30
18405.16 33
18406.44 25
18407.73 26
18409.01 32
18410.29 32
18411.57 34
18412.86 31
18414.14 32
18415.42 29
18416.71 28
18417.99 20
18419.27 31
18420.55 39
18421.84 27
18423.12 32
18424.40 38
18425.69 20
18426.97 38
18428.25 44
18429.54 25
18430.82 31
18432.10 29
18433.39 26
18434.67 19
18435.95 33
18437.24 24
18438.52 36
18439.80 35
18441.09 24
18442.37 29
18443.66 35
18444.94 38
18446.22 31
18447.51 28
18448.79 24
18450.08 26
18451.36 32
18452.64 26
18453.93 46
18455.21 28
18456.50 27
18457.78 32
18459.06 35
18460.35 26
18461.63 32
18462.92 37
18464.20 26
18465.49 37
18466.77 27
18468.06 48
18469.34 37
18470.63 36
18471.91 30
18473.19 27
18474.48 35
18475.76 33
18477.05 37
18478.33 30
18479.62 31
18480.90 36
18482.19 55
18483.47 37
18484.76 33
18486.05 53
18487.33 37
18488.62 37
18489.90 35
18491.19 44
18492.47 27
18493.76 31
18495.04 30
18496.33 44
18497.61 26
18498.90 34
18500.19 49
18501.47 36
18502.76 33
18504.04 38
18505.33 26
18506.62 34
18507.90 43
18509.19 46
18510.47 48
18511.76 34
18513.05 44
18514.33 22
18515.62 23
18516.90 32
18518.19 45
18519.48 37
18520.76 27
18522.05 32
18523.34 48
18524.62 42
18525.91 32
18527.20 33
18528.48 35
18529.77 42
18531.06 28
18532.34 32
18533.63 27
18534.92 32
18536.21 31
18537.49 28
18538.78 37
18540.07 32
18541.35 34
18542.64 49
18543.93 43
18545.22 39
18546.50 28
18547.79 30
18549.08 22
18550.37 31
18551.65 39
18552.94 26
18554.23 34
18555.52 35
18556.80 29
18558.09 41
18559.38 36
18560.67 32
18561.95 27
18563.24 29
18564.53 27
18565.82 41
18567.11 39
18568.39 27
18569.68 35
18570.97 26
18572.26 32
18573.55 31
18574.84 31
18576.12 49
18577.41 39
18578.70 31
18579.99 30
18581.28 42
18582.57 38
18583.86 36
18585.14 36
18586.43 42
18587.72 38
18589.01 27
18590.30 35
18591.59 34
18592.88 31
18594.17 49
18595.46 29
18596.74 33
18598.03 40
18599.32 41
18600.61 53
18601.90 38
18603.19 29
18604.48 40
18605.77 45
18607.06 45
18608.35 29
18609.64 32
18610.93 40
18612.22 33
18613.51 36
18614.80 24
18616.09 35
18617.38 40
18618.67 35
18619.96 26
18621.25 26
18622.54 38
18623.83 36
18625.12 51
18626.41 32
18627.70 30
18628.99 38
18630.28 50
18631.57 37
18632.86 28
18634.15 31
18635.44 24
18636.73 26
18638.02 30
18639.31 25
18640.60 22
18641.89 26
18643.18 49
18644.47 39
18645.76 30
18647.06 34
18648.35 39
18649.64 37
18650.93 35
18652.22 32
18653.51 26
18654.80 48
18656.09 33
18657.38 30
18658.68 25
18659.97 58
18661.26 37
18662.55 39
18663.84 36
18665.13 47
18666.42 40
18667.72 44
18669.01 45
18670.30 40
18671.59 39
18672.88 31
18674.17 36
18675.47 31
18676.76 18
18678.05 33
18679.34 32
18680.63 30
18681.93 38
18683.22 33
18684.51 27
18685.80 35
18687.09 37
18688.39 29
18689.68 32
18690.97 40
18692.26 28
18693.56 36
18694.85 34
18696.14 37
18697.43 40
18698.73 49
18700.02 24
18701.31 29
18702.60 30
18703.90 32
18705.19 27
18706.48 24
18707.78 33
18709.07 45
18710.36 45
18711.66 33
18712.95 31
18714.24 30
18715.54 26
18716.83 30
18718.12 36
18719.42 32
18720.71 55
18722.00 45
18723.30 30
18724.59 34
18725.88 31
18727.18 31
18728.47 47
18729.76 49
18731.06 36
18732.35 31
18733.65 32
18734.94 47
18736.23 33
18737.53 34
18738.82 30
18740.12 30
18741.41 34
18742.70 27
18744.00 35
18745.29 38
18746.59 46
18747.88 36
18749.18 33
18750.47 37
18751.76 43
18753.06 38
18754.35 32
18755.65 33
18756.94 25
18758.24 30
18759.53 38
18760.83 34
18762.12 35
18763.42 29
18764.71 38
18766.01 31
18767.30 33
18768.60 47
18769.89 32
18771.19 37
18772.48 42
18773.78 30
18775.07 22
18776.37 31
18777.66 31
18778.96 37
18780.25 29
18781.55 31
18782.85 34
18784.14 34
18785.44 42
18786.73 30
18788.03 35
18789.32 29
18790.62 42
18791.92 31
18793.21 21
18794.51 35
18795.80 39
18797.10 35
18798.40 43
18799.69 27
18800.99 31
18802.28 43
18803.58 40
18804.88 26
18806.17 23
18807.47 34
18808.77 28
18810.06 52
18811.36 48
18812.66 32
18813.95 31
18815.25 35
18816.55 28
18817.84 43
18819.14 27
18820.44 34
18821.73 41
18823.03 46
18824.33 30
18825.62 25
18826.92 28
18828.22 27
18829.52 42
18830.81 31
18832.11 23
18833.41 28
18834.71 39
18836.00 26
18837.30 46
18838.60 32
18839.90 43
18841.19 37
18842.49 31
18843.79 14
18845.09 28
18846.38 44
18847.68 31
18848.98 34
18850.28 25
18851.58 44
18852.87 34
18854.17 33
18855.47 30
18856.77 36
18858.07 40
18859.36 55
18860.66 34
18861.96 28
18863.26 36
18864.56 33
18865.86 26
18867.15 22
18868.45 25
18869.75 29
18871.05 34
18872.35 32
18873.65 20
18874.95 24
18876.24 42
18877.54 33
18878.84 31
18880.14 28
18881.44 41
18882.74 31
18884.04 51
18885.34 49
18886.64 32
18887.94 33
18889.24 25
18890.53 42
18891.83 43
18893.13 44
18894.43 34
18895.73 57
18897.03 42
18898.33 40
18899.63 37
18900.93 35
18902.23 34
18903.53 42
18904.83 32
18906.13 57
18907.43 44
18908.73 35
18910.03 55
18911.33 53
18912.63 35
18913.93 42
18915.23 47
18916.53 27
18917.83 25
18919.13 33
18920.43 34
18921.73 20
18923.03 41
18924.33 36
18925.63 37
18926.93 35
18928.23 25
18929.53 38
18930.84 35
18932.14 33
18933.44 31
18934.74 52
18936.04 39
18937.34 43
18938.64 29
18939.94 24
18941.24 33
18942.54 27
18943.84 28
18945.15 35
18946.45 35
18947.75 32
18949.05 30
18950.35 40
18951.65 31
18952.95 32
18954.26 44
18955.56 17
18956.86 34
18958.16 24
18959.46 45
18960.76 26
18962.07 21
18963.37 24
18964.67 25
18965.97 27
18967.27 28
18968.57 29
18969.88 27
18971.18 28
18972.48 23
18973.78 30
18975.09 29
18976.39 29
18977.69 26
18978.99 26
18980.29 27
18981.60 48
18982.90 28
18984.20 19
18985.50 26
18986.81 26
18988.11 43
18989.41 21
18990.72 28
18992.02 32
18993.32 33
18994.62 23
18995.93 30
18997.23 27
18998.53 25
18999.84 23
19001.14 24
19002.44 19
19003.75 25
19005.05 29
19006.35 38
19007.66 36
19008.96 37
19010.26 30
19011.57 32
19012.87 26
19014.17 22
19015.48 29
19016.78 28
19018.08 31
19019.39 15
19020.69 21
19021.99 19
19023.30 30
19024.60 39
19025.91 19
19027.21 33
19028.51 34
19029.82 35
19031.12 27
19032.43 29
19033.73 22
19035.04 34
19036.34 28
19037.64 32
19038.95 20
19040.25 29
19041.56 19
19042.86 34
19044.17 38
19045.47 33
19046.78 26
19048.08 31
19049.39 31
19050.69 28
19052.00 39
19053.30 27
19054.61 34
19055.91 30
19057.22 26
19058.52 24
19059.83 37
19061.13 31
19062.44 28
19063.74 22
19065.05 19
19066.35 42
19067.66 38
19068.96 26
19070.27 25
19071.57 24
19072.88 29
19074.18 30
19075.49 26
19076.80 31
19078.10 21
19079.41 32
19080.71 32
19082.02 31
19083.33 25
19084.63 35
19085.94 35
19087.24 44
19088.55 24
19089.86 32
19091.16 24
19092.47 31
19093.77 35
19095.08 42
19096.39 31
19097.69 33
19099.00 32
19100.31 25
19101.61 28
19102.92 19
19104.23 24
19105.53 30
19106.84 25
19108.15 26
19109.45 35
19110.76 39
19112.07 34
19113.37 31
19114.68 26
19115.99 22
19117.30 32
19118.60 36
19119.91 20
19121.22 31
19122.52 33
19123.83 33
19125.14 32
19126.45 33
19127.75 28
19129.06 33
19130.37 24
19131.68 22
19132.98 31
19134.29 27
19135.60 34
19136.91 25
19138.22 25
19139.52 33
19140.83 32
19142.14 31
19143.45 36
19144.76 31
19146.06 36
19147.37 29
19148.68 35
19149.99 23
19151.30 27
19152.60 40
19153.91 41
19155.22 27
19156.53 22
19157.84 27
19159.15 19
19160.46 30
19161.76 28
19163.07 34
19164.38 36
19165.69 15
19167.00 27
19168.31 26
19169.62 25
19170.93 26
19172.23 28
19173.54 26
19174.85 23
19176.16 29
19177.47 32
19178.78 34
19180.09 33
19181.40 32
19182.71 25
19184.02 30
19185.33 23
19186.64 27
19187.95 24
19189.26 38
19190.57 32
19191.87 24
19193.18 31
19194.49 31
19195.80 32
19197.11 17
19198.42 19
19199.73 30
19201.04 29
19202.35 31
19203.66 29
19204.97 33
19206.28 28
19207.59 41
19208.90 27
19210.21 30
19211.53 35
19212.84 34
19214.15 39
19215.46 34
19216.77 31
19218.08 25
19219.39 34
19220.70 42
19222.01 32
19223.32 32
19224.63 29
19225.94 36
19227.25 38
19228.56 23
19229.87 24
19231.19 45
19232.50 26
19233.81 19
19235.12 22
19236.43 29
19237.74 33
19239.05 33
19240.36 32
19241.68 31
19242.99 27
19244.30 22
19245.61 21
19246.92 29
19248.23 25
19249.54 32
19250.86 34
19252.17 27
19253.48 30
19254.79 22
19256.10 25
19257.42 19
19258.73 23
19260.04 23
19261.35 24
19262.66 24
19263.98 35
19265.29 30
19266.60 23
19267.91 25
19269.22 30
19270.54 23
19271.85 33
19273.16 40
19274.47 40
19275.79 37
19277.10 37
19278.41 28
19279.72 27
19281.04 24
19282.35 44
19283.66 39
19284.98 25
19286.29 29
19287.60 33
19288.91 33
19290.23 24
19291.54 23
19292.85 34
19294.17 28
19295.48 29
19296.79 31
19298.11 19
19299.42 27
19300.73 25
19302.05 30
19303.36 33
19304.67 24
19305.99 32
19307.30 27
19308.61 27
19309.93 29
19311.24 26
19312.56 16
19313.87 36
19315.18 31
19316.50 17
19317.81 15
19319.13 27
19320.44 35
19321.75 25
19323.07 25
19324.38 33
19325.70 27
19327.01 23
19328.32 29
19329.64 36
19330.95 30
19332.27 38
19333.58 31
19334.90 34
19336.21 22
19337.53 24
19338.84 34
19340.16 27
19341.47 30
19342.79 43
19344.10 30
19345.42 29
19346.73 37
19348.05 27
19349.36 31
19350.68 29
19351.99 30
19353.31 20
19354.62 26
19355.94 31
19357.25 29
19358.57 26
19359.88 29
19361.20 31
19362.51 34
19363.83 36
19365.14 26
19366.46 25
19367.78 24
19369.09 32
19370.41 25
19371.72 27
19373.04 34
19374.35 21
19375.67 26
19376.99 27
19378.30 30
19379.62 23
19380.93 19
19382.25 38
19383.57 30
19384.88 30
19386.20 35
19387.52 35
19388.83 33
19390.15 31
19391.47 34
19392.78 22
19394.10 20
19395.42 28
19396.73 35
19398.05 28
19399.37 25
19400.68 27
19402.00 29
19403.32 35
19404.63 46
19405.95 34
19407.27 36
19408.58 23
19409.90 23
19411.22 24
19412.54 25
19413.85 38
19415.17 26
19416.49 35
19417.80 24
19419.12 26
19420.44 34
19421.76 31
19423.07 22
19424.39 19
19425.71 21
19427.03 27
19428.35 24
19429.66 22
19430.98 24
19432.30 27
19433.62 27
19434.93 35
19436.25 30
19437.57 25
19438.89 26
19440.21 26
19441.53 35
19442.84 30
19444.16 28
19445.48 39
19446.80 27
19448.12 23
19449.44 27
19450.75 38
19452.07 25
19453.39 24
19454.71 41
19456.03 53
19457.35 26
19458.67 20
19459.98 23
19461.30 24
19462.62 31
19463.94 27
19465.26 28
19466.58 34
19467.90 43
19469.22 22
19470.54 22
19471.86 37
19473.18 28
19474.49 23
19475.81 23
19477.13 35
19478.45 21
19479.77 38
19481.09 35
19482.41 32
19483.73 24
19485.05 21
19486.37 32
19487.69 30
19489.01 37
19490.33 44
19491.65 39
19492.97 31
19494.29 24
19495.61 35
19496.93 23
19498.25 22
19499.57 25
19500.89 24
19502.21 24
19503.53 39
19504.85 40
19506.17 40
19507.49 33
19508.81 31
19510.13 46
19511.45 38
19512.77 36
19514.09 24
19515.42 24
19516.74 41
19518.06 37
19519.38 25
19520.70 20
19522.02 20
19523.34 17
19524.66 21
19525.98 21
19527.30 25
19528.62 22
19529.95 39
19531.27 24
19532.59 20
19533.91 30
19535.23 27
19536.55 31
19537.87 24
19539.20 24
19540.52 39
19541.84 35
19543.16 31
19544.48 28
19545.80 28
19547.13 23
19548.45 18
19549.77 34
19551.09 36
19552.41 31
19553.74 25
19555.06 34
19556.38 35
19557.70 41
19559.02 40
19560.35 30
19561.67 32
19562.99 33
19564.31 39
19565.64 33
19566.96 29
19568.28 23
19569.60 23
19570.93 31
19572.25 23
19573.57 24
19574.89 21
19576.22 35
19577.54 28
19578.86 23
19580.18 36
19581.51 23
19582.83 34
19584.15 21
19585.48 35
19586.80 31
19588.12 30
19589.45 26
19590.77 33
19592.09 32
19593.42 28
19594.74 39
19596.06 34
19597.39 34
19598.71 41
19600.03 24
19601.36 25
19602.68 20
19604.00 23
19605.33 21
19606.65 27
19607.98 28
19609.30 29
19610.62 29
19611.95 21
19613.27 21
19614.60 31
19615.92 28
19617.24 30
19618.57 38
19619.89 25
19621.22 30
19622.54 17
19623.87 19
19625.19 31
19626.51 26
19627.84 24
19629.16 20
19630.49 20
19631.81 21
19633.14 20
19634.46 19
19635.79 28
19637.11 34
19638.44 35
19639.76 42
19641.09 28
19642.41 24
19643.74 26
19645.06 43
19646.39 31
19647.71 27
19649.04 19
19650.36 24
19651.69 28
19653.01 31
19654.34 21
19655.66 24
19656.99 22
19658.32 20
19659.64 28
19660.97 22
19662.29 40
19663.62 27
19664.94 32
19666.27 26
19667.60 22
19668.92 42
19670.25 34
19671.57 20
19672.90 27
19674.23 30
19675.55 44
19676.88 31
19678.20 27
19679.53 30
19680.86 27
19682.18 24
19683.51 32
19684.84 33
19686.16 35
19687.49 28
19688.82 36
19690.14 41
19691.47 46
19692.80 29
19694.12 38
19695.45 35
19696.78 23
19698.10 31
19699.43 27
19700.76 33
19702.08 26
19703.41 34
19704.74 27
19706.07 24
19707.39 33
19708.72 35
19710.05 20
19711.37 22
19712.70 11
19714.03 26
19715.36 34
19716.68 30
19718.01 36
19719.34 28
19720.67 25
19721.99 24
19723.32 28
19724.65 29
19725.98 24
19727.31 27
19728.63 19
19729.96 18
19731.29 31
19732.62 34
19733.95 33
19735.27 49
19736.60 30
19737.93 41
19739.26 33
19740.59 35
19741.92 27
19743.24 31
19744.57 23
19745.90 31
19747.23 35
19748.56 18
19749.89 19
19751.22 20
19752.54 41
19753.87 37
19755.20 24
19756.53 23
19757.86 26
19759.19 26
19760.52 26
19761.85 22
19763.18 30
19764.50 30
19765.83 28
19767.16 23
19768.49 24
19769.82 22
19771.15 34
19772.48 40
19773.81 27
19775.14 21
19776.47 30
19777.80 38
19779.13 26
19780.46 21
19781.79 18
19783.12 27
19784.45 33
19785.78 17
19787.11 24
19788.44 31
19789.77 38
19791.10 43
19792.43 26
19793.76 29
19795.09 30
19796.42 33
19797.75 34
19799.08 39
19800.41 26
19801.74 18
19803.07 31
19804.40 31
19805.73 31
19807.06 26
19808.39 31
19809.72 28
19811.05 21
19812.38 22
19813.71 28
19815.05 37
19816.38 32
19817.71 30
19819.04 30
19820.37 28
19821.70 30
19823.03 33
19824.36 21
19825.69 30
19827.03 18
19828.36 30
19829.69 30
19831.02 27
19832.35 26
19833.68 29
19835.01 34
19836.35 15
19837.68 28
19839.01 24
19840.34 28
19841.67 34
19843.00 36
19844.34 33
19845.67 30
19847.00 29
19848.33 36
19849.66 30
19851.00 18
19852.33 21
19853.66 28
19854.99 26
19856.32 21
19857.66 21
19858.99 23
19860.32 27
19861.65 14
19862.99 22
19864.32 31
19865.65 33
19866.98 19
19868.32 26
19869.65 27
19870.98 30
19872.31 31
19873.65 20
19874.98 30
19876.31 23
19877.65 27
19878.98 33
19880.31 25
19881.65 23
19882.98 20
19884.31 21
19885.64 23
19886.98 18
19888.31 27
19889.64 36
19890.98 36
19892.31 27
19893.64 24
19894.98 22
19896.31 21
19897.65 21
19898.98 38
19900.31 45
19901.65 26
19902.98 33
19904.31 31
19905.65 29
19906.98 28
19908.32 38
19909.65 30
19910.98 26
19912.32 20
19913.65 23
19914.99 28
19916.32 42
19917.66 27
19918.99 21
19920.32 28
19921.66 27
19922.99 31
19924.33 18
19925.66 23
19927.00 23
19928.33 23
19929.67 26
19931.00 31
19932.34 41
19933.67 29
19935.01 26
19936.34 22
19937.68 34
19939.01 28
19940.35 28
19941.68 29
19943.02 40
19944.35 61
19945.69 37
19947.02 24
19948.36 26
19949.69 26
19951.03 41
19952.36 33
19953.70 34
19955.03 17
19956.37 32
19957.71 25
19959.04 20
19960.38 16
19961.71 33
19963.05 31
19964.38 20
19965.72 17
19967.06 25
19968.39 22
19969.73 23
19971.06 21
19972.40 30
19973.74 27
19975.07 25
19976.41 36
19977.75 26
19979.08 28
19980.42 23
19981.75 47
19983.09 40
19984.43 31
19985.76 29
19987.10 39
19988.44 27
19989.77 26
19991.11 29
19992.45 24
19993.78 33
19995.12 29
19996.46 29
19997.80 26
19999.13 30
20000.47 23
20001.81 23
20003.14 22
20004.48 29
20005.82 36
20007.16 33
20008.49 38
20009.83 28
20011.17 21
20012.51 31
20013.84 32
20015.18 29
20016.52 25
20017.86 23
20019.19 27
20020.53 34
20021.87 39
20023.21 34
20024.55 32
20025.88 35
20027.22 17
20028.56 29
20029.90 26
20031.24 27
20032.57 28
20033.91 24
20035.25 39
20036.59 26
20037.93 39
20039.26 27
20040.60 29
20041.94 33
20043.28 28
20044.62 39
20045.96 37
20047.30 30
20048.63 28
20049.97 18
20051.31 28
20052.65 23
20053.99 30
20055.33 28
20056.67 34
20058.01 33
20059.35 30
20060.69 30
20062.02 26
20063.36 32
20064.70 30
20066.04 28
20067.38 23
20068.72 37
20070.06 38
20071.40 33
20072.74 17
20074.08 25
20075.42 38
20076.76 24
20078.10 32
20079.44 24
20080.78 20
20082.12 21
20083.46 25
20084.80 27
20086.14 27
20087.48 32
20088.82 39
20090.16 30
20091.50 30
20092.84 28
20094.18 37
20095.52 37
20096.86 32
20098.20 26
20099.54 24
20100.88 28
20102.22 40
20103.56 47
20104.90 40
20106.24 35
20107.58 22
20108.92 36
20110.26 23
20111.60 32
20112.95 26
20114.29 33
20115.63 22
20116.97 22
20118.31 20
20119.65 27
20120.99 29
20122.33 26
20123.67 29
20125.02 26
20126.36 21
20127.70 23
20129.04 24
20130.38 24
20131.72 24
20133.06 19
20134.41 27
20135.75 27
