# Supplementary material for: MALDI-TOF MS typing enables the classification of brewing yeasts of the genus Saccharomyces to major beer styles
Source: PLoS One. 2017 Aug 9;12(8):e0181694. doi: 10.1371/journal.pone.0181694 (PMC5549903; doi:10.1371/journal.pone.0181694)
Supplement: S12 File — The directory includes 90 raw files and was zipped to “.zip”; the folder has three strains with 30 spectra per strain; S1 Text explains the raw files with an example and Table 1 represents the yeast strains used within the experiment. (ZIP) [file pone.0181694.s015.zip › 34-36/30625-71-Dias-Dias-Dias-YPG-18h-E-E_2015-08-14__0_E5_1.dat]

1999.93 1438
2000.35 1446
2000.77 1455
2001.19 1337
2001.61 1486
2002.03 1451
2002.46 1391
2002.88 1465
2003.30 1463
2003.72 1419
2004.14 1320
2004.57 1317
2004.99 1342
2005.41 1429
2005.83 1405
2006.25 1389
2006.68 1414
2007.10 1265
2007.52 1389
2007.94 1444
2008.37 1359
2008.79 1495
2009.21 1388
2009.63 1413
2010.06 1549
2010.48 1521
2010.90 1499
2011.32 1564
2011.75 1495
2012.17 1505
2012.59 1406
2013.02 1537
2013.44 1562
2013.86 1452
2014.29 1455
2014.71 1496
2015.13 1402
2015.55 1346
2015.98 1544
2016.40 1354
2016.82 1356
2017.25 1330
2017.67 1282
2018.10 1288
2018.52 1453
2018.94 1514
2019.37 1587
2019.79 1680
2020.21 1449
2020.64 1421
2021.06 1358
2021.48 1349
2021.91 1442
2022.33 1406
2022.76 1316
2023.18 1469
2023.60 1476
2024.03 1322
2024.45 1345
2024.88 1396
2025.30 1414
2025.73 1455
2026.15 1441
2026.57 1464
2027.00 1271
2027.42 1285
2027.85 1398
2028.27 1398
2028.70 1536
2029.12 1506
2029.55 1378
2029.97 1395
2030.40 1457
2030.82 1362
2031.24 1374
2031.67 1409
2032.09 1318
2032.52 1214
2032.94 1266
2033.37 1269
2033.79 1339
2034.22 1287
2034.65 1277
2035.07 1331
2035.50 1271
2035.92 1356
2036.35 1254
2036.77 1319
2037.20 1223
2037.62 1202
2038.05 1314
2038.47 1490
2038.90 1443
2039.33 1449
2039.75 1388
2040.18 1402
2040.60 1393
2041.03 1352
2041.45 1393
2041.88 1402
2042.31 1486
2042.73 1547
2043.16 1592
2043.58 1625
2044.01 1451
2044.44 1353
2044.86 1374
2045.29 1407
2045.72 1416
2046.14 1355
2046.57 1393
2047.00 1342
2047.42 1360
2047.85 1316
2048.28 1372
2048.70 1205
2049.13 1326
2049.56 1439
2049.98 1441
2050.41 1454
2050.84 1384
2051.26 1294
2051.69 1335
2052.12 1352
2052.54 1257
2052.97 1313
2053.40 1432
2053.83 1386
2054.25 1293
2054.68 1307
2055.11 1326
2055.53 1440
2055.96 1366
2056.39 1287
2056.82 1232
2057.24 1239
2057.67 1292
2058.10 1248
2058.53 1382
2058.96 1385
2059.38 1431
2059.81 1375
2060.24 1192
2060.67 1299
2061.10 1264
2061.52 1297
2061.95 1310
2062.38 1301
2062.81 1257
2063.24 1221
2063.66 1179
2064.09 1310
2064.52 1337
2064.95 1376
2065.38 1242
2065.81 1309
2066.23 1495
2066.66 1315
2067.09 1263
2067.52 1542
2067.95 1387
2068.38 1220
2068.81 1270
2069.23 1425
2069.66 1453
2070.09 1431
2070.52 1355
2070.95 1276
2071.38 1290
2071.81 1302
2072.24 1336
2072.67 1316
2073.10 1306
2073.53 1250
2073.95 1261
2074.38 1306
2074.81 1312
2075.24 1339
2075.67 1285
2076.10 1428
2076.53 1356
2076.96 1336
2077.39 1241
2077.82 1366
2078.25 1430
2078.68 1429
2079.11 1488
2079.54 1403
2079.97 1377
2080.40 1399
2080.83 1338
2081.26 1333
2081.69 1451
2082.12 1383
2082.55 1517
2082.98 1568
2083.41 1466
2083.84 1499
2084.27 1429
2084.70 1270
2085.13 1325
2085.56 1463
2085.99 1542
2086.42 1479
2086.85 1459
2087.29 1399
2087.72 1409
2088.15 1545
2088.58 1458
2089.01 1407
2089.44 1399
2089.87 1454
2090.30 1315
2090.73 1281
2091.16 1425
2091.59 1390
2092.03 1334
2092.46 1320
2092.89 1404
2093.32 1561
2093.75 1593
2094.18 1471
2094.61 1499
2095.05 1438
2095.48 1666
2095.91 1597
2096.34 1708
2096.77 1613
2097.20 1585
2097.63 1503
2098.07 1247
2098.50 1315
2098.93 1537
2099.36 1403
2099.79 1527
2100.23 1347
2100.66 1398
2101.09 1351
2101.52 1332
2101.95 1327
2102.39 1264
2102.82 1200
2103.25 1266
2103.68 1449
2104.12 1304
2104.55 1357
2104.98 1322
2105.41 1331
2105.85 1352
2106.28 1468
2106.71 1207
2107.14 1319
2107.58 1226
2108.01 1378
2108.44 1366
2108.88 1392
2109.31 1326
2109.74 1306
2110.18 1509
2110.61 1410
2111.04 1622
2111.47 1605
2111.91 1495
2112.34 1512
2112.77 1473
2113.21 1402
2113.64 1296
2114.07 1300
2114.51 1358
2114.94 1406
2115.37 1276
2115.81 1433
2116.24 1414
2116.68 1354
2117.11 1226
2117.54 1252
2117.98 1247
2118.41 1157
2118.85 1332
2119.28 1394
2119.71 1237
2120.15 1275
2120.58 1257
2121.02 1305
2121.45 1331
2121.88 1293
2122.32 1339
2122.75 1303
2123.19 1467
2123.62 1359
2124.06 1267
2124.49 1358
2124.92 1355
2125.36 1333
2125.79 1344
2126.23 1429
2126.66 1300
2127.10 1438
2127.53 1291
2127.97 1336
2128.40 1316
2128.84 1337
2129.27 1321
2129.71 1264
2130.14 1336
2130.58 1375
2131.01 1281
2131.45 1430
2131.88 1370
2132.32 1422
2132.75 1604
2133.19 1590
2133.63 1524
2134.06 1526
2134.50 1563
2134.93 1405
2135.37 1395
2135.80 1553
2136.24 1464
2136.67 1459
2137.11 1520
2137.55 1577
2137.98 1581
2138.42 1566
2138.85 1499
2139.29 1581
2139.73 1574
2140.16 1535
2140.60 1655
2141.03 1659
2141.47 1528
2141.91 1565
2142.34 1643
2142.78 1438
2143.22 1326
2143.65 1334
2144.09 1275
2144.53 1479
2144.96 1375
2145.40 1364
2145.84 1396
2146.27 1417
2146.71 1372
2147.15 1320
2147.58 1346
2148.02 1184
2148.46 1278
2148.89 1264
2149.33 1494
2149.77 1486
2150.21 1343
2150.64 1373
2151.08 1539
2151.52 1587
2151.95 1739
2152.39 1643
2152.83 1539
2153.27 1563
2153.70 1678
2154.14 1759
2154.58 1674
2155.02 1634
2155.45 1623
2155.89 1486
2156.33 1390
2156.77 1376
2157.21 1511
2157.64 1485
2158.08 1377
2158.52 1401
2158.96 1460
2159.40 1403
2159.83 1305
2160.27 1318
2160.71 1284
2161.15 1359
2161.59 1406
2162.02 1297
2162.46 1285
2162.90 1354
2163.34 1331
2163.78 1467
2164.22 1325
2164.66 1449
2165.09 1289
2165.53 1354
2165.97 1405
2166.41 1447
2166.85 1375
2167.29 1336
2167.73 1380
2168.17 1422
2168.60 1368
2169.04 1437
2169.48 1495
2169.92 1516
2170.36 1345
2170.80 1437
2171.24 1566
2171.68 1365
2172.12 1402
2172.56 1372
2173.00 1460
2173.44 1479
2173.88 1551
2174.32 1543
2174.76 1537
2175.20 1555
2175.64 1594
2176.07 1751
2176.51 1609
2176.95 1685
2177.39 1721
2177.83 1507
2178.27 1575
2178.71 1712
2179.15 1582
2179.59 1556
2180.03 1591
2180.47 1497
2180.92 1591
2181.36 1514
2181.80 1536
2182.24 1546
2182.68 1578
2183.12 1680
2183.56 1438
2184.00 1440
2184.44 1512
2184.88 1519
2185.32 1386
2185.76 1364
2186.20 1185
2186.64 1258
2187.08 1441
2187.52 1400
2187.97 1317
2188.41 1375
2188.85 1399
2189.29 1493
2189.73 1430
2190.17 1583
2190.61 1539
2191.05 1446
2191.49 1545
2191.94 1555
2192.38 1576
2192.82 1696
2193.26 1475
2193.70 1543
2194.14 1629
2194.58 1527
2195.03 1531
2195.47 1460
2195.91 1587
2196.35 1504
2196.79 1567
2197.24 1751
2197.68 1639
2198.12 1561
2198.56 1515
2199.00 1635
2199.45 1529
2199.89 1504
2200.33 1513
2200.77 1419
2201.21 1486
2201.66 1453
2202.10 1476
2202.54 1497
2202.98 1471
2203.43 1348
2203.87 1503
2204.31 1472
2204.75 1302
2205.20 1299
2205.64 1412
2206.08 1511
2206.53 1509
2206.97 1424
2207.41 1444
2207.85 1550
2208.30 1506
2208.74 1484
2209.18 1487
2209.63 1562
2210.07 1755
2210.51 1674
2210.96 1708
2211.40 1592
2211.84 1690
2212.29 1752
2212.73 1685
2213.17 1740
2213.62 1711
2214.06 1562
2214.50 1516
2214.95 1509
2215.39 1502
2215.84 1567
2216.28 1586
2216.72 1476
2217.17 1460
2217.61 1500
2218.05 1599
2218.50 1396
2218.94 1477
2219.39 1479
2219.83 1421
2220.28 1579
2220.72 1562
2221.16 1481
2221.61 1555
2222.05 1462
2222.50 1477
2222.94 1419
2223.39 1450
2223.83 1661
2224.28 1829
2224.72 1832
2225.16 2115
2225.61 2129
2226.05 2277
2226.50 2377
2226.94 2350
2227.39 2481
2227.83 2466
2228.28 2470
2228.72 2529
2229.17 2338
2229.61 2273
2230.06 2187
2230.50 1978
2230.95 1852
2231.40 1984
2231.84 1819
2232.29 1869
2232.73 1847
2233.18 1660
2233.62 1585
2234.07 1722
2234.51 1816
2234.96 1755
2235.41 1806
2235.85 1885
2236.30 1966
2236.74 1839
2237.19 1821
2237.63 2010
2238.08 1968
2238.53 1935
2238.97 1953
2239.42 1889
2239.86 1958
2240.31 1875
2240.76 1804
2241.20 1927
2241.65 1817
2242.10 1953
2242.54 1898
2242.99 1634
2243.44 1709
2243.88 1713
2244.33 1686
2244.78 1843
2245.22 1756
2245.67 1714
2246.12 1580
2246.56 1529
2247.01 1597
2247.46 1628
2247.90 1554
2248.35 1626
2248.80 1505
2249.24 1619
2249.69 1625
2250.14 1639
2250.59 1574
2251.03 1500
2251.48 1399
2251.93 1437
2252.38 1583
2252.82 1508
2253.27 1382
2253.72 1550
2254.17 1687
2254.61 1576
2255.06 1526
2255.51 1503
2255.96 1432
2256.40 1555
2256.85 1466
2257.30 1435
2257.75 1408
2258.20 1503
2258.64 1504
2259.09 1583
2259.54 1564
2259.99 1521
2260.44 1420
2260.88 1580
2261.33 1545
2261.78 1558
2262.23 1564
2262.68 1649
2263.13 1677
2263.58 1536
2264.02 1686
2264.47 1627
2264.92 1704
2265.37 1822
2265.82 1765
2266.27 1957
2266.72 1820
2267.17 1920
2267.61 1826
2268.06 1852
2268.51 1979
2268.96 1778
2269.41 1805
2269.86 1810
2270.31 1939
2270.76 1990
2271.21 2071
2271.66 1786
2272.11 1703
2272.56 1951
2273.00 1868
2273.45 1928
2273.90 1882
2274.35 1789
2274.80 1889
2275.25 1949
2275.70 1808
2276.15 1718
2276.60 1683
2277.05 1687
2277.50 1710
2277.95 1643
2278.40 1500
2278.85 1621
2279.30 1672
2279.75 1530
2280.20 1520
2280.65 1475
2281.10 1500
2281.55 1515
2282.00 1667
2282.45 1716
2282.90 1716
2283.35 1653
2283.81 1478
2284.26 1623
2284.71 1680
2285.16 1685
2285.61 1699
2286.06 1625
2286.51 1710
2286.96 1545
2287.41 1408
2287.86 1657
2288.31 1599
2288.76 1653
2289.22 1592
2289.67 1901
2290.12 1914
2290.57 1899
2291.02 2020
2291.47 1995
2291.92 2285
2292.37 2395
2292.83 2463
2293.28 2650
2293.73 2624
2294.18 2645
2294.63 2684
2295.08 2856
2295.53 2883
2295.99 2602
2296.44 2698
2296.89 2737
2297.34 2534
2297.79 2481
2298.25 2410
2298.70 2264
2299.15 2067
2299.60 2148
2300.05 1950
2300.51 1970
2300.96 1917
2301.41 1844
2301.86 1715
2302.32 1863
2302.77 1780
2303.22 1667
2303.67 1690
2304.13 1627
2304.58 1660
2305.03 1555
2305.48 1691
2305.94 1671
2306.39 1508
2306.84 1422
2307.29 1487
2307.75 1510
2308.20 1605
2308.65 1630
2309.11 1654
2309.56 1710
2310.01 1741
2310.47 1757
2310.92 1882
2311.37 1977
2311.83 1938
2312.28 1895
2312.73 1884
2313.19 2032
2313.64 1971
2314.09 2007
2314.55 1965
2315.00 1936
2315.45 1885
2315.91 1826
2316.36 1772
2316.81 1837
2317.27 1742
2317.72 1710
2318.18 1715
2318.63 1735
2319.08 1678
2319.54 1716
2319.99 1669
2320.45 1789
2320.90 1677
2321.35 1589
2321.81 1658
2322.26 1750
2322.72 1818
2323.17 1606
2323.63 1594
2324.08 1654
2324.54 1655
2324.99 1704
2325.44 1684
2325.90 1652
2326.35 1631
2326.81 1684
2327.26 1605
2327.72 1627
2328.17 1577
2328.63 1598
2329.08 1656
2329.54 1833
2329.99 1717
2330.45 1720
2330.90 1707
2331.36 1799
2331.81 1782
2332.27 1880
2332.72 1866
2333.18 1954
2333.64 1863
2334.09 1882
2334.55 1830
2335.00 1907
2335.46 1718
2335.91 1714
2336.37 1817
2336.82 1812
2337.28 1772
2337.74 1707
2338.19 1724
2338.65 1709
2339.10 1748
2339.56 1816
2340.02 1819
2340.47 1727
2340.93 1793
2341.38 1993
2341.84 1955
2342.30 2036
2342.75 2024
2343.21 2017
2343.67 2113
2344.12 2085
2344.58 2185
2345.04 2358
2345.49 2019
2345.95 1974
2346.41 1957
2346.86 1910
2347.32 2011
2347.78 2072
2348.23 2111
2348.69 1935
2349.15 2096
2349.60 2100
2350.06 2143
2350.52 2158
2350.97 1929
2351.43 1913
2351.89 1850
2352.35 1928
2352.80 1931
2353.26 1792
2353.72 1818
2354.18 1785
2354.63 1926
2355.09 1784
2355.55 1709
2356.01 1759
2356.46 1589
2356.92 1659
2357.38 1731
2357.84 1722
2358.29 1557
2358.75 1681
2359.21 1594
2359.67 1616
2360.13 1561
2360.58 1606
2361.04 1776
2361.50 1747
2361.96 1771
2362.42 1770
2362.88 1721
2363.33 1938
2363.79 1997
2364.25 2019
2364.71 1982
2365.17 1936
2365.63 1910
2366.08 1975
2366.54 1934
2367.00 1829
2367.46 1962
2367.92 1778
2368.38 1842
2368.84 1847
2369.30 1728
2369.75 1715
2370.21 1822
2370.67 2025
2371.13 1836
2371.59 1869
2372.05 1742
2372.51 1904
2372.97 1902
2373.43 1901
2373.89 1925
2374.35 1894
2374.81 1649
2375.27 1658
2375.72 1675
2376.18 1519
2376.64 1584
2377.10 1489
2377.56 1534
2378.02 1516
2378.48 1673
2378.94 1520
2379.40 1605
2379.86 1664
2380.32 1655
2380.78 1799
2381.24 1923
2381.70 1592
2382.16 1687
2382.62 1631
2383.08 1560
2383.54 1581
2384.00 1685
2384.46 1687
2384.92 1633
2385.39 1703
2385.85 1691
2386.31 1744
2386.77 1753
2387.23 1740
2387.69 1594
2388.15 1700
2388.61 1548
2389.07 1609
2389.53 1675
2389.99 1605
2390.45 1666
2390.91 1498
2391.38 1574
2391.84 1611
2392.30 1600
2392.76 1698
2393.22 1789
2393.68 1647
2394.14 1556
2394.60 1596
2395.06 1682
2395.53 1704
2395.99 1627
2396.45 1545
2396.91 1525
2397.37 1599
2397.83 1507
2398.30 1422
2398.76 1533
2399.22 1730
2399.68 1770
2400.14 1745
2400.61 1677
2401.07 1628
2401.53 1593
2401.99 1692
2402.45 1561
2402.92 1604
2403.38 1584
2403.84 1448
2404.30 1575
2404.76 1552
2405.23 1584
2405.69 1441
2406.15 1613
2406.61 1608
2407.08 1590
2407.54 1558
2408.00 1671
2408.46 1790
2408.93 1797
2409.39 1689
2409.85 1718
2410.32 1761
2410.78 1625
2411.24 1623
2411.70 1605
2412.17 1558
2412.63 1537
2413.09 1562
2413.56 1494
2414.02 1434
2414.48 1408
2414.95 1443
2415.41 1520
2415.87 1386
2416.34 1485
2416.80 1487
2417.26 1597
2417.73 1711
2418.19 1659
2418.65 1548
2419.12 1742
2419.58 1726
2420.05 1637
2420.51 1915
2420.97 1917
2421.44 1766
2421.90 1747
2422.37 1837
2422.83 1854
2423.29 1837
2423.76 1731
2424.22 1836
2424.69 1874
2425.15 1666
2425.62 1823
2426.08 1857
2426.54 1827
2427.01 1680
2427.47 1860
2427.94 2051
2428.40 2182
2428.87 2189
2429.33 2234
2429.80 2121
2430.26 2196
2430.73 2359
2431.19 2144
2431.66 2062
2432.12 2234
2432.59 2006
2433.05 1916
2433.52 1815
2433.98 1789
2434.45 1890
2434.91 1836
2435.38 1680
2435.84 1684
2436.31 1540
2436.77 1749
2437.24 1697
2437.70 1797
2438.17 1804
2438.63 1640
2439.10 1666
2439.57 1824
2440.03 1984
2440.50 2065
2440.96 1973
2441.43 2024
2441.89 2124
2442.36 2416
2442.83 2446
2443.29 2384
2443.76 2493
2444.22 2581
2444.69 2519
2445.16 2375
2445.62 2193
2446.09 2055
2446.56 1987
2447.02 2000
2447.49 1832
2447.96 1753
2448.42 1679
2448.89 1717
2449.35 1634
2449.82 1627
2450.29 1526
2450.75 1647
2451.22 1667
2451.69 1639
2452.16 1573
2452.62 1495
2453.09 1603
2453.56 1639
2454.02 1676
2454.49 1668
2454.96 1844
2455.42 1796
2455.89 1635
2456.36 1572
2456.83 1621
2457.29 1693
2457.76 1657
2458.23 1751
2458.70 1764
2459.16 1631
2459.63 1475
2460.10 1604
2460.57 1515
2461.03 1444
2461.50 1634
2461.97 1553
2462.44 1604
2462.91 1458
2463.37 1407
2463.84 1519
2464.31 1681
2464.78 1636
2465.25 1610
2465.71 1505
2466.18 1530
2466.65 1515
2467.12 1627
2467.59 1556
2468.06 1529
2468.52 1698
2468.99 1915
2469.46 1811
2469.93 1771
2470.40 1774
2470.87 1757
2471.34 1718
2471.80 1754
2472.27 1822
2472.74 1861
2473.21 1683
2473.68 1756
2474.15 1777
2474.62 1712
2475.09 1765
2475.56 1542
2476.02 1559
2476.49 1692
2476.96 1779
2477.43 1778
2477.90 1690
2478.37 1663
2478.84 1610
2479.31 1701
2479.78 1832
2480.25 1723
2480.72 1843
2481.19 1923
2481.66 1899
2482.13 2004
2482.60 2004
2483.07 2058
2483.54 2047
2484.01 2026
2484.48 1880
2484.95 1913
2485.42 2126
2485.89 1920
2486.36 1853
2486.83 1773
2487.30 1682
2487.77 1641
2488.24 1616
2488.71 1824
2489.18 1705
2489.65 1639
2490.12 1602
2490.59 1611
2491.06 1587
2491.53 1510
2492.00 1677
2492.47 1706
2492.94 1600
2493.41 1574
2493.88 1594
2494.36 1602
2494.83 1568
2495.30 1718
2495.77 1663
2496.24 1730
2496.71 1802
2497.18 1611
2497.65 1526
2498.12 1589
2498.60 1703
2499.07 1815
2499.54 1711
2500.01 1638
2500.48 1554
2500.95 1605
2501.42 1586
2501.90 1628
2502.37 1749
2502.84 1665
2503.31 1706
2503.78 1793
2504.25 1659
2504.73 1583
2505.20 1558
2505.67 1573
2506.14 1569
2506.61 1571
2507.09 1617
2507.56 1763
2508.03 1693
2508.50 1722
2508.97 1722
2509.45 1774
2509.92 1937
2510.39 1926
2510.86 1963
2511.34 1929
2511.81 1882
2512.28 1882
2512.75 1969
2513.23 1964
2513.70 2099
2514.17 1957
2514.65 1836
2515.12 1968
2515.59 1873
2516.06 1803
2516.54 1788
2517.01 1717
2517.48 1872
2517.96 1751
2518.43 1890
2518.90 1862
2519.38 1884
2519.85 1671
2520.32 1689
2520.80 1722
2521.27 1762
2521.74 1786
2522.22 1798
2522.69 1594
2523.16 1615
2523.64 1720
2524.11 1660
2524.58 1714
2525.06 1618
2525.53 1555
2526.01 1659
2526.48 1594
2526.95 1618
2527.43 1672
2527.90 1635
2528.38 1651
2528.85 1626
2529.32 1582
2529.80 1577
2530.27 1576
2530.75 1582
2531.22 1689
2531.70 1695
2532.17 1887
2532.64 1783
2533.12 1627
2533.59 1674
2534.07 1685
2534.54 1757
2535.02 1786
2535.49 1731
2535.97 1718
2536.44 1798
2536.92 1777
2537.39 1912
2537.87 1958
2538.34 2081
2538.82 1903
2539.29 1792
2539.77 1848
2540.24 1711
2540.72 1797
2541.19 1724
2541.67 1687
2542.14 1568
2542.62 1597
2543.09 1673
2543.57 1704
2544.04 1716
2544.52 1673
2545.00 1785
2545.47 1678
2545.95 1803
2546.42 1734
2546.90 1823
2547.37 1737
2547.85 1922
2548.33 2237
2548.80 2126
2549.28 2078
2549.75 2195
2550.23 2137
2550.71 2169
2551.18 2214
2551.66 2097
2552.14 2263
2552.61 2193
2553.09 2214
2553.57 2323
2554.04 2167
2554.52 2191
2554.99 2370
2555.47 2268
2555.95 2427
2556.42 2273
2556.90 2369
2557.38 2301
2557.86 2409
2558.33 2557
2558.81 2435
2559.29 2429
2559.76 2395
2560.24 2362
2560.72 2088
2561.19 2194
2561.67 2197
2562.15 1993
2562.63 1830
2563.10 1934
2563.58 1816
2564.06 1913
2564.54 1840
2565.01 1809
2565.49 1758
2565.97 1680
2566.45 1687
2566.92 1716
2567.40 1676
2567.88 1699
2568.36 1650
2568.83 1507
2569.31 1547
2569.79 1493
2570.27 1702
2570.75 1520
2571.22 1539
2571.70 1430
2572.18 1598
2572.66 1737
2573.14 1592
2573.62 1497
2574.09 1570
2574.57 1668
2575.05 1593
2575.53 1698
2576.01 1752
2576.49 1729
2576.97 1719
2577.44 1565
2577.92 1560
2578.40 1791
2578.88 1633
2579.36 1634
2579.84 1520
2580.32 1504
2580.80 1537
2581.27 1576
2581.75 1604
2582.23 1700
2582.71 1643
2583.19 1558
2583.67 1555
2584.15 1500
2584.63 1554
2585.11 1558
2585.59 1453
2586.07 1507
2586.55 1487
2587.03 1502
2587.51 1751
2587.99 1628
2588.47 1735
2588.94 1714
2589.42 1755
2589.90 1725
2590.38 1748
2590.86 1708
2591.34 1781
2591.82 1655
2592.30 1602
2592.78 1732
2593.26 1639
2593.74 1711
2594.22 1693
2594.71 1732
2595.19 1753
2595.67 1887
2596.15 2040
2596.63 1860
2597.11 1778
2597.59 1976
2598.07 1930
2598.55 1741
2599.03 1900
2599.51 1965
2599.99 1983
2600.47 1815
2600.95 1968
2601.43 2049
2601.91 1914
2602.40 1883
2602.88 1835
2603.36 1804
2603.84 1791
2604.32 1773
2604.80 1622
2605.28 1798
2605.76 1721
2606.24 1659
2606.73 1564
2607.21 1700
2607.69 1780
2608.17 1879
2608.65 1716
2609.13 1920
2609.62 1902
2610.10 1903
2610.58 2112
2611.06 2001
2611.54 2014
2612.02 2016
2612.51 2222
2612.99 2113
2613.47 2316
2613.95 2344
2614.43 2184
2614.92 2096
2615.40 2009
2615.88 2026
2616.36 1971
2616.85 1873
2617.33 1983
2617.81 1886
2618.29 1850
2618.78 1733
2619.26 1730
2619.74 1713
2620.22 1562
2620.71 1634
2621.19 1475
2621.67 1536
2622.15 1531
2622.64 1692
2623.12 1688
2623.60 1589
2624.09 1575
2624.57 1695
2625.05 1553
2625.53 1410
2626.02 1547
2626.50 1785
2626.98 1667
2627.47 1607
2627.95 1846
2628.43 1711
2628.92 1663
2629.40 1757
2629.88 1732
2630.37 1637
2630.85 1716
2631.34 1671
2631.82 1606
2632.30 1645
2632.79 1600
2633.27 1550
2633.75 1690
2634.24 1866
2634.72 1807
2635.21 1607
2635.69 1641
2636.17 1766
2636.66 1635
2637.14 1720
2637.63 1684
2638.11 1756
2638.60 1630
2639.08 1608
2639.56 1689
2640.05 1776
2640.53 1754
2641.02 1628
2641.50 1740
2641.99 1729
2642.47 1608
2642.96 1750
2643.44 1562
2643.93 1790
2644.41 1806
2644.90 1580
2645.38 1487
2645.87 1568
2646.35 1570
2646.84 1612
2647.32 1630
2647.81 1700
2648.29 1500
2648.78 1675
2649.26 1659
2649.75 1631
2650.23 1690
2650.72 1920
2651.20 1731
2651.69 1629
2652.17 1640
2652.66 1686
2653.15 1679
2653.63 1725
2654.12 1757
2654.60 1768
2655.09 1808
2655.57 1700
2656.06 1647
2656.55 1681
2657.03 1721
2657.52 1742
2658.00 1691
2658.49 1733
2658.98 1761
2659.46 1762
2659.95 1751
2660.44 1771
2660.92 1644
2661.41 1570
2661.90 1538
2662.38 1504
2662.87 1578
2663.35 1550
2663.84 1581
2664.33 1650
2664.81 1624
2665.30 1601
2665.79 1653
2666.28 1717
2666.76 1676
2667.25 1626
2667.74 1618
2668.22 1638
2668.71 1837
2669.20 1884
2669.68 1816
2670.17 1963
2670.66 1755
2671.15 1793
2671.63 1717
2672.12 1675
2672.61 1790
2673.10 1642
2673.58 1705
2674.07 1905
2674.56 1871
2675.05 1909
2675.53 1967
2676.02 1926
2676.51 2240
2677.00 2243
2677.49 1967
2677.97 2058
2678.46 2112
2678.95 2039
2679.44 2194
2679.93 2168
2680.41 2140
2680.90 2256
2681.39 2329
2681.88 2283
2682.37 2262
2682.85 2237
2683.34 2558
2683.83 2547
2684.32 2597
2684.81 2600
2685.30 2528
2685.79 2642
2686.27 2704
2686.76 2490
2687.25 2387
2687.74 2442
2688.23 2422
2688.72 2275
2689.21 2174
2689.70 2115
2690.19 1995
2690.67 1998
2691.16 1886
2691.65 1882
2692.14 1913
2692.63 1812
2693.12 1846
2693.61 1807
2694.10 1776
2694.59 1749
2695.08 1742
2695.57 1828
2696.06 1739
2696.55 1699
2697.04 1595
2697.53 1696
2698.02 1876
2698.51 1622
2699.00 1806
2699.49 1806
2699.98 1798
2700.47 1806
2700.96 1835
2701.45 1898
2701.94 1971
2702.43 1964
2702.92 2117
2703.41 2106
2703.90 2017
2704.39 2099
2704.88 2108
2705.37 2043
2705.86 2031
2706.35 2158
2706.84 2168
2707.33 1878
2707.82 1971
2708.31 2000
2708.80 1839
2709.29 1756
2709.78 1833
2710.27 1932
2710.77 1878
2711.26 1789
2711.75 1810
2712.24 1663
2712.73 1501
2713.22 1614
2713.71 1633
2714.20 1684
2714.69 1855
2715.19 1906
2715.68 1648
2716.17 1658
2716.66 1613
2717.15 1690
2717.64 1719
2718.13 1673
2718.63 1699
2719.12 1714
2719.61 1751
2720.10 1647
2720.59 1640
2721.08 1657
2721.58 1751
2722.07 1864
2722.56 1910
2723.05 1837
2723.54 1848
2724.04 1820
2724.53 1883
2725.02 1840
2725.51 1896
2726.01 1999
2726.50 1795
2726.99 1643
2727.48 1806
2727.98 1856
2728.47 1845
2728.96 1837
2729.45 1790
2729.95 1709
2730.44 1440
2730.93 1606
2731.42 1773
2731.92 1832
2732.41 1742
2732.90 1717
2733.40 1722
2733.89 1738
2734.38 1918
2734.87 1812
2735.37 1773
2735.86 1747
2736.35 1653
2736.85 1765
2737.34 1743
2737.83 1846
2738.33 1885
2738.82 1803
2739.31 1773
2739.81 1884
2740.30 1936
2740.79 1861
2741.29 1791
2741.78 1708
2742.28 1666
2742.77 1715
2743.26 1739
2743.76 1789
2744.25 1772
2744.75 1631
2745.24 1781
2745.73 1729
2746.23 1595
2746.72 1559
2747.22 1563
2747.71 1676
2748.20 1679
2748.70 1666
2749.19 1757
2749.69 1734
2750.18 1660
2750.68 1616
2751.17 1643
2751.67 1638
2752.16 1669
2752.66 1631
2753.15 1802
2753.64 1793
2754.14 1681
2754.63 1975
2755.13 1904
2755.62 1805
2756.12 1901
2756.61 1954
2757.11 2026
2757.60 1939
2758.10 1869
2758.59 1898
2759.09 1885
2759.59 1968
2760.08 1893
2760.58 1810
2761.07 1827
2761.57 1751
2762.06 1828
2762.56 1830
2763.05 1811
2763.55 1728
2764.05 1722
2764.54 1699
2765.04 1748
2765.53 1637
2766.03 1590
2766.52 1729
2767.02 1632
2767.52 1668
2768.01 1612
2768.51 1598
2769.00 1615
2769.50 1566
2770.00 1551
2770.49 1707
2770.99 1819
2771.49 1750
2771.98 1650
2772.48 1757
2772.98 1823
2773.47 1768
2773.97 1847
2774.47 1810
2774.96 1835
2775.46 1831
2775.96 1944
2776.45 2007
2776.95 2021
2777.45 2009
2777.94 1910
2778.44 1987
2778.94 2124
2779.43 2021
2779.93 1999
2780.43 2001
2780.93 1998
2781.42 2034
2781.92 1961
2782.42 2024
2782.92 2029
2783.41 1883
2783.91 2103
2784.41 1969
2784.91 1948
2785.40 1719
2785.90 1753
2786.40 1875
2786.90 1880
2787.39 1835
2787.89 1679
2788.39 1703
2788.89 1796
2789.39 1866
2789.88 1970
2790.38 1893
2790.88 1796
2791.38 1943
2791.88 1791
2792.37 1693
2792.87 1782
2793.37 1875
2793.87 1710
2794.37 1753
2794.87 1740
2795.37 1826
2795.86 1825
2796.36 2061
2796.86 1898
2797.36 1967
2797.86 2014
2798.36 2187
2798.86 2299
2799.35 2347
2799.85 2280
2800.35 2451
2800.85 2368
2801.35 2280
2801.85 2273
2802.35 2194
2802.85 2321
2803.35 2361
2803.85 2140
2804.35 2045
2804.85 2068
2805.34 2122
2805.84 2100
2806.34 1947
2806.84 1916
2807.34 1954
2807.84 2067
2808.34 2215
2808.84 2328
2809.34 2567
2809.84 2800
2810.34 2768
2810.84 3054
2811.34 3194
2811.84 3097
2812.34 3095
2812.84 3166
2813.34 3082
2813.84 3001
2814.34 2814
2814.84 2562
2815.34 2487
2815.84 2353
2816.34 2331
2816.84 2367
2817.34 2087
2817.84 2233
2818.35 2228
2818.85 2026
2819.35 1927
2819.85 1838
2820.35 1958
2820.85 1921
2821.35 1985
2821.85 2018
2822.35 2102
2822.85 2228
2823.35 1962
2823.85 2031
2824.36 2064
2824.86 1985
2825.36 1900
2825.86 1871
2826.36 2009
2826.86 2093
2827.36 2074
2827.86 2038
2828.37 2094
2828.87 1928
2829.37 1982
2829.87 2018
2830.37 1984
2830.87 2014
2831.38 2135
2831.88 1814
2832.38 1859
2832.88 1973
2833.38 1869
2833.88 1852
2834.39 2009
2834.89 1934
2835.39 1943
2835.89 2009
2836.40 1859
2836.90 2045
2837.40 2079
2837.90 1962
2838.40 2095
2838.91 2076
2839.41 1932
2839.91 1975
2840.41 1854
2840.92 1938
2841.42 1851
2841.92 1862
2842.42 1826
2842.93 1689
2843.43 1838
2843.93 1875
2844.44 1814
2844.94 1880
2845.44 1730
2845.94 1686
2846.45 1771
2846.95 1843
2847.45 1829
2847.96 1988
2848.46 1916
2848.96 1958
2849.47 2143
2849.97 2221
2850.47 2031
2850.98 1852
2851.48 1944
2851.98 1979
2852.49 1925
2852.99 1970
2853.50 1892
2854.00 1836
2854.50 1823
2855.01 1798
2855.51 1760
2856.01 1714
2856.52 1749
2857.02 1765
2857.53 1723
2858.03 1772
2858.53 1785
2859.04 1710
2859.54 1726
2860.05 1729
2860.55 1662
2861.06 1827
2861.56 1799
2862.06 1887
2862.57 1889
2863.07 1847
2863.58 1818
2864.08 1972
2864.59 1942
2865.09 1937
2865.60 1914
2866.10 1866
2866.61 1874
2867.11 1896
2867.62 1758
2868.12 1789
2868.63 1716
2869.13 1700
2869.64 1672
2870.14 1698
2870.65 1688
2871.15 1717
2871.66 1771
2872.16 1592
2872.67 1760
2873.17 1748
2873.68 1693
2874.18 1581
2874.69 1725
2875.20 1649
2875.70 1636
2876.21 1633
2876.71 1907
2877.22 1872
2877.72 1839
2878.23 1812
2878.74 1803
2879.24 1776
2879.75 1675
2880.25 1869
2880.76 1943
2881.27 1859
2881.77 1773
2882.28 1797
2882.79 1924
2883.29 1795
2883.80 1882
2884.30 1889
2884.81 2012
2885.32 1930
2885.82 1824
2886.33 1867
2886.84 2117
2887.34 2213
2887.85 2276
2888.36 2712
2888.86 2694
2889.37 2840
2889.88 2896
2890.38 2879
2890.89 3097
2891.40 3162
2891.91 3178
2892.41 3076
2892.92 3013
2893.43 2725
2893.93 2483
2894.44 2520
2894.95 2206
2895.46 2277
2895.96 2181
2896.47 2103
2896.98 2111
2897.49 1995
2897.99 1998
2898.50 1855
2899.01 1882
2899.52 1880
2900.03 1887
2900.53 2062
2901.04 2257
2901.55 2151
2902.06 2044
2902.56 2065
2903.07 2175
2903.58 2167
2904.09 2368
2904.60 2258
2905.11 2249
2905.61 2433
2906.12 2393
2906.63 2415
2907.14 2441
2907.65 2384
2908.16 2314
2908.66 2561
2909.17 2482
2909.68 2444
2910.19 2460
2910.70 2342
2911.21 2373
2911.72 2266
2912.23 2358
2912.73 2117
2913.24 2037
2913.75 2020
2914.26 1912
2914.77 2040
2915.28 2072
2915.79 2077
2916.30 2099
2916.81 2110
2917.32 1969
2917.83 1966
2918.33 2083
2918.84 2124
2919.35 1985
2919.86 1809
2920.37 1891
2920.88 1914
2921.39 1992
2921.90 1955
2922.41 1965
2922.92 1826
2923.43 2000
2923.94 1938
2924.45 2043
2924.96 2172
2925.47 2193
2925.98 2441
2926.49 2354
2927.00 2494
2927.51 2586
2928.02 2844
2928.53 2719
2929.04 2814
2929.55 2825
2930.06 2667
2930.57 2818
2931.08 2743
2931.59 2515
2932.11 2460
2932.62 2388
2933.13 2025
2933.64 1878
2934.15 1859
2934.66 1829
2935.17 2015
2935.68 1844
2936.19 1796
2936.70 1931
2937.21 1893
2937.72 1805
2938.24 2028
2938.75 1819
2939.26 1786
2939.77 1901
2940.28 1935
2940.79 1837
2941.30 1968
2941.81 2034
2942.33 2001
2942.84 1823
2943.35 2055
2943.86 2039
2944.37 2063
2944.88 2001
2945.40 2097
2945.91 2064
2946.42 1977
2946.93 2116
2947.44 2335
2947.96 2363
2948.47 2153
2948.98 2370
2949.49 2389
2950.00 2267
2950.52 2319
2951.03 2366
2951.54 2309
2952.05 2234
2952.57 2148
2953.08 2084
2953.59 2118
2954.10 1972
2954.62 1864
2955.13 1942
2955.64 1807
2956.15 1905
2956.67 1840
2957.18 1873
2957.69 1845
2958.20 1737
2958.72 1858
2959.23 1857
2959.74 1946
2960.26 2030
2960.77 1987
2961.28 1904
2961.80 1861
2962.31 1925
2962.82 1955
2963.34 2011
2963.85 2068
2964.36 2092
2964.88 1938
2965.39 2135
2965.90 2123
2966.42 2076
2966.93 2107
2967.44 1899
2967.96 1821
2968.47 1929
2968.98 1982
2969.50 2007
2970.01 1925
2970.53 1922
2971.04 1895
2971.55 1846
2972.07 1788
2972.58 1721
2973.10 1697
2973.61 1752
2974.12 1902
2974.64 1919
2975.15 1911
2975.67 1743
2976.18 1716
2976.70 1828
2977.21 1912
2977.73 1792
2978.24 1757
2978.75 1926
2979.27 1965
2979.78 1916
2980.30 1796
2980.81 1854
2981.33 1836
2981.84 1814
2982.36 1825
2982.87 1945
2983.39 1912
2983.90 1858
2984.42 1993
2984.93 2005
2985.45 1840
2985.96 1771
2986.48 1882
2987.00 1948
2987.51 1968
2988.03 1823
2988.54 1751
2989.06 1860
2989.57 1989
2990.09 1992
2990.60 1940
2991.12 1968
2991.64 2121
2992.15 2117
2992.67 1926
2993.18 1987
2993.70 2136
2994.21 2048
2994.73 1987
2995.25 1961
2995.76 2104
2996.28 2197
2996.80 2217
2997.31 2227
2997.83 2324
2998.34 2219
2998.86 2362
2999.38 2402
2999.89 2412
3000.41 2580
3000.93 2638
3001.44 2448
3001.96 2484
3002.48 2532
3002.99 2417
3003.51 2636
3004.03 2569
3004.54 2560
3005.06 2375
3005.58 2432
3006.09 2363
3006.61 2464
3007.13 2591
3007.65 2454
3008.16 2279
3008.68 2338
3009.20 2302
3009.71 2229
3010.23 2292
3010.75 2260
3011.27 2170
3011.78 2021
3012.30 1986
3012.82 2011
3013.34 1952
3013.85 1862
3014.37 1813
3014.89 1799
3015.41 1759
3015.93 1960
3016.44 1864
3016.96 1850
3017.48 1935
3018.00 2018
3018.52 2100
3019.03 2065
3019.55 2133
3020.07 2211
3020.59 2237
3021.11 2202
3021.63 2246
3022.14 2192
3022.66 2028
3023.18 2141
3023.70 2251
3024.22 2171
3024.74 2102
3025.25 2106
3025.77 2333
3026.29 2223
3026.81 2198
3027.33 2393
3027.85 2316
3028.37 2330
3028.89 2198
3029.41 2291
3029.92 2359
3030.44 2200
3030.96 2211
3031.48 2026
3032.00 1973
3032.52 1961
3033.04 2138
3033.56 2035
3034.08 1979
3034.60 2012
3035.12 2189
3035.64 2184
3036.16 2389
3036.68 2469
3037.20 2460
3037.72 2725
3038.24 2999
3038.76 2893
3039.28 2755
3039.80 2908
3040.32 2888
3040.84 2904
3041.36 2863
3041.88 2783
3042.40 2595
3042.92 2404
3043.44 2424
3043.96 2449
3044.48 2214
3045.00 2089
3045.52 1974
3046.04 2081
3046.56 2024
3047.08 2024
3047.60 2065
3048.12 1977
3048.64 1993
3049.16 2113
3049.68 2145
3050.20 2205
3050.72 2121
3051.24 1959
3051.77 1972
3052.29 2027
3052.81 2107
3053.33 1913
3053.85 2058
3054.37 1981
3054.89 2003
3055.41 1995
3055.93 1904
3056.46 1970
3056.98 1912
3057.50 1882
3058.02 2037
3058.54 1955
3059.06 2005
3059.58 1966
3060.11 1982
3060.63 2018
3061.15 2009
3061.67 1982
3062.19 1974
3062.71 2052
3063.24 2121
3063.76 1923
3064.28 1976
3064.80 1926
3065.32 1957
3065.85 1906
3066.37 1984
3066.89 1992
3067.41 2004
3067.94 1924
3068.46 2076
3068.98 2010
3069.50 1936
3070.03 1917
3070.55 2043
3071.07 1853
3071.59 1899
3072.12 1893
3072.64 1961
3073.16 1878
3073.68 1881
3074.21 2042
3074.73 1985
3075.25 1998
3075.78 1846
3076.30 2078
3076.82 2193
3077.34 2003
3077.87 2172
3078.39 2228
3078.91 2290
3079.44 2254
3079.96 2229
3080.48 2305
3081.01 2225
3081.53 2269
3082.05 2482
3082.58 2476
3083.10 2444
3083.63 2367
3084.15 2430
3084.67 2330
3085.20 2454
3085.72 2309
3086.24 2237
3086.77 2274
3087.29 2209
3087.82 2340
3088.34 2147
3088.86 2091
3089.39 1959
3089.91 2177
3090.44 2217
3090.96 2011
3091.49 1932
3092.01 2073
3092.53 2150
3093.06 2047
3093.58 2189
3094.11 1996
3094.63 1973
3095.16 2109
3095.68 2027
3096.21 2029
3096.73 2070
3097.26 2017
3097.78 2015
3098.31 2305
3098.83 2191
3099.36 2288
3099.88 2380
3100.41 2344
3100.93 2315
3101.46 2429
3101.98 2677
3102.51 2751
3103.03 2873
3103.56 3211
3104.08 3439
3104.61 3496
3105.13 3894
3105.66 4129
3106.18 4342
3106.71 4841
3107.24 4304
3107.76 4070
3108.29 4003
3108.81 3791
3109.34 3173
3109.86 2955
3110.39 2749
3110.92 2713
3111.44 2513
3111.97 2604
3112.49 2564
3113.02 2444
3113.55 2571
3114.07 2436
3114.60 2465
3115.12 2533
3115.65 2426
3116.18 2373
3116.70 2173
3117.23 2292
3117.76 2040
3118.28 1984
3118.81 2115
3119.34 2059
3119.86 2226
3120.39 2040
3120.92 2095
3121.44 1878
3121.97 1845
3122.50 1993
3123.02 2101
3123.55 1973
3124.08 2011
3124.61 2107
3125.13 2103
3125.66 2104
3126.19 1917
3126.72 2167
3127.24 2078
3127.77 2105
3128.30 2163
3128.82 1840
3129.35 1910
3129.88 1965
3130.41 1998
3130.93 2167
3131.46 2050
3131.99 1926
3132.52 2000
3133.05 2009
3133.57 1883
3134.10 1787
3134.63 1854
3135.16 1944
3135.69 1924
3136.21 1860
3136.74 1741
3137.27 1793
3137.80 1781
3138.33 1946
3138.85 2017
3139.38 2105
3139.91 2265
3140.44 1834
3140.97 1860
3141.50 2053
3142.03 2020
3142.55 2074
3143.08 1943
3143.61 2042
3144.14 1935
3144.67 2073
3145.20 1972
3145.73 1966
3146.26 1991
3146.79 1860
3147.31 1919
3147.84 2000
3148.37 2088
3148.90 2200
3149.43 2113
3149.96 2018
3150.49 2125
3151.02 2335
3151.55 2235
3152.08 2094
3152.61 2170
3153.14 2207
3153.67 2219
3154.20 2090
3154.73 2123
3155.25 2195
3155.78 2130
3156.31 2027
3156.84 2090
3157.37 1909
3157.90 1920
3158.43 1985
3158.96 2036
3159.49 2089
3160.02 1964
3160.55 2243
3161.08 2028
3161.61 1983
3162.14 2089
3162.68 2122
3163.21 2013
3163.74 1881
3164.27 1733
3164.80 1925
3165.33 1998
3165.86 2049
3166.39 2106
3166.92 1945
3167.45 1926
3167.98 1828
3168.51 2041
3169.04 1940
3169.57 1864
3170.10 2065
3170.64 2046
3171.17 2005
3171.70 2051
3172.23 1975
3172.76 2079
3173.29 2015
3173.82 1845
3174.35 1980
3174.88 1925
3175.42 1921
3175.95 1851
3176.48 1766
3177.01 1842
3177.54 1928
3178.07 1846
3178.61 1825
3179.14 1803
3179.67 1853
3180.20 1712
3180.73 1819
3181.26 2116
3181.80 1898
3182.33 1899
3182.86 1978
3183.39 1791
3183.92 1916
3184.46 1855
3184.99 1944
3185.52 1908
3186.05 1847
3186.59 1795
3187.12 1878
3187.65 1901
3188.18 1872
3188.72 1658
3189.25 1786
3189.78 1849
3190.31 1783
3190.85 1825
3191.38 1897
3191.91 1834
3192.44 1872
3192.98 1748
3193.51 1908
3194.04 1872
3194.58 1864
3195.11 1693
3195.64 1747
3196.17 1774
3196.71 1847
3197.24 1742
3197.77 1786
3198.31 1825
3198.84 1853
3199.37 1959
3199.91 1852
3200.44 1868
3200.98 1925
3201.51 1964
3202.04 2055
3202.58 1993
3203.11 1890
3203.64 2037
3204.18 1988
3204.71 2094
3205.24 2080
3205.78 2188
3206.31 2228
3206.85 2221
3207.38 2026
3207.91 2023
3208.45 1975
3208.98 1938
3209.52 1882
3210.05 1955
3210.59 2037
3211.12 2358
3211.65 2247
3212.19 2080
3212.72 2237
3213.26 2177
3213.79 2144
3214.33 2064
3214.86 2238
3215.40 2256
3215.93 2128
3216.47 2015
3217.00 1991
3217.54 1851
3218.07 1863
3218.61 2025
3219.14 2065
3219.68 2111
3220.21 2126
3220.75 2006
3221.28 2035
3221.82 1916
3222.35 2026
3222.89 2087
3223.42 2172
3223.96 2174
3224.49 2099
3225.03 2131
3225.57 2060
3226.10 2235
3226.64 2296
3227.17 2063
3227.71 2192
3228.24 2370
3228.78 2351
3229.32 2505
3229.85 2275
3230.39 2254
3230.92 2112
3231.46 2080
3232.00 2181
3232.53 2014
3233.07 2019
3233.60 2214
3234.14 2127
3234.68 2074
3235.21 1928
3235.75 2095
3236.29 1914
3236.82 1924
3237.36 1969
3237.90 2073
3238.43 2055
3238.97 2077
3239.51 2124
3240.04 2224
3240.58 2064
3241.12 2235
3241.65 2100
3242.19 2184
3242.73 2410
3243.26 2187
3243.80 2151
3244.34 2202
3244.88 2209
3245.41 2156
3245.95 2152
3246.49 2147
3247.02 2042
3247.56 2031
3248.10 1955
3248.64 2103
3249.17 2047
3249.71 2055
3250.25 2050
3250.79 2019
3251.33 1920
3251.86 1991
3252.40 2048
3252.94 1860
3253.48 2056
3254.01 2020
3254.55 2114
3255.09 2015
3255.63 2073
3256.17 2089
3256.70 2080
3257.24 1992
3257.78 2040
3258.32 2006
3258.86 2087
3259.40 2066
3259.93 2098
3260.47 2164
3261.01 2129
3261.55 2177
3262.09 2350
3262.63 2260
3263.17 2383
3263.70 2516
3264.24 2436
3264.78 2414
3265.32 2356
3265.86 2525
3266.40 2721
3266.94 2877
3267.48 2967
3268.02 3164
3268.56 3239
3269.09 3183
3269.63 3217
3270.17 3396
3270.71 3601
3271.25 3515
3271.79 3276
3272.33 3098
3272.87 2868
3273.41 2850
3273.95 2674
3274.49 2587
3275.03 2547
3275.57 2474
3276.11 2462
3276.65 2242
3277.19 2221
3277.73 2165
3278.27 2223
3278.81 2285
3279.35 2366
3279.89 2398
3280.43 2485
3280.97 2456
3281.51 2578
3282.05 2520
3282.59 2687
3283.13 2348
3283.67 2539
3284.21 2604
3284.75 2633
3285.29 2508
3285.83 2306
3286.37 2394
3286.91 2395
3287.45 2599
3287.99 2597
3288.53 2588
3289.08 2517
3289.62 2697
3290.16 2437
3290.70 2568
3291.24 2742
3291.78 2544
3292.32 2543
3292.86 2633
3293.40 2780
3293.95 2810
3294.49 2774
3295.03 2855
3295.57 2982
3296.11 3096
3296.65 3365
3297.19 3520
3297.73 3829
3298.28 3814
3298.82 3653
3299.36 3720
3299.90 3834
3300.44 3890
3300.99 3721
3301.53 3640
3302.07 3396
3302.61 3383
3303.15 3192
3303.69 2990
3304.24 2818
3304.78 2584
3305.32 2633
3305.86 2614
3306.41 2632
3306.95 2847
3307.49 2829
3308.03 2631
3308.58 2662
3309.12 2894
3309.66 3009
3310.20 2757
3310.75 2617
3311.29 2588
3311.83 2808
3312.37 2930
3312.92 2873
3313.46 2695
3314.00 2786
3314.54 2785
3315.09 2873
3315.63 3016
3316.17 3157
3316.72 3099
3317.26 3218
3317.80 3294
3318.35 3192
3318.89 3379
3319.43 3570
3319.98 3550
3320.52 3644
3321.06 3655
3321.61 3810
3322.15 3864
3322.69 3729
3323.24 3960
3323.78 3774
3324.33 3703
3324.87 3920
3325.41 3614
3325.96 3813
3326.50 3810
3327.04 3759
3327.59 3406
3328.13 3494
3328.68 3529
3329.22 3357
3329.76 3492
3330.31 3454
3330.85 3320
3331.40 3139
3331.94 3096
3332.49 3195
3333.03 3558
3333.58 3910
3334.12 4235
3334.66 4810
3335.21 5549
3335.75 6743
3336.30 7811
3336.84 9188
3337.39 10504
3337.93 11695
3338.48 13094
3339.02 13908
3339.57 14613
3340.11 14804
3340.66 14000
3341.20 13733
3341.75 12898
3342.29 11197
3342.84 9617
3343.38 8476
3343.93 7053
3344.47 6015
3345.02 4881
3345.57 4294
3346.11 3926
3346.66 3663
3347.20 3044
3347.75 3111
3348.29 3143
3348.84 3007
3349.38 2928
3349.93 2937
3350.48 2913
3351.02 3124
3351.57 3295
3352.11 3093
3352.66 3142
3353.21 3321
3353.75 3319
3354.30 3168
3354.84 3422
3355.39 3428
3355.94 3352
3356.48 3194
3357.03 3137
3357.58 3193
3358.12 3047
3358.67 3016
3359.22 2975
3359.76 2824
3360.31 2751
3360.86 2901
3361.40 2757
3361.95 2576
3362.50 2650
3363.04 2596
3363.59 2579
3364.14 2726
3364.68 2706
3365.23 2507
3365.78 2612
3366.33 2515
3366.87 2540
3367.42 2576
3367.97 2508
3368.51 2705
3369.06 2596
3369.61 2699
3370.16 2720
3370.70 2610
3371.25 2516
3371.80 2640
3372.35 2714
3372.90 2878
3373.44 2748
3373.99 2917
3374.54 3114
3375.09 3154
3375.63 3072
3376.18 3111
3376.73 3311
3377.28 3534
3377.83 3633
3378.37 3532
3378.92 3512
3379.47 3480
3380.02 3307
3380.57 3222
3381.12 2958
3381.66 2634
3382.21 2516
3382.76 2417
3383.31 2435
3383.86 2349
3384.41 2402
3384.96 2404
3385.50 2381
3386.05 2341
3386.60 2455
3387.15 2435
3387.70 2476
3388.25 2330
3388.80 2570
3389.35 2660
3389.90 2370
3390.44 2246
3390.99 2455
3391.54 2352
3392.09 2149
3392.64 2152
3393.19 2267
3393.74 2267
3394.29 2266
3394.84 2276
3395.39 2251
3395.94 2117
3396.49 2141
3397.04 2115
3397.59 2101
3398.14 2067
3398.69 2169
3399.24 2065
3399.79 2046
3400.34 1964
3400.89 2151
3401.44 2197
3401.99 2137
3402.54 1922
3403.09 1975
3403.64 2048
3404.19 1960
3404.74 1770
3405.29 1746
3405.84 1903
3406.39 1866
3406.94 1991
3407.49 2035
3408.04 2005
3408.59 1838
3409.14 1968
3409.69 2131
3410.24 2007
3410.79 1899
3411.34 2099
3411.89 1993
3412.45 2072
3413.00 2091
3413.55 2179
3414.10 2239
3414.65 2283
3415.20 2395
3415.75 2359
3416.30 2254
3416.85 2340
3417.41 2190
3417.96 2338
3418.51 2238
3419.06 2173
3419.61 2031
3420.16 2063
3420.71 1923
3421.27 1996
3421.82 1950
3422.37 1885
3422.92 1841
3423.47 1867
3424.02 1915
3424.58 1949
3425.13 1845
3425.68 1808
3426.23 1942
3426.78 1939
3427.34 1952
3427.89 2056
3428.44 1991
3428.99 2004
3429.55 1990
3430.10 1916
3430.65 1788
3431.20 1831
3431.76 1938
3432.31 1797
3432.86 1930
3433.41 2020
3433.97 2034
3434.52 1942
3435.07 1932
3435.62 1984
3436.18 1933
3436.73 1919
3437.28 1811
3437.84 1808
3438.39 1850
3438.94 1769
3439.49 1796
3440.05 1962
3440.60 1937
3441.15 1748
3441.71 1850
3442.26 1972
3442.81 1952
3443.37 1729
3443.92 1890
3444.47 1909
3445.03 2025
3445.58 1990
3446.13 2062
3446.69 1963
3447.24 1845
3447.80 1837
3448.35 1757
3448.90 1907
3449.46 1766
3450.01 1770
3450.57 1756
3451.12 1737
3451.67 1756
3452.23 1694
3452.78 1684
3453.34 1766
3453.89 1901
3454.44 1748
3455.00 1838
3455.55 1717
3456.11 1675
3456.66 1687
3457.22 1709
3457.77 1695
3458.33 1846
3458.88 1851
3459.43 1777
3459.99 1733
3460.54 1824
3461.10 1847
3461.65 1664
3462.21 1782
3462.76 1759
3463.32 1677
3463.87 1809
3464.43 1679
3464.98 1654
3465.54 1720
3466.09 1812
3466.65 1815
3467.21 1864
3467.76 1978
3468.32 1934
3468.87 2017
3469.43 2034
3469.98 1995
3470.54 1912
3471.09 1980
3471.65 1996
3472.20 1929
3472.76 1869
3473.32 1913
3473.87 1908
3474.43 1919
3474.98 1975
3475.54 2067
3476.10 1988
3476.65 1916
3477.21 1781
3477.76 1824
3478.32 1869
3478.88 1980
3479.43 1987
3479.99 2023
3480.55 2037
3481.10 2322
3481.66 2191
3482.22 2194
3482.77 2225
3483.33 2158
3483.89 2159
3484.44 2035
3485.00 2035
3485.56 2180
3486.11 2319
3486.67 2393
3487.23 2166
3487.78 2131
3488.34 2163
3488.90 2147
3489.45 2162
3490.01 2266
3490.57 2347
3491.13 2537
3491.68 2663
3492.24 2685
3492.80 2933
3493.35 2831
3493.91 3027
3494.47 3425
3495.03 3565
3495.58 3599
3496.14 3612
3496.70 3614
3497.26 3486
3497.82 3273
3498.37 3230
3498.93 3108
3499.49 3191
3500.05 3330
3500.61 3423
3501.16 3375
3501.72 3460
3502.28 3757
3502.84 3844
3503.40 4265
3503.95 4398
3504.51 4437
3505.07 4627
3505.63 4939
3506.19 5250
3506.75 5754
3507.30 6368
3507.86 6127
3508.42 6267
3508.98 6658
3509.54 6486
3510.10 6554
3510.66 6296
3511.22 5520
3511.77 5251
3512.33 4938
3512.89 4313
3513.45 3966
3514.01 3322
3514.57 2936
3515.13 2806
3515.69 2744
3516.25 2614
3516.81 2662
3517.37 2438
3517.92 2224
3518.48 2208
3519.04 2024
3519.60 2267
3520.16 2238
3520.72 2263
3521.28 2183
3521.84 2259
3522.40 2167
3522.96 2223
3523.52 2372
3524.08 2325
3524.64 2246
3525.20 2428
3525.76 2505
3526.32 2290
3526.88 2385
3527.44 2318
3528.00 2280
3528.56 2347
3529.12 2409
3529.68 2319
3530.24 2313
3530.80 2194
3531.36 2226
3531.92 2111
3532.48 1991
3533.04 2014
3533.60 2063
3534.17 2019
3534.73 2022
3535.29 2132
3535.85 2156
3536.41 2181
3536.97 2259
3537.53 2185
3538.09 2262
3538.65 2332
3539.21 2309
3539.77 2148
3540.34 2245
3540.90 2280
3541.46 2250
3542.02 2214
3542.58 2173
3543.14 2113
3543.70 2024
3544.26 2299
3544.83 2453
3545.39 2251
3545.95 2343
3546.51 2545
3547.07 2445
3547.63 2501
3548.20 2461
3548.76 2589
3549.32 2505
3549.88 2328
3550.44 2234
3551.01 2211
3551.57 2221
3552.13 2045
3552.69 1817
3553.25 1834
3553.82 1844
3554.38 1851
3554.94 1875
3555.50 1846
3556.07 1890
3556.63 1904
3557.19 2000
3557.75 1967
3558.32 1851
3558.88 2067
3559.44 2094
3560.00 2049
3560.57 1906
3561.13 2101
3561.69 1907
3562.26 1878
3562.82 2012
3563.38 1955
3563.94 1892
3564.51 1802
3565.07 1886
3565.63 1977
3566.20 1850
3566.76 1834
3567.32 1941
3567.89 1995
3568.45 2000
3569.01 1808
3569.58 1842
3570.14 1815
3570.70 1893
3571.27 1918
3571.83 1755
3572.39 1907
3572.96 1823
3573.52 1862
3574.09 1622
3574.65 1754
3575.21 1806
3575.78 1848
3576.34 1928
3576.91 1869
3577.47 1854
3578.03 1963
3578.60 1918
3579.16 1962
3579.73 2116
3580.29 2117
3580.86 2062
3581.42 2000
3581.98 1992
3582.55 2066
3583.11 1999
3583.68 2088
3584.24 1894
3584.81 1998
3585.37 2030
3585.94 2057
3586.50 1864
3587.07 1872
3587.63 1863
3588.20 1831
3588.76 1849
3589.33 1669
3589.89 1754
3590.46 1802
3591.02 1769
3591.59 1660
3592.15 1628
3592.72 1698
3593.28 1936
3593.85 1980
3594.41 1718
3594.98 1733
3595.54 1706
3596.11 1811
3596.68 1802
3597.24 1710
3597.81 1731
3598.37 1806
3598.94 1883
3599.50 1879
3600.07 1961
3600.64 1893
3601.20 1892
3601.77 2074
3602.33 1890
3602.90 1813
3603.47 1920
3604.03 1820
3604.60 1746
3605.16 1848
3605.73 1848
3606.30 1829
3606.86 1820
3607.43 1832
3608.00 1834
3608.56 1683
3609.13 1778
3609.70 1787
3610.26 1635
3610.83 1707
3611.40 1668
3611.96 1637
3612.53 1587
3613.10 1605
3613.66 1593
3614.23 1659
3614.80 1737
3615.36 1658
3615.93 1767
3616.50 1840
3617.07 2037
3617.63 2212
3618.20 2422
3618.77 2395
3619.34 2552
3619.90 2792
3620.47 2945
3621.04 3147
3621.61 3456
3622.17 3480
3622.74 3588
3623.31 3478
3623.88 3477
3624.44 3188
3625.01 2873
3625.58 2890
3626.15 2646
3626.72 2363
3627.28 2143
3627.85 2087
3628.42 1938
3628.99 1816
3629.56 1778
3630.12 1781
3630.69 1758
3631.26 1628
3631.83 1736
3632.40 1713
3632.97 1659
3633.53 1690
3634.10 1793
3634.67 1709
3635.24 1725
3635.81 1600
3636.38 1720
3636.95 1605
3637.52 1696
3638.08 1809
3638.65 1759
3639.22 1540
3639.79 1708
3640.36 1591
3640.93 1645
3641.50 1827
3642.07 1933
3642.64 1740
3643.21 1752
3643.78 1934
3644.34 1741
3644.91 1870
3645.48 2009
3646.05 2149
3646.62 2005
3647.19 1980
3647.76 2027
3648.33 2054
3648.90 1898
3649.47 1873
3650.04 1920
3650.61 1953
3651.18 1944
3651.75 1945
3652.32 2017
3652.89 2214
3653.46 2132
3654.03 2029
3654.60 1937
3655.17 2066
3655.74 2119
3656.31 2021
3656.88 2081
3657.45 2059
3658.02 2126
3658.59 2128
3659.16 2085
3659.73 2094
3660.30 2054
3660.87 1910
3661.45 2054
3662.02 2086
3662.59 2148
3663.16 2165
3663.73 2004
3664.30 1858
3664.87 1968
3665.44 2105
3666.01 1925
3666.58 1806
3667.15 1819
3667.73 1904
3668.30 1952
3668.87 1903
3669.44 1970
3670.01 1976
3670.58 2014
3671.15 1971
3671.73 1887
3672.30 2013
3672.87 1946
3673.44 1839
3674.01 1829
3674.58 1829
3675.16 1832
3675.73 1798
3676.30 1817
3676.87 1772
3677.44 1935
3678.01 1990
3678.59 1960
3679.16 1799
3679.73 1828
3680.30 2019
3680.88 1830
3681.45 1835
3682.02 1836
3682.59 1955
3683.16 1880
3683.74 1920
3684.31 1883
3684.88 1820
3685.45 1723
3686.03 1774
3686.60 1749
3687.17 1739
3687.74 1756
3688.32 1807
3688.89 1881
3689.46 1907
3690.04 1936
3690.61 1908
3691.18 1945
3691.76 2092
3692.33 2272
3692.90 2137
3693.47 2149
3694.05 2185
3694.62 2054
3695.19 2122
3695.77 2037
3696.34 1974
3696.91 2041
3697.49 1984
3698.06 2020
3698.64 1855
3699.21 1838
3699.78 1755
3700.36 1717
3700.93 1808
3701.50 1808
3702.08 1816
3702.65 1845
3703.23 1699
3703.80 1715
3704.37 1646
3704.95 1723
3705.52 1760
3706.10 1820
3706.67 1909
3707.24 1869
3707.82 1939
3708.39 1935
3708.97 1895
3709.54 1801
3710.12 1837
3710.69 1940
3711.27 1827
3711.84 1706
3712.41 1620
3712.99 1666
3713.56 1835
3714.14 1901
3714.71 1747
3715.29 1593
3715.86 1697
3716.44 1742
3717.01 1830
3717.59 1730
3718.16 1846
3718.74 1746
3719.31 1808
3719.89 1897
3720.46 1788
3721.04 1692
3721.61 1763
3722.19 1868
3722.77 1720
3723.34 1547
3723.92 1551
3724.49 1625
3725.07 1637
3725.64 1540
3726.22 1578
3726.79 1855
3727.37 1637
3727.95 1446
3728.52 1539
3729.10 1666
3729.67 1581
3730.25 1701
3730.83 1784
3731.40 1729
3731.98 1764
3732.56 1789
3733.13 2024
3733.71 2052
3734.28 2034
3734.86 2139
3735.44 2332
3736.01 2266
3736.59 2097
3737.17 2123
3737.74 2170
3738.32 2134
3738.90 2189
3739.47 2187
3740.05 2061
3740.63 2016
3741.20 2049
3741.78 1897
3742.36 1852
3742.93 1806
3743.51 2048
3744.09 1817
3744.67 1662
3745.24 1754
3745.82 1790
3746.40 1834
3746.97 1894
3747.55 1885
3748.13 1824
3748.71 1945
3749.28 1836
3749.86 1826
3750.44 1803
3751.02 1975
3751.59 2013
3752.17 1965
3752.75 1889
3753.33 1776
3753.91 1732
3754.48 1612
3755.06 1670
3755.64 1707
3756.22 1717
3756.80 1683
3757.37 1826
3757.95 1878
3758.53 1814
3759.11 1878
3759.69 1821
3760.27 1834
3760.84 1832
3761.42 1996
3762.00 2180
3762.58 2073
3763.16 2060
3763.74 2046
3764.31 2135
3764.89 2174
3765.47 2064
3766.05 1891
3766.63 1976
3767.21 1836
3767.79 1835
3768.37 1943
3768.95 1759
3769.52 1797
3770.10 1818
3770.68 1791
3771.26 1685
3771.84 1780
3772.42 1660
3773.00 1737
3773.58 1635
3774.16 1785
3774.74 1881
3775.32 1804
3775.90 1884
3776.48 1898
3777.06 1925
3777.64 1756
3778.22 1763
3778.80 1758
3779.38 1708
3779.96 1601
3780.54 1699
3781.12 1731
3781.70 1823
3782.28 1665
3782.86 1667
3783.44 1753
3784.02 1752
3784.60 1608
3785.18 1699
3785.76 1699
3786.34 1782
3786.92 1576
3787.50 1691
3788.08 1858
3788.66 1798
3789.24 1890
3789.82 1739
3790.40 1761
3790.98 1666
3791.56 1644
3792.14 1842
3792.72 1801
3793.30 1828
3793.89 1604
3794.47 1532
3795.05 1643
3795.63 1679
3796.21 1662
3796.79 1678
3797.37 1791
3797.95 1774
3798.53 1583
3799.12 1680
3799.70 1782
3800.28 1712
3800.86 1699
3801.44 1544
3802.02 1650
3802.60 1795
3803.19 1909
3803.77 1804
3804.35 1884
3804.93 1813
3805.51 1807
3806.10 1852
3806.68 1888
3807.26 1893
3807.84 1842
3808.42 1821
3809.01 1832
3809.59 1813
3810.17 1924
3810.75 1951
3811.33 1944
3811.92 2006
3812.50 1893
3813.08 1900
3813.66 1927
3814.25 1901
3814.83 1934
3815.41 1891
3815.99 1838
3816.58 1940
3817.16 2002
3817.74 1862
3818.32 1881
3818.91 2167
3819.49 2089
3820.07 1947
3820.66 1993
3821.24 1878
3821.82 1730
3822.41 1869
3822.99 1755
3823.57 1628
3824.16 1500
3824.74 1685
3825.32 1762
3825.91 1621
3826.49 1702
3827.07 1596
3827.66 1665
3828.24 1695
3828.82 1537
3829.41 1508
3829.99 1728
3830.57 1750
3831.16 1689
3831.74 1617
3832.33 1678
3832.91 1674
3833.49 1597
3834.08 1717
3834.66 1720
3835.25 1837
3835.83 1636
3836.41 1665
3837.00 1724
3837.58 1773
3838.17 1683
3838.75 1746
3839.34 1710
3839.92 1641
3840.50 1768
3841.09 1706
3841.67 1629
3842.26 1529
3842.84 1592
3843.43 1513
3844.01 1638
3844.60 1608
3845.18 1695
3845.77 1465
3846.35 1471
3846.94 1543
3847.52 1691
3848.11 1769
3848.69 1706
3849.28 1610
3849.86 1608
3850.45 1552
3851.03 1630
3851.62 1644
3852.20 1551
3852.79 1636
3853.37 1585
3853.96 1614
3854.55 1721
3855.13 1651
3855.72 1582
3856.30 1753
3856.89 1664
3857.47 1747
3858.06 1657
3858.65 1685
3859.23 1734
3859.82 1890
3860.40 1936
3860.99 1961
3861.58 2252
3862.16 2235
3862.75 2406
3863.33 2712
3863.92 2902
3864.51 2784
3865.09 3284
3865.68 3347
3866.27 3278
3866.85 3211
3867.44 3256
3868.03 3022
3868.61 2869
3869.20 3103
3869.79 3076
3870.37 2761
3870.96 2557
3871.55 2437
3872.13 2369
3872.72 2290
3873.31 2271
3873.89 2100
3874.48 1983
3875.07 2111
3875.66 2066
3876.24 1983
3876.83 1973
3877.42 1993
3878.00 2099
3878.59 2055
3879.18 2006
3879.77 1865
3880.35 1671
3880.94 1711
3881.53 1820
3882.12 1856
3882.70 1940
3883.29 1811
3883.88 1679
3884.47 1621
3885.06 1650
3885.64 1737
3886.23 1850
3886.82 1701
3887.41 1691
3888.00 1714
3888.58 1842
3889.17 1952
3889.76 1995
3890.35 1798
3890.94 1739
3891.53 1697
3892.11 1856
3892.70 1829
3893.29 1811
3893.88 1891
3894.47 2089
3895.06 1933
3895.65 1941
3896.23 1936
3896.82 2013
3897.41 2017
3898.00 2148
3898.59 2017
3899.18 2154
3899.77 2156
3900.36 2201
3900.95 2151
3901.53 2113
3902.12 2130
3902.71 2113
3903.30 2034
3903.89 2151
3904.48 2086
3905.07 2043
3905.66 1979
3906.25 1744
3906.84 1745
3907.43 1655
3908.02 1759
3908.61 1664
3909.20 1683
3909.79 1774
3910.38 1548
3910.97 1454
3911.56 1548
3912.15 1603
3912.74 1587
3913.33 1566
3913.92 1668
3914.51 1677
3915.10 1636
3915.69 1702
3916.28 1661
3916.87 1677
3917.46 1506
3918.05 1550
3918.64 1487
3919.23 1477
3919.82 1542
3920.41 1583
3921.00 1677
3921.59 1594
3922.18 1575
3922.77 1546
3923.36 1504
3923.95 1480
3924.55 1475
3925.14 1577
3925.73 1510
3926.32 1581
3926.91 1630
3927.50 1522
3928.09 1565
3928.68 1523
3929.27 1587
3929.87 1497
3930.46 1625
3931.05 1484
3931.64 1447
3932.23 1542
3932.82 1616
3933.41 1571
3934.01 1577
3934.60 1659
3935.19 1431
3935.78 1535
3936.37 1560
3936.96 1626
3937.56 1570
3938.15 1591
3938.74 1542
3939.33 1562
3939.92 1514
3940.52 1454
3941.11 1446
3941.70 1443
3942.29 1424
3942.88 1517
3943.48 1720
3944.07 1684
3944.66 1736
3945.25 1570
3945.85 1605
3946.44 1568
3947.03 1698
3947.62 1658
3948.22 1632
3948.81 1606
3949.40 1496
3949.99 1552
3950.59 1414
3951.18 1453
3951.77 1466
3952.37 1483
3952.96 1498
3953.55 1668
3954.15 1575
3954.74 1531
3955.33 1405
3955.93 1466
3956.52 1564
3957.11 1627
3957.71 1484
3958.30 1551
3958.89 1579
3959.49 1515
3960.08 1372
3960.67 1470
3961.27 1528
3961.86 1546
3962.45 1499
3963.05 1579
3963.64 1432
3964.23 1538
3964.83 1547
3965.42 1626
3966.02 1559
3966.61 1568
3967.20 1719
3967.80 1601
3968.39 1723
3968.99 1760
3969.58 1906
3970.18 1744
3970.77 1773
3971.36 1960
3971.96 2018
3972.55 1772
3973.15 1826
3973.74 1814
3974.34 1753
3974.93 1815
3975.53 1724
3976.12 1698
3976.72 1619
3977.31 1587
3977.91 1525
3978.50 1507
3979.10 1668
3979.69 1744
3980.29 1601
3980.88 1654
3981.48 1569
3982.07 1804
3982.67 1722
3983.26 1578
3983.86 1587
3984.45 1506
3985.05 1617
3985.64 1733
3986.24 1665
3986.83 1518
3987.43 1575
3988.03 1450
3988.62 1478
3989.22 1580
3989.81 1658
3990.41 1560
3991.00 1572
3991.60 1580
3992.20 1584
3992.79 1556
3993.39 1523
3993.98 1622
3994.58 1590
3995.18 1596
3995.77 1583
3996.37 1640
3996.97 1554
3997.56 1688
3998.16 1687
3998.75 1694
3999.35 1843
3999.95 1722
4000.54 1725
4001.14 1625
4001.74 1695
4002.33 1649
4002.93 1721
4003.53 1665
4004.12 1925
4004.72 1810
4005.32 1707
4005.92 1730
4006.51 1703
4007.11 1808
4007.71 1720
4008.30 1559
4008.90 1727
4009.50 1846
4010.10 1748
4010.69 1753
4011.29 1692
4011.89 1789
4012.49 1724
4013.08 1784
4013.68 1862
4014.28 1802
4014.88 1668
4015.47 1851
4016.07 1843
4016.67 1914
4017.27 2063
4017.86 2030
4018.46 2246
4019.06 2259
4019.66 2367
4020.26 2203
4020.85 2272
4021.45 2153
4022.05 2165
4022.65 2227
4023.25 2230
4023.85 2056
4024.44 2119
4025.04 1983
4025.64 1816
4026.24 1764
4026.84 1621
4027.44 1794
4028.03 1737
4028.63 1720
4029.23 1659
4029.83 1708
4030.43 1779
4031.03 1775
4031.63 1778
4032.23 1728
4032.83 1725
4033.42 1666
4034.02 1837
4034.62 1857
4035.22 1939
4035.82 1827
4036.42 1715
4037.02 1654
4037.62 1714
4038.22 1751
4038.82 1629
4039.42 1680
4040.02 1683
4040.62 1636
4041.22 1640
4041.82 1704
4042.41 1631
4043.01 1575
4043.61 1610
4044.21 1649
4044.81 1564
4045.41 1702
4046.01 1635
4046.61 1617
4047.21 1612
4047.81 1549
4048.41 1594
4049.01 1525
4049.61 1615
4050.21 1698
4050.82 1763
4051.42 1763
4052.02 1631
4052.62 1649
4053.22 1765
4053.82 1752
4054.42 1806
4055.02 1799
4055.62 1636
4056.22 1790
4056.82 1874
4057.42 1687
4058.02 1725
4058.62 1683
4059.22 1653
4059.83 1682
4060.43 1494
4061.03 1555
4061.63 1551
4062.23 1567
4062.83 1649
4063.43 1506
4064.03 1492
4064.63 1596
4065.24 1507
4065.84 1524
4066.44 1645
4067.04 1581
4067.64 1365
4068.24 1527
4068.85 1516
4069.45 1382
4070.05 1370
4070.65 1310
4071.25 1471
4071.85 1428
4072.46 1440
4073.06 1498
4073.66 1419
4074.26 1482
4074.86 1635
4075.47 1581
4076.07 1612
4076.67 1612
4077.27 1609
4077.88 1563
4078.48 1597
4079.08 1551
4079.68 1583
4080.29 1493
4080.89 1505
4081.49 1534
4082.09 1573
4082.70 1602
4083.30 1508
4083.90 1450
4084.50 1475
4085.11 1483
4085.71 1523
4086.31 1499
4086.92 1617
4087.52 1434
4088.12 1482
4088.72 1589
4089.33 1539
4089.93 1511
4090.53 1498
4091.14 1542
4091.74 1625
4092.34 1668
4092.95 1618
4093.55 1652
4094.16 1707
4094.76 1700
4095.36 1798
4095.97 2008
4096.57 2013
4097.17 2133
4097.78 2161
4098.38 2179
4098.98 2267
4099.59 2248
4100.19 2469
4100.80 2357
4101.40 2318
4102.00 2225
4102.61 2120
4103.21 1977
4103.82 1849
4104.42 1775
4105.03 1700
4105.63 1525
4106.23 1568
4106.84 1641
4107.44 1524
4108.05 1391
4108.65 1375
4109.26 1414
4109.86 1540
4110.47 1514
4111.07 1475
4111.68 1464
4112.28 1587
4112.89 1541
4113.49 1626
4114.10 1550
4114.70 1547
4115.31 1530
4115.91 1457
4116.52 1559
4117.12 1531
4117.73 1538
4118.33 1442
4118.94 1396
4119.54 1381
4120.15 1453
4120.75 1494
4121.36 1644
4121.97 1470
4122.57 1427
4123.18 1421
4123.78 1517
4124.39 1626
4124.99 1514
4125.60 1510
4126.21 1597
4126.81 1618
4127.42 1458
4128.02 1513
4128.63 1547
4129.24 1590
4129.84 1463
4130.45 1526
4131.05 1574
4131.66 1628
4132.27 1544
4132.87 1511
4133.48 1630
4134.09 1620
4134.69 1591
4135.30 1481
4135.91 1575
4136.51 1444
4137.12 1571
4137.73 1745
4138.33 1641
4138.94 1604
4139.55 1514
4140.15 1618
4140.76 1580
4141.37 1737
4141.97 1729
4142.58 1693
4143.19 1646
4143.80 1731
4144.40 1613
4145.01 1597
4145.62 1646
4146.22 1583
4146.83 1698
4147.44 1727
4148.05 1513
4148.65 1534
4149.26 1613
4149.87 1541
4150.48 1628
4151.09 1541
4151.69 1522
4152.30 1463
4152.91 1532
4153.52 1453
4154.12 1358
4154.73 1353
4155.34 1460
4155.95 1438
4156.56 1349
4157.16 1564
4157.77 1474
4158.38 1491
4158.99 1450
4159.60 1449
4160.21 1416
4160.81 1461
4161.42 1435
4162.03 1442
4162.64 1429
4163.25 1420
4163.86 1372
4164.47 1357
4165.08 1487
4165.68 1509
4166.29 1359
4166.90 1330
4167.51 1427
4168.12 1433
4168.73 1514
4169.34 1548
4169.95 1476
4170.56 1508
4171.16 1569
4171.77 1590
4172.38 1578
4172.99 1568
4173.60 1534
4174.21 1485
4174.82 1532
4175.43 1510
4176.04 1533
4176.65 1496
4177.26 1576
4177.87 1569
4178.48 1464
4179.09 1511
4179.70 1410
4180.31 1483
4180.92 1477
4181.53 1383
4182.14 1363
4182.75 1409
4183.36 1511
4183.97 1507
4184.58 1416
4185.19 1356
4185.80 1422
4186.41 1464
4187.02 1374
4187.63 1408
4188.24 1416
4188.85 1395
4189.46 1488
4190.07 1469
4190.68 1380
4191.29 1311
4191.90 1361
4192.51 1399
4193.13 1468
4193.74 1552
4194.35 1624
4194.96 1626
4195.57 1505
4196.18 1602
4196.79 1748
4197.40 1740
4198.01 1698
4198.62 1809
4199.24 1690
4199.85 1652
4200.46 1705
4201.07 1662
4201.68 1730
4202.29 1723
4202.90 1664
4203.52 1599
4204.13 1674
4204.74 1820
4205.35 1601
4205.96 1555
4206.57 1586
4207.19 1550
4207.80 1487
4208.41 1502
4209.02 1540
4209.63 1679
4210.25 1622
4210.86 1689
4211.47 1713
4212.08 1597
4212.69 1529
4213.31 1607
4213.92 1541
4214.53 1576
4215.14 1549
4215.76 1627
4216.37 1581
4216.98 1552
4217.59 1473
4218.21 1594
4218.82 1599
4219.43 1706
4220.04 1644
4220.66 1854
4221.27 1845
4221.88 1848
4222.50 1924
4223.11 2070
4223.72 2330
4224.33 2420
4224.95 2528
4225.56 2685
4226.17 2873
4226.79 2793
4227.40 2775
4228.01 2873
4228.63 2987
4229.24 3024
4229.85 3166
4230.47 2989
4231.08 3124
4231.69 3145
4232.31 3062
4232.92 3063
4233.54 2953
4234.15 3062
4234.76 2737
4235.38 2497
4235.99 2368
4236.61 2230
4237.22 2253
4237.83 2213
4238.45 2148
4239.06 2048
4239.68 1953
4240.29 1965
4240.90 1743
4241.52 1770
4242.13 1730
4242.75 1711
4243.36 1690
4243.98 1588
4244.59 1626
4245.21 1671
4245.82 1706
4246.43 1588
4247.05 1585
4247.66 1681
4248.28 1688
4248.89 1654
4249.51 1690
4250.12 1666
4250.74 1628
4251.35 1682
4251.97 1724
4252.58 1567
4253.20 1526
4253.81 1602
4254.43 1604
4255.04 1634
4255.66 1652
4256.28 1632
4256.89 1693
4257.51 1776
4258.12 1686
4258.74 1582
4259.35 1570
4259.97 1458
4260.58 1522
4261.20 1533
4261.82 1653
4262.43 1690
4263.05 1781
4263.66 1724
4264.28 1693
4264.90 1723
4265.51 1805
4266.13 1726
4266.74 1697
4267.36 1701
4267.98 1813
4268.59 1776
4269.21 1739
4269.82 1778
4270.44 1883
4271.06 1706
4271.67 1772
4272.29 1761
4272.91 1809
4273.52 1802
4274.14 1805
4274.76 1865
4275.37 1711
4275.99 1674
4276.61 1621
4277.22 1614
4277.84 1623
4278.46 1615
4279.08 1713
4279.69 1592
4280.31 1492
4280.93 1674
4281.54 1547
4282.16 1483
4282.78 1543
4283.40 1477
4284.01 1466
4284.63 1446
4285.25 1496
4285.87 1399
4286.48 1488
4287.10 1546
4287.72 1553
4288.34 1551
4288.95 1581
4289.57 1561
4290.19 1513
4290.81 1496
4291.43 1493
4292.04 1582
4292.66 1556
4293.28 1499
4293.90 1428
4294.52 1491
4295.13 1472
4295.75 1458
4296.37 1321
4296.99 1398
4297.61 1428
4298.23 1540
4298.84 1416
4299.46 1323
4300.08 1545
4300.70 1512
4301.32 1482
4301.94 1511
4302.56 1654
4303.17 1668
4303.79 1581
4304.41 1559
4305.03 1558
4305.65 1709
4306.27 1623
4306.89 1515
4307.51 1479
4308.13 1526
4308.75 1509
4309.36 1630
4309.98 1630
4310.60 1707
4311.22 1589
4311.84 1607
4312.46 1616
4313.08 1618
4313.70 1647
4314.32 1664
4314.94 1702
4315.56 1767
4316.18 1766
4316.80 1787
4317.42 1793
4318.04 1555
4318.66 1645
4319.28 1577
4319.90 1529
4320.52 1525
4321.14 1409
4321.76 1449
4322.38 1498
4323.00 1413
4323.62 1489
4324.24 1501
4324.86 1539
4325.48 1533
4326.10 1559
4326.72 1532
4327.34 1610
4327.96 1576
4328.58 1596
4329.20 1648
4329.82 1491
4330.44 1605
4331.07 1606
4331.69 1528
4332.31 1477
4332.93 1560
4333.55 1567
4334.17 1480
4334.79 1460
4335.41 1512
4336.03 1377
4336.65 1480
4337.28 1581
4337.90 1530
4338.52 1676
4339.14 1768
4339.76 1802
4340.38 1622
4341.00 1678
4341.63 1836
4342.25 1809
4342.87 1794
4343.49 1793
4344.11 1878
4344.73 1807
4345.36 1875
4345.98 1801
4346.60 1717
4347.22 1859
4347.84 1982
4348.47 2205
4349.09 2248
4349.71 2284
4350.33 2367
4350.95 2556
4351.58 2501
4352.20 2447
4352.82 2333
4353.44 2271
4354.07 2163
4354.69 2119
4355.31 1877
4355.93 1850
4356.56 1805
4357.18 1727
4357.80 1630
4358.42 1637
4359.05 1607
4359.67 1614
4360.29 1558
4360.92 1711
4361.54 1625
4362.16 1614
4362.78 1680
4363.41 1651
4364.03 1638
4364.65 1572
4365.28 1735
4365.90 1770
4366.52 1787
4367.15 1653
4367.77 1735
4368.39 1648
4369.02 1676
4369.64 1665
4370.26 1686
4370.89 1573
4371.51 1633
4372.14 1643
4372.76 1695
4373.38 1805
4374.01 1733
4374.63 1628
4375.25 1661
4375.88 1644
4376.50 1526
4377.13 1571
4377.75 1604
4378.37 1568
4379.00 1621
4379.62 1589
4380.25 1624
4380.87 1696
4381.50 1745
4382.12 1826
4382.75 1776
4383.37 1729
4383.99 1874
4384.62 1900
4385.24 1807
4385.87 1722
4386.49 1779
4387.12 1922
4387.74 1999
4388.37 1926
4388.99 1895
4389.62 2029
4390.24 1888
4390.87 2012
4391.49 2001
4392.12 2236
4392.74 2535
4393.37 2542
4393.99 2696
4394.62 2778
4395.24 2803
4395.87 2892
4396.49 2855
4397.12 2908
4397.75 2865
4398.37 2726
4399.00 2688
4399.62 2515
4400.25 2714
4400.87 2721
4401.50 2623
4402.13 2635
4402.75 2868
4403.38 2886
4404.00 2952
4404.63 2996
4405.26 2656
4405.88 2580
4406.51 2434
4407.13 2235
4407.76 2455
4408.39 2386
4409.01 2337
4409.64 2339
4410.27 2298
4410.89 2281
4411.52 2160
4412.15 2296
4412.77 2290
4413.40 2372
4414.03 2145
4414.65 2163
4415.28 2123
4415.91 2031
4416.53 1910
4417.16 1907
4417.79 2003
4418.41 1934
4419.04 1990
4419.67 1984
4420.30 1911
4420.92 1884
4421.55 1784
4422.18 1833
4422.80 1764
4423.43 1811
4424.06 1704
4424.69 1740
4425.31 1818
4425.94 1666
4426.57 1576
4427.20 1593
4427.82 1663
4428.45 1616
4429.08 1545
4429.71 1529
4430.34 1535
4430.96 1533
4431.59 1566
4432.22 1571
4432.85 1652
4433.48 1643
4434.10 1563
4434.73 1588
4435.36 1549
4435.99 1549
4436.62 1506
4437.25 1571
4437.87 1650
4438.50 1575
4439.13 1616
4439.76 1692
4440.39 1684
4441.02 1550
4441.64 1600
4442.27 1427
4442.90 1487
4443.53 1460
4444.16 1465
4444.79 1528
4445.42 1461
4446.05 1426
4446.68 1536
4447.30 1568
4447.93 1548
4448.56 1424
4449.19 1371
4449.82 1533
4450.45 1518
4451.08 1396
4451.71 1551
4452.34 1561
4452.97 1436
4453.60 1287
4454.23 1293
4454.86 1371
4455.49 1446
4456.12 1459
4456.75 1549
4457.38 1499
4458.01 1454
4458.64 1373
4459.27 1419
4459.90 1504
4460.53 1487
4461.16 1451
4461.79 1459
4462.42 1342
4463.05 1445
4463.68 1483
4464.31 1367
4464.94 1240
4465.57 1274
4466.20 1430
4466.83 1360
4467.46 1398
4468.09 1273
4468.72 1273
4469.35 1316
4469.98 1383
4470.61 1488
4471.24 1285
4471.87 1311
4472.50 1231
4473.13 1306
4473.77 1330
4474.40 1446
4475.03 1425
4475.66 1292
4476.29 1325
4476.92 1365
4477.55 1330
4478.18 1423
4478.82 1212
4479.45 1191
4480.08 1221
4480.71 1253
4481.34 1335
4481.97 1359
4482.60 1354
4483.24 1243
4483.87 1273
4484.50 1315
4485.13 1301
4485.76 1291
4486.39 1315
4487.03 1303
4487.66 1363
4488.29 1474
4488.92 1482
4489.55 1428
4490.19 1322
4490.82 1230
4491.45 1277
4492.08 1321
4492.71 1250
4493.35 1214
4493.98 1234
4494.61 1385
4495.24 1363
4495.88 1321
4496.51 1349
4497.14 1472
4497.77 1445
4498.41 1268
4499.04 1260
4499.67 1310
4500.31 1402
4500.94 1379
4501.57 1331
4502.20 1362
4502.84 1369
4503.47 1397
4504.10 1470
4504.74 1469
4505.37 1575
4506.00 1523
4506.64 1501
4507.27 1555
4507.90 1623
4508.54 1567
4509.17 1586
4509.80 1593
4510.44 1489
4511.07 1502
4511.70 1451
4512.34 1366
4512.97 1442
4513.60 1403
4514.24 1293
4514.87 1416
4515.51 1452
4516.14 1410
4516.77 1350
4517.41 1359
4518.04 1446
4518.68 1447
4519.31 1461
4519.94 1476
4520.58 1396
4521.21 1447
4521.85 1398
4522.48 1356
4523.12 1389
4523.75 1449
4524.39 1495
4525.02 1428
4525.65 1347
4526.29 1339
4526.92 1430
4527.56 1306
4528.19 1388
4528.83 1428
4529.46 1426
4530.10 1471
4530.73 1741
4531.37 1894
4532.00 1992
4532.64 2312
4533.27 2466
4533.91 2688
4534.54 3020
4535.18 3216
4535.81 3451
4536.45 3652
4537.09 3508
4537.72 3321
4538.36 3206
4538.99 2989
4539.63 2586
4540.26 2359
4540.90 2115
4541.53 1858
4542.17 1767
4542.81 1575
4543.44 1531
4544.08 1501
4544.71 1556
4545.35 1415
4545.99 1517
4546.62 1439
4547.26 1391
4547.89 1353
4548.53 1388
4549.17 1367
4549.80 1372
4550.44 1394
4551.08 1412
4551.71 1334
4552.35 1257
4552.98 1328
4553.62 1360
4554.26 1396
4554.89 1431
4555.53 1281
4556.17 1336
4556.80 1389
4557.44 1334
4558.08 1350
4558.72 1405
4559.35 1402
4559.99 1405
4560.63 1414
4561.26 1460
4561.90 1458
4562.54 1379
4563.17 1416
4563.81 1457
4564.45 1332
4565.09 1422
4565.72 1366
4566.36 1434
4567.00 1542
4567.64 1400
4568.27 1404
4568.91 1454
4569.55 1532
4570.19 1619
4570.82 1621
4571.46 1621
4572.10 1640
4572.74 1532
4573.38 1642
4574.01 1654
4574.65 1668
4575.29 1700
4575.93 1694
4576.57 1613
4577.20 1572
4577.84 1572
4578.48 1602
4579.12 1469
4579.76 1379
4580.40 1298
4581.04 1437
4581.67 1453
4582.31 1265
4582.95 1343
4583.59 1265
4584.23 1427
4584.87 1355
4585.51 1314
4586.14 1335
4586.78 1295
4587.42 1387
4588.06 1354
4588.70 1335
4589.34 1455
4589.98 1425
4590.62 1408
4591.26 1401
4591.90 1312
4592.54 1302
4593.17 1217
4593.81 1380
4594.45 1496
4595.09 1464
4595.73 1398
4596.37 1347
4597.01 1437
4597.65 1444
4598.29 1407
4598.93 1366
4599.57 1405
4600.21 1270
4600.85 1150
4601.49 1246
4602.13 1329
4602.77 1224
4603.41 1232
4604.05 1254
4604.69 1207
4605.33 1221
4605.97 1354
4606.61 1294
4607.25 1310
4607.89 1215
4608.53 1256
4609.17 1420
4609.81 1367
4610.45 1301
4611.09 1472
4611.73 1453
4612.38 1319
4613.02 1328
4613.66 1330
4614.30 1359
4614.94 1406
4615.58 1384
4616.22 1303
4616.86 1256
4617.50 1281
4618.14 1187
4618.78 1271
4619.43 1336
4620.07 1324
4620.71 1304
4621.35 1172
4621.99 1172
4622.63 1309
4623.27 1258
4623.91 1283
4624.56 1341
4625.20 1310
4625.84 1280
4626.48 1255
4627.12 1233
4627.76 1283
4628.41 1324
4629.05 1311
4629.69 1280
4630.33 1284
4630.97 1344
4631.62 1211
4632.26 1213
4632.90 1268
4633.54 1269
4634.18 1246
4634.83 1291
4635.47 1323
4636.11 1175
4636.75 1277
4637.40 1303
4638.04 1458
4638.68 1294
4639.32 1238
4639.97 1253
4640.61 1317
4641.25 1316
4641.89 1389
4642.54 1352
4643.18 1420
4643.82 1454
4644.46 1373
4645.11 1332
4645.75 1438
4646.39 1456
4647.04 1434
4647.68 1360
4648.32 1274
4648.97 1326
4649.61 1339
4650.25 1331
4650.90 1371
4651.54 1272
4652.18 1294
4652.83 1345
4653.47 1331
4654.11 1323
4654.76 1386
4655.40 1405
4656.04 1416
4656.69 1456
4657.33 1348
4657.98 1307
4658.62 1372
4659.26 1429
4659.91 1345
4660.55 1306
4661.20 1332
4661.84 1294
4662.48 1196
4663.13 1146
4663.77 1242
4664.42 1241
4665.06 1102
4665.71 1254
4666.35 1279
4666.99 1212
4667.64 1234
4668.28 1232
4668.93 1218
4669.57 1136
4670.22 1140
4670.86 1107
4671.51 1194
4672.15 1200
4672.80 1207
4673.44 1257
4674.09 1248
4674.73 1272
4675.38 1316
4676.02 1205
4676.67 1292
4677.31 1174
4677.96 1113
4678.60 1165
4679.25 1190
4679.89 1246
4680.54 1187
4681.18 1168
4681.83 1173
4682.47 1208
4683.12 1238
4683.77 1227
4684.41 1141
4685.06 1141
4685.70 1241
4686.35 1233
4686.99 1385
4687.64 1267
4688.29 1243
4688.93 1255
4689.58 1217
4690.22 1231
4690.87 1310
4691.52 1246
4692.16 1254
4692.81 1280
4693.45 1230
4694.10 1231
4694.75 1224
4695.39 1144
4696.04 1216
4696.69 1189
4697.33 1173
4697.98 1224
4698.63 1447
4699.27 1342
4699.92 1393
4700.57 1368
4701.21 1250
4701.86 1337
4702.51 1290
4703.15 1364
4703.80 1385
4704.45 1257
4705.10 1315
4705.74 1243
4706.39 1202
4707.04 1128
4707.68 1221
4708.33 1279
4708.98 1228
4709.63 1162
4710.27 1213
4710.92 1302
4711.57 1099
4712.22 1264
4712.86 1315
4713.51 1265
4714.16 1365
4714.81 1277
4715.45 1151
4716.10 1190
4716.75 1211
4717.40 1170
4718.05 1261
4718.69 1177
4719.34 1276
4719.99 1277
4720.64 1236
4721.29 1263
4721.94 1273
4722.58 1188
4723.23 1261
4723.88 1346
4724.53 1370
4725.18 1399
4725.83 1441
4726.47 1356
4727.12 1310
4727.77 1386
4728.42 1368
4729.07 1366
4729.72 1489
4730.37 1576
4731.02 1338
4731.66 1315
4732.31 1407
4732.96 1329
4733.61 1281
4734.26 1270
4734.91 1295
4735.56 1207
4736.21 1340
4736.86 1267
4737.51 1185
4738.16 1178
4738.81 1168
4739.45 1257
4740.10 1181
4740.75 1237
4741.40 1292
4742.05 1347
4742.70 1323
4743.35 1275
4744.00 1346
4744.65 1384
4745.30 1479
4745.95 1440
4746.60 1365
4747.25 1388
4747.90 1339
4748.55 1218
4749.20 1201
4749.85 1252
4750.50 1248
4751.15 1244
4751.80 1200
4752.45 1277
4753.10 1262
4753.75 1249
4754.40 1257
4755.05 1357
4755.71 1415
4756.36 1384
4757.01 1365
4757.66 1432
4758.31 1434
4758.96 1476
4759.61 1439
4760.26 1504
4760.91 1418
4761.56 1419
4762.21 1423
4762.86 1362
4763.52 1306
4764.17 1354
4764.82 1319
4765.47 1272
4766.12 1185
4766.77 1241
4767.42 1242
4768.07 1220
4768.73 1280
4769.38 1252
4770.03 1194
4770.68 1167
4771.33 1174
4771.98 1233
4772.64 1230
4773.29 1242
4773.94 1243
4774.59 1303
4775.24 1281
4775.89 1150
4776.55 1119
4777.20 1329
4777.85 1267
4778.50 1194
4779.15 1088
4779.81 1138
4780.46 1205
4781.11 1163
4781.76 1161
4782.42 1160
4783.07 1281
4783.72 1247
4784.37 1233
4785.03 1270
4785.68 1268
4786.33 1191
4786.98 1274
4787.64 1282
4788.29 1201
4788.94 1087
4789.60 1162
4790.25 1245
4790.90 1163
4791.55 1133
4792.21 1200
4792.86 1276
4793.51 1221
4794.17 1239
4794.82 1204
4795.47 1187
4796.13 1154
4796.78 1260
4797.43 1311
4798.09 1215
4798.74 1261
4799.39 1308
4800.05 1292
4800.70 1230
4801.36 1179
4802.01 1182
4802.66 1288
4803.32 1209
4803.97 1284
4804.62 1214
4805.28 1118
4805.93 1126
4806.59 1073
4807.24 1102
4807.89 1157
4808.55 1167
4809.20 1234
4809.86 1245
4810.51 1274
4811.17 1249
4811.82 1243
4812.47 1321
4813.13 1328
4813.78 1227
4814.44 1243
4815.09 1163
4815.75 1111
4816.40 1263
4817.06 1178
4817.71 1235
4818.37 1194
4819.02 1250
4819.68 1286
4820.33 1308
4820.99 1190
4821.64 1199
4822.30 1181
4822.95 1249
4823.61 1272
4824.26 1363
4824.92 1310
4825.57 1335
4826.23 1488
4826.88 1513
4827.54 1426
4828.19 1438
4828.85 1335
4829.51 1390
4830.16 1317
4830.82 1215
4831.47 1204
4832.13 1179
4832.78 1312
4833.44 1356
4834.10 1320
4834.75 1355
4835.41 1419
4836.06 1486
4836.72 1384
4837.38 1287
4838.03 1390
4838.69 1489
4839.34 1628
4840.00 1693
4840.66 1550
4841.31 1530
4841.97 1714
4842.63 1660
4843.28 1592
4843.94 1605
4844.60 1576
4845.25 1648
4845.91 1613
4846.57 1402
4847.22 1440
4847.88 1428
4848.54 1455
4849.19 1501
4849.85 1448
4850.51 1363
4851.17 1459
4851.82 1476
4852.48 1493
4853.14 1423
4853.79 1502
4854.45 1677
4855.11 1679
4855.77 1561
4856.42 1507
4857.08 1655
4857.74 1604
4858.40 1543
4859.05 1555
4859.71 1494
4860.37 1470
4861.03 1475
4861.68 1471
4862.34 1537
4863.00 1533
4863.66 1546
4864.32 1498
4864.97 1496
4865.63 1538
4866.29 1532
4866.95 1479
4867.61 1543
4868.26 1528
4868.92 1601
4869.58 1605
4870.24 1501
4870.90 1518
4871.56 1376
4872.21 1484
4872.87 1534
4873.53 1400
4874.19 1396
4874.85 1381
4875.51 1425
4876.17 1398
4876.83 1557
4877.48 1426
4878.14 1435
4878.80 1509
4879.46 1538
4880.12 1542
4880.78 1476
4881.44 1520
4882.10 1576
4882.76 1505
4883.42 1474
4884.08 1432
4884.73 1451
4885.39 1504
4886.05 1454
4886.71 1286
4887.37 1341
4888.03 1470
4888.69 1299
4889.35 1357
4890.01 1345
4890.67 1197
4891.33 1267
4891.99 1372
4892.65 1292
4893.31 1281
4893.97 1516
4894.63 1484
4895.29 1392
4895.95 1408
4896.61 1329
4897.27 1324
4897.93 1375
4898.59 1293
4899.25 1245
4899.91 1280
4900.57 1238
4901.23 1298
4901.89 1305
4902.55 1287
4903.21 1244
4903.88 1284
4904.54 1278
4905.20 1325
4905.86 1325
4906.52 1293
4907.18 1379
4907.84 1435
4908.50 1286
4909.16 1254
4909.82 1217
4910.48 1262
4911.15 1212
4911.81 1193
4912.47 1151
4913.13 1182
4913.79 1220
4914.45 1298
4915.11 1216
4915.77 1150
4916.44 1168
4917.10 1117
4917.76 1156
4918.42 1226
4919.08 1293
4919.74 1228
4920.41 1158
4921.07 1112
4921.73 1084
4922.39 1129
4923.05 1125
4923.72 1086
4924.38 1134
4925.04 1134
4925.70 1095
4926.36 1212
4927.03 1143
4927.69 1074
4928.35 1179
4929.01 1179
4929.67 1127
4930.34 1202
4931.00 1223
4931.66 1238
4932.32 1120
4932.99 1133
4933.65 1121
4934.31 1145
4934.98 1128
4935.64 1070
4936.30 1071
4936.96 1152
4937.63 1140
4938.29 1195
4938.95 1146
4939.62 1206
4940.28 1071
4940.94 1020
4941.61 1161
4942.27 1138
4942.93 1143
4943.60 1228
4944.26 1246
4944.92 1131
4945.59 1156
4946.25 1210
4946.91 1222
4947.58 1130
4948.24 1164
4948.90 1223
4949.57 1200
4950.23 1157
4950.89 1176
4951.56 1112
4952.22 1072
4952.89 1182
4953.55 1092
4954.21 1120
4954.88 1084
4955.54 1184
4956.21 999
4956.87 1016
4957.53 1040
4958.20 1163
4958.86 1164
4959.53 1254
4960.19 1168
4960.86 1097
4961.52 1076
4962.19 1026
4962.85 1130
4963.52 1223
4964.18 1132
4964.84 1120
4965.51 1196
4966.17 1070
4966.84 1229
4967.50 1222
4968.17 1350
4968.83 1410
4969.50 1278
4970.16 1293
4970.83 1334
4971.49 1211
4972.16 1199
4972.82 1233
4973.49 1233
4974.16 1238
4974.82 1212
4975.49 1304
4976.15 1192
4976.82 1178
4977.48 1097
4978.15 1115
4978.81 1262
4979.48 1238
4980.15 1259
4980.81 1259
4981.48 1277
4982.14 1271
4982.81 1380
4983.48 1395
4984.14 1242
4984.81 1150
4985.47 1196
4986.14 1308
4986.81 1264
4987.47 1162
4988.14 1381
4988.80 1414
4989.47 1519
4990.14 1563
4990.80 1668
4991.47 1842
4992.14 1960
4992.80 2127
4993.47 2334
4994.14 2470
4994.80 2462
4995.47 2253
4996.14 2237
4996.80 2150
4997.47 2003
4998.14 1931
4998.81 1738
4999.47 1559
5000.14 1442
5000.81 1444
5001.47 1367
5002.14 1179
5002.81 1261
5003.48 1140
5004.14 1175
5004.81 1263
5005.48 1148
5006.15 1118
5006.81 1168
5007.48 1216
5008.15 1178
5008.82 1168
5009.48 1156
5010.15 1129
5010.82 1108
5011.49 1197
5012.16 1192
5012.82 1231
5013.49 1247
5014.16 1156
5014.83 1160
5015.50 1219
5016.16 1185
5016.83 1209
5017.50 1262
5018.17 1319
5018.84 1343
5019.50 1328
5020.17 1259
5020.84 1271
5021.51 1258
5022.18 1328
5022.85 1387
5023.52 1405
5024.19 1519
5024.85 1666
5025.52 1641
5026.19 1649
5026.86 1702
5027.53 1649
5028.20 1625
5028.87 1637
5029.54 1647
5030.21 1601
5030.87 1572
5031.54 1574
5032.21 1559
5032.88 1592
5033.55 1599
5034.22 1513
5034.89 1480
5035.56 1465
5036.23 1467
5036.90 1362
5037.57 1304
5038.24 1274
5038.91 1178
5039.58 1210
5040.25 1353
5040.92 1313
5041.59 1307
5042.26 1341
5042.93 1257
5043.60 1323
5044.27 1350
5044.94 1315
5045.61 1398
5046.28 1497
5046.95 1411
5047.62 1388
5048.29 1431
5048.96 1477
5049.63 1393
5050.30 1364
5050.97 1307
5051.64 1350
5052.31 1430
5052.98 1291
5053.65 1291
5054.32 1211
5054.99 1186
5055.66 1155
5056.34 1190
5057.01 1152
5057.68 1205
5058.35 1214
5059.02 1245
5059.69 1185
5060.36 1171
5061.03 1260
5061.70 1200
5062.38 1322
5063.05 1324
5063.72 1253
5064.39 1262
5065.06 1328
5065.73 1409
5066.40 1427
5067.08 1329
5067.75 1352
5068.42 1284
5069.09 1311
5069.76 1392
5070.43 1294
5071.11 1284
5071.78 1203
5072.45 1213
5073.12 1189
5073.79 1191
5074.47 1210
5075.14 1228
5075.81 1131
5076.48 1168
5077.15 1184
5077.83 1217
5078.50 1162
5079.17 1168
5079.84 1108
5080.52 1186
5081.19 1170
5081.86 1200
5082.53 1319
5083.21 1293
5083.88 1275
5084.55 1318
5085.22 1297
5085.90 1289
5086.57 1221
5087.24 1159
5087.92 1173
5088.59 1204
5089.26 1297
5089.93 1304
5090.61 1240
5091.28 1198
5091.95 1235
5092.63 1288
5093.30 1316
5093.97 1440
5094.65 1317
5095.32 1281
5095.99 1308
5096.67 1320
5097.34 1304
5098.02 1316
5098.69 1309
5099.36 1380
5100.04 1265
5100.71 1172
5101.38 1178
5102.06 1178
5102.73 1198
5103.41 1289
5104.08 1180
5104.75 1169
5105.43 1236
5106.10 1299
5106.78 1332
5107.45 1212
5108.12 1216
5108.80 1238
5109.47 1298
5110.15 1183
5110.82 1127
5111.50 1139
5112.17 1321
5112.85 1254
5113.52 1162
5114.20 1151
5114.87 1179
5115.54 1146
5116.22 1172
5116.89 1264
5117.57 1130
5118.24 1138
5118.92 1161
5119.59 1138
5120.27 1187
5120.94 1345
5121.62 1298
5122.30 1249
5122.97 1304
5123.65 1186
5124.32 1289
5125.00 1432
5125.67 1381
5126.35 1215
5127.02 1225
5127.70 1200
5128.37 1178
5129.05 1168
5129.73 1185
5130.40 1227
5131.08 1174
5131.75 1191
5132.43 1148
5133.10 1153
5133.78 1131
5134.46 1175
5135.13 1154
5135.81 1144
5136.49 1180
5137.16 1192
5137.84 1135
5138.51 1183
5139.19 1242
5139.87 1195
5140.54 1188
5141.22 1182
5141.90 1097
5142.57 1167
5143.25 1164
5143.93 1203
5144.60 1153
5145.28 1201
5145.96 1164
5146.63 1251
5147.31 1194
5147.99 1272
5148.66 1130
5149.34 1075
5150.02 1101
5150.69 1069
5151.37 1041
5152.05 1192
5152.73 1133
5153.40 1111
5154.08 1041
5154.76 1052
5155.44 1057
5156.11 1094
5156.79 1085
5157.47 995
5158.15 1032
5158.82 1075
5159.50 1167
5160.18 999
5160.86 1109
5161.53 1114
5162.21 1055
5162.89 1101
5163.57 1029
5164.25 1087
5164.92 1051
5165.60 1079
5166.28 1042
5166.96 1050
5167.64 1092
5168.31 1046
5168.99 1055
5169.67 1070
5170.35 989
5171.03 1038
5171.71 1067
5172.39 1139
5173.06 1135
5173.74 1195
5174.42 1120
5175.10 1097
5175.78 1050
5176.46 997
5177.14 1114
5177.82 1152
5178.49 1036
5179.17 1031
5179.85 1098
5180.53 1081
5181.21 1058
5181.89 1144
5182.57 1116
5183.25 1145
5183.93 1198
5184.61 1152
5185.29 1153
5185.97 1072
5186.64 1107
5187.32 1029
5188.00 986
5188.68 1066
5189.36 1077
5190.04 1058
5190.72 978
5191.40 1011
5192.08 1019
5192.76 1014
5193.44 1008
5194.12 987
5194.80 1012
5195.48 1085
5196.16 1180
5196.84 985
5197.52 1030
5198.20 1007
5198.88 984
5199.56 961
5200.24 966
5200.92 972
5201.60 1043
5202.28 1031
5202.96 1013
5203.65 983
5204.33 1035
5205.01 1081
5205.69 1037
5206.37 1101
5207.05 1028
5207.73 1057
5208.41 1067
5209.09 1038
5209.77 1062
5210.45 1116
5211.13 1107
5211.82 1146
5212.50 1128
5213.18 1046
5213.86 1065
5214.54 1119
5215.22 1121
5215.90 1125
5216.58 1178
5217.27 1082
5217.95 1116
5218.63 1020
5219.31 1146
5219.99 1187
5220.67 1180
5221.36 1203
5222.04 1184
5222.72 1166
5223.40 1194
5224.08 1122
5224.77 1136
5225.45 1022
5226.13 1080
5226.81 1104
5227.49 1097
5228.18 1166
5228.86 1085
5229.54 1087
5230.22 966
5230.91 965
5231.59 1006
5232.27 1005
5232.95 1019
5233.63 1134
5234.32 1102
5235.00 1097
5235.68 1106
5236.37 1021
5237.05 1026
5237.73 1086
5238.41 1070
5239.10 1062
5239.78 1082
5240.46 1105
5241.15 1116
5241.83 1009
5242.51 1021
5243.20 1079
5243.88 1153
5244.56 1145
5245.24 1064
5245.93 1179
5246.61 1157
5247.29 1076
5247.98 1146
5248.66 1122
5249.35 1135
5250.03 1068
5250.71 1122
5251.40 1145
5252.08 1188
5252.76 1134
5253.45 1220
5254.13 1171
5254.82 1181
5255.50 1101
5256.18 1130
5256.87 1090
5257.55 1168
5258.24 1168
5258.92 1128
5259.60 1160
5260.29 1083
5260.97 1024
5261.66 1061
5262.34 1094
5263.03 1038
5263.71 1169
5264.40 1107
5265.08 1224
5265.76 1215
5266.45 1213
5267.13 1160
5267.82 1119
5268.50 1234
5269.19 1176
5269.87 1133
5270.56 1122
5271.24 1137
5271.93 1175
5272.61 1103
5273.30 1262
5273.98 1210
5274.67 1122
5275.35 1199
5276.04 1074
5276.72 1105
5277.41 1128
5278.10 1149
5278.78 1172
5279.47 1095
5280.15 1139
5280.84 1209
5281.52 1212
5282.21 1230
5282.89 1192
5283.58 1290
5284.27 1282
5284.95 1227
5285.64 1275
5286.32 1248
5287.01 1288
5287.70 1253
5288.38 1319
5289.07 1252
5289.75 1319
5290.44 1172
5291.13 1203
5291.81 1267
5292.50 1258
5293.19 1186
5293.87 1273
5294.56 1325
5295.25 1392
5295.93 1301
5296.62 1190
5297.31 1302
5297.99 1314
5298.68 1218
5299.37 1195
5300.05 1341
5300.74 1343
5301.43 1288
5302.11 1368
5302.80 1391
5303.49 1544
5304.18 1711
5304.86 1817
5305.55 1997
5306.24 1928
5306.92 1868
5307.61 1953
5308.30 1974
5308.99 1807
5309.67 1716
5310.36 1608
5311.05 1470
5311.74 1449
5312.42 1324
5313.11 1245
5313.80 1163
5314.49 1178
5315.18 1204
5315.86 1344
5316.55 1196
5317.24 1229
5317.93 1244
5318.62 1194
5319.30 1270
5319.99 1178
5320.68 1206
5321.37 1378
5322.06 1305
5322.74 1309
5323.43 1241
5324.12 1224
5324.81 1270
5325.50 1302
5326.19 1283
5326.88 1237
5327.56 1228
5328.25 1210
5328.94 1247
5329.63 1227
5330.32 1206
5331.01 1265
5331.70 1205
5332.39 1176
5333.07 1165
5333.76 1305
5334.45 1176
5335.14 1241
5335.83 1278
5336.52 1328
5337.21 1377
5337.90 1331
5338.59 1344
5339.28 1456
5339.97 1393
5340.66 1433
5341.35 1447
5342.04 1330
5342.73 1419
5343.42 1430
5344.10 1484
5344.79 1463
5345.48 1442
5346.17 1531
5346.86 1442
5347.55 1439
5348.24 1425
5348.93 1492
5349.62 1476
5350.31 1488
5351.00 1576
5351.69 1847
5352.39 1893
5353.08 1968
5353.77 2016
5354.46 2213
5355.15 2339
5355.84 2252
5356.53 2380
5357.22 2458
5357.91 2357
5358.60 2352
5359.29 2126
5359.98 1870
5360.67 1721
5361.36 1609
5362.05 1565
5362.74 1441
5363.44 1326
5364.13 1316
5364.82 1353
5365.51 1236
5366.20 1343
5366.89 1305
5367.58 1288
5368.27 1433
5368.96 1287
5369.66 1201
5370.35 1222
5371.04 1251
5371.73 1220
5372.42 1214
5373.11 1254
5373.81 1212
5374.50 1174
5375.19 1251
5375.88 1281
5376.57 1166
5377.26 1227
5377.96 1197
5378.65 1252
5379.34 1171
5380.03 1156
5380.72 1173
5381.42 1145
5382.11 1092
5382.80 1213
5383.49 1216
5384.18 1264
5384.88 1283
5385.57 1214
5386.26 1166
5386.95 1272
5387.65 1254
5388.34 1254
5389.03 1201
5389.72 1122
5390.42 1127
5391.11 1191
5391.80 1287
5392.50 1211
5393.19 1325
5393.88 1391
5394.57 1375
5395.27 1357
5395.96 1342
5396.65 1274
5397.35 1251
5398.04 1301
5398.73 1276
5399.43 1214
5400.12 1268
5400.81 1239
5401.51 1071
5402.20 1107
5402.89 1088
5403.59 1058
5404.28 1102
5404.97 1099
5405.67 1070
5406.36 1119
5407.06 1139
5407.75 1149
5408.44 1172
5409.14 1245
5409.83 1193
5410.53 1090
5411.22 1137
5411.91 1112
5412.61 1091
5413.30 1120
5414.00 1163
5414.69 1117
5415.38 1150
5416.08 1161
5416.77 1206
5417.47 1124
5418.16 1113
5418.86 1065
5419.55 1067
5420.25 1107
5420.94 1148
5421.64 1143
5422.33 1165
5423.03 1105
5423.72 1170
5424.41 1160
5425.11 1120
5425.80 1123
5426.50 1084
5427.19 1065
5427.89 1140
5428.59 1134
5429.28 991
5429.98 1048
5430.67 1120
5431.37 1175
5432.06 1053
5432.76 1147
5433.45 1116
5434.15 1115
5434.84 1236
5435.54 1177
5436.23 1081
5436.93 1172
5437.63 1124
5438.32 1123
5439.02 1141
5439.71 1232
5440.41 1188
5441.11 1146
5441.80 1233
5442.50 1215
5443.19 1219
5443.89 1234
5444.59 1262
5445.28 1037
5445.98 1078
5446.68 1219
5447.37 1199
5448.07 1184
5448.76 1138
5449.46 1238
5450.16 1434
5450.85 1393
5451.55 1337
5452.25 1415
5452.94 1446
5453.64 1479
5454.34 1358
5455.03 1437
5455.73 1392
5456.43 1207
5457.13 1354
5457.82 1330
5458.52 1305
5459.22 1269
5459.91 1288
5460.61 1281
5461.31 1190
5462.01 1181
5462.70 1240
5463.40 1215
5464.10 1275
5464.80 1413
5465.49 1249
5466.19 1272
5466.89 1401
5467.59 1327
5468.28 1286
5468.98 1422
5469.68 1483
5470.38 1464
5471.07 1407
5471.77 1421
5472.47 1431
5473.17 1307
5473.87 1384
5474.56 1352
5475.26 1383
5475.96 1334
5476.66 1258
5477.36 1254
5478.06 1315
5478.75 1308
5479.45 1302
5480.15 1383
5480.85 1478
5481.55 1328
5482.25 1362
5482.95 1451
5483.64 1507
5484.34 1462
5485.04 1598
5485.74 1706
5486.44 1669
5487.14 1659
5487.84 1607
5488.54 1476
5489.23 1518
5489.93 1483
5490.63 1484
5491.33 1464
5492.03 1421
5492.73 1480
5493.43 1473
5494.13 1442
5494.83 1367
5495.53 1474
5496.23 1476
5496.93 1581
5497.63 1620
5498.33 1561
5499.03 1585
5499.73 1536
5500.43 1555
5501.13 1711
5501.83 1747
5502.53 1677
5503.23 1835
5503.93 1843
5504.63 1935
5505.33 2200
5506.03 2259
5506.73 2298
5507.43 2180
5508.13 2079
5508.83 2192
5509.53 2046
5510.23 1901
5510.93 1821
5511.63 1749
5512.33 1848
5513.03 1734
5513.73 1770
5514.43 1736
5515.13 1749
5515.83 1773
5516.53 1828
5517.23 1931
5517.93 1976
5518.64 2072
5519.34 2080
5520.04 2148
5520.74 2015
5521.44 1853
5522.14 1886
5522.84 1694
5523.54 1587
5524.24 1672
5524.95 1626
5525.65 1452
5526.35 1613
5527.05 1497
5527.75 1503
5528.45 1442
5529.15 1463
5529.86 1403
5530.56 1401
5531.26 1453
5531.96 1351
5532.66 1230
5533.36 1389
5534.07 1356
5534.77 1352
5535.47 1257
5536.17 1327
5536.87 1313
5537.58 1235
5538.28 1251
5538.98 1360
5539.68 1376
5540.39 1387
5541.09 1357
5541.79 1336
5542.49 1319
5543.20 1318
5543.90 1370
5544.60 1300
5545.30 1340
5546.01 1274
5546.71 1348
5547.41 1310
5548.11 1250
5548.82 1289
5549.52 1346
5550.22 1325
5550.93 1316
5551.63 1382
5552.33 1454
5553.03 1316
5553.74 1315
5554.44 1349
5555.14 1253
5555.85 1280
5556.55 1249
5557.25 1228
5557.96 1085
5558.66 1225
5559.36 1219
5560.07 1238
5560.77 1214
5561.48 1266
5562.18 1228
5562.88 1267
5563.59 1311
5564.29 1318
5564.99 1290
5565.70 1211
5566.40 1221
5567.11 1325
5567.81 1191
5568.51 1252
5569.22 1286
5569.92 1277
5570.63 1204
5571.33 1199
5572.04 1191
5572.74 1132
5573.44 1117
5574.15 1180
5574.85 1139
5575.56 1244
5576.26 1254
5576.97 1219
5577.67 1296
5578.38 1197
5579.08 1336
5579.79 1320
5580.49 1273
5581.20 1235
5581.90 1291
5582.61 1237
5583.31 1200
5584.02 1116
5584.72 1171
5585.43 1166
5586.13 1179
5586.84 1200
5587.54 1147
5588.25 1190
5588.95 1159
5589.66 1112
5590.36 1107
5591.07 1030
5591.77 1071
5592.48 1057
5593.19 1063
5593.89 1087
5594.60 1080
5595.30 1079
5596.01 1046
5596.71 1176
5597.42 1176
5598.13 1049
5598.83 1076
5599.54 1034
5600.24 1122
5600.95 1112
5601.66 1121
5602.36 1070
5603.07 1081
5603.78 1064
5604.48 1092
5605.19 1067
5605.89 1107
5606.60 1089
5607.31 1098
5608.01 1051
5608.72 1029
5609.43 1096
5610.13 1067
5610.84 1089
5611.55 1043
5612.25 1007
5612.96 990
5613.67 1080
5614.38 1120
5615.08 1009
5615.79 1115
5616.50 1109
5617.20 917
5617.91 1055
5618.62 1155
5619.33 1051
5620.03 1065
5620.74 1032
5621.45 1014
5622.15 988
5622.86 1006
5623.57 1052
5624.28 1104
5624.99 1034
5625.69 1096
5626.40 1092
5627.11 1040
5627.82 1027
5628.52 1127
5629.23 1004
5629.94 1015
5630.65 1045
5631.36 1068
5632.06 1027
5632.77 993
5633.48 1017
5634.19 1128
5634.90 1168
5635.61 1133
5636.31 1122
5637.02 1164
5637.73 1166
5638.44 1059
5639.15 1100
5639.86 1116
5640.56 1071
5641.27 1063
5641.98 965
5642.69 1076
5643.40 1042
5644.11 1036
5644.82 1056
5645.53 991
5646.24 966
5646.94 986
5647.65 1037
5648.36 1036
5649.07 1091
5649.78 1089
5650.49 1124
5651.20 1023
5651.91 1085
5652.62 1110
5653.33 1136
5654.04 1129
5654.75 1107
5655.46 1077
5656.17 950
5656.88 1084
5657.59 1078
5658.30 1026
5659.01 1080
5659.71 1106
5660.42 1130
5661.13 1174
5661.84 1178
5662.55 1121
5663.26 1171
5663.97 1133
5664.69 1132
5665.40 1227
5666.11 1193
5666.82 1113
5667.53 1062
5668.24 1059
5668.95 995
5669.66 1072
5670.37 1100
5671.08 1107
5671.79 1016
5672.50 1110
5673.21 1186
5673.92 1122
5674.63 1038
5675.34 1087
5676.05 1072
5676.76 1100
5677.48 1119
5678.19 1041
5678.90 991
5679.61 1018
5680.32 1144
5681.03 1154
5681.74 1041
5682.45 1020
5683.16 1128
5683.88 1140
5684.59 1070
5685.30 976
5686.01 994
5686.72 1122
5687.43 1077
5688.15 1035
5688.86 1173
5689.57 1055
5690.28 1086
5690.99 956
5691.70 1050
5692.42 1086
5693.13 1105
5693.84 1125
5694.55 1093
5695.26 1007
5695.98 1045
5696.69 1191
5697.40 1011
5698.11 984
5698.82 1056
5699.54 1049
5700.25 1076
5700.96 1015
5701.67 954
5702.39 998
5703.10 1086
5703.81 1127
5704.52 1044
5705.24 1050
5705.95 1060
5706.66 1019
5707.38 1004
5708.09 1115
5708.80 1037
5709.51 1032
5710.23 1031
5710.94 1031
5711.65 1003
5712.37 1047
5713.08 1099
5713.79 1076
5714.51 1081
5715.22 1015
5715.93 1077
5716.65 1038
5717.36 1022
5718.07 1019
5718.79 1104
5719.50 1052
5720.21 1093
5720.93 1043
5721.64 1161
5722.36 1114
5723.07 1160
5723.78 1144
5724.50 1124
5725.21 1072
5725.92 1088
5726.64 1118
5727.35 1069
5728.07 1118
5728.78 1136
5729.50 1154
5730.21 1187
5730.92 1175
5731.64 1122
5732.35 1121
5733.07 1239
5733.78 1229
5734.50 1179
5735.21 1172
5735.93 1147
5736.64 1217
5737.35 1243
5738.07 1222
5738.78 1175
5739.50 1185
5740.21 1205
5740.93 1167
5741.64 1103
5742.36 1081
5743.07 1084
5743.79 1144
5744.50 1172
5745.22 1145
5745.93 1213
5746.65 1237
5747.37 1254
5748.08 1169
5748.80 1275
5749.51 1249
5750.23 1145
5750.94 1172
5751.66 1316
5752.37 1251
5753.09 1152
5753.81 1207
5754.52 1256
5755.24 1235
5755.95 1272
5756.67 1328
5757.38 1306
5758.10 1278
5758.82 1348
5759.53 1355
5760.25 1461
5760.96 1388
5761.68 1294
5762.40 1357
5763.11 1320
5763.83 1464
5764.55 1405
5765.26 1425
5765.98 1445
5766.70 1494
5767.41 1502
5768.13 1477
5768.85 1535
5769.56 1679
5770.28 1736
5771.00 1629
5771.71 1699
5772.43 1689
5773.15 1596
5773.86 1578
5774.58 1551
5775.30 1478
5776.01 1463
5776.73 1393
5777.45 1376
5778.17 1361
5778.88 1441
5779.60 1489
5780.32 1411
5781.04 1481
5781.75 1521
5782.47 1528
5783.19 1574
5783.91 1648
5784.62 1622
5785.34 1776
5786.06 1783
5786.78 1658
5787.49 1807
5788.21 1723
5788.93 1684
5789.65 1695
5790.37 1661
5791.08 1594
5791.80 1705
5792.52 1572
5793.24 1663
5793.96 1796
5794.68 1656
5795.39 1696
5796.11 1728
5796.83 1709
5797.55 1814
5798.27 1866
5798.99 1811
5799.70 1820
5800.42 1959
5801.14 2152
5801.86 2116
5802.58 2258
5803.30 2586
5804.02 2949
5804.74 3455
5805.45 4039
5806.17 4740
5806.89 5293
5807.61 5673
5808.33 6202
5809.05 6239
5809.77 5448
5810.49 4900
5811.21 4211
5811.93 3724
5812.65 3178
5813.37 2773
5814.09 2647
5814.81 2555
5815.52 2555
5816.24 2488
5816.96 2468
5817.68 2425
5818.40 2252
5819.12 2441
5819.84 2463
5820.56 2573
5821.28 2590
5822.00 2571
5822.72 2538
5823.44 2548
5824.16 2396
5824.88 2454
5825.60 2331
5826.32 2159
5827.04 2168
5827.76 2155
5828.48 1980
5829.21 1977
5829.93 2139
5830.65 2133
5831.37 1959
5832.09 1941
5832.81 1908
5833.53 1925
5834.25 1844
5834.97 1877
5835.69 1734
5836.41 1688
5837.13 1714
5837.85 1726
5838.57 1705
5839.30 1689
5840.02 1719
5840.74 1670
5841.46 1657
5842.18 1597
5842.90 1653
5843.62 1631
5844.34 1546
5845.07 1599
5845.79 1493
5846.51 1546
5847.23 1566
5847.95 1573
5848.67 1610
5849.39 1667
5850.12 1572
5850.84 1506
5851.56 1521
5852.28 1431
5853.00 1317
5853.73 1413
5854.45 1419
5855.17 1447
5855.89 1378
5856.61 1336
5857.34 1348
5858.06 1465
5858.78 1398
5859.50 1338
5860.23 1369
5860.95 1364
5861.67 1316
5862.39 1309
5863.11 1359
5863.84 1403
5864.56 1410
5865.28 1348
5866.01 1376
5866.73 1294
5867.45 1429
5868.17 1444
5868.90 1389
5869.62 1363
5870.34 1305
5871.07 1261
5871.79 1342
5872.51 1329
5873.23 1372
5873.96 1342
5874.68 1341
5875.40 1241
5876.13 1211
5876.85 1281
5877.57 1265
5878.30 1347
5879.02 1347
5879.74 1276
5880.47 1283
5881.19 1291
5881.92 1255
5882.64 1252
5883.36 1222
5884.09 1273
5884.81 1259
5885.53 1272
5886.26 1222
5886.98 1193
5887.71 1268
5888.43 1218
5889.15 1215
5889.88 1216
5890.60 1236
5891.33 1220
5892.05 1198
5892.78 1222
5893.50 1231
5894.23 1236
5894.95 1187
5895.67 1200
5896.40 1220
5897.12 1208
5897.85 1232
5898.57 1243
5899.30 1197
5900.02 1270
5900.75 1243
5901.47 1203
5902.20 1210
5902.92 1219
5903.65 1290
5904.37 1277
5905.10 1252
5905.82 1317
5906.55 1268
5907.27 1247
5908.00 1225
5908.72 1230
5909.45 1264
5910.17 1213
5910.90 1280
5911.62 1235
5912.35 1101
5913.08 1179
5913.80 1294
5914.53 1200
5915.25 1204
5915.98 1149
5916.70 1112
5917.43 1140
5918.16 1141
5918.88 1193
5919.61 1064
5920.33 1072
5921.06 1146
5921.79 1202
5922.51 1254
5923.24 1148
5923.97 1191
5924.69 1212
5925.42 1236
5926.14 1308
5926.87 1237
5927.60 1151
5928.32 1240
5929.05 1230
5929.78 1252
5930.50 1188
5931.23 1242
5931.96 1231
5932.68 1174
5933.41 1327
5934.14 1349
5934.86 1280
5935.59 1356
5936.32 1313
5937.05 1313
5937.77 1345
5938.50 1385
5939.23 1375
5939.95 1418
5940.68 1485
5941.41 1543
5942.14 1630
5942.86 1532
5943.59 1651
5944.32 1645
5945.05 1505
5945.77 1471
5946.50 1464
5947.23 1470
5947.96 1471
5948.68 1439
5949.41 1374
5950.14 1511
5950.87 1444
5951.60 1383
5952.32 1407
5953.05 1381
5953.78 1477
5954.51 1576
5955.24 1534
5955.96 1487
5956.69 1496
5957.42 1578
5958.15 1524
5958.88 1550
5959.61 1511
5960.33 1504
5961.06 1572
5961.79 1578
5962.52 1639
5963.25 1534
5963.98 1529
5964.71 1581
5965.44 1580
5966.16 1525
5966.89 1472
5967.62 1581
5968.35 1619
5969.08 1677
5969.81 1634
5970.54 1801
5971.27 1914
5972.00 1925
5972.73 1816
5973.46 1867
5974.18 2023
5974.91 1916
5975.64 1777
5976.37 1803
5977.10 1806
5977.83 1860
5978.56 1655
5979.29 1752
5980.02 1829
5980.75 1725
5981.48 1799
5982.21 1777
5982.94 1754
5983.67 1735
5984.40 1865
5985.13 1766
5985.86 1860
5986.59 1876
5987.32 1919
5988.05 1808
5988.78 1887
5989.51 1864
5990.24 1835
5990.97 1800
5991.70 1906
5992.43 1835
5993.16 1804
5993.89 1789
5994.62 1697
5995.35 1770
5996.09 1834
5996.82 1848
5997.55 1858
5998.28 1795
5999.01 1885
5999.74 1879
6000.47 1855
6001.20 1946
6001.93 1830
6002.66 1867
6003.39 1869
6004.13 1871
6004.86 1947
6005.59 1829
6006.32 1869
6007.05 1824
6007.78 1736
6008.51 1840
6009.25 1848
6009.98 1780
6010.71 1813
6011.44 2016
6012.17 2125
6012.90 2181
6013.64 2235
6014.37 2387
6015.10 2654
6015.83 2732
6016.56 2898
6017.29 3051
6018.03 3084
6018.76 3029
6019.49 3075
6020.22 3009
6020.96 2679
6021.69 2606
6022.42 2580
6023.15 2261
6023.88 2129
6024.62 1987
6025.35 2022
6026.08 1792
6026.81 1798
6027.55 1728
6028.28 1683
6029.01 1574
6029.75 1684
6030.48 1687
6031.21 1571
6031.94 1533
6032.68 1585
6033.41 1624
6034.14 1532
6034.88 1591
6035.61 1535
6036.34 1588
6037.07 1551
6037.81 1549
6038.54 1540
6039.27 1562
6040.01 1522
6040.74 1527
6041.47 1542
6042.21 1562
6042.94 1542
6043.68 1605
6044.41 1503
6045.14 1511
6045.88 1600
6046.61 1710
6047.34 1670
6048.08 1570
6048.81 1655
6049.55 1648
6050.28 1781
6051.01 1751
6051.75 1688
6052.48 1740
6053.22 1764
6053.95 1740
6054.68 1926
6055.42 1831
6056.15 1895
6056.89 1891
6057.62 1876
6058.36 1950
6059.09 1947
6059.83 1918
6060.56 1884
6061.29 1810
6062.03 1826
6062.76 1753
6063.50 1684
6064.23 1689
6064.97 1740
6065.70 1689
6066.44 1668
6067.17 1642
6067.91 1494
6068.64 1522
6069.38 1588
6070.11 1648
6070.85 1688
6071.58 1586
6072.32 1475
6073.06 1467
6073.79 1454
6074.53 1506
6075.26 1629
6076.00 1678
6076.73 1527
6077.47 1478
6078.20 1532
6078.94 1609
6079.68 1560
6080.41 1477
6081.15 1447
6081.88 1434
6082.62 1610
6083.35 1507
6084.09 1450
6084.83 1396
6085.56 1521
6086.30 1615
6087.04 1557
6087.77 1504
6088.51 1446
6089.24 1358
6089.98 1453
6090.72 1473
6091.45 1357
6092.19 1397
6092.93 1490
6093.66 1476
6094.40 1460
6095.14 1415
6095.87 1461
6096.61 1555
6097.35 1505
6098.08 1502
6098.82 1582
6099.56 1412
6100.29 1510
6101.03 1522
6101.77 1454
6102.51 1451
6103.24 1492
6103.98 1421
6104.72 1416
6105.46 1467
6106.19 1441
6106.93 1390
6107.67 1388
6108.41 1349
6109.14 1421
6109.88 1468
6110.62 1451
6111.36 1520
6112.09 1568
6112.83 1503
6113.57 1412
6114.31 1461
6115.04 1382
6115.78 1398
6116.52 1410
6117.26 1442
6118.00 1451
6118.73 1425
6119.47 1519
6120.21 1497
6120.95 1517
6121.69 1506
6122.43 1468
6123.16 1436
6123.90 1612
6124.64 1623
6125.38 1475
6126.12 1511
6126.86 1593
6127.60 1716
6128.33 1627
6129.07 1619
6129.81 1593
6130.55 1629
6131.29 1605
6132.03 1620
6132.77 1605
6133.51 1643
6134.25 1606
6134.98 1662
6135.72 1700
6136.46 1612
6137.20 1653
6137.94 1555
6138.68 1600
6139.42 1667
6140.16 1601
6140.90 1627
6141.64 1678
6142.38 1616
6143.12 1572
6143.86 1580
6144.60 1701
6145.34 1658
6146.08 1721
6146.82 1658
6147.56 1708
6148.30 1804
6149.04 1698
6149.78 1742
6150.52 1873
6151.26 1857
6152.00 1700
6152.74 1694
6153.48 1682
6154.22 1678
6154.96 1845
6155.70 1853
6156.44 1813
6157.18 1852
6157.92 1878
6158.66 1909
6159.40 1822
6160.14 1833
6160.88 1915
6161.62 1894
6162.36 1843
6163.10 1846
6163.85 1850
6164.59 1893
6165.33 1965
6166.07 1888
6166.81 2013
6167.55 2124
6168.29 2134
6169.03 2202
6169.77 2383
6170.51 2327
6171.26 2496
6172.00 2518
6172.74 2507
6173.48 2501
6174.22 2464
6174.96 2530
6175.70 2562
6176.45 2566
6177.19 2392
6177.93 2407
6178.67 2465
6179.41 2327
6180.16 2325
6180.90 2418
6181.64 2354
6182.38 2401
6183.12 2295
6183.87 2281
6184.61 2344
6185.35 2360
6186.09 2360
6186.83 2401
6187.58 2391
6188.32 2464
6189.06 2535
6189.80 2481
6190.55 2552
6191.29 2453
6192.03 2569
6192.77 2512
6193.52 2455
6194.26 2527
6195.00 2654
6195.74 2663
6196.49 2750
6197.23 2729
6197.97 2817
6198.72 2878
6199.46 3057
6200.20 2996
6200.94 3072
6201.69 2922
6202.43 2914
6203.17 2891
6203.92 2782
6204.66 2907
6205.40 3003
6206.15 3022
6206.89 3074
6207.63 3004
6208.38 3298
6209.12 3478
6209.87 3955
6210.61 4388
6211.35 5285
6212.10 6152
6212.84 7001
6213.58 8422
6214.33 9527
6215.07 9849
6215.82 10207
6216.56 9924
6217.30 9433
6218.05 8301
6218.79 7113
6219.54 6229
6220.28 5260
6221.02 4685
6221.77 4016
6222.51 3540
6223.26 3236
6224.00 3017
6224.75 2741
6225.49 2854
6226.24 2704
6226.98 2672
6227.73 2776
6228.47 2735
6229.21 2779
6229.96 3069
6230.70 2997
6231.45 2907
6232.19 2870
6232.94 2761
6233.68 2570
6234.43 2425
6235.17 2294
6235.92 2162
6236.67 2095
6237.41 2035
6238.16 2098
6238.90 1957
6239.65 2096
6240.39 2110
6241.14 2068
6241.88 1968
6242.63 2010
6243.37 2220
6244.12 2120
6244.87 2046
6245.61 2030
6246.36 2150
6247.10 2202
6247.85 2167
6248.59 2241
6249.34 2254
6250.09 2193
6250.83 2339
6251.58 2453
6252.33 2520
6253.07 2694
6253.82 2657
6254.56 2652
6255.31 2446
6256.06 2544
6256.80 2451
6257.55 2342
6258.30 2345
6259.04 2176
6259.79 2231
6260.54 2210
6261.28 2173
6262.03 2220
6262.78 2123
6263.52 2173
6264.27 2239
6265.02 2255
6265.76 2312
6266.51 2082
6267.26 2112
6268.01 2193
6268.75 2172
6269.50 2062
6270.25 2204
6270.99 2235
6271.74 2230
6272.49 2080
6273.24 2159
6273.98 2038
6274.73 2030
6275.48 2150
6276.23 2112
6276.97 2079
6277.72 2191
6278.47 2157
6279.22 2119
6279.96 2216
6280.71 2171
6281.46 2230
6282.21 2221
6282.96 2225
6283.70 2282
6284.45 2193
6285.20 2246
6285.95 2270
6286.70 2156
6287.45 2082
6288.19 2092
6288.94 1971
6289.69 1961
6290.44 1945
6291.19 1872
6291.94 1895
6292.68 1947
6293.43 1972
6294.18 2054
6294.93 2007
6295.68 1991
6296.43 2006
6297.18 2056
6297.93 1976
6298.67 1842
6299.42 1881
6300.17 1859
6300.92 1954
6301.67 1724
6302.42 1718
6303.17 1748
6303.92 1778
6304.67 1755
6305.42 1801
6306.17 1799
6306.92 1862
6307.67 1733
6308.41 1688
6309.16 1776
6309.91 1894
6310.66 1959
6311.41 1929
6312.16 1882
6312.91 1762
6313.66 1723
6314.41 1714
6315.16 1749
6315.91 1698
6316.66 1674
6317.41 1664
6318.16 1735
6318.91 1710
6319.66 1713
6320.41 1699
6321.16 1586
6321.91 1756
6322.66 1766
6323.41 1829
6324.16 1778
6324.92 1663
6325.67 1615
6326.42 1608
6327.17 1575
6327.92 1525
6328.67 1497
6329.42 1533
6330.17 1427
6330.92 1471
6331.67 1434
6332.42 1514
6333.17 1425
6333.92 1465
6334.68 1567
6335.43 1559
6336.18 1486
6336.93 1532
6337.68 1465
6338.43 1512
6339.18 1390
6339.93 1350
6340.69 1349
6341.44 1364
6342.19 1372
6342.94 1344
6343.69 1343
6344.44 1437
6345.20 1369
6345.95 1403
6346.70 1355
6347.45 1369
6348.20 1442
6348.95 1404
6349.71 1429
6350.46 1401
6351.21 1421
6351.96 1414
6352.71 1430
6353.47 1356
6354.22 1378
6354.97 1416
6355.72 1374
6356.48 1421
6357.23 1517
6357.98 1446
6358.73 1494
6359.49 1484
6360.24 1446
6360.99 1497
6361.74 1477
6362.50 1470
6363.25 1444
6364.00 1373
6364.76 1431
6365.51 1348
6366.26 1343
6367.01 1303
6367.77 1348
6368.52 1413
6369.27 1406
6370.03 1420
6370.78 1297
6371.53 1312
6372.29 1306
6373.04 1308
6373.79 1297
6374.55 1302
6375.30 1298
6376.05 1303
6376.81 1284
6377.56 1359
6378.31 1337
6379.07 1242
6379.82 1263
6380.58 1308
6381.33 1341
6382.08 1240
6382.84 1309
6383.59 1362
6384.35 1352
6385.10 1394
6385.85 1388
6386.61 1340
6387.36 1294
6388.12 1489
6388.87 1476
6389.62 1449
6390.38 1382
6391.13 1304
6391.89 1226
6392.64 1262
6393.40 1220
6394.15 1255
6394.91 1289
6395.66 1261
6396.42 1242
6397.17 1225
6397.93 1237
6398.68 1277
6399.44 1309
6400.19 1324
6400.95 1339
6401.70 1322
6402.46 1282
6403.21 1272
6403.97 1279
6404.72 1139
6405.48 1121
6406.23 1138
6406.99 1250
6407.74 1176
6408.50 1148
6409.25 1166
6410.01 1174
6410.76 1237
6411.52 1109
6412.28 1179
6413.03 1231
6413.79 1232
6414.54 1210
6415.30 1231
6416.05 1215
6416.81 1183
6417.57 1281
6418.32 1240
6419.08 1197
6419.83 1220
6420.59 1197
6421.35 1192
6422.10 1281
6422.86 1219
6423.62 1217
6424.37 1291
6425.13 1297
6425.89 1280
6426.64 1265
6427.40 1275
6428.15 1238
6428.91 1182
6429.67 1225
6430.42 1254
6431.18 1256
6431.94 1327
6432.70 1189
6433.45 1243
6434.21 1225
6434.97 1249
6435.72 1255
6436.48 1319
6437.24 1373
6437.99 1284
6438.75 1276
6439.51 1302
6440.27 1305
6441.02 1229
6441.78 1303
6442.54 1275
6443.30 1254
6444.05 1323
6444.81 1332
6445.57 1351
6446.33 1405
6447.08 1350
6447.84 1269
6448.60 1256
6449.36 1317
6450.12 1260
6450.87 1284
6451.63 1325
6452.39 1308
6453.15 1310
6453.91 1277
6454.66 1273
6455.42 1305
6456.18 1350
6456.94 1373
6457.70 1338
6458.46 1477
6459.21 1288
6459.97 1364
6460.73 1388
6461.49 1322
6462.25 1404
6463.01 1459
6463.77 1383
6464.52 1471
6465.28 1396
6466.04 1438
6466.80 1465
6467.56 1358
6468.32 1407
6469.08 1427
6469.84 1461
6470.60 1454
6471.36 1487
6472.11 1462
6472.87 1474
6473.63 1481
6474.39 1448
6475.15 1452
6475.91 1482
6476.67 1443
6477.43 1565
6478.19 1469
6478.95 1501
6479.71 1453
6480.47 1532
6481.23 1641
6481.99 1613
6482.75 1646
6483.51 1595
6484.27 1604
6485.03 1608
6485.79 1600
6486.55 1582
6487.31 1589
6488.07 1590
6488.83 1591
6489.59 1627
6490.35 1645
6491.11 1683
6491.87 1682
6492.63 1696
6493.39 1775
6494.15 1695
6494.91 1643
6495.67 1728
6496.43 1885
6497.19 1862
6497.95 1789
6498.71 1884
6499.48 2027
6500.24 1951
6501.00 2017
6501.76 2045
6502.52 2012
6503.28 2081
6504.04 2022
6504.80 1992
6505.56 2002
6506.32 2066
6507.09 1971
6507.85 1989
6508.61 2010
6509.37 2031
6510.13 2132
6510.89 2120
6511.65 2094
6512.42 2063
6513.18 2164
6513.94 2272
6514.70 2353
6515.46 2385
6516.22 2452
6516.99 2406
6517.75 2373
6518.51 2442
6519.27 2408
6520.03 2368
6520.80 2485
6521.56 2472
6522.32 2309
6523.08 2383
6523.84 2496
6524.61 2513
6525.37 2529
6526.13 2653
6526.89 2725
6527.66 2706
6528.42 2887
6529.18 2996
6529.94 2963
6530.71 3073
6531.47 3086
6532.23 3164
6533.00 3367
6533.76 3549
6534.52 3369
6535.28 3286
6536.05 3318
6536.81 3601
6537.57 3626
6538.34 3813
6539.10 4324
6539.86 4952
6540.63 5517
6541.39 6444
6542.15 6952
6542.92 7353
6543.68 7426
6544.44 6773
6545.21 6170
6545.97 5635
6546.73 4891
6547.50 4250
6548.26 3604
6549.02 3311
6549.79 2860
6550.55 2650
6551.31 2441
6552.08 2379
6552.84 2247
6553.61 2199
6554.37 2181
6555.13 2205
6555.90 2249
6556.66 2200
6557.43 2170
6558.19 2153
6558.96 2034
6559.72 2064
6560.48 2066
6561.25 2164
6562.01 2027
6562.78 2048
6563.54 1974
6564.31 2029
6565.07 2034
6565.84 2005
6566.60 2173
6567.37 2153
6568.13 2224
6568.90 2141
6569.66 2277
6570.43 2295
6571.19 2356
6571.96 2326
6572.72 2368
6573.49 2380
6574.25 2336
6575.02 2332
6575.78 2412
6576.55 2322
6577.31 2508
6578.08 2569
6578.84 2638
6579.61 2808
6580.37 2794
6581.14 2798
6581.91 2814
6582.67 2855
6583.44 2847
6584.20 2766
6584.97 2694
6585.73 2569
6586.50 2488
6587.27 2497
6588.03 2477
6588.80 2441
6589.56 2419
6590.33 2346
6591.10 2429
6591.86 2378
6592.63 2520
6593.39 2553
6594.16 2548
6594.93 2530
6595.69 2610
6596.46 2716
6597.23 2904
6597.99 3120
6598.76 3280
6599.53 3314
6600.29 3341
6601.06 3225
6601.83 3291
6602.59 3276
6603.36 2990
6604.13 2907
6604.89 2898
6605.66 2710
6606.43 2707
6607.20 2516
6607.96 2390
6608.73 2340
6609.50 2336
6610.26 2311
6611.03 2404
6611.80 2447
6612.57 2403
6613.33 2457
6614.10 2436
6614.87 2454
6615.64 2474
6616.40 2508
6617.17 2698
6617.94 2699
6618.71 2479
6619.48 2426
6620.24 2456
6621.01 2442
6621.78 2488
6622.55 2515
6623.32 2554
6624.08 2437
6624.85 2403
6625.62 2528
6626.39 2483
6627.16 2434
6627.92 2194
6628.69 2231
6629.46 2287
6630.23 2347
6631.00 2464
6631.77 2312
6632.54 2237
6633.30 2300
6634.07 2372
6634.84 2531
6635.61 2580
6636.38 2959
6637.15 3237
6637.92 3696
6638.69 4045
6639.45 4474
6640.22 5118
6640.99 5268
6641.76 5438
6642.53 4985
6643.30 4734
6644.07 4294
6644.84 3814
6645.61 3444
6646.38 3142
6647.15 2780
6647.92 2527
6648.69 2341
6649.46 2211
6650.22 2131
6650.99 1941
6651.76 1969
6652.53 2091
6653.30 2042
6654.07 1948
6654.84 2112
6655.61 2086
6656.38 2144
6657.15 2067
6657.92 2036
6658.69 1999
6659.46 1989
6660.23 1940
6661.00 1980
6661.77 1938
6662.54 1852
6663.31 1776
6664.09 1845
6664.86 1786
6665.63 1742
6666.40 1742
6667.17 1741
6667.94 1843
6668.71 1864
6669.48 1827
6670.25 1837
6671.02 1949
6671.79 1962
6672.56 1821
6673.33 1850
6674.10 1935
6674.88 1922
6675.65 1847
6676.42 1947
6677.19 2013
6677.96 1936
6678.73 2043
6679.50 2118
6680.27 2043
6681.05 2024
6681.82 2003
6682.59 1897
6683.36 1941
6684.13 1893
6684.90 1858
6685.67 1869
6686.45 1827
6687.22 1890
6687.99 1850
6688.76 1941
6689.53 1949
6690.31 1925
6691.08 2025
6691.85 1923
6692.62 1970
6693.39 2061
6694.17 1863
6694.94 1835
6695.71 1917
6696.48 1878
6697.25 1825
6698.03 1810
6698.80 1870
6699.57 1813
6700.34 1663
6701.12 1704
6701.89 1798
6702.66 1668
6703.43 1668
6704.21 1774
6704.98 1772
6705.75 1701
6706.53 1569
6707.30 1597
6708.07 1682
6708.84 1595
6709.62 1652
6710.39 1620
6711.16 1638
6711.94 1731
6712.71 1670
6713.48 1600
6714.26 1601
6715.03 1632
6715.80 1637
6716.58 1530
6717.35 1524
6718.12 1542
6718.90 1650
6719.67 1552
6720.45 1563
6721.22 1570
6721.99 1454
6722.77 1486
6723.54 1512
6724.31 1459
6725.09 1457
6725.86 1371
6726.64 1405
6727.41 1406
6728.18 1416
6728.96 1382
6729.73 1416
6730.51 1492
6731.28 1440
6732.06 1482
6732.83 1395
6733.60 1322
6734.38 1397
6735.15 1433
6735.93 1384
6736.70 1398
6737.48 1379
6738.25 1423
6739.03 1492
6739.80 1500
6740.58 1422
6741.35 1467
6742.13 1467
6742.90 1369
6743.68 1391
6744.45 1410
6745.23 1377
6746.00 1304
6746.78 1319
6747.55 1363
6748.33 1333
6749.10 1393
6749.88 1411
6750.65 1398
6751.43 1441
6752.20 1448
6752.98 1555
6753.75 1555
6754.53 1492
6755.31 1526
6756.08 1529
6756.86 1489
6757.63 1522
6758.41 1615
6759.19 1607
6759.96 1543
6760.74 1543
6761.51 1504
6762.29 1452
6763.07 1378
6763.84 1320
6764.62 1392
6765.39 1405
6766.17 1307
6766.95 1309
6767.72 1317
6768.50 1360
6769.28 1309
6770.05 1308
6770.83 1302
6771.61 1276
6772.38 1319
6773.16 1311
6773.94 1371
6774.71 1416
6775.49 1339
6776.27 1287
6777.04 1337
6777.82 1370
6778.60 1364
6779.37 1320
6780.15 1362
6780.93 1217
6781.71 1204
6782.48 1306
6783.26 1362
6784.04 1425
6784.81 1497
6785.59 1426
6786.37 1389
6787.15 1418
6787.92 1337
6788.70 1333
6789.48 1346
6790.26 1341
6791.04 1350
6791.81 1334
6792.59 1332
6793.37 1337
6794.15 1316
6794.92 1246
6795.70 1229
6796.48 1286
6797.26 1193
6798.04 1281
6798.81 1271
6799.59 1220
6800.37 1228
6801.15 1269
6801.93 1215
6802.71 1253
6803.48 1260
6804.26 1342
6805.04 1214
6805.82 1310
6806.60 1316
6807.38 1312
6808.16 1273
6808.94 1265
6809.71 1214
6810.49 1220
6811.27 1284
6812.05 1395
6812.83 1328
6813.61 1289
6814.39 1275
6815.17 1262
6815.95 1182
6816.73 1244
6817.50 1187
6818.28 1202
6819.06 1236
6819.84 1248
6820.62 1295
6821.40 1301
6822.18 1247
6822.96 1313
6823.74 1272
6824.52 1240
6825.30 1284
6826.08 1352
6826.86 1309
6827.64 1173
6828.42 1182
6829.20 1218
6829.98 1284
6830.76 1334
6831.54 1316
6832.32 1265
6833.10 1244
6833.88 1242
6834.66 1262
6835.44 1224
6836.22 1259
6837.00 1246
6837.78 1360
6838.56 1309
6839.34 1297
6840.12 1392
6840.90 1310
6841.68 1288
6842.46 1370
6843.24 1303
6844.03 1290
6844.81 1186
6845.59 1302
6846.37 1268
6847.15 1278
6847.93 1222
6848.71 1260
6849.49 1305
6850.27 1232
6851.05 1193
6851.84 1227
6852.62 1336
6853.40 1544
6854.18 1556
6854.96 1609
6855.74 1753
6856.52 2022
6857.30 2084
6858.09 1988
6858.87 1971
6859.65 2011
6860.43 1908
6861.21 1782
6861.99 1755
6862.78 1547
6863.56 1564
6864.34 1479
6865.12 1381
6865.90 1416
6866.69 1352
6867.47 1359
6868.25 1375
6869.03 1347
6869.82 1435
6870.60 1487
6871.38 1438
6872.16 1567
6872.94 1494
6873.73 1492
6874.51 1574
6875.29 1506
6876.07 1519
6876.86 1468
6877.64 1381
6878.42 1497
6879.21 1490
6879.99 1366
6880.77 1404
6881.55 1420
6882.34 1346
6883.12 1330
6883.90 1345
6884.69 1444
6885.47 1496
6886.25 1428
6887.04 1587
6887.82 1586
6888.60 1565
6889.39 1593
6890.17 1620
6890.95 1725
6891.74 1796
6892.52 1915
6893.30 2102
6894.09 2095
6894.87 2138
6895.65 2068
6896.44 2032
6897.22 1839
6898.01 1622
6898.79 1683
6899.57 1672
6900.36 1559
6901.14 1637
6901.93 1613
6902.71 1526
6903.49 1615
6904.28 1673
6905.06 1639
6905.85 1580
6906.63 1701
6907.42 1647
6908.20 1631
6908.98 1696
6909.77 1640
6910.55 1637
6911.34 1658
6912.12 1589
6912.91 1633
6913.69 1722
6914.48 1606
6915.26 1521
6916.05 1517
6916.83 1560
6917.62 1509
6918.40 1591
6919.19 1642
6919.97 1550
6920.76 1459
6921.54 1539
6922.33 1514
6923.11 1548
6923.90 1592
6924.68 1579
6925.47 1583
6926.25 1508
6927.04 1545
6927.82 1591
6928.61 1635
6929.40 1566
6930.18 1539
6930.97 1588
6931.75 1595
6932.54 1681
6933.32 1520
6934.11 1601
6934.90 1607
6935.68 1662
6936.47 1578
6937.25 1529
6938.04 1521
6938.83 1675
6939.61 1737
6940.40 1630
6941.19 1602
6941.97 1596
6942.76 1688
6943.54 1762
6944.33 1669
6945.12 1745
6945.90 1857
6946.69 1819
6947.48 1879
6948.26 1899
6949.05 1999
6949.84 1948
6950.62 2036
6951.41 1983
6952.20 2098
6952.99 2170
6953.77 2103
6954.56 2161
6955.35 2066
6956.13 2040
6956.92 2208
6957.71 2071
6958.50 2089
6959.28 2133
6960.07 2109
6960.86 2017
6961.64 2023
6962.43 1962
6963.22 2044
6964.01 2066
6964.80 2192
6965.58 2077
6966.37 2111
6967.16 2031
6967.95 2167
6968.73 2226
6969.52 2190
6970.31 2286
6971.10 2270
6971.89 2270
6972.67 2295
6973.46 2215
6974.25 2207
6975.04 2433
6975.83 2338
6976.62 2337
6977.40 2372
6978.19 2506
6978.98 2472
6979.77 2524
6980.56 2534
6981.35 2437
6982.13 2375
6982.92 2674
6983.71 2599
6984.50 2548
6985.29 2635
6986.08 2906
6986.87 2870
6987.66 3192
6988.45 3509
6989.23 3963
6990.02 4584
6990.81 4940
6991.60 5415
6992.39 5763
6993.18 5765
6993.97 5471
6994.76 5083
6995.55 4552
6996.34 4152
6997.13 3784
6997.92 3413
6998.71 3224
6999.50 3025
7000.29 2938
7001.07 2944
7001.86 3077
7002.65 3206
7003.44 3646
7004.23 4247
7005.02 4380
7005.81 4908
7006.60 5208
7007.39 5131
7008.18 5109
7008.97 4680
7009.76 4169
7010.55 3740
7011.34 3273
7012.14 2956
7012.93 2667
7013.72 2424
7014.51 2206
7015.30 2129
7016.09 2152
7016.88 2095
7017.67 1999
7018.46 1989
7019.25 2150
7020.04 2285
7020.83 2292
7021.62 2187
7022.41 2205
7023.20 2199
7024.00 2053
7024.79 2131
7025.58 1945
7026.37 1954
7027.16 2046
7027.95 1892
7028.74 1985
7029.53 2082
7030.32 2094
7031.12 2159
7031.91 2027
7032.70 2107
7033.49 2034
7034.28 1976
7035.07 1915
7035.87 1930
7036.66 1966
7037.45 1804
7038.24 1895
7039.03 1873
7039.82 1780
7040.62 1776
7041.41 1821
7042.20 1885
7042.99 1959
7043.78 1929
7044.58 2029
7045.37 2075
7046.16 1987
7046.95 1973
7047.75 1923
7048.54 1926
7049.33 1962
7050.12 1901
7050.92 1940
7051.71 1845
7052.50 1967
7053.29 1898
7054.09 1979
7054.88 2044
7055.67 2058
7056.46 2095
7057.26 2069
7058.05 2041
7058.84 1971
7059.64 1959
7060.43 1817
7061.22 1768
7062.02 1739
7062.81 1699
7063.60 1763
7064.39 1770
7065.19 1745
7065.98 1703
7066.77 1697
7067.57 1637
7068.36 1712
7069.16 1751
7069.95 1669
7070.74 1695
7071.54 1712
7072.33 1681
7073.12 1634
7073.92 1555
7074.71 1582
7075.51 1554
7076.30 1607
7077.09 1634
7077.89 1576
7078.68 1578
7079.48 1620
7080.27 1549
7081.06 1592
7081.86 1481
7082.65 1519
7083.45 1593
7084.24 1576
7085.04 1481
7085.83 1486
7086.62 1502
7087.42 1427
7088.21 1543
7089.01 1457
7089.80 1352
7090.60 1381
7091.39 1450
7092.19 1442
7092.98 1405
7093.78 1383
7094.57 1475
7095.37 1559
7096.16 1561
7096.96 1610
7097.75 1599
7098.55 1635
7099.34 1706
7100.14 1710
7100.93 1708
7101.73 1610
7102.52 1497
7103.32 1464
7104.11 1448
7104.91 1392
7105.71 1371
7106.50 1300
7107.30 1296
7108.09 1305
7108.89 1371
7109.68 1251
7110.48 1288
7111.28 1263
7112.07 1234
7112.87 1238
7113.66 1144
7114.46 1231
7115.26 1176
7116.05 1217
7116.85 1247
7117.65 1186
7118.44 1167
7119.24 1176
7120.03 1192
7120.83 1155
7121.63 1196
7122.42 1177
7123.22 1201
7124.02 1303
7124.81 1303
7125.61 1277
7126.41 1283
7127.20 1269
7128.00 1275
7128.80 1223
7129.59 1212
7130.39 1246
7131.19 1120
7131.99 1202
7132.78 1082
7133.58 1144
7134.38 1170
7135.17 1168
7135.97 1226
7136.77 1240
7137.57 1202
7138.36 1179
7139.16 1241
7139.96 1259
7140.76 1164
7141.55 1163
7142.35 1222
7143.15 1176
7143.95 1103
7144.74 1123
7145.54 1159
7146.34 1171
7147.14 1096
7147.94 1176
7148.73 1177
7149.53 1120
7150.33 1067
7151.13 1143
7151.93 1093
7152.72 1095
7153.52 1136
7154.32 1150
7155.12 1078
7155.92 1020
7156.72 1083
7157.51 1067
7158.31 1060
7159.11 1133
7159.91 1091
7160.71 1040
7161.51 1078
7162.31 1125
7163.11 1117
7163.90 1037
7164.70 1133
7165.50 1157
7166.30 1053
7167.10 1051
7167.90 1008
7168.70 1113
7169.50 1106
7170.30 1041
7171.10 987
7171.90 987
7172.69 1132
7173.49 1135
7174.29 1036
7175.09 1050
7175.89 1122
7176.69 1099
7177.49 1010
7178.29 1026
7179.09 1020
7179.89 1045
7180.69 1027
7181.49 1132
7182.29 1046
7183.09 895
7183.89 1001
7184.69 1050
7185.49 1064
7186.29 1046
7187.09 1090
7187.89 1100
7188.69 1134
7189.49 1118
7190.29 1202
7191.09 1057
7191.89 1118
7192.69 1162
7193.49 1074
7194.29 965
7195.09 996
7195.89 1012
7196.70 928
7197.50 957
7198.30 894
7199.10 895
7199.90 867
7200.70 940
7201.50 921
7202.30 986
7203.10 1012
7203.90 958
7204.70 1012
7205.51 1007
7206.31 967
7207.11 1013
7207.91 998
7208.71 1004
7209.51 963
7210.31 969
7211.12 1046
7211.92 952
7212.72 911
7213.52 906
7214.32 982
7215.12 947
7215.92 975
7216.73 936
7217.53 925
7218.33 917
7219.13 885
7219.93 920
7220.74 898
7221.54 932
7222.34 928
7223.14 892
7223.94 906
7224.75 1008
7225.55 951
7226.35 1030
7227.15 1045
7227.96 973
7228.76 1007
7229.56 995
7230.36 997
7231.17 943
7231.97 969
7232.77 937
7233.57 1065
7234.38 1027
7235.18 986
7235.98 966
7236.79 981
7237.59 920
7238.39 945
7239.19 901
7240.00 986
7240.80 995
7241.60 911
7242.41 926
7243.21 947
7244.01 1036
7244.82 1028
7245.62 1098
7246.42 1010
7247.23 1061
7248.03 1041
7248.83 1061
7249.64 1044
7250.44 1005
7251.25 981
7252.05 997
7252.85 920
7253.66 887
7254.46 943
7255.27 1032
7256.07 966
7256.87 1088
7257.68 1075
7258.48 1085
7259.29 975
7260.09 1007
7260.89 999
7261.70 1024
7262.50 1053
7263.31 1074
7264.11 1093
7264.92 1065
7265.72 1053
7266.53 1115
7267.33 1135
7268.13 1051
7268.94 1059
7269.74 1126
7270.55 1106
7271.35 1146
7272.16 1270
7272.96 1243
7273.77 1194
7274.57 1210
7275.38 1210
7276.18 1178
7276.99 1210
7277.79 1262
7278.60 1200
7279.40 1248
7280.21 1302
7281.01 1236
7281.82 1225
7282.63 1165
7283.43 1251
7284.24 1248
7285.04 1330
7285.85 1443
7286.65 1490
7287.46 1512
7288.27 1599
7289.07 1819
7289.88 2006
7290.68 1983
7291.49 2060
7292.29 1955
7293.10 2033
7293.91 1895
7294.71 1795
7295.52 1712
7296.33 1513
7297.13 1456
7297.94 1371
7298.74 1456
7299.55 1424
7300.36 1367
7301.16 1297
7301.97 1386
7302.78 1404
7303.58 1268
7304.39 1223
7305.20 1217
7306.00 1256
7306.81 1282
7307.62 1287
7308.42 1326
7309.23 1335
7310.04 1292
7310.84 1376
7311.65 1380
7312.46 1400
7313.27 1459
7314.07 1607
7314.88 1739
7315.69 1706
7316.50 1819
7317.30 1867
7318.11 2057
7318.92 2008
7319.72 1952
7320.53 1879
7321.34 1882
7322.15 1863
7322.96 1936
7323.76 1876
7324.57 1887
7325.38 1815
7326.19 1922
7326.99 1969
7327.80 1954
7328.61 1973
7329.42 1873
7330.23 1781
7331.03 1755
7331.84 1594
7332.65 1531
7333.46 1551
7334.27 1444
7335.08 1361
7335.88 1401
7336.69 1435
7337.50 1388
7338.31 1446
7339.12 1437
7339.93 1542
7340.74 1586
7341.54 1632
7342.35 1612
7343.16 1641
7343.97 1700
7344.78 1657
7345.59 1603
7346.40 1467
7347.21 1475
7348.02 1393
7348.82 1448
7349.63 1430
7350.44 1379
7351.25 1337
7352.06 1396
7352.87 1411
7353.68 1333
7354.49 1450
7355.30 1436
7356.11 1418
7356.92 1349
7357.73 1395
7358.54 1511
7359.35 1377
7360.16 1268
7360.97 1294
7361.78 1249
7362.59 1180
7363.40 1278
7364.21 1430
7365.02 1461
7365.83 1436
7366.64 1360
7367.45 1357
7368.26 1418
7369.07 1390
7369.88 1395
7370.69 1409
7371.50 1376
7372.31 1397
7373.12 1364
7373.93 1257
7374.74 1353
7375.55 1414
7376.36 1359
7377.17 1360
7377.98 1326
7378.79 1353
7379.60 1440
7380.42 1446
7381.23 1446
7382.04 1429
7382.85 1501
7383.66 1517
7384.47 1607
7385.28 1671
7386.09 1777
7386.90 1802
7387.71 1705
7388.53 1855
7389.34 1839
7390.15 1785
7390.96 1717
7391.77 1700
7392.58 1596
7393.39 1525
7394.21 1498
7395.02 1505
7395.83 1365
7396.64 1351
7397.45 1390
7398.27 1406
7399.08 1387
7399.89 1282
7400.70 1357
7401.51 1392
7402.33 1386
7403.14 1438
7403.95 1427
7404.76 1452
7405.57 1539
7406.39 1505
7407.20 1627
7408.01 1792
7408.82 1722
7409.64 1779
7410.45 1723
7411.26 1720
7412.07 1545
7412.89 1500
7413.70 1640
7414.51 1587
7415.32 1540
7416.14 1538
7416.95 1518
7417.76 1390
7418.58 1300
7419.39 1257
7420.20 1271
7421.02 1241
7421.83 1199
7422.64 1088
7423.45 1137
7424.27 1090
7425.08 1121
7425.89 1173
7426.71 1100
7427.52 1075
7428.33 1127
7429.15 1143
7429.96 1069
7430.78 1144
7431.59 1049
7432.40 973
7433.22 978
7434.03 1036
7434.84 941
7435.66 1040
7436.47 1042
7437.29 1028
7438.10 1030
7438.91 1046
7439.73 1005
7440.54 1128
7441.36 1105
7442.17 1042
7442.99 1050
7443.80 1053
7444.61 1035
7445.43 1111
7446.24 1093
7447.06 1040
7447.87 996
7448.69 1075
7449.50 1119
7450.32 1087
7451.13 1075
7451.95 1065
7452.76 1075
7453.58 1056
7454.39 1125
7455.21 1114
7456.02 1148
7456.84 1059
7457.65 976
7458.47 985
7459.28 984
7460.10 1032
7460.91 1021
7461.73 1072
7462.54 1010
7463.36 1004
7464.17 1027
7464.99 1104
7465.80 1078
7466.62 1077
7467.44 1067
7468.25 1142
7469.07 972
7469.88 994
7470.70 1080
7471.51 1009
7472.33 1050
7473.15 1016
7473.96 976
7474.78 958
7475.59 1010
7476.41 1063
7477.23 1054
7478.04 1059
7478.86 1005
7479.67 1015
7480.49 1012
7481.31 921
7482.12 969
7482.94 1035
7483.76 973
7484.57 903
7485.39 995
7486.21 1031
7487.02 960
7487.84 883
7488.66 945
7489.47 1095
7490.29 1006
7491.11 962
7491.92 961
7492.74 969
7493.56 920
7494.38 950
7495.19 865
7496.01 920
7496.83 980
7497.64 969
7498.46 927
7499.28 893
7500.10 891
7500.91 881
7501.73 939
7502.55 871
7503.37 872
7504.18 877
7505.00 893
7505.82 868
7506.64 882
7507.46 1000
7508.27 916
7509.09 843
7509.91 957
7510.73 924
7511.55 924
7512.36 941
7513.18 904
7514.00 974
7514.82 934
7515.64 903
7516.45 954
7517.27 903
7518.09 951
7518.91 925
7519.73 878
7520.55 872
7521.37 889
7522.18 933
7523.00 855
7523.82 824
7524.64 855
7525.46 935
7526.28 917
7527.10 917
7527.92 903
7528.74 912
7529.55 856
7530.37 883
7531.19 886
7532.01 838
7532.83 846
7533.65 922
7534.47 888
7535.29 895
7536.11 935
7536.93 819
7537.75 843
7538.57 852
7539.39 901
7540.21 929
7541.03 920
7541.84 913
7542.66 840
7543.48 896
7544.30 931
7545.12 939
7545.94 870
7546.76 874
7547.58 936
7548.40 855
7549.22 912
7550.04 952
7550.86 1002
7551.68 974
7552.51 959
7553.33 942
7554.15 1004
7554.97 915
7555.79 836
7556.61 952
7557.43 905
7558.25 880
7559.07 905
7559.89 931
7560.71 880
7561.53 889
7562.35 931
7563.17 946
7563.99 938
7564.81 1000
7565.64 980
7566.46 1007
7567.28 1031
7568.10 1013
7568.92 959
7569.74 969
7570.56 917
7571.38 935
7572.21 999
7573.03 969
7573.85 940
7574.67 900
7575.49 947
7576.31 945
7577.13 955
7577.96 924
7578.78 963
7579.60 987
7580.42 929
7581.24 954
7582.07 891
7582.89 859
7583.71 895
7584.53 898
7585.35 870
7586.18 906
7587.00 966
7587.82 919
7588.64 875
7589.46 866
7590.29 950
7591.11 913
7591.93 978
7592.75 980
7593.58 909
7594.40 949
7595.22 1001
7596.04 930
7596.87 994
7597.69 980
7598.51 933
7599.34 877
7600.16 970
7600.98 985
7601.80 964
7602.63 917
7603.45 999
7604.27 989
7605.10 1022
7605.92 977
7606.74 1010
7607.57 1036
7608.39 1148
7609.21 1114
7610.04 1163
7610.86 1178
7611.68 1263
7612.51 1188
7613.33 1229
7614.15 1181
7614.98 1193
7615.80 1187
7616.62 1121
7617.45 1096
7618.27 1028
7619.10 1038
7619.92 1058
7620.74 1054
7621.57 1048
7622.39 1033
7623.22 1062
7624.04 1154
7624.86 1195
7625.69 1081
7626.51 1128
7627.34 1135
7628.16 1105
7628.99 1008
7629.81 1107
7630.64 1044
7631.46 1017
7632.28 992
7633.11 1058
7633.93 1054
7634.76 1043
7635.58 1096
7636.41 1219
7637.23 1247
7638.06 1231
7638.88 1269
7639.71 1222
7640.53 1160
7641.36 1251
7642.18 1191
7643.01 1087
7643.83 968
7644.66 929
7645.48 943
7646.31 939
7647.14 906
7647.96 925
7648.79 984
7649.61 932
7650.44 833
7651.26 868
7652.09 894
7652.91 870
7653.74 936
7654.57 935
7655.39 904
7656.22 917
7657.04 929
7657.87 888
7658.70 844
7659.52 866
7660.35 851
7661.17 872
7662.00 828
7662.83 789
7663.65 844
7664.48 895
7665.31 886
7666.13 822
7666.96 801
7667.79 801
7668.61 808
7669.44 893
7670.27 857
7671.09 849
7671.92 870
7672.75 868
7673.57 822
7674.40 806
7675.23 790
7676.05 838
7676.88 886
7677.71 843
7678.53 818
7679.36 838
7680.19 885
7681.02 916
7681.84 848
7682.67 852
7683.50 878
7684.33 880
7685.15 873
7685.98 806
7686.81 855
7687.64 874
7688.46 923
7689.29 876
7690.12 837
7690.95 850
7691.77 938
7692.60 815
7693.43 797
7694.26 823
7695.09 849
7695.91 831
7696.74 862
7697.57 865
7698.40 874
7699.23 900
7700.06 912
7700.88 798
7701.71 783
7702.54 830
7703.37 813
7704.20 861
7705.03 900
7705.85 858
7706.68 845
7707.51 948
7708.34 862
7709.17 845
7710.00 863
7710.83 827
7711.66 865
7712.48 858
7713.31 850
7714.14 837
7714.97 866
7715.80 856
7716.63 923
7717.46 917
7718.29 899
7719.12 847
7719.95 811
7720.78 888
7721.61 935
7722.44 873
7723.27 944
7724.09 899
7724.92 850
7725.75 860
7726.58 864
7727.41 889
7728.24 826
7729.07 792
7729.90 912
7730.73 964
7731.56 865
7732.39 892
7733.22 873
7734.05 832
7734.88 807
7735.71 825
7736.54 893
7737.37 867
7738.20 872
7739.03 821
7739.86 777
7740.70 853
7741.53 823
7742.36 803
7743.19 901
7744.02 789
7744.85 826
7745.68 812
7746.51 838
7747.34 808
7748.17 897
7749.00 881
7749.83 916
7750.66 991
7751.50 991
7752.33 1114
7753.16 1216
7753.99 1332
7754.82 1286
7755.65 1330
7756.48 1305
7757.31 1192
7758.15 1229
7758.98 1051
7759.81 972
7760.64 972
7761.47 923
7762.30 874
7763.13 820
7763.97 861
7764.80 827
7765.63 811
7766.46 847
7767.29 859
7768.13 835
7768.96 913
7769.79 890
7770.62 931
7771.45 895
7772.29 939
7773.12 870
7773.95 862
7774.78 865
7775.62 835
7776.45 808
7777.28 767
7778.11 790
7778.95 774
7779.78 814
7780.61 794
7781.44 793
7782.28 735
7783.11 778
7783.94 778
7784.77 849
7785.61 812
7786.44 838
7787.27 801
7788.11 733
7788.94 788
7789.77 860
7790.61 904
7791.44 876
7792.27 929
7793.10 956
7793.94 843
7794.77 862
7795.60 901
7796.44 877
7797.27 749
7798.11 801
7798.94 904
7799.77 871
7800.61 793
7801.44 858
7802.27 821
7803.11 811
7803.94 804
7804.78 870
7805.61 868
7806.44 823
7807.28 846
7808.11 886
7808.95 809
7809.78 850
7810.61 812
7811.45 805
7812.28 836
7813.12 845
7813.95 865
7814.79 801
7815.62 860
7816.45 884
7817.29 844
7818.12 886
7818.96 883
7819.79 840
7820.63 908
7821.46 817
7822.30 896
7823.13 887
7823.97 915
7824.80 874
7825.64 918
7826.47 916
7827.31 834
7828.14 854
7828.98 891
7829.81 886
7830.65 810
7831.48 881
7832.32 923
7833.15 900
7833.99 841
7834.83 914
7835.66 948
7836.50 909
7837.33 862
7838.17 804
7839.00 828
7839.84 854
7840.68 899
7841.51 926
7842.35 888
7843.18 926
7844.02 882
7844.86 875
7845.69 894
7846.53 975
7847.36 943
7848.20 847
7849.04 928
7849.87 943
7850.71 870
7851.55 866
7852.38 888
7853.22 872
7854.05 793
7854.89 847
7855.73 810
7856.56 760
7857.40 790
7858.24 811
7859.08 810
7859.91 780
7860.75 742
7861.59 787
7862.42 791
7863.26 791
7864.10 808
7864.93 817
7865.77 780
7866.61 769
7867.45 848
7868.28 822
7869.12 748
7869.96 731
7870.80 737
7871.63 775
7872.47 765
7873.31 737
7874.15 758
7874.98 784
7875.82 787
7876.66 828
7877.50 838
7878.33 875
7879.17 862
7880.01 804
7880.85 739
7881.69 758
7882.52 858
7883.36 889
7884.20 850
7885.04 848
7885.88 858
7886.71 851
7887.55 880
7888.39 812
7889.23 770
7890.07 738
7890.91 817
7891.75 811
7892.58 895
7893.42 810
7894.26 811
7895.10 781
7895.94 816
7896.78 854
7897.62 810
7898.46 851
7899.29 758
7900.13 822
7900.97 788
7901.81 746
7902.65 826
7903.49 765
7904.33 790
7905.17 833
7906.01 852
7906.85 875
7907.69 938
7908.53 889
7909.37 868
7910.21 779
7911.04 761
7911.88 739
7912.72 695
7913.56 821
7914.40 825
7915.24 794
7916.08 739
7916.92 801
7917.76 774
7918.60 819
7919.44 828
7920.28 800
7921.12 846
7921.96 885
7922.80 799
7923.64 846
7924.48 834
7925.32 805
7926.16 753
7927.01 761
7927.85 794
7928.69 783
7929.53 763
7930.37 775
7931.21 711
7932.05 764
7932.89 730
7933.73 703
7934.57 757
7935.41 760
7936.25 720
7937.09 832
7937.93 798
7938.78 775
7939.62 822
7940.46 734
7941.30 779
7942.14 802
7942.98 803
7943.82 732
7944.66 740
7945.51 765
7946.35 735
7947.19 770
7948.03 749
7948.87 819
7949.71 817
7950.56 730
7951.40 713
7952.24 774
7953.08 806
7953.92 839
7954.76 790
7955.61 791
7956.45 789
7957.29 714
7958.13 742
7958.97 748
7959.82 752
7960.66 776
7961.50 735
7962.34 743
7963.19 755
7964.03 783
7964.87 741
7965.71 708
7966.56 683
7967.40 723
7968.24 667
7969.08 667
7969.93 767
7970.77 709
7971.61 714
7972.45 792
7973.30 761
7974.14 785
7974.98 847
7975.83 851
7976.67 873
7977.51 882
7978.36 767
7979.20 742
7980.04 761
7980.89 723
7981.73 709
7982.57 706
7983.42 716
7984.26 727
7985.10 765
7985.95 719
7986.79 809
7987.63 821
7988.48 747
7989.32 705
7990.16 711
7991.01 681
7991.85 738
7992.70 699
7993.54 676
7994.38 741
7995.23 726
7996.07 693
7996.92 729
7997.76 720
7998.60 659
7999.45 697
8000.29 722
8001.14 672
8001.98 731
8002.83 704
8003.67 734
8004.52 693
8005.36 727
8006.20 693
8007.05 651
8007.89 666
8008.74 683
8009.58 689
8010.43 688
8011.27 681
8012.12 703
8012.96 657
8013.81 704
8014.65 710
8015.50 670
8016.34 746
8017.19 767
8018.03 767
8018.88 727
8019.72 785
8020.57 774
8021.42 651
8022.26 706
8023.11 668
8023.95 761
8024.80 729
8025.64 694
8026.49 653
8027.33 720
8028.18 688
8029.03 665
8029.87 666
8030.72 687
8031.56 688
8032.41 664
8033.26 683
8034.10 610
8034.95 630
8035.79 655
8036.64 643
8037.49 629
8038.33 705
8039.18 719
8040.03 720
8040.87 701
8041.72 697
8042.57 717
8043.41 787
8044.26 743
8045.11 669
8045.95 656
8046.80 693
8047.65 652
8048.49 615
8049.34 614
8050.19 704
8051.03 664
8051.88 692
8052.73 655
8053.58 659
8054.42 713
8055.27 693
8056.12 705
8056.96 684
8057.81 637
8058.66 641
8059.51 660
8060.35 603
8061.20 620
8062.05 678
8062.90 702
8063.74 627
8064.59 580
8065.44 590
8066.29 657
8067.14 637
8067.98 657
8068.83 704
8069.68 691
8070.53 717
8071.38 634
8072.22 675
8073.07 651
8073.92 637
8074.77 650
8075.62 570
8076.46 580
8077.31 639
8078.16 662
8079.01 616
8079.86 618
8080.71 643
8081.56 693
8082.40 728
8083.25 749
8084.10 665
8084.95 615
8085.80 659
8086.65 647
8087.50 685
8088.35 682
8089.19 645
8090.04 661
8090.89 646
8091.74 560
8092.59 575
8093.44 585
8094.29 599
8095.14 628
8095.99 643
8096.84 614
8097.69 684
8098.54 680
8099.39 698
8100.24 687
8101.09 645
8101.94 672
8102.79 671
8103.63 603
8104.48 602
8105.33 619
8106.18 650
8107.03 615
8107.88 606
8108.73 643
8109.58 710
8110.43 714
8111.28 641
8112.14 631
8112.99 601
8113.84 669
8114.69 733
8115.54 664
8116.39 626
8117.24 635
8118.09 655
8118.94 660
8119.79 627
8120.64 638
8121.49 686
8122.34 715
8123.19 756
8124.04 639
8124.89 602
8125.74 665
8126.60 657
8127.45 700
8128.30 730
8129.15 676
8130.00 666
8130.85 693
8131.70 642
8132.55 627
8133.40 555
8134.26 669
8135.11 658
8135.96 587
8136.81 616
8137.66 674
8138.51 625
8139.37 633
8140.22 596
8141.07 694
8141.92 694
8142.77 679
8143.62 649
8144.48 646
8145.33 676
8146.18 635
8147.03 667
8147.88 703
8148.74 645
8149.59 641
8150.44 607
8151.29 672
8152.15 669
8153.00 672
8153.85 686
8154.70 669
8155.56 721
8156.41 722
8157.26 697
8158.11 687
8158.97 694
8159.82 682
8160.67 681
8161.52 728
8162.38 723
8163.23 736
8164.08 695
8164.94 725
8165.79 655
8166.64 688
8167.49 602
8168.35 623
8169.20 709
8170.05 705
8170.91 646
8171.76 630
8172.61 669
8173.47 699
8174.32 702
8175.17 662
8176.03 664
8176.88 626
8177.74 633
8178.59 682
8179.44 598
8180.30 617
8181.15 610
8182.00 639
8182.86 614
8183.71 614
8184.57 612
8185.42 585
8186.27 562
8187.13 620
8187.98 614
8188.84 661
8189.69 632
8190.55 646
8191.40 607
8192.25 634
8193.11 586
8193.96 595
8194.82 597
8195.67 609
8196.53 622
8197.38 625
8198.24 623
8199.09 614
8199.95 595
8200.80 617
8201.66 736
8202.51 677
8203.37 578
8204.22 610
8205.08 659
8205.93 632
8206.79 642
8207.64 641
8208.50 612
8209.35 633
8210.21 621
8211.06 588
8211.92 555
8212.77 650
8213.63 660
8214.48 651
8215.34 629
8216.20 651
8217.05 629
8217.91 625
8218.76 677
8219.62 678
8220.48 673
8221.33 687
8222.19 679
8223.04 632
8223.90 641
8224.76 526
8225.61 601
8226.47 634
8227.32 643
8228.18 668
8229.04 703
8229.89 696
8230.75 700
8231.61 705
8232.46 679
8233.32 636
8234.18 681
8235.03 624
8235.89 595
8236.75 685
8237.60 596
8238.46 601
8239.32 605
8240.17 684
8241.03 664
8241.89 625
8242.74 569
8243.60 633
8244.46 609
8245.32 601
8246.17 578
8247.03 540
8247.89 622
8248.74 645
8249.60 650
8250.46 629
8251.32 629
8252.17 629
8253.03 625
8253.89 650
8254.75 672
8255.60 674
8256.46 620
8257.32 641
8258.18 669
8259.04 702
8259.89 631
8260.75 662
8261.61 637
8262.47 621
8263.33 643
8264.18 622
8265.04 637
8265.90 654
8266.76 580
8267.62 627
8268.48 676
8269.33 642
8270.19 625
8271.05 665
8271.91 649
8272.77 632
8273.63 645
8274.49 640
8275.34 616
8276.20 575
8277.06 525
8277.92 563
8278.78 644
8279.64 665
8280.50 632
8281.36 602
8282.22 622
8283.08 638
8283.93 616
8284.79 676
8285.65 658
8286.51 631
8287.37 612
8288.23 656
8289.09 603
8289.95 625
8290.81 586
8291.67 630
8292.53 681
8293.39 680
8294.25 736
8295.11 636
8295.97 642
8296.83 663
8297.69 622
8298.55 667
8299.41 708
8300.27 654
8301.13 756
8301.99 736
8302.85 661
8303.71 645
8304.57 649
8305.43 636
8306.29 658
8307.15 675
8308.01 655
8308.87 662
8309.73 587
8310.59 615
8311.45 635
8312.31 626
8313.17 654
8314.03 660
8314.90 632
8315.76 618
8316.62 585
8317.48 630
8318.34 643
8319.20 675
8320.06 670
8320.92 650
8321.78 707
8322.64 687
8323.51 632
8324.37 679
8325.23 630
8326.09 627
8326.95 588
8327.81 594
8328.67 635
8329.54 645
8330.40 658
8331.26 662
8332.12 671
8332.98 670
8333.84 645
8334.71 645
8335.57 633
8336.43 646
8337.29 673
8338.15 657
8339.02 693
8339.88 643
8340.74 658
8341.60 648
8342.46 730
8343.33 677
8344.19 552
8345.05 581
8345.91 611
8346.78 624
8347.64 597
8348.50 650
8349.36 653
8350.23 648
8351.09 663
8351.95 683
8352.81 679
8353.68 704
8354.54 711
8355.40 671
8356.27 670
8357.13 706
8357.99 718
8358.86 635
8359.72 678
8360.58 724
8361.44 677
8362.31 673
8363.17 652
8364.03 675
8364.90 678
8365.76 692
8366.63 725
8367.49 706
8368.35 716
8369.22 737
8370.08 702
8370.94 744
8371.81 723
8372.67 655
8373.53 671
8374.40 771
8375.26 756
8376.13 683
8376.99 662
8377.85 678
8378.72 705
8379.58 793
8380.45 747
8381.31 770
8382.18 726
8383.04 748
8383.90 762
8384.77 725
8385.63 745
8386.50 797
8387.36 763
8388.23 719
8389.09 737
8389.96 809
8390.82 808
8391.69 808
8392.55 811
8393.42 790
8394.28 829
8395.15 815
8396.01 807
8396.88 813
8397.74 771
8398.61 799
8399.47 843
8400.34 823
8401.20 849
8402.07 793
8402.93 809
8403.80 800
8404.66 858
8405.53 892
8406.39 871
8407.26 868
8408.12 848
8408.99 828
8409.86 926
8410.72 908
8411.59 917
8412.45 846
8413.32 869
8414.19 922
8415.05 846
8415.92 902
8416.78 905
8417.65 917
8418.52 1004
8419.38 906
8420.25 959
8421.11 938
8421.98 1001
8422.85 1045
8423.71 969
8424.58 931
8425.45 996
8426.31 1040
8427.18 995
8428.05 966
8428.91 1064
8429.78 1078
8430.65 997
8431.51 1037
8432.38 1050
8433.25 1141
8434.11 1105
8434.98 1101
8435.85 1114
8436.72 1118
8437.58 1134
8438.45 1152
8439.32 1200
8440.18 1161
8441.05 1211
8441.92 1207
8442.79 1267
8443.65 1177
8444.52 1226
8445.39 1289
8446.26 1423
8447.12 1432
8447.99 1370
8448.86 1407
8449.73 1507
8450.60 1434
8451.46 1373
8452.33 1382
8453.20 1389
8454.07 1470
8454.94 1419
8455.80 1423
8456.67 1549
8457.54 1569
8458.41 1710
8459.28 1826
8460.14 2106
8461.01 2489
8461.88 3049
8462.75 3460
8463.62 3951
8464.49 4180
8465.36 4045
8466.22 3800
8467.09 3322
8467.96 2794
8468.83 2416
8469.70 2117
8470.57 1804
8471.44 1581
8472.31 1574
8473.17 1497
8474.04 1314
8474.91 1250
8475.78 1257
8476.65 1280
8477.52 1153
8478.39 1175
8479.26 1225
8480.13 1071
8481.00 1150
8481.87 1049
8482.74 1125
8483.61 1101
8484.48 1028
8485.34 1060
8486.21 1081
8487.08 1031
8487.95 1129
8488.82 1144
8489.69 1093
8490.56 1178
8491.43 1148
8492.30 1225
8493.17 1260
8494.04 1167
8494.91 1144
8495.78 1116
8496.65 1115
8497.52 1193
8498.39 1118
8499.26 1179
8500.13 1245
8501.01 1256
8501.88 1325
8502.75 1282
8503.62 1292
8504.49 1360
8505.36 1287
8506.23 1239
8507.10 1108
8507.97 1153
8508.84 1113
8509.71 1102
8510.58 1085
8511.45 1061
8512.32 1052
8513.20 1156
8514.07 1108
8514.94 1036
8515.81 1092
8516.68 1047
8517.55 1054
8518.42 1144
8519.29 1024
8520.17 1061
8521.04 1154
8521.91 1095
8522.78 1124
8523.65 1151
8524.52 1065
8525.39 1111
8526.27 1177
8527.14 1161
8528.01 1189
8528.88 1147
8529.75 1174
8530.63 1184
8531.50 1191
8532.37 1198
8533.24 1215
8534.11 1241
8534.99 1269
8535.86 1141
8536.73 1150
8537.60 1196
8538.47 1258
8539.35 1244
8540.22 1264
8541.09 1177
8541.96 1182
8542.84 1202
8543.71 1179
8544.58 1141
8545.46 1147
8546.33 1160
8547.20 1180
8548.07 1131
8548.95 1064
8549.82 1112
8550.69 1086
8551.57 1038
8552.44 1035
8553.31 980
8554.18 1034
8555.06 1042
8555.93 1026
8556.80 1012
8557.68 1001
8558.55 1017
8559.42 1061
8560.30 1128
8561.17 1120
8562.04 1105
8562.92 1115
8563.79 1192
8564.67 1156
8565.54 1068
8566.41 1134
8567.29 1082
8568.16 1069
8569.03 1014
8569.91 923
8570.78 968
8571.66 1009
8572.53 1007
8573.40 991
8574.28 967
8575.15 955
8576.03 1012
8576.90 928
8577.78 979
8578.65 1019
8579.52 1057
8580.40 1055
8581.27 1072
8582.15 934
8583.02 958
8583.90 987
8584.77 938
8585.65 1003
8586.52 985
8587.40 957
8588.27 942
8589.15 966
8590.02 957
8590.90 962
8591.77 920
8592.65 887
8593.52 887
8594.40 962
8595.27 1016
8596.15 1038
8597.02 967
8597.90 958
8598.77 983
8599.65 1007
8600.52 1049
8601.40 1028
8602.28 1022
8603.15 959
8604.03 1034
8604.90 979
8605.78 983
8606.65 934
8607.53 1018
8608.41 981
8609.28 1010
8610.16 976
8611.03 946
8611.91 960
8612.79 1011
8613.66 1056
8614.54 1038
8615.41 1043
8616.29 1080
8617.17 1048
8618.04 1100
8618.92 990
8619.80 1031
8620.67 1002
8621.55 1045
8622.43 978
8623.30 1065
8624.18 1118
8625.06 1054
8625.93 1048
8626.81 1028
8627.69 985
8628.56 1026
8629.44 1041
8630.32 1059
8631.20 1038
8632.07 1067
8632.95 1071
8633.83 1110
8634.70 1067
8635.58 1115
8636.46 1169
8637.34 1124
8638.21 1115
8639.09 1153
8639.97 1181
8640.85 1119
8641.72 1113
8642.60 1126
8643.48 1148
8644.36 1133
8645.23 1207
8646.11 1211
8646.99 1278
8647.87 1146
8648.75 1161
8649.62 1192
8650.50 1152
8651.38 1167
8652.26 1256
8653.14 1206
8654.01 1166
8654.89 1198
8655.77 1292
8656.65 1331
8657.53 1319
8658.41 1315
8659.29 1224
8660.16 1238
8661.04 1225
8661.92 1220
8662.80 1238
8663.68 1270
8664.56 1264
8665.44 1318
8666.31 1315
8667.19 1258
8668.07 1312
8668.95 1281
8669.83 1253
8670.71 1230
8671.59 1314
8672.47 1265
8673.35 1268
8674.23 1363
8675.11 1417
8675.99 1439
8676.86 1507
8677.74 1581
8678.62 1628
8679.50 1672
8680.38 1787
8681.26 1797
8682.14 1808
8683.02 1798
8683.90 1829
8684.78 1792
8685.66 1742
8686.54 1618
8687.42 1615
8688.30 1603
8689.18 1498
8690.06 1459
8690.94 1459
8691.82 1518
8692.70 1442
8693.58 1502
8694.46 1556
8695.34 1681
8696.22 1795
8697.10 1958
8697.98 2188
8698.86 2453
8699.74 2722
8700.62 2746
8701.51 2707
8702.39 2677
8703.27 2539
8704.15 2331
8705.03 2142
8705.91 1963
8706.79 1763
8707.67 1688
8708.55 1500
8709.43 1534
8710.31 1573
8711.20 1452
8712.08 1473
8712.96 1445
8713.84 1470
8714.72 1500
8715.60 1407
8716.48 1446
8717.36 1460
8718.25 1469
8719.13 1434
8720.01 1426
8720.89 1542
8721.77 1388
8722.65 1426
8723.54 1473
8724.42 1532
8725.30 1440
8726.18 1471
8727.06 1488
8727.95 1526
8728.83 1572
8729.71 1582
8730.59 1550
8731.47 1606
8732.36 1543
8733.24 1428
8734.12 1537
8735.00 1555
8735.89 1634
8736.77 1667
8737.65 1676
8738.53 1694
8739.42 1700
8740.30 1706
8741.18 1716
8742.06 1674
8742.95 1759
8743.83 1710
8744.71 1669
8745.59 1751
8746.48 1727
8747.36 1716
8748.24 1688
8749.13 1751
8750.01 1732
8750.89 1704
8751.78 1713
8752.66 1679
8753.54 1692
8754.43 1765
8755.31 1761
8756.19 1745
8757.08 1741
8757.96 1772
8758.84 1848
8759.73 1809
8760.61 1869
8761.49 1830
8762.38 1922
8763.26 1847
8764.15 1899
8765.03 1911
8765.91 1895
8766.80 1903
8767.68 2057
8768.57 2051
8769.45 2026
8770.33 2146
8771.22 2146
8772.10 2175
8772.99 2225
8773.87 2222
8774.75 2196
8775.64 2173
8776.52 2282
8777.41 2231
8778.29 2214
8779.18 2155
8780.06 2126
8780.95 2144
8781.83 2205
8782.72 2180
8783.60 2332
8784.49 2543
8785.37 2718
8786.26 3044
8787.14 3531
8788.03 4017
8788.91 4504
8789.80 4760
8790.68 4838
8791.57 4751
8792.45 4434
8793.34 4047
8794.22 3675
8795.11 3245
8795.99 2845
8796.88 2599
8797.76 2413
8798.65 2373
8799.53 2295
8800.42 2315
8801.31 2431
8802.19 2640
8803.08 2824
8803.96 3122
8804.85 3492
8805.74 3623
8806.62 3669
8807.51 3566
8808.39 3380
8809.28 3111
8810.17 2848
8811.05 2640
8811.94 2378
8812.82 2157
8813.71 1990
8814.60 1955
8815.48 1980
8816.37 1995
8817.26 2040
8818.14 2091
8819.03 2174
8819.92 2308
8820.80 2343
8821.69 2385
8822.58 2356
8823.46 2360
8824.35 2176
8825.24 2218
8826.12 2180
8827.01 2118
8827.90 2109
8828.78 1908
8829.67 1844
8830.56 1815
8831.45 1879
8832.33 1881
8833.22 1796
8834.11 1786
8835.00 1777
8835.88 1829
8836.77 1939
8837.66 1874
8838.55 1806
8839.43 1732
8840.32 1748
8841.21 1752
8842.10 1753
8842.98 1742
8843.87 1748
8844.76 1660
8845.65 1671
8846.54 1743
8847.42 1718
8848.31 1624
8849.20 1684
8850.09 1642
8850.98 1605
8851.86 1650
8852.75 1633
8853.64 1668
8854.53 1659
8855.42 1621
8856.31 1599
8857.19 1667
8858.08 1619
8858.97 1666
8859.86 1671
8860.75 1546
8861.64 1531
8862.53 1574
8863.42 1586
8864.30 1581
8865.19 1659
8866.08 1589
8866.97 1479
8867.86 1587
8868.75 1577
8869.64 1504
8870.53 1526
8871.42 1513
8872.31 1489
8873.20 1462
8874.08 1428
8874.97 1447
8875.86 1439
8876.75 1486
8877.64 1441
8878.53 1393
8879.42 1388
8880.31 1387
8881.20 1388
8882.09 1399
8882.98 1349
8883.87 1292
8884.76 1300
8885.65 1268
8886.54 1299
8887.43 1261
8888.32 1278
8889.21 1250
8890.10 1242
8890.99 1196
8891.88 1222
8892.77 1199
8893.66 1271
8894.55 1224
8895.44 1142
8896.33 1215
8897.22 1164
8898.11 1142
8899.00 1128
8899.90 1109
8900.79 1139
8901.68 1082
8902.57 1160
8903.46 1122
8904.35 1151
8905.24 1168
8906.13 1144
8907.02 1111
8907.91 1077
8908.80 1098
8909.70 1091
8910.59 1015
8911.48 1071
8912.37 1030
8913.26 1001
8914.15 966
8915.04 1034
8915.93 998
8916.83 993
8917.72 998
8918.61 1040
8919.50 1003
8920.39 1002
8921.28 953
8922.18 992
8923.07 908
8923.96 950
8924.85 943
8925.74 979
8926.64 961
8927.53 951
8928.42 936
8929.31 955
8930.20 925
8931.10 950
8931.99 1044
8932.88 973
8933.77 975
8934.67 1023
8935.56 1016
8936.45 967
8937.34 1001
8938.24 918
8939.13 993
8940.02 966
8940.91 966
8941.81 912
8942.70 890
8943.59 925
8944.49 884
8945.38 810
8946.27 859
8947.16 936
8948.06 904
8948.95 863
8949.84 851
8950.74 901
8951.63 797
8952.52 828
8953.42 891
8954.31 854
8955.20 828
8956.10 814
8956.99 815
8957.88 836
8958.78 864
8959.67 793
8960.56 827
8961.46 804
8962.35 790
8963.25 807
8964.14 802
8965.03 837
8965.93 870
8966.82 797
8967.72 770
8968.61 727
8969.50 796
8970.40 827
8971.29 814
8972.19 807
8973.08 721
8973.98 820
8974.87 853
8975.76 844
8976.66 868
8977.55 835
8978.45 821
8979.34 823
8980.24 806
8981.13 769
8982.03 787
8982.92 806
8983.82 791
8984.71 824
8985.61 808
8986.50 763
8987.40 763
8988.29 726
8989.19 721
8990.08 721
8990.98 719
8991.87 691
8992.77 707
8993.66 688
8994.56 686
8995.45 714
8996.35 697
8997.24 691
8998.14 757
8999.04 710
8999.93 703
9000.83 732
9001.72 726
9002.62 695
9003.51 665
9004.41 709
9005.31 684
9006.20 615
9007.10 671
9007.99 723
9008.89 632
9009.79 683
9010.68 658
9011.58 720
9012.48 665
9013.37 699
9014.27 736
9015.16 698
9016.06 605
9016.96 650
9017.85 726
9018.75 670
9019.65 610
9020.54 642
9021.44 673
9022.34 643
9023.23 656
9024.13 665
9025.03 612
9025.93 657
9026.82 703
9027.72 641
9028.62 611
9029.51 650
9030.41 662
9031.31 636
9032.21 621
9033.10 617
9034.00 607
9034.90 719
9035.79 682
9036.69 624
9037.59 653
9038.49 616
9039.38 647
9040.28 660
9041.18 662
9042.08 638
9042.98 638
9043.87 639
9044.77 643
9045.67 655
9046.57 667
9047.47 612
9048.36 636
9049.26 633
9050.16 607
9051.06 593
9051.96 585
9052.85 605
9053.75 658
9054.65 582
9055.55 612
9056.45 655
9057.35 619
9058.25 600
9059.14 626
9060.04 667
9060.94 634
9061.84 663
9062.74 583
9063.64 597
9064.54 595
9065.44 630
9066.33 639
9067.23 661
9068.13 627
9069.03 666
9069.93 704
9070.83 669
9071.73 655
9072.63 644
9073.53 636
9074.43 632
9075.33 612
9076.23 605
9077.13 553
9078.03 599
9078.92 602
9079.82 542
9080.72 638
9081.62 598
9082.52 613
9083.42 600
9084.32 601
9085.22 620
9086.12 589
9087.02 605
9087.92 643
9088.82 625
9089.72 603
9090.62 622
9091.52 555
9092.42 634
9093.32 590
9094.22 612
9095.12 540
9096.03 565
9096.93 628
9097.83 590
9098.73 587
9099.63 623
9100.53 544
9101.43 553
9102.33 576
9103.23 584
9104.13 602
9105.03 574
9105.93 582
9106.83 539
9107.74 584
9108.64 570
9109.54 601
9110.44 630
9111.34 559
9112.24 526
9113.14 619
9114.04 592
9114.94 533
9115.85 577
9116.75 610
9117.65 599
9118.55 641
9119.45 631
9120.35 644
9121.26 618
9122.16 610
9123.06 605
9123.96 598
9124.86 631
9125.77 602
9126.67 622
9127.57 623
9128.47 582
9129.37 560
9130.28 599
9131.18 656
9132.08 651
9132.98 628
9133.88 619
9134.79 580
9135.69 544
9136.59 544
9137.49 585
9138.40 583
9139.30 574
9140.20 555
9141.10 550
9142.01 569
9142.91 599
9143.81 554
9144.72 567
9145.62 579
9146.52 586
9147.42 624
9148.33 605
9149.23 599
9150.13 620
9151.04 602
9151.94 568
9152.84 550
9153.75 559
9154.65 576
9155.55 573
9156.46 637
9157.36 634
9158.26 544
9159.17 571
9160.07 603
9160.97 589
9161.88 596
9162.78 622
9163.69 603
9164.59 567
9165.49 578
9166.40 626
9167.30 585
9168.21 550
9169.11 574
9170.01 565
9170.92 590
9171.82 600
9172.73 598
9173.63 622
9174.53 576
9175.44 598
9176.34 603
9177.25 550
9178.15 559
9179.06 591
9179.96 572
9180.87 559
9181.77 576
9182.68 589
9183.58 595
9184.49 593
9185.39 554
9186.30 548
9187.20 624
9188.11 548
9189.01 502
9189.92 585
9190.82 547
9191.73 585
9192.63 560
9193.54 632
9194.44 574
9195.35 555
9196.25 597
9197.16 584
9198.06 573
9198.97 576
9199.87 596
9200.78 645
9201.69 579
9202.59 617
9203.50 623
9204.40 633
9205.31 618
9206.21 613
9207.12 654
9208.03 609
9208.93 640
9209.84 634
9210.74 618
9211.65 561
9212.56 627
9213.46 613
9214.37 592
9215.28 632
9216.18 594
9217.09 562
9218.00 561
9218.90 553
9219.81 554
9220.72 587
9221.62 612
9222.53 579
9223.44 614
9224.34 540
9225.25 593
9226.16 583
9227.06 576
9227.97 614
9228.88 592
9229.78 650
9230.69 662
9231.60 583
9232.51 526
9233.41 582
9234.32 534
9235.23 549
9236.13 562
9237.04 552
9237.95 579
9238.86 537
9239.76 583
9240.67 574
9241.58 573
9242.49 572
9243.39 562
9244.30 622
9245.21 547
9246.12 538
9247.03 613
9247.93 586
9248.84 581
9249.75 589
9250.66 566
9251.57 563
9252.47 604
9253.38 599
9254.29 585
9255.20 563
9256.11 544
9257.02 558
9257.92 561
9258.83 604
9259.74 535
9260.65 566
9261.56 540
9262.47 508
9263.38 595
9264.28 614
9265.19 576
9266.10 547
9267.01 515
9267.92 539
9268.83 597
9269.74 582
9270.65 545
9271.56 557
9272.47 529
9273.37 536
9274.28 569
9275.19 560
9276.10 563
9277.01 565
9277.92 600
9278.83 559
9279.74 554
9280.65 573
9281.56 573
9282.47 580
9283.38 602
9284.29 578
9285.20 601
9286.11 603
9287.02 561
9287.93 551
9288.84 579
9289.75 552
9290.66 559
9291.57 540
9292.48 594
9293.39 576
9294.30 596
9295.21 586
9296.12 611
9297.03 631
9297.94 592
9298.85 580
9299.76 622
9300.67 594
9301.58 595
9302.49 660
9303.40 611
9304.31 620
9305.23 600
9306.14 582
9307.05 617
9307.96 561
9308.87 591
9309.78 572
9310.69 641
9311.60 611
9312.51 594
9313.42 572
9314.34 620
9315.25 632
9316.16 566
9317.07 535
9317.98 600
9318.89 594
9319.80 541
9320.72 587
9321.63 577
9322.54 598
9323.45 581
9324.36 558
9325.27 577
9326.19 586
9327.10 587
9328.01 577
9328.92 584
9329.83 588
9330.74 620
9331.66 556
9332.57 556
9333.48 590
9334.39 537
9335.31 546
9336.22 552
9337.13 519
9338.04 544
9338.96 547
9339.87 543
9340.78 558
9341.69 587
9342.61 591
9343.52 525
9344.43 525
9345.34 553
9346.26 585
9347.17 523
9348.08 577
9348.99 563
9349.91 557
9350.82 558
9351.73 557
9352.65 594
9353.56 513
9354.47 525
9355.39 600
9356.30 575
9357.21 564
9358.13 556
9359.04 535
9359.95 559
9360.87 613
9361.78 539
9362.69 590
9363.61 603
9364.52 574
9365.43 525
9366.35 548
9367.26 542
9368.18 545
9369.09 593
9370.00 614
9370.92 567
9371.83 531
9372.75 538
9373.66 590
9374.57 572
9375.49 585
9376.40 580
9377.32 571
9378.23 583
9379.15 597
9380.06 517
9380.97 551
9381.89 547
9382.80 609
9383.72 557
9384.63 579
9385.55 598
9386.46 608
9387.38 573
9388.29 597
9389.21 571
9390.12 588
9391.04 632
9391.95 647
9392.87 571
9393.78 609
9394.70 625
9395.61 610
9396.53 599
9397.44 624
9398.36 680
9399.27 680
9400.19 707
9401.10 658
9402.02 679
9402.94 596
9403.85 599
9404.77 687
9405.68 717
9406.60 723
9407.51 686
9408.43 667
9409.35 659
9410.26 641
9411.18 666
9412.09 682
9413.01 764
9413.93 708
9414.84 684
9415.76 661
9416.67 641
9417.59 682
9418.51 606
9419.42 703
9420.34 699
9421.26 604
9422.17 641
9423.09 630
9424.01 600
9424.92 618
9425.84 642
9426.76 634
9427.67 613
9428.59 627
9429.51 641
9430.42 702
9431.34 614
9432.26 646
9433.17 589
9434.09 650
9435.01 653
9435.93 668
9436.84 597
9437.76 644
9438.68 613
9439.59 637
9440.51 642
9441.43 616
9442.35 625
9443.26 656
9444.18 713
9445.10 661
9446.02 671
9446.93 685
9447.85 689
9448.77 652
9449.69 625
9450.61 644
9451.52 656
9452.44 626
9453.36 645
9454.28 643
9455.20 688
9456.11 709
9457.03 690
9457.95 735
9458.87 764
9459.79 768
9460.71 861
9461.62 820
9462.54 862
9463.46 864
9464.38 810
9465.30 783
9466.22 724
9467.14 686
9468.05 758
9468.97 714
9469.89 670
9470.81 651
9471.73 624
9472.65 630
9473.57 637
9474.49 671
9475.41 618
9476.32 622
9477.24 586
9478.16 651
9479.08 620
9480.00 666
9480.92 649
9481.84 630
9482.76 622
9483.68 685
9484.60 655
9485.52 635
9486.44 701
9487.36 733
9488.28 712
9489.20 723
9490.12 729
9491.04 723
9491.96 721
9492.88 723
9493.80 705
9494.72 652
9495.64 676
9496.56 658
9497.48 671
9498.40 670
9499.32 682
9500.24 731
9501.16 650
9502.08 658
9503.00 612
9503.92 639
9504.84 638
9505.76 613
9506.68 542
9507.60 620
9508.52 630
9509.44 646
9510.36 594
9511.28 637
9512.21 636
9513.13 589
9514.05 620
9514.97 608
9515.89 629
9516.81 644
9517.73 613
9518.65 634
9519.57 647
9520.50 639
9521.42 647
9522.34 627
9523.26 613
9524.18 584
9525.10 579
9526.02 630
9526.95 644
9527.87 655
9528.79 626
9529.71 617
9530.63 599
9531.55 611
9532.48 599
9533.40 637
9534.32 644
9535.24 634
9536.16 633
9537.09 691
9538.01 661
9538.93 730
9539.85 743
9540.77 709
9541.70 737
9542.62 791
9543.54 722
9544.46 743
9545.39 719
9546.31 719
9547.23 687
9548.15 629
9549.08 601
9550.00 638
9550.92 621
9551.85 643
9552.77 603
9553.69 656
9554.61 693
9555.54 643
9556.46 619
9557.38 614
9558.31 622
9559.23 604
9560.15 611
9561.08 654
9562.00 624
9562.92 624
9563.85 638
9564.77 642
9565.69 682
9566.62 669
9567.54 659
9568.46 621
9569.39 614
9570.31 677
9571.23 660
9572.16 611
9573.08 583
9574.01 602
9574.93 585
9575.85 562
9576.78 567
9577.70 562
9578.63 614
9579.55 632
9580.47 596
9581.40 614
9582.32 615
9583.25 588
9584.17 598
9585.10 627
9586.02 552
9586.94 532
9587.87 540
9588.79 546
9589.72 597
9590.64 586
9591.57 628
9592.49 700
9593.42 660
9594.34 572
9595.27 662
9596.19 616
9597.12 587
9598.04 624
9598.97 621
9599.89 627
9600.82 660
9601.74 656
9602.67 660
9603.59 656
9604.52 646
9605.44 598
9606.37 650
9607.29 569
9608.22 669
9609.15 692
9610.07 711
9611.00 726
9611.92 715
9612.85 706
9613.77 704
9614.70 692
9615.63 656
9616.55 657
9617.48 624
9618.40 625
9619.33 684
9620.26 643
9621.18 682
9622.11 705
9623.03 681
9623.96 699
9624.89 640
9625.81 690
9626.74 704
9627.67 678
9628.59 646
9629.52 692
9630.45 705
9631.37 704
9632.30 666
9633.23 603
9634.15 687
9635.08 677
9636.01 687
9636.93 689
9637.86 692
9638.79 730
9639.71 729
9640.64 797
9641.57 796
9642.50 792
9643.42 770
9644.35 744
9645.28 744
9646.21 760
9647.13 731
9648.06 706
9648.99 751
9649.92 741
9650.84 781
9651.77 843
9652.70 849
9653.63 817
9654.55 864
9655.48 907
9656.41 869
9657.34 936
9658.26 909
9659.19 881
9660.12 895
9661.05 853
9661.98 885
9662.91 833
9663.83 859
9664.76 832
9665.69 820
9666.62 808
9667.55 800
9668.48 853
9669.40 849
9670.33 842
9671.26 785
9672.19 827
9673.12 838
9674.05 830
9674.98 857
9675.90 866
9676.83 832
9677.76 860
9678.69 835
9679.62 840
9680.55 871
9681.48 899
9682.41 860
9683.34 849
9684.27 835
9685.19 955
9686.12 922
9687.05 852
9687.98 837
9688.91 856
9689.84 898
9690.77 830
9691.70 890
9692.63 903
9693.56 885
9694.49 877
9695.42 865
9696.35 895
9697.28 839
9698.21 847
9699.14 941
9700.07 890
9701.00 824
9701.93 905
9702.86 902
9703.79 907
9704.72 1014
9705.65 1025
9706.58 1070
9707.51 1040
9708.44 1061
9709.37 1086
9710.30 1031
9711.23 921
9712.16 975
9713.09 941
9714.02 898
9714.95 862
9715.88 834
9716.82 908
9717.75 881
9718.68 933
9719.61 885
9720.54 935
9721.47 970
9722.40 931
9723.33 920
9724.26 869
9725.19 892
9726.13 852
9727.06 827
9727.99 857
9728.92 797
9729.85 807
9730.78 801
9731.71 797
9732.64 777
9733.58 825
9734.51 738
9735.44 770
9736.37 774
9737.30 769
9738.23 855
9739.17 858
9740.10 809
9741.03 770
9741.96 767
9742.89 791
9743.83 788
9744.76 790
9745.69 774
9746.62 748
9747.55 750
9748.49 777
9749.42 727
9750.35 780
9751.28 749
9752.22 760
9753.15 734
9754.08 716
9755.01 754
9755.95 743
9756.88 799
9757.81 767
9758.75 751
9759.68 727
9760.61 737
9761.54 735
9762.48 706
9763.41 781
9764.34 689
9765.28 687
9766.21 722
9767.14 646
9768.08 710
9769.01 772
9769.94 764
9770.88 716
9771.81 731
9772.74 697
9773.68 662
9774.61 744
9775.54 753
9776.48 682
9777.41 689
9778.34 772
9779.28 705
9780.21 736
9781.14 734
9782.08 766
9783.01 719
9783.95 741
9784.88 751
9785.81 793
9786.75 755
9787.68 784
9788.62 735
9789.55 789
9790.49 790
9791.42 791
9792.35 789
9793.29 764
9794.22 716
9795.16 800
9796.09 732
9797.03 662
9797.96 692
9798.90 695
9799.83 676
9800.77 656
9801.70 633
9802.64 708
9803.57 685
9804.51 688
9805.44 662
9806.38 661
9807.31 705
9808.25 713
9809.18 695
9810.12 638
9811.05 668
9811.99 744
9812.92 655
9813.86 607
9814.79 618
9815.73 589
9816.66 624
9817.60 648
9818.54 619
9819.47 629
9820.41 626
9821.34 642
9822.28 669
9823.21 649
9824.15 605
9825.09 588
9826.02 648
9826.96 617
9827.89 614
9828.83 631
9829.77 588
9830.70 588
9831.64 595
9832.57 557
9833.51 541
9834.45 630
9835.38 639
9836.32 644
9837.26 600
9838.19 591
9839.13 658
9840.07 587
9841.00 606
9841.94 590
9842.88 586
9843.81 606
9844.75 624
9845.69 597
9846.62 640
9847.56 604
9848.50 567
9849.44 581
9850.37 595
9851.31 574
9852.25 590
9853.18 611
9854.12 596
9855.06 572
9856.00 587
9856.93 588
9857.87 556
9858.81 607
9859.75 640
9860.68 638
9861.62 592
9862.56 573
9863.50 595
9864.44 571
9865.37 565
9866.31 590
9867.25 661
9868.19 663
9869.13 627
9870.06 617
9871.00 550
9871.94 553
9872.88 614
9873.82 584
9874.75 598
9875.69 588
9876.63 579
9877.57 576
9878.51 548
9879.45 583
9880.39 554
9881.32 570
9882.26 563
9883.20 588
9884.14 599
9885.08 565
9886.02 613
9886.96 605
9887.90 580
9888.83 541
9889.77 528
9890.71 554
9891.65 590
9892.59 554
9893.53 577
9894.47 602
9895.41 584
9896.35 562
9897.29 572
9898.23 570
9899.17 521
9900.11 582
9901.05 563
9901.99 561
9902.92 609
9903.86 615
9904.80 658
9905.74 567
9906.68 522
9907.62 565
9908.56 586
9909.50 575
9910.44 543
9911.38 509
9912.32 535
9913.26 600
9914.20 582
9915.14 601
9916.08 596
9917.02 587
9917.97 637
9918.91 665
9919.85 630
9920.79 575
9921.73 570
9922.67 569
9923.61 612
9924.55 581
9925.49 595
9926.43 600
9927.37 611
9928.31 584
9929.25 602
9930.19 564
9931.13 645
9932.08 790
9933.02 779
9933.96 892
9934.90 934
9935.84 954
9936.78 882
9937.72 845
9938.66 867
9939.61 760
9940.55 721
9941.49 684
9942.43 645
9943.37 595
9944.31 628
9945.26 586
9946.20 589
9947.14 545
9948.08 587
9949.02 547
9949.96 537
9950.91 569
9951.85 591
9952.79 540
9953.73 546
9954.67 575
9955.62 602
9956.56 535
9957.50 519
9958.44 582
9959.39 522
9960.33 525
9961.27 502
9962.21 522
9963.16 545
9964.10 550
9965.04 580
9965.98 542
9966.93 540
9967.87 544
9968.81 564
9969.75 535
9970.70 556
9971.64 524
9972.58 523
9973.53 567
9974.47 521
9975.41 545
9976.36 530
9977.30 526
9978.24 491
9979.18 481
9980.13 502
9981.07 565
9982.01 532
9982.96 546
9983.90 490
9984.85 476
9985.79 493
9986.73 536
9987.68 505
9988.62 503
9989.56 504
9990.51 492
9991.45 552
9992.40 509
9993.34 511
9994.28 530
9995.23 483
9996.17 466
9997.12 467
9998.06 496
9999.00 534
9999.95 542
10000.89 514
10001.84 454
10002.78 493
10003.73 509
10004.67 532
10005.61 535
10006.56 503
10007.50 469
10008.45 545
10009.39 505
10010.34 485
10011.28 499
10012.23 510
10013.17 517
10014.12 496
10015.06 542
10016.01 481
10016.95 526
10017.90 501
10018.84 543
10019.79 509
10020.73 530
10021.68 545
10022.62 523
10023.57 491
10024.51 504
10025.46 522
10026.41 492
10027.35 516
10028.30 475
10029.24 464
10030.19 508
10031.13 504
10032.08 510
10033.03 508
10033.97 469
10034.92 487
10035.86 482
10036.81 488
10037.76 524
10038.70 469
10039.65 511
10040.59 581
10041.54 508
10042.49 460
10043.43 482
10044.38 519
10045.33 539
10046.27 522
10047.22 498
10048.16 462
10049.11 494
10050.06 461
10051.00 504
10051.95 490
10052.90 453
10053.84 498
10054.79 439
10055.74 435
10056.69 447
10057.63 434
10058.58 449
10059.53 444
10060.47 481
10061.42 524
10062.37 437
10063.32 469
10064.26 470
10065.21 458
10066.16 491
10067.10 465
10068.05 444
10069.00 498
10069.95 475
10070.89 456
10071.84 431
10072.79 461
10073.74 447
10074.69 467
10075.63 499
10076.58 473
10077.53 436
10078.48 464
10079.43 458
10080.37 420
10081.32 501
10082.27 481
10083.22 482
10084.17 492
10085.11 496
10086.06 492
10087.01 469
10087.96 462
10088.91 457
10089.86 468
10090.81 496
10091.75 470
10092.70 486
10093.65 460
10094.60 450
10095.55 442
10096.50 451
10097.45 486
10098.40 466
10099.34 496
10100.29 489
10101.24 434
10102.19 442
10103.14 462
10104.09 464
10105.04 482
10105.99 484
10106.94 422
10107.89 411
10108.84 443
10109.79 432
10110.73 481
10111.68 490
10112.63 446
10113.58 457
10114.53 451
10115.48 423
10116.43 368
10117.38 430
10118.33 446
10119.28 404
10120.23 425
10121.18 407
10122.13 473
10123.08 468
10124.03 443
10124.98 435
10125.93 458
10126.88 437
10127.83 409
10128.78 427
10129.73 468
10130.68 459
10131.64 427
10132.59 458
10133.54 458
10134.49 447
10135.44 439
10136.39 491
10137.34 472
10138.29 467
10139.24 456
10140.19 475
10141.14 456
10142.09 411
10143.04 394
10144.00 460
10144.95 484
10145.90 467
10146.85 455
10147.80 443
10148.75 470
10149.70 449
10150.65 459
10151.61 452
10152.56 461
10153.51 453
10154.46 438
10155.41 465
10156.36 442
10157.31 453
10158.27 460
10159.22 468
10160.17 495
10161.12 462
10162.07 486
10163.03 443
10163.98 474
10164.93 506
10165.88 519
10166.83 503
10167.79 498
10168.74 445
10169.69 439
10170.64 474
10171.60 473
10172.55 457
10173.50 447
10174.45 489
10175.41 477
10176.36 474
10177.31 469
10178.26 464
10179.22 482
10180.17 496
10181.12 493
10182.07 503
10183.03 491
10183.98 487
10184.93 502
10185.89 538
10186.84 587
10187.79 482
10188.75 506
10189.70 499
10190.65 537
10191.60 486
10192.56 507
10193.51 480
10194.47 509
10195.42 520
10196.37 544
10197.33 512
10198.28 594
10199.23 582
10200.19 502
10201.14 480
10202.09 467
10203.05 557
10204.00 560
10204.96 567
10205.91 516
10206.86 493
10207.82 530
10208.77 525
10209.73 535
10210.68 520
10211.63 525
10212.59 547
10213.54 573
10214.50 636
10215.45 637
10216.41 585
10217.36 569
10218.32 582
10219.27 535
10220.22 517
10221.18 555
10222.13 580
10223.09 501
10224.04 491
10225.00 482
10225.95 502
10226.91 506
10227.86 516
10228.82 506
10229.77 531
10230.73 523
10231.68 578
10232.64 539
10233.59 520
10234.55 475
10235.50 472
10236.46 517
10237.42 473
10238.37 551
10239.33 541
10240.28 568
10241.24 529
10242.19 584
10243.15 642
10244.10 566
10245.06 621
10246.02 675
10246.97 632
10247.93 642
10248.88 566
10249.84 611
10250.80 594
10251.75 579
10252.71 509
10253.66 478
10254.62 477
10255.58 503
10256.53 468
10257.49 427
10258.45 443
10259.40 526
10260.36 472
10261.32 487
10262.27 484
10263.23 470
10264.19 491
10265.14 433
10266.10 496
10267.06 485
10268.01 488
10268.97 468
10269.93 432
10270.88 474
10271.84 496
10272.80 465
10273.76 466
10274.71 465
10275.67 465
10276.63 451
10277.58 445
10278.54 482
10279.50 473
10280.46 496
10281.41 503
10282.37 466
10283.33 418
10284.29 425
10285.24 487
10286.20 445
10287.16 444
10288.12 457
10289.08 452
10290.03 417
10290.99 443
10291.95 439
10292.91 428
10293.87 431
10294.82 434
10295.78 403
10296.74 423
10297.70 423
10298.66 413
10299.61 488
10300.57 457
10301.53 417
10302.49 438
10303.45 434
10304.41 463
10305.37 466
10306.32 451
10307.28 451
10308.24 469
10309.20 441
10310.16 434
10311.12 428
10312.08 383
10313.04 394
10314.00 371
10314.95 411
10315.91 445
10316.87 407
10317.83 449
10318.79 457
10319.75 436
10320.71 397
10321.67 448
10322.63 420
10323.59 389
10324.55 423
10325.51 446
10326.47 454
10327.43 403
10328.39 407
10329.35 427
10330.31 437
10331.27 428
10332.23 410
10333.19 445
10334.15 428
10335.11 416
10336.07 434
10337.03 410
10337.99 424
10338.95 429
10339.91 441
10340.87 421
10341.83 428
10342.79 427
10343.75 378
10344.71 460
10345.67 435
10346.63 412
10347.59 424
10348.55 430
10349.51 425
10350.47 421
10351.43 439
10352.39 454
10353.35 433
10354.31 447
10355.28 444
10356.24 361
10357.20 395
10358.16 447
10359.12 440
10360.08 387
10361.04 445
10362.00 388
10362.96 433
10363.93 434
10364.89 424
10365.85 452
10366.81 464
10367.77 454
10368.73 445
10369.69 440
10370.66 459
10371.62 437
10372.58 421
10373.54 415
10374.50 447
10375.47 425
10376.43 404
10377.39 344
10378.35 401
10379.31 422
10380.28 374
10381.24 436
10382.20 399
10383.16 426
10384.12 380
10385.09 378
10386.05 416
10387.01 468
10387.97 435
10388.94 397
10389.90 401
10390.86 379
10391.82 410
10392.79 448
10393.75 446
10394.71 395
10395.68 423
10396.64 423
10397.60 407
10398.56 467
10399.53 421
10400.49 401
10401.45 410
10402.42 434
10403.38 420
10404.34 375
10405.31 439
10406.27 441
10407.23 391
10408.20 383
10409.16 413
10410.12 477
10411.09 411
10412.05 413
10413.01 454
10413.98 409
10414.94 409
10415.90 473
10416.87 444
10417.83 432
10418.80 421
10419.76 398
10420.72 395
10421.69 399
10422.65 422
10423.62 443
10424.58 494
10425.54 458
10426.51 461
10427.47 490
10428.44 527
10429.40 487
10430.37 500
10431.33 452
10432.30 473
10433.26 505
10434.22 456
10435.19 423
10436.15 436
10437.12 473
10438.08 509
10439.05 480
10440.01 456
10440.98 448
10441.94 435
10442.91 397
10443.87 366
10444.84 404
10445.80 429
10446.77 481
10447.73 437
10448.70 431
10449.66 432
10450.63 387
10451.59 461
10452.56 413
10453.53 382
10454.49 404
10455.46 440
10456.42 361
10457.39 385
10458.35 384
10459.32 390
10460.29 417
10461.25 434
10462.22 439
10463.18 399
10464.15 457
10465.12 486
10466.08 413
10467.05 445
10468.01 397
10468.98 368
10469.95 411
10470.91 406
10471.88 407
10472.85 418
10473.81 433
10474.78 386
10475.74 373
10476.71 363
10477.68 436
10478.64 386
10479.61 390
10480.58 392
10481.54 403
10482.51 429
10483.48 380
10484.45 369
10485.41 359
10486.38 392
10487.35 401
10488.31 391
10489.28 407
10490.25 417
10491.22 415
10492.18 414
10493.15 393
10494.12 459
10495.08 407
10496.05 440
10497.02 421
10497.99 433
10498.95 426
10499.92 398
10500.89 377
10501.86 393
10502.83 424
10503.79 442
10504.76 414
10505.73 435
10506.70 438
10507.67 419
10508.63 398
10509.60 417
10510.57 400
10511.54 384
10512.51 385
10513.47 383
10514.44 328
10515.41 366
10516.38 409
10517.35 361
10518.32 392
10519.28 417
10520.25 417
10521.22 417
10522.19 431
10523.16 415
10524.13 407
10525.10 400
10526.07 408
10527.03 381
10528.00 399
10528.97 406
10529.94 409
10530.91 469
10531.88 411
10532.85 355
10533.82 428
10534.79 405
10535.76 405
10536.73 405
10537.70 424
10538.67 414
10539.63 415
10540.60 359
10541.57 362
10542.54 371
10543.51 368
10544.48 373
10545.45 362
10546.42 382
10547.39 370
10548.36 425
10549.33 457
10550.30 468
10551.27 436
10552.24 448
10553.21 409
10554.18 384
10555.15 442
10556.12 430
10557.09 429
10558.06 419
10559.03 479
10560.00 410
10560.97 430
10561.95 418
10562.92 436
10563.89 427
10564.86 464
10565.83 464
10566.80 456
10567.77 481
10568.74 470
10569.71 494
10570.68 505
10571.65 476
10572.62 485
10573.59 528
10574.57 520
10575.54 500
10576.51 463
10577.48 437
10578.45 449
10579.42 453
10580.39 410
10581.36 411
10582.34 422
10583.31 416
10584.28 448
10585.25 450
10586.22 362
10587.19 390
10588.17 431
10589.14 399
10590.11 396
10591.08 419
10592.05 441
10593.02 443
10594.00 407
10594.97 469
10595.94 526
10596.91 447
10597.89 445
10598.86 487
10599.83 480
10600.80 483
10601.77 455
10602.75 467
10603.72 475
10604.69 433
10605.66 451
10606.64 447
10607.61 402
10608.58 433
10609.55 439
10610.53 446
10611.50 404
10612.47 375
10613.45 424
10614.42 473
10615.39 440
10616.36 399
10617.34 439
10618.31 430
10619.28 402
10620.26 415
10621.23 391
10622.20 403
10623.18 400
10624.15 434
10625.12 433
10626.10 427
10627.07 462
10628.04 470
10629.02 441
10629.99 435
10630.97 410
10631.94 431
10632.91 399
10633.89 425
10634.86 397
10635.83 394
10636.81 437
10637.78 437
10638.76 437
10639.73 440
10640.70 388
10641.68 406
10642.65 412
10643.63 419
10644.60 470
10645.58 466
10646.55 474
10647.53 501
10648.50 469
10649.47 458
10650.45 465
10651.42 485
10652.40 455
10653.37 500
10654.35 509
10655.32 434
10656.30 406
10657.27 432
10658.25 411
10659.22 406
10660.20 450
10661.17 430
10662.15 450
10663.12 395
10664.10 442
10665.07 443
10666.05 399
10667.02 433
10668.00 446
10668.97 400
10669.95 432
10670.93 404
10671.90 431
10672.88 385
10673.85 384
10674.83 422
10675.80 458
10676.78 406
10677.76 418
10678.73 426
10679.71 432
10680.68 401
10681.66 390
10682.63 380
10683.61 452
10684.59 420
10685.56 393
10686.54 415
10687.52 422
10688.49 470
10689.47 413
10690.44 416
10691.42 408
10692.40 420
10693.37 426
10694.35 404
10695.33 392
10696.30 444
10697.28 431
10698.26 389
10699.23 328
10700.21 397
10701.19 430
10702.17 448
10703.14 397
10704.12 386
10705.10 397
10706.07 382
10707.05 412
10708.03 396
10709.01 388
10709.98 391
10710.96 420
10711.94 423
10712.91 407
10713.89 401
10714.87 377
10715.85 418
10716.83 381
10717.80 388
10718.78 424
10719.76 417
10720.74 403
10721.71 395
10722.69 431
10723.67 435
10724.65 418
10725.63 388
10726.60 391
10727.58 379
10728.56 416
10729.54 438
10730.52 409
10731.49 409
10732.47 407
10733.45 372
10734.43 443
10735.41 405
10736.39 385
10737.37 357
10738.34 399
10739.32 378
10740.30 344
10741.28 337
10742.26 361
10743.24 459
10744.22 413
10745.20 446
10746.17 437
10747.15 421
10748.13 423
10749.11 392
10750.09 385
10751.07 432
10752.05 424
10753.03 422
10754.01 370
10754.99 405
10755.97 411
10756.95 402
10757.93 412
10758.91 394
10759.88 420
10760.86 384
10761.84 377
10762.82 379
10763.80 380
10764.78 370
10765.76 418
10766.74 385
10767.72 391
10768.70 387
10769.68 414
10770.66 402
10771.64 402
10772.62 360
10773.60 403
10774.58 419
10775.56 361
10776.54 365
10777.52 356
10778.51 428
10779.49 396
10780.47 400
10781.45 446
10782.43 393
10783.41 420
10784.39 421
10785.37 395
10786.35 398
10787.33 406
10788.31 390
10789.29 354
10790.27 414
10791.26 407
10792.24 407
10793.22 373
10794.20 414
10795.18 408
10796.16 377
10797.14 389
10798.12 377
10799.10 378
10800.09 394
10801.07 383
10802.05 381
10803.03 420
10804.01 427
10804.99 394
10805.98 372
10806.96 398
10807.94 404
10808.92 392
10809.90 361
10810.89 375
10811.87 405
10812.85 350
10813.83 415
10814.81 398
10815.80 361
10816.78 414
10817.76 402
10818.74 370
10819.72 373
10820.71 404
10821.69 422
10822.67 442
10823.65 417
10824.64 397
10825.62 396
10826.60 415
10827.58 443
10828.57 436
10829.55 424
10830.53 420
10831.52 388
10832.50 403
10833.48 395
10834.46 387
10835.45 418
10836.43 375
10837.41 393
10838.40 376
10839.38 418
10840.36 398
10841.35 417
10842.33 394
10843.31 410
10844.30 423
10845.28 395
10846.26 442
10847.25 431
10848.23 424
10849.21 399
10850.20 459
10851.18 426
10852.17 430
10853.15 395
10854.13 421
10855.12 467
10856.10 423
10857.09 404
10858.07 441
10859.05 393
10860.04 391
10861.02 440
10862.01 438
10862.99 447
10863.97 447
10864.96 465
10865.94 450
10866.93 400
10867.91 441
10868.90 480
10869.88 412
10870.87 425
10871.85 417
10872.84 423
10873.82 427
10874.81 442
10875.79 420
10876.78 458
10877.76 484
10878.75 442
10879.73 464
10880.72 474
10881.70 500
10882.69 518
10883.67 464
10884.66 441
10885.64 482
10886.63 486
10887.61 504
10888.60 481
10889.58 492
10890.57 466
10891.55 447
10892.54 448
10893.53 471
10894.51 449
10895.50 459
10896.48 456
10897.47 460
10898.45 479
10899.44 494
10900.43 514
10901.41 520
10902.40 488
10903.38 460
10904.37 477
10905.36 501
10906.34 540
10907.33 495
10908.32 450
10909.30 513
10910.29 506
10911.28 502
10912.26 527
10913.25 533
10914.24 537
10915.22 526
10916.21 494
10917.20 517
10918.18 520
10919.17 502
10920.16 502
10921.14 505
10922.13 536
10923.12 591
10924.10 562
10925.09 526
10926.08 556
10927.07 538
10928.05 542
10929.04 580
10930.03 536
10931.01 547
10932.00 540
10932.99 565
10933.98 597
10934.96 524
10935.95 586
10936.94 612
10937.93 543
10938.92 581
10939.90 592
10940.89 609
10941.88 614
10942.87 601
10943.85 593
10944.84 597
10945.83 563
10946.82 571
10947.81 575
10948.79 631
10949.78 596
10950.77 611
10951.76 602
10952.75 575
10953.74 574
10954.72 645
10955.71 608
10956.70 645
10957.69 598
10958.68 638
10959.67 632
10960.66 644
10961.65 728
10962.63 731
10963.62 752
10964.61 748
10965.60 718
10966.59 767
10967.58 826
10968.57 834
10969.56 873
10970.55 720
10971.54 766
10972.52 781
10973.51 707
10974.50 715
10975.49 679
10976.48 689
10977.47 590
10978.46 626
10979.45 674
10980.44 684
10981.43 683
10982.42 668
10983.41 686
10984.40 699
10985.39 675
10986.38 676
10987.37 629
10988.36 634
10989.35 671
10990.34 653
10991.33 670
10992.32 688
10993.31 682
10994.30 678
10995.29 733
10996.28 746
10997.27 686
10998.26 664
10999.25 759
11000.24 760
11001.23 738
11002.22 784
11003.21 792
11004.20 759
11005.20 842
11006.19 934
11007.18 989
11008.17 1120
11009.16 1079
11010.15 1091
11011.14 1030
11012.13 1046
11013.12 1013
11014.11 863
11015.10 855
11016.10 795
11017.09 750
11018.08 725
11019.07 638
11020.06 695
11021.05 684
11022.04 642
11023.04 683
11024.03 675
11025.02 688
11026.01 660
11027.00 600
11027.99 593
11028.99 608
11029.98 646
11030.97 670
11031.96 649
11032.95 643
11033.95 605
11034.94 609
11035.93 594
11036.92 609
11037.91 626
11038.91 611
11039.90 615
11040.89 650
11041.88 595
11042.88 524
11043.87 578
11044.86 598
11045.85 622
11046.85 616
11047.84 568
11048.83 570
11049.82 619
11050.82 538
11051.81 535
11052.80 571
11053.80 547
11054.79 527
11055.78 532
11056.77 549
11057.77 511
11058.76 546
11059.75 533
11060.75 567
11061.74 525
11062.73 485
11063.73 547
11064.72 493
11065.71 517
11066.71 548
11067.70 564
11068.69 530
11069.69 538
11070.68 473
11071.68 479
11072.67 529
11073.66 568
11074.66 519
11075.65 489
11076.65 520
11077.64 537
11078.63 490
11079.63 487
11080.62 507
11081.62 546
11082.61 543
11083.60 546
11084.60 546
11085.59 596
11086.59 579
11087.58 509
11088.58 530
11089.57 530
11090.57 528
11091.56 476
11092.55 495
11093.55 561
11094.54 498
11095.54 547
11096.53 578
11097.53 561
11098.52 560
11099.52 530
11100.51 469
11101.51 543
11102.50 546
11103.50 512
11104.49 498
11105.49 482
11106.48 479
11107.48 526
11108.48 480
11109.47 506
11110.47 481
11111.46 521
11112.46 543
11113.45 497
11114.45 466
11115.44 498
11116.44 579
11117.44 519
11118.43 495
11119.43 536
11120.42 481
11121.42 547
11122.42 479
11123.41 467
11124.41 515
11125.40 524
11126.40 533
11127.40 434
11128.39 464
11129.39 494
11130.38 504
11131.38 510
11132.38 559
11133.37 531
11134.37 492
11135.37 455
11136.36 503
11137.36 529
11138.36 467
11139.35 483
11140.35 544
11141.35 473
11142.34 507
11143.34 531
11144.34 495
11145.34 490
11146.33 437
11147.33 461
11148.33 515
11149.32 460
11150.32 475
11151.32 498
11152.32 489
11153.31 517
11154.31 485
11155.31 554
11156.31 528
11157.30 520
11158.30 488
11159.30 442
11160.30 453
11161.29 463
11162.29 465
11163.29 449
11164.29 471
11165.29 431
11166.28 426
11167.28 435
11168.28 444
11169.28 486
11170.28 490
11171.27 450
11172.27 449
11173.27 465
11174.27 489
11175.27 509
11176.27 468
11177.26 477
11178.26 508
11179.26 509
11180.26 475
11181.26 451
11182.26 477
11183.26 469
11184.26 463
11185.25 447
11186.25 471
11187.25 476
11188.25 485
11189.25 500
11190.25 450
11191.25 472
11192.25 504
11193.25 432
11194.25 424
11195.24 459
11196.24 447
11197.24 449
11198.24 398
11199.24 417
11200.24 434
11201.24 470
11202.24 519
11203.24 512
11204.24 473
11205.24 442
11206.24 478
11207.24 477
11208.24 456
11209.24 446
11210.24 424
11211.24 475
11212.24 476
11213.24 463
11214.24 440
11215.24 486
11216.24 450
11217.24 417
11218.24 436
11219.24 440
11220.24 439
11221.24 407
11222.24 448
11223.24 439
11224.24 419
11225.24 414
11226.24 443
11227.25 439
11228.25 441
11229.25 470
11230.25 452
11231.25 402
11232.25 436
11233.25 428
11234.25 439
11235.25 459
11236.25 410
11237.25 425
11238.26 471
11239.26 474
11240.26 462
11241.26 453
11242.26 454
11243.26 470
11244.26 467
11245.27 445
11246.27 476
11247.27 469
11248.27 475
11249.27 411
11250.27 469
11251.28 453
11252.28 441
11253.28 438
11254.28 477
11255.28 469
11256.29 462
11257.29 426
11258.29 461
11259.29 480
11260.29 477
11261.30 448
11262.30 440
11263.30 486
11264.30 469
11265.31 432
11266.31 452
11267.31 478
11268.31 464
11269.32 449
11270.32 427
11271.32 485
11272.32 514
11273.33 466
11274.33 483
11275.33 484
11276.33 489
11277.34 447
11278.34 492
11279.34 467
11280.35 466
11281.35 489
11282.35 445
11283.36 437
11284.36 480
11285.36 517
11286.37 502
11287.37 513
11288.37 537
11289.38 486
11290.38 485
11291.38 421
11292.39 481
11293.39 515
11294.39 457
11295.40 459
11296.40 480
11297.41 437
11298.41 481
11299.41 482
11300.42 444
11301.42 488
11302.43 483
11303.43 493
11304.43 473
11305.44 445
11306.44 464
11307.45 446
11308.45 467
11309.46 490
11310.46 448
11311.46 490
11312.47 522
11313.47 523
11314.48 484
11315.48 489
11316.49 466
11317.49 496
11318.50 526
11319.50 568
11320.51 524
11321.51 551
11322.52 599
11323.52 561
11324.53 576
11325.53 609
11326.54 547
11327.54 527
11328.55 505
11329.55 525
11330.56 514
11331.56 516
11332.57 489
11333.57 510
11334.58 497
11335.58 480
11336.59 533
11337.60 473
11338.60 484
11339.61 485
11340.61 435
11341.62 441
11342.62 431
11343.63 447
11344.64 455
11345.64 482
11346.65 501
11347.65 518
11348.66 474
11349.67 502
11350.67 534
11351.68 482
11352.69 510
11353.69 524
11354.70 477
11355.71 528
11356.71 508
11357.72 540
11358.72 487
11359.73 487
11360.74 487
11361.74 481
11362.75 464
11363.76 476
11364.76 469
11365.77 482
11366.78 526
11367.79 531
11368.79 515
11369.80 503
11370.81 582
11371.81 544
11372.82 490
11373.83 476
11374.84 482
11375.84 469
11376.85 462
11377.86 481
11378.87 486
11379.87 430
11380.88 486
11381.89 470
11382.90 527
11383.90 462
11384.91 476
11385.92 427
11386.93 460
11387.93 495
11388.94 542
11389.95 505
11390.96 468
11391.97 530
11392.97 473
11393.98 489
11394.99 525
11396.00 552
11397.01 525
11398.02 512
11399.02 488
11400.03 501
11401.04 566
11402.05 563
11403.06 518
11404.07 491
11405.08 499
11406.08 499
11407.09 445
11408.10 430
11409.11 463
11410.12 468
11411.13 459
11412.14 488
11413.15 550
11414.15 523
11415.16 551
11416.17 453
11417.18 508
11418.19 466
11419.20 491
11420.21 498
11421.22 537
11422.23 519
11423.24 503
11424.25 526
11425.26 584
11426.27 541
11427.28 496
11428.29 505
11429.30 532
11430.31 508
11431.32 500
11432.32 521
11433.33 575
11434.34 549
11435.35 541
11436.36 584
11437.37 574
11438.38 550
11439.39 565
11440.41 562
11441.42 572
11442.43 531
11443.44 538
11444.45 576
11445.46 596
11446.47 612
11447.48 581
11448.49 538
11449.50 586
11450.51 593
11451.52 579
11452.53 594
11453.54 614
11454.55 603
11455.56 645
11456.57 643
11457.59 625
11458.60 668
11459.61 600
11460.62 587
11461.63 573
11462.64 585
11463.65 605
11464.66 610
11465.67 598
11466.69 653
11467.70 584
11468.71 622
11469.72 610
11470.73 671
11471.74 681
11472.75 652
11473.77 668
11474.78 659
11475.79 657
11476.80 621
11477.81 620
11478.83 635
11479.84 647
11480.85 639
11481.86 612
11482.87 615
11483.89 713
11484.90 640
11485.91 662
11486.92 631
11487.93 681
11488.95 687
11489.96 710
11490.97 674
11491.98 635
11493.00 698
11494.01 648
11495.02 650
11496.03 650
11497.05 650
11498.06 640
11499.07 661
11500.09 651
11501.10 672
11502.11 760
11503.12 743
11504.14 712
11505.15 704
11506.16 673
11507.18 681
11508.19 704
11509.20 666
11510.22 690
11511.23 716
11512.24 728
11513.26 687
11514.27 701
11515.28 755
11516.30 705
11517.31 713
11518.32 716
11519.34 771
11520.35 732
11521.37 668
11522.38 692
11523.39 752
11524.41 773
11525.42 765
11526.44 728
11527.45 721
11528.46 760
11529.48 767
11530.49 791
11531.51 864
11532.52 820
11533.53 800
11534.55 811
11535.56 783
11536.58 779
11537.59 806
11538.61 807
11539.62 792
11540.64 824
11541.65 833
11542.67 853
11543.68 860
11544.69 905
11545.71 820
11546.72 895
11547.74 895
11548.75 885
11549.77 881
11550.78 892
11551.80 900
11552.81 911
11553.83 937
11554.85 948
11555.86 899
11556.88 961
11557.89 1007
11558.91 934
11559.92 955
11560.94 987
11561.95 1021
11562.97 1024
11563.98 1041
11565.00 994
11566.02 969
11567.03 1093
11568.05 1094
11569.06 1111
11570.08 1059
11571.10 1182
11572.11 1160
11573.13 1114
11574.14 1140
11575.16 1091
11576.18 1125
11577.19 1210
11578.21 1193
11579.22 1154
11580.24 1143
11581.26 1149
11582.27 1265
11583.29 1277
11584.31 1304
11585.32 1336
11586.34 1355
11587.36 1293
11588.37 1336
11589.39 1421
11590.41 1435
11591.42 1455
11592.44 1580
11593.46 1627
11594.47 1656
11595.49 1803
11596.51 1831
11597.53 1811
11598.54 1768
11599.56 1916
11600.58 1866
11601.59 1910
11602.61 1857
11603.63 1943
11604.65 2033
11605.66 2228
11606.68 2404
11607.70 2754
11608.72 3099
11609.74 3452
11610.75 3934
11611.77 4300
11612.79 4637
11613.81 4791
11614.82 4654
11615.84 4459
11616.86 4091
11617.88 3454
11618.90 3070
11619.91 2610
11620.93 2387
11621.95 2151
11622.97 1944
11623.99 1710
11625.01 1671
11626.02 1629
11627.04 1596
11628.06 1540
11629.08 1454
11630.10 1478
11631.12 1387
11632.14 1405
11633.15 1424
11634.17 1389
11635.19 1353
11636.21 1254
11637.23 1297
11638.25 1314
11639.27 1321
11640.29 1361
11641.30 1322
11642.32 1311
11643.34 1236
11644.36 1244
11645.38 1209
11646.40 1161
11647.42 1191
11648.44 1204
11649.46 1263
11650.48 1303
11651.50 1267
11652.52 1355
11653.54 1357
11654.56 1244
11655.58 1188
11656.60 1172
11657.62 1194
11658.64 1089
11659.66 982
11660.68 989
11661.70 1042
11662.72 995
11663.74 1021
11664.76 1013
11665.78 971
11666.80 1023
11667.82 1014
11668.84 1033
11669.86 992
11670.88 967
11671.90 990
11672.92 1000
11673.94 999
11674.96 1048
11675.98 1011
11677.00 1009
11678.02 1043
11679.04 1004
11680.06 1044
11681.08 994
11682.10 1055
11683.12 1061
11684.15 1085
11685.17 1077
11686.19 1136
11687.21 1108
11688.23 1104
11689.25 1189
11690.27 1230
11691.29 1196
11692.31 1213
11693.34 1224
11694.36 1239
11695.38 1222
11696.40 1123
11697.42 1145
11698.44 1138
11699.46 1118
11700.49 1112
11701.51 1144
11702.53 1100
11703.55 1031
11704.57 1053
11705.60 1057
11706.62 1048
11707.64 1110
11708.66 1015
11709.68 1055
11710.71 1056
11711.73 1002
11712.75 1028
11713.77 962
11714.79 1042
11715.82 999
11716.84 965
11717.86 993
11718.88 977
11719.91 984
11720.93 962
11721.95 930
11722.97 961
11724.00 960
11725.02 942
11726.04 904
11727.07 916
11728.09 931
11729.11 938
11730.13 933
11731.16 894
11732.18 865
11733.20 814
11734.23 857
11735.25 809
11736.27 813
11737.30 814
11738.32 793
11739.34 776
11740.37 789
11741.39 781
11742.41 780
11743.44 726
11744.46 730
11745.48 744
11746.51 710
11747.53 782
11748.55 805
11749.58 780
11750.60 730
11751.63 730
11752.65 774
11753.67 750
11754.70 761
11755.72 768
11756.75 746
11757.77 728
11758.79 718
11759.82 719
11760.84 759
11761.87 766
11762.89 734
11763.92 779
11764.94 744
11765.97 729
11766.99 691
11768.01 705
11769.04 678
11770.06 655
11771.09 676
11772.11 695
11773.14 658
11774.16 648
11775.19 617
11776.21 639
11777.24 624
11778.26 640
11779.29 629
11780.31 685
11781.34 656
11782.36 649
11783.39 632
11784.41 634
11785.44 612
11786.46 665
11787.49 668
11788.52 616
11789.54 603
11790.57 625
11791.59 611
11792.62 615
11793.64 627
11794.67 640
11795.70 644
11796.72 588
11797.75 638
11798.77 616
11799.80 616
11800.83 561
11801.85 587
11802.88 642
11803.90 616
11804.93 563
11805.96 589
11806.98 614
11808.01 584
11809.04 574
11810.06 542
11811.09 544
11812.11 529
11813.14 514
11814.17 540
11815.19 531
11816.22 560
11817.25 542
11818.27 562
11819.30 539
11820.33 540
11821.36 539
11822.38 552
11823.41 543
11824.44 487
11825.46 563
11826.49 589
11827.52 520
11828.54 518
11829.57 509
11830.60 515
11831.63 553
11832.65 580
11833.68 508
11834.71 542
11835.74 546
11836.76 547
11837.79 537
11838.82 508
11839.85 548
11840.88 498
11841.90 543
11842.93 536
11843.96 513
11844.99 491
11846.01 512
11847.04 548
11848.07 553
11849.10 530
11850.13 527
11851.16 528
11852.18 497
11853.21 501
11854.24 530
11855.27 553
11856.30 541
11857.33 528
11858.35 499
11859.38 535
11860.41 513
11861.44 532
11862.47 504
11863.50 534
11864.53 520
11865.56 537
11866.58 647
11867.61 551
11868.64 524
11869.67 526
11870.70 485
11871.73 474
11872.76 508
11873.79 505
11874.82 456
11875.85 515
11876.88 498
11877.91 532
11878.93 509
11879.96 502
11880.99 543
11882.02 512
11883.05 508
11884.08 497
11885.11 496
11886.14 546
11887.17 515
11888.20 513
11889.23 540
11890.26 540
11891.29 509
11892.32 494
11893.35 500
11894.38 545
11895.41 520
11896.44 512
11897.47 517
11898.50 515
11899.53 537
11900.56 541
11901.59 597
11902.62 528
11903.65 525
11904.69 567
11905.72 548
11906.75 543
11907.78 559
11908.81 518
11909.84 587
11910.87 583
11911.90 552
11912.93 558
11913.96 587
11914.99 558
11916.02 610
11917.06 607
11918.09 612
11919.12 547
11920.15 555
11921.18 519
11922.21 507
11923.24 578
11924.27 525
11925.31 561
11926.34 566
11927.37 560
11928.40 542
11929.43 505
11930.46 547
11931.50 535
11932.53 567
11933.56 572
11934.59 583
11935.62 600
11936.65 628
11937.69 639
11938.72 650
11939.75 633
11940.78 655
11941.81 678
11942.85 700
11943.88 667
11944.91 623
11945.94 618
11946.98 596
11948.01 570
11949.04 542
11950.07 563
11951.11 559
11952.14 574
11953.17 534
11954.20 552
11955.24 573
11956.27 560
11957.30 549
11958.34 539
11959.37 522
11960.40 494
11961.43 528
11962.47 523
11963.50 503
11964.53 496
11965.57 480
11966.60 513
11967.63 532
11968.67 527
11969.70 502
11970.73 457
11971.77 523
11972.80 482
11973.83 508
11974.87 518
11975.90 522
11976.94 523
11977.97 507
11979.00 493
11980.04 491
11981.07 498
11982.10 510
11983.14 523
11984.17 500
11985.21 493
11986.24 553
11987.27 557
11988.31 502
11989.34 470
11990.38 490
11991.41 511
11992.45 532
11993.48 548
11994.51 510
11995.55 484
11996.58 541
11997.62 514
11998.65 506
11999.69 494
12000.72 472
12001.76 456
12002.79 504
12003.83 503
12004.86 536
12005.90 510
12006.93 541
12007.97 509
12009.00 517
12010.04 528
12011.07 507
12012.11 543
12013.14 528
12014.18 500
12015.21 514
12016.25 516
12017.28 502
12018.32 500
12019.35 561
12020.39 527
12021.43 536
12022.46 568
12023.50 580
12024.53 593
12025.57 560
12026.60 548
12027.64 618
12028.68 540
12029.71 571
12030.75 591
12031.78 574
12032.82 566
12033.86 532
12034.89 531
12035.93 533
12036.97 574
12038.00 541
12039.04 533
12040.07 520
12041.11 560
12042.15 558
12043.18 538
12044.22 499
12045.26 541
12046.29 568
12047.33 560
12048.37 546
12049.40 561
12050.44 542
12051.48 543
12052.52 583
12053.55 558
12054.59 560
12055.63 587
12056.66 564
12057.70 536
12058.74 523
12059.78 556
12060.81 582
12061.85 529
12062.89 519
12063.92 577
12064.96 552
12066.00 526
12067.04 528
12068.07 559
12069.11 547
12070.15 517
12071.19 502
12072.23 557
12073.26 529
12074.30 554
12075.34 579
12076.38 544
12077.42 507
12078.45 585
12079.49 617
12080.53 568
12081.57 581
12082.61 562
12083.64 537
12084.68 549
12085.72 544
12086.76 530
12087.80 557
12088.84 541
12089.88 534
12090.91 577
12091.95 610
12092.99 560
12094.03 605
12095.07 538
12096.11 547
12097.15 587
12098.19 531
12099.22 537
12100.26 541
12101.30 591
12102.34 593
12103.38 603
12104.42 612
12105.46 627
12106.50 591
12107.54 600
12108.58 592
12109.62 582
12110.66 609
12111.70 632
12112.74 596
12113.77 628
12114.81 624
12115.85 612
12116.89 610
12117.93 586
12118.97 585
12120.01 578
12121.05 528
12122.09 512
12123.13 498
12124.17 580
12125.21 514
12126.25 491
12127.29 530
12128.33 542
12129.37 546
12130.41 525
12131.45 495
12132.50 499
12133.54 469
12134.58 554
12135.62 502
12136.66 503
12137.70 476
12138.74 482
12139.78 465
12140.82 450
12141.86 490
12142.90 463
12143.94 441
12144.98 510
12146.02 460
12147.07 485
12148.11 494
12149.15 478
12150.19 466
12151.23 436
12152.27 494
12153.31 476
12154.35 470
12155.40 496
12156.44 485
12157.48 490
12158.52 509
12159.56 467
12160.60 472
12161.64 462
12162.69 519
12163.73 490
12164.77 428
12165.81 472
12166.85 449
12167.90 436
12168.94 433
12169.98 408
12171.02 468
12172.06 472
12173.11 452
12174.15 469
12175.19 456
12176.23 457
12177.27 506
12178.32 467
12179.36 461
12180.40 485
12181.44 496
12182.49 486
12183.53 477
12184.57 478
12185.61 478
12186.66 468
12187.70 442
12188.74 417
12189.79 435
12190.83 430
12191.87 468
12192.91 480
12193.96 486
12195.00 448
12196.04 434
12197.09 440
12198.13 445
12199.17 450
12200.22 448
12201.26 436
12202.30 440
12203.35 479
12204.39 429
12205.43 436
12206.48 464
12207.52 447
12208.57 421
12209.61 450
12210.65 437
12211.70 461
12212.74 449
12213.78 413
12214.83 419
12215.87 399
12216.92 388
12217.96 436
12219.00 447
12220.05 437
12221.09 409
12222.14 422
12223.18 440
12224.23 470
12225.27 443
12226.31 453
12227.36 438
12228.40 374
12229.45 439
12230.49 436
12231.54 458
12232.58 464
12233.63 483
12234.67 413
12235.72 443
12236.76 424
12237.81 447
12238.85 421
12239.90 386
12240.94 425
12241.99 432
12243.03 397
12244.08 455
12245.12 437
12246.17 428
12247.21 425
12248.26 412
12249.30 415
12250.35 407
12251.39 433
12252.44 439
12253.49 442
12254.53 419
12255.58 425
12256.62 422
12257.67 397
12258.71 392
12259.76 463
12260.81 456
12261.85 427
12262.90 392
12263.94 426
12264.99 423
12266.04 402
12267.08 403
12268.13 421
12269.17 405
12270.22 369
12271.27 397
12272.31 400
12273.36 393
12274.41 395
12275.45 392
12276.50 386
12277.55 391
12278.59 422
12279.64 383
12280.69 381
12281.73 378
12282.78 373
12283.83 370
12284.87 365
12285.92 406
12286.97 418
12288.01 425
12289.06 444
12290.11 417
12291.16 464
12292.20 412
12293.25 431
12294.30 405
12295.35 418
12296.39 358
12297.44 352
12298.49 390
12299.54 400
12300.58 380
12301.63 337
12302.68 384
12303.73 409
12304.77 415
12305.82 394
12306.87 386
12307.92 392
12308.97 388
12310.01 379
12311.06 371
12312.11 379
12313.16 395
12314.21 409
12315.25 369
12316.30 374
12317.35 373
12318.40 409
12319.45 423
12320.50 394
12321.54 369
12322.59 421
12323.64 435
12324.69 427
12325.74 372
12326.79 377
12327.84 403
12328.89 352
12329.93 343
12330.98 351
12332.03 391
12333.08 433
12334.13 445
12335.18 369
12336.23 381
12337.28 397
12338.33 399
12339.38 394
12340.43 381
12341.47 413
12342.52 382
12343.57 359
12344.62 370
12345.67 388
12346.72 375
12347.77 351
12348.82 382
12349.87 380
12350.92 354
12351.97 343
12353.02 351
12354.07 378
12355.12 362
12356.17 360
12357.22 350
12358.27 331
12359.32 343
12360.37 406
12361.42 395
12362.47 355
12363.52 319
12364.57 335
12365.62 351
12366.67 365
12367.72 355
12368.77 333
12369.82 392
12370.87 406
12371.93 318
12372.98 333
12374.03 375
12375.08 334
12376.13 372
12377.18 347
12378.23 340
12379.28 338
12380.33 380
12381.38 379
12382.43 354
12383.49 358
12384.54 382
12385.59 437
12386.64 350
12387.69 363
12388.74 389
12389.79 376
12390.84 354
12391.90 397
12392.95 385
12394.00 364
12395.05 327
12396.10 344
12397.15 349
12398.21 331
12399.26 328
12400.31 367
12401.36 341
12402.41 370
12403.47 391
12404.52 373
12405.57 340
12406.62 362
12407.67 366
12408.73 408
12409.78 342
12410.83 348
12411.88 371
12412.94 385
12413.99 352
12415.04 366
12416.09 433
12417.15 401
12418.20 382
12419.25 399
12420.30 401
12421.36 386
12422.41 421
12423.46 385
12424.52 384
12425.57 384
12426.62 363
12427.67 349
12428.73 345
12429.78 402
12430.83 409
12431.89 400
12432.94 356
12433.99 318
12435.05 334
12436.10 380
12437.15 404
12438.21 367
12439.26 321
12440.31 355
12441.37 363
12442.42 401
12443.47 393
12444.53 351
12445.58 393
12446.64 356
12447.69 333
12448.74 369
12449.80 354
12450.85 359
12451.91 362
12452.96 328
12454.01 331
12455.07 323
12456.12 358
12457.18 374
12458.23 353
12459.29 352
12460.34 371
12461.39 333
12462.45 353
12463.50 343
12464.56 356
12465.61 370
12466.67 373
12467.72 347
12468.78 333
12469.83 351
12470.89 361
12471.94 354
12473.00 357
12474.05 330
12475.11 389
12476.16 356
12477.22 371
12478.27 326
12479.33 349
12480.38 359
12481.44 362
12482.49 380
12483.55 351
12484.60 392
12485.66 409
12486.71 411
12487.77 379
12488.83 376
12489.88 395
12490.94 383
12491.99 389
12493.05 383
12494.10 387
12495.16 376
12496.22 374
12497.27 347
12498.33 402
12499.38 394
12500.44 379
12501.50 427
12502.55 467
12503.61 451
12504.67 471
12505.72 446
12506.78 460
12507.83 448
12508.89 426
12509.95 424
12511.00 450
12512.06 407
12513.12 438
12514.17 420
12515.23 424
12516.29 414
12517.34 394
12518.40 424
12519.46 396
12520.52 394
12521.57 407
12522.63 433
12523.69 415
12524.74 430
12525.80 376
12526.86 394
12527.92 408
12528.97 449
12530.03 389
12531.09 381
12532.15 389
12533.20 458
12534.26 465
12535.32 428
12536.38 480
12537.43 487
12538.49 461
12539.55 450
12540.61 454
12541.66 422
12542.72 455
12543.78 431
12544.84 436
12545.90 411
12546.95 414
12548.01 421
12549.07 408
12550.13 387
12551.19 366
12552.25 410
12553.30 409
12554.36 399
12555.42 360
12556.48 382
12557.54 385
12558.60 415
12559.65 379
12560.71 400
12561.77 400
12562.83 377
12563.89 382
12564.95 410
12566.01 458
12567.07 388
12568.13 415
12569.18 463
12570.24 421
12571.30 412
12572.36 416
12573.42 371
12574.48 407
12575.54 423
12576.60 426
12577.66 443
12578.72 422
12579.78 443
12580.84 444
12581.90 448
12582.96 483
12584.02 486
12585.07 496
12586.13 518
12587.19 478
12588.25 463
12589.31 518
12590.37 472
12591.43 416
12592.49 423
12593.55 449
12594.61 509
12595.67 441
12596.73 392
12597.79 419
12598.86 387
12599.92 406
12600.98 430
12602.04 392
12603.10 436
12604.16 447
12605.22 401
12606.28 403
12607.34 442
12608.40 427
12609.46 411
12610.52 394
12611.58 434
12612.64 459
12613.70 446
12614.76 457
12615.83 489
12616.89 531
12617.95 491
12619.01 476
12620.07 519
12621.13 492
12622.19 466
12623.25 476
12624.32 468
12625.38 419
12626.44 434
12627.50 444
12628.56 417
12629.62 446
12630.68 431
12631.75 423
12632.81 408
12633.87 457
12634.93 408
12635.99 406
12637.05 380
12638.12 398
12639.18 380
12640.24 417
12641.30 427
12642.36 398
12643.43 410
12644.49 384
12645.55 389
12646.61 378
12647.68 332
12648.74 382
12649.80 411
12650.86 363
12651.93 382
12652.99 377
12654.05 397
12655.11 396
12656.18 412
12657.24 372
12658.30 387
12659.36 395
12660.43 387
12661.49 361
12662.55 381
12663.62 386
12664.68 378
12665.74 412
12666.81 398
12667.87 409
12668.93 422
12670.00 359
12671.06 399
12672.12 356
12673.19 378
12674.25 400
12675.31 396
12676.38 390
12677.44 397
12678.50 425
12679.57 402
12680.63 447
12681.69 397
12682.76 380
12683.82 373
12684.89 356
12685.95 370
12687.01 354
12688.08 361
12689.14 342
12690.21 402
12691.27 377
12692.33 402
12693.40 391
12694.46 412
12695.53 422
12696.59 386
12697.66 425
12698.72 404
12699.79 387
12700.85 439
12701.91 401
12702.98 397
12704.04 388
12705.11 318
12706.17 413
12707.24 420
12708.30 405
12709.37 366
12710.43 429
12711.50 383
12712.56 338
12713.63 348
12714.69 364
12715.76 368
12716.82 364
12717.89 397
12718.95 370
12720.02 403
12721.09 402
12722.15 399
12723.22 356
12724.28 415
12725.35 420
12726.41 354
12727.48 354
12728.54 384
12729.61 374
12730.68 365
12731.74 359
12732.81 358
12733.87 398
12734.94 361
12736.01 374
12737.07 345
12738.14 369
12739.20 358
12740.27 343
12741.34 390
12742.40 368
12743.47 355
12744.54 380
12745.60 369
12746.67 359
12747.74 409
12748.80 402
12749.87 355
12750.94 359
12752.00 354
12753.07 330
12754.14 356
12755.20 334
12756.27 348
12757.34 358
12758.40 358
12759.47 353
12760.54 332
12761.60 337
12762.67 321
12763.74 319
12764.81 353
12765.87 344
12766.94 351
12768.01 363
12769.08 311
12770.14 321
12771.21 263
12772.28 344
12773.35 329
12774.41 306
12775.48 335
12776.55 344
12777.62 360
12778.68 339
12779.75 358
12780.82 318
12781.89 295
12782.96 303
12784.02 307
12785.09 299
12786.16 360
12787.23 337
12788.30 354
12789.37 324
12790.43 340
12791.50 359
12792.57 345
12793.64 340
12794.71 315
12795.78 323
12796.84 318
12797.91 335
12798.98 316
12800.05 335
12801.12 282
12802.19 338
12803.26 334
12804.33 357
12805.40 320
12806.46 351
12807.53 307
12808.60 355
12809.67 366
12810.74 342
12811.81 326
12812.88 273
12813.95 332
12815.02 348
12816.09 346
12817.16 289
12818.23 359
12819.30 339
12820.37 364
12821.44 306
12822.50 307
12823.57 308
12824.64 327
12825.71 336
12826.78 345
12827.85 329
12828.92 366
12829.99 357
12831.06 354
12832.13 323
12833.20 326
12834.27 365
12835.34 283
12836.41 298
12837.49 250
12838.56 318
12839.63 321
12840.70 309
12841.77 293
12842.84 290
12843.91 329
12844.98 350
12846.05 319
12847.12 288
12848.19 334
12849.26 306
12850.33 328
12851.40 324
12852.47 309
12853.55 307
12854.62 323
12855.69 287
12856.76 284
12857.83 273
12858.90 309
12859.97 334
12861.04 327
12862.11 297
12863.19 265
12864.26 292
12865.33 334
12866.40 326
12867.47 285
12868.54 326
12869.62 290
12870.69 300
12871.76 251
12872.83 270
12873.90 265
12874.97 308
12876.05 305
12877.12 280
12878.19 310
12879.26 310
12880.33 291
12881.41 293
12882.48 311
12883.55 321
12884.62 258
12885.70 304
12886.77 273
12887.84 294
12888.91 294
12889.98 313
12891.06 311
12892.13 320
12893.20 281
12894.28 281
12895.35 289
12896.42 301
12897.49 266
12898.57 248
12899.64 258
12900.71 276
12901.79 334
12902.86 263
12903.93 263
12905.00 302
12906.08 306
12907.15 296
12908.22 254
12909.30 258
12910.37 301
12911.44 275
12912.52 275
12913.59 303
12914.66 290
12915.74 302
12916.81 279
12917.89 261
12918.96 241
12920.03 265
12921.11 268
12922.18 267
12923.25 261
12924.33 276
12925.40 293
12926.48 323
12927.55 262
12928.62 235
12929.70 218
12930.77 278
12931.85 276
12932.92 299
12934.00 266
12935.07 273
12936.14 305
12937.22 291
12938.29 271
12939.37 304
12940.44 307
12941.52 277
12942.59 239
12943.67 259
12944.74 257
12945.82 269
12946.89 289
12947.97 252
12949.04 263
12950.12 262
12951.19 266
12952.27 304
12953.34 284
12954.42 260
12955.49 284
12956.57 292
12957.64 279
12958.72 298
12959.79 288
12960.87 340
12961.94 268
12963.02 283
12964.10 286
12965.17 276
12966.25 248
12967.32 275
12968.40 278
12969.47 289
12970.55 275
12971.63 320
12972.70 250
12973.78 301
12974.85 336
12975.93 267
12977.01 246
12978.08 260
12979.16 275
12980.23 285
12981.31 310
12982.39 301
12983.46 271
12984.54 230
12985.62 281
12986.69 260
12987.77 251
12988.85 250
12989.92 263
12991.00 304
12992.08 301
12993.15 260
12994.23 248
12995.31 283
12996.38 273
12997.46 300
12998.54 286
12999.61 260
13000.69 266
13001.77 348
13002.85 305
13003.92 255
13005.00 272
13006.08 297
13007.16 306
13008.23 253
13009.31 273
13010.39 289
13011.47 306
13012.54 264
13013.62 275
13014.70 254
13015.78 285
13016.85 251
13017.93 300
13019.01 284
13020.09 291
13021.17 303
13022.24 276
13023.32 287
13024.40 279
13025.48 294
13026.56 267
13027.63 267
13028.71 276
13029.79 286
13030.87 256
13031.95 292
13033.03 306
13034.10 307
13035.18 247
13036.26 254
13037.34 261
13038.42 295
13039.50 353
13040.58 298
13041.66 282
13042.73 263
13043.81 300
13044.89 291
13045.97 258
13047.05 236
13048.13 264
13049.21 311
13050.29 278
13051.37 280
13052.45 285
13053.53 292
13054.60 294
13055.68 277
13056.76 280
13057.84 284
13058.92 272
13060.00 264
13061.08 261
13062.16 259
13063.24 244
13064.32 269
13065.40 268
13066.48 289
13067.56 294
13068.64 310
13069.72 297
13070.80 281
13071.88 293
13072.96 325
13074.04 354
13075.12 274
13076.20 270
13077.28 287
13078.36 300
13079.44 289
13080.52 275
13081.60 279
13082.68 268
13083.76 304
13084.84 301
13085.93 270
13087.01 256
13088.09 242
13089.17 272
13090.25 316
13091.33 269
13092.41 281
13093.49 315
13094.57 294
13095.65 313
13096.73 276
13097.82 279
13098.90 264
13099.98 304
13101.06 295
13102.14 290
13103.22 296
13104.30 295
13105.38 251
13106.47 272
13107.55 254
13108.63 297
13109.71 320
13110.79 287
13111.87 301
13112.96 302
13114.04 271
13115.12 267
13116.20 301
13117.28 303
13118.37 273
13119.45 259
13120.53 263
13121.61 311
13122.69 325
13123.78 298
13124.86 308
13125.94 276
13127.02 291
13128.11 301
13129.19 269
13130.27 290
13131.35 277
13132.44 274
13133.52 289
13134.60 330
13135.68 276
13136.77 277
13137.85 291
13138.93 327
13140.01 279
13141.10 286
13142.18 292
13143.26 308
13144.35 282
13145.43 275
13146.51 256
13147.60 282
13148.68 284
13149.76 268
13150.85 278
13151.93 274
13153.01 285
13154.10 280
13155.18 279
13156.26 269
13157.35 287
13158.43 275
13159.51 267
13160.60 304
13161.68 270
13162.77 274
13163.85 279
13164.93 250
13166.02 248
13167.10 264
13168.19 267
13169.27 252
13170.35 297
13171.44 301
13172.52 275
13173.61 284
13174.69 281
13175.78 250
13176.86 265
13177.94 287
13179.03 292
13180.11 304
13181.20 293
13182.28 275
13183.37 309
13184.45 286
13185.54 276
13186.62 290
13187.71 272
13188.79 267
13189.88 267
13190.96 298
13192.05 287
13193.13 299
13194.22 287
13195.30 291
13196.39 271
13197.47 230
13198.56 247
13199.64 268
13200.73 276
13201.81 283
13202.90 292
13203.98 283
13205.07 278
13206.16 302
13207.24 323
13208.33 254
13209.41 314
13210.50 278
13211.58 271
13212.67 281
13213.76 285
13214.84 283
13215.93 310
13217.01 291
13218.10 263
13219.19 246
13220.27 296
13221.36 318
13222.45 304
13223.53 289
13224.62 258
13225.70 257
13226.79 266
13227.88 286
13228.96 252
13230.05 292
13231.14 300
13232.22 316
13233.31 267
13234.40 255
13235.48 279
13236.57 311
13237.66 314
13238.74 242
13239.83 255
13240.92 280
13242.01 277
13243.09 292
13244.18 286
13245.27 277
13246.35 307
13247.44 271
13248.53 288
13249.62 296
13250.70 286
13251.79 280
13252.88 279
13253.97 289
13255.05 280
13256.14 342
13257.23 309
13258.32 266
13259.41 255
13260.49 270
13261.58 283
13262.67 277
13263.76 290
13264.85 269
13265.93 287
13267.02 288
13268.11 331
13269.20 334
13270.29 283
13271.37 263
13272.46 304
13273.55 288
13274.64 252
13275.73 291
13276.82 300
13277.91 303
13278.99 312
13280.08 307
13281.17 332
13282.26 310
13283.35 289
13284.44 338
13285.53 302
13286.62 266
13287.70 313
13288.79 316
13289.88 296
13290.97 319
13292.06 275
13293.15 305
13294.24 328
13295.33 356
13296.42 354
13297.51 327
13298.60 304
13299.69 290
13300.78 283
13301.87 273
13302.95 296
13304.04 318
13305.13 347
13306.22 312
13307.31 294
13308.40 328
13309.49 314
13310.58 322
13311.67 297
13312.76 314
13313.85 327
13314.94 315
13316.03 283
13317.12 295
13318.21 313
13319.30 304
13320.39 342
13321.48 297
13322.58 310
13323.67 284
13324.76 289
13325.85 320
13326.94 281
13328.03 307
13329.12 306
13330.21 337
13331.30 259
13332.39 312
13333.48 301
13334.57 315
13335.66 304
13336.75 302
13337.85 311
13338.94 300
13340.03 319
13341.12 300
13342.21 266
13343.30 302
13344.39 365
13345.48 323
13346.58 310
13347.67 307
13348.76 296
13349.85 369
13350.94 310
13352.03 295
13353.12 298
13354.22 289
13355.31 316
13356.40 321
13357.49 315
13358.58 316
13359.68 348
13360.77 362
13361.86 297
13362.95 330
13364.04 335
13365.14 351
13366.23 345
13367.32 313
13368.41 292
13369.51 303
13370.60 305
13371.69 318
13372.78 314
13373.87 328
13374.97 343
13376.06 334
13377.15 338
13378.25 367
13379.34 335
13380.43 329
13381.52 337
13382.62 329
13383.71 288
13384.80 318
13385.90 347
13386.99 331
13388.08 306
13389.17 314
13390.27 266
13391.36 281
13392.45 318
13393.55 341
13394.64 295
13395.73 270
13396.83 306
13397.92 311
13399.02 290
13400.11 274
13401.20 296
13402.30 322
13403.39 321
13404.48 313
13405.58 331
13406.67 304
13407.77 319
13408.86 297
13409.95 315
13411.05 316
13412.14 302
13413.24 335
13414.33 309
13415.42 265
13416.52 296
13417.61 304
13418.71 303
13419.80 310
13420.90 288
13421.99 318
13423.08 343
13424.18 329
13425.27 326
13426.37 298
13427.46 322
13428.56 303
13429.65 297
13430.75 304
13431.84 287
13432.94 317
13434.03 319
13435.13 279
13436.22 319
13437.32 300
13438.41 306
13439.51 299
13440.60 299
13441.70 316
13442.79 312
13443.89 300
13444.98 367
13446.08 321
13447.18 333
13448.27 372
13449.37 381
13450.46 328
13451.56 329
13452.65 311
13453.75 334
13454.85 329
13455.94 323
13457.04 293
13458.13 321
13459.23 298
13460.33 323
13461.42 335
13462.52 338
13463.61 318
13464.71 305
13465.81 354
13466.90 332
13468.00 347
13469.10 335
13470.19 338
13471.29 347
13472.38 342
13473.48 333
13474.58 348
13475.67 356
13476.77 329
13477.87 315
13478.96 362
13480.06 326
13481.16 352
13482.26 341
13483.35 322
13484.45 329
13485.55 349
13486.64 331
13487.74 327
13488.84 314
13489.94 322
13491.03 353
13492.13 350
13493.23 295
13494.32 329
13495.42 357
13496.52 384
13497.62 366
13498.72 355
13499.81 337
13500.91 349
13502.01 357
13503.11 346
13504.20 345
13505.30 346
13506.40 359
13507.50 384
13508.60 351
13509.69 351
13510.79 388
13511.89 386
13512.99 386
13514.09 331
13515.18 358
13516.28 402
13517.38 367
13518.48 353
13519.58 394
13520.68 388
13521.78 372
13522.87 351
13523.97 348
13525.07 300
13526.17 298
13527.27 311
13528.37 307
13529.47 315
13530.57 323
13531.66 370
13532.76 330
13533.86 277
13534.96 331
13536.06 335
13537.16 355
13538.26 346
13539.36 346
13540.46 320
13541.56 339
13542.66 361
13543.76 305
13544.86 323
13545.96 321
13547.05 336
13548.15 347
13549.25 315
13550.35 336
13551.45 320
13552.55 310
13553.65 295
13554.75 288
13555.85 306
13556.95 326
13558.05 332
13559.15 316
13560.25 305
13561.35 301
13562.45 320
13563.55 293
13564.65 307
13565.75 319
13566.85 305
13567.96 330
13569.06 292
13570.16 332
13571.26 304
13572.36 302
13573.46 289
13574.56 311
13575.66 319
13576.76 275
13577.86 286
13578.96 316
13580.06 357
13581.16 319
13582.27 299
13583.37 300
13584.47 268
13585.57 285
13586.67 318
13587.77 256
13588.87 324
13589.97 317
13591.08 290
13592.18 289
13593.28 338
13594.38 311
13595.48 325
13596.58 330
13597.68 327
13598.79 309
13599.89 322
13600.99 347
13602.09 300
13603.19 315
13604.30 351
13605.40 388
13606.50 302
13607.60 308
13608.70 327
13609.81 316
13610.91 327
13612.01 341
13613.11 368
13614.21 307
13615.32 298
13616.42 301
13617.52 286
13618.62 302
13619.73 319
13620.83 323
13621.93 310
13623.03 301
13624.14 303
13625.24 327
13626.34 300
13627.45 290
13628.55 307
13629.65 301
13630.75 310
13631.86 327
13632.96 301
13634.06 311
13635.17 333
13636.27 333
13637.37 322
13638.48 342
13639.58 319
13640.68 344
13641.79 336
13642.89 341
13643.99 381
13645.10 306
13646.20 345
13647.30 336
13648.41 306
13649.51 307
13650.62 344
13651.72 339
13652.82 278
13653.93 306
13655.03 343
13656.14 338
13657.24 364
13658.34 325
13659.45 318
13660.55 329
13661.66 323
13662.76 333
13663.87 328
13664.97 287
13666.07 322
13667.18 339
13668.28 311
13669.39 316
13670.49 301
13671.60 315
13672.70 284
13673.81 329
13674.91 355
13676.02 337
13677.12 310
13678.23 363
13679.33 363
13680.44 309
13681.54 298
13682.65 267
13683.75 314
13684.86 326
13685.96 328
13687.07 329
13688.17 321
13689.28 312
13690.38 314
13691.49 329
13692.59 305
13693.70 321
13694.80 340
13695.91 321
13697.02 356
13698.12 329
13699.23 378
13700.33 337
13701.44 321
13702.55 339
13703.65 301
13704.76 287
13705.86 333
13706.97 330
13708.08 339
13709.18 309
13710.29 319
13711.39 319
13712.50 350
13713.61 327
13714.71 326
13715.82 322
13716.93 333
13718.03 345
13719.14 354
13720.25 353
13721.35 340
13722.46 334
13723.57 300
13724.67 369
13725.78 369
13726.89 360
13727.99 317
13729.10 350
13730.21 327
13731.31 351
13732.42 347
13733.53 334
13734.64 349
13735.74 356
13736.85 392
13737.96 359
13739.07 368
13740.17 375
13741.28 413
13742.39 399
13743.50 364
13744.60 388
13745.71 412
13746.82 407
13747.93 352
13749.03 382
13750.14 359
13751.25 369
13752.36 403
13753.47 373
13754.57 384
13755.68 374
13756.79 379
13757.90 444
13759.01 424
13760.11 398
13761.22 463
13762.33 452
13763.44 397
13764.55 384
13765.66 435
13766.76 441
13767.87 434
13768.98 416
13770.09 442
13771.20 447
13772.31 431
13773.42 414
13774.53 441
13775.63 452
13776.74 479
13777.85 514
13778.96 513
13780.07 497
13781.18 544
13782.29 568
13783.40 543
13784.51 587
13785.62 580
13786.73 625
13787.83 578
13788.94 528
13790.05 495
13791.16 502
13792.27 468
13793.38 472
13794.49 488
13795.60 439
13796.71 408
13797.82 444
13798.93 437
13800.04 399
13801.15 349
13802.26 395
13803.37 424
13804.48 434
13805.59 401
13806.70 398
13807.81 355
13808.92 344
13810.03 370
13811.14 399
13812.25 402
13813.36 387
13814.47 398
13815.58 410
13816.69 336
13817.80 420
13818.91 398
13820.03 405
13821.14 423
13822.25 369
13823.36 388
13824.47 399
13825.58 389
13826.69 380
13827.80 366
13828.91 368
13830.02 414
13831.13 383
13832.25 376
13833.36 349
13834.47 304
13835.58 366
13836.69 404
13837.80 379
13838.91 304
13840.02 334
13841.14 338
13842.25 336
13843.36 348
13844.47 334
13845.58 304
13846.69 329
13847.81 352
13848.92 380
13850.03 346
13851.14 394
13852.25 358
13853.37 348
13854.48 347
13855.59 338
13856.70 368
13857.81 343
13858.93 339
13860.04 365
13861.15 381
13862.26 387
13863.38 367
13864.49 361
13865.60 342
13866.71 346
13867.83 385
13868.94 375
13870.05 365
13871.16 365
13872.28 358
13873.39 402
13874.50 402
13875.61 385
13876.73 389
13877.84 352
13878.95 351
13880.07 361
13881.18 399
13882.29 399
13883.41 357
13884.52 344
13885.63 352
13886.75 388
13887.86 398
13888.97 383
13890.09 367
13891.20 357
13892.31 374
13893.43 408
13894.54 440
13895.65 395
13896.77 400
13897.88 393
13899.00 388
13900.11 392
13901.22 354
13902.34 382
13903.45 398
13904.57 436
13905.68 416
13906.79 425
13907.91 446
13909.02 457
13910.14 434
13911.25 438
13912.37 428
13913.48 406
13914.59 414
13915.71 397
13916.82 384
13917.94 367
13919.05 345
13920.17 325
13921.28 337
13922.40 360
13923.51 383
13924.63 370
13925.74 338
13926.86 374
13927.97 377
13929.09 378
13930.20 340
13931.32 342
13932.43 351
13933.55 345
13934.66 351
13935.78 336
13936.89 335
13938.01 322
13939.12 322
13940.24 351
13941.35 314
13942.47 339
13943.59 378
13944.70 362
13945.82 369
13946.93 386
13948.05 348
13949.16 349
13950.28 357
13951.40 355
13952.51 338
13953.63 334
13954.74 293
13955.86 339
13956.98 325
13958.09 336
13959.21 351
13960.33 354
13961.44 313
13962.56 265
13963.67 291
13964.79 338
13965.91 327
13967.02 335
13968.14 358
13969.26 320
13970.37 328
13971.49 345
13972.61 292
13973.72 330
13974.84 328
13975.96 306
13977.08 345
13978.19 346
13979.31 311
13980.43 330
13981.54 353
13982.66 351
13983.78 311
13984.90 344
13986.01 331
13987.13 335
13988.25 288
13989.37 340
13990.48 357
13991.60 340
13992.72 348
13993.84 335
13994.95 292
13996.07 303
13997.19 305
13998.31 334
13999.42 305
14000.54 305
14001.66 335
14002.78 313
14003.90 317
14005.01 291
14006.13 315
14007.25 349
14008.37 295
14009.49 302
14010.61 311
14011.72 286
14012.84 298
14013.96 317
14015.08 335
14016.20 307
14017.32 390
14018.43 329
14019.55 331
14020.67 305
14021.79 306
14022.91 334
14024.03 301
14025.15 289
14026.27 293
14027.39 338
14028.50 340
14029.62 316
14030.74 334
14031.86 330
14032.98 334
14034.10 320
14035.22 339
14036.34 323
14037.46 303
14038.58 310
14039.70 333
14040.82 323
14041.94 355
14043.06 323
14044.18 325
14045.30 316
14046.41 324
14047.53 312
14048.65 319
14049.77 307
14050.89 279
14052.01 301
14053.13 316
14054.25 364
14055.37 362
14056.49 341
14057.61 293
14058.74 307
14059.86 367
14060.98 372
14062.10 313
14063.22 312
14064.34 334
14065.46 359
14066.58 330
14067.70 348
14068.82 345
14069.94 344
14071.06 387
14072.18 360
14073.30 359
14074.42 364
14075.54 400
14076.66 333
14077.79 307
14078.91 320
14080.03 366
14081.15 333
14082.27 330
14083.39 380
14084.51 333
14085.63 371
14086.76 376
14087.88 358
14089.00 351
14090.12 365
14091.24 343
14092.36 389
14093.48 364
14094.61 382
14095.73 368
14096.85 379
14097.97 413
14099.09 404
14100.22 375
14101.34 413
14102.46 429
14103.58 405
14104.70 431
14105.83 433
14106.95 408
14108.07 418
14109.19 452
14110.31 389
14111.44 404
14112.56 443
14113.68 417
14114.80 419
14115.93 393
14117.05 373
14118.17 382
14119.29 369
14120.42 356
14121.54 330
14122.66 339
14123.79 311
14124.91 330
14126.03 309
14127.15 347
14128.28 328
14129.40 322
14130.52 335
14131.65 324
14132.77 283
14133.89 305
14135.02 376
14136.14 343
14137.26 310
14138.39 310
14139.51 327
14140.63 296
14141.76 307
14142.88 330
14144.00 313
14145.13 320
14146.25 316
14147.38 320
14148.50 270
14149.62 271
14150.75 310
14151.87 333
14152.99 334
14154.12 292
14155.24 264
14156.37 299
14157.49 319
14158.62 263
14159.74 277
14160.86 309
14161.99 339
14163.11 272
14164.24 327
14165.36 297
14166.49 283
14167.61 271
14168.74 277
14169.86 294
14170.99 309
14172.11 310
14173.23 322
14174.36 294
14175.48 313
14176.61 301
14177.73 291
14178.86 292
14179.98 275
14181.11 305
14182.23 274
14183.36 286
14184.49 323
14185.61 286
14186.74 293
14187.86 284
14188.99 304
14190.11 256
14191.24 279
14192.36 286
14193.49 269
14194.61 291
14195.74 310
14196.87 310
14197.99 310
14199.12 292
14200.24 286
14201.37 310
14202.50 285
14203.62 305
14204.75 298
14205.87 315
14207.00 295
14208.13 264
14209.25 292
14210.38 296
14211.50 301
14212.63 265
14213.76 291
14214.88 299
14216.01 298
14217.14 276
14218.26 272
14219.39 305
14220.52 322
14221.64 301
14222.77 268
14223.90 291
14225.02 281
14226.15 245
14227.28 276
14228.41 251
14229.53 293
14230.66 258
14231.79 339
14232.91 295
14234.04 289
14235.17 306
14236.30 290
14237.42 292
14238.55 305
14239.68 290
14240.81 253
14241.93 314
14243.06 304
14244.19 260
14245.32 276
14246.44 274
14247.57 265
14248.70 260
14249.83 269
14250.95 245
14252.08 306
14253.21 294
14254.34 266
14255.47 276
14256.59 288
14257.72 270
14258.85 276
14259.98 251
14261.11 275
14262.24 277
14263.36 280
14264.49 300
14265.62 253
14266.75 234
14267.88 276
14269.01 281
14270.14 258
14271.26 237
14272.39 248
14273.52 249
14274.65 249
14275.78 283
14276.91 256
14278.04 254
14279.17 247
14280.30 230
14281.42 270
14282.55 269
14283.68 229
14284.81 264
14285.94 243
14287.07 255
14288.20 268
14289.33 316
14290.46 270
14291.59 256
14292.72 267
14293.85 256
14294.98 270
14296.11 287
14297.24 253
14298.37 279
14299.50 294
14300.63 248
14301.76 238
14302.89 257
14304.02 256
14305.15 248
14306.28 285
14307.41 266
14308.54 237
14309.67 228
14310.80 244
14311.93 246
14313.06 235
14314.19 266
14315.32 256
14316.45 250
14317.58 247
14318.71 252
14319.84 261
14320.97 227
14322.10 243
14323.23 284
14324.36 245
14325.49 227
14326.63 264
14327.76 292
14328.89 262
14330.02 266
14331.15 223
14332.28 228
14333.41 277
14334.54 265
14335.67 225
14336.81 223
14337.94 228
14339.07 247
14340.20 253
14341.33 275
14342.46 281
14343.59 264
14344.73 228
14345.86 233
14346.99 240
14348.12 271
14349.25 248
14350.38 232
14351.52 239
14352.65 215
14353.78 240
14354.91 214
14356.04 258
14357.18 267
14358.31 236
14359.44 235
14360.57 226
14361.71 238
14362.84 216
14363.97 238
14365.10 259
14366.24 240
14367.37 223
14368.50 219
14369.63 233
14370.77 265
14371.90 234
14373.03 266
14374.16 256
14375.30 222
14376.43 210
14377.56 215
14378.70 234
14379.83 239
14380.96 238
14382.09 214
14383.23 262
14384.36 252
14385.49 232
14386.63 230
14387.76 226
14388.89 246
14390.03 258
14391.16 245
14392.29 236
14393.43 266
14394.56 269
14395.70 241
14396.83 233
14397.96 245
14399.10 241
14400.23 283
14401.36 264
14402.50 263
14403.63 247
14404.77 244
14405.90 243
14407.03 287
14408.17 243
14409.30 235
14410.44 245
14411.57 249
14412.71 226
14413.84 221
14414.97 237
14416.11 248
14417.24 236
14418.38 238
14419.51 251
14420.65 213
14421.78 237
14422.92 241
14424.05 261
14425.19 257
14426.32 256
14427.46 266
14428.59 254
14429.73 252
14430.86 255
14432.00 251
14433.13 251
14434.27 298
14435.40 221
14436.54 235
14437.67 227
14438.81 274
14439.94 249
14441.08 229
14442.21 210
14443.35 219
14444.48 256
14445.62 278
14446.76 246
14447.89 231
14449.03 253
14450.16 253
14451.30 269
14452.43 248
14453.57 245
14454.71 244
14455.84 236
14456.98 243
14458.11 239
14459.25 219
14460.39 234
14461.52 227
14462.66 216
14463.80 218
14464.93 257
14466.07 248
14467.20 212
14468.34 210
14469.48 218
14470.61 228
14471.75 217
14472.89 256
14474.02 231
14475.16 278
14476.30 238
14477.43 242
14478.57 240
14479.71 226
14480.85 241
14481.98 233
14483.12 254
14484.26 260
14485.39 251
14486.53 244
14487.67 253
14488.81 244
14489.94 205
14491.08 225
14492.22 292
14493.36 271
14494.49 247
14495.63 233
14496.77 248
14497.91 255
14499.04 317
14500.18 266
14501.32 258
14502.46 275
14503.59 287
14504.73 278
14505.87 248
14507.01 285
14508.15 241
14509.28 278
14510.42 238
14511.56 223
14512.70 277
14513.84 304
14514.98 277
14516.11 256
14517.25 264
14518.39 252
14519.53 282
14520.67 269
14521.81 265
14522.95 274
14524.08 288
14525.22 278
14526.36 266
14527.50 275
14528.64 277
14529.78 256
14530.92 284
14532.06 296
14533.20 260
14534.33 271
14535.47 272
14536.61 325
14537.75 239
14538.89 244
14540.03 260
14541.17 279
14542.31 264
14543.45 276
14544.59 273
14545.73 260
14546.87 264
14548.01 277
14549.15 269
14550.29 261
14551.43 280
14552.57 248
14553.71 275
14554.85 250
14555.99 221
14557.13 282
14558.27 306
14559.41 271
14560.55 259
14561.69 252
14562.83 250
14563.97 279
14565.11 318
14566.25 247
14567.39 261
14568.53 279
14569.67 312
14570.81 262
14571.95 235
14573.09 213
14574.23 269
14575.37 297
14576.51 233
14577.65 240
14578.79 285
14579.94 274
14581.08 246
14582.22 253
14583.36 250
14584.50 287
14585.64 281
14586.78 263
14587.92 270
14589.06 256
14590.21 261
14591.35 261
14592.49 263
14593.63 231
14594.77 266
14595.91 253
14597.05 297
14598.20 272
14599.34 241
14600.48 246
14601.62 260
14602.76 270
14603.90 282
14605.05 317
14606.19 292
14607.33 267
14608.47 295
14609.61 282
14610.76 308
14611.90 299
14613.04 334
14614.18 312
14615.32 263
14616.47 264
14617.61 308
14618.75 276
14619.89 280
14621.04 283
14622.18 304
14623.32 278
14624.46 306
14625.61 319
14626.75 270
14627.89 256
14629.04 245
14630.18 271
14631.32 276
14632.46 275
14633.61 294
14634.75 306
14635.89 324
14637.04 293
14638.18 310
14639.32 344
14640.47 291
14641.61 262
14642.75 303
14643.90 297
14645.04 306
14646.18 339
14647.33 333
14648.47 299
14649.61 302
14650.76 359
14651.90 324
14653.05 345
14654.19 344
14655.33 332
14656.48 322
14657.62 253
14658.76 276
14659.91 288
14661.05 309
14662.20 275
14663.34 261
14664.49 266
14665.63 265
14666.77 245
14667.92 262
14669.06 255
14670.21 255
14671.35 256
14672.50 266
14673.64 273
14674.79 249
14675.93 295
14677.07 276
14678.22 240
14679.36 259
14680.51 256
14681.65 261
14682.80 264
14683.94 253
14685.09 218
14686.23 236
14687.38 255
14688.52 279
14689.67 264
14690.81 242
14691.96 253
14693.10 256
14694.25 277
14695.40 231
14696.54 232
14697.69 228
14698.83 243
14699.98 234
14701.12 245
14702.27 260
14703.41 229
14704.56 211
14705.71 205
14706.85 221
14708.00 220
14709.14 232
14710.29 214
14711.44 220
14712.58 230
14713.73 233
14714.87 256
14716.02 219
14717.17 227
14718.31 218
14719.46 227
14720.61 219
14721.75 232
14722.90 219
14724.05 232
14725.19 211
14726.34 198
14727.49 216
14728.63 238
14729.78 292
14730.93 244
14732.07 218
14733.22 192
14734.37 229
14735.51 251
14736.66 274
14737.81 223
14738.95 241
14740.10 207
14741.25 232
14742.40 235
14743.54 219
14744.69 256
14745.84 273
14746.99 237
14748.13 246
14749.28 236
14750.43 221
14751.58 238
14752.72 238
14753.87 271
14755.02 256
14756.17 249
14757.31 259
14758.46 232
14759.61 234
14760.76 250
14761.91 224
14763.05 238
14764.20 216
14765.35 229
14766.50 237
14767.65 218
14768.80 236
14769.94 233
14771.09 259
14772.24 228
14773.39 216
14774.54 213
14775.69 236
14776.83 230
14777.98 211
14779.13 256
14780.28 249
14781.43 275
14782.58 210
14783.73 233
14784.88 204
14786.03 224
14787.17 217
14788.32 240
14789.47 224
14790.62 220
14791.77 226
14792.92 232
14794.07 220
14795.22 211
14796.37 183
14797.52 234
14798.67 212
14799.82 223
14800.97 235
14802.12 227
14803.26 239
14804.41 220
14805.56 224
14806.71 239
14807.86 222
14809.01 199
14810.16 229
14811.31 218
14812.46 205
14813.61 228
14814.76 229
14815.91 218
14817.06 215
14818.21 237
14819.36 190
14820.51 204
14821.66 190
14822.82 197
14823.97 200
14825.12 234
14826.27 203
14827.42 202
14828.57 219
14829.72 189
14830.87 176
14832.02 203
14833.17 209
14834.32 194
14835.47 203
14836.62 206
14837.77 207
14838.93 223
14840.08 229
14841.23 219
14842.38 214
14843.53 207
14844.68 215
14845.83 211
14846.98 181
14848.14 193
14849.29 203
14850.44 212
14851.59 214
14852.74 205
14853.89 188
14855.04 177
14856.20 214
14857.35 215
14858.50 186
14859.65 258
14860.80 239
14861.96 209
14863.11 206
14864.26 186
14865.41 176
14866.56 195
14867.72 207
14868.87 194
14870.02 221
14871.17 216
14872.32 210
14873.48 179
14874.63 204
14875.78 191
14876.93 215
14878.09 216
14879.24 194
14880.39 193
14881.54 196
14882.70 159
14883.85 186
14885.00 197
14886.16 187
14887.31 222
14888.46 173
14889.61 187
14890.77 209
14891.92 183
14893.07 181
14894.23 190
14895.38 185
14896.53 184
14897.69 201
14898.84 203
14899.99 175
14901.15 197
14902.30 219
14903.45 170
14904.61 171
14905.76 217
14906.91 186
14908.07 187
14909.22 189
14910.38 200
14911.53 197
14912.68 222
14913.84 204
14914.99 182
14916.15 194
14917.30 187
14918.45 214
14919.61 178
14920.76 217
14921.92 205
14923.07 227
14924.22 219
14925.38 204
14926.53 181
14927.69 182
14928.84 211
14930.00 197
14931.15 205
14932.31 230
14933.46 234
14934.62 202
14935.77 203
14936.93 206
14938.08 197
14939.24 221
14940.39 204
14941.55 190
14942.70 181
14943.86 200
14945.01 199
14946.17 206
14947.32 188
14948.48 211
14949.63 208
14950.79 206
14951.94 195
14953.10 222
14954.25 204
14955.41 203
14956.56 218
14957.72 224
14958.88 188
14960.03 204
14961.19 195
14962.34 227
14963.50 199
14964.65 167
14965.81 231
14966.97 184
14968.12 183
14969.28 191
14970.43 200
14971.59 184
14972.75 196
14973.90 208
14975.06 212
14976.22 214
14977.37 195
14978.53 181
14979.69 177
14980.84 182
14982.00 179
14983.16 180
14984.31 207
14985.47 179
14986.63 197
14987.78 203
14988.94 194
14990.10 176
14991.25 176
14992.41 219
14993.57 243
14994.72 219
14995.88 245
14997.04 207
14998.20 192
14999.35 201
15000.51 196
15001.67 229
15002.82 191
15003.98 178
15005.14 184
15006.30 186
15007.45 207
15008.61 221
15009.77 202
15010.93 203
15012.09 243
15013.24 219
15014.40 167
15015.56 187
15016.72 183
15017.87 192
15019.03 201
15020.19 196
15021.35 194
15022.51 211
15023.67 168
15024.82 214
15025.98 198
15027.14 204
15028.30 222
15029.46 196
15030.62 188
15031.77 190
15032.93 192
15034.09 211
15035.25 205
15036.41 202
15037.57 240
15038.73 215
15039.88 208
15041.04 217
15042.20 196
15043.36 198
15044.52 224
15045.68 194
15046.84 207
15048.00 193
15049.16 183
15050.32 204
15051.47 220
15052.63 196
15053.79 209
15054.95 203
15056.11 186
15057.27 195
15058.43 198
15059.59 207
15060.75 229
15061.91 207
15063.07 188
15064.23 195
15065.39 180
15066.55 215
15067.71 184
15068.87 203
15070.03 207
15071.19 166
15072.35 183
15073.51 214
15074.67 216
15075.83 191
15076.99 189
15078.15 209
15079.31 206
15080.47 191
15081.63 179
15082.79 187
15083.95 184
15085.11 193
15086.27 201
15087.43 234
15088.59 233
15089.76 203
15090.92 194
15092.08 184
15093.24 178
15094.40 198
15095.56 188
15096.72 190
15097.88 201
15099.04 201
15100.20 189
15101.37 169
15102.53 182
15103.69 222
15104.85 204
15106.01 216
15107.17 212
15108.33 217
15109.50 226
15110.66 200
15111.82 199
15112.98 222
15114.14 185
15115.30 192
15116.47 181
15117.63 201
15118.79 191
15119.95 164
15121.11 185
15122.27 264
15123.44 216
15124.60 198
15125.76 197
15126.92 180
15128.09 211
15129.25 203
15130.41 204
15131.57 188
15132.73 201
15133.90 187
15135.06 179
15136.22 194
15137.38 215
15138.55 217
15139.71 181
15140.87 169
15142.04 175
15143.20 200
15144.36 175
15145.52 216
15146.69 175
15147.85 213
15149.01 228
15150.18 181
15151.34 204
15152.50 214
15153.67 193
15154.83 199
15155.99 212
15157.16 190
15158.32 189
15159.48 192
15160.65 192
15161.81 204
15162.97 164
15164.14 197
15165.30 194
15166.46 189
15167.63 198
15168.79 177
15169.95 178
15171.12 167
15172.28 194
15173.45 189
15174.61 187
15175.77 219
15176.94 202
15178.10 197
15179.27 228
15180.43 208
15181.60 177
15182.76 190
15183.92 186
15185.09 214
15186.25 209
15187.42 192
15188.58 197
15189.75 208
15190.91 216
15192.08 194
15193.24 206
15194.41 211
15195.57 209
15196.74 188
15197.90 187
15199.07 211
15200.23 230
15201.40 191
15202.56 205
15203.73 211
15204.89 222
15206.06 206
15207.22 193
15208.39 209
15209.55 209
15210.72 234
15211.88 248
15213.05 224
15214.21 230
15215.38 213
15216.54 240
15217.71 249
15218.88 179
15220.04 203
15221.21 229
15222.37 213
15223.54 176
15224.71 164
15225.87 206
15227.04 184
15228.20 200
15229.37 208
15230.54 211
15231.70 182
15232.87 204
15234.03 217
15235.20 202
15236.37 209
15237.53 231
15238.70 236
15239.87 193
15241.03 223
15242.20 220
15243.37 193
15244.53 194
15245.70 204
15246.87 210
15248.03 230
15249.20 193
15250.37 212
15251.53 208
15252.70 260
15253.87 221
15255.04 195
15256.20 240
15257.37 201
15258.54 222
15259.70 233
15260.87 231
15262.04 228
15263.21 209
15264.37 217
15265.54 206
15266.71 208
15267.88 203
15269.04 192
15270.21 195
15271.38 223
15272.55 187
15273.72 188
15274.88 195
15276.05 177
15277.22 202
15278.39 202
15279.56 211
15280.72 214
15281.89 177
15283.06 181
15284.23 172
15285.40 244
15286.56 227
15287.73 228
15288.90 202
15290.07 194
15291.24 180
15292.41 231
15293.58 206
15294.74 191
15295.91 187
15297.08 185
15298.25 195
15299.42 204
15300.59 165
15301.76 184
15302.93 191
15304.09 168
15305.26 167
15306.43 198
15307.60 224
15308.77 188
15309.94 189
15311.11 198
15312.28 226
15313.45 198
15314.62 223
15315.79 222
15316.96 179
15318.13 184
15319.30 186
15320.46 227
15321.63 203
15322.80 211
15323.97 230
15325.14 216
15326.31 208
15327.48 184
15328.65 212
15329.82 219
15330.99 216
15332.16 181
15333.33 169
15334.50 201
15335.67 212
15336.84 226
15338.01 204
15339.18 202
15340.36 199
15341.53 217
15342.70 235
15343.87 203
15345.04 190
15346.21 160
15347.38 221
15348.55 179
15349.72 186
15350.89 177
15352.06 176
15353.23 203
15354.40 206
15355.57 205
15356.75 186
15357.92 177
15359.09 173
15360.26 204
15361.43 214
15362.60 204
15363.77 191
15364.94 196
15366.11 182
15367.29 169
15368.46 168
15369.63 202
15370.80 186
15371.97 178
15373.14 195
15374.32 185
15375.49 179
15376.66 177
15377.83 216
15379.00 190
15380.17 184
15381.35 212
15382.52 194
15383.69 176
15384.86 221
15386.03 208
15387.21 197
15388.38 187
15389.55 212
15390.72 218
15391.90 196
15393.07 202
15394.24 194
15395.41 205
15396.59 177
15397.76 200
15398.93 181
15400.10 175
15401.28 192
15402.45 233
15403.62 236
15404.79 206
15405.97 212
15407.14 216
15408.31 230
15409.49 249
15410.66 191
15411.83 216
15413.01 295
15414.18 182
15415.35 195
15416.53 217
15417.70 232
15418.87 205
15420.05 182
15421.22 202
15422.39 196
15423.57 198
15424.74 221
15425.91 204
15427.09 165
15428.26 167
15429.43 182
15430.61 170
15431.78 179
15432.96 193
15434.13 166
15435.30 162
15436.48 181
15437.65 202
15438.83 237
15440.00 201
15441.17 195
15442.35 195
15443.52 172
15444.70 191
15445.87 183
15447.05 170
15448.22 200
15449.40 179
15450.57 201
15451.75 187
15452.92 216
15454.09 185
15455.27 168
15456.44 179
15457.62 192
15458.79 218
15459.97 195
15461.14 157
15462.32 213
15463.49 225
15464.67 181
15465.84 187
15467.02 169
15468.19 181
15469.37 180
15470.55 180
15471.72 180
15472.90 218
15474.07 211
15475.25 195
15476.42 165
15477.60 194
15478.77 182
15479.95 214
15481.13 189
15482.30 171
15483.48 179
15484.65 169
15485.83 198
15487.00 165
15488.18 164
15489.36 163
15490.53 185
15491.71 199
15492.89 182
15494.06 198
15495.24 194
15496.41 204
15497.59 190
15498.77 185
15499.94 182
15501.12 188
15502.30 161
15503.47 183
15504.65 190
15505.83 182
15507.00 198
15508.18 223
15509.36 212
15510.53 199
15511.71 172
15512.89 202
15514.06 174
15515.24 175
15516.42 197
15517.60 197
15518.77 197
15519.95 170
15521.13 183
15522.30 225
15523.48 204
15524.66 220
15525.84 220
15527.01 197
15528.19 216
15529.37 187
15530.55 188
15531.73 177
15532.90 188
15534.08 202
15535.26 171
15536.44 180
15537.61 175
15538.79 185
15539.97 207
15541.15 155
15542.33 185
15543.50 185
15544.68 201
15545.86 166
15547.04 178
15548.22 188
15549.40 203
15550.57 218
15551.75 196
15552.93 211
15554.11 192
15555.29 184
15556.47 188
15557.65 191
15558.82 201
15560.00 178
15561.18 218
15562.36 181
15563.54 195
15564.72 209
15565.90 189
15567.08 228
15568.26 202
15569.43 184
15570.61 175
15571.79 201
15572.97 164
15574.15 180
15575.33 188
15576.51 216
15577.69 204
15578.87 195
15580.05 195
15581.23 180
15582.41 216
15583.59 195
15584.77 188
15585.95 181
15587.13 218
15588.31 199
15589.49 194
15590.67 211
15591.85 196
15593.03 206
15594.21 208
15595.39 207
15596.57 201
15597.75 187
15598.93 199
15600.11 190
15601.29 192
15602.47 187
15603.65 213
15604.83 214
15606.01 173
15607.19 194
15608.37 219
15609.55 208
15610.73 168
15611.91 202
15613.09 240
15614.27 205
15615.45 218
15616.64 226
15617.82 181
15619.00 203
15620.18 200
15621.36 187
15622.54 216
15623.72 220
15624.90 205
15626.08 221
15627.27 201
15628.45 217
15629.63 197
15630.81 205
15631.99 174
15633.17 210
15634.35 215
15635.54 211
15636.72 209
15637.90 191
15639.08 213
15640.26 223
15641.45 188
15642.63 210
15643.81 217
15644.99 220
15646.17 227
15647.36 242
15648.54 213
15649.72 233
15650.90 236
15652.08 220
15653.27 198
15654.45 213
15655.63 226
15656.81 211
15658.00 212
15659.18 200
15660.36 205
15661.54 229
15662.73 236
15663.91 222
15665.09 233
15666.27 201
15667.46 214
15668.64 227
15669.82 223
15671.01 231
15672.19 251
15673.37 244
15674.56 201
15675.74 201
15676.92 215
15678.10 232
15679.29 224
15680.47 207
15681.65 210
15682.84 234
15684.02 222
15685.21 256
15686.39 224
15687.57 198
15688.76 216
15689.94 227
15691.12 208
15692.31 199
15693.49 232
15694.67 231
15695.86 222
15697.04 214
15698.23 198
15699.41 230
15700.59 235
15701.78 229
15702.96 201
15704.15 194
15705.33 192
15706.52 246
15707.70 216
15708.88 234
15710.07 233
15711.25 223
15712.44 189
15713.62 200
15714.81 178
15715.99 229
15717.18 217
15718.36 209
15719.55 205
15720.73 193
15721.92 203
15723.10 197
15724.29 225
15725.47 242
15726.66 228
15727.84 193
15729.03 244
15730.21 221
15731.40 220
15732.58 217
15733.77 192
15734.95 199
15736.14 239
15737.32 227
15738.51 212
15739.69 218
15740.88 246
15742.07 237
15743.25 219
15744.44 225
15745.62 221
15746.81 224
15747.99 222
15749.18 193
15750.37 218
15751.55 207
15752.74 202
15753.93 223
15755.11 200
15756.30 235
15757.48 244
15758.67 238
15759.86 236
15761.04 233
15762.23 237
15763.42 221
15764.60 262
15765.79 210
15766.98 226
15768.16 219
15769.35 265
15770.54 247
15771.72 225
15772.91 219
15774.10 197
15775.28 218
15776.47 235
15777.66 208
15778.84 222
15780.03 250
15781.22 208
15782.41 212
15783.59 207
15784.78 240
15785.97 227
15787.15 227
15788.34 215
15789.53 211
15790.72 223
15791.90 203
15793.09 202
15794.28 204
15795.47 207
15796.65 221
15797.84 196
15799.03 186
15800.22 208
15801.41 245
15802.59 223
15803.78 195
15804.97 226
15806.16 212
15807.35 256
15808.53 227
15809.72 241
15810.91 214
15812.10 221
15813.29 254
15814.48 234
15815.66 219
15816.85 194
15818.04 199
15819.23 216
15820.42 208
15821.61 191
15822.80 183
15823.98 191
15825.17 216
15826.36 219
15827.55 227
15828.74 227
15829.93 223
15831.12 200
15832.31 202
15833.50 219
15834.69 203
15835.87 217
15837.06 183
15838.25 171
15839.44 201
15840.63 195
15841.82 173
15843.01 187
15844.20 197
15845.39 190
15846.58 185
15847.77 220
15848.96 189
15850.15 210
15851.34 200
15852.53 213
15853.72 177
15854.91 206
15856.10 202
15857.29 187
15858.48 215
15859.67 200
15860.86 165
15862.05 199
15863.24 198
15864.43 196
15865.62 207
15866.81 194
15868.00 213
15869.19 188
15870.38 203
15871.57 231
15872.76 191
15873.95 174
15875.14 214
15876.33 230
15877.52 205
15878.72 215
15879.91 210
15881.10 207
15882.29 176
15883.48 216
15884.67 217
15885.86 174
15887.05 188
15888.24 197
15889.43 195
15890.63 191
15891.82 216
15893.01 208
15894.20 217
15895.39 196
15896.58 224
15897.77 175
15898.97 205
15900.16 188
15901.35 223
15902.54 226
15903.73 206
15904.92 228
15906.12 206
15907.31 187
15908.50 191
15909.69 224
15910.88 247
15912.08 214
15913.27 200
15914.46 192
15915.65 190
15916.85 183
15918.04 206
15919.23 186
15920.42 214
15921.61 257
15922.81 247
15924.00 215
15925.19 208
15926.38 208
15927.58 225
15928.77 227
15929.96 203
15931.16 228
15932.35 239
15933.54 174
15934.73 241
15935.93 229
15937.12 217
15938.31 255
15939.51 238
15940.70 211
15941.89 235
15943.09 234
15944.28 235
15945.47 221
15946.67 209
15947.86 233
15949.05 217
15950.25 206
15951.44 215
15952.63 190
15953.83 213
15955.02 203
15956.21 218
15957.41 205
15958.60 221
15959.80 194
15960.99 181
15962.18 227
15963.38 194
15964.57 181
15965.77 163
15966.96 214
15968.15 203
15969.35 195
15970.54 205
15971.74 186
15972.93 235
15974.13 202
15975.32 222
15976.51 179
15977.71 194
15978.90 222
15980.10 214
15981.29 199
15982.49 215
15983.68 194
15984.88 163
15986.07 199
15987.27 180
15988.46 170
15989.66 187
15990.85 194
15992.05 179
15993.24 179
15994.44 214
15995.63 196
15996.83 179
15998.02 199
15999.22 200
16000.41 195
16001.61 216
16002.80 210
16004.00 211
16005.20 176
16006.39 199
16007.59 181
16008.78 181
16009.98 170
16011.17 149
16012.37 177
16013.57 205
16014.76 198
16015.96 207
16017.15 188
16018.35 169
16019.55 186
16020.74 184
16021.94 170
16023.13 172
16024.33 178
16025.53 206
16026.72 195
16027.92 187
16029.12 176
16030.31 159
16031.51 225
16032.71 199
16033.90 208
16035.10 171
16036.30 171
16037.49 198
16038.69 174
16039.89 155
16041.08 171
16042.28 198
16043.48 186
16044.67 183
16045.87 161
16047.07 211
16048.27 203
16049.46 222
16050.66 188
16051.86 167
16053.06 177
16054.25 190
16055.45 184
16056.65 174
16057.84 168
16059.04 207
16060.24 206
16061.44 176
16062.64 185
16063.83 185
16065.03 174
16066.23 204
16067.43 186
16068.62 179
16069.82 188
16071.02 183
16072.22 183
16073.42 163
16074.62 180
16075.81 197
16077.01 177
16078.21 169
16079.41 187
16080.61 188
16081.81 160
16083.00 171
16084.20 155
16085.40 150
16086.60 147
16087.80 179
16089.00 176
16090.20 166
16091.39 202
16092.59 187
16093.79 202
16094.99 149
16096.19 197
16097.39 182
16098.59 194
16099.79 167
16100.99 168
16102.19 169
16103.38 194
16104.58 174
16105.78 151
16106.98 166
16108.18 206
16109.38 211
16110.58 197
16111.78 195
16112.98 222
16114.18 177
16115.38 155
16116.58 150
16117.78 162
16118.98 163
16120.18 161
16121.38 186
16122.58 155
16123.78 150
16124.98 157
16126.18 191
16127.38 171
16128.58 204
16129.78 204
16130.98 203
16132.18 198
16133.38 149
16134.58 157
16135.78 180
16136.98 205
16138.18 174
16139.38 189
16140.58 171
16141.78 195
16142.98 173
16144.19 169
16145.39 170
16146.59 192
16147.79 185
16148.99 157
16150.19 190
16151.39 160
16152.59 180
16153.79 171
16154.99 163
16156.20 165
16157.40 173
16158.60 183
16159.80 157
16161.00 141
16162.20 170
16163.40 192
16164.61 159
16165.81 142
16167.01 161
16168.21 164
16169.41 165
16170.61 168
16171.82 163
16173.02 160
16174.22 145
16175.42 179
16176.62 156
16177.82 178
16179.03 181
16180.23 165
16181.43 196
16182.63 167
16183.84 186
16185.04 173
16186.24 175
16187.44 180
16188.65 175
16189.85 179
16191.05 163
16192.25 160
16193.46 164
16194.66 160
16195.86 175
16197.06 199
16198.27 167
16199.47 181
16200.67 176
16201.87 185
16203.08 152
16204.28 167
16205.48 170
16206.69 177
16207.89 184
16209.09 186
16210.30 179
16211.50 205
16212.70 179
16213.91 172
16215.11 145
16216.31 167
16217.52 185
16218.72 167
16219.92 178
16221.13 167
16222.33 176
16223.53 171
16224.74 171
16225.94 177
16227.15 184
16228.35 179
16229.55 187
16230.76 175
16231.96 173
16233.17 178
16234.37 155
16235.57 156
16236.78 158
16237.98 199
16239.19 152
16240.39 168
16241.60 173
16242.80 182
16244.00 166
16245.21 173
16246.41 142
16247.62 172
16248.82 167
16250.03 181
16251.23 181
16252.44 193
16253.64 229
16254.85 192
16256.05 181
16257.26 159
16258.46 200
16259.67 169
16260.87 187
16262.08 164
16263.28 163
16264.49 163
16265.69 165
16266.90 180
16268.10 170
16269.31 176
16270.51 203
16271.72 199
16272.93 183
16274.13 163
16275.34 181
16276.54 174
16277.75 193
16278.95 171
16280.16 179
16281.37 174
16282.57 199
16283.78 187
16284.98 168
16286.19 193
16287.40 209
16288.60 197
16289.81 185
16291.01 178
16292.22 205
16293.43 190
16294.63 200
16295.84 181
16297.05 186
16298.25 185
16299.46 201
16300.67 181
16301.87 184
16303.08 188
16304.29 178
16305.49 184
16306.70 168
16307.91 173
16309.11 186
16310.32 195
16311.53 181
16312.73 191
16313.94 177
16315.15 192
16316.36 195
16317.56 198
16318.77 190
16319.98 213
16321.19 204
16322.39 186
16323.60 241
16324.81 200
16326.02 176
16327.22 194
16328.43 196
16329.64 185
16330.85 210
16332.05 170
16333.26 186
16334.47 184
16335.68 201
16336.88 169
16338.09 196
16339.30 163
16340.51 177
16341.72 199
16342.93 188
16344.13 184
16345.34 184
16346.55 173
16347.76 176
16348.97 209
16350.18 179
16351.38 158
16352.59 162
16353.80 201
16355.01 192
16356.22 195
16357.43 169
16358.64 166
16359.84 165
16361.05 170
16362.26 177
16363.47 154
16364.68 177
16365.89 155
16367.10 163
16368.31 165
16369.52 191
16370.73 166
16371.93 162
16373.14 164
16374.35 191
16375.56 147
16376.77 156
16377.98 153
16379.19 154
16380.40 172
16381.61 154
16382.82 159
16384.03 168
16385.24 145
16386.45 177
16387.66 154
16388.87 173
16390.08 173
16391.29 165
16392.50 189
16393.71 188
16394.92 169
16396.13 169
16397.34 163
16398.55 159
16399.76 179
16400.97 163
16402.18 168
16403.39 174
16404.60 169
16405.81 159
16407.02 180
16408.23 172
16409.44 191
16410.65 162
16411.86 160
16413.08 188
16414.29 214
16415.50 200
16416.71 151
16417.92 165
16419.13 177
16420.34 154
16421.55 167
16422.76 158
16423.97 162
16425.19 173
16426.40 173
16427.61 145
16428.82 156
16430.03 168
16431.24 170
16432.45 207
16433.67 185
16434.88 173
16436.09 152
16437.30 174
16438.51 150
16439.72 152
16440.94 169
16442.15 185
16443.36 164
16444.57 177
16445.78 184
16446.99 174
16448.21 198
16449.42 151
16450.63 166
16451.84 144
16453.06 178
16454.27 166
16455.48 156
16456.69 164
16457.90 181
16459.12 197
16460.33 154
16461.54 154
16462.75 160
16463.97 148
16465.18 185
16466.39 145
16467.61 153
16468.82 188
16470.03 188
16471.24 169
16472.46 197
16473.67 164
16474.88 166
16476.10 162
16477.31 142
16478.52 149
16479.74 145
16480.95 181
16482.16 191
16483.38 172
16484.59 193
16485.80 180
16487.02 179
16488.23 172
16489.44 162
16490.66 173
16491.87 171
16493.08 189
16494.30 166
16495.51 137
16496.73 155
16497.94 161
16499.15 142
16500.37 168
16501.58 154
16502.80 147
16504.01 159
16505.22 186
16506.44 160
16507.65 172
16508.87 159
16510.08 174
16511.30 145
16512.51 148
16513.72 163
16514.94 175
16516.15 161
16517.37 137
16518.58 142
16519.80 151
16521.01 137
16522.23 157
16523.44 176
16524.66 151
16525.87 164
16527.09 145
16528.30 144
16529.52 167
16530.73 146
16531.95 160
16533.16 148
16534.38 159
16535.59 169
16536.81 138
16538.02 161
16539.24 163
16540.45 171
16541.67 170
16542.89 153
16544.10 154
16545.32 177
16546.53 164
16547.75 155
16548.96 174
16550.18 160
16551.40 178
16552.61 180
16553.83 152
16555.04 137
16556.26 144
16557.48 157
16558.69 162
16559.91 141
16561.12 133
16562.34 164
16563.56 148
16564.77 145
16565.99 161
16567.21 167
16568.42 156
16569.64 134
16570.86 157
16572.07 154
16573.29 155
16574.51 155
16575.72 178
16576.94 164
16578.16 174
16579.37 152
16580.59 154
16581.81 186
16583.02 178
16584.24 163
16585.46 160
16586.68 147
16587.89 165
16589.11 152
16590.33 163
16591.54 169
16592.76 161
16593.98 162
16595.20 161
16596.41 171
16597.63 163
16598.85 142
16600.07 162
16601.29 157
16602.50 150
16603.72 155
16604.94 174
16606.16 134
16607.37 147
16608.59 180
16609.81 160
16611.03 148
16612.25 162
16613.46 155
16614.68 201
16615.90 185
16617.12 177
16618.34 201
16619.56 164
16620.77 164
16621.99 154
16623.21 172
16624.43 158
16625.65 134
16626.87 152
16628.09 161
16629.30 158
16630.52 140
16631.74 154
16632.96 147
16634.18 131
16635.40 181
16636.62 143
16637.84 128
16639.06 168
16640.28 154
16641.49 145
16642.71 152
16643.93 140
16645.15 162
16646.37 161
16647.59 151
16648.81 151
16650.03 143
16651.25 175
16652.47 132
16653.69 145
16654.91 171
16656.13 151
16657.35 144
16658.57 161
16659.79 166
16661.01 147
16662.23 139
16663.45 148
16664.67 130
16665.89 168
16667.11 167
16668.33 154
16669.55 161
16670.77 149
16671.99 171
16673.21 200
16674.43 152
16675.65 143
16676.87 169
16678.09 159
16679.31 149
16680.53 175
16681.75 167
16682.97 147
16684.19 151
16685.42 167
16686.64 158
16687.86 159
16689.08 149
16690.30 159
16691.52 159
16692.74 148
16693.96 154
16695.18 155
16696.40 139
16697.63 150
16698.85 161
16700.07 162
16701.29 133
16702.51 143
16703.73 154
16704.95 157
16706.18 152
16707.40 139
16708.62 150
16709.84 130
16711.06 157
16712.28 157
16713.51 137
16714.73 137
16715.95 130
16717.17 165
16718.39 142
16719.62 113
16720.84 117
16722.06 158
16723.28 163
16724.50 163
16725.73 120
16726.95 160
16728.17 152
16729.39 162
16730.62 134
16731.84 144
16733.06 140
16734.28 174
16735.51 154
16736.73 162
16737.95 179
16739.18 153
16740.40 160
16741.62 163
16742.84 141
16744.07 172
16745.29 158
16746.51 159
16747.74 151
16748.96 133
16750.18 162
16751.41 158
16752.63 159
16753.85 158
16755.08 148
16756.30 155
16757.52 150
16758.75 141
16759.97 155
16761.19 161
16762.42 160
16763.64 182
16764.86 151
16766.09 131
16767.31 137
16768.54 167
16769.76 132
16770.98 132
16772.21 146
16773.43 144
16774.66 169
16775.88 142
16777.10 161
16778.33 152
16779.55 161
16780.78 148
16782.00 156
16783.22 148
16784.45 133
16785.67 125
16786.90 156
16788.12 133
16789.35 138
16790.57 128
16791.80 153
16793.02 159
16794.25 144
16795.47 151
16796.70 134
16797.92 156
16799.15 153
16800.37 169
16801.60 149
16802.82 154
16804.05 164
16805.27 188
16806.50 154
16807.72 123
16808.95 177
16810.17 178
16811.40 159
16812.62 139
16813.85 132
16815.07 144
16816.30 141
16817.53 145
16818.75 123
16819.98 140
16821.20 129
16822.43 144
16823.65 174
16824.88 141
16826.11 139
16827.33 145
16828.56 159
16829.78 150
16831.01 141
16832.24 145
16833.46 181
16834.69 162
16835.92 158
16837.14 164
16838.37 188
16839.60 158
16840.82 170
16842.05 153
16843.27 167
16844.50 167
16845.73 139
16846.96 139
16848.18 149
16849.41 157
16850.64 148
16851.86 147
16853.09 153
16854.32 153
16855.54 161
16856.77 141
16858.00 166
16859.22 168
16860.45 161
16861.68 144
16862.91 160
16864.13 165
16865.36 193
16866.59 183
16867.82 146
16869.04 175
16870.27 182
16871.50 164
16872.73 169
16873.95 192
16875.18 156
16876.41 147
16877.64 169
16878.87 165
16880.09 176
16881.32 146
16882.55 154
16883.78 149
16885.01 153
16886.23 168
16887.46 136
16888.69 147
16889.92 142
16891.15 166
16892.38 174
16893.60 178
16894.83 181
16896.06 185
16897.29 160
16898.52 161
16899.75 150
16900.98 138
16902.20 189
16903.43 169
16904.66 150
16905.89 150
16907.12 169
16908.35 187
16909.58 160
16910.81 168
16912.04 163
16913.26 152
16914.49 162
16915.72 172
16916.95 138
16918.18 133
16919.41 161
16920.64 148
16921.87 145
16923.10 164
16924.33 158
16925.56 146
16926.79 136
16928.02 135
16929.25 147
16930.48 147
16931.71 167
16932.94 139
16934.17 145
16935.40 158
16936.63 158
16937.86 118
16939.09 141
16940.32 135
16941.55 166
16942.78 148
16944.01 155
16945.24 127
16946.47 149
16947.70 125
16948.93 157
16950.16 151
16951.39 171
16952.62 175
16953.85 165
16955.08 176
16956.31 129
16957.54 149
16958.77 128
16960.01 162
16961.24 158
16962.47 140
16963.70 116
16964.93 160
16966.16 134
16967.39 124
16968.62 149
16969.85 133
16971.08 148
16972.32 148
16973.55 153
16974.78 164
16976.01 152
16977.24 156
16978.47 136
16979.70 164
16980.94 159
16982.17 181
16983.40 179
16984.63 163
16985.86 151
16987.10 165
16988.33 153
16989.56 180
16990.79 155
16992.02 147
16993.26 147
16994.49 173
16995.72 160
16996.95 150
16998.18 155
16999.42 176
17000.65 147
17001.88 153
17003.11 141
17004.35 159
17005.58 161
17006.81 152
17008.04 156
17009.28 139
17010.51 151
17011.74 131
17012.97 144
17014.21 142
17015.44 139
17016.67 156
17017.91 182
17019.14 148
17020.37 161
17021.60 148
17022.84 165
17024.07 132
17025.30 132
17026.54 159
17027.77 170
17029.00 155
17030.24 164
17031.47 158
17032.70 134
17033.94 139
17035.17 140
17036.41 142
17037.64 160
17038.87 170
17040.11 148
17041.34 146
17042.57 144
17043.81 148
17045.04 169
17046.28 147
17047.51 142
17048.74 136
17049.98 142
17051.21 144
17052.45 130
17053.68 169
17054.92 158
17056.15 141
17057.38 157
17058.62 124
17059.85 136
17061.09 149
17062.32 153
17063.56 169
17064.79 123
17066.03 154
17067.26 132
17068.50 139
17069.73 121
17070.97 160
17072.20 142
17073.44 151
17074.67 158
17075.91 149
17077.14 129
17078.38 150
17079.61 144
17080.85 137
17082.08 146
17083.32 167
17084.55 142
17085.79 119
17087.02 159
17088.26 142
17089.49 161
17090.73 123
17091.97 139
17093.20 148
17094.44 159
17095.67 178
17096.91 129
17098.14 121
17099.38 142
17100.62 164
17101.85 164
17103.09 120
17104.32 138
17105.56 128
17106.80 138
17108.03 140
17109.27 115
17110.51 137
17111.74 171
17112.98 178
17114.21 130
17115.45 133
17116.69 160
17117.92 169
17119.16 138
17120.40 146
17121.63 125
17122.87 141
17124.11 147
17125.34 146
17126.58 152
17127.82 140
17129.06 119
17130.29 147
17131.53 136
17132.77 155
17134.00 111
17135.24 140
17136.48 144
17137.72 133
17138.95 121
17140.19 131
17141.43 156
17142.67 144
17143.90 138
17145.14 125
17146.38 134
17147.62 142
17148.85 134
17150.09 118
17151.33 145
17152.57 118
17153.80 146
17155.04 148
17156.28 113
17157.52 128
17158.76 157
17159.99 145
17161.23 135
17162.47 137
17163.71 140
17164.95 164
17166.19 163
17167.42 162
17168.66 129
17169.90 127
17171.14 156
17172.38 164
17173.62 148
17174.86 114
17176.09 139
17177.33 145
17178.57 165
17179.81 146
17181.05 138
17182.29 147
17183.53 159
17184.77 133
17186.01 122
17187.24 132
17188.48 131
17189.72 139
17190.96 125
17192.20 151
17193.44 138
17194.68 141
17195.92 135
17197.16 152
17198.40 152
17199.64 123
17200.88 149
17202.12 153
17203.36 142
17204.60 155
17205.84 163
17207.08 133
17208.32 135
17209.56 128
17210.80 130
17212.04 133
17213.28 136
17214.52 134
17215.76 149
17217.00 142
17218.24 143
17219.48 139
17220.72 156
17221.96 169
17223.20 176
17224.44 140
17225.68 144
17226.92 144
17228.16 148
17229.40 150
17230.64 153
17231.88 144
17233.12 126
17234.36 140
17235.60 134
17236.85 139
17238.09 125
17239.33 132
17240.57 148
17241.81 156
17243.05 156
17244.29 160
17245.53 149
17246.77 143
17248.02 134
17249.26 147
17250.50 158
17251.74 139
17252.98 127
17254.22 148
17255.46 137
17256.71 161
17257.95 122
17259.19 139
17260.43 143
17261.67 160
17262.91 156
17264.16 129
17265.40 129
17266.64 148
17267.88 151
17269.12 152
17270.37 132
17271.61 128
17272.85 157
17274.09 160
17275.34 182
17276.58 100
17277.82 121
17279.06 122
17280.30 127
17281.55 126
17282.79 136
17284.03 135
17285.27 167
17286.52 151
17287.76 131
17289.00 137
17290.25 128
17291.49 132
17292.73 141
17293.97 124
17295.22 149
17296.46 163
17297.70 148
17298.95 153
17300.19 155
17301.43 163
17302.68 151
17303.92 144
17305.16 132
17306.41 135
17307.65 141
17308.89 117
17310.14 109
17311.38 127
17312.62 122
17313.87 142
17315.11 132
17316.36 128
17317.60 150
17318.84 156
17320.09 140
17321.33 120
17322.58 124
17323.82 139
17325.06 146
17326.31 144
17327.55 141
17328.80 153
17330.04 135
17331.28 140
17332.53 163
17333.77 142
17335.02 131
17336.26 140
17337.51 141
17338.75 141
17340.00 133
17341.24 129
17342.48 147
17343.73 142
17344.97 153
17346.22 154
17347.46 142
17348.71 122
17349.95 161
17351.20 165
17352.44 141
17353.69 135
17354.93 169
17356.18 152
17357.42 125
17358.67 151
17359.92 130
17361.16 129
17362.41 119
17363.65 126
17364.90 140
17366.14 126
17367.39 131
17368.63 141
17369.88 150
17371.13 141
17372.37 160
17373.62 172
17374.86 159
17376.11 128
17377.35 151
17378.60 149
17379.85 161
17381.09 143
17382.34 122
17383.59 137
17384.83 137
17386.08 132
17387.32 158
17388.57 136
17389.82 166
17391.06 157
17392.31 149
17393.56 143
17394.80 124
17396.05 153
17397.30 157
17398.54 140
17399.79 140
17401.04 143
17402.28 168
17403.53 141
17404.78 129
17406.02 149
17407.27 120
17408.52 136
17409.77 144
17411.01 138
17412.26 146
17413.51 143
17414.75 146
17416.00 145
17417.25 123
17418.50 129
17419.74 139
17420.99 158
17422.24 161
17423.49 132
17424.73 156
17425.98 143
17427.23 135
17428.48 136
17429.73 130
17430.97 148
17432.22 142
17433.47 153
17434.72 140
17435.97 126
17437.21 175
17438.46 149
17439.71 126
17440.96 154
17442.21 128
17443.45 127
17444.70 123
17445.95 126
17447.20 125
17448.45 152
17449.70 132
17450.95 142
17452.19 164
17453.44 172
17454.69 145
17455.94 158
17457.19 189
17458.44 150
17459.69 144
17460.94 128
17462.19 169
17463.43 143
17464.68 163
17465.93 138
17467.18 182
17468.43 135
17469.68 154
17470.93 122
17472.18 143
17473.43 132
17474.68 149
17475.93 146
17477.18 133
17478.43 148
17479.68 123
17480.93 142
17482.18 137
17483.43 166
17484.68 139
17485.93 136
17487.17 132
17488.42 146
17489.67 165
17490.92 124
17492.18 143
17493.43 166
17494.68 148
17495.93 167
17497.18 135
17498.43 135
17499.68 133
17500.93 119
17502.18 157
17503.43 159
17504.68 140
17505.93 125
17507.18 140
17508.43 145
17509.68 136
17510.93 132
17512.18 121
17513.43 160
17514.68 145
17515.94 145
17517.19 139
17518.44 161
17519.69 144
17520.94 133
17522.19 131
17523.44 151
17524.69 145
17525.94 149
17527.20 142
17528.45 147
17529.70 121
17530.95 136
17532.20 153
17533.45 152
17534.70 150
17535.96 155
17537.21 162
17538.46 149
17539.71 156
17540.96 164
17542.22 141
17543.47 147
17544.72 155
17545.97 134
17547.22 150
17548.48 160
17549.73 163
17550.98 146
17552.23 154
17553.48 156
17554.74 142
17555.99 188
17557.24 157
17558.49 154
17559.75 140
17561.00 156
17562.25 109
17563.50 133
17564.76 124
17566.01 173
17567.26 157
17568.52 153
17569.77 146
17571.02 182
17572.27 138
17573.53 128
17574.78 173
17576.03 162
17577.29 148
17578.54 125
17579.79 156
17581.05 144
17582.30 157
17583.55 149
17584.81 172
17586.06 157
17587.31 132
17588.57 137
17589.82 152
17591.07 117
17592.33 134
17593.58 143
17594.83 150
17596.09 163
17597.34 137
17598.60 155
17599.85 130
17601.10 155
17602.36 129
17603.61 155
17604.87 155
17606.12 156
17607.37 130
17608.63 132
17609.88 168
17611.14 156
17612.39 151
17613.65 146
17614.90 130
17616.16 159
17617.41 162
17618.66 150
17619.92 130
17621.17 130
17622.43 170
17623.68 168
17624.94 140
17626.19 125
17627.45 159
17628.70 173
17629.96 166
17631.21 133
17632.47 135
17633.72 169
17634.98 155
17636.23 139
17637.49 145
17638.74 149
17640.00 116
17641.26 169
17642.51 127
17643.77 101
17645.02 125
17646.28 119
17647.53 156
17648.79 146
17650.04 138
17651.30 131
17652.56 145
17653.81 135
17655.07 132
17656.32 172
17657.58 185
17658.84 144
17660.09 149
17661.35 135
17662.60 140
17663.86 166
17665.12 136
17666.37 125
17667.63 154
17668.89 143
17670.14 155
17671.40 137
17672.66 200
17673.91 136
17675.17 133
17676.43 139
17677.68 136
17678.94 140
17680.20 110
17681.45 144
17682.71 160
17683.97 150
17685.22 130
17686.48 133
17687.74 148
17688.99 104
17690.25 144
17691.51 151
17692.77 157
17694.02 134
17695.28 134
17696.54 141
17697.80 147
17699.05 159
17700.31 145
17701.57 136
17702.83 147
17704.08 139
17705.34 153
17706.60 144
17707.86 142
17709.11 146
17710.37 183
17711.63 124
17712.89 141
17714.15 141
17715.40 109
17716.66 153
17717.92 138
17719.18 139
17720.44 106
17721.70 140
17722.95 161
17724.21 160
17725.47 145
17726.73 148
17727.99 123
17729.25 134
17730.51 154
17731.76 132
17733.02 142
17734.28 139
17735.54 134
17736.80 115
17738.06 148
17739.32 160
17740.58 184
17741.83 126
17743.09 147
17744.35 139
17745.61 140
17746.87 119
17748.13 126
17749.39 147
17750.65 134
17751.91 158
17753.17 161
17754.43 149
17755.69 149
17756.95 122
17758.21 131
17759.47 158
17760.73 125
17761.98 132
17763.24 121
17764.50 130
17765.76 145
17767.02 148
17768.28 121
17769.54 112
17770.80 149
17772.06 144
17773.32 135
17774.58 139
17775.84 155
17777.11 167
17778.37 172
17779.63 137
17780.89 132
17782.15 131
17783.41 170
17784.67 123
17785.93 130
17787.19 165
17788.45 154
17789.71 142
17790.97 147
17792.23 122
17793.49 127
17794.75 141
17796.01 125
17797.28 131
17798.54 133
17799.80 149
17801.06 149
17802.32 140
17803.58 132
17804.84 155
17806.10 165
17807.37 134
17808.63 136
17809.89 151
17811.15 147
17812.41 104
17813.67 143
17814.93 157
17816.20 159
17817.46 145
17818.72 144
17819.98 134
17821.24 140
17822.50 127
17823.77 132
17825.03 125
17826.29 148
17827.55 135
17828.81 131
17830.08 131
17831.34 145
17832.60 162
17833.86 164
17835.13 129
17836.39 139
17837.65 169
17838.91 167
17840.18 175
17841.44 130
17842.70 124
17843.96 138
17845.23 148
17846.49 142
17847.75 134
17849.01 136
17850.28 129
17851.54 139
17852.80 171
17854.07 144
17855.33 147
17856.59 141
17857.86 152
17859.12 152
17860.38 144
17861.65 173
17862.91 152
17864.17 158
17865.44 131
17866.70 130
17867.96 147
17869.23 159
17870.49 164
17871.75 159
17873.02 137
17874.28 148
17875.54 145
17876.81 145
17878.07 159
17879.34 155
17880.60 132
17881.86 136
17883.13 135
17884.39 144
17885.66 138
17886.92 132
17888.18 139
17889.45 125
17890.71 151
17891.98 131
17893.24 133
17894.51 139
17895.77 123
17897.04 127
17898.30 136
17899.56 112
17900.83 160
17902.09 123
17903.36 135
17904.62 142
17905.89 126
17907.15 150
17908.42 129
17909.68 138
17910.95 140
17912.21 150
17913.48 144
17914.74 116
17916.01 110
17917.27 109
17918.54 144
17919.80 130
17921.07 149
17922.34 138
17923.60 149
17924.87 164
17926.13 118
17927.40 116
17928.66 153
17929.93 133
17931.19 138
17932.46 108
17933.73 118
17934.99 128
17936.26 138
17937.52 145
17938.79 159
17940.06 158
17941.32 146
17942.59 159
17943.85 134
17945.12 109
17946.39 120
17947.65 139
17948.92 137
17950.19 107
17951.45 112
17952.72 134
17953.99 147
17955.25 148
17956.52 129
17957.79 129
17959.05 157
17960.32 152
17961.59 134
17962.85 107
17964.12 112
17965.39 141
17966.65 161
17967.92 167
17969.19 114
17970.45 122
17971.72 139
17972.99 132
17974.26 114
17975.52 108
17976.79 144
17978.06 151
17979.33 128
17980.59 106
17981.86 148
17983.13 153
17984.40 159
17985.66 129
17986.93 133
17988.20 133
17989.47 120
17990.73 121
17992.00 112
17993.27 109
17994.54 111
17995.81 130
17997.07 130
17998.34 133
17999.61 123
18000.88 129
18002.15 140
18003.42 149
18004.68 124
18005.95 145
18007.22 143
18008.49 138
18009.76 140
18011.03 123
18012.30 117
18013.56 128
18014.83 150
18016.10 147
18017.37 133
18018.64 124
18019.91 106
18021.18 128
18022.45 136
18023.71 158
18024.98 133
18026.25 126
18027.52 126
18028.79 114
18030.06 110
18031.33 109
18032.60 110
18033.87 111
18035.14 140
18036.41 126
18037.68 143
18038.95 117
18040.22 141
18041.49 136
18042.76 154
18044.02 134
18045.29 105
18046.56 129
18047.83 128
18049.10 144
18050.37 137
18051.64 153
18052.91 164
18054.18 141
18055.45 124
18056.72 138
18057.99 132
18059.27 154
18060.54 106
18061.81 110
18063.08 146
18064.35 145
18065.62 126
18066.89 116
18068.16 120
18069.43 126
18070.70 115
18071.97 130
18073.24 158
18074.51 137
18075.78 120
18077.05 139
18078.32 120
18079.60 110
18080.87 146
18082.14 132
18083.41 137
18084.68 134
18085.95 127
18087.22 108
18088.49 167
18089.77 157
18091.04 130
18092.31 152
18093.58 136
18094.85 143
18096.12 157
18097.39 159
18098.67 123
18099.94 116
18101.21 153
18102.48 134
18103.75 122
18105.02 133
18106.30 131
18107.57 139
18108.84 155
18110.11 164
18111.38 144
18112.66 153
18113.93 119
18115.20 161
18116.47 120
18117.75 127
18119.02 141
18120.29 168
18121.56 154
18122.84 125
18124.11 143
18125.38 152
18126.65 132
18127.93 141
18129.20 147
18130.47 118
18131.74 147
18133.02 131
18134.29 139
18135.56 133
18136.84 121
18138.11 144
18139.38 120
18140.66 117
18141.93 113
18143.20 118
18144.48 162
18145.75 142
18147.02 122
18148.30 155
18149.57 134
18150.84 155
18152.12 149
18153.39 145
18154.66 107
18155.94 137
18157.21 167
18158.48 140
18159.76 114
18161.03 134
18162.31 133
18163.58 114
18164.85 131
18166.13 138
18167.40 155
18168.68 156
18169.95 118
18171.22 139
18172.50 127
18173.77 136
18175.05 144
18176.32 134
18177.60 150
18178.87 156
18180.15 148
18181.42 138
18182.69 118
18183.97 128
18185.24 126
18186.52 160
18187.79 149
18189.07 115
18190.34 125
18191.62 160
18192.89 149
18194.17 129
18195.44 119
18196.72 121
18197.99 143
18199.27 157
18200.54 149
18201.82 137
18203.09 125
18204.37 146
18205.65 152
18206.92 155
18208.20 142
18209.47 152
18210.75 153
18212.02 131
18213.30 133
18214.57 129
18215.85 143
18217.13 135
18218.40 142
18219.68 137
18220.95 117
18222.23 119
18223.51 125
18224.78 101
18226.06 144
18227.33 175
18228.61 143
18229.89 137
18231.16 136
18232.44 126
18233.72 137
18234.99 135
18236.27 122
18237.55 157
18238.82 145
18240.10 132
18241.38 154
18242.65 132
18243.93 122
18245.21 127
18246.48 144
18247.76 145
18249.04 141
18250.31 129
18251.59 122
18252.87 136
18254.15 160
18255.42 129
18256.70 132
18257.98 135
18259.25 152
18260.53 147
18261.81 120
18263.09 118
18264.36 148
18265.64 137
18266.92 162
18268.20 148
18269.47 128
18270.75 116
18272.03 144
18273.31 139
18274.59 128
18275.86 149
18277.14 150
18278.42 132
18279.70 118
18280.98 133
18282.25 126
18283.53 170
18284.81 160
18286.09 122
18287.37 157
18288.64 135
18289.92 151
18291.20 134
18292.48 160
18293.76 134
18295.04 137
18296.32 157
18297.59 133
18298.87 143
18300.15 133
18301.43 131
18302.71 121
18303.99 127
18305.27 151
18306.55 149
18307.83 121
18309.10 117
18310.38 129
18311.66 135
18312.94 141
18314.22 145
18315.50 135
18316.78 154
18318.06 141
18319.34 141
18320.62 143
18321.90 147
18323.18 152
18324.46 135
18325.74 159
18327.02 122
18328.30 161
18329.58 147
18330.86 158
18332.14 142
18333.41 152
18334.69 148
18335.97 158
18337.25 152
18338.54 146
18339.82 117
18341.10 145
18342.38 141
18343.66 173
18344.94 134
18346.22 124
18347.50 150
18348.78 138
18350.06 134
18351.34 136
18352.62 139
18353.90 122
18355.18 147
18356.46 144
18357.74 153
18359.02 148
18360.30 127
18361.58 157
18362.87 168
18364.15 168
18365.43 148
18366.71 160
18367.99 138
18369.27 136
18370.55 118
18371.83 137
18373.11 116
18374.40 123
18375.68 130
18376.96 114
18378.24 118
18379.52 134
18380.80 123
18382.08 148
18383.37 130
18384.65 145
18385.93 134
18387.21 137
18388.49 128
18389.78 155
18391.06 135
18392.34 145
18393.62 135
18394.90 119
18396.19 153
18397.47 132
18398.75 160
18400.03 152
18401.31 137
18402.60 140
18403.88 138
18405.16 150
18406.44 146
18407.73 156
18409.01 130
18410.29 139
18411.57 129
18412.86 145
18414.14 151
18415.42 115
18416.71 144
18417.99 138
18419.27 135
18420.55 128
18421.84 130
18423.12 134
18424.40 98
18425.69 136
18426.97 150
18428.25 137
18429.54 134
18430.82 163
18432.10 156
18433.39 143
18434.67 136
18435.95 115
18437.24 135
18438.52 118
18439.80 139
18441.09 131
18442.37 131
18443.66 118
18444.94 137
18446.22 127
18447.51 125
18448.79 158
18450.08 140
18451.36 131
18452.64 123
18453.93 145
18455.21 113
18456.50 139
18457.78 143
18459.06 142
18460.35 157
18461.63 140
18462.92 120
18464.20 114
18465.49 138
18466.77 129
18468.06 135
18469.34 137
18470.63 145
18471.91 142
18473.19 142
18474.48 132
18475.76 123
18477.05 137
18478.33 155
18479.62 164
18480.90 158
18482.19 148
18483.47 145
18484.76 144
18486.05 138
18487.33 140
18488.62 143
18489.90 120
18491.19 149
18492.47 140
18493.76 135
18495.04 139
18496.33 150
18497.61 140
18498.90 154
18500.19 139
18501.47 155
18502.76 141
18504.04 144
18505.33 130
18506.62 145
18507.90 163
18509.19 143
18510.47 145
18511.76 126
18513.05 131
18514.33 119
18515.62 124
18516.90 115
18518.19 134
18519.48 142
18520.76 120
18522.05 120
18523.34 119
18524.62 127
18525.91 146
18527.20 133
18528.48 143
18529.77 154
18531.06 132
18532.34 156
18533.63 125
18534.92 145
18536.21 126
18537.49 153
18538.78 136
18540.07 163
18541.35 157
18542.64 142
18543.93 145
18545.22 150
18546.50 146
18547.79 117
18549.08 140
18550.37 132
18551.65 132
18552.94 146
18554.23 142
18555.52 129
18556.80 151
18558.09 130
18559.38 108
18560.67 165
18561.95 155
18563.24 160
18564.53 118
18565.82 130
18567.11 126
18568.39 144
18569.68 126
18570.97 142
18572.26 126
18573.55 158
18574.84 147
18576.12 153
18577.41 126
18578.70 174
18579.99 171
18581.28 159
18582.57 162
18583.86 135
18585.14 171
18586.43 160
18587.72 167
18589.01 133
18590.30 176
18591.59 156
18592.88 154
18594.17 159
18595.46 157
18596.74 161
18598.03 156
18599.32 155
18600.61 151
18601.90 137
18603.19 145
18604.48 182
18605.77 143
18607.06 158
18608.35 121
18609.64 167
18610.93 161
18612.22 133
18613.51 126
18614.80 131
18616.09 145
18617.38 169
18618.67 141
18619.96 178
18621.25 178
18622.54 148
18623.83 175
18625.12 157
18626.41 149
18627.70 121
18628.99 160
18630.28 145
18631.57 150
18632.86 148
18634.15 168
18635.44 153
18636.73 146
18638.02 133
18639.31 109
18640.60 131
18641.89 146
18643.18 162
18644.47 131
18645.76 180
18647.06 167
18648.35 150
18649.64 122
18650.93 156
18652.22 134
18653.51 159
18654.80 147
18656.09 134
18657.38 150
18658.68 154
18659.97 150
18661.26 139
18662.55 142
18663.84 132
18665.13 131
18666.42 156
18667.72 138
18669.01 158
18670.30 148
18671.59 127
18672.88 153
18674.17 142
18675.47 127
18676.76 133
18678.05 178
18679.34 141
18680.63 131
18681.93 143
18683.22 141
18684.51 154
18685.80 125
18687.09 144
18688.39 137
18689.68 166
18690.97 166
18692.26 154
18693.56 144
18694.85 134
18696.14 146
18697.43 150
18698.73 148
18700.02 154
18701.31 133
18702.60 153
18703.90 170
18705.19 130
18706.48 146
18707.78 158
18709.07 164
18710.36 130
18711.66 135
18712.95 140
18714.24 137
18715.54 126
18716.83 134
18718.12 134
18719.42 147
18720.71 139
18722.00 106
18723.30 113
18724.59 131
18725.88 141
18727.18 147
18728.47 166
18729.76 144
18731.06 139
18732.35 141
18733.65 166
18734.94 149
18736.23 124
18737.53 166
18738.82 148
18740.12 151
18741.41 119
18742.70 154
18744.00 142
18745.29 148
18746.59 161
18747.88 146
18749.18 136
18750.47 168
18751.76 116
18753.06 159
18754.35 151
18755.65 168
18756.94 149
18758.24 166
18759.53 144
18760.83 155
18762.12 123
18763.42 131
18764.71 171
18766.01 149
18767.30 141
18768.60 154
18769.89 144
18771.19 127
18772.48 136
18773.78 173
18775.07 221
18776.37 153
18777.66 133
18778.96 178
18780.25 156
18781.55 131
18782.85 126
18784.14 153
18785.44 167
18786.73 159
18788.03 167
18789.32 154
18790.62 148
18791.92 162
18793.21 144
18794.51 150
18795.80 130
18797.10 146
18798.40 162
18799.69 161
18800.99 157
18802.28 139
18803.58 141
18804.88 174
18806.17 178
18807.47 152
18808.77 149
18810.06 163
18811.36 189
18812.66 178
18813.95 127
18815.25 131
18816.55 148
18817.84 171
18819.14 141
18820.44 134
18821.73 161
18823.03 182
18824.33 149
18825.62 164
18826.92 170
18828.22 156
18829.52 177
18830.81 160
18832.11 149
18833.41 142
18834.71 167
18836.00 187
18837.30 133
18838.60 132
18839.90 147
18841.19 162
18842.49 165
18843.79 143
18845.09 135
18846.38 160
18847.68 179
18848.98 160
18850.28 146
18851.58 149
18852.87 166
18854.17 129
18855.47 122
18856.77 154
18858.07 153
18859.36 125
18860.66 145
18861.96 157
18863.26 125
18864.56 143
18865.86 165
18867.15 143
18868.45 129
18869.75 121
18871.05 173
18872.35 149
18873.65 117
18874.95 131
18876.24 147
18877.54 164
18878.84 132
18880.14 126
18881.44 130
18882.74 154
18884.04 151
18885.34 136
18886.64 153
18887.94 129
18889.24 164
18890.53 124
18891.83 117
18893.13 137
18894.43 153
18895.73 160
18897.03 120
18898.33 146
18899.63 157
18900.93 121
18902.23 117
18903.53 150
18904.83 146
18906.13 138
18907.43 126
18908.73 154
18910.03 142
18911.33 128
18912.63 133
18913.93 154
18915.23 155
18916.53 152
18917.83 139
18919.13 134
18920.43 136
18921.73 147
18923.03 147
18924.33 148
18925.63 166
18926.93 114
18928.23 176
18929.53 156
18930.84 130
18932.14 126
18933.44 173
18934.74 141
18936.04 163
18937.34 131
18938.64 127
18939.94 136
18941.24 129
18942.54 131
18943.84 126
18945.15 143
18946.45 144
18947.75 145
18949.05 134
18950.35 128
18951.65 113
18952.95 135
18954.26 135
18955.56 135
18956.86 118
18958.16 127
18959.46 139
18960.76 159
18962.07 126
18963.37 133
18964.67 129
18965.97 153
18967.27 167
18968.57 138
18969.88 114
18971.18 116
18972.48 161
18973.78 138
18975.09 120
18976.39 128
18977.69 140
18978.99 145
18980.29 155
18981.60 127
18982.90 149
18984.20 144
18985.50 139
18986.81 149
18988.11 114
18989.41 128
18990.72 162
18992.02 171
18993.32 129
18994.62 120
18995.93 114
18997.23 122
18998.53 137
18999.84 114
19001.14 127
19002.44 142
19003.75 135
19005.05 141
19006.35 117
19007.66 126
19008.96 117
19010.26 135
19011.57 140
19012.87 136
19014.17 124
19015.48 134
19016.78 138
19018.08 129
19019.39 132
19020.69 147
19021.99 145
19023.30 118
19024.60 109
19025.91 134
19027.21 133
19028.51 132
19029.82 168
19031.12 150
19032.43 136
19033.73 128
19035.04 129
19036.34 114
19037.64 111
19038.95 133
19040.25 163
19041.56 135
19042.86 125
19044.17 130
19045.47 144
19046.78 134
19048.08 122
19049.39 105
19050.69 122
19052.00 119
19053.30 140
19054.61 117
19055.91 126
19057.22 125
19058.52 148
19059.83 116
19061.13 119
19062.44 113
19063.74 116
19065.05 98
19066.35 114
19067.66 150
19068.96 149
19070.27 147
19071.57 131
19072.88 127
19074.18 115
19075.49 139
19076.80 119
19078.10 120
19079.41 117
19080.71 128
19082.02 134
19083.33 134
19084.63 128
19085.94 130
19087.24 132
19088.55 134
19089.86 124
19091.16 107
19092.47 114
19093.77 134
19095.08 137
19096.39 114
19097.69 101
19099.00 131
19100.31 116
19101.61 132
19102.92 120
19104.23 113
19105.53 136
19106.84 154
19108.15 134
19109.45 131
19110.76 99
19112.07 119
19113.37 138
19114.68 133
19115.99 125
19117.30 127
19118.60 120
19119.91 130
19121.22 135
19122.52 110
19123.83 116
19125.14 138
19126.45 116
19127.75 106
19129.06 104
19130.37 114
19131.68 115
19132.98 138
19134.29 130
19135.60 131
19136.91 123
19138.22 136
19139.52 133
19140.83 138
19142.14 125
19143.45 117
19144.76 117
19146.06 122
19147.37 103
19148.68 119
19149.99 104
19151.30 107
19152.60 158
19153.91 127
19155.22 118
19156.53 107
19157.84 125
19159.15 119
19160.46 127
19161.76 108
19163.07 129
19164.38 128
19165.69 135
19167.00 106
19168.31 127
19169.62 129
19170.93 118
19172.23 121
19173.54 129
19174.85 123
19176.16 139
19177.47 126
19178.78 116
19180.09 119
19181.40 136
19182.71 132
19184.02 135
19185.33 127
19186.64 120
19187.95 143
19189.26 148
19190.57 105
19191.87 118
19193.18 143
19194.49 145
19195.80 132
19197.11 137
19198.42 136
19199.73 140
19201.04 123
19202.35 115
19203.66 120
19204.97 104
19206.28 118
19207.59 117
19208.90 121
19210.21 127
19211.53 124
19212.84 107
19214.15 128
19215.46 121
19216.77 135
19218.08 102
19219.39 136
19220.70 125
19222.01 104
19223.32 133
19224.63 119
19225.94 132
19227.25 118
19228.56 115
19229.87 134
19231.19 140
19232.50 115
19233.81 107
19235.12 113
19236.43 135
19237.74 127
19239.05 136
19240.36 141
19241.68 140
19242.99 117
19244.30 103
19245.61 128
19246.92 127
19248.23 129
19249.54 113
19250.86 129
19252.17 127
19253.48 148
19254.79 127
19256.10 108
19257.42 93
19258.73 129
19260.04 111
19261.35 136
19262.66 125
19263.98 109
19265.29 126
19266.60 122
19267.91 115
19269.22 130
19270.54 117
19271.85 116
19273.16 132
19274.47 106
19275.79 116
19277.10 111
19278.41 113
19279.72 103
19281.04 107
19282.35 135
19283.66 127
19284.98 116
19286.29 124
19287.60 150
19288.91 125
19290.23 109
19291.54 117
19292.85 125
19294.17 99
19295.48 120
19296.79 138
19298.11 123
19299.42 123
19300.73 123
19302.05 144
19303.36 129
19304.67 98
19305.99 107
19307.30 113
19308.61 127
19309.93 134
19311.24 112
19312.56 116
19313.87 97
19315.18 134
19316.50 112
19317.81 130
19319.13 130
19320.44 121
19321.75 131
19323.07 119
19324.38 101
19325.70 104
19327.01 134
19328.32 118
19329.64 122
19330.95 143
19332.27 153
19333.58 108
19334.90 136
19336.21 141
19337.53 140
19338.84 136
19340.16 118
19341.47 130
19342.79 121
19344.10 125
19345.42 128
19346.73 118
19348.05 96
19349.36 130
19350.68 123
19351.99 124
19353.31 108
19354.62 102
19355.94 103
19357.25 122
19358.57 145
19359.88 127
19361.20 141
19362.51 120
19363.83 119
19365.14 100
19366.46 124
19367.78 125
19369.09 131
19370.41 107
19371.72 156
19373.04 122
19374.35 142
19375.67 139
19376.99 124
19378.30 111
19379.62 123
19380.93 118
19382.25 115
19383.57 109
19384.88 129
19386.20 138
19387.52 117
19388.83 158
19390.15 130
19391.47 115
19392.78 125
19394.10 118
19395.42 125
19396.73 159
19398.05 126
19399.37 117
19400.68 129
19402.00 126
19403.32 137
19404.63 131
19405.95 96
19407.27 105
19408.58 121
19409.90 109
19411.22 122
19412.54 127
19413.85 141
19415.17 125
19416.49 128
19417.80 116
19419.12 116
19420.44 120
19421.76 137
19423.07 134
19424.39 118
19425.71 113
19427.03 145
19428.35 139
19429.66 121
19430.98 110
19432.30 107
19433.62 151
19434.93 125
19436.25 126
19437.57 134
19438.89 129
19440.21 116
19441.53 129
19442.84 101
19444.16 119
19445.48 107
19446.80 117
19448.12 128
19449.44 137
19450.75 108
19452.07 114
19453.39 116
19454.71 118
19456.03 121
19457.35 129
19458.67 135
19459.98 126
19461.30 142
19462.62 115
19463.94 119
19465.26 116
19466.58 123
19467.90 112
19469.22 112
19470.54 118
19471.86 101
19473.18 136
19474.49 141
19475.81 127
19477.13 121
19478.45 129
19479.77 140
19481.09 115
19482.41 141
19483.73 124
19485.05 120
19486.37 112
19487.69 125
19489.01 105
19490.33 107
19491.65 117
19492.97 124
19494.29 113
19495.61 125
19496.93 134
19498.25 153
19499.57 133
19500.89 110
19502.21 117
19503.53 127
19504.85 130
19506.17 126
19507.49 118
19508.81 112
19510.13 131
19511.45 136
19512.77 101
19514.09 111
19515.42 103
19516.74 119
19518.06 141
19519.38 89
19520.70 108
19522.02 113
19523.34 126
19524.66 129
19525.98 110
19527.30 119
19528.62 111
19529.95 113
19531.27 113
19532.59 107
19533.91 101
19535.23 149
19536.55 141
19537.87 133
19539.20 119
19540.52 115
19541.84 115
19543.16 112
19544.48 106
19545.80 110
19547.13 130
19548.45 124
19549.77 125
19551.09 148
19552.41 135
19553.74 115
19555.06 144
19556.38 113
19557.70 105
19559.02 95
19560.35 127
19561.67 88
19562.99 125
19564.31 100
19565.64 96
19566.96 108
19568.28 95
19569.60 110
19570.93 104
19572.25 124
19573.57 123
19574.89 126
19576.22 114
19577.54 120
19578.86 105
19580.18 119
19581.51 115
19582.83 110
19584.15 84
19585.48 132
19586.80 121
19588.12 117
19589.45 99
19590.77 124
19592.09 143
19593.42 137
19594.74 117
19596.06 132
19597.39 135
19598.71 129
19600.03 126
19601.36 101
19602.68 128
19604.00 122
19605.33 148
19606.65 159
19607.98 129
19609.30 121
19610.62 143
19611.95 118
19613.27 98
19614.60 109
19615.92 129
19617.24 111
19618.57 107
19619.89 118
19621.22 102
19622.54 125
19623.87 128
19625.19 128
19626.51 109
19627.84 112
19629.16 128
19630.49 139
19631.81 106
19633.14 102
19634.46 119
19635.79 106
19637.11 113
19638.44 115
19639.76 116
19641.09 111
19642.41 134
19643.74 126
19645.06 122
19646.39 88
19647.71 126
19649.04 98
19650.36 123
19651.69 140
19653.01 111
19654.34 127
19655.66 110
19656.99 128
19658.32 108
19659.64 140
19660.97 131
19662.29 109
19663.62 74
19664.94 116
19666.27 125
19667.60 128
19668.92 124
19670.25 123
19671.57 126
19672.90 102
19674.23 119
19675.55 111
19676.88 115
19678.20 97
19679.53 125
19680.86 101
19682.18 101
19683.51 112
19684.84 146
19686.16 108
19687.49 138
19688.82 135
19690.14 124
19691.47 111
19692.80 123
19694.12 112
19695.45 122
19696.78 123
19698.10 104
19699.43 132
19700.76 90
19702.08 119
19703.41 76
19704.74 114
19706.07 101
19707.39 138
19708.72 121
19710.05 120
19711.37 116
19712.70 111
19714.03 119
19715.36 121
19716.68 119
19718.01 113
19719.34 124
19720.67 118
19721.99 117
19723.32 102
19724.65 113
19725.98 94
19727.31 95
19728.63 98
19729.96 115
19731.29 111
19732.62 109
19733.95 114
19735.27 127
19736.60 151
19737.93 105
19739.26 114
19740.59 129
19741.92 134
19743.24 121
19744.57 124
19745.90 122
19747.23 132
19748.56 122
19749.89 128
19751.22 133
19752.54 122
19753.87 100
19755.20 111
19756.53 121
19757.86 110
19759.19 144
19760.52 125
19761.85 116
19763.18 99
19764.50 138
19765.83 107
19767.16 104
19768.49 125
19769.82 126
19771.15 105
19772.48 116
19773.81 132
19775.14 132
19776.47 99
19777.80 97
19779.13 124
19780.46 112
19781.79 131
19783.12 104
19784.45 118
19785.78 97
19787.11 135
19788.44 109
19789.77 123
19791.10 117
19792.43 122
19793.76 101
19795.09 130
19796.42 127
19797.75 90
19799.08 92
19800.41 108
19801.74 139
19803.07 95
19804.40 127
19805.73 99
19807.06 118
19808.39 115
19809.72 123
19811.05 128
19812.38 121
19813.71 107
19815.05 140
19816.38 112
19817.71 110
19819.04 113
19820.37 115
19821.70 119
19823.03 109
19824.36 115
19825.69 93
19827.03 122
19828.36 100
19829.69 133
19831.02 115
19832.35 118
19833.68 124
19835.01 130
19836.35 129
19837.68 98
19839.01 139
19840.34 121
19841.67 119
19843.00 97
19844.34 128
19845.67 134
19847.00 146
19848.33 104
19849.66 103
19851.00 104
19852.33 107
19853.66 115
19854.99 97
19856.32 93
19857.66 134
19858.99 138
19860.32 121
19861.65 109
19862.99 114
19864.32 111
19865.65 102
19866.98 116
19868.32 93
19869.65 114
19870.98 101
19872.31 136
19873.65 121
19874.98 99
19876.31 127
19877.65 119
19878.98 118
19880.31 122
19881.65 104
19882.98 108
19884.31 120
19885.64 127
19886.98 106
19888.31 108
19889.64 115
19890.98 120
19892.31 114
19893.64 119
19894.98 110
19896.31 117
19897.65 117
19898.98 134
19900.31 115
19901.65 121
19902.98 96
19904.31 104
19905.65 113
19906.98 123
19908.32 95
19909.65 125
19910.98 114
19912.32 115
19913.65 124
19914.99 111
19916.32 115
19917.66 108
19918.99 129
19920.32 104
19921.66 109
19922.99 124
19924.33 110
19925.66 102
19927.00 96
19928.33 112
19929.67 123
19931.00 105
19932.34 94
19933.67 111
19935.01 104
19936.34 112
19937.68 123
19939.01 119
19940.35 124
19941.68 118
19943.02 115
19944.35 133
19945.69 96
19947.02 117
19948.36 129
19949.69 122
19951.03 81
19952.36 109
19953.70 124
19955.03 122
19956.37 115
19957.71 133
19959.04 113
19960.38 105
19961.71 97
19963.05 109
19964.38 125
19965.72 142
19967.06 117
19968.39 103
19969.73 123
19971.06 117
19972.40 126
19973.74 114
19975.07 125
19976.41 120
19977.75 131
19979.08 123
19980.42 134
19981.75 144
19983.09 119
19984.43 106
19985.76 122
19987.10 99
19988.44 107
19989.77 126
19991.11 116
19992.45 112
19993.78 122
19995.12 116
19996.46 104
19997.80 139
19999.13 101
20000.47 130
20001.81 116
20003.14 125
20004.48 114
20005.82 120
20007.16 121
20008.49 110
20009.83 113
20011.17 112
20012.51 110
20013.84 111
20015.18 132
20016.52 105
20017.86 128
20019.19 131
20020.53 115
20021.87 127
20023.21 128
20024.55 122
20025.88 113
20027.22 96
20028.56 112
20029.90 124
20031.24 100
20032.57 114
20033.91 96
20035.25 104
20036.59 126
20037.93 128
20039.26 122
20040.60 117
20041.94 120
20043.28 141
20044.62 106
20045.96 111
20047.30 117
20048.63 156
20049.97 140
20051.31 107
20052.65 111
20053.99 102
20055.33 132
20056.67 124
20058.01 119
20059.35 102
20060.69 131
20062.02 158
20063.36 122
20064.70 105
20066.04 101
20067.38 126
20068.72 133
20070.06 119
20071.40 110
20072.74 111
20074.08 109
20075.42 126
20076.76 129
20078.10 138
20079.44 109
20080.78 114
20082.12 138
20083.46 132
20084.80 95
20086.14 130
20087.48 122
20088.82 136
20090.16 117
20091.50 142
20092.84 144
20094.18 114
20095.52 92
20096.86 108
20098.20 129
20099.54 116
20100.88 111
20102.22 108
20103.56 112
20104.90 105
20106.24 111
20107.58 144
20108.92 125
20110.26 127
20111.60 124
20112.95 112
20114.29 114
20115.63 112
20116.97 114
20118.31 137
20119.65 153
20120.99 124
20122.33 120
20123.67 135
20125.02 123
20126.36 103
20127.70 103
20129.04 144
20130.38 114
20131.72 113
20133.06 116
20134.41 108
20135.75 128
