# Supplementary material for: MALDI-TOF MS typing enables the classification of brewing yeasts of the genus Saccharomyces to major beer styles
Source: PLoS One. 2017 Aug 9;12(8):e0181694. doi: 10.1371/journal.pone.0181694 (PMC5549903; doi:10.1371/journal.pone.0181694)
Supplement: S12 File — The directory includes 90 raw files and was zipped to “.zip”; the folder has three strains with 30 spectra per strain; S1 Text explains the raw files with an example and Table 1 represents the yeast strains used within the experiment. (ZIP) [file pone.0181694.s015.zip › 34-36/30625-71-Dias-Dias-Dias-YPG-18h-E-E_2015-08-14__0_E6_1.dat]

1999.93 1310
2000.35 1203
2000.77 1156
2001.19 1396
2001.61 1313
2002.03 1187
2002.46 1095
2002.88 1128
2003.30 1076
2003.72 1015
2004.14 1101
2004.57 1178
2004.99 1200
2005.41 1169
2005.83 1167
2006.25 1065
2006.68 1190
2007.10 1102
2007.52 1182
2007.94 1230
2008.37 1190
2008.79 1281
2009.21 1178
2009.63 1217
2010.06 1177
2010.48 1251
2010.90 1271
2011.32 1191
2011.75 1214
2012.17 1221
2012.59 1250
2013.02 1099
2013.44 1289
2013.86 1271
2014.29 1266
2014.71 1174
2015.13 1083
2015.55 1143
2015.98 1095
2016.40 1118
2016.82 1122
2017.25 1213
2017.67 1170
2018.10 1120
2018.52 1110
2018.94 1104
2019.37 1045
2019.79 1045
2020.21 1114
2020.64 1030
2021.06 1153
2021.48 1260
2021.91 1148
2022.33 1205
2022.76 1175
2023.18 1212
2023.60 1198
2024.03 1164
2024.45 1153
2024.88 1107
2025.30 1080
2025.73 1075
2026.15 1055
2026.57 986
2027.00 1000
2027.42 1055
2027.85 1096
2028.27 1134
2028.70 950
2029.12 1076
2029.55 1125
2029.97 1088
2030.40 1113
2030.82 1133
2031.24 1023
2031.67 1023
2032.09 933
2032.52 1096
2032.94 1077
2033.37 1093
2033.79 1098
2034.22 1114
2034.65 1082
2035.07 1089
2035.50 1214
2035.92 1170
2036.35 1233
2036.77 1166
2037.20 1138
2037.62 1169
2038.05 1126
2038.47 1096
2038.90 1118
2039.33 1257
2039.75 1286
2040.18 1164
2040.60 1224
2041.03 1185
2041.45 1235
2041.88 1238
2042.31 1229
2042.73 1198
2043.16 1162
2043.58 1178
2044.01 1217
2044.44 1119
2044.86 984
2045.29 1055
2045.72 1098
2046.14 1177
2046.57 1172
2047.00 1068
2047.42 1140
2047.85 1065
2048.28 1170
2048.70 1059
2049.13 1122
2049.56 1177
2049.98 1186
2050.41 1105
2050.84 1139
2051.26 980
2051.69 959
2052.12 1055
2052.54 1126
2052.97 1032
2053.40 1194
2053.83 1166
2054.25 1125
2054.68 1074
2055.11 961
2055.53 953
2055.96 1109
2056.39 997
2056.82 987
2057.24 1046
2057.67 1061
2058.10 1195
2058.53 1129
2058.96 1028
2059.38 994
2059.81 964
2060.24 1046
2060.67 1080
2061.10 1064
2061.52 995
2061.95 1113
2062.38 1026
2062.81 957
2063.24 1023
2063.66 1038
2064.09 1140
2064.52 1053
2064.95 1090
2065.38 1145
2065.81 985
2066.23 1164
2066.66 1187
2067.09 1113
2067.52 1072
2067.95 1088
2068.38 1192
2068.81 1178
2069.23 1155
2069.66 1211
2070.09 993
2070.52 1071
2070.95 1044
2071.38 1150
2071.81 1194
2072.24 1243
2072.67 1201
2073.10 1150
2073.53 1097
2073.95 1118
2074.38 1036
2074.81 1127
2075.24 1004
2075.67 907
2076.10 1025
2076.53 1139
2076.96 1131
2077.39 1098
2077.82 1279
2078.25 1290
2078.68 1215
2079.11 1178
2079.54 1288
2079.97 1246
2080.40 1110
2080.83 1105
2081.26 1027
2081.69 1173
2082.12 1212
2082.55 1001
2082.98 1219
2083.41 1188
2083.84 1159
2084.27 1254
2084.70 1169
2085.13 1139
2085.56 1149
2085.99 1266
2086.42 1237
2086.85 1169
2087.29 1238
2087.72 1066
2088.15 1089
2088.58 1115
2089.01 1210
2089.44 1213
2089.87 1235
2090.30 1251
2090.73 1292
2091.16 1214
2091.59 1073
2092.03 1293
2092.46 1318
2092.89 1171
2093.32 1161
2093.75 1264
2094.18 1215
2094.61 1344
2095.05 1382
2095.48 1512
2095.91 1486
2096.34 1480
2096.77 1481
2097.20 1410
2097.63 1474
2098.07 1418
2098.50 1270
2098.93 1305
2099.36 1241
2099.79 1246
2100.23 1223
2100.66 1164
2101.09 1075
2101.52 1092
2101.95 1120
2102.39 1096
2102.82 1067
2103.25 1072
2103.68 1106
2104.12 1052
2104.55 1036
2104.98 1090
2105.41 1301
2105.85 1091
2106.28 1018
2106.71 1017
2107.14 1037
2107.58 1177
2108.01 1022
2108.44 1151
2108.88 1236
2109.31 1113
2109.74 1242
2110.18 1074
2110.61 1194
2111.04 1234
2111.47 1173
2111.91 1165
2112.34 1153
2112.77 1233
2113.21 1188
2113.64 1152
2114.07 1169
2114.51 1092
2114.94 1068
2115.37 1070
2115.81 1081
2116.24 1221
2116.68 1131
2117.11 1119
2117.54 1139
2117.98 1119
2118.41 1054
2118.85 1089
2119.28 1247
2119.71 1141
2120.15 1056
2120.58 969
2121.02 1054
2121.45 1064
2121.88 1056
2122.32 1041
2122.75 1052
2123.19 989
2123.62 907
2124.06 970
2124.49 1049
2124.92 1101
2125.36 1169
2125.79 1187
2126.23 1262
2126.66 1111
2127.10 1172
2127.53 1094
2127.97 1016
2128.40 997
2128.84 1026
2129.27 1144
2129.71 1081
2130.14 1126
2130.58 1069
2131.01 1056
2131.45 1101
2131.88 1064
2132.32 1038
2132.75 1212
2133.19 1150
2133.63 1179
2134.06 1206
2134.50 1174
2134.93 1224
2135.37 1171
2135.80 1102
2136.24 1220
2136.67 1164
2137.11 1157
2137.55 1260
2137.98 1277
2138.42 1182
2138.85 1231
2139.29 1396
2139.73 1112
2140.16 1175
2140.60 1180
2141.03 1284
2141.47 1267
2141.91 1273
2142.34 1333
2142.78 1227
2143.22 1257
2143.65 1191
2144.09 1152
2144.53 1142
2144.96 1152
2145.40 1145
2145.84 1170
2146.27 1146
2146.71 1130
2147.15 1002
2147.58 1030
2148.02 1112
2148.46 1090
2148.89 1057
2149.33 1137
2149.77 1142
2150.21 1154
2150.64 1217
2151.08 1277
2151.52 1319
2151.95 1301
2152.39 1582
2152.83 1521
2153.27 1339
2153.70 1367
2154.14 1458
2154.58 1404
2155.02 1277
2155.45 1319
2155.89 1328
2156.33 1371
2156.77 1348
2157.21 1130
2157.64 1207
2158.08 1260
2158.52 1022
2158.96 1066
2159.40 1136
2159.83 1131
2160.27 1113
2160.71 1069
2161.15 1030
2161.59 1015
2162.02 1178
2162.46 1081
2162.90 1200
2163.34 1253
2163.78 1088
2164.22 1230
2164.66 1265
2165.09 1232
2165.53 1269
2165.97 1108
2166.41 1179
2166.85 1132
2167.29 1042
2167.73 1119
2168.17 1146
2168.60 1057
2169.04 1204
2169.48 1130
2169.92 1190
2170.36 1160
2170.80 1117
2171.24 1214
2171.68 1315
2172.12 1236
2172.56 1268
2173.00 1161
2173.44 1324
2173.88 1173
2174.32 1191
2174.76 1306
2175.20 1465
2175.64 1319
2176.07 1172
2176.51 1281
2176.95 1188
2177.39 1306
2177.83 1295
2178.27 1295
2178.71 1319
2179.15 1353
2179.59 1294
2180.03 1221
2180.47 1225
2180.92 1344
2181.36 1397
2181.80 1314
2182.24 1255
2182.68 1369
2183.12 1389
2183.56 1303
2184.00 1242
2184.44 1225
2184.88 1134
2185.32 1210
2185.76 1169
2186.20 1215
2186.64 1185
2187.08 1191
2187.52 1189
2187.97 1114
2188.41 1106
2188.85 1171
2189.29 1190
2189.73 1363
2190.17 1313
2190.61 1325
2191.05 1341
2191.49 1415
2191.94 1315
2192.38 1349
2192.82 1279
2193.26 1347
2193.70 1416
2194.14 1331
2194.58 1286
2195.03 1304
2195.47 1371
2195.91 1424
2196.35 1449
2196.79 1293
2197.24 1292
2197.68 1371
2198.12 1336
2198.56 1320
2199.00 1409
2199.45 1288
2199.89 1300
2200.33 1266
2200.77 1338
2201.21 1271
2201.66 1326
2202.10 1246
2202.54 1203
2202.98 1229
2203.43 1210
2203.87 1248
2204.31 1217
2204.75 1115
2205.20 1157
2205.64 1169
2206.08 1268
2206.53 1262
2206.97 1198
2207.41 1245
2207.85 1280
2208.30 1324
2208.74 1361
2209.18 1135
2209.63 1237
2210.07 1379
2210.51 1334
2210.96 1326
2211.40 1343
2211.84 1393
2212.29 1386
2212.73 1416
2213.17 1375
2213.62 1429
2214.06 1364
2214.50 1220
2214.95 1199
2215.39 1303
2215.84 1330
2216.28 1425
2216.72 1345
2217.17 1356
2217.61 1354
2218.05 1250
2218.50 1249
2218.94 1206
2219.39 1134
2219.83 1144
2220.28 1265
2220.72 1400
2221.16 1291
2221.61 1258
2222.05 1199
2222.50 1297
2222.94 1303
2223.39 1434
2223.83 1557
2224.28 1569
2224.72 1728
2225.16 1952
2225.61 1944
2226.05 2080
2226.50 2289
2226.94 2463
2227.39 2308
2227.83 2408
2228.28 2526
2228.72 2474
2229.17 2362
2229.61 2274
2230.06 2232
2230.50 2058
2230.95 1955
2231.40 1812
2231.84 1673
2232.29 1646
2232.73 1502
2233.18 1604
2233.62 1546
2234.07 1534
2234.51 1509
2234.96 1483
2235.41 1523
2235.85 1568
2236.30 1639
2236.74 1781
2237.19 1695
2237.63 1669
2238.08 1661
2238.53 1742
2238.97 1639
2239.42 1700
2239.86 1686
2240.31 1557
2240.76 1698
2241.20 1611
2241.65 1719
2242.10 1545
2242.54 1406
2242.99 1508
2243.44 1677
2243.88 1603
2244.33 1497
2244.78 1426
2245.22 1402
2245.67 1332
2246.12 1314
2246.56 1287
2247.01 1396
2247.46 1466
2247.90 1350
2248.35 1360
2248.80 1325
2249.24 1221
2249.69 1235
2250.14 1306
2250.59 1347
2251.03 1260
2251.48 1173
2251.93 1296
2252.38 1219
2252.82 1308
2253.27 1320
2253.72 1289
2254.17 1236
2254.61 1142
2255.06 1249
2255.51 1177
2255.96 1295
2256.40 1207
2256.85 1062
2257.30 1218
2257.75 1311
2258.20 1363
2258.64 1163
2259.09 1107
2259.54 1132
2259.99 1143
2260.44 1218
2260.88 1235
2261.33 1188
2261.78 1211
2262.23 1377
2262.68 1262
2263.13 1398
2263.58 1413
2264.02 1285
2264.47 1235
2264.92 1307
2265.37 1268
2265.82 1586
2266.27 1776
2266.72 1471
2267.17 1525
2267.61 1491
2268.06 1608
2268.51 1490
2268.96 1590
2269.41 1495
2269.86 1489
2270.31 1425
2270.76 1545
2271.21 1693
2271.66 1714
2272.11 1560
2272.56 1580
2273.00 1598
2273.45 1544
2273.90 1825
2274.35 1662
2274.80 1525
2275.25 1558
2275.70 1535
2276.15 1446
2276.60 1503
2277.05 1389
2277.50 1425
2277.95 1380
2278.40 1231
2278.85 1244
2279.30 1252
2279.75 1134
2280.20 1271
2280.65 1302
2281.10 1306
2281.55 1230
2282.00 1284
2282.45 1439
2282.90 1431
2283.35 1440
2283.81 1481
2284.26 1309
2284.71 1323
2285.16 1489
2285.61 1404
2286.06 1415
2286.51 1418
2286.96 1449
2287.41 1367
2287.86 1318
2288.31 1379
2288.76 1308
2289.22 1374
2289.67 1750
2290.12 1686
2290.57 1574
2291.02 1804
2291.47 1782
2291.92 1801
2292.37 1795
2292.83 1885
2293.28 2093
2293.73 2167
2294.18 2170
2294.63 2199
2295.08 2127
2295.53 2211
2295.99 2315
2296.44 2134
2296.89 2083
2297.34 2171
2297.79 2269
2298.25 2046
2298.70 1994
2299.15 1949
2299.60 1720
2300.05 1631
2300.51 1662
2300.96 1652
2301.41 1557
2301.86 1585
2302.32 1518
2302.77 1445
2303.22 1422
2303.67 1455
2304.13 1433
2304.58 1347
2305.03 1319
2305.48 1233
2305.94 1220
2306.39 1294
2306.84 1279
2307.29 1209
2307.75 1182
2308.20 1178
2308.65 1268
2309.11 1269
2309.56 1373
2310.01 1483
2310.47 1446
2310.92 1484
2311.37 1437
2311.83 1548
2312.28 1419
2312.73 1559
2313.19 1613
2313.64 1649
2314.09 1691
2314.55 1630
2315.00 1589
2315.45 1533
2315.91 1646
2316.36 1460
2316.81 1320
2317.27 1454
2317.72 1463
2318.18 1307
2318.63 1440
2319.08 1436
2319.54 1340
2319.99 1349
2320.45 1425
2320.90 1417
2321.35 1320
2321.81 1351
2322.26 1433
2322.72 1422
2323.17 1466
2323.63 1352
2324.08 1224
2324.54 1417
2324.99 1551
2325.44 1450
2325.90 1402
2326.35 1384
2326.81 1357
2327.26 1232
2327.72 1240
2328.17 1201
2328.63 1411
2329.08 1355
2329.54 1343
2329.99 1183
2330.45 1286
2330.90 1449
2331.36 1573
2331.81 1395
2332.27 1404
2332.72 1478
2333.18 1390
2333.64 1402
2334.09 1507
2334.55 1385
2335.00 1447
2335.46 1530
2335.91 1483
2336.37 1396
2336.82 1315
2337.28 1440
2337.74 1433
2338.19 1341
2338.65 1469
2339.10 1526
2339.56 1620
2340.02 1301
2340.47 1509
2340.93 1661
2341.38 1868
2341.84 1910
2342.30 1993
2342.75 1963
2343.21 2055
2343.67 2346
2344.12 2370
2344.58 2095
2345.04 2086
2345.49 2061
2345.95 2084
2346.41 1802
2346.86 1745
2347.32 1797
2347.78 1748
2348.23 1749
2348.69 1744
2349.15 1686
2349.60 1703
2350.06 1676
2350.52 1584
2350.97 1532
2351.43 1676
2351.89 1847
2352.35 1641
2352.80 1592
2353.26 1456
2353.72 1407
2354.18 1466
2354.63 1360
2355.09 1381
2355.55 1504
2356.01 1532
2356.46 1545
2356.92 1541
2357.38 1395
2357.84 1345
2358.29 1356
2358.75 1280
2359.21 1340
2359.67 1344
2360.13 1316
2360.58 1399
2361.04 1551
2361.50 1682
2361.96 1548
2362.42 1536
2362.88 1553
2363.33 1630
2363.79 1642
2364.25 1603
2364.71 1604
2365.17 1838
2365.63 1750
2366.08 1729
2366.54 1693
2367.00 1572
2367.46 1545
2367.92 1506
2368.38 1610
2368.84 1599
2369.30 1646
2369.75 1642
2370.21 1468
2370.67 1525
2371.13 1639
2371.59 1613
2372.05 1621
2372.51 1685
2372.97 1504
2373.43 1596
2373.89 1544
2374.35 1543
2374.81 1605
2375.27 1624
2375.72 1602
2376.18 1296
2376.64 1402
2377.10 1437
2377.56 1359
2378.02 1369
2378.48 1468
2378.94 1484
2379.40 1523
2379.86 1309
2380.32 1336
2380.78 1443
2381.24 1499
2381.70 1387
2382.16 1243
2382.62 1347
2383.08 1423
2383.54 1351
2384.00 1445
2384.46 1489
2384.92 1450
2385.39 1325
2385.85 1363
2386.31 1351
2386.77 1270
2387.23 1312
2387.69 1352
2388.15 1386
2388.61 1347
2389.07 1335
2389.53 1295
2389.99 1320
2390.45 1283
2390.91 1298
2391.38 1228
2391.84 1223
2392.30 1231
2392.76 1244
2393.22 1276
2393.68 1440
2394.14 1351
2394.60 1243
2395.06 1241
2395.53 1256
2395.99 1279
2396.45 1221
2396.91 1317
2397.37 1443
2397.83 1347
2398.30 1280
2398.76 1348
2399.22 1356
2399.68 1331
2400.14 1406
2400.61 1388
2401.07 1208
2401.53 1163
2401.99 1319
2402.45 1142
2402.92 1182
2403.38 1277
2403.84 1286
2404.30 1356
2404.76 1319
2405.23 1232
2405.69 1234
2406.15 1309
2406.61 1211
2407.08 1253
2407.54 1239
2408.00 1171
2408.46 1341
2408.93 1445
2409.39 1316
2409.85 1337
2410.32 1344
2410.78 1355
2411.24 1338
2411.70 1183
2412.17 1312
2412.63 1315
2413.09 1279
2413.56 1299
2414.02 1282
2414.48 1254
2414.95 1167
2415.41 1233
2415.87 1250
2416.34 1317
2416.80 1258
2417.26 1241
2417.73 1303
2418.19 1481
2418.65 1263
2419.12 1292
2419.58 1459
2420.05 1522
2420.51 1504
2420.97 1579
2421.44 1703
2421.90 1590
2422.37 1577
2422.83 1473
2423.29 1484
2423.76 1508
2424.22 1671
2424.69 1523
2425.15 1479
2425.62 1581
2426.08 1690
2426.54 1668
2427.01 1555
2427.47 1531
2427.94 1643
2428.40 1774
2428.87 1660
2429.33 1646
2429.80 1709
2430.26 1656
2430.73 1647
2431.19 1700
2431.66 1681
2432.12 1764
2432.59 1746
2433.05 1598
2433.52 1469
2433.98 1538
2434.45 1443
2434.91 1394
2435.38 1393
2435.84 1452
2436.31 1383
2436.77 1393
2437.24 1509
2437.70 1493
2438.17 1501
2438.63 1478
2439.10 1593
2439.57 1564
2440.03 1621
2440.50 1765
2440.96 1683
2441.43 1729
2441.89 2024
2442.36 2012
2442.83 2037
2443.29 2165
2443.76 2055
2444.22 2135
2444.69 2114
2445.16 2248
2445.62 1995
2446.09 1907
2446.56 1744
2447.02 1745
2447.49 1821
2447.96 1625
2448.42 1540
2448.89 1429
2449.35 1469
2449.82 1334
2450.29 1291
2450.75 1386
2451.22 1408
2451.69 1345
2452.16 1314
2452.62 1251
2453.09 1302
2453.56 1337
2454.02 1239
2454.49 1272
2454.96 1393
2455.42 1354
2455.89 1243
2456.36 1439
2456.83 1288
2457.29 1311
2457.76 1300
2458.23 1266
2458.70 1302
2459.16 1309
2459.63 1273
2460.10 1403
2460.57 1310
2461.03 1298
2461.50 1325
2461.97 1351
2462.44 1270
2462.91 1259
2463.37 1228
2463.84 1176
2464.31 1333
2464.78 1323
2465.25 1449
2465.71 1452
2466.18 1399
2466.65 1446
2467.12 1281
2467.59 1287
2468.06 1461
2468.52 1486
2468.99 1321
2469.46 1287
2469.93 1449
2470.40 1506
2470.87 1533
2471.34 1513
2471.80 1675
2472.27 1573
2472.74 1377
2473.21 1500
2473.68 1551
2474.15 1455
2474.62 1318
2475.09 1384
2475.56 1491
2476.02 1466
2476.49 1475
2476.96 1363
2477.43 1351
2477.90 1344
2478.37 1337
2478.84 1345
2479.31 1386
2479.78 1332
2480.25 1383
2480.72 1405
2481.19 1484
2481.66 1507
2482.13 1591
2482.60 1610
2483.07 1834
2483.54 1873
2484.01 1733
2484.48 1740
2484.95 1740
2485.42 1731
2485.89 1705
2486.36 1653
2486.83 1634
2487.30 1572
2487.77 1505
2488.24 1505
2488.71 1440
2489.18 1332
2489.65 1379
2490.12 1346
2490.59 1400
2491.06 1365
2491.53 1343
2492.00 1358
2492.47 1293
2492.94 1357
2493.41 1326
2493.88 1198
2494.36 1264
2494.83 1360
2495.30 1335
2495.77 1376
2496.24 1354
2496.71 1380
2497.18 1323
2497.65 1501
2498.12 1262
2498.60 1414
2499.07 1430
2499.54 1480
2500.01 1596
2500.48 1357
2500.95 1360
2501.42 1292
2501.90 1336
2502.37 1324
2502.84 1471
2503.31 1466
2503.78 1385
2504.25 1323
2504.73 1356
2505.20 1425
2505.67 1340
2506.14 1204
2506.61 1303
2507.09 1363
2507.56 1412
2508.03 1505
2508.50 1455
2508.97 1481
2509.45 1574
2509.92 1654
2510.39 1497
2510.86 1633
2511.34 1529
2511.81 1605
2512.28 1687
2512.75 1709
2513.23 1591
2513.70 1640
2514.17 1856
2514.65 1729
2515.12 1555
2515.59 1568
2516.06 1646
2516.54 1654
2517.01 1582
2517.48 1616
2517.96 1548
2518.43 1651
2518.90 1516
2519.38 1556
2519.85 1437
2520.32 1242
2520.80 1279
2521.27 1313
2521.74 1353
2522.22 1280
2522.69 1326
2523.16 1369
2523.64 1461
2524.11 1397
2524.58 1276
2525.06 1255
2525.53 1278
2526.01 1296
2526.48 1381
2526.95 1366
2527.43 1343
2527.90 1244
2528.38 1368
2528.85 1331
2529.32 1311
2529.80 1335
2530.27 1469
2530.75 1449
2531.22 1462
2531.70 1417
2532.17 1399
2532.64 1455
2533.12 1347
2533.59 1395
2534.07 1359
2534.54 1439
2535.02 1419
2535.49 1332
2535.97 1263
2536.44 1309
2536.92 1385
2537.39 1491
2537.87 1466
2538.34 1557
2538.82 1555
2539.29 1700
2539.77 1602
2540.24 1529
2540.72 1468
2541.19 1501
2541.67 1522
2542.14 1438
2542.62 1389
2543.09 1397
2543.57 1520
2544.04 1455
2544.52 1555
2545.00 1529
2545.47 1384
2545.95 1366
2546.42 1509
2546.90 1575
2547.37 1485
2547.85 1391
2548.33 1381
2548.80 1497
2549.28 1662
2549.75 1742
2550.23 1806
2550.71 1770
2551.18 1773
2551.66 1862
2552.14 1821
2552.61 1758
2553.09 1919
2553.57 1926
2554.04 1912
2554.52 1876
2554.99 1888
2555.47 1906
2555.95 1954
2556.42 1905
2556.90 1975
2557.38 2212
2557.86 2307
2558.33 2347
2558.81 2449
2559.29 2420
2559.76 2522
2560.24 2340
2560.72 2454
2561.19 2128
2561.67 2110
2562.15 2070
2562.63 1946
2563.10 1597
2563.58 1675
2564.06 1572
2564.54 1433
2565.01 1465
2565.49 1466
2565.97 1503
2566.45 1465
2566.92 1408
2567.40 1493
2567.88 1445
2568.36 1424
2568.83 1603
2569.31 1493
2569.79 1245
2570.27 1236
2570.75 1399
2571.22 1427
2571.70 1489
2572.18 1245
2572.66 1290
2573.14 1468
2573.62 1318
2574.09 1332
2574.57 1293
2575.05 1403
2575.53 1409
2576.01 1488
2576.49 1391
2576.97 1391
2577.44 1355
2577.92 1374
2578.40 1466
2578.88 1442
2579.36 1550
2579.84 1489
2580.32 1389
2580.80 1365
2581.27 1386
2581.75 1334
2582.23 1309
2582.71 1345
2583.19 1379
2583.67 1393
2584.15 1402
2584.63 1338
2585.11 1440
2585.59 1397
2586.07 1346
2586.55 1336
2587.03 1384
2587.51 1298
2587.99 1360
2588.47 1357
2588.94 1332
2589.42 1331
2589.90 1385
2590.38 1323
2590.86 1220
2591.34 1381
2591.82 1519
2592.30 1542
2592.78 1534
2593.26 1395
2593.74 1450
2594.22 1562
2594.71 1478
2595.19 1547
2595.67 1621
2596.15 1578
2596.63 1608
2597.11 1519
2597.59 1640
2598.07 1698
2598.55 1642
2599.03 1727
2599.51 1819
2599.99 1789
2600.47 1734
2600.95 1636
2601.43 1633
2601.91 1632
2602.40 1641
2602.88 1473
2603.36 1526
2603.84 1484
2604.32 1518
2604.80 1483
2605.28 1419
2605.76 1553
2606.24 1336
2606.73 1416
2607.21 1449
2607.69 1488
2608.17 1528
2608.65 1641
2609.13 1740
2609.62 1579
2610.10 1558
2610.58 1619
2611.06 1680
2611.54 1694
2612.02 1876
2612.51 2074
2612.99 2034
2613.47 2221
2613.95 2191
2614.43 2176
2614.92 2080
2615.40 1990
2615.88 2026
2616.36 1950
2616.85 1836
2617.33 1773
2617.81 1809
2618.29 1650
2618.78 1633
2619.26 1606
2619.74 1593
2620.22 1457
2620.71 1435
2621.19 1435
2621.67 1403
2622.15 1242
2622.64 1274
2623.12 1390
2623.60 1439
2624.09 1505
2624.57 1434
2625.05 1413
2625.53 1353
2626.02 1439
2626.50 1442
2626.98 1361
2627.47 1317
2627.95 1435
2628.43 1397
2628.92 1431
2629.40 1412
2629.88 1457
2630.37 1344
2630.85 1361
2631.34 1438
2631.82 1454
2632.30 1455
2632.79 1492
2633.27 1395
2633.75 1526
2634.24 1257
2634.72 1358
2635.21 1446
2635.69 1454
2636.17 1375
2636.66 1367
2637.14 1336
2637.63 1447
2638.11 1395
2638.60 1290
2639.08 1350
2639.56 1467
2640.05 1507
2640.53 1436
2641.02 1541
2641.50 1663
2641.99 1502
2642.47 1565
2642.96 1423
2643.44 1476
2643.93 1427
2644.41 1566
2644.90 1380
2645.38 1441
2645.87 1443
2646.35 1434
2646.84 1386
2647.32 1403
2647.81 1410
2648.29 1295
2648.78 1302
2649.26 1263
2649.75 1297
2650.23 1412
2650.72 1457
2651.20 1441
2651.69 1389
2652.17 1394
2652.66 1441
2653.15 1362
2653.63 1494
2654.12 1414
2654.60 1438
2655.09 1416
2655.57 1429
2656.06 1310
2656.55 1456
2657.03 1457
2657.52 1324
2658.00 1351
2658.49 1553
2658.98 1550
2659.46 1383
2659.95 1338
2660.44 1384
2660.92 1295
2661.41 1250
2661.90 1258
2662.38 1401
2662.87 1373
2663.35 1312
2663.84 1232
2664.33 1298
2664.81 1374
2665.30 1419
2665.79 1443
2666.28 1491
2666.76 1463
2667.25 1462
2667.74 1435
2668.22 1355
2668.71 1323
2669.20 1334
2669.68 1464
2670.17 1361
2670.66 1336
2671.15 1452
2671.63 1442
2672.12 1300
2672.61 1379
2673.10 1547
2673.58 1432
2674.07 1500
2674.56 1482
2675.05 1594
2675.53 1621
2676.02 1582
2676.51 1740
2677.00 1728
2677.49 1740
2677.97 1816
2678.46 1681
2678.95 1658
2679.44 1618
2679.93 1767
2680.41 1829
2680.90 1921
2681.39 1909
2681.88 2019
2682.37 2004
2682.85 1988
2683.34 2007
2683.83 2115
2684.32 2175
2684.81 2422
2685.30 2470
2685.79 2335
2686.27 2386
2686.76 2327
2687.25 2248
2687.74 2235
2688.23 2310
2688.72 2242
2689.21 2138
2689.70 2028
2690.19 1757
2690.67 1871
2691.16 1794
2691.65 1611
2692.14 1682
2692.63 1593
2693.12 1572
2693.61 1519
2694.10 1510
2694.59 1330
2695.08 1493
2695.57 1506
2696.06 1432
2696.55 1479
2697.04 1420
2697.53 1454
2698.02 1518
2698.51 1541
2699.00 1513
2699.49 1559
2699.98 1579
2700.47 1451
2700.96 1556
2701.45 1643
2701.94 1689
2702.43 1802
2702.92 1729
2703.41 1727
2703.90 1737
2704.39 1805
2704.88 1739
2705.37 1695
2705.86 1711
2706.35 1619
2706.84 1686
2707.33 1767
2707.82 1792
2708.31 1613
2708.80 1686
2709.29 1713
2709.78 1525
2710.27 1410
2710.77 1491
2711.26 1381
2711.75 1357
2712.24 1388
2712.73 1482
2713.22 1395
2713.71 1391
2714.20 1262
2714.69 1488
2715.19 1511
2715.68 1474
2716.17 1536
2716.66 1351
2717.15 1331
2717.64 1343
2718.13 1520
2718.63 1460
2719.12 1339
2719.61 1464
2720.10 1420
2720.59 1347
2721.08 1350
2721.58 1366
2722.07 1379
2722.56 1478
2723.05 1461
2723.54 1480
2724.04 1488
2724.53 1552
2725.02 1587
2725.51 1521
2726.01 1489
2726.50 1505
2726.99 1611
2727.48 1619
2727.98 1502
2728.47 1441
2728.96 1425
2729.45 1463
2729.95 1466
2730.44 1455
2730.93 1476
2731.42 1406
2731.92 1395
2732.41 1488
2732.90 1479
2733.40 1326
2733.89 1432
2734.38 1338
2734.87 1460
2735.37 1471
2735.86 1549
2736.35 1422
2736.85 1398
2737.34 1487
2737.83 1591
2738.33 1576
2738.82 1572
2739.31 1494
2739.81 1424
2740.30 1557
2740.79 1748
2741.29 1703
2741.78 1457
2742.28 1407
2742.77 1479
2743.26 1644
2743.76 1566
2744.25 1584
2744.75 1465
2745.24 1491
2745.73 1467
2746.23 1322
2746.72 1325
2747.22 1298
2747.71 1420
2748.20 1381
2748.70 1298
2749.19 1363
2749.69 1363
2750.18 1458
2750.68 1443
2751.17 1370
2751.67 1435
2752.16 1333
2752.66 1343
2753.15 1353
2753.64 1416
2754.14 1571
2754.63 1618
2755.13 1561
2755.62 1720
2756.12 1804
2756.61 1774
2757.11 1701
2757.60 1678
2758.10 1751
2758.59 1740
2759.09 1693
2759.59 1583
2760.08 1659
2760.58 1563
2761.07 1485
2761.57 1506
2762.06 1614
2762.56 1433
2763.05 1441
2763.55 1487
2764.05 1439
2764.54 1411
2765.04 1430
2765.53 1479
2766.03 1527
2766.52 1478
2767.02 1454
2767.52 1486
2768.01 1426
2768.51 1454
2769.00 1471
2769.50 1303
2770.00 1279
2770.49 1265
2770.99 1362
2771.49 1321
2771.98 1430
2772.48 1483
2772.98 1574
2773.47 1444
2773.97 1390
2774.47 1584
2774.96 1621
2775.46 1488
2775.96 1451
2776.45 1598
2776.95 1560
2777.45 1654
2777.94 1630
2778.44 1634
2778.94 1742
2779.43 1822
2779.93 1638
2780.43 1750
2780.93 1645
2781.42 1687
2781.92 1653
2782.42 1655
2782.92 1538
2783.41 1573
2783.91 1639
2784.41 1670
2784.91 1697
2785.40 1713
2785.90 1651
2786.40 1477
2786.90 1617
2787.39 1620
2787.89 1572
2788.39 1587
2788.89 1513
2789.39 1518
2789.88 1541
2790.38 1569
2790.88 1771
2791.38 1798
2791.88 1602
2792.37 1568
2792.87 1506
2793.37 1500
2793.87 1487
2794.37 1474
2794.87 1497
2795.37 1410
2795.86 1674
2796.36 1750
2796.86 1706
2797.36 1871
2797.86 1860
2798.36 1866
2798.86 2086
2799.35 2139
2799.85 2315
2800.35 2534
2800.85 2522
2801.35 2519
2801.85 2363
2802.35 2139
2802.85 2181
2803.35 1979
2803.85 2016
2804.35 1940
2804.85 1977
2805.34 1779
2805.84 1855
2806.34 1858
2806.84 1809
2807.34 1895
2807.84 1982
2808.34 2031
2808.84 1959
2809.34 2100
2809.84 2334
2810.34 2561
2810.84 2771
2811.34 2833
2811.84 3066
2812.34 3068
2812.84 3354
2813.34 3116
2813.84 3023
2814.34 3016
2814.84 2744
2815.34 2693
2815.84 2337
2816.34 2106
2816.84 1937
2817.34 1778
2817.84 1805
2818.35 1651
2818.85 1719
2819.35 1791
2819.85 1725
2820.35 1706
2820.85 1669
2821.35 1708
2821.85 1639
2822.35 1651
2822.85 1743
2823.35 1894
2823.85 1889
2824.36 1789
2824.86 1687
2825.36 1846
2825.86 1733
2826.36 1790
2826.86 1791
2827.36 1771
2827.86 1687
2828.37 1604
2828.87 1707
2829.37 1721
2829.87 1707
2830.37 1784
2830.87 1679
2831.38 1676
2831.88 1682
2832.38 1697
2832.88 1727
2833.38 1631
2833.88 1660
2834.39 1706
2834.89 1738
2835.39 1620
2835.89 1800
2836.40 1680
2836.90 1679
2837.40 1717
2837.90 1666
2838.40 1649
2838.91 1859
2839.41 1851
2839.91 1783
2840.41 1686
2840.92 1550
2841.42 1607
2841.92 1485
2842.42 1556
2842.93 1493
2843.43 1434
2843.93 1562
2844.44 1385
2844.94 1372
2845.44 1377
2845.94 1474
2846.45 1535
2846.95 1521
2847.45 1458
2847.96 1540
2848.46 1566
2848.96 1537
2849.47 1738
2849.97 1579
2850.47 1524
2850.98 1605
2851.48 1602
2851.98 1743
2852.49 1705
2852.99 1637
2853.50 1496
2854.00 1568
2854.50 1550
2855.01 1563
2855.51 1609
2856.01 1470
2856.52 1570
2857.02 1466
2857.53 1417
2858.03 1449
2858.53 1522
2859.04 1537
2859.54 1521
2860.05 1376
2860.55 1404
2861.06 1528
2861.56 1532
2862.06 1488
2862.57 1644
2863.07 1675
2863.58 1530
2864.08 1539
2864.59 1554
2865.09 1625
2865.60 1575
2866.10 1647
2866.61 1514
2867.11 1448
2867.62 1411
2868.12 1508
2868.63 1462
2869.13 1584
2869.64 1424
2870.14 1320
2870.65 1361
2871.15 1394
2871.66 1320
2872.16 1412
2872.67 1396
2873.17 1366
2873.68 1345
2874.18 1453
2874.69 1594
2875.20 1463
2875.70 1615
2876.21 1614
2876.71 1541
2877.22 1437
2877.72 1463
2878.23 1421
2878.74 1407
2879.24 1367
2879.75 1526
2880.25 1499
2880.76 1448
2881.27 1572
2881.77 1601
2882.28 1450
2882.79 1551
2883.29 1595
2883.80 1589
2884.30 1522
2884.81 1580
2885.32 1735
2885.82 1687
2886.33 1600
2886.84 1671
2887.34 1856
2887.85 1965
2888.36 1831
2888.86 2055
2889.37 2261
2889.88 2420
2890.38 2479
2890.89 2574
2891.40 2522
2891.91 2699
2892.41 2781
2892.92 2573
2893.43 2437
2893.93 2254
2894.44 2291
2894.95 2085
2895.46 1928
2895.96 1824
2896.47 1736
2896.98 1801
2897.49 1668
2897.99 1670
2898.50 1668
2899.01 1606
2899.52 1761
2900.03 1700
2900.53 1792
2901.04 1706
2901.55 1680
2902.06 1791
2902.56 1874
2903.07 1811
2903.58 1762
2904.09 1906
2904.60 1888
2905.11 1781
2905.61 2010
2906.12 2129
2906.63 2114
2907.14 2290
2907.65 2011
2908.16 2136
2908.66 2285
2909.17 2060
2909.68 2179
2910.19 2071
2910.70 1996
2911.21 2021
2911.72 1963
2912.23 1816
2912.73 1752
2913.24 1765
2913.75 1863
2914.26 1785
2914.77 1792
2915.28 1694
2915.79 1804
2916.30 1653
2916.81 1630
2917.32 1572
2917.83 1747
2918.33 1720
2918.84 1692
2919.35 1842
2919.86 1653
2920.37 1787
2920.88 1811
2921.39 1693
2921.90 1581
2922.41 1702
2922.92 1665
2923.43 1538
2923.94 1539
2924.45 1646
2924.96 1686
2925.47 1784
2925.98 1812
2926.49 2080
2927.00 2224
2927.51 2364
2928.02 2492
2928.53 2591
2929.04 2599
2929.55 2614
2930.06 2752
2930.57 2862
2931.08 2493
2931.59 2462
2932.11 2244
2932.62 2190
2933.13 2012
2933.64 1792
2934.15 1804
2934.66 1704
2935.17 1568
2935.68 1511
2936.19 1509
2936.70 1531
2937.21 1535
2937.72 1563
2938.24 1518
2938.75 1506
2939.26 1610
2939.77 1585
2940.28 1640
2940.79 1724
2941.30 1655
2941.81 1598
2942.33 1492
2942.84 1473
2943.35 1570
2943.86 1476
2944.37 1572
2944.88 1589
2945.40 1549
2945.91 1664
2946.42 1700
2946.93 1614
2947.44 1739
2947.96 1840
2948.47 1906
2948.98 1998
2949.49 1983
2950.00 1957
2950.52 1982
2951.03 2176
2951.54 2069
2952.05 2074
2952.57 1935
2953.08 1812
2953.59 1748
2954.10 1721
2954.62 1709
2955.13 1498
2955.64 1583
2956.15 1699
2956.67 1499
2957.18 1630
2957.69 1561
2958.20 1594
2958.72 1691
2959.23 1698
2959.74 1582
2960.26 1531
2960.77 1481
2961.28 1543
2961.80 1647
2962.31 1685
2962.82 1691
2963.34 1671
2963.85 1668
2964.36 1612
2964.88 1661
2965.39 1604
2965.90 1661
2966.42 1715
2966.93 1784
2967.44 1700
2967.96 1641
2968.47 1568
2968.98 1499
2969.50 1580
2970.01 1556
2970.53 1622
2971.04 1643
2971.55 1520
2972.07 1559
2972.58 1545
2973.10 1542
2973.61 1541
2974.12 1695
2974.64 1770
2975.15 1619
2975.67 1545
2976.18 1512
2976.70 1491
2977.21 1546
2977.73 1658
2978.24 1465
2978.75 1524
2979.27 1609
2979.78 1670
2980.30 1556
2980.81 1578
2981.33 1596
2981.84 1591
2982.36 1638
2982.87 1587
2983.39 1624
2983.90 1592
2984.42 1679
2984.93 1656
2985.45 1815
2985.96 1993
2986.48 1742
2987.00 1609
2987.51 1623
2988.03 1634
2988.54 1720
2989.06 1625
2989.57 1620
2990.09 1594
2990.60 1594
2991.12 1572
2991.64 1585
2992.15 1622
2992.67 1611
2993.18 1727
2993.70 1765
2994.21 1766
2994.73 1788
2995.25 1819
2995.76 1777
2996.28 1793
2996.80 1937
2997.31 2051
2997.83 2083
2998.34 2170
2998.86 2035
2999.38 2101
2999.89 2201
3000.41 2321
3000.93 2295
3001.44 2354
3001.96 2414
3002.48 2454
3002.99 2394
3003.51 2353
3004.03 2281
3004.54 2182
3005.06 2110
3005.58 2215
3006.09 2282
3006.61 2010
3007.13 1793
3007.65 1846
3008.16 1916
3008.68 1938
3009.20 1878
3009.71 2049
3010.23 1873
3010.75 1701
3011.27 1972
3011.78 1950
3012.30 1774
3012.82 1598
3013.34 1661
3013.85 1641
3014.37 1711
3014.89 1615
3015.41 1655
3015.93 1699
3016.44 1660
3016.96 1620
3017.48 1672
3018.00 1483
3018.52 1502
3019.03 1492
3019.55 1623
3020.07 1787
3020.59 1796
3021.11 1827
3021.63 1773
3022.14 1716
3022.66 1880
3023.18 1782
3023.70 1854
3024.22 1943
3024.74 1933
3025.25 1924
3025.77 1956
3026.29 2012
3026.81 1920
3027.33 2148
3027.85 2203
3028.37 2012
3028.89 2014
3029.41 1942
3029.92 2045
3030.44 2050
3030.96 1884
3031.48 1733
3032.00 1772
3032.52 1726
3033.04 1753
3033.56 1658
3034.08 1762
3034.60 1758
3035.12 1866
3035.64 1866
3036.16 2026
3036.68 2225
3037.20 2168
3037.72 2260
3038.24 2202
3038.76 2285
3039.28 2504
3039.80 2560
3040.32 2394
3040.84 2611
3041.36 2482
3041.88 2436
3042.40 2183
3042.92 2188
3043.44 2072
3043.96 2046
3044.48 1976
3045.00 1803
3045.52 1746
3046.04 1724
3046.56 1766
3047.08 1787
3047.60 1681
3048.12 1667
3048.64 1676
3049.16 1674
3049.68 1667
3050.20 1736
3050.72 1724
3051.24 1613
3051.77 1689
3052.29 1657
3052.81 1723
3053.33 1709
3053.85 1662
3054.37 1650
3054.89 1606
3055.41 1620
3055.93 1730
3056.46 1846
3056.98 1764
3057.50 1735
3058.02 1670
3058.54 1810
3059.06 1639
3059.58 1671
3060.11 1569
3060.63 1458
3061.15 1685
3061.67 1672
3062.19 1786
3062.71 1660
3063.24 1790
3063.76 1582
3064.28 1611
3064.80 1687
3065.32 1703
3065.85 1736
3066.37 1759
3066.89 1791
3067.41 1710
3067.94 1687
3068.46 1754
3068.98 1607
3069.50 1534
3070.03 1683
3070.55 1640
3071.07 1668
3071.59 1672
3072.12 1557
3072.64 1520
3073.16 1558
3073.68 1562
3074.21 1694
3074.73 1769
3075.25 1594
3075.78 1617
3076.30 1752
3076.82 1755
3077.34 1746
3077.87 1557
3078.39 1697
3078.91 1704
3079.44 1648
3079.96 1791
3080.48 1824
3081.01 1908
3081.53 1819
3082.05 1797
3082.58 1988
3083.10 1909
3083.63 1935
3084.15 1911
3084.67 1899
3085.20 1904
3085.72 1850
3086.24 1860
3086.77 2067
3087.29 1754
3087.82 1715
3088.34 1814
3088.86 1863
3089.39 1739
3089.91 1756
3090.44 1731
3090.96 1783
3091.49 1778
3092.01 1662
3092.53 1729
3093.06 1825
3093.58 1711
3094.11 1655
3094.63 1604
3095.16 1539
3095.68 1618
3096.21 1630
3096.73 1698
3097.26 1750
3097.78 1724
3098.31 1852
3098.83 1824
3099.36 1773
3099.88 1844
3100.41 1771
3100.93 1825
3101.46 2193
3101.98 2098
3102.51 2059
3103.03 2216
3103.56 2529
3104.08 2503
3104.61 2620
3105.13 2952
3105.66 3243
3106.18 3059
3106.71 3279
3107.24 3269
3107.76 3536
3108.29 3160
3108.81 3262
3109.34 3145
3109.86 2705
3110.39 2629
3110.92 2458
3111.44 2189
3111.97 2136
3112.49 1927
3113.02 1932
3113.55 2014
3114.07 1934
3114.60 1998
3115.12 2037
3115.65 2166
3116.18 1830
3116.70 1783
3117.23 1857
3117.76 1745
3118.28 1801
3118.81 1780
3119.34 1520
3119.86 1537
3120.39 1488
3120.92 1650
3121.44 1591
3121.97 1596
3122.50 1571
3123.02 1493
3123.55 1474
3124.08 1504
3124.61 1612
3125.13 1435
3125.66 1608
3126.19 1545
3126.72 1631
3127.24 1723
3127.77 1730
3128.30 1593
3128.82 1447
3129.35 1667
3129.88 1648
3130.41 1627
3130.93 1652
3131.46 1618
3131.99 1646
3132.52 1683
3133.05 1733
3133.57 1659
3134.10 1521
3134.63 1452
3135.16 1458
3135.69 1578
3136.21 1496
3136.74 1624
3137.27 1561
3137.80 1577
3138.33 1518
3138.85 1522
3139.38 1530
3139.91 1481
3140.44 1620
3140.97 1501
3141.50 1717
3142.03 1668
3142.55 1495
3143.08 1558
3143.61 1523
3144.14 1487
3144.67 1459
3145.20 1536
3145.73 1450
3146.26 1380
3146.79 1492
3147.31 1552
3147.84 1499
3148.37 1497
3148.90 1740
3149.43 1720
3149.96 1767
3150.49 1751
3151.02 1848
3151.55 1756
3152.08 1884
3152.61 1909
3153.14 1747
3153.67 1733
3154.20 1822
3154.73 1816
3155.25 1805
3155.78 1705
3156.31 1628
3156.84 1695
3157.37 1648
3157.90 1630
3158.43 1630
3158.96 1595
3159.49 1648
3160.02 1697
3160.55 1684
3161.08 1498
3161.61 1616
3162.14 1626
3162.68 1647
3163.21 1686
3163.74 1577
3164.27 1539
3164.80 1533
3165.33 1611
3165.86 1583
3166.39 1477
3166.92 1458
3167.45 1588
3167.98 1626
3168.51 1655
3169.04 1571
3169.57 1604
3170.10 1578
3170.64 1624
3171.17 1509
3171.70 1655
3172.23 1646
3172.76 1681
3173.29 1610
3173.82 1601
3174.35 1580
3174.88 1609
3175.42 1604
3175.95 1576
3176.48 1572
3177.01 1449
3177.54 1483
3178.07 1454
3178.61 1381
3179.14 1384
3179.67 1442
3180.20 1600
3180.73 1522
3181.26 1626
3181.80 1507
3182.33 1512
3182.86 1444
3183.39 1534
3183.92 1556
3184.46 1425
3184.99 1536
3185.52 1516
3186.05 1599
3186.59 1579
3187.12 1627
3187.65 1520
3188.18 1543
3188.72 1624
3189.25 1573
3189.78 1582
3190.31 1643
3190.85 1602
3191.38 1501
3191.91 1551
3192.44 1646
3192.98 1568
3193.51 1498
3194.04 1478
3194.58 1485
3195.11 1456
3195.64 1571
3196.17 1594
3196.71 1477
3197.24 1432
3197.77 1570
3198.31 1469
3198.84 1414
3199.37 1441
3199.91 1503
3200.44 1533
3200.98 1636
3201.51 1638
3202.04 1552
3202.58 1592
3203.11 1569
3203.64 1645
3204.18 1695
3204.71 1797
3205.24 1697
3205.78 1732
3206.31 1919
3206.85 1888
3207.38 1826
3207.91 1852
3208.45 1778
3208.98 1812
3209.52 1857
3210.05 1810
3210.59 1679
3211.12 1665
3211.65 1720
3212.19 1746
3212.72 1704
3213.26 2018
3213.79 1916
3214.33 1755
3214.86 1701
3215.40 1656
3215.93 1828
3216.47 1763
3217.00 1679
3217.54 1798
3218.07 1668
3218.61 1663
3219.14 1634
3219.68 1627
3220.21 1627
3220.75 1655
3221.28 1597
3221.82 1666
3222.35 1637
3222.89 1655
3223.42 1707
3223.96 1653
3224.49 1676
3225.03 1733
3225.57 1740
3226.10 1640
3226.64 1725
3227.17 1779
3227.71 1723
3228.24 1714
3228.78 1831
3229.32 1824
3229.85 1797
3230.39 1882
3230.92 1804
3231.46 1853
3232.00 1900
3232.53 1717
3233.07 1523
3233.60 1511
3234.14 1650
3234.68 1546
3235.21 1618
3235.75 1645
3236.29 1513
3236.82 1617
3237.36 1590
3237.90 1518
3238.43 1612
3238.97 1679
3239.51 1614
3240.04 1716
3240.58 1709
3241.12 1712
3241.65 1716
3242.19 1661
3242.73 1761
3243.26 1692
3243.80 1761
3244.34 1770
3244.88 1714
3245.41 1713
3245.95 1723
3246.49 1731
3247.02 1540
3247.56 1492
3248.10 1504
3248.64 1701
3249.17 1709
3249.71 1632
3250.25 1510
3250.79 1595
3251.33 1690
3251.86 1525
3252.40 1674
3252.94 1663
3253.48 1780
3254.01 1783
3254.55 1845
3255.09 1668
3255.63 1592
3256.17 1763
3256.70 1566
3257.24 1648
3257.78 1695
3258.32 1796
3258.86 1862
3259.40 1781
3259.93 1911
3260.47 1914
3261.01 1764
3261.55 1828
3262.09 1904
3262.63 1945
3263.17 1905
3263.70 2015
3264.24 2044
3264.78 1940
3265.32 2014
3265.86 2156
3266.40 2093
3266.94 2240
3267.48 2480
3268.02 2599
3268.56 2544
3269.09 2811
3269.63 2820
3270.17 2726
3270.71 2691
3271.25 2879
3271.79 2759
3272.33 2646
3272.87 2566
3273.41 2612
3273.95 2511
3274.49 2314
3275.03 2098
3275.57 1819
3276.11 1900
3276.65 1888
3277.19 1720
3277.73 1711
3278.27 1830
3278.81 1931
3279.35 1868
3279.89 1966
3280.43 1984
3280.97 1888
3281.51 2026
3282.05 2045
3282.59 1860
3283.13 1980
3283.67 2109
3284.21 1998
3284.75 2123
3285.29 2062
3285.83 2142
3286.37 2191
3286.91 2058
3287.45 2063
3287.99 2104
3288.53 2202
3289.08 2175
3289.62 2146
3290.16 2282
3290.70 2096
3291.24 2115
3291.78 2147
3292.32 2065
3292.86 2092
3293.40 2132
3293.95 2191
3294.49 2383
3295.03 2426
3295.57 2416
3296.11 2543
3296.65 2746
3297.19 2996
3297.73 3251
3298.28 3298
3298.82 3303
3299.36 3476
3299.90 3433
3300.44 3320
3300.99 3153
3301.53 3266
3302.07 3199
3302.61 3004
3303.15 2715
3303.69 2748
3304.24 2709
3304.78 2471
3305.32 2517
3305.86 2558
3306.41 2323
3306.95 2311
3307.49 2285
3308.03 2289
3308.58 2271
3309.12 2349
3309.66 2264
3310.20 2363
3310.75 2444
3311.29 2478
3311.83 2455
3312.37 2533
3312.92 2435
3313.46 2453
3314.00 2532
3314.54 2571
3315.09 2550
3315.63 2459
3316.17 2413
3316.72 2713
3317.26 2715
3317.80 2615
3318.35 2711
3318.89 2733
3319.43 2898
3319.98 2965
3320.52 3168
3321.06 3138
3321.61 3057
3322.15 3221
3322.69 3247
3323.24 3491
3323.78 3614
3324.33 3535
3324.87 3625
3325.41 3572
3325.96 3580
3326.50 3756
3327.04 3637
3327.59 3438
3328.13 3414
3328.68 3264
3329.22 3205
3329.76 3219
3330.31 3172
3330.85 2906
3331.40 2871
3331.94 2892
3332.49 2922
3333.03 3015
3333.58 3157
3334.12 3478
3334.66 3790
3335.21 4284
3335.75 5350
3336.30 6203
3336.84 7178
3337.39 7996
3337.93 9256
3338.48 10536
3339.02 11145
3339.57 11915
3340.11 12891
3340.66 13467
3341.20 12837
3341.75 12264
3342.29 11395
3342.84 10330
3343.38 9145
3343.93 8106
3344.47 6860
3345.02 5642
3345.57 4602
3346.11 4105
3346.66 3562
3347.20 3253
3347.75 2952
3348.29 2610
3348.84 2530
3349.38 2482
3349.93 2442
3350.48 2458
3351.02 2482
3351.57 2568
3352.11 2570
3352.66 2630
3353.21 2522
3353.75 2607
3354.30 2715
3354.84 2690
3355.39 2712
3355.94 2590
3356.48 2805
3357.03 2631
3357.58 2772
3358.12 2634
3358.67 2647
3359.22 2555
3359.76 2484
3360.31 2477
3360.86 2527
3361.40 2338
3361.95 2264
3362.50 2317
3363.04 2086
3363.59 2083
3364.14 2048
3364.68 2056
3365.23 1988
3365.78 1944
3366.33 2035
3366.87 2098
3367.42 2055
3367.97 2055
3368.51 1997
3369.06 2091
3369.61 2171
3370.16 2189
3370.70 2181
3371.25 2198
3371.80 2136
3372.35 1976
3372.90 2111
3373.44 2022
3373.99 2018
3374.54 2086
3375.09 1979
3375.63 2037
3376.18 2197
3376.73 2122
3377.28 2106
3377.83 2023
3378.37 2037
3378.92 2007
3379.47 2021
3380.02 2048
3380.57 2047
3381.12 1878
3381.66 1847
3382.21 1872
3382.76 1857
3383.31 1900
3383.86 1855
3384.41 1854
3384.96 1985
3385.50 1986
3386.05 2010
3386.60 1960
3387.15 1967
3387.70 1894
3388.25 1794
3388.80 1854
3389.35 1839
3389.90 1771
3390.44 1865
3390.99 1854
3391.54 1744
3392.09 1844
3392.64 1881
3393.19 1654
3393.74 1676
3394.29 1730
3394.84 1668
3395.39 1670
3395.94 1692
3396.49 1590
3397.04 1636
3397.59 1616
3398.14 1666
3398.69 1715
3399.24 1666
3399.79 1613
3400.34 1638
3400.89 1584
3401.44 1594
3401.99 1667
3402.54 1591
3403.09 1509
3403.64 1499
3404.19 1541
3404.74 1422
3405.29 1508
3405.84 1398
3406.39 1366
3406.94 1337
3407.49 1350
3408.04 1321
3408.59 1398
3409.14 1431
3409.69 1412
3410.24 1419
3410.79 1450
3411.34 1486
3411.89 1441
3412.45 1502
3413.00 1550
3413.55 1473
3414.10 1500
3414.65 1496
3415.20 1565
3415.75 1459
3416.30 1436
3416.85 1481
3417.41 1553
3417.96 1558
3418.51 1441
3419.06 1523
3419.61 1395
3420.16 1523
3420.71 1467
3421.27 1502
3421.82 1500
3422.37 1430
3422.92 1419
3423.47 1403
3424.02 1475
3424.58 1455
3425.13 1341
3425.68 1336
3426.23 1596
3426.78 1600
3427.34 1409
3427.89 1457
3428.44 1448
3428.99 1400
3429.55 1476
3430.10 1495
3430.65 1492
3431.20 1459
3431.76 1441
3432.31 1538
3432.86 1588
3433.41 1595
3433.97 1606
3434.52 1550
3435.07 1465
3435.62 1427
3436.18 1548
3436.73 1668
3437.28 1577
3437.84 1525
3438.39 1584
3438.94 1560
3439.49 1582
3440.05 1647
3440.60 1603
3441.15 1516
3441.71 1523
3442.26 1586
3442.81 1494
3443.37 1584
3443.92 1692
3444.47 1653
3445.03 1491
3445.58 1603
3446.13 1589
3446.69 1551
3447.24 1708
3447.80 1571
3448.35 1436
3448.90 1404
3449.46 1464
3450.01 1397
3450.57 1415
3451.12 1470
3451.67 1553
3452.23 1572
3452.78 1517
3453.34 1436
3453.89 1581
3454.44 1492
3455.00 1361
3455.55 1516
3456.11 1459
3456.66 1505
3457.22 1395
3457.77 1457
3458.33 1523
3458.88 1387
3459.43 1315
3459.99 1403
3460.54 1408
3461.10 1445
3461.65 1382
3462.21 1417
3462.76 1303
3463.32 1378
3463.87 1483
3464.43 1560
3464.98 1503
3465.54 1489
3466.09 1367
3466.65 1581
3467.21 1570
3467.76 1620
3468.32 1546
3468.87 1610
3469.43 1841
3469.98 1682
3470.54 1618
3471.09 1640
3471.65 1616
3472.20 1576
3472.76 1601
3473.32 1608
3473.87 1581
3474.43 1641
3474.98 1629
3475.54 1610
3476.10 1622
3476.65 1621
3477.21 1621
3477.76 1640
3478.32 1584
3478.88 1640
3479.43 1646
3479.99 1710
3480.55 1651
3481.10 1704
3481.66 1741
3482.22 1703
3482.77 1771
3483.33 1900
3483.89 1959
3484.44 1923
3485.00 1814
3485.56 1895
3486.11 1846
3486.67 1912
3487.23 1857
3487.78 1788
3488.34 1847
3488.90 1794
3489.45 1839
3490.01 1806
3490.57 1926
3491.13 1962
3491.68 1945
3492.24 2027
3492.80 2171
3493.35 2210
3493.91 2353
3494.47 2516
3495.03 2536
3495.58 2669
3496.14 2733
3496.70 2777
3497.26 2807
3497.82 2589
3498.37 2793
3498.93 2844
3499.49 2736
3500.05 2931
3500.61 2596
3501.16 2763
3501.72 2750
3502.28 2803
3502.84 2924
3503.40 3084
3503.95 3298
3504.51 3455
3505.07 3641
3505.63 3546
3506.19 3754
3506.75 4124
3507.30 4327
3507.86 4298
3508.42 4446
3508.98 4841
3509.54 4692
3510.10 4517
3510.66 4622
3511.22 4386
3511.77 4256
3512.33 3906
3512.89 3623
3513.45 3310
3514.01 3030
3514.57 2678
3515.13 2289
3515.69 2134
3516.25 1806
3516.81 1864
3517.37 1909
3517.92 1830
3518.48 1697
3519.04 1618
3519.60 1670
3520.16 1701
3520.72 1943
3521.28 1813
3521.84 1785
3522.40 1798
3522.96 1855
3523.52 1871
3524.08 1858
3524.64 1879
3525.20 1995
3525.76 1840
3526.32 1689
3526.88 1726
3527.44 1875
3528.00 1879
3528.56 1926
3529.12 1744
3529.68 1801
3530.24 1692
3530.80 1766
3531.36 1712
3531.92 1616
3532.48 1664
3533.04 1605
3533.60 1662
3534.17 1626
3534.73 1618
3535.29 1720
3535.85 1730
3536.41 1666
3536.97 1696
3537.53 1663
3538.09 1663
3538.65 1639
3539.21 1871
3539.77 1837
3540.34 1685
3540.90 1729
3541.46 1701
3542.02 1628
3542.58 1674
3543.14 1722
3543.70 1696
3544.26 1580
3544.83 1609
3545.39 1709
3545.95 1776
3546.51 1676
3547.07 1714
3547.63 1687
3548.20 1557
3548.76 1714
3549.32 1705
3549.88 1632
3550.44 1734
3551.01 1585
3551.57 1550
3552.13 1540
3552.69 1490
3553.25 1477
3553.82 1582
3554.38 1515
3554.94 1571
3555.50 1539
3556.07 1685
3556.63 1686
3557.19 1667
3557.75 1632
3558.32 1707
3558.88 1713
3559.44 1648
3560.00 1643
3560.57 1501
3561.13 1561
3561.69 1662
3562.26 1651
3562.82 1699
3563.38 1577
3563.94 1540
3564.51 1470
3565.07 1495
3565.63 1499
3566.20 1501
3566.76 1462
3567.32 1590
3567.89 1494
3568.45 1584
3569.01 1457
3569.58 1370
3570.14 1414
3570.70 1388
3571.27 1421
3571.83 1594
3572.39 1574
3572.96 1530
3573.52 1460
3574.09 1585
3574.65 1618
3575.21 1508
3575.78 1604
3576.34 1511
3576.91 1435
3577.47 1444
3578.03 1621
3578.60 1522
3579.16 1561
3579.73 1550
3580.29 1534
3580.86 1644
3581.42 1477
3581.98 1624
3582.55 1658
3583.11 1683
3583.68 1638
3584.24 1589
3584.81 1559
3585.37 1565
3585.94 1608
3586.50 1658
3587.07 1531
3587.63 1482
3588.20 1484
3588.76 1562
3589.33 1464
3589.89 1505
3590.46 1531
3591.02 1567
3591.59 1546
3592.15 1354
3592.72 1375
3593.28 1368
3593.85 1361
3594.41 1297
3594.98 1429
3595.54 1564
3596.11 1499
3596.68 1500
3597.24 1506
3597.81 1560
3598.37 1530
3598.94 1505
3599.50 1471
3600.07 1531
3600.64 1468
3601.20 1504
3601.77 1559
3602.33 1588
3602.90 1607
3603.47 1464
3604.03 1614
3604.60 1603
3605.16 1587
3605.73 1521
3606.30 1411
3606.86 1556
3607.43 1437
3608.00 1482
3608.56 1482
3609.13 1354
3609.70 1385
3610.26 1476
3610.83 1497
3611.40 1428
3611.96 1395
3612.53 1362
3613.10 1368
3613.66 1376
3614.23 1519
3614.80 1389
3615.36 1374
3615.93 1459
3616.50 1559
3617.07 1587
3617.63 1573
3618.20 1715
3618.77 2052
3619.34 2255
3619.90 2325
3620.47 2493
3621.04 2649
3621.61 2867
3622.17 3120
3622.74 3149
3623.31 3061
3623.88 3072
3624.44 2984
3625.01 2712
3625.58 2697
3626.15 2546
3626.72 2151
3627.28 1969
3627.85 1988
3628.42 1777
3628.99 1688
3629.56 1576
3630.12 1514
3630.69 1521
3631.26 1515
3631.83 1562
3632.40 1482
3632.97 1382
3633.53 1422
3634.10 1516
3634.67 1431
3635.24 1361
3635.81 1367
3636.38 1402
3636.95 1366
3637.52 1295
3638.08 1342
3638.65 1341
3639.22 1351
3639.79 1269
3640.36 1386
3640.93 1278
3641.50 1202
3642.07 1339
3642.64 1385
3643.21 1352
3643.78 1432
3644.34 1593
3644.91 1534
3645.48 1585
3646.05 1568
3646.62 1637
3647.19 1592
3647.76 1779
3648.33 1558
3648.90 1581
3649.47 1696
3650.04 1635
3650.61 1670
3651.18 1585
3651.75 1580
3652.32 1751
3652.89 1819
3653.46 1648
3654.03 1710
3654.60 1705
3655.17 1680
3655.74 1679
3656.31 1756
3656.88 1685
3657.45 1637
3658.02 1675
3658.59 1662
3659.16 1741
3659.73 1613
3660.30 1694
3660.87 1586
3661.45 1682
3662.02 1719
3662.59 1839
3663.16 1780
3663.73 1794
3664.30 1732
3664.87 1554
3665.44 1518
3666.01 1601
3666.58 1657
3667.15 1582
3667.73 1579
3668.30 1420
3668.87 1524
3669.44 1581
3670.01 1657
3670.58 1543
3671.15 1562
3671.73 1462
3672.30 1557
3672.87 1519
3673.44 1480
3674.01 1495
3674.58 1527
3675.16 1563
3675.73 1517
3676.30 1621
3676.87 1600
3677.44 1538
3678.01 1563
3678.59 1547
3679.16 1585
3679.73 1642
3680.30 1597
3680.88 1555
3681.45 1495
3682.02 1407
3682.59 1576
3683.16 1605
3683.74 1646
3684.31 1540
3684.88 1571
3685.45 1580
3686.03 1526
3686.60 1389
3687.17 1459
3687.74 1327
3688.32 1473
3688.89 1522
3689.46 1466
3690.04 1386
3690.61 1393
3691.18 1546
3691.76 1617
3692.33 1734
3692.90 1687
3693.47 1742
3694.05 1716
3694.62 1686
3695.19 1728
3695.77 1578
3696.34 1679
3696.91 1804
3697.49 1615
3698.06 1516
3698.64 1470
3699.21 1444
3699.78 1447
3700.36 1391
3700.93 1353
3701.50 1352
3702.08 1431
3702.65 1417
3703.23 1504
3703.80 1435
3704.37 1468
3704.95 1376
3705.52 1342
3706.10 1551
3706.67 1537
3707.24 1457
3707.82 1422
3708.39 1481
3708.97 1458
3709.54 1379
3710.12 1381
3710.69 1423
3711.27 1530
3711.84 1443
3712.41 1385
3712.99 1378
3713.56 1385
3714.14 1450
3714.71 1418
3715.29 1433
3715.86 1520
3716.44 1420
3717.01 1357
3717.59 1438
3718.16 1393
3718.74 1356
3719.31 1318
3719.89 1460
3720.46 1611
3721.04 1589
3721.61 1465
3722.19 1314
3722.77 1364
3723.34 1378
3723.92 1459
3724.49 1459
3725.07 1485
3725.64 1279
3726.22 1332
3726.79 1359
3727.37 1355
3727.95 1273
3728.52 1309
3729.10 1369
3729.67 1351
3730.25 1446
3730.83 1450
3731.40 1538
3731.98 1381
3732.56 1438
3733.13 1522
3733.71 1590
3734.28 1733
3734.86 1846
3735.44 1901
3736.01 1684
3736.59 1715
3737.17 1964
3737.74 2106
3738.32 1960
3738.90 1948
3739.47 2019
3740.05 1945
3740.63 1865
3741.20 1799
3741.78 1619
3742.36 1710
3742.93 1701
3743.51 1618
3744.09 1441
3744.67 1386
3745.24 1533
3745.82 1457
3746.40 1446
3746.97 1575
3747.55 1538
3748.13 1454
3748.71 1612
3749.28 1573
3749.86 1573
3750.44 1604
3751.02 1603
3751.59 1611
3752.17 1527
3752.75 1522
3753.33 1526
3753.91 1482
3754.48 1673
3755.06 1529
3755.64 1444
3756.22 1458
3756.80 1451
3757.37 1493
3757.95 1543
3758.53 1528
3759.11 1412
3759.69 1635
3760.27 1554
3760.84 1614
3761.42 1612
3762.00 1694
3762.58 1830
3763.16 1861
3763.74 1794
3764.31 1740
3764.89 1736
3765.47 1703
3766.05 1823
3766.63 1682
3767.21 1772
3767.79 1736
3768.37 1511
3768.95 1502
3769.52 1532
3770.10 1443
3770.68 1420
3771.26 1446
3771.84 1483
3772.42 1439
3773.00 1369
3773.58 1395
3774.16 1252
3774.74 1414
3775.32 1457
3775.90 1448
3776.48 1608
3777.06 1561
3777.64 1720
3778.22 1673
3778.80 1648
3779.38 1591
3779.96 1511
3780.54 1574
3781.12 1485
3781.70 1466
3782.28 1493
3782.86 1357
3783.44 1413
3784.02 1394
3784.60 1400
3785.18 1346
3785.76 1285
3786.34 1338
3786.92 1345
3787.50 1443
3788.08 1375
3788.66 1428
3789.24 1387
3789.82 1325
3790.40 1351
3790.98 1465
3791.56 1494
3792.14 1391
3792.72 1480
3793.30 1594
3793.89 1443
3794.47 1479
3795.05 1459
3795.63 1375
3796.21 1408
3796.79 1402
3797.37 1214
3797.95 1313
3798.53 1385
3799.12 1386
3799.70 1436
3800.28 1428
3800.86 1444
3801.44 1307
3802.02 1334
3802.60 1427
3803.19 1447
3803.77 1437
3804.35 1431
3804.93 1485
3805.51 1480
3806.10 1445
3806.68 1511
3807.26 1410
3807.84 1483
3808.42 1425
3809.01 1428
3809.59 1444
3810.17 1426
3810.75 1450
3811.33 1443
3811.92 1452
3812.50 1546
3813.08 1603
3813.66 1443
3814.25 1481
3814.83 1472
3815.41 1582
3815.99 1576
3816.58 1507
3817.16 1524
3817.74 1571
3818.32 1633
3818.91 1667
3819.49 1686
3820.07 1505
3820.66 1494
3821.24 1430
3821.82 1518
3822.41 1565
3822.99 1482
3823.57 1378
3824.16 1383
3824.74 1286
3825.32 1295
3825.91 1445
3826.49 1289
3827.07 1341
3827.66 1341
3828.24 1307
3828.82 1351
3829.41 1385
3829.99 1276
3830.57 1380
3831.16 1425
3831.74 1369
3832.33 1296
3832.91 1347
3833.49 1348
3834.08 1352
3834.66 1327
3835.25 1496
3835.83 1632
3836.41 1428
3837.00 1430
3837.58 1493
3838.17 1462
3838.75 1381
3839.34 1303
3839.92 1382
3840.50 1359
3841.09 1422
3841.67 1426
3842.26 1432
3842.84 1349
3843.43 1343
3844.01 1357
3844.60 1358
3845.18 1278
3845.77 1340
3846.35 1242
3846.94 1392
3847.52 1432
3848.11 1262
3848.69 1375
3849.28 1410
3849.86 1448
3850.45 1399
3851.03 1418
3851.62 1443
3852.20 1375
3852.79 1331
3853.37 1382
3853.96 1377
3854.55 1344
3855.13 1376
3855.72 1406
3856.30 1369
3856.89 1386
3857.47 1457
3858.06 1468
3858.65 1384
3859.23 1418
3859.82 1589
3860.40 1695
3860.99 1886
3861.58 1842
3862.16 2100
3862.75 2105
3863.33 2266
3863.92 2423
3864.51 2576
3865.09 2853
3865.68 2947
3866.27 2986
3866.85 3060
3867.44 3217
3868.03 3196
3868.61 2975
3869.20 2683
3869.79 2617
3870.37 2403
3870.96 2117
3871.55 2048
3872.13 2090
3872.72 1808
3873.31 1898
3873.89 1827
3874.48 1889
3875.07 1927
3875.66 1647
3876.24 1699
3876.83 1751
3877.42 1884
3878.00 1660
3878.59 1619
3879.18 1654
3879.77 1647
3880.35 1607
3880.94 1645
3881.53 1674
3882.12 1540
3882.70 1486
3883.29 1313
3883.88 1385
3884.47 1561
3885.06 1454
3885.64 1397
3886.23 1299
3886.82 1395
3887.41 1513
3888.00 1513
3888.58 1520
3889.17 1478
3889.76 1428
3890.35 1484
3890.94 1639
3891.53 1501
3892.11 1460
3892.70 1532
3893.29 1679
3893.88 1499
3894.47 1557
3895.06 1621
3895.65 1682
3896.23 1651
3896.82 1591
3897.41 1740
3898.00 1766
3898.59 1827
3899.18 1749
3899.77 1920
3900.36 1873
3900.95 1970
3901.53 1792
3902.12 1747
3902.71 1780
3903.30 1762
3903.89 1574
3904.48 1666
3905.07 1557
3905.66 1547
3906.25 1635
3906.84 1463
3907.43 1424
3908.02 1533
3908.61 1490
3909.20 1417
3909.79 1461
3910.38 1418
3910.97 1282
3911.56 1302
3912.15 1211
3912.74 1277
3913.33 1319
3913.92 1311
3914.51 1274
3915.10 1252
3915.69 1222
3916.28 1205
3916.87 1142
3917.46 1311
3918.05 1264
3918.64 1313
3919.23 1240
3919.82 1279
3920.41 1276
3921.00 1180
3921.59 1292
3922.18 1241
3922.77 1237
3923.36 1127
3923.95 1095
3924.55 1209
3925.14 1307
3925.73 1223
3926.32 1198
3926.91 1172
3927.50 1249
3928.09 1298
3928.68 1392
3929.27 1394
3929.87 1251
3930.46 1351
3931.05 1335
3931.64 1309
3932.23 1239
3932.82 1265
3933.41 1162
3934.01 1244
3934.60 1255
3935.19 1294
3935.78 1287
3936.37 1193
3936.96 1221
3937.56 1308
3938.15 1282
3938.74 1233
3939.33 1223
3939.92 1141
3940.52 1155
3941.11 1237
3941.70 1244
3942.29 1296
3942.88 1334
3943.48 1372
3944.07 1277
3944.66 1408
3945.25 1327
3945.85 1406
3946.44 1287
3947.03 1240
3947.62 1249
3948.22 1261
3948.81 1317
3949.40 1229
3949.99 1290
3950.59 1376
3951.18 1259
3951.77 1170
3952.37 1096
3952.96 1170
3953.55 1231
3954.15 1212
3954.74 1297
3955.33 1239
3955.93 1222
3956.52 1318
3957.11 1295
3957.71 1200
3958.30 1263
3958.89 1312
3959.49 1224
3960.08 1297
3960.67 1178
3961.27 1106
3961.86 1224
3962.45 1182
3963.05 1290
3963.64 1274
3964.23 1204
3964.83 1281
3965.42 1235
3966.02 1205
3966.61 1302
3967.20 1239
3967.80 1283
3968.39 1316
3968.99 1406
3969.58 1543
3970.18 1529
3970.77 1550
3971.36 1577
3971.96 1491
3972.55 1561
3973.15 1510
3973.74 1539
3974.34 1509
3974.93 1483
3975.53 1426
3976.12 1362
3976.72 1313
3977.31 1312
3977.91 1320
3978.50 1309
3979.10 1302
3979.69 1264
3980.29 1169
3980.88 1323
3981.48 1298
3982.07 1376
3982.67 1308
3983.26 1326
3983.86 1240
3984.45 1356
3985.05 1337
3985.64 1386
3986.24 1307
3986.83 1292
3987.43 1193
3988.03 1282
3988.62 1300
3989.22 1274
3989.81 1312
3990.41 1361
3991.00 1305
3991.60 1342
3992.20 1347
3992.79 1421
3993.39 1343
3993.98 1284
3994.58 1397
3995.18 1412
3995.77 1266
3996.37 1330
3996.97 1334
3997.56 1444
3998.16 1520
3998.75 1471
3999.35 1502
3999.95 1383
4000.54 1364
4001.14 1463
4001.74 1430
4002.33 1477
4002.93 1448
4003.53 1439
4004.12 1467
4004.72 1425
4005.32 1388
4005.92 1301
4006.51 1462
4007.11 1404
4007.71 1395
4008.30 1522
4008.90 1453
4009.50 1403
4010.10 1529
4010.69 1333
4011.29 1447
4011.89 1399
4012.49 1448
4013.08 1466
4013.68 1443
4014.28 1313
4014.88 1419
4015.47 1468
4016.07 1471
4016.67 1480
4017.27 1492
4017.86 1646
4018.46 1594
4019.06 1571
4019.66 1593
4020.26 1718
4020.85 1762
4021.45 1704
4022.05 1796
4022.65 1822
4023.25 1740
4023.85 1661
4024.44 1647
4025.04 1669
4025.64 1728
4026.24 1527
4026.84 1396
4027.44 1382
4028.03 1319
4028.63 1296
4029.23 1281
4029.83 1236
4030.43 1377
4031.03 1384
4031.63 1419
4032.23 1314
4032.83 1317
4033.42 1458
4034.02 1406
4034.62 1433
4035.22 1399
4035.82 1385
4036.42 1394
4037.02 1478
4037.62 1468
4038.22 1400
4038.82 1503
4039.42 1482
4040.02 1475
4040.62 1309
4041.22 1277
4041.82 1313
4042.41 1273
4043.01 1382
4043.61 1356
4044.21 1256
4044.81 1174
4045.41 1290
4046.01 1464
4046.61 1386
4047.21 1323
4047.81 1338
4048.41 1361
4049.01 1323
4049.61 1397
4050.21 1297
4050.82 1337
4051.42 1396
4052.02 1371
4052.62 1228
4053.22 1247
4053.82 1340
4054.42 1257
4055.02 1326
4055.62 1346
4056.22 1289
4056.82 1407
4057.42 1521
4058.02 1364
4058.62 1282
4059.22 1284
4059.83 1345
4060.43 1380
4061.03 1321
4061.63 1369
4062.23 1218
4062.83 1144
4063.43 1278
4064.03 1200
4064.63 1219
4065.24 1210
4065.84 1214
4066.44 1217
4067.04 1094
4067.64 1070
4068.24 1215
4068.85 1269
4069.45 1184
4070.05 1142
4070.65 1150
4071.25 1236
4071.85 1229
4072.46 1205
4073.06 1147
4073.66 1230
4074.26 1160
4074.86 1153
4075.47 1213
4076.07 1268
4076.67 1296
4077.27 1302
4077.88 1221
4078.48 1199
4079.08 1176
4079.68 1299
4080.29 1194
4080.89 1125
4081.49 1230
4082.09 1294
4082.70 1244
4083.30 1261
4083.90 1215
4084.50 1217
4085.11 1272
4085.71 1266
4086.31 1148
4086.92 1341
4087.52 1338
4088.12 1297
4088.72 1215
4089.33 1272
4089.93 1300
4090.53 1295
4091.14 1358
4091.74 1485
4092.34 1429
4092.95 1334
4093.55 1371
4094.16 1431
4094.76 1451
4095.36 1548
4095.97 1502
4096.57 1679
4097.17 1624
4097.78 1832
4098.38 1876
4098.98 2010
4099.59 2102
4100.19 2117
4100.80 1992
4101.40 1985
4102.00 1989
4102.61 1811
4103.21 1698
4103.82 1613
4104.42 1328
4105.03 1291
4105.63 1326
4106.23 1295
4106.84 1294
4107.44 1227
4108.05 1183
4108.65 1171
4109.26 1260
4109.86 1247
4110.47 1204
4111.07 1276
4111.68 1334
4112.28 1293
4112.89 1239
4113.49 1238
4114.10 1228
4114.70 1269
4115.31 1244
4115.91 1291
4116.52 1233
4117.12 1245
4117.73 1222
4118.33 1214
4118.94 1189
4119.54 1048
4120.15 1065
4120.75 1222
4121.36 1268
4121.97 1205
4122.57 1153
4123.18 1176
4123.78 1279
4124.39 1134
4124.99 1137
4125.60 1114
4126.21 1259
4126.81 1313
4127.42 1236
4128.02 1199
4128.63 1164
4129.24 1222
4129.84 1246
4130.45 1237
4131.05 1254
4131.66 1192
4132.27 1262
4132.87 1320
4133.48 1364
4134.09 1213
4134.69 1263
4135.30 1215
4135.91 1246
4136.51 1254
4137.12 1282
4137.73 1308
4138.33 1284
4138.94 1282
4139.55 1252
4140.15 1535
4140.76 1407
4141.37 1324
4141.97 1297
4142.58 1430
4143.19 1379
4143.80 1268
4144.40 1230
4145.01 1180
4145.62 1232
4146.22 1240
4146.83 1134
4147.44 1219
4148.05 1248
4148.65 1303
4149.26 1306
4149.87 1268
4150.48 1259
4151.09 1333
4151.69 1153
4152.30 1286
4152.91 1134
4153.52 1144
4154.12 1192
4154.73 1239
4155.34 1301
4155.95 1093
4156.56 1089
4157.16 1103
4157.77 1068
4158.38 1123
4158.99 1134
4159.60 1084
4160.21 1096
4160.81 1254
4161.42 1239
4162.03 1168
4162.64 1087
4163.25 1149
4163.86 1239
4164.47 1206
4165.08 1123
4165.68 1147
4166.29 1195
4166.90 1140
4167.51 1145
4168.12 1133
4168.73 1216
4169.34 1333
4169.95 1381
4170.56 1278
4171.16 1148
4171.77 1171
4172.38 1203
4172.99 1323
4173.60 1330
4174.21 1300
4174.82 1189
4175.43 1269
4176.04 1146
4176.65 1117
4177.26 1115
4177.87 1162
4178.48 1076
4179.09 1079
4179.70 1218
4180.31 1249
4180.92 1240
4181.53 1158
4182.14 1192
4182.75 1118
4183.36 1130
4183.97 1233
4184.58 1217
4185.19 1170
4185.80 1192
4186.41 1256
4187.02 1144
4187.63 1113
4188.24 1117
4188.85 1190
4189.46 1202
4190.07 1152
4190.68 1114
4191.29 1143
4191.90 1217
4192.51 1171
4193.13 1160
4193.74 1262
4194.35 1246
4194.96 1248
4195.57 1178
4196.18 1222
4196.79 1404
4197.40 1285
4198.01 1325
4198.62 1343
4199.24 1404
4199.85 1513
4200.46 1524
4201.07 1433
4201.68 1397
4202.29 1370
4202.90 1448
4203.52 1309
4204.13 1239
4204.74 1296
4205.35 1298
4205.96 1226
4206.57 1230
4207.19 1263
4207.80 1307
4208.41 1291
4209.02 1347
4209.63 1326
4210.25 1255
4210.86 1152
4211.47 1230
4212.08 1278
4212.69 1202
4213.31 1252
4213.92 1329
4214.53 1254
4215.14 1295
4215.76 1196
4216.37 1254
4216.98 1281
4217.59 1277
4218.21 1364
4218.82 1412
4219.43 1469
4220.04 1326
4220.66 1370
4221.27 1579
4221.88 1459
4222.50 1516
4223.11 1596
4223.72 1616
4224.33 1707
4224.95 1755
4225.56 2015
4226.17 2160
4226.79 2174
4227.40 2222
4228.01 2197
4228.63 2261
4229.24 2210
4229.85 2292
4230.47 2393
4231.08 2391
4231.69 2480
4232.31 2380
4232.92 2538
4233.54 2588
4234.15 2494
4234.76 2119
4235.38 2192
4235.99 2086
4236.61 1757
4237.22 1675
4237.83 1522
4238.45 1600
4239.06 1550
4239.68 1456
4240.29 1351
4240.90 1321
4241.52 1322
4242.13 1408
4242.75 1332
4243.36 1299
4243.98 1378
4244.59 1481
4245.21 1326
4245.82 1287
4246.43 1219
4247.05 1243
4247.66 1340
4248.28 1445
4248.89 1343
4249.51 1383
4250.12 1367
4250.74 1272
4251.35 1267
4251.97 1199
4252.58 1319
4253.20 1354
4253.81 1304
4254.43 1390
4255.04 1239
4255.66 1233
4256.28 1252
4256.89 1323
4257.51 1231
4258.12 1301
4258.74 1332
4259.35 1355
4259.97 1341
4260.58 1299
4261.20 1308
4261.82 1313
4262.43 1321
4263.05 1165
4263.66 1240
4264.28 1413
4264.90 1436
4265.51 1398
4266.13 1311
4266.74 1249
4267.36 1304
4267.98 1385
4268.59 1285
4269.21 1302
4269.82 1293
4270.44 1356
4271.06 1347
4271.67 1385
4272.29 1312
4272.91 1354
4273.52 1477
4274.14 1356
4274.76 1426
4275.37 1345
4275.99 1238
4276.61 1268
4277.22 1289
4277.84 1265
4278.46 1201
4279.08 1230
4279.69 1263
4280.31 1154
4280.93 1234
4281.54 1285
4282.16 1284
4282.78 1237
4283.40 1179
4284.01 1264
4284.63 1242
4285.25 1194
4285.87 1227
4286.48 1248
4287.10 1144
4287.72 1228
4288.34 1213
4288.95 1229
4289.57 1151
4290.19 1145
4290.81 1177
4291.43 1250
4292.04 1407
4292.66 1289
4293.28 1322
4293.90 1288
4294.52 1247
4295.13 1297
4295.75 1202
4296.37 1174
4296.99 1194
4297.61 1136
4298.23 1191
4298.84 1160
4299.46 1219
4300.08 1183
4300.70 1186
4301.32 1311
4301.94 1240
4302.56 1178
4303.17 1212
4303.79 1159
4304.41 1247
4305.03 1261
4305.65 1302
4306.27 1261
4306.89 1205
4307.51 1246
4308.13 1242
4308.75 1220
4309.36 1159
4309.98 1297
4310.60 1209
4311.22 1318
4311.84 1243
4312.46 1318
4313.08 1356
4313.70 1205
4314.32 1274
4314.94 1465
4315.56 1373
4316.18 1337
4316.80 1450
4317.42 1395
4318.04 1408
4318.66 1380
4319.28 1289
4319.90 1353
4320.52 1282
4321.14 1246
4321.76 1379
4322.38 1352
4323.00 1212
4323.62 1202
4324.24 1251
4324.86 1263
4325.48 1308
4326.10 1345
4326.72 1264
4327.34 1226
4327.96 1323
4328.58 1374
4329.20 1261
4329.82 1242
4330.44 1298
4331.07 1292
4331.69 1249
4332.31 1367
4332.93 1251
4333.55 1195
4334.17 1318
4334.79 1378
4335.41 1363
4336.03 1249
4336.65 1135
4337.28 1283
4337.90 1315
4338.52 1280
4339.14 1423
4339.76 1349
4340.38 1323
4341.00 1400
4341.63 1437
4342.25 1529
4342.87 1468
4343.49 1422
4344.11 1371
4344.73 1415
4345.36 1553
4345.98 1424
4346.60 1478
4347.22 1529
4347.84 1608
4348.47 1533
4349.09 1654
4349.71 1765
4350.33 1747
4350.95 1877
4351.58 2037
4352.20 1996
4352.82 1923
4353.44 2012
4354.07 1813
4354.69 1778
4355.31 1788
4355.93 1428
4356.56 1438
4357.18 1404
4357.80 1376
4358.42 1307
4359.05 1206
4359.67 1196
4360.29 1320
4360.92 1266
4361.54 1171
4362.16 1185
4362.78 1338
4363.41 1328
4364.03 1278
4364.65 1367
4365.28 1265
4365.90 1299
4366.52 1429
4367.15 1379
4367.77 1360
4368.39 1386
4369.02 1344
4369.64 1268
4370.26 1218
4370.89 1252
4371.51 1257
4372.14 1257
4372.76 1241
4373.38 1350
4374.01 1370
4374.63 1274
4375.25 1344
4375.88 1371
4376.50 1352
4377.13 1342
4377.75 1312
4378.37 1347
4379.00 1294
4379.62 1277
4380.25 1324
4380.87 1489
4381.50 1358
4382.12 1303
4382.75 1313
4383.37 1338
4383.99 1334
4384.62 1478
4385.24 1416
4385.87 1349
4386.49 1441
4387.12 1415
4387.74 1512
4388.37 1533
4388.99 1470
4389.62 1538
4390.24 1565
4390.87 1634
4391.49 1642
4392.12 1667
4392.74 1786
4393.37 1909
4393.99 1946
4394.62 1964
4395.24 2076
4395.87 2227
4396.49 2332
4397.12 2274
4397.75 2318
4398.37 2275
4399.00 1953
4399.62 2032
4400.25 2043
4400.87 1951
4401.50 2057
4402.13 2174
4402.75 2088
4403.38 2084
4404.00 1897
4404.63 2031
4405.26 2109
4405.88 2025
4406.51 1929
4407.13 2055
4407.76 1798
4408.39 1853
4409.01 1622
4409.64 1723
4410.27 1675
4410.89 1766
4411.52 1729
4412.15 1716
4412.77 1745
4413.40 1667
4414.03 1571
4414.65 1645
4415.28 1552
4415.91 1590
4416.53 1591
4417.16 1628
4417.79 1505
4418.41 1442
4419.04 1559
4419.67 1617
4420.30 1554
4420.92 1440
4421.55 1495
4422.18 1256
4422.80 1294
4423.43 1288
4424.06 1344
4424.69 1379
4425.31 1394
4425.94 1302
4426.57 1272
4427.20 1266
4427.82 1233
4428.45 1347
4429.08 1202
4429.71 1178
4430.34 1189
4430.96 1189
4431.59 1196
4432.22 1232
4432.85 1247
4433.48 1156
4434.10 1048
4434.73 1148
4435.36 1255
4435.99 1158
4436.62 1193
4437.25 1212
4437.87 1287
4438.50 1098
4439.13 1174
4439.76 1213
4440.39 1140
4441.02 1193
4441.64 1181
4442.27 1286
4442.90 1279
4443.53 1187
4444.16 1189
4444.79 1103
4445.42 1179
4446.05 1217
4446.68 1222
4447.30 1104
4447.93 1208
4448.56 1181
4449.19 1124
4449.82 1111
4450.45 1110
4451.08 1126
4451.71 1108
4452.34 1136
4452.97 1245
4453.60 1150
4454.23 1066
4454.86 1135
4455.49 1230
4456.12 1160
4456.75 1061
4457.38 1035
4458.01 1125
4458.64 1025
4459.27 1019
4459.90 1051
4460.53 1007
4461.16 1196
4461.79 1209
4462.42 1094
4463.05 1167
4463.68 1125
4464.31 1111
4464.94 1058
4465.57 1062
4466.20 1057
4466.83 1083
4467.46 1158
4468.09 1063
4468.72 1020
4469.35 1159
4469.98 1102
4470.61 1104
4471.24 1055
4471.87 1086
4472.50 1113
4473.13 992
4473.77 989
4474.40 1021
4475.03 1030
4475.66 1152
4476.29 1139
4476.92 1100
4477.55 989
4478.18 965
4478.82 1008
4479.45 1029
4480.08 1015
4480.71 1005
4481.34 949
4481.97 1014
4482.60 1091
4483.24 1041
4483.87 1094
4484.50 1026
4485.13 1013
4485.76 1021
4486.39 1122
4487.03 1095
4487.66 1091
4488.29 1220
4488.92 1151
4489.55 1105
4490.19 1176
4490.82 1056
4491.45 1002
4492.08 1092
4492.71 1227
4493.35 1117
4493.98 1124
4494.61 1195
4495.24 1208
4495.88 1136
4496.51 1146
4497.14 1272
4497.77 1257
4498.41 1185
4499.04 1093
4499.67 1089
4500.31 1187
4500.94 1222
4501.57 1056
4502.20 1232
4502.84 1199
4503.47 1147
4504.10 976
4504.74 1240
4505.37 1270
4506.00 1203
4506.64 1273
4507.27 1264
4507.90 1180
4508.54 1344
4509.17 1319
4509.80 1314
4510.44 1346
4511.07 1158
4511.70 1219
4512.34 1177
4512.97 1188
4513.60 1195
4514.24 1238
4514.87 1232
4515.51 1213
4516.14 1164
4516.77 1112
4517.41 1191
4518.04 1347
4518.68 1255
4519.31 1175
4519.94 1095
4520.58 1286
4521.21 1294
4521.85 1276
4522.48 1240
4523.12 1184
4523.75 1180
4524.39 1168
4525.02 1185
4525.65 1186
4526.29 1196
4526.92 1165
4527.56 1221
4528.19 1282
4528.83 1327
4529.46 1279
4530.10 1337
4530.73 1428
4531.37 1462
4532.00 1651
4532.64 1996
4533.27 2099
4533.91 2166
4534.54 2268
4535.18 2566
4535.81 2733
4536.45 2876
4537.09 3007
4537.72 3059
4538.36 2887
4538.99 2629
4539.63 2589
4540.26 2308
4540.90 2037
4541.53 1865
4542.17 1798
4542.81 1654
4543.44 1468
4544.08 1399
4544.71 1352
4545.35 1231
4545.99 1148
4546.62 1144
4547.26 1230
4547.89 1060
4548.53 1065
4549.17 997
4549.80 1083
4550.44 1000
4551.08 976
4551.71 1077
4552.35 1085
4552.98 1024
4553.62 1022
4554.26 1090
4554.89 993
4555.53 1085
4556.17 1114
4556.80 1141
4557.44 1213
4558.08 1161
4558.72 1260
4559.35 1140
4559.99 1238
4560.63 1275
4561.26 1198
4561.90 1224
4562.54 1305
4563.17 1214
4563.81 1144
4564.45 1125
4565.09 1192
4565.72 1201
4566.36 1196
4567.00 1257
4567.64 1298
4568.27 1269
4568.91 1270
4569.55 1195
4570.19 1317
4570.82 1267
4571.46 1145
4572.10 1268
4572.74 1178
4573.38 1277
4574.01 1396
4574.65 1351
4575.29 1294
4575.93 1242
4576.57 1265
4577.20 1182
4577.84 1182
4578.48 1315
4579.12 1304
4579.76 1329
4580.40 1292
4581.04 1199
4581.67 1149
4582.31 1055
4582.95 1116
4583.59 1082
4584.23 1150
4584.87 1063
4585.51 1095
4586.14 1038
4586.78 1130
4587.42 1113
4588.06 1089
4588.70 1049
4589.34 1085
4589.98 1200
4590.62 1253
4591.26 1119
4591.90 1056
4592.54 1146
4593.17 1111
4593.81 1166
4594.45 1196
4595.09 1154
4595.73 1236
4596.37 1134
4597.01 1267
4597.65 1171
4598.29 1103
4598.93 1224
4599.57 1266
4600.21 1167
4600.85 1054
4601.49 1037
4602.13 970
4602.77 1033
4603.41 1052
4604.05 1087
4604.69 1056
4605.33 1070
4605.97 1174
4606.61 1267
4607.25 1140
4607.89 1084
4608.53 1052
4609.17 1119
4609.81 1093
4610.45 1046
4611.09 1122
4611.73 1186
4612.38 1146
4613.02 1074
4613.66 1089
4614.30 1130
4614.94 1085
4615.58 1121
4616.22 1153
4616.86 1121
4617.50 1056
4618.14 1087
4618.78 1166
4619.43 988
4620.07 1054
4620.71 987
4621.35 994
4621.99 1016
4622.63 966
4623.27 990
4623.91 1064
4624.56 941
4625.20 951
4625.84 995
4626.48 1057
4627.12 1055
4627.76 978
4628.41 932
4629.05 978
4629.69 1040
4630.33 1040
4630.97 1125
4631.62 1070
4632.26 995
4632.90 1037
4633.54 1069
4634.18 1085
4634.83 1011
4635.47 937
4636.11 1047
4636.75 1048
4637.40 1118
4638.04 1054
4638.68 1111
4639.32 1125
4639.97 1197
4640.61 1169
4641.25 1107
4641.89 1132
4642.54 1064
4643.18 1173
4643.82 1224
4644.46 1129
4645.11 1302
4645.75 1222
4646.39 1254
4647.04 1148
4647.68 1048
4648.32 1149
4648.97 1110
4649.61 1120
4650.25 1109
4650.90 1164
4651.54 1091
4652.18 1063
4652.83 940
4653.47 965
4654.11 1039
4654.76 1071
4655.40 1078
4656.04 1037
4656.69 1100
4657.33 1058
4657.98 1136
4658.62 1100
4659.26 1149
4659.91 1101
4660.55 920
4661.20 956
4661.84 999
4662.48 974
4663.13 917
4663.77 1019
4664.42 989
4665.06 919
4665.71 936
4666.35 991
4666.99 939
4667.64 972
4668.28 963
4668.93 1000
4669.57 833
4670.22 866
4670.86 926
4671.51 900
4672.15 888
4672.80 907
4673.44 930
4674.09 899
4674.73 913
4675.38 924
4676.02 895
4676.67 967
4677.31 1001
4677.96 958
4678.60 1028
4679.25 937
4679.89 971
4680.54 946
4681.18 1030
4681.83 1001
4682.47 1020
4683.12 942
4683.77 900
4684.41 1007
4685.06 1022
4685.70 1071
4686.35 1008
4686.99 986
4687.64 1011
4688.29 959
4688.93 979
4689.58 990
4690.22 937
4690.87 975
4691.52 970
4692.16 940
4692.81 919
4693.45 946
4694.10 928
4694.75 944
4695.39 993
4696.04 1004
4696.69 1118
4697.33 981
4697.98 1047
4698.63 1088
4699.27 1036
4699.92 1105
4700.57 1105
4701.21 1172
4701.86 1173
4702.51 1160
4703.15 1117
4703.80 997
4704.45 1037
4705.10 1145
4705.74 1107
4706.39 1170
4707.04 1149
4707.68 951
4708.33 1029
4708.98 991
4709.63 952
4710.27 951
4710.92 989
4711.57 937
4712.22 976
4712.86 981
4713.51 1009
4714.16 1095
4714.81 1063
4715.45 1009
4716.10 983
4716.75 895
4717.40 997
4718.05 1160
4718.69 1135
4719.34 1017
4719.99 1066
4720.64 949
4721.29 960
4721.94 966
4722.58 990
4723.23 1037
4723.88 1046
4724.53 1151
4725.18 1134
4725.83 987
4726.47 1016
4727.12 1137
4727.77 1094
4728.42 983
4729.07 1053
4729.72 1055
4730.37 1152
4731.02 1109
4731.66 1115
4732.31 1144
4732.96 1141
4733.61 970
4734.26 1101
4734.91 1144
4735.56 997
4736.21 1010
4736.86 983
4737.51 964
4738.16 926
4738.81 1018
4739.45 994
4740.10 1026
4740.75 951
4741.40 970
4742.05 1040
4742.70 982
4743.35 1072
4744.00 1031
4744.65 1074
4745.30 1099
4745.95 1102
4746.60 1143
4747.25 1073
4747.90 1117
4748.55 1175
4749.20 1086
4749.85 1072
4750.50 1090
4751.15 989
4751.80 1029
4752.45 1153
4753.10 1154
4753.75 1133
4754.40 1087
4755.05 1104
4755.71 1118
4756.36 1161
4757.01 1103
4757.66 1166
4758.31 1170
4758.96 1078
4759.61 1095
4760.26 1047
4760.91 1198
4761.56 1229
4762.21 1141
4762.86 1084
4763.52 1001
4764.17 1107
4764.82 1030
4765.47 981
4766.12 1001
4766.77 1037
4767.42 1056
4768.07 966
4768.73 948
4769.38 1023
4770.03 947
4770.68 990
4771.33 1049
4771.98 1021
4772.64 1059
4773.29 1001
4773.94 1004
4774.59 986
4775.24 1000
4775.89 958
4776.55 976
4777.20 957
4777.85 871
4778.50 938
4779.15 924
4779.81 941
4780.46 951
4781.11 908
4781.76 955
4782.42 975
4783.07 1010
4783.72 1022
4784.37 1007
4785.03 958
4785.68 914
4786.33 958
4786.98 939
4787.64 920
4788.29 939
4788.94 903
4789.60 966
4790.25 923
4790.90 825
4791.55 937
4792.21 1012
4792.86 939
4793.51 926
4794.17 960
4794.82 1117
4795.47 1026
4796.13 980
4796.78 975
4797.43 937
4798.09 1005
4798.74 1007
4799.39 949
4800.05 963
4800.70 990
4801.36 939
4802.01 911
4802.66 968
4803.32 1008
4803.97 952
4804.62 1002
4805.28 925
4805.93 842
4806.59 924
4807.24 950
4807.89 911
4808.55 888
4809.20 887
4809.86 882
4810.51 913
4811.17 967
4811.82 911
4812.47 977
4813.13 960
4813.78 942
4814.44 942
4815.09 958
4815.75 968
4816.40 926
4817.06 891
4817.71 976
4818.37 1034
4819.02 1061
4819.68 1035
4820.33 1034
4820.99 1031
4821.64 965
4822.30 1029
4822.95 1028
4823.61 1067
4824.26 975
4824.92 1070
4825.57 1092
4826.23 1095
4826.88 1200
4827.54 1055
4828.19 1140
4828.85 1153
4829.51 1144
4830.16 1095
4830.82 1080
4831.47 906
4832.13 1043
4832.78 1016
4833.44 1017
4834.10 1019
4834.75 1057
4835.41 1050
4836.06 1077
4836.72 1011
4837.38 1056
4838.03 1136
4838.69 1125
4839.34 1131
4840.00 1209
4840.66 1212
4841.31 1203
4841.97 1215
4842.63 1213
4843.28 1305
4843.94 1318
4844.60 1271
4845.25 1217
4845.91 1279
4846.57 1198
4847.22 1127
4847.88 1183
4848.54 1235
4849.19 1094
4849.85 1136
4850.51 1143
4851.17 1211
4851.82 1199
4852.48 1218
4853.14 1169
4853.79 1220
4854.45 1289
4855.11 1229
4855.77 1221
4856.42 1101
4857.08 1169
4857.74 1245
4858.40 1293
4859.05 1313
4859.71 1275
4860.37 1205
4861.03 1226
4861.68 1288
4862.34 1222
4863.00 1213
4863.66 1300
4864.32 1370
4864.97 1215
4865.63 1174
4866.29 1275
4866.95 1272
4867.61 1229
4868.26 1144
4868.92 1180
4869.58 1321
4870.24 1267
4870.90 1238
4871.56 1371
4872.21 1309
4872.87 1204
4873.53 1288
4874.19 1244
4874.85 1224
4875.51 1130
4876.17 1073
4876.83 1161
4877.48 1265
4878.14 1188
4878.80 1105
4879.46 1067
4880.12 1270
4880.78 1276
4881.44 1257
4882.10 1178
4882.76 1118
4883.42 1135
4884.08 1199
4884.73 1158
4885.39 1063
4886.05 1087
4886.71 1110
4887.37 1161
4888.03 1082
4888.69 1003
4889.35 1054
4890.01 1045
4890.67 1092
4891.33 1064
4891.99 1128
4892.65 1090
4893.31 1082
4893.97 1137
4894.63 1077
4895.29 1046
4895.95 1108
4896.61 1069
4897.27 1021
4897.93 1101
4898.59 1077
4899.25 1008
4899.91 998
4900.57 984
4901.23 1091
4901.89 1071
4902.55 1004
4903.21 976
4903.88 996
4904.54 1026
4905.20 1093
4905.86 1070
4906.52 973
4907.18 1098
4907.84 1021
4908.50 1064
4909.16 931
4909.82 914
4910.48 1018
4911.15 1053
4911.81 1021
4912.47 943
4913.13 932
4913.79 941
4914.45 886
4915.11 829
4915.77 897
4916.44 1018
4917.10 981
4917.76 926
4918.42 862
4919.08 858
4919.74 881
4920.41 885
4921.07 935
4921.73 982
4922.39 854
4923.05 930
4923.72 919
4924.38 911
4925.04 901
4925.70 892
4926.36 993
4927.03 991
4927.69 931
4928.35 903
4929.01 853
4929.67 833
4930.34 873
4931.00 867
4931.66 888
4932.32 972
4932.99 991
4933.65 914
4934.31 852
4934.98 925
4935.64 1026
4936.30 1021
4936.96 897
4937.63 950
4938.29 949
4938.95 961
4939.62 988
4940.28 989
4940.94 884
4941.61 860
4942.27 932
4942.93 947
4943.60 920
4944.26 898
4944.92 938
4945.59 908
4946.25 954
4946.91 1031
4947.58 1030
4948.24 1021
4948.90 1030
4949.57 989
4950.23 925
4950.89 1008
4951.56 934
4952.22 942
4952.89 867
4953.55 964
4954.21 908
4954.88 887
4955.54 900
4956.21 896
4956.87 922
4957.53 900
4958.20 887
4958.86 854
4959.53 856
4960.19 942
4960.86 1014
4961.52 938
4962.19 883
4962.85 797
4963.52 862
4964.18 931
4964.84 981
4965.51 1022
4966.17 1000
4966.84 1082
4967.50 1066
4968.17 1026
4968.83 1023
4969.50 1092
4970.16 1103
4970.83 1077
4971.49 1045
4972.16 980
4972.82 992
4973.49 1043
4974.16 934
4974.82 971
4975.49 1024
4976.15 1048
4976.82 968
4977.48 1016
4978.15 994
4978.81 1122
4979.48 1099
4980.15 1000
4980.81 1038
4981.48 1037
4982.14 1087
4982.81 1049
4983.48 1050
4984.14 996
4984.81 1089
4985.47 1102
4986.14 1171
4986.81 1037
4987.47 1054
4988.14 1111
4988.80 1241
4989.47 1186
4990.14 1286
4990.80 1388
4991.47 1500
4992.14 1704
4992.80 1750
4993.47 1869
4994.14 2038
4994.80 1913
4995.47 2004
4996.14 2038
4996.80 1890
4997.47 1783
4998.14 1619
4998.81 1581
4999.47 1347
5000.14 1293
5000.81 1189
5001.47 1052
5002.14 1021
5002.81 1103
5003.48 1034
5004.14 1021
5004.81 920
5005.48 936
5006.15 952
5006.81 928
5007.48 1005
5008.15 989
5008.82 1008
5009.48 948
5010.15 979
5010.82 947
5011.49 1015
5012.16 1092
5012.82 1109
5013.49 942
5014.16 901
5014.83 890
5015.50 967
5016.16 965
5016.83 949
5017.50 982
5018.17 1038
5018.84 973
5019.50 976
5020.17 1093
5020.84 1130
5021.51 1169
5022.18 1153
5022.85 1194
5023.52 1234
5024.19 1239
5024.85 1266
5025.52 1264
5026.19 1212
5026.86 1277
5027.53 1434
5028.20 1383
5028.87 1251
5029.54 1295
5030.21 1287
5030.87 1152
5031.54 1126
5032.21 1211
5032.88 1285
5033.55 1203
5034.22 1105
5034.89 1165
5035.56 1128
5036.23 1237
5036.90 1145
5037.57 1154
5038.24 1049
5038.91 1129
5039.58 1011
5040.25 1091
5040.92 997
5041.59 1062
5042.26 1115
5042.93 1044
5043.60 1135
5044.27 1053
5044.94 1124
5045.61 1159
5046.28 1121
5046.95 1172
5047.62 1114
5048.29 1108
5048.96 1212
5049.63 1115
5050.30 1127
5050.97 1042
5051.64 1119
5052.31 1067
5052.98 1036
5053.65 1080
5054.32 1186
5054.99 1108
5055.66 1018
5056.34 970
5057.01 977
5057.68 955
5058.35 1050
5059.02 972
5059.69 969
5060.36 982
5061.03 1002
5061.70 965
5062.38 1029
5063.05 1002
5063.72 1042
5064.39 1062
5065.06 1075
5065.73 1103
5066.40 1070
5067.08 1063
5067.75 1051
5068.42 1074
5069.09 1000
5069.76 1020
5070.43 908
5071.11 998
5071.78 890
5072.45 1012
5073.12 1081
5073.79 980
5074.47 1098
5075.14 1025
5075.81 993
5076.48 1051
5077.15 944
5077.83 969
5078.50 950
5079.17 951
5079.84 927
5080.52 916
5081.19 944
5081.86 1033
5082.53 1129
5083.21 1088
5083.88 1128
5084.55 1076
5085.22 1045
5085.90 1012
5086.57 1028
5087.24 1077
5087.92 906
5088.59 1035
5089.26 1043
5089.93 1077
5090.61 974
5091.28 982
5091.95 1027
5092.63 900
5093.30 926
5093.97 1008
5094.65 1011
5095.32 990
5095.99 947
5096.67 990
5097.34 1066
5098.02 1107
5098.69 1146
5099.36 1100
5100.04 1041
5100.71 1006
5101.38 1005
5102.06 998
5102.73 923
5103.41 1039
5104.08 967
5104.75 938
5105.43 989
5106.10 980
5106.78 948
5107.45 1077
5108.12 1016
5108.80 1041
5109.47 1038
5110.15 899
5110.82 970
5111.50 968
5112.17 987
5112.85 1050
5113.52 1018
5114.20 937
5114.87 938
5115.54 1002
5116.22 1002
5116.89 907
5117.57 937
5118.24 936
5118.92 902
5119.59 922
5120.27 966
5120.94 1045
5121.62 987
5122.30 969
5122.97 1001
5123.65 1041
5124.32 1061
5125.00 981
5125.67 1032
5126.35 1041
5127.02 1083
5127.70 998
5128.37 968
5129.05 1029
5129.73 929
5130.40 941
5131.08 1015
5131.75 939
5132.43 928
5133.10 893
5133.78 944
5134.46 925
5135.13 890
5135.81 887
5136.49 982
5137.16 1011
5137.84 926
5138.51 925
5139.19 942
5139.87 1002
5140.54 984
5141.22 939
5141.90 925
5142.57 1008
5143.25 969
5143.93 904
5144.60 848
5145.28 904
5145.96 901
5146.63 963
5147.31 939
5147.99 891
5148.66 954
5149.34 998
5150.02 902
5150.69 952
5151.37 841
5152.05 823
5152.73 904
5153.40 933
5154.08 840
5154.76 831
5155.44 850
5156.11 813
5156.79 842
5157.47 791
5158.15 849
5158.82 842
5159.50 911
5160.18 873
5160.86 795
5161.53 889
5162.21 946
5162.89 938
5163.57 824
5164.25 838
5164.92 774
5165.60 869
5166.28 914
5166.96 776
5167.64 852
5168.31 895
5168.99 790
5169.67 793
5170.35 852
5171.03 797
5171.71 831
5172.39 848
5173.06 882
5173.74 812
5174.42 894
5175.10 918
5175.78 820
5176.46 802
5177.14 827
5177.82 778
5178.49 798
5179.17 865
5179.85 755
5180.53 801
5181.21 930
5181.89 915
5182.57 850
5183.25 913
5183.93 886
5184.61 930
5185.29 919
5185.97 924
5186.64 842
5187.32 792
5188.00 852
5188.68 832
5189.36 847
5190.04 814
5190.72 812
5191.40 755
5192.08 804
5192.76 755
5193.44 774
5194.12 839
5194.80 768
5195.48 808
5196.16 840
5196.84 914
5197.52 811
5198.20 788
5198.88 731
5199.56 808
5200.24 874
5200.92 917
5201.60 855
5202.28 774
5202.96 783
5203.65 835
5204.33 906
5205.01 858
5205.69 796
5206.37 836
5207.05 788
5207.73 824
5208.41 844
5209.09 925
5209.77 957
5210.45 844
5211.13 838
5211.82 797
5212.50 831
5213.18 841
5213.86 863
5214.54 912
5215.22 855
5215.90 888
5216.58 878
5217.27 918
5217.95 928
5218.63 903
5219.31 915
5219.99 941
5220.67 846
5221.36 950
5222.04 897
5222.72 856
5223.40 864
5224.08 881
5224.77 924
5225.45 852
5226.13 861
5226.81 925
5227.49 825
5228.18 878
5228.86 825
5229.54 847
5230.22 814
5230.91 802
5231.59 924
5232.27 887
5232.95 830
5233.63 791
5234.32 851
5235.00 882
5235.68 850
5236.37 877
5237.05 897
5237.73 848
5238.41 841
5239.10 856
5239.78 932
5240.46 939
5241.15 928
5241.83 919
5242.51 938
5243.20 858
5243.88 888
5244.56 936
5245.24 1001
5245.93 952
5246.61 868
5247.29 970
5247.98 864
5248.66 797
5249.35 863
5250.03 862
5250.71 937
5251.40 884
5252.08 811
5252.76 890
5253.45 947
5254.13 885
5254.82 913
5255.50 946
5256.18 885
5256.87 867
5257.55 915
5258.24 828
5258.92 896
5259.60 874
5260.29 858
5260.97 922
5261.66 907
5262.34 938
5263.03 785
5263.71 869
5264.40 917
5265.08 891
5265.76 921
5266.45 959
5267.13 949
5267.82 978
5268.50 878
5269.19 861
5269.87 903
5270.56 887
5271.24 920
5271.93 838
5272.61 855
5273.30 886
5273.98 858
5274.67 956
5275.35 903
5276.04 915
5276.72 952
5277.41 954
5278.10 919
5278.78 896
5279.47 910
5280.15 890
5280.84 996
5281.52 997
5282.21 950
5282.89 985
5283.58 976
5284.27 922
5284.95 991
5285.64 1000
5286.32 985
5287.01 995
5287.70 1021
5288.38 1010
5289.07 1061
5289.75 976
5290.44 1020
5291.13 1016
5291.81 1019
5292.50 1000
5293.19 1063
5293.87 999
5294.56 955
5295.25 956
5295.93 951
5296.62 979
5297.31 965
5297.99 985
5298.68 960
5299.37 945
5300.05 1009
5300.74 993
5301.43 965
5302.11 1011
5302.80 1144
5303.49 1171
5304.18 1243
5304.86 1278
5305.55 1323
5306.24 1340
5306.92 1492
5307.61 1418
5308.30 1408
5308.99 1370
5309.67 1406
5310.36 1324
5311.05 1222
5311.74 1142
5312.42 1081
5313.11 1163
5313.80 1092
5314.49 1124
5315.18 1040
5315.86 935
5316.55 1030
5317.24 980
5317.93 990
5318.62 961
5319.30 928
5319.99 994
5320.68 960
5321.37 1039
5322.06 1071
5322.74 1036
5323.43 1009
5324.12 1014
5324.81 1092
5325.50 1081
5326.19 1065
5326.88 995
5327.56 1023
5328.25 1022
5328.94 1009
5329.63 1002
5330.32 994
5331.01 1009
5331.70 1049
5332.39 1117
5333.07 989
5333.76 1012
5334.45 1029
5335.14 1035
5335.83 1064
5336.52 969
5337.21 992
5337.90 1091
5338.59 1008
5339.28 1105
5339.97 979
5340.66 1071
5341.35 1102
5342.04 1176
5342.73 1028
5343.42 1111
5344.10 1061
5344.79 1038
5345.48 1123
5346.17 1141
5346.86 1177
5347.55 1153
5348.24 1145
5348.93 1131
5349.62 1150
5350.31 1213
5351.00 1263
5351.69 1291
5352.39 1411
5353.08 1377
5353.77 1576
5354.46 1546
5355.15 1761
5355.84 1749
5356.53 1639
5357.22 1676
5357.91 1605
5358.60 1619
5359.29 1624
5359.98 1541
5360.67 1481
5361.36 1305
5362.05 1217
5362.74 1209
5363.44 1227
5364.13 1086
5364.82 1028
5365.51 1017
5366.20 994
5366.89 981
5367.58 1069
5368.27 974
5368.96 955
5369.66 1011
5370.35 1039
5371.04 1038
5371.73 970
5372.42 1002
5373.11 994
5373.81 985
5374.50 1028
5375.19 975
5375.88 884
5376.57 972
5377.26 976
5377.96 940
5378.65 936
5379.34 954
5380.03 899
5380.72 960
5381.42 975
5382.11 933
5382.80 879
5383.49 913
5384.18 1051
5384.88 966
5385.57 915
5386.26 838
5386.95 882
5387.65 938
5388.34 892
5389.03 937
5389.72 938
5390.42 907
5391.11 902
5391.80 975
5392.50 849
5393.19 923
5393.88 992
5394.57 956
5395.27 1020
5395.96 994
5396.65 1054
5397.35 1051
5398.04 1124
5398.73 1004
5399.43 951
5400.12 979
5400.81 951
5401.51 1039
5402.20 1015
5402.89 924
5403.59 934
5404.28 1006
5404.97 937
5405.67 841
5406.36 948
5407.06 959
5407.75 923
5408.44 897
5409.14 908
5409.83 915
5410.53 910
5411.22 909
5411.91 922
5412.61 936
5413.30 932
5414.00 879
5414.69 888
5415.38 983
5416.08 956
5416.77 955
5417.47 928
5418.16 910
5418.86 909
5419.55 895
5420.25 936
5420.94 898
5421.64 880
5422.33 900
5423.03 978
5423.72 955
5424.41 866
5425.11 891
5425.80 956
5426.50 1000
5427.19 1020
5427.89 904
5428.59 874
5429.28 1039
5429.98 982
5430.67 979
5431.37 972
5432.06 966
5432.76 913
5433.45 894
5434.15 865
5434.84 856
5435.54 926
5436.23 948
5436.93 989
5437.63 922
5438.32 939
5439.02 1022
5439.71 1037
5440.41 994
5441.11 1022
5441.80 942
5442.50 1038
5443.19 1013
5443.89 1024
5444.59 971
5445.28 1008
5445.98 975
5446.68 942
5447.37 939
5448.07 924
5448.76 945
5449.46 1005
5450.16 1088
5450.85 1179
5451.55 1215
5452.25 1150
5452.94 1085
5453.64 1165
5454.34 1219
5455.03 1237
5455.73 1157
5456.43 1189
5457.13 1241
5457.82 1154
5458.52 1091
5459.22 1052
5459.91 969
5460.61 1090
5461.31 1092
5462.01 1054
5462.70 1047
5463.40 1139
5464.10 1085
5464.80 1007
5465.49 995
5466.19 992
5466.89 1106
5467.59 1145
5468.28 1076
5468.98 1159
5469.68 1108
5470.38 1186
5471.07 1133
5471.77 1126
5472.47 1141
5473.17 1118
5473.87 1153
5474.56 1138
5475.26 1162
5475.96 1058
5476.66 1200
5477.36 1132
5478.06 1118
5478.75 1149
5479.45 1224
5480.15 1234
5480.85 1221
5481.55 1111
5482.25 1152
5482.95 1411
5483.64 1269
5484.34 1410
5485.04 1337
5485.74 1417
5486.44 1360
5487.14 1351
5487.84 1291
5488.54 1380
5489.23 1368
5489.93 1353
5490.63 1395
5491.33 1292
5492.03 1321
5492.73 1280
5493.43 1268
5494.13 1231
5494.83 1278
5495.53 1256
5496.23 1288
5496.93 1269
5497.63 1378
5498.33 1384
5499.03 1331
5499.73 1266
5500.43 1452
5501.13 1451
5501.83 1425
5502.53 1496
5503.23 1427
5503.93 1457
5504.63 1602
5505.33 1768
5506.03 1837
5506.73 1893
5507.43 1835
5508.13 1806
5508.83 1763
5509.53 1779
5510.23 1663
5510.93 1536
5511.63 1617
5512.33 1556
5513.03 1478
5513.73 1386
5514.43 1377
5515.13 1339
5515.83 1425
5516.53 1449
5517.23 1405
5517.93 1407
5518.64 1508
5519.34 1523
5520.04 1536
5520.74 1649
5521.44 1674
5522.14 1576
5522.84 1519
5523.54 1536
5524.24 1492
5524.95 1474
5525.65 1370
5526.35 1364
5527.05 1348
5527.75 1257
5528.45 1218
5529.15 1192
5529.86 1174
5530.56 1085
5531.26 1052
5531.96 1078
5532.66 1066
5533.36 1095
5534.07 1085
5534.77 1087
5535.47 1052
5536.17 1073
5536.87 1015
5537.58 1029
5538.28 1054
5538.98 1037
5539.68 1081
5540.39 1066
5541.09 1081
5541.79 1052
5542.49 1019
5543.20 1033
5543.90 972
5544.60 1087
5545.30 1070
5546.01 1025
5546.71 1010
5547.41 983
5548.11 1014
5548.82 1075
5549.52 1013
5550.22 1023
5550.93 1027
5551.63 1087
5552.33 973
5553.03 952
5553.74 1012
5554.44 1082
5555.14 1112
5555.85 986
5556.55 1030
5557.25 1104
5557.96 1057
5558.66 1018
5559.36 1017
5560.07 1009
5560.77 1005
5561.48 965
5562.18 1056
5562.88 1083
5563.59 1053
5564.29 1040
5564.99 1065
5565.70 990
5566.40 1007
5567.11 1040
5567.81 1055
5568.51 1096
5569.22 1023
5569.92 958
5570.63 949
5571.33 939
5572.04 910
5572.74 910
5573.44 916
5574.15 930
5574.85 938
5575.56 1008
5576.26 989
5576.97 970
5577.67 998
5578.38 923
5579.08 924
5579.79 990
5580.49 998
5581.20 1013
5581.90 910
5582.61 918
5583.31 890
5584.02 917
5584.72 998
5585.43 933
5586.13 853
5586.84 988
5587.54 973
5588.25 883
5588.95 843
5589.66 879
5590.36 892
5591.07 860
5591.77 793
5592.48 817
5593.19 793
5593.89 848
5594.60 915
5595.30 890
5596.01 862
5596.71 881
5597.42 906
5598.13 897
5598.83 898
5599.54 893
5600.24 916
5600.95 877
5601.66 832
5602.36 825
5603.07 826
5603.78 896
5604.48 847
5605.19 879
5605.89 897
5606.60 893
5607.31 868
5608.01 779
5608.72 917
5609.43 930
5610.13 943
5610.84 888
5611.55 927
5612.25 890
5612.96 956
5613.67 904
5614.38 824
5615.08 830
5615.79 874
5616.50 810
5617.20 845
5617.91 900
5618.62 852
5619.33 801
5620.03 814
5620.74 835
5621.45 788
5622.15 830
5622.86 829
5623.57 806
5624.28 836
5624.99 883
5625.69 788
5626.40 749
5627.11 763
5627.82 794
5628.52 815
5629.23 796
5629.94 821
5630.65 790
5631.36 789
5632.06 815
5632.77 882
5633.48 792
5634.19 778
5634.90 869
5635.61 866
5636.31 864
5637.02 880
5637.73 892
5638.44 895
5639.15 847
5639.86 903
5640.56 901
5641.27 860
5641.98 827
5642.69 818
5643.40 773
5644.11 831
5644.82 877
5645.53 886
5646.24 943
5646.94 820
5647.65 859
5648.36 805
5649.07 734
5649.78 820
5650.49 839
5651.20 937
5651.91 871
5652.62 911
5653.33 847
5654.04 931
5654.75 806
5655.46 855
5656.17 945
5656.88 880
5657.59 866
5658.30 823
5659.01 871
5659.71 860
5660.42 889
5661.13 843
5661.84 972
5662.55 1038
5663.26 948
5663.97 888
5664.69 882
5665.40 861
5666.11 887
5666.82 888
5667.53 876
5668.24 875
5668.95 945
5669.66 880
5670.37 831
5671.08 835
5671.79 816
5672.50 868
5673.21 834
5673.92 846
5674.63 809
5675.34 810
5676.05 794
5676.76 881
5677.48 832
5678.19 819
5678.90 805
5679.61 832
5680.32 790
5681.03 819
5681.74 804
5682.45 792
5683.16 851
5683.88 915
5684.59 949
5685.30 877
5686.01 824
5686.72 798
5687.43 832
5688.15 826
5688.86 827
5689.57 861
5690.28 940
5690.99 829
5691.70 869
5692.42 815
5693.13 849
5693.84 918
5694.55 953
5695.26 856
5695.98 810
5696.69 776
5697.40 868
5698.11 834
5698.82 881
5699.54 849
5700.25 828
5700.96 867
5701.67 865
5702.39 893
5703.10 872
5703.81 849
5704.52 869
5705.24 834
5705.95 807
5706.66 773
5707.38 817
5708.09 846
5708.80 840
5709.51 881
5710.23 781
5710.94 903
5711.65 838
5712.37 774
5713.08 862
5713.79 888
5714.51 824
5715.22 839
5715.93 855
5716.65 847
5717.36 922
5718.07 887
5718.79 875
5719.50 862
5720.21 884
5720.93 848
5721.64 885
5722.36 885
5723.07 889
5723.78 935
5724.50 862
5725.21 913
5725.92 976
5726.64 837
5727.35 902
5728.07 917
5728.78 883
5729.50 981
5730.21 890
5730.92 860
5731.64 907
5732.35 796
5733.07 903
5733.78 947
5734.50 1002
5735.21 994
5735.93 992
5736.64 937
5737.35 988
5738.07 972
5738.78 817
5739.50 909
5740.21 985
5740.93 988
5741.64 940
5742.36 929
5743.07 831
5743.79 903
5744.50 933
5745.22 964
5745.93 939
5746.65 985
5747.37 954
5748.08 960
5748.80 1017
5749.51 1022
5750.23 944
5750.94 994
5751.66 1049
5752.37 1053
5753.09 1035
5753.81 975
5754.52 1069
5755.24 987
5755.95 976
5756.67 995
5757.38 979
5758.10 962
5758.82 1077
5759.53 1156
5760.25 1140
5760.96 1139
5761.68 1095
5762.40 1161
5763.11 1123
5763.83 1078
5764.55 1102
5765.26 1108
5765.98 1161
5766.70 1235
5767.41 1181
5768.13 1245
5768.85 1185
5769.56 1260
5770.28 1259
5771.00 1323
5771.71 1394
5772.43 1331
5773.15 1288
5773.86 1278
5774.58 1338
5775.30 1255
5776.01 1213
5776.73 1151
5777.45 1150
5778.17 1068
5778.88 1170
5779.60 1138
5780.32 1187
5781.04 1192
5781.75 1150
5782.47 1237
5783.19 1348
5783.91 1141
5784.62 1243
5785.34 1373
5786.06 1352
5786.78 1332
5787.49 1335
5788.21 1342
5788.93 1443
5789.65 1424
5790.37 1376
5791.08 1352
5791.80 1361
5792.52 1321
5793.24 1299
5793.96 1244
5794.68 1325
5795.39 1345
5796.11 1402
5796.83 1354
5797.55 1421
5798.27 1411
5798.99 1521
5799.70 1541
5800.42 1538
5801.14 1677
5801.86 1707
5802.58 1779
5803.30 1933
5804.02 2076
5804.74 2323
5805.45 2586
5806.17 3178
5806.89 3371
5807.61 3691
5808.33 4002
5809.05 4134
5809.77 3890
5810.49 3711
5811.21 3693
5811.93 3045
5812.65 2676
5813.37 2366
5814.09 2131
5814.81 2007
5815.52 1886
5816.24 1896
5816.96 1751
5817.68 1780
5818.40 1897
5819.12 1781
5819.84 1709
5820.56 1839
5821.28 1953
5822.00 1925
5822.72 1822
5823.44 1753
5824.16 1720
5824.88 1892
5825.60 1743
5826.32 1618
5827.04 1574
5827.76 1559
5828.48 1509
5829.21 1496
5829.93 1555
5830.65 1400
5831.37 1394
5832.09 1551
5832.81 1440
5833.53 1326
5834.25 1373
5834.97 1278
5835.69 1238
5836.41 1273
5837.13 1354
5837.85 1295
5838.57 1235
5839.30 1160
5840.02 1204
5840.74 1131
5841.46 1268
5842.18 1211
5842.90 1054
5843.62 1119
5844.34 1125
5845.07 1180
5845.79 1221
5846.51 1109
5847.23 1244
5847.95 1211
5848.67 1268
5849.39 1191
5850.12 1127
5850.84 1140
5851.56 1121
5852.28 1125
5853.00 1131
5853.73 1030
5854.45 1106
5855.17 1099
5855.89 1117
5856.61 1069
5857.34 1099
5858.06 1116
5858.78 1091
5859.50 1081
5860.23 1097
5860.95 1150
5861.67 1124
5862.39 1106
5863.11 990
5863.84 1068
5864.56 1083
5865.28 1056
5866.01 980
5866.73 1077
5867.45 1123
5868.17 1053
5868.90 1058
5869.62 1041
5870.34 1048
5871.07 991
5871.79 1036
5872.51 1030
5873.23 979
5873.96 1013
5874.68 1040
5875.40 996
5876.13 956
5876.85 963
5877.57 1046
5878.30 1044
5879.02 1008
5879.74 1044
5880.47 1024
5881.19 1014
5881.92 1054
5882.64 1013
5883.36 1002
5884.09 965
5884.81 954
5885.53 1105
5886.26 1070
5886.98 953
5887.71 972
5888.43 1027
5889.15 967
5889.88 980
5890.60 968
5891.33 1031
5892.05 999
5892.78 959
5893.50 968
5894.23 934
5894.95 935
5895.67 974
5896.40 1023
5897.12 952
5897.85 931
5898.57 932
5899.30 981
5900.02 994
5900.75 938
5901.47 929
5902.20 1049
5902.92 899
5903.65 1018
5904.37 1020
5905.10 949
5905.82 937
5906.55 959
5907.27 1003
5908.00 944
5908.72 910
5909.45 941
5910.17 952
5910.90 986
5911.62 992
5912.35 1038
5913.08 986
5913.80 937
5914.53 960
5915.25 986
5915.98 999
5916.70 983
5917.43 972
5918.16 942
5918.88 878
5919.61 943
5920.33 951
5921.06 949
5921.79 1097
5922.51 1029
5923.24 1013
5923.97 996
5924.69 954
5925.42 963
5926.14 1026
5926.87 1125
5927.60 1147
5928.32 1138
5929.05 1013
5929.78 928
5930.50 974
5931.23 998
5931.96 1091
5932.68 1022
5933.41 1081
5934.14 1101
5934.86 979
5935.59 1053
5936.32 1060
5937.05 1099
5937.77 1154
5938.50 1176
5939.23 1134
5939.95 1137
5940.68 1193
5941.41 1200
5942.14 1340
5942.86 1298
5943.59 1286
5944.32 1311
5945.05 1323
5945.77 1326
5946.50 1270
5947.23 1259
5947.96 1197
5948.68 1230
5949.41 1247
5950.14 1266
5950.87 1233
5951.60 1260
5952.32 1196
5953.05 1242
5953.78 1293
5954.51 1282
5955.24 1373
5955.96 1359
5956.69 1324
5957.42 1408
5958.15 1339
5958.88 1353
5959.61 1417
5960.33 1469
5961.06 1433
5961.79 1373
5962.52 1356
5963.25 1330
5963.98 1378
5964.71 1451
5965.44 1353
5966.16 1365
5966.89 1464
5967.62 1556
5968.35 1451
5969.08 1547
5969.81 1408
5970.54 1466
5971.27 1507
5972.00 1563
5972.73 1696
5973.46 1748
5974.18 1756
5974.91 1627
5975.64 1656
5976.37 1547
5977.10 1423
5977.83 1558
5978.56 1591
5979.29 1570
5980.02 1521
5980.75 1544
5981.48 1470
5982.21 1403
5982.94 1531
5983.67 1562
5984.40 1550
5985.13 1537
5985.86 1540
5986.59 1571
5987.32 1544
5988.05 1613
5988.78 1643
5989.51 1538
5990.24 1510
5990.97 1599
5991.70 1563
5992.43 1532
5993.16 1520
5993.89 1565
5994.62 1510
5995.35 1490
5996.09 1640
5996.82 1753
5997.55 1712
5998.28 1779
5999.01 1645
5999.74 1602
6000.47 1603
6001.20 1668
6001.93 1616
6002.66 1591
6003.39 1558
6004.13 1625
6004.86 1666
6005.59 1638
6006.32 1627
6007.05 1660
6007.78 1650
6008.51 1549
6009.25 1537
6009.98 1630
6010.71 1624
6011.44 1572
6012.17 1638
6012.90 1688
6013.64 1892
6014.37 2043
6015.10 2182
6015.83 2322
6016.56 2330
6017.29 2392
6018.03 2551
6018.76 2621
6019.49 2776
6020.22 2651
6020.96 2494
6021.69 2349
6022.42 2380
6023.15 2253
6023.88 2026
6024.62 1991
6025.35 1689
6026.08 1614
6026.81 1509
6027.55 1562
6028.28 1410
6029.01 1364
6029.75 1371
6030.48 1274
6031.21 1310
6031.94 1382
6032.68 1332
6033.41 1426
6034.14 1260
6034.88 1271
6035.61 1358
6036.34 1377
6037.07 1332
6037.81 1292
6038.54 1229
6039.27 1435
6040.01 1368
6040.74 1376
6041.47 1371
6042.21 1330
6042.94 1251
6043.68 1240
6044.41 1340
6045.14 1336
6045.88 1305
6046.61 1314
6047.34 1270
6048.08 1378
6048.81 1399
6049.55 1370
6050.28 1365
6051.01 1423
6051.75 1453
6052.48 1386
6053.22 1437
6053.95 1498
6054.68 1535
6055.42 1530
6056.15 1553
6056.89 1548
6057.62 1633
6058.36 1582
6059.09 1563
6059.83 1552
6060.56 1743
6061.29 1645
6062.03 1673
6062.76 1463
6063.50 1529
6064.23 1626
6064.97 1426
6065.70 1416
6066.44 1484
6067.17 1420
6067.91 1398
6068.64 1361
6069.38 1408
6070.11 1404
6070.85 1358
6071.58 1460
6072.32 1366
6073.06 1347
6073.79 1457
6074.53 1372
6075.26 1365
6076.00 1376
6076.73 1273
6077.47 1272
6078.20 1361
6078.94 1182
6079.68 1198
6080.41 1239
6081.15 1243
6081.88 1293
6082.62 1356
6083.35 1314
6084.09 1285
6084.83 1275
6085.56 1214
6086.30 1216
6087.04 1218
6087.77 1229
6088.51 1202
6089.24 1136
6089.98 1229
6090.72 1212
6091.45 1152
6092.19 1216
6092.93 1159
6093.66 1235
6094.40 1298
6095.14 1240
6095.87 1218
6096.61 1326
6097.35 1342
6098.08 1271
6098.82 1259
6099.56 1227
6100.29 1243
6101.03 1216
6101.77 1197
6102.51 1340
6103.24 1235
6103.98 1239
6104.72 1238
6105.46 1186
6106.19 1140
6106.93 1195
6107.67 1258
6108.41 1170
6109.14 1089
6109.88 1148
6110.62 1217
6111.36 1210
6112.09 1173
6112.83 1137
6113.57 1159
6114.31 1246
6115.04 1249
6115.78 1233
6116.52 1327
6117.26 1326
6118.00 1261
6118.73 1259
6119.47 1235
6120.21 1212
6120.95 1172
6121.69 1231
6122.43 1260
6123.16 1332
6123.90 1380
6124.64 1291
6125.38 1372
6126.12 1314
6126.86 1335
6127.60 1337
6128.33 1369
6129.07 1409
6129.81 1457
6130.55 1457
6131.29 1478
6132.03 1390
6132.77 1325
6133.51 1270
6134.25 1408
6134.98 1356
6135.72 1280
6136.46 1382
6137.20 1481
6137.94 1448
6138.68 1423
6139.42 1420
6140.16 1477
6140.90 1417
6141.64 1455
6142.38 1464
6143.12 1433
6143.86 1417
6144.60 1502
6145.34 1466
6146.08 1465
6146.82 1378
6147.56 1438
6148.30 1452
6149.04 1451
6149.78 1529
6150.52 1422
6151.26 1459
6152.00 1476
6152.74 1516
6153.48 1565
6154.22 1442
6154.96 1641
6155.70 1740
6156.44 1605
6157.18 1630
6157.92 1737
6158.66 1608
6159.40 1678
6160.14 1656
6160.88 1679
6161.62 1706
6162.36 1659
6163.10 1774
6163.85 1718
6164.59 1697
6165.33 1659
6166.07 1596
6166.81 1729
6167.55 1817
6168.29 1897
6169.03 1915
6169.77 1966
6170.51 2026
6171.26 2133
6172.00 2148
6172.74 2184
6173.48 2385
6174.22 2329
6174.96 2221
6175.70 2309
6176.45 2334
6177.19 2204
6177.93 2286
6178.67 2219
6179.41 2150
6180.16 2048
6180.90 2008
6181.64 2037
6182.38 2169
6183.12 2052
6183.87 2127
6184.61 2132
6185.35 2167
6186.09 2137
6186.83 2184
6187.58 2168
6188.32 2083
6189.06 2145
6189.80 2201
6190.55 2300
6191.29 2424
6192.03 2384
6192.77 2298
6193.52 2255
6194.26 2336
6195.00 2304
6195.74 2459
6196.49 2475
6197.23 2464
6197.97 2455
6198.72 2623
6199.46 2782
6200.20 2800
6200.94 2747
6201.69 2875
6202.43 2767
6203.17 2837
6203.92 2796
6204.66 2639
6205.40 2795
6206.15 2778
6206.89 2788
6207.63 2644
6208.38 2684
6209.12 2938
6209.87 3230
6210.61 3667
6211.35 4304
6212.10 4854
6212.84 5592
6213.58 6333
6214.33 7167
6215.07 7815
6215.82 8283
6216.56 8472
6217.30 8240
6218.05 7881
6218.79 7420
6219.54 6448
6220.28 5664
6221.02 4952
6221.77 4082
6222.51 3454
6223.26 3109
6224.00 2751
6224.75 2473
6225.49 2437
6226.24 2460
6226.98 2405
6227.73 2318
6228.47 2338
6229.21 2472
6229.96 2400
6230.70 2460
6231.45 2477
6232.19 2509
6232.94 2563
6233.68 2482
6234.43 2362
6235.17 2099
6235.92 2043
6236.67 1967
6237.41 1835
6238.16 1686
6238.90 1607
6239.65 1613
6240.39 1630
6241.14 1685
6241.88 1638
6242.63 1626
6243.37 1700
6244.12 1795
6244.87 1756
6245.61 1790
6246.36 1751
6247.10 1767
6247.85 1733
6248.59 1852
6249.34 1801
6250.09 1783
6250.83 1846
6251.58 1847
6252.33 1873
6253.07 1874
6253.82 1898
6254.56 1890
6255.31 1974
6256.06 1919
6256.80 2033
6257.55 2028
6258.30 2015
6259.04 1880
6259.79 1896
6260.54 1797
6261.28 1786
6262.03 1861
6262.78 1924
6263.52 1895
6264.27 1834
6265.02 1834
6265.76 1910
6266.51 1946
6267.26 1890
6268.01 1856
6268.75 1790
6269.50 1800
6270.25 1895
6270.99 1843
6271.74 1914
6272.49 1966
6273.24 1795
6273.98 1765
6274.73 1744
6275.48 1782
6276.23 1688
6276.97 1753
6277.72 1722
6278.47 1811
6279.22 1842
6279.96 1796
6280.71 1893
6281.46 1795
6282.21 1856
6282.96 1823
6283.70 1857
6284.45 1781
6285.20 1882
6285.95 1803
6286.70 1814
6287.45 1735
6288.19 1693
6288.94 1560
6289.69 1604
6290.44 1672
6291.19 1529
6291.94 1545
6292.68 1499
6293.43 1496
6294.18 1454
6294.93 1573
6295.68 1612
6296.43 1617
6297.18 1646
6297.93 1725
6298.67 1547
6299.42 1568
6300.17 1524
6300.92 1594
6301.67 1581
6302.42 1611
6303.17 1509
6303.92 1471
6304.67 1455
6305.42 1423
6306.17 1394
6306.92 1337
6307.67 1499
6308.41 1520
6309.16 1570
6309.91 1534
6310.66 1591
6311.41 1554
6312.16 1516
6312.91 1451
6313.66 1435
6314.41 1433
6315.16 1462
6315.91 1401
6316.66 1457
6317.41 1520
6318.16 1397
6318.91 1336
6319.66 1395
6320.41 1453
6321.16 1438
6321.91 1457
6322.66 1490
6323.41 1539
6324.16 1407
6324.92 1362
6325.67 1431
6326.42 1365
6327.17 1402
6327.92 1203
6328.67 1214
6329.42 1234
6330.17 1217
6330.92 1330
6331.67 1302
6332.42 1185
6333.17 1185
6333.92 1077
6334.68 1236
6335.43 1197
6336.18 1209
6336.93 1127
6337.68 1153
6338.43 1181
6339.18 1098
6339.93 1113
6340.69 1100
6341.44 1119
6342.19 1236
6342.94 1181
6343.69 1242
6344.44 1224
6345.20 1158
6345.95 1119
6346.70 1211
6347.45 1170
6348.20 1263
6348.95 1286
6349.71 1136
6350.46 1193
6351.21 1291
6351.96 1141
6352.71 1177
6353.47 1152
6354.22 1177
6354.97 1110
6355.72 1189
6356.48 1086
6357.23 1167
6357.98 1119
6358.73 1221
6359.49 1178
6360.24 1166
6360.99 1134
6361.74 1112
6362.50 1224
6363.25 1173
6364.00 1155
6364.76 1083
6365.51 1086
6366.26 1063
6367.01 1107
6367.77 1187
6368.52 1163
6369.27 1137
6370.03 1115
6370.78 1083
6371.53 1177
6372.29 1164
6373.04 1184
6373.79 1204
6374.55 1052
6375.30 1082
6376.05 1126
6376.81 1117
6377.56 1033
6378.31 1149
6379.07 1180
6379.82 1131
6380.58 1034
6381.33 1041
6382.08 1063
6382.84 1068
6383.59 1090
6384.35 1166
6385.10 1124
6385.85 1102
6386.61 1107
6387.36 1101
6388.12 1061
6388.87 1023
6389.62 1059
6390.38 1037
6391.13 1092
6391.89 992
6392.64 1076
6393.40 1070
6394.15 1017
6394.91 1056
6395.66 1053
6396.42 1047
6397.17 1079
6397.93 1138
6398.68 1093
6399.44 1011
6400.19 968
6400.95 1025
6401.70 1096
6402.46 1068
6403.21 1074
6403.97 1029
6404.72 985
6405.48 1065
6406.23 1063
6406.99 1054
6407.74 1023
6408.50 1053
6409.25 1032
6410.01 1033
6410.76 965
6411.52 994
6412.28 980
6413.03 1082
6413.79 1074
6414.54 1050
6415.30 1100
6416.05 1074
6416.81 1013
6417.57 1003
6418.32 1062
6419.08 1035
6419.83 1051
6420.59 1065
6421.35 1090
6422.10 1016
6422.86 1037
6423.62 1088
6424.37 985
6425.13 1011
6425.89 1018
6426.64 1016
6427.40 1009
6428.15 993
6428.91 1023
6429.67 1051
6430.42 970
6431.18 1057
6431.94 1136
6432.70 1064
6433.45 1052
6434.21 1071
6434.97 1146
6435.72 1155
6436.48 1127
6437.24 1041
6437.99 1004
6438.75 1111
6439.51 1103
6440.27 1058
6441.02 1125
6441.78 1135
6442.54 1151
6443.30 1082
6444.05 1056
6444.81 1083
6445.57 1008
6446.33 1159
6447.08 1096
6447.84 1086
6448.60 1068
6449.36 1080
6450.12 1116
6450.87 1087
6451.63 1059
6452.39 1085
6453.15 1053
6453.91 1169
6454.66 1143
6455.42 1054
6456.18 1141
6456.94 1076
6457.70 1172
6458.46 1133
6459.21 1199
6459.97 1190
6460.73 1190
6461.49 1221
6462.25 1234
6463.01 1335
6463.77 1339
6464.52 1304
6465.28 1155
6466.04 1215
6466.80 1234
6467.56 1231
6468.32 1288
6469.08 1225
6469.84 1111
6470.60 1166
6471.36 1182
6472.11 1192
6472.87 1182
6473.63 1250
6474.39 1300
6475.15 1231
6475.91 1331
6476.67 1383
6477.43 1384
6478.19 1271
6478.95 1354
6479.71 1356
6480.47 1339
6481.23 1368
6481.99 1471
6482.75 1306
6483.51 1453
6484.27 1499
6485.03 1411
6485.79 1385
6486.55 1414
6487.31 1351
6488.07 1469
6488.83 1531
6489.59 1512
6490.35 1488
6491.11 1567
6491.87 1689
6492.63 1522
6493.39 1588
6494.15 1562
6494.91 1543
6495.67 1542
6496.43 1599
6497.19 1600
6497.95 1668
6498.71 1673
6499.48 1671
6500.24 1810
6501.00 1764
6501.76 1811
6502.52 1855
6503.28 1930
6504.04 1863
6504.80 1789
6505.56 1785
6506.32 1832
6507.09 1821
6507.85 1746
6508.61 1910
6509.37 2017
6510.13 1981
6510.89 1966
6511.65 1950
6512.42 1944
6513.18 2085
6513.94 2058
6514.70 2072
6515.46 2101
6516.22 2133
6516.99 2299
6517.75 2239
6518.51 2322
6519.27 2197
6520.03 2194
6520.80 2200
6521.56 2168
6522.32 2155
6523.08 2246
6523.84 2301
6524.61 2325
6525.37 2270
6526.13 2157
6526.89 2422
6527.66 2607
6528.42 2535
6529.18 2605
6529.94 2687
6530.71 2837
6531.47 2845
6532.23 2763
6533.00 2879
6533.76 2986
6534.52 2951
6535.28 3026
6536.05 3018
6536.81 3048
6537.57 3277
6538.34 3449
6539.10 3577
6539.86 3903
6540.63 4297
6541.39 5063
6542.15 5601
6542.92 5971
6543.68 6161
6544.44 6150
6545.21 5970
6545.97 5674
6546.73 5072
6547.50 4508
6548.26 3877
6549.02 3393
6549.79 3038
6550.55 2643
6551.31 2414
6552.08 2191
6552.84 1986
6553.61 2009
6554.37 1903
6555.13 1893
6555.90 1814
6556.66 1896
6557.43 1901
6558.19 1846
6558.96 1807
6559.72 1749
6560.48 1848
6561.25 1869
6562.01 1823
6562.78 1781
6563.54 1782
6564.31 1874
6565.07 1850
6565.84 1840
6566.60 1740
6567.37 1847
6568.13 1985
6568.90 1915
6569.66 2001
6570.43 2017
6571.19 2019
6571.96 1937
6572.72 1985
6573.49 1960
6574.25 1908
6575.02 1997
6575.78 2097
6576.55 2053
6577.31 2035
6578.08 2148
6578.84 2051
6579.61 2113
6580.37 2154
6581.14 2335
6581.91 2394
6582.67 2250
6583.44 2251
6584.20 2267
6584.97 2197
6585.73 2273
6586.50 2257
6587.27 2173
6588.03 2175
6588.80 2078
6589.56 2051
6590.33 1985
6591.10 2032
6591.86 2044
6592.63 2069
6593.39 2166
6594.16 2227
6594.93 2395
6595.69 2340
6596.46 2399
6597.23 2477
6597.99 2584
6598.76 2593
6599.53 2654
6600.29 2791
6601.06 2921
6601.83 2800
6602.59 2815
6603.36 2708
6604.13 2569
6604.89 2481
6605.66 2433
6606.43 2377
6607.20 2325
6607.96 2141
6608.73 2182
6609.50 2110
6610.26 2034
6611.03 1957
6611.80 1890
6612.57 1901
6613.33 1903
6614.10 1938
6614.87 1954
6615.64 2056
6616.40 2012
6617.17 2075
6617.94 2061
6618.71 2107
6619.48 2107
6620.24 2048
6621.01 2032
6621.78 2019
6622.55 2010
6623.32 1987
6624.08 1947
6624.85 1919
6625.62 1855
6626.39 2026
6627.16 1930
6627.92 1941
6628.69 1901
6629.46 1853
6630.23 1867
6631.00 1904
6631.77 1892
6632.54 1877
6633.30 1891
6634.07 1885
6634.84 1912
6635.61 2122
6636.38 2287
6637.15 2297
6637.92 2526
6638.69 2722
6639.45 2936
6640.22 3314
6640.99 3704
6641.76 3778
6642.53 3686
6643.30 3603
6644.07 3421
6644.84 3148
6645.61 2934
6646.38 2585
6647.15 2288
6647.92 2119
6648.69 2009
6649.46 1900
6650.22 1881
6650.99 1621
6651.76 1682
6652.53 1685
6653.30 1574
6654.07 1581
6654.84 1632
6655.61 1686
6656.38 1646
6657.15 1620
6657.92 1547
6658.69 1606
6659.46 1534
6660.23 1575
6661.00 1537
6661.77 1590
6662.54 1493
6663.31 1351
6664.09 1372
6664.86 1417
6665.63 1352
6666.40 1390
6667.17 1440
6667.94 1387
6668.71 1409
6669.48 1534
6670.25 1508
6671.02 1472
6671.79 1502
6672.56 1475
6673.33 1542
6674.10 1448
6674.88 1466
6675.65 1516
6676.42 1509
6677.19 1553
6677.96 1488
6678.73 1481
6679.50 1485
6680.27 1559
6681.05 1446
6681.82 1473
6682.59 1515
6683.36 1537
6684.13 1455
6684.90 1477
6685.67 1531
6686.45 1583
6687.22 1559
6687.99 1525
6688.76 1501
6689.53 1606
6690.31 1609
6691.08 1539
6691.85 1547
6692.62 1612
6693.39 1628
6694.17 1511
6694.94 1475
6695.71 1482
6696.48 1508
6697.25 1508
6698.03 1439
6698.80 1375
6699.57 1390
6700.34 1349
6701.12 1349
6701.89 1362
6702.66 1329
6703.43 1264
6704.21 1347
6704.98 1358
6705.75 1387
6706.53 1262
6707.30 1236
6708.07 1347
6708.84 1340
6709.62 1228
6710.39 1223
6711.16 1263
6711.94 1238
6712.71 1248
6713.48 1203
6714.26 1277
6715.03 1236
6715.80 1227
6716.58 1148
6717.35 1189
6718.12 1301
6718.90 1231
6719.67 1122
6720.45 1166
6721.22 1156
6721.99 1166
6722.77 1154
6723.54 1179
6724.31 1107
6725.09 1118
6725.86 1119
6726.64 1091
6727.41 1073
6728.18 1086
6728.96 1100
6729.73 1117
6730.51 1203
6731.28 1194
6732.06 1057
6732.83 1086
6733.60 1101
6734.38 1170
6735.15 1111
6735.93 1129
6736.70 1071
6737.48 1097
6738.25 1044
6739.03 1060
6739.80 1050
6740.58 1061
6741.35 1132
6742.13 1142
6742.90 1147
6743.68 1111
6744.45 1121
6745.23 1172
6746.00 1039
6746.78 1098
6747.55 1146
6748.33 1043
6749.10 1083
6749.88 1119
6750.65 1096
6751.43 1111
6752.20 1083
6752.98 1057
6753.75 1076
6754.53 1023
6755.31 1149
6756.08 1202
6756.86 1214
6757.63 1285
6758.41 1219
6759.19 1284
6759.96 1342
6760.74 1258
6761.51 1188
6762.29 1235
6763.07 1154
6763.84 1158
6764.62 1174
6765.39 1117
6766.17 1039
6766.95 1095
6767.72 1073
6768.50 1140
6769.28 1083
6770.05 1133
6770.83 1166
6771.61 1070
6772.38 1006
6773.16 1014
6773.94 1043
6774.71 1031
6775.49 1033
6776.27 988
6777.04 1055
6777.82 1032
6778.60 1084
6779.37 1014
6780.15 1006
6780.93 965
6781.71 1110
6782.48 1115
6783.26 1015
6784.04 1000
6784.81 1006
6785.59 1000
6786.37 1105
6787.15 1176
6787.92 1087
6788.70 1013
6789.48 1018
6790.26 1047
6791.04 1100
6791.81 1119
6792.59 979
6793.37 979
6794.15 1011
6794.92 1023
6795.70 1089
6796.48 1181
6797.26 1065
6798.04 1004
6798.81 1081
6799.59 1025
6800.37 985
6801.15 998
6801.93 974
6802.71 1017
6803.48 993
6804.26 972
6805.04 1039
6805.82 1027
6806.60 943
6807.38 1004
6808.16 994
6808.94 1046
6809.71 1157
6810.49 1059
6811.27 1054
6812.05 1065
6812.83 1052
6813.61 1039
6814.39 1064
6815.17 1028
6815.95 1025
6816.73 986
6817.50 1002
6818.28 1095
6819.06 1067
6819.84 1022
6820.62 1016
6821.40 1050
6822.18 1000
6822.96 1052
6823.74 1093
6824.52 1087
6825.30 1142
6826.08 1082
6826.86 1108
6827.64 1096
6828.42 1067
6829.20 1044
6829.98 1153
6830.76 1110
6831.54 1075
6832.32 1102
6833.10 1015
6833.88 1095
6834.66 1050
6835.44 993
6836.22 1001
6837.00 986
6837.78 959
6838.56 1091
6839.34 1050
6840.12 1070
6840.90 1073
6841.68 1122
6842.46 1048
6843.24 1086
6844.03 1047
6844.81 1106
6845.59 1090
6846.37 1065
6847.15 1030
6847.93 980
6848.71 996
6849.49 1083
6850.27 1104
6851.05 1077
6851.84 1123
6852.62 1107
6853.40 1232
6854.18 1259
6854.96 1282
6855.74 1427
6856.52 1593
6857.30 1597
6858.09 1700
6858.87 1712
6859.65 1618
6860.43 1727
6861.21 1588
6861.99 1521
6862.78 1372
6863.56 1216
6864.34 1242
6865.12 1238
6865.90 1211
6866.69 1181
6867.47 1173
6868.25 1254
6869.03 1251
6869.82 1232
6870.60 1263
6871.38 1245
6872.16 1218
6872.94 1344
6873.73 1296
6874.51 1232
6875.29 1290
6876.07 1258
6876.86 1191
6877.64 1164
6878.42 1147
6879.21 1239
6879.99 1296
6880.77 1161
6881.55 1109
6882.34 1213
6883.12 1192
6883.90 1129
6884.69 1165
6885.47 1220
6886.25 1273
6887.04 1324
6887.82 1276
6888.60 1365
6889.39 1378
6890.17 1369
6890.95 1471
6891.74 1419
6892.52 1531
6893.30 1646
6894.09 1629
6894.87 1700
6895.65 1821
6896.44 1818
6897.22 1635
6898.01 1625
6898.79 1555
6899.57 1408
6900.36 1395
6901.14 1318
6901.93 1293
6902.71 1349
6903.49 1382
6904.28 1394
6905.06 1380
6905.85 1384
6906.63 1337
6907.42 1448
6908.20 1403
6908.98 1436
6909.77 1460
6910.55 1437
6911.34 1408
6912.12 1380
6912.91 1351
6913.69 1271
6914.48 1217
6915.26 1313
6916.05 1333
6916.83 1351
6917.62 1387
6918.40 1351
6919.19 1289
6919.97 1287
6920.76 1291
6921.54 1353
6922.33 1203
6923.11 1335
6923.90 1467
6924.68 1407
6925.47 1410
6926.25 1378
6927.04 1413
6927.82 1443
6928.61 1380
6929.40 1381
6930.18 1363
6930.97 1347
6931.75 1428
6932.54 1371
6933.32 1326
6934.11 1371
6934.90 1396
6935.68 1397
6936.47 1425
6937.25 1394
6938.04 1387
6938.83 1482
6939.61 1498
6940.40 1456
6941.19 1364
6941.97 1464
6942.76 1444
6943.54 1389
6944.33 1564
6945.12 1595
6945.90 1676
6946.69 1669
6947.48 1677
6948.26 1717
6949.05 1712
6949.84 1753
6950.62 1773
6951.41 1782
6952.20 1846
6952.99 1829
6953.77 1784
6954.56 1857
6955.35 1916
6956.13 2006
6956.92 1890
6957.71 1816
6958.50 1811
6959.28 1796
6960.07 1876
6960.86 1845
6961.64 1875
6962.43 1934
6963.22 1882
6964.01 1966
6964.80 1976
6965.58 1912
6966.37 1914
6967.16 1888
6967.95 1985
6968.73 1995
6969.52 1921
6970.31 2012
6971.10 2036
6971.89 1999
6972.67 1915
6973.46 2041
6974.25 2146
6975.04 2166
6975.83 2248
6976.62 2167
6977.40 2336
6978.19 2314
6978.98 2263
6979.77 2314
6980.56 2287
6981.35 2201
6982.13 2230
6982.92 2388
6983.71 2338
6984.50 2378
6985.29 2567
6986.08 2662
6986.87 2774
6987.66 2877
6988.45 3037
6989.23 3315
6990.02 3814
6990.81 4271
6991.60 4635
6992.39 4760
6993.18 5099
6993.97 5069
6994.76 4891
6995.55 4541
6996.34 4354
6997.13 3909
6997.92 3541
6998.71 3327
6999.50 2992
7000.29 2857
7001.07 2695
7001.86 2798
7002.65 2842
7003.44 3043
7004.23 3363
7005.02 3829
7005.81 4218
7006.60 4368
7007.39 4391
7008.18 4510
7008.97 4410
7009.76 4089
7010.55 3650
7011.34 3471
7012.14 2993
7012.93 2607
7013.72 2282
7014.51 2067
7015.30 1946
7016.09 1735
7016.88 1773
7017.67 1794
7018.46 1786
7019.25 1775
7020.04 1706
7020.83 1704
7021.62 1822
7022.41 1739
7023.20 1774
7024.00 1724
7024.79 1700
7025.58 1689
7026.37 1606
7027.16 1533
7027.95 1566
7028.74 1547
7029.53 1624
7030.32 1599
7031.12 1518
7031.91 1733
7032.70 1591
7033.49 1686
7034.28 1731
7035.07 1662
7035.87 1693
7036.66 1618
7037.45 1544
7038.24 1508
7039.03 1550
7039.82 1476
7040.62 1494
7041.41 1557
7042.20 1491
7042.99 1599
7043.78 1535
7044.58 1543
7045.37 1651
7046.16 1647
7046.95 1604
7047.75 1573
7048.54 1672
7049.33 1606
7050.12 1609
7050.92 1669
7051.71 1619
7052.50 1725
7053.29 1585
7054.09 1609
7054.88 1642
7055.67 1562
7056.46 1669
7057.26 1713
7058.05 1618
7058.84 1748
7059.64 1661
7060.43 1601
7061.22 1566
7062.02 1506
7062.81 1522
7063.60 1477
7064.39 1425
7065.19 1309
7065.98 1373
7066.77 1424
7067.57 1415
7068.36 1358
7069.16 1331
7069.95 1318
7070.74 1334
7071.54 1398
7072.33 1300
7073.12 1269
7073.92 1346
7074.71 1290
7075.51 1338
7076.30 1261
7077.09 1255
7077.89 1333
7078.68 1250
7079.48 1165
7080.27 1176
7081.06 1246
7081.86 1215
7082.65 1196
7083.45 1132
7084.24 1164
7085.04 1192
7085.83 1287
7086.62 1231
7087.42 1162
7088.21 1141
7089.01 1144
7089.80 1133
7090.60 1137
7091.39 1102
7092.19 1144
7092.98 1114
7093.78 1151
7094.57 1118
7095.37 1152
7096.16 1290
7096.96 1241
7097.75 1143
7098.55 1134
7099.34 1272
7100.14 1203
7100.93 1288
7101.73 1213
7102.52 1194
7103.32 1205
7104.11 1195
7104.91 1107
7105.71 1075
7106.50 1071
7107.30 1086
7108.09 1082
7108.89 1016
7109.68 1065
7110.48 1025
7111.28 1029
7112.07 1032
7112.87 1011
7113.66 948
7114.46 943
7115.26 933
7116.05 971
7116.85 987
7117.65 923
7118.44 937
7119.24 1006
7120.03 955
7120.83 932
7121.63 920
7122.42 920
7123.22 890
7124.02 939
7124.81 1002
7125.61 1024
7126.41 966
7127.20 947
7128.00 856
7128.80 898
7129.59 987
7130.39 1028
7131.19 906
7131.99 865
7132.78 860
7133.58 946
7134.38 882
7135.17 968
7135.97 930
7136.77 996
7137.57 890
7138.36 840
7139.16 927
7139.96 927
7140.76 920
7141.55 946
7142.35 976
7143.15 935
7143.95 913
7144.74 959
7145.54 937
7146.34 915
7147.14 956
7147.94 939
7148.73 886
7149.53 874
7150.33 934
7151.13 937
7151.93 931
7152.72 883
7153.52 889
7154.32 941
7155.12 920
7155.92 890
7156.72 902
7157.51 899
7158.31 853
7159.11 846
7159.91 854
7160.71 920
7161.51 902
7162.31 910
7163.11 937
7163.90 877
7164.70 856
7165.50 899
7166.30 884
7167.10 956
7167.90 985
7168.70 882
7169.50 891
7170.30 809
7171.10 805
7171.90 861
7172.69 879
7173.49 856
7174.29 818
7175.09 888
7175.89 834
7176.69 887
7177.49 922
7178.29 892
7179.09 884
7179.89 872
7180.69 806
7181.49 835
7182.29 884
7183.09 866
7183.89 828
7184.69 833
7185.49 817
7186.29 839
7187.09 880
7187.89 821
7188.69 912
7189.49 912
7190.29 960
7191.09 925
7191.89 869
7192.69 880
7193.49 871
7194.29 788
7195.09 793
7195.89 811
7196.70 809
7197.50 757
7198.30 774
7199.10 800
7199.90 801
7200.70 826
7201.50 824
7202.30 784
7203.10 858
7203.90 761
7204.70 866
7205.51 821
7206.31 843
7207.11 859
7207.91 763
7208.71 806
7209.51 819
7210.31 778
7211.12 794
7211.92 816
7212.72 760
7213.52 745
7214.32 812
7215.12 841
7215.92 829
7216.73 802
7217.53 834
7218.33 786
7219.13 758
7219.93 738
7220.74 842
7221.54 792
7222.34 837
7223.14 839
7223.94 774
7224.75 785
7225.55 769
7226.35 832
7227.15 765
7227.96 723
7228.76 817
7229.56 875
7230.36 820
7231.17 775
7231.97 792
7232.77 768
7233.57 735
7234.38 784
7235.18 776
7235.98 805
7236.79 854
7237.59 845
7238.39 771
7239.19 767
7240.00 783
7240.80 832
7241.60 757
7242.41 690
7243.21 767
7244.01 797
7244.82 813
7245.62 804
7246.42 846
7247.23 882
7248.03 855
7248.83 777
7249.64 855
7250.44 894
7251.25 906
7252.05 865
7252.85 858
7253.66 920
7254.46 898
7255.27 753
7256.07 908
7256.87 901
7257.68 887
7258.48 866
7259.29 863
7260.09 861
7260.89 892
7261.70 943
7262.50 940
7263.31 902
7264.11 860
7264.92 924
7265.72 973
7266.53 1025
7267.33 910
7268.13 880
7268.94 1029
7269.74 1030
7270.55 987
7271.35 919
7272.16 948
7272.96 1002
7273.77 985
7274.57 952
7275.38 1025
7276.18 999
7276.99 1005
7277.79 1037
7278.60 1010
7279.40 1015
7280.21 1053
7281.01 1006
7281.82 1045
7282.63 1076
7283.43 1053
7284.24 1088
7285.04 1179
7285.85 1120
7286.65 1145
7287.46 1133
7288.27 1236
7289.07 1527
7289.88 1435
7290.68 1590
7291.49 1730
7292.29 1742
7293.10 1767
7293.91 1759
7294.71 1688
7295.52 1568
7296.33 1436
7297.13 1324
7297.94 1343
7298.74 1302
7299.55 1202
7300.36 1154
7301.16 1143
7301.97 1068
7302.78 1041
7303.58 1147
7304.39 1052
7305.20 1150
7306.00 1165
7306.81 1129
7307.62 1221
7308.42 1102
7309.23 1101
7310.04 1204
7310.84 1135
7311.65 1219
7312.46 1271
7313.27 1228
7314.07 1206
7314.88 1286
7315.69 1484
7316.50 1609
7317.30 1630
7318.11 1690
7318.92 1651
7319.72 1521
7320.53 1639
7321.34 1608
7322.15 1532
7322.96 1519
7323.76 1519
7324.57 1525
7325.38 1597
7326.19 1593
7326.99 1726
7327.80 1675
7328.61 1701
7329.42 1597
7330.23 1541
7331.03 1462
7331.84 1478
7332.65 1416
7333.46 1290
7334.27 1187
7335.08 1259
7335.88 1220
7336.69 1269
7337.50 1093
7338.31 1174
7339.12 1144
7339.93 1241
7340.74 1325
7341.54 1309
7342.35 1224
7343.16 1328
7343.97 1342
7344.78 1332
7345.59 1377
7346.40 1309
7347.21 1183
7348.02 1237
7348.82 1145
7349.63 1224
7350.44 1172
7351.25 1186
7352.06 1155
7352.87 1064
7353.68 1056
7354.49 1127
7355.30 1083
7356.11 1123
7356.92 1085
7357.73 1114
7358.54 1215
7359.35 1086
7360.16 1013
7360.97 1038
7361.78 1016
7362.59 1071
7363.40 1094
7364.21 1093
7365.02 1145
7365.83 1156
7366.64 1091
7367.45 1097
7368.26 1151
7369.07 1187
7369.88 1189
7370.69 1128
7371.50 1131
7372.31 1129
7373.12 1177
7373.93 1250
7374.74 1155
7375.55 1198
7376.36 1119
7377.17 1081
7377.98 1075
7378.79 1128
7379.60 1152
7380.42 1065
7381.23 1070
7382.04 1146
7382.85 1147
7383.66 1115
7384.47 1161
7385.28 1216
7386.09 1326
7386.90 1344
7387.71 1363
7388.53 1519
7389.34 1447
7390.15 1397
7390.96 1334
7391.77 1324
7392.58 1209
7393.39 1211
7394.21 1231
7395.02 1123
7395.83 1145
7396.64 1117
7397.45 1142
7398.27 1065
7399.08 1073
7399.89 997
7400.70 978
7401.51 1102
7402.33 1017
7403.14 1003
7403.95 1076
7404.76 1083
7405.57 1191
7406.39 1257
7407.20 1205
7408.01 1281
7408.82 1384
7409.64 1308
7410.45 1306
7411.26 1254
7412.07 1384
7412.89 1290
7413.70 1287
7414.51 1166
7415.32 1237
7416.14 1183
7416.95 1108
7417.76 1061
7418.58 1125
7419.39 1075
7420.20 979
7421.02 977
7421.83 893
7422.64 942
7423.45 891
7424.27 931
7425.08 924
7425.89 860
7426.71 870
7427.52 839
7428.33 891
7429.15 835
7429.96 863
7430.78 846
7431.59 795
7432.40 759
7433.22 816
7434.03 833
7434.84 845
7435.66 845
7436.47 756
7437.29 813
7438.10 819
7438.91 860
7439.73 839
7440.54 787
7441.36 866
7442.17 852
7442.99 896
7443.80 872
7444.61 941
7445.43 873
7446.24 858
7447.06 876
7447.87 850
7448.69 823
7449.50 849
7450.32 836
7451.13 791
7451.95 810
7452.76 818
7453.58 791
7454.39 840
7455.21 868
7456.02 817
7456.84 824
7457.65 866
7458.47 886
7459.28 766
7460.10 874
7460.91 858
7461.73 828
7462.54 775
7463.36 744
7464.17 781
7464.99 799
7465.80 855
7466.62 861
7467.44 777
7468.25 844
7469.07 843
7469.88 809
7470.70 736
7471.51 815
7472.33 791
7473.15 796
7473.96 791
7474.78 763
7475.59 749
7476.41 716
7477.23 814
7478.04 806
7478.86 789
7479.67 800
7480.49 716
7481.31 755
7482.12 818
7482.94 803
7483.76 726
7484.57 705
7485.39 733
7486.21 740
7487.02 789
7487.84 746
7488.66 748
7489.47 799
7490.29 736
7491.11 734
7491.92 756
7492.74 748
7493.56 734
7494.38 681
7495.19 696
7496.01 719
7496.83 725
7497.64 758
7498.46 766
7499.28 700
7500.10 713
7500.91 737
7501.73 775
7502.55 745
7503.37 764
7504.18 717
7505.00 701
7505.82 728
7506.64 729
7507.46 692
7508.27 709
7509.09 675
7509.91 711
7510.73 719
7511.55 744
7512.36 715
7513.18 739
7514.00 710
7514.82 720
7515.64 704
7516.45 714
7517.27 654
7518.09 686
7518.91 736
7519.73 668
7520.55 673
7521.37 712
7522.18 780
7523.00 662
7523.82 699
7524.64 738
7525.46 764
7526.28 735
7527.10 730
7527.92 666
7528.74 718
7529.55 611
7530.37 697
7531.19 703
7532.01 677
7532.83 656
7533.65 663
7534.47 656
7535.29 697
7536.11 715
7536.93 688
7537.75 759
7538.57 704
7539.39 725
7540.21 720
7541.03 651
7541.84 693
7542.66 749
7543.48 719
7544.30 669
7545.12 707
7545.94 728
7546.76 705
7547.58 737
7548.40 697
7549.22 746
7550.04 666
7550.86 693
7551.68 726
7552.51 721
7553.33 784
7554.15 727
7554.97 684
7555.79 689
7556.61 722
7557.43 694
7558.25 726
7559.07 742
7559.89 725
7560.71 745
7561.53 720
7562.35 763
7563.17 750
7563.99 764
7564.81 672
7565.64 710
7566.46 735
7567.28 752
7568.10 734
7568.92 727
7569.74 764
7570.56 750
7571.38 755
7572.21 766
7573.03 730
7573.85 698
7574.67 734
7575.49 686
7576.31 670
7577.13 661
7577.96 784
7578.78 733
7579.60 709
7580.42 692
7581.24 776
7582.07 744
7582.89 669
7583.71 767
7584.53 790
7585.35 731
7586.18 713
7587.00 745
7587.82 737
7588.64 788
7589.46 714
7590.29 720
7591.11 724
7591.93 790
7592.75 713
7593.58 756
7594.40 797
7595.22 770
7596.04 748
7596.87 769
7597.69 714
7598.51 746
7599.34 782
7600.16 703
7600.98 681
7601.80 688
7602.63 766
7603.45 733
7604.27 777
7605.10 825
7605.92 749
7606.74 776
7607.57 760
7608.39 770
7609.21 774
7610.04 839
7610.86 839
7611.68 834
7612.51 846
7613.33 883
7614.15 855
7614.98 827
7615.80 819
7616.62 804
7617.45 783
7618.27 806
7619.10 799
7619.92 794
7620.74 818
7621.57 801
7622.39 758
7623.22 856
7624.04 823
7624.86 813
7625.69 785
7626.51 787
7627.34 783
7628.16 752
7628.99 830
7629.81 782
7630.64 769
7631.46 796
7632.28 728
7633.11 857
7633.93 825
7634.76 786
7635.58 784
7636.41 837
7637.23 857
7638.06 954
7638.88 953
7639.71 941
7640.53 909
7641.36 963
7642.18 894
7643.01 805
7643.83 850
7644.66 771
7645.48 838
7646.31 741
7647.14 723
7647.96 718
7648.79 704
7649.61 660
7650.44 687
7651.26 687
7652.09 640
7652.91 629
7653.74 623
7654.57 673
7655.39 720
7656.22 662
7657.04 680
7657.87 720
7658.70 708
7659.52 649
7660.35 658
7661.17 640
7662.00 687
7662.83 636
7663.65 692
7664.48 653
7665.31 679
7666.13 628
7666.96 608
7667.79 691
7668.61 660
7669.44 650
7670.27 719
7671.09 674
7671.92 711
7672.75 681
7673.57 679
7674.40 725
7675.23 681
7676.05 644
7676.88 710
7677.71 716
7678.53 662
7679.36 706
7680.19 702
7681.02 625
7681.84 649
7682.67 637
7683.50 681
7684.33 628
7685.15 660
7685.98 677
7686.81 615
7687.64 688
7688.46 657
7689.29 643
7690.12 595
7690.95 624
7691.77 655
7692.60 644
7693.43 668
7694.26 708
7695.09 698
7695.91 660
7696.74 660
7697.57 600
7698.40 625
7699.23 623
7700.06 616
7700.88 604
7701.71 594
7702.54 615
7703.37 675
7704.20 568
7705.03 633
7705.85 674
7706.68 738
7707.51 685
7708.34 647
7709.17 690
7710.00 709
7710.83 710
7711.66 598
7712.48 662
7713.31 657
7714.14 617
7714.97 669
7715.80 609
7716.63 639
7717.46 684
7718.29 708
7719.12 670
7719.95 649
7720.78 695
7721.61 698
7722.44 688
7723.27 650
7724.09 733
7724.92 740
7725.75 727
7726.58 680
7727.41 655
7728.24 626
7729.07 579
7729.90 689
7730.73 646
7731.56 684
7732.39 679
7733.22 661
7734.05 654
7734.88 699
7735.71 611
7736.54 622
7737.37 646
7738.20 657
7739.03 623
7739.86 676
7740.70 626
7741.53 647
7742.36 616
7743.19 615
7744.02 693
7744.85 651
7745.68 716
7746.51 702
7747.34 667
7748.17 655
7749.00 720
7749.83 741
7750.66 791
7751.50 708
7752.33 767
7753.16 884
7753.99 945
7754.82 1118
7755.65 1130
7756.48 1074
7757.31 1018
7758.15 912
7758.98 903
7759.81 860
7760.64 833
7761.47 772
7762.30 740
7763.13 701
7763.97 727
7764.80 702
7765.63 652
7766.46 646
7767.29 705
7768.13 720
7768.96 707
7769.79 705
7770.62 652
7771.45 677
7772.29 682
7773.12 667
7773.95 672
7774.78 667
7775.62 650
7776.45 585
7777.28 627
7778.11 636
7778.95 623
7779.78 628
7780.61 618
7781.44 612
7782.28 613
7783.11 558
7783.94 646
7784.77 592
7785.61 572
7786.44 637
7787.27 577
7788.11 561
7788.94 575
7789.77 630
7790.61 650
7791.44 606
7792.27 642
7793.10 697
7793.94 646
7794.77 634
7795.60 724
7796.44 609
7797.27 542
7798.11 573
7798.94 650
7799.77 638
7800.61 589
7801.44 623
7802.27 620
7803.11 601
7803.94 605
7804.78 697
7805.61 651
7806.44 696
7807.28 722
7808.11 691
7808.95 626
7809.78 682
7810.61 656
7811.45 604
7812.28 620
7813.12 684
7813.95 672
7814.79 777
7815.62 724
7816.45 672
7817.29 696
7818.12 695
7818.96 671
7819.79 633
7820.63 715
7821.46 762
7822.30 772
7823.13 742
7823.97 707
7824.80 742
7825.64 766
7826.47 701
7827.31 692
7828.14 667
7828.98 663
7829.81 666
7830.65 658
7831.48 642
7832.32 673
7833.15 747
7833.99 696
7834.83 725
7835.66 724
7836.50 725
7837.33 683
7838.17 656
7839.00 637
7839.84 678
7840.68 674
7841.51 693
7842.35 695
7843.18 662
7844.02 683
7844.86 743
7845.69 685
7846.53 657
7847.36 696
7848.20 741
7849.04 673
7849.87 648
7850.71 665
7851.55 657
7852.38 686
7853.22 669
7854.05 670
7854.89 618
7855.73 665
7856.56 565
7857.40 596
7858.24 631
7859.08 592
7859.91 644
7860.75 567
7861.59 612
7862.42 642
7863.26 629
7864.10 636
7864.93 634
7865.77 664
7866.61 701
7867.45 641
7868.28 679
7869.12 714
7869.96 656
7870.80 606
7871.63 603
7872.47 599
7873.31 636
7874.15 613
7874.98 590
7875.82 617
7876.66 578
7877.50 584
7878.33 648
7879.17 630
7880.01 608
7880.85 632
7881.69 671
7882.52 666
7883.36 667
7884.20 607
7885.04 708
7885.88 666
7886.71 680
7887.55 632
7888.39 610
7889.23 608
7890.07 597
7890.91 607
7891.75 602
7892.58 630
7893.42 579
7894.26 591
7895.10 608
7895.94 587
7896.78 607
7897.62 669
7898.46 644
7899.29 610
7900.13 606
7900.97 619
7901.81 634
7902.65 620
7903.49 616
7904.33 692
7905.17 642
7906.01 679
7906.85 708
7907.69 703
7908.53 638
7909.37 649
7910.21 646
7911.04 647
7911.88 582
7912.72 615
7913.56 634
7914.40 611
7915.24 634
7916.08 620
7916.92 633
7917.76 584
7918.60 626
7919.44 637
7920.28 655
7921.12 664
7921.96 619
7922.80 686
7923.64 679
7924.48 682
7925.32 674
7926.16 742
7927.01 703
7927.85 681
7928.69 693
7929.53 659
7930.37 560
7931.21 569
7932.05 624
7932.89 639
7933.73 572
7934.57 537
7935.41 538
7936.25 595
7937.09 599
7937.93 592
7938.78 585
7939.62 640
7940.46 611
7941.30 595
7942.14 611
7942.98 593
7943.82 636
7944.66 588
7945.51 588
7946.35 587
7947.19 605
7948.03 597
7948.87 601
7949.71 579
7950.56 530
7951.40 632
7952.24 619
7953.08 573
7953.92 589
7954.76 533
7955.61 576
7956.45 630
7957.29 570
7958.13 566
7958.97 618
7959.82 579
7960.66 633
7961.50 603
7962.34 652
7963.19 620
7964.03 538
7964.87 642
7965.71 603
7966.56 552
7967.40 597
7968.24 542
7969.08 553
7969.93 584
7970.77 647
7971.61 634
7972.45 659
7973.30 612
7974.14 578
7974.98 686
7975.83 708
7976.67 771
7977.51 692
7978.36 620
7979.20 619
7980.04 607
7980.89 617
7981.73 709
7982.57 599
7983.42 580
7984.26 595
7985.10 608
7985.95 629
7986.79 569
7987.63 574
7988.48 669
7989.32 639
7990.16 658
7991.01 578
7991.85 565
7992.70 592
7993.54 607
7994.38 570
7995.23 572
7996.07 581
7996.92 584
7997.76 608
7998.60 593
7999.45 576
8000.29 542
8001.14 578
8001.98 593
8002.83 580
8003.67 557
8004.52 565
8005.36 549
8006.20 579
8007.05 540
8007.89 580
8008.74 555
8009.58 539
8010.43 526
8011.27 569
8012.12 573
8012.96 598
8013.81 663
8014.65 575
8015.50 584
8016.34 571
8017.19 578
8018.03 575
8018.88 547
8019.72 587
8020.57 581
8021.42 594
8022.26 531
8023.11 526
8023.95 584
8024.80 545
8025.64 555
8026.49 546
8027.33 581
8028.18 554
8029.03 546
8029.87 529
8030.72 566
8031.56 543
8032.41 558
8033.26 500
8034.10 528
8034.95 564
8035.79 548
8036.64 539
8037.49 569
8038.33 519
8039.18 644
8040.03 557
8040.87 606
8041.72 521
8042.57 569
8043.41 610
8044.26 601
8045.11 609
8045.95 554
8046.80 550
8047.65 537
8048.49 520
8049.34 500
8050.19 502
8051.03 527
8051.88 539
8052.73 524
8053.58 470
8054.42 463
8055.27 482
8056.12 517
8056.96 484
8057.81 494
8058.66 562
8059.51 548
8060.35 570
8061.20 529
8062.05 481
8062.90 549
8063.74 577
8064.59 555
8065.44 565
8066.29 572
8067.14 482
8067.98 535
8068.83 509
8069.68 490
8070.53 475
8071.38 505
8072.22 526
8073.07 503
8073.92 496
8074.77 569
8075.62 530
8076.46 500
8077.31 563
8078.16 466
8079.01 560
8079.86 566
8080.71 560
8081.56 489
8082.40 494
8083.25 493
8084.10 517
8084.95 488
8085.80 499
8086.65 470
8087.50 492
8088.35 569
8089.19 550
8090.04 504
8090.89 503
8091.74 468
8092.59 526
8093.44 515
8094.29 498
8095.14 544
8095.99 527
8096.84 500
8097.69 493
8098.54 499
8099.39 543
8100.24 522
8101.09 555
8101.94 532
8102.79 464
8103.63 483
8104.48 524
8105.33 508
8106.18 557
8107.03 541
8107.88 510
8108.73 501
8109.58 500
8110.43 563
8111.28 503
8112.14 531
8112.99 579
8113.84 553
8114.69 571
8115.54 542
8116.39 570
8117.24 490
8118.09 509
8118.94 579
8119.79 542
8120.64 530
8121.49 531
8122.34 522
8123.19 509
8124.04 495
8124.89 518
8125.74 594
8126.60 577
8127.45 527
8128.30 579
8129.15 615
8130.00 568
8130.85 537
8131.70 549
8132.55 531
8133.40 540
8134.26 547
8135.11 574
8135.96 531
8136.81 517
8137.66 551
8138.51 570
8139.37 529
8140.22 554
8141.07 564
8141.92 564
8142.77 560
8143.62 566
8144.48 557
8145.33 516
8146.18 507
8147.03 524
8147.88 539
8148.74 524
8149.59 522
8150.44 532
8151.29 555
8152.15 550
8153.00 526
8153.85 510
8154.70 514
8155.56 558
8156.41 552
8157.26 593
8158.11 536
8158.97 563
8159.82 529
8160.67 601
8161.52 640
8162.38 586
8163.23 574
8164.08 653
8164.94 649
8165.79 594
8166.64 580
8167.49 541
8168.35 515
8169.20 523
8170.05 576
8170.91 522
8171.76 541
8172.61 551
8173.47 544
8174.32 562
8175.17 551
8176.03 520
8176.88 559
8177.74 536
8178.59 571
8179.44 482
8180.30 505
8181.15 525
8182.00 491
8182.86 539
8183.71 540
8184.57 490
8185.42 484
8186.27 522
8187.13 493
8187.98 510
8188.84 518
8189.69 524
8190.55 457
8191.40 583
8192.25 546
8193.11 509
8193.96 520
8194.82 479
8195.67 519
8196.53 496
8197.38 501
8198.24 507
8199.09 498
8199.95 495
8200.80 526
8201.66 517
8202.51 526
8203.37 507
8204.22 507
8205.08 549
8205.93 539
8206.79 514
8207.64 521
8208.50 512
8209.35 502
8210.21 461
8211.06 474
8211.92 524
8212.77 549
8213.63 503
8214.48 491
8215.34 505
8216.20 527
8217.05 527
8217.91 534
8218.76 524
8219.62 532
8220.48 551
8221.33 501
8222.19 437
8223.04 476
8223.90 502
8224.76 521
8225.61 561
8226.47 492
8227.32 497
8228.18 502
8229.04 559
8229.89 608
8230.75 606
8231.61 606
8232.46 558
8233.32 573
8234.18 528
8235.03 545
8235.89 554
8236.75 512
8237.60 450
8238.46 456
8239.32 466
8240.17 548
8241.03 513
8241.89 523
8242.74 513
8243.60 556
8244.46 474
8245.32 481
8246.17 503
8247.03 512
8247.89 527
8248.74 474
8249.60 449
8250.46 468
8251.32 502
8252.17 511
8253.03 505
8253.89 483
8254.75 478
8255.60 522
8256.46 513
8257.32 491
8258.18 500
8259.04 574
8259.89 548
8260.75 545
8261.61 471
8262.47 491
8263.33 508
8264.18 520
8265.04 555
8265.90 542
8266.76 557
8267.62 538
8268.48 504
8269.33 495
8270.19 489
8271.05 478
8271.91 481
8272.77 540
8273.63 499
8274.49 526
8275.34 519
8276.20 541
8277.06 506
8277.92 539
8278.78 532
8279.64 496
8280.50 522
8281.36 497
8282.22 520
8283.08 564
8283.93 471
8284.79 472
8285.65 526
8286.51 498
8287.37 495
8288.23 541
8289.09 537
8289.95 567
8290.81 542
8291.67 486
8292.53 540
8293.39 522
8294.25 578
8295.11 523
8295.97 495
8296.83 542
8297.69 544
8298.55 558
8299.41 500
8300.27 562
8301.13 604
8301.99 571
8302.85 593
8303.71 574
8304.57 545
8305.43 546
8306.29 514
8307.15 528
8308.01 559
8308.87 553
8309.73 500
8310.59 528
8311.45 573
8312.31 534
8313.17 543
8314.03 556
8314.90 557
8315.76 527
8316.62 546
8317.48 585
8318.34 589
8319.20 526
8320.06 518
8320.92 520
8321.78 510
8322.64 539
8323.51 537
8324.37 524
8325.23 509
8326.09 538
8326.95 492
8327.81 559
8328.67 512
8329.54 494
8330.40 551
8331.26 542
8332.12 516
8332.98 546
8333.84 582
8334.71 541
8335.57 541
8336.43 563
8337.29 592
8338.15 546
8339.02 585
8339.88 579
8340.74 567
8341.60 542
8342.46 589
8343.33 615
8344.19 618
8345.05 612
8345.91 625
8346.78 594
8347.64 579
8348.50 532
8349.36 572
8350.23 552
8351.09 549
8351.95 591
8352.81 554
8353.68 592
8354.54 580
8355.40 595
8356.27 568
8357.13 566
8357.99 577
8358.86 551
8359.72 548
8360.58 554
8361.44 646
8362.31 630
8363.17 639
8364.03 615
8364.90 604
8365.76 610
8366.63 616
8367.49 583
8368.35 606
8369.22 595
8370.08 625
8370.94 586
8371.81 598
8372.67 601
8373.53 646
8374.40 640
8375.26 616
8376.13 571
8376.99 592
8377.85 612
8378.72 621
8379.58 656
8380.45 669
8381.31 660
8382.18 676
8383.04 632
8383.90 576
8384.77 595
8385.63 604
8386.50 653
8387.36 655
8388.23 686
8389.09 624
8389.96 619
8390.82 674
8391.69 655
8392.55 679
8393.42 592
8394.28 630
8395.15 666
8396.01 626
8396.88 661
8397.74 679
8398.61 674
8399.47 691
8400.34 739
8401.20 718
8402.07 718
8402.93 721
8403.80 716
8404.66 676
8405.53 773
8406.39 762
8407.26 761
8408.12 781
8408.99 830
8409.86 757
8410.72 772
8411.59 761
8412.45 787
8413.32 771
8414.19 814
8415.05 768
8415.92 790
8416.78 795
8417.65 839
8418.52 863
8419.38 755
8420.25 894
8421.11 854
8421.98 851
8422.85 809
8423.71 815
8424.58 896
8425.45 917
8426.31 896
8427.18 905
8428.05 843
8428.91 867
8429.78 876
8430.65 943
8431.51 1002
8432.38 950
8433.25 977
8434.11 966
8434.98 932
8435.85 955
8436.72 919
8437.58 928
8438.45 967
8439.32 954
8440.18 985
8441.05 1065
8441.92 1041
8442.79 1090
8443.65 1054
8444.52 1114
8445.39 1090
8446.26 1182
8447.12 1225
8447.99 1197
8448.86 1213
8449.73 1203
8450.60 1227
8451.46 1226
8452.33 1280
8453.20 1338
8454.07 1306
8454.94 1218
8455.80 1312
8456.67 1290
8457.54 1301
8458.41 1468
8459.28 1572
8460.14 1677
8461.01 1915
8461.88 2118
8462.75 2532
8463.62 2977
8464.49 3154
8465.36 3403
8466.22 3265
8467.09 3043
8467.96 2831
8468.83 2542
8469.70 2154
8470.57 1897
8471.44 1571
8472.31 1522
8473.17 1397
8474.04 1237
8474.91 1108
8475.78 1077
8476.65 1007
8477.52 964
8478.39 919
8479.26 987
8480.13 1006
8481.00 909
8481.87 922
8482.74 966
8483.61 903
8484.48 881
8485.34 863
8486.21 859
8487.08 912
8487.95 896
8488.82 870
8489.69 981
8490.56 863
8491.43 948
8492.30 969
8493.17 901
8494.04 932
8494.91 976
8495.78 982
8496.65 940
8497.52 923
8498.39 946
8499.26 909
8500.13 912
8501.01 922
8501.88 930
8502.75 985
8503.62 979
8504.49 975
8505.36 970
8506.23 927
8507.10 870
8507.97 921
8508.84 932
8509.71 926
8510.58 844
8511.45 876
8512.32 850
8513.20 878
8514.07 944
8514.94 904
8515.81 933
8516.68 979
8517.55 939
8518.42 928
8519.29 897
8520.17 898
8521.04 901
8521.91 972
8522.78 949
8523.65 946
8524.52 1019
8525.39 977
8526.27 951
8527.14 997
8528.01 1003
8528.88 1025
8529.75 1029
8530.63 1046
8531.50 1053
8532.37 1001
8533.24 1053
8534.11 1028
8534.99 1029
8535.86 1042
8536.73 1033
8537.60 1002
8538.47 992
8539.35 1041
8540.22 1011
8541.09 943
8541.96 955
8542.84 1023
8543.71 1048
8544.58 990
8545.46 930
8546.33 959
8547.20 1018
8548.07 1014
8548.95 1005
8549.82 954
8550.69 947
8551.57 841
8552.44 852
8553.31 886
8554.18 868
8555.06 867
8555.93 840
8556.80 815
8557.68 853
8558.55 876
8559.42 901
8560.30 914
8561.17 980
8562.04 940
8562.92 935
8563.79 1055
8564.67 978
8565.54 915
8566.41 857
8567.29 863
8568.16 876
8569.03 840
8569.91 826
8570.78 888
8571.66 842
8572.53 861
8573.40 895
8574.28 875
8575.15 893
8576.03 851
8576.90 819
8577.78 838
8578.65 861
8579.52 805
8580.40 791
8581.27 778
8582.15 843
8583.02 822
8583.90 860
8584.77 841
8585.65 798
8586.52 781
8587.40 778
8588.27 803
8589.15 776
8590.02 802
8590.90 854
8591.77 743
8592.65 778
8593.52 851
8594.40 826
8595.27 777
8596.15 754
8597.02 841
8597.90 860
8598.77 777
8599.65 821
8600.52 825
8601.40 786
8602.28 792
8603.15 776
8604.03 784
8604.90 872
8605.78 830
8606.65 843
8607.53 808
8608.41 848
8609.28 886
8610.16 848
8611.03 829
8611.91 926
8612.79 882
8613.66 938
8614.54 880
8615.41 864
8616.29 808
8617.17 909
8618.04 927
8618.92 861
8619.80 899
8620.67 913
8621.55 960
8622.43 897
8623.30 897
8624.18 873
8625.06 893
8625.93 857
8626.81 879
8627.69 949
8628.56 906
8629.44 848
8630.32 933
8631.20 888
8632.07 925
8632.95 941
8633.83 904
8634.70 971
8635.58 979
8636.46 1012
8637.34 977
8638.21 1020
8639.09 1029
8639.97 1021
8640.85 960
8641.72 968
8642.60 1033
8643.48 943
8644.36 965
8645.23 936
8646.11 1032
8646.99 1125
8647.87 1144
8648.75 1025
8649.62 1114
8650.50 1076
8651.38 1069
8652.26 1002
8653.14 1045
8654.01 1093
8654.89 1054
8655.77 1094
8656.65 1116
8657.53 1237
8658.41 1118
8659.29 1085
8660.16 1170
8661.04 1160
8661.92 1218
8662.80 1227
8663.68 1222
8664.56 1201
8665.44 1119
8666.31 1158
8667.19 1215
8668.07 1248
8668.95 1175
8669.83 1168
8670.71 1129
8671.59 1211
8672.47 1264
8673.35 1237
8674.23 1227
8675.11 1236
8675.99 1308
8676.86 1365
8677.74 1370
8678.62 1467
8679.50 1487
8680.38 1464
8681.26 1631
8682.14 1613
8683.02 1618
8683.90 1670
8684.78 1640
8685.66 1603
8686.54 1512
8687.42 1483
8688.30 1446
8689.18 1530
8690.06 1439
8690.94 1442
8691.82 1408
8692.70 1316
8693.58 1336
8694.46 1387
8695.34 1467
8696.22 1601
8697.10 1687
8697.98 1727
8698.86 1980
8699.74 2306
8700.62 2453
8701.51 2401
8702.39 2328
8703.27 2318
8704.15 2261
8705.03 2079
8705.91 1793
8706.79 1673
8707.67 1584
8708.55 1425
8709.43 1346
8710.31 1313
8711.20 1224
8712.08 1229
8712.96 1262
8713.84 1228
8714.72 1232
8715.60 1213
8716.48 1274
8717.36 1252
8718.25 1259
8719.13 1274
8720.01 1288
8720.89 1303
8721.77 1296
8722.65 1252
8723.54 1244
8724.42 1225
8725.30 1249
8726.18 1224
8727.06 1282
8727.95 1250
8728.83 1311
8729.71 1318
8730.59 1299
8731.47 1309
8732.36 1352
8733.24 1325
8734.12 1364
8735.00 1324
8735.89 1387
8736.77 1388
8737.65 1341
8738.53 1366
8739.42 1427
8740.30 1397
8741.18 1399
8742.06 1451
8742.95 1472
8743.83 1444
8744.71 1424
8745.59 1401
8746.48 1496
8747.36 1480
8748.24 1550
8749.13 1527
8750.01 1582
8750.89 1541
8751.78 1508
8752.66 1512
8753.54 1523
8754.43 1455
8755.31 1555
8756.19 1527
8757.08 1647
8757.96 1620
8758.84 1598
8759.73 1604
8760.61 1662
8761.49 1602
8762.38 1573
8763.26 1587
8764.15 1594
8765.03 1594
8765.91 1597
8766.80 1641
8767.68 1686
8768.57 1692
8769.45 1756
8770.33 1813
8771.22 1837
8772.10 1898
8772.99 1959
8773.87 1924
8774.75 1989
8775.64 1936
8776.52 1981
8777.41 2049
8778.29 1959
8779.18 2033
8780.06 2002
8780.95 1912
8781.83 1908
8782.72 1840
8783.60 1869
8784.49 1919
8785.37 2015
8786.26 2239
8787.14 2511
8788.03 2845
8788.91 3199
8789.80 3670
8790.68 3716
8791.57 3842
8792.45 3790
8793.34 3656
8794.22 3439
8795.11 3146
8795.99 2848
8796.88 2570
8797.76 2290
8798.65 2111
8799.53 1974
8800.42 1870
8801.31 1941
8802.19 2006
8803.08 2135
8803.96 2262
8804.85 2428
8805.74 2501
8806.62 2707
8807.51 2696
8808.39 2691
8809.28 2587
8810.17 2405
8811.05 2238
8811.94 2068
8812.82 1889
8813.71 1767
8814.60 1677
8815.48 1573
8816.37 1583
8817.26 1638
8818.14 1606
8819.03 1613
8819.92 1595
8820.80 1644
8821.69 1631
8822.58 1694
8823.46 1761
8824.35 1784
8825.24 1773
8826.12 1692
8827.01 1714
8827.90 1475
8828.78 1468
8829.67 1433
8830.56 1477
8831.45 1406
8832.33 1408
8833.22 1355
8834.11 1392
8835.00 1391
8835.88 1388
8836.77 1395
8837.66 1371
8838.55 1434
8839.43 1427
8840.32 1449
8841.21 1406
8842.10 1350
8842.98 1370
8843.87 1310
8844.76 1290
8845.65 1328
8846.54 1355
8847.42 1319
8848.31 1243
8849.20 1276
8850.09 1276
8850.98 1306
8851.86 1350
8852.75 1379
8853.64 1354
8854.53 1434
8855.42 1357
8856.31 1310
8857.19 1355
8858.08 1309
8858.97 1258
8859.86 1206
8860.75 1318
8861.64 1299
8862.53 1303
8863.42 1217
8864.30 1211
8865.19 1192
8866.08 1208
8866.97 1241
8867.86 1288
8868.75 1198
8869.64 1285
8870.53 1276
8871.42 1241
8872.31 1191
8873.20 1182
8874.08 1174
8874.97 1184
8875.86 1190
8876.75 1123
8877.64 1112
8878.53 1131
8879.42 1089
8880.31 1087
8881.20 1060
8882.09 1157
8882.98 1142
8883.87 1052
8884.76 1008
8885.65 959
8886.54 971
8887.43 1040
8888.32 1030
8889.21 1000
8890.10 955
8890.99 945
8891.88 990
8892.77 921
8893.66 967
8894.55 929
8895.44 919
8896.33 888
8897.22 915
8898.11 889
8899.00 912
8899.90 975
8900.79 926
8901.68 927
8902.57 890
8903.46 907
8904.35 908
8905.24 863
8906.13 864
8907.02 805
8907.91 797
8908.80 783
8909.70 878
8910.59 837
8911.48 803
8912.37 766
8913.26 739
8914.15 773
8915.04 807
8915.93 744
8916.83 803
8917.72 743
8918.61 771
8919.50 748
8920.39 786
8921.28 786
8922.18 793
8923.07 735
8923.96 759
8924.85 738
8925.74 758
8926.64 776
8927.53 778
8928.42 732
8929.31 710
8930.20 684
8931.10 746
8931.99 771
8932.88 710
8933.77 733
8934.67 728
8935.56 737
8936.45 726
8937.34 707
8938.24 763
8939.13 715
8940.02 687
8940.91 701
8941.81 646
8942.70 650
8943.59 648
8944.49 657
8945.38 652
8946.27 641
8947.16 723
8948.06 714
8948.95 659
8949.84 634
8950.74 701
8951.63 686
8952.52 684
8953.42 652
8954.31 615
8955.20 605
8956.10 634
8956.99 690
8957.88 673
8958.78 626
8959.67 622
8960.56 600
8961.46 638
8962.35 649
8963.25 613
8964.14 607
8965.03 671
8965.93 630
8966.82 678
8967.72 629
8968.61 606
8969.50 617
8970.40 606
8971.29 640
8972.19 594
8973.08 583
8973.98 588
8974.87 612
8975.76 607
8976.66 614
8977.55 629
8978.45 575
8979.34 574
8980.24 578
8981.13 584
8982.03 579
8982.92 576
8983.82 608
8984.71 554
8985.61 539
8986.50 539
8987.40 543
8988.29 523
8989.19 529
8990.08 530
8990.98 543
8991.87 562
8992.77 519
8993.66 509
8994.56 518
8995.45 537
8996.35 522
8997.24 540
8998.14 521
8999.04 548
8999.93 526
9000.83 531
9001.72 507
9002.62 498
9003.51 543
9004.41 544
9005.31 531
9006.20 512
9007.10 547
9007.99 491
9008.89 513
9009.79 516
9010.68 505
9011.58 445
9012.48 493
9013.37 505
9014.27 515
9015.16 498
9016.06 466
9016.96 480
9017.85 471
9018.75 522
9019.65 456
9020.54 488
9021.44 466
9022.34 523
9023.23 536
9024.13 551
9025.03 568
9025.93 538
9026.82 526
9027.72 468
9028.62 489
9029.51 519
9030.41 505
9031.31 458
9032.21 502
9033.10 553
9034.00 479
9034.90 474
9035.79 445
9036.69 479
9037.59 455
9038.49 468
9039.38 477
9040.28 500
9041.18 475
9042.08 501
9042.98 456
9043.87 446
9044.77 480
9045.67 482
9046.57 444
9047.47 425
9048.36 458
9049.26 454
9050.16 461
9051.06 447
9051.96 447
9052.85 461
9053.75 464
9054.65 521
9055.55 504
9056.45 517
9057.35 473
9058.25 458
9059.14 486
9060.04 439
9060.94 475
9061.84 475
9062.74 541
9063.64 547
9064.54 517
9065.44 476
9066.33 494
9067.23 423
9068.13 431
9069.03 469
9069.93 519
9070.83 487
9071.73 475
9072.63 486
9073.53 464
9074.43 476
9075.33 522
9076.23 472
9077.13 507
9078.03 481
9078.92 444
9079.82 480
9080.72 504
9081.62 484
9082.52 479
9083.42 421
9084.32 473
9085.22 509
9086.12 526
9087.02 449
9087.92 451
9088.82 463
9089.72 428
9090.62 432
9091.52 447
9092.42 501
9093.32 508
9094.22 457
9095.12 438
9096.03 525
9096.93 438
9097.83 442
9098.73 457
9099.63 449
9100.53 426
9101.43 442
9102.33 464
9103.23 445
9104.13 458
9105.03 502
9105.93 475
9106.83 421
9107.74 447
9108.64 478
9109.54 463
9110.44 419
9111.34 446
9112.24 422
9113.14 460
9114.04 416
9114.94 408
9115.85 423
9116.75 442
9117.65 478
9118.55 441
9119.45 466
9120.35 412
9121.26 436
9122.16 445
9123.06 414
9123.96 437
9124.86 450
9125.77 432
9126.67 457
9127.57 442
9128.47 458
9129.37 510
9130.28 465
9131.18 505
9132.08 527
9132.98 467
9133.88 433
9134.79 526
9135.69 429
9136.59 410
9137.49 485
9138.40 487
9139.30 437
9140.20 485
9141.10 455
9142.01 481
9142.91 476
9143.81 466
9144.72 458
9145.62 405
9146.52 411
9147.42 404
9148.33 444
9149.23 434
9150.13 488
9151.04 477
9151.94 457
9152.84 473
9153.75 455
9154.65 463
9155.55 441
9156.46 424
9157.36 468
9158.26 464
9159.17 537
9160.07 471
9160.97 458
9161.88 470
9162.78 415
9163.69 479
9164.59 473
9165.49 446
9166.40 410
9167.30 442
9168.21 471
9169.11 426
9170.01 413
9170.92 437
9171.82 447
9172.73 479
9173.63 452
9174.53 497
9175.44 441
9176.34 426
9177.25 441
9178.15 423
9179.06 425
9179.96 408
9180.87 492
9181.77 495
9182.68 459
9183.58 452
9184.49 431
9185.39 436
9186.30 447
9187.20 472
9188.11 451
9189.01 451
9189.92 499
9190.82 455
9191.73 443
9192.63 457
9193.54 414
9194.44 410
9195.35 437
9196.25 434
9197.16 407
9198.06 471
9198.97 479
9199.87 434
9200.78 459
9201.69 472
9202.59 467
9203.50 435
9204.40 463
9205.31 463
9206.21 501
9207.12 529
9208.03 503
9208.93 501
9209.84 466
9210.74 510
9211.65 507
9212.56 478
9213.46 502
9214.37 477
9215.28 447
9216.18 494
9217.09 412
9218.00 441
9218.90 485
9219.81 471
9220.72 433
9221.62 441
9222.53 459
9223.44 471
9224.34 465
9225.25 474
9226.16 461
9227.06 458
9227.97 446
9228.88 462
9229.78 390
9230.69 411
9231.60 474
9232.51 476
9233.41 438
9234.32 479
9235.23 519
9236.13 466
9237.04 481
9237.95 448
9238.86 407
9239.76 464
9240.67 499
9241.58 462
9242.49 448
9243.39 444
9244.30 462
9245.21 492
9246.12 440
9247.03 419
9247.93 452
9248.84 463
9249.75 389
9250.66 422
9251.57 473
9252.47 412
9253.38 448
9254.29 470
9255.20 418
9256.11 471
9257.02 406
9257.92 412
9258.83 374
9259.74 447
9260.65 437
9261.56 448
9262.47 484
9263.38 441
9264.28 390
9265.19 419
9266.10 431
9267.01 405
9267.92 392
9268.83 426
9269.74 442
9270.65 401
9271.56 420
9272.47 489
9273.37 438
9274.28 413
9275.19 406
9276.10 447
9277.01 460
9277.92 503
9278.83 469
9279.74 463
9280.65 465
9281.56 473
9282.47 471
9283.38 455
9284.29 482
9285.20 422
9286.11 482
9287.02 473
9287.93 462
9288.84 464
9289.75 408
9290.66 455
9291.57 432
9292.48 453
9293.39 460
9294.30 434
9295.21 478
9296.12 465
9297.03 444
9297.94 450
9298.85 463
9299.76 502
9300.67 478
9301.58 475
9302.49 500
9303.40 515
9304.31 526
9305.23 517
9306.14 495
9307.05 507
9307.96 453
9308.87 497
9309.78 447
9310.69 433
9311.60 406
9312.51 456
9313.42 404
9314.34 436
9315.25 407
9316.16 499
9317.07 463
9317.98 457
9318.89 429
9319.80 467
9320.72 441
9321.63 465
9322.54 429
9323.45 401
9324.36 432
9325.27 442
9326.19 450
9327.10 447
9328.01 447
9328.92 436
9329.83 429
9330.74 457
9331.66 464
9332.57 423
9333.48 425
9334.39 421
9335.31 405
9336.22 404
9337.13 409
9338.04 410
9338.96 421
9339.87 418
9340.78 437
9341.69 433
9342.61 452
9343.52 422
9344.43 395
9345.34 443
9346.26 471
9347.17 496
9348.08 438
9348.99 401
9349.91 416
9350.82 470
9351.73 514
9352.65 446
9353.56 446
9354.47 439
9355.39 403
9356.30 425
9357.21 488
9358.13 450
9359.04 480
9359.95 460
9360.87 446
9361.78 481
9362.69 457
9363.61 467
9364.52 443
9365.43 396
9366.35 420
9367.26 387
9368.18 423
9369.09 431
9370.00 454
9370.92 439
9371.83 470
9372.75 471
9373.66 493
9374.57 468
9375.49 434
9376.40 479
9377.32 469
9378.23 496
9379.15 470
9380.06 435
9380.97 498
9381.89 452
9382.80 457
9383.72 435
9384.63 453
9385.55 451
9386.46 439
9387.38 448
9388.29 505
9389.21 499
9390.12 499
9391.04 491
9391.95 491
9392.87 460
9393.78 482
9394.70 519
9395.61 496
9396.53 498
9397.44 476
9398.36 498
9399.27 476
9400.19 527
9401.10 514
9402.02 523
9402.94 506
9403.85 548
9404.77 604
9405.68 593
9406.60 561
9407.51 604
9408.43 569
9409.35 530
9410.26 542
9411.18 583
9412.09 558
9413.01 523
9413.93 552
9414.84 515
9415.76 558
9416.67 548
9417.59 547
9418.51 558
9419.42 519
9420.34 486
9421.26 536
9422.17 535
9423.09 507
9424.01 585
9424.92 531
9425.84 501
9426.76 505
9427.67 545
9428.59 559
9429.51 522
9430.42 466
9431.34 481
9432.26 491
9433.17 496
9434.09 529
9435.01 565
9435.93 541
9436.84 512
9437.76 465
9438.68 508
9439.59 466
9440.51 460
9441.43 478
9442.35 494
9443.26 494
9444.18 523
9445.10 508
9446.02 515
9446.93 546
9447.85 526
9448.77 503
9449.69 565
9450.61 581
9451.52 515
9452.44 526
9453.36 543
9454.28 533
9455.20 478
9456.11 538
9457.03 513
9457.95 521
9458.87 564
9459.79 608
9460.71 630
9461.62 617
9462.54 641
9463.46 681
9464.38 688
9465.30 634
9466.22 642
9467.14 558
9468.05 553
9468.97 562
9469.89 549
9470.81 563
9471.73 503
9472.65 519
9473.57 475
9474.49 536
9475.41 524
9476.32 475
9477.24 521
9478.16 485
9479.08 524
9480.00 560
9480.92 557
9481.84 522
9482.76 535
9483.68 536
9484.60 533
9485.52 513
9486.44 510
9487.36 556
9488.28 591
9489.20 565
9490.12 578
9491.04 546
9491.96 613
9492.88 569
9493.80 584
9494.72 554
9495.64 572
9496.56 587
9497.48 565
9498.40 502
9499.32 500
9500.24 503
9501.16 464
9502.08 499
9503.00 523
9503.92 583
9504.84 568
9505.76 523
9506.68 508
9507.60 543
9508.52 495
9509.44 494
9510.36 481
9511.28 490
9512.21 486
9513.13 506
9514.05 500
9514.97 503
9515.89 484
9516.81 468
9517.73 503
9518.65 470
9519.57 531
9520.50 539
9521.42 531
9522.34 534
9523.26 527
9524.18 530
9525.10 459
9526.02 513
9526.95 512
9527.87 555
9528.79 540
9529.71 542
9530.63 520
9531.55 478
9532.48 486
9533.40 499
9534.32 510
9535.24 511
9536.16 500
9537.09 539
9538.01 549
9538.93 570
9539.85 552
9540.77 542
9541.70 568
9542.62 553
9543.54 575
9544.46 593
9545.39 587
9546.31 585
9547.23 539
9548.15 537
9549.08 538
9550.00 487
9550.92 537
9551.85 528
9552.77 539
9553.69 506
9554.61 484
9555.54 522
9556.46 454
9557.38 472
9558.31 544
9559.23 528
9560.15 547
9561.08 504
9562.00 541
9562.92 545
9563.85 544
9564.77 546
9565.69 497
9566.62 482
9567.54 494
9568.46 526
9569.39 567
9570.31 616
9571.23 554
9572.16 495
9573.08 493
9574.01 503
9574.93 544
9575.85 507
9576.78 502
9577.70 479
9578.63 507
9579.55 493
9580.47 481
9581.40 482
9582.32 467
9583.25 521
9584.17 495
9585.10 523
9586.02 521
9586.94 487
9587.87 457
9588.79 478
9589.72 482
9590.64 486
9591.57 510
9592.49 544
9593.42 525
9594.34 547
9595.27 508
9596.19 489
9597.12 514
9598.04 549
9598.97 536
9599.89 566
9600.82 544
9601.74 494
9602.67 507
9603.59 529
9604.52 526
9605.44 524
9606.37 532
9607.29 541
9608.22 556
9609.15 483
9610.07 559
9611.00 514
9611.92 528
9612.85 581
9613.77 551
9614.70 544
9615.63 577
9616.55 531
9617.48 610
9618.40 570
9619.33 553
9620.26 606
9621.18 593
9622.11 520
9623.03 543
9623.96 545
9624.89 577
9625.81 557
9626.74 537
9627.67 563
9628.59 591
9629.52 591
9630.45 593
9631.37 597
9632.30 598
9633.23 549
9634.15 611
9635.08 619
9636.01 568
9636.93 592
9637.86 559
9638.79 608
9639.71 652
9640.64 639
9641.57 613
9642.50 584
9643.42 594
9644.35 651
9645.28 668
9646.21 694
9647.13 633
9648.06 668
9648.99 601
9649.92 593
9650.84 648
9651.77 621
9652.70 647
9653.63 649
9654.55 692
9655.48 704
9656.41 745
9657.34 727
9658.26 713
9659.19 799
9660.12 814
9661.05 804
9661.98 762
9662.91 721
9663.83 723
9664.76 758
9665.69 750
9666.62 697
9667.55 663
9668.48 657
9669.40 676
9670.33 728
9671.26 727
9672.19 682
9673.12 673
9674.05 673
9674.98 746
9675.90 770
9676.83 779
9677.76 757
9678.69 695
9679.62 702
9680.55 731
9681.48 738
9682.41 778
9683.34 736
9684.27 719
9685.19 738
9686.12 727
9687.05 755
9687.98 774
9688.91 690
9689.84 716
9690.77 753
9691.70 732
9692.63 761
9693.56 730
9694.49 780
9695.42 786
9696.35 751
9697.28 737
9698.21 753
9699.14 765
9700.07 720
9701.00 732
9701.93 753
9702.86 783
9703.79 760
9704.72 767
9705.65 821
9706.58 823
9707.51 802
9708.44 861
9709.37 914
9710.30 972
9711.23 928
9712.16 927
9713.09 878
9714.02 766
9714.95 747
9715.88 738
9716.82 720
9717.75 718
9718.68 716
9719.61 769
9720.54 740
9721.47 784
9722.40 769
9723.33 685
9724.26 700
9725.19 761
9726.13 745
9727.06 700
9727.99 714
9728.92 667
9729.85 627
9730.78 671
9731.71 685
9732.64 664
9733.58 606
9734.51 638
9735.44 672
9736.37 640
9737.30 639
9738.23 635
9739.17 679
9740.10 648
9741.03 670
9741.96 653
9742.89 634
9743.83 622
9744.76 640
9745.69 683
9746.62 662
9747.55 642
9748.49 605
9749.42 707
9750.35 661
9751.28 545
9752.22 582
9753.15 582
9754.08 620
9755.01 623
9755.95 657
9756.88 566
9757.81 620
9758.75 627
9759.68 594
9760.61 620
9761.54 509
9762.48 569
9763.41 575
9764.34 580
9765.28 570
9766.21 580
9767.14 584
9768.08 604
9769.01 555
9769.94 548
9770.88 565
9771.81 598
9772.74 619
9773.68 609
9774.61 574
9775.54 612
9776.48 656
9777.41 607
9778.34 569
9779.28 607
9780.21 635
9781.14 601
9782.08 607
9783.01 577
9783.95 577
9784.88 641
9785.81 623
9786.75 648
9787.68 644
9788.62 640
9789.55 653
9790.49 692
9791.42 672
9792.35 629
9793.29 621
9794.22 592
9795.16 633
9796.09 598
9797.03 572
9797.96 567
9798.90 610
9799.83 560
9800.77 528
9801.70 539
9802.64 566
9803.57 584
9804.51 535
9805.44 556
9806.38 617
9807.31 640
9808.25 590
9809.18 538
9810.12 543
9811.05 569
9811.99 586
9812.92 546
9813.86 530
9814.79 556
9815.73 574
9816.66 565
9817.60 539
9818.54 495
9819.47 504
9820.41 525
9821.34 505
9822.28 506
9823.21 547
9824.15 534
9825.09 566
9826.02 486
9826.96 485
9827.89 485
9828.83 501
9829.77 449
9830.70 468
9831.64 445
9832.57 504
9833.51 466
9834.45 488
9835.38 454
9836.32 467
9837.26 457
9838.19 510
9839.13 516
9840.07 464
9841.00 473
9841.94 488
9842.88 494
9843.81 490
9844.75 476
9845.69 459
9846.62 482
9847.56 514
9848.50 493
9849.44 473
9850.37 462
9851.31 495
9852.25 504
9853.18 466
9854.12 496
9855.06 508
9856.00 446
9856.93 515
9857.87 508
9858.81 466
9859.75 441
9860.68 489
9861.62 491
9862.56 457
9863.50 490
9864.44 525
9865.37 532
9866.31 492
9867.25 490
9868.19 420
9869.13 448
9870.06 498
9871.00 463
9871.94 505
9872.88 484
9873.82 455
9874.75 449
9875.69 415
9876.63 458
9877.57 455
9878.51 452
9879.45 470
9880.39 493
9881.32 460
9882.26 550
9883.20 560
9884.14 500
9885.08 508
9886.02 492
9886.96 484
9887.90 498
9888.83 471
9889.77 467
9890.71 479
9891.65 472
9892.59 495
9893.53 479
9894.47 448
9895.41 496
9896.35 489
9897.29 418
9898.23 437
9899.17 463
9900.11 478
9901.05 421
9901.99 419
9902.92 433
9903.86 480
9904.80 505
9905.74 453
9906.68 512
9907.62 459
9908.56 468
9909.50 555
9910.44 515
9911.38 492
9912.32 437
9913.26 457
9914.20 545
9915.14 508
9916.08 507
9917.02 541
9917.97 493
9918.91 486
9919.85 503
9920.79 468
9921.73 478
9922.67 449
9923.61 476
9924.55 507
9925.49 483
9926.43 431
9927.37 486
9928.31 472
9929.25 464
9930.19 452
9931.13 454
9932.08 515
9933.02 573
9933.96 618
9934.90 693
9935.84 723
9936.78 747
9937.72 757
9938.66 738
9939.61 680
9940.55 659
9941.49 666
9942.43 561
9943.37 570
9944.31 485
9945.26 441
9946.20 481
9947.14 438
9948.08 451
9949.02 495
9949.96 510
9950.91 424
9951.85 434
9952.79 455
9953.73 442
9954.67 432
9955.62 474
9956.56 479
9957.50 439
9958.44 445
9959.39 439
9960.33 404
9961.27 452
9962.21 439
9963.16 490
9964.10 408
9965.04 423
9965.98 440
9966.93 448
9967.87 473
9968.81 447
9969.75 455
9970.70 468
9971.64 443
9972.58 435
9973.53 405
9974.47 451
9975.41 451
9976.36 413
9977.30 389
9978.24 393
9979.18 451
9980.13 470
9981.07 475
9982.01 442
9982.96 406
9983.90 428
9984.85 410
9985.79 410
9986.73 435
9987.68 422
9988.62 413
9989.56 379
9990.51 446
9991.45 396
9992.40 407
9993.34 439
9994.28 424
9995.23 401
9996.17 437
9997.12 454
9998.06 437
9999.00 455
9999.95 453
10000.89 414
10001.84 410
10002.78 378
10003.73 435
10004.67 476
10005.61 449
10006.56 438
10007.50 456
10008.45 429
10009.39 422
10010.34 444
10011.28 475
10012.23 462
10013.17 447
10014.12 422
10015.06 421
10016.01 439
10016.95 408
10017.90 431
10018.84 456
10019.79 438
10020.73 465
10021.68 437
10022.62 453
10023.57 414
10024.51 396
10025.46 371
10026.41 421
10027.35 348
10028.30 406
10029.24 398
10030.19 460
10031.13 410
10032.08 396
10033.03 405
10033.97 402
10034.92 384
10035.86 378
10036.81 389
10037.76 409
10038.70 404
10039.65 388
10040.59 421
10041.54 407
10042.49 370
10043.43 423
10044.38 422
10045.33 421
10046.27 391
10047.22 440
10048.16 415
10049.11 412
10050.06 412
10051.00 423
10051.95 424
10052.90 381
10053.84 388
10054.79 417
10055.74 361
10056.69 362
10057.63 388
10058.58 396
10059.53 389
10060.47 346
10061.42 380
10062.37 381
10063.32 393
10064.26 390
10065.21 406
10066.16 405
10067.10 395
10068.05 381
10069.00 389
10069.95 393
10070.89 415
10071.84 392
10072.79 354
10073.74 323
10074.69 361
10075.63 373
10076.58 410
10077.53 399
10078.48 374
10079.43 387
10080.37 402
10081.32 416
10082.27 338
10083.22 343
10084.17 376
10085.11 355
10086.06 377
10087.01 403
10087.96 400
10088.91 366
10089.86 383
10090.81 373
10091.75 353
10092.70 369
10093.65 354
10094.60 378
10095.55 342
10096.50 377
10097.45 379
10098.40 375
10099.34 351
10100.29 353
10101.24 385
10102.19 373
10103.14 350
10104.09 333
10105.04 401
10105.99 380
10106.94 331
10107.89 361
10108.84 352
10109.79 344
10110.73 370
10111.68 396
10112.63 382
10113.58 381
10114.53 359
10115.48 363
10116.43 356
10117.38 368
10118.33 359
10119.28 382
10120.23 354
10121.18 352
10122.13 385
10123.08 356
10124.03 345
10124.98 341
10125.93 392
10126.88 355
10127.83 385
10128.78 392
10129.73 407
10130.68 416
10131.64 381
10132.59 341
10133.54 360
10134.49 375
10135.44 384
10136.39 373
10137.34 335
10138.29 355
10139.24 389
10140.19 357
10141.14 374
10142.09 348
10143.04 352
10144.00 339
10144.95 357
10145.90 346
10146.85 356
10147.80 388
10148.75 386
10149.70 322
10150.65 346
10151.61 389
10152.56 366
10153.51 358
10154.46 365
10155.41 386
10156.36 429
10157.31 385
10158.27 365
10159.22 334
10160.17 392
10161.12 408
10162.07 372
10163.03 338
10163.98 378
10164.93 378
10165.88 332
10166.83 346
10167.79 348
10168.74 380
10169.69 337
10170.64 368
10171.60 361
10172.55 382
10173.50 371
10174.45 382
10175.41 400
10176.36 378
10177.31 406
10178.26 392
10179.22 368
10180.17 361
10181.12 410
10182.07 405
10183.03 427
10183.98 377
10184.93 362
10185.89 357
10186.84 416
10187.79 384
10188.75 373
10189.70 399
10190.65 389
10191.60 389
10192.56 390
10193.51 394
10194.47 382
10195.42 403
10196.37 441
10197.33 391
10198.28 410
10199.23 378
10200.19 386
10201.14 460
10202.09 411
10203.05 421
10204.00 406
10204.96 427
10205.91 392
10206.86 340
10207.82 410
10208.77 419
10209.73 440
10210.68 446
10211.63 450
10212.59 424
10213.54 446
10214.50 426
10215.45 406
10216.41 409
10217.36 376
10218.32 491
10219.27 469
10220.22 461
10221.18 461
10222.13 454
10223.09 440
10224.04 369
10225.00 375
10225.95 396
10226.91 413
10227.86 391
10228.82 377
10229.77 376
10230.73 396
10231.68 391
10232.64 402
10233.59 472
10234.55 401
10235.50 382
10236.46 386
10237.42 434
10238.37 369
10239.33 401
10240.28 418
10241.24 428
10242.19 493
10243.15 481
10244.10 492
10245.06 475
10246.02 452
10246.97 544
10247.93 550
10248.88 501
10249.84 478
10250.80 466
10251.75 410
10252.71 416
10253.66 387
10254.62 375
10255.58 371
10256.53 341
10257.49 368
10258.45 392
10259.40 385
10260.36 364
10261.32 337
10262.27 426
10263.23 346
10264.19 355
10265.14 370
10266.10 442
10267.06 365
10268.01 388
10268.97 364
10269.93 359
10270.88 386
10271.84 418
10272.80 395
10273.76 373
10274.71 372
10275.67 345
10276.63 380
10277.58 373
10278.54 363
10279.50 381
10280.46 377
10281.41 395
10282.37 420
10283.33 389
10284.29 374
10285.24 385
10286.20 374
10287.16 376
10288.12 342
10289.08 354
10290.03 371
10290.99 400
10291.95 393
10292.91 357
10293.87 353
10294.82 342
10295.78 366
10296.74 397
10297.70 370
10298.66 362
10299.61 336
10300.57 328
10301.53 340
10302.49 363
10303.45 355
10304.41 351
10305.37 336
10306.32 323
10307.28 327
10308.24 375
10309.20 377
10310.16 355
10311.12 343
10312.08 383
10313.04 365
10314.00 340
10314.95 349
10315.91 340
10316.87 355
10317.83 352
10318.79 359
10319.75 374
10320.71 352
10321.67 354
10322.63 322
10323.59 345
10324.55 373
10325.51 351
10326.47 348
10327.43 328
10328.39 351
10329.35 350
10330.31 328
10331.27 325
10332.23 328
10333.19 333
10334.15 352
10335.11 323
10336.07 338
10337.03 346
10337.99 320
10338.95 368
10339.91 380
10340.87 367
10341.83 327
10342.79 325
10343.75 385
10344.71 357
10345.67 326
10346.63 333
10347.59 407
10348.55 322
10349.51 340
10350.47 358
10351.43 383
10352.39 351
10353.35 331
10354.31 382
10355.28 350
10356.24 369
10357.20 359
10358.16 370
10359.12 357
10360.08 353
10361.04 319
10362.00 325
10362.96 344
10363.93 359
10364.89 384
10365.85 358
10366.81 326
10367.77 333
10368.73 352
10369.69 332
10370.66 392
10371.62 385
10372.58 390
10373.54 381
10374.50 353
10375.47 332
10376.43 353
10377.39 366
10378.35 292
10379.31 316
10380.28 341
10381.24 324
10382.20 355
10383.16 364
10384.12 375
10385.09 339
10386.05 323
10387.01 328
10387.97 328
10388.94 308
10389.90 320
10390.86 322
10391.82 361
10392.79 347
10393.75 362
10394.71 329
10395.68 293
10396.64 342
10397.60 380
10398.56 283
10399.53 298
10400.49 325
10401.45 345
10402.42 346
10403.38 320
10404.34 297
10405.31 326
10406.27 325
10407.23 330
10408.20 302
10409.16 310
10410.12 321
10411.09 341
10412.05 321
10413.01 336
10413.98 314
10414.94 340
10415.90 326
10416.87 335
10417.83 385
10418.80 321
10419.76 396
10420.72 340
10421.69 320
10422.65 357
10423.62 312
10424.58 342
10425.54 352
10426.51 339
10427.47 336
10428.44 367
10429.40 444
10430.37 381
10431.33 325
10432.30 317
10433.26 387
10434.22 361
10435.19 327
10436.15 356
10437.12 380
10438.08 347
10439.05 320
10440.01 345
10440.98 355
10441.94 339
10442.91 326
10443.87 368
10444.84 308
10445.80 297
10446.77 317
10447.73 380
10448.70 357
10449.66 310
10450.63 310
10451.59 331
10452.56 367
10453.53 309
10454.49 284
10455.46 339
10456.42 379
10457.39 351
10458.35 279
10459.32 323
10460.29 323
10461.25 335
10462.22 343
10463.18 328
10464.15 305
10465.12 298
10466.08 309
10467.05 315
10468.01 319
10468.98 310
10469.95 366
10470.91 312
10471.88 282
10472.85 285
10473.81 325
10474.78 288
10475.74 296
10476.71 280
10477.68 305
10478.64 282
10479.61 325
10480.58 300
10481.54 340
10482.51 322
10483.48 316
10484.45 359
10485.41 308
10486.38 288
10487.35 339
10488.31 345
10489.28 337
10490.25 329
10491.22 301
10492.18 342
10493.15 307
10494.12 337
10495.08 331
10496.05 280
10497.02 350
10497.99 334
10498.95 348
10499.92 388
10500.89 317
10501.86 334
10502.83 318
10503.79 307
10504.76 333
10505.73 321
10506.70 326
10507.67 348
10508.63 333
10509.60 318
10510.57 320
10511.54 314
10512.51 344
10513.47 351
10514.44 303
10515.41 342
10516.38 332
10517.35 359
10518.32 329
10519.28 312
10520.25 332
10521.22 321
10522.19 301
10523.16 320
10524.13 315
10525.10 293
10526.07 341
10527.03 374
10528.00 335
10528.97 301
10529.94 337
10530.91 345
10531.88 340
10532.85 296
10533.82 304
10534.79 329
10535.76 355
10536.73 339
10537.70 351
10538.67 332
10539.63 330
10540.60 308
10541.57 314
10542.54 352
10543.51 371
10544.48 321
10545.45 291
10546.42 332
10547.39 292
10548.36 302
10549.33 358
10550.30 364
10551.27 325
10552.24 343
10553.21 347
10554.18 309
10555.15 339
10556.12 319
10557.09 386
10558.06 394
10559.03 325
10560.00 314
10560.97 345
10561.95 351
10562.92 326
10563.89 355
10564.86 370
10565.83 330
10566.80 377
10567.77 346
10568.74 370
10569.71 366
10570.68 373
10571.65 422
10572.62 428
10573.59 419
10574.57 448
10575.54 381
10576.51 340
10577.48 372
10578.45 359
10579.42 346
10580.39 311
10581.36 379
10582.34 341
10583.31 340
10584.28 313
10585.25 374
10586.22 365
10587.19 367
10588.17 351
10589.14 346
10590.11 347
10591.08 337
10592.05 361
10593.02 338
10594.00 393
10594.97 362
10595.94 367
10596.91 377
10597.89 340
10598.86 340
10599.83 353
10600.80 348
10601.77 381
10602.75 364
10603.72 377
10604.69 363
10605.66 346
10606.64 338
10607.61 370
10608.58 370
10609.55 373
10610.53 325
10611.50 352
10612.47 331
10613.45 334
10614.42 350
10615.39 352
10616.36 300
10617.34 354
10618.31 344
10619.28 316
10620.26 328
10621.23 368
10622.20 348
10623.18 326
10624.15 363
10625.12 357
10626.10 363
10627.07 334
10628.04 397
10629.02 373
10629.99 374
10630.97 364
10631.94 349
10632.91 347
10633.89 359
10634.86 371
10635.83 326
10636.81 337
10637.78 344
10638.76 355
10639.73 386
10640.70 347
10641.68 341
10642.65 363
10643.63 350
10644.60 337
10645.58 341
10646.55 409
10647.53 398
10648.50 396
10649.47 373
10650.45 398
10651.42 375
10652.40 376
10653.37 430
10654.35 399
10655.32 370
10656.30 374
10657.27 383
10658.25 338
10659.22 365
10660.20 411
10661.17 342
10662.15 326
10663.12 336
10664.10 349
10665.07 348
10666.05 340
10667.02 334
10668.00 339
10668.97 364
10669.95 353
10670.93 337
10671.90 331
10672.88 327
10673.85 340
10674.83 370
10675.80 333
10676.78 306
10677.76 317
10678.73 339
10679.71 322
10680.68 333
10681.66 345
10682.63 390
10683.61 351
10684.59 329
10685.56 367
10686.54 347
10687.52 292
10688.49 346
10689.47 368
10690.44 367
10691.42 362
10692.40 373
10693.37 343
10694.35 351
10695.33 330
10696.30 333
10697.28 354
10698.26 337
10699.23 337
10700.21 414
10701.19 412
10702.17 339
10703.14 356
10704.12 336
10705.10 347
10706.07 360
10707.05 341
10708.03 334
10709.01 311
10709.98 366
10710.96 354
10711.94 310
10712.91 286
10713.89 316
10714.87 337
10715.85 301
10716.83 347
10717.80 374
10718.78 345
10719.76 374
10720.74 344
10721.71 316
10722.69 326
10723.67 317
10724.65 318
10725.63 313
10726.60 297
10727.58 334
10728.56 338
10729.54 333
10730.52 332
10731.49 301
10732.47 345
10733.45 334
10734.43 341
10735.41 334
10736.39 317
10737.37 312
10738.34 294
10739.32 331
10740.30 328
10741.28 330
10742.26 322
10743.24 318
10744.22 285
10745.20 313
10746.17 323
10747.15 324
10748.13 328
10749.11 332
10750.09 293
10751.07 312
10752.05 317
10753.03 321
10754.01 325
10754.99 343
10755.97 335
10756.95 321
10757.93 378
10758.91 322
10759.88 321
10760.86 304
10761.84 337
10762.82 299
10763.80 316
10764.78 298
10765.76 293
10766.74 342
10767.72 291
10768.70 342
10769.68 326
10770.66 300
10771.64 283
10772.62 320
10773.60 334
10774.58 295
10775.56 314
10776.54 313
10777.52 332
10778.51 297
10779.49 309
10780.47 302
10781.45 355
10782.43 403
10783.41 358
10784.39 340
10785.37 310
10786.35 353
10787.33 350
10788.31 322
10789.29 296
10790.27 291
10791.26 347
10792.24 362
10793.22 325
10794.20 313
10795.18 313
10796.16 328
10797.14 353
10798.12 343
10799.10 333
10800.09 342
10801.07 383
10802.05 337
10803.03 318
10804.01 361
10804.99 348
10805.98 370
10806.96 380
10807.94 338
10808.92 348
10809.90 344
10810.89 335
10811.87 348
10812.85 366
10813.83 380
10814.81 373
10815.80 325
10816.78 298
10817.76 295
10818.74 353
10819.72 393
10820.71 376
10821.69 358
10822.67 359
10823.65 356
10824.64 318
10825.62 372
10826.60 349
10827.58 355
10828.57 346
10829.55 394
10830.53 373
10831.52 351
10832.50 371
10833.48 342
10834.46 372
10835.45 333
10836.43 341
10837.41 377
10838.40 379
10839.38 337
10840.36 350
10841.35 368
10842.33 373
10843.31 348
10844.30 368
10845.28 331
10846.26 322
10847.25 352
10848.23 367
10849.21 390
10850.20 372
10851.18 384
10852.17 376
10853.15 344
10854.13 322
10855.12 305
10856.10 354
10857.09 360
10858.07 367
10859.05 383
10860.04 390
10861.02 425
10862.01 377
10862.99 355
10863.97 411
10864.96 434
10865.94 430
10866.93 408
10867.91 413
10868.90 415
10869.88 372
10870.87 385
10871.85 419
10872.84 392
10873.82 376
10874.81 400
10875.79 423
10876.78 355
10877.76 376
10878.75 443
10879.73 395
10880.72 403
10881.70 391
10882.69 382
10883.67 414
10884.66 417
10885.64 400
10886.63 382
10887.61 397
10888.60 403
10889.58 387
10890.57 401
10891.55 405
10892.54 418
10893.53 399
10894.51 413
10895.50 427
10896.48 473
10897.47 441
10898.45 436
10899.44 435
10900.43 470
10901.41 489
10902.40 490
10903.38 431
10904.37 460
10905.36 460
10906.34 453
10907.33 432
10908.32 459
10909.30 469
10910.29 490
10911.28 465
10912.26 453
10913.25 465
10914.24 521
10915.22 473
10916.21 501
10917.20 491
10918.18 487
10919.17 486
10920.16 451
10921.14 496
10922.13 509
10923.12 497
10924.10 482
10925.09 494
10926.08 501
10927.07 502
10928.05 475
10929.04 456
10930.03 543
10931.01 537
10932.00 521
10932.99 571
10933.98 533
10934.96 512
10935.95 520
10936.94 582
10937.93 537
10938.92 516
10939.90 469
10940.89 570
10941.88 566
10942.87 545
10943.85 523
10944.84 532
10945.83 545
10946.82 586
10947.81 547
10948.79 570
10949.78 531
10950.77 574
10951.76 593
10952.75 560
10953.74 555
10954.72 533
10955.71 605
10956.70 605
10957.69 635
10958.68 593
10959.67 585
10960.66 579
10961.65 611
10962.63 635
10963.62 632
10964.61 661
10965.60 663
10966.59 644
10967.58 661
10968.57 716
10969.56 772
10970.55 782
10971.54 726
10972.52 756
10973.51 708
10974.50 672
10975.49 631
10976.48 602
10977.47 624
10978.46 634
10979.45 606
10980.44 608
10981.43 555
10982.42 560
10983.41 578
10984.40 599
10985.39 571
10986.38 605
10987.37 665
10988.36 636
10989.35 634
10990.34 623
10991.33 673
10992.32 661
10993.31 631
10994.30 632
10995.29 596
10996.28 645
10997.27 651
10998.26 668
10999.25 629
11000.24 643
11001.23 616
11002.22 636
11003.21 668
11004.20 686
11005.20 728
11006.19 747
11007.18 815
11008.17 850
11009.16 851
11010.15 938
11011.14 923
11012.13 931
11013.12 895
11014.11 815
11015.10 793
11016.10 795
11017.09 795
11018.08 687
11019.07 590
11020.06 614
11021.05 550
11022.04 567
11023.04 547
11024.03 550
11025.02 548
11026.01 562
11027.00 580
11027.99 537
11028.99 558
11029.98 538
11030.97 507
11031.96 566
11032.95 529
11033.95 529
11034.94 565
11035.93 565
11036.92 531
11037.91 547
11038.91 550
11039.90 538
11040.89 560
11041.88 525
11042.88 508
11043.87 519
11044.86 481
11045.85 501
11046.85 515
11047.84 509
11048.83 507
11049.82 454
11050.82 482
11051.81 480
11052.80 481
11053.80 481
11054.79 470
11055.78 491
11056.77 469
11057.77 474
11058.76 491
11059.75 475
11060.75 465
11061.74 454
11062.73 482
11063.73 506
11064.72 435
11065.71 485
11066.71 466
11067.70 487
11068.69 503
11069.69 479
11070.68 464
11071.68 484
11072.67 441
11073.66 449
11074.66 523
11075.65 469
11076.65 461
11077.64 455
11078.63 426
11079.63 459
11080.62 467
11081.62 413
11082.61 447
11083.60 459
11084.60 462
11085.59 446
11086.59 406
11087.58 445
11088.58 456
11089.57 437
11090.57 465
11091.56 470
11092.55 475
11093.55 445
11094.54 413
11095.54 434
11096.53 432
11097.53 406
11098.52 451
11099.52 468
11100.51 466
11101.51 441
11102.50 447
11103.50 399
11104.49 470
11105.49 438
11106.48 434
11107.48 356
11108.48 394
11109.47 439
11110.47 447
11111.46 409
11112.46 417
11113.45 435
11114.45 417
11115.44 387
11116.44 386
11117.44 413
11118.43 420
11119.43 366
11120.42 380
11121.42 388
11122.42 401
11123.41 387
11124.41 409
11125.40 396
11126.40 397
11127.40 382
11128.39 391
11129.39 403
11130.38 380
11131.38 422
11132.38 392
11133.37 412
11134.37 445
11135.37 423
11136.36 446
11137.36 390
11138.36 371
11139.35 395
11140.35 404
11141.35 381
11142.34 408
11143.34 409
11144.34 386
11145.34 418
11146.33 420
11147.33 402
11148.33 381
11149.32 377
11150.32 371
11151.32 357
11152.32 354
11153.31 339
11154.31 410
11155.31 414
11156.31 375
11157.30 382
11158.30 390
11159.30 416
11160.30 402
11161.29 390
11162.29 396
11163.29 340
11164.29 350
11165.29 353
11166.28 404
11167.28 371
11168.28 392
11169.28 389
11170.28 366
11171.27 383
11172.27 405
11173.27 392
11174.27 376
11175.27 417
11176.27 356
11177.26 371
11178.26 307
11179.26 342
11180.26 385
11181.26 363
11182.26 380
11183.26 357
11184.26 364
11185.25 389
11186.25 347
11187.25 393
11188.25 330
11189.25 371
11190.25 386
11191.25 402
11192.25 378
11193.25 361
11194.25 368
11195.24 368
11196.24 376
11197.24 393
11198.24 408
11199.24 377
11200.24 374
11201.24 387
11202.24 376
11203.24 405
11204.24 428
11205.24 383
11206.24 391
11207.24 365
11208.24 345
11209.24 351
11210.24 361
11211.24 382
11212.24 361
11213.24 338
11214.24 366
11215.24 380
11216.24 387
11217.24 370
11218.24 407
11219.24 364
11220.24 384
11221.24 405
11222.24 367
11223.24 358
11224.24 355
11225.24 380
11226.24 393
11227.25 358
11228.25 393
11229.25 392
11230.25 358
11231.25 342
11232.25 334
11233.25 347
11234.25 354
11235.25 377
11236.25 362
11237.25 351
11238.26 351
11239.26 351
11240.26 332
11241.26 343
11242.26 363
11243.26 361
11244.26 409
11245.27 381
11246.27 369
11247.27 388
11248.27 402
11249.27 340
11250.27 350
11251.28 348
11252.28 366
11253.28 390
11254.28 336
11255.28 399
11256.29 387
11257.29 377
11258.29 383
11259.29 388
11260.29 384
11261.30 395
11262.30 383
11263.30 397
11264.30 359
11265.31 358
11266.31 376
11267.31 385
11268.31 346
11269.32 393
11270.32 403
11271.32 382
11272.32 375
11273.33 428
11274.33 415
11275.33 344
11276.33 378
11277.34 407
11278.34 368
11279.34 368
11280.35 370
11281.35 329
11282.35 353
11283.36 352
11284.36 398
11285.36 372
11286.37 399
11287.37 405
11288.37 433
11289.38 400
11290.38 385
11291.38 368
11292.39 417
11293.39 390
11294.39 362
11295.40 415
11296.40 394
11297.41 373
11298.41 403
11299.41 370
11300.42 363
11301.42 415
11302.43 407
11303.43 425
11304.43 407
11305.44 424
11306.44 405
11307.45 388
11308.45 426
11309.46 412
11310.46 389
11311.46 378
11312.47 409
11313.47 392
11314.48 383
11315.48 392
11316.49 408
11317.49 379
11318.50 374
11319.50 441
11320.51 464
11321.51 457
11322.52 440
11323.52 444
11324.53 442
11325.53 430
11326.54 432
11327.54 384
11328.55 419
11329.55 384
11330.56 369
11331.56 423
11332.57 379
11333.57 360
11334.58 378
11335.58 388
11336.59 403
11337.60 395
11338.60 364
11339.61 354
11340.61 431
11341.62 408
11342.62 401
11343.63 360
11344.64 394
11345.64 395
11346.65 369
11347.65 387
11348.66 411
11349.67 438
11350.67 439
11351.68 436
11352.69 440
11353.69 395
11354.70 423
11355.71 392
11356.71 408
11357.72 399
11358.72 426
11359.73 488
11360.74 441
11361.74 364
11362.75 408
11363.76 411
11364.76 387
11365.77 377
11366.78 413
11367.79 422
11368.79 419
11369.80 403
11370.81 393
11371.81 391
11372.82 386
11373.83 418
11374.84 415
11375.84 392
11376.85 380
11377.86 397
11378.87 434
11379.87 446
11380.88 405
11381.89 431
11382.90 394
11383.90 338
11384.91 383
11385.92 397
11386.93 387
11387.93 423
11388.94 344
11389.95 377
11390.96 386
11391.97 409
11392.97 434
11393.98 365
11394.99 347
11396.00 375
11397.01 448
11398.02 448
11399.02 364
11400.03 401
11401.04 427
11402.05 400
11403.06 407
11404.07 405
11405.08 431
11406.08 407
11407.09 429
11408.10 423
11409.11 435
11410.12 434
11411.13 434
11412.14 413
11413.15 424
11414.15 427
11415.16 421
11416.17 429
11417.18 406
11418.19 425
11419.20 465
11420.21 441
11421.22 442
11422.23 455
11423.24 477
11424.25 429
11425.26 455
11426.27 484
11427.28 480
11428.29 453
11429.30 427
11430.31 430
11431.32 446
11432.32 439
11433.33 499
11434.34 502
11435.35 535
11436.36 492
11437.37 472
11438.38 477
11439.39 451
11440.41 468
11441.42 458
11442.43 454
11443.44 419
11444.45 460
11445.46 502
11446.47 483
11447.48 529
11448.49 511
11449.50 466
11450.51 478
11451.52 482
11452.53 483
11453.54 461
11454.55 421
11455.56 493
11456.57 496
11457.59 493
11458.60 468
11459.61 495
11460.62 526
11461.63 491
11462.64 448
11463.65 478
11464.66 504
11465.67 496
11466.69 501
11467.70 525
11468.71 526
11469.72 582
11470.73 513
11471.74 592
11472.75 546
11473.77 521
11474.78 511
11475.79 506
11476.80 556
11477.81 549
11478.83 552
11479.84 571
11480.85 562
11481.86 581
11482.87 562
11483.89 582
11484.90 603
11485.91 581
11486.92 519
11487.93 538
11488.95 535
11489.96 566
11490.97 575
11491.98 570
11493.00 573
11494.01 564
11495.02 564
11496.03 560
11497.05 557
11498.06 574
11499.07 548
11500.09 544
11501.10 522
11502.11 564
11503.12 590
11504.14 536
11505.15 566
11506.16 603
11507.18 664
11508.19 582
11509.20 562
11510.22 585
11511.23 608
11512.24 621
11513.26 617
11514.27 605
11515.28 597
11516.30 615
11517.31 604
11518.32 595
11519.34 599
11520.35 631
11521.37 602
11522.38 604
11523.39 628
11524.41 611
11525.42 674
11526.44 646
11527.45 647
11528.46 644
11529.48 654
11530.49 619
11531.51 585
11532.52 609
11533.53 659
11534.55 634
11535.56 642
11536.58 704
11537.59 630
11538.61 641
11539.62 636
11540.64 675
11541.65 698
11542.67 726
11543.68 709
11544.69 716
11545.71 686
11546.72 726
11547.74 748
11548.75 731
11549.77 701
11550.78 765
11551.80 729
11552.81 757
11553.83 766
11554.85 748
11555.86 766
11556.88 710
11557.89 726
11558.91 771
11559.92 822
11560.94 833
11561.95 819
11562.97 811
11563.98 832
11565.00 860
11566.02 789
11567.03 838
11568.05 892
11569.06 908
11570.08 890
11571.10 811
11572.11 871
11573.13 855
11574.14 911
11575.16 968
11576.18 941
11577.19 909
11578.21 951
11579.22 947
11580.24 974
11581.26 938
11582.27 939
11583.29 970
11584.31 973
11585.32 1004
11586.34 1031
11587.36 1035
11588.37 1070
11589.39 1149
11590.41 1157
11591.42 1151
11592.44 1190
11593.46 1239
11594.47 1228
11595.49 1272
11596.51 1339
11597.53 1402
11598.54 1466
11599.56 1395
11600.58 1392
11601.59 1421
11602.61 1462
11603.63 1634
11604.65 1581
11605.66 1510
11606.68 1693
11607.70 1817
11608.72 2006
11609.74 2270
11610.75 2614
11611.77 2816
11612.79 3079
11613.81 3254
11614.82 3420
11615.84 3384
11616.86 3367
11617.88 3092
11618.90 2708
11619.91 2405
11620.93 2204
11621.95 1860
11622.97 1632
11623.99 1494
11625.01 1357
11626.02 1246
11627.04 1251
11628.06 1175
11629.08 1193
11630.10 1121
11631.12 1100
11632.14 1114
11633.15 1140
11634.17 1079
11635.19 1010
11636.21 979
11637.23 995
11638.25 1029
11639.27 982
11640.29 966
11641.30 891
11642.32 935
11643.34 940
11644.36 988
11645.38 969
11646.40 891
11647.42 913
11648.44 880
11649.46 901
11650.48 839
11651.50 928
11652.52 897
11653.54 887
11654.56 819
11655.58 827
11656.60 842
11657.62 808
11658.64 761
11659.66 765
11660.68 771
11661.70 800
11662.72 797
11663.74 744
11664.76 741
11665.78 748
11666.80 759
11667.82 786
11668.84 745
11669.86 758
11670.88 784
11671.90 765
11672.92 720
11673.94 755
11674.96 745
11675.98 739
11677.00 796
11678.02 757
11679.04 769
11680.06 782
11681.08 768
11682.10 812
11683.12 845
11684.15 809
11685.17 816
11686.19 844
11687.21 850
11688.23 872
11689.25 876
11690.27 881
11691.29 938
11692.31 870
11693.34 887
11694.36 933
11695.38 933
11696.40 878
11697.42 919
11698.44 818
11699.46 889
11700.49 857
11701.51 872
11702.53 831
11703.55 839
11704.57 856
11705.60 866
11706.62 882
11707.64 872
11708.66 869
11709.68 810
11710.71 803
11711.73 826
11712.75 799
11713.77 799
11714.79 805
11715.82 795
11716.84 797
11717.86 806
11718.88 825
11719.91 774
11720.93 812
11721.95 710
11722.97 678
11724.00 669
11725.02 742
11726.04 695
11727.07 676
11728.09 711
11729.11 728
11730.13 693
11731.16 648
11732.18 642
11733.20 625
11734.23 614
11735.25 635
11736.27 635
11737.30 647
11738.32 638
11739.34 685
11740.37 641
11741.39 623
11742.41 555
11743.44 573
11744.46 564
11745.48 547
11746.51 558
11747.53 543
11748.55 564
11749.58 540
11750.60 571
11751.63 561
11752.65 558
11753.67 547
11754.70 560
11755.72 536
11756.75 554
11757.77 544
11758.79 546
11759.82 500
11760.84 591
11761.87 521
11762.89 575
11763.92 554
11764.94 508
11765.97 537
11766.99 529
11768.01 559
11769.04 518
11770.06 529
11771.09 513
11772.11 475
11773.14 529
11774.16 523
11775.19 482
11776.21 500
11777.24 512
11778.26 506
11779.29 457
11780.31 436
11781.34 449
11782.36 468
11783.39 497
11784.41 499
11785.44 458
11786.46 472
11787.49 499
11788.52 479
11789.54 465
11790.57 462
11791.59 472
11792.62 462
11793.64 470
11794.67 481
11795.70 453
11796.72 484
11797.75 497
11798.77 476
11799.80 450
11800.83 485
11801.85 467
11802.88 439
11803.90 473
11804.93 416
11805.96 437
11806.98 452
11808.01 461
11809.04 435
11810.06 445
11811.09 466
11812.11 468
11813.14 461
11814.17 473
11815.19 488
11816.22 473
11817.25 439
11818.27 408
11819.30 444
11820.33 431
11821.36 428
11822.38 416
11823.41 381
11824.44 405
11825.46 369
11826.49 439
11827.52 389
11828.54 404
11829.57 413
11830.60 428
11831.63 456
11832.65 411
11833.68 387
11834.71 437
11835.74 460
11836.76 464
11837.79 442
11838.82 475
11839.85 435
11840.88 417
11841.90 406
11842.93 455
11843.96 429
11844.99 447
11846.01 422
11847.04 430
11848.07 407
11849.10 383
11850.13 375
11851.16 420
11852.18 407
11853.21 458
11854.24 464
11855.27 442
11856.30 433
11857.33 422
11858.35 379
11859.38 430
11860.41 431
11861.44 427
11862.47 426
11863.50 447
11864.53 448
11865.56 443
11866.58 429
11867.61 390
11868.64 413
11869.67 426
11870.70 439
11871.73 442
11872.76 432
11873.79 450
11874.82 383
11875.85 441
11876.88 414
11877.91 418
11878.93 441
11879.96 452
11880.99 444
11882.02 429
11883.05 405
11884.08 405
11885.11 434
11886.14 470
11887.17 450
11888.20 434
11889.23 433
11890.26 373
11891.29 422
11892.32 426
11893.35 426
11894.38 409
11895.41 441
11896.44 453
11897.47 476
11898.50 441
11899.53 436
11900.56 416
11901.59 462
11902.62 440
11903.65 457
11904.69 462
11905.72 404
11906.75 440
11907.78 470
11908.81 464
11909.84 475
11910.87 463
11911.90 477
11912.93 467
11913.96 528
11914.99 519
11916.02 461
11917.06 459
11918.09 508
11919.12 505
11920.15 496
11921.18 445
11922.21 450
11923.24 476
11924.27 422
11925.31 444
11926.34 493
11927.37 495
11928.40 536
11929.43 462
11930.46 435
11931.50 454
11932.53 474
11933.56 457
11934.59 462
11935.62 501
11936.65 518
11937.69 526
11938.72 513
11939.75 544
11940.78 565
11941.81 565
11942.85 577
11943.88 593
11944.91 602
11945.94 601
11946.98 553
11948.01 579
11949.04 487
11950.07 477
11951.11 505
11952.14 467
11953.17 439
11954.20 432
11955.24 474
11956.27 419
11957.30 418
11958.34 443
11959.37 416
11960.40 425
11961.43 451
11962.47 373
11963.50 405
11964.53 406
11965.57 403
11966.60 429
11967.63 425
11968.67 423
11969.70 416
11970.73 443
11971.77 424
11972.80 378
11973.83 402
11974.87 405
11975.90 414
11976.94 448
11977.97 439
11979.00 431
11980.04 381
11981.07 418
11982.10 425
11983.14 457
11984.17 463
11985.21 456
11986.24 413
11987.27 406
11988.31 425
11989.34 387
11990.38 384
11991.41 388
11992.45 413
11993.48 422
11994.51 422
11995.55 390
11996.58 422
11997.62 409
11998.65 421
11999.69 403
12000.72 444
12001.76 454
12002.79 423
12003.83 433
12004.86 420
12005.90 470
12006.93 424
12007.97 430
12009.00 450
12010.04 426
12011.07 402
12012.11 448
12013.14 425
12014.18 448
12015.21 404
12016.25 461
12017.28 466
12018.32 458
12019.35 438
12020.39 443
12021.43 437
12022.46 437
12023.50 490
12024.53 476
12025.57 494
12026.60 476
12027.64 445
12028.68 440
12029.71 470
12030.75 413
12031.78 477
12032.82 462
12033.86 448
12034.89 482
12035.93 479
12036.97 487
12038.00 437
12039.04 424
12040.07 460
12041.11 463
12042.15 460
12043.18 470
12044.22 468
12045.26 478
12046.29 458
12047.33 466
12048.37 439
12049.40 450
12050.44 464
12051.48 446
12052.52 474
12053.55 498
12054.59 455
12055.63 445
12056.66 397
12057.70 453
12058.74 444
12059.78 512
12060.81 476
12061.85 432
12062.89 464
12063.92 414
12064.96 430
12066.00 441
12067.04 434
12068.07 435
12069.11 469
12070.15 485
12071.19 518
12072.23 473
12073.26 452
12074.30 498
12075.34 461
12076.38 441
12077.42 458
12078.45 459
12079.49 437
12080.53 455
12081.57 449
12082.61 472
12083.64 471
12084.68 460
12085.72 450
12086.76 458
12087.80 423
12088.84 430
12089.88 463
12090.91 417
12091.95 433
12092.99 454
12094.03 531
12095.07 490
12096.11 485
12097.15 485
12098.19 462
12099.22 465
12100.26 497
12101.30 487
12102.34 451
12103.38 445
12104.42 438
12105.46 495
12106.50 479
12107.54 477
12108.58 462
12109.62 485
12110.66 516
12111.70 483
12112.74 514
12113.77 508
12114.81 565
12115.85 545
12116.89 514
12117.93 479
12118.97 493
12120.01 536
12121.05 505
12122.09 445
12123.13 456
12124.17 426
12125.21 456
12126.25 452
12127.29 452
12128.33 426
12129.37 420
12130.41 411
12131.45 420
12132.50 428
12133.54 411
12134.58 423
12135.62 413
12136.66 396
12137.70 373
12138.74 392
12139.78 405
12140.82 399
12141.86 383
12142.90 417
12143.94 379
12144.98 401
12146.02 385
12147.07 395
12148.11 417
12149.15 362
12150.19 364
12151.23 383
12152.27 375
12153.31 401
12154.35 424
12155.40 382
12156.44 371
12157.48 348
12158.52 412
12159.56 406
12160.60 366
12161.64 408
12162.69 383
12163.73 352
12164.77 324
12165.81 348
12166.85 376
12167.90 388
12168.94 378
12169.98 389
12171.02 346
12172.06 345
12173.11 373
12174.15 414
12175.19 390
12176.23 390
12177.27 348
12178.32 392
12179.36 364
12180.40 360
12181.44 325
12182.49 325
12183.53 380
12184.57 365
12185.61 338
12186.66 370
12187.70 372
12188.74 378
12189.79 382
12190.83 337
12191.87 362
12192.91 375
12193.96 367
12195.00 350
12196.04 359
12197.09 352
12198.13 382
12199.17 382
12200.22 383
12201.26 386
12202.30 350
12203.35 370
12204.39 436
12205.43 400
12206.48 362
12207.52 352
12208.57 364
12209.61 357
12210.65 383
12211.70 371
12212.74 375
12213.78 379
12214.83 357
12215.87 358
12216.92 346
12217.96 366
12219.00 365
12220.05 394
12221.09 385
12222.14 346
12223.18 392
12224.23 378
12225.27 375
12226.31 366
12227.36 383
12228.40 353
12229.45 345
12230.49 315
12231.54 357
12232.58 381
12233.63 354
12234.67 296
12235.72 319
12236.76 371
12237.81 343
12238.85 341
12239.90 369
12240.94 369
12241.99 357
12243.03 342
12244.08 354
12245.12 345
12246.17 336
12247.21 336
12248.26 357
12249.30 329
12250.35 337
12251.39 352
12252.44 397
12253.49 338
12254.53 338
12255.58 338
12256.62 355
12257.67 365
12258.71 318
12259.76 356
12260.81 355
12261.85 326
12262.90 348
12263.94 352
12264.99 345
12266.04 309
12267.08 304
12268.13 326
12269.17 316
12270.22 312
12271.27 364
12272.31 353
12273.36 306
12274.41 331
12275.45 337
12276.50 349
12277.55 343
12278.59 311
12279.64 312
12280.69 324
12281.73 303
12282.78 338
12283.83 341
12284.87 300
12285.92 325
12286.97 325
12288.01 319
12289.06 325
12290.11 291
12291.16 297
12292.20 331
12293.25 306
12294.30 302
12295.35 316
12296.39 325
12297.44 341
12298.49 284
12299.54 334
12300.58 330
12301.63 312
12302.68 348
12303.73 318
12304.77 313
12305.82 313
12306.87 298
12307.92 321
12308.97 319
12310.01 303
12311.06 300
12312.11 301
12313.16 281
12314.21 294
12315.25 323
12316.30 338
12317.35 339
12318.40 296
12319.45 282
12320.50 309
12321.54 307
12322.59 295
12323.64 332
12324.69 313
12325.74 323
12326.79 308
12327.84 325
12328.89 301
12329.93 303
12330.98 291
12332.03 328
12333.08 345
12334.13 331
12335.18 293
12336.23 278
12337.28 318
12338.33 306
12339.38 350
12340.43 306
12341.47 289
12342.52 297
12343.57 313
12344.62 290
12345.67 320
12346.72 343
12347.77 309
12348.82 310
12349.87 284
12350.92 276
12351.97 323
12353.02 299
12354.07 286
12355.12 304
12356.17 311
12357.22 270
12358.27 286
12359.32 315
12360.37 340
12361.42 361
12362.47 279
12363.52 294
12364.57 300
12365.62 321
12366.67 292
12367.72 277
12368.77 299
12369.82 340
12370.87 332
12371.93 284
12372.98 311
12374.03 298
12375.08 324
12376.13 318
12377.18 321
12378.23 326
12379.28 347
12380.33 352
12381.38 319
12382.43 307
12383.49 315
12384.54 301
12385.59 275
12386.64 300
12387.69 324
12388.74 312
12389.79 335
12390.84 304
12391.90 320
12392.95 322
12394.00 298
12395.05 306
12396.10 297
12397.15 331
12398.21 280
12399.26 316
12400.31 282
12401.36 308
12402.41 281
12403.47 298
12404.52 298
12405.57 313
12406.62 297
12407.67 318
12408.73 328
12409.78 339
12410.83 329
12411.88 315
12412.94 317
12413.99 280
12415.04 279
12416.09 322
12417.15 305
12418.20 293
12419.25 330
12420.30 353
12421.36 327
12422.41 321
12423.46 318
12424.52 345
12425.57 287
12426.62 293
12427.67 305
12428.73 310
12429.78 285
12430.83 329
12431.89 340
12432.94 312
12433.99 301
12435.05 307
12436.10 278
12437.15 299
12438.21 328
12439.26 325
12440.31 313
12441.37 302
12442.42 302
12443.47 325
12444.53 333
12445.58 301
12446.64 339
12447.69 328
12448.74 322
12449.80 282
12450.85 299
12451.91 299
12452.96 304
12454.01 275
12455.07 291
12456.12 278
12457.18 297
12458.23 283
12459.29 308
12460.34 294
12461.39 308
12462.45 307
12463.50 334
12464.56 347
12465.61 302
12466.67 297
12467.72 285
12468.78 265
12469.83 271
12470.89 277
12471.94 285
12473.00 290
12474.05 302
12475.11 296
12476.16 314
12477.22 305
12478.27 319
12479.33 304
12480.38 332
12481.44 351
12482.49 312
12483.55 289
12484.60 309
12485.66 323
12486.71 325
12487.77 348
12488.83 334
12489.88 300
12490.94 310
12491.99 305
12493.05 344
12494.10 339
12495.16 316
12496.22 322
12497.27 348
12498.33 344
12499.38 321
12500.44 348
12501.50 328
12502.55 369
12503.61 359
12504.67 383
12505.72 346
12506.78 391
12507.83 421
12508.89 396
12509.95 431
12511.00 415
12512.06 365
12513.12 370
12514.17 339
12515.23 336
12516.29 357
12517.34 365
12518.40 362
12519.46 301
12520.52 353
12521.57 318
12522.63 329
12523.69 324
12524.74 329
12525.80 323
12526.86 332
12527.92 314
12528.97 353
12530.03 336
12531.09 330
12532.15 355
12533.20 350
12534.26 346
12535.32 359
12536.38 399
12537.43 388
12538.49 368
12539.55 369
12540.61 372
12541.66 380
12542.72 367
12543.78 347
12544.84 369
12545.90 340
12546.95 302
12548.01 298
12549.07 332
12550.13 329
12551.19 287
12552.25 321
12553.30 334
12554.36 319
12555.42 349
12556.48 320
12557.54 334
12558.60 337
12559.65 318
12560.71 350
12561.77 312
12562.83 339
12563.89 346
12564.95 328
12566.01 335
12567.07 323
12568.13 322
12569.18 306
12570.24 342
12571.30 317
12572.36 340
12573.42 328
12574.48 328
12575.54 337
12576.60 339
12577.66 334
12578.72 328
12579.78 371
12580.84 373
12581.90 337
12582.96 345
12584.02 392
12585.07 382
12586.13 397
12587.19 369
12588.25 369
12589.31 443
12590.37 388
12591.43 375
12592.49 365
12593.55 347
12594.61 354
12595.67 391
12596.73 398
12597.79 345
12598.86 346
12599.92 395
12600.98 349
12602.04 356
12603.10 377
12604.16 358
12605.22 356
12606.28 366
12607.34 333
12608.40 353
12609.46 364
12610.52 377
12611.58 380
12612.64 370
12613.70 389
12614.76 407
12615.83 409
12616.89 407
12617.95 409
12619.01 442
12620.07 475
12621.13 402
12622.19 383
12623.25 398
12624.32 382
12625.38 374
12626.44 377
12627.50 362
12628.56 385
12629.62 401
12630.68 400
12631.75 377
12632.81 301
12633.87 392
12634.93 338
12635.99 342
12637.05 347
12638.12 327
12639.18 326
12640.24 334
12641.30 348
12642.36 358
12643.43 404
12644.49 379
12645.55 332
12646.61 332
12647.68 301
12648.74 313
12649.80 317
12650.86 345
12651.93 351
12652.99 303
12654.05 312
12655.11 300
12656.18 325
12657.24 334
12658.30 310
12659.36 345
12660.43 334
12661.49 302
12662.55 350
12663.62 357
12664.68 333
12665.74 378
12666.81 387
12667.87 356
12668.93 339
12670.00 332
12671.06 325
12672.12 318
12673.19 359
12674.25 337
12675.31 351
12676.38 334
12677.44 358
12678.50 313
12679.57 342
12680.63 304
12681.69 335
12682.76 281
12683.82 305
12684.89 273
12685.95 312
12687.01 322
12688.08 340
12689.14 343
12690.21 326
12691.27 318
12692.33 293
12693.40 345
12694.46 344
12695.53 328
12696.59 300
12697.66 344
12698.72 344
12699.79 311
12700.85 322
12701.91 320
12702.98 362
12704.04 332
12705.11 302
12706.17 348
12707.24 328
12708.30 293
12709.37 341
12710.43 350
12711.50 291
12712.56 348
12713.63 331
12714.69 278
12715.76 315
12716.82 334
12717.89 307
12718.95 319
12720.02 343
12721.09 305
12722.15 295
12723.22 367
12724.28 307
12725.35 334
12726.41 283
12727.48 310
12728.54 288
12729.61 304
12730.68 279
12731.74 287
12732.81 299
12733.87 280
12734.94 273
12736.01 307
12737.07 275
12738.14 293
12739.20 293
12740.27 287
12741.34 314
12742.40 319
12743.47 303
12744.54 338
12745.60 336
12746.67 298
12747.74 303
12748.80 273
12749.87 309
12750.94 259
12752.00 333
12753.07 261
12754.14 272
12755.20 285
12756.27 274
12757.34 320
12758.40 315
12759.47 303
12760.54 250
12761.60 290
12762.67 306
12763.74 288
12764.81 295
12765.87 265
12766.94 237
12768.01 277
12769.08 272
12770.14 299
12771.21 286
12772.28 316
12773.35 311
12774.41 298
12775.48 261
12776.55 292
12777.62 292
12778.68 247
12779.75 277
12780.82 264
12781.89 244
12782.96 281
12784.02 266
12785.09 249
12786.16 246
12787.23 250
12788.30 248
12789.37 293
12790.43 262
12791.50 281
12792.57 275
12793.64 271
12794.71 252
12795.78 261
12796.84 293
12797.91 272
12798.98 294
12800.05 297
12801.12 281
12802.19 289
12803.26 257
12804.33 300
12805.40 262
12806.46 247
12807.53 256
12808.60 264
12809.67 257
12810.74 283
12811.81 267
12812.88 269
12813.95 298
12815.02 272
12816.09 274
12817.16 262
12818.23 280
12819.30 246
12820.37 282
12821.44 273
12822.50 226
12823.57 249
12824.64 289
12825.71 268
12826.78 231
12827.85 289
12828.92 272
12829.99 255
12831.06 273
12832.13 268
12833.20 287
12834.27 273
12835.34 277
12836.41 271
12837.49 284
12838.56 281
12839.63 273
12840.70 294
12841.77 256
12842.84 274
12843.91 267
12844.98 247
12846.05 230
12847.12 209
12848.19 236
12849.26 232
12850.33 288
12851.40 252
12852.47 251
12853.55 217
12854.62 248
12855.69 267
12856.76 277
12857.83 256
12858.90 263
12859.97 239
12861.04 243
12862.11 235
12863.19 203
12864.26 233
12865.33 279
12866.40 272
12867.47 245
12868.54 264
12869.62 249
12870.69 257
12871.76 268
12872.83 286
12873.90 236
12874.97 242
12876.05 303
12877.12 256
12878.19 248
12879.26 242
12880.33 254
12881.41 254
12882.48 316
12883.55 255
12884.62 279
12885.70 288
12886.77 284
12887.84 275
12888.91 276
12889.98 241
12891.06 274
12892.13 258
12893.20 258
12894.28 277
12895.35 257
12896.42 273
12897.49 278
12898.57 314
12899.64 247
12900.71 269
12901.79 274
12902.86 260
12903.93 242
12905.00 258
12906.08 242
12907.15 221
12908.22 217
12909.30 240
12910.37 238
12911.44 277
12912.52 302
12913.59 285
12914.66 254
12915.74 234
12916.81 264
12917.89 245
12918.96 242
12920.03 237
12921.11 233
12922.18 255
12923.25 266
12924.33 268
12925.40 232
12926.48 222
12927.55 235
12928.62 272
12929.70 284
12930.77 248
12931.85 224
12932.92 240
12934.00 235
12935.07 229
12936.14 246
12937.22 250
12938.29 256
12939.37 256
12940.44 261
12941.52 254
12942.59 224
12943.67 229
12944.74 243
12945.82 291
12946.89 255
12947.97 239
12949.04 246
12950.12 229
12951.19 237
12952.27 245
12953.34 263
12954.42 248
12955.49 266
12956.57 216
12957.64 223
12958.72 226
12959.79 263
12960.87 241
12961.94 269
12963.02 236
12964.10 231
12965.17 222
12966.25 265
12967.32 274
12968.40 250
12969.47 241
12970.55 223
12971.63 266
12972.70 225
12973.78 220
12974.85 234
12975.93 233
12977.01 227
12978.08 233
12979.16 219
12980.23 223
12981.31 251
12982.39 244
12983.46 223
12984.54 206
12985.62 244
12986.69 236
12987.77 287
12988.85 266
12989.92 259
12991.00 230
12992.08 264
12993.15 227
12994.23 254
12995.31 254
12996.38 248
12997.46 265
12998.54 220
12999.61 234
13000.69 255
13001.77 246
13002.85 213
13003.92 233
13005.00 252
13006.08 230
13007.16 244
13008.23 223
13009.31 222
13010.39 260
13011.47 252
13012.54 238
13013.62 211
13014.70 234
13015.78 272
13016.85 239
13017.93 239
13019.01 226
13020.09 234
13021.17 243
13022.24 252
13023.32 245
13024.40 280
13025.48 232
13026.56 249
13027.63 242
13028.71 268
13029.79 256
13030.87 261
13031.95 248
13033.03 249
13034.10 248
13035.18 224
13036.26 237
13037.34 269
13038.42 232
13039.50 232
13040.58 242
13041.66 201
13042.73 228
13043.81 260
13044.89 252
13045.97 244
13047.05 214
13048.13 282
13049.21 287
13050.29 223
13051.37 211
13052.45 256
13053.53 264
13054.60 236
13055.68 231
13056.76 249
13057.84 221
13058.92 240
13060.00 254
13061.08 242
13062.16 229
13063.24 251
13064.32 246
13065.40 232
13066.48 226
13067.56 249
13068.64 270
13069.72 248
13070.80 246
13071.88 242
13072.96 277
13074.04 251
13075.12 253
13076.20 216
13077.28 260
13078.36 281
13079.44 305
13080.52 277
13081.60 249
13082.68 243
13083.76 240
13084.84 255
13085.93 234
13087.01 230
13088.09 250
13089.17 243
13090.25 258
13091.33 248
13092.41 215
13093.49 242
13094.57 247
13095.65 236
13096.73 244
13097.82 247
13098.90 289
13099.98 273
13101.06 249
13102.14 241
13103.22 273
13104.30 263
13105.38 263
13106.47 246
13107.55 241
13108.63 275
13109.71 224
13110.79 219
13111.87 225
13112.96 249
13114.04 261
13115.12 257
13116.20 220
13117.28 242
13118.37 234
13119.45 224
13120.53 273
13121.61 275
13122.69 238
13123.78 228
13124.86 262
13125.94 261
13127.02 248
13128.11 241
13129.19 228
13130.27 284
13131.35 282
13132.44 282
13133.52 259
13134.60 245
13135.68 233
13136.77 217
13137.85 269
13138.93 234
13140.01 235
13141.10 261
13142.18 259
13143.26 254
13144.35 236
13145.43 259
13146.51 284
13147.60 252
13148.68 234
13149.76 233
13150.85 231
13151.93 196
13153.01 264
13154.10 267
13155.18 234
13156.26 255
13157.35 264
13158.43 231
13159.51 222
13160.60 199
13161.68 202
13162.77 197
13163.85 262
13164.93 248
13166.02 232
13167.10 271
13168.19 225
13169.27 249
13170.35 272
13171.44 232
13172.52 288
13173.61 261
13174.69 209
13175.78 246
13176.86 284
13177.94 305
13179.03 285
13180.11 243
13181.20 272
13182.28 267
13183.37 275
13184.45 241
13185.54 257
13186.62 264
13187.71 263
13188.79 245
13189.88 250
13190.96 219
13192.05 274
13193.13 245
13194.22 216
13195.30 195
13196.39 245
13197.47 271
13198.56 262
13199.64 215
13200.73 246
13201.81 230
13202.90 244
13203.98 246
13205.07 279
13206.16 260
13207.24 234
13208.33 241
13209.41 256
13210.50 241
13211.58 234
13212.67 257
13213.76 248
13214.84 285
13215.93 247
13217.01 244
13218.10 268
13219.19 250
13220.27 261
13221.36 237
13222.45 264
13223.53 262
13224.62 265
13225.70 227
13226.79 239
13227.88 227
13228.96 251
13230.05 259
13231.14 250
13232.22 272
13233.31 273
13234.40 289
13235.48 261
13236.57 270
13237.66 264
13238.74 251
13239.83 222
13240.92 250
13242.01 254
13243.09 247
13244.18 274
13245.27 287
13246.35 255
13247.44 250
13248.53 234
13249.62 242
13250.70 224
13251.79 256
13252.88 213
13253.97 250
13255.05 270
13256.14 286
13257.23 280
13258.32 241
13259.41 273
13260.49 259
13261.58 264
13262.67 249
13263.76 251
13264.85 259
13265.93 246
13267.02 259
13268.11 289
13269.20 270
13270.29 290
13271.37 262
13272.46 258
13273.55 281
13274.64 265
13275.73 253
13276.82 294
13277.91 253
13278.99 258
13280.08 265
13281.17 272
13282.26 298
13283.35 283
13284.44 263
13285.53 273
13286.62 292
13287.70 276
13288.79 263
13289.88 307
13290.97 326
13292.06 279
13293.15 262
13294.24 283
13295.33 277
13296.42 262
13297.51 267
13298.60 241
13299.69 263
13300.78 267
13301.87 296
13302.95 298
13304.04 278
13305.13 291
13306.22 290
13307.31 308
13308.40 292
13309.49 280
13310.58 277
13311.67 281
13312.76 293
13313.85 298
13314.94 272
13316.03 300
13317.12 275
13318.21 285
13319.30 307
13320.39 294
13321.48 280
13322.58 256
13323.67 311
13324.76 279
13325.85 274
13326.94 289
13328.03 295
13329.12 311
13330.21 302
13331.30 276
13332.39 288
13333.48 292
13334.57 283
13335.66 306
13336.75 272
13337.85 276
13338.94 255
13340.03 292
13341.12 278
13342.21 291
13343.30 248
13344.39 296
13345.48 258
13346.58 278
13347.67 289
13348.76 274
13349.85 316
13350.94 251
13352.03 324
13353.12 291
13354.22 276
13355.31 294
13356.40 336
13357.49 274
13358.58 291
13359.68 299
13360.77 273
13361.86 304
13362.95 282
13364.04 276
13365.14 276
13366.23 284
13367.32 308
13368.41 293
13369.51 286
13370.60 273
13371.69 317
13372.78 332
13373.87 280
13374.97 294
13376.06 313
13377.15 358
13378.25 341
13379.34 335
13380.43 317
13381.52 299
13382.62 287
13383.71 269
13384.80 316
13385.90 362
13386.99 330
13388.08 271
13389.17 294
13390.27 283
13391.36 315
13392.45 282
13393.55 303
13394.64 265
13395.73 242
13396.83 308
13397.92 271
13399.02 305
13400.11 249
13401.20 280
13402.30 294
13403.39 294
13404.48 272
13405.58 293
13406.67 298
13407.77 294
13408.86 251
13409.95 259
13411.05 279
13412.14 309
13413.24 304
13414.33 313
13415.42 304
13416.52 306
13417.61 345
13418.71 276
13419.80 303
13420.90 247
13421.99 257
13423.08 254
13424.18 263
13425.27 237
13426.37 243
13427.46 263
13428.56 278
13429.65 275
13430.75 316
13431.84 307
13432.94 272
13434.03 291
13435.13 261
13436.22 299
13437.32 266
13438.41 280
13439.51 265
13440.60 311
13441.70 301
13442.79 295
13443.89 290
13444.98 305
13446.08 272
13447.18 291
13448.27 280
13449.37 264
13450.46 270
13451.56 283
13452.65 276
13453.75 268
13454.85 304
13455.94 311
13457.04 322
13458.13 291
13459.23 300
13460.33 305
13461.42 300
13462.52 307
13463.61 292
13464.71 321
13465.81 276
13466.90 284
13468.00 277
13469.10 302
13470.19 275
13471.29 309
13472.38 313
13473.48 304
13474.58 278
13475.67 288
13476.77 279
13477.87 281
13478.96 308
13480.06 311
13481.16 340
13482.26 323
13483.35 323
13484.45 283
13485.55 239
13486.64 265
13487.74 263
13488.84 331
13489.94 317
13491.03 287
13492.13 307
13493.23 294
13494.32 311
13495.42 287
13496.52 286
13497.62 335
13498.72 300
13499.81 278
13500.91 311
13502.01 292
13503.11 283
13504.20 309
13505.30 362
13506.40 321
13507.50 282
13508.60 321
13509.69 324
13510.79 326
13511.89 359
13512.99 358
13514.09 326
13515.18 331
13516.28 331
13517.38 306
13518.48 315
13519.58 331
13520.68 332
13521.78 329
13522.87 325
13523.97 295
13525.07 335
13526.17 291
13527.27 305
13528.37 274
13529.47 305
13530.57 305
13531.66 314
13532.76 281
13533.86 273
13534.96 277
13536.06 252
13537.16 330
13538.26 272
13539.36 266
13540.46 275
13541.56 304
13542.66 305
13543.76 251
13544.86 267
13545.96 285
13547.05 279
13548.15 294
13549.25 272
13550.35 267
13551.45 265
13552.55 269
13553.65 300
13554.75 325
13555.85 294
13556.95 292
13558.05 334
13559.15 303
13560.25 274
13561.35 262
13562.45 273
13563.55 274
13564.65 264
13565.75 257
13566.85 271
13567.96 291
13569.06 272
13570.16 271
13571.26 270
13572.36 316
13573.46 258
13574.56 277
13575.66 292
13576.76 299
13577.86 271
13578.96 288
13580.06 271
13581.16 274
13582.27 286
13583.37 277
13584.47 296
13585.57 292
13586.67 284
13587.77 259
13588.87 299
13589.97 303
13591.08 272
13592.18 297
13593.28 293
13594.38 265
13595.48 282
13596.58 270
13597.68 261
13598.79 284
13599.89 255
13600.99 278
13602.09 290
13603.19 292
13604.30 285
13605.40 275
13606.50 247
13607.60 289
13608.70 300
13609.81 260
13610.91 276
13612.01 309
13613.11 269
13614.21 286
13615.32 293
13616.42 322
13617.52 283
13618.62 279
13619.73 307
13620.83 274
13621.93 329
13623.03 281
13624.14 284
13625.24 298
13626.34 316
13627.45 307
13628.55 298
13629.65 282
13630.75 271
13631.86 291
13632.96 250
13634.06 246
13635.17 294
13636.27 292
13637.37 302
13638.48 315
13639.58 311
13640.68 294
13641.79 294
13642.89 293
13643.99 282
13645.10 273
13646.20 286
13647.30 253
13648.41 285
13649.51 331
13650.62 289
13651.72 273
13652.82 322
13653.93 306
13655.03 299
13656.14 278
13657.24 278
13658.34 273
13659.45 309
13660.55 331
13661.66 322
13662.76 303
13663.87 333
13664.97 306
13666.07 286
13667.18 294
13668.28 269
13669.39 296
13670.49 290
13671.60 266
13672.70 287
13673.81 289
13674.91 283
13676.02 277
13677.12 305
13678.23 290
13679.33 294
13680.44 293
13681.54 301
13682.65 311
13683.75 292
13684.86 292
13685.96 291
13687.07 282
13688.17 309
13689.28 302
13690.38 338
13691.49 325
13692.59 297
13693.70 272
13694.80 310
13695.91 297
13697.02 315
13698.12 309
13699.23 307
13700.33 271
13701.44 306
13702.55 311
13703.65 292
13704.76 273
13705.86 306
13706.97 316
13708.08 324
13709.18 305
13710.29 322
13711.39 291
13712.50 277
13713.61 302
13714.71 341
13715.82 321
13716.93 282
13718.03 292
13719.14 320
13720.25 351
13721.35 310
13722.46 328
13723.57 347
13724.67 335
13725.78 321
13726.89 292
13727.99 331
13729.10 336
13730.21 310
13731.31 353
13732.42 364
13733.53 315
13734.64 367
13735.74 361
13736.85 317
13737.96 322
13739.07 385
13740.17 371
13741.28 357
13742.39 368
13743.50 376
13744.60 342
13745.71 356
13746.82 345
13747.93 320
13749.03 350
13750.14 354
13751.25 398
13752.36 370
13753.47 359
13754.57 378
13755.68 353
13756.79 377
13757.90 331
13759.01 338
13760.11 368
13761.22 397
13762.33 350
13763.44 374
13764.55 355
13765.66 404
13766.76 364
13767.87 356
13768.98 315
13770.09 365
13771.20 432
13772.31 431
13773.42 431
13774.53 370
13775.63 411
13776.74 447
13777.85 457
13778.96 428
13780.07 494
13781.18 498
13782.29 499
13783.40 466
13784.51 465
13785.62 520
13786.73 529
13787.83 537
13788.94 520
13790.05 490
13791.16 501
13792.27 494
13793.38 460
13794.49 436
13795.60 421
13796.71 398
13797.82 406
13798.93 390
13800.04 312
13801.15 336
13802.26 379
13803.37 330
13804.48 351
13805.59 370
13806.70 395
13807.81 337
13808.92 334
13810.03 339
13811.14 294
13812.25 319
13813.36 415
13814.47 392
13815.58 388
13816.69 341
13817.80 376
13818.91 305
13820.03 294
13821.14 283
13822.25 334
13823.36 351
13824.47 331
13825.58 310
13826.69 315
13827.80 331
13828.91 315
13830.02 332
13831.13 321
13832.25 368
13833.36 346
13834.47 343
13835.58 291
13836.69 299
13837.80 310
13838.91 332
13840.02 344
13841.14 329
13842.25 344
13843.36 350
13844.47 350
13845.58 317
13846.69 338
13847.81 336
13848.92 297
13850.03 331
13851.14 344
13852.25 320
13853.37 323
13854.48 319
13855.59 351
13856.70 315
13857.81 322
13858.93 318
13860.04 328
13861.15 334
13862.26 359
13863.38 309
13864.49 325
13865.60 368
13866.71 310
13867.83 331
13868.94 294
13870.05 293
13871.16 361
13872.28 351
13873.39 322
13874.50 304
13875.61 305
13876.73 352
13877.84 345
13878.95 338
13880.07 337
13881.18 361
13882.29 337
13883.41 340
13884.52 370
13885.63 347
13886.75 346
13887.86 312
13888.97 367
13890.09 373
13891.20 351
13892.31 342
13893.43 322
13894.54 325
13895.65 322
13896.77 344
13897.88 323
13899.00 321
13900.11 339
13901.22 354
13902.34 385
13903.45 388
13904.57 369
13905.68 350
13906.79 363
13907.91 383
13909.02 399
13910.14 356
13911.25 377
13912.37 390
13913.48 331
13914.59 310
13915.71 330
13916.82 350
13917.94 337
13919.05 308
13920.17 296
13921.28 329
13922.40 337
13923.51 298
13924.63 355
13925.74 278
13926.86 292
13927.97 265
13929.09 275
13930.20 331
13931.32 283
13932.43 293
13933.55 309
13934.66 322
13935.78 297
13936.89 316
13938.01 335
13939.12 304
13940.24 283
13941.35 286
13942.47 313
13943.59 277
13944.70 270
13945.82 308
13946.93 311
13948.05 293
13949.16 333
13950.28 327
13951.40 321
13952.51 322
13953.63 284
13954.74 295
13955.86 308
13956.98 271
13958.09 307
13959.21 340
13960.33 291
13961.44 309
13962.56 292
13963.67 296
13964.79 275
13965.91 287
13967.02 258
13968.14 298
13969.26 293
13970.37 282
13971.49 282
13972.61 281
13973.72 273
13974.84 262
13975.96 314
13977.08 304
13978.19 293
13979.31 285
13980.43 261
13981.54 242
13982.66 274
13983.78 320
13984.90 261
13986.01 283
13987.13 268
13988.25 293
13989.37 304
13990.48 289
13991.60 263
13992.72 263
13993.84 260
13994.95 305
13996.07 294
13997.19 302
13998.31 293
13999.42 256
14000.54 283
14001.66 320
14002.78 327
14003.90 299
14005.01 330
14006.13 303
14007.25 301
14008.37 290
14009.49 307
14010.61 275
14011.72 287
14012.84 282
14013.96 259
14015.08 263
14016.20 290
14017.32 303
14018.43 276
14019.55 266
14020.67 284
14021.79 290
14022.91 307
14024.03 303
14025.15 247
14026.27 265
14027.39 237
14028.50 260
14029.62 279
14030.74 314
14031.86 274
14032.98 253
14034.10 262
14035.22 261
14036.34 241
14037.46 282
14038.58 272
14039.70 307
14040.82 274
14041.94 302
14043.06 260
14044.18 283
14045.30 296
14046.41 325
14047.53 295
14048.65 266
14049.77 285
14050.89 290
14052.01 287
14053.13 312
14054.25 292
14055.37 282
14056.49 291
14057.61 298
14058.74 315
14059.86 331
14060.98 306
14062.10 292
14063.22 333
14064.34 331
14065.46 324
14066.58 310
14067.70 273
14068.82 310
14069.94 328
14071.06 291
14072.18 255
14073.30 257
14074.42 282
14075.54 297
14076.66 296
14077.79 294
14078.91 300
14080.03 291
14081.15 305
14082.27 305
14083.39 331
14084.51 311
14085.63 325
14086.76 340
14087.88 334
14089.00 324
14090.12 353
14091.24 352
14092.36 344
14093.48 330
14094.61 331
14095.73 326
14096.85 332
14097.97 383
14099.09 328
14100.22 376
14101.34 375
14102.46 364
14103.58 360
14104.70 365
14105.83 359
14106.95 315
14108.07 394
14109.19 359
14110.31 376
14111.44 369
14112.56 355
14113.68 361
14114.80 365
14115.93 394
14117.05 358
14118.17 351
14119.29 351
14120.42 380
14121.54 339
14122.66 311
14123.79 328
14124.91 306
14126.03 304
14127.15 280
14128.28 271
14129.40 299
14130.52 298
14131.65 348
14132.77 309
14133.89 253
14135.02 278
14136.14 281
14137.26 282
14138.39 247
14139.51 269
14140.63 297
14141.76 270
14142.88 313
14144.00 273
14145.13 271
14146.25 278
14147.38 297
14148.50 276
14149.62 282
14150.75 298
14151.87 288
14152.99 258
14154.12 272
14155.24 261
14156.37 254
14157.49 303
14158.62 291
14159.74 292
14160.86 254
14161.99 287
14163.11 280
14164.24 287
14165.36 279
14166.49 275
14167.61 278
14168.74 278
14169.86 281
14170.99 289
14172.11 275
14173.23 270
14174.36 249
14175.48 284
14176.61 267
14177.73 250
14178.86 241
14179.98 258
14181.11 260
14182.23 243
14183.36 251
14184.49 246
14185.61 263
14186.74 261
14187.86 256
14188.99 246
14190.11 229
14191.24 244
14192.36 284
14193.49 281
14194.61 229
14195.74 233
14196.87 243
14197.99 286
14199.12 264
14200.24 280
14201.37 268
14202.50 272
14203.62 251
14204.75 236
14205.87 239
14207.00 265
14208.13 281
14209.25 260
14210.38 281
14211.50 283
14212.63 278
14213.76 276
14214.88 254
14216.01 281
14217.14 244
14218.26 262
14219.39 294
14220.52 244
14221.64 236
14222.77 195
14223.90 217
14225.02 228
14226.15 249
14227.28 259
14228.41 242
14229.53 240
14230.66 263
14231.79 247
14232.91 226
14234.04 255
14235.17 262
14236.30 307
14237.42 250
14238.55 234
14239.68 251
14240.81 273
14241.93 272
14243.06 249
14244.19 220
14245.32 239
14246.44 239
14247.57 258
14248.70 246
14249.83 228
14250.95 255
14252.08 265
14253.21 249
14254.34 224
14255.47 246
14256.59 239
14257.72 224
14258.85 205
14259.98 230
14261.11 256
14262.24 241
14263.36 229
14264.49 226
14265.62 246
14266.75 242
14267.88 224
14269.01 203
14270.14 219
14271.26 249
14272.39 244
14273.52 216
14274.65 241
14275.78 248
14276.91 230
14278.04 238
14279.17 187
14280.30 230
14281.42 246
14282.55 249
14283.68 233
14284.81 234
14285.94 234
14287.07 250
14288.20 238
14289.33 212
14290.46 211
14291.59 230
14292.72 254
14293.85 263
14294.98 278
14296.11 233
14297.24 225
14298.37 232
14299.50 230
14300.63 210
14301.76 215
14302.89 209
14304.02 237
14305.15 238
14306.28 216
14307.41 214
14308.54 217
14309.67 220
14310.80 228
14311.93 228
14313.06 213
14314.19 233
14315.32 218
14316.45 231
14317.58 191
14318.71 217
14319.84 243
14320.97 220
14322.10 217
14323.23 233
14324.36 217
14325.49 226
14326.63 223
14327.76 222
14328.89 229
14330.02 233
14331.15 223
14332.28 226
14333.41 235
14334.54 198
14335.67 227
14336.81 198
14337.94 192
14339.07 197
14340.20 258
14341.33 228
14342.46 201
14343.59 231
14344.73 220
14345.86 216
14346.99 225
14348.12 235
14349.25 209
14350.38 214
14351.52 226
14352.65 219
14353.78 235
14354.91 238
14356.04 226
14357.18 200
14358.31 198
14359.44 203
14360.57 211
14361.71 200
14362.84 230
14363.97 205
14365.10 192
14366.24 192
14367.37 246
14368.50 210
14369.63 215
14370.77 168
14371.90 196
14373.03 223
14374.16 204
14375.30 230
14376.43 222
14377.56 220
14378.70 221
14379.83 204
14380.96 179
14382.09 189
14383.23 208
14384.36 211
14385.49 209
14386.63 203
14387.76 200
14388.89 205
14390.03 208
14391.16 215
14392.29 222
14393.43 197
14394.56 210
14395.70 169
14396.83 200
14397.96 211
14399.10 236
14400.23 195
14401.36 191
14402.50 203
14403.63 239
14404.77 214
14405.90 205
14407.03 237
14408.17 265
14409.30 241
14410.44 227
14411.57 195
14412.71 215
14413.84 239
14414.97 219
14416.11 188
14417.24 224
14418.38 221
14419.51 218
14420.65 202
14421.78 200
14422.92 231
14424.05 247
14425.19 219
14426.32 227
14427.46 231
14428.59 245
14429.73 223
14430.86 191
14432.00 203
14433.13 194
14434.27 180
14435.40 201
14436.54 233
14437.67 234
14438.81 224
14439.94 219
14441.08 198
14442.21 203
14443.35 215
14444.48 239
14445.62 222
14446.76 200
14447.89 200
14449.03 203
14450.16 210
14451.30 241
14452.43 200
14453.57 200
14454.71 214
14455.84 198
14456.98 211
14458.11 209
14459.25 250
14460.39 199
14461.52 248
14462.66 214
14463.80 227
14464.93 200
14466.07 211
14467.20 253
14468.34 211
14469.48 216
14470.61 235
14471.75 242
14472.89 245
14474.02 220
14475.16 225
14476.30 230
14477.43 242
14478.57 198
14479.71 183
14480.85 228
14481.98 209
14483.12 220
14484.26 212
14485.39 198
14486.53 193
14487.67 218
14488.81 193
14489.94 212
14491.08 226
14492.22 220
14493.36 225
14494.49 216
14495.63 204
14496.77 227
14497.91 223
14499.04 198
14500.18 211
14501.32 213
14502.46 217
14503.59 243
14504.73 220
14505.87 231
14507.01 239
14508.15 228
14509.28 215
14510.42 210
14511.56 233
14512.70 208
14513.84 218
14514.98 210
14516.11 217
14517.25 226
14518.39 264
14519.53 224
14520.67 223
14521.81 224
14522.95 229
14524.08 204
14525.22 216
14526.36 274
14527.50 240
14528.64 232
14529.78 232
14530.92 237
14532.06 251
14533.20 261
14534.33 226
14535.47 209
14536.61 248
14537.75 268
14538.89 250
14540.03 272
14541.17 254
14542.31 231
14543.45 234
14544.59 265
14545.73 239
14546.87 229
14548.01 244
14549.15 234
14550.29 249
14551.43 255
14552.57 266
14553.71 232
14554.85 237
14555.99 253
14557.13 249
14558.27 229
14559.41 249
14560.55 228
14561.69 228
14562.83 246
14563.97 245
14565.11 237
14566.25 257
14567.39 234
14568.53 257
14569.67 249
14570.81 214
14571.95 229
14573.09 250
14574.23 242
14575.37 219
14576.51 229
14577.65 239
14578.79 228
14579.94 207
14581.08 235
14582.22 287
14583.36 231
14584.50 242
14585.64 243
14586.78 230
14587.92 260
14589.06 235
14590.21 220
14591.35 238
14592.49 244
14593.63 249
14594.77 215
14595.91 242
14597.05 249
14598.20 266
14599.34 238
14600.48 214
14601.62 232
14602.76 252
14603.90 266
14605.05 228
14606.19 225
14607.33 238
14608.47 275
14609.61 257
14610.76 249
14611.90 253
14613.04 258
14614.18 268
14615.32 291
14616.47 234
14617.61 237
14618.75 251
14619.89 283
14621.04 285
14622.18 221
14623.32 215
14624.46 262
14625.61 271
14626.75 250
14627.89 257
14629.04 250
14630.18 284
14631.32 250
14632.46 231
14633.61 261
14634.75 282
14635.89 250
14637.04 253
14638.18 306
14639.32 264
14640.47 312
14641.61 263
14642.75 296
14643.90 287
14645.04 299
14646.18 288
14647.33 313
14648.47 278
14649.61 302
14650.76 292
14651.90 295
14653.05 283
14654.19 274
14655.33 270
14656.48 259
14657.62 273
14658.76 290
14659.91 269
14661.05 232
14662.20 223
14663.34 249
14664.49 240
14665.63 222
14666.77 226
14667.92 273
14669.06 236
14670.21 239
14671.35 268
14672.50 263
14673.64 246
14674.79 232
14675.93 206
14677.07 223
14678.22 227
14679.36 269
14680.51 265
14681.65 241
14682.80 252
14683.94 233
14685.09 235
14686.23 302
14687.38 220
14688.52 200
14689.67 240
14690.81 225
14691.96 201
14693.10 202
14694.25 240
14695.40 219
14696.54 261
14697.69 191
14698.83 213
14699.98 199
14701.12 216
14702.27 235
14703.41 207
14704.56 212
14705.71 202
14706.85 205
14708.00 177
14709.14 212
14710.29 206
14711.44 219
14712.58 235
14713.73 199
14714.87 203
14716.02 211
14717.17 202
14718.31 198
14719.46 209
14720.61 206
14721.75 198
14722.90 199
14724.05 220
14725.19 171
14726.34 204
14727.49 221
14728.63 219
14729.78 206
14730.93 192
14732.07 176
14733.22 204
14734.37 182
14735.51 190
14736.66 230
14737.81 196
14738.95 203
14740.10 219
14741.25 216
14742.40 210
14743.54 226
14744.69 237
14745.84 208
14746.99 199
14748.13 189
14749.28 209
14750.43 231
14751.58 208
14752.72 188
14753.87 187
14755.02 223
14756.17 220
14757.31 191
14758.46 204
14759.61 217
14760.76 207
14761.91 213
14763.05 202
14764.20 207
14765.35 200
14766.50 208
14767.65 177
14768.80 194
14769.94 223
14771.09 195
14772.24 221
14773.39 216
14774.54 205
14775.69 201
14776.83 197
14777.98 209
14779.13 176
14780.28 194
14781.43 205
14782.58 260
14783.73 179
14784.88 186
14786.03 192
14787.17 205
14788.32 204
14789.47 198
14790.62 198
14791.77 181
14792.92 174
14794.07 179
14795.22 202
14796.37 217
14797.52 203
14798.67 219
14799.82 168
14800.97 179
14802.12 174
14803.26 176
14804.41 189
14805.56 197
14806.71 186
14807.86 198
14809.01 206
14810.16 182
14811.31 176
14812.46 190
14813.61 197
14814.76 202
14815.91 184
14817.06 199
14818.21 188
14819.36 153
14820.51 169
14821.66 197
14822.82 146
14823.97 160
14825.12 187
14826.27 237
14827.42 211
14828.57 209
14829.72 185
14830.87 169
14832.02 171
14833.17 172
14834.32 157
14835.47 155
14836.62 172
14837.77 179
14838.93 194
14840.08 182
14841.23 195
14842.38 185
14843.53 171
14844.68 167
14845.83 191
14846.98 192
14848.14 192
14849.29 181
14850.44 175
14851.59 182
14852.74 186
14853.89 189
14855.04 164
14856.20 148
14857.35 174
14858.50 195
14859.65 205
14860.80 210
14861.96 185
14863.11 156
14864.26 169
14865.41 177
14866.56 172
14867.72 184
14868.87 171
14870.02 175
14871.17 169
14872.32 177
14873.48 158
14874.63 160
14875.78 210
14876.93 195
14878.09 170
14879.24 181
14880.39 205
14881.54 155
14882.70 161
14883.85 172
14885.00 203
14886.16 215
14887.31 177
14888.46 176
14889.61 194
14890.77 181
14891.92 165
14893.07 189
14894.23 191
14895.38 200
14896.53 170
14897.69 183
14898.84 169
14899.99 165
14901.15 172
14902.30 200
14903.45 193
14904.61 191
14905.76 168
14906.91 187
14908.07 167
14909.22 153
14910.38 167
14911.53 168
14912.68 176
14913.84 167
14914.99 160
14916.15 165
14917.30 160
14918.45 191
14919.61 189
14920.76 195
14921.92 161
14923.07 166
14924.22 172
14925.38 184
14926.53 215
14927.69 184
14928.84 167
14930.00 175
14931.15 176
14932.31 172
14933.46 178
14934.62 158
14935.77 170
14936.93 194
14938.08 178
14939.24 156
14940.39 171
14941.55 217
14942.70 188
14943.86 157
14945.01 184
14946.17 181
14947.32 171
14948.48 153
14949.63 194
14950.79 173
14951.94 155
14953.10 196
14954.25 176
14955.41 175
14956.56 182
14957.72 182
14958.88 204
14960.03 197
14961.19 186
14962.34 192
14963.50 179
14964.65 213
14965.81 165
14966.97 190
14968.12 182
14969.28 201
14970.43 175
14971.59 178
14972.75 175
14973.90 185
14975.06 201
14976.22 208
14977.37 183
14978.53 190
14979.69 178
14980.84 184
14982.00 174
14983.16 175
14984.31 184
14985.47 200
14986.63 179
14987.78 177
14988.94 181
14990.10 183
14991.25 178
14992.41 179
14993.57 212
14994.72 200
14995.88 196
14997.04 189
14998.20 194
14999.35 200
15000.51 178
15001.67 202
15002.82 197
15003.98 190
15005.14 186
15006.30 178
15007.45 163
15008.61 185
15009.77 196
15010.93 188
15012.09 184
15013.24 155
15014.40 172
15015.56 199
15016.72 182
15017.87 175
15019.03 175
15020.19 167
15021.35 152
15022.51 158
15023.67 183
15024.82 206
15025.98 190
15027.14 152
15028.30 180
15029.46 181
15030.62 239
15031.77 187
15032.93 153
15034.09 169
15035.25 170
15036.41 177
15037.57 183
15038.73 178
15039.88 166
15041.04 176
15042.20 196
15043.36 169
15044.52 160
15045.68 199
15046.84 181
15048.00 159
15049.16 151
15050.32 165
15051.47 165
15052.63 179
15053.79 188
15054.95 162
15056.11 169
15057.27 188
15058.43 189
15059.59 163
15060.75 157
15061.91 166
15063.07 162
15064.23 158
15065.39 167
15066.55 189
15067.71 204
15068.87 188
15070.03 209
15071.19 180
15072.35 171
15073.51 186
15074.67 157
15075.83 166
15076.99 190
15078.15 215
15079.31 179
15080.47 161
15081.63 172
15082.79 178
15083.95 165
15085.11 182
15086.27 170
15087.43 191
15088.59 209
15089.76 212
15090.92 187
15092.08 168
15093.24 185
15094.40 194
15095.56 188
15096.72 166
15097.88 173
15099.04 185
15100.20 199
15101.37 172
15102.53 169
15103.69 183
15104.85 206
15106.01 179
15107.17 198
15108.33 171
15109.50 181
15110.66 157
15111.82 193
15112.98 188
15114.14 175
15115.30 173
15116.47 173
15117.63 186
15118.79 154
15119.95 158
15121.11 167
15122.27 189
15123.44 191
15124.60 173
15125.76 182
15126.92 185
15128.09 171
15129.25 182
15130.41 162
15131.57 178
15132.73 202
15133.90 164
15135.06 171
15136.22 180
15137.38 212
15138.55 153
15139.71 133
15140.87 167
15142.04 203
15143.20 197
15144.36 164
15145.52 184
15146.69 198
15147.85 197
15149.01 177
15150.18 172
15151.34 180
15152.50 179
15153.67 165
15154.83 160
15155.99 150
15157.16 167
15158.32 187
15159.48 180
15160.65 182
15161.81 179
15162.97 176
15164.14 194
15165.30 186
15166.46 176
15167.63 178
15168.79 150
15169.95 168
15171.12 190
15172.28 176
15173.45 130
15174.61 182
15175.77 199
15176.94 213
15178.10 170
15179.27 188
15180.43 171
15181.60 142
15182.76 155
15183.92 159
15185.09 173
15186.25 180
15187.42 192
15188.58 171
15189.75 196
15190.91 162
15192.08 172
15193.24 158
15194.41 182
15195.57 179
15196.74 162
15197.90 182
15199.07 185
15200.23 150
15201.40 177
15202.56 200
15203.73 185
15204.89 206
15206.06 190
15207.22 183
15208.39 197
15209.55 195
15210.72 183
15211.88 183
15213.05 174
15214.21 175
15215.38 163
15216.54 196
15217.71 197
15218.88 173
15220.04 200
15221.21 198
15222.37 185
15223.54 159
15224.71 188
15225.87 181
15227.04 207
15228.20 193
15229.37 181
15230.54 197
15231.70 198
15232.87 203
15234.03 193
15235.20 213
15236.37 173
15237.53 208
15238.70 182
15239.87 170
15241.03 196
15242.20 216
15243.37 209
15244.53 213
15245.70 210
15246.87 177
15248.03 170
15249.20 175
15250.37 164
15251.53 193
15252.70 182
15253.87 182
15255.04 165
15256.20 181
15257.37 172
15258.54 186
15259.70 208
15260.87 198
15262.04 190
15263.21 180
15264.37 171
15265.54 172
15266.71 177
15267.88 165
15269.04 174
15270.21 182
15271.38 203
15272.55 186
15273.72 153
15274.88 199
15276.05 193
15277.22 170
15278.39 164
15279.56 193
15280.72 180
15281.89 172
15283.06 155
15284.23 170
15285.40 174
15286.56 201
15287.73 181
15288.90 185
15290.07 193
15291.24 165
15292.41 181
15293.58 197
15294.74 214
15295.91 165
15297.08 169
15298.25 190
15299.42 214
15300.59 198
15301.76 164
15302.93 177
15304.09 175
15305.26 177
15306.43 160
15307.60 179
15308.77 160
15309.94 160
15311.11 165
15312.28 180
15313.45 178
15314.62 217
15315.79 210
15316.96 153
15318.13 174
15319.30 144
15320.46 157
15321.63 189
15322.80 188
15323.97 178
15325.14 170
15326.31 163
15327.48 167
15328.65 162
15329.82 162
15330.99 168
15332.16 202
15333.33 182
15334.50 161
15335.67 160
15336.84 158
15338.01 150
15339.18 171
15340.36 185
15341.53 205
15342.70 191
15343.87 167
15345.04 164
15346.21 169
15347.38 200
15348.55 161
15349.72 155
15350.89 176
15352.06 196
15353.23 205
15354.40 198
15355.57 145
15356.75 177
15357.92 152
15359.09 176
15360.26 182
15361.43 161
15362.60 178
15363.77 190
15364.94 178
15366.11 170
15367.29 156
15368.46 163
15369.63 180
15370.80 159
15371.97 168
15373.14 174
15374.32 191
15375.49 218
15376.66 173
15377.83 170
15379.00 174
15380.17 184
15381.35 210
15382.52 158
15383.69 159
15384.86 176
15386.03 178
15387.21 153
15388.38 176
15389.55 189
15390.72 181
15391.90 197
15393.07 167
15394.24 178
15395.41 190
15396.59 185
15397.76 188
15398.93 193
15400.10 159
15401.28 171
15402.45 170
15403.62 182
15404.79 188
15405.97 163
15407.14 158
15408.31 204
15409.49 181
15410.66 180
15411.83 171
15413.01 151
15414.18 190
15415.35 200
15416.53 152
15417.70 162
15418.87 191
15420.05 191
15421.22 167
15422.39 157
15423.57 182
15424.74 160
15425.91 173
15427.09 185
15428.26 194
15429.43 183
15430.61 181
15431.78 167
15432.96 169
15434.13 169
15435.30 152
15436.48 180
15437.65 155
15438.83 172
15440.00 177
15441.17 171
15442.35 180
15443.52 174
15444.70 197
15445.87 193
15447.05 192
15448.22 152
15449.40 196
15450.57 166
15451.75 149
15452.92 171
15454.09 189
15455.27 147
15456.44 144
15457.62 167
15458.79 158
15459.97 181
15461.14 159
15462.32 156
15463.49 141
15464.67 171
15465.84 178
15467.02 134
15468.19 155
15469.37 182
15470.55 156
15471.72 180
15472.90 165
15474.07 160
15475.25 187
15476.42 145
15477.60 182
15478.77 170
15479.95 177
15481.13 200
15482.30 191
15483.48 181
15484.65 206
15485.83 194
15487.00 237
15488.18 162
15489.36 202
15490.53 154
15491.71 161
15492.89 175
15494.06 183
15495.24 192
15496.41 178
15497.59 195
15498.77 165
15499.94 154
15501.12 172
15502.30 151
15503.47 164
15504.65 156
15505.83 165
15507.00 187
15508.18 161
15509.36 171
15510.53 161
15511.71 157
15512.89 169
15514.06 171
15515.24 192
15516.42 181
15517.60 168
15518.77 161
15519.95 182
15521.13 172
15522.30 158
15523.48 167
15524.66 158
15525.84 165
15527.01 169
15528.19 178
15529.37 163
15530.55 182
15531.73 178
15532.90 207
15534.08 197
15535.26 172
15536.44 160
15537.61 187
15538.79 166
15539.97 177
15541.15 178
15542.33 177
15543.50 170
15544.68 170
15545.86 187
15547.04 188
15548.22 170
15549.40 169
15550.57 139
15551.75 169
15552.93 178
15554.11 174
15555.29 187
15556.47 185
15557.65 143
15558.82 165
15560.00 161
15561.18 168
15562.36 174
15563.54 166
15564.72 149
15565.90 179
15567.08 172
15568.26 172
15569.43 178
15570.61 201
15571.79 176
15572.97 170
15574.15 145
15575.33 190
15576.51 192
15577.69 184
15578.87 186
15580.05 176
15581.23 179
15582.41 168
15583.59 191
15584.77 162
15585.95 169
15587.13 174
15588.31 188
15589.49 171
15590.67 185
15591.85 159
15593.03 179
15594.21 162
15595.39 178
15596.57 162
15597.75 175
15598.93 193
15600.11 205
15601.29 179
15602.47 178
15603.65 170
15604.83 176
15606.01 167
15607.19 215
15608.37 217
15609.55 176
15610.73 198
15611.91 176
15613.09 190
15614.27 180
15615.45 200
15616.64 204
15617.82 172
15619.00 165
15620.18 170
15621.36 189
15622.54 177
15623.72 181
15624.90 192
15626.08 198
15627.27 193
15628.45 211
15629.63 180
15630.81 218
15631.99 222
15633.17 174
15634.35 208
15635.54 238
15636.72 213
15637.90 196
15639.08 202
15640.26 176
15641.45 208
15642.63 175
15643.81 181
15644.99 172
15646.17 195
15647.36 170
15648.54 167
15649.72 205
15650.90 173
15652.08 188
15653.27 191
15654.45 169
15655.63 184
15656.81 158
15658.00 180
15659.18 230
15660.36 226
15661.54 209
15662.73 235
15663.91 189
15665.09 197
15666.27 215
15667.46 186
15668.64 193
15669.82 186
15671.01 179
15672.19 208
15673.37 196
15674.56 203
15675.74 212
15676.92 216
15678.10 221
15679.29 214
15680.47 200
15681.65 233
15682.84 219
15684.02 224
15685.21 211
15686.39 191
15687.57 214
15688.76 209
15689.94 196
15691.12 182
15692.31 202
15693.49 220
15694.67 227
15695.86 213
15697.04 229
15698.23 209
15699.41 207
15700.59 163
15701.78 158
15702.96 174
15704.15 213
15705.33 188
15706.52 158
15707.70 166
15708.88 182
15710.07 184
15711.25 192
15712.44 188
15713.62 201
15714.81 198
15715.99 181
15717.18 201
15718.36 193
15719.55 195
15720.73 218
15721.92 195
15723.10 196
15724.29 198
15725.47 202
15726.66 177
15727.84 162
15729.03 188
15730.21 227
15731.40 208
15732.58 190
15733.77 185
15734.95 155
15736.14 201
15737.32 203
15738.51 194
15739.69 180
15740.88 182
15742.07 182
15743.25 199
15744.44 179
15745.62 213
15746.81 191
15747.99 201
15749.18 211
15750.37 176
15751.55 168
15752.74 234
15753.93 232
15755.11 202
15756.30 209
15757.48 202
15758.67 229
15759.86 207
15761.04 205
15762.23 194
15763.42 199
15764.60 202
15765.79 210
15766.98 193
15768.16 207
15769.35 245
15770.54 227
15771.72 186
15772.91 189
15774.10 198
15775.28 176
15776.47 197
15777.66 187
15778.84 162
15780.03 195
15781.22 218
15782.41 210
15783.59 208
15784.78 193
15785.97 213
15787.15 197
15788.34 210
15789.53 186
15790.72 172
15791.90 201
15793.09 180
15794.28 179
15795.47 171
15796.65 205
15797.84 196
15799.03 165
15800.22 171
15801.41 182
15802.59 176
15803.78 184
15804.97 159
15806.16 175
15807.35 168
15808.53 211
15809.72 219
15810.91 180
15812.10 184
15813.29 218
15814.48 201
15815.66 168
15816.85 179
15818.04 196
15819.23 159
15820.42 182
15821.61 226
15822.80 197
15823.98 207
15825.17 197
15826.36 177
15827.55 191
15828.74 190
15829.93 159
15831.12 194
15832.31 191
15833.50 189
15834.69 184
15835.87 172
15837.06 170
15838.25 184
15839.44 175
15840.63 175
15841.82 160
15843.01 195
15844.20 163
15845.39 168
15846.58 180
15847.77 187
15848.96 167
15850.15 189
15851.34 191
15852.53 179
15853.72 204
15854.91 200
15856.10 176
15857.29 173
15858.48 179
15859.67 180
15860.86 169
15862.05 172
15863.24 178
15864.43 161
15865.62 197
15866.81 196
15868.00 165
15869.19 169
15870.38 158
15871.57 199
15872.76 195
15873.95 189
15875.14 179
15876.33 200
15877.52 202
15878.72 214
15879.91 158
15881.10 186
15882.29 183
15883.48 176
15884.67 170
15885.86 159
15887.05 191
15888.24 156
15889.43 173
15890.63 157
15891.82 158
15893.01 195
15894.20 210
15895.39 196
15896.58 189
15897.77 171
15898.97 192
15900.16 191
15901.35 184
15902.54 182
15903.73 194
15904.92 228
15906.12 197
15907.31 191
15908.50 203
15909.69 160
15910.88 196
15912.08 205
15913.27 173
15914.46 156
15915.65 185
15916.85 187
15918.04 148
15919.23 174
15920.42 195
15921.61 182
15922.81 200
15924.00 218
15925.19 176
15926.38 156
15927.58 191
15928.77 194
15929.96 202
15931.16 196
15932.35 159
15933.54 171
15934.73 216
15935.93 194
15937.12 178
15938.31 199
15939.51 188
15940.70 183
15941.89 173
15943.09 188
15944.28 189
15945.47 208
15946.67 216
15947.86 202
15949.05 168
15950.25 189
15951.44 199
15952.63 196
15953.83 149
15955.02 203
15956.21 204
15957.41 188
15958.60 173
15959.80 190
15960.99 198
15962.18 165
15963.38 179
15964.57 190
15965.77 174
15966.96 172
15968.15 200
15969.35 180
15970.54 168
15971.74 183
15972.93 183
15974.13 173
15975.32 168
15976.51 164
15977.71 176
15978.90 172
15980.10 176
15981.29 196
15982.49 178
15983.68 183
15984.88 164
15986.07 147
15987.27 175
15988.46 171
15989.66 179
15990.85 154
15992.05 155
15993.24 186
15994.44 176
15995.63 181
15996.83 220
15998.02 179
15999.22 185
16000.41 211
16001.61 173
16002.80 158
16004.00 152
16005.20 172
16006.39 173
16007.59 189
16008.78 174
16009.98 162
16011.17 174
16012.37 177
16013.57 160
16014.76 177
16015.96 174
16017.15 149
16018.35 161
16019.55 166
16020.74 162
16021.94 157
16023.13 178
16024.33 163
16025.53 177
16026.72 185
16027.92 158
16029.12 161
16030.31 156
16031.51 161
16032.71 153
16033.90 154
16035.10 178
16036.30 178
16037.49 177
16038.69 161
16039.89 163
16041.08 153
16042.28 136
16043.48 163
16044.67 166
16045.87 173
16047.07 180
16048.27 189
16049.46 177
16050.66 188
16051.86 182
16053.06 163
16054.25 162
16055.45 165
16056.65 146
16057.84 177
16059.04 152
16060.24 171
16061.44 166
16062.64 172
16063.83 154
16065.03 179
16066.23 189
16067.43 163
16068.62 166
16069.82 154
16071.02 165
16072.22 174
16073.42 156
16074.62 150
16075.81 120
16077.01 150
16078.21 175
16079.41 164
16080.61 198
16081.81 184
16083.00 191
16084.20 181
16085.40 188
16086.60 186
16087.80 180
16089.00 204
16090.20 200
16091.39 163
16092.59 153
16093.79 164
16094.99 167
16096.19 150
16097.39 165
16098.59 152
16099.79 170
16100.99 158
16102.19 165
16103.38 173
16104.58 165
16105.78 176
16106.98 153
16108.18 162
16109.38 150
16110.58 136
16111.78 160
16112.98 167
16114.18 151
16115.38 132
16116.58 138
16117.78 153
16118.98 161
16120.18 202
16121.38 163
16122.58 140
16123.78 149
16124.98 187
16126.18 171
16127.38 167
16128.58 161
16129.78 170
16130.98 179
16132.18 173
16133.38 166
16134.58 142
16135.78 169
16136.98 165
16138.18 152
16139.38 162
16140.58 171
16141.78 179
16142.98 156
16144.19 142
16145.39 135
16146.59 129
16147.79 159
16148.99 178
16150.19 136
16151.39 156
16152.59 155
16153.79 151
16154.99 125
16156.20 133
16157.40 159
16158.60 190
16159.80 170
16161.00 183
16162.20 170
16163.40 140
16164.61 169
16165.81 156
16167.01 178
16168.21 166
16169.41 164
16170.61 145
16171.82 159
16173.02 154
16174.22 167
16175.42 144
16176.62 143
16177.82 150
16179.03 175
16180.23 158
16181.43 134
16182.63 151
16183.84 140
16185.04 145
16186.24 164
16187.44 146
16188.65 143
16189.85 152
16191.05 171
16192.25 140
16193.46 137
16194.66 130
16195.86 171
16197.06 149
16198.27 145
16199.47 151
16200.67 153
16201.87 167
16203.08 160
16204.28 164
16205.48 155
16206.69 158
16207.89 174
16209.09 154
16210.30 152
16211.50 174
16212.70 163
16213.91 162
16215.11 164
16216.31 169
16217.52 149
16218.72 169
16219.92 149
16221.13 144
16222.33 160
16223.53 127
16224.74 173
16225.94 150
16227.15 165
16228.35 156
16229.55 138
16230.76 143
16231.96 148
16233.17 170
16234.37 173
16235.57 152
16236.78 169
16237.98 142
16239.19 146
16240.39 132
16241.60 142
16242.80 154
16244.00 144
16245.21 165
16246.41 164
16247.62 158
16248.82 158
16250.03 153
16251.23 152
16252.44 163
16253.64 146
16254.85 173
16256.05 159
16257.26 158
16258.46 151
16259.67 152
16260.87 160
16262.08 168
16263.28 172
16264.49 168
16265.69 179
16266.90 150
16268.10 167
16269.31 147
16270.51 171
16271.72 171
16272.93 171
16274.13 201
16275.34 169
16276.54 175
16277.75 172
16278.95 182
16280.16 151
16281.37 160
16282.57 166
16283.78 156
16284.98 147
16286.19 188
16287.40 197
16288.60 175
16289.81 153
16291.01 153
16292.22 157
16293.43 177
16294.63 184
16295.84 178
16297.05 193
16298.25 173
16299.46 211
16300.67 178
16301.87 151
16303.08 159
16304.29 188
16305.49 193
16306.70 165
16307.91 188
16309.11 165
16310.32 181
16311.53 181
16312.73 182
16313.94 201
16315.15 191
16316.36 195
16317.56 181
16318.77 186
16319.98 191
16321.19 167
16322.39 163
16323.60 183
16324.81 177
16326.02 169
16327.22 187
16328.43 198
16329.64 182
16330.85 184
16332.05 165
16333.26 188
16334.47 173
16335.68 189
16336.88 189
16338.09 158
16339.30 174
16340.51 187
16341.72 180
16342.93 164
16344.13 153
16345.34 167
16346.55 159
16347.76 197
16348.97 162
16350.18 151
16351.38 158
16352.59 164
16353.80 180
16355.01 134
16356.22 165
16357.43 144
16358.64 152
16359.84 178
16361.05 146
16362.26 151
16363.47 136
16364.68 141
16365.89 183
16367.10 150
16368.31 148
16369.52 138
16370.73 142
16371.93 153
16373.14 144
16374.35 177
16375.56 170
16376.77 180
16377.98 168
16379.19 139
16380.40 160
16381.61 150
16382.82 169
16384.03 147
16385.24 145
16386.45 121
16387.66 150
16388.87 143
16390.08 146
16391.29 153
16392.50 159
16393.71 145
16394.92 155
16396.13 148
16397.34 148
16398.55 158
16399.76 145
16400.97 159
16402.18 167
16403.39 174
16404.60 159
16405.81 170
16407.02 184
16408.23 176
16409.44 160
16410.65 163
16411.86 167
16413.08 154
16414.29 156
16415.50 186
16416.71 182
16417.92 172
16419.13 158
16420.34 182
16421.55 163
16422.76 176
16423.97 139
16425.19 146
16426.40 140
16427.61 145
16428.82 152
16430.03 142
16431.24 161
16432.45 174
16433.67 162
16434.88 156
16436.09 151
16437.30 161
16438.51 140
16439.72 168
16440.94 147
16442.15 154
16443.36 157
16444.57 137
16445.78 162
16446.99 171
16448.21 155
16449.42 153
16450.63 146
16451.84 131
16453.06 155
16454.27 157
16455.48 146
16456.69 163
16457.90 156
16459.12 155
16460.33 165
16461.54 165
16462.75 147
16463.97 146
16465.18 156
16466.39 151
16467.61 158
16468.82 148
16470.03 147
16471.24 175
16472.46 163
16473.67 158
16474.88 160
16476.10 142
16477.31 138
16478.52 153
16479.74 172
16480.95 148
16482.16 139
16483.38 157
16484.59 169
16485.80 131
16487.02 144
16488.23 122
16489.44 176
16490.66 126
16491.87 145
16493.08 140
16494.30 144
16495.51 163
16496.73 171
16497.94 145
16499.15 140
16500.37 154
16501.58 150
16502.80 153
16504.01 162
16505.22 145
16506.44 138
16507.65 171
16508.87 157
16510.08 153
16511.30 165
16512.51 148
16513.72 164
16514.94 153
16516.15 146
16517.37 146
16518.58 130
16519.80 147
16521.01 135
16522.23 151
16523.44 153
16524.66 152
16525.87 135
16527.09 138
16528.30 146
16529.52 142
16530.73 125
16531.95 147
16533.16 164
16534.38 113
16535.59 141
16536.81 148
16538.02 159
16539.24 139
16540.45 142
16541.67 141
16542.89 122
16544.10 153
16545.32 146
16546.53 150
16547.75 135
16548.96 141
16550.18 151
16551.40 147
16552.61 123
16553.83 117
16555.04 142
16556.26 148
16557.48 135
16558.69 140
16559.91 136
16561.12 145
16562.34 141
16563.56 129
16564.77 141
16565.99 121
16567.21 127
16568.42 126
16569.64 146
16570.86 152
16572.07 134
16573.29 156
16574.51 142
16575.72 149
16576.94 139
16578.16 163
16579.37 141
16580.59 133
16581.81 168
16583.02 155
16584.24 156
16585.46 138
16586.68 140
16587.89 134
16589.11 131
16590.33 158
16591.54 145
16592.76 117
16593.98 144
16595.20 178
16596.41 142
16597.63 169
16598.85 124
16600.07 159
16601.29 153
16602.50 141
16603.72 156
16604.94 172
16606.16 167
16607.37 147
16608.59 141
16609.81 162
16611.03 173
16612.25 172
16613.46 154
16614.68 140
16615.90 151
16617.12 138
16618.34 140
16619.56 146
16620.77 158
16621.99 147
16623.21 157
16624.43 130
16625.65 140
16626.87 161
16628.09 164
16629.30 131
16630.52 119
16631.74 131
16632.96 155
16634.18 164
16635.40 137
16636.62 131
16637.84 146
16639.06 145
16640.28 135
16641.49 147
16642.71 143
16643.93 157
16645.15 157
16646.37 152
16647.59 138
16648.81 136
16650.03 132
16651.25 152
16652.47 142
16653.69 157
16654.91 130
16656.13 134
16657.35 119
16658.57 129
16659.79 147
16661.01 149
16662.23 140
16663.45 165
16664.67 165
16665.89 133
16667.11 147
16668.33 140
16669.55 125
16670.77 137
16671.99 149
16673.21 159
16674.43 124
16675.65 126
16676.87 116
16678.09 155
16679.31 153
16680.53 122
16681.75 126
16682.97 133
16684.19 137
16685.42 159
16686.64 131
16687.86 112
16689.08 129
16690.30 151
16691.52 136
16692.74 134
16693.96 131
16695.18 141
16696.40 132
16697.63 147
16698.85 150
16700.07 129
16701.29 129
16702.51 149
16703.73 140
16704.95 139
16706.18 157
16707.40 150
16708.62 135
16709.84 142
16711.06 131
16712.28 139
16713.51 123
16714.73 179
16715.95 144
16717.17 144
16718.39 130
16719.62 151
16720.84 129
16722.06 136
16723.28 138
16724.50 132
16725.73 136
16726.95 139
16728.17 150
16729.39 136
16730.62 146
16731.84 129
16733.06 140
16734.28 139
16735.51 114
16736.73 142
16737.95 156
16739.18 135
16740.40 137
16741.62 163
16742.84 148
16744.07 154
16745.29 127
16746.51 125
16747.74 148
16748.96 155
16750.18 150
16751.41 153
16752.63 140
16753.85 124
16755.08 139
16756.30 137
16757.52 122
16758.75 156
16759.97 154
16761.19 147
16762.42 131
16763.64 119
16764.86 141
16766.09 156
16767.31 138
16768.54 150
16769.76 139
16770.98 141
16772.21 151
16773.43 148
16774.66 133
16775.88 135
16777.10 133
16778.33 147
16779.55 121
16780.78 122
16782.00 133
16783.22 129
16784.45 145
16785.67 156
16786.90 118
16788.12 129
16789.35 115
16790.57 148
16791.80 128
16793.02 108
16794.25 137
16795.47 105
16796.70 146
16797.92 145
16799.15 140
16800.37 135
16801.60 141
16802.82 150
16804.05 145
16805.27 118
16806.50 119
16807.72 127
16808.95 148
16810.17 149
16811.40 126
16812.62 136
16813.85 161
16815.07 158
16816.30 148
16817.53 126
16818.75 141
16819.98 139
16821.20 152
16822.43 131
16823.65 116
16824.88 135
16826.11 159
16827.33 133
16828.56 134
16829.78 132
16831.01 136
16832.24 160
16833.46 147
16834.69 135
16835.92 140
16837.14 142
16838.37 149
16839.60 133
16840.82 151
16842.05 150
16843.27 179
16844.50 150
16845.73 128
16846.96 113
16848.18 117
16849.41 147
16850.64 146
16851.86 128
16853.09 132
16854.32 175
16855.54 157
16856.77 119
16858.00 130
16859.22 132
16860.45 135
16861.68 141
16862.91 127
16864.13 159
16865.36 122
16866.59 132
16867.82 124
16869.04 163
16870.27 173
16871.50 166
16872.73 135
16873.95 128
16875.18 131
16876.41 142
16877.64 166
16878.87 144
16880.09 169
16881.32 137
16882.55 145
16883.78 155
16885.01 139
16886.23 168
16887.46 124
16888.69 144
16889.92 141
16891.15 141
16892.38 128
16893.60 165
16894.83 181
16896.06 165
16897.29 131
16898.52 136
16899.75 164
16900.98 136
16902.20 147
16903.43 156
16904.66 154
16905.89 142
16907.12 132
16908.35 155
16909.58 154
16910.81 127
16912.04 139
16913.26 142
16914.49 147
16915.72 158
16916.95 134
16918.18 118
16919.41 134
16920.64 167
16921.87 134
16923.10 146
16924.33 161
16925.56 141
16926.79 146
16928.02 156
16929.25 119
16930.48 138
16931.71 150
16932.94 138
16934.17 140
16935.40 163
16936.63 137
16937.86 129
16939.09 141
16940.32 138
16941.55 132
16942.78 142
16944.01 117
16945.24 131
16946.47 134
16947.70 139
16948.93 119
16950.16 154
16951.39 156
16952.62 125
16953.85 164
16955.08 139
16956.31 138
16957.54 156
16958.77 150
16960.01 150
16961.24 131
16962.47 146
16963.70 128
16964.93 121
16966.16 122
16967.39 131
16968.62 150
16969.85 151
16971.08 148
16972.32 129
16973.55 132
16974.78 142
16976.01 138
16977.24 160
16978.47 163
16979.70 151
16980.94 145
16982.17 154
16983.40 118
16984.63 124
16985.86 135
16987.10 150
16988.33 153
16989.56 148
16990.79 126
16992.02 123
16993.26 147
16994.49 160
16995.72 159
16996.95 141
16998.18 130
16999.42 151
17000.65 146
17001.88 137
17003.11 131
17004.35 136
17005.58 143
17006.81 133
17008.04 140
17009.28 155
17010.51 154
17011.74 154
17012.97 152
17014.21 142
17015.44 129
17016.67 117
17017.91 141
17019.14 181
17020.37 122
17021.60 132
17022.84 120
17024.07 143
17025.30 147
17026.54 142
17027.77 137
17029.00 153
17030.24 168
17031.47 139
17032.70 148
17033.94 143
17035.17 145
17036.41 157
17037.64 147
17038.87 144
17040.11 146
17041.34 128
17042.57 140
17043.81 124
17045.04 136
17046.28 135
17047.51 123
17048.74 106
17049.98 122
17051.21 118
17052.45 118
17053.68 126
17054.92 142
17056.15 113
17057.38 117
17058.62 134
17059.85 129
17061.09 125
17062.32 132
17063.56 126
17064.79 131
17066.03 125
17067.26 125
17068.50 124
17069.73 140
17070.97 145
17072.20 123
17073.44 104
17074.67 145
17075.91 147
17077.14 154
17078.38 145
17079.61 138
17080.85 118
17082.08 135
17083.32 168
17084.55 117
17085.79 118
17087.02 135
17088.26 134
17089.49 127
17090.73 146
17091.97 153
17093.20 135
17094.44 106
17095.67 150
17096.91 137
17098.14 134
17099.38 141
17100.62 149
17101.85 132
17103.09 139
17104.32 144
17105.56 132
17106.80 129
17108.03 124
17109.27 109
17110.51 130
17111.74 149
17112.98 148
17114.21 118
17115.45 134
17116.69 139
17117.92 135
17119.16 155
17120.40 126
17121.63 116
17122.87 142
17124.11 134
17125.34 123
17126.58 156
17127.82 137
17129.06 151
17130.29 131
17131.53 119
17132.77 130
17134.00 127
17135.24 137
17136.48 110
17137.72 130
17138.95 137
17140.19 127
17141.43 141
17142.67 127
17143.90 123
17145.14 145
17146.38 132
17147.62 116
17148.85 119
17150.09 139
17151.33 131
17152.57 145
17153.80 157
17155.04 142
17156.28 137
17157.52 127
17158.76 138
17159.99 130
17161.23 149
17162.47 126
17163.71 119
17164.95 143
17166.19 158
17167.42 139
17168.66 125
17169.90 124
17171.14 128
17172.38 129
17173.62 146
17174.86 145
17176.09 118
17177.33 128
17178.57 121
17179.81 124
17181.05 114
17182.29 125
17183.53 143
17184.77 110
17186.01 138
17187.24 119
17188.48 126
17189.72 126
17190.96 138
17192.20 141
17193.44 129
17194.68 126
17195.92 151
17197.16 136
17198.40 131
17199.64 132
17200.88 139
17202.12 124
17203.36 109
17204.60 130
17205.84 139
17207.08 140
17208.32 126
17209.56 123
17210.80 125
17212.04 138
17213.28 122
17214.52 147
17215.76 130
17217.00 143
17218.24 166
17219.48 146
17220.72 123
17221.96 117
17223.20 117
17224.44 152
17225.68 139
17226.92 152
17228.16 129
17229.40 141
17230.64 131
17231.88 129
17233.12 125
17234.36 134
17235.60 118
17236.85 133
17238.09 146
17239.33 139
17240.57 129
17241.81 158
17243.05 123
17244.29 141
17245.53 147
17246.77 147
17248.02 157
17249.26 150
17250.50 142
17251.74 117
17252.98 138
17254.22 138
17255.46 142
17256.71 164
17257.95 124
17259.19 106
17260.43 116
17261.67 149
17262.91 138
17264.16 150
17265.40 115
17266.64 130
17267.88 151
17269.12 123
17270.37 156
17271.61 130
17272.85 139
17274.09 140
17275.34 123
17276.58 108
17277.82 127
17279.06 132
17280.30 140
17281.55 154
17282.79 137
17284.03 144
17285.27 137
17286.52 126
17287.76 153
17289.00 139
17290.25 146
17291.49 139
17292.73 128
17293.97 151
17295.22 158
17296.46 123
17297.70 121
17298.95 127
17300.19 119
17301.43 129
17302.68 112
17303.92 130
17305.16 128
17306.41 129
17307.65 102
17308.89 134
17310.14 141
17311.38 129
17312.62 138
17313.87 122
17315.11 128
17316.36 116
17317.60 147
17318.84 124
17320.09 148
17321.33 108
17322.58 144
17323.82 118
17325.06 134
17326.31 133
17327.55 137
17328.80 146
17330.04 136
17331.28 130
17332.53 152
17333.77 132
17335.02 119
17336.26 137
17337.51 131
17338.75 126
17340.00 110
17341.24 136
17342.48 156
17343.73 115
17344.97 145
17346.22 139
17347.46 131
17348.71 149
17349.95 136
17351.20 136
17352.44 140
17353.69 146
17354.93 167
17356.18 128
17357.42 132
17358.67 131
17359.92 145
17361.16 142
17362.41 107
17363.65 122
17364.90 137
17366.14 136
17367.39 125
17368.63 136
17369.88 130
17371.13 143
17372.37 136
17373.62 139
17374.86 129
17376.11 139
17377.35 180
17378.60 148
17379.85 130
17381.09 138
17382.34 141
17383.59 145
17384.83 127
17386.08 130
17387.32 128
17388.57 122
17389.82 126
17391.06 138
17392.31 153
17393.56 106
17394.80 150
17396.05 179
17397.30 126
17398.54 123
17399.79 108
17401.04 125
17402.28 131
17403.53 140
17404.78 132
17406.02 124
17407.27 147
17408.52 129
17409.77 126
17411.01 137
17412.26 134
17413.51 146
17414.75 131
17416.00 128
17417.25 112
17418.50 138
17419.74 136
17420.99 140
17422.24 110
17423.49 131
17424.73 137
17425.98 145
17427.23 117
17428.48 114
17429.73 134
17430.97 133
17432.22 153
17433.47 134
17434.72 138
17435.97 138
17437.21 155
17438.46 143
17439.71 127
17440.96 105
17442.21 140
17443.45 147
17444.70 135
17445.95 112
17447.20 142
17448.45 147
17449.70 124
17450.95 145
17452.19 114
17453.44 145
17454.69 155
17455.94 137
17457.19 143
17458.44 157
17459.69 146
17460.94 124
17462.19 141
17463.43 152
17464.68 107
17465.93 133
17467.18 145
17468.43 157
17469.68 149
17470.93 116
17472.18 139
17473.43 145
17474.68 137
17475.93 124
17477.18 140
17478.43 163
17479.68 143
17480.93 131
17482.18 155
17483.43 122
17484.68 140
17485.93 141
17487.17 127
17488.42 144
17489.67 133
17490.92 125
17492.18 116
17493.43 122
17494.68 134
17495.93 170
17497.18 151
17498.43 146
17499.68 120
17500.93 126
17502.18 145
17503.43 143
17504.68 173
17505.93 152
17507.18 152
17508.43 150
17509.68 151
17510.93 135
17512.18 118
17513.43 133
17514.68 121
17515.94 115
17517.19 146
17518.44 120
17519.69 131
17520.94 139
17522.19 121
17523.44 133
17524.69 163
17525.94 144
17527.20 143
17528.45 156
17529.70 161
17530.95 123
17532.20 132
17533.45 129
17534.70 135
17535.96 130
17537.21 152
17538.46 197
17539.71 162
17540.96 144
17542.22 132
17543.47 139
17544.72 137
17545.97 136
17547.22 138
17548.48 142
17549.73 160
17550.98 125
17552.23 136
17553.48 126
17554.74 132
17555.99 166
17557.24 164
17558.49 122
17559.75 135
17561.00 138
17562.25 136
17563.50 156
17564.76 132
17566.01 154
17567.26 135
17568.52 159
17569.77 159
17571.02 124
17572.27 122
17573.53 163
17574.78 181
17576.03 122
17577.29 141
17578.54 137
17579.79 161
17581.05 149
17582.30 140
17583.55 133
17584.81 116
17586.06 119
17587.31 132
17588.57 132
17589.82 128
17591.07 130
17592.33 173
17593.58 131
17594.83 119
17596.09 119
17597.34 159
17598.60 128
17599.85 122
17601.10 128
17602.36 113
17603.61 129
17604.87 152
17606.12 141
17607.37 122
17608.63 121
17609.88 130
17611.14 153
17612.39 132
17613.65 129
17614.90 146
17616.16 149
17617.41 147
17618.66 136
17619.92 139
17621.17 142
17622.43 162
17623.68 166
17624.94 139
17626.19 143
17627.45 150
17628.70 150
17629.96 136
17631.21 119
17632.47 141
17633.72 152
17634.98 129
17636.23 132
17637.49 144
17638.74 139
17640.00 137
17641.26 124
17642.51 137
17643.77 127
17645.02 132
17646.28 140
17647.53 132
17648.79 129
17650.04 151
17651.30 132
17652.56 163
17653.81 110
17655.07 124
17656.32 153
17657.58 169
17658.84 130
17660.09 114
17661.35 164
17662.60 154
17663.86 136
17665.12 116
17666.37 130
17667.63 150
17668.89 140
17670.14 126
17671.40 152
17672.66 125
17673.91 117
17675.17 123
17676.43 104
17677.68 123
17678.94 119
17680.20 137
17681.45 131
17682.71 121
17683.97 134
17685.22 128
17686.48 135
17687.74 152
17688.99 136
17690.25 138
17691.51 140
17692.77 137
17694.02 130
17695.28 116
17696.54 125
17697.80 133
17699.05 123
17700.31 114
17701.57 117
17702.83 127
17704.08 121
17705.34 120
17706.60 134
17707.86 127
17709.11 128
17710.37 129
17711.63 135
17712.89 132
17714.15 129
17715.40 127
17716.66 141
17717.92 133
17719.18 118
17720.44 113
17721.70 136
17722.95 128
17724.21 163
17725.47 124
17726.73 139
17727.99 146
17729.25 126
17730.51 149
17731.76 136
17733.02 139
17734.28 127
17735.54 124
17736.80 142
17738.06 138
17739.32 104
17740.58 162
17741.83 168
17743.09 127
17744.35 134
17745.61 122
17746.87 120
17748.13 137
17749.39 127
17750.65 134
17751.91 145
17753.17 134
17754.43 111
17755.69 157
17756.95 155
17758.21 129
17759.47 118
17760.73 147
17761.98 133
17763.24 111
17764.50 106
17765.76 131
17767.02 112
17768.28 140
17769.54 156
17770.80 133
17772.06 122
17773.32 149
17774.58 141
17775.84 154
17777.11 113
17778.37 129
17779.63 113
17780.89 125
17782.15 120
17783.41 128
17784.67 145
17785.93 132
17787.19 147
17788.45 145
17789.71 121
17790.97 106
17792.23 159
17793.49 143
17794.75 122
17796.01 129
17797.28 131
17798.54 115
17799.80 113
17801.06 114
17802.32 109
17803.58 129
17804.84 157
17806.10 112
17807.37 125
17808.63 106
17809.89 114
17811.15 137
17812.41 133
17813.67 135
17814.93 139
17816.20 120
17817.46 143
17818.72 133
17819.98 137
17821.24 131
17822.50 151
17823.77 131
17825.03 112
17826.29 130
17827.55 136
17828.81 126
17830.08 136
17831.34 152
17832.60 140
17833.86 138
17835.13 140
17836.39 149
17837.65 146
17838.91 118
17840.18 142
17841.44 126
17842.70 126
17843.96 131
17845.23 129
17846.49 149
17847.75 141
17849.01 132
17850.28 142
17851.54 141
17852.80 127
17854.07 104
17855.33 127
17856.59 135
17857.86 133
17859.12 129
17860.38 113
17861.65 111
17862.91 129
17864.17 122
17865.44 127
17866.70 110
17867.96 134
17869.23 136
17870.49 152
17871.75 109
17873.02 112
17874.28 131
17875.54 118
17876.81 140
17878.07 121
17879.34 128
17880.60 112
17881.86 123
17883.13 128
17884.39 114
17885.66 122
17886.92 138
17888.18 114
17889.45 112
17890.71 131
17891.98 139
17893.24 133
17894.51 134
17895.77 135
17897.04 117
17898.30 120
17899.56 130
17900.83 115
17902.09 140
17903.36 126
17904.62 121
17905.89 119
17907.15 137
17908.42 137
17909.68 108
17910.95 122
17912.21 129
17913.48 129
17914.74 141
17916.01 108
17917.27 131
17918.54 129
17919.80 122
17921.07 123
17922.34 131
17923.60 135
17924.87 148
17926.13 139
17927.40 135
17928.66 107
17929.93 123
17931.19 130
17932.46 110
17933.73 150
17934.99 125
17936.26 138
17937.52 148
17938.79 113
17940.06 128
17941.32 126
17942.59 117
17943.85 100
17945.12 112
17946.39 127
17947.65 126
17948.92 148
17950.19 132
17951.45 124
17952.72 130
17953.99 145
17955.25 123
17956.52 123
17957.79 129
17959.05 158
17960.32 139
17961.59 116
17962.85 134
17964.12 135
17965.39 144
17966.65 157
17967.92 116
17969.19 134
17970.45 127
17971.72 124
17972.99 121
17974.26 118
17975.52 145
17976.79 114
17978.06 109
17979.33 133
17980.59 128
17981.86 114
17983.13 119
17984.40 129
17985.66 153
17986.93 153
17988.20 145
17989.47 129
17990.73 116
17992.00 113
17993.27 131
17994.54 128
17995.81 118
17997.07 116
17998.34 120
17999.61 144
18000.88 136
18002.15 123
18003.42 113
18004.68 114
18005.95 117
18007.22 124
18008.49 133
18009.76 142
18011.03 105
18012.30 138
18013.56 148
18014.83 141
18016.10 130
18017.37 137
18018.64 147
18019.91 137
18021.18 132
18022.45 143
18023.71 140
18024.98 131
18026.25 134
18027.52 146
18028.79 135
18030.06 125
18031.33 112
18032.60 131
18033.87 129
18035.14 119
18036.41 128
18037.68 129
18038.95 118
18040.22 121
18041.49 163
18042.76 196
18044.02 143
18045.29 113
18046.56 132
18047.83 147
18049.10 114
18050.37 129
18051.64 131
18052.91 120
18054.18 129
18055.45 116
18056.72 139
18057.99 152
18059.27 123
18060.54 141
18061.81 128
18063.08 138
18064.35 142
18065.62 124
18066.89 117
18068.16 135
18069.43 105
18070.70 120
18071.97 143
18073.24 131
18074.51 130
18075.78 131
18077.05 143
18078.32 123
18079.60 150
18080.87 127
18082.14 127
18083.41 127
18084.68 118
18085.95 124
18087.22 164
18088.49 144
18089.77 142
18091.04 143
18092.31 114
18093.58 136
18094.85 135
18096.12 128
18097.39 115
18098.67 105
18099.94 149
18101.21 142
18102.48 136
18103.75 107
18105.02 117
18106.30 131
18107.57 127
18108.84 134
18110.11 131
18111.38 119
18112.66 131
18113.93 140
18115.20 154
18116.47 144
18117.75 136
18119.02 145
18120.29 126
18121.56 118
18122.84 122
18124.11 102
18125.38 124
18126.65 136
18127.93 152
18129.20 134
18130.47 148
18131.74 125
18133.02 120
18134.29 121
18135.56 141
18136.84 137
18138.11 160
18139.38 146
18140.66 142
18141.93 143
18143.20 130
18144.48 139
18145.75 131
18147.02 148
18148.30 121
18149.57 130
18150.84 131
18152.12 132
18153.39 133
18154.66 122
18155.94 144
18157.21 147
18158.48 120
18159.76 128
18161.03 146
18162.31 114
18163.58 120
18164.85 131
18166.13 155
18167.40 124
18168.68 115
18169.95 134
18171.22 122
18172.50 125
18173.77 125
18175.05 93
18176.32 107
18177.60 117
18178.87 106
18180.15 136
18181.42 126
18182.69 131
18183.97 118
18185.24 130
18186.52 141
18187.79 143
18189.07 135
18190.34 124
18191.62 109
18192.89 127
18194.17 127
18195.44 134
18196.72 109
18197.99 97
18199.27 152
18200.54 136
18201.82 135
18203.09 121
18204.37 139
18205.65 146
18206.92 121
18208.20 125
18209.47 129
18210.75 114
18212.02 106
18213.30 119
18214.57 134
18215.85 122
18217.13 124
18218.40 152
18219.68 141
18220.95 102
18222.23 121
18223.51 148
18224.78 145
18226.06 123
18227.33 136
18228.61 141
18229.89 119
18231.16 136
18232.44 146
18233.72 126
18234.99 105
18236.27 123
18237.55 159
18238.82 131
18240.10 127
18241.38 119
18242.65 129
18243.93 119
18245.21 120
18246.48 136
18247.76 115
18249.04 110
18250.31 143
18251.59 137
18252.87 127
18254.15 115
18255.42 126
18256.70 142
18257.98 137
18259.25 116
18260.53 148
18261.81 129
18263.09 129
18264.36 130
18265.64 160
18266.92 143
18268.20 124
18269.47 111
18270.75 108
18272.03 129
18273.31 128
18274.59 137
18275.86 128
18277.14 107
18278.42 108
18279.70 114
18280.98 119
18282.25 124
18283.53 112
18284.81 137
18286.09 134
18287.37 120
18288.64 118
18289.92 130
18291.20 149
18292.48 141
18293.76 136
18295.04 132
18296.32 105
18297.59 113
18298.87 131
18300.15 117
18301.43 117
18302.71 134
18303.99 158
18305.27 132
18306.55 132
18307.83 126
18309.10 116
18310.38 126
18311.66 135
18312.94 140
18314.22 140
18315.50 110
18316.78 119
18318.06 119
18319.34 120
18320.62 109
18321.90 108
18323.18 134
18324.46 125
18325.74 140
18327.02 125
18328.30 114
18329.58 112
18330.86 104
18332.14 136
18333.41 153
18334.69 129
18335.97 111
18337.25 119
18338.54 159
18339.82 105
18341.10 104
18342.38 126
18343.66 123
18344.94 123
18346.22 139
18347.50 141
18348.78 140
18350.06 124
18351.34 132
18352.62 128
18353.90 104
18355.18 129
18356.46 159
18357.74 134
18359.02 112
18360.30 121
18361.58 119
18362.87 120
18364.15 101
18365.43 99
18366.71 122
18367.99 127
18369.27 116
18370.55 142
18371.83 123
18373.11 110
18374.40 140
18375.68 132
18376.96 119
18378.24 107
18379.52 133
18380.80 141
18382.08 126
18383.37 112
18384.65 130
18385.93 113
18387.21 147
18388.49 136
18389.78 117
18391.06 120
18392.34 119
18393.62 120
18394.90 128
18396.19 122
18397.47 125
18398.75 133
18400.03 147
18401.31 124
18402.60 129
18403.88 133
18405.16 115
18406.44 102
18407.73 133
18409.01 157
18410.29 151
18411.57 148
18412.86 141
18414.14 150
18415.42 134
18416.71 148
18417.99 116
18419.27 144
18420.55 130
18421.84 123
18423.12 142
18424.40 144
18425.69 128
18426.97 149
18428.25 144
18429.54 113
18430.82 113
18432.10 123
18433.39 165
18434.67 157
18435.95 128
18437.24 112
18438.52 128
18439.80 132
18441.09 132
18442.37 105
18443.66 125
18444.94 133
18446.22 120
18447.51 114
18448.79 98
18450.08 149
18451.36 118
18452.64 155
18453.93 134
18455.21 127
18456.50 139
18457.78 130
18459.06 132
18460.35 120
18461.63 118
18462.92 105
18464.20 146
18465.49 129
18466.77 104
18468.06 124
18469.34 142
18470.63 132
18471.91 114
18473.19 112
18474.48 136
18475.76 143
18477.05 114
18478.33 125
18479.62 119
18480.90 117
18482.19 137
18483.47 146
18484.76 99
18486.05 133
18487.33 149
18488.62 136
18489.90 128
18491.19 122
18492.47 110
18493.76 126
18495.04 121
18496.33 110
18497.61 117
18498.90 112
18500.19 138
18501.47 115
18502.76 135
18504.04 131
18505.33 137
18506.62 123
18507.90 124
18509.19 153
18510.47 178
18511.76 118
18513.05 126
18514.33 122
18515.62 150
18516.90 134
18518.19 120
18519.48 154
18520.76 123
18522.05 130
18523.34 129
18524.62 127
18525.91 138
18527.20 133
18528.48 130
18529.77 133
18531.06 126
18532.34 118
18533.63 119
18534.92 152
18536.21 94
18537.49 119
18538.78 148
18540.07 125
18541.35 123
18542.64 151
18543.93 116
18545.22 100
18546.50 140
18547.79 132
18549.08 154
18550.37 146
18551.65 134
18552.94 128
18554.23 157
18555.52 131
18556.80 139
18558.09 140
18559.38 135
18560.67 147
18561.95 150
18563.24 143
18564.53 141
18565.82 133
18567.11 135
18568.39 132
18569.68 122
18570.97 129
18572.26 120
18573.55 151
18574.84 153
18576.12 122
18577.41 139
18578.70 165
18579.99 157
18581.28 154
18582.57 139
18583.86 113
18585.14 156
18586.43 135
18587.72 144
18589.01 137
18590.30 127
18591.59 156
18592.88 175
18594.17 147
18595.46 150
18596.74 126
18598.03 127
18599.32 150
18600.61 204
18601.90 146
18603.19 143
18604.48 148
18605.77 144
18607.06 155
18608.35 159
18609.64 145
18610.93 141
18612.22 122
18613.51 120
18614.80 129
18616.09 158
18617.38 125
18618.67 148
18619.96 152
18621.25 166
18622.54 144
18623.83 163
18625.12 126
18626.41 139
18627.70 139
18628.99 136
18630.28 131
18631.57 137
18632.86 136
18634.15 142
18635.44 143
18636.73 119
18638.02 120
18639.31 132
18640.60 150
18641.89 153
18643.18 145
18644.47 119
18645.76 136
18647.06 145
18648.35 150
18649.64 131
18650.93 115
18652.22 119
18653.51 133
18654.80 157
18656.09 137
18657.38 118
18658.68 142
18659.97 121
18661.26 110
18662.55 138
18663.84 135
18665.13 136
18666.42 124
18667.72 135
18669.01 127
18670.30 113
18671.59 123
18672.88 138
18674.17 131
18675.47 127
18676.76 133
18678.05 133
18679.34 137
18680.63 137
18681.93 144
18683.22 158
18684.51 168
18685.80 145
18687.09 134
18688.39 150
18689.68 134
18690.97 119
18692.26 151
18693.56 152
18694.85 125
18696.14 128
18697.43 123
18698.73 158
18700.02 160
18701.31 148
18702.60 149
18703.90 163
18705.19 129
18706.48 129
18707.78 121
18709.07 131
18710.36 139
18711.66 140
18712.95 119
18714.24 158
18715.54 160
18716.83 157
18718.12 138
18719.42 154
18720.71 145
18722.00 129
18723.30 120
18724.59 127
18725.88 147
18727.18 131
18728.47 132
18729.76 136
18731.06 125
18732.35 132
18733.65 130
18734.94 146
18736.23 151
18737.53 157
18738.82 145
18740.12 136
18741.41 129
18742.70 131
18744.00 110
18745.29 142
18746.59 144
18747.88 136
18749.18 116
18750.47 141
18751.76 153
18753.06 125
18754.35 143
18755.65 134
18756.94 133
18758.24 142
18759.53 133
18760.83 121
18762.12 148
18763.42 138
18764.71 147
18766.01 131
18767.30 127
18768.60 137
18769.89 101
18771.19 131
18772.48 130
18773.78 152
18775.07 134
18776.37 151
18777.66 140
18778.96 127
18780.25 147
18781.55 142
18782.85 152
18784.14 130
18785.44 100
18786.73 120
18788.03 132
18789.32 145
18790.62 139
18791.92 124
18793.21 152
18794.51 158
18795.80 132
18797.10 155
18798.40 141
18799.69 131
18800.99 132
18802.28 147
18803.58 114
18804.88 143
18806.17 150
18807.47 128
18808.77 109
18810.06 116
18811.36 164
18812.66 145
18813.95 153
18815.25 154
18816.55 167
18817.84 151
18819.14 149
18820.44 142
18821.73 148
18823.03 163
18824.33 145
18825.62 141
18826.92 99
18828.22 129
18829.52 138
18830.81 135
18832.11 128
18833.41 136
18834.71 150
18836.00 161
18837.30 136
18838.60 168
18839.90 128
18841.19 149
18842.49 125
18843.79 130
18845.09 139
18846.38 129
18847.68 140
18848.98 151
18850.28 114
18851.58 139
18852.87 149
18854.17 161
18855.47 165
18856.77 152
18858.07 132
18859.36 130
18860.66 133
18861.96 123
18863.26 134
18864.56 129
18865.86 106
18867.15 147
18868.45 127
18869.75 117
18871.05 122
18872.35 147
18873.65 152
18874.95 131
18876.24 120
18877.54 123
18878.84 115
18880.14 117
18881.44 126
18882.74 131
18884.04 129
18885.34 147
18886.64 101
18887.94 136
18889.24 123
18890.53 119
18891.83 117
18893.13 146
18894.43 128
18895.73 122
18897.03 139
18898.33 129
18899.63 140
18900.93 103
18902.23 139
18903.53 117
18904.83 142
18906.13 124
18907.43 118
18908.73 124
18910.03 132
18911.33 128
18912.63 119
18913.93 109
18915.23 108
18916.53 107
18917.83 120
18919.13 126
18920.43 125
18921.73 131
18923.03 153
18924.33 133
18925.63 98
18926.93 124
18928.23 95
18929.53 110
18930.84 106
18932.14 127
18933.44 103
18934.74 129
18936.04 135
18937.34 129
18938.64 110
18939.94 131
18941.24 120
18942.54 117
18943.84 110
18945.15 123
18946.45 130
18947.75 120
18949.05 121
18950.35 139
18951.65 120
18952.95 126
18954.26 136
18955.56 111
18956.86 131
18958.16 152
18959.46 143
18960.76 125
18962.07 135
18963.37 139
18964.67 120
18965.97 139
18967.27 124
18968.57 117
18969.88 127
18971.18 152
18972.48 124
18973.78 109
18975.09 130
18976.39 124
18977.69 133
18978.99 112
18980.29 121
18981.60 137
18982.90 118
18984.20 130
18985.50 158
18986.81 97
18988.11 114
18989.41 123
18990.72 136
18992.02 142
18993.32 132
18994.62 143
18995.93 129
18997.23 118
18998.53 118
18999.84 112
19001.14 136
19002.44 100
19003.75 123
19005.05 125
19006.35 99
19007.66 134
19008.96 128
19010.26 123
19011.57 136
19012.87 136
19014.17 116
19015.48 118
19016.78 92
19018.08 111
19019.39 127
19020.69 141
19021.99 117
19023.30 115
19024.60 113
19025.91 98
19027.21 130
19028.51 135
19029.82 130
19031.12 114
19032.43 132
19033.73 118
19035.04 116
19036.34 127
19037.64 140
19038.95 126
19040.25 104
19041.56 107
19042.86 95
19044.17 118
19045.47 110
19046.78 116
19048.08 119
19049.39 85
19050.69 95
19052.00 138
19053.30 109
19054.61 110
19055.91 122
19057.22 122
19058.52 149
19059.83 133
19061.13 97
19062.44 121
19063.74 128
19065.05 114
19066.35 106
19067.66 109
19068.96 113
19070.27 140
19071.57 132
19072.88 118
19074.18 111
19075.49 127
19076.80 134
19078.10 115
19079.41 115
19080.71 142
19082.02 110
19083.33 125
19084.63 89
19085.94 114
19087.24 146
19088.55 148
19089.86 115
19091.16 120
19092.47 105
19093.77 115
19095.08 131
19096.39 129
19097.69 133
19099.00 106
19100.31 108
19101.61 130
19102.92 120
19104.23 121
19105.53 140
19106.84 117
19108.15 103
19109.45 119
19110.76 108
19112.07 140
19113.37 146
19114.68 123
19115.99 119
19117.30 132
19118.60 117
19119.91 123
19121.22 112
19122.52 112
19123.83 126
19125.14 166
19126.45 127
19127.75 121
19129.06 106
19130.37 123
19131.68 115
19132.98 135
19134.29 115
19135.60 143
19136.91 135
19138.22 131
19139.52 141
19140.83 94
19142.14 111
19143.45 113
19144.76 120
19146.06 130
19147.37 120
19148.68 121
19149.99 129
19151.30 83
19152.60 121
19153.91 108
19155.22 119
19156.53 107
19157.84 129
19159.15 112
19160.46 104
19161.76 132
19163.07 116
19164.38 133
19165.69 120
19167.00 90
19168.31 113
19169.62 123
19170.93 105
19172.23 107
19173.54 104
19174.85 121
19176.16 114
19177.47 125
19178.78 100
19180.09 134
19181.40 127
19182.71 124
19184.02 101
19185.33 118
19186.64 124
19187.95 122
19189.26 121
19190.57 102
19191.87 128
19193.18 120
19194.49 124
19195.80 113
19197.11 113
19198.42 114
19199.73 131
19201.04 131
19202.35 111
19203.66 108
19204.97 102
19206.28 113
19207.59 105
19208.90 113
19210.21 125
19211.53 117
19212.84 124
19214.15 110
19215.46 117
19216.77 130
19218.08 132
19219.39 110
19220.70 120
19222.01 122
19223.32 124
19224.63 119
19225.94 107
19227.25 107
19228.56 120
19229.87 115
19231.19 132
19232.50 102
19233.81 114
19235.12 121
19236.43 112
19237.74 94
19239.05 117
19240.36 114
19241.68 131
19242.99 132
19244.30 163
19245.61 129
19246.92 123
19248.23 106
19249.54 112
19250.86 119
19252.17 127
19253.48 113
19254.79 116
19256.10 139
19257.42 124
19258.73 96
19260.04 97
19261.35 108
19262.66 91
19263.98 91
19265.29 131
19266.60 123
19267.91 102
19269.22 108
19270.54 115
19271.85 125
19273.16 111
19274.47 136
19275.79 103
19277.10 108
19278.41 104
19279.72 102
19281.04 117
19282.35 118
19283.66 123
19284.98 135
19286.29 100
19287.60 110
19288.91 127
19290.23 136
19291.54 108
19292.85 123
19294.17 140
19295.48 116
19296.79 110
19298.11 109
19299.42 111
19300.73 106
19302.05 120
19303.36 154
19304.67 106
19305.99 101
19307.30 115
19308.61 114
19309.93 104
19311.24 120
19312.56 115
19313.87 116
19315.18 91
19316.50 107
19317.81 101
19319.13 123
19320.44 122
19321.75 133
19323.07 118
19324.38 124
19325.70 130
19327.01 115
19328.32 117
19329.64 126
19330.95 121
19332.27 119
19333.58 110
19334.90 130
19336.21 118
19337.53 125
19338.84 126
19340.16 143
19341.47 132
19342.79 131
19344.10 125
19345.42 121
19346.73 96
19348.05 122
19349.36 112
19350.68 122
19351.99 120
19353.31 121
19354.62 117
19355.94 109
19357.25 109
19358.57 110
19359.88 110
19361.20 110
19362.51 129
19363.83 111
19365.14 124
19366.46 110
19367.78 132
19369.09 115
19370.41 120
19371.72 101
19373.04 105
19374.35 123
19375.67 107
19376.99 104
19378.30 133
19379.62 100
19380.93 131
19382.25 125
19383.57 124
19384.88 112
19386.20 114
19387.52 128
19388.83 111
19390.15 111
19391.47 109
19392.78 102
19394.10 123
19395.42 123
19396.73 102
19398.05 111
19399.37 110
19400.68 105
19402.00 111
19403.32 126
19404.63 115
19405.95 114
19407.27 113
19408.58 101
19409.90 115
19411.22 82
19412.54 115
19413.85 114
19415.17 110
19416.49 124
19417.80 111
19419.12 102
19420.44 109
19421.76 111
19423.07 135
19424.39 118
19425.71 108
19427.03 94
19428.35 95
19429.66 121
19430.98 104
19432.30 95
19433.62 111
19434.93 124
19436.25 98
19437.57 111
19438.89 117
19440.21 138
19441.53 112
19442.84 129
19444.16 121
19445.48 107
19446.80 120
19448.12 100
19449.44 130
19450.75 103
19452.07 89
19453.39 89
19454.71 127
19456.03 126
19457.35 102
19458.67 103
19459.98 109
19461.30 131
19462.62 130
19463.94 122
19465.26 113
19466.58 114
19467.90 125
19469.22 107
19470.54 122
19471.86 123
19473.18 119
19474.49 117
19475.81 115
19477.13 109
19478.45 93
19479.77 105
19481.09 124
19482.41 120
19483.73 127
19485.05 99
19486.37 118
19487.69 91
19489.01 114
19490.33 117
19491.65 124
19492.97 109
19494.29 137
19495.61 120
19496.93 102
19498.25 105
19499.57 117
19500.89 99
19502.21 108
19503.53 111
19504.85 110
19506.17 96
19507.49 103
19508.81 116
19510.13 100
19511.45 99
19512.77 104
19514.09 121
19515.42 95
19516.74 107
19518.06 124
19519.38 134
19520.70 96
19522.02 101
19523.34 107
19524.66 101
19525.98 119
19527.30 104
19528.62 131
19529.95 100
19531.27 136
19532.59 110
19533.91 104
19535.23 124
19536.55 110
19537.87 109
19539.20 97
19540.52 129
19541.84 115
19543.16 135
19544.48 102
19545.80 104
19547.13 114
19548.45 123
19549.77 118
19551.09 92
19552.41 128
19553.74 110
19555.06 106
19556.38 129
19557.70 129
19559.02 111
19560.35 132
19561.67 110
19562.99 120
19564.31 123
19565.64 114
19566.96 124
19568.28 124
19569.60 101
19570.93 106
19572.25 109
19573.57 112
19574.89 109
19576.22 112
19577.54 118
19578.86 111
19580.18 145
19581.51 120
19582.83 96
19584.15 105
19585.48 120
19586.80 130
19588.12 124
19589.45 119
19590.77 116
19592.09 113
19593.42 115
19594.74 105
19596.06 109
19597.39 140
19598.71 141
19600.03 138
19601.36 114
19602.68 108
19604.00 118
19605.33 111
19606.65 113
19607.98 119
19609.30 119
19610.62 129
19611.95 116
19613.27 98
19614.60 104
19615.92 100
19617.24 140
19618.57 126
19619.89 95
19621.22 102
19622.54 133
19623.87 123
19625.19 124
19626.51 111
19627.84 117
19629.16 113
19630.49 135
19631.81 101
19633.14 96
19634.46 106
19635.79 115
19637.11 121
19638.44 110
19639.76 91
19641.09 92
19642.41 133
19643.74 109
19645.06 104
19646.39 87
19647.71 97
19649.04 134
19650.36 102
19651.69 102
19653.01 92
19654.34 97
19655.66 120
19656.99 128
19658.32 118
19659.64 115
19660.97 112
19662.29 116
19663.62 97
19664.94 87
19666.27 103
19667.60 131
19668.92 107
19670.25 113
19671.57 111
19672.90 106
19674.23 117
19675.55 100
19676.88 87
19678.20 95
19679.53 112
19680.86 88
19682.18 94
19683.51 88
19684.84 108
19686.16 98
19687.49 118
19688.82 109
19690.14 91
19691.47 112
19692.80 125
19694.12 109
19695.45 104
19696.78 96
19698.10 98
19699.43 123
19700.76 100
19702.08 95
19703.41 89
19704.74 105
19706.07 123
19707.39 104
19708.72 108
19710.05 122
19711.37 106
19712.70 106
19714.03 106
19715.36 109
19716.68 116
19718.01 112
19719.34 103
19720.67 109
19721.99 90
19723.32 101
19724.65 104
19725.98 115
19727.31 106
19728.63 125
19729.96 126
19731.29 110
19732.62 88
19733.95 95
19735.27 97
19736.60 106
19737.93 105
19739.26 117
19740.59 109
19741.92 102
19743.24 109
19744.57 120
19745.90 110
19747.23 119
19748.56 127
19749.89 111
19751.22 115
19752.54 87
19753.87 102
19755.20 106
19756.53 108
19757.86 101
19759.19 107
19760.52 109
19761.85 107
19763.18 78
19764.50 112
19765.83 124
19767.16 138
19768.49 136
19769.82 79
19771.15 110
19772.48 111
19773.81 115
19775.14 109
19776.47 122
19777.80 103
19779.13 117
19780.46 99
19781.79 96
19783.12 109
19784.45 101
19785.78 97
19787.11 111
19788.44 119
19789.77 103
19791.10 109
19792.43 105
19793.76 97
19795.09 120
19796.42 135
19797.75 92
19799.08 101
19800.41 120
19801.74 128
19803.07 130
19804.40 137
19805.73 120
19807.06 114
19808.39 121
19809.72 112
19811.05 108
19812.38 107
19813.71 134
19815.05 100
19816.38 99
19817.71 97
19819.04 131
19820.37 113
19821.70 94
19823.03 124
19824.36 121
19825.69 94
19827.03 97
19828.36 107
19829.69 109
19831.02 111
19832.35 128
19833.68 139
19835.01 124
19836.35 103
19837.68 115
19839.01 129
19840.34 117
19841.67 110
19843.00 125
19844.34 126
19845.67 117
19847.00 116
19848.33 107
19849.66 92
19851.00 89
19852.33 108
19853.66 120
19854.99 124
19856.32 105
19857.66 99
19858.99 122
19860.32 125
19861.65 126
19862.99 111
19864.32 127
19865.65 126
19866.98 117
19868.32 132
19869.65 112
19870.98 125
19872.31 117
19873.65 113
19874.98 121
19876.31 114
19877.65 118
19878.98 109
19880.31 118
19881.65 122
19882.98 117
19884.31 119
19885.64 122
19886.98 103
19888.31 108
19889.64 127
19890.98 116
19892.31 110
19893.64 119
19894.98 126
19896.31 131
19897.65 129
19898.98 98
19900.31 103
19901.65 92
19902.98 111
19904.31 125
19905.65 111
19906.98 109
19908.32 106
19909.65 113
19910.98 106
19912.32 107
19913.65 96
19914.99 106
19916.32 134
19917.66 106
19918.99 112
19920.32 107
19921.66 140
19922.99 119
19924.33 114
19925.66 104
19927.00 108
19928.33 116
19929.67 131
19931.00 116
19932.34 101
19933.67 112
19935.01 136
19936.34 122
19937.68 103
19939.01 103
19940.35 101
19941.68 143
19943.02 124
19944.35 124
19945.69 97
19947.02 147
19948.36 110
19949.69 107
19951.03 129
19952.36 79
19953.70 113
19955.03 100
19956.37 122
19957.71 104
19959.04 96
19960.38 109
19961.71 121
19963.05 120
19964.38 100
19965.72 103
19967.06 117
19968.39 121
19969.73 105
19971.06 140
19972.40 129
19973.74 96
19975.07 126
19976.41 114
19977.75 121
19979.08 134
19980.42 113
19981.75 104
19983.09 116
19984.43 104
19985.76 103
19987.10 111
19988.44 112
19989.77 123
19991.11 122
19992.45 126
19993.78 120
19995.12 144
19996.46 129
19997.80 107
19999.13 129
20000.47 117
20001.81 110
20003.14 97
20004.48 94
20005.82 101
20007.16 126
20008.49 120
20009.83 112
20011.17 111
20012.51 95
20013.84 141
20015.18 115
20016.52 119
20017.86 154
20019.19 126
20020.53 114
20021.87 113
20023.21 98
20024.55 123
20025.88 101
20027.22 118
20028.56 132
20029.90 110
20031.24 114
20032.57 97
20033.91 122
20035.25 116
20036.59 118
20037.93 110
20039.26 115
20040.60 101
20041.94 109
20043.28 108
20044.62 114
20045.96 114
20047.30 112
20048.63 109
20049.97 118
20051.31 97
20052.65 106
20053.99 97
20055.33 93
20056.67 125
20058.01 113
20059.35 114
20060.69 120
20062.02 128
20063.36 122
20064.70 127
20066.04 131
20067.38 130
20068.72 89
20070.06 112
20071.40 97
20072.74 105
20074.08 103
20075.42 131
20076.76 124
20078.10 119
20079.44 133
20080.78 109
20082.12 127
20083.46 135
20084.80 137
20086.14 106
20087.48 104
20088.82 109
20090.16 119
20091.50 119
20092.84 114
20094.18 99
20095.52 99
20096.86 108
20098.20 108
20099.54 113
20100.88 102
20102.22 106
20103.56 108
20104.90 114
20106.24 116
20107.58 109
20108.92 110
20110.26 121
20111.60 101
20112.95 121
20114.29 98
20115.63 114
20116.97 132
20118.31 115
20119.65 109
20120.99 95
20122.33 108
20123.67 102
20125.02 126
20126.36 127
20127.70 80
20129.04 112
20130.38 120
20131.72 103
20133.06 118
20134.41 132
20135.75 113
