# Supplementary material for: MALDI-TOF MS typing enables the classification of brewing yeasts of the genus Saccharomyces to major beer styles
Source: PLoS One. 2017 Aug 9;12(8):e0181694. doi: 10.1371/journal.pone.0181694 (PMC5549903; doi:10.1371/journal.pone.0181694)
Supplement: S12 File — The directory includes 90 raw files and was zipped to “.zip”; the folder has three strains with 30 spectra per strain; S1 Text explains the raw files with an example and Table 1 represents the yeast strains used within the experiment. (ZIP) [file pone.0181694.s015.zip › 34-36/30625-71-Dias-Dias-Dias-YPG-18h-E-E_2015-08-18__0_B4_1.dat]

1999.93 2052
2000.35 2135
2000.77 2078
2001.19 2332
2001.61 2008
2002.03 1965
2002.46 1972
2002.88 2122
2003.30 2063
2003.72 2066
2004.14 2063
2004.57 2012
2004.99 2148
2005.41 1987
2005.83 2046
2006.25 1998
2006.68 2160
2007.10 2042
2007.52 1979
2007.94 1983
2008.37 2036
2008.79 2023
2009.21 2036
2009.63 1955
2010.06 2060
2010.48 2140
2010.90 2125
2011.32 2110
2011.75 2097
2012.17 2013
2012.59 2209
2013.02 2183
2013.44 2028
2013.86 1983
2014.29 2006
2014.71 1864
2015.13 1766
2015.55 1929
2015.98 1928
2016.40 1946
2016.82 1949
2017.25 2113
2017.67 1998
2018.10 1966
2018.52 1943
2018.94 2067
2019.37 2044
2019.79 2006
2020.21 2149
2020.64 2279
2021.06 2410
2021.48 2386
2021.91 2465
2022.33 2500
2022.76 2159
2023.18 2263
2023.60 2302
2024.03 2289
2024.45 2284
2024.88 2170
2025.30 2245
2025.73 2102
2026.15 1912
2026.57 2090
2027.00 2147
2027.42 1989
2027.85 1808
2028.27 1982
2028.70 1754
2029.12 1723
2029.55 1884
2029.97 1813
2030.40 1827
2030.82 1739
2031.24 1720
2031.67 1728
2032.09 1627
2032.52 1702
2032.94 1777
2033.37 1810
2033.79 1777
2034.22 1809
2034.65 1868
2035.07 1872
2035.50 1693
2035.92 1714
2036.35 1775
2036.77 1838
2037.20 1965
2037.62 1996
2038.05 1849
2038.47 1763
2038.90 1938
2039.33 1968
2039.75 1863
2040.18 1800
2040.60 1765
2041.03 2094
2041.45 2035
2041.88 2190
2042.31 2027
2042.73 1971
2043.16 1909
2043.58 1983
2044.01 2068
2044.44 1962
2044.86 1862
2045.29 2037
2045.72 1905
2046.14 1864
2046.57 1838
2047.00 1837
2047.42 1885
2047.85 2081
2048.28 1989
2048.70 1870
2049.13 1970
2049.56 1909
2049.98 1949
2050.41 2067
2050.84 1894
2051.26 1782
2051.69 1829
2052.12 2023
2052.54 1943
2052.97 1770
2053.40 1828
2053.83 1940
2054.25 1777
2054.68 1874
2055.11 2044
2055.53 1918
2055.96 1719
2056.39 1751
2056.82 1794
2057.24 1759
2057.67 1738
2058.10 1728
2058.53 1828
2058.96 1763
2059.38 1701
2059.81 1685
2060.24 1731
2060.67 1755
2061.10 1697
2061.52 1816
2061.95 2042
2062.38 1801
2062.81 1674
2063.24 1628
2063.66 1739
2064.09 1764
2064.52 1819
2064.95 1872
2065.38 1943
2065.81 1846
2066.23 1803
2066.66 1851
2067.09 1911
2067.52 1802
2067.95 1953
2068.38 1922
2068.81 1941
2069.23 1915
2069.66 2058
2070.09 2029
2070.52 1981
2070.95 2059
2071.38 1896
2071.81 1992
2072.24 1935
2072.67 1857
2073.10 1959
2073.53 1924
2073.95 2078
2074.38 1922
2074.81 1847
2075.24 1852
2075.67 1927
2076.10 1841
2076.53 1878
2076.96 1930
2077.39 1995
2077.82 1763
2078.25 1863
2078.68 2007
2079.11 2001
2079.54 2056
2079.97 2134
2080.40 2090
2080.83 2029
2081.26 2138
2081.69 2116
2082.12 2228
2082.55 2179
2082.98 2121
2083.41 1999
2083.84 2192
2084.27 2177
2084.70 2097
2085.13 2010
2085.56 2053
2085.99 1979
2086.42 2049
2086.85 1994
2087.29 1908
2087.72 1929
2088.15 1976
2088.58 1924
2089.01 1907
2089.44 1888
2089.87 1873
2090.30 1797
2090.73 1805
2091.16 1887
2091.59 1897
2092.03 2041
2092.46 2028
2092.89 2076
2093.32 2228
2093.75 2284
2094.18 2294
2094.61 2596
2095.05 2584
2095.48 2555
2095.91 2696
2096.34 2794
2096.77 2641
2097.20 2536
2097.63 2454
2098.07 2279
2098.50 2372
2098.93 2139
2099.36 2157
2099.79 1976
2100.23 1951
2100.66 1931
2101.09 1939
2101.52 1859
2101.95 1797
2102.39 1759
2102.82 1877
2103.25 1843
2103.68 1874
2104.12 1886
2104.55 1839
2104.98 1889
2105.41 1784
2105.85 1814
2106.28 1926
2106.71 1862
2107.14 1933
2107.58 2015
2108.01 1902
2108.44 1915
2108.88 1985
2109.31 2003
2109.74 2105
2110.18 2034
2110.61 1901
2111.04 2094
2111.47 2066
2111.91 1894
2112.34 1944
2112.77 1889
2113.21 1982
2113.64 2108
2114.07 1993
2114.51 1976
2114.94 1962
2115.37 2136
2115.81 1936
2116.24 1885
2116.68 1684
2117.11 1999
2117.54 1989
2117.98 1742
2118.41 1781
2118.85 1710
2119.28 1858
2119.71 1741
2120.15 1588
2120.58 1854
2121.02 1889
2121.45 1834
2121.88 1809
2122.32 1898
2122.75 1739
2123.19 1822
2123.62 1742
2124.06 1767
2124.49 1731
2124.92 1918
2125.36 1843
2125.79 1862
2126.23 1859
2126.66 1826
2127.10 1754
2127.53 1607
2127.97 1842
2128.40 1629
2128.84 1635
2129.27 1815
2129.71 1800
2130.14 1708
2130.58 1637
2131.01 1896
2131.45 2051
2131.88 2044
2132.32 1924
2132.75 1888
2133.19 1889
2133.63 2064
2134.06 2114
2134.50 2067
2134.93 2068
2135.37 2089
2135.80 2092
2136.24 2081
2136.67 2193
2137.11 2124
2137.55 2166
2137.98 2335
2138.42 2206
2138.85 2223
2139.29 2325
2139.73 2287
2140.16 2314
2140.60 2275
2141.03 2406
2141.47 2209
2141.91 1895
2142.34 2018
2142.78 2106
2143.22 2007
2143.65 1881
2144.09 1931
2144.53 1786
2144.96 1727
2145.40 1679
2145.84 1713
2146.27 1738
2146.71 1759
2147.15 1700
2147.58 1670
2148.02 1615
2148.46 1673
2148.89 1794
2149.33 1973
2149.77 2019
2150.21 1862
2150.64 2033
2151.08 2277
2151.52 2407
2151.95 2504
2152.39 2451
2152.83 2413
2153.27 2502
2153.70 2357
2154.14 2400
2154.58 2344
2155.02 2423
2155.45 2188
2155.89 2046
2156.33 1984
2156.77 1997
2157.21 1998
2157.64 1820
2158.08 1737
2158.52 1761
2158.96 1822
2159.40 1836
2159.83 1932
2160.27 1748
2160.71 1777
2161.15 1762
2161.59 1881
2162.02 1844
2162.46 1788
2162.90 1843
2163.34 1837
2163.78 1913
2164.22 2005
2164.66 2073
2165.09 1990
2165.53 2112
2165.97 1922
2166.41 2071
2166.85 1993
2167.29 1871
2167.73 1731
2168.17 2003
2168.60 2164
2169.04 2152
2169.48 2027
2169.92 2110
2170.36 2186
2170.80 2016
2171.24 2040
2171.68 2248
2172.12 2041
2172.56 2112
2173.00 2199
2173.44 2191
2173.88 2149
2174.32 2020
2174.76 1960
2175.20 2124
2175.64 2227
2176.07 2070
2176.51 2093
2176.95 2156
2177.39 2085
2177.83 2141
2178.27 2117
2178.71 2217
2179.15 2212
2179.59 2277
2180.03 2413
2180.47 2348
2180.92 2289
2181.36 2136
2181.80 2036
2182.24 2351
2182.68 2271
2183.12 2115
2183.56 2181
2184.00 1994
2184.44 2037
2184.88 1908
2185.32 1830
2185.76 1952
2186.20 1808
2186.64 1840
2187.08 1802
2187.52 1826
2187.97 1825
2188.41 1818
2188.85 2044
2189.29 1853
2189.73 2095
2190.17 2011
2190.61 1966
2191.05 2059
2191.49 1918
2191.94 1990
2192.38 2132
2192.82 2003
2193.26 2106
2193.70 1942
2194.14 1935
2194.58 2104
2195.03 2036
2195.47 2194
2195.91 2034
2196.35 2067
2196.79 2288
2197.24 2104
2197.68 2018
2198.12 2157
2198.56 2186
2199.00 1922
2199.45 1974
2199.89 1970
2200.33 2078
2200.77 2144
2201.21 2035
2201.66 2166
2202.10 2020
2202.54 2137
2202.98 2153
2203.43 2061
2203.87 1906
2204.31 2028
2204.75 2078
2205.20 2050
2205.64 1961
2206.08 2040
2206.53 1984
2206.97 1761
2207.41 1953
2207.85 2297
2208.30 2132
2208.74 2055
2209.18 2149
2209.63 2227
2210.07 2188
2210.51 2440
2210.96 2471
2211.40 2441
2211.84 2423
2212.29 2292
2212.73 2371
2213.17 2346
2213.62 2024
2214.06 2140
2214.50 2261
2214.95 2224
2215.39 2249
2215.84 2150
2216.28 2215
2216.72 2141
2217.17 2243
2217.61 2184
2218.05 2086
2218.50 2248
2218.94 2074
2219.39 2084
2219.83 1927
2220.28 2059
2220.72 1992
2221.16 1978
2221.61 1846
2222.05 1962
2222.50 2031
2222.94 2158
2223.39 2491
2223.83 2882
2224.28 3139
2224.72 3471
2225.16 3773
2225.61 4302
2226.05 4581
2226.50 5111
2226.94 5170
2227.39 4964
2227.83 5102
2228.28 4952
2228.72 4430
2229.17 4100
2229.61 3935
2230.06 3882
2230.50 3496
2230.95 3304
2231.40 3030
2231.84 2907
2232.29 2755
2232.73 2749
2233.18 2778
2233.62 2824
2234.07 2703
2234.51 2647
2234.96 2700
2235.41 2883
2235.85 2914
2236.30 2806
2236.74 2660
2237.19 2775
2237.63 2751
2238.08 2901
2238.53 2609
2238.97 2529
2239.42 2596
2239.86 2706
2240.31 2700
2240.76 2809
2241.20 2792
2241.65 2791
2242.10 2617
2242.54 2667
2242.99 2543
2243.44 2556
2243.88 2317
2244.33 2289
2244.78 2280
2245.22 2221
2245.67 2217
2246.12 2265
2246.56 2335
2247.01 2251
2247.46 2033
2247.90 2218
2248.35 2195
2248.80 2134
2249.24 2088
2249.69 2017
2250.14 2063
2250.59 1821
2251.03 1986
2251.48 2033
2251.93 2090
2252.38 2175
2252.82 2278
2253.27 2153
2253.72 2115
2254.17 1977
2254.61 1947
2255.06 2037
2255.51 2040
2255.96 1904
2256.40 1990
2256.85 2204
2257.30 2088
2257.75 2012
2258.20 2117
2258.64 1952
2259.09 1960
2259.54 1926
2259.99 1916
2260.44 1770
2260.88 2086
2261.33 2186
2261.78 2129
2262.23 2210
2262.68 2317
2263.13 2460
2263.58 2512
2264.02 2571
2264.47 2649
2264.92 2834
2265.37 2850
2265.82 2755
2266.27 2633
2266.72 2713
2267.17 2738
2267.61 2794
2268.06 2739
2268.51 2709
2268.96 2718
2269.41 2558
2269.86 2578
2270.31 2645
2270.76 2625
2271.21 2573
2271.66 2705
2272.11 2768
2272.56 2686
2273.00 2624
2273.45 2550
2273.90 2455
2274.35 2373
2274.80 2544
2275.25 2547
2275.70 2269
2276.15 2182
2276.60 1877
2277.05 2036
2277.50 1928
2277.95 1928
2278.40 1887
2278.85 1986
2279.30 1923
2279.75 2028
2280.20 2135
2280.65 2220
2281.10 2240
2281.55 2191
2282.00 2392
2282.45 2370
2282.90 2320
2283.35 2558
2283.81 2588
2284.26 2683
2284.71 2549
2285.16 2404
2285.61 2369
2286.06 2302
2286.51 2396
2286.96 2388
2287.41 2373
2287.86 2318
2288.31 2174
2288.76 2478
2289.22 2590
2289.67 2498
2290.12 2430
2290.57 2536
2291.02 2698
2291.47 3008
2291.92 3018
2292.37 3145
2292.83 3135
2293.28 3326
2293.73 3509
2294.18 3566
2294.63 3507
2295.08 3660
2295.53 3579
2295.99 3539
2296.44 3424
2296.89 3521
2297.34 3446
2297.79 3408
2298.25 3269
2298.70 3180
2299.15 2927
2299.60 2829
2300.05 2805
2300.51 2782
2300.96 2542
2301.41 2407
2301.86 2364
2302.32 2149
2302.77 2071
2303.22 2162
2303.67 2144
2304.13 2200
2304.58 2165
2305.03 2097
2305.48 2041
2305.94 2091
2306.39 2094
2306.84 2226
2307.29 2225
2307.75 2287
2308.20 2173
2308.65 2367
2309.11 2373
2309.56 2298
2310.01 2424
2310.47 2291
2310.92 2426
2311.37 2681
2311.83 2901
2312.28 2715
2312.73 2762
2313.19 2666
2313.64 2786
2314.09 2764
2314.55 2679
2315.00 2437
2315.45 2417
2315.91 2345
2316.36 2393
2316.81 2372
2317.27 2062
2317.72 2069
2318.18 2258
2318.63 2288
2319.08 2393
2319.54 2201
2319.99 2253
2320.45 2285
2320.90 2373
2321.35 2109
2321.81 2138
2322.26 2325
2322.72 2165
2323.17 2153
2323.63 2130
2324.08 2159
2324.54 2303
2324.99 2277
2325.44 2187
2325.90 2230
2326.35 2247
2326.81 2157
2327.26 2182
2327.72 2211
2328.17 2253
2328.63 2167
2329.08 2168
2329.54 2207
2329.99 2258
2330.45 2349
2330.90 2120
2331.36 2213
2331.81 2375
2332.27 2424
2332.72 2314
2333.18 2275
2333.64 2256
2334.09 2175
2334.55 2349
2335.00 2432
2335.46 2387
2335.91 2348
2336.37 2347
2336.82 2208
2337.28 2188
2337.74 2285
2338.19 2296
2338.65 2166
2339.10 2288
2339.56 2545
2340.02 2623
2340.47 2967
2340.93 3048
2341.38 3178
2341.84 3266
2342.30 3462
2342.75 3560
2343.21 3457
2343.67 3527
2344.12 3544
2344.58 3502
2345.04 3473
2345.49 3130
2345.95 3292
2346.41 3357
2346.86 3290
2347.32 3078
2347.78 3130
2348.23 3027
2348.69 3004
2349.15 2854
2349.60 2782
2350.06 2751
2350.52 2756
2350.97 2711
2351.43 2644
2351.89 2654
2352.35 2682
2352.80 2762
2353.26 2480
2353.72 2581
2354.18 2652
2354.63 2750
2355.09 2881
2355.55 2613
2356.01 2424
2356.46 2402
2356.92 2266
2357.38 2349
2357.84 2247
2358.29 2377
2358.75 2345
2359.21 2312
2359.67 2213
2360.13 2219
2360.58 2211
2361.04 2421
2361.50 2486
2361.96 2611
2362.42 2576
2362.88 2873
2363.33 2816
2363.79 2832
2364.25 2991
2364.71 2870
2365.17 2679
2365.63 2869
2366.08 2758
2366.54 2745
2367.00 2614
2367.46 2680
2367.92 2746
2368.38 2773
2368.84 2530
2369.30 2653
2369.75 2495
2370.21 2729
2370.67 2830
2371.13 2787
2371.59 2821
2372.05 2663
2372.51 2452
2372.97 2544
2373.43 2470
2373.89 2422
2374.35 2379
2374.81 2258
2375.27 2238
2375.72 2197
2376.18 2159
2376.64 2198
2377.10 2247
2377.56 2152
2378.02 2143
2378.48 2079
2378.94 2205
2379.40 2192
2379.86 2331
2380.32 2266
2380.78 2186
2381.24 2344
2381.70 2396
2382.16 2323
2382.62 2171
2383.08 2219
2383.54 2340
2384.00 2255
2384.46 2272
2384.92 2265
2385.39 2313
2385.85 2245
2386.31 2311
2386.77 2382
2387.23 2370
2387.69 2205
2388.15 2162
2388.61 2180
2389.07 2164
2389.53 2259
2389.99 2269
2390.45 2279
2390.91 2223
2391.38 2170
2391.84 2068
2392.30 2111
2392.76 2234
2393.22 2136
2393.68 2233
2394.14 2165
2394.60 2123
2395.06 2007
2395.53 2024
2395.99 2158
2396.45 2169
2396.91 2070
2397.37 2048
2397.83 1989
2398.30 2123
2398.76 2339
2399.22 2267
2399.68 2257
2400.14 2201
2400.61 2171
2401.07 2092
2401.53 2191
2401.99 2232
2402.45 2181
2402.92 2198
2403.38 2006
2403.84 2153
2404.30 2158
2404.76 1940
2405.23 2054
2405.69 2051
2406.15 2112
2406.61 2075
2407.08 2090
2407.54 2116
2408.00 2241
2408.46 2115
2408.93 1969
2409.39 2202
2409.85 2223
2410.32 2225
2410.78 2122
2411.24 2006
2411.70 2025
2412.17 1960
2412.63 2000
2413.09 2194
2413.56 2048
2414.02 1931
2414.48 2086
2414.95 2067
2415.41 2097
2415.87 2112
2416.34 2247
2416.80 2308
2417.26 2265
2417.73 2493
2418.19 2591
2418.65 2585
2419.12 2618
2419.58 2654
2420.05 2540
2420.51 2411
2420.97 2508
2421.44 2624
2421.90 2669
2422.37 2601
2422.83 2352
2423.29 2568
2423.76 2685
2424.22 2675
2424.69 2762
2425.15 2480
2425.62 2571
2426.08 2601
2426.54 2808
2427.01 3136
2427.47 3253
2427.94 3141
2428.40 3247
2428.87 3225
2429.33 3613
2429.80 3906
2430.26 3929
2430.73 3771
2431.19 3808
2431.66 3829
2432.12 3387
2432.59 3207
2433.05 3220
2433.52 3030
2433.98 2904
2434.45 2833
2434.91 2630
2435.38 2670
2435.84 2722
2436.31 2643
2436.77 2629
2437.24 2611
2437.70 2572
2438.17 2468
2438.63 2960
2439.10 2800
2439.57 2720
2440.03 3184
2440.50 3056
2440.96 3203
2441.43 3412
2441.89 3785
2442.36 4160
2442.83 4303
2443.29 4423
2443.76 4495
2444.22 4089
2444.69 3702
2445.16 3442
2445.62 3348
2446.09 3257
2446.56 2970
2447.02 2748
2447.49 2527
2447.96 2577
2448.42 2369
2448.89 2425
2449.35 2421
2449.82 2284
2450.29 2283
2450.75 2302
2451.22 2245
2451.69 2005
2452.16 2134
2452.62 2210
2453.09 2149
2453.56 2200
2454.02 2218
2454.49 2305
2454.96 2317
2455.42 2290
2455.89 2365
2456.36 2382
2456.83 2191
2457.29 2346
2457.76 2364
2458.23 2397
2458.70 2320
2459.16 2237
2459.63 2245
2460.10 2295
2460.57 2310
2461.03 2130
2461.50 2184
2461.97 2047
2462.44 2158
2462.91 2364
2463.37 2191
2463.84 2292
2464.31 2243
2464.78 2436
2465.25 2346
2465.71 2286
2466.18 2150
2466.65 2190
2467.12 2492
2467.59 2132
2468.06 2465
2468.52 2455
2468.99 2550
2469.46 2442
2469.93 2528
2470.40 2430
2470.87 2452
2471.34 2707
2471.80 2474
2472.27 2497
2472.74 2439
2473.21 2380
2473.68 2398
2474.15 2418
2474.62 2416
2475.09 2344
2475.56 2378
2476.02 2428
2476.49 2204
2476.96 2146
2477.43 2096
2477.90 2224
2478.37 2132
2478.84 2153
2479.31 2224
2479.78 2287
2480.25 2509
2480.72 2673
2481.19 2675
2481.66 2898
2482.13 3074
2482.60 3046
2483.07 3124
2483.54 3186
2484.01 3049
2484.48 3080
2484.95 2825
2485.42 2835
2485.89 2640
2486.36 2634
2486.83 2615
2487.30 2683
2487.77 2310
2488.24 2382
2488.71 2219
2489.18 2352
2489.65 2280
2490.12 2167
2490.59 2159
2491.06 2186
2491.53 2113
2492.00 2178
2492.47 2222
2492.94 2238
2493.41 2232
2493.88 2186
2494.36 2438
2494.83 2306
2495.30 2458
2495.77 2386
2496.24 2176
2496.71 2435
2497.18 2197
2497.65 2210
2498.12 2181
2498.60 2124
2499.07 1989
2499.54 2244
2500.01 2171
2500.48 2268
2500.95 2239
2501.42 2089
2501.90 1996
2502.37 1998
2502.84 2011
2503.31 1999
2503.78 1916
2504.25 2048
2504.73 2128
2505.20 2033
2505.67 2002
2506.14 2126
2506.61 2100
2507.09 2205
2507.56 2281
2508.03 2325
2508.50 2454
2508.97 2340
2509.45 2319
2509.92 2428
2510.39 2643
2510.86 2862
2511.34 2839
2511.81 2906
2512.28 2932
2512.75 2865
2513.23 2769
2513.70 2790
2514.17 2753
2514.65 2774
2515.12 2719
2515.59 2586
2516.06 2634
2516.54 2767
2517.01 2447
2517.48 2376
2517.96 2467
2518.43 2440
2518.90 2523
2519.38 2248
2519.85 2486
2520.32 2499
2520.80 2373
2521.27 2293
2521.74 2293
2522.22 2174
2522.69 2234
2523.16 2186
2523.64 2046
2524.11 2032
2524.58 2056
2525.06 2306
2525.53 2225
2526.01 2156
2526.48 2079
2526.95 2135
2527.43 2182
2527.90 2185
2528.38 2300
2528.85 2304
2529.32 2150
2529.80 2235
2530.27 2129
2530.75 2212
2531.22 2214
2531.70 2188
2532.17 1945
2532.64 2134
2533.12 2114
2533.59 2253
2534.07 2239
2534.54 2260
2535.02 2177
2535.49 2188
2535.97 2399
2536.44 2358
2536.92 2338
2537.39 2438
2537.87 2369
2538.34 2367
2538.82 2421
2539.29 2185
2539.77 2195
2540.24 2428
2540.72 2302
2541.19 2436
2541.67 2257
2542.14 2314
2542.62 2404
2543.09 2431
2543.57 2298
2544.04 2334
2544.52 2391
2545.00 2332
2545.47 2318
2545.95 2420
2546.42 2362
2546.90 2548
2547.37 2511
2547.85 2513
2548.33 2628
2548.80 2796
2549.28 3121
2549.75 3128
2550.23 3075
2550.71 3179
2551.18 3134
2551.66 3155
2552.14 3085
2552.61 3264
2553.09 3167
2553.57 3149
2554.04 3259
2554.52 3274
2554.99 3265
2555.47 3391
2555.95 3285
2556.42 3608
2556.90 3544
2557.38 3783
2557.86 4176
2558.33 4069
2558.81 3998
2559.29 3966
2559.76 3540
2560.24 3496
2560.72 3434
2561.19 3239
2561.67 2978
2562.15 2900
2562.63 2616
2563.10 2488
2563.58 2457
2564.06 2339
2564.54 2350
2565.01 2360
2565.49 2223
2565.97 2247
2566.45 2162
2566.92 2115
2567.40 2091
2567.88 2087
2568.36 2156
2568.83 2122
2569.31 2107
2569.79 2028
2570.27 2055
2570.75 2229
2571.22 2246
2571.70 2292
2572.18 2386
2572.66 2198
2573.14 2073
2573.62 2046
2574.09 2165
2574.57 2225
2575.05 2266
2575.53 2209
2576.01 2329
2576.49 2107
2576.97 2047
2577.44 2167
2577.92 2132
2578.40 2190
2578.88 2209
2579.36 2163
2579.84 2267
2580.32 2109
2580.80 2105
2581.27 2172
2581.75 2221
2582.23 2140
2582.71 2140
2583.19 2203
2583.67 2199
2584.15 2129
2584.63 2074
2585.11 2155
2585.59 2329
2586.07 2103
2586.55 2123
2587.03 2155
2587.51 2103
2587.99 2041
2588.47 2166
2588.94 2193
2589.42 2144
2589.90 2172
2590.38 2148
2590.86 2378
2591.34 2395
2591.82 2310
2592.30 2503
2592.78 2328
2593.26 2283
2593.74 2273
2594.22 2519
2594.71 2604
2595.19 2313
2595.67 2360
2596.15 2438
2596.63 2554
2597.11 2639
2597.59 2955
2598.07 2894
2598.55 2673
2599.03 2753
2599.51 2845
2599.99 2948
2600.47 2772
2600.95 2914
2601.43 3098
2601.91 2923
2602.40 2821
2602.88 2648
2603.36 2717
2603.84 2625
2604.32 2480
2604.80 2458
2605.28 2419
2605.76 2197
2606.24 2326
2606.73 2192
2607.21 2375
2607.69 2370
2608.17 2399
2608.65 2383
2609.13 2537
2609.62 2667
2610.10 2872
2610.58 2926
2611.06 3126
2611.54 3576
2612.02 3697
2612.51 3720
2612.99 3915
2613.47 3656
2613.95 3623
2614.43 3383
2614.92 3466
2615.40 3722
2615.88 3303
2616.36 3140
2616.85 2979
2617.33 2594
2617.81 2535
2618.29 2488
2618.78 2602
2619.26 2204
2619.74 2313
2620.22 2455
2620.71 2284
2621.19 2210
2621.67 2359
2622.15 2442
2622.64 2288
2623.12 2142
2623.60 2186
2624.09 2332
2624.57 2315
2625.05 2149
2625.53 2074
2626.02 2110
2626.50 2014
2626.98 2072
2627.47 2041
2627.95 2191
2628.43 2265
2628.92 2130
2629.40 2100
2629.88 2308
2630.37 2251
2630.85 2377
2631.34 2152
2631.82 2024
2632.30 2258
2632.79 2158
2633.27 2242
2633.75 2164
2634.24 2154
2634.72 2174
2635.21 2268
2635.69 2406
2636.17 2264
2636.66 2170
2637.14 2283
2637.63 2302
2638.11 2266
2638.60 2188
2639.08 2218
2639.56 2174
2640.05 2210
2640.53 2335
2641.02 2272
2641.50 2398
2641.99 2377
2642.47 2363
2642.96 2376
2643.44 2240
2643.93 2223
2644.41 2175
2644.90 2184
2645.38 2036
2645.87 2161
2646.35 2175
2646.84 2126
2647.32 2296
2647.81 2133
2648.29 2330
2648.78 2133
2649.26 2151
2649.75 2084
2650.23 2223
2650.72 2275
2651.20 2216
2651.69 2208
2652.17 2212
2652.66 2314
2653.15 2293
2653.63 2210
2654.12 2295
2654.60 2433
2655.09 2322
2655.57 2078
2656.06 2424
2656.55 2266
2657.03 2341
2657.52 2275
2658.00 2130
2658.49 2028
2658.98 2345
2659.46 2179
2659.95 2258
2660.44 2307
2660.92 2169
2661.41 2092
2661.90 1968
2662.38 1980
2662.87 2020
2663.35 2057
2663.84 2264
2664.33 2149
2664.81 2098
2665.30 2218
2665.79 2187
2666.28 2133
2666.76 2111
2667.25 2275
2667.74 2434
2668.22 2405
2668.71 2259
2669.20 2315
2669.68 2204
2670.17 2462
2670.66 2554
2671.15 2416
2671.63 2197
2672.12 2310
2672.61 2244
2673.10 2217
2673.58 2369
2674.07 2386
2674.56 2488
2675.05 2653
2675.53 2663
2676.02 2758
2676.51 2815
2677.00 3080
2677.49 2979
2677.97 2993
2678.46 2866
2678.95 3077
2679.44 3169
2679.93 2973
2680.41 3228
2680.90 3158
2681.39 2996
2681.88 3459
2682.37 3686
2682.85 3723
2683.34 3730
2683.83 3957
2684.32 3891
2684.81 4084
2685.30 4191
2685.79 4362
2686.27 4277
2686.76 4127
2687.25 4267
2687.74 3927
2688.23 3776
2688.72 3714
2689.21 3449
2689.70 3251
2690.19 3152
2690.67 2903
2691.16 2737
2691.65 2640
2692.14 2500
2692.63 2295
2693.12 2307
2693.61 2334
2694.10 2239
2694.59 2163
2695.08 2171
2695.57 2286
2696.06 2403
2696.55 2277
2697.04 2322
2697.53 2313
2698.02 2449
2698.51 2572
2699.00 2481
2699.49 2630
2699.98 2525
2700.47 2534
2700.96 2714
2701.45 2531
2701.94 2639
2702.43 2800
2702.92 2895
2703.41 2779
2703.90 2771
2704.39 2955
2704.88 2965
2705.37 2835
2705.86 2862
2706.35 2829
2706.84 2830
2707.33 2746
2707.82 2596
2708.31 2583
2708.80 2405
2709.29 2278
2709.78 2415
2710.27 2369
2710.77 2127
2711.26 2295
2711.75 2344
2712.24 2302
2712.73 2256
2713.22 2337
2713.71 2251
2714.20 2409
2714.69 2318
2715.19 2211
2715.68 2221
2716.17 2313
2716.66 2221
2717.15 2047
2717.64 2278
2718.13 2270
2718.63 2324
2719.12 2062
2719.61 2137
2720.10 2245
2720.59 2172
2721.08 2206
2721.58 2270
2722.07 2100
2722.56 2289
2723.05 2349
2723.54 2411
2724.04 2391
2724.53 2428
2725.02 2409
2725.51 2442
2726.01 2645
2726.50 2556
2726.99 2603
2727.48 2504
2727.98 2494
2728.47 2514
2728.96 2521
2729.45 2411
2729.95 2525
2730.44 2402
2730.93 2261
2731.42 2192
2731.92 2390
2732.41 2252
2732.90 2400
2733.40 2331
2733.89 2284
2734.38 2174
2734.87 2181
2735.37 2385
2735.86 2446
2736.35 2255
2736.85 2205
2737.34 2342
2737.83 2385
2738.33 2473
2738.82 2445
2739.31 2419
2739.81 2323
2740.30 2335
2740.79 2285
2741.29 2476
2741.78 2332
2742.28 2479
2742.77 2383
2743.26 2429
2743.76 2406
2744.25 2265
2744.75 2376
2745.24 2269
2745.73 2231
2746.23 2178
2746.72 2152
2747.22 2228
2747.71 2156
2748.20 2132
2748.70 2011
2749.19 2272
2749.69 2072
2750.18 2101
2750.68 2107
2751.17 2325
2751.67 2351
2752.16 2286
2752.66 2306
2753.15 2406
2753.64 2379
2754.14 2558
2754.63 2487
2755.13 2665
2755.62 2743
2756.12 2753
2756.61 2803
2757.11 2801
2757.60 2780
2758.10 2856
2758.59 2956
2759.09 2610
2759.59 2486
2760.08 2608
2760.58 2562
2761.07 2495
2761.57 2585
2762.06 2388
2762.56 2270
2763.05 2421
2763.55 2307
2764.05 2228
2764.54 2146
2765.04 2326
2765.53 2295
2766.03 2203
2766.52 2186
2767.02 2129
2767.52 2298
2768.01 2274
2768.51 2191
2769.00 2246
2769.50 2028
2770.00 2072
2770.49 2137
2770.99 2114
2771.49 2154
2771.98 2382
2772.48 2385
2772.98 2454
2773.47 2433
2773.97 2413
2774.47 2542
2774.96 2714
2775.46 2747
2775.96 2612
2776.45 2738
2776.95 2497
2777.45 2509
2777.94 2700
2778.44 2849
2778.94 2888
2779.43 2785
2779.93 2703
2780.43 2801
2780.93 2779
2781.42 2753
2781.92 2754
2782.42 2773
2782.92 2777
2783.41 2916
2783.91 2745
2784.41 2855
2784.91 2745
2785.40 2419
2785.90 2456
2786.40 2601
2786.90 2627
2787.39 2600
2787.89 2528
2788.39 2494
2788.89 2484
2789.39 2602
2789.88 2546
2790.38 2354
2790.88 2519
2791.38 2493
2791.88 2479
2792.37 2569
2792.87 2572
2793.37 2462
2793.87 2444
2794.37 2445
2794.87 2543
2795.37 2679
2795.86 2785
2796.36 2870
2796.86 3163
2797.36 3381
2797.86 3589
2798.36 3755
2798.86 4091
2799.35 4250
2799.85 4118
2800.35 4292
2800.85 4273
2801.35 4228
2801.85 4195
2802.35 4091
2802.85 4121
2803.35 3880
2803.85 3678
2804.35 3407
2804.85 3297
2805.34 2983
2805.84 3119
2806.34 3203
2806.84 3274
2807.34 3527
2807.84 3655
2808.34 3581
2808.84 3824
2809.34 4380
2809.84 4657
2810.34 5056
2810.84 5792
2811.34 5846
2811.84 5867
2812.34 5784
2812.84 5715
2813.34 5605
2813.84 5248
2814.34 4741
2814.84 4428
2815.34 4039
2815.84 3916
2816.34 3486
2816.84 3361
2817.34 3035
2817.84 2960
2818.35 2836
2818.85 2754
2819.35 2865
2819.85 2928
2820.35 2916
2820.85 2941
2821.35 3035
2821.85 3127
2822.35 3212
2822.85 3107
2823.35 2929
2823.85 3011
2824.36 2972
2824.86 2829
2825.36 2997
2825.86 2985
2826.36 2860
2826.86 2768
2827.36 2710
2827.86 2749
2828.37 2601
2828.87 2631
2829.37 2657
2829.87 2725
2830.37 2670
2830.87 2733
2831.38 2702
2831.88 2727
2832.38 2713
2832.88 2657
2833.38 2735
2833.88 2753
2834.39 2985
2834.89 2959
2835.39 2916
2835.89 3120
2836.40 3164
2836.90 3121
2837.40 3053
2837.90 3024
2838.40 3149
2838.91 2893
2839.41 2683
2839.91 2571
2840.41 2690
2840.92 2873
2841.42 2652
2841.92 2506
2842.42 2691
2842.93 2348
2843.43 2280
2843.93 2359
2844.44 2314
2844.94 2335
2845.44 2339
2845.94 2374
2846.45 2580
2846.95 2580
2847.45 2674
2847.96 2704
2848.46 2653
2848.96 2786
2849.47 2688
2849.97 2677
2850.47 2549
2850.98 2496
2851.48 2467
2851.98 2551
2852.49 2675
2852.99 2580
2853.50 2595
2854.00 2611
2854.50 2600
2855.01 2397
2855.51 2336
2856.01 2379
2856.52 2439
2857.02 2432
2857.53 2307
2858.03 2210
2858.53 2329
2859.04 2437
2859.54 2210
2860.05 2195
2860.55 2242
2861.06 2139
2861.56 2431
2862.06 2673
2862.57 2737
2863.07 2802
2863.58 2883
2864.08 2756
2864.59 2657
2865.09 2774
2865.60 2735
2866.10 2608
2866.61 2581
2867.11 2471
2867.62 2363
2868.12 2210
2868.63 2189
2869.13 2188
2869.64 2311
2870.14 2212
2870.65 2272
2871.15 2228
2871.66 2206
2872.16 2413
2872.67 2495
2873.17 2496
2873.68 2512
2874.18 2374
2874.69 2319
2875.20 2305
2875.70 2296
2876.21 2313
2876.71 2368
2877.22 2386
2877.72 2409
2878.23 2460
2878.74 2323
2879.24 2310
2879.75 2350
2880.25 2266
2880.76 2455
2881.27 2354
2881.77 2398
2882.28 2560
2882.79 2341
2883.29 2449
2883.80 2484
2884.30 2536
2884.81 2480
2885.32 2501
2885.82 2834
2886.33 2818
2886.84 3007
2887.34 3436
2887.85 3459
2888.36 3799
2888.86 4034
2889.37 4113
2889.88 4315
2890.38 4364
2890.89 4428
2891.40 4558
2891.91 4408
2892.41 4230
2892.92 3929
2893.43 3635
2893.93 3283
2894.44 3171
2894.95 2846
2895.46 2805
2895.96 2802
2896.47 2826
2896.98 2703
2897.49 2511
2897.99 2639
2898.50 2676
2899.01 2819
2899.52 2796
2900.03 2622
2900.53 2765
2901.04 2846
2901.55 2876
2902.06 2971
2902.56 3002
2903.07 2848
2903.58 3122
2904.09 3234
2904.60 3208
2905.11 3046
2905.61 3023
2906.12 3010
2906.63 3258
2907.14 3162
2907.65 3276
2908.16 3139
2908.66 3048
2909.17 3035
2909.68 3039
2910.19 2949
2910.70 2897
2911.21 2777
2911.72 2739
2912.23 2784
2912.73 2657
2913.24 2771
2913.75 2808
2914.26 2839
2914.77 2758
2915.28 2574
2915.79 2664
2916.30 2658
2916.81 2606
2917.32 2546
2917.83 2436
2918.33 2376
2918.84 2578
2919.35 2510
2919.86 2531
2920.37 2562
2920.88 2495
2921.39 2508
2921.90 2440
2922.41 2449
2922.92 2410
2923.43 2411
2923.94 2629
2924.45 2771
2924.96 2972
2925.47 3124
2925.98 3695
2926.49 4246
2927.00 4632
2927.51 4669
2928.02 5121
2928.53 5102
2929.04 5014
2929.55 5044
2930.06 4862
2930.57 4722
2931.08 4278
2931.59 3820
2932.11 3660
2932.62 3415
2933.13 3197
2933.64 2838
2934.15 2688
2934.66 2767
2935.17 2703
2935.68 2606
2936.19 2435
2936.70 2377
2937.21 2357
2937.72 2402
2938.24 2488
2938.75 2469
2939.26 2322
2939.77 2424
2940.28 2426
2940.79 2456
2941.30 2369
2941.81 2515
2942.33 2405
2942.84 2405
2943.35 2485
2943.86 2257
2944.37 2426
2944.88 2577
2945.40 2442
2945.91 2578
2946.42 2695
2946.93 2893
2947.44 3041
2947.96 2875
2948.47 3065
2948.98 3280
2949.49 3314
2950.00 3265
2950.52 3137
2951.03 3173
2951.54 3034
2952.05 3030
2952.57 2817
2953.08 2878
2953.59 2735
2954.10 2554
2954.62 2676
2955.13 2564
2955.64 2622
2956.15 2507
2956.67 2433
2957.18 2557
2957.69 2375
2958.20 2445
2958.72 2406
2959.23 2354
2959.74 2424
2960.26 2591
2960.77 2499
2961.28 2692
2961.80 2577
2962.31 2631
2962.82 2613
2963.34 2618
2963.85 2846
2964.36 2716
2964.88 2621
2965.39 2553
2965.90 2596
2966.42 2781
2966.93 2660
2967.44 2468
2967.96 2734
2968.47 2701
2968.98 2465
2969.50 2308
2970.01 2294
2970.53 2258
2971.04 2415
2971.55 2411
2972.07 2403
2972.58 2359
2973.10 2336
2973.61 2418
2974.12 2210
2974.64 2294
2975.15 2345
2975.67 2374
2976.18 2259
2976.70 2438
2977.21 2502
2977.73 2342
2978.24 2258
2978.75 2415
2979.27 2445
2979.78 2360
2980.30 2408
2980.81 2411
2981.33 2550
2981.84 2585
2982.36 2567
2982.87 2715
2983.39 2617
2983.90 2667
2984.42 2780
2984.93 2722
2985.45 2731
2985.96 2612
2986.48 2734
2987.00 2732
2987.51 2675
2988.03 2636
2988.54 2613
2989.06 2654
2989.57 2592
2990.09 2643
2990.60 2745
2991.12 2778
2991.64 2559
2992.15 2493
2992.67 2766
2993.18 2678
2993.70 2738
2994.21 2606
2994.73 2970
2995.25 2890
2995.76 2839
2996.28 2838
2996.80 2929
2997.31 3212
2997.83 3231
2998.34 3711
2998.86 3896
2999.38 4013
2999.89 4291
3000.41 4708
3000.93 4614
3001.44 4826
3001.96 4466
3002.48 4551
3002.99 4258
3003.51 3964
3004.03 3970
3004.54 4074
3005.06 3818
3005.58 3797
3006.09 3708
3006.61 3734
3007.13 4004
3007.65 3894
3008.16 3760
3008.68 3484
3009.20 3710
3009.71 3698
3010.23 3340
3010.75 3256
3011.27 3025
3011.78 3025
3012.30 2860
3012.82 2859
3013.34 2529
3013.85 2509
3014.37 2573
3014.89 2511
3015.41 2580
3015.93 2417
3016.44 2325
3016.96 2498
3017.48 2592
3018.00 2658
3018.52 2753
3019.03 2667
3019.55 2610
3020.07 2930
3020.59 2908
3021.11 2866
3021.63 3053
3022.14 2858
3022.66 2978
3023.18 2882
3023.70 2979
3024.22 3154
3024.74 3278
3025.25 3332
3025.77 3237
3026.29 3615
3026.81 3585
3027.33 3514
3027.85 3577
3028.37 3495
3028.89 3663
3029.41 3522
3029.92 3489
3030.44 3244
3030.96 3350
3031.48 3230
3032.00 3121
3032.52 2985
3033.04 2985
3033.56 2848
3034.08 2886
3034.60 3274
3035.12 3276
3035.64 3476
3036.16 3773
3036.68 4228
3037.20 4538
3037.72 4372
3038.24 4688
3038.76 4727
3039.28 4875
3039.80 4914
3040.32 4792
3040.84 4604
3041.36 4341
3041.88 4147
3042.40 4059
3042.92 3755
3043.44 3436
3043.96 3247
3044.48 3025
3045.00 2962
3045.52 2875
3046.04 2749
3046.56 2674
3047.08 2709
3047.60 2728
3048.12 2719
3048.64 2680
3049.16 2644
3049.68 2672
3050.20 2627
3050.72 2571
3051.24 2521
3051.77 2617
3052.29 2518
3052.81 2563
3053.33 2550
3053.85 2426
3054.37 2461
3054.89 2308
3055.41 2345
3055.93 2456
3056.46 2552
3056.98 2420
3057.50 2455
3058.02 2586
3058.54 2592
3059.06 2453
3059.58 2422
3060.11 2443
3060.63 2430
3061.15 2521
3061.67 2599
3062.19 2549
3062.71 2510
3063.24 2570
3063.76 2486
3064.28 2446
3064.80 2303
3065.32 2400
3065.85 2545
3066.37 2607
3066.89 2681
3067.41 2702
3067.94 2610
3068.46 2671
3068.98 2749
3069.50 2739
3070.03 2754
3070.55 2710
3071.07 2488
3071.59 2558
3072.12 2490
3072.64 2483
3073.16 2611
3073.68 2571
3074.21 2497
3074.73 2738
3075.25 2644
3075.78 2648
3076.30 2797
3076.82 2891
3077.34 2977
3077.87 2850
3078.39 2851
3078.91 2849
3079.44 2804
3079.96 2836
3080.48 2849
3081.01 2839
3081.53 2656
3082.05 2531
3082.58 2762
3083.10 2810
3083.63 2770
3084.15 2694
3084.67 2635
3085.20 2604
3085.72 2676
3086.24 2688
3086.77 2668
3087.29 2594
3087.82 2598
3088.34 2523
3088.86 2366
3089.39 2441
3089.91 2375
3090.44 2389
3090.96 2344
3091.49 2422
3092.01 2441
3092.53 2579
3093.06 2666
3093.58 2578
3094.11 2527
3094.63 2447
3095.16 2450
3095.68 2613
3096.21 2573
3096.73 2549
3097.26 2522
3097.78 2579
3098.31 2715
3098.83 2642
3099.36 2869
3099.88 2834
3100.41 2859
3100.93 2864
3101.46 3077
3101.98 3302
3102.51 3435
3103.03 3708
3103.56 3939
3104.08 4440
3104.61 4952
3105.13 5035
3105.66 5180
3106.18 5506
3106.71 5466
3107.24 5436
3107.76 5129
3108.29 4703
3108.81 4637
3109.34 4016
3109.86 3624
3110.39 3251
3110.92 3077
3111.44 2944
3111.97 3123
3112.49 3023
3113.02 2806
3113.55 2655
3114.07 2791
3114.60 2796
3115.12 2635
3115.65 2528
3116.18 2668
3116.70 2785
3117.23 2681
3117.76 2529
3118.28 2388
3118.81 2583
3119.34 2449
3119.86 2266
3120.39 2240
3120.92 2151
3121.44 2399
3121.97 2478
3122.50 2212
3123.02 2308
3123.55 2405
3124.08 2204
3124.61 2320
3125.13 2220
3125.66 2165
3126.19 2167
3126.72 2165
3127.24 2261
3127.77 2371
3128.30 2225
3128.82 2252
3129.35 2323
3129.88 2322
3130.41 2215
3130.93 2352
3131.46 2230
3131.99 2198
3132.52 2171
3133.05 2158
3133.57 2158
3134.10 2163
3134.63 2029
3135.16 2191
3135.69 2308
3136.21 2267
3136.74 2246
3137.27 2212
3137.80 2336
3138.33 2245
3138.85 2417
3139.38 2388
3139.91 2390
3140.44 2489
3140.97 2338
3141.50 2281
3142.03 2519
3142.55 2385
3143.08 2538
3143.61 2535
3144.14 2237
3144.67 2389
3145.20 2453
3145.73 2399
3146.26 2540
3146.79 2586
3147.31 2335
3147.84 2409
3148.37 2565
3148.90 2726
3149.43 2708
3149.96 2838
3150.49 2962
3151.02 2690
3151.55 2842
3152.08 2939
3152.61 2775
3153.14 2710
3153.67 2804
3154.20 2701
3154.73 2694
3155.25 2607
3155.78 2516
3156.31 2271
3156.84 2228
3157.37 2510
3157.90 2565
3158.43 2399
3158.96 2383
3159.49 2404
3160.02 2580
3160.55 2410
3161.08 2743
3161.61 2597
3162.14 2690
3162.68 2519
3163.21 2391
3163.74 2396
3164.27 2366
3164.80 2419
3165.33 2422
3165.86 2229
3166.39 2373
3166.92 2524
3167.45 2332
3167.98 2540
3168.51 2563
3169.04 2592
3169.57 2599
3170.10 2802
3170.64 2877
3171.17 3050
3171.70 3075
3172.23 2839
3172.76 2847
3173.29 2806
3173.82 2619
3174.35 2501
3174.88 2361
3175.42 2252
3175.95 2216
3176.48 2186
3177.01 2282
3177.54 2219
3178.07 2361
3178.61 2359
3179.14 2347
3179.67 2131
3180.20 2086
3180.73 2174
3181.26 2390
3181.80 2395
3182.33 2363
3182.86 2258
3183.39 2448
3183.92 2314
3184.46 2390
3184.99 2334
3185.52 2391
3186.05 2255
3186.59 2157
3187.12 2180
3187.65 2071
3188.18 2100
3188.72 2247
3189.25 2310
3189.78 2307
3190.31 2341
3190.85 2276
3191.38 2174
3191.91 2071
3192.44 2120
3192.98 2084
3193.51 2037
3194.04 2196
3194.58 2275
3195.11 2236
3195.64 2225
3196.17 2286
3196.71 2307
3197.24 2270
3197.77 2159
3198.31 2223
3198.84 2216
3199.37 2214
3199.91 2180
3200.44 2207
3200.98 2287
3201.51 2238
3202.04 2253
3202.58 2368
3203.11 2506
3203.64 2287
3204.18 2381
3204.71 2501
3205.24 2401
3205.78 2636
3206.31 2646
3206.85 2463
3207.38 2372
3207.91 2474
3208.45 2644
3208.98 2512
3209.52 2549
3210.05 2638
3210.59 2354
3211.12 2377
3211.65 2589
3212.19 2677
3212.72 2707
3213.26 2746
3213.79 2595
3214.33 2561
3214.86 2475
3215.40 2509
3215.93 2481
3216.47 2595
3217.00 2292
3217.54 2547
3218.07 2586
3218.61 2361
3219.14 2419
3219.68 2597
3220.21 2471
3220.75 2322
3221.28 2202
3221.82 2414
3222.35 2565
3222.89 2500
3223.42 2619
3223.96 2726
3224.49 2598
3225.03 2546
3225.57 2479
3226.10 2493
3226.64 2487
3227.17 2538
3227.71 2545
3228.24 2676
3228.78 2512
3229.32 2510
3229.85 2579
3230.39 2496
3230.92 2357
3231.46 2117
3232.00 2179
3232.53 2320
3233.07 2255
3233.60 2154
3234.14 2085
3234.68 2168
3235.21 2156
3235.75 2164
3236.29 2174
3236.82 2192
3237.36 2178
3237.90 2362
3238.43 2276
3238.97 2087
3239.51 2070
3240.04 2143
3240.58 2269
3241.12 2355
3241.65 2413
3242.19 2419
3242.73 2284
3243.26 2333
3243.80 2175
3244.34 2291
3244.88 2248
3245.41 2197
3245.95 2343
3246.49 2289
3247.02 2392
3247.56 2204
3248.10 2239
3248.64 2202
3249.17 2260
3249.71 2348
3250.25 2382
3250.79 2186
3251.33 2217
3251.86 2143
3252.40 2277
3252.94 2230
3253.48 2327
3254.01 2327
3254.55 2434
3255.09 2297
3255.63 2319
3256.17 2290
3256.70 2415
3257.24 2377
3257.78 2442
3258.32 2700
3258.86 2766
3259.40 2680
3259.93 2329
3260.47 2499
3261.01 2582
3261.55 2576
3262.09 2528
3262.63 2628
3263.17 2776
3263.70 2810
3264.24 2834
3264.78 3123
3265.32 2911
3265.86 2987
3266.40 3220
3266.94 3516
3267.48 3585
3268.02 3643
3268.56 3851
3269.09 3828
3269.63 3851
3270.17 4074
3270.71 4092
3271.25 3934
3271.79 3863
3272.33 3526
3272.87 3158
3273.41 3083
3273.95 3150
3274.49 2865
3275.03 2751
3275.57 2616
3276.11 2399
3276.65 2530
3277.19 2530
3277.73 2587
3278.27 2727
3278.81 2761
3279.35 2621
3279.89 2637
3280.43 2870
3280.97 2792
3281.51 2895
3282.05 2947
3282.59 2760
3283.13 2796
3283.67 2791
3284.21 2769
3284.75 2695
3285.29 2609
3285.83 2866
3286.37 2895
3286.91 2903
3287.45 3030
3287.99 3058
3288.53 2997
3289.08 3109
3289.62 3038
3290.16 3109
3290.70 2965
3291.24 2809
3291.78 3110
3292.32 2937
3292.86 2960
3293.40 3102
3293.95 3219
3294.49 3388
3295.03 3673
3295.57 3846
3296.11 4278
3296.65 4463
3297.19 4876
3297.73 5266
3298.28 5410
3298.82 5395
3299.36 5691
3299.90 5603
3300.44 5681
3300.99 5441
3301.53 4999
3302.07 4760
3302.61 4620
3303.15 4152
3303.69 3933
3304.24 3720
3304.78 3570
3305.32 3285
3305.86 3342
3306.41 3189
3306.95 3074
3307.49 3054
3308.03 3137
3308.58 3095
3309.12 3142
3309.66 3244
3310.20 3485
3310.75 3303
3311.29 3416
3311.83 3412
3312.37 3425
3312.92 3467
3313.46 3633
3314.00 3634
3314.54 3788
3315.09 3676
3315.63 3700
3316.17 3843
3316.72 3958
3317.26 4146
3317.80 4204
3318.35 4451
3318.89 4315
3319.43 4516
3319.98 4668
3320.52 4798
3321.06 4673
3321.61 4489
3322.15 4696
3322.69 4818
3323.24 4676
3323.78 4481
3324.33 4686
3324.87 4734
3325.41 4530
3325.96 4356
3326.50 4458
3327.04 4431
3327.59 4214
3328.13 4105
3328.68 4130
3329.22 4078
3329.76 4021
3330.31 3926
3330.85 3906
3331.40 3778
3331.94 3694
3332.49 3815
3333.03 4005
3333.58 4300
3334.12 4966
3334.66 5831
3335.21 6580
3335.75 7434
3336.30 8937
3336.84 10855
3337.39 12365
3337.93 14197
3338.48 15293
3339.02 16174
3339.57 16889
3340.11 17320
3340.66 16639
3341.20 15393
3341.75 14198
3342.29 13080
3342.84 10873
3343.38 9359
3343.93 7976
3344.47 6755
3345.02 5780
3345.57 5119
3346.11 4661
3346.66 4199
3347.20 3899
3347.75 3729
3348.29 3453
3348.84 3248
3349.38 3086
3349.93 3287
3350.48 3297
3351.02 3197
3351.57 3117
3352.11 3269
3352.66 3036
3353.21 3109
3353.75 3194
3354.30 3144
3354.84 3313
3355.39 3447
3355.94 3358
3356.48 3635
3357.03 3454
3357.58 3578
3358.12 3626
3358.67 3639
3359.22 3770
3359.76 3543
3360.31 3523
3360.86 3414
3361.40 3348
3361.95 2977
3362.50 2904
3363.04 2929
3363.59 3130
3364.14 2900
3364.68 2779
3365.23 2736
3365.78 2754
3366.33 2753
3366.87 2641
3367.42 2706
3367.97 2686
3368.51 2752
3369.06 2745
3369.61 2788
3370.16 2579
3370.70 2666
3371.25 2876
3371.80 2781
3372.35 2771
3372.90 3019
3373.44 2764
3373.99 2900
3374.54 2940
3375.09 3178
3375.63 3144
3376.18 3299
3376.73 3298
3377.28 3321
3377.83 3147
3378.37 3156
3378.92 3138
3379.47 2999
3380.02 2946
3380.57 3012
3381.12 2707
3381.66 2481
3382.21 2426
3382.76 2605
3383.31 2539
3383.86 2545
3384.41 2322
3384.96 2302
3385.50 2299
3386.05 2262
3386.60 2230
3387.15 2403
3387.70 2308
3388.25 2382
3388.80 2274
3389.35 2253
3389.90 2257
3390.44 2323
3390.99 2391
3391.54 2406
3392.09 2299
3392.64 2413
3393.19 2319
3393.74 2221
3394.29 2311
3394.84 2301
3395.39 2346
3395.94 2306
3396.49 2299
3397.04 2147
3397.59 2333
3398.14 2299
3398.69 2417
3399.24 2385
3399.79 2205
3400.34 2242
3400.89 2196
3401.44 2328
3401.99 2401
3402.54 2156
3403.09 2216
3403.64 2216
3404.19 2027
3404.74 2101
3405.29 2062
3405.84 2072
3406.39 2149
3406.94 2213
3407.49 2375
3408.04 2195
3408.59 2126
3409.14 2060
3409.69 2115
3410.24 2191
3410.79 2206
3411.34 2100
3411.89 2242
3412.45 2245
3413.00 2307
3413.55 2278
3414.10 2381
3414.65 2285
3415.20 2178
3415.75 2509
3416.30 2629
3416.85 2331
3417.41 2310
3417.96 2323
3418.51 2347
3419.06 2246
3419.61 2150
3420.16 2149
3420.71 2213
3421.27 2143
3421.82 2086
3422.37 2177
3422.92 2017
3423.47 2053
3424.02 2155
3424.58 1938
3425.13 1879
3425.68 2071
3426.23 2092
3426.78 2213
3427.34 2255
3427.89 2170
3428.44 2067
3428.99 2050
3429.55 2209
3430.10 2201
3430.65 2165
3431.20 2298
3431.76 2134
3432.31 1979
3432.86 2015
3433.41 2052
3433.97 2046
3434.52 2107
3435.07 2044
3435.62 1940
3436.18 1973
3436.73 2114
3437.28 2076
3437.84 1945
3438.39 2016
3438.94 2061
3439.49 2299
3440.05 2120
3440.60 2101
3441.15 2244
3441.71 2211
3442.26 2118
3442.81 2092
3443.37 2152
3443.92 2167
3444.47 2037
3445.03 2233
3445.58 2110
3446.13 2068
3446.69 2019
3447.24 2191
3447.80 2171
3448.35 2164
3448.90 2109
3449.46 2093
3450.01 1978
3450.57 2008
3451.12 1966
3451.67 2026
3452.23 1970
3452.78 1998
3453.34 2018
3453.89 1919
3454.44 1833
3455.00 1853
3455.55 1813
3456.11 1994
3456.66 1875
3457.22 1846
3457.77 1929
3458.33 1858
3458.88 1883
3459.43 1941
3459.99 1823
3460.54 1993
3461.10 1811
3461.65 1767
3462.21 1749
3462.76 1600
3463.32 1668
3463.87 1778
3464.43 1818
3464.98 1908
3465.54 1941
3466.09 1864
3466.65 1899
3467.21 1909
3467.76 1933
3468.32 1993
3468.87 2004
3469.43 2061
3469.98 2046
3470.54 2028
3471.09 1888
3471.65 2014
3472.20 2002
3472.76 2164
3473.32 2095
3473.87 1941
3474.43 2063
3474.98 2040
3475.54 1886
3476.10 1995
3476.65 1981
3477.21 2077
3477.76 1973
3478.32 1935
3478.88 1955
3479.43 2086
3479.99 2036
3480.55 1929
3481.10 2209
3481.66 2419
3482.22 2367
3482.77 2337
3483.33 2243
3483.89 2372
3484.44 2274
3485.00 2226
3485.56 2189
3486.11 2455
3486.67 2500
3487.23 2504
3487.78 2426
3488.34 2400
3488.90 2328
3489.45 2333
3490.01 2715
3490.57 2537
3491.13 2533
3491.68 2514
3492.24 2845
3492.80 2856
3493.35 2862
3493.91 2790
3494.47 3254
3495.03 3384
3495.58 3195
3496.14 3234
3496.70 3479
3497.26 3270
3497.82 3245
3498.37 2975
3498.93 3115
3499.49 3254
3500.05 3138
3500.61 3434
3501.16 3383
3501.72 3501
3502.28 3870
3502.84 3840
3503.40 3979
3503.95 3947
3504.51 4179
3505.07 4447
3505.63 4621
3506.19 5007
3506.75 5340
3507.30 5265
3507.86 5555
3508.42 5356
3508.98 5165
3509.54 5198
3510.10 5043
3510.66 4677
3511.22 4191
3511.77 4251
3512.33 3940
3512.89 3371
3513.45 3358
3514.01 3019
3514.57 2851
3515.13 2676
3515.69 2616
3516.25 2601
3516.81 2450
3517.37 2503
3517.92 2430
3518.48 2303
3519.04 2251
3519.60 2242
3520.16 2206
3520.72 2269
3521.28 2233
3521.84 2485
3522.40 2346
3522.96 2504
3523.52 2534
3524.08 2612
3524.64 2650
3525.20 2633
3525.76 2687
3526.32 2970
3526.88 2892
3527.44 2865
3528.00 2774
3528.56 2758
3529.12 2677
3529.68 2695
3530.24 2608
3530.80 2537
3531.36 2491
3531.92 2324
3532.48 2380
3533.04 2415
3533.60 2340
3534.17 2113
3534.73 2111
3535.29 2191
3535.85 2071
3536.41 2120
3536.97 2282
3537.53 2418
3538.09 2548
3538.65 2502
3539.21 2471
3539.77 2563
3540.34 2448
3540.90 2570
3541.46 2524
3542.02 2453
3542.58 2488
3543.14 2581
3543.70 2407
3544.26 2366
3544.83 2408
3545.39 2526
3545.95 2544
3546.51 2516
3547.07 2517
3547.63 2531
3548.20 2527
3548.76 2442
3549.32 2332
3549.88 2413
3550.44 2344
3551.01 2270
3551.57 2309
3552.13 2313
3552.69 2118
3553.25 2098
3553.82 2150
3554.38 2409
3554.94 2432
3555.50 2540
3556.07 2518
3556.63 2541
3557.19 2663
3557.75 2622
3558.32 2694
3558.88 2580
3559.44 2744
3560.00 2629
3560.57 2752
3561.13 2784
3561.69 2658
3562.26 2557
3562.82 2440
3563.38 2327
3563.94 2283
3564.51 2217
3565.07 2286
3565.63 2391
3566.20 2357
3566.76 2517
3567.32 2444
3567.89 2484
3568.45 2430
3569.01 2167
3569.58 2086
3570.14 2147
3570.70 2343
3571.27 2167
3571.83 2088
3572.39 2195
3572.96 2012
3573.52 1984
3574.09 2164
3574.65 2044
3575.21 2036
3575.78 2003
3576.34 1992
3576.91 2088
3577.47 2048
3578.03 2125
3578.60 2231
3579.16 2199
3579.73 2000
3580.29 2064
3580.86 2132
3581.42 2140
3581.98 2090
3582.55 2123
3583.11 2250
3583.68 2077
3584.24 2005
3584.81 2014
3585.37 2053
3585.94 2124
3586.50 2015
3587.07 2219
3587.63 1974
3588.20 1969
3588.76 1956
3589.33 1998
3589.89 1821
3590.46 1775
3591.02 1930
3591.59 2117
3592.15 2051
3592.72 2063
3593.28 1976
3593.85 2097
3594.41 1996
3594.98 2019
3595.54 2257
3596.11 2303
3596.68 2317
3597.24 2430
3597.81 2177
3598.37 2128
3598.94 2282
3599.50 2316
3600.07 2301
3600.64 2215
3601.20 2198
3601.77 2287
3602.33 2140
3602.90 2141
3603.47 2387
3604.03 2503
3604.60 2412
3605.16 2275
3605.73 2202
3606.30 2103
3606.86 2112
3607.43 2183
3608.00 2062
3608.56 1940
3609.13 1915
3609.70 2117
3610.26 1913
3610.83 1807
3611.40 1797
3611.96 1837
3612.53 1961
3613.10 2077
3613.66 1932
3614.23 1983
3614.80 2118
3615.36 2205
3615.93 2323
3616.50 2467
3617.07 2695
3617.63 2906
3618.20 3301
3618.77 3873
3619.34 4480
3619.90 5019
3620.47 5605
3621.04 5751
3621.61 6014
3622.17 6426
3622.74 6026
3623.31 5718
3623.88 5452
3624.44 5178
3625.01 4692
3625.58 4292
3626.15 3701
3626.72 3199
3627.28 2919
3627.85 2664
3628.42 2468
3628.99 2063
3629.56 2049
3630.12 2074
3630.69 2007
3631.26 2034
3631.83 1978
3632.40 1986
3632.97 2037
3633.53 1978
3634.10 1851
3634.67 2078
3635.24 2084
3635.81 2016
3636.38 1962
3636.95 2004
3637.52 2017
3638.08 2002
3638.65 1966
3639.22 1995
3639.79 2015
3640.36 2048
3640.93 2094
3641.50 2068
3642.07 2160
3642.64 2268
3643.21 2252
3643.78 2282
3644.34 2376
3644.91 2385
3645.48 2504
3646.05 2562
3646.62 2768
3647.19 2693
3647.76 2651
3648.33 2622
3648.90 2453
3649.47 2469
3650.04 2709
3650.61 2569
3651.18 2658
3651.75 2662
3652.32 2709
3652.89 2507
3653.46 2405
3654.03 2532
3654.60 2771
3655.17 2653
3655.74 2563
3656.31 2465
3656.88 2529
3657.45 2688
3658.02 2599
3658.59 2626
3659.16 2542
3659.73 2564
3660.30 2682
3660.87 2877
3661.45 2980
3662.02 2616
3662.59 2691
3663.16 2630
3663.73 2608
3664.30 2531
3664.87 2300
3665.44 2380
3666.01 2500
3666.58 2425
3667.15 2389
3667.73 2246
3668.30 2339
3668.87 2534
3669.44 2385
3670.01 2320
3670.58 2476
3671.15 2650
3671.73 2568
3672.30 2524
3672.87 2294
3673.44 2388
3674.01 2447
3674.58 2254
3675.16 2196
3675.73 2242
3676.30 2219
3676.87 2397
3677.44 2462
3678.01 2415
3678.59 2361
3679.16 2346
3679.73 2282
3680.30 2232
3680.88 2283
3681.45 2264
3682.02 2186
3682.59 2163
3683.16 2230
3683.74 2298
3684.31 2277
3684.88 2189
3685.45 2226
3686.03 2215
3686.60 2107
3687.17 2185
3687.74 2307
3688.32 2360
3688.89 2252
3689.46 2416
3690.04 2476
3690.61 2621
3691.18 2753
3691.76 2781
3692.33 2905
3692.90 2922
3693.47 2825
3694.05 2855
3694.62 2863
3695.19 2736
3695.77 2742
3696.34 2552
3696.91 2450
3697.49 2457
3698.06 2293
3698.64 2149
3699.21 2150
3699.78 2115
3700.36 2038
3700.93 2107
3701.50 2013
3702.08 2004
3702.65 2082
3703.23 1895
3703.80 2085
3704.37 1876
3704.95 2051
3705.52 2127
3706.10 2140
3706.67 2097
3707.24 1960
3707.82 1953
3708.39 2149
3708.97 2136
3709.54 1995
3710.12 1869
3710.69 2145
3711.27 2021
3711.84 2072
3712.41 2060
3712.99 2049
3713.56 1899
3714.14 1920
3714.71 2037
3715.29 2088
3715.86 2146
3716.44 2057
3717.01 1917
3717.59 1888
3718.16 2137
3718.74 2156
3719.31 2005
3719.89 2126
3720.46 2259
3721.04 2142
3721.61 2232
3722.19 2132
3722.77 2088
3723.34 2059
3723.92 2096
3724.49 2120
3725.07 1943
3725.64 1782
3726.22 1827
3726.79 1954
3727.37 1893
3727.95 1684
3728.52 1795
3729.10 1903
3729.67 1928
3730.25 1959
3730.83 2053
3731.40 2130
3731.98 2296
3732.56 2633
3733.13 2539
3733.71 2633
3734.28 2867
3734.86 2989
3735.44 3008
3736.01 3050
3736.59 3306
3737.17 3433
3737.74 3286
3738.32 3190
3738.90 2983
3739.47 2939
3740.05 2938
3740.63 2716
3741.20 2653
3741.78 2432
3742.36 2344
3742.93 2183
3743.51 2080
3744.09 2188
3744.67 2245
3745.24 2237
3745.82 2167
3746.40 2279
3746.97 2365
3747.55 2225
3748.13 2245
3748.71 2289
3749.28 2193
3749.86 2029
3750.44 1967
3751.02 2210
3751.59 2311
3752.17 2230
3752.75 1979
3753.33 2202
3753.91 2317
3754.48 2138
3755.06 2063
3755.64 1946
3756.22 2234
3756.80 2241
3757.37 2292
3757.95 2323
3758.53 2400
3759.11 2677
3759.69 2874
3760.27 3033
3760.84 3297
3761.42 3494
3762.00 3647
3762.58 3726
3763.16 3593
3763.74 3475
3764.31 3555
3764.89 3427
3765.47 3042
3766.05 2884
3766.63 2862
3767.21 2672
3767.79 2516
3768.37 2300
3768.95 2311
3769.52 2110
3770.10 2037
3770.68 2063
3771.26 1954
3771.84 2000
3772.42 2187
3773.00 2161
3773.58 2128
3774.16 2001
3774.74 2096
3775.32 2035
3775.90 2055
3776.48 1962
3777.06 2093
3777.64 2051
3778.22 1985
3778.80 1930
3779.38 1982
3779.96 1852
3780.54 1758
3781.12 1751
3781.70 1918
3782.28 1888
3782.86 1919
3783.44 2003
3784.02 2045
3784.60 1933
3785.18 1845
3785.76 1961
3786.34 1974
3786.92 1863
3787.50 1882
3788.08 1784
3788.66 1941
3789.24 2110
3789.82 1951
3790.40 2028
3790.98 2144
3791.56 1957
3792.14 1861
3792.72 1978
3793.30 2084
3793.89 2017
3794.47 1871
3795.05 1950
3795.63 1908
3796.21 1996
3796.79 1969
3797.37 1900
3797.95 1981
3798.53 2038
3799.12 2115
3799.70 2128
3800.28 2023
3800.86 2094
3801.44 2150
3802.02 2044
3802.60 2238
3803.19 2181
3803.77 2331
3804.35 2206
3804.93 2265
3805.51 2049
3806.10 2241
3806.68 2134
3807.26 1982
3807.84 2076
3808.42 2027
3809.01 2150
3809.59 2277
3810.17 2012
3810.75 1973
3811.33 1999
3811.92 2034
3812.50 2157
3813.08 2162
3813.66 2249
3814.25 2350
3814.83 2305
3815.41 2175
3815.99 2115
3816.58 2248
3817.16 2242
3817.74 2411
3818.32 2204
3818.91 2143
3819.49 2201
3820.07 2208
3820.66 2248
3821.24 2244
3821.82 2130
3822.41 2010
3822.99 1924
3823.57 2014
3824.16 1987
3824.74 2053
3825.32 1962
3825.91 1841
3826.49 1818
3827.07 1861
3827.66 1842
3828.24 1999
3828.82 1847
3829.41 1795
3829.99 1848
3830.57 1786
3831.16 1783
3831.74 1808
3832.33 1895
3832.91 1947
3833.49 2043
3834.08 1875
3834.66 1925
3835.25 2105
3835.83 2066
3836.41 2060
3837.00 2009
3837.58 1938
3838.17 2038
3838.75 1997
3839.34 2012
3839.92 1900
3840.50 1999
3841.09 1911
3841.67 1902
3842.26 1967
3842.84 1859
3843.43 1882
3844.01 1961
3844.60 1914
3845.18 1990
3845.77 1944
3846.35 1985
3846.94 1963
3847.52 1881
3848.11 1965
3848.69 1858
3849.28 2047
3849.86 2025
3850.45 2021
3851.03 1932
3851.62 1913
3852.20 1863
3852.79 1977
3853.37 2008
3853.96 2095
3854.55 2015
3855.13 2098
3855.72 2024
3856.30 2010
3856.89 2083
3857.47 2192
3858.06 2177
3858.65 2322
3859.23 2423
3859.82 2434
3860.40 2561
3860.99 2937
3861.58 3452
3862.16 3650
3862.75 4172
3863.33 4441
3863.92 4998
3864.51 5373
3865.09 5400
3865.68 5573
3866.27 5460
3866.85 5378
3867.44 5009
3868.03 4880
3868.61 4675
3869.20 4831
3869.79 4113
3870.37 3929
3870.96 3778
3871.55 3376
3872.13 3027
3872.72 2740
3873.31 2854
3873.89 2745
3874.48 2531
3875.07 2580
3875.66 2457
3876.24 2464
3876.83 2319
3877.42 2313
3878.00 2415
3878.59 2439
3879.18 2227
3879.77 2210
3880.35 2182
3880.94 2357
3881.53 2204
3882.12 2013
3882.70 2069
3883.29 2007
3883.88 2058
3884.47 2105
3885.06 2161
3885.64 2151
3886.23 1985
3886.82 2080
3887.41 2031
3888.00 2106
3888.58 2054
3889.17 2033
3889.76 2193
3890.35 2328
3890.94 2136
3891.53 2260
3892.11 2170
3892.70 2293
3893.29 2382
3893.88 2521
3894.47 2567
3895.06 2664
3895.65 2541
3896.23 2531
3896.82 2574
3897.41 2769
3898.00 2739
3898.59 2887
3899.18 2852
3899.77 2750
3900.36 2895
3900.95 2854
3901.53 2849
3902.12 2678
3902.71 2657
3903.30 2716
3903.89 2675
3904.48 2596
3905.07 2667
3905.66 2462
3906.25 2363
3906.84 2235
3907.43 2125
3908.02 2075
3908.61 2107
3909.20 2199
3909.79 2111
3910.38 1935
3910.97 1840
3911.56 1818
3912.15 1844
3912.74 1872
3913.33 1930
3913.92 1709
3914.51 1860
3915.10 1781
3915.69 1818
3916.28 1867
3916.87 1668
3917.46 1727
3918.05 1818
3918.64 1875
3919.23 1824
3919.82 1838
3920.41 1790
3921.00 1914
3921.59 1900
3922.18 1815
3922.77 1734
3923.36 1643
3923.95 1727
3924.55 1743
3925.14 1701
3925.73 1708
3926.32 1779
3926.91 1832
3927.50 1857
3928.09 1694
3928.68 1873
3929.27 1822
3929.87 1759
3930.46 1700
3931.05 1787
3931.64 1737
3932.23 1803
3932.82 1907
3933.41 1721
3934.01 1722
3934.60 1838
3935.19 1777
3935.78 1784
3936.37 1796
3936.96 1737
3937.56 1809
3938.15 1821
3938.74 1883
3939.33 1832
3939.92 1742
3940.52 1772
3941.11 1787
3941.70 1963
3942.29 1873
3942.88 1836
3943.48 1881
3944.07 1761
3944.66 1881
3945.25 1826
3945.85 1979
3946.44 1766
3947.03 1747
3947.62 1721
3948.22 1825
3948.81 1708
3949.40 1746
3949.99 1736
3950.59 1776
3951.18 1826
3951.77 1778
3952.37 1725
3952.96 1684
3953.55 1782
3954.15 1824
3954.74 1799
3955.33 1755
3955.93 1936
3956.52 2032
3957.11 1927
3957.71 1882
3958.30 1999
3958.89 1881
3959.49 1864
3960.08 1858
3960.67 1765
3961.27 1719
3961.86 1704
3962.45 1751
3963.05 1720
3963.64 1784
3964.23 1897
3964.83 1696
3965.42 1836
3966.02 1958
3966.61 1974
3967.20 2153
3967.80 2143
3968.39 2117
3968.99 2141
3969.58 2136
3970.18 2268
3970.77 2385
3971.36 2348
3971.96 2303
3972.55 2266
3973.15 2297
3973.74 2243
3974.34 2116
3974.93 1965
3975.53 1792
3976.12 1690
3976.72 1803
3977.31 1753
3977.91 1750
3978.50 1721
3979.10 1694
3979.69 1768
3980.29 1890
3980.88 1812
3981.48 1714
3982.07 1622
3982.67 1701
3983.26 1693
3983.86 1863
3984.45 1828
3985.05 1789
3985.64 1616
3986.24 1686
3986.83 1799
3987.43 1815
3988.03 1814
3988.62 1685
3989.22 1754
3989.81 1735
3990.41 1809
3991.00 1918
3991.60 1843
3992.20 1807
3992.79 1915
3993.39 1919
3993.98 1762
3994.58 1669
3995.18 1712
3995.77 1817
3996.37 1926
3996.97 1979
3997.56 1990
3998.16 1988
3998.75 1989
3999.35 2049
3999.95 2200
4000.54 2042
4001.14 1993
4001.74 2028
4002.33 2023
4002.93 2032
4003.53 2061
4004.12 2153
4004.72 2111
4005.32 2098
4005.92 2192
4006.51 2141
4007.11 2073
4007.71 2113
4008.30 2203
4008.90 2324
4009.50 2340
4010.10 2323
4010.69 2214
4011.29 2223
4011.89 2348
4012.49 2309
4013.08 2215
4013.68 2116
4014.28 1989
4014.88 2122
4015.47 2142
4016.07 2364
4016.67 2501
4017.27 2394
4017.86 2471
4018.46 2672
4019.06 2922
4019.66 2830
4020.26 3173
4020.85 3249
4021.45 3007
4022.05 2792
4022.65 2610
4023.25 2636
4023.85 2545
4024.44 2430
4025.04 2428
4025.64 2333
4026.24 2086
4026.84 2118
4027.44 1970
4028.03 2008
4028.63 1960
4029.23 1943
4029.83 2020
4030.43 2244
4031.03 2040
4031.63 2030
4032.23 2144
4032.83 2218
4033.42 2079
4034.02 2032
4034.62 2111
4035.22 2049
4035.82 2128
4036.42 2088
4037.02 2097
4037.62 1862
4038.22 1900
4038.82 1974
4039.42 2000
4040.02 1882
4040.62 1906
4041.22 1872
4041.82 1894
4042.41 1846
4043.01 1922
4043.61 1935
4044.21 1975
4044.81 2017
4045.41 2025
4046.01 2025
4046.61 2010
4047.21 2120
4047.81 2046
4048.41 1975
4049.01 2027
4049.61 2167
4050.21 2014
4050.82 2020
4051.42 2007
4052.02 1927
4052.62 2029
4053.22 1958
4053.82 1851
4054.42 1957
4055.02 1903
4055.62 1976
4056.22 1920
4056.82 1878
4057.42 1984
4058.02 1985
4058.62 2076
4059.22 1974
4059.83 1882
4060.43 1948
4061.03 1905
4061.63 1796
4062.23 1780
4062.83 1682
4063.43 1683
4064.03 1620
4064.63 1608
4065.24 1688
4065.84 1671
4066.44 1713
4067.04 1555
4067.64 1607
4068.24 1613
4068.85 1543
4069.45 1567
4070.05 1648
4070.65 1668
4071.25 1543
4071.85 1654
4072.46 1673
4073.06 1655
4073.66 1768
4074.26 1718
4074.86 1829
4075.47 1670
4076.07 1528
4076.67 1718
4077.27 1735
4077.88 1764
4078.48 1814
4079.08 1729
4079.68 1676
4080.29 1833
4080.89 1814
4081.49 1879
4082.09 1755
4082.70 1690
4083.30 1651
4083.90 1803
4084.50 1675
4085.11 1810
4085.71 1923
4086.31 1915
4086.92 1877
4087.52 1820
4088.12 1769
4088.72 1784
4089.33 1902
4089.93 1916
4090.53 1953
4091.14 1882
4091.74 1881
4092.34 1969
4092.95 2008
4093.55 2132
4094.16 2106
4094.76 2204
4095.36 2457
4095.97 2593
4096.57 2885
4097.17 2993
4097.78 2973
4098.38 3240
4098.98 3383
4099.59 3114
4100.19 3057
4100.80 3056
4101.40 2750
4102.00 2619
4102.61 2297
4103.21 2181
4103.82 2076
4104.42 1933
4105.03 1847
4105.63 1700
4106.23 1636
4106.84 1638
4107.44 1684
4108.05 1523
4108.65 1559
4109.26 1490
4109.86 1642
4110.47 1632
4111.07 1547
4111.68 1571
4112.28 1701
4112.89 1707
4113.49 1616
4114.10 1583
4114.70 1497
4115.31 1517
4115.91 1412
4116.52 1445
4117.12 1559
4117.73 1521
4118.33 1438
4118.94 1497
4119.54 1539
4120.15 1496
4120.75 1427
4121.36 1459
4121.97 1658
4122.57 1621
4123.18 1710
4123.78 1609
4124.39 1634
4124.99 1685
4125.60 1761
4126.21 1714
4126.81 1765
4127.42 1672
4128.02 1696
4128.63 1697
4129.24 1734
4129.84 1744
4130.45 1824
4131.05 1716
4131.66 1699
4132.27 1809
4132.87 1745
4133.48 1840
4134.09 1617
4134.69 1705
4135.30 1806
4135.91 1783
4136.51 1831
4137.12 1842
4137.73 1790
4138.33 1630
4138.94 1681
4139.55 1696
4140.15 1676
4140.76 1757
4141.37 1797
4141.97 1945
4142.58 1788
4143.19 1782
4143.80 1674
4144.40 1705
4145.01 1680
4145.62 1646
4146.22 1635
4146.83 1675
4147.44 1634
4148.05 1634
4148.65 1649
4149.26 1714
4149.87 1688
4150.48 1650
4151.09 1532
4151.69 1625
4152.30 1682
4152.91 1714
4153.52 1607
4154.12 1586
4154.73 1400
4155.34 1391
4155.95 1623
4156.56 1656
4157.16 1589
4157.77 1604
4158.38 1449
4158.99 1420
4159.60 1469
4160.21 1348
4160.81 1485
4161.42 1383
4162.03 1505
4162.64 1389
4163.25 1366
4163.86 1499
4164.47 1514
4165.08 1544
4165.68 1553
4166.29 1615
4166.90 1638
4167.51 1586
4168.12 1608
4168.73 1532
4169.34 1677
4169.95 1719
4170.56 1793
4171.16 1809
4171.77 1763
4172.38 1684
4172.99 1747
4173.60 1800
4174.21 1686
4174.82 1677
4175.43 1760
4176.04 1669
4176.65 1666
4177.26 1597
4177.87 1820
4178.48 1668
4179.09 1543
4179.70 1652
4180.31 1716
4180.92 1770
4181.53 1737
4182.14 1817
4182.75 1677
4183.36 1726
4183.97 1631
4184.58 1563
4185.19 1610
4185.80 1534
4186.41 1640
4187.02 1655
4187.63 1660
4188.24 1502
4188.85 1473
4189.46 1542
4190.07 1532
4190.68 1574
4191.29 1764
4191.90 1646
4192.51 1655
4193.13 1670
4193.74 1667
4194.35 1864
4194.96 1762
4195.57 1695
4196.18 1825
4196.79 1936
4197.40 2033
4198.01 1939
4198.62 2075
4199.24 2101
4199.85 2059
4200.46 2160
4201.07 2229
4201.68 2150
4202.29 2026
4202.90 1994
4203.52 1943
4204.13 1875
4204.74 1855
4205.35 1947
4205.96 1837
4206.57 1831
4207.19 1845
4207.80 1905
4208.41 1683
4209.02 1805
4209.63 1811
4210.25 1740
4210.86 1884
4211.47 1850
4212.08 1763
4212.69 1795
4213.31 1793
4213.92 1918
4214.53 1885
4215.14 1839
4215.76 1849
4216.37 1892
4216.98 1762
4217.59 1902
4218.21 2032
4218.82 2098
4219.43 1985
4220.04 2214
4220.66 2284
4221.27 2422
4221.88 2475
4222.50 2658
4223.11 2929
4223.72 3482
4224.33 3481
4224.95 3609
4225.56 4054
4226.17 4275
4226.79 4528
4227.40 4497
4228.01 4536
4228.63 4507
4229.24 4509
4229.85 4559
4230.47 4000
4231.08 3804
4231.69 3767
4232.31 3652
4232.92 3509
4233.54 3313
4234.15 3106
4234.76 2971
4235.38 2695
4235.99 2567
4236.61 2570
4237.22 2351
4237.83 2219
4238.45 2184
4239.06 2063
4239.68 1839
4240.29 1902
4240.90 2051
4241.52 1844
4242.13 1765
4242.75 1801
4243.36 1873
4243.98 1732
4244.59 1621
4245.21 1593
4245.82 1713
4246.43 1658
4247.05 1633
4247.66 1738
4248.28 1732
4248.89 1788
4249.51 1752
4250.12 1738
4250.74 1740
4251.35 1686
4251.97 1847
4252.58 1775
4253.20 1842
4253.81 1816
4254.43 1805
4255.04 1874
4255.66 1779
4256.28 1779
4256.89 1713
4257.51 1838
4258.12 1971
4258.74 1917
4259.35 1890
4259.97 2044
4260.58 2014
4261.20 2019
4261.82 1908
4262.43 1954
4263.05 2001
4263.66 1960
4264.28 1986
4264.90 2040
4265.51 2025
4266.13 1881
4266.74 1956
4267.36 1985
4267.98 1952
4268.59 1951
4269.21 2033
4269.82 2001
4270.44 1988
4271.06 1944
4271.67 1948
4272.29 1974
4272.91 2089
4273.52 2086
4274.14 1961
4274.76 1955
4275.37 1866
4275.99 1992
4276.61 1898
4277.22 1844
4277.84 1812
4278.46 1838
4279.08 1868
4279.69 1900
4280.31 1801
4280.93 1701
4281.54 1759
4282.16 1895
4282.78 1771
4283.40 1785
4284.01 1788
4284.63 1865
4285.25 1806
4285.87 1719
4286.48 1751
4287.10 1768
4287.72 1830
4288.34 1896
4288.95 1827
4289.57 1788
4290.19 1969
4290.81 2074
4291.43 2079
4292.04 1963
4292.66 1740
4293.28 1728
4293.90 1805
4294.52 1860
4295.13 1686
4295.75 1704
4296.37 1694
4296.99 1681
4297.61 1710
4298.23 1735
4298.84 1720
4299.46 1587
4300.08 1719
4300.70 1694
4301.32 1683
4301.94 1575
4302.56 1725
4303.17 1659
4303.79 1502
4304.41 1598
4305.03 1611
4305.65 1588
4306.27 1616
4306.89 1680
4307.51 1748
4308.13 1743
4308.75 1857
4309.36 1849
4309.98 1754
4310.60 1801
4311.22 2012
4311.84 1881
4312.46 2065
4313.08 2122
4313.70 2113
4314.32 2158
4314.94 2229
4315.56 2328
4316.18 2239
4316.80 2217
4317.42 2114
4318.04 1844
4318.66 1923
4319.28 1804
4319.90 1881
4320.52 1711
4321.14 1801
4321.76 1793
4322.38 1835
4323.00 1740
4323.62 1743
4324.24 1685
4324.86 1761
4325.48 1793
4326.10 1840
4326.72 1825
4327.34 1730
4327.96 1767
4328.58 1815
4329.20 1808
4329.82 1884
4330.44 1874
4331.07 1811
4331.69 1798
4332.31 1824
4332.93 1669
4333.55 1734
4334.17 1709
4334.79 1639
4335.41 1766
4336.03 1817
4336.65 1780
4337.28 1798
4337.90 1814
4338.52 1858
4339.14 1793
4339.76 1844
4340.38 2027
4341.00 1999
4341.63 2028
4342.25 2182
4342.87 1941
4343.49 2092
4344.11 2028
4344.73 2041
4345.36 1901
4345.98 2010
4346.60 1887
4347.22 2096
4347.84 2209
4348.47 2291
4349.09 2546
4349.71 2486
4350.33 2460
4350.95 2583
4351.58 2611
4352.20 2398
4352.82 2367
4353.44 2123
4354.07 2136
4354.69 2044
4355.31 1903
4355.93 1880
4356.56 1842
4357.18 1896
4357.80 1871
4358.42 1833
4359.05 1808
4359.67 1742
4360.29 1752
4360.92 1728
4361.54 1734
4362.16 1763
4362.78 1959
4363.41 1726
4364.03 1790
4364.65 1844
4365.28 1881
4365.90 1838
4366.52 1835
4367.15 1836
4367.77 1860
4368.39 1684
4369.02 1667
4369.64 1923
4370.26 1890
4370.89 1802
4371.51 1831
4372.14 1857
4372.76 1907
4373.38 1753
4374.01 1702
4374.63 1854
4375.25 1817
4375.88 1660
4376.50 1752
4377.13 1731
4377.75 1728
4378.37 1831
4379.00 1859
4379.62 1963
4380.25 2022
4380.87 2040
4381.50 2023
4382.12 2021
4382.75 2064
4383.37 2191
4383.99 2246
4384.62 2241
4385.24 2374
4385.87 2512
4386.49 2408
4387.12 2625
4387.74 2581
4388.37 2766
4388.99 2834
4389.62 2828
4390.24 3255
4390.87 3476
4391.49 3848
4392.12 4287
4392.74 4480
4393.37 4831
4393.99 5302
4394.62 5456
4395.24 5618
4395.87 6030
4396.49 5793
4397.12 5275
4397.75 4700
4398.37 4044
4399.00 3759
4399.62 3324
4400.25 3249
4400.87 3293
4401.50 3008
4402.13 2987
4402.75 2960
4403.38 2948
4404.00 2923
4404.63 3064
4405.26 2759
4405.88 2724
4406.51 2477
4407.13 2609
4407.76 2771
4408.39 2503
4409.01 2540
4409.64 2540
4410.27 2423
4410.89 2556
4411.52 2545
4412.15 2462
4412.77 2516
4413.40 2260
4414.03 2246
4414.65 2388
4415.28 2288
4415.91 2286
4416.53 2179
4417.16 2105
4417.79 2128
4418.41 2077
4419.04 2034
4419.67 2097
4420.30 2106
4420.92 2143
4421.55 1958
4422.18 1850
4422.80 1905
4423.43 1825
4424.06 1918
4424.69 2006
4425.31 1918
4425.94 1761
4426.57 1771
4427.20 1855
4427.82 1746
4428.45 1735
4429.08 1774
4429.71 1798
4430.34 1758
4430.96 1705
4431.59 1785
4432.22 1844
4432.85 1720
4433.48 1768
4434.10 1715
4434.73 1683
4435.36 1523
4435.99 1663
4436.62 1726
4437.25 1634
4437.87 1656
4438.50 1624
4439.13 1681
4439.76 1506
4440.39 1624
4441.02 1722
4441.64 1656
4442.27 1618
4442.90 1508
4443.53 1654
4444.16 1683
4444.79 1696
4445.42 1682
4446.05 1655
4446.68 1616
4447.30 1592
4447.93 1582
4448.56 1632
4449.19 1686
4449.82 1663
4450.45 1619
4451.08 1647
4451.71 1620
4452.34 1618
4452.97 1649
4453.60 1595
4454.23 1654
4454.86 1570
4455.49 1546
4456.12 1538
4456.75 1528
4457.38 1484
4458.01 1492
4458.64 1531
4459.27 1598
4459.90 1577
4460.53 1470
4461.16 1532
4461.79 1568
4462.42 1584
4463.05 1500
4463.68 1429
4464.31 1613
4464.94 1472
4465.57 1524
4466.20 1488
4466.83 1501
4467.46 1574
4468.09 1507
4468.72 1411
4469.35 1384
4469.98 1258
4470.61 1409
4471.24 1350
4471.87 1343
4472.50 1390
4473.13 1474
4473.77 1430
4474.40 1424
4475.03 1495
4475.66 1473
4476.29 1362
4476.92 1495
4477.55 1536
4478.18 1399
4478.82 1436
4479.45 1536
4480.08 1617
4480.71 1553
4481.34 1419
4481.97 1401
4482.60 1384
4483.24 1413
4483.87 1403
4484.50 1518
4485.13 1572
4485.76 1413
4486.39 1388
4487.03 1523
4487.66 1604
4488.29 1596
4488.92 1618
4489.55 1662
4490.19 1623
4490.82 1480
4491.45 1593
4492.08 1509
4492.71 1497
4493.35 1545
4493.98 1558
4494.61 1495
4495.24 1501
4495.88 1339
4496.51 1484
4497.14 1544
4497.77 1488
4498.41 1481
4499.04 1529
4499.67 1496
4500.31 1535
4500.94 1600
4501.57 1521
4502.20 1523
4502.84 1604
4503.47 1633
4504.10 1673
4504.74 1662
4505.37 1693
4506.00 1611
4506.64 1675
4507.27 1689
4507.90 1683
4508.54 1613
4509.17 1733
4509.80 1784
4510.44 1679
4511.07 1651
4511.70 1658
4512.34 1637
4512.97 1601
4513.60 1703
4514.24 1600
4514.87 1713
4515.51 1797
4516.14 1675
4516.77 1816
4517.41 1766
4518.04 1735
4518.68 1763
4519.31 1776
4519.94 1931
4520.58 1926
4521.21 1900
4521.85 1891
4522.48 1789
4523.12 1744
4523.75 1720
4524.39 1919
4525.02 1887
4525.65 1753
4526.29 1805
4526.92 1908
4527.56 1958
4528.19 1985
4528.83 2002
4529.46 2315
4530.10 2613
4530.73 2788
4531.37 3339
4532.00 3885
4532.64 4156
4533.27 4624
4533.91 5285
4534.54 5773
4535.18 6264
4535.81 6397
4536.45 6378
4537.09 6151
4537.72 5914
4538.36 5313
4538.99 4531
4539.63 4141
4540.26 3632
4540.90 3163
4541.53 2813
4542.17 2725
4542.81 2215
4543.44 2012
4544.08 1860
4544.71 1921
4545.35 1699
4545.99 1614
4546.62 1548
4547.26 1493
4547.89 1514
4548.53 1680
4549.17 1480
4549.80 1422
4550.44 1374
4551.08 1438
4551.71 1484
4552.35 1425
4552.98 1342
4553.62 1523
4554.26 1408
4554.89 1515
4555.53 1608
4556.17 1669
4556.80 1720
4557.44 1705
4558.08 1675
4558.72 1628
4559.35 1630
4559.99 1685
4560.63 1740
4561.26 1711
4561.90 1642
4562.54 1620
4563.17 1667
4563.81 1768
4564.45 1740
4565.09 1677
4565.72 1720
4566.36 1790
4567.00 1748
4567.64 1710
4568.27 1741
4568.91 1740
4569.55 1891
4570.19 1903
4570.82 1910
4571.46 1922
4572.10 1890
4572.74 2078
4573.38 2257
4574.01 2204
4574.65 1973
4575.29 2091
4575.93 2020
4576.57 1959
4577.20 1929
4577.84 1839
4578.48 1812
4579.12 1717
4579.76 1568
4580.40 1609
4581.04 1589
4581.67 1504
4582.31 1637
4582.95 1665
4583.59 1614
4584.23 1504
4584.87 1468
4585.51 1587
4586.14 1521
4586.78 1453
4587.42 1549
4588.06 1541
4588.70 1627
4589.34 1483
4589.98 1513
4590.62 1555
4591.26 1576
4591.90 1557
4592.54 1514
4593.17 1616
4593.81 1518
4594.45 1463
4595.09 1588
4595.73 1529
4596.37 1712
4597.01 1592
4597.65 1597
4598.29 1557
4598.93 1459
4599.57 1438
4600.21 1387
4600.85 1381
4601.49 1406
4602.13 1294
4602.77 1468
4603.41 1463
4604.05 1429
4604.69 1434
4605.33 1362
4605.97 1442
4606.61 1385
4607.25 1500
4607.89 1570
4608.53 1602
4609.17 1541
4609.81 1593
4610.45 1517
4611.09 1547
4611.73 1721
4612.38 1695
4613.02 1612
4613.66 1446
4614.30 1550
4614.94 1492
4615.58 1459
4616.22 1455
4616.86 1381
4617.50 1304
4618.14 1386
4618.78 1430
4619.43 1369
4620.07 1316
4620.71 1232
4621.35 1298
4621.99 1335
4622.63 1402
4623.27 1283
4623.91 1294
4624.56 1270
4625.20 1199
4625.84 1222
4626.48 1377
4627.12 1326
4627.76 1352
4628.41 1291
4629.05 1257
4629.69 1374
4630.33 1309
4630.97 1277
4631.62 1240
4632.26 1269
4632.90 1297
4633.54 1399
4634.18 1353
4634.83 1271
4635.47 1371
4636.11 1430
4636.75 1389
4637.40 1423
4638.04 1458
4638.68 1469
4639.32 1513
4639.97 1477
4640.61 1425
4641.25 1523
4641.89 1626
4642.54 1452
4643.18 1480
4643.82 1586
4644.46 1572
4645.11 1519
4645.75 1398
4646.39 1410
4647.04 1479
4647.68 1380
4648.32 1352
4648.97 1401
4649.61 1418
4650.25 1360
4650.90 1350
4651.54 1395
4652.18 1404
4652.83 1455
4653.47 1471
4654.11 1458
4654.76 1688
4655.40 1667
4656.04 1606
4656.69 1691
4657.33 1739
4657.98 1760
4658.62 1775
4659.26 1599
4659.91 1444
4660.55 1375
4661.20 1379
4661.84 1424
4662.48 1403
4663.13 1379
4663.77 1451
4664.42 1314
4665.06 1328
4665.71 1310
4666.35 1326
4666.99 1312
4667.64 1244
4668.28 1175
4668.93 1286
4669.57 1219
4670.22 1273
4670.86 1178
4671.51 1190
4672.15 1202
4672.80 1209
4673.44 1217
4674.09 1256
4674.73 1224
4675.38 1156
4676.02 1237
4676.67 1264
4677.31 1278
4677.96 1187
4678.60 1272
4679.25 1248
4679.89 1185
4680.54 1277
4681.18 1337
4681.83 1187
4682.47 1195
4683.12 1264
4683.77 1368
4684.41 1328
4685.06 1375
4685.70 1241
4686.35 1255
4686.99 1324
4687.64 1280
4688.29 1247
4688.93 1333
4689.58 1219
4690.22 1115
4690.87 1181
4691.52 1201
4692.16 1209
4692.81 1191
4693.45 1152
4694.10 1164
4694.75 1347
4695.39 1328
4696.04 1159
4696.69 1210
4697.33 1164
4697.98 1337
4698.63 1428
4699.27 1211
4699.92 1272
4700.57 1309
4701.21 1277
4701.86 1302
4702.51 1315
4703.15 1360
4703.80 1420
4704.45 1321
4705.10 1338
4705.74 1315
4706.39 1374
4707.04 1348
4707.68 1300
4708.33 1236
4708.98 1293
4709.63 1384
4710.27 1365
4710.92 1368
4711.57 1335
4712.22 1269
4712.86 1356
4713.51 1392
4714.16 1343
4714.81 1405
4715.45 1318
4716.10 1336
4716.75 1330
4717.40 1395
4718.05 1423
4718.69 1377
4719.34 1326
4719.99 1292
4720.64 1229
4721.29 1276
4721.94 1438
4722.58 1399
4723.23 1392
4723.88 1508
4724.53 1527
4725.18 1501
4725.83 1484
4726.47 1394
4727.12 1507
4727.77 1559
4728.42 1589
4729.07 1603
4729.72 1486
4730.37 1357
4731.02 1376
4731.66 1496
4732.31 1484
4732.96 1432
4733.61 1303
4734.26 1423
4734.91 1360
4735.56 1276
4736.21 1270
4736.86 1255
4737.51 1266
4738.16 1178
4738.81 1357
4739.45 1419
4740.10 1311
4740.75 1390
4741.40 1285
4742.05 1383
4742.70 1293
4743.35 1471
4744.00 1446
4744.65 1313
4745.30 1354
4745.95 1425
4746.60 1400
4747.25 1367
4747.90 1340
4748.55 1342
4749.20 1381
4749.85 1450
4750.50 1386
4751.15 1437
4751.80 1441
4752.45 1502
4753.10 1571
4753.75 1460
4754.40 1430
4755.05 1395
4755.71 1392
4756.36 1458
4757.01 1423
4757.66 1533
4758.31 1490
4758.96 1604
4759.61 1533
4760.26 1465
4760.91 1553
4761.56 1680
4762.21 1527
4762.86 1470
4763.52 1473
4764.17 1474
4764.82 1360
4765.47 1434
4766.12 1364
4766.77 1451
4767.42 1489
4768.07 1478
4768.73 1428
4769.38 1442
4770.03 1593
4770.68 1546
4771.33 1571
4771.98 1437
4772.64 1469
4773.29 1502
4773.94 1352
4774.59 1348
4775.24 1374
4775.89 1243
4776.55 1277
4777.20 1238
4777.85 1313
4778.50 1298
4779.15 1272
4779.81 1416
4780.46 1341
4781.11 1217
4781.76 1254
4782.42 1226
4783.07 1258
4783.72 1233
4784.37 1192
4785.03 1204
4785.68 1198
4786.33 1249
4786.98 1248
4787.64 1266
4788.29 1246
4788.94 1224
4789.60 1197
4790.25 1297
4790.90 1247
4791.55 1236
4792.21 1184
4792.86 1265
4793.51 1277
4794.17 1290
4794.82 1271
4795.47 1257
4796.13 1289
4796.78 1253
4797.43 1262
4798.09 1131
4798.74 1054
4799.39 1244
4800.05 1307
4800.70 1279
4801.36 1301
4802.01 1237
4802.66 1216
4803.32 1291
4803.97 1311
4804.62 1241
4805.28 1294
4805.93 1369
4806.59 1392
4807.24 1279
4807.89 1304
4808.55 1262
4809.20 1292
4809.86 1318
4810.51 1339
4811.17 1255
4811.82 1256
4812.47 1257
4813.13 1252
4813.78 1218
4814.44 1175
4815.09 1245
4815.75 1179
4816.40 1160
4817.06 1211
4817.71 1226
4818.37 1230
4819.02 1205
4819.68 1198
4820.33 1351
4820.99 1381
4821.64 1382
4822.30 1485
4822.95 1437
4823.61 1452
4824.26 1488
4824.92 1412
4825.57 1464
4826.23 1518
4826.88 1603
4827.54 1652
4828.19 1664
4828.85 1665
4829.51 1473
4830.16 1504
4830.82 1567
4831.47 1543
4832.13 1672
4832.78 1502
4833.44 1464
4834.10 1588
4834.75 1570
4835.41 1598
4836.06 1557
4836.72 1587
4837.38 1724
4838.03 1799
4838.69 1876
4839.34 1830
4840.00 2021
4840.66 2074
4841.31 2153
4841.97 2147
4842.63 2138
4843.28 1990
4843.94 2103
4844.60 2031
4845.25 2086
4845.91 1846
4846.57 1749
4847.22 1686
4847.88 1542
4848.54 1446
4849.19 1431
4849.85 1519
4850.51 1636
4851.17 1566
4851.82 1576
4852.48 1627
4853.14 1525
4853.79 1606
4854.45 1573
4855.11 1664
4855.77 1637
4856.42 1555
4857.08 1648
4857.74 1723
4858.40 1646
4859.05 1600
4859.71 1609
4860.37 1616
4861.03 1609
4861.68 1630
4862.34 1662
4863.00 1707
4863.66 1822
4864.32 1799
4864.97 1659
4865.63 1694
4866.29 1618
4866.95 1677
4867.61 1571
4868.26 1675
4868.92 1643
4869.58 1620
4870.24 1607
4870.90 1702
4871.56 1646
4872.21 1671
4872.87 1600
4873.53 1647
4874.19 1544
4874.85 1518
4875.51 1394
4876.17 1545
4876.83 1495
4877.48 1477
4878.14 1631
4878.80 1531
4879.46 1637
4880.12 1546
4880.78 1372
4881.44 1389
4882.10 1520
4882.76 1490
4883.42 1581
4884.08 1512
4884.73 1418
4885.39 1552
4886.05 1484
4886.71 1424
4887.37 1477
4888.03 1484
4888.69 1393
4889.35 1305
4890.01 1323
4890.67 1403
4891.33 1482
4891.99 1442
4892.65 1425
4893.31 1370
4893.97 1513
4894.63 1485
4895.29 1378
4895.95 1602
4896.61 1534
4897.27 1392
4897.93 1306
4898.59 1266
4899.25 1357
4899.91 1272
4900.57 1364
4901.23 1447
4901.89 1386
4902.55 1308
4903.21 1310
4903.88 1334
4904.54 1417
4905.20 1270
4905.86 1318
4906.52 1282
4907.18 1270
4907.84 1203
4908.50 1253
4909.16 1219
4909.82 1234
4910.48 1229
4911.15 1210
4911.81 1294
4912.47 1305
4913.13 1268
4913.79 1263
4914.45 1308
4915.11 1195
4915.77 1260
4916.44 1221
4917.10 1332
4917.76 1202
4918.42 1272
4919.08 1150
4919.74 1172
4920.41 1194
4921.07 1169
4921.73 1163
4922.39 1233
4923.05 1225
4923.72 1212
4924.38 1150
4925.04 1111
4925.70 1185
4926.36 1301
4927.03 1276
4927.69 1190
4928.35 1066
4929.01 1185
4929.67 1126
4930.34 1185
4931.00 1231
4931.66 1258
4932.32 1333
4932.99 1203
4933.65 1318
4934.31 1378
4934.98 1230
4935.64 1382
4936.30 1317
4936.96 1288
4937.63 1290
4938.29 1273
4938.95 1168
4939.62 1209
4940.28 1235
4940.94 1295
4941.61 1234
4942.27 1218
4942.93 1135
4943.60 1170
4944.26 1184
4944.92 1187
4945.59 1230
4946.25 1264
4946.91 1347
4947.58 1318
4948.24 1242
4948.90 1360
4949.57 1324
4950.23 1255
4950.89 1211
4951.56 1310
4952.22 1336
4952.89 1262
4953.55 1241
4954.21 1275
4954.88 1219
4955.54 1248
4956.21 1356
4956.87 1369
4957.53 1284
4958.20 1262
4958.86 1199
4959.53 1222
4960.19 1194
4960.86 1299
4961.52 1355
4962.19 1223
4962.85 1195
4963.52 1286
4964.18 1149
4964.84 1283
4965.51 1363
4966.17 1321
4966.84 1379
4967.50 1441
4968.17 1433
4968.83 1306
4969.50 1323
4970.16 1341
4970.83 1387
4971.49 1351
4972.16 1378
4972.82 1359
4973.49 1384
4974.16 1428
4974.82 1355
4975.49 1356
4976.15 1452
4976.82 1374
4977.48 1376
4978.15 1444
4978.81 1506
4979.48 1502
4980.15 1536
4980.81 1402
4981.48 1560
4982.14 1684
4982.81 1622
4983.48 1586
4984.14 1563
4984.81 1643
4985.47 1702
4986.14 1619
4986.81 1632
4987.47 1720
4988.14 1993
4988.80 2270
4989.47 2407
4990.14 2656
4990.80 3197
4991.47 3365
4992.14 3667
4992.80 4002
4993.47 4225
4994.14 4350
4994.80 4012
4995.47 3843
4996.14 3599
4996.80 3223
4997.47 3016
4998.14 2836
4998.81 2399
4999.47 2154
5000.14 1952
5000.81 1695
5001.47 1617
5002.14 1537
5002.81 1531
5003.48 1513
5004.14 1373
5004.81 1464
5005.48 1365
5006.15 1363
5006.81 1428
5007.48 1319
5008.15 1377
5008.82 1469
5009.48 1509
5010.15 1433
5010.82 1412
5011.49 1354
5012.16 1288
5012.82 1299
5013.49 1383
5014.16 1394
5014.83 1442
5015.50 1519
5016.16 1504
5016.83 1433
5017.50 1439
5018.17 1549
5018.84 1465
5019.50 1626
5020.17 1653
5020.84 1774
5021.51 1857
5022.18 1852
5022.85 1885
5023.52 2161
5024.19 2108
5024.85 2398
5025.52 2501
5026.19 2515
5026.86 2555
5027.53 2612
5028.20 2469
5028.87 2649
5029.54 2533
5030.21 2662
5030.87 2424
5031.54 2236
5032.21 2217
5032.88 2208
5033.55 2049
5034.22 1830
5034.89 1799
5035.56 1956
5036.23 1859
5036.90 1612
5037.57 1704
5038.24 1802
5038.91 1635
5039.58 1541
5040.25 1602
5040.92 1579
5041.59 1642
5042.26 1650
5042.93 1651
5043.60 1665
5044.27 1852
5044.94 1844
5045.61 1839
5046.28 2054
5046.95 2075
5047.62 2194
5048.29 2094
5048.96 2125
5049.63 2037
5050.30 2048
5050.97 2003
5051.64 1897
5052.31 1819
5052.98 1677
5053.65 1569
5054.32 1576
5054.99 1423
5055.66 1409
5056.34 1472
5057.01 1378
5057.68 1313
5058.35 1369
5059.02 1418
5059.69 1392
5060.36 1358
5061.03 1502
5061.70 1483
5062.38 1459
5063.05 1539
5063.72 1577
5064.39 1551
5065.06 1535
5065.73 1431
5066.40 1563
5067.08 1551
5067.75 1435
5068.42 1435
5069.09 1537
5069.76 1373
5070.43 1286
5071.11 1306
5071.78 1272
5072.45 1363
5073.12 1314
5073.79 1283
5074.47 1348
5075.14 1396
5075.81 1310
5076.48 1242
5077.15 1246
5077.83 1343
5078.50 1343
5079.17 1310
5079.84 1240
5080.52 1286
5081.19 1342
5081.86 1387
5082.53 1323
5083.21 1339
5083.88 1241
5084.55 1348
5085.22 1365
5085.90 1306
5086.57 1168
5087.24 1235
5087.92 1228
5088.59 1253
5089.26 1289
5089.93 1178
5090.61 1324
5091.28 1304
5091.95 1283
5092.63 1354
5093.30 1259
5093.97 1346
5094.65 1323
5095.32 1248
5095.99 1266
5096.67 1306
5097.34 1363
5098.02 1209
5098.69 1249
5099.36 1274
5100.04 1319
5100.71 1237
5101.38 1308
5102.06 1313
5102.73 1186
5103.41 1197
5104.08 1267
5104.75 1377
5105.43 1371
5106.10 1258
5106.78 1317
5107.45 1290
5108.12 1290
5108.80 1197
5109.47 1316
5110.15 1323
5110.82 1271
5111.50 1212
5112.17 1261
5112.85 1290
5113.52 1168
5114.20 1159
5114.87 1222
5115.54 1254
5116.22 1218
5116.89 1289
5117.57 1239
5118.24 1220
5118.92 1281
5119.59 1302
5120.27 1278
5120.94 1308
5121.62 1330
5122.30 1225
5122.97 1184
5123.65 1214
5124.32 1148
5125.00 1210
5125.67 1226
5126.35 1177
5127.02 1213
5127.70 1128
5128.37 1148
5129.05 1167
5129.73 1214
5130.40 1125
5131.08 1179
5131.75 1128
5132.43 1109
5133.10 1179
5133.78 1132
5134.46 1117
5135.13 1061
5135.81 1158
5136.49 1228
5137.16 1230
5137.84 1231
5138.51 1181
5139.19 1232
5139.87 1296
5140.54 1229
5141.22 1117
5141.90 1139
5142.57 1208
5143.25 1140
5143.93 1180
5144.60 1194
5145.28 1162
5145.96 1118
5146.63 1197
5147.31 1207
5147.99 1221
5148.66 1120
5149.34 1078
5150.02 1108
5150.69 1088
5151.37 1123
5152.05 1187
5152.73 1158
5153.40 908
5154.08 992
5154.76 1070
5155.44 1075
5156.11 1071
5156.79 1076
5157.47 1071
5158.15 1050
5158.82 1072
5159.50 1101
5160.18 1217
5160.86 1102
5161.53 1118
5162.21 1038
5162.89 1063
5163.57 1042
5164.25 1137
5164.92 1082
5165.60 1085
5166.28 1041
5166.96 1064
5167.64 1013
5168.31 1093
5168.99 1080
5169.67 1066
5170.35 1065
5171.03 1056
5171.71 1043
5172.39 1001
5173.06 952
5173.74 1071
5174.42 987
5175.10 1095
5175.78 1171
5176.46 1069
5177.14 1028
5177.82 1164
5178.49 1160
5179.17 1105
5179.85 1089
5180.53 1142
5181.21 1058
5181.89 1045
5182.57 1104
5183.25 1042
5183.93 1087
5184.61 1079
5185.29 1069
5185.97 1036
5186.64 1131
5187.32 1176
5188.00 1129
5188.68 1134
5189.36 954
5190.04 1050
5190.72 1077
5191.40 1058
5192.08 1048
5192.76 975
5193.44 1001
5194.12 1025
5194.80 960
5195.48 1036
5196.16 1043
5196.84 995
5197.52 1078
5198.20 1070
5198.88 969
5199.56 977
5200.24 1008
5200.92 1136
5201.60 1086
5202.28 1008
5202.96 1063
5203.65 1082
5204.33 959
5205.01 983
5205.69 1051
5206.37 1037
5207.05 1000
5207.73 1043
5208.41 1015
5209.09 1055
5209.77 1083
5210.45 1061
5211.13 1066
5211.82 1130
5212.50 1121
5213.18 976
5213.86 999
5214.54 1029
5215.22 1097
5215.90 1115
5216.58 1139
5217.27 1218
5217.95 1128
5218.63 1113
5219.31 1133
5219.99 1140
5220.67 1096
5221.36 1164
5222.04 1090
5222.72 1105
5223.40 1212
5224.08 1090
5224.77 1138
5225.45 1109
5226.13 1051
5226.81 1112
5227.49 1117
5228.18 1128
5228.86 984
5229.54 1084
5230.22 1080
5230.91 1057
5231.59 1032
5232.27 1148
5232.95 1066
5233.63 984
5234.32 1046
5235.00 1174
5235.68 1177
5236.37 1054
5237.05 1069
5237.73 1106
5238.41 1132
5239.10 1069
5239.78 1136
5240.46 1111
5241.15 1205
5241.83 1284
5242.51 1257
5243.20 1259
5243.88 1262
5244.56 1232
5245.24 1216
5245.93 1228
5246.61 1183
5247.29 1147
5247.98 1203
5248.66 1131
5249.35 1146
5250.03 1123
5250.71 1163
5251.40 1106
5252.08 1111
5252.76 1158
5253.45 1180
5254.13 1268
5254.82 1107
5255.50 1045
5256.18 1275
5256.87 1139
5257.55 1183
5258.24 1203
5258.92 1110
5259.60 1032
5260.29 952
5260.97 1068
5261.66 1115
5262.34 1118
5263.03 1041
5263.71 1059
5264.40 1115
5265.08 1148
5265.76 1223
5266.45 1176
5267.13 1197
5267.82 1171
5268.50 1215
5269.19 1261
5269.87 1072
5270.56 1160
5271.24 1179
5271.93 1178
5272.61 1254
5273.30 1149
5273.98 1172
5274.67 1172
5275.35 1174
5276.04 1221
5276.72 1218
5277.41 1083
5278.10 1064
5278.78 1151
5279.47 1123
5280.15 1109
5280.84 1135
5281.52 1221
5282.21 1265
5282.89 1299
5283.58 1198
5284.27 1297
5284.95 1360
5285.64 1370
5286.32 1392
5287.01 1410
5287.70 1254
5288.38 1289
5289.07 1212
5289.75 1243
5290.44 1409
5291.13 1282
5291.81 1259
5292.50 1262
5293.19 1201
5293.87 1291
5294.56 1347
5295.25 1353
5295.93 1306
5296.62 1228
5297.31 1344
5297.99 1286
5298.68 1376
5299.37 1347
5300.05 1523
5300.74 1597
5301.43 1633
5302.11 1721
5302.80 1791
5303.49 1916
5304.18 2026
5304.86 2144
5305.55 2255
5306.24 2220
5306.92 2322
5307.61 2242
5308.30 2037
5308.99 1913
5309.67 1791
5310.36 1765
5311.05 1715
5311.74 1646
5312.42 1504
5313.11 1456
5313.80 1348
5314.49 1335
5315.18 1351
5315.86 1294
5316.55 1343
5317.24 1374
5317.93 1321
5318.62 1239
5319.30 1300
5319.99 1324
5320.68 1305
5321.37 1159
5322.06 1141
5322.74 1136
5323.43 1386
5324.12 1369
5324.81 1257
5325.50 1324
5326.19 1410
5326.88 1312
5327.56 1374
5328.25 1306
5328.94 1412
5329.63 1367
5330.32 1383
5331.01 1511
5331.70 1512
5332.39 1427
5333.07 1376
5333.76 1413
5334.45 1477
5335.14 1465
5335.83 1576
5336.52 1568
5337.21 1598
5337.90 1655
5338.59 1541
5339.28 1701
5339.97 1716
5340.66 1680
5341.35 1617
5342.04 1625
5342.73 1688
5343.42 1742
5344.10 1638
5344.79 1591
5345.48 1762
5346.17 1766
5346.86 1743
5347.55 1810
5348.24 1784
5348.93 2012
5349.62 2131
5350.31 2268
5351.00 2398
5351.69 2667
5352.39 2697
5353.08 3165
5353.77 3495
5354.46 3669
5355.15 3884
5355.84 3989
5356.53 3849
5357.22 3869
5357.91 3531
5358.60 3377
5359.29 3157
5359.98 2963
5360.67 2497
5361.36 2111
5362.05 1973
5362.74 1778
5363.44 1686
5364.13 1520
5364.82 1406
5365.51 1424
5366.20 1384
5366.89 1437
5367.58 1442
5368.27 1350
5368.96 1305
5369.66 1433
5370.35 1371
5371.04 1256
5371.73 1195
5372.42 1263
5373.11 1276
5373.81 1242
5374.50 1263
5375.19 1233
5375.88 1242
5376.57 1283
5377.26 1312
5377.96 1242
5378.65 1320
5379.34 1429
5380.03 1324
5380.72 1213
5381.42 1211
5382.11 1230
5382.80 1173
5383.49 1305
5384.18 1317
5384.88 1404
5385.57 1347
5386.26 1180
5386.95 1162
5387.65 1230
5388.34 1250
5389.03 1332
5389.72 1309
5390.42 1356
5391.11 1413
5391.80 1451
5392.50 1472
5393.19 1474
5393.88 1440
5394.57 1415
5395.27 1313
5395.96 1447
5396.65 1478
5397.35 1499
5398.04 1295
5398.73 1283
5399.43 1292
5400.12 1335
5400.81 1265
5401.51 1233
5402.20 1239
5402.89 1230
5403.59 1284
5404.28 1254
5404.97 1193
5405.67 1206
5406.36 1312
5407.06 1255
5407.75 1227
5408.44 1187
5409.14 1230
5409.83 1234
5410.53 1209
5411.22 1213
5411.91 1186
5412.61 1301
5413.30 1265
5414.00 1289
5414.69 1218
5415.38 1200
5416.08 1082
5416.77 1283
5417.47 1214
5418.16 1218
5418.86 1212
5419.55 1231
5420.25 1161
5420.94 1167
5421.64 1125
5422.33 1154
5423.03 1211
5423.72 1131
5424.41 1189
5425.11 1222
5425.80 1147
5426.50 1143
5427.19 1152
5427.89 1158
5428.59 1087
5429.28 1129
5429.98 1158
5430.67 1169
5431.37 1146
5432.06 1166
5432.76 1255
5433.45 1117
5434.15 1128
5434.84 1101
5435.54 1109
5436.23 1106
5436.93 1106
5437.63 1170
5438.32 1237
5439.02 1228
5439.71 1233
5440.41 1186
5441.11 1206
5441.80 1217
5442.50 1252
5443.19 1219
5443.89 1178
5444.59 1328
5445.28 1360
5445.98 1275
5446.68 1254
5447.37 1280
5448.07 1262
5448.76 1307
5449.46 1338
5450.16 1289
5450.85 1309
5451.55 1443
5452.25 1505
5452.94 1516
5453.64 1452
5454.34 1379
5455.03 1331
5455.73 1334
5456.43 1265
5457.13 1293
5457.82 1319
5458.52 1333
5459.22 1335
5459.91 1210
5460.61 1150
5461.31 1229
5462.01 1294
5462.70 1324
5463.40 1334
5464.10 1332
5464.80 1244
5465.49 1268
5466.19 1341
5466.89 1364
5467.59 1394
5468.28 1415
5468.98 1357
5469.68 1364
5470.38 1424
5471.07 1385
5471.77 1313
5472.47 1408
5473.17 1373
5473.87 1289
5474.56 1258
5475.26 1338
5475.96 1360
5476.66 1403
5477.36 1345
5478.06 1303
5478.75 1412
5479.45 1443
5480.15 1346
5480.85 1320
5481.55 1371
5482.25 1495
5482.95 1607
5483.64 1590
5484.34 1617
5485.04 1670
5485.74 1655
5486.44 1698
5487.14 1654
5487.84 1677
5488.54 1472
5489.23 1478
5489.93 1433
5490.63 1578
5491.33 1614
5492.03 1513
5492.73 1474
5493.43 1508
5494.13 1584
5494.83 1554
5495.53 1592
5496.23 1569
5496.93 1590
5497.63 1670
5498.33 1708
5499.03 1637
5499.73 1713
5500.43 1777
5501.13 1692
5501.83 1725
5502.53 1790
5503.23 1997
5503.93 2235
5504.63 2113
5505.33 2251
5506.03 2398
5506.73 2210
5507.43 2111
5508.13 2292
5508.83 2153
5509.53 1966
5510.23 1963
5510.93 2056
5511.63 1868
5512.33 1819
5513.03 1940
5513.73 1973
5514.43 2092
5515.13 2000
5515.83 2050
5516.53 2131
5517.23 2308
5517.93 2324
5518.64 2300
5519.34 2464
5520.04 2356
5520.74 2275
5521.44 2137
5522.14 2085
5522.84 2052
5523.54 1925
5524.24 2038
5524.95 1900
5525.65 1959
5526.35 1919
5527.05 1721
5527.75 1684
5528.45 1658
5529.15 1557
5529.86 1659
5530.56 1689
5531.26 1538
5531.96 1448
5532.66 1394
5533.36 1353
5534.07 1410
5534.77 1507
5535.47 1406
5536.17 1399
5536.87 1447
5537.58 1500
5538.28 1525
5538.98 1527
5539.68 1639
5540.39 1561
5541.09 1462
5541.79 1439
5542.49 1543
5543.20 1501
5543.90 1478
5544.60 1462
5545.30 1398
5546.01 1297
5546.71 1330
5547.41 1389
5548.11 1348
5548.82 1387
5549.52 1324
5550.22 1264
5550.93 1422
5551.63 1395
5552.33 1368
5553.03 1446
5553.74 1496
5554.44 1508
5555.14 1408
5555.85 1396
5556.55 1386
5557.25 1336
5557.96 1297
5558.66 1189
5559.36 1225
5560.07 1269
5560.77 1302
5561.48 1398
5562.18 1335
5562.88 1403
5563.59 1305
5564.29 1296
5564.99 1368
5565.70 1377
5566.40 1292
5567.11 1317
5567.81 1352
5568.51 1261
5569.22 1228
5569.92 1395
5570.63 1300
5571.33 1417
5572.04 1313
5572.74 1313
5573.44 1226
5574.15 1273
5574.85 1312
5575.56 1350
5576.26 1182
5576.97 1194
5577.67 1157
5578.38 1234
5579.08 1185
5579.79 1290
5580.49 1325
5581.20 1291
5581.90 1254
5582.61 1329
5583.31 1353
5584.02 1219
5584.72 1269
5585.43 1249
5586.13 1150
5586.84 1186
5587.54 1185
5588.25 1133
5588.95 1186
5589.66 1206
5590.36 1184
5591.07 1229
5591.77 1147
5592.48 1116
5593.19 1136
5593.89 1190
5594.60 1211
5595.30 1248
5596.01 1292
5596.71 1193
5597.42 1176
5598.13 1285
5598.83 1191
5599.54 1227
5600.24 1130
5600.95 1129
5601.66 1124
5602.36 1150
5603.07 1185
5603.78 1147
5604.48 1094
5605.19 987
5605.89 1058
5606.60 1196
5607.31 1136
5608.01 1026
5608.72 1040
5609.43 1151
5610.13 1061
5610.84 1124
5611.55 1097
5612.25 1092
5612.96 1115
5613.67 994
5614.38 996
5615.08 1099
5615.79 1078
5616.50 1096
5617.20 1045
5617.91 1076
5618.62 1071
5619.33 1064
5620.03 1070
5620.74 1105
5621.45 1107
5622.15 1091
5622.86 1053
5623.57 997
5624.28 978
5624.99 960
5625.69 1050
5626.40 1038
5627.11 967
5627.82 1021
5628.52 1030
5629.23 967
5629.94 1093
5630.65 1089
5631.36 1151
5632.06 1053
5632.77 1145
5633.48 1165
5634.19 1162
5634.90 1075
5635.61 1098
5636.31 1189
5637.02 1197
5637.73 1248
5638.44 1227
5639.15 1180
5639.86 1208
5640.56 1148
5641.27 1162
5641.98 1169
5642.69 1082
5643.40 1130
5644.11 1078
5644.82 1169
5645.53 1138
5646.24 1035
5646.94 1066
5647.65 1135
5648.36 1090
5649.07 1090
5649.78 1098
5650.49 1040
5651.20 1040
5651.91 1130
5652.62 1171
5653.33 1062
5654.04 1116
5654.75 1100
5655.46 1087
5656.17 1178
5656.88 1082
5657.59 1008
5658.30 1108
5659.01 1191
5659.71 1169
5660.42 1183
5661.13 1173
5661.84 1243
5662.55 1235
5663.26 1061
5663.97 1103
5664.69 1240
5665.40 1257
5666.11 1217
5666.82 1123
5667.53 1041
5668.24 1071
5668.95 1058
5669.66 1084
5670.37 1182
5671.08 1088
5671.79 1104
5672.50 1030
5673.21 1091
5673.92 1138
5674.63 1081
5675.34 1104
5676.05 1105
5676.76 1167
5677.48 1046
5678.19 1075
5678.90 1120
5679.61 1092
5680.32 1088
5681.03 1150
5681.74 1189
5682.45 1170
5683.16 1133
5683.88 1167
5684.59 1241
5685.30 1220
5686.01 1055
5686.72 1078
5687.43 1176
5688.15 1184
5688.86 1095
5689.57 1021
5690.28 1088
5690.99 1133
5691.70 1121
5692.42 1132
5693.13 1093
5693.84 1079
5694.55 1115
5695.26 1141
5695.98 1050
5696.69 1111
5697.40 1026
5698.11 1086
5698.82 1019
5699.54 1079
5700.25 1073
5700.96 1046
5701.67 1130
5702.39 1099
5703.10 1055
5703.81 1013
5704.52 1052
5705.24 1161
5705.95 1106
5706.66 1021
5707.38 1078
5708.09 1114
5708.80 1140
5709.51 1192
5710.23 1074
5710.94 1091
5711.65 1107
5712.37 1111
5713.08 1108
5713.79 1131
5714.51 1206
5715.22 1059
5715.93 1129
5716.65 1184
5717.36 1163
5718.07 1111
5718.79 1226
5719.50 1083
5720.21 1025
5720.93 1067
5721.64 1073
5722.36 1013
5723.07 1107
5723.78 1119
5724.50 1095
5725.21 1182
5725.92 1187
5726.64 1128
5727.35 1170
5728.07 1250
5728.78 1360
5729.50 1282
5730.21 1322
5730.92 1373
5731.64 1358
5732.35 1437
5733.07 1339
5733.78 1383
5734.50 1311
5735.21 1423
5735.93 1402
5736.64 1337
5737.35 1386
5738.07 1299
5738.78 1333
5739.50 1192
5740.21 1290
5740.93 1280
5741.64 1293
5742.36 1306
5743.07 1230
5743.79 1341
5744.50 1345
5745.22 1314
5745.93 1239
5746.65 1262
5747.37 1280
5748.08 1283
5748.80 1380
5749.51 1377
5750.23 1485
5750.94 1520
5751.66 1383
5752.37 1342
5753.09 1397
5753.81 1417
5754.52 1506
5755.24 1530
5755.95 1573
5756.67 1558
5757.38 1561
5758.10 1530
5758.82 1573
5759.53 1656
5760.25 1675
5760.96 1740
5761.68 1697
5762.40 1764
5763.11 1939
5763.83 1852
5764.55 1809
5765.26 2033
5765.98 2195
5766.70 2267
5767.41 2124
5768.13 2588
5768.85 2699
5769.56 2719
5770.28 2708
5771.00 2565
5771.71 2559
5772.43 2284
5773.15 2163
5773.86 2146
5774.58 2026
5775.30 2004
5776.01 1865
5776.73 1786
5777.45 1837
5778.17 1814
5778.88 1747
5779.60 1725
5780.32 1838
5781.04 1804
5781.75 1907
5782.47 1987
5783.19 1724
5783.91 1795
5784.62 1960
5785.34 1880
5786.06 2087
5786.78 2125
5787.49 2106
5788.21 1941
5788.93 1996
5789.65 2072
5790.37 1905
5791.08 2084
5791.80 2156
5792.52 1940
5793.24 2145
5793.96 2224
5794.68 2153
5795.39 2212
5796.11 2292
5796.83 2264
5797.55 2280
5798.27 2352
5798.99 2431
5799.70 2550
5800.42 2904
5801.14 2941
5801.86 3004
5802.58 3374
5803.30 4155
5804.02 4669
5804.74 5573
5805.45 6579
5806.17 7597
5806.89 7802
5807.61 7907
5808.33 7699
5809.05 7024
5809.77 6293
5810.49 5465
5811.21 5017
5811.93 4515
5812.65 3904
5813.37 3503
5814.09 3316
5814.81 3059
5815.52 2993
5816.24 2817
5816.96 2957
5817.68 2953
5818.40 3051
5819.12 3220
5819.84 3201
5820.56 3257
5821.28 3278
5822.00 3206
5822.72 3073
5823.44 3008
5824.16 3076
5824.88 3026
5825.60 2757
5826.32 2653
5827.04 2775
5827.76 2565
5828.48 2567
5829.21 2506
5829.93 2362
5830.65 2200
5831.37 2118
5832.09 2210
5832.81 2214
5833.53 2146
5834.25 2098
5834.97 2073
5835.69 2215
5836.41 1974
5837.13 2015
5837.85 1863
5838.57 1852
5839.30 1941
5840.02 1830
5840.74 1833
5841.46 1874
5842.18 1724
5842.90 1822
5843.62 1818
5844.34 1909
5845.07 1945
5845.79 1794
5846.51 1702
5847.23 1703
5847.95 1763
5848.67 1756
5849.39 1789
5850.12 1688
5850.84 1646
5851.56 1600
5852.28 1556
5853.00 1653
5853.73 1584
5854.45 1570
5855.17 1534
5855.89 1612
5856.61 1589
5857.34 1642
5858.06 1609
5858.78 1645
5859.50 1585
5860.23 1585
5860.95 1572
5861.67 1605
5862.39 1466
5863.11 1501
5863.84 1541
5864.56 1570
5865.28 1603
5866.01 1627
5866.73 1655
5867.45 1624
5868.17 1615
5868.90 1494
5869.62 1377
5870.34 1514
5871.07 1505
5871.79 1494
5872.51 1420
5873.23 1436
5873.96 1477
5874.68 1482
5875.40 1521
5876.13 1477
5876.85 1443
5877.57 1568
5878.30 1575
5879.02 1489
5879.74 1467
5880.47 1566
5881.19 1530
5881.92 1372
5882.64 1378
5883.36 1488
5884.09 1439
5884.81 1537
5885.53 1480
5886.26 1357
5886.98 1341
5887.71 1399
5888.43 1354
5889.15 1323
5889.88 1336
5890.60 1307
5891.33 1369
5892.05 1299
5892.78 1388
5893.50 1409
5894.23 1416
5894.95 1362
5895.67 1355
5896.40 1336
5897.12 1452
5897.85 1317
5898.57 1427
5899.30 1361
5900.02 1334
5900.75 1346
5901.47 1393
5902.20 1262
5902.92 1329
5903.65 1372
5904.37 1387
5905.10 1420
5905.82 1414
5906.55 1255
5907.27 1386
5908.00 1450
5908.72 1435
5909.45 1347
5910.17 1350
5910.90 1285
5911.62 1320
5912.35 1329
5913.08 1406
5913.80 1471
5914.53 1419
5915.25 1469
5915.98 1387
5916.70 1334
5917.43 1403
5918.16 1310
5918.88 1296
5919.61 1431
5920.33 1369
5921.06 1341
5921.79 1377
5922.51 1462
5923.24 1360
5923.97 1331
5924.69 1403
5925.42 1536
5926.14 1382
5926.87 1243
5927.60 1370
5928.32 1424
5929.05 1513
5929.78 1480
5930.50 1402
5931.23 1438
5931.96 1528
5932.68 1438
5933.41 1507
5934.14 1522
5934.86 1529
5935.59 1441
5936.32 1506
5937.05 1558
5937.77 1586
5938.50 1743
5939.23 1827
5939.95 1879
5940.68 1937
5941.41 2076
5942.14 2179
5942.86 2166
5943.59 2138
5944.32 2123
5945.05 1978
5945.77 1943
5946.50 1808
5947.23 1788
5947.96 1881
5948.68 1791
5949.41 1691
5950.14 1782
5950.87 1675
5951.60 1745
5952.32 1783
5953.05 1786
5953.78 1754
5954.51 1788
5955.24 1815
5955.96 1816
5956.69 1910
5957.42 1797
5958.15 1875
5958.88 2019
5959.61 2079
5960.33 2125
5961.06 2020
5961.79 1959
5962.52 1933
5963.25 1925
5963.98 1849
5964.71 1861
5965.44 1771
5966.16 2044
5966.89 1991
5967.62 2090
5968.35 2070
5969.08 2151
5969.81 2123
5970.54 2223
5971.27 2321
5972.00 2340
5972.73 2338
5973.46 2411
5974.18 2467
5974.91 2385
5975.64 2309
5976.37 2296
5977.10 2338
5977.83 2377
5978.56 2404
5979.29 2202
5980.02 2275
5980.75 2430
5981.48 2385
5982.21 2236
5982.94 2372
5983.67 2465
5984.40 2513
5985.13 2532
5985.86 2433
5986.59 2481
5987.32 2546
5988.05 2504
5988.78 2548
5989.51 2646
5990.24 2649
5990.97 2632
5991.70 2635
5992.43 2591
5993.16 2606
5993.89 2634
5994.62 2717
5995.35 2552
5996.09 2673
5996.82 2606
5997.55 2712
5998.28 2779
5999.01 2704
5999.74 2841
6000.47 2899
6001.20 2851
6001.93 2842
6002.66 2791
6003.39 2845
6004.13 2944
6004.86 2813
6005.59 2777
6006.32 2747
6007.05 2852
6007.78 2614
6008.51 2664
6009.25 2606
6009.98 2591
6010.71 2688
6011.44 3018
6012.17 3099
6012.90 3253
6013.64 3595
6014.37 4045
6015.10 4522
6015.83 4956
6016.56 5355
6017.29 5696
6018.03 6066
6018.76 6119
6019.49 6034
6020.22 5510
6020.96 5280
6021.69 5162
6022.42 4504
6023.15 4141
6023.88 3720
6024.62 3454
6025.35 3038
6026.08 2717
6026.81 2698
6027.55 2556
6028.28 2340
6029.01 2257
6029.75 2139
6030.48 2045
6031.21 2008
6031.94 2158
6032.68 2131
6033.41 1993
6034.14 1986
6034.88 1928
6035.61 1910
6036.34 1906
6037.07 1954
6037.81 1894
6038.54 1981
6039.27 1815
6040.01 1859
6040.74 1787
6041.47 1855
6042.21 1946
6042.94 2025
6043.68 1837
6044.41 1954
6045.14 2026
6045.88 2045
6046.61 1995
6047.34 2024
6048.08 2084
6048.81 2120
6049.55 2169
6050.28 2114
6051.01 2190
6051.75 2258
6052.48 2190
6053.22 2365
6053.95 2319
6054.68 2370
6055.42 2417
6056.15 2578
6056.89 2642
6057.62 2552
6058.36 2534
6059.09 2453
6059.83 2442
6060.56 2458
6061.29 2461
6062.03 2273
6062.76 2432
6063.50 2256
6064.23 2210
6064.97 2142
6065.70 2133
6066.44 2194
6067.17 2061
6067.91 2093
6068.64 2083
6069.38 2145
6070.11 2123
6070.85 2063
6071.58 1993
6072.32 1945
6073.06 1999
6073.79 2145
6074.53 2158
6075.26 2050
6076.00 2002
6076.73 1956
6077.47 1874
6078.20 1909
6078.94 1950
6079.68 1943
6080.41 1916
6081.15 1770
6081.88 1820
6082.62 1865
6083.35 1753
6084.09 1679
6084.83 1782
6085.56 1750
6086.30 1706
6087.04 1724
6087.77 1733
6088.51 1743
6089.24 1680
6089.98 1696
6090.72 1691
6091.45 1661
6092.19 1667
6092.93 1646
6093.66 1606
6094.40 1689
6095.14 1630
6095.87 1672
6096.61 1656
6097.35 1581
6098.08 1624
6098.82 1608
6099.56 1638
6100.29 1658
6101.03 1605
6101.77 1655
6102.51 1671
6103.24 1620
6103.98 1499
6104.72 1535
6105.46 1643
6106.19 1562
6106.93 1603
6107.67 1592
6108.41 1633
6109.14 1635
6109.88 1670
6110.62 1608
6111.36 1592
6112.09 1646
6112.83 1690
6113.57 1722
6114.31 1629
6115.04 1639
6115.78 1574
6116.52 1663
6117.26 1672
6118.00 1655
6118.73 1599
6119.47 1586
6120.21 1587
6120.95 1706
6121.69 1650
6122.43 1667
6123.16 1757
6123.90 1734
6124.64 1584
6125.38 1611
6126.12 1772
6126.86 1842
6127.60 1751
6128.33 1742
6129.07 1837
6129.81 1785
6130.55 1904
6131.29 1764
6132.03 1831
6132.77 1886
6133.51 1798
6134.25 1701
6134.98 1672
6135.72 1756
6136.46 1712
6137.20 1710
6137.94 1767
6138.68 1802
6139.42 1897
6140.16 1841
6140.90 1838
6141.64 1867
6142.38 1818
6143.12 1878
6143.86 1929
6144.60 1981
6145.34 1880
6146.08 1838
6146.82 1900
6147.56 1931
6148.30 1776
6149.04 1832
6149.78 1944
6150.52 1866
6151.26 1876
6152.00 1891
6152.74 1940
6153.48 1866
6154.22 1961
6154.96 1983
6155.70 2053
6156.44 2098
6157.18 2154
6157.92 2016
6158.66 1972
6159.40 1945
6160.14 2024
6160.88 1995
6161.62 2097
6162.36 2002
6163.10 2062
6163.85 2090
6164.59 2182
6165.33 2284
6166.07 2329
6166.81 2317
6167.55 2383
6168.29 2589
6169.03 2524
6169.77 2578
6170.51 2842
6171.26 2878
6172.00 2816
6172.74 2872
6173.48 3017
6174.22 2873
6174.96 2851
6175.70 2775
6176.45 2852
6177.19 2851
6177.93 2833
6178.67 2948
6179.41 2829
6180.16 2715
6180.90 2657
6181.64 2690
6182.38 2670
6183.12 2650
6183.87 2656
6184.61 2508
6185.35 2484
6186.09 2675
6186.83 2738
6187.58 2809
6188.32 2829
6189.06 2798
6189.80 2811
6190.55 2770
6191.29 2771
6192.03 2997
6192.77 2959
6193.52 3023
6194.26 2920
6195.00 3104
6195.74 3182
6196.49 3383
6197.23 3278
6197.97 3314
6198.72 3434
6199.46 3533
6200.20 3463
6200.94 3595
6201.69 3570
6202.43 3492
6203.17 3509
6203.92 3531
6204.66 3491
6205.40 3568
6206.15 3778
6206.89 3698
6207.63 3886
6208.38 4343
6209.12 4922
6209.87 5692
6210.61 6662
6211.35 7831
6212.10 9353
6212.84 10451
6213.58 11473
6214.33 12403
6215.07 12727
6215.82 12813
6216.56 11813
6217.30 10737
6218.05 9738
6218.79 8292
6219.54 6944
6220.28 5983
6221.02 5136
6221.77 4397
6222.51 3844
6223.26 3314
6224.00 2984
6224.75 2896
6225.49 2795
6226.24 2725
6226.98 2755
6227.73 2672
6228.47 2648
6229.21 2630
6229.96 2616
6230.70 2718
6231.45 2485
6232.19 2355
6232.94 2247
6233.68 2283
6234.43 2198
6235.17 2180
6235.92 2073
6236.67 2093
6237.41 2084
6238.16 2030
6238.90 2174
6239.65 2156
6240.39 2152
6241.14 2136
6241.88 2202
6242.63 2236
6243.37 2274
6244.12 2174
6244.87 2150
6245.61 2126
6246.36 2292
6247.10 2384
6247.85 2465
6248.59 2589
6249.34 2530
6250.09 2521
6250.83 2643
6251.58 2826
6252.33 2719
6253.07 2807
6253.82 2873
6254.56 2796
6255.31 2939
6256.06 3008
6256.80 2934
6257.55 2851
6258.30 2666
6259.04 2642
6259.79 2731
6260.54 2727
6261.28 2674
6262.03 2617
6262.78 2473
6263.52 2506
6264.27 2567
6265.02 2576
6265.76 2656
6266.51 2581
6267.26 2531
6268.01 2650
6268.75 2639
6269.50 2659
6270.25 2591
6270.99 2698
6271.74 2580
6272.49 2642
6273.24 2664
6273.98 2663
6274.73 2774
6275.48 2746
6276.23 2822
6276.97 3092
6277.72 2987
6278.47 3231
6279.22 3324
6279.96 3567
6280.71 3655
6281.46 3688
6282.21 3765
6282.96 3825
6283.70 3798
6284.45 3487
6285.20 3305
6285.95 3279
6286.70 3035
6287.45 2869
6288.19 2528
6288.94 2540
6289.69 2557
6290.44 2562
6291.19 2527
6291.94 2799
6292.68 2763
6293.43 2820
6294.18 2854
6294.93 2932
6295.68 2996
6296.43 3117
6297.18 2949
6297.93 2849
6298.67 2810
6299.42 2631
6300.17 2552
6300.92 2439
6301.67 2365
6302.42 2121
6303.17 2001
6303.92 2017
6304.67 2044
6305.42 2079
6306.17 2162
6306.92 2150
6307.67 2230
6308.41 2208
6309.16 2187
6309.91 2204
6310.66 2255
6311.41 2118
6312.16 2097
6312.91 2060
6313.66 1955
6314.41 1992
6315.16 1964
6315.91 1978
6316.66 2058
6317.41 1981
6318.16 1938
6318.91 2016
6319.66 2177
6320.41 2062
6321.16 2047
6321.91 2108
6322.66 2165
6323.41 2133
6324.16 2128
6324.92 2082
6325.67 2174
6326.42 2098
6327.17 2036
6327.92 1875
6328.67 1836
6329.42 1808
6330.17 1908
6330.92 1792
6331.67 1849
6332.42 1745
6333.17 1861
6333.92 1882
6334.68 1889
6335.43 1735
6336.18 1757
6336.93 1756
6337.68 1804
6338.43 1778
6339.18 1734
6339.93 1705
6340.69 1675
6341.44 1690
6342.19 1658
6342.94 1622
6343.69 1741
6344.44 1658
6345.20 1711
6345.95 1682
6346.70 1629
6347.45 1769
6348.20 1739
6348.95 1721
6349.71 1701
6350.46 1750
6351.21 1698
6351.96 1744
6352.71 1697
6353.47 1800
6354.22 1872
6354.97 1801
6355.72 1772
6356.48 1735
6357.23 1835
6357.98 1833
6358.73 1816
6359.49 1843
6360.24 1865
6360.99 1806
6361.74 1764
6362.50 1760
6363.25 1682
6364.00 1660
6364.76 1641
6365.51 1618
6366.26 1497
6367.01 1475
6367.77 1495
6368.52 1542
6369.27 1529
6370.03 1508
6370.78 1543
6371.53 1528
6372.29 1579
6373.04 1572
6373.79 1529
6374.55 1431
6375.30 1461
6376.05 1502
6376.81 1466
6377.56 1587
6378.31 1487
6379.07 1342
6379.82 1455
6380.58 1362
6381.33 1447
6382.08 1402
6382.84 1421
6383.59 1437
6384.35 1508
6385.10 1493
6385.85 1527
6386.61 1427
6387.36 1340
6388.12 1442
6388.87 1384
6389.62 1384
6390.38 1384
6391.13 1386
6391.89 1383
6392.64 1383
6393.40 1378
6394.15 1350
6394.91 1219
6395.66 1246
6396.42 1401
6397.17 1505
6397.93 1392
6398.68 1365
6399.44 1322
6400.19 1305
6400.95 1352
6401.70 1312
6402.46 1307
6403.21 1293
6403.97 1365
6404.72 1485
6405.48 1254
6406.23 1290
6406.99 1358
6407.74 1321
6408.50 1285
6409.25 1371
6410.01 1287
6410.76 1266
6411.52 1205
6412.28 1259
6413.03 1278
6413.79 1286
6414.54 1351
6415.30 1289
6416.05 1265
6416.81 1190
6417.57 1267
6418.32 1260
6419.08 1299
6419.83 1391
6420.59 1414
6421.35 1434
6422.10 1411
6422.86 1265
6423.62 1297
6424.37 1371
6425.13 1350
6425.89 1278
6426.64 1328
6427.40 1310
6428.15 1446
6428.91 1419
6429.67 1335
6430.42 1370
6431.18 1374
6431.94 1361
6432.70 1347
6433.45 1350
6434.21 1382
6434.97 1365
6435.72 1380
6436.48 1345
6437.24 1375
6437.99 1394
6438.75 1358
6439.51 1451
6440.27 1427
6441.02 1432
6441.78 1418
6442.54 1558
6443.30 1580
6444.05 1549
6444.81 1451
6445.57 1341
6446.33 1309
6447.08 1485
6447.84 1479
6448.60 1423
6449.36 1369
6450.12 1430
6450.87 1406
6451.63 1404
6452.39 1408
6453.15 1484
6453.91 1365
6454.66 1389
6455.42 1435
6456.18 1324
6456.94 1357
6457.70 1411
6458.46 1373
6459.21 1530
6459.97 1484
6460.73 1387
6461.49 1506
6462.25 1522
6463.01 1465
6463.77 1527
6464.52 1446
6465.28 1460
6466.04 1562
6466.80 1506
6467.56 1455
6468.32 1408
6469.08 1486
6469.84 1568
6470.60 1564
6471.36 1575
6472.11 1581
6472.87 1610
6473.63 1528
6474.39 1489
6475.15 1643
6475.91 1660
6476.67 1556
6477.43 1598
6478.19 1682
6478.95 1621
6479.71 1577
6480.47 1626
6481.23 1598
6481.99 1580
6482.75 1664
6483.51 1699
6484.27 1690
6485.03 1710
6485.79 1633
6486.55 1790
6487.31 1775
6488.07 1767
6488.83 1840
6489.59 1864
6490.35 1870
6491.11 1814
6491.87 1878
6492.63 1917
6493.39 1961
6494.15 1905
6494.91 2055
6495.67 1947
6496.43 1947
6497.19 2058
6497.95 2078
6498.71 2258
6499.48 2223
6500.24 2154
6501.00 2218
6501.76 2232
6502.52 2225
6503.28 2303
6504.04 2351
6504.80 2206
6505.56 2280
6506.32 2258
6507.09 2220
6507.85 2293
6508.61 2347
6509.37 2439
6510.13 2409
6510.89 2349
6511.65 2486
6512.42 2491
6513.18 2638
6513.94 2724
6514.70 2732
6515.46 2750
6516.22 2813
6516.99 2906
6517.75 2873
6518.51 3027
6519.27 2865
6520.03 2871
6520.80 2823
6521.56 2755
6522.32 2852
6523.08 2938
6523.84 3083
6524.61 2893
6525.37 2919
6526.13 2916
6526.89 3112
6527.66 3267
6528.42 3188
6529.18 3280
6529.94 3516
6530.71 3694
6531.47 3815
6532.23 3891
6533.00 3926
6533.76 3929
6534.52 4050
6535.28 4095
6536.05 4293
6536.81 4561
6537.57 4965
6538.34 5607
6539.10 6263
6539.86 7169
6540.63 7941
6541.39 8606
6542.15 8925
6542.92 8984
6543.68 8312
6544.44 7845
6545.21 7255
6545.97 6251
6546.73 5399
6547.50 4761
6548.26 4061
6549.02 3561
6549.79 3093
6550.55 2882
6551.31 2687
6552.08 2573
6552.84 2474
6553.61 2531
6554.37 2420
6555.13 2327
6555.90 2419
6556.66 2327
6557.43 2369
6558.19 2525
6558.96 2461
6559.72 2296
6560.48 2153
6561.25 2172
6562.01 2101
6562.78 2034
6563.54 2073
6564.31 2156
6565.07 2320
6565.84 2379
6566.60 2412
6567.37 2513
6568.13 2614
6568.90 2539
6569.66 2615
6570.43 2582
6571.19 2546
6571.96 2543
6572.72 2583
6573.49 2592
6574.25 2667
6575.02 2646
6575.78 2682
6576.55 2833
6577.31 2948
6578.08 2958
6578.84 3170
6579.61 3299
6580.37 3414
6581.14 3292
6581.91 3266
6582.67 3345
6583.44 3159
6584.20 3116
6584.97 2984
6585.73 2892
6586.50 2980
6587.27 2925
6588.03 2746
6588.80 2709
6589.56 2816
6590.33 2983
6591.10 2955
6591.86 2953
6592.63 2943
6593.39 3026
6594.16 3090
6594.93 3148
6595.69 3366
6596.46 3390
6597.23 3724
6597.99 3973
6598.76 3919
6599.53 3979
6600.29 4131
6601.06 3992
6601.83 3910
6602.59 3808
6603.36 3667
6604.13 3552
6604.89 3333
6605.66 3290
6606.43 3315
6607.20 3238
6607.96 3197
6608.73 3220
6609.50 3047
6610.26 3017
6611.03 2955
6611.80 2909
6612.57 2868
6613.33 2952
6614.10 2864
6614.87 2971
6615.64 2902
6616.40 2896
6617.17 3020
6617.94 3124
6618.71 2986
6619.48 3101
6620.24 3227
6621.01 3027
6621.78 3107
6622.55 3169
6623.32 3051
6624.08 3083
6624.85 3169
6625.62 3258
6626.39 3360
6627.16 3236
6627.92 2946
6628.69 3004
6629.46 2989
6630.23 2994
6631.00 2943
6631.77 2936
6632.54 3153
6633.30 3376
6634.07 3526
6634.84 3692
6635.61 4233
6636.38 4731
6637.15 5533
6637.92 6168
6638.69 6942
6639.45 7360
6640.22 7917
6640.99 8176
6641.76 7528
6642.53 7340
6643.30 6660
6644.07 5877
6644.84 5097
6645.61 4651
6646.38 3983
6647.15 3306
6647.92 3076
6648.69 2845
6649.46 2566
6650.22 2382
6650.99 2404
6651.76 2357
6652.53 2364
6653.30 2353
6654.07 2307
6654.84 2252
6655.61 2144
6656.38 2213
6657.15 2195
6657.92 2220
6658.69 2077
6659.46 2060
6660.23 2031
6661.00 1945
6661.77 2022
6662.54 2008
6663.31 1932
6664.09 1874
6664.86 2005
6665.63 1964
6666.40 1982
6667.17 2020
6667.94 2036
6668.71 2101
6669.48 2050
6670.25 2060
6671.02 2171
6671.79 2129
6672.56 2068
6673.33 2107
6674.10 2131
6674.88 2193
6675.65 2246
6676.42 2266
6677.19 2335
6677.96 2487
6678.73 2338
6679.50 2290
6680.27 2228
6681.05 2292
6681.82 2271
6682.59 2224
6683.36 2216
6684.13 2259
6684.90 2281
6685.67 2234
6686.45 2179
6687.22 2153
6687.99 2257
6688.76 2382
6689.53 2361
6690.31 2421
6691.08 2341
6691.85 2328
6692.62 2209
6693.39 2341
6694.17 2384
6694.94 2093
6695.71 2123
6696.48 2103
6697.25 2054
6698.03 1948
6698.80 1954
6699.57 1985
6700.34 1959
6701.12 1923
6701.89 1868
6702.66 1961
6703.43 2000
6704.21 1952
6704.98 1844
6705.75 1931
6706.53 2042
6707.30 2012
6708.07 1944
6708.84 1980
6709.62 1787
6710.39 1770
6711.16 1842
6711.94 1942
6712.71 1935
6713.48 1896
6714.26 1763
6715.03 1659
6715.80 1753
6716.58 1778
6717.35 1856
6718.12 1753
6718.90 1767
6719.67 1729
6720.45 1668
6721.22 1592
6721.99 1592
6722.77 1508
6723.54 1477
6724.31 1489
6725.09 1514
6725.86 1550
6726.64 1492
6727.41 1517
6728.18 1444
6728.96 1517
6729.73 1491
6730.51 1470
6731.28 1387
6732.06 1481
6732.83 1455
6733.60 1487
6734.38 1425
6735.15 1479
6735.93 1508
6736.70 1507
6737.48 1432
6738.25 1341
6739.03 1380
6739.80 1497
6740.58 1375
6741.35 1430
6742.13 1560
6742.90 1566
6743.68 1537
6744.45 1534
6745.23 1456
6746.00 1387
6746.78 1449
6747.55 1511
6748.33 1467
6749.10 1356
6749.88 1444
6750.65 1429
6751.43 1450
6752.20 1453
6752.98 1386
6753.75 1442
6754.53 1520
6755.31 1672
6756.08 1635
6756.86 1718
6757.63 1740
6758.41 1631
6759.19 1591
6759.96 1483
6760.74 1481
6761.51 1530
6762.29 1444
6763.07 1495
6763.84 1435
6764.62 1389
6765.39 1410
6766.17 1360
6766.95 1367
6767.72 1416
6768.50 1382
6769.28 1426
6770.05 1424
6770.83 1430
6771.61 1361
6772.38 1313
6773.16 1374
6773.94 1318
6774.71 1340
6775.49 1306
6776.27 1434
6777.04 1383
6777.82 1253
6778.60 1351
6779.37 1342
6780.15 1299
6780.93 1257
6781.71 1323
6782.48 1441
6783.26 1342
6784.04 1364
6784.81 1323
6785.59 1387
6786.37 1394
6787.15 1367
6787.92 1327
6788.70 1342
6789.48 1391
6790.26 1362
6791.04 1282
6791.81 1352
6792.59 1310
6793.37 1385
6794.15 1310
6794.92 1261
6795.70 1233
6796.48 1324
6797.26 1317
6798.04 1296
6798.81 1301
6799.59 1266
6800.37 1283
6801.15 1246
6801.93 1310
6802.71 1314
6803.48 1330
6804.26 1259
6805.04 1249
6805.82 1233
6806.60 1283
6807.38 1294
6808.16 1289
6808.94 1306
6809.71 1315
6810.49 1439
6811.27 1358
6812.05 1355
6812.83 1393
6813.61 1308
6814.39 1372
6815.17 1316
6815.95 1193
6816.73 1243
6817.50 1329
6818.28 1237
6819.06 1228
6819.84 1322
6820.62 1308
6821.40 1300
6822.18 1303
6822.96 1409
6823.74 1436
6824.52 1353
6825.30 1452
6826.08 1436
6826.86 1543
6827.64 1423
6828.42 1418
6829.20 1389
6829.98 1422
6830.76 1374
6831.54 1320
6832.32 1354
6833.10 1328
6833.88 1310
6834.66 1284
6835.44 1354
6836.22 1437
6837.00 1318
6837.78 1331
6838.56 1395
6839.34 1302
6840.12 1263
6840.90 1216
6841.68 1236
6842.46 1363
6843.24 1261
6844.03 1262
6844.81 1272
6845.59 1317
6846.37 1205
6847.15 1302
6847.93 1324
6848.71 1250
6849.49 1291
6850.27 1352
6851.05 1377
6851.84 1573
6852.62 1666
6853.40 1847
6854.18 2285
6854.96 2422
6855.74 2661
6856.52 2818
6857.30 2872
6858.09 2661
6858.87 2660
6859.65 2469
6860.43 2251
6861.21 2121
6861.99 1967
6862.78 1863
6863.56 1730
6864.34 1583
6865.12 1500
6865.90 1498
6866.69 1343
6867.47 1393
6868.25 1441
6869.03 1374
6869.82 1452
6870.60 1447
6871.38 1484
6872.16 1417
6872.94 1382
6873.73 1361
6874.51 1292
6875.29 1352
6876.07 1395
6876.86 1393
6877.64 1241
6878.42 1290
6879.21 1296
6879.99 1322
6880.77 1378
6881.55 1525
6882.34 1381
6883.12 1372
6883.90 1404
6884.69 1405
6885.47 1466
6886.25 1419
6887.04 1355
6887.82 1435
6888.60 1544
6889.39 1528
6890.17 1629
6890.95 1735
6891.74 1941
6892.52 1884
6893.30 1923
6894.09 2023
6894.87 1992
6895.65 1941
6896.44 1763
6897.22 1685
6898.01 1729
6898.79 1647
6899.57 1650
6900.36 1534
6901.14 1566
6901.93 1617
6902.71 1598
6903.49 1542
6904.28 1672
6905.06 1622
6905.85 1713
6906.63 1673
6907.42 1731
6908.20 1666
6908.98 1654
6909.77 1632
6910.55 1530
6911.34 1584
6912.12 1622
6912.91 1697
6913.69 1621
6914.48 1560
6915.26 1525
6916.05 1562
6916.83 1440
6917.62 1410
6918.40 1406
6919.19 1461
6919.97 1497
6920.76 1538
6921.54 1556
6922.33 1553
6923.11 1426
6923.90 1473
6924.68 1546
6925.47 1569
6926.25 1506
6927.04 1488
6927.82 1539
6928.61 1480
6929.40 1515
6930.18 1493
6930.97 1437
6931.75 1488
6932.54 1634
6933.32 1457
6934.11 1433
6934.90 1529
6935.68 1516
6936.47 1571
6937.25 1533
6938.04 1534
6938.83 1491
6939.61 1532
6940.40 1495
6941.19 1546
6941.97 1575
6942.76 1599
6943.54 1594
6944.33 1647
6945.12 1608
6945.90 1633
6946.69 1780
6947.48 1870
6948.26 1803
6949.05 1732
6949.84 1821
6950.62 1881
6951.41 1943
6952.20 1891
6952.99 1966
6953.77 2247
6954.56 2132
6955.35 1939
6956.13 1940
6956.92 1844
6957.71 1836
6958.50 1801
6959.28 1765
6960.07 1800
6960.86 1957
6961.64 2041
6962.43 2003
6963.22 1971
6964.01 2010
6964.80 2090
6965.58 1994
6966.37 1956
6967.16 1974
6967.95 2213
6968.73 2075
6969.52 2119
6970.31 2097
6971.10 2166
6971.89 2135
6972.67 2174
6973.46 2235
6974.25 2396
6975.04 2219
6975.83 2126
6976.62 2288
6977.40 2274
6978.19 2348
6978.98 2331
6979.77 2312
6980.56 2460
6981.35 2387
6982.13 2513
6982.92 2529
6983.71 2475
6984.50 2687
6985.29 2775
6986.08 3019
6986.87 3487
6987.66 3612
6988.45 3928
6989.23 4370
6990.02 5056
6990.81 5180
6991.60 5222
6992.39 5463
6993.18 5363
6993.97 4982
6994.76 4657
6995.55 4283
6996.34 3824
6997.13 3454
6997.92 3230
6998.71 2964
6999.50 2899
7000.29 2882
7001.07 2894
7001.86 3474
7002.65 3701
7003.44 3962
7004.23 4325
7005.02 4437
7005.81 4480
7006.60 4491
7007.39 4419
7008.18 4131
7008.97 3815
7009.76 3468
7010.55 3107
7011.34 2657
7012.14 2420
7012.93 2052
7013.72 1993
7014.51 2017
7015.30 1891
7016.09 1910
7016.88 1695
7017.67 1769
7018.46 1837
7019.25 1864
7020.04 1848
7020.83 1768
7021.62 1792
7022.41 1888
7023.20 1827
7024.00 1766
7024.79 1749
7025.58 1798
7026.37 1729
7027.16 1775
7027.95 1701
7028.74 1739
7029.53 1767
7030.32 1735
7031.12 1815
7031.91 1810
7032.70 1872
7033.49 1757
7034.28 1594
7035.07 1559
7035.87 1598
7036.66 1658
7037.45 1711
7038.24 1690
7039.03 1677
7039.82 1610
7040.62 1570
7041.41 1751
7042.20 1698
7042.99 1794
7043.78 1830
7044.58 1692
7045.37 1697
7046.16 1771
7046.95 1782
7047.75 1834
7048.54 1888
7049.33 1855
7050.12 1791
7050.92 1827
7051.71 1830
7052.50 1804
7053.29 1894
7054.09 1936
7054.88 1925
7055.67 1974
7056.46 1989
7057.26 1835
7058.05 1787
7058.84 1856
7059.64 1759
7060.43 1685
7061.22 1690
7062.02 1727
7062.81 1729
7063.60 1710
7064.39 1688
7065.19 1681
7065.98 1594
7066.77 1634
7067.57 1648
7068.36 1501
7069.16 1592
7069.95 1559
7070.74 1549
7071.54 1553
7072.33 1553
7073.12 1520
7073.92 1554
7074.71 1663
7075.51 1669
7076.30 1579
7077.09 1666
7077.89 1591
7078.68 1561
7079.48 1599
7080.27 1551
7081.06 1607
7081.86 1605
7082.65 1529
7083.45 1542
7084.24 1518
7085.04 1520
7085.83 1517
7086.62 1451
7087.42 1484
7088.21 1494
7089.01 1420
7089.80 1476
7090.60 1447
7091.39 1444
7092.19 1549
7092.98 1618
7093.78 1605
7094.57 1690
7095.37 1836
7096.16 1968
7096.96 1861
7097.75 1976
7098.55 2014
7099.34 2004
7100.14 1971
7100.93 1803
7101.73 1759
7102.52 1758
7103.32 1621
7104.11 1439
7104.91 1537
7105.71 1585
7106.50 1562
7107.30 1550
7108.09 1443
7108.89 1455
7109.68 1459
7110.48 1415
7111.28 1403
7112.07 1323
7112.87 1415
7113.66 1448
7114.46 1355
7115.26 1286
7116.05 1158
7116.85 1234
7117.65 1183
7118.44 1124
7119.24 1213
7120.03 1338
7120.83 1297
7121.63 1151
7122.42 1170
7123.22 1164
7124.02 1198
7124.81 1244
7125.61 1109
7126.41 1163
7127.20 1154
7128.00 1177
7128.80 1149
7129.59 1114
7130.39 1177
7131.19 1185
7131.99 1179
7132.78 1097
7133.58 1197
7134.38 1223
7135.17 1290
7135.97 1227
7136.77 1149
7137.57 1297
7138.36 1223
7139.16 1179
7139.96 1204
7140.76 1167
7141.55 1158
7142.35 1194
7143.15 1213
7143.95 1197
7144.74 1107
7145.54 1155
7146.34 1117
7147.14 1154
7147.94 1100
7148.73 1134
7149.53 1133
7150.33 1139
7151.13 1098
7151.93 1093
7152.72 1141
7153.52 1174
7154.32 1132
7155.12 1071
7155.92 1152
7156.72 1105
7157.51 1156
7158.31 1207
7159.11 1188
7159.91 1176
7160.71 1167
7161.51 1170
7162.31 1215
7163.11 1239
7163.90 1207
7164.70 1182
7165.50 1061
7166.30 1136
7167.10 1180
7167.90 1150
7168.70 1090
7169.50 1125
7170.30 1125
7171.10 1109
7171.90 1151
7172.69 1171
7173.49 1011
7174.29 985
7175.09 1117
7175.89 1133
7176.69 1094
7177.49 1126
7178.29 1126
7179.09 1081
7179.89 1051
7180.69 1090
7181.49 1035
7182.29 1070
7183.09 1069
7183.89 1043
7184.69 1064
7185.49 1132
7186.29 1152
7187.09 1128
7187.89 1133
7188.69 1104
7189.49 1119
7190.29 1167
7191.09 1111
7191.89 1130
7192.69 1074
7193.49 1037
7194.29 1072
7195.09 1081
7195.89 1018
7196.70 1001
7197.50 974
7198.30 980
7199.10 960
7199.90 1033
7200.70 945
7201.50 974
7202.30 992
7203.10 1000
7203.90 984
7204.70 977
7205.51 989
7206.31 1022
7207.11 1033
7207.91 1018
7208.71 996
7209.51 997
7210.31 1000
7211.12 985
7211.92 1046
7212.72 997
7213.52 1023
7214.32 987
7215.12 936
7215.92 939
7216.73 1007
7217.53 1012
7218.33 1055
7219.13 1059
7219.93 1029
7220.74 1024
7221.54 1046
7222.34 1051
7223.14 1041
7223.94 1092
7224.75 1005
7225.55 1026
7226.35 1035
7227.15 1074
7227.96 1025
7228.76 1067
7229.56 1093
7230.36 1022
7231.17 1055
7231.97 1087
7232.77 1083
7233.57 996
7234.38 960
7235.18 953
7235.98 1050
7236.79 1055
7237.59 1033
7238.39 1050
7239.19 995
7240.00 1035
7240.80 1090
7241.60 1042
7242.41 1100
7243.21 1081
7244.01 1088
7244.82 1062
7245.62 1062
7246.42 1127
7247.23 1128
7248.03 1036
7248.83 1132
7249.64 1152
7250.44 1239
7251.25 1207
7252.05 1199
7252.85 1221
7253.66 1205
7254.46 1232
7255.27 1202
7256.07 1222
7256.87 1168
7257.68 1156
7258.48 1218
7259.29 1272
7260.09 1261
7260.89 1331
7261.70 1333
7262.50 1296
7263.31 1288
7264.11 1248
7264.92 1287
7265.72 1357
7266.53 1434
7267.33 1327
7268.13 1364
7268.94 1413
7269.74 1400
7270.55 1498
7271.35 1399
7272.16 1442
7272.96 1493
7273.77 1470
7274.57 1500
7275.38 1503
7276.18 1519
7276.99 1502
7277.79 1500
7278.60 1464
7279.40 1461
7280.21 1580
7281.01 1562
7281.82 1602
7282.63 1615
7283.43 1619
7284.24 1624
7285.04 1768
7285.85 1908
7286.65 2042
7287.46 2292
7288.27 2583
7289.07 2713
7289.88 2948
7290.68 3004
7291.49 2991
7292.29 2951
7293.10 2721
7293.91 2647
7294.71 2378
7295.52 2185
7296.33 2137
7297.13 1981
7297.94 1891
7298.74 1764
7299.55 1840
7300.36 1696
7301.16 1653
7301.97 1726
7302.78 1762
7303.58 1707
7304.39 1662
7305.20 1685
7306.00 1698
7306.81 1743
7307.62 1832
7308.42 1744
7309.23 1889
7310.04 1927
7310.84 1940
7311.65 1942
7312.46 2028
7313.27 2069
7314.07 2142
7314.88 2199
7315.69 2239
7316.50 2292
7317.30 2250
7318.11 2304
7318.92 2317
7319.72 2307
7320.53 2313
7321.34 2393
7322.15 2523
7322.96 2626
7323.76 2898
7324.57 3006
7325.38 3220
7326.19 3334
7326.99 3432
7327.80 3360
7328.61 3085
7329.42 2985
7330.23 2861
7331.03 2679
7331.84 2561
7332.65 2309
7333.46 2142
7334.27 2166
7335.08 2119
7335.88 2031
7336.69 2044
7337.50 2153
7338.31 2221
7339.12 2399
7339.93 2498
7340.74 2533
7341.54 2722
7342.35 2699
7343.16 2452
7343.97 2386
7344.78 2272
7345.59 2238
7346.40 2055
7347.21 1980
7348.02 1896
7348.82 1736
7349.63 1797
7350.44 1759
7351.25 1829
7352.06 1836
7352.87 1784
7353.68 1816
7354.49 1777
7355.30 1771
7356.11 1734
7356.92 1720
7357.73 1750
7358.54 1795
7359.35 1715
7360.16 1577
7360.97 1645
7361.78 1626
7362.59 1632
7363.40 1650
7364.21 1717
7365.02 1747
7365.83 1669
7366.64 1722
7367.45 1817
7368.26 1640
7369.07 1632
7369.88 1859
7370.69 1790
7371.50 1783
7372.31 1739
7373.12 1748
7373.93 1819
7374.74 1682
7375.55 1658
7376.36 1636
7377.17 1693
7377.98 1766
7378.79 1835
7379.60 1827
7380.42 1917
7381.23 1951
7382.04 1891
7382.85 1985
7383.66 2159
7384.47 2222
7385.28 2307
7386.09 2453
7386.90 2572
7387.71 2550
7388.53 2392
7389.34 2498
7390.15 2544
7390.96 2348
7391.77 2066
7392.58 1984
7393.39 1957
7394.21 1752
7395.02 1740
7395.83 1678
7396.64 1631
7397.45 1552
7398.27 1581
7399.08 1572
7399.89 1613
7400.70 1618
7401.51 1615
7402.33 1606
7403.14 1657
7403.95 1729
7404.76 1845
7405.57 1831
7406.39 1807
7407.20 1932
7408.01 1989
7408.82 2033
7409.64 1906
7410.45 1932
7411.26 1847
7412.07 1785
7412.89 1639
7413.70 1618
7414.51 1691
7415.32 1614
7416.14 1628
7416.95 1518
7417.76 1395
7418.58 1377
7419.39 1351
7420.20 1366
7421.02 1323
7421.83 1197
7422.64 1273
7423.45 1341
7424.27 1212
7425.08 1232
7425.89 1232
7426.71 1227
7427.52 1225
7428.33 1145
7429.15 1232
7429.96 1266
7430.78 1172
7431.59 1142
7432.40 1159
7433.22 1240
7434.03 1174
7434.84 1147
7435.66 1200
7436.47 1176
7437.29 1114
7438.10 1136
7438.91 995
7439.73 1171
7440.54 1201
7441.36 1188
7442.17 1222
7442.99 1148
7443.80 1179
7444.61 1196
7445.43 1256
7446.24 1155
7447.06 1181
7447.87 1199
7448.69 1107
7449.50 1121
7450.32 1164
7451.13 1118
7451.95 1186
7452.76 1208
7453.58 1127
7454.39 1101
7455.21 1183
7456.02 1188
7456.84 1170
7457.65 1106
7458.47 1132
7459.28 1118
7460.10 1115
7460.91 1131
7461.73 1169
7462.54 1058
7463.36 1105
7464.17 1160
7464.99 1133
7465.80 1156
7466.62 1174
7467.44 1174
7468.25 1141
7469.07 1150
7469.88 1101
7470.70 1083
7471.51 1093
7472.33 1112
7473.15 1104
7473.96 1091
7474.78 1106
7475.59 1166
7476.41 1074
7477.23 1061
7478.04 1144
7478.86 1126
7479.67 1151
7480.49 1105
7481.31 1009
7482.12 958
7482.94 1068
7483.76 1013
7484.57 1030
7485.39 1087
7486.21 1029
7487.02 961
7487.84 953
7488.66 974
7489.47 936
7490.29 998
7491.11 1045
7491.92 1033
7492.74 967
7493.56 912
7494.38 1001
7495.19 974
7496.01 1064
7496.83 1002
7497.64 1011
7498.46 1016
7499.28 945
7500.10 937
7500.91 969
7501.73 1031
7502.55 1038
7503.37 1020
7504.18 1011
7505.00 1002
7505.82 938
7506.64 933
7507.46 923
7508.27 951
7509.09 901
7509.91 927
7510.73 929
7511.55 969
7512.36 958
7513.18 1013
7514.00 982
7514.82 1013
7515.64 934
7516.45 933
7517.27 969
7518.09 843
7518.91 913
7519.73 914
7520.55 870
7521.37 899
7522.18 868
7523.00 879
7523.82 901
7524.64 907
7525.46 951
7526.28 936
7527.10 916
7527.92 877
7528.74 870
7529.55 883
7530.37 860
7531.19 922
7532.01 880
7532.83 894
7533.65 954
7534.47 909
7535.29 827
7536.11 860
7536.93 833
7537.75 955
7538.57 982
7539.39 907
7540.21 903
7541.03 927
7541.84 916
7542.66 942
7543.48 967
7544.30 960
7545.12 970
7545.94 866
7546.76 886
7547.58 883
7548.40 909
7549.22 936
7550.04 947
7550.86 979
7551.68 1011
7552.51 961
7553.33 970
7554.15 1007
7554.97 1023
7555.79 1018
7556.61 939
7557.43 945
7558.25 922
7559.07 1029
7559.89 888
7560.71 929
7561.53 989
7562.35 972
7563.17 1080
7563.99 967
7564.81 1028
7565.64 1093
7566.46 1096
7567.28 1091
7568.10 1041
7568.92 1008
7569.74 945
7570.56 985
7571.38 938
7572.21 936
7573.03 995
7573.85 962
7574.67 928
7575.49 932
7576.31 922
7577.13 948
7577.96 922
7578.78 960
7579.60 913
7580.42 866
7581.24 882
7582.07 944
7582.89 922
7583.71 875
7584.53 929
7585.35 935
7586.18 880
7587.00 894
7587.82 914
7588.64 918
7589.46 884
7590.29 981
7591.11 996
7591.93 927
7592.75 952
7593.58 980
7594.40 998
7595.22 963
7596.04 963
7596.87 900
7597.69 941
7598.51 903
7599.34 876
7600.16 980
7600.98 920
7601.80 907
7602.63 971
7603.45 956
7604.27 1008
7605.10 997
7605.92 940
7606.74 904
7607.57 992
7608.39 1015
7609.21 1089
7610.04 1205
7610.86 1110
7611.68 1191
7612.51 1143
7613.33 1159
7614.15 1105
7614.98 1032
7615.80 962
7616.62 1107
7617.45 1010
7618.27 867
7619.10 891
7619.92 972
7620.74 1092
7621.57 1046
7622.39 1021
7623.22 988
7624.04 1032
7624.86 1060
7625.69 1012
7626.51 1065
7627.34 1037
7628.16 1070
7628.99 1007
7629.81 924
7630.64 954
7631.46 943
7632.28 1043
7633.11 1002
7633.93 1038
7634.76 1077
7635.58 1176
7636.41 1126
7637.23 1166
7638.06 1195
7638.88 1190
7639.71 1245
7640.53 1112
7641.36 1111
7642.18 1083
7643.01 1003
7643.83 955
7644.66 908
7645.48 930
7646.31 895
7647.14 881
7647.96 832
7648.79 778
7649.61 827
7650.44 814
7651.26 863
7652.09 832
7652.91 829
7653.74 831
7654.57 809
7655.39 769
7656.22 874
7657.04 896
7657.87 867
7658.70 821
7659.52 860
7660.35 861
7661.17 828
7662.00 809
7662.83 851
7663.65 875
7664.48 821
7665.31 831
7666.13 847
7666.96 861
7667.79 889
7668.61 802
7669.44 825
7670.27 842
7671.09 901
7671.92 861
7672.75 865
7673.57 868
7674.40 827
7675.23 820
7676.05 822
7676.88 859
7677.71 868
7678.53 876
7679.36 864
7680.19 882
7681.02 902
7681.84 866
7682.67 829
7683.50 773
7684.33 823
7685.15 798
7685.98 821
7686.81 845
7687.64 848
7688.46 882
7689.29 937
7690.12 879
7690.95 925
7691.77 903
7692.60 894
7693.43 831
7694.26 863
7695.09 791
7695.91 829
7696.74 872
7697.57 850
7698.40 830
7699.23 792
7700.06 811
7700.88 775
7701.71 800
7702.54 891
7703.37 845
7704.20 906
7705.03 886
7705.85 915
7706.68 894
7707.51 815
7708.34 790
7709.17 835
7710.00 813
7710.83 810
7711.66 837
7712.48 825
7713.31 834
7714.14 856
7714.97 865
7715.80 916
7716.63 957
7717.46 963
7718.29 905
7719.12 884
7719.95 933
7720.78 874
7721.61 828
7722.44 851
7723.27 925
7724.09 922
7724.92 885
7725.75 869
7726.58 877
7727.41 767
7728.24 823
7729.07 910
7729.90 820
7730.73 780
7731.56 841
7732.39 824
7733.22 865
7734.05 857
7734.88 863
7735.71 844
7736.54 839
7737.37 859
7738.20 821
7739.03 862
7739.86 902
7740.70 927
7741.53 936
7742.36 938
7743.19 883
7744.02 871
7744.85 916
7745.68 895
7746.51 974
7747.34 968
7748.17 940
7749.00 998
7749.83 1029
7750.66 1206
7751.50 1343
7752.33 1458
7753.16 1591
7753.99 1661
7754.82 1622
7755.65 1640
7756.48 1566
7757.31 1476
7758.15 1387
7758.98 1214
7759.81 1084
7760.64 997
7761.47 1008
7762.30 909
7763.13 958
7763.97 917
7764.80 915
7765.63 916
7766.46 875
7767.29 916
7768.13 964
7768.96 835
7769.79 839
7770.62 871
7771.45 876
7772.29 870
7773.12 862
7773.95 849
7774.78 793
7775.62 820
7776.45 744
7777.28 755
7778.11 715
7778.95 766
7779.78 809
7780.61 768
7781.44 792
7782.28 798
7783.11 881
7783.94 852
7784.77 802
7785.61 793
7786.44 806
7787.27 814
7788.11 797
7788.94 846
7789.77 825
7790.61 837
7791.44 835
7792.27 882
7793.10 842
7793.94 907
7794.77 912
7795.60 861
7796.44 863
7797.27 870
7798.11 935
7798.94 913
7799.77 906
7800.61 845
7801.44 875
7802.27 890
7803.11 872
7803.94 892
7804.78 910
7805.61 914
7806.44 862
7807.28 891
7808.11 833
7808.95 831
7809.78 902
7810.61 956
7811.45 876
7812.28 850
7813.12 919
7813.95 936
7814.79 919
7815.62 898
7816.45 877
7817.29 974
7818.12 896
7818.96 900
7819.79 960
7820.63 1014
7821.46 1038
7822.30 1009
7823.13 989
7823.97 960
7824.80 936
7825.64 931
7826.47 827
7827.31 845
7828.14 966
7828.98 950
7829.81 1005
7830.65 949
7831.48 949
7832.32 993
7833.15 975
7833.99 940
7834.83 887
7835.66 912
7836.50 908
7837.33 885
7838.17 941
7839.00 904
7839.84 890
7840.68 953
7841.51 839
7842.35 944
7843.18 845
7844.02 883
7844.86 921
7845.69 806
7846.53 831
7847.36 914
7848.20 958
7849.04 935
7849.87 879
7850.71 799
7851.55 845
7852.38 876
7853.22 815
7854.05 732
7854.89 835
7855.73 805
7856.56 733
7857.40 748
7858.24 712
7859.08 740
7859.91 773
7860.75 780
7861.59 760
7862.42 755
7863.26 808
7864.10 837
7864.93 814
7865.77 821
7866.61 751
7867.45 850
7868.28 832
7869.12 833
7869.96 796
7870.80 748
7871.63 777
7872.47 776
7873.31 783
7874.15 780
7874.98 898
7875.82 829
7876.66 816
7877.50 852
7878.33 857
7879.17 788
7880.01 821
7880.85 778
7881.69 786
7882.52 854
7883.36 857
7884.20 889
7885.04 881
7885.88 805
7886.71 807
7887.55 862
7888.39 861
7889.23 869
7890.07 788
7890.91 804
7891.75 898
7892.58 898
7893.42 906
7894.26 871
7895.10 907
7895.94 940
7896.78 849
7897.62 788
7898.46 859
7899.29 825
7900.13 888
7900.97 925
7901.81 872
7902.65 887
7903.49 845
7904.33 836
7905.17 804
7906.01 813
7906.85 843
7907.69 774
7908.53 805
7909.37 810
7910.21 836
7911.04 842
7911.88 790
7912.72 796
7913.56 856
7914.40 816
7915.24 764
7916.08 805
7916.92 868
7917.76 880
7918.60 873
7919.44 841
7920.28 912
7921.12 963
7921.96 1017
7922.80 1077
7923.64 1172
7924.48 1110
7925.32 1110
7926.16 1099
7927.01 1155
7927.85 982
7928.69 930
7929.53 887
7930.37 928
7931.21 880
7932.05 771
7932.89 799
7933.73 756
7934.57 829
7935.41 855
7936.25 800
7937.09 793
7937.93 747
7938.78 753
7939.62 736
7940.46 855
7941.30 802
7942.14 751
7942.98 736
7943.82 708
7944.66 835
7945.51 737
7946.35 721
7947.19 736
7948.03 800
7948.87 792
7949.71 834
7950.56 763
7951.40 831
7952.24 909
7953.08 827
7953.92 838
7954.76 769
7955.61 790
7956.45 781
7957.29 778
7958.13 792
7958.97 804
7959.82 836
7960.66 846
7961.50 839
7962.34 780
7963.19 746
7964.03 732
7964.87 794
7965.71 756
7966.56 727
7967.40 745
7968.24 769
7969.08 774
7969.93 775
7970.77 780
7971.61 864
7972.45 833
7973.30 836
7974.14 831
7974.98 799
7975.83 856
7976.67 775
7977.51 735
7978.36 746
7979.20 775
7980.04 739
7980.89 740
7981.73 771
7982.57 767
7983.42 718
7984.26 795
7985.10 746
7985.95 663
7986.79 683
7987.63 716
7988.48 716
7989.32 748
7990.16 759
7991.01 701
7991.85 761
7992.70 786
7993.54 705
7994.38 729
7995.23 752
7996.07 746
7996.92 703
7997.76 693
7998.60 732
7999.45 712
8000.29 723
8001.14 764
8001.98 664
8002.83 669
8003.67 679
8004.52 672
8005.36 698
8006.20 662
8007.05 659
8007.89 688
8008.74 701
8009.58 715
8010.43 661
8011.27 630
8012.12 723
8012.96 759
8013.81 716
8014.65 721
8015.50 694
8016.34 721
8017.19 714
8018.03 674
8018.88 708
8019.72 681
8020.57 608
8021.42 634
8022.26 712
8023.11 708
8023.95 669
8024.80 638
8025.64 628
8026.49 651
8027.33 639
8028.18 728
8029.03 693
8029.87 717
8030.72 725
8031.56 723
8032.41 647
8033.26 661
8034.10 740
8034.95 725
8035.79 758
8036.64 833
8037.49 744
8038.33 713
8039.18 790
8040.03 754
8040.87 786
8041.72 733
8042.57 756
8043.41 742
8044.26 712
8045.11 737
8045.95 701
8046.80 711
8047.65 670
8048.49 673
8049.34 697
8050.19 717
8051.03 725
8051.88 720
8052.73 694
8053.58 700
8054.42 704
8055.27 672
8056.12 712
8056.96 726
8057.81 718
8058.66 648
8059.51 724
8060.35 727
8061.20 700
8062.05 619
8062.90 647
8063.74 707
8064.59 681
8065.44 674
8066.29 666
8067.14 711
8067.98 630
8068.83 620
8069.68 677
8070.53 699
8071.38 635
8072.22 637
8073.07 636
8073.92 579
8074.77 687
8075.62 696
8076.46 632
8077.31 648
8078.16 679
8079.01 684
8079.86 644
8080.71 680
8081.56 607
8082.40 648
8083.25 651
8084.10 646
8084.95 648
8085.80 662
8086.65 653
8087.50 635
8088.35 699
8089.19 644
8090.04 642
8090.89 626
8091.74 642
8092.59 693
8093.44 743
8094.29 632
8095.14 645
8095.99 606
8096.84 601
8097.69 597
8098.54 611
8099.39 630
8100.24 659
8101.09 640
8101.94 688
8102.79 652
8103.63 701
8104.48 682
8105.33 678
8106.18 670
8107.03 613
8107.88 627
8108.73 656
8109.58 682
8110.43 645
8111.28 678
8112.14 689
8112.99 616
8113.84 681
8114.69 657
8115.54 572
8116.39 604
8117.24 593
8118.09 698
8118.94 669
8119.79 616
8120.64 681
8121.49 651
8122.34 645
8123.19 657
8124.04 702
8124.89 691
8125.74 749
8126.60 742
8127.45 670
8128.30 698
8129.15 699
8130.00 719
8130.85 703
8131.70 640
8132.55 610
8133.40 710
8134.26 637
8135.11 590
8135.96 589
8136.81 629
8137.66 595
8138.51 602
8139.37 623
8140.22 531
8141.07 592
8141.92 668
8142.77 607
8143.62 640
8144.48 633
8145.33 616
8146.18 601
8147.03 627
8147.88 666
8148.74 617
8149.59 621
8150.44 614
8151.29 597
8152.15 646
8153.00 633
8153.85 633
8154.70 635
8155.56 655
8156.41 595
8157.26 654
8158.11 659
8158.97 674
8159.82 649
8160.67 680
8161.52 726
8162.38 711
8163.23 715
8164.08 657
8164.94 732
8165.79 701
8166.64 619
8167.49 633
8168.35 659
8169.20 723
8170.05 690
8170.91 649
8171.76 634
8172.61 632
8173.47 687
8174.32 634
8175.17 624
8176.03 635
8176.88 636
8177.74 618
8178.59 675
8179.44 672
8180.30 621
8181.15 592
8182.00 590
8182.86 598
8183.71 575
8184.57 620
8185.42 568
8186.27 644
8187.13 662
8187.98 599
8188.84 564
8189.69 598
8190.55 654
8191.40 606
8192.25 600
8193.11 593
8193.96 592
8194.82 574
8195.67 612
8196.53 560
8197.38 583
8198.24 606
8199.09 548
8199.95 574
8200.80 653
8201.66 556
8202.51 595
8203.37 630
8204.22 566
8205.08 622
8205.93 590
8206.79 604
8207.64 555
8208.50 589
8209.35 608
8210.21 607
8211.06 587
8211.92 683
8212.77 595
8213.63 564
8214.48 608
8215.34 689
8216.20 595
8217.05 624
8217.91 697
8218.76 644
8219.62 591
8220.48 593
8221.33 580
8222.19 577
8223.04 657
8223.90 658
8224.76 679
8225.61 716
8226.47 686
8227.32 715
8228.18 672
8229.04 699
8229.89 779
8230.75 722
8231.61 640
8232.46 570
8233.32 596
8234.18 624
8235.03 658
8235.89 652
8236.75 621
8237.60 645
8238.46 644
8239.32 695
8240.17 691
8241.03 616
8241.89 584
8242.74 594
8243.60 600
8244.46 559
8245.32 597
8246.17 635
8247.03 606
8247.89 541
8248.74 658
8249.60 544
8250.46 628
8251.32 615
8252.17 577
8253.03 669
8253.89 600
8254.75 594
8255.60 542
8256.46 622
8257.32 620
8258.18 621
8259.04 633
8259.89 671
8260.75 576
8261.61 621
8262.47 617
8263.33 621
8264.18 638
8265.04 612
8265.90 572
8266.76 604
8267.62 574
8268.48 601
8269.33 586
8270.19 667
8271.05 672
8271.91 641
8272.77 614
8273.63 664
8274.49 700
8275.34 612
8276.20 664
8277.06 611
8277.92 606
8278.78 634
8279.64 563
8280.50 552
8281.36 576
8282.22 594
8283.08 574
8283.93 649
8284.79 684
8285.65 614
8286.51 603
8287.37 623
8288.23 655
8289.09 655
8289.95 648
8290.81 621
8291.67 681
8292.53 691
8293.39 679
8294.25 689
8295.11 645
8295.97 605
8296.83 673
8297.69 619
8298.55 691
8299.41 714
8300.27 677
8301.13 651
8301.99 654
8302.85 658
8303.71 647
8304.57 624
8305.43 598
8306.29 614
8307.15 614
8308.01 673
8308.87 659
8309.73 683
8310.59 602
8311.45 621
8312.31 570
8313.17 608
8314.03 647
8314.90 608
8315.76 657
8316.62 625
8317.48 602
8318.34 636
8319.20 666
8320.06 669
8320.92 696
8321.78 696
8322.64 688
8323.51 668
8324.37 642
8325.23 606
8326.09 637
8326.95 637
8327.81 614
8328.67 649
8329.54 664
8330.40 654
8331.26 685
8332.12 681
8332.98 696
8333.84 638
8334.71 655
8335.57 639
8336.43 623
8337.29 607
8338.15 653
8339.02 669
8339.88 696
8340.74 724
8341.60 648
8342.46 636
8343.33 671
8344.19 642
8345.05 664
8345.91 595
8346.78 636
8347.64 705
8348.50 652
8349.36 636
8350.23 708
8351.09 595
8351.95 664
8352.81 632
8353.68 713
8354.54 742
8355.40 698
8356.27 651
8357.13 645
8357.99 691
8358.86 689
8359.72 715
8360.58 749
8361.44 767
8362.31 713
8363.17 654
8364.03 729
8364.90 724
8365.76 727
8366.63 771
8367.49 730
8368.35 716
8369.22 697
8370.08 762
8370.94 741
8371.81 665
8372.67 729
8373.53 684
8374.40 714
8375.26 688
8376.13 759
8376.99 789
8377.85 754
8378.72 723
8379.58 700
8380.45 707
8381.31 669
8382.18 756
8383.04 761
8383.90 753
8384.77 748
8385.63 751
8386.50 766
8387.36 748
8388.23 761
8389.09 730
8389.96 780
8390.82 762
8391.69 769
8392.55 810
8393.42 829
8394.28 780
8395.15 820
8396.01 829
8396.88 876
8397.74 773
8398.61 797
8399.47 846
8400.34 903
8401.20 855
8402.07 946
8402.93 846
8403.80 900
8404.66 894
8405.53 864
8406.39 951
8407.26 868
8408.12 893
8408.99 889
8409.86 899
8410.72 875
8411.59 907
8412.45 931
8413.32 901
8414.19 847
8415.05 916
8415.92 877
8416.78 954
8417.65 962
8418.52 962
8419.38 1020
8420.25 1048
8421.11 1005
8421.98 952
8422.85 1007
8423.71 967
8424.58 1028
8425.45 1070
8426.31 1026
8427.18 1004
8428.05 1011
8428.91 1113
8429.78 1069
8430.65 1039
8431.51 1090
8432.38 1172
8433.25 1172
8434.11 1218
8434.98 1143
8435.85 1198
8436.72 1238
8437.58 1168
8438.45 1259
8439.32 1256
8440.18 1200
8441.05 1297
8441.92 1249
8442.79 1301
8443.65 1284
8444.52 1378
8445.39 1370
8446.26 1435
8447.12 1471
8447.99 1537
8448.86 1490
8449.73 1496
8450.60 1533
8451.46 1566
8452.33 1562
8453.20 1719
8454.07 1616
8454.94 1614
8455.80 1775
8456.67 1839
8457.54 1988
8458.41 2189
8459.28 2443
8460.14 2758
8461.01 3142
8461.88 3592
8462.75 3742
8463.62 3817
8464.49 3847
8465.36 3634
8466.22 3403
8467.09 2950
8467.96 2602
8468.83 2327
8469.70 1964
8470.57 1762
8471.44 1607
8472.31 1346
8473.17 1400
8474.04 1336
8474.91 1289
8475.78 1327
8476.65 1301
8477.52 1244
8478.39 1183
8479.26 1230
8480.13 1228
8481.00 1183
8481.87 1107
8482.74 1185
8483.61 1107
8484.48 1019
8485.34 1055
8486.21 1056
8487.08 995
8487.95 1076
8488.82 1085
8489.69 1105
8490.56 1102
8491.43 1050
8492.30 1047
8493.17 1117
8494.04 1044
8494.91 1072
8495.78 1107
8496.65 1176
8497.52 1118
8498.39 1061
8499.26 1102
8500.13 1125
8501.01 1113
8501.88 1104
8502.75 1178
8503.62 1196
8504.49 1154
8505.36 1161
8506.23 1114
8507.10 1090
8507.97 1120
8508.84 1087
8509.71 1121
8510.58 1110
8511.45 1062
8512.32 1078
8513.20 1147
8514.07 1076
8514.94 1078
8515.81 1093
8516.68 1203
8517.55 1141
8518.42 1170
8519.29 1179
8520.17 1172
8521.04 1147
8521.91 1201
8522.78 1135
8523.65 1098
8524.52 1173
8525.39 1207
8526.27 1251
8527.14 1242
8528.01 1206
8528.88 1254
8529.75 1332
8530.63 1326
8531.50 1324
8532.37 1294
8533.24 1300
8534.11 1279
8534.99 1291
8535.86 1315
8536.73 1261
8537.60 1302
8538.47 1307
8539.35 1298
8540.22 1228
8541.09 1225
8541.96 1282
8542.84 1212
8543.71 1331
8544.58 1395
8545.46 1311
8546.33 1334
8547.20 1316
8548.07 1229
8548.95 1184
8549.82 1182
8550.69 1189
8551.57 1154
8552.44 1129
8553.31 1026
8554.18 1017
8555.06 1077
8555.93 1077
8556.80 1122
8557.68 1121
8558.55 1150
8559.42 1193
8560.30 1183
8561.17 1193
8562.04 1196
8562.92 1268
8563.79 1227
8564.67 1154
8565.54 1119
8566.41 1071
8567.29 1106
8568.16 1109
8569.03 1060
8569.91 1038
8570.78 1024
8571.66 943
8572.53 968
8573.40 978
8574.28 1003
8575.15 1082
8576.03 1061
8576.90 994
8577.78 1038
8578.65 909
8579.52 927
8580.40 994
8581.27 1002
8582.15 975
8583.02 993
8583.90 1033
8584.77 967
8585.65 1003
8586.52 952
8587.40 1035
8588.27 960
8589.15 987
8590.02 998
8590.90 1014
8591.77 991
8592.65 906
8593.52 934
8594.40 982
8595.27 1013
8596.15 999
8597.02 973
8597.90 958
8598.77 1017
8599.65 1004
8600.52 1064
8601.40 1124
8602.28 1088
8603.15 1060
8604.03 1024
8604.90 1013
8605.78 928
8606.65 1030
8607.53 1056
8608.41 1048
8609.28 1056
8610.16 1099
8611.03 1091
8611.91 1003
8612.79 1074
8613.66 1067
8614.54 1081
8615.41 1042
8616.29 1091
8617.17 1121
8618.04 1064
8618.92 985
8619.80 1050
8620.67 1017
8621.55 1071
8622.43 1117
8623.30 1161
8624.18 1018
8625.06 1105
8625.93 1138
8626.81 1110
8627.69 1122
8628.56 1218
8629.44 1129
8630.32 1095
8631.20 1197
8632.07 1165
8632.95 1126
8633.83 1120
8634.70 1241
8635.58 1233
8636.46 1156
8637.34 1246
8638.21 1280
8639.09 1238
8639.97 1229
8640.85 1244
8641.72 1271
8642.60 1260
8643.48 1255
8644.36 1283
8645.23 1224
8646.11 1239
8646.99 1329
8647.87 1348
8648.75 1390
8649.62 1361
8650.50 1406
8651.38 1360
8652.26 1304
8653.14 1353
8654.01 1410
8654.89 1289
8655.77 1336
8656.65 1342
8657.53 1315
8658.41 1330
8659.29 1423
8660.16 1477
8661.04 1527
8661.92 1603
8662.80 1575
8663.68 1446
8664.56 1453
8665.44 1515
8666.31 1483
8667.19 1522
8668.07 1521
8668.95 1549
8669.83 1462
8670.71 1524
8671.59 1523
8672.47 1528
8673.35 1551
8674.23 1602
8675.11 1643
8675.99 1750
8676.86 1765
8677.74 1802
8678.62 1957
8679.50 2071
8680.38 2109
8681.26 2115
8682.14 2155
8683.02 2108
8683.90 2175
8684.78 2103
8685.66 2038
8686.54 1898
8687.42 1886
8688.30 1881
8689.18 1832
8690.06 1764
8690.94 1744
8691.82 1704
8692.70 1714
8693.58 1743
8694.46 1943
8695.34 2061
8696.22 2157
8697.10 2410
8697.98 2482
8698.86 2718
8699.74 2718
8700.62 2777
8701.51 2732
8702.39 2617
8703.27 2452
8704.15 2373
8705.03 2258
8705.91 2102
8706.79 2041
8707.67 1966
8708.55 1858
8709.43 1808
8710.31 1837
8711.20 1944
8712.08 1913
8712.96 1857
8713.84 1908
8714.72 1989
8715.60 2011
8716.48 1970
8717.36 1958
8718.25 2002
8719.13 1972
8720.01 1992
8720.89 1980
8721.77 2162
8722.65 2047
8723.54 1972
8724.42 1986
8725.30 2103
8726.18 2142
8727.06 2107
8727.95 2179
8728.83 2053
8729.71 2212
8730.59 2266
8731.47 2165
8732.36 2191
8733.24 2326
8734.12 2340
8735.00 2388
8735.89 2429
8736.77 2455
8737.65 2460
8738.53 2420
8739.42 2407
8740.30 2492
8741.18 2522
8742.06 2578
8742.95 2604
8743.83 2460
8744.71 2520
8745.59 2538
8746.48 2755
8747.36 2661
8748.24 2650
8749.13 2593
8750.01 2663
8750.89 2527
8751.78 2581
8752.66 2685
8753.54 2716
8754.43 2661
8755.31 2769
8756.19 2771
8757.08 2690
8757.96 2745
8758.84 2898
8759.73 2969
8760.61 2842
8761.49 2790
8762.38 2828
8763.26 2950
8764.15 3075
8765.03 3079
8765.91 3198
8766.80 3308
8767.68 3454
8768.57 3398
8769.45 3510
8770.33 3648
8771.22 3938
8772.10 4076
8772.99 4111
8773.87 4230
8774.75 4231
8775.64 4134
8776.52 4114
8777.41 4109
8778.29 3947
8779.18 4068
8780.06 4046
8780.95 3973
8781.83 4097
8782.72 4422
8783.60 4875
8784.49 5656
8785.37 6550
8786.26 8064
8787.14 9477
8788.03 10630
8788.91 11425
8789.80 11945
8790.68 11597
8791.57 10853
8792.45 9701
8793.34 8543
8794.22 7524
8795.11 6299
8795.99 5407
8796.88 4704
8797.76 4140
8798.65 3835
8799.53 3437
8800.42 3318
8801.31 3329
8802.19 3397
8803.08 3418
8803.96 3509
8804.85 3581
8805.74 3655
8806.62 3471
8807.51 3282
8808.39 3216
8809.28 2973
8810.17 2792
8811.05 2631
8811.94 2507
8812.82 2373
8813.71 2212
8814.60 2260
8815.48 2328
8816.37 2316
8817.26 2285
8818.14 2332
8819.03 2422
8819.92 2500
8820.80 2402
8821.69 2375
8822.58 2367
8823.46 2456
8824.35 2335
8825.24 2338
8826.12 2460
8827.01 2408
8827.90 2309
8828.78 2287
8829.67 2345
8830.56 2310
8831.45 2249
8832.33 2272
8833.22 2186
8834.11 2253
8835.00 2224
8835.88 2216
8836.77 2179
8837.66 2271
8838.55 2234
8839.43 2222
8840.32 2148
8841.21 2196
8842.10 2355
8842.98 2286
8843.87 2277
8844.76 2226
8845.65 2194
8846.54 2177
8847.42 2304
8848.31 2354
8849.20 2443
8850.09 2506
8850.98 2522
8851.86 2507
8852.75 2494
8853.64 2436
8854.53 2433
8855.42 2371
8856.31 2486
8857.19 2477
8858.08 2531
8858.97 2504
8859.86 2566
8860.75 2488
8861.64 2446
8862.53 2433
8863.42 2443
8864.30 2485
8865.19 2373
8866.08 2373
8866.97 2330
8867.86 2386
8868.75 2303
8869.64 2305
8870.53 2284
8871.42 2165
8872.31 2072
8873.20 2089
8874.08 2061
8874.97 1968
8875.86 1913
8876.75 1818
8877.64 1884
8878.53 1875
8879.42 1768
8880.31 1750
8881.20 1712
8882.09 1625
8882.98 1686
8883.87 1644
8884.76 1623
8885.65 1682
8886.54 1669
8887.43 1689
8888.32 1612
8889.21 1595
8890.10 1574
8890.99 1544
8891.88 1453
8892.77 1550
8893.66 1473
8894.55 1520
8895.44 1497
8896.33 1443
8897.22 1310
8898.11 1353
8899.00 1373
8899.90 1369
8900.79 1362
8901.68 1278
8902.57 1279
8903.46 1419
8904.35 1385
8905.24 1288
8906.13 1266
8907.02 1290
8907.91 1272
8908.80 1337
8909.70 1320
8910.59 1231
8911.48 1168
8912.37 1207
8913.26 1193
8914.15 1189
8915.04 1175
8915.93 1257
8916.83 1288
8917.72 1159
8918.61 1167
8919.50 1247
8920.39 1219
8921.28 1148
8922.18 1111
8923.07 1137
8923.96 1164
8924.85 1147
8925.74 1143
8926.64 1110
8927.53 1062
8928.42 1071
8929.31 1099
8930.20 1099
8931.10 1129
8931.99 1126
8932.88 1150
8933.77 1161
8934.67 1122
8935.56 1131
8936.45 1187
8937.34 1141
8938.24 1150
8939.13 1097
8940.02 1090
8940.91 1106
8941.81 1018
8942.70 1057
8943.59 990
8944.49 952
8945.38 983
8946.27 1028
8947.16 948
8948.06 976
8948.95 925
8949.84 912
8950.74 946
8951.63 980
8952.52 960
8953.42 944
8954.31 904
8955.20 924
8956.10 929
8956.99 972
8957.88 1014
8958.78 974
8959.67 961
8960.56 895
8961.46 927
8962.35 896
8963.25 887
8964.14 838
8965.03 891
8965.93 933
8966.82 931
8967.72 881
8968.61 875
8969.50 851
8970.40 877
8971.29 894
8972.19 843
8973.08 837
8973.98 878
8974.87 907
8975.76 882
8976.66 878
8977.55 867
8978.45 840
8979.34 881
8980.24 836
8981.13 745
8982.03 814
8982.92 818
8983.82 839
8984.71 763
8985.61 760
8986.50 776
8987.40 771
8988.29 758
8989.19 744
8990.08 779
8990.98 734
8991.87 706
8992.77 749
8993.66 700
8994.56 731
8995.45 777
8996.35 750
8997.24 719
8998.14 741
8999.04 746
8999.93 763
9000.83 701
9001.72 737
9002.62 704
9003.51 728
9004.41 707
9005.31 744
9006.20 692
9007.10 671
9007.99 709
9008.89 752
9009.79 679
9010.68 707
9011.58 697
9012.48 748
9013.37 700
9014.27 712
9015.16 703
9016.06 766
9016.96 722
9017.85 675
9018.75 677
9019.65 646
9020.54 667
9021.44 634
9022.34 671
9023.23 686
9024.13 669
9025.03 667
9025.93 702
9026.82 712
9027.72 652
9028.62 652
9029.51 692
9030.41 670
9031.31 675
9032.21 686
9033.10 633
9034.00 655
9034.90 575
9035.79 628
9036.69 616
9037.59 676
9038.49 580
9039.38 607
9040.28 600
9041.18 642
9042.08 597
9042.98 608
9043.87 618
9044.77 602
9045.67 609
9046.57 577
9047.47 573
9048.36 562
9049.26 579
9050.16 606
9051.06 556
9051.96 574
9052.85 595
9053.75 660
9054.65 602
9055.55 584
9056.45 644
9057.35 650
9058.25 644
9059.14 589
9060.04 573
9060.94 620
9061.84 603
9062.74 686
9063.64 700
9064.54 567
9065.44 577
9066.33 597
9067.23 558
9068.13 569
9069.03 620
9069.93 646
9070.83 593
9071.73 562
9072.63 606
9073.53 615
9074.43 602
9075.33 602
9076.23 646
9077.13 641
9078.03 578
9078.92 595
9079.82 629
9080.72 616
9081.62 642
9082.52 625
9083.42 662
9084.32 650
9085.22 555
9086.12 590
9087.02 596
9087.92 624
9088.82 575
9089.72 594
9090.62 558
9091.52 599
9092.42 561
9093.32 599
9094.22 593
9095.12 609
9096.03 625
9096.93 574
9097.83 620
9098.73 622
9099.63 578
9100.53 536
9101.43 565
9102.33 606
9103.23 630
9104.13 568
9105.03 538
9105.93 593
9106.83 587
9107.74 567
9108.64 592
9109.54 605
9110.44 516
9111.34 583
9112.24 610
9113.14 600
9114.04 592
9114.94 543
9115.85 561
9116.75 563
9117.65 510
9118.55 554
9119.45 616
9120.35 626
9121.26 642
9122.16 619
9123.06 592
9123.96 614
9124.86 573
9125.77 633
9126.67 624
9127.57 615
9128.47 631
9129.37 599
9130.28 584
9131.18 562
9132.08 562
9132.98 623
9133.88 620
9134.79 595
9135.69 590
9136.59 611
9137.49 598
9138.40 589
9139.30 603
9140.20 626
9141.10 634
9142.01 625
9142.91 617
9143.81 596
9144.72 599
9145.62 542
9146.52 666
9147.42 606
9148.33 553
9149.23 604
9150.13 605
9151.04 597
9151.94 570
9152.84 617
9153.75 607
9154.65 549
9155.55 580
9156.46 546
9157.36 573
9158.26 635
9159.17 620
9160.07 594
9160.97 521
9161.88 573
9162.78 567
9163.69 562
9164.59 629
9165.49 624
9166.40 605
9167.30 549
9168.21 613
9169.11 642
9170.01 583
9170.92 574
9171.82 575
9172.73 587
9173.63 613
9174.53 564
9175.44 559
9176.34 552
9177.25 590
9178.15 616
9179.06 607
9179.96 614
9180.87 533
9181.77 523
9182.68 607
9183.58 587
9184.49 565
9185.39 586
9186.30 594
9187.20 589
9188.11 647
9189.01 590
9189.92 572
9190.82 610
9191.73 564
9192.63 538
9193.54 576
9194.44 570
9195.35 630
9196.25 573
9197.16 561
9198.06 626
9198.97 606
9199.87 609
9200.78 602
9201.69 599
9202.59 570
9203.50 592
9204.40 586
9205.31 559
9206.21 636
9207.12 632
9208.03 642
9208.93 673
9209.84 608
9210.74 633
9211.65 625
9212.56 613
9213.46 594
9214.37 554
9215.28 613
9216.18 662
9217.09 615
9218.00 513
9218.90 571
9219.81 574
9220.72 498
9221.62 550
9222.53 537
9223.44 570
9224.34 561
9225.25 573
9226.16 586
9227.06 543
9227.97 542
9228.88 591
9229.78 569
9230.69 510
9231.60 603
9232.51 586
9233.41 551
9234.32 499
9235.23 650
9236.13 610
9237.04 551
9237.95 565
9238.86 584
9239.76 612
9240.67 558
9241.58 557
9242.49 583
9243.39 578
9244.30 569
9245.21 567
9246.12 537
9247.03 540
9247.93 578
9248.84 607
9249.75 599
9250.66 575
9251.57 572
9252.47 526
9253.38 540
9254.29 584
9255.20 568
9256.11 550
9257.02 600
9257.92 557
9258.83 526
9259.74 533
9260.65 604
9261.56 583
9262.47 537
9263.38 568
9264.28 565
9265.19 549
9266.10 573
9267.01 494
9267.92 542
9268.83 640
9269.74 617
9270.65 545
9271.56 521
9272.47 542
9273.37 515
9274.28 547
9275.19 590
9276.10 636
9277.01 577
9277.92 586
9278.83 619
9279.74 602
9280.65 632
9281.56 649
9282.47 632
9283.38 629
9284.29 639
9285.20 658
9286.11 638
9287.02 608
9287.93 660
9288.84 679
9289.75 632
9290.66 622
9291.57 546
9292.48 601
9293.39 605
9294.30 578
9295.21 610
9296.12 631
9297.03 631
9297.94 575
9298.85 574
9299.76 619
9300.67 691
9301.58 661
9302.49 654
9303.40 591
9304.31 577
9305.23 625
9306.14 655
9307.05 607
9307.96 627
9308.87 700
9309.78 645
9310.69 629
9311.60 582
9312.51 606
9313.42 585
9314.34 631
9315.25 567
9316.16 554
9317.07 544
9317.98 628
9318.89 614
9319.80 549
9320.72 530
9321.63 587
9322.54 578
9323.45 516
9324.36 514
9325.27 472
9326.19 530
9327.10 557
9328.01 528
9328.92 558
9329.83 550
9330.74 578
9331.66 532
9332.57 503
9333.48 524
9334.39 569
9335.31 551
9336.22 565
9337.13 571
9338.04 535
9338.96 569
9339.87 534
9340.78 574
9341.69 513
9342.61 572
9343.52 552
9344.43 551
9345.34 553
9346.26 553
9347.17 518
9348.08 530
9348.99 507
9349.91 544
9350.82 577
9351.73 528
9352.65 550
9353.56 585
9354.47 567
9355.39 574
9356.30 545
9357.21 508
9358.13 530
9359.04 586
9359.95 542
9360.87 569
9361.78 560
9362.69 524
9363.61 563
9364.52 509
9365.43 540
9366.35 562
9367.26 601
9368.18 500
9369.09 550
9370.00 558
9370.92 563
9371.83 495
9372.75 552
9373.66 601
9374.57 605
9375.49 600
9376.40 616
9377.32 576
9378.23 561
9379.15 573
9380.06 597
9380.97 564
9381.89 602
9382.80 588
9383.72 547
9384.63 578
9385.55 584
9386.46 627
9387.38 640
9388.29 617
9389.21 623
9390.12 649
9391.04 620
9391.95 659
9392.87 663
9393.78 608
9394.70 611
9395.61 635
9396.53 611
9397.44 633
9398.36 660
9399.27 662
9400.19 642
9401.10 679
9402.02 650
9402.94 674
9403.85 704
9404.77 666
9405.68 655
9406.60 698
9407.51 645
9408.43 634
9409.35 702
9410.26 662
9411.18 676
9412.09 669
9413.01 686
9413.93 711
9414.84 684
9415.76 665
9416.67 680
9417.59 583
9418.51 627
9419.42 609
9420.34 597
9421.26 581
9422.17 643
9423.09 684
9424.01 625
9424.92 543
9425.84 625
9426.76 633
9427.67 656
9428.59 662
9429.51 660
9430.42 639
9431.34 672
9432.26 616
9433.17 662
9434.09 603
9435.01 598
9435.93 652
9436.84 683
9437.76 614
9438.68 639
9439.59 639
9440.51 580
9441.43 643
9442.35 632
9443.26 630
9444.18 637
9445.10 648
9446.02 698
9446.93 700
9447.85 632
9448.77 699
9449.69 699
9450.61 644
9451.52 697
9452.44 720
9453.36 679
9454.28 683
9455.20 692
9456.11 736
9457.03 731
9457.95 761
9458.87 805
9459.79 804
9460.71 904
9461.62 891
9462.54 831
9463.46 823
9464.38 771
9465.30 735
9466.22 771
9467.14 693
9468.05 672
9468.97 646
9469.89 672
9470.81 604
9471.73 696
9472.65 697
9473.57 669
9474.49 654
9475.41 656
9476.32 665
9477.24 666
9478.16 635
9479.08 600
9480.00 611
9480.92 658
9481.84 751
9482.76 709
9483.68 699
9484.60 658
9485.52 665
9486.44 660
9487.36 668
9488.28 705
9489.20 750
9490.12 796
9491.04 751
9491.96 726
9492.88 654
9493.80 647
9494.72 701
9495.64 666
9496.56 708
9497.48 663
9498.40 646
9499.32 663
9500.24 613
9501.16 651
9502.08 695
9503.00 663
9503.92 667
9504.84 646
9505.76 633
9506.68 593
9507.60 624
9508.52 617
9509.44 658
9510.36 675
9511.28 654
9512.21 676
9513.13 606
9514.05 615
9514.97 643
9515.89 624
9516.81 638
9517.73 659
9518.65 744
9519.57 763
9520.50 709
9521.42 677
9522.34 654
9523.26 668
9524.18 717
9525.10 807
9526.02 744
9526.95 766
9527.87 732
9528.79 639
9529.71 711
9530.63 665
9531.55 745
9532.48 721
9533.40 730
9534.32 828
9535.24 832
9536.16 837
9537.09 880
9538.01 1027
9538.93 1073
9539.85 1045
9540.77 1056
9541.70 1072
9542.62 990
9543.54 951
9544.46 928
9545.39 891
9546.31 828
9547.23 837
9548.15 806
9549.08 781
9550.00 694
9550.92 692
9551.85 628
9552.77 678
9553.69 672
9554.61 660
9555.54 638
9556.46 685
9557.38 698
9558.31 659
9559.23 638
9560.15 614
9561.08 685
9562.00 674
9562.92 655
9563.85 633
9564.77 650
9565.69 803
9566.62 735
9567.54 708
9568.46 687
9569.39 699
9570.31 711
9571.23 714
9572.16 659
9573.08 653
9574.01 644
9574.93 646
9575.85 670
9576.78 655
9577.70 684
9578.63 656
9579.55 665
9580.47 645
9581.40 623
9582.32 658
9583.25 632
9584.17 639
9585.10 623
9586.02 579
9586.94 638
9587.87 606
9588.79 634
9589.72 613
9590.64 620
9591.57 674
9592.49 688
9593.42 615
9594.34 588
9595.27 632
9596.19 592
9597.12 545
9598.04 588
9598.97 643
9599.89 680
9600.82 683
9601.74 670
9602.67 578
9603.59 688
9604.52 680
9605.44 650
9606.37 677
9607.29 669
9608.22 690
9609.15 728
9610.07 751
9611.00 684
9611.92 709
9612.85 714
9613.77 659
9614.70 698
9615.63 703
9616.55 720
9617.48 675
9618.40 735
9619.33 799
9620.26 805
9621.18 687
9622.11 707
9623.03 693
9623.96 674
9624.89 715
9625.81 725
9626.74 770
9627.67 724
9628.59 794
9629.52 766
9630.45 715
9631.37 654
9632.30 704
9633.23 725
9634.15 748
9635.08 808
9636.01 740
9636.93 838
9637.86 849
9638.79 810
9639.71 819
9640.64 799
9641.57 775
9642.50 822
9643.42 850
9644.35 913
9645.28 821
9646.21 796
9647.13 818
9648.06 762
9648.99 862
9649.92 907
9650.84 847
9651.77 861
9652.70 946
9653.63 1016
9654.55 1043
9655.48 960
9656.41 1009
9657.34 1085
9658.26 1078
9659.19 1070
9660.12 1029
9661.05 1048
9661.98 949
9662.91 924
9663.83 873
9664.76 922
9665.69 873
9666.62 845
9667.55 894
9668.48 811
9669.40 803
9670.33 852
9671.26 844
9672.19 904
9673.12 903
9674.05 903
9674.98 885
9675.90 831
9676.83 868
9677.76 876
9678.69 858
9679.62 923
9680.55 855
9681.48 875
9682.41 925
9683.34 959
9684.27 914
9685.19 936
9686.12 935
9687.05 928
9687.98 901
9688.91 883
9689.84 885
9690.77 901
9691.70 976
9692.63 902
9693.56 881
9694.49 952
9695.42 893
9696.35 920
9697.28 971
9698.21 940
9699.14 923
9700.07 1030
9701.00 950
9701.93 915
9702.86 961
9703.79 1037
9704.72 1067
9705.65 1080
9706.58 1079
9707.51 1114
9708.44 1048
9709.37 1000
9710.30 1011
9711.23 933
9712.16 884
9713.09 954
9714.02 980
9714.95 839
9715.88 897
9716.82 807
9717.75 906
9718.68 955
9719.61 1035
9720.54 976
9721.47 940
9722.40 1012
9723.33 1047
9724.26 1049
9725.19 996
9726.13 928
9727.06 977
9727.99 949
9728.92 902
9729.85 895
9730.78 864
9731.71 771
9732.64 800
9733.58 747
9734.51 791
9735.44 843
9736.37 835
9737.30 811
9738.23 876
9739.17 819
9740.10 819
9741.03 863
9741.96 888
9742.89 821
9743.83 752
9744.76 734
9745.69 755
9746.62 762
9747.55 849
9748.49 821
9749.42 759
9750.35 737
9751.28 829
9752.22 814
9753.15 729
9754.08 732
9755.01 790
9755.95 759
9756.88 724
9757.81 754
9758.75 690
9759.68 698
9760.61 704
9761.54 782
9762.48 736
9763.41 710
9764.34 727
9765.28 767
9766.21 709
9767.14 715
9768.08 719
9769.01 738
9769.94 720
9770.88 669
9771.81 720
9772.74 715
9773.68 763
9774.61 721
9775.54 726
9776.48 772
9777.41 677
9778.34 717
9779.28 667
9780.21 732
9781.14 743
9782.08 710
9783.01 752
9783.95 711
9784.88 744
9785.81 740
9786.75 780
9787.68 802
9788.62 833
9789.55 818
9790.49 825
9791.42 778
9792.35 754
9793.29 817
9794.22 772
9795.16 785
9796.09 742
9797.03 723
9797.96 738
9798.90 657
9799.83 697
9800.77 658
9801.70 697
9802.64 715
9803.57 689
9804.51 699
9805.44 711
9806.38 724
9807.31 730
9808.25 673
9809.18 697
9810.12 727
9811.05 631
9811.99 651
9812.92 644
9813.86 618
9814.79 601
9815.73 589
9816.66 570
9817.60 624
9818.54 581
9819.47 597
9820.41 613
9821.34 616
9822.28 649
9823.21 638
9824.15 653
9825.09 627
9826.02 592
9826.96 591
9827.89 621
9828.83 576
9829.77 605
9830.70 563
9831.64 558
9832.57 622
9833.51 598
9834.45 595
9835.38 621
9836.32 607
9837.26 584
9838.19 614
9839.13 608
9840.07 606
9841.00 519
9841.94 549
9842.88 609
9843.81 578
9844.75 538
9845.69 570
9846.62 662
9847.56 625
9848.50 554
9849.44 604
9850.37 543
9851.31 564
9852.25 605
9853.18 633
9854.12 599
9855.06 588
9856.00 563
9856.93 573
9857.87 657
9858.81 566
9859.75 612
9860.68 637
9861.62 634
9862.56 595
9863.50 567
9864.44 604
9865.37 612
9866.31 600
9867.25 623
9868.19 622
9869.13 594
9870.06 594
9871.00 600
9871.94 575
9872.88 498
9873.82 548
9874.75 595
9875.69 565
9876.63 607
9877.57 554
9878.51 566
9879.45 601
9880.39 660
9881.32 597
9882.26 564
9883.20 601
9884.14 609
9885.08 586
9886.02 635
9886.96 566
9887.90 577
9888.83 564
9889.77 620
9890.71 572
9891.65 570
9892.59 616
9893.53 547
9894.47 584
9895.41 564
9896.35 511
9897.29 595
9898.23 617
9899.17 562
9900.11 533
9901.05 605
9901.99 638
9902.92 588
9903.86 576
9904.80 619
9905.74 572
9906.68 568
9907.62 591
9908.56 550
9909.50 598
9910.44 564
9911.38 548
9912.32 528
9913.26 578
9914.20 605
9915.14 604
9916.08 584
9917.02 609
9917.97 561
9918.91 541
9919.85 574
9920.79 555
9921.73 595
9922.67 568
9923.61 580
9924.55 507
9925.49 557
9926.43 550
9927.37 618
9928.31 564
9929.25 632
9930.19 796
9931.13 809
9932.08 917
9933.02 976
9933.96 986
9934.90 1066
9935.84 1082
9936.78 1047
9937.72 995
9938.66 959
9939.61 820
9940.55 818
9941.49 751
9942.43 746
9943.37 645
9944.31 553
9945.26 501
9946.20 545
9947.14 531
9948.08 522
9949.02 590
9949.96 572
9950.91 508
9951.85 563
9952.79 490
9953.73 532
9954.67 550
9955.62 527
9956.56 514
9957.50 507
9958.44 478
9959.39 471
9960.33 505
9961.27 466
9962.21 480
9963.16 472
9964.10 505
9965.04 545
9965.98 528
9966.93 520
9967.87 543
9968.81 441
9969.75 493
9970.70 516
9971.64 551
9972.58 471
9973.53 500
9974.47 498
9975.41 513
9976.36 519
9977.30 495
9978.24 484
9979.18 480
9980.13 479
9981.07 471
9982.01 408
9982.96 452
9983.90 512
9984.85 509
9985.79 472
9986.73 452
9987.68 464
9988.62 450
9989.56 508
9990.51 472
9991.45 456
9992.40 500
9993.34 495
9994.28 515
9995.23 528
9996.17 435
9997.12 464
9998.06 485
9999.00 522
9999.95 463
10000.89 491
10001.84 520
10002.78 544
10003.73 504
10004.67 568
10005.61 505
10006.56 487
10007.50 502
10008.45 522
10009.39 517
10010.34 514
10011.28 521
10012.23 459
10013.17 516
10014.12 529
10015.06 521
10016.01 502
10016.95 476
10017.90 527
10018.84 498
10019.79 536
10020.73 476
10021.68 440
10022.62 519
10023.57 484
10024.51 469
10025.46 467
10026.41 487
10027.35 492
10028.30 476
10029.24 465
10030.19 501
10031.13 519
10032.08 487
10033.03 465
10033.97 502
10034.92 500
10035.86 477
10036.81 490
10037.76 493
10038.70 454
10039.65 470
10040.59 500
10041.54 468
10042.49 439
10043.43 440
10044.38 427
10045.33 448
10046.27 492
10047.22 478
10048.16 431
10049.11 402
10050.06 451
10051.00 454
10051.95 419
10052.90 435
10053.84 395
10054.79 405
10055.74 473
10056.69 459
10057.63 454
10058.58 453
10059.53 388
10060.47 415
10061.42 441
10062.37 467
10063.32 481
10064.26 439
10065.21 482
10066.16 460
10067.10 454
10068.05 446
10069.00 485
10069.95 447
10070.89 438
10071.84 405
10072.79 452
10073.74 467
10074.69 418
10075.63 420
10076.58 433
10077.53 446
10078.48 449
10079.43 424
10080.37 434
10081.32 462
10082.27 449
10083.22 399
10084.17 422
10085.11 432
10086.06 457
10087.01 420
10087.96 436
10088.91 421
10089.86 464
10090.81 408
10091.75 385
10092.70 403
10093.65 406
10094.60 421
10095.55 387
10096.50 398
10097.45 395
10098.40 424
10099.34 448
10100.29 421
10101.24 399
10102.19 431
10103.14 451
10104.09 466
10105.04 378
10105.99 403
10106.94 420
10107.89 440
10108.84 443
10109.79 399
10110.73 445
10111.68 457
10112.63 477
10113.58 414
10114.53 397
10115.48 408
10116.43 430
10117.38 443
10118.33 428
10119.28 336
10120.23 432
10121.18 438
10122.13 443
10123.08 410
10124.03 437
10124.98 472
10125.93 426
10126.88 405
10127.83 402
10128.78 347
10129.73 384
10130.68 422
10131.64 394
10132.59 372
10133.54 412
10134.49 435
10135.44 469
10136.39 436
10137.34 416
10138.29 412
10139.24 402
10140.19 410
10141.14 445
10142.09 378
10143.04 403
10144.00 386
10144.95 407
10145.90 429
10146.85 405
10147.80 464
10148.75 421
10149.70 439
10150.65 403
10151.61 425
10152.56 425
10153.51 430
10154.46 454
10155.41 424
10156.36 473
10157.31 444
10158.27 436
10159.22 423
10160.17 404
10161.12 379
10162.07 420
10163.03 428
10163.98 411
10164.93 407
10165.88 433
10166.83 452
10167.79 421
10168.74 464
10169.69 420
10170.64 395
10171.60 446
10172.55 397
10173.50 434
10174.45 459
10175.41 440
10176.36 471
10177.31 493
10178.26 414
10179.22 400
10180.17 402
10181.12 480
10182.07 458
10183.03 450
10183.98 491
10184.93 453
10185.89 463
10186.84 445
10187.79 458
10188.75 457
10189.70 497
10190.65 500
10191.60 475
10192.56 498
10193.51 516
10194.47 465
10195.42 468
10196.37 520
10197.33 557
10198.28 547
10199.23 555
10200.19 505
10201.14 492
10202.09 482
10203.05 489
10204.00 506
10204.96 509
10205.91 518
10206.86 542
10207.82 468
10208.77 529
10209.73 449
10210.68 444
10211.63 563
10212.59 567
10213.54 520
10214.50 458
10215.45 507
10216.41 508
10217.36 517
10218.32 462
10219.27 497
10220.22 537
10221.18 498
10222.13 516
10223.09 495
10224.04 487
10225.00 511
10225.95 484
10226.91 493
10227.86 493
10228.82 483
10229.77 493
10230.73 503
10231.68 430
10232.64 448
10233.59 446
10234.55 457
10235.50 439
10236.46 410
10237.42 474
10238.37 511
10239.33 478
10240.28 531
10241.24 496
10242.19 539
10243.15 560
10244.10 520
10245.06 566
10246.02 553
10246.97 566
10247.93 515
10248.88 496
10249.84 473
10250.80 461
10251.75 471
10252.71 444
10253.66 390
10254.62 437
10255.58 438
10256.53 456
10257.49 439
10258.45 392
10259.40 400
10260.36 392
10261.32 438
10262.27 421
10263.23 435
10264.19 444
10265.14 472
10266.10 430
10267.06 373
10268.01 418
10268.97 389
10269.93 436
10270.88 441
10271.84 468
10272.80 447
10273.76 397
10274.71 451
10275.67 476
10276.63 407
10277.58 423
10278.54 451
10279.50 468
10280.46 460
10281.41 445
10282.37 442
10283.33 431
10284.29 411
10285.24 428
10286.20 422
10287.16 426
10288.12 420
10289.08 447
10290.03 378
10290.99 413
10291.95 392
10292.91 363
10293.87 381
10294.82 355
10295.78 380
10296.74 341
10297.70 390
10298.66 370
10299.61 376
10300.57 391
10301.53 367
10302.49 414
10303.45 448
10304.41 388
10305.37 399
10306.32 393
10307.28 426
10308.24 416
10309.20 378
10310.16 403
10311.12 417
10312.08 395
10313.04 431
10314.00 410
10314.95 390
10315.91 378
10316.87 426
10317.83 388
10318.79 394
10319.75 386
10320.71 465
10321.67 434
10322.63 396
10323.59 383
10324.55 397
10325.51 388
10326.47 385
10327.43 416
10328.39 363
10329.35 364
10330.31 405
10331.27 374
10332.23 415
10333.19 452
10334.15 424
10335.11 399
10336.07 420
10337.03 396
10337.99 388
10338.95 380
10339.91 349
10340.87 417
10341.83 408
10342.79 382
10343.75 388
10344.71 386
10345.67 373
10346.63 348
10347.59 390
10348.55 395
10349.51 414
10350.47 403
10351.43 379
10352.39 383
10353.35 420
10354.31 387
10355.28 375
10356.24 380
10357.20 351
10358.16 388
10359.12 414
10360.08 395
10361.04 397
10362.00 375
10362.96 384
10363.93 402
10364.89 395
10365.85 361
10366.81 419
10367.77 410
10368.73 405
10369.69 412
10370.66 413
10371.62 447
10372.58 437
10373.54 413
10374.50 407
10375.47 451
10376.43 398
10377.39 427
10378.35 348
10379.31 334
10380.28 326
10381.24 392
10382.20 422
10383.16 398
10384.12 413
10385.09 430
10386.05 386
10387.01 351
10387.97 387
10388.94 362
10389.90 374
10390.86 404
10391.82 405
10392.79 394
10393.75 393
10394.71 377
10395.68 382
10396.64 390
10397.60 373
10398.56 401
10399.53 430
10400.49 386
10401.45 345
10402.42 358
10403.38 349
10404.34 385
10405.31 367
10406.27 373
10407.23 352
10408.20 369
10409.16 376
10410.12 404
10411.09 372
10412.05 346
10413.01 368
10413.98 329
10414.94 341
10415.90 338
10416.87 345
10417.83 401
10418.80 426
10419.76 405
10420.72 401
10421.69 365
10422.65 393
10423.62 440
10424.58 434
10425.54 415
10426.51 437
10427.47 406
10428.44 442
10429.40 426
10430.37 452
10431.33 420
10432.30 380
10433.26 441
10434.22 411
10435.19 385
10436.15 402
10437.12 426
10438.08 446
10439.05 433
10440.01 412
10440.98 440
10441.94 410
10442.91 351
10443.87 336
10444.84 358
10445.80 424
10446.77 394
10447.73 388
10448.70 357
10449.66 382
10450.63 374
10451.59 409
10452.56 405
10453.53 381
10454.49 352
10455.46 359
10456.42 352
10457.39 381
10458.35 366
10459.32 350
10460.29 349
10461.25 374
10462.22 354
10463.18 395
10464.15 391
10465.12 371
10466.08 366
10467.05 322
10468.01 372
10468.98 340
10469.95 308
10470.91 314
10471.88 353
10472.85 335
10473.81 336
10474.78 333
10475.74 346
10476.71 339
10477.68 394
10478.64 359
10479.61 349
10480.58 333
10481.54 349
10482.51 312
10483.48 317
10484.45 338
10485.41 363
10486.38 363
10487.35 306
10488.31 353
10489.28 383
10490.25 353
10491.22 385
10492.18 366
10493.15 359
10494.12 430
10495.08 420
10496.05 378
10497.02 367
10497.99 331
10498.95 337
10499.92 325
10500.89 350
10501.86 343
10502.83 370
10503.79 373
10504.76 369
10505.73 356
10506.70 353
10507.67 360
10508.63 359
10509.60 346
10510.57 331
10511.54 366
10512.51 387
10513.47 353
10514.44 371
10515.41 402
10516.38 362
10517.35 390
10518.32 391
10519.28 378
10520.25 359
10521.22 384
10522.19 355
10523.16 394
10524.13 390
10525.10 366
10526.07 355
10527.03 363
10528.00 383
10528.97 376
10529.94 382
10530.91 411
10531.88 371
10532.85 420
10533.82 353
10534.79 432
10535.76 379
10536.73 341
10537.70 374
10538.67 334
10539.63 353
10540.60 394
10541.57 357
10542.54 388
10543.51 366
10544.48 363
10545.45 383
10546.42 406
10547.39 374
10548.36 423
10549.33 357
10550.30 375
10551.27 385
10552.24 406
10553.21 368
10554.18 412
10555.15 356
10556.12 338
10557.09 342
10558.06 361
10559.03 350
10560.00 341
10560.97 371
10561.95 414
10562.92 432
10563.89 412
10564.86 400
10565.83 394
10566.80 395
10567.77 466
10568.74 443
10569.71 439
10570.68 438
10571.65 472
10572.62 502
10573.59 471
10574.57 407
10575.54 451
10576.51 415
10577.48 380
10578.45 375
10579.42 366
10580.39 367
10581.36 409
10582.34 398
10583.31 414
10584.28 416
10585.25 370
10586.22 392
10587.19 387
10588.17 412
10589.14 400
10590.11 423
10591.08 400
10592.05 415
10593.02 362
10594.00 378
10594.97 408
10595.94 449
10596.91 426
10597.89 398
10598.86 352
10599.83 366
10600.80 408
10601.77 370
10602.75 427
10603.72 397
10604.69 432
10605.66 408
10606.64 361
10607.61 359
10608.58 376
10609.55 373
10610.53 386
10611.50 370
10612.47 396
10613.45 385
10614.42 415
10615.39 400
10616.36 327
10617.34 328
10618.31 389
10619.28 369
10620.26 343
10621.23 370
10622.20 363
10623.18 422
10624.15 381
10625.12 369
10626.10 396
10627.07 377
10628.04 426
10629.02 365
10629.99 385
10630.97 396
10631.94 381
10632.91 377
10633.89 416
10634.86 382
10635.83 384
10636.81 402
10637.78 399
10638.76 392
10639.73 369
10640.70 373
10641.68 394
10642.65 379
10643.63 419
10644.60 451
10645.58 398
10646.55 420
10647.53 479
10648.50 486
10649.47 435
10650.45 457
10651.42 402
10652.40 434
10653.37 461
10654.35 448
10655.32 377
10656.30 384
10657.27 375
10658.25 398
10659.22 387
10660.20 397
10661.17 430
10662.15 417
10663.12 398
10664.10 366
10665.07 396
10666.05 365
10667.02 357
10668.00 375
10668.97 402
10669.95 390
10670.93 392
10671.90 344
10672.88 403
10673.85 379
10674.83 412
10675.80 436
10676.78 349
10677.76 394
10678.73 400
10679.71 395
10680.68 397
10681.66 409
10682.63 350
10683.61 403
10684.59 384
10685.56 447
10686.54 379
10687.52 389
10688.49 433
10689.47 380
10690.44 367
10691.42 427
10692.40 431
10693.37 383
10694.35 349
10695.33 389
10696.30 363
10697.28 340
10698.26 354
10699.23 375
10700.21 375
10701.19 352
10702.17 323
10703.14 376
10704.12 382
10705.10 326
10706.07 330
10707.05 356
10708.03 344
10709.01 349
10709.98 369
10710.96 395
10711.94 349
10712.91 395
10713.89 411
10714.87 394
10715.85 370
10716.83 342
10717.80 374
10718.78 333
10719.76 348
10720.74 352
10721.71 382
10722.69 362
10723.67 383
10724.65 373
10725.63 348
10726.60 383
10727.58 359
10728.56 306
10729.54 358
10730.52 389
10731.49 361
10732.47 403
10733.45 362
10734.43 374
10735.41 360
10736.39 365
10737.37 309
10738.34 336
10739.32 362
10740.30 386
10741.28 369
10742.26 369
10743.24 317
10744.22 349
10745.20 309
10746.17 376
10747.15 363
10748.13 347
10749.11 323
10750.09 367
10751.07 361
10752.05 345
10753.03 402
10754.01 417
10754.99 407
10755.97 350
10756.95 335
10757.93 408
10758.91 393
10759.88 373
10760.86 409
10761.84 362
10762.82 354
10763.80 389
10764.78 344
10765.76 342
10766.74 345
10767.72 357
10768.70 371
10769.68 377
10770.66 387
10771.64 406
10772.62 351
10773.60 315
10774.58 354
10775.56 310
10776.54 368
10777.52 381
10778.51 347
10779.49 390
10780.47 344
10781.45 389
10782.43 354
10783.41 350
10784.39 394
10785.37 357
10786.35 394
10787.33 405
10788.31 382
10789.29 352
10790.27 338
10791.26 320
10792.24 359
10793.22 390
10794.20 379
10795.18 341
10796.16 350
10797.14 353
10798.12 372
10799.10 315
10800.09 339
10801.07 354
10802.05 356
10803.03 359
10804.01 333
10804.99 349
10805.98 348
10806.96 348
10807.94 380
10808.92 436
10809.90 379
10810.89 358
10811.87 341
10812.85 310
10813.83 328
10814.81 390
10815.80 375
10816.78 364
10817.76 324
10818.74 380
10819.72 340
10820.71 327
10821.69 360
10822.67 346
10823.65 357
10824.64 349
10825.62 342
10826.60 334
10827.58 364
10828.57 421
10829.55 351
10830.53 371
10831.52 348
10832.50 374
10833.48 377
10834.46 322
10835.45 340
10836.43 366
10837.41 349
10838.40 341
10839.38 378
10840.36 362
10841.35 406
10842.33 331
10843.31 357
10844.30 378
10845.28 342
10846.26 353
10847.25 391
10848.23 373
10849.21 379
10850.20 378
10851.18 385
10852.17 355
10853.15 308
10854.13 403
10855.12 396
10856.10 404
10857.09 336
10858.07 371
10859.05 405
10860.04 407
10861.02 393
10862.01 373
10862.99 400
10863.97 396
10864.96 378
10865.94 362
10866.93 410
10867.91 419
10868.90 406
10869.88 393
10870.87 402
10871.85 391
10872.84 412
10873.82 409
10874.81 403
10875.79 370
10876.78 466
10877.76 423
10878.75 388
10879.73 394
10880.72 427
10881.70 408
10882.69 431
10883.67 400
10884.66 403
10885.64 433
10886.63 407
10887.61 423
10888.60 396
10889.58 395
10890.57 423
10891.55 430
10892.54 447
10893.53 422
10894.51 423
10895.50 398
10896.48 445
10897.47 422
10898.45 398
10899.44 441
10900.43 446
10901.41 463
10902.40 408
10903.38 409
10904.37 474
10905.36 446
10906.34 452
10907.33 405
10908.32 412
10909.30 458
10910.29 478
10911.28 430
10912.26 463
10913.25 442
10914.24 454
10915.22 422
10916.21 433
10917.20 463
10918.18 459
10919.17 475
10920.16 485
10921.14 484
10922.13 484
10923.12 444
10924.10 436
10925.09 523
10926.08 507
10927.07 558
10928.05 543
10929.04 521
10930.03 500
10931.01 498
10932.00 487
10932.99 457
10933.98 455
10934.96 525
10935.95 553
10936.94 487
10937.93 473
10938.92 460
10939.90 522
10940.89 499
10941.88 479
10942.87 516
10943.85 529
10944.84 494
10945.83 476
10946.82 546
10947.81 567
10948.79 548
10949.78 523
10950.77 565
10951.76 545
10952.75 626
10953.74 553
10954.72 584
10955.71 581
10956.70 619
10957.69 606
10958.68 615
10959.67 623
10960.66 637
10961.65 662
10962.63 596
10963.62 634
10964.61 636
10965.60 633
10966.59 744
10967.58 704
10968.57 662
10969.56 680
10970.55 655
10971.54 698
10972.52 674
10973.51 632
10974.50 585
10975.49 602
10976.48 599
10977.47 620
10978.46 570
10979.45 617
10980.44 612
10981.43 580
10982.42 595
10983.41 590
10984.40 550
10985.39 567
10986.38 567
10987.37 626
10988.36 577
10989.35 549
10990.34 583
10991.33 643
10992.32 661
10993.31 661
10994.30 590
10995.29 670
10996.28 628
10997.27 597
10998.26 633
10999.25 663
11000.24 715
11001.23 646
11002.22 717
11003.21 748
11004.20 758
11005.20 841
11006.19 851
11007.18 902
11008.17 929
11009.16 943
11010.15 827
11011.14 827
11012.13 844
11013.12 802
11014.11 726
11015.10 692
11016.10 659
11017.09 653
11018.08 620
11019.07 591
11020.06 575
11021.05 575
11022.04 603
11023.04 563
11024.03 583
11025.02 553
11026.01 517
11027.00 485
11027.99 514
11028.99 521
11029.98 544
11030.97 539
11031.96 520
11032.95 479
11033.95 545
11034.94 511
11035.93 561
11036.92 510
11037.91 491
11038.91 528
11039.90 514
11040.89 519
11041.88 534
11042.88 550
11043.87 495
11044.86 477
11045.85 509
11046.85 507
11047.84 486
11048.83 509
11049.82 532
11050.82 484
11051.81 503
11052.80 520
11053.80 478
11054.79 481
11055.78 472
11056.77 479
11057.77 490
11058.76 498
11059.75 449
11060.75 468
11061.74 453
11062.73 455
11063.73 463
11064.72 470
11065.71 432
11066.71 453
11067.70 476
11068.69 483
11069.69 442
11070.68 455
11071.68 437
11072.67 433
11073.66 489
11074.66 443
11075.65 465
11076.65 447
11077.64 499
11078.63 447
11079.63 450
11080.62 486
11081.62 459
11082.61 477
11083.60 479
11084.60 448
11085.59 455
11086.59 494
11087.58 500
11088.58 527
11089.57 500
11090.57 482
11091.56 472
11092.55 475
11093.55 476
11094.54 440
11095.54 439
11096.53 428
11097.53 434
11098.52 473
11099.52 491
11100.51 460
11101.51 474
11102.50 520
11103.50 476
11104.49 503
11105.49 452
11106.48 428
11107.48 491
11108.48 481
11109.47 485
11110.47 492
11111.46 451
11112.46 448
11113.45 423
11114.45 436
11115.44 472
11116.44 391
11117.44 432
11118.43 431
11119.43 449
11120.42 452
11121.42 472
11122.42 494
11123.41 459
11124.41 458
11125.40 445
11126.40 412
11127.40 358
11128.39 422
11129.39 426
11130.38 430
11131.38 450
11132.38 499
11133.37 466
11134.37 433
11135.37 440
11136.36 422
11137.36 405
11138.36 433
11139.35 478
11140.35 453
11141.35 443
11142.34 453
11143.34 469
11144.34 450
11145.34 408
11146.33 396
11147.33 440
11148.33 458
11149.32 495
11150.32 501
11151.32 467
11152.32 491
11153.31 428
11154.31 437
11155.31 473
11156.31 445
11157.30 401
11158.30 426
11159.30 493
11160.30 460
11161.29 445
11162.29 487
11163.29 460
11164.29 428
11165.29 424
11166.28 411
11167.28 404
11168.28 399
11169.28 438
11170.28 427
11171.27 437
11172.27 439
11173.27 430
11174.27 432
11175.27 392
11176.27 406
11177.26 387
11178.26 408
11179.26 404
11180.26 417
11181.26 434
11182.26 437
11183.26 444
11184.26 395
11185.25 386
11186.25 396
11187.25 423
11188.25 460
11189.25 394
11190.25 440
11191.25 418
11192.25 445
11193.25 466
11194.25 431
11195.24 442
11196.24 463
11197.24 465
11198.24 421
11199.24 410
11200.24 411
11201.24 422
11202.24 411
11203.24 403
11204.24 404
11205.24 437
11206.24 445
11207.24 457
11208.24 427
11209.24 367
11210.24 434
11211.24 422
11212.24 444
11213.24 397
11214.24 402
11215.24 426
11216.24 462
11217.24 475
11218.24 452
11219.24 461
11220.24 444
11221.24 408
11222.24 392
11223.24 412
11224.24 395
11225.24 420
11226.24 412
11227.25 408
11228.25 393
11229.25 392
11230.25 476
11231.25 430
11232.25 449
11233.25 430
11234.25 385
11235.25 415
11236.25 410
11237.25 407
11238.26 455
11239.26 440
11240.26 411
11241.26 442
11242.26 434
11243.26 404
11244.26 456
11245.27 442
11246.27 448
11247.27 405
11248.27 414
11249.27 439
11250.27 471
11251.28 433
11252.28 413
11253.28 437
11254.28 407
11255.28 423
11256.29 367
11257.29 438
11258.29 431
11259.29 441
11260.29 439
11261.30 424
11262.30 448
11263.30 478
11264.30 455
11265.31 429
11266.31 425
11267.31 423
11268.31 438
11269.32 431
11270.32 388
11271.32 410
11272.32 449
11273.33 457
11274.33 435
11275.33 415
11276.33 457
11277.34 458
11278.34 456
11279.34 463
11280.35 470
11281.35 413
11282.35 424
11283.36 447
11284.36 461
11285.36 461
11286.37 463
11287.37 493
11288.37 461
11289.38 431
11290.38 452
11291.38 478
11292.39 469
11293.39 415
11294.39 389
11295.40 474
11296.40 532
11297.41 450
11298.41 489
11299.41 442
11300.42 489
11301.42 540
11302.43 521
11303.43 468
11304.43 453
11305.44 469
11306.44 459
11307.45 492
11308.45 441
11309.46 451
11310.46 497
11311.46 499
11312.47 464
11313.47 500
11314.48 501
11315.48 531
11316.49 525
11317.49 515
11318.50 536
11319.50 549
11320.51 563
11321.51 559
11322.52 524
11323.52 523
11324.53 496
11325.53 530
11326.54 479
11327.54 468
11328.55 493
11329.55 473
11330.56 432
11331.56 455
11332.57 409
11333.57 474
11334.58 484
11335.58 450
11336.59 441
11337.60 474
11338.60 465
11339.61 480
11340.61 428
11341.62 428
11342.62 427
11343.63 429
11344.64 460
11345.64 428
11346.65 456
11347.65 433
11348.66 499
11349.67 509
11350.67 462
11351.68 445
11352.69 478
11353.69 467
11354.70 430
11355.71 471
11356.71 479
11357.72 445
11358.72 465
11359.73 505
11360.74 456
11361.74 488
11362.75 483
11363.76 503
11364.76 478
11365.77 486
11366.78 503
11367.79 477
11368.79 472
11369.80 477
11370.81 514
11371.81 490
11372.82 499
11373.83 475
11374.84 488
11375.84 473
11376.85 477
11377.86 489
11378.87 510
11379.87 464
11380.88 483
11381.89 525
11382.90 479
11383.90 462
11384.91 496
11385.92 466
11386.93 494
11387.93 511
11388.94 505
11389.95 593
11390.96 542
11391.97 545
11392.97 476
11393.98 497
11394.99 528
11396.00 523
11397.01 473
11398.02 482
11399.02 502
11400.03 510
11401.04 583
11402.05 519
11403.06 509
11404.07 478
11405.08 531
11406.08 550
11407.09 582
11408.10 541
11409.11 593
11410.12 536
11411.13 487
11412.14 543
11413.15 517
11414.15 515
11415.16 538
11416.17 548
11417.18 536
11418.19 509
11419.20 553
11420.21 539
11421.22 554
11422.23 549
11423.24 532
11424.25 557
11425.26 527
11426.27 545
11427.28 598
11428.29 600
11429.30 554
11430.31 558
11431.32 613
11432.32 600
11433.33 599
11434.34 613
11435.35 644
11436.36 557
11437.37 577
11438.38 600
11439.39 608
11440.41 666
11441.42 641
11442.43 663
11443.44 595
11444.45 614
11445.46 598
11446.47 606
11447.48 606
11448.49 616
11449.50 694
11450.51 616
11451.52 635
11452.53 659
11453.54 620
11454.55 695
11455.56 692
11456.57 671
11457.59 624
11458.60 656
11459.61 690
11460.62 638
11461.63 672
11462.64 703
11463.65 702
11464.66 703
11465.67 791
11466.69 703
11467.70 647
11468.71 679
11469.72 710
11470.73 667
11471.74 690
11472.75 713
11473.77 701
11474.78 686
11475.79 672
11476.80 753
11477.81 764
11478.83 701
11479.84 696
11480.85 773
11481.86 799
11482.87 745
11483.89 757
11484.90 761
11485.91 706
11486.92 719
11487.93 701
11488.95 761
11489.96 775
11490.97 757
11491.98 742
11493.00 752
11494.01 763
11495.02 750
11496.03 765
11497.05 836
11498.06 797
11499.07 784
11500.09 818
11501.10 776
11502.11 796
11503.12 758
11504.14 781
11505.15 784
11506.16 843
11507.18 848
11508.19 810
11509.20 837
11510.22 853
11511.23 922
11512.24 896
11513.26 823
11514.27 821
11515.28 832
11516.30 840
11517.31 914
11518.32 893
11519.34 932
11520.35 902
11521.37 910
11522.38 917
11523.39 904
11524.41 940
11525.42 892
11526.44 913
11527.45 991
11528.46 985
11529.48 952
11530.49 1020
11531.51 967
11532.52 939
11533.53 966
11534.55 975
11535.56 987
11536.58 1009
11537.59 1025
11538.61 1008
11539.62 997
11540.64 1031
11541.65 1077
11542.67 987
11543.68 985
11544.69 1027
11545.71 1124
11546.72 1106
11547.74 1112
11548.75 1074
11549.77 1131
11550.78 1122
11551.80 1115
11552.81 1123
11553.83 1170
11554.85 1184
11555.86 1255
11556.88 1182
11557.89 1242
11558.91 1179
11559.92 1262
11560.94 1312
11561.95 1325
11562.97 1356
11563.98 1334
11565.00 1437
11566.02 1357
11567.03 1362
11568.05 1421
11569.06 1412
11570.08 1468
11571.10 1487
11572.11 1491
11573.13 1450
11574.14 1507
11575.16 1542
11576.18 1484
11577.19 1548
11578.21 1594
11579.22 1670
11580.24 1639
11581.26 1609
11582.27 1613
11583.29 1742
11584.31 1765
11585.32 1754
11586.34 1808
11587.36 1811
11588.37 1918
11589.39 1974
11590.41 2080
11591.42 2204
11592.44 2265
11593.46 2197
11594.47 2386
11595.49 2490
11596.51 2498
11597.53 2493
11598.54 2569
11599.56 2570
11600.58 2645
11601.59 2773
11602.61 2963
11603.63 2989
11604.65 3244
11605.66 3651
11606.68 4062
11607.70 4452
11608.72 4971
11609.74 5478
11610.75 6029
11611.77 6071
11612.79 6505
11613.81 6411
11614.82 6013
11615.84 5702
11616.86 5289
11617.88 4587
11618.90 4288
11619.91 3712
11620.93 3296
11621.95 2803
11622.97 2578
11623.99 2362
11625.01 2130
11626.02 2131
11627.04 1969
11628.06 1815
11629.08 1807
11630.10 1754
11631.12 1742
11632.14 1674
11633.15 1625
11634.17 1635
11635.19 1555
11636.21 1493
11637.23 1570
11638.25 1532
11639.27 1531
11640.29 1504
11641.30 1566
11642.32 1490
11643.34 1477
11644.36 1401
11645.38 1477
11646.40 1363
11647.42 1438
11648.44 1452
11649.46 1452
11650.48 1424
11651.50 1363
11652.52 1430
11653.54 1405
11654.56 1347
11655.58 1256
11656.60 1234
11657.62 1208
11658.64 1278
11659.66 1164
11660.68 1177
11661.70 1183
11662.72 1231
11663.74 1219
11664.76 1196
11665.78 1228
11666.80 1199
11667.82 1181
11668.84 1234
11669.86 1172
11670.88 1217
11671.90 1251
11672.92 1283
11673.94 1351
11674.96 1253
11675.98 1302
11677.00 1281
11678.02 1334
11679.04 1293
11680.06 1328
11681.08 1358
11682.10 1366
11683.12 1284
11684.15 1395
11685.17 1364
11686.19 1423
11687.21 1369
11688.23 1458
11689.25 1474
11690.27 1480
11691.29 1448
11692.31 1479
11693.34 1454
11694.36 1482
11695.38 1474
11696.40 1455
11697.42 1477
11698.44 1409
11699.46 1433
11700.49 1333
11701.51 1358
11702.53 1407
11703.55 1359
11704.57 1299
11705.60 1287
11706.62 1323
11707.64 1403
11708.66 1323
11709.68 1286
11710.71 1238
11711.73 1317
11712.75 1226
11713.77 1251
11714.79 1224
11715.82 1232
11716.84 1270
11717.86 1207
11718.88 1147
11719.91 1049
11720.93 1097
11721.95 1130
11722.97 1100
11724.00 1126
11725.02 1068
11726.04 1069
11727.07 1109
11728.09 1006
11729.11 1012
11730.13 1060
11731.16 1080
11732.18 1050
11733.20 977
11734.23 924
11735.25 972
11736.27 965
11737.30 924
11738.32 876
11739.34 899
11740.37 935
11741.39 936
11742.41 851
11743.44 823
11744.46 879
11745.48 884
11746.51 834
11747.53 828
11748.55 895
11749.58 899
11750.60 869
11751.63 925
11752.65 864
11753.67 753
11754.70 824
11755.72 864
11756.75 790
11757.77 847
11758.79 843
11759.82 827
11760.84 815
11761.87 820
11762.89 789
11763.92 796
11764.94 814
11765.97 763
11766.99 730
11768.01 729
11769.04 698
11770.06 745
11771.09 709
11772.11 655
11773.14 619
11774.16 645
11775.19 635
11776.21 717
11777.24 732
11778.26 684
11779.29 721
11780.31 718
11781.34 713
11782.36 703
11783.39 700
11784.41 664
11785.44 722
11786.46 683
11787.49 717
11788.52 678
11789.54 681
11790.57 622
11791.59 606
11792.62 636
11793.64 666
11794.67 619
11795.70 571
11796.72 584
11797.75 603
11798.77 611
11799.80 620
11800.83 685
11801.85 703
11802.88 632
11803.90 569
11804.93 550
11805.96 561
11806.98 597
11808.01 568
11809.04 571
11810.06 576
11811.09 538
11812.11 526
11813.14 525
11814.17 556
11815.19 575
11816.22 581
11817.25 604
11818.27 554
11819.30 546
11820.33 535
11821.36 540
11822.38 508
11823.41 524
11824.44 559
11825.46 517
11826.49 528
11827.52 521
11828.54 504
11829.57 495
11830.60 537
11831.63 519
11832.65 522
11833.68 521
11834.71 499
11835.74 497
11836.76 531
11837.79 528
11838.82 532
11839.85 578
11840.88 509
11841.90 552
11842.93 596
11843.96 500
11844.99 497
11846.01 506
11847.04 521
11848.07 500
11849.10 460
11850.13 445
11851.16 508
11852.18 466
11853.21 523
11854.24 499
11855.27 479
11856.30 467
11857.33 515
11858.35 494
11859.38 471
11860.41 493
11861.44 481
11862.47 517
11863.50 511
11864.53 501
11865.56 504
11866.58 506
11867.61 521
11868.64 480
11869.67 464
11870.70 544
11871.73 515
11872.76 466
11873.79 432
11874.82 494
11875.85 456
11876.88 495
11877.91 538
11878.93 494
11879.96 526
11880.99 524
11882.02 510
11883.05 439
11884.08 442
11885.11 450
11886.14 464
11887.17 507
11888.20 465
11889.23 512
11890.26 515
11891.29 480
11892.32 483
11893.35 485
11894.38 519
11895.41 474
11896.44 469
11897.47 474
11898.50 468
11899.53 485
11900.56 517
11901.59 473
11902.62 480
11903.65 522
11904.69 562
11905.72 482
11906.75 513
11907.78 517
11908.81 540
11909.84 558
11910.87 540
11911.90 565
11912.93 528
11913.96 514
11914.99 492
11916.02 491
11917.06 485
11918.09 503
11919.12 515
11920.15 497
11921.18 471
11922.21 500
11923.24 521
11924.27 488
11925.31 488
11926.34 520
11927.37 511
11928.40 546
11929.43 529
11930.46 530
11931.50 472
11932.53 496
11933.56 526
11934.59 525
11935.62 526
11936.65 552
11937.69 578
11938.72 584
11939.75 596
11940.78 585
11941.81 617
11942.85 592
11943.88 620
11944.91 567
11945.94 522
11946.98 543
11948.01 551
11949.04 543
11950.07 537
11951.11 511
11952.14 488
11953.17 488
11954.20 440
11955.24 446
11956.27 440
11957.30 423
11958.34 455
11959.37 443
11960.40 432
11961.43 439
11962.47 430
11963.50 485
11964.53 484
11965.57 475
11966.60 467
11967.63 489
11968.67 499
11969.70 481
11970.73 455
11971.77 472
11972.80 466
11973.83 457
11974.87 440
11975.90 468
11976.94 434
11977.97 453
11979.00 484
11980.04 455
11981.07 447
11982.10 448
11983.14 438
11984.17 433
11985.21 453
11986.24 454
11987.27 450
11988.31 456
11989.34 409
11990.38 461
11991.41 499
11992.45 457
11993.48 507
11994.51 493
11995.55 473
11996.58 502
11997.62 494
11998.65 413
11999.69 450
12000.72 484
12001.76 516
12002.79 511
12003.83 478
12004.86 479
12005.90 449
12006.93 474
12007.97 453
12009.00 476
12010.04 462
12011.07 496
12012.11 546
12013.14 484
12014.18 489
12015.21 525
12016.25 446
12017.28 508
12018.32 498
12019.35 523
12020.39 524
12021.43 482
12022.46 509
12023.50 572
12024.53 491
12025.57 557
12026.60 522
12027.64 501
12028.68 523
12029.71 494
12030.75 575
12031.78 550
12032.82 543
12033.86 571
12034.89 552
12035.93 545
12036.97 523
12038.00 493
12039.04 496
12040.07 540
12041.11 503
12042.15 502
12043.18 546
12044.22 520
12045.26 500
12046.29 539
12047.33 555
12048.37 542
12049.40 526
12050.44 540
12051.48 532
12052.52 531
12053.55 532
12054.59 514
12055.63 557
12056.66 522
12057.70 507
12058.74 516
12059.78 527
12060.81 515
12061.85 511
12062.89 488
12063.92 514
12064.96 548
12066.00 557
12067.04 496
12068.07 536
12069.11 546
12070.15 547
12071.19 590
12072.23 533
12073.26 500
12074.30 573
12075.34 571
12076.38 546
12077.42 561
12078.45 535
12079.49 526
12080.53 494
12081.57 511
12082.61 549
12083.64 571
12084.68 541
12085.72 512
12086.76 553
12087.80 540
12088.84 527
12089.88 520
12090.91 530
12091.95 584
12092.99 546
12094.03 498
12095.07 563
12096.11 527
12097.15 563
12098.19 578
12099.22 556
12100.26 529
12101.30 545
12102.34 557
12103.38 588
12104.42 588
12105.46 627
12106.50 633
12107.54 613
12108.58 609
12109.62 596
12110.66 617
12111.70 613
12112.74 651
12113.77 631
12114.81 694
12115.85 661
12116.89 672
12117.93 613
12118.97 575
12120.01 581
12121.05 571
12122.09 558
12123.13 540
12124.17 505
12125.21 514
12126.25 514
12127.29 496
12128.33 456
12129.37 457
12130.41 502
12131.45 479
12132.50 471
12133.54 476
12134.58 475
12135.62 480
12136.66 455
12137.70 464
12138.74 451
12139.78 488
12140.82 497
12141.86 474
12142.90 461
12143.94 486
12144.98 456
12146.02 462
12147.07 379
12148.11 444
12149.15 461
12150.19 467
12151.23 476
12152.27 439
12153.31 436
12154.35 460
12155.40 458
12156.44 443
12157.48 455
12158.52 445
12159.56 432
12160.60 450
12161.64 448
12162.69 399
12163.73 421
12164.77 451
12165.81 432
12166.85 420
12167.90 455
12168.94 420
12169.98 458
12171.02 432
12172.06 443
12173.11 439
12174.15 437
12175.19 439
12176.23 460
12177.27 446
12178.32 458
12179.36 435
12180.40 449
12181.44 424
12182.49 432
12183.53 419
12184.57 452
12185.61 430
12186.66 413
12187.70 428
12188.74 412
12189.79 437
12190.83 452
12191.87 414
12192.91 444
12193.96 391
12195.00 418
12196.04 405
12197.09 401
12198.13 462
12199.17 392
12200.22 409
12201.26 417
12202.30 403
12203.35 424
12204.39 414
12205.43 397
12206.48 464
12207.52 438
12208.57 444
12209.61 431
12210.65 433
12211.70 420
12212.74 403
12213.78 426
12214.83 397
12215.87 420
12216.92 428
12217.96 413
12219.00 431
12220.05 391
12221.09 423
12222.14 429
12223.18 377
12224.23 402
12225.27 372
12226.31 441
12227.36 414
12228.40 425
12229.45 415
12230.49 378
12231.54 462
12232.58 409
12233.63 428
12234.67 409
12235.72 417
12236.76 410
12237.81 415
12238.85 389
12239.90 397
12240.94 422
12241.99 422
12243.03 436
12244.08 422
12245.12 395
12246.17 381
12247.21 391
12248.26 422
12249.30 437
12250.35 407
12251.39 382
12252.44 421
12253.49 411
12254.53 433
12255.58 414
12256.62 404
12257.67 408
12258.71 404
12259.76 368
12260.81 399
12261.85 405
12262.90 405
12263.94 378
12264.99 386
12266.04 359
12267.08 383
12268.13 418
12269.17 418
12270.22 380
12271.27 383
12272.31 393
12273.36 389
12274.41 385
12275.45 361
12276.50 357
12277.55 358
12278.59 385
12279.64 378
12280.69 336
12281.73 302
12282.78 360
12283.83 401
12284.87 396
12285.92 416
12286.97 359
12288.01 422
12289.06 392
12290.11 332
12291.16 334
12292.20 325
12293.25 364
12294.30 349
12295.35 345
12296.39 384
12297.44 357
12298.49 401
12299.54 387
12300.58 381
12301.63 361
12302.68 382
12303.73 339
12304.77 353
12305.82 384
12306.87 361
12307.92 361
12308.97 342
12310.01 317
12311.06 338
12312.11 369
12313.16 370
12314.21 352
12315.25 332
12316.30 375
12317.35 347
12318.40 333
12319.45 361
12320.50 351
12321.54 403
12322.59 344
12323.64 301
12324.69 369
12325.74 374
12326.79 364
12327.84 313
12328.89 341
12329.93 384
12330.98 336
12332.03 345
12333.08 345
12334.13 327
12335.18 314
12336.23 320
12337.28 336
12338.33 310
12339.38 304
12340.43 290
12341.47 333
12342.52 306
12343.57 329
12344.62 321
12345.67 331
12346.72 332
12347.77 326
12348.82 328
12349.87 320
12350.92 379
12351.97 333
12353.02 317
12354.07 332
12355.12 342
12356.17 343
12357.22 325
12358.27 331
12359.32 288
12360.37 322
12361.42 310
12362.47 304
12363.52 334
12364.57 350
12365.62 352
12366.67 344
12367.72 325
12368.77 337
12369.82 363
12370.87 343
12371.93 316
12372.98 287
12374.03 336
12375.08 337
12376.13 360
12377.18 359
12378.23 357
12379.28 371
12380.33 329
12381.38 353
12382.43 339
12383.49 357
12384.54 336
12385.59 352
12386.64 328
12387.69 338
12388.74 336
12389.79 356
12390.84 294
12391.90 273
12392.95 277
12394.00 325
12395.05 315
12396.10 329
12397.15 348
12398.21 328
12399.26 370
12400.31 323
12401.36 339
12402.41 327
12403.47 346
12404.52 311
12405.57 330
12406.62 341
12407.67 290
12408.73 302
12409.78 341
12410.83 374
12411.88 353
12412.94 345
12413.99 340
12415.04 322
12416.09 345
12417.15 294
12418.20 312
12419.25 344
12420.30 381
12421.36 326
12422.41 295
12423.46 312
12424.52 337
12425.57 332
12426.62 310
12427.67 369
12428.73 334
12429.78 307
12430.83 325
12431.89 337
12432.94 348
12433.99 358
12435.05 325
12436.10 344
12437.15 307
12438.21 309
12439.26 311
12440.31 327
12441.37 345
12442.42 377
12443.47 344
12444.53 343
12445.58 339
12446.64 353
12447.69 344
12448.74 324
12449.80 329
12450.85 301
12451.91 328
12452.96 297
12454.01 340
12455.07 322
12456.12 305
12457.18 311
12458.23 282
12459.29 328
12460.34 344
12461.39 308
12462.45 289
12463.50 312
12464.56 348
12465.61 335
12466.67 315
12467.72 375
12468.78 321
12469.83 334
12470.89 308
12471.94 295
12473.00 295
12474.05 287
12475.11 335
12476.16 337
12477.22 301
12478.27 327
12479.33 327
12480.38 328
12481.44 321
12482.49 301
12483.55 336
12484.60 344
12485.66 334
12486.71 334
12487.77 343
12488.83 361
12489.88 366
12490.94 380
12491.99 343
12493.05 367
12494.10 392
12495.16 367
12496.22 370
12497.27 331
12498.33 354
12499.38 362
12500.44 464
12501.50 371
12502.55 428
12503.61 419
12504.67 457
12505.72 418
12506.78 448
12507.83 408
12508.89 427
12509.95 403
12511.00 418
12512.06 404
12513.12 379
12514.17 363
12515.23 351
12516.29 377
12517.34 372
12518.40 358
12519.46 354
12520.52 386
12521.57 376
12522.63 368
12523.69 363
12524.74 377
12525.80 363
12526.86 390
12527.92 378
12528.97 389
12530.03 387
12531.09 402
12532.15 437
12533.20 406
12534.26 437
12535.32 415
12536.38 441
12537.43 403
12538.49 448
12539.55 448
12540.61 399
12541.66 419
12542.72 420
12543.78 384
12544.84 397
12545.90 394
12546.95 369
12548.01 400
12549.07 406
12550.13 391
12551.19 369
12552.25 427
12553.30 373
12554.36 370
12555.42 384
12556.48 366
12557.54 361
12558.60 333
12559.65 326
12560.71 361
12561.77 369
12562.83 351
12563.89 341
12564.95 340
12566.01 396
12567.07 385
12568.13 350
12569.18 358
12570.24 363
12571.30 404
12572.36 390
12573.42 382
12574.48 385
12575.54 364
12576.60 415
12577.66 394
12578.72 369
12579.78 357
12580.84 378
12581.90 428
12582.96 429
12584.02 424
12585.07 421
12586.13 414
12587.19 420
12588.25 473
12589.31 442
12590.37 434
12591.43 416
12592.49 425
12593.55 397
12594.61 412
12595.67 439
12596.73 433
12597.79 383
12598.86 394
12599.92 426
12600.98 394
12602.04 415
12603.10 397
12604.16 415
12605.22 382
12606.28 396
12607.34 380
12608.40 421
12609.46 395
12610.52 450
12611.58 452
12612.64 424
12613.70 457
12614.76 440
12615.83 461
12616.89 455
12617.95 462
12619.01 458
12620.07 459
12621.13 457
12622.19 412
12623.25 411
12624.32 405
12625.38 438
12626.44 421
12627.50 436
12628.56 435
12629.62 457
12630.68 409
12631.75 388
12632.81 423
12633.87 350
12634.93 358
12635.99 348
12637.05 396
12638.12 402
12639.18 409
12640.24 411
12641.30 407
12642.36 349
12643.43 358
12644.49 370
12645.55 402
12646.61 396
12647.68 341
12648.74 352
12649.80 412
12650.86 381
12651.93 379
12652.99 409
12654.05 357
12655.11 379
12656.18 380
12657.24 366
12658.30 396
12659.36 393
12660.43 383
12661.49 401
12662.55 384
12663.62 425
12664.68 405
12665.74 420
12666.81 372
12667.87 366
12668.93 326
12670.00 374
12671.06 347
12672.12 326
12673.19 352
12674.25 382
12675.31 364
12676.38 405
12677.44 397
12678.50 386
12679.57 393
12680.63 401
12681.69 379
12682.76 337
12683.82 367
12684.89 370
12685.95 359
12687.01 350
12688.08 323
12689.14 380
12690.21 405
12691.27 402
12692.33 429
12693.40 424
12694.46 410
12695.53 406
12696.59 402
12697.66 407
12698.72 370
12699.79 429
12700.85 427
12701.91 393
12702.98 414
12704.04 397
12705.11 449
12706.17 433
12707.24 401
12708.30 418
12709.37 450
12710.43 414
12711.50 426
12712.56 409
12713.63 415
12714.69 423
12715.76 425
12716.82 383
12717.89 389
12718.95 387
12720.02 389
12721.09 356
12722.15 413
12723.22 402
12724.28 416
12725.35 434
12726.41 382
12727.48 343
12728.54 375
12729.61 378
12730.68 415
12731.74 414
12732.81 397
12733.87 433
12734.94 390
12736.01 372
12737.07 382
12738.14 395
12739.20 449
12740.27 424
12741.34 383
12742.40 375
12743.47 360
12744.54 384
12745.60 389
12746.67 376
12747.74 368
12748.80 337
12749.87 329
12750.94 314
12752.00 316
12753.07 349
12754.14 351
12755.20 386
12756.27 357
12757.34 289
12758.40 304
12759.47 339
12760.54 376
12761.60 356
12762.67 349
12763.74 327
12764.81 353
12765.87 351
12766.94 276
12768.01 281
12769.08 345
12770.14 356
12771.21 339
12772.28 295
12773.35 291
12774.41 354
12775.48 290
12776.55 307
12777.62 299
12778.68 352
12779.75 321
12780.82 293
12781.89 314
12782.96 300
12784.02 294
12785.09 317
12786.16 324
12787.23 276
12788.30 292
12789.37 337
12790.43 323
12791.50 330
12792.57 322
12793.64 314
12794.71 315
12795.78 370
12796.84 307
12797.91 287
12798.98 311
12800.05 283
12801.12 283
12802.19 313
12803.26 279
12804.33 316
12805.40 305
12806.46 300
12807.53 296
12808.60 299
12809.67 294
12810.74 301
12811.81 317
12812.88 283
12813.95 276
12815.02 319
12816.09 300
12817.16 277
12818.23 269
12819.30 329
12820.37 316
12821.44 283
12822.50 276
12823.57 324
12824.64 332
12825.71 306
12826.78 306
12827.85 290
12828.92 315
12829.99 299
12831.06 293
12832.13 262
12833.20 270
12834.27 356
12835.34 288
12836.41 283
12837.49 307
12838.56 351
12839.63 305
12840.70 358
12841.77 304
12842.84 259
12843.91 326
12844.98 336
12846.05 301
12847.12 312
12848.19 302
12849.26 312
12850.33 301
12851.40 277
12852.47 274
12853.55 294
12854.62 284
12855.69 292
12856.76 266
12857.83 308
12858.90 281
12859.97 320
12861.04 296
12862.11 243
12863.19 281
12864.26 272
12865.33 272
12866.40 294
12867.47 276
12868.54 264
12869.62 271
12870.69 270
12871.76 281
12872.83 252
12873.90 257
12874.97 321
12876.05 331
12877.12 280
12878.19 282
12879.26 285
12880.33 288
12881.41 261
12882.48 241
12883.55 259
12884.62 288
12885.70 267
12886.77 280
12887.84 287
12888.91 256
12889.98 247
12891.06 273
12892.13 304
12893.20 262
12894.28 284
12895.35 300
12896.42 299
12897.49 272
12898.57 259
12899.64 305
12900.71 235
12901.79 216
12902.86 227
12903.93 275
12905.00 258
12906.08 245
12907.15 223
12908.22 223
12909.30 250
12910.37 238
12911.44 238
12912.52 271
12913.59 259
12914.66 274
12915.74 254
12916.81 255
12917.89 284
12918.96 267
12920.03 280
12921.11 259
12922.18 282
12923.25 254
12924.33 219
12925.40 297
12926.48 234
12927.55 235
12928.62 223
12929.70 266
12930.77 266
12931.85 258
12932.92 289
12934.00 230
12935.07 263
12936.14 236
12937.22 235
12938.29 258
12939.37 214
12940.44 232
12941.52 210
12942.59 211
12943.67 251
12944.74 292
12945.82 279
12946.89 285
12947.97 277
12949.04 281
12950.12 250
12951.19 216
12952.27 220
12953.34 238
12954.42 272
12955.49 269
12956.57 275
12957.64 286
12958.72 274
12959.79 254
12960.87 238
12961.94 225
12963.02 255
12964.10 229
12965.17 268
12966.25 243
12967.32 218
12968.40 260
12969.47 233
12970.55 238
12971.63 208
12972.70 233
12973.78 246
12974.85 221
12975.93 254
12977.01 251
12978.08 241
12979.16 255
12980.23 215
12981.31 226
12982.39 253
12983.46 290
12984.54 279
12985.62 249
12986.69 268
12987.77 262
12988.85 243
12989.92 257
12991.00 254
12992.08 243
12993.15 240
12994.23 216
12995.31 255
12996.38 242
12997.46 213
12998.54 244
12999.61 236
13000.69 257
13001.77 266
13002.85 248
13003.92 252
13005.00 225
13006.08 254
13007.16 225
13008.23 228
13009.31 232
13010.39 223
13011.47 256
13012.54 271
13013.62 246
13014.70 227
13015.78 204
13016.85 245
13017.93 265
13019.01 201
13020.09 216
13021.17 256
13022.24 263
13023.32 272
13024.40 250
13025.48 225
13026.56 249
13027.63 257
13028.71 269
13029.79 232
13030.87 236
13031.95 236
13033.03 251
13034.10 256
13035.18 277
13036.26 249
13037.34 281
13038.42 277
13039.50 275
13040.58 227
13041.66 241
13042.73 230
13043.81 222
13044.89 243
13045.97 250
13047.05 279
13048.13 240
13049.21 271
13050.29 258
13051.37 253
13052.45 238
13053.53 226
13054.60 271
13055.68 279
13056.76 280
13057.84 269
13058.92 283
13060.00 243
13061.08 259
13062.16 261
13063.24 246
13064.32 255
13065.40 210
13066.48 264
13067.56 264
13068.64 224
13069.72 192
13070.80 267
13071.88 272
13072.96 276
13074.04 237
13075.12 234
13076.20 240
13077.28 263
13078.36 257
13079.44 269
13080.52 230
13081.60 243
13082.68 226
13083.76 230
13084.84 229
13085.93 255
13087.01 264
13088.09 242
13089.17 272
13090.25 248
13091.33 261
13092.41 253
13093.49 248
13094.57 253
13095.65 222
13096.73 269
13097.82 254
13098.90 229
13099.98 246
13101.06 238
13102.14 241
13103.22 251
13104.30 271
13105.38 296
13106.47 274
13107.55 274
13108.63 279
13109.71 256
13110.79 262
13111.87 253
13112.96 250
13114.04 269
13115.12 263
13116.20 264
13117.28 231
13118.37 248
13119.45 255
13120.53 238
13121.61 225
13122.69 248
13123.78 239
13124.86 241
13125.94 298
13127.02 271
13128.11 267
13129.19 221
13130.27 233
13131.35 270
13132.44 252
13133.52 255
13134.60 252
13135.68 264
13136.77 251
13137.85 252
13138.93 216
13140.01 244
13141.10 255
13142.18 228
13143.26 242
13144.35 241
13145.43 216
13146.51 249
13147.60 239
13148.68 216
13149.76 249
13150.85 233
13151.93 267
13153.01 287
13154.10 222
13155.18 246
13156.26 271
13157.35 289
13158.43 247
13159.51 238
13160.60 237
13161.68 207
13162.77 227
13163.85 233
13164.93 258
13166.02 258
13167.10 287
13168.19 297
13169.27 284
13170.35 260
13171.44 239
13172.52 253
13173.61 230
13174.69 243
13175.78 245
13176.86 270
13177.94 254
13179.03 270
13180.11 236
13181.20 200
13182.28 252
13183.37 242
13184.45 231
13185.54 256
13186.62 242
13187.71 241
13188.79 216
13189.88 246
13190.96 259
13192.05 265
13193.13 261
13194.22 253
13195.30 282
13196.39 265
13197.47 256
13198.56 252
13199.64 257
13200.73 286
13201.81 262
13202.90 304
13203.98 298
13205.07 297
13206.16 255
13207.24 238
13208.33 243
13209.41 278
13210.50 248
13211.58 237
13212.67 276
13213.76 276
13214.84 240
13215.93 279
13217.01 263
13218.10 306
13219.19 255
13220.27 265
13221.36 251
13222.45 305
13223.53 257
13224.62 268
13225.70 257
13226.79 251
13227.88 249
13228.96 250
13230.05 285
13231.14 266
13232.22 265
13233.31 271
13234.40 263
13235.48 259
13236.57 248
13237.66 254
13238.74 265
13239.83 292
13240.92 258
13242.01 267
13243.09 244
13244.18 253
13245.27 264
13246.35 225
13247.44 285
13248.53 283
13249.62 259
13250.70 275
13251.79 290
13252.88 309
13253.97 246
13255.05 235
13256.14 223
13257.23 235
13258.32 255
13259.41 250
13260.49 273
13261.58 259
13262.67 267
13263.76 259
13264.85 256
13265.93 273
13267.02 259
13268.11 271
13269.20 261
13270.29 236
13271.37 236
13272.46 289
13273.55 293
13274.64 293
13275.73 257
13276.82 269
13277.91 268
13278.99 287
13280.08 286
13281.17 247
13282.26 267
13283.35 303
13284.44 297
13285.53 284
13286.62 252
13287.70 251
13288.79 257
13289.88 266
13290.97 262
13292.06 270
13293.15 284
13294.24 279
13295.33 300
13296.42 271
13297.51 282
13298.60 274
13299.69 292
13300.78 286
13301.87 301
13302.95 308
13304.04 299
13305.13 284
13306.22 271
13307.31 267
13308.40 280
13309.49 272
13310.58 263
13311.67 288
13312.76 339
13313.85 326
13314.94 313
13316.03 333
13317.12 281
13318.21 305
13319.30 281
13320.39 257
13321.48 296
13322.58 299
13323.67 319
13324.76 293
13325.85 271
13326.94 292
13328.03 305
13329.12 277
13330.21 277
13331.30 301
13332.39 261
13333.48 305
13334.57 299
13335.66 305
13336.75 304
13337.85 302
13338.94 340
13340.03 266
13341.12 287
13342.21 276
13343.30 275
13344.39 339
13345.48 309
13346.58 311
13347.67 319
13348.76 305
13349.85 286
13350.94 325
13352.03 270
13353.12 298
13354.22 321
13355.31 328
13356.40 265
13357.49 264
13358.58 261
13359.68 292
13360.77 325
13361.86 288
13362.95 278
13364.04 308
13365.14 328
13366.23 314
13367.32 283
13368.41 298
13369.51 304
13370.60 323
13371.69 313
13372.78 325
13373.87 348
13374.97 384
13376.06 347
13377.15 282
13378.25 314
13379.34 326
13380.43 335
13381.52 348
13382.62 316
13383.71 301
13384.80 288
13385.90 299
13386.99 259
13388.08 271
13389.17 294
13390.27 323
13391.36 334
13392.45 314
13393.55 266
13394.64 286
13395.73 290
13396.83 289
13397.92 310
13399.02 299
13400.11 314
13401.20 312
13402.30 296
13403.39 247
13404.48 272
13405.58 300
13406.67 286
13407.77 270
13408.86 272
13409.95 291
13411.05 327
13412.14 291
13413.24 266
13414.33 261
13415.42 307
13416.52 333
13417.61 326
13418.71 282
13419.80 256
13420.90 278
13421.99 271
13423.08 315
13424.18 308
13425.27 262
13426.37 280
13427.46 312
13428.56 278
13429.65 264
13430.75 305
13431.84 332
13432.94 318
13434.03 262
13435.13 250
13436.22 255
13437.32 292
13438.41 318
13439.51 311
13440.60 307
13441.70 303
13442.79 280
13443.89 315
13444.98 297
13446.08 271
13447.18 274
13448.27 257
13449.37 314
13450.46 321
13451.56 295
13452.65 285
13453.75 255
13454.85 280
13455.94 232
13457.04 307
13458.13 337
13459.23 307
13460.33 291
13461.42 300
13462.52 319
13463.61 344
13464.71 282
13465.81 292
13466.90 304
13468.00 306
13469.10 303
13470.19 328
13471.29 314
13472.38 321
13473.48 315
13474.58 294
13475.67 291
13476.77 309
13477.87 310
13478.96 306
13480.06 353
13481.16 340
13482.26 373
13483.35 323
13484.45 329
13485.55 357
13486.64 372
13487.74 327
13488.84 276
13489.94 292
13491.03 299
13492.13 293
13493.23 299
13494.32 293
13495.42 307
13496.52 313
13497.62 354
13498.72 301
13499.81 313
13500.91 353
13502.01 344
13503.11 310
13504.20 334
13505.30 369
13506.40 356
13507.50 339
13508.60 295
13509.69 380
13510.79 382
13511.89 354
13512.99 328
13514.09 354
13515.18 318
13516.28 350
13517.38 367
13518.48 348
13519.58 339
13520.68 350
13521.78 330
13522.87 308
13523.97 316
13525.07 315
13526.17 330
13527.27 299
13528.37 269
13529.47 291
13530.57 292
13531.66 278
13532.76 300
13533.86 331
13534.96 263
13536.06 277
13537.16 285
13538.26 281
13539.36 312
13540.46 291
13541.56 272
13542.66 265
13543.76 264
13544.86 305
13545.96 290
13547.05 282
13548.15 258
13549.25 295
13550.35 322
13551.45 287
13552.55 234
13553.65 255
13554.75 263
13555.85 289
13556.95 313
13558.05 280
13559.15 302
13560.25 303
13561.35 268
13562.45 303
13563.55 298
13564.65 292
13565.75 293
13566.85 288
13567.96 271
13569.06 263
13570.16 261
13571.26 258
13572.36 241
13573.46 288
13574.56 293
13575.66 294
13576.76 293
13577.86 286
13578.96 295
13580.06 288
13581.16 289
13582.27 299
13583.37 287
13584.47 248
13585.57 277
13586.67 287
13587.77 274
13588.87 244
13589.97 269
13591.08 295
13592.18 288
13593.28 261
13594.38 259
13595.48 279
13596.58 278
13597.68 290
13598.79 271
13599.89 283
13600.99 311
13602.09 267
13603.19 264
13604.30 286
13605.40 276
13606.50 264
13607.60 309
13608.70 262
13609.81 245
13610.91 242
13612.01 286
13613.11 289
13614.21 264
13615.32 241
13616.42 306
13617.52 291
13618.62 287
13619.73 271
13620.83 274
13621.93 264
13623.03 276
13624.14 308
13625.24 255
13626.34 274
13627.45 260
13628.55 243
13629.65 237
13630.75 267
13631.86 248
13632.96 282
13634.06 247
13635.17 238
13636.27 256
13637.37 233
13638.48 220
13639.58 244
13640.68 276
13641.79 257
13642.89 310
13643.99 264
13645.10 260
13646.20 291
13647.30 264
13648.41 291
13649.51 293
13650.62 236
13651.72 233
13652.82 272
13653.93 304
13655.03 296
13656.14 255
13657.24 283
13658.34 290
13659.45 259
13660.55 240
13661.66 261
13662.76 278
13663.87 278
13664.97 251
13666.07 259
13667.18 254
13668.28 220
13669.39 260
13670.49 258
13671.60 238
13672.70 251
13673.81 282
13674.91 266
13676.02 262
13677.12 246
13678.23 229
13679.33 273
13680.44 264
13681.54 215
13682.65 274
13683.75 259
13684.86 262
13685.96 302
13687.07 240
13688.17 285
13689.28 283
13690.38 253
13691.49 248
13692.59 275
13693.70 280
13694.80 270
13695.91 259
13697.02 256
13698.12 255
13699.23 273
13700.33 263
13701.44 242
13702.55 272
13703.65 291
13704.76 280
13705.86 270
13706.97 272
13708.08 218
13709.18 289
13710.29 314
13711.39 258
13712.50 270
13713.61 259
13714.71 288
13715.82 280
13716.93 315
13718.03 269
13719.14 284
13720.25 286
13721.35 270
13722.46 297
13723.57 307
13724.67 287
13725.78 295
13726.89 340
13727.99 306
13729.10 293
13730.21 294
13731.31 316
13732.42 273
13733.53 267
13734.64 305
13735.74 289
13736.85 298
13737.96 325
13739.07 326
13740.17 320
13741.28 306
13742.39 349
13743.50 312
13744.60 339
13745.71 313
13746.82 267
13747.93 311
13749.03 364
13750.14 313
13751.25 331
13752.36 361
13753.47 337
13754.57 328
13755.68 328
13756.79 346
13757.90 319
13759.01 307
13760.11 332
13761.22 374
13762.33 371
13763.44 328
13764.55 358
13765.66 335
13766.76 342
13767.87 394
13768.98 343
13770.09 366
13771.20 407
13772.31 353
13773.42 332
13774.53 382
13775.63 431
13776.74 422
13777.85 461
13778.96 417
13780.07 445
13781.18 466
13782.29 476
13783.40 472
13784.51 520
13785.62 465
13786.73 456
13787.83 446
13788.94 434
13790.05 425
13791.16 400
13792.27 370
13793.38 349
13794.49 358
13795.60 357
13796.71 353
13797.82 329
13798.93 313
13800.04 313
13801.15 324
13802.26 349
13803.37 325
13804.48 332
13805.59 326
13806.70 331
13807.81 341
13808.92 326
13810.03 307
13811.14 311
13812.25 329
13813.36 320
13814.47 306
13815.58 302
13816.69 311
13817.80 309
13818.91 331
13820.03 305
13821.14 318
13822.25 337
13823.36 311
13824.47 317
13825.58 293
13826.69 335
13827.80 325
13828.91 297
13830.02 301
13831.13 301
13832.25 323
13833.36 324
13834.47 301
13835.58 268
13836.69 247
13837.80 262
13838.91 264
13840.02 260
13841.14 291
13842.25 264
13843.36 269
13844.47 308
13845.58 301
13846.69 292
13847.81 280
13848.92 293
13850.03 289
13851.14 319
13852.25 299
13853.37 294
13854.48 287
13855.59 296
13856.70 263
13857.81 270
13858.93 304
13860.04 316
13861.15 288
13862.26 275
13863.38 308
13864.49 317
13865.60 332
13866.71 310
13867.83 268
13868.94 292
13870.05 279
13871.16 295
13872.28 308
13873.39 271
13874.50 262
13875.61 278
13876.73 290
13877.84 298
13878.95 342
13880.07 305
13881.18 278
13882.29 291
13883.41 307
13884.52 270
13885.63 322
13886.75 331
13887.86 284
13888.97 330
13890.09 313
13891.20 275
13892.31 296
13893.43 275
13894.54 300
13895.65 279
13896.77 301
13897.88 314
13899.00 333
13900.11 331
13901.22 334
13902.34 349
13903.45 333
13904.57 309
13905.68 343
13906.79 331
13907.91 325
13909.02 338
13910.14 373
13911.25 336
13912.37 321
13913.48 318
13914.59 339
13915.71 345
13916.82 316
13917.94 255
13919.05 272
13920.17 283
13921.28 302
13922.40 278
13923.51 300
13924.63 306
13925.74 281
13926.86 311
13927.97 289
13929.09 289
13930.20 296
13931.32 265
13932.43 273
13933.55 272
13934.66 265
13935.78 259
13936.89 288
13938.01 292
13939.12 290
13940.24 281
13941.35 305
13942.47 314
13943.59 291
13944.70 247
13945.82 254
13946.93 276
13948.05 282
13949.16 285
13950.28 270
13951.40 312
13952.51 255
13953.63 251
13954.74 319
13955.86 306
13956.98 309
13958.09 293
13959.21 307
13960.33 286
13961.44 289
13962.56 236
13963.67 282
13964.79 268
13965.91 257
13967.02 260
13968.14 273
13969.26 285
13970.37 239
13971.49 267
13972.61 246
13973.72 270
13974.84 251
13975.96 275
13977.08 281
13978.19 282
13979.31 275
13980.43 242
13981.54 257
13982.66 265
13983.78 278
13984.90 303
13986.01 313
13987.13 281
13988.25 247
13989.37 253
13990.48 253
13991.60 287
13992.72 262
13993.84 279
13994.95 258
13996.07 281
13997.19 270
13998.31 244
13999.42 241
14000.54 259
14001.66 269
14002.78 271
14003.90 255
14005.01 276
14006.13 247
14007.25 244
14008.37 274
14009.49 296
14010.61 276
14011.72 255
14012.84 247
14013.96 307
14015.08 268
14016.20 251
14017.32 242
14018.43 261
14019.55 270
14020.67 270
14021.79 299
14022.91 271
14024.03 260
14025.15 262
14026.27 247
14027.39 238
14028.50 286
14029.62 281
14030.74 257
14031.86 254
14032.98 250
14034.10 282
14035.22 264
14036.34 287
14037.46 260
14038.58 264
14039.70 245
14040.82 253
14041.94 271
14043.06 256
14044.18 268
14045.30 240
14046.41 281
14047.53 264
14048.65 276
14049.77 247
14050.89 264
14052.01 276
14053.13 269
14054.25 250
14055.37 279
14056.49 309
14057.61 291
14058.74 287
14059.86 268
14060.98 273
14062.10 312
14063.22 295
14064.34 300
14065.46 288
14066.58 245
14067.70 294
14068.82 284
14069.94 275
14071.06 285
14072.18 329
14073.30 330
14074.42 264
14075.54 331
14076.66 282
14077.79 257
14078.91 284
14080.03 282
14081.15 271
14082.27 285
14083.39 274
14084.51 285
14085.63 339
14086.76 356
14087.88 305
14089.00 274
14090.12 264
14091.24 313
14092.36 313
14093.48 308
14094.61 326
14095.73 276
14096.85 314
14097.97 299
14099.09 310
14100.22 330
14101.34 310
14102.46 354
14103.58 332
14104.70 325
14105.83 338
14106.95 314
14108.07 314
14109.19 336
14110.31 333
14111.44 339
14112.56 340
14113.68 351
14114.80 343
14115.93 332
14117.05 339
14118.17 329
14119.29 315
14120.42 295
14121.54 242
14122.66 280
14123.79 270
14124.91 275
14126.03 301
14127.15 268
14128.28 309
14129.40 302
14130.52 289
14131.65 307
14132.77 270
14133.89 257
14135.02 259
14136.14 293
14137.26 251
14138.39 255
14139.51 291
14140.63 257
14141.76 220
14142.88 236
14144.00 269
14145.13 254
14146.25 301
14147.38 286
14148.50 267
14149.62 266
14150.75 251
14151.87 276
14152.99 287
14154.12 295
14155.24 269
14156.37 251
14157.49 242
14158.62 270
14159.74 259
14160.86 231
14161.99 277
14163.11 236
14164.24 243
14165.36 222
14166.49 286
14167.61 291
14168.74 254
14169.86 270
14170.99 257
14172.11 247
14173.23 244
14174.36 269
14175.48 267
14176.61 256
14177.73 285
14178.86 266
14179.98 247
14181.11 241
14182.23 231
14183.36 230
14184.49 270
14185.61 273
14186.74 270
14187.86 232
14188.99 224
14190.11 224
14191.24 277
14192.36 271
14193.49 268
14194.61 226
14195.74 234
14196.87 261
14197.99 246
14199.12 241
14200.24 224
14201.37 260
14202.50 254
14203.62 266
14204.75 253
14205.87 228
14207.00 244
14208.13 232
14209.25 240
14210.38 264
14211.50 212
14212.63 217
14213.76 301
14214.88 239
14216.01 229
14217.14 245
14218.26 240
14219.39 203
14220.52 207
14221.64 215
14222.77 214
14223.90 229
14225.02 260
14226.15 225
14227.28 242
14228.41 212
14229.53 254
14230.66 254
14231.79 217
14232.91 242
14234.04 250
14235.17 238
14236.30 242
14237.42 215
14238.55 231
14239.68 243
14240.81 241
14241.93 232
14243.06 196
14244.19 228
14245.32 246
14246.44 226
14247.57 211
14248.70 210
14249.83 239
14250.95 240
14252.08 231
14253.21 240
14254.34 236
14255.47 228
14256.59 207
14257.72 232
14258.85 182
14259.98 237
14261.11 204
14262.24 268
14263.36 218
14264.49 219
14265.62 226
14266.75 198
14267.88 227
14269.01 236
14270.14 206
14271.26 218
14272.39 209
14273.52 207
14274.65 197
14275.78 202
14276.91 213
14278.04 273
14279.17 221
14280.30 216
14281.42 235
14282.55 226
14283.68 209
14284.81 191
14285.94 212
14287.07 219
14288.20 229
14289.33 224
14290.46 214
14291.59 231
14292.72 225
14293.85 252
14294.98 274
14296.11 261
14297.24 210
14298.37 249
14299.50 263
14300.63 211
14301.76 238
14302.89 197
14304.02 193
14305.15 221
14306.28 188
14307.41 186
14308.54 219
14309.67 212
14310.80 225
14311.93 214
14313.06 203
14314.19 218
14315.32 221
14316.45 241
14317.58 256
14318.71 197
14319.84 199
14320.97 220
14322.10 221
14323.23 216
14324.36 214
14325.49 219
14326.63 207
14327.76 250
14328.89 186
14330.02 202
14331.15 199
14332.28 216
14333.41 221
14334.54 187
14335.67 206
14336.81 242
14337.94 242
14339.07 255
14340.20 242
14341.33 232
14342.46 254
14343.59 195
14344.73 197
14345.86 211
14346.99 175
14348.12 206
14349.25 192
14350.38 218
14351.52 209
14352.65 226
14353.78 202
14354.91 188
14356.04 234
14357.18 238
14358.31 213
14359.44 217
14360.57 177
14361.71 219
14362.84 212
14363.97 188
14365.10 214
14366.24 206
14367.37 218
14368.50 240
14369.63 185
14370.77 186
14371.90 226
14373.03 198
14374.16 235
14375.30 206
14376.43 185
14377.56 228
14378.70 221
14379.83 220
14380.96 198
14382.09 212
14383.23 175
14384.36 194
14385.49 189
14386.63 195
14387.76 204
14388.89 216
14390.03 221
14391.16 199
14392.29 194
14393.43 199
14394.56 213
14395.70 204
14396.83 202
14397.96 179
14399.10 214
14400.23 214
14401.36 188
14402.50 211
14403.63 209
14404.77 232
14405.90 206
14407.03 219
14408.17 236
14409.30 213
14410.44 246
14411.57 238
14412.71 215
14413.84 213
14414.97 216
14416.11 211
14417.24 211
14418.38 220
14419.51 201
14420.65 220
14421.78 220
14422.92 197
14424.05 217
14425.19 216
14426.32 227
14427.46 202
14428.59 222
14429.73 188
14430.86 221
14432.00 196
14433.13 215
14434.27 196
14435.40 214
14436.54 230
14437.67 218
14438.81 208
14439.94 195
14441.08 235
14442.21 199
14443.35 209
14444.48 190
14445.62 219
14446.76 254
14447.89 217
14449.03 224
14450.16 228
14451.30 201
14452.43 224
14453.57 225
14454.71 231
14455.84 224
14456.98 218
14458.11 203
14459.25 225
14460.39 211
14461.52 196
14462.66 229
14463.80 212
14464.93 221
14466.07 204
14467.20 211
14468.34 201
14469.48 215
14470.61 234
14471.75 209
14472.89 225
14474.02 222
14475.16 201
14476.30 209
14477.43 210
14478.57 207
14479.71 194
14480.85 219
14481.98 251
14483.12 224
14484.26 236
14485.39 203
14486.53 233
14487.67 230
14488.81 203
14489.94 214
14491.08 230
14492.22 207
14493.36 209
14494.49 238
14495.63 265
14496.77 259
14497.91 207
14499.04 230
14500.18 223
14501.32 220
14502.46 226
14503.59 230
14504.73 262
14505.87 253
14507.01 238
14508.15 247
14509.28 217
14510.42 266
14511.56 247
14512.70 253
14513.84 248
14514.98 257
14516.11 240
14517.25 277
14518.39 285
14519.53 235
14520.67 232
14521.81 252
14522.95 241
14524.08 250
14525.22 236
14526.36 232
14527.50 303
14528.64 231
14529.78 254
14530.92 270
14532.06 261
14533.20 284
14534.33 278
14535.47 288
14536.61 259
14537.75 261
14538.89 260
14540.03 249
14541.17 246
14542.31 274
14543.45 225
14544.59 226
14545.73 254
14546.87 257
14548.01 249
14549.15 222
14550.29 261
14551.43 277
14552.57 261
14553.71 275
14554.85 261
14555.99 248
14557.13 245
14558.27 261
14559.41 244
14560.55 242
14561.69 255
14562.83 255
14563.97 236
14565.11 221
14566.25 278
14567.39 252
14568.53 245
14569.67 247
14570.81 264
14571.95 262
14573.09 230
14574.23 245
14575.37 247
14576.51 246
14577.65 223
14578.79 246
14579.94 261
14581.08 231
14582.22 226
14583.36 227
14584.50 222
14585.64 196
14586.78 236
14587.92 196
14589.06 232
14590.21 236
14591.35 225
14592.49 202
14593.63 216
14594.77 241
14595.91 234
14597.05 200
14598.20 219
14599.34 236
14600.48 256
14601.62 208
14602.76 206
14603.90 224
14605.05 252
14606.19 217
14607.33 243
14608.47 230
14609.61 229
14610.76 265
14611.90 258
14613.04 248
14614.18 241
14615.32 245
14616.47 278
14617.61 259
14618.75 249
14619.89 230
14621.04 268
14622.18 292
14623.32 241
14624.46 217
14625.61 257
14626.75 267
14627.89 251
14629.04 250
14630.18 254
14631.32 267
14632.46 249
14633.61 252
14634.75 240
14635.89 264
14637.04 274
14638.18 242
14639.32 235
14640.47 279
14641.61 268
14642.75 288
14643.90 308
14645.04 317
14646.18 291
14647.33 293
14648.47 302
14649.61 286
14650.76 281
14651.90 286
14653.05 258
14654.19 279
14655.33 272
14656.48 231
14657.62 256
14658.76 218
14659.91 260
14661.05 258
14662.20 223
14663.34 219
14664.49 236
14665.63 237
14666.77 230
14667.92 241
14669.06 232
14670.21 226
14671.35 243
14672.50 236
14673.64 251
14674.79 236
14675.93 228
14677.07 203
14678.22 205
14679.36 215
14680.51 239
14681.65 238
14682.80 213
14683.94 214
14685.09 209
14686.23 211
14687.38 201
14688.52 221
14689.67 200
14690.81 199
14691.96 227
14693.10 194
14694.25 203
14695.40 231
14696.54 193
14697.69 222
14698.83 210
14699.98 210
14701.12 199
14702.27 223
14703.41 191
14704.56 188
14705.71 214
14706.85 247
14708.00 202
14709.14 189
14710.29 210
14711.44 181
14712.58 198
14713.73 215
14714.87 184
14716.02 214
14717.17 199
14718.31 204
14719.46 242
14720.61 179
14721.75 184
14722.90 190
14724.05 186
14725.19 196
14726.34 211
14727.49 191
14728.63 184
14729.78 227
14730.93 200
14732.07 187
14733.22 183
14734.37 196
14735.51 223
14736.66 212
14737.81 210
14738.95 213
14740.10 229
14741.25 223
14742.40 227
14743.54 196
14744.69 186
14745.84 206
14746.99 195
14748.13 199
14749.28 237
14750.43 208
14751.58 196
14752.72 169
14753.87 232
14755.02 215
14756.17 190
14757.31 205
14758.46 181
14759.61 172
14760.76 192
14761.91 180
14763.05 180
14764.20 166
14765.35 192
14766.50 202
14767.65 193
14768.80 184
14769.94 172
14771.09 222
14772.24 186
14773.39 190
14774.54 194
14775.69 168
14776.83 208
14777.98 211
14779.13 194
14780.28 180
14781.43 199
14782.58 174
14783.73 188
14784.88 180
14786.03 169
14787.17 185
14788.32 168
14789.47 167
14790.62 203
14791.77 196
14792.92 176
14794.07 183
14795.22 182
14796.37 204
14797.52 172
14798.67 180
14799.82 180
14800.97 200
14802.12 190
14803.26 166
14804.41 213
14805.56 178
14806.71 177
14807.86 181
14809.01 195
14810.16 199
14811.31 189
14812.46 205
14813.61 188
14814.76 171
14815.91 176
14817.06 227
14818.21 206
14819.36 176
14820.51 195
14821.66 200
14822.82 226
14823.97 181
14825.12 182
14826.27 161
14827.42 203
14828.57 158
14829.72 169
14830.87 182
14832.02 185
14833.17 199
14834.32 212
14835.47 180
14836.62 180
14837.77 176
14838.93 208
14840.08 177
14841.23 168
14842.38 151
14843.53 168
14844.68 157
14845.83 172
14846.98 141
14848.14 161
14849.29 181
14850.44 165
14851.59 181
14852.74 132
14853.89 145
14855.04 175
14856.20 190
14857.35 165
14858.50 161
14859.65 195
14860.80 222
14861.96 202
14863.11 182
14864.26 180
14865.41 182
14866.56 149
14867.72 190
14868.87 192
14870.02 165
14871.17 169
14872.32 220
14873.48 191
14874.63 172
14875.78 163
14876.93 184
14878.09 203
14879.24 172
14880.39 165
14881.54 154
14882.70 179
14883.85 191
14885.00 176
14886.16 158
14887.31 148
14888.46 192
14889.61 175
14890.77 178
14891.92 172
14893.07 183
14894.23 207
14895.38 163
14896.53 142
14897.69 168
14898.84 167
14899.99 163
14901.15 148
14902.30 149
14903.45 160
14904.61 173
14905.76 177
14906.91 190
14908.07 203
14909.22 188
14910.38 194
14911.53 199
14912.68 180
14913.84 165
14914.99 177
14916.15 187
14917.30 187
14918.45 182
14919.61 197
14920.76 177
14921.92 195
14923.07 198
14924.22 198
14925.38 206
14926.53 186
14927.69 180
14928.84 196
14930.00 182
14931.15 166
14932.31 177
14933.46 195
14934.62 194
14935.77 184
14936.93 169
14938.08 195
14939.24 206
14940.39 162
14941.55 198
14942.70 196
14943.86 206
14945.01 197
14946.17 147
14947.32 193
14948.48 214
14949.63 180
14950.79 182
14951.94 175
14953.10 196
14954.25 183
14955.41 176
14956.56 165
14957.72 176
14958.88 187
14960.03 170
14961.19 174
14962.34 191
14963.50 192
14964.65 176
14965.81 179
14966.97 202
14968.12 188
14969.28 199
14970.43 177
14971.59 209
14972.75 191
14973.90 189
14975.06 167
14976.22 171
14977.37 197
14978.53 194
14979.69 169
14980.84 192
14982.00 210
14983.16 179
14984.31 155
14985.47 151
14986.63 195
14987.78 179
14988.94 225
14990.10 193
14991.25 159
14992.41 171
14993.57 188
14994.72 195
14995.88 143
14997.04 171
14998.20 184
14999.35 174
15000.51 152
15001.67 154
15002.82 173
15003.98 174
15005.14 182
15006.30 198
15007.45 198
15008.61 192
15009.77 216
15010.93 199
15012.09 172
15013.24 150
15014.40 171
15015.56 167
15016.72 191
15017.87 159
15019.03 173
15020.19 211
15021.35 172
15022.51 164
15023.67 151
15024.82 190
15025.98 198
15027.14 172
15028.30 176
15029.46 171
15030.62 170
15031.77 192
15032.93 164
15034.09 161
15035.25 178
15036.41 148
15037.57 168
15038.73 144
15039.88 134
15041.04 158
15042.20 185
15043.36 171
15044.52 177
15045.68 192
15046.84 172
15048.00 160
15049.16 182
15050.32 156
15051.47 155
15052.63 178
15053.79 146
15054.95 129
15056.11 162
15057.27 145
15058.43 154
15059.59 190
15060.75 175
15061.91 189
15063.07 178
15064.23 175
15065.39 175
15066.55 184
15067.71 183
15068.87 179
15070.03 160
15071.19 173
15072.35 172
15073.51 174
15074.67 153
15075.83 180
15076.99 200
15078.15 194
15079.31 169
15080.47 167
15081.63 182
15082.79 169
15083.95 176
15085.11 154
15086.27 176
15087.43 184
15088.59 162
15089.76 150
15090.92 168
15092.08 155
15093.24 188
15094.40 164
15095.56 190
15096.72 196
15097.88 163
15099.04 164
15100.20 184
15101.37 161
15102.53 132
15103.69 179
15104.85 199
15106.01 176
15107.17 177
15108.33 183
15109.50 184
15110.66 168
15111.82 149
15112.98 151
15114.14 169
15115.30 165
15116.47 133
15117.63 168
15118.79 175
15119.95 189
15121.11 169
15122.27 179
15123.44 186
15124.60 192
15125.76 158
15126.92 153
15128.09 182
15129.25 162
15130.41 173
15131.57 166
15132.73 167
15133.90 155
15135.06 166
15136.22 165
15137.38 169
15138.55 157
15139.71 185
15140.87 165
15142.04 166
15143.20 153
15144.36 172
15145.52 203
15146.69 179
15147.85 167
15149.01 141
15150.18 148
15151.34 177
15152.50 185
15153.67 189
15154.83 146
15155.99 181
15157.16 166
15158.32 185
15159.48 199
15160.65 154
15161.81 152
15162.97 184
15164.14 186
15165.30 194
15166.46 228
15167.63 181
15168.79 186
15169.95 181
15171.12 180
15172.28 179
15173.45 180
15174.61 178
15175.77 151
15176.94 165
15178.10 171
15179.27 182
15180.43 177
15181.60 154
15182.76 167
15183.92 166
15185.09 168
15186.25 174
15187.42 145
15188.58 166
15189.75 172
15190.91 173
15192.08 166
15193.24 174
15194.41 158
15195.57 174
15196.74 165
15197.90 163
15199.07 181
15200.23 182
15201.40 162
15202.56 181
15203.73 174
15204.89 155
15206.06 181
15207.22 186
15208.39 173
15209.55 203
15210.72 192
15211.88 173
15213.05 178
15214.21 203
15215.38 176
15216.54 192
15217.71 195
15218.88 182
15220.04 164
15221.21 167
15222.37 180
15223.54 162
15224.71 177
15225.87 197
15227.04 177
15228.20 179
15229.37 183
15230.54 189
15231.70 142
15232.87 169
15234.03 188
15235.20 156
15236.37 168
15237.53 151
15238.70 170
15239.87 186
15241.03 213
15242.20 204
15243.37 196
15244.53 179
15245.70 176
15246.87 182
15248.03 166
15249.20 180
15250.37 155
15251.53 182
15252.70 185
15253.87 203
15255.04 186
15256.20 169
15257.37 182
15258.54 201
15259.70 169
15260.87 178
15262.04 206
15263.21 203
15264.37 209
15265.54 178
15266.71 196
15267.88 214
15269.04 240
15270.21 175
15271.38 150
15272.55 184
15273.72 154
15274.88 179
15276.05 173
15277.22 166
15278.39 191
15279.56 172
15280.72 170
15281.89 173
15283.06 160
15284.23 187
15285.40 178
15286.56 172
15287.73 182
15288.90 198
15290.07 184
15291.24 167
15292.41 175
15293.58 158
15294.74 174
15295.91 176
15297.08 176
15298.25 198
15299.42 200
15300.59 184
15301.76 150
15302.93 181
15304.09 179
15305.26 172
15306.43 184
15307.60 142
15308.77 169
15309.94 155
15311.11 171
15312.28 200
15313.45 205
15314.62 176
15315.79 177
15316.96 161
15318.13 193
15319.30 168
15320.46 181
15321.63 174
15322.80 157
15323.97 185
15325.14 164
15326.31 164
15327.48 163
15328.65 166
15329.82 150
15330.99 165
15332.16 129
15333.33 150
15334.50 162
15335.67 186
15336.84 174
15338.01 168
15339.18 167
15340.36 163
15341.53 196
15342.70 162
15343.87 188
15345.04 172
15346.21 180
15347.38 164
15348.55 195
15349.72 179
15350.89 150
15352.06 178
15353.23 188
15354.40 169
15355.57 167
15356.75 176
15357.92 209
15359.09 179
15360.26 163
15361.43 162
15362.60 173
15363.77 209
15364.94 160
15366.11 168
15367.29 195
15368.46 171
15369.63 178
15370.80 160
15371.97 196
15373.14 164
15374.32 161
15375.49 154
15376.66 162
15377.83 183
15379.00 191
15380.17 198
15381.35 196
15382.52 162
15383.69 177
15384.86 171
15386.03 167
15387.21 178
15388.38 206
15389.55 210
15390.72 176
15391.90 176
15393.07 134
15394.24 180
15395.41 179
15396.59 186
15397.76 172
15398.93 152
15400.10 167
15401.28 188
15402.45 174
15403.62 194
15404.79 200
15405.97 181
15407.14 177
15408.31 174
15409.49 195
15410.66 185
15411.83 193
15413.01 173
15414.18 204
15415.35 192
15416.53 161
15417.70 188
15418.87 165
15420.05 191
15421.22 154
15422.39 147
15423.57 157
15424.74 191
15425.91 159
15427.09 173
15428.26 172
15429.43 169
15430.61 186
15431.78 186
15432.96 152
15434.13 178
15435.30 182
15436.48 165
15437.65 181
15438.83 155
15440.00 170
15441.17 202
15442.35 195
15443.52 203
15444.70 173
15445.87 178
15447.05 144
15448.22 157
15449.40 159
15450.57 166
15451.75 184
15452.92 176
15454.09 141
15455.27 155
15456.44 162
15457.62 181
15458.79 159
15459.97 149
15461.14 170
15462.32 183
15463.49 174
15464.67 161
15465.84 181
15467.02 166
15468.19 164
15469.37 170
15470.55 175
15471.72 164
15472.90 152
15474.07 189
15475.25 180
15476.42 154
15477.60 156
15478.77 152
15479.95 170
15481.13 176
15482.30 159
15483.48 140
15484.65 166
15485.83 199
15487.00 190
15488.18 170
15489.36 172
15490.53 155
15491.71 151
15492.89 152
15494.06 139
15495.24 151
15496.41 195
15497.59 179
15498.77 159
15499.94 148
15501.12 154
15502.30 169
15503.47 147
15504.65 141
15505.83 141
15507.00 165
15508.18 147
15509.36 142
15510.53 173
15511.71 179
15512.89 154
15514.06 173
15515.24 147
15516.42 200
15517.60 193
15518.77 174
15519.95 183
15521.13 176
15522.30 154
15523.48 143
15524.66 159
15525.84 148
15527.01 189
15528.19 177
15529.37 138
15530.55 135
15531.73 171
15532.90 162
15534.08 176
15535.26 153
15536.44 169
15537.61 177
15538.79 187
15539.97 150
15541.15 157
15542.33 167
15543.50 162
15544.68 161
15545.86 180
15547.04 160
15548.22 154
15549.40 161
15550.57 159
15551.75 164
15552.93 148
15554.11 143
15555.29 171
15556.47 159
15557.65 141
15558.82 153
15560.00 167
15561.18 196
15562.36 178
15563.54 147
15564.72 162
15565.90 164
15567.08 166
15568.26 191
15569.43 180
15570.61 173
15571.79 159
15572.97 170
15574.15 184
15575.33 184
15576.51 196
15577.69 189
15578.87 178
15580.05 170
15581.23 154
15582.41 174
15583.59 185
15584.77 192
15585.95 209
15587.13 181
15588.31 170
15589.49 185
15590.67 191
15591.85 164
15593.03 164
15594.21 181
15595.39 183
15596.57 168
15597.75 200
15598.93 168
15600.11 182
15601.29 179
15602.47 173
15603.65 163
15604.83 171
15606.01 163
15607.19 180
15608.37 171
15609.55 171
15610.73 172
15611.91 187
15613.09 174
15614.27 195
15615.45 200
15616.64 181
15617.82 161
15619.00 153
15620.18 173
15621.36 202
15622.54 181
15623.72 161
15624.90 187
15626.08 182
15627.27 163
15628.45 205
15629.63 190
15630.81 184
15631.99 222
15633.17 193
15634.35 166
15635.54 171
15636.72 184
15637.90 223
15639.08 206
15640.26 200
15641.45 170
15642.63 196
15643.81 169
15644.99 160
15646.17 202
15647.36 196
15648.54 220
15649.72 185
15650.90 191
15652.08 175
15653.27 242
15654.45 251
15655.63 227
15656.81 191
15658.00 194
15659.18 190
15660.36 189
15661.54 207
15662.73 198
15663.91 214
15665.09 193
15666.27 175
15667.46 168
15668.64 176
15669.82 179
15671.01 197
15672.19 181
15673.37 173
15674.56 165
15675.74 185
15676.92 201
15678.10 163
15679.29 173
15680.47 191
15681.65 224
15682.84 183
15684.02 158
15685.21 183
15686.39 193
15687.57 219
15688.76 203
15689.94 167
15691.12 189
15692.31 180
15693.49 193
15694.67 171
15695.86 206
15697.04 195
15698.23 183
15699.41 175
15700.59 157
15701.78 164
15702.96 165
15704.15 164
15705.33 199
15706.52 201
15707.70 186
15708.88 231
15710.07 198
15711.25 191
15712.44 201
15713.62 229
15714.81 202
15715.99 188
15717.18 212
15718.36 185
15719.55 174
15720.73 154
15721.92 196
15723.10 207
15724.29 196
15725.47 196
15726.66 190
15727.84 205
15729.03 214
15730.21 201
15731.40 225
15732.58 223
15733.77 204
15734.95 219
15736.14 192
15737.32 196
15738.51 182
15739.69 192
15740.88 194
15742.07 195
15743.25 209
15744.44 206
15745.62 186
15746.81 179
15747.99 190
15749.18 174
15750.37 185
15751.55 165
15752.74 181
15753.93 216
15755.11 169
15756.30 221
15757.48 182
15758.67 183
15759.86 176
15761.04 193
15762.23 190
15763.42 199
15764.60 199
15765.79 215
15766.98 218
15768.16 214
15769.35 215
15770.54 197
15771.72 194
15772.91 209
15774.10 228
15775.28 197
15776.47 168
15777.66 235
15778.84 223
15780.03 180
15781.22 192
15782.41 180
15783.59 186
15784.78 202
15785.97 185
15787.15 208
15788.34 203
15789.53 195
15790.72 191
15791.90 226
15793.09 187
15794.28 187
15795.47 201
15796.65 172
15797.84 179
15799.03 170
15800.22 187
15801.41 205
15802.59 196
15803.78 177
15804.97 190
15806.16 207
15807.35 188
15808.53 177
15809.72 223
15810.91 203
15812.10 170
15813.29 171
15814.48 146
15815.66 161
15816.85 162
15818.04 175
15819.23 164
15820.42 184
15821.61 166
15822.80 181
15823.98 160
15825.17 165
15826.36 155
15827.55 182
15828.74 176
15829.93 172
15831.12 210
15832.31 214
15833.50 159
15834.69 166
15835.87 190
15837.06 202
15838.25 151
15839.44 146
15840.63 172
15841.82 168
15843.01 164
15844.20 158
15845.39 175
15846.58 195
15847.77 175
15848.96 173
15850.15 155
15851.34 166
15852.53 203
15853.72 165
15854.91 179
15856.10 166
15857.29 167
15858.48 191
15859.67 167
15860.86 173
15862.05 192
15863.24 180
15864.43 188
15865.62 176
15866.81 188
15868.00 178
15869.19 175
15870.38 183
15871.57 184
15872.76 169
15873.95 212
15875.14 169
15876.33 173
15877.52 179
15878.72 159
15879.91 191
15881.10 208
15882.29 200
15883.48 173
15884.67 140
15885.86 178
15887.05 189
15888.24 148
15889.43 168
15890.63 175
15891.82 184
15893.01 188
15894.20 201
15895.39 151
15896.58 187
15897.77 175
15898.97 171
15900.16 206
15901.35 173
15902.54 193
15903.73 207
15904.92 156
15906.12 168
15907.31 190
15908.50 191
15909.69 202
15910.88 181
15912.08 185
15913.27 168
15914.46 201
15915.65 220
15916.85 197
15918.04 177
15919.23 185
15920.42 194
15921.61 150
15922.81 168
15924.00 190
15925.19 174
15926.38 198
15927.58 204
15928.77 174
15929.96 182
15931.16 200
15932.35 181
15933.54 191
15934.73 169
15935.93 162
15937.12 202
15938.31 180
15939.51 199
15940.70 177
15941.89 180
15943.09 209
15944.28 178
15945.47 167
15946.67 202
15947.86 189
15949.05 179
15950.25 173
15951.44 198
15952.63 176
15953.83 180
15955.02 179
15956.21 169
15957.41 183
15958.60 185
15959.80 181
15960.99 157
15962.18 181
15963.38 171
15964.57 176
15965.77 165
15966.96 170
15968.15 180
15969.35 155
15970.54 150
15971.74 184
15972.93 176
15974.13 189
15975.32 160
15976.51 177
15977.71 152
15978.90 158
15980.10 171
15981.29 156
15982.49 145
15983.68 157
15984.88 158
15986.07 139
15987.27 181
15988.46 168
15989.66 168
15990.85 175
15992.05 162
15993.24 198
15994.44 165
15995.63 165
15996.83 149
15998.02 154
15999.22 140
16000.41 168
16001.61 150
16002.80 134
16004.00 179
16005.20 203
16006.39 170
16007.59 174
16008.78 156
16009.98 167
16011.17 145
16012.37 164
16013.57 148
16014.76 141
16015.96 164
16017.15 155
16018.35 162
16019.55 175
16020.74 195
16021.94 168
16023.13 143
16024.33 199
16025.53 184
16026.72 161
16027.92 133
16029.12 164
16030.31 150
16031.51 159
16032.71 146
16033.90 168
16035.10 167
16036.30 169
16037.49 179
16038.69 151
16039.89 155
16041.08 166
16042.28 163
16043.48 143
16044.67 159
16045.87 156
16047.07 155
16048.27 172
16049.46 146
16050.66 136
16051.86 144
16053.06 156
16054.25 150
16055.45 157
16056.65 192
16057.84 171
16059.04 159
16060.24 192
16061.44 158
16062.64 168
16063.83 194
16065.03 153
16066.23 115
16067.43 166
16068.62 176
16069.82 179
16071.02 154
16072.22 152
16073.42 141
16074.62 151
16075.81 131
16077.01 159
16078.21 162
16079.41 134
16080.61 139
16081.81 146
16083.00 154
16084.20 162
16085.40 170
16086.60 130
16087.80 151
16089.00 147
16090.20 151
16091.39 154
16092.59 162
16093.79 124
16094.99 119
16096.19 134
16097.39 145
16098.59 151
16099.79 142
16100.99 166
16102.19 176
16103.38 166
16104.58 134
16105.78 144
16106.98 157
16108.18 181
16109.38 131
16110.58 159
16111.78 148
16112.98 145
16114.18 145
16115.38 136
16116.58 146
16117.78 157
16118.98 182
16120.18 146
16121.38 139
16122.58 144
16123.78 146
16124.98 173
16126.18 169
16127.38 130
16128.58 145
16129.78 166
16130.98 170
16132.18 130
16133.38 149
16134.58 150
16135.78 155
16136.98 145
16138.18 143
16139.38 131
16140.58 115
16141.78 148
16142.98 133
16144.19 161
16145.39 161
16146.59 163
16147.79 132
16148.99 115
16150.19 140
16151.39 149
16152.59 160
16153.79 131
16154.99 126
16156.20 137
16157.40 171
16158.60 153
16159.80 123
16161.00 133
16162.20 157
16163.40 161
16164.61 132
16165.81 165
16167.01 171
16168.21 157
16169.41 138
16170.61 131
16171.82 131
16173.02 138
16174.22 140
16175.42 118
16176.62 130
16177.82 150
16179.03 170
16180.23 150
16181.43 164
16182.63 142
16183.84 163
16185.04 131
16186.24 163
16187.44 134
16188.65 136
16189.85 146
16191.05 142
16192.25 148
16193.46 166
16194.66 151
16195.86 166
16197.06 142
16198.27 116
16199.47 148
16200.67 134
16201.87 130
16203.08 137
16204.28 142
16205.48 160
16206.69 124
16207.89 130
16209.09 138
16210.30 125
16211.50 134
16212.70 146
16213.91 143
16215.11 123
16216.31 131
16217.52 146
16218.72 178
16219.92 144
16221.13 130
16222.33 152
16223.53 159
16224.74 133
16225.94 133
16227.15 135
16228.35 144
16229.55 133
16230.76 148
16231.96 155
16233.17 162
16234.37 156
16235.57 160
16236.78 148
16237.98 157
16239.19 146
16240.39 175
16241.60 166
16242.80 138
16244.00 140
16245.21 148
16246.41 178
16247.62 160
16248.82 135
16250.03 150
16251.23 108
16252.44 148
16253.64 160
16254.85 152
16256.05 140
16257.26 153
16258.46 138
16259.67 145
16260.87 150
16262.08 155
16263.28 144
16264.49 165
16265.69 173
16266.90 152
16268.10 146
16269.31 130
16270.51 136
16271.72 175
16272.93 151
16274.13 170
16275.34 142
16276.54 138
16277.75 158
16278.95 171
16280.16 154
16281.37 149
16282.57 146
16283.78 150
16284.98 144
16286.19 149
16287.40 157
16288.60 141
16289.81 132
16291.01 134
16292.22 182
16293.43 172
16294.63 174
16295.84 177
16297.05 168
16298.25 152
16299.46 156
16300.67 161
16301.87 149
16303.08 126
16304.29 165
16305.49 171
16306.70 146
16307.91 141
16309.11 160
16310.32 185
16311.53 159
16312.73 156
16313.94 175
16315.15 151
16316.36 162
16317.56 164
16318.77 190
16319.98 154
16321.19 132
16322.39 164
16323.60 162
16324.81 166
16326.02 162
16327.22 185
16328.43 158
16329.64 180
16330.85 155
16332.05 159
16333.26 186
16334.47 155
16335.68 102
16336.88 131
16338.09 133
16339.30 135
16340.51 142
16341.72 144
16342.93 139
16344.13 124
16345.34 143
16346.55 150
16347.76 141
16348.97 147
16350.18 153
16351.38 156
16352.59 157
16353.80 139
16355.01 148
16356.22 147
16357.43 161
16358.64 136
16359.84 121
16361.05 124
16362.26 147
16363.47 141
16364.68 179
16365.89 159
16367.10 113
16368.31 144
16369.52 148
16370.73 157
16371.93 117
16373.14 119
16374.35 135
16375.56 158
16376.77 155
16377.98 158
16379.19 127
16380.40 126
16381.61 155
16382.82 152
16384.03 146
16385.24 135
16386.45 156
16387.66 146
16388.87 131
16390.08 124
16391.29 124
16392.50 144
16393.71 156
16394.92 158
16396.13 161
16397.34 135
16398.55 153
16399.76 144
16400.97 149
16402.18 141
16403.39 159
16404.60 132
16405.81 145
16407.02 159
16408.23 126
16409.44 127
16410.65 115
16411.86 129
16413.08 121
16414.29 132
16415.50 139
16416.71 128
16417.92 156
16419.13 151
16420.34 123
16421.55 129
16422.76 142
16423.97 161
16425.19 144
16426.40 129
16427.61 127
16428.82 144
16430.03 146
16431.24 133
16432.45 142
16433.67 143
16434.88 153
16436.09 138
16437.30 140
16438.51 150
16439.72 151
16440.94 152
16442.15 134
16443.36 141
16444.57 120
16445.78 136
16446.99 105
16448.21 128
16449.42 139
16450.63 158
16451.84 144
16453.06 157
16454.27 135
16455.48 120
16456.69 156
16457.90 137
16459.12 138
16460.33 135
16461.54 144
16462.75 127
16463.97 101
16465.18 126
16466.39 131
16467.61 127
16468.82 139
16470.03 146
16471.24 123
16472.46 137
16473.67 127
16474.88 148
16476.10 146
16477.31 125
16478.52 137
16479.74 136
16480.95 122
16482.16 137
16483.38 124
16484.59 124
16485.80 132
16487.02 136
16488.23 141
16489.44 123
16490.66 105
16491.87 126
16493.08 148
16494.30 141
16495.51 146
16496.73 132
16497.94 133
16499.15 121
16500.37 127
16501.58 120
16502.80 135
16504.01 138
16505.22 125
16506.44 132
16507.65 138
16508.87 128
16510.08 150
16511.30 158
16512.51 142
16513.72 121
16514.94 128
16516.15 110
16517.37 125
16518.58 139
16519.80 120
16521.01 123
16522.23 139
16523.44 141
16524.66 140
16525.87 143
16527.09 144
16528.30 131
16529.52 143
16530.73 129
16531.95 121
16533.16 152
16534.38 116
16535.59 131
16536.81 138
16538.02 149
16539.24 158
16540.45 128
16541.67 131
16542.89 143
16544.10 164
16545.32 123
16546.53 119
16547.75 126
16548.96 133
16550.18 127
16551.40 134
16552.61 129
16553.83 113
16555.04 113
16556.26 121
16557.48 107
16558.69 123
16559.91 143
16561.12 140
16562.34 124
16563.56 145
16564.77 140
16565.99 120
16567.21 141
16568.42 137
16569.64 150
16570.86 137
16572.07 142
16573.29 144
16574.51 147
16575.72 153
16576.94 135
16578.16 143
16579.37 157
16580.59 134
16581.81 115
16583.02 130
16584.24 138
16585.46 131
16586.68 137
16587.89 143
16589.11 139
16590.33 139
16591.54 154
16592.76 155
16593.98 141
16595.20 130
16596.41 115
16597.63 121
16598.85 125
16600.07 146
16601.29 147
16602.50 156
16603.72 129
16604.94 113
16606.16 123
16607.37 149
16608.59 144
16609.81 155
16611.03 172
16612.25 114
16613.46 128
16614.68 135
16615.90 133
16617.12 133
16618.34 116
16619.56 131
16620.77 138
16621.99 124
16623.21 106
16624.43 116
16625.65 117
16626.87 137
16628.09 137
16629.30 107
16630.52 131
16631.74 143
16632.96 137
16634.18 133
16635.40 108
16636.62 138
16637.84 121
16639.06 131
16640.28 115
16641.49 115
16642.71 129
16643.93 132
16645.15 139
16646.37 116
16647.59 112
16648.81 133
16650.03 118
16651.25 144
16652.47 160
16653.69 148
16654.91 136
16656.13 128
16657.35 129
16658.57 148
16659.79 139
16661.01 128
16662.23 132
16663.45 121
16664.67 115
16665.89 137
16667.11 122
16668.33 138
16669.55 141
16670.77 142
16671.99 120
16673.21 125
16674.43 127
16675.65 131
16676.87 125
16678.09 118
16679.31 129
16680.53 125
16681.75 127
16682.97 125
16684.19 131
16685.42 120
16686.64 99
16687.86 145
16689.08 135
16690.30 108
16691.52 115
16692.74 132
16693.96 135
16695.18 159
16696.40 120
16697.63 131
16698.85 140
16700.07 139
16701.29 126
16702.51 119
16703.73 136
16704.95 133
16706.18 145
16707.40 136
16708.62 118
16709.84 133
16711.06 133
16712.28 122
16713.51 122
16714.73 140
16715.95 113
16717.17 114
16718.39 110
16719.62 108
16720.84 128
16722.06 107
16723.28 131
16724.50 122
16725.73 113
16726.95 117
16728.17 112
16729.39 137
16730.62 114
16731.84 118
16733.06 123
16734.28 148
16735.51 120
16736.73 124
16737.95 120
16739.18 129
16740.40 143
16741.62 133
16742.84 133
16744.07 128
16745.29 122
16746.51 130
16747.74 140
16748.96 158
16750.18 110
16751.41 137
16752.63 130
16753.85 132
16755.08 108
16756.30 88
16757.52 96
16758.75 124
16759.97 112
16761.19 106
16762.42 112
16763.64 107
16764.86 141
16766.09 113
16767.31 123
16768.54 108
16769.76 113
16770.98 114
16772.21 112
16773.43 107
16774.66 112
16775.88 122
16777.10 128
16778.33 145
16779.55 153
16780.78 118
16782.00 103
16783.22 130
16784.45 131
16785.67 115
16786.90 122
16788.12 139
16789.35 118
16790.57 113
16791.80 119
16793.02 115
16794.25 118
16795.47 131
16796.70 121
16797.92 132
16799.15 131
16800.37 125
16801.60 141
16802.82 118
16804.05 110
16805.27 109
16806.50 99
16807.72 125
16808.95 161
16810.17 117
16811.40 119
16812.62 117
16813.85 118
16815.07 109
16816.30 88
16817.53 110
16818.75 92
16819.98 109
16821.20 101
16822.43 106
16823.65 123
16824.88 127
16826.11 128
16827.33 131
16828.56 124
16829.78 152
16831.01 127
16832.24 121
16833.46 148
16834.69 109
16835.92 105
16837.14 133
16838.37 102
16839.60 83
16840.82 138
16842.05 120
16843.27 110
16844.50 135
16845.73 96
16846.96 114
16848.18 125
16849.41 116
16850.64 119
16851.86 127
16853.09 131
16854.32 131
16855.54 112
16856.77 107
16858.00 124
16859.22 127
16860.45 122
16861.68 122
16862.91 113
16864.13 110
16865.36 102
16866.59 135
16867.82 111
16869.04 131
16870.27 123
16871.50 117
16872.73 129
16873.95 145
16875.18 154
16876.41 128
16877.64 114
16878.87 116
16880.09 151
16881.32 134
16882.55 140
16883.78 120
16885.01 125
16886.23 150
16887.46 144
16888.69 119
16889.92 141
16891.15 134
16892.38 144
16893.60 152
16894.83 153
16896.06 125
16897.29 139
16898.52 116
16899.75 129
16900.98 123
16902.20 152
16903.43 154
16904.66 144
16905.89 145
16907.12 147
16908.35 130
16909.58 109
16910.81 128
16912.04 119
16913.26 160
16914.49 130
16915.72 107
16916.95 117
16918.18 113
16919.41 100
16920.64 104
16921.87 130
16923.10 141
16924.33 130
16925.56 137
16926.79 130
16928.02 146
16929.25 125
16930.48 145
16931.71 143
16932.94 141
16934.17 107
16935.40 109
16936.63 121
16937.86 120
16939.09 117
16940.32 131
16941.55 117
16942.78 121
16944.01 122
16945.24 130
16946.47 99
16947.70 112
16948.93 93
16950.16 117
16951.39 124
16952.62 119
16953.85 118
16955.08 124
16956.31 116
16957.54 118
16958.77 153
16960.01 141
16961.24 119
16962.47 128
16963.70 114
16964.93 135
16966.16 127
16967.39 119
16968.62 119
16969.85 129
16971.08 124
16972.32 133
16973.55 127
16974.78 120
16976.01 115
16977.24 128
16978.47 120
16979.70 111
16980.94 118
16982.17 123
16983.40 123
16984.63 99
16985.86 128
16987.10 102
16988.33 124
16989.56 125
16990.79 114
16992.02 114
16993.26 127
16994.49 117
16995.72 125
16996.95 112
16998.18 112
16999.42 122
17000.65 134
17001.88 142
17003.11 109
17004.35 95
17005.58 95
17006.81 121
17008.04 149
17009.28 114
17010.51 111
17011.74 129
17012.97 102
17014.21 125
17015.44 133
17016.67 144
17017.91 142
17019.14 137
17020.37 138
17021.60 112
17022.84 122
17024.07 107
17025.30 111
17026.54 116
17027.77 131
17029.00 117
17030.24 133
17031.47 129
17032.70 103
17033.94 125
17035.17 122
17036.41 117
17037.64 129
17038.87 145
17040.11 140
17041.34 129
17042.57 121
17043.81 120
17045.04 144
17046.28 141
17047.51 125
17048.74 137
17049.98 133
17051.21 140
17052.45 124
17053.68 132
17054.92 111
17056.15 120
17057.38 115
17058.62 125
17059.85 134
17061.09 149
17062.32 116
17063.56 126
17064.79 124
17066.03 135
17067.26 119
17068.50 160
17069.73 124
17070.97 110
17072.20 120
17073.44 146
17074.67 137
17075.91 139
17077.14 139
17078.38 117
17079.61 126
17080.85 129
17082.08 123
17083.32 131
17084.55 120
17085.79 123
17087.02 106
17088.26 128
17089.49 125
17090.73 121
17091.97 145
17093.20 110
17094.44 120
17095.67 115
17096.91 125
17098.14 115
17099.38 134
17100.62 120
17101.85 107
17103.09 103
17104.32 109
17105.56 144
17106.80 121
17108.03 129
17109.27 134
17110.51 131
17111.74 108
17112.98 103
17114.21 117
17115.45 123
17116.69 144
17117.92 142
17119.16 112
17120.40 107
17121.63 106
17122.87 105
17124.11 102
17125.34 128
17126.58 111
17127.82 97
17129.06 132
17130.29 119
17131.53 127
17132.77 125
17134.00 131
17135.24 101
17136.48 119
17137.72 127
17138.95 112
17140.19 102
17141.43 95
17142.67 102
17143.90 116
17145.14 125
17146.38 122
17147.62 119
17148.85 100
17150.09 98
17151.33 106
17152.57 106
17153.80 120
17155.04 116
17156.28 114
17157.52 118
17158.76 142
17159.99 122
17161.23 94
17162.47 113
17163.71 97
17164.95 120
17166.19 116
17167.42 95
17168.66 110
17169.90 126
17171.14 125
17172.38 95
17173.62 98
17174.86 76
17176.09 86
17177.33 116
17178.57 104
17179.81 96
17181.05 88
17182.29 92
17183.53 132
17184.77 113
17186.01 124
17187.24 116
17188.48 103
17189.72 116
17190.96 127
17192.20 129
17193.44 118
17194.68 112
17195.92 132
17197.16 113
17198.40 114
17199.64 123
17200.88 110
17202.12 118
17203.36 129
17204.60 127
17205.84 132
17207.08 113
17208.32 112
17209.56 115
17210.80 106
17212.04 107
17213.28 104
17214.52 142
17215.76 117
17217.00 128
17218.24 121
17219.48 110
17220.72 82
17221.96 96
17223.20 118
17224.44 120
17225.68 121
17226.92 112
17228.16 138
17229.40 116
17230.64 115
17231.88 116
17233.12 131
17234.36 108
17235.60 110
17236.85 116
17238.09 125
17239.33 140
17240.57 112
17241.81 120
17243.05 116
17244.29 125
17245.53 93
17246.77 101
17248.02 117
17249.26 129
17250.50 109
17251.74 133
17252.98 107
17254.22 118
17255.46 139
17256.71 145
17257.95 114
17259.19 116
17260.43 110
17261.67 118
17262.91 102
17264.16 112
17265.40 126
17266.64 136
17267.88 88
17269.12 110
17270.37 104
17271.61 133
17272.85 138
17274.09 129
17275.34 124
17276.58 116
17277.82 115
17279.06 130
17280.30 123
17281.55 120
17282.79 119
17284.03 111
17285.27 103
17286.52 96
17287.76 117
17289.00 102
17290.25 105
17291.49 118
17292.73 129
17293.97 121
17295.22 117
17296.46 102
17297.70 123
17298.95 130
17300.19 130
17301.43 119
17302.68 112
17303.92 148
17305.16 106
17306.41 106
17307.65 95
17308.89 111
17310.14 139
17311.38 134
17312.62 105
17313.87 90
17315.11 125
17316.36 108
17317.60 110
17318.84 88
17320.09 103
17321.33 117
17322.58 102
17323.82 121
17325.06 110
17326.31 129
17327.55 116
17328.80 107
17330.04 104
17331.28 127
17332.53 129
17333.77 105
17335.02 112
17336.26 105
17337.51 102
17338.75 119
17340.00 96
17341.24 108
17342.48 119
17343.73 120
17344.97 117
17346.22 116
17347.46 125
17348.71 121
17349.95 115
17351.20 127
17352.44 91
17353.69 95
17354.93 118
17356.18 108
17357.42 116
17358.67 105
17359.92 108
17361.16 112
17362.41 100
17363.65 132
17364.90 109
17366.14 113
17367.39 107
17368.63 99
17369.88 80
17371.13 95
17372.37 112
17373.62 105
17374.86 112
17376.11 100
17377.35 96
17378.60 115
17379.85 107
17381.09 118
17382.34 119
17383.59 115
17384.83 111
17386.08 131
17387.32 105
17388.57 125
17389.82 96
17391.06 113
17392.31 136
17393.56 95
17394.80 138
17396.05 113
17397.30 134
17398.54 112
17399.79 130
17401.04 100
17402.28 117
17403.53 116
17404.78 109
17406.02 123
17407.27 119
17408.52 135
17409.77 127
17411.01 132
17412.26 129
17413.51 124
17414.75 117
17416.00 131
17417.25 131
17418.50 115
17419.74 135
17420.99 113
17422.24 106
17423.49 126
17424.73 123
17425.98 115
17427.23 159
17428.48 122
17429.73 102
17430.97 124
17432.22 117
17433.47 119
17434.72 129
17435.97 94
17437.21 94
17438.46 127
17439.71 114
17440.96 127
17442.21 133
17443.45 119
17444.70 138
17445.95 115
17447.20 131
17448.45 101
17449.70 104
17450.95 122
17452.19 120
17453.44 115
17454.69 92
17455.94 124
17457.19 122
17458.44 112
17459.69 122
17460.94 112
17462.19 117
17463.43 111
17464.68 129
17465.93 110
17467.18 119
17468.43 143
17469.68 144
17470.93 127
17472.18 119
17473.43 117
17474.68 137
17475.93 84
17477.18 114
17478.43 110
17479.68 101
17480.93 130
17482.18 133
17483.43 113
17484.68 78
17485.93 133
17487.17 129
17488.42 125
17489.67 115
17490.92 110
17492.18 130
17493.43 122
17494.68 129
17495.93 116
17497.18 121
17498.43 138
17499.68 144
17500.93 115
17502.18 107
17503.43 115
17504.68 120
17505.93 107
17507.18 100
17508.43 119
17509.68 114
17510.93 112
17512.18 118
17513.43 110
17514.68 135
17515.94 110
17517.19 134
17518.44 121
17519.69 143
17520.94 130
17522.19 124
17523.44 126
17524.69 144
17525.94 139
17527.20 128
17528.45 112
17529.70 126
17530.95 123
17532.20 133
17533.45 125
17534.70 129
17535.96 121
17537.21 106
17538.46 112
17539.71 117
17540.96 125
17542.22 123
17543.47 117
17544.72 121
17545.97 124
17547.22 120
17548.48 157
17549.73 160
17550.98 157
17552.23 141
17553.48 120
17554.74 142
17555.99 142
17557.24 131
17558.49 148
17559.75 129
17561.00 135
17562.25 111
17563.50 131
17564.76 129
17566.01 131
17567.26 129
17568.52 120
17569.77 104
17571.02 129
17572.27 131
17573.53 139
17574.78 152
17576.03 148
17577.29 137
17578.54 149
17579.79 110
17581.05 148
17582.30 139
17583.55 137
17584.81 115
17586.06 114
17587.31 118
17588.57 143
17589.82 133
17591.07 128
17592.33 129
17593.58 117
17594.83 116
17596.09 131
17597.34 142
17598.60 141
17599.85 145
17601.10 125
17602.36 109
17603.61 119
17604.87 154
17606.12 144
17607.37 123
17608.63 122
17609.88 113
17611.14 126
17612.39 115
17613.65 108
17614.90 136
17616.16 141
17617.41 151
17618.66 128
17619.92 116
17621.17 143
17622.43 151
17623.68 144
17624.94 115
17626.19 131
17627.45 140
17628.70 196
17629.96 151
17631.21 121
17632.47 125
17633.72 120
17634.98 118
17636.23 115
17637.49 121
17638.74 134
17640.00 111
17641.26 129
17642.51 124
17643.77 125
17645.02 111
17646.28 155
17647.53 133
17648.79 133
17650.04 98
17651.30 102
17652.56 112
17653.81 125
17655.07 97
17656.32 134
17657.58 128
17658.84 131
17660.09 159
17661.35 129
17662.60 138
17663.86 134
17665.12 112
17666.37 96
17667.63 128
17668.89 132
17670.14 129
17671.40 119
17672.66 115
17673.91 115
17675.17 124
17676.43 116
17677.68 109
17678.94 114
17680.20 102
17681.45 109
17682.71 112
17683.97 127
17685.22 123
17686.48 124
17687.74 118
17688.99 119
17690.25 138
17691.51 117
17692.77 118
17694.02 140
17695.28 116
17696.54 119
17697.80 123
17699.05 138
17700.31 124
17701.57 112
17702.83 97
17704.08 130
17705.34 131
17706.60 122
17707.86 103
17709.11 111
17710.37 141
17711.63 146
17712.89 129
17714.15 125
17715.40 137
17716.66 141
17717.92 131
17719.18 131
17720.44 104
17721.70 116
17722.95 122
17724.21 146
17725.47 126
17726.73 123
17727.99 138
17729.25 128
17730.51 107
17731.76 109
17733.02 113
17734.28 152
17735.54 151
17736.80 122
17738.06 107
17739.32 113
17740.58 113
17741.83 137
17743.09 133
17744.35 106
17745.61 130
17746.87 127
17748.13 102
17749.39 103
17750.65 124
17751.91 129
17753.17 117
17754.43 126
17755.69 137
17756.95 118
17758.21 103
17759.47 116
17760.73 104
17761.98 120
17763.24 118
17764.50 123
17765.76 137
17767.02 113
17768.28 110
17769.54 126
17770.80 123
17772.06 103
17773.32 112
17774.58 99
17775.84 128
17777.11 115
17778.37 123
17779.63 128
17780.89 133
17782.15 107
17783.41 124
17784.67 116
17785.93 107
17787.19 111
17788.45 138
17789.71 108
17790.97 132
17792.23 123
17793.49 125
17794.75 131
17796.01 118
17797.28 119
17798.54 139
17799.80 119
17801.06 105
17802.32 124
17803.58 129
17804.84 115
17806.10 117
17807.37 103
17808.63 143
17809.89 143
17811.15 140
17812.41 133
17813.67 143
17814.93 122
17816.20 109
17817.46 121
17818.72 104
17819.98 105
17821.24 99
17822.50 125
17823.77 132
17825.03 112
17826.29 131
17827.55 100
17828.81 105
17830.08 128
17831.34 125
17832.60 133
17833.86 154
17835.13 127
17836.39 109
17837.65 138
17838.91 135
17840.18 111
17841.44 90
17842.70 131
17843.96 118
17845.23 119
17846.49 104
17847.75 108
17849.01 115
17850.28 122
17851.54 112
17852.80 99
17854.07 92
17855.33 117
17856.59 102
17857.86 110
17859.12 116
17860.38 123
17861.65 120
17862.91 100
17864.17 106
17865.44 99
17866.70 98
17867.96 121
17869.23 110
17870.49 117
17871.75 108
17873.02 137
17874.28 117
17875.54 106
17876.81 110
17878.07 107
17879.34 105
17880.60 120
17881.86 114
17883.13 132
17884.39 96
17885.66 121
17886.92 114
17888.18 121
17889.45 120
17890.71 100
17891.98 104
17893.24 94
17894.51 102
17895.77 111
17897.04 105
17898.30 94
17899.56 120
17900.83 96
17902.09 116
17903.36 134
17904.62 91
17905.89 85
17907.15 121
17908.42 118
17909.68 107
17910.95 111
17912.21 97
17913.48 106
17914.74 101
17916.01 96
17917.27 106
17918.54 118
17919.80 108
17921.07 129
17922.34 121
17923.60 113
17924.87 104
17926.13 101
17927.40 105
17928.66 119
17929.93 118
17931.19 110
17932.46 96
17933.73 113
17934.99 109
17936.26 119
17937.52 121
17938.79 94
17940.06 105
17941.32 107
17942.59 106
17943.85 106
17945.12 93
17946.39 116
17947.65 109
17948.92 106
17950.19 110
17951.45 107
17952.72 96
17953.99 108
17955.25 103
17956.52 87
17957.79 97
17959.05 81
17960.32 85
17961.59 105
17962.85 108
17964.12 109
17965.39 100
17966.65 107
17967.92 100
17969.19 89
17970.45 89
17971.72 120
17972.99 89
17974.26 108
17975.52 108
17976.79 95
17978.06 110
17979.33 109
17980.59 125
17981.86 130
17983.13 119
17984.40 106
17985.66 88
17986.93 99
17988.20 100
17989.47 82
17990.73 98
17992.00 111
17993.27 89
17994.54 90
17995.81 102
17997.07 114
17998.34 95
17999.61 117
18000.88 135
18002.15 137
18003.42 101
18004.68 92
18005.95 103
18007.22 111
18008.49 119
18009.76 118
18011.03 119
18012.30 110
18013.56 105
18014.83 91
18016.10 129
18017.37 127
18018.64 123
18019.91 95
18021.18 103
18022.45 106
18023.71 96
18024.98 115
18026.25 101
18027.52 105
18028.79 80
18030.06 97
18031.33 119
18032.60 102
18033.87 100
18035.14 103
18036.41 123
18037.68 113
18038.95 98
18040.22 93
18041.49 106
18042.76 107
18044.02 115
18045.29 117
18046.56 106
18047.83 107
18049.10 130
18050.37 115
18051.64 99
18052.91 120
18054.18 121
18055.45 141
18056.72 116
18057.99 103
18059.27 99
18060.54 135
18061.81 102
18063.08 98
18064.35 111
18065.62 114
18066.89 110
18068.16 124
18069.43 103
18070.70 96
18071.97 107
18073.24 105
18074.51 103
18075.78 95
18077.05 110
18078.32 111
18079.60 117
18080.87 81
18082.14 99
18083.41 100
18084.68 97
18085.95 96
18087.22 99
18088.49 109
18089.77 131
18091.04 112
18092.31 106
18093.58 93
18094.85 97
18096.12 105
18097.39 131
18098.67 128
18099.94 109
18101.21 98
18102.48 114
18103.75 114
18105.02 98
18106.30 113
18107.57 111
18108.84 96
18110.11 105
18111.38 90
18112.66 95
18113.93 107
18115.20 116
18116.47 112
18117.75 133
18119.02 117
18120.29 132
18121.56 140
18122.84 127
18124.11 111
18125.38 87
18126.65 117
18127.93 110
18129.20 124
18130.47 113
18131.74 118
18133.02 137
18134.29 144
18135.56 126
18136.84 127
18138.11 130
18139.38 144
18140.66 133
18141.93 120
18143.20 120
18144.48 115
18145.75 99
18147.02 120
18148.30 98
18149.57 119
18150.84 97
18152.12 130
18153.39 121
18154.66 115
18155.94 125
18157.21 152
18158.48 122
18159.76 122
18161.03 117
18162.31 107
18163.58 109
18164.85 108
18166.13 105
18167.40 111
18168.68 118
18169.95 125
18171.22 128
18172.50 132
18173.77 105
18175.05 102
18176.32 96
18177.60 119
18178.87 112
18180.15 119
18181.42 136
18182.69 137
18183.97 109
18185.24 110
18186.52 112
18187.79 113
18189.07 101
18190.34 96
18191.62 110
18192.89 112
18194.17 128
18195.44 133
18196.72 122
18197.99 124
18199.27 114
18200.54 89
18201.82 110
18203.09 105
18204.37 110
18205.65 112
18206.92 116
18208.20 144
18209.47 104
18210.75 110
18212.02 128
18213.30 122
18214.57 107
18215.85 112
18217.13 115
18218.40 110
18219.68 110
18220.95 108
18222.23 115
18223.51 109
18224.78 117
18226.06 145
18227.33 123
18228.61 118
18229.89 115
18231.16 114
18232.44 135
18233.72 111
18234.99 116
18236.27 108
18237.55 106
18238.82 101
18240.10 105
18241.38 114
18242.65 103
18243.93 120
18245.21 132
18246.48 134
18247.76 130
18249.04 119
18250.31 111
18251.59 117
18252.87 131
18254.15 104
18255.42 142
18256.70 144
18257.98 118
18259.25 120
18260.53 101
18261.81 126
18263.09 125
18264.36 98
18265.64 124
18266.92 130
18268.20 119
18269.47 132
18270.75 122
18272.03 125
18273.31 128
18274.59 111
18275.86 88
18277.14 116
18278.42 126
18279.70 130
18280.98 124
18282.25 118
18283.53 112
18284.81 112
18286.09 111
18287.37 105
18288.64 96
18289.92 110
18291.20 119
18292.48 95
18293.76 75
18295.04 114
18296.32 108
18297.59 107
18298.87 106
18300.15 106
18301.43 113
18302.71 84
18303.99 105
18305.27 112
18306.55 111
18307.83 104
18309.10 136
18310.38 118
18311.66 104
18312.94 130
18314.22 104
18315.50 128
18316.78 123
18318.06 116
18319.34 113
18320.62 93
18321.90 115
18323.18 102
18324.46 110
18325.74 112
18327.02 87
18328.30 104
18329.58 101
18330.86 107
18332.14 114
18333.41 88
18334.69 90
18335.97 86
18337.25 112
18338.54 108
18339.82 103
18341.10 92
18342.38 122
18343.66 104
18344.94 125
18346.22 100
18347.50 105
18348.78 93
18350.06 91
18351.34 104
18352.62 106
18353.90 92
18355.18 110
18356.46 123
18357.74 86
18359.02 103
18360.30 96
18361.58 123
18362.87 95
18364.15 107
18365.43 84
18366.71 119
18367.99 119
18369.27 96
18370.55 99
18371.83 89
18373.11 92
18374.40 104
18375.68 121
18376.96 94
18378.24 122
18379.52 102
18380.80 102
18382.08 99
18383.37 102
18384.65 103
18385.93 100
18387.21 110
18388.49 127
18389.78 109
18391.06 86
18392.34 114
18393.62 115
18394.90 94
18396.19 82
18397.47 102
18398.75 86
18400.03 101
18401.31 101
18402.60 89
18403.88 95
18405.16 111
18406.44 109
18407.73 120
18409.01 120
18410.29 107
18411.57 120
18412.86 87
18414.14 98
18415.42 109
18416.71 114
18417.99 120
18419.27 82
18420.55 99
18421.84 98
18423.12 106
18424.40 110
18425.69 95
18426.97 103
18428.25 118
18429.54 131
18430.82 106
18432.10 106
18433.39 102
18434.67 82
18435.95 105
18437.24 96
18438.52 93
18439.80 119
18441.09 122
18442.37 116
18443.66 101
18444.94 94
18446.22 90
18447.51 115
18448.79 85
18450.08 94
18451.36 107
18452.64 108
18453.93 125
18455.21 103
18456.50 107
18457.78 99
18459.06 128
18460.35 141
18461.63 108
18462.92 106
18464.20 106
18465.49 118
18466.77 111
18468.06 89
18469.34 100
18470.63 116
18471.91 101
18473.19 109
18474.48 118
18475.76 115
18477.05 117
18478.33 111
18479.62 109
18480.90 108
18482.19 104
18483.47 146
18484.76 100
18486.05 103
18487.33 104
18488.62 114
18489.90 156
18491.19 112
18492.47 89
18493.76 112
18495.04 116
18496.33 93
18497.61 96
18498.90 124
18500.19 87
18501.47 107
18502.76 127
18504.04 100
18505.33 113
18506.62 98
18507.90 116
18509.19 104
18510.47 95
18511.76 87
18513.05 102
18514.33 102
18515.62 93
18516.90 87
18518.19 106
18519.48 105
18520.76 122
18522.05 109
18523.34 114
18524.62 113
18525.91 89
18527.20 134
18528.48 109
18529.77 98
18531.06 112
18532.34 119
18533.63 127
18534.92 138
18536.21 108
18537.49 98
18538.78 107
18540.07 103
18541.35 96
18542.64 92
18543.93 103
18545.22 110
18546.50 102
18547.79 112
18549.08 122
18550.37 94
18551.65 102
18552.94 92
18554.23 103
18555.52 100
18556.80 102
18558.09 109
18559.38 87
18560.67 119
18561.95 100
18563.24 97
18564.53 126
18565.82 119
18567.11 89
18568.39 112
18569.68 84
18570.97 117
18572.26 137
18573.55 115
18574.84 124
18576.12 126
18577.41 125
18578.70 118
18579.99 107
18581.28 134
18582.57 117
18583.86 98
18585.14 122
18586.43 121
18587.72 116
18589.01 117
18590.30 95
18591.59 134
18592.88 100
18594.17 103
18595.46 102
18596.74 117
18598.03 137
18599.32 140
18600.61 130
18601.90 133
18603.19 150
18604.48 120
18605.77 123
18607.06 132
18608.35 124
18609.64 135
18610.93 116
18612.22 126
18613.51 134
18614.80 125
18616.09 131
18617.38 123
18618.67 115
18619.96 103
18621.25 83
18622.54 106
18623.83 103
18625.12 85
18626.41 108
18627.70 128
18628.99 111
18630.28 106
18631.57 92
18632.86 106
18634.15 113
18635.44 119
18636.73 114
18638.02 121
18639.31 113
18640.60 115
18641.89 119
18643.18 106
18644.47 94
18645.76 127
18647.06 117
18648.35 108
18649.64 113
18650.93 117
18652.22 118
18653.51 94
18654.80 114
18656.09 96
18657.38 133
18658.68 123
18659.97 112
18661.26 132
18662.55 94
18663.84 146
18665.13 139
18666.42 99
18667.72 120
18669.01 120
18670.30 115
18671.59 112
18672.88 98
18674.17 93
18675.47 96
18676.76 107
18678.05 113
18679.34 134
18680.63 98
18681.93 113
18683.22 88
18684.51 97
18685.80 111
18687.09 100
18688.39 107
18689.68 119
18690.97 102
18692.26 97
18693.56 111
18694.85 125
18696.14 116
18697.43 107
18698.73 137
18700.02 131
18701.31 109
18702.60 104
18703.90 118
18705.19 101
18706.48 113
18707.78 119
18709.07 117
18710.36 115
18711.66 92
18712.95 109
18714.24 129
18715.54 150
18716.83 118
18718.12 135
18719.42 149
18720.71 134
18722.00 122
18723.30 135
18724.59 123
18725.88 123
18727.18 137
18728.47 134
18729.76 122
18731.06 109
18732.35 106
18733.65 122
18734.94 150
18736.23 119
18737.53 131
18738.82 125
18740.12 129
18741.41 123
18742.70 139
18744.00 132
18745.29 125
18746.59 137
18747.88 100
18749.18 103
18750.47 132
18751.76 135
18753.06 122
18754.35 122
18755.65 127
18756.94 118
18758.24 134
18759.53 143
18760.83 104
18762.12 111
18763.42 104
18764.71 97
18766.01 108
18767.30 118
18768.60 107
18769.89 124
18771.19 118
18772.48 109
18773.78 102
18775.07 129
18776.37 135
18777.66 126
18778.96 110
18780.25 128
18781.55 103
18782.85 96
18784.14 88
18785.44 112
18786.73 110
18788.03 118
18789.32 110
18790.62 121
18791.92 119
18793.21 102
18794.51 134
18795.80 145
18797.10 149
18798.40 108
18799.69 109
18800.99 136
18802.28 108
18803.58 123
18804.88 109
18806.17 122
18807.47 117
18808.77 104
18810.06 118
18811.36 113
18812.66 121
18813.95 126
18815.25 117
18816.55 154
18817.84 148
18819.14 113
18820.44 122
18821.73 118
18823.03 116
18824.33 118
18825.62 113
18826.92 121
18828.22 120
18829.52 122
18830.81 110
18832.11 98
18833.41 125
18834.71 117
18836.00 126
18837.30 155
18838.60 134
18839.90 102
18841.19 130
18842.49 119
18843.79 123
18845.09 106
18846.38 100
18847.68 115
18848.98 139
18850.28 107
18851.58 110
18852.87 128
18854.17 110
18855.47 113
18856.77 94
18858.07 102
18859.36 91
18860.66 126
18861.96 98
18863.26 111
18864.56 106
18865.86 100
18867.15 122
18868.45 104
18869.75 106
18871.05 102
18872.35 86
18873.65 114
18874.95 119
18876.24 90
18877.54 105
18878.84 108
18880.14 110
18881.44 111
18882.74 102
18884.04 105
18885.34 105
18886.64 100
18887.94 113
18889.24 104
18890.53 81
18891.83 87
18893.13 97
18894.43 102
18895.73 97
18897.03 98
18898.33 113
18899.63 121
18900.93 117
18902.23 88
18903.53 103
18904.83 109
18906.13 104
18907.43 107
18908.73 95
18910.03 84
18911.33 111
18912.63 92
18913.93 110
18915.23 131
18916.53 128
18917.83 134
18919.13 119
18920.43 83
18921.73 118
18923.03 111
18924.33 108
18925.63 97
18926.93 113
18928.23 122
18929.53 129
18930.84 100
18932.14 137
18933.44 108
18934.74 114
18936.04 118
18937.34 100
18938.64 117
18939.94 116
18941.24 93
18942.54 105
18943.84 108
18945.15 117
18946.45 115
18947.75 102
18949.05 87
18950.35 123
18951.65 101
18952.95 103
18954.26 101
18955.56 134
18956.86 146
18958.16 86
18959.46 104
18960.76 90
18962.07 107
18963.37 113
18964.67 110
18965.97 116
18967.27 114
18968.57 110
18969.88 109
18971.18 92
18972.48 98
18973.78 94
18975.09 98
18976.39 109
18977.69 103
18978.99 94
18980.29 89
18981.60 102
18982.90 98
18984.20 109
18985.50 117
18986.81 119
18988.11 100
18989.41 109
18990.72 99
18992.02 104
18993.32 107
18994.62 126
18995.93 101
18997.23 86
18998.53 106
18999.84 116
19001.14 94
19002.44 117
19003.75 101
19005.05 87
19006.35 97
19007.66 100
19008.96 110
19010.26 129
19011.57 106
19012.87 98
19014.17 91
19015.48 131
19016.78 121
19018.08 86
19019.39 92
19020.69 98
19021.99 111
19023.30 117
19024.60 102
19025.91 103
19027.21 94
19028.51 95
19029.82 86
19031.12 87
19032.43 95
19033.73 88
19035.04 101
19036.34 103
19037.64 76
19038.95 87
19040.25 104
19041.56 75
19042.86 67
19044.17 92
19045.47 99
19046.78 98
19048.08 98
19049.39 98
19050.69 83
19052.00 123
19053.30 88
19054.61 95
19055.91 92
19057.22 113
19058.52 88
19059.83 94
19061.13 93
19062.44 104
19063.74 97
19065.05 91
19066.35 91
19067.66 82
19068.96 103
19070.27 103
19071.57 86
19072.88 97
19074.18 106
19075.49 105
19076.80 103
19078.10 107
19079.41 101
19080.71 94
19082.02 122
19083.33 89
19084.63 89
19085.94 70
19087.24 106
19088.55 139
19089.86 114
19091.16 84
19092.47 83
19093.77 100
19095.08 117
19096.39 98
19097.69 90
19099.00 97
19100.31 99
19101.61 114
19102.92 98
19104.23 82
19105.53 98
19106.84 101
19108.15 105
19109.45 72
19110.76 97
19112.07 87
19113.37 103
19114.68 95
19115.99 90
19117.30 97
19118.60 96
19119.91 85
19121.22 89
19122.52 77
19123.83 93
19125.14 92
19126.45 98
19127.75 97
19129.06 105
19130.37 83
19131.68 84
19132.98 98
19134.29 108
19135.60 97
19136.91 103
19138.22 94
19139.52 80
19140.83 89
19142.14 83
19143.45 107
19144.76 116
19146.06 103
19147.37 91
19148.68 98
19149.99 99
19151.30 88
19152.60 122
19153.91 124
19155.22 112
19156.53 85
19157.84 78
19159.15 73
19160.46 85
19161.76 107
19163.07 72
19164.38 96
19165.69 98
19167.00 113
19168.31 98
19169.62 90
19170.93 88
19172.23 69
19173.54 88
19174.85 99
19176.16 87
19177.47 100
19178.78 94
19180.09 98
19181.40 101
19182.71 99
19184.02 100
19185.33 88
19186.64 98
19187.95 94
19189.26 95
19190.57 112
19191.87 93
19193.18 108
19194.49 93
19195.80 82
19197.11 97
19198.42 90
19199.73 111
19201.04 113
19202.35 104
19203.66 116
19204.97 71
19206.28 87
19207.59 73
19208.90 91
19210.21 84
19211.53 82
19212.84 95
19214.15 91
19215.46 83
19216.77 84
19218.08 97
19219.39 109
19220.70 104
19222.01 90
19223.32 87
19224.63 92
19225.94 94
19227.25 79
19228.56 74
19229.87 62
19231.19 85
19232.50 95
19233.81 102
19235.12 93
19236.43 98
19237.74 81
19239.05 99
19240.36 122
19241.68 111
19242.99 92
19244.30 89
19245.61 96
19246.92 92
19248.23 91
19249.54 73
19250.86 85
19252.17 86
19253.48 92
19254.79 92
19256.10 73
19257.42 80
19258.73 80
19260.04 89
19261.35 89
19262.66 67
19263.98 90
19265.29 90
19266.60 80
19267.91 81
19269.22 106
19270.54 94
19271.85 107
19273.16 75
19274.47 79
19275.79 93
19277.10 70
19278.41 91
19279.72 82
19281.04 83
19282.35 84
19283.66 112
19284.98 108
19286.29 86
19287.60 102
19288.91 84
19290.23 90
19291.54 91
19292.85 105
19294.17 98
19295.48 108
19296.79 93
19298.11 98
19299.42 94
19300.73 99
19302.05 88
19303.36 84
19304.67 77
19305.99 94
19307.30 98
19308.61 97
19309.93 85
19311.24 85
19312.56 77
19313.87 82
19315.18 85
19316.50 72
19317.81 80
19319.13 104
19320.44 105
19321.75 79
19323.07 72
19324.38 83
19325.70 92
19327.01 99
19328.32 87
19329.64 88
19330.95 94
19332.27 89
19333.58 89
19334.90 87
19336.21 101
19337.53 75
19338.84 100
19340.16 120
19341.47 81
19342.79 93
19344.10 76
19345.42 96
19346.73 100
19348.05 109
19349.36 97
19350.68 90
19351.99 99
19353.31 103
19354.62 79
19355.94 95
19357.25 89
19358.57 77
19359.88 75
19361.20 99
19362.51 90
19363.83 89
19365.14 82
19366.46 89
19367.78 90
19369.09 95
19370.41 96
19371.72 111
19373.04 99
19374.35 100
19375.67 88
19376.99 101
19378.30 103
19379.62 94
19380.93 72
19382.25 93
19383.57 88
19384.88 78
19386.20 106
19387.52 92
19388.83 97
19390.15 90
19391.47 101
19392.78 95
19394.10 82
19395.42 102
19396.73 67
19398.05 96
19399.37 82
19400.68 86
19402.00 94
19403.32 95
19404.63 99
19405.95 99
19407.27 102
19408.58 75
19409.90 69
19411.22 83
19412.54 112
19413.85 105
19415.17 83
19416.49 78
19417.80 79
19419.12 80
19420.44 89
19421.76 93
19423.07 91
19424.39 102
19425.71 83
19427.03 82
19428.35 85
19429.66 86
19430.98 95
19432.30 86
19433.62 81
19434.93 72
19436.25 83
19437.57 82
19438.89 104
19440.21 99
19441.53 87
19442.84 86
19444.16 83
19445.48 80
19446.80 77
19448.12 81
19449.44 98
19450.75 86
19452.07 98
19453.39 104
19454.71 111
19456.03 94
19457.35 85
19458.67 85
19459.98 95
19461.30 72
19462.62 93
19463.94 100
19465.26 87
19466.58 112
19467.90 107
19469.22 82
19470.54 74
19471.86 84
19473.18 85
19474.49 93
19475.81 96
19477.13 94
19478.45 87
19479.77 92
19481.09 122
19482.41 106
19483.73 89
19485.05 96
19486.37 82
19487.69 84
19489.01 110
19490.33 87
19491.65 83
19492.97 82
19494.29 96
19495.61 85
19496.93 91
19498.25 99
19499.57 100
19500.89 82
19502.21 98
19503.53 93
19504.85 84
19506.17 71
19507.49 62
19508.81 98
19510.13 95
19511.45 93
19512.77 97
19514.09 113
19515.42 82
19516.74 105
19518.06 81
19519.38 66
19520.70 93
19522.02 88
19523.34 68
19524.66 86
19525.98 108
19527.30 86
19528.62 72
19529.95 71
19531.27 92
19532.59 92
19533.91 69
19535.23 91
19536.55 86
19537.87 77
19539.20 75
19540.52 133
19541.84 125
19543.16 96
19544.48 96
19545.80 75
19547.13 85
19548.45 97
19549.77 97
19551.09 92
19552.41 92
19553.74 103
19555.06 88
19556.38 88
19557.70 98
19559.02 88
19560.35 70
19561.67 72
19562.99 79
19564.31 56
19565.64 95
19566.96 87
19568.28 74
19569.60 71
19570.93 74
19572.25 101
19573.57 94
19574.89 86
19576.22 83
19577.54 94
19578.86 91
19580.18 72
19581.51 111
19582.83 75
19584.15 101
19585.48 100
19586.80 81
19588.12 77
19589.45 87
19590.77 82
19592.09 104
19593.42 70
19594.74 65
19596.06 88
19597.39 78
19598.71 82
19600.03 65
19601.36 69
19602.68 92
19604.00 112
19605.33 84
19606.65 84
19607.98 76
19609.30 92
19610.62 90
19611.95 80
19613.27 74
19614.60 76
19615.92 109
19617.24 98
19618.57 70
19619.89 83
19621.22 80
19622.54 88
19623.87 88
19625.19 62
19626.51 51
19627.84 82
19629.16 105
19630.49 70
19631.81 83
19633.14 77
19634.46 75
19635.79 89
19637.11 79
19638.44 73
19639.76 69
19641.09 84
19642.41 79
19643.74 65
19645.06 81
19646.39 105
19647.71 87
19649.04 84
19650.36 74
19651.69 81
19653.01 91
19654.34 83
19655.66 91
19656.99 108
19658.32 97
19659.64 84
19660.97 84
19662.29 68
19663.62 81
19664.94 93
19666.27 101
19667.60 115
19668.92 83
19670.25 73
19671.57 69
19672.90 83
19674.23 90
19675.55 74
19676.88 67
19678.20 68
19679.53 80
19680.86 77
19682.18 85
19683.51 84
19684.84 85
19686.16 92
19687.49 78
19688.82 88
19690.14 70
19691.47 69
19692.80 82
19694.12 89
19695.45 79
19696.78 89
19698.10 84
19699.43 89
19700.76 74
19702.08 60
19703.41 78
19704.74 95
19706.07 72
19707.39 85
19708.72 83
19710.05 70
19711.37 65
19712.70 77
19714.03 74
19715.36 88
19716.68 67
19718.01 66
19719.34 82
19720.67 105
19721.99 83
19723.32 81
19724.65 75
19725.98 63
19727.31 86
19728.63 97
19729.96 92
19731.29 82
19732.62 96
19733.95 113
19735.27 122
19736.60 105
19737.93 67
19739.26 87
19740.59 98
19741.92 86
19743.24 99
19744.57 95
19745.90 105
19747.23 99
19748.56 98
19749.89 107
19751.22 89
19752.54 104
19753.87 96
19755.20 99
19756.53 93
19757.86 102
19759.19 91
19760.52 89
19761.85 78
19763.18 110
19764.50 78
19765.83 83
19767.16 91
19768.49 110
19769.82 99
19771.15 105
19772.48 115
19773.81 93
19775.14 90
19776.47 105
19777.80 89
19779.13 91
19780.46 92
19781.79 92
19783.12 99
19784.45 91
19785.78 93
19787.11 78
19788.44 81
19789.77 92
19791.10 88
19792.43 76
19793.76 74
19795.09 108
19796.42 93
19797.75 68
19799.08 74
19800.41 75
19801.74 76
19803.07 76
19804.40 71
19805.73 85
19807.06 101
19808.39 81
19809.72 76
19811.05 77
19812.38 92
19813.71 88
19815.05 83
19816.38 91
19817.71 85
19819.04 104
19820.37 91
19821.70 80
19823.03 81
19824.36 87
19825.69 106
19827.03 93
19828.36 91
19829.69 76
19831.02 86
19832.35 85
19833.68 86
19835.01 87
19836.35 91
19837.68 79
19839.01 78
19840.34 67
19841.67 70
19843.00 76
19844.34 81
19845.67 83
19847.00 93
19848.33 83
19849.66 108
19851.00 90
19852.33 77
19853.66 83
19854.99 95
19856.32 81
19857.66 69
19858.99 73
19860.32 69
19861.65 73
19862.99 83
19864.32 86
19865.65 68
19866.98 84
19868.32 95
19869.65 76
19870.98 79
19872.31 82
19873.65 83
19874.98 92
19876.31 84
19877.65 71
19878.98 81
19880.31 87
19881.65 96
19882.98 90
19884.31 55
19885.64 69
19886.98 97
19888.31 86
19889.64 77
19890.98 71
19892.31 72
19893.64 90
19894.98 83
19896.31 84
19897.65 87
19898.98 107
19900.31 102
19901.65 99
19902.98 76
19904.31 83
19905.65 89
19906.98 86
19908.32 88
19909.65 86
19910.98 96
19912.32 78
19913.65 80
19914.99 95
19916.32 100
19917.66 92
19918.99 60
19920.32 81
19921.66 87
19922.99 82
19924.33 83
19925.66 79
19927.00 94
19928.33 91
19929.67 95
19931.00 84
19932.34 77
19933.67 72
19935.01 82
19936.34 71
19937.68 74
19939.01 79
19940.35 75
19941.68 75
19943.02 90
19944.35 82
19945.69 92
19947.02 64
19948.36 83
19949.69 81
19951.03 81
19952.36 74
19953.70 88
19955.03 89
19956.37 102
19957.71 100
19959.04 79
19960.38 79
19961.71 71
19963.05 86
19964.38 84
19965.72 81
19967.06 98
19968.39 108
19969.73 70
19971.06 85
19972.40 64
19973.74 87
19975.07 90
19976.41 80
19977.75 78
19979.08 86
19980.42 77
19981.75 86
19983.09 87
19984.43 88
19985.76 77
19987.10 64
19988.44 103
19989.77 87
19991.11 75
19992.45 91
19993.78 102
19995.12 100
19996.46 91
19997.80 71
19999.13 85
20000.47 86
20001.81 94
20003.14 89
20004.48 102
20005.82 89
20007.16 77
20008.49 89
20009.83 68
20011.17 87
20012.51 106
20013.84 82
20015.18 87
20016.52 92
20017.86 79
20019.19 95
20020.53 98
20021.87 83
20023.21 93
20024.55 112
20025.88 120
20027.22 89
20028.56 103
20029.90 88
20031.24 84
20032.57 89
20033.91 122
20035.25 102
20036.59 105
20037.93 78
20039.26 102
20040.60 101
20041.94 108
20043.28 109
20044.62 84
20045.96 79
20047.30 91
20048.63 110
20049.97 87
20051.31 97
20052.65 92
20053.99 102
20055.33 102
20056.67 99
20058.01 89
20059.35 103
20060.69 114
20062.02 95
20063.36 115
20064.70 78
20066.04 88
20067.38 112
20068.72 91
20070.06 76
20071.40 77
20072.74 121
20074.08 109
20075.42 89
20076.76 89
20078.10 102
20079.44 104
20080.78 106
20082.12 74
20083.46 81
20084.80 110
20086.14 95
20087.48 71
20088.82 72
20090.16 78
20091.50 95
20092.84 92
20094.18 80
20095.52 59
20096.86 77
20098.20 81
20099.54 73
20100.88 85
20102.22 65
20103.56 93
20104.90 95
20106.24 84
20107.58 69
20108.92 101
20110.26 111
20111.60 104
20112.95 86
20114.29 70
20115.63 71
20116.97 101
20118.31 88
20119.65 75
20120.99 74
20122.33 78
20123.67 102
20125.02 84
20126.36 76
20127.70 88
20129.04 75
20130.38 76
20131.72 100
20133.06 96
20134.41 86
20135.75 108
