# Supplementary material for: MALDI-TOF MS typing enables the classification of brewing yeasts of the genus Saccharomyces to major beer styles
Source: PLoS One. 2017 Aug 9;12(8):e0181694. doi: 10.1371/journal.pone.0181694 (PMC5549903; doi:10.1371/journal.pone.0181694)
Supplement: S12 File — The directory includes 90 raw files and was zipped to “.zip”; the folder has three strains with 30 spectra per strain; S1 Text explains the raw files with an example and Table 1 represents the yeast strains used within the experiment. (ZIP) [file pone.0181694.s015.zip › 34-36/30625-71-Dias-Dias-Dias-YPG-18h-E-E_2015-08-18__0_B5_1.dat]

1999.93 2768
2000.35 2695
2000.77 2591
2001.19 2603
2001.61 2634
2002.03 2768
2002.46 2734
2002.88 2651
2003.30 2686
2003.72 2758
2004.14 2782
2004.57 2617
2004.99 2640
2005.41 2828
2005.83 2884
2006.25 2371
2006.68 2534
2007.10 2573
2007.52 2488
2007.94 2664
2008.37 2749
2008.79 2732
2009.21 2616
2009.63 2714
2010.06 2650
2010.48 2772
2010.90 2699
2011.32 2625
2011.75 2653
2012.17 2702
2012.59 2735
2013.02 2611
2013.44 2574
2013.86 2654
2014.29 2586
2014.71 2410
2015.13 2401
2015.55 2393
2015.98 2386
2016.40 2307
2016.82 2387
2017.25 2245
2017.67 2605
2018.10 2457
2018.52 2518
2018.94 2727
2019.37 2771
2019.79 2610
2020.21 2763
2020.64 2918
2021.06 3099
2021.48 3158
2021.91 3191
2022.33 3207
2022.76 3285
2023.18 3196
2023.60 3034
2024.03 2906
2024.45 3048
2024.88 2830
2025.30 2844
2025.73 2610
2026.15 2549
2026.57 2722
2027.00 2582
2027.42 2265
2027.85 2344
2028.27 2299
2028.70 2269
2029.12 2316
2029.55 2176
2029.97 2186
2030.40 2319
2030.82 2318
2031.24 2212
2031.67 2282
2032.09 2251
2032.52 2171
2032.94 2307
2033.37 2445
2033.79 2480
2034.22 2452
2034.65 2438
2035.07 2522
2035.50 2483
2035.92 2275
2036.35 2308
2036.77 2447
2037.20 2529
2037.62 2476
2038.05 2447
2038.47 2563
2038.90 2604
2039.33 2496
2039.75 2350
2040.18 2473
2040.60 2339
2041.03 2526
2041.45 2764
2041.88 2516
2042.31 2372
2042.73 2549
2043.16 2500
2043.58 2599
2044.01 2825
2044.44 2665
2044.86 2693
2045.29 2478
2045.72 2482
2046.14 2536
2046.57 2611
2047.00 2226
2047.42 2158
2047.85 2309
2048.28 2339
2048.70 2244
2049.13 2455
2049.56 2380
2049.98 2359
2050.41 2180
2050.84 2462
2051.26 2366
2051.69 2194
2052.12 2256
2052.54 2261
2052.97 2191
2053.40 2394
2053.83 2426
2054.25 2185
2054.68 2301
2055.11 2511
2055.53 2336
2055.96 2307
2056.39 2298
2056.82 2352
2057.24 2192
2057.67 2159
2058.10 2266
2058.53 2198
2058.96 2154
2059.38 2257
2059.81 2371
2060.24 2249
2060.67 2203
2061.10 2289
2061.52 2338
2061.95 2359
2062.38 2150
2062.81 2304
2063.24 2276
2063.66 2321
2064.09 2221
2064.52 2282
2064.95 2584
2065.38 2326
2065.81 2415
2066.23 2422
2066.66 2348
2067.09 2453
2067.52 2594
2067.95 2632
2068.38 2529
2068.81 2629
2069.23 2509
2069.66 2422
2070.09 2540
2070.52 2571
2070.95 2429
2071.38 2310
2071.81 2392
2072.24 2537
2072.67 2528
2073.10 2400
2073.53 2573
2073.95 2473
2074.38 2437
2074.81 2629
2075.24 2648
2075.67 2525
2076.10 2396
2076.53 2429
2076.96 2521
2077.39 2543
2077.82 2520
2078.25 2329
2078.68 2501
2079.11 2686
2079.54 2602
2079.97 2663
2080.40 2577
2080.83 2930
2081.26 2874
2081.69 2964
2082.12 2709
2082.55 2860
2082.98 2748
2083.41 2795
2083.84 2984
2084.27 2849
2084.70 3018
2085.13 2839
2085.56 2738
2085.99 2485
2086.42 2644
2086.85 2657
2087.29 2466
2087.72 2458
2088.15 2459
2088.58 2412
2089.01 2458
2089.44 2182
2089.87 2287
2090.30 2456
2090.73 2483
2091.16 2499
2091.59 2369
2092.03 2462
2092.46 2603
2092.89 2718
2093.32 2871
2093.75 2777
2094.18 3128
2094.61 3006
2095.05 3336
2095.48 3562
2095.91 3465
2096.34 3445
2096.77 3291
2097.20 3345
2097.63 3374
2098.07 3109
2098.50 2719
2098.93 2627
2099.36 2850
2099.79 2612
2100.23 2363
2100.66 2420
2101.09 2363
2101.52 2375
2101.95 2317
2102.39 2416
2102.82 2268
2103.25 2386
2103.68 2311
2104.12 2311
2104.55 2486
2104.98 2365
2105.41 2235
2105.85 2289
2106.28 2379
2106.71 2347
2107.14 2500
2107.58 2465
2108.01 2498
2108.44 2402
2108.88 2484
2109.31 2605
2109.74 2642
2110.18 2639
2110.61 2640
2111.04 2748
2111.47 2650
2111.91 2674
2112.34 2829
2112.77 2605
2113.21 2695
2113.64 2676
2114.07 2575
2114.51 2535
2114.94 2543
2115.37 2347
2115.81 2318
2116.24 2427
2116.68 2399
2117.11 2325
2117.54 2261
2117.98 2387
2118.41 2271
2118.85 2061
2119.28 2152
2119.71 2233
2120.15 2200
2120.58 2303
2121.02 2325
2121.45 2392
2121.88 2138
2122.32 2069
2122.75 2193
2123.19 2273
2123.62 2307
2124.06 2504
2124.49 2356
2124.92 2269
2125.36 2050
2125.79 2160
2126.23 2162
2126.66 2321
2127.10 2175
2127.53 2212
2127.97 2148
2128.40 2157
2128.84 2329
2129.27 2233
2129.71 2173
2130.14 2342
2130.58 2331
2131.01 2226
2131.45 2271
2131.88 2342
2132.32 2258
2132.75 2336
2133.19 2331
2133.63 2575
2134.06 2662
2134.50 2532
2134.93 2817
2135.37 2606
2135.80 2562
2136.24 2501
2136.67 2539
2137.11 2585
2137.55 2619
2137.98 2709
2138.42 2727
2138.85 2740
2139.29 2707
2139.73 2642
2140.16 2722
2140.60 2955
2141.03 2994
2141.47 2770
2141.91 2778
2142.34 2585
2142.78 2485
2143.22 2407
2143.65 2278
2144.09 2288
2144.53 2338
2144.96 2343
2145.40 2179
2145.84 2232
2146.27 2204
2146.71 2261
2147.15 2338
2147.58 2130
2148.02 2361
2148.46 2114
2148.89 2239
2149.33 2229
2149.77 2609
2150.21 2747
2150.64 2681
2151.08 2998
2151.52 3183
2151.95 3172
2152.39 3191
2152.83 3104
2153.27 3058
2153.70 3102
2154.14 3227
2154.58 3209
2155.02 2979
2155.45 2730
2155.89 2532
2156.33 2488
2156.77 2330
2157.21 2397
2157.64 2459
2158.08 2577
2158.52 2422
2158.96 2296
2159.40 2282
2159.83 2263
2160.27 2236
2160.71 2325
2161.15 2285
2161.59 2432
2162.02 2435
2162.46 2373
2162.90 2274
2163.34 2279
2163.78 2346
2164.22 2192
2164.66 2314
2165.09 2393
2165.53 2449
2165.97 2457
2166.41 2557
2166.85 2432
2167.29 2556
2167.73 2622
2168.17 2441
2168.60 2403
2169.04 2674
2169.48 2537
2169.92 2497
2170.36 2531
2170.80 2529
2171.24 2663
2171.68 2587
2172.12 2429
2172.56 2575
2173.00 2442
2173.44 2387
2173.88 2340
2174.32 2499
2174.76 2619
2175.20 2823
2175.64 2772
2176.07 2819
2176.51 2602
2176.95 2643
2177.39 2871
2177.83 2783
2178.27 2779
2178.71 2767
2179.15 2818
2179.59 2668
2180.03 2762
2180.47 2853
2180.92 2861
2181.36 2744
2181.80 2781
2182.24 2728
2182.68 2599
2183.12 2683
2183.56 2734
2184.00 2632
2184.44 2503
2184.88 2533
2185.32 2414
2185.76 2249
2186.20 2269
2186.64 2397
2187.08 2104
2187.52 2159
2187.97 2223
2188.41 2321
2188.85 2271
2189.29 2293
2189.73 2403
2190.17 2414
2190.61 2567
2191.05 2717
2191.49 2356
2191.94 2575
2192.38 2764
2192.82 2772
2193.26 2689
2193.70 2660
2194.14 2611
2194.58 2714
2195.03 2655
2195.47 2579
2195.91 2689
2196.35 2865
2196.79 2660
2197.24 2737
2197.68 2749
2198.12 2748
2198.56 2772
2199.00 2586
2199.45 2578
2199.89 2570
2200.33 2694
2200.77 2680
2201.21 2653
2201.66 2438
2202.10 2441
2202.54 2537
2202.98 2510
2203.43 2675
2203.87 2456
2204.31 2479
2204.75 2366
2205.20 2415
2205.64 2467
2206.08 2406
2206.53 2514
2206.97 2619
2207.41 2529
2207.85 2598
2208.30 2418
2208.74 2699
2209.18 2801
2209.63 2729
2210.07 2761
2210.51 2870
2210.96 2917
2211.40 2750
2211.84 2705
2212.29 2702
2212.73 2876
2213.17 2891
2213.62 2861
2214.06 2931
2214.50 2974
2214.95 2640
2215.39 2737
2215.84 2514
2216.28 2707
2216.72 2661
2217.17 2783
2217.61 2542
2218.05 2659
2218.50 2683
2218.94 2375
2219.39 2622
2219.83 2526
2220.28 2450
2220.72 2416
2221.16 2304
2221.61 2619
2222.05 2602
2222.50 2659
2222.94 2904
2223.39 3299
2223.83 3331
2224.28 3775
2224.72 4452
2225.16 4553
2225.61 4982
2226.05 5278
2226.50 5680
2226.94 5892
2227.39 6100
2227.83 5896
2228.28 5556
2228.72 5664
2229.17 5274
2229.61 4453
2230.06 4178
2230.50 3985
2230.95 3526
2231.40 3518
2231.84 3475
2232.29 3152
2232.73 3156
2233.18 3093
2233.62 3111
2234.07 3031
2234.51 3044
2234.96 3309
2235.41 3219
2235.85 3257
2236.30 3335
2236.74 3420
2237.19 3299
2237.63 3382
2238.08 3427
2238.53 3422
2238.97 3211
2239.42 3145
2239.86 3454
2240.31 3551
2240.76 3585
2241.20 3656
2241.65 3578
2242.10 3403
2242.54 3430
2242.99 3370
2243.44 3484
2243.88 3239
2244.33 3131
2244.78 3131
2245.22 3039
2245.67 3028
2246.12 2871
2246.56 2807
2247.01 2786
2247.46 2731
2247.90 2484
2248.35 2482
2248.80 2459
2249.24 2490
2249.69 2353
2250.14 2446
2250.59 2423
2251.03 2432
2251.48 2409
2251.93 2445
2252.38 2386
2252.82 2412
2253.27 2498
2253.72 2413
2254.17 2417
2254.61 2520
2255.06 2463
2255.51 2346
2255.96 2454
2256.40 2573
2256.85 2429
2257.30 2639
2257.75 2479
2258.20 2359
2258.64 2476
2259.09 2335
2259.54 2340
2259.99 2584
2260.44 2545
2260.88 2494
2261.33 2725
2261.78 2568
2262.23 2761
2262.68 2897
2263.13 3039
2263.58 3208
2264.02 3057
2264.47 3153
2264.92 3584
2265.37 3452
2265.82 3342
2266.27 3155
2266.72 3150
2267.17 3290
2267.61 3448
2268.06 3350
2268.51 3364
2268.96 3529
2269.41 3395
2269.86 3245
2270.31 3333
2270.76 3424
2271.21 3248
2271.66 3262
2272.11 3303
2272.56 3073
2273.00 3198
2273.45 3172
2273.90 3077
2274.35 2957
2274.80 2875
2275.25 2888
2275.70 3033
2276.15 2817
2276.60 2731
2277.05 2592
2277.50 2320
2277.95 2444
2278.40 2770
2278.85 2796
2279.30 2650
2279.75 2705
2280.20 2871
2280.65 2792
2281.10 2898
2281.55 2870
2282.00 3047
2282.45 3054
2282.90 2954
2283.35 3273
2283.81 3387
2284.26 3048
2284.71 3327
2285.16 3159
2285.61 3101
2286.06 3120
2286.51 3389
2286.96 3158
2287.41 3118
2287.86 3141
2288.31 2952
2288.76 2978
2289.22 3045
2289.67 3094
2290.12 3127
2290.57 3290
2291.02 3400
2291.47 3327
2291.92 3426
2292.37 3622
2292.83 3891
2293.28 3935
2293.73 4208
2294.18 4274
2294.63 4355
2295.08 4367
2295.53 4397
2295.99 4236
2296.44 4064
2296.89 4019
2297.34 3883
2297.79 3915
2298.25 3740
2298.70 3703
2299.15 3783
2299.60 3749
2300.05 3364
2300.51 3380
2300.96 3117
2301.41 2889
2301.86 3045
2302.32 3012
2302.77 2993
2303.22 2770
2303.67 2710
2304.13 2961
2304.58 2824
2305.03 2666
2305.48 2651
2305.94 2776
2306.39 2778
2306.84 2928
2307.29 2823
2307.75 2810
2308.20 2937
2308.65 3005
2309.11 2924
2309.56 2875
2310.01 2925
2310.47 3197
2310.92 3086
2311.37 3177
2311.83 3430
2312.28 3275
2312.73 3530
2313.19 3536
2313.64 3503
2314.09 3436
2314.55 3386
2315.00 3392
2315.45 3132
2315.91 3071
2316.36 3023
2316.81 3006
2317.27 2886
2317.72 2801
2318.18 2785
2318.63 2845
2319.08 2662
2319.54 2619
2319.99 2748
2320.45 2850
2320.90 2698
2321.35 2811
2321.81 2863
2322.26 2748
2322.72 2747
2323.17 2884
2323.63 2765
2324.08 2723
2324.54 2772
2324.99 2803
2325.44 2802
2325.90 2795
2326.35 2738
2326.81 2626
2327.26 2715
2327.72 2853
2328.17 2756
2328.63 2646
2329.08 2440
2329.54 2742
2329.99 2783
2330.45 2940
2330.90 2798
2331.36 2743
2331.81 2890
2332.27 2833
2332.72 2904
2333.18 2938
2333.64 2881
2334.09 2822
2334.55 2752
2335.00 2808
2335.46 2770
2335.91 2834
2336.37 2808
2336.82 2739
2337.28 2926
2337.74 2875
2338.19 2901
2338.65 2836
2339.10 2876
2339.56 2816
2340.02 2999
2340.47 3319
2340.93 3457
2341.38 3746
2341.84 4179
2342.30 4316
2342.75 4594
2343.21 4382
2343.67 4611
2344.12 4764
2344.58 4561
2345.04 4569
2345.49 4177
2345.95 4022
2346.41 4028
2346.86 3801
2347.32 3728
2347.78 3972
2348.23 3953
2348.69 3933
2349.15 3697
2349.60 3674
2350.06 3603
2350.52 3688
2350.97 3525
2351.43 3362
2351.89 3375
2352.35 3487
2352.80 3500
2353.26 3443
2353.72 3356
2354.18 3287
2354.63 3364
2355.09 3157
2355.55 3226
2356.01 3249
2356.46 3346
2356.92 3329
2357.38 3126
2357.84 3104
2358.29 3072
2358.75 2997
2359.21 2948
2359.67 2755
2360.13 2827
2360.58 3027
2361.04 3211
2361.50 3293
2361.96 3182
2362.42 3343
2362.88 3410
2363.33 3428
2363.79 3583
2364.25 3524
2364.71 3622
2365.17 3822
2365.63 3615
2366.08 3458
2366.54 3456
2367.00 3567
2367.46 3308
2367.92 3166
2368.38 3375
2368.84 3157
2369.30 3239
2369.75 3254
2370.21 3349
2370.67 3358
2371.13 3137
2371.59 3228
2372.05 3182
2372.51 3276
2372.97 3147
2373.43 3000
2373.89 3196
2374.35 3060
2374.81 2758
2375.27 2850
2375.72 2900
2376.18 2597
2376.64 2763
2377.10 2804
2377.56 2746
2378.02 2816
2378.48 2586
2378.94 2739
2379.40 2715
2379.86 2621
2380.32 2655
2380.78 2671
2381.24 2788
2381.70 2952
2382.16 2818
2382.62 2825
2383.08 2813
2383.54 2838
2384.00 2714
2384.46 2771
2384.92 2823
2385.39 2955
2385.85 2764
2386.31 2592
2386.77 2754
2387.23 2467
2387.69 2623
2388.15 2520
2388.61 2715
2389.07 2655
2389.53 2702
2389.99 2638
2390.45 2612
2390.91 2544
2391.38 2706
2391.84 2614
2392.30 2518
2392.76 2655
2393.22 2752
2393.68 2779
2394.14 2739
2394.60 2722
2395.06 2702
2395.53 2635
2395.99 2623
2396.45 2660
2396.91 2573
2397.37 2525
2397.83 2561
2398.30 2653
2398.76 2403
2399.22 2719
2399.68 2705
2400.14 2789
2400.61 2557
2401.07 2550
2401.53 2576
2401.99 2490
2402.45 2601
2402.92 2637
2403.38 2554
2403.84 2529
2404.30 2581
2404.76 2513
2405.23 2494
2405.69 2553
2406.15 2557
2406.61 2488
2407.08 2460
2407.54 2706
2408.00 2859
2408.46 2484
2408.93 2663
2409.39 2637
2409.85 2729
2410.32 2619
2410.78 2703
2411.24 2583
2411.70 2649
2412.17 2697
2412.63 2664
2413.09 2530
2413.56 2664
2414.02 2721
2414.48 2674
2414.95 2650
2415.41 2627
2415.87 2776
2416.34 2746
2416.80 2822
2417.26 2900
2417.73 3165
2418.19 2918
2418.65 3004
2419.12 3038
2419.58 3156
2420.05 3054
2420.51 3307
2420.97 3379
2421.44 3303
2421.90 3175
2422.37 3140
2422.83 3341
2423.29 3363
2423.76 3403
2424.22 3419
2424.69 3140
2425.15 3396
2425.62 3498
2426.08 3266
2426.54 3596
2427.01 4060
2427.47 4271
2427.94 4381
2428.40 4650
2428.87 4985
2429.33 5119
2429.80 5210
2430.26 5165
2430.73 5333
2431.19 5189
2431.66 4963
2432.12 4561
2432.59 4405
2433.05 4087
2433.52 3892
2433.98 3492
2434.45 3451
2434.91 3343
2435.38 3178
2435.84 3061
2436.31 3189
2436.77 3038
2437.24 3017
2437.70 3146
2438.17 3138
2438.63 3124
2439.10 3345
2439.57 3476
2440.03 3880
2440.50 4019
2440.96 4107
2441.43 4373
2441.89 4574
2442.36 4886
2442.83 4919
2443.29 5531
2443.76 5331
2444.22 5133
2444.69 4990
2445.16 4638
2445.62 4563
2446.09 4150
2446.56 3833
2447.02 3713
2447.49 3339
2447.96 3075
2448.42 3149
2448.89 2821
2449.35 2817
2449.82 2825
2450.29 2864
2450.75 2735
2451.22 2838
2451.69 2875
2452.16 2611
2452.62 2534
2453.09 2719
2453.56 2621
2454.02 2609
2454.49 2651
2454.96 2738
2455.42 2773
2455.89 2827
2456.36 2848
2456.83 2618
2457.29 2653
2457.76 2733
2458.23 2611
2458.70 2728
2459.16 2762
2459.63 2716
2460.10 2703
2460.57 2871
2461.03 2461
2461.50 2481
2461.97 2707
2462.44 2803
2462.91 2840
2463.37 2741
2463.84 2784
2464.31 2757
2464.78 2706
2465.25 2685
2465.71 2855
2466.18 2987
2466.65 3091
2467.12 2898
2467.59 3077
2468.06 3006
2468.52 3115
2468.99 3267
2469.46 3054
2469.93 3079
2470.40 3046
2470.87 3056
2471.34 3126
2471.80 3183
2472.27 3273
2472.74 3247
2473.21 3021
2473.68 2787
2474.15 2809
2474.62 2750
2475.09 2532
2475.56 2719
2476.02 2744
2476.49 2751
2476.96 2518
2477.43 2620
2477.90 2785
2478.37 2711
2478.84 2673
2479.31 2765
2479.78 2990
2480.25 3204
2480.72 3297
2481.19 3361
2481.66 3566
2482.13 3624
2482.60 3908
2483.07 4010
2483.54 4091
2484.01 3835
2484.48 3561
2484.95 3457
2485.42 3368
2485.89 3494
2486.36 3287
2486.83 3177
2487.30 3055
2487.77 3134
2488.24 2970
2488.71 2892
2489.18 2841
2489.65 2704
2490.12 2680
2490.59 2656
2491.06 2610
2491.53 2543
2492.00 2679
2492.47 2664
2492.94 2584
2493.41 2590
2493.88 2723
2494.36 2688
2494.83 2683
2495.30 2990
2495.77 2916
2496.24 2873
2496.71 2707
2497.18 2760
2497.65 2803
2498.12 2881
2498.60 2816
2499.07 2796
2499.54 2920
2500.01 2703
2500.48 2701
2500.95 2679
2501.42 2794
2501.90 2783
2502.37 2658
2502.84 2765
2503.31 2620
2503.78 2540
2504.25 2491
2504.73 2447
2505.20 2513
2505.67 2604
2506.14 2586
2506.61 2719
2507.09 2766
2507.56 2670
2508.03 3001
2508.50 2900
2508.97 3065
2509.45 3252
2509.92 3140
2510.39 3108
2510.86 3314
2511.34 3381
2511.81 3471
2512.28 3326
2512.75 3559
2513.23 3513
2513.70 3478
2514.17 3412
2514.65 3453
2515.12 3364
2515.59 3328
2516.06 3340
2516.54 3264
2517.01 3179
2517.48 3011
2517.96 2888
2518.43 2924
2518.90 2694
2519.38 2755
2519.85 2684
2520.32 2840
2520.80 2953
2521.27 3047
2521.74 2952
2522.22 3029
2522.69 2900
2523.16 2856
2523.64 2590
2524.11 2605
2524.58 2605
2525.06 2614
2525.53 2389
2526.01 2597
2526.48 2761
2526.95 2643
2527.43 2560
2527.90 2618
2528.38 2563
2528.85 2666
2529.32 2741
2529.80 2700
2530.27 2859
2530.75 2765
2531.22 2586
2531.70 2739
2532.17 2726
2532.64 2829
2533.12 2592
2533.59 2615
2534.07 2599
2534.54 2602
2535.02 2819
2535.49 2836
2535.97 2863
2536.44 2665
2536.92 2911
2537.39 2911
2537.87 2857
2538.34 2922
2538.82 2846
2539.29 2881
2539.77 2759
2540.24 2893
2540.72 2994
2541.19 2703
2541.67 2830
2542.14 2734
2542.62 2595
2543.09 2597
2543.57 2769
2544.04 2824
2544.52 2764
2545.00 2832
2545.47 2796
2545.95 2820
2546.42 2913
2546.90 2876
2547.37 3018
2547.85 3154
2548.33 3310
2548.80 3475
2549.28 3673
2549.75 3762
2550.23 3745
2550.71 3887
2551.18 3769
2551.66 3727
2552.14 3979
2552.61 3971
2553.09 3866
2553.57 3705
2554.04 3730
2554.52 3785
2554.99 3899
2555.47 3945
2555.95 3944
2556.42 4109
2556.90 4301
2557.38 4416
2557.86 4490
2558.33 4618
2558.81 4756
2559.29 4625
2559.76 4330
2560.24 4430
2560.72 4323
2561.19 4266
2561.67 3948
2562.15 3601
2562.63 3355
2563.10 3076
2563.58 3071
2564.06 2986
2564.54 2756
2565.01 2653
2565.49 2719
2565.97 2778
2566.45 2718
2566.92 2658
2567.40 2756
2567.88 2747
2568.36 2532
2568.83 2505
2569.31 2439
2569.79 2594
2570.27 2549
2570.75 2474
2571.22 2336
2571.70 2558
2572.18 2663
2572.66 2633
2573.14 2620
2573.62 2469
2574.09 2371
2574.57 2321
2575.05 2494
2575.53 2576
2576.01 2793
2576.49 2464
2576.97 2523
2577.44 2468
2577.92 2641
2578.40 2621
2578.88 2452
2579.36 2560
2579.84 2551
2580.32 2412
2580.80 2502
2581.27 2588
2581.75 2546
2582.23 2499
2582.71 2486
2583.19 2607
2583.67 2650
2584.15 2687
2584.63 2456
2585.11 2496
2585.59 2550
2586.07 2643
2586.55 2539
2587.03 2368
2587.51 2497
2587.99 2587
2588.47 2682
2588.94 2777
2589.42 2853
2589.90 2728
2590.38 2653
2590.86 2518
2591.34 2644
2591.82 2763
2592.30 2878
2592.78 2776
2593.26 2880
2593.74 2673
2594.22 2668
2594.71 2812
2595.19 3024
2595.67 3127
2596.15 3131
2596.63 3020
2597.11 3227
2597.59 3399
2598.07 3323
2598.55 3420
2599.03 3512
2599.51 3461
2599.99 3383
2600.47 3440
2600.95 3543
2601.43 3411
2601.91 3345
2602.40 3283
2602.88 3273
2603.36 3054
2603.84 2867
2604.32 2691
2604.80 2945
2605.28 2861
2605.76 2835
2606.24 2830
2606.73 2799
2607.21 2834
2607.69 2801
2608.17 2915
2608.65 2935
2609.13 3117
2609.62 3431
2610.10 3610
2610.58 3875
2611.06 4083
2611.54 4104
2612.02 4110
2612.51 4429
2612.99 4623
2613.47 4584
2613.95 4536
2614.43 4382
2614.92 4105
2615.40 3972
2615.88 3978
2616.36 3729
2616.85 3629
2617.33 3489
2617.81 3187
2618.29 3223
2618.78 3088
2619.26 2862
2619.74 2641
2620.22 2760
2620.71 2595
2621.19 2522
2621.67 2575
2622.15 2598
2622.64 2549
2623.12 2643
2623.60 2725
2624.09 2558
2624.57 2491
2625.05 2575
2625.53 2440
2626.02 2680
2626.50 2545
2626.98 2504
2627.47 2505
2627.95 2490
2628.43 2545
2628.92 2478
2629.40 2473
2629.88 2618
2630.37 2748
2630.85 2587
2631.34 2593
2631.82 2405
2632.30 2488
2632.79 2542
2633.27 2536
2633.75 2641
2634.24 2606
2634.72 2657
2635.21 2798
2635.69 2706
2636.17 2820
2636.66 2654
2637.14 2926
2637.63 2847
2638.11 2582
2638.60 2600
2639.08 2654
2639.56 2614
2640.05 2711
2640.53 2598
2641.02 2642
2641.50 2879
2641.99 2758
2642.47 3015
2642.96 2853
2643.44 2658
2643.93 2669
2644.41 2607
2644.90 2656
2645.38 2810
2645.87 2648
2646.35 2531
2646.84 2519
2647.32 2642
2647.81 2606
2648.29 2647
2648.78 2509
2649.26 2803
2649.75 2704
2650.23 2578
2650.72 2717
2651.20 2743
2651.69 2784
2652.17 2777
2652.66 2512
2653.15 2473
2653.63 2854
2654.12 2827
2654.60 2752
2655.09 2774
2655.57 2715
2656.06 2707
2656.55 2775
2657.03 2622
2657.52 2606
2658.00 2446
2658.49 2510
2658.98 2595
2659.46 2532
2659.95 2510
2660.44 2624
2660.92 2547
2661.41 2331
2661.90 2474
2662.38 2457
2662.87 2487
2663.35 2425
2663.84 2529
2664.33 2511
2664.81 2469
2665.30 2452
2665.79 2418
2666.28 2561
2666.76 2510
2667.25 2502
2667.74 2604
2668.22 2653
2668.71 2555
2669.20 2565
2669.68 2683
2670.17 2821
2670.66 2694
2671.15 2647
2671.63 2552
2672.12 2637
2672.61 3155
2673.10 3071
2673.58 2791
2674.07 3086
2674.56 3142
2675.05 3312
2675.53 3348
2676.02 3476
2676.51 3613
2677.00 3609
2677.49 3585
2677.97 3698
2678.46 3681
2678.95 3311
2679.44 3335
2679.93 3533
2680.41 3706
2680.90 3700
2681.39 3815
2681.88 3910
2682.37 4227
2682.85 4310
2683.34 4532
2683.83 4591
2684.32 5008
2684.81 4939
2685.30 5097
2685.79 4941
2686.27 4916
2686.76 4985
2687.25 4831
2687.74 4744
2688.23 4528
2688.72 4523
2689.21 4547
2689.70 4086
2690.19 3632
2690.67 3565
2691.16 3548
2691.65 3400
2692.14 3145
2692.63 3031
2693.12 2787
2693.61 2567
2694.10 2579
2694.59 2626
2695.08 2692
2695.57 2848
2696.06 2826
2696.55 2865
2697.04 2638
2697.53 2850
2698.02 2988
2698.51 2784
2699.00 2665
2699.49 2657
2699.98 2824
2700.47 2678
2700.96 2696
2701.45 2932
2701.94 3064
2702.43 3380
2702.92 3391
2703.41 3270
2703.90 3376
2704.39 3383
2704.88 3444
2705.37 3295
2705.86 3160
2706.35 3333
2706.84 3142
2707.33 3219
2707.82 3010
2708.31 3036
2708.80 3146
2709.29 2813
2709.78 2919
2710.27 2739
2710.77 2715
2711.26 2640
2711.75 2652
2712.24 2552
2712.73 2641
2713.22 2742
2713.71 2543
2714.20 2689
2714.69 2831
2715.19 2654
2715.68 2527
2716.17 2636
2716.66 2692
2717.15 2678
2717.64 2646
2718.13 2976
2718.63 2960
2719.12 2705
2719.61 2575
2720.10 2662
2720.59 2530
2721.08 2780
2721.58 2764
2722.07 3015
2722.56 2804
2723.05 2774
2723.54 2728
2724.04 2816
2724.53 2922
2725.02 3076
2725.51 2888
2726.01 2942
2726.50 2918
2726.99 2956
2727.48 2849
2727.98 2752
2728.47 2835
2728.96 2694
2729.45 2694
2729.95 2514
2730.44 2696
2730.93 2771
2731.42 2603
2731.92 2538
2732.41 2676
2732.90 2415
2733.40 2449
2733.89 2506
2734.38 2478
2734.87 2606
2735.37 2666
2735.86 2618
2736.35 2891
2736.85 2937
2737.34 2611
2737.83 2714
2738.33 2719
2738.82 2828
2739.31 2816
2739.81 2770
2740.30 2852
2740.79 2864
2741.29 2657
2741.78 2734
2742.28 2842
2742.77 2814
2743.26 2716
2743.76 2488
2744.25 2680
2744.75 2634
2745.24 2680
2745.73 2531
2746.23 2637
2746.72 2591
2747.22 2571
2747.71 2575
2748.20 2524
2748.70 2554
2749.19 2530
2749.69 2580
2750.18 2554
2750.68 2603
2751.17 2717
2751.67 2616
2752.16 2692
2752.66 2803
2753.15 2750
2753.64 2874
2754.14 2875
2754.63 2948
2755.13 3062
2755.62 3023
2756.12 2977
2756.61 3131
2757.11 3223
2757.60 3429
2758.10 3396
2758.59 3273
2759.09 3308
2759.59 3221
2760.08 3080
2760.58 3175
2761.07 2960
2761.57 2968
2762.06 2664
2762.56 2711
2763.05 2790
2763.55 2549
2764.05 2583
2764.54 2611
2765.04 2559
2765.53 2596
2766.03 2675
2766.52 2611
2767.02 2550
2767.52 2495
2768.01 2408
2768.51 2365
2769.00 2359
2769.50 2552
2770.00 2498
2770.49 2550
2770.99 2746
2771.49 2531
2771.98 2621
2772.48 2679
2772.98 2776
2773.47 2876
2773.97 2681
2774.47 2689
2774.96 2874
2775.46 2859
2775.96 2863
2776.45 3017
2776.95 3024
2777.45 3033
2777.94 2981
2778.44 2981
2778.94 3258
2779.43 3211
2779.93 3214
2780.43 3234
2780.93 3112
2781.42 3014
2781.92 3054
2782.42 3033
2782.92 3196
2783.41 3049
2783.91 3062
2784.41 3024
2784.91 2852
2785.40 2842
2785.90 2901
2786.40 3034
2786.90 3008
2787.39 3023
2787.89 2899
2788.39 2980
2788.89 2901
2789.39 2660
2789.88 2883
2790.38 2820
2790.88 2792
2791.38 2932
2791.88 2805
2792.37 2714
2792.87 2762
2793.37 2701
2793.87 2763
2794.37 2863
2794.87 2809
2795.37 2952
2795.86 2961
2796.36 3268
2796.86 3572
2797.36 3796
2797.86 4203
2798.36 4431
2798.86 4749
2799.35 5109
2799.85 5297
2800.35 5541
2800.85 5442
2801.35 5183
2801.85 4894
2802.35 4812
2802.85 4615
2803.35 4262
2803.85 3996
2804.35 3958
2804.85 3697
2805.34 3594
2805.84 3443
2806.34 3325
2806.84 3714
2807.34 3645
2807.84 4191
2808.34 4529
2808.84 4632
2809.34 4860
2809.84 5475
2810.34 5802
2810.84 6124
2811.34 6552
2811.84 6797
2812.34 6620
2812.84 6357
2813.34 6218
2813.84 6076
2814.34 5768
2814.84 5133
2815.34 5004
2815.84 4690
2816.34 4212
2816.84 3757
2817.34 3483
2817.84 3598
2818.35 3456
2818.85 3527
2819.35 3455
2819.85 3414
2820.35 3298
2820.85 3390
2821.35 3661
2821.85 3821
2822.35 3834
2822.85 3735
2823.35 3777
2823.85 3410
2824.36 3142
2824.86 3324
2825.36 3214
2825.86 3026
2826.36 3036
2826.86 3125
2827.36 2971
2827.86 3166
2828.37 3079
2828.87 3070
2829.37 2925
2829.87 3145
2830.37 3131
2830.87 3059
2831.38 2956
2831.88 3068
2832.38 3161
2832.88 3094
2833.38 3107
2833.88 3098
2834.39 3166
2834.89 3268
2835.39 3255
2835.89 3215
2836.40 3379
2836.90 3535
2837.40 3361
2837.90 3714
2838.40 3630
2838.91 3420
2839.41 3202
2839.91 3224
2840.41 3187
2840.92 3074
2841.42 3004
2841.92 2896
2842.42 2852
2842.93 2893
2843.43 2870
2843.93 2914
2844.44 2954
2844.94 2910
2845.44 2673
2845.94 2615
2846.45 2971
2846.95 2733
2847.45 2671
2847.96 2947
2848.46 3163
2848.96 3049
2849.47 3126
2849.97 2955
2850.47 2989
2850.98 3298
2851.48 3241
2851.98 3106
2852.49 2833
2852.99 2808
2853.50 2861
2854.00 2864
2854.50 2916
2855.01 2719
2855.51 2738
2856.01 2702
2856.52 2788
2857.02 2856
2857.53 2673
2858.03 2572
2858.53 2723
2859.04 2803
2859.54 2674
2860.05 2688
2860.55 2915
2861.06 2943
2861.56 2861
2862.06 2996
2862.57 3014
2863.07 3263
2863.58 3325
2864.08 3354
2864.59 3190
2865.09 3076
2865.60 3096
2866.10 2919
2866.61 2726
2867.11 2916
2867.62 2955
2868.12 2719
2868.63 2618
2869.13 2680
2869.64 2748
2870.14 2782
2870.65 2483
2871.15 2429
2871.66 2563
2872.16 2426
2872.67 2715
2873.17 2808
2873.68 2848
2874.18 2971
2874.69 2989
2875.20 2834
2875.70 2852
2876.21 2889
2876.71 2697
2877.22 2567
2877.72 2612
2878.23 2733
2878.74 2662
2879.24 2532
2879.75 2591
2880.25 2727
2880.76 2761
2881.27 2803
2881.77 2637
2882.28 2796
2882.79 2995
2883.29 2866
2883.80 3022
2884.30 2845
2884.81 3207
2885.32 3181
2885.82 3402
2886.33 3772
2886.84 3811
2887.34 3852
2887.85 4188
2888.36 4827
2888.86 4951
2889.37 4812
2889.88 5293
2890.38 5485
2890.89 5277
2891.40 5350
2891.91 5135
2892.41 4817
2892.92 4743
2893.43 4308
2893.93 3881
2894.44 3845
2894.95 3553
2895.46 3354
2895.96 3324
2896.47 3080
2896.98 2932
2897.49 3184
2897.99 3159
2898.50 3138
2899.01 2987
2899.52 2902
2900.03 3272
2900.53 3228
2901.04 3133
2901.55 3328
2902.06 3482
2902.56 3349
2903.07 3310
2903.58 3520
2904.09 3496
2904.60 3652
2905.11 3951
2905.61 3773
2906.12 3610
2906.63 3597
2907.14 3738
2907.65 3596
2908.16 3691
2908.66 3599
2909.17 3541
2909.68 3292
2910.19 3104
2910.70 3099
2911.21 3082
2911.72 3197
2912.23 3197
2912.73 3133
2913.24 3191
2913.75 3282
2914.26 3348
2914.77 3257
2915.28 2917
2915.79 3057
2916.30 3082
2916.81 3205
2917.32 3007
2917.83 3147
2918.33 3059
2918.84 2940
2919.35 2800
2919.86 2902
2920.37 2780
2920.88 2897
2921.39 2882
2921.90 2979
2922.41 3047
2922.92 2842
2923.43 2978
2923.94 3190
2924.45 3432
2924.96 3823
2925.47 4319
2925.98 4590
2926.49 4945
2927.00 5369
2927.51 5538
2928.02 5695
2928.53 5884
2929.04 5855
2929.55 5942
2930.06 5789
2930.57 5301
2931.08 5250
2931.59 4769
2932.11 4076
2932.62 3908
2933.13 3750
2933.64 3577
2934.15 3287
2934.66 3090
2935.17 2749
2935.68 2731
2936.19 2716
2936.70 2797
2937.21 2816
2937.72 2750
2938.24 2830
2938.75 2687
2939.26 2779
2939.77 2973
2940.28 2790
2940.79 3047
2941.30 3070
2941.81 2924
2942.33 2894
2942.84 2907
2943.35 2959
2943.86 2907
2944.37 2878
2944.88 2749
2945.40 2956
2945.91 3160
2946.42 3068
2946.93 3244
2947.44 3384
2947.96 3439
2948.47 3522
2948.98 3570
2949.49 3752
2950.00 3674
2950.52 3669
2951.03 3565
2951.54 3538
2952.05 3276
2952.57 3216
2953.08 3245
2953.59 3028
2954.10 3019
2954.62 3106
2955.13 3032
2955.64 2895
2956.15 2823
2956.67 2723
2957.18 2845
2957.69 2810
2958.20 2850
2958.72 2710
2959.23 2721
2959.74 2707
2960.26 2907
2960.77 2808
2961.28 2847
2961.80 2917
2962.31 3049
2962.82 3069
2963.34 3239
2963.85 3147
2964.36 3572
2964.88 3159
2965.39 3074
2965.90 3196
2966.42 3129
2966.93 3289
2967.44 3294
2967.96 3174
2968.47 3178
2968.98 2984
2969.50 3014
2970.01 2841
2970.53 2785
2971.04 2747
2971.55 2789
2972.07 2790
2972.58 2835
2973.10 2678
2973.61 2648
2974.12 2525
2974.64 2632
2975.15 2573
2975.67 2694
2976.18 2635
2976.70 2664
2977.21 2651
2977.73 2645
2978.24 2666
2978.75 2747
2979.27 2727
2979.78 2836
2980.30 2952
2980.81 2949
2981.33 2846
2981.84 2858
2982.36 3177
2982.87 2880
2983.39 2955
2983.90 2774
2984.42 3009
2984.93 3087
2985.45 3070
2985.96 3187
2986.48 3248
2987.00 2964
2987.51 3106
2988.03 3065
2988.54 2973
2989.06 3146
2989.57 3149
2990.09 3128
2990.60 2996
2991.12 2946
2991.64 3073
2992.15 3116
2992.67 3143
2993.18 3311
2993.70 3306
2994.21 3309
2994.73 3312
2995.25 3369
2995.76 3391
2996.28 3478
2996.80 3639
2997.31 3919
2997.83 4027
2998.34 4231
2998.86 4657
2999.38 4941
2999.89 5308
3000.41 5342
3000.93 5117
3001.44 5289
3001.96 5601
3002.48 5613
3002.99 5236
3003.51 5199
3004.03 4850
3004.54 4845
3005.06 4643
3005.58 4687
3006.09 4696
3006.61 4525
3007.13 4543
3007.65 4632
3008.16 4670
3008.68 4742
3009.20 4546
3009.71 4445
3010.23 4181
3010.75 3852
3011.27 3885
3011.78 3644
3012.30 3443
3012.82 3434
3013.34 3337
3013.85 3175
3014.37 3245
3014.89 2995
3015.41 3161
3015.93 2815
3016.44 2886
3016.96 3063
3017.48 3000
3018.00 2899
3018.52 2957
3019.03 3034
3019.55 3187
3020.07 3076
3020.59 3099
3021.11 3183
3021.63 3176
3022.14 3204
3022.66 3293
3023.18 3230
3023.70 3684
3024.22 3639
3024.74 3895
3025.25 4079
3025.77 3956
3026.29 4041
3026.81 4160
3027.33 4084
3027.85 4477
3028.37 4263
3028.89 4154
3029.41 4255
3029.92 4369
3030.44 4074
3030.96 3722
3031.48 3704
3032.00 3650
3032.52 3506
3033.04 3419
3033.56 3387
3034.08 3441
3034.60 3655
3035.12 4037
3035.64 4363
3036.16 4694
3036.68 5023
3037.20 5063
3037.72 5177
3038.24 5418
3038.76 6011
3039.28 6185
3039.80 6091
3040.32 5941
3040.84 6064
3041.36 5712
3041.88 5092
3042.40 4665
3042.92 4317
3043.44 4049
3043.96 3784
3044.48 3621
3045.00 3252
3045.52 3189
3046.04 3168
3046.56 3140
3047.08 3080
3047.60 3057
3048.12 2979
3048.64 2829
3049.16 3019
3049.68 3144
3050.20 3109
3050.72 3144
3051.24 3186
3051.77 3012
3052.29 2876
3052.81 3025
3053.33 3056
3053.85 2836
3054.37 2943
3054.89 2961
3055.41 2978
3055.93 2827
3056.46 2984
3056.98 3014
3057.50 2843
3058.02 3022
3058.54 3093
3059.06 3107
3059.58 3114
3060.11 3054
3060.63 3017
3061.15 3033
3061.67 2922
3062.19 2973
3062.71 2937
3063.24 2921
3063.76 2990
3064.28 3190
3064.80 3112
3065.32 3014
3065.85 2899
3066.37 3117
3066.89 3397
3067.41 3206
3067.94 2858
3068.46 2966
3068.98 3039
3069.50 2918
3070.03 2849
3070.55 2667
3071.07 2807
3071.59 2838
3072.12 2970
3072.64 2968
3073.16 2929
3073.68 2929
3074.21 3084
3074.73 3148
3075.25 3234
3075.78 3255
3076.30 3226
3076.82 3286
3077.34 3262
3077.87 3299
3078.39 3232
3078.91 3215
3079.44 3350
3079.96 3427
3080.48 3302
3081.01 3121
3081.53 3070
3082.05 3235
3082.58 3096
3083.10 3202
3083.63 3363
3084.15 3262
3084.67 3178
3085.20 3182
3085.72 3309
3086.24 3117
3086.77 2932
3087.29 3068
3087.82 3135
3088.34 2970
3088.86 2972
3089.39 2707
3089.91 2727
3090.44 2776
3090.96 2831
3091.49 2974
3092.01 2964
3092.53 2821
3093.06 2984
3093.58 2707
3094.11 2921
3094.63 3033
3095.16 2982
3095.68 3068
3096.21 2822
3096.73 2914
3097.26 3044
3097.78 3087
3098.31 2956
3098.83 3182
3099.36 3189
3099.88 3347
3100.41 3489
3100.93 3636
3101.46 3963
3101.98 4120
3102.51 4354
3103.03 4538
3103.56 4879
3104.08 5423
3104.61 5736
3105.13 6278
3105.66 6581
3106.18 6569
3106.71 7022
3107.24 6510
3107.76 6265
3108.29 6129
3108.81 5204
3109.34 4910
3109.86 4592
3110.39 4187
3110.92 3719
3111.44 3456
3111.97 3299
3112.49 3259
3113.02 3347
3113.55 3342
3114.07 3293
3114.60 3196
3115.12 3297
3115.65 3379
3116.18 3041
3116.70 3111
3117.23 3062
3117.76 3061
3118.28 2790
3118.81 2784
3119.34 2756
3119.86 2862
3120.39 2645
3120.92 2662
3121.44 2550
3121.97 2520
3122.50 2610
3123.02 2713
3123.55 2667
3124.08 2584
3124.61 2527
3125.13 2551
3125.66 2636
3126.19 2511
3126.72 2699
3127.24 2733
3127.77 2590
3128.30 2610
3128.82 2715
3129.35 2697
3129.88 2676
3130.41 2664
3130.93 2716
3131.46 2658
3131.99 2524
3132.52 2554
3133.05 2687
3133.57 2556
3134.10 2595
3134.63 2533
3135.16 2607
3135.69 2462
3136.21 2460
3136.74 2445
3137.27 2448
3137.80 2696
3138.33 2614
3138.85 2768
3139.38 2848
3139.91 2910
3140.44 2836
3140.97 2953
3141.50 2849
3142.03 2802
3142.55 2976
3143.08 2832
3143.61 2872
3144.14 2813
3144.67 2778
3145.20 2812
3145.73 2759
3146.26 2723
3146.79 3008
3147.31 3052
3147.84 3106
3148.37 2957
3148.90 2999
3149.43 3130
3149.96 3100
3150.49 3161
3151.02 3328
3151.55 3310
3152.08 3196
3152.61 3310
3153.14 3476
3153.67 3313
3154.20 3222
3154.73 3045
3155.25 2984
3155.78 3100
3156.31 2907
3156.84 2901
3157.37 2782
3157.90 2848
3158.43 2811
3158.96 2901
3159.49 2836
3160.02 2886
3160.55 2805
3161.08 2813
3161.61 2749
3162.14 2632
3162.68 2693
3163.21 2763
3163.74 2673
3164.27 2642
3164.80 2739
3165.33 2624
3165.86 2600
3166.39 2708
3166.92 2574
3167.45 2698
3167.98 2890
3168.51 2874
3169.04 3076
3169.57 3116
3170.10 3113
3170.64 3177
3171.17 3347
3171.70 3445
3172.23 3360
3172.76 3384
3173.29 3171
3173.82 3182
3174.35 2922
3174.88 2812
3175.42 2939
3175.95 2898
3176.48 2843
3177.01 2629
3177.54 2643
3178.07 2537
3178.61 2551
3179.14 2641
3179.67 2633
3180.20 2606
3180.73 2746
3181.26 2632
3181.80 2795
3182.33 2813
3182.86 2621
3183.39 2728
3183.92 3053
3184.46 2908
3184.99 2861
3185.52 2864
3186.05 2979
3186.59 2772
3187.12 2744
3187.65 2573
3188.18 2590
3188.72 2380
3189.25 2736
3189.78 2567
3190.31 2626
3190.85 2646
3191.38 2565
3191.91 2637
3192.44 2702
3192.98 2692
3193.51 2795
3194.04 2585
3194.58 2696
3195.11 2706
3195.64 2566
3196.17 2399
3196.71 2461
3197.24 2503
3197.77 2370
3198.31 2583
3198.84 2704
3199.37 2931
3199.91 2598
3200.44 2629
3200.98 2819
3201.51 2802
3202.04 2861
3202.58 2735
3203.11 2895
3203.64 2999
3204.18 2935
3204.71 2770
3205.24 2948
3205.78 3095
3206.31 3023
3206.85 3006
3207.38 3086
3207.91 3167
3208.45 2967
3208.98 2847
3209.52 2744
3210.05 2872
3210.59 2882
3211.12 3039
3211.65 3175
3212.19 3241
3212.72 3072
3213.26 3159
3213.79 3266
3214.33 2944
3214.86 3185
3215.40 2981
3215.93 2930
3216.47 3135
3217.00 3057
3217.54 2994
3218.07 2857
3218.61 2867
3219.14 2736
3219.68 2707
3220.21 2970
3220.75 2865
3221.28 2951
3221.82 3037
3222.35 3061
3222.89 3141
3223.42 2956
3223.96 3034
3224.49 2984
3225.03 2941
3225.57 2884
3226.10 2892
3226.64 3022
3227.17 2912
3227.71 2916
3228.24 2996
3228.78 3154
3229.32 2725
3229.85 2899
3230.39 2898
3230.92 2711
3231.46 2788
3232.00 2675
3232.53 2670
3233.07 2637
3233.60 2644
3234.14 2602
3234.68 2550
3235.21 2497
3235.75 2484
3236.29 2431
3236.82 2749
3237.36 2697
3237.90 2779
3238.43 2594
3238.97 2743
3239.51 2616
3240.04 2760
3240.58 2802
3241.12 2760
3241.65 2915
3242.19 2877
3242.73 2738
3243.26 2636
3243.80 2834
3244.34 2983
3244.88 2874
3245.41 2828
3245.95 2869
3246.49 2727
3247.02 2666
3247.56 2402
3248.10 2535
3248.64 2465
3249.17 2477
3249.71 2657
3250.25 2655
3250.79 2721
3251.33 2876
3251.86 2870
3252.40 2728
3252.94 2552
3253.48 2768
3254.01 2893
3254.55 2909
3255.09 3047
3255.63 2919
3256.17 2735
3256.70 2850
3257.24 2982
3257.78 2886
3258.32 2768
3258.86 2871
3259.40 3051
3259.93 3173
3260.47 3249
3261.01 3085
3261.55 3208
3262.09 3337
3262.63 3313
3263.17 3266
3263.70 3496
3264.24 3565
3264.78 3630
3265.32 3705
3265.86 3956
3266.40 4182
3266.94 4213
3267.48 4371
3268.02 4612
3268.56 4555
3269.09 4598
3269.63 4837
3270.17 5132
3270.71 4734
3271.25 4932
3271.79 4519
3272.33 4324
3272.87 3931
3273.41 4021
3273.95 3789
3274.49 3604
3275.03 3177
3275.57 3223
3276.11 3216
3276.65 3169
3277.19 3256
3277.73 3386
3278.27 3088
3278.81 3072
3279.35 3300
3279.89 3488
3280.43 3293
3280.97 3414
3281.51 3362
3282.05 3570
3282.59 3446
3283.13 3294
3283.67 3401
3284.21 3562
3284.75 3580
3285.29 3558
3285.83 3449
3286.37 3615
3286.91 3645
3287.45 3582
3287.99 3751
3288.53 3785
3289.08 3553
3289.62 3727
3290.16 3899
3290.70 3895
3291.24 3926
3291.78 3920
3292.32 3843
3292.86 3695
3293.40 3990
3293.95 4071
3294.49 4344
3295.03 4721
3295.57 5037
3296.11 5371
3296.65 5734
3297.19 6259
3297.73 6433
3298.28 6607
3298.82 7010
3299.36 6638
3299.90 7317
3300.44 6936
3300.99 6571
3301.53 6460
3302.07 6200
3302.61 5626
3303.15 5255
3303.69 4804
3304.24 4358
3304.78 4101
3305.32 4222
3305.86 4212
3306.41 4019
3306.95 4003
3307.49 4069
3308.03 4036
3308.58 4127
3309.12 4024
3309.66 4167
3310.20 4175
3310.75 4123
3311.29 4181
3311.83 4453
3312.37 4302
3312.92 4213
3313.46 4433
3314.00 4531
3314.54 4573
3315.09 4785
3315.63 4945
3316.17 4868
3316.72 5186
3317.26 5411
3317.80 5263
3318.35 5477
3318.89 5831
3319.43 5875
3319.98 5851
3320.52 6112
3321.06 6254
3321.61 6138
3322.15 5828
3322.69 6000
3323.24 6174
3323.78 6173
3324.33 6018
3324.87 6142
3325.41 5655
3325.96 5841
3326.50 5601
3327.04 5255
3327.59 5209
3328.13 5063
3328.68 5170
3329.22 5179
3329.76 5142
3330.31 4991
3330.85 4854
3331.40 4779
3331.94 4820
3332.49 5182
3333.03 5601
3333.58 6155
3334.12 7430
3334.66 8524
3335.21 9953
3335.75 12040
3336.30 14425
3336.84 16268
3337.39 18479
3337.93 20758
3338.48 22089
3339.02 23513
3339.57 24319
3340.11 24731
3340.66 24618
3341.20 23559
3341.75 21932
3342.29 19456
3342.84 16782
3343.38 14156
3343.93 11689
3344.47 9693
3345.02 8135
3345.57 6956
3346.11 6074
3346.66 5314
3347.20 5112
3347.75 4881
3348.29 4640
3348.84 4516
3349.38 4412
3349.93 4397
3350.48 4491
3351.02 4385
3351.57 4204
3352.11 4235
3352.66 4357
3353.21 4515
3353.75 4326
3354.30 4470
3354.84 4854
3355.39 4532
3355.94 4569
3356.48 4730
3357.03 4755
3357.58 4825
3358.12 4744
3358.67 4746
3359.22 4826
3359.76 4657
3360.31 4547
3360.86 4584
3361.40 4563
3361.95 4481
3362.50 4035
3363.04 4112
3363.59 4147
3364.14 4117
3364.68 3699
3365.23 3713
3365.78 3620
3366.33 3474
3366.87 3509
3367.42 3475
3367.97 3663
3368.51 3795
3369.06 3648
3369.61 3583
3370.16 3741
3370.70 3604
3371.25 3430
3371.80 3460
3372.35 3485
3372.90 3708
3373.44 3610
3373.99 3561
3374.54 4104
3375.09 4309
3375.63 4093
3376.18 4200
3376.73 4352
3377.28 4731
3377.83 4569
3378.37 4504
3378.92 4267
3379.47 4368
3380.02 4022
3380.57 3772
3381.12 3654
3381.66 3370
3382.21 3352
3382.76 3234
3383.31 3159
3383.86 3075
3384.41 3204
3384.96 3153
3385.50 2980
3386.05 2891
3386.60 2977
3387.15 2918
3387.70 2917
3388.25 2909
3388.80 2833
3389.35 2901
3389.90 2847
3390.44 2893
3390.99 2976
3391.54 2901
3392.09 2740
3392.64 2867
3393.19 3122
3393.74 2910
3394.29 2711
3394.84 3054
3395.39 2914
3395.94 2870
3396.49 2868
3397.04 2715
3397.59 2671
3398.14 2817
3398.69 2789
3399.24 2669
3399.79 2792
3400.34 2889
3400.89 2688
3401.44 2571
3401.99 2607
3402.54 2661
3403.09 2775
3403.64 2758
3404.19 2603
3404.74 2755
3405.29 2712
3405.84 2674
3406.39 2547
3406.94 2415
3407.49 2439
3408.04 2520
3408.59 2430
3409.14 2353
3409.69 2467
3410.24 2560
3410.79 2501
3411.34 2583
3411.89 2752
3412.45 2842
3413.00 2674
3413.55 2528
3414.10 2675
3414.65 2978
3415.20 2886
3415.75 2916
3416.30 2843
3416.85 2889
3417.41 2724
3417.96 2841
3418.51 2834
3419.06 2792
3419.61 2938
3420.16 2660
3420.71 2650
3421.27 2580
3421.82 2571
3422.37 2466
3422.92 2434
3423.47 2523
3424.02 2462
3424.58 2438
3425.13 2633
3425.68 2776
3426.23 2516
3426.78 2631
3427.34 2654
3427.89 2609
3428.44 2681
3428.99 2608
3429.55 2739
3430.10 2478
3430.65 2385
3431.20 2569
3431.76 2543
3432.31 2408
3432.86 2371
3433.41 2295
3433.97 2427
3434.52 2427
3435.07 2331
3435.62 2353
3436.18 2356
3436.73 2532
3437.28 2438
3437.84 2488
3438.39 2473
3438.94 2387
3439.49 2368
3440.05 2389
3440.60 2531
3441.15 2601
3441.71 2567
3442.26 2492
3442.81 2489
3443.37 2547
3443.92 2533
3444.47 2570
3445.03 2484
3445.58 2623
3446.13 2652
3446.69 2546
3447.24 2347
3447.80 2565
3448.35 2286
3448.90 2402
3449.46 2438
3450.01 2220
3450.57 2295
3451.12 2220
3451.67 2342
3452.23 2346
3452.78 2358
3453.34 2333
3453.89 2173
3454.44 2278
3455.00 2402
3455.55 2478
3456.11 2354
3456.66 2417
3457.22 2331
3457.77 2109
3458.33 2122
3458.88 2107
3459.43 2201
3459.99 2235
3460.54 2254
3461.10 2164
3461.65 2174
3462.21 2319
3462.76 2178
3463.32 2323
3463.87 2198
3464.43 2261
3464.98 2148
3465.54 2170
3466.09 2387
3466.65 2489
3467.21 2373
3467.76 2234
3468.32 2298
3468.87 2386
3469.43 2356
3469.98 2452
3470.54 2545
3471.09 2355
3471.65 2444
3472.20 2356
3472.76 2390
3473.32 2512
3473.87 2475
3474.43 2487
3474.98 2407
3475.54 2528
3476.10 2412
3476.65 2423
3477.21 2539
3477.76 2506
3478.32 2349
3478.88 2483
3479.43 2525
3479.99 2589
3480.55 2580
3481.10 2711
3481.66 2782
3482.22 2843
3482.77 2791
3483.33 2736
3483.89 2981
3484.44 3116
3485.00 2923
3485.56 2763
3486.11 2874
3486.67 2938
3487.23 2993
3487.78 2933
3488.34 2911
3488.90 2852
3489.45 2655
3490.01 2843
3490.57 2850
3491.13 3002
3491.68 3359
3492.24 3523
3492.80 3493
3493.35 3718
3493.91 3727
3494.47 4224
3495.03 4202
3495.58 4140
3496.14 4300
3496.70 4269
3497.26 4364
3497.82 4155
3498.37 3955
3498.93 4267
3499.49 4065
3500.05 4265
3500.61 4218
3501.16 4229
3501.72 4501
3502.28 4934
3502.84 5098
3503.40 5536
3503.95 5557
3504.51 5890
3505.07 5891
3505.63 6077
3506.19 6007
3506.75 5946
3507.30 5892
3507.86 6377
3508.42 6601
3508.98 6499
3509.54 6403
3510.10 6112
3510.66 5772
3511.22 5629
3511.77 5145
3512.33 4650
3512.89 4161
3513.45 3958
3514.01 3791
3514.57 3485
3515.13 3209
3515.69 3117
3516.25 2919
3516.81 2714
3517.37 2478
3517.92 2638
3518.48 2595
3519.04 2740
3519.60 2751
3520.16 2616
3520.72 2778
3521.28 2758
3521.84 2879
3522.40 2861
3522.96 2920
3523.52 2969
3524.08 3009
3524.64 3144
3525.20 3101
3525.76 3333
3526.32 3242
3526.88 3189
3527.44 3238
3528.00 3351
3528.56 3450
3529.12 3347
3529.68 3279
3530.24 3025
3530.80 3043
3531.36 3038
3531.92 2831
3532.48 2673
3533.04 2538
3533.60 2583
3534.17 2605
3534.73 2473
3535.29 2610
3535.85 2722
3536.41 2698
3536.97 2679
3537.53 2568
3538.09 2733
3538.65 2802
3539.21 2956
3539.77 2872
3540.34 2844
3540.90 2868
3541.46 2841
3542.02 2961
3542.58 2841
3543.14 3137
3543.70 2854
3544.26 2821
3544.83 2852
3545.39 2740
3545.95 2907
3546.51 3019
3547.07 2998
3547.63 3014
3548.20 2897
3548.76 2978
3549.32 2996
3549.88 3008
3550.44 2789
3551.01 2596
3551.57 2570
3552.13 2561
3552.69 2624
3553.25 2631
3553.82 2727
3554.38 2563
3554.94 2878
3555.50 2868
3556.07 2911
3556.63 2955
3557.19 3159
3557.75 2918
3558.32 3164
3558.88 3185
3559.44 3023
3560.00 3142
3560.57 3104
3561.13 2905
3561.69 2844
3562.26 2868
3562.82 2784
3563.38 2795
3563.94 2788
3564.51 2625
3565.07 2586
3565.63 2537
3566.20 2666
3566.76 2690
3567.32 2745
3567.89 2620
3568.45 2516
3569.01 2432
3569.58 2529
3570.14 2615
3570.70 2363
3571.27 2305
3571.83 2374
3572.39 2385
3572.96 2456
3573.52 2207
3574.09 2270
3574.65 2534
3575.21 2422
3575.78 2388
3576.34 2488
3576.91 2573
3577.47 2589
3578.03 2529
3578.60 2543
3579.16 2335
3579.73 2435
3580.29 2502
3580.86 2559
3581.42 2640
3581.98 2500
3582.55 2472
3583.11 2659
3583.68 2516
3584.24 2603
3584.81 2495
3585.37 2457
3585.94 2434
3586.50 2254
3587.07 2238
3587.63 2323
3588.20 2219
3588.76 2278
3589.33 2325
3589.89 2311
3590.46 2338
3591.02 2349
3591.59 2201
3592.15 2137
3592.72 2296
3593.28 2303
3593.85 2230
3594.41 2365
3594.98 2533
3595.54 2390
3596.11 2487
3596.68 2476
3597.24 2504
3597.81 2488
3598.37 2514
3598.94 2579
3599.50 2442
3600.07 2572
3600.64 2472
3601.20 2551
3601.77 2640
3602.33 2623
3602.90 2655
3603.47 2480
3604.03 2295
3604.60 2358
3605.16 2496
3605.73 2612
3606.30 2460
3606.86 2546
3607.43 2264
3608.00 2241
3608.56 2306
3609.13 2288
3609.70 2215
3610.26 2231
3610.83 2068
3611.40 2196
3611.96 2179
3612.53 2265
3613.10 2216
3613.66 2090
3614.23 2195
3614.80 2231
3615.36 2361
3615.93 2574
3616.50 2797
3617.07 2928
3617.63 3519
3618.20 3929
3618.77 4332
3619.34 4950
3619.90 5128
3620.47 5801
3621.04 6294
3621.61 6444
3622.17 6879
3622.74 6800
3623.31 6587
3623.88 6693
3624.44 6017
3625.01 5357
3625.58 4558
3626.15 4174
3626.72 3696
3627.28 3287
3627.85 2962
3628.42 2837
3628.99 2713
3629.56 2306
3630.12 2400
3630.69 2484
3631.26 2417
3631.83 2350
3632.40 2502
3632.97 2207
3633.53 2265
3634.10 2343
3634.67 2338
3635.24 2285
3635.81 2134
3636.38 2197
3636.95 2219
3637.52 2123
3638.08 2365
3638.65 2148
3639.22 2219
3639.79 2305
3640.36 2290
3640.93 2339
3641.50 2480
3642.07 2473
3642.64 2378
3643.21 2427
3643.78 2688
3644.34 2746
3644.91 2824
3645.48 2908
3646.05 2879
3646.62 2885
3647.19 2917
3647.76 2750
3648.33 2721
3648.90 2835
3649.47 2932
3650.04 2875
3650.61 2930
3651.18 3068
3651.75 3002
3652.32 2964
3652.89 2960
3653.46 2817
3654.03 2895
3654.60 2948
3655.17 2798
3655.74 2870
3656.31 3035
3656.88 2991
3657.45 2995
3658.02 2972
3658.59 2907
3659.16 2911
3659.73 3003
3660.30 3396
3660.87 3214
3661.45 3090
3662.02 3102
3662.59 3083
3663.16 3097
3663.73 3158
3664.30 3205
3664.87 3286
3665.44 3149
3666.01 2881
3666.58 3000
3667.15 2934
3667.73 2907
3668.30 2702
3668.87 2801
3669.44 2978
3670.01 2975
3670.58 2905
3671.15 2827
3671.73 2869
3672.30 2976
3672.87 2643
3673.44 2512
3674.01 2785
3674.58 2631
3675.16 2710
3675.73 2647
3676.30 2443
3676.87 2558
3677.44 2646
3678.01 2654
3678.59 2545
3679.16 2642
3679.73 2679
3680.30 2690
3680.88 2602
3681.45 2662
3682.02 2574
3682.59 2394
3683.16 2401
3683.74 2422
3684.31 2490
3684.88 2628
3685.45 2445
3686.03 2369
3686.60 2426
3687.17 2422
3687.74 2489
3688.32 2538
3688.89 2699
3689.46 2721
3690.04 2726
3690.61 2967
3691.18 3288
3691.76 3152
3692.33 3267
3692.90 3452
3693.47 3514
3694.05 3242
3694.62 3186
3695.19 3034
3695.77 3122
3696.34 3097
3696.91 2829
3697.49 2745
3698.06 2603
3698.64 2651
3699.21 2653
3699.78 2624
3700.36 2460
3700.93 2484
3701.50 2534
3702.08 2553
3702.65 2284
3703.23 2318
3703.80 2307
3704.37 2342
3704.95 2302
3705.52 2341
3706.10 2342
3706.67 2365
3707.24 2216
3707.82 2276
3708.39 2305
3708.97 2616
3709.54 2502
3710.12 2338
3710.69 2393
3711.27 2319
3711.84 2292
3712.41 2426
3712.99 2545
3713.56 2398
3714.14 2243
3714.71 2330
3715.29 2369
3715.86 2433
3716.44 2464
3717.01 2351
3717.59 2388
3718.16 2389
3718.74 2447
3719.31 2393
3719.89 2560
3720.46 2626
3721.04 2534
3721.61 2336
3722.19 2358
3722.77 2251
3723.34 2534
3723.92 2422
3724.49 2057
3725.07 2079
3725.64 2182
3726.22 2207
3726.79 2179
3727.37 2059
3727.95 2151
3728.52 2298
3729.10 2400
3729.67 2282
3730.25 2304
3730.83 2434
3731.40 2623
3731.98 2647
3732.56 2724
3733.13 2884
3733.71 3092
3734.28 3206
3734.86 3445
3735.44 3366
3736.01 3454
3736.59 3664
3737.17 3652
3737.74 3491
3738.32 3294
3738.90 3299
3739.47 3595
3740.05 3141
3740.63 2885
3741.20 2966
3741.78 2764
3742.36 2724
3742.93 2583
3743.51 2556
3744.09 2485
3744.67 2472
3745.24 2556
3745.82 2496
3746.40 2317
3746.97 2398
3747.55 2541
3748.13 2498
3748.71 2551
3749.28 2539
3749.86 2556
3750.44 2465
3751.02 2485
3751.59 2396
3752.17 2570
3752.75 2473
3753.33 2294
3753.91 2198
3754.48 2315
3755.06 2259
3755.64 2293
3756.22 2289
3756.80 2552
3757.37 2439
3757.95 2494
3758.53 2802
3759.11 2931
3759.69 3188
3760.27 3310
3760.84 3369
3761.42 3427
3762.00 3379
3762.58 3598
3763.16 3803
3763.74 3640
3764.31 3755
3764.89 3766
3765.47 3397
3766.05 3137
3766.63 3072
3767.21 2940
3767.79 2731
3768.37 2627
3768.95 2673
3769.52 2485
3770.10 2458
3770.68 2491
3771.26 2375
3771.84 2317
3772.42 2242
3773.00 2278
3773.58 2291
3774.16 2334
3774.74 2321
3775.32 2309
3775.90 2223
3776.48 2441
3777.06 2580
3777.64 2339
3778.22 2292
3778.80 2178
3779.38 2279
3779.96 2213
3780.54 2258
3781.12 2380
3781.70 2286
3782.28 2215
3782.86 2220
3783.44 2177
3784.02 2151
3784.60 2157
3785.18 2103
3785.76 2072
3786.34 2224
3786.92 2078
3787.50 2133
3788.08 2148
3788.66 2185
3789.24 2297
3789.82 2269
3790.40 2279
3790.98 2269
3791.56 2218
3792.14 2386
3792.72 2144
3793.30 2078
3793.89 2165
3794.47 2179
3795.05 2016
3795.63 2082
3796.21 2191
3796.79 2116
3797.37 2128
3797.95 2366
3798.53 2221
3799.12 2183
3799.70 2218
3800.28 2373
3800.86 2428
3801.44 2364
3802.02 2442
3802.60 2397
3803.19 2525
3803.77 2697
3804.35 2670
3804.93 2537
3805.51 2502
3806.10 2509
3806.68 2583
3807.26 2629
3807.84 2741
3808.42 2455
3809.01 2329
3809.59 2471
3810.17 2556
3810.75 2324
3811.33 2275
3811.92 2462
3812.50 2469
3813.08 2450
3813.66 2576
3814.25 2558
3814.83 2573
3815.41 2548
3815.99 2722
3816.58 2758
3817.16 2682
3817.74 2749
3818.32 2637
3818.91 2675
3819.49 2503
3820.07 2495
3820.66 2567
3821.24 2477
3821.82 2503
3822.41 2533
3822.99 2353
3823.57 2293
3824.16 2219
3824.74 2213
3825.32 2178
3825.91 2228
3826.49 2181
3827.07 2170
3827.66 2214
3828.24 2035
3828.82 2022
3829.41 2134
3829.99 2331
3830.57 2076
3831.16 2250
3831.74 2149
3832.33 2305
3832.91 2323
3833.49 2454
3834.08 2114
3834.66 2088
3835.25 2287
3835.83 2346
3836.41 2400
3837.00 2493
3837.58 2493
3838.17 2269
3838.75 2184
3839.34 2147
3839.92 2320
3840.50 2222
3841.09 2245
3841.67 2245
3842.26 2238
3842.84 2301
3843.43 2191
3844.01 2273
3844.60 2289
3845.18 2259
3845.77 2232
3846.35 2349
3846.94 2182
3847.52 2137
3848.11 2172
3848.69 2293
3849.28 2177
3849.86 2148
3850.45 2215
3851.03 2337
3851.62 2229
3852.20 2158
3852.79 2125
3853.37 2234
3853.96 2279
3854.55 2257
3855.13 2358
3855.72 2308
3856.30 2400
3856.89 2355
3857.47 2413
3858.06 2500
3858.65 2339
3859.23 2525
3859.82 2987
3860.40 3130
3860.99 3431
3861.58 3705
3862.16 4122
3862.75 4691
3863.33 4964
3863.92 5267
3864.51 5794
3865.09 5800
3865.68 5877
3866.27 5975
3866.85 6249
3867.44 5986
3868.03 5936
3868.61 5584
3869.20 5219
3869.79 4921
3870.37 4785
3870.96 4495
3871.55 4306
3872.13 3910
3872.72 3722
3873.31 3484
3873.89 3350
3874.48 3209
3875.07 3298
3875.66 3116
3876.24 3198
3876.83 3349
3877.42 3224
3878.00 2955
3878.59 3045
3879.18 3129
3879.77 2964
3880.35 2839
3880.94 2915
3881.53 2880
3882.12 2679
3882.70 2632
3883.29 2554
3883.88 2439
3884.47 2438
3885.06 2348
3885.64 2352
3886.23 2317
3886.82 2190
3887.41 2180
3888.00 2353
3888.58 2344
3889.17 2631
3889.76 2488
3890.35 2555
3890.94 2537
3891.53 2708
3892.11 2725
3892.70 2668
3893.29 2896
3893.88 2915
3894.47 2979
3895.06 3122
3895.65 3054
3896.23 3021
3896.82 3180
3897.41 3175
3898.00 2928
3898.59 3090
3899.18 3123
3899.77 3149
3900.36 3352
3900.95 3261
3901.53 3118
3902.12 3084
3902.71 2994
3903.30 3150
3903.89 2900
3904.48 2770
3905.07 2760
3905.66 2733
3906.25 2561
3906.84 2382
3907.43 2388
3908.02 2431
3908.61 2540
3909.20 2361
3909.79 2235
3910.38 2168
3910.97 2187
3911.56 2083
3912.15 1988
3912.74 2072
3913.33 2185
3913.92 2140
3914.51 2309
3915.10 2068
3915.69 1977
3916.28 1944
3916.87 2012
3917.46 2015
3918.05 2009
3918.64 1942
3919.23 2013
3919.82 2068
3920.41 1893
3921.00 2095
3921.59 2087
3922.18 2171
3922.77 1973
3923.36 2002
3923.95 2053
3924.55 1886
3925.14 1875
3925.73 1932
3926.32 1962
3926.91 1895
3927.50 1853
3928.09 1948
3928.68 2089
3929.27 2080
3929.87 2034
3930.46 2089
3931.05 2105
3931.64 2009
3932.23 2039
3932.82 2340
3933.41 2354
3934.01 2019
3934.60 1988
3935.19 2132
3935.78 2167
3936.37 2117
3936.96 2020
3937.56 2013
3938.15 2106
3938.74 2190
3939.33 1874
3939.92 1924
3940.52 1983
3941.11 2098
3941.70 1993
3942.29 2028
3942.88 2107
3943.48 2104
3944.07 2191
3944.66 2129
3945.25 2175
3945.85 2143
3946.44 2068
3947.03 2092
3947.62 2089
3948.22 2139
3948.81 2089
3949.40 1939
3949.99 1932
3950.59 2010
3951.18 1902
3951.77 2034
3952.37 1899
3952.96 1973
3953.55 2010
3954.15 2010
3954.74 1887
3955.33 1908
3955.93 1871
3956.52 2077
3957.11 2183
3957.71 2170
3958.30 2241
3958.89 2228
3959.49 2195
3960.08 2178
3960.67 1935
3961.27 2028
3961.86 1988
3962.45 2060
3963.05 2087
3963.64 2048
3964.23 2086
3964.83 2008
3965.42 1914
3966.02 2018
3966.61 2113
3967.20 2167
3967.80 2234
3968.39 2148
3968.99 2145
3969.58 2453
3970.18 2727
3970.77 2563
3971.36 2590
3971.96 2491
3972.55 2529
3973.15 2500
3973.74 2365
3974.34 2175
3974.93 2055
3975.53 2196
3976.12 2114
3976.72 2029
3977.31 2097
3977.91 2005
3978.50 1976
3979.10 2101
3979.69 2167
3980.29 2080
3980.88 2117
3981.48 2261
3982.07 2075
3982.67 1807
3983.26 1944
3983.86 1933
3984.45 1810
3985.05 1978
3985.64 1987
3986.24 1974
3986.83 2070
3987.43 2066
3988.03 1963
3988.62 2097
3989.22 1985
3989.81 1892
3990.41 2046
3991.00 1885
3991.60 1937
3992.20 1946
3992.79 1953
3993.39 1968
3993.98 1973
3994.58 2028
3995.18 2016
3995.77 2139
3996.37 2185
3996.97 2122
3997.56 2229
3998.16 2316
3998.75 2266
3999.35 2255
3999.95 2258
4000.54 2396
4001.14 2327
4001.74 2240
4002.33 2246
4002.93 2287
4003.53 2353
4004.12 2221
4004.72 2292
4005.32 2295
4005.92 2476
4006.51 2491
4007.11 2532
4007.71 2524
4008.30 2480
4008.90 2382
4009.50 2428
4010.10 2515
4010.69 2386
4011.29 2544
4011.89 2398
4012.49 2466
4013.08 2357
4013.68 2440
4014.28 2297
4014.88 2162
4015.47 2354
4016.07 2507
4016.67 2711
4017.27 2946
4017.86 3040
4018.46 3080
4019.06 3091
4019.66 3290
4020.26 3454
4020.85 3482
4021.45 3396
4022.05 3444
4022.65 3154
4023.25 3137
4023.85 3216
4024.44 2874
4025.04 2536
4025.64 2348
4026.24 2434
4026.84 2438
4027.44 2315
4028.03 2126
4028.63 2173
4029.23 2250
4029.83 2134
4030.43 2189
4031.03 2247
4031.63 2257
4032.23 2334
4032.83 2411
4033.42 2490
4034.02 2427
4034.62 2466
4035.22 2389
4035.82 2410
4036.42 2453
4037.02 2513
4037.62 2333
4038.22 2283
4038.82 2382
4039.42 2310
4040.02 2369
4040.62 2266
4041.22 2251
4041.82 2217
4042.41 2273
4043.01 2242
4043.61 2064
4044.21 2159
4044.81 2254
4045.41 2262
4046.01 2134
4046.61 2297
4047.21 2365
4047.81 2226
4048.41 2273
4049.01 2290
4049.61 2247
4050.21 2353
4050.82 2207
4051.42 1998
4052.02 2081
4052.62 2313
4053.22 1967
4053.82 2070
4054.42 2255
4055.02 2178
4055.62 2188
4056.22 2258
4056.82 2319
4057.42 2232
4058.02 2144
4058.62 2295
4059.22 2242
4059.83 2256
4060.43 2092
4061.03 1973
4061.63 2118
4062.23 2214
4062.83 2058
4063.43 2013
4064.03 1900
4064.63 1859
4065.24 1918
4065.84 1686
4066.44 1736
4067.04 1834
4067.64 1778
4068.24 1772
4068.85 1714
4069.45 1722
4070.05 1961
4070.65 1766
4071.25 1692
4071.85 1828
4072.46 1717
4073.06 1869
4073.66 2118
4074.26 2040
4074.86 1975
4075.47 1976
4076.07 2067
4076.67 2153
4077.27 1844
4077.88 2099
4078.48 2135
4079.08 2033
4079.68 2186
4080.29 2033
4080.89 1915
4081.49 2004
4082.09 1939
4082.70 1955
4083.30 2064
4083.90 2101
4084.50 2053
4085.11 1985
4085.71 2076
4086.31 2057
4086.92 2137
4087.52 2157
4088.12 2122
4088.72 2241
4089.33 2352
4089.93 2060
4090.53 2192
4091.14 2185
4091.74 2198
4092.34 2281
4092.95 2279
4093.55 2266
4094.16 2349
4094.76 2531
4095.36 2733
4095.97 2740
4096.57 3066
4097.17 3162
4097.78 3577
4098.38 3389
4098.98 3676
4099.59 3581
4100.19 3362
4100.80 3360
4101.40 3310
4102.00 3002
4102.61 2833
4103.21 2432
4103.82 2321
4104.42 2135
4105.03 1998
4105.63 1961
4106.23 1932
4106.84 1892
4107.44 1779
4108.05 1828
4108.65 1899
4109.26 1811
4109.86 1773
4110.47 1877
4111.07 1780
4111.68 1817
4112.28 1881
4112.89 1865
4113.49 1826
4114.10 1791
4114.70 1859
4115.31 1754
4115.91 1685
4116.52 1728
4117.12 1891
4117.73 1909
4118.33 1732
4118.94 1778
4119.54 1725
4120.15 1797
4120.75 1794
4121.36 1769
4121.97 1689
4122.57 1827
4123.18 1839
4123.78 1785
4124.39 1779
4124.99 1832
4125.60 1984
4126.21 1911
4126.81 1913
4127.42 1946
4128.02 1927
4128.63 1911
4129.24 1859
4129.84 2054
4130.45 1979
4131.05 1954
4131.66 2018
4132.27 1967
4132.87 1941
4133.48 2016
4134.09 2088
4134.69 1879
4135.30 1850
4135.91 2039
4136.51 2005
4137.12 2027
4137.73 1963
4138.33 1883
4138.94 2134
4139.55 2113
4140.15 1984
4140.76 2072
4141.37 1852
4141.97 2004
4142.58 2021
4143.19 1921
4143.80 2009
4144.40 2020
4145.01 2208
4145.62 2093
4146.22 1944
4146.83 2025
4147.44 2018
4148.05 2005
4148.65 1896
4149.26 1856
4149.87 1890
4150.48 1861
4151.09 1843
4151.69 1794
4152.30 1848
4152.91 1721
4153.52 1881
4154.12 1919
4154.73 1724
4155.34 1681
4155.95 1854
4156.56 1771
4157.16 1789
4157.77 1847
4158.38 1905
4158.99 1818
4159.60 1818
4160.21 1866
4160.81 1710
4161.42 1766
4162.03 1768
4162.64 1799
4163.25 1667
4163.86 1712
4164.47 1668
4165.08 1740
4165.68 1646
4166.29 1694
4166.90 1963
4167.51 1978
4168.12 1917
4168.73 1851
4169.34 1917
4169.95 1859
4170.56 2079
4171.16 2042
4171.77 1998
4172.38 1881
4172.99 1865
4173.60 2009
4174.21 2067
4174.82 2155
4175.43 2107
4176.04 1878
4176.65 1942
4177.26 1953
4177.87 1944
4178.48 1942
4179.09 2031
4179.70 2066
4180.31 1985
4180.92 1895
4181.53 2077
4182.14 1887
4182.75 1907
4183.36 2033
4183.97 1911
4184.58 1907
4185.19 1914
4185.80 1840
4186.41 1752
4187.02 1892
4187.63 1820
4188.24 1802
4188.85 1827
4189.46 1778
4190.07 1855
4190.68 1916
4191.29 1767
4191.90 1719
4192.51 1918
4193.13 2014
4193.74 1867
4194.35 1981
4194.96 1965
4195.57 2102
4196.18 2168
4196.79 2303
4197.40 2272
4198.01 2429
4198.62 2408
4199.24 2500
4199.85 2439
4200.46 2436
4201.07 2437
4201.68 2287
4202.29 2454
4202.90 2379
4203.52 2274
4204.13 2240
4204.74 2251
4205.35 2099
4205.96 2194
4206.57 2152
4207.19 2039
4207.80 2184
4208.41 2234
4209.02 2044
4209.63 2076
4210.25 1794
4210.86 1986
4211.47 1973
4212.08 1873
4212.69 2015
4213.31 2115
4213.92 1986
4214.53 1963
4215.14 2107
4215.76 2079
4216.37 2046
4216.98 2126
4217.59 2163
4218.21 2384
4218.82 2446
4219.43 2333
4220.04 2344
4220.66 2538
4221.27 2828
4221.88 2984
4222.50 3258
4223.11 3547
4223.72 3805
4224.33 4143
4224.95 4635
4225.56 4847
4226.17 5236
4226.79 5517
4227.40 5773
4228.01 5702
4228.63 5661
4229.24 5709
4229.85 5651
4230.47 5505
4231.08 5387
4231.69 5072
4232.31 4861
4232.92 4621
4233.54 4561
4234.15 4240
4234.76 3900
4235.38 3613
4235.99 3293
4236.61 3041
4237.22 2876
4237.83 2777
4238.45 2779
4239.06 2607
4239.68 2422
4240.29 2521
4240.90 2424
4241.52 2251
4242.13 2242
4242.75 2143
4243.36 2101
4243.98 2316
4244.59 2075
4245.21 2157
4245.82 2087
4246.43 2062
4247.05 2063
4247.66 2051
4248.28 1950
4248.89 2069
4249.51 2057
4250.12 1974
4250.74 1960
4251.35 2038
4251.97 2070
4252.58 2073
4253.20 2171
4253.81 2189
4254.43 2128
4255.04 2048
4255.66 2074
4256.28 2076
4256.89 2158
4257.51 2044
4258.12 2070
4258.74 2172
4259.35 2065
4259.97 2156
4260.58 2224
4261.20 2234
4261.82 2119
4262.43 2260
4263.05 2317
4263.66 2367
4264.28 2276
4264.90 2206
4265.51 2270
4266.13 2252
4266.74 2371
4267.36 2240
4267.98 2217
4268.59 2249
4269.21 2347
4269.82 2282
4270.44 2313
4271.06 2364
4271.67 2405
4272.29 2322
4272.91 2200
4273.52 2230
4274.14 2204
4274.76 2220
4275.37 2081
4275.99 2177
4276.61 2156
4277.22 2214
4277.84 2252
4278.46 2116
4279.08 2166
4279.69 2173
4280.31 2220
4280.93 2160
4281.54 2234
4282.16 2144
4282.78 2002
4283.40 1972
4284.01 2067
4284.63 2030
4285.25 2098
4285.87 2178
4286.48 2166
4287.10 2219
4287.72 2111
4288.34 2052
4288.95 2182
4289.57 2257
4290.19 2323
4290.81 2281
4291.43 2258
4292.04 2198
4292.66 2224
4293.28 2339
4293.90 2175
4294.52 2090
4295.13 2097
4295.75 2063
4296.37 2041
4296.99 1879
4297.61 1950
4298.23 2058
4298.84 1997
4299.46 1948
4300.08 1832
4300.70 1945
4301.32 1973
4301.94 2021
4302.56 1953
4303.17 2041
4303.79 2174
4304.41 2065
4305.03 1938
4305.65 1989
4306.27 2047
4306.89 2069
4307.51 1974
4308.13 1913
4308.75 2016
4309.36 2190
4309.98 2268
4310.60 2179
4311.22 2219
4311.84 2175
4312.46 2164
4313.08 2348
4313.70 2603
4314.32 2547
4314.94 2502
4315.56 2581
4316.18 2547
4316.80 2470
4317.42 2324
4318.04 2175
4318.66 2229
4319.28 2104
4319.90 2072
4320.52 2131
4321.14 2125
4321.76 2100
4322.38 1962
4323.00 2035
4323.62 2041
4324.24 2151
4324.86 2023
4325.48 2024
4326.10 2058
4326.72 2100
4327.34 2077
4327.96 2172
4328.58 2116
4329.20 2167
4329.82 2181
4330.44 2136
4331.07 2047
4331.69 2103
4332.31 1937
4332.93 1951
4333.55 2137
4334.17 2157
4334.79 2089
4335.41 2041
4336.03 2226
4336.65 2246
4337.28 2147
4337.90 2228
4338.52 2122
4339.14 2195
4339.76 2417
4340.38 2427
4341.00 2539
4341.63 2567
4342.25 2566
4342.87 2472
4343.49 2483
4344.11 2601
4344.73 2512
4345.36 2466
4345.98 2606
4346.60 2614
4347.22 2796
4347.84 2840
4348.47 3011
4349.09 3024
4349.71 3089
4350.33 3142
4350.95 3275
4351.58 3381
4352.20 3135
4352.82 3010
4353.44 2770
4354.07 2685
4354.69 2697
4355.31 2436
4355.93 2289
4356.56 2213
4357.18 2287
4357.80 2101
4358.42 2068
4359.05 2061
4359.67 2159
4360.29 2280
4360.92 2229
4361.54 2179
4362.16 2162
4362.78 2138
4363.41 2238
4364.03 2287
4364.65 2107
4365.28 2102
4365.90 2125
4366.52 2115
4367.15 2397
4367.77 2297
4368.39 2183
4369.02 2311
4369.64 2141
4370.26 2102
4370.89 2104
4371.51 2326
4372.14 2261
4372.76 2122
4373.38 2131
4374.01 2234
4374.63 2252
4375.25 2358
4375.88 2261
4376.50 2211
4377.13 2347
4377.75 2382
4378.37 2372
4379.00 2157
4379.62 2366
4380.25 2440
4380.87 2372
4381.50 2366
4382.12 2557
4382.75 2462
4383.37 2495
4383.99 2785
4384.62 2675
4385.24 2723
4385.87 2885
4386.49 2959
4387.12 3194
4387.74 3180
4388.37 3224
4388.99 3333
4389.62 3615
4390.24 3840
4390.87 4115
4391.49 4739
4392.12 5275
4392.74 5726
4393.37 5987
4393.99 6672
4394.62 7215
4395.24 7270
4395.87 7275
4396.49 7312
4397.12 7180
4397.75 6578
4398.37 5837
4399.00 5391
4399.62 4884
4400.25 4490
4400.87 4200
4401.50 4247
4402.13 4187
4402.75 3982
4403.38 3876
4404.00 3817
4404.63 3758
4405.26 3691
4405.88 3744
4406.51 3331
4407.13 3176
4407.76 3224
4408.39 3094
4409.01 3148
4409.64 3298
4410.27 3247
4410.89 3117
4411.52 3106
4412.15 3018
4412.77 3090
4413.40 2891
4414.03 2930
4414.65 2836
4415.28 2771
4415.91 2696
4416.53 2604
4417.16 2452
4417.79 2346
4418.41 2599
4419.04 2568
4419.67 2472
4420.30 2527
4420.92 2212
4421.55 2332
4422.18 2270
4422.80 2342
4423.43 2450
4424.06 2213
4424.69 2164
4425.31 2149
4425.94 2260
4426.57 2164
4427.20 1937
4427.82 2096
4428.45 2030
4429.08 2204
4429.71 2114
4430.34 2092
4430.96 2001
4431.59 2020
4432.22 2018
4432.85 2016
4433.48 2073
4434.10 1965
4434.73 1902
4435.36 1889
4435.99 2054
4436.62 2144
4437.25 1955
4437.87 1932
4438.50 1962
4439.13 1946
4439.76 1861
4440.39 2038
4441.02 2052
4441.64 2001
4442.27 2046
4442.90 2043
4443.53 1937
4444.16 1889
4444.79 2068
4445.42 1944
4446.05 1895
4446.68 1952
4447.30 1909
4447.93 1821
4448.56 1859
4449.19 1899
4449.82 1836
4450.45 1890
4451.08 2018
4451.71 1983
4452.34 2000
4452.97 1927
4453.60 1900
4454.23 1768
4454.86 1804
4455.49 1965
4456.12 1898
4456.75 1839
4457.38 1799
4458.01 1857
4458.64 1871
4459.27 1841
4459.90 1818
4460.53 1718
4461.16 1750
4461.79 1774
4462.42 1760
4463.05 1813
4463.68 1808
4464.31 1745
4464.94 1683
4465.57 1797
4466.20 1659
4466.83 1754
4467.46 1820
4468.09 1830
4468.72 1745
4469.35 1747
4469.98 1865
4470.61 1790
4471.24 1697
4471.87 1881
4472.50 1816
4473.13 1678
4473.77 1581
4474.40 1764
4475.03 1652
4475.66 1720
4476.29 1695
4476.92 1775
4477.55 1682
4478.18 1668
4478.82 1620
4479.45 1747
4480.08 1727
4480.71 1556
4481.34 1683
4481.97 1708
4482.60 1774
4483.24 1712
4483.87 1735
4484.50 1780
4485.13 1764
4485.76 1799
4486.39 1797
4487.03 1800
4487.66 1923
4488.29 1785
4488.92 1730
4489.55 1774
4490.19 1796
4490.82 1843
4491.45 1715
4492.08 1685
4492.71 1721
4493.35 1757
4493.98 1666
4494.61 1851
4495.24 1657
4495.88 1666
4496.51 1678
4497.14 1733
4497.77 1840
4498.41 1816
4499.04 1876
4499.67 1788
4500.31 1778
4500.94 1695
4501.57 1644
4502.20 1729
4502.84 1901
4503.47 1888
4504.10 2002
4504.74 2081
4505.37 2075
4506.00 2056
4506.64 2056
4507.27 2029
4507.90 2028
4508.54 2316
4509.17 2100
4509.80 2163
4510.44 2032
4511.07 1957
4511.70 1823
4512.34 1900
4512.97 1894
4513.60 1848
4514.24 1854
4514.87 1966
4515.51 1877
4516.14 1878
4516.77 2057
4517.41 2003
4518.04 2018
4518.68 2050
4519.31 2161
4519.94 2126
4520.58 1955
4521.21 2112
4521.85 2116
4522.48 2093
4523.12 2077
4523.75 2053
4524.39 1943
4525.02 1883
4525.65 2004
4526.29 2106
4526.92 2116
4527.56 2151
4528.19 2066
4528.83 2252
4529.46 2417
4530.10 2831
4530.73 3285
4531.37 3340
4532.00 3762
4532.64 4314
4533.27 4868
4533.91 5547
4534.54 6405
4535.18 6977
4535.81 7056
4536.45 7101
4537.09 6886
4537.72 6606
4538.36 6065
4538.99 5612
4539.63 4814
4540.26 4222
4540.90 3742
4541.53 3163
4542.17 2918
4542.81 2701
4543.44 2458
4544.08 2251
4544.71 2110
4545.35 2000
4545.99 1996
4546.62 1902
4547.26 1945
4547.89 1934
4548.53 1822
4549.17 1836
4549.80 1610
4550.44 1703
4551.08 1754
4551.71 1677
4552.35 1727
4552.98 1651
4553.62 1653
4554.26 1621
4554.89 1658
4555.53 1732
4556.17 1707
4556.80 1805
4557.44 1930
4558.08 1864
4558.72 2006
4559.35 1995
4559.99 2031
4560.63 1915
4561.26 2041
4561.90 2017
4562.54 1952
4563.17 1996
4563.81 2044
4564.45 2079
4565.09 1858
4565.72 1913
4566.36 2077
4567.00 1946
4567.64 1944
4568.27 2015
4568.91 2081
4569.55 2116
4570.19 2189
4570.82 2221
4571.46 2238
4572.10 2312
4572.74 2328
4573.38 2321
4574.01 2257
4574.65 2226
4575.29 2333
4575.93 2207
4576.57 2179
4577.20 2213
4577.84 2078
4578.48 1961
4579.12 1943
4579.76 1951
4580.40 1849
4581.04 1853
4581.67 1813
4582.31 1837
4582.95 1716
4583.59 1676
4584.23 1628
4584.87 1641
4585.51 1700
4586.14 1652
4586.78 1766
4587.42 1825
4588.06 1780
4588.70 1796
4589.34 1719
4589.98 1717
4590.62 1653
4591.26 1697
4591.90 1889
4592.54 1810
4593.17 1881
4593.81 1827
4594.45 1920
4595.09 1997
4595.73 1860
4596.37 1916
4597.01 1857
4597.65 1792
4598.29 1682
4598.93 1758
4599.57 1619
4600.21 1717
4600.85 1675
4601.49 1653
4602.13 1593
4602.77 1644
4603.41 1632
4604.05 1604
4604.69 1638
4605.33 1647
4605.97 1811
4606.61 1652
4607.25 1762
4607.89 1829
4608.53 1690
4609.17 1732
4609.81 1818
4610.45 1754
4611.09 1875
4611.73 1925
4612.38 1913
4613.02 1946
4613.66 1978
4614.30 1814
4614.94 1782
4615.58 1773
4616.22 1607
4616.86 1581
4617.50 1646
4618.14 1683
4618.78 1602
4619.43 1634
4620.07 1606
4620.71 1542
4621.35 1634
4621.99 1660
4622.63 1545
4623.27 1503
4623.91 1538
4624.56 1569
4625.20 1575
4625.84 1475
4626.48 1553
4627.12 1511
4627.76 1468
4628.41 1545
4629.05 1590
4629.69 1534
4630.33 1449
4630.97 1493
4631.62 1425
4632.26 1494
4632.90 1606
4633.54 1686
4634.18 1585
4634.83 1659
4635.47 1636
4636.11 1583
4636.75 1713
4637.40 1753
4638.04 1675
4638.68 1744
4639.32 1685
4639.97 1659
4640.61 1800
4641.25 1929
4641.89 1990
4642.54 1868
4643.18 1770
4643.82 1841
4644.46 1783
4645.11 1808
4645.75 1764
4646.39 1675
4647.04 1744
4647.68 1840
4648.32 1727
4648.97 1664
4649.61 1738
4650.25 1714
4650.90 1626
4651.54 1579
4652.18 1717
4652.83 1827
4653.47 1686
4654.11 1792
4654.76 1939
4655.40 1867
4656.04 2033
4656.69 2011
4657.33 2053
4657.98 2055
4658.62 1913
4659.26 1804
4659.91 1669
4660.55 1621
4661.20 1685
4661.84 1612
4662.48 1584
4663.13 1592
4663.77 1650
4664.42 1558
4665.06 1473
4665.71 1503
4666.35 1483
4666.99 1533
4667.64 1493
4668.28 1518
4668.93 1508
4669.57 1438
4670.22 1495
4670.86 1452
4671.51 1417
4672.15 1518
4672.80 1426
4673.44 1475
4674.09 1449
4674.73 1403
4675.38 1522
4676.02 1426
4676.67 1384
4677.31 1403
4677.96 1482
4678.60 1511
4679.25 1427
4679.89 1531
4680.54 1434
4681.18 1336
4681.83 1390
4682.47 1655
4683.12 1529
4683.77 1441
4684.41 1372
4685.06 1392
4685.70 1468
4686.35 1643
4686.99 1470
4687.64 1430
4688.29 1560
4688.93 1393
4689.58 1404
4690.22 1460
4690.87 1538
4691.52 1491
4692.16 1472
4692.81 1505
4693.45 1428
4694.10 1418
4694.75 1531
4695.39 1475
4696.04 1441
4696.69 1500
4697.33 1443
4697.98 1535
4698.63 1518
4699.27 1559
4699.92 1484
4700.57 1628
4701.21 1667
4701.86 1695
4702.51 1677
4703.15 1613
4703.80 1595
4704.45 1630
4705.10 1820
4705.74 1587
4706.39 1680
4707.04 1472
4707.68 1510
4708.33 1464
4708.98 1578
4709.63 1623
4710.27 1618
4710.92 1631
4711.57 1522
4712.22 1530
4712.86 1433
4713.51 1621
4714.16 1578
4714.81 1579
4715.45 1529
4716.10 1416
4716.75 1484
4717.40 1576
4718.05 1495
4718.69 1596
4719.34 1601
4719.99 1499
4720.64 1586
4721.29 1473
4721.94 1438
4722.58 1703
4723.23 1723
4723.88 1703
4724.53 1747
4725.18 1784
4725.83 1900
4726.47 1906
4727.12 1902
4727.77 1971
4728.42 1780
4729.07 1818
4729.72 1923
4730.37 1886
4731.02 1734
4731.66 1608
4732.31 1694
4732.96 1660
4733.61 1510
4734.26 1456
4734.91 1504
4735.56 1613
4736.21 1530
4736.86 1399
4737.51 1388
4738.16 1497
4738.81 1397
4739.45 1428
4740.10 1479
4740.75 1482
4741.40 1537
4742.05 1409
4742.70 1590
4743.35 1431
4744.00 1543
4744.65 1574
4745.30 1600
4745.95 1624
4746.60 1575
4747.25 1542
4747.90 1537
4748.55 1492
4749.20 1402
4749.85 1382
4750.50 1497
4751.15 1575
4751.80 1679
4752.45 1565
4753.10 1522
4753.75 1526
4754.40 1564
4755.05 1674
4755.71 1771
4756.36 1655
4757.01 1753
4757.66 1844
4758.31 1685
4758.96 1699
4759.61 1762
4760.26 1781
4760.91 1749
4761.56 1800
4762.21 1720
4762.86 1699
4763.52 1712
4764.17 1640
4764.82 1626
4765.47 1661
4766.12 1692
4766.77 1681
4767.42 1652
4768.07 1775
4768.73 1645
4769.38 1787
4770.03 1908
4770.68 1848
4771.33 1904
4771.98 1928
4772.64 1974
4773.29 1777
4773.94 1742
4774.59 1622
4775.24 1579
4775.89 1536
4776.55 1518
4777.20 1519
4777.85 1553
4778.50 1571
4779.15 1637
4779.81 1492
4780.46 1498
4781.11 1417
4781.76 1509
4782.42 1462
4783.07 1444
4783.72 1635
4784.37 1604
4785.03 1531
4785.68 1487
4786.33 1408
4786.98 1505
4787.64 1484
4788.29 1642
4788.94 1430
4789.60 1440
4790.25 1437
4790.90 1471
4791.55 1493
4792.21 1538
4792.86 1477
4793.51 1476
4794.17 1465
4794.82 1413
4795.47 1469
4796.13 1584
4796.78 1569
4797.43 1508
4798.09 1474
4798.74 1417
4799.39 1405
4800.05 1433
4800.70 1466
4801.36 1441
4802.01 1405
4802.66 1526
4803.32 1508
4803.97 1470
4804.62 1481
4805.28 1479
4805.93 1446
4806.59 1378
4807.24 1425
4807.89 1460
4808.55 1465
4809.20 1453
4809.86 1434
4810.51 1400
4811.17 1358
4811.82 1396
4812.47 1385
4813.13 1288
4813.78 1484
4814.44 1449
4815.09 1484
4815.75 1439
4816.40 1440
4817.06 1486
4817.71 1546
4818.37 1532
4819.02 1517
4819.68 1508
4820.33 1552
4820.99 1527
4821.64 1589
4822.30 1557
4822.95 1583
4823.61 1772
4824.26 1828
4824.92 1741
4825.57 1740
4826.23 1721
4826.88 1853
4827.54 1766
4828.19 1876
4828.85 1924
4829.51 1921
4830.16 1863
4830.82 1820
4831.47 1827
4832.13 1801
4832.78 1880
4833.44 1759
4834.10 1697
4834.75 1795
4835.41 1750
4836.06 1809
4836.72 1878
4837.38 1987
4838.03 1989
4838.69 2104
4839.34 2254
4840.00 2289
4840.66 2471
4841.31 2506
4841.97 2493
4842.63 2593
4843.28 2679
4843.94 2789
4844.60 2535
4845.25 2386
4845.91 2275
4846.57 2325
4847.22 2079
4847.88 1945
4848.54 1852
4849.19 1854
4849.85 1852
4850.51 1952
4851.17 1912
4851.82 2062
4852.48 2064
4853.14 1944
4853.79 2050
4854.45 2236
4855.11 2204
4855.77 2063
4856.42 2045
4857.08 2156
4857.74 1994
4858.40 1893
4859.05 2008
4859.71 2097
4860.37 2115
4861.03 2255
4861.68 2235
4862.34 2087
4863.00 2117
4863.66 2323
4864.32 2298
4864.97 2066
4865.63 2092
4866.29 2144
4866.95 1930
4867.61 1984
4868.26 2104
4868.92 2181
4869.58 2028
4870.24 2258
4870.90 2130
4871.56 2175
4872.21 2108
4872.87 1946
4873.53 1886
4874.19 1972
4874.85 1913
4875.51 1951
4876.17 2024
4876.83 1946
4877.48 1930
4878.14 1873
4878.80 1865
4879.46 1881
4880.12 1933
4880.78 2007
4881.44 2036
4882.10 2078
4882.76 1930
4883.42 1945
4884.08 1794
4884.73 1846
4885.39 1754
4886.05 1786
4886.71 1857
4887.37 1902
4888.03 1728
4888.69 1614
4889.35 1598
4890.01 1672
4890.67 1737
4891.33 1756
4891.99 1837
4892.65 1888
4893.31 1921
4893.97 1813
4894.63 1859
4895.29 1875
4895.95 1891
4896.61 1799
4897.27 1776
4897.93 1682
4898.59 1703
4899.25 1539
4899.91 1607
4900.57 1693
4901.23 1692
4901.89 1573
4902.55 1614
4903.21 1697
4903.88 1533
4904.54 1626
4905.20 1659
4905.86 1553
4906.52 1549
4907.18 1632
4907.84 1631
4908.50 1524
4909.16 1529
4909.82 1495
4910.48 1561
4911.15 1479
4911.81 1555
4912.47 1436
4913.13 1436
4913.79 1490
4914.45 1588
4915.11 1469
4915.77 1568
4916.44 1537
4917.10 1475
4917.76 1474
4918.42 1591
4919.08 1488
4919.74 1504
4920.41 1489
4921.07 1436
4921.73 1402
4922.39 1405
4923.05 1465
4923.72 1457
4924.38 1566
4925.04 1621
4925.70 1357
4926.36 1230
4927.03 1354
4927.69 1380
4928.35 1400
4929.01 1465
4929.67 1423
4930.34 1381
4931.00 1331
4931.66 1485
4932.32 1496
4932.99 1464
4933.65 1441
4934.31 1454
4934.98 1464
4935.64 1536
4936.30 1604
4936.96 1515
4937.63 1458
4938.29 1460
4938.95 1451
4939.62 1603
4940.28 1541
4940.94 1466
4941.61 1550
4942.27 1566
4942.93 1476
4943.60 1458
4944.26 1600
4944.92 1576
4945.59 1444
4946.25 1555
4946.91 1530
4947.58 1666
4948.24 1576
4948.90 1603
4949.57 1402
4950.23 1378
4950.89 1393
4951.56 1369
4952.22 1460
4952.89 1453
4953.55 1525
4954.21 1491
4954.88 1562
4955.54 1640
4956.21 1566
4956.87 1563
4957.53 1432
4958.20 1419
4958.86 1528
4959.53 1493
4960.19 1524
4960.86 1455
4961.52 1380
4962.19 1497
4962.85 1555
4963.52 1511
4964.18 1600
4964.84 1502
4965.51 1571
4966.17 1649
4966.84 1570
4967.50 1792
4968.17 1788
4968.83 1633
4969.50 1671
4970.16 1667
4970.83 1544
4971.49 1614
4972.16 1658
4972.82 1536
4973.49 1610
4974.16 1614
4974.82 1758
4975.49 1664
4976.15 1672
4976.82 1644
4977.48 1617
4978.15 1840
4978.81 1728
4979.48 1650
4980.15 1716
4980.81 1705
4981.48 1804
4982.14 1867
4982.81 1772
4983.48 1659
4984.14 1808
4984.81 1859
4985.47 1782
4986.14 1866
4986.81 1858
4987.47 1989
4988.14 2136
4988.80 2308
4989.47 2673
4990.14 2935
4990.80 3557
4991.47 4046
4992.14 4434
4992.80 4393
4993.47 4495
4994.14 4718
4994.80 4670
4995.47 4475
4996.14 4115
4996.80 3791
4997.47 3655
4998.14 3214
4998.81 2455
4999.47 2147
5000.14 2123
5000.81 1986
5001.47 1978
5002.14 1822
5002.81 1693
5003.48 1702
5004.14 1677
5004.81 1644
5005.48 1574
5006.15 1581
5006.81 1663
5007.48 1681
5008.15 1652
5008.82 1611
5009.48 1690
5010.15 1641
5010.82 1741
5011.49 1601
5012.16 1584
5012.82 1506
5013.49 1481
5014.16 1606
5014.83 1650
5015.50 1776
5016.16 1715
5016.83 1621
5017.50 1720
5018.17 1580
5018.84 1645
5019.50 1767
5020.17 1790
5020.84 1921
5021.51 1916
5022.18 2076
5022.85 2267
5023.52 2363
5024.19 2499
5024.85 2693
5025.52 2781
5026.19 2870
5026.86 2918
5027.53 2960
5028.20 3005
5028.87 2933
5029.54 2898
5030.21 2778
5030.87 2697
5031.54 2666
5032.21 2473
5032.88 2416
5033.55 2294
5034.22 2268
5034.89 2057
5035.56 2132
5036.23 2024
5036.90 1930
5037.57 1893
5038.24 1961
5038.91 1893
5039.58 1840
5040.25 1913
5040.92 1857
5041.59 1822
5042.26 1784
5042.93 1933
5043.60 1937
5044.27 1932
5044.94 1979
5045.61 2119
5046.28 2345
5046.95 2391
5047.62 2491
5048.29 2319
5048.96 2418
5049.63 2485
5050.30 2348
5050.97 2242
5051.64 2186
5052.31 1962
5052.98 1975
5053.65 1843
5054.32 1805
5054.99 1704
5055.66 1588
5056.34 1603
5057.01 1532
5057.68 1619
5058.35 1610
5059.02 1645
5059.69 1661
5060.36 1540
5061.03 1602
5061.70 1711
5062.38 1665
5063.05 1674
5063.72 1798
5064.39 1763
5065.06 1705
5065.73 1654
5066.40 1712
5067.08 1664
5067.75 1611
5068.42 1576
5069.09 1500
5069.76 1607
5070.43 1645
5071.11 1582
5071.78 1548
5072.45 1516
5073.12 1560
5073.79 1545
5074.47 1493
5075.14 1441
5075.81 1458
5076.48 1535
5077.15 1459
5077.83 1439
5078.50 1603
5079.17 1550
5079.84 1607
5080.52 1612
5081.19 1471
5081.86 1461
5082.53 1480
5083.21 1542
5083.88 1556
5084.55 1559
5085.22 1488
5085.90 1579
5086.57 1591
5087.24 1671
5087.92 1590
5088.59 1602
5089.26 1551
5089.93 1547
5090.61 1565
5091.28 1550
5091.95 1438
5092.63 1484
5093.30 1483
5093.97 1564
5094.65 1651
5095.32 1696
5095.99 1645
5096.67 1768
5097.34 1675
5098.02 1470
5098.69 1547
5099.36 1530
5100.04 1500
5100.71 1455
5101.38 1500
5102.06 1501
5102.73 1536
5103.41 1481
5104.08 1479
5104.75 1546
5105.43 1534
5106.10 1512
5106.78 1427
5107.45 1534
5108.12 1523
5108.80 1667
5109.47 1620
5110.15 1535
5110.82 1537
5111.50 1564
5112.17 1559
5112.85 1411
5113.52 1398
5114.20 1486
5114.87 1456
5115.54 1547
5116.22 1490
5116.89 1413
5117.57 1469
5118.24 1462
5118.92 1522
5119.59 1607
5120.27 1500
5120.94 1462
5121.62 1588
5122.30 1594
5122.97 1562
5123.65 1345
5124.32 1428
5125.00 1388
5125.67 1359
5126.35 1350
5127.02 1444
5127.70 1466
5128.37 1356
5129.05 1291
5129.73 1364
5130.40 1388
5131.08 1306
5131.75 1371
5132.43 1348
5133.10 1398
5133.78 1348
5134.46 1328
5135.13 1336
5135.81 1375
5136.49 1561
5137.16 1310
5137.84 1405
5138.51 1390
5139.19 1461
5139.87 1394
5140.54 1362
5141.22 1288
5141.90 1454
5142.57 1391
5143.25 1454
5143.93 1443
5144.60 1352
5145.28 1304
5145.96 1371
5146.63 1434
5147.31 1315
5147.99 1293
5148.66 1269
5149.34 1360
5150.02 1274
5150.69 1287
5151.37 1254
5152.05 1302
5152.73 1357
5153.40 1377
5154.08 1253
5154.76 1280
5155.44 1276
5156.11 1216
5156.79 1346
5157.47 1321
5158.15 1344
5158.82 1243
5159.50 1255
5160.18 1312
5160.86 1237
5161.53 1302
5162.21 1239
5162.89 1196
5163.57 1262
5164.25 1291
5164.92 1300
5165.60 1357
5166.28 1277
5166.96 1297
5167.64 1338
5168.31 1308
5168.99 1364
5169.67 1337
5170.35 1325
5171.03 1382
5171.71 1246
5172.39 1296
5173.06 1192
5173.74 1442
5174.42 1339
5175.10 1216
5175.78 1304
5176.46 1375
5177.14 1213
5177.82 1230
5178.49 1311
5179.17 1174
5179.85 1170
5180.53 1217
5181.21 1311
5181.89 1346
5182.57 1247
5183.25 1349
5183.93 1349
5184.61 1235
5185.29 1321
5185.97 1312
5186.64 1269
5187.32 1263
5188.00 1256
5188.68 1180
5189.36 1117
5190.04 1127
5190.72 1288
5191.40 1229
5192.08 1155
5192.76 1245
5193.44 1204
5194.12 1173
5194.80 1252
5195.48 1155
5196.16 1187
5196.84 1186
5197.52 1142
5198.20 1197
5198.88 1236
5199.56 1119
5200.24 1078
5200.92 1366
5201.60 1326
5202.28 1222
5202.96 1121
5203.65 1127
5204.33 1190
5205.01 1318
5205.69 1199
5206.37 1254
5207.05 1230
5207.73 1297
5208.41 1224
5209.09 1182
5209.77 1313
5210.45 1299
5211.13 1336
5211.82 1290
5212.50 1254
5213.18 1290
5213.86 1292
5214.54 1378
5215.22 1353
5215.90 1443
5216.58 1498
5217.27 1549
5217.95 1432
5218.63 1396
5219.31 1380
5219.99 1424
5220.67 1390
5221.36 1449
5222.04 1424
5222.72 1429
5223.40 1385
5224.08 1358
5224.77 1397
5225.45 1381
5226.13 1267
5226.81 1337
5227.49 1345
5228.18 1382
5228.86 1266
5229.54 1254
5230.22 1183
5230.91 1262
5231.59 1241
5232.27 1272
5232.95 1198
5233.63 1211
5234.32 1261
5235.00 1295
5235.68 1266
5236.37 1325
5237.05 1350
5237.73 1281
5238.41 1313
5239.10 1329
5239.78 1321
5240.46 1331
5241.15 1546
5241.83 1482
5242.51 1365
5243.20 1461
5243.88 1523
5244.56 1367
5245.24 1388
5245.93 1402
5246.61 1345
5247.29 1329
5247.98 1284
5248.66 1430
5249.35 1338
5250.03 1264
5250.71 1395
5251.40 1184
5252.08 1276
5252.76 1285
5253.45 1296
5254.13 1281
5254.82 1334
5255.50 1283
5256.18 1353
5256.87 1344
5257.55 1352
5258.24 1263
5258.92 1295
5259.60 1263
5260.29 1294
5260.97 1313
5261.66 1322
5262.34 1239
5263.03 1312
5263.71 1387
5264.40 1318
5265.08 1455
5265.76 1382
5266.45 1379
5267.13 1333
5267.82 1371
5268.50 1427
5269.19 1471
5269.87 1416
5270.56 1332
5271.24 1377
5271.93 1402
5272.61 1281
5273.30 1296
5273.98 1366
5274.67 1466
5275.35 1357
5276.04 1209
5276.72 1303
5277.41 1319
5278.10 1392
5278.78 1440
5279.47 1356
5280.15 1382
5280.84 1351
5281.52 1475
5282.21 1428
5282.89 1507
5283.58 1579
5284.27 1540
5284.95 1606
5285.64 1650
5286.32 1553
5287.01 1674
5287.70 1788
5288.38 1664
5289.07 1513
5289.75 1533
5290.44 1560
5291.13 1567
5291.81 1511
5292.50 1572
5293.19 1505
5293.87 1447
5294.56 1451
5295.25 1467
5295.93 1568
5296.62 1565
5297.31 1620
5297.99 1535
5298.68 1574
5299.37 1633
5300.05 1670
5300.74 1766
5301.43 1784
5302.11 1889
5302.80 2190
5303.49 2259
5304.18 2526
5304.86 2658
5305.55 2640
5306.24 2794
5306.92 2868
5307.61 2881
5308.30 2652
5308.99 2606
5309.67 2381
5310.36 2161
5311.05 2022
5311.74 1835
5312.42 1639
5313.11 1707
5313.80 1635
5314.49 1554
5315.18 1543
5315.86 1447
5316.55 1504
5317.24 1532
5317.93 1567
5318.62 1491
5319.30 1465
5319.99 1439
5320.68 1523
5321.37 1520
5322.06 1491
5322.74 1465
5323.43 1530
5324.12 1506
5324.81 1530
5325.50 1467
5326.19 1514
5326.88 1478
5327.56 1563
5328.25 1443
5328.94 1427
5329.63 1540
5330.32 1575
5331.01 1557
5331.70 1654
5332.39 1643
5333.07 1753
5333.76 1716
5334.45 1864
5335.14 1755
5335.83 1825
5336.52 1971
5337.21 1889
5337.90 1939
5338.59 1917
5339.28 1869
5339.97 1970
5340.66 1934
5341.35 1960
5342.04 2063
5342.73 1962
5343.42 1883
5344.10 1915
5344.79 2042
5345.48 2086
5346.17 2031
5346.86 2022
5347.55 2120
5348.24 2108
5348.93 2052
5349.62 2399
5350.31 2588
5351.00 2524
5351.69 2777
5352.39 3126
5353.08 3548
5353.77 3993
5354.46 4139
5355.15 4516
5355.84 4764
5356.53 4600
5357.22 4553
5357.91 4283
5358.60 4138
5359.29 3824
5359.98 3266
5360.67 2852
5361.36 2502
5362.05 2128
5362.74 2060
5363.44 1882
5364.13 1920
5364.82 1712
5365.51 1787
5366.20 1635
5366.89 1502
5367.58 1564
5368.27 1549
5368.96 1504
5369.66 1555
5370.35 1636
5371.04 1613
5371.73 1717
5372.42 1616
5373.11 1376
5373.81 1407
5374.50 1366
5375.19 1392
5375.88 1354
5376.57 1530
5377.26 1578
5377.96 1576
5378.65 1462
5379.34 1600
5380.03 1501
5380.72 1586
5381.42 1539
5382.11 1627
5382.80 1559
5383.49 1496
5384.18 1544
5384.88 1591
5385.57 1508
5386.26 1511
5386.95 1498
5387.65 1588
5388.34 1512
5389.03 1457
5389.72 1514
5390.42 1551
5391.11 1623
5391.80 1551
5392.50 1678
5393.19 1662
5393.88 1626
5394.57 1658
5395.27 1736
5395.96 1649
5396.65 1613
5397.35 1677
5398.04 1629
5398.73 1551
5399.43 1570
5400.12 1571
5400.81 1463
5401.51 1400
5402.20 1543
5402.89 1460
5403.59 1433
5404.28 1467
5404.97 1473
5405.67 1465
5406.36 1591
5407.06 1538
5407.75 1553
5408.44 1489
5409.14 1405
5409.83 1411
5410.53 1365
5411.22 1371
5411.91 1413
5412.61 1495
5413.30 1533
5414.00 1487
5414.69 1414
5415.38 1548
5416.08 1617
5416.77 1593
5417.47 1546
5418.16 1517
5418.86 1424
5419.55 1301
5420.25 1472
5420.94 1473
5421.64 1364
5422.33 1371
5423.03 1263
5423.72 1351
5424.41 1388
5425.11 1379
5425.80 1480
5426.50 1482
5427.19 1285
5427.89 1340
5428.59 1300
5429.28 1394
5429.98 1378
5430.67 1355
5431.37 1310
5432.06 1393
5432.76 1334
5433.45 1322
5434.15 1330
5434.84 1315
5435.54 1266
5436.23 1433
5436.93 1278
5437.63 1326
5438.32 1550
5439.02 1374
5439.71 1309
5440.41 1474
5441.11 1461
5441.80 1456
5442.50 1509
5443.19 1484
5443.89 1587
5444.59 1532
5445.28 1483
5445.98 1484
5446.68 1432
5447.37 1470
5448.07 1593
5448.76 1658
5449.46 1562
5450.16 1572
5450.85 1574
5451.55 1710
5452.25 1584
5452.94 1564
5453.64 1688
5454.34 1640
5455.03 1681
5455.73 1735
5456.43 1667
5457.13 1594
5457.82 1506
5458.52 1504
5459.22 1551
5459.91 1523
5460.61 1457
5461.31 1399
5462.01 1412
5462.70 1450
5463.40 1470
5464.10 1477
5464.80 1358
5465.49 1459
5466.19 1614
5466.89 1484
5467.59 1674
5468.28 1660
5468.98 1689
5469.68 1597
5470.38 1636
5471.07 1617
5471.77 1585
5472.47 1507
5473.17 1572
5473.87 1689
5474.56 1605
5475.26 1690
5475.96 1672
5476.66 1661
5477.36 1729
5478.06 1627
5478.75 1599
5479.45 1645
5480.15 1738
5480.85 1866
5481.55 1814
5482.25 1912
5482.95 1858
5483.64 1954
5484.34 1972
5485.04 1956
5485.74 1897
5486.44 2032
5487.14 1995
5487.84 2122
5488.54 1991
5489.23 1884
5489.93 1837
5490.63 1860
5491.33 1768
5492.03 1762
5492.73 1747
5493.43 1750
5494.13 1984
5494.83 1905
5495.53 1834
5496.23 1882
5496.93 1950
5497.63 1912
5498.33 2009
5499.03 2019
5499.73 1939
5500.43 2164
5501.13 2095
5501.83 2250
5502.53 2448
5503.23 2395
5503.93 2560
5504.63 2812
5505.33 2732
5506.03 2893
5506.73 3183
5507.43 3018
5508.13 2647
5508.83 2680
5509.53 2702
5510.23 2404
5510.93 2300
5511.63 2472
5512.33 2308
5513.03 2240
5513.73 2282
5514.43 2352
5515.13 2301
5515.83 2529
5516.53 2482
5517.23 2613
5517.93 2787
5518.64 2787
5519.34 2737
5520.04 2618
5520.74 2659
5521.44 2758
5522.14 2500
5522.84 2492
5523.54 2427
5524.24 2480
5524.95 2226
5525.65 2184
5526.35 2094
5527.05 2111
5527.75 1972
5528.45 2006
5529.15 1911
5529.86 1740
5530.56 1878
5531.26 1732
5531.96 1611
5532.66 1654
5533.36 1659
5534.07 1635
5534.77 1659
5535.47 1667
5536.17 1702
5536.87 1633
5537.58 1712
5538.28 1743
5538.98 1827
5539.68 1874
5540.39 1820
5541.09 1806
5541.79 1810
5542.49 1670
5543.20 1620
5543.90 1649
5544.60 1581
5545.30 1562
5546.01 1455
5546.71 1506
5547.41 1496
5548.11 1526
5548.82 1627
5549.52 1592
5550.22 1690
5550.93 1672
5551.63 1679
5552.33 1820
5553.03 1626
5553.74 1627
5554.44 1603
5555.14 1705
5555.85 1728
5556.55 1482
5557.25 1597
5557.96 1570
5558.66 1513
5559.36 1501
5560.07 1518
5560.77 1535
5561.48 1565
5562.18 1527
5562.88 1512
5563.59 1434
5564.29 1577
5564.99 1597
5565.70 1598
5566.40 1657
5567.11 1616
5567.81 1510
5568.51 1622
5569.22 1581
5569.92 1516
5570.63 1574
5571.33 1580
5572.04 1557
5572.74 1589
5573.44 1548
5574.15 1490
5574.85 1404
5575.56 1374
5576.26 1566
5576.97 1548
5577.67 1545
5578.38 1559
5579.08 1483
5579.79 1531
5580.49 1408
5581.20 1413
5581.90 1458
5582.61 1561
5583.31 1542
5584.02 1561
5584.72 1476
5585.43 1476
5586.13 1388
5586.84 1403
5587.54 1431
5588.25 1397
5588.95 1379
5589.66 1373
5590.36 1273
5591.07 1361
5591.77 1423
5592.48 1446
5593.19 1338
5593.89 1324
5594.60 1393
5595.30 1487
5596.01 1457
5596.71 1438
5597.42 1504
5598.13 1484
5598.83 1325
5599.54 1286
5600.24 1304
5600.95 1256
5601.66 1389
5602.36 1357
5603.07 1373
5603.78 1340
5604.48 1366
5605.19 1394
5605.89 1301
5606.60 1281
5607.31 1321
5608.01 1166
5608.72 1283
5609.43 1221
5610.13 1174
5610.84 1193
5611.55 1212
5612.25 1258
5612.96 1197
5613.67 1249
5614.38 1239
5615.08 1415
5615.79 1358
5616.50 1388
5617.20 1285
5617.91 1284
5618.62 1308
5619.33 1282
5620.03 1237
5620.74 1211
5621.45 1243
5622.15 1294
5622.86 1328
5623.57 1237
5624.28 1215
5624.99 1231
5625.69 1335
5626.40 1307
5627.11 1261
5627.82 1283
5628.52 1247
5629.23 1258
5629.94 1224
5630.65 1248
5631.36 1157
5632.06 1261
5632.77 1245
5633.48 1324
5634.19 1265
5634.90 1338
5635.61 1338
5636.31 1321
5637.02 1412
5637.73 1543
5638.44 1393
5639.15 1280
5639.86 1412
5640.56 1459
5641.27 1453
5641.98 1420
5642.69 1306
5643.40 1295
5644.11 1305
5644.82 1390
5645.53 1371
5646.24 1272
5646.94 1313
5647.65 1308
5648.36 1244
5649.07 1262
5649.78 1302
5650.49 1248
5651.20 1246
5651.91 1265
5652.62 1254
5653.33 1274
5654.04 1285
5654.75 1227
5655.46 1250
5656.17 1240
5656.88 1266
5657.59 1389
5658.30 1353
5659.01 1432
5659.71 1437
5660.42 1405
5661.13 1486
5661.84 1417
5662.55 1452
5663.26 1415
5663.97 1509
5664.69 1382
5665.40 1353
5666.11 1409
5666.82 1388
5667.53 1329
5668.24 1321
5668.95 1279
5669.66 1309
5670.37 1335
5671.08 1300
5671.79 1208
5672.50 1311
5673.21 1388
5673.92 1251
5674.63 1279
5675.34 1327
5676.05 1305
5676.76 1360
5677.48 1359
5678.19 1348
5678.90 1310
5679.61 1259
5680.32 1308
5681.03 1254
5681.74 1246
5682.45 1284
5683.16 1274
5683.88 1266
5684.59 1281
5685.30 1361
5686.01 1399
5686.72 1359
5687.43 1415
5688.15 1425
5688.86 1337
5689.57 1336
5690.28 1337
5690.99 1282
5691.70 1339
5692.42 1400
5693.13 1421
5693.84 1397
5694.55 1389
5695.26 1380
5695.98 1389
5696.69 1410
5697.40 1565
5698.11 1349
5698.82 1309
5699.54 1280
5700.25 1323
5700.96 1267
5701.67 1352
5702.39 1394
5703.10 1384
5703.81 1365
5704.52 1258
5705.24 1388
5705.95 1424
5706.66 1309
5707.38 1222
5708.09 1335
5708.80 1361
5709.51 1312
5710.23 1225
5710.94 1324
5711.65 1335
5712.37 1359
5713.08 1306
5713.79 1320
5714.51 1221
5715.22 1310
5715.93 1362
5716.65 1368
5717.36 1384
5718.07 1403
5718.79 1417
5719.50 1373
5720.21 1377
5720.93 1282
5721.64 1302
5722.36 1384
5723.07 1343
5723.78 1357
5724.50 1380
5725.21 1413
5725.92 1367
5726.64 1513
5727.35 1415
5728.07 1542
5728.78 1492
5729.50 1457
5730.21 1415
5730.92 1512
5731.64 1587
5732.35 1646
5733.07 1799
5733.78 1760
5734.50 1820
5735.21 1745
5735.93 1694
5736.64 1643
5737.35 1645
5738.07 1548
5738.78 1471
5739.50 1438
5740.21 1648
5740.93 1669
5741.64 1616
5742.36 1630
5743.07 1620
5743.79 1616
5744.50 1563
5745.22 1629
5745.93 1603
5746.65 1668
5747.37 1757
5748.08 1697
5748.80 1612
5749.51 1671
5750.23 1632
5750.94 1742
5751.66 1866
5752.37 1801
5753.09 1826
5753.81 1780
5754.52 1860
5755.24 1808
5755.95 1754
5756.67 1791
5757.38 1895
5758.10 2013
5758.82 2036
5759.53 1889
5760.25 2143
5760.96 1991
5761.68 1946
5762.40 2088
5763.11 2057
5763.83 1988
5764.55 2264
5765.26 2351
5765.98 2418
5766.70 2565
5767.41 2802
5768.13 2869
5768.85 2810
5769.56 3072
5770.28 3013
5771.00 3015
5771.71 2903
5772.43 2883
5773.15 2608
5773.86 2616
5774.58 2570
5775.30 2415
5776.01 2378
5776.73 2237
5777.45 2207
5778.17 2217
5778.88 2261
5779.60 2185
5780.32 2136
5781.04 2229
5781.75 2343
5782.47 2226
5783.19 2327
5783.91 2396
5784.62 2348
5785.34 2502
5786.06 2518
5786.78 2470
5787.49 2424
5788.21 2434
5788.93 2494
5789.65 2585
5790.37 2576
5791.08 2694
5791.80 2667
5792.52 2636
5793.24 2544
5793.96 2739
5794.68 2825
5795.39 2858
5796.11 2900
5796.83 3244
5797.55 3374
5798.27 3346
5798.99 3442
5799.70 3724
5800.42 3772
5801.14 3899
5801.86 4507
5802.58 5027
5803.30 5746
5804.02 6987
5804.74 8498
5805.45 9705
5806.17 11068
5806.89 12045
5807.61 12083
5808.33 11676
5809.05 11190
5809.77 10261
5810.49 8610
5811.21 7487
5811.93 6263
5812.65 5637
5813.37 4937
5814.09 4689
5814.81 4345
5815.52 4202
5816.24 4174
5816.96 4305
5817.68 4232
5818.40 4367
5819.12 4381
5819.84 4515
5820.56 4428
5821.28 4430
5822.00 4517
5822.72 4487
5823.44 4375
5824.16 4370
5824.88 4231
5825.60 3933
5826.32 3938
5827.04 3886
5827.76 3658
5828.48 3635
5829.21 3587
5829.93 3336
5830.65 3185
5831.37 3049
5832.09 2930
5832.81 2853
5833.53 2840
5834.25 2659
5834.97 2723
5835.69 2719
5836.41 2633
5837.13 2695
5837.85 2594
5838.57 2436
5839.30 2285
5840.02 2371
5840.74 2345
5841.46 2407
5842.18 2356
5842.90 2361
5843.62 2326
5844.34 2400
5845.07 2363
5845.79 2367
5846.51 2385
5847.23 2186
5847.95 2256
5848.67 2447
5849.39 2349
5850.12 2354
5850.84 2221
5851.56 2099
5852.28 2280
5853.00 2186
5853.73 2254
5854.45 2330
5855.17 2038
5855.89 1966
5856.61 2020
5857.34 2109
5858.06 2240
5858.78 2167
5859.50 2110
5860.23 1961
5860.95 1943
5861.67 2046
5862.39 1998
5863.11 1983
5863.84 1877
5864.56 2021
5865.28 2082
5866.01 2076
5866.73 1896
5867.45 1872
5868.17 1902
5868.90 1825
5869.62 1937
5870.34 1915
5871.07 1845
5871.79 1828
5872.51 1847
5873.23 1836
5873.96 1869
5874.68 1878
5875.40 1919
5876.13 1806
5876.85 1812
5877.57 1847
5878.30 1856
5879.02 1893
5879.74 1987
5880.47 1968
5881.19 1904
5881.92 1725
5882.64 1791
5883.36 1901
5884.09 1870
5884.81 1758
5885.53 1760
5886.26 1673
5886.98 1661
5887.71 1806
5888.43 1728
5889.15 1707
5889.88 1708
5890.60 1652
5891.33 1757
5892.05 1715
5892.78 1696
5893.50 1638
5894.23 1737
5894.95 1801
5895.67 1743
5896.40 1714
5897.12 1605
5897.85 1643
5898.57 1607
5899.30 1527
5900.02 1648
5900.75 1595
5901.47 1606
5902.20 1597
5902.92 1550
5903.65 1584
5904.37 1699
5905.10 1799
5905.82 1672
5906.55 1596
5907.27 1739
5908.00 1746
5908.72 1604
5909.45 1555
5910.17 1541
5910.90 1571
5911.62 1599
5912.35 1605
5913.08 1686
5913.80 1591
5914.53 1616
5915.25 1580
5915.98 1584
5916.70 1648
5917.43 1589
5918.16 1594
5918.88 1576
5919.61 1608
5920.33 1611
5921.06 1572
5921.79 1527
5922.51 1485
5923.24 1531
5923.97 1663
5924.69 1639
5925.42 1723
5926.14 1730
5926.87 1657
5927.60 1710
5928.32 1740
5929.05 1744
5929.78 1750
5930.50 1786
5931.23 1702
5931.96 1818
5932.68 1815
5933.41 1759
5934.14 1723
5934.86 1852
5935.59 1763
5936.32 1973
5937.05 1872
5937.77 1953
5938.50 1993
5939.23 2129
5939.95 2192
5940.68 2299
5941.41 2314
5942.14 2376
5942.86 2399
5943.59 2443
5944.32 2502
5945.05 2372
5945.77 2345
5946.50 2090
5947.23 2178
5947.96 2182
5948.68 2253
5949.41 2228
5950.14 2024
5950.87 2098
5951.60 1994
5952.32 2038
5953.05 2090
5953.78 2171
5954.51 1990
5955.24 2184
5955.96 2384
5956.69 2360
5957.42 2233
5958.15 2159
5958.88 2295
5959.61 2391
5960.33 2336
5961.06 2415
5961.79 2302
5962.52 2169
5963.25 2300
5963.98 2370
5964.71 2431
5965.44 2474
5966.16 2321
5966.89 2264
5967.62 2423
5968.35 2341
5969.08 2524
5969.81 2554
5970.54 2815
5971.27 2848
5972.00 2918
5972.73 2893
5973.46 2901
5974.18 3006
5974.91 2882
5975.64 2879
5976.37 2656
5977.10 2730
5977.83 2893
5978.56 2725
5979.29 2760
5980.02 2731
5980.75 2647
5981.48 2638
5982.21 2743
5982.94 2628
5983.67 2681
5984.40 2746
5985.13 2943
5985.86 2938
5986.59 2856
5987.32 3007
5988.05 2935
5988.78 3067
5989.51 2988
5990.24 3102
5990.97 3043
5991.70 2983
5992.43 2945
5993.16 2841
5993.89 2897
5994.62 2968
5995.35 2989
5996.09 3092
5996.82 3068
5997.55 3153
5998.28 3227
5999.01 3052
5999.74 3117
6000.47 3261
6001.20 3306
6001.93 3341
6002.66 3263
6003.39 3291
6004.13 3285
6004.86 3229
6005.59 3280
6006.32 3147
6007.05 3162
6007.78 3152
6008.51 3057
6009.25 3055
6009.98 3136
6010.71 3066
6011.44 3176
6012.17 3244
6012.90 3742
6013.64 4296
6014.37 4633
6015.10 5088
6015.83 5747
6016.56 6258
6017.29 6760
6018.03 7347
6018.76 7165
6019.49 7362
6020.22 7230
6020.96 6822
6021.69 6130
6022.42 5615
6023.15 5244
6023.88 4509
6024.62 3978
6025.35 3649
6026.08 3344
6026.81 3026
6027.55 2830
6028.28 2712
6029.01 2624
6029.75 2567
6030.48 2530
6031.21 2444
6031.94 2387
6032.68 2451
6033.41 2348
6034.14 2338
6034.88 2313
6035.61 2367
6036.34 2369
6037.07 2341
6037.81 2202
6038.54 2174
6039.27 2137
6040.01 2240
6040.74 2165
6041.47 2162
6042.21 2239
6042.94 2362
6043.68 2301
6044.41 2335
6045.14 2348
6045.88 2247
6046.61 2514
6047.34 2461
6048.08 2377
6048.81 2438
6049.55 2567
6050.28 2799
6051.01 2743
6051.75 2726
6052.48 2806
6053.22 2797
6053.95 2716
6054.68 2979
6055.42 2990
6056.15 2960
6056.89 2995
6057.62 3231
6058.36 3020
6059.09 3075
6059.83 3201
6060.56 2895
6061.29 2793
6062.03 2774
6062.76 2673
6063.50 2589
6064.23 2566
6064.97 2560
6065.70 2652
6066.44 2614
6067.17 2584
6067.91 2575
6068.64 2438
6069.38 2379
6070.11 2506
6070.85 2509
6071.58 2386
6072.32 2422
6073.06 2469
6073.79 2311
6074.53 2453
6075.26 2364
6076.00 2415
6076.73 2341
6077.47 2199
6078.20 2220
6078.94 2168
6079.68 1996
6080.41 1969
6081.15 1933
6081.88 2045
6082.62 2069
6083.35 2013
6084.09 2068
6084.83 2103
6085.56 2055
6086.30 1971
6087.04 2092
6087.77 1985
6088.51 1911
6089.24 1901
6089.98 1918
6090.72 1914
6091.45 1987
6092.19 2033
6092.93 2011
6093.66 2017
6094.40 1933
6095.14 1887
6095.87 1857
6096.61 1974
6097.35 1917
6098.08 1920
6098.82 1839
6099.56 1844
6100.29 1902
6101.03 1852
6101.77 1810
6102.51 1680
6103.24 1760
6103.98 1854
6104.72 1917
6105.46 1787
6106.19 1772
6106.93 1730
6107.67 1666
6108.41 1791
6109.14 1792
6109.88 1812
6110.62 1842
6111.36 1895
6112.09 1816
6112.83 1761
6113.57 1800
6114.31 1728
6115.04 1727
6115.78 1834
6116.52 1977
6117.26 1919
6118.00 1900
6118.73 1924
6119.47 1934
6120.21 1842
6120.95 1871
6121.69 2037
6122.43 2002
6123.16 1923
6123.90 1905
6124.64 2004
6125.38 2028
6126.12 1997
6126.86 2043
6127.60 2071
6128.33 2097
6129.07 1973
6129.81 1997
6130.55 2130
6131.29 2127
6132.03 2117
6132.77 2023
6133.51 1994
6134.25 1928
6134.98 1913
6135.72 2079
6136.46 2027
6137.20 2106
6137.94 2042
6138.68 1959
6139.42 1998
6140.16 2041
6140.90 1938
6141.64 2003
6142.38 2053
6143.12 2070
6143.86 2061
6144.60 2001
6145.34 1925
6146.08 2033
6146.82 2012
6147.56 2139
6148.30 2056
6149.04 2081
6149.78 2084
6150.52 2074
6151.26 2169
6152.00 2079
6152.74 2140
6153.48 2125
6154.22 2111
6154.96 2064
6155.70 2254
6156.44 2303
6157.18 2225
6157.92 2117
6158.66 2077
6159.40 2140
6160.14 2228
6160.88 2412
6161.62 2419
6162.36 2284
6163.10 2243
6163.85 2290
6164.59 2337
6165.33 2390
6166.07 2295
6166.81 2453
6167.55 2471
6168.29 2617
6169.03 2903
6169.77 2999
6170.51 3115
6171.26 3009
6172.00 2932
6172.74 3006
6173.48 3154
6174.22 3086
6174.96 3048
6175.70 2997
6176.45 2939
6177.19 2930
6177.93 2972
6178.67 2965
6179.41 2953
6180.16 2805
6180.90 2798
6181.64 2785
6182.38 2945
6183.12 2878
6183.87 2810
6184.61 2960
6185.35 2893
6186.09 2800
6186.83 2667
6187.58 2733
6188.32 3098
6189.06 3100
6189.80 2953
6190.55 3040
6191.29 3005
6192.03 3075
6192.77 3290
6193.52 3217
6194.26 3313
6195.00 3371
6195.74 3321
6196.49 3643
6197.23 3578
6197.97 3759
6198.72 3701
6199.46 3753
6200.20 3776
6200.94 3587
6201.69 3711
6202.43 4008
6203.17 3972
6203.92 3875
6204.66 3945
6205.40 4115
6206.15 3951
6206.89 4082
6207.63 4259
6208.38 4763
6209.12 5208
6209.87 6181
6210.61 7193
6211.35 8512
6212.10 10264
6212.84 11532
6213.58 12968
6214.33 13939
6215.07 14765
6215.82 14318
6216.56 13642
6217.30 12469
6218.05 10873
6218.79 9461
6219.54 7836
6220.28 6435
6221.02 5490
6221.77 4799
6222.51 4254
6223.26 3746
6224.00 3466
6224.75 3307
6225.49 3296
6226.24 3191
6226.98 3050
6227.73 2974
6228.47 2936
6229.21 3109
6229.96 3014
6230.70 2920
6231.45 2892
6232.19 2813
6232.94 2786
6233.68 2642
6234.43 2480
6235.17 2452
6235.92 2332
6236.67 2332
6237.41 2228
6238.16 2157
6238.90 2291
6239.65 2311
6240.39 2341
6241.14 2349
6241.88 2376
6242.63 2426
6243.37 2468
6244.12 2323
6244.87 2285
6245.61 2443
6246.36 2520
6247.10 2550
6247.85 2698
6248.59 2623
6249.34 2754
6250.09 2843
6250.83 2902
6251.58 3006
6252.33 3148
6253.07 3157
6253.82 3202
6254.56 3272
6255.31 3117
6256.06 3196
6256.80 3059
6257.55 3035
6258.30 2977
6259.04 3001
6259.79 3186
6260.54 2907
6261.28 2766
6262.03 2796
6262.78 3016
6263.52 2942
6264.27 2837
6265.02 2757
6265.76 2824
6266.51 2797
6267.26 2964
6268.01 2947
6268.75 2958
6269.50 2905
6270.25 2870
6270.99 2905
6271.74 2992
6272.49 2965
6273.24 2892
6273.98 2913
6274.73 2946
6275.48 3136
6276.23 3195
6276.97 3307
6277.72 3422
6278.47 3508
6279.22 3665
6279.96 3872
6280.71 4031
6281.46 4036
6282.21 4206
6282.96 4322
6283.70 4086
6284.45 3981
6285.20 3778
6285.95 3702
6286.70 3273
6287.45 3233
6288.19 3115
6288.94 3004
6289.69 2830
6290.44 2778
6291.19 2913
6291.94 2989
6292.68 2883
6293.43 3192
6294.18 3357
6294.93 3443
6295.68 3314
6296.43 3283
6297.18 3316
6297.93 3195
6298.67 3192
6299.42 2988
6300.17 2806
6300.92 2720
6301.67 2501
6302.42 2519
6303.17 2483
6303.92 2321
6304.67 2367
6305.42 2355
6306.17 2428
6306.92 2431
6307.67 2570
6308.41 2510
6309.16 2592
6309.91 2555
6310.66 2477
6311.41 2418
6312.16 2432
6312.91 2532
6313.66 2368
6314.41 2307
6315.16 2425
6315.91 2324
6316.66 2389
6317.41 2289
6318.16 2360
6318.91 2540
6319.66 2297
6320.41 2315
6321.16 2379
6321.91 2363
6322.66 2367
6323.41 2555
6324.16 2401
6324.92 2338
6325.67 2356
6326.42 2420
6327.17 2195
6327.92 2247
6328.67 2087
6329.42 2032
6330.17 2174
6330.92 1951
6331.67 1942
6332.42 2026
6333.17 2042
6333.92 2088
6334.68 2140
6335.43 2013
6336.18 2039
6336.93 2007
6337.68 1960
6338.43 1907
6339.18 1841
6339.93 1950
6340.69 1889
6341.44 1895
6342.19 1963
6342.94 2016
6343.69 1998
6344.44 1987
6345.20 1899
6345.95 1862
6346.70 1848
6347.45 1868
6348.20 1955
6348.95 1985
6349.71 1915
6350.46 1972
6351.21 1966
6351.96 2038
6352.71 2048
6353.47 1949
6354.22 1908
6354.97 1855
6355.72 2043
6356.48 2211
6357.23 2187
6357.98 2153
6358.73 2163
6359.49 2138
6360.24 2130
6360.99 2222
6361.74 2032
6362.50 1821
6363.25 2018
6364.00 1976
6364.76 1893
6365.51 1850
6366.26 1925
6367.01 1883
6367.77 1895
6368.52 1970
6369.27 1878
6370.03 1767
6370.78 1781
6371.53 1928
6372.29 1893
6373.04 1911
6373.79 1770
6374.55 1756
6375.30 1669
6376.05 1614
6376.81 1637
6377.56 1584
6378.31 1716
6379.07 1629
6379.82 1663
6380.58 1707
6381.33 1737
6382.08 1718
6382.84 1775
6383.59 1792
6384.35 1823
6385.10 1758
6385.85 1797
6386.61 1703
6387.36 1688
6388.12 1743
6388.87 1638
6389.62 1602
6390.38 1668
6391.13 1643
6391.89 1606
6392.64 1533
6393.40 1555
6394.15 1497
6394.91 1469
6395.66 1390
6396.42 1453
6397.17 1609
6397.93 1630
6398.68 1588
6399.44 1542
6400.19 1578
6400.95 1491
6401.70 1461
6402.46 1595
6403.21 1607
6403.97 1422
6404.72 1431
6405.48 1545
6406.23 1462
6406.99 1459
6407.74 1453
6408.50 1565
6409.25 1427
6410.01 1358
6410.76 1444
6411.52 1471
6412.28 1586
6413.03 1529
6413.79 1597
6414.54 1637
6415.30 1522
6416.05 1523
6416.81 1512
6417.57 1462
6418.32 1466
6419.08 1559
6419.83 1670
6420.59 1618
6421.35 1587
6422.10 1561
6422.86 1544
6423.62 1540
6424.37 1584
6425.13 1554
6425.89 1615
6426.64 1577
6427.40 1641
6428.15 1653
6428.91 1547
6429.67 1530
6430.42 1668
6431.18 1701
6431.94 1548
6432.70 1611
6433.45 1444
6434.21 1494
6434.97 1534
6435.72 1502
6436.48 1554
6437.24 1548
6437.99 1579
6438.75 1678
6439.51 1689
6440.27 1704
6441.02 1652
6441.78 1711
6442.54 1605
6443.30 1652
6444.05 1685
6444.81 1687
6445.57 1560
6446.33 1592
6447.08 1596
6447.84 1618
6448.60 1614
6449.36 1597
6450.12 1652
6450.87 1544
6451.63 1545
6452.39 1595
6453.15 1619
6453.91 1616
6454.66 1661
6455.42 1699
6456.18 1531
6456.94 1639
6457.70 1637
6458.46 1624
6459.21 1676
6459.97 1669
6460.73 1639
6461.49 1691
6462.25 1679
6463.01 1648
6463.77 1787
6464.52 1708
6465.28 1704
6466.04 1665
6466.80 1678
6467.56 1712
6468.32 1827
6469.08 1760
6469.84 1657
6470.60 1744
6471.36 1689
6472.11 1834
6472.87 1820
6473.63 1819
6474.39 1702
6475.15 1763
6475.91 1777
6476.67 1769
6477.43 1857
6478.19 1927
6478.95 1812
6479.71 1771
6480.47 1877
6481.23 1846
6481.99 1799
6482.75 1867
6483.51 1903
6484.27 1901
6485.03 1860
6485.79 1898
6486.55 1980
6487.31 1988
6488.07 1950
6488.83 2174
6489.59 2086
6490.35 2170
6491.11 2106
6491.87 2134
6492.63 2096
6493.39 2101
6494.15 2182
6494.91 2329
6495.67 2199
6496.43 2133
6497.19 2373
6497.95 2497
6498.71 2403
6499.48 2362
6500.24 2309
6501.00 2547
6501.76 2516
6502.52 2525
6503.28 2635
6504.04 2558
6504.80 2545
6505.56 2639
6506.32 2494
6507.09 2673
6507.85 2664
6508.61 2665
6509.37 2678
6510.13 2663
6510.89 2790
6511.65 2817
6512.42 2710
6513.18 2929
6513.94 3111
6514.70 2867
6515.46 3124
6516.22 3129
6516.99 3169
6517.75 3254
6518.51 3330
6519.27 3298
6520.03 3127
6520.80 3062
6521.56 3290
6522.32 3241
6523.08 3084
6523.84 3215
6524.61 3242
6525.37 3377
6526.13 3390
6526.89 3376
6527.66 3499
6528.42 3578
6529.18 3807
6529.94 4075
6530.71 4099
6531.47 4394
6532.23 4751
6533.00 4655
6533.76 4750
6534.52 4809
6535.28 5016
6536.05 5031
6536.81 5090
6537.57 5509
6538.34 5842
6539.10 6714
6539.86 7516
6540.63 8708
6541.39 9308
6542.15 9506
6542.92 9621
6543.68 9397
6544.44 8495
6545.21 7768
6545.97 6762
6546.73 5453
6547.50 4898
6548.26 4244
6549.02 3840
6549.79 3501
6550.55 3106
6551.31 3016
6552.08 2848
6552.84 2796
6553.61 2756
6554.37 2767
6555.13 2657
6555.90 2615
6556.66 2702
6557.43 2780
6558.19 2675
6558.96 2605
6559.72 2709
6560.48 2654
6561.25 2587
6562.01 2652
6562.78 2612
6563.54 2376
6564.31 2583
6565.07 2726
6565.84 2717
6566.60 2841
6567.37 2936
6568.13 2832
6568.90 2762
6569.66 2877
6570.43 3078
6571.19 3121
6571.96 2958
6572.72 3005
6573.49 2931
6574.25 3015
6575.02 2989
6575.78 3052
6576.55 3265
6577.31 3384
6578.08 3396
6578.84 3559
6579.61 3758
6580.37 3806
6581.14 3850
6581.91 3808
6582.67 3799
6583.44 3636
6584.20 3546
6584.97 3403
6585.73 3191
6586.50 3151
6587.27 3189
6588.03 3183
6588.80 3182
6589.56 3263
6590.33 3338
6591.10 3301
6591.86 3419
6592.63 3433
6593.39 3523
6594.16 3590
6594.93 3518
6595.69 3818
6596.46 4058
6597.23 4413
6597.99 4767
6598.76 4671
6599.53 4995
6600.29 5043
6601.06 4901
6601.83 5145
6602.59 4901
6603.36 4609
6604.13 4361
6604.89 4137
6605.66 3910
6606.43 3933
6607.20 3693
6607.96 3583
6608.73 3499
6609.50 3483
6610.26 3397
6611.03 3458
6611.80 3335
6612.57 3339
6613.33 3382
6614.10 3549
6614.87 3596
6615.64 3676
6616.40 3865
6617.17 3717
6617.94 3734
6618.71 3707
6619.48 3564
6620.24 3531
6621.01 3758
6621.78 3588
6622.55 3653
6623.32 3635
6624.08 3535
6624.85 3573
6625.62 3664
6626.39 3591
6627.16 3519
6627.92 3761
6628.69 3694
6629.46 3545
6630.23 3573
6631.00 3733
6631.77 3701
6632.54 3775
6633.30 3770
6634.07 3975
6634.84 4281
6635.61 4846
6636.38 5480
6637.15 6385
6637.92 7444
6638.69 8660
6639.45 9393
6640.22 10039
6640.99 9882
6641.76 9748
6642.53 9153
6643.30 8472
6644.07 7267
6644.84 6199
6645.61 5473
6646.38 4552
6647.15 4093
6647.92 3549
6648.69 3357
6649.46 3183
6650.22 3083
6650.99 2951
6651.76 2872
6652.53 2827
6653.30 2803
6654.07 2780
6654.84 2687
6655.61 2753
6656.38 2600
6657.15 2670
6657.92 2647
6658.69 2592
6659.46 2507
6660.23 2406
6661.00 2367
6661.77 2507
6662.54 2536
6663.31 2488
6664.09 2372
6664.86 2347
6665.63 2290
6666.40 2376
6667.17 2369
6667.94 2519
6668.71 2422
6669.48 2403
6670.25 2478
6671.02 2357
6671.79 2479
6672.56 2524
6673.33 2487
6674.10 2575
6674.88 2593
6675.65 2674
6676.42 2761
6677.19 2787
6677.96 2765
6678.73 2724
6679.50 2776
6680.27 2853
6681.05 2717
6681.82 2659
6682.59 2609
6683.36 2728
6684.13 2721
6684.90 2649
6685.67 2614
6686.45 2629
6687.22 2606
6687.99 2756
6688.76 2779
6689.53 2828
6690.31 2997
6691.08 2818
6691.85 2923
6692.62 2802
6693.39 2850
6694.17 2762
6694.94 2620
6695.71 2730
6696.48 2615
6697.25 2395
6698.03 2487
6698.80 2505
6699.57 2422
6700.34 2403
6701.12 2407
6701.89 2414
6702.66 2333
6703.43 2343
6704.21 2451
6704.98 2383
6705.75 2406
6706.53 2410
6707.30 2331
6708.07 2339
6708.84 2346
6709.62 2241
6710.39 2250
6711.16 2251
6711.94 2279
6712.71 2233
6713.48 2203
6714.26 2191
6715.03 2242
6715.80 2257
6716.58 2204
6717.35 2038
6718.12 2079
6718.90 2031
6719.67 2105
6720.45 2059
6721.22 1948
6721.99 2022
6722.77 1921
6723.54 1816
6724.31 1754
6725.09 1716
6725.86 1702
6726.64 1926
6727.41 1867
6728.18 1822
6728.96 1806
6729.73 1682
6730.51 1735
6731.28 1722
6732.06 1709
6732.83 1748
6733.60 1709
6734.38 1742
6735.15 1823
6735.93 1767
6736.70 1910
6737.48 1884
6738.25 1854
6739.03 1790
6739.80 1761
6740.58 1668
6741.35 1777
6742.13 1794
6742.90 1754
6743.68 1853
6744.45 1821
6745.23 1808
6746.00 1795
6746.78 1755
6747.55 1894
6748.33 1758
6749.10 1637
6749.88 1691
6750.65 1851
6751.43 1861
6752.20 1805
6752.98 1875
6753.75 1810
6754.53 1987
6755.31 1956
6756.08 1967
6756.86 2193
6757.63 2223
6758.41 2202
6759.19 1964
6759.96 1991
6760.74 1975
6761.51 1910
6762.29 1858
6763.07 1718
6763.84 1777
6764.62 1669
6765.39 1727
6766.17 1720
6766.95 1677
6767.72 1714
6768.50 1673
6769.28 1696
6770.05 1675
6770.83 1693
6771.61 1666
6772.38 1728
6773.16 1648
6773.94 1599
6774.71 1663
6775.49 1640
6776.27 1701
6777.04 1757
6777.82 1655
6778.60 1567
6779.37 1553
6780.15 1586
6780.93 1535
6781.71 1625
6782.48 1615
6783.26 1656
6784.04 1585
6784.81 1550
6785.59 1624
6786.37 1770
6787.15 1665
6787.92 1708
6788.70 1731
6789.48 1641
6790.26 1610
6791.04 1590
6791.81 1615
6792.59 1541
6793.37 1508
6794.15 1580
6794.92 1589
6795.70 1626
6796.48 1658
6797.26 1552
6798.04 1491
6798.81 1453
6799.59 1417
6800.37 1454
6801.15 1521
6801.93 1513
6802.71 1570
6803.48 1505
6804.26 1564
6805.04 1607
6805.82 1530
6806.60 1572
6807.38 1606
6808.16 1559
6808.94 1673
6809.71 1714
6810.49 1709
6811.27 1623
6812.05 1640
6812.83 1699
6813.61 1496
6814.39 1578
6815.17 1486
6815.95 1593
6816.73 1604
6817.50 1539
6818.28 1558
6819.06 1675
6819.84 1672
6820.62 1541
6821.40 1596
6822.18 1598
6822.96 1660
6823.74 1601
6824.52 1765
6825.30 1733
6826.08 1764
6826.86 1876
6827.64 1827
6828.42 1598
6829.20 1549
6829.98 1701
6830.76 1728
6831.54 1636
6832.32 1697
6833.10 1686
6833.88 1545
6834.66 1571
6835.44 1616
6836.22 1575
6837.00 1640
6837.78 1599
6838.56 1494
6839.34 1505
6840.12 1546
6840.90 1484
6841.68 1518
6842.46 1619
6843.24 1505
6844.03 1499
6844.81 1520
6845.59 1463
6846.37 1498
6847.15 1511
6847.93 1504
6848.71 1467
6849.49 1558
6850.27 1668
6851.05 1707
6851.84 1871
6852.62 2060
6853.40 2160
6854.18 2340
6854.96 2610
6855.74 2804
6856.52 2926
6857.30 2941
6858.09 3210
6858.87 3107
6859.65 2766
6860.43 2561
6861.21 2280
6861.99 1998
6862.78 1890
6863.56 1833
6864.34 1790
6865.12 1716
6865.90 1704
6866.69 1693
6867.47 1639
6868.25 1655
6869.03 1753
6869.82 1736
6870.60 1687
6871.38 1680
6872.16 1702
6872.94 1751
6873.73 1784
6874.51 1771
6875.29 1697
6876.07 1705
6876.86 1715
6877.64 1611
6878.42 1589
6879.21 1630
6879.99 1593
6880.77 1509
6881.55 1642
6882.34 1609
6883.12 1606
6883.90 1629
6884.69 1789
6885.47 1866
6886.25 1845
6887.04 1803
6887.82 1759
6888.60 1791
6889.39 2015
6890.17 2011
6890.95 2106
6891.74 2257
6892.52 2497
6893.30 2442
6894.09 2541
6894.87 2520
6895.65 2420
6896.44 2309
6897.22 2141
6898.01 1962
6898.79 1959
6899.57 1798
6900.36 1811
6901.14 1892
6901.93 1856
6902.71 1868
6903.49 1941
6904.28 1923
6905.06 1957
6905.85 1838
6906.63 1904
6907.42 1915
6908.20 2016
6908.98 2089
6909.77 2040
6910.55 1943
6911.34 1916
6912.12 1837
6912.91 1893
6913.69 1851
6914.48 1833
6915.26 1807
6916.05 1799
6916.83 1724
6917.62 1782
6918.40 1696
6919.19 1749
6919.97 1822
6920.76 1869
6921.54 1714
6922.33 1809
6923.11 1797
6923.90 1843
6924.68 1786
6925.47 1835
6926.25 1918
6927.04 1866
6927.82 1877
6928.61 1840
6929.40 1706
6930.18 1845
6930.97 1890
6931.75 1834
6932.54 1797
6933.32 1814
6934.11 1846
6934.90 1844
6935.68 1941
6936.47 1905
6937.25 1865
6938.04 1782
6938.83 1897
6939.61 1970
6940.40 1941
6941.19 1902
6941.97 1980
6942.76 1956
6943.54 1847
6944.33 1984
6945.12 1986
6945.90 2091
6946.69 2032
6947.48 2181
6948.26 2269
6949.05 2239
6949.84 2309
6950.62 2334
6951.41 2364
6952.20 2550
6952.99 2528
6953.77 2618
6954.56 2520
6955.35 2407
6956.13 2411
6956.92 2399
6957.71 2462
6958.50 2398
6959.28 2290
6960.07 2340
6960.86 2366
6961.64 2327
6962.43 2500
6963.22 2554
6964.01 2490
6964.80 2464
6965.58 2490
6966.37 2473
6967.16 2469
6967.95 2503
6968.73 2519
6969.52 2613
6970.31 2558
6971.10 2502
6971.89 2546
6972.67 2705
6973.46 2814
6974.25 2822
6975.04 2830
6975.83 2978
6976.62 3104
6977.40 2973
6978.19 2816
6978.98 3030
6979.77 3016
6980.56 2948
6981.35 2866
6982.13 3029
6982.92 3098
6983.71 3234
6984.50 3333
6985.29 3781
6986.08 3824
6986.87 4193
6987.66 4489
6988.45 5053
6989.23 5799
6990.02 6253
6990.81 6922
6991.60 7251
6992.39 6999
6993.18 6992
6993.97 6717
6994.76 6080
6995.55 5400
6996.34 4924
6997.13 4287
6997.92 3884
6998.71 3897
6999.50 3793
7000.29 3807
7001.07 3761
7001.86 4270
7002.65 4555
7003.44 5194
7004.23 5773
7005.02 6223
7005.81 6531
7006.60 6519
7007.39 6016
7008.18 5675
7008.97 5225
7009.76 4543
7010.55 3751
7011.34 3424
7012.14 3045
7012.93 2825
7013.72 2551
7014.51 2455
7015.30 2388
7016.09 2248
7016.88 2285
7017.67 2275
7018.46 2331
7019.25 2353
7020.04 2321
7020.83 2198
7021.62 2274
7022.41 2207
7023.20 2130
7024.00 2080
7024.79 2092
7025.58 2123
7026.37 2139
7027.16 2094
7027.95 2165
7028.74 2270
7029.53 2132
7030.32 2143
7031.12 2157
7031.91 2212
7032.70 2375
7033.49 2188
7034.28 2185
7035.07 2137
7035.87 2032
7036.66 2193
7037.45 2088
7038.24 1956
7039.03 2030
7039.82 2097
7040.62 2109
7041.41 2131
7042.20 2243
7042.99 2301
7043.78 2235
7044.58 2336
7045.37 2296
7046.16 2329
7046.95 2209
7047.75 2200
7048.54 2306
7049.33 2230
7050.12 2397
7050.92 2386
7051.71 2335
7052.50 2470
7053.29 2449
7054.09 2309
7054.88 2349
7055.67 2409
7056.46 2405
7057.26 2363
7058.05 2329
7058.84 2310
7059.64 2126
7060.43 2054
7061.22 2113
7062.02 2061
7062.81 2057
7063.60 1972
7064.39 2071
7065.19 2006
7065.98 2044
7066.77 2027
7067.57 2131
7068.36 2084
7069.16 2075
7069.95 1983
7070.74 2023
7071.54 2155
7072.33 2133
7073.12 2038
7073.92 2013
7074.71 1911
7075.51 1894
7076.30 1898
7077.09 1883
7077.89 1958
7078.68 2003
7079.48 1959
7080.27 1823
7081.06 1807
7081.86 1911
7082.65 1986
7083.45 1897
7084.24 1896
7085.04 1858
7085.83 1852
7086.62 1891
7087.42 1897
7088.21 1788
7089.01 1692
7089.80 1752
7090.60 1872
7091.39 1933
7092.19 1963
7092.98 1910
7093.78 2028
7094.57 2048
7095.37 2200
7096.16 2451
7096.96 2438
7097.75 2564
7098.55 2596
7099.34 2382
7100.14 2303
7100.93 2243
7101.73 2043
7102.52 1918
7103.32 1806
7104.11 1770
7104.91 1744
7105.71 1751
7106.50 1782
7107.30 1833
7108.09 1893
7108.89 1814
7109.68 1868
7110.48 1718
7111.28 1663
7112.07 1643
7112.87 1655
7113.66 1600
7114.46 1493
7115.26 1511
7116.05 1508
7116.85 1465
7117.65 1396
7118.44 1377
7119.24 1390
7120.03 1438
7120.83 1436
7121.63 1400
7122.42 1368
7123.22 1455
7124.02 1443
7124.81 1489
7125.61 1441
7126.41 1447
7127.20 1454
7128.00 1421
7128.80 1469
7129.59 1469
7130.39 1359
7131.19 1384
7131.99 1538
7132.78 1477
7133.58 1497
7134.38 1487
7135.17 1583
7135.97 1585
7136.77 1597
7137.57 1556
7138.36 1525
7139.16 1485
7139.96 1419
7140.76 1459
7141.55 1447
7142.35 1413
7143.15 1362
7143.95 1368
7144.74 1411
7145.54 1469
7146.34 1485
7147.14 1434
7147.94 1377
7148.73 1418
7149.53 1486
7150.33 1579
7151.13 1514
7151.93 1452
7152.72 1467
7153.52 1375
7154.32 1343
7155.12 1358
7155.92 1357
7156.72 1413
7157.51 1336
7158.31 1360
7159.11 1404
7159.91 1365
7160.71 1480
7161.51 1447
7162.31 1354
7163.11 1339
7163.90 1396
7164.70 1378
7165.50 1392
7166.30 1370
7167.10 1245
7167.90 1335
7168.70 1289
7169.50 1375
7170.30 1225
7171.10 1307
7171.90 1333
7172.69 1422
7173.49 1357
7174.29 1235
7175.09 1295
7175.89 1283
7176.69 1323
7177.49 1383
7178.29 1347
7179.09 1281
7179.89 1286
7180.69 1255
7181.49 1192
7182.29 1271
7183.09 1193
7183.89 1354
7184.69 1415
7185.49 1346
7186.29 1333
7187.09 1379
7187.89 1457
7188.69 1477
7189.49 1405
7190.29 1303
7191.09 1331
7191.89 1253
7192.69 1307
7193.49 1351
7194.29 1360
7195.09 1275
7195.89 1229
7196.70 1279
7197.50 1209
7198.30 1133
7199.10 1237
7199.90 1248
7200.70 1145
7201.50 1141
7202.30 1186
7203.10 1169
7203.90 1093
7204.70 1091
7205.51 1153
7206.31 1203
7207.11 1139
7207.91 1125
7208.71 1116
7209.51 1131
7210.31 1123
7211.12 1173
7211.92 1243
7212.72 1263
7213.52 1219
7214.32 1142
7215.12 1114
7215.92 1170
7216.73 1200
7217.53 1224
7218.33 1178
7219.13 1184
7219.93 1156
7220.74 1135
7221.54 1233
7222.34 1193
7223.14 1183
7223.94 1189
7224.75 1256
7225.55 1172
7226.35 1178
7227.15 1094
7227.96 1094
7228.76 1161
7229.56 1170
7230.36 1203
7231.17 1293
7231.97 1199
7232.77 1245
7233.57 1213
7234.38 1289
7235.18 1269
7235.98 1240
7236.79 1146
7237.59 1236
7238.39 1319
7239.19 1262
7240.00 1222
7240.80 1280
7241.60 1318
7242.41 1311
7243.21 1293
7244.01 1387
7244.82 1350
7245.62 1331
7246.42 1360
7247.23 1288
7248.03 1199
7248.83 1322
7249.64 1316
7250.44 1293
7251.25 1279
7252.05 1310
7252.85 1325
7253.66 1336
7254.46 1248
7255.27 1362
7256.07 1417
7256.87 1320
7257.68 1332
7258.48 1459
7259.29 1363
7260.09 1309
7260.89 1338
7261.70 1452
7262.50 1510
7263.31 1536
7264.11 1528
7264.92 1479
7265.72 1568
7266.53 1615
7267.33 1714
7268.13 1679
7268.94 1726
7269.74 1635
7270.55 1602
7271.35 1604
7272.16 1559
7272.96 1642
7273.77 1650
7274.57 1676
7275.38 1645
7276.18 1671
7276.99 1705
7277.79 1699
7278.60 1656
7279.40 1723
7280.21 1794
7281.01 1797
7281.82 1748
7282.63 1784
7283.43 1870
7284.24 1802
7285.04 1968
7285.85 2067
7286.65 2318
7287.46 2477
7288.27 2777
7289.07 3077
7289.88 3335
7290.68 3418
7291.49 3398
7292.29 3267
7293.10 3191
7293.91 2908
7294.71 2655
7295.52 2514
7296.33 2225
7297.13 2047
7297.94 1946
7298.74 1944
7299.55 1922
7300.36 1858
7301.16 1838
7301.97 1754
7302.78 1824
7303.58 1863
7304.39 1944
7305.20 1978
7306.00 1961
7306.81 1920
7307.62 1925
7308.42 1913
7309.23 1968
7310.04 1978
7310.84 2082
7311.65 2094
7312.46 2055
7313.27 2029
7314.07 2247
7314.88 2414
7315.69 2532
7316.50 2500
7317.30 2598
7318.11 2530
7318.92 2544
7319.72 2555
7320.53 2559
7321.34 2627
7322.15 2688
7322.96 2901
7323.76 3115
7324.57 3458
7325.38 3549
7326.19 3696
7326.99 3777
7327.80 3799
7328.61 3688
7329.42 3343
7330.23 3125
7331.03 2862
7331.84 2694
7332.65 2525
7333.46 2446
7334.27 2420
7335.08 2327
7335.88 2227
7336.69 2379
7337.50 2442
7338.31 2541
7339.12 2768
7339.93 2977
7340.74 2999
7341.54 3091
7342.35 2992
7343.16 2877
7343.97 2783
7344.78 2690
7345.59 2369
7346.40 2266
7347.21 2151
7348.02 2093
7348.82 1982
7349.63 1935
7350.44 1881
7351.25 1906
7352.06 1837
7352.87 1896
7353.68 1930
7354.49 1911
7355.30 1900
7356.11 1866
7356.92 1812
7357.73 1796
7358.54 1687
7359.35 1816
7360.16 1900
7360.97 1940
7361.78 1827
7362.59 1786
7363.40 1833
7364.21 1942
7365.02 1965
7365.83 1963
7366.64 1888
7367.45 1832
7368.26 1846
7369.07 1793
7369.88 1936
7370.69 1945
7371.50 1919
7372.31 1837
7373.12 1892
7373.93 1863
7374.74 1801
7375.55 1999
7376.36 1874
7377.17 1880
7377.98 1920
7378.79 1952
7379.60 1934
7380.42 2041
7381.23 2032
7382.04 2085
7382.85 2109
7383.66 2257
7384.47 2505
7385.28 2571
7386.09 2574
7386.90 2829
7387.71 2918
7388.53 2891
7389.34 2927
7390.15 2612
7390.96 2369
7391.77 2172
7392.58 2114
7393.39 1976
7394.21 1862
7395.02 1829
7395.83 1891
7396.64 1858
7397.45 1725
7398.27 1784
7399.08 1697
7399.89 1665
7400.70 1684
7401.51 1682
7402.33 1802
7403.14 1982
7403.95 1973
7404.76 2055
7405.57 2119
7406.39 2405
7407.20 2422
7408.01 2378
7408.82 2235
7409.64 2314
7410.45 2209
7411.26 2088
7412.07 1939
7412.89 2064
7413.70 2031
7414.51 1882
7415.32 1759
7416.14 1684
7416.95 1625
7417.76 1586
7418.58 1549
7419.39 1514
7420.20 1543
7421.02 1469
7421.83 1384
7422.64 1460
7423.45 1429
7424.27 1395
7425.08 1369
7425.89 1392
7426.71 1328
7427.52 1262
7428.33 1350
7429.15 1343
7429.96 1326
7430.78 1299
7431.59 1312
7432.40 1307
7433.22 1375
7434.03 1328
7434.84 1270
7435.66 1355
7436.47 1336
7437.29 1368
7438.10 1347
7438.91 1288
7439.73 1280
7440.54 1275
7441.36 1305
7442.17 1267
7442.99 1363
7443.80 1367
7444.61 1440
7445.43 1350
7446.24 1354
7447.06 1343
7447.87 1246
7448.69 1299
7449.50 1451
7450.32 1339
7451.13 1364
7451.95 1357
7452.76 1403
7453.58 1458
7454.39 1280
7455.21 1394
7456.02 1366
7456.84 1348
7457.65 1371
7458.47 1381
7459.28 1322
7460.10 1270
7460.91 1223
7461.73 1278
7462.54 1318
7463.36 1253
7464.17 1320
7464.99 1288
7465.80 1238
7466.62 1310
7467.44 1249
7468.25 1307
7469.07 1352
7469.88 1239
7470.70 1354
7471.51 1476
7472.33 1287
7473.15 1233
7473.96 1303
7474.78 1334
7475.59 1267
7476.41 1265
7477.23 1199
7478.04 1292
7478.86 1261
7479.67 1314
7480.49 1306
7481.31 1240
7482.12 1138
7482.94 1191
7483.76 1187
7484.57 1248
7485.39 1188
7486.21 1233
7487.02 1266
7487.84 1214
7488.66 1225
7489.47 1163
7490.29 1186
7491.11 1216
7491.92 1220
7492.74 1145
7493.56 1140
7494.38 1154
7495.19 1149
7496.01 1146
7496.83 1110
7497.64 1081
7498.46 1123
7499.28 1149
7500.10 1123
7500.91 1108
7501.73 1171
7502.55 1156
7503.37 1245
7504.18 1148
7505.00 967
7505.82 1064
7506.64 1101
7507.46 1091
7508.27 1042
7509.09 979
7509.91 1105
7510.73 1146
7511.55 1047
7512.36 1055
7513.18 1073
7514.00 1094
7514.82 1027
7515.64 1014
7516.45 1079
7517.27 1103
7518.09 1092
7518.91 1043
7519.73 1095
7520.55 1126
7521.37 1072
7522.18 1064
7523.00 1105
7523.82 1079
7524.64 1042
7525.46 1031
7526.28 1119
7527.10 1075
7527.92 1035
7528.74 1030
7529.55 1047
7530.37 1141
7531.19 1074
7532.01 1205
7532.83 1138
7533.65 1098
7534.47 1067
7535.29 1102
7536.11 1174
7536.93 1115
7537.75 1076
7538.57 1008
7539.39 1127
7540.21 1074
7541.03 1047
7541.84 1114
7542.66 1171
7543.48 1162
7544.30 1166
7545.12 1156
7545.94 1135
7546.76 1056
7547.58 1063
7548.40 1174
7549.22 1127
7550.04 1157
7550.86 1214
7551.68 1154
7552.51 1213
7553.33 1151
7554.15 1156
7554.97 1109
7555.79 1122
7556.61 1115
7557.43 993
7558.25 1089
7559.07 1153
7559.89 1129
7560.71 1041
7561.53 1122
7562.35 1215
7563.17 1248
7563.99 1268
7564.81 1318
7565.64 1255
7566.46 1171
7567.28 1174
7568.10 1214
7568.92 1343
7569.74 1246
7570.56 1259
7571.38 1120
7572.21 1129
7573.03 1154
7573.85 1147
7574.67 1152
7575.49 1121
7576.31 1133
7577.13 1185
7577.96 1164
7578.78 1123
7579.60 1080
7580.42 1063
7581.24 1111
7582.07 1122
7582.89 1079
7583.71 1025
7584.53 1044
7585.35 1194
7586.18 1133
7587.00 1075
7587.82 1037
7588.64 1013
7589.46 1038
7590.29 1104
7591.11 1091
7591.93 1200
7592.75 1220
7593.58 1221
7594.40 1187
7595.22 1163
7596.04 1197
7596.87 1143
7597.69 1120
7598.51 1154
7599.34 1108
7600.16 1219
7600.98 1288
7601.80 1224
7602.63 1150
7603.45 1217
7604.27 1276
7605.10 1185
7605.92 1236
7606.74 1257
7607.57 1345
7608.39 1451
7609.21 1462
7610.04 1373
7610.86 1498
7611.68 1453
7612.51 1521
7613.33 1409
7614.15 1314
7614.98 1334
7615.80 1376
7616.62 1300
7617.45 1164
7618.27 1269
7619.10 1240
7619.92 1307
7620.74 1292
7621.57 1235
7622.39 1361
7623.22 1316
7624.04 1411
7624.86 1350
7625.69 1300
7626.51 1236
7627.34 1245
7628.16 1216
7628.99 1234
7629.81 1303
7630.64 1234
7631.46 1288
7632.28 1182
7633.11 1286
7633.93 1372
7634.76 1447
7635.58 1525
7636.41 1544
7637.23 1675
7638.06 1489
7638.88 1512
7639.71 1669
7640.53 1547
7641.36 1453
7642.18 1267
7643.01 1216
7643.83 1186
7644.66 1133
7645.48 1100
7646.31 1116
7647.14 1103
7647.96 1131
7648.79 1156
7649.61 1208
7650.44 1094
7651.26 1151
7652.09 1210
7652.91 1047
7653.74 1106
7654.57 1099
7655.39 978
7656.22 946
7657.04 1027
7657.87 1073
7658.70 962
7659.52 1010
7660.35 1105
7661.17 1076
7662.00 1071
7662.83 1072
7663.65 967
7664.48 1055
7665.31 1020
7666.13 1039
7666.96 1058
7667.79 1018
7668.61 975
7669.44 1064
7670.27 1025
7671.09 1024
7671.92 976
7672.75 1002
7673.57 1004
7674.40 1030
7675.23 1057
7676.05 1072
7676.88 1052
7677.71 1041
7678.53 1083
7679.36 1037
7680.19 962
7681.02 966
7681.84 992
7682.67 1032
7683.50 961
7684.33 994
7685.15 1034
7685.98 1080
7686.81 1056
7687.64 998
7688.46 1004
7689.29 934
7690.12 964
7690.95 1054
7691.77 1077
7692.60 983
7693.43 1013
7694.26 1059
7695.09 1040
7695.91 1081
7696.74 1014
7697.57 1083
7698.40 1062
7699.23 1044
7700.06 1002
7700.88 1085
7701.71 1108
7702.54 988
7703.37 1024
7704.20 1090
7705.03 1134
7705.85 1062
7706.68 1119
7707.51 1176
7708.34 1088
7709.17 1204
7710.00 1085
7710.83 1069
7711.66 1047
7712.48 1040
7713.31 1107
7714.14 1079
7714.97 1078
7715.80 1132
7716.63 1127
7717.46 1106
7718.29 1127
7719.12 1074
7719.95 1023
7720.78 1108
7721.61 1094
7722.44 1101
7723.27 1157
7724.09 1113
7724.92 1091
7725.75 1018
7726.58 1004
7727.41 1111
7728.24 1193
7729.07 1095
7729.90 1148
7730.73 1119
7731.56 1103
7732.39 1073
7733.22 1064
7734.05 1069
7734.88 1159
7735.71 1131
7736.54 1088
7737.37 1116
7738.20 1129
7739.03 1085
7739.86 1103
7740.70 1112
7741.53 1112
7742.36 1125
7743.19 1136
7744.02 1030
7744.85 1119
7745.68 1100
7746.51 1135
7747.34 1123
7748.17 1212
7749.00 1322
7749.83 1400
7750.66 1570
7751.50 1677
7752.33 1934
7753.16 2142
7753.99 2178
7754.82 2250
7755.65 2217
7756.48 2037
7757.31 1854
7758.15 1702
7758.98 1549
7759.81 1339
7760.64 1227
7761.47 1162
7762.30 1101
7763.13 1044
7763.97 1076
7764.80 1059
7765.63 1069
7766.46 1221
7767.29 1175
7768.13 1225
7768.96 1118
7769.79 1127
7770.62 1125
7771.45 1087
7772.29 1109
7773.12 1044
7773.95 1127
7774.78 1038
7775.62 969
7776.45 997
7777.28 990
7778.11 951
7778.95 860
7779.78 1010
7780.61 989
7781.44 931
7782.28 1020
7783.11 994
7783.94 901
7784.77 949
7785.61 1018
7786.44 1001
7787.27 988
7788.11 1012
7788.94 944
7789.77 1039
7790.61 1103
7791.44 1121
7792.27 1116
7793.10 1185
7793.94 1126
7794.77 1124
7795.60 1098
7796.44 1037
7797.27 1115
7798.11 1218
7798.94 1107
7799.77 1077
7800.61 1083
7801.44 1086
7802.27 1065
7803.11 1038
7803.94 1013
7804.78 965
7805.61 1061
7806.44 1069
7807.28 1084
7808.11 1083
7808.95 1094
7809.78 1106
7810.61 1143
7811.45 1203
7812.28 1113
7813.12 1021
7813.95 1015
7814.79 1089
7815.62 1109
7816.45 1097
7817.29 1043
7818.12 1097
7818.96 1197
7819.79 1231
7820.63 1200
7821.46 1265
7822.30 1297
7823.13 1188
7823.97 1236
7824.80 1157
7825.64 1081
7826.47 1162
7827.31 1166
7828.14 1130
7828.98 1141
7829.81 1092
7830.65 1103
7831.48 1136
7832.32 1179
7833.15 1220
7833.99 1149
7834.83 1191
7835.66 1216
7836.50 1203
7837.33 1147
7838.17 1090
7839.00 1184
7839.84 1118
7840.68 1101
7841.51 1068
7842.35 1092
7843.18 1140
7844.02 1143
7844.86 1072
7845.69 1013
7846.53 1070
7847.36 1130
7848.20 1145
7849.04 1075
7849.87 1058
7850.71 1035
7851.55 1158
7852.38 1051
7853.22 1066
7854.05 1063
7854.89 1134
7855.73 1119
7856.56 1002
7857.40 971
7858.24 1018
7859.08 1076
7859.91 1029
7860.75 996
7861.59 972
7862.42 1006
7863.26 1120
7864.10 1086
7864.93 974
7865.77 989
7866.61 1021
7867.45 1005
7868.28 977
7869.12 997
7869.96 1067
7870.80 1036
7871.63 1044
7872.47 1033
7873.31 954
7874.15 977
7874.98 1009
7875.82 1035
7876.66 988
7877.50 956
7878.33 961
7879.17 1036
7880.01 1044
7880.85 1027
7881.69 1147
7882.52 1206
7883.36 1169
7884.20 1188
7885.04 1168
7885.88 1076
7886.71 1015
7887.55 1052
7888.39 1052
7889.23 1117
7890.07 1068
7890.91 1137
7891.75 1085
7892.58 1083
7893.42 1017
7894.26 1060
7895.10 1116
7895.94 1059
7896.78 1068
7897.62 1146
7898.46 1132
7899.29 1078
7900.13 937
7900.97 1028
7901.81 1035
7902.65 1063
7903.49 994
7904.33 1062
7905.17 1081
7906.01 1037
7906.85 1068
7907.69 1094
7908.53 1036
7909.37 1013
7910.21 1041
7911.04 974
7911.88 945
7912.72 1024
7913.56 1010
7914.40 949
7915.24 938
7916.08 957
7916.92 996
7917.76 972
7918.60 973
7919.44 1099
7920.28 1116
7921.12 1189
7921.96 1233
7922.80 1233
7923.64 1307
7924.48 1295
7925.32 1320
7926.16 1286
7927.01 1145
7927.85 1148
7928.69 1085
7929.53 1105
7930.37 1080
7931.21 1098
7932.05 1069
7932.89 1041
7933.73 1089
7934.57 1006
7935.41 1027
7936.25 956
7937.09 845
7937.93 952
7938.78 1006
7939.62 996
7940.46 931
7941.30 903
7942.14 908
7942.98 901
7943.82 929
7944.66 877
7945.51 872
7946.35 961
7947.19 885
7948.03 884
7948.87 954
7949.71 963
7950.56 992
7951.40 995
7952.24 995
7953.08 929
7953.92 989
7954.76 1018
7955.61 915
7956.45 972
7957.29 922
7958.13 953
7958.97 996
7959.82 961
7960.66 976
7961.50 996
7962.34 1058
7963.19 965
7964.03 932
7964.87 872
7965.71 945
7966.56 967
7967.40 970
7968.24 1021
7969.08 912
7969.93 844
7970.77 906
7971.61 939
7972.45 948
7973.30 944
7974.14 1081
7974.98 1096
7975.83 1028
7976.67 1052
7977.51 1023
7978.36 961
7979.20 924
7980.04 914
7980.89 999
7981.73 962
7982.57 908
7983.42 926
7984.26 933
7985.10 961
7985.95 983
7986.79 1064
7987.63 1016
7988.48 942
7989.32 907
7990.16 852
7991.01 904
7991.85 918
7992.70 921
7993.54 910
7994.38 938
7995.23 867
7996.07 852
7996.92 901
7997.76 815
7998.60 831
7999.45 858
8000.29 883
8001.14 874
8001.98 848
8002.83 808
8003.67 851
8004.52 824
8005.36 787
8006.20 805
8007.05 851
8007.89 868
8008.74 878
8009.58 848
8010.43 850
8011.27 821
8012.12 873
8012.96 832
8013.81 836
8014.65 848
8015.50 856
8016.34 839
8017.19 813
8018.03 848
8018.88 916
8019.72 815
8020.57 862
8021.42 799
8022.26 875
8023.11 870
8023.95 794
8024.80 873
8025.64 867
8026.49 833
8027.33 812
8028.18 755
8029.03 825
8029.87 792
8030.72 799
8031.56 853
8032.41 863
8033.26 933
8034.10 824
8034.95 856
8035.79 809
8036.64 877
8037.49 886
8038.33 870
8039.18 877
8040.03 966
8040.87 943
8041.72 895
8042.57 892
8043.41 1009
8044.26 927
8045.11 902
8045.95 832
8046.80 815
8047.65 812
8048.49 831
8049.34 860
8050.19 809
8051.03 775
8051.88 808
8052.73 875
8053.58 878
8054.42 835
8055.27 838
8056.12 741
8056.96 848
8057.81 913
8058.66 779
8059.51 830
8060.35 779
8061.20 803
8062.05 726
8062.90 764
8063.74 808
8064.59 734
8065.44 808
8066.29 740
8067.14 790
8067.98 740
8068.83 779
8069.68 773
8070.53 775
8071.38 809
8072.22 859
8073.07 851
8073.92 840
8074.77 909
8075.62 781
8076.46 799
8077.31 908
8078.16 852
8079.01 839
8079.86 793
8080.71 742
8081.56 800
8082.40 799
8083.25 828
8084.10 747
8084.95 800
8085.80 790
8086.65 776
8087.50 763
8088.35 756
8089.19 767
8090.04 815
8090.89 752
8091.74 784
8092.59 816
8093.44 752
8094.29 736
8095.14 844
8095.99 801
8096.84 799
8097.69 867
8098.54 844
8099.39 860
8100.24 754
8101.09 834
8101.94 809
8102.79 797
8103.63 771
8104.48 715
8105.33 738
8106.18 770
8107.03 767
8107.88 804
8108.73 767
8109.58 810
8110.43 738
8111.28 768
8112.14 842
8112.99 776
8113.84 798
8114.69 730
8115.54 761
8116.39 789
8117.24 762
8118.09 776
8118.94 765
8119.79 779
8120.64 821
8121.49 870
8122.34 834
8123.19 798
8124.04 833
8124.89 889
8125.74 816
8126.60 854
8127.45 792
8128.30 811
8129.15 845
8130.00 833
8130.85 846
8131.70 801
8132.55 833
8133.40 784
8134.26 745
8135.11 708
8135.96 779
8136.81 751
8137.66 759
8138.51 794
8139.37 795
8140.22 740
8141.07 697
8141.92 736
8142.77 775
8143.62 757
8144.48 851
8145.33 852
8146.18 861
8147.03 728
8147.88 791
8148.74 760
8149.59 767
8150.44 757
8151.29 760
8152.15 819
8153.00 870
8153.85 781
8154.70 749
8155.56 783
8156.41 796
8157.26 805
8158.11 855
8158.97 887
8159.82 849
8160.67 887
8161.52 862
8162.38 788
8163.23 795
8164.08 830
8164.94 847
8165.79 769
8166.64 877
8167.49 795
8168.35 785
8169.20 826
8170.05 736
8170.91 812
8171.76 799
8172.61 805
8173.47 846
8174.32 796
8175.17 788
8176.03 759
8176.88 722
8177.74 781
8178.59 741
8179.44 723
8180.30 746
8181.15 735
8182.00 739
8182.86 660
8183.71 755
8184.57 747
8185.42 720
8186.27 781
8187.13 781
8187.98 736
8188.84 737
8189.69 713
8190.55 752
8191.40 692
8192.25 635
8193.11 803
8193.96 788
8194.82 726
8195.67 709
8196.53 672
8197.38 754
8198.24 726
8199.09 686
8199.95 715
8200.80 711
8201.66 747
8202.51 710
8203.37 718
8204.22 706
8205.08 738
8205.93 720
8206.79 781
8207.64 719
8208.50 727
8209.35 680
8210.21 741
8211.06 774
8211.92 764
8212.77 615
8213.63 634
8214.48 706
8215.34 693
8216.20 698
8217.05 779
8217.91 705
8218.76 683
8219.62 672
8220.48 661
8221.33 664
8222.19 713
8223.04 711
8223.90 746
8224.76 848
8225.61 851
8226.47 762
8227.32 797
8228.18 781
8229.04 796
8229.89 879
8230.75 823
8231.61 740
8232.46 774
8233.32 806
8234.18 831
8235.03 805
8235.89 780
8236.75 762
8237.60 798
8238.46 817
8239.32 830
8240.17 778
8241.03 740
8241.89 726
8242.74 814
8243.60 722
8244.46 718
8245.32 651
8246.17 718
8247.03 768
8247.89 701
8248.74 735
8249.60 786
8250.46 722
8251.32 739
8252.17 772
8253.03 761
8253.89 672
8254.75 650
8255.60 724
8256.46 702
8257.32 717
8258.18 768
8259.04 728
8259.89 729
8260.75 779
8261.61 765
8262.47 759
8263.33 765
8264.18 765
8265.04 717
8265.90 689
8266.76 720
8267.62 771
8268.48 759
8269.33 736
8270.19 797
8271.05 807
8271.91 736
8272.77 787
8273.63 789
8274.49 719
8275.34 762
8276.20 751
8277.06 760
8277.92 800
8278.78 753
8279.64 771
8280.50 806
8281.36 727
8282.22 736
8283.08 754
8283.93 779
8284.79 821
8285.65 766
8286.51 764
8287.37 739
8288.23 705
8289.09 730
8289.95 757
8290.81 794
8291.67 805
8292.53 815
8293.39 733
8294.25 802
8295.11 761
8295.97 778
8296.83 742
8297.69 735
8298.55 808
8299.41 863
8300.27 798
8301.13 833
8301.99 839
8302.85 773
8303.71 822
8304.57 736
8305.43 743
8306.29 724
8307.15 800
8308.01 809
8308.87 769
8309.73 763
8310.59 764
8311.45 752
8312.31 852
8313.17 836
8314.03 779
8314.90 791
8315.76 815
8316.62 852
8317.48 815
8318.34 817
8319.20 821
8320.06 770
8320.92 766
8321.78 798
8322.64 773
8323.51 842
8324.37 774
8325.23 787
8326.09 798
8326.95 784
8327.81 749
8328.67 796
8329.54 840
8330.40 749
8331.26 783
8332.12 808
8332.98 782
8333.84 821
8334.71 856
8335.57 849
8336.43 810
8337.29 836
8338.15 791
8339.02 795
8339.88 790
8340.74 858
8341.60 835
8342.46 788
8343.33 746
8344.19 747
8345.05 779
8345.91 788
8346.78 785
8347.64 741
8348.50 794
8349.36 851
8350.23 785
8351.09 798
8351.95 765
8352.81 805
8353.68 869
8354.54 866
8355.40 832
8356.27 820
8357.13 772
8357.99 800
8358.86 788
8359.72 841
8360.58 783
8361.44 808
8362.31 853
8363.17 842
8364.03 837
8364.90 842
8365.76 861
8366.63 864
8367.49 852
8368.35 885
8369.22 875
8370.08 892
8370.94 867
8371.81 856
8372.67 914
8373.53 876
8374.40 900
8375.26 859
8376.13 893
8376.99 910
8377.85 937
8378.72 925
8379.58 976
8380.45 978
8381.31 900
8382.18 870
8383.04 949
8383.90 883
8384.77 921
8385.63 935
8386.50 953
8387.36 919
8388.23 922
8389.09 966
8389.96 983
8390.82 1044
8391.69 998
8392.55 959
8393.42 1000
8394.28 1019
8395.15 985
8396.01 1019
8396.88 969
8397.74 990
8398.61 989
8399.47 958
8400.34 1093
8401.20 1060
8402.07 1068
8402.93 1123
8403.80 1029
8404.66 1053
8405.53 1082
8406.39 1163
8407.26 1128
8408.12 1026
8408.99 1028
8409.86 1046
8410.72 1087
8411.59 1070
8412.45 1152
8413.32 1152
8414.19 1166
8415.05 1187
8415.92 1180
8416.78 1149
8417.65 1138
8418.52 1256
8419.38 1216
8420.25 1260
8421.11 1271
8421.98 1246
8422.85 1212
8423.71 1285
8424.58 1333
8425.45 1407
8426.31 1230
8427.18 1231
8428.05 1265
8428.91 1263
8429.78 1351
8430.65 1392
8431.51 1429
8432.38 1428
8433.25 1378
8434.11 1405
8434.98 1399
8435.85 1391
8436.72 1443
8437.58 1403
8438.45 1495
8439.32 1539
8440.18 1618
8441.05 1540
8441.92 1570
8442.79 1502
8443.65 1672
8444.52 1874
8445.39 1855
8446.26 1938
8447.12 1892
8447.99 1987
8448.86 1968
8449.73 1899
8450.60 1922
8451.46 2048
8452.33 2022
8453.20 2050
8454.07 2036
8454.94 2211
8455.80 2354
8456.67 2437
8457.54 2653
8458.41 3000
8459.28 3368
8460.14 3762
8461.01 4691
8461.88 5026
8462.75 5574
8463.62 5619
8464.49 5599
8465.36 5059
8466.22 4447
8467.09 3858
8467.96 3227
8468.83 2798
8469.70 2443
8470.57 2189
8471.44 1990
8472.31 1807
8473.17 1741
8474.04 1706
8474.91 1597
8475.78 1542
8476.65 1529
8477.52 1546
8478.39 1439
8479.26 1442
8480.13 1411
8481.00 1343
8481.87 1353
8482.74 1388
8483.61 1316
8484.48 1300
8485.34 1223
8486.21 1267
8487.08 1255
8487.95 1233
8488.82 1313
8489.69 1313
8490.56 1340
8491.43 1414
8492.30 1378
8493.17 1390
8494.04 1301
8494.91 1277
8495.78 1413
8496.65 1493
8497.52 1429
8498.39 1422
8499.26 1459
8500.13 1433
8501.01 1538
8501.88 1519
8502.75 1599
8503.62 1634
8504.49 1518
8505.36 1389
8506.23 1376
8507.10 1371
8507.97 1350
8508.84 1351
8509.71 1230
8510.58 1335
8511.45 1307
8512.32 1355
8513.20 1382
8514.07 1406
8514.94 1254
8515.81 1336
8516.68 1383
8517.55 1460
8518.42 1443
8519.29 1356
8520.17 1446
8521.04 1434
8521.91 1382
8522.78 1434
8523.65 1502
8524.52 1570
8525.39 1548
8526.27 1469
8527.14 1593
8528.01 1562
8528.88 1540
8529.75 1581
8530.63 1585
8531.50 1728
8532.37 1695
8533.24 1665
8534.11 1705
8534.99 1577
8535.86 1563
8536.73 1578
8537.60 1585
8538.47 1667
8539.35 1543
8540.22 1492
8541.09 1556
8541.96 1568
8542.84 1564
8543.71 1557
8544.58 1574
8545.46 1649
8546.33 1566
8547.20 1566
8548.07 1538
8548.95 1506
8549.82 1527
8550.69 1473
8551.57 1433
8552.44 1424
8553.31 1354
8554.18 1277
8555.06 1336
8555.93 1329
8556.80 1384
8557.68 1432
8558.55 1414
8559.42 1452
8560.30 1516
8561.17 1500
8562.04 1540
8562.92 1460
8563.79 1454
8564.67 1371
8565.54 1389
8566.41 1330
8567.29 1281
8568.16 1223
8569.03 1240
8569.91 1228
8570.78 1254
8571.66 1249
8572.53 1201
8573.40 1181
8574.28 1260
8575.15 1229
8576.03 1253
8576.90 1199
8577.78 1278
8578.65 1268
8579.52 1159
8580.40 1146
8581.27 1204
8582.15 1172
8583.02 1081
8583.90 1139
8584.77 1229
8585.65 1202
8586.52 1109
8587.40 1158
8588.27 1124
8589.15 1162
8590.02 1175
8590.90 1217
8591.77 1287
8592.65 1221
8593.52 1164
8594.40 1113
8595.27 1043
8596.15 1199
8597.02 1224
8597.90 1202
8598.77 1168
8599.65 1112
8600.52 1220
8601.40 1296
8602.28 1233
8603.15 1214
8604.03 1253
8604.90 1273
8605.78 1268
8606.65 1234
8607.53 1230
8608.41 1291
8609.28 1257
8610.16 1164
8611.03 1186
8611.91 1210
8612.79 1281
8613.66 1225
8614.54 1245
8615.41 1288
8616.29 1264
8617.17 1248
8618.04 1384
8618.92 1275
8619.80 1295
8620.67 1320
8621.55 1329
8622.43 1230
8623.30 1350
8624.18 1314
8625.06 1397
8625.93 1325
8626.81 1399
8627.69 1415
8628.56 1333
8629.44 1374
8630.32 1356
8631.20 1278
8632.07 1402
8632.95 1318
8633.83 1390
8634.70 1386
8635.58 1387
8636.46 1553
8637.34 1440
8638.21 1507
8639.09 1481
8639.97 1505
8640.85 1510
8641.72 1486
8642.60 1492
8643.48 1464
8644.36 1565
8645.23 1550
8646.11 1634
8646.99 1603
8647.87 1516
8648.75 1532
8649.62 1572
8650.50 1583
8651.38 1623
8652.26 1571
8653.14 1593
8654.01 1624
8654.89 1646
8655.77 1649
8656.65 1683
8657.53 1742
8658.41 1773
8659.29 1746
8660.16 1763
8661.04 1713
8661.92 1777
8662.80 1783
8663.68 1758
8664.56 1864
8665.44 1832
8666.31 1761
8667.19 1672
8668.07 1779
8668.95 1842
8669.83 1779
8670.71 1798
8671.59 1892
8672.47 1939
8673.35 1903
8674.23 1970
8675.11 2075
8675.99 2127
8676.86 2195
8677.74 2358
8678.62 2574
8679.50 2743
8680.38 2749
8681.26 2735
8682.14 2901
8683.02 2792
8683.90 2705
8684.78 2630
8685.66 2506
8686.54 2383
8687.42 2195
8688.30 2168
8689.18 2047
8690.06 2071
8690.94 2136
8691.82 2101
8692.70 2152
8693.58 2130
8694.46 2243
8695.34 2544
8696.22 2859
8697.10 3037
8697.98 3329
8698.86 3406
8699.74 3576
8700.62 3651
8701.51 3427
8702.39 3176
8703.27 2959
8704.15 2818
8705.03 2580
8705.91 2459
8706.79 2330
8707.67 2210
8708.55 2192
8709.43 2235
8710.31 2146
8711.20 2206
8712.08 2112
8712.96 2128
8713.84 2096
8714.72 2046
8715.60 2119
8716.48 2087
8717.36 2171
8718.25 2147
8719.13 2160
8720.01 2207
8720.89 2180
8721.77 2173
8722.65 2182
8723.54 2202
8724.42 2307
8725.30 2250
8726.18 2163
8727.06 2232
8727.95 2348
8728.83 2344
8729.71 2388
8730.59 2460
8731.47 2393
8732.36 2437
8733.24 2392
8734.12 2517
8735.00 2441
8735.89 2480
8736.77 2593
8737.65 2637
8738.53 2699
8739.42 2709
8740.30 2846
8741.18 2727
8742.06 2813
8742.95 2891
8743.83 2737
8744.71 2856
8745.59 2951
8746.48 2973
8747.36 2947
8748.24 2992
8749.13 2996
8750.01 3030
8750.89 3008
8751.78 2863
8752.66 3032
8753.54 2942
8754.43 2991
8755.31 3082
8756.19 3062
8757.08 3073
8757.96 3199
8758.84 3356
8759.73 3247
8760.61 3278
8761.49 3329
8762.38 3345
8763.26 3372
8764.15 3397
8765.03 3409
8765.91 3444
8766.80 3491
8767.68 3790
8768.57 3757
8769.45 4095
8770.33 4259
8771.22 4370
8772.10 4584
8772.99 4782
8773.87 4647
8774.75 4630
8775.64 4664
8776.52 4587
8777.41 4535
8778.29 4460
8779.18 4447
8780.06 4473
8780.95 4532
8781.83 4504
8782.72 4796
8783.60 5332
8784.49 6195
8785.37 7762
8786.26 9520
8787.14 11490
8788.03 12787
8788.91 13863
8789.80 13956
8790.68 13334
8791.57 11934
8792.45 10624
8793.34 8999
8794.22 7695
8795.11 6351
8795.99 5594
8796.88 4919
8797.76 4495
8798.65 4043
8799.53 3803
8800.42 3840
8801.31 3851
8802.19 3972
8803.08 4067
8803.96 4156
8804.85 4123
8805.74 4099
8806.62 4048
8807.51 3824
8808.39 3576
8809.28 3392
8810.17 3219
8811.05 2906
8811.94 2753
8812.82 2534
8813.71 2594
8814.60 2525
8815.48 2614
8816.37 2696
8817.26 2753
8818.14 2861
8819.03 2920
8819.92 2765
8820.80 2781
8821.69 2781
8822.58 2638
8823.46 2698
8824.35 2672
8825.24 2906
8826.12 2779
8827.01 2724
8827.90 2773
8828.78 2640
8829.67 2680
8830.56 2562
8831.45 2522
8832.33 2453
8833.22 2507
8834.11 2444
8835.00 2465
8835.88 2372
8836.77 2341
8837.66 2367
8838.55 2323
8839.43 2341
8840.32 2397
8841.21 2494
8842.10 2389
8842.98 2276
8843.87 2482
8844.76 2529
8845.65 2486
8846.54 2520
8847.42 2604
8848.31 2638
8849.20 2607
8850.09 2629
8850.98 2698
8851.86 2702
8852.75 2628
8853.64 2636
8854.53 2680
8855.42 2662
8856.31 2647
8857.19 2591
8858.08 2620
8858.97 2579
8859.86 2553
8860.75 2532
8861.64 2633
8862.53 2649
8863.42 2678
8864.30 2675
8865.19 2617
8866.08 2521
8866.97 2577
8867.86 2482
8868.75 2357
8869.64 2295
8870.53 2367
8871.42 2314
8872.31 2202
8873.20 2241
8874.08 2182
8874.97 2164
8875.86 2096
8876.75 2058
8877.64 1987
8878.53 2022
8879.42 1991
8880.31 1967
8881.20 1995
8882.09 1904
8882.98 1903
8883.87 1876
8884.76 1815
8885.65 1751
8886.54 1741
8887.43 1886
8888.32 1815
8889.21 1873
8890.10 1820
8890.99 1692
8891.88 1743
8892.77 1685
8893.66 1657
8894.55 1677
8895.44 1614
8896.33 1582
8897.22 1563
8898.11 1594
8899.00 1577
8899.90 1612
8900.79 1540
8901.68 1503
8902.57 1552
8903.46 1486
8904.35 1488
8905.24 1459
8906.13 1447
8907.02 1524
8907.91 1508
8908.80 1520
8909.70 1474
8910.59 1478
8911.48 1345
8912.37 1342
8913.26 1337
8914.15 1396
8915.04 1365
8915.93 1360
8916.83 1425
8917.72 1364
8918.61 1335
8919.50 1329
8920.39 1242
8921.28 1263
8922.18 1289
8923.07 1219
8923.96 1286
8924.85 1329
8925.74 1232
8926.64 1283
8927.53 1261
8928.42 1180
8929.31 1264
8930.20 1349
8931.10 1319
8931.99 1378
8932.88 1374
8933.77 1391
8934.67 1298
8935.56 1370
8936.45 1414
8937.34 1305
8938.24 1260
8939.13 1294
8940.02 1321
8940.91 1318
8941.81 1304
8942.70 1253
8943.59 1183
8944.49 1159
8945.38 1127
8946.27 1199
8947.16 1163
8948.06 1171
8948.95 1171
8949.84 1110
8950.74 1121
8951.63 986
8952.52 1045
8953.42 1010
8954.31 1056
8955.20 1120
8956.10 1150
8956.99 1019
8957.88 1086
8958.78 1036
8959.67 1049
8960.56 1095
8961.46 1063
8962.35 1122
8963.25 1079
8964.14 1063
8965.03 1021
8965.93 1024
8966.82 1052
8967.72 1054
8968.61 989
8969.50 978
8970.40 974
8971.29 952
8972.19 958
8973.08 1006
8973.98 990
8974.87 1012
8975.76 1055
8976.66 990
8977.55 969
8978.45 1037
8979.34 997
8980.24 990
8981.13 987
8982.03 968
8982.92 954
8983.82 950
8984.71 943
8985.61 892
8986.50 916
8987.40 889
8988.29 942
8989.19 931
8990.08 836
8990.98 893
8991.87 882
8992.77 810
8993.66 873
8994.56 851
8995.45 878
8996.35 833
8997.24 850
8998.14 821
8999.04 865
8999.93 826
9000.83 825
9001.72 805
9002.62 836
9003.51 816
9004.41 828
9005.31 818
9006.20 787
9007.10 758
9007.99 846
9008.89 883
9009.79 791
9010.68 803
9011.58 827
9012.48 846
9013.37 789
9014.27 780
9015.16 791
9016.06 824
9016.96 837
9017.85 790
9018.75 698
9019.65 757
9020.54 761
9021.44 733
9022.34 727
9023.23 766
9024.13 748
9025.03 772
9025.93 796
9026.82 752
9027.72 705
9028.62 678
9029.51 709
9030.41 690
9031.31 669
9032.21 806
9033.10 798
9034.00 769
9034.90 811
9035.79 796
9036.69 756
9037.59 743
9038.49 717
9039.38 718
9040.28 785
9041.18 757
9042.08 770
9042.98 725
9043.87 732
9044.77 722
9045.67 728
9046.57 784
9047.47 747
9048.36 728
9049.26 704
9050.16 701
9051.06 726
9051.96 692
9052.85 764
9053.75 853
9054.65 792
9055.55 755
9056.45 711
9057.35 703
9058.25 719
9059.14 713
9060.04 748
9060.94 755
9061.84 781
9062.74 780
9063.64 772
9064.54 686
9065.44 711
9066.33 691
9067.23 704
9068.13 647
9069.03 745
9069.93 762
9070.83 768
9071.73 785
9072.63 794
9073.53 766
9074.43 764
9075.33 798
9076.23 714
9077.13 717
9078.03 745
9078.92 727
9079.82 746
9080.72 677
9081.62 731
9082.52 744
9083.42 739
9084.32 710
9085.22 694
9086.12 734
9087.02 727
9087.92 683
9088.82 703
9089.72 720
9090.62 779
9091.52 715
9092.42 724
9093.32 689
9094.22 781
9095.12 707
9096.03 737
9096.93 748
9097.83 668
9098.73 646
9099.63 700
9100.53 682
9101.43 747
9102.33 707
9103.23 704
9104.13 730
9105.03 752
9105.93 735
9106.83 654
9107.74 687
9108.64 719
9109.54 713
9110.44 683
9111.34 690
9112.24 655
9113.14 679
9114.04 750
9114.94 749
9115.85 685
9116.75 691
9117.65 651
9118.55 687
9119.45 662
9120.35 717
9121.26 681
9122.16 665
9123.06 755
9123.96 698
9124.86 745
9125.77 736
9126.67 764
9127.57 728
9128.47 748
9129.37 711
9130.28 743
9131.18 736
9132.08 690
9132.98 714
9133.88 683
9134.79 707
9135.69 737
9136.59 721
9137.49 748
9138.40 725
9139.30 767
9140.20 749
9141.10 734
9142.01 660
9142.91 685
9143.81 641
9144.72 678
9145.62 704
9146.52 707
9147.42 672
9148.33 679
9149.23 692
9150.13 697
9151.04 709
9151.94 718
9152.84 753
9153.75 738
9154.65 712
9155.55 615
9156.46 617
9157.36 669
9158.26 715
9159.17 744
9160.07 702
9160.97 647
9161.88 752
9162.78 696
9163.69 704
9164.59 731
9165.49 632
9166.40 716
9167.30 745
9168.21 703
9169.11 658
9170.01 701
9170.92 707
9171.82 674
9172.73 659
9173.63 683
9174.53 698
9175.44 748
9176.34 710
9177.25 609
9178.15 649
9179.06 745
9179.96 730
9180.87 672
9181.77 704
9182.68 729
9183.58 723
9184.49 644
9185.39 679
9186.30 744
9187.20 744
9188.11 648
9189.01 603
9189.92 631
9190.82 699
9191.73 716
9192.63 758
9193.54 754
9194.44 655
9195.35 708
9196.25 720
9197.16 722
9198.06 676
9198.97 695
9199.87 758
9200.78 697
9201.69 727
9202.59 674
9203.50 634
9204.40 718
9205.31 752
9206.21 645
9207.12 734
9208.03 753
9208.93 701
9209.84 737
9210.74 734
9211.65 641
9212.56 707
9213.46 659
9214.37 735
9215.28 696
9216.18 679
9217.09 683
9218.00 687
9218.90 759
9219.81 731
9220.72 660
9221.62 701
9222.53 710
9223.44 724
9224.34 649
9225.25 696
9226.16 742
9227.06 716
9227.97 600
9228.88 734
9229.78 730
9230.69 738
9231.60 638
9232.51 655
9233.41 650
9234.32 620
9235.23 653
9236.13 693
9237.04 676
9237.95 709
9238.86 677
9239.76 615
9240.67 609
9241.58 598
9242.49 664
9243.39 711
9244.30 702
9245.21 617
9246.12 655
9247.03 649
9247.93 636
9248.84 609
9249.75 647
9250.66 695
9251.57 658
9252.47 652
9253.38 681
9254.29 662
9255.20 638
9256.11 628
9257.02 663
9257.92 651
9258.83 648
9259.74 666
9260.65 702
9261.56 702
9262.47 646
9263.38 693
9264.28 670
9265.19 637
9266.10 673
9267.01 670
9267.92 653
9268.83 674
9269.74 668
9270.65 635
9271.56 634
9272.47 694
9273.37 607
9274.28 675
9275.19 691
9276.10 681
9277.01 734
9277.92 676
9278.83 663
9279.74 758
9280.65 797
9281.56 745
9282.47 723
9283.38 710
9284.29 704
9285.20 685
9286.11 722
9287.02 689
9287.93 687
9288.84 761
9289.75 750
9290.66 752
9291.57 782
9292.48 760
9293.39 747
9294.30 743
9295.21 725
9296.12 701
9297.03 687
9297.94 675
9298.85 718
9299.76 757
9300.67 769
9301.58 752
9302.49 751
9303.40 717
9304.31 746
9305.23 757
9306.14 694
9307.05 711
9307.96 704
9308.87 695
9309.78 723
9310.69 653
9311.60 701
9312.51 723
9313.42 711
9314.34 683
9315.25 727
9316.16 720
9317.07 684
9317.98 766
9318.89 706
9319.80 706
9320.72 744
9321.63 762
9322.54 662
9323.45 675
9324.36 621
9325.27 656
9326.19 660
9327.10 683
9328.01 708
9328.92 689
9329.83 641
9330.74 634
9331.66 736
9332.57 672
9333.48 678
9334.39 670
9335.31 627
9336.22 582
9337.13 617
9338.04 643
9338.96 621
9339.87 631
9340.78 656
9341.69 664
9342.61 690
9343.52 674
9344.43 662
9345.34 670
9346.26 648
9347.17 648
9348.08 684
9348.99 662
9349.91 627
9350.82 664
9351.73 664
9352.65 690
9353.56 676
9354.47 700
9355.39 733
9356.30 702
9357.21 678
9358.13 702
9359.04 709
9359.95 649
9360.87 626
9361.78 725
9362.69 722
9363.61 710
9364.52 693
9365.43 699
9366.35 662
9367.26 663
9368.18 706
9369.09 652
9370.00 714
9370.92 711
9371.83 716
9372.75 671
9373.66 754
9374.57 707
9375.49 717
9376.40 690
9377.32 658
9378.23 642
9379.15 696
9380.06 697
9380.97 643
9381.89 738
9382.80 719
9383.72 696
9384.63 705
9385.55 715
9386.46 719
9387.38 786
9388.29 838
9389.21 750
9390.12 760
9391.04 706
9391.95 733
9392.87 700
9393.78 767
9394.70 774
9395.61 815
9396.53 794
9397.44 818
9398.36 869
9399.27 887
9400.19 825
9401.10 848
9402.02 916
9402.94 832
9403.85 788
9404.77 795
9405.68 847
9406.60 833
9407.51 798
9408.43 768
9409.35 750
9410.26 743
9411.18 835
9412.09 840
9413.01 908
9413.93 825
9414.84 835
9415.76 861
9416.67 738
9417.59 722
9418.51 756
9419.42 758
9420.34 789
9421.26 748
9422.17 731
9423.09 697
9424.01 685
9424.92 737
9425.84 782
9426.76 735
9427.67 697
9428.59 794
9429.51 779
9430.42 803
9431.34 746
9432.26 720
9433.17 688
9434.09 744
9435.01 794
9435.93 665
9436.84 711
9437.76 757
9438.68 736
9439.59 791
9440.51 783
9441.43 763
9442.35 784
9443.26 791
9444.18 776
9445.10 748
9446.02 799
9446.93 801
9447.85 813
9448.77 796
9449.69 779
9450.61 787
9451.52 727
9452.44 741
9453.36 743
9454.28 774
9455.20 829
9456.11 887
9457.03 900
9457.95 900
9458.87 959
9459.79 946
9460.71 991
9461.62 1020
9462.54 961
9463.46 958
9464.38 946
9465.30 855
9466.22 857
9467.14 880
9468.05 839
9468.97 919
9469.89 746
9470.81 765
9471.73 791
9472.65 777
9473.57 845
9474.49 762
9475.41 762
9476.32 763
9477.24 766
9478.16 763
9479.08 776
9480.00 761
9480.92 730
9481.84 724
9482.76 729
9483.68 736
9484.60 768
9485.52 842
9486.44 818
9487.36 815
9488.28 815
9489.20 872
9490.12 818
9491.04 881
9491.96 856
9492.88 858
9493.80 789
9494.72 750
9495.64 810
9496.56 812
9497.48 841
9498.40 820
9499.32 802
9500.24 788
9501.16 735
9502.08 747
9503.00 743
9503.92 705
9504.84 715
9505.76 836
9506.68 762
9507.60 746
9508.52 760
9509.44 691
9510.36 768
9511.28 738
9512.21 825
9513.13 777
9514.05 769
9514.97 745
9515.89 727
9516.81 808
9517.73 839
9518.65 831
9519.57 769
9520.50 800
9521.42 856
9522.34 838
9523.26 772
9524.18 829
9525.10 969
9526.02 901
9526.95 835
9527.87 769
9528.79 811
9529.71 839
9530.63 887
9531.55 822
9532.48 845
9533.40 916
9534.32 874
9535.24 919
9536.16 1031
9537.09 1054
9538.01 1087
9538.93 1231
9539.85 1255
9540.77 1248
9541.70 1196
9542.62 1187
9543.54 1136
9544.46 1039
9545.39 970
9546.31 914
9547.23 870
9548.15 878
9549.08 798
9550.00 821
9550.92 834
9551.85 851
9552.77 823
9553.69 754
9554.61 800
9555.54 796
9556.46 816
9557.38 770
9558.31 744
9559.23 823
9560.15 788
9561.08 727
9562.00 747
9562.92 801
9563.85 847
9564.77 807
9565.69 819
9566.62 823
9567.54 831
9568.46 819
9569.39 813
9570.31 774
9571.23 806
9572.16 818
9573.08 789
9574.01 727
9574.93 717
9575.85 783
9576.78 783
9577.70 807
9578.63 721
9579.55 743
9580.47 778
9581.40 798
9582.32 802
9583.25 738
9584.17 740
9585.10 721
9586.02 723
9586.94 815
9587.87 787
9588.79 740
9589.72 732
9590.64 721
9591.57 700
9592.49 703
9593.42 748
9594.34 778
9595.27 750
9596.19 700
9597.12 758
9598.04 774
9598.97 777
9599.89 796
9600.82 830
9601.74 816
9602.67 779
9603.59 825
9604.52 817
9605.44 825
9606.37 854
9607.29 810
9608.22 787
9609.15 772
9610.07 817
9611.00 824
9611.92 844
9612.85 784
9613.77 773
9614.70 774
9615.63 770
9616.55 844
9617.48 880
9618.40 882
9619.33 840
9620.26 850
9621.18 826
9622.11 870
9623.03 866
9623.96 805
9624.89 883
9625.81 899
9626.74 846
9627.67 855
9628.59 864
9629.52 894
9630.45 947
9631.37 974
9632.30 869
9633.23 1002
9634.15 918
9635.08 927
9636.01 924
9636.93 964
9637.86 971
9638.79 961
9639.71 907
9640.64 911
9641.57 994
9642.50 1058
9643.42 1040
9644.35 1042
9645.28 1041
9646.21 1020
9647.13 993
9648.06 933
9648.99 943
9649.92 952
9650.84 998
9651.77 1056
9652.70 1031
9653.63 1192
9654.55 1212
9655.48 1264
9656.41 1327
9657.34 1285
9658.26 1319
9659.19 1268
9660.12 1199
9661.05 1193
9661.98 1131
9662.91 1101
9663.83 1100
9664.76 1111
9665.69 1093
9666.62 1121
9667.55 1110
9668.48 1009
9669.40 1036
9670.33 1083
9671.26 1066
9672.19 1068
9673.12 1031
9674.05 1114
9674.98 1154
9675.90 1153
9676.83 1176
9677.76 1147
9678.69 1107
9679.62 1065
9680.55 1111
9681.48 1100
9682.41 1170
9683.34 1127
9684.27 1127
9685.19 1195
9686.12 1149
9687.05 1141
9687.98 1121
9688.91 1119
9689.84 1141
9690.77 1169
9691.70 1212
9692.63 1210
9693.56 1142
9694.49 1125
9695.42 1138
9696.35 1260
9697.28 1178
9698.21 1143
9699.14 1212
9700.07 1231
9701.00 1275
9701.93 1251
9702.86 1260
9703.79 1224
9704.72 1339
9705.65 1434
9706.58 1406
9707.51 1371
9708.44 1339
9709.37 1337
9710.30 1364
9711.23 1307
9712.16 1221
9713.09 1209
9714.02 1179
9714.95 1163
9715.88 1111
9716.82 1200
9717.75 1247
9718.68 1238
9719.61 1228
9720.54 1278
9721.47 1336
9722.40 1311
9723.33 1275
9724.26 1220
9725.19 1232
9726.13 1152
9727.06 1163
9727.99 1169
9728.92 1146
9729.85 1057
9730.78 975
9731.71 997
9732.64 984
9733.58 956
9734.51 940
9735.44 1029
9736.37 998
9737.30 961
9738.23 1028
9739.17 1169
9740.10 1176
9741.03 1115
9741.96 1130
9742.89 1051
9743.83 1015
9744.76 980
9745.69 995
9746.62 1007
9747.55 951
9748.49 944
9749.42 891
9750.35 856
9751.28 912
9752.22 974
9753.15 910
9754.08 897
9755.01 884
9755.95 928
9756.88 962
9757.81 879
9758.75 869
9759.68 843
9760.61 855
9761.54 912
9762.48 883
9763.41 902
9764.34 891
9765.28 936
9766.21 906
9767.14 905
9768.08 884
9769.01 957
9769.94 939
9770.88 883
9771.81 886
9772.74 885
9773.68 919
9774.61 928
9775.54 880
9776.48 888
9777.41 892
9778.34 886
9779.28 959
9780.21 966
9781.14 979
9782.08 911
9783.01 950
9783.95 988
9784.88 951
9785.81 964
9786.75 996
9787.68 1087
9788.62 1093
9789.55 1018
9790.49 1078
9791.42 1090
9792.35 1031
9793.29 962
9794.22 1008
9795.16 939
9796.09 902
9797.03 911
9797.96 903
9798.90 869
9799.83 932
9800.77 920
9801.70 832
9802.64 854
9803.57 911
9804.51 918
9805.44 906
9806.38 916
9807.31 830
9808.25 928
9809.18 783
9810.12 761
9811.05 799
9811.99 722
9812.92 741
9813.86 824
9814.79 798
9815.73 736
9816.66 802
9817.60 775
9818.54 763
9819.47 823
9820.41 709
9821.34 707
9822.28 715
9823.21 717
9824.15 748
9825.09 712
9826.02 767
9826.96 742
9827.89 712
9828.83 771
9829.77 724
9830.70 787
9831.64 749
9832.57 695
9833.51 770
9834.45 790
9835.38 729
9836.32 722
9837.26 683
9838.19 711
9839.13 671
9840.07 715
9841.00 701
9841.94 719
9842.88 707
9843.81 694
9844.75 716
9845.69 725
9846.62 706
9847.56 703
9848.50 743
9849.44 710
9850.37 700
9851.31 719
9852.25 741
9853.18 745
9854.12 720
9855.06 744
9856.00 733
9856.93 748
9857.87 723
9858.81 736
9859.75 696
9860.68 744
9861.62 699
9862.56 696
9863.50 715
9864.44 667
9865.37 784
9866.31 748
9867.25 754
9868.19 705
9869.13 709
9870.06 701
9871.00 740
9871.94 706
9872.88 721
9873.82 736
9874.75 669
9875.69 682
9876.63 653
9877.57 684
9878.51 649
9879.45 687
9880.39 711
9881.32 678
9882.26 735
9883.20 703
9884.14 719
9885.08 700
9886.02 667
9886.96 655
9887.90 668
9888.83 676
9889.77 718
9890.71 626
9891.65 653
9892.59 670
9893.53 639
9894.47 619
9895.41 620
9896.35 673
9897.29 675
9898.23 687
9899.17 663
9900.11 683
9901.05 689
9901.99 647
9902.92 707
9903.86 689
9904.80 654
9905.74 634
9906.68 678
9907.62 701
9908.56 680
9909.50 685
9910.44 683
9911.38 659
9912.32 697
9913.26 684
9914.20 665
9915.14 699
9916.08 722
9917.02 705
9917.97 680
9918.91 694
9919.85 635
9920.79 677
9921.73 665
9922.67 678
9923.61 702
9924.55 733
9925.49 712
9926.43 652
9927.37 733
9928.31 728
9929.25 793
9930.19 869
9931.13 937
9932.08 1063
9933.02 1191
9933.96 1396
9934.90 1303
9935.84 1223
9936.78 1157
9937.72 1091
9938.66 1010
9939.61 896
9940.55 809
9941.49 842
9942.43 745
9943.37 614
9944.31 633
9945.26 648
9946.20 650
9947.14 681
9948.08 658
9949.02 618
9949.96 626
9950.91 709
9951.85 635
9952.79 612
9953.73 619
9954.67 605
9955.62 668
9956.56 620
9957.50 556
9958.44 641
9959.39 610
9960.33 597
9961.27 606
9962.21 613
9963.16 598
9964.10 635
9965.04 640
9965.98 587
9966.93 586
9967.87 631
9968.81 617
9969.75 647
9970.70 620
9971.64 636
9972.58 658
9973.53 663
9974.47 619
9975.41 606
9976.36 653
9977.30 612
9978.24 577
9979.18 599
9980.13 605
9981.07 620
9982.01 541
9982.96 558
9983.90 551
9984.85 576
9985.79 598
9986.73 591
9987.68 591
9988.62 607
9989.56 557
9990.51 597
9991.45 564
9992.40 567
9993.34 553
9994.28 535
9995.23 526
9996.17 599
9997.12 536
9998.06 563
9999.00 556
9999.95 616
10000.89 648
10001.84 604
10002.78 534
10003.73 580
10004.67 586
10005.61 638
10006.56 637
10007.50 649
10008.45 585
10009.39 599
10010.34 597
10011.28 564
10012.23 589
10013.17 572
10014.12 649
10015.06 628
10016.01 575
10016.95 591
10017.90 612
10018.84 590
10019.79 546
10020.73 569
10021.68 547
10022.62 599
10023.57 569
10024.51 520
10025.46 538
10026.41 553
10027.35 542
10028.30 564
10029.24 576
10030.19 537
10031.13 567
10032.08 558
10033.03 557
10033.97 586
10034.92 631
10035.86 609
10036.81 610
10037.76 627
10038.70 538
10039.65 493
10040.59 581
10041.54 510
10042.49 497
10043.43 548
10044.38 568
10045.33 556
10046.27 515
10047.22 536
10048.16 490
10049.11 561
10050.06 570
10051.00 564
10051.95 582
10052.90 541
10053.84 554
10054.79 525
10055.74 502
10056.69 539
10057.63 453
10058.58 442
10059.53 509
10060.47 513
10061.42 509
10062.37 512
10063.32 537
10064.26 433
10065.21 507
10066.16 555
10067.10 496
10068.05 546
10069.00 465
10069.95 501
10070.89 490
10071.84 473
10072.79 503
10073.74 491
10074.69 476
10075.63 465
10076.58 514
10077.53 560
10078.48 555
10079.43 519
10080.37 555
10081.32 507
10082.27 497
10083.22 510
10084.17 547
10085.11 511
10086.06 500
10087.01 560
10087.96 517
10088.91 501
10089.86 493
10090.81 524
10091.75 537
10092.70 478
10093.65 454
10094.60 538
10095.55 511
10096.50 471
10097.45 466
10098.40 473
10099.34 479
10100.29 469
10101.24 427
10102.19 485
10103.14 527
10104.09 571
10105.04 538
10105.99 527
10106.94 472
10107.89 482
10108.84 499
10109.79 491
10110.73 463
10111.68 502
10112.63 501
10113.58 513
10114.53 464
10115.48 459
10116.43 509
10117.38 507
10118.33 450
10119.28 457
10120.23 502
10121.18 484
10122.13 494
10123.08 518
10124.03 496
10124.98 495
10125.93 489
10126.88 503
10127.83 483
10128.78 453
10129.73 500
10130.68 520
10131.64 458
10132.59 538
10133.54 507
10134.49 442
10135.44 528
10136.39 531
10137.34 474
10138.29 536
10139.24 478
10140.19 508
10141.14 477
10142.09 529
10143.04 572
10144.00 499
10144.95 508
10145.90 488
10146.85 511
10147.80 537
10148.75 540
10149.70 465
10150.65 481
10151.61 463
10152.56 524
10153.51 521
10154.46 501
10155.41 490
10156.36 501
10157.31 494
10158.27 514
10159.22 514
10160.17 515
10161.12 548
10162.07 576
10163.03 541
10163.98 525
10164.93 524
10165.88 540
10166.83 497
10167.79 497
10168.74 549
10169.69 525
10170.64 430
10171.60 491
10172.55 551
10173.50 544
10174.45 556
10175.41 518
10176.36 507
10177.31 503
10178.26 499
10179.22 536
10180.17 550
10181.12 531
10182.07 541
10183.03 524
10183.98 552
10184.93 566
10185.89 573
10186.84 518
10187.79 584
10188.75 653
10189.70 621
10190.65 601
10191.60 557
10192.56 549
10193.51 582
10194.47 591
10195.42 617
10196.37 621
10197.33 644
10198.28 663
10199.23 676
10200.19 621
10201.14 622
10202.09 691
10203.05 731
10204.00 661
10204.96 680
10205.91 632
10206.86 660
10207.82 675
10208.77 643
10209.73 696
10210.68 648
10211.63 637
10212.59 629
10213.54 676
10214.50 762
10215.45 703
10216.41 648
10217.36 643
10218.32 640
10219.27 580
10220.22 571
10221.18 575
10222.13 637
10223.09 546
10224.04 575
10225.00 576
10225.95 576
10226.91 571
10227.86 564
10228.82 595
10229.77 659
10230.73 625
10231.68 540
10232.64 576
10233.59 570
10234.55 588
10235.50 603
10236.46 530
10237.42 600
10238.37 616
10239.33 640
10240.28 652
10241.24 715
10242.19 634
10243.15 718
10244.10 697
10245.06 651
10246.02 701
10246.97 701
10247.93 655
10248.88 623
10249.84 552
10250.80 543
10251.75 569
10252.71 564
10253.66 568
10254.62 540
10255.58 526
10256.53 526
10257.49 545
10258.45 555
10259.40 498
10260.36 524
10261.32 487
10262.27 522
10263.23 508
10264.19 536
10265.14 536
10266.10 545
10267.06 461
10268.01 528
10268.97 516
10269.93 483
10270.88 496
10271.84 489
10272.80 477
10273.76 561
10274.71 563
10275.67 563
10276.63 602
10277.58 549
10278.54 512
10279.50 554
10280.46 547
10281.41 539
10282.37 534
10283.33 498
10284.29 476
10285.24 569
10286.20 475
10287.16 486
10288.12 460
10289.08 494
10290.03 509
10290.99 522
10291.95 505
10292.91 447
10293.87 474
10294.82 497
10295.78 484
10296.74 499
10297.70 467
10298.66 522
10299.61 504
10300.57 514
10301.53 477
10302.49 476
10303.45 459
10304.41 466
10305.37 531
10306.32 477
10307.28 443
10308.24 486
10309.20 465
10310.16 459
10311.12 495
10312.08 476
10313.04 490
10314.00 538
10314.95 475
10315.91 486
10316.87 489
10317.83 464
10318.79 517
10319.75 477
10320.71 477
10321.67 487
10322.63 472
10323.59 470
10324.55 474
10325.51 454
10326.47 519
10327.43 471
10328.39 438
10329.35 473
10330.31 450
10331.27 441
10332.23 499
10333.19 461
10334.15 493
10335.11 449
10336.07 444
10337.03 476
10337.99 447
10338.95 466
10339.91 500
10340.87 462
10341.83 446
10342.79 440
10343.75 424
10344.71 509
10345.67 514
10346.63 441
10347.59 429
10348.55 428
10349.51 437
10350.47 423
10351.43 396
10352.39 411
10353.35 440
10354.31 468
10355.28 492
10356.24 455
10357.20 505
10358.16 528
10359.12 478
10360.08 474
10361.04 453
10362.00 481
10362.96 484
10363.93 525
10364.89 510
10365.85 547
10366.81 523
10367.77 504
10368.73 485
10369.69 461
10370.66 462
10371.62 451
10372.58 483
10373.54 524
10374.50 440
10375.47 443
10376.43 466
10377.39 497
10378.35 403
10379.31 432
10380.28 432
10381.24 413
10382.20 451
10383.16 487
10384.12 429
10385.09 453
10386.05 452
10387.01 475
10387.97 464
10388.94 421
10389.90 416
10390.86 420
10391.82 464
10392.79 461
10393.75 459
10394.71 423
10395.68 437
10396.64 476
10397.60 432
10398.56 446
10399.53 399
10400.49 474
10401.45 428
10402.42 429
10403.38 419
10404.34 451
10405.31 481
10406.27 451
10407.23 409
10408.20 471
10409.16 479
10410.12 440
10411.09 427
10412.05 453
10413.01 451
10413.98 397
10414.94 472
10415.90 473
10416.87 460
10417.83 460
10418.80 492
10419.76 488
10420.72 491
10421.69 523
10422.65 521
10423.62 586
10424.58 520
10425.54 566
10426.51 579
10427.47 569
10428.44 560
10429.40 568
10430.37 512
10431.33 517
10432.30 539
10433.26 486
10434.22 485
10435.19 466
10436.15 529
10437.12 524
10438.08 495
10439.05 490
10440.01 451
10440.98 456
10441.94 477
10442.91 465
10443.87 462
10444.84 492
10445.80 444
10446.77 401
10447.73 439
10448.70 477
10449.66 532
10450.63 454
10451.59 427
10452.56 382
10453.53 464
10454.49 471
10455.46 468
10456.42 404
10457.39 434
10458.35 445
10459.32 463
10460.29 474
10461.25 415
10462.22 442
10463.18 426
10464.15 456
10465.12 400
10466.08 415
10467.05 478
10468.01 436
10468.98 416
10469.95 409
10470.91 425
10471.88 474
10472.85 480
10473.81 391
10474.78 436
10475.74 437
10476.71 480
10477.68 442
10478.64 458
10479.61 453
10480.58 459
10481.54 417
10482.51 390
10483.48 416
10484.45 405
10485.41 437
10486.38 411
10487.35 417
10488.31 441
10489.28 419
10490.25 452
10491.22 449
10492.18 438
10493.15 458
10494.12 417
10495.08 418
10496.05 434
10497.02 424
10497.99 399
10498.95 389
10499.92 416
10500.89 408
10501.86 462
10502.83 412
10503.79 406
10504.76 470
10505.73 401
10506.70 405
10507.67 464
10508.63 467
10509.60 459
10510.57 416
10511.54 463
10512.51 471
10513.47 414
10514.44 455
10515.41 465
10516.38 471
10517.35 429
10518.32 449
10519.28 452
10520.25 454
10521.22 411
10522.19 419
10523.16 454
10524.13 448
10525.10 409
10526.07 417
10527.03 427
10528.00 453
10528.97 422
10529.94 425
10530.91 477
10531.88 444
10532.85 476
10533.82 453
10534.79 464
10535.76 411
10536.73 476
10537.70 528
10538.67 483
10539.63 451
10540.60 447
10541.57 465
10542.54 469
10543.51 454
10544.48 448
10545.45 493
10546.42 465
10547.39 432
10548.36 423
10549.33 415
10550.30 430
10551.27 496
10552.24 512
10553.21 449
10554.18 386
10555.15 437
10556.12 439
10557.09 441
10558.06 469
10559.03 428
10560.00 480
10560.97 459
10561.95 454
10562.92 485
10563.89 502
10564.86 503
10565.83 575
10566.80 611
10567.77 632
10568.74 594
10569.71 566
10570.68 568
10571.65 597
10572.62 529
10573.59 554
10574.57 521
10575.54 480
10576.51 511
10577.48 487
10578.45 470
10579.42 415
10580.39 455
10581.36 490
10582.34 408
10583.31 405
10584.28 448
10585.25 442
10586.22 422
10587.19 436
10588.17 458
10589.14 448
10590.11 479
10591.08 453
10592.05 466
10593.02 437
10594.00 458
10594.97 465
10595.94 483
10596.91 470
10597.89 470
10598.86 450
10599.83 464
10600.80 431
10601.77 421
10602.75 478
10603.72 425
10604.69 449
10605.66 501
10606.64 466
10607.61 461
10608.58 456
10609.55 428
10610.53 417
10611.50 445
10612.47 465
10613.45 490
10614.42 472
10615.39 426
10616.36 447
10617.34 402
10618.31 450
10619.28 447
10620.26 433
10621.23 428
10622.20 492
10623.18 446
10624.15 465
10625.12 435
10626.10 431
10627.07 485
10628.04 488
10629.02 463
10629.99 446
10630.97 444
10631.94 475
10632.91 511
10633.89 438
10634.86 459
10635.83 477
10636.81 471
10637.78 483
10638.76 536
10639.73 470
10640.70 439
10641.68 483
10642.65 513
10643.63 543
10644.60 543
10645.58 516
10646.55 551
10647.53 528
10648.50 528
10649.47 532
10650.45 468
10651.42 520
10652.40 493
10653.37 463
10654.35 485
10655.32 442
10656.30 456
10657.27 492
10658.25 456
10659.22 485
10660.20 499
10661.17 439
10662.15 415
10663.12 395
10664.10 443
10665.07 409
10666.05 442
10667.02 456
10668.00 455
10668.97 426
10669.95 467
10670.93 475
10671.90 454
10672.88 395
10673.85 471
10674.83 416
10675.80 410
10676.78 430
10677.76 457
10678.73 478
10679.71 476
10680.68 463
10681.66 476
10682.63 414
10683.61 435
10684.59 493
10685.56 539
10686.54 481
10687.52 461
10688.49 466
10689.47 447
10690.44 442
10691.42 460
10692.40 446
10693.37 428
10694.35 441
10695.33 407
10696.30 407
10697.28 405
10698.26 427
10699.23 411
10700.21 423
10701.19 398
10702.17 396
10703.14 366
10704.12 415
10705.10 480
10706.07 471
10707.05 417
10708.03 452
10709.01 385
10709.98 395
10710.96 429
10711.94 462
10712.91 377
10713.89 429
10714.87 427
10715.85 412
10716.83 467
10717.80 450
10718.78 460
10719.76 405
10720.74 421
10721.71 417
10722.69 452
10723.67 403
10724.65 422
10725.63 410
10726.60 432
10727.58 467
10728.56 421
10729.54 453
10730.52 408
10731.49 405
10732.47 459
10733.45 419
10734.43 386
10735.41 404
10736.39 362
10737.37 386
10738.34 372
10739.32 394
10740.30 404
10741.28 480
10742.26 455
10743.24 459
10744.22 455
10745.20 468
10746.17 435
10747.15 436
10748.13 431
10749.11 438
10750.09 478
10751.07 433
10752.05 450
10753.03 409
10754.01 384
10754.99 428
10755.97 482
10756.95 456
10757.93 406
10758.91 438
10759.88 414
10760.86 449
10761.84 498
10762.82 464
10763.80 415
10764.78 422
10765.76 432
10766.74 488
10767.72 437
10768.70 446
10769.68 434
10770.66 393
10771.64 400
10772.62 448
10773.60 432
10774.58 433
10775.56 382
10776.54 378
10777.52 431
10778.51 452
10779.49 427
10780.47 423
10781.45 378
10782.43 432
10783.41 484
10784.39 448
10785.37 423
10786.35 430
10787.33 430
10788.31 434
10789.29 440
10790.27 470
10791.26 447
10792.24 449
10793.22 377
10794.20 416
10795.18 446
10796.16 436
10797.14 431
10798.12 428
10799.10 388
10800.09 424
10801.07 425
10802.05 412
10803.03 410
10804.01 425
10804.99 438
10805.98 426
10806.96 433
10807.94 401
10808.92 385
10809.90 415
10810.89 423
10811.87 427
10812.85 453
10813.83 428
10814.81 393
10815.80 451
10816.78 429
10817.76 414
10818.74 376
10819.72 414
10820.71 379
10821.69 422
10822.67 430
10823.65 385
10824.64 428
10825.62 420
10826.60 410
10827.58 400
10828.57 433
10829.55 410
10830.53 407
10831.52 422
10832.50 427
10833.48 425
10834.46 379
10835.45 446
10836.43 472
10837.41 449
10838.40 406
10839.38 408
10840.36 418
10841.35 458
10842.33 463
10843.31 461
10844.30 406
10845.28 410
10846.26 470
10847.25 436
10848.23 437
10849.21 470
10850.20 531
10851.18 471
10852.17 479
10853.15 480
10854.13 469
10855.12 437
10856.10 435
10857.09 439
10858.07 457
10859.05 490
10860.04 423
10861.02 460
10862.01 439
10862.99 471
10863.97 463
10864.96 500
10865.94 470
10866.93 488
10867.91 454
10868.90 468
10869.88 482
10870.87 447
10871.85 471
10872.84 457
10873.82 433
10874.81 434
10875.79 492
10876.78 429
10877.76 420
10878.75 394
10879.73 473
10880.72 497
10881.70 468
10882.69 444
10883.67 496
10884.66 458
10885.64 482
10886.63 542
10887.61 498
10888.60 493
10889.58 513
10890.57 514
10891.55 509
10892.54 534
10893.53 541
10894.51 541
10895.50 515
10896.48 547
10897.47 536
10898.45 497
10899.44 512
10900.43 529
10901.41 504
10902.40 538
10903.38 550
10904.37 549
10905.36 573
10906.34 544
10907.33 538
10908.32 512
10909.30 553
10910.29 525
10911.28 583
10912.26 514
10913.25 564
10914.24 610
10915.22 624
10916.21 551
10917.20 535
10918.18 547
10919.17 551
10920.16 590
10921.14 603
10922.13 567
10923.12 586
10924.10 663
10925.09 626
10926.08 641
10927.07 601
10928.05 572
10929.04 559
10930.03 523
10931.01 577
10932.00 598
10932.99 578
10933.98 578
10934.96 592
10935.95 660
10936.94 652
10937.93 643
10938.92 618
10939.90 602
10940.89 596
10941.88 593
10942.87 651
10943.85 691
10944.84 657
10945.83 623
10946.82 658
10947.81 642
10948.79 652
10949.78 683
10950.77 768
10951.76 715
10952.75 670
10953.74 742
10954.72 770
10955.71 712
10956.70 725
10957.69 793
10958.68 787
10959.67 778
10960.66 730
10961.65 707
10962.63 845
10963.62 817
10964.61 790
10965.60 910
10966.59 897
10967.58 914
10968.57 911
10969.56 824
10970.55 831
10971.54 835
10972.52 761
10973.51 795
10974.50 795
10975.49 707
10976.48 740
10977.47 738
10978.46 723
10979.45 707
10980.44 706
10981.43 691
10982.42 706
10983.41 676
10984.40 754
10985.39 766
10986.38 736
10987.37 695
10988.36 707
10989.35 724
10990.34 760
10991.33 756
10992.32 700
10993.31 729
10994.30 750
10995.29 742
10996.28 735
10997.27 727
10998.26 743
10999.25 777
11000.24 803
11001.23 871
11002.22 932
11003.21 962
11004.20 1041
11005.20 1143
11006.19 1130
11007.18 1116
11008.17 1172
11009.16 1223
11010.15 1220
11011.14 1114
11012.13 1030
11013.12 972
11014.11 866
11015.10 815
11016.10 752
11017.09 699
11018.08 689
11019.07 722
11020.06 690
11021.05 670
11022.04 666
11023.04 694
11024.03 649
11025.02 695
11026.01 705
11027.00 635
11027.99 641
11028.99 634
11029.98 655
11030.97 611
11031.96 656
11032.95 644
11033.95 629
11034.94 651
11035.93 679
11036.92 601
11037.91 625
11038.91 676
11039.90 647
11040.89 645
11041.88 651
11042.88 648
11043.87 669
11044.86 601
11045.85 596
11046.85 636
11047.84 622
11048.83 563
11049.82 597
11050.82 631
11051.81 606
11052.80 589
11053.80 632
11054.79 586
11055.78 521
11056.77 588
11057.77 541
11058.76 533
11059.75 543
11060.75 549
11061.74 612
11062.73 547
11063.73 553
11064.72 554
11065.71 565
11066.71 579
11067.70 611
11068.69 583
11069.69 607
11070.68 540
11071.68 559
11072.67 581
11073.66 541
11074.66 581
11075.65 611
11076.65 590
11077.64 533
11078.63 611
11079.63 567
11080.62 541
11081.62 589
11082.61 595
11083.60 539
11084.60 597
11085.59 570
11086.59 614
11087.58 604
11088.58 557
11089.57 608
11090.57 571
11091.56 542
11092.55 538
11093.55 624
11094.54 577
11095.54 614
11096.53 589
11097.53 594
11098.52 588
11099.52 574
11100.51 566
11101.51 603
11102.50 585
11103.50 578
11104.49 589
11105.49 526
11106.48 529
11107.48 570
11108.48 582
11109.47 537
11110.47 557
11111.46 574
11112.46 570
11113.45 578
11114.45 515
11115.44 542
11116.44 553
11117.44 552
11118.43 531
11119.43 500
11120.42 561
11121.42 587
11122.42 611
11123.41 578
11124.41 570
11125.40 586
11126.40 556
11127.40 537
11128.39 553
11129.39 545
11130.38 540
11131.38 537
11132.38 578
11133.37 570
11134.37 498
11135.37 553
11136.36 578
11137.36 551
11138.36 552
11139.35 556
11140.35 574
11141.35 569
11142.34 598
11143.34 521
11144.34 569
11145.34 525
11146.33 567
11147.33 517
11148.33 549
11149.32 584
11150.32 613
11151.32 565
11152.32 569
11153.31 592
11154.31 591
11155.31 586
11156.31 598
11157.30 567
11158.30 532
11159.30 552
11160.30 563
11161.29 532
11162.29 531
11163.29 531
11164.29 526
11165.29 537
11166.28 553
11167.28 539
11168.28 510
11169.28 518
11170.28 504
11171.27 514
11172.27 507
11173.27 498
11174.27 540
11175.27 521
11176.27 483
11177.26 529
11178.26 537
11179.26 536
11180.26 555
11181.26 529
11182.26 538
11183.26 512
11184.26 568
11185.25 549
11186.25 544
11187.25 559
11188.25 476
11189.25 463
11190.25 491
11191.25 526
11192.25 529
11193.25 537
11194.25 531
11195.24 536
11196.24 497
11197.24 494
11198.24 531
11199.24 508
11200.24 525
11201.24 572
11202.24 531
11203.24 528
11204.24 533
11205.24 508
11206.24 527
11207.24 581
11208.24 497
11209.24 516
11210.24 533
11211.24 523
11212.24 531
11213.24 510
11214.24 505
11215.24 490
11216.24 489
11217.24 506
11218.24 470
11219.24 515
11220.24 493
11221.24 467
11222.24 480
11223.24 536
11224.24 501
11225.24 466
11226.24 460
11227.25 501
11228.25 470
11229.25 507
11230.25 529
11231.25 552
11232.25 587
11233.25 565
11234.25 578
11235.25 497
11236.25 497
11237.25 523
11238.26 508
11239.26 505
11240.26 496
11241.26 485
11242.26 525
11243.26 498
11244.26 539
11245.27 522
11246.27 517
11247.27 543
11248.27 517
11249.27 452
11250.27 510
11251.28 519
11252.28 525
11253.28 517
11254.28 500
11255.28 528
11256.29 540
11257.29 543
11258.29 548
11259.29 550
11260.29 526
11261.30 514
11262.30 519
11263.30 524
11264.30 555
11265.31 523
11266.31 559
11267.31 549
11268.31 509
11269.32 504
11270.32 584
11271.32 580
11272.32 569
11273.33 519
11274.33 556
11275.33 533
11276.33 541
11277.34 569
11278.34 534
11279.34 573
11280.35 581
11281.35 578
11282.35 595
11283.36 592
11284.36 571
11285.36 596
11286.37 579
11287.37 645
11288.37 644
11289.38 625
11290.38 608
11291.38 569
11292.39 612
11293.39 611
11294.39 609
11295.40 627
11296.40 595
11297.41 580
11298.41 581
11299.41 621
11300.42 620
11301.42 587
11302.43 559
11303.43 586
11304.43 563
11305.44 589
11306.44 577
11307.45 602
11308.45 599
11309.46 647
11310.46 536
11311.46 580
11312.47 618
11313.47 619
11314.48 571
11315.48 610
11316.49 575
11317.49 623
11318.50 642
11319.50 634
11320.51 645
11321.51 675
11322.52 679
11323.52 697
11324.53 679
11325.53 637
11326.54 572
11327.54 602
11328.55 588
11329.55 581
11330.56 596
11331.56 612
11332.57 598
11333.57 519
11334.58 606
11335.58 597
11336.59 539
11337.60 587
11338.60 607
11339.61 573
11340.61 573
11341.62 559
11342.62 555
11343.63 552
11344.64 608
11345.64 541
11346.65 580
11347.65 570
11348.66 583
11349.67 581
11350.67 620
11351.68 558
11352.69 503
11353.69 532
11354.70 587
11355.71 547
11356.71 540
11357.72 585
11358.72 585
11359.73 589
11360.74 622
11361.74 614
11362.75 600
11363.76 550
11364.76 568
11365.77 599
11366.78 611
11367.79 652
11368.79 631
11369.80 583
11370.81 591
11371.81 586
11372.82 609
11373.83 621
11374.84 599
11375.84 571
11376.85 631
11377.86 611
11378.87 582
11379.87 628
11380.88 638
11381.89 611
11382.90 621
11383.90 648
11384.91 621
11385.92 637
11386.93 634
11387.93 619
11388.94 574
11389.95 613
11390.96 611
11391.97 559
11392.97 607
11393.98 567
11394.99 591
11396.00 679
11397.01 579
11398.02 582
11399.02 562
11400.03 599
11401.04 691
11402.05 640
11403.06 638
11404.07 653
11405.08 664
11406.08 684
11407.09 665
11408.10 655
11409.11 662
11410.12 671
11411.13 671
11412.14 718
11413.15 705
11414.15 667
11415.16 630
11416.17 654
11417.18 625
11418.19 633
11419.20 666
11420.21 642
11421.22 689
11422.23 678
11423.24 715
11424.25 736
11425.26 683
11426.27 704
11427.28 651
11428.29 687
11429.30 657
11430.31 680
11431.32 679
11432.32 735
11433.33 706
11434.34 717
11435.35 740
11436.36 700
11437.37 720
11438.38 716
11439.39 737
11440.41 782
11441.42 824
11442.43 775
11443.44 761
11444.45 776
11445.46 700
11446.47 799
11447.48 803
11448.49 703
11449.50 746
11450.51 772
11451.52 797
11452.53 773
11453.54 792
11454.55 801
11455.56 869
11456.57 801
11457.59 840
11458.60 855
11459.61 836
11460.62 802
11461.63 804
11462.64 831
11463.65 901
11464.66 898
11465.67 876
11466.69 919
11467.70 891
11468.71 852
11469.72 887
11470.73 899
11471.74 894
11472.75 842
11473.77 841
11474.78 945
11475.79 854
11476.80 887
11477.81 916
11478.83 950
11479.84 969
11480.85 881
11481.86 914
11482.87 935
11483.89 895
11484.90 966
11485.91 956
11486.92 943
11487.93 882
11488.95 912
11489.96 1012
11490.97 1003
11491.98 937
11493.00 996
11494.01 1035
11495.02 1009
11496.03 952
11497.05 976
11498.06 961
11499.07 1004
11500.09 1046
11501.10 1065
11502.11 982
11503.12 979
11504.14 1025
11505.15 1028
11506.16 1087
11507.18 1076
11508.19 1096
11509.20 1011
11510.22 1052
11511.23 1036
11512.24 1119
11513.26 1045
11514.27 1101
11515.28 1085
11516.30 1001
11517.31 1120
11518.32 1110
11519.34 1062
11520.35 1060
11521.37 1134
11522.38 1137
11523.39 1093
11524.41 1099
11525.42 1181
11526.44 1150
11527.45 1142
11528.46 1124
11529.48 1187
11530.49 1231
11531.51 1272
11532.52 1234
11533.53 1270
11534.55 1188
11535.56 1236
11536.58 1267
11537.59 1270
11538.61 1346
11539.62 1344
11540.64 1354
11541.65 1362
11542.67 1427
11543.68 1384
11544.69 1384
11545.71 1364
11546.72 1421
11547.74 1454
11548.75 1374
11549.77 1441
11550.78 1445
11551.80 1471
11552.81 1525
11553.83 1469
11554.85 1503
11555.86 1501
11556.88 1576
11557.89 1608
11558.91 1525
11559.92 1598
11560.94 1664
11561.95 1676
11562.97 1641
11563.98 1663
11565.00 1789
11566.02 1826
11567.03 1838
11568.05 1799
11569.06 1850
11570.08 2018
11571.10 2044
11572.11 1930
11573.13 1882
11574.14 1900
11575.16 1912
11576.18 2020
11577.19 2006
11578.21 2078
11579.22 2121
11580.24 2172
11581.26 2069
11582.27 2241
11583.29 2235
11584.31 2310
11585.32 2444
11586.34 2514
11587.36 2577
11588.37 2613
11589.39 2651
11590.41 2825
11591.42 2911
11592.44 3112
11593.46 3296
11594.47 3354
11595.49 3349
11596.51 3592
11597.53 3573
11598.54 3501
11599.56 3583
11600.58 3694
11601.59 3799
11602.61 4004
11603.63 4439
11604.65 4824
11605.66 5457
11606.68 6154
11607.70 6838
11608.72 7530
11609.74 8361
11610.75 9070
11611.77 9222
11612.79 9173
11613.81 8640
11614.82 8060
11615.84 7466
11616.86 6640
11617.88 5720
11618.90 4945
11619.91 4345
11620.93 3762
11621.95 3441
11622.97 3220
11623.99 3072
11625.01 2826
11626.02 2642
11627.04 2518
11628.06 2587
11629.08 2464
11630.10 2178
11631.12 2242
11632.14 2222
11633.15 2113
11634.17 2168
11635.19 2180
11636.21 2113
11637.23 2023
11638.25 2055
11639.27 2036
11640.29 2071
11641.30 2001
11642.32 2009
11643.34 2044
11644.36 2008
11645.38 1965
11646.40 2022
11647.42 2022
11648.44 1940
11649.46 1953
11650.48 1878
11651.50 1916
11652.52 1945
11653.54 1884
11654.56 1736
11655.58 1723
11656.60 1697
11657.62 1634
11658.64 1598
11659.66 1548
11660.68 1529
11661.70 1558
11662.72 1556
11663.74 1581
11664.76 1579
11665.78 1591
11666.80 1566
11667.82 1496
11668.84 1515
11669.86 1480
11670.88 1544
11671.90 1540
11672.92 1652
11673.94 1653
11674.96 1606
11675.98 1551
11677.00 1622
11678.02 1666
11679.04 1601
11680.06 1668
11681.08 1674
11682.10 1741
11683.12 1744
11684.15 1754
11685.17 1772
11686.19 1799
11687.21 1821
11688.23 1848
11689.25 1930
11690.27 1965
11691.29 1876
11692.31 1935
11693.34 1936
11694.36 1930
11695.38 1892
11696.40 1936
11697.42 1862
11698.44 1867
11699.46 1814
11700.49 1794
11701.51 1800
11702.53 1698
11703.55 1747
11704.57 1673
11705.60 1673
11706.62 1728
11707.64 1678
11708.66 1714
11709.68 1676
11710.71 1614
11711.73 1591
11712.75 1558
11713.77 1543
11714.79 1527
11715.82 1448
11716.84 1484
11717.86 1498
11718.88 1514
11719.91 1430
11720.93 1439
11721.95 1464
11722.97 1393
11724.00 1409
11725.02 1417
11726.04 1353
11727.07 1333
11728.09 1334
11729.11 1354
11730.13 1305
11731.16 1259
11732.18 1262
11733.20 1168
11734.23 1217
11735.25 1220
11736.27 1258
11737.30 1165
11738.32 1133
11739.34 1125
11740.37 1163
11741.39 1116
11742.41 1128
11743.44 1125
11744.46 1087
11745.48 1094
11746.51 1097
11747.53 1066
11748.55 1015
11749.58 1125
11750.60 1067
11751.63 1045
11752.65 1068
11753.67 1142
11754.70 1127
11755.72 1138
11756.75 1139
11757.77 1131
11758.79 1071
11759.82 1082
11760.84 1036
11761.87 1020
11762.89 965
11763.92 969
11764.94 988
11765.97 945
11766.99 935
11768.01 940
11769.04 914
11770.06 937
11771.09 879
11772.11 968
11773.14 941
11774.16 968
11775.19 869
11776.21 893
11777.24 907
11778.26 889
11779.29 906
11780.31 833
11781.34 837
11782.36 854
11783.39 851
11784.41 785
11785.44 875
11786.46 886
11787.49 842
11788.52 848
11789.54 852
11790.57 814
11791.59 769
11792.62 850
11793.64 802
11794.67 757
11795.70 799
11796.72 841
11797.75 827
11798.77 787
11799.80 804
11800.83 780
11801.85 743
11802.88 783
11803.90 783
11804.93 745
11805.96 742
11806.98 765
11808.01 680
11809.04 690
11810.06 690
11811.09 717
11812.11 735
11813.14 723
11814.17 724
11815.19 656
11816.22 694
11817.25 662
11818.27 673
11819.30 655
11820.33 618
11821.36 633
11822.38 674
11823.41 634
11824.44 630
11825.46 628
11826.49 630
11827.52 634
11828.54 678
11829.57 648
11830.60 644
11831.63 592
11832.65 624
11833.68 593
11834.71 615
11835.74 601
11836.76 616
11837.79 683
11838.82 677
11839.85 590
11840.88 627
11841.90 652
11842.93 576
11843.96 597
11844.99 648
11846.01 624
11847.04 650
11848.07 595
11849.10 629
11850.13 581
11851.16 626
11852.18 596
11853.21 645
11854.24 649
11855.27 585
11856.30 702
11857.33 621
11858.35 568
11859.38 583
11860.41 572
11861.44 591
11862.47 588
11863.50 635
11864.53 608
11865.56 622
11866.58 595
11867.61 557
11868.64 631
11869.67 571
11870.70 616
11871.73 580
11872.76 620
11873.79 614
11874.82 639
11875.85 587
11876.88 606
11877.91 586
11878.93 605
11879.96 605
11880.99 592
11882.02 568
11883.05 612
11884.08 572
11885.11 552
11886.14 634
11887.17 612
11888.20 602
11889.23 627
11890.26 620
11891.29 635
11892.32 601
11893.35 550
11894.38 592
11895.41 615
11896.44 630
11897.47 601
11898.50 602
11899.53 613
11900.56 628
11901.59 644
11902.62 679
11903.65 631
11904.69 600
11905.72 595
11906.75 643
11907.78 634
11908.81 661
11909.84 652
11910.87 640
11911.90 632
11912.93 686
11913.96 652
11914.99 639
11916.02 652
11917.06 659
11918.09 626
11919.12 624
11920.15 616
11921.18 631
11922.21 715
11923.24 626
11924.27 624
11925.31 658
11926.34 665
11927.37 656
11928.40 631
11929.43 629
11930.46 610
11931.50 609
11932.53 629
11933.56 653
11934.59 645
11935.62 673
11936.65 731
11937.69 774
11938.72 742
11939.75 731
11940.78 781
11941.81 754
11942.85 770
11943.88 719
11944.91 693
11945.94 700
11946.98 645
11948.01 641
11949.04 637
11950.07 612
11951.11 564
11952.14 616
11953.17 630
11954.20 600
11955.24 554
11956.27 590
11957.30 618
11958.34 607
11959.37 588
11960.40 595
11961.43 579
11962.47 587
11963.50 541
11964.53 553
11965.57 605
11966.60 614
11967.63 578
11968.67 602
11969.70 606
11970.73 598
11971.77 580
11972.80 572
11973.83 580
11974.87 617
11975.90 562
11976.94 614
11977.97 570
11979.00 591
11980.04 583
11981.07 528
11982.10 565
11983.14 522
11984.17 537
11985.21 585
11986.24 588
11987.27 574
11988.31 619
11989.34 606
11990.38 659
11991.41 569
11992.45 553
11993.48 559
11994.51 590
11995.55 610
11996.58 592
11997.62 566
11998.65 513
11999.69 549
12000.72 586
12001.76 603
12002.79 533
12003.83 576
12004.86 647
12005.90 669
12006.93 598
12007.97 572
12009.00 581
12010.04 596
12011.07 616
12012.11 598
12013.14 593
12014.18 654
12015.21 613
12016.25 605
12017.28 604
12018.32 622
12019.35 658
12020.39 639
12021.43 615
12022.46 629
12023.50 620
12024.53 634
12025.57 647
12026.60 659
12027.64 621
12028.68 700
12029.71 660
12030.75 661
12031.78 644
12032.82 629
12033.86 637
12034.89 721
12035.93 696
12036.97 676
12038.00 634
12039.04 614
12040.07 589
12041.11 621
12042.15 666
12043.18 685
12044.22 617
12045.26 658
12046.29 594
12047.33 658
12048.37 657
12049.40 675
12050.44 697
12051.48 620
12052.52 641
12053.55 665
12054.59 707
12055.63 675
12056.66 667
12057.70 615
12058.74 664
12059.78 666
12060.81 675
12061.85 672
12062.89 680
12063.92 656
12064.96 632
12066.00 621
12067.04 705
12068.07 727
12069.11 716
12070.15 674
12071.19 662
12072.23 662
12073.26 675
12074.30 690
12075.34 724
12076.38 718
12077.42 669
12078.45 674
12079.49 674
12080.53 690
12081.57 665
12082.61 631
12083.64 715
12084.68 676
12085.72 672
12086.76 704
12087.80 657
12088.84 700
12089.88 741
12090.91 673
12091.95 704
12092.99 718
12094.03 722
12095.07 762
12096.11 723
12097.15 767
12098.19 794
12099.22 728
12100.26 755
12101.30 740
12102.34 759
12103.38 772
12104.42 827
12105.46 800
12106.50 800
12107.54 827
12108.58 848
12109.62 920
12110.66 925
12111.70 888
12112.74 858
12113.77 911
12114.81 882
12115.85 868
12116.89 786
12117.93 777
12118.97 767
12120.01 677
12121.05 708
12122.09 689
12123.13 707
12124.17 683
12125.21 683
12126.25 666
12127.29 634
12128.33 643
12129.37 579
12130.41 658
12131.45 642
12132.50 622
12133.54 591
12134.58 582
12135.62 569
12136.66 624
12137.70 606
12138.74 618
12139.78 614
12140.82 681
12141.86 592
12142.90 592
12143.94 550
12144.98 552
12146.02 601
12147.07 640
12148.11 597
12149.15 581
12150.19 602
12151.23 611
12152.27 577
12153.31 562
12154.35 575
12155.40 601
12156.44 617
12157.48 573
12158.52 571
12159.56 568
12160.60 565
12161.64 526
12162.69 612
12163.73 575
12164.77 588
12165.81 608
12166.85 546
12167.90 539
12168.94 524
12169.98 559
12171.02 571
12172.06 558
12173.11 560
12174.15 570
12175.19 565
12176.23 477
12177.27 547
12178.32 543
12179.36 537
12180.40 605
12181.44 594
12182.49 555
12183.53 522
12184.57 507
12185.61 492
12186.66 512
12187.70 538
12188.74 553
12189.79 549
12190.83 501
12191.87 532
12192.91 540
12193.96 552
12195.00 533
12196.04 541
12197.09 530
12198.13 510
12199.17 555
12200.22 518
12201.26 541
12202.30 526
12203.35 586
12204.39 512
12205.43 499
12206.48 500
12207.52 509
12208.57 508
12209.61 500
12210.65 503
12211.70 527
12212.74 528
12213.78 526
12214.83 502
12215.87 526
12216.92 532
12217.96 502
12219.00 513
12220.05 503
12221.09 511
12222.14 501
12223.18 492
12224.23 456
12225.27 480
12226.31 464
12227.36 512
12228.40 502
12229.45 500
12230.49 513
12231.54 516
12232.58 519
12233.63 521
12234.67 518
12235.72 501
12236.76 489
12237.81 488
12238.85 458
12239.90 487
12240.94 462
12241.99 514
12243.03 477
12244.08 486
12245.12 447
12246.17 464
12247.21 460
12248.26 482
12249.30 495
12250.35 513
12251.39 481
12252.44 500
12253.49 482
12254.53 483
12255.58 472
12256.62 467
12257.67 470
12258.71 488
12259.76 451
12260.81 458
12261.85 475
12262.90 447
12263.94 492
12264.99 445
12266.04 454
12267.08 501
12268.13 488
12269.17 458
12270.22 470
12271.27 452
12272.31 446
12273.36 488
12274.41 447
12275.45 454
12276.50 408
12277.55 429
12278.59 418
12279.64 443
12280.69 441
12281.73 434
12282.78 447
12283.83 421
12284.87 478
12285.92 441
12286.97 442
12288.01 428
12289.06 443
12290.11 454
12291.16 447
12292.20 435
12293.25 433
12294.30 390
12295.35 401
12296.39 414
12297.44 456
12298.49 440
12299.54 445
12300.58 417
12301.63 440
12302.68 442
12303.73 427
12304.77 446
12305.82 414
12306.87 411
12307.92 445
12308.97 416
12310.01 418
12311.06 404
12312.11 403
12313.16 438
12314.21 462
12315.25 418
12316.30 391
12317.35 381
12318.40 423
12319.45 414
12320.50 396
12321.54 364
12322.59 397
12323.64 399
12324.69 393
12325.74 398
12326.79 415
12327.84 399
12328.89 383
12329.93 378
12330.98 398
12332.03 414
12333.08 372
12334.13 431
12335.18 411
12336.23 400
12337.28 401
12338.33 437
12339.38 433
12340.43 388
12341.47 402
12342.52 361
12343.57 368
12344.62 386
12345.67 445
12346.72 401
12347.77 393
12348.82 417
12349.87 419
12350.92 410
12351.97 402
12353.02 398
12354.07 397
12355.12 424
12356.17 402
12357.22 370
12358.27 379
12359.32 429
12360.37 411
12361.42 405
12362.47 365
12363.52 409
12364.57 387
12365.62 421
12366.67 369
12367.72 412
12368.77 364
12369.82 383
12370.87 374
12371.93 372
12372.98 364
12374.03 432
12375.08 400
12376.13 376
12377.18 399
12378.23 392
12379.28 429
12380.33 394
12381.38 383
12382.43 432
12383.49 401
12384.54 365
12385.59 371
12386.64 388
12387.69 399
12388.74 414
12389.79 394
12390.84 401
12391.90 351
12392.95 419
12394.00 444
12395.05 418
12396.10 368
12397.15 381
12398.21 360
12399.26 360
12400.31 396
12401.36 387
12402.41 398
12403.47 394
12404.52 364
12405.57 354
12406.62 350
12407.67 390
12408.73 399
12409.78 351
12410.83 382
12411.88 406
12412.94 420
12413.99 394
12415.04 392
12416.09 399
12417.15 429
12418.20 410
12419.25 432
12420.30 429
12421.36 424
12422.41 379
12423.46 391
12424.52 396
12425.57 387
12426.62 405
12427.67 372
12428.73 419
12429.78 395
12430.83 400
12431.89 370
12432.94 367
12433.99 395
12435.05 425
12436.10 426
12437.15 389
12438.21 384
12439.26 457
12440.31 394
12441.37 400
12442.42 390
12443.47 389
12444.53 410
12445.58 364
12446.64 404
12447.69 403
12448.74 366
12449.80 409
12450.85 427
12451.91 361
12452.96 382
12454.01 383
12455.07 376
12456.12 409
12457.18 381
12458.23 349
12459.29 387
12460.34 376
12461.39 381
12462.45 392
12463.50 357
12464.56 387
12465.61 381
12466.67 409
12467.72 379
12468.78 383
12469.83 368
12470.89 391
12471.94 366
12473.00 368
12474.05 414
12475.11 402
12476.16 432
12477.22 404
12478.27 434
12479.33 439
12480.38 398
12481.44 443
12482.49 444
12483.55 438
12484.60 406
12485.66 440
12486.71 444
12487.77 431
12488.83 411
12489.88 421
12490.94 379
12491.99 434
12493.05 420
12494.10 441
12495.16 484
12496.22 469
12497.27 448
12498.33 455
12499.38 466
12500.44 516
12501.50 449
12502.55 485
12503.61 524
12504.67 524
12505.72 581
12506.78 537
12507.83 519
12508.89 508
12509.95 498
12511.00 474
12512.06 491
12513.12 459
12514.17 454
12515.23 445
12516.29 463
12517.34 434
12518.40 445
12519.46 437
12520.52 458
12521.57 471
12522.63 438
12523.69 461
12524.74 441
12525.80 470
12526.86 465
12527.92 474
12528.97 521
12530.03 534
12531.09 543
12532.15 540
12533.20 525
12534.26 606
12535.32 566
12536.38 546
12537.43 548
12538.49 519
12539.55 515
12540.61 459
12541.66 459
12542.72 468
12543.78 478
12544.84 448
12545.90 481
12546.95 482
12548.01 474
12549.07 400
12550.13 459
12551.19 460
12552.25 448
12553.30 478
12554.36 502
12555.42 465
12556.48 429
12557.54 453
12558.60 439
12559.65 471
12560.71 400
12561.77 399
12562.83 433
12563.89 481
12564.95 476
12566.01 471
12567.07 497
12568.13 520
12569.18 488
12570.24 458
12571.30 424
12572.36 424
12573.42 404
12574.48 469
12575.54 447
12576.60 426
12577.66 468
12578.72 508
12579.78 540
12580.84 493
12581.90 565
12582.96 573
12584.02 557
12585.07 582
12586.13 610
12587.19 577
12588.25 558
12589.31 505
12590.37 494
12591.43 553
12592.49 570
12593.55 518
12594.61 472
12595.67 459
12596.73 502
12597.79 520
12598.86 491
12599.92 514
12600.98 465
12602.04 471
12603.10 509
12604.16 462
12605.22 496
12606.28 539
12607.34 547
12608.40 502
12609.46 571
12610.52 593
12611.58 576
12612.64 599
12613.70 629
12614.76 572
12615.83 606
12616.89 603
12617.95 558
12619.01 525
12620.07 569
12621.13 545
12622.19 551
12623.25 534
12624.32 528
12625.38 493
12626.44 499
12627.50 456
12628.56 450
12629.62 475
12630.68 508
12631.75 440
12632.81 460
12633.87 491
12634.93 479
12635.99 504
12637.05 499
12638.12 461
12639.18 491
12640.24 417
12641.30 428
12642.36 428
12643.43 456
12644.49 438
12645.55 470
12646.61 465
12647.68 417
12648.74 467
12649.80 475
12650.86 434
12651.93 434
12652.99 417
12654.05 445
12655.11 460
12656.18 496
12657.24 489
12658.30 503
12659.36 481
12660.43 434
12661.49 513
12662.55 453
12663.62 470
12664.68 475
12665.74 488
12666.81 523
12667.87 535
12668.93 529
12670.00 536
12671.06 488
12672.12 447
12673.19 438
12674.25 488
12675.31 495
12676.38 455
12677.44 460
12678.50 438
12679.57 458
12680.63 455
12681.69 465
12682.76 461
12683.82 469
12684.89 466
12685.95 489
12687.01 518
12688.08 502
12689.14 571
12690.21 525
12691.27 539
12692.33 542
12693.40 572
12694.46 555
12695.53 508
12696.59 524
12697.66 502
12698.72 504
12699.79 501
12700.85 521
12701.91 490
12702.98 484
12704.04 500
12705.11 488
12706.17 480
12707.24 496
12708.30 529
12709.37 516
12710.43 581
12711.50 573
12712.56 571
12713.63 549
12714.69 526
12715.76 541
12716.82 577
12717.89 517
12718.95 520
12720.02 504
12721.09 506
12722.15 537
12723.22 529
12724.28 477
12725.35 477
12726.41 468
12727.48 459
12728.54 451
12729.61 471
12730.68 527
12731.74 493
12732.81 457
12733.87 496
12734.94 452
12736.01 510
12737.07 527
12738.14 487
12739.20 472
12740.27 467
12741.34 490
12742.40 482
12743.47 506
12744.54 446
12745.60 448
12746.67 468
12747.74 479
12748.80 452
12749.87 460
12750.94 492
12752.00 443
12753.07 461
12754.14 453
12755.20 440
12756.27 467
12757.34 463
12758.40 399
12759.47 382
12760.54 403
12761.60 433
12762.67 397
12763.74 381
12764.81 353
12765.87 377
12766.94 352
12768.01 409
12769.08 408
12770.14 387
12771.21 386
12772.28 370
12773.35 395
12774.41 406
12775.48 379
12776.55 374
12777.62 368
12778.68 409
12779.75 402
12780.82 380
12781.89 350
12782.96 356
12784.02 371
12785.09 380
12786.16 382
12787.23 392
12788.30 402
12789.37 376
12790.43 359
12791.50 391
12792.57 371
12793.64 396
12794.71 419
12795.78 413
12796.84 380
12797.91 374
12798.98 416
12800.05 424
12801.12 379
12802.19 402
12803.26 377
12804.33 357
12805.40 366
12806.46 402
12807.53 405
12808.60 361
12809.67 344
12810.74 320
12811.81 359
12812.88 351
12813.95 363
12815.02 367
12816.09 399
12817.16 416
12818.23 394
12819.30 365
12820.37 390
12821.44 403
12822.50 371
12823.57 372
12824.64 367
12825.71 339
12826.78 403
12827.85 400
12828.92 403
12829.99 344
12831.06 325
12832.13 388
12833.20 387
12834.27 344
12835.34 352
12836.41 333
12837.49 348
12838.56 373
12839.63 350
12840.70 378
12841.77 391
12842.84 361
12843.91 391
12844.98 342
12846.05 345
12847.12 383
12848.19 329
12849.26 342
12850.33 331
12851.40 357
12852.47 323
12853.55 331
12854.62 358
12855.69 339
12856.76 350
12857.83 368
12858.90 336
12859.97 312
12861.04 312
12862.11 328
12863.19 331
12864.26 318
12865.33 341
12866.40 327
12867.47 339
12868.54 343
12869.62 324
12870.69 312
12871.76 304
12872.83 329
12873.90 325
12874.97 343
12876.05 326
12877.12 334
12878.19 344
12879.26 291
12880.33 310
12881.41 325
12882.48 297
12883.55 316
12884.62 319
12885.70 284
12886.77 299
12887.84 310
12888.91 289
12889.98 281
12891.06 284
12892.13 278
12893.20 289
12894.28 311
12895.35 318
12896.42 298
12897.49 318
12898.57 303
12899.64 289
12900.71 302
12901.79 275
12902.86 293
12903.93 302
12905.00 322
12906.08 303
12907.15 323
12908.22 270
12909.30 302
12910.37 317
12911.44 276
12912.52 289
12913.59 299
12914.66 305
12915.74 272
12916.81 300
12917.89 291
12918.96 276
12920.03 287
12921.11 296
12922.18 295
12923.25 269
12924.33 287
12925.40 289
12926.48 295
12927.55 255
12928.62 288
12929.70 267
12930.77 263
12931.85 290
12932.92 308
12934.00 293
12935.07 301
12936.14 293
12937.22 270
12938.29 294
12939.37 288
12940.44 266
12941.52 259
12942.59 266
12943.67 301
12944.74 275
12945.82 298
12946.89 271
12947.97 267
12949.04 314
12950.12 295
12951.19 287
12952.27 273
12953.34 293
12954.42 274
12955.49 288
12956.57 285
12957.64 271
12958.72 271
12959.79 288
12960.87 296
12961.94 268
12963.02 258
12964.10 255
12965.17 260
12966.25 258
12967.32 298
12968.40 259
12969.47 265
12970.55 325
12971.63 314
12972.70 283
12973.78 252
12974.85 274
12975.93 270
12977.01 324
12978.08 298
12979.16 293
12980.23 292
12981.31 253
12982.39 304
12983.46 251
12984.54 269
12985.62 276
12986.69 303
12987.77 279
12988.85 276
12989.92 273
12991.00 288
12992.08 307
12993.15 278
12994.23 291
12995.31 303
12996.38 293
12997.46 297
12998.54 295
12999.61 284
13000.69 323
13001.77 330
13002.85 348
13003.92 366
13005.00 310
13006.08 310
13007.16 260
13008.23 264
13009.31 293
13010.39 263
13011.47 307
13012.54 279
13013.62 270
13014.70 246
13015.78 297
13016.85 335
13017.93 288
13019.01 280
13020.09 263
13021.17 282
13022.24 307
13023.32 267
13024.40 231
13025.48 265
13026.56 291
13027.63 339
13028.71 297
13029.79 258
13030.87 258
13031.95 292
13033.03 291
13034.10 292
13035.18 295
13036.26 315
13037.34 311
13038.42 289
13039.50 300
13040.58 281
13041.66 316
13042.73 310
13043.81 291
13044.89 270
13045.97 290
13047.05 308
13048.13 327
13049.21 305
13050.29 290
13051.37 300
13052.45 272
13053.53 284
13054.60 300
13055.68 334
13056.76 304
13057.84 316
13058.92 323
13060.00 300
13061.08 283
13062.16 292
13063.24 307
13064.32 299
13065.40 248
13066.48 259
13067.56 299
13068.64 290
13069.72 288
13070.80 330
13071.88 341
13072.96 275
13074.04 281
13075.12 281
13076.20 277
13077.28 293
13078.36 296
13079.44 327
13080.52 281
13081.60 280
13082.68 317
13083.76 315
13084.84 285
13085.93 250
13087.01 303
13088.09 306
13089.17 282
13090.25 285
13091.33 284
13092.41 326
13093.49 332
13094.57 297
13095.65 281
13096.73 286
13097.82 331
13098.90 301
13099.98 306
13101.06 304
13102.14 321
13103.22 336
13104.30 342
13105.38 337
13106.47 289
13107.55 308
13108.63 329
13109.71 283
13110.79 289
13111.87 290
13112.96 306
13114.04 284
13115.12 316
13116.20 289
13117.28 321
13118.37 275
13119.45 307
13120.53 329
13121.61 283
13122.69 274
13123.78 274
13124.86 257
13125.94 300
13127.02 297
13128.11 276
13129.19 296
13130.27 270
13131.35 305
13132.44 350
13133.52 309
13134.60 272
13135.68 254
13136.77 307
13137.85 321
13138.93 298
13140.01 297
13141.10 260
13142.18 267
13143.26 283
13144.35 326
13145.43 337
13146.51 312
13147.60 322
13148.68 309
13149.76 312
13150.85 258
13151.93 310
13153.01 312
13154.10 291
13155.18 280
13156.26 301
13157.35 303
13158.43 296
13159.51 272
13160.60 300
13161.68 283
13162.77 289
13163.85 304
13164.93 288
13166.02 309
13167.10 308
13168.19 292
13169.27 324
13170.35 296
13171.44 287
13172.52 300
13173.61 284
13174.69 348
13175.78 318
13176.86 283
13177.94 299
13179.03 333
13180.11 302
13181.20 324
13182.28 321
13183.37 293
13184.45 306
13185.54 296
13186.62 291
13187.71 299
13188.79 286
13189.88 298
13190.96 265
13192.05 238
13193.13 274
13194.22 298
13195.30 278
13196.39 316
13197.47 284
13198.56 241
13199.64 291
13200.73 274
13201.81 288
13202.90 286
13203.98 327
13205.07 353
13206.16 296
13207.24 264
13208.33 288
13209.41 288
13210.50 309
13211.58 297
13212.67 286
13213.76 291
13214.84 291
13215.93 274
13217.01 295
13218.10 293
13219.19 307
13220.27 272
13221.36 290
13222.45 272
13223.53 289
13224.62 250
13225.70 300
13226.79 302
13227.88 299
13228.96 307
13230.05 275
13231.14 299
13232.22 349
13233.31 305
13234.40 295
13235.48 290
13236.57 289
13237.66 293
13238.74 271
13239.83 299
13240.92 282
13242.01 293
13243.09 303
13244.18 319
13245.27 291
13246.35 272
13247.44 291
13248.53 264
13249.62 311
13250.70 274
13251.79 308
13252.88 311
13253.97 327
13255.05 338
13256.14 288
13257.23 318
13258.32 315
13259.41 304
13260.49 311
13261.58 317
13262.67 322
13263.76 307
13264.85 298
13265.93 334
13267.02 326
13268.11 337
13269.20 340
13270.29 287
13271.37 262
13272.46 300
13273.55 296
13274.64 343
13275.73 287
13276.82 315
13277.91 315
13278.99 278
13280.08 309
13281.17 359
13282.26 321
13283.35 353
13284.44 328
13285.53 308
13286.62 346
13287.70 365
13288.79 343
13289.88 347
13290.97 391
13292.06 349
13293.15 337
13294.24 356
13295.33 329
13296.42 330
13297.51 331
13298.60 363
13299.69 373
13300.78 313
13301.87 339
13302.95 346
13304.04 292
13305.13 339
13306.22 309
13307.31 352
13308.40 326
13309.49 357
13310.58 321
13311.67 331
13312.76 342
13313.85 364
13314.94 350
13316.03 356
13317.12 334
13318.21 376
13319.30 372
13320.39 348
13321.48 356
13322.58 356
13323.67 348
13324.76 345
13325.85 339
13326.94 339
13328.03 345
13329.12 363
13330.21 360
13331.30 381
13332.39 352
13333.48 356
13334.57 360
13335.66 333
13336.75 330
13337.85 337
13338.94 340
13340.03 353
13341.12 366
13342.21 358
13343.30 336
13344.39 335
13345.48 401
13346.58 308
13347.67 347
13348.76 398
13349.85 370
13350.94 370
13352.03 308
13353.12 314
13354.22 310
13355.31 356
13356.40 370
13357.49 302
13358.58 332
13359.68 337
13360.77 365
13361.86 370
13362.95 369
13364.04 385
13365.14 353
13366.23 410
13367.32 373
13368.41 362
13369.51 361
13370.60 392
13371.69 374
13372.78 345
13373.87 381
13374.97 426
13376.06 451
13377.15 443
13378.25 427
13379.34 412
13380.43 384
13381.52 396
13382.62 410
13383.71 369
13384.80 359
13385.90 321
13386.99 321
13388.08 350
13389.17 310
13390.27 326
13391.36 338
13392.45 350
13393.55 361
13394.64 347
13395.73 342
13396.83 328
13397.92 391
13399.02 313
13400.11 319
13401.20 289
13402.30 291
13403.39 320
13404.48 306
13405.58 332
13406.67 353
13407.77 303
13408.86 273
13409.95 301
13411.05 327
13412.14 320
13413.24 357
13414.33 354
13415.42 364
13416.52 343
13417.61 366
13418.71 340
13419.80 333
13420.90 318
13421.99 323
13423.08 346
13424.18 316
13425.27 303
13426.37 330
13427.46 333
13428.56 336
13429.65 363
13430.75 328
13431.84 320
13432.94 327
13434.03 332
13435.13 345
13436.22 347
13437.32 322
13438.41 313
13439.51 320
13440.60 325
13441.70 317
13442.79 337
13443.89 360
13444.98 347
13446.08 347
13447.18 318
13448.27 296
13449.37 323
13450.46 329
13451.56 329
13452.65 345
13453.75 380
13454.85 360
13455.94 366
13457.04 381
13458.13 373
13459.23 373
13460.33 346
13461.42 354
13462.52 354
13463.61 385
13464.71 363
13465.81 342
13466.90 332
13468.00 349
13469.10 362
13470.19 363
13471.29 333
13472.38 328
13473.48 354
13474.58 385
13475.67 409
13476.77 359
13477.87 363
13478.96 380
13480.06 391
13481.16 355
13482.26 355
13483.35 382
13484.45 380
13485.55 384
13486.64 363
13487.74 339
13488.84 352
13489.94 373
13491.03 414
13492.13 370
13493.23 377
13494.32 465
13495.42 446
13496.52 395
13497.62 366
13498.72 367
13499.81 434
13500.91 410
13502.01 387
13503.11 375
13504.20 428
13505.30 381
13506.40 428
13507.50 455
13508.60 452
13509.69 457
13510.79 477
13511.89 458
13512.99 468
13514.09 479
13515.18 435
13516.28 458
13517.38 444
13518.48 438
13519.58 391
13520.68 349
13521.78 353
13522.87 352
13523.97 331
13525.07 375
13526.17 366
13527.27 397
13528.37 389
13529.47 341
13530.57 360
13531.66 336
13532.76 337
13533.86 309
13534.96 326
13536.06 323
13537.16 351
13538.26 326
13539.36 366
13540.46 341
13541.56 296
13542.66 335
13543.76 302
13544.86 295
13545.96 346
13547.05 336
13548.15 307
13549.25 336
13550.35 343
13551.45 327
13552.55 324
13553.65 354
13554.75 342
13555.85 316
13556.95 321
13558.05 324
13559.15 298
13560.25 302
13561.35 335
13562.45 341
13563.55 292
13564.65 301
13565.75 331
13566.85 319
13567.96 324
13569.06 309
13570.16 323
13571.26 308
13572.36 324
13573.46 312
13574.56 330
13575.66 330
13576.76 330
13577.86 297
13578.96 337
13580.06 334
13581.16 315
13582.27 269
13583.37 272
13584.47 288
13585.57 295
13586.67 319
13587.77 315
13588.87 301
13589.97 317
13591.08 296
13592.18 269
13593.28 299
13594.38 291
13595.48 329
13596.58 291
13597.68 305
13598.79 309
13599.89 341
13600.99 325
13602.09 324
13603.19 274
13604.30 300
13605.40 315
13606.50 315
13607.60 303
13608.70 307
13609.81 305
13610.91 311
13612.01 340
13613.11 324
13614.21 347
13615.32 310
13616.42 324
13617.52 307
13618.62 310
13619.73 362
13620.83 306
13621.93 363
13623.03 304
13624.14 329
13625.24 282
13626.34 312
13627.45 315
13628.55 365
13629.65 335
13630.75 382
13631.86 358
13632.96 314
13634.06 310
13635.17 359
13636.27 322
13637.37 355
13638.48 335
13639.58 309
13640.68 286
13641.79 324
13642.89 370
13643.99 335
13645.10 330
13646.20 344
13647.30 296
13648.41 297
13649.51 305
13650.62 295
13651.72 344
13652.82 345
13653.93 309
13655.03 326
13656.14 366
13657.24 343
13658.34 310
13659.45 286
13660.55 283
13661.66 301
13662.76 297
13663.87 312
13664.97 293
13666.07 283
13667.18 295
13668.28 305
13669.39 290
13670.49 316
13671.60 290
13672.70 311
13673.81 325
13674.91 335
13676.02 307
13677.12 304
13678.23 368
13679.33 317
13680.44 291
13681.54 250
13682.65 316
13683.75 340
13684.86 319
13685.96 329
13687.07 305
13688.17 310
13689.28 303
13690.38 283
13691.49 276
13692.59 307
13693.70 298
13694.80 302
13695.91 274
13697.02 307
13698.12 313
13699.23 301
13700.33 292
13701.44 305
13702.55 337
13703.65 359
13704.76 330
13705.86 329
13706.97 324
13708.08 317
13709.18 339
13710.29 333
13711.39 324
13712.50 335
13713.61 327
13714.71 330
13715.82 343
13716.93 331
13718.03 334
13719.14 339
13720.25 323
13721.35 327
13722.46 331
13723.57 340
13724.67 362
13725.78 320
13726.89 339
13727.99 334
13729.10 362
13730.21 353
13731.31 382
13732.42 390
13733.53 367
13734.64 334
13735.74 356
13736.85 344
13737.96 385
13739.07 384
13740.17 390
13741.28 363
13742.39 320
13743.50 396
13744.60 399
13745.71 356
13746.82 400
13747.93 364
13749.03 382
13750.14 365
13751.25 356
13752.36 367
13753.47 386
13754.57 410
13755.68 387
13756.79 368
13757.90 367
13759.01 392
13760.11 396
13761.22 433
13762.33 417
13763.44 395
13764.55 431
13765.66 445
13766.76 449
13767.87 479
13768.98 522
13770.09 477
13771.20 454
13772.31 463
13773.42 480
13774.53 504
13775.63 527
13776.74 517
13777.85 531
13778.96 538
13780.07 603
13781.18 624
13782.29 526
13783.40 529
13784.51 598
13785.62 603
13786.73 526
13787.83 502
13788.94 530
13790.05 489
13791.16 513
13792.27 405
13793.38 409
13794.49 426
13795.60 432
13796.71 407
13797.82 404
13798.93 359
13800.04 377
13801.15 381
13802.26 356
13803.37 407
13804.48 374
13805.59 378
13806.70 350
13807.81 381
13808.92 402
13810.03 397
13811.14 350
13812.25 346
13813.36 328
13814.47 368
13815.58 376
13816.69 339
13817.80 346
13818.91 332
13820.03 343
13821.14 339
13822.25 354
13823.36 362
13824.47 348
13825.58 377
13826.69 359
13827.80 362
13828.91 384
13830.02 371
13831.13 351
13832.25 362
13833.36 326
13834.47 327
13835.58 340
13836.69 346
13837.80 372
13838.91 363
13840.02 314
13841.14 333
13842.25 378
13843.36 371
13844.47 341
13845.58 318
13846.69 312
13847.81 334
13848.92 329
13850.03 380
13851.14 369
13852.25 322
13853.37 347
13854.48 366
13855.59 315
13856.70 314
13857.81 357
13858.93 327
13860.04 343
13861.15 339
13862.26 366
13863.38 382
13864.49 392
13865.60 324
13866.71 348
13867.83 298
13868.94 348
13870.05 347
13871.16 352
13872.28 341
13873.39 340
13874.50 334
13875.61 365
13876.73 368
13877.84 393
13878.95 370
13880.07 419
13881.18 339
13882.29 352
13883.41 406
13884.52 411
13885.63 334
13886.75 363
13887.86 352
13888.97 379
13890.09 403
13891.20 387
13892.31 393
13893.43 361
13894.54 409
13895.65 417
13896.77 375
13897.88 405
13899.00 411
13900.11 444
13901.22 423
13902.34 402
13903.45 418
13904.57 439
13905.68 435
13906.79 424
13907.91 443
13909.02 410
13910.14 382
13911.25 377
13912.37 382
13913.48 388
13914.59 350
13915.71 323
13916.82 335
13917.94 366
13919.05 391
13920.17 344
13921.28 328
13922.40 378
13923.51 337
13924.63 337
13925.74 347
13926.86 319
13927.97 319
13929.09 310
13930.20 294
13931.32 315
13932.43 363
13933.55 325
13934.66 315
13935.78 307
13936.89 325
13938.01 345
13939.12 310
13940.24 325
13941.35 335
13942.47 320
13943.59 329
13944.70 295
13945.82 332
13946.93 393
13948.05 317
13949.16 372
13950.28 385
13951.40 352
13952.51 323
13953.63 319
13954.74 309
13955.86 322
13956.98 304
13958.09 333
13959.21 356
13960.33 325
13961.44 298
13962.56 354
13963.67 338
13964.79 287
13965.91 317
13967.02 332
13968.14 367
13969.26 334
13970.37 343
13971.49 330
13972.61 317
13973.72 282
13974.84 305
13975.96 340
13977.08 325
13978.19 328
13979.31 315
13980.43 292
13981.54 291
13982.66 321
13983.78 313
13984.90 325
13986.01 308
13987.13 343
13988.25 330
13989.37 318
13990.48 350
13991.60 330
13992.72 327
13993.84 353
13994.95 294
13996.07 311
13997.19 295
13998.31 327
13999.42 333
14000.54 381
14001.66 293
14002.78 298
14003.90 335
14005.01 372
14006.13 337
14007.25 329
14008.37 319
14009.49 308
14010.61 330
14011.72 311
14012.84 325
14013.96 323
14015.08 354
14016.20 298
14017.32 318
14018.43 362
14019.55 334
14020.67 343
14021.79 323
14022.91 308
14024.03 301
14025.15 320
14026.27 316
14027.39 303
14028.50 335
14029.62 346
14030.74 346
14031.86 290
14032.98 331
14034.10 324
14035.22 313
14036.34 312
14037.46 302
14038.58 272
14039.70 331
14040.82 394
14041.94 367
14043.06 336
14044.18 342
14045.30 354
14046.41 352
14047.53 323
14048.65 269
14049.77 272
14050.89 306
14052.01 336
14053.13 285
14054.25 291
14055.37 309
14056.49 333
14057.61 323
14058.74 277
14059.86 298
14060.98 300
14062.10 317
14063.22 333
14064.34 355
14065.46 312
14066.58 335
14067.70 352
14068.82 343
14069.94 322
14071.06 354
14072.18 358
14073.30 356
14074.42 338
14075.54 301
14076.66 339
14077.79 349
14078.91 334
14080.03 342
14081.15 340
14082.27 353
14083.39 413
14084.51 339
14085.63 374
14086.76 353
14087.88 350
14089.00 371
14090.12 391
14091.24 387
14092.36 393
14093.48 384
14094.61 383
14095.73 413
14096.85 386
14097.97 444
14099.09 420
14100.22 400
14101.34 399
14102.46 410
14103.58 430
14104.70 429
14105.83 449
14106.95 430
14108.07 429
14109.19 498
14110.31 393
14111.44 394
14112.56 407
14113.68 400
14114.80 418
14115.93 422
14117.05 417
14118.17 368
14119.29 340
14120.42 335
14121.54 335
14122.66 343
14123.79 327
14124.91 326
14126.03 340
14127.15 329
14128.28 366
14129.40 317
14130.52 322
14131.65 338
14132.77 325
14133.89 324
14135.02 327
14136.14 309
14137.26 339
14138.39 366
14139.51 357
14140.63 377
14141.76 342
14142.88 312
14144.00 290
14145.13 294
14146.25 342
14147.38 309
14148.50 324
14149.62 292
14150.75 298
14151.87 323
14152.99 317
14154.12 328
14155.24 269
14156.37 286
14157.49 301
14158.62 290
14159.74 285
14160.86 277
14161.99 248
14163.11 264
14164.24 289
14165.36 330
14166.49 321
14167.61 317
14168.74 312
14169.86 294
14170.99 267
14172.11 295
14173.23 301
14174.36 289
14175.48 288
14176.61 289
14177.73 310
14178.86 280
14179.98 312
14181.11 328
14182.23 345
14183.36 336
14184.49 293
14185.61 298
14186.74 292
14187.86 318
14188.99 337
14190.11 267
14191.24 281
14192.36 291
14193.49 285
14194.61 323
14195.74 310
14196.87 292
14197.99 309
14199.12 303
14200.24 285
14201.37 269
14202.50 301
14203.62 292
14204.75 316
14205.87 304
14207.00 290
14208.13 282
14209.25 292
14210.38 306
14211.50 309
14212.63 284
14213.76 301
14214.88 280
14216.01 289
14217.14 284
14218.26 289
14219.39 297
14220.52 336
14221.64 323
14222.77 283
14223.90 315
14225.02 310
14226.15 311
14227.28 319
14228.41 290
14229.53 310
14230.66 304
14231.79 311
14232.91 302
14234.04 281
14235.17 268
14236.30 312
14237.42 296
14238.55 334
14239.68 284
14240.81 284
14241.93 289
14243.06 277
14244.19 280
14245.32 267
14246.44 288
14247.57 288
14248.70 265
14249.83 262
14250.95 263
14252.08 254
14253.21 272
14254.34 267
14255.47 269
14256.59 251
14257.72 279
14258.85 255
14259.98 253
14261.11 262
14262.24 274
14263.36 305
14264.49 252
14265.62 257
14266.75 244
14267.88 264
14269.01 296
14270.14 267
14271.26 272
14272.39 244
14273.52 244
14274.65 271
14275.78 270
14276.91 258
14278.04 269
14279.17 265
14280.30 280
14281.42 267
14282.55 214
14283.68 248
14284.81 255
14285.94 262
14287.07 239
14288.20 240
14289.33 276
14290.46 261
14291.59 252
14292.72 261
14293.85 227
14294.98 257
14296.11 238
14297.24 238
14298.37 255
14299.50 213
14300.63 253
14301.76 246
14302.89 229
14304.02 267
14305.15 227
14306.28 270
14307.41 235
14308.54 236
14309.67 239
14310.80 234
14311.93 251
14313.06 230
14314.19 218
14315.32 230
14316.45 235
14317.58 236
14318.71 249
14319.84 193
14320.97 212
14322.10 246
14323.23 261
14324.36 225
14325.49 238
14326.63 261
14327.76 251
14328.89 261
14330.02 249
14331.15 260
14332.28 234
14333.41 266
14334.54 253
14335.67 234
14336.81 218
14337.94 236
14339.07 249
14340.20 209
14341.33 215
14342.46 237
14343.59 255
14344.73 249
14345.86 229
14346.99 247
14348.12 222
14349.25 246
14350.38 269
14351.52 227
14352.65 218
14353.78 230
14354.91 223
14356.04 203
14357.18 204
14358.31 241
14359.44 252
14360.57 232
14361.71 236
14362.84 265
14363.97 242
14365.10 264
14366.24 220
14367.37 229
14368.50 262
14369.63 242
14370.77 267
14371.90 262
14373.03 243
14374.16 240
14375.30 235
14376.43 261
14377.56 235
14378.70 223
14379.83 221
14380.96 241
14382.09 233
14383.23 235
14384.36 244
14385.49 270
14386.63 270
14387.76 220
14388.89 226
14390.03 259
14391.16 237
14392.29 251
14393.43 249
14394.56 212
14395.70 233
14396.83 226
14397.96 239
14399.10 242
14400.23 243
14401.36 232
14402.50 230
14403.63 253
14404.77 247
14405.90 245
14407.03 253
14408.17 250
14409.30 219
14410.44 186
14411.57 239
14412.71 250
14413.84 219
14414.97 220
14416.11 222
14417.24 251
14418.38 264
14419.51 276
14420.65 227
14421.78 226
14422.92 239
14424.05 238
14425.19 229
14426.32 238
14427.46 236
14428.59 266
14429.73 236
14430.86 247
14432.00 255
14433.13 238
14434.27 220
14435.40 222
14436.54 214
14437.67 254
14438.81 238
14439.94 207
14441.08 239
14442.21 236
14443.35 251
14444.48 261
14445.62 295
14446.76 221
14447.89 223
14449.03 254
14450.16 261
14451.30 249
14452.43 255
14453.57 288
14454.71 284
14455.84 244
14456.98 221
14458.11 198
14459.25 243
14460.39 263
14461.52 223
14462.66 232
14463.80 259
14464.93 244
14466.07 256
14467.20 243
14468.34 250
14469.48 260
14470.61 252
14471.75 246
14472.89 221
14474.02 210
14475.16 235
14476.30 303
14477.43 277
14478.57 230
14479.71 277
14480.85 270
14481.98 226
14483.12 249
14484.26 249
14485.39 250
14486.53 315
14487.67 293
14488.81 279
14489.94 275
14491.08 271
14492.22 270
14493.36 246
14494.49 240
14495.63 273
14496.77 262
14497.91 289
14499.04 271
14500.18 251
14501.32 260
14502.46 304
14503.59 310
14504.73 279
14505.87 286
14507.01 285
14508.15 320
14509.28 299
14510.42 272
14511.56 290
14512.70 280
14513.84 278
14514.98 290
14516.11 295
14517.25 296
14518.39 310
14519.53 318
14520.67 337
14521.81 308
14522.95 317
14524.08 316
14525.22 353
14526.36 297
14527.50 274
14528.64 303
14529.78 325
14530.92 326
14532.06 303
14533.20 356
14534.33 308
14535.47 288
14536.61 305
14537.75 287
14538.89 317
14540.03 303
14541.17 323
14542.31 296
14543.45 309
14544.59 311
14545.73 305
14546.87 279
14548.01 277
14549.15 272
14550.29 278
14551.43 255
14552.57 257
14553.71 267
14554.85 292
14555.99 261
14557.13 292
14558.27 267
14559.41 226
14560.55 270
14561.69 271
14562.83 251
14563.97 237
14565.11 265
14566.25 287
14567.39 260
14568.53 267
14569.67 277
14570.81 266
14571.95 244
14573.09 253
14574.23 240
14575.37 231
14576.51 272
14577.65 263
14578.79 257
14579.94 268
14581.08 257
14582.22 270
14583.36 253
14584.50 263
14585.64 264
14586.78 255
14587.92 286
14589.06 299
14590.21 288
14591.35 281
14592.49 288
14593.63 280
14594.77 295
14595.91 278
14597.05 279
14598.20 301
14599.34 283
14600.48 303
14601.62 291
14602.76 282
14603.90 280
14605.05 328
14606.19 320
14607.33 294
14608.47 288
14609.61 281
14610.76 259
14611.90 277
14613.04 250
14614.18 273
14615.32 261
14616.47 276
14617.61 350
14618.75 282
14619.89 293
14621.04 302
14622.18 313
14623.32 294
14624.46 291
14625.61 317
14626.75 327
14627.89 312
14629.04 284
14630.18 298
14631.32 320
14632.46 310
14633.61 292
14634.75 296
14635.89 322
14637.04 320
14638.18 320
14639.32 330
14640.47 288
14641.61 342
14642.75 339
14643.90 336
14645.04 353
14646.18 288
14647.33 318
14648.47 337
14649.61 353
14650.76 332
14651.90 331
14653.05 271
14654.19 315
14655.33 296
14656.48 279
14657.62 281
14658.76 295
14659.91 288
14661.05 246
14662.20 238
14663.34 263
14664.49 261
14665.63 269
14666.77 267
14667.92 286
14669.06 257
14670.21 275
14671.35 250
14672.50 282
14673.64 301
14674.79 255
14675.93 271
14677.07 257
14678.22 270
14679.36 251
14680.51 277
14681.65 268
14682.80 268
14683.94 256
14685.09 220
14686.23 263
14687.38 244
14688.52 243
14689.67 247
14690.81 239
14691.96 246
14693.10 225
14694.25 201
14695.40 202
14696.54 233
14697.69 250
14698.83 239
14699.98 260
14701.12 264
14702.27 261
14703.41 243
14704.56 228
14705.71 246
14706.85 266
14708.00 249
14709.14 254
14710.29 252
14711.44 221
14712.58 226
14713.73 214
14714.87 217
14716.02 262
14717.17 255
14718.31 276
14719.46 249
14720.61 233
14721.75 253
14722.90 248
14724.05 228
14725.19 230
14726.34 209
14727.49 232
14728.63 244
14729.78 227
14730.93 219
14732.07 194
14733.22 219
14734.37 234
14735.51 236
14736.66 201
14737.81 232
14738.95 243
14740.10 238
14741.25 235
14742.40 222
14743.54 231
14744.69 244
14745.84 216
14746.99 215
14748.13 249
14749.28 247
14750.43 220
14751.58 218
14752.72 226
14753.87 237
14755.02 220
14756.17 206
14757.31 236
14758.46 202
14759.61 202
14760.76 184
14761.91 231
14763.05 211
14764.20 236
14765.35 230
14766.50 192
14767.65 213
14768.80 222
14769.94 213
14771.09 213
14772.24 210
14773.39 194
14774.54 215
14775.69 242
14776.83 215
14777.98 199
14779.13 189
14780.28 210
14781.43 207
14782.58 221
14783.73 207
14784.88 177
14786.03 219
14787.17 192
14788.32 197
14789.47 220
14790.62 185
14791.77 221
14792.92 213
14794.07 222
14795.22 189
14796.37 178
14797.52 199
14798.67 200
14799.82 180
14800.97 196
14802.12 192
14803.26 203
14804.41 233
14805.56 228
14806.71 207
14807.86 218
14809.01 225
14810.16 230
14811.31 224
14812.46 189
14813.61 213
14814.76 191
14815.91 185
14817.06 208
14818.21 190
14819.36 186
14820.51 193
14821.66 218
14822.82 200
14823.97 210
14825.12 225
14826.27 226
14827.42 199
14828.57 187
14829.72 222
14830.87 222
14832.02 161
14833.17 198
14834.32 182
14835.47 193
14836.62 209
14837.77 216
14838.93 206
14840.08 194
14841.23 202
14842.38 219
14843.53 188
14844.68 238
14845.83 179
14846.98 210
14848.14 238
14849.29 193
14850.44 242
14851.59 205
14852.74 205
14853.89 185
14855.04 193
14856.20 175
14857.35 219
14858.50 220
14859.65 173
14860.80 200
14861.96 201
14863.11 206
14864.26 212
14865.41 214
14866.56 161
14867.72 212
14868.87 229
14870.02 234
14871.17 175
14872.32 229
14873.48 243
14874.63 213
14875.78 208
14876.93 200
14878.09 209
14879.24 197
14880.39 192
14881.54 157
14882.70 179
14883.85 173
14885.00 196
14886.16 191
14887.31 170
14888.46 245
14889.61 230
14890.77 215
14891.92 205
14893.07 196
14894.23 196
14895.38 210
14896.53 207
14897.69 215
14898.84 208
14899.99 203
14901.15 196
14902.30 189
14903.45 194
14904.61 222
14905.76 237
14906.91 216
14908.07 212
14909.22 212
14910.38 219
14911.53 221
14912.68 248
14913.84 214
14914.99 202
14916.15 203
14917.30 220
14918.45 238
14919.61 203
14920.76 199
14921.92 190
14923.07 198
14924.22 229
14925.38 237
14926.53 185
14927.69 203
14928.84 207
14930.00 209
14931.15 195
14932.31 186
14933.46 193
14934.62 212
14935.77 192
14936.93 256
14938.08 209
14939.24 205
14940.39 214
14941.55 220
14942.70 235
14943.86 207
14945.01 215
14946.17 216
14947.32 215
14948.48 203
14949.63 220
14950.79 212
14951.94 211
14953.10 201
14954.25 205
14955.41 189
14956.56 210
14957.72 222
14958.88 197
14960.03 179
14961.19 214
14962.34 246
14963.50 232
14964.65 210
14965.81 193
14966.97 226
14968.12 217
14969.28 198
14970.43 208
14971.59 181
14972.75 202
14973.90 191
14975.06 198
14976.22 167
14977.37 193
14978.53 202
14979.69 223
14980.84 217
14982.00 192
14983.16 196
14984.31 210
14985.47 203
14986.63 198
14987.78 219
14988.94 201
14990.10 198
14991.25 197
14992.41 194
14993.57 218
14994.72 218
14995.88 208
14997.04 177
14998.20 197
14999.35 163
15000.51 204
15001.67 201
15002.82 199
15003.98 211
15005.14 210
15006.30 198
15007.45 207
15008.61 205
15009.77 228
15010.93 211
15012.09 229
15013.24 197
15014.40 218
15015.56 217
15016.72 216
15017.87 213
15019.03 190
15020.19 198
15021.35 220
15022.51 202
15023.67 195
15024.82 205
15025.98 213
15027.14 236
15028.30 217
15029.46 189
15030.62 164
15031.77 194
15032.93 229
15034.09 210
15035.25 180
15036.41 223
15037.57 204
15038.73 195
15039.88 162
15041.04 196
15042.20 165
15043.36 194
15044.52 187
15045.68 192
15046.84 208
15048.00 205
15049.16 223
15050.32 179
15051.47 181
15052.63 208
15053.79 222
15054.95 199
15056.11 192
15057.27 200
15058.43 194
15059.59 193
15060.75 197
15061.91 193
15063.07 193
15064.23 184
15065.39 189
15066.55 182
15067.71 182
15068.87 193
15070.03 192
15071.19 186
15072.35 163
15073.51 187
15074.67 183
15075.83 205
15076.99 212
15078.15 210
15079.31 200
15080.47 192
15081.63 219
15082.79 168
15083.95 180
15085.11 187
15086.27 218
15087.43 200
15088.59 199
15089.76 182
15090.92 192
15092.08 230
15093.24 223
15094.40 179
15095.56 205
15096.72 189
15097.88 203
15099.04 198
15100.20 183
15101.37 173
15102.53 217
15103.69 200
15104.85 176
15106.01 173
15107.17 196
15108.33 215
15109.50 187
15110.66 200
15111.82 181
15112.98 183
15114.14 212
15115.30 206
15116.47 185
15117.63 164
15118.79 186
15119.95 189
15121.11 177
15122.27 180
15123.44 208
15124.60 191
15125.76 214
15126.92 168
15128.09 159
15129.25 169
15130.41 195
15131.57 179
15132.73 201
15133.90 200
15135.06 201
15136.22 187
15137.38 169
15138.55 185
15139.71 174
15140.87 154
15142.04 161
15143.20 183
15144.36 168
15145.52 198
15146.69 194
15147.85 181
15149.01 169
15150.18 213
15151.34 190
15152.50 176
15153.67 226
15154.83 171
15155.99 193
15157.16 170
15158.32 206
15159.48 175
15160.65 220
15161.81 211
15162.97 194
15164.14 189
15165.30 185
15166.46 180
15167.63 172
15168.79 174
15169.95 175
15171.12 206
15172.28 208
15173.45 192
15174.61 172
15175.77 197
15176.94 189
15178.10 208
15179.27 186
15180.43 176
15181.60 167
15182.76 198
15183.92 194
15185.09 186
15186.25 197
15187.42 204
15188.58 196
15189.75 186
15190.91 195
15192.08 203
15193.24 202
15194.41 196
15195.57 223
15196.74 208
15197.90 198
15199.07 175
15200.23 166
15201.40 158
15202.56 186
15203.73 202
15204.89 210
15206.06 166
15207.22 174
15208.39 190
15209.55 180
15210.72 176
15211.88 194
15213.05 180
15214.21 203
15215.38 174
15216.54 184
15217.71 216
15218.88 207
15220.04 209
15221.21 180
15222.37 179
15223.54 179
15224.71 223
15225.87 236
15227.04 216
15228.20 197
15229.37 195
15230.54 209
15231.70 195
15232.87 247
15234.03 187
15235.20 214
15236.37 238
15237.53 209
15238.70 216
15239.87 236
15241.03 232
15242.20 238
15243.37 220
15244.53 217
15245.70 226
15246.87 193
15248.03 211
15249.20 181
15250.37 233
15251.53 220
15252.70 207
15253.87 179
15255.04 204
15256.20 209
15257.37 188
15258.54 201
15259.70 223
15260.87 189
15262.04 191
15263.21 190
15264.37 194
15265.54 201
15266.71 197
15267.88 194
15269.04 194
15270.21 206
15271.38 188
15272.55 227
15273.72 167
15274.88 154
15276.05 165
15277.22 206
15278.39 186
15279.56 147
15280.72 202
15281.89 212
15283.06 225
15284.23 182
15285.40 187
15286.56 179
15287.73 185
15288.90 201
15290.07 199
15291.24 194
15292.41 197
15293.58 210
15294.74 180
15295.91 173
15297.08 193
15298.25 188
15299.42 191
15300.59 180
15301.76 161
15302.93 148
15304.09 200
15305.26 216
15306.43 179
15307.60 202
15308.77 190
15309.94 189
15311.11 184
15312.28 178
15313.45 212
15314.62 214
15315.79 178
15316.96 197
15318.13 209
15319.30 170
15320.46 206
15321.63 186
15322.80 190
15323.97 234
15325.14 199
15326.31 202
15327.48 175
15328.65 188
15329.82 195
15330.99 194
15332.16 193
15333.33 215
15334.50 218
15335.67 181
15336.84 161
15338.01 194
15339.18 212
15340.36 177
15341.53 207
15342.70 204
15343.87 209
15345.04 171
15346.21 196
15347.38 223
15348.55 173
15349.72 182
15350.89 177
15352.06 172
15353.23 194
15354.40 213
15355.57 181
15356.75 188
15357.92 221
15359.09 187
15360.26 178
15361.43 147
15362.60 172
15363.77 171
15364.94 185
15366.11 178
15367.29 188
15368.46 189
15369.63 195
15370.80 193
15371.97 197
15373.14 213
15374.32 160
15375.49 174
15376.66 167
15377.83 197
15379.00 193
15380.17 171
15381.35 163
15382.52 189
15383.69 182
15384.86 184
15386.03 177
15387.21 199
15388.38 213
15389.55 198
15390.72 186
15391.90 178
15393.07 203
15394.24 173
15395.41 195
15396.59 179
15397.76 193
15398.93 204
15400.10 202
15401.28 199
15402.45 211
15403.62 241
15404.79 210
15405.97 165
15407.14 203
15408.31 184
15409.49 191
15410.66 223
15411.83 225
15413.01 214
15414.18 191
15415.35 203
15416.53 200
15417.70 194
15418.87 179
15420.05 167
15421.22 190
15422.39 196
15423.57 216
15424.74 177
15425.91 169
15427.09 189
15428.26 187
15429.43 170
15430.61 210
15431.78 219
15432.96 192
15434.13 193
15435.30 180
15436.48 182
15437.65 187
15438.83 198
15440.00 200
15441.17 169
15442.35 208
15443.52 175
15444.70 192
15445.87 172
15447.05 180
15448.22 167
15449.40 218
15450.57 208
15451.75 196
15452.92 193
15454.09 195
15455.27 226
15456.44 188
15457.62 169
15458.79 176
15459.97 210
15461.14 199
15462.32 166
15463.49 170
15464.67 200
15465.84 228
15467.02 219
15468.19 202
15469.37 185
15470.55 220
15471.72 176
15472.90 208
15474.07 185
15475.25 156
15476.42 189
15477.60 168
15478.77 183
15479.95 171
15481.13 158
15482.30 180
15483.48 201
15484.65 195
15485.83 160
15487.00 154
15488.18 196
15489.36 194
15490.53 155
15491.71 156
15492.89 171
15494.06 182
15495.24 165
15496.41 182
15497.59 181
15498.77 160
15499.94 197
15501.12 195
15502.30 193
15503.47 162
15504.65 159
15505.83 160
15507.00 198
15508.18 181
15509.36 182
15510.53 226
15511.71 180
15512.89 166
15514.06 198
15515.24 169
15516.42 154
15517.60 192
15518.77 185
15519.95 211
15521.13 222
15522.30 195
15523.48 198
15524.66 173
15525.84 194
15527.01 204
15528.19 190
15529.37 165
15530.55 179
15531.73 206
15532.90 182
15534.08 190
15535.26 184
15536.44 176
15537.61 182
15538.79 177
15539.97 193
15541.15 180
15542.33 173
15543.50 212
15544.68 197
15545.86 185
15547.04 197
15548.22 210
15549.40 225
15550.57 196
15551.75 160
15552.93 219
15554.11 191
15555.29 196
15556.47 177
15557.65 197
15558.82 195
15560.00 185
15561.18 188
15562.36 199
15563.54 183
15564.72 189
15565.90 215
15567.08 189
15568.26 192
15569.43 196
15570.61 230
15571.79 206
15572.97 193
15574.15 168
15575.33 192
15576.51 193
15577.69 167
15578.87 170
15580.05 191
15581.23 200
15582.41 183
15583.59 179
15584.77 194
15585.95 219
15587.13 219
15588.31 183
15589.49 209
15590.67 209
15591.85 191
15593.03 188
15594.21 182
15595.39 168
15596.57 166
15597.75 196
15598.93 183
15600.11 200
15601.29 194
15602.47 183
15603.65 181
15604.83 190
15606.01 200
15607.19 183
15608.37 211
15609.55 213
15610.73 201
15611.91 176
15613.09 200
15614.27 209
15615.45 192
15616.64 208
15617.82 192
15619.00 204
15620.18 206
15621.36 231
15622.54 221
15623.72 180
15624.90 213
15626.08 244
15627.27 249
15628.45 226
15629.63 209
15630.81 180
15631.99 222
15633.17 200
15634.35 214
15635.54 214
15636.72 227
15637.90 230
15639.08 197
15640.26 210
15641.45 219
15642.63 207
15643.81 201
15644.99 207
15646.17 232
15647.36 222
15648.54 255
15649.72 195
15650.90 203
15652.08 232
15653.27 229
15654.45 258
15655.63 243
15656.81 218
15658.00 244
15659.18 249
15660.36 223
15661.54 220
15662.73 239
15663.91 243
15665.09 235
15666.27 257
15667.46 252
15668.64 253
15669.82 228
15671.01 224
15672.19 214
15673.37 216
15674.56 238
15675.74 203
15676.92 205
15678.10 232
15679.29 224
15680.47 203
15681.65 206
15682.84 201
15684.02 206
15685.21 214
15686.39 215
15687.57 208
15688.76 245
15689.94 230
15691.12 209
15692.31 207
15693.49 240
15694.67 245
15695.86 221
15697.04 223
15698.23 213
15699.41 207
15700.59 206
15701.78 207
15702.96 241
15704.15 250
15705.33 203
15706.52 192
15707.70 217
15708.88 236
15710.07 224
15711.25 225
15712.44 232
15713.62 229
15714.81 216
15715.99 227
15717.18 191
15718.36 238
15719.55 235
15720.73 238
15721.92 201
15723.10 183
15724.29 207
15725.47 232
15726.66 211
15727.84 240
15729.03 247
15730.21 249
15731.40 225
15732.58 198
15733.77 222
15734.95 249
15736.14 273
15737.32 270
15738.51 219
15739.69 231
15740.88 279
15742.07 221
15743.25 231
15744.44 211
15745.62 237
15746.81 209
15747.99 221
15749.18 243
15750.37 204
15751.55 225
15752.74 248
15753.93 246
15755.11 241
15756.30 242
15757.48 234
15758.67 217
15759.86 243
15761.04 280
15762.23 270
15763.42 246
15764.60 261
15765.79 215
15766.98 236
15768.16 269
15769.35 263
15770.54 226
15771.72 213
15772.91 232
15774.10 229
15775.28 214
15776.47 225
15777.66 249
15778.84 247
15780.03 252
15781.22 243
15782.41 216
15783.59 241
15784.78 258
15785.97 230
15787.15 226
15788.34 228
15789.53 222
15790.72 236
15791.90 247
15793.09 253
15794.28 213
15795.47 225
15796.65 219
15797.84 219
15799.03 207
15800.22 196
15801.41 217
15802.59 213
15803.78 206
15804.97 190
15806.16 216
15807.35 237
15808.53 211
15809.72 195
15810.91 181
15812.10 182
15813.29 229
15814.48 208
15815.66 192
15816.85 182
15818.04 207
15819.23 211
15820.42 201
15821.61 190
15822.80 202
15823.98 220
15825.17 211
15826.36 164
15827.55 184
15828.74 210
15829.93 211
15831.12 204
15832.31 174
15833.50 203
15834.69 234
15835.87 193
15837.06 223
15838.25 225
15839.44 200
15840.63 199
15841.82 211
15843.01 183
15844.20 160
15845.39 168
15846.58 246
15847.77 236
15848.96 214
15850.15 218
15851.34 207
15852.53 225
15853.72 211
15854.91 214
15856.10 228
15857.29 239
15858.48 202
15859.67 198
15860.86 192
15862.05 227
15863.24 186
15864.43 176
15865.62 203
15866.81 186
15868.00 195
15869.19 200
15870.38 192
15871.57 178
15872.76 206
15873.95 228
15875.14 236
15876.33 182
15877.52 226
15878.72 216
15879.91 217
15881.10 176
15882.29 184
15883.48 165
15884.67 197
15885.86 226
15887.05 213
15888.24 221
15889.43 233
15890.63 207
15891.82 241
15893.01 230
15894.20 223
15895.39 225
15896.58 223
15897.77 216
15898.97 199
15900.16 229
15901.35 191
15902.54 204
15903.73 220
15904.92 231
15906.12 226
15907.31 203
15908.50 235
15909.69 205
15910.88 199
15912.08 215
15913.27 211
15914.46 237
15915.65 232
15916.85 227
15918.04 184
15919.23 166
15920.42 201
15921.61 219
15922.81 189
15924.00 207
15925.19 198
15926.38 216
15927.58 209
15928.77 188
15929.96 210
15931.16 194
15932.35 187
15933.54 222
15934.73 203
15935.93 210
15937.12 210
15938.31 205
15939.51 212
15940.70 210
15941.89 195
15943.09 191
15944.28 233
15945.47 221
15946.67 200
15947.86 191
15949.05 212
15950.25 231
15951.44 224
15952.63 180
15953.83 193
15955.02 204
15956.21 207
15957.41 191
15958.60 181
15959.80 177
15960.99 162
15962.18 173
15963.38 204
15964.57 202
15965.77 191
15966.96 184
15968.15 173
15969.35 193
15970.54 200
15971.74 182
15972.93 173
15974.13 177
15975.32 166
15976.51 172
15977.71 179
15978.90 193
15980.10 182
15981.29 202
15982.49 189
15983.68 162
15984.88 152
15986.07 152
15987.27 190
15988.46 186
15989.66 189
15990.85 186
15992.05 205
15993.24 202
15994.44 171
15995.63 196
15996.83 166
15998.02 197
15999.22 177
16000.41 152
16001.61 139
16002.80 168
16004.00 219
16005.20 183
16006.39 177
16007.59 156
16008.78 163
16009.98 207
16011.17 183
16012.37 160
16013.57 184
16014.76 198
16015.96 171
16017.15 165
16018.35 165
16019.55 179
16020.74 181
16021.94 180
16023.13 151
16024.33 153
16025.53 127
16026.72 160
16027.92 178
16029.12 180
16030.31 172
16031.51 166
16032.71 144
16033.90 157
16035.10 160
16036.30 148
16037.49 155
16038.69 189
16039.89 170
16041.08 175
16042.28 181
16043.48 163
16044.67 193
16045.87 175
16047.07 172
16048.27 186
16049.46 186
16050.66 161
16051.86 157
16053.06 165
16054.25 162
16055.45 156
16056.65 166
16057.84 139
16059.04 147
16060.24 176
16061.44 128
16062.64 137
16063.83 151
16065.03 144
16066.23 155
16067.43 168
16068.62 151
16069.82 161
16071.02 148
16072.22 155
16073.42 204
16074.62 173
16075.81 166
16077.01 164
16078.21 151
16079.41 172
16080.61 137
16081.81 157
16083.00 171
16084.20 180
16085.40 191
16086.60 193
16087.80 184
16089.00 164
16090.20 169
16091.39 182
16092.59 183
16093.79 166
16094.99 169
16096.19 184
16097.39 161
16098.59 140
16099.79 150
16100.99 180
16102.19 169
16103.38 159
16104.58 192
16105.78 170
16106.98 194
16108.18 146
16109.38 161
16110.58 176
16111.78 165
16112.98 156
16114.18 164
16115.38 160
16116.58 228
16117.78 172
16118.98 165
16120.18 167
16121.38 159
16122.58 155
16123.78 133
16124.98 169
16126.18 153
16127.38 184
16128.58 184
16129.78 171
16130.98 171
16132.18 162
16133.38 142
16134.58 150
16135.78 147
16136.98 190
16138.18 180
16139.38 195
16140.58 167
16141.78 170
16142.98 171
16144.19 151
16145.39 158
16146.59 149
16147.79 174
16148.99 166
16150.19 162
16151.39 151
16152.59 150
16153.79 157
16154.99 173
16156.20 162
16157.40 178
16158.60 166
16159.80 133
16161.00 153
16162.20 169
16163.40 172
16164.61 152
16165.81 138
16167.01 177
16168.21 150
16169.41 137
16170.61 156
16171.82 145
16173.02 162
16174.22 189
16175.42 185
16176.62 161
16177.82 172
16179.03 175
16180.23 162
16181.43 153
16182.63 174
16183.84 192
16185.04 189
16186.24 158
16187.44 163
16188.65 160
16189.85 143
16191.05 163
16192.25 138
16193.46 169
16194.66 159
16195.86 188
16197.06 154
16198.27 145
16199.47 158
16200.67 152
16201.87 158
16203.08 167
16204.28 163
16205.48 176
16206.69 163
16207.89 145
16209.09 168
16210.30 149
16211.50 170
16212.70 185
16213.91 187
16215.11 185
16216.31 154
16217.52 194
16218.72 170
16219.92 199
16221.13 200
16222.33 188
16223.53 190
16224.74 179
16225.94 171
16227.15 153
16228.35 176
16229.55 171
16230.76 172
16231.96 181
16233.17 174
16234.37 200
16235.57 173
16236.78 173
16237.98 166
16239.19 177
16240.39 176
16241.60 187
16242.80 175
16244.00 160
16245.21 181
16246.41 167
16247.62 184
16248.82 154
16250.03 136
16251.23 179
16252.44 156
16253.64 152
16254.85 140
16256.05 158
16257.26 192
16258.46 194
16259.67 215
16260.87 170
16262.08 164
16263.28 173
16264.49 154
16265.69 143
16266.90 191
16268.10 173
16269.31 149
16270.51 177
16271.72 178
16272.93 176
16274.13 181
16275.34 161
16276.54 174
16277.75 175
16278.95 165
16280.16 184
16281.37 179
16282.57 171
16283.78 157
16284.98 157
16286.19 155
16287.40 161
16288.60 175
16289.81 167
16291.01 151
16292.22 171
16293.43 175
16294.63 173
16295.84 159
16297.05 174
16298.25 159
16299.46 170
16300.67 182
16301.87 196
16303.08 182
16304.29 174
16305.49 171
16306.70 184
16307.91 154
16309.11 186
16310.32 176
16311.53 182
16312.73 186
16313.94 203
16315.15 186
16316.36 164
16317.56 185
16318.77 184
16319.98 182
16321.19 172
16322.39 155
16323.60 146
16324.81 177
16326.02 194
16327.22 185
16328.43 163
16329.64 177
16330.85 175
16332.05 140
16333.26 156
16334.47 147
16335.68 173
16336.88 167
16338.09 171
16339.30 164
16340.51 156
16341.72 158
16342.93 163
16344.13 180
16345.34 174
16346.55 185
16347.76 172
16348.97 159
16350.18 170
16351.38 159
16352.59 165
16353.80 172
16355.01 166
16356.22 181
16357.43 151
16358.64 151
16359.84 165
16361.05 163
16362.26 152
16363.47 166
16364.68 140
16365.89 146
16367.10 168
16368.31 167
16369.52 161
16370.73 151
16371.93 172
16373.14 142
16374.35 151
16375.56 150
16376.77 148
16377.98 164
16379.19 140
16380.40 150
16381.61 145
16382.82 159
16384.03 147
16385.24 142
16386.45 140
16387.66 144
16388.87 158
16390.08 155
16391.29 165
16392.50 147
16393.71 153
16394.92 157
16396.13 138
16397.34 130
16398.55 131
16399.76 153
16400.97 139
16402.18 164
16403.39 164
16404.60 168
16405.81 165
16407.02 155
16408.23 171
16409.44 148
16410.65 126
16411.86 165
16413.08 171
16414.29 148
16415.50 164
16416.71 139
16417.92 138
16419.13 141
16420.34 146
16421.55 145
16422.76 138
16423.97 137
16425.19 130
16426.40 149
16427.61 138
16428.82 176
16430.03 139
16431.24 151
16432.45 159
16433.67 177
16434.88 161
16436.09 140
16437.30 149
16438.51 150
16439.72 148
16440.94 150
16442.15 170
16443.36 155
16444.57 129
16445.78 150
16446.99 168
16448.21 176
16449.42 157
16450.63 148
16451.84 141
16453.06 139
16454.27 182
16455.48 162
16456.69 159
16457.90 126
16459.12 137
16460.33 131
16461.54 166
16462.75 123
16463.97 141
16465.18 126
16466.39 152
16467.61 128
16468.82 127
16470.03 139
16471.24 136
16472.46 150
16473.67 160
16474.88 164
16476.10 157
16477.31 158
16478.52 158
16479.74 149
16480.95 102
16482.16 135
16483.38 148
16484.59 162
16485.80 129
16487.02 154
16488.23 167
16489.44 155
16490.66 158
16491.87 162
16493.08 152
16494.30 150
16495.51 152
16496.73 146
16497.94 164
16499.15 144
16500.37 152
16501.58 167
16502.80 155
16504.01 150
16505.22 161
16506.44 145
16507.65 138
16508.87 158
16510.08 129
16511.30 116
16512.51 132
16513.72 125
16514.94 159
16516.15 141
16517.37 153
16518.58 173
16519.80 146
16521.01 131
16522.23 157
16523.44 154
16524.66 157
16525.87 131
16527.09 159
16528.30 153
16529.52 180
16530.73 140
16531.95 157
16533.16 165
16534.38 131
16535.59 141
16536.81 176
16538.02 157
16539.24 129
16540.45 132
16541.67 128
16542.89 175
16544.10 164
16545.32 151
16546.53 148
16547.75 121
16548.96 133
16550.18 143
16551.40 134
16552.61 130
16553.83 136
16555.04 132
16556.26 130
16557.48 128
16558.69 137
16559.91 138
16561.12 134
16562.34 144
16563.56 159
16564.77 148
16565.99 140
16567.21 143
16568.42 154
16569.64 133
16570.86 173
16572.07 172
16573.29 182
16574.51 146
16575.72 142
16576.94 152
16578.16 133
16579.37 141
16580.59 161
16581.81 184
16583.02 155
16584.24 147
16585.46 158
16586.68 168
16587.89 146
16589.11 151
16590.33 164
16591.54 158
16592.76 161
16593.98 184
16595.20 170
16596.41 155
16597.63 161
16598.85 178
16600.07 160
16601.29 145
16602.50 147
16603.72 161
16604.94 150
16606.16 133
16607.37 136
16608.59 149
16609.81 136
16611.03 158
16612.25 155
16613.46 144
16614.68 149
16615.90 159
16617.12 151
16618.34 158
16619.56 142
16620.77 119
16621.99 147
16623.21 133
16624.43 123
16625.65 145
16626.87 118
16628.09 149
16629.30 132
16630.52 129
16631.74 138
16632.96 129
16634.18 139
16635.40 144
16636.62 138
16637.84 131
16639.06 126
16640.28 141
16641.49 146
16642.71 146
16643.93 119
16645.15 139
16646.37 136
16647.59 131
16648.81 151
16650.03 159
16651.25 161
16652.47 166
16653.69 141
16654.91 156
16656.13 162
16657.35 145
16658.57 136
16659.79 154
16661.01 123
16662.23 136
16663.45 151
16664.67 138
16665.89 170
16667.11 146
16668.33 135
16669.55 161
16670.77 165
16671.99 138
16673.21 142
16674.43 135
16675.65 134
16676.87 142
16678.09 159
16679.31 143
16680.53 158
16681.75 116
16682.97 95
16684.19 105
16685.42 151
16686.64 154
16687.86 120
16689.08 138
16690.30 141
16691.52 154
16692.74 153
16693.96 162
16695.18 161
16696.40 157
16697.63 125
16698.85 166
16700.07 193
16701.29 157
16702.51 137
16703.73 137
16704.95 131
16706.18 132
16707.40 146
16708.62 107
16709.84 126
16711.06 122
16712.28 111
16713.51 153
16714.73 149
16715.95 146
16717.17 141
16718.39 151
16719.62 124
16720.84 129
16722.06 120
16723.28 120
16724.50 110
16725.73 143
16726.95 138
16728.17 133
16729.39 124
16730.62 156
16731.84 162
16733.06 120
16734.28 118
16735.51 133
16736.73 146
16737.95 111
16739.18 114
16740.40 123
16741.62 142
16742.84 138
16744.07 133
16745.29 105
16746.51 88
16747.74 130
16748.96 133
16750.18 145
16751.41 130
16752.63 127
16753.85 146
16755.08 96
16756.30 128
16757.52 143
16758.75 122
16759.97 132
16761.19 141
16762.42 132
16763.64 135
16764.86 142
16766.09 136
16767.31 167
16768.54 148
16769.76 148
16770.98 123
16772.21 128
16773.43 115
16774.66 128
16775.88 104
16777.10 139
16778.33 141
16779.55 90
16780.78 119
16782.00 132
16783.22 131
16784.45 134
16785.67 127
16786.90 140
16788.12 162
16789.35 149
16790.57 151
16791.80 128
16793.02 120
16794.25 138
16795.47 117
16796.70 109
16797.92 140
16799.15 145
16800.37 154
16801.60 161
16802.82 153
16804.05 131
16805.27 139
16806.50 143
16807.72 110
16808.95 125
16810.17 127
16811.40 123
16812.62 130
16813.85 109
16815.07 126
16816.30 130
16817.53 114
16818.75 91
16819.98 131
16821.20 128
16822.43 127
16823.65 134
16824.88 136
16826.11 148
16827.33 132
16828.56 142
16829.78 133
16831.01 158
16832.24 145
16833.46 135
16834.69 146
16835.92 141
16837.14 123
16838.37 128
16839.60 147
16840.82 142
16842.05 132
16843.27 137
16844.50 99
16845.73 129
16846.96 132
16848.18 119
16849.41 132
16850.64 159
16851.86 142
16853.09 138
16854.32 157
16855.54 158
16856.77 129
16858.00 149
16859.22 138
16860.45 134
16861.68 123
16862.91 154
16864.13 132
16865.36 129
16866.59 125
16867.82 134
16869.04 129
16870.27 136
16871.50 182
16872.73 178
16873.95 145
16875.18 153
16876.41 164
16877.64 138
16878.87 160
16880.09 136
16881.32 128
16882.55 160
16883.78 157
16885.01 172
16886.23 150
16887.46 156
16888.69 150
16889.92 157
16891.15 189
16892.38 165
16893.60 181
16894.83 154
16896.06 176
16897.29 175
16898.52 150
16899.75 150
16900.98 154
16902.20 158
16903.43 179
16904.66 167
16905.89 165
16907.12 127
16908.35 133
16909.58 149
16910.81 141
16912.04 152
16913.26 139
16914.49 162
16915.72 177
16916.95 153
16918.18 147
16919.41 143
16920.64 145
16921.87 150
16923.10 128
16924.33 124
16925.56 134
16926.79 132
16928.02 154
16929.25 119
16930.48 123
16931.71 124
16932.94 145
16934.17 145
16935.40 139
16936.63 135
16937.86 115
16939.09 143
16940.32 130
16941.55 132
16942.78 149
16944.01 153
16945.24 142
16946.47 118
16947.70 139
16948.93 149
16950.16 131
16951.39 144
16952.62 143
16953.85 118
16955.08 143
16956.31 150
16957.54 143
16958.77 125
16960.01 156
16961.24 132
16962.47 135
16963.70 101
16964.93 131
16966.16 138
16967.39 145
16968.62 137
16969.85 145
16971.08 118
16972.32 141
16973.55 140
16974.78 159
16976.01 157
16977.24 154
16978.47 132
16979.70 117
16980.94 144
16982.17 124
16983.40 143
16984.63 118
16985.86 141
16987.10 146
16988.33 120
16989.56 124
16990.79 137
16992.02 127
16993.26 120
16994.49 110
16995.72 131
16996.95 134
16998.18 130
16999.42 118
17000.65 93
17001.88 113
17003.11 118
17004.35 145
17005.58 120
17006.81 161
17008.04 127
17009.28 143
17010.51 122
17011.74 123
17012.97 124
17014.21 133
17015.44 132
17016.67 128
17017.91 139
17019.14 129
17020.37 120
17021.60 127
17022.84 137
17024.07 120
17025.30 130
17026.54 122
17027.77 126
17029.00 121
17030.24 128
17031.47 152
17032.70 164
17033.94 133
17035.17 129
17036.41 141
17037.64 120
17038.87 125
17040.11 124
17041.34 103
17042.57 117
17043.81 132
17045.04 119
17046.28 118
17047.51 132
17048.74 111
17049.98 144
17051.21 120
17052.45 131
17053.68 121
17054.92 145
17056.15 150
17057.38 107
17058.62 128
17059.85 113
17061.09 121
17062.32 114
17063.56 138
17064.79 125
17066.03 133
17067.26 129
17068.50 128
17069.73 116
17070.97 134
17072.20 136
17073.44 116
17074.67 117
17075.91 140
17077.14 134
17078.38 108
17079.61 128
17080.85 138
17082.08 133
17083.32 146
17084.55 139
17085.79 133
17087.02 146
17088.26 140
17089.49 120
17090.73 147
17091.97 122
17093.20 121
17094.44 118
17095.67 128
17096.91 124
17098.14 136
17099.38 145
17100.62 160
17101.85 131
17103.09 120
17104.32 140
17105.56 159
17106.80 122
17108.03 137
17109.27 133
17110.51 137
17111.74 143
17112.98 151
17114.21 126
17115.45 146
17116.69 137
17117.92 115
17119.16 131
17120.40 109
17121.63 112
17122.87 108
17124.11 132
17125.34 127
17126.58 144
17127.82 112
17129.06 132
17130.29 113
17131.53 121
17132.77 131
17134.00 110
17135.24 133
17136.48 134
17137.72 148
17138.95 126
17140.19 139
17141.43 111
17142.67 115
17143.90 147
17145.14 118
17146.38 89
17147.62 119
17148.85 99
17150.09 129
17151.33 102
17152.57 121
17153.80 120
17155.04 118
17156.28 125
17157.52 116
17158.76 118
17159.99 140
17161.23 119
17162.47 128
17163.71 129
17164.95 113
17166.19 130
17167.42 140
17168.66 110
17169.90 129
17171.14 100
17172.38 104
17173.62 101
17174.86 110
17176.09 135
17177.33 139
17178.57 96
17179.81 84
17181.05 104
17182.29 138
17183.53 115
17184.77 102
17186.01 131
17187.24 122
17188.48 134
17189.72 116
17190.96 154
17192.20 147
17193.44 152
17194.68 144
17195.92 131
17197.16 124
17198.40 121
17199.64 127
17200.88 117
17202.12 98
17203.36 117
17204.60 124
17205.84 140
17207.08 143
17208.32 133
17209.56 121
17210.80 134
17212.04 129
17213.28 123
17214.52 99
17215.76 111
17217.00 123
17218.24 115
17219.48 146
17220.72 132
17221.96 139
17223.20 142
17224.44 119
17225.68 119
17226.92 110
17228.16 116
17229.40 107
17230.64 114
17231.88 108
17233.12 133
17234.36 108
17235.60 127
17236.85 138
17238.09 137
17239.33 143
17240.57 131
17241.81 121
17243.05 137
17244.29 127
17245.53 139
17246.77 143
17248.02 148
17249.26 110
17250.50 119
17251.74 116
17252.98 123
17254.22 137
17255.46 116
17256.71 144
17257.95 127
17259.19 130
17260.43 139
17261.67 152
17262.91 139
17264.16 106
17265.40 138
17266.64 136
17267.88 152
17269.12 126
17270.37 112
17271.61 152
17272.85 116
17274.09 125
17275.34 145
17276.58 152
17277.82 130
17279.06 134
17280.30 129
17281.55 154
17282.79 144
17284.03 119
17285.27 128
17286.52 113
17287.76 102
17289.00 114
17290.25 112
17291.49 111
17292.73 131
17293.97 137
17295.22 109
17296.46 102
17297.70 102
17298.95 100
17300.19 118
17301.43 104
17302.68 124
17303.92 137
17305.16 146
17306.41 100
17307.65 111
17308.89 119
17310.14 121
17311.38 117
17312.62 135
17313.87 126
17315.11 125
17316.36 131
17317.60 129
17318.84 119
17320.09 118
17321.33 127
17322.58 111
17323.82 120
17325.06 98
17326.31 131
17327.55 133
17328.80 107
17330.04 105
17331.28 132
17332.53 99
17333.77 111
17335.02 133
17336.26 132
17337.51 121
17338.75 121
17340.00 97
17341.24 112
17342.48 114
17343.73 113
17344.97 114
17346.22 111
17347.46 89
17348.71 117
17349.95 114
17351.20 109
17352.44 118
17353.69 116
17354.93 132
17356.18 127
17357.42 137
17358.67 109
17359.92 121
17361.16 121
17362.41 112
17363.65 86
17364.90 89
17366.14 122
17367.39 120
17368.63 102
17369.88 99
17371.13 111
17372.37 122
17373.62 119
17374.86 123
17376.11 102
17377.35 98
17378.60 121
17379.85 118
17381.09 126
17382.34 135
17383.59 133
17384.83 124
17386.08 108
17387.32 127
17388.57 114
17389.82 119
17391.06 113
17392.31 124
17393.56 99
17394.80 121
17396.05 122
17397.30 141
17398.54 120
17399.79 120
17401.04 107
17402.28 112
17403.53 142
17404.78 144
17406.02 150
17407.27 134
17408.52 118
17409.77 90
17411.01 122
17412.26 116
17413.51 102
17414.75 120
17416.00 111
17417.25 105
17418.50 138
17419.74 137
17420.99 129
17422.24 123
17423.49 100
17424.73 137
17425.98 162
17427.23 126
17428.48 119
17429.73 116
17430.97 99
17432.22 119
17433.47 130
17434.72 107
17435.97 146
17437.21 138
17438.46 118
17439.71 143
17440.96 119
17442.21 104
17443.45 140
17444.70 121
17445.95 134
17447.20 114
17448.45 118
17449.70 116
17450.95 109
17452.19 142
17453.44 149
17454.69 129
17455.94 124
17457.19 146
17458.44 112
17459.69 115
17460.94 115
17462.19 124
17463.43 140
17464.68 114
17465.93 125
17467.18 114
17468.43 131
17469.68 115
17470.93 133
17472.18 109
17473.43 118
17474.68 141
17475.93 129
17477.18 146
17478.43 124
17479.68 134
17480.93 126
17482.18 118
17483.43 129
17484.68 127
17485.93 124
17487.17 91
17488.42 117
17489.67 135
17490.92 140
17492.18 149
17493.43 140
17494.68 149
17495.93 121
17497.18 127
17498.43 110
17499.68 123
17500.93 136
17502.18 133
17503.43 114
17504.68 158
17505.93 114
17507.18 113
17508.43 137
17509.68 123
17510.93 119
17512.18 145
17513.43 145
17514.68 138
17515.94 125
17517.19 143
17518.44 142
17519.69 124
17520.94 144
17522.19 145
17523.44 139
17524.69 147
17525.94 141
17527.20 129
17528.45 137
17529.70 121
17530.95 136
17532.20 140
17533.45 146
17534.70 131
17535.96 138
17537.21 135
17538.46 107
17539.71 97
17540.96 115
17542.22 152
17543.47 142
17544.72 119
17545.97 115
17547.22 139
17548.48 132
17549.73 146
17550.98 128
17552.23 138
17553.48 151
17554.74 125
17555.99 119
17557.24 116
17558.49 126
17559.75 163
17561.00 168
17562.25 141
17563.50 129
17564.76 146
17566.01 169
17567.26 133
17568.52 118
17569.77 125
17571.02 133
17572.27 138
17573.53 138
17574.78 134
17576.03 120
17577.29 145
17578.54 132
17579.79 160
17581.05 100
17582.30 120
17583.55 104
17584.81 139
17586.06 154
17587.31 104
17588.57 132
17589.82 123
17591.07 131
17592.33 149
17593.58 133
17594.83 132
17596.09 137
17597.34 127
17598.60 140
17599.85 130
17601.10 129
17602.36 132
17603.61 137
17604.87 146
17606.12 143
17607.37 153
17608.63 130
17609.88 148
17611.14 119
17612.39 133
17613.65 155
17614.90 145
17616.16 128
17617.41 134
17618.66 144
17619.92 151
17621.17 155
17622.43 184
17623.68 138
17624.94 125
17626.19 121
17627.45 163
17628.70 121
17629.96 109
17631.21 125
17632.47 136
17633.72 118
17634.98 117
17636.23 143
17637.49 109
17638.74 127
17640.00 144
17641.26 130
17642.51 136
17643.77 125
17645.02 134
17646.28 147
17647.53 120
17648.79 117
17650.04 114
17651.30 142
17652.56 156
17653.81 125
17655.07 133
17656.32 109
17657.58 137
17658.84 128
17660.09 132
17661.35 124
17662.60 115
17663.86 100
17665.12 106
17666.37 124
17667.63 98
17668.89 119
17670.14 113
17671.40 114
17672.66 129
17673.91 144
17675.17 154
17676.43 133
17677.68 130
17678.94 117
17680.20 133
17681.45 130
17682.71 126
17683.97 120
17685.22 128
17686.48 131
17687.74 107
17688.99 104
17690.25 118
17691.51 137
17692.77 125
17694.02 134
17695.28 110
17696.54 97
17697.80 125
17699.05 145
17700.31 126
17701.57 111
17702.83 135
17704.08 124
17705.34 128
17706.60 103
17707.86 139
17709.11 129
17710.37 131
17711.63 140
17712.89 88
17714.15 126
17715.40 131
17716.66 101
17717.92 132
17719.18 141
17720.44 119
17721.70 112
17722.95 110
17724.21 113
17725.47 127
17726.73 127
17727.99 106
17729.25 117
17730.51 117
17731.76 118
17733.02 111
17734.28 110
17735.54 134
17736.80 128
17738.06 95
17739.32 117
17740.58 129
17741.83 117
17743.09 101
17744.35 119
17745.61 128
17746.87 141
17748.13 106
17749.39 108
17750.65 102
17751.91 135
17753.17 130
17754.43 118
17755.69 117
17756.95 125
17758.21 112
17759.47 114
17760.73 127
17761.98 125
17763.24 117
17764.50 116
17765.76 109
17767.02 99
17768.28 107
17769.54 139
17770.80 142
17772.06 116
17773.32 118
17774.58 135
17775.84 147
17777.11 134
17778.37 143
17779.63 124
17780.89 116
17782.15 120
17783.41 119
17784.67 101
17785.93 92
17787.19 138
17788.45 129
17789.71 117
17790.97 111
17792.23 122
17793.49 103
17794.75 133
17796.01 131
17797.28 83
17798.54 109
17799.80 117
17801.06 120
17802.32 148
17803.58 119
17804.84 134
17806.10 128
17807.37 110
17808.63 120
17809.89 137
17811.15 135
17812.41 112
17813.67 126
17814.93 128
17816.20 136
17817.46 141
17818.72 126
17819.98 107
17821.24 122
17822.50 142
17823.77 134
17825.03 110
17826.29 104
17827.55 137
17828.81 140
17830.08 136
17831.34 104
17832.60 101
17833.86 133
17835.13 107
17836.39 111
17837.65 141
17838.91 104
17840.18 127
17841.44 129
17842.70 104
17843.96 104
17845.23 116
17846.49 121
17847.75 112
17849.01 104
17850.28 115
17851.54 119
17852.80 148
17854.07 137
17855.33 106
17856.59 146
17857.86 127
17859.12 106
17860.38 133
17861.65 139
17862.91 133
17864.17 116
17865.44 114
17866.70 113
17867.96 114
17869.23 127
17870.49 114
17871.75 105
17873.02 117
17874.28 109
17875.54 147
17876.81 116
17878.07 130
17879.34 129
17880.60 113
17881.86 104
17883.13 113
17884.39 131
17885.66 123
17886.92 122
17888.18 125
17889.45 94
17890.71 107
17891.98 90
17893.24 116
17894.51 133
17895.77 158
17897.04 150
17898.30 123
17899.56 113
17900.83 109
17902.09 110
17903.36 107
17904.62 113
17905.89 94
17907.15 105
17908.42 119
17909.68 102
17910.95 138
17912.21 127
17913.48 108
17914.74 137
17916.01 125
17917.27 133
17918.54 124
17919.80 118
17921.07 142
17922.34 126
17923.60 108
17924.87 112
17926.13 141
17927.40 87
17928.66 121
17929.93 102
17931.19 109
17932.46 128
17933.73 109
17934.99 91
17936.26 98
17937.52 103
17938.79 128
17940.06 119
17941.32 106
17942.59 126
17943.85 87
17945.12 113
17946.39 110
17947.65 113
17948.92 135
17950.19 130
17951.45 123
17952.72 107
17953.99 93
17955.25 110
17956.52 114
17957.79 101
17959.05 103
17960.32 111
17961.59 115
17962.85 129
17964.12 101
17965.39 120
17966.65 116
17967.92 125
17969.19 119
17970.45 102
17971.72 113
17972.99 117
17974.26 101
17975.52 130
17976.79 113
17978.06 118
17979.33 132
17980.59 126
17981.86 116
17983.13 122
17984.40 100
17985.66 108
17986.93 115
17988.20 125
17989.47 119
17990.73 98
17992.00 114
17993.27 91
17994.54 100
17995.81 106
17997.07 113
17998.34 117
17999.61 109
18000.88 99
18002.15 97
18003.42 107
18004.68 113
18005.95 108
18007.22 110
18008.49 118
18009.76 100
18011.03 93
18012.30 102
18013.56 107
18014.83 103
18016.10 107
18017.37 105
18018.64 115
18019.91 135
18021.18 104
18022.45 115
18023.71 114
18024.98 140
18026.25 119
18027.52 117
18028.79 106
18030.06 108
18031.33 118
18032.60 127
18033.87 137
18035.14 113
18036.41 102
18037.68 106
18038.95 142
18040.22 94
18041.49 116
18042.76 107
18044.02 110
18045.29 110
18046.56 116
18047.83 95
18049.10 105
18050.37 90
18051.64 125
18052.91 127
18054.18 110
18055.45 113
18056.72 96
18057.99 106
18059.27 107
18060.54 122
18061.81 110
18063.08 107
18064.35 109
18065.62 98
18066.89 94
18068.16 110
18069.43 132
18070.70 116
18071.97 103
18073.24 118
18074.51 100
18075.78 117
18077.05 96
18078.32 96
18079.60 105
18080.87 125
18082.14 126
18083.41 98
18084.68 95
18085.95 103
18087.22 119
18088.49 107
18089.77 113
18091.04 120
18092.31 127
18093.58 136
18094.85 103
18096.12 101
18097.39 98
18098.67 106
18099.94 101
18101.21 145
18102.48 99
18103.75 136
18105.02 113
18106.30 104
18107.57 122
18108.84 100
18110.11 112
18111.38 116
18112.66 126
18113.93 116
18115.20 97
18116.47 116
18117.75 125
18119.02 122
18120.29 134
18121.56 114
18122.84 116
18124.11 144
18125.38 121
18126.65 104
18127.93 102
18129.20 124
18130.47 123
18131.74 117
18133.02 93
18134.29 105
18135.56 113
18136.84 110
18138.11 133
18139.38 119
18140.66 104
18141.93 117
18143.20 111
18144.48 106
18145.75 116
18147.02 112
18148.30 146
18149.57 114
18150.84 110
18152.12 94
18153.39 137
18154.66 126
18155.94 113
18157.21 118
18158.48 122
18159.76 110
18161.03 114
18162.31 134
18163.58 139
18164.85 124
18166.13 118
18167.40 130
18168.68 123
18169.95 134
18171.22 119
18172.50 106
18173.77 113
18175.05 116
18176.32 114
18177.60 120
18178.87 116
18180.15 107
18181.42 103
18182.69 91
18183.97 102
18185.24 91
18186.52 124
18187.79 131
18189.07 107
18190.34 111
18191.62 98
18192.89 93
18194.17 112
18195.44 111
18196.72 114
18197.99 131
18199.27 129
18200.54 115
18201.82 118
18203.09 121
18204.37 120
18205.65 118
18206.92 108
18208.20 107
18209.47 130
18210.75 121
18212.02 116
18213.30 146
18214.57 96
18215.85 95
18217.13 102
18218.40 110
18219.68 109
18220.95 135
18222.23 127
18223.51 109
18224.78 114
18226.06 124
18227.33 123
18228.61 112
18229.89 108
18231.16 106
18232.44 158
18233.72 122
18234.99 127
18236.27 108
18237.55 116
18238.82 131
18240.10 122
18241.38 121
18242.65 121
18243.93 129
18245.21 140
18246.48 148
18247.76 109
18249.04 121
18250.31 135
18251.59 125
18252.87 119
18254.15 109
18255.42 99
18256.70 117
18257.98 126
18259.25 117
18260.53 101
18261.81 122
18263.09 137
18264.36 132
18265.64 144
18266.92 113
18268.20 123
18269.47 112
18270.75 119
18272.03 130
18273.31 129
18274.59 120
18275.86 123
18277.14 125
18278.42 140
18279.70 107
18280.98 112
18282.25 128
18283.53 124
18284.81 101
18286.09 137
18287.37 128
18288.64 119
18289.92 103
18291.20 116
18292.48 101
18293.76 119
18295.04 133
18296.32 99
18297.59 129
18298.87 116
18300.15 141
18301.43 116
18302.71 113
18303.99 121
18305.27 133
18306.55 140
18307.83 103
18309.10 90
18310.38 108
18311.66 109
18312.94 112
18314.22 119
18315.50 108
18316.78 104
18318.06 108
18319.34 107
18320.62 115
18321.90 110
18323.18 109
18324.46 113
18325.74 101
18327.02 87
18328.30 118
18329.58 102
18330.86 114
18332.14 103
18333.41 93
18334.69 107
18335.97 120
18337.25 106
18338.54 100
18339.82 84
18341.10 103
18342.38 107
18343.66 123
18344.94 91
18346.22 105
18347.50 104
18348.78 108
18350.06 111
18351.34 96
18352.62 100
18353.90 101
18355.18 130
18356.46 118
18357.74 101
18359.02 104
18360.30 122
18361.58 135
18362.87 115
18364.15 80
18365.43 124
18366.71 134
18367.99 137
18369.27 114
18370.55 98
18371.83 132
18373.11 124
18374.40 114
18375.68 95
18376.96 111
18378.24 131
18379.52 106
18380.80 121
18382.08 116
18383.37 108
18384.65 120
18385.93 109
18387.21 112
18388.49 109
18389.78 129
18391.06 133
18392.34 120
18393.62 90
18394.90 84
18396.19 101
18397.47 144
18398.75 126
18400.03 110
18401.31 111
18402.60 111
18403.88 85
18405.16 98
18406.44 95
18407.73 114
18409.01 114
18410.29 104
18411.57 105
18412.86 129
18414.14 136
18415.42 102
18416.71 94
18417.99 104
18419.27 120
18420.55 113
18421.84 131
18423.12 97
18424.40 109
18425.69 118
18426.97 112
18428.25 118
18429.54 127
18430.82 109
18432.10 85
18433.39 116
18434.67 92
18435.95 124
18437.24 120
18438.52 112
18439.80 138
18441.09 117
18442.37 107
18443.66 104
18444.94 98
18446.22 111
18447.51 116
18448.79 115
18450.08 113
18451.36 116
18452.64 90
18453.93 104
18455.21 109
18456.50 110
18457.78 97
18459.06 100
18460.35 110
18461.63 103
18462.92 117
18464.20 95
18465.49 97
18466.77 107
18468.06 107
18469.34 96
18470.63 115
18471.91 103
18473.19 125
18474.48 117
18475.76 88
18477.05 112
18478.33 125
18479.62 143
18480.90 101
18482.19 99
18483.47 135
18484.76 120
18486.05 90
18487.33 101
18488.62 114
18489.90 95
18491.19 115
18492.47 103
18493.76 98
18495.04 113
18496.33 119
18497.61 130
18498.90 116
18500.19 134
18501.47 116
18502.76 140
18504.04 116
18505.33 100
18506.62 112
18507.90 117
18509.19 120
18510.47 125
18511.76 126
18513.05 119
18514.33 106
18515.62 109
18516.90 101
18518.19 100
18519.48 110
18520.76 110
18522.05 104
18523.34 103
18524.62 125
18525.91 120
18527.20 106
18528.48 116
18529.77 104
18531.06 88
18532.34 97
18533.63 127
18534.92 105
18536.21 99
18537.49 156
18538.78 122
18540.07 123
18541.35 108
18542.64 120
18543.93 134
18545.22 134
18546.50 131
18547.79 114
18549.08 135
18550.37 97
18551.65 124
18552.94 140
18554.23 108
18555.52 126
18556.80 112
18558.09 120
18559.38 134
18560.67 115
18561.95 145
18563.24 113
18564.53 104
18565.82 102
18567.11 121
18568.39 119
18569.68 110
18570.97 122
18572.26 136
18573.55 148
18574.84 142
18576.12 130
18577.41 137
18578.70 115
18579.99 125
18581.28 135
18582.57 128
18583.86 118
18585.14 122
18586.43 142
18587.72 152
18589.01 131
18590.30 134
18591.59 133
18592.88 151
18594.17 171
18595.46 133
18596.74 114
18598.03 131
18599.32 140
18600.61 157
18601.90 117
18603.19 123
18604.48 145
18605.77 165
18607.06 112
18608.35 119
18609.64 112
18610.93 121
18612.22 120
18613.51 126
18614.80 116
18616.09 101
18617.38 125
18618.67 144
18619.96 156
18621.25 133
18622.54 116
18623.83 139
18625.12 129
18626.41 109
18627.70 130
18628.99 131
18630.28 129
18631.57 150
18632.86 120
18634.15 113
18635.44 108
18636.73 103
18638.02 119
18639.31 135
18640.60 138
18641.89 119
18643.18 116
18644.47 118
18645.76 132
18647.06 134
18648.35 121
18649.64 100
18650.93 109
18652.22 117
18653.51 123
18654.80 107
18656.09 124
18657.38 116
18658.68 103
18659.97 96
18661.26 126
18662.55 168
18663.84 148
18665.13 131
18666.42 118
18667.72 132
18669.01 111
18670.30 124
18671.59 134
18672.88 118
18674.17 111
18675.47 109
18676.76 120
18678.05 116
18679.34 113
18680.63 109
18681.93 135
18683.22 122
18684.51 126
18685.80 137
18687.09 107
18688.39 129
18689.68 124
18690.97 116
18692.26 126
18693.56 137
18694.85 133
18696.14 117
18697.43 105
18698.73 108
18700.02 140
18701.31 144
18702.60 109
18703.90 121
18705.19 118
18706.48 116
18707.78 132
18709.07 122
18710.36 137
18711.66 108
18712.95 128
18714.24 119
18715.54 115
18716.83 119
18718.12 133
18719.42 148
18720.71 146
18722.00 115
18723.30 113
18724.59 101
18725.88 111
18727.18 129
18728.47 126
18729.76 147
18731.06 107
18732.35 120
18733.65 119
18734.94 111
18736.23 123
18737.53 115
18738.82 105
18740.12 100
18741.41 119
18742.70 124
18744.00 125
18745.29 138
18746.59 109
18747.88 113
18749.18 112
18750.47 123
18751.76 152
18753.06 131
18754.35 119
18755.65 145
18756.94 111
18758.24 138
18759.53 125
18760.83 111
18762.12 102
18763.42 114
18764.71 124
18766.01 116
18767.30 141
18768.60 118
18769.89 105
18771.19 110
18772.48 127
18773.78 143
18775.07 105
18776.37 106
18777.66 105
18778.96 122
18780.25 127
18781.55 123
18782.85 131
18784.14 123
18785.44 139
18786.73 116
18788.03 116
18789.32 116
18790.62 111
18791.92 126
18793.21 112
18794.51 130
18795.80 129
18797.10 152
18798.40 141
18799.69 117
18800.99 137
18802.28 134
18803.58 135
18804.88 135
18806.17 124
18807.47 117
18808.77 121
18810.06 144
18811.36 137
18812.66 130
18813.95 138
18815.25 145
18816.55 153
18817.84 122
18819.14 132
18820.44 164
18821.73 140
18823.03 149
18824.33 152
18825.62 137
18826.92 145
18828.22 164
18829.52 152
18830.81 129
18832.11 110
18833.41 143
18834.71 162
18836.00 134
18837.30 141
18838.60 150
18839.90 142
18841.19 134
18842.49 120
18843.79 124
18845.09 149
18846.38 123
18847.68 154
18848.98 137
18850.28 120
18851.58 129
18852.87 100
18854.17 119
18855.47 142
18856.77 123
18858.07 91
18859.36 110
18860.66 144
18861.96 121
18863.26 115
18864.56 125
18865.86 106
18867.15 124
18868.45 131
18869.75 123
18871.05 118
18872.35 101
18873.65 124
18874.95 131
18876.24 137
18877.54 116
18878.84 112
18880.14 106
18881.44 109
18882.74 118
18884.04 110
18885.34 112
18886.64 100
18887.94 110
18889.24 125
18890.53 111
18891.83 103
18893.13 111
18894.43 98
18895.73 121
18897.03 111
18898.33 85
18899.63 105
18900.93 110
18902.23 114
18903.53 107
18904.83 109
18906.13 122
18907.43 99
18908.73 117
18910.03 120
18911.33 117
18912.63 116
18913.93 109
18915.23 123
18916.53 117
18917.83 128
18919.13 136
18920.43 121
18921.73 109
18923.03 110
18924.33 110
18925.63 134
18926.93 121
18928.23 111
18929.53 94
18930.84 128
18932.14 123
18933.44 126
18934.74 108
18936.04 128
18937.34 102
18938.64 117
18939.94 115
18941.24 84
18942.54 101
18943.84 97
18945.15 104
18946.45 102
18947.75 134
18949.05 113
18950.35 95
18951.65 99
18952.95 96
18954.26 112
18955.56 125
18956.86 116
18958.16 104
18959.46 103
18960.76 134
18962.07 115
18963.37 97
18964.67 115
18965.97 93
18967.27 107
18968.57 77
18969.88 113
18971.18 97
18972.48 93
18973.78 92
18975.09 99
18976.39 112
18977.69 97
18978.99 103
18980.29 90
18981.60 89
18982.90 128
18984.20 101
18985.50 115
18986.81 99
18988.11 103
18989.41 113
18990.72 104
18992.02 123
18993.32 101
18994.62 114
18995.93 101
18997.23 99
18998.53 103
18999.84 107
19001.14 114
19002.44 122
19003.75 118
19005.05 103
19006.35 148
19007.66 101
19008.96 122
19010.26 105
19011.57 87
19012.87 114
19014.17 97
19015.48 103
19016.78 89
19018.08 122
19019.39 122
19020.69 116
19021.99 101
19023.30 67
19024.60 97
19025.91 110
19027.21 113
19028.51 91
19029.82 120
19031.12 102
19032.43 87
19033.73 105
19035.04 94
19036.34 104
19037.64 116
19038.95 132
19040.25 85
19041.56 87
19042.86 111
19044.17 106
19045.47 96
19046.78 91
19048.08 102
19049.39 117
19050.69 121
19052.00 104
19053.30 98
19054.61 110
19055.91 104
19057.22 127
19058.52 95
19059.83 94
19061.13 96
19062.44 101
19063.74 85
19065.05 87
19066.35 81
19067.66 98
19068.96 99
19070.27 103
19071.57 85
19072.88 113
19074.18 94
19075.49 95
19076.80 96
19078.10 108
19079.41 84
19080.71 94
19082.02 99
19083.33 97
19084.63 71
19085.94 112
19087.24 117
19088.55 116
19089.86 83
19091.16 74
19092.47 95
19093.77 82
19095.08 69
19096.39 86
19097.69 118
19099.00 113
19100.31 103
19101.61 103
19102.92 81
19104.23 93
19105.53 101
19106.84 114
19108.15 100
19109.45 103
19110.76 105
19112.07 112
19113.37 95
19114.68 73
19115.99 92
19117.30 88
19118.60 102
19119.91 84
19121.22 98
19122.52 94
19123.83 116
19125.14 134
19126.45 87
19127.75 85
19129.06 91
19130.37 90
19131.68 92
19132.98 101
19134.29 83
19135.60 101
19136.91 94
19138.22 105
19139.52 93
19140.83 88
19142.14 92
19143.45 93
19144.76 87
19146.06 87
19147.37 103
19148.68 121
19149.99 89
19151.30 98
19152.60 95
19153.91 71
19155.22 81
19156.53 89
19157.84 101
19159.15 109
19160.46 115
19161.76 115
19163.07 96
19164.38 93
19165.69 98
19167.00 85
19168.31 92
19169.62 101
19170.93 85
19172.23 86
19173.54 102
19174.85 81
19176.16 89
19177.47 114
19178.78 84
19180.09 127
19181.40 114
19182.71 89
19184.02 99
19185.33 95
19186.64 101
19187.95 88
19189.26 105
19190.57 66
19191.87 84
19193.18 95
19194.49 85
19195.80 98
19197.11 95
19198.42 105
19199.73 92
19201.04 122
19202.35 106
19203.66 102
19204.97 117
19206.28 87
19207.59 103
19208.90 114
19210.21 130
19211.53 111
19212.84 79
19214.15 87
19215.46 117
19216.77 115
19218.08 91
19219.39 99
19220.70 98
19222.01 92
19223.32 87
19224.63 72
19225.94 90
19227.25 108
19228.56 95
19229.87 78
19231.19 82
19232.50 81
19233.81 79
19235.12 83
19236.43 84
19237.74 97
19239.05 116
19240.36 95
19241.68 94
19242.99 76
19244.30 93
19245.61 86
19246.92 86
19248.23 77
19249.54 82
19250.86 104
19252.17 100
19253.48 88
19254.79 113
19256.10 100
19257.42 104
19258.73 89
19260.04 96
19261.35 86
19262.66 106
19263.98 115
19265.29 95
19266.60 102
19267.91 111
19269.22 107
19270.54 84
19271.85 97
19273.16 78
19274.47 105
19275.79 69
19277.10 103
19278.41 104
19279.72 96
19281.04 103
19282.35 80
19283.66 83
19284.98 73
19286.29 104
19287.60 103
19288.91 101
19290.23 86
19291.54 97
19292.85 83
19294.17 86
19295.48 100
19296.79 107
19298.11 95
19299.42 101
19300.73 102
19302.05 94
19303.36 103
19304.67 93
19305.99 114
19307.30 107
19308.61 90
19309.93 76
19311.24 99
19312.56 89
19313.87 95
19315.18 111
19316.50 100
19317.81 94
19319.13 72
19320.44 81
19321.75 101
19323.07 84
19324.38 83
19325.70 125
19327.01 88
19328.32 88
19329.64 75
19330.95 89
19332.27 71
19333.58 94
19334.90 80
19336.21 94
19337.53 108
19338.84 100
19340.16 71
19341.47 94
19342.79 103
19344.10 108
19345.42 107
19346.73 97
19348.05 94
19349.36 92
19350.68 104
19351.99 92
19353.31 105
19354.62 86
19355.94 118
19357.25 106
19358.57 87
19359.88 88
19361.20 95
19362.51 104
19363.83 98
19365.14 99
19366.46 97
19367.78 106
19369.09 113
19370.41 92
19371.72 81
19373.04 114
19374.35 98
19375.67 101
19376.99 112
19378.30 89
19379.62 85
19380.93 103
19382.25 85
19383.57 72
19384.88 87
19386.20 83
19387.52 89
19388.83 95
19390.15 98
19391.47 70
19392.78 106
19394.10 90
19395.42 91
19396.73 79
19398.05 78
19399.37 97
19400.68 94
19402.00 91
19403.32 92
19404.63 94
19405.95 98
19407.27 105
19408.58 86
19409.90 83
19411.22 84
19412.54 104
19413.85 77
19415.17 95
19416.49 89
19417.80 87
19419.12 111
19420.44 96
19421.76 85
19423.07 79
19424.39 104
19425.71 80
19427.03 95
19428.35 87
19429.66 75
19430.98 63
19432.30 98
19433.62 109
19434.93 94
19436.25 84
19437.57 80
19438.89 82
19440.21 102
19441.53 77
19442.84 65
19444.16 87
19445.48 85
19446.80 104
19448.12 104
19449.44 106
19450.75 103
19452.07 111
19453.39 114
19454.71 89
19456.03 100
19457.35 88
19458.67 99
19459.98 95
19461.30 83
19462.62 96
19463.94 108
19465.26 70
19466.58 98
19467.90 85
19469.22 103
19470.54 91
19471.86 106
19473.18 96
19474.49 86
19475.81 85
19477.13 85
19478.45 65
19479.77 85
19481.09 109
19482.41 93
19483.73 91
19485.05 99
19486.37 87
19487.69 93
19489.01 94
19490.33 89
19491.65 82
19492.97 80
19494.29 77
19495.61 78
19496.93 112
19498.25 73
19499.57 108
19500.89 99
19502.21 96
19503.53 96
19504.85 86
19506.17 89
19507.49 74
19508.81 102
19510.13 101
19511.45 81
19512.77 96
19514.09 98
19515.42 101
19516.74 78
19518.06 107
19519.38 113
19520.70 84
19522.02 93
19523.34 80
19524.66 110
19525.98 91
19527.30 78
19528.62 78
19529.95 81
19531.27 89
19532.59 77
19533.91 124
19535.23 100
19536.55 98
19537.87 114
19539.20 91
19540.52 77
19541.84 91
19543.16 98
19544.48 98
19545.80 112
19547.13 86
19548.45 70
19549.77 68
19551.09 81
19552.41 81
19553.74 101
19555.06 83
19556.38 86
19557.70 83
19559.02 85
19560.35 92
19561.67 87
19562.99 118
19564.31 87
19565.64 69
19566.96 100
19568.28 104
19569.60 93
19570.93 97
19572.25 80
19573.57 112
19574.89 108
19576.22 79
19577.54 111
19578.86 120
19580.18 86
19581.51 88
19582.83 84
19584.15 89
19585.48 99
19586.80 115
19588.12 113
19589.45 71
19590.77 86
19592.09 85
19593.42 106
19594.74 94
19596.06 99
19597.39 86
19598.71 88
19600.03 79
19601.36 98
19602.68 117
19604.00 103
19605.33 95
19606.65 89
19607.98 77
19609.30 65
19610.62 76
19611.95 100
19613.27 97
19614.60 96
19615.92 91
19617.24 97
19618.57 84
19619.89 85
19621.22 81
19622.54 73
19623.87 94
19625.19 79
19626.51 69
19627.84 80
19629.16 85
19630.49 102
19631.81 98
19633.14 85
19634.46 76
19635.79 99
19637.11 97
19638.44 76
19639.76 85
19641.09 84
19642.41 95
19643.74 72
19645.06 81
19646.39 94
19647.71 93
19649.04 111
19650.36 84
19651.69 75
19653.01 84
19654.34 118
19655.66 122
19656.99 116
19658.32 100
19659.64 81
19660.97 119
19662.29 92
19663.62 90
19664.94 99
19666.27 83
19667.60 94
19668.92 95
19670.25 102
19671.57 101
19672.90 100
19674.23 89
19675.55 112
19676.88 103
19678.20 90
19679.53 76
19680.86 92
19682.18 87
19683.51 88
19684.84 84
19686.16 72
19687.49 100
19688.82 81
19690.14 105
19691.47 76
19692.80 87
19694.12 84
19695.45 71
19696.78 87
19698.10 87
19699.43 82
19700.76 79
19702.08 92
19703.41 95
19704.74 81
19706.07 63
19707.39 79
19708.72 93
19710.05 99
19711.37 70
19712.70 87
19714.03 91
19715.36 95
19716.68 93
19718.01 92
19719.34 76
19720.67 107
19721.99 99
19723.32 89
19724.65 84
19725.98 87
19727.31 97
19728.63 101
19729.96 80
19731.29 82
19732.62 96
19733.95 90
19735.27 105
19736.60 84
19737.93 86
19739.26 87
19740.59 99
19741.92 90
19743.24 78
19744.57 91
19745.90 87
19747.23 118
19748.56 81
19749.89 97
19751.22 88
19752.54 84
19753.87 75
19755.20 67
19756.53 82
19757.86 103
19759.19 113
19760.52 89
19761.85 96
19763.18 90
19764.50 86
19765.83 96
19767.16 89
19768.49 91
19769.82 104
19771.15 92
19772.48 81
19773.81 88
19775.14 100
19776.47 105
19777.80 84
19779.13 100
19780.46 74
19781.79 82
19783.12 109
19784.45 81
19785.78 73
19787.11 76
19788.44 107
19789.77 88
19791.10 90
19792.43 82
19793.76 87
19795.09 111
19796.42 101
19797.75 107
19799.08 110
19800.41 107
19801.74 90
19803.07 78
19804.40 82
19805.73 72
19807.06 79
19808.39 85
19809.72 82
19811.05 88
19812.38 80
19813.71 80
19815.05 78
19816.38 97
19817.71 99
19819.04 72
19820.37 103
19821.70 85
19823.03 87
19824.36 81
19825.69 80
19827.03 82
19828.36 74
19829.69 84
19831.02 89
19832.35 87
19833.68 80
19835.01 85
19836.35 83
19837.68 72
19839.01 59
19840.34 83
19841.67 73
19843.00 96
19844.34 92
19845.67 72
19847.00 68
19848.33 76
19849.66 83
19851.00 79
19852.33 85
19853.66 86
19854.99 70
19856.32 88
19857.66 91
19858.99 90
19860.32 87
19861.65 101
19862.99 76
19864.32 96
19865.65 98
19866.98 94
19868.32 82
19869.65 68
19870.98 73
19872.31 96
19873.65 92
19874.98 93
19876.31 86
19877.65 65
19878.98 76
19880.31 77
19881.65 91
19882.98 82
19884.31 93
19885.64 85
19886.98 77
19888.31 95
19889.64 74
19890.98 100
19892.31 77
19893.64 72
19894.98 58
19896.31 81
19897.65 81
19898.98 85
19900.31 89
19901.65 82
19902.98 90
19904.31 84
19905.65 78
19906.98 68
19908.32 65
19909.65 74
19910.98 71
19912.32 68
19913.65 78
19914.99 98
19916.32 92
19917.66 80
19918.99 84
19920.32 75
19921.66 83
19922.99 65
19924.33 70
19925.66 80
19927.00 77
19928.33 114
19929.67 88
19931.00 88
19932.34 78
19933.67 85
19935.01 112
19936.34 79
19937.68 77
19939.01 74
19940.35 105
19941.68 99
19943.02 80
19944.35 83
19945.69 81
19947.02 96
19948.36 94
19949.69 63
19951.03 103
19952.36 102
19953.70 94
19955.03 73
19956.37 85
19957.71 68
19959.04 89
19960.38 91
19961.71 76
19963.05 77
19964.38 79
19965.72 94
19967.06 102
19968.39 85
19969.73 68
19971.06 77
19972.40 82
19973.74 99
19975.07 91
19976.41 105
19977.75 77
19979.08 67
19980.42 93
19981.75 79
19983.09 88
19984.43 81
19985.76 83
19987.10 84
19988.44 106
19989.77 71
19991.11 82
19992.45 79
19993.78 71
19995.12 102
19996.46 100
19997.80 96
19999.13 88
20000.47 87
20001.81 63
20003.14 86
20004.48 80
20005.82 83
20007.16 117
20008.49 97
20009.83 107
20011.17 67
20012.51 104
20013.84 76
20015.18 79
20016.52 104
20017.86 85
20019.19 93
20020.53 85
20021.87 108
20023.21 82
20024.55 97
20025.88 93
20027.22 88
20028.56 87
20029.90 92
20031.24 95
20032.57 87
20033.91 89
20035.25 99
20036.59 89
20037.93 92
20039.26 100
20040.60 85
20041.94 98
20043.28 86
20044.62 122
20045.96 108
20047.30 111
20048.63 76
20049.97 92
20051.31 113
20052.65 94
20053.99 84
20055.33 95
20056.67 93
20058.01 101
20059.35 124
20060.69 101
20062.02 89
20063.36 99
20064.70 88
20066.04 85
20067.38 89
20068.72 67
20070.06 92
20071.40 103
20072.74 102
20074.08 86
20075.42 95
20076.76 109
20078.10 95
20079.44 109
20080.78 92
20082.12 87
20083.46 93
20084.80 87
20086.14 93
20087.48 102
20088.82 86
20090.16 96
20091.50 97
20092.84 90
20094.18 78
20095.52 66
20096.86 101
20098.20 76
20099.54 81
20100.88 71
20102.22 109
20103.56 90
20104.90 77
20106.24 92
20107.58 83
20108.92 85
20110.26 96
20111.60 98
20112.95 69
20114.29 88
20115.63 115
20116.97 95
20118.31 84
20119.65 84
20120.99 112
20122.33 72
20123.67 89
20125.02 71
20126.36 68
20127.70 82
20129.04 96
20130.38 93
20131.72 88
20133.06 89
20134.41 99
20135.75 78
