# Supplementary material for: MALDI-TOF MS typing enables the classification of brewing yeasts of the genus Saccharomyces to major beer styles
Source: PLoS One. 2017 Aug 9;12(8):e0181694. doi: 10.1371/journal.pone.0181694 (PMC5549903; doi:10.1371/journal.pone.0181694)
Supplement: S12 File — The directory includes 90 raw files and was zipped to “.zip”; the folder has three strains with 30 spectra per strain; S1 Text explains the raw files with an example and Table 1 represents the yeast strains used within the experiment. (ZIP) [file pone.0181694.s015.zip › 34-36/30625-71-Dias-Dias-Dias-YPG-18h-E-E_2015-08-18__0_B6_1.dat]

1999.93 2268
2000.35 2100
2000.77 2229
2001.19 2361
2001.61 2294
2002.03 2368
2002.46 2449
2002.88 2440
2003.30 2439
2003.72 2203
2004.14 2334
2004.57 2360
2004.99 2423
2005.41 2303
2005.83 2123
2006.25 2194
2006.68 2051
2007.10 2018
2007.52 2233
2007.94 2372
2008.37 2031
2008.79 1994
2009.21 2194
2009.63 2349
2010.06 2135
2010.48 2134
2010.90 2204
2011.32 2209
2011.75 2353
2012.17 2280
2012.59 2217
2013.02 2300
2013.44 2085
2013.86 1890
2014.29 2073
2014.71 2090
2015.13 1873
2015.55 1856
2015.98 2028
2016.40 1856
2016.82 1977
2017.25 1990
2017.67 2207
2018.10 2141
2018.52 2149
2018.94 2153
2019.37 2131
2019.79 2340
2020.21 2414
2020.64 2383
2021.06 2657
2021.48 2554
2021.91 2764
2022.33 2527
2022.76 2571
2023.18 2550
2023.60 2579
2024.03 2590
2024.45 2209
2024.88 2138
2025.30 2303
2025.73 2094
2026.15 1951
2026.57 1845
2027.00 2052
2027.42 1924
2027.85 1937
2028.27 1990
2028.70 1780
2029.12 1844
2029.55 1879
2029.97 1798
2030.40 1938
2030.82 1858
2031.24 1934
2031.67 2008
2032.09 1894
2032.52 1859
2032.94 1938
2033.37 1894
2033.79 1854
2034.22 2149
2034.65 2015
2035.07 1793
2035.50 1940
2035.92 1909
2036.35 1927
2036.77 2074
2037.20 2023
2037.62 2212
2038.05 1968
2038.47 2064
2038.90 2149
2039.33 2177
2039.75 2314
2040.18 2183
2040.60 2035
2041.03 2049
2041.45 2247
2041.88 2338
2042.31 2116
2042.73 2177
2043.16 2252
2043.58 2169
2044.01 2194
2044.44 1995
2044.86 2102
2045.29 2029
2045.72 1936
2046.14 2140
2046.57 2090
2047.00 2112
2047.42 2087
2047.85 1862
2048.28 1926
2048.70 1973
2049.13 1880
2049.56 1988
2049.98 2055
2050.41 1987
2050.84 1963
2051.26 2166
2051.69 2174
2052.12 1858
2052.54 1825
2052.97 1927
2053.40 1965
2053.83 1882
2054.25 1876
2054.68 1998
2055.11 1975
2055.53 1849
2055.96 1807
2056.39 1841
2056.82 2042
2057.24 2010
2057.67 2008
2058.10 2073
2058.53 1895
2058.96 1758
2059.38 1744
2059.81 1706
2060.24 1899
2060.67 1909
2061.10 1832
2061.52 1798
2061.95 1887
2062.38 2017
2062.81 1900
2063.24 1679
2063.66 1855
2064.09 1792
2064.52 1746
2064.95 1813
2065.38 1948
2065.81 1928
2066.23 2186
2066.66 2063
2067.09 2218
2067.52 2244
2067.95 2195
2068.38 2148
2068.81 2125
2069.23 2293
2069.66 2203
2070.09 2162
2070.52 2168
2070.95 2221
2071.38 1971
2071.81 2187
2072.24 2191
2072.67 2052
2073.10 2128
2073.53 2012
2073.95 2166
2074.38 2194
2074.81 1955
2075.24 1995
2075.67 1988
2076.10 2051
2076.53 1940
2076.96 1869
2077.39 1921
2077.82 2037
2078.25 2146
2078.68 2130
2079.11 1998
2079.54 2164
2079.97 2032
2080.40 2294
2080.83 2041
2081.26 2157
2081.69 2229
2082.12 2094
2082.55 2226
2082.98 2362
2083.41 2389
2083.84 2426
2084.27 2363
2084.70 2354
2085.13 2067
2085.56 2167
2085.99 2245
2086.42 2250
2086.85 2220
2087.29 2090
2087.72 2177
2088.15 2159
2088.58 2187
2089.01 2209
2089.44 1947
2089.87 1906
2090.30 1924
2090.73 1890
2091.16 1859
2091.59 1855
2092.03 1955
2092.46 2071
2092.89 2115
2093.32 2121
2093.75 2323
2094.18 2383
2094.61 2561
2095.05 2708
2095.48 2843
2095.91 2884
2096.34 2714
2096.77 2633
2097.20 2727
2097.63 2588
2098.07 2262
2098.50 2263
2098.93 2141
2099.36 2085
2099.79 2151
2100.23 2061
2100.66 1867
2101.09 1812
2101.52 1979
2101.95 1942
2102.39 1759
2102.82 1864
2103.25 1984
2103.68 1960
2104.12 1985
2104.55 1980
2104.98 2119
2105.41 2160
2105.85 2059
2106.28 2082
2106.71 2015
2107.14 1977
2107.58 1964
2108.01 1999
2108.44 1940
2108.88 2081
2109.31 2236
2109.74 2188
2110.18 2279
2110.61 2370
2111.04 2234
2111.47 2339
2111.91 2317
2112.34 2037
2112.77 2133
2113.21 2243
2113.64 2211
2114.07 2019
2114.51 1834
2114.94 1993
2115.37 1956
2115.81 2000
2116.24 1841
2116.68 1834
2117.11 1792
2117.54 1789
2117.98 1683
2118.41 1812
2118.85 1723
2119.28 1775
2119.71 1737
2120.15 1712
2120.58 1621
2121.02 1818
2121.45 1765
2121.88 1732
2122.32 1920
2122.75 1996
2123.19 2013
2123.62 1921
2124.06 1926
2124.49 1942
2124.92 1894
2125.36 1915
2125.79 1813
2126.23 1785
2126.66 1870
2127.10 1867
2127.53 1702
2127.97 1841
2128.40 1841
2128.84 1851
2129.27 1690
2129.71 1796
2130.14 1897
2130.58 1822
2131.01 1699
2131.45 1798
2131.88 1875
2132.32 2157
2132.75 2087
2133.19 1930
2133.63 1932
2134.06 1947
2134.50 1984
2134.93 2062
2135.37 1980
2135.80 2072
2136.24 2119
2136.67 2148
2137.11 2309
2137.55 2027
2137.98 2195
2138.42 2472
2138.85 2409
2139.29 2262
2139.73 2206
2140.16 2396
2140.60 2316
2141.03 2207
2141.47 2256
2141.91 2320
2142.34 2062
2142.78 1970
2143.22 2016
2143.65 1874
2144.09 1871
2144.53 1867
2144.96 1688
2145.40 1771
2145.84 1715
2146.27 1753
2146.71 1684
2147.15 1656
2147.58 1765
2148.02 1850
2148.46 1788
2148.89 2062
2149.33 2140
2149.77 1952
2150.21 2165
2150.64 2244
2151.08 2213
2151.52 2433
2151.95 2528
2152.39 2643
2152.83 2568
2153.27 2599
2153.70 2538
2154.14 2574
2154.58 2660
2155.02 2562
2155.45 2423
2155.89 2317
2156.33 2403
2156.77 2201
2157.21 2122
2157.64 2116
2158.08 1825
2158.52 1995
2158.96 1906
2159.40 1919
2159.83 1960
2160.27 2022
2160.71 1949
2161.15 1916
2161.59 2008
2162.02 1966
2162.46 2038
2162.90 1982
2163.34 2006
2163.78 1953
2164.22 1923
2164.66 2044
2165.09 2120
2165.53 2085
2165.97 1899
2166.41 1972
2166.85 1998
2167.29 1970
2167.73 2054
2168.17 2022
2168.60 2097
2169.04 1878
2169.48 2076
2169.92 2306
2170.36 2221
2170.80 2230
2171.24 2276
2171.68 2078
2172.12 2163
2172.56 2135
2173.00 2161
2173.44 2211
2173.88 2262
2174.32 2324
2174.76 2223
2175.20 2216
2175.64 2319
2176.07 2489
2176.51 2285
2176.95 2409
2177.39 2234
2177.83 2165
2178.27 2211
2178.71 2393
2179.15 2508
2179.59 2301
2180.03 2242
2180.47 2371
2180.92 2683
2181.36 2598
2181.80 2256
2182.24 2276
2182.68 2298
2183.12 2137
2183.56 2077
2184.00 2138
2184.44 2113
2184.88 1889
2185.32 1999
2185.76 1853
2186.20 1902
2186.64 1837
2187.08 1986
2187.52 1885
2187.97 1860
2188.41 2141
2188.85 2092
2189.29 1994
2189.73 1955
2190.17 2035
2190.61 2232
2191.05 2245
2191.49 2183
2191.94 2209
2192.38 2145
2192.82 2229
2193.26 2198
2193.70 2303
2194.14 2385
2194.58 2214
2195.03 2067
2195.47 2023
2195.91 2151
2196.35 2007
2196.79 2274
2197.24 2279
2197.68 2301
2198.12 2430
2198.56 2210
2199.00 2057
2199.45 2171
2199.89 2355
2200.33 2100
2200.77 2262
2201.21 2226
2201.66 2074
2202.10 2184
2202.54 2167
2202.98 1905
2203.43 2004
2203.87 2095
2204.31 1962
2204.75 1994
2205.20 2120
2205.64 1960
2206.08 2070
2206.53 2087
2206.97 2193
2207.41 2155
2207.85 2117
2208.30 2249
2208.74 2193
2209.18 2213
2209.63 2228
2210.07 2213
2210.51 2529
2210.96 2516
2211.40 2536
2211.84 2542
2212.29 2439
2212.73 2477
2213.17 2351
2213.62 2249
2214.06 2484
2214.50 2342
2214.95 2211
2215.39 2248
2215.84 2057
2216.28 2109
2216.72 2094
2217.17 1960
2217.61 1911
2218.05 1913
2218.50 1992
2218.94 2115
2219.39 2046
2219.83 2086
2220.28 2167
2220.72 1907
2221.16 1978
2221.61 2136
2222.05 2093
2222.50 2316
2222.94 2449
2223.39 2722
2223.83 2944
2224.28 3100
2224.72 3414
2225.16 3774
2225.61 4132
2226.05 4348
2226.50 4730
2226.94 4994
2227.39 4800
2227.83 4704
2228.28 4586
2228.72 4229
2229.17 3821
2229.61 3612
2230.06 3455
2230.50 3208
2230.95 2922
2231.40 2825
2231.84 2669
2232.29 2580
2232.73 2503
2233.18 2634
2233.62 2476
2234.07 2726
2234.51 2610
2234.96 2619
2235.41 2805
2235.85 2907
2236.30 2744
2236.74 2730
2237.19 2788
2237.63 2716
2238.08 2635
2238.53 3035
2238.97 2914
2239.42 2842
2239.86 2757
2240.31 2774
2240.76 2841
2241.20 2802
2241.65 2868
2242.10 2876
2242.54 2811
2242.99 2619
2243.44 2512
2243.88 2510
2244.33 2468
2244.78 2228
2245.22 2260
2245.67 2312
2246.12 2277
2246.56 2072
2247.01 2000
2247.46 2118
2247.90 2034
2248.35 1894
2248.80 1960
2249.24 2005
2249.69 2025
2250.14 2080
2250.59 2044
2251.03 2050
2251.48 1803
2251.93 1859
2252.38 1970
2252.82 1981
2253.27 1813
2253.72 1737
2254.17 2000
2254.61 2019
2255.06 1940
2255.51 1998
2255.96 2064
2256.40 2078
2256.85 2008
2257.30 2051
2257.75 2052
2258.20 2026
2258.64 1971
2259.09 1960
2259.54 1968
2259.99 1977
2260.44 2031
2260.88 1969
2261.33 1997
2261.78 2058
2262.23 2446
2262.68 2488
2263.13 2709
2263.58 2690
2264.02 2873
2264.47 3070
2264.92 2986
2265.37 3209
2265.82 3135
2266.27 3029
2266.72 2891
2267.17 2813
2267.61 2955
2268.06 2785
2268.51 2513
2268.96 2609
2269.41 2809
2269.86 3024
2270.31 2749
2270.76 2844
2271.21 2850
2271.66 2853
2272.11 2839
2272.56 2687
2273.00 2664
2273.45 2644
2273.90 2567
2274.35 2459
2274.80 2506
2275.25 2537
2275.70 2419
2276.15 2404
2276.60 2351
2277.05 2116
2277.50 2300
2277.95 2123
2278.40 2209
2278.85 2136
2279.30 1873
2279.75 2144
2280.20 2157
2280.65 2151
2281.10 2410
2281.55 2377
2282.00 2561
2282.45 2510
2282.90 2387
2283.35 2630
2283.81 2713
2284.26 2493
2284.71 2606
2285.16 2612
2285.61 2547
2286.06 2519
2286.51 2444
2286.96 2410
2287.41 2459
2287.86 2300
2288.31 2463
2288.76 2353
2289.22 2366
2289.67 2554
2290.12 2804
2290.57 2763
2291.02 3026
2291.47 3009
2291.92 3136
2292.37 3221
2292.83 3230
2293.28 3375
2293.73 3679
2294.18 3805
2294.63 3758
2295.08 3764
2295.53 3894
2295.99 3745
2296.44 3556
2296.89 3545
2297.34 3631
2297.79 3450
2298.25 3398
2298.70 3187
2299.15 3020
2299.60 2836
2300.05 2760
2300.51 2622
2300.96 2531
2301.41 2403
2301.86 2414
2302.32 2311
2302.77 2055
2303.22 2294
2303.67 2269
2304.13 2152
2304.58 2306
2305.03 2014
2305.48 2189
2305.94 2298
2306.39 2253
2306.84 2184
2307.29 1938
2307.75 2203
2308.20 2140
2308.65 2163
2309.11 2291
2309.56 2418
2310.01 2446
2310.47 2503
2310.92 2653
2311.37 2789
2311.83 2703
2312.28 2695
2312.73 2704
2313.19 2874
2313.64 2891
2314.09 2903
2314.55 2724
2315.00 2673
2315.45 2546
2315.91 2417
2316.36 2426
2316.81 2382
2317.27 2249
2317.72 2327
2318.18 2145
2318.63 2335
2319.08 2452
2319.54 2407
2319.99 2367
2320.45 2358
2320.90 2456
2321.35 2365
2321.81 2377
2322.26 2431
2322.72 2321
2323.17 2314
2323.63 2411
2324.08 2203
2324.54 2164
2324.99 2353
2325.44 2366
2325.90 2433
2326.35 2326
2326.81 2130
2327.26 2299
2327.72 2304
2328.17 2310
2328.63 2065
2329.08 2412
2329.54 2353
2329.99 2289
2330.45 2136
2330.90 2323
2331.36 2395
2331.81 2432
2332.27 2587
2332.72 2475
2333.18 2524
2333.64 2400
2334.09 2469
2334.55 2561
2335.00 2348
2335.46 2165
2335.91 2191
2336.37 2179
2336.82 2266
2337.28 2294
2337.74 2253
2338.19 2507
2338.65 2458
2339.10 2313
2339.56 2404
2340.02 2658
2340.47 2818
2340.93 2882
2341.38 3348
2341.84 3430
2342.30 3730
2342.75 3647
2343.21 3789
2343.67 3618
2344.12 3492
2344.58 3432
2345.04 3412
2345.49 3412
2345.95 3463
2346.41 3183
2346.86 3063
2347.32 3172
2347.78 3131
2348.23 3214
2348.69 3422
2349.15 3082
2349.60 2830
2350.06 2601
2350.52 2796
2350.97 2872
2351.43 2731
2351.89 2671
2352.35 2658
2352.80 2607
2353.26 2580
2353.72 2443
2354.18 2672
2354.63 2678
2355.09 2521
2355.55 2584
2356.01 2597
2356.46 2573
2356.92 2442
2357.38 2471
2357.84 2473
2358.29 2345
2358.75 2269
2359.21 2231
2359.67 2234
2360.13 2388
2360.58 2312
2361.04 2463
2361.50 2686
2361.96 2635
2362.42 2761
2362.88 2818
2363.33 2872
2363.79 2902
2364.25 2816
2364.71 2839
2365.17 3075
2365.63 2800
2366.08 2830
2366.54 2864
2367.00 2685
2367.46 2564
2367.92 2462
2368.38 2576
2368.84 2790
2369.30 2740
2369.75 2812
2370.21 2776
2370.67 2727
2371.13 2714
2371.59 2818
2372.05 2635
2372.51 2691
2372.97 2774
2373.43 2449
2373.89 2323
2374.35 2426
2374.81 2261
2375.27 2405
2375.72 2274
2376.18 2005
2376.64 2100
2377.10 2236
2377.56 2309
2378.02 2251
2378.48 2274
2378.94 2145
2379.40 2194
2379.86 2281
2380.32 2251
2380.78 2265
2381.24 2256
2381.70 2345
2382.16 2470
2382.62 2417
2383.08 2364
2383.54 2127
2384.00 2341
2384.46 2489
2384.92 2442
2385.39 2352
2385.85 2156
2386.31 2218
2386.77 2262
2387.23 2071
2387.69 2030
2388.15 2178
2388.61 2245
2389.07 2225
2389.53 2249
2389.99 2153
2390.45 2245
2390.91 2310
2391.38 2261
2391.84 2065
2392.30 1979
2392.76 2058
2393.22 2095
2393.68 2068
2394.14 2008
2394.60 2181
2395.06 2014
2395.53 2041
2395.99 2132
2396.45 2077
2396.91 2118
2397.37 2282
2397.83 2100
2398.30 2109
2398.76 2139
2399.22 2042
2399.68 2036
2400.14 2037
2400.61 2159
2401.07 2146
2401.53 2138
2401.99 2009
2402.45 1925
2402.92 2011
2403.38 1990
2403.84 2130
2404.30 2201
2404.76 2116
2405.23 2130
2405.69 2115
2406.15 1928
2406.61 2032
2407.08 1956
2407.54 1962
2408.00 2188
2408.46 2145
2408.93 2093
2409.39 2344
2409.85 2456
2410.32 2414
2410.78 2329
2411.24 2316
2411.70 2322
2412.17 2151
2412.63 1994
2413.09 2083
2413.56 2340
2414.02 2311
2414.48 2103
2414.95 2188
2415.41 2131
2415.87 2183
2416.34 2148
2416.80 2290
2417.26 2200
2417.73 2270
2418.19 2366
2418.65 2396
2419.12 2668
2419.58 2852
2420.05 2815
2420.51 2864
2420.97 2874
2421.44 2694
2421.90 2761
2422.37 2622
2422.83 2477
2423.29 2659
2423.76 2798
2424.22 2682
2424.69 2633
2425.15 2634
2425.62 2733
2426.08 2764
2426.54 3068
2427.01 3131
2427.47 3289
2427.94 3576
2428.40 3708
2428.87 3776
2429.33 3896
2429.80 4179
2430.26 4268
2430.73 4256
2431.19 4136
2431.66 3600
2432.12 3430
2432.59 3448
2433.05 3079
2433.52 2801
2433.98 2759
2434.45 2607
2434.91 2667
2435.38 2550
2435.84 2402
2436.31 2321
2436.77 2414
2437.24 2614
2437.70 2455
2438.17 2529
2438.63 2664
2439.10 2644
2439.57 2830
2440.03 3045
2440.50 3218
2440.96 3608
2441.43 4093
2441.89 3892
2442.36 4187
2442.83 4375
2443.29 4682
2443.76 4607
2444.22 4304
2444.69 4161
2445.16 3914
2445.62 3734
2446.09 3242
2446.56 2889
2447.02 2800
2447.49 2789
2447.96 2674
2448.42 2412
2448.89 2348
2449.35 2395
2449.82 2241
2450.29 2221
2450.75 2039
2451.22 2119
2451.69 2353
2452.16 2240
2452.62 2177
2453.09 2263
2453.56 2425
2454.02 2249
2454.49 2288
2454.96 2398
2455.42 2321
2455.89 2370
2456.36 2513
2456.83 2417
2457.29 2266
2457.76 2185
2458.23 2195
2458.70 2465
2459.16 2253
2459.63 2083
2460.10 2213
2460.57 2148
2461.03 2143
2461.50 2197
2461.97 2062
2462.44 2222
2462.91 2158
2463.37 2184
2463.84 2219
2464.31 2066
2464.78 2117
2465.25 2147
2465.71 2138
2466.18 2343
2466.65 2327
2467.12 2321
2467.59 2596
2468.06 2697
2468.52 2673
2468.99 2540
2469.46 2459
2469.93 2667
2470.40 2412
2470.87 2816
2471.34 2705
2471.80 2833
2472.27 2530
2472.74 2478
2473.21 2285
2473.68 2209
2474.15 2282
2474.62 2071
2475.09 2187
2475.56 2106
2476.02 2043
2476.49 2135
2476.96 2079
2477.43 2139
2477.90 2105
2478.37 2217
2478.84 2345
2479.31 2426
2479.78 2585
2480.25 2738
2480.72 2822
2481.19 2795
2481.66 2859
2482.13 3202
2482.60 3082
2483.07 3058
2483.54 3280
2484.01 3171
2484.48 3082
2484.95 3118
2485.42 2888
2485.89 2699
2486.36 2751
2486.83 2406
2487.30 2357
2487.77 2381
2488.24 2368
2488.71 2541
2489.18 2371
2489.65 2352
2490.12 2267
2490.59 2147
2491.06 2335
2491.53 2243
2492.00 2192
2492.47 2177
2492.94 2443
2493.41 2421
2493.88 2488
2494.36 2705
2494.83 2504
2495.30 2481
2495.77 2312
2496.24 2379
2496.71 2352
2497.18 2194
2497.65 2354
2498.12 2371
2498.60 2269
2499.07 2378
2499.54 2254
2500.01 2155
2500.48 2103
2500.95 2162
2501.42 2148
2501.90 2093
2502.37 1996
2502.84 2181
2503.31 2231
2503.78 2105
2504.25 2012
2504.73 1931
2505.20 2059
2505.67 2276
2506.14 2162
2506.61 2101
2507.09 2160
2507.56 2456
2508.03 2559
2508.50 2478
2508.97 2524
2509.45 2533
2509.92 2467
2510.39 2725
2510.86 2954
2511.34 2981
2511.81 2840
2512.28 2830
2512.75 2875
2513.23 2831
2513.70 2959
2514.17 2797
2514.65 2640
2515.12 2747
2515.59 2530
2516.06 2635
2516.54 2573
2517.01 2520
2517.48 2635
2517.96 2499
2518.43 2544
2518.90 2554
2519.38 2202
2519.85 2534
2520.32 2559
2520.80 2331
2521.27 2443
2521.74 2478
2522.22 2280
2522.69 2289
2523.16 2285
2523.64 2236
2524.11 2227
2524.58 2309
2525.06 2147
2525.53 2035
2526.01 2113
2526.48 2277
2526.95 2160
2527.43 2219
2527.90 2312
2528.38 2151
2528.85 2400
2529.32 2366
2529.80 2457
2530.27 2328
2530.75 2211
2531.22 2205
2531.70 2267
2532.17 2240
2532.64 2161
2533.12 2112
2533.59 2147
2534.07 2190
2534.54 2315
2535.02 2411
2535.49 2352
2535.97 2367
2536.44 2365
2536.92 2268
2537.39 2310
2537.87 2329
2538.34 2289
2538.82 2523
2539.29 2347
2539.77 2308
2540.24 2208
2540.72 2197
2541.19 2329
2541.67 2406
2542.14 2414
2542.62 2504
2543.09 2327
2543.57 2314
2544.04 2172
2544.52 2326
2545.00 2295
2545.47 2390
2545.95 2514
2546.42 2564
2546.90 2577
2547.37 2532
2547.85 2820
2548.33 2956
2548.80 3086
2549.28 3240
2549.75 3258
2550.23 3383
2550.71 3032
2551.18 3236
2551.66 3410
2552.14 3155
2552.61 3169
2553.09 2966
2553.57 3003
2554.04 3001
2554.52 2899
2554.99 3176
2555.47 3225
2555.95 3159
2556.42 3355
2556.90 3506
2557.38 3633
2557.86 3944
2558.33 3804
2558.81 3852
2559.29 3917
2559.76 3730
2560.24 3655
2560.72 3422
2561.19 3381
2561.67 3122
2562.15 2910
2562.63 2604
2563.10 2459
2563.58 2590
2564.06 2423
2564.54 2369
2565.01 2250
2565.49 2133
2565.97 2182
2566.45 2164
2566.92 2150
2567.40 2265
2567.88 2174
2568.36 2154
2568.83 2134
2569.31 2160
2569.79 2230
2570.27 2142
2570.75 2128
2571.22 2009
2571.70 2038
2572.18 1988
2572.66 2157
2573.14 2127
2573.62 2035
2574.09 1935
2574.57 1959
2575.05 2168
2575.53 2057
2576.01 2178
2576.49 2040
2576.97 1988
2577.44 1878
2577.92 2100
2578.40 2124
2578.88 2076
2579.36 2047
2579.84 2082
2580.32 1979
2580.80 2042
2581.27 2025
2581.75 1987
2582.23 2237
2582.71 2171
2583.19 2253
2583.67 2135
2584.15 2155
2584.63 2166
2585.11 2171
2585.59 2193
2586.07 2162
2586.55 2192
2587.03 2213
2587.51 2223
2587.99 2090
2588.47 2141
2588.94 2124
2589.42 2030
2589.90 1965
2590.38 2217
2590.86 2189
2591.34 2011
2591.82 2024
2592.30 2018
2592.78 2101
2593.26 2138
2593.74 2318
2594.22 2293
2594.71 2315
2595.19 2295
2595.67 2516
2596.15 2644
2596.63 2654
2597.11 2677
2597.59 2693
2598.07 2809
2598.55 2804
2599.03 2834
2599.51 2861
2599.99 2823
2600.47 2793
2600.95 2747
2601.43 2587
2601.91 2657
2602.40 2710
2602.88 2643
2603.36 2235
2603.84 2375
2604.32 2275
2604.80 2353
2605.28 2266
2605.76 2222
2606.24 2195
2606.73 2107
2607.21 2065
2607.69 2357
2608.17 2456
2608.65 2569
2609.13 2648
2609.62 2777
2610.10 3085
2610.58 2993
2611.06 3207
2611.54 3482
2612.02 3484
2612.51 3538
2612.99 3629
2613.47 3724
2613.95 3612
2614.43 3301
2614.92 3295
2615.40 3471
2615.88 2985
2616.36 2990
2616.85 2948
2617.33 2784
2617.81 2779
2618.29 2805
2618.78 2484
2619.26 2378
2619.74 2224
2620.22 2270
2620.71 2137
2621.19 2021
2621.67 2349
2622.15 2139
2622.64 2257
2623.12 2178
2623.60 2036
2624.09 2086
2624.57 2106
2625.05 2089
2625.53 2141
2626.02 2130
2626.50 2254
2626.98 2010
2627.47 2056
2627.95 2023
2628.43 1952
2628.92 1955
2629.40 1997
2629.88 2122
2630.37 1930
2630.85 1971
2631.34 2099
2631.82 2042
2632.30 1996
2632.79 2101
2633.27 2205
2633.75 2130
2634.24 2094
2634.72 2227
2635.21 2262
2635.69 2097
2636.17 1994
2636.66 2233
2637.14 2302
2637.63 2338
2638.11 2230
2638.60 2109
2639.08 2097
2639.56 2207
2640.05 2129
2640.53 2256
2641.02 2113
2641.50 2237
2641.99 2226
2642.47 2263
2642.96 2305
2643.44 2303
2643.93 2282
2644.41 1963
2644.90 2142
2645.38 2196
2645.87 2255
2646.35 2183
2646.84 2126
2647.32 2148
2647.81 2157
2648.29 2123
2648.78 2266
2649.26 2301
2649.75 2128
2650.23 2304
2650.72 2387
2651.20 2306
2651.69 2354
2652.17 2424
2652.66 2356
2653.15 2211
2653.63 2246
2654.12 2287
2654.60 2301
2655.09 2227
2655.57 2217
2656.06 2257
2656.55 2113
2657.03 2185
2657.52 2421
2658.00 2129
2658.49 2217
2658.98 2145
2659.46 2071
2659.95 2148
2660.44 2120
2660.92 1995
2661.41 2066
2661.90 1910
2662.38 1799
2662.87 2027
2663.35 2060
2663.84 1963
2664.33 2056
2664.81 1934
2665.30 1937
2665.79 1972
2666.28 2290
2666.76 2161
2667.25 2216
2667.74 2130
2668.22 2226
2668.71 2073
2669.20 2084
2669.68 2056
2670.17 2165
2670.66 2152
2671.15 2267
2671.63 2528
2672.12 2388
2672.61 2377
2673.10 2347
2673.58 2575
2674.07 2588
2674.56 2653
2675.05 2803
2675.53 2785
2676.02 3053
2676.51 3160
2677.00 3003
2677.49 2964
2677.97 2994
2678.46 3179
2678.95 3250
2679.44 3153
2679.93 3144
2680.41 3007
2680.90 2995
2681.39 3101
2681.88 3328
2682.37 3580
2682.85 3480
2683.34 3729
2683.83 3554
2684.32 3789
2684.81 3818
2685.30 4115
2685.79 4159
2686.27 4015
2686.76 4055
2687.25 4353
2687.74 4081
2688.23 3854
2688.72 3410
2689.21 3281
2689.70 3236
2690.19 3123
2690.67 2789
2691.16 2550
2691.65 2496
2692.14 2293
2692.63 2404
2693.12 2389
2693.61 2224
2694.10 2288
2694.59 2237
2695.08 2339
2695.57 2484
2696.06 2345
2696.55 2349
2697.04 2239
2697.53 2357
2698.02 2247
2698.51 2392
2699.00 2397
2699.49 2436
2699.98 2461
2700.47 2335
2700.96 2428
2701.45 2480
2701.94 2598
2702.43 2517
2702.92 2623
2703.41 2697
2703.90 2522
2704.39 2683
2704.88 2691
2705.37 2649
2705.86 2739
2706.35 2685
2706.84 2461
2707.33 2372
2707.82 2377
2708.31 2371
2708.80 2335
2709.29 2089
2709.78 2263
2710.27 2232
2710.77 2005
2711.26 2145
2711.75 2176
2712.24 2099
2712.73 2008
2713.22 2028
2713.71 2128
2714.20 2075
2714.69 2175
2715.19 2399
2715.68 2307
2716.17 2295
2716.66 2173
2717.15 2201
2717.64 2226
2718.13 2008
2718.63 2220
2719.12 2241
2719.61 2193
2720.10 2196
2720.59 2058
2721.08 2216
2721.58 2009
2722.07 2145
2722.56 2103
2723.05 2380
2723.54 2364
2724.04 2406
2724.53 2441
2725.02 2626
2725.51 2483
2726.01 2470
2726.50 2624
2726.99 2332
2727.48 2439
2727.98 2340
2728.47 2290
2728.96 2262
2729.45 2248
2729.95 2176
2730.44 2186
2730.93 2139
2731.42 2036
2731.92 2061
2732.41 1808
2732.90 1912
2733.40 2236
2733.89 2132
2734.38 2205
2734.87 2191
2735.37 2357
2735.86 2220
2736.35 2107
2736.85 2254
2737.34 2191
2737.83 2349
2738.33 2371
2738.82 2203
2739.31 2075
2739.81 2133
2740.30 2300
2740.79 2405
2741.29 2270
2741.78 2419
2742.28 2198
2742.77 2192
2743.26 2329
2743.76 2365
2744.25 2141
2744.75 2138
2745.24 2076
2745.73 2125
2746.23 2090
2746.72 1963
2747.22 2066
2747.71 2137
2748.20 2025
2748.70 2027
2749.19 2103
2749.69 1972
2750.18 2249
2750.68 2109
2751.17 2040
2751.67 2052
2752.16 2049
2752.66 2312
2753.15 2423
2753.64 2260
2754.14 2462
2754.63 2492
2755.13 2343
2755.62 2600
2756.12 2736
2756.61 2721
2757.11 2832
2757.60 2833
2758.10 2838
2758.59 2708
2759.09 2788
2759.59 2749
2760.08 2522
2760.58 2438
2761.07 2408
2761.57 2468
2762.06 2388
2762.56 2267
2763.05 2192
2763.55 2118
2764.05 2054
2764.54 2017
2765.04 2161
2765.53 1911
2766.03 2015
2766.52 2014
2767.02 2113
2767.52 1860
2768.01 2035
2768.51 2079
2769.00 2027
2769.50 2039
2770.00 1859
2770.49 2104
2770.99 2058
2771.49 2113
2771.98 1971
2772.48 2007
2772.98 2151
2773.47 2380
2773.97 2186
2774.47 2326
2774.96 2331
2775.46 2315
2775.96 2381
2776.45 2388
2776.95 2550
2777.45 2414
2777.94 2541
2778.44 2587
2778.94 2822
2779.43 2638
2779.93 2825
2780.43 2588
2780.93 2515
2781.42 2468
2781.92 2515
2782.42 2574
2782.92 2519
2783.41 2510
2783.91 2511
2784.41 2435
2784.91 2388
2785.40 2531
2785.90 2587
2786.40 2461
2786.90 2295
2787.39 2418
2787.89 2406
2788.39 2368
2788.89 2490
2789.39 2214
2789.88 2332
2790.38 2416
2790.88 2268
2791.38 2281
2791.88 2356
2792.37 2334
2792.87 2086
2793.37 2115
2793.87 2255
2794.37 2191
2794.87 2425
2795.37 2370
2795.86 2568
2796.36 2896
2796.86 2899
2797.36 3248
2797.86 3326
2798.36 3341
2798.86 3659
2799.35 3877
2799.85 4092
2800.35 4238
2800.85 4212
2801.35 4090
2801.85 3840
2802.35 3814
2802.85 3690
2803.35 3428
2803.85 3267
2804.35 2977
2804.85 2879
2805.34 2722
2805.84 2613
2806.34 2631
2806.84 2825
2807.34 3116
2807.84 3186
2808.34 3467
2808.84 3871
2809.34 4125
2809.84 4579
2810.34 4881
2810.84 5029
2811.34 5457
2811.84 5444
2812.34 5435
2812.84 5340
2813.34 5089
2813.84 4921
2814.34 4463
2814.84 3987
2815.34 3772
2815.84 3456
2816.34 3290
2816.84 2954
2817.34 2965
2817.84 2478
2818.35 2735
2818.85 2860
2819.35 2948
2819.85 2845
2820.35 2899
2820.85 2910
2821.35 2842
2821.85 2988
2822.35 3044
2822.85 2811
2823.35 2903
2823.85 2908
2824.36 2731
2824.86 2777
2825.36 2526
2825.86 2525
2826.36 2717
2826.86 2476
2827.36 2511
2827.86 2547
2828.37 2668
2828.87 2527
2829.37 2574
2829.87 2487
2830.37 2333
2830.87 2391
2831.38 2321
2831.88 2434
2832.38 2455
2832.88 2375
2833.38 2496
2833.88 2531
2834.39 2478
2834.89 2523
2835.39 2483
2835.89 2723
2836.40 2850
2836.90 2735
2837.40 2860
2837.90 2835
2838.40 2766
2838.91 2649
2839.41 2496
2839.91 2665
2840.41 2605
2840.92 2435
2841.42 2515
2841.92 2345
2842.42 2081
2842.93 2063
2843.43 2263
2843.93 2338
2844.44 2262
2844.94 2198
2845.44 2262
2845.94 2279
2846.45 2277
2846.95 2115
2847.45 2207
2847.96 2355
2848.46 2310
2848.96 2554
2849.47 2586
2849.97 2493
2850.47 2596
2850.98 2730
2851.48 2708
2851.98 2612
2852.49 2580
2852.99 2484
2853.50 2378
2854.00 2473
2854.50 2315
2855.01 2210
2855.51 2216
2856.01 2261
2856.52 2130
2857.02 2099
2857.53 2149
2858.03 2157
2858.53 1981
2859.04 2042
2859.54 2235
2860.05 2320
2860.55 2242
2861.06 2418
2861.56 2389
2862.06 2450
2862.57 2722
2863.07 2738
2863.58 2666
2864.08 2641
2864.59 2669
2865.09 2528
2865.60 2527
2866.10 2579
2866.61 2523
2867.11 2463
2867.62 2281
2868.12 2220
2868.63 2133
2869.13 2092
2869.64 2024
2870.14 1958
2870.65 2027
2871.15 2283
2871.66 2274
2872.16 2301
2872.67 2341
2873.17 2410
2873.68 2385
2874.18 2306
2874.69 2363
2875.20 2433
2875.70 2043
2876.21 2376
2876.71 2349
2877.22 2422
2877.72 2388
2878.23 2584
2878.74 2305
2879.24 2234
2879.75 2259
2880.25 2437
2880.76 2604
2881.27 2385
2881.77 2314
2882.28 2318
2882.79 2501
2883.29 2519
2883.80 2640
2884.30 2559
2884.81 2624
2885.32 2817
2885.82 2939
2886.33 3041
2886.84 3220
2887.34 3376
2887.85 3530
2888.36 3717
2888.86 4168
2889.37 4480
2889.88 4621
2890.38 4849
2890.89 4780
2891.40 4637
2891.91 4472
2892.41 4418
2892.92 4021
2893.43 3908
2893.93 3549
2894.44 3246
2894.95 3000
2895.46 2766
2895.96 2656
2896.47 2665
2896.98 2596
2897.49 2564
2897.99 2752
2898.50 2637
2899.01 2589
2899.52 2913
2900.03 3068
2900.53 2866
2901.04 2761
2901.55 2945
2902.06 2891
2902.56 2896
2903.07 3135
2903.58 3263
2904.09 3179
2904.60 3316
2905.11 3270
2905.61 3270
2906.12 3232
2906.63 3139
2907.14 3133
2907.65 3227
2908.16 3129
2908.66 3020
2909.17 3098
2909.68 3062
2910.19 2944
2910.70 2924
2911.21 2894
2911.72 2846
2912.23 2822
2912.73 2726
2913.24 2544
2913.75 2495
2914.26 2479
2914.77 2402
2915.28 2535
2915.79 2557
2916.30 2457
2916.81 2368
2917.32 2433
2917.83 2224
2918.33 2361
2918.84 2375
2919.35 2316
2919.86 2269
2920.37 2297
2920.88 2325
2921.39 2154
2921.90 2044
2922.41 2324
2922.92 2417
2923.43 2454
2923.94 2707
2924.45 2715
2924.96 2932
2925.47 3293
2925.98 3944
2926.49 4253
2927.00 4568
2927.51 5068
2928.02 5206
2928.53 5015
2929.04 5181
2929.55 5196
2930.06 4913
2930.57 4517
2931.08 4204
2931.59 3793
2932.11 3399
2932.62 3118
2933.13 2785
2933.64 2811
2934.15 2769
2934.66 2701
2935.17 2632
2935.68 2470
2936.19 2196
2936.70 2301
2937.21 2322
2937.72 2332
2938.24 2455
2938.75 2427
2939.26 2492
2939.77 2589
2940.28 2633
2940.79 2653
2941.30 2430
2941.81 2360
2942.33 2292
2942.84 2281
2943.35 2373
2943.86 2306
2944.37 2382
2944.88 2348
2945.40 2440
2945.91 2517
2946.42 2744
2946.93 2749
2947.44 2924
2947.96 3086
2948.47 3124
2948.98 3010
2949.49 3050
2950.00 3047
2950.52 3014
2951.03 2979
2951.54 2845
2952.05 2760
2952.57 2718
2953.08 2560
2953.59 2623
2954.10 2473
2954.62 2415
2955.13 2449
2955.64 2439
2956.15 2341
2956.67 2210
2957.18 2263
2957.69 2278
2958.20 2219
2958.72 2195
2959.23 2354
2959.74 2470
2960.26 2517
2960.77 2395
2961.28 2365
2961.80 2393
2962.31 2364
2962.82 2506
2963.34 2596
2963.85 2650
2964.36 2775
2964.88 2718
2965.39 2811
2965.90 3052
2966.42 2926
2966.93 2678
2967.44 2651
2967.96 2732
2968.47 2553
2968.98 2559
2969.50 2424
2970.01 2473
2970.53 2473
2971.04 2267
2971.55 2259
2972.07 2227
2972.58 2295
2973.10 2391
2973.61 2350
2974.12 2302
2974.64 2465
2975.15 2387
2975.67 2046
2976.18 2093
2976.70 2152
2977.21 2164
2977.73 2204
2978.24 2278
2978.75 2343
2979.27 2447
2979.78 2286
2980.30 2224
2980.81 2336
2981.33 2348
2981.84 2458
2982.36 2542
2982.87 2586
2983.39 2451
2983.90 2523
2984.42 2604
2984.93 2515
2985.45 2640
2985.96 2733
2986.48 2475
2987.00 2577
2987.51 2555
2988.03 2487
2988.54 2480
2989.06 2367
2989.57 2470
2990.09 2521
2990.60 2530
2991.12 2538
2991.64 2654
2992.15 2765
2992.67 2643
2993.18 2585
2993.70 2638
2994.21 2560
2994.73 2667
2995.25 2716
2995.76 2819
2996.28 2922
2996.80 2974
2997.31 3114
2997.83 3415
2998.34 3543
2998.86 3538
2999.38 4072
2999.89 4087
3000.41 4231
3000.93 4640
3001.44 4564
3001.96 4489
3002.48 4351
3002.99 4118
3003.51 3957
3004.03 4042
3004.54 3962
3005.06 3843
3005.58 4028
3006.09 4277
3006.61 3932
3007.13 4073
3007.65 4248
3008.16 4281
3008.68 4571
3009.20 4757
3009.71 4382
3010.23 3826
3010.75 3572
3011.27 3581
3011.78 3052
3012.30 2823
3012.82 2718
3013.34 2747
3013.85 2628
3014.37 2451
3014.89 2431
3015.41 2533
3015.93 2462
3016.44 2543
3016.96 2566
3017.48 2457
3018.00 2424
3018.52 2558
3019.03 2733
3019.55 2679
3020.07 2573
3020.59 2783
3021.11 2723
3021.63 2924
3022.14 2694
3022.66 2743
3023.18 2878
3023.70 2902
3024.22 2871
3024.74 2915
3025.25 3107
3025.77 3405
3026.29 3444
3026.81 3475
3027.33 3574
3027.85 3605
3028.37 3425
3028.89 3352
3029.41 3447
3029.92 3330
3030.44 3290
3030.96 3254
3031.48 3148
3032.00 3114
3032.52 2944
3033.04 2790
3033.56 2867
3034.08 2876
3034.60 2839
3035.12 3097
3035.64 3574
3036.16 3860
3036.68 4146
3037.20 4160
3037.72 4544
3038.24 4970
3038.76 5159
3039.28 5156
3039.80 5181
3040.32 5043
3040.84 4747
3041.36 4417
3041.88 4241
3042.40 3933
3042.92 3702
3043.44 3230
3043.96 3069
3044.48 2951
3045.00 2948
3045.52 2683
3046.04 2635
3046.56 2505
3047.08 2568
3047.60 2528
3048.12 2565
3048.64 2618
3049.16 2515
3049.68 2584
3050.20 2526
3050.72 2618
3051.24 2603
3051.77 2555
3052.29 2363
3052.81 2349
3053.33 2398
3053.85 2521
3054.37 2478
3054.89 2340
3055.41 2266
3055.93 2395
3056.46 2317
3056.98 2512
3057.50 2448
3058.02 2422
3058.54 2367
3059.06 2509
3059.58 2496
3060.11 2427
3060.63 2501
3061.15 2474
3061.67 2425
3062.19 2504
3062.71 2518
3063.24 2593
3063.76 2623
3064.28 2471
3064.80 2540
3065.32 2500
3065.85 2526
3066.37 2623
3066.89 2550
3067.41 2614
3067.94 2599
3068.46 2667
3068.98 2592
3069.50 2403
3070.03 2445
3070.55 2340
3071.07 2306
3071.59 2383
3072.12 2318
3072.64 2481
3073.16 2408
3073.68 2378
3074.21 2581
3074.73 2647
3075.25 2613
3075.78 2713
3076.30 2765
3076.82 2762
3077.34 2942
3077.87 3203
3078.39 2878
3078.91 2745
3079.44 2772
3079.96 2947
3080.48 2865
3081.01 2959
3081.53 2729
3082.05 2789
3082.58 2771
3083.10 2736
3083.63 2802
3084.15 2705
3084.67 2596
3085.20 2767
3085.72 2681
3086.24 2715
3086.77 2677
3087.29 2611
3087.82 2705
3088.34 2646
3088.86 2451
3089.39 2355
3089.91 2514
3090.44 2478
3090.96 2764
3091.49 2567
3092.01 2482
3092.53 2442
3093.06 2405
3093.58 2363
3094.11 2407
3094.63 2344
3095.16 2494
3095.68 2446
3096.21 2385
3096.73 2220
3097.26 2434
3097.78 2744
3098.31 2751
3098.83 2962
3099.36 3106
3099.88 3173
3100.41 3270
3100.93 3205
3101.46 3218
3101.98 3597
3102.51 4050
3103.03 4255
3103.56 4761
3104.08 5522
3104.61 6180
3105.13 6413
3105.66 6549
3106.18 6959
3106.71 7097
3107.24 7589
3107.76 7191
3108.29 5986
3108.81 5502
3109.34 4896
3109.86 4317
3110.39 3860
3110.92 3631
3111.44 3421
3111.97 3433
3112.49 3271
3113.02 3272
3113.55 3112
3114.07 3029
3114.60 2913
3115.12 3154
3115.65 3019
3116.18 2649
3116.70 2546
3117.23 2649
3117.76 2731
3118.28 2337
3118.81 2531
3119.34 2319
3119.86 2256
3120.39 2179
3120.92 2214
3121.44 2327
3121.97 2411
3122.50 2427
3123.02 2369
3123.55 2238
3124.08 2317
3124.61 2335
3125.13 2261
3125.66 2416
3126.19 2433
3126.72 2522
3127.24 2427
3127.77 2378
3128.30 2373
3128.82 2367
3129.35 2494
3129.88 2446
3130.41 2397
3130.93 2399
3131.46 2285
3131.99 2331
3132.52 2329
3133.05 2323
3133.57 2240
3134.10 2294
3134.63 2174
3135.16 2078
3135.69 2203
3136.21 2274
3136.74 2282
3137.27 2443
3137.80 2405
3138.33 2514
3138.85 2590
3139.38 2673
3139.91 2590
3140.44 2694
3140.97 2686
3141.50 2554
3142.03 2577
3142.55 2538
3143.08 2637
3143.61 2513
3144.14 2522
3144.67 2609
3145.20 2475
3145.73 2641
3146.26 2523
3146.79 2718
3147.31 2799
3147.84 2814
3148.37 2872
3148.90 2765
3149.43 2946
3149.96 3137
3150.49 3109
3151.02 2930
3151.55 2741
3152.08 2903
3152.61 2974
3153.14 2945
3153.67 2720
3154.20 2594
3154.73 2669
3155.25 2867
3155.78 2731
3156.31 2686
3156.84 2489
3157.37 2427
3157.90 2456
3158.43 2406
3158.96 2439
3159.49 2471
3160.02 2590
3160.55 2594
3161.08 2582
3161.61 2385
3162.14 2515
3162.68 2388
3163.21 2352
3163.74 2348
3164.27 2433
3164.80 2373
3165.33 2288
3165.86 2333
3166.39 2317
3166.92 2419
3167.45 2356
3167.98 2341
3168.51 2422
3169.04 2350
3169.57 2348
3170.10 2370
3170.64 2412
3171.17 2880
3171.70 2832
3172.23 2724
3172.76 2620
3173.29 2589
3173.82 2707
3174.35 2574
3174.88 2355
3175.42 2307
3175.95 2289
3176.48 2248
3177.01 2381
3177.54 2286
3178.07 2255
3178.61 2404
3179.14 2439
3179.67 2544
3180.20 2461
3180.73 2224
3181.26 2279
3181.80 2417
3182.33 2331
3182.86 2351
3183.39 2558
3183.92 2492
3184.46 2465
3184.99 2199
3185.52 2333
3186.05 2212
3186.59 2141
3187.12 2143
3187.65 2034
3188.18 2276
3188.72 2347
3189.25 2299
3189.78 2101
3190.31 2131
3190.85 2147
3191.38 2022
3191.91 2223
3192.44 2339
3192.98 2153
3193.51 2148
3194.04 2058
3194.58 2132
3195.11 2065
3195.64 2168
3196.17 2113
3196.71 2188
3197.24 2150
3197.77 2070
3198.31 2169
3198.84 2152
3199.37 2143
3199.91 2125
3200.44 2155
3200.98 2016
3201.51 2173
3202.04 2388
3202.58 2396
3203.11 2255
3203.64 2276
3204.18 2301
3204.71 2218
3205.24 2303
3205.78 2360
3206.31 2387
3206.85 2364
3207.38 2597
3207.91 2490
3208.45 2434
3208.98 2323
3209.52 2376
3210.05 2403
3210.59 2341
3211.12 2616
3211.65 2598
3212.19 2288
3212.72 2385
3213.26 2588
3213.79 2706
3214.33 2528
3214.86 2507
3215.40 2642
3215.93 2565
3216.47 2448
3217.00 2580
3217.54 2553
3218.07 2342
3218.61 2374
3219.14 2289
3219.68 2349
3220.21 2468
3220.75 2498
3221.28 2466
3221.82 2556
3222.35 2621
3222.89 2609
3223.42 2503
3223.96 2383
3224.49 2334
3225.03 2625
3225.57 2637
3226.10 2518
3226.64 2289
3227.17 2623
3227.71 2574
3228.24 2529
3228.78 2730
3229.32 2582
3229.85 2323
3230.39 2461
3230.92 2408
3231.46 2212
3232.00 2310
3232.53 2300
3233.07 2257
3233.60 2188
3234.14 2103
3234.68 2238
3235.21 1980
3235.75 1996
3236.29 2164
3236.82 2084
3237.36 2064
3237.90 2161
3238.43 2223
3238.97 2250
3239.51 2517
3240.04 2563
3240.58 2486
3241.12 2427
3241.65 2345
3242.19 2483
3242.73 2455
3243.26 2399
3243.80 2467
3244.34 2492
3244.88 2324
3245.41 2185
3245.95 2208
3246.49 2340
3247.02 2312
3247.56 2221
3248.10 2188
3248.64 2245
3249.17 2318
3249.71 2068
3250.25 2119
3250.79 2233
3251.33 2292
3251.86 2233
3252.40 2241
3252.94 2328
3253.48 2317
3254.01 2449
3254.55 2385
3255.09 2449
3255.63 2487
3256.17 2507
3256.70 2569
3257.24 2355
3257.78 2296
3258.32 2550
3258.86 2444
3259.40 2318
3259.93 2488
3260.47 2693
3261.01 2811
3261.55 2648
3262.09 2516
3262.63 2702
3263.17 2952
3263.70 3234
3264.24 3262
3264.78 3464
3265.32 3526
3265.86 3626
3266.40 3823
3266.94 3844
3267.48 4014
3268.02 4096
3268.56 4310
3269.09 4628
3269.63 4792
3270.17 4855
3270.71 4860
3271.25 4619
3271.79 4286
3272.33 3957
3272.87 3484
3273.41 3246
3273.95 3182
3274.49 2949
3275.03 2684
3275.57 2749
3276.11 2669
3276.65 2620
3277.19 2693
3277.73 2710
3278.27 2701
3278.81 2642
3279.35 2616
3279.89 2593
3280.43 2642
3280.97 2649
3281.51 2880
3282.05 2697
3282.59 2749
3283.13 3047
3283.67 2915
3284.21 2840
3284.75 2929
3285.29 2803
3285.83 2769
3286.37 2828
3286.91 3080
3287.45 3093
3287.99 3312
3288.53 3335
3289.08 3160
3289.62 3059
3290.16 2918
3290.70 3015
3291.24 3153
3291.78 2840
3292.32 2730
3292.86 2836
3293.40 3001
3293.95 3162
3294.49 3415
3295.03 3682
3295.57 3717
3296.11 3964
3296.65 4341
3297.19 4798
3297.73 5010
3298.28 5240
3298.82 5514
3299.36 5441
3299.90 5524
3300.44 5568
3300.99 5167
3301.53 4655
3302.07 4485
3302.61 4302
3303.15 3695
3303.69 3594
3304.24 3399
3304.78 3263
3305.32 3127
3305.86 3089
3306.41 3285
3306.95 3209
3307.49 3108
3308.03 2988
3308.58 2943
3309.12 3214
3309.66 3284
3310.20 3105
3310.75 3378
3311.29 3108
3311.83 3119
3312.37 3368
3312.92 3553
3313.46 3367
3314.00 3528
3314.54 3602
3315.09 3983
3315.63 4020
3316.17 4061
3316.72 4393
3317.26 4729
3317.80 4904
3318.35 5043
3318.89 5517
3319.43 5748
3319.98 5662
3320.52 5599
3321.06 5347
3321.61 5025
3322.15 4907
3322.69 4600
3323.24 4286
3323.78 4501
3324.33 4233
3324.87 4012
3325.41 3934
3325.96 4109
3326.50 3916
3327.04 3984
3327.59 3943
3328.13 3770
3328.68 3753
3329.22 3973
3329.76 3771
3330.31 3424
3330.85 3414
3331.40 3438
3331.94 3483
3332.49 3546
3333.03 3571
3333.58 3964
3334.12 4728
3334.66 5634
3335.21 6688
3335.75 7563
3336.30 9244
3336.84 10780
3337.39 12757
3337.93 14444
3338.48 15763
3339.02 16970
3339.57 17693
3340.11 17128
3340.66 16222
3341.20 15914
3341.75 13731
3342.29 11925
3342.84 9916
3343.38 8727
3343.93 7452
3344.47 6126
3345.02 5104
3345.57 4684
3346.11 4249
3346.66 3859
3347.20 3459
3347.75 3360
3348.29 3329
3348.84 3485
3349.38 3449
3349.93 3119
3350.48 3121
3351.02 3119
3351.57 3146
3352.11 3301
3352.66 3224
3353.21 3047
3353.75 3338
3354.30 3377
3354.84 3444
3355.39 3571
3355.94 3623
3356.48 3656
3357.03 3843
3357.58 3862
3358.12 3968
3358.67 3973
3359.22 3629
3359.76 3672
3360.31 3598
3360.86 3564
3361.40 3259
3361.95 3136
3362.50 3033
3363.04 3098
3363.59 2843
3364.14 2915
3364.68 2891
3365.23 2750
3365.78 2611
3366.33 2592
3366.87 2602
3367.42 2685
3367.97 2781
3368.51 2777
3369.06 2923
3369.61 2833
3370.16 2652
3370.70 2815
3371.25 2784
3371.80 2644
3372.35 2707
3372.90 2832
3373.44 2806
3373.99 2927
3374.54 2933
3375.09 3019
3375.63 3207
3376.18 3288
3376.73 3352
3377.28 3627
3377.83 3523
3378.37 3464
3378.92 3188
3379.47 3254
3380.02 2967
3380.57 2842
3381.12 2725
3381.66 2818
3382.21 2677
3382.76 2567
3383.31 2405
3383.86 2458
3384.41 2470
3384.96 2428
3385.50 2332
3386.05 2255
3386.60 2265
3387.15 2376
3387.70 2387
3388.25 2346
3388.80 2336
3389.35 2406
3389.90 2491
3390.44 2513
3390.99 2384
3391.54 2371
3392.09 2280
3392.64 2376
3393.19 2405
3393.74 2238
3394.29 2068
3394.84 2398
3395.39 2481
3395.94 2308
3396.49 2276
3397.04 2176
3397.59 2337
3398.14 2249
3398.69 2371
3399.24 2251
3399.79 2010
3400.34 2269
3400.89 2160
3401.44 2214
3401.99 2239
3402.54 2161
3403.09 2210
3403.64 2284
3404.19 2259
3404.74 2296
3405.29 2167
3405.84 1921
3406.39 2002
3406.94 2056
3407.49 2086
3408.04 1969
3408.59 1956
3409.14 2086
3409.69 2041
3410.24 2117
3410.79 2110
3411.34 2194
3411.89 2333
3412.45 2365
3413.00 2399
3413.55 2347
3414.10 2359
3414.65 2402
3415.20 2488
3415.75 2545
3416.30 2383
3416.85 2309
3417.41 2428
3417.96 2432
3418.51 2357
3419.06 2238
3419.61 2409
3420.16 2316
3420.71 2218
3421.27 2131
3421.82 2054
3422.37 2016
3422.92 2022
3423.47 2114
3424.02 2112
3424.58 2007
3425.13 2210
3425.68 2200
3426.23 2211
3426.78 2397
3427.34 2373
3427.89 2380
3428.44 2561
3428.99 2454
3429.55 2476
3430.10 2224
3430.65 2224
3431.20 2314
3431.76 2093
3432.31 2077
3432.86 2129
3433.41 2026
3433.97 2004
3434.52 2069
3435.07 1887
3435.62 2016
3436.18 2038
3436.73 2068
3437.28 2185
3437.84 2091
3438.39 2204
3438.94 2129
3439.49 2045
3440.05 2031
3440.60 2138
3441.15 2028
3441.71 2132
3442.26 2109
3442.81 2218
3443.37 2138
3443.92 2265
3444.47 2374
3445.03 2116
3445.58 1975
3446.13 2090
3446.69 2209
3447.24 2043
3447.80 2080
3448.35 2187
3448.90 2189
3449.46 2199
3450.01 2058
3450.57 2055
3451.12 2171
3451.67 2027
3452.23 2035
3452.78 2165
3453.34 2041
3453.89 1914
3454.44 1889
3455.00 1802
3455.55 1856
3456.11 1918
3456.66 1894
3457.22 1824
3457.77 1710
3458.33 1765
3458.88 1804
3459.43 1830
3459.99 1825
3460.54 1779
3461.10 1742
3461.65 1744
3462.21 1751
3462.76 1821
3463.32 1810
3463.87 1826
3464.43 1765
3464.98 1758
3465.54 1869
3466.09 1812
3466.65 1922
3467.21 1925
3467.76 2016
3468.32 2011
3468.87 2052
3469.43 2069
3469.98 2056
3470.54 2147
3471.09 1979
3471.65 1910
3472.20 2005
3472.76 1906
3473.32 2021
3473.87 1985
3474.43 1987
3474.98 2035
3475.54 2092
3476.10 2103
3476.65 2012
3477.21 2205
3477.76 2149
3478.32 2105
3478.88 2062
3479.43 2028
3479.99 2160
3480.55 2285
3481.10 2294
3481.66 2107
3482.22 2083
3482.77 2465
3483.33 2381
3483.89 2630
3484.44 2537
3485.00 2348
3485.56 2560
3486.11 2460
3486.67 2391
3487.23 2510
3487.78 2451
3488.34 2362
3488.90 2396
3489.45 2454
3490.01 2489
3490.57 2493
3491.13 2630
3491.68 2862
3492.24 2980
3492.80 3320
3493.35 3561
3493.91 3638
3494.47 3885
3495.03 4114
3495.58 4339
3496.14 4137
3496.70 4189
3497.26 3820
3497.82 3863
3498.37 3731
3498.93 3662
3499.49 3656
3500.05 3698
3500.61 3966
3501.16 4120
3501.72 4258
3502.28 4660
3502.84 4893
3503.40 5284
3503.95 5149
3504.51 5451
3505.07 5805
3505.63 5663
3506.19 5816
3506.75 5907
3507.30 5937
3507.86 6137
3508.42 6388
3508.98 6162
3509.54 6093
3510.10 6018
3510.66 5599
3511.22 5050
3511.77 4554
3512.33 4207
3512.89 4005
3513.45 3533
3514.01 3118
3514.57 2787
3515.13 2685
3515.69 2648
3516.25 2427
3516.81 2579
3517.37 2356
3517.92 2319
3518.48 2356
3519.04 2521
3519.60 2345
3520.16 2422
3520.72 2398
3521.28 2421
3521.84 2377
3522.40 2433
3522.96 2505
3523.52 2488
3524.08 2547
3524.64 2681
3525.20 2823
3525.76 2841
3526.32 2954
3526.88 3026
3527.44 2986
3528.00 2935
3528.56 2855
3529.12 2766
3529.68 2749
3530.24 2552
3530.80 2538
3531.36 2353
3531.92 2292
3532.48 2135
3533.04 2210
3533.60 2091
3534.17 2200
3534.73 2244
3535.29 2144
3535.85 2396
3536.41 2209
3536.97 2404
3537.53 2485
3538.09 2357
3538.65 2382
3539.21 2540
3539.77 2555
3540.34 2372
3540.90 2485
3541.46 2501
3542.02 2431
3542.58 2662
3543.14 2663
3543.70 2664
3544.26 2572
3544.83 2524
3545.39 2544
3545.95 2513
3546.51 2684
3547.07 2433
3547.63 2621
3548.20 2726
3548.76 2688
3549.32 2593
3549.88 2385
3550.44 2432
3551.01 2282
3551.57 2389
3552.13 2348
3552.69 2259
3553.25 2241
3553.82 2227
3554.38 2242
3554.94 2256
3555.50 2317
3556.07 2509
3556.63 2387
3557.19 2393
3557.75 2741
3558.32 2627
3558.88 2477
3559.44 2535
3560.00 2535
3560.57 2569
3561.13 2410
3561.69 2254
3562.26 2357
3562.82 2427
3563.38 2343
3563.94 2368
3564.51 2117
3565.07 2206
3565.63 2182
3566.20 1986
3566.76 2095
3567.32 2240
3567.89 2354
3568.45 2147
3569.01 2170
3569.58 2217
3570.14 2011
3570.70 1964
3571.27 2045
3571.83 2072
3572.39 1973
3572.96 1794
3573.52 1867
3574.09 1944
3574.65 2053
3575.21 1985
3575.78 2000
3576.34 2158
3576.91 2080
3577.47 1930
3578.03 2026
3578.60 2195
3579.16 2000
3579.73 2111
3580.29 2164
3580.86 2041
3581.42 2225
3581.98 2182
3582.55 2129
3583.11 2041
3583.68 2066
3584.24 1976
3584.81 2146
3585.37 1978
3585.94 1887
3586.50 2027
3587.07 2052
3587.63 1944
3588.20 1875
3588.76 1958
3589.33 2004
3589.89 1915
3590.46 1688
3591.02 1857
3591.59 1998
3592.15 2028
3592.72 1898
3593.28 1897
3593.85 1899
3594.41 1963
3594.98 1920
3595.54 2013
3596.11 2227
3596.68 2076
3597.24 2079
3597.81 1867
3598.37 2134
3598.94 2216
3599.50 2096
3600.07 2004
3600.64 2270
3601.20 2051
3601.77 1880
3602.33 2003
3602.90 2160
3603.47 2259
3604.03 2027
3604.60 2135
3605.16 2059
3605.73 2179
3606.30 2003
3606.86 1979
3607.43 1951
3608.00 1914
3608.56 1921
3609.13 2003
3609.70 1945
3610.26 1986
3610.83 1922
3611.40 2043
3611.96 1907
3612.53 1787
3613.10 1806
3613.66 1868
3614.23 1812
3614.80 1884
3615.36 1940
3615.93 2107
3616.50 2181
3617.07 2398
3617.63 2762
3618.20 3192
3618.77 3783
3619.34 4257
3619.90 4569
3620.47 5237
3621.04 5622
3621.61 5605
3622.17 5834
3622.74 5854
3623.31 5561
3623.88 5076
3624.44 4480
3625.01 4219
3625.58 3678
3626.15 3095
3626.72 2796
3627.28 2503
3627.85 2248
3628.42 2225
3628.99 2009
3629.56 1901
3630.12 1724
3630.69 1863
3631.26 1955
3631.83 1963
3632.40 1993
3632.97 1955
3633.53 1977
3634.10 1800
3634.67 1988
3635.24 2047
3635.81 1942
3636.38 1810
3636.95 1901
3637.52 1777
3638.08 1757
3638.65 1816
3639.22 1871
3639.79 1853
3640.36 2059
3640.93 1912
3641.50 1915
3642.07 2091
3642.64 2150
3643.21 2097
3643.78 2228
3644.34 2432
3644.91 2548
3645.48 2465
3646.05 2658
3646.62 2745
3647.19 2834
3647.76 2615
3648.33 2568
3648.90 2515
3649.47 2449
3650.04 2438
3650.61 2574
3651.18 2524
3651.75 2297
3652.32 2344
3652.89 2343
3653.46 2218
3654.03 2205
3654.60 2304
3655.17 2348
3655.74 2461
3656.31 2620
3656.88 2563
3657.45 2692
3658.02 2566
3658.59 2520
3659.16 2788
3659.73 2917
3660.30 2807
3660.87 2894
3661.45 2932
3662.02 3032
3662.59 2976
3663.16 2932
3663.73 2938
3664.30 2798
3664.87 2889
3665.44 2714
3666.01 2754
3666.58 2732
3667.15 2518
3667.73 2647
3668.30 2972
3668.87 2726
3669.44 2806
3670.01 3124
3670.58 3027
3671.15 2913
3671.73 2663
3672.30 2609
3672.87 2489
3673.44 2213
3674.01 2216
3674.58 2174
3675.16 2034
3675.73 2240
3676.30 2170
3676.87 2424
3677.44 2546
3678.01 2497
3678.59 2386
3679.16 2430
3679.73 2490
3680.30 2558
3680.88 2319
3681.45 2342
3682.02 2190
3682.59 2133
3683.16 2090
3683.74 2194
3684.31 2027
3684.88 2138
3685.45 2158
3686.03 2236
3686.60 2259
3687.17 2279
3687.74 2380
3688.32 2239
3688.89 2272
3689.46 2375
3690.04 2620
3690.61 2893
3691.18 2953
3691.76 2974
3692.33 3048
3692.90 3175
3693.47 3300
3694.05 3125
3694.62 3074
3695.19 2900
3695.77 2933
3696.34 2676
3696.91 2385
3697.49 2475
3698.06 2377
3698.64 2172
3699.21 2281
3699.78 2334
3700.36 2123
3700.93 1981
3701.50 1947
3702.08 2158
3702.65 2092
3703.23 2038
3703.80 2259
3704.37 2219
3704.95 2144
3705.52 2236
3706.10 2190
3706.67 2009
3707.24 2124
3707.82 2068
3708.39 2082
3708.97 2267
3709.54 2140
3710.12 2160
3710.69 2079
3711.27 2090
3711.84 1986
3712.41 2047
3712.99 2102
3713.56 2038
3714.14 1858
3714.71 1974
3715.29 2173
3715.86 2139
3716.44 1961
3717.01 1845
3717.59 1940
3718.16 1881
3718.74 2132
3719.31 2105
3719.89 1965
3720.46 1958
3721.04 1922
3721.61 1846
3722.19 1872
3722.77 1905
3723.34 1914
3723.92 1823
3724.49 1948
3725.07 1917
3725.64 1838
3726.22 1853
3726.79 1869
3727.37 1702
3727.95 1857
3728.52 1986
3729.10 2041
3729.67 1947
3730.25 2010
3730.83 2014
3731.40 2132
3731.98 2095
3732.56 2465
3733.13 2494
3733.71 2601
3734.28 2598
3734.86 2764
3735.44 2865
3736.01 2913
3736.59 3034
3737.17 3027
3737.74 2935
3738.32 2779
3738.90 2789
3739.47 2833
3740.05 2617
3740.63 2512
3741.20 2333
3741.78 2300
3742.36 2121
3742.93 1987
3743.51 1968
3744.09 2130
3744.67 2047
3745.24 1990
3745.82 2072
3746.40 1944
3746.97 1919
3747.55 2029
3748.13 1916
3748.71 1921
3749.28 2060
3749.86 1972
3750.44 1992
3751.02 1952
3751.59 2076
3752.17 1896
3752.75 2055
3753.33 1987
3753.91 1953
3754.48 2013
3755.06 1885
3755.64 1980
3756.22 1870
3756.80 1995
3757.37 2078
3757.95 2082
3758.53 2280
3759.11 2397
3759.69 2523
3760.27 2894
3760.84 2995
3761.42 3083
3762.00 3058
3762.58 3296
3763.16 3332
3763.74 3056
3764.31 2912
3764.89 2855
3765.47 2619
3766.05 2539
3766.63 2427
3767.21 2521
3767.79 2177
3768.37 2027
3768.95 2174
3769.52 2009
3770.10 2012
3770.68 1962
3771.26 1787
3771.84 1905
3772.42 1932
3773.00 1992
3773.58 2020
3774.16 2087
3774.74 2059
3775.32 2005
3775.90 1893
3776.48 1759
3777.06 1957
3777.64 1929
3778.22 1693
3778.80 1810
3779.38 1671
3779.96 1718
3780.54 1797
3781.12 1921
3781.70 1849
3782.28 1956
3782.86 1760
3783.44 1786
3784.02 1760
3784.60 1832
3785.18 1810
3785.76 1850
3786.34 2029
3786.92 1925
3787.50 1757
3788.08 1969
3788.66 1777
3789.24 1826
3789.82 1947
3790.40 1845
3790.98 1907
3791.56 1866
3792.14 1934
3792.72 1772
3793.30 1773
3793.89 1813
3794.47 1795
3795.05 1900
3795.63 1897
3796.21 1885
3796.79 1758
3797.37 1678
3797.95 1772
3798.53 1862
3799.12 1768
3799.70 1885
3800.28 2063
3800.86 1912
3801.44 1976
3802.02 2012
3802.60 2045
3803.19 2163
3803.77 2225
3804.35 2336
3804.93 2304
3805.51 2241
3806.10 2236
3806.68 2111
3807.26 2129
3807.84 2181
3808.42 2276
3809.01 2280
3809.59 2262
3810.17 2202
3810.75 2186
3811.33 2033
3811.92 2057
3812.50 2111
3813.08 2172
3813.66 2060
3814.25 2026
3814.83 1990
3815.41 2155
3815.99 2040
3816.58 2118
3817.16 2303
3817.74 2355
3818.32 2464
3818.91 2586
3819.49 2373
3820.07 2223
3820.66 2159
3821.24 2284
3821.82 2184
3822.41 2152
3822.99 2036
3823.57 2046
3824.16 1892
3824.74 1942
3825.32 1898
3825.91 1858
3826.49 1851
3827.07 1739
3827.66 1750
3828.24 1778
3828.82 1915
3829.41 1862
3829.99 1770
3830.57 1798
3831.16 1851
3831.74 1986
3832.33 1926
3832.91 1815
3833.49 1802
3834.08 1877
3834.66 1987
3835.25 1877
3835.83 1856
3836.41 1838
3837.00 1933
3837.58 1851
3838.17 1915
3838.75 1817
3839.34 1922
3839.92 2046
3840.50 2041
3841.09 2013
3841.67 1880
3842.26 1836
3842.84 1836
3843.43 1843
3844.01 2012
3844.60 1969
3845.18 1912
3845.77 1848
3846.35 1741
3846.94 1619
3847.52 1686
3848.11 1839
3848.69 1802
3849.28 1906
3849.86 1930
3850.45 1933
3851.03 1879
3851.62 1814
3852.20 1711
3852.79 1776
3853.37 1794
3853.96 1954
3854.55 1943
3855.13 1800
3855.72 1928
3856.30 1981
3856.89 1933
3857.47 1967
3858.06 1885
3858.65 2130
3859.23 2091
3859.82 2385
3860.40 2879
3860.99 3013
3861.58 3184
3862.16 3522
3862.75 3854
3863.33 4377
3863.92 4876
3864.51 5239
3865.09 5340
3865.68 5519
3866.27 5172
3866.85 5283
3867.44 5001
3868.03 5187
3868.61 5077
3869.20 4856
3869.79 4816
3870.37 4677
3870.96 4475
3871.55 4308
3872.13 3942
3872.72 3734
3873.31 3626
3873.89 3275
3874.48 3059
3875.07 3017
3875.66 2865
3876.24 3117
3876.83 3049
3877.42 2930
3878.00 2845
3878.59 2926
3879.18 2907
3879.77 2694
3880.35 2585
3880.94 2394
3881.53 2456
3882.12 2392
3882.70 2340
3883.29 2302
3883.88 2325
3884.47 2285
3885.06 2343
3885.64 2168
3886.23 2153
3886.82 2139
3887.41 2105
3888.00 2113
3888.58 2088
3889.17 2090
3889.76 2140
3890.35 2071
3890.94 2276
3891.53 2308
3892.11 2307
3892.70 2236
3893.29 2360
3893.88 2292
3894.47 2338
3895.06 2591
3895.65 2602
3896.23 2537
3896.82 2573
3897.41 2732
3898.00 2756
3898.59 2780
3899.18 2753
3899.77 2683
3900.36 2678
3900.95 2574
3901.53 2483
3902.12 2662
3902.71 2480
3903.30 2449
3903.89 2651
3904.48 2554
3905.07 2502
3905.66 2296
3906.25 2150
3906.84 2146
3907.43 2084
3908.02 1955
3908.61 1883
3909.20 1804
3909.79 1960
3910.38 1945
3910.97 1765
3911.56 1860
3912.15 1844
3912.74 1778
3913.33 1700
3913.92 1771
3914.51 1792
3915.10 1597
3915.69 1543
3916.28 1723
3916.87 1632
3917.46 1589
3918.05 1629
3918.64 1631
3919.23 1799
3919.82 1646
3920.41 1594
3921.00 1629
3921.59 1642
3922.18 1710
3922.77 1881
3923.36 1681
3923.95 1665
3924.55 1806
3925.14 1811
3925.73 1801
3926.32 1692
3926.91 1700
3927.50 1785
3928.09 1874
3928.68 1715
3929.27 1641
3929.87 1730
3930.46 1689
3931.05 1733
3931.64 1822
3932.23 1796
3932.82 1673
3933.41 1769
3934.01 1761
3934.60 1741
3935.19 1771
3935.78 1753
3936.37 1668
3936.96 1624
3937.56 1542
3938.15 1599
3938.74 1647
3939.33 1687
3939.92 1609
3940.52 1655
3941.11 1807
3941.70 1792
3942.29 1730
3942.88 1765
3943.48 1953
3944.07 1864
3944.66 1785
3945.25 1799
3945.85 1881
3946.44 1751
3947.03 1724
3947.62 1762
3948.22 1777
3948.81 1635
3949.40 1674
3949.99 1640
3950.59 1667
3951.18 1655
3951.77 1550
3952.37 1676
3952.96 1647
3953.55 1599
3954.15 1672
3954.74 1704
3955.33 1792
3955.93 1699
3956.52 1676
3957.11 1720
3957.71 1759
3958.30 1830
3958.89 1731
3959.49 1829
3960.08 1828
3960.67 1711
3961.27 1596
3961.86 1622
3962.45 1704
3963.05 1710
3963.64 1652
3964.23 1654
3964.83 1621
3965.42 1709
3966.02 1847
3966.61 1790
3967.20 1718
3967.80 1723
3968.39 1938
3968.99 2032
3969.58 2191
3970.18 2115
3970.77 2187
3971.36 2203
3971.96 2247
3972.55 2112
3973.15 1949
3973.74 1833
3974.34 1815
3974.93 1815
3975.53 1790
3976.12 1748
3976.72 1744
3977.31 1760
3977.91 1811
3978.50 1718
3979.10 1772
3979.69 1723
3980.29 1876
3980.88 1795
3981.48 1747
3982.07 1841
3982.67 1794
3983.26 1629
3983.86 1609
3984.45 1825
3985.05 1850
3985.64 1788
3986.24 1684
3986.83 1545
3987.43 1707
3988.03 1635
3988.62 1600
3989.22 1714
3989.81 1728
3990.41 1686
3991.00 1569
3991.60 1692
3992.20 1732
3992.79 1565
3993.39 1637
3993.98 1783
3994.58 1718
3995.18 1677
3995.77 1647
3996.37 1735
3996.97 1826
3997.56 1880
3998.16 1840
3998.75 1709
3999.35 1799
3999.95 1911
4000.54 1817
4001.14 1947
4001.74 1944
4002.33 1841
4002.93 1828
4003.53 1842
4004.12 1946
4004.72 1904
4005.32 2032
4005.92 1887
4006.51 1867
4007.11 2084
4007.71 2115
4008.30 2150
4008.90 2136
4009.50 2080
4010.10 1848
4010.69 2033
4011.29 2165
4011.89 2020
4012.49 1994
4013.08 1951
4013.68 2027
4014.28 1968
4014.88 2074
4015.47 2111
4016.07 2075
4016.67 2333
4017.27 2326
4017.86 2548
4018.46 2707
4019.06 2823
4019.66 2936
4020.26 2949
4020.85 3125
4021.45 3060
4022.05 2911
4022.65 2701
4023.25 2562
4023.85 2464
4024.44 2145
4025.04 2154
4025.64 2107
4026.24 1898
4026.84 1834
4027.44 1920
4028.03 1817
4028.63 1945
4029.23 1973
4029.83 1953
4030.43 1847
4031.03 1757
4031.63 1908
4032.23 2169
4032.83 2090
4033.42 2033
4034.02 2127
4034.62 2103
4035.22 1987
4035.82 1903
4036.42 1922
4037.02 2026
4037.62 2144
4038.22 1950
4038.82 1927
4039.42 1914
4040.02 1938
4040.62 1876
4041.22 1885
4041.82 1959
4042.41 1755
4043.01 1860
4043.61 1972
4044.21 1853
4044.81 1954
4045.41 2115
4046.01 1900
4046.61 1947
4047.21 1908
4047.81 1941
4048.41 1955
4049.01 1857
4049.61 1801
4050.21 1936
4050.82 1927
4051.42 1907
4052.02 2006
4052.62 1928
4053.22 1904
4053.82 1775
4054.42 1710
4055.02 1860
4055.62 2054
4056.22 2059
4056.82 2039
4057.42 1791
4058.02 1793
4058.62 1776
4059.22 1639
4059.83 1810
4060.43 1680
4061.03 1636
4061.63 1636
4062.23 1688
4062.83 1544
4063.43 1600
4064.03 1603
4064.63 1588
4065.24 1473
4065.84 1566
4066.44 1581
4067.04 1436
4067.64 1466
4068.24 1462
4068.85 1428
4069.45 1428
4070.05 1470
4070.65 1544
4071.25 1568
4071.85 1434
4072.46 1564
4073.06 1580
4073.66 1613
4074.26 1548
4074.86 1539
4075.47 1747
4076.07 1733
4076.67 1510
4077.27 1696
4077.88 1712
4078.48 1819
4079.08 1774
4079.68 1760
4080.29 1744
4080.89 1646
4081.49 1625
4082.09 1643
4082.70 1536
4083.30 1550
4083.90 1646
4084.50 1630
4085.11 1633
4085.71 1688
4086.31 1612
4086.92 1615
4087.52 1744
4088.12 1710
4088.72 1697
4089.33 1766
4089.93 1870
4090.53 1628
4091.14 1589
4091.74 1604
4092.34 1766
4092.95 1726
4093.55 1820
4094.16 1824
4094.76 1977
4095.36 2248
4095.97 2332
4096.57 2452
4097.17 2583
4097.78 2764
4098.38 2938
4098.98 2798
4099.59 2992
4100.19 2942
4100.80 2723
4101.40 2613
4102.00 2440
4102.61 2118
4103.21 1951
4103.82 1877
4104.42 1773
4105.03 1783
4105.63 1620
4106.23 1747
4106.84 1627
4107.44 1412
4108.05 1464
4108.65 1406
4109.26 1464
4109.86 1423
4110.47 1383
4111.07 1403
4111.68 1437
4112.28 1401
4112.89 1484
4113.49 1354
4114.10 1508
4114.70 1615
4115.31 1611
4115.91 1535
4116.52 1503
4117.12 1387
4117.73 1439
4118.33 1487
4118.94 1330
4119.54 1478
4120.15 1500
4120.75 1454
4121.36 1417
4121.97 1564
4122.57 1507
4123.18 1543
4123.78 1563
4124.39 1626
4124.99 1521
4125.60 1666
4126.21 1565
4126.81 1658
4127.42 1594
4128.02 1592
4128.63 1645
4129.24 1559
4129.84 1488
4130.45 1589
4131.05 1655
4131.66 1548
4132.27 1561
4132.87 1518
4133.48 1471
4134.09 1607
4134.69 1547
4135.30 1531
4135.91 1615
4136.51 1729
4137.12 1719
4137.73 1613
4138.33 1511
4138.94 1569
4139.55 1596
4140.15 1617
4140.76 1580
4141.37 1642
4141.97 1745
4142.58 1738
4143.19 1711
4143.80 1747
4144.40 1752
4145.01 1748
4145.62 1771
4146.22 1772
4146.83 1697
4147.44 1752
4148.05 1652
4148.65 1573
4149.26 1705
4149.87 1586
4150.48 1534
4151.09 1468
4151.69 1486
4152.30 1560
4152.91 1487
4153.52 1390
4154.12 1578
4154.73 1429
4155.34 1499
4155.95 1519
4156.56 1522
4157.16 1488
4157.77 1552
4158.38 1534
4158.99 1409
4159.60 1357
4160.21 1383
4160.81 1587
4161.42 1571
4162.03 1360
4162.64 1421
4163.25 1432
4163.86 1298
4164.47 1506
4165.08 1513
4165.68 1527
4166.29 1511
4166.90 1470
4167.51 1529
4168.12 1591
4168.73 1623
4169.34 1555
4169.95 1571
4170.56 1698
4171.16 1674
4171.77 1667
4172.38 1640
4172.99 1535
4173.60 1651
4174.21 1717
4174.82 1746
4175.43 1740
4176.04 1645
4176.65 1606
4177.26 1593
4177.87 1755
4178.48 1680
4179.09 1546
4179.70 1535
4180.31 1598
4180.92 1672
4181.53 1650
4182.14 1583
4182.75 1596
4183.36 1558
4183.97 1625
4184.58 1584
4185.19 1587
4185.80 1572
4186.41 1512
4187.02 1439
4187.63 1437
4188.24 1409
4188.85 1436
4189.46 1597
4190.07 1435
4190.68 1475
4191.29 1534
4191.90 1435
4192.51 1496
4193.13 1640
4193.74 1621
4194.35 1670
4194.96 1788
4195.57 1810
4196.18 1792
4196.79 1792
4197.40 1926
4198.01 1787
4198.62 1993
4199.24 2117
4199.85 2121
4200.46 2093
4201.07 2291
4201.68 2078
4202.29 2035
4202.90 1954
4203.52 1834
4204.13 1999
4204.74 1932
4205.35 1907
4205.96 1699
4206.57 1677
4207.19 1761
4207.80 1821
4208.41 1746
4209.02 1669
4209.63 1795
4210.25 1766
4210.86 1815
4211.47 1769
4212.08 1685
4212.69 1678
4213.31 1738
4213.92 1899
4214.53 1836
4215.14 1747
4215.76 1792
4216.37 1617
4216.98 1816
4217.59 1919
4218.21 1884
4218.82 1981
4219.43 2041
4220.04 2143
4220.66 2135
4221.27 2278
4221.88 2505
4222.50 2774
4223.11 2962
4223.72 3375
4224.33 3764
4224.95 4182
4225.56 4536
4226.17 4670
4226.79 4814
4227.40 5342
4228.01 5135
4228.63 5246
4229.24 5291
4229.85 5185
4230.47 4794
4231.08 4923
4231.69 5025
4232.31 4784
4232.92 4550
4233.54 4436
4234.15 4104
4234.76 3658
4235.38 3393
4235.99 3185
4236.61 2919
4237.22 2658
4237.83 2525
4238.45 2341
4239.06 2220
4239.68 2160
4240.29 2228
4240.90 2106
4241.52 2085
4242.13 2098
4242.75 1935
4243.36 1849
4243.98 2020
4244.59 1939
4245.21 1849
4245.82 1841
4246.43 1665
4247.05 1718
4247.66 1722
4248.28 1894
4248.89 1713
4249.51 1867
4250.12 1926
4250.74 1877
4251.35 1974
4251.97 1822
4252.58 1803
4253.20 1836
4253.81 1755
4254.43 1777
4255.04 1724
4255.66 1707
4256.28 1619
4256.89 1926
4257.51 1829
4258.12 1790
4258.74 1761
4259.35 1757
4259.97 1849
4260.58 1926
4261.20 1966
4261.82 1865
4262.43 1995
4263.05 1935
4263.66 2134
4264.28 2066
4264.90 2107
4265.51 2005
4266.13 1831
4266.74 1758
4267.36 1914
4267.98 1869
4268.59 1861
4269.21 2044
4269.82 2058
4270.44 2020
4271.06 2010
4271.67 2046
4272.29 2136
4272.91 2112
4273.52 2017
4274.14 1998
4274.76 1943
4275.37 2025
4275.99 2007
4276.61 1970
4277.22 1837
4277.84 1883
4278.46 1866
4279.08 1839
4279.69 1887
4280.31 1923
4280.93 1964
4281.54 1910
4282.16 1867
4282.78 1663
4283.40 1871
4284.01 1726
4284.63 1596
4285.25 1663
4285.87 1732
4286.48 1677
4287.10 1729
4287.72 1740
4288.34 1687
4288.95 1850
4289.57 1773
4290.19 1785
4290.81 1830
4291.43 1665
4292.04 1873
4292.66 1806
4293.28 1801
4293.90 1670
4294.52 1730
4295.13 1766
4295.75 1564
4296.37 1544
4296.99 1625
4297.61 1505
4298.23 1596
4298.84 1748
4299.46 1625
4300.08 1570
4300.70 1781
4301.32 1816
4301.94 1776
4302.56 1648
4303.17 1714
4303.79 1738
4304.41 1635
4305.03 1620
4305.65 1581
4306.27 1543
4306.89 1525
4307.51 1639
4308.13 1569
4308.75 1495
4309.36 1642
4309.98 1809
4310.60 1768
4311.22 1924
4311.84 1919
4312.46 2045
4313.08 2124
4313.70 2028
4314.32 1881
4314.94 2058
4315.56 2160
4316.18 2141
4316.80 2052
4317.42 1947
4318.04 2008
4318.66 1967
4319.28 1906
4319.90 1771
4320.52 1796
4321.14 1732
4321.76 1696
4322.38 1910
4323.00 1698
4323.62 1676
4324.24 1801
4324.86 1706
4325.48 1715
4326.10 1653
4326.72 1714
4327.34 1710
4327.96 1597
4328.58 1624
4329.20 1663
4329.82 1779
4330.44 1866
4331.07 1711
4331.69 1679
4332.31 1642
4332.93 1709
4333.55 1710
4334.17 1597
4334.79 1731
4335.41 1733
4336.03 1776
4336.65 1746
4337.28 1896
4337.90 1854
4338.52 1898
4339.14 2051
4339.76 2051
4340.38 2084
4341.00 2174
4341.63 2271
4342.25 2088
4342.87 2138
4343.49 2126
4344.11 2103
4344.73 1989
4345.36 2050
4345.98 2020
4346.60 2224
4347.22 2445
4347.84 2596
4348.47 2658
4349.09 2755
4349.71 3179
4350.33 3115
4350.95 3188
4351.58 3151
4352.20 3026
4352.82 2656
4353.44 2311
4354.07 2480
4354.69 2235
4355.31 2089
4355.93 1951
4356.56 2092
4357.18 2002
4357.80 1814
4358.42 1844
4359.05 1939
4359.67 1984
4360.29 1997
4360.92 1907
4361.54 1770
4362.16 1946
4362.78 2043
4363.41 1736
4364.03 1826
4364.65 1946
4365.28 1890
4365.90 1892
4366.52 1848
4367.15 1711
4367.77 1893
4368.39 1964
4369.02 1917
4369.64 2112
4370.26 2128
4370.89 2077
4371.51 2045
4372.14 2002
4372.76 1804
4373.38 2141
4374.01 1906
4374.63 1964
4375.25 1928
4375.88 2071
4376.50 1968
4377.13 1949
4377.75 2015
4378.37 2055
4379.00 2173
4379.62 2125
4380.25 2095
4380.87 2125
4381.50 2169
4382.12 2222
4382.75 2398
4383.37 2506
4383.99 2399
4384.62 2530
4385.24 2669
4385.87 2680
4386.49 2935
4387.12 3095
4387.74 3050
4388.37 3162
4388.99 3407
4389.62 3462
4390.24 3491
4390.87 4168
4391.49 4623
4392.12 5270
4392.74 6289
4393.37 6921
4393.99 8117
4394.62 8889
4395.24 8878
4395.87 9018
4396.49 8792
4397.12 8019
4397.75 6887
4398.37 6151
4399.00 5551
4399.62 4847
4400.25 4361
4400.87 4209
4401.50 4222
4402.13 4043
4402.75 3816
4403.38 3922
4404.00 3837
4404.63 3814
4405.26 3664
4405.88 3652
4406.51 3566
4407.13 3357
4407.76 3360
4408.39 3344
4409.01 3117
4409.64 2952
4410.27 3023
4410.89 3110
4411.52 2931
4412.15 3128
4412.77 2910
4413.40 3101
4414.03 2766
4414.65 2844
4415.28 2951
4415.91 2720
4416.53 2705
4417.16 2736
4417.79 2460
4418.41 2442
4419.04 2415
4419.67 2176
4420.30 2200
4420.92 2300
4421.55 2209
4422.18 2224
4422.80 2139
4423.43 2115
4424.06 2035
4424.69 2060
4425.31 2079
4425.94 2025
4426.57 1903
4427.20 1962
4427.82 2036
4428.45 1939
4429.08 1841
4429.71 1756
4430.34 1785
4430.96 1949
4431.59 1876
4432.22 1906
4432.85 1866
4433.48 1759
4434.10 1772
4434.73 1846
4435.36 1762
4435.99 1916
4436.62 1801
4437.25 1842
4437.87 1771
4438.50 1531
4439.13 1678
4439.76 1652
4440.39 1659
4441.02 1689
4441.64 1872
4442.27 1818
4442.90 1803
4443.53 1688
4444.16 1709
4444.79 1681
4445.42 1752
4446.05 1785
4446.68 1688
4447.30 1652
4447.93 1574
4448.56 1706
4449.19 1793
4449.82 1739
4450.45 1615
4451.08 1613
4451.71 1683
4452.34 1722
4452.97 1673
4453.60 1753
4454.23 1666
4454.86 1709
4455.49 1685
4456.12 1697
4456.75 1677
4457.38 1666
4458.01 1665
4458.64 1696
4459.27 1717
4459.90 1508
4460.53 1647
4461.16 1630
4461.79 1678
4462.42 1508
4463.05 1542
4463.68 1603
4464.31 1610
4464.94 1551
4465.57 1571
4466.20 1465
4466.83 1476
4467.46 1578
4468.09 1617
4468.72 1566
4469.35 1672
4469.98 1691
4470.61 1552
4471.24 1437
4471.87 1421
4472.50 1448
4473.13 1476
4473.77 1503
4474.40 1452
4475.03 1433
4475.66 1491
4476.29 1503
4476.92 1612
4477.55 1359
4478.18 1475
4478.82 1402
4479.45 1499
4480.08 1461
4480.71 1595
4481.34 1510
4481.97 1502
4482.60 1459
4483.24 1581
4483.87 1495
4484.50 1335
4485.13 1520
4485.76 1615
4486.39 1571
4487.03 1490
4487.66 1510
4488.29 1507
4488.92 1690
4489.55 1578
4490.19 1530
4490.82 1509
4491.45 1518
4492.08 1546
4492.71 1582
4493.35 1535
4493.98 1463
4494.61 1445
4495.24 1464
4495.88 1525
4496.51 1517
4497.14 1572
4497.77 1401
4498.41 1482
4499.04 1491
4499.67 1526
4500.31 1423
4500.94 1289
4501.57 1445
4502.20 1516
4502.84 1491
4503.47 1602
4504.10 1672
4504.74 1740
4505.37 1654
4506.00 1864
4506.64 1901
4507.27 1794
4507.90 1853
4508.54 1739
4509.17 1651
4509.80 1468
4510.44 1619
4511.07 1538
4511.70 1521
4512.34 1571
4512.97 1480
4513.60 1669
4514.24 1540
4514.87 1566
4515.51 1533
4516.14 1614
4516.77 1670
4517.41 1577
4518.04 1620
4518.68 1745
4519.31 1661
4519.94 1720
4520.58 1607
4521.21 1763
4521.85 1670
4522.48 1681
4523.12 1643
4523.75 1549
4524.39 1683
4525.02 1668
4525.65 1641
4526.29 1539
4526.92 1495
4527.56 1665
4528.19 1736
4528.83 1817
4529.46 1941
4530.10 2048
4530.73 2244
4531.37 2743
4532.00 3277
4532.64 3883
4533.27 4421
4533.91 4853
4534.54 5664
4535.18 5806
4535.81 5991
4536.45 6088
4537.09 6128
4537.72 5372
4538.36 4893
4538.99 4200
4539.63 3745
4540.26 3221
4540.90 2717
4541.53 2525
4542.17 2138
4542.81 2015
4543.44 1854
4544.08 1724
4544.71 1686
4545.35 1678
4545.99 1628
4546.62 1492
4547.26 1442
4547.89 1550
4548.53 1543
4549.17 1566
4549.80 1560
4550.44 1519
4551.08 1511
4551.71 1490
4552.35 1425
4552.98 1356
4553.62 1427
4554.26 1454
4554.89 1483
4555.53 1516
4556.17 1426
4556.80 1476
4557.44 1448
4558.08 1578
4558.72 1472
4559.35 1410
4559.99 1506
4560.63 1493
4561.26 1555
4561.90 1575
4562.54 1519
4563.17 1564
4563.81 1582
4564.45 1399
4565.09 1618
4565.72 1551
4566.36 1508
4567.00 1472
4567.64 1498
4568.27 1594
4568.91 1628
4569.55 1628
4570.19 1706
4570.82 1609
4571.46 1687
4572.10 1892
4572.74 1906
4573.38 1970
4574.01 1858
4574.65 1834
4575.29 1864
4575.93 1791
4576.57 1766
4577.20 1662
4577.84 1631
4578.48 1577
4579.12 1559
4579.76 1472
4580.40 1465
4581.04 1342
4581.67 1433
4582.31 1583
4582.95 1524
4583.59 1536
4584.23 1529
4584.87 1401
4585.51 1364
4586.14 1381
4586.78 1314
4587.42 1429
4588.06 1476
4588.70 1514
4589.34 1480
4589.98 1475
4590.62 1432
4591.26 1420
4591.90 1383
4592.54 1519
4593.17 1684
4593.81 1605
4594.45 1553
4595.09 1655
4595.73 1651
4596.37 1764
4597.01 1727
4597.65 1602
4598.29 1481
4598.93 1427
4599.57 1325
4600.21 1348
4600.85 1252
4601.49 1312
4602.13 1412
4602.77 1490
4603.41 1452
4604.05 1286
4604.69 1380
4605.33 1445
4605.97 1392
4606.61 1448
4607.25 1616
4607.89 1520
4608.53 1646
4609.17 1831
4609.81 1709
4610.45 1715
4611.09 1588
4611.73 1849
4612.38 1694
4613.02 1395
4613.66 1527
4614.30 1583
4614.94 1466
4615.58 1539
4616.22 1482
4616.86 1411
4617.50 1339
4618.14 1238
4618.78 1225
4619.43 1251
4620.07 1311
4620.71 1302
4621.35 1282
4621.99 1264
4622.63 1305
4623.27 1219
4623.91 1320
4624.56 1215
4625.20 1195
4625.84 1263
4626.48 1249
4627.12 1315
4627.76 1106
4628.41 1183
4629.05 1172
4629.69 1215
4630.33 1250
4630.97 1334
4631.62 1273
4632.26 1313
4632.90 1398
4633.54 1401
4634.18 1412
4634.83 1503
4635.47 1655
4636.11 1602
4636.75 1275
4637.40 1384
4638.04 1497
4638.68 1488
4639.32 1454
4639.97 1494
4640.61 1441
4641.25 1427
4641.89 1509
4642.54 1424
4643.18 1567
4643.82 1460
4644.46 1531
4645.11 1455
4645.75 1564
4646.39 1562
4647.04 1390
4647.68 1413
4648.32 1430
4648.97 1372
4649.61 1463
4650.25 1379
4650.90 1344
4651.54 1368
4652.18 1490
4652.83 1490
4653.47 1469
4654.11 1639
4654.76 1605
4655.40 1639
4656.04 1708
4656.69 1835
4657.33 1865
4657.98 1772
4658.62 1687
4659.26 1693
4659.91 1619
4660.55 1577
4661.20 1560
4661.84 1454
4662.48 1368
4663.13 1180
4663.77 1089
4664.42 1219
4665.06 1231
4665.71 1326
4666.35 1306
4666.99 1085
4667.64 1170
4668.28 1241
4668.93 1194
4669.57 1147
4670.22 1164
4670.86 1270
4671.51 1196
4672.15 1159
4672.80 1291
4673.44 1248
4674.09 1159
4674.73 1189
4675.38 1120
4676.02 1190
4676.67 1150
4677.31 1184
4677.96 1200
4678.60 1238
4679.25 1207
4679.89 1300
4680.54 1341
4681.18 1218
4681.83 1320
4682.47 1371
4683.12 1326
4683.77 1294
4684.41 1272
4685.06 1323
4685.70 1287
4686.35 1230
4686.99 1337
4687.64 1256
4688.29 1286
4688.93 1230
4689.58 1318
4690.22 1285
4690.87 1208
4691.52 1256
4692.16 1199
4692.81 1291
4693.45 1260
4694.10 1291
4694.75 1185
4695.39 1235
4696.04 1303
4696.69 1154
4697.33 1219
4697.98 1230
4698.63 1294
4699.27 1366
4699.92 1426
4700.57 1466
4701.21 1503
4701.86 1514
4702.51 1571
4703.15 1467
4703.80 1470
4704.45 1338
4705.10 1471
4705.74 1280
4706.39 1370
4707.04 1359
4707.68 1341
4708.33 1318
4708.98 1373
4709.63 1318
4710.27 1265
4710.92 1311
4711.57 1281
4712.22 1272
4712.86 1359
4713.51 1343
4714.16 1360
4714.81 1414
4715.45 1413
4716.10 1423
4716.75 1324
4717.40 1323
4718.05 1342
4718.69 1335
4719.34 1229
4719.99 1248
4720.64 1305
4721.29 1311
4721.94 1223
4722.58 1258
4723.23 1365
4723.88 1530
4724.53 1532
4725.18 1415
4725.83 1547
4726.47 1617
4727.12 1646
4727.77 1569
4728.42 1530
4729.07 1494
4729.72 1702
4730.37 1708
4731.02 1548
4731.66 1434
4732.31 1426
4732.96 1505
4733.61 1306
4734.26 1352
4734.91 1395
4735.56 1257
4736.21 1209
4736.86 1238
4737.51 1244
4738.16 1099
4738.81 1241
4739.45 1194
4740.10 1190
4740.75 1295
4741.40 1201
4742.05 1320
4742.70 1393
4743.35 1379
4744.00 1333
4744.65 1347
4745.30 1329
4745.95 1289
4746.60 1323
4747.25 1355
4747.90 1366
4748.55 1432
4749.20 1427
4749.85 1299
4750.50 1270
4751.15 1346
4751.80 1338
4752.45 1385
4753.10 1341
4753.75 1414
4754.40 1353
4755.05 1422
4755.71 1462
4756.36 1440
4757.01 1498
4757.66 1520
4758.31 1461
4758.96 1437
4759.61 1460
4760.26 1390
4760.91 1489
4761.56 1424
4762.21 1391
4762.86 1436
4763.52 1432
4764.17 1541
4764.82 1491
4765.47 1391
4766.12 1410
4766.77 1427
4767.42 1505
4768.07 1483
4768.73 1526
4769.38 1672
4770.03 1800
4770.68 1789
4771.33 1650
4771.98 1551
4772.64 1558
4773.29 1532
4773.94 1504
4774.59 1399
4775.24 1387
4775.89 1359
4776.55 1292
4777.20 1314
4777.85 1203
4778.50 1211
4779.15 1329
4779.81 1416
4780.46 1283
4781.11 1338
4781.76 1446
4782.42 1416
4783.07 1365
4783.72 1329
4784.37 1454
4785.03 1283
4785.68 1220
4786.33 1223
4786.98 1140
4787.64 1127
4788.29 1244
4788.94 1297
4789.60 1320
4790.25 1416
4790.90 1302
4791.55 1182
4792.21 1291
4792.86 1254
4793.51 1223
4794.17 1380
4794.82 1191
4795.47 1166
4796.13 1145
4796.78 1071
4797.43 1054
4798.09 1158
4798.74 1341
4799.39 1302
4800.05 1207
4800.70 1168
4801.36 1169
4802.01 1176
4802.66 1205
4803.32 1201
4803.97 1174
4804.62 1252
4805.28 1267
4805.93 1285
4806.59 1318
4807.24 1257
4807.89 1148
4808.55 1220
4809.20 1298
4809.86 1218
4810.51 1280
4811.17 1298
4811.82 1306
4812.47 1268
4813.13 1158
4813.78 1177
4814.44 1166
4815.09 1177
4815.75 1248
4816.40 1234
4817.06 1223
4817.71 1248
4818.37 1188
4819.02 1252
4819.68 1250
4820.33 1335
4820.99 1355
4821.64 1341
4822.30 1453
4822.95 1431
4823.61 1436
4824.26 1579
4824.92 1421
4825.57 1502
4826.23 1585
4826.88 1569
4827.54 1611
4828.19 1579
4828.85 1481
4829.51 1503
4830.16 1556
4830.82 1545
4831.47 1450
4832.13 1451
4832.78 1358
4833.44 1443
4834.10 1496
4834.75 1393
4835.41 1493
4836.06 1526
4836.72 1647
4837.38 1675
4838.03 1796
4838.69 1903
4839.34 2188
4840.00 2265
4840.66 2189
4841.31 2401
4841.97 2431
4842.63 2114
4843.28 2243
4843.94 2373
4844.60 2124
4845.25 2102
4845.91 2100
4846.57 2006
4847.22 1855
4847.88 1770
4848.54 1740
4849.19 1756
4849.85 1683
4850.51 1676
4851.17 1672
4851.82 1751
4852.48 1943
4853.14 1965
4853.79 2023
4854.45 2006
4855.11 2074
4855.77 1971
4856.42 1785
4857.08 1821
4857.74 1853
4858.40 1967
4859.05 1902
4859.71 1842
4860.37 1849
4861.03 2029
4861.68 1945
4862.34 1994
4863.00 2056
4863.66 2112
4864.32 1928
4864.97 1933
4865.63 1862
4866.29 1884
4866.95 1866
4867.61 1694
4868.26 1812
4868.92 1862
4869.58 1933
4870.24 1864
4870.90 1888
4871.56 1940
4872.21 1992
4872.87 1834
4873.53 1809
4874.19 1785
4874.85 1711
4875.51 1525
4876.17 1589
4876.83 1656
4877.48 1679
4878.14 1658
4878.80 1681
4879.46 1694
4880.12 1655
4880.78 1772
4881.44 1765
4882.10 1629
4882.76 1706
4883.42 1843
4884.08 1767
4884.73 1619
4885.39 1683
4886.05 1509
4886.71 1710
4887.37 1578
4888.03 1620
4888.69 1457
4889.35 1423
4890.01 1450
4890.67 1566
4891.33 1651
4891.99 1589
4892.65 1652
4893.31 1672
4893.97 1693
4894.63 1728
4895.29 1688
4895.95 1570
4896.61 1716
4897.27 1705
4897.93 1645
4898.59 1634
4899.25 1561
4899.91 1479
4900.57 1468
4901.23 1534
4901.89 1478
4902.55 1411
4903.21 1458
4903.88 1543
4904.54 1565
4905.20 1606
4905.86 1471
4906.52 1382
4907.18 1410
4907.84 1292
4908.50 1370
4909.16 1324
4909.82 1361
4910.48 1271
4911.15 1223
4911.81 1282
4912.47 1196
4913.13 1277
4913.79 1220
4914.45 1220
4915.11 1228
4915.77 1202
4916.44 1327
4917.10 1288
4917.76 1288
4918.42 1267
4919.08 1232
4919.74 1174
4920.41 1147
4921.07 1222
4921.73 1255
4922.39 1262
4923.05 1281
4923.72 1154
4924.38 1200
4925.04 1207
4925.70 1129
4926.36 1131
4927.03 1102
4927.69 1207
4928.35 1247
4929.01 1151
4929.67 1224
4930.34 1294
4931.00 1156
4931.66 1149
4932.32 1251
4932.99 1254
4933.65 1309
4934.31 1225
4934.98 1251
4935.64 1237
4936.30 1215
4936.96 1341
4937.63 1282
4938.29 1111
4938.95 1145
4939.62 1091
4940.28 1122
4940.94 1231
4941.61 1182
4942.27 1304
4942.93 1265
4943.60 1339
4944.26 1348
4944.92 1315
4945.59 1260
4946.25 1229
4946.91 1302
4947.58 1273
4948.24 1188
4948.90 1301
4949.57 1248
4950.23 1179
4950.89 1247
4951.56 1234
4952.22 1149
4952.89 1189
4953.55 1153
4954.21 1193
4954.88 1136
4955.54 1196
4956.21 1273
4956.87 1228
4957.53 1160
4958.20 1100
4958.86 1215
4959.53 1173
4960.19 1076
4960.86 1199
4961.52 1235
4962.19 1196
4962.85 1177
4963.52 1249
4964.18 1269
4964.84 1328
4965.51 1400
4966.17 1496
4966.84 1309
4967.50 1414
4968.17 1434
4968.83 1413
4969.50 1454
4970.16 1467
4970.83 1408
4971.49 1328
4972.16 1374
4972.82 1413
4973.49 1464
4974.16 1377
4974.82 1291
4975.49 1301
4976.15 1356
4976.82 1428
4977.48 1326
4978.15 1272
4978.81 1335
4979.48 1333
4980.15 1355
4980.81 1316
4981.48 1293
4982.14 1471
4982.81 1395
4983.48 1353
4984.14 1428
4984.81 1520
4985.47 1456
4986.14 1496
4986.81 1527
4987.47 1640
4988.14 1818
4988.80 1935
4989.47 2335
4990.14 2442
4990.80 2898
4991.47 3201
4992.14 3570
4992.80 3877
4993.47 3981
4994.14 4127
4994.80 4116
4995.47 3878
4996.14 3635
4996.80 3338
4997.47 2811
4998.14 2489
4998.81 2085
4999.47 1799
5000.14 1765
5000.81 1595
5001.47 1468
5002.14 1456
5002.81 1394
5003.48 1299
5004.14 1362
5004.81 1367
5005.48 1208
5006.15 1341
5006.81 1321
5007.48 1304
5008.15 1271
5008.82 1342
5009.48 1289
5010.15 1375
5010.82 1235
5011.49 1252
5012.16 1268
5012.82 1279
5013.49 1334
5014.16 1256
5014.83 1231
5015.50 1397
5016.16 1306
5016.83 1431
5017.50 1406
5018.17 1425
5018.84 1465
5019.50 1366
5020.17 1445
5020.84 1526
5021.51 1644
5022.18 1667
5022.85 1683
5023.52 1773
5024.19 1844
5024.85 2057
5025.52 2269
5026.19 2230
5026.86 2269
5027.53 2562
5028.20 2540
5028.87 2489
5029.54 2308
5030.21 2329
5030.87 2165
5031.54 2075
5032.21 1955
5032.88 1924
5033.55 1707
5034.22 1695
5034.89 1638
5035.56 1554
5036.23 1506
5036.90 1452
5037.57 1543
5038.24 1398
5038.91 1359
5039.58 1389
5040.25 1287
5040.92 1392
5041.59 1550
5042.26 1521
5042.93 1367
5043.60 1568
5044.27 1758
5044.94 1653
5045.61 1708
5046.28 2014
5046.95 1887
5047.62 1861
5048.29 1990
5048.96 2100
5049.63 2079
5050.30 1903
5050.97 1754
5051.64 1755
5052.31 1611
5052.98 1525
5053.65 1502
5054.32 1477
5054.99 1345
5055.66 1225
5056.34 1304
5057.01 1336
5057.68 1296
5058.35 1182
5059.02 1254
5059.69 1334
5060.36 1332
5061.03 1342
5061.70 1355
5062.38 1367
5063.05 1443
5063.72 1477
5064.39 1482
5065.06 1390
5065.73 1422
5066.40 1484
5067.08 1305
5067.75 1256
5068.42 1274
5069.09 1306
5069.76 1246
5070.43 1274
5071.11 1325
5071.78 1285
5072.45 1368
5073.12 1397
5073.79 1256
5074.47 1285
5075.14 1303
5075.81 1207
5076.48 1261
5077.15 1276
5077.83 1252
5078.50 1174
5079.17 1167
5079.84 1193
5080.52 1117
5081.19 1145
5081.86 1201
5082.53 1199
5083.21 1488
5083.88 1314
5084.55 1285
5085.22 1257
5085.90 1249
5086.57 1297
5087.24 1381
5087.92 1261
5088.59 1192
5089.26 1311
5089.93 1176
5090.61 1134
5091.28 1145
5091.95 1240
5092.63 1150
5093.30 1202
5093.97 1325
5094.65 1453
5095.32 1307
5095.99 1282
5096.67 1259
5097.34 1330
5098.02 1356
5098.69 1326
5099.36 1307
5100.04 1290
5100.71 1178
5101.38 1161
5102.06 1143
5102.73 1236
5103.41 1165
5104.08 1146
5104.75 1232
5105.43 1207
5106.10 1302
5106.78 1213
5107.45 1326
5108.12 1266
5108.80 1307
5109.47 1405
5110.15 1346
5110.82 1239
5111.50 1256
5112.17 1260
5112.85 1125
5113.52 1213
5114.20 1302
5114.87 1223
5115.54 1125
5116.22 1170
5116.89 1208
5117.57 1221
5118.24 1358
5118.92 1240
5119.59 1273
5120.27 1381
5120.94 1278
5121.62 1324
5122.30 1430
5122.97 1388
5123.65 1358
5124.32 1336
5125.00 1307
5125.67 1313
5126.35 1163
5127.02 1182
5127.70 1177
5128.37 1170
5129.05 1127
5129.73 1100
5130.40 1127
5131.08 1112
5131.75 1243
5132.43 1066
5133.10 1134
5133.78 1103
5134.46 1086
5135.13 1258
5135.81 1249
5136.49 1211
5137.16 1118
5137.84 1025
5138.51 1130
5139.19 1113
5139.87 1112
5140.54 1177
5141.22 1173
5141.90 1210
5142.57 1134
5143.25 1170
5143.93 1137
5144.60 1191
5145.28 1156
5145.96 1088
5146.63 1169
5147.31 1067
5147.99 958
5148.66 1015
5149.34 1027
5150.02 1046
5150.69 999
5151.37 1072
5152.05 1081
5152.73 1025
5153.40 1022
5154.08 1013
5154.76 1025
5155.44 1069
5156.11 978
5156.79 1005
5157.47 1128
5158.15 1078
5158.82 1047
5159.50 1085
5160.18 1029
5160.86 1100
5161.53 1057
5162.21 1068
5162.89 1017
5163.57 1017
5164.25 1080
5164.92 1081
5165.60 1041
5166.28 1046
5166.96 1072
5167.64 1019
5168.31 1119
5168.99 963
5169.67 968
5170.35 1061
5171.03 996
5171.71 967
5172.39 972
5173.06 1061
5173.74 1092
5174.42 1002
5175.10 910
5175.78 848
5176.46 936
5177.14 982
5177.82 1009
5178.49 937
5179.17 949
5179.85 1021
5180.53 1022
5181.21 1002
5181.89 1031
5182.57 942
5183.25 1020
5183.93 1043
5184.61 995
5185.29 1065
5185.97 1022
5186.64 1040
5187.32 1033
5188.00 1017
5188.68 1023
5189.36 1006
5190.04 990
5190.72 919
5191.40 1063
5192.08 1016
5192.76 1072
5193.44 962
5194.12 944
5194.80 1016
5195.48 1000
5196.16 1012
5196.84 969
5197.52 977
5198.20 1040
5198.88 943
5199.56 935
5200.24 957
5200.92 942
5201.60 998
5202.28 935
5202.96 986
5203.65 1016
5204.33 1057
5205.01 1132
5205.69 1084
5206.37 1058
5207.05 1087
5207.73 1105
5208.41 1088
5209.09 1004
5209.77 1050
5210.45 1058
5211.13 1034
5211.82 1045
5212.50 1122
5213.18 1105
5213.86 1078
5214.54 1042
5215.22 1132
5215.90 1096
5216.58 1171
5217.27 1168
5217.95 1095
5218.63 1001
5219.31 1125
5219.99 1151
5220.67 1185
5221.36 1162
5222.04 1063
5222.72 1129
5223.40 1167
5224.08 1131
5224.77 1113
5225.45 1071
5226.13 1023
5226.81 1053
5227.49 980
5228.18 1064
5228.86 1122
5229.54 1010
5230.22 1024
5230.91 1118
5231.59 1031
5232.27 1021
5232.95 1082
5233.63 1031
5234.32 1093
5235.00 981
5235.68 1042
5236.37 1107
5237.05 1029
5237.73 1099
5238.41 1109
5239.10 1093
5239.78 1028
5240.46 1141
5241.15 1139
5241.83 1183
5242.51 1236
5243.20 1143
5243.88 1139
5244.56 1096
5245.24 1233
5245.93 1047
5246.61 1069
5247.29 1203
5247.98 1175
5248.66 1117
5249.35 1088
5250.03 1080
5250.71 1035
5251.40 1058
5252.08 1051
5252.76 1083
5253.45 1152
5254.13 1171
5254.82 1281
5255.50 1189
5256.18 1124
5256.87 1181
5257.55 1073
5258.24 1155
5258.92 1069
5259.60 1071
5260.29 1187
5260.97 1072
5261.66 1062
5262.34 1129
5263.03 1091
5263.71 1045
5264.40 1035
5265.08 1093
5265.76 1148
5266.45 1103
5267.13 1189
5267.82 1154
5268.50 1158
5269.19 1308
5269.87 1212
5270.56 1180
5271.24 1243
5271.93 1109
5272.61 1096
5273.30 1082
5273.98 1147
5274.67 1106
5275.35 1050
5276.04 1086
5276.72 1061
5277.41 1207
5278.10 1120
5278.78 1167
5279.47 1131
5280.15 1290
5280.84 1250
5281.52 1291
5282.21 1378
5282.89 1260
5283.58 1353
5284.27 1380
5284.95 1364
5285.64 1408
5286.32 1264
5287.01 1332
5287.70 1440
5288.38 1299
5289.07 1273
5289.75 1306
5290.44 1407
5291.13 1282
5291.81 1240
5292.50 1242
5293.19 1187
5293.87 1256
5294.56 1265
5295.25 1231
5295.93 1209
5296.62 1291
5297.31 1222
5297.99 1229
5298.68 1191
5299.37 1355
5300.05 1456
5300.74 1470
5301.43 1527
5302.11 1634
5302.80 1925
5303.49 2041
5304.18 2240
5304.86 2378
5305.55 2378
5306.24 2513
5306.92 2605
5307.61 2432
5308.30 2273
5308.99 2034
5309.67 1815
5310.36 1601
5311.05 1624
5311.74 1568
5312.42 1508
5313.11 1452
5313.80 1285
5314.49 1261
5315.18 1324
5315.86 1382
5316.55 1339
5317.24 1361
5317.93 1299
5318.62 1228
5319.30 1284
5319.99 1219
5320.68 1210
5321.37 1273
5322.06 1142
5322.74 1164
5323.43 1239
5324.12 1211
5324.81 1325
5325.50 1411
5326.19 1403
5326.88 1389
5327.56 1233
5328.25 1201
5328.94 1264
5329.63 1224
5330.32 1203
5331.01 1340
5331.70 1360
5332.39 1333
5333.07 1421
5333.76 1379
5334.45 1389
5335.14 1390
5335.83 1443
5336.52 1571
5337.21 1636
5337.90 1482
5338.59 1386
5339.28 1399
5339.97 1466
5340.66 1564
5341.35 1508
5342.04 1511
5342.73 1572
5343.42 1589
5344.10 1613
5344.79 1562
5345.48 1510
5346.17 1587
5346.86 1543
5347.55 1661
5348.24 1739
5348.93 1714
5349.62 1793
5350.31 2043
5351.00 2333
5351.69 2560
5352.39 2823
5353.08 3200
5353.77 3604
5354.46 3838
5355.15 4206
5355.84 4392
5356.53 4207
5357.22 4077
5357.91 3765
5358.60 3572
5359.29 3073
5359.98 2719
5360.67 2396
5361.36 2043
5362.05 1771
5362.74 1671
5363.44 1496
5364.13 1485
5364.82 1464
5365.51 1388
5366.20 1393
5366.89 1308
5367.58 1201
5368.27 1256
5368.96 1311
5369.66 1181
5370.35 1190
5371.04 1165
5371.73 1197
5372.42 1252
5373.11 1168
5373.81 1169
5374.50 1176
5375.19 1069
5375.88 1138
5376.57 1124
5377.26 1170
5377.96 1110
5378.65 1224
5379.34 1201
5380.03 1193
5380.72 1176
5381.42 1152
5382.11 1218
5382.80 1291
5383.49 1296
5384.18 1237
5384.88 1179
5385.57 1187
5386.26 1171
5386.95 1165
5387.65 1160
5388.34 1174
5389.03 1189
5389.72 1252
5390.42 1260
5391.11 1144
5391.80 1380
5392.50 1465
5393.19 1448
5393.88 1463
5394.57 1397
5395.27 1382
5395.96 1365
5396.65 1273
5397.35 1213
5398.04 1277
5398.73 1328
5399.43 1246
5400.12 1252
5400.81 1146
5401.51 1207
5402.20 1172
5402.89 1197
5403.59 1041
5404.28 1127
5404.97 1092
5405.67 1055
5406.36 1118
5407.06 1102
5407.75 1144
5408.44 1148
5409.14 1095
5409.83 1095
5410.53 1097
5411.22 1177
5411.91 1248
5412.61 1120
5413.30 1250
5414.00 1174
5414.69 1098
5415.38 1162
5416.08 1087
5416.77 1189
5417.47 1207
5418.16 1155
5418.86 1040
5419.55 1053
5420.25 1156
5420.94 1144
5421.64 1162
5422.33 1166
5423.03 1161
5423.72 1096
5424.41 1115
5425.11 1161
5425.80 1105
5426.50 1077
5427.19 1023
5427.89 1124
5428.59 978
5429.28 1086
5429.98 1117
5430.67 1115
5431.37 1131
5432.06 1089
5432.76 1154
5433.45 1204
5434.15 1056
5434.84 992
5435.54 1134
5436.23 1106
5436.93 1122
5437.63 1040
5438.32 1162
5439.02 1218
5439.71 1228
5440.41 1165
5441.11 1316
5441.80 1194
5442.50 1243
5443.19 1240
5443.89 1171
5444.59 1198
5445.28 1162
5445.98 1267
5446.68 1219
5447.37 1153
5448.07 1186
5448.76 1195
5449.46 1221
5450.16 1261
5450.85 1484
5451.55 1378
5452.25 1404
5452.94 1411
5453.64 1382
5454.34 1465
5455.03 1289
5455.73 1270
5456.43 1296
5457.13 1316
5457.82 1250
5458.52 1167
5459.22 1138
5459.91 1143
5460.61 1100
5461.31 1116
5462.01 1211
5462.70 1289
5463.40 1135
5464.10 1122
5464.80 1214
5465.49 1191
5466.19 1340
5466.89 1277
5467.59 1318
5468.28 1457
5468.98 1261
5469.68 1398
5470.38 1411
5471.07 1337
5471.77 1213
5472.47 1242
5473.17 1233
5473.87 1326
5474.56 1391
5475.26 1256
5475.96 1418
5476.66 1387
5477.36 1327
5478.06 1377
5478.75 1407
5479.45 1475
5480.15 1366
5480.85 1323
5481.55 1459
5482.25 1585
5482.95 1661
5483.64 1692
5484.34 1869
5485.04 1797
5485.74 1753
5486.44 1863
5487.14 1730
5487.84 1688
5488.54 1712
5489.23 1584
5489.93 1511
5490.63 1478
5491.33 1338
5492.03 1550
5492.73 1527
5493.43 1570
5494.13 1548
5494.83 1594
5495.53 1525
5496.23 1690
5496.93 1622
5497.63 1541
5498.33 1666
5499.03 1656
5499.73 1588
5500.43 1589
5501.13 1676
5501.83 1923
5502.53 2183
5503.23 2263
5503.93 2477
5504.63 2614
5505.33 2698
5506.03 2806
5506.73 2787
5507.43 2647
5508.13 2457
5508.83 2350
5509.53 2098
5510.23 2148
5510.93 2178
5511.63 2096
5512.33 1915
5513.03 1971
5513.73 1887
5514.43 1967
5515.13 1943
5515.83 2107
5516.53 2150
5517.23 2324
5517.93 2396
5518.64 2453
5519.34 2550
5520.04 2560
5520.74 2416
5521.44 2208
5522.14 2168
5522.84 2050
5523.54 2117
5524.24 2091
5524.95 2002
5525.65 1915
5526.35 1867
5527.05 1884
5527.75 1766
5528.45 1689
5529.15 1615
5529.86 1470
5530.56 1472
5531.26 1521
5531.96 1430
5532.66 1327
5533.36 1343
5534.07 1381
5534.77 1407
5535.47 1470
5536.17 1515
5536.87 1537
5537.58 1495
5538.28 1560
5538.98 1528
5539.68 1584
5540.39 1521
5541.09 1547
5541.79 1449
5542.49 1430
5543.20 1445
5543.90 1488
5544.60 1386
5545.30 1435
5546.01 1258
5546.71 1326
5547.41 1350
5548.11 1267
5548.82 1254
5549.52 1284
5550.22 1291
5550.93 1418
5551.63 1475
5552.33 1359
5553.03 1358
5553.74 1428
5554.44 1484
5555.14 1418
5555.85 1291
5556.55 1310
5557.25 1334
5557.96 1233
5558.66 1183
5559.36 1326
5560.07 1413
5560.77 1261
5561.48 1267
5562.18 1226
5562.88 1288
5563.59 1256
5564.29 1349
5564.99 1412
5565.70 1225
5566.40 1307
5567.11 1380
5567.81 1381
5568.51 1331
5569.22 1272
5569.92 1270
5570.63 1360
5571.33 1290
5572.04 1245
5572.74 1195
5573.44 1182
5574.15 1160
5574.85 1209
5575.56 1277
5576.26 1172
5576.97 1165
5577.67 1301
5578.38 1267
5579.08 1228
5579.79 1191
5580.49 1227
5581.20 1255
5581.90 1231
5582.61 1268
5583.31 1225
5584.02 1142
5584.72 1129
5585.43 1218
5586.13 1127
5586.84 1164
5587.54 1171
5588.25 1147
5588.95 1170
5589.66 1220
5590.36 999
5591.07 1074
5591.77 1191
5592.48 1104
5593.19 1134
5593.89 1092
5594.60 1157
5595.30 1218
5596.01 1108
5596.71 1129
5597.42 1080
5598.13 1061
5598.83 1071
5599.54 1059
5600.24 1101
5600.95 1056
5601.66 1038
5602.36 1115
5603.07 1137
5603.78 1149
5604.48 1058
5605.19 1055
5605.89 1094
5606.60 1148
5607.31 1010
5608.01 988
5608.72 1085
5609.43 1043
5610.13 1068
5610.84 1078
5611.55 952
5612.25 977
5612.96 960
5613.67 1028
5614.38 1145
5615.08 1055
5615.79 1086
5616.50 1021
5617.20 967
5617.91 957
5618.62 1052
5619.33 1074
5620.03 1006
5620.74 1036
5621.45 1117
5622.15 1021
5622.86 1047
5623.57 1029
5624.28 979
5624.99 986
5625.69 986
5626.40 962
5627.11 1050
5627.82 1091
5628.52 1073
5629.23 929
5629.94 945
5630.65 1044
5631.36 1115
5632.06 1041
5632.77 1127
5633.48 1138
5634.19 1091
5634.90 1131
5635.61 1069
5636.31 1102
5637.02 1136
5637.73 1191
5638.44 1201
5639.15 1214
5639.86 1132
5640.56 1147
5641.27 1094
5641.98 1185
5642.69 1196
5643.40 1078
5644.11 1133
5644.82 1221
5645.53 1109
5646.24 1022
5646.94 1009
5647.65 1217
5648.36 1172
5649.07 1159
5649.78 1183
5650.49 1081
5651.20 1165
5651.91 1054
5652.62 1054
5653.33 1141
5654.04 1163
5654.75 1238
5655.46 1096
5656.17 1147
5656.88 1196
5657.59 1176
5658.30 1203
5659.01 1161
5659.71 1153
5660.42 1260
5661.13 1289
5661.84 1248
5662.55 1397
5663.26 1438
5663.97 1312
5664.69 1257
5665.40 1260
5666.11 1194
5666.82 1152
5667.53 1124
5668.24 1121
5668.95 998
5669.66 1026
5670.37 1108
5671.08 981
5671.79 1011
5672.50 1037
5673.21 1171
5673.92 1124
5674.63 1050
5675.34 1038
5676.05 980
5676.76 1081
5677.48 1072
5678.19 1047
5678.90 968
5679.61 987
5680.32 1072
5681.03 1120
5681.74 1139
5682.45 1098
5683.16 1144
5683.88 1114
5684.59 1116
5685.30 1079
5686.01 1081
5686.72 1117
5687.43 1145
5688.15 1097
5688.86 1101
5689.57 1093
5690.28 1104
5690.99 1129
5691.70 1109
5692.42 964
5693.13 1121
5693.84 1229
5694.55 1174
5695.26 1070
5695.98 1104
5696.69 1122
5697.40 1110
5698.11 1159
5698.82 1070
5699.54 1068
5700.25 1047
5700.96 1035
5701.67 1077
5702.39 1212
5703.10 1158
5703.81 1040
5704.52 1026
5705.24 1116
5705.95 1056
5706.66 1033
5707.38 1160
5708.09 1074
5708.80 1113
5709.51 1073
5710.23 1148
5710.94 1159
5711.65 1073
5712.37 1117
5713.08 1054
5713.79 977
5714.51 1022
5715.22 1026
5715.93 1110
5716.65 1106
5717.36 1081
5718.07 1103
5718.79 1110
5719.50 1071
5720.21 1004
5720.93 1101
5721.64 1165
5722.36 1178
5723.07 1170
5723.78 1179
5724.50 1168
5725.21 1152
5725.92 1173
5726.64 1112
5727.35 1138
5728.07 1287
5728.78 1310
5729.50 1358
5730.21 1317
5730.92 1465
5731.64 1602
5732.35 1573
5733.07 1673
5733.78 1621
5734.50 1575
5735.21 1502
5735.93 1497
5736.64 1375
5737.35 1506
5738.07 1463
5738.78 1322
5739.50 1226
5740.21 1280
5740.93 1248
5741.64 1310
5742.36 1323
5743.07 1304
5743.79 1391
5744.50 1349
5745.22 1335
5745.93 1302
5746.65 1307
5747.37 1436
5748.08 1361
5748.80 1463
5749.51 1440
5750.23 1328
5750.94 1373
5751.66 1550
5752.37 1524
5753.09 1612
5753.81 1547
5754.52 1560
5755.24 1549
5755.95 1574
5756.67 1590
5757.38 1700
5758.10 1578
5758.82 1563
5759.53 1699
5760.25 1630
5760.96 1699
5761.68 1748
5762.40 1747
5763.11 1755
5763.83 1852
5764.55 1927
5765.26 2029
5765.98 2035
5766.70 2306
5767.41 2390
5768.13 2496
5768.85 2623
5769.56 2713
5770.28 2619
5771.00 2541
5771.71 2574
5772.43 2392
5773.15 2383
5773.86 2300
5774.58 2080
5775.30 1974
5776.01 2005
5776.73 1892
5777.45 1905
5778.17 1932
5778.88 1934
5779.60 2026
5780.32 2025
5781.04 1943
5781.75 2043
5782.47 2101
5783.19 2207
5783.91 2198
5784.62 2184
5785.34 2338
5786.06 2281
5786.78 2280
5787.49 2305
5788.21 2163
5788.93 2226
5789.65 2197
5790.37 2157
5791.08 2330
5791.80 2165
5792.52 2405
5793.24 2529
5793.96 2420
5794.68 2520
5795.39 2620
5796.11 2747
5796.83 2790
5797.55 2761
5798.27 3178
5798.99 3186
5799.70 3311
5800.42 3474
5801.14 3711
5801.86 4042
5802.58 4588
5803.30 5620
5804.02 6798
5804.74 8289
5805.45 10204
5806.17 12173
5806.89 13412
5807.61 13318
5808.33 12987
5809.05 12065
5809.77 10487
5810.49 8791
5811.21 7342
5811.93 6104
5812.65 5334
5813.37 4751
5814.09 4365
5814.81 4342
5815.52 4104
5816.24 3889
5816.96 4131
5817.68 4148
5818.40 4240
5819.12 4472
5819.84 4492
5820.56 4401
5821.28 4369
5822.00 4327
5822.72 4256
5823.44 4369
5824.16 4280
5824.88 4143
5825.60 4024
5826.32 4056
5827.04 3638
5827.76 3661
5828.48 3749
5829.21 3575
5829.93 3151
5830.65 2960
5831.37 2869
5832.09 2756
5832.81 2627
5833.53 2537
5834.25 2491
5834.97 2501
5835.69 2474
5836.41 2445
5837.13 2436
5837.85 2409
5838.57 2326
5839.30 2334
5840.02 2255
5840.74 2123
5841.46 2111
5842.18 2257
5842.90 2243
5843.62 2111
5844.34 2336
5845.07 2346
5845.79 2133
5846.51 2120
5847.23 2211
5847.95 2198
5848.67 2259
5849.39 2125
5850.12 1962
5850.84 1890
5851.56 1813
5852.28 1873
5853.00 1814
5853.73 1814
5854.45 1769
5855.17 1817
5855.89 1859
5856.61 1813
5857.34 1785
5858.06 1885
5858.78 1866
5859.50 1809
5860.23 1711
5860.95 1741
5861.67 1702
5862.39 1705
5863.11 1797
5863.84 1783
5864.56 1729
5865.28 1739
5866.01 1767
5866.73 1780
5867.45 1650
5868.17 1689
5868.90 1652
5869.62 1721
5870.34 1663
5871.07 1729
5871.79 1755
5872.51 1666
5873.23 1543
5873.96 1663
5874.68 1626
5875.40 1635
5876.13 1632
5876.85 1662
5877.57 1564
5878.30 1575
5879.02 1547
5879.74 1551
5880.47 1698
5881.19 1791
5881.92 1624
5882.64 1599
5883.36 1580
5884.09 1544
5884.81 1678
5885.53 1629
5886.26 1627
5886.98 1482
5887.71 1561
5888.43 1377
5889.15 1453
5889.88 1544
5890.60 1529
5891.33 1348
5892.05 1438
5892.78 1519
5893.50 1567
5894.23 1503
5894.95 1547
5895.67 1520
5896.40 1450
5897.12 1389
5897.85 1406
5898.57 1491
5899.30 1332
5900.02 1340
5900.75 1379
5901.47 1501
5902.20 1374
5902.92 1405
5903.65 1519
5904.37 1427
5905.10 1421
5905.82 1393
5906.55 1300
5907.27 1307
5908.00 1469
5908.72 1393
5909.45 1426
5910.17 1417
5910.90 1425
5911.62 1310
5912.35 1324
5913.08 1298
5913.80 1301
5914.53 1248
5915.25 1186
5915.98 1295
5916.70 1172
5917.43 1227
5918.16 1341
5918.88 1322
5919.61 1239
5920.33 1351
5921.06 1398
5921.79 1281
5922.51 1318
5923.24 1180
5923.97 1214
5924.69 1337
5925.42 1335
5926.14 1357
5926.87 1350
5927.60 1334
5928.32 1308
5929.05 1313
5929.78 1313
5930.50 1305
5931.23 1379
5931.96 1334
5932.68 1413
5933.41 1382
5934.14 1434
5934.86 1454
5935.59 1381
5936.32 1398
5937.05 1490
5937.77 1482
5938.50 1552
5939.23 1681
5939.95 1812
5940.68 1765
5941.41 1918
5942.14 2137
5942.86 2012
5943.59 2066
5944.32 1989
5945.05 1938
5945.77 1793
5946.50 1658
5947.23 1705
5947.96 1566
5948.68 1552
5949.41 1546
5950.14 1570
5950.87 1517
5951.60 1514
5952.32 1494
5953.05 1533
5953.78 1575
5954.51 1732
5955.24 1683
5955.96 1712
5956.69 1812
5957.42 1813
5958.15 1779
5958.88 1685
5959.61 1763
5960.33 1705
5961.06 1668
5961.79 1667
5962.52 1725
5963.25 1889
5963.98 1803
5964.71 1597
5965.44 1715
5966.16 1846
5966.89 1948
5967.62 1854
5968.35 1882
5969.08 1820
5969.81 1981
5970.54 2159
5971.27 2299
5972.00 2424
5972.73 2521
5973.46 2338
5974.18 2267
5974.91 2275
5975.64 2217
5976.37 2230
5977.10 2098
5977.83 2059
5978.56 2071
5979.29 2162
5980.02 2131
5980.75 2072
5981.48 2069
5982.21 2173
5982.94 2125
5983.67 2343
5984.40 2247
5985.13 2300
5985.86 2323
5986.59 2108
5987.32 2178
5988.05 2255
5988.78 2298
5989.51 2394
5990.24 2470
5990.97 2240
5991.70 2341
5992.43 2297
5993.16 2354
5993.89 2493
5994.62 2392
5995.35 2267
5996.09 2309
5996.82 2507
5997.55 2410
5998.28 2552
5999.01 2434
5999.74 2566
6000.47 2628
6001.20 2470
6001.93 2593
6002.66 2542
6003.39 2557
6004.13 2635
6004.86 2445
6005.59 2507
6006.32 2577
6007.05 2489
6007.78 2454
6008.51 2319
6009.25 2377
6009.98 2203
6010.71 2438
6011.44 2654
6012.17 2836
6012.90 3174
6013.64 3583
6014.37 4069
6015.10 4516
6015.83 5172
6016.56 5673
6017.29 6024
6018.03 6411
6018.76 6717
6019.49 6560
6020.22 6617
6020.96 5953
6021.69 5338
6022.42 4773
6023.15 4209
6023.88 3768
6024.62 3311
6025.35 2940
6026.08 2708
6026.81 2358
6027.55 2231
6028.28 2271
6029.01 2122
6029.75 2110
6030.48 2045
6031.21 1915
6031.94 1922
6032.68 1899
6033.41 1842
6034.14 1772
6034.88 1778
6035.61 1867
6036.34 1854
6037.07 1756
6037.81 1806
6038.54 1711
6039.27 1803
6040.01 1640
6040.74 1713
6041.47 1801
6042.21 1713
6042.94 1818
6043.68 1750
6044.41 1823
6045.14 1824
6045.88 1970
6046.61 1918
6047.34 1873
6048.08 1939
6048.81 2015
6049.55 2058
6050.28 2049
6051.01 2177
6051.75 2185
6052.48 2273
6053.22 2333
6053.95 2312
6054.68 2300
6055.42 2465
6056.15 2615
6056.89 2813
6057.62 2793
6058.36 2659
6059.09 2651
6059.83 2596
6060.56 2376
6061.29 2276
6062.03 2316
6062.76 2228
6063.50 2136
6064.23 2106
6064.97 2039
6065.70 1991
6066.44 2037
6067.17 2118
6067.91 2001
6068.64 1995
6069.38 2053
6070.11 2007
6070.85 1956
6071.58 1930
6072.32 1917
6073.06 1868
6073.79 1973
6074.53 1902
6075.26 1940
6076.00 1897
6076.73 1819
6077.47 1924
6078.20 1790
6078.94 1790
6079.68 1795
6080.41 1673
6081.15 1667
6081.88 1658
6082.62 1626
6083.35 1588
6084.09 1695
6084.83 1603
6085.56 1574
6086.30 1585
6087.04 1621
6087.77 1625
6088.51 1604
6089.24 1571
6089.98 1586
6090.72 1448
6091.45 1502
6092.19 1580
6092.93 1634
6093.66 1524
6094.40 1562
6095.14 1617
6095.87 1493
6096.61 1434
6097.35 1461
6098.08 1509
6098.82 1486
6099.56 1432
6100.29 1449
6101.03 1448
6101.77 1387
6102.51 1494
6103.24 1432
6103.98 1452
6104.72 1415
6105.46 1440
6106.19 1323
6106.93 1294
6107.67 1368
6108.41 1417
6109.14 1409
6109.88 1329
6110.62 1414
6111.36 1386
6112.09 1457
6112.83 1397
6113.57 1481
6114.31 1401
6115.04 1506
6115.78 1554
6116.52 1446
6117.26 1375
6118.00 1478
6118.73 1461
6119.47 1473
6120.21 1499
6120.95 1377
6121.69 1565
6122.43 1607
6123.16 1545
6123.90 1521
6124.64 1492
6125.38 1561
6126.12 1589
6126.86 1583
6127.60 1530
6128.33 1584
6129.07 1513
6129.81 1650
6130.55 1673
6131.29 1647
6132.03 1596
6132.77 1620
6133.51 1683
6134.25 1678
6134.98 1503
6135.72 1552
6136.46 1548
6137.20 1594
6137.94 1575
6138.68 1598
6139.42 1607
6140.16 1596
6140.90 1603
6141.64 1674
6142.38 1682
6143.12 1636
6143.86 1652
6144.60 1639
6145.34 1554
6146.08 1578
6146.82 1811
6147.56 1775
6148.30 1624
6149.04 1533
6149.78 1512
6150.52 1698
6151.26 1722
6152.00 1566
6152.74 1539
6153.48 1616
6154.22 1653
6154.96 1665
6155.70 1632
6156.44 1641
6157.18 1589
6157.92 1739
6158.66 1698
6159.40 1596
6160.14 1768
6160.88 1814
6161.62 1768
6162.36 1666
6163.10 1821
6163.85 1868
6164.59 1766
6165.33 1782
6166.07 1882
6166.81 1897
6167.55 1949
6168.29 2061
6169.03 2195
6169.77 2270
6170.51 2398
6171.26 2388
6172.00 2344
6172.74 2594
6173.48 2597
6174.22 2491
6174.96 2342
6175.70 2398
6176.45 2263
6177.19 2430
6177.93 2482
6178.67 2344
6179.41 2351
6180.16 2289
6180.90 2174
6181.64 2156
6182.38 2174
6183.12 2140
6183.87 2250
6184.61 2264
6185.35 2217
6186.09 2239
6186.83 2317
6187.58 2337
6188.32 2446
6189.06 2381
6189.80 2409
6190.55 2370
6191.29 2411
6192.03 2417
6192.77 2466
6193.52 2653
6194.26 2686
6195.00 2647
6195.74 2764
6196.49 2798
6197.23 2784
6197.97 2918
6198.72 3052
6199.46 3054
6200.20 2973
6200.94 3216
6201.69 3173
6202.43 3220
6203.17 3022
6203.92 3122
6204.66 2905
6205.40 2934
6206.15 3019
6206.89 3158
6207.63 3219
6208.38 3733
6209.12 4354
6209.87 4939
6210.61 6091
6211.35 7436
6212.10 9021
6212.84 10922
6213.58 12324
6214.33 13405
6215.07 13657
6215.82 13523
6216.56 12444
6217.30 10951
6218.05 9478
6218.79 8193
6219.54 6677
6220.28 5451
6221.02 4604
6221.77 3980
6222.51 3449
6223.26 3206
6224.00 2964
6224.75 2859
6225.49 2715
6226.24 2753
6226.98 2627
6227.73 2676
6228.47 2601
6229.21 2628
6229.96 2652
6230.70 2608
6231.45 2454
6232.19 2301
6232.94 2150
6233.68 1964
6234.43 1888
6235.17 1862
6235.92 1875
6236.67 1900
6237.41 1807
6238.16 1856
6238.90 1852
6239.65 1987
6240.39 1941
6241.14 1890
6241.88 2033
6242.63 2001
6243.37 1946
6244.12 1972
6244.87 1894
6245.61 2067
6246.36 2075
6247.10 2127
6247.85 2104
6248.59 2229
6249.34 2267
6250.09 2407
6250.83 2498
6251.58 2634
6252.33 2701
6253.07 2831
6253.82 2841
6254.56 2859
6255.31 2791
6256.06 2791
6256.80 2817
6257.55 2676
6258.30 2490
6259.04 2506
6259.79 2382
6260.54 2570
6261.28 2465
6262.03 2314
6262.78 2337
6263.52 2440
6264.27 2396
6265.02 2308
6265.76 2377
6266.51 2360
6267.26 2417
6268.01 2422
6268.75 2504
6269.50 2550
6270.25 2479
6270.99 2529
6271.74 2439
6272.49 2437
6273.24 2386
6273.98 2458
6274.73 2553
6275.48 2549
6276.23 2638
6276.97 2749
6277.72 2810
6278.47 2844
6279.22 3039
6279.96 3303
6280.71 3476
6281.46 3596
6282.21 3534
6282.96 3787
6283.70 3644
6284.45 3509
6285.20 3082
6285.95 2919
6286.70 2709
6287.45 2571
6288.19 2489
6288.94 2443
6289.69 2492
6290.44 2467
6291.19 2373
6291.94 2464
6292.68 2570
6293.43 2691
6294.18 2718
6294.93 2797
6295.68 3019
6296.43 2892
6297.18 2712
6297.93 2662
6298.67 2574
6299.42 2505
6300.17 2316
6300.92 2203
6301.67 1981
6302.42 1926
6303.17 1980
6303.92 1988
6304.67 1886
6305.42 1987
6306.17 1975
6306.92 2160
6307.67 2191
6308.41 2207
6309.16 2360
6309.91 2106
6310.66 2055
6311.41 2135
6312.16 1919
6312.91 1944
6313.66 1860
6314.41 1773
6315.16 1703
6315.91 1846
6316.66 1993
6317.41 2008
6318.16 1955
6318.91 1945
6319.66 2145
6320.41 2149
6321.16 2110
6321.91 2116
6322.66 2121
6323.41 2028
6324.16 2050
6324.92 1990
6325.67 1940
6326.42 1895
6327.17 1902
6327.92 1789
6328.67 1759
6329.42 1674
6330.17 1686
6330.92 1734
6331.67 1746
6332.42 1717
6333.17 1749
6333.92 1746
6334.68 1766
6335.43 1654
6336.18 1598
6336.93 1588
6337.68 1637
6338.43 1724
6339.18 1678
6339.93 1620
6340.69 1607
6341.44 1592
6342.19 1632
6342.94 1630
6343.69 1627
6344.44 1625
6345.20 1615
6345.95 1678
6346.70 1630
6347.45 1609
6348.20 1501
6348.95 1575
6349.71 1616
6350.46 1547
6351.21 1672
6351.96 1678
6352.71 1585
6353.47 1730
6354.22 1732
6354.97 1697
6355.72 1720
6356.48 1740
6357.23 1827
6357.98 1931
6358.73 1947
6359.49 1815
6360.24 1809
6360.99 1756
6361.74 1672
6362.50 1614
6363.25 1669
6364.00 1673
6364.76 1616
6365.51 1521
6366.26 1562
6367.01 1582
6367.77 1648
6368.52 1555
6369.27 1494
6370.03 1544
6370.78 1461
6371.53 1463
6372.29 1567
6373.04 1486
6373.79 1489
6374.55 1567
6375.30 1553
6376.05 1455
6376.81 1488
6377.56 1550
6378.31 1503
6379.07 1472
6379.82 1425
6380.58 1463
6381.33 1443
6382.08 1441
6382.84 1508
6383.59 1474
6384.35 1549
6385.10 1514
6385.85 1486
6386.61 1447
6387.36 1365
6388.12 1425
6388.87 1359
6389.62 1397
6390.38 1458
6391.13 1345
6391.89 1309
6392.64 1332
6393.40 1272
6394.15 1312
6394.91 1368
6395.66 1303
6396.42 1281
6397.17 1314
6397.93 1391
6398.68 1317
6399.44 1318
6400.19 1274
6400.95 1332
6401.70 1322
6402.46 1281
6403.21 1200
6403.97 1234
6404.72 1200
6405.48 1181
6406.23 1195
6406.99 1234
6407.74 1285
6408.50 1253
6409.25 1259
6410.01 1118
6410.76 1198
6411.52 1317
6412.28 1243
6413.03 1307
6413.79 1291
6414.54 1217
6415.30 1252
6416.05 1306
6416.81 1369
6417.57 1262
6418.32 1291
6419.08 1330
6419.83 1238
6420.59 1255
6421.35 1288
6422.10 1230
6422.86 1289
6423.62 1290
6424.37 1256
6425.13 1177
6425.89 1134
6426.64 1152
6427.40 1181
6428.15 1281
6428.91 1313
6429.67 1346
6430.42 1206
6431.18 1332
6431.94 1345
6432.70 1284
6433.45 1217
6434.21 1241
6434.97 1220
6435.72 1212
6436.48 1241
6437.24 1264
6437.99 1209
6438.75 1229
6439.51 1307
6440.27 1283
6441.02 1175
6441.78 1256
6442.54 1327
6443.30 1257
6444.05 1310
6444.81 1337
6445.57 1386
6446.33 1342
6447.08 1341
6447.84 1316
6448.60 1174
6449.36 1244
6450.12 1253
6450.87 1316
6451.63 1190
6452.39 1219
6453.15 1312
6453.91 1267
6454.66 1277
6455.42 1202
6456.18 1270
6456.94 1189
6457.70 1287
6458.46 1400
6459.21 1333
6459.97 1351
6460.73 1257
6461.49 1228
6462.25 1289
6463.01 1343
6463.77 1349
6464.52 1319
6465.28 1307
6466.04 1267
6466.80 1203
6467.56 1320
6468.32 1302
6469.08 1367
6469.84 1351
6470.60 1300
6471.36 1396
6472.11 1304
6472.87 1316
6473.63 1314
6474.39 1291
6475.15 1366
6475.91 1411
6476.67 1351
6477.43 1389
6478.19 1495
6478.95 1397
6479.71 1472
6480.47 1459
6481.23 1422
6481.99 1371
6482.75 1469
6483.51 1581
6484.27 1521
6485.03 1422
6485.79 1493
6486.55 1476
6487.31 1451
6488.07 1533
6488.83 1471
6489.59 1492
6490.35 1420
6491.11 1533
6491.87 1679
6492.63 1626
6493.39 1728
6494.15 1654
6494.91 1766
6495.67 1758
6496.43 1725
6497.19 1764
6497.95 1804
6498.71 1844
6499.48 1886
6500.24 1900
6501.00 1975
6501.76 1881
6502.52 1765
6503.28 1856
6504.04 1905
6504.80 1860
6505.56 1874
6506.32 1832
6507.09 1855
6507.85 1933
6508.61 1991
6509.37 1916
6510.13 2086
6510.89 2089
6511.65 2094
6512.42 1965
6513.18 2150
6513.94 2265
6514.70 2282
6515.46 2550
6516.22 2422
6516.99 2422
6517.75 2591
6518.51 2665
6519.27 2496
6520.03 2524
6520.80 2487
6521.56 2389
6522.32 2519
6523.08 2569
6523.84 2463
6524.61 2527
6525.37 2709
6526.13 2763
6526.89 2748
6527.66 2762
6528.42 2993
6529.18 3162
6529.94 3226
6530.71 3487
6531.47 3588
6532.23 3926
6533.00 4007
6533.76 3903
6534.52 3854
6535.28 3989
6536.05 3963
6536.81 4056
6537.57 4300
6538.34 4820
6539.10 5522
6539.86 6464
6540.63 6966
6541.39 7978
6542.15 8498
6542.92 8145
6543.68 7654
6544.44 7080
6545.21 6383
6545.97 5337
6546.73 4536
6547.50 3881
6548.26 3257
6549.02 3018
6549.79 2601
6550.55 2318
6551.31 2229
6552.08 2054
6552.84 2050
6553.61 2107
6554.37 2091
6555.13 2044
6555.90 2081
6556.66 2033
6557.43 2041
6558.19 2035
6558.96 2044
6559.72 1924
6560.48 1900
6561.25 1912
6562.01 1936
6562.78 1957
6563.54 1954
6564.31 1914
6565.07 2017
6565.84 2050
6566.60 2129
6567.37 2188
6568.13 2169
6568.90 2291
6569.66 2187
6570.43 2383
6571.19 2377
6571.96 2359
6572.72 2265
6573.49 2264
6574.25 2296
6575.02 2355
6575.78 2520
6576.55 2576
6577.31 2608
6578.08 2630
6578.84 2913
6579.61 3086
6580.37 3198
6581.14 3092
6581.91 3071
6582.67 2979
6583.44 2756
6584.20 2703
6584.97 2678
6585.73 2543
6586.50 2399
6587.27 2487
6588.03 2448
6588.80 2378
6589.56 2450
6590.33 2438
6591.10 2549
6591.86 2473
6592.63 2636
6593.39 2777
6594.16 3008
6594.93 2977
6595.69 2995
6596.46 3278
6597.23 3666
6597.99 3841
6598.76 4085
6599.53 4182
6600.29 4264
6601.06 4091
6601.83 4020
6602.59 3911
6603.36 3613
6604.13 3555
6604.89 3407
6605.66 3098
6606.43 3173
6607.20 2947
6607.96 2890
6608.73 2870
6609.50 2667
6610.26 2828
6611.03 2828
6611.80 2775
6612.57 2732
6613.33 2821
6614.10 2863
6614.87 2926
6615.64 2920
6616.40 3001
6617.17 2983
6617.94 2791
6618.71 2762
6619.48 2788
6620.24 2812
6621.01 2905
6621.78 2992
6622.55 2964
6623.32 2978
6624.08 2920
6624.85 2901
6625.62 2990
6626.39 2928
6627.16 2820
6627.92 2810
6628.69 2903
6629.46 2852
6630.23 2813
6631.00 2773
6631.77 2822
6632.54 2838
6633.30 3051
6634.07 3333
6634.84 3698
6635.61 4139
6636.38 4821
6637.15 5705
6637.92 6660
6638.69 7581
6639.45 8479
6640.22 8925
6640.99 9203
6641.76 8761
6642.53 8256
6643.30 7106
6644.07 6193
6644.84 5396
6645.61 4660
6646.38 3908
6647.15 3450
6647.92 3129
6648.69 2775
6649.46 2514
6650.22 2464
6650.99 2415
6651.76 2387
6652.53 2381
6653.30 2242
6654.07 2212
6654.84 2293
6655.61 2308
6656.38 2220
6657.15 2221
6657.92 2091
6658.69 2055
6659.46 1993
6660.23 1968
6661.00 2000
6661.77 1996
6662.54 1962
6663.31 1932
6664.09 1888
6664.86 1880
6665.63 1808
6666.40 1883
6667.17 1927
6667.94 1999
6668.71 2024
6669.48 1921
6670.25 1930
6671.02 1838
6671.79 2032
6672.56 1956
6673.33 1993
6674.10 2029
6674.88 2065
6675.65 2231
6676.42 2296
6677.19 2410
6677.96 2522
6678.73 2572
6679.50 2557
6680.27 2479
6681.05 2489
6681.82 2315
6682.59 2274
6683.36 2211
6684.13 2169
6684.90 2177
6685.67 2278
6686.45 2199
6687.22 2206
6687.99 2249
6688.76 2253
6689.53 2374
6690.31 2455
6691.08 2600
6691.85 2562
6692.62 2460
6693.39 2370
6694.17 2270
6694.94 2141
6695.71 2168
6696.48 2142
6697.25 2008
6698.03 2020
6698.80 2041
6699.57 1893
6700.34 1895
6701.12 1960
6701.89 1956
6702.66 1928
6703.43 1862
6704.21 1959
6704.98 1839
6705.75 1881
6706.53 1863
6707.30 2053
6708.07 2007
6708.84 1825
6709.62 1888
6710.39 1784
6711.16 1868
6711.94 1710
6712.71 1745
6713.48 1665
6714.26 1842
6715.03 1814
6715.80 1882
6716.58 1755
6717.35 1696
6718.12 1650
6718.90 1661
6719.67 1694
6720.45 1685
6721.22 1551
6721.99 1592
6722.77 1492
6723.54 1559
6724.31 1546
6725.09 1538
6725.86 1425
6726.64 1443
6727.41 1469
6728.18 1527
6728.96 1467
6729.73 1430
6730.51 1478
6731.28 1540
6732.06 1405
6732.83 1443
6733.60 1462
6734.38 1533
6735.15 1653
6735.93 1545
6736.70 1553
6737.48 1513
6738.25 1515
6739.03 1530
6739.80 1481
6740.58 1455
6741.35 1551
6742.13 1504
6742.90 1439
6743.68 1452
6744.45 1578
6745.23 1533
6746.00 1537
6746.78 1499
6747.55 1477
6748.33 1438
6749.10 1414
6749.88 1434
6750.65 1582
6751.43 1452
6752.20 1467
6752.98 1666
6753.75 1565
6754.53 1636
6755.31 1679
6756.08 1807
6756.86 1826
6757.63 1850
6758.41 1934
6759.19 1958
6759.96 1856
6760.74 1694
6761.51 1631
6762.29 1585
6763.07 1506
6763.84 1514
6764.62 1543
6765.39 1475
6766.17 1362
6766.95 1368
6767.72 1478
6768.50 1441
6769.28 1450
6770.05 1393
6770.83 1405
6771.61 1488
6772.38 1354
6773.16 1264
6773.94 1372
6774.71 1366
6775.49 1336
6776.27 1282
6777.04 1319
6777.82 1400
6778.60 1378
6779.37 1313
6780.15 1378
6780.93 1371
6781.71 1386
6782.48 1458
6783.26 1404
6784.04 1459
6784.81 1477
6785.59 1450
6786.37 1378
6787.15 1383
6787.92 1358
6788.70 1324
6789.48 1382
6790.26 1390
6791.04 1427
6791.81 1341
6792.59 1496
6793.37 1397
6794.15 1341
6794.92 1289
6795.70 1265
6796.48 1294
6797.26 1287
6798.04 1217
6798.81 1212
6799.59 1195
6800.37 1257
6801.15 1248
6801.93 1169
6802.71 1187
6803.48 1329
6804.26 1351
6805.04 1296
6805.82 1357
6806.60 1427
6807.38 1351
6808.16 1332
6808.94 1368
6809.71 1390
6810.49 1440
6811.27 1450
6812.05 1353
6812.83 1414
6813.61 1415
6814.39 1329
6815.17 1246
6815.95 1256
6816.73 1293
6817.50 1308
6818.28 1317
6819.06 1261
6819.84 1316
6820.62 1310
6821.40 1438
6822.18 1429
6822.96 1511
6823.74 1495
6824.52 1406
6825.30 1512
6826.08 1465
6826.86 1523
6827.64 1382
6828.42 1430
6829.20 1453
6829.98 1355
6830.76 1451
6831.54 1327
6832.32 1298
6833.10 1274
6833.88 1300
6834.66 1375
6835.44 1281
6836.22 1345
6837.00 1303
6837.78 1337
6838.56 1275
6839.34 1380
6840.12 1284
6840.90 1287
6841.68 1233
6842.46 1274
6843.24 1283
6844.03 1247
6844.81 1196
6845.59 1175
6846.37 1200
6847.15 1235
6847.93 1239
6848.71 1337
6849.49 1279
6850.27 1359
6851.05 1392
6851.84 1463
6852.62 1697
6853.40 1878
6854.18 2087
6854.96 2457
6855.74 2600
6856.52 2716
6857.30 2680
6858.09 2767
6858.87 2628
6859.65 2364
6860.43 2199
6861.21 1904
6861.99 1767
6862.78 1697
6863.56 1499
6864.34 1496
6865.12 1447
6865.90 1318
6866.69 1321
6867.47 1321
6868.25 1381
6869.03 1393
6869.82 1501
6870.60 1523
6871.38 1474
6872.16 1452
6872.94 1407
6873.73 1358
6874.51 1404
6875.29 1294
6876.07 1317
6876.86 1368
6877.64 1326
6878.42 1302
6879.21 1295
6879.99 1248
6880.77 1373
6881.55 1379
6882.34 1400
6883.12 1422
6883.90 1450
6884.69 1436
6885.47 1453
6886.25 1387
6887.04 1443
6887.82 1606
6888.60 1693
6889.39 1778
6890.17 1815
6890.95 1827
6891.74 2042
6892.52 2092
6893.30 2204
6894.09 2237
6894.87 2269
6895.65 2071
6896.44 1978
6897.22 1775
6898.01 1763
6898.79 1695
6899.57 1609
6900.36 1549
6901.14 1616
6901.93 1550
6902.71 1479
6903.49 1561
6904.28 1663
6905.06 1706
6905.85 1595
6906.63 1596
6907.42 1584
6908.20 1584
6908.98 1690
6909.77 1614
6910.55 1562
6911.34 1540
6912.12 1563
6912.91 1579
6913.69 1544
6914.48 1499
6915.26 1415
6916.05 1377
6916.83 1439
6917.62 1426
6918.40 1418
6919.19 1355
6919.97 1367
6920.76 1390
6921.54 1403
6922.33 1382
6923.11 1381
6923.90 1401
6924.68 1390
6925.47 1459
6926.25 1408
6927.04 1408
6927.82 1491
6928.61 1374
6929.40 1381
6930.18 1448
6930.97 1374
6931.75 1388
6932.54 1574
6933.32 1501
6934.11 1495
6934.90 1521
6935.68 1407
6936.47 1385
6937.25 1418
6938.04 1412
6938.83 1441
6939.61 1470
6940.40 1386
6941.19 1522
6941.97 1635
6942.76 1547
6943.54 1476
6944.33 1559
6945.12 1602
6945.90 1626
6946.69 1683
6947.48 1534
6948.26 1704
6949.05 1775
6949.84 1823
6950.62 1854
6951.41 1763
6952.20 2031
6952.99 2047
6953.77 2302
6954.56 2201
6955.35 2056
6956.13 2021
6956.92 1923
6957.71 1854
6958.50 1797
6959.28 1833
6960.07 1753
6960.86 1939
6961.64 1955
6962.43 1828
6963.22 1903
6964.01 1969
6964.80 1893
6965.58 1902
6966.37 1790
6967.16 1864
6967.95 2007
6968.73 1802
6969.52 1847
6970.31 1923
6971.10 2044
6971.89 2007
6972.67 2083
6973.46 1966
6974.25 2159
6975.04 2170
6975.83 2264
6976.62 2212
6977.40 2195
6978.19 2320
6978.98 2267
6979.77 2334
6980.56 2279
6981.35 2239
6982.13 2487
6982.92 2489
6983.71 2434
6984.50 2593
6985.29 2711
6986.08 2992
6986.87 3273
6987.66 3585
6988.45 4127
6989.23 4692
6990.02 5378
6990.81 5825
6991.60 5813
6992.39 6059
6993.18 5829
6993.97 5314
6994.76 4865
6995.55 4360
6996.34 3701
6997.13 3352
6997.92 3120
6998.71 2906
6999.50 2801
7000.29 2915
7001.07 3114
7001.86 3442
7002.65 3745
7003.44 4105
7004.23 4785
7005.02 5287
7005.81 5392
7006.60 5382
7007.39 5204
7008.18 4744
7008.97 4327
7009.76 3658
7010.55 2967
7011.34 2645
7012.14 2464
7012.93 2134
7013.72 1955
7014.51 1941
7015.30 1854
7016.09 1799
7016.88 1860
7017.67 1921
7018.46 1841
7019.25 1818
7020.04 1821
7020.83 1823
7021.62 1838
7022.41 1869
7023.20 1833
7024.00 1893
7024.79 1782
7025.58 1791
7026.37 1771
7027.16 1724
7027.95 1807
7028.74 1832
7029.53 1827
7030.32 1734
7031.12 1800
7031.91 1798
7032.70 1798
7033.49 1794
7034.28 1671
7035.07 1728
7035.87 1760
7036.66 1801
7037.45 1677
7038.24 1671
7039.03 1685
7039.82 1687
7040.62 1675
7041.41 1800
7042.20 1792
7042.99 1871
7043.78 1938
7044.58 1996
7045.37 2006
7046.16 1900
7046.95 1856
7047.75 1898
7048.54 2012
7049.33 1938
7050.12 1951
7050.92 2046
7051.71 1974
7052.50 1986
7053.29 2070
7054.09 2149
7054.88 2244
7055.67 2127
7056.46 2107
7057.26 2167
7058.05 1971
7058.84 1886
7059.64 1852
7060.43 1772
7061.22 1648
7062.02 1740
7062.81 1680
7063.60 1581
7064.39 1573
7065.19 1676
7065.98 1642
7066.77 1758
7067.57 1718
7068.36 1738
7069.16 1762
7069.95 1803
7070.74 1671
7071.54 1639
7072.33 1686
7073.12 1709
7073.92 1556
7074.71 1596
7075.51 1583
7076.30 1514
7077.09 1660
7077.89 1687
7078.68 1549
7079.48 1583
7080.27 1507
7081.06 1471
7081.86 1561
7082.65 1488
7083.45 1575
7084.24 1594
7085.04 1687
7085.83 1492
7086.62 1517
7087.42 1486
7088.21 1406
7089.01 1495
7089.80 1467
7090.60 1522
7091.39 1596
7092.19 1531
7092.98 1665
7093.78 1744
7094.57 1897
7095.37 1928
7096.16 2107
7096.96 2278
7097.75 2257
7098.55 2149
7099.34 2183
7100.14 2118
7100.93 1965
7101.73 1897
7102.52 1704
7103.32 1552
7104.11 1587
7104.91 1534
7105.71 1468
7106.50 1521
7107.30 1534
7108.09 1577
7108.89 1529
7109.68 1629
7110.48 1572
7111.28 1478
7112.07 1379
7112.87 1397
7113.66 1321
7114.46 1265
7115.26 1222
7116.05 1240
7116.85 1175
7117.65 1148
7118.44 1112
7119.24 1185
7120.03 1178
7120.83 1230
7121.63 1258
7122.42 1179
7123.22 1192
7124.02 1225
7124.81 1173
7125.61 1222
7126.41 1270
7127.20 1215
7128.00 1141
7128.80 1189
7129.59 1218
7130.39 1198
7131.19 1130
7131.99 1194
7132.78 1157
7133.58 1213
7134.38 1218
7135.17 1265
7135.97 1217
7136.77 1217
7137.57 1294
7138.36 1357
7139.16 1321
7139.96 1221
7140.76 1211
7141.55 1229
7142.35 1193
7143.15 1223
7143.95 1154
7144.74 1234
7145.54 1215
7146.34 1129
7147.14 1181
7147.94 1191
7148.73 1142
7149.53 1126
7150.33 1135
7151.13 1143
7151.93 1180
7152.72 1158
7153.52 1121
7154.32 1160
7155.12 1194
7155.92 1162
7156.72 1089
7157.51 1119
7158.31 1125
7159.11 1127
7159.91 1146
7160.71 1086
7161.51 1125
7162.31 1146
7163.11 1177
7163.90 1201
7164.70 1114
7165.50 1126
7166.30 1090
7167.10 1136
7167.90 1081
7168.70 1048
7169.50 1104
7170.30 1108
7171.10 1093
7171.90 1049
7172.69 1084
7173.49 1151
7174.29 1138
7175.09 1140
7175.89 990
7176.69 997
7177.49 1064
7178.29 1051
7179.09 1053
7179.89 988
7180.69 974
7181.49 1069
7182.29 1044
7183.09 1079
7183.89 1092
7184.69 1032
7185.49 1141
7186.29 1220
7187.09 1084
7187.89 1187
7188.69 1156
7189.49 1261
7190.29 1177
7191.09 1104
7191.89 1092
7192.69 1086
7193.49 1055
7194.29 1023
7195.09 891
7195.89 995
7196.70 1000
7197.50 967
7198.30 901
7199.10 971
7199.90 985
7200.70 966
7201.50 906
7202.30 940
7203.10 952
7203.90 1007
7204.70 988
7205.51 929
7206.31 970
7207.11 1016
7207.91 933
7208.71 1030
7209.51 1081
7210.31 1059
7211.12 992
7211.92 971
7212.72 1059
7213.52 1013
7214.32 954
7215.12 975
7215.92 1068
7216.73 1095
7217.53 1057
7218.33 991
7219.13 979
7219.93 982
7220.74 944
7221.54 1038
7222.34 1062
7223.14 915
7223.94 964
7224.75 963
7225.55 1043
7226.35 1028
7227.15 1052
7227.96 1011
7228.76 1020
7229.56 1016
7230.36 980
7231.17 978
7231.97 970
7232.77 967
7233.57 990
7234.38 970
7235.18 935
7235.98 964
7236.79 972
7237.59 982
7238.39 1035
7239.19 957
7240.00 964
7240.80 951
7241.60 961
7242.41 958
7243.21 1011
7244.01 1000
7244.82 1057
7245.62 1043
7246.42 1002
7247.23 1008
7248.03 1072
7248.83 1074
7249.64 1045
7250.44 1034
7251.25 1106
7252.05 1048
7252.85 1101
7253.66 1132
7254.46 1094
7255.27 1135
7256.07 1078
7256.87 1057
7257.68 1142
7258.48 1165
7259.29 1169
7260.09 1190
7260.89 1081
7261.70 1097
7262.50 1245
7263.31 1178
7264.11 1219
7264.92 1256
7265.72 1233
7266.53 1280
7267.33 1331
7268.13 1384
7268.94 1274
7269.74 1389
7270.55 1379
7271.35 1243
7272.16 1308
7272.96 1326
7273.77 1407
7274.57 1359
7275.38 1288
7276.18 1349
7276.99 1347
7277.79 1286
7278.60 1389
7279.40 1372
7280.21 1404
7281.01 1363
7281.82 1415
7282.63 1501
7283.43 1641
7284.24 1568
7285.04 1678
7285.85 1873
7286.65 1971
7287.46 2091
7288.27 2539
7289.07 2676
7289.88 2917
7290.68 3040
7291.49 3142
7292.29 3008
7293.10 2714
7293.91 2537
7294.71 2220
7295.52 2021
7296.33 1808
7297.13 1710
7297.94 1727
7298.74 1622
7299.55 1566
7300.36 1600
7301.16 1452
7301.97 1420
7302.78 1409
7303.58 1471
7304.39 1516
7305.20 1547
7306.00 1610
7306.81 1623
7307.62 1577
7308.42 1578
7309.23 1667
7310.04 1555
7310.84 1661
7311.65 1682
7312.46 1647
7313.27 1811
7314.07 1926
7314.88 1921
7315.69 2065
7316.50 2130
7317.30 2169
7318.11 2177
7318.92 2063
7319.72 2008
7320.53 2054
7321.34 2168
7322.15 2210
7322.96 2494
7323.76 2703
7324.57 2982
7325.38 3128
7326.19 3266
7326.99 3381
7327.80 3264
7328.61 3136
7329.42 3023
7330.23 2759
7331.03 2655
7331.84 2284
7332.65 2204
7333.46 1955
7334.27 1978
7335.08 1972
7335.88 1904
7336.69 1937
7337.50 1932
7338.31 2139
7339.12 2315
7339.93 2415
7340.74 2467
7341.54 2581
7342.35 2638
7343.16 2455
7343.97 2275
7344.78 2261
7345.59 2114
7346.40 2009
7347.21 1836
7348.02 1674
7348.82 1634
7349.63 1672
7350.44 1697
7351.25 1606
7352.06 1657
7352.87 1671
7353.68 1588
7354.49 1564
7355.30 1629
7356.11 1518
7356.92 1611
7357.73 1579
7358.54 1518
7359.35 1457
7360.16 1488
7360.97 1484
7361.78 1445
7362.59 1466
7363.40 1575
7364.21 1583
7365.02 1628
7365.83 1609
7366.64 1608
7367.45 1663
7368.26 1613
7369.07 1611
7369.88 1655
7370.69 1643
7371.50 1592
7372.31 1520
7373.12 1592
7373.93 1549
7374.74 1536
7375.55 1628
7376.36 1566
7377.17 1636
7377.98 1567
7378.79 1697
7379.60 1658
7380.42 1588
7381.23 1708
7382.04 1763
7382.85 1823
7383.66 1934
7384.47 2151
7385.28 2315
7386.09 2467
7386.90 2655
7387.71 2636
7388.53 2576
7389.34 2481
7390.15 2283
7390.96 2079
7391.77 1903
7392.58 1837
7393.39 1802
7394.21 1651
7395.02 1626
7395.83 1552
7396.64 1564
7397.45 1540
7398.27 1533
7399.08 1511
7399.89 1415
7400.70 1478
7401.51 1538
7402.33 1564
7403.14 1521
7403.95 1837
7404.76 1873
7405.57 1994
7406.39 2009
7407.20 2072
7408.01 1984
7408.82 2027
7409.64 1997
7410.45 1813
7411.26 1808
7412.07 1818
7412.89 1781
7413.70 1646
7414.51 1639
7415.32 1574
7416.14 1508
7416.95 1493
7417.76 1414
7418.58 1362
7419.39 1336
7420.20 1303
7421.02 1244
7421.83 1247
7422.64 1233
7423.45 1245
7424.27 1184
7425.08 1276
7425.89 1204
7426.71 1133
7427.52 1138
7428.33 1168
7429.15 1136
7429.96 1123
7430.78 1073
7431.59 1107
7432.40 1196
7433.22 1113
7434.03 1038
7434.84 1082
7435.66 1062
7436.47 1132
7437.29 1159
7438.10 1100
7438.91 1131
7439.73 1079
7440.54 1163
7441.36 1194
7442.17 1144
7442.99 1216
7443.80 1252
7444.61 1261
7445.43 1165
7446.24 1181
7447.06 1223
7447.87 1209
7448.69 1143
7449.50 1178
7450.32 1250
7451.13 1131
7451.95 1143
7452.76 1230
7453.58 1203
7454.39 1171
7455.21 1079
7456.02 1098
7456.84 1115
7457.65 1086
7458.47 1150
7459.28 1119
7460.10 1024
7460.91 1106
7461.73 1195
7462.54 1134
7463.36 1145
7464.17 1207
7464.99 1134
7465.80 1120
7466.62 1125
7467.44 1113
7468.25 1118
7469.07 1190
7469.88 1135
7470.70 1150
7471.51 1146
7472.33 1152
7473.15 1138
7473.96 1128
7474.78 1158
7475.59 1111
7476.41 1145
7477.23 1218
7478.04 1130
7478.86 1133
7479.67 1161
7480.49 1142
7481.31 1071
7482.12 980
7482.94 1012
7483.76 1022
7484.57 1052
7485.39 973
7486.21 1010
7487.02 1006
7487.84 992
7488.66 1063
7489.47 1028
7490.29 970
7491.11 907
7491.92 1006
7492.74 1033
7493.56 1009
7494.38 976
7495.19 956
7496.01 904
7496.83 991
7497.64 972
7498.46 1021
7499.28 1095
7500.10 937
7500.91 999
7501.73 1024
7502.55 958
7503.37 970
7504.18 944
7505.00 848
7505.82 853
7506.64 920
7507.46 944
7508.27 877
7509.09 910
7509.91 918
7510.73 970
7511.55 963
7512.36 921
7513.18 996
7514.00 982
7514.82 912
7515.64 876
7516.45 925
7517.27 854
7518.09 876
7518.91 867
7519.73 849
7520.55 868
7521.37 877
7522.18 888
7523.00 877
7523.82 865
7524.64 880
7525.46 869
7526.28 849
7527.10 885
7527.92 868
7528.74 936
7529.55 855
7530.37 850
7531.19 819
7532.01 819
7532.83 959
7533.65 969
7534.47 896
7535.29 926
7536.11 852
7536.93 901
7537.75 833
7538.57 869
7539.39 876
7540.21 847
7541.03 817
7541.84 968
7542.66 974
7543.48 904
7544.30 904
7545.12 894
7545.94 931
7546.76 966
7547.58 897
7548.40 930
7549.22 970
7550.04 967
7550.86 1001
7551.68 948
7552.51 998
7553.33 1009
7554.15 1019
7554.97 961
7555.79 942
7556.61 906
7557.43 917
7558.25 954
7559.07 911
7559.89 919
7560.71 922
7561.53 978
7562.35 1019
7563.17 1076
7563.99 1024
7564.81 974
7565.64 1008
7566.46 1074
7567.28 1017
7568.10 1050
7568.92 947
7569.74 1021
7570.56 1016
7571.38 958
7572.21 1033
7573.03 983
7573.85 933
7574.67 909
7575.49 812
7576.31 890
7577.13 915
7577.96 866
7578.78 832
7579.60 854
7580.42 918
7581.24 926
7582.07 957
7582.89 875
7583.71 904
7584.53 902
7585.35 857
7586.18 826
7587.00 899
7587.82 967
7588.64 1036
7589.46 957
7590.29 1015
7591.11 938
7591.93 921
7592.75 954
7593.58 939
7594.40 988
7595.22 1006
7596.04 1005
7596.87 969
7597.69 1010
7598.51 967
7599.34 992
7600.16 839
7600.98 960
7601.80 984
7602.63 957
7603.45 1024
7604.27 1136
7605.10 1107
7605.92 1035
7606.74 1080
7607.57 1152
7608.39 1171
7609.21 1300
7610.04 1370
7610.86 1406
7611.68 1403
7612.51 1351
7613.33 1264
7614.15 1174
7614.98 1093
7615.80 1137
7616.62 1068
7617.45 1092
7618.27 1130
7619.10 1082
7619.92 1048
7620.74 1127
7621.57 1110
7622.39 1094
7623.22 1146
7624.04 1170
7624.86 1106
7625.69 1245
7626.51 1188
7627.34 1075
7628.16 1102
7628.99 1054
7629.81 1016
7630.64 1041
7631.46 1112
7632.28 1092
7633.11 1148
7633.93 1244
7634.76 1327
7635.58 1420
7636.41 1347
7637.23 1363
7638.06 1449
7638.88 1554
7639.71 1409
7640.53 1385
7641.36 1234
7642.18 1171
7643.01 1220
7643.83 1126
7644.66 1018
7645.48 957
7646.31 1009
7647.14 894
7647.96 876
7648.79 905
7649.61 878
7650.44 895
7651.26 936
7652.09 973
7652.91 915
7653.74 818
7654.57 888
7655.39 953
7656.22 897
7657.04 871
7657.87 822
7658.70 887
7659.52 914
7660.35 912
7661.17 847
7662.00 860
7662.83 943
7663.65 910
7664.48 871
7665.31 925
7666.13 806
7666.96 828
7667.79 899
7668.61 895
7669.44 831
7670.27 838
7671.09 864
7671.92 840
7672.75 806
7673.57 929
7674.40 929
7675.23 925
7676.05 913
7676.88 904
7677.71 823
7678.53 880
7679.36 959
7680.19 899
7681.02 801
7681.84 859
7682.67 877
7683.50 854
7684.33 828
7685.15 876
7685.98 873
7686.81 854
7687.64 814
7688.46 867
7689.29 897
7690.12 872
7690.95 932
7691.77 895
7692.60 969
7693.43 925
7694.26 984
7695.09 941
7695.91 946
7696.74 871
7697.57 915
7698.40 846
7699.23 939
7700.06 876
7700.88 917
7701.71 954
7702.54 919
7703.37 953
7704.20 902
7705.03 971
7705.85 1044
7706.68 901
7707.51 911
7708.34 949
7709.17 956
7710.00 962
7710.83 961
7711.66 899
7712.48 822
7713.31 810
7714.14 864
7714.97 881
7715.80 881
7716.63 841
7717.46 854
7718.29 890
7719.12 878
7719.95 856
7720.78 924
7721.61 978
7722.44 901
7723.27 898
7724.09 919
7724.92 921
7725.75 923
7726.58 912
7727.41 894
7728.24 855
7729.07 892
7729.90 916
7730.73 833
7731.56 776
7732.39 910
7733.22 931
7734.05 836
7734.88 865
7735.71 926
7736.54 919
7737.37 934
7738.20 948
7739.03 942
7739.86 919
7740.70 988
7741.53 865
7742.36 872
7743.19 930
7744.02 855
7744.85 901
7745.68 951
7746.51 949
7747.34 955
7748.17 1074
7749.00 1161
7749.83 1215
7750.66 1383
7751.50 1638
7752.33 1880
7753.16 2054
7753.99 2166
7754.82 1946
7755.65 1810
7756.48 1766
7757.31 1548
7758.15 1415
7758.98 1221
7759.81 1149
7760.64 1094
7761.47 943
7762.30 941
7763.13 931
7763.97 930
7764.80 943
7765.63 930
7766.46 1003
7767.29 1082
7768.13 882
7768.96 889
7769.79 883
7770.62 893
7771.45 849
7772.29 902
7773.12 777
7773.95 806
7774.78 796
7775.62 840
7776.45 815
7777.28 859
7778.11 891
7778.95 942
7779.78 838
7780.61 902
7781.44 829
7782.28 856
7783.11 872
7783.94 851
7784.77 860
7785.61 847
7786.44 849
7787.27 855
7788.11 908
7788.94 864
7789.77 968
7790.61 837
7791.44 907
7792.27 985
7793.10 972
7793.94 893
7794.77 906
7795.60 906
7796.44 1000
7797.27 923
7798.11 903
7798.94 917
7799.77 877
7800.61 845
7801.44 821
7802.27 873
7803.11 893
7803.94 856
7804.78 827
7805.61 847
7806.44 886
7807.28 947
7808.11 963
7808.95 912
7809.78 904
7810.61 934
7811.45 859
7812.28 831
7813.12 873
7813.95 881
7814.79 912
7815.62 860
7816.45 850
7817.29 880
7818.12 1000
7818.96 943
7819.79 917
7820.63 1021
7821.46 1026
7822.30 1096
7823.13 1041
7823.97 1029
7824.80 1041
7825.64 1060
7826.47 968
7827.31 977
7828.14 1036
7828.98 1039
7829.81 1013
7830.65 985
7831.48 1057
7832.32 1068
7833.15 1086
7833.99 1049
7834.83 1064
7835.66 994
7836.50 1000
7837.33 979
7838.17 967
7839.00 930
7839.84 946
7840.68 959
7841.51 1019
7842.35 1004
7843.18 963
7844.02 1004
7844.86 1003
7845.69 891
7846.53 902
7847.36 919
7848.20 958
7849.04 904
7849.87 920
7850.71 909
7851.55 815
7852.38 802
7853.22 794
7854.05 878
7854.89 808
7855.73 833
7856.56 847
7857.40 880
7858.24 863
7859.08 864
7859.91 936
7860.75 873
7861.59 884
7862.42 893
7863.26 882
7864.10 909
7864.93 899
7865.77 887
7866.61 914
7867.45 882
7868.28 905
7869.12 884
7869.96 857
7870.80 847
7871.63 851
7872.47 750
7873.31 782
7874.15 837
7874.98 862
7875.82 886
7876.66 856
7877.50 812
7878.33 828
7879.17 842
7880.01 949
7880.85 963
7881.69 948
7882.52 990
7883.36 996
7884.20 1067
7885.04 1015
7885.88 985
7886.71 934
7887.55 942
7888.39 937
7889.23 890
7890.07 909
7890.91 940
7891.75 926
7892.58 935
7893.42 904
7894.26 1000
7895.10 992
7895.94 1017
7896.78 936
7897.62 943
7898.46 1007
7899.29 1060
7900.13 945
7900.97 920
7901.81 948
7902.65 908
7903.49 938
7904.33 933
7905.17 921
7906.01 942
7906.85 899
7907.69 951
7908.53 928
7909.37 910
7910.21 824
7911.04 828
7911.88 820
7912.72 798
7913.56 825
7914.40 898
7915.24 847
7916.08 837
7916.92 886
7917.76 860
7918.60 828
7919.44 1002
7920.28 975
7921.12 978
7921.96 1041
7922.80 1047
7923.64 1132
7924.48 1089
7925.32 1018
7926.16 1079
7927.01 1035
7927.85 926
7928.69 920
7929.53 893
7930.37 900
7931.21 809
7932.05 773
7932.89 887
7933.73 814
7934.57 810
7935.41 820
7936.25 810
7937.09 770
7937.93 719
7938.78 769
7939.62 897
7940.46 798
7941.30 800
7942.14 782
7942.98 767
7943.82 764
7944.66 760
7945.51 754
7946.35 780
7947.19 787
7948.03 837
7948.87 906
7949.71 867
7950.56 895
7951.40 882
7952.24 824
7953.08 870
7953.92 780
7954.76 778
7955.61 759
7956.45 827
7957.29 809
7958.13 887
7958.97 860
7959.82 897
7960.66 871
7961.50 887
7962.34 838
7963.19 885
7964.03 938
7964.87 840
7965.71 784
7966.56 796
7967.40 808
7968.24 771
7969.08 800
7969.93 790
7970.77 814
7971.61 881
7972.45 973
7973.30 941
7974.14 950
7974.98 895
7975.83 894
7976.67 914
7977.51 881
7978.36 882
7979.20 842
7980.04 844
7980.89 864
7981.73 816
7982.57 841
7983.42 805
7984.26 800
7985.10 757
7985.95 831
7986.79 836
7987.63 742
7988.48 796
7989.32 832
7990.16 808
7991.01 806
7991.85 768
7992.70 731
7993.54 802
7994.38 759
7995.23 716
7996.07 690
7996.92 690
7997.76 681
7998.60 767
7999.45 764
8000.29 780
8001.14 707
8001.98 697
8002.83 736
8003.67 679
8004.52 665
8005.36 667
8006.20 645
8007.05 738
8007.89 734
8008.74 700
8009.58 709
8010.43 688
8011.27 661
8012.12 744
8012.96 623
8013.81 696
8014.65 710
8015.50 713
8016.34 753
8017.19 695
8018.03 744
8018.88 668
8019.72 753
8020.57 707
8021.42 767
8022.26 703
8023.11 750
8023.95 692
8024.80 676
8025.64 704
8026.49 684
8027.33 692
8028.18 700
8029.03 663
8029.87 675
8030.72 717
8031.56 719
8032.41 735
8033.26 598
8034.10 689
8034.95 737
8035.79 719
8036.64 696
8037.49 753
8038.33 720
8039.18 714
8040.03 733
8040.87 760
8041.72 749
8042.57 749
8043.41 754
8044.26 805
8045.11 769
8045.95 676
8046.80 684
8047.65 743
8048.49 700
8049.34 618
8050.19 641
8051.03 658
8051.88 668
8052.73 697
8053.58 679
8054.42 655
8055.27 676
8056.12 775
8056.96 707
8057.81 715
8058.66 648
8059.51 705
8060.35 695
8061.20 649
8062.05 631
8062.90 670
8063.74 644
8064.59 614
8065.44 621
8066.29 592
8067.14 676
8067.98 641
8068.83 658
8069.68 630
8070.53 600
8071.38 623
8072.22 651
8073.07 664
8073.92 640
8074.77 616
8075.62 684
8076.46 637
8077.31 542
8078.16 627
8079.01 603
8079.86 671
8080.71 645
8081.56 656
8082.40 653
8083.25 655
8084.10 606
8084.95 645
8085.80 665
8086.65 686
8087.50 662
8088.35 676
8089.19 630
8090.04 695
8090.89 651
8091.74 622
8092.59 602
8093.44 586
8094.29 671
8095.14 677
8095.99 656
8096.84 630
8097.69 608
8098.54 652
8099.39 629
8100.24 667
8101.09 625
8101.94 557
8102.79 594
8103.63 604
8104.48 643
8105.33 636
8106.18 620
8107.03 657
8107.88 648
8108.73 666
8109.58 666
8110.43 598
8111.28 626
8112.14 657
8112.99 660
8113.84 625
8114.69 645
8115.54 629
8116.39 589
8117.24 594
8118.09 609
8118.94 652
8119.79 567
8120.64 628
8121.49 643
8122.34 717
8123.19 622
8124.04 673
8124.89 714
8125.74 645
8126.60 696
8127.45 657
8128.30 695
8129.15 664
8130.00 638
8130.85 697
8131.70 630
8132.55 581
8133.40 604
8134.26 580
8135.11 662
8135.96 693
8136.81 612
8137.66 594
8138.51 570
8139.37 612
8140.22 623
8141.07 632
8141.92 644
8142.77 634
8143.62 645
8144.48 579
8145.33 637
8146.18 640
8147.03 669
8147.88 630
8148.74 670
8149.59 645
8150.44 619
8151.29 639
8152.15 631
8153.00 652
8153.85 682
8154.70 737
8155.56 736
8156.41 706
8157.26 690
8158.11 726
8158.97 770
8159.82 783
8160.67 794
8161.52 783
8162.38 719
8163.23 778
8164.08 760
8164.94 772
8165.79 760
8166.64 627
8167.49 620
8168.35 611
8169.20 667
8170.05 681
8170.91 618
8171.76 711
8172.61 619
8173.47 608
8174.32 599
8175.17 656
8176.03 583
8176.88 649
8177.74 646
8178.59 630
8179.44 623
8180.30 602
8181.15 602
8182.00 647
8182.86 555
8183.71 561
8184.57 599
8185.42 603
8186.27 674
8187.13 670
8187.98 625
8188.84 585
8189.69 552
8190.55 567
8191.40 650
8192.25 525
8193.11 561
8193.96 574
8194.82 590
8195.67 592
8196.53 518
8197.38 518
8198.24 531
8199.09 576
8199.95 539
8200.80 543
8201.66 608
8202.51 608
8203.37 620
8204.22 592
8205.08 563
8205.93 607
8206.79 589
8207.64 574
8208.50 534
8209.35 504
8210.21 597
8211.06 606
8211.92 637
8212.77 621
8213.63 595
8214.48 652
8215.34 613
8216.20 543
8217.05 587
8217.91 620
8218.76 592
8219.62 578
8220.48 630
8221.33 680
8222.19 645
8223.04 589
8223.90 557
8224.76 574
8225.61 594
8226.47 618
8227.32 651
8228.18 683
8229.04 635
8229.89 658
8230.75 642
8231.61 660
8232.46 649
8233.32 645
8234.18 703
8235.03 633
8235.89 621
8236.75 578
8237.60 554
8238.46 613
8239.32 586
8240.17 553
8241.03 581
8241.89 603
8242.74 596
8243.60 528
8244.46 533
8245.32 589
8246.17 628
8247.03 636
8247.89 618
8248.74 595
8249.60 611
8250.46 673
8251.32 625
8252.17 599
8253.03 542
8253.89 618
8254.75 656
8255.60 636
8256.46 545
8257.32 590
8258.18 648
8259.04 614
8259.89 596
8260.75 590
8261.61 578
8262.47 635
8263.33 576
8264.18 508
8265.04 582
8265.90 587
8266.76 589
8267.62 582
8268.48 546
8269.33 600
8270.19 565
8271.05 548
8271.91 594
8272.77 586
8273.63 623
8274.49 664
8275.34 586
8276.20 598
8277.06 553
8277.92 603
8278.78 619
8279.64 580
8280.50 584
8281.36 610
8282.22 609
8283.08 637
8283.93 553
8284.79 578
8285.65 620
8286.51 591
8287.37 575
8288.23 607
8289.09 628
8289.95 633
8290.81 566
8291.67 572
8292.53 648
8293.39 655
8294.25 606
8295.11 606
8295.97 582
8296.83 603
8297.69 712
8298.55 645
8299.41 663
8300.27 714
8301.13 678
8301.99 699
8302.85 751
8303.71 782
8304.57 648
8305.43 648
8306.29 659
8307.15 622
8308.01 608
8308.87 645
8309.73 676
8310.59 669
8311.45 634
8312.31 640
8313.17 682
8314.03 622
8314.90 635
8315.76 642
8316.62 642
8317.48 625
8318.34 673
8319.20 617
8320.06 628
8320.92 632
8321.78 702
8322.64 646
8323.51 587
8324.37 638
8325.23 620
8326.09 629
8326.95 610
8327.81 637
8328.67 632
8329.54 693
8330.40 625
8331.26 720
8332.12 669
8332.98 620
8333.84 654
8334.71 664
8335.57 635
8336.43 611
8337.29 649
8338.15 667
8339.02 596
8339.88 616
8340.74 612
8341.60 583
8342.46 623
8343.33 633
8344.19 585
8345.05 628
8345.91 650
8346.78 638
8347.64 611
8348.50 599
8349.36 663
8350.23 564
8351.09 543
8351.95 622
8352.81 597
8353.68 627
8354.54 649
8355.40 668
8356.27 599
8357.13 617
8357.99 656
8358.86 680
8359.72 634
8360.58 621
8361.44 649
8362.31 591
8363.17 661
8364.03 684
8364.90 635
8365.76 672
8366.63 679
8367.49 691
8368.35 649
8369.22 653
8370.08 607
8370.94 645
8371.81 693
8372.67 630
8373.53 717
8374.40 683
8375.26 658
8376.13 742
8376.99 684
8377.85 714
8378.72 714
8379.58 700
8380.45 709
8381.31 741
8382.18 776
8383.04 730
8383.90 707
8384.77 738
8385.63 715
8386.50 743
8387.36 701
8388.23 676
8389.09 724
8389.96 712
8390.82 690
8391.69 742
8392.55 747
8393.42 696
8394.28 689
8395.15 739
8396.01 758
8396.88 723
8397.74 773
8398.61 779
8399.47 766
8400.34 848
8401.20 843
8402.07 828
8402.93 798
8403.80 767
8404.66 795
8405.53 734
8406.39 859
8407.26 796
8408.12 858
8408.99 855
8409.86 843
8410.72 901
8411.59 802
8412.45 915
8413.32 946
8414.19 916
8415.05 909
8415.92 955
8416.78 932
8417.65 987
8418.52 1080
8419.38 1078
8420.25 1002
8421.11 1032
8421.98 971
8422.85 1058
8423.71 986
8424.58 1034
8425.45 1066
8426.31 1010
8427.18 1058
8428.05 1073
8428.91 1101
8429.78 1080
8430.65 1136
8431.51 1235
8432.38 1193
8433.25 1204
8434.11 1262
8434.98 1156
8435.85 1063
8436.72 1182
8437.58 1235
8438.45 1225
8439.32 1165
8440.18 1228
8441.05 1278
8441.92 1327
8442.79 1318
8443.65 1421
8444.52 1486
8445.39 1534
8446.26 1476
8447.12 1479
8447.99 1541
8448.86 1616
8449.73 1675
8450.60 1607
8451.46 1632
8452.33 1676
8453.20 1875
8454.07 1886
8454.94 1986
8455.80 1817
8456.67 1907
8457.54 2217
8458.41 2415
8459.28 2897
8460.14 3361
8461.01 3851
8461.88 4650
8462.75 5052
8463.62 5115
8464.49 4685
8465.36 4271
8466.22 3833
8467.09 3301
8467.96 2827
8468.83 2511
8469.70 2084
8470.57 1819
8471.44 1631
8472.31 1566
8473.17 1514
8474.04 1426
8474.91 1329
8475.78 1281
8476.65 1193
8477.52 1192
8478.39 1238
8479.26 1210
8480.13 1163
8481.00 1166
8481.87 1070
8482.74 1095
8483.61 1126
8484.48 1176
8485.34 1055
8486.21 1086
8487.08 1117
8487.95 1017
8488.82 1069
8489.69 1164
8490.56 1134
8491.43 1126
8492.30 988
8493.17 1055
8494.04 1082
8494.91 1203
8495.78 1130
8496.65 1087
8497.52 1186
8498.39 1145
8499.26 1231
8500.13 1355
8501.01 1332
8501.88 1361
8502.75 1313
8503.62 1303
8504.49 1244
8505.36 1104
8506.23 1149
8507.10 1188
8507.97 1150
8508.84 1096
8509.71 1029
8510.58 1008
8511.45 1045
8512.32 1095
8513.20 1001
8514.07 1091
8514.94 1097
8515.81 1092
8516.68 1053
8517.55 1068
8518.42 1111
8519.29 1150
8520.17 1122
8521.04 1131
8521.91 1217
8522.78 1120
8523.65 1171
8524.52 1210
8525.39 1126
8526.27 1131
8527.14 1192
8528.01 1207
8528.88 1216
8529.75 1244
8530.63 1286
8531.50 1324
8532.37 1406
8533.24 1364
8534.11 1374
8534.99 1350
8535.86 1375
8536.73 1318
8537.60 1258
8538.47 1326
8539.35 1236
8540.22 1306
8541.09 1289
8541.96 1179
8542.84 1178
8543.71 1347
8544.58 1281
8545.46 1313
8546.33 1242
8547.20 1221
8548.07 1292
8548.95 1273
8549.82 1189
8550.69 1120
8551.57 1025
8552.44 1073
8553.31 1050
8554.18 1027
8555.06 981
8555.93 1082
8556.80 1120
8557.68 1080
8558.55 1104
8559.42 1234
8560.30 1306
8561.17 1286
8562.04 1287
8562.92 1245
8563.79 1164
8564.67 1112
8565.54 1088
8566.41 1030
8567.29 998
8568.16 1022
8569.03 994
8569.91 1062
8570.78 1002
8571.66 973
8572.53 995
8573.40 987
8574.28 931
8575.15 908
8576.03 958
8576.90 1031
8577.78 979
8578.65 1003
8579.52 942
8580.40 960
8581.27 985
8582.15 949
8583.02 905
8583.90 866
8584.77 895
8585.65 887
8586.52 890
8587.40 933
8588.27 874
8589.15 903
8590.02 855
8590.90 870
8591.77 905
8592.65 918
8593.52 823
8594.40 906
8595.27 983
8596.15 947
8597.02 926
8597.90 918
8598.77 1006
8599.65 927
8600.52 921
8601.40 913
8602.28 959
8603.15 1005
8604.03 1036
8604.90 992
8605.78 1017
8606.65 995
8607.53 1003
8608.41 965
8609.28 978
8610.16 1055
8611.03 1037
8611.91 1008
8612.79 1005
8613.66 996
8614.54 968
8615.41 938
8616.29 1007
8617.17 979
8618.04 959
8618.92 949
8619.80 975
8620.67 964
8621.55 1003
8622.43 994
8623.30 1060
8624.18 1055
8625.06 1013
8625.93 954
8626.81 932
8627.69 1003
8628.56 1025
8629.44 936
8630.32 923
8631.20 972
8632.07 1029
8632.95 1111
8633.83 1058
8634.70 1081
8635.58 1073
8636.46 1114
8637.34 1098
8638.21 1064
8639.09 1023
8639.97 1029
8640.85 1051
8641.72 1102
8642.60 1116
8643.48 1083
8644.36 1140
8645.23 1160
8646.11 1162
8646.99 1150
8647.87 1122
8648.75 1248
8649.62 1271
8650.50 1271
8651.38 1239
8652.26 1189
8653.14 1200
8654.01 1247
8654.89 1208
8655.77 1280
8656.65 1305
8657.53 1303
8658.41 1309
8659.29 1215
8660.16 1240
8661.04 1219
8661.92 1283
8662.80 1299
8663.68 1325
8664.56 1372
8665.44 1291
8666.31 1301
8667.19 1387
8668.07 1323
8668.95 1251
8669.83 1278
8670.71 1271
8671.59 1217
8672.47 1318
8673.35 1341
8674.23 1390
8675.11 1510
8675.99 1523
8676.86 1526
8677.74 1710
8678.62 1801
8679.50 1935
8680.38 2033
8681.26 2046
8682.14 2076
8683.02 2030
8683.90 1975
8684.78 1859
8685.66 1793
8686.54 1736
8687.42 1539
8688.30 1620
8689.18 1577
8690.06 1563
8690.94 1451
8691.82 1470
8692.70 1653
8693.58 1729
8694.46 1808
8695.34 1931
8696.22 2100
8697.10 2503
8697.98 2683
8698.86 2989
8699.74 2909
8700.62 2866
8701.51 2652
8702.39 2514
8703.27 2299
8704.15 2077
8705.03 1970
8705.91 1782
8706.79 1698
8707.67 1625
8708.55 1594
8709.43 1589
8710.31 1621
8711.20 1567
8712.08 1553
8712.96 1642
8713.84 1514
8714.72 1551
8715.60 1694
8716.48 1739
8717.36 1623
8718.25 1579
8719.13 1677
8720.01 1720
8720.89 1665
8721.77 1632
8722.65 1591
8723.54 1646
8724.42 1749
8725.30 1852
8726.18 1813
8727.06 1785
8727.95 1836
8728.83 1731
8729.71 1810
8730.59 1837
8731.47 1852
8732.36 1850
8733.24 1836
8734.12 1919
8735.00 1889
8735.89 1916
8736.77 2000
8737.65 2031
8738.53 2083
8739.42 2038
8740.30 2053
8741.18 2189
8742.06 2241
8742.95 2271
8743.83 2191
8744.71 2333
8745.59 2190
8746.48 2221
8747.36 2296
8748.24 2166
8749.13 2217
8750.01 2240
8750.89 2212
8751.78 2191
8752.66 2343
8753.54 2405
8754.43 2338
8755.31 2456
8756.19 2465
8757.08 2342
8757.96 2396
8758.84 2496
8759.73 2462
8760.61 2520
8761.49 2526
8762.38 2629
8763.26 2544
8764.15 2695
8765.03 2779
8765.91 2830
8766.80 2989
8767.68 3174
8768.57 3183
8769.45 3229
8770.33 3507
8771.22 3504
8772.10 3711
8772.99 3787
8773.87 4124
8774.75 3963
8775.64 3846
8776.52 3777
8777.41 3659
8778.29 3784
8779.18 3704
8780.06 3537
8780.95 3745
8781.83 3868
8782.72 4147
8783.60 4852
8784.49 5781
8785.37 7093
8786.26 8806
8787.14 10728
8788.03 11824
8788.91 12877
8789.80 13054
8790.68 12126
8791.57 11006
8792.45 9403
8793.34 8075
8794.22 6798
8795.11 5756
8795.99 5025
8796.88 4492
8797.76 3919
8798.65 3566
8799.53 3342
8800.42 3371
8801.31 3487
8802.19 3586
8803.08 3750
8803.96 3808
8804.85 3768
8805.74 3771
8806.62 3704
8807.51 3528
8808.39 3286
8809.28 3138
8810.17 2755
8811.05 2592
8811.94 2460
8812.82 2344
8813.71 2225
8814.60 2295
8815.48 2299
8816.37 2307
8817.26 2318
8818.14 2416
8819.03 2363
8819.92 2226
8820.80 2334
8821.69 2320
8822.58 2311
8823.46 2395
8824.35 2437
8825.24 2495
8826.12 2582
8827.01 2545
8827.90 2438
8828.78 2381
8829.67 2351
8830.56 2291
8831.45 2223
8832.33 2150
8833.22 2075
8834.11 2015
8835.00 1976
8835.88 1955
8836.77 1986
8837.66 1983
8838.55 1921
8839.43 1923
8840.32 1933
8841.21 1935
8842.10 1957
8842.98 1942
8843.87 1916
8844.76 1992
8845.65 2003
8846.54 2012
8847.42 2126
8848.31 2037
8849.20 2020
8850.09 2086
8850.98 2037
8851.86 2071
8852.75 2099
8853.64 2125
8854.53 1986
8855.42 2124
8856.31 2150
8857.19 2103
8858.08 2149
8858.97 2109
8859.86 2213
8860.75 2170
8861.64 2156
8862.53 2228
8863.42 2272
8864.30 2239
8865.19 2196
8866.08 2244
8866.97 2216
8867.86 2177
8868.75 2152
8869.64 2079
8870.53 1981
8871.42 1820
8872.31 1826
8873.20 1881
8874.08 1857
8874.97 1794
8875.86 1760
8876.75 1677
8877.64 1687
8878.53 1648
8879.42 1641
8880.31 1619
8881.20 1666
8882.09 1653
8882.98 1640
8883.87 1514
8884.76 1472
8885.65 1473
8886.54 1513
8887.43 1541
8888.32 1486
8889.21 1391
8890.10 1465
8890.99 1494
8891.88 1430
8892.77 1450
8893.66 1520
8894.55 1477
8895.44 1373
8896.33 1337
8897.22 1351
8898.11 1307
8899.00 1316
8899.90 1287
8900.79 1329
8901.68 1253
8902.57 1258
8903.46 1282
8904.35 1284
8905.24 1312
8906.13 1295
8907.02 1272
8907.91 1194
8908.80 1218
8909.70 1153
8910.59 1120
8911.48 1138
8912.37 1068
8913.26 1192
8914.15 1199
8915.04 1111
8915.93 1163
8916.83 1119
8917.72 1122
8918.61 1161
8919.50 1095
8920.39 1105
8921.28 1135
8922.18 1118
8923.07 1148
8923.96 1057
8924.85 1011
8925.74 999
8926.64 1030
8927.53 1095
8928.42 1120
8929.31 1088
8930.20 1118
8931.10 1153
8931.99 1205
8932.88 1234
8933.77 1239
8934.67 1235
8935.56 1206
8936.45 1153
8937.34 1167
8938.24 1152
8939.13 1082
8940.02 1118
8940.91 1033
8941.81 1053
8942.70 1064
8943.59 967
8944.49 994
8945.38 953
8946.27 1015
8947.16 979
8948.06 974
8948.95 887
8949.84 931
8950.74 910
8951.63 880
8952.52 869
8953.42 958
8954.31 956
8955.20 937
8956.10 871
8956.99 960
8957.88 1002
8958.78 1043
8959.67 996
8960.56 934
8961.46 926
8962.35 924
8963.25 930
8964.14 880
8965.03 914
8965.93 900
8966.82 866
8967.72 909
8968.61 881
8969.50 912
8970.40 887
8971.29 829
8972.19 854
8973.08 901
8973.98 955
8974.87 910
8975.76 864
8976.66 916
8977.55 887
8978.45 879
8979.34 914
8980.24 859
8981.13 758
8982.03 825
8982.92 846
8983.82 781
8984.71 815
8985.61 805
8986.50 754
8987.40 782
8988.29 748
8989.19 746
8990.08 787
8990.98 703
8991.87 723
8992.77 753
8993.66 721
8994.56 822
8995.45 767
8996.35 689
8997.24 667
8998.14 721
8999.04 746
8999.93 719
9000.83 743
9001.72 728
9002.62 800
9003.51 740
9004.41 720
9005.31 713
9006.20 649
9007.10 731
9007.99 717
9008.89 724
9009.79 702
9010.68 735
9011.58 710
9012.48 650
9013.37 711
9014.27 699
9015.16 627
9016.06 684
9016.96 696
9017.85 700
9018.75 687
9019.65 643
9020.54 622
9021.44 677
9022.34 615
9023.23 627
9024.13 628
9025.03 681
9025.93 678
9026.82 651
9027.72 624
9028.62 643
9029.51 656
9030.41 690
9031.31 578
9032.21 632
9033.10 621
9034.00 631
9034.90 658
9035.79 644
9036.69 616
9037.59 637
9038.49 646
9039.38 678
9040.28 651
9041.18 602
9042.08 611
9042.98 656
9043.87 665
9044.77 630
9045.67 635
9046.57 606
9047.47 602
9048.36 613
9049.26 621
9050.16 608
9051.06 616
9051.96 608
9052.85 650
9053.75 605
9054.65 642
9055.55 644
9056.45 662
9057.35 619
9058.25 608
9059.14 635
9060.04 615
9060.94 618
9061.84 588
9062.74 620
9063.64 630
9064.54 582
9065.44 589
9066.33 624
9067.23 617
9068.13 664
9069.03 676
9069.93 701
9070.83 712
9071.73 693
9072.63 682
9073.53 669
9074.43 645
9075.33 621
9076.23 643
9077.13 597
9078.03 613
9078.92 647
9079.82 636
9080.72 608
9081.62 656
9082.52 636
9083.42 619
9084.32 629
9085.22 599
9086.12 707
9087.02 673
9087.92 612
9088.82 566
9089.72 575
9090.62 601
9091.52 617
9092.42 631
9093.32 589
9094.22 658
9095.12 590
9096.03 610
9096.93 583
9097.83 588
9098.73 555
9099.63 610
9100.53 618
9101.43 605
9102.33 559
9103.23 574
9104.13 620
9105.03 590
9105.93 566
9106.83 577
9107.74 568
9108.64 602
9109.54 547
9110.44 596
9111.34 700
9112.24 589
9113.14 573
9114.04 539
9114.94 557
9115.85 591
9116.75 570
9117.65 608
9118.55 582
9119.45 548
9120.35 588
9121.26 573
9122.16 628
9123.06 635
9123.96 678
9124.86 712
9125.77 669
9126.67 658
9127.57 617
9128.47 593
9129.37 575
9130.28 592
9131.18 614
9132.08 570
9132.98 616
9133.88 572
9134.79 606
9135.69 552
9136.59 590
9137.49 644
9138.40 571
9139.30 577
9140.20 624
9141.10 621
9142.01 562
9142.91 558
9143.81 549
9144.72 576
9145.62 605
9146.52 629
9147.42 602
9148.33 584
9149.23 538
9150.13 614
9151.04 611
9151.94 591
9152.84 644
9153.75 595
9154.65 681
9155.55 588
9156.46 637
9157.36 640
9158.26 602
9159.17 609
9160.07 643
9160.97 655
9161.88 644
9162.78 602
9163.69 628
9164.59 619
9165.49 614
9166.40 579
9167.30 631
9168.21 616
9169.11 593
9170.01 611
9170.92 556
9171.82 567
9172.73 585
9173.63 601
9174.53 648
9175.44 628
9176.34 639
9177.25 645
9178.15 600
9179.06 621
9179.96 599
9180.87 593
9181.77 523
9182.68 545
9183.58 564
9184.49 532
9185.39 588
9186.30 628
9187.20 612
9188.11 627
9189.01 595
9189.92 575
9190.82 572
9191.73 575
9192.63 592
9193.54 586
9194.44 646
9195.35 604
9196.25 588
9197.16 615
9198.06 578
9198.97 549
9199.87 562
9200.78 579
9201.69 610
9202.59 571
9203.50 617
9204.40 584
9205.31 613
9206.21 672
9207.12 678
9208.03 639
9208.93 648
9209.84 612
9210.74 634
9211.65 594
9212.56 628
9213.46 626
9214.37 615
9215.28 627
9216.18 552
9217.09 561
9218.00 537
9218.90 578
9219.81 582
9220.72 599
9221.62 588
9222.53 583
9223.44 622
9224.34 601
9225.25 590
9226.16 591
9227.06 598
9227.97 576
9228.88 622
9229.78 570
9230.69 603
9231.60 586
9232.51 569
9233.41 549
9234.32 540
9235.23 578
9236.13 540
9237.04 559
9237.95 591
9238.86 537
9239.76 566
9240.67 612
9241.58 566
9242.49 571
9243.39 607
9244.30 647
9245.21 526
9246.12 548
9247.03 594
9247.93 590
9248.84 620
9249.75 521
9250.66 526
9251.57 544
9252.47 502
9253.38 609
9254.29 634
9255.20 516
9256.11 544
9257.02 547
9257.92 531
9258.83 563
9259.74 586
9260.65 528
9261.56 556
9262.47 550
9263.38 557
9264.28 543
9265.19 487
9266.10 531
9267.01 473
9267.92 542
9268.83 541
9269.74 603
9270.65 618
9271.56 527
9272.47 555
9273.37 589
9274.28 591
9275.19 587
9276.10 580
9277.01 600
9277.92 587
9278.83 656
9279.74 641
9280.65 597
9281.56 585
9282.47 665
9283.38 665
9284.29 601
9285.20 621
9286.11 660
9287.02 615
9287.93 634
9288.84 641
9289.75 570
9290.66 601
9291.57 577
9292.48 619
9293.39 626
9294.30 640
9295.21 605
9296.12 581
9297.03 646
9297.94 598
9298.85 642
9299.76 663
9300.67 611
9301.58 677
9302.49 647
9303.40 633
9304.31 662
9305.23 687
9306.14 680
9307.05 631
9307.96 605
9308.87 617
9309.78 646
9310.69 635
9311.60 578
9312.51 630
9313.42 647
9314.34 611
9315.25 574
9316.16 572
9317.07 610
9317.98 602
9318.89 575
9319.80 559
9320.72 599
9321.63 550
9322.54 511
9323.45 581
9324.36 570
9325.27 588
9326.19 598
9327.10 566
9328.01 564
9328.92 567
9329.83 565
9330.74 579
9331.66 557
9332.57 553
9333.48 515
9334.39 556
9335.31 532
9336.22 568
9337.13 510
9338.04 555
9338.96 551
9339.87 550
9340.78 508
9341.69 562
9342.61 599
9343.52 531
9344.43 506
9345.34 555
9346.26 552
9347.17 533
9348.08 542
9348.99 610
9349.91 614
9350.82 544
9351.73 593
9352.65 544
9353.56 509
9354.47 576
9355.39 610
9356.30 566
9357.21 549
9358.13 597
9359.04 624
9359.95 542
9360.87 531
9361.78 530
9362.69 556
9363.61 553
9364.52 561
9365.43 596
9366.35 589
9367.26 572
9368.18 579
9369.09 568
9370.00 560
9370.92 551
9371.83 557
9372.75 581
9373.66 614
9374.57 615
9375.49 529
9376.40 562
9377.32 584
9378.23 573
9379.15 558
9380.06 629
9380.97 603
9381.89 573
9382.80 575
9383.72 569
9384.63 584
9385.55 539
9386.46 578
9387.38 687
9388.29 648
9389.21 610
9390.12 581
9391.04 561
9391.95 621
9392.87 625
9393.78 601
9394.70 631
9395.61 632
9396.53 613
9397.44 696
9398.36 683
9399.27 606
9400.19 678
9401.10 699
9402.02 714
9402.94 737
9403.85 644
9404.77 689
9405.68 681
9406.60 710
9407.51 734
9408.43 694
9409.35 681
9410.26 705
9411.18 720
9412.09 686
9413.01 654
9413.93 651
9414.84 723
9415.76 679
9416.67 686
9417.59 599
9418.51 626
9419.42 673
9420.34 720
9421.26 680
9422.17 594
9423.09 638
9424.01 661
9424.92 638
9425.84 574
9426.76 646
9427.67 643
9428.59 627
9429.51 632
9430.42 677
9431.34 626
9432.26 625
9433.17 643
9434.09 615
9435.01 573
9435.93 612
9436.84 658
9437.76 647
9438.68 597
9439.59 642
9440.51 642
9441.43 670
9442.35 698
9443.26 635
9444.18 641
9445.10 594
9446.02 667
9446.93 698
9447.85 648
9448.77 601
9449.69 644
9450.61 667
9451.52 569
9452.44 595
9453.36 608
9454.28 659
9455.20 682
9456.11 680
9457.03 704
9457.95 720
9458.87 765
9459.79 859
9460.71 851
9461.62 827
9462.54 817
9463.46 837
9464.38 743
9465.30 742
9466.22 691
9467.14 668
9468.05 665
9468.97 668
9469.89 630
9470.81 700
9471.73 634
9472.65 636
9473.57 608
9474.49 598
9475.41 576
9476.32 619
9477.24 678
9478.16 599
9479.08 633
9480.00 670
9480.92 620
9481.84 585
9482.76 610
9483.68 704
9484.60 686
9485.52 652
9486.44 668
9487.36 629
9488.28 697
9489.20 732
9490.12 706
9491.04 681
9491.96 619
9492.88 649
9493.80 662
9494.72 673
9495.64 668
9496.56 683
9497.48 645
9498.40 694
9499.32 644
9500.24 637
9501.16 613
9502.08 603
9503.00 639
9503.92 597
9504.84 636
9505.76 594
9506.68 641
9507.60 685
9508.52 599
9509.44 583
9510.36 602
9511.28 631
9512.21 604
9513.13 602
9514.05 537
9514.97 618
9515.89 668
9516.81 632
9517.73 676
9518.65 657
9519.57 716
9520.50 703
9521.42 775
9522.34 724
9523.26 664
9524.18 737
9525.10 739
9526.02 692
9526.95 683
9527.87 696
9528.79 742
9529.71 720
9530.63 667
9531.55 691
9532.48 689
9533.40 720
9534.32 763
9535.24 803
9536.16 858
9537.09 911
9538.01 947
9538.93 1036
9539.85 1113
9540.77 1034
9541.70 1024
9542.62 936
9543.54 932
9544.46 862
9545.39 861
9546.31 844
9547.23 771
9548.15 696
9549.08 654
9550.00 703
9550.92 672
9551.85 650
9552.77 666
9553.69 571
9554.61 587
9555.54 637
9556.46 641
9557.38 589
9558.31 622
9559.23 669
9560.15 647
9561.08 660
9562.00 679
9562.92 644
9563.85 617
9564.77 683
9565.69 681
9566.62 671
9567.54 673
9568.46 687
9569.39 640
9570.31 642
9571.23 618
9572.16 609
9573.08 631
9574.01 652
9574.93 626
9575.85 630
9576.78 652
9577.70 653
9578.63 649
9579.55 662
9580.47 593
9581.40 619
9582.32 533
9583.25 593
9584.17 626
9585.10 622
9586.02 593
9586.94 597
9587.87 571
9588.79 565
9589.72 578
9590.64 603
9591.57 623
9592.49 586
9593.42 588
9594.34 633
9595.27 579
9596.19 633
9597.12 616
9598.04 590
9598.97 590
9599.89 588
9600.82 619
9601.74 556
9602.67 585
9603.59 615
9604.52 676
9605.44 700
9606.37 651
9607.29 663
9608.22 650
9609.15 606
9610.07 672
9611.00 642
9611.92 658
9612.85 708
9613.77 659
9614.70 681
9615.63 631
9616.55 676
9617.48 689
9618.40 692
9619.33 684
9620.26 722
9621.18 652
9622.11 695
9623.03 681
9623.96 665
9624.89 742
9625.81 729
9626.74 700
9627.67 689
9628.59 679
9629.52 754
9630.45 730
9631.37 692
9632.30 681
9633.23 738
9634.15 716
9635.08 712
9636.01 687
9636.93 766
9637.86 717
9638.79 784
9639.71 800
9640.64 789
9641.57 734
9642.50 741
9643.42 744
9644.35 804
9645.28 785
9646.21 763
9647.13 736
9648.06 787
9648.99 768
9649.92 764
9650.84 798
9651.77 838
9652.70 914
9653.63 1031
9654.55 1066
9655.48 1023
9656.41 987
9657.34 1044
9658.26 1129
9659.19 1089
9660.12 988
9661.05 1004
9661.98 933
9662.91 816
9663.83 869
9664.76 852
9665.69 877
9666.62 840
9667.55 828
9668.48 794
9669.40 730
9670.33 862
9671.26 852
9672.19 864
9673.12 850
9674.05 853
9674.98 856
9675.90 880
9676.83 878
9677.76 936
9678.69 927
9679.62 903
9680.55 895
9681.48 836
9682.41 919
9683.34 946
9684.27 910
9685.19 944
9686.12 921
9687.05 925
9687.98 948
9688.91 922
9689.84 892
9690.77 928
9691.70 952
9692.63 946
9693.56 864
9694.49 947
9695.42 989
9696.35 934
9697.28 926
9698.21 974
9699.14 1002
9700.07 1014
9701.00 965
9701.93 979
9702.86 1034
9703.79 1077
9704.72 1101
9705.65 1134
9706.58 1164
9707.51 1157
9708.44 1082
9709.37 1093
9710.30 1061
9711.23 1016
9712.16 1034
9713.09 970
9714.02 891
9714.95 937
9715.88 934
9716.82 901
9717.75 895
9718.68 958
9719.61 1031
9720.54 1054
9721.47 1100
9722.40 1091
9723.33 1017
9724.26 1016
9725.19 1024
9726.13 1042
9727.06 957
9727.99 973
9728.92 890
9729.85 910
9730.78 838
9731.71 855
9732.64 920
9733.58 843
9734.51 869
9735.44 865
9736.37 806
9737.30 820
9738.23 952
9739.17 823
9740.10 862
9741.03 927
9741.96 903
9742.89 888
9743.83 804
9744.76 807
9745.69 839
9746.62 808
9747.55 821
9748.49 789
9749.42 750
9750.35 745
9751.28 756
9752.22 775
9753.15 761
9754.08 711
9755.01 801
9755.95 744
9756.88 682
9757.81 804
9758.75 826
9759.68 776
9760.61 731
9761.54 752
9762.48 732
9763.41 780
9764.34 741
9765.28 759
9766.21 750
9767.14 761
9768.08 724
9769.01 767
9769.94 818
9770.88 757
9771.81 759
9772.74 693
9773.68 755
9774.61 781
9775.54 758
9776.48 761
9777.41 721
9778.34 723
9779.28 748
9780.21 765
9781.14 745
9782.08 766
9783.01 771
9783.95 854
9784.88 857
9785.81 859
9786.75 841
9787.68 861
9788.62 910
9789.55 826
9790.49 810
9791.42 789
9792.35 892
9793.29 842
9794.22 808
9795.16 779
9796.09 725
9797.03 785
9797.96 730
9798.90 760
9799.83 792
9800.77 759
9801.70 772
9802.64 813
9803.57 708
9804.51 748
9805.44 772
9806.38 805
9807.31 838
9808.25 674
9809.18 778
9810.12 736
9811.05 733
9811.99 685
9812.92 705
9813.86 660
9814.79 595
9815.73 617
9816.66 559
9817.60 600
9818.54 632
9819.47 633
9820.41 604
9821.34 650
9822.28 653
9823.21 589
9824.15 604
9825.09 627
9826.02 577
9826.96 623
9827.89 633
9828.83 579
9829.77 595
9830.70 610
9831.64 577
9832.57 622
9833.51 568
9834.45 574
9835.38 567
9836.32 613
9837.26 572
9838.19 552
9839.13 569
9840.07 625
9841.00 624
9841.94 616
9842.88 617
9843.81 594
9844.75 586
9845.69 608
9846.62 584
9847.56 565
9848.50 621
9849.44 618
9850.37 685
9851.31 631
9852.25 643
9853.18 642
9854.12 610
9855.06 649
9856.00 581
9856.93 537
9857.87 615
9858.81 558
9859.75 562
9860.68 531
9861.62 575
9862.56 657
9863.50 663
9864.44 663
9865.37 638
9866.31 639
9867.25 633
9868.19 607
9869.13 600
9870.06 616
9871.00 613
9871.94 562
9872.88 558
9873.82 520
9874.75 561
9875.69 565
9876.63 547
9877.57 594
9878.51 531
9879.45 607
9880.39 619
9881.32 610
9882.26 566
9883.20 586
9884.14 539
9885.08 546
9886.02 589
9886.96 569
9887.90 555
9888.83 562
9889.77 585
9890.71 558
9891.65 477
9892.59 561
9893.53 540
9894.47 583
9895.41 577
9896.35 508
9897.29 568
9898.23 579
9899.17 570
9900.11 667
9901.05 595
9901.99 526
9902.92 539
9903.86 593
9904.80 617
9905.74 542
9906.68 575
9907.62 607
9908.56 553
9909.50 563
9910.44 567
9911.38 569
9912.32 549
9913.26 536
9914.20 570
9915.14 598
9916.08 642
9917.02 616
9917.97 576
9918.91 545
9919.85 543
9920.79 601
9921.73 554
9922.67 540
9923.61 577
9924.55 591
9925.49 606
9926.43 590
9927.37 589
9928.31 623
9929.25 638
9930.19 743
9931.13 867
9932.08 953
9933.02 1071
9933.96 1063
9934.90 1082
9935.84 1023
9936.78 1051
9937.72 1004
9938.66 849
9939.61 757
9940.55 709
9941.49 699
9942.43 613
9943.37 580
9944.31 572
9945.26 568
9946.20 582
9947.14 563
9948.08 587
9949.02 519
9949.96 526
9950.91 524
9951.85 525
9952.79 576
9953.73 541
9954.67 517
9955.62 530
9956.56 572
9957.50 543
9958.44 577
9959.39 551
9960.33 529
9961.27 534
9962.21 522
9963.16 503
9964.10 551
9965.04 543
9965.98 542
9966.93 500
9967.87 529
9968.81 538
9969.75 581
9970.70 557
9971.64 491
9972.58 497
9973.53 542
9974.47 583
9975.41 498
9976.36 526
9977.30 548
9978.24 456
9979.18 446
9980.13 509
9981.07 513
9982.01 505
9982.96 511
9983.90 444
9984.85 510
9985.79 475
9986.73 441
9987.68 429
9988.62 489
9989.56 504
9990.51 448
9991.45 502
9992.40 484
9993.34 484
9994.28 464
9995.23 464
9996.17 439
9997.12 472
9998.06 468
9999.00 496
9999.95 482
10000.89 482
10001.84 496
10002.78 410
10003.73 455
10004.67 473
10005.61 483
10006.56 538
10007.50 498
10008.45 494
10009.39 522
10010.34 495
10011.28 492
10012.23 491
10013.17 504
10014.12 514
10015.06 464
10016.01 472
10016.95 481
10017.90 484
10018.84 413
10019.79 434
10020.73 463
10021.68 459
10022.62 513
10023.57 475
10024.51 433
10025.46 453
10026.41 473
10027.35 511
10028.30 450
10029.24 410
10030.19 445
10031.13 505
10032.08 455
10033.03 486
10033.97 468
10034.92 473
10035.86 481
10036.81 451
10037.76 475
10038.70 528
10039.65 506
10040.59 466
10041.54 453
10042.49 456
10043.43 448
10044.38 441
10045.33 439
10046.27 391
10047.22 439
10048.16 477
10049.11 436
10050.06 371
10051.00 466
10051.95 481
10052.90 437
10053.84 420
10054.79 427
10055.74 432
10056.69 433
10057.63 419
10058.58 425
10059.53 446
10060.47 446
10061.42 452
10062.37 449
10063.32 415
10064.26 388
10065.21 438
10066.16 450
10067.10 426
10068.05 429
10069.00 443
10069.95 391
10070.89 399
10071.84 447
10072.79 458
10073.74 463
10074.69 451
10075.63 375
10076.58 392
10077.53 433
10078.48 427
10079.43 448
10080.37 399
10081.32 379
10082.27 389
10083.22 399
10084.17 413
10085.11 448
10086.06 432
10087.01 421
10087.96 416
10088.91 408
10089.86 440
10090.81 457
10091.75 420
10092.70 391
10093.65 400
10094.60 399
10095.55 432
10096.50 429
10097.45 397
10098.40 409
10099.34 422
10100.29 395
10101.24 391
10102.19 388
10103.14 424
10104.09 421
10105.04 386
10105.99 354
10106.94 437
10107.89 436
10108.84 394
10109.79 461
10110.73 463
10111.68 441
10112.63 449
10113.58 414
10114.53 407
10115.48 365
10116.43 378
10117.38 429
10118.33 376
10119.28 398
10120.23 389
10121.18 395
10122.13 453
10123.08 402
10124.03 370
10124.98 390
10125.93 406
10126.88 388
10127.83 393
10128.78 375
10129.73 430
10130.68 470
10131.64 464
10132.59 454
10133.54 443
10134.49 429
10135.44 349
10136.39 393
10137.34 425
10138.29 399
10139.24 414
10140.19 383
10141.14 369
10142.09 369
10143.04 374
10144.00 408
10144.95 424
10145.90 473
10146.85 482
10147.80 427
10148.75 455
10149.70 466
10150.65 429
10151.61 459
10152.56 450
10153.51 393
10154.46 424
10155.41 362
10156.36 438
10157.31 457
10158.27 444
10159.22 440
10160.17 421
10161.12 485
10162.07 418
10163.03 386
10163.98 435
10164.93 411
10165.88 470
10166.83 419
10167.79 418
10168.74 400
10169.69 440
10170.64 448
10171.60 439
10172.55 421
10173.50 406
10174.45 406
10175.41 443
10176.36 401
10177.31 384
10178.26 379
10179.22 438
10180.17 448
10181.12 443
10182.07 447
10183.03 469
10183.98 477
10184.93 417
10185.89 420
10186.84 486
10187.79 432
10188.75 488
10189.70 502
10190.65 503
10191.60 478
10192.56 516
10193.51 516
10194.47 546
10195.42 503
10196.37 470
10197.33 465
10198.28 499
10199.23 517
10200.19 535
10201.14 604
10202.09 639
10203.05 589
10204.00 591
10204.96 572
10205.91 564
10206.86 607
10207.82 544
10208.77 535
10209.73 550
10210.68 562
10211.63 605
10212.59 609
10213.54 595
10214.50 598
10215.45 600
10216.41 560
10217.36 576
10218.32 597
10219.27 524
10220.22 525
10221.18 524
10222.13 560
10223.09 473
10224.04 536
10225.00 578
10225.95 534
10226.91 517
10227.86 465
10228.82 509
10229.77 511
10230.73 496
10231.68 500
10232.64 476
10233.59 514
10234.55 499
10235.50 546
10236.46 500
10237.42 498
10238.37 527
10239.33 554
10240.28 586
10241.24 620
10242.19 720
10243.15 647
10244.10 588
10245.06 636
10246.02 605
10246.97 619
10247.93 548
10248.88 541
10249.84 509
10250.80 472
10251.75 445
10252.71 424
10253.66 404
10254.62 437
10255.58 433
10256.53 407
10257.49 452
10258.45 410
10259.40 385
10260.36 417
10261.32 394
10262.27 414
10263.23 458
10264.19 459
10265.14 431
10266.10 471
10267.06 406
10268.01 353
10268.97 401
10269.93 469
10270.88 449
10271.84 457
10272.80 422
10273.76 390
10274.71 417
10275.67 446
10276.63 413
10277.58 445
10278.54 418
10279.50 391
10280.46 468
10281.41 442
10282.37 419
10283.33 448
10284.29 428
10285.24 451
10286.20 398
10287.16 449
10288.12 432
10289.08 401
10290.03 401
10290.99 416
10291.95 421
10292.91 409
10293.87 444
10294.82 435
10295.78 396
10296.74 393
10297.70 401
10298.66 395
10299.61 393
10300.57 371
10301.53 376
10302.49 416
10303.45 401
10304.41 388
10305.37 412
10306.32 390
10307.28 393
10308.24 430
10309.20 432
10310.16 408
10311.12 358
10312.08 427
10313.04 407
10314.00 406
10314.95 383
10315.91 374
10316.87 353
10317.83 412
10318.79 404
10319.75 389
10320.71 358
10321.67 416
10322.63 447
10323.59 410
10324.55 395
10325.51 337
10326.47 385
10327.43 376
10328.39 406
10329.35 367
10330.31 388
10331.27 356
10332.23 347
10333.19 391
10334.15 372
10335.11 321
10336.07 367
10337.03 413
10337.99 355
10338.95 359
10339.91 362
10340.87 411
10341.83 420
10342.79 345
10343.75 340
10344.71 385
10345.67 373
10346.63 380
10347.59 363
10348.55 393
10349.51 380
10350.47 406
10351.43 401
10352.39 402
10353.35 402
10354.31 388
10355.28 406
10356.24 385
10357.20 374
10358.16 402
10359.12 375
10360.08 424
10361.04 390
10362.00 373
10362.96 395
10363.93 401
10364.89 380
10365.85 395
10366.81 307
10367.77 340
10368.73 373
10369.69 380
10370.66 416
10371.62 432
10372.58 374
10373.54 418
10374.50 424
10375.47 374
10376.43 358
10377.39 337
10378.35 349
10379.31 366
10380.28 386
10381.24 339
10382.20 343
10383.16 354
10384.12 367
10385.09 403
10386.05 355
10387.01 338
10387.97 349
10388.94 350
10389.90 379
10390.86 400
10391.82 372
10392.79 353
10393.75 340
10394.71 376
10395.68 411
10396.64 308
10397.60 370
10398.56 333
10399.53 373
10400.49 382
10401.45 363
10402.42 331
10403.38 346
10404.34 347
10405.31 356
10406.27 358
10407.23 371
10408.20 357
10409.16 392
10410.12 376
10411.09 405
10412.05 372
10413.01 346
10413.98 358
10414.94 409
10415.90 374
10416.87 357
10417.83 328
10418.80 369
10419.76 407
10420.72 396
10421.69 343
10422.65 388
10423.62 417
10424.58 419
10425.54 463
10426.51 452
10427.47 477
10428.44 452
10429.40 439
10430.37 451
10431.33 419
10432.30 409
10433.26 369
10434.22 424
10435.19 394
10436.15 364
10437.12 378
10438.08 381
10439.05 383
10440.01 393
10440.98 371
10441.94 368
10442.91 423
10443.87 396
10444.84 389
10445.80 401
10446.77 377
10447.73 355
10448.70 360
10449.66 379
10450.63 371
10451.59 357
10452.56 360
10453.53 382
10454.49 338
10455.46 362
10456.42 318
10457.39 379
10458.35 351
10459.32 363
10460.29 355
10461.25 374
10462.22 383
10463.18 364
10464.15 344
10465.12 322
10466.08 337
10467.05 373
10468.01 359
10468.98 358
10469.95 351
10470.91 375
10471.88 331
10472.85 388
10473.81 370
10474.78 342
10475.74 318
10476.71 337
10477.68 358
10478.64 373
10479.61 355
10480.58 321
10481.54 320
10482.51 278
10483.48 367
10484.45 359
10485.41 366
10486.38 350
10487.35 287
10488.31 293
10489.28 354
10490.25 345
10491.22 314
10492.18 344
10493.15 419
10494.12 351
10495.08 318
10496.05 320
10497.02 333
10497.99 340
10498.95 349
10499.92 335
10500.89 353
10501.86 355
10502.83 339
10503.79 339
10504.76 363
10505.73 326
10506.70 364
10507.67 319
10508.63 348
10509.60 337
10510.57 375
10511.54 358
10512.51 344
10513.47 360
10514.44 394
10515.41 328
10516.38 384
10517.35 364
10518.32 367
10519.28 360
10520.25 375
10521.22 334
10522.19 376
10523.16 380
10524.13 342
10525.10 325
10526.07 335
10527.03 374
10528.00 316
10528.97 355
10529.94 343
10530.91 352
10531.88 351
10532.85 363
10533.82 392
10534.79 376
10535.76 340
10536.73 355
10537.70 393
10538.67 372
10539.63 355
10540.60 359
10541.57 397
10542.54 333
10543.51 349
10544.48 384
10545.45 346
10546.42 368
10547.39 392
10548.36 392
10549.33 394
10550.30 365
10551.27 384
10552.24 367
10553.21 432
10554.18 367
10555.15 352
10556.12 367
10557.09 406
10558.06 398
10559.03 375
10560.00 383
10560.97 412
10561.95 411
10562.92 435
10563.89 372
10564.86 411
10565.83 449
10566.80 438
10567.77 502
10568.74 526
10569.71 530
10570.68 538
10571.65 445
10572.62 455
10573.59 458
10574.57 410
10575.54 445
10576.51 420
10577.48 384
10578.45 384
10579.42 389
10580.39 383
10581.36 366
10582.34 348
10583.31 371
10584.28 424
10585.25 379
10586.22 374
10587.19 353
10588.17 372
10589.14 403
10590.11 375
10591.08 376
10592.05 339
10593.02 413
10594.00 396
10594.97 336
10595.94 387
10596.91 407
10597.89 429
10598.86 410
10599.83 389
10600.80 402
10601.77 413
10602.75 429
10603.72 392
10604.69 364
10605.66 398
10606.64 380
10607.61 398
10608.58 356
10609.55 389
10610.53 341
10611.50 352
10612.47 368
10613.45 357
10614.42 366
10615.39 391
10616.36 379
10617.34 400
10618.31 361
10619.28 328
10620.26 357
10621.23 371
10622.20 347
10623.18 319
10624.15 349
10625.12 401
10626.10 358
10627.07 365
10628.04 364
10629.02 395
10629.99 366
10630.97 398
10631.94 401
10632.91 399
10633.89 385
10634.86 387
10635.83 386
10636.81 361
10637.78 366
10638.76 345
10639.73 362
10640.70 376
10641.68 362
10642.65 374
10643.63 384
10644.60 392
10645.58 416
10646.55 458
10647.53 453
10648.50 436
10649.47 418
10650.45 422
10651.42 400
10652.40 345
10653.37 381
10654.35 359
10655.32 361
10656.30 358
10657.27 348
10658.25 353
10659.22 345
10660.20 365
10661.17 416
10662.15 392
10663.12 360
10664.10 367
10665.07 356
10666.05 365
10667.02 364
10668.00 354
10668.97 382
10669.95 354
10670.93 356
10671.90 336
10672.88 365
10673.85 384
10674.83 395
10675.80 388
10676.78 331
10677.76 338
10678.73 379
10679.71 342
10680.68 367
10681.66 353
10682.63 375
10683.61 419
10684.59 415
10685.56 379
10686.54 355
10687.52 328
10688.49 361
10689.47 368
10690.44 353
10691.42 388
10692.40 350
10693.37 400
10694.35 346
10695.33 336
10696.30 353
10697.28 339
10698.26 330
10699.23 301
10700.21 322
10701.19 369
10702.17 363
10703.14 376
10704.12 325
10705.10 326
10706.07 325
10707.05 331
10708.03 332
10709.01 323
10709.98 338
10710.96 322
10711.94 341
10712.91 311
10713.89 368
10714.87 334
10715.85 333
10716.83 290
10717.80 338
10718.78 328
10719.76 322
10720.74 311
10721.71 328
10722.69 321
10723.67 339
10724.65 356
10725.63 336
10726.60 380
10727.58 333
10728.56 372
10729.54 356
10730.52 357
10731.49 350
10732.47 327
10733.45 340
10734.43 342
10735.41 393
10736.39 343
10737.37 325
10738.34 299
10739.32 335
10740.30 352
10741.28 337
10742.26 336
10743.24 329
10744.22 353
10745.20 369
10746.17 347
10747.15 402
10748.13 344
10749.11 312
10750.09 354
10751.07 327
10752.05 329
10753.03 362
10754.01 381
10754.99 340
10755.97 375
10756.95 345
10757.93 326
10758.91 290
10759.88 305
10760.86 313
10761.84 322
10762.82 307
10763.80 356
10764.78 347
10765.76 318
10766.74 337
10767.72 328
10768.70 360
10769.68 342
10770.66 368
10771.64 365
10772.62 333
10773.60 321
10774.58 355
10775.56 323
10776.54 374
10777.52 317
10778.51 334
10779.49 382
10780.47 351
10781.45 351
10782.43 377
10783.41 367
10784.39 363
10785.37 337
10786.35 386
10787.33 418
10788.31 350
10789.29 351
10790.27 359
10791.26 329
10792.24 332
10793.22 339
10794.20 366
10795.18 310
10796.16 303
10797.14 308
10798.12 373
10799.10 390
10800.09 357
10801.07 357
10802.05 294
10803.03 348
10804.01 363
10804.99 336
10805.98 396
10806.96 343
10807.94 299
10808.92 309
10809.90 303
10810.89 310
10811.87 313
10812.85 335
10813.83 327
10814.81 298
10815.80 323
10816.78 361
10817.76 309
10818.74 307
10819.72 303
10820.71 314
10821.69 337
10822.67 347
10823.65 331
10824.64 328
10825.62 345
10826.60 322
10827.58 366
10828.57 332
10829.55 328
10830.53 343
10831.52 319
10832.50 360
10833.48 360
10834.46 335
10835.45 357
10836.43 351
10837.41 309
10838.40 283
10839.38 314
10840.36 343
10841.35 364
10842.33 303
10843.31 351
10844.30 349
10845.28 337
10846.26 331
10847.25 307
10848.23 315
10849.21 328
10850.20 340
10851.18 328
10852.17 315
10853.15 329
10854.13 311
10855.12 375
10856.10 305
10857.09 336
10858.07 367
10859.05 319
10860.04 297
10861.02 322
10862.01 320
10862.99 337
10863.97 381
10864.96 340
10865.94 312
10866.93 356
10867.91 359
10868.90 340
10869.88 363
10870.87 356
10871.85 340
10872.84 382
10873.82 371
10874.81 327
10875.79 340
10876.78 323
10877.76 351
10878.75 348
10879.73 342
10880.72 346
10881.70 400
10882.69 339
10883.67 333
10884.66 363
10885.64 370
10886.63 368
10887.61 351
10888.60 335
10889.58 355
10890.57 364
10891.55 393
10892.54 404
10893.53 384
10894.51 410
10895.50 393
10896.48 380
10897.47 376
10898.45 361
10899.44 376
10900.43 377
10901.41 395
10902.40 409
10903.38 374
10904.37 397
10905.36 421
10906.34 373
10907.33 370
10908.32 403
10909.30 374
10910.29 386
10911.28 438
10912.26 407
10913.25 376
10914.24 400
10915.22 392
10916.21 377
10917.20 440
10918.18 416
10919.17 432
10920.16 396
10921.14 387
10922.13 451
10923.12 421
10924.10 420
10925.09 413
10926.08 429
10927.07 438
10928.05 443
10929.04 432
10930.03 477
10931.01 431
10932.00 448
10932.99 475
10933.98 437
10934.96 466
10935.95 513
10936.94 463
10937.93 504
10938.92 437
10939.90 460
10940.89 453
10941.88 465
10942.87 508
10943.85 418
10944.84 490
10945.83 491
10946.82 501
10947.81 486
10948.79 477
10949.78 481
10950.77 515
10951.76 550
10952.75 495
10953.74 543
10954.72 540
10955.71 528
10956.70 514
10957.69 567
10958.68 616
10959.67 602
10960.66 581
10961.65 644
10962.63 625
10963.62 675
10964.61 654
10965.60 709
10966.59 732
10967.58 681
10968.57 714
10969.56 631
10970.55 652
10971.54 608
10972.52 555
10973.51 564
10974.50 623
10975.49 568
10976.48 511
10977.47 572
10978.46 582
10979.45 575
10980.44 555
10981.43 530
10982.42 520
10983.41 554
10984.40 498
10985.39 565
10986.38 524
10987.37 575
10988.36 570
10989.35 561
10990.34 582
10991.33 627
10992.32 594
10993.31 577
10994.30 617
10995.29 587
10996.28 521
10997.27 591
10998.26 600
10999.25 619
11000.24 619
11001.23 671
11002.22 744
11003.21 736
11004.20 787
11005.20 850
11006.19 959
11007.18 926
11008.17 968
11009.16 986
11010.15 986
11011.14 927
11012.13 876
11013.12 808
11014.11 752
11015.10 692
11016.10 606
11017.09 583
11018.08 593
11019.07 570
11020.06 570
11021.05 530
11022.04 518
11023.04 530
11024.03 492
11025.02 520
11026.01 491
11027.00 474
11027.99 484
11028.99 521
11029.98 525
11030.97 492
11031.96 515
11032.95 524
11033.95 478
11034.94 483
11035.93 465
11036.92 485
11037.91 483
11038.91 495
11039.90 508
11040.89 463
11041.88 438
11042.88 491
11043.87 509
11044.86 513
11045.85 463
11046.85 489
11047.84 469
11048.83 532
11049.82 456
11050.82 439
11051.81 487
11052.80 460
11053.80 484
11054.79 463
11055.78 452
11056.77 445
11057.77 433
11058.76 437
11059.75 414
11060.75 467
11061.74 499
11062.73 462
11063.73 436
11064.72 430
11065.71 407
11066.71 422
11067.70 436
11068.69 475
11069.69 425
11070.68 366
11071.68 431
11072.67 432
11073.66 439
11074.66 426
11075.65 403
11076.65 410
11077.64 412
11078.63 421
11079.63 432
11080.62 488
11081.62 427
11082.61 402
11083.60 442
11084.60 443
11085.59 474
11086.59 411
11087.58 471
11088.58 472
11089.57 437
11090.57 436
11091.56 428
11092.55 453
11093.55 416
11094.54 430
11095.54 381
11096.53 395
11097.53 403
11098.52 411
11099.52 501
11100.51 364
11101.51 391
11102.50 418
11103.50 436
11104.49 454
11105.49 473
11106.48 435
11107.48 473
11108.48 510
11109.47 470
11110.47 411
11111.46 464
11112.46 450
11113.45 448
11114.45 441
11115.44 416
11116.44 416
11117.44 419
11118.43 452
11119.43 490
11120.42 453
11121.42 454
11122.42 426
11123.41 435
11124.41 429
11125.40 465
11126.40 413
11127.40 431
11128.39 421
11129.39 452
11130.38 424
11131.38 423
11132.38 414
11133.37 392
11134.37 509
11135.37 484
11136.36 461
11137.36 471
11138.36 456
11139.35 447
11140.35 532
11141.35 462
11142.34 492
11143.34 470
11144.34 438
11145.34 421
11146.33 410
11147.33 414
11148.33 439
11149.32 414
11150.32 432
11151.32 494
11152.32 435
11153.31 445
11154.31 432
11155.31 482
11156.31 429
11157.30 415
11158.30 456
11159.30 424
11160.30 441
11161.29 389
11162.29 386
11163.29 411
11164.29 423
11165.29 422
11166.28 403
11167.28 410
11168.28 435
11169.28 404
11170.28 436
11171.27 409
11172.27 395
11173.27 397
11174.27 387
11175.27 426
11176.27 420
11177.26 385
11178.26 371
11179.26 366
11180.26 430
11181.26 408
11182.26 405
11183.26 438
11184.26 408
11185.25 378
11186.25 358
11187.25 394
11188.25 367
11189.25 406
11190.25 417
11191.25 386
11192.25 353
11193.25 400
11194.25 398
11195.24 381
11196.24 448
11197.24 433
11198.24 432
11199.24 390
11200.24 404
11201.24 370
11202.24 487
11203.24 435
11204.24 424
11205.24 446
11206.24 397
11207.24 358
11208.24 387
11209.24 426
11210.24 407
11211.24 442
11212.24 405
11213.24 374
11214.24 416
11215.24 394
11216.24 368
11217.24 376
11218.24 391
11219.24 387
11220.24 384
11221.24 375
11222.24 349
11223.24 395
11224.24 383
11225.24 385
11226.24 399
11227.25 366
11228.25 376
11229.25 353
11230.25 382
11231.25 400
11232.25 391
11233.25 353
11234.25 400
11235.25 367
11236.25 381
11237.25 357
11238.26 382
11239.26 371
11240.26 364
11241.26 405
11242.26 420
11243.26 389
11244.26 376
11245.27 449
11246.27 446
11247.27 461
11248.27 420
11249.27 426
11250.27 417
11251.28 432
11252.28 416
11253.28 397
11254.28 372
11255.28 429
11256.29 425
11257.29 399
11258.29 382
11259.29 421
11260.29 397
11261.30 367
11262.30 397
11263.30 373
11264.30 464
11265.31 446
11266.31 377
11267.31 382
11268.31 415
11269.32 403
11270.32 408
11271.32 415
11272.32 423
11273.33 429
11274.33 389
11275.33 431
11276.33 403
11277.34 409
11278.34 427
11279.34 437
11280.35 448
11281.35 428
11282.35 446
11283.36 465
11284.36 513
11285.36 514
11286.37 516
11287.37 494
11288.37 451
11289.38 467
11290.38 440
11291.38 447
11292.39 464
11293.39 412
11294.39 423
11295.40 427
11296.40 444
11297.41 456
11298.41 469
11299.41 440
11300.42 446
11301.42 449
11302.43 435
11303.43 401
11304.43 417
11305.44 468
11306.44 429
11307.45 441
11308.45 471
11309.46 476
11310.46 413
11311.46 388
11312.47 417
11313.47 420
11314.48 450
11315.48 436
11316.49 452
11317.49 461
11318.50 492
11319.50 509
11320.51 512
11321.51 518
11322.52 496
11323.52 525
11324.53 529
11325.53 491
11326.54 457
11327.54 464
11328.55 449
11329.55 444
11330.56 432
11331.56 390
11332.57 403
11333.57 404
11334.58 457
11335.58 421
11336.59 396
11337.60 388
11338.60 372
11339.61 365
11340.61 392
11341.62 443
11342.62 370
11343.63 401
11344.64 438
11345.64 403
11346.65 411
11347.65 448
11348.66 444
11349.67 421
11350.67 427
11351.68 408
11352.69 448
11353.69 427
11354.70 441
11355.71 436
11356.71 436
11357.72 450
11358.72 456
11359.73 456
11360.74 460
11361.74 435
11362.75 415
11363.76 445
11364.76 454
11365.77 453
11366.78 432
11367.79 426
11368.79 430
11369.80 420
11370.81 417
11371.81 465
11372.82 443
11373.83 413
11374.84 444
11375.84 420
11376.85 461
11377.86 422
11378.87 413
11379.87 433
11380.88 403
11381.89 447
11382.90 405
11383.90 407
11384.91 457
11385.92 439
11386.93 409
11387.93 429
11388.94 438
11389.95 470
11390.96 448
11391.97 437
11392.97 446
11393.98 426
11394.99 446
11396.00 451
11397.01 411
11398.02 372
11399.02 450
11400.03 514
11401.04 461
11402.05 448
11403.06 457
11404.07 492
11405.08 438
11406.08 478
11407.09 468
11408.10 428
11409.11 474
11410.12 493
11411.13 465
11412.14 466
11413.15 485
11414.15 484
11415.16 435
11416.17 444
11417.18 449
11418.19 469
11419.20 454
11420.21 454
11421.22 487
11422.23 516
11423.24 534
11424.25 538
11425.26 501
11426.27 517
11427.28 487
11428.29 477
11429.30 484
11430.31 496
11431.32 522
11432.32 498
11433.33 504
11434.34 503
11435.35 514
11436.36 510
11437.37 526
11438.38 523
11439.39 531
11440.41 530
11441.42 552
11442.43 492
11443.44 559
11444.45 528
11445.46 520
11446.47 474
11447.48 545
11448.49 543
11449.50 566
11450.51 578
11451.52 594
11452.53 604
11453.54 556
11454.55 556
11455.56 574
11456.57 577
11457.59 578
11458.60 611
11459.61 629
11460.62 593
11461.63 579
11462.64 646
11463.65 591
11464.66 601
11465.67 633
11466.69 587
11467.70 649
11468.71 659
11469.72 616
11470.73 585
11471.74 649
11472.75 676
11473.77 664
11474.78 659
11475.79 677
11476.80 656
11477.81 610
11478.83 605
11479.84 644
11480.85 679
11481.86 656
11482.87 673
11483.89 673
11484.90 631
11485.91 584
11486.92 620
11487.93 620
11488.95 623
11489.96 643
11490.97 687
11491.98 685
11493.00 691
11494.01 693
11495.02 677
11496.03 641
11497.05 681
11498.06 672
11499.07 645
11500.09 720
11501.10 696
11502.11 717
11503.12 714
11504.14 716
11505.15 744
11506.16 760
11507.18 742
11508.19 807
11509.20 724
11510.22 794
11511.23 784
11512.24 779
11513.26 708
11514.27 761
11515.28 770
11516.30 750
11517.31 819
11518.32 797
11519.34 762
11520.35 789
11521.37 790
11522.38 821
11523.39 857
11524.41 834
11525.42 842
11526.44 886
11527.45 820
11528.46 836
11529.48 850
11530.49 877
11531.51 848
11532.52 877
11533.53 882
11534.55 868
11535.56 902
11536.58 944
11537.59 944
11538.61 925
11539.62 886
11540.64 878
11541.65 926
11542.67 946
11543.68 977
11544.69 973
11545.71 949
11546.72 959
11547.74 1041
11548.75 1008
11549.77 1017
11550.78 1134
11551.80 1138
11552.81 1090
11553.83 1110
11554.85 1107
11555.86 1062
11556.88 1059
11557.89 1125
11558.91 1103
11559.92 1182
11560.94 1282
11561.95 1280
11562.97 1232
11563.98 1291
11565.00 1273
11566.02 1295
11567.03 1383
11568.05 1376
11569.06 1390
11570.08 1483
11571.10 1485
11572.11 1475
11573.13 1503
11574.14 1500
11575.16 1547
11576.18 1634
11577.19 1630
11578.21 1592
11579.22 1473
11580.24 1542
11581.26 1702
11582.27 1710
11583.29 1815
11584.31 1891
11585.32 1897
11586.34 1936
11587.36 1987
11588.37 2075
11589.39 2183
11590.41 2315
11591.42 2411
11592.44 2515
11593.46 2573
11594.47 2598
11595.49 2800
11596.51 2715
11597.53 2853
11598.54 2904
11599.56 2972
11600.58 3026
11601.59 3147
11602.61 3482
11603.63 3648
11604.65 3944
11605.66 4649
11606.68 5331
11607.70 6122
11608.72 6792
11609.74 7405
11610.75 7977
11611.77 8066
11612.79 7989
11613.81 7907
11614.82 7140
11615.84 6476
11616.86 5608
11617.88 4859
11618.90 4128
11619.91 3586
11620.93 3231
11621.95 2786
11622.97 2659
11623.99 2413
11625.01 2307
11626.02 2241
11627.04 2122
11628.06 2082
11629.08 2045
11630.10 2012
11631.12 1963
11632.14 1863
11633.15 1866
11634.17 1803
11635.19 1787
11636.21 1725
11637.23 1604
11638.25 1616
11639.27 1615
11640.29 1612
11641.30 1584
11642.32 1574
11643.34 1663
11644.36 1577
11645.38 1618
11646.40 1718
11647.42 1704
11648.44 1757
11649.46 1742
11650.48 1710
11651.50 1701
11652.52 1573
11653.54 1561
11654.56 1500
11655.58 1447
11656.60 1390
11657.62 1276
11658.64 1194
11659.66 1190
11660.68 1150
11661.70 1160
11662.72 1164
11663.74 1176
11664.76 1128
11665.78 1103
11666.80 1155
11667.82 1159
11668.84 1185
11669.86 1188
11670.88 1179
11671.90 1194
11672.92 1120
11673.94 1242
11674.96 1303
11675.98 1209
11677.00 1281
11678.02 1178
11679.04 1287
11680.06 1320
11681.08 1250
11682.10 1295
11683.12 1318
11684.15 1397
11685.17 1393
11686.19 1440
11687.21 1451
11688.23 1564
11689.25 1547
11690.27 1386
11691.29 1444
11692.31 1535
11693.34 1454
11694.36 1454
11695.38 1504
11696.40 1447
11697.42 1458
11698.44 1424
11699.46 1381
11700.49 1325
11701.51 1335
11702.53 1370
11703.55 1328
11704.57 1298
11705.60 1279
11706.62 1281
11707.64 1340
11708.66 1286
11709.68 1217
11710.71 1253
11711.73 1309
11712.75 1231
11713.77 1178
11714.79 1187
11715.82 1157
11716.84 1178
11717.86 1114
11718.88 1116
11719.91 1011
11720.93 1085
11721.95 1111
11722.97 1034
11724.00 1075
11725.02 1005
11726.04 1052
11727.07 1025
11728.09 1060
11729.11 964
11730.13 978
11731.16 959
11732.18 994
11733.20 924
11734.23 917
11735.25 899
11736.27 941
11737.30 910
11738.32 921
11739.34 893
11740.37 897
11741.39 824
11742.41 880
11743.44 825
11744.46 828
11745.48 850
11746.51 849
11747.53 816
11748.55 843
11749.58 788
11750.60 831
11751.63 832
11752.65 793
11753.67 848
11754.70 866
11755.72 907
11756.75 901
11757.77 859
11758.79 811
11759.82 881
11760.84 868
11761.87 846
11762.89 803
11763.92 810
11764.94 824
11765.97 806
11766.99 765
11768.01 708
11769.04 666
11770.06 668
11771.09 737
11772.11 698
11773.14 684
11774.16 679
11775.19 691
11776.21 685
11777.24 681
11778.26 650
11779.29 694
11780.31 706
11781.34 714
11782.36 689
11783.39 650
11784.41 734
11785.44 670
11786.46 627
11787.49 623
11788.52 658
11789.54 627
11790.57 626
11791.59 580
11792.62 668
11793.64 590
11794.67 607
11795.70 633
11796.72 648
11797.75 641
11798.77 639
11799.80 602
11800.83 659
11801.85 655
11802.88 614
11803.90 627
11804.93 598
11805.96 600
11806.98 586
11808.01 577
11809.04 556
11810.06 567
11811.09 538
11812.11 571
11813.14 519
11814.17 518
11815.19 558
11816.22 518
11817.25 501
11818.27 484
11819.30 546
11820.33 497
11821.36 466
11822.38 486
11823.41 496
11824.44 531
11825.46 496
11826.49 465
11827.52 466
11828.54 511
11829.57 528
11830.60 530
11831.63 514
11832.65 502
11833.68 519
11834.71 539
11835.74 556
11836.76 552
11837.79 509
11838.82 511
11839.85 571
11840.88 561
11841.90 487
11842.93 485
11843.96 463
11844.99 527
11846.01 494
11847.04 456
11848.07 434
11849.10 461
11850.13 485
11851.16 462
11852.18 455
11853.21 450
11854.24 479
11855.27 486
11856.30 454
11857.33 445
11858.35 428
11859.38 456
11860.41 490
11861.44 433
11862.47 470
11863.50 448
11864.53 473
11865.56 524
11866.58 483
11867.61 454
11868.64 496
11869.67 426
11870.70 427
11871.73 468
11872.76 482
11873.79 495
11874.82 488
11875.85 459
11876.88 444
11877.91 429
11878.93 463
11879.96 424
11880.99 457
11882.02 446
11883.05 462
11884.08 473
11885.11 432
11886.14 435
11887.17 463
11888.20 439
11889.23 449
11890.26 428
11891.29 433
11892.32 506
11893.35 483
11894.38 427
11895.41 465
11896.44 436
11897.47 468
11898.50 493
11899.53 534
11900.56 435
11901.59 421
11902.62 458
11903.65 489
11904.69 457
11905.72 505
11906.75 517
11907.78 562
11908.81 481
11909.84 528
11910.87 514
11911.90 528
11912.93 457
11913.96 485
11914.99 477
11916.02 500
11917.06 564
11918.09 503
11919.12 482
11920.15 439
11921.18 426
11922.21 489
11923.24 498
11924.27 474
11925.31 487
11926.34 529
11927.37 488
11928.40 471
11929.43 434
11930.46 464
11931.50 524
11932.53 496
11933.56 530
11934.59 472
11935.62 558
11936.65 617
11937.69 623
11938.72 606
11939.75 574
11940.78 608
11941.81 619
11942.85 601
11943.88 576
11944.91 548
11945.94 531
11946.98 503
11948.01 497
11949.04 508
11950.07 478
11951.11 475
11952.14 458
11953.17 489
11954.20 484
11955.24 396
11956.27 431
11957.30 466
11958.34 480
11959.37 461
11960.40 438
11961.43 452
11962.47 419
11963.50 434
11964.53 405
11965.57 430
11966.60 452
11967.63 417
11968.67 456
11969.70 418
11970.73 394
11971.77 430
11972.80 409
11973.83 435
11974.87 424
11975.90 436
11976.94 479
11977.97 490
11979.00 395
11980.04 422
11981.07 481
11982.10 474
11983.14 453
11984.17 419
11985.21 458
11986.24 454
11987.27 403
11988.31 427
11989.34 427
11990.38 468
11991.41 459
11992.45 438
11993.48 435
11994.51 426
11995.55 448
11996.58 434
11997.62 445
11998.65 443
11999.69 457
12000.72 434
12001.76 485
12002.79 436
12003.83 401
12004.86 414
12005.90 460
12006.93 458
12007.97 446
12009.00 452
12010.04 466
12011.07 445
12012.11 458
12013.14 469
12014.18 470
12015.21 480
12016.25 480
12017.28 460
12018.32 478
12019.35 471
12020.39 438
12021.43 511
12022.46 474
12023.50 485
12024.53 538
12025.57 520
12026.60 530
12027.64 509
12028.68 575
12029.71 517
12030.75 554
12031.78 513
12032.82 501
12033.86 501
12034.89 507
12035.93 495
12036.97 546
12038.00 518
12039.04 530
12040.07 567
12041.11 506
12042.15 498
12043.18 503
12044.22 532
12045.26 529
12046.29 510
12047.33 520
12048.37 521
12049.40 513
12050.44 514
12051.48 453
12052.52 474
12053.55 523
12054.59 515
12055.63 534
12056.66 540
12057.70 536
12058.74 509
12059.78 524
12060.81 537
12061.85 553
12062.89 538
12063.92 545
12064.96 513
12066.00 525
12067.04 530
12068.07 515
12069.11 490
12070.15 500
12071.19 537
12072.23 494
12073.26 558
12074.30 535
12075.34 565
12076.38 531
12077.42 508
12078.45 546
12079.49 519
12080.53 553
12081.57 538
12082.61 567
12083.64 553
12084.68 536
12085.72 495
12086.76 544
12087.80 580
12088.84 524
12089.88 528
12090.91 567
12091.95 540
12092.99 520
12094.03 533
12095.07 571
12096.11 590
12097.15 643
12098.19 583
12099.22 552
12100.26 574
12101.30 605
12102.34 612
12103.38 642
12104.42 639
12105.46 649
12106.50 654
12107.54 641
12108.58 751
12109.62 677
12110.66 732
12111.70 705
12112.74 704
12113.77 693
12114.81 694
12115.85 698
12116.89 631
12117.93 621
12118.97 589
12120.01 551
12121.05 558
12122.09 549
12123.13 542
12124.17 489
12125.21 473
12126.25 528
12127.29 510
12128.33 482
12129.37 476
12130.41 490
12131.45 454
12132.50 475
12133.54 494
12134.58 509
12135.62 482
12136.66 476
12137.70 475
12138.74 456
12139.78 414
12140.82 425
12141.86 510
12142.90 513
12143.94 495
12144.98 478
12146.02 489
12147.07 428
12148.11 478
12149.15 441
12150.19 443
12151.23 455
12152.27 456
12153.31 433
12154.35 434
12155.40 415
12156.44 413
12157.48 434
12158.52 399
12159.56 411
12160.60 415
12161.64 424
12162.69 408
12163.73 460
12164.77 432
12165.81 425
12166.85 415
12167.90 418
12168.94 389
12169.98 394
12171.02 432
12172.06 401
12173.11 427
12174.15 421
12175.19 470
12176.23 456
12177.27 404
12178.32 424
12179.36 416
12180.40 384
12181.44 392
12182.49 419
12183.53 390
12184.57 421
12185.61 418
12186.66 431
12187.70 432
12188.74 438
12189.79 373
12190.83 332
12191.87 448
12192.91 422
12193.96 411
12195.00 408
12196.04 399
12197.09 432
12198.13 440
12199.17 444
12200.22 408
12201.26 410
12202.30 391
12203.35 415
12204.39 426
12205.43 445
12206.48 428
12207.52 381
12208.57 441
12209.61 455
12210.65 415
12211.70 395
12212.74 425
12213.78 428
12214.83 375
12215.87 394
12216.92 372
12217.96 392
12219.00 401
12220.05 405
12221.09 397
12222.14 404
12223.18 417
12224.23 455
12225.27 422
12226.31 410
12227.36 420
12228.40 367
12229.45 410
12230.49 395
12231.54 400
12232.58 398
12233.63 410
12234.67 423
12235.72 395
12236.76 398
12237.81 435
12238.85 394
12239.90 405
12240.94 384
12241.99 408
12243.03 377
12244.08 380
12245.12 389
12246.17 409
12247.21 394
12248.26 390
12249.30 380
12250.35 396
12251.39 376
12252.44 382
12253.49 379
12254.53 362
12255.58 392
12256.62 374
12257.67 371
12258.71 369
12259.76 362
12260.81 374
12261.85 355
12262.90 346
12263.94 362
12264.99 356
12266.04 358
12267.08 334
12268.13 327
12269.17 370
12270.22 386
12271.27 346
12272.31 347
12273.36 346
12274.41 354
12275.45 311
12276.50 336
12277.55 353
12278.59 342
12279.64 341
12280.69 381
12281.73 335
12282.78 316
12283.83 349
12284.87 385
12285.92 375
12286.97 343
12288.01 315
12289.06 288
12290.11 326
12291.16 353
12292.20 348
12293.25 317
12294.30 323
12295.35 350
12296.39 330
12297.44 338
12298.49 310
12299.54 329
12300.58 363
12301.63 312
12302.68 322
12303.73 332
12304.77 323
12305.82 313
12306.87 345
12307.92 332
12308.97 328
12310.01 329
12311.06 352
12312.11 341
12313.16 335
12314.21 290
12315.25 339
12316.30 377
12317.35 356
12318.40 331
12319.45 343
12320.50 319
12321.54 333
12322.59 309
12323.64 339
12324.69 365
12325.74 345
12326.79 304
12327.84 291
12328.89 283
12329.93 288
12330.98 308
12332.03 299
12333.08 312
12334.13 320
12335.18 334
12336.23 301
12337.28 310
12338.33 279
12339.38 306
12340.43 322
12341.47 351
12342.52 288
12343.57 285
12344.62 328
12345.67 317
12346.72 317
12347.77 317
12348.82 321
12349.87 327
12350.92 310
12351.97 321
12353.02 282
12354.07 292
12355.12 299
12356.17 324
12357.22 282
12358.27 297
12359.32 345
12360.37 343
12361.42 339
12362.47 326
12363.52 334
12364.57 295
12365.62 324
12366.67 272
12367.72 284
12368.77 320
12369.82 300
12370.87 283
12371.93 257
12372.98 295
12374.03 303
12375.08 305
12376.13 280
12377.18 311
12378.23 296
12379.28 313
12380.33 263
12381.38 318
12382.43 297
12383.49 251
12384.54 294
12385.59 325
12386.64 317
12387.69 272
12388.74 283
12389.79 327
12390.84 303
12391.90 315
12392.95 292
12394.00 296
12395.05 305
12396.10 276
12397.15 255
12398.21 276
12399.26 304
12400.31 299
12401.36 284
12402.41 293
12403.47 334
12404.52 292
12405.57 338
12406.62 302
12407.67 299
12408.73 296
12409.78 296
12410.83 321
12411.88 327
12412.94 305
12413.99 291
12415.04 329
12416.09 332
12417.15 286
12418.20 259
12419.25 298
12420.30 331
12421.36 300
12422.41 274
12423.46 304
12424.52 285
12425.57 338
12426.62 316
12427.67 257
12428.73 332
12429.78 315
12430.83 347
12431.89 296
12432.94 300
12433.99 319
12435.05 336
12436.10 299
12437.15 265
12438.21 305
12439.26 340
12440.31 330
12441.37 312
12442.42 332
12443.47 314
12444.53 337
12445.58 285
12446.64 281
12447.69 296
12448.74 288
12449.80 310
12450.85 323
12451.91 270
12452.96 286
12454.01 295
12455.07 335
12456.12 306
12457.18 296
12458.23 259
12459.29 333
12460.34 320
12461.39 305
12462.45 291
12463.50 301
12464.56 321
12465.61 288
12466.67 288
12467.72 325
12468.78 331
12469.83 296
12470.89 320
12471.94 299
12473.00 292
12474.05 308
12475.11 297
12476.16 277
12477.22 318
12478.27 281
12479.33 277
12480.38 298
12481.44 310
12482.49 320
12483.55 334
12484.60 310
12485.66 328
12486.71 314
12487.77 313
12488.83 340
12489.88 328
12490.94 294
12491.99 319
12493.05 335
12494.10 333
12495.16 300
12496.22 324
12497.27 352
12498.33 357
12499.38 368
12500.44 355
12501.50 407
12502.55 423
12503.61 395
12504.67 428
12505.72 425
12506.78 374
12507.83 414
12508.89 448
12509.95 403
12511.00 362
12512.06 344
12513.12 360
12514.17 364
12515.23 373
12516.29 356
12517.34 370
12518.40 322
12519.46 330
12520.52 383
12521.57 351
12522.63 350
12523.69 398
12524.74 386
12525.80 376
12526.86 349
12527.92 387
12528.97 364
12530.03 428
12531.09 440
12532.15 398
12533.20 425
12534.26 534
12535.32 476
12536.38 444
12537.43 463
12538.49 397
12539.55 361
12540.61 395
12541.66 371
12542.72 347
12543.78 341
12544.84 371
12545.90 333
12546.95 321
12548.01 331
12549.07 342
12550.13 355
12551.19 368
12552.25 361
12553.30 319
12554.36 300
12555.42 281
12556.48 347
12557.54 333
12558.60 344
12559.65 346
12560.71 343
12561.77 306
12562.83 309
12563.89 331
12564.95 351
12566.01 348
12567.07 333
12568.13 329
12569.18 330
12570.24 315
12571.30 370
12572.36 391
12573.42 336
12574.48 339
12575.54 378
12576.60 364
12577.66 366
12578.72 340
12579.78 411
12580.84 423
12581.90 398
12582.96 445
12584.02 442
12585.07 448
12586.13 455
12587.19 417
12588.25 439
12589.31 375
12590.37 410
12591.43 389
12592.49 430
12593.55 351
12594.61 356
12595.67 322
12596.73 350
12597.79 359
12598.86 338
12599.92 371
12600.98 353
12602.04 369
12603.10 348
12604.16 387
12605.22 387
12606.28 388
12607.34 417
12608.40 417
12609.46 426
12610.52 403
12611.58 434
12612.64 444
12613.70 466
12614.76 466
12615.83 472
12616.89 492
12617.95 457
12619.01 415
12620.07 453
12621.13 419
12622.19 382
12623.25 409
12624.32 454
12625.38 421
12626.44 445
12627.50 412
12628.56 384
12629.62 390
12630.68 384
12631.75 404
12632.81 348
12633.87 384
12634.93 388
12635.99 363
12637.05 339
12638.12 328
12639.18 348
12640.24 367
12641.30 385
12642.36 363
12643.43 342
12644.49 374
12645.55 389
12646.61 366
12647.68 316
12648.74 358
12649.80 328
12650.86 315
12651.93 353
12652.99 385
12654.05 345
12655.11 354
12656.18 357
12657.24 348
12658.30 392
12659.36 391
12660.43 376
12661.49 374
12662.55 377
12663.62 399
12664.68 424
12665.74 405
12666.81 378
12667.87 405
12668.93 361
12670.00 354
12671.06 389
12672.12 342
12673.19 375
12674.25 383
12675.31 352
12676.38 322
12677.44 358
12678.50 356
12679.57 372
12680.63 348
12681.69 361
12682.76 392
12683.82 374
12684.89 369
12685.95 367
12687.01 337
12688.08 346
12689.14 397
12690.21 381
12691.27 407
12692.33 427
12693.40 467
12694.46 448
12695.53 423
12696.59 398
12697.66 378
12698.72 418
12699.79 437
12700.85 443
12701.91 445
12702.98 437
12704.04 432
12705.11 399
12706.17 392
12707.24 407
12708.30 356
12709.37 428
12710.43 418
12711.50 475
12712.56 457
12713.63 456
12714.69 430
12715.76 417
12716.82 421
12717.89 381
12718.95 370
12720.02 365
12721.09 348
12722.15 385
12723.22 386
12724.28 365
12725.35 370
12726.41 345
12727.48 381
12728.54 376
12729.61 379
12730.68 364
12731.74 392
12732.81 389
12733.87 367
12734.94 388
12736.01 381
12737.07 379
12738.14 371
12739.20 330
12740.27 385
12741.34 412
12742.40 384
12743.47 379
12744.54 351
12745.60 328
12746.67 351
12747.74 365
12748.80 345
12749.87 354
12750.94 360
12752.00 349
12753.07 354
12754.14 359
12755.20 350
12756.27 329
12757.34 345
12758.40 335
12759.47 315
12760.54 352
12761.60 352
12762.67 290
12763.74 285
12764.81 320
12765.87 321
12766.94 316
12768.01 277
12769.08 316
12770.14 309
12771.21 305
12772.28 294
12773.35 327
12774.41 283
12775.48 296
12776.55 330
12777.62 319
12778.68 332
12779.75 305
12780.82 332
12781.89 319
12782.96 264
12784.02 249
12785.09 294
12786.16 292
12787.23 340
12788.30 294
12789.37 329
12790.43 310
12791.50 292
12792.57 303
12793.64 303
12794.71 321
12795.78 311
12796.84 300
12797.91 309
12798.98 288
12800.05 321
12801.12 273
12802.19 266
12803.26 306
12804.33 301
12805.40 333
12806.46 321
12807.53 297
12808.60 274
12809.67 306
12810.74 296
12811.81 299
12812.88 277
12813.95 316
12815.02 318
12816.09 252
12817.16 245
12818.23 263
12819.30 298
12820.37 254
12821.44 257
12822.50 294
12823.57 296
12824.64 268
12825.71 321
12826.78 328
12827.85 311
12828.92 310
12829.99 311
12831.06 313
12832.13 261
12833.20 292
12834.27 284
12835.34 263
12836.41 278
12837.49 272
12838.56 266
12839.63 302
12840.70 305
12841.77 302
12842.84 332
12843.91 287
12844.98 302
12846.05 312
12847.12 276
12848.19 296
12849.26 319
12850.33 296
12851.40 314
12852.47 296
12853.55 318
12854.62 285
12855.69 312
12856.76 281
12857.83 272
12858.90 261
12859.97 285
12861.04 293
12862.11 268
12863.19 251
12864.26 265
12865.33 268
12866.40 234
12867.47 239
12868.54 273
12869.62 276
12870.69 257
12871.76 236
12872.83 234
12873.90 280
12874.97 252
12876.05 250
12877.12 254
12878.19 238
12879.26 236
12880.33 264
12881.41 235
12882.48 251
12883.55 232
12884.62 229
12885.70 238
12886.77 255
12887.84 246
12888.91 231
12889.98 238
12891.06 237
12892.13 236
12893.20 271
12894.28 247
12895.35 229
12896.42 255
12897.49 218
12898.57 222
12899.64 221
12900.71 243
12901.79 253
12902.86 253
12903.93 234
12905.00 217
12906.08 210
12907.15 205
12908.22 261
12909.30 219
12910.37 245
12911.44 233
12912.52 239
12913.59 223
12914.66 234
12915.74 205
12916.81 212
12917.89 245
12918.96 215
12920.03 226
12921.11 202
12922.18 211
12923.25 250
12924.33 235
12925.40 260
12926.48 235
12927.55 227
12928.62 232
12929.70 251
12930.77 247
12931.85 213
12932.92 197
12934.00 211
12935.07 244
12936.14 224
12937.22 260
12938.29 206
12939.37 192
12940.44 187
12941.52 227
12942.59 216
12943.67 245
12944.74 252
12945.82 210
12946.89 239
12947.97 224
12949.04 231
12950.12 219
12951.19 243
12952.27 244
12953.34 247
12954.42 237
12955.49 211
12956.57 207
12957.64 220
12958.72 223
12959.79 237
12960.87 227
12961.94 246
12963.02 277
12964.10 256
12965.17 241
12966.25 239
12967.32 217
12968.40 243
12969.47 258
12970.55 212
12971.63 227
12972.70 235
12973.78 230
12974.85 204
12975.93 207
12977.01 219
12978.08 234
12979.16 224
12980.23 222
12981.31 225
12982.39 216
12983.46 239
12984.54 194
12985.62 228
12986.69 197
12987.77 233
12988.85 218
12989.92 194
12991.00 225
12992.08 239
12993.15 239
12994.23 177
12995.31 213
12996.38 246
12997.46 215
12998.54 227
12999.61 213
13000.69 187
13001.77 208
13002.85 203
13003.92 242
13005.00 251
13006.08 228
13007.16 211
13008.23 197
13009.31 209
13010.39 213
13011.47 223
13012.54 232
13013.62 214
13014.70 223
13015.78 189
13016.85 193
13017.93 210
13019.01 201
13020.09 233
13021.17 233
13022.24 203
13023.32 227
13024.40 267
13025.48 249
13026.56 198
13027.63 230
13028.71 220
13029.79 213
13030.87 233
13031.95 262
13033.03 251
13034.10 212
13035.18 199
13036.26 206
13037.34 205
13038.42 194
13039.50 229
13040.58 242
13041.66 218
13042.73 212
13043.81 242
13044.89 239
13045.97 217
13047.05 212
13048.13 226
13049.21 208
13050.29 253
13051.37 220
13052.45 214
13053.53 203
13054.60 206
13055.68 236
13056.76 227
13057.84 239
13058.92 212
13060.00 221
13061.08 237
13062.16 223
13063.24 253
13064.32 221
13065.40 292
13066.48 265
13067.56 208
13068.64 239
13069.72 220
13070.80 248
13071.88 263
13072.96 271
13074.04 240
13075.12 248
13076.20 246
13077.28 250
13078.36 217
13079.44 237
13080.52 211
13081.60 219
13082.68 211
13083.76 220
13084.84 210
13085.93 213
13087.01 246
13088.09 227
13089.17 207
13090.25 219
13091.33 222
13092.41 243
13093.49 240
13094.57 245
13095.65 252
13096.73 234
13097.82 237
13098.90 218
13099.98 234
13101.06 260
13102.14 258
13103.22 270
13104.30 202
13105.38 229
13106.47 242
13107.55 242
13108.63 197
13109.71 209
13110.79 214
13111.87 223
13112.96 206
13114.04 220
13115.12 246
13116.20 253
13117.28 245
13118.37 175
13119.45 219
13120.53 222
13121.61 243
13122.69 203
13123.78 221
13124.86 201
13125.94 222
13127.02 216
13128.11 226
13129.19 227
13130.27 216
13131.35 230
13132.44 214
13133.52 194
13134.60 199
13135.68 212
13136.77 260
13137.85 239
13138.93 242
13140.01 205
13141.10 215
13142.18 205
13143.26 226
13144.35 249
13145.43 202
13146.51 237
13147.60 221
13148.68 229
13149.76 213
13150.85 212
13151.93 211
13153.01 182
13154.10 197
13155.18 203
13156.26 189
13157.35 214
13158.43 211
13159.51 203
13160.60 220
13161.68 217
13162.77 219
13163.85 226
13164.93 226
13166.02 241
13167.10 243
13168.19 217
13169.27 189
13170.35 201
13171.44 253
13172.52 221
13173.61 217
13174.69 266
13175.78 247
13176.86 220
13177.94 190
13179.03 227
13180.11 225
13181.20 273
13182.28 237
13183.37 230
13184.45 234
13185.54 194
13186.62 211
13187.71 242
13188.79 267
13189.88 225
13190.96 248
13192.05 236
13193.13 198
13194.22 238
13195.30 230
13196.39 227
13197.47 259
13198.56 258
13199.64 234
13200.73 251
13201.81 257
13202.90 253
13203.98 249
13205.07 217
13206.16 235
13207.24 259
13208.33 253
13209.41 246
13210.50 219
13211.58 223
13212.67 250
13213.76 228
13214.84 219
13215.93 249
13217.01 203
13218.10 223
13219.19 188
13220.27 196
13221.36 240
13222.45 246
13223.53 230
13224.62 184
13225.70 205
13226.79 201
13227.88 230
13228.96 216
13230.05 200
13231.14 229
13232.22 246
13233.31 239
13234.40 253
13235.48 229
13236.57 227
13237.66 232
13238.74 234
13239.83 250
13240.92 207
13242.01 208
13243.09 210
13244.18 228
13245.27 216
13246.35 248
13247.44 216
13248.53 233
13249.62 190
13250.70 223
13251.79 237
13252.88 247
13253.97 197
13255.05 234
13256.14 218
13257.23 210
13258.32 222
13259.41 227
13260.49 237
13261.58 200
13262.67 249
13263.76 242
13264.85 271
13265.93 232
13267.02 264
13268.11 269
13269.20 268
13270.29 242
13271.37 243
13272.46 235
13273.55 250
13274.64 231
13275.73 210
13276.82 264
13277.91 225
13278.99 266
13280.08 241
13281.17 272
13282.26 270
13283.35 207
13284.44 237
13285.53 244
13286.62 240
13287.70 259
13288.79 250
13289.88 236
13290.97 278
13292.06 245
13293.15 276
13294.24 257
13295.33 311
13296.42 275
13297.51 253
13298.60 275
13299.69 262
13300.78 237
13301.87 262
13302.95 258
13304.04 244
13305.13 265
13306.22 247
13307.31 235
13308.40 230
13309.49 272
13310.58 260
13311.67 285
13312.76 304
13313.85 305
13314.94 257
13316.03 322
13317.12 271
13318.21 257
13319.30 263
13320.39 265
13321.48 240
13322.58 264
13323.67 242
13324.76 255
13325.85 288
13326.94 243
13328.03 267
13329.12 301
13330.21 254
13331.30 262
13332.39 265
13333.48 234
13334.57 258
13335.66 259
13336.75 234
13337.85 242
13338.94 227
13340.03 248
13341.12 270
13342.21 272
13343.30 291
13344.39 281
13345.48 225
13346.58 295
13347.67 262
13348.76 279
13349.85 290
13350.94 260
13352.03 264
13353.12 229
13354.22 266
13355.31 287
13356.40 327
13357.49 288
13358.58 299
13359.68 249
13360.77 251
13361.86 283
13362.95 292
13364.04 265
13365.14 295
13366.23 260
13367.32 263
13368.41 307
13369.51 270
13370.60 292
13371.69 269
13372.78 304
13373.87 284
13374.97 308
13376.06 297
13377.15 289
13378.25 280
13379.34 303
13380.43 292
13381.52 314
13382.62 283
13383.71 290
13384.80 258
13385.90 284
13386.99 288
13388.08 248
13389.17 263
13390.27 271
13391.36 271
13392.45 241
13393.55 270
13394.64 250
13395.73 248
13396.83 244
13397.92 274
13399.02 244
13400.11 283
13401.20 237
13402.30 236
13403.39 270
13404.48 268
13405.58 270
13406.67 272
13407.77 238
13408.86 260
13409.95 265
13411.05 243
13412.14 227
13413.24 209
13414.33 241
13415.42 254
13416.52 272
13417.61 255
13418.71 252
13419.80 243
13420.90 287
13421.99 239
13423.08 249
13424.18 249
13425.27 228
13426.37 209
13427.46 206
13428.56 231
13429.65 250
13430.75 259
13431.84 257
13432.94 246
13434.03 261
13435.13 246
13436.22 232
13437.32 273
13438.41 245
13439.51 260
13440.60 239
13441.70 226
13442.79 243
13443.89 259
13444.98 266
13446.08 265
13447.18 250
13448.27 240
13449.37 258
13450.46 253
13451.56 298
13452.65 263
13453.75 253
13454.85 268
13455.94 266
13457.04 271
13458.13 239
13459.23 284
13460.33 273
13461.42 283
13462.52 279
13463.61 258
13464.71 281
13465.81 306
13466.90 220
13468.00 237
13469.10 263
13470.19 290
13471.29 282
13472.38 279
13473.48 266
13474.58 302
13475.67 309
13476.77 286
13477.87 253
13478.96 283
13480.06 285
13481.16 287
13482.26 307
13483.35 273
13484.45 283
13485.55 287
13486.64 274
13487.74 262
13488.84 273
13489.94 239
13491.03 242
13492.13 282
13493.23 289
13494.32 308
13495.42 298
13496.52 290
13497.62 279
13498.72 298
13499.81 299
13500.91 291
13502.01 299
13503.11 332
13504.20 320
13505.30 320
13506.40 302
13507.50 328
13508.60 329
13509.69 339
13510.79 354
13511.89 324
13512.99 338
13514.09 386
13515.18 354
13516.28 343
13517.38 350
13518.48 322
13519.58 289
13520.68 287
13521.78 311
13522.87 314
13523.97 303
13525.07 269
13526.17 276
13527.27 285
13528.37 296
13529.47 290
13530.57 263
13531.66 257
13532.76 280
13533.86 258
13534.96 267
13536.06 262
13537.16 273
13538.26 304
13539.36 298
13540.46 231
13541.56 229
13542.66 282
13543.76 257
13544.86 233
13545.96 227
13547.05 272
13548.15 281
13549.25 224
13550.35 247
13551.45 226
13552.55 250
13553.65 229
13554.75 235
13555.85 246
13556.95 227
13558.05 236
13559.15 233
13560.25 243
13561.35 267
13562.45 267
13563.55 243
13564.65 250
13565.75 245
13566.85 245
13567.96 263
13569.06 245
13570.16 244
13571.26 227
13572.36 255
13573.46 229
13574.56 238
13575.66 238
13576.76 214
13577.86 258
13578.96 262
13580.06 222
13581.16 265
13582.27 236
13583.37 252
13584.47 231
13585.57 247
13586.67 251
13587.77 250
13588.87 240
13589.97 275
13591.08 248
13592.18 230
13593.28 243
13594.38 263
13595.48 243
13596.58 234
13597.68 225
13598.79 249
13599.89 251
13600.99 257
13602.09 244
13603.19 238
13604.30 262
13605.40 246
13606.50 257
13607.60 272
13608.70 284
13609.81 251
13610.91 244
13612.01 234
13613.11 214
13614.21 227
13615.32 244
13616.42 307
13617.52 260
13618.62 278
13619.73 241
13620.83 221
13621.93 236
13623.03 215
13624.14 199
13625.24 237
13626.34 276
13627.45 287
13628.55 251
13629.65 250
13630.75 245
13631.86 235
13632.96 247
13634.06 258
13635.17 258
13636.27 258
13637.37 264
13638.48 280
13639.58 248
13640.68 244
13641.79 224
13642.89 216
13643.99 261
13645.10 246
13646.20 223
13647.30 210
13648.41 216
13649.51 240
13650.62 237
13651.72 245
13652.82 239
13653.93 256
13655.03 239
13656.14 217
13657.24 206
13658.34 248
13659.45 216
13660.55 220
13661.66 252
13662.76 244
13663.87 218
13664.97 268
13666.07 217
13667.18 230
13668.28 265
13669.39 257
13670.49 211
13671.60 224
13672.70 225
13673.81 228
13674.91 190
13676.02 205
13677.12 221
13678.23 199
13679.33 217
13680.44 222
13681.54 224
13682.65 241
13683.75 227
13684.86 234
13685.96 230
13687.07 229
13688.17 225
13689.28 273
13690.38 242
13691.49 269
13692.59 252
13693.70 247
13694.80 241
13695.91 239
13697.02 258
13698.12 273
13699.23 269
13700.33 235
13701.44 274
13702.55 253
13703.65 263
13704.76 243
13705.86 246
13706.97 264
13708.08 237
13709.18 246
13710.29 248
13711.39 306
13712.50 261
13713.61 256
13714.71 220
13715.82 265
13716.93 255
13718.03 233
13719.14 246
13720.25 258
13721.35 242
13722.46 235
13723.57 290
13724.67 240
13725.78 247
13726.89 275
13727.99 268
13729.10 249
13730.21 285
13731.31 246
13732.42 265
13733.53 268
13734.64 264
13735.74 222
13736.85 278
13737.96 304
13739.07 293
13740.17 262
13741.28 275
13742.39 294
13743.50 317
13744.60 300
13745.71 306
13746.82 326
13747.93 315
13749.03 267
13750.14 265
13751.25 253
13752.36 304
13753.47 311
13754.57 284
13755.68 292
13756.79 340
13757.90 338
13759.01 300
13760.11 328
13761.22 282
13762.33 328
13763.44 337
13764.55 367
13765.66 345
13766.76 327
13767.87 345
13768.98 344
13770.09 347
13771.20 353
13772.31 359
13773.42 340
13774.53 416
13775.63 395
13776.74 399
13777.85 423
13778.96 431
13780.07 469
13781.18 432
13782.29 440
13783.40 477
13784.51 446
13785.62 443
13786.73 447
13787.83 419
13788.94 362
13790.05 436
13791.16 419
13792.27 375
13793.38 320
13794.49 316
13795.60 339
13796.71 337
13797.82 296
13798.93 292
13800.04 307
13801.15 330
13802.26 301
13803.37 276
13804.48 270
13805.59 301
13806.70 320
13807.81 279
13808.92 315
13810.03 288
13811.14 321
13812.25 298
13813.36 283
13814.47 265
13815.58 306
13816.69 324
13817.80 286
13818.91 280
13820.03 287
13821.14 313
13822.25 309
13823.36 265
13824.47 287
13825.58 293
13826.69 297
13827.80 300
13828.91 257
13830.02 261
13831.13 250
13832.25 257
13833.36 278
13834.47 279
13835.58 230
13836.69 248
13837.80 223
13838.91 255
13840.02 277
13841.14 244
13842.25 263
13843.36 260
13844.47 266
13845.58 235
13846.69 233
13847.81 264
13848.92 291
13850.03 257
13851.14 217
13852.25 252
13853.37 301
13854.48 285
13855.59 249
13856.70 269
13857.81 287
13858.93 281
13860.04 277
13861.15 252
13862.26 253
13863.38 290
13864.49 316
13865.60 275
13866.71 266
13867.83 291
13868.94 261
13870.05 245
13871.16 213
13872.28 257
13873.39 287
13874.50 279
13875.61 275
13876.73 266
13877.84 305
13878.95 303
13880.07 338
13881.18 260
13882.29 284
13883.41 266
13884.52 292
13885.63 323
13886.75 291
13887.86 266
13888.97 266
13890.09 290
13891.20 371
13892.31 293
13893.43 280
13894.54 322
13895.65 352
13896.77 307
13897.88 295
13899.00 351
13900.11 363
13901.22 372
13902.34 346
13903.45 355
13904.57 342
13905.68 366
13906.79 338
13907.91 326
13909.02 338
13910.14 314
13911.25 343
13912.37 322
13913.48 358
13914.59 299
13915.71 305
13916.82 329
13917.94 295
13919.05 297
13920.17 293
13921.28 294
13922.40 284
13923.51 279
13924.63 251
13925.74 305
13926.86 285
13927.97 238
13929.09 244
13930.20 292
13931.32 266
13932.43 244
13933.55 257
13934.66 259
13935.78 251
13936.89 258
13938.01 238
13939.12 281
13940.24 262
13941.35 227
13942.47 247
13943.59 268
13944.70 270
13945.82 278
13946.93 254
13948.05 237
13949.16 230
13950.28 276
13951.40 258
13952.51 253
13953.63 275
13954.74 266
13955.86 291
13956.98 215
13958.09 277
13959.21 242
13960.33 277
13961.44 249
13962.56 232
13963.67 249
13964.79 282
13965.91 271
13967.02 264
13968.14 222
13969.26 238
13970.37 280
13971.49 209
13972.61 217
13973.72 219
13974.84 221
13975.96 250
13977.08 278
13978.19 247
13979.31 224
13980.43 241
13981.54 238
13982.66 267
13983.78 243
13984.90 227
13986.01 250
13987.13 272
13988.25 267
13989.37 247
13990.48 258
13991.60 260
13992.72 252
13993.84 259
13994.95 270
13996.07 235
13997.19 253
13998.31 250
13999.42 265
14000.54 245
14001.66 254
14002.78 222
14003.90 229
14005.01 256
14006.13 227
14007.25 219
14008.37 242
14009.49 260
14010.61 229
14011.72 216
14012.84 215
14013.96 218
14015.08 235
14016.20 258
14017.32 257
14018.43 243
14019.55 239
14020.67 221
14021.79 236
14022.91 272
14024.03 238
14025.15 215
14026.27 251
14027.39 242
14028.50 238
14029.62 217
14030.74 235
14031.86 212
14032.98 254
14034.10 257
14035.22 245
14036.34 236
14037.46 237
14038.58 238
14039.70 259
14040.82 248
14041.94 260
14043.06 245
14044.18 240
14045.30 242
14046.41 281
14047.53 242
14048.65 223
14049.77 250
14050.89 260
14052.01 228
14053.13 268
14054.25 266
14055.37 251
14056.49 291
14057.61 275
14058.74 269
14059.86 263
14060.98 275
14062.10 233
14063.22 265
14064.34 276
14065.46 294
14066.58 249
14067.70 272
14068.82 292
14069.94 287
14071.06 280
14072.18 289
14073.30 282
14074.42 268
14075.54 302
14076.66 280
14077.79 279
14078.91 273
14080.03 290
14081.15 257
14082.27 256
14083.39 251
14084.51 298
14085.63 324
14086.76 300
14087.88 281
14089.00 259
14090.12 315
14091.24 294
14092.36 306
14093.48 269
14094.61 301
14095.73 296
14096.85 308
14097.97 305
14099.09 310
14100.22 320
14101.34 367
14102.46 304
14103.58 332
14104.70 322
14105.83 385
14106.95 354
14108.07 324
14109.19 329
14110.31 315
14111.44 314
14112.56 319
14113.68 282
14114.80 284
14115.93 309
14117.05 287
14118.17 252
14119.29 240
14120.42 239
14121.54 272
14122.66 311
14123.79 235
14124.91 238
14126.03 292
14127.15 275
14128.28 269
14129.40 241
14130.52 226
14131.65 231
14132.77 232
14133.89 284
14135.02 273
14136.14 255
14137.26 243
14138.39 274
14139.51 256
14140.63 251
14141.76 242
14142.88 256
14144.00 229
14145.13 241
14146.25 233
14147.38 249
14148.50 227
14149.62 230
14150.75 201
14151.87 225
14152.99 240
14154.12 237
14155.24 249
14156.37 230
14157.49 224
14158.62 248
14159.74 258
14160.86 212
14161.99 212
14163.11 240
14164.24 249
14165.36 246
14166.49 225
14167.61 223
14168.74 243
14169.86 211
14170.99 210
14172.11 202
14173.23 245
14174.36 236
14175.48 230
14176.61 238
14177.73 210
14178.86 227
14179.98 248
14181.11 218
14182.23 202
14183.36 252
14184.49 240
14185.61 252
14186.74 213
14187.86 260
14188.99 230
14190.11 205
14191.24 211
14192.36 234
14193.49 230
14194.61 246
14195.74 210
14196.87 248
14197.99 234
14199.12 225
14200.24 238
14201.37 246
14202.50 223
14203.62 200
14204.75 220
14205.87 220
14207.00 198
14208.13 209
14209.25 226
14210.38 206
14211.50 202
14212.63 210
14213.76 232
14214.88 205
14216.01 194
14217.14 205
14218.26 212
14219.39 191
14220.52 165
14221.64 195
14222.77 217
14223.90 226
14225.02 204
14226.15 208
14227.28 170
14228.41 195
14229.53 245
14230.66 235
14231.79 210
14232.91 205
14234.04 243
14235.17 212
14236.30 202
14237.42 199
14238.55 230
14239.68 218
14240.81 213
14241.93 217
14243.06 203
14244.19 197
14245.32 206
14246.44 195
14247.57 197
14248.70 205
14249.83 225
14250.95 231
14252.08 188
14253.21 197
14254.34 214
14255.47 251
14256.59 201
14257.72 239
14258.85 221
14259.98 227
14261.11 205
14262.24 206
14263.36 201
14264.49 219
14265.62 202
14266.75 213
14267.88 213
14269.01 196
14270.14 187
14271.26 213
14272.39 210
14273.52 220
14274.65 231
14275.78 193
14276.91 198
14278.04 209
14279.17 209
14280.30 217
14281.42 213
14282.55 215
14283.68 201
14284.81 180
14285.94 195
14287.07 183
14288.20 217
14289.33 175
14290.46 189
14291.59 212
14292.72 214
14293.85 226
14294.98 211
14296.11 217
14297.24 153
14298.37 181
14299.50 162
14300.63 198
14301.76 204
14302.89 167
14304.02 182
14305.15 211
14306.28 181
14307.41 183
14308.54 177
14309.67 182
14310.80 183
14311.93 211
14313.06 189
14314.19 210
14315.32 233
14316.45 188
14317.58 193
14318.71 169
14319.84 172
14320.97 189
14322.10 197
14323.23 210
14324.36 187
14325.49 197
14326.63 174
14327.76 166
14328.89 201
14330.02 203
14331.15 220
14332.28 223
14333.41 189
14334.54 168
14335.67 170
14336.81 185
14337.94 176
14339.07 165
14340.20 190
14341.33 174
14342.46 203
14343.59 192
14344.73 185
14345.86 175
14346.99 191
14348.12 201
14349.25 203
14350.38 182
14351.52 199
14352.65 185
14353.78 174
14354.91 209
14356.04 203
14357.18 194
14358.31 194
14359.44 178
14360.57 180
14361.71 203
14362.84 210
14363.97 174
14365.10 197
14366.24 197
14367.37 173
14368.50 211
14369.63 195
14370.77 180
14371.90 157
14373.03 175
14374.16 179
14375.30 188
14376.43 170
14377.56 176
14378.70 187
14379.83 177
14380.96 184
14382.09 178
14383.23 194
14384.36 188
14385.49 195
14386.63 195
14387.76 191
14388.89 178
14390.03 169
14391.16 184
14392.29 214
14393.43 187
14394.56 209
14395.70 193
14396.83 191
14397.96 176
14399.10 156
14400.23 176
14401.36 172
14402.50 181
14403.63 175
14404.77 191
14405.90 176
14407.03 203
14408.17 200
14409.30 176
14410.44 185
14411.57 182
14412.71 185
14413.84 195
14414.97 204
14416.11 180
14417.24 186
14418.38 175
14419.51 175
14420.65 180
14421.78 179
14422.92 202
14424.05 227
14425.19 241
14426.32 212
14427.46 181
14428.59 193
14429.73 187
14430.86 188
14432.00 199
14433.13 207
14434.27 186
14435.40 192
14436.54 177
14437.67 182
14438.81 171
14439.94 157
14441.08 168
14442.21 188
14443.35 207
14444.48 196
14445.62 192
14446.76 190
14447.89 168
14449.03 210
14450.16 212
14451.30 195
14452.43 188
14453.57 184
14454.71 210
14455.84 207
14456.98 223
14458.11 186
14459.25 210
14460.39 238
14461.52 201
14462.66 175
14463.80 200
14464.93 195
14466.07 187
14467.20 172
14468.34 185
14469.48 183
14470.61 181
14471.75 167
14472.89 176
14474.02 186
14475.16 177
14476.30 197
14477.43 188
14478.57 183
14479.71 188
14480.85 198
14481.98 212
14483.12 190
14484.26 190
14485.39 168
14486.53 191
14487.67 175
14488.81 195
14489.94 215
14491.08 206
14492.22 207
14493.36 223
14494.49 216
14495.63 192
14496.77 205
14497.91 211
14499.04 214
14500.18 220
14501.32 239
14502.46 219
14503.59 194
14504.73 208
14505.87 225
14507.01 243
14508.15 216
14509.28 196
14510.42 226
14511.56 223
14512.70 205
14513.84 253
14514.98 227
14516.11 213
14517.25 218
14518.39 238
14519.53 226
14520.67 225
14521.81 248
14522.95 240
14524.08 229
14525.22 223
14526.36 233
14527.50 221
14528.64 230
14529.78 286
14530.92 246
14532.06 273
14533.20 267
14534.33 228
14535.47 269
14536.61 318
14537.75 251
14538.89 259
14540.03 230
14541.17 246
14542.31 269
14543.45 224
14544.59 243
14545.73 234
14546.87 217
14548.01 199
14549.15 231
14550.29 225
14551.43 237
14552.57 240
14553.71 235
14554.85 239
14555.99 206
14557.13 225
14558.27 252
14559.41 251
14560.55 225
14561.69 221
14562.83 227
14563.97 202
14565.11 221
14566.25 233
14567.39 220
14568.53 193
14569.67 212
14570.81 203
14571.95 242
14573.09 223
14574.23 212
14575.37 207
14576.51 232
14577.65 229
14578.79 221
14579.94 199
14581.08 200
14582.22 209
14583.36 214
14584.50 229
14585.64 219
14586.78 214
14587.92 196
14589.06 203
14590.21 190
14591.35 214
14592.49 182
14593.63 215
14594.77 200
14595.91 201
14597.05 214
14598.20 210
14599.34 195
14600.48 227
14601.62 241
14602.76 215
14603.90 210
14605.05 237
14606.19 225
14607.33 212
14608.47 223
14609.61 229
14610.76 176
14611.90 236
14613.04 222
14614.18 225
14615.32 222
14616.47 224
14617.61 203
14618.75 209
14619.89 189
14621.04 227
14622.18 211
14623.32 217
14624.46 225
14625.61 249
14626.75 226
14627.89 245
14629.04 274
14630.18 246
14631.32 218
14632.46 234
14633.61 275
14634.75 258
14635.89 275
14637.04 239
14638.18 237
14639.32 276
14640.47 249
14641.61 271
14642.75 284
14643.90 296
14645.04 260
14646.18 254
14647.33 255
14648.47 245
14649.61 280
14650.76 267
14651.90 290
14653.05 267
14654.19 232
14655.33 221
14656.48 230
14657.62 245
14658.76 224
14659.91 249
14661.05 227
14662.20 215
14663.34 206
14664.49 206
14665.63 220
14666.77 197
14667.92 197
14669.06 209
14670.21 199
14671.35 177
14672.50 187
14673.64 195
14674.79 202
14675.93 190
14677.07 214
14678.22 205
14679.36 198
14680.51 186
14681.65 186
14682.80 185
14683.94 205
14685.09 195
14686.23 196
14687.38 208
14688.52 172
14689.67 199
14690.81 213
14691.96 172
14693.10 153
14694.25 174
14695.40 159
14696.54 176
14697.69 177
14698.83 165
14699.98 151
14701.12 168
14702.27 208
14703.41 155
14704.56 181
14705.71 193
14706.85 189
14708.00 172
14709.14 162
14710.29 168
14711.44 214
14712.58 220
14713.73 183
14714.87 176
14716.02 205
14717.17 181
14718.31 199
14719.46 188
14720.61 177
14721.75 148
14722.90 165
14724.05 183
14725.19 205
14726.34 179
14727.49 152
14728.63 192
14729.78 175
14730.93 173
14732.07 162
14733.22 165
14734.37 176
14735.51 168
14736.66 147
14737.81 170
14738.95 183
14740.10 173
14741.25 173
14742.40 181
14743.54 176
14744.69 190
14745.84 169
14746.99 161
14748.13 144
14749.28 191
14750.43 178
14751.58 148
14752.72 182
14753.87 181
14755.02 194
14756.17 196
14757.31 145
14758.46 188
14759.61 172
14760.76 156
14761.91 182
14763.05 169
14764.20 174
14765.35 217
14766.50 215
14767.65 207
14768.80 161
14769.94 177
14771.09 173
14772.24 167
14773.39 177
14774.54 177
14775.69 175
14776.83 180
14777.98 155
14779.13 128
14780.28 164
14781.43 167
14782.58 184
14783.73 164
14784.88 164
14786.03 146
14787.17 157
14788.32 144
14789.47 163
14790.62 176
14791.77 154
14792.92 173
14794.07 135
14795.22 153
14796.37 162
14797.52 165
14798.67 163
14799.82 146
14800.97 183
14802.12 179
14803.26 159
14804.41 175
14805.56 197
14806.71 166
14807.86 146
14809.01 149
14810.16 158
14811.31 193
14812.46 153
14813.61 164
14814.76 181
14815.91 156
14817.06 183
14818.21 173
14819.36 148
14820.51 141
14821.66 172
14822.82 168
14823.97 160
14825.12 149
14826.27 177
14827.42 144
14828.57 149
14829.72 155
14830.87 185
14832.02 181
14833.17 129
14834.32 163
14835.47 158
14836.62 140
14837.77 148
14838.93 134
14840.08 185
14841.23 165
14842.38 142
14843.53 156
14844.68 162
14845.83 186
14846.98 127
14848.14 152
14849.29 138
14850.44 134
14851.59 147
14852.74 150
14853.89 145
14855.04 140
14856.20 149
14857.35 153
14858.50 154
14859.65 147
14860.80 146
14861.96 157
14863.11 163
14864.26 155
14865.41 165
14866.56 122
14867.72 144
14868.87 170
14870.02 144
14871.17 166
14872.32 161
14873.48 153
14874.63 139
14875.78 128
14876.93 147
14878.09 157
14879.24 170
14880.39 140
14881.54 173
14882.70 157
14883.85 192
14885.00 173
14886.16 148
14887.31 133
14888.46 155
14889.61 156
14890.77 137
14891.92 177
14893.07 191
14894.23 156
14895.38 154
14896.53 161
14897.69 177
14898.84 150
14899.99 149
14901.15 156
14902.30 169
14903.45 140
14904.61 145
14905.76 165
14906.91 153
14908.07 159
14909.22 152
14910.38 175
14911.53 165
14912.68 155
14913.84 151
14914.99 156
14916.15 133
14917.30 140
14918.45 180
14919.61 185
14920.76 161
14921.92 161
14923.07 128
14924.22 177
14925.38 155
14926.53 140
14927.69 149
14928.84 151
14930.00 135
14931.15 132
14932.31 140
14933.46 165
14934.62 163
14935.77 165
14936.93 166
14938.08 129
14939.24 161
14940.39 178
14941.55 147
14942.70 159
14943.86 175
14945.01 167
14946.17 189
14947.32 164
14948.48 160
14949.63 173
14950.79 169
14951.94 157
14953.10 165
14954.25 138
14955.41 118
14956.56 138
14957.72 158
14958.88 146
14960.03 180
14961.19 157
14962.34 146
14963.50 138
14964.65 158
14965.81 145
14966.97 147
14968.12 149
14969.28 149
14970.43 133
14971.59 166
14972.75 174
14973.90 151
14975.06 158
14976.22 164
14977.37 151
14978.53 151
14979.69 149
14980.84 135
14982.00 140
14983.16 156
14984.31 158
14985.47 156
14986.63 154
14987.78 166
14988.94 166
14990.10 166
14991.25 154
14992.41 147
14993.57 157
14994.72 145
14995.88 123
14997.04 142
14998.20 152
14999.35 164
15000.51 132
15001.67 122
15002.82 134
15003.98 149
15005.14 177
15006.30 160
15007.45 194
15008.61 171
15009.77 165
15010.93 150
15012.09 132
15013.24 165
15014.40 162
15015.56 145
15016.72 117
15017.87 131
15019.03 131
15020.19 174
15021.35 164
15022.51 146
15023.67 158
15024.82 168
15025.98 176
15027.14 126
15028.30 155
15029.46 159
15030.62 171
15031.77 120
15032.93 159
15034.09 151
15035.25 159
15036.41 180
15037.57 156
15038.73 148
15039.88 157
15041.04 152
15042.20 157
15043.36 140
15044.52 140
15045.68 127
15046.84 135
15048.00 123
15049.16 137
15050.32 148
15051.47 152
15052.63 126
15053.79 131
15054.95 173
15056.11 161
15057.27 164
15058.43 176
15059.59 166
15060.75 141
15061.91 145
15063.07 158
15064.23 155
15065.39 159
15066.55 144
15067.71 167
15068.87 168
15070.03 136
15071.19 126
15072.35 150
15073.51 163
15074.67 157
15075.83 172
15076.99 159
15078.15 136
15079.31 143
15080.47 150
15081.63 152
15082.79 146
15083.95 147
15085.11 150
15086.27 161
15087.43 160
15088.59 142
15089.76 146
15090.92 158
15092.08 154
15093.24 135
15094.40 153
15095.56 135
15096.72 147
15097.88 165
15099.04 161
15100.20 155
15101.37 170
15102.53 179
15103.69 166
15104.85 164
15106.01 166
15107.17 147
15108.33 169
15109.50 178
15110.66 131
15111.82 164
15112.98 147
15114.14 135
15115.30 153
15116.47 144
15117.63 120
15118.79 139
15119.95 147
15121.11 152
15122.27 146
15123.44 134
15124.60 156
15125.76 157
15126.92 132
15128.09 152
15129.25 141
15130.41 168
15131.57 158
15132.73 137
15133.90 140
15135.06 144
15136.22 131
15137.38 136
15138.55 154
15139.71 133
15140.87 162
15142.04 164
15143.20 141
15144.36 147
15145.52 135
15146.69 160
15147.85 150
15149.01 130
15150.18 159
15151.34 180
15152.50 149
15153.67 138
15154.83 159
15155.99 119
15157.16 132
15158.32 127
15159.48 130
15160.65 147
15161.81 137
15162.97 151
15164.14 147
15165.30 157
15166.46 121
15167.63 126
15168.79 148
15169.95 175
15171.12 141
15172.28 142
15173.45 157
15174.61 139
15175.77 131
15176.94 163
15178.10 170
15179.27 150
15180.43 161
15181.60 150
15182.76 123
15183.92 129
15185.09 158
15186.25 181
15187.42 152
15188.58 149
15189.75 161
15190.91 171
15192.08 163
15193.24 183
15194.41 137
15195.57 121
15196.74 173
15197.90 137
15199.07 121
15200.23 131
15201.40 155
15202.56 159
15203.73 145
15204.89 145
15206.06 151
15207.22 160
15208.39 170
15209.55 148
15210.72 150
15211.88 117
15213.05 143
15214.21 147
15215.38 187
15216.54 162
15217.71 177
15218.88 195
15220.04 148
15221.21 149
15222.37 174
15223.54 168
15224.71 193
15225.87 196
15227.04 176
15228.20 136
15229.37 162
15230.54 171
15231.70 152
15232.87 152
15234.03 190
15235.20 146
15236.37 169
15237.53 179
15238.70 158
15239.87 163
15241.03 167
15242.20 167
15243.37 174
15244.53 175
15245.70 174
15246.87 175
15248.03 168
15249.20 175
15250.37 153
15251.53 167
15252.70 136
15253.87 160
15255.04 161
15256.20 159
15257.37 156
15258.54 138
15259.70 148
15260.87 161
15262.04 169
15263.21 164
15264.37 148
15265.54 141
15266.71 139
15267.88 119
15269.04 155
15270.21 147
15271.38 169
15272.55 144
15273.72 136
15274.88 124
15276.05 127
15277.22 181
15278.39 143
15279.56 135
15280.72 138
15281.89 123
15283.06 162
15284.23 151
15285.40 152
15286.56 156
15287.73 148
15288.90 160
15290.07 155
15291.24 134
15292.41 170
15293.58 143
15294.74 166
15295.91 163
15297.08 146
15298.25 162
15299.42 150
15300.59 158
15301.76 155
15302.93 140
15304.09 143
15305.26 141
15306.43 138
15307.60 155
15308.77 129
15309.94 141
15311.11 145
15312.28 128
15313.45 123
15314.62 144
15315.79 174
15316.96 139
15318.13 139
15319.30 132
15320.46 142
15321.63 129
15322.80 145
15323.97 142
15325.14 127
15326.31 156
15327.48 146
15328.65 143
15329.82 146
15330.99 122
15332.16 128
15333.33 134
15334.50 143
15335.67 129
15336.84 162
15338.01 154
15339.18 156
15340.36 162
15341.53 148
15342.70 165
15343.87 181
15345.04 142
15346.21 141
15347.38 174
15348.55 152
15349.72 154
15350.89 143
15352.06 141
15353.23 132
15354.40 110
15355.57 131
15356.75 159
15357.92 164
15359.09 156
15360.26 157
15361.43 127
15362.60 165
15363.77 132
15364.94 140
15366.11 152
15367.29 159
15368.46 162
15369.63 150
15370.80 128
15371.97 152
15373.14 151
15374.32 151
15375.49 194
15376.66 184
15377.83 159
15379.00 133
15380.17 165
15381.35 134
15382.52 160
15383.69 166
15384.86 169
15386.03 149
15387.21 178
15388.38 174
15389.55 147
15390.72 124
15391.90 137
15393.07 156
15394.24 168
15395.41 168
15396.59 133
15397.76 173
15398.93 184
15400.10 178
15401.28 154
15402.45 164
15403.62 152
15404.79 131
15405.97 170
15407.14 151
15408.31 143
15409.49 139
15410.66 133
15411.83 136
15413.01 148
15414.18 118
15415.35 153
15416.53 155
15417.70 157
15418.87 154
15420.05 164
15421.22 142
15422.39 135
15423.57 170
15424.74 149
15425.91 141
15427.09 149
15428.26 158
15429.43 147
15430.61 145
15431.78 143
15432.96 148
15434.13 154
15435.30 167
15436.48 157
15437.65 158
15438.83 149
15440.00 134
15441.17 135
15442.35 152
15443.52 128
15444.70 145
15445.87 188
15447.05 154
15448.22 178
15449.40 105
15450.57 158
15451.75 140
15452.92 136
15454.09 135
15455.27 134
15456.44 131
15457.62 163
15458.79 137
15459.97 125
15461.14 145
15462.32 155
15463.49 147
15464.67 148
15465.84 122
15467.02 153
15468.19 148
15469.37 146
15470.55 120
15471.72 137
15472.90 152
15474.07 166
15475.25 138
15476.42 136
15477.60 143
15478.77 122
15479.95 141
15481.13 156
15482.30 135
15483.48 154
15484.65 151
15485.83 151
15487.00 127
15488.18 130
15489.36 162
15490.53 145
15491.71 142
15492.89 136
15494.06 136
15495.24 144
15496.41 139
15497.59 110
15498.77 147
15499.94 120
15501.12 164
15502.30 174
15503.47 143
15504.65 137
15505.83 158
15507.00 125
15508.18 149
15509.36 148
15510.53 143
15511.71 161
15512.89 187
15514.06 149
15515.24 146
15516.42 164
15517.60 146
15518.77 149
15519.95 145
15521.13 113
15522.30 114
15523.48 142
15524.66 135
15525.84 122
15527.01 119
15528.19 118
15529.37 131
15530.55 143
15531.73 154
15532.90 133
15534.08 124
15535.26 149
15536.44 161
15537.61 124
15538.79 159
15539.97 164
15541.15 147
15542.33 135
15543.50 142
15544.68 157
15545.86 166
15547.04 144
15548.22 155
15549.40 131
15550.57 136
15551.75 158
15552.93 159
15554.11 130
15555.29 135
15556.47 140
15557.65 134
15558.82 132
15560.00 136
15561.18 147
15562.36 157
15563.54 144
15564.72 147
15565.90 158
15567.08 142
15568.26 152
15569.43 142
15570.61 113
15571.79 108
15572.97 127
15574.15 134
15575.33 146
15576.51 125
15577.69 138
15578.87 162
15580.05 166
15581.23 136
15582.41 112
15583.59 144
15584.77 155
15585.95 160
15587.13 158
15588.31 128
15589.49 129
15590.67 160
15591.85 162
15593.03 126
15594.21 158
15595.39 163
15596.57 134
15597.75 131
15598.93 135
15600.11 140
15601.29 145
15602.47 140
15603.65 169
15604.83 170
15606.01 192
15607.19 168
15608.37 168
15609.55 153
15610.73 144
15611.91 155
15613.09 179
15614.27 134
15615.45 146
15616.64 180
15617.82 169
15619.00 177
15620.18 150
15621.36 170
15622.54 167
15623.72 151
15624.90 167
15626.08 163
15627.27 146
15628.45 163
15629.63 157
15630.81 153
15631.99 159
15633.17 171
15634.35 180
15635.54 173
15636.72 163
15637.90 157
15639.08 162
15640.26 167
15641.45 182
15642.63 144
15643.81 189
15644.99 142
15646.17 156
15647.36 177
15648.54 184
15649.72 160
15650.90 158
15652.08 180
15653.27 190
15654.45 188
15655.63 185
15656.81 181
15658.00 186
15659.18 205
15660.36 167
15661.54 186
15662.73 159
15663.91 181
15665.09 191
15666.27 178
15667.46 180
15668.64 186
15669.82 179
15671.01 167
15672.19 175
15673.37 163
15674.56 201
15675.74 206
15676.92 185
15678.10 190
15679.29 177
15680.47 177
15681.65 184
15682.84 175
15684.02 170
15685.21 150
15686.39 186
15687.57 154
15688.76 158
15689.94 164
15691.12 142
15692.31 156
15693.49 176
15694.67 158
15695.86 166
15697.04 174
15698.23 175
15699.41 160
15700.59 153
15701.78 172
15702.96 169
15704.15 178
15705.33 167
15706.52 184
15707.70 191
15708.88 179
15710.07 168
15711.25 144
15712.44 171
15713.62 192
15714.81 183
15715.99 175
15717.18 188
15718.36 197
15719.55 175
15720.73 184
15721.92 217
15723.10 185
15724.29 174
15725.47 152
15726.66 162
15727.84 198
15729.03 203
15730.21 182
15731.40 203
15732.58 197
15733.77 166
15734.95 190
15736.14 213
15737.32 159
15738.51 171
15739.69 198
15740.88 207
15742.07 200
15743.25 159
15744.44 178
15745.62 184
15746.81 200
15747.99 188
15749.18 165
15750.37 175
15751.55 169
15752.74 196
15753.93 169
15755.11 198
15756.30 199
15757.48 190
15758.67 222
15759.86 208
15761.04 213
15762.23 207
15763.42 232
15764.60 208
15765.79 162
15766.98 202
15768.16 196
15769.35 212
15770.54 204
15771.72 213
15772.91 231
15774.10 183
15775.28 217
15776.47 195
15777.66 198
15778.84 198
15780.03 178
15781.22 154
15782.41 174
15783.59 186
15784.78 211
15785.97 200
15787.15 184
15788.34 181
15789.53 216
15790.72 222
15791.90 151
15793.09 194
15794.28 175
15795.47 200
15796.65 170
15797.84 191
15799.03 163
15800.22 192
15801.41 177
15802.59 164
15803.78 164
15804.97 172
15806.16 165
15807.35 155
15808.53 193
15809.72 190
15810.91 181
15812.10 137
15813.29 166
15814.48 197
15815.66 161
15816.85 148
15818.04 187
15819.23 180
15820.42 144
15821.61 159
15822.80 151
15823.98 149
15825.17 170
15826.36 153
15827.55 151
15828.74 156
15829.93 150
15831.12 187
15832.31 148
15833.50 178
15834.69 148
15835.87 181
15837.06 168
15838.25 145
15839.44 145
15840.63 155
15841.82 146
15843.01 151
15844.20 159
15845.39 167
15846.58 180
15847.77 149
15848.96 127
15850.15 132
15851.34 146
15852.53 153
15853.72 154
15854.91 133
15856.10 166
15857.29 145
15858.48 187
15859.67 144
15860.86 140
15862.05 136
15863.24 135
15864.43 169
15865.62 164
15866.81 150
15868.00 141
15869.19 154
15870.38 149
15871.57 142
15872.76 144
15873.95 161
15875.14 193
15876.33 162
15877.52 162
15878.72 182
15879.91 159
15881.10 163
15882.29 163
15883.48 159
15884.67 165
15885.86 168
15887.05 177
15888.24 151
15889.43 156
15890.63 143
15891.82 166
15893.01 153
15894.20 170
15895.39 179
15896.58 162
15897.77 156
15898.97 170
15900.16 155
15901.35 162
15902.54 149
15903.73 150
15904.92 169
15906.12 148
15907.31 176
15908.50 184
15909.69 171
15910.88 152
15912.08 164
15913.27 171
15914.46 159
15915.65 160
15916.85 186
15918.04 158
15919.23 148
15920.42 157
15921.61 150
15922.81 190
15924.00 151
15925.19 198
15926.38 163
15927.58 134
15928.77 164
15929.96 173
15931.16 155
15932.35 167
15933.54 170
15934.73 176
15935.93 168
15937.12 171
15938.31 183
15939.51 153
15940.70 178
15941.89 158
15943.09 157
15944.28 166
15945.47 180
15946.67 163
15947.86 169
15949.05 176
15950.25 160
15951.44 177
15952.63 160
15953.83 170
15955.02 189
15956.21 168
15957.41 154
15958.60 173
15959.80 173
15960.99 185
15962.18 161
15963.38 137
15964.57 126
15965.77 131
15966.96 157
15968.15 119
15969.35 144
15970.54 129
15971.74 150
15972.93 132
15974.13 150
15975.32 141
15976.51 144
15977.71 116
15978.90 164
15980.10 136
15981.29 144
15982.49 145
15983.68 159
15984.88 140
15986.07 132
15987.27 109
15988.46 136
15989.66 157
15990.85 143
15992.05 145
15993.24 120
15994.44 143
15995.63 139
15996.83 154
15998.02 140
15999.22 130
16000.41 144
16001.61 159
16002.80 154
16004.00 149
16005.20 130
16006.39 144
16007.59 145
16008.78 150
16009.98 142
16011.17 136
16012.37 132
16013.57 132
16014.76 127
16015.96 117
16017.15 122
16018.35 133
16019.55 124
16020.74 110
16021.94 107
16023.13 118
16024.33 144
16025.53 128
16026.72 136
16027.92 125
16029.12 144
16030.31 147
16031.51 125
16032.71 156
16033.90 148
16035.10 139
16036.30 152
16037.49 130
16038.69 148
16039.89 142
16041.08 125
16042.28 148
16043.48 117
16044.67 147
16045.87 176
16047.07 126
16048.27 131
16049.46 140
16050.66 147
16051.86 135
16053.06 147
16054.25 134
16055.45 135
16056.65 118
16057.84 142
16059.04 142
16060.24 133
16061.44 126
16062.64 146
16063.83 143
16065.03 134
16066.23 132
16067.43 144
16068.62 152
16069.82 126
16071.02 121
16072.22 139
16073.42 135
16074.62 141
16075.81 121
16077.01 140
16078.21 141
16079.41 120
16080.61 118
16081.81 144
16083.00 129
16084.20 112
16085.40 136
16086.60 147
16087.80 127
16089.00 123
16090.20 126
16091.39 142
16092.59 126
16093.79 138
16094.99 153
16096.19 126
16097.39 130
16098.59 124
16099.79 119
16100.99 131
16102.19 124
16103.38 119
16104.58 121
16105.78 105
16106.98 126
16108.18 133
16109.38 122
16110.58 119
16111.78 137
16112.98 139
16114.18 109
16115.38 116
16116.58 119
16117.78 114
16118.98 123
16120.18 120
16121.38 129
16122.58 120
16123.78 135
16124.98 122
16126.18 119
16127.38 126
16128.58 124
16129.78 101
16130.98 137
16132.18 141
16133.38 114
16134.58 144
16135.78 117
16136.98 123
16138.18 129
16139.38 139
16140.58 132
16141.78 100
16142.98 126
16144.19 108
16145.39 158
16146.59 128
16147.79 132
16148.99 128
16150.19 126
16151.39 130
16152.59 118
16153.79 115
16154.99 142
16156.20 131
16157.40 136
16158.60 125
16159.80 136
16161.00 142
16162.20 152
16163.40 145
16164.61 121
16165.81 100
16167.01 117
16168.21 121
16169.41 117
16170.61 117
16171.82 137
16173.02 142
16174.22 143
16175.42 125
16176.62 117
16177.82 140
16179.03 136
16180.23 140
16181.43 117
16182.63 121
16183.84 110
16185.04 129
16186.24 128
16187.44 132
16188.65 132
16189.85 143
16191.05 137
16192.25 131
16193.46 132
16194.66 115
16195.86 136
16197.06 119
16198.27 139
16199.47 145
16200.67 103
16201.87 116
16203.08 117
16204.28 126
16205.48 115
16206.69 131
16207.89 115
16209.09 152
16210.30 122
16211.50 124
16212.70 126
16213.91 124
16215.11 124
16216.31 123
16217.52 149
16218.72 134
16219.92 127
16221.13 137
16222.33 112
16223.53 145
16224.74 156
16225.94 139
16227.15 111
16228.35 106
16229.55 125
16230.76 136
16231.96 111
16233.17 118
16234.37 131
16235.57 135
16236.78 116
16237.98 98
16239.19 110
16240.39 96
16241.60 109
16242.80 119
16244.00 112
16245.21 127
16246.41 115
16247.62 118
16248.82 116
16250.03 131
16251.23 143
16252.44 133
16253.64 144
16254.85 153
16256.05 120
16257.26 131
16258.46 122
16259.67 125
16260.87 113
16262.08 112
16263.28 144
16264.49 138
16265.69 104
16266.90 122
16268.10 128
16269.31 146
16270.51 160
16271.72 100
16272.93 130
16274.13 125
16275.34 115
16276.54 111
16277.75 116
16278.95 142
16280.16 142
16281.37 129
16282.57 147
16283.78 162
16284.98 124
16286.19 128
16287.40 104
16288.60 132
16289.81 123
16291.01 138
16292.22 151
16293.43 133
16294.63 124
16295.84 156
16297.05 151
16298.25 145
16299.46 118
16300.67 120
16301.87 131
16303.08 149
16304.29 151
16305.49 130
16306.70 133
16307.91 132
16309.11 150
16310.32 117
16311.53 125
16312.73 134
16313.94 114
16315.15 114
16316.36 121
16317.56 124
16318.77 152
16319.98 126
16321.19 113
16322.39 145
16323.60 125
16324.81 150
16326.02 134
16327.22 132
16328.43 151
16329.64 138
16330.85 148
16332.05 133
16333.26 111
16334.47 102
16335.68 132
16336.88 132
16338.09 125
16339.30 127
16340.51 115
16341.72 105
16342.93 125
16344.13 130
16345.34 129
16346.55 126
16347.76 127
16348.97 124
16350.18 122
16351.38 108
16352.59 144
16353.80 128
16355.01 118
16356.22 113
16357.43 88
16358.64 119
16359.84 111
16361.05 123
16362.26 128
16363.47 121
16364.68 92
16365.89 139
16367.10 105
16368.31 130
16369.52 91
16370.73 101
16371.93 108
16373.14 98
16374.35 97
16375.56 119
16376.77 123
16377.98 105
16379.19 111
16380.40 111
16381.61 111
16382.82 121
16384.03 115
16385.24 102
16386.45 120
16387.66 106
16388.87 108
16390.08 100
16391.29 106
16392.50 93
16393.71 122
16394.92 116
16396.13 138
16397.34 106
16398.55 101
16399.76 137
16400.97 116
16402.18 122
16403.39 117
16404.60 105
16405.81 125
16407.02 123
16408.23 129
16409.44 124
16410.65 129
16411.86 137
16413.08 114
16414.29 117
16415.50 113
16416.71 105
16417.92 116
16419.13 115
16420.34 109
16421.55 117
16422.76 107
16423.97 107
16425.19 122
16426.40 100
16427.61 125
16428.82 113
16430.03 112
16431.24 130
16432.45 117
16433.67 122
16434.88 120
16436.09 105
16437.30 94
16438.51 106
16439.72 101
16440.94 134
16442.15 128
16443.36 97
16444.57 102
16445.78 104
16446.99 111
16448.21 119
16449.42 126
16450.63 100
16451.84 101
16453.06 103
16454.27 110
16455.48 107
16456.69 102
16457.90 113
16459.12 106
16460.33 113
16461.54 108
16462.75 127
16463.97 119
16465.18 103
16466.39 122
16467.61 95
16468.82 106
16470.03 108
16471.24 98
16472.46 93
16473.67 89
16474.88 90
16476.10 104
16477.31 116
16478.52 126
16479.74 108
16480.95 93
16482.16 103
16483.38 117
16484.59 137
16485.80 103
16487.02 111
16488.23 123
16489.44 104
16490.66 98
16491.87 103
16493.08 111
16494.30 98
16495.51 88
16496.73 92
16497.94 103
16499.15 88
16500.37 100
16501.58 141
16502.80 115
16504.01 100
16505.22 100
16506.44 99
16507.65 92
16508.87 111
16510.08 110
16511.30 126
16512.51 127
16513.72 117
16514.94 96
16516.15 103
16517.37 94
16518.58 102
16519.80 88
16521.01 110
16522.23 103
16523.44 116
16524.66 108
16525.87 96
16527.09 139
16528.30 113
16529.52 114
16530.73 106
16531.95 112
16533.16 102
16534.38 109
16535.59 127
16536.81 114
16538.02 134
16539.24 113
16540.45 117
16541.67 122
16542.89 117
16544.10 117
16545.32 96
16546.53 118
16547.75 104
16548.96 106
16550.18 99
16551.40 120
16552.61 123
16553.83 88
16555.04 111
16556.26 117
16557.48 140
16558.69 109
16559.91 124
16561.12 131
16562.34 114
16563.56 128
16564.77 117
16565.99 105
16567.21 95
16568.42 114
16569.64 130
16570.86 133
16572.07 113
16573.29 108
16574.51 107
16575.72 106
16576.94 125
16578.16 124
16579.37 137
16580.59 141
16581.81 144
16583.02 118
16584.24 123
16585.46 149
16586.68 142
16587.89 132
16589.11 125
16590.33 115
16591.54 143
16592.76 127
16593.98 115
16595.20 101
16596.41 125
16597.63 114
16598.85 107
16600.07 116
16601.29 131
16602.50 123
16603.72 127
16604.94 105
16606.16 112
16607.37 148
16608.59 133
16609.81 113
16611.03 91
16612.25 114
16613.46 98
16614.68 109
16615.90 120
16617.12 118
16618.34 113
16619.56 114
16620.77 117
16621.99 104
16623.21 119
16624.43 100
16625.65 136
16626.87 118
16628.09 99
16629.30 110
16630.52 112
16631.74 86
16632.96 120
16634.18 119
16635.40 114
16636.62 126
16637.84 133
16639.06 95
16640.28 100
16641.49 104
16642.71 126
16643.93 110
16645.15 115
16646.37 110
16647.59 98
16648.81 107
16650.03 111
16651.25 96
16652.47 110
16653.69 94
16654.91 116
16656.13 107
16657.35 129
16658.57 104
16659.79 100
16661.01 105
16662.23 108
16663.45 116
16664.67 96
16665.89 95
16667.11 103
16668.33 87
16669.55 93
16670.77 124
16671.99 95
16673.21 117
16674.43 101
16675.65 113
16676.87 109
16678.09 105
16679.31 84
16680.53 79
16681.75 92
16682.97 92
16684.19 103
16685.42 107
16686.64 111
16687.86 111
16689.08 112
16690.30 104
16691.52 119
16692.74 116
16693.96 108
16695.18 120
16696.40 99
16697.63 99
16698.85 106
16700.07 89
16701.29 96
16702.51 102
16703.73 106
16704.95 112
16706.18 82
16707.40 117
16708.62 95
16709.84 100
16711.06 113
16712.28 118
16713.51 111
16714.73 93
16715.95 86
16717.17 93
16718.39 117
16719.62 130
16720.84 87
16722.06 84
16723.28 116
16724.50 82
16725.73 104
16726.95 101
16728.17 102
16729.39 94
16730.62 110
16731.84 98
16733.06 92
16734.28 109
16735.51 114
16736.73 103
16737.95 104
16739.18 91
16740.40 104
16741.62 147
16742.84 103
16744.07 79
16745.29 82
16746.51 102
16747.74 93
16748.96 107
16750.18 98
16751.41 98
16752.63 105
16753.85 117
16755.08 86
16756.30 88
16757.52 111
16758.75 152
16759.97 153
16761.19 102
16762.42 117
16763.64 127
16764.86 97
16766.09 151
16767.31 96
16768.54 89
16769.76 102
16770.98 107
16772.21 121
16773.43 103
16774.66 111
16775.88 101
16777.10 118
16778.33 110
16779.55 99
16780.78 89
16782.00 89
16783.22 79
16784.45 103
16785.67 111
16786.90 95
16788.12 115
16789.35 105
16790.57 99
16791.80 106
16793.02 132
16794.25 93
16795.47 81
16796.70 113
16797.92 112
16799.15 110
16800.37 115
16801.60 127
16802.82 97
16804.05 101
16805.27 110
16806.50 106
16807.72 106
16808.95 93
16810.17 94
16811.40 95
16812.62 112
16813.85 95
16815.07 123
16816.30 108
16817.53 107
16818.75 93
16819.98 80
16821.20 75
16822.43 96
16823.65 122
16824.88 109
16826.11 115
16827.33 96
16828.56 98
16829.78 108
16831.01 83
16832.24 94
16833.46 94
16834.69 104
16835.92 102
16837.14 103
16838.37 93
16839.60 105
16840.82 103
16842.05 106
16843.27 96
16844.50 109
16845.73 103
16846.96 106
16848.18 126
16849.41 92
16850.64 100
16851.86 109
16853.09 129
16854.32 128
16855.54 105
16856.77 103
16858.00 93
16859.22 102
16860.45 124
16861.68 115
16862.91 114
16864.13 102
16865.36 100
16866.59 115
16867.82 84
16869.04 97
16870.27 139
16871.50 139
16872.73 113
16873.95 128
16875.18 129
16876.41 138
16877.64 110
16878.87 111
16880.09 111
16881.32 127
16882.55 146
16883.78 147
16885.01 112
16886.23 127
16887.46 113
16888.69 114
16889.92 130
16891.15 124
16892.38 119
16893.60 122
16894.83 123
16896.06 116
16897.29 149
16898.52 134
16899.75 130
16900.98 119
16902.20 135
16903.43 117
16904.66 130
16905.89 104
16907.12 125
16908.35 115
16909.58 140
16910.81 123
16912.04 135
16913.26 137
16914.49 114
16915.72 106
16916.95 121
16918.18 124
16919.41 133
16920.64 115
16921.87 91
16923.10 96
16924.33 94
16925.56 114
16926.79 121
16928.02 104
16929.25 110
16930.48 138
16931.71 110
16932.94 115
16934.17 120
16935.40 114
16936.63 113
16937.86 96
16939.09 125
16940.32 128
16941.55 113
16942.78 114
16944.01 92
16945.24 113
16946.47 104
16947.70 103
16948.93 108
16950.16 119
16951.39 122
16952.62 100
16953.85 118
16955.08 74
16956.31 82
16957.54 109
16958.77 112
16960.01 102
16961.24 101
16962.47 133
16963.70 107
16964.93 119
16966.16 80
16967.39 102
16968.62 112
16969.85 102
16971.08 95
16972.32 103
16973.55 102
16974.78 98
16976.01 102
16977.24 101
16978.47 91
16979.70 119
16980.94 121
16982.17 101
16983.40 94
16984.63 111
16985.86 109
16987.10 100
16988.33 122
16989.56 110
16990.79 128
16992.02 130
16993.26 108
16994.49 114
16995.72 94
16996.95 85
16998.18 95
16999.42 105
17000.65 123
17001.88 119
17003.11 98
17004.35 92
17005.58 103
17006.81 104
17008.04 122
17009.28 100
17010.51 98
17011.74 112
17012.97 146
17014.21 104
17015.44 76
17016.67 82
17017.91 94
17019.14 107
17020.37 94
17021.60 119
17022.84 119
17024.07 93
17025.30 105
17026.54 73
17027.77 90
17029.00 105
17030.24 120
17031.47 120
17032.70 107
17033.94 106
17035.17 94
17036.41 86
17037.64 90
17038.87 113
17040.11 80
17041.34 108
17042.57 104
17043.81 96
17045.04 82
17046.28 99
17047.51 96
17048.74 101
17049.98 110
17051.21 70
17052.45 116
17053.68 113
17054.92 99
17056.15 87
17057.38 81
17058.62 78
17059.85 98
17061.09 88
17062.32 82
17063.56 81
17064.79 97
17066.03 111
17067.26 86
17068.50 92
17069.73 82
17070.97 94
17072.20 100
17073.44 98
17074.67 107
17075.91 89
17077.14 105
17078.38 97
17079.61 80
17080.85 111
17082.08 120
17083.32 114
17084.55 92
17085.79 119
17087.02 95
17088.26 95
17089.49 93
17090.73 82
17091.97 92
17093.20 108
17094.44 119
17095.67 94
17096.91 89
17098.14 99
17099.38 118
17100.62 118
17101.85 125
17103.09 122
17104.32 105
17105.56 94
17106.80 90
17108.03 106
17109.27 85
17110.51 92
17111.74 101
17112.98 91
17114.21 87
17115.45 88
17116.69 75
17117.92 107
17119.16 80
17120.40 110
17121.63 88
17122.87 91
17124.11 113
17125.34 87
17126.58 93
17127.82 85
17129.06 85
17130.29 110
17131.53 107
17132.77 102
17134.00 70
17135.24 106
17136.48 94
17137.72 103
17138.95 135
17140.19 97
17141.43 106
17142.67 92
17143.90 97
17145.14 86
17146.38 93
17147.62 92
17148.85 107
17150.09 80
17151.33 103
17152.57 105
17153.80 87
17155.04 102
17156.28 85
17157.52 89
17158.76 65
17159.99 81
17161.23 94
17162.47 83
17163.71 80
17164.95 104
17166.19 98
17167.42 100
17168.66 85
17169.90 93
17171.14 92
17172.38 83
17173.62 98
17174.86 111
17176.09 87
17177.33 111
17178.57 96
17179.81 83
17181.05 84
17182.29 86
17183.53 80
17184.77 82
17186.01 101
17187.24 109
17188.48 77
17189.72 87
17190.96 90
17192.20 89
17193.44 88
17194.68 83
17195.92 73
17197.16 117
17198.40 90
17199.64 104
17200.88 93
17202.12 105
17203.36 120
17204.60 104
17205.84 106
17207.08 80
17208.32 79
17209.56 112
17210.80 131
17212.04 93
17213.28 76
17214.52 93
17215.76 86
17217.00 102
17218.24 90
17219.48 75
17220.72 82
17221.96 94
17223.20 93
17224.44 135
17225.68 119
17226.92 94
17228.16 93
17229.40 99
17230.64 82
17231.88 98
17233.12 107
17234.36 109
17235.60 81
17236.85 89
17238.09 82
17239.33 107
17240.57 82
17241.81 95
17243.05 88
17244.29 69
17245.53 101
17246.77 93
17248.02 73
17249.26 96
17250.50 76
17251.74 88
17252.98 118
17254.22 126
17255.46 111
17256.71 89
17257.95 87
17259.19 93
17260.43 99
17261.67 106
17262.91 96
17264.16 92
17265.40 96
17266.64 94
17267.88 87
17269.12 77
17270.37 89
17271.61 97
17272.85 101
17274.09 116
17275.34 97
17276.58 95
17277.82 83
17279.06 97
17280.30 97
17281.55 96
17282.79 87
17284.03 86
17285.27 97
17286.52 91
17287.76 68
17289.00 81
17290.25 74
17291.49 86
17292.73 92
17293.97 103
17295.22 74
17296.46 85
17297.70 83
17298.95 94
17300.19 101
17301.43 94
17302.68 88
17303.92 103
17305.16 118
17306.41 101
17307.65 89
17308.89 76
17310.14 94
17311.38 95
17312.62 94
17313.87 110
17315.11 75
17316.36 103
17317.60 76
17318.84 87
17320.09 97
17321.33 88
17322.58 103
17323.82 70
17325.06 93
17326.31 91
17327.55 91
17328.80 80
17330.04 98
17331.28 93
17332.53 105
17333.77 103
17335.02 86
17336.26 93
17337.51 95
17338.75 124
17340.00 90
17341.24 100
17342.48 100
17343.73 95
17344.97 115
17346.22 110
17347.46 89
17348.71 84
17349.95 136
17351.20 121
17352.44 98
17353.69 79
17354.93 93
17356.18 89
17357.42 74
17358.67 87
17359.92 92
17361.16 102
17362.41 84
17363.65 76
17364.90 87
17366.14 95
17367.39 114
17368.63 98
17369.88 91
17371.13 82
17372.37 101
17373.62 84
17374.86 80
17376.11 87
17377.35 82
17378.60 93
17379.85 86
17381.09 111
17382.34 111
17383.59 100
17384.83 94
17386.08 93
17387.32 99
17388.57 97
17389.82 82
17391.06 90
17392.31 77
17393.56 81
17394.80 91
17396.05 80
17397.30 77
17398.54 86
17399.79 87
17401.04 73
17402.28 91
17403.53 74
17404.78 84
17406.02 87
17407.27 94
17408.52 74
17409.77 71
17411.01 108
17412.26 108
17413.51 88
17414.75 99
17416.00 101
17417.25 86
17418.50 89
17419.74 72
17420.99 96
17422.24 106
17423.49 96
17424.73 104
17425.98 87
17427.23 78
17428.48 92
17429.73 121
17430.97 126
17432.22 87
17433.47 93
17434.72 108
17435.97 75
17437.21 105
17438.46 105
17439.71 114
17440.96 109
17442.21 108
17443.45 103
17444.70 97
17445.95 101
17447.20 90
17448.45 91
17449.70 89
17450.95 98
17452.19 106
17453.44 80
17454.69 87
17455.94 92
17457.19 87
17458.44 106
17459.69 94
17460.94 90
17462.19 88
17463.43 98
17464.68 112
17465.93 92
17467.18 91
17468.43 80
17469.68 99
17470.93 96
17472.18 88
17473.43 100
17474.68 75
17475.93 100
17477.18 102
17478.43 102
17479.68 105
17480.93 112
17482.18 107
17483.43 78
17484.68 98
17485.93 95
17487.17 89
17488.42 115
17489.67 101
17490.92 95
17492.18 106
17493.43 85
17494.68 84
17495.93 89
17497.18 105
17498.43 118
17499.68 96
17500.93 80
17502.18 78
17503.43 104
17504.68 91
17505.93 97
17507.18 112
17508.43 110
17509.68 93
17510.93 100
17512.18 63
17513.43 105
17514.68 89
17515.94 101
17517.19 116
17518.44 110
17519.69 98
17520.94 91
17522.19 99
17523.44 109
17524.69 88
17525.94 84
17527.20 118
17528.45 108
17529.70 114
17530.95 90
17532.20 87
17533.45 88
17534.70 102
17535.96 93
17537.21 105
17538.46 114
17539.71 93
17540.96 107
17542.22 99
17543.47 92
17544.72 96
17545.97 115
17547.22 116
17548.48 91
17549.73 95
17550.98 112
17552.23 104
17553.48 109
17554.74 95
17555.99 118
17557.24 103
17558.49 94
17559.75 94
17561.00 90
17562.25 81
17563.50 115
17564.76 137
17566.01 106
17567.26 106
17568.52 84
17569.77 104
17571.02 120
17572.27 85
17573.53 95
17574.78 106
17576.03 111
17577.29 126
17578.54 119
17579.79 120
17581.05 99
17582.30 99
17583.55 92
17584.81 93
17586.06 82
17587.31 90
17588.57 103
17589.82 107
17591.07 98
17592.33 133
17593.58 109
17594.83 95
17596.09 89
17597.34 116
17598.60 100
17599.85 86
17601.10 116
17602.36 79
17603.61 96
17604.87 107
17606.12 94
17607.37 86
17608.63 84
17609.88 86
17611.14 92
17612.39 93
17613.65 99
17614.90 116
17616.16 128
17617.41 113
17618.66 115
17619.92 114
17621.17 114
17622.43 111
17623.68 104
17624.94 92
17626.19 108
17627.45 108
17628.70 112
17629.96 85
17631.21 84
17632.47 110
17633.72 101
17634.98 97
17636.23 115
17637.49 102
17638.74 94
17640.00 66
17641.26 97
17642.51 89
17643.77 95
17645.02 85
17646.28 97
17647.53 99
17648.79 99
17650.04 114
17651.30 88
17652.56 106
17653.81 84
17655.07 102
17656.32 99
17657.58 95
17658.84 72
17660.09 87
17661.35 123
17662.60 99
17663.86 97
17665.12 97
17666.37 93
17667.63 107
17668.89 82
17670.14 89
17671.40 92
17672.66 101
17673.91 111
17675.17 92
17676.43 91
17677.68 85
17678.94 96
17680.20 103
17681.45 96
17682.71 66
17683.97 82
17685.22 112
17686.48 100
17687.74 98
17688.99 99
17690.25 98
17691.51 81
17692.77 88
17694.02 79
17695.28 97
17696.54 91
17697.80 92
17699.05 101
17700.31 67
17701.57 88
17702.83 97
17704.08 105
17705.34 76
17706.60 94
17707.86 75
17709.11 99
17710.37 89
17711.63 73
17712.89 89
17714.15 92
17715.40 99
17716.66 97
17717.92 85
17719.18 104
17720.44 86
17721.70 81
17722.95 87
17724.21 79
17725.47 81
17726.73 94
17727.99 95
17729.25 86
17730.51 85
17731.76 77
17733.02 91
17734.28 94
17735.54 89
17736.80 80
17738.06 83
17739.32 98
17740.58 89
17741.83 74
17743.09 88
17744.35 83
17745.61 93
17746.87 79
17748.13 88
17749.39 96
17750.65 79
17751.91 103
17753.17 82
17754.43 98
17755.69 109
17756.95 77
17758.21 94
17759.47 80
17760.73 108
17761.98 102
17763.24 79
17764.50 98
17765.76 91
17767.02 63
17768.28 91
17769.54 89
17770.80 90
17772.06 103
17773.32 83
17774.58 85
17775.84 70
17777.11 106
17778.37 101
17779.63 85
17780.89 86
17782.15 75
17783.41 83
17784.67 83
17785.93 65
17787.19 101
17788.45 98
17789.71 103
17790.97 109
17792.23 92
17793.49 71
17794.75 85
17796.01 100
17797.28 95
17798.54 96
17799.80 100
17801.06 103
17802.32 98
17803.58 77
17804.84 77
17806.10 91
17807.37 77
17808.63 96
17809.89 92
17811.15 110
17812.41 84
17813.67 85
17814.93 94
17816.20 58
17817.46 76
17818.72 88
17819.98 95
17821.24 109
17822.50 73
17823.77 99
17825.03 100
17826.29 111
17827.55 111
17828.81 78
17830.08 71
17831.34 78
17832.60 95
17833.86 96
17835.13 103
17836.39 82
17837.65 105
17838.91 71
17840.18 98
17841.44 88
17842.70 90
17843.96 87
17845.23 88
17846.49 109
17847.75 111
17849.01 83
17850.28 82
17851.54 86
17852.80 91
17854.07 88
17855.33 88
17856.59 94
17857.86 107
17859.12 94
17860.38 111
17861.65 102
17862.91 96
17864.17 94
17865.44 102
17866.70 88
17867.96 72
17869.23 105
17870.49 97
17871.75 98
17873.02 104
17874.28 102
17875.54 109
17876.81 103
17878.07 118
17879.34 92
17880.60 95
17881.86 82
17883.13 116
17884.39 82
17885.66 74
17886.92 89
17888.18 75
17889.45 70
17890.71 94
17891.98 108
17893.24 81
17894.51 93
17895.77 75
17897.04 78
17898.30 80
17899.56 108
17900.83 89
17902.09 107
17903.36 93
17904.62 84
17905.89 76
17907.15 103
17908.42 101
17909.68 108
17910.95 87
17912.21 99
17913.48 121
17914.74 81
17916.01 89
17917.27 84
17918.54 72
17919.80 73
17921.07 78
17922.34 92
17923.60 85
17924.87 83
17926.13 72
17927.40 78
17928.66 86
17929.93 89
17931.19 95
17932.46 107
17933.73 88
17934.99 119
17936.26 97
17937.52 77
17938.79 68
17940.06 96
17941.32 95
17942.59 85
17943.85 78
17945.12 84
17946.39 84
17947.65 75
17948.92 93
17950.19 82
17951.45 83
17952.72 73
17953.99 65
17955.25 88
17956.52 85
17957.79 73
17959.05 69
17960.32 86
17961.59 97
17962.85 64
17964.12 77
17965.39 90
17966.65 82
17967.92 96
17969.19 88
17970.45 70
17971.72 97
17972.99 71
17974.26 88
17975.52 98
17976.79 73
17978.06 82
17979.33 77
17980.59 89
17981.86 90
17983.13 90
17984.40 95
17985.66 83
17986.93 72
17988.20 86
17989.47 92
17990.73 80
17992.00 69
17993.27 64
17994.54 73
17995.81 78
17997.07 76
17998.34 73
17999.61 75
18000.88 87
18002.15 82
18003.42 67
18004.68 67
18005.95 73
18007.22 70
18008.49 65
18009.76 81
18011.03 81
18012.30 85
18013.56 69
18014.83 89
18016.10 82
18017.37 67
18018.64 68
18019.91 82
18021.18 69
18022.45 82
18023.71 83
18024.98 88
18026.25 90
18027.52 77
18028.79 72
18030.06 78
18031.33 69
18032.60 86
18033.87 85
18035.14 71
18036.41 72
18037.68 84
18038.95 80
18040.22 74
18041.49 74
18042.76 88
18044.02 87
18045.29 97
18046.56 92
18047.83 86
18049.10 85
18050.37 73
18051.64 94
18052.91 84
18054.18 90
18055.45 88
18056.72 69
18057.99 76
18059.27 70
18060.54 79
18061.81 75
18063.08 71
18064.35 95
18065.62 87
18066.89 83
18068.16 82
18069.43 93
18070.70 92
18071.97 71
18073.24 85
18074.51 89
18075.78 100
18077.05 92
18078.32 95
18079.60 104
18080.87 81
18082.14 76
18083.41 88
18084.68 68
18085.95 75
18087.22 83
18088.49 79
18089.77 88
18091.04 85
18092.31 88
18093.58 79
18094.85 103
18096.12 91
18097.39 92
18098.67 97
18099.94 92
18101.21 95
18102.48 84
18103.75 113
18105.02 106
18106.30 105
18107.57 98
18108.84 94
18110.11 80
18111.38 81
18112.66 99
18113.93 114
18115.20 74
18116.47 90
18117.75 84
18119.02 96
18120.29 103
18121.56 87
18122.84 107
18124.11 95
18125.38 106
18126.65 68
18127.93 91
18129.20 99
18130.47 103
18131.74 70
18133.02 92
18134.29 83
18135.56 84
18136.84 84
18138.11 107
18139.38 88
18140.66 73
18141.93 94
18143.20 82
18144.48 88
18145.75 84
18147.02 76
18148.30 107
18149.57 109
18150.84 86
18152.12 92
18153.39 94
18154.66 71
18155.94 104
18157.21 82
18158.48 89
18159.76 82
18161.03 90
18162.31 96
18163.58 107
18164.85 110
18166.13 61
18167.40 78
18168.68 89
18169.95 94
18171.22 78
18172.50 69
18173.77 81
18175.05 101
18176.32 83
18177.60 83
18178.87 85
18180.15 85
18181.42 91
18182.69 88
18183.97 71
18185.24 70
18186.52 93
18187.79 98
18189.07 101
18190.34 98
18191.62 82
18192.89 89
18194.17 79
18195.44 92
18196.72 87
18197.99 96
18199.27 82
18200.54 96
18201.82 94
18203.09 80
18204.37 84
18205.65 68
18206.92 86
18208.20 112
18209.47 112
18210.75 90
18212.02 93
18213.30 118
18214.57 92
18215.85 91
18217.13 84
18218.40 83
18219.68 71
18220.95 91
18222.23 83
18223.51 77
18224.78 78
18226.06 95
18227.33 86
18228.61 88
18229.89 91
18231.16 90
18232.44 90
18233.72 76
18234.99 81
18236.27 79
18237.55 92
18238.82 91
18240.10 91
18241.38 85
18242.65 80
18243.93 71
18245.21 76
18246.48 101
18247.76 98
18249.04 95
18250.31 80
18251.59 112
18252.87 102
18254.15 93
18255.42 95
18256.70 102
18257.98 81
18259.25 78
18260.53 91
18261.81 97
18263.09 75
18264.36 105
18265.64 85
18266.92 71
18268.20 49
18269.47 71
18270.75 99
18272.03 99
18273.31 87
18274.59 87
18275.86 90
18277.14 106
18278.42 115
18279.70 76
18280.98 66
18282.25 94
18283.53 101
18284.81 82
18286.09 78
18287.37 86
18288.64 105
18289.92 85
18291.20 95
18292.48 74
18293.76 59
18295.04 73
18296.32 95
18297.59 82
18298.87 72
18300.15 71
18301.43 96
18302.71 82
18303.99 85
18305.27 72
18306.55 77
18307.83 94
18309.10 71
18310.38 59
18311.66 75
18312.94 98
18314.22 89
18315.50 70
18316.78 67
18318.06 87
18319.34 86
18320.62 76
18321.90 96
18323.18 87
18324.46 78
18325.74 100
18327.02 82
18328.30 85
18329.58 88
18330.86 92
18332.14 105
18333.41 79
18334.69 82
18335.97 67
18337.25 113
18338.54 98
18339.82 88
18341.10 83
18342.38 71
18343.66 100
18344.94 83
18346.22 93
18347.50 71
18348.78 84
18350.06 105
18351.34 80
18352.62 79
18353.90 67
18355.18 109
18356.46 95
18357.74 80
18359.02 80
18360.30 83
18361.58 91
18362.87 103
18364.15 100
18365.43 86
18366.71 91
18367.99 82
18369.27 89
18370.55 82
18371.83 84
18373.11 87
18374.40 91
18375.68 72
18376.96 95
18378.24 91
18379.52 101
18380.80 96
18382.08 89
18383.37 81
18384.65 96
18385.93 72
18387.21 76
18388.49 71
18389.78 72
18391.06 74
18392.34 91
18393.62 100
18394.90 114
18396.19 61
18397.47 72
18398.75 69
18400.03 86
18401.31 69
18402.60 69
18403.88 72
18405.16 83
18406.44 84
18407.73 86
18409.01 89
18410.29 71
18411.57 98
18412.86 100
18414.14 88
18415.42 69
18416.71 91
18417.99 103
18419.27 97
18420.55 71
18421.84 74
18423.12 78
18424.40 91
18425.69 84
18426.97 59
18428.25 71
18429.54 79
18430.82 100
18432.10 65
18433.39 70
18434.67 94
18435.95 119
18437.24 95
18438.52 77
18439.80 75
18441.09 93
18442.37 103
18443.66 87
18444.94 84
18446.22 82
18447.51 75
18448.79 86
18450.08 89
18451.36 83
18452.64 70
18453.93 78
18455.21 73
18456.50 106
18457.78 79
18459.06 73
18460.35 76
18461.63 95
18462.92 83
18464.20 94
18465.49 94
18466.77 95
18468.06 93
18469.34 93
18470.63 69
18471.91 108
18473.19 76
18474.48 64
18475.76 66
18477.05 82
18478.33 88
18479.62 84
18480.90 83
18482.19 84
18483.47 95
18484.76 101
18486.05 96
18487.33 90
18488.62 89
18489.90 94
18491.19 88
18492.47 82
18493.76 91
18495.04 91
18496.33 101
18497.61 120
18498.90 95
18500.19 78
18501.47 75
18502.76 81
18504.04 89
18505.33 101
18506.62 93
18507.90 87
18509.19 105
18510.47 103
18511.76 80
18513.05 85
18514.33 94
18515.62 98
18516.90 98
18518.19 91
18519.48 99
18520.76 88
18522.05 86
18523.34 88
18524.62 71
18525.91 75
18527.20 116
18528.48 111
18529.77 99
18531.06 88
18532.34 86
18533.63 90
18534.92 85
18536.21 73
18537.49 96
18538.78 105
18540.07 85
18541.35 101
18542.64 101
18543.93 105
18545.22 98
18546.50 116
18547.79 104
18549.08 83
18550.37 94
18551.65 91
18552.94 85
18554.23 92
18555.52 90
18556.80 93
18558.09 84
18559.38 110
18560.67 93
18561.95 84
18563.24 105
18564.53 95
18565.82 110
18567.11 72
18568.39 75
18569.68 87
18570.97 114
18572.26 93
18573.55 78
18574.84 85
18576.12 88
18577.41 97
18578.70 89
18579.99 89
18581.28 93
18582.57 90
18583.86 92
18585.14 111
18586.43 86
18587.72 106
18589.01 112
18590.30 98
18591.59 95
18592.88 105
18594.17 115
18595.46 117
18596.74 112
18598.03 87
18599.32 112
18600.61 102
18601.90 114
18603.19 118
18604.48 105
18605.77 74
18607.06 94
18608.35 103
18609.64 87
18610.93 93
18612.22 103
18613.51 102
18614.80 97
18616.09 92
18617.38 85
18618.67 112
18619.96 116
18621.25 119
18622.54 91
18623.83 88
18625.12 109
18626.41 93
18627.70 89
18628.99 86
18630.28 89
18631.57 100
18632.86 109
18634.15 93
18635.44 93
18636.73 90
18638.02 95
18639.31 99
18640.60 91
18641.89 76
18643.18 102
18644.47 92
18645.76 96
18647.06 94
18648.35 109
18649.64 79
18650.93 79
18652.22 88
18653.51 88
18654.80 98
18656.09 93
18657.38 103
18658.68 81
18659.97 81
18661.26 77
18662.55 83
18663.84 92
18665.13 82
18666.42 84
18667.72 100
18669.01 87
18670.30 84
18671.59 78
18672.88 90
18674.17 97
18675.47 105
18676.76 94
18678.05 85
18679.34 79
18680.63 92
18681.93 68
18683.22 80
18684.51 82
18685.80 85
18687.09 98
18688.39 77
18689.68 92
18690.97 92
18692.26 81
18693.56 105
18694.85 90
18696.14 88
18697.43 100
18698.73 116
18700.02 86
18701.31 76
18702.60 82
18703.90 83
18705.19 108
18706.48 104
18707.78 87
18709.07 92
18710.36 82
18711.66 67
18712.95 87
18714.24 76
18715.54 99
18716.83 102
18718.12 76
18719.42 86
18720.71 80
18722.00 98
18723.30 95
18724.59 93
18725.88 96
18727.18 103
18728.47 83
18729.76 82
18731.06 98
18732.35 84
18733.65 93
18734.94 102
18736.23 71
18737.53 86
18738.82 112
18740.12 107
18741.41 115
18742.70 98
18744.00 97
18745.29 92
18746.59 99
18747.88 78
18749.18 91
18750.47 88
18751.76 98
18753.06 86
18754.35 93
18755.65 111
18756.94 86
18758.24 83
18759.53 87
18760.83 81
18762.12 84
18763.42 98
18764.71 94
18766.01 81
18767.30 97
18768.60 119
18769.89 108
18771.19 96
18772.48 95
18773.78 100
18775.07 94
18776.37 98
18777.66 84
18778.96 101
18780.25 93
18781.55 89
18782.85 98
18784.14 87
18785.44 104
18786.73 95
18788.03 105
18789.32 84
18790.62 98
18791.92 91
18793.21 111
18794.51 109
18795.80 104
18797.10 88
18798.40 110
18799.69 95
18800.99 108
18802.28 91
18803.58 107
18804.88 105
18806.17 109
18807.47 93
18808.77 86
18810.06 109
18811.36 110
18812.66 124
18813.95 115
18815.25 110
18816.55 114
18817.84 113
18819.14 100
18820.44 94
18821.73 130
18823.03 94
18824.33 107
18825.62 104
18826.92 104
18828.22 88
18829.52 93
18830.81 89
18832.11 85
18833.41 112
18834.71 126
18836.00 127
18837.30 80
18838.60 110
18839.90 137
18841.19 111
18842.49 98
18843.79 119
18845.09 105
18846.38 88
18847.68 79
18848.98 92
18850.28 90
18851.58 83
18852.87 110
18854.17 94
18855.47 106
18856.77 83
18858.07 111
18859.36 94
18860.66 97
18861.96 93
18863.26 91
18864.56 90
18865.86 102
18867.15 65
18868.45 70
18869.75 97
18871.05 90
18872.35 94
18873.65 106
18874.95 79
18876.24 94
18877.54 84
18878.84 73
18880.14 80
18881.44 77
18882.74 92
18884.04 89
18885.34 118
18886.64 84
18887.94 76
18889.24 93
18890.53 91
18891.83 73
18893.13 79
18894.43 93
18895.73 89
18897.03 99
18898.33 91
18899.63 86
18900.93 99
18902.23 92
18903.53 80
18904.83 79
18906.13 91
18907.43 112
18908.73 84
18910.03 72
18911.33 86
18912.63 70
18913.93 95
18915.23 74
18916.53 80
18917.83 80
18919.13 72
18920.43 95
18921.73 96
18923.03 84
18924.33 79
18925.63 97
18926.93 111
18928.23 81
18929.53 89
18930.84 88
18932.14 81
18933.44 82
18934.74 86
18936.04 82
18937.34 82
18938.64 104
18939.94 94
18941.24 89
18942.54 79
18943.84 80
18945.15 105
18946.45 77
18947.75 98
18949.05 113
18950.35 95
18951.65 87
18952.95 86
18954.26 91
18955.56 96
18956.86 80
18958.16 97
18959.46 107
18960.76 101
18962.07 112
18963.37 97
18964.67 95
18965.97 96
18967.27 88
18968.57 75
18969.88 84
18971.18 88
18972.48 81
18973.78 74
18975.09 60
18976.39 86
18977.69 89
18978.99 111
18980.29 75
18981.60 65
18982.90 69
18984.20 77
18985.50 82
18986.81 87
18988.11 64
18989.41 99
18990.72 86
18992.02 70
18993.32 74
18994.62 94
18995.93 85
18997.23 87
18998.53 92
18999.84 94
19001.14 76
19002.44 84
19003.75 91
19005.05 101
19006.35 83
19007.66 86
19008.96 92
19010.26 77
19011.57 80
19012.87 91
19014.17 74
19015.48 82
19016.78 92
19018.08 97
19019.39 92
19020.69 99
19021.99 79
19023.30 71
19024.60 94
19025.91 87
19027.21 63
19028.51 80
19029.82 75
19031.12 85
19032.43 93
19033.73 65
19035.04 66
19036.34 82
19037.64 90
19038.95 90
19040.25 74
19041.56 64
19042.86 67
19044.17 67
19045.47 60
19046.78 59
19048.08 93
19049.39 94
19050.69 96
19052.00 75
19053.30 70
19054.61 78
19055.91 87
19057.22 67
19058.52 84
19059.83 77
19061.13 68
19062.44 72
19063.74 71
19065.05 79
19066.35 65
19067.66 88
19068.96 73
19070.27 79
19071.57 73
19072.88 95
19074.18 92
19075.49 82
19076.80 75
19078.10 60
19079.41 70
19080.71 85
19082.02 65
19083.33 78
19084.63 84
19085.94 112
19087.24 84
19088.55 86
19089.86 50
19091.16 62
19092.47 88
19093.77 81
19095.08 72
19096.39 72
19097.69 75
19099.00 53
19100.31 64
19101.61 83
19102.92 67
19104.23 65
19105.53 69
19106.84 69
19108.15 68
19109.45 78
19110.76 84
19112.07 85
19113.37 77
19114.68 63
19115.99 71
19117.30 59
19118.60 77
19119.91 85
19121.22 82
19122.52 62
19123.83 74
19125.14 82
19126.45 89
19127.75 70
19129.06 72
19130.37 69
19131.68 79
19132.98 80
19134.29 83
19135.60 77
19136.91 61
19138.22 73
19139.52 79
19140.83 76
19142.14 58
19143.45 77
19144.76 81
19146.06 79
19147.37 72
19148.68 69
19149.99 87
19151.30 66
19152.60 82
19153.91 85
19155.22 81
19156.53 92
19157.84 72
19159.15 53
19160.46 74
19161.76 82
19163.07 78
19164.38 70
19165.69 72
19167.00 57
19168.31 71
19169.62 71
19170.93 66
19172.23 73
19173.54 81
19174.85 92
19176.16 66
19177.47 77
19178.78 82
19180.09 76
19181.40 66
19182.71 63
19184.02 62
19185.33 90
19186.64 113
19187.95 90
19189.26 70
19190.57 76
19191.87 81
19193.18 93
19194.49 76
19195.80 73
19197.11 63
19198.42 92
19199.73 80
19201.04 63
19202.35 70
19203.66 79
19204.97 74
19206.28 73
19207.59 76
19208.90 66
19210.21 78
19211.53 73
19212.84 61
19214.15 77
19215.46 83
19216.77 84
19218.08 77
19219.39 79
19220.70 67
19222.01 67
19223.32 77
19224.63 91
19225.94 76
19227.25 58
19228.56 67
19229.87 67
19231.19 68
19232.50 79
19233.81 81
19235.12 70
19236.43 59
19237.74 78
19239.05 76
19240.36 74
19241.68 61
19242.99 75
19244.30 83
19245.61 93
19246.92 73
19248.23 72
19249.54 77
19250.86 65
19252.17 78
19253.48 67
19254.79 67
19256.10 80
19257.42 89
19258.73 86
19260.04 73
19261.35 75
19262.66 69
19263.98 67
19265.29 90
19266.60 50
19267.91 87
19269.22 77
19270.54 72
19271.85 79
19273.16 67
19274.47 72
19275.79 72
19277.10 65
19278.41 56
19279.72 75
19281.04 90
19282.35 84
19283.66 83
19284.98 90
19286.29 90
19287.60 97
19288.91 82
19290.23 83
19291.54 44
19292.85 60
19294.17 80
19295.48 91
19296.79 76
19298.11 66
19299.42 64
19300.73 83
19302.05 72
19303.36 64
19304.67 69
19305.99 83
19307.30 73
19308.61 81
19309.93 72
19311.24 81
19312.56 70
19313.87 94
19315.18 68
19316.50 74
19317.81 77
19319.13 74
19320.44 87
19321.75 74
19323.07 67
19324.38 61
19325.70 63
19327.01 80
19328.32 73
19329.64 61
19330.95 70
19332.27 71
19333.58 58
19334.90 65
19336.21 53
19337.53 38
19338.84 55
19340.16 59
19341.47 77
19342.79 84
19344.10 70
19345.42 69
19346.73 71
19348.05 60
19349.36 81
19350.68 71
19351.99 90
19353.31 77
19354.62 66
19355.94 78
19357.25 80
19358.57 73
19359.88 67
19361.20 84
19362.51 70
19363.83 70
19365.14 69
19366.46 64
19367.78 73
19369.09 61
19370.41 85
19371.72 60
19373.04 70
19374.35 78
19375.67 78
19376.99 83
19378.30 80
19379.62 82
19380.93 65
19382.25 81
19383.57 69
19384.88 62
19386.20 56
19387.52 67
19388.83 87
19390.15 53
19391.47 83
19392.78 66
19394.10 92
19395.42 71
19396.73 73
19398.05 74
19399.37 74
19400.68 66
19402.00 87
19403.32 77
19404.63 64
19405.95 78
19407.27 70
19408.58 78
19409.90 72
19411.22 71
19412.54 84
19413.85 61
19415.17 71
19416.49 71
19417.80 88
19419.12 70
19420.44 72
19421.76 74
19423.07 59
19424.39 59
19425.71 55
19427.03 76
19428.35 71
19429.66 54
19430.98 70
19432.30 62
19433.62 79
19434.93 58
19436.25 71
19437.57 73
19438.89 64
19440.21 58
19441.53 60
19442.84 71
19444.16 61
19445.48 66
19446.80 67
19448.12 80
19449.44 64
19450.75 80
19452.07 81
19453.39 69
19454.71 94
19456.03 73
19457.35 65
19458.67 56
19459.98 70
19461.30 70
19462.62 76
19463.94 65
19465.26 83
19466.58 83
19467.90 59
19469.22 71
19470.54 70
19471.86 69
19473.18 60
19474.49 54
19475.81 66
19477.13 60
19478.45 61
19479.77 69
19481.09 61
19482.41 41
19483.73 52
19485.05 71
19486.37 66
19487.69 57
19489.01 67
19490.33 72
19491.65 72
19492.97 58
19494.29 74
19495.61 59
19496.93 75
19498.25 76
19499.57 75
19500.89 83
19502.21 67
19503.53 86
19504.85 74
19506.17 78
19507.49 62
19508.81 61
19510.13 57
19511.45 65
19512.77 48
19514.09 57
19515.42 51
19516.74 66
19518.06 59
19519.38 85
19520.70 73
19522.02 83
19523.34 76
19524.66 81
19525.98 65
19527.30 68
19528.62 100
19529.95 103
19531.27 91
19532.59 68
19533.91 59
19535.23 71
19536.55 63
19537.87 66
19539.20 71
19540.52 75
19541.84 67
19543.16 59
19544.48 72
19545.80 69
19547.13 74
19548.45 69
19549.77 70
19551.09 68
19552.41 70
19553.74 71
19555.06 53
19556.38 67
19557.70 65
19559.02 62
19560.35 51
19561.67 76
19562.99 67
19564.31 55
19565.64 86
19566.96 73
19568.28 63
19569.60 61
19570.93 77
19572.25 70
19573.57 70
19574.89 48
19576.22 50
19577.54 70
19578.86 90
19580.18 73
19581.51 72
19582.83 87
19584.15 72
19585.48 100
19586.80 52
19588.12 71
19589.45 91
19590.77 69
19592.09 60
19593.42 45
19594.74 60
19596.06 66
19597.39 61
19598.71 72
19600.03 68
19601.36 71
19602.68 88
19604.00 79
19605.33 80
19606.65 60
19607.98 71
19609.30 77
19610.62 66
19611.95 60
19613.27 68
19614.60 71
19615.92 86
19617.24 67
19618.57 74
19619.89 81
19621.22 83
19622.54 73
19623.87 54
19625.19 62
19626.51 57
19627.84 60
19629.16 54
19630.49 55
19631.81 58
19633.14 53
19634.46 63
19635.79 76
19637.11 66
19638.44 57
19639.76 62
19641.09 87
19642.41 65
19643.74 61
19645.06 68
19646.39 94
19647.71 107
19649.04 56
19650.36 78
19651.69 62
19653.01 63
19654.34 76
19655.66 64
19656.99 61
19658.32 69
19659.64 64
19660.97 74
19662.29 59
19663.62 60
19664.94 62
19666.27 62
19667.60 72
19668.92 64
19670.25 64
19671.57 65
19672.90 72
19674.23 59
19675.55 78
19676.88 68
19678.20 55
19679.53 62
19680.86 79
19682.18 74
19683.51 69
19684.84 68
19686.16 73
19687.49 83
19688.82 65
19690.14 68
19691.47 76
19692.80 68
19694.12 58
19695.45 55
19696.78 61
19698.10 74
19699.43 82
19700.76 58
19702.08 69
19703.41 70
19704.74 67
19706.07 44
19707.39 58
19708.72 69
19710.05 71
19711.37 69
19712.70 73
19714.03 60
19715.36 59
19716.68 68
19718.01 60
19719.34 63
19720.67 74
19721.99 66
19723.32 53
19724.65 68
19725.98 82
19727.31 64
19728.63 50
19729.96 72
19731.29 72
19732.62 89
19733.95 62
19735.27 59
19736.60 56
19737.93 55
19739.26 59
19740.59 92
19741.92 68
19743.24 65
19744.57 54
19745.90 51
19747.23 58
19748.56 50
19749.89 60
19751.22 56
19752.54 58
19753.87 69
19755.20 40
19756.53 70
19757.86 65
19759.19 58
19760.52 50
19761.85 76
19763.18 72
19764.50 65
19765.83 56
19767.16 72
19768.49 80
19769.82 66
19771.15 52
19772.48 54
19773.81 52
19775.14 47
19776.47 65
19777.80 68
19779.13 58
19780.46 61
19781.79 63
19783.12 68
19784.45 56
19785.78 62
19787.11 73
19788.44 68
19789.77 64
19791.10 76
19792.43 72
19793.76 64
19795.09 48
19796.42 56
19797.75 63
19799.08 58
19800.41 81
19801.74 65
19803.07 59
19804.40 85
19805.73 89
19807.06 73
19808.39 75
19809.72 72
19811.05 82
19812.38 73
19813.71 41
19815.05 54
19816.38 62
19817.71 83
19819.04 71
19820.37 72
19821.70 70
19823.03 65
19824.36 97
19825.69 77
19827.03 63
19828.36 54
19829.69 54
19831.02 70
19832.35 60
19833.68 51
19835.01 59
19836.35 85
19837.68 71
19839.01 82
19840.34 68
19841.67 65
19843.00 72
19844.34 49
19845.67 54
19847.00 50
19848.33 84
19849.66 76
19851.00 70
19852.33 68
19853.66 53
19854.99 61
19856.32 63
19857.66 60
19858.99 49
19860.32 74
19861.65 84
19862.99 89
19864.32 59
19865.65 82
19866.98 91
19868.32 78
19869.65 63
19870.98 61
19872.31 74
19873.65 67
19874.98 69
19876.31 74
19877.65 69
19878.98 78
19880.31 86
19881.65 63
19882.98 55
19884.31 58
19885.64 61
19886.98 56
19888.31 58
19889.64 70
19890.98 65
19892.31 65
19893.64 58
19894.98 66
19896.31 84
19897.65 69
19898.98 56
19900.31 69
19901.65 68
19902.98 57
19904.31 78
19905.65 75
19906.98 59
19908.32 67
19909.65 66
19910.98 52
19912.32 55
19913.65 50
19914.99 59
19916.32 60
19917.66 54
19918.99 70
19920.32 68
19921.66 73
19922.99 68
19924.33 50
19925.66 68
19927.00 79
19928.33 56
19929.67 66
19931.00 65
19932.34 71
19933.67 60
19935.01 60
19936.34 55
19937.68 75
19939.01 54
19940.35 81
19941.68 87
19943.02 63
19944.35 64
19945.69 69
19947.02 54
19948.36 65
19949.69 73
19951.03 73
19952.36 57
19953.70 56
19955.03 63
19956.37 61
19957.71 84
19959.04 83
19960.38 74
19961.71 64
19963.05 71
19964.38 64
19965.72 87
19967.06 55
19968.39 66
19969.73 84
19971.06 61
19972.40 74
19973.74 54
19975.07 56
19976.41 77
19977.75 56
19979.08 62
19980.42 73
19981.75 75
19983.09 68
19984.43 55
19985.76 60
19987.10 62
19988.44 93
19989.77 58
19991.11 52
19992.45 50
19993.78 63
19995.12 59
19996.46 73
19997.80 79
19999.13 90
20000.47 82
20001.81 51
20003.14 58
20004.48 45
20005.82 81
20007.16 75
20008.49 63
20009.83 59
20011.17 58
20012.51 68
20013.84 64
20015.18 77
20016.52 81
20017.86 56
20019.19 70
20020.53 87
20021.87 92
20023.21 48
20024.55 69
20025.88 58
20027.22 73
20028.56 61
20029.90 61
20031.24 59
20032.57 71
20033.91 74
20035.25 67
20036.59 64
20037.93 72
20039.26 88
20040.60 77
20041.94 63
20043.28 63
20044.62 54
20045.96 87
20047.30 77
20048.63 75
20049.97 68
20051.31 64
20052.65 87
20053.99 68
20055.33 60
20056.67 63
20058.01 66
20059.35 92
20060.69 80
20062.02 67
20063.36 70
20064.70 83
20066.04 65
20067.38 70
20068.72 64
20070.06 82
20071.40 81
20072.74 89
20074.08 71
20075.42 75
20076.76 70
20078.10 78
20079.44 80
20080.78 69
20082.12 71
20083.46 70
20084.80 60
20086.14 62
20087.48 44
20088.82 57
20090.16 70
20091.50 81
20092.84 83
20094.18 60
20095.52 58
20096.86 91
20098.20 84
20099.54 77
20100.88 57
20102.22 67
20103.56 70
20104.90 79
20106.24 50
20107.58 56
20108.92 70
20110.26 79
20111.60 62
20112.95 62
20114.29 57
20115.63 61
20116.97 67
20118.31 67
20119.65 61
20120.99 69
20122.33 67
20123.67 67
20125.02 70
20126.36 53
20127.70 68
20129.04 66
20130.38 58
20131.72 55
20133.06 71
20134.41 61
20135.75 65
