# Supplementary material for: MALDI-TOF MS typing enables the classification of brewing yeasts of the genus Saccharomyces to major beer styles
Source: PLoS One. 2017 Aug 9;12(8):e0181694. doi: 10.1371/journal.pone.0181694 (PMC5549903; doi:10.1371/journal.pone.0181694)
Supplement: S12 File — The directory includes 90 raw files and was zipped to “.zip”; the folder has three strains with 30 spectra per strain; S1 Text explains the raw files with an example and Table 1 represents the yeast strains used within the experiment. (ZIP) [file pone.0181694.s015.zip › 34-36/30625-71-Dias-Dias-Dias-YPG-18h-E-E_2015-08-19__0_C10_1.dat]

1998.76 1371
1999.18 1480
1999.60 1398
2000.02 1261
2000.44 1273
2000.87 1308
2001.29 1380
2001.71 1360
2002.13 1374
2002.55 1393
2002.97 1386
2003.40 1340
2003.82 1282
2004.24 1253
2004.66 1304
2005.08 1346
2005.50 1399
2005.93 1381
2006.35 1316
2006.77 1377
2007.19 1405
2007.62 1329
2008.04 1528
2008.46 1557
2008.88 1440
2009.30 1423
2009.73 1416
2010.15 1554
2010.57 1526
2010.99 1323
2011.42 1373
2011.84 1453
2012.26 1418
2012.68 1429
2013.11 1481
2013.53 1367
2013.95 1250
2014.38 1254
2014.80 1283
2015.22 1267
2015.64 1190
2016.07 1230
2016.49 1226
2016.91 1297
2017.34 1285
2017.76 1293
2018.18 1332
2018.61 1383
2019.03 1290
2019.45 1349
2019.88 1420
2020.30 1246
2020.72 1345
2021.15 1327
2021.57 1187
2021.99 1308
2022.42 1330
2022.84 1210
2023.27 1207
2023.69 1206
2024.11 1149
2024.54 1392
2024.96 1413
2025.39 1172
2025.81 1213
2026.23 1261
2026.66 1212
2027.08 1187
2027.51 1253
2027.93 1268
2028.36 1318
2028.78 1199
2029.20 1185
2029.63 1252
2030.05 1202
2030.48 1356
2030.90 1342
2031.33 1291
2031.75 1205
2032.18 1135
2032.60 1254
2033.03 1220
2033.45 1220
2033.88 1227
2034.30 1198
2034.73 1186
2035.15 1131
2035.58 1331
2036.00 1379
2036.43 1282
2036.85 1193
2037.28 1260
2037.70 1293
2038.13 1224
2038.55 1402
2038.98 1444
2039.40 1222
2039.83 1312
2040.25 1329
2040.68 1470
2041.11 1434
2041.53 1425
2041.96 1309
2042.38 1276
2042.81 1301
2043.23 1370
2043.66 1279
2044.09 1355
2044.51 1235
2044.94 1380
2045.37 1411
2045.79 1592
2046.22 1359
2046.64 1333
2047.07 1367
2047.50 1288
2047.92 1394
2048.35 1289
2048.78 1249
2049.20 1457
2049.63 1323
2050.06 1259
2050.48 1256
2050.91 1196
2051.34 1191
2051.76 1210
2052.19 1336
2052.62 1170
2053.04 1069
2053.47 1238
2053.90 1288
2054.32 1192
2054.75 1327
2055.18 1254
2055.61 1189
2056.03 1180
2056.46 1186
2056.89 1082
2057.31 1058
2057.74 1303
2058.17 1131
2058.60 1088
2059.02 1147
2059.45 1141
2059.88 1165
2060.31 1280
2060.73 1156
2061.16 1228
2061.59 1173
2062.02 1210
2062.45 1165
2062.87 1236
2063.30 1175
2063.73 1178
2064.16 1268
2064.59 1343
2065.01 1228
2065.44 1354
2065.87 1406
2066.30 1358
2066.73 1353
2067.16 1469
2067.58 1510
2068.01 1442
2068.44 1359
2068.87 1349
2069.30 1336
2069.73 1277
2070.16 1431
2070.58 1252
2071.01 1244
2071.44 1249
2071.87 1274
2072.30 1332
2072.73 1238
2073.16 1296
2073.59 1291
2074.02 1328
2074.45 1176
2074.87 1066
2075.30 1228
2075.73 1332
2076.16 1122
2076.59 1213
2077.02 1285
2077.45 1232
2077.88 1249
2078.31 1292
2078.74 1301
2079.17 1243
2079.60 1226
2080.03 1236
2080.46 1188
2080.89 1347
2081.32 1389
2081.75 1193
2082.18 1261
2082.61 1241
2083.04 1391
2083.47 1286
2083.90 1320
2084.33 1413
2084.76 1229
2085.19 1224
2085.62 1338
2086.05 1372
2086.48 1304
2086.91 1411
2087.34 1336
2087.77 1249
2088.20 1298
2088.63 1462
2089.06 1411
2089.49 1481
2089.92 1435
2090.35 1380
2090.79 1339
2091.22 1375
2091.65 1311
2092.08 1276
2092.51 1357
2092.94 1368
2093.37 1508
2093.80 1535
2094.23 1533
2094.66 1506
2095.10 1654
2095.53 1599
2095.96 1649
2096.39 1558
2096.82 1323
2097.25 1402
2097.68 1374
2098.12 1384
2098.55 1272
2098.98 1238
2099.41 1194
2099.84 1125
2100.27 1174
2100.71 1195
2101.14 1240
2101.57 1331
2102.00 1287
2102.43 1225
2102.87 1234
2103.30 1350
2103.73 1323
2104.16 1221
2104.60 1219
2105.03 1330
2105.46 1372
2105.89 1232
2106.32 1315
2106.76 1363
2107.19 1409
2107.62 1438
2108.05 1404
2108.49 1317
2108.92 1399
2109.35 1220
2109.79 1293
2110.22 1261
2110.65 1197
2111.08 1259
2111.52 1245
2111.95 1277
2112.38 1393
2112.82 1343
2113.25 1349
2113.68 1222
2114.12 1154
2114.55 1065
2114.98 1202
2115.42 1265
2115.85 1300
2116.28 1252
2116.72 1277
2117.15 1297
2117.58 1145
2118.02 1152
2118.45 1124
2118.88 1030
2119.32 1234
2119.75 1222
2120.19 1279
2120.62 1127
2121.05 1187
2121.49 1211
2121.92 1292
2122.36 1271
2122.79 1275
2123.22 1383
2123.66 1280
2124.09 1295
2124.53 1336
2124.96 1288
2125.40 1141
2125.83 1210
2126.26 1208
2126.70 1270
2127.13 1148
2127.57 1170
2128.00 1322
2128.44 1275
2128.87 1256
2129.31 1087
2129.74 1107
2130.18 1213
2130.61 1179
2131.05 1346
2131.48 1195
2131.92 1357
2132.35 1253
2132.79 1314
2133.22 1284
2133.66 1263
2134.09 1465
2134.53 1411
2134.96 1306
2135.40 1270
2135.83 1347
2136.27 1370
2136.70 1410
2137.14 1489
2137.58 1494
2138.01 1358
2138.45 1528
2138.88 1445
2139.32 1508
2139.75 1487
2140.19 1546
2140.63 1424
2141.06 1403
2141.50 1390
2141.93 1267
2142.37 1327
2142.81 1353
2143.24 1229
2143.68 1242
2144.12 1304
2144.55 1264
2144.99 1188
2145.43 1260
2145.86 1102
2146.30 1058
2146.73 1031
2147.17 1152
2147.61 1221
2148.04 1286
2148.48 1347
2148.92 1377
2149.35 1332
2149.79 1391
2150.23 1505
2150.67 1478
2151.10 1551
2151.54 1567
2151.98 1610
2152.41 1645
2152.85 1761
2153.29 1737
2153.73 1614
2154.16 1597
2154.60 1550
2155.04 1583
2155.48 1447
2155.91 1474
2156.35 1180
2156.79 1210
2157.23 1308
2157.66 1183
2158.10 1347
2158.54 1214
2158.98 1188
2159.41 1275
2159.85 1313
2160.29 1308
2160.73 1173
2161.17 1188
2161.60 1202
2162.04 1200
2162.48 1274
2162.92 1425
2163.36 1250
2163.80 1328
2164.23 1273
2164.67 1417
2165.11 1315
2165.55 1373
2165.99 1442
2166.43 1444
2166.86 1296
2167.30 1405
2167.74 1319
2168.18 1404
2168.62 1337
2169.06 1337
2169.50 1288
2169.94 1252
2170.38 1267
2170.81 1342
2171.25 1251
2171.69 1381
2172.13 1422
2172.57 1485
2173.01 1355
2173.45 1383
2173.89 1509
2174.33 1526
2174.77 1505
2175.21 1678
2175.65 1403
2176.09 1529
2176.53 1450
2176.96 1339
2177.40 1483
2177.84 1456
2178.28 1524
2178.72 1816
2179.16 1693
2179.60 1656
2180.04 1612
2180.48 1565
2180.92 1493
2181.36 1585
2181.80 1555
2182.24 1424
2182.68 1518
2183.12 1638
2183.56 1623
2184.01 1390
2184.45 1447
2184.89 1443
2185.33 1388
2185.77 1354
2186.21 1431
2186.65 1446
2187.09 1384
2187.53 1335
2187.97 1334
2188.41 1494
2188.85 1457
2189.29 1484
2189.73 1523
2190.17 1506
2190.62 1592
2191.06 1603
2191.50 1530
2191.94 1534
2192.38 1534
2192.82 1522
2193.26 1586
2193.70 1590
2194.15 1588
2194.59 1587
2195.03 1603
2195.47 1668
2195.91 1593
2196.35 1507
2196.79 1571
2197.24 1543
2197.68 1531
2198.12 1626
2198.56 1385
2199.00 1359
2199.45 1376
2199.89 1541
2200.33 1575
2200.77 1496
2201.21 1431
2201.66 1436
2202.10 1466
2202.54 1471
2202.98 1324
2203.42 1403
2203.87 1399
2204.31 1425
2204.75 1466
2205.19 1353
2205.64 1311
2206.08 1399
2206.52 1423
2206.96 1440
2207.41 1448
2207.85 1504
2208.29 1420
2208.74 1439
2209.18 1556
2209.62 1602
2210.06 1430
2210.51 1433
2210.95 1548
2211.39 1629
2211.84 1559
2212.28 1409
2212.72 1499
2213.17 1611
2213.61 1644
2214.05 1624
2214.50 1387
2214.94 1465
2215.38 1452
2215.83 1444
2216.27 1356
2216.71 1339
2217.16 1288
2217.60 1308
2218.05 1284
2218.49 1222
2218.93 1139
2219.38 1193
2219.82 1389
2220.26 1376
2220.71 1309
2221.15 1373
2221.60 1512
2222.04 1434
2222.49 1604
2222.93 1723
2223.37 1801
2223.82 1968
2224.26 2017
2224.71 2296
2225.15 2209
2225.60 2268
2226.04 2559
2226.49 2543
2226.93 2459
2227.37 2603
2227.82 2496
2228.26 2240
2228.71 2218
2229.15 2126
2229.60 1863
2230.04 1836
2230.49 1799
2230.93 1674
2231.38 1649
2231.82 1773
2232.27 1654
2232.71 1700
2233.16 1751
2233.61 1741
2234.05 1699
2234.50 1677
2234.94 1772
2235.39 1785
2235.83 1731
2236.28 1803
2236.72 1759
2237.17 1845
2237.61 1797
2238.06 1702
2238.51 1700
2238.95 1695
2239.40 1703
2239.84 1716
2240.29 1576
2240.74 1789
2241.18 1536
2241.63 1698
2242.07 1633
2242.52 1758
2242.97 1517
2243.41 1446
2243.86 1421
2244.31 1384
2244.75 1526
2245.20 1516
2245.65 1501
2246.09 1413
2246.54 1449
2246.99 1522
2247.43 1414
2247.88 1314
2248.33 1389
2248.77 1367
2249.22 1380
2249.67 1255
2250.11 1340
2250.56 1411
2251.01 1465
2251.45 1340
2251.90 1394
2252.35 1388
2252.80 1469
2253.24 1429
2253.69 1314
2254.14 1318
2254.59 1438
2255.03 1422
2255.48 1451
2255.93 1339
2256.38 1308
2256.82 1312
2257.27 1507
2257.72 1451
2258.17 1240
2258.61 1240
2259.06 1254
2259.51 1351
2259.96 1355
2260.41 1390
2260.85 1683
2261.30 1545
2261.75 1527
2262.20 1620
2262.65 1841
2263.09 1734
2263.54 1705
2263.99 1993
2264.44 1868
2264.89 1947
2265.34 1730
2265.79 1658
2266.23 1859
2266.68 1694
2267.13 1805
2267.58 1691
2268.03 1734
2268.48 1667
2268.93 1667
2269.38 1789
2269.82 1817
2270.27 1795
2270.72 1747
2271.17 1686
2271.62 1865
2272.07 1956
2272.52 1785
2272.97 1849
2273.42 1923
2273.87 1660
2274.32 1764
2274.77 1713
2275.21 1617
2275.66 1533
2276.11 1486
2276.56 1516
2277.01 1481
2277.46 1266
2277.91 1283
2278.36 1268
2278.81 1289
2279.26 1440
2279.71 1329
2280.16 1472
2280.61 1546
2281.06 1511
2281.51 1690
2281.96 1488
2282.41 1402
2282.86 1411
2283.31 1513
2283.76 1680
2284.21 1618
2284.66 1647
2285.11 1743
2285.56 1623
2286.02 1468
2286.47 1518
2286.92 1660
2287.37 1628
2287.82 1779
2288.27 1699
2288.72 1689
2289.17 1920
2289.62 1894
2290.07 1960
2290.52 2092
2290.97 2181
2291.42 2477
2291.88 2588
2292.33 2815
2292.78 2705
2293.23 2649
2293.68 2832
2294.13 2762
2294.58 2766
2295.04 2885
2295.49 2785
2295.94 2736
2296.39 2599
2296.84 2338
2297.29 2434
2297.74 2401
2298.20 2194
2298.65 1970
2299.10 2055
2299.55 1911
2300.00 1879
2300.46 1745
2300.91 1724
2301.36 1680
2301.81 1662
2302.26 1610
2302.72 1436
2303.17 1425
2303.62 1328
2304.07 1460
2304.53 1541
2304.98 1488
2305.43 1575
2305.88 1487
2306.33 1567
2306.79 1562
2307.24 1572
2307.69 1463
2308.15 1421
2308.60 1602
2309.05 1547
2309.50 1550
2309.96 1743
2310.41 1609
2310.86 1636
2311.32 1709
2311.77 1706
2312.22 1813
2312.68 1841
2313.13 1853
2313.58 1799
2314.03 1572
2314.49 1660
2314.94 1761
2315.39 1597
2315.85 1509
2316.30 1425
2316.76 1667
2317.21 1628
2317.66 1527
2318.12 1560
2318.57 1565
2319.02 1471
2319.48 1502
2319.93 1424
2320.39 1551
2320.84 1608
2321.29 1619
2321.75 1525
2322.20 1439
2322.66 1480
2323.11 1433
2323.56 1484
2324.02 1666
2324.47 1550
2324.93 1485
2325.38 1495
2325.84 1455
2326.29 1447
2326.74 1493
2327.20 1466
2327.65 1728
2328.11 1649
2328.56 1581
2329.02 1564
2329.47 1521
2329.93 1544
2330.38 1548
2330.84 1639
2331.29 1427
2331.75 1654
2332.20 1731
2332.66 1693
2333.11 1620
2333.57 1663
2334.02 1673
2334.48 1708
2334.93 1707
2335.39 1618
2335.84 1827
2336.30 1699
2336.76 1375
2337.21 1466
2337.67 1401
2338.12 1586
2338.58 1634
2339.03 1588
2339.49 1628
2339.95 1627
2340.40 1653
2340.86 1699
2341.31 1778
2341.77 1837
2342.23 1899
2342.68 1847
2343.14 1870
2343.59 1829
2344.05 1888
2344.51 1950
2344.96 1823
2345.42 1847
2345.88 1863
2346.33 1979
2346.79 1944
2347.24 1804
2347.70 1813
2348.16 1756
2348.61 1912
2349.07 1819
2349.53 1848
2349.99 1799
2350.44 1874
2350.90 1759
2351.36 1609
2351.81 1708
2352.27 1720
2352.73 1576
2353.18 1656
2353.64 1571
2354.10 1591
2354.56 1506
2355.01 1498
2355.47 1570
2355.93 1589
2356.38 1640
2356.84 1635
2357.30 1774
2357.76 1605
2358.22 1559
2358.67 1611
2359.13 1622
2359.59 1762
2360.05 1668
2360.50 1505
2360.96 1532
2361.42 1795
2361.88 1812
2362.34 1684
2362.79 1869
2363.25 1862
2363.71 1772
2364.17 1791
2364.63 1873
2365.08 1956
2365.54 1754
2366.00 1769
2366.46 1813
2366.92 1829
2367.38 1756
2367.84 1777
2368.29 1754
2368.75 1700
2369.21 1673
2369.67 1795
2370.13 1790
2370.59 1735
2371.05 1659
2371.50 1608
2371.96 1582
2372.42 1612
2372.88 1565
2373.34 1589
2373.80 1642
2374.26 1561
2374.72 1571
2375.18 1567
2375.64 1505
2376.10 1511
2376.56 1446
2377.02 1521
2377.47 1517
2377.93 1376
2378.39 1267
2378.85 1639
2379.31 1555
2379.77 1433
2380.23 1506
2380.69 1661
2381.15 1734
2381.61 1622
2382.07 1597
2382.53 1593
2382.99 1632
2383.45 1498
2383.91 1520
2384.37 1568
2384.83 1495
2385.29 1520
2385.75 1430
2386.21 1486
2386.67 1420
2387.13 1407
2387.59 1392
2388.05 1439
2388.52 1557
2388.98 1464
2389.44 1465
2389.90 1541
2390.36 1463
2390.82 1493
2391.28 1539
2391.74 1476
2392.20 1558
2392.66 1536
2393.12 1583
2393.58 1681
2394.05 1444
2394.51 1478
2394.97 1535
2395.43 1484
2395.89 1491
2396.35 1423
2396.81 1365
2397.27 1353
2397.74 1340
2398.20 1295
2398.66 1428
2399.12 1515
2399.58 1342
2400.04 1307
2400.50 1263
2400.97 1333
2401.43 1434
2401.89 1485
2402.35 1516
2402.81 1433
2403.28 1437
2403.74 1353
2404.20 1579
2404.66 1446
2405.12 1274
2405.59 1337
2406.05 1305
2406.51 1314
2406.97 1458
2407.44 1408
2407.90 1284
2408.36 1364
2408.82 1443
2409.29 1423
2409.75 1470
2410.21 1406
2410.67 1421
2411.14 1490
2411.60 1385
2412.06 1433
2412.52 1466
2412.99 1425
2413.45 1603
2413.91 1494
2414.38 1483
2414.84 1486
2415.30 1413
2415.77 1405
2416.23 1558
2416.69 1598
2417.16 1612
2417.62 1606
2418.08 1595
2418.55 1744
2419.01 1794
2419.47 1787
2419.94 1687
2420.40 1794
2420.86 1802
2421.33 1793
2421.79 1789
2422.25 1738
2422.72 1826
2423.18 1777
2423.65 1731
2424.11 1652
2424.57 1654
2425.04 1815
2425.50 1768
2425.97 1654
2426.43 1679
2426.90 1737
2427.36 1929
2427.82 2001
2428.29 1813
2428.75 1720
2429.22 1669
2429.68 1780
2430.15 1964
2430.61 1766
2431.08 1653
2431.54 1568
2432.00 1600
2432.47 1708
2432.93 1626
2433.40 1650
2433.86 1618
2434.33 1697
2434.79 1691
2435.26 1664
2435.72 1797
2436.19 1634
2436.65 1603
2437.12 1596
2437.58 1918
2438.05 1904
2438.52 1738
2438.98 1909
2439.45 2063
2439.91 1949
2440.38 2035
2440.84 2134
2441.31 2177
2441.77 2379
2442.24 2349
2442.71 2269
2443.17 2222
2443.64 2213
2444.10 2100
2444.57 2264
2445.03 2128
2445.50 1804
2445.97 1708
2446.43 1623
2446.90 1745
2447.37 1732
2447.83 1562
2448.30 1533
2448.76 1432
2449.23 1484
2449.70 1532
2450.16 1362
2450.63 1510
2451.10 1455
2451.56 1471
2452.03 1537
2452.50 1610
2452.96 1615
2453.43 1471
2453.90 1505
2454.36 1556
2454.83 1579
2455.30 1638
2455.76 1533
2456.23 1444
2456.70 1430
2457.17 1384
2457.63 1210
2458.10 1417
2458.57 1389
2459.03 1490
2459.50 1423
2459.97 1481
2460.44 1380
2460.90 1309
2461.37 1391
2461.84 1439
2462.31 1485
2462.77 1489
2463.24 1435
2463.71 1503
2464.18 1489
2464.65 1488
2465.11 1604
2465.58 1463
2466.05 1533
2466.52 1569
2466.99 1552
2467.45 1582
2467.92 1598
2468.39 1522
2468.86 1527
2469.33 1507
2469.79 1596
2470.26 1596
2470.73 1580
2471.20 1538
2471.67 1737
2472.14 1685
2472.61 1639
2473.07 1708
2473.54 1690
2474.01 1623
2474.48 1672
2474.95 1527
2475.42 1579
2475.89 1667
2476.36 1596
2476.82 1623
2477.29 1411
2477.76 1389
2478.23 1469
2478.70 1649
2479.17 1533
2479.64 1470
2480.11 1549
2480.58 1634
2481.05 1744
2481.52 1583
2481.99 1702
2482.46 1693
2482.93 1696
2483.40 1648
2483.87 1734
2484.33 1636
2484.80 1517
2485.27 1587
2485.74 1614
2486.21 1616
2486.68 1567
2487.15 1456
2487.62 1331
2488.09 1514
2488.56 1459
2489.03 1456
2489.50 1318
2489.97 1480
2490.44 1440
2490.92 1494
2491.39 1654
2491.86 1691
2492.33 1808
2492.80 1771
2493.27 1646
2493.74 1579
2494.21 1683
2494.68 1570
2495.15 1538
2495.62 1663
2496.09 1640
2496.56 1585
2497.03 1719
2497.50 1599
2497.98 1582
2498.45 1690
2498.92 1648
2499.39 1656
2499.86 1647
2500.33 1557
2500.80 1561
2501.27 1539
2501.75 1519
2502.22 1345
2502.69 1366
2503.16 1525
2503.63 1520
2504.10 1566
2504.57 1483
2505.05 1486
2505.52 1629
2505.99 1591
2506.46 1746
2506.93 1651
2507.40 1539
2507.88 1597
2508.35 1717
2508.82 1866
2509.29 1896
2509.76 1829
2510.24 2013
2510.71 1981
2511.18 1926
2511.65 1986
2512.13 2032
2512.60 1909
2513.07 1873
2513.54 1883
2514.02 1736
2514.49 1661
2514.96 1720
2515.43 1805
2515.91 1894
2516.38 1661
2516.85 1648
2517.32 1909
2517.80 1833
2518.27 1610
2518.74 1390
2519.22 1491
2519.69 1748
2520.16 1578
2520.64 1381
2521.11 1652
2521.58 1538
2522.06 1620
2522.53 1661
2523.00 1505
2523.48 1547
2523.95 1596
2524.42 1629
2524.90 1595
2525.37 1496
2525.84 1568
2526.32 1472
2526.79 1509
2527.26 1510
2527.74 1555
2528.21 1604
2528.69 1577
2529.16 1556
2529.63 1505
2530.11 1330
2530.58 1541
2531.06 1641
2531.53 1713
2532.00 1611
2532.48 1578
2532.95 1547
2533.43 1565
2533.90 1641
2534.38 1592
2534.85 1738
2535.32 1667
2535.80 1608
2536.27 1695
2536.75 1668
2537.22 1753
2537.70 1561
2538.17 1673
2538.65 1715
2539.12 1798
2539.60 1773
2540.07 1632
2540.55 1580
2541.02 1537
2541.50 1653
2541.97 1713
2542.45 1658
2542.92 1540
2543.40 1680
2543.87 1651
2544.35 1700
2544.82 1718
2545.30 1768
2545.78 1664
2546.25 1726
2546.73 1844
2547.20 1844
2547.68 1868
2548.15 1798
2548.63 1877
2549.10 1965
2549.58 2043
2550.06 2085
2550.53 2264
2551.01 2175
2551.48 1898
2551.96 1927
2552.44 2015
2552.91 2244
2553.39 1949
2553.87 1936
2554.34 2057
2554.82 2118
2555.29 2173
2555.77 2053
2556.25 2313
2556.72 2380
2557.20 2245
2557.68 2413
2558.15 2470
2558.63 2297
2559.11 2137
2559.58 2164
2560.06 2117
2560.54 2050
2561.01 1947
2561.49 1896
2561.97 1750
2562.45 1652
2562.92 1748
2563.40 1511
2563.88 1688
2564.35 1712
2564.83 1598
2565.31 1579
2565.79 1534
2566.26 1587
2566.74 1586
2567.22 1651
2567.70 1586
2568.17 1448
2568.65 1447
2569.13 1499
2569.61 1348
2570.08 1435
2570.56 1433
2571.04 1449
2571.52 1515
2572.00 1421
2572.47 1524
2572.95 1520
2573.43 1567
2573.91 1508
2574.39 1556
2574.86 1438
2575.34 1440
2575.82 1510
2576.30 1577
2576.78 1574
2577.26 1504
2577.73 1498
2578.21 1500
2578.69 1516
2579.17 1449
2579.65 1612
2580.13 1485
2580.61 1410
2581.08 1412
2581.56 1439
2582.04 1445
2582.52 1488
2583.00 1599
2583.48 1530
2583.96 1570
2584.44 1326
2584.92 1417
2585.40 1367
2585.87 1458
2586.35 1548
2586.83 1621
2587.31 1584
2587.79 1551
2588.27 1612
2588.75 1553
2589.23 1443
2589.71 1479
2590.19 1439
2590.67 1516
2591.15 1576
2591.63 1590
2592.11 1596
2592.59 1451
2593.07 1679
2593.55 1843
2594.03 1989
2594.51 1813
2594.99 1775
2595.47 1646
2595.95 1828
2596.43 1849
2596.91 1879
2597.39 1833
2597.87 1887
2598.35 1915
2598.83 1844
2599.31 1906
2599.79 1872
2600.27 1799
2600.75 2080
2601.23 1824
2601.71 1749
2602.20 1714
2602.68 1677
2603.16 1552
2603.64 1835
2604.12 1832
2604.60 1741
2605.08 1625
2605.56 1599
2606.04 1655
2606.52 1653
2607.00 1556
2607.49 1671
2607.97 1836
2608.45 1813
2608.93 1846
2609.41 1872
2609.89 1889
2610.37 1947
2610.86 1971
2611.34 2072
2611.82 2114
2612.30 2182
2612.78 2190
2613.26 2113
2613.75 2009
2614.23 1875
2614.71 1938
2615.19 1863
2615.67 1979
2616.16 1764
2616.64 1887
2617.12 1852
2617.60 1562
2618.08 1638
2618.57 1641
2619.05 1507
2619.53 1508
2620.01 1685
2620.50 1537
2620.98 1590
2621.46 1549
2621.94 1464
2622.43 1574
2622.91 1515
2623.39 1482
2623.87 1515
2624.36 1398
2624.84 1540
2625.32 1578
2625.81 1678
2626.29 1621
2626.77 1606
2627.25 1661
2627.74 1528
2628.22 1553
2628.70 1591
2629.19 1618
2629.67 1539
2630.15 1567
2630.64 1562
2631.12 1652
2631.60 1545
2632.09 1486
2632.57 1475
2633.05 1523
2633.54 1597
2634.02 1615
2634.51 1529
2634.99 1612
2635.47 1595
2635.96 1565
2636.44 1440
2636.93 1516
2637.41 1636
2637.89 1735
2638.38 1681
2638.86 1775
2639.35 1734
2639.83 1668
2640.31 1492
2640.80 1552
2641.28 1693
2641.77 1646
2642.25 1693
2642.74 1782
2643.22 1705
2643.71 1595
2644.19 1630
2644.67 1604
2645.16 1611
2645.64 1497
2646.13 1414
2646.61 1439
2647.10 1319
2647.58 1488
2648.07 1556
2648.55 1573
2649.04 1603
2649.52 1702
2650.01 1664
2650.49 1729
2650.98 1693
2651.46 1643
2651.95 1608
2652.43 1539
2652.92 1741
2653.41 1718
2653.89 1690
2654.38 1724
2654.86 1601
2655.35 1505
2655.83 1688
2656.32 1700
2656.81 1675
2657.29 1522
2657.78 1592
2658.26 1567
2658.75 1372
2659.23 1383
2659.72 1443
2660.21 1458
2660.69 1421
2661.18 1389
2661.67 1329
2662.15 1472
2662.64 1432
2663.12 1475
2663.61 1540
2664.10 1586
2664.58 1524
2665.07 1636
2665.56 1687
2666.04 1655
2666.53 1537
2667.02 1586
2667.50 1489
2667.99 1702
2668.48 1784
2668.96 1612
2669.45 1565
2669.94 1527
2670.42 1529
2670.91 1599
2671.40 1658
2671.89 1772
2672.37 1867
2672.86 1955
2673.35 1704
2673.83 1928
2674.32 1908
2674.81 2156
2675.30 2239
2675.78 2087
2676.27 1992
2676.76 2080
2677.25 2149
2677.74 2046
2678.22 2068
2678.71 2008
2679.20 2071
2679.69 2179
2680.17 2215
2680.66 2193
2681.15 2290
2681.64 2256
2682.13 2227
2682.61 2356
2683.10 2487
2683.59 2266
2684.08 2359
2684.57 2224
2685.06 2393
2685.54 2442
2686.03 2530
2686.52 2498
2687.01 2318
2687.50 2213
2687.99 2145
2688.48 2035
2688.96 2012
2689.45 2045
2689.94 1854
2690.43 1855
2690.92 1796
2691.41 1654
2691.90 1687
2692.39 1556
2692.88 1553
2693.36 1556
2693.85 1599
2694.34 1531
2694.83 1724
2695.32 1735
2695.81 1715
2696.30 1632
2696.79 1671
2697.28 1598
2697.77 1680
2698.26 1583
2698.75 1657
2699.24 1807
2699.73 1751
2700.22 1798
2700.71 1916
2701.20 2039
2701.69 1968
2702.18 1960
2702.67 1831
2703.16 1957
2703.65 2133
2704.14 2099
2704.63 2022
2705.12 2026
2705.61 2071
2706.10 1992
2706.59 1826
2707.08 1826
2707.57 1736
2708.06 1760
2708.55 1851
2709.04 1837
2709.53 1758
2710.02 1634
2710.51 1668
2711.00 1593
2711.49 1503
2711.98 1476
2712.47 1579
2712.97 1551
2713.46 1529
2713.95 1506
2714.44 1408
2714.93 1537
2715.42 1706
2715.91 1511
2716.40 1468
2716.89 1543
2717.39 1579
2717.88 1526
2718.37 1451
2718.86 1465
2719.35 1543
2719.84 1579
2720.33 1591
2720.83 1512
2721.32 1555
2721.81 1462
2722.30 1459
2722.79 1561
2723.28 1638
2723.78 1707
2724.27 1784
2724.76 1789
2725.25 1741
2725.74 1589
2726.24 1719
2726.73 1719
2727.22 1639
2727.71 1628
2728.20 1622
2728.70 1528
2729.19 1615
2729.68 1514
2730.17 1519
2730.67 1580
2731.16 1849
2731.65 1710
2732.14 1750
2732.64 1760
2733.13 1716
2733.62 1646
2734.12 1823
2734.61 1988
2735.10 1739
2735.59 1781
2736.09 1826
2736.58 1749
2737.07 1836
2737.57 1847
2738.06 1803
2738.55 1719
2739.05 1746
2739.54 1749
2740.03 1616
2740.53 1658
2741.02 1696
2741.51 1750
2742.01 1908
2742.50 1728
2742.99 1666
2743.49 1765
2743.98 1751
2744.47 1713
2744.97 1614
2745.46 1543
2745.96 1699
2746.45 1525
2746.94 1446
2747.44 1546
2747.93 1525
2748.43 1553
2748.92 1446
2749.41 1591
2749.91 1633
2750.40 1669
2750.90 1815
2751.39 2042
2751.89 2099
2752.38 2140
2752.87 2088
2753.37 2000
2753.86 2232
2754.36 2315
2754.85 2375
2755.35 2303
2755.84 2317
2756.34 2228
2756.83 2378
2757.33 2352
2757.82 2197
2758.32 2134
2758.81 2063
2759.31 1870
2759.80 1698
2760.30 1769
2760.79 1754
2761.29 1732
2761.78 1607
2762.28 1756
2762.77 1622
2763.27 1627
2763.76 1746
2764.26 1806
2764.76 1673
2765.25 1692
2765.75 1668
2766.24 1623
2766.74 1719
2767.23 1632
2767.73 1594
2768.23 1733
2768.72 1593
2769.22 1618
2769.71 1795
2770.21 1706
2770.71 1641
2771.20 1582
2771.70 1803
2772.19 1767
2772.69 1790
2773.19 1892
2773.68 1756
2774.18 1747
2774.68 1933
2775.17 1991
2775.67 1975
2776.17 2039
2776.66 2013
2777.16 2099
2777.66 2065
2778.15 1980
2778.65 2103
2779.15 2157
2779.64 2419
2780.14 2211
2780.64 2240
2781.13 2169
2781.63 2062
2782.13 2011
2782.63 1859
2783.12 1870
2783.62 1911
2784.12 1855
2784.61 1868
2785.11 1874
2785.61 1752
2786.11 1770
2786.60 1951
2787.10 1956
2787.60 1911
2788.10 1884
2788.59 1879
2789.09 1925
2789.59 1861
2790.09 1844
2790.59 1717
2791.08 1755
2791.58 1767
2792.08 1828
2792.58 1771
2793.08 1667
2793.57 1762
2794.07 1728
2794.57 1914
2795.07 2089
2795.57 1991
2796.07 2152
2796.56 2120
2797.06 2324
2797.56 2631
2798.06 2573
2798.56 2751
2799.06 2897
2799.56 2805
2800.05 2724
2800.55 2400
2801.05 2489
2801.55 2434
2802.05 2385
2802.55 2368
2803.05 2212
2803.55 1959
2804.05 2024
2804.54 2107
2805.04 2076
2805.54 2114
2806.04 2228
2806.54 2398
2807.04 2376
2807.54 2597
2808.04 2700
2808.54 2776
2809.04 2948
2809.54 3111
2810.04 3500
2810.54 3269
2811.04 3317
2811.54 3282
2812.04 3406
2812.54 3116
2813.04 2985
2813.54 2713
2814.04 2586
2814.54 2514
2815.04 2327
2815.54 2342
2816.04 1957
2816.54 1947
2817.04 1873
2817.54 2088
2818.04 2159
2818.54 2111
2819.04 2047
2819.54 2011
2820.04 2044
2820.54 2100
2821.04 2004
2821.54 1989
2822.04 2115
2822.54 2189
2823.04 2034
2823.54 1939
2824.04 2017
2824.55 2043
2825.05 2000
2825.55 1965
2826.05 2242
2826.55 2175
2827.05 2137
2827.55 1986
2828.05 1999
2828.55 2123
2829.06 1908
2829.56 2050
2830.06 1981
2830.56 1866
2831.06 1673
2831.56 1940
2832.06 1950
2832.57 2006
2833.07 1921
2833.57 1742
2834.07 1788
2834.57 2010
2835.07 1938
2835.58 1913
2836.08 2048
2836.58 2047
2837.08 1972
2837.58 1885
2838.09 1782
2838.59 1977
2839.09 1848
2839.59 1656
2840.10 1601
2840.60 1669
2841.10 1553
2841.60 1808
2842.11 1732
2842.61 1609
2843.11 1737
2843.61 1760
2844.12 1836
2844.62 1745
2845.12 1752
2845.62 1690
2846.13 1747
2846.63 1742
2847.13 1781
2847.64 1714
2848.14 1741
2848.64 1774
2849.14 1711
2849.65 1723
2850.15 1810
2850.65 1823
2851.16 1802
2851.66 1638
2852.16 1751
2852.67 2008
2853.17 1737
2853.67 1914
2854.18 1869
2854.68 1735
2855.18 1636
2855.69 1693
2856.19 1765
2856.70 1662
2857.20 1596
2857.70 1766
2858.21 1682
2858.71 1748
2859.22 1801
2859.72 1759
2860.22 1811
2860.73 1786
2861.23 1800
2861.74 1735
2862.24 1716
2862.74 1821
2863.25 1903
2863.75 1801
2864.26 1777
2864.76 1977
2865.27 1824
2865.77 1767
2866.28 1674
2866.78 1599
2867.28 1590
2867.79 1594
2868.29 1753
2868.80 1753
2869.30 1759
2869.81 1679
2870.31 1571
2870.82 1649
2871.32 1642
2871.83 1782
2872.33 1734
2872.84 1675
2873.34 1855
2873.85 1898
2874.36 1919
2874.86 2040
2875.37 1941
2875.87 1776
2876.38 1776
2876.88 1788
2877.39 1796
2877.89 1898
2878.40 2029
2878.90 1944
2879.41 1785
2879.92 1831
2880.42 1788
2880.93 1694
2881.43 1781
2881.94 1931
2882.45 1877
2882.95 1726
2883.46 1780
2883.96 2025
2884.47 1988
2884.98 2001
2885.48 2316
2885.99 2465
2886.50 2638
2887.00 2801
2887.51 2984
2888.02 3154
2888.52 3227
2889.03 3443
2889.53 3372
2890.04 3393
2890.55 3323
2891.06 3017
2891.56 2921
2892.07 2831
2892.58 2590
2893.08 2640
2893.59 2361
2894.10 2243
2894.60 2164
2895.11 2105
2895.62 2133
2896.13 2145
2896.63 2256
2897.14 2160
2897.65 2264
2898.15 2175
2898.66 2040
2899.17 2375
2899.68 2467
2900.18 2453
2900.69 2222
2901.20 2323
2901.71 2350
2902.22 2339
2902.72 2481
2903.23 2611
2903.74 2539
2904.25 2690
2904.75 2558
2905.26 2531
2905.77 2761
2906.28 2698
2906.79 2464
2907.30 2620
2907.80 2488
2908.31 2228
2908.82 2435
2909.33 2547
2909.84 2545
2910.35 2250
2910.85 2120
2911.36 2002
2911.87 2200
2912.38 2296
2912.89 2202
2913.40 2155
2913.91 2041
2914.41 1974
2914.92 2001
2915.43 2092
2915.94 2222
2916.45 2152
2916.96 2006
2917.47 2037
2917.98 2050
2918.49 2029
2919.00 2016
2919.51 2074
2920.01 1911
2920.52 1815
2921.03 1848
2921.54 1787
2922.05 1745
2922.56 2089
2923.07 1986
2923.58 1852
2924.09 2163
2924.60 2481
2925.11 2731
2925.62 2758
2926.13 2972
2926.64 3098
2927.15 3289
2927.66 3231
2928.17 3275
2928.68 3401
2929.19 3064
2929.70 2751
2930.21 2729
2930.72 2810
2931.23 2710
2931.74 2533
2932.25 2051
2932.76 1916
2933.27 2086
2933.78 2075
2934.29 2050
2934.80 2050
2935.31 2087
2935.83 1998
2936.34 2132
2936.85 2004
2937.36 2084
2937.87 2087
2938.38 1922
2938.89 1909
2939.40 2138
2939.91 2197
2940.42 2076
2940.94 1960
2941.45 1888
2941.96 1937
2942.47 1898
2942.98 2095
2943.49 1970
2944.00 1896
2944.51 1965
2945.03 1974
2945.54 2189
2946.05 2173
2946.56 2212
2947.07 2385
2947.58 2587
2948.10 2409
2948.61 2528
2949.12 2575
2949.63 2569
2950.14 2350
2950.66 2231
2951.17 2421
2951.68 2428
2952.19 2120
2952.70 1995
2953.22 1959
2953.73 2134
2954.24 2031
2954.75 1711
2955.26 1941
2955.78 1887
2956.29 1759
2956.80 1910
2957.31 1834
2957.83 1820
2958.34 1927
2958.85 2004
2959.37 1876
2959.88 1785
2960.39 1847
2960.90 1908
2961.42 1966
2961.93 2021
2962.44 2071
2962.96 2130
2963.47 2146
2963.98 2096
2964.50 2217
2965.01 2061
2965.52 2019
2966.04 2022
2966.55 2078
2967.06 2013
2967.58 1970
2968.09 1899
2968.60 1891
2969.12 1906
2969.63 1722
2970.14 1702
2970.66 1747
2971.17 1743
2971.68 1855
2972.20 1666
2972.71 1733
2973.23 1792
2973.74 1860
2974.25 1785
2974.77 1781
2975.28 1942
2975.80 1917
2976.31 1712
2976.83 1715
2977.34 1825
2977.85 1843
2978.37 1895
2978.88 1917
2979.40 1928
2979.91 1766
2980.43 1833
2980.94 2016
2981.46 2089
2981.97 2064
2982.48 1998
2983.00 1868
2983.51 1746
2984.03 1917
2984.54 1740
2985.06 1834
2985.57 1967
2986.09 2075
2986.60 1902
2987.12 2079
2987.63 1917
2988.15 1877
2988.67 1856
2989.18 1911
2989.70 2099
2990.21 1946
2990.73 2022
2991.24 2001
2991.76 1776
2992.27 1878
2992.79 1826
2993.30 1889
2993.82 1996
2994.34 2075
2994.85 2214
2995.37 2106
2995.88 2135
2996.40 2136
2996.92 2104
2997.43 2040
2997.95 2268
2998.46 2514
2998.98 2612
2999.50 2762
3000.01 2532
3000.53 2371
3001.05 2565
3001.56 2427
3002.08 2451
3002.59 2442
3003.11 2409
3003.63 2447
3004.14 2334
3004.66 2398
3005.18 2491
3005.69 2505
3006.21 2373
3006.73 2345
3007.24 2524
3007.76 2423
3008.28 2197
3008.80 2041
3009.31 2218
3009.83 2398
3010.35 2221
3010.86 2082
3011.38 1900
3011.90 1955
3012.42 1974
3012.93 1731
3013.45 1834
3013.97 1758
3014.49 1850
3015.00 1834
3015.52 2031
3016.04 1932
3016.56 2024
3017.07 1958
3017.59 2100
3018.11 2251
3018.63 2205
3019.15 2164
3019.66 2236
3020.18 2154
3020.70 1966
3021.22 2131
3021.74 2235
3022.25 2213
3022.77 2316
3023.29 2295
3023.81 2202
3024.33 2304
3024.85 2376
3025.36 2313
3025.88 2303
3026.40 2548
3026.92 2349
3027.44 2401
3027.96 2395
3028.48 2247
3028.99 2189
3029.51 2245
3030.03 2219
3030.55 2096
3031.07 2041
3031.59 2078
3032.11 2026
3032.63 1972
3033.15 2040
3033.66 1955
3034.18 2301
3034.70 2325
3035.22 2239
3035.74 2344
3036.26 2584
3036.78 2503
3037.30 2745
3037.82 2745
3038.34 2643
3038.86 2852
3039.38 2887
3039.90 2778
3040.42 2590
3040.94 2564
3041.46 2569
3041.98 2327
3042.50 2213
3043.02 2289
3043.54 2202
3044.06 2199
3044.58 2172
3045.10 2044
3045.62 2221
3046.14 2028
3046.66 2034
3047.18 2072
3047.70 2046
3048.22 2087
3048.74 2114
3049.26 2114
3049.78 2207
3050.30 2134
3050.82 1948
3051.34 2132
3051.86 2031
3052.38 2031
3052.90 1920
3053.43 1876
3053.95 1858
3054.47 1861
3054.99 1872
3055.51 2025
3056.03 1922
3056.55 1865
3057.07 2164
3057.59 1951
3058.12 1978
3058.64 2054
3059.16 1909
3059.68 2023
3060.20 2001
3060.72 2026
3061.24 1976
3061.77 1891
3062.29 1941
3062.81 1954
3063.33 1947
3063.85 2020
3064.37 2043
3064.90 1995
3065.42 2031
3065.94 1926
3066.46 1911
3066.98 1913
3067.51 1957
3068.03 1988
3068.55 1999
3069.07 1915
3069.59 1883
3070.12 1878
3070.64 1939
3071.16 2009
3071.68 1891
3072.21 1996
3072.73 1870
3073.25 1708
3073.77 1920
3074.30 2035
3074.82 2105
3075.34 2003
3075.86 1983
3076.39 2280
3076.91 2185
3077.43 2127
3077.96 2155
3078.48 2219
3079.00 2078
3079.52 2183
3080.05 2361
3080.57 2543
3081.09 2355
3081.62 2367
3082.14 2498
3082.66 2551
3083.19 2538
3083.71 2495
3084.23 2518
3084.76 2305
3085.28 2318
3085.80 2343
3086.33 2195
3086.85 2195
3087.38 2005
3087.90 2006
3088.42 1987
3088.95 2022
3089.47 2205
3090.00 2124
3090.52 2088
3091.04 1929
3091.57 2083
3092.09 2174
3092.62 2131
3093.14 2077
3093.66 1944
3094.19 1835
3094.71 1965
3095.24 1995
3095.76 1960
3096.29 1991
3096.81 1971
3097.34 2072
3097.86 2158
3098.38 2326
3098.91 2402
3099.43 2381
3099.96 2583
3100.48 2688
3101.01 3003
3101.53 3142
3102.06 3436
3102.58 3802
3103.11 4132
3103.63 4205
3104.16 4753
3104.68 4754
3105.21 4848
3105.73 4806
3106.26 4676
3106.79 4335
3107.31 4276
3107.84 4053
3108.36 3487
3108.89 3356
3109.41 2950
3109.94 2652
3110.46 2456
3110.99 2491
3111.52 2569
3112.04 2614
3112.57 2524
3113.09 2326
3113.62 2349
3114.15 2461
3114.67 2246
3115.20 2300
3115.72 2118
3116.25 1990
3116.78 1924
3117.30 1897
3117.83 1918
3118.35 1903
3118.88 1995
3119.41 2010
3119.93 1935
3120.46 2004
3120.99 1884
3121.51 1659
3122.04 1768
3122.57 1869
3123.09 1856
3123.62 1813
3124.15 1895
3124.67 1999
3125.20 1898
3125.73 1902
3126.26 1902
3126.78 1937
3127.31 1834
3127.84 1766
3128.36 1828
3128.89 2095
3129.42 2094
3129.95 2012
3130.47 2050
3131.00 1976
3131.53 1979
3132.06 2063
3132.58 1967
3133.11 1830
3133.64 1823
3134.17 1716
3134.69 1784
3135.22 1956
3135.75 1861
3136.28 1790
3136.81 1880
3137.33 2000
3137.86 1931
3138.39 1864
3138.92 2035
3139.45 2111
3139.97 2078
3140.50 2047
3141.03 1973
3141.56 1929
3142.09 1960
3142.62 1888
3143.14 1865
3143.67 1988
3144.20 2015
3144.73 2056
3145.26 2103
3145.79 2061
3146.32 2031
3146.84 2143
3147.37 2143
3147.90 2314
3148.43 2346
3148.96 2444
3149.49 2410
3150.02 2572
3150.55 2651
3151.08 2505
3151.61 2256
3152.13 2412
3152.66 2380
3153.19 2221
3153.72 2394
3154.25 2270
3154.78 2181
3155.31 2129
3155.84 2105
3156.37 2135
3156.90 2086
3157.43 2217
3157.96 2074
3158.49 2048
3159.02 2163
3159.55 2021
3160.08 2247
3160.61 2086
3161.14 2073
3161.67 1962
3162.20 1941
3162.73 1888
3163.26 1741
3163.79 1989
3164.32 1946
3164.85 1790
3165.38 1798
3165.91 1877
3166.44 1901
3166.97 1870
3167.50 1847
3168.03 2004
3168.56 2026
3169.09 2072
3169.62 2037
3170.15 2005
3170.69 1901
3171.22 1951
3171.75 1988
3172.28 1849
3172.81 1941
3173.34 1963
3173.87 1802
3174.40 1810
3174.93 1836
3175.46 1855
3176.00 1894
3176.53 1821
3177.06 1786
3177.59 1910
3178.12 1867
3178.65 2045
3179.18 2064
3179.72 2007
3180.25 2071
3180.78 1879
3181.31 1868
3181.84 1823
3182.37 1816
3182.91 1974
3183.44 2028
3183.97 2003
3184.50 1994
3185.03 2009
3185.56 2068
3186.10 2036
3186.63 1980
3187.16 1917
3187.69 2007
3188.23 2051
3188.76 1910
3189.29 1893
3189.82 1850
3190.36 1772
3190.89 1803
3191.42 1896
3191.95 1757
3192.49 1608
3193.02 1741
3193.55 1706
3194.08 1644
3194.62 1655
3195.15 1683
3195.68 1975
3196.21 1906
3196.75 1856
3197.28 1810
3197.81 1883
3198.35 1946
3198.88 1895
3199.41 1777
3199.95 1833
3200.48 1922
3201.01 1789
3201.55 1898
3202.08 2069
3202.61 2132
3203.15 2069
3203.68 2144
3204.21 2280
3204.75 2151
3205.28 2307
3205.81 2311
3206.35 2223
3206.88 2169
3207.42 1997
3207.95 2121
3208.48 2135
3209.02 2128
3209.55 2010
3210.09 2089
3210.62 2133
3211.15 2137
3211.69 2094
3212.22 2041
3212.76 2064
3213.29 1973
3213.83 2074
3214.36 1993
3214.89 2039
3215.43 2022
3215.96 1952
3216.50 2070
3217.03 2110
3217.57 1968
3218.10 1879
3218.64 2052
3219.17 1899
3219.71 1972
3220.24 2113
3220.78 2072
3221.31 2110
3221.85 2094
3222.38 2172
3222.92 2091
3223.45 2251
3223.99 2174
3224.52 2190
3225.06 2108
3225.59 2052
3226.13 2063
3226.66 2131
3227.20 2221
3227.73 2112
3228.27 2256
3228.81 2028
3229.34 2090
3229.88 2168
3230.41 1902
3230.95 1888
3231.48 1867
3232.02 1817
3232.56 1887
3233.09 1802
3233.63 1901
3234.16 1984
3234.70 1976
3235.24 1928
3235.77 1958
3236.31 2052
3236.85 1972
3237.38 1900
3237.92 1985
3238.45 2242
3238.99 2275
3239.53 2140
3240.06 2168
3240.60 2236
3241.14 2339
3241.67 2237
3242.21 2164
3242.75 2178
3243.28 2161
3243.82 2017
3244.36 1876
3244.90 1821
3245.43 2015
3245.97 1956
3246.51 1921
3247.04 2077
3247.58 2095
3248.12 1930
3248.66 1975
3249.19 1968
3249.73 1985
3250.27 1820
3250.81 1971
3251.34 1919
3251.88 1875
3252.42 2082
3252.96 1987
3253.49 1907
3254.03 1852
3254.57 1917
3255.11 1918
3255.64 2152
3256.18 2125
3256.72 2124
3257.26 2264
3257.80 2055
3258.33 2093
3258.87 2230
3259.41 2301
3259.95 2406
3260.49 2428
3261.03 2453
3261.56 2519
3262.10 2546
3262.64 2615
3263.18 2696
3263.72 2760
3264.26 3062
3264.79 3197
3265.33 3051
3265.87 3082
3266.41 3381
3266.95 3522
3267.49 3852
3268.03 3670
3268.57 3875
3269.10 3921
3269.64 3710
3270.18 3686
3270.72 3581
3271.26 3387
3271.80 3110
3272.34 2740
3272.88 2596
3273.42 2347
3273.96 2351
3274.50 2444
3275.04 2423
3275.58 2296
3276.12 2216
3276.66 2107
3277.19 2227
3277.73 2169
3278.27 2332
3278.81 2247
3279.35 2175
3279.89 2201
3280.43 2476
3280.97 2676
3281.51 2416
3282.05 2498
3282.59 2554
3283.13 2433
3283.67 2353
3284.21 2273
3284.75 2415
3285.29 2530
3285.83 2461
3286.38 2381
3286.92 2484
3287.46 2550
3288.00 2332
3288.54 2385
3289.08 2304
3289.62 2321
3290.16 2214
3290.70 2283
3291.24 2350
3291.78 2404
3292.32 2371
3292.86 2402
3293.40 2499
3293.95 2608
3294.49 2900
3295.03 2989
3295.57 3364
3296.11 3481
3296.65 3405
3297.19 3639
3297.73 3741
3298.28 3910
3298.82 3844
3299.36 3442
3299.90 3398
3300.44 3281
3300.98 3045
3301.52 2890
3302.07 2744
3302.61 2794
3303.15 2613
3303.69 2618
3304.23 2513
3304.77 2602
3305.32 2462
3305.86 2592
3306.40 2533
3306.94 2668
3307.49 2686
3308.03 2670
3308.57 2452
3309.11 2468
3309.65 2489
3310.20 2401
3310.74 2532
3311.28 2689
3311.82 2673
3312.37 2702
3312.91 2668
3313.45 2726
3313.99 2797
3314.54 2978
3315.08 3308
3315.62 3247
3316.17 3280
3316.71 3183
3317.25 3474
3317.79 3798
3318.34 3539
3318.88 3728
3319.42 3764
3319.97 3580
3320.51 3311
3321.05 3251
3321.60 3056
3322.14 3089
3322.68 3092
3323.23 3016
3323.77 3155
3324.31 3116
3324.86 2939
3325.40 2947
3325.94 2931
3326.49 2782
3327.03 2800
3327.58 2704
3328.12 2839
3328.66 2799
3329.21 2649
3329.75 2572
3330.29 2568
3330.84 2597
3331.38 2779
3331.93 2792
3332.47 3043
3333.02 3212
3333.56 3486
3334.10 4056
3334.65 4613
3335.19 5113
3335.74 5903
3336.28 6749
3336.83 7600
3337.37 7908
3337.92 8470
3338.46 8566
3339.00 8551
3339.55 8345
3340.09 7494
3340.64 6781
3341.18 6157
3341.73 5653
3342.27 4705
3342.82 3981
3343.36 3712
3343.91 3427
3344.45 3058
3345.00 2823
3345.54 2823
3346.09 2802
3346.64 2763
3347.18 2688
3347.73 2758
3348.27 2511
3348.82 2644
3349.36 2666
3349.91 2584
3350.45 2689
3351.00 2655
3351.55 2570
3352.09 2660
3352.64 2788
3353.18 2740
3353.73 2810
3354.27 2799
3354.82 2875
3355.37 2699
3355.91 2579
3356.46 2705
3357.00 2662
3357.55 2612
3358.10 2619
3358.64 2507
3359.19 2476
3359.74 2404
3360.28 2270
3360.83 2265
3361.38 2276
3361.92 2267
3362.47 2199
3363.02 2113
3363.56 2056
3364.11 2089
3364.66 2148
3365.20 2196
3365.75 2075
3366.30 2180
3366.84 2143
3367.39 2035
3367.94 2020
3368.48 2052
3369.03 2137
3369.58 2071
3370.13 1959
3370.67 1926
3371.22 2104
3371.77 2165
3372.32 2120
3372.86 2285
3373.41 2015
3373.96 2093
3374.51 2214
3375.05 2366
3375.60 2239
3376.15 2173
3376.70 2077
3377.24 2215
3377.79 2296
3378.34 2127
3378.89 2237
3379.44 2105
3379.98 1998
3380.53 1773
3381.08 1957
3381.63 1898
3382.18 1715
3382.73 1823
3383.27 1863
3383.82 1913
3384.37 1843
3384.92 1816
3385.47 1807
3386.02 1908
3386.56 1949
3387.11 1906
3387.66 1894
3388.21 1898
3388.76 1880
3389.31 2065
3389.86 2034
3390.41 1832
3390.95 1789
3391.50 1750
3392.05 1783
3392.60 1926
3393.15 1836
3393.70 1634
3394.25 1686
3394.80 1822
3395.35 1758
3395.90 1839
3396.45 1828
3397.00 1709
3397.55 1816
3398.10 1771
3398.64 1952
3399.19 1703
3399.74 1804
3400.29 1714
3400.84 1724
3401.39 1742
3401.94 1899
3402.49 1793
3403.04 1854
3403.59 1911
3404.14 1820
3404.69 1663
3405.24 1697
3405.79 1796
3406.34 1873
3406.89 1639
3407.44 1551
3407.99 1631
3408.54 1731
3409.09 1686
3409.65 1750
3410.20 1827
3410.75 1772
3411.30 1836
3411.85 1889
3412.40 1905
3412.95 1746
3413.50 1715
3414.05 1771
3414.60 1907
3415.15 2035
3415.70 1962
3416.25 1956
3416.81 1940
3417.36 1844
3417.91 1928
3418.46 1839
3419.01 1827
3419.56 1808
3420.11 1790
3420.66 1754
3421.22 1762
3421.77 1870
3422.32 1831
3422.87 1918
3423.42 1722
3423.97 1713
3424.52 1987
3425.08 1924
3425.63 2026
3426.18 1850
3426.73 1903
3427.28 2000
3427.84 1918
3428.39 1758
3428.94 1708
3429.49 1830
3430.04 1778
3430.60 1695
3431.15 1813
3431.70 1744
3432.25 1738
3432.80 1693
3433.36 1813
3433.91 2048
3434.46 1982
3435.01 1946
3435.57 1879
3436.12 1869
3436.67 1805
3437.22 1836
3437.78 1962
3438.33 1873
3438.88 1939
3439.44 1852
3439.99 1872
3440.54 1805
3441.09 1894
3441.65 1948
3442.20 1976
3442.75 2047
3443.31 2012
3443.86 1880
3444.41 1920
3444.97 1935
3445.52 1866
3446.07 1748
3446.63 1795
3447.18 1660
3447.73 1602
3448.29 1730
3448.84 1793
3449.40 1808
3449.95 1703
3450.50 1594
3451.06 1679
3451.61 1704
3452.16 1676
3452.72 1673
3453.27 1739
3453.83 1741
3454.38 1657
3454.93 1545
3455.49 1538
3456.04 1558
3456.60 1578
3457.15 1463
3457.71 1567
3458.26 1558
3458.81 1735
3459.37 1772
3459.92 1644
3460.48 1695
3461.03 1700
3461.59 1680
3462.14 1698
3462.70 1728
3463.25 1728
3463.81 1687
3464.36 1867
3464.92 1877
3465.47 1792
3466.03 1831
3466.58 1880
3467.14 1874
3467.69 1854
3468.25 1873
3468.80 1928
3469.36 1917
3469.91 1873
3470.47 1987
3471.02 1922
3471.58 2026
3472.13 1872
3472.69 1863
3473.24 1988
3473.80 1947
3474.36 1941
3474.91 1825
3475.47 1940
3476.02 1974
3476.58 1750
3477.13 1923
3477.69 1995
3478.25 2101
3478.80 1956
3479.36 1919
3479.91 2142
3480.47 2183
3481.03 2085
3481.58 2096
3482.14 2156
3482.70 2197
3483.25 2229
3483.81 2394
3484.37 2327
3484.92 2164
3485.48 2156
3486.04 2289
3486.59 2137
3487.15 2114
3487.71 2269
3488.26 2360
3488.82 2553
3489.38 2678
3489.93 2694
3490.49 2697
3491.05 2823
3491.60 3137
3492.16 3438
3492.72 3635
3493.27 3754
3493.83 3775
3494.39 3828
3494.95 3866
3495.50 3830
3496.06 3834
3496.62 3762
3497.18 3336
3497.73 3478
3498.29 3437
3498.85 3524
3499.41 3492
3499.96 3842
3500.52 3975
3501.08 4320
3501.64 4387
3502.20 4565
3502.75 4735
3503.31 4893
3503.87 5106
3504.43 5610
3504.99 5569
3505.54 5524
3506.10 5867
3506.66 5852
3507.22 6350
3507.78 6333
3508.34 6075
3508.89 5524
3509.45 4883
3510.01 4697
3510.57 4508
3511.13 3884
3511.69 3598
3512.25 3198
3512.80 2879
3513.36 2677
3513.92 2617
3514.48 2491
3515.04 2406
3515.60 2190
3516.16 2010
3516.72 2076
3517.28 2245
3517.83 2230
3518.39 2121
3518.95 2157
3519.51 2117
3520.07 2142
3520.63 2155
3521.19 2369
3521.75 2267
3522.31 2251
3522.87 2296
3523.43 2282
3523.99 2477
3524.55 2376
3525.11 2597
3525.67 2423
3526.23 2390
3526.79 2291
3527.35 2171
3527.91 2113
3528.47 2165
3529.03 2150
3529.59 2105
3530.15 1840
3530.71 1843
3531.27 1854
3531.83 1985
3532.39 1917
3532.95 1846
3533.51 1929
3534.07 2049
3534.63 1966
3535.19 1948
3535.75 2035
3536.31 2112
3536.87 2133
3537.43 2122
3537.99 2173
3538.55 2146
3539.12 2009
3539.68 2017
3540.24 2135
3540.80 2231
3541.36 2215
3541.92 2302
3542.48 2202
3543.04 2060
3543.60 2097
3544.16 2098
3544.73 2126
3545.29 2171
3545.85 2133
3546.41 2022
3546.97 2036
3547.53 2135
3548.09 2153
3548.66 2093
3549.22 1994
3549.78 1962
3550.34 1963
3550.90 1989
3551.46 1888
3552.03 1856
3552.59 1924
3553.15 1915
3553.71 1798
3554.27 1901
3554.84 1951
3555.40 1874
3555.96 1683
3556.52 1922
3557.09 1979
3557.65 1995
3558.21 1891
3558.77 1894
3559.33 1973
3559.90 1956
3560.46 1793
3561.02 1813
3561.58 1950
3562.15 1868
3562.71 1750
3563.27 1743
3563.84 1790
3564.40 1810
3564.96 1951
3565.52 1816
3566.09 1882
3566.65 1762
3567.21 1865
3567.78 1844
3568.34 1776
3568.90 1905
3569.47 1730
3570.03 1799
3570.59 1799
3571.16 1867
3571.72 1907
3572.28 1687
3572.85 1740
3573.41 1840
3573.97 2031
3574.54 1939
3575.10 1887
3575.66 1961
3576.23 1800
3576.79 1798
3577.36 1789
3577.92 1978
3578.48 1902
3579.05 1999
3579.61 1996
3580.18 2069
3580.74 1920
3581.30 1938
3581.87 1894
3582.43 1939
3583.00 1862
3583.56 1621
3584.13 1754
3584.69 1710
3585.25 1665
3585.82 1851
3586.38 1787
3586.95 1644
3587.51 1620
3588.08 1672
3588.64 1775
3589.21 1678
3589.77 1789
3590.34 1840
3590.90 1688
3591.47 1658
3592.03 1754
3592.60 1906
3593.16 1831
3593.73 1731
3594.29 1753
3594.86 1925
3595.42 1804
3595.99 1763
3596.55 1849
3597.12 1834
3597.68 1782
3598.25 1823
3598.82 1859
3599.38 1868
3599.95 1948
3600.51 1914
3601.08 1999
3601.64 1941
3602.21 1891
3602.78 1941
3603.34 1893
3603.91 1775
3604.47 1712
3605.04 1878
3605.61 1832
3606.17 1766
3606.74 1845
3607.30 1736
3607.87 1731
3608.44 1810
3609.00 1781
3609.57 1685
3610.14 1615
3610.70 1533
3611.27 1849
3611.84 1817
3612.40 1590
3612.97 1662
3613.54 1809
3614.10 1964
3614.67 2024
3615.24 2210
3615.80 2559
3616.37 2660
3616.94 3137
3617.50 3467
3618.07 4241
3618.64 4301
3619.21 4634
3619.77 4913
3620.34 4997
3620.91 5332
3621.47 4935
3622.04 4855
3622.61 4557
3623.18 4013
3623.74 3761
3624.31 3642
3624.88 2979
3625.45 2632
3626.01 2424
3626.58 2219
3627.15 1913
3627.72 1984
3628.29 1986
3628.85 1941
3629.42 1875
3629.99 2061
3630.56 2063
3631.13 1871
3631.69 1773
3632.26 1802
3632.83 1753
3633.40 1798
3633.97 1722
3634.54 1715
3635.10 1710
3635.67 1674
3636.24 1795
3636.81 1955
3637.38 1829
3637.95 1733
3638.52 1699
3639.08 1700
3639.65 1762
3640.22 1802
3640.79 2030
3641.36 1961
3641.93 2002
3642.50 2019
3643.07 2190
3643.64 2280
3644.20 2249
3644.77 2402
3645.34 2403
3645.91 2278
3646.48 2183
3647.05 2242
3647.62 2215
3648.19 2192
3648.76 2261
3649.33 2290
3649.90 2162
3650.47 2081
3651.04 2270
3651.61 2244
3652.18 2316
3652.75 2233
3653.32 2037
3653.89 2352
3654.46 2404
3655.03 2357
3655.60 2303
3656.17 2293
3656.74 2247
3657.31 2424
3657.88 2581
3658.45 2547
3659.02 2772
3659.59 2626
3660.16 2714
3660.73 2790
3661.30 2676
3661.87 2612
3662.44 2521
3663.01 2453
3663.58 2322
3664.15 2440
3664.72 2415
3665.29 2338
3665.86 2424
3666.43 2540
3667.01 2442
3667.58 2506
3668.15 2666
3668.72 2518
3669.29 2423
3669.86 2469
3670.43 2522
3671.00 2477
3671.57 2314
3672.15 2408
3672.72 2387
3673.29 2173
3673.86 2092
3674.43 2114
3675.00 2153
3675.57 2141
3676.15 2186
3676.72 2108
3677.29 2131
3677.86 2243
3678.43 2273
3679.00 2232
3679.58 2190
3680.15 2109
3680.72 2025
3681.29 2048
3681.86 2003
3682.44 1911
3683.01 1924
3683.58 1880
3684.15 1931
3684.73 2025
3685.30 1896
3685.87 1828
3686.44 1950
3687.02 1853
3687.59 1952
3688.16 2260
3688.73 2170
3689.31 2249
3689.88 2286
3690.45 2316
3691.02 2617
3691.60 2483
3692.17 2540
3692.74 2490
3693.32 2466
3693.89 2262
3694.46 2344
3695.03 2255
3695.61 2291
3696.18 2012
3696.75 1940
3697.33 1897
3697.90 2045
3698.47 1964
3699.05 1966
3699.62 1898
3700.19 1888
3700.77 1984
3701.34 2132
3701.91 1976
3702.49 2026
3703.06 1876
3703.64 1889
3704.21 1994
3704.78 1900
3705.36 1938
3705.93 1847
3706.51 1814
3707.08 1760
3707.65 1833
3708.23 1746
3708.80 1750
3709.38 1795
3709.95 1841
3710.52 1980
3711.10 1885
3711.67 2001
3712.25 1900
3712.82 1911
3713.40 1698
3713.97 1722
3714.55 1773
3715.12 1737
3715.69 1822
3716.27 1808
3716.84 1737
3717.42 1782
3717.99 1839
3718.57 1828
3719.14 1809
3719.72 1815
3720.29 1794
3720.87 1962
3721.44 1800
3722.02 1786
3722.59 1665
3723.17 1714
3723.75 1702
3724.32 1618
3724.90 1666
3725.47 1647
3726.05 1592
3726.62 1684
3727.20 1730
3727.77 1515
3728.35 1693
3728.92 1788
3729.50 1927
3730.08 1932
3730.65 2096
3731.23 2222
3731.80 2283
3732.38 2299
3732.96 2411
3733.53 2552
3734.11 2813
3734.68 2696
3735.26 2635
3735.84 2759
3736.41 2858
3736.99 2602
3737.57 2591
3738.14 2371
3738.72 2430
3739.30 2490
3739.87 2225
3740.45 2095
3741.03 2108
3741.60 1959
3742.18 1978
3742.76 1957
3743.33 1913
3743.91 1904
3744.49 1990
3745.06 1992
3745.64 1914
3746.22 1954
3746.79 2070
3747.37 1987
3747.95 2176
3748.53 2091
3749.10 2022
3749.68 2153
3750.26 2057
3750.83 1936
3751.41 1952
3751.99 1950
3752.57 1882
3753.14 1743
3753.72 1843
3754.30 1880
3754.88 1845
3755.46 1793
3756.03 1928
3756.61 1991
3757.19 1920
3757.77 2115
3758.35 2205
3758.92 2335
3759.50 2366
3760.08 2519
3760.66 2618
3761.24 2678
3761.81 2473
3762.39 2447
3762.97 2491
3763.55 2394
3764.13 2283
3764.71 2298
3765.28 2019
3765.86 1990
3766.44 2028
3767.02 1884
3767.60 1903
3768.18 1775
3768.76 1788
3769.34 1910
3769.91 1824
3770.49 1806
3771.07 1714
3771.65 1878
3772.23 1933
3772.81 1772
3773.39 2011
3773.97 2152
3774.55 2075
3775.13 1956
3775.71 1912
3776.28 1868
3776.86 1876
3777.44 1901
3778.02 1883
3778.60 1827
3779.18 1884
3779.76 1997
3780.34 1811
3780.92 1752
3781.50 1672
3782.08 1779
3782.66 1635
3783.24 1753
3783.82 1757
3784.40 1779
3784.98 1800
3785.56 1783
3786.14 1700
3786.72 1736
3787.30 1777
3787.88 1725
3788.46 1878
3789.04 1844
3789.62 1877
3790.20 1962
3790.78 2013
3791.36 1815
3791.94 1849
3792.53 1749
3793.11 1664
3793.69 1727
3794.27 1714
3794.85 1882
3795.43 1834
3796.01 1891
3796.59 1682
3797.17 1790
3797.75 1844
3798.33 1885
3798.91 1994
3799.50 1909
3800.08 1891
3800.66 2169
3801.24 2025
3801.82 1947
3802.40 1973
3802.98 2171
3803.57 2333
3804.15 2186
3804.73 2229
3805.31 2249
3805.89 2272
3806.47 2007
3807.05 1993
3807.64 2129
3808.22 2144
3808.80 2114
3809.38 2062
3809.96 2158
3810.55 2157
3811.13 2171
3811.71 2149
3812.29 2420
3812.87 2184
3813.46 2265
3814.04 2325
3814.62 2278
3815.20 2250
3815.79 2321
3816.37 2384
3816.95 2357
3817.53 2389
3818.12 2459
3818.70 2276
3819.28 2357
3819.86 2404
3820.45 2327
3821.03 2075
3821.61 1973
3822.20 2009
3822.78 1890
3823.36 1788
3823.94 1817
3824.53 1756
3825.11 1791
3825.69 1719
3826.28 1714
3826.86 1691
3827.44 1637
3828.03 1660
3828.61 1733
3829.19 1759
3829.78 1688
3830.36 1698
3830.94 1856
3831.53 1840
3832.11 1799
3832.69 1915
3833.28 1868
3833.86 1767
3834.45 1811
3835.03 1855
3835.61 1825
3836.20 1719
3836.78 1723
3837.37 1769
3837.95 1764
3838.53 1862
3839.12 1741
3839.70 1726
3840.29 1691
3840.87 1714
3841.46 1657
3842.04 1739
3842.62 1767
3843.21 1793
3843.79 1723
3844.38 1711
3844.96 1737
3845.55 1671
3846.13 1639
3846.72 1739
3847.30 1694
3847.89 1687
3848.47 1598
3849.06 1609
3849.64 1581
3850.23 1875
3850.81 1819
3851.40 1801
3851.98 1783
3852.57 1767
3853.15 1844
3853.74 1819
3854.32 1818
3854.91 1876
3855.49 1786
3856.08 1944
3856.66 2149
3857.25 2134
3857.84 2163
3858.42 2476
3859.01 2569
3859.59 2774
3860.18 3198
3860.76 3350
3861.35 3870
3861.94 4091
3862.52 4243
3863.11 4708
3863.69 4859
3864.28 4997
3864.87 4862
3865.45 4899
3866.04 4802
3866.62 4910
3867.21 4578
3867.80 4258
3868.38 4125
3868.97 3988
3869.56 3639
3870.14 3357
3870.73 3443
3871.32 3263
3871.90 2855
3872.49 2697
3873.08 2609
3873.66 2659
3874.25 2633
3874.84 2627
3875.42 2457
3876.01 2431
3876.60 2298
3877.19 2411
3877.77 2268
3878.36 2268
3878.95 2245
3879.53 2219
3880.12 2148
3880.71 2027
3881.30 2086
3881.88 2100
3882.47 1990
3883.06 1940
3883.65 1972
3884.23 2012
3884.82 1805
3885.41 1880
3886.00 1843
3886.58 1737
3887.17 1898
3887.76 1899
3888.35 1874
3888.94 1978
3889.52 1974
3890.11 2036
3890.70 2209
3891.29 2244
3891.88 2382
3892.46 2384
3893.05 2367
3893.64 2270
3894.23 2410
3894.82 2369
3895.41 2578
3895.99 2544
3896.58 2382
3897.17 2523
3897.76 2530
3898.35 2435
3898.94 2485
3899.53 2396
3900.12 2487
3900.70 2373
3901.29 2281
3901.88 2222
3902.47 2099
3903.06 2138
3903.65 1983
3904.24 2009
3904.83 2003
3905.42 1971
3906.01 2013
3906.60 1950
3907.18 1857
3907.77 1835
3908.36 1735
3908.95 1719
3909.54 1765
3910.13 1758
3910.72 1646
3911.31 1751
3911.90 1728
3912.49 1655
3913.08 1528
3913.67 1456
3914.26 1540
3914.85 1781
3915.44 1551
3916.03 1659
3916.62 1686
3917.21 1700
3917.80 1518
3918.39 1612
3918.98 1738
3919.57 1826
3920.16 1753
3920.75 1597
3921.34 1505
3921.93 1540
3922.52 1618
3923.11 1742
3923.70 1687
3924.30 1676
3924.89 1640
3925.48 1613
3926.07 1531
3926.66 1716
3927.25 1628
3927.84 1642
3928.43 1700
3929.02 1634
3929.61 1606
3930.20 1523
3930.80 1548
3931.39 1646
3931.98 1717
3932.57 1633
3933.16 1683
3933.75 1701
3934.34 1712
3934.93 1645
3935.53 1576
3936.12 1478
3936.71 1569
3937.30 1581
3937.89 1572
3938.48 1552
3939.08 1643
3939.67 1597
3940.26 1618
3940.85 1645
3941.44 1702
3942.04 1734
3942.63 1798
3943.22 1774
3943.81 1753
3944.40 1642
3945.00 1640
3945.59 1729
3946.18 1774
3946.77 1605
3947.36 1613
3947.96 1674
3948.55 1557
3949.14 1499
3949.73 1570
3950.33 1576
3950.92 1525
3951.51 1599
3952.11 1476
3952.70 1563
3953.29 1507
3953.88 1686
3954.48 1651
3955.07 1559
3955.66 1467
3956.26 1534
3956.85 1567
3957.44 1473
3958.04 1544
3958.63 1602
3959.22 1501
3959.81 1548
3960.41 1375
3961.00 1524
3961.60 1525
3962.19 1503
3962.78 1535
3963.38 1663
3963.97 1808
3964.56 1870
3965.16 1931
3965.75 1993
3966.34 2066
3966.94 2084
3967.53 2128
3968.13 2195
3968.72 2221
3969.31 2287
3969.91 1989
3970.50 2182
3971.10 2106
3971.69 2002
3972.28 1903
3972.88 1974
3973.47 1823
3974.07 1850
3974.66 1922
3975.26 1783
3975.85 1724
3976.45 1652
3977.04 1682
3977.63 1660
3978.23 1696
3978.82 1788
3979.42 1664
3980.01 1515
3980.61 1766
3981.20 1788
3981.80 1761
3982.39 1681
3982.99 1650
3983.58 1621
3984.18 1608
3984.77 1680
3985.37 1718
3985.96 1770
3986.56 1690
3987.16 1502
3987.75 1724
3988.35 1623
3988.94 1648
3989.54 1548
3990.13 1659
3990.73 1598
3991.32 1644
3991.92 1563
3992.52 1547
3993.11 1700
3993.71 1740
3994.30 1833
3994.90 1739
3995.50 1764
3996.09 1825
3996.69 1763
3997.28 1858
3997.88 1918
3998.48 1925
3999.07 1972
3999.67 1894
4000.26 1719
4000.86 1815
4001.46 1793
4002.05 1933
4002.65 1757
4003.25 1849
4003.84 1751
4004.44 1935
4005.04 2074
4005.63 2063
4006.23 2086
4006.83 2006
4007.42 2112
4008.02 2095
4008.62 2097
4009.21 1998
4009.81 2059
4010.41 2127
4011.01 1952
4011.60 1862
4012.20 1928
4012.80 2086
4013.40 2179
4013.99 2258
4014.59 2236
4015.19 2269
4015.78 2256
4016.38 2394
4016.98 2548
4017.58 2493
4018.18 2557
4018.77 2874
4019.37 2855
4019.97 2875
4020.57 2871
4021.16 2854
4021.76 2678
4022.36 2553
4022.96 2203
4023.56 2159
4024.15 1997
4024.75 1905
4025.35 1916
4025.95 1825
4026.55 1732
4027.15 1731
4027.74 1682
4028.34 1705
4028.94 1809
4029.54 1783
4030.14 1893
4030.74 1859
4031.34 1880
4031.93 1991
4032.53 1928
4033.13 1811
4033.73 1834
4034.33 1971
4034.93 2020
4035.53 1913
4036.13 1848
4036.73 1800
4037.32 1745
4037.92 1620
4038.52 1663
4039.12 1703
4039.72 1614
4040.32 1635
4040.92 1792
4041.52 1711
4042.12 1749
4042.72 1659
4043.32 1650
4043.92 1676
4044.52 1650
4045.12 1620
4045.72 1686
4046.32 1789
4046.92 1736
4047.52 1736
4048.12 1709
4048.72 1782
4049.32 1709
4049.92 1630
4050.52 1637
4051.12 1604
4051.72 1674
4052.32 1758
4052.92 1751
4053.52 1703
4054.12 1666
4054.72 1770
4055.32 1741
4055.92 1816
4056.52 1877
4057.12 1804
4057.72 1548
4058.32 1609
4058.92 1731
4059.52 1597
4060.12 1474
4060.72 1534
4061.33 1434
4061.93 1520
4062.53 1568
4063.13 1532
4063.73 1502
4064.33 1363
4064.93 1277
4065.53 1438
4066.13 1436
4066.74 1448
4067.34 1598
4067.94 1442
4068.54 1406
4069.14 1423
4069.74 1564
4070.34 1454
4070.95 1430
4071.55 1526
4072.15 1549
4072.75 1505
4073.35 1496
4073.95 1519
4074.56 1588
4075.16 1851
4075.76 1814
4076.36 1670
4076.96 1713
4077.57 1800
4078.17 1736
4078.77 1628
4079.37 1574
4079.97 1616
4080.58 1584
4081.18 1643
4081.78 1647
4082.38 1608
4082.99 1655
4083.59 1652
4084.19 1721
4084.79 1773
4085.40 1916
4086.00 1714
4086.60 1558
4087.21 1646
4087.81 1562
4088.41 1751
4089.01 1749
4089.62 1781
4090.22 1706
4090.82 1727
4091.43 1782
4092.03 1848
4092.63 2010
4093.24 2174
4093.84 2447
4094.44 2585
4095.05 2832
4095.65 2999
4096.25 3178
4096.86 3154
4097.46 3282
4098.06 3410
4098.67 3120
4099.27 2924
4099.87 2826
4100.48 2607
4101.08 2399
4101.69 2238
4102.29 2032
4102.89 1873
4103.50 1908
4104.10 1650
4104.71 1760
4105.31 1582
4105.91 1475
4106.52 1466
4107.12 1485
4107.73 1527
4108.33 1464
4108.94 1359
4109.54 1548
4110.14 1522
4110.75 1559
4111.35 1566
4111.96 1403
4112.56 1537
4113.17 1614
4113.77 1558
4114.38 1513
4114.98 1630
4115.59 1411
4116.19 1619
4116.80 1493
4117.40 1462
4118.01 1531
4118.61 1396
4119.22 1393
4119.82 1441
4120.43 1299
4121.03 1362
4121.64 1364
4122.24 1501
4122.85 1420
4123.46 1544
4124.06 1580
4124.67 1583
4125.27 1725
4125.88 1666
4126.48 1643
4127.09 1591
4127.69 1490
4128.30 1585
4128.91 1636
4129.51 1669
4130.12 1637
4130.72 1711
4131.33 1700
4131.94 1725
4132.54 1726
4133.15 1616
4133.76 1620
4134.36 1546
4134.97 1552
4135.57 1584
4136.18 1706
4136.79 1918
4137.39 1791
4138.00 1642
4138.61 1687
4139.21 1741
4139.82 1751
4140.43 1801
4141.03 1867
4141.64 1767
4142.25 1731
4142.85 1749
4143.46 1598
4144.07 1690
4144.67 1800
4145.28 1740
4145.89 1580
4146.50 1510
4147.10 1528
4147.71 1524
4148.32 1538
4148.93 1614
4149.53 1339
4150.14 1382
4150.75 1495
4151.36 1440
4151.96 1378
4152.57 1370
4153.18 1315
4153.79 1344
4154.39 1372
4155.00 1308
4155.61 1395
4156.22 1350
4156.82 1493
4157.43 1391
4158.04 1320
4158.65 1275
4159.26 1302
4159.87 1412
4160.47 1459
4161.08 1331
4161.69 1313
4162.30 1447
4162.91 1439
4163.52 1509
4164.12 1630
4164.73 1511
4165.34 1355
4165.95 1577
4166.56 1556
4167.17 1474
4167.78 1505
4168.38 1666
4168.99 1746
4169.60 1552
4170.21 1628
4170.82 1647
4171.43 1721
4172.04 1576
4172.65 1561
4173.26 1564
4173.86 1810
4174.47 1522
4175.08 1503
4175.69 1549
4176.30 1583
4176.91 1571
4177.52 1554
4178.13 1530
4178.74 1417
4179.35 1475
4179.96 1522
4180.57 1469
4181.18 1396
4181.79 1591
4182.40 1540
4183.01 1463
4183.62 1433
4184.23 1489
4184.84 1592
4185.45 1484
4186.06 1407
4186.67 1355
4187.28 1482
4187.89 1525
4188.50 1547
4189.11 1558
4189.72 1511
4190.33 1473
4190.94 1463
4191.55 1581
4192.16 1625
4192.77 1692
4193.38 1784
4193.99 1809
4194.60 1784
4195.21 1856
4195.82 1858
4196.44 1988
4197.05 2031
4197.66 1832
4198.27 2001
4198.88 1872
4199.49 1886
4200.10 1783
4200.71 1859
4201.32 1806
4201.94 1744
4202.55 1775
4203.16 1765
4203.77 1718
4204.38 1795
4204.99 1649
4205.60 1710
4206.21 1708
4206.83 1798
4207.44 1621
4208.05 1649
4208.66 1663
4209.27 1576
4209.89 1596
4210.50 1685
4211.11 1602
4211.72 1672
4212.33 1628
4212.94 1884
4213.56 1737
4214.17 1631
4214.78 1665
4215.39 1792
4216.01 1782
4216.62 1813
4217.23 1869
4217.84 2006
4218.46 2116
4219.07 2129
4219.68 2281
4220.29 2519
4220.91 2322
4221.52 2708
4222.13 2922
4222.74 3079
4223.36 3267
4223.97 3276
4224.58 3903
4225.19 3909
4225.81 4057
4226.42 4146
4227.03 4355
4227.65 4334
4228.26 4104
4228.87 4278
4229.49 4156
4230.10 3961
4230.71 4102
4231.33 3829
4231.94 3527
4232.55 3197
4233.17 2988
4233.78 2830
4234.39 2769
4235.01 2650
4235.62 2333
4236.23 2321
4236.85 2163
4237.46 2106
4238.08 2128
4238.69 2048
4239.30 2116
4239.92 1848
4240.53 1755
4241.15 1970
4241.76 1941
4242.37 1826
4242.99 1703
4243.60 1747
4244.22 1843
4244.83 1851
4245.45 1610
4246.06 1812
4246.67 1776
4247.29 1699
4247.90 1732
4248.52 1699
4249.13 1736
4249.75 1755
4250.36 1641
4250.98 1671
4251.59 1645
4252.21 1642
4252.82 1676
4253.44 1751
4254.05 1918
4254.67 1849
4255.28 1848
4255.90 1671
4256.51 1780
4257.13 1593
4257.74 1770
4258.36 1680
4258.97 1740
4259.59 1680
4260.20 1713
4260.82 1887
4261.44 1859
4262.05 1771
4262.67 1847
4263.28 1784
4263.90 1701
4264.51 1769
4265.13 1954
4265.75 1826
4266.36 1787
4266.98 1925
4267.59 1816
4268.21 1903
4268.83 1787
4269.44 1884
4270.06 2009
4270.67 1854
4271.29 1963
4271.91 1919
4272.52 1940
4273.14 1942
4273.76 1910
4274.37 1928
4274.99 1797
4275.61 1862
4276.22 1806
4276.84 1950
4277.46 1940
4278.07 1756
4278.69 1690
4279.31 1699
4279.92 1694
4280.54 1627
4281.16 1586
4281.77 1662
4282.39 1612
4283.01 1624
4283.63 1534
4284.24 1441
4284.86 1567
4285.48 1551
4286.09 1607
4286.71 1644
4287.33 1786
4287.95 1685
4288.56 1747
4289.18 1742
4289.80 1724
4290.42 1740
4291.03 1605
4291.65 1610
4292.27 1495
4292.89 1782
4293.51 1684
4294.12 1570
4294.74 1594
4295.36 1644
4295.98 1457
4296.60 1536
4297.21 1504
4297.83 1582
4298.45 1613
4299.07 1750
4299.69 1596
4300.31 1713
4300.92 1720
4301.54 1648
4302.16 1738
4302.78 1865
4303.40 1827
4304.02 1655
4304.63 1709
4305.25 1706
4305.87 1867
4306.49 1832
4307.11 1671
4307.73 1861
4308.35 1907
4308.97 1992
4309.59 1991
4310.20 1871
4310.82 2099
4311.44 2068
4312.06 2065
4312.68 2103
4313.30 2316
4313.92 2215
4314.54 2104
4315.16 2005
4315.78 1878
4316.40 1867
4317.02 1748
4317.64 1731
4318.26 1697
4318.88 1679
4319.50 1720
4320.12 1819
4320.74 1683
4321.36 1663
4321.98 1533
4322.60 1615
4323.22 1508
4323.84 1622
4324.46 1621
4325.08 1752
4325.70 1779
4326.32 1823
4326.94 1819
4327.56 1739
4328.18 1684
4328.80 1796
4329.42 1723
4330.04 1712
4330.66 1750
4331.28 1680
4331.90 1642
4332.52 1653
4333.14 1669
4333.76 1754
4334.38 1846
4335.00 1835
4335.63 1837
4336.25 1828
4336.87 1975
4337.49 2078
4338.11 1977
4338.73 2155
4339.35 2220
4339.97 2161
4340.59 2012
4341.22 2087
4341.84 2057
4342.46 2082
4343.08 2235
4343.70 2315
4344.32 2349
4344.94 2522
4345.57 2708
4346.19 2733
4346.81 2827
4347.43 3149
4348.05 3284
4348.67 3377
4349.30 3381
4349.92 3273
4350.54 3066
4351.16 2788
4351.78 2521
4352.41 2466
4353.03 2472
4353.65 2248
4354.27 2058
4354.90 2097
4355.52 1964
4356.14 1903
4356.76 1966
4357.38 2023
4358.01 1977
4358.63 1978
4359.25 1856
4359.87 1717
4360.50 1827
4361.12 1858
4361.74 1737
4362.37 1896
4362.99 2192
4363.61 1966
4364.23 1922
4364.86 1946
4365.48 2110
4366.10 2074
4366.73 1907
4367.35 1965
4367.97 1909
4368.60 1906
4369.22 1993
4369.84 2094
4370.47 2032
4371.09 1991
4371.71 2045
4372.34 1977
4372.96 1956
4373.58 2027
4374.21 1946
4374.83 2111
4375.46 2190
4376.08 2172
4376.70 2157
4377.33 2260
4377.95 2137
4378.57 2218
4379.20 2215
4379.82 2290
4380.45 2368
4381.07 2474
4381.70 2501
4382.32 2355
4382.94 2415
4383.57 2551
4384.19 2440
4384.82 2808
4385.44 2677
4386.07 2751
4386.69 2922
4387.32 2918
4387.94 3166
4388.56 3493
4389.19 3623
4389.81 4078
4390.44 4670
4391.06 5385
4391.69 5460
4392.31 5496
4392.94 5356
4393.56 5830
4394.19 5778
4394.81 5530
4395.44 5121
4396.06 5052
4396.69 4814
4397.31 4858
4397.94 4825
4398.57 4530
4399.19 4725
4399.82 4697
4400.44 4726
4401.07 4843
4401.69 4705
4402.32 4676
4402.94 4596
4403.57 4081
4404.20 3937
4404.82 4045
4405.45 3941
4406.07 3669
4406.70 3571
4407.33 3549
4407.95 3580
4408.58 3660
4409.20 3432
4409.83 3263
4410.46 3350
4411.08 3126
4411.71 3026
4412.34 3023
4412.96 2774
4413.59 2791
4414.21 2865
4414.84 2758
4415.47 2663
4416.09 2811
4416.72 2665
4417.35 2611
4417.97 2401
4418.60 2188
4419.23 2496
4419.86 2415
4420.48 2324
4421.11 2432
4421.74 2187
4422.36 2130
4422.99 2104
4423.62 1970
4424.25 2083
4424.87 2146
4425.50 2194
4426.13 2011
4426.75 1892
4427.38 1902
4428.01 1967
4428.64 2036
4429.26 1943
4429.89 1791
4430.52 1906
4431.15 2030
4431.78 1939
4432.40 1826
4433.03 1865
4433.66 1875
4434.29 1802
4434.91 1797
4435.54 1838
4436.17 1765
4436.80 1801
4437.43 1902
4438.06 1841
4438.68 1725
4439.31 1779
4439.94 1689
4440.57 1696
4441.20 1755
4441.83 1811
4442.45 1808
4443.08 1806
4443.71 1744
4444.34 1847
4444.97 1636
4445.60 1719
4446.23 1751
4446.86 1708
4447.48 1775
4448.11 1679
4448.74 1736
4449.37 1789
4450.00 1652
4450.63 1774
4451.26 1781
4451.89 1749
4452.52 1665
4453.15 1525
4453.78 1699
4454.40 1797
4455.03 1842
4455.66 1624
4456.29 1597
4456.92 1555
4457.55 1612
4458.18 1516
4458.81 1702
4459.44 1605
4460.07 1587
4460.70 1637
4461.33 1682
4461.96 1696
4462.59 1627
4463.22 1626
4463.85 1483
4464.48 1482
4465.11 1620
4465.74 1587
4466.37 1487
4467.00 1526
4467.63 1556
4468.26 1475
4468.89 1553
4469.52 1563
4470.15 1516
4470.78 1549
4471.41 1478
4472.04 1430
4472.68 1495
4473.31 1520
4473.94 1639
4474.57 1490
4475.20 1456
4475.83 1430
4476.46 1503
4477.09 1549
4477.72 1573
4478.35 1403
4478.98 1505
4479.62 1415
4480.25 1599
4480.88 1496
4481.51 1569
4482.14 1571
4482.77 1566
4483.40 1536
4484.04 1597
4484.67 1738
4485.30 1817
4485.93 1646
4486.56 1666
4487.19 1859
4487.82 1701
4488.46 1676
4489.09 1623
4489.72 1735
4490.35 1592
4490.98 1665
4491.62 1572
4492.25 1595
4492.88 1512
4493.51 1538
4494.14 1569
4494.78 1567
4495.41 1591
4496.04 1461
4496.67 1629
4497.31 1577
4497.94 1467
4498.57 1483
4499.20 1501
4499.84 1617
4500.47 1765
4501.10 1693
4501.73 1710
4502.37 1759
4503.00 1672
4503.63 1726
4504.27 1847
4504.90 1851
4505.53 1715
4506.16 1821
4506.80 1744
4507.43 1822
4508.06 1752
4508.70 1803
4509.33 1709
4509.96 1739
4510.60 1718
4511.23 1583
4511.86 1728
4512.50 1531
4513.13 1581
4513.76 1584
4514.40 1622
4515.03 1582
4515.66 1684
4516.30 1821
4516.93 1706
4517.57 1677
4518.20 1710
4518.83 1612
4519.47 1650
4520.10 1611
4520.74 1480
4521.37 1484
4522.00 1492
4522.64 1565
4523.27 1536
4523.91 1608
4524.54 1579
4525.18 1633
4525.81 1737
4526.44 1800
4527.08 1919
4527.71 1991
4528.35 2543
4528.98 2646
4529.62 2995
4530.25 3515
4530.89 3824
4531.52 4119
4532.16 4569
4532.79 4998
4533.43 5103
4534.06 5098
4534.70 5022
4535.33 4877
4535.97 4661
4536.60 4213
4537.24 3821
4537.87 3368
4538.51 3008
4539.14 2609
4539.78 2222
4540.41 2128
4541.05 1917
4541.68 1837
4542.32 1760
4542.96 1716
4543.59 1488
4544.23 1423
4544.86 1461
4545.50 1505
4546.13 1413
4546.77 1430
4547.41 1450
4548.04 1502
4548.68 1404
4549.31 1446
4549.95 1421
4550.59 1403
4551.22 1403
4551.86 1432
4552.50 1486
4553.13 1468
4553.77 1408
4554.40 1398
4555.04 1636
4555.68 1590
4556.31 1605
4556.95 1672
4557.59 1638
4558.22 1408
4558.86 1478
4559.50 1618
4560.13 1608
4560.77 1593
4561.41 1530
4562.04 1444
4562.68 1464
4563.32 1457
4563.96 1616
4564.59 1514
4565.23 1598
4565.87 1741
4566.50 1692
4567.14 1793
4567.78 1697
4568.42 1657
4569.05 1519
4569.69 1718
4570.33 1834
4570.97 1746
4571.60 1730
4572.24 1751
4572.88 1847
4573.52 1797
4574.16 1701
4574.79 1689
4575.43 1659
4576.07 1437
4576.71 1507
4577.34 1492
4577.98 1523
4578.62 1464
4579.26 1440
4579.90 1506
4580.54 1471
4581.17 1456
4581.81 1435
4582.45 1473
4583.09 1458
4583.73 1458
4584.37 1524
4585.00 1519
4585.64 1530
4586.28 1467
4586.92 1398
4587.56 1343
4588.20 1524
4588.84 1570
4589.48 1618
4590.11 1538
4590.75 1675
4591.39 1655
4592.03 1624
4592.67 1703
4593.31 1683
4593.95 1515
4594.59 1450
4595.23 1613
4595.87 1477
4596.51 1471
4597.15 1387
4597.79 1360
4598.42 1453
4599.06 1275
4599.70 1358
4600.34 1304
4600.98 1412
4601.62 1502
4602.26 1446
4602.90 1418
4603.54 1587
4604.18 1639
4604.82 1749
4605.46 1695
4606.10 1548
4606.74 1523
4607.38 1597
4608.02 1482
4608.66 1451
4609.30 1564
4609.94 1603
4610.58 1672
4611.22 1410
4611.86 1348
4612.50 1525
4613.15 1462
4613.79 1463
4614.43 1360
4615.07 1402
4615.71 1306
4616.35 1362
4616.99 1340
4617.63 1350
4618.27 1404
4618.91 1331
4619.55 1308
4620.19 1402
4620.83 1342
4621.48 1319
4622.12 1301
4622.76 1365
4623.40 1343
4624.04 1240
4624.68 1293
4625.32 1356
4625.96 1412
4626.61 1259
4627.25 1264
4627.89 1437
4628.53 1254
4629.17 1272
4629.81 1450
4630.46 1411
4631.10 1389
4631.74 1441
4632.38 1437
4633.02 1486
4633.66 1584
4634.31 1504
4634.95 1574
4635.59 1569
4636.23 1483
4636.88 1439
4637.52 1508
4638.16 1470
4638.80 1560
4639.44 1669
4640.09 1694
4640.73 1650
4641.37 1534
4642.01 1542
4642.66 1475
4643.30 1605
4643.94 1522
4644.58 1495
4645.23 1516
4645.87 1430
4646.51 1483
4647.16 1438
4647.80 1397
4648.44 1384
4649.08 1394
4649.73 1472
4650.37 1462
4651.01 1522
4651.66 1519
4652.30 1449
4652.94 1497
4653.59 1536
4654.23 1638
4654.87 1604
4655.52 1505
4656.16 1595
4656.80 1597
4657.45 1544
4658.09 1477
4658.74 1377
4659.38 1491
4660.02 1401
4660.67 1259
4661.31 1301
4661.95 1231
4662.60 1413
4663.24 1292
4663.89 1265
4664.53 1256
4665.17 1213
4665.82 1221
4666.46 1193
4667.11 1251
4667.75 1266
4668.40 1257
4669.04 1203
4669.68 1198
4670.33 1172
4670.97 1190
4671.62 1207
4672.26 1202
4672.91 1312
4673.55 1284
4674.20 1279
4674.84 1220
4675.49 1214
4676.13 1154
4676.78 1238
4677.42 1237
4678.07 1253
4678.71 1176
4679.36 1177
4680.00 1262
4680.65 1345
4681.29 1261
4681.94 1291
4682.58 1282
4683.23 1272
4683.87 1439
4684.52 1309
4685.16 1312
4685.81 1180
4686.46 1212
4687.10 1248
4687.75 1207
4688.39 1242
4689.04 1187
4689.68 1284
4690.33 1275
4690.98 1303
4691.62 1378
4692.27 1219
4692.91 1287
4693.56 1281
4694.21 1395
4694.85 1330
4695.50 1338
4696.15 1336
4696.79 1418
4697.44 1556
4698.08 1467
4698.73 1351
4699.38 1487
4700.02 1549
4700.67 1734
4701.32 1545
4701.96 1541
4702.61 1509
4703.26 1465
4703.90 1482
4704.55 1348
4705.20 1339
4705.84 1366
4706.49 1346
4707.14 1412
4707.79 1433
4708.43 1303
4709.08 1246
4709.73 1351
4710.37 1373
4711.02 1375
4711.67 1370
4712.32 1252
4712.96 1359
4713.61 1396
4714.26 1367
4714.91 1298
4715.55 1323
4716.20 1386
4716.85 1365
4717.50 1335
4718.14 1298
4718.79 1338
4719.44 1501
4720.09 1355
4720.74 1476
4721.38 1590
4722.03 1355
4722.68 1418
4723.33 1498
4723.98 1577
4724.62 1430
4725.27 1474
4725.92 1504
4726.57 1482
4727.22 1491
4727.87 1402
4728.52 1374
4729.16 1572
4729.81 1511
4730.46 1453
4731.11 1501
4731.76 1453
4732.41 1547
4733.06 1352
4733.70 1260
4734.35 1245
4735.00 1273
4735.65 1228
4736.30 1337
4736.95 1345
4737.60 1393
4738.25 1360
4738.90 1209
4739.55 1178
4740.20 1324
4740.84 1315
4741.49 1337
4742.14 1326
4742.79 1343
4743.44 1413
4744.09 1224
4744.74 1405
4745.39 1445
4746.04 1403
4746.69 1417
4747.34 1513
4747.99 1414
4748.64 1326
4749.29 1310
4749.94 1375
4750.59 1392
4751.24 1496
4751.89 1396
4752.54 1531
4753.19 1501
4753.84 1485
4754.49 1561
4755.14 1571
4755.79 1557
4756.44 1468
4757.09 1535
4757.74 1466
4758.39 1418
4759.04 1479
4759.70 1438
4760.35 1385
4761.00 1452
4761.65 1461
4762.30 1403
4762.95 1390
4763.60 1461
4764.25 1377
4764.90 1234
4765.55 1311
4766.20 1339
4766.86 1409
4767.51 1430
4768.16 1465
4768.81 1474
4769.46 1522
4770.11 1435
4770.76 1336
4771.41 1304
4772.07 1281
4772.72 1300
4773.37 1268
4774.02 1253
4774.67 1332
4775.32 1334
4775.98 1262
4776.63 1291
4777.28 1253
4777.93 1360
4778.58 1337
4779.24 1328
4779.89 1227
4780.54 1256
4781.19 1185
4781.84 1165
4782.50 1333
4783.15 1206
4783.80 1250
4784.45 1178
4785.10 1159
4785.76 1175
4786.41 1281
4787.06 1263
4787.71 1176
4788.37 1175
4789.02 1259
4789.67 1181
4790.33 1158
4790.98 1304
4791.63 1252
4792.28 1243
4792.94 1178
4793.59 1195
4794.24 1226
4794.90 1138
4795.55 1085
4796.20 1161
4796.86 1087
4797.51 1149
4798.16 1256
4798.81 1307
4799.47 1254
4800.12 1212
4800.78 1148
4801.43 1225
4802.08 1281
4802.74 1236
4803.39 1285
4804.04 1211
4804.70 1276
4805.35 1320
4806.00 1263
4806.66 1301
4807.31 1187
4807.97 1220
4808.62 1145
4809.27 1345
4809.93 1348
4810.58 1330
4811.24 1256
4811.89 1220
4812.54 1274
4813.20 1256
4813.85 1219
4814.51 1193
4815.16 1232
4815.82 1218
4816.47 1190
4817.13 1212
4817.78 1310
4818.44 1366
4819.09 1366
4819.74 1369
4820.40 1560
4821.05 1413
4821.71 1511
4822.36 1411
4823.02 1485
4823.67 1487
4824.33 1468
4824.98 1534
4825.64 1606
4826.29 1628
4826.95 1575
4827.60 1482
4828.26 1365
4828.92 1503
4829.57 1578
4830.23 1489
4830.88 1377
4831.54 1487
4832.19 1653
4832.85 1591
4833.50 1588
4834.16 1638
4834.82 1520
4835.47 1563
4836.13 1743
4836.78 1759
4837.44 1865
4838.10 1994
4838.75 1959
4839.41 1998
4840.06 2107
4840.72 1943
4841.38 2019
4842.03 1864
4842.69 1894
4843.34 1689
4844.00 1732
4844.66 1728
4845.31 1579
4845.97 1552
4846.63 1658
4847.28 1611
4847.94 1714
4848.60 1697
4849.25 1618
4849.91 1756
4850.57 1880
4851.22 1802
4851.88 1767
4852.54 1909
4853.20 1826
4853.85 1849
4854.51 1729
4855.17 1738
4855.82 1546
4856.48 1641
4857.14 1737
4857.80 1761
4858.45 1629
4859.11 1663
4859.77 1686
4860.43 1732
4861.08 1701
4861.74 1771
4862.40 1634
4863.06 1536
4863.71 1539
4864.37 1792
4865.03 1713
4865.69 1799
4866.34 1729
4867.00 1831
4867.66 1896
4868.32 1807
4868.98 1733
4869.63 1736
4870.29 1584
4870.95 1647
4871.61 1596
4872.27 1578
4872.93 1534
4873.58 1525
4874.24 1708
4874.90 1640
4875.56 1571
4876.22 1590
4876.88 1613
4877.54 1635
4878.19 1630
4878.85 1610
4879.51 1642
4880.17 1637
4880.83 1571
4881.49 1559
4882.15 1708
4882.81 1601
4883.47 1564
4884.13 1534
4884.78 1417
4885.44 1436
4886.10 1551
4886.76 1490
4887.42 1370
4888.08 1384
4888.74 1591
4889.40 1631
4890.06 1482
4890.72 1551
4891.38 1673
4892.04 1715
4892.70 1740
4893.36 1911
4894.02 1834
4894.68 1687
4895.34 1549
4896.00 1526
4896.66 1579
4897.32 1620
4897.98 1476
4898.64 1465
4899.30 1503
4899.96 1535
4900.62 1587
4901.28 1548
4901.94 1694
4902.60 1624
4903.26 1690
4903.92 1651
4904.58 1589
4905.24 1412
4905.90 1469
4906.56 1411
4907.22 1389
4907.88 1332
4908.54 1472
4909.20 1377
4909.87 1304
4910.53 1382
4911.19 1276
4911.85 1317
4912.51 1329
4913.17 1177
4913.83 1184
4914.49 1184
4915.15 1245
4915.81 1452
4916.48 1324
4917.14 1241
4917.80 1290
4918.46 1289
4919.12 1318
4919.78 1249
4920.44 1259
4921.11 1212
4921.77 1247
4922.43 1201
4923.09 1159
4923.75 1160
4924.41 1228
4925.08 1305
4925.74 1287
4926.40 1267
4927.06 1098
4927.72 1237
4928.39 1303
4929.05 1255
4929.71 1240
4930.37 1209
4931.04 1222
4931.70 1245
4932.36 1291
4933.02 1233
4933.69 1167
4934.35 1291
4935.01 1296
4935.67 1293
4936.34 1246
4937.00 1207
4937.66 1235
4938.32 1204
4938.99 1318
4939.65 1258
4940.31 1197
4940.98 1196
4941.64 1348
4942.30 1241
4942.96 1229
4943.63 1273
4944.29 1257
4944.95 1332
4945.62 1366
4946.28 1342
4946.94 1465
4947.61 1332
4948.27 1208
4948.93 1220
4949.60 1367
4950.26 1293
4950.92 1311
4951.59 1307
4952.25 1359
4952.92 1394
4953.58 1406
4954.24 1324
4954.91 1289
4955.57 1230
4956.24 1263
4956.90 1173
4957.56 1206
4958.23 1155
4958.89 1204
4959.56 1264
4960.22 1328
4960.88 1296
4961.55 1246
4962.21 1376
4962.88 1334
4963.54 1564
4964.21 1564
4964.87 1525
4965.54 1458
4966.20 1506
4966.86 1577
4967.53 1458
4968.19 1490
4968.86 1429
4969.52 1351
4970.19 1348
4970.85 1404
4971.52 1319
4972.18 1366
4972.85 1358
4973.51 1274
4974.18 1237
4974.84 1293
4975.51 1360
4976.17 1400
4976.84 1470
4977.51 1511
4978.17 1468
4978.84 1338
4979.50 1562
4980.17 1514
4980.83 1301
4981.50 1356
4982.16 1392
4982.83 1404
4983.50 1543
4984.16 1530
4984.83 1562
4985.49 1717
4986.16 1807
4986.83 1995
4987.49 2380
4988.16 2564
4988.82 2790
4989.49 3127
4990.16 3317
4990.82 3513
4991.49 3541
4992.16 3689
4992.82 3393
4993.49 3252
4994.16 2991
4994.82 2713
4995.49 2440
4996.15 2146
4996.82 1882
4997.49 1724
4998.16 1618
4998.82 1494
4999.49 1347
5000.16 1445
5000.82 1350
5001.49 1300
5002.16 1340
5002.82 1257
5003.49 1259
5004.16 1401
5004.83 1313
5005.49 1280
5006.16 1206
5006.83 1221
5007.49 1252
5008.16 1191
5008.83 1141
5009.50 1220
5010.16 1165
5010.83 1307
5011.50 1335
5012.17 1242
5012.84 1305
5013.50 1301
5014.17 1315
5014.84 1319
5015.51 1323
5016.17 1418
5016.84 1373
5017.51 1315
5018.18 1413
5018.85 1583
5019.52 1491
5020.18 1430
5020.85 1546
5021.52 1648
5022.19 1760
5022.86 1681
5023.53 1902
5024.19 1827
5024.86 1860
5025.53 1856
5026.20 1668
5026.87 1815
5027.54 1811
5028.21 1854
5028.88 1712
5029.54 1634
5030.21 1593
5030.88 1576
5031.55 1573
5032.22 1499
5032.89 1443
5033.56 1387
5034.23 1404
5034.90 1398
5035.57 1331
5036.24 1445
5036.90 1377
5037.57 1407
5038.24 1295
5038.91 1415
5039.58 1485
5040.25 1266
5040.92 1449
5041.59 1519
5042.26 1560
5042.93 1606
5043.60 1646
5044.27 1618
5044.94 1705
5045.61 1695
5046.28 1881
5046.95 1832
5047.62 1633
5048.29 1590
5048.96 1594
5049.63 1528
5050.30 1418
5050.97 1412
5051.64 1360
5052.31 1403
5052.98 1361
5053.65 1407
5054.32 1308
5054.99 1283
5055.66 1254
5056.34 1325
5057.01 1404
5057.68 1263
5058.35 1406
5059.02 1416
5059.69 1556
5060.36 1473
5061.03 1422
5061.70 1359
5062.37 1365
5063.04 1441
5063.72 1448
5064.39 1309
5065.06 1379
5065.73 1341
5066.40 1309
5067.07 1348
5067.74 1292
5068.42 1169
5069.09 1148
5069.76 1251
5070.43 1176
5071.10 1165
5071.77 1307
5072.44 1250
5073.12 1260
5073.79 1293
5074.46 1257
5075.13 1283
5075.80 1186
5076.48 1315
5077.15 1247
5077.82 1370
5078.49 1327
5079.16 1309
5079.84 1445
5080.51 1349
5081.18 1245
5081.85 1347
5082.53 1420
5083.20 1424
5083.87 1425
5084.54 1346
5085.22 1297
5085.89 1332
5086.56 1358
5087.23 1282
5087.91 1255
5088.58 1346
5089.25 1295
5089.93 1351
5090.60 1341
5091.27 1317
5091.94 1378
5092.62 1421
5093.29 1449
5093.96 1516
5094.64 1492
5095.31 1427
5095.98 1252
5096.66 1326
5097.33 1391
5098.00 1267
5098.68 1232
5099.35 1277
5100.02 1099
5100.70 1129
5101.37 1288
5102.04 1302
5102.72 1302
5103.39 1306
5104.07 1309
5104.74 1256
5105.41 1378
5106.09 1274
5106.76 1323
5107.44 1357
5108.11 1308
5108.78 1334
5109.46 1222
5110.13 1275
5110.81 1268
5111.48 1277
5112.16 1303
5112.83 1343
5113.50 1352
5114.18 1373
5114.85 1262
5115.53 1231
5116.20 1238
5116.88 1384
5117.55 1439
5118.23 1523
5118.90 1374
5119.58 1361
5120.25 1449
5120.93 1444
5121.60 1496
5122.28 1473
5122.95 1485
5123.63 1382
5124.30 1309
5124.98 1308
5125.65 1235
5126.33 1333
5127.00 1303
5127.68 1211
5128.35 1208
5129.03 1241
5129.70 1229
5130.38 1255
5131.06 1214
5131.73 1257
5132.41 1306
5133.08 1385
5133.76 1439
5134.43 1349
5135.11 1334
5135.79 1369
5136.46 1215
5137.14 1206
5137.81 1215
5138.49 1112
5139.17 1305
5139.84 1373
5140.52 1210
5141.20 1299
5141.87 1331
5142.55 1241
5143.22 1193
5143.90 1165
5144.58 1100
5145.25 1091
5145.93 1148
5146.61 1100
5147.28 1225
5147.96 1165
5148.64 1050
5149.31 1056
5149.99 1072
5150.67 1083
5151.34 1081
5152.02 1091
5152.70 1170
5153.38 1193
5154.05 1149
5154.73 1097
5155.41 1120
5156.08 1141
5156.76 1157
5157.44 1148
5158.12 1219
5158.79 1101
5159.47 1132
5160.15 1107
5160.83 1169
5161.50 1118
5162.18 1068
5162.86 1139
5163.54 1081
5164.22 1103
5164.89 989
5165.57 1000
5166.25 1087
5166.93 1150
5167.61 998
5168.28 1133
5168.96 1089
5169.64 1132
5170.32 1104
5171.00 1012
5171.67 1073
5172.35 1047
5173.03 1093
5173.71 1083
5174.39 1095
5175.07 1033
5175.74 1036
5176.42 968
5177.10 1090
5177.78 1095
5178.46 991
5179.14 1064
5179.82 1159
5180.50 1152
5181.17 1131
5181.85 1127
5182.53 1166
5183.21 1132
5183.89 1081
5184.57 1135
5185.25 1090
5185.93 978
5186.61 984
5187.29 974
5187.97 1035
5188.65 1061
5189.33 1025
5190.00 1090
5190.68 983
5191.36 1066
5192.04 1042
5192.72 1049
5193.40 1150
5194.08 1007
5194.76 1029
5195.44 1047
5196.12 1023
5196.80 996
5197.48 1088
5198.16 1106
5198.84 947
5199.52 1008
5200.20 1028
5200.88 1059
5201.56 1071
5202.24 1082
5202.92 1104
5203.60 1097
5204.28 1035
5204.96 1100
5205.65 1026
5206.33 1134
5207.01 1167
5207.69 1222
5208.37 1155
5209.05 1182
5209.73 1244
5210.41 1191
5211.09 1236
5211.77 1292
5212.45 1239
5213.13 1237
5213.82 1203
5214.50 1267
5215.18 1234
5215.86 1323
5216.54 1322
5217.22 1266
5217.90 1262
5218.58 1241
5219.27 1289
5219.95 1138
5220.63 1306
5221.31 1279
5221.99 1211
5222.67 1113
5223.35 1243
5224.04 1281
5224.72 1224
5225.40 1144
5226.08 1196
5226.76 1225
5227.45 1044
5228.13 1086
5228.81 1134
5229.49 1211
5230.17 1183
5230.86 1140
5231.54 1067
5232.22 1185
5232.90 1218
5233.58 1145
5234.27 1105
5234.95 1141
5235.63 1157
5236.31 1042
5237.00 1144
5237.68 1127
5238.36 1215
5239.05 1188
5239.73 1175
5240.41 1286
5241.09 1219
5241.78 1304
5242.46 1214
5243.14 1251
5243.83 1228
5244.51 1102
5245.19 1157
5245.87 1189
5246.56 1241
5247.24 1249
5247.92 1198
5248.61 1207
5249.29 1224
5249.97 1168
5250.66 1219
5251.34 1258
5252.03 1361
5252.71 1336
5253.39 1443
5254.08 1368
5254.76 1320
5255.44 1219
5256.13 1270
5256.81 1174
5257.50 1202
5258.18 1158
5258.86 1147
5259.55 1194
5260.23 1225
5260.92 1232
5261.60 1202
5262.28 1194
5262.97 1244
5263.65 1077
5264.34 1185
5265.02 1200
5265.71 1285
5266.39 1202
5267.07 1249
5267.76 1289
5268.44 1154
5269.13 1240
5269.81 1157
5270.50 1250
5271.18 1208
5271.87 1144
5272.55 1137
5273.24 1156
5273.92 1236
5274.61 1259
5275.29 1227
5275.98 1225
5276.66 1288
5277.35 1266
5278.03 1193
5278.72 1290
5279.40 1263
5280.09 1185
5280.77 1363
5281.46 1514
5282.15 1492
5282.83 1441
5283.52 1516
5284.20 1417
5284.89 1399
5285.57 1525
5286.26 1520
5286.95 1493
5287.63 1470
5288.32 1324
5289.00 1359
5289.69 1269
5290.38 1333
5291.06 1482
5291.75 1356
5292.43 1460
5293.12 1365
5293.81 1351
5294.49 1403
5295.18 1326
5295.87 1330
5296.55 1424
5297.24 1426
5297.92 1485
5298.61 1592
5299.30 1703
5299.98 1993
5300.67 2113
5301.36 2124
5302.04 2461
5302.73 2507
5303.42 2644
5304.11 2744
5304.79 2511
5305.48 2431
5306.17 2170
5306.85 2049
5307.54 1908
5308.23 1880
5308.92 1749
5309.60 1503
5310.29 1521
5310.98 1423
5311.66 1544
5312.35 1490
5313.04 1338
5313.73 1461
5314.41 1418
5315.10 1455
5315.79 1347
5316.48 1362
5317.17 1311
5317.85 1318
5318.54 1369
5319.23 1405
5319.92 1308
5320.61 1296
5321.29 1300
5321.98 1431
5322.67 1373
5323.36 1332
5324.05 1372
5324.73 1419
5325.42 1345
5326.11 1344
5326.80 1240
5327.49 1276
5328.18 1445
5328.87 1353
5329.55 1470
5330.24 1505
5330.93 1333
5331.62 1337
5332.31 1424
5333.00 1462
5333.69 1435
5334.38 1428
5335.06 1331
5335.75 1436
5336.44 1369
5337.13 1523
5337.82 1575
5338.51 1483
5339.20 1515
5339.89 1518
5340.58 1482
5341.27 1479
5341.96 1464
5342.65 1468
5343.33 1543
5344.02 1538
5344.71 1583
5345.40 1694
5346.09 1632
5346.78 1756
5347.47 2027
5348.16 2135
5348.85 2265
5349.54 2404
5350.23 2574
5350.92 2888
5351.61 3127
5352.30 3279
5352.99 3480
5353.68 3375
5354.37 3399
5355.06 3319
5355.75 3083
5356.44 2629
5357.13 2323
5357.82 1984
5358.51 1834
5359.21 1736
5359.90 1466
5360.59 1472
5361.28 1515
5361.97 1439
5362.66 1409
5363.35 1333
5364.04 1315
5364.73 1312
5365.42 1298
5366.11 1321
5366.80 1229
5367.49 1251
5368.19 1362
5368.88 1272
5369.57 1264
5370.26 1304
5370.95 1236
5371.64 1275
5372.33 1183
5373.02 1151
5373.72 1092
5374.41 1172
5375.10 1200
5375.79 1164
5376.48 1184
5377.17 1229
5377.87 1175
5378.56 1206
5379.25 1219
5379.94 1213
5380.63 1231
5381.33 1298
5382.02 1289
5382.71 1237
5383.40 1283
5384.09 1256
5384.79 1318
5385.48 1205
5386.17 1187
5386.86 1136
5387.55 1203
5388.25 1269
5388.94 1233
5389.63 1246
5390.32 1243
5391.02 1253
5391.71 1323
5392.40 1332
5393.09 1358
5393.79 1285
5394.48 1291
5395.17 1311
5395.87 1331
5396.56 1293
5397.25 1215
5397.95 1201
5398.64 1137
5399.33 1172
5400.02 1146
5400.72 1251
5401.41 1360
5402.10 1178
5402.80 1177
5403.49 1276
5404.18 1127
5404.88 1072
5405.57 1173
5406.26 1124
5406.96 1107
5407.65 1219
5408.35 1174
5409.04 1164
5409.73 1265
5410.43 1134
5411.12 1174
5411.81 1160
5412.51 1137
5413.20 1200
5413.90 1244
5414.59 1184
5415.28 1091
5415.98 1172
5416.67 1067
5417.37 1186
5418.06 1128
5418.76 1075
5419.45 1198
5420.14 1136
5420.84 1163
5421.53 1129
5422.23 1072
5422.92 1221
5423.62 1173
5424.31 1147
5425.01 1091
5425.70 1047
5426.40 1136
5427.09 1109
5427.79 1177
5428.48 1109
5429.18 1127
5429.87 1164
5430.57 1127
5431.26 1113
5431.96 1100
5432.65 1161
5433.35 1031
5434.04 1122
5434.74 1106
5435.43 1146
5436.13 1212
5436.82 1240
5437.52 1266
5438.22 1258
5438.91 1339
5439.61 1403
5440.30 1255
5441.00 1224
5441.69 1268
5442.39 1323
5443.09 1347
5443.78 1310
5444.48 1220
5445.17 1218
5445.87 1375
5446.57 1401
5447.26 1324
5447.96 1394
5448.66 1359
5449.35 1454
5450.05 1498
5450.74 1446
5451.44 1497
5452.14 1382
5452.83 1419
5453.53 1317
5454.23 1324
5454.92 1339
5455.62 1344
5456.32 1423
5457.01 1365
5457.71 1394
5458.41 1247
5459.10 1244
5459.80 1249
5460.50 1310
5461.20 1241
5461.89 1260
5462.59 1300
5463.29 1348
5463.98 1351
5464.68 1318
5465.38 1515
5466.08 1503
5466.77 1489
5467.47 1462
5468.17 1365
5468.87 1481
5469.56 1490
5470.26 1508
5470.96 1437
5471.66 1480
5472.35 1422
5473.05 1412
5473.75 1407
5474.45 1384
5475.15 1547
5475.84 1542
5476.54 1455
5477.24 1617
5477.94 1664
5478.64 1620
5479.34 1672
5480.03 1703
5480.73 2031
5481.43 2029
5482.13 2030
5482.83 1953
5483.53 1822
5484.22 1896
5484.92 1686
5485.62 1811
5486.32 1790
5487.02 1720
5487.72 1736
5488.42 1664
5489.11 1607
5489.81 1547
5490.51 1634
5491.21 1666
5491.91 1739
5492.61 1735
5493.31 1758
5494.01 1784
5494.71 1776
5495.41 1757
5496.11 1708
5496.81 1936
5497.50 2002
5498.20 2107
5498.90 2308
5499.60 2457
5500.30 2452
5501.00 2712
5501.70 2694
5502.40 2914
5503.10 2910
5503.80 3143
5504.50 2882
5505.20 2774
5505.90 2449
5506.60 2265
5507.30 2347
5508.00 2228
5508.70 2162
5509.40 2211
5510.10 2144
5510.80 2140
5511.50 2145
5512.20 2213
5512.90 2233
5513.60 2257
5514.30 2416
5515.00 2565
5515.70 2680
5516.40 2698
5517.11 2521
5517.81 2512
5518.51 2344
5519.21 2394
5519.91 2268
5520.61 2156
5521.31 2054
5522.01 1910
5522.71 1937
5523.41 1864
5524.11 1805
5524.82 1836
5525.52 1804
5526.22 1729
5526.92 1558
5527.62 1543
5528.32 1641
5529.02 1479
5529.72 1451
5530.43 1536
5531.13 1570
5531.83 1416
5532.53 1420
5533.23 1479
5533.93 1488
5534.64 1474
5535.34 1451
5536.04 1486
5536.74 1452
5537.44 1573
5538.15 1538
5538.85 1490
5539.55 1460
5540.25 1468
5540.95 1387
5541.66 1435
5542.36 1441
5543.06 1400
5543.76 1395
5544.47 1368
5545.17 1421
5545.87 1379
5546.57 1346
5547.28 1306
5547.98 1368
5548.68 1400
5549.38 1346
5550.09 1418
5550.79 1378
5551.49 1320
5552.19 1285
5552.90 1425
5553.60 1446
5554.30 1404
5555.01 1350
5555.71 1341
5556.41 1304
5557.12 1246
5557.82 1277
5558.52 1282
5559.23 1433
5559.93 1396
5560.63 1350
5561.34 1419
5562.04 1338
5562.74 1294
5563.45 1300
5564.15 1323
5564.85 1416
5565.56 1383
5566.26 1321
5566.96 1384
5567.67 1282
5568.37 1264
5569.08 1300
5569.78 1331
5570.48 1298
5571.19 1313
5571.89 1232
5572.60 1274
5573.30 1310
5574.01 1397
5574.71 1402
5575.41 1446
5576.12 1353
5576.82 1422
5577.53 1317
5578.23 1387
5578.94 1497
5579.64 1497
5580.35 1445
5581.05 1396
5581.76 1408
5582.46 1302
5583.16 1250
5583.87 1282
5584.57 1167
5585.28 1231
5585.98 1203
5586.69 1163
5587.39 1187
5588.10 1258
5588.81 1195
5589.51 1177
5590.22 1167
5590.92 1305
5591.63 1334
5592.33 1282
5593.04 1264
5593.74 1171
5594.45 1150
5595.15 1241
5595.86 1264
5596.57 1205
5597.27 1274
5597.98 1212
5598.68 1182
5599.39 1173
5600.09 1110
5600.80 1131
5601.51 1198
5602.21 1127
5602.92 1154
5603.62 1069
5604.33 1136
5605.04 1231
5605.74 1176
5606.45 1105
5607.16 1081
5607.86 1161
5608.57 1110
5609.27 1030
5609.98 1067
5610.69 1086
5611.39 1133
5612.10 1115
5612.81 1137
5613.51 1105
5614.22 1099
5614.93 1099
5615.64 1107
5616.34 1121
5617.05 1072
5617.76 1111
5618.46 1146
5619.17 1128
5619.88 1089
5620.58 1057
5621.29 1074
5622.00 1060
5622.71 1022
5623.41 1114
5624.12 1096
5624.83 1040
5625.54 1151
5626.24 1060
5626.95 1090
5627.66 1220
5628.37 1126
5629.07 1141
5629.78 1220
5630.49 1207
5631.20 1175
5631.91 1133
5632.61 1251
5633.32 1291
5634.03 1336
5634.74 1257
5635.45 1271
5636.15 1276
5636.86 1330
5637.57 1322
5638.28 1386
5638.99 1290
5639.70 1336
5640.40 1368
5641.11 1325
5641.82 1382
5642.53 1300
5643.24 1265
5643.95 1325
5644.66 1363
5645.36 1318
5646.07 1381
5646.78 1220
5647.49 1215
5648.20 1306
5648.91 1349
5649.62 1183
5650.33 1139
5651.04 1224
5651.75 1243
5652.45 1237
5653.16 1247
5653.87 1258
5654.58 1269
5655.29 1224
5656.00 1381
5656.71 1317
5657.42 1462
5658.13 1526
5658.84 1376
5659.55 1358
5660.26 1484
5660.97 1385
5661.68 1316
5662.39 1333
5663.10 1316
5663.81 1227
5664.52 1240
5665.23 1222
5665.94 1214
5666.65 1222
5667.36 1110
5668.07 1109
5668.78 1096
5669.49 1101
5670.20 1247
5670.91 1294
5671.62 1217
5672.33 1204
5673.04 1255
5673.75 1223
5674.46 1142
5675.17 1165
5675.88 1233
5676.59 1236
5677.31 1234
5678.02 1206
5678.73 1251
5679.44 1105
5680.15 1240
5680.86 1168
5681.57 1158
5682.28 1253
5682.99 1310
5683.70 1252
5684.42 1235
5685.13 1210
5685.84 1193
5686.55 1264
5687.26 1175
5687.97 1159
5688.68 1090
5689.39 1174
5690.11 1103
5690.82 1247
5691.53 1190
5692.24 1243
5692.95 1298
5693.67 1253
5694.38 1228
5695.09 1190
5695.80 1207
5696.51 1299
5697.22 1277
5697.94 1264
5698.65 1163
5699.36 1150
5700.07 1188
5700.79 1204
5701.50 1099
5702.21 1150
5702.92 1112
5703.63 1208
5704.35 1209
5705.06 1208
5705.77 1208
5706.48 1102
5707.20 1148
5707.91 1149
5708.62 1161
5709.34 1142
5710.05 1187
5710.76 1201
5711.47 1246
5712.19 1188
5712.90 1185
5713.61 1209
5714.33 1220
5715.04 1128
5715.75 1140
5716.47 1240
5717.18 1197
5717.89 1142
5718.61 1198
5719.32 1201
5720.03 1301
5720.75 1273
5721.46 1325
5722.17 1308
5722.89 1227
5723.60 1320
5724.31 1387
5725.03 1411
5725.74 1448
5726.46 1396
5727.17 1485
5727.88 1558
5728.60 1718
5729.31 1654
5730.03 1680
5730.74 1792
5731.45 1656
5732.17 1768
5732.88 1825
5733.60 1638
5734.31 1599
5735.03 1549
5735.74 1445
5736.45 1484
5737.17 1426
5737.88 1479
5738.60 1448
5739.31 1383
5740.03 1318
5740.74 1340
5741.46 1441
5742.17 1450
5742.89 1417
5743.60 1315
5744.32 1403
5745.03 1405
5745.75 1507
5746.46 1492
5747.18 1379
5747.89 1505
5748.61 1577
5749.32 1572
5750.04 1543
5750.75 1583
5751.47 1591
5752.18 1688
5752.90 1687
5753.62 1648
5754.33 1622
5755.05 1657
5755.76 1630
5756.48 1675
5757.19 1691
5757.91 1771
5758.63 1888
5759.34 1756
5760.06 1759
5760.77 2009
5761.49 2029
5762.21 1874
5762.92 1969
5763.64 1999
5764.35 2097
5765.07 2135
5765.79 2322
5766.50 2400
5767.22 2488
5767.94 2498
5768.65 2401
5769.37 2433
5770.08 2358
5770.80 2118
5771.52 2070
5772.23 1998
5772.95 2059
5773.67 1941
5774.39 1926
5775.10 1920
5775.82 1921
5776.54 2011
5777.25 2024
5777.97 2013
5778.69 2002
5779.40 2055
5780.12 2372
5780.84 2440
5781.56 2438
5782.27 2412
5782.99 2524
5783.71 2387
5784.43 2539
5785.14 2401
5785.86 2330
5786.58 2395
5787.30 2281
5788.01 2265
5788.73 2321
5789.45 2224
5790.17 2264
5790.88 2372
5791.60 2386
5792.32 2628
5793.04 2572
5793.76 2819
5794.47 2908
5795.19 3000
5795.91 3000
5796.63 3268
5797.35 3573
5798.07 3688
5798.78 4035
5799.50 4416
5800.22 5314
5800.94 6301
5801.66 7475
5802.38 9337
5803.10 10507
5803.81 11393
5804.53 11700
5805.25 11373
5805.97 10530
5806.69 9461
5807.41 7996
5808.13 6801
5808.85 5855
5809.56 5043
5810.28 4404
5811.00 4229
5811.72 3929
5812.44 3876
5813.16 3768
5813.88 3776
5814.60 3726
5815.32 3825
5816.04 4021
5816.76 4075
5817.48 3840
5818.20 3736
5818.92 3873
5819.64 3627
5820.36 3607
5821.08 3551
5821.80 3398
5822.51 3372
5823.23 3192
5823.95 3095
5824.67 2957
5825.39 2977
5826.11 2852
5826.83 2911
5827.55 2800
5828.28 2487
5829.00 2464
5829.72 2371
5830.44 2330
5831.16 2291
5831.88 2311
5832.60 2294
5833.32 2127
5834.04 1972
5834.76 2120
5835.48 2106
5836.20 2103
5836.92 2017
5837.64 2022
5838.36 1976
5839.08 2069
5839.80 1918
5840.53 1723
5841.25 1762
5841.97 1899
5842.69 1928
5843.41 1966
5844.13 1827
5844.85 1853
5845.57 2062
5846.29 1962
5847.02 1757
5847.74 1762
5848.46 1771
5849.18 1700
5849.90 1758
5850.62 1725
5851.34 1790
5852.07 1767
5852.79 1677
5853.51 1723
5854.23 1819
5854.95 1816
5855.68 1676
5856.40 1641
5857.12 1683
5857.84 1784
5858.56 1730
5859.29 1738
5860.01 1722
5860.73 1676
5861.45 1746
5862.17 1632
5862.90 1623
5863.62 1672
5864.34 1613
5865.06 1654
5865.79 1586
5866.51 1556
5867.23 1606
5867.95 1686
5868.68 1470
5869.40 1500
5870.12 1407
5870.84 1420
5871.57 1531
5872.29 1600
5873.01 1618
5873.74 1630
5874.46 1642
5875.18 1647
5875.91 1746
5876.63 1675
5877.35 1597
5878.08 1678
5878.80 1793
5879.52 1788
5880.25 1882
5880.97 1796
5881.69 1724
5882.42 1633
5883.14 1625
5883.86 1566
5884.59 1654
5885.31 1638
5886.03 1645
5886.76 1648
5887.48 1581
5888.21 1574
5888.93 1590
5889.65 1599
5890.38 1558
5891.10 1567
5891.83 1561
5892.55 1574
5893.27 1623
5894.00 1606
5894.72 1478
5895.45 1414
5896.17 1483
5896.90 1544
5897.62 1354
5898.35 1394
5899.07 1421
5899.79 1491
5900.52 1437
5901.24 1447
5901.97 1321
5902.69 1385
5903.42 1323
5904.14 1376
5904.87 1351
5905.59 1432
5906.32 1438
5907.04 1448
5907.77 1339
5908.49 1306
5909.22 1367
5909.94 1395
5910.67 1405
5911.39 1402
5912.12 1288
5912.84 1354
5913.57 1297
5914.30 1344
5915.02 1385
5915.75 1325
5916.47 1286
5917.20 1296
5917.92 1266
5918.65 1382
5919.38 1299
5920.10 1323
5920.83 1340
5921.55 1423
5922.28 1375
5923.01 1369
5923.73 1256
5924.46 1288
5925.18 1391
5925.91 1326
5926.64 1294
5927.36 1292
5928.09 1426
5928.81 1417
5929.54 1372
5930.27 1426
5930.99 1418
5931.72 1396
5932.45 1508
5933.17 1548
5933.90 1524
5934.63 1557
5935.35 1727
5936.08 1753
5936.81 1693
5937.53 1742
5938.26 1776
5938.99 1795
5939.72 1933
5940.44 1826
5941.17 1746
5941.90 1740
5942.62 1761
5943.35 1933
5944.08 1857
5944.81 1707
5945.53 1624
5946.26 1637
5946.99 1601
5947.72 1531
5948.44 1549
5949.17 1632
5949.90 1676
5950.63 1728
5951.35 1721
5952.08 1804
5952.81 1919
5953.54 1989
5954.27 1889
5954.99 1905
5955.72 1849
5956.45 1777
5957.18 1829
5957.91 1806
5958.64 1812
5959.36 1807
5960.09 1918
5960.82 2081
5961.55 1986
5962.28 2026
5963.01 1869
5963.73 1785
5964.46 1860
5965.19 2094
5965.92 2188
5966.65 2279
5967.38 2371
5968.11 2422
5968.83 2458
5969.56 2511
5970.29 2476
5971.02 2421
5971.75 2246
5972.48 2185
5973.21 2095
5973.94 2134
5974.67 2217
5975.40 2080
5976.13 1914
5976.86 1951
5977.58 1984
5978.31 1947
5979.04 1926
5979.77 1983
5980.50 1969
5981.23 2025
5981.96 2098
5982.69 2175
5983.42 2058
5984.15 2153
5984.88 2139
5985.61 2070
5986.34 2194
5987.07 2111
5987.80 2238
5988.53 2290
5989.26 2115
5989.99 2116
5990.72 2069
5991.45 2183
5992.18 2186
5992.91 2093
5993.64 2103
5994.37 2131
5995.10 2217
5995.83 2169
5996.56 2144
5997.29 2147
5998.03 2110
5998.76 2071
5999.49 1992
6000.22 2024
6000.95 2159
6001.68 2062
6002.41 2153
6003.14 2092
6003.87 2025
6004.60 2092
6005.33 2101
6006.07 1950
6006.80 2176
6007.53 2207
6008.26 2334
6008.99 2640
6009.72 2846
6010.45 3240
6011.18 3614
6011.92 3760
6012.65 3914
6013.38 3924
6014.11 3681
6014.84 3754
6015.57 3706
6016.31 3687
6017.04 3556
6017.77 3192
6018.50 3028
6019.23 2706
6019.96 2629
6020.70 2347
6021.43 2281
6022.16 2029
6022.89 1915
6023.63 1946
6024.36 1974
6025.09 1818
6025.82 1725
6026.55 1873
6027.29 1909
6028.02 1823
6028.75 1703
6029.48 1761
6030.22 1767
6030.95 1739
6031.68 1668
6032.42 1572
6033.15 1643
6033.88 1655
6034.61 1701
6035.35 1657
6036.08 1800
6036.81 1746
6037.55 1665
6038.28 1589
6039.01 1562
6039.74 1612
6040.48 1725
6041.21 1760
6041.94 1861
6042.68 1871
6043.41 1892
6044.14 1853
6044.88 1924
6045.61 1979
6046.35 2007
6047.08 1860
6047.81 1787
6048.55 1903
6049.28 1845
6050.01 1832
6050.75 1871
6051.48 1853
6052.22 1978
6052.95 2012
6053.68 2005
6054.42 2032
6055.15 1945
6055.89 1996
6056.62 1844
6057.35 1830
6058.09 1785
6058.82 1837
6059.56 1800
6060.29 1773
6061.03 1792
6061.76 1854
6062.50 1803
6063.23 1760
6063.96 1884
6064.70 1914
6065.43 1716
6066.17 1781
6066.90 1772
6067.64 1732
6068.37 1706
6069.11 1650
6069.84 1693
6070.58 1752
6071.31 1656
6072.05 1659
6072.78 1629
6073.52 1616
6074.25 1569
6074.99 1530
6075.72 1562
6076.46 1544
6077.20 1693
6077.93 1610
6078.67 1556
6079.40 1562
6080.14 1570
6080.87 1623
6081.61 1507
6082.35 1621
6083.08 1592
6083.82 1619
6084.55 1551
6085.29 1532
6086.02 1591
6086.76 1520
6087.50 1503
6088.23 1531
6088.97 1583
6089.71 1553
6090.44 1484
6091.18 1442
6091.91 1486
6092.65 1509
6093.39 1552
6094.12 1546
6094.86 1344
6095.60 1373
6096.33 1474
6097.07 1419
6097.81 1476
6098.54 1522
6099.28 1494
6100.02 1503
6100.75 1413
6101.49 1482
6102.23 1428
6102.96 1539
6103.70 1524
6104.44 1531
6105.18 1368
6105.91 1450
6106.65 1473
6107.39 1448
6108.12 1449
6108.86 1445
6109.60 1482
6110.34 1532
6111.07 1411
6111.81 1484
6112.55 1416
6113.29 1444
6114.03 1487
6114.76 1515
6115.50 1475
6116.24 1515
6116.98 1448
6117.71 1393
6118.45 1434
6119.19 1502
6119.93 1490
6120.67 1611
6121.40 1685
6122.14 1605
6122.88 1565
6123.62 1478
6124.36 1690
6125.10 1813
6125.83 1859
6126.57 1527
6127.31 1574
6128.05 1748
6128.79 1639
6129.53 1612
6130.27 1554
6131.00 1664
6131.74 1685
6132.48 1633
6133.22 1659
6133.96 1587
6134.70 1643
6135.44 1593
6136.18 1678
6136.92 1716
6137.65 1661
6138.39 1827
6139.13 1703
6139.87 1716
6140.61 1608
6141.35 1691
6142.09 1633
6142.83 1608
6143.57 1698
6144.31 1662
6145.05 1584
6145.79 1545
6146.53 1575
6147.27 1683
6148.01 1726
6148.75 1657
6149.49 1709
6150.23 1754
6150.97 1844
6151.71 1898
6152.45 1870
6153.19 1889
6153.93 1825
6154.67 1853
6155.41 1849
6156.15 1786
6156.89 1874
6157.63 1969
6158.37 1855
6159.11 1745
6159.85 1673
6160.59 1859
6161.33 1889
6162.07 1980
6162.81 2011
6163.55 2018
6164.29 2220
6165.03 2308
6165.77 2389
6166.51 2393
6167.26 2643
6168.00 2741
6168.74 2640
6169.48 2715
6170.22 2808
6170.96 2889
6171.70 2736
6172.44 2663
6173.18 2602
6173.93 2591
6174.67 2638
6175.41 2411
6176.15 2405
6176.89 2585
6177.63 2306
6178.37 2406
6179.12 2260
6179.86 2242
6180.60 2412
6181.34 2377
6182.08 2468
6182.82 2513
6183.57 2488
6184.31 2435
6185.05 2490
6185.79 2531
6186.53 2568
6187.28 2433
6188.02 2588
6188.76 2637
6189.50 2555
6190.25 2613
6190.99 2689
6191.73 2771
6192.47 2761
6193.21 2811
6193.96 3020
6194.70 3140
6195.44 3191
6196.19 3319
6196.93 3590
6197.67 3540
6198.41 3139
6199.16 3342
6199.90 3225
6200.64 3161
6201.38 3244
6202.13 3095
6202.87 3304
6203.61 3312
6204.36 3690
6205.10 3921
6205.84 4307
6206.59 5285
6207.33 6073
6208.07 7241
6208.82 8808
6209.56 10154
6210.30 11574
6211.05 12596
6211.79 12981
6212.53 13121
6213.28 12175
6214.02 11374
6214.77 9696
6215.51 8089
6216.25 6943
6217.00 5785
6217.74 5021
6218.48 4449
6219.23 3622
6219.97 3283
6220.72 3062
6221.46 2791
6222.21 2792
6222.95 2786
6223.69 2836
6224.44 3078
6225.18 3181
6225.93 3193
6226.67 3297
6227.42 3232
6228.16 3118
6228.91 3116
6229.65 2925
6230.39 2669
6231.14 2474
6231.88 2238
6232.63 2160
6233.37 2063
6234.12 2058
6234.86 2152
6235.61 1993
6236.35 2002
6237.10 2030
6237.84 1915
6238.59 1996
6239.33 2102
6240.08 2193
6240.82 2120
6241.57 2076
6242.32 2015
6243.06 2090
6243.81 2128
6244.55 2188
6245.30 2083
6246.04 2163
6246.79 2192
6247.53 2200
6248.28 2264
6249.03 2351
6249.77 2563
6250.52 2412
6251.26 2437
6252.01 2534
6252.76 2682
6253.50 2531
6254.25 2367
6254.99 2466
6255.74 2410
6256.49 2412
6257.23 2366
6257.98 2301
6258.73 2319
6259.47 2343
6260.22 2387
6260.97 2374
6261.71 2277
6262.46 2339
6263.21 2445
6263.95 2411
6264.70 2427
6265.45 2398
6266.19 2409
6266.94 2337
6267.69 2367
6268.43 2572
6269.18 2509
6269.93 2491
6270.67 2493
6271.42 2536
6272.17 2517
6272.92 2550
6273.66 2607
6274.41 2662
6275.16 2830
6275.91 2902
6276.65 3135
6277.40 3214
6278.15 3256
6278.90 3252
6279.64 3280
6280.39 3263
6281.14 3290
6281.89 2989
6282.63 2765
6283.38 2790
6284.13 2596
6284.88 2559
6285.63 2418
6286.37 2250
6287.12 2260
6287.87 2177
6288.62 2339
6289.37 2409
6290.11 2352
6290.86 2569
6291.61 2835
6292.36 2711
6293.11 2695
6293.86 2630
6294.60 2586
6295.35 2598
6296.10 2600
6296.85 2446
6297.60 2381
6298.35 2330
6299.10 2196
6299.85 2009
6300.59 1913
6301.34 1936
6302.09 1983
6302.84 2085
6303.59 2165
6304.34 2224
6305.09 2284
6305.84 2390
6306.59 2285
6307.34 2174
6308.09 2226
6308.84 2301
6309.58 2087
6310.33 2053
6311.08 2015
6311.83 2051
6312.58 1971
6313.33 2127
6314.08 2209
6314.83 2174
6315.58 2088
6316.33 2072
6317.08 2098
6317.83 2127
6318.58 2111
6319.33 2099
6320.08 2070
6320.83 2049
6321.58 2096
6322.33 1900
6323.08 1892
6323.83 1826
6324.58 1685
6325.33 1706
6326.08 1751
6326.83 1761
6327.58 1629
6328.33 1613
6329.09 1763
6329.84 1675
6330.59 1557
6331.34 1650
6332.09 1675
6332.84 1646
6333.59 1613
6334.34 1610
6335.09 1647
6335.84 1714
6336.59 1687
6337.34 1712
6338.10 1562
6338.85 1530
6339.60 1559
6340.35 1590
6341.10 1643
6341.85 1711
6342.60 1732
6343.36 1592
6344.11 1689
6344.86 1689
6345.61 1726
6346.36 1681
6347.11 1685
6347.86 1685
6348.62 1660
6349.37 1609
6350.12 1752
6350.87 1715
6351.62 1634
6352.38 1488
6353.13 1642
6353.88 1729
6354.63 1755
6355.38 1826
6356.14 1900
6356.89 1803
6357.64 1775
6358.39 1712
6359.15 1758
6359.90 1841
6360.65 1819
6361.40 1819
6362.16 1649
6362.91 1634
6363.66 1730
6364.41 1770
6365.17 1740
6365.92 1685
6366.67 1784
6367.42 1830
6368.18 1677
6368.93 1719
6369.68 1664
6370.44 1743
6371.19 1710
6371.94 1653
6372.70 1578
6373.45 1676
6374.20 1617
6374.96 1572
6375.71 1561
6376.46 1518
6377.22 1585
6377.97 1525
6378.72 1613
6379.48 1536
6380.23 1471
6380.98 1483
6381.74 1487
6382.49 1530
6383.24 1523
6384.00 1627
6384.75 1509
6385.51 1541
6386.26 1471
6387.01 1454
6387.77 1487
6388.52 1480
6389.28 1534
6390.03 1492
6390.79 1445
6391.54 1436
6392.29 1436
6393.05 1398
6393.80 1385
6394.56 1336
6395.31 1426
6396.07 1461
6396.82 1496
6397.58 1483
6398.33 1531
6399.08 1469
6399.84 1369
6400.59 1272
6401.35 1320
6402.10 1470
6402.86 1373
6403.61 1473
6404.37 1422
6405.12 1422
6405.88 1419
6406.63 1341
6407.39 1486
6408.15 1492
6408.90 1615
6409.66 1587
6410.41 1537
6411.17 1534
6411.92 1588
6412.68 1560
6413.43 1525
6414.19 1479
6414.94 1532
6415.70 1476
6416.46 1470
6417.21 1318
6417.97 1431
6418.72 1474
6419.48 1480
6420.24 1499
6420.99 1528
6421.75 1389
6422.50 1421
6423.26 1459
6424.02 1353
6424.77 1366
6425.53 1471
6426.28 1445
6427.04 1516
6427.80 1421
6428.55 1441
6429.31 1495
6430.07 1489
6430.82 1332
6431.58 1350
6432.34 1444
6433.09 1498
6433.85 1473
6434.61 1477
6435.36 1458
6436.12 1374
6436.88 1405
6437.64 1329
6438.39 1442
6439.15 1473
6439.91 1513
6440.66 1444
6441.42 1493
6442.18 1479
6442.94 1546
6443.69 1562
6444.45 1443
6445.21 1549
6445.97 1457
6446.72 1421
6447.48 1441
6448.24 1384
6449.00 1366
6449.75 1546
6450.51 1486
6451.27 1476
6452.03 1492
6452.79 1501
6453.54 1468
6454.30 1425
6455.06 1452
6455.82 1548
6456.58 1546
6457.33 1480
6458.09 1494
6458.85 1487
6459.61 1572
6460.37 1527
6461.12 1582
6461.88 1570
6462.64 1545
6463.40 1500
6464.16 1598
6464.92 1548
6465.68 1520
6466.44 1548
6467.19 1521
6467.95 1663
6468.71 1583
6469.47 1562
6470.23 1689
6470.99 1701
6471.75 1675
6472.51 1631
6473.27 1679
6474.02 1616
6474.78 1610
6475.54 1651
6476.30 1720
6477.06 1691
6477.82 1644
6478.58 1641
6479.34 1727
6480.10 1896
6480.86 1787
6481.62 1795
6482.38 1820
6483.14 1839
6483.90 1821
6484.66 1915
6485.42 1685
6486.18 1828
6486.94 1813
6487.70 1958
6488.46 1929
6489.22 1947
6489.98 1956
6490.74 2049
6491.50 2157
6492.26 2118
6493.02 2206
6493.78 2267
6494.54 2198
6495.30 2196
6496.06 2315
6496.82 2399
6497.58 2379
6498.34 2245
6499.10 2340
6499.86 2305
6500.62 2313
6501.38 2221
6502.14 2311
6502.91 2400
6503.67 2344
6504.43 2405
6505.19 2411
6505.95 2321
6506.71 2491
6507.47 2631
6508.23 2666
6508.99 2661
6509.76 2713
6510.52 2672
6511.28 2753
6512.04 2895
6512.80 2935
6513.56 2990
6514.32 2912
6515.09 3064
6515.85 2931
6516.61 2954
6517.37 2885
6518.13 2914
6518.89 2962
6519.66 3170
6520.42 3103
6521.18 3170
6521.94 3152
6522.70 3177
6523.47 3314
6524.23 3468
6524.99 3665
6525.75 3768
6526.51 3799
6527.28 3991
6528.04 4185
6528.80 4300
6529.56 4510
6530.33 4339
6531.09 4434
6531.85 4356
6532.61 4424
6533.38 4760
6534.14 5038
6534.90 5563
6535.66 6604
6536.43 7786
6537.19 8769
6537.95 9954
6538.72 10564
6539.48 10686
6540.24 10105
6541.01 9461
6541.77 8610
6542.53 7524
6543.29 6284
6544.06 5190
6544.82 4379
6545.58 3927
6546.35 3482
6547.11 3071
6547.87 2782
6548.64 2750
6549.40 2709
6550.17 2648
6550.93 2464
6551.69 2403
6552.46 2468
6553.22 2472
6553.98 2502
6554.75 2449
6555.51 2388
6556.28 2207
6557.04 2063
6557.80 2218
6558.57 2202
6559.33 2160
6560.10 2256
6560.86 2230
6561.63 2253
6562.39 2371
6563.15 2497
6563.92 2424
6564.68 2415
6565.45 2596
6566.21 2685
6566.98 2544
6567.74 2547
6568.51 2683
6569.27 2594
6570.04 2589
6570.80 2537
6571.57 2584
6572.33 2745
6573.09 2829
6573.86 2868
6574.63 2946
6575.39 2953
6576.16 2996
6576.92 3190
6577.69 3226
6578.45 3112
6579.22 3176
6579.98 2937
6580.75 3049
6581.51 2976
6582.28 2975
6583.04 2976
6583.81 2866
6584.57 2736
6585.34 2849
6586.11 2903
6586.87 2825
6587.64 2972
6588.40 2985
6589.17 3005
6589.94 3176
6590.70 3378
6591.47 3421
6592.23 3685
6593.00 3831
6593.77 3952
6594.53 4122
6595.30 4103
6596.06 4265
6596.83 4321
6597.60 4417
6598.36 3990
6599.13 3922
6599.90 3659
6600.66 3507
6601.43 3393
6602.20 3354
6602.96 3180
6603.73 3099
6604.50 3022
6605.26 2836
6606.03 2836
6606.80 2990
6607.56 2999
6608.33 3001
6609.10 2902
6609.87 2990
6610.63 3131
6611.40 3078
6612.17 3046
6612.93 3156
6613.70 3148
6614.47 3168
6615.24 3007
6616.00 2940
6616.77 3107
6617.54 3211
6618.31 3087
6619.07 3005
6619.84 3102
6620.61 3110
6621.38 3313
6622.15 3144
6622.91 2942
6623.68 3009
6624.45 3029
6625.22 3048
6625.99 3072
6626.75 3057
6627.52 2956
6628.29 2905
6629.06 3067
6629.83 3108
6630.59 3191
6631.36 3557
6632.13 3911
6632.90 4363
6633.67 5089
6634.44 5701
6635.21 6148
6635.97 7099
6636.74 7747
6637.51 7752
6638.28 7629
6639.05 7172
6639.82 6453
6640.59 5810
6641.36 4943
6642.12 4445
6642.89 3790
6643.66 3415
6644.43 3099
6645.20 2865
6645.97 2614
6646.74 2565
6647.51 2572
6648.28 2437
6649.05 2474
6649.82 2611
6650.59 2459
6651.36 2420
6652.13 2557
6652.89 2525
6653.66 2567
6654.43 2423
6655.20 2376
6655.97 2446
6656.74 2296
6657.51 2149
6658.28 2118
6659.05 2037
6659.82 2069
6660.59 2044
6661.36 2116
6662.13 2009
6662.90 2059
6663.67 2109
6664.44 2013
6665.21 2125
6665.98 2194
6666.76 2141
6667.53 2136
6668.30 2222
6669.07 2155
6669.84 2124
6670.61 2201
6671.38 2114
6672.15 2135
6672.92 2229
6673.69 2157
6674.46 2258
6675.23 2392
6676.00 2245
6676.77 2346
6677.55 2407
6678.32 2369
6679.09 2269
6679.86 2329
6680.63 2226
6681.40 2221
6682.17 2337
6682.94 2384
6683.72 2414
6684.49 2645
6685.26 2723
6686.03 2735
6686.80 2939
6687.57 2786
6688.34 2837
6689.12 2756
6689.89 2646
6690.66 2702
6691.43 2634
6692.20 2611
6692.98 2685
6693.75 2426
6694.52 2357
6695.29 2261
6696.06 2328
6696.84 2172
6697.61 2094
6698.38 2063
6699.15 2066
6699.92 2214
6700.70 1997
6701.47 2095
6702.24 2016
6703.01 2107
6703.79 1974
6704.56 2037
6705.33 1995
6706.11 1918
6706.88 1974
6707.65 2050
6708.42 2042
6709.20 1954
6709.97 2001
6710.74 1922
6711.52 2009
6712.29 1950
6713.06 1902
6713.83 1785
6714.61 1829
6715.38 1883
6716.15 1864
6716.93 1808
6717.70 1745
6718.47 1790
6719.25 1650
6720.02 1684
6720.79 1591
6721.57 1640
6722.34 1743
6723.12 1776
6723.89 1655
6724.66 1659
6725.44 1694
6726.21 1690
6726.98 1706
6727.76 1627
6728.53 1629
6729.31 1683
6730.08 1594
6730.85 1637
6731.63 1598
6732.40 1676
6733.18 1756
6733.95 1588
6734.73 1713
6735.50 1844
6736.27 1665
6737.05 1646
6737.82 1706
6738.60 1845
6739.37 1719
6740.15 1723
6740.92 1841
6741.70 1822
6742.47 1817
6743.25 1722
6744.02 1727
6744.80 1631
6745.57 1664
6746.35 1623
6747.12 1738
6747.90 1790
6748.67 1739
6749.45 1806
6750.22 1973
6751.00 2048
6751.77 2003
6752.55 1958
6753.32 1986
6754.10 2056
6754.87 1989
6755.65 1977
6756.43 1998
6757.20 1771
6757.98 1689
6758.75 1708
6759.53 1739
6760.30 1688
6761.08 1666
6761.86 1676
6762.63 1710
6763.41 1513
6764.18 1590
6764.96 1696
6765.74 1653
6766.51 1546
6767.29 1581
6768.06 1642
6768.84 1661
6769.62 1615
6770.39 1532
6771.17 1444
6771.95 1473
6772.72 1547
6773.50 1536
6774.28 1651
6775.05 1594
6775.83 1519
6776.61 1592
6777.38 1676
6778.16 1631
6778.94 1736
6779.71 1679
6780.49 1680
6781.27 1681
6782.05 1756
6782.82 1737
6783.60 1660
6784.38 1651
6785.15 1680
6785.93 1580
6786.71 1630
6787.49 1631
6788.26 1542
6789.04 1671
6789.82 1606
6790.60 1605
6791.37 1509
6792.15 1543
6792.93 1596
6793.71 1679
6794.48 1569
6795.26 1535
6796.04 1627
6796.82 1663
6797.60 1656
6798.37 1651
6799.15 1579
6799.93 1654
6800.71 1773
6801.49 1754
6802.26 1676
6803.04 1768
6803.82 1857
6804.60 1823
6805.38 1925
6806.16 1819
6806.93 1882
6807.71 1789
6808.49 1801
6809.27 1737
6810.05 1807
6810.83 1787
6811.61 1576
6812.39 1615
6813.16 1641
6813.94 1573
6814.72 1579
6815.50 1548
6816.28 1521
6817.06 1726
6817.84 1713
6818.62 1548
6819.40 1711
6820.18 1798
6820.96 1791
6821.73 1710
6822.51 1733
6823.29 1721
6824.07 1706
6824.85 1624
6825.63 1641
6826.41 1740
6827.19 1625
6827.97 1575
6828.75 1505
6829.53 1662
6830.31 1564
6831.09 1651
6831.87 1799
6832.65 1721
6833.43 1761
6834.21 1601
6834.99 1642
6835.77 1552
6836.55 1539
6837.33 1675
6838.11 1603
6838.89 1602
6839.67 1617
6840.45 1551
6841.23 1544
6842.01 1651
6842.79 1552
6843.57 1635
6844.35 1476
6845.14 1449
6845.92 1536
6846.70 1631
6847.48 1568
6848.26 1743
6849.04 1924
6849.82 2169
6850.60 2459
6851.38 2656
6852.16 3004
6852.94 2968
6853.73 3328
6854.51 3229
6855.29 2897
6856.07 2673
6856.85 2428
6857.63 2321
6858.41 2077
6859.20 1909
6859.98 1842
6860.76 1655
6861.54 1541
6862.32 1606
6863.10 1651
6863.89 1653
6864.67 1603
6865.45 1723
6866.23 1687
6867.01 1860
6867.79 1891
6868.58 1887
6869.36 1973
6870.14 1890
6870.92 1894
6871.71 1705
6872.49 1664
6873.27 1681
6874.05 1666
6874.83 1630
6875.62 1615
6876.40 1596
6877.18 1595
6877.96 1624
6878.75 1659
6879.53 1718
6880.31 1593
6881.10 1617
6881.88 1744
6882.66 1796
6883.44 2015
6884.23 2074
6885.01 2112
6885.79 2077
6886.58 1901
6887.36 2275
6888.14 2631
6888.92 2675
6889.71 2635
6890.49 2847
6891.27 2830
6892.06 2704
6892.84 2404
6893.62 2329
6894.41 2057
6895.19 2085
6895.98 2020
6896.76 1946
6897.54 1953
6898.33 1942
6899.11 1896
6899.89 1954
6900.68 2028
6901.46 1944
6902.25 2014
6903.03 2070
6903.81 1994
6904.60 2020
6905.38 2016
6906.17 2075
6906.95 2101
6907.73 2214
6908.52 2136
6909.30 2059
6910.09 2177
6910.87 2156
6911.66 2058
6912.44 2018
6913.23 1831
6914.01 1871
6914.79 1875
6915.58 1838
6916.36 1796
6917.15 1762
6917.93 1802
6918.72 1804
6919.50 1784
6920.29 1818
6921.07 1858
6921.86 1884
6922.64 1868
6923.43 1815
6924.21 1857
6925.00 1861
6925.78 1901
6926.57 1935
6927.36 1836
6928.14 1832
6928.93 1962
6929.71 2000
6930.50 1971
6931.28 1973
6932.07 1842
6932.85 1778
6933.64 1874
6934.43 1916
6935.21 1849
6936.00 1922
6936.78 1936
6937.57 1984
6938.36 1932
6939.14 1983
6939.93 1949
6940.71 2007
6941.50 2107
6942.29 2248
6943.07 2141
6943.86 2226
6944.64 2419
6945.43 2401
6946.22 2397
6947.00 2512
6947.79 2647
6948.58 2697
6949.36 2769
6950.15 2886
6950.94 2976
6951.72 2975
6952.51 2813
6953.30 2658
6954.08 2544
6954.87 2533
6955.66 2514
6956.45 2462
6957.23 2427
6958.02 2484
6958.81 2533
6959.59 2591
6960.38 2554
6961.17 2572
6961.96 2620
6962.74 2650
6963.53 2620
6964.32 2650
6965.11 2654
6965.89 2463
6966.68 2491
6967.47 2507
6968.26 2630
6969.04 2825
6969.83 2908
6970.62 2869
6971.41 2896
6972.20 2833
6972.98 3013
6973.77 2971
6974.56 2897
6975.35 2936
6976.14 2961
6976.92 2951
6977.71 3162
6978.50 3120
6979.29 3266
6980.08 3242
6980.87 3472
6981.65 3657
6982.44 3898
6983.23 4124
6984.02 4568
6984.81 5123
6985.60 5975
6986.39 7070
6987.17 7537
6987.96 7805
6988.75 7986
6989.54 7540
6990.33 7127
6991.12 6528
6991.91 5788
6992.70 5167
6993.49 4388
6994.28 4048
6995.06 3801
6995.85 3516
6996.64 3652
6997.43 3894
6998.22 4167
6999.01 4604
6999.80 5420
7000.59 6084
7001.38 6580
7002.17 7030
7002.96 6930
7003.75 6594
7004.54 6252
7005.33 5624
7006.12 5114
7006.91 4368
7007.70 3873
7008.49 3350
7009.28 2971
7010.07 2721
7010.86 2554
7011.65 2380
7012.44 2336
7013.23 2389
7014.02 2392
7014.81 2444
7015.60 2628
7016.39 2488
7017.18 2533
7017.97 2474
7018.76 2440
7019.55 2434
7020.34 2244
7021.13 2166
7021.92 2172
7022.71 2067
7023.51 1945
7024.30 2097
7025.09 2061
7025.88 1977
7026.67 2161
7027.46 2146
7028.25 2046
7029.04 2160
7029.83 2302
7030.63 2127
7031.42 2215
7032.21 2240
7033.00 2089
7033.79 2007
7034.58 2057
7035.37 1967
7036.16 2033
7036.96 2167
7037.75 2138
7038.54 2157
7039.33 2165
7040.12 2169
7040.92 2240
7041.71 2366
7042.50 2439
7043.29 2424
7044.08 2465
7044.87 2482
7045.67 2616
7046.46 2678
7047.25 2467
7048.04 2533
7048.84 2638
7049.63 2729
7050.42 2822
7051.21 2635
7052.00 2704
7052.80 2844
7053.59 2677
7054.38 2486
7055.18 2413
7055.97 2290
7056.76 2129
7057.55 2179
7058.35 2136
7059.14 2010
7059.93 2042
7060.72 2047
7061.52 2026
7062.31 1948
7063.10 1997
7063.90 1885
7064.69 1914
7065.48 2033
7066.28 1947
7067.07 1895
7067.86 1988
7068.66 1971
7069.45 1884
7070.24 1926
7071.04 1945
7071.83 1883
7072.62 1826
7073.42 1889
7074.21 1794
7075.00 1702
7075.80 1924
7076.59 1927
7077.39 1820
7078.18 1782
7078.97 1759
7079.77 1913
7080.56 1793
7081.36 1710
7082.15 1894
7082.94 1788
7083.74 1658
7084.53 1779
7085.33 1720
7086.12 1801
7086.92 1778
7087.71 1746
7088.50 1702
7089.30 1756
7090.09 1887
7090.89 1823
7091.68 1891
7092.48 2037
7093.27 2171
7094.07 2205
7094.86 2079
7095.66 2108
7096.45 2225
7097.25 2083
7098.04 1936
7098.84 1875
7099.63 1860
7100.43 1721
7101.22 1660
7102.02 1660
7102.81 1560
7103.61 1658
7104.40 1570
7105.20 1621
7105.99 1613
7106.79 1493
7107.59 1555
7108.38 1565
7109.18 1504
7109.97 1439
7110.77 1508
7111.56 1496
7112.36 1512
7113.16 1424
7113.95 1427
7114.75 1428
7115.54 1520
7116.34 1445
7117.14 1420
7117.93 1456
7118.73 1502
7119.52 1434
7120.32 1420
7121.12 1466
7121.91 1422
7122.71 1545
7123.51 1635
7124.30 1537
7125.10 1451
7125.90 1455
7126.69 1499
7127.49 1525
7128.29 1491
7129.08 1450
7129.88 1534
7130.68 1523
7131.47 1465
7132.27 1367
7133.07 1520
7133.86 1517
7134.66 1448
7135.46 1428
7136.26 1589
7137.05 1512
7137.85 1485
7138.65 1472
7139.44 1466
7140.24 1350
7141.04 1342
7141.84 1430
7142.63 1470
7143.43 1377
7144.23 1501
7145.03 1552
7145.83 1537
7146.62 1501
7147.42 1441
7148.22 1492
7149.02 1471
7149.81 1465
7150.61 1485
7151.41 1457
7152.21 1477
7153.01 1308
7153.80 1434
7154.60 1401
7155.40 1497
7156.20 1369
7157.00 1323
7157.80 1469
7158.59 1272
7159.39 1240
7160.19 1299
7160.99 1392
7161.79 1385
7162.59 1255
7163.39 1268
7164.18 1329
7164.98 1261
7165.78 1275
7166.58 1251
7167.38 1183
7168.18 1268
7168.98 1326
7169.78 1287
7170.58 1363
7171.38 1309
7172.17 1210
7172.97 1253
7173.77 1282
7174.57 1252
7175.37 1258
7176.17 1232
7176.97 1219
7177.77 1222
7178.57 1226
7179.37 1228
7180.17 1281
7180.97 1290
7181.77 1267
7182.57 1260
7183.37 1273
7184.17 1300
7184.97 1312
7185.77 1319
7186.57 1310
7187.37 1319
7188.17 1394
7188.97 1141
7189.77 1213
7190.57 1249
7191.37 1200
7192.17 1194
7192.97 1135
7193.77 1186
7194.57 1259
7195.37 1264
7196.17 1163
7196.97 1122
7197.77 1146
7198.57 1128
7199.37 1076
7200.17 1110
7200.97 1215
7201.77 1145
7202.58 1157
7203.38 1209
7204.18 1233
7204.98 1227
7205.78 1131
7206.58 1185
7207.38 1170
7208.18 1081
7208.98 1154
7209.79 1058
7210.59 1114
7211.39 1105
7212.19 1154
7212.99 1231
7213.79 1196
7214.59 1197
7215.40 1213
7216.20 1235
7217.00 1183
7217.80 1255
7218.60 1221
7219.40 1229
7220.21 1314
7221.01 1312
7221.81 1242
7222.61 1277
7223.41 1207
7224.22 1170
7225.02 1154
7225.82 1190
7226.62 1184
7227.43 1237
7228.23 1252
7229.03 1223
7229.83 1098
7230.63 1111
7231.44 1203
7232.24 1166
7233.04 1217
7233.84 1221
7234.65 1199
7235.45 1180
7236.25 1124
7237.06 1148
7237.86 1165
7238.66 1173
7239.46 1195
7240.27 1203
7241.07 1162
7241.87 1199
7242.68 1308
7243.48 1238
7244.28 1240
7245.09 1274
7245.89 1257
7246.69 1336
7247.50 1290
7248.30 1259
7249.10 1265
7249.91 1334
7250.71 1304
7251.51 1207
7252.32 1288
7253.12 1323
7253.92 1282
7254.73 1377
7255.53 1463
7256.34 1353
7257.14 1366
7257.94 1376
7258.75 1467
7259.55 1395
7260.36 1470
7261.16 1518
7261.96 1607
7262.77 1654
7263.57 1705
7264.38 1711
7265.18 1677
7265.99 1681
7266.79 1631
7267.59 1528
7268.40 1522
7269.20 1523
7270.01 1537
7270.81 1625
7271.62 1667
7272.42 1619
7273.23 1628
7274.03 1654
7274.84 1773
7275.64 1738
7276.45 1725
7277.25 1847
7278.06 1824
7278.86 1754
7279.67 1723
7280.47 1726
7281.28 1800
7282.08 2009
7282.89 2183
7283.69 2424
7284.50 2610
7285.30 3017
7286.11 3174
7286.92 3279
7287.72 3402
7288.53 3226
7289.33 3124
7290.14 2984
7290.94 2643
7291.75 2361
7292.56 2219
7293.36 1967
7294.17 2023
7294.97 2018
7295.78 1922
7296.59 1906
7297.39 1833
7298.20 1791
7299.00 1848
7299.81 1930
7300.62 1880
7301.42 1838
7302.23 1837
7303.04 1929
7303.84 1907
7304.65 2009
7305.46 1948
7306.26 1999
7307.07 2106
7307.88 2023
7308.68 2158
7309.49 2295
7310.30 2297
7311.10 2282
7311.91 2434
7312.72 2583
7313.52 2648
7314.33 2554
7315.14 2486
7315.95 2522
7316.75 2491
7317.56 2732
7318.37 2829
7319.18 3045
7319.98 3203
7320.79 3268
7321.60 3470
7322.40 3858
7323.21 4055
7324.02 3923
7324.83 3704
7325.64 3549
7326.44 3202
7327.25 2962
7328.06 2756
7328.87 2418
7329.67 2244
7330.48 2236
7331.29 2226
7332.10 2321
7332.91 2284
7333.71 2391
7334.52 2503
7335.33 2759
7336.14 2939
7336.95 3107
7337.76 3091
7338.56 2996
7339.37 2864
7340.18 2739
7340.99 2628
7341.80 2534
7342.61 2366
7343.42 2296
7344.22 2162
7345.03 1880
7345.84 1874
7346.65 1943
7347.46 1888
7348.27 1839
7349.08 1857
7349.89 1866
7350.70 1908
7351.51 1874
7352.31 1879
7353.12 1868
7353.93 1959
7354.74 1889
7355.55 1791
7356.36 1721
7357.17 1671
7357.98 1672
7358.79 1632
7359.60 1700
7360.41 1834
7361.22 1808
7362.03 1802
7362.84 1904
7363.65 1888
7364.46 1803
7365.27 1793
7366.08 1872
7366.89 1922
7367.70 1825
7368.51 1928
7369.32 1827
7370.13 1816
7370.94 1797
7371.75 1803
7372.56 1842
7373.37 1807
7374.18 1797
7374.99 1702
7375.80 1910
7376.61 1843
7377.42 1907
7378.23 2007
7379.04 2128
7379.85 2155
7380.66 2448
7381.48 2585
7382.29 2718
7383.10 2779
7383.91 2883
7384.72 2829
7385.53 2782
7386.34 2660
7387.15 2538
7387.96 2249
7388.77 2072
7389.59 1959
7390.40 1872
7391.21 1744
7392.02 1686
7392.83 1773
7393.64 1644
7394.45 1697
7395.27 1741
7396.08 1789
7396.89 1726
7397.70 1778
7398.51 1812
7399.32 1936
7400.14 2022
7400.95 2009
7401.76 2282
7402.57 2292
7403.38 2317
7404.20 2451
7405.01 2441
7405.82 2317
7406.63 2244
7407.44 2030
7408.26 2104
7409.07 2007
7409.88 1980
7410.69 1793
7411.51 1700
7412.32 1698
7413.13 1598
7413.94 1584
7414.76 1506
7415.57 1565
7416.38 1524
7417.19 1447
7418.01 1362
7418.82 1298
7419.63 1349
7420.45 1407
7421.26 1376
7422.07 1303
7422.88 1273
7423.70 1283
7424.51 1322
7425.32 1274
7426.14 1279
7426.95 1248
7427.76 1225
7428.58 1209
7429.39 1219
7430.20 1204
7431.02 1209
7431.83 1285
7432.64 1429
7433.46 1302
7434.27 1227
7435.09 1181
7435.90 1272
7436.71 1258
7437.53 1236
7438.34 1232
7439.16 1291
7439.97 1345
7440.78 1307
7441.60 1319
7442.41 1348
7443.23 1414
7444.04 1316
7444.85 1272
7445.67 1250
7446.48 1350
7447.30 1257
7448.11 1275
7448.93 1287
7449.74 1273
7450.56 1343
7451.37 1345
7452.18 1350
7453.00 1249
7453.81 1271
7454.63 1325
7455.44 1355
7456.26 1191
7457.07 1259
7457.89 1293
7458.70 1309
7459.52 1254
7460.33 1284
7461.15 1353
7461.96 1307
7462.78 1355
7463.59 1366
7464.41 1339
7465.23 1338
7466.04 1333
7466.86 1364
7467.67 1300
7468.49 1295
7469.30 1270
7470.12 1295
7470.93 1232
7471.75 1278
7472.57 1219
7473.38 1332
7474.20 1298
7475.01 1342
7475.83 1328
7476.65 1341
7477.46 1289
7478.28 1366
7479.09 1322
7479.91 1214
7480.73 1284
7481.54 1261
7482.36 1203
7483.18 1175
7483.99 1239
7484.81 1227
7485.62 1251
7486.44 1155
7487.26 1130
7488.07 1141
7488.89 1252
7489.71 1226
7490.52 1204
7491.34 1291
7492.16 1326
7492.98 1187
7493.79 1259
7494.61 1234
7495.43 1207
7496.24 1152
7497.06 1123
7497.88 1116
7498.70 1187
7499.51 1166
7500.33 1065
7501.15 1158
7501.96 1142
7502.78 1114
7503.60 1101
7504.42 1124
7505.23 1156
7506.05 1228
7506.87 1116
7507.69 1089
7508.51 1163
7509.32 1236
7510.14 1172
7510.96 1145
7511.78 1177
7512.59 1120
7513.41 1137
7514.23 1129
7515.05 1171
7515.87 1103
7516.69 1113
7517.50 1121
7518.32 1148
7519.14 1171
7519.96 1130
7520.78 1074
7521.60 1078
7522.41 1122
7523.23 1085
7524.05 1066
7524.87 1177
7525.69 1154
7526.51 1137
7527.33 1116
7528.14 1088
7528.96 1103
7529.78 1041
7530.60 1120
7531.42 1142
7532.24 1114
7533.06 1031
7533.88 1093
7534.70 1197
7535.52 1136
7536.34 1151
7537.16 1137
7537.97 1134
7538.79 1086
7539.61 1140
7540.43 1202
7541.25 1166
7542.07 1202
7542.89 1148
7543.71 1165
7544.53 1122
7545.35 1231
7546.17 1248
7546.99 1261
7547.81 1290
7548.63 1210
7549.45 1274
7550.27 1243
7551.09 1186
7551.91 1251
7552.73 1218
7553.55 1261
7554.37 1262
7555.19 1221
7556.01 1166
7556.83 1261
7557.65 1365
7558.47 1353
7559.29 1318
7560.11 1367
7560.93 1382
7561.76 1367
7562.58 1372
7563.40 1399
7564.22 1387
7565.04 1401
7565.86 1474
7566.68 1338
7567.50 1326
7568.32 1445
7569.14 1430
7569.96 1275
7570.79 1210
7571.61 1266
7572.43 1298
7573.25 1329
7574.07 1310
7574.89 1410
7575.71 1451
7576.54 1361
7577.36 1336
7578.18 1309
7579.00 1392
7579.82 1373
7580.64 1383
7581.46 1342
7582.29 1273
7583.11 1270
7583.93 1321
7584.75 1385
7585.57 1362
7586.40 1310
7587.22 1458
7588.04 1484
7588.86 1446
7589.68 1427
7590.51 1509
7591.33 1521
7592.15 1538
7592.97 1505
7593.80 1487
7594.62 1474
7595.44 1576
7596.26 1560
7597.09 1520
7597.91 1385
7598.73 1448
7599.55 1501
7600.38 1492
7601.20 1470
7602.02 1576
7602.85 1787
7603.67 1922
7604.49 2086
7605.31 2187
7606.14 2307
7606.96 2345
7607.78 2299
7608.61 2290
7609.43 2310
7610.25 2108
7611.08 1966
7611.90 1966
7612.72 1791
7613.55 1792
7614.37 1596
7615.19 1713
7616.02 1747
7616.84 1752
7617.67 1783
7618.49 1875
7619.31 1847
7620.14 1974
7620.96 1984
7621.78 1951
7622.61 1764
7623.43 1766
7624.26 1792
7625.08 1759
7625.91 1624
7626.73 1738
7627.55 1711
7628.38 1672
7629.20 1710
7630.03 1781
7630.85 2071
7631.68 2248
7632.50 2418
7633.32 2622
7634.15 2609
7634.97 2464
7635.80 2419
7636.62 2343
7637.45 2177
7638.27 1950
7639.10 1724
7639.92 1566
7640.75 1518
7641.57 1383
7642.40 1363
7643.22 1320
7644.05 1358
7644.87 1372
7645.70 1390
7646.52 1382
7647.35 1284
7648.17 1303
7649.00 1201
7649.82 1246
7650.65 1215
7651.48 1270
7652.30 1403
7653.13 1284
7653.95 1228
7654.78 1217
7655.60 1181
7656.43 1073
7657.26 1122
7658.08 1145
7658.91 1190
7659.73 1185
7660.56 1113
7661.39 1174
7662.21 1225
7663.04 1150
7663.86 1177
7664.69 1178
7665.52 1163
7666.34 1236
7667.17 1255
7668.00 1120
7668.82 1228
7669.65 1244
7670.48 1210
7671.30 1169
7672.13 1122
7672.96 1227
7673.78 1220
7674.61 1235
7675.44 1144
7676.26 1162
7677.09 1225
7677.92 1155
7678.74 1179
7679.57 1078
7680.40 1108
7681.22 1188
7682.05 1170
7682.88 1192
7683.71 1209
7684.53 1101
7685.36 1189
7686.19 1207
7687.02 1189
7687.84 1190
7688.67 1157
7689.50 1180
7690.33 1249
7691.15 1201
7691.98 1231
7692.81 1285
7693.64 1264
7694.47 1295
7695.29 1154
7696.12 1209
7696.95 1276
7697.78 1189
7698.61 1346
7699.43 1547
7700.26 1513
7701.09 1418
7701.92 1424
7702.75 1395
7703.57 1356
7704.40 1391
7705.23 1325
7706.06 1321
7706.89 1302
7707.72 1279
7708.55 1215
7709.37 1197
7710.20 1254
7711.03 1239
7711.86 1258
7712.69 1227
7713.52 1183
7714.35 1298
7715.18 1242
7716.01 1243
7716.83 1203
7717.66 1260
7718.49 1168
7719.32 1171
7720.15 1127
7720.98 1229
7721.81 1122
7722.64 1160
7723.47 1152
7724.30 1052
7725.13 1130
7725.96 1211
7726.79 1194
7727.62 1068
7728.45 1160
7729.28 1192
7730.11 1141
7730.94 1200
7731.77 1154
7732.60 1164
7733.42 1187
7734.25 1168
7735.09 1065
7735.92 1095
7736.75 1154
7737.58 1097
7738.41 1088
7739.24 1129
7740.07 1121
7740.90 1032
7741.73 1119
7742.56 1209
7743.39 1199
7744.22 1293
7745.05 1350
7745.88 1364
7746.71 1555
7747.54 1789
7748.37 2037
7749.20 2232
7750.03 2261
7750.86 2338
7751.70 2352
7752.53 2184
7753.36 1860
7754.19 1697
7755.02 1604
7755.85 1445
7756.68 1272
7757.51 1180
7758.34 1111
7759.18 1110
7760.01 1197
7760.84 1217
7761.67 1261
7762.50 1159
7763.33 1227
7764.16 1301
7765.00 1302
7765.83 1210
7766.66 1282
7767.49 1318
7768.32 1317
7769.16 1185
7769.99 1092
7770.82 1027
7771.65 1059
7772.48 1170
7773.32 1019
7774.15 1006
7774.98 1124
7775.81 1079
7776.64 989
7777.48 1093
7778.31 1173
7779.14 978
7779.97 1006
7780.81 1046
7781.64 1067
7782.47 1107
7783.30 1050
7784.14 1080
7784.97 1037
7785.80 1028
7786.64 1170
7787.47 1085
7788.30 1088
7789.13 1018
7789.97 1152
7790.80 1042
7791.63 1015
7792.47 954
7793.30 967
7794.13 1032
7794.97 1010
7795.80 1123
7796.63 1099
7797.47 1091
7798.30 1007
7799.13 1083
7799.97 1124
7800.80 1190
7801.63 1081
7802.47 1133
7803.30 1117
7804.13 1127
7804.97 1176
7805.80 1229
7806.64 1134
7807.47 1139
7808.30 1152
7809.14 1118
7809.97 1159
7810.81 1138
7811.64 1220
7812.47 1231
7813.31 1227
7814.14 1194
7814.98 1260
7815.81 1315
7816.65 1359
7817.48 1309
7818.32 1314
7819.15 1362
7819.98 1312
7820.82 1263
7821.65 1216
7822.49 1172
7823.32 1198
7824.16 1246
7824.99 1261
7825.83 1202
7826.66 1278
7827.50 1497
7828.33 1453
7829.17 1391
7830.00 1312
7830.84 1252
7831.67 1258
7832.51 1250
7833.34 1269
7834.18 1282
7835.02 1210
7835.85 1263
7836.69 1213
7837.52 1261
7838.36 1229
7839.19 1189
7840.03 1117
7840.86 1186
7841.70 1183
7842.54 1204
7843.37 1132
7844.21 1071
7845.04 1059
7845.88 1063
7846.72 1098
7847.55 1135
7848.39 1135
7849.22 1005
7850.06 1005
7850.90 996
7851.73 1019
7852.57 1087
7853.41 1034
7854.24 1030
7855.08 1044
7855.92 1022
7856.75 1027
7857.59 1023
7858.43 1032
7859.26 1155
7860.10 1086
7860.94 1113
7861.77 1185
7862.61 1072
7863.45 1078
7864.28 1082
7865.12 1130
7865.96 1160
7866.79 1141
7867.63 986
7868.47 1095
7869.31 1112
7870.14 1147
7870.98 1116
7871.82 1076
7872.66 1179
7873.49 1152
7874.33 1164
7875.17 1183
7876.01 1298
7876.84 1276
7877.68 1350
7878.52 1508
7879.36 1582
7880.19 1553
7881.03 1510
7881.87 1406
7882.71 1365
7883.55 1301
7884.38 1234
7885.22 1197
7886.06 1102
7886.90 1185
7887.74 1218
7888.57 1182
7889.41 1234
7890.25 1224
7891.09 1143
7891.93 1149
7892.77 1221
7893.61 1191
7894.44 1120
7895.28 1106
7896.12 1176
7896.96 1090
7897.80 1102
7898.64 1088
7899.48 1107
7900.32 1164
7901.15 1113
7901.99 1059
7902.83 1103
7903.67 1057
7904.51 1077
7905.35 1058
7906.19 1084
7907.03 1026
7907.87 1089
7908.71 1027
7909.55 1046
7910.39 1031
7911.22 986
7912.06 998
7912.90 1026
7913.74 956
7914.58 939
7915.42 979
7916.26 990
7917.10 1113
7917.94 1058
7918.78 1086
7919.62 1129
7920.46 1125
7921.30 952
7922.14 1062
7922.98 1037
7923.82 1001
7924.66 933
7925.50 1037
7926.34 970
7927.18 1047
7928.02 945
7928.86 894
7929.70 935
7930.55 996
7931.39 1024
7932.23 988
7933.07 939
7933.91 936
7934.75 959
7935.59 1008
7936.43 1075
7937.27 1128
7938.11 998
7938.95 978
7939.79 1024
7940.63 918
7941.48 969
7942.32 1024
7943.16 975
7944.00 968
7944.84 993
7945.68 959
7946.52 956
7947.36 977
7948.21 1067
7949.05 1028
7949.89 1024
7950.73 976
7951.57 1066
7952.41 978
7953.26 1024
7954.10 1151
7954.94 1217
7955.78 1217
7956.62 1200
7957.47 1117
7958.31 1115
7959.15 1015
7959.99 1029
7960.83 1089
7961.68 1148
7962.52 1141
7963.36 1162
7964.20 1118
7965.04 1178
7965.89 1111
7966.73 1063
7967.57 1145
7968.41 1332
7969.26 1360
7970.10 1357
7970.94 1393
7971.78 1289
7972.63 1225
7973.47 1140
7974.31 1169
7975.16 1102
7976.00 1073
7976.84 1068
7977.68 1060
7978.53 1097
7979.37 1068
7980.21 1021
7981.06 1012
7981.90 980
7982.74 1033
7983.59 933
7984.43 1000
7985.27 1062
7986.12 961
7986.96 939
7987.80 978
7988.65 1056
7989.49 1042
7990.34 1017
7991.18 953
7992.02 848
7992.87 975
7993.71 886
7994.55 911
7995.40 947
7996.24 926
7997.09 902
7997.93 904
7998.77 888
7999.62 828
8000.46 864
8001.31 858
8002.15 820
8003.00 908
8003.84 927
8004.68 904
8005.53 883
8006.37 914
8007.22 858
8008.06 829
8008.91 846
8009.75 932
8010.60 898
8011.44 853
8012.29 874
8013.13 926
8013.98 892
8014.82 967
8015.67 837
8016.51 801
8017.36 879
8018.20 847
8019.05 866
8019.89 876
8020.74 882
8021.58 883
8022.43 835
8023.27 836
8024.12 884
8024.96 917
8025.81 852
8026.66 883
8027.50 886
8028.35 787
8029.19 823
8030.04 847
8030.88 838
8031.73 858
8032.58 841
8033.42 868
8034.27 888
8035.11 828
8035.96 905
8036.81 868
8037.65 839
8038.50 896
8039.35 923
8040.19 974
8041.04 978
8041.88 902
8042.73 857
8043.58 819
8044.42 843
8045.27 795
8046.12 832
8046.96 886
8047.81 863
8048.66 779
8049.50 820
8050.35 843
8051.20 921
8052.04 892
8052.89 899
8053.74 924
8054.59 891
8055.43 829
8056.28 871
8057.13 901
8057.97 845
8058.82 842
8059.67 857
8060.52 932
8061.36 842
8062.21 817
8063.06 760
8063.91 800
8064.75 804
8065.60 753
8066.45 737
8067.30 786
8068.15 808
8068.99 870
8069.84 770
8070.69 784
8071.54 818
8072.38 740
8073.23 761
8074.08 751
8074.93 747
8075.78 835
8076.63 759
8077.47 825
8078.32 846
8079.17 749
8080.02 784
8080.87 740
8081.72 787
8082.56 760
8083.41 693
8084.26 718
8085.11 778
8085.96 803
8086.81 728
8087.66 679
8088.51 738
8089.35 783
8090.20 777
8091.05 774
8091.90 730
8092.75 730
8093.60 731
8094.45 791
8095.30 812
8096.15 818
8097.00 872
8097.85 787
8098.70 741
8099.55 825
8100.39 831
8101.24 776
8102.09 724
8102.94 731
8103.79 754
8104.64 722
8105.49 659
8106.34 741
8107.19 837
8108.04 835
8108.89 803
8109.74 777
8110.59 824
8111.44 787
8112.29 778
8113.14 823
8113.99 769
8114.84 717
8115.69 766
8116.54 792
8117.39 820
8118.24 801
8119.09 846
8119.95 875
8120.80 874
8121.65 847
8122.50 788
8123.35 864
8124.20 869
8125.05 837
8125.90 794
8126.75 764
8127.60 755
8128.45 720
8129.30 771
8130.15 823
8131.01 780
8131.86 731
8132.71 789
8133.56 715
8134.41 684
8135.26 760
8136.11 821
8136.96 821
8137.82 807
8138.67 683
8139.52 726
8140.37 788
8141.22 767
8142.07 747
8142.93 708
8143.78 771
8144.63 757
8145.48 743
8146.33 702
8147.19 849
8148.04 749
8148.89 772
8149.74 827
8150.59 771
8151.45 858
8152.30 838
8153.15 822
8154.00 861
8154.85 946
8155.71 974
8156.56 1026
8157.41 988
8158.26 934
8159.12 941
8159.97 905
8160.82 888
8161.68 805
8162.53 731
8163.38 803
8164.23 884
8165.09 817
8165.94 746
8166.79 840
8167.65 790
8168.50 746
8169.35 763
8170.20 856
8171.06 800
8171.91 872
8172.76 759
8173.62 740
8174.47 827
8175.32 766
8176.18 797
8177.03 780
8177.89 765
8178.74 759
8179.59 729
8180.45 713
8181.30 712
8182.15 715
8183.01 719
8183.86 781
8184.72 762
8185.57 744
8186.42 747
8187.28 693
8188.13 671
8188.99 646
8189.84 721
8190.69 720
8191.55 720
8192.40 720
8193.26 745
8194.11 693
8194.97 677
8195.82 684
8196.68 661
8197.53 763
8198.38 726
8199.24 722
8200.09 723
8200.95 642
8201.80 679
8202.66 697
8203.51 730
8204.37 716
8205.22 661
8206.08 677
8206.93 743
8207.79 775
8208.64 743
8209.50 667
8210.35 678
8211.21 740
8212.06 779
8212.92 778
8213.78 736
8214.63 705
8215.49 728
8216.34 715
8217.20 672
8218.05 752
8218.91 769
8219.76 752
8220.62 827
8221.48 808
8222.33 741
8223.19 731
8224.04 769
8224.90 842
8225.76 860
8226.61 835
8227.47 838
8228.32 848
8229.18 859
8230.04 832
8230.89 839
8231.75 756
8232.61 769
8233.46 765
8234.32 728
8235.18 805
8236.03 782
8236.89 809
8237.75 782
8238.60 730
8239.46 704
8240.32 825
8241.17 832
8242.03 760
8242.89 748
8243.74 753
8244.60 707
8245.46 778
8246.31 804
8247.17 730
8248.03 727
8248.89 781
8249.74 734
8250.60 780
8251.46 739
8252.32 737
8253.17 809
8254.03 770
8254.89 724
8255.75 711
8256.60 749
8257.46 738
8258.32 680
8259.18 724
8260.04 700
8260.89 775
8261.75 731
8262.61 711
8263.47 658
8264.33 734
8265.18 727
8266.04 741
8266.90 739
8267.76 667
8268.62 662
8269.47 689
8270.33 720
8271.19 673
8272.05 682
8272.91 713
8273.77 716
8274.63 743
8275.48 780
8276.34 740
8277.20 716
8278.06 743
8278.92 779
8279.78 789
8280.64 679
8281.50 694
8282.36 701
8283.21 724
8284.07 700
8284.93 758
8285.79 719
8286.65 728
8287.51 750
8288.37 725
8289.23 670
8290.09 744
8290.95 787
8291.81 764
8292.67 717
8293.53 749
8294.39 821
8295.25 885
8296.11 869
8296.97 782
8297.82 796
8298.68 931
8299.54 860
8300.40 761
8301.26 775
8302.12 817
8302.98 803
8303.84 839
8304.71 843
8305.57 801
8306.43 706
8307.29 762
8308.15 801
8309.01 726
8309.87 802
8310.73 825
8311.59 833
8312.45 760
8313.31 750
8314.17 729
8315.03 803
8315.89 829
8316.75 700
8317.61 738
8318.47 744
8319.33 727
8320.20 831
8321.06 797
8321.92 768
8322.78 740
8323.64 797
8324.50 794
8325.36 834
8326.22 833
8327.09 756
8327.95 730
8328.81 792
8329.67 742
8330.53 786
8331.39 770
8332.25 751
8333.12 826
8333.98 764
8334.84 785
8335.70 783
8336.56 776
8337.42 794
8338.29 763
8339.15 792
8340.01 901
8340.87 839
8341.73 785
8342.60 808
8343.46 843
8344.32 837
8345.18 790
8346.05 805
8346.91 810
8347.77 796
8348.63 844
8349.50 905
8350.36 845
8351.22 871
8352.08 778
8352.95 795
8353.81 840
8354.67 782
8355.53 799
8356.40 782
8357.26 766
8358.12 769
8358.99 800
8359.85 819
8360.71 749
8361.58 846
8362.44 901
8363.30 786
8364.17 852
8365.03 855
8365.89 770
8366.76 822
8367.62 842
8368.48 802
8369.35 842
8370.21 850
8371.07 828
8371.94 799
8372.80 898
8373.66 823
8374.53 823
8375.39 852
8376.26 935
8377.12 925
8377.98 902
8378.85 910
8379.71 882
8380.58 917
8381.44 848
8382.30 846
8383.17 996
8384.03 837
8384.90 964
8385.76 920
8386.63 933
8387.49 940
8388.35 1005
8389.22 955
8390.08 934
8390.95 970
8391.81 937
8392.68 1012
8393.54 978
8394.41 934
8395.27 1070
8396.14 1019
8397.00 1032
8397.87 1078
8398.73 992
8399.60 1008
8400.46 1059
8401.33 1102
8402.19 1100
8403.06 1096
8403.92 1121
8404.79 1051
8405.65 1074
8406.52 1127
8407.39 1185
8408.25 1104
8409.12 1149
8409.98 1135
8410.85 1142
8411.71 1207
8412.58 1255
8413.44 1162
8414.31 1141
8415.18 1226
8416.04 1303
8416.91 1194
8417.77 1190
8418.64 1236
8419.51 1249
8420.37 1296
8421.24 1299
8422.11 1267
8422.97 1262
8423.84 1276
8424.70 1388
8425.57 1317
8426.44 1349
8427.30 1346
8428.17 1481
8429.04 1534
8429.90 1468
8430.77 1293
8431.64 1354
8432.50 1394
8433.37 1416
8434.24 1472
8435.10 1466
8435.97 1503
8436.84 1643
8437.71 1589
8438.57 1766
8439.44 1786
8440.31 1763
8441.17 1854
8442.04 1773
8442.91 1946
8443.78 2074
8444.64 2003
8445.51 1983
8446.38 2041
8447.25 2100
8448.11 2143
8448.98 2174
8449.85 2183
8450.72 2333
8451.58 2259
8452.45 2399
8453.32 2388
8454.19 2820
8455.06 3221
8455.92 4002
8456.79 4614
8457.66 5355
8458.53 6039
8459.40 6233
8460.27 5958
8461.13 5519
8462.00 4873
8462.87 4155
8463.74 3658
8464.61 3061
8465.48 2702
8466.34 2380
8467.21 2148
8468.08 1994
8468.95 1874
8469.82 1736
8470.69 1654
8471.56 1711
8472.42 1609
8473.29 1553
8474.16 1626
8475.03 1516
8475.90 1434
8476.77 1336
8477.64 1414
8478.51 1421
8479.38 1348
8480.25 1265
8481.12 1316
8481.99 1337
8482.85 1353
8483.72 1461
8484.59 1375
8485.46 1411
8486.33 1400
8487.20 1409
8488.07 1464
8488.94 1358
8489.81 1262
8490.68 1270
8491.55 1242
8492.42 1240
8493.29 1226
8494.16 1269
8495.03 1319
8495.90 1395
8496.77 1370
8497.64 1366
8498.51 1378
8499.38 1378
8500.25 1333
8501.12 1319
8501.99 1235
8502.86 1320
8503.73 1253
8504.60 1191
8505.47 1193
8506.34 1185
8507.22 1226
8508.09 1143
8508.96 1215
8509.83 1263
8510.70 1292
8511.57 1227
8512.44 1306
8513.31 1349
8514.18 1313
8515.05 1305
8515.92 1345
8516.80 1391
8517.67 1345
8518.54 1454
8519.41 1526
8520.28 1384
8521.15 1370
8522.02 1362
8522.89 1387
8523.77 1414
8524.64 1460
8525.51 1424
8526.38 1475
8527.25 1517
8528.12 1481
8529.00 1488
8529.87 1502
8530.74 1557
8531.61 1570
8532.48 1536
8533.36 1524
8534.23 1481
8535.10 1500
8535.97 1514
8536.84 1578
8537.72 1545
8538.59 1527
8539.46 1543
8540.33 1501
8541.21 1479
8542.08 1515
8542.95 1481
8543.82 1438
8544.70 1430
8545.57 1454
8546.44 1316
8547.31 1313
8548.19 1331
8549.06 1359
8549.93 1310
8550.80 1257
8551.68 1269
8552.55 1397
8553.42 1329
8554.30 1417
8555.17 1535
8556.04 1645
8556.92 1571
8557.79 1554
8558.66 1575
8559.54 1494
8560.41 1429
8561.28 1419
8562.16 1363
8563.03 1390
8563.90 1345
8564.78 1349
8565.65 1284
8566.52 1201
8567.40 1152
8568.27 1231
8569.15 1229
8570.02 1176
8570.89 1185
8571.77 1223
8572.64 1220
8573.51 1198
8574.39 1192
8575.26 1193
8576.14 1211
8577.01 1240
8577.89 1171
8578.76 1094
8579.63 1101
8580.51 1123
8581.38 1196
8582.26 1134
8583.13 1178
8584.01 1142
8584.88 1130
8585.76 1199
8586.63 1214
8587.51 1115
8588.38 1167
8589.26 1278
8590.13 1183
8591.00 1144
8591.88 1161
8592.75 1161
8593.63 1183
8594.51 1289
8595.38 1282
8596.26 1146
8597.13 1276
8598.01 1312
8598.88 1262
8599.76 1316
8600.63 1226
8601.51 1174
8602.38 1212
8603.26 1243
8604.13 1275
8605.01 1259
8605.89 1343
8606.76 1362
8607.64 1339
8608.51 1393
8609.39 1471
8610.26 1516
8611.14 1502
8612.02 1582
8612.89 1613
8613.77 1653
8614.65 1619
8615.52 1581
8616.40 1579
8617.27 1407
8618.15 1448
8619.03 1441
8619.90 1386
8620.78 1401
8621.66 1325
8622.53 1392
8623.41 1329
8624.29 1348
8625.16 1281
8626.04 1351
8626.92 1402
8627.79 1390
8628.67 1387
8629.55 1484
8630.42 1530
8631.30 1550
8632.18 1439
8633.05 1519
8633.93 1561
8634.81 1526
8635.69 1440
8636.56 1479
8637.44 1555
8638.32 1483
8639.20 1483
8640.07 1541
8640.95 1558
8641.83 1582
8642.71 1560
8643.58 1580
8644.46 1589
8645.34 1671
8646.22 1637
8647.09 1616
8647.97 1667
8648.85 1777
8649.73 1674
8650.61 1646
8651.48 1701
8652.36 1674
8653.24 1797
8654.12 1694
8655.00 1778
8655.87 1739
8656.75 1728
8657.63 1661
8658.51 1650
8659.39 1776
8660.27 1768
8661.14 1813
8662.02 1771
8662.90 1709
8663.78 1770
8664.66 1828
8665.54 1783
8666.42 1774
8667.30 1889
8668.17 1971
8669.05 1992
8669.93 2030
8670.81 2082
8671.69 2190
8672.57 2267
8673.45 2503
8674.33 2653
8675.21 2515
8676.09 2647
8676.97 2772
8677.84 2727
8678.72 2618
8679.60 2486
8680.48 2546
8681.36 2435
8682.24 2261
8683.12 2253
8684.00 2218
8684.88 2175
8685.76 2081
8686.64 2124
8687.52 2261
8688.40 2291
8689.28 2328
8690.16 2492
8691.04 2698
8691.92 3150
8692.80 3538
8693.68 4180
8694.56 4545
8695.44 4564
8696.32 4445
8697.20 4276
8698.08 4012
8698.96 3657
8699.84 3313
8700.72 2916
8701.60 2675
8702.48 2486
8703.37 2436
8704.25 2361
8705.13 2203
8706.01 2183
8706.89 2078
8707.77 2091
8708.65 2089
8709.53 2183
8710.41 2125
8711.29 2136
8712.17 2139
8713.06 2087
8713.94 2224
8714.82 2193
8715.70 2165
8716.58 2128
8717.46 2158
8718.34 2101
8719.22 2174
8720.11 2165
8720.99 2192
8721.87 2260
8722.75 2378
8723.63 2372
8724.51 2325
8725.40 2355
8726.28 2330
8727.16 2399
8728.04 2473
8728.92 2459
8729.81 2513
8730.69 2555
8731.57 2489
8732.45 2600
8733.33 2614
8734.22 2658
8735.10 2743
8735.98 2780
8736.86 2844
8737.75 2861
8738.63 2936
8739.51 2855
8740.39 3042
8741.28 3012
8742.16 3060
8743.04 3020
8743.92 2968
8744.81 2990
8745.69 2836
8746.57 2871
8747.46 2919
8748.34 3017
8749.22 2973
8750.10 2941
8750.99 3095
8751.87 3222
8752.75 3092
8753.64 3125
8754.52 3253
8755.40 3259
8756.29 3262
8757.17 3330
8758.05 3373
8758.94 3421
8759.82 3470
8760.70 3565
8761.59 3521
8762.47 3658
8763.35 3626
8764.24 3725
8765.12 3966
8766.01 4134
8766.89 4203
8767.77 4342
8768.66 4476
8769.54 4619
8770.43 4449
8771.31 4379
8772.19 4477
8773.08 4304
8773.96 4243
8774.85 4298
8775.73 4364
8776.62 4185
8777.50 4360
8778.38 4714
8779.27 5141
8780.15 5750
8781.04 6810
8781.92 8317
8782.81 9726
8783.69 10778
8784.58 11329
8785.46 11581
8786.35 10963
8787.23 10044
8788.12 9210
8789.00 8012
8789.89 6974
8790.77 6118
8791.66 5380
8792.54 4987
8793.43 4760
8794.31 4671
8795.20 4748
8796.08 5050
8796.97 5552
8797.85 6354
8798.74 6859
8799.62 7301
8800.51 7770
8801.40 7657
8802.28 7296
8803.17 7040
8804.05 6492
8804.94 5681
8805.82 5017
8806.71 4377
8807.60 4047
8808.48 3909
8809.37 3661
8810.25 3608
8811.14 3435
8812.03 3575
8812.91 3755
8813.80 4001
8814.69 4178
8815.57 4190
8816.46 4224
8817.34 4295
8818.23 4186
8819.12 4151
8820.00 3914
8820.89 3594
8821.78 3440
8822.66 3199
8823.55 3035
8824.44 2853
8825.32 2837
8826.21 2864
8827.10 2743
8827.99 2829
8828.87 2883
8829.76 2946
8830.65 2962
8831.53 3043
8832.42 3048
8833.31 2951
8834.20 2833
8835.08 2819
8835.97 2898
8836.86 2718
8837.74 2678
8838.63 2714
8839.52 2638
8840.41 2571
8841.30 2562
8842.18 2584
8843.07 2592
8843.96 2563
8844.85 2595
8845.73 2567
8846.62 2607
8847.51 2687
8848.40 2752
8849.29 2821
8850.17 2764
8851.06 2857
8851.95 2825
8852.84 2664
8853.73 2681
8854.61 2556
8855.50 2610
8856.39 2563
8857.28 2551
8858.17 2475
8859.06 2516
8859.95 2630
8860.83 2559
8861.72 2543
8862.61 2442
8863.50 2416
8864.39 2454
8865.28 2462
8866.17 2396
8867.06 2483
8867.94 2389
8868.83 2327
8869.72 2283
8870.61 2368
8871.50 2290
8872.39 2173
8873.28 2180
8874.17 2247
8875.06 2112
8875.95 2155
8876.84 2160
8877.73 2071
8878.62 2060
8879.51 2092
8880.40 1979
8881.28 1981
8882.17 1889
8883.06 1936
8883.95 2002
8884.84 1883
8885.73 1878
8886.62 1908
8887.51 2010
8888.40 1878
8889.29 1734
8890.18 1704
8891.07 1770
8891.96 1704
8892.85 1785
8893.74 1775
8894.63 1727
8895.53 1727
8896.42 1726
8897.31 1668
8898.20 1619
8899.09 1682
8899.98 1603
8900.87 1573
8901.76 1601
8902.65 1556
8903.54 1530
8904.43 1516
8905.32 1501
8906.21 1579
8907.10 1559
8907.99 1518
8908.89 1560
8909.78 1519
8910.67 1377
8911.56 1435
8912.45 1439
8913.34 1392
8914.23 1407
8915.12 1459
8916.02 1477
8916.91 1489
8917.80 1447
8918.69 1415
8919.58 1365
8920.47 1398
8921.36 1374
8922.26 1389
8923.15 1349
8924.04 1301
8924.93 1347
8925.82 1390
8926.72 1415
8927.61 1472
8928.50 1531
8929.39 1435
8930.28 1433
8931.18 1435
8932.07 1441
8932.96 1434
8933.85 1339
8934.75 1304
8935.64 1299
8936.53 1295
8937.42 1192
8938.31 1267
8939.21 1250
8940.10 1255
8940.99 1277
8941.89 1318
8942.78 1303
8943.67 1290
8944.56 1335
8945.46 1340
8946.35 1299
8947.24 1327
8948.14 1346
8949.03 1200
8949.92 1166
8950.81 1180
8951.71 1139
8952.60 1224
8953.49 1249
8954.39 1207
8955.28 1155
8956.17 1236
8957.07 1264
8957.96 1291
8958.85 1268
8959.75 1239
8960.64 1200
8961.54 1181
8962.43 1137
8963.32 1096
8964.22 1119
8965.11 1095
8966.00 1123
8966.90 1145
8967.79 1125
8968.69 1151
8969.58 1214
8970.47 1164
8971.37 1156
8972.26 1169
8973.16 1225
8974.05 1112
8974.95 1084
8975.84 1059
8976.73 1161
8977.63 1074
8978.52 1087
8979.42 1069
8980.31 1122
8981.21 1045
8982.10 1102
8983.00 1053
8983.89 1018
8984.79 1039
8985.68 1003
8986.58 1010
8987.47 974
8988.37 1008
8989.26 1002
8990.16 1064
8991.05 1044
8991.95 958
8992.84 941
8993.74 938
8994.63 918
8995.53 957
8996.42 937
8997.32 941
8998.21 940
8999.11 892
9000.01 948
9000.90 885
9001.80 977
9002.69 970
9003.59 931
9004.48 859
9005.38 892
9006.28 957
9007.17 892
9008.07 847
9008.96 851
9009.86 882
9010.76 863
9011.65 884
9012.55 789
9013.45 848
9014.34 853
9015.24 842
9016.13 869
9017.03 854
9017.93 821
9018.82 802
9019.72 841
9020.62 851
9021.51 803
9022.41 796
9023.31 811
9024.20 836
9025.10 814
9026.00 899
9026.89 858
9027.79 825
9028.69 822
9029.59 837
9030.48 866
9031.38 841
9032.28 855
9033.17 786
9034.07 737
9034.97 744
9035.87 815
9036.76 817
9037.66 809
9038.56 872
9039.46 825
9040.35 759
9041.25 774
9042.15 747
9043.05 749
9043.94 814
9044.84 841
9045.74 796
9046.64 773
9047.54 801
9048.43 790
9049.33 860
9050.23 798
9051.13 850
9052.03 876
9052.92 861
9053.82 774
9054.72 784
9055.62 768
9056.52 746
9057.42 815
9058.32 812
9059.21 858
9060.11 809
9061.01 761
9061.91 791
9062.81 803
9063.71 832
9064.61 756
9065.50 806
9066.40 826
9067.30 886
9068.20 778
9069.10 910
9070.00 910
9070.90 940
9071.80 817
9072.70 847
9073.60 839
9074.50 844
9075.40 829
9076.29 845
9077.19 877
9078.09 836
9078.99 798
9079.89 763
9080.79 789
9081.69 773
9082.59 773
9083.49 799
9084.39 857
9085.29 751
9086.19 746
9087.09 793
9087.99 771
9088.89 749
9089.79 785
9090.69 861
9091.59 729
9092.49 853
9093.39 822
9094.29 784
9095.19 846
9096.09 739
9096.99 785
9097.89 779
9098.79 836
9099.69 823
9100.60 852
9101.50 825
9102.40 788
9103.30 756
9104.20 712
9105.10 766
9106.00 753
9106.90 728
9107.80 700
9108.70 705
9109.60 797
9110.50 773
9111.41 768
9112.31 729
9113.21 720
9114.11 717
9115.01 711
9115.91 782
9116.81 848
9117.72 780
9118.62 780
9119.52 769
9120.42 765
9121.32 792
9122.22 751
9123.12 834
9124.03 750
9124.93 720
9125.83 777
9126.73 768
9127.63 782
9128.54 792
9129.44 797
9130.34 786
9131.24 766
9132.14 717
9133.05 757
9133.95 736
9134.85 743
9135.75 785
9136.66 741
9137.56 693
9138.46 773
9139.36 738
9140.27 778
9141.17 744
9142.07 804
9142.97 756
9143.88 720
9144.78 823
9145.68 787
9146.59 787
9147.49 763
9148.39 753
9149.29 741
9150.20 743
9151.10 778
9152.00 831
9152.91 799
9153.81 733
9154.71 774
9155.62 747
9156.52 801
9157.42 795
9158.33 751
9159.23 737
9160.13 809
9161.04 783
9161.94 727
9162.84 790
9163.75 749
9164.65 758
9165.56 752
9166.46 799
9167.36 698
9168.27 737
9169.17 761
9170.08 753
9170.98 736
9171.88 715
9172.79 720
9173.69 806
9174.60 746
9175.50 769
9176.41 888
9177.31 741
9178.21 725
9179.12 701
9180.02 810
9180.93 822
9181.83 823
9182.74 769
9183.64 692
9184.55 688
9185.45 741
9186.36 734
9187.26 735
9188.17 733
9189.07 699
9189.98 698
9190.88 685
9191.79 734
9192.69 751
9193.60 681
9194.50 747
9195.41 779
9196.31 788
9197.22 785
9198.12 782
9199.03 797
9199.93 750
9200.84 814
9201.75 828
9202.65 849
9203.56 806
9204.46 812
9205.37 804
9206.27 770
9207.18 866
9208.09 836
9208.99 758
9209.90 745
9210.80 775
9211.71 766
9212.62 721
9213.52 711
9214.43 796
9215.34 758
9216.24 697
9217.15 783
9218.05 776
9218.96 807
9219.87 782
9220.77 765
9221.68 775
9222.59 787
9223.49 775
9224.40 720
9225.31 734
9226.21 768
9227.12 746
9228.03 722
9228.93 698
9229.84 769
9230.75 746
9231.66 695
9232.56 720
9233.47 752
9234.38 732
9235.28 677
9236.19 714
9237.10 670
9238.01 757
9238.91 750
9239.82 721
9240.73 730
9241.64 696
9242.54 699
9243.45 705
9244.36 769
9245.27 796
9246.18 697
9247.08 672
9247.99 662
9248.90 649
9249.81 719
9250.71 712
9251.62 685
9252.53 663
9253.44 699
9254.35 737
9255.26 640
9256.16 667
9257.07 633
9257.98 690
9258.89 756
9259.80 771
9260.71 739
9261.61 643
9262.52 744
9263.43 713
9264.34 655
9265.25 729
9266.16 731
9267.07 691
9267.98 685
9268.88 737
9269.79 738
9270.70 696
9271.61 700
9272.52 795
9273.43 756
9274.34 720
9275.25 730
9276.16 680
9277.07 801
9277.98 758
9278.89 741
9279.80 753
9280.70 723
9281.61 723
9282.52 717
9283.43 744
9284.34 715
9285.25 756
9286.16 780
9287.07 769
9287.98 814
9288.89 782
9289.80 793
9290.71 732
9291.62 742
9292.53 697
9293.44 749
9294.35 789
9295.26 837
9296.17 842
9297.08 835
9297.99 831
9298.90 832
9299.81 813
9300.73 774
9301.64 805
9302.55 820
9303.46 810
9304.37 736
9305.28 737
9306.19 808
9307.10 805
9308.01 779
9308.92 750
9309.83 687
9310.74 747
9311.65 689
9312.57 716
9313.48 735
9314.39 735
9315.30 730
9316.21 654
9317.12 622
9318.03 691
9318.94 677
9319.86 715
9320.77 731
9321.68 657
9322.59 665
9323.50 712
9324.41 678
9325.33 697
9326.24 642
9327.15 740
9328.06 760
9328.97 741
9329.88 729
9330.80 695
9331.71 658
9332.62 661
9333.53 680
9334.44 680
9335.36 690
9336.27 718
9337.18 684
9338.09 660
9339.01 656
9339.92 681
9340.83 714
9341.74 670
9342.66 758
9343.57 723
9344.48 717
9345.39 695
9346.31 713
9347.22 685
9348.13 671
9349.05 675
9349.96 674
9350.87 682
9351.78 670
9352.70 731
9353.61 780
9354.52 716
9355.44 763
9356.35 723
9357.26 716
9358.18 729
9359.09 664
9360.00 702
9360.92 770
9361.83 746
9362.74 699
9363.66 672
9364.57 690
9365.48 737
9366.40 749
9367.31 744
9368.23 752
9369.14 680
9370.05 757
9370.97 801
9371.88 744
9372.80 730
9373.71 767
9374.62 744
9375.54 744
9376.45 771
9377.37 768
9378.28 817
9379.19 798
9380.11 757
9381.02 745
9381.94 758
9382.85 770
9383.77 715
9384.68 730
9385.60 758
9386.51 747
9387.43 783
9388.34 821
9389.26 805
9390.17 796
9391.09 842
9392.00 838
9392.91 844
9393.83 874
9394.75 946
9395.66 951
9396.58 995
9397.49 991
9398.41 926
9399.32 933
9400.24 962
9401.15 980
9402.07 963
9402.98 978
9403.90 952
9404.81 951
9405.73 918
9406.65 931
9407.56 930
9408.48 974
9409.39 969
9410.31 919
9411.22 867
9412.14 934
9413.06 889
9413.97 803
9414.89 793
9415.80 829
9416.72 806
9417.64 775
9418.55 758
9419.47 753
9420.39 820
9421.30 783
9422.22 769
9423.14 745
9424.05 802
9424.97 759
9425.88 785
9426.80 792
9427.72 773
9428.64 787
9429.55 736
9430.47 781
9431.39 762
9432.30 789
9433.22 747
9434.14 773
9435.05 763
9435.97 853
9436.89 814
9437.81 801
9438.72 821
9439.64 822
9440.56 844
9441.47 781
9442.39 805
9443.31 786
9444.23 844
9445.14 804
9446.06 809
9446.98 847
9447.90 792
9448.81 830
9449.73 863
9450.65 846
9451.57 894
9452.49 901
9453.40 922
9454.32 1010
9455.24 1052
9456.16 1070
9457.08 1212
9457.99 1220
9458.91 984
9459.83 966
9460.75 941
9461.67 857
9462.59 812
9463.50 777
9464.42 883
9465.34 804
9466.26 771
9467.18 821
9468.10 871
9469.02 758
9469.94 751
9470.85 744
9471.77 778
9472.69 804
9473.61 786
9474.53 831
9475.45 860
9476.37 819
9477.29 815
9478.21 782
9479.13 806
9480.04 853
9480.96 840
9481.88 866
9482.80 911
9483.72 937
9484.64 842
9485.56 867
9486.48 875
9487.40 842
9488.32 844
9489.24 874
9490.16 765
9491.08 833
9492.00 821
9492.92 789
9493.84 792
9494.76 789
9495.68 772
9496.60 785
9497.52 719
9498.44 738
9499.36 786
9500.28 702
9501.20 756
9502.12 713
9503.04 799
9503.96 754
9504.88 697
9505.80 680
9506.72 691
9507.64 726
9508.56 734
9509.48 730
9510.41 701
9511.33 777
9512.25 774
9513.17 816
9514.09 819
9515.01 812
9515.93 757
9516.85 724
9517.77 750
9518.69 735
9519.61 721
9520.54 806
9521.46 768
9522.38 717
9523.30 773
9524.22 839
9525.14 752
9526.06 776
9526.99 794
9527.91 741
9528.83 764
9529.75 846
9530.67 813
9531.59 875
9532.52 932
9533.44 991
9534.36 1072
9535.28 1044
9536.20 1052
9537.13 1021
9538.05 960
9538.97 958
9539.89 908
9540.81 896
9541.74 851
9542.66 833
9543.58 828
9544.50 739
9545.43 769
9546.35 793
9547.27 775
9548.19 756
9549.12 746
9550.04 791
9550.96 780
9551.88 769
9552.81 744
9553.73 740
9554.65 783
9555.58 771
9556.50 783
9557.42 843
9558.34 810
9559.27 788
9560.19 789
9561.11 845
9562.04 856
9562.96 860
9563.88 866
9564.81 753
9565.73 767
9566.65 759
9567.58 762
9568.50 765
9569.43 732
9570.35 784
9571.27 769
9572.20 784
9573.12 747
9574.04 709
9574.97 754
9575.89 745
9576.82 760
9577.74 682
9578.66 706
9579.59 719
9580.51 684
9581.44 691
9582.36 699
9583.28 695
9584.21 663
9585.13 726
9586.06 713
9586.98 684
9587.91 684
9588.83 724
9589.76 764
9590.68 725
9591.60 776
9592.53 806
9593.45 762
9594.38 710
9595.30 709
9596.23 765
9597.15 723
9598.08 726
9599.00 738
9599.93 720
9600.85 729
9601.78 812
9602.70 806
9603.63 760
9604.55 788
9605.48 782
9606.41 836
9607.33 830
9608.26 742
9609.18 780
9610.11 804
9611.03 821
9611.96 811
9612.88 784
9613.81 788
9614.74 781
9615.66 828
9616.59 828
9617.51 769
9618.44 813
9619.37 803
9620.29 848
9621.22 833
9622.14 789
9623.07 830
9624.00 804
9624.92 833
9625.85 829
9626.78 810
9627.70 829
9628.63 835
9629.55 871
9630.48 834
9631.41 802
9632.33 859
9633.26 867
9634.19 854
9635.11 879
9636.04 902
9636.97 866
9637.90 888
9638.82 920
9639.75 910
9640.68 957
9641.60 988
9642.53 920
9643.46 954
9644.38 1021
9645.31 1018
9646.24 1026
9647.17 985
9648.09 1023
9649.02 1134
9649.95 1183
9650.88 1133
9651.80 1311
9652.73 1301
9653.66 1253
9654.59 1267
9655.51 1233
9656.44 1180
9657.37 1114
9658.30 1072
9659.23 1017
9660.15 969
9661.08 1062
9662.01 1035
9662.94 998
9663.87 979
9664.80 990
9665.72 1011
9666.65 998
9667.58 1085
9668.51 1118
9669.44 1069
9670.37 1156
9671.29 1172
9672.22 1162
9673.15 1123
9674.08 1066
9675.01 1059
9675.94 1130
9676.87 1079
9677.79 1136
9678.72 1146
9679.65 1079
9680.58 1128
9681.51 1128
9682.44 1142
9683.37 1049
9684.30 1127
9685.23 1201
9686.16 1108
9687.09 1133
9688.01 1108
9688.94 1161
9689.87 1113
9690.80 1112
9691.73 1128
9692.66 1102
9693.59 1108
9694.52 1156
9695.45 1136
9696.38 1230
9697.31 1149
9698.24 1257
9699.17 1310
9700.10 1367
9701.03 1363
9701.96 1415
9702.89 1443
9703.82 1393
9704.75 1366
9705.68 1365
9706.61 1337
9707.54 1237
9708.47 1238
9709.40 1202
9710.33 1161
9711.26 1145
9712.19 1191
9713.12 1088
9714.05 1164
9714.98 1183
9715.92 1184
9716.85 1172
9717.78 1071
9718.71 1159
9719.64 1178
9720.57 1084
9721.50 1062
9722.43 1049
9723.36 1008
9724.29 1041
9725.22 1038
9726.16 1028
9727.09 987
9728.02 1000
9728.95 1011
9729.88 1053
9730.81 1041
9731.74 1086
9732.67 1090
9733.61 1071
9734.54 1040
9735.47 1073
9736.40 1077
9737.33 979
9738.26 1038
9739.20 976
9740.13 1028
9741.06 1023
9741.99 919
9742.92 989
9743.86 978
9744.79 926
9745.72 939
9746.65 969
9747.58 974
9748.52 1005
9749.45 1032
9750.38 971
9751.31 971
9752.25 981
9753.18 948
9754.11 968
9755.04 987
9755.98 921
9756.91 890
9757.84 963
9758.77 926
9759.71 859
9760.64 931
9761.57 1005
9762.51 953
9763.44 945
9764.37 963
9765.30 1005
9766.24 1043
9767.17 1031
9768.10 990
9769.04 995
9769.97 1021
9770.90 1055
9771.84 959
9772.77 917
9773.70 933
9774.64 982
9775.57 1065
9776.50 986
9777.44 1006
9778.37 1037
9779.31 1027
9780.24 1012
9781.17 1087
9782.11 1179
9783.04 1227
9783.97 1183
9784.91 1202
9785.84 1180
9786.78 1184
9787.71 1159
9788.64 1039
9789.58 1056
9790.51 1035
9791.45 1006
9792.38 966
9793.32 958
9794.25 975
9795.19 923
9796.12 999
9797.05 994
9797.99 989
9798.92 1022
9799.86 1057
9800.79 1082
9801.73 1110
9802.66 1027
9803.60 1071
9804.53 1102
9805.47 1005
9806.40 908
9807.34 818
9808.27 883
9809.21 877
9810.14 870
9811.08 861
9812.01 855
9812.95 887
9813.88 833
9814.82 878
9815.75 859
9816.69 810
9817.63 812
9818.56 826
9819.50 841
9820.43 896
9821.37 854
9822.30 900
9823.24 819
9824.18 770
9825.11 744
9826.05 744
9826.98 753
9827.92 800
9828.86 792
9829.79 722
9830.73 776
9831.66 742
9832.60 743
9833.54 794
9834.47 829
9835.41 867
9836.35 861
9837.28 845
9838.22 805
9839.16 776
9840.09 759
9841.03 776
9841.97 798
9842.90 770
9843.84 820
9844.78 832
9845.71 814
9846.65 841
9847.59 770
9848.52 763
9849.46 811
9850.40 843
9851.34 869
9852.27 773
9853.21 843
9854.15 875
9855.08 832
9856.02 818
9856.96 835
9857.90 862
9858.83 862
9859.77 829
9860.71 767
9861.65 848
9862.58 845
9863.52 794
9864.46 758
9865.40 793
9866.34 748
9867.27 760
9868.21 783
9869.15 795
9870.09 822
9871.03 778
9871.96 850
9872.90 814
9873.84 770
9874.78 707
9875.72 767
9876.66 805
9877.59 859
9878.53 827
9879.47 791
9880.41 804
9881.35 753
9882.29 777
9883.23 844
9884.16 796
9885.10 752
9886.04 780
9886.98 759
9887.92 829
9888.86 808
9889.80 780
9890.74 709
9891.68 733
9892.61 728
9893.55 708
9894.49 686
9895.43 753
9896.37 786
9897.31 812
9898.25 686
9899.19 676
9900.13 735
9901.07 774
9902.01 760
9902.95 757
9903.89 680
9904.83 722
9905.77 764
9906.71 744
9907.65 761
9908.59 820
9909.53 828
9910.47 791
9911.41 867
9912.35 821
9913.29 793
9914.23 876
9915.17 837
9916.11 765
9917.05 736
9917.99 789
9918.93 793
9919.87 791
9920.81 808
9921.75 838
9922.69 866
9923.63 861
9924.57 928
9925.51 1002
9926.45 1136
9927.39 1276
9928.33 1373
9929.28 1487
9930.22 1493
9931.16 1453
9932.10 1438
9933.04 1328
9933.98 1209
9934.92 1069
9935.86 1014
9936.80 961
9937.74 892
9938.69 842
9939.63 803
9940.57 814
9941.51 827
9942.45 764
9943.39 777
9944.34 769
9945.28 728
9946.22 743
9947.16 809
9948.10 792
9949.04 726
9949.99 710
9950.93 683
9951.87 651
9952.81 651
9953.75 711
9954.70 723
9955.64 725
9956.58 737
9957.52 746
9958.46 687
9959.41 669
9960.35 692
9961.29 669
9962.23 707
9963.18 635
9964.12 690
9965.06 664
9966.00 668
9966.95 702
9967.89 671
9968.83 629
9969.77 661
9970.72 665
9971.66 688
9972.60 661
9973.55 603
9974.49 622
9975.43 670
9976.38 626
9977.32 582
9978.26 596
9979.21 615
9980.15 656
9981.09 629
9982.04 612
9982.98 600
9983.92 656
9984.87 603
9985.81 609
9986.75 626
9987.70 631
9988.64 559
9989.58 548
9990.53 570
9991.47 577
9992.42 658
9993.36 654
9994.30 636
9995.25 665
9996.19 673
9997.14 629
9998.08 624
9999.02 618
9999.97 636
10000.91 675
10001.86 703
10002.80 614
10003.75 568
10004.69 651
10005.63 675
10006.58 625
10007.52 637
10008.47 636
10009.41 606
10010.36 596
10011.30 659
10012.25 662
10013.19 665
10014.14 669
10015.08 682
10016.03 744
10016.97 701
10017.92 606
10018.86 641
10019.81 646
10020.75 617
10021.70 585
10022.64 583
10023.59 622
10024.53 673
10025.48 676
10026.42 655
10027.37 626
10028.32 604
10029.26 603
10030.21 616
10031.15 657
10032.10 613
10033.04 644
10033.99 686
10034.94 624
10035.88 609
10036.83 640
10037.77 592
10038.72 617
10039.67 620
10040.61 605
10041.56 632
10042.50 601
10043.45 587
10044.40 639
10045.34 618
10046.29 624
10047.24 627
10048.18 590
10049.13 576
10050.08 610
10051.02 579
10051.97 565
10052.92 593
10053.86 582
10054.81 572
10055.76 553
10056.70 550
10057.65 544
10058.60 662
10059.54 641
10060.49 614
10061.44 555
10062.39 572
10063.33 600
10064.28 583
10065.23 600
10066.17 539
10067.12 604
10068.07 574
10069.02 611
10069.96 555
10070.91 560
10071.86 614
10072.81 582
10073.76 560
10074.70 579
10075.65 615
10076.60 595
10077.55 632
10078.49 623
10079.44 571
10080.39 600
10081.34 590
10082.29 588
10083.23 602
10084.18 616
10085.13 621
10086.08 561
10087.03 590
10087.98 608
10088.92 582
10089.87 641
10090.82 550
10091.77 577
10092.72 590
10093.67 597
10094.62 531
10095.56 581
10096.51 604
10097.46 617
10098.41 633
10099.36 607
10100.31 525
10101.26 507
10102.21 529
10103.16 566
10104.11 608
10105.05 612
10106.00 693
10106.95 619
10107.90 604
10108.85 584
10109.80 570
10110.75 586
10111.70 573
10112.65 552
10113.60 579
10114.55 564
10115.50 560
10116.45 536
10117.40 576
10118.35 537
10119.30 584
10120.25 615
10121.20 654
10122.15 619
10123.10 573
10124.05 564
10125.00 587
10125.95 580
10126.90 532
10127.85 547
10128.80 614
10129.75 604
10130.70 618
10131.65 607
10132.60 616
10133.55 612
10134.50 562
10135.45 554
10136.40 526
10137.35 579
10138.30 544
10139.26 579
10140.21 595
10141.16 561
10142.11 544
10143.06 546
10144.01 603
10144.96 650
10145.91 620
10146.86 610
10147.81 582
10148.77 602
10149.72 628
10150.67 639
10151.62 629
10152.57 626
10153.52 635
10154.47 611
10155.43 577
10156.38 567
10157.33 598
10158.28 618
10159.23 604
10160.18 637
10161.14 602
10162.09 647
10163.04 665
10163.99 636
10164.94 621
10165.90 664
10166.85 644
10167.80 619
10168.75 615
10169.70 628
10170.66 632
10171.61 657
10172.56 668
10173.51 614
10174.47 690
10175.42 741
10176.37 753
10177.32 663
10178.28 609
10179.23 642
10180.18 714
10181.14 660
10182.09 674
10183.04 685
10183.99 784
10184.95 746
10185.90 782
10186.85 797
10187.81 744
10188.76 741
10189.71 728
10190.67 750
10191.62 762
10192.57 792
10193.53 789
10194.48 735
10195.43 795
10196.39 828
10197.34 829
10198.29 833
10199.25 834
10200.20 767
10201.15 835
10202.11 758
10203.06 805
10204.02 862
10204.97 912
10205.92 897
10206.88 893
10207.83 897
10208.79 888
10209.74 954
10210.69 1023
10211.65 908
10212.60 909
10213.56 844
10214.51 920
10215.46 888
10216.42 860
10217.37 801
10218.33 834
10219.28 859
10220.24 796
10221.19 760
10222.15 758
10223.10 796
10224.06 806
10225.01 774
10225.97 788
10226.92 742
10227.88 733
10228.83 725
10229.79 680
10230.74 677
10231.70 748
10232.65 784
10233.61 752
10234.56 736
10235.52 763
10236.47 776
10237.43 915
10238.38 1018
10239.34 970
10240.29 961
10241.25 974
10242.21 917
10243.16 865
10244.12 781
10245.07 754
10246.03 736
10246.98 700
10247.94 669
10248.90 606
10249.85 667
10250.81 642
10251.76 632
10252.72 650
10253.68 700
10254.63 712
10255.59 648
10256.55 567
10257.50 608
10258.46 591
10259.41 598
10260.37 616
10261.33 588
10262.28 621
10263.24 640
10264.20 662
10265.15 571
10266.11 579
10267.07 562
10268.02 599
10268.98 625
10269.94 610
10270.90 562
10271.85 630
10272.81 615
10273.77 608
10274.72 597
10275.68 570
10276.64 622
10277.60 585
10278.55 583
10279.51 597
10280.47 556
10281.43 583
10282.38 598
10283.34 512
10284.30 570
10285.26 600
10286.21 647
10287.17 618
10288.13 597
10289.09 562
10290.04 526
10291.00 532
10291.96 518
10292.92 596
10293.88 579
10294.83 539
10295.79 575
10296.75 595
10297.71 583
10298.67 569
10299.63 547
10300.58 583
10301.54 572
10302.50 559
10303.46 543
10304.42 546
10305.38 530
10306.34 497
10307.29 532
10308.25 524
10309.21 466
10310.17 517
10311.13 532
10312.09 495
10313.05 501
10314.01 505
10314.97 505
10315.92 513
10316.88 549
10317.84 542
10318.80 530
10319.76 488
10320.72 464
10321.68 540
10322.64 565
10323.60 511
10324.56 505
10325.52 499
10326.48 543
10327.44 532
10328.40 532
10329.36 542
10330.32 516
10331.28 515
10332.24 481
10333.20 497
10334.16 532
10335.12 553
10336.08 552
10337.04 554
10338.00 513
10338.96 492
10339.92 513
10340.88 541
10341.84 489
10342.80 470
10343.76 507
10344.72 526
10345.68 487
10346.64 514
10347.60 510
10348.56 517
10349.52 520
10350.48 573
10351.44 564
10352.40 533
10353.36 521
10354.32 498
10355.29 507
10356.25 504
10357.21 549
10358.17 521
10359.13 523
10360.09 532
10361.05 549
10362.01 559
10362.97 574
10363.94 499
10364.90 554
10365.86 551
10366.82 558
10367.78 572
10368.74 495
10369.70 490
10370.67 554
10371.63 528
10372.59 587
10373.55 534
10374.51 523
10375.47 503
10376.44 477
10377.40 462
10378.36 477
10379.32 481
10380.28 490
10381.25 507
10382.21 538
10383.17 525
10384.13 510
10385.10 485
10386.06 493
10387.02 559
10387.98 550
10388.95 506
10389.91 507
10390.87 487
10391.83 542
10392.80 517
10393.76 523
10394.72 493
10395.68 494
10396.65 482
10397.61 486
10398.57 468
10399.54 459
10400.50 561
10401.46 512
10402.43 518
10403.39 488
10404.35 562
10405.31 489
10406.28 463
10407.24 534
10408.20 537
10409.17 510
10410.13 510
10411.10 570
10412.06 540
10413.02 506
10413.99 528
10414.95 540
10415.91 551
10416.88 531
10417.84 549
10418.80 675
10419.77 659
10420.73 731
10421.70 786
10422.66 758
10423.63 728
10424.59 733
10425.55 721
10426.52 608
10427.48 618
10428.45 555
10429.41 604
10430.37 578
10431.34 618
10432.30 557
10433.27 527
10434.23 531
10435.20 512
10436.16 497
10437.13 487
10438.09 513
10439.06 456
10440.02 457
10440.99 463
10441.95 450
10442.92 422
10443.88 483
10444.85 481
10445.81 507
10446.78 493
10447.74 470
10448.71 484
10449.67 434
10450.64 432
10451.60 469
10452.57 486
10453.53 467
10454.50 413
10455.47 460
10456.43 490
10457.40 518
10458.36 527
10459.33 490
10460.29 419
10461.26 481
10462.23 461
10463.19 488
10464.16 507
10465.12 492
10466.09 493
10467.06 462
10468.02 405
10468.99 469
10469.95 454
10470.92 508
10471.89 459
10472.85 495
10473.82 481
10474.79 416
10475.75 466
10476.72 427
10477.69 444
10478.65 429
10479.62 511
10480.59 535
10481.55 493
10482.52 455
10483.49 506
10484.45 441
10485.42 476
10486.39 498
10487.35 492
10488.32 458
10489.29 480
10490.26 464
10491.22 435
10492.19 455
10493.16 486
10494.13 487
10495.09 525
10496.06 525
10497.03 504
10497.99 509
10498.96 517
10499.93 497
10500.90 507
10501.87 523
10502.83 505
10503.80 493
10504.77 535
10505.74 501
10506.70 518
10507.67 503
10508.64 543
10509.61 524
10510.58 499
10511.55 513
10512.51 453
10513.48 501
10514.45 496
10515.42 467
10516.39 536
10517.36 483
10518.32 504
10519.29 492
10520.26 498
10521.23 503
10522.20 486
10523.17 500
10524.14 476
10525.10 485
10526.07 510
10527.04 534
10528.01 470
10528.98 483
10529.95 462
10530.92 465
10531.89 449
10532.86 438
10533.83 452
10534.79 470
10535.76 481
10536.73 474
10537.70 522
10538.67 482
10539.64 500
10540.61 522
10541.58 592
10542.55 515
10543.52 456
10544.49 463
10545.46 515
10546.43 512
10547.40 506
10548.37 497
10549.34 460
10550.31 527
10551.28 515
10552.25 508
10553.22 499
10554.19 492
10555.16 487
10556.13 544
10557.10 521
10558.07 573
10559.04 545
10560.01 593
10560.98 622
10561.95 665
10562.92 689
10563.89 727
10564.86 705
10565.83 723
10566.81 774
10567.78 689
10568.75 677
10569.72 670
10570.69 573
10571.66 510
10572.63 556
10573.60 586
10574.57 509
10575.54 499
10576.51 504
10577.49 491
10578.46 512
10579.43 503
10580.40 505
10581.37 493
10582.34 537
10583.31 533
10584.29 492
10585.26 504
10586.23 482
10587.20 522
10588.17 525
10589.14 493
10590.12 509
10591.09 574
10592.06 559
10593.03 508
10594.00 592
10594.98 576
10595.95 546
10596.92 518
10597.89 510
10598.86 510
10599.84 506
10600.81 539
10601.78 502
10602.75 493
10603.73 509
10604.70 478
10605.67 467
10606.64 482
10607.62 476
10608.59 453
10609.56 460
10610.53 468
10611.51 481
10612.48 506
10613.45 526
10614.43 517
10615.40 437
10616.37 436
10617.34 490
10618.32 468
10619.29 492
10620.26 477
10621.24 443
10622.21 484
10623.18 458
10624.16 444
10625.13 490
10626.10 510
10627.08 543
10628.05 470
10629.02 461
10630.00 514
10630.97 524
10631.95 471
10632.92 437
10633.89 487
10634.87 542
10635.84 448
10636.81 479
10637.79 489
10638.76 541
10639.74 619
10640.71 609
10641.69 574
10642.66 546
10643.63 574
10644.61 606
10645.58 630
10646.56 543
10647.53 483
10648.51 550
10649.48 525
10650.45 504
10651.43 483
10652.40 470
10653.38 508
10654.35 447
10655.33 474
10656.30 470
10657.28 476
10658.25 465
10659.23 461
10660.20 453
10661.18 451
10662.15 527
10663.13 518
10664.10 484
10665.08 420
10666.05 471
10667.03 470
10668.00 529
10668.98 423
10669.96 455
10670.93 493
10671.91 514
10672.88 545
10673.86 472
10674.83 458
10675.81 460
10676.79 459
10677.76 474
10678.74 458
10679.71 484
10680.69 468
10681.66 491
10682.64 461
10683.62 496
10684.59 464
10685.57 499
10686.55 470
10687.52 476
10688.50 457
10689.47 484
10690.45 470
10691.43 465
10692.40 424
10693.38 453
10694.36 443
10695.33 445
10696.31 412
10697.29 415
10698.26 447
10699.24 447
10700.22 457
10701.19 467
10702.17 466
10703.15 455
10704.13 458
10705.10 458
10706.08 449
10707.06 491
10708.03 451
10709.01 433
10709.99 420
10710.97 418
10711.94 448
10712.92 449
10713.90 432
10714.88 483
10715.85 432
10716.83 426
10717.81 461
10718.79 484
10719.76 419
10720.74 447
10721.72 467
10722.70 472
10723.68 441
10724.65 472
10725.63 427
10726.61 454
10727.59 486
10728.57 495
10729.54 482
10730.52 434
10731.50 416
10732.48 452
10733.46 462
10734.44 480
10735.41 472
10736.39 461
10737.37 479
10738.35 455
10739.33 468
10740.31 482
10741.29 443
10742.26 477
10743.24 429
10744.22 432
10745.20 466
10746.18 468
10747.16 481
10748.14 470
10749.12 489
10750.10 490
10751.08 484
10752.05 461
10753.03 439
10754.01 401
10754.99 460
10755.97 488
10756.95 480
10757.93 469
10758.91 411
10759.89 440
10760.87 424
10761.85 463
10762.83 467
10763.81 481
10764.79 460
10765.77 446
10766.75 439
10767.73 477
10768.71 499
10769.69 466
10770.67 441
10771.65 404
10772.63 446
10773.61 415
10774.59 406
10775.57 456
10776.55 494
10777.53 452
10778.51 467
10779.49 514
10780.47 472
10781.45 443
10782.43 500
10783.41 520
10784.39 545
10785.38 474
10786.36 494
10787.34 466
10788.32 480
10789.30 455
10790.28 450
10791.26 430
10792.24 464
10793.22 458
10794.20 402
10795.19 411
10796.17 421
10797.15 461
10798.13 466
10799.11 413
10800.09 467
10801.07 448
10802.05 497
10803.04 434
10804.02 410
10805.00 473
10805.98 510
10806.96 435
10807.94 432
10808.93 474
10809.91 452
10810.89 479
10811.87 487
10812.85 431
10813.84 446
10814.82 467
10815.80 472
10816.78 465
10817.77 464
10818.75 469
10819.73 437
10820.71 454
10821.69 489
10822.68 491
10823.66 503
10824.64 402
10825.62 459
10826.61 454
10827.59 418
10828.57 447
10829.56 467
10830.54 475
10831.52 460
10832.50 486
10833.49 445
10834.47 435
10835.45 448
10836.44 450
10837.42 449
10838.40 502
10839.39 517
10840.37 474
10841.35 449
10842.34 481
10843.32 472
10844.30 477
10845.29 496
10846.27 490
10847.25 454
10848.24 471
10849.22 466
10850.20 455
10851.19 481
10852.17 484
10853.16 450
10854.14 458
10855.12 444
10856.11 464
10857.09 493
10858.08 439
10859.06 484
10860.04 499
10861.03 482
10862.01 450
10863.00 477
10863.98 487
10864.96 537
10865.95 469
10866.93 443
10867.92 450
10868.90 486
10869.89 462
10870.87 450
10871.86 480
10872.84 491
10873.83 463
10874.81 502
10875.80 552
10876.78 548
10877.77 481
10878.75 516
10879.74 504
10880.72 536
10881.71 486
10882.69 486
10883.68 533
10884.66 545
10885.65 548
10886.63 566
10887.62 561
10888.60 548
10889.59 527
10890.57 585
10891.56 521
10892.55 510
10893.53 488
10894.52 566
10895.50 564
10896.49 565
10897.47 552
10898.46 552
10899.45 531
10900.43 556
10901.42 557
10902.40 593
10903.39 574
10904.38 619
10905.36 603
10906.35 609
10907.34 633
10908.32 590
10909.31 556
10910.29 642
10911.28 736
10912.27 657
10913.25 619
10914.24 632
10915.23 585
10916.21 663
10917.20 634
10918.19 665
10919.17 665
10920.16 602
10921.15 702
10922.14 685
10923.12 601
10924.11 644
10925.10 644
10926.08 629
10927.07 731
10928.06 652
10929.05 619
10930.03 707
10931.02 716
10932.01 668
10933.00 695
10933.98 708
10934.97 728
10935.96 690
10936.95 667
10937.93 685
10938.92 742
10939.91 718
10940.90 733
10941.88 713
10942.87 738
10943.86 754
10944.85 779
10945.84 796
10946.82 831
10947.81 906
10948.80 833
10949.79 782
10950.78 838
10951.77 858
10952.75 856
10953.74 838
10954.73 807
10955.72 917
10956.71 949
10957.70 984
10958.69 1023
10959.67 1025
10960.66 1039
10961.65 1059
10962.64 1063
10963.63 1089
10964.62 1017
10965.61 1034
10966.60 990
10967.58 980
10968.57 971
10969.56 893
10970.55 860
10971.54 923
10972.53 889
10973.52 834
10974.51 808
10975.50 834
10976.49 835
10977.48 896
10978.47 780
10979.46 788
10980.45 812
10981.44 840
10982.43 847
10983.42 888
10984.41 854
10985.40 842
10986.38 849
10987.37 873
10988.36 866
10989.35 925
10990.34 928
10991.34 913
10992.33 928
10993.32 933
10994.31 958
10995.30 941
10996.29 1043
10997.28 1102
10998.27 1116
10999.26 1179
11000.25 1366
11001.24 1486
11002.23 1512
11003.22 1612
11004.21 1606
11005.20 1533
11006.19 1459
11007.18 1365
11008.17 1198
11009.16 1112
11010.16 1080
11011.15 968
11012.14 975
11013.13 901
11014.12 853
11015.11 768
11016.10 791
11017.09 825
11018.08 784
11019.08 791
11020.07 769
11021.06 785
11022.05 787
11023.04 799
11024.03 793
11025.03 734
11026.02 760
11027.01 679
11028.00 681
11028.99 733
11029.98 701
11030.98 714
11031.97 684
11032.96 682
11033.95 668
11034.94 651
11035.94 655
11036.93 694
11037.92 674
11038.91 658
11039.91 677
11040.90 646
11041.89 705
11042.88 674
11043.87 636
11044.87 640
11045.86 700
11046.85 739
11047.85 679
11048.84 638
11049.83 645
11050.82 602
11051.82 609
11052.81 611
11053.80 632
11054.80 634
11055.79 617
11056.78 573
11057.77 573
11058.77 631
11059.76 621
11060.75 681
11061.75 607
11062.74 625
11063.73 595
11064.73 614
11065.72 663
11066.71 633
11067.71 689
11068.70 700
11069.70 634
11070.69 638
11071.68 709
11072.68 678
11073.67 646
11074.66 700
11075.66 688
11076.65 662
11077.65 638
11078.64 682
11079.63 643
11080.63 697
11081.62 651
11082.62 666
11083.61 683
11084.61 687
11085.60 656
11086.59 634
11087.59 612
11088.58 614
11089.58 629
11090.57 648
11091.57 661
11092.56 641
11093.56 627
11094.55 618
11095.55 602
11096.54 632
11097.54 614
11098.53 614
11099.53 599
11100.52 643
11101.52 641
11102.51 618
11103.51 659
11104.50 696
11105.50 694
11106.49 623
11107.49 608
11108.48 624
11109.48 618
11110.47 623
11111.47 570
11112.46 615
11113.46 611
11114.46 586
11115.45 635
11116.45 680
11117.44 669
11118.44 611
11119.43 611
11120.43 557
11121.43 608
11122.42 593
11123.42 656
11124.41 612
11125.41 619
11126.41 660
11127.40 657
11128.40 652
11129.40 611
11130.39 658
11131.39 691
11132.39 699
11133.38 645
11134.38 626
11135.37 636
11136.37 608
11137.37 644
11138.37 672
11139.36 621
11140.36 615
11141.36 639
11142.35 604
11143.35 563
11144.35 606
11145.34 602
11146.34 695
11147.34 662
11148.33 660
11149.33 695
11150.33 686
11151.33 649
11152.32 646
11153.32 655
11154.32 629
11155.32 622
11156.31 611
11157.31 630
11158.31 618
11159.31 578
11160.30 604
11161.30 628
11162.30 607
11163.30 622
11164.30 609
11165.29 561
11166.29 579
11167.29 603
11168.29 582
11169.29 603
11170.28 590
11171.28 599
11172.28 600
11173.28 582
11174.28 631
11175.28 650
11176.27 607
11177.27 583
11178.27 622
11179.27 583
11180.27 564
11181.27 574
11182.27 615
11183.26 595
11184.26 559
11185.26 588
11186.26 642
11187.26 585
11188.26 553
11189.26 596
11190.26 640
11191.26 626
11192.26 616
11193.25 567
11194.25 634
11195.25 612
11196.25 565
11197.25 564
11198.25 609
11199.25 653
11200.25 667
11201.25 634
11202.25 627
11203.25 541
11204.25 611
11205.25 603
11206.25 578
11207.25 581
11208.25 564
11209.25 568
11210.25 615
11211.25 572
11212.25 594
11213.25 629
11214.25 645
11215.25 603
11216.25 567
11217.25 541
11218.25 596
11219.25 565
11220.25 628
11221.25 559
11222.25 562
11223.25 560
11224.25 546
11225.25 612
11226.25 564
11227.25 521
11228.25 505
11229.26 550
11230.26 565
11231.26 561
11232.26 593
11233.26 562
11234.26 576
11235.26 563
11236.26 574
11237.26 579
11238.27 565
11239.27 587
11240.27 527
11241.27 517
11242.27 596
11243.27 537
11244.27 502
11245.27 562
11246.28 554
11247.28 534
11248.28 580
11249.28 551
11250.28 547
11251.28 493
11252.29 579
11253.29 633
11254.29 602
11255.29 525
11256.29 567
11257.30 603
11258.30 599
11259.30 550
11260.30 558
11261.31 599
11262.31 612
11263.31 597
11264.31 587
11265.31 572
11266.32 557
11267.32 602
11268.32 596
11269.32 651
11270.33 585
11271.33 564
11272.33 611
11273.34 676
11274.34 650
11275.34 631
11276.34 701
11277.35 643
11278.35 710
11279.35 708
11280.36 737
11281.36 760
11282.36 717
11283.37 728
11284.37 733
11285.37 720
11286.38 734
11287.38 684
11288.38 715
11289.39 681
11290.39 666
11291.39 658
11292.40 586
11293.40 642
11294.40 647
11295.41 598
11296.41 615
11297.42 602
11298.42 609
11299.42 605
11300.43 597
11301.43 626
11302.44 610
11303.44 636
11304.44 670
11305.45 630
11306.45 613
11307.46 630
11308.46 672
11309.47 651
11310.47 628
11311.47 640
11312.48 726
11313.48 756
11314.49 718
11315.49 721
11316.50 748
11317.50 866
11318.51 822
11319.51 785
11320.52 791
11321.52 807
11322.53 818
11323.53 653
11324.54 655
11325.54 636
11326.55 629
11327.55 614
11328.56 619
11329.56 609
11330.57 639
11331.57 566
11332.58 612
11333.58 651
11334.59 567
11335.60 610
11336.60 573
11337.61 590
11338.61 593
11339.62 595
11340.62 604
11341.63 591
11342.64 627
11343.64 552
11344.65 600
11345.65 544
11346.66 599
11347.67 565
11348.67 630
11349.68 620
11350.68 567
11351.69 633
11352.70 614
11353.70 571
11354.71 598
11355.72 588
11356.72 598
11357.73 669
11358.74 599
11359.74 622
11360.75 620
11361.76 631
11362.76 641
11363.77 598
11364.78 637
11365.78 623
11366.79 584
11367.80 615
11368.80 602
11369.81 633
11370.82 598
11371.83 639
11372.83 641
11373.84 626
11374.85 621
11375.85 617
11376.86 581
11377.87 658
11378.88 640
11379.88 648
11380.89 623
11381.90 634
11382.91 631
11383.92 598
11384.92 640
11385.93 645
11386.94 571
11387.95 644
11388.95 659
11389.96 602
11390.97 679
11391.98 675
11392.99 649
11393.99 616
11395.00 675
11396.01 658
11397.02 613
11398.03 637
11399.04 607
11400.04 643
11401.05 645
11402.06 663
11403.07 668
11404.08 631
11405.09 657
11406.10 648
11407.11 683
11408.11 682
11409.12 670
11410.13 648
11411.14 670
11412.15 658
11413.16 668
11414.17 653
11415.18 653
11416.19 635
11417.19 624
11418.20 638
11419.21 620
11420.22 678
11421.23 719
11422.24 687
11423.25 735
11424.26 684
11425.27 634
11426.28 699
11427.29 687
11428.30 688
11429.31 688
11430.32 660
11431.33 687
11432.34 688
11433.35 751
11434.36 709
11435.37 687
11436.38 712
11437.39 690
11438.40 706
11439.41 774
11440.42 725
11441.43 736
11442.44 804
11443.45 789
11444.46 795
11445.47 754
11446.48 757
11447.49 767
11448.50 760
11449.51 799
11450.52 768
11451.53 750
11452.54 802
11453.56 779
11454.57 785
11455.58 840
11456.59 811
11457.60 799
11458.61 830
11459.62 808
11460.63 750
11461.64 798
11462.65 783
11463.67 802
11464.68 893
11465.69 838
11466.70 856
11467.71 847
11468.72 870
11469.73 831
11470.75 769
11471.76 881
11472.77 820
11473.78 830
11474.79 851
11475.80 881
11476.82 941
11477.83 934
11478.84 873
11479.85 833
11480.86 842
11481.88 867
11482.89 919
11483.90 905
11484.91 908
11485.92 869
11486.94 924
11487.95 831
11488.96 883
11489.97 931
11490.99 931
11492.00 914
11493.01 891
11494.02 919
11495.04 928
11496.05 860
11497.06 902
11498.08 926
11499.09 916
11500.10 917
11501.11 938
11502.13 959
11503.14 918
11504.15 936
11505.17 974
11506.18 1003
11507.19 1021
11508.21 1010
11509.22 1011
11510.23 1034
11511.25 950
11512.26 991
11513.27 1002
11514.29 1024
11515.30 995
11516.31 1035
11517.33 1039
11518.34 991
11519.35 958
11520.37 1023
11521.38 1012
11522.40 1049
11523.41 1059
11524.42 1031
11525.44 1063
11526.45 1141
11527.47 1121
11528.48 1152
11529.49 1082
11530.51 1099
11531.52 1140
11532.54 1137
11533.55 1089
11534.56 1109
11535.58 1155
11536.59 1188
11537.61 1196
11538.62 1227
11539.64 1206
11540.65 1245
11541.67 1281
11542.68 1223
11543.70 1261
11544.71 1254
11545.73 1296
11546.74 1319
11547.76 1367
11548.77 1406
11549.79 1365
11550.80 1372
11551.82 1434
11552.83 1462
11553.85 1526
11554.86 1589
11555.88 1597
11556.89 1661
11557.91 1653
11558.92 1625
11559.94 1717
11560.95 1778
11561.97 1738
11562.99 1715
11564.00 1721
11565.02 1896
11566.03 1841
11567.05 1893
11568.06 1834
11569.08 1881
11570.10 1983
11571.11 1899
11572.13 1900
11573.14 1983
11574.16 1935
11575.18 2100
11576.19 2076
11577.21 2122
11578.23 2275
11579.24 2257
11580.26 2289
11581.27 2354
11582.29 2428
11583.31 2527
11584.32 2623
11585.34 2687
11586.36 2953
11587.37 3079
11588.39 3182
11589.41 3198
11590.42 3250
11591.44 3255
11592.46 3328
11593.48 3468
11594.49 3558
11595.51 3627
11596.53 3836
11597.54 4040
11598.56 4330
11599.58 4732
11600.60 5180
11601.61 5989
11602.63 6665
11603.65 7588
11604.67 8178
11605.68 8629
11606.70 9252
11607.72 9353
11608.74 9018
11609.75 8447
11610.77 7769
11611.79 6787
11612.81 5949
11613.82 5150
11614.84 4412
11615.86 3818
11616.88 3410
11617.90 3127
11618.91 2907
11619.93 2738
11620.95 2686
11621.97 2479
11622.99 2487
11624.01 2405
11625.02 2305
11626.04 2324
11627.06 2146
11628.08 2063
11629.10 2059
11630.12 1964
11631.14 1903
11632.15 1857
11633.17 1825
11634.19 1837
11635.21 1819
11636.23 1795
11637.25 1653
11638.27 1677
11639.29 1618
11640.31 1626
11641.32 1606
11642.34 1533
11643.36 1548
11644.38 1648
11645.40 1633
11646.42 1562
11647.44 1618
11648.46 1562
11649.48 1438
11650.50 1424
11651.52 1406
11652.54 1396
11653.56 1392
11654.58 1308
11655.60 1358
11656.62 1330
11657.64 1258
11658.66 1378
11659.68 1350
11660.70 1324
11661.72 1363
11662.74 1334
11663.76 1338
11664.78 1323
11665.80 1330
11666.82 1363
11667.84 1335
11668.86 1429
11669.88 1420
11670.90 1384
11671.92 1350
11672.94 1423
11673.96 1475
11674.98 1464
11676.00 1464
11677.02 1487
11678.04 1598
11679.06 1599
11680.08 1634
11681.10 1540
11682.12 1581
11683.15 1652
11684.17 1658
11685.19 1653
11686.21 1685
11687.23 1667
11688.25 1721
11689.27 1719
11690.29 1673
11691.31 1696
11692.34 1662
11693.36 1652
11694.38 1577
11695.40 1574
11696.42 1581
11697.44 1565
11698.46 1594
11699.49 1595
11700.51 1534
11701.53 1509
11702.55 1526
11703.57 1517
11704.60 1552
11705.62 1453
11706.64 1425
11707.66 1423
11708.68 1421
11709.71 1379
11710.73 1349
11711.75 1403
11712.77 1335
11713.79 1294
11714.82 1277
11715.84 1284
11716.86 1294
11717.88 1306
11718.91 1258
11719.93 1249
11720.95 1221
11721.97 1235
11723.00 1180
11724.02 1127
11725.04 1100
11726.06 1054
11727.09 1092
11728.11 1075
11729.13 1065
11730.16 1111
11731.18 1047
11732.20 1101
11733.23 1047
11734.25 1073
11735.27 1052
11736.30 1063
11737.32 1061
11738.34 1067
11739.37 1077
11740.39 1013
11741.41 988
11742.44 1013
11743.46 1008
11744.48 965
11745.51 1024
11746.53 1094
11747.55 1041
11748.58 1028
11749.60 1102
11750.63 1049
11751.65 1031
11752.67 1091
11753.70 1088
11754.72 1077
11755.75 1031
11756.77 1076
11757.79 1126
11758.82 1080
11759.84 1049
11760.87 1168
11761.89 1119
11762.92 1065
11763.94 985
11764.96 975
11765.99 989
11767.01 952
11768.04 925
11769.06 843
11770.09 858
11771.11 850
11772.14 872
11773.16 909
11774.19 875
11775.21 891
11776.24 839
11777.26 869
11778.29 840
11779.31 862
11780.34 903
11781.36 858
11782.39 792
11783.41 863
11784.44 811
11785.46 722
11786.49 788
11787.52 771
11788.54 780
11789.57 824
11790.59 809
11791.62 828
11792.64 811
11793.67 775
11794.69 766
11795.72 767
11796.75 759
11797.77 718
11798.80 724
11799.82 766
11800.85 695
11801.88 713
11802.90 709
11803.93 749
11804.96 742
11805.98 722
11807.01 650
11808.03 653
11809.06 680
11810.09 672
11811.11 650
11812.14 662
11813.17 670
11814.19 677
11815.22 662
11816.25 627
11817.27 650
11818.30 651
11819.33 657
11820.35 700
11821.38 763
11822.41 657
11823.44 650
11824.46 643
11825.49 674
11826.52 701
11827.54 622
11828.57 608
11829.60 667
11830.63 671
11831.65 751
11832.68 708
11833.71 689
11834.74 682
11835.76 645
11836.79 698
11837.82 656
11838.85 626
11839.87 640
11840.90 663
11841.93 715
11842.96 661
11843.99 589
11845.01 647
11846.04 707
11847.07 650
11848.10 641
11849.13 682
11850.15 737
11851.18 718
11852.21 635
11853.24 626
11854.27 667
11855.30 661
11856.33 644
11857.35 604
11858.38 664
11859.41 719
11860.44 659
11861.47 644
11862.50 670
11863.53 679
11864.55 649
11865.58 648
11866.61 643
11867.64 682
11868.67 638
11869.70 688
11870.73 631
11871.76 684
11872.79 648
11873.82 642
11874.85 709
11875.88 691
11876.90 651
11877.93 657
11878.96 668
11879.99 688
11881.02 719
11882.05 659
11883.08 677
11884.11 634
11885.14 664
11886.17 654
11887.20 684
11888.23 707
11889.26 718
11890.29 725
11891.32 765
11892.35 724
11893.38 689
11894.41 706
11895.44 683
11896.47 763
11897.50 752
11898.53 732
11899.56 735
11900.59 778
11901.62 781
11902.65 832
11903.68 794
11904.71 758
11905.75 879
11906.78 806
11907.81 767
11908.84 762
11909.87 774
11910.90 812
11911.93 703
11912.96 768
11913.99 855
11915.02 806
11916.05 770
11917.09 753
11918.12 761
11919.15 838
11920.18 826
11921.21 790
11922.24 788
11923.27 814
11924.30 840
11925.34 754
11926.37 771
11927.40 800
11928.43 808
11929.46 903
11930.49 921
11931.53 956
11932.56 930
11933.59 1010
11934.62 1046
11935.65 1124
11936.69 1000
11937.72 1035
11938.75 1056
11939.78 945
11940.81 866
11941.85 839
11942.88 740
11943.91 727
11944.94 725
11945.98 667
11947.01 690
11948.04 692
11949.07 661
11950.11 676
11951.14 686
11952.17 720
11953.20 701
11954.24 710
11955.27 664
11956.30 664
11957.34 668
11958.37 658
11959.40 619
11960.43 656
11961.47 644
11962.50 669
11963.53 629
11964.57 645
11965.60 638
11966.63 598
11967.67 651
11968.70 682
11969.73 653
11970.77 622
11971.80 669
11972.83 699
11973.87 653
11974.90 629
11975.93 715
11976.97 733
11978.00 732
11979.04 667
11980.07 685
11981.10 698
11982.14 685
11983.17 714
11984.21 708
11985.24 670
11986.27 684
11987.31 772
11988.34 663
11989.38 654
11990.41 695
11991.45 716
11992.48 679
11993.51 643
11994.55 699
11995.58 690
11996.62 746
11997.65 706
11998.69 709
11999.72 759
12000.76 760
12001.79 736
12002.83 706
12003.86 666
12004.90 714
12005.93 757
12006.97 761
12008.00 760
12009.04 783
12010.07 808
12011.11 861
12012.14 865
12013.18 824
12014.21 776
12015.25 813
12016.28 857
12017.32 852
12018.35 931
12019.39 923
12020.43 916
12021.46 877
12022.50 888
12023.53 895
12024.57 884
12025.60 859
12026.64 877
12027.68 872
12028.71 871
12029.75 783
12030.78 772
12031.82 822
12032.86 789
12033.89 882
12034.93 868
12035.97 821
12037.00 829
12038.04 786
12039.07 800
12040.11 799
12041.15 758
12042.18 770
12043.22 785
12044.26 755
12045.29 715
12046.33 703
12047.37 713
12048.40 763
12049.44 733
12050.48 716
12051.52 741
12052.55 681
12053.59 729
12054.63 704
12055.66 790
12056.70 767
12057.74 740
12058.78 727
12059.81 790
12060.85 733
12061.89 689
12062.92 726
12063.96 826
12065.00 692
12066.04 756
12067.07 734
12068.11 744
12069.15 752
12070.19 670
12071.23 701
12072.26 706
12073.30 739
12074.34 712
12075.38 690
12076.42 751
12077.45 733
12078.49 681
12079.53 728
12080.57 724
12081.61 645
12082.64 650
12083.68 727
12084.72 772
12085.76 762
12086.80 746
12087.84 722
12088.88 717
12089.91 730
12090.95 727
12091.99 729
12093.03 814
12094.07 822
12095.11 725
12096.15 776
12097.19 815
12098.22 771
12099.26 738
12100.30 809
12101.34 755
12102.38 759
12103.42 788
12104.46 760
12105.50 773
12106.54 758
12107.58 788
12108.62 756
12109.66 757
12110.70 771
12111.74 737
12112.78 741
12113.81 677
12114.85 704
12115.89 694
12116.93 674
12117.97 650
12119.01 685
12120.05 676
12121.09 680
12122.13 650
12123.17 639
12124.21 607
12125.25 612
12126.29 621
12127.33 578
12128.37 570
12129.42 573
12130.46 587
12131.50 597
12132.54 621
12133.58 620
12134.62 682
12135.66 618
12136.70 526
12137.74 583
12138.78 576
12139.82 603
12140.86 580
12141.90 627
12142.94 586
12143.98 600
12145.03 562
12146.07 604
12147.11 526
12148.15 624
12149.19 614
12150.23 596
12151.27 584
12152.31 535
12153.35 561
12154.40 621
12155.44 659
12156.48 569
12157.52 552
12158.56 565
12159.60 576
12160.65 564
12161.69 583
12162.73 579
12163.77 584
12164.81 597
12165.85 572
12166.90 561
12167.94 565
12168.98 661
12170.02 604
12171.06 553
12172.11 524
12173.15 532
12174.19 549
12175.23 582
12176.28 541
12177.32 555
12178.36 576
12179.40 548
12180.45 512
12181.49 517
12182.53 555
12183.57 586
12184.62 561
12185.66 508
12186.70 546
12187.74 537
12188.79 559
12189.83 537
12190.87 560
12191.92 551
12192.96 578
12194.00 575
12195.05 539
12196.09 527
12197.13 590
12198.18 541
12199.22 581
12200.26 597
12201.31 564
12202.35 548
12203.39 542
12204.44 554
12205.48 562
12206.52 580
12207.57 569
12208.61 548
12209.65 537
12210.70 530
12211.74 538
12212.79 561
12213.83 504
12214.87 504
12215.92 543
12216.96 566
12218.01 600
12219.05 550
12220.09 541
12221.14 531
12222.18 548
12223.23 582
12224.27 532
12225.32 516
12226.36 507
12227.41 536
12228.45 529
12229.49 540
12230.54 548
12231.58 510
12232.63 533
12233.67 507
12234.72 515
12235.76 525
12236.81 544
12237.85 569
12238.90 512
12239.94 512
12240.99 526
12242.03 535
12243.08 494
12244.12 480
12245.17 527
12246.21 519
12247.26 547
12248.31 614
12249.35 549
12250.40 531
12251.44 509
12252.49 502
12253.53 516
12254.58 474
12255.62 546
12256.67 500
12257.72 536
12258.76 538
12259.81 531
12260.85 454
12261.90 496
12262.95 505
12263.99 504
12265.04 509
12266.08 542
12267.13 515
12268.18 494
12269.22 558
12270.27 471
12271.32 476
12272.36 499
12273.41 505
12274.46 512
12275.50 472
12276.55 432
12277.60 498
12278.64 485
12279.69 513
12280.74 489
12281.78 518
12282.83 459
12283.88 451
12284.92 440
12285.97 450
12287.02 472
12288.07 432
12289.11 480
12290.16 399
12291.21 461
12292.25 507
12293.30 469
12294.35 475
12295.40 435
12296.44 426
12297.49 479
12298.54 413
12299.59 432
12300.63 499
12301.68 431
12302.73 491
12303.78 457
12304.83 457
12305.87 473
12306.92 509
12307.97 509
12309.02 527
12310.07 484
12311.11 462
12312.16 476
12313.21 497
12314.26 495
12315.31 509
12316.35 499
12317.40 454
12318.45 445
12319.50 463
12320.55 454
12321.60 452
12322.65 493
12323.69 513
12324.74 445
12325.79 460
12326.84 482
12327.89 475
12328.94 443
12329.99 499
12331.04 402
12332.09 429
12333.13 477
12334.18 456
12335.23 462
12336.28 450
12337.33 474
12338.38 480
12339.43 461
12340.48 466
12341.53 463
12342.58 478
12343.63 469
12344.68 466
12345.73 473
12346.78 502
12347.83 442
12348.88 489
12349.93 442
12350.98 423
12352.03 459
12353.07 435
12354.12 453
12355.17 409
12356.22 402
12357.28 440
12358.33 476
12359.38 470
12360.43 505
12361.48 417
12362.53 471
12363.58 454
12364.63 416
12365.68 438
12366.73 457
12367.78 447
12368.83 412
12369.88 485
12370.93 419
12371.98 451
12373.03 465
12374.08 438
12375.13 425
12376.18 442
12377.24 418
12378.29 431
12379.34 482
12380.39 446
12381.44 455
12382.49 469
12383.54 495
12384.59 513
12385.64 450
12386.70 401
12387.75 419
12388.80 462
12389.85 448
12390.90 407
12391.95 402
12393.00 386
12394.06 424
12395.11 448
12396.16 458
12397.21 467
12398.26 427
12399.32 438
12400.37 475
12401.42 456
12402.47 401
12403.52 446
12404.58 432
12405.63 469
12406.68 440
12407.73 468
12408.78 428
12409.84 481
12410.89 433
12411.94 469
12412.99 460
12414.05 440
12415.10 431
12416.15 397
12417.20 458
12418.26 436
12419.31 464
12420.36 430
12421.42 483
12422.47 422
12423.52 419
12424.57 427
12425.63 433
12426.68 414
12427.73 402
12428.79 457
12429.84 450
12430.89 477
12431.95 453
12433.00 443
12434.05 455
12435.11 459
12436.16 410
12437.21 481
12438.27 427
12439.32 447
12440.37 410
12441.43 437
12442.48 498
12443.54 517
12444.59 446
12445.64 477
12446.70 483
12447.75 489
12448.80 491
12449.86 441
12450.91 450
12451.97 500
12453.02 455
12454.08 447
12455.13 494
12456.18 412
12457.24 457
12458.29 461
12459.35 458
12460.40 477
12461.46 426
12462.51 438
12463.57 460
12464.62 452
12465.67 436
12466.73 479
12467.78 427
12468.84 419
12469.89 444
12470.95 435
12472.00 418
12473.06 432
12474.11 441
12475.17 440
12476.22 427
12477.28 477
12478.33 468
12479.39 436
12480.45 454
12481.50 495
12482.56 501
12483.61 419
12484.67 444
12485.72 465
12486.78 465
12487.83 496
12488.89 489
12489.95 470
12491.00 475
12492.06 462
12493.11 524
12494.17 559
12495.22 590
12496.28 609
12497.34 589
12498.39 573
12499.45 582
12500.50 601
12501.56 578
12502.62 511
12503.67 531
12504.73 533
12505.79 518
12506.84 512
12507.90 493
12508.96 482
12510.01 501
12511.07 471
12512.13 450
12513.18 511
12514.24 535
12515.30 502
12516.35 466
12517.41 499
12518.47 503
12519.52 497
12520.58 511
12521.64 516
12522.70 511
12523.75 537
12524.81 564
12525.87 561
12526.92 544
12527.98 554
12529.04 593
12530.10 631
12531.15 569
12532.21 613
12533.27 552
12534.33 545
12535.38 523
12536.44 488
12537.50 506
12538.56 483
12539.62 494
12540.67 506
12541.73 440
12542.79 503
12543.85 479
12544.91 459
12545.96 442
12547.02 482
12548.08 443
12549.14 446
12550.20 424
12551.25 426
12552.31 451
12553.37 483
12554.43 474
12555.49 491
12556.55 484
12557.61 468
12558.66 485
12559.72 495
12560.78 523
12561.84 512
12562.90 500
12563.96 505
12565.02 499
12566.08 504
12567.14 519
12568.19 486
12569.25 575
12570.31 545
12571.37 509
12572.43 589
12573.49 579
12574.55 581
12575.61 540
12576.67 569
12577.73 574
12578.79 539
12579.85 567
12580.91 611
12581.97 592
12583.03 552
12584.09 585
12585.15 554
12586.20 579
12587.26 537
12588.32 523
12589.38 508
12590.44 516
12591.50 520
12592.56 562
12593.62 505
12594.69 527
12595.75 524
12596.81 489
12597.87 498
12598.93 501
12599.99 502
12601.05 482
12602.11 547
12603.17 564
12604.23 574
12605.29 587
12606.35 561
12607.41 620
12608.47 672
12609.53 573
12610.59 598
12611.65 602
12612.71 606
12613.78 606
12614.84 590
12615.90 605
12616.96 612
12618.02 606
12619.08 543
12620.14 598
12621.20 582
12622.27 562
12623.33 592
12624.39 624
12625.45 616
12626.51 569
12627.57 529
12628.63 483
12629.70 501
12630.76 488
12631.82 442
12632.88 479
12633.94 506
12635.00 451
12636.07 444
12637.13 438
12638.19 473
12639.25 454
12640.31 492
12641.38 499
12642.44 494
12643.50 496
12644.56 512
12645.63 495
12646.69 450
12647.75 465
12648.81 492
12649.88 471
12650.94 472
12652.00 510
12653.06 460
12654.13 521
12655.19 476
12656.25 476
12657.31 504
12658.38 525
12659.44 463
12660.50 448
12661.57 489
12662.63 523
12663.69 477
12664.76 466
12665.82 488
12666.88 474
12667.95 510
12669.01 437
12670.07 409
12671.14 440
12672.20 463
12673.26 501
12674.33 460
12675.39 411
12676.45 476
12677.52 505
12678.58 538
12679.64 510
12680.71 520
12681.77 450
12682.84 494
12683.90 497
12684.96 508
12686.03 518
12687.09 507
12688.16 492
12689.22 508
12690.28 482
12691.35 505
12692.41 510
12693.48 501
12694.54 595
12695.61 511
12696.67 518
12697.74 525
12698.80 528
12699.86 466
12700.93 511
12701.99 508
12703.06 501
12704.12 471
12705.19 440
12706.25 470
12707.32 469
12708.38 481
12709.45 471
12710.51 470
12711.58 452
12712.64 444
12713.71 467
12714.77 492
12715.84 464
12716.90 450
12717.97 462
12719.03 486
12720.10 486
12721.17 478
12722.23 524
12723.30 488
12724.36 510
12725.43 484
12726.49 483
12727.56 478
12728.63 466
12729.69 442
12730.76 483
12731.82 520
12732.89 462
12733.96 451
12735.02 501
12736.09 468
12737.15 469
12738.22 453
12739.29 399
12740.35 430
12741.42 453
12742.49 453
12743.55 450
12744.62 415
12745.68 445
12746.75 467
12747.82 488
12748.88 459
12749.95 426
12751.02 450
12752.09 440
12753.15 471
12754.22 461
12755.29 401
12756.35 436
12757.42 415
12758.49 456
12759.55 426
12760.62 385
12761.69 351
12762.76 460
12763.82 414
12764.89 418
12765.96 374
12767.03 417
12768.09 460
12769.16 431
12770.23 390
12771.30 404
12772.36 433
12773.43 466
12774.50 433
12775.57 383
12776.63 383
12777.70 415
12778.77 425
12779.84 403
12780.91 400
12781.97 367
12783.04 388
12784.11 412
12785.18 404
12786.25 396
12787.31 404
12788.38 434
12789.45 444
12790.52 398
12791.59 411
12792.66 430
12793.73 386
12794.79 397
12795.86 412
12796.93 430
12798.00 421
12799.07 433
12800.14 382
12801.21 397
12802.28 383
12803.34 424
12804.41 412
12805.48 427
12806.55 406
12807.62 398
12808.69 389
12809.76 398
12810.83 426
12811.90 426
12812.97 439
12814.04 437
12815.11 415
12816.18 431
12817.25 450
12818.31 459
12819.38 469
12820.45 465
12821.52 434
12822.59 480
12823.66 434
12824.73 440
12825.80 408
12826.87 454
12827.94 448
12829.01 419
12830.08 416
12831.15 419
12832.22 430
12833.29 447
12834.36 389
12835.43 450
12836.50 451
12837.57 412
12838.65 425
12839.72 405
12840.79 464
12841.86 438
12842.93 403
12844.00 411
12845.07 371
12846.14 397
12847.21 425
12848.28 436
12849.35 386
12850.42 375
12851.49 398
12852.57 374
12853.64 394
12854.71 361
12855.78 399
12856.85 385
12857.92 392
12858.99 409
12860.06 369
12861.13 364
12862.21 356
12863.28 347
12864.35 409
12865.42 399
12866.49 380
12867.56 352
12868.64 360
12869.71 371
12870.78 408
12871.85 430
12872.92 370
12874.00 375
12875.07 402
12876.14 400
12877.21 350
12878.28 355
12879.36 377
12880.43 364
12881.50 351
12882.57 362
12883.64 335
12884.72 338
12885.79 352
12886.86 342
12887.93 336
12889.01 328
12890.08 370
12891.15 353
12892.22 334
12893.30 372
12894.37 339
12895.44 389
12896.52 328
12897.59 349
12898.66 385
12899.73 392
12900.81 426
12901.88 340
12902.95 333
12904.03 342
12905.10 309
12906.17 343
12907.25 363
12908.32 334
12909.39 366
12910.47 361
12911.54 368
12912.61 333
12913.69 348
12914.76 345
12915.83 356
12916.91 346
12917.98 361
12919.06 395
12920.13 395
12921.20 336
12922.28 375
12923.35 357
12924.43 346
12925.50 327
12926.57 341
12927.65 412
12928.72 354
12929.80 313
12930.87 333
12931.95 364
12933.02 328
12934.09 338
12935.17 339
12936.24 351
12937.32 336
12938.39 305
12939.47 342
12940.54 330
12941.62 291
12942.69 363
12943.77 388
12944.84 323
12945.92 333
12946.99 398
12948.07 332
12949.14 315
12950.22 318
12951.29 351
12952.37 340
12953.44 320
12954.52 329
12955.59 349
12956.67 332
12957.74 345
12958.82 359
12959.89 349
12960.97 339
12962.04 367
12963.12 364
12964.20 388
12965.27 343
12966.35 317
12967.42 306
12968.50 367
12969.58 336
12970.65 316
12971.73 333
12972.80 296
12973.88 326
12974.96 321
12976.03 339
12977.11 326
12978.18 357
12979.26 331
12980.34 327
12981.41 303
12982.49 365
12983.57 382
12984.64 369
12985.72 373
12986.80 355
12987.87 354
12988.95 347
12990.03 324
12991.10 342
12992.18 320
12993.26 372
12994.33 324
12995.41 342
12996.49 376
12997.56 319
12998.64 393
12999.72 366
13000.80 358
13001.87 319
13002.95 328
13004.03 311
13005.11 318
13006.18 317
13007.26 339
13008.34 331
13009.42 369
13010.49 354
13011.57 336
13012.65 361
13013.73 342
13014.80 354
13015.88 403
13016.96 369
13018.04 343
13019.12 350
13020.19 323
13021.27 322
13022.35 357
13023.43 332
13024.51 331
13025.58 327
13026.66 360
13027.74 359
13028.82 323
13029.90 320
13030.98 365
13032.05 366
13033.13 344
13034.21 333
13035.29 326
13036.37 334
13037.45 324
13038.53 345
13039.61 312
13040.68 336
13041.76 368
13042.84 350
13043.92 396
13045.00 358
13046.08 319
13047.16 302
13048.24 316
13049.32 327
13050.40 341
13051.48 345
13052.55 302
13053.63 369
13054.71 346
13055.79 338
13056.87 376
13057.95 345
13059.03 339
13060.11 268
13061.19 329
13062.27 341
13063.35 344
13064.43 320
13065.51 372
13066.59 344
13067.67 354
13068.75 333
13069.83 345
13070.91 307
13071.99 320
13073.07 345
13074.15 349
13075.23 333
13076.31 321
13077.39 359
13078.47 348
13079.55 352
13080.63 322
13081.71 323
13082.79 315
13083.88 307
13084.96 305
13086.04 303
13087.12 337
13088.20 305
13089.28 310
13090.36 285
13091.44 334
13092.52 371
13093.60 355
13094.68 376
13095.77 384
13096.85 345
13097.93 320
13099.01 337
13100.09 344
13101.17 341
13102.25 325
13103.34 379
13104.42 337
13105.50 334
13106.58 319
13107.66 321
13108.74 321
13109.82 345
13110.91 366
13111.99 357
13113.07 354
13114.15 329
13115.23 322
13116.32 358
13117.40 335
13118.48 347
13119.56 406
13120.64 321
13121.73 299
13122.81 323
13123.89 357
13124.97 386
13126.06 350
13127.14 374
13128.22 304
13129.30 352
13130.39 344
13131.47 312
13132.55 329
13133.63 356
13134.72 325
13135.80 359
13136.88 346
13137.97 350
13139.05 371
13140.13 358
13141.21 317
13142.30 344
13143.38 319
13144.46 407
13145.55 356
13146.63 358
13147.71 316
13148.80 336
13149.88 353
13150.96 392
13152.05 341
13153.13 370
13154.21 371
13155.30 352
13156.38 342
13157.47 303
13158.55 317
13159.63 318
13160.72 368
13161.80 311
13162.88 292
13163.97 329
13165.05 321
13166.14 343
13167.22 340
13168.31 360
13169.39 372
13170.47 340
13171.56 329
13172.64 318
13173.73 316
13174.81 338
13175.90 358
13176.98 342
13178.06 301
13179.15 299
13180.23 324
13181.32 330
13182.40 294
13183.49 302
13184.57 336
13185.66 366
13186.74 302
13187.83 306
13188.91 332
13190.00 374
13191.08 372
13192.17 342
13193.25 340
13194.34 326
13195.42 291
13196.51 317
13197.59 302
13198.68 315
13199.77 370
13200.85 364
13201.94 329
13203.02 311
13204.11 331
13205.19 356
13206.28 329
13207.36 348
13208.45 312
13209.54 327
13210.62 332
13211.71 339
13212.79 361
13213.88 326
13214.97 345
13216.05 342
13217.14 351
13218.22 342
13219.31 332
13220.40 293
13221.48 311
13222.57 362
13223.66 315
13224.74 372
13225.83 339
13226.92 378
13228.00 370
13229.09 339
13230.18 323
13231.26 340
13232.35 370
13233.44 331
13234.52 366
13235.61 361
13236.70 425
13237.78 396
13238.87 399
13239.96 372
13241.05 397
13242.13 398
13243.22 356
13244.31 358
13245.39 367
13246.48 386
13247.57 336
13248.66 354
13249.74 327
13250.83 301
13251.92 366
13253.01 329
13254.10 332
13255.18 357
13256.27 403
13257.36 351
13258.45 355
13259.53 347
13260.62 373
13261.71 370
13262.80 406
13263.89 387
13264.97 347
13266.06 386
13267.15 355
13268.24 336
13269.33 351
13270.42 354
13271.50 376
13272.59 374
13273.68 410
13274.77 399
13275.86 394
13276.95 356
13278.04 400
13279.12 414
13280.21 360
13281.30 402
13282.39 367
13283.48 380
13284.57 394
13285.66 377
13286.75 387
13287.84 402
13288.93 449
13290.01 379
13291.10 378
13292.19 390
13293.28 389
13294.37 427
13295.46 446
13296.55 463
13297.64 414
13298.73 368
13299.82 370
13300.91 369
13302.00 414
13303.09 438
13304.18 438
13305.27 398
13306.36 390
13307.45 401
13308.54 395
13309.63 399
13310.72 382
13311.81 415
13312.90 413
13313.99 446
13315.08 427
13316.17 444
13317.26 474
13318.35 397
13319.44 359
13320.53 398
13321.62 452
13322.71 462
13323.80 392
13324.89 409
13325.98 427
13327.07 456
13328.16 426
13329.25 398
13330.35 416
13331.44 426
13332.53 449
13333.62 429
13334.71 398
13335.80 416
13336.89 419
13337.98 415
13339.07 446
13340.16 422
13341.26 420
13342.35 452
13343.44 407
13344.53 448
13345.62 439
13346.71 432
13347.80 423
13348.90 428
13349.99 394
13351.08 389
13352.17 396
13353.26 433
13354.36 397
13355.45 381
13356.54 406
13357.63 478
13358.72 434
13359.81 409
13360.91 423
13362.00 417
13363.09 442
13364.18 488
13365.28 428
13366.37 507
13367.46 497
13368.55 499
13369.65 482
13370.74 445
13371.83 455
13372.92 479
13374.02 439
13375.11 498
13376.20 467
13377.29 462
13378.39 460
13379.48 465
13380.57 422
13381.67 438
13382.76 430
13383.85 394
13384.94 395
13386.04 400
13387.13 429
13388.22 414
13389.32 420
13390.41 419
13391.50 390
13392.60 375
13393.69 413
13394.78 358
13395.88 355
13396.97 378
13398.06 376
13399.16 372
13400.25 365
13401.35 405
13402.44 384
13403.53 370
13404.63 366
13405.72 370
13406.82 376
13407.91 396
13409.00 418
13410.10 444
13411.19 399
13412.29 386
13413.38 400
13414.47 445
13415.57 400
13416.66 338
13417.76 383
13418.85 387
13419.95 335
13421.04 348
13422.14 394
13423.23 379
13424.33 389
13425.42 378
13426.51 392
13427.61 412
13428.70 361
13429.80 423
13430.89 379
13431.99 336
13433.08 406
13434.18 399
13435.27 389
13436.37 374
13437.46 385
13438.56 388
13439.66 377
13440.75 386
13441.85 349
13442.94 390
13444.04 430
13445.13 432
13446.23 419
13447.32 374
13448.42 412
13449.52 416
13450.61 462
13451.71 411
13452.80 412
13453.90 438
13454.99 405
13456.09 407
13457.19 392
13458.28 407
13459.38 398
13460.48 416
13461.57 453
13462.67 461
13463.76 428
13464.86 455
13465.96 434
13467.05 484
13468.15 477
13469.25 439
13470.34 441
13471.44 485
13472.54 396
13473.63 453
13474.73 444
13475.83 441
13476.92 419
13478.02 413
13479.12 440
13480.21 438
13481.31 452
13482.41 448
13483.50 457
13484.60 434
13485.70 414
13486.80 438
13487.89 426
13488.99 401
13490.09 439
13491.19 482
13492.28 490
13493.38 481
13494.48 467
13495.58 492
13496.67 517
13497.77 465
13498.87 523
13499.97 518
13501.06 489
13502.16 484
13503.26 467
13504.36 509
13505.46 519
13506.55 526
13507.65 495
13508.75 475
13509.85 512
13510.95 475
13512.05 445
13513.14 494
13514.24 490
13515.34 492
13516.44 459
13517.54 364
13518.64 419
13519.73 418
13520.83 446
13521.93 409
13523.03 403
13524.13 407
13525.23 392
13526.33 344
13527.43 423
13528.53 403
13529.62 404
13530.72 413
13531.82 389
13532.92 378
13534.02 419
13535.12 391
13536.22 381
13537.32 387
13538.42 410
13539.52 398
13540.62 419
13541.72 403
13542.82 378
13543.92 363
13545.01 344
13546.11 337
13547.21 377
13548.31 387
13549.41 380
13550.51 370
13551.61 384
13552.71 388
13553.81 400
13554.91 379
13556.01 394
13557.11 384
13558.21 382
13559.31 372
13560.41 402
13561.51 365
13562.61 415
13563.72 402
13564.82 367
13565.92 346
13567.02 367
13568.12 359
13569.22 354
13570.32 348
13571.42 314
13572.52 338
13573.62 380
13574.72 399
13575.82 368
13576.92 385
13578.02 371
13579.13 387
13580.23 367
13581.33 366
13582.43 366
13583.53 382
13584.63 409
13585.73 365
13586.83 391
13587.94 366
13589.04 410
13590.14 343
13591.24 398
13592.34 414
13593.44 403
13594.54 425
13595.65 409
13596.75 455
13597.85 372
13598.95 394
13600.05 403
13601.16 410
13602.26 394
13603.36 427
13604.46 416
13605.56 389
13606.67 376
13607.77 409
13608.87 385
13609.97 420
13611.07 421
13612.18 456
13613.28 414
13614.38 395
13615.48 415
13616.59 395
13617.69 437
13618.79 394
13619.89 429
13621.00 422
13622.10 407
13623.20 404
13624.31 414
13625.41 460
13626.51 455
13627.61 389
13628.72 384
13629.82 386
13630.92 422
13632.03 407
13633.13 389
13634.23 428
13635.34 444
13636.44 420
13637.54 427
13638.65 431
13639.75 398
13640.85 418
13641.96 434
13643.06 419
13644.16 411
13645.27 398
13646.37 419
13647.48 402
13648.58 380
13649.68 386
13650.79 361
13651.89 407
13653.00 403
13654.10 415
13655.20 352
13656.31 397
13657.41 482
13658.52 441
13659.62 420
13660.72 382
13661.83 391
13662.93 360
13664.04 390
13665.14 348
13666.25 346
13667.35 405
13668.46 408
13669.56 354
13670.67 387
13671.77 408
13672.88 395
13673.98 396
13675.09 348
13676.19 402
13677.30 420
13678.40 414
13679.51 379
13680.61 378
13681.72 358
13682.82 416
13683.93 383
13685.03 429
13686.14 439
13687.24 339
13688.35 428
13689.45 398
13690.56 411
13691.66 409
13692.77 411
13693.88 378
13694.98 437
13696.09 419
13697.19 420
13698.30 400
13699.40 390
13700.51 409
13701.62 413
13702.72 446
13703.83 381
13704.93 407
13706.04 405
13707.15 404
13708.25 408
13709.36 447
13710.47 439
13711.57 456
13712.68 432
13713.79 455
13714.89 416
13716.00 432
13717.11 437
13718.21 435
13719.32 397
13720.43 432
13721.53 450
13722.64 460
13723.75 453
13724.85 476
13725.96 427
13727.07 472
13728.17 493
13729.28 483
13730.39 472
13731.50 464
13732.60 420
13733.71 476
13734.82 514
13735.92 492
13737.03 514
13738.14 481
13739.25 500
13740.35 469
13741.46 465
13742.57 441
13743.68 499
13744.79 489
13745.89 448
13747.00 478
13748.11 534
13749.22 555
13750.32 510
13751.43 482
13752.54 512
13753.65 480
13754.76 568
13755.87 528
13756.97 506
13758.08 514
13759.19 545
13760.30 615
13761.41 575
13762.52 617
13763.62 582
13764.73 642
13765.84 613
13766.95 638
13768.06 670
13769.17 680
13770.28 677
13771.38 744
13772.49 724
13773.60 742
13774.71 804
13775.82 776
13776.93 825
13778.04 812
13779.15 788
13780.26 807
13781.37 719
13782.48 747
13783.58 710
13784.69 697
13785.80 676
13786.91 639
13788.02 598
13789.13 647
13790.24 591
13791.35 584
13792.46 510
13793.57 538
13794.68 569
13795.79 550
13796.90 495
13798.01 486
13799.12 566
13800.23 541
13801.34 561
13802.45 578
13803.56 525
13804.67 500
13805.78 536
13806.89 544
13808.00 520
13809.11 528
13810.22 509
13811.33 560
13812.44 551
13813.55 580
13814.66 593
13815.77 587
13816.88 565
13818.00 579
13819.11 571
13820.22 632
13821.33 636
13822.44 613
13823.55 587
13824.66 573
13825.77 580
13826.88 529
13827.99 497
13829.10 486
13830.22 531
13831.33 489
13832.44 527
13833.55 500
13834.66 469
13835.77 477
13836.88 513
13838.00 530
13839.11 449
13840.22 475
13841.33 528
13842.44 524
13843.55 518
13844.67 503
13845.78 497
13846.89 505
13848.00 510
13849.11 449
13850.23 503
13851.34 523
13852.45 473
13853.56 496
13854.67 494
13855.79 510
13856.90 567
13858.01 530
13859.12 503
13860.24 501
13861.35 502
13862.46 527
13863.57 474
13864.69 496
13865.80 498
13866.91 448
13868.02 457
13869.14 461
13870.25 511
13871.36 491
13872.47 485
13873.59 487
13874.70 537
13875.81 492
13876.93 528
13878.04 548
13879.15 550
13880.27 519
13881.38 477
13882.49 499
13883.61 504
13884.72 550
13885.83 605
13886.95 571
13888.06 560
13889.17 558
13890.29 605
13891.40 585
13892.51 596
13893.63 617
13894.74 609
13895.86 617
13896.97 646
13898.08 665
13899.20 705
13900.31 686
13901.43 672
13902.54 646
13903.65 633
13904.77 614
13905.88 585
13907.00 629
13908.11 639
13909.23 587
13910.34 561
13911.45 549
13912.57 577
13913.68 514
13914.80 485
13915.91 497
13917.03 516
13918.14 551
13919.26 512
13920.37 462
13921.49 511
13922.60 515
13923.72 524
13924.83 495
13925.95 482
13927.06 558
13928.18 499
13929.29 510
13930.41 536
13931.52 482
13932.64 478
13933.75 506
13934.87 529
13935.98 513
13937.10 485
13938.21 495
13939.33 555
13940.45 539
13941.56 504
13942.68 507
13943.79 468
13944.91 494
13946.03 481
13947.14 445
13948.26 415
13949.37 509
13950.49 508
13951.60 484
13952.72 444
13953.84 445
13954.95 468
13956.07 510
13957.19 491
13958.30 427
13959.42 433
13960.54 447
13961.65 504
13962.77 460
13963.88 421
13965.00 471
13966.12 464
13967.23 462
13968.35 455
13969.47 471
13970.59 460
13971.70 506
13972.82 458
13973.94 422
13975.05 430
13976.17 489
13977.29 466
13978.40 423
13979.52 394
13980.64 458
13981.76 461
13982.87 422
13983.99 447
13985.11 460
13986.23 458
13987.34 493
13988.46 436
13989.58 442
13990.70 466
13991.81 452
13992.93 493
13994.05 476
13995.17 433
13996.29 468
13997.40 485
13998.52 452
13999.64 456
14000.76 464
14001.88 408
14002.99 440
14004.11 439
14005.23 427
14006.35 458
14007.47 420
14008.58 445
14009.70 400
14010.82 427
14011.94 401
14013.06 435
14014.18 470
14015.30 458
14016.41 444
14017.53 422
14018.65 451
14019.77 378
14020.89 405
14022.01 447
14023.13 411
14024.25 419
14025.37 408
14026.48 420
14027.60 454
14028.72 442
14029.84 440
14030.96 422
14032.08 438
14033.20 439
14034.32 487
14035.44 486
14036.56 464
14037.68 450
14038.80 470
14039.92 504
14041.04 484
14042.16 443
14043.28 456
14044.40 471
14045.52 461
14046.64 494
14047.76 470
14048.88 433
14050.00 476
14051.12 484
14052.24 485
14053.36 457
14054.48 474
14055.60 501
14056.72 469
14057.84 474
14058.96 534
14060.08 526
14061.20 480
14062.32 484
14063.44 479
14064.56 520
14065.68 527
14066.80 539
14067.92 557
14069.04 513
14070.16 484
14071.28 523
14072.41 518
14073.53 548
14074.65 563
14075.77 545
14076.89 532
14078.01 559
14079.13 515
14080.25 550
14081.37 555
14082.50 536
14083.62 555
14084.74 569
14085.86 578
14086.98 576
14088.10 582
14089.23 592
14090.35 602
14091.47 594
14092.59 654
14093.71 623
14094.83 629
14095.96 645
14097.08 643
14098.20 648
14099.32 610
14100.44 639
14101.57 721
14102.69 708
14103.81 702
14104.93 620
14106.05 630
14107.18 615
14108.30 613
14109.42 609
14110.54 578
14111.67 554
14112.79 511
14113.91 515
14115.03 502
14116.16 450
14117.28 449
14118.40 461
14119.53 471
14120.65 478
14121.77 465
14122.89 477
14124.02 431
14125.14 432
14126.26 455
14127.39 443
14128.51 458
14129.63 453
14130.76 497
14131.88 460
14133.00 440
14134.13 404
14135.25 428
14136.37 409
14137.50 432
14138.62 448
14139.74 428
14140.87 383
14141.99 417
14143.11 397
14144.24 439
14145.36 401
14146.49 403
14147.61 434
14148.73 414
14149.86 441
14150.98 376
14152.11 416
14153.23 386
14154.35 402
14155.48 416
14156.60 424
14157.73 403
14158.85 385
14159.98 449
14161.10 425
14162.23 430
14163.35 466
14164.47 488
14165.60 433
14166.72 455
14167.85 416
14168.97 430
14170.10 414
14171.22 443
14172.35 427
14173.47 435
14174.60 427
14175.72 455
14176.85 484
14177.97 413
14179.10 442
14180.22 387
14181.35 407
14182.47 400
14183.60 346
14184.72 379
14185.85 428
14186.98 433
14188.10 413
14189.23 434
14190.35 434
14191.48 394
14192.60 368
14193.73 368
14194.86 382
14195.98 344
14197.11 384
14198.23 416
14199.36 355
14200.49 357
14201.61 376
14202.74 401
14203.86 356
14204.99 356
14206.12 401
14207.24 440
14208.37 408
14209.50 395
14210.62 386
14211.75 364
14212.87 368
14214.00 398
14215.13 389
14216.25 364
14217.38 392
14218.51 374
14219.63 384
14220.76 376
14221.89 344
14223.02 378
14224.14 381
14225.27 334
14226.40 373
14227.52 394
14228.65 365
14229.78 313
14230.91 346
14232.03 387
14233.16 360
14234.29 351
14235.41 348
14236.54 353
14237.67 383
14238.80 361
14239.92 359
14241.05 334
14242.18 353
14243.31 388
14244.44 396
14245.56 365
14246.69 366
14247.82 384
14248.95 361
14250.08 324
14251.20 348
14252.33 383
14253.46 429
14254.59 373
14255.72 353
14256.84 347
14257.97 380
14259.10 355
14260.23 337
14261.36 322
14262.49 354
14263.62 315
14264.74 330
14265.87 325
14267.00 386
14268.13 394
14269.26 351
14270.39 336
14271.52 341
14272.65 371
14273.77 336
14274.90 353
14276.03 306
14277.16 339
14278.29 341
14279.42 341
14280.55 334
14281.68 379
14282.81 338
14283.94 317
14285.07 344
14286.20 337
14287.33 330
14288.45 326
14289.58 323
14290.71 287
14291.84 271
14292.97 313
14294.10 330
14295.23 305
14296.36 298
14297.49 303
14298.62 327
14299.75 360
14300.88 314
14302.01 299
14303.14 318
14304.27 329
14305.40 346
14306.53 322
14307.66 297
14308.79 315
14309.92 332
14311.05 316
14312.19 321
14313.32 311
14314.45 306
14315.58 315
14316.71 310
14317.84 340
14318.97 318
14320.10 306
14321.23 359
14322.36 339
14323.49 326
14324.62 304
14325.75 326
14326.89 320
14328.02 336
14329.15 305
14330.28 320
14331.41 302
14332.54 350
14333.67 312
14334.80 299
14335.94 311
14337.07 299
14338.20 289
14339.33 336
14340.46 303
14341.59 290
14342.73 296
14343.86 298
14344.99 309
14346.12 288
14347.25 307
14348.38 320
14349.52 320
14350.65 310
14351.78 345
14352.91 302
14354.04 290
14355.18 308
14356.31 320
14357.44 294
14358.57 282
14359.71 274
14360.84 287
14361.97 307
14363.10 287
14364.24 280
14365.37 333
14366.50 336
14367.63 326
14368.77 307
14369.90 304
14371.03 291
14372.16 296
14373.30 334
14374.43 279
14375.56 323
14376.70 263
14377.83 256
14378.96 319
14380.10 304
14381.23 293
14382.36 285
14383.50 284
14384.63 295
14385.76 300
14386.90 329
14388.03 309
14389.16 332
14390.30 302
14391.43 310
14392.56 330
14393.70 327
14394.83 326
14395.97 311
14397.10 324
14398.23 350
14399.37 306
14400.50 318
14401.63 314
14402.77 313
14403.90 301
14405.04 306
14406.17 308
14407.31 318
14408.44 340
14409.57 270
14410.71 314
14411.84 289
14412.98 300
14414.11 307
14415.25 310
14416.38 313
14417.52 310
14418.65 279
14419.79 283
14420.92 313
14422.05 314
14423.19 331
14424.32 309
14425.46 357
14426.59 325
14427.73 284
14428.86 307
14430.00 317
14431.14 330
14432.27 308
14433.41 314
14434.54 325
14435.68 319
14436.81 354
14437.95 328
14439.08 293
14440.22 296
14441.35 307
14442.49 304
14443.63 321
14444.76 313
14445.90 319
14447.03 337
14448.17 360
14449.30 300
14450.44 306
14451.58 319
14452.71 324
14453.85 343
14454.98 310
14456.12 303
14457.26 309
14458.39 313
14459.53 326
14460.67 326
14461.80 311
14462.94 332
14464.08 325
14465.21 301
14466.35 336
14467.48 328
14468.62 315
14469.76 305
14470.90 311
14472.03 314
14473.17 327
14474.31 362
14475.44 339
14476.58 297
14477.72 297
14478.85 359
14479.99 367
14481.13 340
14482.27 299
14483.40 371
14484.54 371
14485.68 299
14486.81 349
14487.95 393
14489.09 368
14490.23 352
14491.36 334
14492.50 325
14493.64 318
14494.78 336
14495.92 344
14497.05 327
14498.19 352
14499.33 375
14500.47 334
14501.60 339
14502.74 376
14503.88 396
14505.02 387
14506.16 374
14507.30 362
14508.43 358
14509.57 421
14510.71 440
14511.85 392
14512.99 397
14514.13 377
14515.26 363
14516.40 398
14517.54 401
14518.68 397
14519.82 396
14520.96 395
14522.10 430
14523.23 427
14524.37 413
14525.51 459
14526.65 412
14527.79 452
14528.93 445
14530.07 393
14531.21 417
14532.35 425
14533.49 388
14534.63 383
14535.76 351
14536.90 385
14538.04 425
14539.18 401
14540.32 349
14541.46 371
14542.60 335
14543.74 351
14544.88 385
14546.02 337
14547.16 380
14548.30 373
14549.44 359
14550.58 348
14551.72 346
14552.86 367
14554.00 351
14555.14 355
14556.28 342
14557.42 384
14558.56 346
14559.70 315
14560.84 361
14561.98 338
14563.12 344
14564.26 349
14565.40 344
14566.54 388
14567.68 356
14568.82 322
14569.96 315
14571.11 351
14572.25 372
14573.39 309
14574.53 316
14575.67 337
14576.81 348
14577.95 366
14579.09 351
14580.23 355
14581.37 400
14582.52 370
14583.66 322
14584.80 357
14585.94 394
14587.08 348
14588.22 366
14589.36 353
14590.50 361
14591.65 334
14592.79 331
14593.93 355
14595.07 396
14596.21 371
14597.35 354
14598.50 364
14599.64 403
14600.78 401
14601.92 390
14603.06 361
14604.21 347
14605.35 362
14606.49 377
14607.63 406
14608.77 362
14609.92 369
14611.06 364
14612.20 386
14613.34 389
14614.49 409
14615.63 370
14616.77 376
14617.91 403
14619.06 372
14620.20 402
14621.34 388
14622.48 398
14623.63 397
14624.77 423
14625.91 390
14627.06 401
14628.20 411
14629.34 451
14630.48 467
14631.63 459
14632.77 418
14633.91 466
14635.06 475
14636.20 443
14637.34 438
14638.49 470
14639.63 465
14640.77 484
14641.92 464
14643.06 461
14644.20 446
14645.35 437
14646.49 488
14647.64 421
14648.78 397
14649.92 391
14651.07 420
14652.21 382
14653.35 360
14654.50 377
14655.64 368
14656.79 361
14657.93 366
14659.07 307
14660.22 312
14661.36 323
14662.51 349
14663.65 341
14664.80 325
14665.94 306
14667.09 331
14668.23 330
14669.37 328
14670.52 361
14671.66 330
14672.81 348
14673.95 355
14675.10 342
14676.24 336
14677.39 304
14678.53 305
14679.68 307
14680.82 287
14681.97 293
14683.11 290
14684.26 327
14685.40 307
14686.55 309
14687.69 338
14688.84 298
14689.98 302
14691.13 308
14692.27 281
14693.42 295
14694.57 313
14695.71 291
14696.86 274
14698.00 330
14699.15 299
14700.29 260
14701.44 300
14702.59 275
14703.73 306
14704.88 306
14706.02 284
14707.17 270
14708.32 310
14709.46 274
14710.61 268
14711.75 318
14712.90 299
14714.05 337
14715.19 348
14716.34 290
14717.49 266
14718.63 294
14719.78 334
14720.93 314
14722.07 312
14723.22 275
14724.37 288
14725.51 315
14726.66 296
14727.81 311
14728.95 288
14730.10 310
14731.25 262
14732.39 311
14733.54 270
14734.69 287
14735.84 293
14736.98 281
14738.13 284
14739.28 295
14740.42 267
14741.57 282
14742.72 298
14743.87 272
14745.01 277
14746.16 295
14747.31 323
14748.46 305
14749.61 278
14750.75 258
14751.90 263
14753.05 282
14754.20 309
14755.34 297
14756.49 256
14757.64 316
14758.79 277
14759.94 300
14761.08 291
14762.23 311
14763.38 330
14764.53 262
14765.68 264
14766.83 278
14767.97 295
14769.12 305
14770.27 281
14771.42 270
14772.57 290
14773.72 328
14774.87 281
14776.01 273
14777.16 262
14778.31 292
14779.46 283
14780.61 283
14781.76 266
14782.91 276
14784.06 324
14785.21 335
14786.36 303
14787.50 269
14788.65 285
14789.80 286
14790.95 281
14792.10 245
14793.25 248
14794.40 284
14795.55 293
14796.70 290
14797.85 297
14799.00 275
14800.15 263
14801.30 255
14802.45 263
14803.60 255
14804.75 229
14805.90 286
14807.05 264
14808.20 244
14809.35 257
14810.50 261
14811.65 279
14812.80 281
14813.95 264
14815.10 245
14816.25 248
14817.40 259
14818.55 300
14819.70 275
14820.85 277
14822.00 246
14823.15 259
14824.30 268
14825.45 247
14826.60 254
14827.75 250
14828.91 254
14830.06 258
14831.21 236
14832.36 265
14833.51 234
14834.66 224
14835.81 254
14836.96 267
14838.11 225
14839.26 250
14840.42 294
14841.57 243
14842.72 246
14843.87 250
14845.02 246
14846.17 246
14847.32 242
14848.48 251
14849.63 227
14850.78 230
14851.93 279
14853.08 240
14854.23 245
14855.39 240
14856.54 247
14857.69 233
14858.84 203
14859.99 208
14861.15 222
14862.30 234
14863.45 206
14864.60 234
14865.75 275
14866.91 266
14868.06 242
14869.21 272
14870.36 267
14871.52 266
14872.67 268
14873.82 271
14874.97 238
14876.13 239
14877.28 255
14878.43 236
14879.59 233
14880.74 251
14881.89 278
14883.04 244
14884.20 270
14885.35 240
14886.50 233
14887.66 272
14888.81 261
14889.96 246
14891.12 218
14892.27 256
14893.42 244
14894.58 290
14895.73 283
14896.88 260
14898.04 266
14899.19 268
14900.34 212
14901.50 222
14902.65 216
14903.80 280
14904.96 269
14906.11 255
14907.27 249
14908.42 281
14909.57 274
14910.73 249
14911.88 219
14913.04 229
14914.19 257
14915.34 251
14916.50 241
14917.65 240
14918.81 234
14919.96 234
14921.11 242
14922.27 255
14923.42 218
14924.58 236
14925.73 259
14926.89 258
14928.04 201
14929.20 220
14930.35 254
14931.51 285
14932.66 224
14933.82 278
14934.97 245
14936.13 261
14937.28 291
14938.44 254
14939.59 233
14940.75 239
14941.90 272
14943.06 243
14944.21 237
14945.37 264
14946.52 262
14947.68 240
14948.83 256
14949.99 238
14951.14 248
14952.30 259
14953.46 283
14954.61 276
14955.77 256
14956.92 299
14958.08 266
14959.24 264
14960.39 269
14961.55 267
14962.70 239
14963.86 212
14965.02 246
14966.17 263
14967.33 259
14968.48 241
14969.64 236
14970.80 250
14971.95 234
14973.11 235
14974.27 263
14975.42 261
14976.58 229
14977.74 256
14978.89 235
14980.05 232
14981.21 236
14982.36 267
14983.52 229
14984.68 249
14985.83 261
14986.99 260
14988.15 252
14989.30 239
14990.46 255
14991.62 246
14992.77 255
14993.93 264
14995.09 256
14996.25 254
14997.40 235
14998.56 268
14999.72 253
15000.88 233
15002.03 214
15003.19 276
15004.35 282
15005.51 249
15006.66 276
15007.82 256
15008.98 247
15010.14 249
15011.30 251
15012.45 229
15013.61 237
15014.77 259
15015.93 261
15017.09 205
15018.24 235
15019.40 252
15020.56 245
15021.72 241
15022.88 257
15024.04 222
15025.19 244
15026.35 244
15027.51 213
15028.67 268
15029.83 230
15030.99 246
15032.15 248
15033.30 238
15034.46 237
15035.62 220
15036.78 238
15037.94 268
15039.10 219
15040.26 179
15041.42 229
15042.58 258
15043.73 231
15044.89 227
15046.05 246
15047.21 223
15048.37 253
15049.53 256
15050.69 204
15051.85 251
15053.01 216
15054.17 225
15055.33 262
15056.49 263
15057.65 223
15058.81 255
15059.97 236
15061.13 227
15062.29 206
15063.45 264
15064.61 226
15065.77 272
15066.93 260
15068.09 269
15069.25 238
15070.41 248
15071.57 246
15072.73 239
15073.89 256
15075.05 272
15076.21 224
15077.37 245
15078.53 252
15079.69 234
15080.85 209
15082.01 247
15083.17 239
15084.33 250
15085.49 252
15086.65 261
15087.82 246
15088.98 228
15090.14 238
15091.30 291
15092.46 235
15093.62 189
15094.78 206
15095.94 247
15097.10 237
15098.27 225
15099.43 256
15100.59 256
15101.75 241
15102.91 262
15104.07 248
15105.23 227
15106.40 240
15107.56 261
15108.72 265
15109.88 288
15111.04 282
15112.20 258
15113.37 267
15114.53 247
15115.69 244
15116.85 276
15118.01 250
15119.18 253
15120.34 254
15121.50 273
15122.66 283
15123.82 283
15124.99 262
15126.15 249
15127.31 260
15128.47 236
15129.64 258
15130.80 228
15131.96 244
15133.12 277
15134.29 291
15135.45 273
15136.61 266
15137.77 257
15138.94 263
15140.10 250
15141.26 272
15142.43 282
15143.59 247
15144.75 220
15145.92 240
15147.08 230
15148.24 240
15149.41 246
15150.57 251
15151.73 227
15152.90 276
15154.06 263
15155.22 252
15156.39 264
15157.55 265
15158.71 256
15159.88 268
15161.04 268
15162.20 243
15163.37 267
15164.53 240
15165.70 270
15166.86 260
15168.02 249
15169.19 272
15170.35 237
15171.52 254
15172.68 240
15173.84 232
15175.01 274
15176.17 290
15177.34 298
15178.50 324
15179.66 262
15180.83 259
15181.99 257
15183.16 270
15184.32 255
15185.49 262
15186.65 264
15187.82 270
15188.98 255
15190.15 230
15191.31 276
15192.48 254
15193.64 238
15194.81 267
15195.97 257
15197.14 293
15198.30 263
15199.47 276
15200.63 262
15201.80 290
15202.96 283
15204.13 282
15205.29 257
15206.46 275
15207.62 296
15208.79 316
15209.96 293
15211.12 297
15212.29 278
15213.45 308
15214.62 286
15215.78 302
15216.95 305
15218.12 330
15219.28 311
15220.45 297
15221.61 300
15222.78 301
15223.95 304
15225.11 316
15226.28 308
15227.44 313
15228.61 329
15229.78 354
15230.94 362
15232.11 347
15233.28 362
15234.44 341
15235.61 372
15236.78 358
15237.94 334
15239.11 355
15240.28 347
15241.44 353
15242.61 335
15243.78 340
15244.94 316
15246.11 327
15247.28 293
15248.44 317
15249.61 315
15250.78 284
15251.95 288
15253.11 330
15254.28 294
15255.45 297
15256.61 296
15257.78 275
15258.95 290
15260.12 279
15261.28 311
15262.45 274
15263.62 258
15264.79 274
15265.95 311
15267.12 271
15268.29 296
15269.46 294
15270.63 270
15271.79 284
15272.96 273
15274.13 282
15275.30 238
15276.47 276
15277.63 265
15278.80 243
15279.97 243
15281.14 248
15282.31 287
15283.48 279
15284.64 257
15285.81 296
15286.98 265
15288.15 270
15289.32 273
15290.49 219
15291.66 261
15292.82 259
15293.99 284
15295.16 233
15296.33 255
15297.50 283
15298.67 266
15299.84 251
15301.01 255
15302.18 275
15303.35 269
15304.51 285
15305.68 281
15306.85 261
15308.02 234
15309.19 279
15310.36 251
15311.53 243
15312.70 257
15313.87 279
15315.04 267
15316.21 293
15317.38 268
15318.55 257
15319.72 254
15320.89 259
15322.06 281
15323.23 277
15324.40 293
15325.57 273
15326.74 232
15327.91 238
15329.08 246
15330.25 269
15331.42 270
15332.59 265
15333.76 278
15334.93 276
15336.10 291
15337.27 247
15338.44 263
15339.61 285
15340.78 295
15341.95 267
15343.12 263
15344.29 284
15345.47 225
15346.64 239
15347.81 257
15348.98 301
15350.15 263
15351.32 248
15352.49 283
15353.66 299
15354.83 276
15356.00 277
15357.18 262
15358.35 273
15359.52 273
15360.69 307
15361.86 289
15363.03 287
15364.20 266
15365.38 254
15366.55 313
15367.72 296
15368.89 304
15370.06 310
15371.23 275
15372.41 273
15373.58 322
15374.75 278
15375.92 276
15377.09 255
15378.26 262
15379.44 304
15380.61 298
15381.78 284
15382.95 289
15384.13 329
15385.30 353
15386.47 316
15387.64 291
15388.82 328
15389.99 359
15391.16 328
15392.33 370
15393.51 315
15394.68 294
15395.85 283
15397.02 283
15398.20 314
15399.37 362
15400.54 307
15401.71 331
15402.89 332
15404.06 301
15405.23 279
15406.41 303
15407.58 295
15408.75 300
15409.93 256
15411.10 310
15412.27 276
15413.45 291
15414.62 305
15415.79 280
15416.97 259
15418.14 263
15419.31 292
15420.49 266
15421.66 249
15422.84 275
15424.01 273
15425.18 262
15426.36 243
15427.53 247
15428.70 259
15429.88 271
15431.05 227
15432.23 282
15433.40 274
15434.57 273
15435.75 251
15436.92 250
15438.10 251
15439.27 239
15440.45 247
15441.62 231
15442.80 206
15443.97 258
15445.14 279
15446.32 270
15447.49 258
15448.67 262
15449.84 282
15451.02 268
15452.19 255
15453.37 239
15454.54 249
15455.72 265
15456.89 227
15458.07 245
15459.24 263
15460.42 259
15461.59 247
15462.77 223
15463.94 226
15465.12 267
15466.29 235
15467.47 239
15468.65 225
15469.82 230
15471.00 284
15472.17 263
15473.35 245
15474.52 220
15475.70 287
15476.88 296
15478.05 241
15479.23 219
15480.40 251
15481.58 259
15482.76 264
15483.93 244
15485.11 246
15486.28 259
15487.46 244
15488.64 224
15489.81 225
15490.99 245
15492.16 223
15493.34 234
15494.52 250
15495.69 221
15496.87 233
15498.05 204
15499.22 221
15500.40 246
15501.58 221
15502.75 231
15503.93 245
15505.11 240
15506.28 246
15507.46 261
15508.64 262
15509.82 271
15510.99 262
15512.17 245
15513.35 237
15514.52 240
15515.70 227
15516.88 287
15518.06 230
15519.23 237
15520.41 282
15521.59 245
15522.77 255
15523.94 245
15525.12 256
15526.30 227
15527.48 236
15528.65 223
15529.83 258
15531.01 229
15532.19 229
15533.37 228
15534.54 233
15535.72 246
15536.90 248
15538.08 217
15539.26 257
15540.44 267
15541.61 271
15542.79 308
15543.97 272
15545.15 219
15546.33 257
15547.51 270
15548.68 259
15549.86 239
15551.04 232
15552.22 251
15553.40 219
15554.58 261
15555.76 267
15556.93 259
15558.11 268
15559.29 236
15560.47 272
15561.65 220
15562.83 237
15564.01 262
15565.19 246
15566.37 285
15567.55 239
15568.73 251
15569.91 245
15571.08 229
15572.26 257
15573.44 227
15574.62 260
15575.80 302
15576.98 253
15578.16 274
15579.34 267
15580.52 248
15581.70 262
15582.88 301
15584.06 289
15585.24 270
15586.42 265
15587.60 272
15588.78 268
15589.96 269
15591.14 261
15592.32 275
15593.50 300
15594.68 260
15595.86 256
15597.04 273
15598.22 269
15599.40 280
15600.58 269
15601.76 261
15602.95 261
15604.13 257
15605.31 262
15606.49 246
15607.67 257
15608.85 280
15610.03 297
15611.21 263
15612.39 280
15613.57 268
15614.75 296
15615.93 270
15617.12 272
15618.30 302
15619.48 313
15620.66 342
15621.84 306
15623.02 320
15624.20 336
15625.38 289
15626.57 301
15627.75 301
15628.93 292
15630.11 312
15631.29 295
15632.47 329
15633.66 296
15634.84 285
15636.02 335
15637.20 333
15638.38 322
15639.57 282
15640.75 293
15641.93 334
15643.11 319
15644.29 328
15645.48 343
15646.66 370
15647.84 365
15649.02 314
15650.21 376
15651.39 336
15652.57 356
15653.75 395
15654.94 367
15656.12 362
15657.30 348
15658.48 374
15659.67 351
15660.85 334
15662.03 321
15663.22 341
15664.40 366
15665.58 365
15666.76 344
15667.95 376
15669.13 381
15670.31 375
15671.50 336
15672.68 309
15673.86 336
15675.05 349
15676.23 366
15677.41 359
15678.60 323
15679.78 311
15680.96 383
15682.15 355
15683.33 286
15684.51 324
15685.70 333
15686.88 313
15688.07 322
15689.25 310
15690.43 339
15691.62 317
15692.80 324
15693.99 345
15695.17 319
15696.35 300
15697.54 299
15698.72 319
15699.91 326
15701.09 278
15702.28 322
15703.46 356
15704.64 306
15705.83 329
15707.01 360
15708.20 382
15709.38 327
15710.57 311
15711.75 322
15712.94 388
15714.12 371
15715.31 322
15716.49 364
15717.68 351
15718.86 313
15720.05 382
15721.23 365
15722.42 352
15723.60 376
15724.79 386
15725.97 387
15727.16 340
15728.34 371
15729.53 384
15730.71 363
15731.90 386
15733.08 389
15734.27 368
15735.46 357
15736.64 349
15737.83 359
15739.01 365
15740.20 343
15741.39 381
15742.57 371
15743.76 346
15744.94 386
15746.13 410
15747.31 410
15748.50 369
15749.69 394
15750.87 422
15752.06 420
15753.25 443
15754.43 436
15755.62 423
15756.81 431
15757.99 449
15759.18 431
15760.36 414
15761.55 443
15762.74 435
15763.92 422
15765.11 400
15766.30 434
15767.49 415
15768.67 404
15769.86 390
15771.05 403
15772.23 405
15773.42 391
15774.61 363
15775.79 379
15776.98 365
15778.17 372
15779.36 365
15780.54 346
15781.73 411
15782.92 358
15784.11 311
15785.29 312
15786.48 281
15787.67 326
15788.86 381
15790.04 351
15791.23 362
15792.42 317
15793.61 354
15794.79 362
15795.98 357
15797.17 371
15798.36 370
15799.55 330
15800.73 285
15801.92 291
15803.11 353
15804.30 320
15805.49 332
15806.68 360
15807.86 303
15809.05 308
15810.24 380
15811.43 327
15812.62 311
15813.81 343
15815.00 337
15816.18 315
15817.37 312
15818.56 297
15819.75 275
15820.94 282
15822.13 282
15823.32 310
15824.51 278
15825.70 269
15826.88 270
15828.07 286
15829.26 286
15830.45 318
15831.64 328
15832.83 272
15834.02 284
15835.21 308
15836.40 309
15837.59 285
15838.78 292
15839.97 288
15841.16 281
15842.35 293
15843.54 283
15844.73 312
15845.92 351
15847.11 292
15848.30 325
15849.49 346
15850.68 296
15851.87 304
15853.06 300
15854.25 332
15855.44 343
15856.63 294
15857.82 312
15859.01 319
15860.20 324
15861.39 294
15862.58 332
15863.77 304
15864.96 298
15866.15 302
15867.34 316
15868.53 299
15869.72 348
15870.91 295
15872.10 280
15873.29 348
15874.48 296
15875.68 315
15876.87 308
15878.06 308
15879.25 366
15880.44 330
15881.63 271
15882.82 290
15884.01 337
15885.20 367
15886.40 315
15887.59 352
15888.78 346
15889.97 336
15891.16 327
15892.35 341
15893.54 358
15894.74 374
15895.93 335
15897.12 339
15898.31 369
15899.50 337
15900.70 339
15901.89 340
15903.08 338
15904.27 405
15905.46 365
15906.66 350
15907.85 374
15909.04 393
15910.23 381
15911.42 348
15912.62 327
15913.81 359
15915.00 392
15916.19 375
15917.39 345
15918.58 339
15919.77 365
15920.96 337
15922.16 342
15923.35 330
15924.54 358
15925.73 338
15926.93 386
15928.12 360
15929.31 338
15930.51 393
15931.70 346
15932.89 394
15934.09 394
15935.28 342
15936.47 358
15937.67 414
15938.86 380
15940.05 311
15941.25 372
15942.44 383
15943.63 350
15944.83 343
15946.02 336
15947.21 355
15948.41 369
15949.60 339
15950.79 320
15951.99 308
15953.18 314
15954.38 312
15955.57 279
15956.76 274
15957.96 304
15959.15 343
15960.35 299
15961.54 320
15962.73 309
15963.93 309
15965.12 294
15966.32 288
15967.51 263
15968.71 259
15969.90 267
15971.09 286
15972.29 294
15973.48 258
15974.68 245
15975.87 251
15977.07 300
15978.26 294
15979.46 266
15980.65 271
15981.85 290
15983.04 265
15984.24 261
15985.43 283
15986.63 279
15987.82 245
15989.02 246
15990.21 228
15991.41 261
15992.60 268
15993.80 252
15994.99 254
15996.19 231
15997.39 257
15998.58 269
15999.78 297
16000.97 265
16002.17 250
16003.36 252
16004.56 287
16005.76 287
16006.95 261
16008.15 263
16009.34 268
16010.54 244
16011.73 208
16012.93 246
16014.13 244
16015.32 283
16016.52 292
16017.72 279
16018.91 219
16020.11 234
16021.30 267
16022.50 253
16023.70 242
16024.89 267
16026.09 263
16027.29 288
16028.48 294
16029.68 257
16030.88 246
16032.07 268
16033.27 297
16034.47 241
16035.67 268
16036.86 248
16038.06 274
16039.26 270
16040.45 301
16041.65 266
16042.85 267
16044.04 230
16045.24 224
16046.44 229
16047.64 219
16048.83 271
16050.03 270
16051.23 256
16052.43 255
16053.62 273
16054.82 217
16056.02 251
16057.22 265
16058.42 221
16059.61 217
16060.81 250
16062.01 278
16063.21 217
16064.41 224
16065.60 211
16066.80 243
16068.00 255
16069.20 241
16070.40 233
16071.59 285
16072.79 274
16073.99 265
16075.19 253
16076.39 272
16077.59 233
16078.78 243
16079.98 239
16081.18 247
16082.38 241
16083.58 222
16084.78 236
16085.98 251
16087.18 238
16088.37 253
16089.57 239
16090.77 247
16091.97 223
16093.17 252
16094.37 240
16095.57 241
16096.77 257
16097.97 234
16099.17 215
16100.37 236
16101.57 180
16102.77 202
16103.96 226
16105.16 229
16106.36 223
16107.56 264
16108.76 249
16109.96 219
16111.16 231
16112.36 256
16113.56 236
16114.76 237
16115.96 261
16117.16 271
16118.36 260
16119.56 236
16120.76 223
16121.96 257
16123.16 238
16124.36 250
16125.56 217
16126.76 192
16127.96 211
16129.16 224
16130.37 247
16131.57 195
16132.77 210
16133.97 248
16135.17 239
16136.37 233
16137.57 229
16138.77 245
16139.97 255
16141.17 239
16142.37 196
16143.57 236
16144.77 200
16145.98 219
16147.18 214
16148.38 227
16149.58 224
16150.78 227
16151.98 223
16153.18 220
16154.38 238
16155.59 235
16156.79 210
16157.99 235
16159.19 207
16160.39 243
16161.59 204
16162.80 209
16164.00 183
16165.20 204
16166.40 239
16167.60 229
16168.80 246
16170.01 206
16171.21 206
16172.41 233
16173.61 227
16174.81 223
16176.02 222
16177.22 194
16178.42 182
16179.62 226
16180.83 237
16182.03 243
16183.23 218
16184.43 223
16185.64 215
16186.84 225
16188.04 205
16189.24 219
16190.45 184
16191.65 237
16192.85 227
16194.06 201
16195.26 200
16196.46 211
16197.66 238
16198.87 228
16200.07 184
16201.27 240
16202.48 218
16203.68 208
16204.88 195
16206.09 190
16207.29 219
16208.49 236
16209.70 238
16210.90 244
16212.10 251
16213.31 252
16214.51 240
16215.71 259
16216.92 246
16218.12 210
16219.33 215
16220.53 237
16221.73 176
16222.94 200
16224.14 204
16225.35 215
16226.55 195
16227.75 209
16228.96 208
16230.16 211
16231.37 256
16232.57 238
16233.77 233
16234.98 240
16236.18 247
16237.39 227
16238.59 235
16239.80 262
16241.00 239
16242.21 217
16243.41 198
16244.62 218
16245.82 256
16247.03 267
16248.23 265
16249.44 196
16250.64 217
16251.85 207
16253.05 200
16254.26 207
16255.46 224
16256.67 219
16257.87 239
16259.08 216
16260.28 241
16261.49 248
16262.69 250
16263.90 240
16265.10 249
16266.31 267
16267.51 257
16268.72 255
16269.93 247
16271.13 238
16272.34 218
16273.54 208
16274.75 249
16275.96 228
16277.16 266
16278.37 246
16279.57 248
16280.78 271
16281.99 301
16283.19 262
16284.40 269
16285.60 255
16286.81 244
16288.02 247
16289.22 235
16290.43 242
16291.64 211
16292.84 240
16294.05 240
16295.26 280
16296.46 251
16297.67 207
16298.88 246
16300.08 229
16301.29 249
16302.50 226
16303.70 244
16304.91 285
16306.12 209
16307.32 245
16308.53 240
16309.74 238
16310.95 211
16312.15 251
16313.36 272
16314.57 247
16315.78 233
16316.98 238
16318.19 287
16319.40 243
16320.61 257
16321.81 251
16323.02 261
16324.23 254
16325.44 256
16326.64 274
16327.85 235
16329.06 204
16330.27 232
16331.48 210
16332.68 230
16333.89 237
16335.10 254
16336.31 248
16337.52 221
16338.72 198
16339.93 190
16341.14 230
16342.35 190
16343.56 221
16344.77 250
16345.98 194
16347.18 204
16348.39 202
16349.60 209
16350.81 203
16352.02 234
16353.23 207
16354.44 185
16355.65 230
16356.85 257
16358.06 228
16359.27 203
16360.48 189
16361.69 174
16362.90 219
16364.11 202
16365.32 193
16366.53 193
16367.74 198
16368.95 212
16370.16 192
16371.36 187
16372.57 208
16373.78 201
16374.99 196
16376.20 204
16377.41 206
16378.62 195
16379.83 220
16381.04 249
16382.25 238
16383.46 210
16384.67 205
16385.88 205
16387.09 211
16388.30 192
16389.51 204
16390.72 244
16391.93 218
16393.14 198
16394.35 196
16395.56 215
16396.77 193
16397.98 199
16399.19 225
16400.41 248
16401.62 205
16402.83 219
16404.04 198
16405.25 178
16406.46 200
16407.67 220
16408.88 227
16410.09 201
16411.30 184
16412.51 203
16413.72 218
16414.94 187
16416.15 198
16417.36 184
16418.57 194
16419.78 201
16420.99 228
16422.20 239
16423.41 192
16424.63 196
16425.84 200
16427.05 180
16428.26 190
16429.47 178
16430.68 207
16431.90 207
16433.11 192
16434.32 166
16435.53 173
16436.74 175
16437.95 212
16439.17 220
16440.38 211
16441.59 186
16442.80 203
16444.01 205
16445.23 205
16446.44 197
16447.65 212
16448.86 210
16450.08 202
16451.29 182
16452.50 193
16453.71 210
16454.93 225
16456.14 189
16457.35 198
16458.56 187
16459.78 182
16460.99 200
16462.20 185
16463.42 190
16464.63 178
16465.84 205
16467.05 168
16468.27 178
16469.48 205
16470.69 212
16471.91 180
16473.12 207
16474.33 153
16475.55 175
16476.76 175
16477.97 172
16479.19 152
16480.40 190
16481.61 158
16482.83 169
16484.04 176
16485.25 209
16486.47 197
16487.68 185
16488.90 193
16490.11 203
16491.32 164
16492.54 189
16493.75 205
16494.97 177
16496.18 204
16497.39 229
16498.61 204
16499.82 210
16501.04 211
16502.25 189
16503.47 175
16504.68 177
16505.89 199
16507.11 156
16508.32 182
16509.54 187
16510.75 179
16511.97 215
16513.18 169
16514.40 172
16515.61 176
16516.83 200
16518.04 211
16519.26 198
16520.47 194
16521.69 193
16522.90 209
16524.12 173
16525.33 178
16526.55 203
16527.76 205
16528.98 199
16530.19 200
16531.41 180
16532.62 218
16533.84 192
16535.05 211
16536.27 170
16537.49 185
16538.70 179
16539.92 189
16541.13 199
16542.35 198
16543.56 206
16544.78 195
16546.00 195
16547.21 178
16548.43 169
16549.64 185
16550.86 208
16552.08 190
16553.29 195
16554.51 184
16555.73 184
16556.94 202
16558.16 182
16559.37 162
16560.59 197
16561.81 174
16563.02 211
16564.24 190
16565.46 159
16566.67 189
16567.89 188
16569.11 208
16570.32 180
16571.54 183
16572.76 192
16573.98 209
16575.19 188
16576.41 191
16577.63 195
16578.84 216
16580.06 202
16581.28 240
16582.50 202
16583.71 219
16584.93 219
16586.15 185
16587.36 170
16588.58 157
16589.80 191
16591.02 213
16592.24 212
16593.45 196
16594.67 209
16595.89 187
16597.11 220
16598.32 234
16599.54 171
16600.76 203
16601.98 217
16603.20 204
16604.41 195
16605.63 206
16606.85 184
16608.07 200
16609.29 173
16610.51 197
16611.72 182
16612.94 180
16614.16 203
16615.38 186
16616.60 189
16617.82 228
16619.03 194
16620.25 168
16621.47 184
16622.69 173
16623.91 183
16625.13 207
16626.35 182
16627.57 177
16628.79 197
16630.00 191
16631.22 199
16632.44 181
16633.66 197
16634.88 175
16636.10 192
16637.32 196
16638.54 194
16639.76 160
16640.98 190
16642.20 213
16643.42 189
16644.64 176
16645.86 180
16647.08 204
16648.30 185
16649.51 186
16650.73 172
16651.95 189
16653.17 164
16654.39 167
16655.61 208
16656.83 195
16658.05 201
16659.27 181
16660.49 161
16661.71 169
16662.93 200
16664.16 171
16665.38 199
16666.60 173
16667.82 173
16669.04 169
16670.26 185
16671.48 182
16672.70 186
16673.92 185
16675.14 178
16676.36 187
16677.58 196
16678.80 163
16680.02 132
16681.24 150
16682.46 164
16683.69 170
16684.91 149
16686.13 155
16687.35 170
16688.57 163
16689.79 173
16691.01 171
16692.23 207
16693.46 213
16694.68 185
16695.90 156
16697.12 165
16698.34 169
16699.56 181
16700.78 174
16702.01 183
16703.23 188
16704.45 184
16705.67 174
16706.89 179
16708.12 179
16709.34 164
16710.56 154
16711.78 178
16713.00 179
16714.23 167
16715.45 172
16716.67 169
16717.89 193
16719.11 180
16720.34 165
16721.56 147
16722.78 173
16724.00 174
16725.23 178
16726.45 161
16727.67 175
16728.89 183
16730.12 174
16731.34 139
16732.56 160
16733.79 182
16735.01 146
16736.23 169
16737.45 153
16738.68 182
16739.90 188
16741.12 155
16742.35 155
16743.57 161
16744.79 183
16746.02 151
16747.24 179
16748.46 166
16749.69 157
16750.91 178
16752.13 184
16753.36 169
16754.58 186
16755.80 185
16757.03 185
16758.25 142
16759.48 161
16760.70 176
16761.92 157
16763.15 157
16764.37 164
16765.60 185
16766.82 161
16768.04 161
16769.27 156
16770.49 158
16771.72 147
16772.94 152
16774.16 174
16775.39 172
16776.61 191
16777.84 160
16779.06 173
16780.29 186
16781.51 154
16782.74 146
16783.96 161
16785.19 180
16786.41 171
16787.64 180
16788.86 174
16790.09 165
16791.31 164
16792.54 176
16793.76 154
16794.99 172
16796.21 173
16797.44 166
16798.66 157
16799.89 174
16801.11 173
16802.34 177
16803.56 176
16804.79 181
16806.01 148
16807.24 159
16808.46 162
16809.69 151
16810.92 151
16812.14 184
16813.37 132
16814.59 156
16815.82 175
16817.04 161
16818.27 171
16819.50 156
16820.72 171
16821.95 160
16823.17 150
16824.40 169
16825.63 166
16826.85 188
16828.08 167
16829.31 161
16830.53 169
16831.76 170
16832.99 191
16834.21 150
16835.44 173
16836.67 171
16837.89 174
16839.12 169
16840.35 186
16841.57 188
16842.80 152
16844.03 167
16845.25 184
16846.48 160
16847.71 199
16848.93 188
16850.16 196
16851.39 170
16852.62 184
16853.84 159
16855.07 177
16856.30 209
16857.52 175
16858.75 191
16859.98 166
16861.21 207
16862.43 177
16863.66 187
16864.89 226
16866.12 183
16867.35 192
16868.57 187
16869.80 175
16871.03 169
16872.26 198
16873.48 199
16874.71 203
16875.94 191
16877.17 214
16878.40 190
16879.63 206
16880.85 213
16882.08 227
16883.31 195
16884.54 221
16885.77 176
16887.00 174
16888.22 190
16889.45 211
16890.68 202
16891.91 202
16893.14 208
16894.37 233
16895.60 240
16896.82 194
16898.05 211
16899.28 195
16900.51 204
16901.74 223
16902.97 207
16904.20 188
16905.43 195
16906.66 215
16907.89 188
16909.12 195
16910.34 206
16911.57 215
16912.80 236
16914.03 210
16915.26 208
16916.49 173
16917.72 194
16918.95 196
16920.18 183
16921.41 169
16922.64 148
16923.87 179
16925.10 191
16926.33 166
16927.56 167
16928.79 169
16930.02 181
16931.25 207
16932.48 162
16933.71 193
16934.94 177
16936.17 212
16937.40 183
16938.63 180
16939.86 179
16941.09 168
16942.32 186
16943.55 150
16944.78 172
16946.01 177
16947.24 171
16948.48 199
16949.71 197
16950.94 185
16952.17 179
16953.40 151
16954.63 176
16955.86 149
16957.09 161
16958.32 175
16959.55 159
16960.79 169
16962.02 148
16963.25 161
16964.48 157
16965.71 161
16966.94 166
16968.17 142
16969.40 153
16970.64 165
16971.87 180
16973.10 158
16974.33 158
16975.56 148
16976.79 169
16978.03 159
16979.26 150
16980.49 169
16981.72 191
16982.95 147
16984.19 144
16985.42 171
16986.65 166
16987.88 133
16989.11 153
16990.35 167
16991.58 142
16992.81 171
16994.04 179
16995.28 186
16996.51 161
16997.74 159
16998.97 143
17000.21 169
17001.44 174
17002.67 167
17003.90 164
17005.14 156
17006.37 160
17007.60 168
17008.84 144
17010.07 162
17011.30 179
17012.53 167
17013.77 198
17015.00 188
17016.23 191
17017.47 166
17018.70 174
17019.93 150
17021.17 146
17022.40 159
17023.63 183
17024.87 151
17026.10 157
17027.33 124
17028.57 129
17029.80 170
17031.04 158
17032.27 162
17033.50 146
17034.74 157
17035.97 154
17037.20 176
17038.44 144
17039.67 162
17040.91 163
17042.14 167
17043.37 142
17044.61 153
17045.84 156
17047.08 126
17048.31 157
17049.55 143
17050.78 168
17052.02 149
17053.25 155
17054.48 191
17055.72 162
17056.95 164
17058.19 146
17059.42 126
17060.66 175
17061.89 136
17063.13 154
17064.36 172
17065.60 154
17066.83 159
17068.07 156
17069.30 171
17070.54 147
17071.77 168
17073.01 171
17074.24 168
17075.48 143
17076.71 144
17077.95 148
17079.19 187
17080.42 162
17081.66 182
17082.89 126
17084.13 137
17085.36 186
17086.60 176
17087.83 160
17089.07 167
17090.31 147
17091.54 183
17092.78 145
17094.01 144
17095.25 188
17096.49 161
17097.72 142
17098.96 158
17100.19 152
17101.43 154
17102.67 187
17103.90 174
17105.14 144
17106.38 165
17107.61 142
17108.85 170
17110.09 135
17111.32 141
17112.56 137
17113.80 161
17115.03 141
17116.27 132
17117.51 143
17118.74 149
17119.98 171
17121.22 161
17122.45 141
17123.69 154
17124.93 172
17126.17 184
17127.40 144
17128.64 137
17129.88 132
17131.12 168
17132.35 157
17133.59 160
17134.83 159
17136.07 179
17137.30 157
17138.54 140
17139.78 135
17141.02 135
17142.25 158
17143.49 180
17144.73 160
17145.97 132
17147.20 142
17148.44 148
17149.68 150
17150.92 140
17152.16 151
17153.40 170
17154.63 152
17155.87 156
17157.11 132
17158.35 131
17159.59 152
17160.83 133
17162.06 144
17163.30 140
17164.54 158
17165.78 146
17167.02 149
17168.26 153
17169.50 137
17170.73 149
17171.97 159
17173.21 160
17174.45 157
17175.69 162
17176.93 157
17178.17 147
17179.41 170
17180.65 157
17181.89 153
17183.12 134
17184.36 148
17185.60 158
17186.84 166
17188.08 135
17189.32 134
17190.56 149
17191.80 162
17193.04 173
17194.28 161
17195.52 175
17196.76 201
17198.00 169
17199.24 125
17200.48 127
17201.72 137
17202.96 131
17204.20 136
17205.44 148
17206.68 149
17207.92 145
17209.16 137
17210.40 179
17211.64 143
17212.88 169
17214.12 177
17215.36 150
17216.60 147
17217.84 142
17219.08 165
17220.32 151
17221.56 127
17222.80 152
17224.04 143
17225.29 159
17226.53 147
17227.77 156
17229.01 146
17230.25 152
17231.49 157
17232.73 162
17233.97 162
17235.21 131
17236.45 149
17237.70 161
17238.94 147
17240.18 153
17241.42 165
17242.66 188
17243.90 173
17245.14 187
17246.39 165
17247.63 134
17248.87 144
17250.11 133
17251.35 143
17252.59 146
17253.84 138
17255.08 153
17256.32 147
17257.56 151
17258.80 140
17260.05 150
17261.29 142
17262.53 151
17263.77 184
17265.01 196
17266.26 151
17267.50 180
17268.74 152
17269.98 129
17271.23 155
17272.47 168
17273.71 142
17274.95 151
17276.20 157
17277.44 180
17278.68 157
17279.92 148
17281.17 156
17282.41 154
17283.65 148
17284.90 147
17286.14 125
17287.38 130
17288.62 158
17289.87 139
17291.11 163
17292.35 161
17293.60 172
17294.84 151
17296.08 177
17297.33 171
17298.57 161
17299.81 165
17301.06 178
17302.30 134
17303.54 134
17304.79 158
17306.03 144
17307.28 146
17308.52 163
17309.76 139
17311.01 142
17312.25 147
17313.49 114
17314.74 157
17315.98 169
17317.23 156
17318.47 171
17319.72 155
17320.96 129
17322.20 141
17323.45 160
17324.69 153
17325.94 153
17327.18 165
17328.43 147
17329.67 164
17330.91 142
17332.16 135
17333.40 178
17334.65 184
17335.89 164
17337.14 172
17338.38 128
17339.63 182
17340.87 159
17342.12 145
17343.36 143
17344.61 132
17345.85 146
17347.10 142
17348.34 128
17349.59 138
17350.83 128
17352.08 155
17353.33 122
17354.57 132
17355.82 151
17357.06 130
17358.31 156
17359.55 162
17360.80 132
17362.04 141
17363.29 165
17364.54 183
17365.78 158
17367.03 147
17368.27 152
17369.52 144
17370.77 175
17372.01 142
17373.26 135
17374.50 129
17375.75 155
17377.00 142
17378.24 150
17379.49 157
17380.74 150
17381.98 164
17383.23 168
17384.47 123
17385.72 132
17386.97 153
17388.21 179
17389.46 153
17390.71 170
17391.95 160
17393.20 153
17394.45 171
17395.70 172
17396.94 150
17398.19 146
17399.44 128
17400.68 153
17401.93 141
17403.18 164
17404.42 152
17405.67 124
17406.92 129
17408.17 133
17409.41 141
17410.66 143
17411.91 187
17413.16 161
17414.40 155
17415.65 141
17416.90 140
17418.15 137
17419.40 175
17420.64 162
17421.89 145
17423.14 160
17424.39 169
17425.63 152
17426.88 163
17428.13 171
17429.38 136
17430.63 168
17431.88 183
17433.12 187
17434.37 154
17435.62 148
17436.87 150
17438.12 170
17439.37 162
17440.61 152
17441.86 165
17443.11 154
17444.36 150
17445.61 158
17446.86 132
17448.11 132
17449.36 141
17450.60 160
17451.85 143
17453.10 175
17454.35 190
17455.60 116
17456.85 148
17458.10 145
17459.35 151
17460.60 154
17461.85 176
17463.10 148
17464.34 142
17465.59 132
17466.84 173
17468.09 145
17469.34 134
17470.59 175
17471.84 158
17473.09 154
17474.34 149
17475.59 147
17476.84 156
17478.09 143
17479.34 142
17480.59 157
17481.84 161
17483.09 163
17484.34 158
17485.59 176
17486.84 170
17488.09 193
17489.34 153
17490.59 153
17491.84 186
17493.09 154
17494.34 154
17495.59 158
17496.84 165
17498.10 166
17499.35 157
17500.60 189
17501.85 193
17503.10 154
17504.35 157
17505.60 191
17506.85 153
17508.10 165
17509.35 132
17510.60 149
17511.86 146
17513.11 157
17514.36 154
17515.61 167
17516.86 163
17518.11 144
17519.36 161
17520.61 137
17521.87 135
17523.12 168
17524.37 175
17525.62 143
17526.87 148
17528.12 169
17529.38 180
17530.63 166
17531.88 167
17533.13 156
17534.38 146
17535.63 166
17536.89 189
17538.14 162
17539.39 156
17540.64 150
17541.89 167
17543.15 179
17544.40 180
17545.65 168
17546.90 185
17548.16 170
17549.41 149
17550.66 144
17551.91 173
17553.17 169
17554.42 173
17555.67 177
17556.92 186
17558.18 171
17559.43 173
17560.68 172
17561.94 197
17563.19 157
17564.44 167
17565.69 192
17566.95 191
17568.20 200
17569.45 183
17570.71 179
17571.96 172
17573.21 192
17574.47 193
17575.72 175
17576.97 179
17578.23 188
17579.48 193
17580.73 178
17581.99 201
17583.24 170
17584.50 174
17585.75 185
17587.00 182
17588.26 186
17589.51 205
17590.76 166
17592.02 187
17593.27 189
17594.53 175
17595.78 166
17597.04 203
17598.29 170
17599.54 186
17600.80 188
17602.05 175
17603.31 160
17604.56 192
17605.82 190
17607.07 178
17608.32 163
17609.58 158
17610.83 172
17612.09 180
17613.34 194
17614.60 157
17615.85 162
17617.11 148
17618.36 144
17619.62 174
17620.87 173
17622.13 182
17623.38 197
17624.64 183
17625.89 190
17627.15 179
17628.40 187
17629.66 175
17630.91 175
17632.17 148
17633.43 139
17634.68 188
17635.94 155
17637.19 175
17638.45 191
17639.70 162
17640.96 156
17642.21 187
17643.47 186
17644.73 165
17645.98 171
17647.24 142
17648.49 159
17649.75 155
17651.01 134
17652.26 174
17653.52 184
17654.77 153
17656.03 137
17657.29 161
17658.54 195
17659.80 187
17661.06 163
17662.31 155
17663.57 145
17664.83 164
17666.08 179
17667.34 151
17668.60 185
17669.85 162
17671.11 196
17672.37 192
17673.62 158
17674.88 164
17676.14 171
17677.39 174
17678.65 144
17679.91 143
17681.17 152
17682.42 143
17683.68 185
17684.94 175
17686.19 148
17687.45 153
17688.71 183
17689.97 150
17691.22 169
17692.48 190
17693.74 142
17695.00 159
17696.26 139
17697.51 154
17698.77 170
17700.03 155
17701.29 154
17702.54 159
17703.80 152
17705.06 142
17706.32 148
17707.58 169
17708.83 145
17710.09 158
17711.35 171
17712.61 146
17713.87 148
17715.13 152
17716.38 132
17717.64 162
17718.90 144
17720.16 133
17721.42 143
17722.68 157
17723.94 152
17725.19 151
17726.45 149
17727.71 138
17728.97 154
17730.23 135
17731.49 126
17732.75 138
17734.01 172
17735.27 167
17736.53 145
17737.78 151
17739.04 169
17740.30 145
17741.56 141
17742.82 170
17744.08 176
17745.34 156
17746.60 149
17747.86 161
17749.12 158
17750.38 150
17751.64 178
17752.90 184
17754.16 151
17755.42 158
17756.68 162
17757.94 158
17759.20 145
17760.46 165
17761.72 148
17762.98 160
17764.24 140
17765.50 161
17766.76 132
17768.02 135
17769.28 149
17770.54 156
17771.80 158
17773.06 175
17774.32 164
17775.58 152
17776.84 157
17778.10 192
17779.36 199
17780.62 148
17781.88 147
17783.15 135
17784.41 174
17785.67 155
17786.93 137
17788.19 170
17789.45 166
17790.71 186
17791.97 146
17793.23 154
17794.49 150
17795.76 155
17797.02 147
17798.28 182
17799.54 186
17800.80 160
17802.06 169
17803.32 194
17804.59 156
17805.85 152
17807.11 159
17808.37 176
17809.63 176
17810.89 153
17812.16 143
17813.42 151
17814.68 196
17815.94 176
17817.20 178
17818.47 177
17819.73 167
17820.99 162
17822.25 137
17823.51 145
17824.78 168
17826.04 160
17827.30 149
17828.56 163
17829.83 189
17831.09 172
17832.35 145
17833.61 156
17834.88 174
17836.14 191
17837.40 156
17838.67 124
17839.93 138
17841.19 170
17842.45 184
17843.72 153
17844.98 160
17846.24 141
17847.51 149
17848.77 169
17850.03 143
17851.30 143
17852.56 134
17853.82 147
17855.09 145
17856.35 149
17857.61 141
17858.88 134
17860.14 148
17861.40 176
17862.67 145
17863.93 115
17865.19 148
17866.46 145
17867.72 135
17868.99 155
17870.25 128
17871.51 153
17872.78 158
17874.04 138
17875.31 129
17876.57 160
17877.83 153
17879.10 140
17880.36 145
17881.63 148
17882.89 155
17884.15 138
17885.42 135
17886.68 129
17887.95 130
17889.21 151
17890.48 159
17891.74 155
17893.01 142
17894.27 155
17895.54 171
17896.80 143
17898.07 150
17899.33 119
17900.60 133
17901.86 140
17903.13 162
17904.39 131
17905.66 155
17906.92 152
17908.19 118
17909.45 131
17910.72 145
17911.98 173
17913.25 147
17914.51 169
17915.78 149
17917.05 147
17918.31 142
17919.58 133
17920.84 155
17922.11 136
17923.37 118
17924.64 160
17925.91 161
17927.17 151
17928.44 145
17929.70 126
17930.97 140
17932.24 138
17933.50 157
17934.77 157
17936.03 152
17937.30 140
17938.57 132
17939.83 140
17941.10 139
17942.37 134
17943.63 144
17944.90 150
17946.17 158
17947.43 204
17948.70 168
17949.97 163
17951.23 131
17952.50 148
17953.77 153
17955.03 167
17956.30 155
17957.57 130
17958.83 131
17960.10 154
17961.37 136
17962.64 141
17963.90 140
17965.17 139
17966.44 134
17967.70 150
17968.97 148
17970.24 140
17971.51 147
17972.77 144
17974.04 162
17975.31 123
17976.58 142
17977.85 145
17979.11 162
17980.38 139
17981.65 144
17982.92 126
17984.18 150
17985.45 145
17986.72 155
17987.99 121
17989.26 130
17990.52 163
17991.79 152
17993.06 149
17994.33 132
17995.60 122
17996.87 131
17998.13 128
17999.40 134
18000.67 138
18001.94 138
18003.21 166
18004.48 137
18005.75 130
18007.02 118
18008.28 139
18009.55 125
18010.82 155
18012.09 143
18013.36 121
18014.63 136
18015.90 178
18017.17 145
18018.44 159
18019.71 182
18020.97 162
18022.24 122
18023.51 138
18024.78 130
18026.05 154
18027.32 153
18028.59 132
18029.86 160
18031.13 131
18032.40 118
18033.67 187
18034.94 145
18036.21 152
18037.48 119
18038.75 135
18040.02 160
18041.29 147
18042.56 150
18043.83 156
18045.10 150
18046.37 166
18047.64 115
18048.91 149
18050.18 155
18051.45 149
18052.72 116
18053.99 116
18055.26 136
18056.53 164
18057.80 140
18059.07 151
18060.34 111
18061.61 168
18062.88 182
18064.16 164
18065.43 135
18066.70 142
18067.97 164
18069.24 145
18070.51 133
18071.78 156
18073.05 144
18074.32 132
18075.59 143
18076.87 149
18078.14 143
18079.41 156
18080.68 174
18081.95 161
18083.22 159
18084.49 120
18085.77 141
18087.04 148
18088.31 140
18089.58 128
18090.85 151
18092.12 126
18093.40 138
18094.67 156
18095.94 163
18097.21 174
18098.48 151
18099.76 153
18101.03 162
18102.30 154
18103.57 146
18104.84 146
18106.12 145
18107.39 160
18108.66 156
18109.93 176
18111.21 158
18112.48 152
18113.75 163
18115.02 164
18116.30 143
18117.57 181
18118.84 153
18120.11 162
18121.39 146
18122.66 147
18123.93 134
18125.21 149
18126.48 145
18127.75 146
18129.02 160
18130.30 150
18131.57 152
18132.84 160
18134.12 152
18135.39 144
18136.66 140
18137.94 164
18139.21 155
18140.48 170
18141.76 194
18143.03 182
18144.31 166
18145.58 158
18146.85 148
18148.13 173
18149.40 164
18150.67 166
18151.95 157
18153.22 138
18154.50 135
18155.77 152
18157.04 171
18158.32 154
18159.59 151
18160.87 163
18162.14 146
18163.41 168
18164.69 189
18165.96 148
18167.24 126
18168.51 157
18169.79 170
18171.06 144
18172.34 138
18173.61 168
18174.89 169
18176.16 156
18177.43 158
18178.71 132
18179.98 148
18181.26 163
18182.53 157
18183.81 171
18185.08 163
18186.36 183
18187.63 167
18188.91 151
18190.18 163
18191.46 141
18192.74 134
18194.01 142
18195.29 145
18196.56 150
18197.84 149
18199.11 157
18200.39 155
18201.66 165
18202.94 147
18204.22 142
18205.49 147
18206.77 130
18208.04 135
18209.32 152
18210.59 161
18211.87 166
18213.15 149
18214.42 142
18215.70 156
18216.97 156
18218.25 167
18219.53 178
18220.80 138
18222.08 170
18223.36 157
18224.63 157
18225.91 156
18227.19 160
18228.46 141
18229.74 165
18231.02 144
18232.29 162
18233.57 139
18234.85 161
18236.12 189
18237.40 172
18238.68 176
18239.95 150
18241.23 160
18242.51 161
18243.78 169
18245.06 165
18246.34 175
18247.62 166
18248.89 162
18250.17 147
18251.45 144
18252.73 158
18254.00 162
18255.28 154
18256.56 156
18257.84 167
18259.11 148
18260.39 161
18261.67 154
18262.95 159
18264.22 144
18265.50 147
18266.78 156
18268.06 169
18269.34 157
18270.61 175
18271.89 149
18273.17 169
18274.45 153
18275.73 148
18277.01 157
18278.28 152
18279.56 165
18280.84 172
18282.12 165
18283.40 155
18284.68 143
18285.95 144
18287.23 162
18288.51 140
18289.79 192
18291.07 173
18292.35 175
18293.63 159
18294.91 145
18296.19 128
18297.46 138
18298.74 164
18300.02 128
18301.30 144
18302.58 129
18303.86 128
18305.14 146
18306.42 152
18307.70 148
18308.98 151
18310.26 135
18311.54 156
18312.82 159
18314.10 149
18315.37 152
18316.65 137
18317.93 176
18319.21 157
18320.49 151
18321.77 152
18323.05 185
18324.33 173
18325.61 155
18326.89 141
18328.17 200
18329.45 145
18330.73 127
18332.01 137
18333.29 141
18334.57 168
18335.86 155
18337.14 130
18338.42 119
18339.70 130
18340.98 140
18342.26 148
18343.54 155
18344.82 141
18346.10 128
18347.38 167
18348.66 159
18349.94 147
18351.22 141
18352.50 169
18353.78 163
18355.07 139
18356.35 142
18357.63 110
18358.91 130
18360.19 185
18361.47 178
18362.75 170
18364.03 149
18365.32 180
18366.60 160
18367.88 123
18369.16 159
18370.44 161
18371.72 180
18373.00 133
18374.29 129
18375.57 170
18376.85 143
18378.13 180
18379.41 147
18380.70 131
18381.98 125
18383.26 157
18384.54 163
18385.82 157
18387.11 137
18388.39 145
18389.67 146
18390.95 146
18392.23 158
18393.52 152
18394.80 134
18396.08 155
18397.36 146
18398.65 161
18399.93 138
18401.21 134
18402.50 150
18403.78 149
18405.06 189
18406.34 151
18407.63 150
18408.91 125
18410.19 162
18411.48 136
18412.76 130
18414.04 107
18415.32 129
18416.61 139
18417.89 155
18419.17 150
18420.46 141
18421.74 161
18423.02 151
18424.31 156
18425.59 152
18426.87 145
18428.16 120
18429.44 154
18430.73 132
18432.01 140
18433.29 137
18434.58 159
18435.86 154
18437.14 149
18438.43 148
18439.71 138
18441.00 128
18442.28 170
18443.56 166
18444.85 156
18446.13 131
18447.42 150
18448.70 154
18449.99 151
18451.27 141
18452.56 160
18453.84 129
18455.12 160
18456.41 150
18457.69 147
18458.98 148
18460.26 153
18461.55 132
18462.83 130
18464.12 147
18465.40 150
18466.69 141
18467.97 133
18469.26 147
18470.54 135
18471.83 151
18473.11 160
18474.40 176
18475.68 152
18476.97 130
18478.25 189
18479.54 143
18480.82 122
18482.11 132
18483.40 139
18484.68 156
18485.97 131
18487.25 118
18488.54 152
18489.82 146
18491.11 147
18492.39 187
18493.68 147
18494.97 159
18496.25 150
18497.54 146
18498.82 160
18500.11 145
18501.40 136
18502.68 115
18503.97 152
18505.26 128
18506.54 165
18507.83 137
18509.11 168
18510.40 169
18511.69 148
18512.97 143
18514.26 112
18515.55 123
18516.83 172
18518.12 156
18519.41 178
18520.69 149
18521.98 162
18523.27 168
18524.56 131
18525.84 138
18527.13 156
18528.42 166
18529.70 165
18530.99 128
18532.28 141
18533.57 157
18534.85 142
18536.14 161
18537.43 164
18538.71 171
18540.00 175
18541.29 155
18542.58 164
18543.86 144
18545.15 153
18546.44 166
18547.73 174
18549.02 197
18550.30 176
18551.59 170
18552.88 163
18554.17 166
18555.46 163
18556.74 166
18558.03 161
18559.32 175
18560.61 169
18561.90 168
18563.18 160
18564.47 173
18565.76 178
18567.05 186
18568.34 163
18569.63 170
18570.92 182
18572.20 178
18573.49 175
18574.78 168
18576.07 191
18577.36 165
18578.65 214
18579.94 166
18581.23 181
18582.51 152
18583.80 158
18585.09 191
18586.38 172
18587.67 188
18588.96 182
18590.25 196
18591.54 166
18592.83 169
18594.12 158
18595.41 166
18596.70 186
18597.99 166
18599.28 146
18600.57 197
18601.85 192
18603.14 163
18604.43 174
18605.72 160
18607.01 157
18608.30 172
18609.59 174
18610.88 181
18612.17 179
18613.46 196
18614.75 180
18616.04 146
18617.33 150
18618.62 169
18619.91 195
18621.20 164
18622.50 177
18623.79 150
18625.08 154
18626.37 190
18627.66 178
18628.95 174
18630.24 154
18631.53 159
18632.82 173
18634.11 173
18635.40 165
18636.69 162
18637.98 142
18639.27 166
18640.57 169
18641.86 184
18643.15 182
18644.44 152
18645.73 184
18647.02 161
18648.31 143
18649.60 151
18650.89 147
18652.19 156
18653.48 144
18654.77 129
18656.06 145
18657.35 176
18658.64 153
18659.94 137
18661.23 149
18662.52 155
18663.81 165
18665.10 162
18666.39 178
18667.69 156
18668.98 170
18670.27 162
18671.56 173
18672.85 168
18674.15 156
18675.44 195
18676.73 148
18678.02 167
18679.32 176
18680.61 155
18681.90 151
18683.19 134
18684.49 162
18685.78 168
18687.07 177
18688.36 153
18689.66 137
18690.95 147
18692.24 154
18693.53 160
18694.83 164
18696.12 157
18697.41 155
18698.71 158
18700.00 164
18701.29 157
18702.59 161
18703.88 172
18705.17 166
18706.47 168
18707.76 159
18709.05 175
18710.35 167
18711.64 163
18712.93 154
18714.23 168
18715.52 182
18716.81 175
18718.11 176
18719.40 171
18720.70 178
18721.99 170
18723.28 168
18724.58 163
18725.87 194
18727.16 188
18728.46 158
18729.75 178
18731.05 156
18732.34 155
18733.64 175
18734.93 166
18736.22 207
18737.52 185
18738.81 210
18740.11 185
18741.40 168
18742.70 173
18743.99 175
18745.29 170
18746.58 205
18747.87 169
18749.17 179
18750.46 152
18751.76 161
18753.05 192
18754.35 188
18755.64 192
18756.94 185
18758.23 182
18759.53 152
18760.82 158
18762.12 209
18763.42 180
18764.71 155
18766.01 186
18767.30 161
18768.60 169
18769.89 184
18771.19 187
18772.48 185
18773.78 164
18775.07 182
18776.37 166
18777.67 170
18778.96 193
18780.26 180
18781.55 171
18782.85 190
18784.15 145
18785.44 156
18786.74 199
18788.03 190
18789.33 176
18790.63 205
18791.92 196
18793.22 184
18794.52 227
18795.81 200
18797.11 154
18798.40 159
18799.70 184
18801.00 205
18802.29 193
18803.59 173
18804.89 208
18806.18 205
18807.48 193
18808.78 191
18810.07 164
18811.37 185
18812.67 184
18813.97 213
18815.26 175
18816.56 163
18817.86 180
18819.15 181
18820.45 183
18821.75 181
18823.05 199
18824.34 199
18825.64 232
18826.94 187
18828.24 203
18829.53 187
18830.83 196
18832.13 171
18833.43 168
18834.72 170
18836.02 199
18837.32 183
18838.62 179
18839.92 170
18841.21 154
18842.51 162
18843.81 192
18845.11 174
18846.41 152
18847.70 164
18849.00 191
18850.30 191
18851.60 140
18852.90 135
18854.20 134
18855.49 160
18856.79 171
18858.09 168
18859.39 147
18860.69 160
18861.99 197
18863.29 198
18864.58 146
18865.88 155
18867.18 162
18868.48 174
18869.78 144
18871.08 154
18872.38 139
18873.68 130
18874.98 135
18876.28 168
18877.57 161
18878.87 149
18880.17 157
18881.47 147
18882.77 143
18884.07 167
18885.37 145
18886.67 155
18887.97 154
18889.27 132
18890.57 140
18891.87 143
18893.17 161
18894.47 160
18895.77 158
18897.07 160
18898.37 156
18899.67 183
18900.97 133
18902.27 156
18903.57 145
18904.87 123
18906.17 148
18907.47 132
18908.77 127
18910.07 136
18911.37 140
18912.67 147
18913.97 169
18915.27 137
18916.57 146
18917.87 142
18919.17 162
18920.47 144
18921.78 150
18923.08 176
18924.38 159
18925.68 142
18926.98 130
18928.28 128
18929.58 164
18930.88 136
18932.18 139
18933.48 146
18934.79 129
18936.09 174
18937.39 159
18938.69 152
18939.99 176
18941.29 166
18942.59 161
18943.90 148
18945.20 151
18946.50 179
18947.80 152
18949.10 160
18950.40 183
18951.71 158
18953.01 134
18954.31 155
18955.61 164
18956.91 110
18958.21 160
18959.52 144
18960.82 150
18962.12 161
18963.42 141
18964.73 132
18966.03 149
18967.33 162
18968.63 168
18969.93 134
18971.24 146
18972.54 140
18973.84 144
18975.14 131
18976.45 137
18977.75 117
18979.05 122
18980.36 121
18981.66 152
18982.96 136
18984.26 129
18985.57 129
18986.87 115
18988.17 133
18989.48 143
18990.78 149
18992.08 132
18993.39 138
18994.69 162
18995.99 120
18997.30 163
18998.60 147
18999.90 129
19001.21 136
19002.51 130
19003.81 171
19005.12 142
19006.42 143
19007.72 166
19009.03 133
19010.33 117
19011.64 122
19012.94 133
19014.24 147
19015.55 127
19016.85 124
19018.16 138
19019.46 129
19020.76 137
19022.07 130
19023.37 132
19024.68 150
19025.98 142
19027.29 147
19028.59 121
19029.89 141
19031.20 137
19032.50 135
19033.81 145
19035.11 118
19036.42 137
19037.72 152
19039.03 131
19040.33 148
19041.64 138
19042.94 146
19044.25 138
19045.55 139
19046.86 116
19048.16 129
19049.47 134
19050.77 157
19052.08 152
19053.38 138
19054.69 108
19055.99 126
19057.30 133
19058.60 107
19059.91 131
19061.22 133
19062.52 158
19063.83 165
19065.13 134
19066.44 134
19067.74 124
19069.05 121
19070.36 133
19071.66 132
19072.97 138
19074.27 140
19075.58 131
19076.89 124
19078.19 147
19079.50 142
19080.80 140
19082.11 127
19083.42 128
19084.72 132
19086.03 153
19087.34 126
19088.64 133
19089.95 140
19091.26 140
19092.56 135
19093.87 103
19095.18 124
19096.48 115
19097.79 153
19099.10 148
19100.40 113
19101.71 144
19103.02 108
19104.32 133
19105.63 133
19106.94 115
19108.25 122
19109.55 128
19110.86 128
19112.17 153
19113.48 149
19114.78 123
19116.09 154
19117.40 137
19118.71 116
19120.01 135
19121.32 110
19122.63 148
19123.94 145
19125.24 145
19126.55 120
19127.86 107
19129.17 163
19130.47 132
19131.78 117
19133.09 116
19134.40 134
19135.71 141
19137.02 132
19138.32 105
19139.63 116
19140.94 119
19142.25 135
19143.56 162
19144.87 124
19146.17 137
19147.48 145
19148.79 144
19150.10 134
19151.41 120
19152.72 127
19154.03 116
19155.33 129
19156.64 118
19157.95 136
19159.26 106
19160.57 121
19161.88 129
19163.19 126
19164.50 106
19165.81 130
19167.12 176
19168.42 160
19169.73 130
19171.04 121
19172.35 112
19173.66 112
19174.97 120
19176.28 126
19177.59 120
19178.90 123
19180.21 122
19181.52 150
19182.83 118
19184.14 145
19185.45 115
19186.76 150
19188.07 122
19189.38 154
19190.69 123
19192.00 122
19193.31 108
19194.62 140
19195.93 145
19197.24 132
19198.55 130
19199.86 138
19201.17 157
19202.48 117
19203.79 147
19205.10 125
19206.41 117
19207.72 118
19209.03 129
19210.34 123
19211.66 128
19212.97 114
19214.28 136
19215.59 121
19216.90 132
19218.21 115
19219.52 121
19220.83 136
19222.14 98
19223.45 116
19224.77 140
19226.08 147
19227.39 166
19228.70 130
19230.01 109
19231.32 128
19232.63 132
19233.94 112
19235.26 110
19236.57 135
19237.88 135
19239.19 134
19240.50 129
19241.81 129
19243.13 122
19244.44 137
19245.75 134
19247.06 126
19248.37 139
19249.69 129
19251.00 124
19252.31 119
19253.62 112
19254.93 128
19256.25 136
19257.56 158
19258.87 131
19260.18 130
19261.50 108
19262.81 130
19264.12 121
19265.43 121
19266.75 111
19268.06 110
19269.37 148
19270.68 118
19272.00 115
19273.31 125
19274.62 112
19275.94 127
19277.25 132
19278.56 119
19279.88 106
19281.19 151
19282.50 117
19283.81 142
19285.13 117
19286.44 151
19287.75 143
19289.07 129
19290.38 146
19291.70 114
19293.01 113
19294.32 144
19295.64 148
19296.95 112
19298.26 134
19299.58 120
19300.89 145
19302.20 141
19303.52 93
19304.83 120
19306.15 121
19307.46 129
19308.77 122
19310.09 105
19311.40 136
19312.72 116
19314.03 112
19315.35 119
19316.66 140
19317.97 131
19319.29 127
19320.60 120
19321.92 107
19323.23 116
19324.55 142
19325.86 127
19327.18 121
19328.49 116
19329.81 101
19331.12 127
19332.44 147
19333.75 153
19335.07 168
19336.38 142
19337.70 134
19339.01 127
19340.33 146
19341.64 139
19342.96 127
19344.27 118
19345.59 130
19346.90 129
19348.22 122
19349.53 131
19350.85 138
19352.16 160
19353.48 127
19354.79 167
19356.11 137
19357.43 121
19358.74 113
19360.06 121
19361.37 130
19362.69 142
19364.01 139
19365.32 126
19366.64 141
19367.95 129
19369.27 135
19370.59 136
19371.90 131
19373.22 117
19374.53 139
19375.85 132
19377.17 95
19378.48 111
19379.80 141
19381.12 133
19382.43 121
19383.75 117
19385.07 162
19386.38 165
19387.70 141
19389.02 131
19390.33 101
19391.65 125
19392.97 159
19394.28 135
19395.60 141
19396.92 126
19398.24 167
19399.55 157
19400.87 129
19402.19 130
19403.50 127
19404.82 135
19406.14 142
19407.46 127
19408.77 124
19410.09 135
19411.41 128
19412.73 149
19414.04 143
19415.36 144
19416.68 125
19418.00 124
19419.32 109
19420.63 96
19421.95 104
19423.27 113
19424.59 151
19425.91 133
19427.22 115
19428.54 121
19429.86 152
19431.18 163
19432.50 132
19433.82 123
19435.13 116
19436.45 124
19437.77 125
19439.09 137
19440.41 142
19441.73 114
19443.04 139
19444.36 129
19445.68 113
19447.00 133
19448.32 144
19449.64 133
19450.96 138
19452.28 114
19453.60 106
19454.91 115
19456.23 125
19457.55 118
19458.87 133
19460.19 121
19461.51 139
19462.83 117
19464.15 151
19465.47 133
19466.79 106
19468.11 112
19469.43 121
19470.75 101
19472.07 113
19473.39 122
19474.71 109
19476.03 135
19477.35 149
19478.67 131
19479.99 128
19481.30 139
19482.62 132
19483.94 106
19485.27 114
19486.59 125
19487.91 135
19489.23 121
19490.55 136
19491.87 133
19493.19 120
19494.51 133
19495.83 130
19497.15 112
19498.47 109
19499.79 120
19501.11 133
19502.43 111
19503.75 133
19505.07 134
19506.39 122
19507.71 159
19509.03 149
19510.36 116
19511.68 118
19513.00 136
19514.32 135
19515.64 124
19516.96 106
19518.28 137
19519.60 130
19520.92 123
19522.25 117
19523.57 111
19524.89 124
19526.21 131
19527.53 141
19528.85 115
19530.17 100
19531.50 146
19532.82 135
19534.14 109
19535.46 134
19536.78 119
19538.11 119
19539.43 148
19540.75 124
19542.07 151
19543.39 131
19544.72 144
19546.04 116
19547.36 118
19548.68 114
19550.00 118
19551.33 119
19552.65 121
19553.97 128
19555.29 139
19556.62 120
19557.94 129
19559.26 115
19560.58 130
19561.91 114
19563.23 139
19564.55 127
19565.88 116
19567.20 116
19568.52 118
19569.84 127
19571.17 132
19572.49 106
19573.81 101
19575.14 88
19576.46 126
19577.78 126
19579.11 125
19580.43 128
19581.75 117
19583.08 120
19584.40 120
19585.72 121
19587.05 154
19588.37 125
19589.69 127
19591.02 117
19592.34 140
19593.67 124
19594.99 112
19596.31 125
19597.64 143
19598.96 128
19600.28 121
19601.61 130
19602.93 147
19604.26 152
19605.58 142
19606.91 135
19608.23 117
19609.55 129
19610.88 145
19612.20 115
19613.53 129
19614.85 132
19616.18 117
19617.50 99
19618.83 122
19620.15 116
19621.47 141
19622.80 121
19624.12 100
19625.45 105
19626.77 116
19628.10 115
19629.42 130
19630.75 131
19632.07 105
19633.40 127
19634.72 117
19636.05 102
19637.37 103
19638.70 124
19640.03 102
19641.35 139
19642.68 122
19644.00 113
19645.33 119
19646.65 111
19647.98 108
19649.30 116
19650.63 123
19651.96 114
19653.28 134
19654.61 120
19655.93 129
19657.26 139
19658.58 116
19659.91 146
19661.24 128
19662.56 133
19663.89 118
19665.22 133
19666.54 115
19667.87 103
19669.19 124
19670.52 123
19671.85 103
19673.17 116
19674.50 123
19675.83 130
19677.15 126
19678.48 120
19679.81 113
19681.13 115
19682.46 113
19683.79 120
19685.11 136
19686.44 125
19687.77 117
19689.09 121
19690.42 120
19691.75 122
19693.08 105
19694.40 87
19695.73 103
19697.06 115
19698.39 129
19699.71 119
19701.04 143
19702.37 139
19703.69 112
19705.02 132
19706.35 117
19707.68 105
19709.01 109
19710.33 120
19711.66 120
19712.99 107
19714.32 129
19715.64 118
19716.97 121
19718.30 137
19719.63 105
19720.96 95
19722.28 120
19723.61 120
19724.94 112
19726.27 114
19727.60 134
19728.93 126
19730.25 131
19731.58 112
19732.91 128
19734.24 141
19735.57 124
19736.90 128
19738.23 118
19739.55 124
19740.88 114
19742.21 109
19743.54 95
19744.87 100
19746.20 120
19747.53 123
19748.86 126
19750.19 119
19751.51 105
19752.84 112
19754.17 124
19755.50 132
19756.83 129
19758.16 128
19759.49 127
19760.82 139
19762.15 139
19763.48 123
19764.81 127
19766.14 130
19767.47 140
19768.80 140
19770.13 122
19771.46 105
19772.79 109
19774.12 127
19775.45 118
19776.78 114
19778.11 129
19779.44 123
19780.77 112
19782.10 100
19783.43 120
19784.76 126
19786.09 117
19787.42 122
19788.75 109
19790.08 121
19791.41 125
19792.74 120
19794.07 105
19795.40 122
19796.73 128
19798.06 110
19799.39 108
19800.72 110
19802.05 109
19803.39 129
19804.72 109
19806.05 98
19807.38 121
19808.71 143
19810.04 130
19811.37 119
19812.70 121
19814.03 111
19815.37 145
19816.70 145
19818.03 125
19819.36 108
19820.69 132
19822.02 130
19823.35 122
19824.69 117
19826.02 113
19827.35 120
19828.68 105
19830.01 118
19831.34 123
19832.68 103
19834.01 131
19835.34 127
19836.67 122
19838.00 102
19839.34 111
19840.67 143
19842.00 137
19843.33 111
19844.67 111
19846.00 121
19847.33 102
19848.66 128
19849.99 116
19851.33 116
19852.66 121
19853.99 137
19855.32 131
19856.66 122
19857.99 122
19859.32 140
19860.66 151
19861.99 107
19863.32 100
19864.65 120
19865.99 112
19867.32 113
19868.65 141
19869.99 128
19871.32 110
19872.65 98
19873.99 122
19875.32 102
19876.65 103
19877.99 113
19879.32 122
19880.65 134
19881.99 118
19883.32 135
19884.65 131
19885.99 119
19887.32 130
19888.66 110
19889.99 115
19891.32 128
19892.66 133
19893.99 131
19895.32 108
19896.66 117
19897.99 111
19899.33 118
19900.66 109
19902.00 79
19903.33 95
19904.66 106
19906.00 117
19907.33 127
19908.67 107
19910.00 108
19911.34 100
19912.67 114
19914.01 116
19915.34 127
19916.67 121
19918.01 107
19919.34 104
19920.68 119
19922.01 120
19923.35 93
19924.68 101
19926.02 113
19927.35 108
19928.69 105
19930.02 113
19931.36 105
19932.69 111
19934.03 95
19935.37 98
19936.70 92
19938.04 110
19939.37 121
19940.71 119
19942.04 141
19943.38 122
19944.71 120
19946.05 122
19947.39 131
19948.72 110
19950.06 124
19951.39 90
19952.73 106
19954.06 106
19955.40 133
19956.74 118
19958.07 110
19959.41 103
19960.74 117
19962.08 137
19963.42 111
19964.75 126
19966.09 89
19967.43 117
19968.76 115
19970.10 130
19971.44 109
19972.77 98
19974.11 113
19975.45 130
19976.78 114
19978.12 114
19979.46 115
19980.79 115
19982.13 129
19983.47 122
19984.80 104
19986.14 127
19987.48 113
19988.82 100
19990.15 106
19991.49 126
19992.83 108
19994.16 144
19995.50 129
19996.84 100
19998.18 115
19999.51 113
20000.85 131
20002.19 115
20003.53 98
20004.86 109
20006.20 114
20007.54 137
20008.88 125
20010.22 117
20011.55 142
20012.89 136
20014.23 119
20015.57 116
20016.91 101
20018.24 123
20019.58 136
20020.92 116
20022.26 106
20023.60 114
20024.93 125
20026.27 109
20027.61 119
20028.95 111
20030.29 143
20031.63 134
20032.97 107
20034.30 127
20035.64 131
20036.98 107
20038.32 118
20039.66 147
20041.00 127
20042.34 116
20043.68 139
20045.01 145
20046.35 90
20047.69 131
20049.03 139
20050.37 119
20051.71 115
20053.05 120
20054.39 145
20055.73 114
20057.07 133
20058.41 125
20059.75 162
20061.09 150
20062.43 119
20063.77 133
20065.11 119
20066.45 108
20067.79 137
20069.12 130
20070.46 139
20071.80 120
20073.14 135
20074.48 146
20075.82 141
20077.16 127
20078.50 108
20079.85 117
20081.19 109
20082.53 110
20083.87 117
20085.21 135
20086.55 104
20087.89 111
20089.23 140
20090.57 130
20091.91 105
20093.25 133
20094.59 140
20095.93 165
20097.27 115
20098.61 132
20099.95 139
20101.29 144
20102.64 152
20103.98 150
20105.32 162
20106.66 134
20108.00 140
20109.34 132
20110.68 131
20112.02 102
20113.36 114
20114.71 145
20116.05 146
20117.39 117
20118.73 113
20120.07 131
20121.41 157
20122.75 139
20124.10 144
20125.44 140
20126.78 124
20128.12 133
20129.46 111
