# Supplementary material for: MALDI-TOF MS typing enables the classification of brewing yeasts of the genus Saccharomyces to major beer styles
Source: PLoS One. 2017 Aug 9;12(8):e0181694. doi: 10.1371/journal.pone.0181694 (PMC5549903; doi:10.1371/journal.pone.0181694)
Supplement: S12 File — The directory includes 90 raw files and was zipped to “.zip”; the folder has three strains with 30 spectra per strain; S1 Text explains the raw files with an example and Table 1 represents the yeast strains used within the experiment. (ZIP) [file pone.0181694.s015.zip › 34-36/30625-71-Dias-Dias-Dias-YPG-18h-E-E_2015-08-19__0_C11_1.dat]

1998.76 1946
1999.18 2010
1999.60 2097
2000.02 2093
2000.44 2094
2000.87 2070
2001.29 1845
2001.71 1912
2002.13 1896
2002.55 1968
2002.97 1922
2003.40 1780
2003.82 1827
2004.24 1792
2004.66 1695
2005.08 1832
2005.50 2023
2005.93 2052
2006.35 1996
2006.77 1969
2007.19 1925
2007.62 1890
2008.04 2011
2008.46 2083
2008.88 2026
2009.30 2077
2009.73 2047
2010.15 2118
2010.57 2125
2010.99 2063
2011.42 2182
2011.84 2101
2012.26 2087
2012.68 2010
2013.11 1815
2013.53 1937
2013.95 1773
2014.38 1751
2014.80 1954
2015.22 1857
2015.64 1553
2016.07 1731
2016.49 1814
2016.91 1666
2017.34 1763
2017.76 1976
2018.18 1858
2018.61 1743
2019.03 1848
2019.45 1959
2019.88 1897
2020.30 1908
2020.72 1869
2021.15 1900
2021.57 2114
2021.99 2160
2022.42 2109
2022.84 1817
2023.27 1794
2023.69 1750
2024.11 1651
2024.54 1838
2024.96 2006
2025.39 1920
2025.81 1808
2026.23 1689
2026.66 1691
2027.08 1849
2027.51 1715
2027.93 1863
2028.36 1895
2028.78 1675
2029.20 1752
2029.63 1765
2030.05 1855
2030.48 1723
2030.90 1755
2031.33 1700
2031.75 1663
2032.18 1860
2032.60 1844
2033.03 1789
2033.45 1625
2033.88 1741
2034.30 1877
2034.73 1821
2035.15 1859
2035.58 1856
2036.00 1808
2036.43 1920
2036.85 1986
2037.28 1836
2037.70 1816
2038.13 1994
2038.55 2014
2038.98 1925
2039.40 1861
2039.83 1914
2040.25 1855
2040.68 1926
2041.11 2019
2041.53 1842
2041.96 1869
2042.38 1966
2042.81 2051
2043.23 2066
2043.66 2003
2044.09 1997
2044.51 2069
2044.94 2145
2045.37 1939
2045.79 1996
2046.22 1899
2046.64 1704
2047.07 1892
2047.50 1783
2047.92 1938
2048.35 1810
2048.78 1867
2049.20 1817
2049.63 1669
2050.06 1875
2050.48 1871
2050.91 1871
2051.34 1690
2051.76 1688
2052.19 1867
2052.62 1903
2053.04 1903
2053.47 1894
2053.90 1644
2054.32 1721
2054.75 1777
2055.18 1700
2055.61 1678
2056.03 1711
2056.46 1634
2056.89 1656
2057.31 1512
2057.74 1605
2058.17 1796
2058.60 1734
2059.02 1681
2059.45 1563
2059.88 1578
2060.31 1698
2060.73 1782
2061.16 1768
2061.59 1553
2062.02 1565
2062.45 1740
2062.87 1716
2063.30 1808
2063.73 1849
2064.16 1691
2064.59 1815
2065.01 1924
2065.44 1807
2065.87 1879
2066.30 1900
2066.73 1836
2067.16 2070
2067.58 2091
2068.01 2136
2068.44 2048
2068.87 1959
2069.30 2092
2069.73 2023
2070.16 1837
2070.58 1983
2071.01 2013
2071.44 1886
2071.87 1915
2072.30 1757
2072.73 1722
2073.16 1844
2073.59 1848
2074.02 1791
2074.45 1859
2074.87 1719
2075.30 1667
2075.73 1742
2076.16 1807
2076.59 1832
2077.02 1887
2077.45 1905
2077.88 1859
2078.31 1909
2078.74 1846
2079.17 2034
2079.60 1840
2080.03 1846
2080.46 1969
2080.89 2026
2081.32 2148
2081.75 1907
2082.18 2011
2082.61 2011
2083.04 1980
2083.47 1981
2083.90 1970
2084.33 1938
2084.76 2017
2085.19 2009
2085.62 1986
2086.05 2037
2086.48 1916
2086.91 1872
2087.34 1825
2087.77 1807
2088.20 1949
2088.63 1791
2089.06 2016
2089.49 1887
2089.92 1877
2090.35 1779
2090.79 1755
2091.22 1938
2091.65 1816
2092.08 1961
2092.51 2104
2092.94 2295
2093.37 2264
2093.80 2199
2094.23 2186
2094.66 2216
2095.10 2362
2095.53 2456
2095.96 2362
2096.39 2345
2096.82 2311
2097.25 2018
2097.68 2115
2098.12 2089
2098.55 1961
2098.98 1795
2099.41 1866
2099.84 1838
2100.27 1638
2100.71 1738
2101.14 1659
2101.57 1689
2102.00 1768
2102.43 1763
2102.87 1754
2103.30 1855
2103.73 1838
2104.16 1696
2104.60 1870
2105.03 1757
2105.46 1909
2105.89 1848
2106.32 1898
2106.76 1834
2107.19 1909
2107.62 1911
2108.05 1961
2108.49 2067
2108.92 1894
2109.35 2031
2109.79 2097
2110.22 2225
2110.65 2089
2111.08 1963
2111.52 1934
2111.95 2115
2112.38 2058
2112.82 1804
2113.25 1717
2113.68 1781
2114.12 1745
2114.55 1944
2114.98 1715
2115.42 1640
2115.85 1646
2116.28 1834
2116.72 1714
2117.15 1684
2117.58 1778
2118.02 1587
2118.45 1673
2118.88 1651
2119.32 1660
2119.75 1582
2120.19 1742
2120.62 1720
2121.05 1717
2121.49 1545
2121.92 1649
2122.36 1720
2122.79 1720
2123.22 1791
2123.66 1791
2124.09 1741
2124.53 1800
2124.96 1712
2125.40 1785
2125.83 1857
2126.26 1740
2126.70 1728
2127.13 1610
2127.57 1634
2128.00 1687
2128.44 1701
2128.87 1690
2129.31 1762
2129.74 1757
2130.18 1685
2130.61 1894
2131.05 1689
2131.48 1639
2131.92 1813
2132.35 1885
2132.79 1866
2133.22 1979
2133.66 2148
2134.09 1944
2134.53 1872
2134.96 1932
2135.40 1912
2135.83 1994
2136.27 2094
2136.70 1944
2137.14 1916
2137.58 1985
2138.01 1970
2138.45 2312
2138.88 2159
2139.32 1976
2139.75 2020
2140.19 2022
2140.63 2053
2141.06 1928
2141.50 1751
2141.93 1876
2142.37 1569
2142.81 1549
2143.24 1580
2143.68 1714
2144.12 1700
2144.55 1708
2144.99 1565
2145.43 1643
2145.86 1588
2146.30 1638
2146.73 1880
2147.17 1833
2147.61 1719
2148.04 1761
2148.48 1898
2148.92 1963
2149.35 1948
2149.79 1964
2150.23 2275
2150.67 2332
2151.10 2200
2151.54 2210
2151.98 2177
2152.41 2345
2152.85 2195
2153.29 2187
2153.73 2020
2154.16 1974
2154.60 1991
2155.04 2098
2155.48 2006
2155.91 2000
2156.35 1816
2156.79 1649
2157.23 1761
2157.66 1737
2158.10 1760
2158.54 1671
2158.98 1663
2159.41 1858
2159.85 1870
2160.29 1811
2160.73 1726
2161.17 1841
2161.60 1917
2162.04 1820
2162.48 1872
2162.92 1932
2163.36 1904
2163.80 1828
2164.23 1820
2164.67 1885
2165.11 1779
2165.55 1910
2165.99 2016
2166.43 1960
2166.86 1909
2167.30 1758
2167.74 1843
2168.18 1895
2168.62 2058
2169.06 1838
2169.50 1784
2169.94 1900
2170.38 2130
2170.81 2149
2171.25 2037
2171.69 2000
2172.13 1978
2172.57 1917
2173.01 1860
2173.45 1893
2173.89 1819
2174.33 1948
2174.77 2079
2175.21 1998
2175.65 1955
2176.09 2191
2176.53 2034
2176.96 2080
2177.40 1974
2177.84 2069
2178.28 2003
2178.72 2101
2179.16 2167
2179.60 1983
2180.04 2186
2180.48 2351
2180.92 2168
2181.36 2129
2181.80 1956
2182.24 2022
2182.68 2116
2183.12 2131
2183.56 2104
2184.01 1881
2184.45 1726
2184.89 1772
2185.33 1680
2185.77 1838
2186.21 1789
2186.65 1872
2187.09 2027
2187.53 1938
2187.97 1882
2188.41 1979
2188.85 1944
2189.29 2029
2189.73 1940
2190.17 1969
2190.62 1787
2191.06 1730
2191.50 2098
2191.94 1958
2192.38 1961
2192.82 2003
2193.26 2028
2193.70 2006
2194.15 2110
2194.59 2205
2195.03 2057
2195.47 2097
2195.91 1980
2196.35 2040
2196.79 2225
2197.24 2362
2197.68 2190
2198.12 2060
2198.56 1981
2199.00 2022
2199.45 2074
2199.89 1864
2200.33 1924
2200.77 1949
2201.21 1923
2201.66 1939
2202.10 2006
2202.54 1952
2202.98 1844
2203.42 1897
2203.87 1999
2204.31 1988
2204.75 1862
2205.19 1840
2205.64 1807
2206.08 1774
2206.52 1955
2206.96 1880
2207.41 2038
2207.85 2077
2208.29 2152
2208.74 2158
2209.18 2203
2209.62 2102
2210.06 2179
2210.51 2262
2210.95 2300
2211.39 2274
2211.84 2213
2212.28 2201
2212.72 2116
2213.17 2131
2213.61 2126
2214.05 2069
2214.50 1970
2214.94 2068
2215.38 2052
2215.83 1931
2216.27 1800
2216.71 1909
2217.16 1968
2217.60 1822
2218.05 1871
2218.49 1719
2218.93 2060
2219.38 2072
2219.82 1911
2220.26 1923
2220.71 1896
2221.15 1990
2221.60 2079
2222.04 2272
2222.49 2365
2222.93 2575
2223.37 2856
2223.82 2997
2224.26 3420
2224.71 3555
2225.15 3434
2225.60 3957
2226.04 4134
2226.49 3954
2226.93 3629
2227.37 3432
2227.82 3497
2228.26 3315
2228.71 3248
2229.15 3082
2229.60 2805
2230.04 2750
2230.49 2620
2230.93 2494
2231.38 2439
2231.82 2330
2232.27 2270
2232.71 2271
2233.16 2325
2233.61 2458
2234.05 2475
2234.50 2289
2234.94 2605
2235.39 2551
2235.83 2547
2236.28 2503
2236.72 2608
2237.17 2799
2237.61 2522
2238.06 2514
2238.51 2618
2238.95 2755
2239.40 2589
2239.84 2631
2240.29 2808
2240.74 2494
2241.18 2612
2241.63 2714
2242.07 2402
2242.52 2279
2242.97 2446
2243.41 2420
2243.86 2312
2244.31 2158
2244.75 2164
2245.20 2013
2245.65 1779
2246.09 1959
2246.54 1802
2246.99 2025
2247.43 1925
2247.88 1993
2248.33 1975
2248.77 1999
2249.22 1951
2249.67 1978
2250.11 1897
2250.56 1735
2251.01 1647
2251.45 1759
2251.90 1892
2252.35 1783
2252.80 1805
2253.24 2041
2253.69 1969
2254.14 1948
2254.59 1849
2255.03 1976
2255.48 1929
2255.93 1948
2256.38 1965
2256.82 1902
2257.27 1970
2257.72 1849
2258.17 2045
2258.61 1945
2259.06 1955
2259.51 1788
2259.96 1802
2260.41 2204
2260.85 2092
2261.30 2153
2261.75 2296
2262.20 2428
2262.65 2494
2263.09 2369
2263.54 2383
2263.99 2254
2264.44 2491
2264.89 2348
2265.34 2402
2265.79 2436
2266.23 2576
2266.68 2432
2267.13 2188
2267.58 2336
2268.03 2499
2268.48 2375
2268.93 2621
2269.38 2613
2269.82 2533
2270.27 2371
2270.72 2457
2271.17 2578
2271.62 2643
2272.07 2575
2272.52 2569
2272.97 2399
2273.42 2405
2273.87 2362
2274.32 2201
2274.77 2164
2275.21 2179
2275.66 2023
2276.11 2044
2276.56 1985
2277.01 2064
2277.46 2007
2277.91 2005
2278.36 2137
2278.81 1982
2279.26 2062
2279.71 2066
2280.16 2183
2280.61 2065
2281.06 2213
2281.51 2326
2281.96 2446
2282.41 2473
2282.86 2277
2283.31 2394
2283.76 2324
2284.21 2235
2284.66 2341
2285.11 2322
2285.56 2390
2286.02 2352
2286.47 2440
2286.92 2449
2287.37 2418
2287.82 2347
2288.27 2587
2288.72 2697
2289.17 2531
2289.62 2745
2290.07 2820
2290.52 3179
2290.97 3260
2291.42 3354
2291.88 3603
2292.33 3699
2292.78 3726
2293.23 3759
2293.68 3636
2294.13 3815
2294.58 3910
2295.04 3833
2295.49 3607
2295.94 3683
2296.39 3465
2296.84 3526
2297.29 3134
2297.74 3030
2298.20 2869
2298.65 2829
2299.10 2725
2299.55 2493
2300.00 2416
2300.46 2510
2300.91 2369
2301.36 2250
2301.81 2074
2302.26 2219
2302.72 2123
2303.17 1952
2303.62 1992
2304.07 2075
2304.53 1907
2304.98 1827
2305.43 1961
2305.88 2059
2306.33 2106
2306.79 2052
2307.24 1915
2307.69 2003
2308.15 2279
2308.60 2453
2309.05 2246
2309.50 2472
2309.96 2524
2310.41 2586
2310.86 2660
2311.32 2553
2311.77 2713
2312.22 2630
2312.68 2685
2313.13 2707
2313.58 2363
2314.03 2261
2314.49 2216
2314.94 2140
2315.39 2152
2315.85 2159
2316.30 2158
2316.76 2145
2317.21 2327
2317.66 2436
2318.12 2286
2318.57 1944
2319.02 2140
2319.48 2078
2319.93 2214
2320.39 2021
2320.84 2029
2321.29 2134
2321.75 2328
2322.20 2325
2322.66 2174
2323.11 2049
2323.56 1951
2324.02 2164
2324.47 2142
2324.93 2281
2325.38 2282
2325.84 2264
2326.29 2213
2326.74 2274
2327.20 2198
2327.65 2234
2328.11 2097
2328.56 2221
2329.02 2263
2329.47 2227
2329.93 2212
2330.38 2321
2330.84 2278
2331.29 2217
2331.75 2233
2332.20 2328
2332.66 2408
2333.11 2235
2333.57 2310
2334.02 2254
2334.48 2350
2334.93 2196
2335.39 2276
2335.84 2162
2336.30 2103
2336.76 2056
2337.21 2267
2337.67 2484
2338.12 2472
2338.58 2511
2339.03 2605
2339.49 2652
2339.95 2754
2340.40 2919
2340.86 3094
2341.31 3177
2341.77 3076
2342.23 3173
2342.68 3269
2343.14 3218
2343.59 3250
2344.05 3151
2344.51 3128
2344.96 3041
2345.42 3039
2345.88 3101
2346.33 3188
2346.79 2807
2347.24 2922
2347.70 2964
2348.16 2930
2348.61 2882
2349.07 2728
2349.53 2521
2349.99 2604
2350.44 2534
2350.90 2599
2351.36 2529
2351.81 2580
2352.27 2555
2352.73 2391
2353.18 2346
2353.64 2374
2354.10 2434
2354.56 2363
2355.01 2264
2355.47 2246
2355.93 2298
2356.38 2287
2356.84 2188
2357.30 2135
2357.76 2336
2358.22 2263
2358.67 2185
2359.13 2302
2359.59 2403
2360.05 2290
2360.50 2349
2360.96 2387
2361.42 2420
2361.88 2641
2362.34 2562
2362.79 2657
2363.25 2611
2363.71 2599
2364.17 2795
2364.63 2725
2365.08 2616
2365.54 2502
2366.00 2520
2366.46 2482
2366.92 2397
2367.38 2378
2367.84 2445
2368.29 2687
2368.75 2750
2369.21 2702
2369.67 2455
2370.13 2548
2370.59 2416
2371.05 2350
2371.50 2357
2371.96 2461
2372.42 2308
2372.88 2314
2373.34 2221
2373.80 2012
2374.26 2017
2374.72 2131
2375.18 2122
2375.64 2254
2376.10 2088
2376.56 2219
2377.02 2095
2377.47 2219
2377.93 2156
2378.39 1992
2378.85 2052
2379.31 2119
2379.77 2074
2380.23 2029
2380.69 2223
2381.15 2218
2381.61 2309
2382.07 2194
2382.53 2262
2382.99 2145
2383.45 2197
2383.91 2053
2384.37 2240
2384.83 2089
2385.29 2300
2385.75 2169
2386.21 2029
2386.67 2135
2387.13 2322
2387.59 2176
2388.05 2177
2388.52 2037
2388.98 2123
2389.44 2123
2389.90 2067
2390.36 2165
2390.82 2075
2391.28 2080
2391.74 2003
2392.20 2084
2392.66 2051
2393.12 2123
2393.58 2271
2394.05 2122
2394.51 1942
2394.97 2064
2395.43 1938
2395.89 2025
2396.35 1944
2396.81 1875
2397.27 2073
2397.74 1999
2398.20 2054
2398.66 1939
2399.12 1870
2399.58 1932
2400.04 2005
2400.50 1917
2400.97 2115
2401.43 2130
2401.89 1924
2402.35 1955
2402.81 1924
2403.28 2045
2403.74 2064
2404.20 2070
2404.66 1825
2405.12 1990
2405.59 2119
2406.05 2079
2406.51 2010
2406.97 2015
2407.44 2054
2407.90 2190
2408.36 2160
2408.82 1986
2409.29 2073
2409.75 2149
2410.21 2111
2410.67 1998
2411.14 2041
2411.60 2008
2412.06 2067
2412.52 1817
2412.99 1892
2413.45 2007
2413.91 2026
2414.38 1900
2414.84 2029
2415.30 2032
2415.77 2193
2416.23 2154
2416.69 2183
2417.16 2204
2417.62 2439
2418.08 2429
2418.55 2478
2419.01 2491
2419.47 2626
2419.94 2512
2420.40 2577
2420.86 2592
2421.33 2454
2421.79 2561
2422.25 2633
2422.72 2460
2423.18 2518
2423.65 2447
2424.11 2443
2424.57 2446
2425.04 2646
2425.50 2669
2425.97 2808
2426.43 2878
2426.90 3057
2427.36 3224
2427.82 3173
2428.29 3304
2428.75 3203
2429.22 3170
2429.68 3103
2430.15 3050
2430.61 3249
2431.08 2959
2431.54 2799
2432.00 2736
2432.47 2794
2432.93 2642
2433.40 2362
2433.86 2318
2434.33 2349
2434.79 2361
2435.26 2270
2435.72 2256
2436.19 2286
2436.65 2252
2437.12 2475
2437.58 2616
2438.05 2593
2438.52 2681
2438.98 2794
2439.45 2964
2439.91 3211
2440.38 3335
2440.84 3613
2441.31 3568
2441.77 3674
2442.24 3908
2442.71 3841
2443.17 3498
2443.64 3299
2444.10 3331
2444.57 3278
2445.03 3029
2445.50 2819
2445.97 2649
2446.43 2432
2446.90 2327
2447.37 2283
2447.83 2175
2448.30 2130
2448.76 2103
2449.23 2183
2449.70 2261
2450.16 2180
2450.63 2167
2451.10 2073
2451.56 2097
2452.03 2065
2452.50 2039
2452.96 2135
2453.43 2126
2453.90 2085
2454.36 2143
2454.83 2060
2455.30 2157
2455.76 2146
2456.23 2144
2456.70 2200
2457.17 2135
2457.63 2281
2458.10 2174
2458.57 2104
2459.03 1928
2459.50 1860
2459.97 2053
2460.44 2110
2460.90 2043
2461.37 1909
2461.84 1968
2462.31 2106
2462.77 1908
2463.24 2023
2463.71 1962
2464.18 2040
2464.65 2084
2465.11 2028
2465.58 2082
2466.05 2234
2466.52 2132
2466.99 2275
2467.45 2263
2467.92 2269
2468.39 2270
2468.86 2489
2469.33 2393
2469.79 2393
2470.26 2327
2470.73 2358
2471.20 2359
2471.67 2358
2472.14 2326
2472.61 2235
2473.07 2289
2473.54 2232
2474.01 2057
2474.48 2172
2474.95 2166
2475.42 2313
2475.89 2076
2476.36 1993
2476.82 1990
2477.29 2021
2477.76 2189
2478.23 2051
2478.70 2108
2479.17 2310
2479.64 2273
2480.11 2348
2480.58 2549
2481.05 2568
2481.52 2630
2481.99 2647
2482.46 2864
2482.93 2637
2483.40 2469
2483.87 2342
2484.33 2338
2484.80 2364
2485.27 2441
2485.74 2227
2486.21 2171
2486.68 2191
2487.15 2245
2487.62 2124
2488.09 2140
2488.56 2215
2489.03 2298
2489.50 2208
2489.97 2205
2490.44 1980
2490.92 2060
2491.39 2233
2491.86 2332
2492.33 2298
2492.80 2327
2493.27 2190
2493.74 2198
2494.21 2329
2494.68 2275
2495.15 2182
2495.62 2369
2496.09 2322
2496.56 2266
2497.03 2146
2497.50 2353
2497.98 2391
2498.45 2228
2498.92 2228
2499.39 2183
2499.86 2094
2500.33 1998
2500.80 2152
2501.27 2018
2501.75 1993
2502.22 2075
2502.69 2213
2503.16 2222
2503.63 2403
2504.10 2282
2504.57 1950
2505.05 1961
2505.52 1933
2505.99 2058
2506.46 2307
2506.93 2309
2507.40 2281
2507.88 2254
2508.35 2297
2508.82 2300
2509.29 2466
2509.76 2391
2510.24 2480
2510.71 2531
2511.18 2557
2511.65 2607
2512.13 2728
2512.60 2747
2513.07 2537
2513.54 2476
2514.02 2409
2514.49 2518
2514.96 2457
2515.43 2389
2515.91 2313
2516.38 2383
2516.85 2402
2517.32 2275
2517.80 2378
2518.27 2322
2518.74 2188
2519.22 2395
2519.69 2303
2520.16 2198
2520.64 2214
2521.11 2260
2521.58 2197
2522.06 2301
2522.53 2239
2523.00 2092
2523.48 2087
2523.95 2047
2524.42 2155
2524.90 2092
2525.37 2077
2525.84 2116
2526.32 2118
2526.79 2312
2527.26 2161
2527.74 2092
2528.21 2106
2528.69 2110
2529.16 2198
2529.63 2171
2530.11 2092
2530.58 2218
2531.06 2300
2531.53 2016
2532.00 2207
2532.48 2252
2532.95 2254
2533.43 2361
2533.90 2171
2534.38 2273
2534.85 2262
2535.32 2206
2535.80 2257
2536.27 2368
2536.75 2233
2537.22 2192
2537.70 2083
2538.17 2182
2538.65 2116
2539.12 2217
2539.60 2291
2540.07 2322
2540.55 2360
2541.02 2147
2541.50 2201
2541.97 2194
2542.45 2223
2542.92 2202
2543.40 2243
2543.87 2225
2544.35 2092
2544.82 2276
2545.30 2296
2545.78 2205
2546.25 2404
2546.73 2731
2547.20 2608
2547.68 2857
2548.15 2869
2548.63 2914
2549.10 2767
2549.58 3017
2550.06 3091
2550.53 3045
2551.01 3087
2551.48 3011
2551.96 2820
2552.44 3076
2552.91 3104
2553.39 3051
2553.87 3164
2554.34 3086
2554.82 3214
2555.29 3426
2555.77 3719
2556.25 3650
2556.72 3925
2557.20 3642
2557.68 3690
2558.15 3678
2558.63 3735
2559.11 3436
2559.58 3333
2560.06 3174
2560.54 3230
2561.01 2721
2561.49 2437
2561.97 2487
2562.45 2337
2562.92 2301
2563.40 2477
2563.88 2360
2564.35 2126
2564.83 2188
2565.31 2237
2565.79 2212
2566.26 2117
2566.74 2122
2567.22 2056
2567.70 1998
2568.17 2068
2568.65 2139
2569.13 1864
2569.61 1927
2570.08 2024
2570.56 2084
2571.04 2038
2571.52 2024
2572.00 1993
2572.47 1957
2572.95 1962
2573.43 1805
2573.91 2072
2574.39 1998
2574.86 1899
2575.34 1886
2575.82 1832
2576.30 2019
2576.78 2148
2577.26 2074
2577.73 2101
2578.21 2030
2578.69 2183
2579.17 2193
2579.65 2164
2580.13 2177
2580.61 2237
2581.08 2140
2581.56 1953
2582.04 2083
2582.52 1997
2583.00 2077
2583.48 2147
2583.96 1996
2584.44 2187
2584.92 2065
2585.40 2001
2585.87 1933
2586.35 2056
2586.83 2086
2587.31 2028
2587.79 1853
2588.27 1883
2588.75 1994
2589.23 2082
2589.71 2001
2590.19 2133
2590.67 2278
2591.15 2158
2591.63 2320
2592.11 2394
2592.59 2299
2593.07 2384
2593.55 2414
2594.03 2258
2594.51 2460
2594.99 2247
2595.47 2309
2595.95 2509
2596.43 2491
2596.91 2538
2597.39 2865
2597.87 2695
2598.35 2567
2598.83 2523
2599.31 2635
2599.79 2664
2600.27 2574
2600.75 2609
2601.23 2446
2601.71 2376
2602.20 2354
2602.68 2304
2603.16 2162
2603.64 2127
2604.12 2390
2604.60 2359
2605.08 2229
2605.56 2181
2606.04 2177
2606.52 2253
2607.00 2412
2607.49 2267
2607.97 2467
2608.45 2521
2608.93 2747
2609.41 3012
2609.89 3079
2610.37 3215
2610.86 3275
2611.34 3292
2611.82 3261
2612.30 3361
2612.78 3217
2613.26 3255
2613.75 3248
2614.23 3166
2614.71 3030
2615.19 2689
2615.67 2558
2616.16 2725
2616.64 2582
2617.12 2457
2617.60 2307
2618.08 2275
2618.57 2195
2619.05 2073
2619.53 2150
2620.01 2198
2620.50 2250
2620.98 2149
2621.46 2172
2621.94 2236
2622.43 2285
2622.91 2141
2623.39 2238
2623.87 2288
2624.36 2260
2624.84 2131
2625.32 2143
2625.81 2158
2626.29 2132
2626.77 2249
2627.25 2251
2627.74 2254
2628.22 2281
2628.70 2370
2629.19 2315
2629.67 2252
2630.15 1978
2630.64 2151
2631.12 2401
2631.60 2171
2632.09 2143
2632.57 2159
2633.05 2107
2633.54 2216
2634.02 2078
2634.51 2105
2634.99 2062
2635.47 1974
2635.96 2097
2636.44 2071
2636.93 2000
2637.41 2031
2637.89 2148
2638.38 2232
2638.86 2070
2639.35 2009
2639.83 2228
2640.31 2193
2640.80 2176
2641.28 2134
2641.77 2177
2642.25 2145
2642.74 2316
2643.22 2158
2643.71 2214
2644.19 2187
2644.67 2091
2645.16 1968
2645.64 2146
2646.13 2041
2646.61 2071
2647.10 2040
2647.58 1950
2648.07 2104
2648.55 2180
2649.04 2187
2649.52 2136
2650.01 2227
2650.49 2095
2650.98 2273
2651.46 2185
2651.95 2230
2652.43 2232
2652.92 2289
2653.41 2225
2653.89 2091
2654.38 2075
2654.86 2083
2655.35 2072
2655.83 2122
2656.32 2246
2656.81 2160
2657.29 1999
2657.78 2074
2658.26 2101
2658.75 2142
2659.23 2077
2659.72 1993
2660.21 1975
2660.69 2003
2661.18 1962
2661.67 2073
2662.15 1992
2662.64 2036
2663.12 2016
2663.61 2073
2664.10 2093
2664.58 1960
2665.07 2049
2665.56 2028
2666.04 2303
2666.53 2243
2667.02 2418
2667.50 2260
2667.99 2072
2668.48 2120
2668.96 2241
2669.45 2170
2669.94 2183
2670.42 2295
2670.91 2194
2671.40 2366
2671.89 2612
2672.37 2538
2672.86 2820
2673.35 2783
2673.83 2858
2674.32 2718
2674.81 2722
2675.30 2765
2675.78 2853
2676.27 3017
2676.76 2977
2677.25 3080
2677.74 3109
2678.22 2908
2678.71 2954
2679.20 3086
2679.69 3036
2680.17 3147
2680.66 3581
2681.15 3786
2681.64 3604
2682.13 3702
2682.61 3818
2683.10 3704
2683.59 3827
2684.08 4065
2684.57 3980
2685.06 3745
2685.54 3646
2686.03 3504
2686.52 3555
2687.01 3310
2687.50 3305
2687.99 3108
2688.48 2995
2688.96 2949
2689.45 2688
2689.94 2612
2690.43 2552
2690.92 2233
2691.41 2335
2691.90 2323
2692.39 2403
2692.88 2226
2693.36 2146
2693.85 2167
2694.34 2320
2694.83 2321
2695.32 2175
2695.81 2227
2696.30 2242
2696.79 2270
2697.28 2369
2697.77 2269
2698.26 2168
2698.75 2283
2699.24 2514
2699.73 2603
2700.22 2615
2700.71 2575
2701.20 2561
2701.69 2610
2702.18 2715
2702.67 2837
2703.16 2810
2703.65 2745
2704.14 2797
2704.63 2765
2705.12 2740
2705.61 2667
2706.10 2602
2706.59 2536
2707.08 2443
2707.57 2269
2708.06 2140
2708.55 2272
2709.04 2054
2709.53 2109
2710.02 2230
2710.51 2412
2711.00 2253
2711.49 2025
2711.98 2123
2712.47 2008
2712.97 2111
2713.46 2139
2713.95 2031
2714.44 2006
2714.93 2071
2715.42 1875
2715.91 1979
2716.40 2043
2716.89 2116
2717.39 2145
2717.88 1975
2718.37 1939
2718.86 2131
2719.35 1982
2719.84 1959
2720.33 2130
2720.83 2287
2721.32 2353
2721.81 2312
2722.30 2283
2722.79 2395
2723.28 2173
2723.78 2250
2724.27 2411
2724.76 2428
2725.25 2346
2725.74 2398
2726.24 2355
2726.73 2135
2727.22 2293
2727.71 2162
2728.20 2105
2728.70 2125
2729.19 2174
2729.68 2344
2730.17 2122
2730.67 2056
2731.16 2028
2731.65 2100
2732.14 2158
2732.64 2209
2733.13 2328
2733.62 2259
2734.12 2195
2734.61 2309
2735.10 2276
2735.59 2320
2736.09 2363
2736.58 2447
2737.07 2388
2737.57 2559
2738.06 2367
2738.55 2477
2739.05 2403
2739.54 2281
2740.03 2318
2740.53 2398
2741.02 2490
2741.51 2264
2742.01 2258
2742.50 2130
2742.99 2241
2743.49 2353
2743.98 2210
2744.47 2112
2744.97 2007
2745.46 2006
2745.96 2106
2746.45 2223
2746.94 2226
2747.44 2130
2747.93 2099
2748.43 1925
2748.92 2184
2749.41 2226
2749.91 2190
2750.40 2152
2750.90 2260
2751.39 2287
2751.89 2301
2752.38 2431
2752.87 2591
2753.37 2607
2753.86 2458
2754.36 2535
2754.85 2610
2755.35 2522
2755.84 2567
2756.34 2670
2756.83 2729
2757.33 2910
2757.82 2767
2758.32 2526
2758.81 2507
2759.31 2628
2759.80 2494
2760.30 2425
2760.79 2360
2761.29 2208
2761.78 2181
2762.28 2147
2762.77 2026
2763.27 2217
2763.76 2196
2764.26 2198
2764.76 2237
2765.25 2235
2765.75 2143
2766.24 2141
2766.74 2093
2767.23 2037
2767.73 2070
2768.23 2035
2768.72 2137
2769.22 2271
2769.71 2175
2770.21 2031
2770.71 2041
2771.20 2069
2771.70 2221
2772.19 2232
2772.69 2336
2773.19 2399
2773.68 2491
2774.18 2375
2774.68 2539
2775.17 2469
2775.67 2394
2776.17 2545
2776.66 2670
2777.16 2734
2777.66 2565
2778.15 2758
2778.65 2856
2779.15 2833
2779.64 2685
2780.14 2628
2780.64 2683
2781.13 2602
2781.63 2670
2782.13 2639
2782.63 2367
2783.12 2502
2783.62 2573
2784.12 2642
2784.61 2518
2785.11 2506
2785.61 2513
2786.11 2597
2786.60 2529
2787.10 2453
2787.60 2364
2788.10 2458
2788.59 2259
2789.09 2216
2789.59 2338
2790.09 2398
2790.59 2322
2791.08 2294
2791.58 2288
2792.08 2248
2792.58 2366
2793.08 2575
2793.57 2486
2794.07 2531
2794.57 2672
2795.07 2776
2795.57 2917
2796.07 2956
2796.56 3097
2797.06 3375
2797.56 3622
2798.06 3481
2798.56 3674
2799.06 3726
2799.56 3837
2800.05 3738
2800.55 3729
2801.05 3610
2801.55 3317
2802.05 3058
2802.55 2915
2803.05 2801
2803.55 2827
2804.05 2696
2804.54 2656
2805.04 2924
2805.54 3020
2806.04 3256
2806.54 3524
2807.04 3730
2807.54 4034
2808.04 4228
2808.54 4414
2809.04 4723
2809.54 5063
2810.04 5001
2810.54 5316
2811.04 5283
2811.54 5203
2812.04 4735
2812.54 4586
2813.04 4153
2813.54 3878
2814.04 3534
2814.54 3491
2815.04 3033
2815.54 2771
2816.04 2929
2816.54 2787
2817.04 2646
2817.54 2644
2818.04 2865
2818.54 2812
2819.04 2925
2819.54 2774
2820.04 2785
2820.54 2874
2821.04 2816
2821.54 2756
2822.04 2837
2822.54 2918
2823.04 2721
2823.54 2794
2824.04 2741
2824.55 2628
2825.05 2785
2825.55 2697
2826.05 2692
2826.55 2587
2827.05 2682
2827.55 2718
2828.05 2604
2828.55 2601
2829.06 2453
2829.56 2421
2830.06 2658
2830.56 2501
2831.06 2558
2831.56 2429
2832.06 2401
2832.57 2595
2833.07 2527
2833.57 2700
2834.07 3020
2834.57 2855
2835.07 2661
2835.58 2775
2836.08 2617
2836.58 2546
2837.08 2642
2837.58 2514
2838.09 2421
2838.59 2397
2839.09 2369
2839.59 2364
2840.10 2183
2840.60 2259
2841.10 2271
2841.60 2181
2842.11 2327
2842.61 2290
2843.11 2062
2843.61 2147
2844.12 2307
2844.62 2320
2845.12 2358
2845.62 2122
2846.13 2346
2846.63 2304
2847.13 2220
2847.64 2481
2848.14 2344
2848.64 2309
2849.14 2340
2849.65 2400
2850.15 2343
2850.65 2418
2851.16 2343
2851.66 2244
2852.16 2076
2852.67 2075
2853.17 2213
2853.67 2283
2854.18 2340
2854.68 2158
2855.18 1977
2855.69 2133
2856.19 2191
2856.70 2218
2857.20 2224
2857.70 2279
2858.21 2303
2858.71 2079
2859.22 2099
2859.72 2198
2860.22 2334
2860.73 2524
2861.23 2586
2861.74 2364
2862.24 2395
2862.74 2652
2863.25 2430
2863.75 2537
2864.26 2439
2864.76 2475
2865.27 2410
2865.77 2425
2866.28 2305
2866.78 2140
2867.28 1995
2867.79 2080
2868.29 2005
2868.80 2122
2869.30 1898
2869.81 2065
2870.31 2158
2870.82 2076
2871.32 2250
2871.83 2291
2872.33 2272
2872.84 2238
2873.34 2045
2873.85 2087
2874.36 2199
2874.86 2270
2875.37 2360
2875.87 2224
2876.38 2241
2876.88 2247
2877.39 2388
2877.89 2476
2878.40 2427
2878.90 2401
2879.41 2190
2879.92 2324
2880.42 2328
2880.93 2447
2881.43 2445
2881.94 2298
2882.45 2283
2882.95 2485
2883.46 2762
2883.96 2802
2884.47 2751
2884.98 2902
2885.48 3143
2885.99 3515
2886.50 3800
2887.00 3967
2887.51 4104
2888.02 4147
2888.52 4456
2889.03 4517
2889.53 4623
2890.04 4499
2890.55 4492
2891.06 4054
2891.56 3890
2892.07 3429
2892.58 3335
2893.08 3349
2893.59 2842
2894.10 2742
2894.60 2640
2895.11 2592
2895.62 2583
2896.13 2466
2896.63 2488
2897.14 2509
2897.65 2567
2898.15 2848
2898.66 2653
2899.17 2526
2899.68 2755
2900.18 2830
2900.69 2735
2901.20 2865
2901.71 2920
2902.22 2972
2902.72 3035
2903.23 3209
2903.74 3132
2904.25 2933
2904.75 3103
2905.26 3170
2905.77 3163
2906.28 3217
2906.79 3197
2907.30 3001
2907.80 3053
2908.31 2848
2908.82 2880
2909.33 3002
2909.84 2818
2910.35 2574
2910.85 2662
2911.36 2651
2911.87 2621
2912.38 2603
2912.89 2580
2913.40 2534
2913.91 2693
2914.41 2616
2914.92 2621
2915.43 2636
2915.94 2457
2916.45 2534
2916.96 2413
2917.47 2345
2917.98 2292
2918.49 2371
2919.00 2475
2919.51 2389
2920.01 2309
2920.52 2396
2921.03 2438
2921.54 2440
2922.05 2383
2922.56 2417
2923.07 2583
2923.58 2898
2924.09 3184
2924.60 3386
2925.11 3696
2925.62 3951
2926.13 4310
2926.64 4616
2927.15 4614
2927.66 4268
2928.17 4331
2928.68 4147
2929.19 3914
2929.70 3689
2930.21 3491
2930.72 3260
2931.23 3019
2931.74 2704
2932.25 2633
2932.76 2686
2933.27 2628
2933.78 2589
2934.29 2545
2934.80 2590
2935.31 2465
2935.83 2612
2936.34 2604
2936.85 2641
2937.36 2547
2937.87 2451
2938.38 2537
2938.89 2433
2939.40 2467
2939.91 2513
2940.42 2469
2940.94 2449
2941.45 2397
2941.96 2441
2942.47 2452
2942.98 2546
2943.49 2715
2944.00 2805
2944.51 2673
2945.03 2761
2945.54 2961
2946.05 2962
2946.56 3203
2947.07 3121
2947.58 3114
2948.10 3114
2948.61 2911
2949.12 2997
2949.63 3076
2950.14 3207
2950.66 3061
2951.17 2956
2951.68 2621
2952.19 2510
2952.70 2612
2953.22 2476
2953.73 2433
2954.24 2216
2954.75 2294
2955.26 2346
2955.78 2206
2956.29 2185
2956.80 2338
2957.31 2223
2957.83 2452
2958.34 2473
2958.85 2360
2959.37 2428
2959.88 2639
2960.39 2515
2960.90 2678
2961.42 2616
2961.93 2620
2962.44 2765
2962.96 2666
2963.47 2659
2963.98 2601
2964.50 2607
2965.01 2696
2965.52 2606
2966.04 2408
2966.55 2495
2967.06 2384
2967.58 2393
2968.09 2429
2968.60 2503
2969.12 2334
2969.63 2144
2970.14 2331
2970.66 2399
2971.17 2295
2971.68 2253
2972.20 2296
2972.71 2342
2973.23 2382
2973.74 2360
2974.25 2290
2974.77 2232
2975.28 2216
2975.80 2176
2976.31 2196
2976.83 2372
2977.34 2422
2977.85 2344
2978.37 2438
2978.88 2472
2979.40 2537
2979.91 2584
2980.43 2525
2980.94 2399
2981.46 2373
2981.97 2505
2982.48 2374
2983.00 2629
2983.51 2556
2984.03 2638
2984.54 2522
2985.06 2470
2985.57 2525
2986.09 2571
2986.60 2446
2987.12 2372
2987.63 2470
2988.15 2541
2988.67 2452
2989.18 2377
2989.70 2353
2990.21 2581
2990.73 2517
2991.24 2556
2991.76 2515
2992.27 2567
2992.79 2646
2993.30 2632
2993.82 2761
2994.34 2935
2994.85 2754
2995.37 2827
2995.88 3002
2996.40 3282
2996.92 3400
2997.43 3438
2997.95 3633
2998.46 3734
2998.98 3924
2999.50 3927
3000.01 3862
3000.53 3817
3001.05 3772
3001.56 3713
3002.08 3594
3002.59 3403
3003.11 3690
3003.63 3240
3004.14 3087
3004.66 3006
3005.18 3086
3005.69 3344
3006.21 3150
3006.73 3043
3007.24 3048
3007.76 2981
3008.28 2836
3008.80 2834
3009.31 2782
3009.83 2805
3010.35 2768
3010.86 2639
3011.38 2607
3011.90 2480
3012.42 2581
3012.93 2651
3013.45 2452
3013.97 2572
3014.49 2585
3015.00 2689
3015.52 2547
3016.04 2673
3016.56 2803
3017.07 2661
3017.59 2736
3018.11 2760
3018.63 2765
3019.15 2703
3019.66 2678
3020.18 2659
3020.70 2744
3021.22 2732
3021.74 2829
3022.25 3048
3022.77 3038
3023.29 2968
3023.81 2704
3024.33 2847
3024.85 2977
3025.36 3134
3025.88 3229
3026.40 3203
3026.92 3336
3027.44 3265
3027.96 3230
3028.48 3053
3028.99 2836
3029.51 2843
3030.03 2833
3030.55 2850
3031.07 2760
3031.59 2681
3032.11 2702
3032.63 2924
3033.15 3310
3033.66 3146
3034.18 3380
3034.70 3623
3035.22 3837
3035.74 3974
3036.26 4087
3036.78 4229
3037.30 4506
3037.82 4682
3038.34 4570
3038.86 4360
3039.38 4076
3039.90 3925
3040.42 3622
3040.94 3543
3041.46 3244
3041.98 3061
3042.50 2980
3043.02 2856
3043.54 2794
3044.06 2913
3044.58 2689
3045.10 2716
3045.62 2713
3046.14 2663
3046.66 2617
3047.18 2649
3047.70 2699
3048.22 2784
3048.74 2763
3049.26 2613
3049.78 2539
3050.30 2626
3050.82 2671
3051.34 2693
3051.86 2651
3052.38 2805
3052.90 2583
3053.43 2708
3053.95 2613
3054.47 2552
3054.99 2529
3055.51 2381
3056.03 2516
3056.55 2466
3057.07 2403
3057.59 2393
3058.12 2525
3058.64 2569
3059.16 2452
3059.68 2458
3060.20 2499
3060.72 2602
3061.24 2693
3061.77 2739
3062.29 2590
3062.81 2456
3063.33 2453
3063.85 2666
3064.37 2497
3064.90 2520
3065.42 2617
3065.94 2635
3066.46 2525
3066.98 2434
3067.51 2500
3068.03 2377
3068.55 2484
3069.07 2344
3069.59 2424
3070.12 2443
3070.64 2399
3071.16 2409
3071.68 2388
3072.21 2272
3072.73 2324
3073.25 2470
3073.77 2379
3074.30 2425
3074.82 2684
3075.34 2573
3075.86 2559
3076.39 2617
3076.91 2639
3077.43 2765
3077.96 2786
3078.48 2916
3079.00 2889
3079.52 2943
3080.05 3014
3080.57 2894
3081.09 2976
3081.62 3037
3082.14 2861
3082.66 2937
3083.19 2866
3083.71 2891
3084.23 2924
3084.76 2829
3085.28 2982
3085.80 2722
3086.33 2560
3086.85 2611
3087.38 2553
3087.90 2577
3088.42 2481
3088.95 2597
3089.47 2532
3090.00 2659
3090.52 2636
3091.04 2508
3091.57 2363
3092.09 2308
3092.62 2514
3093.14 2770
3093.66 2743
3094.19 2675
3094.71 2763
3095.24 2594
3095.76 2610
3096.29 2855
3096.81 2784
3097.34 2865
3097.86 2967
3098.38 3128
3098.91 3066
3099.43 3101
3099.96 3187
3100.48 3521
3101.01 3894
3101.53 4383
3102.06 4557
3102.58 4942
3103.11 5232
3103.63 5625
3104.16 5965
3104.68 6155
3105.21 5953
3105.73 5820
3106.26 5700
3106.79 5240
3107.31 4869
3107.84 4354
3108.36 4206
3108.89 3631
3109.41 3525
3109.94 3314
3110.46 3237
3110.99 2963
3111.52 3109
3112.04 3249
3112.57 3230
3113.09 2902
3113.62 2866
3114.15 2709
3114.67 2922
3115.20 2839
3115.72 2526
3116.25 2568
3116.78 2536
3117.30 2419
3117.83 2298
3118.35 2341
3118.88 2323
3119.41 2141
3119.93 2140
3120.46 2350
3120.99 2162
3121.51 2363
3122.04 2397
3122.57 2268
3123.09 2162
3123.62 2174
3124.15 2201
3124.67 2369
3125.20 2379
3125.73 2153
3126.26 2229
3126.78 2342
3127.31 2255
3127.84 2175
3128.36 2189
3128.89 2102
3129.42 2045
3129.95 2390
3130.47 2467
3131.00 2391
3131.53 2116
3132.06 2242
3132.58 2341
3133.11 2367
3133.64 2113
3134.17 2110
3134.69 2201
3135.22 2279
3135.75 2153
3136.28 2189
3136.81 2418
3137.33 2260
3137.86 2333
3138.39 2345
3138.92 2355
3139.45 2380
3139.97 2421
3140.50 2345
3141.03 2397
3141.56 2274
3142.09 2298
3142.62 2544
3143.14 2335
3143.67 2372
3144.20 2463
3144.73 2364
3145.26 2441
3145.79 2830
3146.32 2609
3146.84 2656
3147.37 2759
3147.90 2990
3148.43 2804
3148.96 2774
3149.49 2906
3150.02 2893
3150.55 2870
3151.08 2790
3151.61 2912
3152.13 2737
3152.66 2934
3153.19 2640
3153.72 2533
3154.25 2604
3154.78 2480
3155.31 2552
3155.84 2577
3156.37 2461
3156.90 2270
3157.43 2361
3157.96 2408
3158.49 2437
3159.02 2519
3159.55 2420
3160.08 2513
3160.61 2414
3161.14 2432
3161.67 2547
3162.20 2380
3162.73 2338
3163.26 2456
3163.79 2279
3164.32 2227
3164.85 2346
3165.38 2540
3165.91 2445
3166.44 2485
3166.97 2477
3167.50 2508
3168.03 2665
3168.56 2656
3169.09 2740
3169.62 2753
3170.15 2663
3170.69 2625
3171.22 2558
3171.75 2550
3172.28 2583
3172.81 2496
3173.34 2432
3173.87 2360
3174.40 2326
3174.93 2274
3175.46 2320
3176.00 2342
3176.53 2246
3177.06 2179
3177.59 2153
3178.12 2451
3178.65 2420
3179.18 2444
3179.72 2439
3180.25 2558
3180.78 2448
3181.31 2460
3181.84 2508
3182.37 2402
3182.91 2481
3183.44 2341
3183.97 2380
3184.50 2379
3185.03 2448
3185.56 2354
3186.10 2507
3186.63 2412
3187.16 2436
3187.69 2434
3188.23 2074
3188.76 2091
3189.29 2232
3189.82 2269
3190.36 2186
3190.89 2133
3191.42 2093
3191.95 2317
3192.49 2244
3193.02 2307
3193.55 2205
3194.08 2224
3194.62 2143
3195.15 2145
3195.68 2154
3196.21 2333
3196.75 2309
3197.28 2296
3197.81 2245
3198.35 2184
3198.88 2277
3199.41 2225
3199.95 2398
3200.48 2550
3201.01 2410
3201.55 2464
3202.08 2462
3202.61 2626
3203.15 2624
3203.68 2668
3204.21 2598
3204.75 2620
3205.28 2403
3205.81 2533
3206.35 2633
3206.88 2606
3207.42 2628
3207.95 2514
3208.48 2467
3209.02 2436
3209.55 2620
3210.09 2764
3210.62 2893
3211.15 2826
3211.69 2836
3212.22 2759
3212.76 2681
3213.29 2755
3213.83 2581
3214.36 2452
3214.89 2621
3215.43 2639
3215.96 2570
3216.50 2349
3217.03 2416
3217.57 2357
3218.10 2424
3218.64 2507
3219.17 2643
3219.71 2408
3220.24 2557
3220.78 2603
3221.31 2462
3221.85 2447
3222.38 2551
3222.92 2678
3223.45 2610
3223.99 2569
3224.52 2632
3225.06 2563
3225.59 2863
3226.13 2970
3226.66 2750
3227.20 2662
3227.73 2537
3228.27 2688
3228.81 2645
3229.34 2398
3229.88 2517
3230.41 2389
3230.95 2220
3231.48 2270
3232.02 2266
3232.56 2235
3233.09 2212
3233.63 2152
3234.16 2311
3234.70 2370
3235.24 2381
3235.77 2177
3236.31 2222
3236.85 2309
3237.38 2371
3237.92 2397
3238.45 2413
3238.99 2636
3239.53 2462
3240.06 2519
3240.60 2750
3241.14 2793
3241.67 2761
3242.21 2612
3242.75 2529
3243.28 2583
3243.82 2378
3244.36 2492
3244.90 2390
3245.43 2245
3245.97 2305
3246.51 2265
3247.04 2252
3247.58 2300
3248.12 2335
3248.66 2286
3249.19 2313
3249.73 2329
3250.27 2481
3250.81 2484
3251.34 2375
3251.88 2539
3252.42 2411
3252.96 2220
3253.49 2284
3254.03 2290
3254.57 2509
3255.11 2464
3255.64 2540
3256.18 2449
3256.72 2489
3257.26 2654
3257.80 2706
3258.33 2496
3258.87 2695
3259.41 2855
3259.95 2708
3260.49 2717
3261.03 2957
3261.56 2930
3262.10 2993
3262.64 3008
3263.18 3082
3263.72 3178
3264.26 3412
3264.79 3783
3265.33 3681
3265.87 3911
3266.41 3991
3266.95 4256
3267.49 4296
3268.03 4289
3268.57 4646
3269.10 4579
3269.64 4680
3270.18 4209
3270.72 4123
3271.26 3799
3271.80 3463
3272.34 3352
3272.88 3094
3273.42 2934
3273.96 2810
3274.50 2840
3275.04 2682
3275.58 2700
3276.12 2886
3276.66 2705
3277.19 2705
3277.73 2637
3278.27 2800
3278.81 2841
3279.35 2809
3279.89 2810
3280.43 2813
3280.97 2967
3281.51 3078
3282.05 2965
3282.59 3016
3283.13 2761
3283.67 2904
3284.21 2988
3284.75 2910
3285.29 3124
3285.83 2984
3286.38 2699
3286.92 2841
3287.46 2965
3288.00 2955
3288.54 2949
3289.08 3108
3289.62 2904
3290.16 2878
3290.70 2974
3291.24 2882
3291.78 3018
3292.32 3419
3292.86 3437
3293.40 3655
3293.95 3891
3294.49 4130
3295.03 4719
3295.57 4749
3296.11 5144
3296.65 5204
3297.19 4804
3297.73 5094
3298.28 4919
3298.82 4938
3299.36 4917
3299.90 4407
3300.44 3974
3300.98 3881
3301.52 3746
3302.07 3734
3302.61 3635
3303.15 3250
3303.69 3304
3304.23 3086
3304.77 3082
3305.32 3365
3305.86 3301
3306.40 3135
3306.94 3015
3307.49 3033
3308.03 3105
3308.57 3151
3309.11 3182
3309.65 2998
3310.20 3454
3310.74 3475
3311.28 3293
3311.82 3492
3312.37 3723
3312.91 3781
3313.45 3761
3313.99 3739
3314.54 3779
3315.08 4069
3315.62 4339
3316.17 4477
3316.71 4355
3317.25 4360
3317.79 4324
3318.34 4549
3318.88 4589
3319.42 4676
3319.97 4762
3320.51 4586
3321.05 4708
3321.60 4295
3322.14 4386
3322.68 4412
3323.23 4551
3323.77 4485
3324.31 4492
3324.86 4293
3325.40 4192
3325.94 4187
3326.49 4258
3327.03 4054
3327.58 3984
3328.12 3611
3328.66 3707
3329.21 3655
3329.75 3358
3330.29 3546
3330.84 3984
3331.38 4330
3331.93 4533
3332.47 5806
3333.02 6608
3333.56 7916
3334.10 8988
3334.65 10472
3335.19 11883
3335.74 13292
3336.28 14483
3336.83 15552
3337.37 15786
3337.92 16214
3338.46 16044
3339.00 15532
3339.55 14708
3340.09 12851
3340.64 11399
3341.18 9985
3341.73 8443
3342.27 7524
3342.82 6113
3343.36 5413
3343.91 4720
3344.45 4176
3345.00 3772
3345.54 3727
3346.09 3403
3346.64 3293
3347.18 3413
3347.73 3352
3348.27 3492
3348.82 3354
3349.36 3553
3349.91 3373
3350.45 3464
3351.00 3633
3351.55 3579
3352.09 3685
3352.64 3534
3353.18 3745
3353.73 4044
3354.27 3940
3354.82 3751
3355.37 3782
3355.91 4086
3356.46 3769
3357.00 3641
3357.55 3604
3358.10 3520
3358.64 3422
3359.19 3154
3359.74 3156
3360.28 2975
3360.83 2890
3361.38 2978
3361.92 2835
3362.47 2682
3363.02 2837
3363.56 2862
3364.11 2736
3364.66 2834
3365.20 2791
3365.75 2896
3366.30 3020
3366.84 2880
3367.39 2747
3367.94 2821
3368.48 2658
3369.03 2619
3369.58 2794
3370.13 2750
3370.67 2579
3371.22 2811
3371.77 2956
3372.32 2866
3372.86 2725
3373.41 2932
3373.96 2976
3374.51 2921
3375.05 2893
3375.60 2986
3376.15 2959
3376.70 3076
3377.24 2725
3377.79 2518
3378.34 2541
3378.89 2638
3379.44 2548
3379.98 2441
3380.53 2326
3381.08 2471
3381.63 2315
3382.18 2266
3382.73 2377
3383.27 2344
3383.82 2447
3384.37 2452
3384.92 2507
3385.47 2309
3386.02 2251
3386.56 2340
3387.11 2429
3387.66 2379
3388.21 2339
3388.76 2296
3389.31 2563
3389.86 2419
3390.41 2417
3390.95 2476
3391.50 2340
3392.05 2258
3392.60 2460
3393.15 2326
3393.70 2322
3394.25 2336
3394.80 2364
3395.35 2368
3395.90 2242
3396.45 2207
3397.00 2162
3397.55 2157
3398.10 2048
3398.64 2095
3399.19 2207
3399.74 2315
3400.29 2241
3400.84 2277
3401.39 2019
3401.94 2052
3402.49 2079
3403.04 2056
3403.59 2077
3404.14 2136
3404.69 1994
3405.24 1928
3405.79 2239
3406.34 2195
3406.89 2188
3407.44 2247
3407.99 2143
3408.54 2095
3409.09 2020
3409.65 2045
3410.20 2190
3410.75 2283
3411.30 2170
3411.85 2216
3412.40 2246
3412.95 2365
3413.50 2075
3414.05 2107
3414.60 2332
3415.15 2193
3415.70 2299
3416.25 2329
3416.81 2352
3417.36 2197
3417.91 2190
3418.46 2117
3419.01 2208
3419.56 2101
3420.11 2181
3420.66 2120
3421.22 2167
3421.77 2178
3422.32 2111
3422.87 2108
3423.42 2111
3423.97 2105
3424.52 2201
3425.08 2214
3425.63 2418
3426.18 2469
3426.73 2173
3427.28 2245
3427.84 2357
3428.39 2432
3428.94 2243
3429.49 2103
3430.04 2144
3430.60 2156
3431.15 2170
3431.70 1988
3432.25 2108
3432.80 2075
3433.36 2153
3433.91 2334
3434.46 2144
3435.01 2182
3435.57 2083
3436.12 2094
3436.67 2253
3437.22 2213
3437.78 2275
3438.33 2252
3438.88 2422
3439.44 2440
3439.99 2420
3440.54 2365
3441.09 2463
3441.65 2363
3442.20 2340
3442.75 2433
3443.31 2390
3443.86 2162
3444.41 2120
3444.97 2272
3445.52 2313
3446.07 2191
3446.63 2175
3447.18 2244
3447.73 2127
3448.29 2005
3448.84 2111
3449.40 1960
3449.95 2045
3450.50 2064
3451.06 2182
3451.61 2032
3452.16 2009
3452.72 1928
3453.27 1995
3453.83 1891
3454.38 1889
3454.93 1998
3455.49 2095
3456.04 1954
3456.60 1873
3457.15 2015
3457.71 1980
3458.26 1886
3458.81 1916
3459.37 1981
3459.92 1943
3460.48 1951
3461.03 2016
3461.59 1975
3462.14 2032
3462.70 2119
3463.25 2019
3463.81 2029
3464.36 1998
3464.92 2095
3465.47 2091
3466.03 2199
3466.58 2140
3467.14 2220
3467.69 2309
3468.25 2286
3468.80 2286
3469.36 2325
3469.91 2186
3470.47 2171
3471.02 2319
3471.58 2382
3472.13 2336
3472.69 2352
3473.24 2345
3473.80 2266
3474.36 2152
3474.91 2333
3475.47 2137
3476.02 2143
3476.58 2245
3477.13 2171
3477.69 2256
3478.25 2290
3478.80 2460
3479.36 2512
3479.91 2757
3480.47 2500
3481.03 2534
3481.58 2606
3482.14 2740
3482.70 2621
3483.25 2687
3483.81 2784
3484.37 2731
3484.92 2883
3485.48 2694
3486.04 2521
3486.59 2805
3487.15 2770
3487.71 2812
3488.26 2966
3488.82 3055
3489.38 2978
3489.93 3121
3490.49 3413
3491.05 3811
3491.60 3916
3492.16 4183
3492.72 4441
3493.27 4407
3493.83 4221
3494.39 4252
3494.95 4162
3495.50 4311
3496.06 4249
3496.62 4235
3497.18 4187
3497.73 4117
3498.29 4221
3498.85 4362
3499.41 4339
3499.96 4576
3500.52 4918
3501.08 4934
3501.64 5158
3502.20 5376
3502.75 5634
3503.31 5874
3503.87 5887
3504.43 5979
3504.99 6181
3505.54 6423
3506.10 6579
3506.66 6440
3507.22 6289
3507.78 6016
3508.34 5912
3508.89 5500
3509.45 5204
3510.01 4635
3510.57 4102
3511.13 4117
3511.69 3720
3512.25 3352
3512.80 3218
3513.36 3108
3513.92 2739
3514.48 2542
3515.04 2637
3515.60 2460
3516.16 2324
3516.72 2589
3517.28 2588
3517.83 2485
3518.39 2413
3518.95 2518
3519.51 2362
3520.07 2576
3520.63 2570
3521.19 2630
3521.75 2724
3522.31 2657
3522.87 2678
3523.43 2738
3523.99 2752
3524.55 2965
3525.11 2929
3525.67 2763
3526.23 2809
3526.79 2952
3527.35 2797
3527.91 2679
3528.47 2366
3529.03 2401
3529.59 2379
3530.15 2299
3530.71 2318
3531.27 2194
3531.83 2279
3532.39 2144
3532.95 2318
3533.51 2290
3534.07 2307
3534.63 2398
3535.19 2271
3535.75 2589
3536.31 2487
3536.87 2522
3537.43 2443
3537.99 2539
3538.55 2543
3539.12 2385
3539.68 2403
3540.24 2411
3540.80 2454
3541.36 2391
3541.92 2390
3542.48 2530
3543.04 2519
3543.60 2494
3544.16 2384
3544.73 2643
3545.29 2503
3545.85 2535
3546.41 2568
3546.97 2410
3547.53 2498
3548.09 2518
3548.66 2429
3549.22 2444
3549.78 2326
3550.34 2253
3550.90 2260
3551.46 2327
3552.03 2164
3552.59 2393
3553.15 2293
3553.71 2251
3554.27 2258
3554.84 2345
3555.40 2379
3555.96 2356
3556.52 2178
3557.09 2388
3557.65 2199
3558.21 2288
3558.77 2427
3559.33 2435
3559.90 2467
3560.46 2478
3561.02 2269
3561.58 2118
3562.15 2274
3562.71 2262
3563.27 2087
3563.84 2060
3564.40 2101
3564.96 2211
3565.52 2166
3566.09 2227
3566.65 2276
3567.21 2191
3567.78 2271
3568.34 2048
3568.90 2203
3569.47 2335
3570.03 2334
3570.59 2157
3571.16 2217
3571.72 2185
3572.28 2368
3572.85 2267
3573.41 2118
3573.97 2182
3574.54 2078
3575.10 2096
3575.66 2269
3576.23 2436
3576.79 2506
3577.36 2330
3577.92 2344
3578.48 2259
3579.05 2337
3579.61 2327
3580.18 2272
3580.74 2322
3581.30 2132
3581.87 2198
3582.43 2159
3583.00 2270
3583.56 1991
3584.13 1986
3584.69 2100
3585.25 2072
3585.82 2173
3586.38 2020
3586.95 2134
3587.51 1981
3588.08 2038
3588.64 1929
3589.21 2016
3589.77 2160
3590.34 2250
3590.90 2188
3591.47 2095
3592.03 2131
3592.60 2028
3593.16 2173
3593.73 2142
3594.29 2030
3594.86 2033
3595.42 2355
3595.99 2269
3596.55 2183
3597.12 2248
3597.68 2230
3598.25 2441
3598.82 2416
3599.38 2259
3599.95 2258
3600.51 2213
3601.08 2246
3601.64 2263
3602.21 2324
3602.78 2252
3603.34 2255
3603.91 2192
3604.47 2063
3605.04 2056
3605.61 2141
3606.17 2112
3606.74 1898
3607.30 1970
3607.87 1936
3608.44 1914
3609.00 2017
3609.57 1987
3610.14 2006
3610.70 1881
3611.27 2028
3611.84 2118
3612.40 2006
3612.97 2013
3613.54 2103
3614.10 2232
3614.67 2600
3615.24 3011
3615.80 3254
3616.37 3537
3616.94 3988
3617.50 4614
3618.07 4907
3618.64 5332
3619.21 5646
3619.77 5751
3620.34 5759
3620.91 5691
3621.47 5436
3622.04 5153
3622.61 4659
3623.18 4247
3623.74 3895
3624.31 3677
3624.88 3032
3625.45 2588
3626.01 2335
3626.58 2171
3627.15 2153
3627.72 2220
3628.29 2180
3628.85 2089
3629.42 2105
3629.99 2079
3630.56 2072
3631.13 2000
3631.69 2041
3632.26 1974
3632.83 2006
3633.40 1923
3633.97 2091
3634.54 2030
3635.10 1972
3635.67 1892
3636.24 2012
3636.81 1889
3637.38 1941
3637.95 1990
3638.52 1909
3639.08 1999
3639.65 2029
3640.22 2156
3640.79 2327
3641.36 2483
3641.93 2532
3642.50 2466
3643.07 2469
3643.64 2520
3644.20 2616
3644.77 2652
3645.34 2795
3645.91 2709
3646.48 2623
3647.05 2484
3647.62 2534
3648.19 2556
3648.76 2584
3649.33 2538
3649.90 2493
3650.47 2477
3651.04 2382
3651.61 2351
3652.18 2497
3652.75 2583
3653.32 2448
3653.89 2588
3654.46 2412
3655.03 2449
3655.60 2634
3656.17 2612
3656.74 2507
3657.31 2634
3657.88 2622
3658.45 2767
3659.02 2594
3659.59 2516
3660.16 2615
3660.73 2688
3661.30 2731
3661.87 2743
3662.44 2682
3663.01 2556
3663.58 2532
3664.15 2558
3664.72 2615
3665.29 2714
3665.86 2725
3666.43 2595
3667.01 2519
3667.58 2509
3668.15 2478
3668.72 2518
3669.29 2559
3669.86 2471
3670.43 2437
3671.00 2433
3671.57 2294
3672.15 2290
3672.72 2381
3673.29 2332
3673.86 2394
3674.43 2376
3675.00 2333
3675.57 2428
3676.15 2491
3676.72 2532
3677.29 2302
3677.86 2220
3678.43 2449
3679.00 2365
3679.58 2312
3680.15 2326
3680.72 2236
3681.29 2336
3681.86 2109
3682.44 2115
3683.01 2065
3683.58 2059
3684.15 2000
3684.73 2128
3685.30 2230
3685.87 2201
3686.44 2347
3687.02 2368
3687.59 2497
3688.16 2530
3688.73 2670
3689.31 2609
3689.88 2808
3690.45 2739
3691.02 3027
3691.60 3140
3692.17 2860
3692.74 2613
3693.32 2693
3693.89 2678
3694.46 2483
3695.03 2541
3695.61 2350
3696.18 2436
3696.75 2215
3697.33 2164
3697.90 1914
3698.47 1851
3699.05 1995
3699.62 1910
3700.19 1962
3700.77 2164
3701.34 2225
3701.91 2216
3702.49 2164
3703.06 2068
3703.64 2188
3704.21 2246
3704.78 2205
3705.36 2084
3705.93 2121
3706.51 2264
3707.08 2113
3707.65 2193
3708.23 2160
3708.80 2076
3709.38 2142
3709.95 2009
3710.52 2166
3711.10 2180
3711.67 2085
3712.25 2122
3712.82 2115
3713.40 2039
3713.97 2144
3714.55 2194
3715.12 2121
3715.69 2202
3716.27 2153
3716.84 2145
3717.42 1930
3717.99 2102
3718.57 2162
3719.14 2209
3719.72 2158
3720.29 2093
3720.87 2123
3721.44 2181
3722.02 2074
3722.59 1914
3723.17 1965
3723.75 1934
3724.32 1835
3724.90 1987
3725.47 2091
3726.05 1904
3726.62 2022
3727.20 1994
3727.77 2141
3728.35 2192
3728.92 2325
3729.50 2406
3730.08 2554
3730.65 2346
3731.23 2454
3731.80 2539
3732.38 2883
3732.96 3101
3733.53 3045
3734.11 3293
3734.68 3385
3735.26 3091
3735.84 3015
3736.41 3156
3736.99 2939
3737.57 2622
3738.14 2642
3738.72 2667
3739.30 2425
3739.87 2396
3740.45 2237
3741.03 2224
3741.60 2131
3742.18 2042
3742.76 2141
3743.33 2192
3743.91 2292
3744.49 2379
3745.06 2290
3745.64 2257
3746.22 2286
3746.79 2361
3747.37 2341
3747.95 2380
3748.53 2494
3749.10 2439
3749.68 2344
3750.26 2207
3750.83 2352
3751.41 2435
3751.99 2183
3752.57 2122
3753.14 2129
3753.72 2187
3754.30 2090
3754.88 2152
3755.46 2278
3756.03 2399
3756.61 2337
3757.19 2512
3757.77 2508
3758.35 2567
3758.92 2743
3759.50 2883
3760.08 3061
3760.66 3146
3761.24 3215
3761.81 3074
3762.39 3005
3762.97 2877
3763.55 2779
3764.13 2748
3764.71 2633
3765.28 2409
3765.86 2322
3766.44 2298
3767.02 2319
3767.60 2142
3768.18 2040
3768.76 2008
3769.34 2232
3769.91 2220
3770.49 2054
3771.07 2035
3771.65 2005
3772.23 2045
3772.81 2126
3773.39 2233
3773.97 2312
3774.55 2145
3775.13 2058
3775.71 2159
3776.28 2280
3776.86 2278
3777.44 2017
3778.02 2024
3778.60 2162
3779.18 2000
3779.76 1928
3780.34 2087
3780.92 2087
3781.50 2031
3782.08 1915
3782.66 1923
3783.24 1977
3783.82 2017
3784.40 1882
3784.98 1878
3785.56 1990
3786.14 1985
3786.72 1974
3787.30 2105
3787.88 2080
3788.46 2129
3789.04 2001
3789.62 2052
3790.20 2054
3790.78 2066
3791.36 2027
3791.94 2064
3792.53 1975
3793.11 1906
3793.69 1995
3794.27 2030
3794.85 2103
3795.43 2117
3796.01 1957
3796.59 1972
3797.17 1975
3797.75 1965
3798.33 2041
3798.91 1933
3799.50 2119
3800.08 2161
3800.66 2029
3801.24 2063
3801.82 2173
3802.40 2151
3802.98 2219
3803.57 2180
3804.15 2419
3804.73 2242
3805.31 2314
3805.89 2249
3806.47 2219
3807.05 2221
3807.64 2116
3808.22 2114
3808.80 2161
3809.38 2252
3809.96 2131
3810.55 2187
3811.13 2216
3811.71 2210
3812.29 2292
3812.87 2314
3813.46 2356
3814.04 2567
3814.62 2514
3815.20 2519
3815.79 2363
3816.37 2538
3816.95 2504
3817.53 2542
3818.12 2586
3818.70 2506
3819.28 2238
3819.86 2229
3820.45 2189
3821.03 2037
3821.61 2063
3822.20 2016
3822.78 1936
3823.36 1898
3823.94 1792
3824.53 1843
3825.11 1902
3825.69 1854
3826.28 1929
3826.86 1993
3827.44 1971
3828.03 1882
3828.61 1975
3829.19 1903
3829.78 2015
3830.36 1992
3830.94 1940
3831.53 1876
3832.11 2084
3832.69 2176
3833.28 2022
3833.86 2023
3834.45 2198
3835.03 2138
3835.61 2106
3836.20 2011
3836.78 2082
3837.37 2220
3837.95 2164
3838.53 2097
3839.12 2105
3839.70 2003
3840.29 2119
3840.87 2083
3841.46 1939
3842.04 1961
3842.62 1860
3843.21 1807
3843.79 1915
3844.38 1988
3844.96 1928
3845.55 1879
3846.13 1928
3846.72 1965
3847.30 1926
3847.89 1944
3848.47 1971
3849.06 1980
3849.64 1891
3850.23 1942
3850.81 1947
3851.40 1926
3851.98 2003
3852.57 1961
3853.15 2043
3853.74 2104
3854.32 2221
3854.91 2200
3855.49 2117
3856.08 2304
3856.66 2346
3857.25 2451
3857.84 2550
3858.42 2817
3859.01 3110
3859.59 3347
3860.18 3723
3860.76 4061
3861.35 4620
3861.94 4881
3862.52 4829
3863.11 4990
3863.69 5316
3864.28 5401
3864.87 5136
3865.45 5148
3866.04 5009
3866.62 4784
3867.21 4629
3867.80 4328
3868.38 4064
3868.97 3989
3869.56 3725
3870.14 3634
3870.73 3365
3871.32 3063
3871.90 3111
3872.49 2926
3873.08 2826
3873.66 2774
3874.25 2740
3874.84 2862
3875.42 2812
3876.01 2609
3876.60 2720
3877.19 2786
3877.77 2549
3878.36 2504
3878.95 2518
3879.53 2362
3880.12 2393
3880.71 2278
3881.30 2344
3881.88 2145
3882.47 2173
3883.06 2227
3883.65 2221
3884.23 2120
3884.82 2138
3885.41 2068
3886.00 2057
3886.58 2177
3887.17 2090
3887.76 2162
3888.35 2392
3888.94 2354
3889.52 2360
3890.11 2425
3890.70 2544
3891.29 2346
3891.88 2370
3892.46 2389
3893.05 2498
3893.64 2399
3894.23 2632
3894.82 2595
3895.41 2757
3895.99 2919
3896.58 2827
3897.17 2838
3897.76 2870
3898.35 2810
3898.94 2761
3899.53 2724
3900.12 2712
3900.70 2602
3901.29 2388
3901.88 2580
3902.47 2451
3903.06 2510
3903.65 2171
3904.24 2197
3904.83 2268
3905.42 2017
3906.01 1971
3906.60 1906
3907.18 1965
3907.77 1908
3908.36 2004
3908.95 2030
3909.54 1949
3910.13 1878
3910.72 1817
3911.31 1878
3911.90 1869
3912.49 1749
3913.08 1782
3913.67 1845
3914.26 1953
3914.85 1795
3915.44 1857
3916.03 1903
3916.62 1751
3917.21 1861
3917.80 1890
3918.39 1897
3918.98 1886
3919.57 1843
3920.16 1828
3920.75 1847
3921.34 1868
3921.93 1813
3922.52 1820
3923.11 1865
3923.70 1762
3924.30 1811
3924.89 1829
3925.48 1801
3926.07 1924
3926.66 1847
3927.25 1900
3927.84 1963
3928.43 1934
3929.02 1758
3929.61 1814
3930.20 1859
3930.80 1943
3931.39 1886
3931.98 1867
3932.57 1843
3933.16 1801
3933.75 1806
3934.34 1734
3934.93 1872
3935.53 1783
3936.12 1757
3936.71 1749
3937.30 1754
3937.89 1905
3938.48 1971
3939.08 1763
3939.67 1778
3940.26 1839
3940.85 1938
3941.44 1944
3942.04 1815
3942.63 1957
3943.22 2044
3943.81 1893
3944.40 1859
3945.00 1851
3945.59 1845
3946.18 1769
3946.77 1765
3947.36 1856
3947.96 1782
3948.55 1755
3949.14 1752
3949.73 1782
3950.33 1816
3950.92 1751
3951.51 1737
3952.11 1715
3952.70 1830
3953.29 1767
3953.88 1761
3954.48 1863
3955.07 1997
3955.66 1893
3956.26 1815
3956.85 1852
3957.44 1776
3958.04 1784
3958.63 1682
3959.22 1656
3959.81 1755
3960.41 1787
3961.00 1789
3961.60 1761
3962.19 1851
3962.78 1883
3963.38 1921
3963.97 1828
3964.56 1993
3965.16 2087
3965.75 2245
3966.34 2246
3966.94 2084
3967.53 2420
3968.13 2632
3968.72 2469
3969.31 2352
3969.91 2224
3970.50 2466
3971.10 2356
3971.69 2233
3972.28 2167
3972.88 1936
3973.47 1807
3974.07 1854
3974.66 1722
3975.26 1743
3975.85 1757
3976.45 1716
3977.04 1834
3977.63 1844
3978.23 1810
3978.82 1847
3979.42 1791
3980.01 1807
3980.61 1811
3981.20 1820
3981.80 1749
3982.39 1819
3982.99 1867
3983.58 1743
3984.18 1824
3984.77 1767
3985.37 1792
3985.96 1847
3986.56 1877
3987.16 1838
3987.75 1894
3988.35 1787
3988.94 1774
3989.54 1776
3990.13 1781
3990.73 1897
3991.32 1769
3991.92 1868
3992.52 1784
3993.11 1893
3993.71 1917
3994.30 1894
3994.90 1990
3995.50 1983
3996.09 2101
3996.69 2099
3997.28 2002
3997.88 2030
3998.48 2051
3999.07 2067
3999.67 1936
4000.26 1893
4000.86 1913
4001.46 1851
4002.05 1884
4002.65 2052
4003.25 1984
4003.84 1961
4004.44 2037
4005.04 2229
4005.63 2145
4006.23 2228
4006.83 2191
4007.42 2059
4008.02 2257
4008.62 2119
4009.21 2271
4009.81 2275
4010.41 2294
4011.01 2248
4011.60 2112
4012.20 2066
4012.80 2062
4013.40 2174
4013.99 2394
4014.59 2429
4015.19 2626
4015.78 2745
4016.38 2983
4016.98 3112
4017.58 3038
4018.18 3231
4018.77 3237
4019.37 2990
4019.97 2913
4020.57 2975
4021.16 2724
4021.76 2720
4022.36 2539
4022.96 2446
4023.56 2211
4024.15 2057
4024.75 2152
4025.35 1987
4025.95 1891
4026.55 2075
4027.15 1915
4027.74 1997
4028.34 2020
4028.94 2038
4029.54 2102
4030.14 2163
4030.74 2103
4031.34 2172
4031.93 2141
4032.53 2033
4033.13 1989
4033.73 2050
4034.33 2105
4034.93 1963
4035.53 2037
4036.13 2039
4036.73 2032
4037.32 2007
4037.92 1977
4038.52 2021
4039.12 1911
4039.72 1820
4040.32 1857
4040.92 1881
4041.52 1908
4042.12 1919
4042.72 1796
4043.32 1857
4043.92 1980
4044.52 2054
4045.12 2002
4045.72 1961
4046.32 1871
4046.92 1879
4047.52 1874
4048.12 1786
4048.72 1878
4049.32 1896
4049.92 1958
4050.52 2029
4051.12 1973
4051.72 1939
4052.32 1910
4052.92 1829
4053.52 1841
4054.12 1891
4054.72 1998
4055.32 1929
4055.92 1861
4056.52 2031
4057.12 1887
4057.72 1819
4058.32 1651
4058.92 1665
4059.52 1796
4060.12 1691
4060.72 1759
4061.33 1799
4061.93 1736
4062.53 1577
4063.13 1529
4063.73 1559
4064.33 1545
4064.93 1745
4065.53 1617
4066.13 1627
4066.74 1602
4067.34 1681
4067.94 1556
4068.54 1576
4069.14 1683
4069.74 1731
4070.34 1637
4070.95 1768
4071.55 1728
4072.15 1654
4072.75 1766
4073.35 1821
4073.95 1774
4074.56 1736
4075.16 1780
4075.76 1670
4076.36 1863
4076.96 1991
4077.57 1742
4078.17 1627
4078.77 1757
4079.37 1686
4079.97 1782
4080.58 1877
4081.18 1872
4081.78 1921
4082.38 1664
4082.99 1626
4083.59 1642
4084.19 1733
4084.79 1891
4085.40 1845
4086.00 1812
4086.60 1859
4087.21 1933
4087.81 1751
4088.41 1867
4089.01 1851
4089.62 1835
4090.22 1792
4090.82 1935
4091.43 2057
4092.03 2227
4092.63 2491
4093.24 2438
4093.84 2573
4094.44 2911
4095.05 3002
4095.65 3047
4096.25 2984
4096.86 2967
4097.46 3194
4098.06 3279
4098.67 2923
4099.27 2794
4099.87 2531
4100.48 2363
4101.08 2233
4101.69 2092
4102.29 2031
4102.89 1815
4103.50 1806
4104.10 1733
4104.71 1696
4105.31 1662
4105.91 1644
4106.52 1589
4107.12 1750
4107.73 1702
4108.33 1662
4108.94 1733
4109.54 1803
4110.14 1688
4110.75 1712
4111.35 1698
4111.96 1656
4112.56 1675
4113.17 1749
4113.77 1755
4114.38 1680
4114.98 1685
4115.59 1749
4116.19 1746
4116.80 1793
4117.40 1571
4118.01 1534
4118.61 1629
4119.22 1685
4119.82 1631
4120.43 1585
4121.03 1581
4121.64 1662
4122.24 1657
4122.85 1638
4123.46 1770
4124.06 1788
4124.67 1702
4125.27 1796
4125.88 1827
4126.48 1756
4127.09 1748
4127.69 1675
4128.30 1825
4128.91 1827
4129.51 1812
4130.12 1682
4130.72 1727
4131.33 1698
4131.94 1690
4132.54 1782
4133.15 1669
4133.76 1721
4134.36 1914
4134.97 1953
4135.57 1925
4136.18 1829
4136.79 1867
4137.39 1824
4138.00 1802
4138.61 1877
4139.21 1912
4139.82 1761
4140.43 1733
4141.03 1817
4141.64 1806
4142.25 1832
4142.85 1816
4143.46 1833
4144.07 1890
4144.67 1779
4145.28 1838
4145.89 1809
4146.50 1652
4147.10 1688
4147.71 1788
4148.32 1611
4148.93 1579
4149.53 1608
4150.14 1723
4150.75 1591
4151.36 1636
4151.96 1527
4152.57 1504
4153.18 1575
4153.79 1551
4154.39 1639
4155.00 1584
4155.61 1672
4156.22 1671
4156.82 1519
4157.43 1631
4158.04 1635
4158.65 1473
4159.26 1455
4159.87 1494
4160.47 1552
4161.08 1494
4161.69 1551
4162.30 1655
4162.91 1596
4163.52 1703
4164.12 1826
4164.73 1703
4165.34 1788
4165.95 1754
4166.56 1685
4167.17 1755
4167.78 1755
4168.38 1861
4168.99 1846
4169.60 1701
4170.21 1587
4170.82 1779
4171.43 1840
4172.04 1695
4172.65 1624
4173.26 1628
4173.86 1765
4174.47 1684
4175.08 1605
4175.69 1642
4176.30 1583
4176.91 1561
4177.52 1629
4178.13 1591
4178.74 1619
4179.35 1722
4179.96 1665
4180.57 1698
4181.18 1711
4181.79 1774
4182.40 1580
4183.01 1573
4183.62 1698
4184.23 1720
4184.84 1634
4185.45 1552
4186.06 1628
4186.67 1609
4187.28 1552
4187.89 1546
4188.50 1650
4189.11 1671
4189.72 1688
4190.33 1657
4190.94 1830
4191.55 1725
4192.16 1748
4192.77 1763
4193.38 1811
4193.99 1906
4194.60 1922
4195.21 2078
4195.82 1959
4196.44 1982
4197.05 2065
4197.66 2114
4198.27 2281
4198.88 2214
4199.49 2023
4200.10 2128
4200.71 2019
4201.32 2008
4201.94 1990
4202.55 2024
4203.16 1805
4203.77 1939
4204.38 1900
4204.99 1875
4205.60 1755
4206.21 1787
4206.83 1720
4207.44 1713
4208.05 1746
4208.66 1771
4209.27 1826
4209.89 1841
4210.50 1933
4211.11 2050
4211.72 1887
4212.33 1926
4212.94 2065
4213.56 2155
4214.17 2047
4214.78 2004
4215.39 1824
4216.01 1895
4216.62 2049
4217.23 2027
4217.84 2285
4218.46 2338
4219.07 2544
4219.68 2734
4220.29 2854
4220.91 3055
4221.52 3274
4222.13 3409
4222.74 3670
4223.36 3972
4223.97 4156
4224.58 4368
4225.19 4421
4225.81 4416
4226.42 4473
4227.03 4710
4227.65 4760
4228.26 4666
4228.87 4522
4229.49 4357
4230.10 3915
4230.71 3930
4231.33 3749
4231.94 3514
4232.55 3334
4233.17 3139
4233.78 2931
4234.39 2750
4235.01 2561
4235.62 2488
4236.23 2379
4236.85 2278
4237.46 2215
4238.08 2152
4238.69 2071
4239.30 2117
4239.92 1969
4240.53 1833
4241.15 2145
4241.76 2157
4242.37 2064
4242.99 2109
4243.60 1834
4244.22 1886
4244.83 1705
4245.45 1751
4246.06 1859
4246.67 1721
4247.29 1734
4247.90 1893
4248.52 1961
4249.13 1817
4249.75 1803
4250.36 1713
4250.98 1769
4251.59 1737
4252.21 1957
4252.82 1915
4253.44 1803
4254.05 1855
4254.67 1961
4255.28 1794
4255.90 1727
4256.51 1624
4257.13 1876
4257.74 1949
4258.36 1812
4258.97 1885
4259.59 1999
4260.20 2008
4260.82 1833
4261.44 1909
4262.05 1863
4262.67 1784
4263.28 1847
4263.90 1898
4264.51 1847
4265.13 1773
4265.75 1814
4266.36 2167
4266.98 2057
4267.59 2053
4268.21 2051
4268.83 1981
4269.44 1972
4270.06 1893
4270.67 1897
4271.29 1974
4271.91 1982
4272.52 1906
4273.14 1864
4273.76 1843
4274.37 1777
4274.99 1724
4275.61 1662
4276.22 1770
4276.84 1782
4277.46 1877
4278.07 1903
4278.69 1858
4279.31 1704
4279.92 1879
4280.54 1984
4281.16 1881
4281.77 1747
4282.39 1706
4283.01 1793
4283.63 1707
4284.24 1831
4284.86 1777
4285.48 2000
4286.09 1965
4286.71 1958
4287.33 1909
4287.95 1815
4288.56 1796
4289.18 1812
4289.80 1739
4290.42 2022
4291.03 1871
4291.65 1676
4292.27 1800
4292.89 1814
4293.51 1736
4294.12 1785
4294.74 1754
4295.36 1783
4295.98 1716
4296.60 1708
4297.21 1828
4297.83 1859
4298.45 1749
4299.07 1831
4299.69 1781
4300.31 1675
4300.92 1693
4301.54 1806
4302.16 1877
4302.78 1827
4303.40 1888
4304.02 1808
4304.63 1856
4305.25 1865
4305.87 1864
4306.49 2004
4307.11 2132
4307.73 2015
4308.35 1994
4308.97 2075
4309.59 2210
4310.20 2348
4310.82 2290
4311.44 2253
4312.06 2295
4312.68 2288
4313.30 2157
4313.92 2095
4314.54 2122
4315.16 2023
4315.78 1944
4316.40 1893
4317.02 1999
4317.64 2077
4318.26 1864
4318.88 1790
4319.50 1791
4320.12 1843
4320.74 1724
4321.36 1729
4321.98 1821
4322.60 1843
4323.22 1782
4323.84 1759
4324.46 1875
4325.08 1813
4325.70 1736
4326.32 1824
4326.94 1891
4327.56 1839
4328.18 1967
4328.80 2102
4329.42 1992
4330.04 1938
4330.66 1832
4331.28 1773
4331.90 1809
4332.52 1778
4333.14 1803
4333.76 1830
4334.38 2067
4335.00 1944
4335.63 1976
4336.25 2065
4336.87 2261
4337.49 2304
4338.11 2062
4338.73 2061
4339.35 2152
4339.97 2169
4340.59 1957
4341.22 2041
4341.84 2299
4342.46 2211
4343.08 2309
4343.70 2377
4344.32 2554
4344.94 2668
4345.57 2749
4346.19 3007
4346.81 2975
4347.43 3145
4348.05 3274
4348.67 3160
4349.30 3285
4349.92 3178
4350.54 2931
4351.16 2841
4351.78 2652
4352.41 2510
4353.03 2505
4353.65 2325
4354.27 2178
4354.90 2096
4355.52 2074
4356.14 2007
4356.76 1912
4357.38 1832
4358.01 2009
4358.63 1981
4359.25 2042
4359.87 2035
4360.50 1963
4361.12 2163
4361.74 2056
4362.37 1936
4362.99 2076
4363.61 2202
4364.23 2039
4364.86 2133
4365.48 2013
4366.10 1826
4366.73 2054
4367.35 2080
4367.97 2088
4368.60 2125
4369.22 2090
4369.84 2051
4370.47 2100
4371.09 2007
4371.71 2004
4372.34 1905
4372.96 2149
4373.58 2077
4374.21 2016
4374.83 2104
4375.46 2227
4376.08 2138
4376.70 2155
4377.33 2041
4377.95 2129
4378.57 2175
4379.20 2111
4379.82 2196
4380.45 2251
4381.07 2308
4381.70 2216
4382.32 2318
4382.94 2355
4383.57 2533
4384.19 2492
4384.82 2496
4385.44 2638
4386.07 2636
4386.69 2710
4387.32 2812
4387.94 3073
4388.56 3327
4389.19 3481
4389.81 4013
4390.44 4444
4391.06 4617
4391.69 4801
4392.31 4900
4392.94 5105
4393.56 5171
4394.19 4977
4394.81 4878
4395.44 4718
4396.06 4565
4396.69 4496
4397.31 4087
4397.94 4316
4398.57 4549
4399.19 4645
4399.82 4408
4400.44 4346
4401.07 4472
4401.69 4270
4402.32 4289
4402.94 4189
4403.57 4131
4404.20 3923
4404.82 3990
4405.45 3739
4406.07 3468
4406.70 3418
4407.33 3482
4407.95 3384
4408.58 3480
4409.20 3606
4409.83 3428
4410.46 3219
4411.08 3018
4411.71 3064
4412.34 2796
4412.96 2854
4413.59 2901
4414.21 2681
4414.84 2764
4415.47 2751
4416.09 2388
4416.72 2472
4417.35 2334
4417.97 2334
4418.60 2323
4419.23 2474
4419.86 2368
4420.48 2196
4421.11 2182
4421.74 2118
4422.36 2269
4422.99 2111
4423.62 2178
4424.25 2004
4424.87 1997
4425.50 2064
4426.13 1777
4426.75 2072
4427.38 1998
4428.01 2012
4428.64 1903
4429.26 1846
4429.89 1850
4430.52 1786
4431.15 1810
4431.78 1978
4432.40 2096
4433.03 1928
4433.66 1890
4434.29 1904
4434.91 1867
4435.54 1940
4436.17 1956
4436.80 1882
4437.43 1842
4438.06 1826
4438.68 1803
4439.31 1811
4439.94 1773
4440.57 1769
4441.20 1851
4441.83 1784
4442.45 1626
4443.08 1687
4443.71 1739
4444.34 1713
4444.97 1603
4445.60 1877
4446.23 1735
4446.86 1710
4447.48 1772
4448.11 1737
4448.74 1689
4449.37 1717
4450.00 1720
4450.63 1656
4451.26 1737
4451.89 1628
4452.52 1583
4453.15 1634
4453.78 1749
4454.40 1713
4455.03 1739
4455.66 1804
4456.29 1714
4456.92 1783
4457.55 1831
4458.18 1768
4458.81 1651
4459.44 1738
4460.07 1697
4460.70 1673
4461.33 1517
4461.96 1679
4462.59 1625
4463.22 1480
4463.85 1641
4464.48 1675
4465.11 1545
4465.74 1534
4466.37 1629
4467.00 1459
4467.63 1541
4468.26 1464
4468.89 1485
4469.52 1451
4470.15 1428
4470.78 1562
4471.41 1512
4472.04 1620
4472.68 1608
4473.31 1537
4473.94 1688
4474.57 1628
4475.20 1534
4475.83 1615
4476.46 1590
4477.09 1517
4477.72 1670
4478.35 1488
4478.98 1528
4479.62 1634
4480.25 1530
4480.88 1512
4481.51 1517
4482.14 1596
4482.77 1731
4483.40 1881
4484.04 1687
4484.67 1665
4485.30 1745
4485.93 1732
4486.56 1654
4487.19 1770
4487.82 1768
4488.46 1788
4489.09 1724
4489.72 1823
4490.35 1714
4490.98 1781
4491.62 1711
4492.25 1616
4492.88 1569
4493.51 1623
4494.14 1674
4494.78 1675
4495.41 1702
4496.04 1592
4496.67 1505
4497.31 1654
4497.94 1616
4498.57 1564
4499.20 1548
4499.84 1625
4500.47 1600
4501.10 1734
4501.73 1836
4502.37 1839
4503.00 1887
4503.63 1925
4504.27 1903
4504.90 1832
4505.53 1982
4506.16 1798
4506.80 1866
4507.43 1801
4508.06 1699
4508.70 1739
4509.33 1787
4509.96 1633
4510.60 1615
4511.23 1664
4511.86 1689
4512.50 1709
4513.13 1771
4513.76 1645
4514.40 1651
4515.03 1711
4515.66 1712
4516.30 1715
4516.93 1821
4517.57 1909
4518.20 1781
4518.83 1739
4519.47 1699
4520.10 1721
4520.74 1802
4521.37 1861
4522.00 1777
4522.64 1733
4523.27 1664
4523.91 1709
4524.54 1766
4525.18 1926
4525.81 1794
4526.44 1981
4527.08 2302
4527.71 2520
4528.35 2935
4528.98 3258
4529.62 3680
4530.25 4160
4530.89 4378
4531.52 4785
4532.16 5562
4532.79 5719
4533.43 5863
4534.06 5928
4534.70 5589
4535.33 5363
4535.97 4876
4536.60 4111
4537.24 3738
4537.87 3325
4538.51 3024
4539.14 2604
4539.78 2265
4540.41 2114
4541.05 2017
4541.68 1865
4542.32 1697
4542.96 1731
4543.59 1629
4544.23 1507
4544.86 1568
4545.50 1536
4546.13 1492
4546.77 1573
4547.41 1544
4548.04 1406
4548.68 1459
4549.31 1487
4549.95 1469
4550.59 1478
4551.22 1476
4551.86 1419
4552.50 1442
4553.13 1548
4553.77 1639
4554.40 1660
4555.04 1651
4555.68 1638
4556.31 1732
4556.95 1640
4557.59 1558
4558.22 1597
4558.86 1654
4559.50 1713
4560.13 1643
4560.77 1809
4561.41 1688
4562.04 1638
4562.68 1726
4563.32 1666
4563.96 1590
4564.59 1656
4565.23 1839
4565.87 1864
4566.50 1814
4567.14 1752
4567.78 1840
4568.42 1923
4569.05 1988
4569.69 1856
4570.33 1810
4570.97 1839
4571.60 1909
4572.24 1873
4572.88 1789
4573.52 1877
4574.16 1896
4574.79 1752
4575.43 1663
4576.07 1680
4576.71 1719
4577.34 1615
4577.98 1619
4578.62 1575
4579.26 1535
4579.90 1463
4580.54 1515
4581.17 1568
4581.81 1564
4582.45 1512
4583.09 1574
4583.73 1556
4584.37 1563
4585.00 1632
4585.64 1631
4586.28 1570
4586.92 1508
4587.56 1568
4588.20 1495
4588.84 1658
4589.48 1545
4590.11 1451
4590.75 1598
4591.39 1653
4592.03 1672
4592.67 1568
4593.31 1685
4593.95 1688
4594.59 1519
4595.23 1517
4595.87 1383
4596.51 1480
4597.15 1498
4597.79 1359
4598.42 1412
4599.06 1403
4599.70 1391
4600.34 1385
4600.98 1600
4601.62 1503
4602.26 1509
4602.90 1368
4603.54 1430
4604.18 1493
4604.82 1451
4605.46 1646
4606.10 1714
4606.74 1589
4607.38 1645
4608.02 1675
4608.66 1534
4609.30 1540
4609.94 1491
4610.58 1536
4611.22 1511
4611.86 1621
4612.50 1510
4613.15 1449
4613.79 1457
4614.43 1416
4615.07 1410
4615.71 1445
4616.35 1419
4616.99 1445
4617.63 1419
4618.27 1374
4618.91 1388
4619.55 1352
4620.19 1347
4620.83 1458
4621.48 1437
4622.12 1504
4622.76 1457
4623.40 1422
4624.04 1442
4624.68 1303
4625.32 1466
4625.96 1536
4626.61 1454
4627.25 1514
4627.89 1486
4628.53 1340
4629.17 1418
4629.81 1428
4630.46 1534
4631.10 1499
4631.74 1492
4632.38 1498
4633.02 1517
4633.66 1399
4634.31 1497
4634.95 1480
4635.59 1544
4636.23 1528
4636.88 1711
4637.52 1750
4638.16 1712
4638.80 1707
4639.44 1593
4640.09 1707
4640.73 1585
4641.37 1656
4642.01 1529
4642.66 1556
4643.30 1594
4643.94 1507
4644.58 1570
4645.23 1507
4645.87 1379
4646.51 1516
4647.16 1450
4647.80 1489
4648.44 1451
4649.08 1524
4649.73 1442
4650.37 1559
4651.01 1511
4651.66 1461
4652.30 1639
4652.94 1716
4653.59 1750
4654.23 1664
4654.87 1827
4655.52 1868
4656.16 1836
4656.80 1730
4657.45 1738
4658.09 1569
4658.74 1521
4659.38 1465
4660.02 1386
4660.67 1253
4661.31 1226
4661.95 1207
4662.60 1284
4663.24 1343
4663.89 1363
4664.53 1339
4665.17 1293
4665.82 1260
4666.46 1352
4667.11 1350
4667.75 1319
4668.40 1351
4669.04 1319
4669.68 1326
4670.33 1315
4670.97 1278
4671.62 1329
4672.26 1279
4672.91 1279
4673.55 1407
4674.20 1417
4674.84 1256
4675.49 1236
4676.13 1251
4676.78 1380
4677.42 1456
4678.07 1379
4678.71 1310
4679.36 1373
4680.00 1375
4680.65 1338
4681.29 1375
4681.94 1415
4682.58 1308
4683.23 1282
4683.87 1453
4684.52 1427
4685.16 1305
4685.81 1401
4686.46 1398
4687.10 1288
4687.75 1333
4688.39 1294
4689.04 1320
4689.68 1268
4690.33 1304
4690.98 1399
4691.62 1332
4692.27 1358
4692.91 1268
4693.56 1396
4694.21 1376
4694.85 1444
4695.50 1509
4696.15 1475
4696.79 1516
4697.44 1531
4698.08 1528
4698.73 1535
4699.38 1438
4700.02 1517
4700.67 1530
4701.32 1584
4701.96 1618
4702.61 1467
4703.26 1565
4703.90 1455
4704.55 1403
4705.20 1309
4705.84 1301
4706.49 1311
4707.14 1331
4707.79 1396
4708.43 1446
4709.08 1397
4709.73 1488
4710.37 1389
4711.02 1458
4711.67 1439
4712.32 1406
4712.96 1504
4713.61 1425
4714.26 1359
4714.91 1339
4715.55 1381
4716.20 1438
4716.85 1356
4717.50 1405
4718.14 1412
4718.79 1345
4719.44 1338
4720.09 1378
4720.74 1514
4721.38 1455
4722.03 1446
4722.68 1519
4723.33 1615
4723.98 1610
4724.62 1584
4725.27 1554
4725.92 1565
4726.57 1509
4727.22 1525
4727.87 1532
4728.52 1507
4729.16 1554
4729.81 1448
4730.46 1365
4731.11 1494
4731.76 1413
4732.41 1286
4733.06 1404
4733.70 1412
4734.35 1364
4735.00 1320
4735.65 1309
4736.30 1233
4736.95 1250
4737.60 1308
4738.25 1402
4738.90 1316
4739.55 1413
4740.20 1415
4740.84 1450
4741.49 1504
4742.14 1449
4742.79 1381
4743.44 1357
4744.09 1460
4744.74 1568
4745.39 1571
4746.04 1498
4746.69 1423
4747.34 1468
4747.99 1603
4748.64 1484
4749.29 1542
4749.94 1449
4750.59 1401
4751.24 1396
4751.89 1553
4752.54 1482
4753.19 1497
4753.84 1618
4754.49 1653
4755.14 1439
4755.79 1437
4756.44 1632
4757.09 1620
4757.74 1627
4758.39 1576
4759.04 1564
4759.70 1589
4760.35 1439
4761.00 1449
4761.65 1406
4762.30 1392
4762.95 1499
4763.60 1399
4764.25 1270
4764.90 1417
4765.55 1388
4766.20 1499
4766.86 1515
4767.51 1384
4768.16 1482
4768.81 1597
4769.46 1511
4770.11 1483
4770.76 1424
4771.41 1401
4772.07 1370
4772.72 1325
4773.37 1336
4774.02 1332
4774.67 1259
4775.32 1253
4775.98 1272
4776.63 1294
4777.28 1231
4777.93 1327
4778.58 1334
4779.24 1395
4779.89 1301
4780.54 1228
4781.19 1409
4781.84 1467
4782.50 1417
4783.15 1366
4783.80 1297
4784.45 1285
4785.10 1290
4785.76 1271
4786.41 1199
4787.06 1212
4787.71 1203
4788.37 1227
4789.02 1189
4789.67 1280
4790.33 1473
4790.98 1320
4791.63 1298
4792.28 1247
4792.94 1204
4793.59 1339
4794.24 1203
4794.90 1237
4795.55 1333
4796.20 1268
4796.86 1305
4797.51 1317
4798.16 1262
4798.81 1233
4799.47 1261
4800.12 1359
4800.78 1224
4801.43 1262
4802.08 1284
4802.74 1244
4803.39 1302
4804.04 1283
4804.70 1429
4805.35 1251
4806.00 1231
4806.66 1294
4807.31 1164
4807.97 1252
4808.62 1239
4809.27 1211
4809.93 1191
4810.58 1209
4811.24 1321
4811.89 1364
4812.54 1272
4813.20 1356
4813.85 1463
4814.51 1406
4815.16 1420
4815.82 1399
4816.47 1555
4817.13 1478
4817.78 1444
4818.44 1584
4819.09 1406
4819.74 1442
4820.40 1504
4821.05 1513
4821.71 1637
4822.36 1486
4823.02 1465
4823.67 1604
4824.33 1600
4824.98 1630
4825.64 1640
4826.29 1591
4826.95 1624
4827.60 1606
4828.26 1489
4828.92 1559
4829.57 1568
4830.23 1636
4830.88 1580
4831.54 1618
4832.19 1535
4832.85 1631
4833.50 1560
4834.16 1539
4834.82 1655
4835.47 1790
4836.13 1831
4836.78 2056
4837.44 2138
4838.10 2062
4838.75 2006
4839.41 2116
4840.06 2148
4840.72 2110
4841.38 2060
4842.03 1922
4842.69 1779
4843.34 1822
4844.00 1691
4844.66 1712
4845.31 1811
4845.97 1730
4846.63 1632
4847.28 1680
4847.94 1693
4848.60 1671
4849.25 1692
4849.91 1683
4850.57 1792
4851.22 1711
4851.88 1855
4852.54 1908
4853.20 1827
4853.85 1772
4854.51 1751
4855.17 1790
4855.82 1718
4856.48 1646
4857.14 1859
4857.80 1783
4858.45 1792
4859.11 1622
4859.77 1640
4860.43 1627
4861.08 1770
4861.74 1823
4862.40 1818
4863.06 1738
4863.71 1816
4864.37 1765
4865.03 1590
4865.69 1636
4866.34 1725
4867.00 1827
4867.66 1735
4868.32 1834
4868.98 1718
4869.63 1675
4870.29 1606
4870.95 1564
4871.61 1539
4872.27 1696
4872.93 1726
4873.58 1725
4874.24 1633
4874.90 1555
4875.56 1607
4876.22 1668
4876.88 1676
4877.54 1580
4878.19 1692
4878.85 1582
4879.51 1748
4880.17 1690
4880.83 1707
4881.49 1524
4882.15 1647
4882.81 1688
4883.47 1441
4884.13 1419
4884.78 1421
4885.44 1540
4886.10 1547
4886.76 1459
4887.42 1419
4888.08 1429
4888.74 1438
4889.40 1496
4890.06 1600
4890.72 1451
4891.38 1480
4892.04 1636
4892.70 1646
4893.36 1535
4894.02 1563
4894.68 1540
4895.34 1620
4896.00 1466
4896.66 1420
4897.32 1348
4897.98 1438
4898.64 1484
4899.30 1472
4899.96 1346
4900.62 1410
4901.28 1393
4901.94 1379
4902.60 1382
4903.26 1375
4903.92 1402
4904.58 1374
4905.24 1447
4905.90 1365
4906.56 1425
4907.22 1403
4907.88 1416
4908.54 1323
4909.20 1263
4909.87 1253
4910.53 1369
4911.19 1267
4911.85 1379
4912.51 1324
4913.17 1222
4913.83 1238
4914.49 1181
4915.15 1194
4915.81 1270
4916.48 1336
4917.14 1320
4917.80 1248
4918.46 1276
4919.12 1224
4919.78 1358
4920.44 1172
4921.11 1387
4921.77 1222
4922.43 1168
4923.09 1163
4923.75 1137
4924.41 1192
4925.08 1193
4925.74 1218
4926.40 1307
4927.06 1204
4927.72 1306
4928.39 1266
4929.05 1364
4929.71 1465
4930.37 1316
4931.04 1221
4931.70 1328
4932.36 1290
4933.02 1265
4933.69 1277
4934.35 1306
4935.01 1343
4935.67 1350
4936.34 1380
4937.00 1317
4937.66 1198
4938.32 1179
4938.99 1244
4939.65 1299
4940.31 1307
4940.98 1304
4941.64 1302
4942.30 1333
4942.96 1257
4943.63 1309
4944.29 1296
4944.95 1449
4945.62 1367
4946.28 1373
4946.94 1384
4947.61 1363
4948.27 1282
4948.93 1312
4949.60 1416
4950.26 1374
4950.92 1276
4951.59 1322
4952.25 1351
4952.92 1325
4953.58 1255
4954.24 1226
4954.91 1151
4955.57 1219
4956.24 1223
4956.90 1262
4957.56 1324
4958.23 1440
4958.89 1305
4959.56 1308
4960.22 1408
4960.88 1364
4961.55 1271
4962.21 1358
4962.88 1342
4963.54 1502
4964.21 1608
4964.87 1496
4965.54 1454
4966.20 1379
4966.86 1583
4967.53 1608
4968.19 1484
4968.86 1519
4969.52 1501
4970.19 1444
4970.85 1439
4971.52 1380
4972.18 1347
4972.85 1466
4973.51 1448
4974.18 1520
4974.84 1419
4975.51 1415
4976.17 1492
4976.84 1539
4977.51 1466
4978.17 1559
4978.84 1486
4979.50 1421
4980.17 1630
4980.83 1705
4981.50 1513
4982.16 1611
4982.83 1613
4983.50 1714
4984.16 1737
4984.83 1725
4985.49 1785
4986.16 1975
4986.83 2358
4987.49 2629
4988.16 2865
4988.82 3149
4989.49 3392
4990.16 3552
4990.82 3763
4991.49 3784
4992.16 3799
4992.82 3641
4993.49 3237
4994.16 3010
4994.82 2792
4995.49 2469
4996.15 2174
4996.82 1839
4997.49 1881
4998.16 1726
4998.82 1606
4999.49 1360
5000.16 1470
5000.82 1480
5001.49 1412
5002.16 1399
5002.82 1352
5003.49 1335
5004.16 1352
5004.83 1306
5005.49 1427
5006.16 1360
5006.83 1270
5007.49 1392
5008.16 1358
5008.83 1392
5009.50 1430
5010.16 1358
5010.83 1346
5011.50 1352
5012.17 1489
5012.84 1479
5013.50 1430
5014.17 1391
5014.84 1488
5015.51 1491
5016.17 1412
5016.84 1481
5017.51 1562
5018.18 1513
5018.85 1639
5019.52 1676
5020.18 1710
5020.85 1834
5021.52 1896
5022.19 1986
5022.86 1965
5023.53 2032
5024.19 2037
5024.86 2033
5025.53 2120
5026.20 2046
5026.87 2030
5027.54 2074
5028.21 1907
5028.88 1839
5029.54 1799
5030.21 1849
5030.88 1760
5031.55 1619
5032.22 1503
5032.89 1466
5033.56 1495
5034.23 1642
5034.90 1552
5035.57 1607
5036.24 1470
5036.90 1432
5037.57 1513
5038.24 1527
5038.91 1376
5039.58 1505
5040.25 1554
5040.92 1585
5041.59 1659
5042.26 1695
5042.93 1739
5043.60 1719
5044.27 1789
5044.94 2001
5045.61 2008
5046.28 1974
5046.95 1776
5047.62 1747
5048.29 1780
5048.96 1684
5049.63 1688
5050.30 1581
5050.97 1529
5051.64 1518
5052.31 1389
5052.98 1313
5053.65 1293
5054.32 1307
5054.99 1259
5055.66 1333
5056.34 1425
5057.01 1544
5057.68 1558
5058.35 1523
5059.02 1580
5059.69 1564
5060.36 1430
5061.03 1567
5061.70 1677
5062.37 1528
5063.04 1593
5063.72 1591
5064.39 1415
5065.06 1435
5065.73 1424
5066.40 1334
5067.07 1369
5067.74 1305
5068.42 1266
5069.09 1268
5069.76 1293
5070.43 1325
5071.10 1334
5071.77 1316
5072.44 1384
5073.12 1395
5073.79 1342
5074.46 1276
5075.13 1239
5075.80 1338
5076.48 1282
5077.15 1244
5077.82 1277
5078.49 1322
5079.16 1351
5079.84 1460
5080.51 1363
5081.18 1346
5081.85 1317
5082.53 1410
5083.20 1368
5083.87 1381
5084.54 1415
5085.22 1370
5085.89 1407
5086.56 1378
5087.23 1387
5087.91 1415
5088.58 1435
5089.25 1450
5089.93 1287
5090.60 1330
5091.27 1387
5091.94 1501
5092.62 1424
5093.29 1455
5093.96 1417
5094.64 1494
5095.31 1413
5095.98 1524
5096.66 1630
5097.33 1428
5098.00 1330
5098.68 1388
5099.35 1360
5100.02 1344
5100.70 1344
5101.37 1261
5102.04 1209
5102.72 1247
5103.39 1270
5104.07 1272
5104.74 1310
5105.41 1416
5106.09 1319
5106.76 1232
5107.44 1235
5108.11 1307
5108.78 1265
5109.46 1266
5110.13 1342
5110.81 1216
5111.48 1333
5112.16 1374
5112.83 1249
5113.50 1207
5114.18 1265
5114.85 1350
5115.53 1317
5116.20 1249
5116.88 1234
5117.55 1320
5118.23 1380
5118.90 1314
5119.58 1369
5120.25 1384
5120.93 1279
5121.60 1369
5122.28 1272
5122.95 1368
5123.63 1247
5124.30 1255
5124.98 1306
5125.65 1264
5126.33 1121
5127.00 1207
5127.68 1363
5128.35 1171
5129.03 1224
5129.70 1314
5130.38 1291
5131.06 1348
5131.73 1164
5132.41 1244
5133.08 1299
5133.76 1263
5134.43 1269
5135.11 1272
5135.79 1249
5136.46 1306
5137.14 1129
5137.81 1211
5138.49 1369
5139.17 1269
5139.84 1274
5140.52 1213
5141.20 1209
5141.87 1170
5142.55 1251
5143.22 1149
5143.90 1254
5144.58 1262
5145.25 1152
5145.93 1196
5146.61 1154
5147.28 1177
5147.96 1111
5148.64 1178
5149.31 1119
5149.99 1152
5150.67 1168
5151.34 1121
5152.02 1096
5152.70 1174
5153.38 1267
5154.05 1250
5154.73 1131
5155.41 1121
5156.08 1086
5156.76 1152
5157.44 1028
5158.12 1148
5158.79 1112
5159.47 1129
5160.15 1097
5160.83 1138
5161.50 1051
5162.18 1027
5162.86 1140
5163.54 1128
5164.22 1122
5164.89 1170
5165.57 1208
5166.25 1174
5166.93 1168
5167.61 1069
5168.28 1152
5168.96 1100
5169.64 1064
5170.32 1211
5171.00 1100
5171.67 1200
5172.35 1121
5173.03 1061
5173.71 1080
5174.39 1105
5175.07 1217
5175.74 1129
5176.42 1055
5177.10 1164
5177.78 1266
5178.46 1095
5179.14 1120
5179.82 1155
5180.50 1135
5181.17 1162
5181.85 1163
5182.53 1089
5183.21 1101
5183.89 1036
5184.57 1033
5185.25 1103
5185.93 1097
5186.61 992
5187.29 1057
5187.97 1073
5188.65 1104
5189.33 959
5190.00 1052
5190.68 1142
5191.36 1009
5192.04 1065
5192.72 1150
5193.40 1086
5194.08 1006
5194.76 1039
5195.44 1076
5196.12 1150
5196.80 1076
5197.48 1005
5198.16 1056
5198.84 1032
5199.52 997
5200.20 1062
5200.88 1042
5201.56 1136
5202.24 1095
5202.92 1124
5203.60 1084
5204.28 1154
5204.96 1205
5205.65 1148
5206.33 1083
5207.01 1122
5207.69 1132
5208.37 1148
5209.05 1110
5209.73 1061
5210.41 1069
5211.09 1252
5211.77 1225
5212.45 1169
5213.13 1178
5213.82 1192
5214.50 1220
5215.18 1223
5215.86 1185
5216.54 1257
5217.22 1229
5217.90 1284
5218.58 1198
5219.27 1134
5219.95 1084
5220.63 1133
5221.31 1118
5221.99 1157
5222.67 1113
5223.35 1069
5224.04 1162
5224.72 1085
5225.40 1057
5226.08 1105
5226.76 1086
5227.45 1038
5228.13 1057
5228.81 1117
5229.49 1190
5230.17 1067
5230.86 1047
5231.54 1092
5232.22 1191
5232.90 1147
5233.58 1025
5234.27 1138
5234.95 1134
5235.63 1166
5236.31 1079
5237.00 1150
5237.68 1108
5238.36 1256
5239.05 1173
5239.73 1218
5240.41 1216
5241.09 1153
5241.78 1176
5242.46 1211
5243.14 1224
5243.83 1290
5244.51 1266
5245.19 1171
5245.87 1197
5246.56 1133
5247.24 1172
5247.92 1159
5248.61 1212
5249.29 1254
5249.97 1297
5250.66 1205
5251.34 1207
5252.03 1068
5252.71 1180
5253.39 1231
5254.08 1125
5254.76 1195
5255.44 1276
5256.13 1185
5256.81 1225
5257.50 1118
5258.18 1173
5258.86 1139
5259.55 1195
5260.23 1253
5260.92 1162
5261.60 1337
5262.28 1284
5262.97 1258
5263.65 1201
5264.34 1102
5265.02 1197
5265.71 1244
5266.39 1188
5267.07 1152
5267.76 1256
5268.44 1228
5269.13 1211
5269.81 1250
5270.50 1227
5271.18 1212
5271.87 1227
5272.55 1298
5273.24 1220
5273.92 1184
5274.61 1312
5275.29 1337
5275.98 1167
5276.66 1119
5277.35 1262
5278.03 1303
5278.72 1346
5279.40 1257
5280.09 1319
5280.77 1464
5281.46 1578
5282.15 1521
5282.83 1474
5283.52 1455
5284.20 1587
5284.89 1587
5285.57 1464
5286.26 1401
5286.95 1408
5287.63 1322
5288.32 1238
5289.00 1315
5289.69 1373
5290.38 1395
5291.06 1340
5291.75 1249
5292.43 1270
5293.12 1426
5293.81 1509
5294.49 1423
5295.18 1388
5295.87 1469
5296.55 1617
5297.24 1588
5297.92 1599
5298.61 1612
5299.30 1881
5299.98 1989
5300.67 2112
5301.36 2198
5302.04 2382
5302.73 2436
5303.42 2458
5304.11 2359
5304.79 2333
5305.48 2133
5306.17 2102
5306.85 2040
5307.54 1963
5308.23 1778
5308.92 1615
5309.60 1372
5310.29 1356
5310.98 1473
5311.66 1417
5312.35 1342
5313.04 1349
5313.73 1314
5314.41 1406
5315.10 1271
5315.79 1359
5316.48 1393
5317.17 1341
5317.85 1410
5318.54 1427
5319.23 1368
5319.92 1306
5320.61 1302
5321.29 1384
5321.98 1496
5322.67 1378
5323.36 1378
5324.05 1355
5324.73 1271
5325.42 1361
5326.11 1462
5326.80 1407
5327.49 1280
5328.18 1404
5328.87 1363
5329.55 1439
5330.24 1396
5330.93 1411
5331.62 1572
5332.31 1545
5333.00 1592
5333.69 1577
5334.38 1533
5335.06 1586
5335.75 1607
5336.44 1591
5337.13 1607
5337.82 1680
5338.51 1595
5339.20 1635
5339.89 1614
5340.58 1578
5341.27 1573
5341.96 1653
5342.65 1645
5343.33 1675
5344.02 1714
5344.71 1727
5345.40 1649
5346.09 1811
5346.78 2009
5347.47 2017
5348.16 2314
5348.85 2605
5349.54 3036
5350.23 3089
5350.92 3279
5351.61 3519
5352.30 3747
5352.99 3711
5353.68 3656
5354.37 3694
5355.06 3609
5355.75 3106
5356.44 2679
5357.13 2582
5357.82 2233
5358.51 2038
5359.21 1951
5359.90 1631
5360.59 1425
5361.28 1494
5361.97 1449
5362.66 1413
5363.35 1407
5364.04 1467
5364.73 1433
5365.42 1369
5366.11 1335
5366.80 1287
5367.49 1363
5368.19 1333
5368.88 1384
5369.57 1394
5370.26 1356
5370.95 1246
5371.64 1283
5372.33 1213
5373.02 1267
5373.72 1209
5374.41 1180
5375.10 1342
5375.79 1270
5376.48 1242
5377.17 1292
5377.87 1302
5378.56 1293
5379.25 1204
5379.94 1248
5380.63 1285
5381.33 1167
5382.02 1168
5382.71 1275
5383.40 1308
5384.09 1245
5384.79 1243
5385.48 1321
5386.17 1316
5386.86 1424
5387.55 1400
5388.25 1359
5388.94 1501
5389.63 1331
5390.32 1336
5391.02 1390
5391.71 1435
5392.40 1528
5393.09 1465
5393.79 1453
5394.48 1528
5395.17 1455
5395.87 1290
5396.56 1265
5397.25 1293
5397.95 1203
5398.64 1181
5399.33 1165
5400.02 1197
5400.72 1193
5401.41 1182
5402.10 1202
5402.80 1260
5403.49 1208
5404.18 1229
5404.88 1255
5405.57 1112
5406.26 1190
5406.96 1184
5407.65 1167
5408.35 1109
5409.04 1255
5409.73 1218
5410.43 1183
5411.12 1231
5411.81 1254
5412.51 1101
5413.20 1100
5413.90 1165
5414.59 1189
5415.28 1191
5415.98 1251
5416.67 1274
5417.37 1212
5418.06 1221
5418.76 1282
5419.45 1173
5420.14 1241
5420.84 1139
5421.53 1088
5422.23 1126
5422.92 1149
5423.62 1156
5424.31 1160
5425.01 1206
5425.70 1238
5426.40 1233
5427.09 1219
5427.79 1192
5428.48 1109
5429.18 1142
5429.87 1212
5430.57 1193
5431.26 1170
5431.96 1170
5432.65 1112
5433.35 1208
5434.04 1200
5434.74 1224
5435.43 1218
5436.13 1264
5436.82 1396
5437.52 1303
5438.22 1246
5438.91 1301
5439.61 1233
5440.30 1300
5441.00 1380
5441.69 1227
5442.39 1347
5443.09 1210
5443.78 1333
5444.48 1407
5445.17 1388
5445.87 1387
5446.57 1382
5447.26 1612
5447.96 1527
5448.66 1547
5449.35 1673
5450.05 1592
5450.74 1546
5451.44 1478
5452.14 1457
5452.83 1542
5453.53 1379
5454.23 1268
5454.92 1294
5455.62 1395
5456.32 1470
5457.01 1354
5457.71 1295
5458.41 1376
5459.10 1287
5459.80 1344
5460.50 1302
5461.20 1362
5461.89 1373
5462.59 1310
5463.29 1424
5463.98 1494
5464.68 1633
5465.38 1559
5466.08 1363
5466.77 1519
5467.47 1466
5468.17 1486
5468.87 1567
5469.56 1413
5470.26 1411
5470.96 1506
5471.66 1447
5472.35 1410
5473.05 1501
5473.75 1509
5474.45 1492
5475.15 1595
5475.84 1480
5476.54 1512
5477.24 1556
5477.94 1563
5478.64 1624
5479.34 1725
5480.03 1809
5480.73 1842
5481.43 1775
5482.13 1852
5482.83 1906
5483.53 1849
5484.22 1793
5484.92 1753
5485.62 1657
5486.32 1611
5487.02 1626
5487.72 1634
5488.42 1622
5489.11 1520
5489.81 1538
5490.51 1553
5491.21 1662
5491.91 1736
5492.61 1803
5493.31 1702
5494.01 1729
5494.71 1718
5495.41 1791
5496.11 1873
5496.81 1821
5497.50 1903
5498.20 2183
5498.90 2148
5499.60 2283
5500.30 2423
5501.00 2673
5501.70 2738
5502.40 2618
5503.10 2613
5503.80 2619
5504.50 2530
5505.20 2472
5505.90 2346
5506.60 2430
5507.30 2261
5508.00 1996
5508.70 1923
5509.40 2012
5510.10 2076
5510.80 2053
5511.50 2135
5512.20 2161
5512.90 2213
5513.60 2299
5514.30 2288
5515.00 2406
5515.70 2389
5516.40 2483
5517.11 2612
5517.81 2409
5518.51 2425
5519.21 2282
5519.91 2167
5520.61 2209
5521.31 2056
5522.01 1962
5522.71 1874
5523.41 1751
5524.11 1722
5524.82 1658
5525.52 1589
5526.22 1561
5526.92 1589
5527.62 1582
5528.32 1462
5529.02 1449
5529.72 1504
5530.43 1420
5531.13 1410
5531.83 1384
5532.53 1430
5533.23 1436
5533.93 1508
5534.64 1613
5535.34 1581
5536.04 1520
5536.74 1557
5537.44 1675
5538.15 1567
5538.85 1526
5539.55 1459
5540.25 1404
5540.95 1439
5541.66 1503
5542.36 1395
5543.06 1393
5543.76 1471
5544.47 1377
5545.17 1331
5545.87 1342
5546.57 1406
5547.28 1484
5547.98 1461
5548.68 1524
5549.38 1534
5550.09 1557
5550.79 1427
5551.49 1495
5552.19 1453
5552.90 1309
5553.60 1349
5554.30 1374
5555.01 1334
5555.71 1437
5556.41 1470
5557.12 1487
5557.82 1359
5558.52 1424
5559.23 1307
5559.93 1350
5560.63 1241
5561.34 1381
5562.04 1496
5562.74 1395
5563.45 1425
5564.15 1331
5564.85 1345
5565.56 1399
5566.26 1473
5566.96 1235
5567.67 1225
5568.37 1256
5569.08 1372
5569.78 1288
5570.48 1268
5571.19 1316
5571.89 1380
5572.60 1288
5573.30 1277
5574.01 1414
5574.71 1332
5575.41 1291
5576.12 1371
5576.82 1396
5577.53 1435
5578.23 1415
5578.94 1395
5579.64 1339
5580.35 1314
5581.05 1294
5581.76 1316
5582.46 1364
5583.16 1177
5583.87 1228
5584.57 1231
5585.28 1135
5585.98 1149
5586.69 1200
5587.39 1169
5588.10 1200
5588.81 1192
5589.51 1206
5590.22 1093
5590.92 1164
5591.63 1183
5592.33 1296
5593.04 1198
5593.74 1229
5594.45 1238
5595.15 1240
5595.86 1246
5596.57 1178
5597.27 1235
5597.98 1234
5598.68 1183
5599.39 1126
5600.09 1184
5600.80 1218
5601.51 1178
5602.21 1164
5602.92 1140
5603.62 1206
5604.33 1063
5605.04 1114
5605.74 1135
5606.45 978
5607.16 1123
5607.86 1187
5608.57 1183
5609.27 1094
5609.98 1082
5610.69 1067
5611.39 1094
5612.10 1135
5612.81 1118
5613.51 1139
5614.22 1153
5614.93 1080
5615.64 1118
5616.34 1139
5617.05 1120
5617.76 1070
5618.46 1089
5619.17 1156
5619.88 1043
5620.58 1009
5621.29 1076
5622.00 1130
5622.71 1140
5623.41 1153
5624.12 1106
5624.83 1091
5625.54 1089
5626.24 1097
5626.95 1107
5627.66 1121
5628.37 1060
5629.07 1081
5629.78 1109
5630.49 1211
5631.20 1085
5631.91 1183
5632.61 1172
5633.32 1180
5634.03 1184
5634.74 1130
5635.45 1154
5636.15 1209
5636.86 1239
5637.57 1228
5638.28 1192
5638.99 1239
5639.70 1261
5640.40 1083
5641.11 1119
5641.82 1262
5642.53 1237
5643.24 1165
5643.95 1146
5644.66 1206
5645.36 1173
5646.07 1112
5646.78 1142
5647.49 1185
5648.20 1164
5648.91 1191
5649.62 1159
5650.33 1329
5651.04 1307
5651.75 1232
5652.45 1293
5653.16 1238
5653.87 1242
5654.58 1236
5655.29 1269
5656.00 1283
5656.71 1385
5657.42 1261
5658.13 1359
5658.84 1336
5659.55 1382
5660.26 1360
5660.97 1273
5661.68 1374
5662.39 1344
5663.10 1163
5663.81 1288
5664.52 1281
5665.23 1272
5665.94 1285
5666.65 1191
5667.36 1148
5668.07 1246
5668.78 1225
5669.49 1176
5670.20 1110
5670.91 1115
5671.62 1121
5672.33 1240
5673.04 1109
5673.75 1211
5674.46 1292
5675.17 1190
5675.88 1273
5676.59 1180
5677.31 1186
5678.02 1229
5678.73 1128
5679.44 1169
5680.15 1231
5680.86 1231
5681.57 1257
5682.28 1261
5682.99 1294
5683.70 1233
5684.42 1143
5685.13 1234
5685.84 1232
5686.55 1252
5687.26 1239
5687.97 1191
5688.68 1175
5689.39 1184
5690.11 1205
5690.82 1275
5691.53 1162
5692.24 1121
5692.95 1191
5693.67 1141
5694.38 1174
5695.09 1146
5695.80 1192
5696.51 1233
5697.22 1158
5697.94 1204
5698.65 1169
5699.36 1089
5700.07 1093
5700.79 1045
5701.50 1072
5702.21 1093
5702.92 1249
5703.63 1203
5704.35 1117
5705.06 1200
5705.77 1181
5706.48 1116
5707.20 1193
5707.91 1148
5708.62 1088
5709.34 1135
5710.05 1162
5710.76 1239
5711.47 1226
5712.19 1210
5712.90 1193
5713.61 1141
5714.33 1156
5715.04 1164
5715.75 1165
5716.47 1203
5717.18 1209
5717.89 1298
5718.61 1160
5719.32 1201
5720.03 1193
5720.75 1174
5721.46 1254
5722.17 1219
5722.89 1280
5723.60 1280
5724.31 1165
5725.03 1287
5725.74 1327
5726.46 1442
5727.17 1454
5727.88 1404
5728.60 1478
5729.31 1519
5730.03 1454
5730.74 1537
5731.45 1586
5732.17 1570
5732.88 1578
5733.60 1464
5734.31 1448
5735.03 1431
5735.74 1396
5736.45 1376
5737.17 1316
5737.88 1318
5738.60 1408
5739.31 1390
5740.03 1349
5740.74 1306
5741.46 1347
5742.17 1417
5742.89 1437
5743.60 1388
5744.32 1387
5745.03 1393
5745.75 1402
5746.46 1458
5747.18 1451
5747.89 1487
5748.61 1480
5749.32 1490
5750.04 1547
5750.75 1578
5751.47 1562
5752.18 1580
5752.90 1633
5753.62 1555
5754.33 1634
5755.05 1626
5755.76 1674
5756.48 1768
5757.19 1678
5757.91 1628
5758.63 1797
5759.34 1685
5760.06 1786
5760.77 1775
5761.49 1745
5762.21 1909
5762.92 1986
5763.64 2049
5764.35 2171
5765.07 2195
5765.79 2358
5766.50 2468
5767.22 2418
5767.94 2325
5768.65 2225
5769.37 2085
5770.08 2001
5770.80 2044
5771.52 1957
5772.23 1989
5772.95 1845
5773.67 1849
5774.39 1852
5775.10 1926
5775.82 1814
5776.54 1985
5777.25 2033
5777.97 2051
5778.69 1993
5779.40 2151
5780.12 2335
5780.84 2403
5781.56 2295
5782.27 2430
5782.99 2442
5783.71 2674
5784.43 2402
5785.14 2453
5785.86 2422
5786.58 2387
5787.30 2410
5788.01 2301
5788.73 2388
5789.45 2384
5790.17 2276
5790.88 2341
5791.60 2576
5792.32 2715
5793.04 2665
5793.76 2828
5794.47 2885
5795.19 3066
5795.91 3107
5796.63 3103
5797.35 3207
5798.07 3589
5798.78 3980
5799.50 4491
5800.22 5248
5800.94 6090
5801.66 7392
5802.38 8712
5803.10 9555
5803.81 10441
5804.53 10450
5805.25 9940
5805.97 9150
5806.69 7919
5807.41 7109
5808.13 6057
5808.85 5298
5809.56 4683
5810.28 4358
5811.00 4090
5811.72 3842
5812.44 3763
5813.16 3792
5813.88 3710
5814.60 3648
5815.32 3610
5816.04 3780
5816.76 3740
5817.48 3925
5818.20 3883
5818.92 3833
5819.64 3533
5820.36 3625
5821.08 3648
5821.80 3485
5822.51 3256
5823.23 3103
5823.95 2906
5824.67 2945
5825.39 2990
5826.11 2846
5826.83 2725
5827.55 2645
5828.28 2599
5829.00 2560
5829.72 2531
5830.44 2451
5831.16 2317
5831.88 2290
5832.60 2235
5833.32 2155
5834.04 2055
5834.76 2154
5835.48 2030
5836.20 2038
5836.92 2008
5837.64 1883
5838.36 1895
5839.08 1917
5839.80 1890
5840.53 1880
5841.25 1991
5841.97 1962
5842.69 1921
5843.41 1959
5844.13 1983
5844.85 1852
5845.57 1934
5846.29 1866
5847.02 1910
5847.74 1791
5848.46 1693
5849.18 1600
5849.90 1664
5850.62 1683
5851.34 1650
5852.07 1788
5852.79 1733
5853.51 1741
5854.23 1672
5854.95 1607
5855.68 1650
5856.40 1601
5857.12 1615
5857.84 1567
5858.56 1589
5859.29 1831
5860.01 1692
5860.73 1736
5861.45 1637
5862.17 1621
5862.90 1709
5863.62 1596
5864.34 1531
5865.06 1567
5865.79 1652
5866.51 1608
5867.23 1532
5867.95 1661
5868.68 1595
5869.40 1484
5870.12 1527
5870.84 1654
5871.57 1631
5872.29 1602
5873.01 1658
5873.74 1675
5874.46 1635
5875.18 1740
5875.91 1670
5876.63 1697
5877.35 1764
5878.08 1700
5878.80 1761
5879.52 1798
5880.25 1683
5880.97 1810
5881.69 1723
5882.42 1638
5883.14 1646
5883.86 1670
5884.59 1608
5885.31 1570
5886.03 1575
5886.76 1646
5887.48 1567
5888.21 1522
5888.93 1568
5889.65 1602
5890.38 1542
5891.10 1489
5891.83 1560
5892.55 1609
5893.27 1484
5894.00 1406
5894.72 1403
5895.45 1472
5896.17 1584
5896.90 1520
5897.62 1434
5898.35 1423
5899.07 1467
5899.79 1575
5900.52 1520
5901.24 1503
5901.97 1322
5902.69 1350
5903.42 1357
5904.14 1389
5904.87 1431
5905.59 1463
5906.32 1415
5907.04 1344
5907.77 1443
5908.49 1282
5909.22 1382
5909.94 1358
5910.67 1321
5911.39 1400
5912.12 1376
5912.84 1390
5913.57 1430
5914.30 1373
5915.02 1365
5915.75 1401
5916.47 1408
5917.20 1406
5917.92 1333
5918.65 1341
5919.38 1354
5920.10 1354
5920.83 1448
5921.55 1518
5922.28 1395
5923.01 1423
5923.73 1391
5924.46 1439
5925.18 1517
5925.91 1534
5926.64 1521
5927.36 1334
5928.09 1356
5928.81 1358
5929.54 1368
5930.27 1456
5930.99 1518
5931.72 1503
5932.45 1562
5933.17 1591
5933.90 1451
5934.63 1709
5935.35 1775
5936.08 1862
5936.81 1768
5937.53 1817
5938.26 1937
5938.99 2043
5939.72 2037
5940.44 1855
5941.17 1861
5941.90 1883
5942.62 1838
5943.35 1754
5944.08 1761
5944.81 1671
5945.53 1682
5946.26 1591
5946.99 1584
5947.72 1674
5948.44 1762
5949.17 1601
5949.90 1775
5950.63 1867
5951.35 1769
5952.08 1833
5952.81 1866
5953.54 1912
5954.27 1934
5954.99 1853
5955.72 1904
5956.45 1794
5957.18 1833
5957.91 1838
5958.64 1992
5959.36 1980
5960.09 1958
5960.82 1849
5961.55 1774
5962.28 1799
5963.01 1897
5963.73 1908
5964.46 1938
5965.19 2109
5965.92 2145
5966.65 2115
5967.38 2363
5968.11 2348
5968.83 2380
5969.56 2437
5970.29 2452
5971.02 2363
5971.75 2269
5972.48 2279
5973.21 2037
5973.94 1968
5974.67 1967
5975.40 2057
5976.13 2059
5976.86 1909
5977.58 1939
5978.31 2173
5979.04 2105
5979.77 2054
5980.50 2112
5981.23 2148
5981.96 2163
5982.69 2093
5983.42 1991
5984.15 2101
5984.88 2169
5985.61 2214
5986.34 2208
5987.07 2117
5987.80 2179
5988.53 2119
5989.26 2224
5989.99 2208
5990.72 2168
5991.45 2253
5992.18 2297
5992.91 2194
5993.64 2298
5994.37 2266
5995.10 2244
5995.83 2310
5996.56 2196
5997.29 2108
5998.03 2021
5998.76 2138
5999.49 2173
6000.22 2105
6000.95 2030
6001.68 2093
6002.41 2096
6003.14 2084
6003.87 2094
6004.60 2114
6005.33 2155
6006.07 2202
6006.80 2232
6007.53 2268
6008.26 2488
6008.99 2650
6009.72 2989
6010.45 3002
6011.18 3104
6011.92 3519
6012.65 3693
6013.38 3793
6014.11 3666
6014.84 3401
6015.57 3273
6016.31 3355
6017.04 3098
6017.77 2752
6018.50 2671
6019.23 2412
6019.96 2215
6020.70 2082
6021.43 1949
6022.16 1945
6022.89 1871
6023.63 1869
6024.36 1849
6025.09 1747
6025.82 1694
6026.55 1792
6027.29 1758
6028.02 1754
6028.75 1652
6029.48 1802
6030.22 1824
6030.95 1739
6031.68 1673
6032.42 1646
6033.15 1574
6033.88 1527
6034.61 1596
6035.35 1666
6036.08 1710
6036.81 1593
6037.55 1609
6038.28 1808
6039.01 1694
6039.74 1674
6040.48 1683
6041.21 1733
6041.94 1703
6042.68 1768
6043.41 1685
6044.14 1814
6044.88 1889
6045.61 1775
6046.35 1910
6047.08 1876
6047.81 1990
6048.55 2114
6049.28 2027
6050.01 1956
6050.75 1962
6051.48 2003
6052.22 1912
6052.95 2072
6053.68 2196
6054.42 2063
6055.15 1939
6055.89 2110
6056.62 2091
6057.35 1987
6058.09 1879
6058.82 1850
6059.56 1873
6060.29 1968
6061.03 1741
6061.76 1750
6062.50 1783
6063.23 1765
6063.96 1844
6064.70 1782
6065.43 1786
6066.17 1839
6066.90 1795
6067.64 1765
6068.37 1681
6069.11 1659
6069.84 1694
6070.58 1703
6071.31 1703
6072.05 1755
6072.78 1706
6073.52 1712
6074.25 1595
6074.99 1657
6075.72 1687
6076.46 1569
6077.20 1550
6077.93 1669
6078.67 1725
6079.40 1723
6080.14 1660
6080.87 1648
6081.61 1663
6082.35 1644
6083.08 1690
6083.82 1628
6084.55 1572
6085.29 1562
6086.02 1535
6086.76 1630
6087.50 1648
6088.23 1589
6088.97 1612
6089.71 1575
6090.44 1567
6091.18 1589
6091.91 1510
6092.65 1603
6093.39 1655
6094.12 1621
6094.86 1522
6095.60 1534
6096.33 1444
6097.07 1546
6097.81 1591
6098.54 1597
6099.28 1510
6100.02 1571
6100.75 1502
6101.49 1526
6102.23 1541
6102.96 1452
6103.70 1596
6104.44 1655
6105.18 1553
6105.91 1539
6106.65 1621
6107.39 1630
6108.12 1536
6108.86 1499
6109.60 1533
6110.34 1556
6111.07 1636
6111.81 1606
6112.55 1641
6113.29 1686
6114.03 1657
6114.76 1695
6115.50 1566
6116.24 1554
6116.98 1566
6117.71 1717
6118.45 1659
6119.19 1660
6119.93 1736
6120.67 1650
6121.40 1575
6122.14 1713
6122.88 1699
6123.62 1847
6124.36 1910
6125.10 1839
6125.83 1700
6126.57 1730
6127.31 1740
6128.05 1823
6128.79 1777
6129.53 1817
6130.27 1857
6131.00 1751
6131.74 1788
6132.48 1789
6133.22 1765
6133.96 1765
6134.70 1737
6135.44 1654
6136.18 1753
6136.92 1803
6137.65 1762
6138.39 1833
6139.13 1851
6139.87 1810
6140.61 1802
6141.35 1840
6142.09 1853
6142.83 1705
6143.57 1792
6144.31 1861
6145.05 1953
6145.79 1866
6146.53 2000
6147.27 1919
6148.01 1886
6148.75 1838
6149.49 1952
6150.23 1894
6150.97 1811
6151.71 1993
6152.45 2096
6153.19 2051
6153.93 2094
6154.67 2036
6155.41 2184
6156.15 2121
6156.89 2151
6157.63 2180
6158.37 2160
6159.11 2141
6159.85 2192
6160.59 2234
6161.33 2286
6162.07 2217
6162.81 2333
6163.55 2437
6164.29 2617
6165.03 2712
6165.77 2776
6166.51 3014
6167.26 3059
6168.00 3008
6168.74 3074
6169.48 3180
6170.22 3013
6170.96 3064
6171.70 2881
6172.44 2930
6173.18 2928
6173.93 2997
6174.67 2834
6175.41 2825
6176.15 2694
6176.89 2628
6177.63 2634
6178.37 2677
6179.12 2756
6179.86 2737
6180.60 2774
6181.34 3039
6182.08 2954
6182.82 2845
6183.57 2929
6184.31 2896
6185.05 2811
6185.79 2918
6186.53 3092
6187.28 3143
6188.02 3064
6188.76 3081
6189.50 3109
6190.25 3172
6190.99 3302
6191.73 3296
6192.47 3308
6193.21 3506
6193.96 3607
6194.70 3851
6195.44 3852
6196.19 4003
6196.93 3851
6197.67 3695
6198.41 3674
6199.16 3765
6199.90 3728
6200.64 3671
6201.38 3570
6202.13 3657
6202.87 3793
6203.61 3925
6204.36 4244
6205.10 4885
6205.84 5575
6206.59 6575
6207.33 7588
6208.07 9023
6208.82 10449
6209.56 12119
6210.30 12821
6211.05 13680
6211.79 14204
6212.53 13818
6213.28 12981
6214.02 11860
6214.77 10385
6215.51 8763
6216.25 7359
6217.00 6092
6217.74 5231
6218.48 4591
6219.23 3845
6219.97 3724
6220.72 3430
6221.46 3216
6222.21 3126
6222.95 3073
6223.69 3330
6224.44 3333
6225.18 3444
6225.93 3541
6226.67 3368
6227.42 3226
6228.16 3282
6228.91 3138
6229.65 3048
6230.39 2941
6231.14 2688
6231.88 2477
6232.63 2388
6233.37 2344
6234.12 2290
6234.86 2195
6235.61 2303
6236.35 2187
6237.10 2276
6237.84 2373
6238.59 2377
6239.33 2275
6240.08 2196
6240.82 2399
6241.57 2263
6242.32 2350
6243.06 2367
6243.81 2350
6244.55 2256
6245.30 2193
6246.04 2402
6246.79 2491
6247.53 2591
6248.28 2549
6249.03 2668
6249.77 2908
6250.52 2678
6251.26 2781
6252.01 2760
6252.76 2570
6253.50 2648
6254.25 2644
6254.99 2685
6255.74 2613
6256.49 2524
6257.23 2608
6257.98 2526
6258.73 2351
6259.47 2624
6260.22 2547
6260.97 2505
6261.71 2597
6262.46 2676
6263.21 2556
6263.95 2472
6264.70 2619
6265.45 2590
6266.19 2621
6266.94 2724
6267.69 2618
6268.43 2636
6269.18 2637
6269.93 2739
6270.67 2723
6271.42 2570
6272.17 2693
6272.92 2717
6273.66 2771
6274.41 2845
6275.16 2816
6275.91 2994
6276.65 3015
6277.40 3096
6278.15 3288
6278.90 3147
6279.64 3101
6280.39 3222
6281.14 3184
6281.89 3018
6282.63 2781
6283.38 2780
6284.13 2580
6284.88 2437
6285.63 2418
6286.37 2415
6287.12 2449
6287.87 2524
6288.62 2539
6289.37 2652
6290.11 2590
6290.86 2700
6291.61 2784
6292.36 2781
6293.11 2806
6293.86 2790
6294.60 2554
6295.35 2418
6296.10 2453
6296.85 2502
6297.60 2295
6298.35 2228
6299.10 2212
6299.85 2190
6300.59 2046
6301.34 2051
6302.09 2094
6302.84 2177
6303.59 2199
6304.34 2164
6305.09 2248
6305.84 2362
6306.59 2462
6307.34 2300
6308.09 2234
6308.84 2189
6309.58 2195
6310.33 2156
6311.08 2153
6311.83 2025
6312.58 2148
6313.33 2016
6314.08 2108
6314.83 2142
6315.58 2245
6316.33 2248
6317.08 2270
6317.83 2217
6318.58 2200
6319.33 2181
6320.08 2135
6320.83 2156
6321.58 2125
6322.33 2004
6323.08 2005
6323.83 1970
6324.58 1817
6325.33 1905
6326.08 1834
6326.83 1695
6327.58 1855
6328.33 1788
6329.09 1797
6329.84 1745
6330.59 1810
6331.34 1880
6332.09 1804
6332.84 1721
6333.59 1784
6334.34 1688
6335.09 1776
6335.84 1826
6336.59 1758
6337.34 1695
6338.10 1735
6338.85 1756
6339.60 1726
6340.35 1759
6341.10 1766
6341.85 1643
6342.60 1642
6343.36 1777
6344.11 1730
6344.86 1613
6345.61 1640
6346.36 1664
6347.11 1743
6347.86 1699
6348.62 1651
6349.37 1619
6350.12 1657
6350.87 1680
6351.62 1747
6352.38 1769
6353.13 1738
6353.88 1842
6354.63 1801
6355.38 1858
6356.14 1897
6356.89 1819
6357.64 1851
6358.39 1792
6359.15 1781
6359.90 1751
6360.65 1801
6361.40 1835
6362.16 1760
6362.91 1801
6363.66 1769
6364.41 1740
6365.17 1752
6365.92 1733
6366.67 1807
6367.42 1881
6368.18 1778
6368.93 1740
6369.68 1648
6370.44 1552
6371.19 1598
6371.94 1694
6372.70 1510
6373.45 1489
6374.20 1420
6374.96 1644
6375.71 1673
6376.46 1668
6377.22 1650
6377.97 1616
6378.72 1470
6379.48 1559
6380.23 1626
6380.98 1565
6381.74 1534
6382.49 1579
6383.24 1624
6384.00 1496
6384.75 1583
6385.51 1502
6386.26 1516
6387.01 1482
6387.77 1524
6388.52 1402
6389.28 1516
6390.03 1503
6390.79 1512
6391.54 1408
6392.29 1464
6393.05 1358
6393.80 1382
6394.56 1340
6395.31 1308
6396.07 1425
6396.82 1498
6397.58 1414
6398.33 1484
6399.08 1447
6399.84 1342
6400.59 1485
6401.35 1430
6402.10 1355
6402.86 1432
6403.61 1446
6404.37 1375
6405.12 1434
6405.88 1483
6406.63 1369
6407.39 1422
6408.15 1417
6408.90 1382
6409.66 1312
6410.41 1410
6411.17 1499
6411.92 1452
6412.68 1365
6413.43 1415
6414.19 1454
6414.94 1469
6415.70 1503
6416.46 1536
6417.21 1416
6417.97 1339
6418.72 1365
6419.48 1467
6420.24 1469
6420.99 1466
6421.75 1362
6422.50 1322
6423.26 1358
6424.02 1373
6424.77 1398
6425.53 1433
6426.28 1392
6427.04 1392
6427.80 1437
6428.55 1430
6429.31 1351
6430.07 1363
6430.82 1416
6431.58 1528
6432.34 1445
6433.09 1500
6433.85 1449
6434.61 1403
6435.36 1512
6436.12 1455
6436.88 1570
6437.64 1534
6438.39 1501
6439.15 1461
6439.91 1426
6440.66 1422
6441.42 1462
6442.18 1449
6442.94 1439
6443.69 1363
6444.45 1394
6445.21 1378
6445.97 1410
6446.72 1463
6447.48 1486
6448.24 1430
6449.00 1593
6449.75 1410
6450.51 1418
6451.27 1407
6452.03 1476
6452.79 1543
6453.54 1531
6454.30 1550
6455.06 1548
6455.82 1574
6456.58 1533
6457.33 1582
6458.09 1551
6458.85 1445
6459.61 1530
6460.37 1553
6461.12 1602
6461.88 1740
6462.64 1653
6463.40 1611
6464.16 1685
6464.92 1652
6465.68 1729
6466.44 1681
6467.19 1650
6467.95 1657
6468.71 1548
6469.47 1788
6470.23 1755
6470.99 1651
6471.75 1731
6472.51 1827
6473.27 1843
6474.02 1747
6474.78 1651
6475.54 1786
6476.30 1748
6477.06 1927
6477.82 1747
6478.58 1733
6479.34 1797
6480.10 1770
6480.86 1879
6481.62 1879
6482.38 1850
6483.14 1910
6483.90 1889
6484.66 2015
6485.42 1992
6486.18 2036
6486.94 2036
6487.70 2018
6488.46 1960
6489.22 2034
6489.98 2099
6490.74 2172
6491.50 2145
6492.26 2248
6493.02 2237
6493.78 2367
6494.54 2469
6495.30 2422
6496.06 2633
6496.82 2556
6497.58 2431
6498.34 2513
6499.10 2567
6499.86 2504
6500.62 2528
6501.38 2563
6502.14 2446
6502.91 2628
6503.67 2494
6504.43 2569
6505.19 2660
6505.95 2772
6506.71 2683
6507.47 2714
6508.23 2706
6508.99 2811
6509.76 2999
6510.52 2850
6511.28 2901
6512.04 2964
6512.80 3159
6513.56 3088
6514.32 2997
6515.09 3085
6515.85 3264
6516.61 3018
6517.37 3106
6518.13 3232
6518.89 3254
6519.66 3198
6520.42 3197
6521.18 3119
6521.94 3257
6522.70 3356
6523.47 3407
6524.23 3580
6524.99 3726
6525.75 3837
6526.51 4132
6527.28 4053
6528.04 4363
6528.80 4378
6529.56 4234
6530.33 4256
6531.09 4393
6531.85 4443
6532.61 4648
6533.38 5026
6534.14 5641
6534.90 6238
6535.66 7554
6536.43 8736
6537.19 9528
6537.95 10235
6538.72 10517
6539.48 10533
6540.24 9875
6541.01 9075
6541.77 8157
6542.53 6809
6543.29 5757
6544.06 5030
6544.82 4285
6545.58 3600
6546.35 3403
6547.11 3175
6547.87 2873
6548.64 2727
6549.40 2792
6550.17 2682
6550.93 2626
6551.69 2670
6552.46 2546
6553.22 2516
6553.98 2580
6554.75 2590
6555.51 2411
6556.28 2345
6557.04 2349
6557.80 2378
6558.57 2374
6559.33 2300
6560.10 2240
6560.86 2333
6561.63 2443
6562.39 2525
6563.15 2559
6563.92 2603
6564.68 2688
6565.45 2816
6566.21 2668
6566.98 2675
6567.74 2696
6568.51 2759
6569.27 2745
6570.04 2739
6570.80 2707
6571.57 2801
6572.33 2764
6573.09 2817
6573.86 3020
6574.63 3049
6575.39 3157
6576.16 3286
6576.92 3279
6577.69 3325
6578.45 3312
6579.22 3400
6579.98 3266
6580.75 3242
6581.51 3066
6582.28 3149
6583.04 3066
6583.81 2987
6584.57 2951
6585.34 3069
6586.11 3063
6586.87 3184
6587.64 3056
6588.40 3114
6589.17 3394
6589.94 3385
6590.70 3462
6591.47 3582
6592.23 3757
6593.00 3983
6593.77 4029
6594.53 4030
6595.30 4310
6596.06 4246
6596.83 4182
6597.60 4175
6598.36 4198
6599.13 3986
6599.90 3708
6600.66 3451
6601.43 3468
6602.20 3286
6602.96 3134
6603.73 3187
6604.50 3038
6605.26 2979
6606.03 3040
6606.80 3154
6607.56 2978
6608.33 3146
6609.10 3156
6609.87 3174
6610.63 3282
6611.40 3216
6612.17 3223
6612.93 3294
6613.70 3277
6614.47 3238
6615.24 3291
6616.00 3190
6616.77 3378
6617.54 3206
6618.31 3332
6619.07 3336
6619.84 3294
6620.61 3175
6621.38 3093
6622.15 3333
6622.91 3259
6623.68 3228
6624.45 3327
6625.22 3328
6625.99 3345
6626.75 3182
6627.52 3114
6628.29 3109
6629.06 3118
6629.83 3376
6630.59 3448
6631.36 3814
6632.13 4168
6632.90 4797
6633.67 5737
6634.44 6398
6635.21 6921
6635.97 7260
6636.74 7746
6637.51 7840
6638.28 7514
6639.05 6894
6639.82 6641
6640.59 6002
6641.36 5100
6642.12 4492
6642.89 3848
6643.66 3304
6644.43 3013
6645.20 2765
6645.97 2728
6646.74 2665
6647.51 2482
6648.28 2516
6649.05 2466
6649.82 2400
6650.59 2489
6651.36 2529
6652.13 2451
6652.89 2432
6653.66 2378
6654.43 2392
6655.20 2355
6655.97 2360
6656.74 2360
6657.51 2232
6658.28 2276
6659.05 2246
6659.82 2138
6660.59 2091
6661.36 2216
6662.13 2092
6662.90 2213
6663.67 2187
6664.44 2221
6665.21 2154
6665.98 2092
6666.76 2166
6667.53 2166
6668.30 2168
6669.07 2149
6669.84 2250
6670.61 2213
6671.38 2226
6672.15 2235
6672.92 2230
6673.69 2348
6674.46 2326
6675.23 2344
6676.00 2396
6676.77 2387
6677.55 2550
6678.32 2404
6679.09 2302
6679.86 2311
6680.63 2446
6681.40 2447
6682.17 2435
6682.94 2480
6683.72 2538
6684.49 2587
6685.26 2619
6686.03 2708
6686.80 2680
6687.57 2795
6688.34 2781
6689.12 2699
6689.89 2585
6690.66 2649
6691.43 2600
6692.20 2431
6692.98 2447
6693.75 2383
6694.52 2396
6695.29 2332
6696.06 2214
6696.84 2184
6697.61 2117
6698.38 2109
6699.15 2078
6699.92 2053
6700.70 2118
6701.47 2164
6702.24 2103
6703.01 2087
6703.79 2041
6704.56 2110
6705.33 2199
6706.11 2061
6706.88 2036
6707.65 2054
6708.42 2023
6709.20 2070
6709.97 1950
6710.74 2009
6711.52 1961
6712.29 1942
6713.06 1928
6713.83 1944
6714.61 1839
6715.38 1764
6716.15 1810
6716.93 1778
6717.70 1873
6718.47 1767
6719.25 1723
6720.02 1707
6720.79 1761
6721.57 1560
6722.34 1583
6723.12 1752
6723.89 1714
6724.66 1663
6725.44 1763
6726.21 1660
6726.98 1592
6727.76 1606
6728.53 1650
6729.31 1651
6730.08 1600
6730.85 1506
6731.63 1631
6732.40 1546
6733.18 1600
6733.95 1692
6734.73 1744
6735.50 1687
6736.27 1675
6737.05 1717
6737.82 1691
6738.60 1748
6739.37 1826
6740.15 1734
6740.92 1710
6741.70 1707
6742.47 1642
6743.25 1626
6744.02 1605
6744.80 1647
6745.57 1608
6746.35 1720
6747.12 1787
6747.90 1660
6748.67 1748
6749.45 1686
6750.22 1780
6751.00 1987
6751.77 2060
6752.55 1991
6753.32 2046
6754.10 1977
6754.87 1814
6755.65 1871
6756.43 1881
6757.20 1758
6757.98 1744
6758.75 1641
6759.53 1559
6760.30 1640
6761.08 1550
6761.86 1630
6762.63 1577
6763.41 1563
6764.18 1594
6764.96 1610
6765.74 1615
6766.51 1666
6767.29 1543
6768.06 1563
6768.84 1541
6769.62 1595
6770.39 1561
6771.17 1610
6771.95 1516
6772.72 1514
6773.50 1469
6774.28 1494
6775.05 1589
6775.83 1523
6776.61 1578
6777.38 1708
6778.16 1590
6778.94 1610
6779.71 1506
6780.49 1564
6781.27 1594
6782.05 1585
6782.82 1614
6783.60 1625
6784.38 1564
6785.15 1593
6785.93 1572
6786.71 1501
6787.49 1556
6788.26 1599
6789.04 1637
6789.82 1583
6790.60 1531
6791.37 1612
6792.15 1602
6792.93 1536
6793.71 1508
6794.48 1500
6795.26 1513
6796.04 1465
6796.82 1508
6797.60 1508
6798.37 1498
6799.15 1478
6799.93 1414
6800.71 1393
6801.49 1491
6802.26 1561
6803.04 1576
6803.82 1569
6804.60 1510
6805.38 1621
6806.16 1473
6806.93 1568
6807.71 1577
6808.49 1558
6809.27 1522
6810.05 1553
6810.83 1542
6811.61 1597
6812.39 1398
6813.16 1361
6813.94 1415
6814.72 1424
6815.50 1561
6816.28 1475
6817.06 1426
6817.84 1639
6818.62 1686
6819.40 1580
6820.18 1568
6820.96 1634
6821.73 1720
6822.51 1605
6823.29 1582
6824.07 1583
6824.85 1544
6825.63 1492
6826.41 1550
6827.19 1636
6827.97 1529
6828.75 1466
6829.53 1517
6830.31 1517
6831.09 1527
6831.87 1505
6832.65 1511
6833.43 1573
6834.21 1633
6834.99 1532
6835.77 1512
6836.55 1501
6837.33 1452
6838.11 1423
6838.89 1434
6839.67 1562
6840.45 1541
6841.23 1471
6842.01 1413
6842.79 1472
6843.57 1515
6844.35 1406
6845.14 1423
6845.92 1554
6846.70 1651
6847.48 1594
6848.26 1772
6849.04 1980
6849.82 2270
6850.60 2360
6851.38 2410
6852.16 2634
6852.94 2761
6853.73 2790
6854.51 2860
6855.29 2735
6856.07 2431
6856.85 2213
6857.63 2128
6858.41 2013
6859.20 1756
6859.98 1707
6860.76 1623
6861.54 1627
6862.32 1623
6863.10 1545
6863.89 1499
6864.67 1666
6865.45 1746
6866.23 1815
6867.01 1788
6867.79 1843
6868.58 1864
6869.36 1876
6870.14 1824
6870.92 1763
6871.71 1678
6872.49 1754
6873.27 1811
6874.05 1646
6874.83 1641
6875.62 1484
6876.40 1506
6877.18 1514
6877.96 1543
6878.75 1539
6879.53 1596
6880.31 1728
6881.10 1784
6881.88 1641
6882.66 1645
6883.44 1586
6884.23 1737
6885.01 1904
6885.79 1800
6886.58 1882
6887.36 2117
6888.14 2040
6888.92 2105
6889.71 2163
6890.49 2183
6891.27 2150
6892.06 2031
6892.84 1999
6893.62 2024
6894.41 1909
6895.19 1886
6895.98 1735
6896.76 1793
6897.54 1718
6898.33 1839
6899.11 1705
6899.89 1737
6900.68 1808
6901.46 1884
6902.25 1833
6903.03 1880
6903.81 1847
6904.60 1877
6905.38 1935
6906.17 1866
6906.95 1827
6907.73 1848
6908.52 1688
6909.30 1715
6910.09 1676
6910.87 1661
6911.66 1748
6912.44 1758
6913.23 1736
6914.01 1681
6914.79 1718
6915.58 1755
6916.36 1633
6917.15 1770
6917.93 1687
6918.72 1774
6919.50 1804
6920.29 1702
6921.07 1783
6921.86 1754
6922.64 1797
6923.43 1873
6924.21 1859
6925.00 1802
6925.78 1782
6926.57 1884
6927.36 1859
6928.14 1964
6928.93 1970
6929.71 1925
6930.50 1884
6931.28 1797
6932.07 1867
6932.85 1921
6933.64 1858
6934.43 1839
6935.21 1959
6936.00 1849
6936.78 1771
6937.57 1865
6938.36 1922
6939.14 1947
6939.93 2001
6940.71 2048
6941.50 2063
6942.29 2207
6943.07 2268
6943.86 2347
6944.64 2380
6945.43 2420
6946.22 2459
6947.00 2384
6947.79 2504
6948.58 2579
6949.36 2593
6950.15 2588
6950.94 2559
6951.72 2437
6952.51 2471
6953.30 2411
6954.08 2438
6954.87 2487
6955.66 2386
6956.45 2498
6957.23 2447
6958.02 2450
6958.81 2464
6959.59 2579
6960.38 2643
6961.17 2553
6961.96 2627
6962.74 2606
6963.53 2537
6964.32 2621
6965.11 2526
6965.89 2600
6966.68 2653
6967.47 2586
6968.26 2598
6969.04 2802
6969.83 2854
6970.62 2971
6971.41 3012
6972.20 2825
6972.98 2858
6973.77 2828
6974.56 2889
6975.35 2979
6976.14 3036
6976.92 2853
6977.71 2906
6978.50 3047
6979.29 3076
6980.08 3010
6980.87 3338
6981.65 3591
6982.44 3942
6983.23 4406
6984.02 5037
6984.81 5649
6985.60 6480
6986.39 6918
6987.17 7427
6987.96 7334
6988.75 7304
6989.54 7293
6990.33 7069
6991.12 6261
6991.91 5419
6992.70 4804
6993.49 4257
6994.28 3823
6995.06 3683
6995.85 3528
6996.64 3757
6997.43 4052
6998.22 4332
6999.01 4917
6999.80 5570
7000.59 6035
7001.38 6497
7002.17 6768
7002.96 6708
7003.75 6713
7004.54 6137
7005.33 5353
7006.12 4714
7006.91 4057
7007.70 3596
7008.49 3033
7009.28 2717
7010.07 2600
7010.86 2364
7011.65 2264
7012.44 2393
7013.23 2412
7014.02 2430
7014.81 2459
7015.60 2463
7016.39 2500
7017.18 2446
7017.97 2444
7018.76 2450
7019.55 2308
7020.34 2186
7021.13 2273
7021.92 2181
7022.71 2102
7023.51 2067
7024.30 2134
7025.09 2199
7025.88 2149
7026.67 2102
7027.46 2083
7028.25 2147
7029.04 2227
7029.83 2202
7030.63 2158
7031.42 2135
7032.21 2050
7033.00 2110
7033.79 2057
7034.58 1934
7035.37 1977
7036.16 1957
7036.96 1873
7037.75 1859
7038.54 2025
7039.33 2110
7040.12 2233
7040.92 2302
7041.71 2276
7042.50 2234
7043.29 2305
7044.08 2329
7044.87 2267
7045.67 2363
7046.46 2370
7047.25 2459
7048.04 2418
7048.84 2485
7049.63 2343
7050.42 2416
7051.21 2416
7052.00 2535
7052.80 2438
7053.59 2322
7054.38 2218
7055.18 2182
7055.97 2202
7056.76 2169
7057.55 2138
7058.35 2113
7059.14 2064
7059.93 2052
7060.72 2029
7061.52 1847
7062.31 1864
7063.10 1861
7063.90 1891
7064.69 1827
7065.48 1895
7066.28 1881
7067.07 1843
7067.86 1876
7068.66 1863
7069.45 1846
7070.24 1873
7071.04 1858
7071.83 1870
7072.62 1748
7073.42 1767
7074.21 1920
7075.00 1830
7075.80 1798
7076.59 1703
7077.39 1680
7078.18 1763
7078.97 1772
7079.77 1779
7080.56 1818
7081.36 1656
7082.15 1649
7082.94 1665
7083.74 1734
7084.53 1664
7085.33 1692
7086.12 1621
7086.92 1615
7087.71 1665
7088.50 1707
7089.30 1774
7090.09 1826
7090.89 1813
7091.68 1878
7092.48 1994
7093.27 2102
7094.07 2141
7094.86 2036
7095.66 2059
7096.45 2087
7097.25 1931
7098.04 2014
7098.84 1855
7099.63 1663
7100.43 1595
7101.22 1598
7102.02 1488
7102.81 1471
7103.61 1507
7104.40 1362
7105.20 1461
7105.99 1539
7106.79 1593
7107.59 1553
7108.38 1565
7109.18 1551
7109.97 1442
7110.77 1373
7111.56 1266
7112.36 1350
7113.16 1379
7113.95 1365
7114.75 1325
7115.54 1365
7116.34 1407
7117.14 1426
7117.93 1391
7118.73 1462
7119.52 1372
7120.32 1378
7121.12 1461
7121.91 1447
7122.71 1464
7123.51 1518
7124.30 1401
7125.10 1286
7125.90 1375
7126.69 1520
7127.49 1515
7128.29 1441
7129.08 1315
7129.88 1416
7130.68 1537
7131.47 1486
7132.27 1410
7133.07 1323
7133.86 1375
7134.66 1567
7135.46 1512
7136.26 1473
7137.05 1602
7137.85 1500
7138.65 1416
7139.44 1395
7140.24 1582
7141.04 1496
7141.84 1394
7142.63 1552
7143.43 1449
7144.23 1388
7145.03 1488
7145.83 1420
7146.62 1386
7147.42 1421
7148.22 1348
7149.02 1276
7149.81 1343
7150.61 1374
7151.41 1338
7152.21 1391
7153.01 1368
7153.80 1424
7154.60 1389
7155.40 1450
7156.20 1456
7157.00 1407
7157.80 1459
7158.59 1321
7159.39 1304
7160.19 1296
7160.99 1289
7161.79 1233
7162.59 1258
7163.39 1268
7164.18 1181
7164.98 1204
7165.78 1217
7166.58 1260
7167.38 1186
7168.18 1203
7168.98 1298
7169.78 1319
7170.58 1171
7171.38 1247
7172.17 1217
7172.97 1287
7173.77 1185
7174.57 1144
7175.37 1241
7176.17 1200
7176.97 1240
7177.77 1212
7178.57 1220
7179.37 1225
7180.17 1105
7180.97 1196
7181.77 1233
7182.57 1279
7183.37 1230
7184.17 1249
7184.97 1370
7185.77 1312
7186.57 1232
7187.37 1226
7188.17 1218
7188.97 1221
7189.77 1110
7190.57 1180
7191.37 1167
7192.17 1092
7192.97 1060
7193.77 1127
7194.57 1166
7195.37 1045
7196.17 1099
7196.97 1085
7197.77 1020
7198.57 1088
7199.37 1162
7200.17 1155
7200.97 1140
7201.77 1130
7202.58 1156
7203.38 1104
7204.18 1135
7204.98 1153
7205.78 1186
7206.58 1138
7207.38 1093
7208.18 1103
7208.98 1083
7209.79 1141
7210.59 1125
7211.39 1095
7212.19 1097
7212.99 1061
7213.79 1142
7214.59 1115
7215.40 1060
7216.20 1114
7217.00 1178
7217.80 1117
7218.60 1090
7219.40 1130
7220.21 1109
7221.01 1130
7221.81 1106
7222.61 1184
7223.41 1148
7224.22 1136
7225.02 1141
7225.82 1209
7226.62 1260
7227.43 1211
7228.23 1117
7229.03 1131
7229.83 1128
7230.63 1166
7231.44 1103
7232.24 1161
7233.04 1114
7233.84 1096
7234.65 1137
7235.45 1139
7236.25 1133
7237.06 1050
7237.86 1044
7238.66 1110
7239.46 1108
7240.27 1162
7241.07 1224
7241.87 1272
7242.68 1147
7243.48 1211
7244.28 1277
7245.09 1183
7245.89 1247
7246.69 1246
7247.50 1273
7248.30 1219
7249.10 1225
7249.91 1229
7250.71 1195
7251.51 1277
7252.32 1255
7253.12 1246
7253.92 1226
7254.73 1267
7255.53 1298
7256.34 1359
7257.14 1332
7257.94 1377
7258.75 1415
7259.55 1328
7260.36 1382
7261.16 1486
7261.96 1560
7262.77 1507
7263.57 1513
7264.38 1511
7265.18 1616
7265.99 1615
7266.79 1490
7267.59 1479
7268.40 1690
7269.20 1537
7270.01 1652
7270.81 1666
7271.62 1592
7272.42 1523
7273.23 1525
7274.03 1673
7274.84 1723
7275.64 1726
7276.45 1616
7277.25 1657
7278.06 1741
7278.86 1649
7279.67 1671
7280.47 1790
7281.28 1845
7282.08 1814
7282.89 2170
7283.69 2373
7284.50 2730
7285.30 3060
7286.11 3149
7286.92 3200
7287.72 3187
7288.53 3131
7289.33 2933
7290.14 2632
7290.94 2376
7291.75 2106
7292.56 1994
7293.36 1981
7294.17 1783
7294.97 1769
7295.78 1776
7296.59 1836
7297.39 1744
7298.20 1793
7299.00 1757
7299.81 1757
7300.62 1798
7301.42 1764
7302.23 1830
7303.04 1805
7303.84 1859
7304.65 1973
7305.46 1817
7306.26 2002
7307.07 1962
7307.88 2001
7308.68 2019
7309.49 2216
7310.30 2155
7311.10 2253
7311.91 2385
7312.72 2386
7313.52 2396
7314.33 2400
7315.14 2504
7315.95 2435
7316.75 2507
7317.56 2463
7318.37 2546
7319.18 2547
7319.98 2802
7320.79 2923
7321.60 3055
7322.40 3297
7323.21 3279
7324.02 3153
7324.83 2952
7325.64 2783
7326.44 2680
7327.25 2476
7328.06 2357
7328.87 2217
7329.67 2165
7330.48 2152
7331.29 2034
7332.10 1929
7332.91 2075
7333.71 2088
7334.52 2254
7335.33 2415
7336.14 2442
7336.95 2629
7337.76 2611
7338.56 2497
7339.37 2445
7340.18 2300
7340.99 2368
7341.80 2128
7342.61 1977
7343.42 1891
7344.22 1844
7345.03 1778
7345.84 1805
7346.65 1840
7347.46 1798
7348.27 1874
7349.08 1813
7349.89 1748
7350.70 1807
7351.51 1874
7352.31 1833
7353.12 1852
7353.93 1684
7354.74 1631
7355.55 1792
7356.36 1690
7357.17 1758
7357.98 1672
7358.79 1696
7359.60 1687
7360.41 1594
7361.22 1683
7362.03 1791
7362.84 1783
7363.65 1684
7364.46 1752
7365.27 1761
7366.08 1788
7366.89 1703
7367.70 1747
7368.51 1751
7369.32 1757
7370.13 1793
7370.94 1767
7371.75 1857
7372.56 1846
7373.37 1832
7374.18 1811
7374.99 1816
7375.80 1931
7376.61 1927
7377.42 1950
7378.23 2041
7379.04 2102
7379.85 2218
7380.66 2255
7381.48 2328
7382.29 2530
7383.10 2616
7383.91 2722
7384.72 2703
7385.53 2564
7386.34 2413
7387.15 2230
7387.96 2119
7388.77 2016
7389.59 1905
7390.40 1838
7391.21 1944
7392.02 1810
7392.83 1707
7393.64 1717
7394.45 1679
7395.27 1660
7396.08 1698
7396.89 1706
7397.70 1633
7398.51 1695
7399.32 1831
7400.14 1816
7400.95 1884
7401.76 2205
7402.57 2225
7403.38 2179
7404.20 2246
7405.01 2133
7405.82 2111
7406.63 2016
7407.44 1929
7408.26 1802
7409.07 1692
7409.88 1714
7410.69 1688
7411.51 1633
7412.32 1511
7413.13 1446
7413.94 1499
7414.76 1422
7415.57 1418
7416.38 1397
7417.19 1292
7418.01 1307
7418.82 1357
7419.63 1216
7420.45 1228
7421.26 1391
7422.07 1291
7422.88 1253
7423.70 1170
7424.51 1186
7425.32 1277
7426.14 1244
7426.95 1254
7427.76 1252
7428.58 1246
7429.39 1139
7430.20 1178
7431.02 1205
7431.83 1278
7432.64 1293
7433.46 1215
7434.27 1267
7435.09 1168
7435.90 1230
7436.71 1251
7437.53 1120
7438.34 1173
7439.16 1220
7439.97 1249
7440.78 1288
7441.60 1251
7442.41 1250
7443.23 1294
7444.04 1208
7444.85 1249
7445.67 1239
7446.48 1227
7447.30 1362
7448.11 1269
7448.93 1230
7449.74 1269
7450.56 1253
7451.37 1313
7452.18 1243
7453.00 1223
7453.81 1175
7454.63 1199
7455.44 1219
7456.26 1205
7457.07 1218
7457.89 1262
7458.70 1238
7459.52 1272
7460.33 1282
7461.15 1252
7461.96 1250
7462.78 1301
7463.59 1221
7464.41 1203
7465.23 1176
7466.04 1136
7466.86 1203
7467.67 1261
7468.49 1241
7469.30 1159
7470.12 1224
7470.93 1292
7471.75 1289
7472.57 1235
7473.38 1178
7474.20 1167
7475.01 1210
7475.83 1215
7476.65 1283
7477.46 1323
7478.28 1214
7479.09 1159
7479.91 1117
7480.73 1182
7481.54 1152
7482.36 1156
7483.18 1066
7483.99 1074
7484.81 1049
7485.62 1039
7486.44 1137
7487.26 1078
7488.07 1040
7488.89 1045
7489.71 1104
7490.52 1143
7491.34 1066
7492.16 1141
7492.98 1117
7493.79 1089
7494.61 1143
7495.43 1162
7496.24 1174
7497.06 1149
7497.88 1028
7498.70 1018
7499.51 1081
7500.33 962
7501.15 991
7501.96 1131
7502.78 1035
7503.60 1038
7504.42 949
7505.23 1034
7506.05 996
7506.87 1030
7507.69 1052
7508.51 1039
7509.32 1085
7510.14 1049
7510.96 1037
7511.78 1073
7512.59 1064
7513.41 997
7514.23 1023
7515.05 1079
7515.87 1064
7516.69 983
7517.50 1001
7518.32 954
7519.14 894
7519.96 1007
7520.78 1006
7521.60 975
7522.41 1008
7523.23 1013
7524.05 1009
7524.87 998
7525.69 1050
7526.51 968
7527.33 994
7528.14 992
7528.96 1043
7529.78 1025
7530.60 1055
7531.42 1004
7532.24 982
7533.06 1076
7533.88 1084
7534.70 1089
7535.52 1059
7536.34 1105
7537.16 1090
7537.97 1076
7538.79 1069
7539.61 1040
7540.43 1067
7541.25 1033
7542.07 1087
7542.89 1151
7543.71 1116
7544.53 1141
7545.35 1182
7546.17 1154
7546.99 1109
7547.81 1051
7548.63 1079
7549.45 1119
7550.27 1093
7551.09 1086
7551.91 1122
7552.73 1059
7553.55 1000
7554.37 1106
7555.19 1031
7556.01 1031
7556.83 1119
7557.65 1106
7558.47 1179
7559.29 1202
7560.11 1248
7560.93 1194
7561.76 1170
7562.58 1177
7563.40 1234
7564.22 1179
7565.04 1171
7565.86 1167
7566.68 1120
7567.50 1075
7568.32 1158
7569.14 1081
7569.96 1124
7570.79 1123
7571.61 1177
7572.43 1185
7573.25 1140
7574.07 1151
7574.89 1230
7575.71 1176
7576.54 1133
7577.36 1034
7578.18 1061
7579.00 1104
7579.82 1120
7580.64 1101
7581.46 1045
7582.29 1064
7583.11 1013
7583.93 1142
7584.75 1124
7585.57 1105
7586.40 1199
7587.22 1196
7588.04 1175
7588.86 1186
7589.68 1212
7590.51 1196
7591.33 1193
7592.15 1180
7592.97 1183
7593.80 1148
7594.62 1086
7595.44 1159
7596.26 1212
7597.09 1148
7597.91 1223
7598.73 1186
7599.55 1118
7600.38 1077
7601.20 1123
7602.02 1188
7602.85 1273
7603.67 1282
7604.49 1424
7605.31 1504
7606.14 1461
7606.96 1502
7607.78 1496
7608.61 1546
7609.43 1373
7610.25 1542
7611.08 1404
7611.90 1238
7612.72 1240
7613.55 1234
7614.37 1278
7615.19 1346
7616.02 1295
7616.84 1285
7617.67 1246
7618.49 1224
7619.31 1260
7620.14 1263
7620.96 1371
7621.78 1342
7622.61 1389
7623.43 1295
7624.26 1358
7625.08 1277
7625.91 1223
7626.73 1207
7627.55 1157
7628.38 1252
7629.20 1295
7630.03 1368
7630.85 1463
7631.68 1519
7632.50 1441
7633.32 1594
7634.15 1654
7634.97 1800
7635.80 1568
7636.62 1488
7637.45 1384
7638.27 1414
7639.10 1285
7639.92 1288
7640.75 1126
7641.57 1163
7642.40 1101
7643.22 1008
7644.05 1104
7644.87 1088
7645.70 1054
7646.52 971
7647.35 1031
7648.17 1120
7649.00 1130
7649.82 1085
7650.65 1111
7651.48 1051
7652.30 1006
7653.13 1007
7653.95 1066
7654.78 1042
7655.60 994
7656.43 962
7657.26 942
7658.08 1005
7658.91 1046
7659.73 1073
7660.56 974
7661.39 976
7662.21 1040
7663.04 1080
7663.86 968
7664.69 984
7665.52 1020
7666.34 1007
7667.17 1081
7668.00 1016
7668.82 1036
7669.65 989
7670.48 990
7671.30 1010
7672.13 972
7672.96 885
7673.78 992
7674.61 1004
7675.44 978
7676.26 999
7677.09 969
7677.92 942
7678.74 878
7679.57 921
7680.40 937
7681.22 1010
7682.05 1021
7682.88 976
7683.71 926
7684.53 943
7685.36 928
7686.19 928
7687.02 917
7687.84 972
7688.67 907
7689.50 901
7690.33 1022
7691.15 1047
7691.98 1030
7692.81 1049
7693.64 969
7694.47 941
7695.29 956
7696.12 987
7696.95 993
7697.78 1030
7698.61 1039
7699.43 1070
7700.26 1065
7701.09 992
7701.92 1071
7702.75 1078
7703.57 1068
7704.40 982
7705.23 979
7706.06 980
7706.89 929
7707.72 1041
7708.55 1043
7709.37 1060
7710.20 1020
7711.03 896
7711.86 923
7712.69 1038
7713.52 1002
7714.35 989
7715.18 1028
7716.01 1014
7716.83 946
7717.66 1029
7718.49 1004
7719.32 1111
7720.15 1024
7720.98 937
7721.81 1117
7722.64 1005
7723.47 994
7724.30 938
7725.13 1020
7725.96 1029
7726.79 978
7727.62 931
7728.45 977
7729.28 1015
7730.11 1048
7730.94 1045
7731.77 1071
7732.60 1157
7733.42 1093
7734.25 1033
7735.09 1022
7735.92 1069
7736.75 1039
7737.58 952
7738.41 989
7739.24 1028
7740.07 1061
7740.90 1004
7741.73 1043
7742.56 1031
7743.39 1070
7744.22 1212
7745.05 1150
7745.88 1408
7746.71 1508
7747.54 1673
7748.37 1958
7749.20 2099
7750.03 2189
7750.86 2156
7751.70 2043
7752.53 1987
7753.36 1798
7754.19 1506
7755.02 1421
7755.85 1170
7756.68 1181
7757.51 1127
7758.34 1104
7759.18 1114
7760.01 1079
7760.84 1052
7761.67 1102
7762.50 1188
7763.33 1231
7764.16 1157
7765.00 1136
7765.83 1152
7766.66 1103
7767.49 1116
7768.32 981
7769.16 1011
7769.99 982
7770.82 936
7771.65 937
7772.48 903
7773.32 898
7774.15 847
7774.98 870
7775.81 949
7776.64 916
7777.48 1004
7778.31 962
7779.14 882
7779.97 843
7780.81 879
7781.64 947
7782.47 944
7783.30 1022
7784.14 959
7784.97 1029
7785.80 995
7786.64 1071
7787.47 1064
7788.30 1020
7789.13 970
7789.97 1017
7790.80 963
7791.63 968
7792.47 972
7793.30 910
7794.13 962
7794.97 910
7795.80 939
7796.63 991
7797.47 957
7798.30 898
7799.13 920
7799.97 942
7800.80 991
7801.63 1004
7802.47 968
7803.30 1064
7804.13 1047
7804.97 918
7805.80 1015
7806.64 990
7807.47 1055
7808.30 1043
7809.14 946
7809.97 1045
7810.81 982
7811.64 986
7812.47 1032
7813.31 999
7814.14 1032
7814.98 1079
7815.81 1040
7816.65 1067
7817.48 1123
7818.32 1134
7819.15 1091
7819.98 1091
7820.82 1056
7821.65 1030
7822.49 1117
7823.32 1086
7824.16 1045
7824.99 933
7825.83 985
7826.66 965
7827.50 1088
7828.33 1044
7829.17 986
7830.00 1025
7830.84 1041
7831.67 1013
7832.51 1002
7833.34 1024
7834.18 1001
7835.02 1111
7835.85 987
7836.69 1007
7837.52 1020
7838.36 961
7839.19 975
7840.03 1038
7840.86 1032
7841.70 956
7842.54 1032
7843.37 995
7844.21 931
7845.04 901
7845.88 972
7846.72 950
7847.55 931
7848.39 932
7849.22 925
7850.06 881
7850.90 956
7851.73 844
7852.57 808
7853.41 840
7854.24 854
7855.08 859
7855.92 911
7856.75 932
7857.59 948
7858.43 916
7859.26 879
7860.10 858
7860.94 945
7861.77 881
7862.61 870
7863.45 924
7864.28 864
7865.12 838
7865.96 896
7866.79 897
7867.63 849
7868.47 890
7869.31 856
7870.14 858
7870.98 856
7871.82 853
7872.66 842
7873.49 866
7874.33 925
7875.17 926
7876.01 950
7876.84 923
7877.68 902
7878.52 947
7879.36 957
7880.19 1014
7881.03 964
7881.87 932
7882.71 848
7883.55 918
7884.38 983
7885.22 995
7886.06 936
7886.90 951
7887.74 1059
7888.57 989
7889.41 959
7890.25 889
7891.09 968
7891.93 967
7892.77 974
7893.61 921
7894.44 985
7895.28 1011
7896.12 940
7896.96 897
7897.80 834
7898.64 863
7899.48 900
7900.32 865
7901.15 944
7901.99 977
7902.83 947
7903.67 926
7904.51 911
7905.35 868
7906.19 890
7907.03 882
7907.87 941
7908.71 931
7909.55 931
7910.39 926
7911.22 910
7912.06 868
7912.90 846
7913.74 891
7914.58 893
7915.42 930
7916.26 939
7917.10 982
7917.94 947
7918.78 884
7919.62 881
7920.46 891
7921.30 901
7922.14 835
7922.98 906
7923.82 808
7924.66 801
7925.50 782
7926.34 914
7927.18 836
7928.02 810
7928.86 839
7929.70 850
7930.55 828
7931.39 855
7932.23 812
7933.07 805
7933.91 784
7934.75 811
7935.59 776
7936.43 783
7937.27 847
7938.11 776
7938.95 815
7939.79 858
7940.63 787
7941.48 757
7942.32 775
7943.16 771
7944.00 858
7944.84 769
7945.68 775
7946.52 884
7947.36 839
7948.21 871
7949.05 889
7949.89 797
7950.73 832
7951.57 793
7952.41 850
7953.26 784
7954.10 839
7954.94 833
7955.78 843
7956.62 851
7957.47 851
7958.31 848
7959.15 844
7959.99 806
7960.83 918
7961.68 879
7962.52 879
7963.36 859
7964.20 878
7965.04 875
7965.89 834
7966.73 842
7967.57 913
7968.41 1005
7969.26 942
7970.10 996
7970.94 950
7971.78 988
7972.63 873
7973.47 858
7974.31 884
7975.16 808
7976.00 853
7976.84 879
7977.68 852
7978.53 876
7979.37 886
7980.21 864
7981.06 858
7981.90 893
7982.74 885
7983.59 849
7984.43 754
7985.27 795
7986.12 860
7986.96 827
7987.80 818
7988.65 819
7989.49 763
7990.34 819
7991.18 816
7992.02 800
7992.87 871
7993.71 837
7994.55 826
7995.40 749
7996.24 771
7997.09 783
7997.93 832
7998.77 785
7999.62 820
8000.46 717
8001.31 756
8002.15 804
8003.00 788
8003.84 747
8004.68 744
8005.53 804
8006.37 829
8007.22 849
8008.06 792
8008.91 781
8009.75 777
8010.60 840
8011.44 783
8012.29 782
8013.13 817
8013.98 751
8014.82 767
8015.67 749
8016.51 757
8017.36 809
8018.20 826
8019.05 767
8019.89 691
8020.74 702
8021.58 738
8022.43 737
8023.27 681
8024.12 699
8024.96 783
8025.81 720
8026.66 770
8027.50 781
8028.35 658
8029.19 738
8030.04 754
8030.88 769
8031.73 738
8032.58 739
8033.42 760
8034.27 755
8035.11 744
8035.96 736
8036.81 781
8037.65 864
8038.50 768
8039.35 744
8040.19 800
8041.04 780
8041.88 799
8042.73 794
8043.58 710
8044.42 725
8045.27 733
8046.12 667
8046.96 725
8047.81 695
8048.66 731
8049.50 734
8050.35 734
8051.20 727
8052.04 728
8052.89 741
8053.74 783
8054.59 686
8055.43 668
8056.28 682
8057.13 762
8057.97 754
8058.82 707
8059.67 686
8060.52 731
8061.36 800
8062.21 734
8063.06 705
8063.91 733
8064.75 742
8065.60 745
8066.45 700
8067.30 786
8068.15 729
8068.99 665
8069.84 753
8070.69 726
8071.54 763
8072.38 692
8073.23 694
8074.08 701
8074.93 656
8075.78 695
8076.63 663
8077.47 635
8078.32 680
8079.17 731
8080.02 799
8080.87 784
8081.72 722
8082.56 697
8083.41 704
8084.26 707
8085.11 699
8085.96 705
8086.81 732
8087.66 744
8088.51 676
8089.35 730
8090.20 737
8091.05 705
8091.90 688
8092.75 660
8093.60 651
8094.45 709
8095.30 747
8096.15 791
8097.00 714
8097.85 669
8098.70 664
8099.55 740
8100.39 711
8101.24 738
8102.09 788
8102.94 730
8103.79 644
8104.64 722
8105.49 730
8106.34 644
8107.19 721
8108.04 770
8108.89 710
8109.74 727
8110.59 694
8111.44 709
8112.29 680
8113.14 688
8113.99 671
8114.84 651
8115.69 689
8116.54 697
8117.39 746
8118.24 726
8119.09 710
8119.95 794
8120.80 778
8121.65 751
8122.50 711
8123.35 702
8124.20 758
8125.05 768
8125.90 754
8126.75 734
8127.60 742
8128.45 696
8129.30 725
8130.15 680
8131.01 706
8131.86 716
8132.71 743
8133.56 719
8134.41 661
8135.26 684
8136.11 662
8136.96 768
8137.82 755
8138.67 663
8139.52 705
8140.37 757
8141.22 723
8142.07 768
8142.93 672
8143.78 740
8144.63 727
8145.48 737
8146.33 740
8147.19 709
8148.04 784
8148.89 797
8149.74 776
8150.59 727
8151.45 779
8152.30 822
8153.15 790
8154.00 843
8154.85 833
8155.71 829
8156.56 882
8157.41 801
8158.26 881
8159.12 748
8159.97 762
8160.82 795
8161.68 751
8162.53 749
8163.38 692
8164.23 681
8165.09 676
8165.94 746
8166.79 778
8167.65 744
8168.50 742
8169.35 755
8170.20 693
8171.06 663
8171.91 656
8172.76 665
8173.62 656
8174.47 691
8175.32 659
8176.18 670
8177.03 713
8177.89 784
8178.74 737
8179.59 668
8180.45 655
8181.30 632
8182.15 663
8183.01 655
8183.86 643
8184.72 669
8185.57 700
8186.42 633
8187.28 636
8188.13 727
8188.99 692
8189.84 669
8190.69 714
8191.55 679
8192.40 640
8193.26 702
8194.11 735
8194.97 689
8195.82 688
8196.68 710
8197.53 644
8198.38 651
8199.24 645
8200.09 692
8200.95 653
8201.80 737
8202.66 640
8203.51 697
8204.37 760
8205.22 701
8206.08 662
8206.93 641
8207.79 710
8208.64 724
8209.50 661
8210.35 700
8211.21 714
8212.06 742
8212.92 697
8213.78 713
8214.63 715
8215.49 719
8216.34 745
8217.20 739
8218.05 739
8218.91 727
8219.76 809
8220.62 783
8221.48 790
8222.33 867
8223.19 877
8224.04 828
8224.90 858
8225.76 781
8226.61 754
8227.47 735
8228.32 736
8229.18 756
8230.04 789
8230.89 726
8231.75 759
8232.61 741
8233.46 761
8234.32 691
8235.18 741
8236.03 669
8236.89 645
8237.75 704
8238.60 732
8239.46 664
8240.32 705
8241.17 705
8242.03 737
8242.89 771
8243.74 716
8244.60 662
8245.46 731
8246.31 711
8247.17 636
8248.03 700
8248.89 738
8249.74 752
8250.60 733
8251.46 733
8252.32 704
8253.17 713
8254.03 789
8254.89 788
8255.75 749
8256.60 692
8257.46 698
8258.32 718
8259.18 754
8260.04 704
8260.89 681
8261.75 679
8262.61 678
8263.47 679
8264.33 664
8265.18 754
8266.04 741
8266.90 692
8267.76 662
8268.62 724
8269.47 728
8270.33 727
8271.19 683
8272.05 726
8272.91 721
8273.77 641
8274.63 669
8275.48 667
8276.34 648
8277.20 607
8278.06 674
8278.92 707
8279.78 651
8280.64 743
8281.50 699
8282.36 676
8283.21 648
8284.07 707
8284.93 684
8285.79 709
8286.65 705
8287.51 726
8288.37 721
8289.23 745
8290.09 783
8290.95 728
8291.81 640
8292.67 732
8293.53 739
8294.39 799
8295.25 695
8296.11 704
8296.97 755
8297.82 722
8298.68 727
8299.54 677
8300.40 712
8301.26 735
8302.12 719
8302.98 697
8303.84 715
8304.71 781
8305.57 798
8306.43 749
8307.29 726
8308.15 836
8309.01 777
8309.87 770
8310.73 767
8311.59 752
8312.45 727
8313.31 708
8314.17 696
8315.03 752
8315.89 671
8316.75 691
8317.61 682
8318.47 693
8319.33 668
8320.20 728
8321.06 743
8321.92 774
8322.78 711
8323.64 787
8324.50 798
8325.36 828
8326.22 731
8327.09 698
8327.95 756
8328.81 681
8329.67 724
8330.53 679
8331.39 680
8332.25 715
8333.12 689
8333.98 761
8334.84 769
8335.70 736
8336.56 696
8337.42 791
8338.29 875
8339.15 834
8340.01 748
8340.87 776
8341.73 706
8342.60 652
8343.46 690
8344.32 729
8345.18 779
8346.05 757
8346.91 752
8347.77 830
8348.63 791
8349.50 793
8350.36 749
8351.22 760
8352.08 735
8352.95 816
8353.81 856
8354.67 803
8355.53 864
8356.40 808
8357.26 781
8358.12 720
8358.99 804
8359.85 761
8360.71 796
8361.58 749
8362.44 819
8363.30 770
8364.17 769
8365.03 776
8365.89 833
8366.76 827
8367.62 795
8368.48 838
8369.35 794
8370.21 878
8371.07 825
8371.94 859
8372.80 925
8373.66 875
8374.53 813
8375.39 847
8376.26 893
8377.12 839
8377.98 837
8378.85 865
8379.71 907
8380.58 878
8381.44 843
8382.30 878
8383.17 838
8384.03 882
8384.90 882
8385.76 837
8386.63 861
8387.49 930
8388.35 1016
8389.22 974
8390.08 938
8390.95 930
8391.81 1020
8392.68 962
8393.54 937
8394.41 915
8395.27 940
8396.14 988
8397.00 982
8397.87 969
8398.73 897
8399.60 917
8400.46 1019
8401.33 1003
8402.19 1046
8403.06 1028
8403.92 984
8404.79 1011
8405.65 1116
8406.52 1117
8407.39 1101
8408.25 1050
8409.12 974
8409.98 1012
8410.85 1033
8411.71 1175
8412.58 1179
8413.44 1173
8414.31 1150
8415.18 1167
8416.04 1178
8416.91 1146
8417.77 1099
8418.64 1077
8419.51 1160
8420.37 1219
8421.24 1233
8422.11 1280
8422.97 1204
8423.84 1281
8424.70 1243
8425.57 1271
8426.44 1298
8427.30 1283
8428.17 1238
8429.04 1304
8429.90 1451
8430.77 1358
8431.64 1391
8432.50 1359
8433.37 1449
8434.24 1482
8435.10 1465
8435.97 1453
8436.84 1525
8437.71 1423
8438.57 1603
8439.44 1634
8440.31 1652
8441.17 1698
8442.04 1850
8442.91 1868
8443.78 1868
8444.64 1793
8445.51 1910
8446.38 1906
8447.25 1926
8448.11 1938
8448.98 1853
8449.85 2035
8450.72 1963
8451.58 2017
8452.45 2142
8453.32 2405
8454.19 2549
8455.06 3040
8455.92 3557
8456.79 4280
8457.66 4961
8458.53 5340
8459.40 5565
8460.27 5220
8461.13 4695
8462.00 4434
8462.87 3780
8463.74 3196
8464.61 2872
8465.48 2336
8466.34 2024
8467.21 1989
8468.08 1852
8468.95 1722
8469.82 1721
8470.69 1586
8471.56 1481
8472.42 1489
8473.29 1484
8474.16 1413
8475.03 1305
8475.90 1361
8476.77 1402
8477.64 1313
8478.51 1310
8479.38 1260
8480.25 1198
8481.12 1196
8481.99 1230
8482.85 1241
8483.72 1258
8484.59 1239
8485.46 1304
8486.33 1333
8487.20 1357
8488.07 1282
8488.94 1298
8489.81 1276
8490.68 1221
8491.55 1263
8492.42 1193
8493.29 1235
8494.16 1308
8495.03 1304
8495.90 1312
8496.77 1298
8497.64 1280
8498.51 1342
8499.38 1365
8500.25 1239
8501.12 1289
8501.99 1319
8502.86 1276
8503.73 1275
8504.60 1200
8505.47 1181
8506.34 1182
8507.22 1195
8508.09 1203
8508.96 1182
8509.83 1151
8510.70 1261
8511.57 1238
8512.44 1272
8513.31 1330
8514.18 1342
8515.05 1321
8515.92 1281
8516.80 1303
8517.67 1315
8518.54 1275
8519.41 1337
8520.28 1316
8521.15 1295
8522.02 1358
8522.89 1365
8523.77 1376
8524.64 1386
8525.51 1353
8526.38 1425
8527.25 1435
8528.12 1391
8529.00 1357
8529.87 1357
8530.74 1406
8531.61 1387
8532.48 1330
8533.36 1418
8534.23 1456
8535.10 1450
8535.97 1437
8536.84 1435
8537.72 1385
8538.59 1304
8539.46 1378
8540.33 1361
8541.21 1422
8542.08 1341
8542.95 1287
8543.82 1397
8544.70 1322
8545.57 1272
8546.44 1237
8547.31 1233
8548.19 1284
8549.06 1254
8549.93 1208
8550.80 1250
8551.68 1221
8552.55 1249
8553.42 1186
8554.30 1355
8555.17 1368
8556.04 1397
8556.92 1453
8557.79 1409
8558.66 1432
8559.54 1300
8560.41 1295
8561.28 1371
8562.16 1299
8563.03 1252
8563.90 1178
8564.78 1183
8565.65 1153
8566.52 1159
8567.40 1155
8568.27 1201
8569.15 1124
8570.02 1154
8570.89 1179
8571.77 1138
8572.64 1182
8573.51 1218
8574.39 1225
8575.26 1167
8576.14 1181
8577.01 1125
8577.89 1117
8578.76 1058
8579.63 1164
8580.51 1156
8581.38 1220
8582.26 1143
8583.13 1103
8584.01 1124
8584.88 1123
8585.76 1098
8586.63 1134
8587.51 1155
8588.38 1157
8589.26 1215
8590.13 1143
8591.00 1179
8591.88 1165
8592.75 1242
8593.63 1240
8594.51 1181
8595.38 1224
8596.26 1116
8597.13 1146
8598.01 1283
8598.88 1266
8599.76 1252
8600.63 1276
8601.51 1312
8602.38 1297
8603.26 1287
8604.13 1293
8605.01 1330
8605.89 1319
8606.76 1255
8607.64 1318
8608.51 1310
8609.39 1471
8610.26 1601
8611.14 1645
8612.02 1546
8612.89 1506
8613.77 1491
8614.65 1532
8615.52 1565
8616.40 1437
8617.27 1422
8618.15 1391
8619.03 1407
8619.90 1366
8620.78 1310
8621.66 1351
8622.53 1299
8623.41 1220
8624.29 1212
8625.16 1325
8626.04 1305
8626.92 1340
8627.79 1407
8628.67 1389
8629.55 1435
8630.42 1476
8631.30 1467
8632.18 1469
8633.05 1514
8633.93 1453
8634.81 1422
8635.69 1432
8636.56 1479
8637.44 1554
8638.32 1503
8639.20 1536
8640.07 1490
8640.95 1502
8641.83 1538
8642.71 1537
8643.58 1550
8644.46 1615
8645.34 1597
8646.22 1581
8647.09 1547
8647.97 1532
8648.85 1681
8649.73 1679
8650.61 1582
8651.48 1709
8652.36 1783
8653.24 1733
8654.12 1753
8655.00 1674
8655.87 1758
8656.75 1806
8657.63 1694
8658.51 1745
8659.39 1736
8660.27 1701
8661.14 1863
8662.02 1844
8662.90 1910
8663.78 1785
8664.66 1752
8665.54 1774
8666.42 1747
8667.30 1718
8668.17 1852
8669.05 1939
8669.93 1969
8670.81 2094
8671.69 2272
8672.57 2309
8673.45 2447
8674.33 2444
8675.21 2457
8676.09 2607
8676.97 2513
8677.84 2634
8678.72 2457
8679.60 2398
8680.48 2451
8681.36 2340
8682.24 2238
8683.12 2089
8684.00 2130
8684.88 2065
8685.76 2124
8686.64 2178
8687.52 2247
8688.40 2242
8689.28 2259
8690.16 2489
8691.04 2713
8691.92 3099
8692.80 3467
8693.68 3740
8694.56 3992
8695.44 4166
8696.32 4014
8697.20 3874
8698.08 3568
8698.96 3291
8699.84 3060
8700.72 2766
8701.60 2470
8702.48 2339
8703.37 2333
8704.25 2229
8705.13 2121
8706.01 2023
8706.89 2005
8707.77 2077
8708.65 2078
8709.53 2072
8710.41 2031
8711.29 2131
8712.17 2130
8713.06 2173
8713.94 2078
8714.82 2050
8715.70 2109
8716.58 1972
8717.46 1990
8718.34 2030
8719.22 2144
8720.11 2216
8720.99 2166
8721.87 2233
8722.75 2260
8723.63 2222
8724.51 2262
8725.40 2159
8726.28 2335
8727.16 2366
8728.04 2437
8728.92 2377
8729.81 2432
8730.69 2368
8731.57 2428
8732.45 2573
8733.33 2617
8734.22 2632
8735.10 2678
8735.98 2613
8736.86 2587
8737.75 2627
8738.63 2637
8739.51 2770
8740.39 2843
8741.28 2787
8742.16 2810
8743.04 2649
8743.92 2747
8744.81 2708
8745.69 2761
8746.57 2732
8747.46 2614
8748.34 2777
8749.22 2820
8750.10 2807
8750.99 2771
8751.87 3027
8752.75 2973
8753.64 2955
8754.52 3054
8755.40 3105
8756.29 3059
8757.17 3087
8758.05 3030
8758.94 3083
8759.82 3019
8760.70 3195
8761.59 3245
8762.47 3308
8763.35 3453
8764.24 3386
8765.12 3541
8766.01 3790
8766.89 3749
8767.77 3950
8768.66 4018
8769.54 4026
8770.43 3802
8771.31 4015
8772.19 3907
8773.08 3854
8773.96 3780
8774.85 3864
8775.73 3885
8776.62 3868
8777.50 3902
8778.38 4204
8779.27 4541
8780.15 5129
8781.04 6196
8781.92 7025
8782.81 8118
8783.69 9054
8784.58 9464
8785.46 9475
8786.35 8827
8787.23 8235
8788.12 7611
8789.00 6790
8789.89 5997
8790.77 5184
8791.66 4668
8792.54 4258
8793.43 4187
8794.31 4094
8795.20 4124
8796.08 4401
8796.97 4779
8797.85 5307
8798.74 5841
8799.62 6517
8800.51 6630
8801.40 6630
8802.28 6491
8803.17 6080
8804.05 5455
8804.94 4982
8805.82 4451
8806.71 4022
8807.60 3579
8808.48 3283
8809.37 3066
8810.25 3026
8811.14 3306
8812.03 3266
8812.91 3259
8813.80 3314
8814.69 3599
8815.57 3728
8816.46 3808
8817.34 3959
8818.23 3783
8819.12 3580
8820.00 3316
8820.89 3287
8821.78 3067
8822.66 2913
8823.55 2851
8824.44 2739
8825.32 2625
8826.21 2603
8827.10 2537
8827.99 2502
8828.87 2712
8829.76 2637
8830.65 2818
8831.53 2706
8832.42 2647
8833.31 2726
8834.20 2640
8835.08 2547
8835.97 2680
8836.86 2507
8837.74 2507
8838.63 2481
8839.52 2475
8840.41 2508
8841.30 2384
8842.18 2333
8843.07 2288
8843.96 2399
8844.85 2400
8845.73 2393
8846.62 2512
8847.51 2477
8848.40 2633
8849.29 2630
8850.17 2527
8851.06 2476
8851.95 2460
8852.84 2532
8853.73 2493
8854.61 2485
8855.50 2431
8856.39 2523
8857.28 2405
8858.17 2468
8859.06 2335
8859.95 2304
8860.83 2311
8861.72 2296
8862.61 2304
8863.50 2245
8864.39 2215
8865.28 2266
8866.17 2325
8867.06 2288
8867.94 2259
8868.83 2124
8869.72 2129
8870.61 2067
8871.50 2102
8872.39 2063
8873.28 2035
8874.17 2021
8875.06 1912
8875.95 1955
8876.84 1972
8877.73 1914
8878.62 1901
8879.51 1858
8880.40 1971
8881.28 1917
8882.17 1917
8883.06 1817
8883.95 1826
8884.84 1852
8885.73 1821
8886.62 1792
8887.51 1785
8888.40 1785
8889.29 1710
8890.18 1661
8891.07 1616
8891.96 1636
8892.85 1672
8893.74 1690
8894.63 1625
8895.53 1612
8896.42 1550
8897.31 1500
8898.20 1477
8899.09 1524
8899.98 1528
8900.87 1543
8901.76 1541
8902.65 1620
8903.54 1530
8904.43 1519
8905.32 1510
8906.21 1385
8907.10 1345
8907.99 1394
8908.89 1405
8909.78 1408
8910.67 1387
8911.56 1366
8912.45 1409
8913.34 1402
8914.23 1439
8915.12 1381
8916.02 1322
8916.91 1346
8917.80 1370
8918.69 1373
8919.58 1305
8920.47 1234
8921.36 1258
8922.26 1296
8923.15 1285
8924.04 1241
8924.93 1277
8925.82 1363
8926.72 1373
8927.61 1403
8928.50 1360
8929.39 1278
8930.28 1299
8931.18 1320
8932.07 1302
8932.96 1252
8933.85 1252
8934.75 1263
8935.64 1144
8936.53 1188
8937.42 1234
8938.31 1146
8939.21 1161
8940.10 1186
8940.99 1195
8941.89 1185
8942.78 1239
8943.67 1210
8944.56 1286
8945.46 1231
8946.35 1246
8947.24 1240
8948.14 1203
8949.03 1135
8949.92 1211
8950.81 1278
8951.71 1219
8952.60 1084
8953.49 1127
8954.39 1182
8955.28 1157
8956.17 1135
8957.07 1151
8957.96 1141
8958.85 1145
8959.75 1111
8960.64 1094
8961.54 1099
8962.43 1050
8963.32 1045
8964.22 1094
8965.11 1086
8966.00 1095
8966.90 1000
8967.79 1030
8968.69 995
8969.58 1015
8970.47 1075
8971.37 1031
8972.26 1042
8973.16 1091
8974.05 1029
8974.95 944
8975.84 995
8976.73 1032
8977.63 948
8978.52 934
8979.42 912
8980.31 995
8981.21 991
8982.10 993
8983.00 970
8983.89 904
8984.79 935
8985.68 925
8986.58 907
8987.47 929
8988.37 913
8989.26 896
8990.16 891
8991.05 874
8991.95 893
8992.84 836
8993.74 874
8994.63 887
8995.53 825
8996.42 833
8997.32 891
8998.21 892
8999.11 868
9000.01 860
9000.90 884
9001.80 886
9002.69 841
9003.59 840
9004.48 817
9005.38 827
9006.28 881
9007.17 833
9008.07 810
9008.96 792
9009.86 854
9010.76 738
9011.65 751
9012.55 763
9013.45 786
9014.34 861
9015.24 794
9016.13 795
9017.03 820
9017.93 813
9018.82 817
9019.72 825
9020.62 754
9021.51 781
9022.41 845
9023.31 828
9024.20 860
9025.10 806
9026.00 795
9026.89 818
9027.79 777
9028.69 715
9029.59 756
9030.48 810
9031.38 882
9032.28 777
9033.17 763
9034.07 851
9034.97 783
9035.87 777
9036.76 757
9037.66 715
9038.56 741
9039.46 760
9040.35 789
9041.25 808
9042.15 704
9043.05 715
9043.94 704
9044.84 725
9045.74 713
9046.64 730
9047.54 774
9048.43 741
9049.33 715
9050.23 747
9051.13 749
9052.03 752
9052.92 703
9053.82 720
9054.72 796
9055.62 767
9056.52 728
9057.42 762
9058.32 739
9059.21 772
9060.11 714
9061.01 741
9061.91 771
9062.81 737
9063.71 788
9064.61 808
9065.50 787
9066.40 787
9067.30 809
9068.20 802
9069.10 786
9070.00 728
9070.90 761
9071.80 760
9072.70 792
9073.60 814
9074.50 770
9075.40 783
9076.29 726
9077.19 697
9078.09 701
9078.99 710
9079.89 714
9080.79 710
9081.69 748
9082.59 722
9083.49 736
9084.39 738
9085.29 745
9086.19 767
9087.09 772
9087.99 714
9088.89 717
9089.79 746
9090.69 729
9091.59 735
9092.49 759
9093.39 737
9094.29 720
9095.19 696
9096.09 670
9096.99 664
9097.89 675
9098.79 682
9099.69 702
9100.60 707
9101.50 696
9102.40 644
9103.30 675
9104.20 674
9105.10 719
9106.00 732
9106.90 703
9107.80 687
9108.70 715
9109.60 675
9110.50 696
9111.41 713
9112.31 721
9113.21 723
9114.11 693
9115.01 719
9115.91 745
9116.81 704
9117.72 686
9118.62 706
9119.52 703
9120.42 673
9121.32 743
9122.22 754
9123.12 698
9124.03 700
9124.93 747
9125.83 710
9126.73 801
9127.63 744
9128.54 758
9129.44 688
9130.34 694
9131.24 676
9132.14 706
9133.05 628
9133.95 658
9134.85 752
9135.75 806
9136.66 720
9137.56 689
9138.46 723
9139.36 738
9140.27 721
9141.17 683
9142.07 702
9142.97 710
9143.88 654
9144.78 651
9145.68 685
9146.59 688
9147.49 687
9148.39 700
9149.29 693
9150.20 683
9151.10 682
9152.00 707
9152.91 729
9153.81 698
9154.71 680
9155.62 679
9156.52 644
9157.42 657
9158.33 679
9159.23 719
9160.13 691
9161.04 714
9161.94 681
9162.84 660
9163.75 642
9164.65 697
9165.56 699
9166.46 635
9167.36 663
9168.27 697
9169.17 670
9170.08 660
9170.98 678
9171.88 659
9172.79 700
9173.69 667
9174.60 672
9175.50 664
9176.41 716
9177.31 674
9178.21 664
9179.12 716
9180.02 633
9180.93 621
9181.83 639
9182.74 715
9183.64 666
9184.55 635
9185.45 660
9186.36 657
9187.26 614
9188.17 667
9189.07 702
9189.98 718
9190.88 740
9191.79 679
9192.69 632
9193.60 689
9194.50 637
9195.41 654
9196.31 799
9197.22 791
9198.12 707
9199.03 743
9199.93 824
9200.84 847
9201.75 811
9202.65 694
9203.56 739
9204.46 734
9205.37 754
9206.27 781
9207.18 757
9208.09 743
9208.99 724
9209.90 687
9210.80 681
9211.71 696
9212.62 728
9213.52 697
9214.43 653
9215.34 640
9216.24 689
9217.15 706
9218.05 718
9218.96 717
9219.87 687
9220.77 659
9221.68 661
9222.59 723
9223.49 721
9224.40 646
9225.31 649
9226.21 679
9227.12 733
9228.03 718
9228.93 649
9229.84 656
9230.75 675
9231.66 693
9232.56 645
9233.47 652
9234.38 681
9235.28 626
9236.19 633
9237.10 612
9238.01 630
9238.91 613
9239.82 606
9240.73 654
9241.64 608
9242.54 671
9243.45 666
9244.36 659
9245.27 661
9246.18 683
9247.08 666
9247.99 643
9248.90 618
9249.81 624
9250.71 646
9251.62 705
9252.53 676
9253.44 644
9254.35 668
9255.26 682
9256.16 701
9257.07 664
9257.98 618
9258.89 641
9259.80 609
9260.71 644
9261.61 679
9262.52 601
9263.43 613
9264.34 629
9265.25 663
9266.16 621
9267.07 698
9267.98 662
9268.88 592
9269.79 714
9270.70 656
9271.61 697
9272.52 647
9273.43 608
9274.34 665
9275.25 707
9276.16 629
9277.07 671
9277.98 671
9278.89 710
9279.80 739
9280.70 703
9281.61 690
9282.52 749
9283.43 688
9284.34 654
9285.25 658
9286.16 644
9287.07 731
9287.98 745
9288.89 706
9289.80 599
9290.71 689
9291.62 696
9292.53 631
9293.44 672
9294.35 668
9295.26 712
9296.17 807
9297.08 780
9297.99 755
9298.90 743
9299.81 712
9300.73 727
9301.64 744
9302.55 676
9303.46 706
9304.37 729
9305.28 702
9306.19 726
9307.10 682
9308.01 671
9308.92 679
9309.83 684
9310.74 748
9311.65 665
9312.57 664
9313.48 682
9314.39 707
9315.30 638
9316.21 669
9317.12 711
9318.03 662
9318.94 663
9319.86 655
9320.77 660
9321.68 659
9322.59 631
9323.50 610
9324.41 635
9325.33 574
9326.24 589
9327.15 648
9328.06 685
9328.97 682
9329.88 643
9330.80 652
9331.71 641
9332.62 634
9333.53 617
9334.44 657
9335.36 625
9336.27 612
9337.18 623
9338.09 601
9339.01 645
9339.92 619
9340.83 636
9341.74 668
9342.66 630
9343.57 679
9344.48 646
9345.39 643
9346.31 637
9347.22 593
9348.13 648
9349.05 662
9349.96 649
9350.87 636
9351.78 639
9352.70 638
9353.61 689
9354.52 719
9355.44 650
9356.35 685
9357.26 681
9358.18 632
9359.09 656
9360.00 632
9360.92 656
9361.83 690
9362.74 692
9363.66 656
9364.57 666
9365.48 697
9366.40 712
9367.31 632
9368.23 655
9369.14 697
9370.05 675
9370.97 660
9371.88 665
9372.80 707
9373.71 661
9374.62 693
9375.54 673
9376.45 673
9377.37 716
9378.28 711
9379.19 668
9380.11 674
9381.02 706
9381.94 685
9382.85 658
9383.77 658
9384.68 714
9385.60 704
9386.51 734
9387.43 746
9388.34 775
9389.26 775
9390.17 742
9391.09 803
9392.00 725
9392.91 728
9393.83 797
9394.75 781
9395.66 822
9396.58 866
9397.49 837
9398.41 827
9399.32 801
9400.24 803
9401.15 820
9402.07 791
9402.98 823
9403.90 854
9404.81 802
9405.73 795
9406.65 827
9407.56 898
9408.48 787
9409.39 787
9410.31 807
9411.22 737
9412.14 743
9413.06 760
9413.97 771
9414.89 744
9415.80 800
9416.72 695
9417.64 734
9418.55 717
9419.47 774
9420.39 719
9421.30 696
9422.22 718
9423.14 748
9424.05 721
9424.97 758
9425.88 736
9426.80 680
9427.72 729
9428.64 758
9429.55 672
9430.47 714
9431.39 701
9432.30 702
9433.22 695
9434.14 633
9435.05 681
9435.97 670
9436.89 674
9437.81 703
9438.72 720
9439.64 781
9440.56 798
9441.47 820
9442.39 742
9443.31 738
9444.23 810
9445.14 716
9446.06 741
9446.98 776
9447.90 736
9448.81 889
9449.73 841
9450.65 772
9451.57 827
9452.49 856
9453.40 899
9454.32 932
9455.24 910
9456.16 969
9457.08 953
9457.99 1005
9458.91 1001
9459.83 859
9460.75 898
9461.67 842
9462.59 767
9463.50 760
9464.42 826
9465.34 767
9466.26 733
9467.18 742
9468.10 677
9469.02 752
9469.94 720
9470.85 744
9471.77 785
9472.69 698
9473.61 739
9474.53 807
9475.45 686
9476.37 716
9477.29 653
9478.21 730
9479.13 811
9480.04 775
9480.96 817
9481.88 813
9482.80 851
9483.72 830
9484.64 798
9485.56 786
9486.48 781
9487.40 785
9488.32 732
9489.24 710
9490.16 815
9491.08 746
9492.00 639
9492.92 704
9493.84 733
9494.76 749
9495.68 742
9496.60 720
9497.52 740
9498.44 669
9499.36 661
9500.28 714
9501.20 728
9502.12 721
9503.04 737
9503.96 763
9504.88 777
9505.80 783
9506.72 805
9507.64 792
9508.56 700
9509.48 692
9510.41 756
9511.33 756
9512.25 686
9513.17 736
9514.09 751
9515.01 792
9515.93 734
9516.85 745
9517.77 794
9518.69 769
9519.61 765
9520.54 814
9521.46 813
9522.38 769
9523.30 726
9524.22 699
9525.14 782
9526.06 747
9526.99 763
9527.91 759
9528.83 747
9529.75 777
9530.67 830
9531.59 866
9532.52 855
9533.44 916
9534.36 979
9535.28 1018
9536.20 1011
9537.13 1003
9538.05 974
9538.97 962
9539.89 912
9540.81 808
9541.74 808
9542.66 764
9543.58 792
9544.50 804
9545.43 794
9546.35 779
9547.27 714
9548.19 783
9549.12 742
9550.04 710
9550.96 713
9551.88 635
9552.81 704
9553.73 648
9554.65 696
9555.58 695
9556.50 709
9557.42 729
9558.34 696
9559.27 690
9560.19 756
9561.11 760
9562.04 787
9562.96 757
9563.88 746
9564.81 868
9565.73 753
9566.65 752
9567.58 786
9568.50 666
9569.43 671
9570.35 701
9571.27 667
9572.20 690
9573.12 678
9574.04 712
9574.97 739
9575.89 682
9576.82 689
9577.74 691
9578.66 676
9579.59 577
9580.51 672
9581.44 718
9582.36 683
9583.28 641
9584.21 627
9585.13 658
9586.06 717
9586.98 620
9587.91 673
9588.83 689
9589.76 734
9590.68 717
9591.60 689
9592.53 695
9593.45 708
9594.38 699
9595.30 674
9596.23 664
9597.15 726
9598.08 730
9599.00 707
9599.93 804
9600.85 808
9601.78 777
9602.70 746
9603.63 742
9604.55 752
9605.48 806
9606.41 835
9607.33 792
9608.26 850
9609.18 774
9610.11 809
9611.03 838
9611.96 790
9612.88 833
9613.81 770
9614.74 820
9615.66 780
9616.59 793
9617.51 770
9618.44 777
9619.37 747
9620.29 801
9621.22 731
9622.14 738
9623.07 846
9624.00 794
9624.92 817
9625.85 859
9626.78 875
9627.70 874
9628.63 812
9629.55 825
9630.48 843
9631.41 892
9632.33 863
9633.26 836
9634.19 843
9635.11 822
9636.04 860
9636.97 909
9637.90 867
9638.82 895
9639.75 848
9640.68 904
9641.60 923
9642.53 967
9643.46 933
9644.38 913
9645.31 903
9646.24 953
9647.17 1023
9648.09 1020
9649.02 1051
9649.95 1036
9650.88 1181
9651.80 1232
9652.73 1213
9653.66 1250
9654.59 1180
9655.51 1141
9656.44 1131
9657.37 1120
9658.30 1049
9659.23 1046
9660.15 992
9661.08 975
9662.01 1040
9662.94 1025
9663.87 995
9664.80 958
9665.72 1007
9666.65 1094
9667.58 1095
9668.51 1052
9669.44 1096
9670.37 1095
9671.29 1089
9672.22 989
9673.15 1034
9674.08 1088
9675.01 1073
9675.94 1079
9676.87 1069
9677.79 1036
9678.72 1077
9679.65 1042
9680.58 1007
9681.51 1051
9682.44 1007
9683.37 996
9684.30 1002
9685.23 1044
9686.16 1016
9687.09 1137
9688.01 1092
9688.94 1153
9689.87 1144
9690.80 1143
9691.73 1113
9692.66 1113
9693.59 1078
9694.52 1080
9695.45 1110
9696.38 1125
9697.31 1148
9698.24 1111
9699.17 1225
9700.10 1292
9701.03 1302
9701.96 1318
9702.89 1290
9703.82 1402
9704.75 1276
9705.68 1166
9706.61 1110
9707.54 1145
9708.47 1086
9709.40 1026
9710.33 1010
9711.26 1061
9712.19 1032
9713.12 1005
9714.05 1014
9714.98 1121
9715.92 1041
9716.85 1057
9717.78 1019
9718.71 994
9719.64 984
9720.57 942
9721.50 886
9722.43 955
9723.36 968
9724.29 916
9725.22 942
9726.16 947
9727.09 901
9728.02 841
9728.95 892
9729.88 902
9730.81 944
9731.74 962
9732.67 990
9733.61 987
9734.54 983
9735.47 918
9736.40 939
9737.33 948
9738.26 890
9739.20 865
9740.13 866
9741.06 879
9741.99 924
9742.92 881
9743.86 854
9744.79 866
9745.72 808
9746.65 814
9747.58 843
9748.52 834
9749.45 824
9750.38 868
9751.31 891
9752.25 924
9753.18 872
9754.11 854
9755.04 783
9755.98 820
9756.91 828
9757.84 771
9758.77 807
9759.71 751
9760.64 765
9761.57 841
9762.51 890
9763.44 880
9764.37 880
9765.30 814
9766.24 910
9767.17 875
9768.10 828
9769.04 844
9769.97 806
9770.90 900
9771.84 907
9772.77 848
9773.70 853
9774.64 850
9775.57 920
9776.50 835
9777.44 956
9778.37 915
9779.31 930
9780.24 915
9781.17 961
9782.11 991
9783.04 1013
9783.97 989
9784.91 978
9785.84 882
9786.78 915
9787.71 1023
9788.64 881
9789.58 832
9790.51 826
9791.45 832
9792.38 812
9793.32 784
9794.25 793
9795.19 817
9796.12 870
9797.05 847
9797.99 857
9798.92 844
9799.86 840
9800.79 829
9801.73 807
9802.66 824
9803.60 842
9804.53 787
9805.47 846
9806.40 817
9807.34 773
9808.27 755
9809.21 777
9810.14 741
9811.08 729
9812.01 743
9812.95 757
9813.88 775
9814.82 781
9815.75 777
9816.69 766
9817.63 746
9818.56 747
9819.50 684
9820.43 742
9821.37 700
9822.30 703
9823.24 692
9824.18 697
9825.11 754
9826.05 740
9826.98 675
9827.92 697
9828.86 674
9829.79 698
9830.73 664
9831.66 697
9832.60 711
9833.54 706
9834.47 696
9835.41 690
9836.35 721
9837.28 682
9838.22 694
9839.16 676
9840.09 687
9841.03 692
9841.97 700
9842.90 686
9843.84 758
9844.78 751
9845.71 758
9846.65 712
9847.59 688
9848.52 717
9849.46 723
9850.40 755
9851.34 711
9852.27 790
9853.21 772
9854.15 831
9855.08 779
9856.02 713
9856.96 752
9857.90 739
9858.83 753
9859.77 731
9860.71 687
9861.65 692
9862.58 689
9863.52 705
9864.46 739
9865.40 691
9866.34 662
9867.27 598
9868.21 694
9869.15 632
9870.09 657
9871.03 661
9871.96 663
9872.90 751
9873.84 670
9874.78 658
9875.72 639
9876.66 682
9877.59 723
9878.53 688
9879.47 641
9880.41 674
9881.35 663
9882.29 668
9883.23 715
9884.16 731
9885.10 687
9886.04 651
9886.98 732
9887.92 725
9888.86 731
9889.80 697
9890.74 693
9891.68 681
9892.61 657
9893.55 656
9894.49 661
9895.43 692
9896.37 677
9897.31 678
9898.25 701
9899.19 675
9900.13 705
9901.07 649
9902.01 686
9902.95 718
9903.89 659
9904.83 731
9905.77 713
9906.71 711
9907.65 734
9908.59 701
9909.53 747
9910.47 724
9911.41 726
9912.35 675
9913.29 749
9914.23 688
9915.17 745
9916.11 759
9917.05 684
9917.99 685
9918.93 696
9919.87 690
9920.81 699
9921.75 693
9922.69 722
9923.63 762
9924.57 830
9925.51 847
9926.45 884
9927.39 1070
9928.33 1232
9929.28 1334
9930.22 1360
9931.16 1329
9932.10 1229
9933.04 1148
9933.98 1093
9934.92 972
9935.86 847
9936.80 869
9937.74 762
9938.69 726
9939.63 751
9940.57 700
9941.51 665
9942.45 707
9943.39 694
9944.34 634
9945.28 683
9946.22 648
9947.16 627
9948.10 663
9949.04 648
9949.99 583
9950.93 633
9951.87 604
9952.81 618
9953.75 683
9954.70 641
9955.64 658
9956.58 692
9957.52 665
9958.46 627
9959.41 623
9960.35 600
9961.29 568
9962.23 591
9963.18 653
9964.12 584
9965.06 597
9966.00 662
9966.95 608
9967.89 561
9968.83 645
9969.77 676
9970.72 619
9971.66 622
9972.60 618
9973.55 600
9974.49 580
9975.43 594
9976.38 567
9977.32 629
9978.26 569
9979.21 622
9980.15 597
9981.09 566
9982.04 530
9982.98 589
9983.92 588
9984.87 575
9985.81 558
9986.75 586
9987.70 572
9988.64 611
9989.58 537
9990.53 577
9991.47 612
9992.42 575
9993.36 619
9994.30 538
9995.25 609
9996.19 590
9997.14 637
9998.08 616
9999.02 556
9999.97 599
10000.91 621
10001.86 608
10002.80 527
10003.75 558
10004.69 615
10005.63 597
10006.58 639
10007.52 604
10008.47 573
10009.41 582
10010.36 591
10011.30 550
10012.25 546
10013.19 598
10014.14 553
10015.08 611
10016.03 568
10016.97 572
10017.92 542
10018.86 536
10019.81 564
10020.75 563
10021.70 562
10022.64 515
10023.59 528
10024.53 523
10025.48 520
10026.42 552
10027.37 520
10028.32 542
10029.26 532
10030.21 579
10031.15 566
10032.10 584
10033.04 567
10033.99 602
10034.94 530
10035.88 526
10036.83 600
10037.77 558
10038.72 531
10039.67 554
10040.61 542
10041.56 518
10042.50 551
10043.45 542
10044.40 503
10045.34 520
10046.29 552
10047.24 542
10048.18 518
10049.13 491
10050.08 538
10051.02 526
10051.97 499
10052.92 504
10053.86 473
10054.81 489
10055.76 514
10056.70 549
10057.65 510
10058.60 536
10059.54 497
10060.49 541
10061.44 493
10062.39 485
10063.33 492
10064.28 516
10065.23 483
10066.17 517
10067.12 479
10068.07 502
10069.02 573
10069.96 513
10070.91 459
10071.86 507
10072.81 534
10073.76 479
10074.70 498
10075.65 532
10076.60 547
10077.55 483
10078.49 518
10079.44 549
10080.39 546
10081.34 561
10082.29 527
10083.23 524
10084.18 490
10085.13 482
10086.08 476
10087.03 545
10087.98 494
10088.92 512
10089.87 482
10090.82 516
10091.77 535
10092.72 470
10093.67 547
10094.62 512
10095.56 484
10096.51 501
10097.46 497
10098.41 481
10099.36 494
10100.31 504
10101.26 479
10102.21 514
10103.16 520
10104.11 535
10105.05 526
10106.00 500
10106.95 470
10107.90 549
10108.85 539
10109.80 499
10110.75 505
10111.70 489
10112.65 522
10113.60 495
10114.55 488
10115.50 504
10116.45 480
10117.40 533
10118.35 537
10119.30 496
10120.25 480
10121.20 510
10122.15 502
10123.10 493
10124.05 437
10125.00 533
10125.95 461
10126.90 471
10127.85 492
10128.80 484
10129.75 493
10130.70 465
10131.65 504
10132.60 542
10133.55 565
10134.50 477
10135.45 468
10136.40 479
10137.35 521
10138.30 484
10139.26 445
10140.21 459
10141.16 530
10142.11 500
10143.06 508
10144.01 495
10144.96 561
10145.91 536
10146.86 517
10147.81 469
10148.77 505
10149.72 520
10150.67 506
10151.62 497
10152.57 482
10153.52 510
10154.47 547
10155.43 548
10156.38 506
10157.33 535
10158.28 553
10159.23 530
10160.18 478
10161.14 506
10162.09 538
10163.04 527
10163.99 497
10164.94 543
10165.90 471
10166.85 481
10167.80 605
10168.75 531
10169.70 536
10170.66 479
10171.61 535
10172.56 535
10173.51 558
10174.47 522
10175.42 578
10176.37 535
10177.32 505
10178.28 585
10179.23 499
10180.18 560
10181.14 576
10182.09 568
10183.04 525
10183.99 570
10184.95 501
10185.90 507
10186.85 513
10187.81 522
10188.76 561
10189.71 575
10190.67 600
10191.62 624
10192.57 622
10193.53 626
10194.48 651
10195.43 623
10196.39 669
10197.34 657
10198.29 632
10199.25 656
10200.20 645
10201.15 599
10202.11 612
10203.06 644
10204.02 605
10204.97 612
10205.92 618
10206.88 676
10207.83 691
10208.79 678
10209.74 699
10210.69 753
10211.65 748
10212.60 704
10213.56 669
10214.51 639
10215.46 628
10216.42 642
10217.37 596
10218.33 535
10219.28 609
10220.24 588
10221.19 547
10222.15 538
10223.10 578
10224.06 563
10225.01 543
10225.97 537
10226.92 594
10227.88 585
10228.83 557
10229.79 566
10230.74 554
10231.70 535
10232.65 592
10233.61 638
10234.56 686
10235.52 655
10236.47 697
10237.43 793
10238.38 741
10239.34 821
10240.29 751
10241.25 720
10242.21 717
10243.16 737
10244.12 613
10245.07 573
10246.03 566
10246.98 565
10247.94 532
10248.90 542
10249.85 529
10250.81 553
10251.76 564
10252.72 549
10253.68 531
10254.63 511
10255.59 554
10256.55 504
10257.50 530
10258.46 503
10259.41 517
10260.37 510
10261.33 440
10262.28 435
10263.24 485
10264.20 466
10265.15 462
10266.11 469
10267.07 529
10268.02 469
10268.98 452
10269.94 542
10270.90 552
10271.85 480
10272.81 481
10273.77 485
10274.72 497
10275.68 465
10276.64 510
10277.60 542
10278.55 576
10279.51 560
10280.47 479
10281.43 474
10282.38 470
10283.34 535
10284.30 492
10285.26 483
10286.21 488
10287.17 502
10288.13 486
10289.09 460
10290.04 471
10291.00 464
10291.96 455
10292.92 494
10293.88 517
10294.83 492
10295.79 434
10296.75 503
10297.71 511
10298.67 493
10299.63 522
10300.58 484
10301.54 453
10302.50 439
10303.46 463
10304.42 486
10305.38 465
10306.34 441
10307.29 426
10308.25 449
10309.21 447
10310.17 472
10311.13 521
10312.09 437
10313.05 465
10314.01 523
10314.97 506
10315.92 467
10316.88 453
10317.84 445
10318.80 471
10319.76 496
10320.72 494
10321.68 459
10322.64 481
10323.60 515
10324.56 481
10325.52 455
10326.48 435
10327.44 454
10328.40 504
10329.36 507
10330.32 456
10331.28 449
10332.24 466
10333.20 488
10334.16 468
10335.12 428
10336.08 442
10337.04 421
10338.00 448
10338.96 464
10339.92 399
10340.88 426
10341.84 444
10342.80 420
10343.76 424
10344.72 388
10345.68 419
10346.64 462
10347.60 476
10348.56 457
10349.52 482
10350.48 458
10351.44 434
10352.40 484
10353.36 443
10354.32 435
10355.29 439
10356.25 449
10357.21 448
10358.17 474
10359.13 425
10360.09 412
10361.05 454
10362.01 470
10362.97 453
10363.94 439
10364.90 473
10365.86 488
10366.82 491
10367.78 442
10368.74 430
10369.70 520
10370.67 497
10371.63 426
10372.59 403
10373.55 463
10374.51 459
10375.47 401
10376.44 439
10377.40 451
10378.36 428
10379.32 421
10380.28 440
10381.25 444
10382.21 435
10383.17 388
10384.13 466
10385.10 451
10386.06 409
10387.02 454
10387.98 440
10388.95 430
10389.91 450
10390.87 435
10391.83 424
10392.80 424
10393.76 482
10394.72 461
10395.68 442
10396.65 459
10397.61 446
10398.57 432
10399.54 386
10400.50 442
10401.46 520
10402.43 455
10403.39 428
10404.35 451
10405.31 423
10406.28 488
10407.24 458
10408.20 476
10409.17 434
10410.13 438
10411.10 401
10412.06 425
10413.02 428
10413.99 442
10414.95 456
10415.91 440
10416.88 445
10417.84 496
10418.80 509
10419.77 547
10420.73 553
10421.70 534
10422.66 580
10423.63 550
10424.59 563
10425.55 523
10426.52 488
10427.48 546
10428.45 530
10429.41 439
10430.37 458
10431.34 479
10432.30 443
10433.27 437
10434.23 476
10435.20 452
10436.16 431
10437.13 421
10438.09 434
10439.06 455
10440.02 431
10440.99 399
10441.95 434
10442.92 441
10443.88 413
10444.85 439
10445.81 424
10446.78 431
10447.74 458
10448.71 408
10449.67 400
10450.64 392
10451.60 359
10452.57 374
10453.53 412
10454.50 384
10455.47 410
10456.43 435
10457.40 441
10458.36 475
10459.33 416
10460.29 434
10461.26 438
10462.23 387
10463.19 402
10464.16 419
10465.12 452
10466.09 403
10467.06 417
10468.02 385
10468.99 378
10469.95 409
10470.92 417
10471.89 453
10472.85 411
10473.82 451
10474.79 434
10475.75 435
10476.72 442
10477.69 415
10478.65 385
10479.62 439
10480.59 393
10481.55 385
10482.52 393
10483.49 415
10484.45 493
10485.42 456
10486.39 402
10487.35 408
10488.32 402
10489.29 412
10490.26 422
10491.22 400
10492.19 427
10493.16 481
10494.13 462
10495.09 407
10496.06 425
10497.03 420
10497.99 417
10498.96 402
10499.93 422
10500.90 418
10501.87 430
10502.83 454
10503.80 449
10504.77 450
10505.74 382
10506.70 424
10507.67 433
10508.64 390
10509.61 400
10510.58 407
10511.55 442
10512.51 440
10513.48 431
10514.45 421
10515.42 451
10516.39 427
10517.36 424
10518.32 431
10519.29 448
10520.26 398
10521.23 454
10522.20 456
10523.17 439
10524.14 437
10525.10 408
10526.07 477
10527.04 477
10528.01 461
10528.98 421
10529.95 431
10530.92 410
10531.89 469
10532.86 428
10533.83 430
10534.79 401
10535.76 385
10536.73 418
10537.70 400
10538.67 439
10539.64 381
10540.61 388
10541.58 436
10542.55 444
10543.52 470
10544.49 453
10545.46 398
10546.43 454
10547.40 423
10548.37 422
10549.34 423
10550.31 473
10551.28 432
10552.25 440
10553.22 470
10554.19 470
10555.16 462
10556.13 475
10557.10 463
10558.07 479
10559.04 453
10560.01 474
10560.98 517
10561.95 522
10562.92 594
10563.89 633
10564.86 569
10565.83 571
10566.81 569
10567.78 585
10568.75 521
10569.72 482
10570.69 479
10571.66 511
10572.63 452
10573.60 427
10574.57 414
10575.54 449
10576.51 484
10577.49 455
10578.46 421
10579.43 460
10580.40 497
10581.37 433
10582.34 386
10583.31 445
10584.29 455
10585.26 479
10586.23 433
10587.20 478
10588.17 487
10589.14 459
10590.12 479
10591.09 473
10592.06 452
10593.03 433
10594.00 440
10594.98 445
10595.95 405
10596.92 416
10597.89 428
10598.86 458
10599.84 453
10600.81 438
10601.78 416
10602.75 439
10603.73 424
10604.70 419
10605.67 450
10606.64 427
10607.62 418
10608.59 421
10609.56 376
10610.53 405
10611.51 400
10612.48 422
10613.45 407
10614.43 373
10615.40 425
10616.37 399
10617.34 456
10618.32 451
10619.29 458
10620.26 414
10621.24 454
10622.21 477
10623.18 454
10624.16 432
10625.13 385
10626.10 410
10627.08 470
10628.05 431
10629.02 421
10630.00 418
10630.97 436
10631.95 441
10632.92 423
10633.89 437
10634.87 410
10635.84 553
10636.81 499
10637.79 482
10638.76 470
10639.74 557
10640.71 486
10641.69 546
10642.66 537
10643.63 586
10644.61 567
10645.58 512
10646.56 468
10647.53 466
10648.51 488
10649.48 499
10650.45 486
10651.43 474
10652.40 448
10653.38 441
10654.35 460
10655.33 443
10656.30 451
10657.28 430
10658.25 415
10659.23 454
10660.20 435
10661.18 446
10662.15 418
10663.13 420
10664.10 423
10665.08 401
10666.05 402
10667.03 402
10668.00 454
10668.98 423
10669.96 425
10670.93 430
10671.91 418
10672.88 470
10673.86 487
10674.83 496
10675.81 505
10676.79 451
10677.76 450
10678.74 438
10679.71 373
10680.69 454
10681.66 437
10682.64 400
10683.62 437
10684.59 432
10685.57 445
10686.55 397
10687.52 434
10688.50 441
10689.47 449
10690.45 437
10691.43 399
10692.40 446
10693.38 464
10694.36 416
10695.33 417
10696.31 382
10697.29 382
10698.26 382
10699.24 420
10700.22 399
10701.19 374
10702.17 397
10703.15 426
10704.13 414
10705.10 402
10706.08 382
10707.06 399
10708.03 436
10709.01 421
10709.99 423
10710.97 339
10711.94 445
10712.92 421
10713.90 396
10714.88 413
10715.85 359
10716.83 386
10717.81 376
10718.79 376
10719.76 414
10720.74 408
10721.72 419
10722.70 381
10723.68 409
10724.65 398
10725.63 434
10726.61 394
10727.59 379
10728.57 425
10729.54 422
10730.52 372
10731.50 357
10732.48 396
10733.46 375
10734.44 376
10735.41 384
10736.39 378
10737.37 401
10738.35 410
10739.33 376
10740.31 388
10741.29 431
10742.26 376
10743.24 425
10744.22 432
10745.20 429
10746.18 413
10747.16 397
10748.14 417
10749.12 412
10750.10 418
10751.08 430
10752.05 403
10753.03 389
10754.01 393
10754.99 394
10755.97 426
10756.95 421
10757.93 433
10758.91 372
10759.89 357
10760.87 409
10761.85 366
10762.83 394
10763.81 412
10764.79 394
10765.77 378
10766.75 408
10767.73 395
10768.71 366
10769.69 437
10770.67 418
10771.65 413
10772.63 368
10773.61 402
10774.59 444
10775.57 419
10776.55 418
10777.53 371
10778.51 372
10779.49 375
10780.47 421
10781.45 418
10782.43 433
10783.41 436
10784.39 453
10785.38 450
10786.36 390
10787.34 421
10788.32 429
10789.30 424
10790.28 372
10791.26 349
10792.24 373
10793.22 390
10794.20 403
10795.19 396
10796.17 363
10797.15 437
10798.13 419
10799.11 416
10800.09 421
10801.07 393
10802.05 357
10803.04 392
10804.02 407
10805.00 412
10805.98 407
10806.96 380
10807.94 406
10808.93 436
10809.91 414
10810.89 388
10811.87 416
10812.85 386
10813.84 392
10814.82 391
10815.80 369
10816.78 407
10817.77 406
10818.75 386
10819.73 421
10820.71 447
10821.69 412
10822.68 354
10823.66 362
10824.64 410
10825.62 392
10826.61 365
10827.59 395
10828.57 439
10829.56 410
10830.54 436
10831.52 418
10832.50 424
10833.49 369
10834.47 436
10835.45 446
10836.44 369
10837.42 385
10838.40 385
10839.39 411
10840.37 394
10841.35 444
10842.34 439
10843.32 426
10844.30 458
10845.29 440
10846.27 408
10847.25 421
10848.24 409
10849.22 422
10850.20 416
10851.19 396
10852.17 428
10853.16 462
10854.14 444
10855.12 430
10856.11 453
10857.09 462
10858.08 437
10859.06 479
10860.04 450
10861.03 462
10862.01 471
10863.00 420
10863.98 437
10864.96 412
10865.95 452
10866.93 447
10867.92 440
10868.90 446
10869.89 430
10870.87 444
10871.86 422
10872.84 452
10873.83 502
10874.81 482
10875.80 430
10876.78 500
10877.77 504
10878.75 440
10879.74 471
10880.72 497
10881.71 427
10882.69 496
10883.68 510
10884.66 562
10885.65 533
10886.63 452
10887.62 486
10888.60 483
10889.59 465
10890.57 478
10891.56 512
10892.55 491
10893.53 467
10894.52 516
10895.50 571
10896.49 484
10897.47 444
10898.46 468
10899.45 541
10900.43 544
10901.42 536
10902.40 513
10903.39 490
10904.38 560
10905.36 574
10906.35 540
10907.34 589
10908.32 565
10909.31 573
10910.29 560
10911.28 515
10912.27 560
10913.25 558
10914.24 569
10915.23 576
10916.21 535
10917.20 616
10918.19 574
10919.17 582
10920.16 633
10921.15 595
10922.14 583
10923.12 633
10924.11 589
10925.10 604
10926.08 571
10927.07 585
10928.06 624
10929.05 580
10930.03 586
10931.02 569
10932.01 624
10933.00 625
10933.98 597
10934.97 600
10935.96 656
10936.95 662
10937.93 620
10938.92 629
10939.91 683
10940.90 596
10941.88 592
10942.87 691
10943.86 656
10944.85 671
10945.84 650
10946.82 633
10947.81 659
10948.80 724
10949.79 727
10950.78 732
10951.77 713
10952.75 721
10953.74 760
10954.73 807
10955.72 738
10956.71 757
10957.70 801
10958.69 815
10959.67 896
10960.66 905
10961.65 946
10962.64 896
10963.63 906
10964.62 870
10965.61 842
10966.60 834
10967.58 847
10968.57 832
10969.56 773
10970.55 742
10971.54 756
10972.53 775
10973.52 777
10974.51 729
10975.50 714
10976.49 788
10977.48 788
10978.47 679
10979.46 672
10980.45 731
10981.44 792
10982.43 752
10983.42 722
10984.41 760
10985.40 809
10986.38 781
10987.37 729
10988.36 704
10989.35 723
10990.34 774
10991.34 779
10992.33 788
10993.32 808
10994.31 741
10995.30 776
10996.29 852
10997.28 922
10998.27 922
10999.26 1065
11000.25 1135
11001.24 1142
11002.23 1189
11003.22 1236
11004.21 1194
11005.20 1192
11006.19 1181
11007.18 1085
11008.17 1021
11009.16 1024
11010.16 925
11011.15 803
11012.14 748
11013.13 691
11014.12 694
11015.11 626
11016.10 686
11017.09 662
11018.08 629
11019.08 633
11020.07 645
11021.06 622
11022.05 669
11023.04 743
11024.03 647
11025.03 576
11026.02 621
11027.01 629
11028.00 622
11028.99 615
11029.98 620
11030.98 595
11031.97 617
11032.96 635
11033.95 611
11034.94 604
11035.94 655
11036.93 602
11037.92 627
11038.91 585
11039.91 551
11040.90 593
11041.89 595
11042.88 569
11043.87 570
11044.87 558
11045.86 596
11046.85 617
11047.85 559
11048.84 607
11049.83 575
11050.82 604
11051.82 591
11052.81 562
11053.80 554
11054.80 548
11055.79 521
11056.78 527
11057.77 506
11058.77 518
11059.76 528
11060.75 595
11061.75 517
11062.74 532
11063.73 511
11064.73 501
11065.72 538
11066.71 492
11067.71 591
11068.70 559
11069.70 583
11070.69 601
11071.68 544
11072.68 590
11073.67 505
11074.66 563
11075.66 585
11076.65 566
11077.65 526
11078.64 588
11079.63 556
11080.63 534
11081.62 539
11082.62 550
11083.61 568
11084.61 560
11085.60 574
11086.59 577
11087.59 549
11088.58 517
11089.58 581
11090.57 555
11091.57 539
11092.56 538
11093.56 516
11094.55 547
11095.55 543
11096.54 524
11097.54 524
11098.53 582
11099.53 515
11100.52 535
11101.52 523
11102.51 519
11103.51 536
11104.50 580
11105.50 553
11106.49 558
11107.49 544
11108.48 528
11109.48 555
11110.47 596
11111.47 498
11112.46 540
11113.46 522
11114.46 521
11115.45 498
11116.45 536
11117.44 529
11118.44 565
11119.43 553
11120.43 476
11121.43 546
11122.42 552
11123.42 562
11124.41 498
11125.41 539
11126.41 522
11127.40 528
11128.40 529
11129.40 489
11130.39 537
11131.39 561
11132.39 579
11133.38 585
11134.38 616
11135.37 567
11136.37 558
11137.37 568
11138.37 553
11139.36 531
11140.36 569
11141.36 564
11142.35 532
11143.35 562
11144.35 522
11145.34 484
11146.34 543
11147.34 523
11148.33 587
11149.33 577
11150.33 550
11151.33 498
11152.32 547
11153.32 569
11154.32 514
11155.32 551
11156.31 515
11157.31 591
11158.31 571
11159.31 523
11160.30 527
11161.30 543
11162.30 497
11163.30 542
11164.30 475
11165.29 542
11166.29 522
11167.29 518
11168.29 535
11169.29 549
11170.28 504
11171.28 508
11172.28 514
11173.28 504
11174.28 493
11175.28 499
11176.27 530
11177.27 510
11178.27 473
11179.27 458
11180.27 474
11181.27 532
11182.27 492
11183.26 479
11184.26 525
11185.26 491
11186.26 477
11187.26 479
11188.26 511
11189.26 536
11190.26 529
11191.26 531
11192.26 491
11193.25 517
11194.25 529
11195.25 525
11196.25 496
11197.25 456
11198.25 483
11199.25 514
11200.25 520
11201.25 529
11202.25 534
11203.25 494
11204.25 501
11205.25 508
11206.25 492
11207.25 453
11208.25 526
11209.25 515
11210.25 496
11211.25 491
11212.25 464
11213.25 529
11214.25 498
11215.25 509
11216.25 512
11217.25 505
11218.25 538
11219.25 485
11220.25 492
11221.25 510
11222.25 477
11223.25 473
11224.25 451
11225.25 482
11226.25 537
11227.25 485
11228.25 481
11229.26 461
11230.26 464
11231.26 496
11232.26 514
11233.26 501
11234.26 531
11235.26 485
11236.26 500
11237.26 501
11238.27 522
11239.27 500
11240.27 482
11241.27 521
11242.27 469
11243.27 511
11244.27 527
11245.27 539
11246.28 492
11247.28 490
11248.28 535
11249.28 506
11250.28 510
11251.28 497
11252.29 508
11253.29 514
11254.29 537
11255.29 481
11256.29 535
11257.30 551
11258.30 541
11259.30 506
11260.30 551
11261.31 487
11262.31 503
11263.31 514
11264.31 534
11265.31 540
11266.32 528
11267.32 503
11268.32 557
11269.32 554
11270.33 527
11271.33 522
11272.33 534
11273.34 554
11274.34 562
11275.34 546
11276.34 539
11277.35 605
11278.35 580
11279.35 580
11280.36 576
11281.36 617
11282.36 568
11283.37 648
11284.37 541
11285.37 573
11286.38 553
11287.38 586
11288.38 533
11289.39 517
11290.39 480
11291.39 550
11292.40 555
11293.40 579
11294.40 580
11295.41 598
11296.41 642
11297.42 627
11298.42 606
11299.42 575
11300.43 602
11301.43 584
11302.44 529
11303.44 525
11304.44 527
11305.45 523
11306.45 519
11307.46 573
11308.46 607
11309.47 598
11310.47 665
11311.47 644
11312.48 650
11313.48 648
11314.49 716
11315.49 684
11316.50 686
11317.50 708
11318.51 663
11319.51 642
11320.52 636
11321.52 662
11322.53 599
11323.53 569
11324.54 585
11325.54 535
11326.55 583
11327.55 546
11328.56 543
11329.56 551
11330.57 563
11331.57 558
11332.58 562
11333.58 540
11334.59 535
11335.60 498
11336.60 457
11337.61 535
11338.61 620
11339.62 560
11340.62 577
11341.63 564
11342.64 557
11343.64 522
11344.65 512
11345.65 523
11346.66 552
11347.67 557
11348.67 585
11349.68 539
11350.68 562
11351.69 564
11352.70 586
11353.70 548
11354.71 549
11355.72 562
11356.72 631
11357.73 582
11358.74 566
11359.74 510
11360.75 583
11361.76 574
11362.76 546
11363.77 575
11364.78 571
11365.78 523
11366.79 547
11367.80 581
11368.80 553
11369.81 536
11370.82 500
11371.83 562
11372.83 567
11373.84 557
11374.85 550
11375.85 539
11376.86 581
11377.87 581
11378.88 557
11379.88 567
11380.89 571
11381.90 569
11382.91 573
11383.92 549
11384.92 616
11385.93 636
11386.94 599
11387.95 510
11388.95 517
11389.96 524
11390.97 593
11391.98 533
11392.99 565
11393.99 560
11395.00 547
11396.01 589
11397.02 623
11398.03 642
11399.04 565
11400.04 599
11401.05 594
11402.06 581
11403.07 573
11404.08 576
11405.09 649
11406.10 626
11407.11 616
11408.11 637
11409.12 615
11410.13 615
11411.14 610
11412.15 622
11413.16 652
11414.17 634
11415.18 633
11416.19 619
11417.19 700
11418.20 658
11419.21 676
11420.22 690
11421.23 651
11422.24 714
11423.25 679
11424.26 649
11425.27 646
11426.28 597
11427.29 639
11428.30 695
11429.31 675
11430.32 702
11431.33 690
11432.34 727
11433.35 773
11434.36 763
11435.37 722
11436.38 720
11437.39 721
11438.40 805
11439.41 714
11440.42 719
11441.43 716
11442.44 736
11443.45 707
11444.46 773
11445.47 778
11446.48 718
11447.49 742
11448.50 708
11449.51 752
11450.52 796
11451.53 697
11452.54 848
11453.56 853
11454.57 783
11455.58 780
11456.59 850
11457.60 798
11458.61 753
11459.62 744
11460.63 809
11461.64 848
11462.65 851
11463.67 835
11464.68 795
11465.69 815
11466.70 844
11467.71 834
11468.72 864
11469.73 832
11470.75 813
11471.76 831
11472.77 805
11473.78 832
11474.79 867
11475.80 895
11476.82 860
11477.83 825
11478.84 867
11479.85 899
11480.86 914
11481.88 971
11482.89 980
11483.90 961
11484.91 914
11485.92 882
11486.94 978
11487.95 977
11488.96 840
11489.97 883
11490.99 941
11492.00 955
11493.01 903
11494.02 908
11495.04 972
11496.05 926
11497.06 934
11498.08 945
11499.09 949
11500.10 947
11501.11 1008
11502.13 984
11503.14 990
11504.15 960
11505.17 947
11506.18 999
11507.19 993
11508.21 998
11509.22 1023
11510.23 1070
11511.25 1025
11512.26 1028
11513.27 1015
11514.29 1054
11515.30 999
11516.31 1051
11517.33 1095
11518.34 1090
11519.35 1066
11520.37 1048
11521.38 1068
11522.40 1135
11523.41 1171
11524.42 1149
11525.44 1089
11526.45 1098
11527.47 1160
11528.48 1153
11529.49 1168
11530.51 1194
11531.52 1224
11532.54 1239
11533.55 1222
11534.56 1172
11535.58 1146
11536.59 1214
11537.61 1159
11538.62 1229
11539.64 1270
11540.65 1252
11541.67 1321
11542.68 1317
11543.70 1327
11544.71 1332
11545.73 1255
11546.74 1361
11547.76 1470
11548.77 1433
11549.79 1453
11550.80 1539
11551.82 1501
11552.83 1486
11553.85 1477
11554.86 1478
11555.88 1611
11556.89 1582
11557.91 1586
11558.92 1665
11559.94 1735
11560.95 1758
11561.97 1705
11562.99 1785
11564.00 1811
11565.02 1781
11566.03 1870
11567.05 1823
11568.06 1771
11569.08 1830
11570.10 1920
11571.11 1914
11572.13 1894
11573.14 1929
11574.16 1964
11575.18 2024
11576.19 2173
11577.21 2137
11578.23 2154
11579.24 2258
11580.26 2311
11581.27 2297
11582.29 2365
11583.31 2395
11584.32 2554
11585.34 2630
11586.36 2748
11587.37 2909
11588.39 3145
11589.41 3172
11590.42 3204
11591.44 3316
11592.46 3254
11593.48 3372
11594.49 3372
11595.51 3395
11596.53 3592
11597.54 3810
11598.56 4119
11599.58 4313
11600.60 4896
11601.61 5341
11602.63 6111
11603.65 6822
11604.67 7627
11605.68 8148
11606.70 8548
11607.72 8320
11608.74 8218
11609.75 7888
11610.77 7030
11611.79 6364
11612.81 5501
11613.82 4697
11614.84 4050
11615.86 3592
11616.88 3195
11617.90 2833
11618.91 2678
11619.93 2599
11620.95 2386
11621.97 2319
11622.99 2303
11624.01 2185
11625.02 2099
11626.04 1988
11627.06 1989
11628.08 1904
11629.10 1894
11630.12 1864
11631.14 1795
11632.15 1735
11633.17 1798
11634.19 1789
11635.21 1729
11636.23 1708
11637.25 1647
11638.27 1608
11639.29 1552
11640.31 1625
11641.32 1638
11642.34 1584
11643.36 1617
11644.38 1664
11645.40 1621
11646.42 1504
11647.44 1551
11648.46 1499
11649.48 1422
11650.50 1426
11651.52 1418
11652.54 1464
11653.56 1385
11654.58 1375
11655.60 1406
11656.62 1327
11657.64 1331
11658.66 1300
11659.68 1321
11660.70 1306
11661.72 1351
11662.74 1311
11663.76 1380
11664.78 1329
11665.80 1397
11666.82 1389
11667.84 1365
11668.86 1354
11669.88 1397
11670.90 1376
11671.92 1384
11672.94 1449
11673.96 1447
11674.98 1497
11676.00 1477
11677.02 1611
11678.04 1614
11679.06 1641
11680.08 1625
11681.10 1639
11682.12 1664
11683.15 1700
11684.17 1748
11685.19 1720
11686.21 1660
11687.23 1676
11688.25 1729
11689.27 1794
11690.29 1746
11691.31 1742
11692.34 1679
11693.36 1653
11694.38 1721
11695.40 1685
11696.42 1561
11697.44 1517
11698.46 1586
11699.49 1620
11700.51 1576
11701.53 1594
11702.55 1583
11703.57 1533
11704.60 1484
11705.62 1473
11706.64 1513
11707.66 1456
11708.68 1362
11709.71 1378
11710.73 1421
11711.75 1376
11712.77 1365
11713.79 1310
11714.82 1345
11715.84 1306
11716.86 1272
11717.88 1272
11718.91 1229
11719.93 1217
11720.95 1268
11721.97 1230
11723.00 1153
11724.02 1140
11725.04 1160
11726.06 1161
11727.09 1172
11728.11 1081
11729.13 1048
11730.16 1104
11731.18 1106
11732.20 1083
11733.23 1098
11734.25 1119
11735.27 1110
11736.30 1063
11737.32 1069
11738.34 1119
11739.37 1045
11740.39 1000
11741.41 1000
11742.44 1045
11743.46 971
11744.48 1048
11745.51 1017
11746.53 1083
11747.55 1048
11748.58 1032
11749.60 1110
11750.63 1086
11751.65 995
11752.67 995
11753.70 1037
11754.72 1067
11755.75 1088
11756.77 1063
11757.79 1090
11758.82 1039
11759.84 991
11760.87 1115
11761.89 1066
11762.92 1010
11763.94 928
11764.96 916
11765.99 971
11767.01 998
11768.04 890
11769.06 861
11770.09 884
11771.11 890
11772.14 894
11773.16 834
11774.19 855
11775.21 818
11776.24 913
11777.26 849
11778.29 876
11779.31 862
11780.34 806
11781.36 798
11782.39 851
11783.41 903
11784.44 818
11785.46 824
11786.49 790
11787.52 777
11788.54 790
11789.57 745
11790.59 734
11791.62 785
11792.64 796
11793.67 728
11794.69 764
11795.72 775
11796.75 714
11797.77 757
11798.80 759
11799.82 708
11800.85 715
11801.88 714
11802.90 701
11803.93 738
11804.96 695
11805.98 692
11807.01 750
11808.03 677
11809.06 662
11810.09 704
11811.11 688
11812.14 722
11813.17 683
11814.19 659
11815.22 659
11816.25 633
11817.27 672
11818.30 682
11819.33 652
11820.35 646
11821.38 681
11822.41 644
11823.44 594
11824.46 589
11825.49 655
11826.52 642
11827.54 639
11828.57 652
11829.60 650
11830.63 693
11831.65 644
11832.68 693
11833.71 643
11834.74 675
11835.76 632
11836.79 621
11837.82 661
11838.85 634
11839.87 657
11840.90 665
11841.93 672
11842.96 677
11843.99 622
11845.01 611
11846.04 650
11847.07 635
11848.10 624
11849.13 654
11850.15 687
11851.18 625
11852.21 613
11853.24 587
11854.27 630
11855.30 608
11856.33 692
11857.35 639
11858.38 684
11859.41 680
11860.44 641
11861.47 602
11862.50 624
11863.53 631
11864.55 641
11865.58 619
11866.61 602
11867.64 619
11868.67 597
11869.70 593
11870.73 662
11871.76 690
11872.79 640
11873.82 626
11874.85 687
11875.88 615
11876.90 604
11877.93 652
11878.96 611
11879.99 617
11881.02 609
11882.05 649
11883.08 663
11884.11 735
11885.14 731
11886.17 637
11887.20 705
11888.23 769
11889.26 693
11890.29 656
11891.32 660
11892.35 658
11893.38 689
11894.41 658
11895.44 696
11896.47 688
11897.50 709
11898.53 695
11899.56 722
11900.59 675
11901.62 684
11902.65 701
11903.68 720
11904.71 787
11905.75 765
11906.78 712
11907.81 728
11908.84 696
11909.87 753
11910.90 771
11911.93 677
11912.96 731
11913.99 701
11915.02 685
11916.05 677
11917.09 687
11918.12 692
11919.15 694
11920.18 654
11921.21 674
11922.24 719
11923.27 631
11924.30 681
11925.34 687
11926.37 697
11927.40 684
11928.43 686
11929.46 805
11930.49 743
11931.53 813
11932.56 822
11933.59 821
11934.62 881
11935.65 854
11936.69 850
11937.72 854
11938.75 874
11939.78 853
11940.81 733
11941.85 704
11942.88 717
11943.91 706
11944.94 652
11945.98 623
11947.01 577
11948.04 596
11949.07 697
11950.11 680
11951.14 643
11952.17 578
11953.20 601
11954.24 606
11955.27 558
11956.30 558
11957.34 575
11958.37 582
11959.40 590
11960.43 565
11961.47 563
11962.50 575
11963.53 615
11964.57 600
11965.60 574
11966.63 587
11967.67 549
11968.70 585
11969.73 575
11970.77 569
11971.80 559
11972.83 561
11973.87 571
11974.90 565
11975.93 588
11976.97 615
11978.00 605
11979.04 571
11980.07 585
11981.10 597
11982.14 578
11983.17 587
11984.21 596
11985.24 554
11986.27 579
11987.31 647
11988.34 592
11989.38 622
11990.41 601
11991.45 639
11992.48 619
11993.51 603
11994.55 639
11995.58 628
11996.62 597
11997.65 581
11998.69 623
11999.72 673
12000.76 639
12001.79 599
12002.83 633
12003.86 685
12004.90 641
12005.93 648
12006.97 632
12008.00 630
12009.04 649
12010.07 613
12011.11 629
12012.14 641
12013.18 658
12014.21 704
12015.25 749
12016.28 728
12017.32 728
12018.35 747
12019.39 698
12020.43 698
12021.46 711
12022.50 685
12023.53 680
12024.57 633
12025.60 662
12026.64 706
12027.68 723
12028.71 678
12029.75 658
12030.78 704
12031.82 685
12032.86 663
12033.89 605
12034.93 611
12035.97 614
12037.00 598
12038.04 649
12039.07 643
12040.11 674
12041.15 664
12042.18 611
12043.22 615
12044.26 618
12045.29 582
12046.33 647
12047.37 650
12048.40 603
12049.44 624
12050.48 685
12051.52 667
12052.55 666
12053.59 634
12054.63 649
12055.66 684
12056.70 609
12057.74 649
12058.78 654
12059.81 626
12060.85 602
12061.89 607
12062.92 604
12063.96 636
12065.00 602
12066.04 566
12067.07 571
12068.11 590
12069.15 599
12070.19 630
12071.23 609
12072.26 575
12073.30 582
12074.34 590
12075.38 626
12076.42 613
12077.45 585
12078.49 597
12079.53 612
12080.57 592
12081.61 602
12082.64 637
12083.68 619
12084.72 646
12085.76 615
12086.80 604
12087.84 638
12088.88 663
12089.91 671
12090.95 683
12091.99 616
12093.03 628
12094.07 583
12095.11 611
12096.15 609
12097.19 625
12098.22 700
12099.26 694
12100.30 671
12101.34 634
12102.38 705
12103.42 641
12104.46 652
12105.50 674
12106.54 617
12107.58 649
12108.62 638
12109.66 665
12110.70 618
12111.74 649
12112.78 640
12113.81 621
12114.85 598
12115.89 597
12116.93 575
12117.97 596
12119.01 544
12120.05 541
12121.09 573
12122.13 569
12123.17 623
12124.21 561
12125.25 521
12126.29 516
12127.33 554
12128.37 525
12129.42 511
12130.46 509
12131.50 575
12132.54 579
12133.58 558
12134.62 506
12135.66 540
12136.70 518
12137.74 534
12138.78 560
12139.82 532
12140.86 551
12141.90 530
12142.94 472
12143.98 492
12145.03 513
12146.07 483
12147.11 512
12148.15 481
12149.19 506
12150.23 505
12151.27 500
12152.31 537
12153.35 472
12154.40 519
12155.44 495
12156.48 543
12157.52 488
12158.56 485
12159.60 465
12160.65 517
12161.69 529
12162.73 486
12163.77 528
12164.81 551
12165.85 469
12166.90 497
12167.94 492
12168.98 477
12170.02 496
12171.06 527
12172.11 482
12173.15 473
12174.19 456
12175.23 524
12176.28 539
12177.32 520
12178.36 529
12179.40 504
12180.45 541
12181.49 498
12182.53 528
12183.57 522
12184.62 486
12185.66 527
12186.70 516
12187.74 506
12188.79 554
12189.83 502
12190.87 511
12191.92 549
12192.96 486
12194.00 436
12195.05 459
12196.09 528
12197.13 497
12198.18 481
12199.22 484
12200.26 507
12201.31 519
12202.35 546
12203.39 498
12204.44 492
12205.48 519
12206.52 458
12207.57 459
12208.61 462
12209.65 487
12210.70 441
12211.74 489
12212.79 448
12213.83 446
12214.87 479
12215.92 510
12216.96 490
12218.01 499
12219.05 496
12220.09 474
12221.14 521
12222.18 482
12223.23 523
12224.27 532
12225.32 520
12226.36 519
12227.41 513
12228.45 474
12229.49 449
12230.54 485
12231.58 445
12232.63 418
12233.67 460
12234.72 509
12235.76 494
12236.81 489
12237.85 472
12238.90 514
12239.94 503
12240.99 500
12242.03 434
12243.08 465
12244.12 506
12245.17 469
12246.21 461
12247.26 451
12248.31 462
12249.35 518
12250.40 560
12251.44 508
12252.49 486
12253.53 485
12254.58 464
12255.62 450
12256.67 483
12257.72 445
12258.76 516
12259.81 450
12260.85 456
12261.90 457
12262.95 441
12263.99 470
12265.04 470
12266.08 458
12267.13 431
12268.18 436
12269.22 417
12270.27 466
12271.32 416
12272.36 429
12273.41 434
12274.46 467
12275.50 404
12276.55 404
12277.60 422
12278.64 441
12279.69 427
12280.74 423
12281.78 442
12282.83 421
12283.88 440
12284.92 411
12285.97 442
12287.02 413
12288.07 457
12289.11 445
12290.16 437
12291.21 409
12292.25 446
12293.30 448
12294.35 425
12295.40 415
12296.44 409
12297.49 420
12298.54 442
12299.59 382
12300.63 398
12301.68 431
12302.73 443
12303.78 418
12304.83 420
12305.87 417
12306.92 410
12307.97 419
12309.02 408
12310.07 449
12311.11 480
12312.16 468
12313.21 408
12314.26 411
12315.31 424
12316.35 398
12317.40 439
12318.45 430
12319.50 414
12320.55 437
12321.60 407
12322.65 387
12323.69 421
12324.74 415
12325.79 410
12326.84 395
12327.89 392
12328.94 393
12329.99 408
12331.04 409
12332.09 375
12333.13 432
12334.18 399
12335.23 437
12336.28 388
12337.33 411
12338.38 412
12339.43 432
12340.48 449
12341.53 378
12342.58 387
12343.63 412
12344.68 407
12345.73 398
12346.78 378
12347.83 392
12348.88 420
12349.93 392
12350.98 386
12352.03 390
12353.07 375
12354.12 394
12355.17 409
12356.22 414
12357.28 381
12358.33 411
12359.38 440
12360.43 393
12361.48 399
12362.53 349
12363.58 377
12364.63 418
12365.68 408
12366.73 396
12367.78 454
12368.83 434
12369.88 413
12370.93 411
12371.98 421
12373.03 454
12374.08 391
12375.13 402
12376.18 401
12377.24 410
12378.29 445
12379.34 447
12380.39 421
12381.44 400
12382.49 410
12383.54 412
12384.59 396
12385.64 404
12386.70 415
12387.75 448
12388.80 417
12389.85 422
12390.90 427
12391.95 382
12393.00 398
12394.06 451
12395.11 437
12396.16 446
12397.21 434
12398.26 427
12399.32 401
12400.37 399
12401.42 437
12402.47 413
12403.52 462
12404.58 449
12405.63 442
12406.68 405
12407.73 401
12408.78 393
12409.84 430
12410.89 419
12411.94 396
12412.99 427
12414.05 427
12415.10 384
12416.15 368
12417.20 404
12418.26 432
12419.31 418
12420.36 429
12421.42 406
12422.47 420
12423.52 419
12424.57 410
12425.63 429
12426.68 416
12427.73 383
12428.79 392
12429.84 381
12430.89 432
12431.95 433
12433.00 440
12434.05 369
12435.11 458
12436.16 440
12437.21 418
12438.27 457
12439.32 409
12440.37 412
12441.43 411
12442.48 445
12443.54 425
12444.59 409
12445.64 392
12446.70 424
12447.75 387
12448.80 451
12449.86 407
12450.91 380
12451.97 408
12453.02 432
12454.08 438
12455.13 415
12456.18 431
12457.24 432
12458.29 404
12459.35 412
12460.40 394
12461.46 389
12462.51 405
12463.57 399
12464.62 405
12465.67 421
12466.73 461
12467.78 466
12468.84 399
12469.89 389
12470.95 409
12472.00 436
12473.06 423
12474.11 413
12475.17 414
12476.22 411
12477.28 451
12478.33 422
12479.39 406
12480.45 397
12481.50 457
12482.56 435
12483.61 393
12484.67 436
12485.72 466
12486.78 473
12487.83 442
12488.89 485
12489.95 445
12491.00 445
12492.06 466
12493.11 459
12494.17 477
12495.22 424
12496.28 451
12497.34 527
12498.39 511
12499.45 538
12500.50 510
12501.56 548
12502.62 510
12503.67 479
12504.73 493
12505.79 497
12506.84 476
12507.90 471
12508.96 443
12510.01 505
12511.07 483
12512.13 454
12513.18 450
12514.24 453
12515.30 506
12516.35 460
12517.41 435
12518.47 432
12519.52 448
12520.58 445
12521.64 435
12522.70 471
12523.75 453
12524.81 500
12525.87 547
12526.92 579
12527.98 574
12529.04 528
12530.10 548
12531.15 542
12532.21 644
12533.27 572
12534.33 502
12535.38 439
12536.44 471
12537.50 522
12538.56 444
12539.62 443
12540.67 434
12541.73 450
12542.79 415
12543.85 419
12544.91 390
12545.96 436
12547.02 462
12548.08 464
12549.14 449
12550.20 430
12551.25 479
12552.31 433
12553.37 395
12554.43 398
12555.49 434
12556.55 429
12557.61 470
12558.66 430
12559.72 473
12560.78 495
12561.84 521
12562.90 487
12563.96 492
12565.02 471
12566.08 434
12567.14 418
12568.19 471
12569.25 502
12570.31 481
12571.37 464
12572.43 470
12573.49 497
12574.55 505
12575.61 498
12576.67 523
12577.73 508
12578.79 567
12579.85 558
12580.91 562
12581.97 501
12583.03 490
12584.09 536
12585.15 532
12586.20 502
12587.26 449
12588.32 447
12589.38 501
12590.44 466
12591.50 482
12592.56 476
12593.62 488
12594.69 473
12595.75 476
12596.81 488
12597.87 444
12598.93 417
12599.99 478
12601.05 519
12602.11 504
12603.17 491
12604.23 512
12605.29 548
12606.35 572
12607.41 559
12608.47 579
12609.53 618
12610.59 576
12611.65 563
12612.71 583
12613.78 533
12614.84 580
12615.90 523
12616.96 504
12618.02 480
12619.08 492
12620.14 510
12621.20 541
12622.27 509
12623.33 445
12624.39 451
12625.45 454
12626.51 464
12627.57 417
12628.63 431
12629.70 470
12630.76 474
12631.82 399
12632.88 395
12633.94 423
12635.00 419
12636.07 447
12637.13 455
12638.19 427
12639.25 416
12640.31 393
12641.38 438
12642.44 419
12643.50 399
12644.56 474
12645.63 433
12646.69 430
12647.75 381
12648.81 414
12649.88 402
12650.94 416
12652.00 408
12653.06 414
12654.13 415
12655.19 410
12656.25 472
12657.31 417
12658.38 450
12659.44 448
12660.50 399
12661.57 406
12662.63 419
12663.69 404
12664.76 425
12665.82 418
12666.88 446
12667.95 412
12669.01 392
12670.07 394
12671.14 355
12672.20 420
12673.26 390
12674.33 416
12675.39 404
12676.45 442
12677.52 437
12678.58 435
12679.64 413
12680.71 439
12681.77 402
12682.84 444
12683.90 438
12684.96 454
12686.03 469
12687.09 451
12688.16 467
12689.22 470
12690.28 468
12691.35 484
12692.41 471
12693.48 488
12694.54 501
12695.61 440
12696.67 401
12697.74 429
12698.80 397
12699.86 411
12700.93 431
12701.99 428
12703.06 428
12704.12 413
12705.19 426
12706.25 431
12707.32 419
12708.38 405
12709.45 389
12710.51 382
12711.58 399
12712.64 417
12713.71 392
12714.77 406
12715.84 370
12716.90 407
12717.97 418
12719.03 415
12720.10 354
12721.17 383
12722.23 421
12723.30 387
12724.36 368
12725.43 409
12726.49 390
12727.56 387
12728.63 414
12729.69 405
12730.76 412
12731.82 435
12732.89 437
12733.96 429
12735.02 404
12736.09 404
12737.15 389
12738.22 385
12739.29 373
12740.35 378
12741.42 372
12742.49 403
12743.55 356
12744.62 377
12745.68 377
12746.75 378
12747.82 362
12748.88 387
12749.95 366
12751.02 373
12752.09 390
12753.15 335
12754.22 354
12755.29 324
12756.35 314
12757.42 365
12758.49 362
12759.55 341
12760.62 340
12761.69 278
12762.76 334
12763.82 376
12764.89 359
12765.96 372
12767.03 385
12768.09 369
12769.16 370
12770.23 392
12771.30 362
12772.36 334
12773.43 358
12774.50 362
12775.57 339
12776.63 372
12777.70 311
12778.77 343
12779.84 304
12780.91 319
12781.97 333
12783.04 325
12784.11 339
12785.18 339
12786.25 331
12787.31 323
12788.38 369
12789.45 366
12790.52 350
12791.59 327
12792.66 353
12793.73 373
12794.79 341
12795.86 317
12796.93 322
12798.00 317
12799.07 317
12800.14 312
12801.21 329
12802.28 309
12803.34 340
12804.41 352
12805.48 316
12806.55 302
12807.62 322
12808.69 309
12809.76 344
12810.83 316
12811.90 334
12812.97 350
12814.04 355
12815.11 330
12816.18 320
12817.25 322
12818.31 334
12819.38 363
12820.45 385
12821.52 357
12822.59 343
12823.66 354
12824.73 357
12825.80 322
12826.87 324
12827.94 346
12829.01 363
12830.08 321
12831.15 324
12832.22 335
12833.29 353
12834.36 305
12835.43 290
12836.50 293
12837.57 326
12838.65 313
12839.72 341
12840.79 318
12841.86 341
12842.93 317
12844.00 325
12845.07 347
12846.14 332
12847.21 321
12848.28 321
12849.35 349
12850.42 310
12851.49 341
12852.57 328
12853.64 335
12854.71 344
12855.78 312
12856.85 328
12857.92 309
12858.99 311
12860.06 356
12861.13 329
12862.21 343
12863.28 286
12864.35 288
12865.42 326
12866.49 316
12867.56 324
12868.64 314
12869.71 294
12870.78 268
12871.85 283
12872.92 292
12874.00 280
12875.07 303
12876.14 315
12877.21 310
12878.28 306
12879.36 308
12880.43 307
12881.50 293
12882.57 292
12883.64 297
12884.72 308
12885.79 295
12886.86 314
12887.93 332
12889.01 297
12890.08 314
12891.15 282
12892.22 266
12893.30 293
12894.37 292
12895.44 301
12896.52 286
12897.59 319
12898.66 298
12899.73 291
12900.81 312
12901.88 310
12902.95 284
12904.03 278
12905.10 304
12906.17 289
12907.25 331
12908.32 306
12909.39 315
12910.47 287
12911.54 279
12912.61 287
12913.69 292
12914.76 281
12915.83 329
12916.91 276
12917.98 256
12919.06 268
12920.13 281
12921.20 253
12922.28 266
12923.35 295
12924.43 277
12925.50 305
12926.57 276
12927.65 300
12928.72 287
12929.80 297
12930.87 261
12931.95 297
12933.02 295
12934.09 311
12935.17 296
12936.24 307
12937.32 323
12938.39 315
12939.47 296
12940.54 283
12941.62 270
12942.69 311
12943.77 333
12944.84 311
12945.92 294
12946.99 322
12948.07 305
12949.14 298
12950.22 269
12951.29 271
12952.37 284
12953.44 281
12954.52 290
12955.59 296
12956.67 296
12957.74 291
12958.82 284
12959.89 297
12960.97 304
12962.04 293
12963.12 315
12964.20 338
12965.27 305
12966.35 321
12967.42 287
12968.50 255
12969.58 296
12970.65 320
12971.73 241
12972.80 258
12973.88 274
12974.96 245
12976.03 277
12977.11 277
12978.18 284
12979.26 282
12980.34 311
12981.41 276
12982.49 267
12983.57 275
12984.64 265
12985.72 296
12986.80 299
12987.87 307
12988.95 331
12990.03 328
12991.10 307
12992.18 268
12993.26 273
12994.33 258
12995.41 293
12996.49 334
12997.56 265
12998.64 304
12999.72 295
13000.80 295
13001.87 258
13002.95 245
13004.03 286
13005.11 287
13006.18 271
13007.26 300
13008.34 297
13009.42 268
13010.49 267
13011.57 254
13012.65 308
13013.73 315
13014.80 311
13015.88 299
13016.96 268
13018.04 285
13019.12 302
13020.19 306
13021.27 300
13022.35 266
13023.43 271
13024.51 337
13025.58 308
13026.66 281
13027.74 275
13028.82 320
13029.90 285
13030.98 266
13032.05 267
13033.13 268
13034.21 319
13035.29 355
13036.37 308
13037.45 281
13038.53 291
13039.61 294
13040.68 306
13041.76 283
13042.84 264
13043.92 327
13045.00 392
13046.08 303
13047.16 288
13048.24 279
13049.32 278
13050.40 332
13051.48 343
13052.55 310
13053.63 276
13054.71 322
13055.79 293
13056.87 298
13057.95 293
13059.03 293
13060.11 355
13061.19 344
13062.27 277
13063.35 303
13064.43 311
13065.51 365
13066.59 294
13067.67 312
13068.75 296
13069.83 351
13070.91 337
13071.99 304
13073.07 276
13074.15 278
13075.23 333
13076.31 320
13077.39 315
13078.47 299
13079.55 274
13080.63 309
13081.71 283
13082.79 271
13083.88 303
13084.96 287
13086.04 304
13087.12 313
13088.20 284
13089.28 291
13090.36 277
13091.44 312
13092.52 316
13093.60 304
13094.68 274
13095.77 296
13096.85 314
13097.93 327
13099.01 279
13100.09 292
13101.17 269
13102.25 294
13103.34 269
13104.42 267
13105.50 282
13106.58 310
13107.66 283
13108.74 302
13109.82 327
13110.91 277
13111.99 301
13113.07 277
13114.15 237
13115.23 283
13116.32 305
13117.40 302
13118.48 304
13119.56 315
13120.64 349
13121.73 292
13122.81 303
13123.89 303
13124.97 292
13126.06 296
13127.14 309
13128.22 295
13129.30 300
13130.39 324
13131.47 304
13132.55 296
13133.63 267
13134.72 276
13135.80 274
13136.88 294
13137.97 295
13139.05 273
13140.13 270
13141.21 266
13142.30 309
13143.38 299
13144.46 261
13145.55 269
13146.63 279
13147.71 286
13148.80 280
13149.88 282
13150.96 310
13152.05 334
13153.13 308
13154.21 287
13155.30 271
13156.38 253
13157.47 267
13158.55 282
13159.63 287
13160.72 296
13161.80 309
13162.88 299
13163.97 265
13165.05 308
13166.14 271
13167.22 263
13168.31 281
13169.39 305
13170.47 278
13171.56 293
13172.64 285
13173.73 263
13174.81 275
13175.90 280
13176.98 297
13178.06 283
13179.15 261
13180.23 267
13181.32 264
13182.40 276
13183.49 274
13184.57 242
13185.66 300
13186.74 268
13187.83 301
13188.91 269
13190.00 273
13191.08 257
13192.17 303
13193.25 327
13194.34 300
13195.42 300
13196.51 290
13197.59 283
13198.68 281
13199.77 294
13200.85 246
13201.94 310
13203.02 303
13204.11 273
13205.19 266
13206.28 302
13207.36 281
13208.45 310
13209.54 292
13210.62 286
13211.71 329
13212.79 277
13213.88 265
13214.97 291
13216.05 304
13217.14 294
13218.22 301
13219.31 283
13220.40 288
13221.48 292
13222.57 283
13223.66 311
13224.74 282
13225.83 293
13226.92 269
13228.00 309
13229.09 304
13230.18 327
13231.26 353
13232.35 344
13233.44 278
13234.52 292
13235.61 277
13236.70 286
13237.78 295
13238.87 292
13239.96 258
13241.05 288
13242.13 290
13243.22 287
13244.31 287
13245.39 306
13246.48 300
13247.57 293
13248.66 321
13249.74 304
13250.83 302
13251.92 344
13253.01 335
13254.10 283
13255.18 293
13256.27 275
13257.36 290
13258.45 298
13259.53 316
13260.62 313
13261.71 298
13262.80 308
13263.89 308
13264.97 273
13266.06 314
13267.15 297
13268.24 313
13269.33 319
13270.42 341
13271.50 316
13272.59 307
13273.68 324
13274.77 311
13275.86 302
13276.95 304
13278.04 308
13279.12 331
13280.21 343
13281.30 306
13282.39 307
13283.48 340
13284.57 318
13285.66 293
13286.75 305
13287.84 330
13288.93 334
13290.01 338
13291.10 354
13292.19 330
13293.28 326
13294.37 327
13295.46 343
13296.55 300
13297.64 299
13298.73 366
13299.82 355
13300.91 309
13302.00 312
13303.09 306
13304.18 376
13305.27 347
13306.36 347
13307.45 403
13308.54 377
13309.63 353
13310.72 389
13311.81 338
13312.90 347
13313.99 357
13315.08 352
13316.17 384
13317.26 355
13318.35 371
13319.44 349
13320.53 351
13321.62 376
13322.71 298
13323.80 333
13324.89 355
13325.98 322
13327.07 302
13328.16 334
13329.25 368
13330.35 356
13331.44 335
13332.53 358
13333.62 344
13334.71 353
13335.80 334
13336.89 323
13337.98 352
13339.07 369
13340.16 359
13341.26 339
13342.35 335
13343.44 338
13344.53 358
13345.62 337
13346.71 362
13347.80 370
13348.90 375
13349.99 362
13351.08 380
13352.17 372
13353.26 365
13354.36 330
13355.45 412
13356.54 377
13357.63 359
13358.72 360
13359.81 378
13360.91 361
13362.00 326
13363.09 393
13364.18 376
13365.28 377
13366.37 389
13367.46 402
13368.55 387
13369.65 386
13370.74 400
13371.83 425
13372.92 431
13374.02 372
13375.11 406
13376.20 368
13377.29 399
13378.39 361
13379.48 370
13380.57 345
13381.67 354
13382.76 360
13383.85 357
13384.94 345
13386.04 337
13387.13 310
13388.22 339
13389.32 325
13390.41 330
13391.50 359
13392.60 326
13393.69 336
13394.78 323
13395.88 324
13396.97 337
13398.06 306
13399.16 322
13400.25 317
13401.35 327
13402.44 292
13403.53 348
13404.63 314
13405.72 360
13406.82 351
13407.91 312
13409.00 381
13410.10 380
13411.19 326
13412.29 345
13413.38 330
13414.47 331
13415.57 343
13416.66 365
13417.76 326
13418.85 309
13419.95 345
13421.04 320
13422.14 315
13423.23 321
13424.33 320
13425.42 322
13426.51 290
13427.61 308
13428.70 400
13429.80 356
13430.89 314
13431.99 345
13433.08 346
13434.18 343
13435.27 311
13436.37 366
13437.46 363
13438.56 331
13439.66 332
13440.75 322
13441.85 315
13442.94 348
13444.04 344
13445.13 371
13446.23 326
13447.32 353
13448.42 385
13449.52 349
13450.61 324
13451.71 300
13452.80 360
13453.90 363
13454.99 365
13456.09 354
13457.19 346
13458.28 356
13459.38 381
13460.48 377
13461.57 375
13462.67 365
13463.76 393
13464.86 412
13465.96 377
13467.05 339
13468.15 324
13469.25 387
13470.34 357
13471.44 355
13472.54 376
13473.63 369
13474.73 386
13475.83 348
13476.92 337
13478.02 364
13479.12 368
13480.21 381
13481.31 357
13482.41 389
13483.50 350
13484.60 350
13485.70 381
13486.80 409
13487.89 373
13488.99 387
13490.09 395
13491.19 389
13492.28 363
13493.38 401
13494.48 376
13495.58 346
13496.67 384
13497.77 403
13498.87 427
13499.97 450
13501.06 391
13502.16 417
13503.26 411
13504.36 430
13505.46 393
13506.55 410
13507.65 398
13508.75 451
13509.85 367
13510.95 423
13512.05 422
13513.14 407
13514.24 385
13515.34 344
13516.44 320
13517.54 327
13518.64 328
13519.73 342
13520.83 372
13521.93 301
13523.03 332
13524.13 330
13525.23 335
13526.33 322
13527.43 295
13528.53 301
13529.62 303
13530.72 320
13531.82 317
13532.92 311
13534.02 347
13535.12 372
13536.22 306
13537.32 300
13538.42 355
13539.52 350
13540.62 329
13541.72 338
13542.82 341
13543.92 375
13545.01 344
13546.11 316
13547.21 350
13548.31 333
13549.41 320
13550.51 340
13551.61 327
13552.71 301
13553.81 291
13554.91 324
13556.01 350
13557.11 332
13558.21 338
13559.31 334
13560.41 314
13561.51 313
13562.61 324
13563.72 321
13564.82 295
13565.92 309
13567.02 314
13568.12 361
13569.22 313
13570.32 344
13571.42 289
13572.52 309
13573.62 321
13574.72 291
13575.82 305
13576.92 304
13578.02 336
13579.13 291
13580.23 312
13581.33 347
13582.43 354
13583.53 339
13584.63 336
13585.73 316
13586.83 292
13587.94 271
13589.04 294
13590.14 315
13591.24 277
13592.34 293
13593.44 298
13594.54 280
13595.65 302
13596.75 330
13597.85 336
13598.95 314
13600.05 317
13601.16 337
13602.26 325
13603.36 342
13604.46 345
13605.56 310
13606.67 320
13607.77 315
13608.87 329
13609.97 316
13611.07 318
13612.18 334
13613.28 294
13614.38 283
13615.48 336
13616.59 283
13617.69 266
13618.79 303
13619.89 309
13621.00 318
13622.10 292
13623.20 269
13624.31 239
13625.41 304
13626.51 319
13627.61 311
13628.72 302
13629.82 286
13630.92 341
13632.03 360
13633.13 352
13634.23 328
13635.34 315
13636.44 311
13637.54 292
13638.65 290
13639.75 298
13640.85 297
13641.96 353
13643.06 319
13644.16 284
13645.27 293
13646.37 307
13647.48 335
13648.58 329
13649.68 281
13650.79 279
13651.89 312
13653.00 315
13654.10 296
13655.20 268
13656.31 246
13657.41 323
13658.52 321
13659.62 289
13660.72 312
13661.83 338
13662.93 311
13664.04 293
13665.14 322
13666.25 327
13667.35 312
13668.46 304
13669.56 287
13670.67 280
13671.77 341
13672.88 345
13673.98 336
13675.09 309
13676.19 298
13677.30 293
13678.40 316
13679.51 287
13680.61 304
13681.72 309
13682.82 325
13683.93 314
13685.03 305
13686.14 348
13687.24 315
13688.35 272
13689.45 313
13690.56 314
13691.66 317
13692.77 361
13693.88 351
13694.98 301
13696.09 284
13697.19 266
13698.30 328
13699.40 348
13700.51 322
13701.62 370
13702.72 329
13703.83 305
13704.93 341
13706.04 312
13707.15 337
13708.25 340
13709.36 364
13710.47 337
13711.57 369
13712.68 314
13713.79 289
13714.89 319
13716.00 322
13717.11 345
13718.21 298
13719.32 328
13720.43 333
13721.53 339
13722.64 319
13723.75 346
13724.85 353
13725.96 325
13727.07 352
13728.17 344
13729.28 339
13730.39 373
13731.50 398
13732.60 428
13733.71 362
13734.82 345
13735.92 376
13737.03 390
13738.14 371
13739.25 335
13740.35 381
13741.46 410
13742.57 367
13743.68 402
13744.79 396
13745.89 399
13747.00 355
13748.11 408
13749.22 410
13750.32 375
13751.43 361
13752.54 348
13753.65 384
13754.76 376
13755.87 353
13756.97 423
13758.08 462
13759.19 405
13760.30 419
13761.41 382
13762.52 435
13763.62 448
13764.73 434
13765.84 392
13766.95 426
13768.06 444
13769.17 494
13770.28 495
13771.38 456
13772.49 466
13773.60 550
13774.71 516
13775.82 498
13776.93 507
13778.04 543
13779.15 603
13780.26 558
13781.37 546
13782.48 468
13783.58 486
13784.69 481
13785.80 493
13786.91 431
13788.02 428
13789.13 442
13790.24 448
13791.35 412
13792.46 355
13793.57 386
13794.68 378
13795.79 363
13796.90 354
13798.01 348
13799.12 364
13800.23 387
13801.34 399
13802.45 391
13803.56 341
13804.67 396
13805.78 407
13806.89 375
13808.00 348
13809.11 353
13810.22 388
13811.33 355
13812.44 356
13813.55 349
13814.66 362
13815.77 330
13816.88 363
13818.00 361
13819.11 335
13820.22 338
13821.33 367
13822.44 356
13823.55 367
13824.66 338
13825.77 362
13826.88 361
13827.99 362
13829.10 358
13830.22 337
13831.33 393
13832.44 349
13833.55 341
13834.66 336
13835.77 371
13836.88 347
13838.00 333
13839.11 331
13840.22 282
13841.33 371
13842.44 364
13843.55 356
13844.67 349
13845.78 348
13846.89 359
13848.00 341
13849.11 358
13850.23 375
13851.34 340
13852.45 339
13853.56 342
13854.67 359
13855.79 364
13856.90 380
13858.01 370
13859.12 387
13860.24 364
13861.35 364
13862.46 357
13863.57 367
13864.69 413
13865.80 389
13866.91 352
13868.02 385
13869.14 410
13870.25 374
13871.36 366
13872.47 377
13873.59 413
13874.70 413
13875.81 345
13876.93 381
13878.04 415
13879.15 398
13880.27 412
13881.38 396
13882.49 368
13883.61 360
13884.72 401
13885.83 344
13886.95 386
13888.06 448
13889.17 391
13890.29 400
13891.40 373
13892.51 456
13893.63 468
13894.74 453
13895.86 456
13896.97 417
13898.08 450
13899.20 456
13900.31 443
13901.43 464
13902.54 461
13903.65 449
13904.77 436
13905.88 421
13907.00 445
13908.11 454
13909.23 424
13910.34 425
13911.45 371
13912.57 403
13913.68 388
13914.80 350
13915.91 348
13917.03 381
13918.14 363
13919.26 400
13920.37 396
13921.49 386
13922.60 323
13923.72 360
13924.83 394
13925.95 390
13927.06 388
13928.18 326
13929.29 373
13930.41 415
13931.52 377
13932.64 372
13933.75 391
13934.87 353
13935.98 374
13937.10 386
13938.21 359
13939.33 395
13940.45 388
13941.56 368
13942.68 372
13943.79 394
13944.91 360
13946.03 345
13947.14 369
13948.26 337
13949.37 352
13950.49 361
13951.60 355
13952.72 349
13953.84 337
13954.95 356
13956.07 384
13957.19 352
13958.30 334
13959.42 329
13960.54 356
13961.65 341
13962.77 339
13963.88 366
13965.00 346
13966.12 345
13967.23 338
13968.35 335
13969.47 364
13970.59 335
13971.70 369
13972.82 339
13973.94 298
13975.05 298
13976.17 318
13977.29 357
13978.40 312
13979.52 334
13980.64 318
13981.76 344
13982.87 347
13983.99 302
13985.11 325
13986.23 309
13987.34 358
13988.46 339
13989.58 331
13990.70 334
13991.81 352
13992.93 350
13994.05 374
13995.17 352
13996.29 320
13997.40 351
13998.52 339
13999.64 344
14000.76 314
14001.88 326
14002.99 344
14004.11 342
14005.23 302
14006.35 326
14007.47 313
14008.58 371
14009.70 384
14010.82 336
14011.94 316
14013.06 356
14014.18 350
14015.30 314
14016.41 330
14017.53 285
14018.65 337
14019.77 338
14020.89 327
14022.01 344
14023.13 326
14024.25 333
14025.37 349
14026.48 304
14027.60 359
14028.72 386
14029.84 353
14030.96 342
14032.08 336
14033.20 352
14034.32 366
14035.44 371
14036.56 361
14037.68 350
14038.80 366
14039.92 368
14041.04 347
14042.16 341
14043.28 354
14044.40 377
14045.52 344
14046.64 368
14047.76 328
14048.88 310
14050.00 362
14051.12 348
14052.24 379
14053.36 363
14054.48 425
14055.60 415
14056.72 405
14057.84 395
14058.96 357
14060.08 377
14061.20 350
14062.32 334
14063.44 347
14064.56 391
14065.68 359
14066.80 378
14067.92 382
14069.04 387
14070.16 385
14071.28 380
14072.41 431
14073.53 413
14074.65 387
14075.77 436
14076.89 422
14078.01 396
14079.13 395
14080.25 439
14081.37 429
14082.50 441
14083.62 427
14084.74 439
14085.86 449
14086.98 464
14088.10 464
14089.23 502
14090.35 496
14091.47 453
14092.59 472
14093.71 511
14094.83 491
14095.96 464
14097.08 476
14098.20 458
14099.32 507
14100.44 506
14101.57 500
14102.69 458
14103.81 424
14104.93 458
14106.05 469
14107.18 440
14108.30 443
14109.42 414
14110.54 399
14111.67 401
14112.79 393
14113.91 405
14115.03 352
14116.16 402
14117.28 380
14118.40 339
14119.53 318
14120.65 317
14121.77 364
14122.89 377
14124.02 353
14125.14 287
14126.26 349
14127.39 356
14128.51 329
14129.63 335
14130.76 319
14131.88 355
14133.00 340
14134.13 328
14135.25 331
14136.37 336
14137.50 359
14138.62 319
14139.74 320
14140.87 347
14141.99 324
14143.11 322
14144.24 362
14145.36 348
14146.49 303
14147.61 352
14148.73 347
14149.86 319
14150.98 289
14152.11 294
14153.23 310
14154.35 331
14155.48 320
14156.60 310
14157.73 315
14158.85 307
14159.98 343
14161.10 337
14162.23 327
14163.35 336
14164.47 325
14165.60 323
14166.72 309
14167.85 345
14168.97 315
14170.10 318
14171.22 299
14172.35 328
14173.47 320
14174.60 327
14175.72 340
14176.85 313
14177.97 314
14179.10 335
14180.22 321
14181.35 336
14182.47 324
14183.60 329
14184.72 289
14185.85 344
14186.98 329
14188.10 323
14189.23 354
14190.35 328
14191.48 322
14192.60 317
14193.73 301
14194.86 304
14195.98 331
14197.11 345
14198.23 315
14199.36 317
14200.49 294
14201.61 291
14202.74 312
14203.86 304
14204.99 293
14206.12 320
14207.24 290
14208.37 240
14209.50 300
14210.62 305
14211.75 301
14212.87 283
14214.00 311
14215.13 302
14216.25 288
14217.38 322
14218.51 289
14219.63 284
14220.76 314
14221.89 316
14223.02 335
14224.14 299
14225.27 286
14226.40 286
14227.52 295
14228.65 261
14229.78 267
14230.91 304
14232.03 296
14233.16 291
14234.29 266
14235.41 291
14236.54 294
14237.67 282
14238.80 305
14239.92 283
14241.05 295
14242.18 259
14243.31 279
14244.44 294
14245.56 291
14246.69 296
14247.82 302
14248.95 306
14250.08 308
14251.20 266
14252.33 278
14253.46 269
14254.59 252
14255.72 250
14256.84 272
14257.97 291
14259.10 301
14260.23 334
14261.36 257
14262.49 294
14263.62 309
14264.74 302
14265.87 252
14267.00 272
14268.13 252
14269.26 290
14270.39 256
14271.52 263
14272.65 303
14273.77 278
14274.90 270
14276.03 278
14277.16 283
14278.29 278
14279.42 275
14280.55 273
14281.68 275
14282.81 277
14283.94 309
14285.07 316
14286.20 246
14287.33 265
14288.45 252
14289.58 264
14290.71 252
14291.84 280
14292.97 239
14294.10 268
14295.23 279
14296.36 301
14297.49 278
14298.62 231
14299.75 253
14300.88 261
14302.01 246
14303.14 245
14304.27 241
14305.40 256
14306.53 252
14307.66 287
14308.79 274
14309.92 254
14311.05 224
14312.19 268
14313.32 221
14314.45 228
14315.58 289
14316.71 284
14317.84 239
14318.97 239
14320.10 280
14321.23 239
14322.36 225
14323.49 245
14324.62 237
14325.75 227
14326.89 254
14328.02 246
14329.15 209
14330.28 241
14331.41 262
14332.54 261
14333.67 245
14334.80 232
14335.94 229
14337.07 230
14338.20 220
14339.33 231
14340.46 255
14341.59 235
14342.73 216
14343.86 229
14344.99 236
14346.12 223
14347.25 202
14348.38 232
14349.52 233
14350.65 215
14351.78 240
14352.91 233
14354.04 213
14355.18 235
14356.31 252
14357.44 246
14358.57 248
14359.71 273
14360.84 284
14361.97 270
14363.10 262
14364.24 257
14365.37 223
14366.50 258
14367.63 227
14368.77 249
14369.90 247
14371.03 249
14372.16 262
14373.30 229
14374.43 227
14375.56 246
14376.70 245
14377.83 258
14378.96 264
14380.10 263
14381.23 256
14382.36 272
14383.50 230
14384.63 236
14385.76 215
14386.90 224
14388.03 214
14389.16 215
14390.30 241
14391.43 229
14392.56 229
14393.70 224
14394.83 206
14395.97 241
14397.10 269
14398.23 257
14399.37 216
14400.50 209
14401.63 240
14402.77 250
14403.90 236
14405.04 236
14406.17 226
14407.31 239
14408.44 234
14409.57 234
14410.71 281
14411.84 294
14412.98 243
14414.11 225
14415.25 270
14416.38 364
14417.52 290
14418.65 244
14419.79 244
14420.92 271
14422.05 263
14423.19 249
14424.32 248
14425.46 259
14426.59 277
14427.73 263
14428.86 217
14430.00 269
14431.14 238
14432.27 262
14433.41 264
14434.54 232
14435.68 220
14436.81 226
14437.95 251
14439.08 258
14440.22 269
14441.35 235
14442.49 270
14443.63 264
14444.76 260
14445.90 276
14447.03 263
14448.17 275
14449.30 240
14450.44 274
14451.58 255
14452.71 222
14453.85 246
14454.98 261
14456.12 254
14457.26 257
14458.39 246
14459.53 228
14460.67 244
14461.80 257
14462.94 226
14464.08 267
14465.21 276
14466.35 251
14467.48 267
14468.62 244
14469.76 271
14470.90 274
14472.03 286
14473.17 280
14474.31 247
14475.44 272
14476.58 254
14477.72 243
14478.85 239
14479.99 256
14481.13 299
14482.27 271
14483.40 262
14484.54 273
14485.68 259
14486.81 251
14487.95 271
14489.09 270
14490.23 278
14491.36 267
14492.50 253
14493.64 274
14494.78 258
14495.92 297
14497.05 296
14498.19 272
14499.33 277
14500.47 277
14501.60 286
14502.74 280
14503.88 300
14505.02 347
14506.16 303
14507.30 321
14508.43 321
14509.57 335
14510.71 312
14511.85 324
14512.99 300
14514.13 314
14515.26 330
14516.40 294
14517.54 337
14518.68 343
14519.82 336
14520.96 320
14522.10 317
14523.23 316
14524.37 361
14525.51 347
14526.65 329
14527.79 302
14528.93 335
14530.07 313
14531.21 300
14532.35 259
14533.49 273
14534.63 283
14535.76 323
14536.90 313
14538.04 320
14539.18 275
14540.32 316
14541.46 285
14542.60 278
14543.74 297
14544.88 303
14546.02 295
14547.16 302
14548.30 281
14549.44 268
14550.58 265
14551.72 277
14552.86 268
14554.00 320
14555.14 268
14556.28 279
14557.42 289
14558.56 275
14559.70 254
14560.84 285
14561.98 288
14563.12 296
14564.26 274
14565.40 300
14566.54 285
14567.68 287
14568.82 251
14569.96 281
14571.11 284
14572.25 291
14573.39 282
14574.53 252
14575.67 270
14576.81 268
14577.95 258
14579.09 268
14580.23 280
14581.37 245
14582.52 263
14583.66 269
14584.80 262
14585.94 302
14587.08 297
14588.22 294
14589.36 275
14590.50 268
14591.65 304
14592.79 294
14593.93 275
14595.07 293
14596.21 283
14597.35 257
14598.50 297
14599.64 286
14600.78 288
14601.92 324
14603.06 315
14604.21 281
14605.35 270
14606.49 284
14607.63 278
14608.77 297
14609.92 265
14611.06 293
14612.20 308
14613.34 305
14614.49 288
14615.63 299
14616.77 311
14617.91 306
14619.06 302
14620.20 300
14621.34 306
14622.48 301
14623.63 303
14624.77 317
14625.91 307
14627.06 323
14628.20 330
14629.34 315
14630.48 331
14631.63 357
14632.77 347
14633.91 314
14635.06 348
14636.20 349
14637.34 345
14638.49 363
14639.63 308
14640.77 369
14641.92 342
14643.06 346
14644.20 368
14645.35 312
14646.49 342
14647.64 321
14648.78 275
14649.92 330
14651.07 330
14652.21 285
14653.35 346
14654.50 288
14655.64 320
14656.79 301
14657.93 293
14659.07 263
14660.22 249
14661.36 292
14662.51 282
14663.65 287
14664.80 275
14665.94 271
14667.09 266
14668.23 286
14669.37 301
14670.52 247
14671.66 236
14672.81 269
14673.95 259
14675.10 257
14676.24 245
14677.39 276
14678.53 275
14679.68 240
14680.82 278
14681.97 228
14683.11 247
14684.26 271
14685.40 236
14686.55 211
14687.69 222
14688.84 252
14689.98 239
14691.13 234
14692.27 248
14693.42 229
14694.57 266
14695.71 247
14696.86 222
14698.00 193
14699.15 202
14700.29 221
14701.44 261
14702.59 255
14703.73 200
14704.88 216
14706.02 241
14707.17 224
14708.32 220
14709.46 200
14710.61 230
14711.75 249
14712.90 253
14714.05 256
14715.19 222
14716.34 192
14717.49 245
14718.63 229
14719.78 195
14720.93 224
14722.07 217
14723.22 240
14724.37 211
14725.51 234
14726.66 249
14727.81 280
14728.95 217
14730.10 238
14731.25 243
14732.39 265
14733.54 205
14734.69 221
14735.84 191
14736.98 228
14738.13 237
14739.28 253
14740.42 237
14741.57 233
14742.72 208
14743.87 199
14745.01 228
14746.16 222
14747.31 232
14748.46 228
14749.61 233
14750.75 225
14751.90 234
14753.05 240
14754.20 277
14755.34 243
14756.49 236
14757.64 228
14758.79 227
14759.94 227
14761.08 228
14762.23 252
14763.38 229
14764.53 241
14765.68 245
14766.83 225
14767.97 237
14769.12 205
14770.27 217
14771.42 246
14772.57 201
14773.72 239
14774.87 215
14776.01 208
14777.16 231
14778.31 241
14779.46 256
14780.61 225
14781.76 226
14782.91 190
14784.06 227
14785.21 198
14786.36 183
14787.50 201
14788.65 208
14789.80 208
14790.95 214
14792.10 228
14793.25 219
14794.40 253
14795.55 251
14796.70 202
14797.85 203
14799.00 229
14800.15 235
14801.30 208
14802.45 209
14803.60 223
14804.75 212
14805.90 191
14807.05 203
14808.20 190
14809.35 188
14810.50 208
14811.65 176
14812.80 194
14813.95 192
14815.10 206
14816.25 217
14817.40 203
14818.55 210
14819.70 235
14820.85 228
14822.00 200
14823.15 218
14824.30 195
14825.45 198
14826.60 198
14827.75 212
14828.91 213
14830.06 216
14831.21 215
14832.36 239
14833.51 209
14834.66 198
14835.81 250
14836.96 217
14838.11 194
14839.26 191
14840.42 180
14841.57 187
14842.72 203
14843.87 221
14845.02 209
14846.17 206
14847.32 177
14848.48 190
14849.63 192
14850.78 227
14851.93 224
14853.08 203
14854.23 192
14855.39 193
14856.54 195
14857.69 186
14858.84 216
14859.99 185
14861.15 173
14862.30 217
14863.45 219
14864.60 201
14865.75 206
14866.91 209
14868.06 199
14869.21 204
14870.36 201
14871.52 196
14872.67 208
14873.82 188
14874.97 188
14876.13 220
14877.28 237
14878.43 211
14879.59 208
14880.74 220
14881.89 178
14883.04 191
14884.20 199
14885.35 180
14886.50 197
14887.66 175
14888.81 186
14889.96 204
14891.12 171
14892.27 208
14893.42 174
14894.58 179
14895.73 169
14896.88 189
14898.04 199
14899.19 190
14900.34 195
14901.50 196
14902.65 205
14903.80 184
14904.96 174
14906.11 184
14907.27 217
14908.42 193
14909.57 180
14910.73 162
14911.88 203
14913.04 196
14914.19 228
14915.34 227
14916.50 198
14917.65 214
14918.81 202
14919.96 194
14921.11 193
14922.27 220
14923.42 248
14924.58 216
14925.73 191
14926.89 187
14928.04 210
14929.20 213
14930.35 211
14931.51 221
14932.66 194
14933.82 228
14934.97 232
14936.13 189
14937.28 197
14938.44 175
14939.59 188
14940.75 221
14941.90 213
14943.06 187
14944.21 201
14945.37 214
14946.52 207
14947.68 229
14948.83 214
14949.99 214
14951.14 212
14952.30 236
14953.46 232
14954.61 208
14955.77 196
14956.92 170
14958.08 212
14959.24 188
14960.39 206
14961.55 206
14962.70 178
14963.86 188
14965.02 185
14966.17 203
14967.33 204
14968.48 175
14969.64 180
14970.80 191
14971.95 246
14973.11 226
14974.27 183
14975.42 183
14976.58 205
14977.74 207
14978.89 212
14980.05 201
14981.21 168
14982.36 189
14983.52 164
14984.68 192
14985.83 210
14986.99 216
14988.15 216
14989.30 187
14990.46 177
14991.62 178
14992.77 192
14993.93 208
14995.09 214
14996.25 191
14997.40 177
14998.56 219
14999.72 213
15000.88 190
15002.03 183
15003.19 169
15004.35 207
15005.51 204
15006.66 218
15007.82 221
15008.98 186
15010.14 170
15011.30 177
15012.45 176
15013.61 202
15014.77 243
15015.93 207
15017.09 163
15018.24 179
15019.40 197
15020.56 214
15021.72 220
15022.88 192
15024.04 192
15025.19 195
15026.35 200
15027.51 212
15028.67 192
15029.83 223
15030.99 213
15032.15 195
15033.30 197
15034.46 192
15035.62 210
15036.78 154
15037.94 211
15039.10 175
15040.26 187
15041.42 211
15042.58 199
15043.73 193
15044.89 216
15046.05 177
15047.21 162
15048.37 191
15049.53 175
15050.69 190
15051.85 165
15053.01 162
15054.17 175
15055.33 184
15056.49 199
15057.65 179
15058.81 218
15059.97 191
15061.13 186
15062.29 185
15063.45 164
15064.61 192
15065.77 205
15066.93 178
15068.09 167
15069.25 200
15070.41 191
15071.57 180
15072.73 199
15073.89 203
15075.05 169
15076.21 169
15077.37 180
15078.53 165
15079.69 175
15080.85 164
15082.01 178
15083.17 185
15084.33 222
15085.49 188
15086.65 194
15087.82 191
15088.98 175
15090.14 169
15091.30 182
15092.46 187
15093.62 161
15094.78 226
15095.94 223
15097.10 215
15098.27 189
15099.43 195
15100.59 212
15101.75 242
15102.91 193
15104.07 196
15105.23 173
15106.40 190
15107.56 187
15108.72 181
15109.88 183
15111.04 179
15112.20 216
15113.37 156
15114.53 170
15115.69 158
15116.85 185
15118.01 203
15119.18 181
15120.34 209
15121.50 206
15122.66 192
15123.82 184
15124.99 177
15126.15 207
15127.31 186
15128.47 172
15129.64 156
15130.80 199
15131.96 199
15133.12 196
15134.29 187
15135.45 196
15136.61 212
15137.77 189
15138.94 197
15140.10 206
15141.26 199
15142.43 216
15143.59 161
15144.75 200
15145.92 187
15147.08 190
15148.24 196
15149.41 172
15150.57 194
15151.73 180
15152.90 198
15154.06 188
15155.22 189
15156.39 204
15157.55 171
15158.71 166
15159.88 174
15161.04 177
15162.20 194
15163.37 173
15164.53 187
15165.70 177
15166.86 178
15168.02 188
15169.19 216
15170.35 187
15171.52 199
15172.68 213
15173.84 219
15175.01 203
15176.17 169
15177.34 193
15178.50 202
15179.66 207
15180.83 188
15181.99 204
15183.16 208
15184.32 188
15185.49 193
15186.65 223
15187.82 208
15188.98 179
15190.15 193
15191.31 190
15192.48 176
15193.64 183
15194.81 220
15195.97 206
15197.14 191
15198.30 200
15199.47 157
15200.63 196
15201.80 174
15202.96 179
15204.13 209
15205.29 233
15206.46 191
15207.62 202
15208.79 194
15209.96 203
15211.12 185
15212.29 186
15213.45 185
15214.62 210
15215.78 239
15216.95 220
15218.12 203
15219.28 224
15220.45 206
15221.61 197
15222.78 202
15223.95 204
15225.11 205
15226.28 235
15227.44 214
15228.61 200
15229.78 201
15230.94 184
15232.11 205
15233.28 195
15234.44 248
15235.61 250
15236.78 230
15237.94 235
15239.11 260
15240.28 233
15241.44 247
15242.61 234
15243.78 205
15244.94 226
15246.11 209
15247.28 235
15248.44 229
15249.61 203
15250.78 199
15251.95 205
15253.11 197
15254.28 174
15255.45 190
15256.61 200
15257.78 225
15258.95 176
15260.12 195
15261.28 194
15262.45 174
15263.62 177
15264.79 186
15265.95 197
15267.12 216
15268.29 216
15269.46 211
15270.63 224
15271.79 213
15272.96 195
15274.13 199
15275.30 162
15276.47 173
15277.63 204
15278.80 189
15279.97 184
15281.14 226
15282.31 185
15283.48 144
15284.64 225
15285.81 190
15286.98 205
15288.15 211
15289.32 207
15290.49 203
15291.66 191
15292.82 214
15293.99 176
15295.16 197
15296.33 192
15297.50 191
15298.67 189
15299.84 219
15301.01 216
15302.18 209
15303.35 204
15304.51 216
15305.68 186
15306.85 199
15308.02 206
15309.19 186
15310.36 186
15311.53 176
15312.70 203
15313.87 184
15315.04 196
15316.21 189
15317.38 203
15318.55 206
15319.72 191
15320.89 227
15322.06 198
15323.23 209
15324.40 204
15325.57 190
15326.74 170
15327.91 172
15329.08 192
15330.25 199
15331.42 183
15332.59 177
15333.76 185
15334.93 211
15336.10 229
15337.27 180
15338.44 162
15339.61 207
15340.78 199
15341.95 189
15343.12 206
15344.29 218
15345.47 191
15346.64 203
15347.81 198
15348.98 190
15350.15 197
15351.32 173
15352.49 171
15353.66 180
15354.83 184
15356.00 248
15357.18 196
15358.35 180
15359.52 179
15360.69 194
15361.86 184
15363.03 192
15364.20 171
15365.38 202
15366.55 169
15367.72 171
15368.89 153
15370.06 166
15371.23 177
15372.41 195
15373.58 206
15374.75 231
15375.92 198
15377.09 212
15378.26 224
15379.44 199
15380.61 195
15381.78 203
15382.95 214
15384.13 214
15385.30 185
15386.47 209
15387.64 174
15388.82 200
15389.99 179
15391.16 167
15392.33 194
15393.51 178
15394.68 220
15395.85 205
15397.02 187
15398.20 187
15399.37 196
15400.54 182
15401.71 188
15402.89 205
15404.06 218
15405.23 183
15406.41 183
15407.58 202
15408.75 206
15409.93 193
15411.10 166
15412.27 155
15413.45 183
15414.62 193
15415.79 200
15416.97 177
15418.14 209
15419.31 218
15420.49 188
15421.66 166
15422.84 182
15424.01 175
15425.18 184
15426.36 177
15427.53 179
15428.70 175
15429.88 193
15431.05 172
15432.23 184
15433.40 179
15434.57 166
15435.75 186
15436.92 178
15438.10 179
15439.27 167
15440.45 168
15441.62 165
15442.80 172
15443.97 185
15445.14 203
15446.32 201
15447.49 180
15448.67 173
15449.84 180
15451.02 185
15452.19 191
15453.37 181
15454.54 193
15455.72 189
15456.89 189
15458.07 160
15459.24 166
15460.42 190
15461.59 186
15462.77 181
15463.94 160
15465.12 179
15466.29 181
15467.47 171
15468.65 162
15469.82 165
15471.00 206
15472.17 207
15473.35 178
15474.52 167
15475.70 177
15476.88 197
15478.05 224
15479.23 207
15480.40 170
15481.58 176
15482.76 197
15483.93 187
15485.11 207
15486.28 194
15487.46 180
15488.64 179
15489.81 232
15490.99 196
15492.16 189
15493.34 212
15494.52 179
15495.69 191
15496.87 185
15498.05 210
15499.22 198
15500.40 190
15501.58 191
15502.75 180
15503.93 180
15505.11 198
15506.28 190
15507.46 175
15508.64 191
15509.82 207
15510.99 195
15512.17 186
15513.35 171
15514.52 174
15515.70 185
15516.88 176
15518.06 172
15519.23 187
15520.41 211
15521.59 200
15522.77 184
15523.94 167
15525.12 180
15526.30 161
15527.48 200
15528.65 249
15529.83 235
15531.01 208
15532.19 162
15533.37 166
15534.54 161
15535.72 186
15536.90 195
15538.08 172
15539.26 184
15540.44 179
15541.61 175
15542.79 183
15543.97 182
15545.15 208
15546.33 187
15547.51 204
15548.68 173
15549.86 192
15551.04 195
15552.22 199
15553.40 208
15554.58 195
15555.76 210
15556.93 201
15558.11 192
15559.29 187
15560.47 189
15561.65 201
15562.83 190
15564.01 201
15565.19 202
15566.37 199
15567.55 203
15568.73 197
15569.91 208
15571.08 209
15572.26 222
15573.44 184
15574.62 165
15575.80 198
15576.98 178
15578.16 183
15579.34 209
15580.52 214
15581.70 213
15582.88 199
15584.06 200
15585.24 185
15586.42 192
15587.60 193
15588.78 175
15589.96 179
15591.14 192
15592.32 186
15593.50 227
15594.68 179
15595.86 188
15597.04 191
15598.22 198
15599.40 211
15600.58 196
15601.76 204
15602.95 212
15604.13 241
15605.31 190
15606.49 180
15607.67 199
15608.85 217
15610.03 203
15611.21 215
15612.39 177
15613.57 208
15614.75 229
15615.93 218
15617.12 234
15618.30 234
15619.48 221
15620.66 205
15621.84 220
15623.02 224
15624.20 202
15625.38 197
15626.57 233
15627.75 231
15628.93 261
15630.11 208
15631.29 220
15632.47 232
15633.66 232
15634.84 229
15636.02 210
15637.20 218
15638.38 223
15639.57 228
15640.75 201
15641.93 198
15643.11 239
15644.29 223
15645.48 209
15646.66 213
15647.84 199
15649.02 210
15650.21 226
15651.39 192
15652.57 210
15653.75 230
15654.94 218
15656.12 232
15657.30 225
15658.48 216
15659.67 200
15660.85 194
15662.03 231
15663.22 248
15664.40 244
15665.58 222
15666.76 226
15667.95 219
15669.13 243
15670.31 198
15671.50 234
15672.68 214
15673.86 241
15675.05 240
15676.23 246
15677.41 229
15678.60 229
15679.78 251
15680.96 227
15682.15 226
15683.33 207
15684.51 222
15685.70 228
15686.88 199
15688.07 202
15689.25 195
15690.43 203
15691.62 200
15692.80 168
15693.99 207
15695.17 178
15696.35 207
15697.54 214
15698.72 200
15699.91 216
15701.09 199
15702.28 202
15703.46 195
15704.64 201
15705.83 202
15707.01 207
15708.20 205
15709.38 241
15710.57 244
15711.75 242
15712.94 239
15714.12 226
15715.31 222
15716.49 219
15717.68 265
15718.86 251
15720.05 247
15721.23 218
15722.42 239
15723.60 250
15724.79 196
15725.97 204
15727.16 241
15728.34 211
15729.53 254
15730.71 254
15731.90 232
15733.08 237
15734.27 212
15735.46 239
15736.64 218
15737.83 228
15739.01 220
15740.20 224
15741.39 228
15742.57 224
15743.76 224
15744.94 248
15746.13 252
15747.31 258
15748.50 237
15749.69 243
15750.87 241
15752.06 233
15753.25 202
15754.43 211
15755.62 255
15756.81 247
15757.99 245
15759.18 251
15760.36 244
15761.55 247
15762.74 262
15763.92 246
15765.11 283
15766.30 279
15767.49 255
15768.67 257
15769.86 235
15771.05 191
15772.23 246
15773.42 222
15774.61 224
15775.79 218
15776.98 227
15778.17 202
15779.36 210
15780.54 210
15781.73 199
15782.92 228
15784.11 236
15785.29 246
15786.48 218
15787.67 213
15788.86 195
15790.04 221
15791.23 239
15792.42 233
15793.61 253
15794.79 210
15795.98 213
15797.17 214
15798.36 222
15799.55 224
15800.73 199
15801.92 198
15803.11 222
15804.30 219
15805.49 199
15806.68 194
15807.86 237
15809.05 205
15810.24 186
15811.43 209
15812.62 222
15813.81 223
15815.00 209
15816.18 181
15817.37 200
15818.56 207
15819.75 225
15820.94 224
15822.13 222
15823.32 186
15824.51 218
15825.70 238
15826.88 206
15828.07 212
15829.26 208
15830.45 216
15831.64 194
15832.83 209
15834.02 203
15835.21 213
15836.40 233
15837.59 200
15838.78 214
15839.97 176
15841.16 214
15842.35 220
15843.54 200
15844.73 193
15845.92 233
15847.11 224
15848.30 202
15849.49 198
15850.68 230
15851.87 224
15853.06 220
15854.25 194
15855.44 182
15856.63 201
15857.82 219
15859.01 208
15860.20 190
15861.39 224
15862.58 191
15863.77 184
15864.96 187
15866.15 194
15867.34 202
15868.53 215
15869.72 231
15870.91 227
15872.10 202
15873.29 215
15874.48 174
15875.68 190
15876.87 199
15878.06 209
15879.25 207
15880.44 234
15881.63 203
15882.82 207
15884.01 204
15885.20 183
15886.40 204
15887.59 206
15888.78 198
15889.97 209
15891.16 199
15892.35 217
15893.54 202
15894.74 200
15895.93 175
15897.12 181
15898.31 197
15899.50 234
15900.70 231
15901.89 214
15903.08 196
15904.27 209
15905.46 211
15906.66 197
15907.85 249
15909.04 249
15910.23 186
15911.42 224
15912.62 214
15913.81 225
15915.00 200
15916.19 238
15917.39 234
15918.58 210
15919.77 206
15920.96 232
15922.16 244
15923.35 243
15924.54 207
15925.73 205
15926.93 227
15928.12 239
15929.31 215
15930.51 204
15931.70 242
15932.89 212
15934.09 238
15935.28 217
15936.47 229
15937.67 230
15938.86 209
15940.05 225
15941.25 204
15942.44 243
15943.63 213
15944.83 218
15946.02 215
15947.21 180
15948.41 199
15949.60 205
15950.79 202
15951.99 196
15953.18 183
15954.38 223
15955.57 210
15956.76 205
15957.96 175
15959.15 178
15960.35 197
15961.54 192
15962.73 187
15963.93 206
15965.12 205
15966.32 204
15967.51 175
15968.71 171
15969.90 185
15971.09 199
15972.29 205
15973.48 178
15974.68 220
15975.87 197
15977.07 203
15978.26 210
15979.46 197
15980.65 177
15981.85 188
15983.04 178
15984.24 196
15985.43 169
15986.63 154
15987.82 212
15989.02 217
15990.21 200
15991.41 185
15992.60 184
15993.80 183
15994.99 163
15996.19 162
15997.39 180
15998.58 207
15999.78 171
16000.97 185
16002.17 197
16003.36 189
16004.56 174
16005.76 185
16006.95 184
16008.15 203
16009.34 191
16010.54 187
16011.73 188
16012.93 177
16014.13 148
16015.32 173
16016.52 176
16017.72 199
16018.91 175
16020.11 194
16021.30 184
16022.50 197
16023.70 159
16024.89 171
16026.09 190
16027.29 205
16028.48 187
16029.68 160
16030.88 195
16032.07 189
16033.27 169
16034.47 168
16035.67 164
16036.86 158
16038.06 184
16039.26 172
16040.45 171
16041.65 176
16042.85 166
16044.04 192
16045.24 201
16046.44 181
16047.64 145
16048.83 154
16050.03 199
16051.23 200
16052.43 162
16053.62 160
16054.82 188
16056.02 208
16057.22 177
16058.42 164
16059.61 152
16060.81 165
16062.01 205
16063.21 193
16064.41 188
16065.60 180
16066.80 167
16068.00 166
16069.20 191
16070.40 178
16071.59 175
16072.79 162
16073.99 172
16075.19 168
16076.39 167
16077.59 190
16078.78 191
16079.98 192
16081.18 167
16082.38 171
16083.58 180
16084.78 156
16085.98 158
16087.18 190
16088.37 192
16089.57 183
16090.77 192
16091.97 190
16093.17 156
16094.37 179
16095.57 192
16096.77 160
16097.97 166
16099.17 177
16100.37 200
16101.57 168
16102.77 167
16103.96 222
16105.16 174
16106.36 160
16107.56 176
16108.76 171
16109.96 191
16111.16 170
16112.36 177
16113.56 174
16114.76 151
16115.96 167
16117.16 171
16118.36 181
16119.56 176
16120.76 170
16121.96 183
16123.16 201
16124.36 179
16125.56 176
16126.76 175
16127.96 193
16129.16 192
16130.37 204
16131.57 177
16132.77 176
16133.97 167
16135.17 173
16136.37 161
16137.57 147
16138.77 157
16139.97 180
16141.17 173
16142.37 195
16143.57 161
16144.77 162
16145.98 172
16147.18 156
16148.38 189
16149.58 189
16150.78 195
16151.98 188
16153.18 182
16154.38 179
16155.59 169
16156.79 158
16157.99 167
16159.19 172
16160.39 174
16161.59 170
16162.80 180
16164.00 180
16165.20 151
16166.40 192
16167.60 198
16168.80 173
16170.01 189
16171.21 163
16172.41 183
16173.61 177
16174.81 173
16176.02 157
16177.22 131
16178.42 150
16179.62 139
16180.83 145
16182.03 150
16183.23 136
16184.43 156
16185.64 186
16186.84 170
16188.04 163
16189.24 165
16190.45 171
16191.65 176
16192.85 182
16194.06 178
16195.26 140
16196.46 178
16197.66 197
16198.87 179
16200.07 185
16201.27 188
16202.48 185
16203.68 182
16204.88 183
16206.09 162
16207.29 185
16208.49 186
16209.70 201
16210.90 187
16212.10 185
16213.31 179
16214.51 167
16215.71 192
16216.92 182
16218.12 180
16219.33 147
16220.53 173
16221.73 151
16222.94 167
16224.14 169
16225.35 199
16226.55 175
16227.75 169
16228.96 165
16230.16 174
16231.37 180
16232.57 176
16233.77 164
16234.98 182
16236.18 199
16237.39 171
16238.59 168
16239.80 156
16241.00 176
16242.21 181
16243.41 193
16244.62 174
16245.82 157
16247.03 175
16248.23 181
16249.44 162
16250.64 176
16251.85 173
16253.05 176
16254.26 179
16255.46 197
16256.67 173
16257.87 153
16259.08 178
16260.28 214
16261.49 179
16262.69 167
16263.90 169
16265.10 186
16266.31 160
16267.51 178
16268.72 197
16269.93 203
16271.13 200
16272.34 192
16273.54 210
16274.75 168
16275.96 200
16277.16 213
16278.37 210
16279.57 184
16280.78 182
16281.99 190
16283.19 165
16284.40 174
16285.60 199
16286.81 185
16288.02 189
16289.22 206
16290.43 206
16291.64 176
16292.84 157
16294.05 186
16295.26 183
16296.46 186
16297.67 181
16298.88 185
16300.08 191
16301.29 197
16302.50 208
16303.70 186
16304.91 221
16306.12 182
16307.32 198
16308.53 153
16309.74 171
16310.95 165
16312.15 181
16313.36 203
16314.57 199
16315.78 183
16316.98 196
16318.19 224
16319.40 161
16320.61 164
16321.81 176
16323.02 219
16324.23 189
16325.44 199
16326.64 164
16327.85 166
16329.06 187
16330.27 199
16331.48 167
16332.68 158
16333.89 188
16335.10 171
16336.31 197
16337.52 178
16338.72 156
16339.93 209
16341.14 195
16342.35 162
16343.56 172
16344.77 136
16345.98 167
16347.18 209
16348.39 147
16349.60 191
16350.81 142
16352.02 146
16353.23 178
16354.44 173
16355.65 156
16356.85 164
16358.06 161
16359.27 168
16360.48 153
16361.69 146
16362.90 150
16364.11 155
16365.32 152
16366.53 167
16367.74 165
16368.95 171
16370.16 158
16371.36 155
16372.57 152
16373.78 152
16374.99 147
16376.20 139
16377.41 173
16378.62 156
16379.83 149
16381.04 158
16382.25 171
16383.46 157
16384.67 189
16385.88 148
16387.09 130
16388.30 171
16389.51 167
16390.72 159
16391.93 134
16393.14 154
16394.35 165
16395.56 164
16396.77 146
16397.98 151
16399.19 156
16400.41 159
16401.62 176
16402.83 155
16404.04 150
16405.25 162
16406.46 137
16407.67 136
16408.88 162
16410.09 162
16411.30 178
16412.51 156
16413.72 165
16414.94 136
16416.15 186
16417.36 179
16418.57 165
16419.78 146
16420.99 165
16422.20 161
16423.41 158
16424.63 165
16425.84 154
16427.05 160
16428.26 167
16429.47 181
16430.68 144
16431.90 158
16433.11 178
16434.32 158
16435.53 156
16436.74 162
16437.95 166
16439.17 176
16440.38 152
16441.59 166
16442.80 134
16444.01 133
16445.23 149
16446.44 146
16447.65 149
16448.86 151
16450.08 151
16451.29 130
16452.50 145
16453.71 136
16454.93 163
16456.14 148
16457.35 152
16458.56 166
16459.78 146
16460.99 151
16462.20 135
16463.42 170
16464.63 151
16465.84 119
16467.05 146
16468.27 155
16469.48 143
16470.69 157
16471.91 158
16473.12 177
16474.33 188
16475.55 195
16476.76 167
16477.97 169
16479.19 149
16480.40 157
16481.61 138
16482.83 134
16484.04 155
16485.25 161
16486.47 155
16487.68 131
16488.90 161
16490.11 140
16491.32 158
16492.54 150
16493.75 158
16494.97 156
16496.18 150
16497.39 158
16498.61 153
16499.82 137
16501.04 141
16502.25 144
16503.47 129
16504.68 157
16505.89 139
16507.11 130
16508.32 157
16509.54 159
16510.75 148
16511.97 145
16513.18 161
16514.40 156
16515.61 149
16516.83 180
16518.04 135
16519.26 168
16520.47 159
16521.69 162
16522.90 154
16524.12 166
16525.33 169
16526.55 137
16527.76 152
16528.98 130
16530.19 156
16531.41 148
16532.62 155
16533.84 151
16535.05 178
16536.27 172
16537.49 158
16538.70 146
16539.92 155
16541.13 131
16542.35 154
16543.56 141
16544.78 149
16546.00 134
16547.21 140
16548.43 155
16549.64 172
16550.86 156
16552.08 151
16553.29 150
16554.51 129
16555.73 155
16556.94 142
16558.16 157
16559.37 115
16560.59 142
16561.81 149
16563.02 151
16564.24 166
16565.46 125
16566.67 141
16567.89 138
16569.11 152
16570.32 136
16571.54 141
16572.76 158
16573.98 144
16575.19 161
16576.41 165
16577.63 152
16578.84 152
16580.06 161
16581.28 139
16582.50 181
16583.71 161
16584.93 157
16586.15 179
16587.36 161
16588.58 158
16589.80 202
16591.02 162
16592.24 176
16593.45 160
16594.67 174
16595.89 148
16597.11 157
16598.32 150
16599.54 158
16600.76 177
16601.98 145
16603.20 174
16604.41 166
16605.63 151
16606.85 135
16608.07 135
16609.29 147
16610.51 141
16611.72 140
16612.94 144
16614.16 141
16615.38 150
16616.60 163
16617.82 158
16619.03 156
16620.25 156
16621.47 176
16622.69 152
16623.91 160
16625.13 137
16626.35 158
16627.57 134
16628.79 133
16630.00 119
16631.22 142
16632.44 134
16633.66 152
16634.88 142
16636.10 156
16637.32 168
16638.54 126
16639.76 146
16640.98 142
16642.20 148
16643.42 142
16644.64 168
16645.86 152
16647.08 175
16648.30 151
16649.51 149
16650.73 143
16651.95 171
16653.17 152
16654.39 135
16655.61 133
16656.83 148
16658.05 134
16659.27 167
16660.49 141
16661.71 145
16662.93 137
16664.16 139
16665.38 148
16666.60 140
16667.82 138
16669.04 144
16670.26 120
16671.48 139
16672.70 164
16673.92 149
16675.14 153
16676.36 138
16677.58 143
16678.80 144
16680.02 121
16681.24 139
16682.46 137
16683.69 142
16684.91 130
16686.13 155
16687.35 140
16688.57 134
16689.79 135
16691.01 143
16692.23 116
16693.46 128
16694.68 159
16695.90 121
16697.12 138
16698.34 98
16699.56 142
16700.78 142
16702.01 128
16703.23 146
16704.45 119
16705.67 118
16706.89 144
16708.12 127
16709.34 126
16710.56 124
16711.78 124
16713.00 131
16714.23 119
16715.45 127
16716.67 143
16717.89 153
16719.11 121
16720.34 152
16721.56 138
16722.78 162
16724.00 159
16725.23 143
16726.45 128
16727.67 147
16728.89 138
16730.12 133
16731.34 140
16732.56 149
16733.79 134
16735.01 125
16736.23 128
16737.45 114
16738.68 121
16739.90 130
16741.12 151
16742.35 163
16743.57 165
16744.79 144
16746.02 162
16747.24 148
16748.46 123
16749.69 133
16750.91 124
16752.13 132
16753.36 124
16754.58 142
16755.80 138
16757.03 116
16758.25 152
16759.48 169
16760.70 134
16761.92 162
16763.15 129
16764.37 159
16765.60 117
16766.82 139
16768.04 178
16769.27 180
16770.49 152
16771.72 137
16772.94 138
16774.16 115
16775.39 154
16776.61 159
16777.84 136
16779.06 129
16780.29 128
16781.51 148
16782.74 131
16783.96 126
16785.19 140
16786.41 143
16787.64 151
16788.86 146
16790.09 165
16791.31 176
16792.54 146
16793.76 143
16794.99 171
16796.21 130
16797.44 125
16798.66 154
16799.89 157
16801.11 135
16802.34 136
16803.56 123
16804.79 137
16806.01 137
16807.24 134
16808.46 145
16809.69 137
16810.92 108
16812.14 131
16813.37 155
16814.59 156
16815.82 135
16817.04 125
16818.27 129
16819.50 159
16820.72 144
16821.95 151
16823.17 125
16824.40 156
16825.63 137
16826.85 134
16828.08 153
16829.31 152
16830.53 126
16831.76 124
16832.99 140
16834.21 139
16835.44 131
16836.67 149
16837.89 136
16839.12 131
16840.35 149
16841.57 154
16842.80 151
16844.03 135
16845.25 119
16846.48 154
16847.71 135
16848.93 127
16850.16 152
16851.39 151
16852.62 123
16853.84 155
16855.07 159
16856.30 119
16857.52 146
16858.75 165
16859.98 181
16861.21 159
16862.43 135
16863.66 157
16864.89 178
16866.12 153
16867.35 159
16868.57 168
16869.80 152
16871.03 155
16872.26 139
16873.48 154
16874.71 152
16875.94 153
16877.17 162
16878.40 152
16879.63 186
16880.85 190
16882.08 167
16883.31 161
16884.54 153
16885.77 183
16887.00 156
16888.22 135
16889.45 191
16890.68 190
16891.91 168
16893.14 171
16894.37 135
16895.60 174
16896.82 205
16898.05 156
16899.28 140
16900.51 176
16901.74 185
16902.97 161
16904.20 135
16905.43 142
16906.66 161
16907.89 140
16909.12 150
16910.34 163
16911.57 143
16912.80 144
16914.03 138
16915.26 159
16916.49 152
16917.72 146
16918.95 149
16920.18 138
16921.41 128
16922.64 113
16923.87 140
16925.10 148
16926.33 126
16927.56 148
16928.79 132
16930.02 139
16931.25 140
16932.48 138
16933.71 151
16934.94 117
16936.17 125
16937.40 138
16938.63 147
16939.86 134
16941.09 171
16942.32 130
16943.55 124
16944.78 139
16946.01 153
16947.24 154
16948.48 157
16949.71 137
16950.94 137
16952.17 152
16953.40 119
16954.63 131
16955.86 157
16957.09 160
16958.32 150
16959.55 160
16960.79 161
16962.02 142
16963.25 156
16964.48 161
16965.71 144
16966.94 126
16968.17 124
16969.40 135
16970.64 127
16971.87 129
16973.10 137
16974.33 125
16975.56 132
16976.79 128
16978.03 129
16979.26 133
16980.49 135
16981.72 122
16982.95 117
16984.19 164
16985.42 129
16986.65 136
16987.88 123
16989.11 147
16990.35 153
16991.58 119
16992.81 146
16994.04 179
16995.28 126
16996.51 118
16997.74 135
16998.97 122
17000.21 104
17001.44 105
17002.67 129
17003.90 127
17005.14 146
17006.37 153
17007.60 129
17008.84 113
17010.07 124
17011.30 150
17012.53 168
17013.77 136
17015.00 163
17016.23 145
17017.47 123
17018.70 139
17019.93 140
17021.17 146
17022.40 114
17023.63 133
17024.87 134
17026.10 152
17027.33 104
17028.57 108
17029.80 130
17031.04 118
17032.27 102
17033.50 117
17034.74 155
17035.97 113
17037.20 123
17038.44 122
17039.67 151
17040.91 130
17042.14 121
17043.37 140
17044.61 148
17045.84 124
17047.08 146
17048.31 136
17049.55 131
17050.78 128
17052.02 137
17053.25 144
17054.48 133
17055.72 135
17056.95 122
17058.19 123
17059.42 146
17060.66 163
17061.89 118
17063.13 139
17064.36 149
17065.60 145
17066.83 125
17068.07 127
17069.30 123
17070.54 152
17071.77 149
17073.01 140
17074.24 147
17075.48 150
17076.71 143
17077.95 130
17079.19 141
17080.42 120
17081.66 141
17082.89 120
17084.13 120
17085.36 135
17086.60 120
17087.83 106
17089.07 126
17090.31 119
17091.54 152
17092.78 140
17094.01 147
17095.25 159
17096.49 117
17097.72 149
17098.96 157
17100.19 123
17101.43 111
17102.67 130
17103.90 126
17105.14 106
17106.38 109
17107.61 116
17108.85 120
17110.09 126
17111.32 122
17112.56 124
17113.80 112
17115.03 136
17116.27 121
17117.51 105
17118.74 97
17119.98 105
17121.22 125
17122.45 123
17123.69 120
17124.93 114
17126.17 149
17127.40 133
17128.64 132
17129.88 117
17131.12 125
17132.35 137
17133.59 152
17134.83 123
17136.07 121
17137.30 126
17138.54 146
17139.78 135
17141.02 139
17142.25 128
17143.49 105
17144.73 140
17145.97 118
17147.20 121
17148.44 108
17149.68 118
17150.92 113
17152.16 98
17153.40 133
17154.63 117
17155.87 107
17157.11 133
17158.35 143
17159.59 112
17160.83 109
17162.06 138
17163.30 123
17164.54 112
17165.78 109
17167.02 107
17168.26 100
17169.50 107
17170.73 116
17171.97 138
17173.21 140
17174.45 118
17175.69 117
17176.93 128
17178.17 128
17179.41 139
17180.65 147
17181.89 146
17183.12 126
17184.36 125
17185.60 121
17186.84 142
17188.08 128
17189.32 123
17190.56 127
17191.80 141
17193.04 141
17194.28 129
17195.52 106
17196.76 131
17198.00 134
17199.24 112
17200.48 101
17201.72 135
17202.96 149
17204.20 123
17205.44 152
17206.68 142
17207.92 119
17209.16 114
17210.40 135
17211.64 139
17212.88 120
17214.12 125
17215.36 150
17216.60 144
17217.84 106
17219.08 132
17220.32 153
17221.56 158
17222.80 167
17224.04 139
17225.29 136
17226.53 112
17227.77 118
17229.01 111
17230.25 120
17231.49 130
17232.73 132
17233.97 152
17235.21 124
17236.45 106
17237.70 146
17238.94 131
17240.18 98
17241.42 105
17242.66 138
17243.90 136
17245.14 129
17246.39 129
17247.63 137
17248.87 134
17250.11 122
17251.35 134
17252.59 137
17253.84 137
17255.08 131
17256.32 151
17257.56 130
17258.80 122
17260.05 139
17261.29 120
17262.53 140
17263.77 120
17265.01 96
17266.26 114
17267.50 146
17268.74 113
17269.98 112
17271.23 123
17272.47 121
17273.71 100
17274.95 125
17276.20 107
17277.44 140
17278.68 131
17279.92 107
17281.17 129
17282.41 131
17283.65 138
17284.90 115
17286.14 114
17287.38 135
17288.62 137
17289.87 116
17291.11 129
17292.35 109
17293.60 123
17294.84 137
17296.08 126
17297.33 127
17298.57 109
17299.81 123
17301.06 127
17302.30 94
17303.54 112
17304.79 119
17306.03 143
17307.28 119
17308.52 117
17309.76 126
17311.01 120
17312.25 129
17313.49 119
17314.74 119
17315.98 123
17317.23 119
17318.47 135
17319.72 126
17320.96 121
17322.20 123
17323.45 128
17324.69 109
17325.94 129
17327.18 131
17328.43 147
17329.67 128
17330.91 133
17332.16 141
17333.40 125
17334.65 116
17335.89 134
17337.14 117
17338.38 114
17339.63 100
17340.87 120
17342.12 113
17343.36 102
17344.61 131
17345.85 140
17347.10 118
17348.34 108
17349.59 143
17350.83 139
17352.08 112
17353.33 120
17354.57 110
17355.82 118
17357.06 131
17358.31 107
17359.55 128
17360.80 115
17362.04 108
17363.29 116
17364.54 117
17365.78 153
17367.03 125
17368.27 127
17369.52 122
17370.77 144
17372.01 113
17373.26 122
17374.50 133
17375.75 124
17377.00 102
17378.24 136
17379.49 124
17380.74 132
17381.98 142
17383.23 120
17384.47 122
17385.72 134
17386.97 116
17388.21 146
17389.46 135
17390.71 141
17391.95 141
17393.20 141
17394.45 130
17395.70 125
17396.94 122
17398.19 126
17399.44 134
17400.68 131
17401.93 125
17403.18 121
17404.42 118
17405.67 141
17406.92 115
17408.17 144
17409.41 122
17410.66 128
17411.91 127
17413.16 116
17414.40 114
17415.65 119
17416.90 124
17418.15 140
17419.40 128
17420.64 129
17421.89 153
17423.14 130
17424.39 115
17425.63 140
17426.88 113
17428.13 132
17429.38 108
17430.63 137
17431.88 156
17433.12 120
17434.37 136
17435.62 113
17436.87 115
17438.12 127
17439.37 105
17440.61 118
17441.86 136
17443.11 130
17444.36 141
17445.61 144
17446.86 125
17448.11 105
17449.36 121
17450.60 112
17451.85 135
17453.10 153
17454.35 151
17455.60 113
17456.85 123
17458.10 136
17459.35 118
17460.60 143
17461.85 128
17463.10 145
17464.34 140
17465.59 122
17466.84 127
17468.09 109
17469.34 114
17470.59 98
17471.84 115
17473.09 113
17474.34 132
17475.59 149
17476.84 140
17478.09 133
17479.34 137
17480.59 119
17481.84 125
17483.09 109
17484.34 137
17485.59 140
17486.84 124
17488.09 123
17489.34 116
17490.59 148
17491.84 124
17493.09 127
17494.34 147
17495.59 138
17496.84 115
17498.10 122
17499.35 115
17500.60 140
17501.85 126
17503.10 139
17504.35 136
17505.60 105
17506.85 125
17508.10 125
17509.35 153
17510.60 134
17511.86 144
17513.11 113
17514.36 123
17515.61 120
17516.86 143
17518.11 142
17519.36 164
17520.61 114
17521.87 117
17523.12 118
17524.37 129
17525.62 129
17526.87 128
17528.12 128
17529.38 165
17530.63 149
17531.88 129
17533.13 126
17534.38 149
17535.63 135
17536.89 118
17538.14 118
17539.39 107
17540.64 121
17541.89 140
17543.15 129
17544.40 128
17545.65 130
17546.90 134
17548.16 146
17549.41 146
17550.66 116
17551.91 149
17553.17 133
17554.42 129
17555.67 148
17556.92 167
17558.18 144
17559.43 127
17560.68 112
17561.94 132
17563.19 119
17564.44 140
17565.69 139
17566.95 136
17568.20 128
17569.45 146
17570.71 170
17571.96 148
17573.21 133
17574.47 141
17575.72 137
17576.97 140
17578.23 139
17579.48 125
17580.73 146
17581.99 153
17583.24 149
17584.50 123
17585.75 156
17587.00 128
17588.26 145
17589.51 140
17590.76 129
17592.02 133
17593.27 130
17594.53 138
17595.78 109
17597.04 137
17598.29 123
17599.54 110
17600.80 136
17602.05 140
17603.31 168
17604.56 128
17605.82 147
17607.07 141
17608.32 158
17609.58 134
17610.83 137
17612.09 131
17613.34 135
17614.60 144
17615.85 146
17617.11 151
17618.36 147
17619.62 133
17620.87 129
17622.13 131
17623.38 147
17624.64 120
17625.89 142
17627.15 144
17628.40 132
17629.66 127
17630.91 158
17632.17 164
17633.43 142
17634.68 140
17635.94 139
17637.19 174
17638.45 106
17639.70 124
17640.96 103
17642.21 119
17643.47 143
17644.73 131
17645.98 118
17647.24 120
17648.49 147
17649.75 130
17651.01 135
17652.26 102
17653.52 137
17654.77 149
17656.03 139
17657.29 122
17658.54 125
17659.80 118
17661.06 131
17662.31 124
17663.57 118
17664.83 110
17666.08 116
17667.34 118
17668.60 160
17669.85 138
17671.11 118
17672.37 143
17673.62 131
17674.88 132
17676.14 142
17677.39 131
17678.65 127
17679.91 112
17681.17 115
17682.42 116
17683.68 119
17684.94 120
17686.19 121
17687.45 113
17688.71 135
17689.97 136
17691.22 155
17692.48 169
17693.74 119
17695.00 137
17696.26 123
17697.51 100
17698.77 112
17700.03 105
17701.29 126
17702.54 102
17703.80 125
17705.06 120
17706.32 113
17707.58 116
17708.83 129
17710.09 157
17711.35 134
17712.61 125
17713.87 132
17715.13 111
17716.38 123
17717.64 133
17718.90 151
17720.16 121
17721.42 125
17722.68 115
17723.94 126
17725.19 133
17726.45 135
17727.71 107
17728.97 136
17730.23 119
17731.49 129
17732.75 140
17734.01 125
17735.27 132
17736.53 127
17737.78 117
17739.04 129
17740.30 131
17741.56 136
17742.82 109
17744.08 110
17745.34 138
17746.60 138
17747.86 129
17749.12 132
17750.38 136
17751.64 142
17752.90 143
17754.16 108
17755.42 109
17756.68 128
17757.94 158
17759.20 121
17760.46 138
17761.72 134
17762.98 119
17764.24 139
17765.50 145
17766.76 112
17768.02 117
17769.28 128
17770.54 145
17771.80 139
17773.06 110
17774.32 126
17775.58 142
17776.84 123
17778.10 117
17779.36 142
17780.62 152
17781.88 122
17783.15 106
17784.41 110
17785.67 118
17786.93 144
17788.19 152
17789.45 119
17790.71 119
17791.97 133
17793.23 120
17794.49 136
17795.76 152
17797.02 98
17798.28 133
17799.54 125
17800.80 119
17802.06 113
17803.32 115
17804.59 108
17805.85 119
17807.11 104
17808.37 93
17809.63 134
17810.89 151
17812.16 121
17813.42 130
17814.68 115
17815.94 153
17817.20 130
17818.47 128
17819.73 133
17820.99 112
17822.25 132
17823.51 131
17824.78 161
17826.04 128
17827.30 128
17828.56 131
17829.83 150
17831.09 149
17832.35 136
17833.61 137
17834.88 130
17836.14 117
17837.40 112
17838.67 119
17839.93 111
17841.19 127
17842.45 119
17843.72 128
17844.98 122
17846.24 123
17847.51 106
17848.77 113
17850.03 129
17851.30 111
17852.56 128
17853.82 141
17855.09 121
17856.35 117
17857.61 117
17858.88 134
17860.14 120
17861.40 93
17862.67 104
17863.93 114
17865.19 119
17866.46 102
17867.72 107
17868.99 137
17870.25 117
17871.51 129
17872.78 115
17874.04 132
17875.31 119
17876.57 135
17877.83 106
17879.10 126
17880.36 115
17881.63 130
17882.89 119
17884.15 123
17885.42 113
17886.68 105
17887.95 133
17889.21 104
17890.48 102
17891.74 118
17893.01 125
17894.27 115
17895.54 115
17896.80 116
17898.07 119
17899.33 130
17900.60 158
17901.86 159
17903.13 127
17904.39 129
17905.66 102
17906.92 103
17908.19 122
17909.45 109
17910.72 119
17911.98 125
17913.25 126
17914.51 160
17915.78 134
17917.05 115
17918.31 133
17919.58 117
17920.84 95
17922.11 136
17923.37 131
17924.64 130
17925.91 83
17927.17 112
17928.44 117
17929.70 88
17930.97 95
17932.24 128
17933.50 115
17934.77 103
17936.03 132
17937.30 141
17938.57 116
17939.83 141
17941.10 99
17942.37 126
17943.63 114
17944.90 138
17946.17 112
17947.43 143
17948.70 119
17949.97 103
17951.23 109
17952.50 122
17953.77 126
17955.03 116
17956.30 96
17957.57 126
17958.83 118
17960.10 111
17961.37 122
17962.64 132
17963.90 128
17965.17 141
17966.44 119
17967.70 134
17968.97 134
17970.24 105
17971.51 115
17972.77 119
17974.04 111
17975.31 110
17976.58 108
17977.85 138
17979.11 124
17980.38 115
17981.65 101
17982.92 123
17984.18 109
17985.45 108
17986.72 123
17987.99 118
17989.26 97
17990.52 120
17991.79 106
17993.06 135
17994.33 128
17995.60 109
17996.87 94
17998.13 109
17999.40 117
18000.67 126
18001.94 121
18003.21 119
18004.48 115
18005.75 100
18007.02 109
18008.28 84
18009.55 87
18010.82 117
18012.09 126
18013.36 125
18014.63 121
18015.90 101
18017.17 124
18018.44 109
18019.71 116
18020.97 134
18022.24 120
18023.51 135
18024.78 126
18026.05 112
18027.32 108
18028.59 104
18029.86 118
18031.13 119
18032.40 116
18033.67 141
18034.94 123
18036.21 88
18037.48 108
18038.75 116
18040.02 113
18041.29 123
18042.56 106
18043.83 88
18045.10 100
18046.37 108
18047.64 106
18048.91 96
18050.18 109
18051.45 103
18052.72 125
18053.99 121
18055.26 116
18056.53 131
18057.80 108
18059.07 99
18060.34 114
18061.61 125
18062.88 115
18064.16 127
18065.43 131
18066.70 115
18067.97 119
18069.24 126
18070.51 106
18071.78 101
18073.05 105
18074.32 93
18075.59 100
18076.87 118
18078.14 116
18079.41 101
18080.68 108
18081.95 123
18083.22 113
18084.49 134
18085.77 121
18087.04 131
18088.31 122
18089.58 116
18090.85 123
18092.12 112
18093.40 115
18094.67 124
18095.94 120
18097.21 86
18098.48 112
18099.76 93
18101.03 111
18102.30 129
18103.57 131
18104.84 114
18106.12 130
18107.39 119
18108.66 102
18109.93 132
18111.21 110
18112.48 135
18113.75 116
18115.02 135
18116.30 113
18117.57 127
18118.84 140
18120.11 143
18121.39 125
18122.66 117
18123.93 138
18125.21 115
18126.48 98
18127.75 145
18129.02 145
18130.30 135
18131.57 121
18132.84 109
18134.12 118
18135.39 110
18136.66 117
18137.94 117
18139.21 136
18140.48 117
18141.76 111
18143.03 109
18144.31 116
18145.58 131
18146.85 160
18148.13 171
18149.40 122
18150.67 123
18151.95 142
18153.22 128
18154.50 133
18155.77 144
18157.04 127
18158.32 139
18159.59 145
18160.87 136
18162.14 123
18163.41 142
18164.69 127
18165.96 132
18167.24 124
18168.51 113
18169.79 130
18171.06 119
18172.34 123
18173.61 132
18174.89 139
18176.16 149
18177.43 125
18178.71 129
18179.98 124
18181.26 124
18182.53 105
18183.81 127
18185.08 126
18186.36 98
18187.63 107
18188.91 134
18190.18 122
18191.46 125
18192.74 110
18194.01 124
18195.29 130
18196.56 127
18197.84 125
18199.11 109
18200.39 120
18201.66 100
18202.94 85
18204.22 102
18205.49 134
18206.77 124
18208.04 121
18209.32 135
18210.59 123
18211.87 110
18213.15 115
18214.42 129
18215.70 116
18216.97 127
18218.25 119
18219.53 113
18220.80 118
18222.08 127
18223.36 134
18224.63 145
18225.91 124
18227.19 122
18228.46 133
18229.74 118
18231.02 117
18232.29 162
18233.57 138
18234.85 111
18236.12 100
18237.40 105
18238.68 148
18239.95 129
18241.23 118
18242.51 116
18243.78 109
18245.06 108
18246.34 114
18247.62 106
18248.89 119
18250.17 113
18251.45 121
18252.73 139
18254.00 105
18255.28 97
18256.56 107
18257.84 116
18259.11 156
18260.39 123
18261.67 99
18262.95 113
18264.22 109
18265.50 116
18266.78 122
18268.06 128
18269.34 114
18270.61 136
18271.89 125
18273.17 87
18274.45 88
18275.73 87
18277.01 116
18278.28 99
18279.56 132
18280.84 129
18282.12 123
18283.40 107
18284.68 124
18285.95 118
18287.23 128
18288.51 109
18289.79 118
18291.07 136
18292.35 155
18293.63 127
18294.91 151
18296.19 128
18297.46 132
18298.74 120
18300.02 130
18301.30 139
18302.58 124
18303.86 109
18305.14 100
18306.42 141
18307.70 107
18308.98 120
18310.26 122
18311.54 121
18312.82 122
18314.10 120
18315.37 112
18316.65 105
18317.93 115
18319.21 111
18320.49 132
18321.77 115
18323.05 136
18324.33 135
18325.61 116
18326.89 98
18328.17 130
18329.45 130
18330.73 123
18332.01 137
18333.29 113
18334.57 110
18335.86 110
18337.14 123
18338.42 110
18339.70 146
18340.98 121
18342.26 137
18343.54 139
18344.82 137
18346.10 109
18347.38 142
18348.66 151
18349.94 137
18351.22 104
18352.50 98
18353.78 141
18355.07 148
18356.35 141
18357.63 120
18358.91 106
18360.19 113
18361.47 141
18362.75 120
18364.03 115
18365.32 115
18366.60 142
18367.88 119
18369.16 109
18370.44 105
18371.72 119
18373.00 112
18374.29 116
18375.57 130
18376.85 129
18378.13 134
18379.41 119
18380.70 119
18381.98 109
18383.26 111
18384.54 118
18385.82 134
18387.11 120
18388.39 123
18389.67 108
18390.95 111
18392.23 158
18393.52 117
18394.80 108
18396.08 131
18397.36 143
18398.65 101
18399.93 133
18401.21 112
18402.50 116
18403.78 106
18405.06 120
18406.34 114
18407.63 126
18408.91 119
18410.19 138
18411.48 123
18412.76 124
18414.04 133
18415.32 99
18416.61 125
18417.89 111
18419.17 138
18420.46 110
18421.74 95
18423.02 132
18424.31 125
18425.59 125
18426.87 117
18428.16 123
18429.44 111
18430.73 122
18432.01 124
18433.29 123
18434.58 126
18435.86 108
18437.14 112
18438.43 119
18439.71 113
18441.00 105
18442.28 112
18443.56 115
18444.85 124
18446.13 118
18447.42 103
18448.70 122
18449.99 119
18451.27 100
18452.56 129
18453.84 135
18455.12 131
18456.41 104
18457.69 133
18458.98 150
18460.26 119
18461.55 115
18462.83 124
18464.12 111
18465.40 118
18466.69 104
18467.97 133
18469.26 120
18470.54 106
18471.83 113
18473.11 128
18474.40 130
18475.68 137
18476.97 124
18478.25 109
18479.54 120
18480.82 130
18482.11 143
18483.40 126
18484.68 122
18485.97 133
18487.25 112
18488.54 127
18489.82 120
18491.11 127
18492.39 114
18493.68 116
18494.97 107
18496.25 117
18497.54 146
18498.82 123
18500.11 116
18501.40 134
18502.68 132
18503.97 131
18505.26 100
18506.54 116
18507.83 114
18509.11 128
18510.40 126
18511.69 135
18512.97 131
18514.26 110
18515.55 119
18516.83 109
18518.12 136
18519.41 109
18520.69 104
18521.98 100
18523.27 117
18524.56 106
18525.84 134
18527.13 124
18528.42 108
18529.70 128
18530.99 110
18532.28 121
18533.57 145
18534.85 133
18536.14 127
18537.43 113
18538.71 124
18540.00 130
18541.29 119
18542.58 115
18543.86 115
18545.15 106
18546.44 131
18547.73 131
18549.02 116
18550.30 103
18551.59 126
18552.88 131
18554.17 131
18555.46 134
18556.74 109
18558.03 131
18559.32 135
18560.61 132
18561.90 125
18563.18 101
18564.47 105
18565.76 133
18567.05 110
18568.34 112
18569.63 126
18570.92 116
18572.20 137
18573.49 126
18574.78 132
18576.07 129
18577.36 141
18578.65 110
18579.94 147
18581.23 121
18582.51 153
18583.80 161
18585.09 144
18586.38 141
18587.67 148
18588.96 127
18590.25 156
18591.54 147
18592.83 129
18594.12 124
18595.41 144
18596.70 128
18597.99 145
18599.28 136
18600.57 136
18601.85 116
18603.14 120
18604.43 128
18605.72 141
18607.01 133
18608.30 119
18609.59 135
18610.88 131
18612.17 146
18613.46 140
18614.75 138
18616.04 148
18617.33 146
18618.62 140
18619.91 132
18621.20 120
18622.50 119
18623.79 129
18625.08 127
18626.37 138
18627.66 136
18628.95 154
18630.24 121
18631.53 133
18632.82 130
18634.11 130
18635.40 119
18636.69 117
18637.98 114
18639.27 111
18640.57 105
18641.86 107
18643.15 123
18644.44 138
18645.73 114
18647.02 114
18648.31 109
18649.60 109
18650.89 115
18652.19 157
18653.48 135
18654.77 102
18656.06 135
18657.35 145
18658.64 107
18659.94 120
18661.23 139
18662.52 139
18663.81 126
18665.10 150
18666.39 132
18667.69 137
18668.98 134
18670.27 124
18671.56 119
18672.85 149
18674.15 160
18675.44 163
18676.73 119
18678.02 122
18679.32 133
18680.61 145
18681.90 115
18683.19 123
18684.49 100
18685.78 140
18687.07 131
18688.36 143
18689.66 128
18690.95 146
18692.24 133
18693.53 119
18694.83 130
18696.12 147
18697.41 130
18698.71 115
18700.00 127
18701.29 150
18702.59 133
18703.88 143
18705.17 120
18706.47 111
18707.76 100
18709.05 112
18710.35 148
18711.64 145
18712.93 107
18714.23 150
18715.52 154
18716.81 136
18718.11 123
18719.40 118
18720.70 151
18721.99 117
18723.28 141
18724.58 135
18725.87 127
18727.16 144
18728.46 142
18729.75 140
18731.05 131
18732.34 128
18733.64 143
18734.93 117
18736.22 127
18737.52 115
18738.81 132
18740.11 143
18741.40 144
18742.70 142
18743.99 135
18745.29 156
18746.58 132
18747.87 121
18749.17 105
18750.46 149
18751.76 166
18753.05 157
18754.35 138
18755.64 117
18756.94 126
18758.23 121
18759.53 118
18760.82 118
18762.12 146
18763.42 126
18764.71 126
18766.01 148
18767.30 157
18768.60 135
18769.89 146
18771.19 145
18772.48 143
18773.78 144
18775.07 137
18776.37 135
18777.67 133
18778.96 121
18780.26 143
18781.55 148
18782.85 144
18784.15 161
18785.44 123
18786.74 137
18788.03 156
18789.33 131
18790.63 116
18791.92 120
18793.22 140
18794.52 138
18795.81 111
18797.11 132
18798.40 142
18799.70 126
18801.00 117
18802.29 135
18803.59 163
18804.89 109
18806.18 146
18807.48 176
18808.78 182
18810.07 166
18811.37 164
18812.67 174
18813.97 161
18815.26 135
18816.56 125
18817.86 157
18819.15 160
18820.45 145
18821.75 132
18823.05 146
18824.34 161
18825.64 148
18826.94 165
18828.24 176
18829.53 158
18830.83 141
18832.13 129
18833.43 140
18834.72 133
18836.02 132
18837.32 142
18838.62 121
18839.92 126
18841.21 132
18842.51 145
18843.81 128
18845.11 127
18846.41 131
18847.70 134
18849.00 154
18850.30 118
18851.60 116
18852.90 103
18854.20 111
18855.49 93
18856.79 107
18858.09 134
18859.39 128
18860.69 127
18861.99 134
18863.29 107
18864.58 131
18865.88 105
18867.18 128
18868.48 127
18869.78 122
18871.08 130
18872.38 115
18873.68 116
18874.98 147
18876.28 140
18877.57 116
18878.87 111
18880.17 112
18881.47 122
18882.77 125
18884.07 136
18885.37 130
18886.67 128
18887.97 102
18889.27 121
18890.57 113
18891.87 111
18893.17 113
18894.47 112
18895.77 126
18897.07 120
18898.37 99
18899.67 134
18900.97 102
18902.27 119
18903.57 156
18904.87 123
18906.17 117
18907.47 114
18908.77 113
18910.07 111
18911.37 128
18912.67 113
18913.97 125
18915.27 103
18916.57 106
18917.87 95
18919.17 109
18920.47 110
18921.78 88
18923.08 109
18924.38 116
18925.68 129
18926.98 97
18928.28 121
18929.58 123
18930.88 120
18932.18 117
18933.48 114
18934.79 98
18936.09 105
18937.39 124
18938.69 113
18939.99 105
18941.29 111
18942.59 149
18943.90 119
18945.20 132
18946.50 115
18947.80 130
18949.10 115
18950.40 135
18951.71 121
18953.01 117
18954.31 110
18955.61 112
18956.91 102
18958.21 101
18959.52 80
18960.82 119
18962.12 106
18963.42 109
18964.73 132
18966.03 105
18967.33 138
18968.63 107
18969.93 109
18971.24 93
18972.54 119
18973.84 104
18975.14 112
18976.45 122
18977.75 118
18979.05 120
18980.36 125
18981.66 120
18982.96 107
18984.26 114
18985.57 116
18986.87 113
18988.17 99
18989.48 107
18990.78 104
18992.08 113
18993.39 126
18994.69 147
18995.99 84
18997.30 104
18998.60 104
18999.90 110
19001.21 115
19002.51 99
19003.81 108
19005.12 105
19006.42 110
19007.72 113
19009.03 82
19010.33 107
19011.64 100
19012.94 116
19014.24 105
19015.55 114
19016.85 108
19018.16 105
19019.46 97
19020.76 111
19022.07 127
19023.37 123
19024.68 110
19025.98 112
19027.29 97
19028.59 115
19029.89 109
19031.20 108
19032.50 118
19033.81 128
19035.11 123
19036.42 118
19037.72 99
19039.03 103
19040.33 91
19041.64 100
19042.94 95
19044.25 89
19045.55 101
19046.86 103
19048.16 109
19049.47 109
19050.77 102
19052.08 95
19053.38 91
19054.69 88
19055.99 108
19057.30 97
19058.60 101
19059.91 89
19061.22 92
19062.52 98
19063.83 92
19065.13 86
19066.44 80
19067.74 114
19069.05 117
19070.36 123
19071.66 114
19072.97 126
19074.27 100
19075.58 85
19076.89 100
19078.19 115
19079.50 97
19080.80 85
19082.11 94
19083.42 91
19084.72 120
19086.03 95
19087.34 86
19088.64 100
19089.95 106
19091.26 98
19092.56 91
19093.87 80
19095.18 114
19096.48 94
19097.79 92
19099.10 109
19100.40 102
19101.71 109
19103.02 98
19104.32 94
19105.63 105
19106.94 112
19108.25 95
19109.55 121
19110.86 95
19112.17 99
19113.48 116
19114.78 119
19116.09 94
19117.40 92
19118.71 112
19120.01 110
19121.32 91
19122.63 106
19123.94 114
19125.24 106
19126.55 94
19127.86 90
19129.17 132
19130.47 97
19131.78 116
19133.09 93
19134.40 79
19135.71 99
19137.02 116
19138.32 115
19139.63 101
19140.94 103
19142.25 87
19143.56 115
19144.87 96
19146.17 113
19147.48 102
19148.79 101
19150.10 97
19151.41 108
19152.72 107
19154.03 117
19155.33 99
19156.64 99
19157.95 82
19159.26 85
19160.57 84
19161.88 110
19163.19 112
19164.50 99
19165.81 82
19167.12 106
19168.42 108
19169.73 90
19171.04 96
19172.35 102
19173.66 112
19174.97 110
19176.28 109
19177.59 138
19178.90 105
19180.21 106
19181.52 97
19182.83 81
19184.14 74
19185.45 91
19186.76 95
19188.07 109
19189.38 88
19190.69 97
19192.00 109
19193.31 85
19194.62 87
19195.93 107
19197.24 120
19198.55 120
19199.86 101
19201.17 90
19202.48 88
19203.79 96
19205.10 112
19206.41 123
19207.72 91
19209.03 109
19210.34 122
19211.66 107
19212.97 127
19214.28 88
19215.59 113
19216.90 104
19218.21 101
19219.52 87
19220.83 104
19222.14 99
19223.45 106
19224.77 106
19226.08 94
19227.39 101
19228.70 92
19230.01 110
19231.32 97
19232.63 104
19233.94 80
19235.26 94
19236.57 91
19237.88 109
19239.19 98
19240.50 93
19241.81 99
19243.13 84
19244.44 93
19245.75 82
19247.06 98
19248.37 86
19249.69 86
19251.00 92
19252.31 90
19253.62 81
19254.93 96
19256.25 114
19257.56 104
19258.87 97
19260.18 102
19261.50 98
19262.81 97
19264.12 114
19265.43 101
19266.75 96
19268.06 96
19269.37 102
19270.68 91
19272.00 102
19273.31 85
19274.62 99
19275.94 91
19277.25 100
19278.56 88
19279.88 92
19281.19 112
19282.50 88
19283.81 124
19285.13 82
19286.44 93
19287.75 112
19289.07 99
19290.38 100
19291.70 98
19293.01 99
19294.32 98
19295.64 102
19296.95 93
19298.26 93
19299.58 114
19300.89 123
19302.20 120
19303.52 118
19304.83 104
19306.15 111
19307.46 99
19308.77 93
19310.09 98
19311.40 142
19312.72 83
19314.03 110
19315.35 92
19316.66 94
19317.97 100
19319.29 108
19320.60 106
19321.92 94
19323.23 90
19324.55 91
19325.86 105
19327.18 106
19328.49 98
19329.81 82
19331.12 92
19332.44 127
19333.75 118
19335.07 112
19336.38 98
19337.70 84
19339.01 96
19340.33 129
19341.64 101
19342.96 102
19344.27 103
19345.59 92
19346.90 81
19348.22 103
19349.53 134
19350.85 118
19352.16 90
19353.48 94
19354.79 96
19356.11 102
19357.43 104
19358.74 95
19360.06 108
19361.37 106
19362.69 97
19364.01 83
19365.32 108
19366.64 107
19367.95 92
19369.27 106
19370.59 109
19371.90 97
19373.22 108
19374.53 106
19375.85 108
19377.17 99
19378.48 94
19379.80 97
19381.12 106
19382.43 93
19383.75 97
19385.07 90
19386.38 95
19387.70 115
19389.02 101
19390.33 95
19391.65 99
19392.97 98
19394.28 104
19395.60 117
19396.92 104
19398.24 97
19399.55 91
19400.87 89
19402.19 97
19403.50 77
19404.82 106
19406.14 101
19407.46 107
19408.77 115
19410.09 96
19411.41 79
19412.73 95
19414.04 97
19415.36 100
19416.68 85
19418.00 92
19419.32 115
19420.63 84
19421.95 91
19423.27 115
19424.59 115
19425.91 110
19427.22 88
19428.54 101
19429.86 102
19431.18 83
19432.50 97
19433.82 112
19435.13 121
19436.45 129
19437.77 160
19439.09 107
19440.41 111
19441.73 114
19443.04 109
19444.36 107
19445.68 97
19447.00 104
19448.32 98
19449.64 109
19450.96 83
19452.28 101
19453.60 99
19454.91 88
19456.23 98
19457.55 101
19458.87 108
19460.19 93
19461.51 86
19462.83 101
19464.15 127
19465.47 99
19466.79 114
19468.11 93
19469.43 100
19470.75 105
19472.07 98
19473.39 116
19474.71 131
19476.03 101
19477.35 90
19478.67 104
19479.99 84
19481.30 83
19482.62 117
19483.94 102
19485.27 97
19486.59 103
19487.91 96
19489.23 89
19490.55 92
19491.87 98
19493.19 75
19494.51 98
19495.83 85
19497.15 81
19498.47 94
19499.79 108
19501.11 113
19502.43 101
19503.75 88
19505.07 84
19506.39 89
19507.71 106
19509.03 98
19510.36 100
19511.68 99
19513.00 123
19514.32 107
19515.64 99
19516.96 102
19518.28 126
19519.60 108
19520.92 104
19522.25 106
19523.57 90
19524.89 73
19526.21 92
19527.53 112
19528.85 99
19530.17 72
19531.50 103
19532.82 93
19534.14 116
19535.46 105
19536.78 100
19538.11 102
19539.43 80
19540.75 89
19542.07 119
19543.39 100
19544.72 80
19546.04 102
19547.36 118
19548.68 110
19550.00 103
19551.33 113
19552.65 92
19553.97 115
19555.29 85
19556.62 81
19557.94 98
19559.26 102
19560.58 96
19561.91 101
19563.23 82
19564.55 105
19565.88 92
19567.20 107
19568.52 134
19569.84 98
19571.17 91
19572.49 113
19573.81 115
19575.14 98
19576.46 97
19577.78 96
19579.11 98
19580.43 74
19581.75 82
19583.08 90
19584.40 88
19585.72 84
19587.05 106
19588.37 78
19589.69 86
19591.02 107
19592.34 100
19593.67 85
19594.99 85
19596.31 92
19597.64 88
19598.96 88
19600.28 106
19601.61 91
19602.93 84
19604.26 100
19605.58 100
19606.91 113
19608.23 78
19609.55 103
19610.88 93
19612.20 126
19613.53 107
19614.85 117
19616.18 119
19617.50 86
19618.83 101
19620.15 106
19621.47 107
19622.80 77
19624.12 122
19625.45 102
19626.77 106
19628.10 96
19629.42 101
19630.75 91
19632.07 81
19633.40 84
19634.72 95
19636.05 79
19637.37 89
19638.70 109
19640.03 95
19641.35 102
19642.68 105
19644.00 83
19645.33 103
19646.65 105
19647.98 110
19649.30 115
19650.63 74
19651.96 93
19653.28 77
19654.61 85
19655.93 97
19657.26 100
19658.58 102
19659.91 98
19661.24 96
19662.56 76
19663.89 81
19665.22 82
19666.54 102
19667.87 79
19669.19 92
19670.52 103
19671.85 89
19673.17 115
19674.50 103
19675.83 100
19677.15 83
19678.48 108
19679.81 100
19681.13 103
19682.46 104
19683.79 102
19685.11 91
19686.44 89
19687.77 100
19689.09 111
19690.42 97
19691.75 81
19693.08 95
19694.40 84
19695.73 87
19697.06 97
19698.39 82
19699.71 108
19701.04 104
19702.37 93
19703.69 93
19705.02 103
19706.35 83
19707.68 77
19709.01 84
19710.33 95
19711.66 107
19712.99 106
19714.32 95
19715.64 95
19716.97 115
19718.30 87
19719.63 78
19720.96 97
19722.28 94
19723.61 92
19724.94 101
19726.27 129
19727.60 91
19728.93 97
19730.25 102
19731.58 97
19732.91 80
19734.24 77
19735.57 90
19736.90 113
19738.23 77
19739.55 75
19740.88 93
19742.21 93
19743.54 94
19744.87 86
19746.20 109
19747.53 99
19748.86 98
19750.19 91
19751.51 101
19752.84 98
19754.17 94
19755.50 112
19756.83 83
19758.16 86
19759.49 98
19760.82 90
19762.15 85
19763.48 76
19764.81 92
19766.14 82
19767.47 80
19768.80 95
19770.13 87
19771.46 82
19772.79 102
19774.12 87
19775.45 94
19776.78 86
19778.11 107
19779.44 84
19780.77 84
19782.10 88
19783.43 76
19784.76 97
19786.09 94
19787.42 105
19788.75 89
19790.08 93
19791.41 99
19792.74 101
19794.07 87
19795.40 90
19796.73 80
19798.06 87
19799.39 95
19800.72 104
19802.05 79
19803.39 71
19804.72 94
19806.05 110
19807.38 103
19808.71 99
19810.04 101
19811.37 90
19812.70 75
19814.03 96
19815.37 97
19816.70 94
19818.03 107
19819.36 105
19820.69 96
19822.02 90
19823.35 99
19824.69 99
19826.02 95
19827.35 101
19828.68 82
19830.01 83
19831.34 86
19832.68 85
19834.01 81
19835.34 101
19836.67 102
19838.00 83
19839.34 77
19840.67 75
19842.00 77
19843.33 81
19844.67 78
19846.00 84
19847.33 87
19848.66 88
19849.99 99
19851.33 85
19852.66 81
19853.99 97
19855.32 83
19856.66 75
19857.99 75
19859.32 90
19860.66 82
19861.99 89
19863.32 99
19864.65 76
19865.99 77
19867.32 91
19868.65 77
19869.99 76
19871.32 95
19872.65 105
19873.99 99
19875.32 87
19876.65 71
19877.99 105
19879.32 107
19880.65 116
19881.99 90
19883.32 87
19884.65 84
19885.99 118
19887.32 104
19888.66 86
19889.99 88
19891.32 97
19892.66 89
19893.99 86
19895.32 84
19896.66 77
19897.99 65
19899.33 78
19900.66 90
19902.00 80
19903.33 65
19904.66 89
19906.00 78
19907.33 98
19908.67 76
19910.00 94
19911.34 82
19912.67 97
19914.01 96
19915.34 98
19916.67 91
19918.01 100
19919.34 86
19920.68 79
19922.01 94
19923.35 104
19924.68 86
19926.02 82
19927.35 132
19928.69 102
19930.02 105
19931.36 106
19932.69 89
19934.03 86
19935.37 92
19936.70 95
19938.04 87
19939.37 98
19940.71 83
19942.04 107
19943.38 95
19944.71 107
19946.05 82
19947.39 95
19948.72 91
19950.06 83
19951.39 86
19952.73 77
19954.06 90
19955.40 95
19956.74 102
19958.07 84
19959.41 65
19960.74 106
19962.08 107
19963.42 94
19964.75 87
19966.09 88
19967.43 85
19968.76 80
19970.10 88
19971.44 79
19972.77 88
19974.11 91
19975.45 106
19976.78 99
19978.12 90
19979.46 81
19980.79 105
19982.13 88
19983.47 85
19984.80 108
19986.14 102
19987.48 95
19988.82 102
19990.15 110
19991.49 100
19992.83 82
19994.16 90
19995.50 106
19996.84 108
19998.18 104
19999.51 80
20000.85 89
20002.19 88
20003.53 108
20004.86 92
20006.20 85
20007.54 109
20008.88 90
20010.22 95
20011.55 98
20012.89 92
20014.23 81
20015.57 95
20016.91 80
20018.24 85
20019.58 98
20020.92 117
20022.26 125
20023.60 95
20024.93 83
20026.27 77
20027.61 102
20028.95 107
20030.29 103
20031.63 106
20032.97 62
20034.30 87
20035.64 113
20036.98 87
20038.32 88
20039.66 81
20041.00 112
20042.34 107
20043.68 93
20045.01 95
20046.35 77
20047.69 85
20049.03 98
20050.37 93
20051.71 109
20053.05 106
20054.39 100
20055.73 105
20057.07 84
20058.41 98
20059.75 109
20061.09 121
20062.43 104
20063.77 94
20065.11 106
20066.45 111
20067.79 87
20069.12 93
20070.46 96
20071.80 88
20073.14 91
20074.48 71
20075.82 91
20077.16 87
20078.50 104
20079.85 100
20081.19 100
20082.53 102
20083.87 112
20085.21 100
20086.55 83
20087.89 75
20089.23 86
20090.57 130
20091.91 115
20093.25 95
20094.59 106
20095.93 103
20097.27 92
20098.61 101
20099.95 80
20101.29 87
20102.64 99
20103.98 107
20105.32 104
20106.66 83
20108.00 90
20109.34 87
20110.68 93
20112.02 79
20113.36 105
20114.71 114
20116.05 87
20117.39 94
20118.73 92
20120.07 101
20121.41 130
20122.75 109
20124.10 86
20125.44 106
20126.78 88
20128.12 94
20129.46 87
