# Supplementary material for: MALDI-TOF MS typing enables the classification of brewing yeasts of the genus Saccharomyces to major beer styles
Source: PLoS One. 2017 Aug 9;12(8):e0181694. doi: 10.1371/journal.pone.0181694 (PMC5549903; doi:10.1371/journal.pone.0181694)
Supplement: S12 File — The directory includes 90 raw files and was zipped to “.zip”; the folder has three strains with 30 spectra per strain; S1 Text explains the raw files with an example and Table 1 represents the yeast strains used within the experiment. (ZIP) [file pone.0181694.s015.zip › 34-36/30625-71-Dias-Dias-Dias-YPG-18h-E-E_2015-08-19__0_C12_1.dat]

1998.76 5080
1999.18 5007
1999.60 5102
2000.02 4948
2000.44 5168
2000.87 5217
2001.29 5337
2001.71 5162
2002.13 4990
2002.55 4939
2002.97 5033
2003.40 4994
2003.82 4863
2004.24 4911
2004.66 4815
2005.08 4684
2005.50 5017
2005.93 5175
2006.35 5096
2006.77 4901
2007.19 4863
2007.62 5315
2008.04 5351
2008.46 5381
2008.88 5324
2009.30 5554
2009.73 5512
2010.15 5497
2010.57 5516
2010.99 5619
2011.42 5498
2011.84 5543
2012.26 5612
2012.68 5522
2013.11 5225
2013.53 5331
2013.95 4952
2014.38 4635
2014.80 4586
2015.22 4819
2015.64 4988
2016.07 4973
2016.49 4755
2016.91 4894
2017.34 4880
2017.76 4669
2018.18 4793
2018.61 5053
2019.03 5273
2019.45 5188
2019.88 5240
2020.30 5217
2020.72 5150
2021.15 4965
2021.57 5217
2021.99 5574
2022.42 5462
2022.84 5333
2023.27 5236
2023.69 5140
2024.11 5069
2024.54 4950
2024.96 5047
2025.39 4921
2025.81 4918
2026.23 4588
2026.66 4540
2027.08 4519
2027.51 4633
2027.93 4570
2028.36 4663
2028.78 4305
2029.20 4377
2029.63 4424
2030.05 4358
2030.48 4538
2030.90 4690
2031.33 4779
2031.75 4672
2032.18 4457
2032.60 4652
2033.03 4575
2033.45 4636
2033.88 4616
2034.30 4752
2034.73 4661
2035.15 4735
2035.58 4746
2036.00 4815
2036.43 4939
2036.85 4615
2037.28 4679
2037.70 4971
2038.13 5235
2038.55 5208
2038.98 5102
2039.40 5129
2039.83 5208
2040.25 5101
2040.68 5299
2041.11 5119
2041.53 5407
2041.96 5166
2042.38 5232
2042.81 5073
2043.23 4984
2043.66 5102
2044.09 5046
2044.51 4985
2044.94 4859
2045.37 4798
2045.79 4799
2046.22 4601
2046.64 4872
2047.07 4796
2047.50 4827
2047.92 4969
2048.35 4796
2048.78 4741
2049.20 4942
2049.63 4799
2050.06 5083
2050.48 4779
2050.91 4871
2051.34 4777
2051.76 4633
2052.19 4692
2052.62 4836
2053.04 5049
2053.47 4831
2053.90 4642
2054.32 4493
2054.75 4421
2055.18 4600
2055.61 4602
2056.03 4438
2056.46 4361
2056.89 4353
2057.31 4492
2057.74 4341
2058.17 4303
2058.60 4234
2059.02 4197
2059.45 4680
2059.88 4273
2060.31 4271
2060.73 4637
2061.16 4726
2061.59 4562
2062.02 4626
2062.45 4433
2062.87 4234
2063.30 4372
2063.73 4500
2064.16 4826
2064.59 4574
2065.01 4421
2065.44 4829
2065.87 4696
2066.30 4653
2066.73 4873
2067.16 4772
2067.58 4754
2068.01 4899
2068.44 4937
2068.87 4896
2069.30 4882
2069.73 4856
2070.16 4847
2070.58 4786
2071.01 5189
2071.44 5016
2071.87 4661
2072.30 4765
2072.73 4587
2073.16 4498
2073.59 4666
2074.02 4717
2074.45 4930
2074.87 4928
2075.30 4846
2075.73 4904
2076.16 4962
2076.59 5017
2077.02 4755
2077.45 5054
2077.88 5182
2078.31 5259
2078.74 5113
2079.17 5024
2079.60 5036
2080.03 5069
2080.46 5336
2080.89 5471
2081.32 5436
2081.75 5211
2082.18 5429
2082.61 5617
2083.04 5310
2083.47 5254
2083.90 5204
2084.33 5407
2084.76 5160
2085.19 5263
2085.62 5115
2086.05 4933
2086.48 5064
2086.91 5209
2087.34 4922
2087.77 4980
2088.20 4918
2088.63 4853
2089.06 4819
2089.49 4713
2089.92 4982
2090.35 4910
2090.79 5023
2091.22 4924
2091.65 5252
2092.08 5583
2092.51 5576
2092.94 5611
2093.37 5881
2093.80 6236
2094.23 6616
2094.66 6827
2095.10 6578
2095.53 6394
2095.96 6544
2096.39 6230
2096.82 6353
2097.25 6126
2097.68 5753
2098.12 5698
2098.55 5414
2098.98 5020
2099.41 4881
2099.84 4769
2100.27 4860
2100.71 4766
2101.14 4560
2101.57 4563
2102.00 4721
2102.43 4659
2102.87 4747
2103.30 4806
2103.73 4874
2104.16 4691
2104.60 4679
2105.03 4797
2105.46 4952
2105.89 5021
2106.32 5127
2106.76 4928
2107.19 4955
2107.62 4878
2108.05 4960
2108.49 5056
2108.92 5071
2109.35 5057
2109.79 4981
2110.22 4967
2110.65 5087
2111.08 4874
2111.52 4905
2111.95 5116
2112.38 4885
2112.82 5141
2113.25 4965
2113.68 4732
2114.12 4703
2114.55 4805
2114.98 4570
2115.42 4689
2115.85 4547
2116.28 4394
2116.72 4301
2117.15 4412
2117.58 4369
2118.02 4358
2118.45 4366
2118.88 4428
2119.32 4385
2119.75 4341
2120.19 4217
2120.62 4457
2121.05 4455
2121.49 4664
2121.92 4598
2122.36 4402
2122.79 4390
2123.22 4344
2123.66 4554
2124.09 4709
2124.53 4693
2124.96 4475
2125.40 4583
2125.83 4657
2126.26 4568
2126.70 4571
2127.13 4598
2127.57 4547
2128.00 4572
2128.44 4714
2128.87 4472
2129.31 4739
2129.74 4818
2130.18 4741
2130.61 4941
2131.05 4856
2131.48 4901
2131.92 4887
2132.35 4810
2132.79 4956
2133.22 4959
2133.66 5310
2134.09 5324
2134.53 4993
2134.96 5231
2135.40 5334
2135.83 5361
2136.27 5407
2136.70 5556
2137.14 5580
2137.58 5646
2138.01 5461
2138.45 5490
2138.88 5353
2139.32 5621
2139.75 5460
2140.19 5600
2140.63 5300
2141.06 5173
2141.50 5196
2141.93 4851
2142.37 4992
2142.81 4661
2143.24 4564
2143.68 4267
2144.12 4543
2144.55 4605
2144.99 4378
2145.43 4244
2145.86 4385
2146.30 4282
2146.73 4279
2147.17 4505
2147.61 4616
2148.04 4784
2148.48 4838
2148.92 5009
2149.35 5297
2149.79 5851
2150.23 5962
2150.67 6059
2151.10 6229
2151.54 6339
2151.98 6355
2152.41 6141
2152.85 5927
2153.29 6190
2153.73 5952
2154.16 6007
2154.60 5638
2155.04 5434
2155.48 5172
2155.91 5119
2156.35 5079
2156.79 4839
2157.23 4843
2157.66 4778
2158.10 4763
2158.54 4606
2158.98 4547
2159.41 4579
2159.85 4611
2160.29 4619
2160.73 4566
2161.17 4768
2161.60 4713
2162.04 4707
2162.48 4759
2162.92 4537
2163.36 4704
2163.80 4719
2164.23 4756
2164.67 4967
2165.11 4982
2165.55 5023
2165.99 5168
2166.43 4947
2166.86 4940
2167.30 5067
2167.74 5072
2168.18 4984
2168.62 5195
2169.06 5226
2169.50 5294
2169.94 5202
2170.38 5396
2170.81 5221
2171.25 5162
2171.69 5115
2172.13 5229
2172.57 5277
2173.01 5350
2173.45 5129
2173.89 5160
2174.33 5119
2174.77 5198
2175.21 5236
2175.65 5297
2176.09 5368
2176.53 5191
2176.96 5534
2177.40 5431
2177.84 5538
2178.28 5470
2178.72 5593
2179.16 5591
2179.60 5811
2180.04 6018
2180.48 5825
2180.92 5773
2181.36 5807
2181.80 5506
2182.24 5396
2182.68 5494
2183.12 5446
2183.56 5150
2184.01 5102
2184.45 4860
2184.89 4975
2185.33 4827
2185.77 4930
2186.21 4895
2186.65 4998
2187.09 4972
2187.53 4982
2187.97 5153
2188.41 5043
2188.85 5421
2189.29 5654
2189.73 5549
2190.17 5620
2190.62 5760
2191.06 5391
2191.50 5449
2191.94 5544
2192.38 5464
2192.82 5240
2193.26 5382
2193.70 5291
2194.15 5480
2194.59 5327
2195.03 5449
2195.47 5343
2195.91 5253
2196.35 5543
2196.79 5455
2197.24 5380
2197.68 5648
2198.12 5598
2198.56 5413
2199.00 5250
2199.45 5289
2199.89 5309
2200.33 5487
2200.77 5574
2201.21 5507
2201.66 5158
2202.10 5062
2202.54 5057
2202.98 5025
2203.42 5217
2203.87 5206
2204.31 4931
2204.75 5305
2205.19 5085
2205.64 4747
2206.08 5217
2206.52 5313
2206.96 5452
2207.41 5435
2207.85 5544
2208.29 5614
2208.74 5719
2209.18 5729
2209.62 5974
2210.06 5910
2210.51 5895
2210.95 5873
2211.39 5763
2211.84 5836
2212.28 5791
2212.72 5926
2213.17 5842
2213.61 5835
2214.05 5646
2214.50 5693
2214.94 5269
2215.38 5383
2215.83 5184
2216.27 5055
2216.71 5175
2217.16 5194
2217.60 5161
2218.05 4974
2218.49 5340
2218.93 5313
2219.38 4968
2219.82 5061
2220.26 5072
2220.71 5277
2221.15 5584
2221.60 5756
2222.04 6120
2222.49 6390
2222.93 6867
2223.37 7877
2223.82 8878
2224.26 9414
2224.71 9922
2225.15 10720
2225.60 11308
2226.04 11225
2226.49 11150
2226.93 11377
2227.37 10843
2227.82 10437
2228.26 9370
2228.71 9244
2229.15 8524
2229.60 7953
2230.04 7322
2230.49 7084
2230.93 6745
2231.38 6554
2231.82 6832
2232.27 6542
2232.71 6727
2233.16 6727
2233.61 6575
2234.05 6693
2234.50 6711
2234.94 6799
2235.39 6542
2235.83 6840
2236.28 6736
2236.72 6976
2237.17 6623
2237.61 6734
2238.06 6950
2238.51 6836
2238.95 6891
2239.40 7244
2239.84 7198
2240.29 7195
2240.74 7183
2241.18 7256
2241.63 6917
2242.07 7087
2242.52 7267
2242.97 6999
2243.41 6481
2243.86 6248
2244.31 5991
2244.75 5892
2245.20 5863
2245.65 5675
2246.09 5423
2246.54 5244
2246.99 5169
2247.43 5562
2247.88 5429
2248.33 5349
2248.77 5101
2249.22 5044
2249.67 4908
2250.11 4974
2250.56 5142
2251.01 5171
2251.45 5090
2251.90 5016
2252.35 5215
2252.80 5292
2253.24 5369
2253.69 5324
2254.14 5104
2254.59 5233
2255.03 5143
2255.48 5155
2255.93 5272
2256.38 5334
2256.82 5132
2257.27 5457
2257.72 5312
2258.17 4831
2258.61 5030
2259.06 5092
2259.51 5050
2259.96 5214
2260.41 5249
2260.85 5268
2261.30 5494
2261.75 5810
2262.20 5847
2262.65 5768
2263.09 5574
2263.54 5859
2263.99 6267
2264.44 6387
2264.89 6537
2265.34 6585
2265.79 6627
2266.23 6307
2266.68 6139
2267.13 6144
2267.58 6201
2268.03 6198
2268.48 6477
2268.93 6629
2269.38 6733
2269.82 6846
2270.27 6728
2270.72 6762
2271.17 6564
2271.62 6739
2272.07 6619
2272.52 6643
2272.97 6658
2273.42 6413
2273.87 6303
2274.32 6389
2274.77 5913
2275.21 5880
2275.66 5659
2276.11 5446
2276.56 5369
2277.01 5121
2277.46 5113
2277.91 5485
2278.36 5585
2278.81 5443
2279.26 5217
2279.71 5489
2280.16 5657
2280.61 5804
2281.06 5891
2281.51 5834
2281.96 6372
2282.41 6374
2282.86 6304
2283.31 6256
2283.76 6331
2284.21 6422
2284.66 6187
2285.11 5976
2285.56 5828
2286.02 6068
2286.47 6259
2286.92 5936
2287.37 5880
2287.82 6212
2288.27 6409
2288.72 6466
2289.17 6609
2289.62 7091
2290.07 7693
2290.52 7666
2290.97 7929
2291.42 8752
2291.88 8899
2292.33 9203
2292.78 9541
2293.23 9785
2293.68 9854
2294.13 9577
2294.58 9422
2295.04 9610
2295.49 9581
2295.94 9415
2296.39 9317
2296.84 8647
2297.29 8508
2297.74 8182
2298.20 7826
2298.65 7572
2299.10 7404
2299.55 7152
2300.00 6564
2300.46 6453
2300.91 6249
2301.36 6322
2301.81 5897
2302.26 5593
2302.72 5638
2303.17 5653
2303.62 5528
2304.07 5436
2304.53 5389
2304.98 5376
2305.43 5528
2305.88 5397
2306.33 5437
2306.79 5532
2307.24 5724
2307.69 5870
2308.15 5926
2308.60 5852
2309.05 6028
2309.50 6110
2309.96 6707
2310.41 6840
2310.86 6883
2311.32 7143
2311.77 7543
2312.22 7206
2312.68 7077
2313.13 7037
2313.58 7029
2314.03 6563
2314.49 6296
2314.94 6387
2315.39 6619
2315.85 6491
2316.30 6195
2316.76 5788
2317.21 5637
2317.66 5422
2318.12 5518
2318.57 5516
2319.02 5536
2319.48 5687
2319.93 5769
2320.39 5751
2320.84 5974
2321.29 5622
2321.75 5619
2322.20 5692
2322.66 5704
2323.11 5582
2323.56 5645
2324.02 5362
2324.47 5723
2324.93 5542
2325.38 5350
2325.84 5698
2326.29 5369
2326.74 5446
2327.20 5505
2327.65 5438
2328.11 5411
2328.56 5532
2329.02 5769
2329.47 5683
2329.93 5592
2330.38 5709
2330.84 5860
2331.29 5646
2331.75 5554
2332.20 5514
2332.66 5948
2333.11 6192
2333.57 6068
2334.02 5754
2334.48 5893
2334.93 5819
2335.39 5547
2335.84 5681
2336.30 5416
2336.76 5385
2337.21 5738
2337.67 5761
2338.12 5950
2338.58 6344
2339.03 6605
2339.49 6941
2339.95 7476
2340.40 7456
2340.86 7662
2341.31 7653
2341.77 8137
2342.23 8443
2342.68 8575
2343.14 8381
2343.59 8145
2344.05 8219
2344.51 8299
2344.96 8199
2345.42 8172
2345.88 7946
2346.33 7753
2346.79 8060
2347.24 7766
2347.70 7568
2348.16 7833
2348.61 7606
2349.07 7613
2349.53 7349
2349.99 7103
2350.44 6979
2350.90 6847
2351.36 6725
2351.81 6399
2352.27 6422
2352.73 6504
2353.18 6616
2353.64 6861
2354.10 6575
2354.56 6511
2355.01 6108
2355.47 6317
2355.93 6240
2356.38 6025
2356.84 6061
2357.30 6071
2357.76 5870
2358.22 5591
2358.67 5685
2359.13 6022
2359.59 5856
2360.05 5904
2360.50 6565
2360.96 6774
2361.42 6848
2361.88 6892
2362.34 7049
2362.79 7544
2363.25 7348
2363.71 7224
2364.17 7070
2364.63 6969
2365.08 7434
2365.54 7087
2366.00 6854
2366.46 6707
2366.92 6546
2367.38 6431
2367.84 6756
2368.29 7170
2368.75 6927
2369.21 6926
2369.67 7052
2370.13 7194
2370.59 6899
2371.05 6618
2371.50 6343
2371.96 6511
2372.42 6483
2372.88 5976
2373.34 6082
2373.80 5788
2374.26 5798
2374.72 5585
2375.18 5529
2375.64 5622
2376.10 5342
2376.56 5395
2377.02 5418
2377.47 5686
2377.93 5810
2378.39 5745
2378.85 5627
2379.31 5879
2379.77 5893
2380.23 5664
2380.69 5603
2381.15 5692
2381.61 5804
2382.07 5747
2382.53 5704
2382.99 5895
2383.45 5981
2383.91 5698
2384.37 5364
2384.83 5758
2385.29 5732
2385.75 5512
2386.21 5700
2386.67 5607
2387.13 5588
2387.59 5743
2388.05 5830
2388.52 5777
2388.98 5745
2389.44 5481
2389.90 5547
2390.36 5555
2390.82 5979
2391.28 5958
2391.74 5760
2392.20 6051
2392.66 5680
2393.12 5435
2393.58 5595
2394.05 5607
2394.51 5209
2394.97 5274
2395.43 5510
2395.89 5373
2396.35 5469
2396.81 5236
2397.27 5347
2397.74 5261
2398.20 5297
2398.66 5371
2399.12 5457
2399.58 5432
2400.04 5525
2400.50 5401
2400.97 5361
2401.43 5241
2401.89 5290
2402.35 5047
2402.81 5096
2403.28 5332
2403.74 5529
2404.20 5415
2404.66 5548
2405.12 5914
2405.59 5758
2406.05 5714
2406.51 5809
2406.97 5513
2407.44 5791
2407.90 5954
2408.36 6034
2408.82 5913
2409.29 5727
2409.75 5346
2410.21 5447
2410.67 5376
2411.14 5197
2411.60 5093
2412.06 5108
2412.52 5125
2412.99 4961
2413.45 5347
2413.91 5477
2414.38 5287
2414.84 5349
2415.30 5589
2415.77 5676
2416.23 5634
2416.69 5971
2417.16 6180
2417.62 6102
2418.08 6350
2418.55 6583
2419.01 6475
2419.47 6477
2419.94 7014
2420.40 7145
2420.86 6852
2421.33 6840
2421.79 6703
2422.25 6946
2422.72 6623
2423.18 6529
2423.65 6652
2424.11 6691
2424.57 6835
2425.04 6901
2425.50 7529
2425.97 7818
2426.43 7954
2426.90 8098
2427.36 8607
2427.82 9170
2428.29 9484
2428.75 9668
2429.22 9593
2429.68 9566
2430.15 9308
2430.61 8757
2431.08 8233
2431.54 8088
2432.00 7585
2432.47 7386
2432.93 7224
2433.40 6887
2433.86 6546
2434.33 6699
2434.79 6692
2435.26 6151
2435.72 6325
2436.19 6383
2436.65 6486
2437.12 6799
2437.58 6996
2438.05 6968
2438.52 7018
2438.98 7919
2439.45 8188
2439.91 8543
2440.38 9257
2440.84 9750
2441.31 10174
2441.77 10568
2442.24 10491
2442.71 10141
2443.17 10402
2443.64 10045
2444.10 9494
2444.57 8914
2445.03 8265
2445.50 7812
2445.97 7469
2446.43 7123
2446.90 6674
2447.37 6411
2447.83 6030
2448.30 5795
2448.76 5709
2449.23 5712
2449.70 5660
2450.16 5403
2450.63 5637
2451.10 5751
2451.56 5678
2452.03 5752
2452.50 6114
2452.96 5737
2453.43 5775
2453.90 5909
2454.36 5821
2454.83 5848
2455.30 5652
2455.76 5627
2456.23 5827
2456.70 6031
2457.17 5708
2457.63 5503
2458.10 5705
2458.57 5645
2459.03 5689
2459.50 5363
2459.97 5416
2460.44 5559
2460.90 5554
2461.37 5404
2461.84 5318
2462.31 5309
2462.77 5567
2463.24 5647
2463.71 5499
2464.18 5394
2464.65 5528
2465.11 5915
2465.58 5785
2466.05 5641
2466.52 5963
2466.99 5991
2467.45 5895
2467.92 5931
2468.39 5924
2468.86 5985
2469.33 6411
2469.79 6386
2470.26 6063
2470.73 6292
2471.20 6421
2471.67 6452
2472.14 6263
2472.61 6086
2473.07 6260
2473.54 6263
2474.01 6315
2474.48 5928
2474.95 5911
2475.42 6153
2475.89 5914
2476.36 5781
2476.82 5633
2477.29 5803
2477.76 5545
2478.23 5858
2478.70 6104
2479.17 6381
2479.64 6394
2480.11 6536
2480.58 6957
2481.05 7197
2481.52 7165
2481.99 7199
2482.46 7289
2482.93 7186
2483.40 7116
2483.87 6862
2484.33 6731
2484.80 6258
2485.27 6362
2485.74 6105
2486.21 5897
2486.68 5905
2487.15 5866
2487.62 6023
2488.09 5796
2488.56 5618
2489.03 5365
2489.50 5450
2489.97 5363
2490.44 5737
2490.92 5783
2491.39 5455
2491.86 5552
2492.33 5831
2492.80 5596
2493.27 5792
2493.74 5748
2494.21 5917
2494.68 5730
2495.15 5727
2495.62 5880
2496.09 5942
2496.56 5952
2497.03 6130
2497.50 5825
2497.98 5697
2498.45 5791
2498.92 6073
2499.39 6209
2499.86 5775
2500.33 5652
2500.80 5567
2501.27 5460
2501.75 5531
2502.22 5290
2502.69 5302
2503.16 5367
2503.63 5301
2504.10 5270
2504.57 5213
2505.05 5507
2505.52 5917
2505.99 5652
2506.46 5657
2506.93 5610
2507.40 5798
2507.88 5858
2508.35 5725
2508.82 6252
2509.29 6544
2509.76 6544
2510.24 6663
2510.71 6605
2511.18 6661
2511.65 6817
2512.13 6924
2512.60 7135
2513.07 7133
2513.54 7018
2514.02 6686
2514.49 6594
2514.96 6551
2515.43 6607
2515.91 6452
2516.38 6429
2516.85 6137
2517.32 5955
2517.80 5944
2518.27 5794
2518.74 5656
2519.22 5669
2519.69 5918
2520.16 5761
2520.64 5879
2521.11 5531
2521.58 5680
2522.06 5513
2522.53 5354
2523.00 5377
2523.48 5325
2523.95 5529
2524.42 5949
2524.90 5673
2525.37 5273
2525.84 5547
2526.32 5506
2526.79 5367
2527.26 5447
2527.74 5792
2528.21 5819
2528.69 5710
2529.16 5630
2529.63 5476
2530.11 5663
2530.58 5561
2531.06 5575
2531.53 5591
2532.00 5802
2532.48 5603
2532.95 5908
2533.43 5860
2533.90 5856
2534.38 5894
2534.85 5972
2535.32 6038
2535.80 5930
2536.27 5963
2536.75 5908
2537.22 6178
2537.70 5924
2538.17 5644
2538.65 5963
2539.12 6169
2539.60 6310
2540.07 6103
2540.55 6042
2541.02 6010
2541.50 5595
2541.97 5749
2542.45 5885
2542.92 5715
2543.40 5763
2543.87 5821
2544.35 5872
2544.82 6167
2545.30 6281
2545.78 6498
2546.25 6490
2546.73 6731
2547.20 6871
2547.68 7495
2548.15 7773
2548.63 7869
2549.10 7946
2549.58 8112
2550.06 7953
2550.53 7747
2551.01 7914
2551.48 7778
2551.96 7795
2552.44 7820
2552.91 7925
2553.39 8270
2553.87 8371
2554.34 8463
2554.82 8592
2555.29 8827
2555.77 9081
2556.25 9380
2556.72 9363
2557.20 9391
2557.68 10146
2558.15 9335
2558.63 9201
2559.11 8968
2559.58 8977
2560.06 8458
2560.54 7913
2561.01 7577
2561.49 7263
2561.97 6852
2562.45 6409
2562.92 6253
2563.40 5769
2563.88 5917
2564.35 5795
2564.83 5630
2565.31 5994
2565.79 6006
2566.26 5809
2566.74 5502
2567.22 5628
2567.70 5399
2568.17 5570
2568.65 5678
2569.13 5657
2569.61 5533
2570.08 5361
2570.56 5339
2571.04 5489
2571.52 5407
2572.00 5168
2572.47 5311
2572.95 5315
2573.43 5429
2573.91 5477
2574.39 5391
2574.86 5453
2575.34 5466
2575.82 5265
2576.30 5143
2576.78 5580
2577.26 5472
2577.73 5428
2578.21 5317
2578.69 5376
2579.17 5404
2579.65 5460
2580.13 5279
2580.61 5241
2581.08 5259
2581.56 5234
2582.04 5215
2582.52 5357
2583.00 5459
2583.48 5575
2583.96 5579
2584.44 5498
2584.92 5389
2585.40 5243
2585.87 5243
2586.35 5350
2586.83 5105
2587.31 5319
2587.79 5325
2588.27 5566
2588.75 5752
2589.23 5470
2589.71 5634
2590.19 5643
2590.67 5952
2591.15 5690
2591.63 5699
2592.11 5821
2592.59 6021
2593.07 6225
2593.55 6373
2594.03 6409
2594.51 6420
2594.99 6448
2595.47 6271
2595.95 6672
2596.43 6897
2596.91 7484
2597.39 7502
2597.87 7372
2598.35 7316
2598.83 7349
2599.31 7089
2599.79 6893
2600.27 7104
2600.75 6848
2601.23 6719
2601.71 6727
2602.20 6313
2602.68 6245
2603.16 6350
2603.64 6148
2604.12 5898
2604.60 5943
2605.08 5554
2605.56 5792
2606.04 6144
2606.52 6044
2607.00 6328
2607.49 6543
2607.97 6915
2608.45 7298
2608.93 7628
2609.41 8149
2609.89 8680
2610.37 8921
2610.86 9518
2611.34 9416
2611.82 9757
2612.30 9631
2612.78 9521
2613.26 9007
2613.75 8661
2614.23 8425
2614.71 8186
2615.19 7915
2615.67 7402
2616.16 7209
2616.64 6701
2617.12 6449
2617.60 6377
2618.08 5950
2618.57 5910
2619.05 5792
2619.53 5798
2620.01 5477
2620.50 5517
2620.98 5432
2621.46 5574
2621.94 5311
2622.43 5426
2622.91 5607
2623.39 5382
2623.87 5425
2624.36 5483
2624.84 5762
2625.32 5882
2625.81 5649
2626.29 5521
2626.77 5650
2627.25 5940
2627.74 5626
2628.22 5696
2628.70 5684
2629.19 5638
2629.67 5748
2630.15 5517
2630.64 5620
2631.12 5707
2631.60 5487
2632.09 5480
2632.57 5757
2633.05 5618
2633.54 5436
2634.02 5583
2634.51 5538
2634.99 5445
2635.47 5590
2635.96 5558
2636.44 5767
2636.93 5849
2637.41 5839
2637.89 5721
2638.38 5928
2638.86 5952
2639.35 5983
2639.83 5925
2640.31 5969
2640.80 5915
2641.28 5868
2641.77 5945
2642.25 6146
2642.74 5913
2643.22 6193
2643.71 5827
2644.19 5530
2644.67 5670
2645.16 5773
2645.64 5533
2646.13 5435
2646.61 5616
2647.10 5593
2647.58 5659
2648.07 5387
2648.55 5627
2649.04 5428
2649.52 5647
2650.01 5636
2650.49 5564
2650.98 5586
2651.46 5409
2651.95 5298
2652.43 5134
2652.92 5613
2653.41 5875
2653.89 5792
2654.38 5373
2654.86 5456
2655.35 5333
2655.83 5235
2656.32 5492
2656.81 5426
2657.29 5449
2657.78 5386
2658.26 5454
2658.75 5330
2659.23 5052
2659.72 5149
2660.21 5191
2660.69 5048
2661.18 5127
2661.67 5411
2662.15 5440
2662.64 5171
2663.12 5268
2663.61 5408
2664.10 5469
2664.58 5388
2665.07 5505
2665.56 5356
2666.04 5550
2666.53 5594
2667.02 5702
2667.50 5775
2667.99 5554
2668.48 5567
2668.96 5564
2669.45 5332
2669.94 5519
2670.42 5387
2670.91 5536
2671.40 5596
2671.89 5874
2672.37 6032
2672.86 6308
2673.35 6294
2673.83 6553
2674.32 6631
2674.81 6959
2675.30 7167
2675.78 7384
2676.27 7195
2676.76 7615
2677.25 7828
2677.74 7752
2678.22 7839
2678.71 7764
2679.20 8103
2679.69 8525
2680.17 8772
2680.66 8895
2681.15 9056
2681.64 9527
2682.13 9758
2682.61 10305
2683.10 10607
2683.59 10517
2684.08 10676
2684.57 10773
2685.06 10374
2685.54 10367
2686.03 10169
2686.52 9699
2687.01 9553
2687.50 9203
2687.99 8671
2688.48 8117
2688.96 7788
2689.45 7233
2689.94 6902
2690.43 6829
2690.92 6419
2691.41 6316
2691.90 5906
2692.39 5841
2692.88 5856
2693.36 5992
2693.85 5904
2694.34 5898
2694.83 5624
2695.32 5665
2695.81 5992
2696.30 5915
2696.79 5799
2697.28 6053
2697.77 6052
2698.26 6183
2698.75 6351
2699.24 6553
2699.73 6594
2700.22 6846
2700.71 6781
2701.20 6932
2701.69 7011
2702.18 7383
2702.67 7287
2703.16 7262
2703.65 7257
2704.14 7466
2704.63 7249
2705.12 6705
2705.61 6695
2706.10 6864
2706.59 6604
2707.08 6622
2707.57 6519
2708.06 6402
2708.55 6003
2709.04 5835
2709.53 5917
2710.02 5927
2710.51 5794
2711.00 5638
2711.49 5437
2711.98 5403
2712.47 5499
2712.97 5661
2713.46 5824
2713.95 5592
2714.44 5510
2714.93 5443
2715.42 5689
2715.91 5547
2716.40 5371
2716.89 5273
2717.39 5468
2717.88 5426
2718.37 5367
2718.86 5596
2719.35 5627
2719.84 5760
2720.33 5618
2720.83 5524
2721.32 5697
2721.81 6073
2722.30 5939
2722.79 6173
2723.28 6099
2723.78 6407
2724.27 6133
2724.76 6141
2725.25 6136
2725.74 6070
2726.24 5882
2726.73 5786
2727.22 5932
2727.71 5636
2728.20 5210
2728.70 5397
2729.19 5600
2729.68 5758
2730.17 5641
2730.67 5554
2731.16 5532
2731.65 5532
2732.14 5994
2732.64 5671
2733.13 5940
2733.62 6001
2734.12 5591
2734.61 5887
2735.10 6016
2735.59 6218
2736.09 6422
2736.58 6292
2737.07 5987
2737.57 6200
2738.06 6190
2738.55 6295
2739.05 6428
2739.54 6046
2740.03 6019
2740.53 6271
2741.02 6294
2741.51 6045
2742.01 5796
2742.50 5630
2742.99 5668
2743.49 5585
2743.98 5594
2744.47 5398
2744.97 5284
2745.46 5391
2745.96 5357
2746.45 5178
2746.94 5402
2747.44 5682
2747.93 5395
2748.43 5631
2748.92 5567
2749.41 5534
2749.91 5880
2750.40 5885
2750.90 5860
2751.39 6089
2751.89 6032
2752.38 5982
2752.87 6342
2753.37 6545
2753.86 6524
2754.36 6998
2754.85 7201
2755.35 7280
2755.84 7116
2756.34 7071
2756.83 7076
2757.33 7163
2757.82 6754
2758.32 6640
2758.81 6548
2759.31 6368
2759.80 6020
2760.30 5816
2760.79 5837
2761.29 5638
2761.78 5987
2762.28 5555
2762.77 5448
2763.27 5341
2763.76 5542
2764.26 5615
2764.76 5415
2765.25 5254
2765.75 5426
2766.24 5250
2766.74 5380
2767.23 5651
2767.73 5485
2768.23 5224
2768.72 5240
2769.22 5363
2769.71 5467
2770.21 5287
2770.71 5535
2771.20 5532
2771.70 5693
2772.19 5946
2772.69 5806
2773.19 5928
2773.68 5961
2774.18 5959
2774.68 6053
2775.17 6306
2775.67 6436
2776.17 6653
2776.66 6618
2777.16 7115
2777.66 6905
2778.15 6818
2778.65 6701
2779.15 6925
2779.64 7020
2780.14 7064
2780.64 7003
2781.13 6849
2781.63 6778
2782.13 6502
2782.63 6692
2783.12 6761
2783.62 6527
2784.12 6394
2784.61 6527
2785.11 6088
2785.61 6081
2786.11 6231
2786.60 6211
2787.10 6360
2787.60 6056
2788.10 5934
2788.59 5934
2789.09 5985
2789.59 5872
2790.09 6180
2790.59 5840
2791.08 5894
2791.58 5994
2792.08 6166
2792.58 6382
2793.08 6081
2793.57 6346
2794.07 6658
2794.57 6696
2795.07 7266
2795.57 7825
2796.07 8225
2796.56 8557
2797.06 9397
2797.56 10116
2798.06 10392
2798.56 10384
2799.06 10436
2799.56 10666
2800.05 10667
2800.55 10270
2801.05 9842
2801.55 9312
2802.05 8682
2802.55 8380
2803.05 7985
2803.55 7860
2804.05 7804
2804.54 7688
2805.04 7955
2805.54 8197
2806.04 8560
2806.54 9035
2807.04 9735
2807.54 10693
2808.04 11587
2808.54 12457
2809.04 12921
2809.54 14070
2810.04 14463
2810.54 14900
2811.04 14530
2811.54 14263
2812.04 13910
2812.54 13235
2813.04 12345
2813.54 11549
2814.04 10522
2814.54 9628
2815.04 8993
2815.54 8234
2816.04 7717
2816.54 7474
2817.04 7486
2817.54 7436
2818.04 7385
2818.54 7209
2819.04 7423
2819.54 7624
2820.04 7834
2820.54 7942
2821.04 7928
2821.54 7853
2822.04 7906
2822.54 7864
2823.04 7714
2823.54 7585
2824.04 7312
2824.55 7381
2825.05 7432
2825.55 7116
2826.05 7373
2826.55 7360
2827.05 7336
2827.55 6949
2828.05 7055
2828.55 7013
2829.06 7020
2829.56 6712
2830.06 6648
2830.56 6660
2831.06 6649
2831.56 6805
2832.06 6590
2832.57 6648
2833.07 7102
2833.57 7219
2834.07 7179
2834.57 7109
2835.07 7155
2835.58 7372
2836.08 7146
2836.58 7063
2837.08 6821
2837.58 6889
2838.09 6869
2838.59 6880
2839.09 6665
2839.59 6441
2840.10 6414
2840.60 6079
2841.10 6149
2841.60 6081
2842.11 5959
2842.61 6061
2843.11 6230
2843.61 5959
2844.12 5984
2844.62 6161
2845.12 6009
2845.62 6075
2846.13 5899
2846.63 5917
2847.13 6215
2847.64 6209
2848.14 6382
2848.64 6317
2849.14 6410
2849.65 6393
2850.15 6370
2850.65 6368
2851.16 6458
2851.66 6264
2852.16 6028
2852.67 6150
2853.17 6133
2853.67 6153
2854.18 6160
2854.68 5801
2855.18 6047
2855.69 5841
2856.19 5641
2856.70 5650
2857.20 5625
2857.70 5472
2858.21 5750
2858.71 6062
2859.22 6092
2859.72 6238
2860.22 6260
2860.73 6573
2861.23 6625
2861.74 6829
2862.24 6747
2862.74 6812
2863.25 6689
2863.75 6492
2864.26 6341
2864.76 6038
2865.27 6102
2865.77 6135
2866.28 6106
2866.78 5978
2867.28 5535
2867.79 5842
2868.29 5859
2868.80 5930
2869.30 5804
2869.81 5669
2870.31 5631
2870.82 5862
2871.32 5720
2871.83 5683
2872.33 5749
2872.84 5970
2873.34 6042
2873.85 5968
2874.36 5902
2874.86 6042
2875.37 5767
2875.87 5666
2876.38 5555
2876.88 5758
2877.39 5905
2877.89 5625
2878.40 5839
2878.90 5899
2879.41 5994
2879.92 5851
2880.42 5831
2880.93 6116
2881.43 6198
2881.94 6110
2882.45 6300
2882.95 6323
2883.46 6536
2883.96 6933
2884.47 7405
2884.98 7724
2885.48 8291
2885.99 8864
2886.50 9531
2887.00 9996
2887.51 10392
2888.02 11378
2888.52 11791
2889.03 11607
2889.53 11662
2890.04 11499
2890.55 11186
2891.06 10971
2891.56 10358
2892.07 9534
2892.58 9090
2893.08 8357
2893.59 7510
2894.10 7125
2894.60 7136
2895.11 7115
2895.62 6897
2896.13 6750
2896.63 6352
2897.14 6751
2897.65 6551
2898.15 6410
2898.66 6908
2899.17 6838
2899.68 7069
2900.18 7115
2900.69 7487
2901.20 7149
2901.71 7271
2902.22 7667
2902.72 7911
2903.23 7776
2903.74 7912
2904.25 7984
2904.75 8191
2905.26 8501
2905.77 8168
2906.28 7961
2906.79 8037
2907.30 8175
2907.80 8096
2908.31 8031
2908.82 7756
2909.33 7455
2909.84 7407
2910.35 7250
2910.85 7185
2911.36 7076
2911.87 6974
2912.38 7018
2912.89 6707
2913.40 7124
2913.91 7035
2914.41 6360
2914.92 6461
2915.43 6600
2915.94 6634
2916.45 6706
2916.96 6476
2917.47 6520
2917.98 6552
2918.49 6626
2919.00 6450
2919.51 6146
2920.01 6004
2920.52 6019
2921.03 6149
2921.54 6224
2922.05 6554
2922.56 6925
2923.07 7498
2923.58 8307
2924.09 8794
2924.60 9263
2925.11 10241
2925.62 11209
2926.13 11574
2926.64 11622
2927.15 11943
2927.66 12373
2928.17 12206
2928.68 11423
2929.19 10942
2929.70 10370
2930.21 9947
2930.72 8895
2931.23 8657
2931.74 7901
2932.25 7052
2932.76 6396
2933.27 6267
2933.78 6245
2934.29 6350
2934.80 6483
2935.31 6191
2935.83 6263
2936.34 6289
2936.85 6348
2937.36 6153
2937.87 6393
2938.38 6639
2938.89 6379
2939.40 6330
2939.91 6284
2940.42 6335
2940.94 6012
2941.45 6186
2941.96 6528
2942.47 6291
2942.98 6401
2943.49 6782
2944.00 6574
2944.51 7172
2945.03 7377
2945.54 7866
2946.05 7956
2946.56 8398
2947.07 8364
2947.58 8577
2948.10 8219
2948.61 8385
2949.12 8024
2949.63 8313
2950.14 7999
2950.66 7874
2951.17 7702
2951.68 7045
2952.19 6937
2952.70 6963
2953.22 6874
2953.73 6499
2954.24 6378
2954.75 6410
2955.26 6341
2955.78 6152
2956.29 6298
2956.80 6429
2957.31 6018
2957.83 6078
2958.34 6296
2958.85 6425
2959.37 6062
2959.88 6381
2960.39 6495
2960.90 6420
2961.42 6633
2961.93 6918
2962.44 6914
2962.96 7186
2963.47 6963
2963.98 7200
2964.50 7058
2965.01 6934
2965.52 6762
2966.04 6933
2966.55 6687
2967.06 6343
2967.58 6143
2968.09 6230
2968.60 6240
2969.12 6184
2969.63 5942
2970.14 5763
2970.66 5937
2971.17 5813
2971.68 5801
2972.20 5675
2972.71 5834
2973.23 5740
2973.74 5722
2974.25 5778
2974.77 5823
2975.28 5857
2975.80 5983
2976.31 5708
2976.83 5762
2977.34 5874
2977.85 6127
2978.37 5993
2978.88 6036
2979.40 6211
2979.91 6429
2980.43 6477
2980.94 6309
2981.46 6444
2981.97 6349
2982.48 6411
2983.00 6370
2983.51 6458
2984.03 6681
2984.54 6654
2985.06 6437
2985.57 6539
2986.09 6692
2986.60 6104
2987.12 5948
2987.63 6150
2988.15 6329
2988.67 6378
2989.18 6530
2989.70 6267
2990.21 5964
2990.73 6351
2991.24 6335
2991.76 6477
2992.27 6342
2992.79 6546
2993.30 6637
2993.82 6772
2994.34 7034
2994.85 7544
2995.37 7885
2995.88 8141
2996.40 8597
2996.92 9062
2997.43 9610
2997.95 9855
2998.46 10224
2998.98 10278
2999.50 10197
3000.01 10623
3000.53 10319
3001.05 10014
3001.56 9773
3002.08 9481
3002.59 9246
3003.11 8791
3003.63 8504
3004.14 8103
3004.66 7648
3005.18 7701
3005.69 7741
3006.21 7223
3006.73 7548
3007.24 7262
3007.76 7184
3008.28 6984
3008.80 7084
3009.31 7278
3009.83 6783
3010.35 6560
3010.86 6561
3011.38 6535
3011.90 6285
3012.42 6473
3012.93 6506
3013.45 6600
3013.97 6261
3014.49 6368
3015.00 6363
3015.52 6321
3016.04 6397
3016.56 6492
3017.07 6397
3017.59 6347
3018.11 6579
3018.63 6847
3019.15 6732
3019.66 6974
3020.18 7267
3020.70 7155
3021.22 7380
3021.74 7591
3022.25 7809
3022.77 7960
3023.29 7682
3023.81 7959
3024.33 8400
3024.85 8117
3025.36 8580
3025.88 8664
3026.40 8775
3026.92 8880
3027.44 8667
3027.96 8445
3028.48 8431
3028.99 7815
3029.51 7898
3030.03 7787
3030.55 7414
3031.07 7259
3031.59 7044
3032.11 7326
3032.63 7506
3033.15 7869
3033.66 8347
3034.18 8627
3034.70 9027
3035.22 9674
3035.74 10344
3036.26 11098
3036.78 11596
3037.30 11669
3037.82 11677
3038.34 11983
3038.86 11814
3039.38 11359
3039.90 10703
3040.42 10002
3040.94 9252
3041.46 9074
3041.98 8372
3042.50 7749
3043.02 7578
3043.54 7226
3044.06 6975
3044.58 6903
3045.10 6731
3045.62 6971
3046.14 6795
3046.66 6643
3047.18 6729
3047.70 6787
3048.22 6895
3048.74 6895
3049.26 6845
3049.78 6761
3050.30 6940
3050.82 7048
3051.34 6965
3051.86 6691
3052.38 6785
3052.90 6853
3053.43 6824
3053.95 6594
3054.47 6755
3054.99 6783
3055.51 6791
3056.03 6673
3056.55 6618
3057.07 6661
3057.59 6334
3058.12 6471
3058.64 6319
3059.16 6571
3059.68 6715
3060.20 6740
3060.72 6682
3061.24 6528
3061.77 6538
3062.29 6544
3062.81 6794
3063.33 6780
3063.85 6473
3064.37 6535
3064.90 6319
3065.42 6416
3065.94 6445
3066.46 6498
3066.98 6268
3067.51 6388
3068.03 6444
3068.55 6613
3069.07 6374
3069.59 6194
3070.12 6093
3070.64 6150
3071.16 6160
3071.68 6218
3072.21 6076
3072.73 5999
3073.25 6337
3073.77 6437
3074.30 6274
3074.82 6525
3075.34 7225
3075.86 6760
3076.39 6979
3076.91 7262
3077.43 7015
3077.96 6915
3078.48 6937
3079.00 7086
3079.52 7343
3080.05 7258
3080.57 7091
3081.09 7163
3081.62 7141
3082.14 7262
3082.66 7305
3083.19 7266
3083.71 7326
3084.23 7207
3084.76 6958
3085.28 6953
3085.80 6426
3086.33 6143
3086.85 6444
3087.38 6282
3087.90 6382
3088.42 6533
3088.95 6551
3089.47 6171
3090.00 6104
3090.52 6031
3091.04 6059
3091.57 6216
3092.09 6294
3092.62 6185
3093.14 6086
3093.66 6133
3094.19 6338
3094.71 6327
3095.24 6354
3095.76 6533
3096.29 6714
3096.81 7002
3097.34 6726
3097.86 6896
3098.38 7223
3098.91 7407
3099.43 7883
3099.96 7782
3100.48 8411
3101.01 8929
3101.53 9259
3102.06 9737
3102.58 10467
3103.11 11295
3103.63 11232
3104.16 12348
3104.68 13181
3105.21 12321
3105.73 12054
3106.26 11761
3106.79 11381
3107.31 10586
3107.84 10046
3108.36 9030
3108.89 8394
3109.41 7850
3109.94 7563
3110.46 7154
3110.99 7155
3111.52 7059
3112.04 6790
3112.57 6779
3113.09 6922
3113.62 7058
3114.15 7049
3114.67 6687
3115.20 6531
3115.72 6302
3116.25 6260
3116.78 6478
3117.30 5991
3117.83 5692
3118.35 5739
3118.88 5594
3119.41 5441
3119.93 5525
3120.46 5521
3120.99 5514
3121.51 5760
3122.04 5529
3122.57 5685
3123.09 5847
3123.62 5966
3124.15 5856
3124.67 5652
3125.20 5582
3125.73 5762
3126.26 5620
3126.78 5676
3127.31 5414
3127.84 5825
3128.36 5565
3128.89 5817
3129.42 5591
3129.95 5757
3130.47 5713
3131.00 5627
3131.53 5676
3132.06 5708
3132.58 5600
3133.11 5816
3133.64 5201
3134.17 5387
3134.69 5594
3135.22 5269
3135.75 5317
3136.28 5401
3136.81 5523
3137.33 5351
3137.86 5387
3138.39 5592
3138.92 5827
3139.45 5860
3139.97 5809
3140.50 5882
3141.03 5927
3141.56 6081
3142.09 6057
3142.62 5850
3143.14 5690
3143.67 5942
3144.20 6040
3144.73 5839
3145.26 5881
3145.79 6003
3146.32 6226
3146.84 6643
3147.37 6628
3147.90 6816
3148.43 6823
3148.96 7179
3149.49 7366
3150.02 7222
3150.55 7370
3151.08 7004
3151.61 7073
3152.13 7098
3152.66 6742
3153.19 6525
3153.72 6489
3154.25 6241
3154.78 6100
3155.31 6018
3155.84 5994
3156.37 6229
3156.90 6236
3157.43 5961
3157.96 5929
3158.49 5962
3159.02 6019
3159.55 6338
3160.08 6209
3160.61 6287
3161.14 6047
3161.67 5907
3162.20 6049
3162.73 5962
3163.26 5930
3163.79 5637
3164.32 5855
3164.85 5974
3165.38 5828
3165.91 6081
3166.44 6146
3166.97 6190
3167.50 6348
3168.03 6897
3168.56 7045
3169.09 7005
3169.62 7005
3170.15 6990
3170.69 7109
3171.22 6722
3171.75 6701
3172.28 6406
3172.81 6417
3173.34 6313
3173.87 6098
3174.40 5729
3174.93 5451
3175.46 5710
3176.00 6052
3176.53 5699
3177.06 5834
3177.59 5565
3178.12 5632
3178.65 6061
3179.18 5993
3179.72 5976
3180.25 5815
3180.78 5878
3181.31 6071
3181.84 6252
3182.37 6239
3182.91 6032
3183.44 6053
3183.97 6093
3184.50 6116
3185.03 6128
3185.56 5963
3186.10 5594
3186.63 5741
3187.16 5813
3187.69 5629
3188.23 5681
3188.76 5660
3189.29 5804
3189.82 5645
3190.36 5626
3190.89 5525
3191.42 5417
3191.95 5554
3192.49 5574
3193.02 5492
3193.55 5415
3194.08 5421
3194.62 5586
3195.15 5533
3195.68 5454
3196.21 5236
3196.75 5397
3197.28 5674
3197.81 5882
3198.35 5927
3198.88 6009
3199.41 6064
3199.95 6152
3200.48 6309
3201.01 6448
3201.55 6468
3202.08 6501
3202.61 6585
3203.15 6431
3203.68 6615
3204.21 6639
3204.75 6905
3205.28 6843
3205.81 6811
3206.35 6551
3206.88 6582
3207.42 6902
3207.95 6491
3208.48 6610
3209.02 6361
3209.55 6261
3210.09 6553
3210.62 6424
3211.15 6605
3211.69 6658
3212.22 6538
3212.76 6354
3213.29 6541
3213.83 6520
3214.36 6710
3214.89 6759
3215.43 6293
3215.96 6301
3216.50 6248
3217.03 5960
3217.57 6040
3218.10 6145
3218.64 6104
3219.17 6412
3219.71 6304
3220.24 6493
3220.78 6621
3221.31 6662
3221.85 6838
3222.38 6827
3222.92 6593
3223.45 6564
3223.99 6652
3224.52 6501
3225.06 6612
3225.59 6376
3226.13 6852
3226.66 7037
3227.20 6615
3227.73 6878
3228.27 7021
3228.81 6503
3229.34 6429
3229.88 6287
3230.41 5987
3230.95 5682
3231.48 5610
3232.02 5803
3232.56 5613
3233.09 5731
3233.63 5764
3234.16 5494
3234.70 5701
3235.24 5764
3235.77 5754
3236.31 5758
3236.85 6064
3237.38 5910
3237.92 6265
3238.45 6365
3238.99 6515
3239.53 6447
3240.06 6239
3240.60 6437
3241.14 6466
3241.67 6384
3242.21 6629
3242.75 6138
3243.28 5943
3243.82 5964
3244.36 5573
3244.90 5581
3245.43 5526
3245.97 5586
3246.51 5721
3247.04 5374
3247.58 5518
3248.12 5786
3248.66 5849
3249.19 5860
3249.73 5830
3250.27 5825
3250.81 5788
3251.34 5724
3251.88 5623
3252.42 5772
3252.96 5958
3253.49 5887
3254.03 6085
3254.57 6193
3255.11 5966
3255.64 5875
3256.18 5867
3256.72 5776
3257.26 6021
3257.80 6280
3258.33 6171
3258.87 6162
3259.41 6146
3259.95 6462
3260.49 6354
3261.03 6514
3261.56 6958
3262.10 7474
3262.64 7308
3263.18 7468
3263.72 7893
3264.26 7668
3264.79 7928
3265.33 8303
3265.87 8786
3266.41 8996
3266.95 9281
3267.49 9736
3268.03 9515
3268.57 9588
3269.10 9564
3269.64 9215
3270.18 9483
3270.72 9114
3271.26 8269
3271.80 8026
3272.34 7770
3272.88 7411
3273.42 7303
3273.96 7167
3274.50 6465
3275.04 6494
3275.58 6623
3276.12 6661
3276.66 6723
3277.19 6946
3277.73 7177
3278.27 7052
3278.81 6848
3279.35 7145
3279.89 7089
3280.43 7030
3280.97 7295
3281.51 7350
3282.05 7199
3282.59 7425
3283.13 7518
3283.67 7380
3284.21 7216
3284.75 7249
3285.29 7344
3285.83 7125
3286.38 7328
3286.92 7457
3287.46 7321
3288.00 7411
3288.54 7572
3289.08 7571
3289.62 7600
3290.16 7780
3290.70 7714
3291.24 7761
3291.78 8099
3292.32 8274
3292.86 8673
3293.40 9370
3293.95 10071
3294.49 10633
3295.03 11370
3295.57 12070
3296.11 12994
3296.65 12834
3297.19 12774
3297.73 12891
3298.28 12900
3298.82 12600
3299.36 12349
3299.90 11666
3300.44 11127
3300.98 10539
3301.52 9966
3302.07 9640
3302.61 8972
3303.15 8191
3303.69 8292
3304.23 8202
3304.77 7901
3305.32 7865
3305.86 8158
3306.40 7928
3306.94 8000
3307.49 8173
3308.03 8512
3308.57 8403
3309.11 8481
3309.65 8595
3310.20 8556
3310.74 8549
3311.28 8700
3311.82 8609
3312.37 8597
3312.91 9227
3313.45 9157
3313.99 9332
3314.54 9791
3315.08 9701
3315.62 10057
3316.17 10528
3316.71 10996
3317.25 10599
3317.79 10391
3318.34 10951
3318.88 11244
3319.42 11238
3319.97 11723
3320.51 11869
3321.05 11839
3321.60 11802
3322.14 12153
3322.68 12308
3323.23 12189
3323.77 12696
3324.31 11786
3324.86 11422
3325.40 11585
3325.94 11186
3326.49 10979
3327.03 10417
3327.58 10336
3328.12 10181
3328.66 10024
3329.21 9898
3329.75 9625
3330.29 9710
3330.84 10649
3331.38 11700
3331.93 12931
3332.47 14979
3333.02 17773
3333.56 20745
3334.10 23919
3334.65 27524
3335.19 30030
3335.74 31881
3336.28 34461
3336.83 35451
3337.37 35815
3337.92 36002
3338.46 35662
3339.00 34316
3339.55 32916
3340.09 30883
3340.64 28174
3341.18 25511
3341.73 23361
3342.27 20078
3342.82 17105
3343.36 14990
3343.91 13098
3344.45 11361
3345.00 10793
3345.54 9904
3346.09 9713
3346.64 9043
3347.18 9015
3347.73 8809
3348.27 8546
3348.82 8925
3349.36 8983
3349.91 8942
3350.45 9104
3351.00 9339
3351.55 9367
3352.09 9440
3352.64 9770
3353.18 10064
3353.73 9860
3354.27 10079
3354.82 10406
3355.37 10247
3355.91 10328
3356.46 10045
3357.00 10231
3357.55 9803
3358.10 9579
3358.64 9081
3359.19 8884
3359.74 8595
3360.28 8594
3360.83 8472
3361.38 8077
3361.92 7987
3362.47 7713
3363.02 7542
3363.56 7443
3364.11 7422
3364.66 7184
3365.20 7256
3365.75 7439
3366.30 7510
3366.84 7374
3367.39 7062
3367.94 7256
3368.48 7276
3369.03 7175
3369.58 7092
3370.13 7033
3370.67 7373
3371.22 7332
3371.77 7083
3372.32 7335
3372.86 7501
3373.41 7655
3373.96 7695
3374.51 7510
3375.05 7752
3375.60 7584
3376.15 7455
3376.70 7692
3377.24 7368
3377.79 7152
3378.34 7159
3378.89 7099
3379.44 6675
3379.98 6278
3380.53 6423
3381.08 6294
3381.63 6392
3382.18 6099
3382.73 5956
3383.27 6011
3383.82 6153
3384.37 6287
3384.92 6252
3385.47 6028
3386.02 6051
3386.56 6176
3387.11 5969
3387.66 6110
3388.21 6097
3388.76 5936
3389.31 5975
3389.86 6024
3390.41 6122
3390.95 6168
3391.50 6006
3392.05 5884
3392.60 5903
3393.15 5897
3393.70 5884
3394.25 5752
3394.80 5761
3395.35 5751
3395.90 5762
3396.45 5566
3397.00 5622
3397.55 5552
3398.10 5473
3398.64 5501
3399.19 5653
3399.74 5430
3400.29 5407
3400.84 5387
3401.39 5148
3401.94 5008
3402.49 5179
3403.04 5117
3403.59 5039
3404.14 5197
3404.69 5042
3405.24 5274
3405.79 5310
3406.34 5260
3406.89 5134
3407.44 5082
3407.99 5186
3408.54 5257
3409.09 5288
3409.65 5116
3410.20 5259
3410.75 5574
3411.30 5469
3411.85 5724
3412.40 5613
3412.95 5764
3413.50 5565
3414.05 5330
3414.60 5599
3415.15 5854
3415.70 5569
3416.25 5574
3416.81 5658
3417.36 5511
3417.91 5525
3418.46 5253
3419.01 5289
3419.56 5145
3420.11 5121
3420.66 5056
3421.22 5206
3421.77 5188
3422.32 5105
3422.87 5104
3423.42 5389
3423.97 5303
3424.52 5254
3425.08 5436
3425.63 5614
3426.18 5526
3426.73 5224
3427.28 5416
3427.84 5356
3428.39 5392
3428.94 5345
3429.49 5555
3430.04 5376
3430.60 5075
3431.15 5025
3431.70 5013
3432.25 5208
3432.80 5214
3433.36 5327
3433.91 5322
3434.46 5342
3435.01 5428
3435.57 5289
3436.12 5491
3436.67 5326
3437.22 5529
3437.78 5626
3438.33 5360
3438.88 5542
3439.44 5643
3439.99 5584
3440.54 5767
3441.09 5855
3441.65 6009
3442.20 5795
3442.75 5972
3443.31 5779
3443.86 5512
3444.41 5321
3444.97 5212
3445.52 5387
3446.07 5490
3446.63 5455
3447.18 5240
3447.73 5291
3448.29 4936
3448.84 4881
3449.40 5094
3449.95 4960
3450.50 4953
3451.06 5007
3451.61 5001
3452.16 5095
3452.72 4946
3453.27 4739
3453.83 4984
3454.38 5001
3454.93 4828
3455.49 4876
3456.04 4756
3456.60 5047
3457.15 4886
3457.71 4700
3458.26 5111
3458.81 5144
3459.37 5037
3459.92 5032
3460.48 4899
3461.03 4877
3461.59 4962
3462.14 4820
3462.70 4957
3463.25 5078
3463.81 5023
3464.36 5216
3464.92 5057
3465.47 5153
3466.03 5622
3466.58 5513
3467.14 5685
3467.69 5655
3468.25 5011
3468.80 5198
3469.36 5498
3469.91 5448
3470.47 5401
3471.02 5530
3471.58 5667
3472.13 5630
3472.69 5581
3473.24 5458
3473.80 5448
3474.36 5484
3474.91 5361
3475.47 5290
3476.02 5295
3476.58 5683
3477.13 5801
3477.69 5607
3478.25 5719
3478.80 5855
3479.36 6068
3479.91 6142
3480.47 6113
3481.03 6309
3481.58 6633
3482.14 6709
3482.70 6555
3483.25 6480
3483.81 6462
3484.37 6360
3484.92 6308
3485.48 6260
3486.04 6284
3486.59 6144
3487.15 6172
3487.71 6769
3488.26 6389
3488.82 6459
3489.38 7211
3489.93 7430
3490.49 7763
3491.05 8346
3491.60 8111
3492.16 8482
3492.72 9020
3493.27 9116
3493.83 9107
3494.39 9343
3494.95 9061
3495.50 8984
3496.06 9127
3496.62 8630
3497.18 8645
3497.73 8900
3498.29 9031
3498.85 9194
3499.41 9769
3499.96 9947
3500.52 10462
3501.08 11254
3501.64 11690
3502.20 12069
3502.75 12693
3503.31 13058
3503.87 13455
3504.43 13998
3504.99 14256
3505.54 15228
3506.10 15379
3506.66 15322
3507.22 15241
3507.78 14881
3508.34 14220
3508.89 13452
3509.45 12764
3510.01 11510
3510.57 10578
3511.13 9631
3511.69 8945
3512.25 8221
3512.80 7941
3513.36 7119
3513.92 6787
3514.48 6817
3515.04 6352
3515.60 6063
3516.16 5951
3516.72 6083
3517.28 5964
3517.83 5804
3518.39 5900
3518.95 6046
3519.51 6040
3520.07 6096
3520.63 6067
3521.19 6556
3521.75 6874
3522.31 6721
3522.87 6639
3523.43 6818
3523.99 6799
3524.55 6830
3525.11 7010
3525.67 7328
3526.23 7091
3526.79 7038
3527.35 6968
3527.91 6823
3528.47 6601
3529.03 6174
3529.59 6066
3530.15 6138
3530.71 5782
3531.27 5606
3531.83 5668
3532.39 5638
3532.95 5595
3533.51 5748
3534.07 5722
3534.63 5883
3535.19 5769
3535.75 6031
3536.31 5782
3536.87 6040
3537.43 6222
3537.99 6184
3538.55 6270
3539.12 6254
3539.68 5860
3540.24 6100
3540.80 6213
3541.36 6129
3541.92 6237
3542.48 6045
3543.04 5933
3543.60 5870
3544.16 6081
3544.73 6176
3545.29 6068
3545.85 5807
3546.41 5913
3546.97 5619
3547.53 5694
3548.09 5730
3548.66 5990
3549.22 5550
3549.78 5309
3550.34 5555
3550.90 5240
3551.46 5365
3552.03 5400
3552.59 5554
3553.15 5811
3553.71 5858
3554.27 5832
3554.84 5821
3555.40 5933
3555.96 5900
3556.52 6238
3557.09 6067
3557.65 6281
3558.21 6276
3558.77 6102
3559.33 6031
3559.90 6108
3560.46 5742
3561.02 5431
3561.58 5766
3562.15 5937
3562.71 5760
3563.27 5584
3563.84 5629
3564.40 5534
3564.96 5736
3565.52 5537
3566.09 5244
3566.65 5458
3567.21 5414
3567.78 5393
3568.34 5322
3568.90 5319
3569.47 5216
3570.03 4861
3570.59 5081
3571.16 5436
3571.72 5437
3572.28 5375
3572.85 5563
3573.41 5589
3573.97 5483
3574.54 5561
3575.10 5687
3575.66 5639
3576.23 5684
3576.79 5626
3577.36 5609
3577.92 5846
3578.48 5650
3579.05 5626
3579.61 5704
3580.18 5389
3580.74 5594
3581.30 5456
3581.87 5436
3582.43 5447
3583.00 5424
3583.56 5342
3584.13 5119
3584.69 5233
3585.25 5122
3585.82 5109
3586.38 5186
3586.95 4925
3587.51 5016
3588.08 5134
3588.64 5046
3589.21 5188
3589.77 5187
3590.34 5312
3590.90 5111
3591.47 5276
3592.03 5308
3592.60 5376
3593.16 5386
3593.73 5218
3594.29 5152
3594.86 5198
3595.42 5291
3595.99 5282
3596.55 5268
3597.12 5302
3597.68 5457
3598.25 5549
3598.82 5704
3599.38 5699
3599.95 5792
3600.51 5694
3601.08 5651
3601.64 5509
3602.21 5506
3602.78 5628
3603.34 5484
3603.91 5461
3604.47 5323
3605.04 5404
3605.61 5308
3606.17 5116
3606.74 5228
3607.30 4910
3607.87 4941
3608.44 5138
3609.00 4732
3609.57 4747
3610.14 4745
3610.70 4720
3611.27 4992
3611.84 5083
3612.40 4797
3612.97 4992
3613.54 5391
3614.10 5810
3614.67 6522
3615.24 7019
3615.80 7882
3616.37 9146
3616.94 10183
3617.50 11659
3618.07 12533
3618.64 13308
3619.21 14078
3619.77 14882
3620.34 15606
3620.91 15067
3621.47 14506
3622.04 13798
3622.61 12599
3623.18 11660
3623.74 10377
3624.31 9384
3624.88 8554
3625.45 7477
3626.01 6622
3626.58 6058
3627.15 5805
3627.72 5357
3628.29 5462
3628.85 5215
3629.42 4824
3629.99 4954
3630.56 5129
3631.13 4911
3631.69 5103
3632.26 5004
3632.83 5263
3633.40 4946
3633.97 4783
3634.54 5031
3635.10 5041
3635.67 4684
3636.24 4822
3636.81 4708
3637.38 4901
3637.95 4821
3638.52 4742
3639.08 4925
3639.65 5226
3640.22 5168
3640.79 5051
3641.36 5530
3641.93 5544
3642.50 5542
3643.07 5662
3643.64 5869
3644.20 6023
3644.77 5909
3645.34 6115
3645.91 6200
3646.48 6219
3647.05 6451
3647.62 6335
3648.19 6306
3648.76 6513
3649.33 6352
3649.90 6091
3650.47 6118
3651.04 6192
3651.61 6290
3652.18 6041
3652.75 5881
3653.32 6222
3653.89 5802
3654.46 6106
3655.03 6290
3655.60 6104
3656.17 6197
3656.74 6020
3657.31 6152
3657.88 6428
3658.45 6257
3659.02 6251
3659.59 6512
3660.16 6175
3660.73 6425
3661.30 6513
3661.87 6271
3662.44 5928
3663.01 5633
3663.58 5838
3664.15 6037
3664.72 5807
3665.29 5831
3665.86 5672
3666.43 5782
3667.01 5744
3667.58 5939
3668.15 5792
3668.72 5764
3669.29 5918
3669.86 5526
3670.43 5540
3671.00 5692
3671.57 5668
3672.15 5689
3672.72 5487
3673.29 5411
3673.86 5519
3674.43 5717
3675.00 5558
3675.57 5498
3676.15 5736
3676.72 5873
3677.29 6045
3677.86 5779
3678.43 5921
3679.00 6044
3679.58 5905
3680.15 5886
3680.72 5591
3681.29 5603
3681.86 5667
3682.44 5449
3683.01 5262
3683.58 5250
3684.15 5142
3684.73 5067
3685.30 5301
3685.87 5427
3686.44 5480
3687.02 5453
3687.59 5804
3688.16 5920
3688.73 6225
3689.31 6670
3689.88 6583
3690.45 6565
3691.02 6707
3691.60 6874
3692.17 6805
3692.74 6721
3693.32 6471
3693.89 6514
3694.46 6147
3695.03 6089
3695.61 5952
3696.18 5882
3696.75 5459
3697.33 5358
3697.90 5405
3698.47 5356
3699.05 5087
3699.62 4868
3700.19 5183
3700.77 5349
3701.34 5138
3701.91 4986
3702.49 4993
3703.06 5224
3703.64 5250
3704.21 5302
3704.78 5426
3705.36 5140
3705.93 5362
3706.51 5121
3707.08 5131
3707.65 5131
3708.23 4987
3708.80 5074
3709.38 5064
3709.95 5179
3710.52 4994
3711.10 5190
3711.67 5066
3712.25 5187
3712.82 5287
3713.40 4967
3713.97 5061
3714.55 5027
3715.12 5127
3715.69 4987
3716.27 5277
3716.84 5430
3717.42 5330
3717.99 5371
3718.57 5204
3719.14 5168
3719.72 5277
3720.29 4889
3720.87 4790
3721.44 4956
3722.02 5303
3722.59 4854
3723.17 4942
3723.75 4892
3724.32 4734
3724.90 4683
3725.47 4566
3726.05 4678
3726.62 4913
3727.20 4877
3727.77 4716
3728.35 4981
3728.92 5547
3729.50 5653
3730.08 5950
3730.65 6267
3731.23 6337
3731.80 6799
3732.38 7129
3732.96 7514
3733.53 7787
3734.11 7786
3734.68 8144
3735.26 8215
3735.84 7967
3736.41 7545
3736.99 7501
3737.57 7505
3738.14 7018
3738.72 6720
3739.30 6627
3739.87 6250
3740.45 5750
3741.03 5674
3741.60 5500
3742.18 5395
3742.76 5213
3743.33 5297
3743.91 5291
3744.49 5359
3745.06 5499
3745.64 5702
3746.22 5812
3746.79 5850
3747.37 5599
3747.95 5687
3748.53 5736
3749.10 5490
3749.68 5533
3750.26 5435
3750.83 5192
3751.41 5482
3751.99 5395
3752.57 5100
3753.14 5350
3753.72 5352
3754.30 5531
3754.88 5507
3755.46 5420
3756.03 5681
3756.61 5846
3757.19 6294
3757.77 6542
3758.35 6669
3758.92 7202
3759.50 7676
3760.08 7600
3760.66 7689
3761.24 7644
3761.81 7371
3762.39 7595
3762.97 7512
3763.55 7206
3764.13 6844
3764.71 6410
3765.28 6049
3765.86 5765
3766.44 5526
3767.02 5505
3767.60 5325
3768.18 5337
3768.76 5064
3769.34 4850
3769.91 5158
3770.49 5232
3771.07 4989
3771.65 5233
3772.23 5182
3772.81 5215
3773.39 5297
3773.97 5362
3774.55 5471
3775.13 5617
3775.71 5351
3776.28 5418
3776.86 5225
3777.44 5304
3778.02 5221
3778.60 5092
3779.18 5061
3779.76 4796
3780.34 4784
3780.92 4757
3781.50 4737
3782.08 4808
3782.66 4565
3783.24 4586
3783.82 4506
3784.40 4757
3784.98 4841
3785.56 4873
3786.14 4915
3786.72 4751
3787.30 4967
3787.88 5170
3788.46 5005
3789.04 5095
3789.62 5249
3790.20 5131
3790.78 5141
3791.36 4802
3791.94 4757
3792.53 4715
3793.11 4985
3793.69 4929
3794.27 4956
3794.85 4766
3795.43 4722
3796.01 4870
3796.59 4996
3797.17 5039
3797.75 4880
3798.33 5024
3798.91 4895
3799.50 5151
3800.08 5120
3800.66 4850
3801.24 4960
3801.82 5091
3802.40 5109
3802.98 5186
3803.57 5455
3804.15 5617
3804.73 5430
3805.31 5360
3805.89 5486
3806.47 5330
3807.05 5156
3807.64 5422
3808.22 5444
3808.80 5337
3809.38 5466
3809.96 5599
3810.55 5790
3811.13 5669
3811.71 5846
3812.29 5549
3812.87 5637
3813.46 5776
3814.04 6004
3814.62 6048
3815.20 5955
3815.79 5850
3816.37 6032
3816.95 5699
3817.53 5570
3818.12 5613
3818.70 5491
3819.28 5527
3819.86 5488
3820.45 5299
3821.03 5315
3821.61 4924
3822.20 5161
3822.78 4823
3823.36 4690
3823.94 4648
3824.53 4623
3825.11 4733
3825.69 4792
3826.28 4739
3826.86 4467
3827.44 4384
3828.03 4648
3828.61 4654
3829.19 4715
3829.78 4846
3830.36 4774
3830.94 5165
3831.53 4954
3832.11 4992
3832.69 5212
3833.28 5168
3833.86 5163
3834.45 5430
3835.03 5346
3835.61 5156
3836.20 5126
3836.78 5154
3837.37 5347
3837.95 5011
3838.53 4959
3839.12 4954
3839.70 4796
3840.29 4812
3840.87 4918
3841.46 4928
3842.04 4589
3842.62 4711
3843.21 4735
3843.79 4845
3844.38 4663
3844.96 4525
3845.55 4572
3846.13 4721
3846.72 4660
3847.30 4581
3847.89 4720
3848.47 4894
3849.06 4810
3849.64 4792
3850.23 4887
3850.81 4776
3851.40 4867
3851.98 4882
3852.57 4860
3853.15 5038
3853.74 5288
3854.32 5181
3854.91 5056
3855.49 5238
3856.08 5125
3856.66 5549
3857.25 6139
3857.84 6656
3858.42 7101
3859.01 7681
3859.59 8683
3860.18 9456
3860.76 10305
3861.35 11426
3861.94 12323
3862.52 12943
3863.11 13630
3863.69 13984
3864.28 13323
3864.87 13051
3865.45 12945
3866.04 12491
3866.62 11465
3867.21 11109
3867.80 9989
3868.38 8938
3868.97 8087
3869.56 7815
3870.14 7315
3870.73 6983
3871.32 6616
3871.90 6558
3872.49 6486
3873.08 6453
3873.66 6318
3874.25 6147
3874.84 5919
3875.42 6334
3876.01 6063
3876.60 6045
3877.19 6198
3877.77 5952
3878.36 5977
3878.95 5781
3879.53 5516
3880.12 5452
3880.71 5196
3881.30 5337
3881.88 5063
3882.47 4963
3883.06 4835
3883.65 5086
3884.23 5072
3884.82 5042
3885.41 4732
3886.00 4977
3886.58 4989
3887.17 5200
3887.76 5063
3888.35 5405
3888.94 5298
3889.52 5688
3890.11 5799
3890.70 5650
3891.29 5849
3891.88 6298
3892.46 6363
3893.05 6096
3893.64 6087
3894.23 6459
3894.82 6685
3895.41 6823
3895.99 6888
3896.58 6980
3897.17 6761
3897.76 6785
3898.35 6921
3898.94 6953
3899.53 6802
3900.12 6624
3900.70 6548
3901.29 6500
3901.88 6259
3902.47 6281
3903.06 5836
3903.65 5597
3904.24 5494
3904.83 5441
3905.42 5457
3906.01 5404
3906.60 5027
3907.18 4928
3907.77 4791
3908.36 4889
3908.95 4635
3909.54 4664
3910.13 4575
3910.72 4525
3911.31 4514
3911.90 4613
3912.49 4497
3913.08 4420
3913.67 4580
3914.26 4551
3914.85 4430
3915.44 4584
3916.03 4479
3916.62 4351
3917.21 4441
3917.80 4380
3918.39 4586
3918.98 4631
3919.57 4523
3920.16 4569
3920.75 4493
3921.34 4481
3921.93 4344
3922.52 4571
3923.11 4522
3923.70 4398
3924.30 4580
3924.89 4508
3925.48 4739
3926.07 4602
3926.66 4483
3927.25 4503
3927.84 4499
3928.43 4480
3929.02 4256
3929.61 4324
3930.20 4396
3930.80 4481
3931.39 4558
3931.98 4580
3932.57 4412
3933.16 4537
3933.75 4450
3934.34 4349
3934.93 4236
3935.53 4439
3936.12 4538
3936.71 4381
3937.30 4285
3937.89 4412
3938.48 4388
3939.08 4446
3939.67 4274
3940.26 4316
3940.85 4505
3941.44 4524
3942.04 4577
3942.63 4679
3943.22 4581
3943.81 4583
3944.40 4561
3945.00 4519
3945.59 4434
3946.18 4500
3946.77 4617
3947.36 4626
3947.96 4524
3948.55 4303
3949.14 4309
3949.73 4367
3950.33 4306
3950.92 4405
3951.51 4483
3952.11 4351
3952.70 4125
3953.29 4178
3953.88 4475
3954.48 4433
3955.07 4429
3955.66 4619
3956.26 4422
3956.85 4479
3957.44 4310
3958.04 4537
3958.63 4363
3959.22 4260
3959.81 4120
3960.41 4374
3961.00 4429
3961.60 4437
3962.19 4694
3962.78 4710
3963.38 4682
3963.97 4701
3964.56 4762
3965.16 5124
3965.75 5071
3966.34 5289
3966.94 5561
3967.53 5836
3968.13 5853
3968.72 5954
3969.31 5810
3969.91 5945
3970.50 5828
3971.10 5689
3971.69 5360
3972.28 5139
3972.88 5007
3973.47 4742
3974.07 4447
3974.66 4313
3975.26 4272
3975.85 4596
3976.45 4576
3977.04 4810
3977.63 4659
3978.23 4428
3978.82 4486
3979.42 4655
3980.01 4752
3980.61 4705
3981.20 4556
3981.80 4656
3982.39 4475
3982.99 4323
3983.58 4436
3984.18 4598
3984.77 4455
3985.37 4506
3985.96 4549
3986.56 4669
3987.16 4691
3987.75 4333
3988.35 4388
3988.94 4471
3989.54 4483
3990.13 4661
3990.73 4538
3991.32 4511
3991.92 4672
3992.52 4780
3993.11 4731
3993.71 4819
3994.30 4795
3994.90 4884
3995.50 4970
3996.09 5099
3996.69 5038
3997.28 5045
3997.88 4929
3998.48 5068
3999.07 5147
3999.67 5040
4000.26 5100
4000.86 5066
4001.46 4849
4002.05 4951
4002.65 4899
4003.25 5121
4003.84 5135
4004.44 5285
4005.04 5503
4005.63 5374
4006.23 5407
4006.83 5536
4007.42 5470
4008.02 5433
4008.62 5376
4009.21 5486
4009.81 5401
4010.41 5346
4011.01 5518
4011.60 5398
4012.20 5361
4012.80 5333
4013.40 5658
4013.99 5947
4014.59 6467
4015.19 6770
4015.78 7125
4016.38 7218
4016.98 7614
4017.58 7825
4018.18 7856
4018.77 7891
4019.37 7806
4019.97 7808
4020.57 7358
4021.16 7129
4021.76 6651
4022.36 6141
4022.96 5923
4023.56 5373
4024.15 5149
4024.75 5016
4025.35 4962
4025.95 4932
4026.55 4867
4027.15 4777
4027.74 4916
4028.34 5067
4028.94 5320
4029.54 5444
4030.14 5202
4030.74 5309
4031.34 5270
4031.93 5013
4032.53 5058
4033.13 5112
4033.73 5390
4034.33 5153
4034.93 5038
4035.53 5022
4036.13 4825
4036.73 4830
4037.32 4815
4037.92 4923
4038.52 4985
4039.12 5187
4039.72 4951
4040.32 4885
4040.92 4794
4041.52 4637
4042.12 4766
4042.72 4683
4043.32 4797
4043.92 4779
4044.52 4581
4045.12 4824
4045.72 4781
4046.32 4723
4046.92 4665
4047.52 4856
4048.12 4954
4048.72 4566
4049.32 4828
4049.92 4846
4050.52 5057
4051.12 4937
4051.72 4983
4052.32 4848
4052.92 4897
4053.52 4935
4054.12 5024
4054.72 4969
4055.32 4846
4055.92 4671
4056.52 4766
4057.12 4566
4057.72 4428
4058.32 4504
4058.92 4398
4059.52 4432
4060.12 4232
4060.72 4344
4061.33 4244
4061.93 4108
4062.53 4020
4063.13 4108
4063.73 4178
4064.33 4087
4064.93 4020
4065.53 4033
4066.13 4015
4066.74 4070
4067.34 3896
4067.94 3920
4068.54 3919
4069.14 3847
4069.74 3953
4070.34 4039
4070.95 4071
4071.55 4143
4072.15 4246
4072.75 4575
4073.35 4383
4073.95 4274
4074.56 4368
4075.16 4367
4075.76 4581
4076.36 4486
4076.96 4445
4077.57 4660
4078.17 4543
4078.77 4370
4079.37 4302
4079.97 4200
4080.58 4292
4081.18 4335
4081.78 4322
4082.38 4529
4082.99 4355
4083.59 4316
4084.19 4416
4084.79 4381
4085.40 4399
4086.00 4545
4086.60 4616
4087.21 4955
4087.81 4779
4088.41 4716
4089.01 4551
4089.62 4713
4090.22 4831
4090.82 4786
4091.43 5245
4092.03 5340
4092.63 5720
4093.24 6104
4093.84 6766
4094.44 7229
4095.05 7707
4095.65 7913
4096.25 8198
4096.86 8270
4097.46 8026
4098.06 8005
4098.67 7907
4099.27 7390
4099.87 7006
4100.48 6355
4101.08 5684
4101.69 5578
4102.29 5129
4102.89 4812
4103.50 4812
4104.10 4584
4104.71 4337
4105.31 4106
4105.91 4165
4106.52 4137
4107.12 4235
4107.73 4330
4108.33 4139
4108.94 4236
4109.54 4431
4110.14 4467
4110.75 4084
4111.35 4252
4111.96 4415
4112.56 4294
4113.17 4205
4113.77 4181
4114.38 4153
4114.98 4021
4115.59 3969
4116.19 3875
4116.80 4087
4117.40 4244
4118.01 4151
4118.61 3998
4119.22 3979
4119.82 4129
4120.43 4101
4121.03 4184
4121.64 4139
4122.24 4114
4122.85 4205
4123.46 4257
4124.06 4265
4124.67 4189
4125.27 4166
4125.88 4310
4126.48 4347
4127.09 4516
4127.69 4600
4128.30 4257
4128.91 4357
4129.51 4303
4130.12 4457
4130.72 4617
4131.33 4438
4131.94 4212
4132.54 4335
4133.15 4469
4133.76 4701
4134.36 4392
4134.97 4410
4135.57 4568
4136.18 4623
4136.79 4433
4137.39 4361
4138.00 4390
4138.61 4486
4139.21 4570
4139.82 4568
4140.43 4649
4141.03 4794
4141.64 4968
4142.25 4877
4142.85 4519
4143.46 4433
4144.07 4592
4144.67 4399
4145.28 4586
4145.89 4475
4146.50 4336
4147.10 4331
4147.71 4376
4148.32 4226
4148.93 4224
4149.53 4048
4150.14 3899
4150.75 3966
4151.36 3935
4151.96 4037
4152.57 3977
4153.18 3910
4153.79 4016
4154.39 4034
4155.00 4113
4155.61 3911
4156.22 3691
4156.82 3730
4157.43 3822
4158.04 3813
4158.65 3810
4159.26 3813
4159.87 3875
4160.47 3869
4161.08 3923
4161.69 3838
4162.30 4148
4162.91 4124
4163.52 4162
4164.12 4143
4164.73 4011
4165.34 4212
4165.95 4220
4166.56 4341
4167.17 4525
4167.78 4360
4168.38 4325
4168.99 4447
4169.60 4425
4170.21 4387
4170.82 4436
4171.43 4409
4172.04 4294
4172.65 4382
4173.26 4121
4173.86 4117
4174.47 4111
4175.08 4162
4175.69 4037
4176.30 4073
4176.91 4212
4177.52 4211
4178.13 4093
4178.74 4136
4179.35 3976
4179.96 4091
4180.57 4246
4181.18 4101
4181.79 4036
4182.40 3912
4183.01 3923
4183.62 4197
4184.23 4271
4184.84 4209
4185.45 4119
4186.06 4078
4186.67 4001
4187.28 3818
4187.89 4051
4188.50 4120
4189.11 4034
4189.72 4185
4190.33 4020
4190.94 4218
4191.55 4262
4192.16 4228
4192.77 4382
4193.38 4527
4193.99 4602
4194.60 4754
4195.21 4927
4195.82 4890
4196.44 5017
4197.05 5224
4197.66 5141
4198.27 4879
4198.88 5039
4199.49 4898
4200.10 4963
4200.71 5107
4201.32 4896
4201.94 4712
4202.55 4772
4203.16 4863
4203.77 4463
4204.38 4413
4204.99 4272
4205.60 4385
4206.21 4441
4206.83 4324
4207.44 4194
4208.05 4440
4208.66 4338
4209.27 4551
4209.89 4401
4210.50 4344
4211.11 4462
4211.72 4597
4212.33 4753
4212.94 4502
4213.56 4506
4214.17 4721
4214.78 4924
4215.39 4956
4216.01 4870
4216.62 5028
4217.23 5016
4217.84 5391
4218.46 5607
4219.07 5814
4219.68 6444
4220.29 6725
4220.91 7394
4221.52 7972
4222.13 8450
4222.74 8987
4223.36 9311
4223.97 9734
4224.58 9983
4225.19 10276
4225.81 10552
4226.42 10599
4227.03 10496
4227.65 9920
4228.26 10049
4228.87 9990
4229.49 9550
4230.10 8677
4230.71 8757
4231.33 8595
4231.94 8154
4232.55 8023
4233.17 7347
4233.78 6841
4234.39 6511
4235.01 6196
4235.62 5951
4236.23 5702
4236.85 5349
4237.46 5338
4238.08 5218
4238.69 4980
4239.30 5040
4239.92 4836
4240.53 4846
4241.15 4632
4241.76 4477
4242.37 4630
4242.99 4732
4243.60 4596
4244.22 4381
4244.83 4335
4245.45 4192
4246.06 4121
4246.67 4340
4247.29 4300
4247.90 4396
4248.52 4412
4249.13 4381
4249.75 4420
4250.36 4302
4250.98 4487
4251.59 4452
4252.21 4535
4252.82 4344
4253.44 4368
4254.05 4473
4254.67 4405
4255.28 4440
4255.90 4378
4256.51 4433
4257.13 4539
4257.74 4629
4258.36 4614
4258.97 4643
4259.59 4588
4260.20 4464
4260.82 4634
4261.44 4833
4262.05 4643
4262.67 4637
4263.28 4552
4263.90 4280
4264.51 4409
4265.13 4506
4265.75 4810
4266.36 4583
4266.98 4498
4267.59 4648
4268.21 4818
4268.83 4928
4269.44 4891
4270.06 4724
4270.67 4890
4271.29 4915
4271.91 4832
4272.52 4824
4273.14 4759
4273.76 4630
4274.37 4480
4274.99 4415
4275.61 4528
4276.22 4608
4276.84 4585
4277.46 4688
4278.07 4632
4278.69 4540
4279.31 4542
4279.92 4602
4280.54 4262
4281.16 4318
4281.77 4205
4282.39 4082
4283.01 4113
4283.63 4205
4284.24 4233
4284.86 4214
4285.48 4342
4286.09 4481
4286.71 4519
4287.33 4482
4287.95 4551
4288.56 4741
4289.18 4688
4289.80 4651
4290.42 4593
4291.03 4371
4291.65 4522
4292.27 4217
4292.89 4356
4293.51 4115
4294.12 4122
4294.74 3907
4295.36 3958
4295.98 4318
4296.60 4496
4297.21 4480
4297.83 4392
4298.45 4623
4299.07 4587
4299.69 4459
4300.31 4583
4300.92 4731
4301.54 4443
4302.16 4665
4302.78 4705
4303.40 4408
4304.02 4558
4304.63 4489
4305.25 4577
4305.87 4582
4306.49 4690
4307.11 4766
4307.73 4789
4308.35 4958
4308.97 5089
4309.59 5108
4310.20 5230
4310.82 5245
4311.44 5495
4312.06 5427
4312.68 5608
4313.30 5724
4313.92 5435
4314.54 5077
4315.16 5054
4315.78 4876
4316.40 4617
4317.02 4529
4317.64 4722
4318.26 4603
4318.88 4401
4319.50 4513
4320.12 4389
4320.74 4288
4321.36 4264
4321.98 4324
4322.60 4385
4323.22 4420
4323.84 4423
4324.46 4557
4325.08 4546
4325.70 4794
4326.32 4585
4326.94 4457
4327.56 4656
4328.18 4445
4328.80 4514
4329.42 4478
4330.04 4450
4330.66 4405
4331.28 4345
4331.90 4563
4332.52 4688
4333.14 4326
4333.76 4455
4334.38 4655
4335.00 4564
4335.63 4504
4336.25 4736
4336.87 4724
4337.49 4908
4338.11 5047
4338.73 5062
4339.35 4908
4339.97 4889
4340.59 5049
4341.22 4888
4341.84 5047
4342.46 5066
4343.08 5238
4343.70 5437
4344.32 5423
4344.94 5580
4345.57 6296
4346.19 6473
4346.81 6794
4347.43 6998
4348.05 6994
4348.67 7278
4349.30 7438
4349.92 6771
4350.54 6503
4351.16 6303
4351.78 6003
4352.41 5598
4353.03 5082
4353.65 4932
4354.27 4999
4354.90 4660
4355.52 4567
4356.14 4480
4356.76 4481
4357.38 4369
4358.01 4450
4358.63 4478
4359.25 4371
4359.87 4546
4360.50 4708
4361.12 4709
4361.74 4589
4362.37 4464
4362.99 4662
4363.61 4587
4364.23 4614
4364.86 4571
4365.48 4606
4366.10 4755
4366.73 4776
4367.35 4608
4367.97 4460
4368.60 4563
4369.22 4589
4369.84 4549
4370.47 4369
4371.09 4468
4371.71 4356
4372.34 4306
4372.96 4605
4373.58 4494
4374.21 4583
4374.83 4595
4375.46 4805
4376.08 4483
4376.70 4790
4377.33 4647
4377.95 4681
4378.57 4779
4379.20 4846
4379.82 4862
4380.45 4732
4381.07 4968
4381.70 4902
4382.32 5210
4382.94 5262
4383.57 5602
4384.19 5452
4384.82 5400
4385.44 5823
4386.07 5915
4386.69 5839
4387.32 6211
4387.94 6663
4388.56 7048
4389.19 7100
4389.81 7831
4390.44 8161
4391.06 8618
4391.69 9119
4392.31 9406
4392.94 9602
4393.56 9661
4394.19 9965
4394.81 9526
4395.44 9417
4396.06 8975
4396.69 8530
4397.31 8505
4397.94 8519
4398.57 8510
4399.19 8485
4399.82 8615
4400.44 8523
4401.07 8926
4401.69 8559
4402.32 8754
4402.94 8458
4403.57 8020
4404.20 7808
4404.82 7505
4405.45 7300
4406.07 7153
4406.70 7030
4407.33 7006
4407.95 6974
4408.58 6691
4409.20 6722
4409.83 6501
4410.46 6418
4411.08 6800
4411.71 6415
4412.34 6198
4412.96 5707
4413.59 5931
4414.21 5826
4414.84 5746
4415.47 5770
4416.09 5459
4416.72 5268
4417.35 5268
4417.97 5377
4418.60 5192
4419.23 5010
4419.86 5072
4420.48 5027
4421.11 4910
4421.74 4873
4422.36 4639
4422.99 4618
4423.62 4678
4424.25 4534
4424.87 4492
4425.50 4395
4426.13 4177
4426.75 4209
4427.38 4140
4428.01 4029
4428.64 4123
4429.26 4264
4429.89 4158
4430.52 4074
4431.15 4347
4431.78 4209
4432.40 4225
4433.03 4301
4433.66 4224
4434.29 4320
4434.91 4062
4435.54 4303
4436.17 4232
4436.80 4108
4437.43 4226
4438.06 3927
4438.68 3830
4439.31 4000
4439.94 4078
4440.57 4030
4441.20 3904
4441.83 4062
4442.45 3757
4443.08 3902
4443.71 4027
4444.34 4030
4444.97 3964
4445.60 3982
4446.23 3944
4446.86 4051
4447.48 4116
4448.11 3886
4448.74 4095
4449.37 4141
4450.00 3922
4450.63 3786
4451.26 4127
4451.89 4141
4452.52 4004
4453.15 3858
4453.78 3918
4454.40 3746
4455.03 3785
4455.66 3991
4456.29 3940
4456.92 3980
4457.55 3962
4458.18 3941
4458.81 4107
4459.44 3995
4460.07 3810
4460.70 3710
4461.33 3691
4461.96 3855
4462.59 3702
4463.22 3686
4463.85 3692
4464.48 3612
4465.11 3785
4465.74 3903
4466.37 3784
4467.00 3608
4467.63 3542
4468.26 3627
4468.89 3826
4469.52 3839
4470.15 3676
4470.78 3626
4471.41 3710
4472.04 3703
4472.68 3679
4473.31 3833
4473.94 3652
4474.57 3673
4475.20 3545
4475.83 3780
4476.46 3619
4477.09 3424
4477.72 3680
4478.35 3640
4478.98 3570
4479.62 3691
4480.25 3763
4480.88 3883
4481.51 3735
4482.14 3637
4482.77 3827
4483.40 3773
4484.04 3731
4484.67 3796
4485.30 3825
4485.93 3744
4486.56 3920
4487.19 3925
4487.82 3947
4488.46 4146
4489.09 4086
4489.72 3902
4490.35 4042
4490.98 4004
4491.62 3871
4492.25 4110
4492.88 4044
4493.51 4099
4494.14 3986
4494.78 3966
4495.41 3861
4496.04 3759
4496.67 3722
4497.31 3895
4497.94 3998
4498.57 3838
4499.20 3953
4499.84 4265
4500.47 4248
4501.10 3961
4501.73 4350
4502.37 4623
4503.00 4494
4503.63 4475
4504.27 4517
4504.90 4373
4505.53 4630
4506.16 4628
4506.80 4604
4507.43 4488
4508.06 4143
4508.70 4191
4509.33 4191
4509.96 4143
4510.60 4029
4511.23 4079
4511.86 4154
4512.50 4162
4513.13 4013
4513.76 4143
4514.40 4265
4515.03 4520
4515.66 4408
4516.30 4508
4516.93 4444
4517.57 4428
4518.20 4262
4518.83 4474
4519.47 4645
4520.10 4635
4520.74 4311
4521.37 4416
4522.00 4489
4522.64 4378
4523.27 4340
4523.91 4352
4524.54 4689
4525.18 4965
4525.81 4945
4526.44 5083
4527.08 5794
4527.71 6313
4528.35 7034
4528.98 7981
4529.62 9016
4530.25 10328
4530.89 11774
4531.52 12980
4532.16 14292
4532.79 14762
4533.43 15211
4534.06 15266
4534.70 14883
4535.33 14110
4535.97 13132
4536.60 11893
4537.24 10435
4537.87 9147
4538.51 7732
4539.14 6528
4539.78 5981
4540.41 5177
4541.05 4934
4541.68 4644
4542.32 4360
4542.96 4331
4543.59 4131
4544.23 4121
4544.86 3896
4545.50 3742
4546.13 3667
4546.77 3884
4547.41 3807
4548.04 3671
4548.68 3765
4549.31 3821
4549.95 3698
4550.59 3627
4551.22 3793
4551.86 3710
4552.50 3767
4553.13 3926
4553.77 4022
4554.40 3925
4555.04 3917
4555.68 4348
4556.31 4185
4556.95 4148
4557.59 4221
4558.22 4240
4558.86 4270
4559.50 4299
4560.13 4122
4560.77 4018
4561.41 4264
4562.04 4263
4562.68 4413
4563.32 4163
4563.96 4153
4564.59 4428
4565.23 4361
4565.87 4377
4566.50 4395
4567.14 4622
4567.78 4730
4568.42 4897
4569.05 4886
4569.69 4713
4570.33 4732
4570.97 4900
4571.60 4799
4572.24 4815
4572.88 4606
4573.52 4654
4574.16 4323
4574.79 4384
4575.43 4191
4576.07 4087
4576.71 3875
4577.34 3899
4577.98 3931
4578.62 3675
4579.26 3712
4579.90 3677
4580.54 3766
4581.17 3790
4581.81 3680
4582.45 3641
4583.09 3894
4583.73 3605
4584.37 3751
4585.00 3749
4585.64 3790
4586.28 3920
4586.92 3899
4587.56 3777
4588.20 3637
4588.84 3646
4589.48 3651
4590.11 3782
4590.75 3772
4591.39 3839
4592.03 3923
4592.67 4065
4593.31 3855
4593.95 3784
4594.59 3763
4595.23 3610
4595.87 3663
4596.51 3480
4597.15 3584
4597.79 3488
4598.42 3437
4599.06 3511
4599.70 3566
4600.34 3512
4600.98 3360
4601.62 3512
4602.26 3516
4602.90 3433
4603.54 3563
4604.18 3584
4604.82 3741
4605.46 3803
4606.10 3783
4606.74 4002
4607.38 4011
4608.02 3919
4608.66 3864
4609.30 3853
4609.94 4028
4610.58 3868
4611.22 3721
4611.86 3809
4612.50 3597
4613.15 3531
4613.79 3737
4614.43 3590
4615.07 3436
4615.71 3576
4616.35 3671
4616.99 3561
4617.63 3460
4618.27 3531
4618.91 3478
4619.55 3484
4620.19 3437
4620.83 3377
4621.48 3324
4622.12 3486
4622.76 3584
4623.40 3572
4624.04 3360
4624.68 3340
4625.32 3348
4625.96 3312
4626.61 3510
4627.25 3432
4627.89 3264
4628.53 3273
4629.17 3380
4629.81 3446
4630.46 3488
4631.10 3593
4631.74 3501
4632.38 3518
4633.02 3528
4633.66 3624
4634.31 3852
4634.95 3853
4635.59 3566
4636.23 3720
4636.88 3938
4637.52 3869
4638.16 3937
4638.80 4019
4639.44 4031
4640.09 3947
4640.73 3941
4641.37 3920
4642.01 3741
4642.66 3906
4643.30 3818
4643.94 3669
4644.58 3648
4645.23 3638
4645.87 3512
4646.51 3414
4647.16 3491
4647.80 3479
4648.44 3529
4649.08 3475
4649.73 3662
4650.37 3784
4651.01 3701
4651.66 3645
4652.30 4000
4652.94 4156
4653.59 4267
4654.23 4115
4654.87 3901
4655.52 4118
4656.16 4094
4656.80 3911
4657.45 3773
4658.09 3680
4658.74 3375
4659.38 3408
4660.02 3479
4660.67 3392
4661.31 3210
4661.95 3194
4662.60 3329
4663.24 3235
4663.89 3142
4664.53 3146
4665.17 2919
4665.82 3042
4666.46 3031
4667.11 2966
4667.75 3028
4668.40 3015
4669.04 3155
4669.68 3280
4670.33 3054
4670.97 2994
4671.62 3144
4672.26 3275
4672.91 3197
4673.55 3110
4674.20 3069
4674.84 3100
4675.49 3028
4676.13 3005
4676.78 3111
4677.42 3339
4678.07 3264
4678.71 3255
4679.36 3225
4680.00 3266
4680.65 3191
4681.29 3144
4681.94 3307
4682.58 3227
4683.23 3473
4683.87 3400
4684.52 3405
4685.16 3401
4685.81 3347
4686.46 3420
4687.10 3255
4687.75 3179
4688.39 3197
4689.04 3202
4689.68 3269
4690.33 3090
4690.98 3207
4691.62 3342
4692.27 3224
4692.91 3215
4693.56 3042
4694.21 3054
4694.85 3235
4695.50 3364
4696.15 3294
4696.79 3414
4697.44 3417
4698.08 3344
4698.73 3517
4699.38 3633
4700.02 3443
4700.67 3227
4701.32 3554
4701.96 3392
4702.61 3462
4703.26 3300
4703.90 3316
4704.55 3366
4705.20 3377
4705.84 3376
4706.49 3292
4707.14 3467
4707.79 3508
4708.43 3095
4709.08 3241
4709.73 3247
4710.37 3235
4711.02 3436
4711.67 3430
4712.32 3301
4712.96 3483
4713.61 3518
4714.26 3270
4714.91 3212
4715.55 3307
4716.20 3253
4716.85 3187
4717.50 3291
4718.14 3383
4718.79 3332
4719.44 3243
4720.09 3349
4720.74 3421
4721.38 3536
4722.03 3615
4722.68 3657
4723.33 3655
4723.98 3661
4724.62 3663
4725.27 3738
4725.92 3871
4726.57 3871
4727.22 3770
4727.87 3665
4728.52 3709
4729.16 3461
4729.81 3585
4730.46 3470
4731.11 3301
4731.76 3327
4732.41 3333
4733.06 3306
4733.70 3119
4734.35 3217
4735.00 3102
4735.65 3180
4736.30 3194
4736.95 3308
4737.60 3223
4738.25 3291
4738.90 3179
4739.55 3385
4740.20 3309
4740.84 3356
4741.49 3300
4742.14 3422
4742.79 3566
4743.44 3371
4744.09 3555
4744.74 3513
4745.39 3487
4746.04 3405
4746.69 3349
4747.34 3387
4747.99 3428
4748.64 3449
4749.29 3326
4749.94 3442
4750.59 3473
4751.24 3598
4751.89 3713
4752.54 3763
4753.19 3804
4753.84 3931
4754.49 3939
4755.14 3946
4755.79 3670
4756.44 3739
4757.09 3877
4757.74 3773
4758.39 3655
4759.04 3610
4759.70 3554
4760.35 3510
4761.00 3519
4761.65 3492
4762.30 3470
4762.95 3376
4763.60 3369
4764.25 3427
4764.90 3157
4765.55 3136
4766.20 3241
4766.86 3365
4767.51 3583
4768.16 3403
4768.81 3276
4769.46 3418
4770.11 3458
4770.76 3251
4771.41 3236
4772.07 3414
4772.72 3281
4773.37 3126
4774.02 3112
4774.67 3070
4775.32 2972
4775.98 3071
4776.63 3048
4777.28 3068
4777.93 3101
4778.58 3127
4779.24 3136
4779.89 3109
4780.54 3058
4781.19 3158
4781.84 3243
4782.50 3210
4783.15 3250
4783.80 3097
4784.45 3290
4785.10 3224
4785.76 3178
4786.41 3141
4787.06 3115
4787.71 3212
4788.37 3272
4789.02 3284
4789.67 2954
4790.33 3008
4790.98 3093
4791.63 3109
4792.28 3174
4792.94 3221
4793.59 3103
4794.24 3071
4794.90 3209
4795.55 3000
4796.20 3208
4796.86 3110
4797.51 2945
4798.16 3011
4798.81 3057
4799.47 2981
4800.12 3029
4800.78 3075
4801.43 3035
4802.08 3041
4802.74 3045
4803.39 3177
4804.04 3167
4804.70 2891
4805.35 3156
4806.00 3179
4806.66 3212
4807.31 3111
4807.97 3148
4808.62 3038
4809.27 3029
4809.93 3042
4810.58 3197
4811.24 3058
4811.89 2933
4812.54 2966
4813.20 2964
4813.85 2989
4814.51 3087
4815.16 3188
4815.82 3193
4816.47 3313
4817.13 3303
4817.78 3197
4818.44 3273
4819.09 3498
4819.74 3607
4820.40 3608
4821.05 3649
4821.71 3616
4822.36 3691
4823.02 3781
4823.67 3826
4824.33 3706
4824.98 3714
4825.64 3797
4826.29 3718
4826.95 3625
4827.60 3774
4828.26 3557
4828.92 3523
4829.57 3628
4830.23 3528
4830.88 3554
4831.54 3543
4832.19 3641
4832.85 3663
4833.50 3884
4834.16 3841
4834.82 4021
4835.47 4272
4836.13 4297
4836.78 4454
4837.44 4581
4838.10 4751
4838.75 4799
4839.41 4905
4840.06 4950
4840.72 5072
4841.38 4804
4842.03 4518
4842.69 4270
4843.34 4124
4844.00 3941
4844.66 3972
4845.31 3966
4845.97 3865
4846.63 3807
4847.28 3828
4847.94 3847
4848.60 3987
4849.25 3995
4849.91 4017
4850.57 4065
4851.22 4108
4851.88 4015
4852.54 4139
4853.20 4138
4853.85 4123
4854.51 4026
4855.17 4074
4855.82 3958
4856.48 3919
4857.14 3894
4857.80 3989
4858.45 3879
4859.11 3782
4859.77 3972
4860.43 3884
4861.08 3939
4861.74 4155
4862.40 3850
4863.06 3862
4863.71 3934
4864.37 3997
4865.03 3800
4865.69 3966
4866.34 3981
4867.00 3921
4867.66 3911
4868.32 3818
4868.98 3896
4869.63 3726
4870.29 3821
4870.95 3826
4871.61 3614
4872.27 3741
4872.93 3766
4873.58 3563
4874.24 3660
4874.90 3867
4875.56 3801
4876.22 3650
4876.88 3613
4877.54 3870
4878.19 3905
4878.85 3771
4879.51 3784
4880.17 3890
4880.83 3998
4881.49 3697
4882.15 3697
4882.81 3842
4883.47 3574
4884.13 3706
4884.78 3600
4885.44 3519
4886.10 3526
4886.76 3393
4887.42 3528
4888.08 3478
4888.74 3512
4889.40 3493
4890.06 3590
4890.72 3756
4891.38 3658
4892.04 3610
4892.70 3600
4893.36 3404
4894.02 3456
4894.68 3443
4895.34 3327
4896.00 3321
4896.66 3220
4897.32 3312
4897.98 3149
4898.64 3292
4899.30 3299
4899.96 3168
4900.62 3191
4901.28 3289
4901.94 3346
4902.60 3412
4903.26 3339
4903.92 3431
4904.58 3363
4905.24 3113
4905.90 3161
4906.56 3227
4907.22 3211
4907.88 3219
4908.54 3275
4909.20 3259
4909.87 3205
4910.53 3183
4911.19 2998
4911.85 2998
4912.51 2930
4913.17 3160
4913.83 3091
4914.49 3112
4915.15 3025
4915.81 3079
4916.48 2979
4917.14 2978
4917.80 2967
4918.46 2948
4919.12 2898
4919.78 2889
4920.44 2888
4921.11 2809
4921.77 3013
4922.43 3052
4923.09 2933
4923.75 2917
4924.41 2945
4925.08 2854
4925.74 2890
4926.40 2937
4927.06 2929
4927.72 3017
4928.39 3040
4929.05 3071
4929.71 2910
4930.37 3055
4931.04 3033
4931.70 3137
4932.36 3097
4933.02 3001
4933.69 3160
4934.35 3086
4935.01 3010
4935.67 2997
4936.34 3027
4937.00 3170
4937.66 3208
4938.32 3149
4938.99 3248
4939.65 3207
4940.31 3238
4940.98 3233
4941.64 3149
4942.30 3125
4942.96 3255
4943.63 3327
4944.29 3314
4944.95 3323
4945.62 3377
4946.28 3365
4946.94 3244
4947.61 3344
4948.27 3200
4948.93 3182
4949.60 3246
4950.26 3173
4950.92 3144
4951.59 3048
4952.25 2999
4952.92 3209
4953.58 3145
4954.24 3030
4954.91 3101
4955.57 3169
4956.24 3116
4956.90 3031
4957.56 3104
4958.23 3129
4958.89 3023
4959.56 3105
4960.22 3163
4960.88 3291
4961.55 3341
4962.21 3289
4962.88 3411
4963.54 3574
4964.21 3515
4964.87 3558
4965.54 3524
4966.20 3593
4966.86 3613
4967.53 3606
4968.19 3600
4968.86 3665
4969.52 3594
4970.19 3523
4970.85 3446
4971.52 3304
4972.18 3281
4972.85 3519
4973.51 3530
4974.18 3499
4974.84 3379
4975.51 3414
4976.17 3640
4976.84 3700
4977.51 3726
4978.17 3830
4978.84 3913
4979.50 3755
4980.17 3788
4980.83 3801
4981.50 3757
4982.16 3707
4982.83 3954
4983.50 3939
4984.16 4050
4984.83 4260
4985.49 4690
4986.16 5172
4986.83 5629
4987.49 6197
4988.16 7216
4988.82 7728
4989.49 8344
4990.16 8815
4990.82 9270
4991.49 9423
4992.16 9423
4992.82 9213
4993.49 8306
4994.16 7515
4994.82 6736
4995.49 6048
4996.15 5294
4996.82 4939
4997.49 4586
4998.16 3978
4998.82 3766
4999.49 3618
5000.16 3388
5000.82 3336
5001.49 3423
5002.16 3277
5002.82 3390
5003.49 3461
5004.16 3284
5004.83 3273
5005.49 3326
5006.16 3095
5006.83 3299
5007.49 3234
5008.16 3354
5008.83 3459
5009.50 3291
5010.16 3316
5010.83 3481
5011.50 3276
5012.17 3335
5012.84 3187
5013.50 3205
5014.17 3245
5014.84 3279
5015.51 3531
5016.17 3584
5016.84 3637
5017.51 3736
5018.18 4001
5018.85 3918
5019.52 4080
5020.18 4404
5020.85 4412
5021.52 4682
5022.19 4771
5022.86 4918
5023.53 5033
5024.19 5195
5024.86 5140
5025.53 5176
5026.20 5213
5026.87 5126
5027.54 4808
5028.21 4770
5028.88 4706
5029.54 4559
5030.21 4421
5030.88 4299
5031.55 4043
5032.22 4051
5032.89 4045
5033.56 3943
5034.23 3627
5034.90 3650
5035.57 3679
5036.24 3723
5036.90 3666
5037.57 3745
5038.24 3654
5038.91 3724
5039.58 3718
5040.25 3776
5040.92 3900
5041.59 3957
5042.26 4080
5042.93 4469
5043.60 4568
5044.27 4478
5044.94 4759
5045.61 4750
5046.28 4710
5046.95 4745
5047.62 4444
5048.29 4496
5048.96 4192
5049.63 4173
5050.30 4029
5050.97 3670
5051.64 3718
5052.31 3770
5052.98 3500
5053.65 3433
5054.32 3358
5054.99 3232
5055.66 3214
5056.34 3510
5057.01 3568
5057.68 3721
5058.35 3776
5059.02 3903
5059.69 3915
5060.36 4024
5061.03 4035
5061.70 3912
5062.37 3999
5063.04 4043
5063.72 3740
5064.39 3594
5065.06 3680
5065.73 3565
5066.40 3361
5067.07 3339
5067.74 3430
5068.42 3196
5069.09 3252
5069.76 3289
5070.43 3123
5071.10 3155
5071.77 3263
5072.44 3390
5073.12 3168
5073.79 3244
5074.46 3212
5075.13 3207
5075.80 3143
5076.48 3365
5077.15 3240
5077.82 3148
5078.49 3219
5079.16 3252
5079.84 3288
5080.51 3394
5081.18 3269
5081.85 3269
5082.53 3187
5083.20 3355
5083.87 3308
5084.54 3205
5085.22 3056
5085.89 3096
5086.56 3344
5087.23 3100
5087.91 3245
5088.58 3096
5089.25 3271
5089.93 3490
5090.60 3528
5091.27 3557
5091.94 3472
5092.62 3317
5093.29 3554
5093.96 3660
5094.64 3720
5095.31 3589
5095.98 3553
5096.66 3273
5097.33 3206
5098.00 3160
5098.68 3348
5099.35 3373
5100.02 3248
5100.70 3032
5101.37 3136
5102.04 3149
5102.72 3141
5103.39 3053
5104.07 3009
5104.74 3304
5105.41 3196
5106.09 3251
5106.76 3318
5107.44 3202
5108.11 3110
5108.78 3124
5109.46 3292
5110.13 3353
5110.81 3280
5111.48 3277
5112.16 3008
5112.83 3105
5113.50 3042
5114.18 2835
5114.85 3224
5115.53 3144
5116.20 3103
5116.88 3248
5117.55 3373
5118.23 3325
5118.90 3270
5119.58 3289
5120.25 3269
5120.93 3132
5121.60 3053
5122.28 3338
5122.95 3356
5123.63 3107
5124.30 3126
5124.98 3023
5125.65 2969
5126.33 2975
5127.00 3161
5127.68 3174
5128.35 3102
5129.03 3033
5129.70 3076
5130.38 3065
5131.06 3013
5131.73 3052
5132.41 3104
5133.08 3148
5133.76 2903
5134.43 2928
5135.11 3010
5135.79 3073
5136.46 3096
5137.14 2957
5137.81 3098
5138.49 3018
5139.17 2840
5139.84 2943
5140.52 3011
5141.20 3078
5141.87 2984
5142.55 3026
5143.22 2950
5143.90 2834
5144.58 2859
5145.25 2980
5145.93 2813
5146.61 2721
5147.28 2800
5147.96 2814
5148.64 2683
5149.31 2662
5149.99 2706
5150.67 2790
5151.34 2848
5152.02 2783
5152.70 2613
5153.38 2771
5154.05 2827
5154.73 2803
5155.41 2600
5156.08 2641
5156.76 2784
5157.44 2779
5158.12 2688
5158.79 2822
5159.47 2787
5160.15 2753
5160.83 2673
5161.50 2781
5162.18 2770
5162.86 2696
5163.54 2776
5164.22 2884
5164.89 2800
5165.57 2599
5166.25 2540
5166.93 2658
5167.61 2854
5168.28 2599
5168.96 2452
5169.64 2716
5170.32 2715
5171.00 2824
5171.67 2839
5172.35 2622
5173.03 2737
5173.71 2632
5174.39 2633
5175.07 2618
5175.74 2575
5176.42 2665
5177.10 2593
5177.78 2580
5178.46 2716
5179.14 2613
5179.82 2546
5180.50 2605
5181.17 2655
5181.85 2803
5182.53 2638
5183.21 2574
5183.89 2745
5184.57 2827
5185.25 2649
5185.93 2570
5186.61 2583
5187.29 2553
5187.97 2549
5188.65 2563
5189.33 2643
5190.00 2516
5190.68 2508
5191.36 2500
5192.04 2526
5192.72 2622
5193.40 2660
5194.08 2575
5194.76 2697
5195.44 2608
5196.12 2559
5196.80 2592
5197.48 2709
5198.16 2638
5198.84 2607
5199.52 2445
5200.20 2427
5200.88 2545
5201.56 2669
5202.24 2516
5202.92 2552
5203.60 2599
5204.28 2636
5204.96 2650
5205.65 2731
5206.33 2709
5207.01 2706
5207.69 2936
5208.37 2829
5209.05 2844
5209.73 2741
5210.41 2804
5211.09 2847
5211.77 2843
5212.45 3148
5213.13 2977
5213.82 2826
5214.50 2857
5215.18 3013
5215.86 2965
5216.54 2984
5217.22 2931
5217.90 2927
5218.58 2729
5219.27 2698
5219.95 2856
5220.63 3003
5221.31 2720
5221.99 2730
5222.67 2737
5223.35 2698
5224.04 2703
5224.72 2727
5225.40 2639
5226.08 2705
5226.76 2631
5227.45 2630
5228.13 2753
5228.81 2635
5229.49 2680
5230.17 2512
5230.86 2595
5231.54 2683
5232.22 2554
5232.90 2507
5233.58 2693
5234.27 2700
5234.95 2716
5235.63 2581
5236.31 2812
5237.00 2978
5237.68 3008
5238.36 2967
5239.05 2754
5239.73 2967
5240.41 3016
5241.09 2842
5241.78 2908
5242.46 2911
5243.14 2954
5243.83 2860
5244.51 2828
5245.19 2613
5245.87 2754
5246.56 2894
5247.24 2684
5247.92 2806
5248.61 2712
5249.29 2799
5249.97 2779
5250.66 2768
5251.34 2894
5252.03 3119
5252.71 3070
5253.39 2929
5254.08 2795
5254.76 2778
5255.44 2820
5256.13 2801
5256.81 2746
5257.50 2768
5258.18 3001
5258.86 2849
5259.55 2679
5260.23 2959
5260.92 2892
5261.60 3048
5262.28 2979
5262.97 2905
5263.65 3037
5264.34 2844
5265.02 2997
5265.71 3095
5266.39 3169
5267.07 3005
5267.76 3026
5268.44 3171
5269.13 2973
5269.81 2909
5270.50 2909
5271.18 2977
5271.87 2998
5272.55 3071
5273.24 3001
5273.92 2928
5274.61 3017
5275.29 3063
5275.98 2834
5276.66 2880
5277.35 3131
5278.03 3171
5278.72 3095
5279.40 3132
5280.09 3177
5280.77 3389
5281.46 3333
5282.15 3332
5282.83 3370
5283.52 3534
5284.20 3551
5284.89 3380
5285.57 3274
5286.26 3318
5286.95 3229
5287.63 3085
5288.32 3186
5289.00 3392
5289.69 3323
5290.38 3071
5291.06 3342
5291.75 3194
5292.43 3027
5293.12 3279
5293.81 3138
5294.49 3228
5295.18 3272
5295.87 3335
5296.55 3460
5297.24 3590
5297.92 3910
5298.61 3911
5299.30 4201
5299.98 4621
5300.67 5099
5301.36 5495
5302.04 5747
5302.73 5827
5303.42 5709
5304.11 5844
5304.79 5940
5305.48 5661
5306.17 5336
5306.85 4802
5307.54 4658
5308.23 4096
5308.92 3885
5309.60 3485
5310.29 3540
5310.98 3337
5311.66 3184
5312.35 3315
5313.04 3369
5313.73 3445
5314.41 3384
5315.10 3312
5315.79 3322
5316.48 3297
5317.17 3290
5317.85 3390
5318.54 3203
5319.23 3172
5319.92 3302
5320.61 3294
5321.29 3280
5321.98 3219
5322.67 3060
5323.36 3111
5324.05 3206
5324.73 3250
5325.42 3405
5326.11 3255
5326.80 3160
5327.49 3405
5328.18 3371
5328.87 3359
5329.55 3463
5330.24 3449
5330.93 3710
5331.62 3933
5332.31 3772
5333.00 3843
5333.69 3859
5334.38 3703
5335.06 3657
5335.75 3805
5336.44 3846
5337.13 3899
5337.82 3838
5338.51 3924
5339.20 4088
5339.89 3948
5340.58 3974
5341.27 4063
5341.96 4156
5342.65 4127
5343.33 4212
5344.02 4272
5344.71 4203
5345.40 4159
5346.09 4659
5346.78 4994
5347.47 5297
5348.16 5559
5348.85 6141
5349.54 6481
5350.23 7189
5350.92 7937
5351.61 8529
5352.30 9004
5352.99 9304
5353.68 8965
5354.37 8524
5355.06 8140
5355.75 7408
5356.44 6786
5357.13 6339
5357.82 5288
5358.51 5147
5359.21 4548
5359.90 3959
5360.59 3783
5361.28 3717
5361.97 3546
5362.66 3388
5363.35 3467
5364.04 3383
5364.73 3535
5365.42 3623
5366.11 3498
5366.80 3322
5367.49 3381
5368.19 3322
5368.88 3254
5369.57 3340
5370.26 3265
5370.95 3356
5371.64 3299
5372.33 3047
5373.02 2930
5373.72 3010
5374.41 3096
5375.10 3226
5375.79 3076
5376.48 3068
5377.17 3133
5377.87 3139
5378.56 3056
5379.25 3087
5379.94 3002
5380.63 3040
5381.33 3209
5382.02 3099
5382.71 3151
5383.40 3208
5384.09 3109
5384.79 3167
5385.48 3197
5386.17 3365
5386.86 3252
5387.55 3296
5388.25 3408
5388.94 3408
5389.63 3344
5390.32 3389
5391.02 3315
5391.71 3462
5392.40 3507
5393.09 3476
5393.79 3433
5394.48 3264
5395.17 3349
5395.87 3295
5396.56 3314
5397.25 3131
5397.95 3112
5398.64 3097
5399.33 3053
5400.02 3057
5400.72 3053
5401.41 3027
5402.10 2972
5402.80 2870
5403.49 3157
5404.18 3172
5404.88 3176
5405.57 2887
5406.26 2928
5406.96 2987
5407.65 3058
5408.35 3205
5409.04 3063
5409.73 3098
5410.43 3100
5411.12 3079
5411.81 2924
5412.51 2797
5413.20 2874
5413.90 2869
5414.59 2970
5415.28 2985
5415.98 2903
5416.67 2860
5417.37 3017
5418.06 2858
5418.76 2854
5419.45 3093
5420.14 3183
5420.84 2982
5421.53 2968
5422.23 2966
5422.92 2866
5423.62 2784
5424.31 2910
5425.01 3046
5425.70 2912
5426.40 2864
5427.09 2815
5427.79 2840
5428.48 2768
5429.18 2819
5429.87 2884
5430.57 2976
5431.26 2844
5431.96 2818
5432.65 2842
5433.35 2899
5434.04 2782
5434.74 2887
5435.43 2922
5436.13 3022
5436.82 3066
5437.52 3078
5438.22 3143
5438.91 3107
5439.61 3165
5440.30 3189
5441.00 3190
5441.69 3159
5442.39 3230
5443.09 3258
5443.78 3109
5444.48 3059
5445.17 3397
5445.87 3365
5446.57 3616
5447.26 3659
5447.96 3603
5448.66 3702
5449.35 3754
5450.05 3881
5450.74 3872
5451.44 3869
5452.14 3765
5452.83 3684
5453.53 3664
5454.23 3614
5454.92 3395
5455.62 3408
5456.32 3329
5457.01 3160
5457.71 3051
5458.41 3119
5459.10 3174
5459.80 3272
5460.50 3290
5461.20 3165
5461.89 3286
5462.59 3397
5463.29 3354
5463.98 3350
5464.68 3444
5465.38 3672
5466.08 3605
5466.77 3564
5467.47 3711
5468.17 3609
5468.87 3426
5469.56 3494
5470.26 3517
5470.96 3472
5471.66 3615
5472.35 3492
5473.05 3451
5473.75 3492
5474.45 3702
5475.15 3583
5475.84 3628
5476.54 3670
5477.24 3858
5477.94 3963
5478.64 3787
5479.34 3872
5480.03 4125
5480.73 4088
5481.43 4108
5482.13 4260
5482.83 4353
5483.53 4419
5484.22 4403
5484.92 4275
5485.62 3979
5486.32 3930
5487.02 3880
5487.72 3994
5488.42 3982
5489.11 3832
5489.81 3712
5490.51 3910
5491.21 3805
5491.91 4007
5492.61 3945
5493.31 4074
5494.01 4056
5494.71 4033
5495.41 4172
5496.11 4390
5496.81 4416
5497.50 4551
5498.20 4700
5498.90 4701
5499.60 5160
5500.30 5421
5501.00 5740
5501.70 5969
5502.40 6037
5503.10 6105
5503.80 6121
5504.50 5863
5505.20 5827
5505.90 5626
5506.60 5250
5507.30 5088
5508.00 4976
5508.70 5026
5509.40 4848
5510.10 4914
5510.80 5074
5511.50 5041
5512.20 5106
5512.90 5264
5513.60 5436
5514.30 5776
5515.00 5522
5515.70 5684
5516.40 5953
5517.11 5825
5517.81 5654
5518.51 5450
5519.21 5386
5519.91 5088
5520.61 4821
5521.31 4749
5522.01 4788
5522.71 4738
5523.41 4520
5524.11 4500
5524.82 4368
5525.52 4121
5526.22 3997
5526.92 3891
5527.62 3903
5528.32 3731
5529.02 3641
5529.72 3636
5530.43 3523
5531.13 3429
5531.83 3600
5532.53 3613
5533.23 3470
5533.93 3605
5534.64 3565
5535.34 3862
5536.04 3849
5536.74 3912
5537.44 3786
5538.15 3743
5538.85 3471
5539.55 3588
5540.25 3614
5540.95 3640
5541.66 3538
5542.36 3442
5543.06 3411
5543.76 3402
5544.47 3277
5545.17 3303
5545.87 3364
5546.57 3492
5547.28 3405
5547.98 3523
5548.68 3547
5549.38 3788
5550.09 3704
5550.79 3657
5551.49 3800
5552.19 3552
5552.90 3469
5553.60 3387
5554.30 3358
5555.01 3296
5555.71 3311
5556.41 3227
5557.12 3289
5557.82 3433
5558.52 3246
5559.23 3244
5559.93 3301
5560.63 3479
5561.34 3502
5562.04 3381
5562.74 3259
5563.45 3293
5564.15 3458
5564.85 3288
5565.56 3076
5566.26 3197
5566.96 3350
5567.67 3319
5568.37 3152
5569.08 2988
5569.78 3018
5570.48 3017
5571.19 3040
5571.89 3186
5572.60 3117
5573.30 3305
5574.01 3341
5574.71 3083
5575.41 3169
5576.12 2994
5576.82 3165
5577.53 3171
5578.23 3072
5578.94 3074
5579.64 3308
5580.35 3071
5581.05 3093
5581.76 3091
5582.46 2960
5583.16 2962
5583.87 3024
5584.57 2818
5585.28 3018
5585.98 3097
5586.69 2946
5587.39 2866
5588.10 2867
5588.81 2804
5589.51 2804
5590.22 2954
5590.92 3047
5591.63 2936
5592.33 2838
5593.04 2814
5593.74 2878
5594.45 2880
5595.15 2822
5595.86 2799
5596.57 2875
5597.27 2862
5597.98 2853
5598.68 2903
5599.39 2804
5600.09 2887
5600.80 2722
5601.51 2686
5602.21 2630
5602.92 2676
5603.62 2730
5604.33 2740
5605.04 2704
5605.74 2652
5606.45 2652
5607.16 2755
5607.86 2662
5608.57 2616
5609.27 2517
5609.98 2612
5610.69 2622
5611.39 2557
5612.10 2713
5612.81 2629
5613.51 2644
5614.22 2734
5614.93 2706
5615.64 2882
5616.34 2642
5617.05 2566
5617.76 2713
5618.46 2665
5619.17 2712
5619.88 2734
5620.58 2725
5621.29 2572
5622.00 2543
5622.71 2721
5623.41 2608
5624.12 2700
5624.83 2711
5625.54 2632
5626.24 2513
5626.95 2516
5627.66 2584
5628.37 2680
5629.07 2665
5629.78 2576
5630.49 2833
5631.20 2874
5631.91 2941
5632.61 2857
5633.32 2713
5634.03 2910
5634.74 3154
5635.45 2923
5636.15 2891
5636.86 2906
5637.57 2976
5638.28 2938
5638.99 2800
5639.70 2712
5640.40 2690
5641.11 2806
5641.82 2838
5642.53 2791
5643.24 2769
5643.95 2838
5644.66 2862
5645.36 2849
5646.07 2743
5646.78 2918
5647.49 2985
5648.20 2899
5648.91 2927
5649.62 2781
5650.33 2808
5651.04 3005
5651.75 2955
5652.45 2815
5653.16 2708
5653.87 2805
5654.58 2911
5655.29 2877
5656.00 2838
5656.71 3016
5657.42 3030
5658.13 2945
5658.84 2932
5659.55 3011
5660.26 3165
5660.97 3074
5661.68 3151
5662.39 3031
5663.10 2913
5663.81 2996
5664.52 2859
5665.23 2836
5665.94 2765
5666.65 2877
5667.36 2809
5668.07 2738
5668.78 2741
5669.49 2741
5670.20 2852
5670.91 2816
5671.62 2701
5672.33 2718
5673.04 2841
5673.75 2922
5674.46 2830
5675.17 2951
5675.88 2786
5676.59 2560
5677.31 2604
5678.02 2740
5678.73 2928
5679.44 2890
5680.15 2906
5680.86 2953
5681.57 2991
5682.28 2892
5682.99 2822
5683.70 2755
5684.42 2706
5685.13 2823
5685.84 2844
5686.55 2989
5687.26 2820
5687.97 2751
5688.68 2828
5689.39 2792
5690.11 2832
5690.82 2953
5691.53 2840
5692.24 2928
5692.95 2831
5693.67 2978
5694.38 2908
5695.09 2741
5695.80 2837
5696.51 2885
5697.22 2704
5697.94 2715
5698.65 2714
5699.36 2777
5700.07 2713
5700.79 2808
5701.50 2766
5702.21 2803
5702.92 2670
5703.63 2659
5704.35 2731
5705.06 2822
5705.77 2865
5706.48 2887
5707.20 2726
5707.91 2738
5708.62 2655
5709.34 2641
5710.05 2685
5710.76 2692
5711.47 2713
5712.19 2713
5712.90 2788
5713.61 2815
5714.33 2719
5715.04 2830
5715.75 2904
5716.47 2831
5717.18 2674
5717.89 2863
5718.61 2838
5719.32 3071
5720.03 2974
5720.75 2926
5721.46 2927
5722.17 2890
5722.89 2959
5723.60 2955
5724.31 2938
5725.03 3052
5725.74 3058
5726.46 3102
5727.17 3302
5727.88 3334
5728.60 3445
5729.31 3442
5730.03 3438
5730.74 3441
5731.45 3468
5732.17 3415
5732.88 3297
5733.60 3429
5734.31 3325
5735.03 3258
5735.74 3060
5736.45 3239
5737.17 3094
5737.88 2917
5738.60 3118
5739.31 3098
5740.03 3326
5740.74 3181
5741.46 3232
5742.17 3159
5742.89 3156
5743.60 3229
5744.32 3313
5745.03 3332
5745.75 3409
5746.46 3419
5747.18 3354
5747.89 3431
5748.61 3334
5749.32 3425
5750.04 3567
5750.75 3452
5751.47 3480
5752.18 3686
5752.90 3625
5753.62 3707
5754.33 3519
5755.05 3696
5755.76 3846
5756.48 3781
5757.19 3878
5757.91 3774
5758.63 3987
5759.34 3940
5760.06 3808
5760.77 4048
5761.49 4188
5762.21 4401
5762.92 4641
5763.64 4942
5764.35 4953
5765.07 5028
5765.79 5384
5766.50 5223
5767.22 5284
5767.94 5218
5768.65 5153
5769.37 4920
5770.08 4761
5770.80 4765
5771.52 4569
5772.23 4255
5772.95 4001
5773.67 4079
5774.39 4127
5775.10 4189
5775.82 4257
5776.54 4078
5777.25 4271
5777.97 4389
5778.69 4455
5779.40 4682
5780.12 4805
5780.84 5036
5781.56 5136
5782.27 5279
5782.99 5379
5783.71 5242
5784.43 4924
5785.14 4879
5785.86 4991
5786.58 4921
5787.30 4761
5788.01 5015
5788.73 4825
5789.45 4928
5790.17 5010
5790.88 4914
5791.60 5183
5792.32 5334
5793.04 5388
5793.76 5489
5794.47 5853
5795.19 6019
5795.91 6148
5796.63 6352
5797.35 6752
5798.07 7409
5798.78 7952
5799.50 8833
5800.22 10045
5800.94 11830
5801.66 13485
5802.38 14769
5803.10 16886
5803.81 17914
5804.53 18655
5805.25 19010
5805.97 17411
5806.69 15893
5807.41 13902
5808.13 12433
5808.85 10933
5809.56 9561
5810.28 8490
5811.00 7803
5811.72 7811
5812.44 7846
5813.16 7698
5813.88 7557
5814.60 7464
5815.32 7482
5816.04 7573
5816.76 7585
5817.48 7701
5818.20 7322
5818.92 7498
5819.64 7394
5820.36 7083
5821.08 6845
5821.80 6798
5822.51 6601
5823.23 6516
5823.95 6446
5824.67 5865
5825.39 5791
5826.11 5363
5826.83 5468
5827.55 5356
5828.28 5249
5829.00 5078
5829.72 5130
5830.44 4877
5831.16 4855
5831.88 4693
5832.60 4727
5833.32 4667
5834.04 4451
5834.76 4540
5835.48 4494
5836.20 4346
5836.92 4237
5837.64 4221
5838.36 4275
5839.08 4241
5839.80 4330
5840.53 4089
5841.25 4089
5841.97 4039
5842.69 4116
5843.41 4243
5844.13 4268
5844.85 3995
5845.57 3971
5846.29 3975
5847.02 3940
5847.74 3881
5848.46 4085
5849.18 3897
5849.90 3814
5850.62 3834
5851.34 3794
5852.07 3782
5852.79 3746
5853.51 3784
5854.23 3654
5854.95 3695
5855.68 3810
5856.40 3930
5857.12 3757
5857.84 3732
5858.56 3658
5859.29 3742
5860.01 3709
5860.73 3700
5861.45 3666
5862.17 3597
5862.90 3652
5863.62 3753
5864.34 3612
5865.06 3588
5865.79 3317
5866.51 3353
5867.23 3460
5867.95 3482
5868.68 3604
5869.40 3430
5870.12 3552
5870.84 3479
5871.57 3464
5872.29 3528
5873.01 3489
5873.74 3516
5874.46 3610
5875.18 3679
5875.91 3631
5876.63 3606
5877.35 3464
5878.08 3494
5878.80 3629
5879.52 3831
5880.25 3747
5880.97 3877
5881.69 3688
5882.42 3593
5883.14 3497
5883.86 3484
5884.59 3463
5885.31 3446
5886.03 3351
5886.76 3445
5887.48 3459
5888.21 3310
5888.93 3529
5889.65 3384
5890.38 3334
5891.10 3365
5891.83 3406
5892.55 3317
5893.27 3341
5894.00 3417
5894.72 3238
5895.45 3271
5896.17 3225
5896.90 3200
5897.62 3069
5898.35 3214
5899.07 3340
5899.79 3213
5900.52 3260
5901.24 3157
5901.97 3193
5902.69 3300
5903.42 3267
5904.14 3356
5904.87 3318
5905.59 3243
5906.32 3254
5907.04 3240
5907.77 3090
5908.49 3033
5909.22 3154
5909.94 3168
5910.67 3040
5911.39 3054
5912.12 3180
5912.84 3265
5913.57 3321
5914.30 3207
5915.02 3238
5915.75 3165
5916.47 3103
5917.20 3066
5917.92 3010
5918.65 3118
5919.38 3128
5920.10 3329
5920.83 3237
5921.55 3165
5922.28 3244
5923.01 3335
5923.73 3339
5924.46 3345
5925.18 3304
5925.91 3275
5926.64 3186
5927.36 3481
5928.09 3412
5928.81 3426
5929.54 3545
5930.27 3536
5930.99 3628
5931.72 3420
5932.45 3489
5933.17 3541
5933.90 3656
5934.63 3886
5935.35 4003
5936.08 4208
5936.81 4419
5937.53 4487
5938.26 4516
5938.99 4594
5939.72 4708
5940.44 4689
5941.17 4655
5941.90 4523
5942.62 4449
5943.35 4204
5944.08 3985
5944.81 3977
5945.53 3922
5946.26 3968
5946.99 3983
5947.72 3954
5948.44 4033
5949.17 4080
5949.90 4166
5950.63 4157
5951.35 4280
5952.08 4395
5952.81 4302
5953.54 4208
5954.27 4400
5954.99 4562
5955.72 4546
5956.45 4429
5957.18 4336
5957.91 4540
5958.64 4267
5959.36 4360
5960.09 4421
5960.82 4191
5961.55 4237
5962.28 4619
5963.01 4436
5963.73 4465
5964.46 4669
5965.19 4677
5965.92 4842
5966.65 4942
5967.38 5275
5968.11 5634
5968.83 5778
5969.56 5580
5970.29 5317
5971.02 5459
5971.75 5404
5972.48 5178
5973.21 5158
5973.94 5240
5974.67 4883
5975.40 4891
5976.13 4825
5976.86 4931
5977.58 4908
5978.31 4949
5979.04 4924
5979.77 4821
5980.50 5086
5981.23 5228
5981.96 5106
5982.69 5048
5983.42 5214
5984.15 5176
5984.88 5112
5985.61 5330
5986.34 5408
5987.07 5361
5987.80 5221
5988.53 5185
5989.26 5402
5989.99 5159
5990.72 5294
5991.45 5079
5992.18 5142
5992.91 5255
5993.64 5185
5994.37 5457
5995.10 5463
5995.83 5622
5996.56 5512
5997.29 5229
5998.03 5211
5998.76 5469
5999.49 5390
6000.22 5519
6000.95 5383
6001.68 5234
6002.41 5091
6003.14 4925
6003.87 5192
6004.60 5067
6005.33 5307
6006.07 5420
6006.80 5454
6007.53 5571
6008.26 6051
6008.99 6673
6009.72 7080
6010.45 7635
6011.18 8260
6011.92 8397
6012.65 8815
6013.38 9108
6014.11 9160
6014.84 8872
6015.57 8780
6016.31 8312
6017.04 7973
6017.77 7128
6018.50 6989
6019.23 6335
6019.96 5931
6020.70 5489
6021.43 5111
6022.16 4870
6022.89 4785
6023.63 4546
6024.36 4513
6025.09 4367
6025.82 4241
6026.55 4323
6027.29 4424
6028.02 4364
6028.75 4192
6029.48 4284
6030.22 4117
6030.95 4118
6031.68 4084
6032.42 4066
6033.15 4119
6033.88 4096
6034.61 3934
6035.35 3976
6036.08 3876
6036.81 3834
6037.55 4013
6038.28 3939
6039.01 4082
6039.74 4151
6040.48 3962
6041.21 4087
6041.94 4171
6042.68 4250
6043.41 4469
6044.14 4480
6044.88 4406
6045.61 4394
6046.35 4463
6047.08 4621
6047.81 4682
6048.55 4659
6049.28 4731
6050.01 4640
6050.75 4712
6051.48 4789
6052.22 4790
6052.95 4739
6053.68 4935
6054.42 4843
6055.15 4859
6055.89 4844
6056.62 4666
6057.35 4837
6058.09 4759
6058.82 4577
6059.56 4458
6060.29 4487
6061.03 4633
6061.76 4512
6062.50 4551
6063.23 4416
6063.96 4366
6064.70 4273
6065.43 4278
6066.17 4143
6066.90 4434
6067.64 4535
6068.37 4270
6069.11 4211
6069.84 4297
6070.58 4404
6071.31 4354
6072.05 4219
6072.78 4084
6073.52 4102
6074.25 3991
6074.99 4144
6075.72 4047
6076.46 3984
6077.20 3906
6077.93 3959
6078.67 3956
6079.40 3905
6080.14 3967
6080.87 3981
6081.61 3988
6082.35 3921
6083.08 3820
6083.82 3961
6084.55 3866
6085.29 3820
6086.02 3811
6086.76 3885
6087.50 3788
6088.23 3755
6088.97 3944
6089.71 3760
6090.44 3730
6091.18 3727
6091.91 3961
6092.65 4094
6093.39 3901
6094.12 3819
6094.86 3902
6095.60 3916
6096.33 3906
6097.07 3748
6097.81 3762
6098.54 3971
6099.28 3864
6100.02 3768
6100.75 3771
6101.49 3622
6102.23 3720
6102.96 3644
6103.70 3783
6104.44 3779
6105.18 3652
6105.91 3633
6106.65 3770
6107.39 3856
6108.12 3791
6108.86 3819
6109.60 3808
6110.34 3768
6111.07 3643
6111.81 3745
6112.55 3806
6113.29 3729
6114.03 4008
6114.76 3715
6115.50 3902
6116.24 3947
6116.98 3810
6117.71 3855
6118.45 3926
6119.19 3930
6119.93 3907
6120.67 3990
6121.40 3966
6122.14 4025
6122.88 4224
6123.62 4398
6124.36 4192
6125.10 4217
6125.83 4456
6126.57 4285
6127.31 4229
6128.05 4278
6128.79 4317
6129.53 4441
6130.27 4359
6131.00 4334
6131.74 4338
6132.48 4268
6133.22 4229
6133.96 4410
6134.70 4334
6135.44 4400
6136.18 4312
6136.92 4278
6137.65 4327
6138.39 4516
6139.13 4451
6139.87 4557
6140.61 4552
6141.35 4467
6142.09 4345
6142.83 4427
6143.57 4400
6144.31 4307
6145.05 4342
6145.79 4323
6146.53 4489
6147.27 4569
6148.01 4503
6148.75 4425
6149.49 4501
6150.23 4656
6150.97 4786
6151.71 4942
6152.45 4869
6153.19 4947
6153.93 5035
6154.67 5060
6155.41 5113
6156.15 5034
6156.89 5096
6157.63 5161
6158.37 5149
6159.11 5269
6159.85 5444
6160.59 5424
6161.33 5346
6162.07 5404
6162.81 5612
6163.55 5930
6164.29 6187
6165.03 6443
6165.77 6674
6166.51 7124
6167.26 7388
6168.00 7720
6168.74 7630
6169.48 7886
6170.22 7986
6170.96 7915
6171.70 7870
6172.44 7483
6173.18 7249
6173.93 7368
6174.67 6827
6175.41 6703
6176.15 6838
6176.89 6645
6177.63 6722
6178.37 6776
6179.12 6494
6179.86 6818
6180.60 6968
6181.34 6751
6182.08 6892
6182.82 6836
6183.57 6954
6184.31 7175
6185.05 7050
6185.79 7283
6186.53 7429
6187.28 7258
6188.02 7420
6188.76 7347
6189.50 7556
6190.25 7674
6190.99 7908
6191.73 8076
6192.47 8223
6193.21 8488
6193.96 8914
6194.70 8941
6195.44 8710
6196.19 8836
6196.93 9056
6197.67 8990
6198.41 9007
6199.16 9021
6199.90 8794
6200.64 8917
6201.38 9090
6202.13 9308
6202.87 9299
6203.61 9716
6204.36 10736
6205.10 11817
6205.84 13269
6206.59 15548
6207.33 18081
6208.07 20627
6208.82 23154
6209.56 25982
6210.30 28120
6211.05 29123
6211.79 29505
6212.53 28821
6213.28 27411
6214.02 25836
6214.77 23566
6215.51 20553
6216.25 17861
6217.00 14909
6217.74 12686
6218.48 10933
6219.23 9613
6219.97 8815
6220.72 7983
6221.46 7641
6222.21 7635
6222.95 7691
6223.69 7845
6224.44 7924
6225.18 8345
6225.93 8315
6226.67 8307
6227.42 8395
6228.16 8168
6228.91 7821
6229.65 7101
6230.39 6529
6231.14 6213
6231.88 5849
6232.63 5681
6233.37 5408
6234.12 5295
6234.86 5152
6235.61 5098
6236.35 5173
6237.10 5441
6237.84 5424
6238.59 5427
6239.33 5383
6240.08 5552
6240.82 5469
6241.57 5415
6242.32 5575
6243.06 5568
6243.81 5549
6244.55 5598
6245.30 5703
6246.04 5782
6246.79 5837
6247.53 6029
6248.28 6123
6249.03 6371
6249.77 6591
6250.52 6644
6251.26 6834
6252.01 6922
6252.76 6779
6253.50 6250
6254.25 6232
6254.99 6316
6255.74 6443
6256.49 6457
6257.23 6256
6257.98 6323
6258.73 6279
6259.47 6081
6260.22 6230
6260.97 6461
6261.71 6181
6262.46 6064
6263.21 6207
6263.95 6182
6264.70 6367
6265.45 6388
6266.19 6265
6266.94 6348
6267.69 6156
6268.43 6121
6269.18 6149
6269.93 6477
6270.67 6275
6271.42 6325
6272.17 6430
6272.92 6518
6273.66 6618
6274.41 6904
6275.16 7201
6275.91 7358
6276.65 7448
6277.40 7595
6278.15 7960
6278.90 7954
6279.64 7858
6280.39 7894
6281.14 7862
6281.89 7366
6282.63 6907
6283.38 6435
6284.13 6156
6284.88 5987
6285.63 6038
6286.37 5781
6287.12 5857
6287.87 5845
6288.62 5833
6289.37 5914
6290.11 6298
6290.86 6515
6291.61 6636
6292.36 6696
6293.11 6874
6293.86 6831
6294.60 6585
6295.35 6316
6296.10 6027
6296.85 5784
6297.60 5541
6298.35 5308
6299.10 5233
6299.85 5016
6300.59 5071
6301.34 5153
6302.09 5062
6302.84 5277
6303.59 5452
6304.34 5393
6305.09 5695
6305.84 5880
6306.59 5640
6307.34 5481
6308.09 5368
6308.84 5232
6309.58 5220
6310.33 5231
6311.08 5187
6311.83 5078
6312.58 5065
6313.33 5293
6314.08 5341
6314.83 5309
6315.58 5346
6316.33 5491
6317.08 5382
6317.83 5235
6318.58 5433
6319.33 5311
6320.08 5230
6320.83 5239
6321.58 5037
6322.33 5101
6323.08 4814
6323.83 4777
6324.58 4528
6325.33 4548
6326.08 4417
6326.83 4455
6327.58 4370
6328.33 4308
6329.09 4294
6329.84 4303
6330.59 4374
6331.34 4332
6332.09 4075
6332.84 4145
6333.59 4363
6334.34 4325
6335.09 4242
6335.84 4307
6336.59 4281
6337.34 4168
6338.10 4001
6338.85 4109
6339.60 3954
6340.35 4045
6341.10 4051
6341.85 3993
6342.60 3939
6343.36 4072
6344.11 4073
6344.86 3990
6345.61 4032
6346.36 4132
6347.11 4152
6347.86 4093
6348.62 4169
6349.37 4122
6350.12 3947
6350.87 4201
6351.62 4212
6352.38 4247
6353.13 4359
6353.88 4314
6354.63 4484
6355.38 4381
6356.14 4290
6356.89 4466
6357.64 4444
6358.39 4164
6359.15 4226
6359.90 4264
6360.65 4066
6361.40 4229
6362.16 4031
6362.91 4015
6363.66 4084
6364.41 4140
6365.17 4048
6365.92 4288
6366.67 4157
6367.42 4067
6368.18 4103
6368.93 3943
6369.68 3869
6370.44 3905
6371.19 3804
6371.94 3749
6372.70 3762
6373.45 3665
6374.20 3631
6374.96 3651
6375.71 3709
6376.46 3719
6377.22 3923
6377.97 3832
6378.72 3742
6379.48 3801
6380.23 3851
6380.98 3790
6381.74 3901
6382.49 3918
6383.24 3938
6384.00 3878
6384.75 3690
6385.51 3726
6386.26 3575
6387.01 3618
6387.77 3515
6388.52 3353
6389.28 3450
6390.03 3485
6390.79 3438
6391.54 3418
6392.29 3443
6393.05 3487
6393.80 3593
6394.56 3604
6395.31 3541
6396.07 3572
6396.82 3436
6397.58 3546
6398.33 3590
6399.08 3475
6399.84 3558
6400.59 3406
6401.35 3475
6402.10 3404
6402.86 3486
6403.61 3361
6404.37 3340
6405.12 3355
6405.88 3482
6406.63 3379
6407.39 3472
6408.15 3537
6408.90 3478
6409.66 3410
6410.41 3459
6411.17 3584
6411.92 3470
6412.68 3466
6413.43 3559
6414.19 3670
6414.94 3431
6415.70 3362
6416.46 3329
6417.21 3244
6417.97 3345
6418.72 3403
6419.48 3368
6420.24 3395
6420.99 3512
6421.75 3366
6422.50 3502
6423.26 3479
6424.02 3494
6424.77 3521
6425.53 3509
6426.28 3356
6427.04 3316
6427.80 3344
6428.55 3532
6429.31 3509
6430.07 3517
6430.82 3552
6431.58 3597
6432.34 3564
6433.09 3520
6433.85 3654
6434.61 3503
6435.36 3679
6436.12 3720
6436.88 3606
6437.64 3533
6438.39 3663
6439.15 3706
6439.91 3724
6440.66 3643
6441.42 3607
6442.18 3633
6442.94 3566
6443.69 3667
6444.45 3534
6445.21 3501
6445.97 3577
6446.72 3529
6447.48 3541
6448.24 3598
6449.00 3546
6449.75 3572
6450.51 3684
6451.27 3689
6452.03 3516
6452.79 3775
6453.54 3851
6454.30 3798
6455.06 3879
6455.82 3869
6456.58 3753
6457.33 3961
6458.09 3913
6458.85 3827
6459.61 3873
6460.37 3994
6461.12 3977
6461.88 3972
6462.64 3982
6463.40 4121
6464.16 4022
6464.92 3977
6465.68 4137
6466.44 4042
6467.19 4266
6467.95 4152
6468.71 4011
6469.47 4143
6470.23 4194
6470.99 4237
6471.75 4295
6472.51 4266
6473.27 4329
6474.02 4436
6474.78 4294
6475.54 4373
6476.30 4472
6477.06 4564
6477.82 4460
6478.58 4555
6479.34 4630
6480.10 4555
6480.86 4723
6481.62 4614
6482.38 4664
6483.14 4768
6483.90 4808
6484.66 4921
6485.42 4860
6486.18 4855
6486.94 4996
6487.70 5188
6488.46 5249
6489.22 5208
6489.98 5278
6490.74 5476
6491.50 5385
6492.26 5698
6493.02 5791
6493.78 5964
6494.54 5989
6495.30 6115
6496.06 6193
6496.82 6262
6497.58 6245
6498.34 6382
6499.10 6260
6499.86 6096
6500.62 6044
6501.38 6028
6502.14 6088
6502.91 6423
6503.67 6407
6504.43 6301
6505.19 6519
6505.95 6536
6506.71 6439
6507.47 6638
6508.23 6800
6508.99 7023
6509.76 7272
6510.52 7341
6511.28 7391
6512.04 7584
6512.80 7714
6513.56 7714
6514.32 7794
6515.09 7997
6515.85 7891
6516.61 7812
6517.37 7797
6518.13 7829
6518.89 7911
6519.66 7991
6520.42 8148
6521.18 8488
6521.94 8358
6522.70 8463
6523.47 9083
6524.23 9067
6524.99 9396
6525.75 9640
6526.51 10113
6527.28 10600
6528.04 11045
6528.80 11187
6529.56 11232
6530.33 11208
6531.09 11233
6531.85 11316
6532.61 12057
6533.38 12699
6534.14 13893
6534.90 15781
6535.66 18149
6536.43 19991
6537.19 22181
6537.95 23409
6538.72 24340
6539.48 23953
6540.24 23225
6541.01 21570
6541.77 19313
6542.53 17063
6543.29 14671
6544.06 12473
6544.82 10645
6545.58 9098
6546.35 8363
6547.11 7662
6547.87 7039
6548.64 6804
6549.40 6755
6550.17 6654
6550.93 6535
6551.69 6441
6552.46 6699
6553.22 6445
6553.98 6215
6554.75 6060
6555.51 6080
6556.28 5727
6557.04 5727
6557.80 5897
6558.57 5627
6559.33 5677
6560.10 5757
6560.86 6018
6561.63 6012
6562.39 6144
6563.15 6186
6563.92 6623
6564.68 6752
6565.45 6722
6566.21 6837
6566.98 6796
6567.74 6919
6568.51 7018
6569.27 7059
6570.04 6830
6570.80 6542
6571.57 6792
6572.33 7144
6573.09 7352
6573.86 7527
6574.63 8091
6575.39 7992
6576.16 8197
6576.92 8240
6577.69 8222
6578.45 8185
6579.22 8054
6579.98 7928
6580.75 7768
6581.51 7816
6582.28 7800
6583.04 7385
6583.81 7290
6584.57 7411
6585.34 7445
6586.11 7428
6586.87 7466
6587.64 7891
6588.40 7842
6589.17 7821
6589.94 8170
6590.70 8500
6591.47 8846
6592.23 9075
6593.00 9511
6593.77 9938
6594.53 10207
6595.30 10572
6596.06 10716
6596.83 10638
6597.60 10520
6598.36 10006
6599.13 9929
6599.90 9364
6600.66 8922
6601.43 8565
6602.20 8164
6602.96 7864
6603.73 7788
6604.50 7890
6605.26 7618
6606.03 7531
6606.80 7382
6607.56 7264
6608.33 7540
6609.10 7512
6609.87 7602
6610.63 7805
6611.40 7995
6612.17 8124
6612.93 8249
6613.70 7821
6614.47 7860
6615.24 8060
6616.00 7751
6616.77 7664
6617.54 7724
6618.31 7904
6619.07 7716
6619.84 7673
6620.61 7815
6621.38 7787
6622.15 7843
6622.91 7642
6623.68 7835
6624.45 7652
6625.22 7455
6625.99 7451
6626.75 7415
6627.52 7497
6628.29 7958
6629.06 8051
6629.83 7914
6630.59 8407
6631.36 8862
6632.13 9718
6632.90 11256
6633.67 12677
6634.44 14297
6635.21 16024
6635.97 17233
6636.74 18471
6637.51 18534
6638.28 18053
6639.05 17016
6639.82 15577
6640.59 13504
6641.36 11947
6642.12 10581
6642.89 9338
6643.66 7971
6644.43 7499
6645.20 6854
6645.97 6556
6646.74 6270
6647.51 6150
6648.28 5983
6649.05 6141
6649.82 6172
6650.59 6243
6651.36 6017
6652.13 6241
6652.89 6199
6653.66 6204
6654.43 6076
6655.20 5871
6655.97 5934
6656.74 5875
6657.51 5546
6658.28 5441
6659.05 5423
6659.82 5228
6660.59 5039
6661.36 5030
6662.13 5167
6662.90 5314
6663.67 5300
6664.44 5290
6665.21 5372
6665.98 5439
6666.76 5282
6667.53 5244
6668.30 5413
6669.07 5360
6669.84 5345
6670.61 5252
6671.38 5313
6672.15 5469
6672.92 5425
6673.69 5588
6674.46 5733
6675.23 5632
6676.00 5544
6676.77 5698
6677.55 5541
6678.32 5621
6679.09 5535
6679.86 5607
6680.63 5712
6681.40 5573
6682.17 5676
6682.94 5817
6683.72 5842
6684.49 5712
6685.26 5947
6686.03 6237
6686.80 6212
6687.57 6261
6688.34 6069
6689.12 6055
6689.89 5844
6690.66 5705
6691.43 5678
6692.20 5597
6692.98 5504
6693.75 5529
6694.52 5263
6695.29 5203
6696.06 5155
6696.84 5096
6697.61 5073
6698.38 4993
6699.15 5162
6699.92 5057
6700.70 5037
6701.47 4919
6702.24 4951
6703.01 4958
6703.79 4988
6704.56 4942
6705.33 4829
6706.11 4840
6706.88 4792
6707.65 4858
6708.42 4751
6709.20 4669
6709.97 4545
6710.74 4568
6711.52 4675
6712.29 4511
6713.06 4440
6713.83 4451
6714.61 4526
6715.38 4331
6716.15 4247
6716.93 4277
6717.70 4156
6718.47 4104
6719.25 3985
6720.02 4088
6720.79 4154
6721.57 4156
6722.34 4050
6723.12 3883
6723.89 3955
6724.66 3915
6725.44 3995
6726.21 3835
6726.98 3940
6727.76 3810
6728.53 3807
6729.31 3882
6730.08 3735
6730.85 3760
6731.63 3932
6732.40 3899
6733.18 3849
6733.95 3872
6734.73 3891
6735.50 3950
6736.27 3888
6737.05 3954
6737.82 3938
6738.60 3817
6739.37 3831
6740.15 3921
6740.92 3921
6741.70 3958
6742.47 3951
6743.25 3934
6744.02 4003
6744.80 3907
6745.57 3928
6746.35 4037
6747.12 4032
6747.90 3995
6748.67 4045
6749.45 4167
6750.22 4279
6751.00 4302
6751.77 4418
6752.55 4486
6753.32 4502
6754.10 4663
6754.87 4447
6755.65 4298
6756.43 4087
6757.20 4166
6757.98 3998
6758.75 3978
6759.53 3728
6760.30 3738
6761.08 3754
6761.86 3782
6762.63 3682
6763.41 3668
6764.18 3810
6764.96 3721
6765.74 3662
6766.51 3788
6767.29 3671
6768.06 3692
6768.84 3769
6769.62 3631
6770.39 3579
6771.17 3556
6771.95 3608
6772.72 3694
6773.50 3795
6774.28 3682
6775.05 3491
6775.83 3528
6776.61 3601
6777.38 3691
6778.16 3711
6778.94 3696
6779.71 3773
6780.49 3841
6781.27 3868
6782.05 3728
6782.82 3658
6783.60 3789
6784.38 3832
6785.15 3720
6785.93 3654
6786.71 3603
6787.49 3715
6788.26 3714
6789.04 3622
6789.82 3563
6790.60 3644
6791.37 3613
6792.15 3557
6792.93 3544
6793.71 3604
6794.48 3541
6795.26 3369
6796.04 3353
6796.82 3481
6797.60 3349
6798.37 3463
6799.15 3403
6799.93 3523
6800.71 3559
6801.49 3426
6802.26 3552
6803.04 3611
6803.82 3726
6804.60 3769
6805.38 3837
6806.16 3787
6806.93 3793
6807.71 3794
6808.49 3676
6809.27 3672
6810.05 3684
6810.83 3472
6811.61 3465
6812.39 3520
6813.16 3587
6813.94 3564
6814.72 3479
6815.50 3550
6816.28 3511
6817.06 3661
6817.84 3683
6818.62 3714
6819.40 3695
6820.18 3679
6820.96 3684
6821.73 3800
6822.51 3831
6823.29 3680
6824.07 3641
6824.85 3797
6825.63 3726
6826.41 3870
6827.19 3685
6827.97 3674
6828.75 3576
6829.53 3630
6830.31 3551
6831.09 3487
6831.87 3612
6832.65 3662
6833.43 3594
6834.21 3767
6834.99 3692
6835.77 3807
6836.55 3797
6837.33 3716
6838.11 3624
6838.89 3769
6839.67 3613
6840.45 3497
6841.23 3500
6842.01 3549
6842.79 3618
6843.57 3569
6844.35 3622
6845.14 3511
6845.92 3682
6846.70 3657
6847.48 3962
6848.26 4252
6849.04 4465
6849.82 5255
6850.60 5785
6851.38 6101
6852.16 6579
6852.94 6988
6853.73 7053
6854.51 7079
6855.29 6655
6856.07 6107
6856.85 5686
6857.63 5177
6858.41 4927
6859.20 4419
6859.98 4173
6860.76 4031
6861.54 3998
6862.32 3908
6863.10 3940
6863.89 3909
6864.67 3897
6865.45 4003
6866.23 4279
6867.01 4166
6867.79 4176
6868.58 4420
6869.36 4439
6870.14 4384
6870.92 4316
6871.71 4129
6872.49 4141
6873.27 4057
6874.05 3849
6874.83 3752
6875.62 3644
6876.40 3683
6877.18 3626
6877.96 3672
6878.75 3757
6879.53 3681
6880.31 3803
6881.10 3885
6881.88 3943
6882.66 3872
6883.44 3981
6884.23 4144
6885.01 4251
6885.79 4331
6886.58 4397
6887.36 4499
6888.14 5118
6888.92 5130
6889.71 5288
6890.49 5214
6891.27 5016
6892.06 5111
6892.84 4831
6893.62 4582
6894.41 4565
6895.19 4600
6895.98 4323
6896.76 4228
6897.54 4195
6898.33 4228
6899.11 4385
6899.89 4417
6900.68 4356
6901.46 4355
6902.25 4587
6903.03 4582
6903.81 4358
6904.60 4529
6905.38 4424
6906.17 4321
6906.95 4342
6907.73 4365
6908.52 4315
6909.30 4192
6910.09 4207
6910.87 4312
6911.66 4188
6912.44 4194
6913.23 4093
6914.01 4087
6914.79 4055
6915.58 4042
6916.36 4122
6917.15 4231
6917.93 4256
6918.72 4226
6919.50 4241
6920.29 4252
6921.07 4122
6921.86 4288
6922.64 4371
6923.43 4307
6924.21 4269
6925.00 4270
6925.78 4213
6926.57 4275
6927.36 4319
6928.14 4297
6928.93 4305
6929.71 4444
6930.50 4385
6931.28 4261
6932.07 4367
6932.85 4467
6933.64 4472
6934.43 4516
6935.21 4327
6936.00 4401
6936.78 4251
6937.57 4418
6938.36 4567
6939.14 4572
6939.93 4638
6940.71 4981
6941.50 4995
6942.29 4867
6943.07 5187
6943.86 5210
6944.64 5423
6945.43 5690
6946.22 5715
6947.00 5754
6947.79 5887
6948.58 5939
6949.36 5964
6950.15 5984
6950.94 6107
6951.72 6064
6952.51 5880
6953.30 5839
6954.08 5783
6954.87 5661
6955.66 5677
6956.45 5748
6957.23 5776
6958.02 5918
6958.81 6076
6959.59 6205
6960.38 6202
6961.17 6200
6961.96 6129
6962.74 6056
6963.53 6126
6964.32 6078
6965.11 5987
6965.89 6183
6966.68 6100
6967.47 6222
6968.26 6339
6969.04 6827
6969.83 7035
6970.62 6795
6971.41 6868
6972.20 7194
6972.98 7013
6973.77 7083
6974.56 7004
6975.35 7108
6976.14 7260
6976.92 7253
6977.71 7092
6978.50 7394
6979.29 7760
6980.08 7967
6980.87 8255
6981.65 8768
6982.44 9444
6983.23 10566
6984.02 11712
6984.81 13134
6985.60 14679
6986.39 16113
6987.17 17269
6987.96 17985
6988.75 18057
6989.54 17463
6990.33 16297
6991.12 14812
6991.91 13041
6992.70 11489
6993.49 10440
6994.28 10024
6995.06 9233
6995.85 8889
6996.64 9259
6997.43 9762
6998.22 10606
6999.01 11800
6999.80 13309
7000.59 14581
7001.38 15749
7002.17 16104
7002.96 16218
7003.75 15454
7004.54 13974
7005.33 12686
7006.12 11062
7006.91 9921
7007.70 8668
7008.49 7520
7009.28 6809
7010.07 6192
7010.86 5848
7011.65 5753
7012.44 5517
7013.23 5745
7014.02 5770
7014.81 5544
7015.60 5887
7016.39 5994
7017.18 5890
7017.97 5664
7018.76 5519
7019.55 5548
7020.34 5326
7021.13 5102
7021.92 4905
7022.71 4974
7023.51 4923
7024.30 4959
7025.09 5100
7025.88 4957
7026.67 5255
7027.46 5311
7028.25 5075
7029.04 4945
7029.83 5021
7030.63 5008
7031.42 4924
7032.21 5061
7033.00 5059
7033.79 5002
7034.58 4650
7035.37 4797
7036.16 4885
7036.96 4706
7037.75 4816
7038.54 5120
7039.33 5097
7040.12 5190
7040.92 5186
7041.71 5122
7042.50 5062
7043.29 5227
7044.08 5189
7044.87 5383
7045.67 5376
7046.46 5648
7047.25 5546
7048.04 5426
7048.84 5641
7049.63 5678
7050.42 5736
7051.21 5715
7052.00 5803
7052.80 5686
7053.59 5455
7054.38 5357
7055.18 5235
7055.97 5075
7056.76 5017
7057.55 4742
7058.35 4773
7059.14 4674
7059.93 4661
7060.72 4576
7061.52 4415
7062.31 4473
7063.10 4682
7063.90 4500
7064.69 4399
7065.48 4448
7066.28 4547
7067.07 4437
7067.86 4428
7068.66 4470
7069.45 4452
7070.24 4406
7071.04 4368
7071.83 4406
7072.62 4309
7073.42 4167
7074.21 4195
7075.00 4239
7075.80 4221
7076.59 4295
7077.39 4184
7078.18 4199
7078.97 4205
7079.77 4058
7080.56 4152
7081.36 3915
7082.15 3999
7082.94 4021
7083.74 3791
7084.53 3894
7085.33 3838
7086.12 3796
7086.92 3920
7087.71 4102
7088.50 3947
7089.30 3979
7090.09 4154
7090.89 4367
7091.68 4529
7092.48 4531
7093.27 4743
7094.07 4836
7094.86 4867
7095.66 4994
7096.45 4928
7097.25 4473
7098.04 4458
7098.84 4257
7099.63 4066
7100.43 3986
7101.22 3798
7102.02 3607
7102.81 3620
7103.61 3680
7104.40 3638
7105.20 3494
7105.99 3556
7106.79 3556
7107.59 3594
7108.38 3503
7109.18 3513
7109.97 3474
7110.77 3371
7111.56 3244
7112.36 3259
7113.16 3140
7113.95 3288
7114.75 3302
7115.54 3227
7116.34 3161
7117.14 3203
7117.93 3398
7118.73 3402
7119.52 3444
7120.32 3339
7121.12 3341
7121.91 3447
7122.71 3366
7123.51 3358
7124.30 3425
7125.10 3276
7125.90 3344
7126.69 3389
7127.49 3249
7128.29 3023
7129.08 3173
7129.88 3203
7130.68 3284
7131.47 3334
7132.27 3415
7133.07 3428
7133.86 3358
7134.66 3344
7135.46 3260
7136.26 3431
7137.05 3391
7137.85 3275
7138.65 3392
7139.44 3318
7140.24 3284
7141.04 3134
7141.84 3280
7142.63 3324
7143.43 3392
7144.23 3357
7145.03 3390
7145.83 3497
7146.62 3329
7147.42 3208
7148.22 3295
7149.02 3380
7149.81 3245
7150.61 3208
7151.41 3220
7152.21 3280
7153.01 3297
7153.80 3185
7154.60 3162
7155.40 3289
7156.20 3274
7157.00 3231
7157.80 3074
7158.59 3194
7159.39 3203
7160.19 3156
7160.99 3021
7161.79 2997
7162.59 3066
7163.39 3037
7164.18 3121
7164.98 2984
7165.78 3011
7166.58 2948
7167.38 3039
7168.18 2995
7168.98 2996
7169.78 2961
7170.58 2917
7171.38 2988
7172.17 2872
7172.97 2954
7173.77 2877
7174.57 2943
7175.37 2927
7176.17 2840
7176.97 2804
7177.77 2834
7178.57 2824
7179.37 2947
7180.17 2845
7180.97 2815
7181.77 2924
7182.57 2941
7183.37 3192
7184.17 3168
7184.97 3122
7185.77 3016
7186.57 3073
7187.37 3015
7188.17 2968
7188.97 2936
7189.77 2852
7190.57 2752
7191.37 2891
7192.17 2875
7192.97 2673
7193.77 2716
7194.57 2846
7195.37 2754
7196.17 2733
7196.97 2617
7197.77 2670
7198.57 2579
7199.37 2634
7200.17 2748
7200.97 2813
7201.77 2894
7202.58 2787
7203.38 2722
7204.18 2787
7204.98 2692
7205.78 2604
7206.58 2615
7207.38 2745
7208.18 2681
7208.98 2586
7209.79 2507
7210.59 2773
7211.39 2846
7212.19 2646
7212.99 2652
7213.79 2703
7214.59 2562
7215.40 2697
7216.20 2834
7217.00 2722
7217.80 2597
7218.60 2612
7219.40 2677
7220.21 2757
7221.01 2665
7221.81 2643
7222.61 2610
7223.41 2623
7224.22 2700
7225.02 2677
7225.82 2833
7226.62 2728
7227.43 2614
7228.23 2672
7229.03 2720
7229.83 2735
7230.63 2775
7231.44 2727
7232.24 2735
7233.04 2701
7233.84 2692
7234.65 2674
7235.45 2912
7236.25 2798
7237.06 2790
7237.86 2703
7238.66 2673
7239.46 2718
7240.27 2749
7241.07 2747
7241.87 2816
7242.68 2873
7243.48 3006
7244.28 2880
7245.09 2900
7245.89 3072
7246.69 3062
7247.50 2983
7248.30 2842
7249.10 3030
7249.91 3005
7250.71 2949
7251.51 3086
7252.32 3016
7253.12 3176
7253.92 3161
7254.73 3182
7255.53 3056
7256.34 3011
7257.14 3207
7257.94 3274
7258.75 3258
7259.55 3397
7260.36 3424
7261.16 3440
7261.96 3532
7262.77 3614
7263.57 3493
7264.38 3567
7265.18 3721
7265.99 3854
7266.79 3879
7267.59 3714
7268.40 3658
7269.20 3742
7270.01 3931
7270.81 3868
7271.62 3803
7272.42 3868
7273.23 3787
7274.03 3918
7274.84 3956
7275.64 3841
7276.45 4015
7277.25 3972
7278.06 4223
7278.86 4233
7279.67 4289
7280.47 4560
7281.28 4585
7282.08 4772
7282.89 5584
7283.69 6317
7284.50 6759
7285.30 7201
7286.11 7764
7286.92 8295
7287.72 8306
7288.53 7971
7289.33 7373
7290.14 6498
7290.94 6127
7291.75 5683
7292.56 5268
7293.36 4853
7294.17 4568
7294.97 4495
7295.78 4525
7296.59 4332
7297.39 4322
7298.20 4251
7299.00 4301
7299.81 4250
7300.62 4463
7301.42 4507
7302.23 4422
7303.04 4499
7303.84 4631
7304.65 4650
7305.46 4555
7306.26 4764
7307.07 4785
7307.88 4891
7308.68 5079
7309.49 5320
7310.30 5536
7311.10 5495
7311.91 5953
7312.72 6072
7313.52 6033
7314.33 6119
7315.14 6143
7315.95 6328
7316.75 6272
7317.56 6158
7318.37 6350
7319.18 6548
7319.98 6744
7320.79 7261
7321.60 7712
7322.40 8061
7323.21 8140
7324.02 7823
7324.83 7646
7325.64 7258
7326.44 6864
7327.25 6201
7328.06 5968
7328.87 5749
7329.67 5349
7330.48 5253
7331.29 5148
7332.10 5221
7332.91 5211
7333.71 5435
7334.52 5464
7335.33 5898
7336.14 6342
7336.95 6519
7337.76 6669
7338.56 6542
7339.37 6481
7340.18 6238
7340.99 5778
7341.80 5397
7342.61 4920
7343.42 4739
7344.22 4611
7345.03 4586
7345.84 4490
7346.65 4249
7347.46 4280
7348.27 4341
7349.08 4297
7349.89 4464
7350.70 4483
7351.51 4466
7352.31 4488
7353.12 4365
7353.93 4446
7354.74 4351
7355.55 4279
7356.36 4183
7357.17 4286
7357.98 4218
7358.79 4157
7359.60 4127
7360.41 4094
7361.22 4089
7362.03 4394
7362.84 4279
7363.65 4327
7364.46 4282
7365.27 4421
7366.08 4548
7366.89 4611
7367.70 4435
7368.51 4333
7369.32 4401
7370.13 4433
7370.94 4321
7371.75 4312
7372.56 4292
7373.37 4353
7374.18 4364
7374.99 4352
7375.80 4580
7376.61 4745
7377.42 4872
7378.23 4901
7379.04 5083
7379.85 5197
7380.66 5434
7381.48 5813
7382.29 6155
7383.10 6367
7383.91 6772
7384.72 6511
7385.53 6303
7386.34 5923
7387.15 5404
7387.96 5091
7388.77 4838
7389.59 4557
7390.40 4377
7391.21 4155
7392.02 4220
7392.83 4142
7393.64 4173
7394.45 4108
7395.27 4106
7396.08 3905
7396.89 4065
7397.70 4185
7398.51 4355
7399.32 4310
7400.14 4603
7400.95 4930
7401.76 5179
7402.57 5416
7403.38 5506
7404.20 5588
7405.01 5467
7405.82 5265
7406.63 4951
7407.44 4916
7408.26 4675
7409.07 4683
7409.88 4619
7410.69 4387
7411.51 4107
7412.32 3827
7413.13 3823
7413.94 3862
7414.76 3656
7415.57 3445
7416.38 3471
7417.19 3369
7418.01 3456
7418.82 3255
7419.63 3339
7420.45 3291
7421.26 3238
7422.07 3083
7422.88 3081
7423.70 3156
7424.51 3187
7425.32 2987
7426.14 3059
7426.95 2997
7427.76 2813
7428.58 3011
7429.39 2929
7430.20 2881
7431.02 2930
7431.83 2942
7432.64 2935
7433.46 3009
7434.27 3020
7435.09 2926
7435.90 2866
7436.71 2877
7437.53 2875
7438.34 2948
7439.16 2959
7439.97 2924
7440.78 2985
7441.60 2966
7442.41 2949
7443.23 3003
7444.04 3144
7444.85 3010
7445.67 3040
7446.48 2988
7447.30 3016
7448.11 3093
7448.93 3048
7449.74 3052
7450.56 2878
7451.37 3060
7452.18 3028
7453.00 3046
7453.81 2880
7454.63 2901
7455.44 2968
7456.26 2893
7457.07 2826
7457.89 2922
7458.70 2969
7459.52 3022
7460.33 3027
7461.15 2972
7461.96 2905
7462.78 3017
7463.59 2976
7464.41 2969
7465.23 3005
7466.04 2919
7466.86 2998
7467.67 3128
7468.49 3087
7469.30 3060
7470.12 2992
7470.93 3059
7471.75 3121
7472.57 2946
7473.38 2793
7474.20 2895
7475.01 3024
7475.83 2976
7476.65 2941
7477.46 2829
7478.28 2716
7479.09 2839
7479.91 2894
7480.73 2759
7481.54 2621
7482.36 2576
7483.18 2773
7483.99 2817
7484.81 2689
7485.62 2678
7486.44 2619
7487.26 2577
7488.07 2749
7488.89 2610
7489.71 2669
7490.52 2719
7491.34 2610
7492.16 2577
7492.98 2534
7493.79 2616
7494.61 2562
7495.43 2635
7496.24 2585
7497.06 2680
7497.88 2658
7498.70 2561
7499.51 2561
7500.33 2639
7501.15 2684
7501.96 2521
7502.78 2581
7503.60 2472
7504.42 2637
7505.23 2647
7506.05 2620
7506.87 2659
7507.69 2530
7508.51 2483
7509.32 2556
7510.14 2495
7510.96 2518
7511.78 2535
7512.59 2530
7513.41 2615
7514.23 2630
7515.05 2631
7515.87 2544
7516.69 2470
7517.50 2503
7518.32 2428
7519.14 2443
7519.96 2428
7520.78 2487
7521.60 2490
7522.41 2507
7523.23 2563
7524.05 2456
7524.87 2449
7525.69 2428
7526.51 2500
7527.33 2438
7528.14 2513
7528.96 2553
7529.78 2436
7530.60 2445
7531.42 2455
7532.24 2515
7533.06 2620
7533.88 2483
7534.70 2583
7535.52 2484
7536.34 2462
7537.16 2523
7537.97 2523
7538.79 2657
7539.61 2641
7540.43 2637
7541.25 2652
7542.07 2644
7542.89 2628
7543.71 2631
7544.53 2564
7545.35 2702
7546.17 2711
7546.99 2722
7547.81 2733
7548.63 2621
7549.45 2537
7550.27 2625
7551.09 2530
7551.91 2496
7552.73 2577
7553.55 2482
7554.37 2610
7555.19 2634
7556.01 2702
7556.83 2688
7557.65 2798
7558.47 2787
7559.29 2893
7560.11 2944
7560.93 2932
7561.76 2865
7562.58 2719
7563.40 2746
7564.22 2852
7565.04 2816
7565.86 2803
7566.68 2773
7567.50 2754
7568.32 2739
7569.14 2737
7569.96 2666
7570.79 2729
7571.61 2733
7572.43 2690
7573.25 2662
7574.07 2656
7574.89 2696
7575.71 2689
7576.54 2792
7577.36 2765
7578.18 2741
7579.00 2898
7579.82 2806
7580.64 2684
7581.46 2670
7582.29 2666
7583.11 2657
7583.93 2581
7584.75 2680
7585.57 2777
7586.40 2905
7587.22 2769
7588.04 2752
7588.86 2994
7589.68 3067
7590.51 3044
7591.33 2985
7592.15 2988
7592.97 2926
7593.80 2963
7594.62 2990
7595.44 2862
7596.26 2812
7597.09 2894
7597.91 2758
7598.73 2903
7599.55 2912
7600.38 2954
7601.20 3018
7602.02 3053
7602.85 3073
7603.67 3271
7604.49 3327
7605.31 3522
7606.14 3718
7606.96 3741
7607.78 3740
7608.61 3731
7609.43 3740
7610.25 3551
7611.08 3496
7611.90 3237
7612.72 3342
7613.55 3098
7614.37 3088
7615.19 3078
7616.02 3153
7616.84 3288
7617.67 3166
7618.49 3065
7619.31 3286
7620.14 3398
7620.96 3184
7621.78 3310
7622.61 3202
7623.43 3174
7624.26 3114
7625.08 3222
7625.91 3078
7626.73 3140
7627.55 3173
7628.38 3086
7629.20 3120
7630.03 3352
7630.85 3605
7631.68 3744
7632.50 4045
7633.32 4008
7634.15 3981
7634.97 4036
7635.80 3921
7636.62 3710
7637.45 3617
7638.27 3344
7639.10 3117
7639.92 3015
7640.75 2821
7641.57 2680
7642.40 2696
7643.22 2603
7644.05 2547
7644.87 2541
7645.70 2553
7646.52 2521
7647.35 2531
7648.17 2744
7649.00 2655
7649.82 2617
7650.65 2601
7651.48 2573
7652.30 2601
7653.13 2503
7653.95 2532
7654.78 2436
7655.60 2531
7656.43 2462
7657.26 2387
7658.08 2427
7658.91 2441
7659.73 2569
7660.56 2390
7661.39 2437
7662.21 2365
7663.04 2339
7663.86 2266
7664.69 2420
7665.52 2422
7666.34 2304
7667.17 2350
7668.00 2381
7668.82 2374
7669.65 2399
7670.48 2476
7671.30 2431
7672.13 2391
7672.96 2246
7673.78 2353
7674.61 2453
7675.44 2258
7676.26 2284
7677.09 2358
7677.92 2173
7678.74 2254
7679.57 2220
7680.40 2346
7681.22 2365
7682.05 2351
7682.88 2269
7683.71 2437
7684.53 2376
7685.36 2406
7686.19 2437
7687.02 2316
7687.84 2488
7688.67 2432
7689.50 2421
7690.33 2501
7691.15 2448
7691.98 2411
7692.81 2518
7693.64 2455
7694.47 2507
7695.29 2401
7696.12 2421
7696.95 2557
7697.78 2491
7698.61 2523
7699.43 2510
7700.26 2613
7701.09 2536
7701.92 2609
7702.75 2575
7703.57 2670
7704.40 2479
7705.23 2447
7706.06 2523
7706.89 2597
7707.72 2545
7708.55 2511
7709.37 2493
7710.20 2496
7711.03 2588
7711.86 2516
7712.69 2518
7713.52 2481
7714.35 2502
7715.18 2569
7716.01 2553
7716.83 2573
7717.66 2603
7718.49 2623
7719.32 2716
7720.15 2629
7720.98 2617
7721.81 2576
7722.64 2490
7723.47 2524
7724.30 2619
7725.13 2508
7725.96 2388
7726.79 2446
7727.62 2436
7728.45 2486
7729.28 2533
7730.11 2482
7730.94 2634
7731.77 2556
7732.60 2500
7733.42 2656
7734.25 2506
7735.09 2426
7735.92 2573
7736.75 2538
7737.58 2500
7738.41 2439
7739.24 2460
7740.07 2600
7740.90 2511
7741.73 2625
7742.56 2439
7743.39 2695
7744.22 2756
7745.05 2786
7745.88 3197
7746.71 3647
7747.54 4129
7748.37 4398
7749.20 4749
7750.03 5000
7750.86 5010
7751.70 5090
7752.53 4514
7753.36 4164
7754.19 3876
7755.02 3485
7755.85 3284
7756.68 2933
7757.51 2754
7758.34 2707
7759.18 2579
7760.01 2515
7760.84 2543
7761.67 2668
7762.50 2699
7763.33 2899
7764.16 2796
7765.00 2802
7765.83 2796
7766.66 2789
7767.49 2706
7768.32 2679
7769.16 2579
7769.99 2497
7770.82 2348
7771.65 2306
7772.48 2252
7773.32 2214
7774.15 2288
7774.98 2249
7775.81 2291
7776.64 2308
7777.48 2204
7778.31 2349
7779.14 2304
7779.97 2354
7780.81 2286
7781.64 2229
7782.47 2285
7783.30 2449
7784.14 2475
7784.97 2465
7785.80 2378
7786.64 2430
7787.47 2426
7788.30 2444
7789.13 2450
7789.97 2415
7790.80 2380
7791.63 2317
7792.47 2307
7793.30 2449
7794.13 2437
7794.97 2352
7795.80 2282
7796.63 2310
7797.47 2257
7798.30 2362
7799.13 2298
7799.97 2343
7800.80 2346
7801.63 2396
7802.47 2451
7803.30 2365
7804.13 2360
7804.97 2505
7805.80 2473
7806.64 2519
7807.47 2389
7808.30 2456
7809.14 2450
7809.97 2442
7810.81 2537
7811.64 2518
7812.47 2470
7813.31 2523
7814.14 2466
7814.98 2582
7815.81 2668
7816.65 2615
7817.48 2679
7818.32 2604
7819.15 2561
7819.98 2619
7820.82 2740
7821.65 2580
7822.49 2574
7823.32 2546
7824.16 2400
7824.99 2461
7825.83 2570
7826.66 2577
7827.50 2500
7828.33 2545
7829.17 2593
7830.00 2561
7830.84 2529
7831.67 2400
7832.51 2343
7833.34 2411
7834.18 2483
7835.02 2372
7835.85 2477
7836.69 2549
7837.52 2405
7838.36 2421
7839.19 2482
7840.03 2416
7840.86 2395
7841.70 2519
7842.54 2379
7843.37 2400
7844.21 2348
7845.04 2272
7845.88 2372
7846.72 2388
7847.55 2282
7848.39 2249
7849.22 2130
7850.06 2172
7850.90 2139
7851.73 2161
7852.57 2288
7853.41 2165
7854.24 2254
7855.08 2110
7855.92 2039
7856.75 2112
7857.59 2168
7858.43 2113
7859.26 2167
7860.10 2175
7860.94 2166
7861.77 2172
7862.61 2228
7863.45 2196
7864.28 2179
7865.12 2176
7865.96 2061
7866.79 2190
7867.63 2134
7868.47 2059
7869.31 2173
7870.14 2098
7870.98 2200
7871.82 2121
7872.66 2175
7873.49 2307
7874.33 2228
7875.17 2132
7876.01 2239
7876.84 2347
7877.68 2465
7878.52 2226
7879.36 2408
7880.19 2376
7881.03 2368
7881.87 2361
7882.71 2257
7883.55 2320
7884.38 2271
7885.22 2268
7886.06 2232
7886.90 2320
7887.74 2254
7888.57 2262
7889.41 2272
7890.25 2343
7891.09 2348
7891.93 2313
7892.77 2450
7893.61 2432
7894.44 2380
7895.28 2369
7896.12 2340
7896.96 2168
7897.80 2252
7898.64 2266
7899.48 2261
7900.32 2136
7901.15 2103
7901.99 2276
7902.83 2323
7903.67 2140
7904.51 2242
7905.35 2186
7906.19 2231
7907.03 2191
7907.87 2106
7908.71 2165
7909.55 2138
7910.39 2143
7911.22 2077
7912.06 2103
7912.90 2119
7913.74 2143
7914.58 2247
7915.42 2169
7916.26 2079
7917.10 2112
7917.94 2267
7918.78 2321
7919.62 2336
7920.46 2236
7921.30 2276
7922.14 2364
7922.98 2226
7923.82 2124
7924.66 2128
7925.50 2048
7926.34 2034
7927.18 2009
7928.02 2124
7928.86 1976
7929.70 1976
7930.55 2028
7931.39 2037
7932.23 2052
7933.07 2130
7933.91 2122
7934.75 1995
7935.59 1960
7936.43 1959
7937.27 1999
7938.11 2041
7938.95 1967
7939.79 1952
7940.63 2064
7941.48 2002
7942.32 2055
7943.16 2075
7944.00 2075
7944.84 1968
7945.68 2040
7946.52 2031
7947.36 2068
7948.21 2042
7949.05 2077
7949.89 2012
7950.73 2010
7951.57 2096
7952.41 2231
7953.26 2142
7954.10 2151
7954.94 2107
7955.78 2139
7956.62 2087
7957.47 2010
7958.31 1981
7959.15 2023
7959.99 1978
7960.83 2135
7961.68 2095
7962.52 1887
7963.36 1935
7964.20 1993
7965.04 2056
7965.89 2096
7966.73 2035
7967.57 2168
7968.41 2311
7969.26 2374
7970.10 2393
7970.94 2362
7971.78 2219
7972.63 2242
7973.47 2223
7974.31 2163
7975.16 2066
7976.00 2037
7976.84 2045
7977.68 2123
7978.53 2089
7979.37 2108
7980.21 2057
7981.06 2106
7981.90 2137
7982.74 2120
7983.59 2075
7984.43 2113
7985.27 1968
7986.12 1900
7986.96 1978
7987.80 2086
7988.65 1996
7989.49 1949
7990.34 1906
7991.18 1933
7992.02 1893
7992.87 1937
7993.71 1924
7994.55 1999
7995.40 1958
7996.24 1851
7997.09 1930
7997.93 1932
7998.77 1960
7999.62 1969
8000.46 1905
8001.31 1992
8002.15 1930
8003.00 1874
8003.84 1876
8004.68 1908
8005.53 1906
8006.37 1933
8007.22 1826
8008.06 1915
8008.91 1946
8009.75 1937
8010.60 1962
8011.44 1887
8012.29 2060
8013.13 2011
8013.98 1997
8014.82 1966
8015.67 1900
8016.51 1891
8017.36 1827
8018.20 1860
8019.05 1894
8019.89 1940
8020.74 1882
8021.58 1912
8022.43 1825
8023.27 1773
8024.12 1914
8024.96 1827
8025.81 1823
8026.66 1861
8027.50 1854
8028.35 1831
8029.19 1844
8030.04 1912
8030.88 1875
8031.73 1726
8032.58 1874
8033.42 1856
8034.27 1822
8035.11 1871
8035.96 1951
8036.81 2012
8037.65 2043
8038.50 1984
8039.35 2064
8040.19 2037
8041.04 1890
8041.88 1903
8042.73 1903
8043.58 1894
8044.42 1821
8045.27 1829
8046.12 1763
8046.96 1835
8047.81 1947
8048.66 1843
8049.50 1814
8050.35 1960
8051.20 1803
8052.04 1754
8052.89 1866
8053.74 1863
8054.59 1873
8055.43 1833
8056.28 1903
8057.13 1825
8057.97 1816
8058.82 1893
8059.67 1816
8060.52 1837
8061.36 1763
8062.21 1875
8063.06 1913
8063.91 1846
8064.75 1860
8065.60 1676
8066.45 1671
8067.30 1807
8068.15 1816
8068.99 1818
8069.84 1820
8070.69 1901
8071.54 1810
8072.38 1763
8073.23 1816
8074.08 1883
8074.93 1727
8075.78 1676
8076.63 1760
8077.47 1670
8078.32 1660
8079.17 1718
8080.02 1739
8080.87 1826
8081.72 1870
8082.56 1797
8083.41 1764
8084.26 1759
8085.11 1647
8085.96 1822
8086.81 1699
8087.66 1771
8088.51 1764
8089.35 1670
8090.20 1761
8091.05 1759
8091.90 1770
8092.75 1661
8093.60 1717
8094.45 1665
8095.30 1671
8096.15 1780
8097.00 1785
8097.85 1769
8098.70 1739
8099.55 1694
8100.39 1813
8101.24 1648
8102.09 1647
8102.94 1683
8103.79 1762
8104.64 1827
8105.49 1758
8106.34 1789
8107.19 1828
8108.04 1700
8108.89 1729
8109.74 1778
8110.59 1723
8111.44 1735
8112.29 1698
8113.14 1716
8113.99 1696
8114.84 1762
8115.69 1779
8116.54 1890
8117.39 1839
8118.24 1821
8119.09 1806
8119.95 1765
8120.80 1754
8121.65 1810
8122.50 1861
8123.35 1903
8124.20 1825
8125.05 1767
8125.90 1704
8126.75 1785
8127.60 1732
8128.45 1754
8129.30 1765
8130.15 1668
8131.01 1716
8131.86 1766
8132.71 1693
8133.56 1715
8134.41 1697
8135.26 1763
8136.11 1820
8136.96 1729
8137.82 1760
8138.67 1786
8139.52 1821
8140.37 1792
8141.22 1867
8142.07 1913
8142.93 1837
8143.78 1808
8144.63 1780
8145.48 1794
8146.33 1805
8147.19 1848
8148.04 1896
8148.89 1767
8149.74 1726
8150.59 1783
8151.45 1888
8152.30 1749
8153.15 1808
8154.00 1899
8154.85 2072
8155.71 2092
8156.56 2058
8157.41 2128
8158.26 2111
8159.12 2064
8159.97 2066
8160.82 1902
8161.68 1746
8162.53 1931
8163.38 1861
8164.23 1819
8165.09 1928
8165.94 1826
8166.79 1860
8167.65 1847
8168.50 1828
8169.35 1804
8170.20 1751
8171.06 1775
8171.91 1795
8172.76 1751
8173.62 1700
8174.47 1762
8175.32 1778
8176.18 1672
8177.03 1828
8177.89 1798
8178.74 1715
8179.59 1638
8180.45 1622
8181.30 1740
8182.15 1713
8183.01 1722
8183.86 1725
8184.72 1694
8185.57 1662
8186.42 1833
8187.28 1730
8188.13 1682
8188.99 1635
8189.84 1673
8190.69 1738
8191.55 1658
8192.40 1648
8193.26 1724
8194.11 1684
8194.97 1708
8195.82 1674
8196.68 1639
8197.53 1852
8198.38 1669
8199.24 1644
8200.09 1651
8200.95 1643
8201.80 1578
8202.66 1763
8203.51 1764
8204.37 1568
8205.22 1730
8206.08 1808
8206.93 1778
8207.79 1669
8208.64 1696
8209.50 1663
8210.35 1736
8211.21 1708
8212.06 1689
8212.92 1733
8213.78 1746
8214.63 1689
8215.49 1713
8216.34 1744
8217.20 1785
8218.05 1714
8218.91 1816
8219.76 1824
8220.62 1886
8221.48 2002
8222.33 2002
8223.19 1978
8224.04 2125
8224.90 2203
8225.76 2145
8226.61 2063
8227.47 2038
8228.32 1960
8229.18 1940
8230.04 1935
8230.89 1855
8231.75 1842
8232.61 1804
8233.46 1833
8234.32 1843
8235.18 1752
8236.03 1816
8236.89 1771
8237.75 1809
8238.60 1700
8239.46 1776
8240.32 1759
8241.17 1813
8242.03 1747
8242.89 1613
8243.74 1690
8244.60 1801
8245.46 1735
8246.31 1639
8247.17 1673
8248.03 1822
8248.89 1812
8249.74 1834
8250.60 1873
8251.46 1821
8252.32 1883
8253.17 1824
8254.03 1826
8254.89 1799
8255.75 1796
8256.60 1713
8257.46 1778
8258.32 1672
8259.18 1701
8260.04 1775
8260.89 1741
8261.75 1765
8262.61 1691
8263.47 1721
8264.33 1776
8265.18 1689
8266.04 1706
8266.90 1794
8267.76 1683
8268.62 1770
8269.47 1725
8270.33 1689
8271.19 1689
8272.05 1687
8272.91 1730
8273.77 1654
8274.63 1713
8275.48 1820
8276.34 1784
8277.20 1777
8278.06 1727
8278.92 1748
8279.78 1716
8280.64 1726
8281.50 1645
8282.36 1726
8283.21 1688
8284.07 1761
8284.93 1792
8285.79 1702
8286.65 1721
8287.51 1802
8288.37 1755
8289.23 1806
8290.09 1734
8290.95 1732
8291.81 1760
8292.67 1842
8293.53 1826
8294.39 1928
8295.25 1851
8296.11 1798
8296.97 1839
8297.82 1792
8298.68 1865
8299.54 1828
8300.40 1913
8301.26 1805
8302.12 1879
8302.98 1795
8303.84 1887
8304.71 1791
8305.57 1805
8306.43 1831
8307.29 1772
8308.15 1793
8309.01 1831
8309.87 1891
8310.73 1983
8311.59 1840
8312.45 1783
8313.31 1842
8314.17 1911
8315.03 1929
8315.89 1882
8316.75 1855
8317.61 1662
8318.47 1849
8319.33 1828
8320.20 1860
8321.06 1904
8321.92 1837
8322.78 1909
8323.64 1863
8324.50 1840
8325.36 1824
8326.22 1882
8327.09 1964
8327.95 1910
8328.81 1779
8329.67 1846
8330.53 1952
8331.39 1870
8332.25 1798
8333.12 1772
8333.98 1866
8334.84 1896
8335.70 1874
8336.56 1904
8337.42 1863
8338.29 1832
8339.15 1841
8340.01 1927
8340.87 1910
8341.73 1876
8342.60 1937
8343.46 1902
8344.32 1874
8345.18 1873
8346.05 1896
8346.91 1856
8347.77 1825
8348.63 1861
8349.50 1948
8350.36 2006
8351.22 1862
8352.08 1909
8352.95 1967
8353.81 1976
8354.67 1926
8355.53 1950
8356.40 2042
8357.26 1918
8358.12 2058
8358.99 2054
8359.85 1981
8360.71 1904
8361.58 1999
8362.44 2044
8363.30 1997
8364.17 2026
8365.03 2092
8365.89 2103
8366.76 2138
8367.62 2027
8368.48 2037
8369.35 2154
8370.21 2058
8371.07 2098
8371.94 2160
8372.80 2202
8373.66 2019
8374.53 2014
8375.39 2095
8376.26 2100
8377.12 2141
8377.98 2137
8378.85 2191
8379.71 2114
8380.58 2201
8381.44 2292
8382.30 2175
8383.17 2194
8384.03 2237
8384.90 2247
8385.76 2281
8386.63 2309
8387.49 2306
8388.35 2428
8389.22 2386
8390.08 2411
8390.95 2429
8391.81 2360
8392.68 2385
8393.54 2467
8394.41 2437
8395.27 2537
8396.14 2421
8397.00 2518
8397.87 2462
8398.73 2639
8399.60 2639
8400.46 2515
8401.33 2556
8402.19 2572
8403.06 2546
8403.92 2615
8404.79 2598
8405.65 2635
8406.52 2614
8407.39 2580
8408.25 2686
8409.12 2679
8409.98 2589
8410.85 2806
8411.71 2758
8412.58 2876
8413.44 3034
8414.31 3012
8415.18 3052
8416.04 3052
8416.91 3024
8417.77 3025
8418.64 3172
8419.51 3052
8420.37 3043
8421.24 3194
8422.11 3175
8422.97 3170
8423.84 3303
8424.70 3375
8425.57 3322
8426.44 3323
8427.30 3344
8428.17 3478
8429.04 3606
8429.90 3481
8430.77 3572
8431.64 3569
8432.50 3649
8433.37 3671
8434.24 3645
8435.10 3666
8435.97 3874
8436.84 3932
8437.71 3987
8438.57 3958
8439.44 4068
8440.31 4319
8441.17 4515
8442.04 4576
8442.91 4699
8443.78 4755
8444.64 4706
8445.51 4746
8446.38 4694
8447.25 4851
8448.11 4908
8448.98 5089
8449.85 5090
8450.72 5219
8451.58 5476
8452.45 5624
8453.32 6052
8454.19 7005
8455.06 8094
8455.92 9685
8456.79 10948
8457.66 12487
8458.53 13483
8459.40 13917
8460.27 13473
8461.13 12258
8462.00 11010
8462.87 9391
8463.74 7822
8464.61 6840
8465.48 6124
8466.34 5373
8467.21 5058
8468.08 4789
8468.95 4489
8469.82 4182
8470.69 4062
8471.56 3854
8472.42 3716
8473.29 3617
8474.16 3485
8475.03 3514
8475.90 3569
8476.77 3445
8477.64 3311
8478.51 3152
8479.38 3136
8480.25 3102
8481.12 3139
8481.99 3108
8482.85 3104
8483.72 3218
8484.59 3331
8485.46 3457
8486.33 3464
8487.20 3280
8488.07 3435
8488.94 3360
8489.81 3281
8490.68 3263
8491.55 3216
8492.42 3098
8493.29 3145
8494.16 3187
8495.03 3209
8495.90 3343
8496.77 3437
8497.64 3416
8498.51 3269
8499.38 3237
8500.25 3157
8501.12 3239
8501.99 3009
8502.86 3042
8503.73 3015
8504.60 3162
8505.47 3056
8506.34 3070
8507.22 3102
8508.09 3010
8508.96 3032
8509.83 3036
8510.70 3100
8511.57 3155
8512.44 3275
8513.31 3247
8514.18 3316
8515.05 3305
8515.92 3278
8516.80 3478
8517.67 3480
8518.54 3420
8519.41 3371
8520.28 3447
8521.15 3436
8522.02 3411
8522.89 3429
8523.77 3453
8524.64 3442
8525.51 3531
8526.38 3553
8527.25 3663
8528.12 3688
8529.00 3719
8529.87 3782
8530.74 3623
8531.61 3632
8532.48 3737
8533.36 3608
8534.23 3577
8535.10 3703
8535.97 3534
8536.84 3499
8537.72 3691
8538.59 3609
8539.46 3663
8540.33 3462
8541.21 3514
8542.08 3512
8542.95 3633
8543.82 3592
8544.70 3552
8545.57 3385
8546.44 3168
8547.31 3152
8548.19 3241
8549.06 3151
8549.93 3080
8550.80 3007
8551.68 2993
8552.55 3114
8553.42 3260
8554.30 3522
8555.17 3589
8556.04 3649
8556.92 3670
8557.79 3665
8558.66 3830
8559.54 3615
8560.41 3416
8561.28 3267
8562.16 3105
8563.03 3105
8563.90 3116
8564.78 3118
8565.65 2949
8566.52 2975
8567.40 2995
8568.27 3136
8569.15 3063
8570.02 3010
8570.89 3027
8571.77 3002
8572.64 2954
8573.51 2881
8574.39 2890
8575.26 2977
8576.14 2918
8577.01 2805
8577.89 2745
8578.76 2864
8579.63 2697
8580.51 2642
8581.38 2847
8582.26 2913
8583.13 2863
8584.01 2858
8584.88 2927
8585.76 2990
8586.63 2900
8587.51 2895
8588.38 2826
8589.26 2876
8590.13 2787
8591.00 2795
8591.88 2745
8592.75 2837
8593.63 2961
8594.51 2981
8595.38 3067
8596.26 3063
8597.13 3128
8598.01 3097
8598.88 3092
8599.76 3273
8600.63 3195
8601.51 3173
8602.38 3039
8603.26 3021
8604.13 3219
8605.01 3290
8605.89 3170
8606.76 3116
8607.64 3303
8608.51 3373
8609.39 3447
8610.26 3410
8611.14 3620
8612.02 3704
8612.89 3837
8613.77 3682
8614.65 3712
8615.52 3587
8616.40 3692
8617.27 3371
8618.15 3418
8619.03 3261
8619.90 3411
8620.78 3526
8621.66 3484
8622.53 3481
8623.41 3477
8624.29 3493
8625.16 3441
8626.04 3501
8626.92 3367
8627.79 3528
8628.67 3569
8629.55 3542
8630.42 3818
8631.30 3750
8632.18 3695
8633.05 3817
8633.93 3678
8634.81 3601
8635.69 3537
8636.56 3667
8637.44 3700
8638.32 3598
8639.20 3590
8640.07 3758
8640.95 3882
8641.83 3938
8642.71 3993
8643.58 3940
8644.46 3890
8645.34 3923
8646.22 4058
8647.09 4084
8647.97 4110
8648.85 4231
8649.73 4150
8650.61 4203
8651.48 4277
8652.36 4403
8653.24 4396
8654.12 4213
8655.00 4324
8655.87 4471
8656.75 4442
8657.63 4480
8658.51 4496
8659.39 4440
8660.27 4491
8661.14 4475
8662.02 4451
8662.90 4514
8663.78 4552
8664.66 4493
8665.54 4514
8666.42 4671
8667.30 4578
8668.17 4580
8669.05 4893
8669.93 4962
8670.81 5324
8671.69 5504
8672.57 5574
8673.45 5959
8674.33 6361
8675.21 6346
8676.09 6462
8676.97 6649
8677.84 6417
8678.72 6363
8679.60 6227
8680.48 5937
8681.36 5799
8682.24 5566
8683.12 5554
8684.00 5620
8684.88 5412
8685.76 5322
8686.64 5430
8687.52 5484
8688.40 5634
8689.28 5932
8690.16 6363
8691.04 7030
8691.92 8011
8692.80 8544
8693.68 9453
8694.56 10062
8695.44 10372
8696.32 9975
8697.20 9747
8698.08 9104
8698.96 8370
8699.84 7610
8700.72 7018
8701.60 6365
8702.48 5944
8703.37 5622
8704.25 5462
8705.13 5244
8706.01 5291
8706.89 5470
8707.77 5100
8708.65 5076
8709.53 5212
8710.41 5169
8711.29 5363
8712.17 5244
8713.06 5091
8713.94 5311
8714.82 5225
8715.70 5167
8716.58 5212
8717.46 5360
8718.34 5210
8719.22 5224
8720.11 5334
8720.99 5321
8721.87 5598
8722.75 5655
8723.63 5591
8724.51 5635
8725.40 5537
8726.28 5665
8727.16 5689
8728.04 5780
8728.92 5856
8729.81 5959
8730.69 6133
8731.57 6258
8732.45 6221
8733.33 6282
8734.22 6387
8735.10 6557
8735.98 6637
8736.86 6653
8737.75 6634
8738.63 6835
8739.51 6871
8740.39 6898
8741.28 7047
8742.16 7299
8743.04 6835
8743.92 6901
8744.81 6953
8745.69 6858
8746.57 7058
8747.46 6904
8748.34 6925
8749.22 6935
8750.10 6948
8750.99 7083
8751.87 7256
8752.75 7394
8753.64 7512
8754.52 7602
8755.40 7730
8756.29 7846
8757.17 7773
8758.05 7838
8758.94 7956
8759.82 7912
8760.70 7894
8761.59 8066
8762.47 8315
8763.35 8683
8764.24 8663
8765.12 8792
8766.01 9284
8766.89 9500
8767.77 9745
8768.66 9988
8769.54 10123
8770.43 10148
8771.31 10060
8772.19 9881
8773.08 9770
8773.96 9678
8774.85 9811
8775.73 9637
8776.62 9856
8777.50 10070
8778.38 10708
8779.27 11566
8780.15 13017
8781.04 15098
8781.92 17467
8782.81 19603
8783.69 21902
8784.58 22869
8785.46 22960
8786.35 22160
8787.23 21125
8788.12 19430
8789.00 17309
8789.89 15345
8790.77 13712
8791.66 12305
8792.54 11078
8793.43 10691
8794.31 10653
8795.20 10539
8796.08 10816
8796.97 11835
8797.85 12633
8798.74 13758
8799.62 14915
8800.51 15764
8801.40 15632
8802.28 15063
8803.17 14366
8804.05 13160
8804.94 12124
8805.82 10862
8806.71 9828
8807.60 9069
8808.48 8397
8809.37 7994
8810.25 7735
8811.14 7576
8812.03 7805
8812.91 8057
8813.80 8357
8814.69 8874
8815.57 8775
8816.46 9174
8817.34 9172
8818.23 9033
8819.12 8487
8820.00 8130
8820.89 7675
8821.78 7329
8822.66 7167
8823.55 6782
8824.44 6612
8825.32 6360
8826.21 6304
8827.10 6230
8827.99 6248
8828.87 6211
8829.76 6308
8830.65 6465
8831.53 6586
8832.42 6364
8833.31 6486
8834.20 6325
8835.08 6273
8835.97 6254
8836.86 6298
8837.74 6148
8838.63 6219
8839.52 6223
8840.41 6161
8841.30 5756
8842.18 5737
8843.07 6006
8843.96 6088
8844.85 6084
8845.73 6040
8846.62 6181
8847.51 6047
8848.40 6110
8849.29 6041
8850.17 6109
8851.06 6194
8851.95 6262
8852.84 6016
8853.73 5954
8854.61 5859
8855.50 5861
8856.39 5904
8857.28 5892
8858.17 5849
8859.06 5919
8859.95 6004
8860.83 5882
8861.72 5855
8862.61 5689
8863.50 5801
8864.39 5751
8865.28 5670
8866.17 5608
8867.06 5670
8867.94 5363
8868.83 5348
8869.72 5198
8870.61 5159
8871.50 5169
8872.39 5096
8873.28 5104
8874.17 5021
8875.06 4896
8875.95 4927
8876.84 4738
8877.73 4780
8878.62 4838
8879.51 4685
8880.40 4633
8881.28 4541
8882.17 4519
8883.06 4488
8883.95 4416
8884.84 4402
8885.73 4263
8886.62 4316
8887.51 4177
8888.40 4257
8889.29 4235
8890.18 4153
8891.07 4014
8891.96 3964
8892.85 3902
8893.74 3882
8894.63 3864
8895.53 3870
8896.42 3831
8897.31 3695
8898.20 3799
8899.09 3823
8899.98 3678
8900.87 3681
8901.76 3596
8902.65 3601
8903.54 3628
8904.43 3505
8905.32 3533
8906.21 3381
8907.10 3344
8907.99 3474
8908.89 3388
8909.78 3317
8910.67 3259
8911.56 3348
8912.45 3331
8913.34 3375
8914.23 3241
8915.12 3222
8916.02 3247
8916.91 3221
8917.80 3197
8918.69 3211
8919.58 3123
8920.47 3108
8921.36 3124
8922.26 2996
8923.15 3053
8924.04 3130
8924.93 3106
8925.82 3107
8926.72 3252
8927.61 3245
8928.50 3311
8929.39 3377
8930.28 3387
8931.18 3307
8932.07 3346
8932.96 3156
8933.85 3078
8934.75 3127
8935.64 3070
8936.53 3086
8937.42 2959
8938.31 2888
8939.21 3024
8940.10 3076
8940.99 2923
8941.89 2878
8942.78 2874
8943.67 2963
8944.56 2943
8945.46 2904
8946.35 2932
8947.24 2940
8948.14 2859
8949.03 2824
8949.92 2800
8950.81 2709
8951.71 2727
8952.60 2714
8953.49 2835
8954.39 2850
8955.28 2718
8956.17 2793
8957.07 2904
8957.96 2799
8958.85 2818
8959.75 2671
8960.64 2627
8961.54 2709
8962.43 2628
8963.32 2591
8964.22 2507
8965.11 2561
8966.00 2569
8966.90 2579
8967.79 2678
8968.69 2637
8969.58 2637
8970.47 2759
8971.37 2616
8972.26 2633
8973.16 2620
8974.05 2521
8974.95 2635
8975.84 2639
8976.73 2556
8977.63 2530
8978.52 2465
8979.42 2328
8980.31 2448
8981.21 2422
8982.10 2377
8983.00 2376
8983.89 2289
8984.79 2344
8985.68 2286
8986.58 2262
8987.47 2360
8988.37 2272
8989.26 2235
8990.16 2298
8991.05 2185
8991.95 2201
8992.84 2187
8993.74 2221
8994.63 2216
8995.53 2221
8996.42 2048
8997.32 2056
8998.21 2155
8999.11 2116
9000.01 2013
9000.90 2084
9001.80 2039
9002.69 2018
9003.59 2018
9004.48 2037
9005.38 2100
9006.28 2078
9007.17 2092
9008.07 1991
9008.96 2000
9009.86 1970
9010.76 1975
9011.65 1993
9012.55 2118
9013.45 2089
9014.34 1957
9015.24 2021
9016.13 2011
9017.03 2015
9017.93 2035
9018.82 1910
9019.72 1938
9020.62 1946
9021.51 1981
9022.41 1876
9023.31 1864
9024.20 1967
9025.10 1996
9026.00 1923
9026.89 1852
9027.79 1936
9028.69 1946
9029.59 1921
9030.48 1931
9031.38 1906
9032.28 1873
9033.17 1916
9034.07 2004
9034.97 1909
9035.87 1872
9036.76 1837
9037.66 1849
9038.56 1795
9039.46 1799
9040.35 1778
9041.25 1847
9042.15 1774
9043.05 1761
9043.94 1868
9044.84 1987
9045.74 1878
9046.64 1843
9047.54 1896
9048.43 1911
9049.33 1811
9050.23 1808
9051.13 1862
9052.03 1722
9052.92 1821
9053.82 1875
9054.72 1908
9055.62 1826
9056.52 1791
9057.42 1832
9058.32 1828
9059.21 1760
9060.11 1808
9061.01 1796
9061.91 1865
9062.81 1842
9063.71 1875
9064.61 1924
9065.50 1840
9066.40 1924
9067.30 2004
9068.20 1840
9069.10 1931
9070.00 1890
9070.90 2004
9071.80 2009
9072.70 1917
9073.60 1863
9074.50 1928
9075.40 1848
9076.29 1848
9077.19 1804
9078.09 1781
9078.99 1800
9079.89 1916
9080.79 1861
9081.69 1760
9082.59 1724
9083.49 1822
9084.39 1781
9085.29 1813
9086.19 1823
9087.09 1747
9087.99 1850
9088.89 1668
9089.79 1771
9090.69 1740
9091.59 1709
9092.49 1807
9093.39 1788
9094.29 1737
9095.19 1806
9096.09 1877
9096.99 1854
9097.89 1745
9098.79 1656
9099.69 1678
9100.60 1822
9101.50 1742
9102.40 1708
9103.30 1701
9104.20 1809
9105.10 1761
9106.00 1819
9106.90 1782
9107.80 1736
9108.70 1674
9109.60 1668
9110.50 1739
9111.41 1752
9112.31 1747
9113.21 1794
9114.11 1734
9115.01 1774
9115.91 1760
9116.81 1703
9117.72 1765
9118.62 1747
9119.52 1818
9120.42 1739
9121.32 1718
9122.22 1781
9123.12 1698
9124.03 1720
9124.93 1744
9125.83 1674
9126.73 1705
9127.63 1814
9128.54 1790
9129.44 1794
9130.34 1857
9131.24 1850
9132.14 1848
9133.05 1858
9133.95 1722
9134.85 1706
9135.75 1737
9136.66 1773
9137.56 1767
9138.46 1710
9139.36 1826
9140.27 1768
9141.17 1777
9142.07 1820
9142.97 1789
9143.88 1853
9144.78 1841
9145.68 1805
9146.59 1757
9147.49 1693
9148.39 1751
9149.29 1797
9150.20 1741
9151.10 1838
9152.00 1800
9152.91 1784
9153.81 1780
9154.71 1780
9155.62 1813
9156.52 1816
9157.42 1706
9158.33 1806
9159.23 1727
9160.13 1761
9161.04 1697
9161.94 1799
9162.84 1759
9163.75 1827
9164.65 1810
9165.56 1788
9166.46 1690
9167.36 1758
9168.27 1734
9169.17 1818
9170.08 1815
9170.98 1728
9171.88 1671
9172.79 1747
9173.69 1754
9174.60 1698
9175.50 1653
9176.41 1665
9177.31 1651
9178.21 1680
9179.12 1689
9180.02 1783
9180.93 1726
9181.83 1663
9182.74 1694
9183.64 1730
9184.55 1717
9185.45 1809
9186.36 1813
9187.26 1843
9188.17 1797
9189.07 1771
9189.98 1770
9190.88 1745
9191.79 1763
9192.69 1752
9193.60 1903
9194.50 1790
9195.41 1795
9196.31 1780
9197.22 1831
9198.12 1761
9199.03 1827
9199.93 1854
9200.84 1907
9201.75 1958
9202.65 1855
9203.56 1967
9204.46 1968
9205.37 2075
9206.27 1865
9207.18 1866
9208.09 1873
9208.99 1887
9209.90 1902
9210.80 1734
9211.71 1801
9212.62 1767
9213.52 1696
9214.43 1726
9215.34 1774
9216.24 1778
9217.15 1810
9218.05 1755
9218.96 1778
9219.87 1793
9220.77 1874
9221.68 1895
9222.59 1756
9223.49 1686
9224.40 1790
9225.31 1818
9226.21 1712
9227.12 1736
9228.03 1686
9228.93 1722
9229.84 1637
9230.75 1712
9231.66 1688
9232.56 1676
9233.47 1594
9234.38 1692
9235.28 1670
9236.19 1640
9237.10 1621
9238.01 1672
9238.91 1695
9239.82 1705
9240.73 1686
9241.64 1648
9242.54 1628
9243.45 1619
9244.36 1624
9245.27 1659
9246.18 1616
9247.08 1584
9247.99 1589
9248.90 1676
9249.81 1659
9250.71 1721
9251.62 1717
9252.53 1758
9253.44 1662
9254.35 1646
9255.26 1580
9256.16 1623
9257.07 1584
9257.98 1629
9258.89 1669
9259.80 1655
9260.71 1671
9261.61 1652
9262.52 1686
9263.43 1602
9264.34 1677
9265.25 1629
9266.16 1622
9267.07 1599
9267.98 1659
9268.88 1668
9269.79 1684
9270.70 1690
9271.61 1657
9272.52 1619
9273.43 1656
9274.34 1680
9275.25 1678
9276.16 1725
9277.07 1762
9277.98 1787
9278.89 1807
9279.80 1747
9280.70 1857
9281.61 1784
9282.52 1780
9283.43 1725
9284.34 1753
9285.25 1763
9286.16 1672
9287.07 1685
9287.98 1662
9288.89 1667
9289.80 1652
9290.71 1675
9291.62 1707
9292.53 1773
9293.44 1724
9294.35 1761
9295.26 1874
9296.17 1875
9297.08 1786
9297.99 1877
9298.90 1779
9299.81 1739
9300.73 1799
9301.64 1818
9302.55 1767
9303.46 1758
9304.37 1733
9305.28 1747
9306.19 1740
9307.10 1682
9308.01 1694
9308.92 1692
9309.83 1673
9310.74 1697
9311.65 1717
9312.57 1758
9313.48 1674
9314.39 1671
9315.30 1737
9316.21 1652
9317.12 1721
9318.03 1652
9318.94 1577
9319.86 1803
9320.77 1698
9321.68 1695
9322.59 1666
9323.50 1678
9324.41 1541
9325.33 1462
9326.24 1579
9327.15 1618
9328.06 1663
9328.97 1665
9329.88 1623
9330.80 1530
9331.71 1579
9332.62 1644
9333.53 1637
9334.44 1599
9335.36 1600
9336.27 1679
9337.18 1688
9338.09 1648
9339.01 1634
9339.92 1583
9340.83 1623
9341.74 1645
9342.66 1624
9343.57 1661
9344.48 1576
9345.39 1681
9346.31 1710
9347.22 1620
9348.13 1670
9349.05 1787
9349.96 1835
9350.87 1671
9351.78 1671
9352.70 1662
9353.61 1704
9354.52 1730
9355.44 1682
9356.35 1638
9357.26 1725
9358.18 1678
9359.09 1650
9360.00 1732
9360.92 1653
9361.83 1635
9362.74 1703
9363.66 1731
9364.57 1659
9365.48 1726
9366.40 1723
9367.31 1684
9368.23 1680
9369.14 1640
9370.05 1692
9370.97 1656
9371.88 1711
9372.80 1801
9373.71 1706
9374.62 1649
9375.54 1695
9376.45 1681
9377.37 1769
9378.28 1799
9379.19 1764
9380.11 1693
9381.02 1759
9381.94 1816
9382.85 1713
9383.77 1743
9384.68 1687
9385.60 1724
9386.51 1848
9387.43 1828
9388.34 1776
9389.26 1705
9390.17 1860
9391.09 1938
9392.00 1870
9392.91 1926
9393.83 2041
9394.75 2142
9395.66 2031
9396.58 2080
9397.49 2140
9398.41 2201
9399.32 2130
9400.24 2109
9401.15 2129
9402.07 2024
9402.98 1954
9403.90 2018
9404.81 1960
9405.73 2100
9406.65 2067
9407.56 2068
9408.48 2010
9409.39 1974
9410.31 1957
9411.22 1969
9412.14 1994
9413.06 1918
9413.97 1976
9414.89 1930
9415.80 1830
9416.72 1793
9417.64 1887
9418.55 1892
9419.47 1800
9420.39 1792
9421.30 1711
9422.22 1706
9423.14 1721
9424.05 1818
9424.97 1740
9425.88 1811
9426.80 1790
9427.72 1826
9428.64 1758
9429.55 1846
9430.47 1836
9431.39 1773
9432.30 1824
9433.22 1850
9434.14 1806
9435.05 1859
9435.97 1947
9436.89 1917
9437.81 2001
9438.72 2021
9439.64 2030
9440.56 2019
9441.47 2034
9442.39 1992
9443.31 1933
9444.23 1921
9445.14 1962
9446.06 1896
9446.98 1908
9447.90 1959
9448.81 1959
9449.73 2044
9450.65 1941
9451.57 2067
9452.49 2073
9453.40 2333
9454.32 2430
9455.24 2498
9456.16 2685
9457.08 2714
9457.99 2580
9458.91 2454
9459.83 2364
9460.75 2251
9461.67 2201
9462.59 2091
9463.50 2072
9464.42 2039
9465.34 1990
9466.26 1846
9467.18 1874
9468.10 1884
9469.02 1921
9469.94 1853
9470.85 1849
9471.77 1777
9472.69 1815
9473.61 1838
9474.53 1898
9475.45 1859
9476.37 1891
9477.29 1880
9478.21 1834
9479.13 1840
9480.04 1960
9480.96 2007
9481.88 2027
9482.80 2052
9483.72 2069
9484.64 2056
9485.56 2085
9486.48 2203
9487.40 2101
9488.32 1982
9489.24 1923
9490.16 1917
9491.08 1876
9492.00 1960
9492.92 1908
9493.84 1948
9494.76 1934
9495.68 1865
9496.60 1885
9497.52 1808
9498.44 1794
9499.36 1858
9500.28 1832
9501.20 1767
9502.12 1835
9503.04 1797
9503.96 1810
9504.88 1824
9505.80 1730
9506.72 1742
9507.64 1732
9508.56 1861
9509.48 1828
9510.41 1833
9511.33 1888
9512.25 1853
9513.17 1878
9514.09 1849
9515.01 1847
9515.93 1856
9516.85 1913
9517.77 1940
9518.69 1968
9519.61 1898
9520.54 1937
9521.46 2013
9522.38 2010
9523.30 2059
9524.22 2024
9525.14 1993
9526.06 1960
9526.99 1839
9527.91 2024
9528.83 1935
9529.75 2096
9530.67 2170
9531.59 2056
9532.52 2325
9533.44 2528
9534.36 2561
9535.28 2668
9536.20 2657
9537.13 2730
9538.05 2558
9538.97 2384
9539.89 2364
9540.81 2202
9541.74 2131
9542.66 2088
9543.58 1966
9544.50 1996
9545.43 1900
9546.35 1962
9547.27 1966
9548.19 1889
9549.12 1867
9550.04 1845
9550.96 1795
9551.88 1790
9552.81 1842
9553.73 1964
9554.65 1807
9555.58 1861
9556.50 1790
9557.42 1842
9558.34 1921
9559.27 1976
9560.19 2068
9561.11 2132
9562.04 2034
9562.96 2048
9563.88 2007
9564.81 2009
9565.73 1932
9566.65 1871
9567.58 1913
9568.50 1903
9569.43 1926
9570.35 1892
9571.27 1823
9572.20 1783
9573.12 1759
9574.04 1816
9574.97 1806
9575.89 1821
9576.82 1721
9577.74 1771
9578.66 1722
9579.59 1759
9580.51 1687
9581.44 1788
9582.36 1814
9583.28 1780
9584.21 1730
9585.13 1788
9586.06 1785
9586.98 1758
9587.91 1799
9588.83 1719
9589.76 1727
9590.68 1786
9591.60 1815
9592.53 1812
9593.45 1883
9594.38 1904
9595.30 1903
9596.23 1853
9597.15 1904
9598.08 1912
9599.00 1976
9599.93 1846
9600.85 1802
9601.78 1950
9602.70 1965
9603.63 1990
9604.55 1946
9605.48 1985
9606.41 1941
9607.33 1950
9608.26 1991
9609.18 2113
9610.11 2003
9611.03 2034
9611.96 2042
9612.88 1998
9613.81 2013
9614.74 2038
9615.66 2117
9616.59 2135
9617.51 2039
9618.44 2087
9619.37 2077
9620.29 2121
9621.22 2092
9622.14 1987
9623.07 2109
9624.00 2156
9624.92 2128
9625.85 2067
9626.78 2081
9627.70 2151
9628.63 2141
9629.55 2154
9630.48 2268
9631.41 2056
9632.33 2210
9633.26 2253
9634.19 2328
9635.11 2254
9636.04 2276
9636.97 2364
9637.90 2430
9638.82 2431
9639.75 2483
9640.68 2366
9641.60 2292
9642.53 2418
9643.46 2424
9644.38 2333
9645.31 2512
9646.24 2519
9647.17 2581
9648.09 2687
9649.02 2874
9649.95 2830
9650.88 2974
9651.80 3161
9652.73 3224
9653.66 3057
9654.59 3044
9655.51 3108
9656.44 3056
9657.37 2890
9658.30 2794
9659.23 2797
9660.15 2805
9661.08 2599
9662.01 2502
9662.94 2612
9663.87 2634
9664.80 2570
9665.72 2595
9666.65 2566
9667.58 2732
9668.51 2635
9669.44 2793
9670.37 2897
9671.29 2857
9672.22 2767
9673.15 2754
9674.08 2773
9675.01 2733
9675.94 2665
9676.87 2811
9677.79 2801
9678.72 2690
9679.65 2709
9680.58 2761
9681.51 2784
9682.44 2710
9683.37 2761
9684.30 2704
9685.23 2703
9686.16 2764
9687.09 2729
9688.01 2849
9688.94 2910
9689.87 2908
9690.80 2873
9691.73 2796
9692.66 2900
9693.59 2933
9694.52 3048
9695.45 2849
9696.38 3044
9697.31 3033
9698.24 3076
9699.17 3159
9700.10 3201
9701.03 3378
9701.96 3535
9702.89 3524
9703.82 3342
9704.75 3337
9705.68 3162
9706.61 3050
9707.54 2940
9708.47 2812
9709.40 2677
9710.33 2614
9711.26 2672
9712.19 2622
9713.12 2567
9714.05 2710
9714.98 2687
9715.92 2729
9716.85 2640
9717.78 2651
9718.71 2591
9719.64 2607
9720.57 2626
9721.50 2602
9722.43 2587
9723.36 2554
9724.29 2442
9725.22 2416
9726.16 2370
9727.09 2344
9728.02 2375
9728.95 2444
9729.88 2570
9730.81 2541
9731.74 2364
9732.67 2417
9733.61 2385
9734.54 2439
9735.47 2512
9736.40 2484
9737.33 2504
9738.26 2432
9739.20 2316
9740.13 2434
9741.06 2370
9741.99 2285
9742.92 2316
9743.86 2284
9744.79 2251
9745.72 2189
9746.65 2186
9747.58 2230
9748.52 2227
9749.45 2186
9750.38 2284
9751.31 2325
9752.25 2332
9753.18 2228
9754.11 2207
9755.04 2189
9755.98 2201
9756.91 2216
9757.84 2133
9758.77 2149
9759.71 2138
9760.64 2368
9761.57 2286
9762.51 2199
9763.44 2210
9764.37 2199
9765.30 2247
9766.24 2283
9767.17 2255
9768.10 2133
9769.04 2197
9769.97 2138
9770.90 2181
9771.84 2194
9772.77 2214
9773.70 2272
9774.64 2219
9775.57 2190
9776.50 2219
9777.44 2311
9778.37 2291
9779.31 2247
9780.24 2429
9781.17 2564
9782.11 2501
9783.04 2539
9783.97 2635
9784.91 2598
9785.84 2481
9786.78 2429
9787.71 2317
9788.64 2460
9789.58 2279
9790.51 2200
9791.45 2335
9792.38 2268
9793.32 2222
9794.25 2085
9795.19 2134
9796.12 2074
9797.05 2120
9797.99 2162
9798.92 2211
9799.86 2235
9800.79 2296
9801.73 2301
9802.66 2196
9803.60 2080
9804.53 2097
9805.47 2156
9806.40 2028
9807.34 1898
9808.27 1948
9809.21 2051
9810.14 2009
9811.08 1946
9812.01 1860
9812.95 1801
9813.88 1935
9814.82 1828
9815.75 1842
9816.69 1845
9817.63 1884
9818.56 1856
9819.50 1836
9820.43 1871
9821.37 1889
9822.30 1864
9823.24 1915
9824.18 1834
9825.11 1825
9826.05 1838
9826.98 1873
9827.92 1845
9828.86 1801
9829.79 1794
9830.73 1889
9831.66 1932
9832.60 1899
9833.54 1862
9834.47 1871
9835.41 1796
9836.35 1766
9837.28 1787
9838.22 1808
9839.16 1850
9840.09 1915
9841.03 1897
9841.97 1830
9842.90 1791
9843.84 1854
9844.78 1878
9845.71 1920
9846.65 1849
9847.59 1870
9848.52 1906
9849.46 1841
9850.40 1798
9851.34 1875
9852.27 1906
9853.21 1882
9854.15 1960
9855.08 1980
9856.02 1942
9856.96 1884
9857.90 1898
9858.83 1938
9859.77 1854
9860.71 1801
9861.65 1912
9862.58 1830
9863.52 1779
9864.46 1837
9865.40 1905
9866.34 1854
9867.27 1831
9868.21 1822
9869.15 1840
9870.09 1870
9871.03 1900
9871.96 1896
9872.90 1898
9873.84 1879
9874.78 1842
9875.72 1876
9876.66 1875
9877.59 1971
9878.53 1905
9879.47 1879
9880.41 1882
9881.35 1857
9882.29 1845
9883.23 1900
9884.16 1911
9885.10 1888
9886.04 1915
9886.98 1934
9887.92 1890
9888.86 1730
9889.80 1752
9890.74 1790
9891.68 1753
9892.61 1757
9893.55 1805
9894.49 1808
9895.43 1870
9896.37 1858
9897.31 1856
9898.25 1931
9899.19 1768
9900.13 1815
9901.07 1815
9902.01 1761
9902.95 1774
9903.89 1797
9904.83 1842
9905.77 1858
9906.71 1875
9907.65 1919
9908.59 1983
9909.53 1908
9910.47 1908
9911.41 1927
9912.35 1976
9913.29 1956
9914.23 1924
9915.17 1988
9916.11 1983
9917.05 2032
9917.99 1951
9918.93 1938
9919.87 1969
9920.81 2043
9921.75 2104
9922.69 2069
9923.63 2185
9924.57 2270
9925.51 2554
9926.45 2850
9927.39 3132
9928.33 3595
9929.28 3808
9930.22 3856
9931.16 3911
9932.10 3746
9933.04 3442
9933.98 3154
9934.92 2924
9935.86 2652
9936.80 2336
9937.74 2307
9938.69 2092
9939.63 1977
9940.57 1946
9941.51 1894
9942.45 1858
9943.39 1919
9944.34 1845
9945.28 1879
9946.22 1967
9947.16 1829
9948.10 1850
9949.04 1825
9949.99 1787
9950.93 1713
9951.87 1718
9952.81 1685
9953.75 1645
9954.70 1652
9955.64 1711
9956.58 1647
9957.52 1603
9958.46 1695
9959.41 1757
9960.35 1640
9961.29 1630
9962.23 1663
9963.18 1506
9964.12 1601
9965.06 1707
9966.00 1685
9966.95 1657
9967.89 1602
9968.83 1663
9969.77 1648
9970.72 1546
9971.66 1545
9972.60 1489
9973.55 1496
9974.49 1557
9975.43 1526
9976.38 1574
9977.32 1580
9978.26 1596
9979.21 1530
9980.15 1640
9981.09 1447
9982.04 1485
9982.98 1504
9983.92 1496
9984.87 1523
9985.81 1548
9986.75 1563
9987.70 1633
9988.64 1522
9989.58 1434
9990.53 1466
9991.47 1558
9992.42 1541
9993.36 1560
9994.30 1555
9995.25 1556
9996.19 1515
9997.14 1620
9998.08 1633
9999.02 1540
9999.97 1514
10000.91 1585
10001.86 1646
10002.80 1549
10003.75 1593
10004.69 1687
10005.63 1713
10006.58 1592
10007.52 1635
10008.47 1635
10009.41 1603
10010.36 1658
10011.30 1619
10012.25 1632
10013.19 1578
10014.14 1604
10015.08 1702
10016.03 1700
10016.97 1608
10017.92 1559
10018.86 1606
10019.81 1624
10020.75 1565
10021.70 1609
10022.64 1520
10023.59 1563
10024.53 1499
10025.48 1537
10026.42 1512
10027.37 1573
10028.32 1557
10029.26 1581
10030.21 1545
10031.15 1563
10032.10 1563
10033.04 1475
10033.99 1569
10034.94 1516
10035.88 1391
10036.83 1432
10037.77 1482
10038.72 1451
10039.67 1461
10040.61 1422
10041.56 1464
10042.50 1459
10043.45 1408
10044.40 1416
10045.34 1425
10046.29 1383
10047.24 1374
10048.18 1396
10049.13 1455
10050.08 1446
10051.02 1453
10051.97 1372
10052.92 1420
10053.86 1422
10054.81 1338
10055.76 1409
10056.70 1349
10057.65 1391
10058.60 1412
10059.54 1468
10060.49 1402
10061.44 1401
10062.39 1417
10063.33 1447
10064.28 1351
10065.23 1366
10066.17 1459
10067.12 1381
10068.07 1408
10069.02 1411
10069.96 1399
10070.91 1346
10071.86 1406
10072.81 1405
10073.76 1395
10074.70 1442
10075.65 1434
10076.60 1431
10077.55 1414
10078.49 1360
10079.44 1405
10080.39 1427
10081.34 1414
10082.29 1357
10083.23 1427
10084.18 1414
10085.13 1359
10086.08 1392
10087.03 1436
10087.98 1431
10088.92 1381
10089.87 1367
10090.82 1384
10091.77 1429
10092.72 1457
10093.67 1418
10094.62 1378
10095.56 1418
10096.51 1369
10097.46 1365
10098.41 1387
10099.36 1308
10100.31 1350
10101.26 1390
10102.21 1424
10103.16 1399
10104.11 1277
10105.05 1290
10106.00 1305
10106.95 1364
10107.90 1381
10108.85 1372
10109.80 1335
10110.75 1326
10111.70 1289
10112.65 1255
10113.60 1322
10114.55 1395
10115.50 1345
10116.45 1326
10117.40 1378
10118.35 1371
10119.30 1409
10120.25 1380
10121.20 1335
10122.15 1413
10123.10 1361
10124.05 1318
10125.00 1279
10125.95 1296
10126.90 1354
10127.85 1215
10128.80 1308
10129.75 1386
10130.70 1409
10131.65 1319
10132.60 1355
10133.55 1344
10134.50 1328
10135.45 1284
10136.40 1376
10137.35 1327
10138.30 1309
10139.26 1360
10140.21 1323
10141.16 1266
10142.11 1292
10143.06 1377
10144.01 1469
10144.96 1422
10145.91 1346
10146.86 1407
10147.81 1366
10148.77 1403
10149.72 1367
10150.67 1413
10151.62 1361
10152.57 1405
10153.52 1362
10154.47 1319
10155.43 1349
10156.38 1350
10157.33 1316
10158.28 1344
10159.23 1358
10160.18 1386
10161.14 1453
10162.09 1454
10163.04 1432
10163.99 1400
10164.94 1379
10165.90 1502
10166.85 1353
10167.80 1301
10168.75 1354
10169.70 1375
10170.66 1404
10171.61 1426
10172.56 1388
10173.51 1442
10174.47 1392
10175.42 1401
10176.37 1426
10177.32 1404
10178.28 1386
10179.23 1439
10180.18 1397
10181.14 1461
10182.09 1439
10183.04 1376
10183.99 1410
10184.95 1465
10185.90 1533
10186.85 1528
10187.81 1581
10188.76 1442
10189.71 1497
10190.67 1551
10191.62 1553
10192.57 1593
10193.53 1631
10194.48 1559
10195.43 1579
10196.39 1625
10197.34 1653
10198.29 1592
10199.25 1536
10200.20 1544
10201.15 1643
10202.11 1715
10203.06 1675
10204.02 1631
10204.97 1611
10205.92 1591
10206.88 1686
10207.83 1668
10208.79 1761
10209.74 1787
10210.69 1755
10211.65 1762
10212.60 1769
10213.56 1702
10214.51 1652
10215.46 1653
10216.42 1554
10217.37 1471
10218.33 1546
10219.28 1525
10220.24 1563
10221.19 1561
10222.15 1604
10223.10 1529
10224.06 1582
10225.01 1634
10225.97 1507
10226.92 1513
10227.88 1400
10228.83 1415
10229.79 1523
10230.74 1557
10231.70 1440
10232.65 1540
10233.61 1546
10234.56 1648
10235.52 1740
10236.47 1688
10237.43 1852
10238.38 1863
10239.34 1956
10240.29 1945
10241.25 1942
10242.21 1919
10243.16 1903
10244.12 1690
10245.07 1605
10246.03 1520
10246.98 1521
10247.94 1480
10248.90 1434
10249.85 1461
10250.81 1454
10251.76 1427
10252.72 1408
10253.68 1443
10254.63 1388
10255.59 1387
10256.55 1462
10257.50 1491
10258.46 1409
10259.41 1448
10260.37 1356
10261.33 1342
10262.28 1293
10263.24 1224
10264.20 1244
10265.15 1359
10266.11 1306
10267.07 1274
10268.02 1324
10268.98 1390
10269.94 1414
10270.90 1383
10271.85 1326
10272.81 1387
10273.77 1435
10274.72 1407
10275.68 1370
10276.64 1323
10277.60 1270
10278.55 1287
10279.51 1308
10280.47 1273
10281.43 1323
10282.38 1263
10283.34 1245
10284.30 1243
10285.26 1254
10286.21 1216
10287.17 1261
10288.13 1266
10289.09 1286
10290.04 1286
10291.00 1250
10291.96 1272
10292.92 1288
10293.88 1330
10294.83 1323
10295.79 1316
10296.75 1320
10297.71 1315
10298.67 1296
10299.63 1287
10300.58 1298
10301.54 1268
10302.50 1267
10303.46 1300
10304.42 1246
10305.38 1308
10306.34 1354
10307.29 1292
10308.25 1309
10309.21 1239
10310.17 1265
10311.13 1266
10312.09 1205
10313.05 1180
10314.01 1250
10314.97 1317
10315.92 1238
10316.88 1249
10317.84 1244
10318.80 1191
10319.76 1265
10320.72 1222
10321.68 1199
10322.64 1233
10323.60 1254
10324.56 1238
10325.52 1251
10326.48 1250
10327.44 1278
10328.40 1264
10329.36 1268
10330.32 1233
10331.28 1249
10332.24 1198
10333.20 1223
10334.16 1217
10335.12 1174
10336.08 1206
10337.04 1185
10338.00 1185
10338.96 1222
10339.92 1245
10340.88 1188
10341.84 1147
10342.80 1181
10343.76 1167
10344.72 1220
10345.68 1149
10346.64 1296
10347.60 1215
10348.56 1224
10349.52 1277
10350.48 1294
10351.44 1260
10352.40 1242
10353.36 1251
10354.32 1254
10355.29 1194
10356.25 1277
10357.21 1288
10358.17 1199
10359.13 1225
10360.09 1262
10361.05 1283
10362.01 1235
10362.97 1320
10363.94 1279
10364.90 1244
10365.86 1241
10366.82 1225
10367.78 1285
10368.74 1258
10369.70 1343
10370.67 1210
10371.63 1182
10372.59 1203
10373.55 1200
10374.51 1192
10375.47 1267
10376.44 1169
10377.40 1129
10378.36 1174
10379.32 1140
10380.28 1233
10381.25 1235
10382.21 1214
10383.17 1155
10384.13 1136
10385.10 1228
10386.06 1114
10387.02 1164
10387.98 1150
10388.95 1130
10389.91 1147
10390.87 1181
10391.83 1163
10392.80 1118
10393.76 1213
10394.72 1148
10395.68 1153
10396.65 1159
10397.61 1208
10398.57 1184
10399.54 1174
10400.50 1151
10401.46 1114
10402.43 1179
10403.39 1255
10404.35 1208
10405.31 1198
10406.28 1133
10407.24 1212
10408.20 1135
10409.17 1183
10410.13 1181
10411.10 1254
10412.06 1261
10413.02 1239
10413.99 1309
10414.95 1343
10415.91 1331
10416.88 1312
10417.84 1444
10418.80 1440
10419.77 1420
10420.73 1540
10421.70 1669
10422.66 1584
10423.63 1553
10424.59 1519
10425.55 1466
10426.52 1459
10427.48 1399
10428.45 1427
10429.41 1385
10430.37 1286
10431.34 1316
10432.30 1247
10433.27 1236
10434.23 1250
10435.20 1242
10436.16 1193
10437.13 1246
10438.09 1210
10439.06 1243
10440.02 1216
10440.99 1040
10441.95 1157
10442.92 1192
10443.88 1169
10444.85 1226
10445.81 1147
10446.78 1186
10447.74 1140
10448.71 1081
10449.67 1048
10450.64 1060
10451.60 1135
10452.57 1169
10453.53 1143
10454.50 1203
10455.47 1216
10456.43 1136
10457.40 1213
10458.36 1165
10459.33 1072
10460.29 1043
10461.26 1145
10462.23 1203
10463.19 1090
10464.16 1073
10465.12 1123
10466.09 1119
10467.06 1041
10468.02 1079
10468.99 1132
10469.95 1099
10470.92 1099
10471.89 1139
10472.85 1116
10473.82 1128
10474.79 1144
10475.75 1118
10476.72 1128
10477.69 1122
10478.65 1165
10479.62 1141
10480.59 1171
10481.55 1154
10482.52 1106
10483.49 1032
10484.45 1120
10485.42 1124
10486.39 1130
10487.35 1129
10488.32 1193
10489.29 1222
10490.26 1134
10491.22 1128
10492.19 1122
10493.16 1179
10494.13 1213
10495.09 1159
10496.06 1178
10497.03 1144
10497.99 1193
10498.96 1136
10499.93 1139
10500.90 1196
10501.87 1141
10502.83 1218
10503.80 1150
10504.77 1112
10505.74 1187
10506.70 1157
10507.67 1084
10508.64 1130
10509.61 1137
10510.58 1149
10511.55 1181
10512.51 1103
10513.48 1102
10514.45 1112
10515.42 1143
10516.39 1150
10517.36 1137
10518.32 1117
10519.29 1166
10520.26 1149
10521.23 1137
10522.20 1175
10523.17 1156
10524.14 1142
10525.10 1143
10526.07 1277
10527.04 1140
10528.01 1111
10528.98 1184
10529.95 1185
10530.92 1168
10531.89 1258
10532.86 1195
10533.83 1143
10534.79 1200
10535.76 1233
10536.73 1266
10537.70 1182
10538.67 1244
10539.64 1156
10540.61 1182
10541.58 1128
10542.55 1206
10543.52 1227
10544.49 1188
10545.46 1126
10546.43 1209
10547.40 1212
10548.37 1206
10549.34 1255
10550.31 1248
10551.28 1297
10552.25 1278
10553.22 1313
10554.19 1184
10555.16 1248
10556.13 1212
10557.10 1380
10558.07 1393
10559.04 1351
10560.01 1315
10560.98 1341
10561.95 1410
10562.92 1499
10563.89 1570
10564.86 1598
10565.83 1548
10566.81 1551
10567.78 1502
10568.75 1447
10569.72 1339
10570.69 1340
10571.66 1269
10572.63 1232
10573.60 1198
10574.57 1242
10575.54 1223
10576.51 1274
10577.49 1198
10578.46 1247
10579.43 1256
10580.40 1183
10581.37 1177
10582.34 1167
10583.31 1174
10584.29 1218
10585.26 1201
10586.23 1263
10587.20 1275
10588.17 1223
10589.14 1224
10590.12 1324
10591.09 1302
10592.06 1198
10593.03 1279
10594.00 1280
10594.98 1243
10595.95 1295
10596.92 1240
10597.89 1282
10598.86 1257
10599.84 1200
10600.81 1229
10601.78 1209
10602.75 1146
10603.73 1096
10604.70 1123
10605.67 1136
10606.64 1119
10607.62 1155
10608.59 1170
10609.56 1219
10610.53 1158
10611.51 1251
10612.48 1164
10613.45 1146
10614.43 1102
10615.40 1125
10616.37 1166
10617.34 1244
10618.32 1147
10619.29 1191
10620.26 1202
10621.24 1210
10622.21 1199
10623.18 1160
10624.16 1300
10625.13 1215
10626.10 1194
10627.08 1204
10628.05 1219
10629.02 1270
10630.00 1213
10630.97 1224
10631.95 1207
10632.92 1216
10633.89 1208
10634.87 1274
10635.84 1265
10636.81 1219
10637.79 1317
10638.76 1308
10639.74 1329
10640.71 1331
10641.69 1402
10642.66 1398
10643.63 1377
10644.61 1414
10645.58 1408
10646.56 1394
10647.53 1322
10648.51 1245
10649.48 1313
10650.45 1217
10651.43 1132
10652.40 1168
10653.38 1218
10654.35 1168
10655.33 1159
10656.30 1184
10657.28 1215
10658.25 1161
10659.23 1133
10660.20 1178
10661.18 1134
10662.15 1172
10663.13 1241
10664.10 1129
10665.08 1153
10666.05 1226
10667.03 1224
10668.00 1176
10668.98 1171
10669.96 1098
10670.93 1138
10671.91 1162
10672.88 1152
10673.86 1123
10674.83 1168
10675.81 1161
10676.79 1206
10677.76 1182
10678.74 1153
10679.71 1185
10680.69 1154
10681.66 1138
10682.64 1218
10683.62 1208
10684.59 1145
10685.57 1124
10686.55 1258
10687.52 1125
10688.50 1113
10689.47 1175
10690.45 1132
10691.43 1088
10692.40 1169
10693.38 1139
10694.36 1150
10695.33 1095
10696.31 1031
10697.29 1124
10698.26 1102
10699.24 1104
10700.22 1132
10701.19 1049
10702.17 1059
10703.15 1101
10704.13 1084
10705.10 1069
10706.08 1051
10707.06 1081
10708.03 1085
10709.01 1060
10709.99 1036
10710.97 1111
10711.94 1097
10712.92 1138
10713.90 1134
10714.88 1090
10715.85 1046
10716.83 1071
10717.81 1119
10718.79 1073
10719.76 1089
10720.74 1099
10721.72 1128
10722.70 1074
10723.68 1092
10724.65 1059
10725.63 1076
10726.61 1128
10727.59 1107
10728.57 1138
10729.54 1165
10730.52 1136
10731.50 1188
10732.48 1149
10733.46 1115
10734.44 1090
10735.41 1077
10736.39 1086
10737.37 1122
10738.35 1047
10739.33 1178
10740.31 1080
10741.29 1125
10742.26 1170
10743.24 1092
10744.22 1095
10745.20 1079
10746.18 1112
10747.16 1051
10748.14 1110
10749.12 1139
10750.10 1066
10751.08 1120
10752.05 1154
10753.03 1077
10754.01 1131
10754.99 1052
10755.97 1019
10756.95 1110
10757.93 1140
10758.91 1116
10759.89 1151
10760.87 1140
10761.85 1118
10762.83 1081
10763.81 1050
10764.79 1036
10765.77 1025
10766.75 1156
10767.73 1142
10768.71 1125
10769.69 1176
10770.67 1160
10771.65 1121
10772.63 1132
10773.61 1141
10774.59 1182
10775.57 1141
10776.55 1160
10777.53 1153
10778.51 1095
10779.49 1178
10780.47 1107
10781.45 1094
10782.43 1031
10783.41 1083
10784.39 1119
10785.38 1154
10786.36 1129
10787.34 1151
10788.32 1120
10789.30 1159
10790.28 1118
10791.26 1131
10792.24 1088
10793.22 1153
10794.20 1138
10795.19 1152
10796.17 1099
10797.15 1125
10798.13 1136
10799.11 1120
10800.09 1095
10801.07 1044
10802.05 1068
10803.04 1084
10804.02 1083
10805.00 970
10805.98 1075
10806.96 1082
10807.94 1144
10808.93 1162
10809.91 1064
10810.89 1116
10811.87 1160
10812.85 1123
10813.84 1071
10814.82 1105
10815.80 1106
10816.78 1118
10817.77 1132
10818.75 1098
10819.73 1098
10820.71 1124
10821.69 1104
10822.68 1140
10823.66 1162
10824.64 1156
10825.62 1144
10826.61 1101
10827.59 1187
10828.57 1141
10829.56 1119
10830.54 1167
10831.52 1081
10832.50 1122
10833.49 1143
10834.47 1130
10835.45 1121
10836.44 1136
10837.42 1135
10838.40 1195
10839.39 1225
10840.37 1098
10841.35 1148
10842.34 1218
10843.32 1238
10844.30 1179
10845.29 1161
10846.27 1190
10847.25 1145
10848.24 1235
10849.22 1170
10850.20 1210
10851.19 1216
10852.17 1183
10853.16 1252
10854.14 1229
10855.12 1144
10856.11 1160
10857.09 1257
10858.08 1281
10859.06 1259
10860.04 1282
10861.03 1223
10862.01 1232
10863.00 1304
10863.98 1277
10864.96 1294
10865.95 1229
10866.93 1259
10867.92 1271
10868.90 1363
10869.89 1273
10870.87 1275
10871.86 1266
10872.84 1256
10873.83 1326
10874.81 1330
10875.80 1307
10876.78 1344
10877.77 1284
10878.75 1245
10879.74 1301
10880.72 1349
10881.71 1382
10882.69 1349
10883.68 1300
10884.66 1293
10885.65 1374
10886.63 1326
10887.62 1402
10888.60 1403
10889.59 1390
10890.57 1377
10891.56 1423
10892.55 1392
10893.53 1408
10894.52 1356
10895.50 1399
10896.49 1321
10897.47 1318
10898.46 1380
10899.45 1393
10900.43 1404
10901.42 1456
10902.40 1446
10903.39 1443
10904.38 1514
10905.36 1502
10906.35 1572
10907.34 1519
10908.32 1588
10909.31 1523
10910.29 1539
10911.28 1501
10912.27 1531
10913.25 1606
10914.24 1645
10915.23 1664
10916.21 1520
10917.20 1579
10918.19 1596
10919.17 1718
10920.16 1700
10921.15 1646
10922.14 1620
10923.12 1605
10924.11 1658
10925.10 1666
10926.08 1716
10927.07 1736
10928.06 1705
10929.05 1664
10930.03 1731
10931.02 1798
10932.01 1709
10933.00 1657
10933.98 1754
10934.97 1804
10935.96 1698
10936.95 1662
10937.93 1801
10938.92 1858
10939.91 1785
10940.90 1840
10941.88 1909
10942.87 1824
10943.86 1888
10944.85 1888
10945.84 1861
10946.82 1953
10947.81 2016
10948.80 2014
10949.79 2026
10950.78 2007
10951.77 2164
10952.75 2072
10953.74 1993
10954.73 2059
10955.72 2066
10956.71 2308
10957.70 2356
10958.69 2423
10959.67 2546
10960.66 2478
10961.65 2523
10962.64 2576
10963.63 2490
10964.62 2487
10965.61 2548
10966.60 2402
10967.58 2280
10968.57 2246
10969.56 2238
10970.55 2120
10971.54 2201
10972.53 2068
10973.52 2063
10974.51 2005
10975.50 2004
10976.49 2082
10977.48 1982
10978.47 2119
10979.46 2076
10980.45 2076
10981.44 2105
10982.43 2055
10983.42 2114
10984.41 2082
10985.40 2084
10986.38 2152
10987.37 2181
10988.36 2169
10989.35 2135
10990.34 2281
10991.34 2268
10992.33 2117
10993.32 2208
10994.31 2353
10995.30 2339
10996.29 2376
10997.28 2568
10998.27 2733
10999.26 2935
11000.25 3132
11001.24 3283
11002.23 3441
11003.22 3467
11004.21 3577
11005.20 3433
11006.19 3202
11007.18 2943
11008.17 2761
11009.16 2797
11010.16 2520
11011.15 2195
11012.14 2186
11013.13 2195
11014.12 1970
11015.11 1949
11016.10 1942
11017.09 2033
11018.08 1975
11019.08 1891
11020.07 1887
11021.06 1855
11022.05 1859
11023.04 1869
11024.03 1801
11025.03 1783
11026.02 1698
11027.01 1782
11028.00 1784
11028.99 1736
11029.98 1708
11030.98 1747
11031.97 1744
11032.96 1745
11033.95 1659
11034.94 1629
11035.94 1673
11036.93 1758
11037.92 1649
11038.91 1728
11039.91 1728
11040.90 1704
11041.89 1667
11042.88 1590
11043.87 1612
11044.87 1656
11045.86 1637
11046.85 1609
11047.85 1575
11048.84 1560
11049.83 1556
11050.82 1545
11051.82 1478
11052.81 1503
11053.80 1597
11054.80 1542
11055.79 1489
11056.78 1568
11057.77 1538
11058.77 1494
11059.76 1509
11060.75 1610
11061.75 1509
11062.74 1537
11063.73 1571
11064.73 1594
11065.72 1539
11066.71 1483
11067.71 1466
11068.70 1482
11069.70 1555
11070.69 1507
11071.68 1513
11072.68 1543
11073.67 1519
11074.66 1529
11075.66 1539
11076.65 1515
11077.65 1674
11078.64 1550
11079.63 1495
11080.63 1510
11081.62 1543
11082.62 1608
11083.61 1593
11084.61 1544
11085.60 1527
11086.59 1539
11087.59 1555
11088.58 1498
11089.58 1490
11090.57 1558
11091.57 1493
11092.56 1519
11093.56 1547
11094.55 1442
11095.55 1438
11096.54 1454
11097.54 1495
11098.53 1565
11099.53 1562
11100.52 1524
11101.52 1529
11102.51 1462
11103.51 1484
11104.50 1463
11105.50 1428
11106.49 1478
11107.49 1460
11108.48 1350
11109.48 1375
11110.47 1446
11111.47 1429
11112.46 1501
11113.46 1560
11114.46 1494
11115.45 1420
11116.45 1393
11117.44 1459
11118.44 1415
11119.43 1400
11120.43 1407
11121.43 1448
11122.42 1430
11123.42 1499
11124.41 1483
11125.41 1347
11126.41 1417
11127.40 1430
11128.40 1458
11129.40 1383
11130.39 1478
11131.39 1547
11132.39 1545
11133.38 1508
11134.38 1378
11135.37 1432
11136.37 1547
11137.37 1485
11138.37 1407
11139.36 1449
11140.36 1530
11141.36 1451
11142.35 1459
11143.35 1454
11144.35 1414
11145.34 1457
11146.34 1489
11147.34 1446
11148.33 1408
11149.33 1477
11150.33 1449
11151.33 1466
11152.32 1430
11153.32 1437
11154.32 1420
11155.32 1402
11156.31 1471
11157.31 1377
11158.31 1416
11159.31 1342
11160.30 1319
11161.30 1389
11162.30 1387
11163.30 1375
11164.30 1319
11165.29 1356
11166.29 1305
11167.29 1332
11168.29 1358
11169.29 1355
11170.28 1316
11171.28 1299
11172.28 1274
11173.28 1328
11174.28 1278
11175.28 1294
11176.27 1311
11177.27 1302
11178.27 1336
11179.27 1383
11180.27 1366
11181.27 1383
11182.27 1302
11183.26 1249
11184.26 1291
11185.26 1366
11186.26 1375
11187.26 1291
11188.26 1278
11189.26 1322
11190.26 1354
11191.26 1327
11192.26 1274
11193.25 1328
11194.25 1399
11195.25 1405
11196.25 1328
11197.25 1353
11198.25 1362
11199.25 1343
11200.25 1294
11201.25 1294
11202.25 1322
11203.25 1293
11204.25 1440
11205.25 1344
11206.25 1287
11207.25 1344
11208.25 1311
11209.25 1409
11210.25 1396
11211.25 1344
11212.25 1335
11213.25 1401
11214.25 1429
11215.25 1300
11216.25 1307
11217.25 1309
11218.25 1271
11219.25 1391
11220.25 1394
11221.25 1350
11222.25 1333
11223.25 1295
11224.25 1392
11225.25 1397
11226.25 1350
11227.25 1317
11228.25 1293
11229.26 1282
11230.26 1334
11231.26 1197
11232.26 1275
11233.26 1287
11234.26 1365
11235.26 1299
11236.26 1364
11237.26 1360
11238.27 1279
11239.27 1358
11240.27 1387
11241.27 1335
11242.27 1335
11243.27 1240
11244.27 1351
11245.27 1309
11246.28 1305
11247.28 1290
11248.28 1296
11249.28 1368
11250.28 1337
11251.28 1366
11252.29 1356
11253.29 1391
11254.29 1355
11255.29 1362
11256.29 1292
11257.30 1371
11258.30 1420
11259.30 1380
11260.30 1349
11261.31 1346
11262.31 1434
11263.31 1330
11264.31 1295
11265.31 1351
11266.32 1396
11267.32 1386
11268.32 1361
11269.32 1383
11270.33 1418
11271.33 1410
11272.33 1450
11273.34 1418
11274.34 1449
11275.34 1387
11276.34 1428
11277.35 1446
11278.35 1507
11279.35 1435
11280.36 1476
11281.36 1513
11282.36 1511
11283.37 1482
11284.37 1542
11285.37 1531
11286.38 1478
11287.38 1542
11288.38 1538
11289.39 1468
11290.39 1423
11291.39 1446
11292.40 1421
11293.40 1431
11294.40 1433
11295.41 1317
11296.41 1374
11297.42 1434
11298.42 1513
11299.42 1464
11300.43 1544
11301.43 1562
11302.44 1528
11303.44 1469
11304.44 1518
11305.45 1495
11306.45 1482
11307.46 1506
11308.46 1568
11309.47 1537
11310.47 1513
11311.47 1594
11312.48 1670
11313.48 1636
11314.49 1723
11315.49 1702
11316.50 1727
11317.50 1792
11318.51 1706
11319.51 1734
11320.52 1730
11321.52 1653
11322.53 1653
11323.53 1615
11324.54 1601
11325.54 1542
11326.55 1573
11327.55 1463
11328.56 1479
11329.56 1457
11330.57 1475
11331.57 1399
11332.58 1397
11333.58 1491
11334.59 1420
11335.60 1409
11336.60 1470
11337.61 1445
11338.61 1417
11339.62 1364
11340.62 1454
11341.63 1429
11342.64 1509
11343.64 1438
11344.65 1378
11345.65 1402
11346.66 1436
11347.67 1513
11348.67 1447
11349.68 1497
11350.68 1493
11351.69 1456
11352.70 1438
11353.70 1442
11354.71 1337
11355.72 1419
11356.72 1455
11357.73 1436
11358.74 1422
11359.74 1564
11360.75 1585
11361.76 1489
11362.76 1486
11363.77 1515
11364.78 1492
11365.78 1512
11366.79 1480
11367.80 1484
11368.80 1538
11369.81 1452
11370.82 1514
11371.83 1517
11372.83 1480
11373.84 1490
11374.85 1465
11375.85 1535
11376.86 1525
11377.87 1485
11378.88 1516
11379.88 1513
11380.89 1501
11381.90 1560
11382.91 1415
11383.92 1450
11384.92 1491
11385.93 1531
11386.94 1451
11387.95 1470
11388.95 1525
11389.96 1534
11390.97 1467
11391.98 1478
11392.99 1534
11393.99 1484
11395.00 1505
11396.01 1595
11397.02 1501
11398.03 1625
11399.04 1558
11400.04 1568
11401.05 1601
11402.06 1658
11403.07 1621
11404.08 1534
11405.09 1545
11406.10 1572
11407.11 1557
11408.11 1633
11409.12 1660
11410.13 1668
11411.14 1687
11412.15 1657
11413.16 1658
11414.17 1612
11415.18 1610
11416.19 1683
11417.19 1717
11418.20 1679
11419.21 1676
11420.22 1768
11421.23 1690
11422.24 1701
11423.25 1697
11424.26 1599
11425.27 1685
11426.28 1708
11427.29 1673
11428.30 1810
11429.31 1781
11430.32 1789
11431.33 1746
11432.34 1730
11433.35 1761
11434.36 1806
11435.37 1908
11436.38 1842
11437.39 1828
11438.40 1827
11439.41 1882
11440.42 1865
11441.43 1877
11442.44 1946
11443.45 1902
11444.46 1932
11445.47 1972
11446.48 1893
11447.49 1955
11448.50 1961
11449.51 1948
11450.52 1987
11451.53 1910
11452.54 2042
11453.56 2000
11454.57 1935
11455.58 1941
11456.59 2028
11457.60 1970
11458.61 2036
11459.62 2078
11460.63 2053
11461.64 2056
11462.65 2077
11463.67 2062
11464.68 2115
11465.69 2164
11466.70 2027
11467.71 2055
11468.72 2135
11469.73 2155
11470.75 2033
11471.76 2117
11472.77 2235
11473.78 2138
11474.79 2237
11475.80 2227
11476.82 2194
11477.83 2244
11478.84 2227
11479.85 2203
11480.86 2264
11481.88 2189
11482.89 2292
11483.90 2268
11484.91 2285
11485.92 2338
11486.94 2299
11487.95 2350
11488.96 2241
11489.97 2293
11490.99 2277
11492.00 2368
11493.01 2398
11494.02 2417
11495.04 2322
11496.05 2340
11497.06 2336
11498.08 2297
11499.09 2518
11500.10 2450
11501.11 2504
11502.13 2539
11503.14 2583
11504.15 2573
11505.17 2524
11506.18 2560
11507.19 2551
11508.21 2416
11509.22 2528
11510.23 2483
11511.25 2567
11512.26 2552
11513.27 2522
11514.29 2604
11515.30 2539
11516.31 2613
11517.33 2734
11518.34 2607
11519.35 2521
11520.37 2716
11521.38 2689
11522.40 2774
11523.41 2769
11524.42 2792
11525.44 2806
11526.45 2808
11527.47 2763
11528.48 2785
11529.49 2823
11530.51 2887
11531.52 2978
11532.54 2926
11533.55 2860
11534.56 2860
11535.58 2981
11536.59 3065
11537.61 3142
11538.62 3208
11539.64 3107
11540.65 3185
11541.67 3213
11542.68 3310
11543.70 3450
11544.71 3357
11545.73 3398
11546.74 3261
11547.76 3404
11548.77 3399
11549.79 3445
11550.80 3681
11551.82 3633
11552.83 3564
11553.85 3745
11554.86 3746
11555.88 3762
11556.89 3905
11557.91 3908
11558.92 4096
11559.94 4153
11560.95 4349
11561.97 4194
11562.99 4310
11564.00 4386
11565.02 4376
11566.03 4376
11567.05 4530
11568.06 4598
11569.08 4679
11570.10 4635
11571.11 4658
11572.13 4647
11573.14 4829
11574.16 4941
11575.18 5065
11576.19 5081
11577.21 5293
11578.23 5278
11579.24 5265
11580.26 5600
11581.27 5836
11582.29 5999
11583.31 6104
11584.32 6378
11585.34 6591
11586.36 6666
11587.37 7024
11588.39 7348
11589.41 7622
11590.42 7712
11591.44 7702
11592.46 7971
11593.48 8109
11594.49 8468
11595.51 8538
11596.53 8827
11597.54 9125
11598.56 9740
11599.58 10499
11600.60 11507
11601.61 12710
11602.63 14003
11603.65 15455
11604.67 16978
11605.68 18394
11606.70 19417
11607.72 19590
11608.74 19109
11609.75 18130
11610.77 17100
11611.79 15407
11612.81 13623
11613.82 12200
11614.84 10627
11615.86 9433
11616.88 8435
11617.90 7638
11618.91 7231
11619.93 6762
11620.95 6444
11621.97 6060
11622.99 5864
11624.01 5833
11625.02 5734
11626.04 5361
11627.06 5259
11628.08 5038
11629.10 4982
11630.12 4793
11631.14 4512
11632.15 4472
11633.17 4444
11634.19 4275
11635.21 4184
11636.23 4315
11637.25 4351
11638.27 4274
11639.29 4187
11640.31 4095
11641.32 3983
11642.34 4089
11643.36 3962
11644.38 3860
11645.40 3851
11646.42 3848
11647.44 3907
11648.46 3858
11649.48 3767
11650.50 3700
11651.52 3618
11652.54 3615
11653.56 3608
11654.58 3556
11655.60 3403
11656.62 3327
11657.64 3452
11658.66 3320
11659.68 3348
11660.70 3496
11661.72 3453
11662.74 3385
11663.76 3413
11664.78 3430
11665.80 3465
11666.82 3556
11667.84 3554
11668.86 3534
11669.88 3576
11670.90 3712
11671.92 3607
11672.94 3629
11673.96 3689
11674.98 3815
11676.00 3739
11677.02 3717
11678.04 3889
11679.06 3929
11680.08 3855
11681.10 4041
11682.12 4051
11683.15 4170
11684.17 4157
11685.19 4186
11686.21 4252
11687.23 4306
11688.25 4312
11689.27 4359
11690.29 4283
11691.31 4340
11692.34 4317
11693.36 4228
11694.38 4192
11695.40 4008
11696.42 4016
11697.44 3946
11698.46 3828
11699.49 3917
11700.51 3901
11701.53 3836
11702.55 3711
11703.57 3704
11704.60 3656
11705.62 3693
11706.64 3739
11707.66 3618
11708.68 3624
11709.71 3566
11710.73 3523
11711.75 3426
11712.77 3469
11713.79 3345
11714.82 3312
11715.84 3304
11716.86 3216
11717.88 3187
11718.91 3173
11719.93 3102
11720.95 3018
11721.97 2955
11723.00 2975
11724.02 2946
11725.04 2973
11726.06 2878
11727.09 2832
11728.11 2779
11729.13 2729
11730.16 2753
11731.18 2823
11732.20 2760
11733.23 2589
11734.25 2621
11735.27 2718
11736.30 2678
11737.32 2593
11738.34 2632
11739.37 2552
11740.39 2551
11741.41 2633
11742.44 2492
11743.46 2521
11744.48 2563
11745.51 2631
11746.53 2667
11747.55 2487
11748.58 2619
11749.60 2634
11750.63 2652
11751.65 2690
11752.67 2635
11753.70 2564
11754.72 2562
11755.75 2585
11756.77 2662
11757.79 2606
11758.82 2570
11759.84 2676
11760.87 2605
11761.89 2428
11762.92 2425
11763.94 2519
11764.96 2506
11765.99 2450
11767.01 2243
11768.04 2181
11769.06 2248
11770.09 2343
11771.11 2343
11772.14 2142
11773.16 2235
11774.19 2270
11775.21 2231
11776.24 2273
11777.26 2227
11778.29 2137
11779.31 2255
11780.34 2189
11781.36 2163
11782.39 2170
11783.41 2075
11784.44 2084
11785.46 2065
11786.49 1981
11787.52 1946
11788.54 1966
11789.57 1944
11790.59 1945
11791.62 1940
11792.64 1908
11793.67 1959
11794.69 1958
11795.72 2068
11796.75 1986
11797.77 1948
11798.80 2038
11799.82 1938
11800.85 1919
11801.88 1854
11802.90 1803
11803.93 1792
11804.96 1907
11805.98 1816
11807.01 1824
11808.03 1778
11809.06 1758
11810.09 1726
11811.11 1714
11812.14 1723
11813.17 1731
11814.19 1667
11815.22 1728
11816.25 1596
11817.27 1631
11818.30 1691
11819.33 1764
11820.35 1707
11821.38 1648
11822.41 1677
11823.44 1699
11824.46 1722
11825.49 1669
11826.52 1726
11827.54 1656
11828.57 1708
11829.60 1714
11830.63 1701
11831.65 1720
11832.68 1683
11833.71 1679
11834.74 1706
11835.76 1672
11836.79 1771
11837.82 1726
11838.85 1751
11839.87 1689
11840.90 1700
11841.93 1694
11842.96 1746
11843.99 1759
11845.01 1681
11846.04 1709
11847.07 1631
11848.10 1661
11849.13 1680
11850.15 1751
11851.18 1701
11852.21 1633
11853.24 1660
11854.27 1742
11855.30 1714
11856.33 1689
11857.35 1635
11858.38 1619
11859.41 1688
11860.44 1703
11861.47 1699
11862.50 1636
11863.53 1679
11864.55 1682
11865.58 1746
11866.61 1720
11867.64 1662
11868.67 1754
11869.70 1701
11870.73 1787
11871.76 1693
11872.79 1649
11873.82 1681
11874.85 1704
11875.88 1692
11876.90 1708
11877.93 1686
11878.96 1705
11879.99 1691
11881.02 1738
11882.05 1676
11883.08 1730
11884.11 1757
11885.14 1755
11886.17 1758
11887.20 1748
11888.23 1683
11889.26 1735
11890.29 1796
11891.32 1780
11892.35 1739
11893.38 1705
11894.41 1718
11895.44 1841
11896.47 1873
11897.50 1759
11898.53 1813
11899.56 1768
11900.59 1892
11901.62 1889
11902.65 1879
11903.68 1939
11904.71 1979
11905.75 1892
11906.78 1972
11907.81 1961
11908.84 2002
11909.87 1999
11910.90 1944
11911.93 1902
11912.96 1791
11913.99 1879
11915.02 1902
11916.05 1799
11917.09 1794
11918.12 1842
11919.15 1845
11920.18 1892
11921.21 1944
11922.24 1944
11923.27 1911
11924.30 1907
11925.34 1907
11926.37 1874
11927.40 1846
11928.43 1858
11929.46 1956
11930.49 2024
11931.53 2129
11932.56 2193
11933.59 2282
11934.62 2445
11935.65 2413
11936.69 2480
11937.72 2489
11938.75 2338
11939.78 2242
11940.81 2158
11941.85 2021
11942.88 1931
11943.91 1926
11944.94 1807
11945.98 1717
11947.01 1669
11948.04 1691
11949.07 1659
11950.11 1682
11951.14 1711
11952.17 1655
11953.20 1639
11954.24 1634
11955.27 1615
11956.30 1614
11957.34 1576
11958.37 1621
11959.40 1597
11960.43 1575
11961.47 1577
11962.50 1611
11963.53 1581
11964.57 1582
11965.60 1637
11966.63 1657
11967.67 1668
11968.70 1544
11969.73 1552
11970.77 1596
11971.80 1554
11972.83 1633
11973.87 1622
11974.90 1594
11975.93 1606
11976.97 1619
11978.00 1553
11979.04 1507
11980.07 1628
11981.10 1628
11982.14 1608
11983.17 1670
11984.21 1569
11985.24 1594
11986.27 1762
11987.31 1605
11988.34 1601
11989.38 1626
11990.41 1626
11991.45 1677
11992.48 1610
11993.51 1683
11994.55 1737
11995.58 1733
11996.62 1544
11997.65 1597
11998.69 1711
11999.72 1758
12000.76 1723
12001.79 1670
12002.83 1782
12003.86 1852
12004.90 1898
12005.93 1879
12006.97 1772
12008.00 1805
12009.04 1780
12010.07 1862
12011.11 1803
12012.14 1852
12013.18 1817
12014.21 1819
12015.25 1831
12016.28 1895
12017.32 1912
12018.35 1999
12019.39 1946
12020.43 1950
12021.46 1930
12022.50 1945
12023.53 2004
12024.57 1897
12025.60 1807
12026.64 1889
12027.68 1876
12028.71 1877
12029.75 1841
12030.78 1799
12031.82 1835
12032.86 1764
12033.89 1767
12034.93 1796
12035.97 1742
12037.00 1781
12038.04 1785
12039.07 1736
12040.11 1736
12041.15 1731
12042.18 1755
12043.22 1788
12044.26 1706
12045.29 1705
12046.33 1715
12047.37 1709
12048.40 1763
12049.44 1782
12050.48 1819
12051.52 1891
12052.55 1843
12053.59 1756
12054.63 1759
12055.66 1850
12056.70 1774
12057.74 1744
12058.78 1771
12059.81 1741
12060.85 1759
12061.89 1673
12062.92 1658
12063.96 1690
12065.00 1725
12066.04 1693
12067.07 1629
12068.11 1713
12069.15 1698
12070.19 1689
12071.23 1724
12072.26 1741
12073.30 1692
12074.34 1792
12075.38 1823
12076.42 1660
12077.45 1667
12078.49 1713
12079.53 1760
12080.57 1679
12081.61 1803
12082.64 1759
12083.68 1811
12084.72 1708
12085.76 1709
12086.80 1732
12087.84 1757
12088.88 1749
12089.91 1722
12090.95 1800
12091.99 1802
12093.03 1810
12094.07 1738
12095.11 1777
12096.15 1779
12097.19 1742
12098.22 1803
12099.26 1771
12100.30 1792
12101.34 1817
12102.38 1829
12103.42 1893
12104.46 1945
12105.50 1886
12106.54 1967
12107.58 1863
12108.62 1833
12109.66 1843
12110.70 1812
12111.74 1771
12112.78 1790
12113.81 1708
12114.85 1722
12115.89 1692
12116.93 1665
12117.97 1585
12119.01 1619
12120.05 1613
12121.09 1651
12122.13 1647
12123.17 1571
12124.21 1549
12125.25 1556
12126.29 1579
12127.33 1508
12128.37 1569
12129.42 1491
12130.46 1553
12131.50 1587
12132.54 1604
12133.58 1587
12134.62 1506
12135.66 1541
12136.70 1532
12137.74 1468
12138.78 1391
12139.82 1464
12140.86 1466
12141.90 1429
12142.94 1404
12143.98 1485
12145.03 1465
12146.07 1453
12147.11 1514
12148.15 1519
12149.19 1490
12150.23 1493
12151.27 1398
12152.31 1431
12153.35 1488
12154.40 1442
12155.44 1448
12156.48 1437
12157.52 1418
12158.56 1356
12159.60 1364
12160.65 1381
12161.69 1362
12162.73 1477
12163.77 1493
12164.81 1398
12165.85 1464
12166.90 1419
12167.94 1418
12168.98 1467
12170.02 1438
12171.06 1450
12172.11 1423
12173.15 1383
12174.19 1382
12175.23 1453
12176.28 1401
12177.32 1389
12178.36 1398
12179.40 1370
12180.45 1338
12181.49 1337
12182.53 1394
12183.57 1435
12184.62 1420
12185.66 1308
12186.70 1369
12187.74 1420
12188.79 1403
12189.83 1344
12190.87 1381
12191.92 1366
12192.96 1325
12194.00 1360
12195.05 1352
12196.09 1353
12197.13 1381
12198.18 1347
12199.22 1379
12200.26 1337
12201.31 1368
12202.35 1435
12203.39 1351
12204.44 1354
12205.48 1358
12206.52 1312
12207.57 1287
12208.61 1306
12209.65 1259
12210.70 1353
12211.74 1317
12212.79 1273
12213.83 1353
12214.87 1346
12215.92 1327
12216.96 1253
12218.01 1327
12219.05 1403
12220.09 1336
12221.14 1285
12222.18 1414
12223.23 1386
12224.27 1348
12225.32 1288
12226.36 1272
12227.41 1308
12228.45 1304
12229.49 1315
12230.54 1376
12231.58 1375
12232.63 1289
12233.67 1343
12234.72 1381
12235.76 1379
12236.81 1322
12237.85 1271
12238.90 1246
12239.94 1274
12240.99 1366
12242.03 1324
12243.08 1348
12244.12 1355
12245.17 1428
12246.21 1341
12247.26 1354
12248.31 1314
12249.35 1406
12250.40 1329
12251.44 1305
12252.49 1303
12253.53 1295
12254.58 1295
12255.62 1282
12256.67 1319
12257.72 1344
12258.76 1280
12259.81 1268
12260.85 1247
12261.90 1298
12262.95 1239
12263.99 1196
12265.04 1249
12266.08 1315
12267.13 1265
12268.18 1190
12269.22 1244
12270.27 1272
12271.32 1282
12272.36 1215
12273.41 1226
12274.46 1298
12275.50 1245
12276.55 1181
12277.60 1245
12278.64 1208
12279.69 1206
12280.74 1249
12281.78 1296
12282.83 1183
12283.88 1231
12284.92 1269
12285.97 1215
12287.02 1145
12288.07 1199
12289.11 1234
12290.16 1154
12291.21 1135
12292.25 1157
12293.30 1239
12294.35 1169
12295.40 1172
12296.44 1184
12297.49 1176
12298.54 1195
12299.59 1258
12300.63 1178
12301.68 1182
12302.73 1193
12303.78 1211
12304.83 1197
12305.87 1153
12306.92 1171
12307.97 1179
12309.02 1185
12310.07 1207
12311.11 1224
12312.16 1171
12313.21 1164
12314.26 1199
12315.31 1254
12316.35 1221
12317.40 1179
12318.45 1168
12319.50 1220
12320.55 1197
12321.60 1162
12322.65 1121
12323.69 1134
12324.74 1171
12325.79 1173
12326.84 1127
12327.89 1143
12328.94 1148
12329.99 1171
12331.04 1191
12332.09 1161
12333.13 1161
12334.18 1171
12335.23 1134
12336.28 1113
12337.33 1129
12338.38 1165
12339.43 1185
12340.48 1096
12341.53 1071
12342.58 1057
12343.63 1161
12344.68 1135
12345.73 1124
12346.78 1117
12347.83 1128
12348.88 1126
12349.93 1167
12350.98 1150
12352.03 1171
12353.07 1163
12354.12 1177
12355.17 1127
12356.22 1102
12357.28 1172
12358.33 1154
12359.38 1182
12360.43 1129
12361.48 1149
12362.53 1159
12363.58 1206
12364.63 1183
12365.68 1137
12366.73 1178
12367.78 1160
12368.83 1114
12369.88 1161
12370.93 1128
12371.98 1163
12373.03 1140
12374.08 1147
12375.13 1183
12376.18 1186
12377.24 1185
12378.29 1147
12379.34 1072
12380.39 1137
12381.44 1143
12382.49 1121
12383.54 1194
12384.59 1169
12385.64 1164
12386.70 1185
12387.75 1142
12388.80 1150
12389.85 1148
12390.90 1127
12391.95 1138
12393.00 1173
12394.06 1130
12395.11 1149
12396.16 1121
12397.21 1211
12398.26 1173
12399.32 1117
12400.37 1177
12401.42 1213
12402.47 1143
12403.52 1110
12404.58 1163
12405.63 1093
12406.68 1128
12407.73 1134
12408.78 1188
12409.84 1144
12410.89 1156
12411.94 1241
12412.99 1137
12414.05 1187
12415.10 1219
12416.15 1163
12417.20 1092
12418.26 1122
12419.31 1135
12420.36 1158
12421.42 1125
12422.47 1139
12423.52 1166
12424.57 1100
12425.63 1071
12426.68 1105
12427.73 1182
12428.79 1188
12429.84 1159
12430.89 1147
12431.95 1189
12433.00 1175
12434.05 1168
12435.11 1144
12436.16 1110
12437.21 1142
12438.27 1215
12439.32 1186
12440.37 1173
12441.43 1140
12442.48 1175
12443.54 1133
12444.59 1099
12445.64 1205
12446.70 1207
12447.75 1143
12448.80 1131
12449.86 1081
12450.91 1067
12451.97 1144
12453.02 1134
12454.08 1149
12455.13 1158
12456.18 1129
12457.24 1122
12458.29 1194
12459.35 1233
12460.40 1115
12461.46 1183
12462.51 1200
12463.57 1114
12464.62 1087
12465.67 1111
12466.73 1104
12467.78 1153
12468.84 1144
12469.89 1174
12470.95 1195
12472.00 1160
12473.06 1142
12474.11 1200
12475.17 1190
12476.22 1207
12477.28 1134
12478.33 1181
12479.39 1216
12480.45 1266
12481.50 1203
12482.56 1158
12483.61 1197
12484.67 1266
12485.72 1286
12486.78 1251
12487.83 1295
12488.89 1264
12489.95 1235
12491.00 1294
12492.06 1350
12493.11 1434
12494.17 1438
12495.22 1404
12496.28 1416
12497.34 1474
12498.39 1467
12499.45 1515
12500.50 1504
12501.56 1443
12502.62 1514
12503.67 1394
12504.73 1378
12505.79 1410
12506.84 1395
12507.90 1311
12508.96 1305
12510.01 1317
12511.07 1310
12512.13 1302
12513.18 1281
12514.24 1295
12515.30 1294
12516.35 1371
12517.41 1373
12518.47 1266
12519.52 1288
12520.58 1330
12521.64 1378
12522.70 1366
12523.75 1367
12524.81 1452
12525.87 1468
12526.92 1431
12527.98 1564
12529.04 1599
12530.10 1550
12531.15 1467
12532.21 1563
12533.27 1534
12534.33 1491
12535.38 1385
12536.44 1334
12537.50 1388
12538.56 1329
12539.62 1335
12540.67 1319
12541.73 1271
12542.79 1256
12543.85 1271
12544.91 1267
12545.96 1191
12547.02 1283
12548.08 1196
12549.14 1206
12550.20 1222
12551.25 1231
12552.31 1248
12553.37 1269
12554.43 1277
12555.49 1240
12556.55 1249
12557.61 1229
12558.66 1291
12559.72 1290
12560.78 1268
12561.84 1262
12562.90 1304
12563.96 1367
12565.02 1296
12566.08 1293
12567.14 1289
12568.19 1328
12569.25 1277
12570.31 1314
12571.37 1340
12572.43 1330
12573.49 1455
12574.55 1478
12575.61 1474
12576.67 1506
12577.73 1423
12578.79 1495
12579.85 1512
12580.91 1520
12581.97 1504
12583.03 1519
12584.09 1511
12585.15 1435
12586.20 1430
12587.26 1386
12588.32 1463
12589.38 1433
12590.44 1372
12591.50 1304
12592.56 1300
12593.62 1440
12594.69 1427
12595.75 1373
12596.81 1315
12597.87 1394
12598.93 1423
12599.99 1327
12601.05 1381
12602.11 1412
12603.17 1425
12604.23 1388
12605.29 1477
12606.35 1468
12607.41 1457
12608.47 1543
12609.53 1619
12610.59 1678
12611.65 1606
12612.71 1626
12613.78 1550
12614.84 1563
12615.90 1569
12616.96 1514
12618.02 1451
12619.08 1466
12620.14 1408
12621.20 1427
12622.27 1406
12623.33 1402
12624.39 1422
12625.45 1436
12626.51 1411
12627.57 1318
12628.63 1305
12629.70 1329
12630.76 1225
12631.82 1255
12632.88 1252
12633.94 1195
12635.00 1255
12636.07 1238
12637.13 1230
12638.19 1234
12639.25 1196
12640.31 1208
12641.38 1210
12642.44 1294
12643.50 1201
12644.56 1230
12645.63 1228
12646.69 1175
12647.75 1165
12648.81 1216
12649.88 1216
12650.94 1252
12652.00 1246
12653.06 1188
12654.13 1282
12655.19 1191
12656.25 1237
12657.31 1279
12658.38 1311
12659.44 1251
12660.50 1265
12661.57 1254
12662.63 1231
12663.69 1215
12664.76 1194
12665.82 1200
12666.88 1262
12667.95 1278
12669.01 1256
12670.07 1184
12671.14 1209
12672.20 1212
12673.26 1177
12674.33 1172
12675.39 1193
12676.45 1226
12677.52 1267
12678.58 1173
12679.64 1140
12680.71 1146
12681.77 1199
12682.84 1198
12683.90 1305
12684.96 1273
12686.03 1322
12687.09 1337
12688.16 1327
12689.22 1258
12690.28 1310
12691.35 1268
12692.41 1294
12693.48 1327
12694.54 1248
12695.61 1228
12696.67 1192
12697.74 1268
12698.80 1258
12699.86 1172
12700.93 1268
12701.99 1265
12703.06 1223
12704.12 1153
12705.19 1250
12706.25 1203
12707.32 1214
12708.38 1195
12709.45 1179
12710.51 1167
12711.58 1165
12712.64 1186
12713.71 1178
12714.77 1190
12715.84 1163
12716.90 1124
12717.97 1143
12719.03 1189
12720.10 1207
12721.17 1195
12722.23 1240
12723.30 1165
12724.36 1181
12725.43 1208
12726.49 1115
12727.56 1127
12728.63 1164
12729.69 1185
12730.76 1119
12731.82 1135
12732.89 1156
12733.96 1171
12735.02 1207
12736.09 1188
12737.15 1146
12738.22 1108
12739.29 1119
12740.35 1137
12741.42 1093
12742.49 1063
12743.55 983
12744.62 1058
12745.68 1024
12746.75 1095
12747.82 1080
12748.88 1071
12749.95 1047
12751.02 1034
12752.09 1078
12753.15 1148
12754.22 1039
12755.29 1087
12756.35 1055
12757.42 1008
12758.49 1043
12759.55 1045
12760.62 1025
12761.69 965
12762.76 991
12763.82 1030
12764.89 1038
12765.96 1021
12767.03 1016
12768.09 1021
12769.16 1027
12770.23 975
12771.30 1054
12772.36 1044
12773.43 1007
12774.50 951
12775.57 1020
12776.63 1021
12777.70 1012
12778.77 1031
12779.84 1036
12780.91 974
12781.97 1094
12783.04 1025
12784.11 1049
12785.18 1012
12786.25 1072
12787.31 1015
12788.38 1034
12789.45 1045
12790.52 1022
12791.59 1041
12792.66 1004
12793.73 986
12794.79 941
12795.86 947
12796.93 977
12798.00 1013
12799.07 988
12800.14 963
12801.21 992
12802.28 1014
12803.34 1052
12804.41 992
12805.48 1007
12806.55 988
12807.62 952
12808.69 969
12809.76 946
12810.83 970
12811.90 971
12812.97 944
12814.04 932
12815.11 890
12816.18 980
12817.25 976
12818.31 962
12819.38 1020
12820.45 1026
12821.52 1019
12822.59 1026
12823.66 1029
12824.73 1060
12825.80 1013
12826.87 947
12827.94 954
12829.01 935
12830.08 965
12831.15 967
12832.22 1016
12833.29 961
12834.36 977
12835.43 958
12836.50 1019
12837.57 1012
12838.65 983
12839.72 1014
12840.79 1009
12841.86 973
12842.93 1006
12844.00 989
12845.07 1004
12846.14 953
12847.21 898
12848.28 858
12849.35 889
12850.42 942
12851.49 957
12852.57 948
12853.64 931
12854.71 906
12855.78 936
12856.85 982
12857.92 900
12858.99 832
12860.06 892
12861.13 931
12862.21 961
12863.28 893
12864.35 905
12865.42 906
12866.49 960
12867.56 896
12868.64 886
12869.71 859
12870.78 836
12871.85 920
12872.92 831
12874.00 871
12875.07 917
12876.14 915
12877.21 843
12878.28 884
12879.36 930
12880.43 960
12881.50 849
12882.57 931
12883.64 883
12884.72 929
12885.79 893
12886.86 841
12887.93 893
12889.01 899
12890.08 904
12891.15 869
12892.22 891
12893.30 840
12894.37 882
12895.44 869
12896.52 877
12897.59 860
12898.66 870
12899.73 927
12900.81 881
12901.88 850
12902.95 915
12904.03 918
12905.10 876
12906.17 909
12907.25 853
12908.32 924
12909.39 893
12910.47 897
12911.54 876
12912.61 928
12913.69 900
12914.76 891
12915.83 930
12916.91 889
12917.98 912
12919.06 875
12920.13 906
12921.20 906
12922.28 917
12923.35 891
12924.43 895
12925.50 881
12926.57 877
12927.65 930
12928.72 895
12929.80 894
12930.87 884
12931.95 870
12933.02 875
12934.09 904
12935.17 891
12936.24 853
12937.32 805
12938.39 877
12939.47 891
12940.54 849
12941.62 880
12942.69 887
12943.77 904
12944.84 894
12945.92 926
12946.99 931
12948.07 929
12949.14 875
12950.22 902
12951.29 885
12952.37 894
12953.44 888
12954.52 883
12955.59 862
12956.67 912
12957.74 815
12958.82 874
12959.89 861
12960.97 808
12962.04 823
12963.12 820
12964.20 864
12965.27 884
12966.35 852
12967.42 899
12968.50 918
12969.58 886
12970.65 893
12971.73 881
12972.80 933
12973.88 916
12974.96 872
12976.03 865
12977.11 860
12978.18 897
12979.26 860
12980.34 797
12981.41 849
12982.49 840
12983.57 842
12984.64 871
12985.72 880
12986.80 875
12987.87 844
12988.95 874
12990.03 885
12991.10 816
12992.18 861
12993.26 871
12994.33 922
12995.41 915
12996.49 872
12997.56 893
12998.64 855
12999.72 890
13000.80 912
13001.87 844
13002.95 862
13004.03 929
13005.11 867
13006.18 867
13007.26 874
13008.34 879
13009.42 863
13010.49 864
13011.57 901
13012.65 876
13013.73 957
13014.80 872
13015.88 843
13016.96 827
13018.04 888
13019.12 883
13020.19 926
13021.27 880
13022.35 831
13023.43 859
13024.51 914
13025.58 942
13026.66 808
13027.74 843
13028.82 908
13029.90 939
13030.98 876
13032.05 925
13033.13 902
13034.21 842
13035.29 842
13036.37 865
13037.45 886
13038.53 868
13039.61 941
13040.68 971
13041.76 893
13042.84 912
13043.92 879
13045.00 891
13046.08 933
13047.16 907
13048.24 869
13049.32 873
13050.40 897
13051.48 954
13052.55 926
13053.63 919
13054.71 967
13055.79 892
13056.87 967
13057.95 921
13059.03 902
13060.11 890
13061.19 873
13062.27 877
13063.35 819
13064.43 912
13065.51 857
13066.59 895
13067.67 966
13068.75 874
13069.83 885
13070.91 910
13071.99 848
13073.07 817
13074.15 895
13075.23 852
13076.31 825
13077.39 850
13078.47 846
13079.55 925
13080.63 869
13081.71 857
13082.79 870
13083.88 913
13084.96 887
13086.04 853
13087.12 903
13088.20 842
13089.28 906
13090.36 937
13091.44 945
13092.52 895
13093.60 868
13094.68 890
13095.77 893
13096.85 834
13097.93 846
13099.01 887
13100.09 856
13101.17 846
13102.25 853
13103.34 913
13104.42 882
13105.50 911
13106.58 918
13107.66 905
13108.74 917
13109.82 908
13110.91 917
13111.99 875
13113.07 893
13114.15 865
13115.23 870
13116.32 837
13117.40 891
13118.48 936
13119.56 848
13120.64 819
13121.73 815
13122.81 899
13123.89 889
13124.97 889
13126.06 861
13127.14 855
13128.22 957
13129.30 969
13130.39 927
13131.47 894
13132.55 933
13133.63 882
13134.72 872
13135.80 881
13136.88 817
13137.97 879
13139.05 926
13140.13 910
13141.21 854
13142.30 826
13143.38 904
13144.46 888
13145.55 827
13146.63 838
13147.71 918
13148.80 922
13149.88 931
13150.96 914
13152.05 868
13153.13 856
13154.21 882
13155.30 888
13156.38 833
13157.47 898
13158.55 943
13159.63 962
13160.72 864
13161.80 834
13162.88 877
13163.97 913
13165.05 873
13166.14 890
13167.22 862
13168.31 870
13169.39 872
13170.47 920
13171.56 933
13172.64 875
13173.73 854
13174.81 857
13175.90 853
13176.98 834
13178.06 907
13179.15 938
13180.23 903
13181.32 924
13182.40 918
13183.49 839
13184.57 843
13185.66 896
13186.74 954
13187.83 946
13188.91 937
13190.00 921
13191.08 930
13192.17 921
13193.25 912
13194.34 918
13195.42 945
13196.51 940
13197.59 932
13198.68 895
13199.77 867
13200.85 858
13201.94 907
13203.02 902
13204.11 871
13205.19 947
13206.28 971
13207.36 950
13208.45 939
13209.54 885
13210.62 889
13211.71 921
13212.79 867
13213.88 876
13214.97 930
13216.05 931
13217.14 954
13218.22 901
13219.31 970
13220.40 866
13221.48 945
13222.57 900
13223.66 860
13224.74 913
13225.83 926
13226.92 916
13228.00 893
13229.09 876
13230.18 889
13231.26 912
13232.35 887
13233.44 873
13234.52 902
13235.61 911
13236.70 899
13237.78 875
13238.87 870
13239.96 947
13241.05 932
13242.13 934
13243.22 936
13244.31 911
13245.39 902
13246.48 917
13247.57 925
13248.66 894
13249.74 917
13250.83 836
13251.92 938
13253.01 879
13254.10 932
13255.18 1000
13256.27 903
13257.36 959
13258.45 956
13259.53 988
13260.62 959
13261.71 950
13262.80 947
13263.89 875
13264.97 846
13266.06 943
13267.15 919
13268.24 966
13269.33 952
13270.42 958
13271.50 1007
13272.59 981
13273.68 969
13274.77 938
13275.86 940
13276.95 995
13278.04 976
13279.12 979
13280.21 1046
13281.30 1020
13282.39 1012
13283.48 1021
13284.57 1025
13285.66 991
13286.75 983
13287.84 1064
13288.93 1096
13290.01 1046
13291.10 1109
13292.19 1059
13293.28 1054
13294.37 1040
13295.46 1054
13296.55 976
13297.64 963
13298.73 1044
13299.82 1066
13300.91 985
13302.00 1037
13303.09 1142
13304.18 1085
13305.27 1047
13306.36 1049
13307.45 1040
13308.54 1058
13309.63 1083
13310.72 1056
13311.81 1078
13312.90 1065
13313.99 1063
13315.08 1081
13316.17 1124
13317.26 1084
13318.35 1061
13319.44 1084
13320.53 1084
13321.62 1040
13322.71 1070
13323.80 1105
13324.89 1107
13325.98 1040
13327.07 1084
13328.16 1026
13329.25 1059
13330.35 1053
13331.44 1070
13332.53 1011
13333.62 1033
13334.71 1061
13335.80 1118
13336.89 1071
13337.98 1034
13339.07 1118
13340.16 1112
13341.26 1020
13342.35 1049
13343.44 1018
13344.53 1018
13345.62 1077
13346.71 1137
13347.80 1118
13348.90 1090
13349.99 1020
13351.08 1068
13352.17 1056
13353.26 1139
13354.36 1052
13355.45 1106
13356.54 1184
13357.63 1154
13358.72 1105
13359.81 1092
13360.91 1172
13362.00 1150
13363.09 1127
13364.18 1158
13365.28 1158
13366.37 1104
13367.46 1166
13368.55 1270
13369.65 1196
13370.74 1164
13371.83 1205
13372.92 1286
13374.02 1150
13375.11 1100
13376.20 1085
13377.29 1099
13378.39 1115
13379.48 1152
13380.57 1109
13381.67 1106
13382.76 1098
13383.85 1081
13384.94 1053
13386.04 1005
13387.13 1024
13388.22 1041
13389.32 1012
13390.41 1004
13391.50 986
13392.60 1042
13393.69 1052
13394.78 1063
13395.88 1053
13396.97 985
13398.06 965
13399.16 948
13400.25 973
13401.35 975
13402.44 962
13403.53 1009
13404.63 958
13405.72 993
13406.82 1028
13407.91 981
13409.00 953
13410.10 984
13411.19 983
13412.29 931
13413.38 999
13414.47 1029
13415.57 987
13416.66 976
13417.76 1007
13418.85 1048
13419.95 1039
13421.04 1012
13422.14 964
13423.23 970
13424.33 1005
13425.42 971
13426.51 1044
13427.61 952
13428.70 951
13429.80 998
13430.89 974
13431.99 993
13433.08 1019
13434.18 955
13435.27 1008
13436.37 1068
13437.46 1013
13438.56 1030
13439.66 971
13440.75 1028
13441.85 1080
13442.94 1043
13444.04 1019
13445.13 1005
13446.23 1034
13447.32 1046
13448.42 1065
13449.52 1072
13450.61 1129
13451.71 1086
13452.80 1058
13453.90 1029
13454.99 1098
13456.09 1043
13457.19 1032
13458.28 1048
13459.38 1026
13460.48 1012
13461.57 1152
13462.67 1081
13463.76 1030
13464.86 1056
13465.96 1044
13467.05 1099
13468.15 1085
13469.25 1080
13470.34 1073
13471.44 1112
13472.54 1123
13473.63 1068
13474.73 1083
13475.83 1128
13476.92 1055
13478.02 1071
13479.12 1129
13480.21 1128
13481.31 1148
13482.41 1110
13483.50 1113
13484.60 1076
13485.70 1084
13486.80 1083
13487.89 1044
13488.99 1045
13490.09 1099
13491.19 1102
13492.28 1091
13493.38 1044
13494.48 1097
13495.58 1099
13496.67 1145
13497.77 1155
13498.87 1166
13499.97 1177
13501.06 1108
13502.16 1155
13503.26 1243
13504.36 1333
13505.46 1253
13506.55 1191
13507.65 1195
13508.75 1239
13509.85 1255
13510.95 1197
13512.05 1207
13513.14 1132
13514.24 1145
13515.34 1106
13516.44 1096
13517.54 1044
13518.64 1090
13519.73 1040
13520.83 1016
13521.93 1008
13523.03 1004
13524.13 988
13525.23 1025
13526.33 986
13527.43 974
13528.53 1006
13529.62 1037
13530.72 976
13531.82 963
13532.92 961
13534.02 1001
13535.12 1015
13536.22 994
13537.32 1013
13538.42 982
13539.52 952
13540.62 986
13541.72 1052
13542.82 988
13543.92 974
13545.01 1003
13546.11 965
13547.21 931
13548.31 944
13549.41 942
13550.51 931
13551.61 974
13552.71 946
13553.81 972
13554.91 955
13556.01 878
13557.11 883
13558.21 925
13559.31 937
13560.41 999
13561.51 922
13562.61 942
13563.72 935
13564.82 953
13565.92 895
13567.02 934
13568.12 943
13569.22 998
13570.32 980
13571.42 975
13572.52 931
13573.62 936
13574.72 950
13575.82 939
13576.92 935
13578.02 944
13579.13 957
13580.23 911
13581.33 951
13582.43 931
13583.53 951
13584.63 965
13585.73 920
13586.83 906
13587.94 972
13589.04 953
13590.14 965
13591.24 926
13592.34 982
13593.44 954
13594.54 983
13595.65 968
13596.75 988
13597.85 922
13598.95 985
13600.05 986
13601.16 939
13602.26 941
13603.36 965
13604.46 979
13605.56 991
13606.67 936
13607.77 967
13608.87 982
13609.97 963
13611.07 1014
13612.18 1005
13613.28 943
13614.38 980
13615.48 1029
13616.59 947
13617.69 959
13618.79 923
13619.89 929
13621.00 909
13622.10 898
13623.20 873
13624.31 896
13625.41 980
13626.51 977
13627.61 956
13628.72 936
13629.82 964
13630.92 934
13632.03 952
13633.13 986
13634.23 979
13635.34 945
13636.44 949
13637.54 942
13638.65 982
13639.75 958
13640.85 961
13641.96 939
13643.06 914
13644.16 905
13645.27 974
13646.37 979
13647.48 993
13648.58 949
13649.68 863
13650.79 975
13651.89 952
13653.00 947
13654.10 952
13655.20 953
13656.31 940
13657.41 943
13658.52 994
13659.62 923
13660.72 920
13661.83 1012
13662.93 1000
13664.04 915
13665.14 955
13666.25 953
13667.35 947
13668.46 953
13669.56 1002
13670.67 985
13671.77 1003
13672.88 926
13673.98 948
13675.09 969
13676.19 911
13677.30 981
13678.40 1011
13679.51 977
13680.61 950
13681.72 993
13682.82 955
13683.93 976
13685.03 940
13686.14 963
13687.24 965
13688.35 918
13689.45 948
13690.56 941
13691.66 1040
13692.77 1070
13693.88 1027
13694.98 960
13696.09 1061
13697.19 1042
13698.30 951
13699.40 1001
13700.51 1020
13701.62 959
13702.72 1039
13703.83 1028
13704.93 1030
13706.04 993
13707.15 1078
13708.25 1030
13709.36 1019
13710.47 980
13711.57 1017
13712.68 1014
13713.79 906
13714.89 1050
13716.00 1016
13717.11 1072
13718.21 1065
13719.32 1082
13720.43 1068
13721.53 1042
13722.64 1013
13723.75 1053
13724.85 1082
13725.96 1071
13727.07 1088
13728.17 1085
13729.28 1032
13730.39 1110
13731.50 1137
13732.60 1057
13733.71 1116
13734.82 1105
13735.92 1111
13737.03 1145
13738.14 1133
13739.25 1161
13740.35 1238
13741.46 1169
13742.57 1159
13743.68 1209
13744.79 1198
13745.89 1142
13747.00 1176
13748.11 1197
13749.22 1129
13750.32 1147
13751.43 1160
13752.54 1213
13753.65 1248
13754.76 1179
13755.87 1329
13756.97 1293
13758.08 1290
13759.19 1352
13760.30 1307
13761.41 1343
13762.52 1370
13763.62 1348
13764.73 1327
13765.84 1388
13766.95 1497
13768.06 1501
13769.17 1557
13770.28 1530
13771.38 1547
13772.49 1482
13773.60 1568
13774.71 1608
13775.82 1707
13776.93 1639
13778.04 1677
13779.15 1705
13780.26 1725
13781.37 1752
13782.48 1684
13783.58 1703
13784.69 1545
13785.80 1520
13786.91 1469
13788.02 1435
13789.13 1395
13790.24 1359
13791.35 1274
13792.46 1231
13793.57 1262
13794.68 1264
13795.79 1221
13796.90 1226
13798.01 1222
13799.12 1230
13800.23 1207
13801.34 1196
13802.45 1200
13803.56 1149
13804.67 1186
13805.78 1208
13806.89 1246
13808.00 1218
13809.11 1194
13810.22 1193
13811.33 1155
13812.44 1115
13813.55 1090
13814.66 1162
13815.77 1160
13816.88 1141
13818.00 1161
13819.11 1130
13820.22 1180
13821.33 1183
13822.44 1158
13823.55 1223
13824.66 1118
13825.77 1090
13826.88 1068
13827.99 1094
13829.10 1078
13830.22 1149
13831.33 1085
13832.44 1047
13833.55 1073
13834.66 1046
13835.77 1062
13836.88 1065
13838.00 1056
13839.11 1104
13840.22 1137
13841.33 1070
13842.44 1137
13843.55 1105
13844.67 1109
13845.78 1132
13846.89 1084
13848.00 1144
13849.11 1178
13850.23 1094
13851.34 1127
13852.45 1163
13853.56 1136
13854.67 1123
13855.79 1050
13856.90 1094
13858.01 1086
13859.12 1162
13860.24 1185
13861.35 1198
13862.46 1216
13863.57 1232
13864.69 1172
13865.80 1205
13866.91 1108
13868.02 1084
13869.14 1157
13870.25 1196
13871.36 1128
13872.47 1104
13873.59 1188
13874.70 1167
13875.81 1158
13876.93 1189
13878.04 1181
13879.15 1207
13880.27 1193
13881.38 1231
13882.49 1184
13883.61 1193
13884.72 1240
13885.83 1274
13886.95 1166
13888.06 1191
13889.17 1171
13890.29 1257
13891.40 1283
13892.51 1326
13893.63 1263
13894.74 1279
13895.86 1253
13896.97 1330
13898.08 1375
13899.20 1373
13900.31 1385
13901.43 1339
13902.54 1392
13903.65 1360
13904.77 1340
13905.88 1334
13907.00 1365
13908.11 1321
13909.23 1296
13910.34 1222
13911.45 1205
13912.57 1272
13913.68 1153
13914.80 1111
13915.91 1160
13917.03 1158
13918.14 1128
13919.26 1174
13920.37 1120
13921.49 1154
13922.60 1109
13923.72 1135
13924.83 1116
13925.95 1139
13927.06 1098
13928.18 1078
13929.29 1097
13930.41 1125
13931.52 1080
13932.64 1090
13933.75 1089
13934.87 1153
13935.98 1124
13937.10 1099
13938.21 1081
13939.33 1120
13940.45 1081
13941.56 1050
13942.68 1088
13943.79 1071
13944.91 1054
13946.03 1082
13947.14 1112
13948.26 1069
13949.37 1045
13950.49 1085
13951.60 1122
13952.72 1055
13953.84 1058
13954.95 1079
13956.07 1063
13957.19 981
13958.30 1003
13959.42 1031
13960.54 1045
13961.65 1078
13962.77 1077
13963.88 1033
13965.00 1058
13966.12 1073
13967.23 1050
13968.35 1038
13969.47 995
13970.59 1018
13971.70 1052
13972.82 1087
13973.94 1012
13975.05 1076
13976.17 1038
13977.29 982
13978.40 978
13979.52 1005
13980.64 1093
13981.76 1003
13982.87 1008
13983.99 1029
13985.11 1036
13986.23 982
13987.34 1014
13988.46 1051
13989.58 997
13990.70 999
13991.81 1010
13992.93 1057
13994.05 1038
13995.17 1018
13996.29 1062
13997.40 1064
13998.52 1011
13999.64 1006
14000.76 1021
14001.88 1067
14002.99 1094
14004.11 1036
14005.23 1038
14006.35 1078
14007.47 1038
14008.58 1031
14009.70 1009
14010.82 1070
14011.94 1065
14013.06 1012
14014.18 1072
14015.30 1043
14016.41 1065
14017.53 1055
14018.65 1058
14019.77 1067
14020.89 1017
14022.01 1003
14023.13 1056
14024.25 1049
14025.37 1021
14026.48 1061
14027.60 1033
14028.72 1030
14029.84 1065
14030.96 1065
14032.08 1078
14033.20 1106
14034.32 1037
14035.44 1086
14036.56 1044
14037.68 1060
14038.80 1097
14039.92 1138
14041.04 1122
14042.16 1113
14043.28 1055
14044.40 1143
14045.52 1108
14046.64 1092
14047.76 1079
14048.88 1082
14050.00 1036
14051.12 1129
14052.24 1087
14053.36 1069
14054.48 1088
14055.60 1101
14056.72 1169
14057.84 1177
14058.96 1184
14060.08 1182
14061.20 1166
14062.32 1217
14063.44 1227
14064.56 1173
14065.68 1176
14066.80 1232
14067.92 1289
14069.04 1275
14070.16 1233
14071.28 1194
14072.41 1188
14073.53 1246
14074.65 1177
14075.77 1253
14076.89 1262
14078.01 1263
14079.13 1238
14080.25 1272
14081.37 1285
14082.50 1322
14083.62 1387
14084.74 1397
14085.86 1319
14086.98 1336
14088.10 1416
14089.23 1416
14090.35 1366
14091.47 1398
14092.59 1450
14093.71 1451
14094.83 1525
14095.96 1497
14097.08 1477
14098.20 1482
14099.32 1435
14100.44 1520
14101.57 1490
14102.69 1462
14103.81 1433
14104.93 1362
14106.05 1453
14107.18 1412
14108.30 1381
14109.42 1365
14110.54 1385
14111.67 1349
14112.79 1223
14113.91 1265
14115.03 1228
14116.16 1131
14117.28 1122
14118.40 1093
14119.53 1087
14120.65 1107
14121.77 1112
14122.89 1092
14124.02 1087
14125.14 1051
14126.26 1029
14127.39 1158
14128.51 1076
14129.63 1131
14130.76 1147
14131.88 1061
14133.00 1068
14134.13 996
14135.25 1046
14136.37 1059
14137.50 1011
14138.62 969
14139.74 1023
14140.87 1053
14141.99 965
14143.11 990
14144.24 1007
14145.36 981
14146.49 959
14147.61 946
14148.73 1003
14149.86 1008
14150.98 1046
14152.11 1062
14153.23 1084
14154.35 1042
14155.48 986
14156.60 996
14157.73 986
14158.85 923
14159.98 990
14161.10 995
14162.23 990
14163.35 1026
14164.47 1010
14165.60 979
14166.72 984
14167.85 966
14168.97 985
14170.10 1015
14171.22 968
14172.35 1032
14173.47 1023
14174.60 956
14175.72 937
14176.85 1053
14177.97 1031
14179.10 981
14180.22 980
14181.35 956
14182.47 942
14183.60 889
14184.72 990
14185.85 1024
14186.98 956
14188.10 992
14189.23 1024
14190.35 1001
14191.48 1019
14192.60 943
14193.73 947
14194.86 938
14195.98 954
14197.11 964
14198.23 992
14199.36 968
14200.49 948
14201.61 960
14202.74 1006
14203.86 955
14204.99 985
14206.12 1022
14207.24 964
14208.37 955
14209.50 980
14210.62 946
14211.75 940
14212.87 894
14214.00 910
14215.13 918
14216.25 941
14217.38 926
14218.51 946
14219.63 936
14220.76 927
14221.89 915
14223.02 897
14224.14 872
14225.27 903
14226.40 881
14227.52 943
14228.65 889
14229.78 855
14230.91 882
14232.03 940
14233.16 896
14234.29 888
14235.41 910
14236.54 940
14237.67 909
14238.80 865
14239.92 846
14241.05 813
14242.18 905
14243.31 924
14244.44 960
14245.56 873
14246.69 841
14247.82 858
14248.95 911
14250.08 923
14251.20 896
14252.33 903
14253.46 927
14254.59 934
14255.72 863
14256.84 850
14257.97 881
14259.10 913
14260.23 865
14261.36 914
14262.49 897
14263.62 860
14264.74 909
14265.87 890
14267.00 868
14268.13 848
14269.26 804
14270.39 856
14271.52 890
14272.65 861
14273.77 808
14274.90 858
14276.03 819
14277.16 797
14278.29 870
14279.42 806
14280.55 862
14281.68 840
14282.81 877
14283.94 889
14285.07 920
14286.20 908
14287.33 837
14288.45 859
14289.58 812
14290.71 805
14291.84 776
14292.97 796
14294.10 810
14295.23 779
14296.36 757
14297.49 819
14298.62 808
14299.75 731
14300.88 744
14302.01 774
14303.14 810
14304.27 846
14305.40 795
14306.53 779
14307.66 786
14308.79 790
14309.92 786
14311.05 795
14312.19 787
14313.32 740
14314.45 807
14315.58 786
14316.71 821
14317.84 789
14318.97 796
14320.10 786
14321.23 807
14322.36 748
14323.49 785
14324.62 797
14325.75 774
14326.89 779
14328.02 765
14329.15 759
14330.28 800
14331.41 791
14332.54 777
14333.67 801
14334.80 775
14335.94 813
14337.07 825
14338.20 771
14339.33 737
14340.46 760
14341.59 793
14342.73 793
14343.86 831
14344.99 797
14346.12 786
14347.25 802
14348.38 763
14349.52 782
14350.65 729
14351.78 754
14352.91 775
14354.04 783
14355.18 790
14356.31 775
14357.44 755
14358.57 750
14359.71 758
14360.84 782
14361.97 769
14363.10 798
14364.24 772
14365.37 742
14366.50 733
14367.63 753
14368.77 827
14369.90 805
14371.03 793
14372.16 755
14373.30 795
14374.43 756
14375.56 739
14376.70 719
14377.83 771
14378.96 767
14380.10 789
14381.23 732
14382.36 700
14383.50 757
14384.63 765
14385.76 773
14386.90 783
14388.03 732
14389.16 763
14390.30 804
14391.43 732
14392.56 756
14393.70 816
14394.83 851
14395.97 816
14397.10 825
14398.23 781
14399.37 808
14400.50 777
14401.63 771
14402.77 751
14403.90 800
14405.04 759
14406.17 783
14407.31 764
14408.44 807
14409.57 803
14410.71 803
14411.84 765
14412.98 744
14414.11 773
14415.25 765
14416.38 794
14417.52 773
14418.65 797
14419.79 790
14420.92 821
14422.05 826
14423.19 736
14424.32 754
14425.46 830
14426.59 829
14427.73 813
14428.86 778
14430.00 799
14431.14 816
14432.27 796
14433.41 787
14434.54 810
14435.68 789
14436.81 774
14437.95 767
14439.08 748
14440.22 740
14441.35 808
14442.49 794
14443.63 805
14444.76 770
14445.90 777
14447.03 727
14448.17 757
14449.30 761
14450.44 786
14451.58 811
14452.71 843
14453.85 801
14454.98 762
14456.12 766
14457.26 759
14458.39 810
14459.53 794
14460.67 839
14461.80 790
14462.94 806
14464.08 838
14465.21 800
14466.35 796
14467.48 844
14468.62 787
14469.76 752
14470.90 754
14472.03 780
14473.17 768
14474.31 776
14475.44 814
14476.58 805
14477.72 790
14478.85 818
14479.99 840
14481.13 808
14482.27 834
14483.40 822
14484.54 777
14485.68 761
14486.81 851
14487.95 869
14489.09 851
14490.23 847
14491.36 858
14492.50 824
14493.64 828
14494.78 839
14495.92 871
14497.05 791
14498.19 858
14499.33 894
14500.47 917
14501.60 917
14502.74 922
14503.88 876
14505.02 867
14506.16 893
14507.30 882
14508.43 905
14509.57 912
14510.71 903
14511.85 875
14512.99 895
14514.13 919
14515.26 951
14516.40 974
14517.54 979
14518.68 898
14519.82 925
14520.96 941
14522.10 951
14523.23 1002
14524.37 1061
14525.51 1046
14526.65 1004
14527.79 1020
14528.93 1014
14530.07 1058
14531.21 1036
14532.35 978
14533.49 1022
14534.63 920
14535.76 934
14536.90 919
14538.04 950
14539.18 939
14540.32 945
14541.46 962
14542.60 928
14543.74 856
14544.88 878
14546.02 862
14547.16 865
14548.30 867
14549.44 927
14550.58 960
14551.72 881
14552.86 888
14554.00 922
14555.14 860
14556.28 873
14557.42 937
14558.56 895
14559.70 878
14560.84 879
14561.98 855
14563.12 833
14564.26 846
14565.40 825
14566.54 874
14567.68 984
14568.82 895
14569.96 824
14571.11 831
14572.25 875
14573.39 863
14574.53 844
14575.67 892
14576.81 868
14577.95 863
14579.09 891
14580.23 876
14581.37 864
14582.52 864
14583.66 822
14584.80 877
14585.94 856
14587.08 886
14588.22 915
14589.36 884
14590.50 866
14591.65 874
14592.79 931
14593.93 910
14595.07 884
14596.21 926
14597.35 968
14598.50 922
14599.64 886
14600.78 884
14601.92 949
14603.06 996
14604.21 866
14605.35 959
14606.49 923
14607.63 920
14608.77 930
14609.92 942
14611.06 953
14612.20 994
14613.34 1002
14614.49 1007
14615.63 1013
14616.77 983
14617.91 976
14619.06 1006
14620.20 997
14621.34 978
14622.48 974
14623.63 981
14624.77 1002
14625.91 999
14627.06 954
14628.20 1004
14629.34 955
14630.48 1043
14631.63 1084
14632.77 1092
14633.91 1114
14635.06 1070
14636.20 1146
14637.34 1121
14638.49 1115
14639.63 1113
14640.77 1080
14641.92 1035
14643.06 1136
14644.20 1173
14645.35 1116
14646.49 1065
14647.64 1037
14648.78 1095
14649.92 1060
14651.07 1015
14652.21 953
14653.35 986
14654.50 921
14655.64 936
14656.79 898
14657.93 902
14659.07 864
14660.22 902
14661.36 905
14662.51 815
14663.65 797
14664.80 910
14665.94 858
14667.09 860
14668.23 868
14669.37 861
14670.52 869
14671.66 853
14672.81 869
14673.95 885
14675.10 828
14676.24 845
14677.39 854
14678.53 849
14679.68 799
14680.82 778
14681.97 827
14683.11 777
14684.26 786
14685.40 782
14686.55 811
14687.69 744
14688.84 799
14689.98 816
14691.13 750
14692.27 746
14693.42 777
14694.57 780
14695.71 794
14696.86 789
14698.00 773
14699.15 773
14700.29 822
14701.44 757
14702.59 731
14703.73 800
14704.88 727
14706.02 769
14707.17 781
14708.32 743
14709.46 728
14710.61 751
14711.75 782
14712.90 782
14714.05 749
14715.19 767
14716.34 780
14717.49 732
14718.63 764
14719.78 735
14720.93 762
14722.07 791
14723.22 745
14724.37 706
14725.51 736
14726.66 762
14727.81 726
14728.95 728
14730.10 764
14731.25 764
14732.39 780
14733.54 793
14734.69 767
14735.84 756
14736.98 753
14738.13 776
14739.28 745
14740.42 733
14741.57 762
14742.72 700
14743.87 752
14745.01 739
14746.16 787
14747.31 762
14748.46 739
14749.61 733
14750.75 789
14751.90 722
14753.05 752
14754.20 745
14755.34 682
14756.49 681
14757.64 721
14758.79 724
14759.94 685
14761.08 689
14762.23 697
14763.38 747
14764.53 747
14765.68 785
14766.83 699
14767.97 762
14769.12 722
14770.27 709
14771.42 716
14772.57 795
14773.72 764
14774.87 723
14776.01 683
14777.16 680
14778.31 724
14779.46 701
14780.61 666
14781.76 666
14782.91 706
14784.06 722
14785.21 720
14786.36 720
14787.50 687
14788.65 760
14789.80 717
14790.95 728
14792.10 677
14793.25 698
14794.40 661
14795.55 703
14796.70 732
14797.85 696
14799.00 671
14800.15 682
14801.30 727
14802.45 707
14803.60 658
14804.75 656
14805.90 755
14807.05 698
14808.20 677
14809.35 724
14810.50 713
14811.65 775
14812.80 670
14813.95 665
14815.10 646
14816.25 710
14817.40 698
14818.55 685
14819.70 676
14820.85 661
14822.00 656
14823.15 672
14824.30 635
14825.45 654
14826.60 637
14827.75 661
14828.91 676
14830.06 590
14831.21 621
14832.36 666
14833.51 659
14834.66 640
14835.81 605
14836.96 635
14838.11 660
14839.26 667
14840.42 665
14841.57 682
14842.72 691
14843.87 662
14845.02 725
14846.17 662
14847.32 654
14848.48 642
14849.63 671
14850.78 629
14851.93 630
14853.08 651
14854.23 612
14855.39 664
14856.54 670
14857.69 663
14858.84 671
14859.99 640
14861.15 649
14862.30 639
14863.45 643
14864.60 680
14865.75 648
14866.91 636
14868.06 684
14869.21 624
14870.36 642
14871.52 619
14872.67 623
14873.82 653
14874.97 647
14876.13 664
14877.28 703
14878.43 618
14879.59 584
14880.74 605
14881.89 619
14883.04 642
14884.20 680
14885.35 688
14886.50 629
14887.66 628
14888.81 580
14889.96 617
14891.12 650
14892.27 644
14893.42 639
14894.58 630
14895.73 593
14896.88 592
14898.04 634
14899.19 670
14900.34 727
14901.50 655
14902.65 632
14903.80 626
14904.96 622
14906.11 600
14907.27 649
14908.42 645
14909.57 652
14910.73 601
14911.88 689
14913.04 657
14914.19 660
14915.34 655
14916.50 657
14917.65 690
14918.81 668
14919.96 673
14921.11 655
14922.27 614
14923.42 608
14924.58 623
14925.73 668
14926.89 704
14928.04 694
14929.20 660
14930.35 654
14931.51 674
14932.66 694
14933.82 670
14934.97 688
14936.13 658
14937.28 633
14938.44 641
14939.59 615
14940.75 626
14941.90 699
14943.06 650
14944.21 681
14945.37 667
14946.52 664
14947.68 690
14948.83 645
14949.99 657
14951.14 607
14952.30 714
14953.46 725
14954.61 701
14955.77 682
14956.92 624
14958.08 606
14959.24 664
14960.39 699
14961.55 683
14962.70 649
14963.86 607
14965.02 633
14966.17 655
14967.33 662
14968.48 651
14969.64 616
14970.80 642
14971.95 650
14973.11 661
14974.27 661
14975.42 683
14976.58 670
14977.74 674
14978.89 635
14980.05 619
14981.21 627
14982.36 643
14983.52 646
14984.68 630
14985.83 655
14986.99 657
14988.15 671
14989.30 679
14990.46 641
14991.62 664
14992.77 679
14993.93 648
14995.09 642
14996.25 648
14997.40 603
14998.56 633
14999.72 629
15000.88 613
15002.03 625
15003.19 647
15004.35 633
15005.51 613
15006.66 626
15007.82 624
15008.98 644
15010.14 612
15011.30 622
15012.45 648
15013.61 657
15014.77 623
15015.93 660
15017.09 642
15018.24 635
15019.40 638
15020.56 621
15021.72 632
15022.88 632
15024.04 664
15025.19 628
15026.35 666
15027.51 696
15028.67 683
15029.83 624
15030.99 653
15032.15 649
15033.30 643
15034.46 618
15035.62 620
15036.78 596
15037.94 580
15039.10 668
15040.26 635
15041.42 593
15042.58 616
15043.73 617
15044.89 639
15046.05 601
15047.21 605
15048.37 636
15049.53 677
15050.69 624
15051.85 611
15053.01 603
15054.17 595
15055.33 669
15056.49 646
15057.65 659
15058.81 657
15059.97 594
15061.13 626
15062.29 654
15063.45 666
15064.61 631
15065.77 659
15066.93 620
15068.09 631
15069.25 679
15070.41 627
15071.57 571
15072.73 627
15073.89 649
15075.05 627
15076.21 628
15077.37 596
15078.53 636
15079.69 638
15080.85 687
15082.01 675
15083.17 623
15084.33 647
15085.49 686
15086.65 635
15087.82 619
15088.98 604
15090.14 596
15091.30 655
15092.46 694
15093.62 637
15094.78 646
15095.94 609
15097.10 601
15098.27 628
15099.43 667
15100.59 689
15101.75 669
15102.91 649
15104.07 594
15105.23 622
15106.40 597
15107.56 630
15108.72 656
15109.88 654
15111.04 594
15112.20 625
15113.37 622
15114.53 598
15115.69 583
15116.85 598
15118.01 633
15119.18 602
15120.34 593
15121.50 671
15122.66 632
15123.82 600
15124.99 619
15126.15 600
15127.31 594
15128.47 615
15129.64 619
15130.80 656
15131.96 632
15133.12 612
15134.29 605
15135.45 644
15136.61 570
15137.77 626
15138.94 644
15140.10 607
15141.26 638
15142.43 636
15143.59 619
15144.75 586
15145.92 630
15147.08 672
15148.24 638
15149.41 644
15150.57 612
15151.73 600
15152.90 620
15154.06 590
15155.22 594
15156.39 619
15157.55 593
15158.71 669
15159.88 633
15161.04 632
15162.20 686
15163.37 624
15164.53 582
15165.70 619
15166.86 658
15168.02 625
15169.19 599
15170.35 623
15171.52 607
15172.68 611
15173.84 625
15175.01 650
15176.17 627
15177.34 590
15178.50 606
15179.66 648
15180.83 654
15181.99 627
15183.16 619
15184.32 618
15185.49 613
15186.65 598
15187.82 660
15188.98 653
15190.15 681
15191.31 667
15192.48 683
15193.64 655
15194.81 673
15195.97 650
15197.14 634
15198.30 619
15199.47 630
15200.63 670
15201.80 680
15202.96 667
15204.13 664
15205.29 667
15206.46 656
15207.62 708
15208.79 686
15209.96 675
15211.12 639
15212.29 667
15213.45 684
15214.62 690
15215.78 635
15216.95 687
15218.12 688
15219.28 652
15220.45 668
15221.61 693
15222.78 725
15223.95 717
15225.11 646
15226.28 656
15227.44 636
15228.61 709
15229.78 719
15230.94 703
15232.11 690
15233.28 711
15234.44 752
15235.61 750
15236.78 729
15237.94 692
15239.11 704
15240.28 723
15241.44 733
15242.61 688
15243.78 707
15244.94 728
15246.11 705
15247.28 689
15248.44 677
15249.61 700
15250.78 722
15251.95 726
15253.11 664
15254.28 663
15255.45 657
15256.61 736
15257.78 734
15258.95 696
15260.12 667
15261.28 703
15262.45 663
15263.62 674
15264.79 667
15265.95 623
15267.12 639
15268.29 600
15269.46 620
15270.63 646
15271.79 650
15272.96 606
15274.13 633
15275.30 661
15276.47 640
15277.63 610
15278.80 626
15279.97 674
15281.14 664
15282.31 634
15283.48 650
15284.64 647
15285.81 608
15286.98 611
15288.15 614
15289.32 593
15290.49 641
15291.66 655
15292.82 611
15293.99 637
15295.16 648
15296.33 675
15297.50 686
15298.67 617
15299.84 597
15301.01 620
15302.18 684
15303.35 604
15304.51 624
15305.68 658
15306.85 707
15308.02 675
15309.19 666
15310.36 704
15311.53 694
15312.70 630
15313.87 639
15315.04 645
15316.21 581
15317.38 625
15318.55 616
15319.72 655
15320.89 607
15322.06 617
15323.23 640
15324.40 644
15325.57 639
15326.74 631
15327.91 656
15329.08 638
15330.25 653
15331.42 647
15332.59 630
15333.76 626
15334.93 625
15336.10 619
15337.27 570
15338.44 612
15339.61 701
15340.78 700
15341.95 661
15343.12 619
15344.29 650
15345.47 677
15346.64 659
15347.81 590
15348.98 626
15350.15 668
15351.32 603
15352.49 613
15353.66 652
15354.83 649
15356.00 637
15357.18 640
15358.35 657
15359.52 674
15360.69 649
15361.86 663
15363.03 686
15364.20 651
15365.38 610
15366.55 588
15367.72 639
15368.89 627
15370.06 600
15371.23 699
15372.41 645
15373.58 667
15374.75 631
15375.92 663
15377.09 633
15378.26 657
15379.44 640
15380.61 644
15381.78 653
15382.95 641
15384.13 626
15385.30 701
15386.47 629
15387.64 634
15388.82 647
15389.99 689
15391.16 612
15392.33 620
15393.51 666
15394.68 651
15395.85 681
15397.02 647
15398.20 685
15399.37 730
15400.54 717
15401.71 692
15402.89 658
15404.06 650
15405.23 625
15406.41 694
15407.58 673
15408.75 683
15409.93 705
15411.10 674
15412.27 691
15413.45 649
15414.62 643
15415.79 658
15416.97 611
15418.14 647
15419.31 649
15420.49 602
15421.66 602
15422.84 596
15424.01 586
15425.18 609
15426.36 637
15427.53 629
15428.70 657
15429.88 594
15431.05 595
15432.23 610
15433.40 643
15434.57 669
15435.75 611
15436.92 609
15438.10 635
15439.27 629
15440.45 593
15441.62 619
15442.80 633
15443.97 621
15445.14 632
15446.32 611
15447.49 622
15448.67 604
15449.84 616
15451.02 645
15452.19 590
15453.37 606
15454.54 584
15455.72 590
15456.89 593
15458.07 613
15459.24 642
15460.42 613
15461.59 602
15462.77 602
15463.94 620
15465.12 666
15466.29 644
15467.47 579
15468.65 606
15469.82 611
15471.00 577
15472.17 671
15473.35 596
15474.52 592
15475.70 631
15476.88 636
15478.05 626
15479.23 607
15480.40 546
15481.58 595
15482.76 617
15483.93 571
15485.11 572
15486.28 581
15487.46 591
15488.64 579
15489.81 583
15490.99 624
15492.16 564
15493.34 618
15494.52 629
15495.69 620
15496.87 572
15498.05 614
15499.22 612
15500.40 585
15501.58 602
15502.75 599
15503.93 578
15505.11 569
15506.28 614
15507.46 586
15508.64 612
15509.82 592
15510.99 633
15512.17 592
15513.35 631
15514.52 624
15515.70 610
15516.88 594
15518.06 568
15519.23 585
15520.41 564
15521.59 598
15522.77 600
15523.94 609
15525.12 639
15526.30 651
15527.48 630
15528.65 612
15529.83 622
15531.01 656
15532.19 588
15533.37 612
15534.54 622
15535.72 645
15536.90 629
15538.08 578
15539.26 597
15540.44 583
15541.61 633
15542.79 624
15543.97 660
15545.15 557
15546.33 564
15547.51 623
15548.68 647
15549.86 653
15551.04 652
15552.22 620
15553.40 577
15554.58 600
15555.76 594
15556.93 635
15558.11 652
15559.29 619
15560.47 624
15561.65 655
15562.83 625
15564.01 639
15565.19 624
15566.37 661
15567.55 595
15568.73 669
15569.91 677
15571.08 640
15572.26 605
15573.44 645
15574.62 627
15575.80 585
15576.98 639
15578.16 657
15579.34 619
15580.52 598
15581.70 615
15582.88 658
15584.06 627
15585.24 589
15586.42 647
15587.60 674
15588.78 626
15589.96 666
15591.14 641
15592.32 673
15593.50 654
15594.68 633
15595.86 663
15597.04 688
15598.22 653
15599.40 702
15600.58 618
15601.76 662
15602.95 672
15604.13 713
15605.31 675
15606.49 612
15607.67 667
15608.85 690
15610.03 688
15611.21 655
15612.39 665
15613.57 688
15614.75 691
15615.93 652
15617.12 712
15618.30 666
15619.48 685
15620.66 741
15621.84 710
15623.02 672
15624.20 671
15625.38 702
15626.57 677
15627.75 693
15628.93 688
15630.11 666
15631.29 682
15632.47 687
15633.66 685
15634.84 681
15636.02 714
15637.20 712
15638.38 711
15639.57 727
15640.75 710
15641.93 697
15643.11 692
15644.29 687
15645.48 684
15646.66 679
15647.84 752
15649.02 745
15650.21 701
15651.39 641
15652.57 705
15653.75 783
15654.94 744
15656.12 677
15657.30 707
15658.48 783
15659.67 812
15660.85 744
15662.03 724
15663.22 765
15664.40 699
15665.58 747
15666.76 716
15667.95 702
15669.13 716
15670.31 810
15671.50 764
15672.68 709
15673.86 698
15675.05 732
15676.23 783
15677.41 813
15678.60 752
15679.78 775
15680.96 783
15682.15 778
15683.33 741
15684.51 718
15685.70 667
15686.88 687
15688.07 682
15689.25 702
15690.43 744
15691.62 684
15692.80 720
15693.99 741
15695.17 729
15696.35 651
15697.54 668
15698.72 705
15699.91 688
15701.09 687
15702.28 716
15703.46 693
15704.64 703
15705.83 745
15707.01 733
15708.20 709
15709.38 683
15710.57 707
15711.75 739
15712.94 723
15714.12 704
15715.31 722
15716.49 761
15717.68 784
15718.86 687
15720.05 722
15721.23 804
15722.42 745
15723.60 678
15724.79 689
15725.97 753
15727.16 657
15728.34 682
15729.53 711
15730.71 708
15731.90 786
15733.08 756
15734.27 763
15735.46 756
15736.64 776
15737.83 786
15739.01 773
15740.20 786
15741.39 736
15742.57 729
15743.76 761
15744.94 733
15746.13 733
15747.31 734
15748.50 735
15749.69 748
15750.87 810
15752.06 704
15753.25 771
15754.43 711
15755.62 740
15756.81 738
15757.99 754
15759.18 814
15760.36 798
15761.55 854
15762.74 813
15763.92 768
15765.11 762
15766.30 794
15767.49 794
15768.67 769
15769.86 753
15771.05 745
15772.23 728
15773.42 750
15774.61 743
15775.79 749
15776.98 738
15778.17 746
15779.36 709
15780.54 728
15781.73 718
15782.92 715
15784.11 713
15785.29 735
15786.48 752
15787.67 698
15788.86 732
15790.04 745
15791.23 708
15792.42 772
15793.61 751
15794.79 712
15795.98 670
15797.17 685
15798.36 724
15799.55 749
15800.73 721
15801.92 709
15803.11 717
15804.30 700
15805.49 727
15806.68 669
15807.86 672
15809.05 658
15810.24 671
15811.43 696
15812.62 719
15813.81 681
15815.00 670
15816.18 675
15817.37 666
15818.56 685
15819.75 700
15820.94 644
15822.13 665
15823.32 705
15824.51 686
15825.70 687
15826.88 667
15828.07 633
15829.26 649
15830.45 620
15831.64 673
15832.83 677
15834.02 647
15835.21 641
15836.40 651
15837.59 696
15838.78 680
15839.97 660
15841.16 671
15842.35 674
15843.54 695
15844.73 643
15845.92 659
15847.11 708
15848.30 732
15849.49 688
15850.68 724
15851.87 646
15853.06 696
15854.25 655
15855.44 702
15856.63 740
15857.82 700
15859.01 650
15860.20 644
15861.39 624
15862.58 660
15863.77 660
15864.96 650
15866.15 657
15867.34 653
15868.53 661
15869.72 644
15870.91 628
15872.10 637
15873.29 643
15874.48 695
15875.68 712
15876.87 703
15878.06 699
15879.25 653
15880.44 741
15881.63 701
15882.82 648
15884.01 685
15885.20 704
15886.40 744
15887.59 704
15888.78 683
15889.97 699
15891.16 682
15892.35 630
15893.54 743
15894.74 714
15895.93 740
15897.12 751
15898.31 708
15899.50 732
15900.70 669
15901.89 689
15903.08 668
15904.27 702
15905.46 730
15906.66 703
15907.85 703
15909.04 692
15910.23 692
15911.42 745
15912.62 673
15913.81 682
15915.00 704
15916.19 735
15917.39 687
15918.58 712
15919.77 692
15920.96 716
15922.16 703
15923.35 716
15924.54 703
15925.73 716
15926.93 683
15928.12 675
15929.31 777
15930.51 749
15931.70 731
15932.89 724
15934.09 707
15935.28 740
15936.47 768
15937.67 770
15938.86 715
15940.05 721
15941.25 668
15942.44 739
15943.63 730
15944.83 681
15946.02 654
15947.21 686
15948.41 696
15949.60 684
15950.79 679
15951.99 701
15953.18 695
15954.38 692
15955.57 715
15956.76 674
15957.96 704
15959.15 657
15960.35 640
15961.54 636
15962.73 678
15963.93 625
15965.12 595
15966.32 620
15967.51 617
15968.71 618
15969.90 654
15971.09 641
15972.29 629
15973.48 615
15974.68 640
15975.87 641
15977.07 657
15978.26 639
15979.46 620
15980.65 579
15981.85 572
15983.04 591
15984.24 592
15985.43 607
15986.63 628
15987.82 619
15989.02 639
15990.21 598
15991.41 612
15992.60 608
15993.80 604
15994.99 611
15996.19 596
15997.39 639
15998.58 639
15999.78 597
16000.97 573
16002.17 580
16003.36 621
16004.56 621
16005.76 597
16006.95 577
16008.15 563
16009.34 568
16010.54 570
16011.73 570
16012.93 603
16014.13 589
16015.32 616
16016.52 635
16017.72 568
16018.91 586
16020.11 625
16021.30 599
16022.50 611
16023.70 590
16024.89 656
16026.09 585
16027.29 558
16028.48 587
16029.68 584
16030.88 603
16032.07 604
16033.27 635
16034.47 593
16035.67 602
16036.86 597
16038.06 618
16039.26 601
16040.45 579
16041.65 575
16042.85 593
16044.04 590
16045.24 586
16046.44 561
16047.64 592
16048.83 542
16050.03 579
16051.23 586
16052.43 573
16053.62 589
16054.82 576
16056.02 616
16057.22 630
16058.42 629
16059.61 596
16060.81 595
16062.01 611
16063.21 643
16064.41 538
16065.60 569
16066.80 596
16068.00 605
16069.20 584
16070.40 568
16071.59 548
16072.79 552
16073.99 596
16075.19 593
16076.39 618
16077.59 634
16078.78 590
16079.98 582
16081.18 583
16082.38 593
16083.58 580
16084.78 580
16085.98 557
16087.18 525
16088.37 573
16089.57 576
16090.77 573
16091.97 579
16093.17 589
16094.37 576
16095.57 577
16096.77 577
16097.97 586
16099.17 577
16100.37 575
16101.57 587
16102.77 609
16103.96 573
16105.16 559
16106.36 596
16107.56 582
16108.76 572
16109.96 569
16111.16 621
16112.36 559
16113.56 551
16114.76 589
16115.96 600
16117.16 645
16118.36 557
16119.56 601
16120.76 573
16121.96 559
16123.16 579
16124.36 509
16125.56 553
16126.76 581
16127.96 548
16129.16 584
16130.37 561
16131.57 528
16132.77 574
16133.97 599
16135.17 616
16136.37 593
16137.57 615
16138.77 581
16139.97 580
16141.17 537
16142.37 526
16143.57 579
16144.77 561
16145.98 576
16147.18 538
16148.38 589
16149.58 582
16150.78 528
16151.98 528
16153.18 537
16154.38 529
16155.59 551
16156.79 576
16157.99 575
16159.19 585
16160.39 581
16161.59 542
16162.80 581
16164.00 581
16165.20 559
16166.40 564
16167.60 533
16168.80 552
16170.01 599
16171.21 578
16172.41 558
16173.61 605
16174.81 581
16176.02 567
16177.22 511
16178.42 527
16179.62 528
16180.83 562
16182.03 595
16183.23 588
16184.43 567
16185.64 531
16186.84 619
16188.04 606
16189.24 626
16190.45 573
16191.65 579
16192.85 619
16194.06 600
16195.26 582
16196.46 567
16197.66 577
16198.87 590
16200.07 573
16201.27 547
16202.48 613
16203.68 583
16204.88 545
16206.09 518
16207.29 603
16208.49 600
16209.70 658
16210.90 605
16212.10 591
16213.31 582
16214.51 571
16215.71 592
16216.92 564
16218.12 578
16219.33 552
16220.53 564
16221.73 558
16222.94 564
16224.14 590
16225.35 601
16226.55 619
16227.75 600
16228.96 557
16230.16 595
16231.37 586
16232.57 621
16233.77 624
16234.98 545
16236.18 610
16237.39 630
16238.59 575
16239.80 607
16241.00 574
16242.21 592
16243.41 598
16244.62 603
16245.82 587
16247.03 552
16248.23 647
16249.44 594
16250.64 539
16251.85 617
16253.05 552
16254.26 578
16255.46 590
16256.67 586
16257.87 632
16259.08 623
16260.28 589
16261.49 634
16262.69 600
16263.90 581
16265.10 607
16266.31 610
16267.51 602
16268.72 625
16269.93 608
16271.13 626
16272.34 628
16273.54 642
16274.75 615
16275.96 626
16277.16 632
16278.37 670
16279.57 584
16280.78 564
16281.99 613
16283.19 607
16284.40 599
16285.60 584
16286.81 591
16288.02 590
16289.22 636
16290.43 570
16291.64 583
16292.84 578
16294.05 610
16295.26 613
16296.46 615
16297.67 635
16298.88 602
16300.08 603
16301.29 637
16302.50 633
16303.70 607
16304.91 609
16306.12 619
16307.32 621
16308.53 634
16309.74 625
16310.95 632
16312.15 616
16313.36 637
16314.57 659
16315.78 649
16316.98 631
16318.19 610
16319.40 637
16320.61 632
16321.81 624
16323.02 676
16324.23 618
16325.44 621
16326.64 670
16327.85 641
16329.06 639
16330.27 607
16331.48 615
16332.68 649
16333.89 594
16335.10 582
16336.31 619
16337.52 602
16338.72 581
16339.93 591
16341.14 600
16342.35 587
16343.56 540
16344.77 498
16345.98 576
16347.18 590
16348.39 516
16349.60 510
16350.81 522
16352.02 565
16353.23 559
16354.44 546
16355.65 529
16356.85 551
16358.06 578
16359.27 566
16360.48 593
16361.69 520
16362.90 528
16364.11 536
16365.32 506
16366.53 521
16367.74 531
16368.95 576
16370.16 532
16371.36 573
16372.57 568
16373.78 554
16374.99 509
16376.20 543
16377.41 544
16378.62 531
16379.83 517
16381.04 556
16382.25 503
16383.46 532
16384.67 545
16385.88 538
16387.09 549
16388.30 524
16389.51 526
16390.72 494
16391.93 534
16393.14 541
16394.35 543
16395.56 559
16396.77 558
16397.98 553
16399.19 538
16400.41 507
16401.62 545
16402.83 534
16404.04 498
16405.25 531
16406.46 507
16407.67 500
16408.88 531
16410.09 541
16411.30 528
16412.51 491
16413.72 572
16414.94 576
16416.15 511
16417.36 508
16418.57 500
16419.78 552
16420.99 567
16422.20 562
16423.41 508
16424.63 519
16425.84 546
16427.05 562
16428.26 529
16429.47 543
16430.68 569
16431.90 525
16433.11 556
16434.32 567
16435.53 535
16436.74 526
16437.95 526
16439.17 549
16440.38 534
16441.59 502
16442.80 556
16444.01 588
16445.23 535
16446.44 466
16447.65 466
16448.86 543
16450.08 529
16451.29 474
16452.50 445
16453.71 486
16454.93 542
16456.14 533
16457.35 496
16458.56 512
16459.78 524
16460.99 500
16462.20 514
16463.42 441
16464.63 487
16465.84 498
16467.05 545
16468.27 529
16469.48 514
16470.69 478
16471.91 567
16473.12 536
16474.33 503
16475.55 474
16476.76 514
16477.97 523
16479.19 502
16480.40 491
16481.61 467
16482.83 457
16484.04 479
16485.25 470
16486.47 492
16487.68 535
16488.90 537
16490.11 494
16491.32 498
16492.54 469
16493.75 489
16494.97 508
16496.18 451
16497.39 448
16498.61 449
16499.82 485
16501.04 537
16502.25 504
16503.47 498
16504.68 476
16505.89 506
16507.11 543
16508.32 529
16509.54 516
16510.75 540
16511.97 488
16513.18 517
16514.40 527
16515.61 521
16516.83 513
16518.04 557
16519.26 511
16520.47 488
16521.69 492
16522.90 511
16524.12 531
16525.33 533
16526.55 547
16527.76 522
16528.98 502
16530.19 500
16531.41 493
16532.62 464
16533.84 514
16535.05 549
16536.27 501
16537.49 509
16538.70 523
16539.92 483
16541.13 520
16542.35 546
16543.56 498
16544.78 504
16546.00 527
16547.21 533
16548.43 524
16549.64 506
16550.86 507
16552.08 504
16553.29 486
16554.51 541
16555.73 486
16556.94 504
16558.16 477
16559.37 525
16560.59 558
16561.81 522
16563.02 542
16564.24 550
16565.46 490
16566.67 499
16567.89 473
16569.11 473
16570.32 495
16571.54 493
16572.76 518
16573.98 495
16575.19 515
16576.41 544
16577.63 547
16578.84 506
16580.06 541
16581.28 579
16582.50 524
16583.71 518
16584.93 477
16586.15 483
16587.36 535
16588.58 521
16589.80 505
16591.02 528
16592.24 506
16593.45 523
16594.67 530
16595.89 500
16597.11 488
16598.32 511
16599.54 479
16600.76 544
16601.98 517
16603.20 537
16604.41 518
16605.63 516
16606.85 472
16608.07 499
16609.29 494
16610.51 496
16611.72 488
16612.94 487
16614.16 479
16615.38 475
16616.60 511
16617.82 483
16619.03 494
16620.25 502
16621.47 527
16622.69 491
16623.91 488
16625.13 502
16626.35 511
16627.57 504
16628.79 445
16630.00 459
16631.22 462
16632.44 510
16633.66 466
16634.88 450
16636.10 434
16637.32 465
16638.54 459
16639.76 451
16640.98 462
16642.20 485
16643.42 467
16644.64 474
16645.86 486
16647.08 513
16648.30 527
16649.51 537
16650.73 503
16651.95 520
16653.17 483
16654.39 443
16655.61 507
16656.83 509
16658.05 498
16659.27 490
16660.49 442
16661.71 467
16662.93 480
16664.16 453
16665.38 439
16666.60 461
16667.82 442
16669.04 469
16670.26 498
16671.48 510
16672.70 454
16673.92 449
16675.14 482
16676.36 482
16677.58 501
16678.80 481
16680.02 503
16681.24 482
16682.46 478
16683.69 468
16684.91 516
16686.13 477
16687.35 458
16688.57 456
16689.79 452
16691.01 479
16692.23 477
16693.46 451
16694.68 426
16695.90 487
16697.12 421
16698.34 433
16699.56 453
16700.78 459
16702.01 519
16703.23 458
16704.45 460
16705.67 512
16706.89 494
16708.12 514
16709.34 454
16710.56 475
16711.78 491
16713.00 480
16714.23 519
16715.45 468
16716.67 478
16717.89 460
16719.11 488
16720.34 438
16721.56 487
16722.78 472
16724.00 477
16725.23 491
16726.45 478
16727.67 465
16728.89 492
16730.12 489
16731.34 457
16732.56 503
16733.79 495
16735.01 492
16736.23 460
16737.45 448
16738.68 441
16739.90 467
16741.12 503
16742.35 490
16743.57 418
16744.79 481
16746.02 482
16747.24 457
16748.46 424
16749.69 476
16750.91 467
16752.13 516
16753.36 500
16754.58 491
16755.80 456
16757.03 473
16758.25 453
16759.48 482
16760.70 483
16761.92 483
16763.15 454
16764.37 474
16765.60 445
16766.82 447
16768.04 450
16769.27 469
16770.49 481
16771.72 406
16772.94 414
16774.16 452
16775.39 455
16776.61 460
16777.84 459
16779.06 441
16780.29 474
16781.51 486
16782.74 452
16783.96 451
16785.19 440
16786.41 434
16787.64 428
16788.86 441
16790.09 481
16791.31 455
16792.54 467
16793.76 498
16794.99 467
16796.21 466
16797.44 484
16798.66 451
16799.89 483
16801.11 491
16802.34 467
16803.56 457
16804.79 433
16806.01 438
16807.24 470
16808.46 463
16809.69 429
16810.92 450
16812.14 439
16813.37 495
16814.59 512
16815.82 467
16817.04 454
16818.27 473
16819.50 452
16820.72 474
16821.95 432
16823.17 483
16824.40 435
16825.63 413
16826.85 447
16828.08 481
16829.31 513
16830.53 491
16831.76 432
16832.99 435
16834.21 477
16835.44 472
16836.67 506
16837.89 410
16839.12 452
16840.35 471
16841.57 463
16842.80 463
16844.03 457
16845.25 436
16846.48 464
16847.71 491
16848.93 466
16850.16 485
16851.39 490
16852.62 463
16853.84 455
16855.07 468
16856.30 539
16857.52 438
16858.75 502
16859.98 531
16861.21 479
16862.43 473
16863.66 517
16864.89 510
16866.12 458
16867.35 462
16868.57 453
16869.80 533
16871.03 526
16872.26 512
16873.48 483
16874.71 535
16875.94 500
16877.17 516
16878.40 489
16879.63 534
16880.85 525
16882.08 502
16883.31 525
16884.54 473
16885.77 484
16887.00 510
16888.22 493
16889.45 529
16890.68 537
16891.91 544
16893.14 506
16894.37 517
16895.60 530
16896.82 503
16898.05 512
16899.28 483
16900.51 504
16901.74 471
16902.97 517
16904.20 531
16905.43 475
16906.66 487
16907.89 494
16909.12 463
16910.34 507
16911.57 530
16912.80 505
16914.03 475
16915.26 487
16916.49 507
16917.72 507
16918.95 479
16920.18 497
16921.41 482
16922.64 490
16923.87 504
16925.10 477
16926.33 421
16927.56 465
16928.79 452
16930.02 463
16931.25 458
16932.48 498
16933.71 469
16934.94 448
16936.17 453
16937.40 476
16938.63 456
16939.86 466
16941.09 461
16942.32 465
16943.55 417
16944.78 407
16946.01 417
16947.24 445
16948.48 477
16949.71 441
16950.94 436
16952.17 425
16953.40 442
16954.63 434
16955.86 464
16957.09 436
16958.32 449
16959.55 485
16960.79 478
16962.02 482
16963.25 462
16964.48 445
16965.71 447
16966.94 455
16968.17 424
16969.40 460
16970.64 464
16971.87 443
16973.10 460
16974.33 465
16975.56 442
16976.79 457
16978.03 437
16979.26 466
16980.49 469
16981.72 449
16982.95 437
16984.19 438
16985.42 470
16986.65 486
16987.88 484
16989.11 438
16990.35 461
16991.58 490
16992.81 468
16994.04 450
16995.28 468
16996.51 443
16997.74 459
16998.97 437
17000.21 457
17001.44 447
17002.67 432
17003.90 435
17005.14 455
17006.37 410
17007.60 419
17008.84 410
17010.07 434
17011.30 449
17012.53 464
17013.77 424
17015.00 429
17016.23 442
17017.47 440
17018.70 439
17019.93 435
17021.17 413
17022.40 465
17023.63 438
17024.87 455
17026.10 435
17027.33 496
17028.57 418
17029.80 444
17031.04 473
17032.27 491
17033.50 485
17034.74 434
17035.97 433
17037.20 447
17038.44 431
17039.67 453
17040.91 431
17042.14 392
17043.37 435
17044.61 463
17045.84 432
17047.08 436
17048.31 472
17049.55 445
17050.78 394
17052.02 456
17053.25 454
17054.48 461
17055.72 449
17056.95 409
17058.19 443
17059.42 413
17060.66 391
17061.89 448
17063.13 420
17064.36 452
17065.60 425
17066.83 457
17068.07 478
17069.30 431
17070.54 409
17071.77 388
17073.01 412
17074.24 499
17075.48 423
17076.71 407
17077.95 446
17079.19 458
17080.42 423
17081.66 442
17082.89 451
17084.13 455
17085.36 449
17086.60 403
17087.83 408
17089.07 390
17090.31 408
17091.54 440
17092.78 447
17094.01 426
17095.25 450
17096.49 456
17097.72 454
17098.96 423
17100.19 430
17101.43 418
17102.67 462
17103.90 448
17105.14 408
17106.38 407
17107.61 438
17108.85 489
17110.09 481
17111.32 408
17112.56 419
17113.80 454
17115.03 460
17116.27 417
17117.51 431
17118.74 402
17119.98 397
17121.22 449
17122.45 413
17123.69 453
17124.93 412
17126.17 461
17127.40 428
17128.64 387
17129.88 420
17131.12 421
17132.35 388
17133.59 401
17134.83 434
17136.07 397
17137.30 446
17138.54 465
17139.78 444
17141.02 469
17142.25 438
17143.49 420
17144.73 415
17145.97 423
17147.20 450
17148.44 485
17149.68 413
17150.92 420
17152.16 400
17153.40 424
17154.63 420
17155.87 395
17157.11 424
17158.35 414
17159.59 430
17160.83 437
17162.06 410
17163.30 413
17164.54 475
17165.78 444
17167.02 472
17168.26 477
17169.50 432
17170.73 414
17171.97 389
17173.21 415
17174.45 424
17175.69 426
17176.93 462
17178.17 393
17179.41 402
17180.65 408
17181.89 399
17183.12 427
17184.36 420
17185.60 408
17186.84 338
17188.08 391
17189.32 445
17190.56 425
17191.80 400
17193.04 435
17194.28 398
17195.52 439
17196.76 421
17198.00 419
17199.24 513
17200.48 456
17201.72 428
17202.96 426
17204.20 433
17205.44 428
17206.68 418
17207.92 385
17209.16 422
17210.40 461
17211.64 460
17212.88 460
17214.12 444
17215.36 434
17216.60 468
17217.84 438
17219.08 431
17220.32 434
17221.56 436
17222.80 472
17224.04 450
17225.29 468
17226.53 416
17227.77 464
17229.01 415
17230.25 429
17231.49 413
17232.73 435
17233.97 457
17235.21 399
17236.45 433
17237.70 471
17238.94 442
17240.18 411
17241.42 451
17242.66 470
17243.90 436
17245.14 415
17246.39 435
17247.63 448
17248.87 445
17250.11 443
17251.35 472
17252.59 437
17253.84 443
17255.08 385
17256.32 397
17257.56 407
17258.80 425
17260.05 445
17261.29 427
17262.53 417
17263.77 407
17265.01 439
17266.26 440
17267.50 418
17268.74 421
17269.98 410
17271.23 411
17272.47 407
17273.71 442
17274.95 427
17276.20 420
17277.44 387
17278.68 435
17279.92 442
17281.17 416
17282.41 436
17283.65 424
17284.90 410
17286.14 428
17287.38 419
17288.62 423
17289.87 424
17291.11 458
17292.35 442
17293.60 424
17294.84 480
17296.08 464
17297.33 416
17298.57 437
17299.81 439
17301.06 424
17302.30 438
17303.54 469
17304.79 449
17306.03 416
17307.28 386
17308.52 439
17309.76 423
17311.01 416
17312.25 419
17313.49 461
17314.74 393
17315.98 425
17317.23 463
17318.47 431
17319.72 447
17320.96 413
17322.20 435
17323.45 435
17324.69 428
17325.94 460
17327.18 451
17328.43 416
17329.67 409
17330.91 410
17332.16 457
17333.40 428
17334.65 373
17335.89 404
17337.14 427
17338.38 444
17339.63 391
17340.87 401
17342.12 382
17343.36 420
17344.61 432
17345.85 457
17347.10 428
17348.34 435
17349.59 429
17350.83 412
17352.08 411
17353.33 405
17354.57 460
17355.82 481
17357.06 400
17358.31 413
17359.55 376
17360.80 415
17362.04 383
17363.29 424
17364.54 451
17365.78 430
17367.03 429
17368.27 424
17369.52 430
17370.77 444
17372.01 443
17373.26 427
17374.50 453
17375.75 411
17377.00 441
17378.24 465
17379.49 467
17380.74 410
17381.98 386
17383.23 423
17384.47 467
17385.72 485
17386.97 501
17388.21 454
17389.46 467
17390.71 425
17391.95 464
17393.20 421
17394.45 465
17395.70 446
17396.94 415
17398.19 386
17399.44 433
17400.68 408
17401.93 400
17403.18 407
17404.42 447
17405.67 417
17406.92 424
17408.17 449
17409.41 431
17410.66 432
17411.91 433
17413.16 438
17414.40 419
17415.65 423
17416.90 428
17418.15 400
17419.40 424
17420.64 436
17421.89 421
17423.14 418
17424.39 447
17425.63 442
17426.88 461
17428.13 423
17429.38 467
17430.63 474
17431.88 460
17433.12 431
17434.37 445
17435.62 432
17436.87 423
17438.12 440
17439.37 420
17440.61 415
17441.86 418
17443.11 428
17444.36 457
17445.61 432
17446.86 420
17448.11 423
17449.36 432
17450.60 404
17451.85 435
17453.10 439
17454.35 465
17455.60 457
17456.85 417
17458.10 454
17459.35 418
17460.60 416
17461.85 448
17463.10 466
17464.34 433
17465.59 428
17466.84 437
17468.09 421
17469.34 485
17470.59 433
17471.84 492
17473.09 483
17474.34 435
17475.59 450
17476.84 447
17478.09 495
17479.34 450
17480.59 439
17481.84 448
17483.09 468
17484.34 457
17485.59 437
17486.84 449
17488.09 440
17489.34 430
17490.59 427
17491.84 495
17493.09 448
17494.34 476
17495.59 481
17496.84 522
17498.10 491
17499.35 399
17500.60 406
17501.85 434
17503.10 411
17504.35 405
17505.60 483
17506.85 455
17508.10 469
17509.35 471
17510.60 452
17511.86 483
17513.11 518
17514.36 471
17515.61 422
17516.86 433
17518.11 471
17519.36 410
17520.61 458
17521.87 460
17523.12 441
17524.37 453
17525.62 472
17526.87 439
17528.12 457
17529.38 483
17530.63 472
17531.88 465
17533.13 493
17534.38 477
17535.63 454
17536.89 442
17538.14 413
17539.39 449
17540.64 434
17541.89 492
17543.15 437
17544.40 468
17545.65 458
17546.90 456
17548.16 421
17549.41 460
17550.66 453
17551.91 459
17553.17 465
17554.42 424
17555.67 474
17556.92 480
17558.18 459
17559.43 425
17560.68 453
17561.94 488
17563.19 497
17564.44 452
17565.69 449
17566.95 468
17568.20 463
17569.45 461
17570.71 496
17571.96 440
17573.21 465
17574.47 478
17575.72 468
17576.97 459
17578.23 462
17579.48 439
17580.73 464
17581.99 497
17583.24 475
17584.50 502
17585.75 478
17587.00 467
17588.26 418
17589.51 492
17590.76 516
17592.02 472
17593.27 458
17594.53 420
17595.78 427
17597.04 453
17598.29 476
17599.54 436
17600.80 434
17602.05 443
17603.31 432
17604.56 446
17605.82 433
17607.07 483
17608.32 482
17609.58 471
17610.83 462
17612.09 445
17613.34 449
17614.60 472
17615.85 457
17617.11 454
17618.36 467
17619.62 503
17620.87 454
17622.13 470
17623.38 454
17624.64 462
17625.89 491
17627.15 438
17628.40 413
17629.66 424
17630.91 444
17632.17 437
17633.43 473
17634.68 465
17635.94 475
17637.19 465
17638.45 417
17639.70 426
17640.96 486
17642.21 435
17643.47 407
17644.73 412
17645.98 435
17647.24 455
17648.49 459
17649.75 440
17651.01 439
17652.26 429
17653.52 441
17654.77 431
17656.03 439
17657.29 446
17658.54 410
17659.80 416
17661.06 386
17662.31 411
17663.57 396
17664.83 375
17666.08 389
17667.34 388
17668.60 422
17669.85 416
17671.11 419
17672.37 422
17673.62 400
17674.88 441
17676.14 423
17677.39 435
17678.65 448
17679.91 420
17681.17 407
17682.42 406
17683.68 434
17684.94 393
17686.19 448
17687.45 437
17688.71 515
17689.97 448
17691.22 425
17692.48 448
17693.74 376
17695.00 426
17696.26 407
17697.51 427
17698.77 425
17700.03 412
17701.29 388
17702.54 401
17703.80 379
17705.06 381
17706.32 428
17707.58 400
17708.83 403
17710.09 396
17711.35 410
17712.61 396
17713.87 406
17715.13 391
17716.38 447
17717.64 441
17718.90 421
17720.16 389
17721.42 434
17722.68 445
17723.94 430
17725.19 394
17726.45 415
17727.71 410
17728.97 392
17730.23 422
17731.49 379
17732.75 448
17734.01 432
17735.27 460
17736.53 450
17737.78 416
17739.04 429
17740.30 439
17741.56 430
17742.82 416
17744.08 451
17745.34 503
17746.60 431
17747.86 416
17749.12 418
17750.38 417
17751.64 430
17752.90 410
17754.16 459
17755.42 442
17756.68 420
17757.94 418
17759.20 439
17760.46 439
17761.72 427
17762.98 402
17764.24 435
17765.50 414
17766.76 441
17768.02 446
17769.28 472
17770.54 496
17771.80 452
17773.06 471
17774.32 409
17775.58 410
17776.84 429
17778.10 401
17779.36 426
17780.62 393
17781.88 428
17783.15 439
17784.41 454
17785.67 488
17786.93 475
17788.19 443
17789.45 467
17790.71 455
17791.97 414
17793.23 424
17794.49 460
17795.76 406
17797.02 396
17798.28 455
17799.54 468
17800.80 415
17802.06 470
17803.32 493
17804.59 521
17805.85 468
17807.11 432
17808.37 450
17809.63 449
17810.89 412
17812.16 417
17813.42 418
17814.68 402
17815.94 396
17817.20 440
17818.47 489
17819.73 443
17820.99 446
17822.25 414
17823.51 423
17824.78 453
17826.04 448
17827.30 434
17828.56 415
17829.83 456
17831.09 425
17832.35 410
17833.61 414
17834.88 398
17836.14 405
17837.40 426
17838.67 394
17839.93 376
17841.19 415
17842.45 423
17843.72 389
17844.98 405
17846.24 408
17847.51 429
17848.77 385
17850.03 423
17851.30 382
17852.56 391
17853.82 383
17855.09 403
17856.35 403
17857.61 429
17858.88 421
17860.14 421
17861.40 372
17862.67 412
17863.93 439
17865.19 401
17866.46 405
17867.72 421
17868.99 408
17870.25 407
17871.51 408
17872.78 420
17874.04 419
17875.31 416
17876.57 391
17877.83 410
17879.10 419
17880.36 417
17881.63 371
17882.89 413
17884.15 443
17885.42 428
17886.68 393
17887.95 365
17889.21 412
17890.48 390
17891.74 402
17893.01 364
17894.27 387
17895.54 409
17896.80 405
17898.07 397
17899.33 409
17900.60 390
17901.86 423
17903.13 392
17904.39 388
17905.66 372
17906.92 397
17908.19 428
17909.45 421
17910.72 397
17911.98 396
17913.25 338
17914.51 359
17915.78 427
17917.05 422
17918.31 403
17919.58 419
17920.84 438
17922.11 439
17923.37 426
17924.64 389
17925.91 414
17927.17 387
17928.44 390
17929.70 362
17930.97 419
17932.24 365
17933.50 364
17934.77 369
17936.03 387
17937.30 397
17938.57 429
17939.83 453
17941.10 426
17942.37 386
17943.63 384
17944.90 449
17946.17 388
17947.43 400
17948.70 403
17949.97 411
17951.23 395
17952.50 375
17953.77 360
17955.03 348
17956.30 374
17957.57 410
17958.83 416
17960.10 412
17961.37 396
17962.64 408
17963.90 401
17965.17 398
17966.44 423
17967.70 395
17968.97 439
17970.24 433
17971.51 401
17972.77 355
17974.04 400
17975.31 388
17976.58 401
17977.85 382
17979.11 402
17980.38 425
17981.65 387
17982.92 413
17984.18 394
17985.45 363
17986.72 384
17987.99 356
17989.26 376
17990.52 397
17991.79 404
17993.06 406
17994.33 357
17995.60 357
17996.87 368
17998.13 362
17999.40 395
18000.67 387
18001.94 399
18003.21 337
18004.48 368
18005.75 343
18007.02 429
18008.28 436
18009.55 433
18010.82 387
18012.09 335
18013.36 379
18014.63 422
18015.90 419
18017.17 414
18018.44 377
18019.71 375
18020.97 398
18022.24 361
18023.51 368
18024.78 389
18026.05 363
18027.32 393
18028.59 392
18029.86 392
18031.13 409
18032.40 369
18033.67 419
18034.94 398
18036.21 345
18037.48 377
18038.75 411
18040.02 436
18041.29 367
18042.56 373
18043.83 422
18045.10 380
18046.37 397
18047.64 359
18048.91 394
18050.18 388
18051.45 383
18052.72 391
18053.99 426
18055.26 460
18056.53 413
18057.80 406
18059.07 397
18060.34 378
18061.61 388
18062.88 434
18064.16 376
18065.43 395
18066.70 352
18067.97 409
18069.24 416
18070.51 407
18071.78 428
18073.05 401
18074.32 377
18075.59 415
18076.87 366
18078.14 396
18079.41 399
18080.68 398
18081.95 426
18083.22 381
18084.49 378
18085.77 369
18087.04 413
18088.31 404
18089.58 379
18090.85 393
18092.12 413
18093.40 479
18094.67 415
18095.94 386
18097.21 378
18098.48 405
18099.76 417
18101.03 432
18102.30 418
18103.57 406
18104.84 409
18106.12 378
18107.39 422
18108.66 384
18109.93 410
18111.21 438
18112.48 398
18113.75 397
18115.02 396
18116.30 407
18117.57 422
18118.84 412
18120.11 428
18121.39 411
18122.66 403
18123.93 403
18125.21 428
18126.48 402
18127.75 437
18129.02 425
18130.30 443
18131.57 426
18132.84 354
18134.12 431
18135.39 432
18136.66 443
18137.94 425
18139.21 409
18140.48 449
18141.76 432
18143.03 398
18144.31 422
18145.58 442
18146.85 431
18148.13 441
18149.40 408
18150.67 378
18151.95 418
18153.22 438
18154.50 457
18155.77 415
18157.04 423
18158.32 431
18159.59 429
18160.87 400
18162.14 407
18163.41 472
18164.69 411
18165.96 422
18167.24 433
18168.51 438
18169.79 437
18171.06 438
18172.34 400
18173.61 404
18174.89 436
18176.16 428
18177.43 383
18178.71 405
18179.98 427
18181.26 393
18182.53 396
18183.81 450
18185.08 488
18186.36 433
18187.63 449
18188.91 441
18190.18 443
18191.46 481
18192.74 420
18194.01 403
18195.29 400
18196.56 422
18197.84 408
18199.11 413
18200.39 411
18201.66 428
18202.94 362
18204.22 389
18205.49 408
18206.77 396
18208.04 430
18209.32 445
18210.59 471
18211.87 423
18213.15 400
18214.42 408
18215.70 412
18216.97 405
18218.25 414
18219.53 424
18220.80 399
18222.08 415
18223.36 465
18224.63 468
18225.91 406
18227.19 445
18228.46 464
18229.74 421
18231.02 418
18232.29 413
18233.57 405
18234.85 431
18236.12 410
18237.40 387
18238.68 402
18239.95 446
18241.23 418
18242.51 376
18243.78 373
18245.06 418
18246.34 453
18247.62 421
18248.89 448
18250.17 408
18251.45 424
18252.73 420
18254.00 423
18255.28 442
18256.56 401
18257.84 426
18259.11 433
18260.39 346
18261.67 371
18262.95 400
18264.22 423
18265.50 435
18266.78 460
18268.06 419
18269.34 437
18270.61 455
18271.89 436
18273.17 416
18274.45 381
18275.73 408
18277.01 436
18278.28 356
18279.56 386
18280.84 395
18282.12 393
18283.40 393
18284.68 398
18285.95 426
18287.23 412
18288.51 437
18289.79 456
18291.07 395
18292.35 400
18293.63 415
18294.91 423
18296.19 439
18297.46 425
18298.74 379
18300.02 424
18301.30 390
18302.58 371
18303.86 390
18305.14 414
18306.42 408
18307.70 388
18308.98 401
18310.26 390
18311.54 398
18312.82 420
18314.10 389
18315.37 405
18316.65 391
18317.93 398
18319.21 412
18320.49 421
18321.77 368
18323.05 419
18324.33 441
18325.61 423
18326.89 408
18328.17 391
18329.45 427
18330.73 426
18332.01 377
18333.29 362
18334.57 368
18335.86 376
18337.14 439
18338.42 405
18339.70 368
18340.98 386
18342.26 443
18343.54 416
18344.82 409
18346.10 387
18347.38 395
18348.66 431
18349.94 399
18351.22 362
18352.50 368
18353.78 402
18355.07 393
18356.35 376
18357.63 366
18358.91 411
18360.19 433
18361.47 390
18362.75 366
18364.03 381
18365.32 447
18366.60 423
18367.88 423
18369.16 401
18370.44 363
18371.72 384
18373.00 386
18374.29 392
18375.57 372
18376.85 374
18378.13 391
18379.41 381
18380.70 383
18381.98 411
18383.26 425
18384.54 417
18385.82 379
18387.11 425
18388.39 401
18389.67 432
18390.95 399
18392.23 438
18393.52 457
18394.80 403
18396.08 434
18397.36 407
18398.65 391
18399.93 382
18401.21 429
18402.50 404
18403.78 389
18405.06 427
18406.34 410
18407.63 400
18408.91 386
18410.19 389
18411.48 404
18412.76 455
18414.04 444
18415.32 454
18416.61 413
18417.89 416
18419.17 388
18420.46 377
18421.74 412
18423.02 395
18424.31 457
18425.59 440
18426.87 410
18428.16 360
18429.44 413
18430.73 401
18432.01 391
18433.29 361
18434.58 415
18435.86 415
18437.14 398
18438.43 383
18439.71 350
18441.00 383
18442.28 436
18443.56 419
18444.85 425
18446.13 422
18447.42 395
18448.70 433
18449.99 397
18451.27 409
18452.56 384
18453.84 386
18455.12 373
18456.41 420
18457.69 411
18458.98 410
18460.26 415
18461.55 391
18462.83 411
18464.12 419
18465.40 428
18466.69 403
18467.97 406
18469.26 426
18470.54 450
18471.83 436
18473.11 437
18474.40 422
18475.68 400
18476.97 401
18478.25 429
18479.54 383
18480.82 385
18482.11 398
18483.40 459
18484.68 424
18485.97 435
18487.25 431
18488.54 451
18489.82 409
18491.11 372
18492.39 417
18493.68 393
18494.97 418
18496.25 406
18497.54 458
18498.82 441
18500.11 405
18501.40 403
18502.68 443
18503.97 433
18505.26 403
18506.54 416
18507.83 440
18509.11 410
18510.40 397
18511.69 396
18512.97 368
18514.26 401
18515.55 467
18516.83 431
18518.12 416
18519.41 389
18520.69 435
18521.98 462
18523.27 442
18524.56 431
18525.84 450
18527.13 441
18528.42 442
18529.70 428
18530.99 404
18532.28 391
18533.57 393
18534.85 419
18536.14 444
18537.43 376
18538.71 463
18540.00 401
18541.29 399
18542.58 411
18543.86 429
18545.15 483
18546.44 464
18547.73 449
18549.02 419
18550.30 426
18551.59 419
18552.88 470
18554.17 456
18555.46 457
18556.74 447
18558.03 457
18559.32 469
18560.61 438
18561.90 359
18563.18 408
18564.47 427
18565.76 459
18567.05 432
18568.34 407
18569.63 403
18570.92 412
18572.20 445
18573.49 433
18574.78 512
18576.07 495
18577.36 503
18578.65 480
18579.94 459
18581.23 474
18582.51 481
18583.80 442
18585.09 467
18586.38 438
18587.67 453
18588.96 465
18590.25 464
18591.54 457
18592.83 456
18594.12 469
18595.41 490
18596.70 461
18597.99 441
18599.28 477
18600.57 471
18601.85 453
18603.14 475
18604.43 490
18605.72 483
18607.01 428
18608.30 483
18609.59 511
18610.88 472
18612.17 491
18613.46 533
18614.75 481
18616.04 476
18617.33 485
18618.62 478
18619.91 480
18621.20 471
18622.50 455
18623.79 438
18625.08 417
18626.37 424
18627.66 458
18628.95 419
18630.24 449
18631.53 443
18632.82 451
18634.11 468
18635.40 470
18636.69 400
18637.98 474
18639.27 487
18640.57 434
18641.86 456
18643.15 444
18644.44 416
18645.73 451
18647.02 450
18648.31 424
18649.60 411
18650.89 420
18652.19 435
18653.48 389
18654.77 418
18656.06 427
18657.35 414
18658.64 399
18659.94 437
18661.23 479
18662.52 446
18663.81 462
18665.10 450
18666.39 453
18667.69 463
18668.98 438
18670.27 452
18671.56 430
18672.85 450
18674.15 454
18675.44 444
18676.73 452
18678.02 440
18679.32 463
18680.61 446
18681.90 425
18683.19 414
18684.49 473
18685.78 441
18687.07 435
18688.36 455
18689.66 393
18690.95 414
18692.24 404
18693.53 447
18694.83 442
18696.12 482
18697.41 435
18698.71 451
18700.00 457
18701.29 463
18702.59 427
18703.88 424
18705.17 438
18706.47 434
18707.76 434
18709.05 449
18710.35 457
18711.64 419
18712.93 399
18714.23 412
18715.52 458
18716.81 460
18718.11 476
18719.40 436
18720.70 421
18721.99 475
18723.28 493
18724.58 445
18725.87 437
18727.16 469
18728.46 456
18729.75 464
18731.05 460
18732.34 430
18733.64 472
18734.93 455
18736.22 447
18737.52 469
18738.81 488
18740.11 468
18741.40 442
18742.70 473
18743.99 448
18745.29 484
18746.58 458
18747.87 425
18749.17 433
18750.46 421
18751.76 448
18753.05 452
18754.35 427
18755.64 495
18756.94 499
18758.23 448
18759.53 496
18760.82 532
18762.12 504
18763.42 536
18764.71 476
18766.01 504
18767.30 502
18768.60 461
18769.89 453
18771.19 428
18772.48 476
18773.78 497
18775.07 532
18776.37 478
18777.67 457
18778.96 505
18780.26 504
18781.55 449
18782.85 464
18784.15 447
18785.44 466
18786.74 477
18788.03 501
18789.33 487
18790.63 531
18791.92 528
18793.22 499
18794.52 486
18795.81 497
18797.11 505
18798.40 475
18799.70 479
18801.00 483
18802.29 449
18803.59 491
18804.89 487
18806.18 530
18807.48 512
18808.78 480
18810.07 478
18811.37 482
18812.67 485
18813.97 496
18815.26 459
18816.56 490
18817.86 513
18819.15 497
18820.45 542
18821.75 483
18823.05 475
18824.34 478
18825.64 502
18826.94 472
18828.24 474
18829.53 472
18830.83 479
18832.13 486
18833.43 483
18834.72 470
18836.02 446
18837.32 432
18838.62 441
18839.92 408
18841.21 423
18842.51 439
18843.81 482
18845.11 490
18846.41 442
18847.70 438
18849.00 477
18850.30 450
18851.60 428
18852.90 398
18854.20 457
18855.49 421
18856.79 444
18858.09 430
18859.39 386
18860.69 408
18861.99 419
18863.29 448
18864.58 409
18865.88 378
18867.18 460
18868.48 470
18869.78 419
18871.08 410
18872.38 395
18873.68 442
18874.98 450
18876.28 441
18877.57 412
18878.87 418
18880.17 435
18881.47 411
18882.77 403
18884.07 400
18885.37 432
18886.67 413
18887.97 399
18889.27 397
18890.57 434
18891.87 437
18893.17 432
18894.47 472
18895.77 442
18897.07 477
18898.37 425
18899.67 404
18900.97 378
18902.27 459
18903.57 435
18904.87 411
18906.17 436
18907.47 404
18908.77 440
18910.07 413
18911.37 411
18912.67 440
18913.97 407
18915.27 411
18916.57 361
18917.87 418
18919.17 391
18920.47 408
18921.78 417
18923.08 373
18924.38 409
18925.68 379
18926.98 417
18928.28 395
18929.58 377
18930.88 375
18932.18 374
18933.48 357
18934.79 387
18936.09 390
18937.39 411
18938.69 382
18939.99 390
18941.29 406
18942.59 410
18943.90 406
18945.20 418
18946.50 394
18947.80 376
18949.10 366
18950.40 390
18951.71 429
18953.01 404
18954.31 374
18955.61 387
18956.91 367
18958.21 365
18959.52 334
18960.82 379
18962.12 375
18963.42 372
18964.73 371
18966.03 380
18967.33 366
18968.63 354
18969.93 408
18971.24 425
18972.54 407
18973.84 359
18975.14 359
18976.45 423
18977.75 443
18979.05 398
18980.36 352
18981.66 386
18982.96 394
18984.26 365
18985.57 361
18986.87 392
18988.17 397
18989.48 393
18990.78 383
18992.08 361
18993.39 363
18994.69 376
18995.99 393
18997.30 350
18998.60 356
18999.90 388
19001.21 408
19002.51 378
19003.81 383
19005.12 389
19006.42 387
19007.72 374
19009.03 373
19010.33 353
19011.64 356
19012.94 375
19014.24 367
19015.55 387
19016.85 344
19018.16 382
19019.46 401
19020.76 390
19022.07 369
19023.37 376
19024.68 355
19025.98 352
19027.29 367
19028.59 350
19029.89 375
19031.20 359
19032.50 353
19033.81 388
19035.11 380
19036.42 344
19037.72 388
19039.03 326
19040.33 295
19041.64 324
19042.94 361
19044.25 367
19045.55 352
19046.86 352
19048.16 350
19049.47 362
19050.77 352
19052.08 339
19053.38 310
19054.69 377
19055.99 371
19057.30 329
19058.60 337
19059.91 338
19061.22 351
19062.52 349
19063.83 354
19065.13 351
19066.44 344
19067.74 376
19069.05 369
19070.36 405
19071.66 315
19072.97 356
19074.27 414
19075.58 385
19076.89 388
19078.19 360
19079.50 328
19080.80 329
19082.11 368
19083.42 346
19084.72 342
19086.03 374
19087.34 348
19088.64 368
19089.95 360
19091.26 353
19092.56 386
19093.87 420
19095.18 336
19096.48 339
19097.79 354
19099.10 375
19100.40 362
19101.71 349
19103.02 372
19104.32 381
19105.63 323
19106.94 324
19108.25 332
19109.55 373
19110.86 390
19112.17 377
19113.48 363
19114.78 359
19116.09 367
19117.40 415
19118.71 341
19120.01 406
19121.32 363
19122.63 323
19123.94 357
19125.24 336
19126.55 343
19127.86 349
19129.17 349
19130.47 338
19131.78 344
19133.09 322
19134.40 363
19135.71 361
19137.02 362
19138.32 365
19139.63 306
19140.94 317
19142.25 342
19143.56 321
19144.87 327
19146.17 332
19147.48 398
19148.79 385
19150.10 359
19151.41 356
19152.72 339
19154.03 333
19155.33 349
19156.64 352
19157.95 377
19159.26 340
19160.57 298
19161.88 369
19163.19 355
19164.50 351
19165.81 407
19167.12 353
19168.42 292
19169.73 333
19171.04 322
19172.35 331
19173.66 374
19174.97 372
19176.28 381
19177.59 358
19178.90 333
19180.21 344
19181.52 333
19182.83 368
19184.14 331
19185.45 354
19186.76 348
19188.07 368
19189.38 315
19190.69 325
19192.00 349
19193.31 349
19194.62 373
19195.93 372
19197.24 367
19198.55 357
19199.86 355
19201.17 380
19202.48 348
19203.79 358
19205.10 348
19206.41 359
19207.72 327
19209.03 327
19210.34 352
19211.66 343
19212.97 334
19214.28 370
19215.59 342
19216.90 342
19218.21 335
19219.52 312
19220.83 320
19222.14 357
19223.45 354
19224.77 381
19226.08 352
19227.39 383
19228.70 397
19230.01 395
19231.32 382
19232.63 358
19233.94 336
19235.26 329
19236.57 374
19237.88 386
19239.19 354
19240.50 358
19241.81 378
19243.13 367
19244.44 366
19245.75 379
19247.06 414
19248.37 350
19249.69 365
19251.00 363
19252.31 395
19253.62 358
19254.93 358
19256.25 386
19257.56 336
19258.87 340
19260.18 341
19261.50 320
19262.81 308
19264.12 352
19265.43 358
19266.75 317
19268.06 349
19269.37 345
19270.68 310
19272.00 325
19273.31 341
19274.62 319
19275.94 318
19277.25 304
19278.56 324
19279.88 334
19281.19 354
19282.50 349
19283.81 386
19285.13 355
19286.44 346
19287.75 359
19289.07 404
19290.38 349
19291.70 347
19293.01 374
19294.32 386
19295.64 353
19296.95 309
19298.26 377
19299.58 344
19300.89 340
19302.20 359
19303.52 345
19304.83 311
19306.15 369
19307.46 398
19308.77 397
19310.09 399
19311.40 384
19312.72 356
19314.03 370
19315.35 363
19316.66 358
19317.97 355
19319.29 334
19320.60 377
19321.92 367
19323.23 376
19324.55 331
19325.86 366
19327.18 345
19328.49 344
19329.81 363
19331.12 367
19332.44 369
19333.75 365
19335.07 354
19336.38 351
19337.70 373
19339.01 372
19340.33 321
19341.64 341
19342.96 364
19344.27 364
19345.59 353
19346.90 369
19348.22 369
19349.53 348
19350.85 368
19352.16 355
19353.48 347
19354.79 327
19356.11 356
19357.43 357
19358.74 355
19360.06 391
19361.37 324
19362.69 348
19364.01 348
19365.32 376
19366.64 370
19367.95 394
19369.27 351
19370.59 339
19371.90 359
19373.22 385
19374.53 380
19375.85 380
19377.17 363
19378.48 372
19379.80 377
19381.12 399
19382.43 356
19383.75 320
19385.07 365
19386.38 384
19387.70 407
19389.02 384
19390.33 363
19391.65 359
19392.97 329
19394.28 375
19395.60 329
19396.92 343
19398.24 347
19399.55 398
19400.87 365
19402.19 336
19403.50 368
19404.82 358
19406.14 365
19407.46 353
19408.77 314
19410.09 337
19411.41 338
19412.73 396
19414.04 352
19415.36 345
19416.68 351
19418.00 358
19419.32 337
19420.63 317
19421.95 346
19423.27 347
19424.59 351
19425.91 372
19427.22 342
19428.54 307
19429.86 295
19431.18 313
19432.50 291
19433.82 331
19435.13 336
19436.45 356
19437.77 371
19439.09 351
19440.41 338
19441.73 350
19443.04 360
19444.36 343
19445.68 330
19447.00 364
19448.32 340
19449.64 355
19450.96 349
19452.28 346
19453.60 354
19454.91 338
19456.23 335
19457.55 301
19458.87 336
19460.19 379
19461.51 347
19462.83 380
19464.15 326
19465.47 313
19466.79 387
19468.11 357
19469.43 328
19470.75 315
19472.07 347
19473.39 318
19474.71 335
19476.03 353
19477.35 364
19478.67 341
19479.99 320
19481.30 347
19482.62 335
19483.94 340
19485.27 329
19486.59 353
19487.91 383
19489.23 361
19490.55 322
19491.87 325
19493.19 327
19494.51 334
19495.83 349
19497.15 322
19498.47 325
19499.79 330
19501.11 323
19502.43 345
19503.75 310
19505.07 334
19506.39 327
19507.71 306
19509.03 318
19510.36 289
19511.68 318
19513.00 309
19514.32 325
19515.64 348
19516.96 341
19518.28 364
19519.60 331
19520.92 332
19522.25 338
19523.57 333
19524.89 337
19526.21 356
19527.53 327
19528.85 360
19530.17 338
19531.50 334
19532.82 323
19534.14 287
19535.46 369
19536.78 319
19538.11 291
19539.43 312
19540.75 354
19542.07 329
19543.39 293
19544.72 338
19546.04 328
19547.36 322
19548.68 314
19550.00 339
19551.33 341
19552.65 332
19553.97 338
19555.29 336
19556.62 312
19557.94 283
19559.26 328
19560.58 318
19561.91 351
19563.23 356
19564.55 357
19565.88 340
19567.20 325
19568.52 335
19569.84 316
19571.17 358
19572.49 388
19573.81 370
19575.14 348
19576.46 346
19577.78 331
19579.11 365
19580.43 336
19581.75 299
19583.08 321
19584.40 320
19585.72 313
19587.05 326
19588.37 341
19589.69 337
19591.02 315
19592.34 320
19593.67 318
19594.99 317
19596.31 352
19597.64 370
19598.96 293
19600.28 309
19601.61 316
19602.93 333
19604.26 326
19605.58 333
19606.91 301
19608.23 330
19609.55 345
19610.88 339
19612.20 327
19613.53 330
19614.85 355
19616.18 298
19617.50 287
19618.83 353
19620.15 337
19621.47 313
19622.80 313
19624.12 353
19625.45 318
19626.77 347
19628.10 356
19629.42 366
19630.75 349
19632.07 348
19633.40 335
19634.72 327
19636.05 364
19637.37 370
19638.70 311
19640.03 343
19641.35 347
19642.68 329
19644.00 338
19645.33 376
19646.65 330
19647.98 299
19649.30 327
19650.63 320
19651.96 313
19653.28 358
19654.61 361
19655.93 366
19657.26 305
19658.58 305
19659.91 325
19661.24 346
19662.56 309
19663.89 341
19665.22 314
19666.54 290
19667.87 318
19669.19 318
19670.52 304
19671.85 294
19673.17 294
19674.50 334
19675.83 347
19677.15 310
19678.48 313
19679.81 343
19681.13 359
19682.46 329
19683.79 342
19685.11 339
19686.44 384
19687.77 351
19689.09 322
19690.42 300
19691.75 310
19693.08 332
19694.40 338
19695.73 296
19697.06 326
19698.39 350
19699.71 342
19701.04 290
19702.37 326
19703.69 363
19705.02 349
19706.35 329
19707.68 327
19709.01 304
19710.33 312
19711.66 341
19712.99 349
19714.32 319
19715.64 310
19716.97 309
19718.30 325
19719.63 324
19720.96 310
19722.28 298
19723.61 310
19724.94 343
19726.27 358
19727.60 349
19728.93 341
19730.25 337
19731.58 353
19732.91 311
19734.24 309
19735.57 297
19736.90 294
19738.23 297
19739.55 261
19740.88 302
19742.21 300
19743.54 317
19744.87 303
19746.20 315
19747.53 289
19748.86 291
19750.19 301
19751.51 323
19752.84 334
19754.17 335
19755.50 368
19756.83 345
19758.16 349
19759.49 326
19760.82 305
19762.15 311
19763.48 287
19764.81 284
19766.14 324
19767.47 336
19768.80 296
19770.13 310
19771.46 306
19772.79 319
19774.12 364
19775.45 350
19776.78 327
19778.11 316
19779.44 309
19780.77 314
19782.10 315
19783.43 298
19784.76 352
19786.09 319
19787.42 299
19788.75 356
19790.08 315
19791.41 311
19792.74 321
19794.07 358
19795.40 343
19796.73 351
19798.06 307
19799.39 324
19800.72 286
19802.05 313
19803.39 307
19804.72 315
19806.05 306
19807.38 311
19808.71 327
19810.04 315
19811.37 315
19812.70 306
19814.03 321
19815.37 335
19816.70 315
19818.03 343
19819.36 321
19820.69 311
19822.02 308
19823.35 332
19824.69 352
19826.02 314
19827.35 326
19828.68 329
19830.01 300
19831.34 310
19832.68 289
19834.01 285
19835.34 274
19836.67 293
19838.00 290
19839.34 308
19840.67 313
19842.00 325
19843.33 327
19844.67 350
19846.00 314
19847.33 302
19848.66 308
19849.99 310
19851.33 304
19852.66 305
19853.99 341
19855.32 310
19856.66 331
19857.99 308
19859.32 297
19860.66 331
19861.99 327
19863.32 329
19864.65 321
19865.99 347
19867.32 316
19868.65 331
19869.99 316
19871.32 303
19872.65 373
19873.99 306
19875.32 256
19876.65 272
19877.99 309
19879.32 334
19880.65 316
19881.99 329
19883.32 317
19884.65 340
19885.99 306
19887.32 308
19888.66 324
19889.99 289
19891.32 302
19892.66 339
19893.99 307
19895.32 310
19896.66 338
19897.99 301
19899.33 307
19900.66 313
19902.00 349
19903.33 335
19904.66 308
19906.00 293
19907.33 288
19908.67 310
19910.00 272
19911.34 333
19912.67 364
19914.01 322
19915.34 321
19916.67 355
19918.01 371
19919.34 357
19920.68 316
19922.01 340
19923.35 340
19924.68 342
19926.02 329
19927.35 339
19928.69 321
19930.02 317
19931.36 334
19932.69 330
19934.03 303
19935.37 297
19936.70 316
19938.04 319
19939.37 302
19940.71 339
19942.04 306
19943.38 331
19944.71 380
19946.05 316
19947.39 358
19948.72 329
19950.06 330
19951.39 339
19952.73 348
19954.06 339
19955.40 345
19956.74 362
19958.07 343
19959.41 318
19960.74 327
19962.08 367
19963.42 340
19964.75 319
19966.09 321
19967.43 321
19968.76 334
19970.10 333
19971.44 294
19972.77 297
19974.11 333
19975.45 317
19976.78 324
19978.12 345
19979.46 341
19980.79 346
19982.13 329
19983.47 314
19984.80 333
19986.14 304
19987.48 362
19988.82 349
19990.15 350
19991.49 333
19992.83 319
19994.16 353
19995.50 368
19996.84 362
19998.18 352
19999.51 320
20000.85 361
20002.19 369
20003.53 284
20004.86 344
20006.20 340
20007.54 353
20008.88 337
20010.22 329
20011.55 326
20012.89 347
20014.23 335
20015.57 360
20016.91 365
20018.24 325
20019.58 364
20020.92 335
20022.26 319
20023.60 297
20024.93 300
20026.27 310
20027.61 315
20028.95 316
20030.29 319
20031.63 327
20032.97 338
20034.30 358
20035.64 305
20036.98 320
20038.32 296
20039.66 301
20041.00 314
20042.34 309
20043.68 353
20045.01 374
20046.35 345
20047.69 338
20049.03 358
20050.37 355
20051.71 353
20053.05 374
20054.39 338
20055.73 320
20057.07 346
20058.41 366
20059.75 349
20061.09 366
20062.43 334
20063.77 317
20065.11 311
20066.45 354
20067.79 354
20069.12 300
20070.46 353
20071.80 362
20073.14 356
20074.48 355
20075.82 330
20077.16 362
20078.50 367
20079.85 352
20081.19 356
20082.53 342
20083.87 336
20085.21 363
20086.55 334
20087.89 330
20089.23 337
20090.57 342
20091.91 362
20093.25 334
20094.59 349
20095.93 343
20097.27 369
20098.61 362
20099.95 327
20101.29 312
20102.64 347
20103.98 345
20105.32 348
20106.66 344
20108.00 353
20109.34 350
20110.68 350
20112.02 310
20113.36 348
20114.71 313
20116.05 317
20117.39 326
20118.73 347
20120.07 382
20121.41 353
20122.75 374
20124.10 318
20125.44 328
20126.78 335
20128.12 361
20129.46 347
