# Supplementary material for: MALDI-TOF MS typing enables the classification of brewing yeasts of the genus Saccharomyces to major beer styles
Source: PLoS One. 2017 Aug 9;12(8):e0181694. doi: 10.1371/journal.pone.0181694 (PMC5549903; doi:10.1371/journal.pone.0181694)
Supplement: S12 File — The directory includes 90 raw files and was zipped to “.zip”; the folder has three strains with 30 spectra per strain; S1 Text explains the raw files with an example and Table 1 represents the yeast strains used within the experiment. (ZIP) [file pone.0181694.s015.zip › 34-36/30625-71-Dias-Dias-Dias-YPG-18h-E-E_2015-08-20__0_B1_1.dat]

1998.76 1823
1999.18 1786
1999.60 1738
2000.02 1688
2000.44 1805
2000.87 1580
2001.29 1680
2001.71 1814
2002.13 1819
2002.55 1983
2002.97 1692
2003.40 1559
2003.82 1732
2004.24 1790
2004.66 1629
2005.08 1670
2005.50 1703
2005.93 1673
2006.35 1683
2006.77 1682
2007.19 1862
2007.62 1666
2008.04 1629
2008.46 1633
2008.88 1509
2009.30 1663
2009.73 1638
2010.15 1709
2010.57 1782
2010.99 1597
2011.42 1695
2011.84 1673
2012.26 1568
2012.68 1414
2013.11 1402
2013.53 1495
2013.95 1543
2014.38 1458
2014.80 1519
2015.22 1453
2015.64 1364
2016.07 1384
2016.49 1407
2016.91 1573
2017.34 1678
2017.76 1673
2018.18 1702
2018.61 1554
2019.03 1616
2019.45 1651
2019.88 1663
2020.30 1797
2020.72 1713
2021.15 1604
2021.57 1819
2021.99 1772
2022.42 1644
2022.84 1609
2023.27 1742
2023.69 1738
2024.11 1638
2024.54 1686
2024.96 1518
2025.39 1587
2025.81 1650
2026.23 1463
2026.66 1406
2027.08 1450
2027.51 1370
2027.93 1396
2028.36 1500
2028.78 1454
2029.20 1482
2029.63 1509
2030.05 1534
2030.48 1262
2030.90 1340
2031.33 1362
2031.75 1432
2032.18 1364
2032.60 1301
2033.03 1384
2033.45 1414
2033.88 1475
2034.30 1549
2034.73 1525
2035.15 1440
2035.58 1422
2036.00 1541
2036.43 1466
2036.85 1562
2037.28 1498
2037.70 1469
2038.13 1531
2038.55 1404
2038.98 1432
2039.40 1431
2039.83 1547
2040.25 1475
2040.68 1841
2041.11 1634
2041.53 1663
2041.96 1665
2042.38 1634
2042.81 1603
2043.23 1399
2043.66 1585
2044.09 1778
2044.51 1722
2044.94 1703
2045.37 1641
2045.79 1605
2046.22 1767
2046.64 1455
2047.07 1474
2047.50 1316
2047.92 1381
2048.35 1513
2048.78 1516
2049.20 1559
2049.63 1647
2050.06 1462
2050.48 1414
2050.91 1431
2051.34 1501
2051.76 1425
2052.19 1482
2052.62 1578
2053.04 1580
2053.47 1419
2053.90 1448
2054.32 1495
2054.75 1566
2055.18 1547
2055.61 1418
2056.03 1454
2056.46 1614
2056.89 1510
2057.31 1510
2057.74 1543
2058.17 1522
2058.60 1410
2059.02 1358
2059.45 1478
2059.88 1442
2060.31 1293
2060.73 1378
2061.16 1510
2061.59 1469
2062.02 1571
2062.45 1553
2062.87 1419
2063.30 1462
2063.73 1356
2064.16 1513
2064.59 1446
2065.01 1682
2065.44 1726
2065.87 1768
2066.30 1894
2066.73 1700
2067.16 1812
2067.58 1856
2068.01 1682
2068.44 1557
2068.87 1596
2069.30 1539
2069.73 1747
2070.16 1637
2070.58 1452
2071.01 1543
2071.44 1598
2071.87 1322
2072.30 1422
2072.73 1686
2073.16 1716
2073.59 1540
2074.02 1486
2074.45 1401
2074.87 1318
2075.30 1402
2075.73 1439
2076.16 1557
2076.59 1427
2077.02 1493
2077.45 1527
2077.88 1549
2078.31 1569
2078.74 1663
2079.17 1771
2079.60 1725
2080.03 1642
2080.46 1689
2080.89 1775
2081.32 1707
2081.75 1656
2082.18 1754
2082.61 1878
2083.04 1845
2083.47 1642
2083.90 1701
2084.33 1683
2084.76 1653
2085.19 1613
2085.62 1665
2086.05 1565
2086.48 1484
2086.91 1497
2087.34 1598
2087.77 1677
2088.20 1496
2088.63 1663
2089.06 1627
2089.49 1544
2089.92 1450
2090.35 1414
2090.79 1447
2091.22 1472
2091.65 1517
2092.08 1720
2092.51 1884
2092.94 2028
2093.37 2045
2093.80 2077
2094.23 2043
2094.66 2016
2095.10 2116
2095.53 2106
2095.96 2206
2096.39 1915
2096.82 1853
2097.25 1837
2097.68 1777
2098.12 1656
2098.55 1605
2098.98 1555
2099.41 1548
2099.84 1438
2100.27 1549
2100.71 1405
2101.14 1452
2101.57 1393
2102.00 1443
2102.43 1452
2102.87 1458
2103.30 1637
2103.73 1431
2104.16 1568
2104.60 1688
2105.03 1592
2105.46 1394
2105.89 1459
2106.32 1513
2106.76 1397
2107.19 1402
2107.62 1458
2108.05 1616
2108.49 1772
2108.92 1727
2109.35 1573
2109.79 1527
2110.22 1599
2110.65 1508
2111.08 1519
2111.52 1469
2111.95 1571
2112.38 1539
2112.82 1561
2113.25 1525
2113.68 1454
2114.12 1588
2114.55 1538
2114.98 1489
2115.42 1433
2115.85 1438
2116.28 1456
2116.72 1391
2117.15 1421
2117.58 1227
2118.02 1366
2118.45 1238
2118.88 1233
2119.32 1497
2119.75 1464
2120.19 1453
2120.62 1478
2121.05 1415
2121.49 1614
2121.92 1436
2122.36 1437
2122.79 1436
2123.22 1539
2123.66 1404
2124.09 1515
2124.53 1569
2124.96 1635
2125.40 1437
2125.83 1358
2126.26 1506
2126.70 1348
2127.13 1399
2127.57 1389
2128.00 1390
2128.44 1335
2128.87 1400
2129.31 1554
2129.74 1628
2130.18 1493
2130.61 1452
2131.05 1521
2131.48 1471
2131.92 1533
2132.35 1570
2132.79 1572
2133.22 1559
2133.66 2003
2134.09 1756
2134.53 1475
2134.96 1713
2135.40 1608
2135.83 1453
2136.27 1530
2136.70 1769
2137.14 1668
2137.58 1772
2138.01 1861
2138.45 1883
2138.88 1707
2139.32 1947
2139.75 1885
2140.19 1693
2140.63 1557
2141.06 1483
2141.50 1462
2141.93 1535
2142.37 1468
2142.81 1608
2143.24 1512
2143.68 1415
2144.12 1380
2144.55 1352
2144.99 1299
2145.43 1332
2145.86 1359
2146.30 1333
2146.73 1436
2147.17 1479
2147.61 1532
2148.04 1412
2148.48 1486
2148.92 1547
2149.35 1599
2149.79 1607
2150.23 1820
2150.67 1962
2151.10 1858
2151.54 1817
2151.98 1788
2152.41 1725
2152.85 1804
2153.29 1727
2153.73 1724
2154.16 1822
2154.60 1663
2155.04 1634
2155.48 1505
2155.91 1595
2156.35 1547
2156.79 1487
2157.23 1359
2157.66 1398
2158.10 1474
2158.54 1553
2158.98 1490
2159.41 1428
2159.85 1381
2160.29 1475
2160.73 1416
2161.17 1620
2161.60 1510
2162.04 1451
2162.48 1481
2162.92 1481
2163.36 1511
2163.80 1625
2164.23 1463
2164.67 1424
2165.11 1446
2165.55 1351
2165.99 1388
2166.43 1539
2166.86 1730
2167.30 1780
2167.74 1604
2168.18 1556
2168.62 1505
2169.06 1600
2169.50 1577
2169.94 1435
2170.38 1598
2170.81 1736
2171.25 1731
2171.69 1702
2172.13 1741
2172.57 1689
2173.01 1585
2173.45 1608
2173.89 1712
2174.33 1927
2174.77 1798
2175.21 1811
2175.65 1902
2176.09 1806
2176.53 1610
2176.96 1729
2177.40 1857
2177.84 1808
2178.28 1985
2178.72 1851
2179.16 1969
2179.60 1817
2180.04 1886
2180.48 1943
2180.92 1761
2181.36 1764
2181.80 1673
2182.24 1726
2182.68 1893
2183.12 1685
2183.56 1573
2184.01 1508
2184.45 1521
2184.89 1545
2185.33 1459
2185.77 1426
2186.21 1355
2186.65 1433
2187.09 1654
2187.53 1479
2187.97 1559
2188.41 1568
2188.85 1566
2189.29 1687
2189.73 1756
2190.17 1774
2190.62 1762
2191.06 1722
2191.50 1877
2191.94 1738
2192.38 1793
2192.82 1833
2193.26 1791
2193.70 1776
2194.15 1649
2194.59 1598
2195.03 1743
2195.47 1668
2195.91 1623
2196.35 1738
2196.79 1706
2197.24 1574
2197.68 1571
2198.12 1781
2198.56 1879
2199.00 1525
2199.45 1699
2199.89 1711
2200.33 1668
2200.77 1705
2201.21 1755
2201.66 1761
2202.10 1715
2202.54 1459
2202.98 1458
2203.42 1507
2203.87 1434
2204.31 1414
2204.75 1505
2205.19 1517
2205.64 1524
2206.08 1542
2206.52 1661
2206.96 1767
2207.41 1692
2207.85 1656
2208.29 1778
2208.74 1771
2209.18 1683
2209.62 1662
2210.06 1770
2210.51 1999
2210.95 1864
2211.39 2000
2211.84 1982
2212.28 1721
2212.72 1592
2213.17 1636
2213.61 1679
2214.05 1638
2214.50 1628
2214.94 1673
2215.38 1508
2215.83 1550
2216.27 1725
2216.71 1630
2217.16 1614
2217.60 1602
2218.05 1698
2218.49 1584
2218.93 1523
2219.38 1635
2219.82 1510
2220.26 1430
2220.71 1433
2221.15 1611
2221.60 1838
2222.04 1941
2222.49 2143
2222.93 2319
2223.37 2549
2223.82 2696
2224.26 3306
2224.71 3576
2225.15 3841
2225.60 4097
2226.04 4054
2226.49 3993
2226.93 3864
2227.37 3415
2227.82 3506
2228.26 3161
2228.71 2812
2229.15 2525
2229.60 2326
2230.04 2403
2230.49 2137
2230.93 2013
2231.38 2011
2231.82 2010
2232.27 2034
2232.71 2049
2233.16 2042
2233.61 2087
2234.05 2078
2234.50 2090
2234.94 2062
2235.39 2313
2235.83 2170
2236.28 2239
2236.72 2144
2237.17 2080
2237.61 2012
2238.06 1991
2238.51 2020
2238.95 2271
2239.40 2145
2239.84 2236
2240.29 2322
2240.74 2227
2241.18 2035
2241.63 2005
2242.07 2044
2242.52 2090
2242.97 1964
2243.41 1883
2243.86 1827
2244.31 1763
2244.75 1765
2245.20 1803
2245.65 1746
2246.09 1824
2246.54 1778
2246.99 1707
2247.43 1651
2247.88 1599
2248.33 1682
2248.77 1682
2249.22 1657
2249.67 1614
2250.11 1617
2250.56 1550
2251.01 1682
2251.45 1504
2251.90 1517
2252.35 1543
2252.80 1648
2253.24 1506
2253.69 1545
2254.14 1595
2254.59 1555
2255.03 1611
2255.48 1687
2255.93 1587
2256.38 1604
2256.82 1606
2257.27 1662
2257.72 1543
2258.17 1650
2258.61 1624
2259.06 1460
2259.51 1540
2259.96 1628
2260.41 1618
2260.85 1702
2261.30 1723
2261.75 1881
2262.20 1920
2262.65 2000
2263.09 2109
2263.54 2108
2263.99 2051
2264.44 2007
2264.89 2191
2265.34 2138
2265.79 2069
2266.23 2079
2266.68 2232
2267.13 1918
2267.58 2010
2268.03 2112
2268.48 1990
2268.93 2008
2269.38 2010
2269.82 2054
2270.27 2108
2270.72 2120
2271.17 2048
2271.62 2147
2272.07 2204
2272.52 2056
2272.97 2235
2273.42 2051
2273.87 1760
2274.32 1880
2274.77 1873
2275.21 1823
2275.66 1638
2276.11 1707
2276.56 1694
2277.01 1634
2277.46 1569
2277.91 1607
2278.36 1578
2278.81 1526
2279.26 1658
2279.71 1685
2280.16 1695
2280.61 1907
2281.06 1879
2281.51 1887
2281.96 2039
2282.41 2055
2282.86 1960
2283.31 2139
2283.76 2068
2284.21 2078
2284.66 1879
2285.11 2083
2285.56 2171
2286.02 1773
2286.47 1659
2286.92 1809
2287.37 1969
2287.82 1982
2288.27 1958
2288.72 2033
2289.17 1954
2289.62 2251
2290.07 2561
2290.52 2540
2290.97 2639
2291.42 2917
2291.88 3029
2292.33 3119
2292.78 3080
2293.23 3172
2293.68 3271
2294.13 3068
2294.58 3265
2295.04 3071
2295.49 2902
2295.94 3048
2296.39 2918
2296.84 2619
2297.29 2508
2297.74 2360
2298.20 2178
2298.65 2235
2299.10 2196
2299.55 2221
2300.00 2021
2300.46 1840
2300.91 1940
2301.36 1887
2301.81 1916
2302.26 1921
2302.72 1926
2303.17 1861
2303.62 1817
2304.07 1760
2304.53 1740
2304.98 1728
2305.43 1753
2305.88 1864
2306.33 1601
2306.79 1626
2307.24 1672
2307.69 1647
2308.15 1728
2308.60 1852
2309.05 2013
2309.50 1907
2309.96 2114
2310.41 2086
2310.86 2148
2311.32 2174
2311.77 2254
2312.22 2161
2312.68 2214
2313.13 2157
2313.58 2208
2314.03 2011
2314.49 1819
2314.94 1616
2315.39 1766
2315.85 1829
2316.30 1752
2316.76 1878
2317.21 1787
2317.66 1710
2318.12 1863
2318.57 1721
2319.02 1748
2319.48 1864
2319.93 1846
2320.39 1801
2320.84 1799
2321.29 1759
2321.75 1991
2322.20 1835
2322.66 1761
2323.11 1918
2323.56 1662
2324.02 1677
2324.47 1869
2324.93 1783
2325.38 1791
2325.84 1641
2326.29 1766
2326.74 1796
2327.20 1929
2327.65 1875
2328.11 1823
2328.56 1864
2329.02 1932
2329.47 1882
2329.93 1819
2330.38 1971
2330.84 2013
2331.29 1988
2331.75 2107
2332.20 1992
2332.66 1824
2333.11 1968
2333.57 1944
2334.02 1920
2334.48 1942
2334.93 1642
2335.39 1591
2335.84 1689
2336.30 1884
2336.76 1891
2337.21 1997
2337.67 1801
2338.12 1813
2338.58 1985
2339.03 1901
2339.49 2111
2339.95 2294
2340.40 2242
2340.86 2352
2341.31 2567
2341.77 2775
2342.23 2793
2342.68 2675
2343.14 2653
2343.59 2687
2344.05 2696
2344.51 2642
2344.96 2464
2345.42 2266
2345.88 2307
2346.33 2363
2346.79 2532
2347.24 2360
2347.70 2470
2348.16 2378
2348.61 2361
2349.07 2324
2349.53 2246
2349.99 2073
2350.44 2198
2350.90 2031
2351.36 1989
2351.81 2036
2352.27 2002
2352.73 2076
2353.18 2093
2353.64 2109
2354.10 1916
2354.56 1968
2355.01 1990
2355.47 1688
2355.93 1696
2356.38 1707
2356.84 1955
2357.30 1770
2357.76 1762
2358.22 1831
2358.67 1986
2359.13 1824
2359.59 1912
2360.05 1948
2360.50 2061
2360.96 2133
2361.42 2334
2361.88 2264
2362.34 2294
2362.79 2311
2363.25 2314
2363.71 2434
2364.17 2413
2364.63 2179
2365.08 2338
2365.54 2154
2366.00 1939
2366.46 2008
2366.92 2010
2367.38 2016
2367.84 2128
2368.29 2147
2368.75 2123
2369.21 2215
2369.67 2246
2370.13 2194
2370.59 2243
2371.05 2252
2371.50 2138
2371.96 2114
2372.42 1996
2372.88 1863
2373.34 1820
2373.80 1660
2374.26 1740
2374.72 1669
2375.18 1637
2375.64 1712
2376.10 1758
2376.56 1685
2377.02 1811
2377.47 1752
2377.93 1785
2378.39 2019
2378.85 1907
2379.31 1886
2379.77 1857
2380.23 1844
2380.69 1916
2381.15 1789
2381.61 1861
2382.07 1801
2382.53 1786
2382.99 1680
2383.45 1786
2383.91 1727
2384.37 1701
2384.83 1744
2385.29 1771
2385.75 1937
2386.21 1679
2386.67 1628
2387.13 1688
2387.59 1792
2388.05 1669
2388.52 1684
2388.98 1793
2389.44 1835
2389.90 1711
2390.36 1584
2390.82 1754
2391.28 1725
2391.74 1667
2392.20 1580
2392.66 1650
2393.12 1649
2393.58 1791
2394.05 1678
2394.51 1785
2394.97 1758
2395.43 1694
2395.89 1627
2396.35 1622
2396.81 1675
2397.27 1589
2397.74 1685
2398.20 1729
2398.66 1647
2399.12 1758
2399.58 1827
2400.04 1691
2400.50 1672
2400.97 1690
2401.43 1745
2401.89 1707
2402.35 1617
2402.81 1672
2403.28 1487
2403.74 1533
2404.20 1604
2404.66 1719
2405.12 1706
2405.59 1733
2406.05 1679
2406.51 1684
2406.97 1582
2407.44 1566
2407.90 1598
2408.36 1972
2408.82 1918
2409.29 1790
2409.75 1813
2410.21 1599
2410.67 1776
2411.14 1587
2411.60 1558
2412.06 1560
2412.52 1644
2412.99 1500
2413.45 1585
2413.91 1640
2414.38 1639
2414.84 1624
2415.30 1767
2415.77 1953
2416.23 1833
2416.69 1705
2417.16 1810
2417.62 2078
2418.08 2152
2418.55 2259
2419.01 2237
2419.47 2145
2419.94 2083
2420.40 2040
2420.86 2074
2421.33 1945
2421.79 2063
2422.25 2079
2422.72 1924
2423.18 1946
2423.65 1914
2424.11 1846
2424.57 1907
2425.04 2043
2425.50 2381
2425.97 2395
2426.43 2287
2426.90 2597
2427.36 2913
2427.82 2999
2428.29 3128
2428.75 3225
2429.22 3045
2429.68 3004
2430.15 2789
2430.61 2607
2431.08 2734
2431.54 2684
2432.00 2190
2432.47 1952
2432.93 2087
2433.40 2231
2433.86 2134
2434.33 2062
2434.79 2098
2435.26 2089
2435.72 1939
2436.19 1863
2436.65 1973
2437.12 2113
2437.58 2326
2438.05 2332
2438.52 2274
2438.98 2376
2439.45 2560
2439.91 2564
2440.38 2731
2440.84 3222
2441.31 3284
2441.77 3311
2442.24 3306
2442.71 3311
2443.17 3209
2443.64 2754
2444.10 2684
2444.57 2544
2445.03 2367
2445.50 2245
2445.97 2180
2446.43 1988
2446.90 1981
2447.37 1940
2447.83 1814
2448.30 1704
2448.76 1567
2449.23 1686
2449.70 1634
2450.16 1565
2450.63 1643
2451.10 1680
2451.56 1665
2452.03 1718
2452.50 1770
2452.96 1828
2453.43 1757
2453.90 1749
2454.36 1859
2454.83 1776
2455.30 1790
2455.76 1837
2456.23 1649
2456.70 1657
2457.17 1630
2457.63 1730
2458.10 1624
2458.57 1654
2459.03 1683
2459.50 1805
2459.97 1678
2460.44 1685
2460.90 1681
2461.37 1610
2461.84 1621
2462.31 1598
2462.77 1622
2463.24 1808
2463.71 1809
2464.18 1858
2464.65 1721
2465.11 1845
2465.58 1861
2466.05 1797
2466.52 1881
2466.99 1896
2467.45 1994
2467.92 1962
2468.39 1944
2468.86 1990
2469.33 2128
2469.79 2275
2470.26 2148
2470.73 1800
2471.20 1950
2471.67 1859
2472.14 1830
2472.61 1798
2473.07 1959
2473.54 1855
2474.01 1775
2474.48 1841
2474.95 1802
2475.42 1865
2475.89 1772
2476.36 1820
2476.82 1727
2477.29 1704
2477.76 1807
2478.23 1766
2478.70 1911
2479.17 2071
2479.64 2126
2480.11 2177
2480.58 2231
2481.05 2258
2481.52 2291
2481.99 2310
2482.46 2315
2482.93 2489
2483.40 2390
2483.87 2266
2484.33 2266
2484.80 2208
2485.27 2122
2485.74 2152
2486.21 1991
2486.68 1908
2487.15 1736
2487.62 1735
2488.09 1689
2488.56 1824
2489.03 1715
2489.50 1608
2489.97 1618
2490.44 1734
2490.92 1759
2491.39 1869
2491.86 1874
2492.33 1793
2492.80 1734
2493.27 1843
2493.74 1903
2494.21 1786
2494.68 1959
2495.15 1848
2495.62 1834
2496.09 1916
2496.56 1785
2497.03 1860
2497.50 1945
2497.98 1797
2498.45 1723
2498.92 1920
2499.39 1783
2499.86 1747
2500.33 1818
2500.80 1543
2501.27 1800
2501.75 1715
2502.22 1743
2502.69 1723
2503.16 1693
2503.63 1731
2504.10 1738
2504.57 1634
2505.05 1771
2505.52 1928
2505.99 1765
2506.46 1763
2506.93 1938
2507.40 1879
2507.88 2043
2508.35 2201
2508.82 2250
2509.29 2256
2509.76 2128
2510.24 2221
2510.71 2264
2511.18 2233
2511.65 2296
2512.13 2222
2512.60 2274
2513.07 2133
2513.54 2280
2514.02 2130
2514.49 2100
2514.96 2055
2515.43 1891
2515.91 1760
2516.38 1802
2516.85 1928
2517.32 1785
2517.80 1666
2518.27 1660
2518.74 1829
2519.22 1805
2519.69 1875
2520.16 2030
2520.64 2037
2521.11 1919
2521.58 1851
2522.06 1857
2522.53 1714
2523.00 1608
2523.48 1710
2523.95 1872
2524.42 1783
2524.90 1766
2525.37 1695
2525.84 1697
2526.32 1765
2526.79 1810
2527.26 1688
2527.74 1759
2528.21 1795
2528.69 1782
2529.16 1815
2529.63 1771
2530.11 1711
2530.58 1713
2531.06 1872
2531.53 1794
2532.00 1867
2532.48 1882
2532.95 1797
2533.43 1895
2533.90 1807
2534.38 1804
2534.85 1816
2535.32 1820
2535.80 1877
2536.27 1883
2536.75 1731
2537.22 1824
2537.70 1830
2538.17 1761
2538.65 1648
2539.12 1603
2539.60 1810
2540.07 1712
2540.55 1841
2541.02 1868
2541.50 1678
2541.97 1804
2542.45 1840
2542.92 1783
2543.40 1887
2543.87 1788
2544.35 1823
2544.82 1723
2545.30 1675
2545.78 1899
2546.25 2160
2546.73 2103
2547.20 2282
2547.68 2436
2548.15 2516
2548.63 2586
2549.10 2699
2549.58 2646
2550.06 2522
2550.53 2493
2551.01 2418
2551.48 2351
2551.96 2560
2552.44 2374
2552.91 2383
2553.39 2711
2553.87 2656
2554.34 2756
2554.82 2713
2555.29 2772
2555.77 2782
2556.25 2891
2556.72 2831
2557.20 3138
2557.68 3024
2558.15 3092
2558.63 2848
2559.11 2687
2559.58 2444
2560.06 2287
2560.54 2072
2561.01 2126
2561.49 2010
2561.97 1884
2562.45 1836
2562.92 1681
2563.40 1721
2563.88 1818
2564.35 1799
2564.83 1843
2565.31 1797
2565.79 1813
2566.26 1928
2566.74 1721
2567.22 1608
2567.70 1719
2568.17 1741
2568.65 1763
2569.13 1674
2569.61 1648
2570.08 1615
2570.56 1751
2571.04 1786
2571.52 1727
2572.00 1778
2572.47 1692
2572.95 1645
2573.43 1604
2573.91 1800
2574.39 1868
2574.86 1634
2575.34 1678
2575.82 1701
2576.30 1602
2576.78 1548
2577.26 1629
2577.73 1793
2578.21 1700
2578.69 1633
2579.17 1769
2579.65 1871
2580.13 1829
2580.61 1735
2581.08 1575
2581.56 1588
2582.04 1550
2582.52 1754
2583.00 1575
2583.48 1776
2583.96 1682
2584.44 1651
2584.92 1674
2585.40 1812
2585.87 1855
2586.35 1692
2586.83 1687
2587.31 1777
2587.79 1831
2588.27 1723
2588.75 1777
2589.23 1768
2589.71 1665
2590.19 1691
2590.67 1651
2591.15 1767
2591.63 1909
2592.11 1855
2592.59 1903
2593.07 1745
2593.55 1844
2594.03 2033
2594.51 2053
2594.99 1937
2595.47 1970
2595.95 2181
2596.43 2084
2596.91 1991
2597.39 2312
2597.87 2302
2598.35 2274
2598.83 2402
2599.31 2548
2599.79 2254
2600.27 2186
2600.75 2155
2601.23 2164
2601.71 1988
2602.20 1932
2602.68 2002
2603.16 2059
2603.64 2009
2604.12 1766
2604.60 1681
2605.08 1833
2605.56 1813
2606.04 1784
2606.52 1864
2607.00 2037
2607.49 1996
2607.97 2232
2608.45 2377
2608.93 2524
2609.41 2894
2609.89 2772
2610.37 2944
2610.86 3193
2611.34 3437
2611.82 3317
2612.30 3072
2612.78 2954
2613.26 2889
2613.75 2951
2614.23 2831
2614.71 2667
2615.19 2490
2615.67 2429
2616.16 2350
2616.64 2311
2617.12 2166
2617.60 1988
2618.08 1915
2618.57 1837
2619.05 1796
2619.53 1718
2620.01 1844
2620.50 1834
2620.98 1785
2621.46 1756
2621.94 1656
2622.43 1707
2622.91 1739
2623.39 1603
2623.87 1761
2624.36 1747
2624.84 1755
2625.32 1709
2625.81 1633
2626.29 1715
2626.77 1623
2627.25 1648
2627.74 1738
2628.22 1709
2628.70 1723
2629.19 1843
2629.67 1742
2630.15 1642
2630.64 1680
2631.12 1684
2631.60 1852
2632.09 1590
2632.57 1616
2633.05 1718
2633.54 1722
2634.02 1815
2634.51 1810
2634.99 1786
2635.47 1703
2635.96 1773
2636.44 1779
2636.93 1760
2637.41 1730
2637.89 1884
2638.38 1842
2638.86 1956
2639.35 1861
2639.83 1943
2640.31 1950
2640.80 1808
2641.28 1708
2641.77 1827
2642.25 1899
2642.74 1877
2643.22 1772
2643.71 1864
2644.19 1750
2644.67 1743
2645.16 1611
2645.64 1643
2646.13 1810
2646.61 1761
2647.10 1767
2647.58 1784
2648.07 1733
2648.55 1716
2649.04 1836
2649.52 1889
2650.01 1800
2650.49 1823
2650.98 2063
2651.46 1867
2651.95 1852
2652.43 1970
2652.92 1822
2653.41 1813
2653.89 1746
2654.38 1834
2654.86 1731
2655.35 1762
2655.83 1849
2656.32 1931
2656.81 1762
2657.29 1875
2657.78 1795
2658.26 1752
2658.75 1827
2659.23 1737
2659.72 1751
2660.21 1703
2660.69 1733
2661.18 1729
2661.67 1847
2662.15 1809
2662.64 1662
2663.12 1571
2663.61 1674
2664.10 1681
2664.58 1749
2665.07 1702
2665.56 1646
2666.04 1668
2666.53 1732
2667.02 1703
2667.50 1852
2667.99 1882
2668.48 1835
2668.96 1775
2669.45 1809
2669.94 1875
2670.42 1859
2670.91 1940
2671.40 1708
2671.89 1753
2672.37 1853
2672.86 1942
2673.35 1994
2673.83 2259
2674.32 2403
2674.81 2574
2675.30 2637
2675.78 2437
2676.27 2389
2676.76 2509
2677.25 2451
2677.74 2334
2678.22 2546
2678.71 2547
2679.20 2669
2679.69 2716
2680.17 2609
2680.66 2713
2681.15 2790
2681.64 2789
2682.13 2984
2682.61 3087
2683.10 3256
2683.59 3018
2684.08 3448
2684.57 3427
2685.06 3240
2685.54 3014
2686.03 2705
2686.52 2941
2687.01 2935
2687.50 2754
2687.99 2497
2688.48 2472
2688.96 2306
2689.45 2016
2689.94 2107
2690.43 2111
2690.92 1980
2691.41 1862
2691.90 1929
2692.39 1868
2692.88 1936
2693.36 1880
2693.85 1867
2694.34 1731
2694.83 1751
2695.32 1706
2695.81 1721
2696.30 1650
2696.79 1741
2697.28 1861
2697.77 1895
2698.26 1854
2698.75 1771
2699.24 1948
2699.73 1937
2700.22 2002
2700.71 2122
2701.20 2179
2701.69 2164
2702.18 2138
2702.67 2379
2703.16 2266
2703.65 2221
2704.14 2088
2704.63 2262
2705.12 2266
2705.61 2030
2706.10 1973
2706.59 2002
2707.08 1856
2707.57 1961
2708.06 1790
2708.55 1806
2709.04 1706
2709.53 1765
2710.02 1758
2710.51 1865
2711.00 1755
2711.49 1641
2711.98 1741
2712.47 1773
2712.97 1899
2713.46 1887
2713.95 1799
2714.44 1885
2714.93 1799
2715.42 1785
2715.91 1743
2716.40 1714
2716.89 1797
2717.39 1831
2717.88 1860
2718.37 1908
2718.86 1893
2719.35 1776
2719.84 1792
2720.33 1805
2720.83 1874
2721.32 1965
2721.81 1965
2722.30 1925
2722.79 2006
2723.28 2085
2723.78 2020
2724.27 2116
2724.76 1943
2725.25 2042
2725.74 1923
2726.24 1944
2726.73 1991
2727.22 1717
2727.71 1691
2728.20 1871
2728.70 1781
2729.19 1932
2729.68 1688
2730.17 1855
2730.67 1813
2731.16 1825
2731.65 1814
2732.14 1769
2732.64 1803
2733.13 1875
2733.62 1865
2734.12 1823
2734.61 1851
2735.10 1802
2735.59 1915
2736.09 1795
2736.58 1961
2737.07 1944
2737.57 1966
2738.06 1804
2738.55 1944
2739.05 1889
2739.54 2008
2740.03 1910
2740.53 1950
2741.02 1963
2741.51 1973
2742.01 1887
2742.50 1897
2742.99 1804
2743.49 1754
2743.98 1834
2744.47 1664
2744.97 1710
2745.46 1747
2745.96 1664
2746.45 1597
2746.94 1667
2747.44 1661
2747.93 1960
2748.43 1885
2748.92 1732
2749.41 1760
2749.91 1772
2750.40 1801
2750.90 1929
2751.39 1757
2751.89 1731
2752.38 1877
2752.87 2181
2753.37 2245
2753.86 2214
2754.36 2197
2754.85 2209
2755.35 2263
2755.84 2316
2756.34 2329
2756.83 2320
2757.33 2075
2757.82 2237
2758.32 2116
2758.81 1888
2759.31 1897
2759.80 1942
2760.30 1674
2760.79 1846
2761.29 1800
2761.78 1891
2762.28 1882
2762.77 1730
2763.27 1754
2763.76 1797
2764.26 1895
2764.76 1798
2765.25 1738
2765.75 1708
2766.24 1680
2766.74 1712
2767.23 1688
2767.73 1766
2768.23 1668
2768.72 1787
2769.22 1828
2769.71 1904
2770.21 1858
2770.71 1680
2771.20 1830
2771.70 1961
2772.19 1822
2772.69 1844
2773.19 1902
2773.68 1925
2774.18 1998
2774.68 2045
2775.17 2128
2775.67 2076
2776.17 2299
2776.66 2445
2777.16 2063
2777.66 2186
2778.15 2339
2778.65 2188
2779.15 2420
2779.64 2207
2780.14 2055
2780.64 2104
2781.13 2188
2781.63 2051
2782.13 2140
2782.63 1904
2783.12 1968
2783.62 2093
2784.12 2098
2784.61 2047
2785.11 2028
2785.61 2026
2786.11 1911
2786.60 1996
2787.10 2020
2787.60 2128
2788.10 1927
2788.59 1866
2789.09 2028
2789.59 1799
2790.09 1739
2790.59 1819
2791.08 1820
2791.58 1893
2792.08 1932
2792.58 1927
2793.08 1922
2793.57 2106
2794.07 2077
2794.57 2153
2795.07 2159
2795.57 2422
2796.07 2702
2796.56 2940
2797.06 2941
2797.56 2966
2798.06 3249
2798.56 3109
2799.06 3027
2799.56 2963
2800.05 3211
2800.55 2778
2801.05 2815
2801.55 2749
2802.05 2455
2802.55 2526
2803.05 2540
2803.55 2263
2804.05 2224
2804.54 2438
2805.04 2359
2805.54 2423
2806.04 2553
2806.54 2726
2807.04 3043
2807.54 3416
2808.04 3586
2808.54 3793
2809.04 4054
2809.54 4519
2810.04 4486
2810.54 4705
2811.04 4609
2811.54 4354
2812.04 3991
2812.54 3677
2813.04 3357
2813.54 3011
2814.04 2759
2814.54 2580
2815.04 2538
2815.54 2439
2816.04 2452
2816.54 2478
2817.04 2353
2817.54 2169
2818.04 2308
2818.54 2316
2819.04 2624
2819.54 2771
2820.04 2675
2820.54 2554
2821.04 2379
2821.54 2287
2822.04 2342
2822.54 2406
2823.04 2194
2823.54 2304
2824.04 2167
2824.55 2100
2825.05 2091
2825.55 2047
2826.05 1937
2826.55 2019
2827.05 1981
2827.55 1957
2828.05 1978
2828.55 1933
2829.06 1975
2829.56 1911
2830.06 1965
2830.56 2002
2831.06 2031
2831.56 2116
2832.06 2100
2832.57 2288
2833.07 2261
2833.57 2210
2834.07 2336
2834.57 2355
2835.07 2427
2835.58 2381
2836.08 2496
2836.58 2527
2837.08 2131
2837.58 2163
2838.09 2136
2838.59 2229
2839.09 2139
2839.59 2013
2840.10 1920
2840.60 1930
2841.10 1872
2841.60 1836
2842.11 1746
2842.61 1873
2843.11 1923
2843.61 1922
2844.12 1968
2844.62 1969
2845.12 2014
2845.62 1873
2846.13 2004
2846.63 2057
2847.13 2063
2847.64 1980
2848.14 2007
2848.64 2213
2849.14 2298
2849.65 2297
2850.15 2030
2850.65 1930
2851.16 1986
2851.66 2112
2852.16 2004
2852.67 2069
2853.17 1902
2853.67 1949
2854.18 1858
2854.68 1811
2855.18 1780
2855.69 1740
2856.19 1746
2856.70 1838
2857.20 1806
2857.70 1944
2858.21 2080
2858.71 2057
2859.22 2120
2859.72 1892
2860.22 2049
2860.73 2092
2861.23 2174
2861.74 2275
2862.24 2203
2862.74 2389
2863.25 2443
2863.75 2407
2864.26 2196
2864.76 2114
2865.27 1957
2865.77 1874
2866.28 1820
2866.78 1737
2867.28 1834
2867.79 1743
2868.29 1804
2868.80 1733
2869.30 1769
2869.81 1787
2870.31 1879
2870.82 1993
2871.32 2004
2871.83 1994
2872.33 2034
2872.84 2051
2873.34 1918
2873.85 1732
2874.36 1700
2874.86 1980
2875.37 1926
2875.87 1902
2876.38 1877
2876.88 1915
2877.39 1885
2877.89 1887
2878.40 1964
2878.90 1845
2879.41 2021
2879.92 2229
2880.42 2299
2880.93 2231
2881.43 2203
2881.94 2136
2882.45 2360
2882.95 2208
2883.46 2239
2883.96 2343
2884.47 2543
2884.98 2635
2885.48 2514
2885.99 2889
2886.50 2948
2887.00 3272
2887.51 3506
2888.02 3628
2888.52 3709
2889.03 3811
2889.53 3915
2890.04 3865
2890.55 3613
2891.06 3401
2891.56 3205
2892.07 2720
2892.58 2701
2893.08 2641
2893.59 2405
2894.10 2410
2894.60 2305
2895.11 2199
2895.62 2058
2896.13 2046
2896.63 2335
2897.14 2282
2897.65 2236
2898.15 2444
2898.66 2341
2899.17 2424
2899.68 2584
2900.18 2750
2900.69 2569
2901.20 2693
2901.71 2611
2902.22 2667
2902.72 2691
2903.23 2803
2903.74 2781
2904.25 2701
2904.75 2697
2905.26 2660
2905.77 2452
2906.28 2397
2906.79 2493
2907.30 2510
2907.80 2800
2908.31 2889
2908.82 2644
2909.33 2545
2909.84 2397
2910.35 2372
2910.85 2153
2911.36 2179
2911.87 2204
2912.38 2321
2912.89 2200
2913.40 2190
2913.91 2179
2914.41 2185
2914.92 2093
2915.43 2058
2915.94 2234
2916.45 2232
2916.96 2072
2917.47 1972
2917.98 1890
2918.49 2084
2919.00 2081
2919.51 1916
2920.01 1989
2920.52 1989
2921.03 1937
2921.54 1921
2922.05 1828
2922.56 2187
2923.07 2475
2923.58 2441
2924.09 2536
2924.60 3067
2925.11 3442
2925.62 3619
2926.13 3791
2926.64 4060
2927.15 4013
2927.66 4011
2928.17 3633
2928.68 3620
2929.19 3356
2929.70 3117
2930.21 2798
2930.72 2559
2931.23 2319
2931.74 2258
2932.25 2139
2932.76 2157
2933.27 1843
2933.78 1883
2934.29 1892
2934.80 2022
2935.31 2016
2935.83 2011
2936.34 1899
2936.85 2100
2937.36 2187
2937.87 2186
2938.38 2237
2938.89 2071
2939.40 2104
2939.91 2043
2940.42 1819
2940.94 1884
2941.45 2034
2941.96 1929
2942.47 2077
2942.98 1946
2943.49 1997
2944.00 2204
2944.51 2281
2945.03 2164
2945.54 2209
2946.05 2407
2946.56 2594
2947.07 2620
2947.58 2620
2948.10 2662
2948.61 2781
2949.12 2544
2949.63 2330
2950.14 2341
2950.66 2205
2951.17 2314
2951.68 2108
2952.19 2076
2952.70 2181
2953.22 2081
2953.73 1915
2954.24 1904
2954.75 2011
2955.26 1891
2955.78 1889
2956.29 1912
2956.80 1820
2957.31 2003
2957.83 1935
2958.34 1910
2958.85 1888
2959.37 1981
2959.88 2026
2960.39 2097
2960.90 2107
2961.42 2120
2961.93 2218
2962.44 2340
2962.96 2289
2963.47 2350
2963.98 2423
2964.50 2305
2965.01 2235
2965.52 2362
2966.04 2335
2966.55 2270
2967.06 2195
2967.58 2126
2968.09 2063
2968.60 1906
2969.12 1951
2969.63 2076
2970.14 2106
2970.66 1960
2971.17 1858
2971.68 1718
2972.20 1905
2972.71 1987
2973.23 1960
2973.74 1916
2974.25 1918
2974.77 1915
2975.28 1841
2975.80 1885
2976.31 1836
2976.83 2015
2977.34 1962
2977.85 1979
2978.37 2187
2978.88 1860
2979.40 1910
2979.91 2050
2980.43 1968
2980.94 1924
2981.46 1911
2981.97 2117
2982.48 2221
2983.00 2305
2983.51 2252
2984.03 1955
2984.54 2046
2985.06 2259
2985.57 2223
2986.09 2009
2986.60 2160
2987.12 1925
2987.63 2060
2988.15 2275
2988.67 2194
2989.18 2294
2989.70 2301
2990.21 2370
2990.73 2334
2991.24 2138
2991.76 2214
2992.27 2211
2992.79 2346
2993.30 2327
2993.82 2371
2994.34 2503
2994.85 2389
2995.37 2544
2995.88 2577
2996.40 2798
2996.92 2995
2997.43 3264
2997.95 3384
2998.46 3702
2998.98 3591
2999.50 3652
3000.01 3605
3000.53 3568
3001.05 3328
3001.56 3202
3002.08 3082
3002.59 2815
3003.11 2903
3003.63 3132
3004.14 2964
3004.66 3285
3005.18 3610
3005.69 3846
3006.21 3929
3006.73 3593
3007.24 3638
3007.76 3520
3008.28 3460
3008.80 3310
3009.31 3031
3009.83 2881
3010.35 2736
3010.86 2443
3011.38 2405
3011.90 2178
3012.42 2157
3012.93 2078
3013.45 2161
3013.97 2155
3014.49 2069
3015.00 1995
3015.52 2126
3016.04 2154
3016.56 2204
3017.07 2102
3017.59 2171
3018.11 2184
3018.63 2325
3019.15 2427
3019.66 2507
3020.18 2457
3020.70 2324
3021.22 2393
3021.74 2387
3022.25 2522
3022.77 2437
3023.29 2401
3023.81 2626
3024.33 2705
3024.85 2793
3025.36 2901
3025.88 3035
3026.40 2883
3026.92 2917
3027.44 2621
3027.96 2593
3028.48 2605
3028.99 2278
3029.51 2203
3030.03 2327
3030.55 2420
3031.07 2323
3031.59 2381
3032.11 2445
3032.63 2392
3033.15 2465
3033.66 2653
3034.18 2813
3034.70 3289
3035.22 3662
3035.74 3865
3036.26 4011
3036.78 4163
3037.30 4401
3037.82 4316
3038.34 4121
3038.86 4007
3039.38 3886
3039.90 3664
3040.42 3243
3040.94 2972
3041.46 2741
3041.98 2664
3042.50 2500
3043.02 2352
3043.54 2256
3044.06 2302
3044.58 2217
3045.10 2213
3045.62 2221
3046.14 2158
3046.66 2293
3047.18 2282
3047.70 2128
3048.22 2001
3048.74 2216
3049.26 2299
3049.78 2352
3050.30 2097
3050.82 1991
3051.34 2057
3051.86 1956
3052.38 2068
3052.90 2156
3053.43 2242
3053.95 2158
3054.47 2074
3054.99 2038
3055.51 1985
3056.03 2100
3056.55 2224
3057.07 2205
3057.59 2048
3058.12 1944
3058.64 2016
3059.16 2019
3059.68 2114
3060.20 2163
3060.72 2186
3061.24 2265
3061.77 2015
3062.29 1926
3062.81 1998
3063.33 1941
3063.85 2124
3064.37 2166
3064.90 2264
3065.42 2122
3065.94 2110
3066.46 2215
3066.98 2128
3067.51 2040
3068.03 2102
3068.55 2123
3069.07 1984
3069.59 1954
3070.12 2150
3070.64 2192
3071.16 2156
3071.68 1991
3072.21 2090
3072.73 2048
3073.25 1913
3073.77 2382
3074.30 2278
3074.82 2463
3075.34 2479
3075.86 2531
3076.39 2472
3076.91 2430
3077.43 2251
3077.96 2400
3078.48 2492
3079.00 2416
3079.52 2645
3080.05 2581
3080.57 2545
3081.09 2560
3081.62 2534
3082.14 2516
3082.66 2653
3083.19 2489
3083.71 2408
3084.23 2502
3084.76 2402
3085.28 2517
3085.80 2397
3086.33 2287
3086.85 2326
3087.38 2077
3087.90 1950
3088.42 2175
3088.95 2270
3089.47 2202
3090.00 2054
3090.52 2077
3091.04 2111
3091.57 2193
3092.09 2104
3092.62 2072
3093.14 2153
3093.66 2053
3094.19 2150
3094.71 2276
3095.24 1986
3095.76 2199
3096.29 2283
3096.81 2403
3097.34 2284
3097.86 2457
3098.38 2555
3098.91 2446
3099.43 2646
3099.96 2795
3100.48 2846
3101.01 3300
3101.53 3736
3102.06 3913
3102.58 4525
3103.11 4995
3103.63 5634
3104.16 5983
3104.68 5836
3105.21 5858
3105.73 5783
3106.26 5339
3106.79 4995
3107.31 4115
3107.84 3504
3108.36 3405
3108.89 2945
3109.41 2688
3109.94 2487
3110.46 2442
3110.99 2375
3111.52 2516
3112.04 2483
3112.57 2434
3113.09 2435
3113.62 2428
3114.15 2434
3114.67 2310
3115.20 2223
3115.72 2118
3116.25 2163
3116.78 2039
3117.30 1900
3117.83 2087
3118.35 1797
3118.88 1956
3119.41 1936
3119.93 1875
3120.46 1899
3120.99 1963
3121.51 1991
3122.04 2109
3122.57 1907
3123.09 2025
3123.62 2008
3124.15 1912
3124.67 1842
3125.20 2061
3125.73 2099
3126.26 2005
3126.78 2036
3127.31 1838
3127.84 2014
3128.36 2237
3128.89 2168
3129.42 1958
3129.95 1874
3130.47 1885
3131.00 1904
3131.53 1934
3132.06 1944
3132.58 1992
3133.11 1991
3133.64 1891
3134.17 1832
3134.69 1873
3135.22 1956
3135.75 1959
3136.28 1911
3136.81 1922
3137.33 2051
3137.86 2153
3138.39 2262
3138.92 2234
3139.45 2136
3139.97 2071
3140.50 2042
3141.03 2070
3141.56 1930
3142.09 1964
3142.62 1813
3143.14 1945
3143.67 1909
3144.20 2038
3144.73 2110
3145.26 2120
3145.79 2163
3146.32 2245
3146.84 2257
3147.37 2473
3147.90 2444
3148.43 2508
3148.96 2454
3149.49 2547
3150.02 2618
3150.55 2568
3151.08 2350
3151.61 2313
3152.13 2207
3152.66 2402
3153.19 2425
3153.72 2250
3154.25 2084
3154.78 2054
3155.31 2203
3155.84 2163
3156.37 2193
3156.90 2239
3157.43 2034
3157.96 2074
3158.49 2083
3159.02 2181
3159.55 2251
3160.08 2159
3160.61 2091
3161.14 2164
3161.67 2054
3162.20 2053
3162.73 2111
3163.26 2019
3163.79 1896
3164.32 1892
3164.85 1990
3165.38 2097
3165.91 2133
3166.44 2256
3166.97 2296
3167.50 2356
3168.03 2285
3168.56 2310
3169.09 2476
3169.62 2465
3170.15 2293
3170.69 2227
3171.22 2322
3171.75 2376
3172.28 2335
3172.81 2064
3173.34 1993
3173.87 2052
3174.40 1973
3174.93 1823
3175.46 1945
3176.00 1860
3176.53 1847
3177.06 1818
3177.59 1790
3178.12 2044
3178.65 1982
3179.18 2007
3179.72 1960
3180.25 2064
3180.78 2019
3181.31 2043
3181.84 2070
3182.37 2001
3182.91 1893
3183.44 2021
3183.97 2071
3184.50 2038
3185.03 1853
3185.56 1995
3186.10 1952
3186.63 2041
3187.16 1927
3187.69 1852
3188.23 1837
3188.76 1933
3189.29 1849
3189.82 1773
3190.36 1734
3190.89 1730
3191.42 1624
3191.95 1658
3192.49 1735
3193.02 1763
3193.55 1827
3194.08 1769
3194.62 1721
3195.15 1777
3195.68 1834
3196.21 1787
3196.75 1718
3197.28 1900
3197.81 1909
3198.35 2011
3198.88 1998
3199.41 1978
3199.95 1768
3200.48 1892
3201.01 2098
3201.55 2054
3202.08 1938
3202.61 2084
3203.15 2122
3203.68 2298
3204.21 2318
3204.75 2351
3205.28 2397
3205.81 2328
3206.35 2150
3206.88 2115
3207.42 1925
3207.95 1864
3208.48 2194
3209.02 2174
3209.55 2069
3210.09 2088
3210.62 2229
3211.15 2321
3211.69 2094
3212.22 2046
3212.76 2067
3213.29 2357
3213.83 2334
3214.36 2097
3214.89 2261
3215.43 2162
3215.96 2096
3216.50 1991
3217.03 2037
3217.57 2250
3218.10 2236
3218.64 2220
3219.17 2163
3219.71 2133
3220.24 2065
3220.78 1997
3221.31 2044
3221.85 1987
3222.38 2136
3222.92 2189
3223.45 2089
3223.99 2245
3224.52 2184
3225.06 2303
3225.59 2296
3226.13 2319
3226.66 2338
3227.20 2228
3227.73 2391
3228.27 2128
3228.81 1970
3229.34 2003
3229.88 1862
3230.41 1977
3230.95 2065
3231.48 2003
3232.02 1908
3232.56 1819
3233.09 1919
3233.63 1936
3234.16 1890
3234.70 1853
3235.24 1790
3235.77 1988
3236.31 1920
3236.85 1942
3237.38 2057
3237.92 2034
3238.45 2155
3238.99 2177
3239.53 2027
3240.06 1970
3240.60 2011
3241.14 2051
3241.67 2027
3242.21 2114
3242.75 2107
3243.28 1953
3243.82 2193
3244.36 1989
3244.90 2147
3245.43 1946
3245.97 1906
3246.51 1861
3247.04 1931
3247.58 1898
3248.12 1808
3248.66 1956
3249.19 2064
3249.73 2004
3250.27 1903
3250.81 1989
3251.34 1979
3251.88 2179
3252.42 2240
3252.96 2102
3253.49 1997
3254.03 2080
3254.57 2069
3255.11 2193
3255.64 2260
3256.18 2264
3256.72 2208
3257.26 2217
3257.80 2179
3258.33 2345
3258.87 2202
3259.41 2294
3259.95 2430
3260.49 2607
3261.03 2586
3261.56 2522
3262.10 2700
3262.64 2938
3263.18 3173
3263.72 3200
3264.26 3404
3264.79 3479
3265.33 3778
3265.87 3613
3266.41 3489
3266.95 3787
3267.49 4091
3268.03 4067
3268.57 4250
3269.10 4280
3269.64 3647
3270.18 3509
3270.72 3274
3271.26 3143
3271.80 2927
3272.34 2645
3272.88 2409
3273.42 2419
3273.96 2161
3274.50 2265
3275.04 2383
3275.58 2451
3276.12 2113
3276.66 2230
3277.19 2389
3277.73 2481
3278.27 2511
3278.81 2329
3279.35 2403
3279.89 2377
3280.43 2349
3280.97 2304
3281.51 2310
3282.05 2499
3282.59 2374
3283.13 2377
3283.67 2510
3284.21 2713
3284.75 2594
3285.29 2596
3285.83 2440
3286.38 2659
3286.92 2630
3287.46 2671
3288.00 2667
3288.54 2717
3289.08 2561
3289.62 2546
3290.16 2593
3290.70 2440
3291.24 2463
3291.78 2517
3292.32 2617
3292.86 2996
3293.40 3234
3293.95 3418
3294.49 3656
3295.03 3978
3295.57 4204
3296.11 4432
3296.65 4651
3297.19 5015
3297.73 5026
3298.28 5088
3298.82 4900
3299.36 4514
3299.90 4411
3300.44 3851
3300.98 3768
3301.52 3299
3302.07 3175
3302.61 3099
3303.15 3094
3303.69 3053
3304.23 2819
3304.77 2725
3305.32 2686
3305.86 2770
3306.40 2902
3306.94 2910
3307.49 2749
3308.03 2762
3308.57 2780
3309.11 2762
3309.65 2809
3310.20 2824
3310.74 2856
3311.28 2702
3311.82 2830
3312.37 2958
3312.91 3156
3313.45 3219
3313.99 3326
3314.54 3446
3315.08 3546
3315.62 3463
3316.17 3716
3316.71 4227
3317.25 4423
3317.79 4525
3318.34 4346
3318.88 4594
3319.42 4258
3319.97 4120
3320.51 3923
3321.05 3887
3321.60 3751
3322.14 3806
3322.68 4002
3323.23 3733
3323.77 3572
3324.31 3694
3324.86 3519
3325.40 3642
3325.94 3507
3326.49 3478
3327.03 3332
3327.58 3254
3328.12 3073
3328.66 3006
3329.21 3002
3329.75 2977
3330.29 2981
3330.84 2859
3331.38 3309
3331.93 3603
3332.47 4057
3333.02 5358
3333.56 6500
3334.10 7589
3334.65 9026
3335.19 11114
3335.74 12571
3336.28 13594
3336.83 14871
3337.37 16450
3337.92 16558
3338.46 16380
3339.00 15230
3339.55 13523
3340.09 11900
3340.64 10317
3341.18 8312
3341.73 7020
3342.27 6137
3342.82 5216
3343.36 4212
3343.91 3761
3344.45 3395
3345.00 3086
3345.54 3099
3346.09 3198
3346.64 2951
3347.18 2737
3347.73 2910
3348.27 2920
3348.82 2772
3349.36 2706
3349.91 2663
3350.45 2642
3351.00 2629
3351.55 2643
3352.09 2788
3352.64 3026
3353.18 2868
3353.73 2899
3354.27 2806
3354.82 2812
3355.37 2998
3355.91 2888
3356.46 3078
3357.00 2950
3357.55 2944
3358.10 3067
3358.64 3012
3359.19 2800
3359.74 2611
3360.28 2483
3360.83 2573
3361.38 2514
3361.92 2397
3362.47 2330
3363.02 2344
3363.56 2273
3364.11 2373
3364.66 2372
3365.20 2299
3365.75 2164
3366.30 2258
3366.84 2299
3367.39 2309
3367.94 2360
3368.48 2335
3369.03 2417
3369.58 2496
3370.13 2145
3370.67 2298
3371.22 2417
3371.77 2500
3372.32 2536
3372.86 2618
3373.41 2790
3373.96 2919
3374.51 3071
3375.05 3192
3375.60 3247
3376.15 3337
3376.70 3230
3377.24 2913
3377.79 2793
3378.34 2641
3378.89 2634
3379.44 2590
3379.98 2455
3380.53 2259
3381.08 2016
3381.63 2025
3382.18 2059
3382.73 2042
3383.27 2066
3383.82 2064
3384.37 1991
3384.92 1997
3385.47 2053
3386.02 1858
3386.56 1791
3387.11 1836
3387.66 1773
3388.21 1958
3388.76 2074
3389.31 2198
3389.86 2095
3390.41 1860
3390.95 1930
3391.50 2014
3392.05 1962
3392.60 2055
3393.15 1989
3393.70 1914
3394.25 1953
3394.80 1850
3395.35 1925
3395.90 1885
3396.45 1951
3397.00 2010
3397.55 1936
3398.10 1947
3398.64 2051
3399.19 2032
3399.74 1844
3400.29 1846
3400.84 1880
3401.39 1875
3401.94 1908
3402.49 1769
3403.04 1622
3403.59 1711
3404.14 1808
3404.69 1998
3405.24 1801
3405.79 1910
3406.34 1915
3406.89 1773
3407.44 1881
3407.99 1907
3408.54 1845
3409.09 1833
3409.65 1941
3410.20 2137
3410.75 2076
3411.30 2064
3411.85 2105
3412.40 2074
3412.95 2151
3413.50 2291
3414.05 2460
3414.60 2294
3415.15 2233
3415.70 2237
3416.25 2100
3416.81 2082
3417.36 2005
3417.91 1951
3418.46 1984
3419.01 1829
3419.56 1843
3420.11 1762
3420.66 1807
3421.22 1819
3421.77 1761
3422.32 1745
3422.87 1882
3423.42 2008
3423.97 1979
3424.52 1989
3425.08 2002
3425.63 2014
3426.18 2120
3426.73 2019
3427.28 2026
3427.84 1840
3428.39 1744
3428.94 1834
3429.49 1805
3430.04 1631
3430.60 1733
3431.15 1790
3431.70 1845
3432.25 1905
3432.80 1654
3433.36 1667
3433.91 1622
3434.46 1767
3435.01 1837
3435.57 1798
3436.12 1812
3436.67 1719
3437.22 1642
3437.78 1726
3438.33 1828
3438.88 1943
3439.44 1924
3439.99 1852
3440.54 2013
3441.09 2084
3441.65 1881
3442.20 1928
3442.75 1885
3443.31 1812
3443.86 1869
3444.41 1854
3444.97 1900
3445.52 1763
3446.07 1730
3446.63 1663
3447.18 1777
3447.73 1696
3448.29 1746
3448.84 1721
3449.40 1652
3449.95 1819
3450.50 1754
3451.06 1670
3451.61 1661
3452.16 1575
3452.72 1697
3453.27 1570
3453.83 1524
3454.38 1609
3454.93 1631
3455.49 1620
3456.04 1591
3456.60 1609
3457.15 1699
3457.71 1576
3458.26 1686
3458.81 1614
3459.37 1752
3459.92 1653
3460.48 1684
3461.03 1702
3461.59 1541
3462.14 1552
3462.70 1597
3463.25 1591
3463.81 1572
3464.36 1740
3464.92 1748
3465.47 1793
3466.03 1656
3466.58 1664
3467.14 1850
3467.69 1888
3468.25 1771
3468.80 1849
3469.36 1755
3469.91 1754
3470.47 1844
3471.02 1850
3471.58 1643
3472.13 1788
3472.69 1865
3473.24 1783
3473.80 1701
3474.36 1915
3474.91 1739
3475.47 1731
3476.02 1954
3476.58 1820
3477.13 1850
3477.69 1811
3478.25 1872
3478.80 1989
3479.36 1881
3479.91 2121
3480.47 2089
3481.03 2080
3481.58 2103
3482.14 2170
3482.70 2194
3483.25 2184
3483.81 2257
3484.37 2355
3484.92 2085
3485.48 2059
3486.04 2205
3486.59 2143
3487.15 2040
3487.71 2109
3488.26 2063
3488.82 2154
3489.38 2293
3489.93 2449
3490.49 2681
3491.05 2932
3491.60 3506
3492.16 3618
3492.72 3727
3493.27 3837
3493.83 4014
3494.39 3954
3494.95 3722
3495.50 3753
3496.06 3415
3496.62 3543
3497.18 3334
3497.73 3270
3498.29 3566
3498.85 3334
3499.41 3295
3499.96 3583
3500.52 4132
3501.08 4081
3501.64 4136
3502.20 4365
3502.75 4419
3503.31 4420
3503.87 4769
3504.43 4826
3504.99 4653
3505.54 4652
3506.10 4588
3506.66 4444
3507.22 4584
3507.78 4382
3508.34 4158
3508.89 4069
3509.45 3994
3510.01 3516
3510.57 3137
3511.13 2844
3511.69 2585
3512.25 2476
3512.80 2521
3513.36 2331
3513.92 2178
3514.48 2192
3515.04 2030
3515.60 2055
3516.16 2052
3516.72 2053
3517.28 1950
3517.83 2089
3518.39 2087
3518.95 2001
3519.51 1994
3520.07 1930
3520.63 2114
3521.19 2223
3521.75 2270
3522.31 2247
3522.87 2358
3523.43 2260
3523.99 2403
3524.55 2515
3525.11 2304
3525.67 2403
3526.23 2498
3526.79 2422
3527.35 2058
3527.91 2113
3528.47 2087
3529.03 2050
3529.59 2162
3530.15 2011
3530.71 1965
3531.27 1833
3531.83 1886
3532.39 1965
3532.95 1857
3533.51 1791
3534.07 1896
3534.63 1931
3535.19 1915
3535.75 1972
3536.31 2136
3536.87 2042
3537.43 1967
3537.99 2104
3538.55 2134
3539.12 2082
3539.68 2040
3540.24 1989
3540.80 2027
3541.36 1989
3541.92 2195
3542.48 2122
3543.04 2073
3543.60 2030
3544.16 2157
3544.73 2238
3545.29 2412
3545.85 2320
3546.41 2184
3546.97 2158
3547.53 1959
3548.09 2179
3548.66 2194
3549.22 2183
3549.78 2142
3550.34 1991
3550.90 1965
3551.46 1856
3552.03 2045
3552.59 1955
3553.15 2108
3553.71 2115
3554.27 2236
3554.84 2302
3555.40 2546
3555.96 2421
3556.52 2344
3557.09 2412
3557.65 2370
3558.21 2320
3558.77 2349
3559.33 2171
3559.90 2262
3560.46 2141
3561.02 1970
3561.58 1870
3562.15 2081
3562.71 2031
3563.27 1831
3563.84 1894
3564.40 1903
3564.96 1915
3565.52 1885
3566.09 1841
3566.65 1849
3567.21 1773
3567.78 1880
3568.34 1851
3568.90 1655
3569.47 1789
3570.03 1695
3570.59 1567
3571.16 1706
3571.72 1740
3572.28 1758
3572.85 1745
3573.41 1791
3573.97 1822
3574.54 1755
3575.10 1606
3575.66 1842
3576.23 1845
3576.79 1888
3577.36 1778
3577.92 1740
3578.48 1768
3579.05 1860
3579.61 1818
3580.18 1702
3580.74 1849
3581.30 1795
3581.87 1798
3582.43 1711
3583.00 1717
3583.56 1711
3584.13 1722
3584.69 1601
3585.25 1648
3585.82 1671
3586.38 1526
3586.95 1524
3587.51 1751
3588.08 1666
3588.64 1684
3589.21 1817
3589.77 1732
3590.34 1771
3590.90 1704
3591.47 1860
3592.03 1798
3592.60 1813
3593.16 1825
3593.73 1904
3594.29 1791
3594.86 1888
3595.42 1978
3595.99 1723
3596.55 1865
3597.12 1856
3597.68 1974
3598.25 2033
3598.82 1865
3599.38 1859
3599.95 1911
3600.51 1722
3601.08 1767
3601.64 1882
3602.21 1835
3602.78 1771
3603.34 1683
3603.91 1803
3604.47 1730
3605.04 1769
3605.61 1824
3606.17 1761
3606.74 1692
3607.30 1706
3607.87 1630
3608.44 1678
3609.00 1600
3609.57 1633
3610.14 1674
3610.70 1573
3611.27 1497
3611.84 1485
3612.40 1643
3612.97 1652
3613.54 1719
3614.10 1895
3614.67 2026
3615.24 2265
3615.80 2693
3616.37 2896
3616.94 3288
3617.50 3754
3618.07 4256
3618.64 4533
3619.21 4842
3619.77 5029
3620.34 4791
3620.91 4649
3621.47 4465
3622.04 4189
3622.61 3808
3623.18 3093
3623.74 2816
3624.31 2424
3624.88 2142
3625.45 2128
3626.01 2004
3626.58 1910
3627.15 1807
3627.72 1678
3628.29 1673
3628.85 1686
3629.42 1717
3629.99 1788
3630.56 1739
3631.13 1630
3631.69 1778
3632.26 1694
3632.83 1670
3633.40 1718
3633.97 1635
3634.54 1595
3635.10 1542
3635.67 1544
3636.24 1566
3636.81 1699
3637.38 1729
3637.95 1696
3638.52 1671
3639.08 1651
3639.65 1639
3640.22 1854
3640.79 2059
3641.36 2062
3641.93 2200
3642.50 2154
3643.07 2072
3643.64 2091
3644.20 2101
3644.77 2035
3645.34 2210
3645.91 2140
3646.48 2213
3647.05 2216
3647.62 2122
3648.19 2064
3648.76 2023
3649.33 2121
3649.90 1908
3650.47 1909
3651.04 2120
3651.61 2151
3652.18 2051
3652.75 2052
3653.32 2013
3653.89 2147
3654.46 2181
3655.03 2182
3655.60 2120
3656.17 2177
3656.74 2055
3657.31 2317
3657.88 2232
3658.45 2251
3659.02 2460
3659.59 2439
3660.16 2458
3660.73 2352
3661.30 2520
3661.87 2503
3662.44 2314
3663.01 2237
3663.58 2149
3664.15 2082
3664.72 2223
3665.29 2262
3665.86 2231
3666.43 2258
3667.01 2301
3667.58 2229
3668.15 2201
3668.72 2237
3669.29 2271
3669.86 2245
3670.43 2037
3671.00 1962
3671.57 1971
3672.15 1946
3672.72 1874
3673.29 1981
3673.86 1996
3674.43 1872
3675.00 1910
3675.57 2126
3676.15 1982
3676.72 2094
3677.29 1947
3677.86 1968
3678.43 1965
3679.00 1910
3679.58 1913
3680.15 1728
3680.72 1980
3681.29 1842
3681.86 1821
3682.44 1982
3683.01 1765
3683.58 1632
3684.15 1766
3684.73 1838
3685.30 1985
3685.87 1958
3686.44 2019
3687.02 2044
3687.59 1974
3688.16 2007
3688.73 2173
3689.31 2397
3689.88 2472
3690.45 2476
3691.02 2496
3691.60 2593
3692.17 2415
3692.74 2427
3693.32 2262
3693.89 2205
3694.46 2161
3695.03 2039
3695.61 1924
3696.18 1803
3696.75 1765
3697.33 1690
3697.90 1733
3698.47 1511
3699.05 1750
3699.62 1813
3700.19 1814
3700.77 1768
3701.34 1729
3701.91 1727
3702.49 1730
3703.06 1713
3703.64 1766
3704.21 1876
3704.78 1866
3705.36 1793
3705.93 1808
3706.51 1818
3707.08 1849
3707.65 1874
3708.23 1733
3708.80 1681
3709.38 1589
3709.95 1731
3710.52 1827
3711.10 1898
3711.67 1719
3712.25 1696
3712.82 1658
3713.40 1682
3713.97 1719
3714.55 1772
3715.12 1623
3715.69 1786
3716.27 1838
3716.84 1696
3717.42 1781
3717.99 1720
3718.57 1790
3719.14 1827
3719.72 1805
3720.29 1624
3720.87 1706
3721.44 1794
3722.02 1670
3722.59 1616
3723.17 1653
3723.75 1547
3724.32 1579
3724.90 1557
3725.47 1487
3726.05 1555
3726.62 1647
3727.20 1644
3727.77 1557
3728.35 1661
3728.92 1641
3729.50 1728
3730.08 2035
3730.65 2189
3731.23 2041
3731.80 2142
3732.38 2472
3732.96 2482
3733.53 2597
3734.11 2588
3734.68 2695
3735.26 2941
3735.84 2856
3736.41 2648
3736.99 2517
3737.57 2219
3738.14 2232
3738.72 2139
3739.30 1981
3739.87 1896
3740.45 1870
3741.03 1875
3741.60 1889
3742.18 1657
3742.76 1738
3743.33 1756
3743.91 1727
3744.49 1906
3745.06 1955
3745.64 1881
3746.22 1795
3746.79 1781
3747.37 1894
3747.95 1825
3748.53 1803
3749.10 1846
3749.68 1914
3750.26 1954
3750.83 1830
3751.41 1764
3751.99 1848
3752.57 1632
3753.14 1721
3753.72 1954
3754.30 1837
3754.88 1804
3755.46 1875
3756.03 2021
3756.61 2187
3757.19 2291
3757.77 2319
3758.35 2536
3758.92 2674
3759.50 2762
3760.08 2846
3760.66 2903
3761.24 2711
3761.81 2640
3762.39 2649
3762.97 2469
3763.55 2317
3764.13 2255
3764.71 2128
3765.28 1861
3765.86 1919
3766.44 1890
3767.02 1809
3767.60 1653
3768.18 1636
3768.76 1637
3769.34 1636
3769.91 1716
3770.49 1669
3771.07 1751
3771.65 1786
3772.23 1643
3772.81 1757
3773.39 1815
3773.97 1717
3774.55 1615
3775.13 1692
3775.71 1753
3776.28 1624
3776.86 1772
3777.44 1579
3778.02 1722
3778.60 1702
3779.18 1759
3779.76 1607
3780.34 1595
3780.92 1507
3781.50 1549
3782.08 1512
3782.66 1572
3783.24 1625
3783.82 1692
3784.40 1677
3784.98 1577
3785.56 1638
3786.14 1684
3786.72 1620
3787.30 1713
3787.88 1678
3788.46 1586
3789.04 1589
3789.62 1655
3790.20 1749
3790.78 1616
3791.36 1518
3791.94 1666
3792.53 1556
3793.11 1484
3793.69 1630
3794.27 1686
3794.85 1580
3795.43 1617
3796.01 1640
3796.59 1650
3797.17 1865
3797.75 1805
3798.33 1648
3798.91 1904
3799.50 1808
3800.08 1854
3800.66 1929
3801.24 2160
3801.82 2126
3802.40 1917
3802.98 2068
3803.57 1960
3804.15 1950
3804.73 1939
3805.31 2052
3805.89 1819
3806.47 1893
3807.05 1877
3807.64 1958
3808.22 1879
3808.80 1837
3809.38 1856
3809.96 1780
3810.55 1816
3811.13 1839
3811.71 1937
3812.29 1943
3812.87 2098
3813.46 1938
3814.04 2023
3814.62 1985
3815.20 2049
3815.79 2103
3816.37 2019
3816.95 2068
3817.53 2072
3818.12 2128
3818.70 2050
3819.28 2060
3819.86 2060
3820.45 1911
3821.03 1733
3821.61 1794
3822.20 1734
3822.78 1526
3823.36 1520
3823.94 1593
3824.53 1516
3825.11 1588
3825.69 1555
3826.28 1613
3826.86 1604
3827.44 1723
3828.03 1714
3828.61 1576
3829.19 1564
3829.78 1592
3830.36 1703
3830.94 1641
3831.53 1779
3832.11 1735
3832.69 1707
3833.28 1748
3833.86 1860
3834.45 1808
3835.03 1989
3835.61 1742
3836.20 1646
3836.78 1614
3837.37 1814
3837.95 1831
3838.53 1750
3839.12 1640
3839.70 1705
3840.29 1721
3840.87 1768
3841.46 1828
3842.04 1712
3842.62 1629
3843.21 1589
3843.79 1627
3844.38 1614
3844.96 1509
3845.55 1620
3846.13 1608
3846.72 1723
3847.30 1705
3847.89 1715
3848.47 1602
3849.06 1610
3849.64 1553
3850.23 1582
3850.81 1527
3851.40 1632
3851.98 1873
3852.57 1854
3853.15 1765
3853.74 1724
3854.32 1814
3854.91 1733
3855.49 1706
3856.08 1825
3856.66 1948
3857.25 1898
3857.84 1933
3858.42 2280
3859.01 2531
3859.59 3054
3860.18 3159
3860.76 3631
3861.35 3915
3861.94 4197
3862.52 4548
3863.11 4866
3863.69 4696
3864.28 4655
3864.87 4647
3865.45 4656
3866.04 4399
3866.62 4118
3867.21 3958
3867.80 3906
3868.38 3792
3868.97 3886
3869.56 3621
3870.14 3236
3870.73 3147
3871.32 2831
3871.90 2725
3872.49 2586
3873.08 2482
3873.66 2494
3874.25 2525
3874.84 2688
3875.42 2619
3876.01 2486
3876.60 2352
3877.19 2451
3877.77 2469
3878.36 2302
3878.95 2177
3879.53 2249
3880.12 2257
3880.71 2018
3881.30 2035
3881.88 1963
3882.47 1881
3883.06 1799
3883.65 1859
3884.23 1634
3884.82 1721
3885.41 1789
3886.00 1826
3886.58 1778
3887.17 1868
3887.76 1951
3888.35 2013
3888.94 1925
3889.52 2030
3890.11 2025
3890.70 2139
3891.29 2076
3891.88 2156
3892.46 2223
3893.05 2183
3893.64 2204
3894.23 2204
3894.82 2364
3895.41 2342
3895.99 2308
3896.58 2564
3897.17 2424
3897.76 2524
3898.35 2428
3898.94 2448
3899.53 2195
3900.12 2293
3900.70 2372
3901.29 2187
3901.88 2124
3902.47 2117
3903.06 2151
3903.65 2121
3904.24 1968
3904.83 1804
3905.42 1804
3906.01 1746
3906.60 1708
3907.18 1677
3907.77 1694
3908.36 1525
3908.95 1566
3909.54 1596
3910.13 1490
3910.72 1650
3911.31 1557
3911.90 1579
3912.49 1541
3913.08 1461
3913.67 1542
3914.26 1429
3914.85 1438
3915.44 1418
3916.03 1556
3916.62 1464
3917.21 1526
3917.80 1527
3918.39 1543
3918.98 1543
3919.57 1625
3920.16 1630
3920.75 1657
3921.34 1588
3921.93 1529
3922.52 1540
3923.11 1524
3923.70 1542
3924.30 1710
3924.89 1601
3925.48 1528
3926.07 1426
3926.66 1505
3927.25 1557
3927.84 1528
3928.43 1469
3929.02 1484
3929.61 1470
3930.20 1571
3930.80 1547
3931.39 1580
3931.98 1581
3932.57 1485
3933.16 1567
3933.75 1723
3934.34 1605
3934.93 1537
3935.53 1510
3936.12 1499
3936.71 1518
3937.30 1525
3937.89 1477
3938.48 1442
3939.08 1428
3939.67 1660
3940.26 1849
3940.85 1614
3941.44 1562
3942.04 1612
3942.63 1538
3943.22 1649
3943.81 1609
3944.40 1495
3945.00 1562
3945.59 1763
3946.18 1621
3946.77 1636
3947.36 1646
3947.96 1540
3948.55 1650
3949.14 1674
3949.73 1398
3950.33 1423
3950.92 1483
3951.51 1494
3952.11 1427
3952.70 1538
3953.29 1604
3953.88 1475
3954.48 1559
3955.07 1501
3955.66 1489
3956.26 1443
3956.85 1582
3957.44 1502
3958.04 1519
3958.63 1528
3959.22 1451
3959.81 1394
3960.41 1435
3961.00 1504
3961.60 1336
3962.19 1419
3962.78 1433
3963.38 1554
3963.97 1645
3964.56 1662
3965.16 1724
3965.75 1701
3966.34 1826
3966.94 1998
3967.53 2114
3968.13 2159
3968.72 2135
3969.31 2058
3969.91 2206
3970.50 1974
3971.10 1960
3971.69 1829
3972.28 1657
3972.88 1693
3973.47 1635
3974.07 1641
3974.66 1554
3975.26 1495
3975.85 1620
3976.45 1576
3977.04 1618
3977.63 1823
3978.23 1594
3978.82 1694
3979.42 1632
3980.01 1611
3980.61 1620
3981.20 1489
3981.80 1554
3982.39 1629
3982.99 1562
3983.58 1486
3984.18 1507
3984.77 1549
3985.37 1565
3985.96 1619
3986.56 1767
3987.16 1513
3987.75 1522
3988.35 1501
3988.94 1516
3989.54 1556
3990.13 1567
3990.73 1640
3991.32 1596
3991.92 1598
3992.52 1475
3993.11 1489
3993.71 1537
3994.30 1552
3994.90 1652
3995.50 1633
3996.09 1576
3996.69 1811
3997.28 1747
3997.88 1677
3998.48 1700
3999.07 1725
3999.67 1877
4000.26 1736
4000.86 1838
4001.46 1814
4002.05 1778
4002.65 1673
4003.25 1793
4003.84 1869
4004.44 1878
4005.04 2023
4005.63 2040
4006.23 1938
4006.83 1967
4007.42 1821
4008.02 1825
4008.62 1832
4009.21 1807
4009.81 1685
4010.41 1709
4011.01 1879
4011.60 1730
4012.20 1781
4012.80 1731
4013.40 1850
4013.99 2140
4014.59 2110
4015.19 2083
4015.78 2254
4016.38 2468
4016.98 2492
4017.58 2673
4018.18 2829
4018.77 2747
4019.37 2544
4019.97 2553
4020.57 2448
4021.16 2286
4021.76 1994
4022.36 1883
4022.96 1829
4023.56 1894
4024.15 1730
4024.75 1702
4025.35 1760
4025.95 1779
4026.55 1811
4027.15 1768
4027.74 1879
4028.34 1914
4028.94 1717
4029.54 1787
4030.14 1781
4030.74 1798
4031.34 1901
4031.93 1984
4032.53 1900
4033.13 1965
4033.73 1907
4034.33 1739
4034.93 1812
4035.53 1773
4036.13 1738
4036.73 1666
4037.32 1716
4037.92 1712
4038.52 1707
4039.12 1595
4039.72 1479
4040.32 1523
4040.92 1549
4041.52 1615
4042.12 1703
4042.72 1772
4043.32 1642
4043.92 1517
4044.52 1702
4045.12 1646
4045.72 1820
4046.32 1784
4046.92 1785
4047.52 1664
4048.12 1548
4048.72 1530
4049.32 1665
4049.92 1639
4050.52 1596
4051.12 1631
4051.72 1604
4052.32 1644
4052.92 1674
4053.52 1712
4054.12 1609
4054.72 1618
4055.32 1607
4055.92 1668
4056.52 1575
4057.12 1683
4057.72 1578
4058.32 1421
4058.92 1529
4059.52 1400
4060.12 1393
4060.72 1602
4061.33 1477
4061.93 1487
4062.53 1490
4063.13 1435
4063.73 1412
4064.33 1467
4064.93 1456
4065.53 1337
4066.13 1449
4066.74 1476
4067.34 1347
4067.94 1321
4068.54 1395
4069.14 1477
4069.74 1457
4070.34 1348
4070.95 1460
4071.55 1540
4072.15 1469
4072.75 1438
4073.35 1567
4073.95 1528
4074.56 1575
4075.16 1581
4075.76 1630
4076.36 1467
4076.96 1513
4077.57 1541
4078.17 1571
4078.77 1561
4079.37 1420
4079.97 1499
4080.58 1542
4081.18 1449
4081.78 1480
4082.38 1678
4082.99 1594
4083.59 1504
4084.19 1498
4084.79 1514
4085.40 1586
4086.00 1633
4086.60 1625
4087.21 1691
4087.81 1671
4088.41 1619
4089.01 1577
4089.62 1612
4090.22 1497
4090.82 1624
4091.43 1783
4092.03 1922
4092.63 2027
4093.24 2055
4093.84 2229
4094.44 2586
4095.05 2668
4095.65 2866
4096.25 3219
4096.86 2896
4097.46 2918
4098.06 2871
4098.67 2786
4099.27 2512
4099.87 2104
4100.48 2014
4101.08 1866
4101.69 1753
4102.29 1782
4102.89 1695
4103.50 1593
4104.10 1476
4104.71 1403
4105.31 1412
4105.91 1353
4106.52 1355
4107.12 1402
4107.73 1504
4108.33 1512
4108.94 1481
4109.54 1378
4110.14 1361
4110.75 1411
4111.35 1360
4111.96 1462
4112.56 1424
4113.17 1414
4113.77 1405
4114.38 1478
4114.98 1472
4115.59 1493
4116.19 1412
4116.80 1380
4117.40 1285
4118.01 1308
4118.61 1288
4119.22 1401
4119.82 1311
4120.43 1388
4121.03 1594
4121.64 1427
4122.24 1468
4122.85 1477
4123.46 1451
4124.06 1514
4124.67 1515
4125.27 1638
4125.88 1565
4126.48 1504
4127.09 1481
4127.69 1554
4128.30 1545
4128.91 1518
4129.51 1483
4130.12 1442
4130.72 1573
4131.33 1498
4131.94 1471
4132.54 1459
4133.15 1609
4133.76 1457
4134.36 1389
4134.97 1505
4135.57 1588
4136.18 1715
4136.79 1675
4137.39 1482
4138.00 1581
4138.61 1535
4139.21 1545
4139.82 1576
4140.43 1535
4141.03 1385
4141.64 1545
4142.25 1676
4142.85 1524
4143.46 1462
4144.07 1641
4144.67 1472
4145.28 1498
4145.89 1515
4146.50 1459
4147.10 1368
4147.71 1322
4148.32 1248
4148.93 1219
4149.53 1234
4150.14 1448
4150.75 1319
4151.36 1349
4151.96 1284
4152.57 1366
4153.18 1359
4153.79 1230
4154.39 1223
4155.00 1280
4155.61 1245
4156.22 1252
4156.82 1404
4157.43 1305
4158.04 1214
4158.65 1199
4159.26 1383
4159.87 1325
4160.47 1300
4161.08 1332
4161.69 1327
4162.30 1414
4162.91 1297
4163.52 1429
4164.12 1482
4164.73 1475
4165.34 1418
4165.95 1500
4166.56 1494
4167.17 1520
4167.78 1628
4168.38 1560
4168.99 1422
4169.60 1488
4170.21 1505
4170.82 1558
4171.43 1606
4172.04 1503
4172.65 1423
4173.26 1377
4173.86 1571
4174.47 1576
4175.08 1507
4175.69 1519
4176.30 1450
4176.91 1344
4177.52 1503
4178.13 1423
4178.74 1265
4179.35 1351
4179.96 1412
4180.57 1398
4181.18 1467
4181.79 1380
4182.40 1405
4183.01 1414
4183.62 1293
4184.23 1359
4184.84 1379
4185.45 1385
4186.06 1345
4186.67 1353
4187.28 1296
4187.89 1327
4188.50 1259
4189.11 1342
4189.72 1313
4190.33 1350
4190.94 1395
4191.55 1396
4192.16 1466
4192.77 1525
4193.38 1607
4193.99 1683
4194.60 1666
4195.21 1743
4195.82 1832
4196.44 1812
4197.05 1926
4197.66 1912
4198.27 1838
4198.88 1957
4199.49 1938
4200.10 1807
4200.71 1749
4201.32 1638
4201.94 1670
4202.55 1664
4203.16 1650
4203.77 1585
4204.38 1511
4204.99 1429
4205.60 1525
4206.21 1454
4206.83 1532
4207.44 1542
4208.05 1449
4208.66 1531
4209.27 1527
4209.89 1556
4210.50 1497
4211.11 1514
4211.72 1638
4212.33 1665
4212.94 1460
4213.56 1562
4214.17 1680
4214.78 1720
4215.39 1756
4216.01 1827
4216.62 1784
4217.23 1730
4217.84 1935
4218.46 2007
4219.07 2140
4219.68 2111
4220.29 2348
4220.91 2610
4221.52 2824
4222.13 3286
4222.74 3530
4223.36 3855
4223.97 4066
4224.58 4244
4225.19 4364
4225.81 4332
4226.42 4266
4227.03 4380
4227.65 4299
4228.26 4556
4228.87 4114
4229.49 4256
4230.10 4307
4230.71 4325
4231.33 4058
4231.94 3846
4232.55 3417
4233.17 2867
4233.78 2710
4234.39 2550
4235.01 2313
4235.62 2224
4236.23 2197
4236.85 2127
4237.46 2024
4238.08 1980
4238.69 1848
4239.30 1815
4239.92 1703
4240.53 1748
4241.15 1658
4241.76 1650
4242.37 1594
4242.99 1678
4243.60 1772
4244.22 1765
4244.83 1596
4245.45 1545
4246.06 1698
4246.67 1618
4247.29 1519
4247.90 1559
4248.52 1631
4249.13 1729
4249.75 1721
4250.36 1742
4250.98 1783
4251.59 1659
4252.21 1700
4252.82 1558
4253.44 1681
4254.05 1718
4254.67 1550
4255.28 1663
4255.90 1665
4256.51 1633
4257.13 1572
4257.74 1613
4258.36 1725
4258.97 1611
4259.59 1662
4260.20 1649
4260.82 1843
4261.44 1782
4262.05 1725
4262.67 1940
4263.28 1817
4263.90 1800
4264.51 1796
4265.13 1865
4265.75 1852
4266.36 1748
4266.98 1877
4267.59 1759
4268.21 1784
4268.83 1841
4269.44 1893
4270.06 1798
4270.67 1969
4271.29 1900
4271.91 1872
4272.52 1882
4273.14 1785
4273.76 1666
4274.37 1682
4274.99 1689
4275.61 1802
4276.22 1832
4276.84 1756
4277.46 1832
4278.07 1612
4278.69 1649
4279.31 1734
4279.92 1617
4280.54 1569
4281.16 1663
4281.77 1578
4282.39 1495
4283.01 1570
4283.63 1491
4284.24 1509
4284.86 1600
4285.48 1721
4286.09 1640
4286.71 1657
4287.33 1655
4287.95 1625
4288.56 1834
4289.18 1765
4289.80 1735
4290.42 1558
4291.03 1503
4291.65 1685
4292.27 1601
4292.89 1553
4293.51 1535
4294.12 1537
4294.74 1537
4295.36 1473
4295.98 1445
4296.60 1439
4297.21 1549
4297.83 1470
4298.45 1556
4299.07 1496
4299.69 1451
4300.31 1538
4300.92 1521
4301.54 1586
4302.16 1450
4302.78 1552
4303.40 1554
4304.02 1603
4304.63 1475
4305.25 1507
4305.87 1516
4306.49 1394
4307.11 1615
4307.73 1563
4308.35 1661
4308.97 1738
4309.59 1805
4310.20 1660
4310.82 1808
4311.44 1942
4312.06 1966
4312.68 1897
4313.30 1887
4313.92 1918
4314.54 1798
4315.16 1709
4315.78 1617
4316.40 1608
4317.02 1677
4317.64 1631
4318.26 1571
4318.88 1495
4319.50 1581
4320.12 1661
4320.74 1505
4321.36 1518
4321.98 1677
4322.60 1635
4323.22 1804
4323.84 1637
4324.46 1795
4325.08 1597
4325.70 1514
4326.32 1635
4326.94 1650
4327.56 1681
4328.18 1579
4328.80 1546
4329.42 1496
4330.04 1535
4330.66 1550
4331.28 1675
4331.90 1576
4332.52 1547
4333.14 1686
4333.76 1814
4334.38 1878
4335.00 1749
4335.63 1804
4336.25 1834
4336.87 1943
4337.49 2179
4338.11 2243
4338.73 2221
4339.35 2177
4339.97 2326
4340.59 2443
4341.22 2376
4341.84 2276
4342.46 2336
4343.08 2163
4343.70 2134
4344.32 2082
4344.94 2462
4345.57 2638
4346.19 2785
4346.81 3035
4347.43 3311
4348.05 3425
4348.67 3224
4349.30 3025
4349.92 2685
4350.54 2582
4351.16 2560
4351.78 2210
4352.41 2161
4353.03 2070
4353.65 1960
4354.27 1806
4354.90 1707
4355.52 1701
4356.14 1730
4356.76 1903
4357.38 1693
4358.01 1679
4358.63 1787
4359.25 1825
4359.87 1792
4360.50 1783
4361.12 1838
4361.74 1858
4362.37 1890
4362.99 1766
4363.61 1693
4364.23 1817
4364.86 1822
4365.48 1770
4366.10 1835
4366.73 1842
4367.35 1767
4367.97 1737
4368.60 1953
4369.22 1860
4369.84 1766
4370.47 1783
4371.09 1838
4371.71 1799
4372.34 1759
4372.96 1848
4373.58 1835
4374.21 1703
4374.83 1633
4375.46 1811
4376.08 1831
4376.70 1911
4377.33 1857
4377.95 1847
4378.57 1952
4379.20 1727
4379.82 1908
4380.45 2070
4381.07 2095
4381.70 2075
4382.32 2288
4382.94 2314
4383.57 2317
4384.19 2566
4384.82 2677
4385.44 2613
4386.07 2672
4386.69 2815
4387.32 2807
4387.94 3040
4388.56 3497
4389.19 3813
4389.81 4166
4390.44 4738
4391.06 5533
4391.69 6329
4392.31 6630
4392.94 6587
4393.56 6804
4394.19 6506
4394.81 5742
4395.44 5287
4396.06 4622
4396.69 3881
4397.31 3510
4397.94 3305
4398.57 3275
4399.19 3319
4399.82 3007
4400.44 3149
4401.07 3247
4401.69 3107
4402.32 3104
4402.94 2926
4403.57 2901
4404.20 2923
4404.82 2570
4405.45 2365
4406.07 2609
4406.70 2504
4407.33 2495
4407.95 2563
4408.58 2468
4409.20 2265
4409.83 2417
4410.46 2367
4411.08 2322
4411.71 2227
4412.34 2208
4412.96 2030
4413.59 2135
4414.21 2157
4414.84 2132
4415.47 1939
4416.09 2093
4416.72 1812
4417.35 1918
4417.97 1871
4418.60 1759
4419.23 1738
4419.86 1747
4420.48 1814
4421.11 1845
4421.74 1797
4422.36 1758
4422.99 1692
4423.62 1644
4424.25 1632
4424.87 1669
4425.50 1552
4426.13 1484
4426.75 1538
4427.38 1646
4428.01 1679
4428.64 1548
4429.26 1442
4429.89 1523
4430.52 1576
4431.15 1491
4431.78 1519
4432.40 1641
4433.03 1639
4433.66 1538
4434.29 1577
4434.91 1586
4435.54 1452
4436.17 1567
4436.80 1477
4437.43 1428
4438.06 1414
4438.68 1630
4439.31 1548
4439.94 1578
4440.57 1671
4441.20 1667
4441.83 1671
4442.45 1635
4443.08 1703
4443.71 1520
4444.34 1470
4444.97 1443
4445.60 1538
4446.23 1424
4446.86 1359
4447.48 1520
4448.11 1517
4448.74 1566
4449.37 1593
4450.00 1520
4450.63 1392
4451.26 1426
4451.89 1436
4452.52 1351
4453.15 1336
4453.78 1421
4454.40 1480
4455.03 1378
4455.66 1504
4456.29 1584
4456.92 1482
4457.55 1443
4458.18 1415
4458.81 1452
4459.44 1486
4460.07 1545
4460.70 1528
4461.33 1509
4461.96 1438
4462.59 1376
4463.22 1340
4463.85 1393
4464.48 1342
4465.11 1436
4465.74 1368
4466.37 1435
4467.00 1293
4467.63 1453
4468.26 1443
4468.89 1163
4469.52 1186
4470.15 1257
4470.78 1244
4471.41 1267
4472.04 1302
4472.68 1276
4473.31 1310
4473.94 1271
4474.57 1392
4475.20 1390
4475.83 1304
4476.46 1348
4477.09 1232
4477.72 1344
4478.35 1432
4478.98 1338
4479.62 1335
4480.25 1248
4480.88 1285
4481.51 1326
4482.14 1270
4482.77 1326
4483.40 1310
4484.04 1330
4484.67 1434
4485.30 1451
4485.93 1426
4486.56 1460
4487.19 1382
4487.82 1524
4488.46 1424
4489.09 1341
4489.72 1394
4490.35 1503
4490.98 1436
4491.62 1384
4492.25 1454
4492.88 1397
4493.51 1334
4494.14 1322
4494.78 1261
4495.41 1265
4496.04 1263
4496.67 1273
4497.31 1269
4497.94 1388
4498.57 1445
4499.20 1523
4499.84 1411
4500.47 1422
4501.10 1585
4501.73 1569
4502.37 1632
4503.00 1741
4503.63 1679
4504.27 1779
4504.90 1605
4505.53 1605
4506.16 1709
4506.80 1692
4507.43 1541
4508.06 1591
4508.70 1554
4509.33 1553
4509.96 1607
4510.60 1527
4511.23 1485
4511.86 1497
4512.50 1508
4513.13 1556
4513.76 1771
4514.40 1665
4515.03 1556
4515.66 1602
4516.30 1505
4516.93 1649
4517.57 1758
4518.20 1781
4518.83 1597
4519.47 1509
4520.10 1374
4520.74 1419
4521.37 1513
4522.00 1437
4522.64 1602
4523.27 1600
4523.91 1513
4524.54 1464
4525.18 1556
4525.81 1575
4526.44 1670
4527.08 1898
4527.71 2062
4528.35 2149
4528.98 2521
4529.62 3012
4530.25 3561
4530.89 4249
4531.52 4582
4532.16 4976
4532.79 5254
4533.43 5552
4534.06 5268
4534.70 4893
4535.33 4362
4535.97 4110
4536.60 3515
4537.24 3273
4537.87 2737
4538.51 2384
4539.14 2098
4539.78 1920
4540.41 1783
4541.05 1597
4541.68 1504
4542.32 1491
4542.96 1385
4543.59 1448
4544.23 1440
4544.86 1395
4545.50 1309
4546.13 1453
4546.77 1437
4547.41 1380
4548.04 1368
4548.68 1310
4549.31 1252
4549.95 1261
4550.59 1319
4551.22 1294
4551.86 1211
4552.50 1204
4553.13 1389
4553.77 1375
4554.40 1579
4555.04 1570
4555.68 1433
4556.31 1522
4556.95 1440
4557.59 1364
4558.22 1442
4558.86 1416
4559.50 1311
4560.13 1390
4560.77 1376
4561.41 1399
4562.04 1405
4562.68 1466
4563.32 1441
4563.96 1477
4564.59 1384
4565.23 1471
4565.87 1545
4566.50 1489
4567.14 1576
4567.78 1538
4568.42 1553
4569.05 1692
4569.69 1778
4570.33 1748
4570.97 1695
4571.60 1563
4572.24 1633
4572.88 1563
4573.52 1572
4574.16 1632
4574.79 1587
4575.43 1515
4576.07 1537
4576.71 1499
4577.34 1544
4577.98 1334
4578.62 1322
4579.26 1334
4579.90 1332
4580.54 1444
4581.17 1366
4581.81 1320
4582.45 1230
4583.09 1278
4583.73 1350
4584.37 1428
4585.00 1421
4585.64 1316
4586.28 1324
4586.92 1244
4587.56 1336
4588.20 1375
4588.84 1529
4589.48 1473
4590.11 1436
4590.75 1359
4591.39 1611
4592.03 1495
4592.67 1561
4593.31 1656
4593.95 1471
4594.59 1530
4595.23 1436
4595.87 1423
4596.51 1272
4597.15 1275
4597.79 1289
4598.42 1271
4599.06 1364
4599.70 1277
4600.34 1223
4600.98 1285
4601.62 1356
4602.26 1377
4602.90 1365
4603.54 1358
4604.18 1308
4604.82 1396
4605.46 1483
4606.10 1319
4606.74 1415
4607.38 1529
4608.02 1455
4608.66 1381
4609.30 1541
4609.94 1443
4610.58 1447
4611.22 1505
4611.86 1475
4612.50 1338
4613.15 1305
4613.79 1265
4614.43 1240
4615.07 1200
4615.71 1232
4616.35 1188
4616.99 1175
4617.63 1199
4618.27 1271
4618.91 1174
4619.55 1121
4620.19 1215
4620.83 1202
4621.48 1144
4622.12 1153
4622.76 1116
4623.40 1124
4624.04 1043
4624.68 1181
4625.32 1193
4625.96 1163
4626.61 1137
4627.25 1172
4627.89 1268
4628.53 1280
4629.17 1260
4629.81 1285
4630.46 1202
4631.10 1252
4631.74 1245
4632.38 1258
4633.02 1261
4633.66 1360
4634.31 1295
4634.95 1356
4635.59 1322
4636.23 1346
4636.88 1371
4637.52 1435
4638.16 1518
4638.80 1481
4639.44 1429
4640.09 1534
4640.73 1471
4641.37 1495
4642.01 1529
4642.66 1462
4643.30 1444
4643.94 1390
4644.58 1318
4645.23 1273
4645.87 1298
4646.51 1383
4647.16 1353
4647.80 1311
4648.44 1284
4649.08 1426
4649.73 1280
4650.37 1401
4651.01 1406
4651.66 1336
4652.30 1319
4652.94 1456
4653.59 1583
4654.23 1661
4654.87 1492
4655.52 1430
4656.16 1347
4656.80 1232
4657.45 1271
4658.09 1325
4658.74 1331
4659.38 1306
4660.02 1238
4660.67 1246
4661.31 1199
4661.95 1233
4662.60 1285
4663.24 1099
4663.89 1173
4664.53 1222
4665.17 1158
4665.82 1124
4666.46 1095
4667.11 1089
4667.75 1151
4668.40 1095
4669.04 1096
4669.68 1075
4670.33 1108
4670.97 1100
4671.62 1146
4672.26 1118
4672.91 1141
4673.55 1197
4674.20 1094
4674.84 1138
4675.49 1198
4676.13 1164
4676.78 1042
4677.42 1145
4678.07 1193
4678.71 1157
4679.36 1186
4680.00 1162
4680.65 1265
4681.29 1262
4681.94 1113
4682.58 1181
4683.23 1254
4683.87 1153
4684.52 1172
4685.16 1274
4685.81 1234
4686.46 1218
4687.10 1017
4687.75 1078
4688.39 1124
4689.04 1116
4689.68 1118
4690.33 1026
4690.98 1018
4691.62 1029
4692.27 1147
4692.91 1189
4693.56 1176
4694.21 1180
4694.85 1133
4695.50 1173
4696.15 1323
4696.79 1371
4697.44 1288
4698.08 1305
4698.73 1375
4699.38 1469
4700.02 1532
4700.67 1511
4701.32 1390
4701.96 1303
4702.61 1350
4703.26 1382
4703.90 1332
4704.55 1145
4705.20 1241
4705.84 1230
4706.49 1297
4707.14 1228
4707.79 1137
4708.43 1225
4709.08 1231
4709.73 1268
4710.37 1318
4711.02 1355
4711.67 1362
4712.32 1299
4712.96 1190
4713.61 1167
4714.26 1222
4714.91 1249
4715.55 1303
4716.20 1281
4716.85 1310
4717.50 1266
4718.14 1309
4718.79 1294
4719.44 1248
4720.09 1252
4720.74 1229
4721.38 1361
4722.03 1346
4722.68 1465
4723.33 1441
4723.98 1367
4724.62 1412
4725.27 1357
4725.92 1317
4726.57 1356
4727.22 1431
4727.87 1461
4728.52 1458
4729.16 1419
4729.81 1371
4730.46 1361
4731.11 1356
4731.76 1144
4732.41 1102
4733.06 1269
4733.70 1221
4734.35 1266
4735.00 1037
4735.65 1056
4736.30 1165
4736.95 1139
4737.60 1184
4738.25 1192
4738.90 1147
4739.55 1098
4740.20 1178
4740.84 1284
4741.49 1374
4742.14 1281
4742.79 1158
4743.44 1272
4744.09 1303
4744.74 1375
4745.39 1215
4746.04 1213
4746.69 1251
4747.34 1205
4747.99 1207
4748.64 1138
4749.29 1297
4749.94 1202
4750.59 1271
4751.24 1450
4751.89 1395
4752.54 1243
4753.19 1449
4753.84 1555
4754.49 1444
4755.14 1393
4755.79 1489
4756.44 1317
4757.09 1362
4757.74 1481
4758.39 1319
4759.04 1362
4759.70 1378
4760.35 1423
4761.00 1379
4761.65 1436
4762.30 1355
4762.95 1268
4763.60 1286
4764.25 1386
4764.90 1277
4765.55 1293
4766.20 1323
4766.86 1421
4767.51 1447
4768.16 1378
4768.81 1406
4769.46 1482
4770.11 1361
4770.76 1349
4771.41 1289
4772.07 1305
4772.72 1262
4773.37 1285
4774.02 1204
4774.67 1133
4775.32 1152
4775.98 1107
4776.63 1145
4777.28 1102
4777.93 1155
4778.58 1056
4779.24 1124
4779.89 1164
4780.54 1085
4781.19 1145
4781.84 1183
4782.50 1288
4783.15 1171
4783.80 1157
4784.45 1207
4785.10 1152
4785.76 1239
4786.41 1109
4787.06 1029
4787.71 1073
4788.37 1096
4789.02 1157
4789.67 1256
4790.33 1152
4790.98 1220
4791.63 1126
4792.28 1096
4792.94 1050
4793.59 1113
4794.24 1149
4794.90 1167
4795.55 1086
4796.20 1070
4796.86 1175
4797.51 1254
4798.16 1145
4798.81 1241
4799.47 1219
4800.12 1080
4800.78 1188
4801.43 1180
4802.08 1199
4802.74 1155
4803.39 1203
4804.04 1150
4804.70 1156
4805.35 1199
4806.00 1258
4806.66 1187
4807.31 1209
4807.97 1144
4808.62 1102
4809.27 1142
4809.93 1142
4810.58 1061
4811.24 1138
4811.89 1055
4812.54 1051
4813.20 1101
4813.85 1079
4814.51 1118
4815.16 1142
4815.82 1184
4816.47 1194
4817.13 1217
4817.78 1319
4818.44 1383
4819.09 1323
4819.74 1351
4820.40 1322
4821.05 1479
4821.71 1527
4822.36 1438
4823.02 1389
4823.67 1400
4824.33 1450
4824.98 1317
4825.64 1392
4826.29 1352
4826.95 1446
4827.60 1419
4828.26 1436
4828.92 1506
4829.57 1381
4830.23 1355
4830.88 1296
4831.54 1382
4832.19 1241
4832.85 1402
4833.50 1434
4834.16 1466
4834.82 1487
4835.47 1640
4836.13 1734
4836.78 1797
4837.44 1882
4838.10 1979
4838.75 2093
4839.41 2008
4840.06 2007
4840.72 1984
4841.38 1861
4842.03 1798
4842.69 1782
4843.34 1781
4844.00 1819
4844.66 1626
4845.31 1568
4845.97 1583
4846.63 1450
4847.28 1529
4847.94 1602
4848.60 1541
4849.25 1532
4849.91 1623
4850.57 1814
4851.22 1975
4851.88 1883
4852.54 1818
4853.20 1867
4853.85 1707
4854.51 1753
4855.17 1786
4855.82 1712
4856.48 1736
4857.14 1737
4857.80 1908
4858.45 1925
4859.11 1908
4859.77 1907
4860.43 2080
4861.08 1922
4861.74 1875
4862.40 1796
4863.06 1755
4863.71 1722
4864.37 1695
4865.03 1709
4865.69 1765
4866.34 1843
4867.00 1874
4867.66 1819
4868.32 1890
4868.98 1805
4869.63 1889
4870.29 1873
4870.95 1794
4871.61 1720
4872.27 1578
4872.93 1581
4873.58 1758
4874.24 1682
4874.90 1482
4875.56 1564
4876.22 1765
4876.88 1484
4877.54 1580
4878.19 1614
4878.85 1603
4879.51 1524
4880.17 1493
4880.83 1574
4881.49 1560
4882.15 1560
4882.81 1502
4883.47 1508
4884.13 1406
4884.78 1358
4885.44 1376
4886.10 1474
4886.76 1487
4887.42 1445
4888.08 1292
4888.74 1430
4889.40 1417
4890.06 1435
4890.72 1620
4891.38 1628
4892.04 1627
4892.70 1620
4893.36 1486
4894.02 1573
4894.68 1542
4895.34 1517
4896.00 1476
4896.66 1371
4897.32 1275
4897.98 1436
4898.64 1425
4899.30 1443
4899.96 1428
4900.62 1433
4901.28 1288
4901.94 1298
4902.60 1298
4903.26 1293
4903.92 1336
4904.58 1304
4905.24 1249
4905.90 1304
4906.56 1302
4907.22 1166
4907.88 1198
4908.54 1189
4909.20 1246
4909.87 1223
4910.53 1143
4911.19 1232
4911.85 1212
4912.51 1173
4913.17 1207
4913.83 1179
4914.49 1162
4915.15 1302
4915.81 1254
4916.48 1142
4917.14 1135
4917.80 1168
4918.46 1214
4919.12 1103
4919.78 1201
4920.44 1209
4921.11 1151
4921.77 1166
4922.43 1137
4923.09 1114
4923.75 1112
4924.41 1183
4925.08 1223
4925.74 1220
4926.40 1249
4927.06 1174
4927.72 1122
4928.39 1274
4929.05 1233
4929.71 1225
4930.37 1241
4931.04 1193
4931.70 1159
4932.36 1143
4933.02 1252
4933.69 1185
4934.35 1144
4935.01 1144
4935.67 1197
4936.34 1149
4937.00 1170
4937.66 1162
4938.32 1262
4938.99 1185
4939.65 1198
4940.31 1125
4940.98 1059
4941.64 1123
4942.30 1154
4942.96 1215
4943.63 1228
4944.29 1138
4944.95 1167
4945.62 1173
4946.28 1182
4946.94 1240
4947.61 1237
4948.27 1120
4948.93 1201
4949.60 1117
4950.26 1173
4950.92 1124
4951.59 1150
4952.25 1105
4952.92 1086
4953.58 1078
4954.24 1120
4954.91 1108
4955.57 1078
4956.24 1015
4956.90 1052
4957.56 1122
4958.23 1168
4958.89 1143
4959.56 1082
4960.22 1223
4960.88 1201
4961.55 1247
4962.21 1192
4962.88 1343
4963.54 1331
4964.21 1328
4964.87 1340
4965.54 1393
4966.20 1450
4966.86 1348
4967.53 1410
4968.19 1262
4968.86 1255
4969.52 1223
4970.19 1242
4970.85 1286
4971.52 1107
4972.18 1268
4972.85 1216
4973.51 1220
4974.18 1159
4974.84 1082
4975.51 1266
4976.17 1334
4976.84 1173
4977.51 1333
4978.17 1298
4978.84 1293
4979.50 1360
4980.17 1331
4980.83 1318
4981.50 1433
4982.16 1370
4982.83 1329
4983.50 1331
4984.16 1341
4984.83 1397
4985.49 1582
4986.16 1691
4986.83 1917
4987.49 2087
4988.16 2433
4988.82 2622
4989.49 2829
4990.16 3047
4990.82 3117
4991.49 3277
4992.16 3091
4992.82 2923
4993.49 2743
4994.16 2458
4994.82 2163
4995.49 1781
4996.15 1675
4996.82 1502
4997.49 1378
4998.16 1272
4998.82 1302
4999.49 1263
5000.16 1206
5000.82 1153
5001.49 1138
5002.16 1258
5002.82 1158
5003.49 1187
5004.16 1100
5004.83 1030
5005.49 1080
5006.16 1080
5006.83 1119
5007.49 1099
5008.16 1264
5008.83 1152
5009.50 1203
5010.16 1250
5010.83 1287
5011.50 1205
5012.17 1147
5012.84 1148
5013.50 1207
5014.17 1249
5014.84 1256
5015.51 1254
5016.17 1321
5016.84 1232
5017.51 1370
5018.18 1372
5018.85 1414
5019.52 1435
5020.18 1588
5020.85 1769
5021.52 1766
5022.19 1895
5022.86 2058
5023.53 1900
5024.19 2009
5024.86 2090
5025.53 1980
5026.20 1963
5026.87 1920
5027.54 1806
5028.21 1768
5028.88 1749
5029.54 1697
5030.21 1727
5030.88 1530
5031.55 1487
5032.22 1550
5032.89 1448
5033.56 1305
5034.23 1255
5034.90 1346
5035.57 1397
5036.24 1246
5036.90 1257
5037.57 1239
5038.24 1274
5038.91 1293
5039.58 1327
5040.25 1332
5040.92 1482
5041.59 1550
5042.26 1605
5042.93 1727
5043.60 1818
5044.27 1730
5044.94 1733
5045.61 1793
5046.28 1788
5046.95 1849
5047.62 1737
5048.29 1613
5048.96 1562
5049.63 1458
5050.30 1270
5050.97 1177
5051.64 1169
5052.31 1161
5052.98 1195
5053.65 1160
5054.32 1201
5054.99 1174
5055.66 1235
5056.34 1160
5057.01 1167
5057.68 1276
5058.35 1271
5059.02 1245
5059.69 1289
5060.36 1238
5061.03 1373
5061.70 1300
5062.37 1107
5063.04 1270
5063.72 1296
5064.39 1267
5065.06 1195
5065.73 1152
5066.40 1190
5067.07 1130
5067.74 1154
5068.42 1204
5069.09 1211
5069.76 1118
5070.43 1194
5071.10 1053
5071.77 1066
5072.44 1154
5073.12 1146
5073.79 1097
5074.46 1102
5075.13 1117
5075.80 1132
5076.48 1203
5077.15 1183
5077.82 1186
5078.49 1187
5079.16 1208
5079.84 1199
5080.51 1339
5081.18 1194
5081.85 1186
5082.53 1124
5083.20 1185
5083.87 1171
5084.54 1088
5085.22 1021
5085.89 1044
5086.56 1200
5087.23 1135
5087.91 1150
5088.58 1101
5089.25 1152
5089.93 1094
5090.60 1262
5091.27 1313
5091.94 1349
5092.62 1211
5093.29 1248
5093.96 1274
5094.64 1286
5095.31 1187
5095.98 1146
5096.66 1229
5097.33 1156
5098.00 1110
5098.68 1111
5099.35 1107
5100.02 1174
5100.70 1075
5101.37 1133
5102.04 1141
5102.72 1240
5103.39 1282
5104.07 1222
5104.74 1311
5105.41 1238
5106.09 1194
5106.76 1174
5107.44 1226
5108.11 1294
5108.78 1214
5109.46 1273
5110.13 1181
5110.81 1176
5111.48 1186
5112.16 1161
5112.83 1017
5113.50 1099
5114.18 1124
5114.85 1209
5115.53 1174
5116.20 1234
5116.88 1248
5117.55 1282
5118.23 1365
5118.90 1271
5119.58 1154
5120.25 1197
5120.93 1363
5121.60 1168
5122.28 1159
5122.95 1233
5123.63 1107
5124.30 1036
5124.98 1088
5125.65 1168
5126.33 1166
5127.00 1029
5127.68 1118
5128.35 986
5129.03 1079
5129.70 1083
5130.38 1108
5131.06 1107
5131.73 1158
5132.41 1106
5133.08 1153
5133.76 1119
5134.43 997
5135.11 1084
5135.79 1063
5136.46 1111
5137.14 1083
5137.81 1070
5138.49 1116
5139.17 1125
5139.84 1191
5140.52 1175
5141.20 1087
5141.87 1099
5142.55 1189
5143.22 1149
5143.90 1094
5144.58 1032
5145.25 1094
5145.93 1069
5146.61 1012
5147.28 970
5147.96 1107
5148.64 1016
5149.31 1112
5149.99 1106
5150.67 980
5151.34 995
5152.02 1095
5152.70 1096
5153.38 1006
5154.05 984
5154.73 1052
5155.41 1069
5156.08 977
5156.76 1099
5157.44 955
5158.12 1019
5158.79 1002
5159.47 1029
5160.15 1048
5160.83 998
5161.50 990
5162.18 1010
5162.86 1111
5163.54 1042
5164.22 997
5164.89 959
5165.57 999
5166.25 906
5166.93 919
5167.61 991
5168.28 1029
5168.96 987
5169.64 1015
5170.32 999
5171.00 980
5171.67 988
5172.35 962
5173.03 943
5173.71 892
5174.39 934
5175.07 918
5175.74 928
5176.42 896
5177.10 1028
5177.78 958
5178.46 1008
5179.14 1113
5179.82 1017
5180.50 1079
5181.17 855
5181.85 906
5182.53 1037
5183.21 1120
5183.89 1032
5184.57 959
5185.25 969
5185.93 890
5186.61 896
5187.29 935
5187.97 1005
5188.65 982
5189.33 956
5190.00 979
5190.68 848
5191.36 860
5192.04 924
5192.72 916
5193.40 934
5194.08 959
5194.76 985
5195.44 933
5196.12 962
5196.80 1019
5197.48 999
5198.16 928
5198.84 863
5199.52 849
5200.20 876
5200.88 901
5201.56 976
5202.24 1001
5202.92 1089
5203.60 971
5204.28 995
5204.96 928
5205.65 969
5206.33 1111
5207.01 1113
5207.69 952
5208.37 1057
5209.05 1080
5209.73 1064
5210.41 1061
5211.09 1117
5211.77 1066
5212.45 1056
5213.13 1240
5213.82 1228
5214.50 1228
5215.18 1112
5215.86 1198
5216.54 1224
5217.22 1208
5217.90 1155
5218.58 1174
5219.27 1207
5219.95 1161
5220.63 1033
5221.31 1114
5221.99 1109
5222.67 1037
5223.35 984
5224.04 1067
5224.72 986
5225.40 1009
5226.08 1070
5226.76 1031
5227.45 1057
5228.13 935
5228.81 959
5229.49 1051
5230.17 1056
5230.86 967
5231.54 986
5232.22 1089
5232.90 1089
5233.58 962
5234.27 992
5234.95 996
5235.63 1085
5236.31 1029
5237.00 1129
5237.68 950
5238.36 1067
5239.05 1024
5239.73 1209
5240.41 1191
5241.09 1150
5241.78 1077
5242.46 1035
5243.14 1052
5243.83 994
5244.51 1158
5245.19 1147
5245.87 1095
5246.56 1081
5247.24 1038
5247.92 1106
5248.61 1033
5249.29 1144
5249.97 1128
5250.66 1129
5251.34 1252
5252.03 1156
5252.71 1116
5253.39 1103
5254.08 1165
5254.76 1142
5255.44 1079
5256.13 1006
5256.81 1159
5257.50 1129
5258.18 1081
5258.86 1012
5259.55 1012
5260.23 1021
5260.92 1080
5261.60 1019
5262.28 1076
5262.97 1158
5263.65 1179
5264.34 1171
5265.02 1083
5265.71 1161
5266.39 1207
5267.07 1153
5267.76 1141
5268.44 1129
5269.13 1115
5269.81 1078
5270.50 1137
5271.18 1016
5271.87 997
5272.55 1029
5273.24 1077
5273.92 1059
5274.61 1075
5275.29 1098
5275.98 1082
5276.66 1113
5277.35 1124
5278.03 1166
5278.72 1209
5279.40 1174
5280.09 1222
5280.77 1321
5281.46 1231
5282.15 1267
5282.83 1417
5283.52 1367
5284.20 1328
5284.89 1296
5285.57 1282
5286.26 1288
5286.95 1302
5287.63 1156
5288.32 1110
5289.00 1159
5289.69 1135
5290.38 1150
5291.06 1206
5291.75 1192
5292.43 1122
5293.12 1181
5293.81 1177
5294.49 1213
5295.18 1214
5295.87 1219
5296.55 1246
5297.24 1280
5297.92 1296
5298.61 1424
5299.30 1669
5299.98 1730
5300.67 1981
5301.36 2055
5302.04 2192
5302.73 2351
5303.42 2470
5304.11 2360
5304.79 2247
5305.48 2109
5306.17 1942
5306.85 1755
5307.54 1739
5308.23 1539
5308.92 1290
5309.60 1292
5310.29 1317
5310.98 1183
5311.66 1360
5312.35 1270
5313.04 1362
5313.73 1310
5314.41 1247
5315.10 1163
5315.79 1192
5316.48 1351
5317.17 1196
5317.85 1142
5318.54 1234
5319.23 1205
5319.92 1161
5320.61 1169
5321.29 1187
5321.98 1233
5322.67 1195
5323.36 1231
5324.05 1223
5324.73 1183
5325.42 1145
5326.11 1206
5326.80 1134
5327.49 1130
5328.18 1229
5328.87 1188
5329.55 1189
5330.24 1192
5330.93 1243
5331.62 1354
5332.31 1268
5333.00 1281
5333.69 1317
5334.38 1355
5335.06 1341
5335.75 1351
5336.44 1408
5337.13 1610
5337.82 1520
5338.51 1447
5339.20 1402
5339.89 1470
5340.58 1420
5341.27 1530
5341.96 1543
5342.65 1505
5343.33 1445
5344.02 1449
5344.71 1625
5345.40 1643
5346.09 1655
5346.78 1723
5347.47 1799
5348.16 2056
5348.85 2219
5349.54 2345
5350.23 2641
5350.92 2878
5351.61 3081
5352.30 3513
5352.99 3550
5353.68 3499
5354.37 3208
5355.06 3062
5355.75 2860
5356.44 2287
5357.13 2025
5357.82 1845
5358.51 1680
5359.21 1529
5359.90 1354
5360.59 1280
5361.28 1162
5361.97 1208
5362.66 1243
5363.35 1230
5364.04 1262
5364.73 1230
5365.42 1177
5366.11 1153
5366.80 1149
5367.49 1164
5368.19 1103
5368.88 1197
5369.57 1090
5370.26 1095
5370.95 1082
5371.64 1151
5372.33 1150
5373.02 1148
5373.72 1050
5374.41 1138
5375.10 1194
5375.79 1084
5376.48 1184
5377.17 1190
5377.87 1194
5378.56 1201
5379.25 1103
5379.94 1147
5380.63 1273
5381.33 1257
5382.02 1242
5382.71 1190
5383.40 1078
5384.09 1077
5384.79 1208
5385.48 1142
5386.17 1058
5386.86 1156
5387.55 1116
5388.25 1193
5388.94 1271
5389.63 1330
5390.32 1358
5391.02 1439
5391.71 1307
5392.40 1270
5393.09 1268
5393.79 1250
5394.48 1255
5395.17 1212
5395.87 1223
5396.56 1189
5397.25 1146
5397.95 1176
5398.64 1169
5399.33 1143
5400.02 1040
5400.72 1085
5401.41 1087
5402.10 1060
5402.80 1095
5403.49 1106
5404.18 1106
5404.88 1112
5405.57 1085
5406.26 1116
5406.96 1163
5407.65 1112
5408.35 1076
5409.04 1046
5409.73 1101
5410.43 1116
5411.12 1082
5411.81 1219
5412.51 1164
5413.20 1128
5413.90 1050
5414.59 1058
5415.28 1116
5415.98 1047
5416.67 1036
5417.37 1017
5418.06 1047
5418.76 1093
5419.45 1069
5420.14 1098
5420.84 1053
5421.53 1037
5422.23 1083
5422.92 1041
5423.62 1052
5424.31 1202
5425.01 1044
5425.70 1018
5426.40 1091
5427.09 1066
5427.79 1011
5428.48 1059
5429.18 1059
5429.87 1063
5430.57 1049
5431.26 1118
5431.96 1195
5432.65 1100
5433.35 1074
5434.04 1144
5434.74 1272
5435.43 1210
5436.13 1082
5436.82 1125
5437.52 1143
5438.22 1058
5438.91 1150
5439.61 1121
5440.30 1177
5441.00 1180
5441.69 1204
5442.39 1172
5443.09 1134
5443.78 1239
5444.48 1188
5445.17 1148
5445.87 1174
5446.57 1218
5447.26 1317
5447.96 1375
5448.66 1419
5449.35 1515
5450.05 1438
5450.74 1429
5451.44 1411
5452.14 1362
5452.83 1332
5453.53 1409
5454.23 1375
5454.92 1337
5455.62 1307
5456.32 1295
5457.01 1247
5457.71 1153
5458.41 1076
5459.10 1166
5459.80 1131
5460.50 1154
5461.20 1186
5461.89 1187
5462.59 1221
5463.29 1248
5463.98 1241
5464.68 1335
5465.38 1436
5466.08 1449
5466.77 1453
5467.47 1459
5468.17 1217
5468.87 1341
5469.56 1354
5470.26 1317
5470.96 1287
5471.66 1278
5472.35 1421
5473.05 1441
5473.75 1341
5474.45 1296
5475.15 1384
5475.84 1438
5476.54 1516
5477.24 1446
5477.94 1434
5478.64 1447
5479.34 1551
5480.03 1693
5480.73 1747
5481.43 1863
5482.13 1864
5482.83 1764
5483.53 1949
5484.22 1830
5484.92 1820
5485.62 1679
5486.32 1657
5487.02 1519
5487.72 1436
5488.42 1525
5489.11 1573
5489.81 1587
5490.51 1385
5491.21 1456
5491.91 1358
5492.61 1464
5493.31 1645
5494.01 1549
5494.71 1623
5495.41 1773
5496.11 1772
5496.81 1814
5497.50 1829
5498.20 1831
5498.90 1904
5499.60 2129
5500.30 2373
5501.00 2427
5501.70 2741
5502.40 2835
5503.10 2969
5503.80 2774
5504.50 2682
5505.20 2329
5505.90 2325
5506.60 2255
5507.30 2070
5508.00 1986
5508.70 2016
5509.40 1896
5510.10 1804
5510.80 1859
5511.50 2011
5512.20 2138
5512.90 2059
5513.60 2060
5514.30 2141
5515.00 2471
5515.70 2625
5516.40 2627
5517.11 2587
5517.81 2331
5518.51 2182
5519.21 2038
5519.91 1819
5520.61 1753
5521.31 1680
5522.01 1836
5522.71 1821
5523.41 1735
5524.11 1698
5524.82 1572
5525.52 1558
5526.22 1383
5526.92 1276
5527.62 1333
5528.32 1308
5529.02 1293
5529.72 1317
5530.43 1278
5531.13 1279
5531.83 1386
5532.53 1348
5533.23 1355
5533.93 1375
5534.64 1392
5535.34 1356
5536.04 1357
5536.74 1351
5537.44 1389
5538.15 1241
5538.85 1365
5539.55 1415
5540.25 1307
5540.95 1223
5541.66 1327
5542.36 1223
5543.06 1224
5543.76 1163
5544.47 1262
5545.17 1371
5545.87 1261
5546.57 1207
5547.28 1271
5547.98 1351
5548.68 1408
5549.38 1281
5550.09 1316
5550.79 1241
5551.49 1371
5552.19 1323
5552.90 1287
5553.60 1288
5554.30 1281
5555.01 1222
5555.71 1268
5556.41 1246
5557.12 1218
5557.82 1263
5558.52 1359
5559.23 1253
5559.93 1144
5560.63 1252
5561.34 1241
5562.04 1323
5562.74 1216
5563.45 1253
5564.15 1153
5564.85 1237
5565.56 1290
5566.26 1251
5566.96 1073
5567.67 1234
5568.37 1215
5569.08 1163
5569.78 1214
5570.48 1194
5571.19 1167
5571.89 1215
5572.60 1192
5573.30 1209
5574.01 1165
5574.71 1178
5575.41 1136
5576.12 1155
5576.82 1209
5577.53 1241
5578.23 1187
5578.94 1133
5579.64 1195
5580.35 1142
5581.05 1094
5581.76 1020
5582.46 1010
5583.16 1135
5583.87 1202
5584.57 1068
5585.28 1079
5585.98 1145
5586.69 1087
5587.39 1057
5588.10 1003
5588.81 1030
5589.51 1037
5590.22 1190
5590.92 1120
5591.63 1069
5592.33 1116
5593.04 1095
5593.74 1046
5594.45 985
5595.15 1013
5595.86 1030
5596.57 1070
5597.27 1065
5597.98 1071
5598.68 1209
5599.39 1039
5600.09 1046
5600.80 1014
5601.51 1013
5602.21 1056
5602.92 1065
5603.62 1050
5604.33 1064
5605.04 994
5605.74 898
5606.45 939
5607.16 952
5607.86 1028
5608.57 985
5609.27 1022
5609.98 1014
5610.69 925
5611.39 886
5612.10 1029
5612.81 1050
5613.51 971
5614.22 946
5614.93 910
5615.64 919
5616.34 973
5617.05 1000
5617.76 1047
5618.46 1074
5619.17 1092
5619.88 982
5620.58 1037
5621.29 1027
5622.00 952
5622.71 924
5623.41 989
5624.12 963
5624.83 1047
5625.54 929
5626.24 943
5626.95 934
5627.66 909
5628.37 951
5629.07 1079
5629.78 1132
5630.49 1112
5631.20 1160
5631.91 1078
5632.61 1081
5633.32 1149
5634.03 1201
5634.74 1141
5635.45 1161
5636.15 1125
5636.86 1207
5637.57 1124
5638.28 1088
5638.99 1148
5639.70 1133
5640.40 1181
5641.11 1163
5641.82 1135
5642.53 1086
5643.24 1113
5643.95 1171
5644.66 1170
5645.36 1146
5646.07 992
5646.78 1058
5647.49 1051
5648.20 1061
5648.91 1096
5649.62 1031
5650.33 1011
5651.04 1012
5651.75 1012
5652.45 1091
5653.16 1163
5653.87 1129
5654.58 1081
5655.29 1069
5656.00 1080
5656.71 1261
5657.42 1365
5658.13 1269
5658.84 1340
5659.55 1309
5660.26 1295
5660.97 1273
5661.68 1304
5662.39 1336
5663.10 1294
5663.81 1235
5664.52 1099
5665.23 989
5665.94 989
5666.65 1002
5667.36 1062
5668.07 1110
5668.78 1083
5669.49 1101
5670.20 989
5670.91 1049
5671.62 1038
5672.33 1074
5673.04 917
5673.75 1005
5674.46 1041
5675.17 964
5675.88 1041
5676.59 1141
5677.31 1015
5678.02 1033
5678.73 1040
5679.44 1042
5680.15 1056
5680.86 1032
5681.57 1117
5682.28 1065
5682.99 1149
5683.70 1143
5684.42 1065
5685.13 1075
5685.84 1223
5686.55 1113
5687.26 1101
5687.97 1010
5688.68 1052
5689.39 1104
5690.11 1029
5690.82 1039
5691.53 1106
5692.24 1120
5692.95 1077
5693.67 1107
5694.38 1092
5695.09 1002
5695.80 1025
5696.51 1070
5697.22 1019
5697.94 1030
5698.65 1062
5699.36 1052
5700.07 1065
5700.79 973
5701.50 1050
5702.21 1052
5702.92 1010
5703.63 1098
5704.35 1150
5705.06 1114
5705.77 1106
5706.48 1014
5707.20 1091
5707.91 1118
5708.62 1082
5709.34 971
5710.05 1024
5710.76 1029
5711.47 1032
5712.19 956
5712.90 983
5713.61 1078
5714.33 1043
5715.04 1061
5715.75 1067
5716.47 1014
5717.18 1107
5717.89 1066
5718.61 1148
5719.32 1133
5720.03 1111
5720.75 1200
5721.46 1145
5722.17 1126
5722.89 1162
5723.60 1182
5724.31 1207
5725.03 1206
5725.74 1226
5726.46 1230
5727.17 1321
5727.88 1316
5728.60 1236
5729.31 1320
5730.03 1460
5730.74 1440
5731.45 1437
5732.17 1376
5732.88 1314
5733.60 1402
5734.31 1340
5735.03 1277
5735.74 1184
5736.45 1297
5737.17 1307
5737.88 1217
5738.60 1219
5739.31 1184
5740.03 1208
5740.74 1227
5741.46 1349
5742.17 1312
5742.89 1264
5743.60 1284
5744.32 1327
5745.03 1279
5745.75 1261
5746.46 1345
5747.18 1344
5747.89 1398
5748.61 1403
5749.32 1472
5750.04 1579
5750.75 1436
5751.47 1509
5752.18 1534
5752.90 1594
5753.62 1509
5754.33 1381
5755.05 1642
5755.76 1652
5756.48 1566
5757.19 1735
5757.91 1739
5758.63 1711
5759.34 1807
5760.06 1834
5760.77 1773
5761.49 1803
5762.21 1929
5762.92 2021
5763.64 2212
5764.35 2361
5765.07 2702
5765.79 2794
5766.50 2695
5767.22 2793
5767.94 2762
5768.65 2530
5769.37 2425
5770.08 2216
5770.80 2123
5771.52 2052
5772.23 1812
5772.95 1970
5773.67 1743
5774.39 1726
5775.10 1648
5775.82 1655
5776.54 1850
5777.25 1798
5777.97 1807
5778.69 1945
5779.40 1943
5780.12 2030
5780.84 2179
5781.56 2010
5782.27 2201
5782.99 2119
5783.71 2028
5784.43 1948
5785.14 2039
5785.86 2122
5786.58 2099
5787.30 2071
5788.01 2080
5788.73 2174
5789.45 2107
5790.17 2113
5790.88 2178
5791.60 2403
5792.32 2423
5793.04 2586
5793.76 2567
5794.47 2624
5795.19 2923
5795.91 3125
5796.63 3120
5797.35 3175
5798.07 3271
5798.78 3429
5799.50 3976
5800.22 4750
5800.94 5948
5801.66 7531
5802.38 9514
5803.10 10864
5803.81 12374
5804.53 12710
5805.25 12000
5805.97 10841
5806.69 9372
5807.41 7686
5808.13 6164
5808.85 5220
5809.56 4550
5810.28 4160
5811.00 3780
5811.72 3657
5812.44 3594
5813.16 3644
5813.88 3710
5814.60 3814
5815.32 3529
5816.04 3587
5816.76 3943
5817.48 3767
5818.20 3914
5818.92 3972
5819.64 3568
5820.36 3677
5821.08 3545
5821.80 3498
5822.51 3280
5823.23 3407
5823.95 3290
5824.67 3085
5825.39 3126
5826.11 2875
5826.83 2677
5827.55 2629
5828.28 2565
5829.00 2414
5829.72 2400
5830.44 2371
5831.16 2267
5831.88 2344
5832.60 2182
5833.32 2200
5834.04 2037
5834.76 2070
5835.48 2013
5836.20 1912
5836.92 1924
5837.64 1998
5838.36 1879
5839.08 1903
5839.80 1845
5840.53 1859
5841.25 1900
5841.97 1912
5842.69 1962
5843.41 1950
5844.13 1928
5844.85 1864
5845.57 1843
5846.29 1831
5847.02 1868
5847.74 1815
5848.46 1604
5849.18 1633
5849.90 1729
5850.62 1593
5851.34 1626
5852.07 1783
5852.79 1762
5853.51 1750
5854.23 1751
5854.95 1691
5855.68 1729
5856.40 1683
5857.12 1693
5857.84 1489
5858.56 1460
5859.29 1671
5860.01 1669
5860.73 1562
5861.45 1673
5862.17 1635
5862.90 1515
5863.62 1592
5864.34 1535
5865.06 1527
5865.79 1404
5866.51 1556
5867.23 1498
5867.95 1636
5868.68 1487
5869.40 1468
5870.12 1474
5870.84 1451
5871.57 1474
5872.29 1519
5873.01 1622
5873.74 1464
5874.46 1440
5875.18 1444
5875.91 1521
5876.63 1650
5877.35 1547
5878.08 1527
5878.80 1421
5879.52 1454
5880.25 1414
5880.97 1488
5881.69 1476
5882.42 1458
5883.14 1378
5883.86 1342
5884.59 1454
5885.31 1429
5886.03 1490
5886.76 1437
5887.48 1429
5888.21 1565
5888.93 1581
5889.65 1433
5890.38 1345
5891.10 1362
5891.83 1321
5892.55 1338
5893.27 1350
5894.00 1256
5894.72 1329
5895.45 1404
5896.17 1386
5896.90 1383
5897.62 1355
5898.35 1402
5899.07 1415
5899.79 1427
5900.52 1326
5901.24 1259
5901.97 1177
5902.69 1227
5903.42 1226
5904.14 1293
5904.87 1303
5905.59 1300
5906.32 1308
5907.04 1253
5907.77 1230
5908.49 1203
5909.22 1226
5909.94 1233
5910.67 1278
5911.39 1228
5912.12 1375
5912.84 1305
5913.57 1282
5914.30 1288
5915.02 1237
5915.75 1254
5916.47 1205
5917.20 1178
5917.92 1243
5918.65 1224
5919.38 1183
5920.10 1285
5920.83 1268
5921.55 1197
5922.28 1230
5923.01 1283
5923.73 1265
5924.46 1185
5925.18 1298
5925.91 1430
5926.64 1414
5927.36 1330
5928.09 1256
5928.81 1289
5929.54 1433
5930.27 1471
5930.99 1420
5931.72 1374
5932.45 1386
5933.17 1419
5933.90 1395
5934.63 1478
5935.35 1552
5936.08 1775
5936.81 1796
5937.53 1900
5938.26 1873
5938.99 1946
5939.72 1906
5940.44 1809
5941.17 1933
5941.90 1854
5942.62 1847
5943.35 1726
5944.08 1676
5944.81 1666
5945.53 1588
5946.26 1579
5946.99 1369
5947.72 1544
5948.44 1572
5949.17 1658
5949.90 1515
5950.63 1709
5951.35 1849
5952.08 1881
5952.81 1924
5953.54 1941
5954.27 1895
5954.99 1779
5955.72 1794
5956.45 1868
5957.18 1849
5957.91 1927
5958.64 1908
5959.36 2024
5960.09 1875
5960.82 1849
5961.55 1872
5962.28 1858
5963.01 1840
5963.73 1727
5964.46 1808
5965.19 2029
5965.92 2122
5966.65 2266
5967.38 2471
5968.11 2468
5968.83 2621
5969.56 2689
5970.29 2638
5971.02 2496
5971.75 2282
5972.48 2332
5973.21 2289
5973.94 2100
5974.67 2144
5975.40 2016
5976.13 2018
5976.86 1999
5977.58 2060
5978.31 2214
5979.04 2201
5979.77 2263
5980.50 2193
5981.23 2326
5981.96 2248
5982.69 2410
5983.42 2165
5984.15 2270
5984.88 2381
5985.61 2307
5986.34 2306
5987.07 2367
5987.80 2339
5988.53 2335
5989.26 2361
5989.99 2214
5990.72 2243
5991.45 2174
5992.18 2253
5992.91 2179
5993.64 2294
5994.37 2213
5995.10 2303
5995.83 2376
5996.56 2528
5997.29 2370
5998.03 2518
5998.76 2481
5999.49 2514
6000.22 2636
6000.95 2664
6001.68 2561
6002.41 2376
6003.14 2334
6003.87 2355
6004.60 2369
6005.33 2309
6006.07 2485
6006.80 2333
6007.53 2258
6008.26 2385
6008.99 2594
6009.72 2774
6010.45 3216
6011.18 3760
6011.92 4141
6012.65 4699
6013.38 5598
6014.11 5948
6014.84 6011
6015.57 6316
6016.31 6230
6017.04 6051
6017.77 5688
6018.50 5181
6019.23 4606
6019.96 4028
6020.70 3578
6021.43 3017
6022.16 2756
6022.89 2479
6023.63 2357
6024.36 2214
6025.09 2039
6025.82 1997
6026.55 1901
6027.29 1916
6028.02 1801
6028.75 1883
6029.48 1945
6030.22 1824
6030.95 1746
6031.68 1740
6032.42 1670
6033.15 1836
6033.88 1842
6034.61 1783
6035.35 1742
6036.08 1675
6036.81 1733
6037.55 1770
6038.28 1717
6039.01 1889
6039.74 1745
6040.48 1697
6041.21 1758
6041.94 1761
6042.68 1847
6043.41 1881
6044.14 1929
6044.88 1994
6045.61 2039
6046.35 1955
6047.08 2060
6047.81 2246
6048.55 2181
6049.28 2108
6050.01 2198
6050.75 2336
6051.48 2534
6052.22 2435
6052.95 2592
6053.68 2576
6054.42 2692
6055.15 2747
6055.89 2650
6056.62 2383
6057.35 2273
6058.09 2147
6058.82 2166
6059.56 2026
6060.29 2018
6061.03 1963
6061.76 1971
6062.50 1996
6063.23 1972
6063.96 2015
6064.70 2015
6065.43 1933
6066.17 1810
6066.90 1848
6067.64 1856
6068.37 1902
6069.11 1889
6069.84 1901
6070.58 1955
6071.31 1896
6072.05 1805
6072.78 1853
6073.52 1791
6074.25 1717
6074.99 1789
6075.72 1807
6076.46 1806
6077.20 1726
6077.93 1626
6078.67 1635
6079.40 1624
6080.14 1754
6080.87 1612
6081.61 1716
6082.35 1591
6083.08 1584
6083.82 1552
6084.55 1595
6085.29 1512
6086.02 1506
6086.76 1466
6087.50 1382
6088.23 1489
6088.97 1500
6089.71 1466
6090.44 1507
6091.18 1526
6091.91 1542
6092.65 1559
6093.39 1505
6094.12 1394
6094.86 1344
6095.60 1434
6096.33 1481
6097.07 1446
6097.81 1445
6098.54 1399
6099.28 1502
6100.02 1432
6100.75 1370
6101.49 1397
6102.23 1333
6102.96 1495
6103.70 1366
6104.44 1396
6105.18 1436
6105.91 1387
6106.65 1369
6107.39 1368
6108.12 1458
6108.86 1399
6109.60 1462
6110.34 1451
6111.07 1420
6111.81 1498
6112.55 1568
6113.29 1466
6114.03 1437
6114.76 1440
6115.50 1389
6116.24 1444
6116.98 1347
6117.71 1524
6118.45 1514
6119.19 1509
6119.93 1584
6120.67 1563
6121.40 1548
6122.14 1676
6122.88 1584
6123.62 1568
6124.36 1614
6125.10 1600
6125.83 1582
6126.57 1624
6127.31 1648
6128.05 1611
6128.79 1572
6129.53 1556
6130.27 1518
6131.00 1465
6131.74 1568
6132.48 1672
6133.22 1619
6133.96 1536
6134.70 1403
6135.44 1521
6136.18 1629
6136.92 1567
6137.65 1539
6138.39 1607
6139.13 1620
6139.87 1595
6140.61 1654
6141.35 1680
6142.09 1654
6142.83 1683
6143.57 1595
6144.31 1651
6145.05 1734
6145.79 1708
6146.53 1645
6147.27 1550
6148.01 1580
6148.75 1633
6149.49 1735
6150.23 1704
6150.97 1726
6151.71 1799
6152.45 1701
6153.19 1719
6153.93 1670
6154.67 1658
6155.41 1696
6156.15 1746
6156.89 1693
6157.63 1665
6158.37 1698
6159.11 1700
6159.85 1759
6160.59 1701
6161.33 1737
6162.07 1952
6162.81 1825
6163.55 1875
6164.29 1888
6165.03 2024
6165.77 2138
6166.51 2115
6167.26 2350
6168.00 2428
6168.74 2541
6169.48 2582
6170.22 2663
6170.96 2620
6171.70 2515
6172.44 2501
6173.18 2436
6173.93 2291
6174.67 2296
6175.41 2300
6176.15 2377
6176.89 2185
6177.63 2186
6178.37 2151
6179.12 2176
6179.86 2174
6180.60 2133
6181.34 2207
6182.08 2217
6182.82 2129
6183.57 2288
6184.31 2245
6185.05 2259
6185.79 2375
6186.53 2457
6187.28 2435
6188.02 2342
6188.76 2400
6189.50 2406
6190.25 2456
6190.99 2595
6191.73 2570
6192.47 2546
6193.21 2618
6193.96 2810
6194.70 2793
6195.44 2936
6196.19 3011
6196.93 2972
6197.67 2941
6198.41 2995
6199.16 2927
6199.90 2843
6200.64 2902
6201.38 2961
6202.13 2878
6202.87 2898
6203.61 3176
6204.36 3160
6205.10 3569
6205.84 4214
6206.59 4797
6207.33 5703
6208.07 7236
6208.82 8677
6209.56 10322
6210.30 11500
6211.05 12218
6211.79 12451
6212.53 12046
6213.28 11012
6214.02 9659
6214.77 8212
6215.51 6765
6216.25 5748
6217.00 4694
6217.74 4037
6218.48 3568
6219.23 3083
6219.97 2767
6220.72 2635
6221.46 2401
6222.21 2237
6222.95 2339
6223.69 2310
6224.44 2265
6225.18 2367
6225.93 2476
6226.67 2308
6227.42 2144
6228.16 2107
6228.91 2153
6229.65 1975
6230.39 1845
6231.14 1749
6231.88 1813
6232.63 1680
6233.37 1616
6234.12 1643
6234.86 1622
6235.61 1663
6236.35 1783
6237.10 1704
6237.84 1795
6238.59 1763
6239.33 1787
6240.08 1817
6240.82 1765
6241.57 1844
6242.32 1787
6243.06 1830
6243.81 1925
6244.55 1997
6245.30 1962
6246.04 2001
6246.79 2201
6247.53 2247
6248.28 2303
6249.03 2440
6249.77 2460
6250.52 2491
6251.26 2449
6252.01 2545
6252.76 2357
6253.50 2340
6254.25 2416
6254.99 2292
6255.74 2310
6256.49 2276
6257.23 2273
6257.98 2105
6258.73 2076
6259.47 2149
6260.22 2030
6260.97 1988
6261.71 2120
6262.46 2087
6263.21 2149
6263.95 2156
6264.70 2120
6265.45 2108
6266.19 2181
6266.94 2216
6267.69 2281
6268.43 2197
6269.18 2115
6269.93 2209
6270.67 2256
6271.42 2045
6272.17 2296
6272.92 2256
6273.66 2327
6274.41 2320
6275.16 2415
6275.91 2606
6276.65 2666
6277.40 2781
6278.15 2840
6278.90 2956
6279.64 3048
6280.39 2853
6281.14 2772
6281.89 2596
6282.63 2504
6283.38 2315
6284.13 2218
6284.88 2178
6285.63 1955
6286.37 2072
6287.12 2120
6287.87 2051
6288.62 2086
6289.37 2155
6290.11 2403
6290.86 2379
6291.61 2374
6292.36 2370
6293.11 2366
6293.86 2351
6294.60 2227
6295.35 2084
6296.10 2037
6296.85 1986
6297.60 1831
6298.35 1784
6299.10 1707
6299.85 1666
6300.59 1696
6301.34 1754
6302.09 1718
6302.84 1800
6303.59 1850
6304.34 2057
6305.09 2055
6305.84 1928
6306.59 1971
6307.34 1954
6308.09 1887
6308.84 1807
6309.58 1798
6310.33 1670
6311.08 1673
6311.83 1652
6312.58 1703
6313.33 1654
6314.08 1624
6314.83 1718
6315.58 1646
6316.33 1738
6317.08 1753
6317.83 1816
6318.58 1805
6319.33 1772
6320.08 1845
6320.83 1906
6321.58 1823
6322.33 1750
6323.08 1688
6323.83 1543
6324.58 1591
6325.33 1591
6326.08 1658
6326.83 1594
6327.58 1507
6328.33 1525
6329.09 1573
6329.84 1534
6330.59 1557
6331.34 1489
6332.09 1433
6332.84 1503
6333.59 1502
6334.34 1500
6335.09 1381
6335.84 1410
6336.59 1429
6337.34 1504
6338.10 1498
6338.85 1434
6339.60 1476
6340.35 1509
6341.10 1415
6341.85 1352
6342.60 1455
6343.36 1415
6344.11 1342
6344.86 1415
6345.61 1550
6346.36 1562
6347.11 1485
6347.86 1445
6348.62 1501
6349.37 1449
6350.12 1579
6350.87 1498
6351.62 1558
6352.38 1530
6353.13 1660
6353.88 1759
6354.63 1728
6355.38 1723
6356.14 1618
6356.89 1670
6357.64 1587
6358.39 1610
6359.15 1528
6359.90 1574
6360.65 1496
6361.40 1584
6362.16 1431
6362.91 1355
6363.66 1414
6364.41 1433
6365.17 1455
6365.92 1498
6366.67 1489
6367.42 1405
6368.18 1423
6368.93 1525
6369.68 1496
6370.44 1461
6371.19 1336
6371.94 1431
6372.70 1420
6373.45 1407
6374.20 1406
6374.96 1412
6375.71 1325
6376.46 1260
6377.22 1386
6377.97 1330
6378.72 1307
6379.48 1409
6380.23 1331
6380.98 1294
6381.74 1404
6382.49 1469
6383.24 1348
6384.00 1311
6384.75 1231
6385.51 1300
6386.26 1372
6387.01 1301
6387.77 1297
6388.52 1309
6389.28 1249
6390.03 1300
6390.79 1216
6391.54 1272
6392.29 1236
6393.05 1206
6393.80 1251
6394.56 1203
6395.31 1154
6396.07 1247
6396.82 1233
6397.58 1245
6398.33 1169
6399.08 1212
6399.84 1218
6400.59 1229
6401.35 1177
6402.10 1174
6402.86 1150
6403.61 1203
6404.37 1259
6405.12 1203
6405.88 1096
6406.63 1166
6407.39 1176
6408.15 1165
6408.90 1256
6409.66 1320
6410.41 1203
6411.17 1177
6411.92 1310
6412.68 1200
6413.43 1267
6414.19 1212
6414.94 1276
6415.70 1188
6416.46 1228
6417.21 1284
6417.97 1297
6418.72 1262
6419.48 1283
6420.24 1286
6420.99 1053
6421.75 1116
6422.50 1159
6423.26 1227
6424.02 1315
6424.77 1263
6425.53 1220
6426.28 1211
6427.04 1251
6427.80 1225
6428.55 1227
6429.31 1196
6430.07 1279
6430.82 1274
6431.58 1242
6432.34 1194
6433.09 1172
6433.85 1259
6434.61 1334
6435.36 1293
6436.12 1291
6436.88 1276
6437.64 1292
6438.39 1335
6439.15 1334
6439.91 1396
6440.66 1415
6441.42 1346
6442.18 1195
6442.94 1231
6443.69 1352
6444.45 1212
6445.21 1212
6445.97 1332
6446.72 1231
6447.48 1323
6448.24 1259
6449.00 1311
6449.75 1310
6450.51 1252
6451.27 1293
6452.03 1306
6452.79 1258
6453.54 1275
6454.30 1204
6455.06 1214
6455.82 1264
6456.58 1325
6457.33 1271
6458.09 1191
6458.85 1306
6459.61 1290
6460.37 1326
6461.12 1422
6461.88 1365
6462.64 1287
6463.40 1419
6464.16 1319
6464.92 1335
6465.68 1262
6466.44 1333
6467.19 1453
6467.95 1298
6468.71 1341
6469.47 1491
6470.23 1375
6470.99 1431
6471.75 1514
6472.51 1456
6473.27 1478
6474.02 1546
6474.78 1571
6475.54 1500
6476.30 1628
6477.06 1504
6477.82 1451
6478.58 1421
6479.34 1577
6480.10 1546
6480.86 1581
6481.62 1527
6482.38 1549
6483.14 1526
6483.90 1480
6484.66 1550
6485.42 1565
6486.18 1695
6486.94 1709
6487.70 1723
6488.46 1761
6489.22 1700
6489.98 1752
6490.74 1666
6491.50 1781
6492.26 1777
6493.02 1811
6493.78 1989
6494.54 1914
6495.30 1838
6496.06 1950
6496.82 2047
6497.58 2121
6498.34 1996
6499.10 1986
6499.86 2001
6500.62 2035
6501.38 1950
6502.14 2031
6502.91 1997
6503.67 2059
6504.43 1969
6505.19 2067
6505.95 2060
6506.71 2078
6507.47 2109
6508.23 2181
6508.99 2196
6509.76 2318
6510.52 2433
6511.28 2333
6512.04 2397
6512.80 2727
6513.56 2577
6514.32 2643
6515.09 2673
6515.85 2530
6516.61 2518
6517.37 2566
6518.13 2610
6518.89 2415
6519.66 2452
6520.42 2539
6521.18 2619
6521.94 2698
6522.70 2683
6523.47 2645
6524.23 2695
6524.99 3050
6525.75 3104
6526.51 3493
6527.28 3565
6528.04 3861
6528.80 4084
6529.56 4356
6530.33 4120
6531.09 4204
6531.85 4244
6532.61 4222
6533.38 4117
6534.14 4351
6534.90 4937
6535.66 5581
6536.43 6326
6537.19 7430
6537.95 7893
6538.72 8250
6539.48 8089
6540.24 7590
6541.01 6912
6541.77 5750
6542.53 4893
6543.29 4259
6544.06 3859
6544.82 3185
6545.58 2840
6546.35 2657
6547.11 2476
6547.87 2232
6548.64 2249
6549.40 2202
6550.17 2122
6550.93 2057
6551.69 2302
6552.46 2120
6553.22 2085
6553.98 2150
6554.75 2179
6555.51 2094
6556.28 2106
6557.04 2021
6557.80 1956
6558.57 2009
6559.33 2033
6560.10 2027
6560.86 2146
6561.63 2230
6562.39 2085
6563.15 2174
6563.92 2241
6564.68 2310
6565.45 2264
6566.21 2307
6566.98 2351
6567.74 2311
6568.51 2307
6569.27 2278
6570.04 2361
6570.80 2255
6571.57 2301
6572.33 2507
6573.09 2732
6573.86 2730
6574.63 2922
6575.39 2849
6576.16 3101
6576.92 3154
6577.69 3175
6578.45 2995
6579.22 2819
6579.98 2711
6580.75 2798
6581.51 2924
6582.28 2794
6583.04 2733
6583.81 2545
6584.57 2549
6585.34 2561
6586.11 2560
6586.87 2495
6587.64 2389
6588.40 2498
6589.17 2649
6589.94 2714
6590.70 2778
6591.47 2872
6592.23 2995
6593.00 3199
6593.77 3421
6594.53 3816
6595.30 4196
6596.06 4197
6596.83 4316
6597.60 4517
6598.36 4516
6599.13 4063
6599.90 3855
6600.66 3481
6601.43 3372
6602.20 3186
6602.96 3144
6603.73 2899
6604.50 2870
6605.26 2660
6606.03 2667
6606.80 2678
6607.56 2527
6608.33 2719
6609.10 2769
6609.87 2817
6610.63 2822
6611.40 2892
6612.17 2866
6612.93 2828
6613.70 2830
6614.47 2624
6615.24 2729
6616.00 3081
6616.77 2742
6617.54 2756
6618.31 2946
6619.07 2793
6619.84 2885
6620.61 2730
6621.38 2695
6622.15 2680
6622.91 2674
6623.68 2702
6624.45 2722
6625.22 2672
6625.99 2652
6626.75 2524
6627.52 2731
6628.29 2667
6629.06 2738
6629.83 2826
6630.59 2916
6631.36 3193
6632.13 3494
6632.90 3912
6633.67 4858
6634.44 5696
6635.21 6519
6635.97 7203
6636.74 7769
6637.51 7967
6638.28 7608
6639.05 7034
6639.82 6137
6640.59 5196
6641.36 4475
6642.12 3956
6642.89 3406
6643.66 3077
6644.43 2542
6645.20 2439
6645.97 2447
6646.74 2237
6647.51 2119
6648.28 2096
6649.05 2085
6649.82 2142
6650.59 2161
6651.36 2164
6652.13 2218
6652.89 2130
6653.66 2133
6654.43 2162
6655.20 2043
6655.97 1998
6656.74 2064
6657.51 2092
6658.28 1897
6659.05 1824
6659.82 2019
6660.59 1956
6661.36 1871
6662.13 1809
6662.90 1799
6663.67 1887
6664.44 1815
6665.21 1871
6665.98 2008
6666.76 1871
6667.53 1921
6668.30 1837
6669.07 1869
6669.84 1878
6670.61 1891
6671.38 1880
6672.15 2054
6672.92 2140
6673.69 2281
6674.46 2181
6675.23 2283
6676.00 2279
6676.77 2162
6677.55 2164
6678.32 1999
6679.09 2072
6679.86 2054
6680.63 2061
6681.40 2025
6682.17 2060
6682.94 2118
6683.72 2172
6684.49 2243
6685.26 2406
6686.03 2376
6686.80 2346
6687.57 2396
6688.34 2601
6689.12 2512
6689.89 2335
6690.66 2121
6691.43 1999
6692.20 2101
6692.98 2054
6693.75 1944
6694.52 1922
6695.29 1949
6696.06 1895
6696.84 1849
6697.61 1910
6698.38 1792
6699.15 1711
6699.92 1821
6700.70 1881
6701.47 1906
6702.24 1918
6703.01 1860
6703.79 1823
6704.56 1750
6705.33 1760
6706.11 1756
6706.88 1719
6707.65 1788
6708.42 1747
6709.20 1711
6709.97 1782
6710.74 1829
6711.52 1691
6712.29 1696
6713.06 1733
6713.83 1662
6714.61 1587
6715.38 1455
6716.15 1487
6716.93 1588
6717.70 1589
6718.47 1561
6719.25 1559
6720.02 1416
6720.79 1552
6721.57 1462
6722.34 1489
6723.12 1421
6723.89 1471
6724.66 1439
6725.44 1437
6726.21 1476
6726.98 1432
6727.76 1303
6728.53 1269
6729.31 1311
6730.08 1395
6730.85 1387
6731.63 1273
6732.40 1406
6733.18 1405
6733.95 1370
6734.73 1455
6735.50 1365
6736.27 1424
6737.05 1573
6737.82 1504
6738.60 1436
6739.37 1476
6740.15 1498
6740.92 1474
6741.70 1413
6742.47 1422
6743.25 1301
6744.02 1425
6744.80 1424
6745.57 1460
6746.35 1503
6747.12 1523
6747.90 1421
6748.67 1437
6749.45 1634
6750.22 1500
6751.00 1590
6751.77 1670
6752.55 1662
6753.32 1759
6754.10 1898
6754.87 1831
6755.65 1835
6756.43 1886
6757.20 1767
6757.98 1739
6758.75 1634
6759.53 1534
6760.30 1456
6761.08 1384
6761.86 1473
6762.63 1536
6763.41 1474
6764.18 1496
6764.96 1404
6765.74 1327
6766.51 1410
6767.29 1380
6768.06 1360
6768.84 1344
6769.62 1360
6770.39 1415
6771.17 1407
6771.95 1362
6772.72 1403
6773.50 1363
6774.28 1367
6775.05 1306
6775.83 1319
6776.61 1376
6777.38 1319
6778.16 1359
6778.94 1387
6779.71 1355
6780.49 1352
6781.27 1323
6782.05 1310
6782.82 1353
6783.60 1407
6784.38 1340
6785.15 1299
6785.93 1283
6786.71 1277
6787.49 1314
6788.26 1358
6789.04 1285
6789.82 1331
6790.60 1382
6791.37 1235
6792.15 1267
6792.93 1294
6793.71 1279
6794.48 1296
6795.26 1318
6796.04 1266
6796.82 1168
6797.60 1186
6798.37 1274
6799.15 1153
6799.93 1228
6800.71 1231
6801.49 1217
6802.26 1233
6803.04 1249
6803.82 1309
6804.60 1339
6805.38 1295
6806.16 1337
6806.93 1389
6807.71 1434
6808.49 1333
6809.27 1253
6810.05 1273
6810.83 1311
6811.61 1226
6812.39 1312
6813.16 1327
6813.94 1260
6814.72 1254
6815.50 1184
6816.28 1287
6817.06 1364
6817.84 1415
6818.62 1439
6819.40 1436
6820.18 1370
6820.96 1382
6821.73 1368
6822.51 1391
6823.29 1451
6824.07 1438
6824.85 1386
6825.63 1357
6826.41 1328
6827.19 1326
6827.97 1284
6828.75 1257
6829.53 1263
6830.31 1224
6831.09 1259
6831.87 1274
6832.65 1159
6833.43 1219
6834.21 1344
6834.99 1263
6835.77 1243
6836.55 1287
6837.33 1220
6838.11 1192
6838.89 1131
6839.67 1116
6840.45 1079
6841.23 1293
6842.01 1246
6842.79 1176
6843.57 1227
6844.35 1104
6845.14 1218
6845.92 1254
6846.70 1318
6847.48 1347
6848.26 1401
6849.04 1437
6849.82 1620
6850.60 1915
6851.38 2030
6852.16 2212
6852.94 2260
6853.73 2404
6854.51 2292
6855.29 2101
6856.07 1998
6856.85 1829
6857.63 1658
6858.41 1541
6859.20 1583
6859.98 1461
6860.76 1381
6861.54 1342
6862.32 1281
6863.10 1320
6863.89 1313
6864.67 1344
6865.45 1389
6866.23 1475
6867.01 1502
6867.79 1483
6868.58 1469
6869.36 1472
6870.14 1440
6870.92 1321
6871.71 1338
6872.49 1356
6873.27 1275
6874.05 1328
6874.83 1318
6875.62 1230
6876.40 1336
6877.18 1297
6877.96 1236
6878.75 1284
6879.53 1210
6880.31 1299
6881.10 1389
6881.88 1457
6882.66 1420
6883.44 1434
6884.23 1535
6885.01 1689
6885.79 1559
6886.58 1678
6887.36 1849
6888.14 1987
6888.92 2219
6889.71 2407
6890.49 2464
6891.27 2367
6892.06 2048
6892.84 2027
6893.62 1909
6894.41 1735
6895.19 1623
6895.98 1569
6896.76 1618
6897.54 1615
6898.33 1544
6899.11 1460
6899.89 1509
6900.68 1634
6901.46 1552
6902.25 1682
6903.03 1735
6903.81 1620
6904.60 1654
6905.38 1576
6906.17 1546
6906.95 1551
6907.73 1384
6908.52 1507
6909.30 1487
6910.09 1513
6910.87 1480
6911.66 1333
6912.44 1508
6913.23 1379
6914.01 1385
6914.79 1508
6915.58 1539
6916.36 1491
6917.15 1423
6917.93 1384
6918.72 1472
6919.50 1448
6920.29 1401
6921.07 1455
6921.86 1448
6922.64 1450
6923.43 1442
6924.21 1367
6925.00 1351
6925.78 1382
6926.57 1456
6927.36 1404
6928.14 1375
6928.93 1373
6929.71 1519
6930.50 1468
6931.28 1476
6932.07 1544
6932.85 1552
6933.64 1504
6934.43 1481
6935.21 1516
6936.00 1560
6936.78 1462
6937.57 1560
6938.36 1496
6939.14 1476
6939.93 1508
6940.71 1660
6941.50 1656
6942.29 1678
6943.07 1739
6943.86 1816
6944.64 1896
6945.43 1934
6946.22 1887
6947.00 1910
6947.79 2038
6948.58 2071
6949.36 2193
6950.15 2123
6950.94 2031
6951.72 2144
6952.51 2112
6953.30 2030
6954.08 1904
6954.87 1821
6955.66 2113
6956.45 1991
6957.23 1927
6958.02 2079
6958.81 1998
6959.59 2040
6960.38 2009
6961.17 1891
6961.96 1972
6962.74 1934
6963.53 1988
6964.32 1982
6965.11 1991
6965.89 2107
6966.68 2042
6967.47 2103
6968.26 2081
6969.04 2217
6969.83 2289
6970.62 2298
6971.41 2272
6972.20 2287
6972.98 2286
6973.77 2432
6974.56 2351
6975.35 2355
6976.14 2323
6976.92 2326
6977.71 2338
6978.50 2455
6979.29 2591
6980.08 2519
6980.87 2717
6981.65 2910
6982.44 3008
6983.23 3275
6984.02 3779
6984.81 4199
6985.60 5047
6986.39 5597
6987.17 6182
6987.96 6402
6988.75 6223
6989.54 6004
6990.33 5406
6991.12 4828
6991.91 4370
6992.70 3895
6993.49 3383
6994.28 3215
6995.06 2976
6995.85 2856
6996.64 2883
6997.43 3050
6998.22 3252
6999.01 3923
6999.80 4420
7000.59 4929
7001.38 5603
7002.17 5497
7002.96 5578
7003.75 5100
7004.54 4551
7005.33 4224
7006.12 3670
7006.91 3148
7007.70 2624
7008.49 2379
7009.28 2189
7010.07 2051
7010.86 1949
7011.65 1902
7012.44 1879
7013.23 1785
7014.02 1951
7014.81 1943
7015.60 1820
7016.39 1914
7017.18 1836
7017.97 1807
7018.76 1741
7019.55 1770
7020.34 1814
7021.13 1698
7021.92 1651
7022.71 1718
7023.51 1727
7024.30 1691
7025.09 1744
7025.88 1853
7026.67 1897
7027.46 1942
7028.25 1902
7029.04 1765
7029.83 1866
7030.63 1879
7031.42 1767
7032.21 1691
7033.00 1802
7033.79 1873
7034.58 1642
7035.37 1549
7036.16 1632
7036.96 1662
7037.75 1711
7038.54 1737
7039.33 1799
7040.12 1969
7040.92 1994
7041.71 1874
7042.50 1861
7043.29 1953
7044.08 2078
7044.87 2062
7045.67 1922
7046.46 2008
7047.25 2039
7048.04 2125
7048.84 2107
7049.63 2146
7050.42 2088
7051.21 2152
7052.00 2336
7052.80 2291
7053.59 2040
7054.38 2010
7055.18 1934
7055.97 1837
7056.76 1847
7057.55 1789
7058.35 1786
7059.14 1778
7059.93 1668
7060.72 1754
7061.52 1670
7062.31 1713
7063.10 1745
7063.90 1773
7064.69 1763
7065.48 1834
7066.28 1755
7067.07 1635
7067.86 1679
7068.66 1670
7069.45 1670
7070.24 1651
7071.04 1687
7071.83 1554
7072.62 1686
7073.42 1587
7074.21 1675
7075.00 1633
7075.80 1551
7076.59 1584
7077.39 1607
7078.18 1511
7078.97 1578
7079.77 1520
7080.56 1518
7081.36 1555
7082.15 1607
7082.94 1505
7083.74 1642
7084.53 1516
7085.33 1528
7086.12 1539
7086.92 1557
7087.71 1568
7088.50 1542
7089.30 1558
7090.09 1561
7090.89 1648
7091.68 1815
7092.48 2064
7093.27 2071
7094.07 2080
7094.86 2142
7095.66 2137
7096.45 2135
7097.25 1955
7098.04 1665
7098.84 1583
7099.63 1552
7100.43 1460
7101.22 1431
7102.02 1454
7102.81 1523
7103.61 1466
7104.40 1413
7105.20 1509
7105.99 1487
7106.79 1323
7107.59 1285
7108.38 1346
7109.18 1313
7109.97 1254
7110.77 1234
7111.56 1270
7112.36 1309
7113.16 1230
7113.95 1255
7114.75 1219
7115.54 1223
7116.34 1262
7117.14 1250
7117.93 1244
7118.73 1194
7119.52 1232
7120.32 1187
7121.12 1277
7121.91 1195
7122.71 1336
7123.51 1281
7124.30 1155
7125.10 1148
7125.90 1245
7126.69 1140
7127.49 1086
7128.29 1143
7129.08 1095
7129.88 1211
7130.68 1169
7131.47 1176
7132.27 1178
7133.07 1141
7133.86 1159
7134.66 1208
7135.46 1206
7136.26 1175
7137.05 1169
7137.85 1166
7138.65 1243
7139.44 1110
7140.24 1024
7141.04 1164
7141.84 1181
7142.63 1174
7143.43 1197
7144.23 1115
7145.03 1210
7145.83 1167
7146.62 1163
7147.42 1150
7148.22 1108
7149.02 1212
7149.81 1189
7150.61 1123
7151.41 1171
7152.21 1131
7153.01 1140
7153.80 1149
7154.60 1046
7155.40 1084
7156.20 1167
7157.00 1150
7157.80 1135
7158.59 1094
7159.39 1097
7160.19 1085
7160.99 988
7161.79 1046
7162.59 1017
7163.39 1026
7164.18 1096
7164.98 1044
7165.78 989
7166.58 1000
7167.38 1126
7168.18 993
7168.98 1122
7169.78 1064
7170.58 1080
7171.38 1083
7172.17 1126
7172.97 1065
7173.77 977
7174.57 949
7175.37 1021
7176.17 1029
7176.97 1039
7177.77 1060
7178.57 977
7179.37 1013
7180.17 989
7180.97 939
7181.77 1029
7182.57 1097
7183.37 1097
7184.17 1200
7184.97 1190
7185.77 1124
7186.57 1126
7187.37 1087
7188.17 1086
7188.97 1134
7189.77 1114
7190.57 992
7191.37 955
7192.17 961
7192.97 913
7193.77 851
7194.57 981
7195.37 980
7196.17 1083
7196.97 992
7197.77 961
7198.57 946
7199.37 993
7200.17 1017
7200.97 977
7201.77 978
7202.58 1002
7203.38 985
7204.18 951
7204.98 915
7205.78 1024
7206.58 986
7207.38 1064
7208.18 958
7208.98 1039
7209.79 1005
7210.59 911
7211.39 859
7212.19 872
7212.99 959
7213.79 935
7214.59 900
7215.40 939
7216.20 939
7217.00 890
7217.80 1006
7218.60 1001
7219.40 948
7220.21 898
7221.01 959
7221.81 1101
7222.61 1003
7223.41 915
7224.22 899
7225.02 968
7225.82 1030
7226.62 951
7227.43 1022
7228.23 911
7229.03 955
7229.83 967
7230.63 942
7231.44 965
7232.24 925
7233.04 948
7233.84 945
7234.65 978
7235.45 914
7236.25 896
7237.06 904
7237.86 1006
7238.66 1038
7239.46 969
7240.27 1052
7241.07 916
7241.87 937
7242.68 986
7243.48 998
7244.28 1032
7245.09 978
7245.89 1017
7246.69 980
7247.50 1010
7248.30 1007
7249.10 1009
7249.91 1030
7250.71 1031
7251.51 1023
7252.32 1050
7253.12 993
7253.92 1049
7254.73 1114
7255.53 1119
7256.34 1163
7257.14 1118
7257.94 1104
7258.75 1077
7259.55 1183
7260.36 1177
7261.16 1119
7261.96 1154
7262.77 1224
7263.57 1301
7264.38 1322
7265.18 1381
7265.99 1301
7266.79 1200
7267.59 1215
7268.40 1267
7269.20 1219
7270.01 1320
7270.81 1308
7271.62 1307
7272.42 1320
7273.23 1257
7274.03 1288
7274.84 1263
7275.64 1259
7276.45 1364
7277.25 1332
7278.06 1346
7278.86 1330
7279.67 1408
7280.47 1400
7281.28 1398
7282.08 1509
7282.89 1638
7283.69 1956
7284.50 2237
7285.30 2429
7286.11 2577
7286.92 2594
7287.72 2604
7288.53 2410
7289.33 2175
7290.14 2138
7290.94 1952
7291.75 1852
7292.56 1661
7293.36 1491
7294.17 1506
7294.97 1461
7295.78 1367
7296.59 1377
7297.39 1402
7298.20 1391
7299.00 1427
7299.81 1360
7300.62 1287
7301.42 1318
7302.23 1381
7303.04 1444
7303.84 1483
7304.65 1427
7305.46 1480
7306.26 1408
7307.07 1475
7307.88 1532
7308.68 1523
7309.49 1503
7310.30 1658
7311.10 1657
7311.91 1770
7312.72 1842
7313.52 1832
7314.33 1891
7315.14 1907
7315.95 2005
7316.75 1935
7317.56 2022
7318.37 2068
7319.18 2322
7319.98 2462
7320.79 2690
7321.60 2645
7322.40 2827
7323.21 2921
7324.02 2788
7324.83 2672
7325.64 2447
7326.44 2209
7327.25 2072
7328.06 1918
7328.87 1807
7329.67 1752
7330.48 1636
7331.29 1575
7332.10 1612
7332.91 1671
7333.71 1635
7334.52 1818
7335.33 2071
7336.14 2066
7336.95 2064
7337.76 2142
7338.56 2123
7339.37 2023
7340.18 2055
7340.99 1825
7341.80 1674
7342.61 1606
7343.42 1484
7344.22 1444
7345.03 1405
7345.84 1455
7346.65 1448
7347.46 1449
7348.27 1417
7349.08 1455
7349.89 1392
7350.70 1443
7351.51 1495
7352.31 1325
7353.12 1339
7353.93 1367
7354.74 1453
7355.55 1409
7356.36 1315
7357.17 1348
7357.98 1284
7358.79 1315
7359.60 1375
7360.41 1329
7361.22 1382
7362.03 1397
7362.84 1441
7363.65 1378
7364.46 1289
7365.27 1363
7366.08 1461
7366.89 1537
7367.70 1501
7368.51 1436
7369.32 1439
7370.13 1327
7370.94 1398
7371.75 1470
7372.56 1492
7373.37 1396
7374.18 1457
7374.99 1401
7375.80 1495
7376.61 1422
7377.42 1440
7378.23 1603
7379.04 1646
7379.85 1652
7380.66 1777
7381.48 1989
7382.29 2229
7383.10 2097
7383.91 2099
7384.72 2005
7385.53 1967
7386.34 1949
7387.15 1758
7387.96 1731
7388.77 1595
7389.59 1512
7390.40 1545
7391.21 1323
7392.02 1264
7392.83 1240
7393.64 1252
7394.45 1296
7395.27 1237
7396.08 1250
7396.89 1226
7397.70 1272
7398.51 1413
7399.32 1440
7400.14 1501
7400.95 1540
7401.76 1701
7402.57 1798
7403.38 1732
7404.20 1862
7405.01 1661
7405.82 1737
7406.63 1615
7407.44 1610
7408.26 1419
7409.07 1477
7409.88 1514
7410.69 1367
7411.51 1311
7412.32 1293
7413.13 1219
7413.94 1198
7414.76 1178
7415.57 1080
7416.38 1138
7417.19 1089
7418.01 1050
7418.82 1061
7419.63 1039
7420.45 1080
7421.26 996
7422.07 959
7422.88 982
7423.70 943
7424.51 1007
7425.32 993
7426.14 1044
7426.95 953
7427.76 1037
7428.58 1024
7429.39 922
7430.20 946
7431.02 1048
7431.83 894
7432.64 933
7433.46 1028
7434.27 968
7435.09 967
7435.90 980
7436.71 1067
7437.53 1017
7438.34 993
7439.16 983
7439.97 940
7440.78 958
7441.60 1009
7442.41 1003
7443.23 988
7444.04 1049
7444.85 1064
7445.67 1081
7446.48 1139
7447.30 1136
7448.11 1079
7448.93 1119
7449.74 1055
7450.56 998
7451.37 1038
7452.18 1023
7453.00 1017
7453.81 963
7454.63 980
7455.44 1005
7456.26 1000
7457.07 953
7457.89 968
7458.70 1045
7459.52 1097
7460.33 1032
7461.15 1006
7461.96 1064
7462.78 1023
7463.59 1084
7464.41 1039
7465.23 975
7466.04 984
7466.86 1053
7467.67 1104
7468.49 1022
7469.30 945
7470.12 993
7470.93 1036
7471.75 1051
7472.57 1065
7473.38 1128
7474.20 1004
7475.01 1007
7475.83 1024
7476.65 1099
7477.46 958
7478.28 937
7479.09 1004
7479.91 1048
7480.73 918
7481.54 904
7482.36 905
7483.18 902
7483.99 839
7484.81 881
7485.62 958
7486.44 969
7487.26 878
7488.07 977
7488.89 905
7489.71 931
7490.52 896
7491.34 924
7492.16 852
7492.98 930
7493.79 955
7494.61 908
7495.43 865
7496.24 915
7497.06 957
7497.88 886
7498.70 854
7499.51 881
7500.33 887
7501.15 767
7501.96 814
7502.78 898
7503.60 893
7504.42 858
7505.23 760
7506.05 846
7506.87 891
7507.69 887
7508.51 914
7509.32 895
7510.14 930
7510.96 877
7511.78 846
7512.59 811
7513.41 885
7514.23 860
7515.05 892
7515.87 870
7516.69 804
7517.50 804
7518.32 791
7519.14 745
7519.96 826
7520.78 865
7521.60 749
7522.41 817
7523.23 851
7524.05 831
7524.87 829
7525.69 861
7526.51 928
7527.33 889
7528.14 850
7528.96 817
7529.78 864
7530.60 894
7531.42 858
7532.24 794
7533.06 823
7533.88 800
7534.70 810
7535.52 819
7536.34 851
7537.16 856
7537.97 838
7538.79 830
7539.61 858
7540.43 902
7541.25 837
7542.07 850
7542.89 854
7543.71 896
7544.53 869
7545.35 879
7546.17 936
7546.99 912
7547.81 910
7548.63 954
7549.45 921
7550.27 919
7551.09 899
7551.91 937
7552.73 921
7553.55 918
7554.37 940
7555.19 868
7556.01 863
7556.83 958
7557.65 973
7558.47 1000
7559.29 1084
7560.11 1038
7560.93 1060
7561.76 1175
7562.58 1063
7563.40 1054
7564.22 1005
7565.04 961
7565.86 955
7566.68 917
7567.50 893
7568.32 902
7569.14 922
7569.96 922
7570.79 902
7571.61 935
7572.43 861
7573.25 870
7574.07 861
7574.89 899
7575.71 861
7576.54 883
7577.36 816
7578.18 913
7579.00 923
7579.82 893
7580.64 957
7581.46 905
7582.29 854
7583.11 905
7583.93 929
7584.75 960
7585.57 937
7586.40 930
7587.22 900
7588.04 942
7588.86 984
7589.68 998
7590.51 1019
7591.33 1038
7592.15 930
7592.97 964
7593.80 937
7594.62 1004
7595.44 961
7596.26 978
7597.09 984
7597.91 932
7598.73 970
7599.55 941
7600.38 1031
7601.20 1019
7602.02 974
7602.85 1016
7603.67 1183
7604.49 1292
7605.31 1324
7606.14 1356
7606.96 1262
7607.78 1242
7608.61 1229
7609.43 1212
7610.25 1125
7611.08 1105
7611.90 1102
7612.72 1067
7613.55 1104
7614.37 1134
7615.19 1035
7616.02 1022
7616.84 1046
7617.67 1100
7618.49 1060
7619.31 1170
7620.14 1287
7620.96 1290
7621.78 1158
7622.61 1076
7623.43 1116
7624.26 1041
7625.08 1017
7625.91 1156
7626.73 1094
7627.55 1091
7628.38 1067
7629.20 1119
7630.03 1255
7630.85 1197
7631.68 1233
7632.50 1422
7633.32 1405
7634.15 1465
7634.97 1456
7635.80 1369
7636.62 1300
7637.45 1242
7638.27 1215
7639.10 1054
7639.92 999
7640.75 970
7641.57 902
7642.40 879
7643.22 955
7644.05 846
7644.87 904
7645.70 882
7646.52 840
7647.35 871
7648.17 796
7649.00 752
7649.82 785
7650.65 857
7651.48 926
7652.30 865
7653.13 897
7653.95 806
7654.78 872
7655.60 789
7656.43 861
7657.26 842
7658.08 823
7658.91 831
7659.73 861
7660.56 833
7661.39 764
7662.21 858
7663.04 877
7663.86 804
7664.69 847
7665.52 946
7666.34 853
7667.17 772
7668.00 795
7668.82 800
7669.65 840
7670.48 863
7671.30 852
7672.13 862
7672.96 835
7673.78 812
7674.61 822
7675.44 891
7676.26 784
7677.09 826
7677.92 844
7678.74 862
7679.57 781
7680.40 812
7681.22 903
7682.05 831
7682.88 893
7683.71 805
7684.53 792
7685.36 776
7686.19 756
7687.02 782
7687.84 796
7688.67 831
7689.50 861
7690.33 936
7691.15 899
7691.98 875
7692.81 880
7693.64 888
7694.47 793
7695.29 747
7696.12 803
7696.95 812
7697.78 769
7698.61 833
7699.43 845
7700.26 811
7701.09 878
7701.92 922
7702.75 842
7703.57 920
7704.40 923
7705.23 839
7706.06 874
7706.89 877
7707.72 907
7708.55 891
7709.37 898
7710.20 946
7711.03 902
7711.86 903
7712.69 891
7713.52 942
7714.35 827
7715.18 904
7716.01 911
7716.83 893
7717.66 977
7718.49 888
7719.32 882
7720.15 888
7720.98 922
7721.81 789
7722.64 804
7723.47 772
7724.30 918
7725.13 895
7725.96 854
7726.79 857
7727.62 831
7728.45 869
7729.28 844
7730.11 855
7730.94 874
7731.77 866
7732.60 848
7733.42 820
7734.25 845
7735.09 797
7735.92 815
7736.75 909
7737.58 758
7738.41 759
7739.24 814
7740.07 758
7740.90 792
7741.73 823
7742.56 859
7743.39 971
7744.22 945
7745.05 976
7745.88 1119
7746.71 1195
7747.54 1463
7748.37 1668
7749.20 1834
7750.03 1932
7750.86 1896
7751.70 1761
7752.53 1582
7753.36 1437
7754.19 1352
7755.02 1204
7755.85 1074
7756.68 993
7757.51 950
7758.34 959
7759.18 911
7760.01 864
7760.84 814
7761.67 881
7762.50 954
7763.33 944
7764.16 973
7765.00 873
7765.83 857
7766.66 859
7767.49 816
7768.32 847
7769.16 847
7769.99 780
7770.82 741
7771.65 791
7772.48 789
7773.32 760
7774.15 717
7774.98 770
7775.81 800
7776.64 774
7777.48 854
7778.31 814
7779.14 815
7779.97 829
7780.81 796
7781.64 786
7782.47 780
7783.30 828
7784.14 761
7784.97 869
7785.80 897
7786.64 915
7787.47 969
7788.30 1017
7789.13 979
7789.97 899
7790.80 867
7791.63 887
7792.47 895
7793.30 952
7794.13 965
7794.97 850
7795.80 872
7796.63 874
7797.47 923
7798.30 916
7799.13 899
7799.97 828
7800.80 736
7801.63 861
7802.47 922
7803.30 867
7804.13 821
7804.97 894
7805.80 898
7806.64 959
7807.47 966
7808.30 940
7809.14 922
7809.97 882
7810.81 869
7811.64 944
7812.47 898
7813.31 884
7814.14 901
7814.98 912
7815.81 882
7816.65 928
7817.48 996
7818.32 995
7819.15 998
7819.98 1001
7820.82 962
7821.65 996
7822.49 924
7823.32 947
7824.16 997
7824.99 980
7825.83 1002
7826.66 973
7827.50 980
7828.33 1025
7829.17 980
7830.00 1057
7830.84 1010
7831.67 945
7832.51 870
7833.34 890
7834.18 1036
7835.02 1038
7835.85 1024
7836.69 1056
7837.52 1001
7838.36 1036
7839.19 1009
7840.03 952
7840.86 1029
7841.70 1063
7842.54 964
7843.37 854
7844.21 862
7845.04 931
7845.88 900
7846.72 889
7847.55 844
7848.39 844
7849.22 832
7850.06 859
7850.90 840
7851.73 731
7852.57 786
7853.41 803
7854.24 777
7855.08 828
7855.92 887
7856.75 857
7857.59 847
7858.43 903
7859.26 838
7860.10 780
7860.94 871
7861.77 967
7862.61 982
7863.45 852
7864.28 836
7865.12 856
7865.96 828
7866.79 870
7867.63 842
7868.47 780
7869.31 808
7870.14 823
7870.98 781
7871.82 852
7872.66 837
7873.49 832
7874.33 883
7875.17 863
7876.01 857
7876.84 960
7877.68 1057
7878.52 983
7879.36 1071
7880.19 1190
7881.03 1006
7881.87 941
7882.71 933
7883.55 907
7884.38 906
7885.22 920
7886.06 854
7886.90 859
7887.74 872
7888.57 945
7889.41 959
7890.25 1008
7891.09 966
7891.93 946
7892.77 992
7893.61 909
7894.44 913
7895.28 937
7896.12 922
7896.96 859
7897.80 784
7898.64 795
7899.48 833
7900.32 916
7901.15 876
7901.99 884
7902.83 820
7903.67 852
7904.51 842
7905.35 819
7906.19 898
7907.03 863
7907.87 803
7908.71 853
7909.55 817
7910.39 842
7911.22 816
7912.06 782
7912.90 814
7913.74 848
7914.58 875
7915.42 853
7916.26 849
7917.10 976
7917.94 958
7918.78 1019
7919.62 973
7920.46 997
7921.30 1089
7922.14 940
7922.98 900
7923.82 963
7924.66 891
7925.50 861
7926.34 824
7927.18 850
7928.02 895
7928.86 775
7929.70 778
7930.55 813
7931.39 767
7932.23 762
7933.07 747
7933.91 833
7934.75 773
7935.59 766
7936.43 696
7937.27 776
7938.11 723
7938.95 765
7939.79 819
7940.63 746
7941.48 731
7942.32 819
7943.16 718
7944.00 689
7944.84 765
7945.68 833
7946.52 930
7947.36 847
7948.21 829
7949.05 921
7949.89 861
7950.73 771
7951.57 819
7952.41 744
7953.26 830
7954.10 870
7954.94 918
7955.78 887
7956.62 858
7957.47 864
7958.31 872
7959.15 862
7959.99 872
7960.83 824
7961.68 857
7962.52 862
7963.36 754
7964.20 786
7965.04 847
7965.89 850
7966.73 884
7967.57 887
7968.41 961
7969.26 984
7970.10 960
7970.94 886
7971.78 943
7972.63 1005
7973.47 894
7974.31 806
7975.16 770
7976.00 856
7976.84 844
7977.68 754
7978.53 764
7979.37 730
7980.21 858
7981.06 775
7981.90 764
7982.74 773
7983.59 792
7984.43 775
7985.27 771
7986.12 805
7986.96 746
7987.80 720
7988.65 795
7989.49 792
7990.34 790
7991.18 764
7992.02 771
7992.87 849
7993.71 766
7994.55 731
7995.40 701
7996.24 707
7997.09 812
7997.93 765
7998.77 656
7999.62 677
8000.46 667
8001.31 710
8002.15 696
8003.00 694
8003.84 722
8004.68 697
8005.53 737
8006.37 730
8007.22 725
8008.06 733
8008.91 681
8009.75 786
8010.60 731
8011.44 737
8012.29 705
8013.13 775
8013.98 688
8014.82 678
8015.67 693
8016.51 719
8017.36 755
8018.20 666
8019.05 657
8019.89 657
8020.74 683
8021.58 741
8022.43 674
8023.27 667
8024.12 661
8024.96 702
8025.81 665
8026.66 711
8027.50 694
8028.35 711
8029.19 705
8030.04 646
8030.88 615
8031.73 638
8032.58 745
8033.42 726
8034.27 698
8035.11 719
8035.96 758
8036.81 712
8037.65 754
8038.50 826
8039.35 730
8040.19 764
8041.04 742
8041.88 687
8042.73 677
8043.58 636
8044.42 655
8045.27 683
8046.12 613
8046.96 602
8047.81 600
8048.66 593
8049.50 651
8050.35 675
8051.20 631
8052.04 739
8052.89 730
8053.74 696
8054.59 658
8055.43 701
8056.28 703
8057.13 752
8057.97 752
8058.82 686
8059.67 670
8060.52 636
8061.36 609
8062.21 635
8063.06 679
8063.91 651
8064.75 643
8065.60 600
8066.45 646
8067.30 660
8068.15 674
8068.99 713
8069.84 588
8070.69 652
8071.54 658
8072.38 591
8073.23 677
8074.08 646
8074.93 620
8075.78 555
8076.63 594
8077.47 552
8078.32 659
8079.17 669
8080.02 665
8080.87 643
8081.72 582
8082.56 610
8083.41 637
8084.26 627
8085.11 639
8085.96 614
8086.81 625
8087.66 612
8088.51 630
8089.35 638
8090.20 611
8091.05 645
8091.90 598
8092.75 642
8093.60 651
8094.45 650
8095.30 695
8096.15 657
8097.00 654
8097.85 669
8098.70 625
8099.55 613
8100.39 606
8101.24 579
8102.09 613
8102.94 656
8103.79 699
8104.64 595
8105.49 664
8106.34 649
8107.19 668
8108.04 636
8108.89 644
8109.74 599
8110.59 671
8111.44 627
8112.29 560
8113.14 542
8113.99 582
8114.84 665
8115.69 670
8116.54 629
8117.39 569
8118.24 607
8119.09 597
8119.95 634
8120.80 660
8121.65 698
8122.50 674
8123.35 594
8124.20 643
8125.05 665
8125.90 665
8126.75 701
8127.60 654
8128.45 659
8129.30 624
8130.15 595
8131.01 661
8131.86 747
8132.71 593
8133.56 579
8134.41 614
8135.26 638
8136.11 682
8136.96 713
8137.82 660
8138.67 737
8139.52 675
8140.37 651
8141.22 715
8142.07 681
8142.93 684
8143.78 603
8144.63 700
8145.48 673
8146.33 652
8147.19 675
8148.04 672
8148.89 640
8149.74 667
8150.59 714
8151.45 741
8152.30 722
8153.15 668
8154.00 746
8154.85 661
8155.71 735
8156.56 801
8157.41 848
8158.26 819
8159.12 833
8159.97 811
8160.82 798
8161.68 657
8162.53 585
8163.38 621
8164.23 661
8165.09 657
8165.94 686
8166.79 678
8167.65 626
8168.50 658
8169.35 642
8170.20 649
8171.06 576
8171.91 674
8172.76 632
8173.62 602
8174.47 629
8175.32 629
8176.18 644
8177.03 622
8177.89 602
8178.74 602
8179.59 643
8180.45 626
8181.30 595
8182.15 582
8183.01 594
8183.86 616
8184.72 618
8185.57 596
8186.42 529
8187.28 534
8188.13 626
8188.99 673
8189.84 586
8190.69 637
8191.55 653
8192.40 592
8193.26 558
8194.11 645
8194.97 683
8195.82 598
8196.68 560
8197.53 544
8198.38 625
8199.24 554
8200.09 567
8200.95 568
8201.80 590
8202.66 558
8203.51 555
8204.37 632
8205.22 621
8206.08 617
8206.93 561
8207.79 654
8208.64 607
8209.50 640
8210.35 629
8211.21 605
8212.06 576
8212.92 573
8213.78 501
8214.63 564
8215.49 611
8216.34 613
8217.20 611
8218.05 557
8218.91 583
8219.76 645
8220.62 618
8221.48 623
8222.33 651
8223.19 634
8224.04 642
8224.90 638
8225.76 706
8226.61 694
8227.47 654
8228.32 651
8229.18 624
8230.04 621
8230.89 595
8231.75 604
8232.61 597
8233.46 616
8234.32 610
8235.18 634
8236.03 631
8236.89 579
8237.75 580
8238.60 597
8239.46 589
8240.32 548
8241.17 579
8242.03 591
8242.89 633
8243.74 588
8244.60 592
8245.46 616
8246.31 618
8247.17 590
8248.03 587
8248.89 609
8249.74 620
8250.60 589
8251.46 593
8252.32 556
8253.17 634
8254.03 665
8254.89 623
8255.75 613
8256.60 585
8257.46 581
8258.32 596
8259.18 567
8260.04 606
8260.89 597
8261.75 632
8262.61 596
8263.47 576
8264.33 633
8265.18 551
8266.04 556
8266.90 590
8267.76 570
8268.62 549
8269.47 592
8270.33 574
8271.19 604
8272.05 646
8272.91 604
8273.77 604
8274.63 655
8275.48 539
8276.34 557
8277.20 538
8278.06 607
8278.92 588
8279.78 636
8280.64 619
8281.50 612
8282.36 669
8283.21 613
8284.07 672
8284.93 695
8285.79 678
8286.65 659
8287.51 692
8288.37 680
8289.23 632
8290.09 686
8290.95 604
8291.81 614
8292.67 666
8293.53 674
8294.39 716
8295.25 780
8296.11 753
8296.97 714
8297.82 656
8298.68 619
8299.54 663
8300.40 691
8301.26 720
8302.12 641
8302.98 712
8303.84 634
8304.71 611
8305.57 590
8306.43 644
8307.29 643
8308.15 605
8309.01 585
8309.87 613
8310.73 632
8311.59 615
8312.45 614
8313.31 672
8314.17 721
8315.03 661
8315.89 645
8316.75 650
8317.61 691
8318.47 708
8319.33 673
8320.20 619
8321.06 625
8321.92 590
8322.78 611
8323.64 672
8324.50 690
8325.36 680
8326.22 708
8327.09 697
8327.95 684
8328.81 676
8329.67 648
8330.53 649
8331.39 584
8332.25 621
8333.12 611
8333.98 602
8334.84 654
8335.70 626
8336.56 682
8337.42 630
8338.29 641
8339.15 703
8340.01 633
8340.87 595
8341.73 644
8342.60 621
8343.46 645
8344.32 697
8345.18 640
8346.05 634
8346.91 640
8347.77 600
8348.63 596
8349.50 550
8350.36 635
8351.22 671
8352.08 681
8352.95 700
8353.81 640
8354.67 622
8355.53 656
8356.40 656
8357.26 668
8358.12 666
8358.99 674
8359.85 634
8360.71 709
8361.58 755
8362.44 723
8363.30 699
8364.17 698
8365.03 672
8365.89 690
8366.76 726
8367.62 712
8368.48 689
8369.35 716
8370.21 706
8371.07 742
8371.94 757
8372.80 681
8373.66 728
8374.53 729
8375.39 701
8376.26 723
8377.12 745
8377.98 721
8378.85 768
8379.71 791
8380.58 814
8381.44 807
8382.30 810
8383.17 802
8384.03 828
8384.90 801
8385.76 839
8386.63 792
8387.49 798
8388.35 819
8389.22 816
8390.08 782
8390.95 784
8391.81 781
8392.68 839
8393.54 830
8394.41 808
8395.27 757
8396.14 796
8397.00 903
8397.87 875
8398.73 878
8399.60 807
8400.46 856
8401.33 849
8402.19 869
8403.06 843
8403.92 948
8404.79 878
8405.65 869
8406.52 836
8407.39 872
8408.25 929
8409.12 953
8409.98 967
8410.85 912
8411.71 927
8412.58 942
8413.44 949
8414.31 943
8415.18 978
8416.04 1051
8416.91 980
8417.77 1011
8418.64 974
8419.51 923
8420.37 925
8421.24 1033
8422.11 1029
8422.97 1102
8423.84 1102
8424.70 1060
8425.57 1104
8426.44 1113
8427.30 1129
8428.17 1055
8429.04 1148
8429.90 1193
8430.77 1200
8431.64 1174
8432.50 1194
8433.37 1205
8434.24 1214
8435.10 1210
8435.97 1294
8436.84 1295
8437.71 1319
8438.57 1339
8439.44 1495
8440.31 1450
8441.17 1512
8442.04 1781
8442.91 1627
8443.78 1796
8444.64 1694
8445.51 1714
8446.38 1658
8447.25 1628
8448.11 1650
8448.98 1729
8449.85 1780
8450.72 1901
8451.58 2100
8452.45 1999
8453.32 2042
8454.19 2335
8455.06 2816
8455.92 3429
8456.79 4195
8457.66 4742
8458.53 5272
8459.40 5285
8460.27 5249
8461.13 4675
8462.00 4055
8462.87 3523
8463.74 2906
8464.61 2522
8465.48 2002
8466.34 1882
8467.21 1700
8468.08 1547
8468.95 1486
8469.82 1357
8470.69 1427
8471.56 1257
8472.42 1244
8473.29 1275
8474.16 1217
8475.03 1195
8475.90 1200
8476.77 1217
8477.64 1202
8478.51 1089
8479.38 1138
8480.25 1085
8481.12 1096
8481.99 1094
8482.85 1171
8483.72 1172
8484.59 1175
8485.46 1133
8486.33 1108
8487.20 1113
8488.07 1147
8488.94 1027
8489.81 1122
8490.68 1159
8491.55 1098
8492.42 1144
8493.29 1214
8494.16 1184
8495.03 1193
8495.90 1275
8496.77 1280
8497.64 1317
8498.51 1243
8499.38 1204
8500.25 1239
8501.12 1141
8501.99 1060
8502.86 1096
8503.73 1158
8504.60 1142
8505.47 1052
8506.34 1135
8507.22 1107
8508.09 1034
8508.96 1069
8509.83 1074
8510.70 1020
8511.57 1075
8512.44 1089
8513.31 1196
8514.18 1204
8515.05 1117
8515.92 1146
8516.80 1237
8517.67 1147
8518.54 1240
8519.41 1234
8520.28 1182
8521.15 1152
8522.02 1161
8522.89 1234
8523.77 1191
8524.64 1268
8525.51 1292
8526.38 1306
8527.25 1336
8528.12 1304
8529.00 1356
8529.87 1296
8530.74 1306
8531.61 1325
8532.48 1393
8533.36 1306
8534.23 1245
8535.10 1261
8535.97 1208
8536.84 1223
8537.72 1259
8538.59 1208
8539.46 1274
8540.33 1288
8541.21 1192
8542.08 1239
8542.95 1196
8543.82 1169
8544.70 1226
8545.57 1170
8546.44 1072
8547.31 1022
8548.19 1051
8549.06 1005
8549.93 1058
8550.80 981
8551.68 917
8552.55 977
8553.42 1103
8554.30 1117
8555.17 1085
8556.04 1223
8556.92 1198
8557.79 1193
8558.66 1188
8559.54 1208
8560.41 1202
8561.28 1094
8562.16 1075
8563.03 1017
8563.90 1005
8564.78 1007
8565.65 1073
8566.52 993
8567.40 938
8568.27 1033
8569.15 1043
8570.02 1019
8570.89 1029
8571.77 982
8572.64 942
8573.51 930
8574.39 934
8575.26 903
8576.14 910
8577.01 923
8577.89 917
8578.76 866
8579.63 900
8580.51 852
8581.38 853
8582.26 908
8583.13 945
8584.01 797
8584.88 887
8585.76 935
8586.63 923
8587.51 938
8588.38 897
8589.26 872
8590.13 959
8591.00 918
8591.88 964
8592.75 897
8593.63 993
8594.51 905
8595.38 922
8596.26 938
8597.13 915
8598.01 973
8598.88 1008
8599.76 998
8600.63 946
8601.51 994
8602.38 1046
8603.26 1047
8604.13 1000
8605.01 986
8605.89 973
8606.76 1039
8607.64 1042
8608.51 968
8609.39 1060
8610.26 1092
8611.14 1000
8612.02 1068
8612.89 1077
8613.77 1045
8614.65 1087
8615.52 1075
8616.40 1168
8617.27 1127
8618.15 1081
8619.03 1078
8619.90 1056
8620.78 1055
8621.66 1073
8622.53 999
8623.41 1105
8624.29 1154
8625.16 1123
8626.04 1094
8626.92 1170
8627.79 1155
8628.67 1224
8629.55 1171
8630.42 1214
8631.30 1217
8632.18 1151
8633.05 1141
8633.93 1191
8634.81 1200
8635.69 1193
8636.56 1305
8637.44 1224
8638.32 1186
8639.20 1244
8640.07 1223
8640.95 1181
8641.83 1318
8642.71 1348
8643.58 1303
8644.46 1280
8645.34 1332
8646.22 1347
8647.09 1348
8647.97 1311
8648.85 1272
8649.73 1321
8650.61 1372
8651.48 1240
8652.36 1394
8653.24 1388
8654.12 1379
8655.00 1448
8655.87 1373
8656.75 1478
8657.63 1508
8658.51 1437
8659.39 1536
8660.27 1555
8661.14 1442
8662.02 1540
8662.90 1450
8663.78 1443
8664.66 1465
8665.54 1361
8666.42 1541
8667.30 1524
8668.17 1470
8669.05 1573
8669.93 1569
8670.81 1685
8671.69 1761
8672.57 1886
8673.45 1963
8674.33 2103
8675.21 2341
8676.09 2478
8676.97 2604
8677.84 2459
8678.72 2543
8679.60 2376
8680.48 2263
8681.36 2169
8682.24 2051
8683.12 2037
8684.00 1919
8684.88 1673
8685.76 1716
8686.64 1719
8687.52 1739
8688.40 1755
8689.28 1791
8690.16 1835
8691.04 2137
8691.92 2555
8692.80 2777
8693.68 3029
8694.56 3353
8695.44 3402
8696.32 3311
8697.20 3157
8698.08 2921
8698.96 2636
8699.84 2394
8700.72 2223
8701.60 1988
8702.48 1885
8703.37 1832
8704.25 1740
8705.13 1649
8706.01 1646
8706.89 1726
8707.77 1735
8708.65 1724
8709.53 1767
8710.41 1652
8711.29 1679
8712.17 1729
8713.06 1736
8713.94 1635
8714.82 1711
8715.70 1721
8716.58 1743
8717.46 1636
8718.34 1697
8719.22 1720
8720.11 1806
8720.99 1715
8721.87 1788
8722.75 1831
8723.63 1858
8724.51 1835
8725.40 1851
8726.28 1840
8727.16 1874
8728.04 1897
8728.92 1893
8729.81 1906
8730.69 1929
8731.57 2072
8732.45 2027
8733.33 2213
8734.22 2261
8735.10 2153
8735.98 2097
8736.86 2182
8737.75 2169
8738.63 2167
8739.51 2117
8740.39 2170
8741.28 2129
8742.16 2067
8743.04 2141
8743.92 2152
8744.81 2194
8745.69 2230
8746.57 2154
8747.46 2133
8748.34 2201
8749.22 2116
8750.10 2222
8750.99 2186
8751.87 2203
8752.75 2367
8753.64 2315
8754.52 2450
8755.40 2389
8756.29 2287
8757.17 2283
8758.05 2438
8758.94 2408
8759.82 2418
8760.70 2613
8761.59 2574
8762.47 2619
8763.35 2884
8764.24 2962
8765.12 3046
8766.01 3225
8766.89 3331
8767.77 3404
8768.66 3382
8769.54 3415
8770.43 3554
8771.31 3560
8772.19 3470
8773.08 3462
8773.96 3296
8774.85 3193
8775.73 3197
8776.62 3244
8777.50 3308
8778.38 3590
8779.27 3920
8780.15 4649
8781.04 5560
8781.92 6920
8782.81 8687
8783.69 9881
8784.58 10503
8785.46 10478
8786.35 10127
8787.23 9208
8788.12 7849
8789.00 6801
8789.89 5864
8790.77 5067
8791.66 4359
8792.54 3725
8793.43 3220
8794.31 3109
8795.20 2875
8796.08 2841
8796.97 2910
8797.85 3012
8798.74 3135
8799.62 3249
8800.51 3311
8801.40 3180
8802.28 3193
8803.17 3072
8804.05 2912
8804.94 2607
8805.82 2424
8806.71 2140
8807.60 2167
8808.48 2076
8809.37 2069
8810.25 2006
8811.14 2074
8812.03 1994
8812.91 1944
8813.80 1957
8814.69 1996
8815.57 2004
8816.46 1989
8817.34 2030
8818.23 2038
8819.12 1982
8820.00 2002
8820.89 2089
8821.78 2216
8822.66 2149
8823.55 2105
8824.44 2084
8825.32 1998
8826.21 1974
8827.10 1951
8827.99 1842
8828.87 1815
8829.76 1886
8830.65 1757
8831.53 1784
8832.42 1773
8833.31 1774
8834.20 1797
8835.08 1667
8835.97 1766
8836.86 1821
8837.74 1831
8838.63 1795
8839.52 1817
8840.41 1799
8841.30 1888
8842.18 1817
8843.07 1818
8843.96 1778
8844.85 1871
8845.73 1900
8846.62 1887
8847.51 1908
8848.40 1879
8849.29 1941
8850.17 1898
8851.06 1869
8851.95 1938
8852.84 1982
8853.73 1963
8854.61 1866
8855.50 1979
8856.39 1935
8857.28 1937
8858.17 1947
8859.06 1850
8859.95 1834
8860.83 1818
8861.72 1808
8862.61 1878
8863.50 1854
8864.39 1821
8865.28 1788
8866.17 1892
8867.06 1811
8867.94 1728
8868.83 1663
8869.72 1655
8870.61 1579
8871.50 1547
8872.39 1632
8873.28 1525
8874.17 1538
8875.06 1477
8875.95 1391
8876.84 1355
8877.73 1350
8878.62 1352
8879.51 1319
8880.40 1268
8881.28 1311
8882.17 1339
8883.06 1309
8883.95 1278
8884.84 1174
8885.73 1276
8886.62 1239
8887.51 1293
8888.40 1232
8889.29 1169
8890.18 1241
8891.07 1216
8891.96 1148
8892.85 1168
8893.74 1064
8894.63 1124
8895.53 1171
8896.42 1070
8897.31 1080
8898.20 1120
8899.09 1057
8899.98 1076
8900.87 1108
8901.76 1228
8902.65 1112
8903.54 1095
8904.43 1067
8905.32 1018
8906.21 1020
8907.10 987
8907.99 990
8908.89 1097
8909.78 1033
8910.67 1009
8911.56 1009
8912.45 1015
8913.34 1001
8914.23 930
8915.12 1030
8916.02 1005
8916.91 993
8917.80 1004
8918.69 929
8919.58 922
8920.47 920
8921.36 925
8922.26 972
8923.15 879
8924.04 901
8924.93 928
8925.82 1026
8926.72 1032
8927.61 1041
8928.50 1062
8929.39 1034
8930.28 1052
8931.18 1094
8932.07 1015
8932.96 1049
8933.85 1022
8934.75 985
8935.64 969
8936.53 1003
8937.42 1016
8938.31 961
8939.21 940
8940.10 955
8940.99 954
8941.89 863
8942.78 859
8943.67 830
8944.56 844
8945.46 917
8946.35 919
8947.24 870
8948.14 857
8949.03 859
8949.92 878
8950.81 876
8951.71 859
8952.60 770
8953.49 832
8954.39 879
8955.28 889
8956.17 849
8957.07 853
8957.96 888
8958.85 923
8959.75 852
8960.64 756
8961.54 766
8962.43 715
8963.32 797
8964.22 780
8965.11 786
8966.00 825
8966.90 878
8967.79 799
8968.69 793
8969.58 712
8970.47 867
8971.37 792
8972.26 844
8973.16 752
8974.05 791
8974.95 727
8975.84 747
8976.73 760
8977.63 832
8978.52 747
8979.42 768
8980.31 763
8981.21 785
8982.10 726
8983.00 681
8983.89 742
8984.79 729
8985.68 718
8986.58 701
8987.47 772
8988.37 671
8989.26 688
8990.16 750
8991.05 686
8991.95 673
8992.84 647
8993.74 712
8994.63 707
8995.53 611
8996.42 637
8997.32 737
8998.21 648
8999.11 675
9000.01 628
9000.90 646
9001.80 661
9002.69 608
9003.59 646
9004.48 648
9005.38 672
9006.28 667
9007.17 660
9008.07 655
9008.96 644
9009.86 650
9010.76 661
9011.65 666
9012.55 651
9013.45 658
9014.34 670
9015.24 693
9016.13 663
9017.03 633
9017.93 659
9018.82 650
9019.72 631
9020.62 587
9021.51 581
9022.41 615
9023.31 592
9024.20 605
9025.10 605
9026.00 588
9026.89 600
9027.79 579
9028.69 548
9029.59 608
9030.48 622
9031.38 560
9032.28 582
9033.17 582
9034.07 572
9034.97 591
9035.87 617
9036.76 582
9037.66 561
9038.56 579
9039.46 608
9040.35 597
9041.25 543
9042.15 589
9043.05 552
9043.94 560
9044.84 597
9045.74 538
9046.64 616
9047.54 618
9048.43 643
9049.33 647
9050.23 594
9051.13 635
9052.03 588
9052.92 601
9053.82 597
9054.72 640
9055.62 602
9056.52 603
9057.42 568
9058.32 635
9059.21 586
9060.11 624
9061.01 638
9061.91 675
9062.81 619
9063.71 592
9064.61 651
9065.50 584
9066.40 622
9067.30 652
9068.20 666
9069.10 659
9070.00 601
9070.90 676
9071.80 657
9072.70 646
9073.60 603
9074.50 575
9075.40 627
9076.29 590
9077.19 575
9078.09 620
9078.99 581
9079.89 602
9080.79 545
9081.69 523
9082.59 569
9083.49 590
9084.39 549
9085.29 585
9086.19 612
9087.09 593
9087.99 618
9088.89 617
9089.79 588
9090.69 620
9091.59 553
9092.49 604
9093.39 555
9094.29 579
9095.19 590
9096.09 625
9096.99 603
9097.89 594
9098.79 578
9099.69 624
9100.60 635
9101.50 514
9102.40 585
9103.30 585
9104.20 538
9105.10 538
9106.00 517
9106.90 585
9107.80 591
9108.70 561
9109.60 565
9110.50 559
9111.41 594
9112.31 585
9113.21 527
9114.11 547
9115.01 543
9115.91 587
9116.81 569
9117.72 598
9118.62 597
9119.52 584
9120.42 595
9121.32 620
9122.22 643
9123.12 559
9124.03 570
9124.93 571
9125.83 630
9126.73 615
9127.63 651
9128.54 572
9129.44 565
9130.34 639
9131.24 633
9132.14 615
9133.05 594
9133.95 597
9134.85 536
9135.75 628
9136.66 618
9137.56 590
9138.46 610
9139.36 605
9140.27 606
9141.17 608
9142.07 596
9142.97 526
9143.88 527
9144.78 539
9145.68 580
9146.59 532
9147.49 547
9148.39 617
9149.29 657
9150.20 650
9151.10 701
9152.00 609
9152.91 562
9153.81 572
9154.71 593
9155.62 587
9156.52 604
9157.42 588
9158.33 619
9159.23 571
9160.13 516
9161.04 625
9161.94 528
9162.84 534
9163.75 581
9164.65 564
9165.56 565
9166.46 562
9167.36 546
9168.27 537
9169.17 517
9170.08 564
9170.98 531
9171.88 542
9172.79 567
9173.69 614
9174.60 592
9175.50 609
9176.41 521
9177.31 584
9178.21 652
9179.12 597
9180.02 579
9180.93 600
9181.83 555
9182.74 565
9183.64 559
9184.55 580
9185.45 585
9186.36 619
9187.26 601
9188.17 625
9189.07 557
9189.98 543
9190.88 518
9191.79 532
9192.69 583
9193.60 598
9194.50 589
9195.41 621
9196.31 647
9197.22 634
9198.12 652
9199.03 611
9199.93 620
9200.84 593
9201.75 603
9202.65 617
9203.56 637
9204.46 641
9205.37 606
9206.27 566
9207.18 596
9208.09 586
9208.99 599
9209.90 555
9210.80 565
9211.71 547
9212.62 591
9213.52 601
9214.43 612
9215.34 585
9216.24 621
9217.15 570
9218.05 568
9218.96 627
9219.87 571
9220.77 553
9221.68 528
9222.59 554
9223.49 605
9224.40 620
9225.31 590
9226.21 559
9227.12 581
9228.03 542
9228.93 569
9229.84 576
9230.75 562
9231.66 580
9232.56 517
9233.47 560
9234.38 497
9235.28 541
9236.19 509
9237.10 515
9238.01 556
9238.91 504
9239.82 499
9240.73 533
9241.64 482
9242.54 571
9243.45 538
9244.36 495
9245.27 506
9246.18 527
9247.08 559
9247.99 541
9248.90 536
9249.81 525
9250.71 515
9251.62 519
9252.53 475
9253.44 479
9254.35 533
9255.26 533
9256.16 570
9257.07 544
9257.98 549
9258.89 554
9259.80 588
9260.71 545
9261.61 527
9262.52 513
9263.43 560
9264.34 547
9265.25 556
9266.16 540
9267.07 509
9267.98 586
9268.88 556
9269.79 586
9270.70 604
9271.61 563
9272.52 590
9273.43 601
9274.34 610
9275.25 572
9276.16 639
9277.07 660
9277.98 651
9278.89 626
9279.80 650
9280.70 603
9281.61 574
9282.52 652
9283.43 608
9284.34 580
9285.25 563
9286.16 629
9287.07 592
9287.98 566
9288.89 531
9289.80 574
9290.71 560
9291.62 526
9292.53 565
9293.44 584
9294.35 557
9295.26 596
9296.17 655
9297.08 611
9297.99 573
9298.90 666
9299.81 699
9300.73 689
9301.64 581
9302.55 609
9303.46 587
9304.37 587
9305.28 609
9306.19 618
9307.10 617
9308.01 609
9308.92 641
9309.83 614
9310.74 557
9311.65 602
9312.57 626
9313.48 571
9314.39 571
9315.30 563
9316.21 551
9317.12 525
9318.03 565
9318.94 566
9319.86 571
9320.77 557
9321.68 563
9322.59 606
9323.50 570
9324.41 560
9325.33 520
9326.24 568
9327.15 594
9328.06 542
9328.97 589
9329.88 551
9330.80 536
9331.71 582
9332.62 517
9333.53 509
9334.44 530
9335.36 557
9336.27 576
9337.18 559
9338.09 539
9339.01 537
9339.92 563
9340.83 546
9341.74 585
9342.66 598
9343.57 534
9344.48 536
9345.39 556
9346.31 500
9347.22 492
9348.13 538
9349.05 502
9349.96 513
9350.87 499
9351.78 493
9352.70 501
9353.61 589
9354.52 610
9355.44 548
9356.35 538
9357.26 536
9358.18 561
9359.09 513
9360.00 513
9360.92 538
9361.83 546
9362.74 524
9363.66 529
9364.57 559
9365.48 566
9366.40 555
9367.31 529
9368.23 567
9369.14 611
9370.05 575
9370.97 636
9371.88 578
9372.80 568
9373.71 588
9374.62 591
9375.54 610
9376.45 587
9377.37 563
9378.28 566
9379.19 588
9380.11 548
9381.02 591
9381.94 570
9382.85 600
9383.77 611
9384.68 591
9385.60 655
9386.51 648
9387.43 703
9388.34 611
9389.26 573
9390.17 643
9391.09 692
9392.00 679
9392.91 661
9393.83 671
9394.75 703
9395.66 754
9396.58 749
9397.49 730
9398.41 759
9399.32 766
9400.24 713
9401.15 738
9402.07 738
9402.98 659
9403.90 714
9404.81 744
9405.73 691
9406.65 777
9407.56 842
9408.48 775
9409.39 759
9410.31 684
9411.22 691
9412.14 688
9413.06 631
9413.97 643
9414.89 635
9415.80 611
9416.72 609
9417.64 623
9418.55 733
9419.47 652
9420.39 630
9421.30 640
9422.22 617
9423.14 656
9424.05 636
9424.97 579
9425.88 581
9426.80 586
9427.72 585
9428.64 600
9429.55 611
9430.47 571
9431.39 628
9432.30 629
9433.22 531
9434.14 570
9435.05 607
9435.97 600
9436.89 632
9437.81 584
9438.72 604
9439.64 620
9440.56 637
9441.47 678
9442.39 640
9443.31 611
9444.23 623
9445.14 643
9446.06 619
9446.98 610
9447.90 600
9448.81 733
9449.73 680
9450.65 699
9451.57 682
9452.49 737
9453.40 736
9454.32 765
9455.24 749
9456.16 773
9457.08 834
9457.99 772
9458.91 781
9459.83 707
9460.75 700
9461.67 709
9462.59 631
9463.50 659
9464.42 627
9465.34 646
9466.26 630
9467.18 657
9468.10 611
9469.02 541
9469.94 615
9470.85 694
9471.77 573
9472.69 558
9473.61 594
9474.53 622
9475.45 624
9476.37 600
9477.29 584
9478.21 584
9479.13 613
9480.04 680
9480.96 679
9481.88 652
9482.80 638
9483.72 698
9484.64 750
9485.56 710
9486.48 656
9487.40 679
9488.32 624
9489.24 603
9490.16 653
9491.08 660
9492.00 656
9492.92 627
9493.84 596
9494.76 581
9495.68 560
9496.60 581
9497.52 606
9498.44 544
9499.36 635
9500.28 614
9501.20 571
9502.12 607
9503.04 594
9503.96 578
9504.88 607
9505.80 630
9506.72 645
9507.64 609
9508.56 571
9509.48 551
9510.41 556
9511.33 591
9512.25 595
9513.17 568
9514.09 579
9515.01 597
9515.93 619
9516.85 610
9517.77 620
9518.69 671
9519.61 628
9520.54 638
9521.46 625
9522.38 632
9523.30 631
9524.22 634
9525.14 637
9526.06 663
9526.99 628
9527.91 665
9528.83 643
9529.75 653
9530.67 692
9531.59 770
9532.52 835
9533.44 854
9534.36 844
9535.28 877
9536.20 901
9537.13 968
9538.05 907
9538.97 879
9539.89 916
9540.81 802
9541.74 711
9542.66 700
9543.58 626
9544.50 621
9545.43 629
9546.35 648
9547.27 622
9548.19 624
9549.12 624
9550.04 605
9550.96 622
9551.88 602
9552.81 608
9553.73 548
9554.65 574
9555.58 603
9556.50 599
9557.42 569
9558.34 648
9559.27 605
9560.19 624
9561.11 608
9562.04 684
9562.96 686
9563.88 676
9564.81 686
9565.73 607
9566.65 664
9567.58 570
9568.50 606
9569.43 643
9570.35 615
9571.27 603
9572.20 580
9573.12 635
9574.04 620
9574.97 629
9575.89 608
9576.82 557
9577.74 607
9578.66 552
9579.59 550
9580.51 614
9581.44 625
9582.36 607
9583.28 663
9584.21 616
9585.13 579
9586.06 589
9586.98 588
9587.91 609
9588.83 602
9589.76 591
9590.68 615
9591.60 612
9592.53 598
9593.45 585
9594.38 596
9595.30 538
9596.23 560
9597.15 661
9598.08 687
9599.00 614
9599.93 672
9600.85 605
9601.78 634
9602.70 616
9603.63 653
9604.55 645
9605.48 651
9606.41 668
9607.33 689
9608.26 689
9609.18 690
9610.11 702
9611.03 648
9611.96 648
9612.88 704
9613.81 639
9614.74 656
9615.66 637
9616.59 743
9617.51 699
9618.44 660
9619.37 694
9620.29 634
9621.22 676
9622.14 684
9623.07 678
9624.00 687
9624.92 793
9625.85 752
9626.78 663
9627.70 654
9628.63 662
9629.55 681
9630.48 697
9631.41 688
9632.33 680
9633.26 728
9634.19 743
9635.11 764
9636.04 820
9636.97 754
9637.90 715
9638.82 795
9639.75 815
9640.68 825
9641.60 807
9642.53 778
9643.46 751
9644.38 757
9645.31 775
9646.24 847
9647.17 817
9648.09 875
9649.02 910
9649.95 901
9650.88 974
9651.80 982
9652.73 1001
9653.66 1009
9654.59 997
9655.51 966
9656.44 981
9657.37 969
9658.30 933
9659.23 880
9660.15 902
9661.08 881
9662.01 904
9662.94 827
9663.87 821
9664.80 842
9665.72 855
9666.65 860
9667.58 848
9668.51 824
9669.44 905
9670.37 933
9671.29 953
9672.22 901
9673.15 932
9674.08 918
9675.01 955
9675.94 952
9676.87 894
9677.79 928
9678.72 935
9679.65 960
9680.58 905
9681.51 900
9682.44 934
9683.37 915
9684.30 925
9685.23 931
9686.16 941
9687.09 983
9688.01 954
9688.94 957
9689.87 940
9690.80 1017
9691.73 982
9692.66 964
9693.59 1011
9694.52 1009
9695.45 1029
9696.38 952
9697.31 956
9698.24 1056
9699.17 1128
9700.10 1188
9701.03 1235
9701.96 1191
9702.89 1231
9703.82 1206
9704.75 1105
9705.68 1109
9706.61 1073
9707.54 1072
9708.47 908
9709.40 919
9710.33 918
9711.26 951
9712.19 943
9713.12 1004
9714.05 974
9714.98 1053
9715.92 1132
9716.85 1181
9717.78 1034
9718.71 1100
9719.64 1163
9720.57 1135
9721.50 1094
9722.43 987
9723.36 965
9724.29 960
9725.22 963
9726.16 931
9727.09 955
9728.02 852
9728.95 835
9729.88 903
9730.81 843
9731.74 852
9732.67 876
9733.61 946
9734.54 919
9735.47 905
9736.40 923
9737.33 918
9738.26 898
9739.20 915
9740.13 845
9741.06 867
9741.99 871
9742.92 879
9743.86 805
9744.79 865
9745.72 809
9746.65 820
9747.58 800
9748.52 766
9749.45 760
9750.38 777
9751.31 819
9752.25 844
9753.18 817
9754.11 756
9755.04 739
9755.98 756
9756.91 754
9757.84 709
9758.77 746
9759.71 715
9760.64 691
9761.57 716
9762.51 827
9763.44 820
9764.37 796
9765.30 761
9766.24 751
9767.17 756
9768.10 673
9769.04 727
9769.97 729
9770.90 859
9771.84 823
9772.77 802
9773.70 807
9774.64 845
9775.57 787
9776.50 656
9777.44 725
9778.37 752
9779.31 802
9780.24 840
9781.17 892
9782.11 859
9783.04 893
9783.97 849
9784.91 864
9785.84 845
9786.78 892
9787.71 883
9788.64 786
9789.58 771
9790.51 735
9791.45 736
9792.38 691
9793.32 690
9794.25 746
9795.19 662
9796.12 709
9797.05 721
9797.99 644
9798.92 740
9799.86 763
9800.79 770
9801.73 752
9802.66 731
9803.60 708
9804.53 739
9805.47 728
9806.40 716
9807.34 659
9808.27 672
9809.21 693
9810.14 665
9811.08 632
9812.01 661
9812.95 612
9813.88 595
9814.82 679
9815.75 581
9816.69 564
9817.63 628
9818.56 668
9819.50 648
9820.43 670
9821.37 634
9822.30 628
9823.24 617
9824.18 530
9825.11 552
9826.05 650
9826.98 559
9827.92 538
9828.86 596
9829.79 598
9830.73 634
9831.66 594
9832.60 611
9833.54 606
9834.47 584
9835.41 547
9836.35 574
9837.28 612
9838.22 624
9839.16 567
9840.09 595
9841.03 610
9841.97 632
9842.90 638
9843.84 614
9844.78 618
9845.71 572
9846.65 603
9847.59 590
9848.52 611
9849.46 606
9850.40 600
9851.34 648
9852.27 627
9853.21 632
9854.15 624
9855.08 607
9856.02 588
9856.96 621
9857.90 604
9858.83 661
9859.77 617
9860.71 650
9861.65 606
9862.58 593
9863.52 620
9864.46 660
9865.40 631
9866.34 667
9867.27 596
9868.21 649
9869.15 544
9870.09 590
9871.03 625
9871.96 576
9872.90 569
9873.84 561
9874.78 561
9875.72 564
9876.66 592
9877.59 587
9878.53 583
9879.47 618
9880.41 604
9881.35 567
9882.29 575
9883.23 572
9884.16 568
9885.10 590
9886.04 584
9886.98 618
9887.92 578
9888.86 558
9889.80 609
9890.74 561
9891.68 495
9892.61 518
9893.55 584
9894.49 543
9895.43 551
9896.37 560
9897.31 548
9898.25 555
9899.19 607
9900.13 547
9901.07 565
9902.01 589
9902.95 606
9903.89 572
9904.83 549
9905.77 583
9906.71 562
9907.65 596
9908.59 563
9909.53 575
9910.47 552
9911.41 526
9912.35 559
9913.29 627
9914.23 626
9915.17 599
9916.11 584
9917.05 598
9917.99 661
9918.93 601
9919.87 558
9920.81 586
9921.75 590
9922.69 595
9923.63 602
9924.57 657
9925.51 648
9926.45 821
9927.39 911
9928.33 1024
9929.28 1061
9930.22 1053
9931.16 1130
9932.10 1051
9933.04 984
9933.98 847
9934.92 816
9935.86 728
9936.80 616
9937.74 617
9938.69 644
9939.63 615
9940.57 625
9941.51 546
9942.45 550
9943.39 557
9944.34 523
9945.28 521
9946.22 524
9947.16 538
9948.10 511
9949.04 473
9949.99 547
9950.93 513
9951.87 495
9952.81 552
9953.75 554
9954.70 550
9955.64 555
9956.58 608
9957.52 611
9958.46 544
9959.41 510
9960.35 575
9961.29 567
9962.23 549
9963.18 550
9964.12 507
9965.06 520
9966.00 499
9966.95 571
9967.89 552
9968.83 605
9969.77 566
9970.72 503
9971.66 502
9972.60 507
9973.55 441
9974.49 430
9975.43 472
9976.38 463
9977.32 504
9978.26 484
9979.21 432
9980.15 525
9981.09 459
9982.04 463
9982.98 460
9983.92 476
9984.87 481
9985.81 395
9986.75 456
9987.70 560
9988.64 506
9989.58 487
9990.53 439
9991.47 510
9992.42 502
9993.36 571
9994.30 492
9995.25 500
9996.19 504
9997.14 490
9998.08 480
9999.02 498
9999.97 536
10000.91 450
10001.86 490
10002.80 534
10003.75 497
10004.69 517
10005.63 515
10006.58 509
10007.52 459
10008.47 472
10009.41 476
10010.36 483
10011.30 477
10012.25 465
10013.19 533
10014.14 515
10015.08 479
10016.03 474
10016.97 515
10017.92 528
10018.86 554
10019.81 470
10020.75 496
10021.70 513
10022.64 487
10023.59 439
10024.53 461
10025.48 458
10026.42 420
10027.37 422
10028.32 492
10029.26 513
10030.21 514
10031.15 529
10032.10 498
10033.04 457
10033.99 465
10034.94 477
10035.88 507
10036.83 493
10037.77 497
10038.72 466
10039.67 482
10040.61 465
10041.56 494
10042.50 459
10043.45 485
10044.40 498
10045.34 454
10046.29 456
10047.24 469
10048.18 459
10049.13 465
10050.08 511
10051.02 467
10051.97 455
10052.92 471
10053.86 470
10054.81 426
10055.76 450
10056.70 439
10057.65 419
10058.60 430
10059.54 402
10060.49 426
10061.44 464
10062.39 436
10063.33 444
10064.28 445
10065.23 435
10066.17 490
10067.12 478
10068.07 450
10069.02 411
10069.96 433
10070.91 427
10071.86 427
10072.81 437
10073.76 473
10074.70 427
10075.65 480
10076.60 453
10077.55 476
10078.49 479
10079.44 414
10080.39 444
10081.34 415
10082.29 452
10083.23 429
10084.18 432
10085.13 414
10086.08 422
10087.03 428
10087.98 408
10088.92 429
10089.87 423
10090.82 459
10091.77 432
10092.72 433
10093.67 460
10094.62 426
10095.56 404
10096.51 449
10097.46 427
10098.41 406
10099.36 421
10100.31 451
10101.26 409
10102.21 403
10103.16 425
10104.11 419
10105.05 373
10106.00 390
10106.95 374
10107.90 415
10108.85 441
10109.80 445
10110.75 445
10111.70 471
10112.65 471
10113.60 428
10114.55 427
10115.50 461
10116.45 467
10117.40 409
10118.35 395
10119.30 424
10120.25 455
10121.20 431
10122.15 464
10123.10 417
10124.05 464
10125.00 449
10125.95 411
10126.90 450
10127.85 444
10128.80 442
10129.75 420
10130.70 416
10131.65 479
10132.60 442
10133.55 426
10134.50 433
10135.45 390
10136.40 415
10137.35 416
10138.30 453
10139.26 416
10140.21 435
10141.16 450
10142.11 426
10143.06 458
10144.01 475
10144.96 403
10145.91 471
10146.86 457
10147.81 477
10148.77 442
10149.72 445
10150.67 435
10151.62 426
10152.57 438
10153.52 444
10154.47 462
10155.43 430
10156.38 424
10157.33 484
10158.28 432
10159.23 476
10160.18 470
10161.14 497
10162.09 452
10163.04 442
10163.99 499
10164.94 479
10165.90 441
10166.85 507
10167.80 492
10168.75 455
10169.70 406
10170.66 464
10171.61 471
10172.56 475
10173.51 468
10174.47 457
10175.42 421
10176.37 500
10177.32 490
10178.28 498
10179.23 481
10180.18 491
10181.14 538
10182.09 527
10183.04 525
10183.99 543
10184.95 569
10185.90 517
10186.85 482
10187.81 511
10188.76 488
10189.71 530
10190.67 539
10191.62 531
10192.57 539
10193.53 606
10194.48 565
10195.43 559
10196.39 550
10197.34 549
10198.29 584
10199.25 520
10200.20 546
10201.15 550
10202.11 565
10203.06 527
10204.02 538
10204.97 549
10205.92 559
10206.88 590
10207.83 647
10208.79 616
10209.74 641
10210.69 593
10211.65 644
10212.60 624
10213.56 561
10214.51 601
10215.46 571
10216.42 518
10217.37 538
10218.33 526
10219.28 575
10220.24 558
10221.19 514
10222.15 498
10223.10 494
10224.06 518
10225.01 527
10225.97 501
10226.92 539
10227.88 533
10228.83 496
10229.79 561
10230.74 533
10231.70 508
10232.65 488
10233.61 502
10234.56 548
10235.52 525
10236.47 620
10237.43 595
10238.38 625
10239.34 669
10240.29 635
10241.25 587
10242.21 588
10243.16 573
10244.12 546
10245.07 531
10246.03 500
10246.98 448
10247.94 469
10248.90 508
10249.85 473
10250.81 545
10251.76 479
10252.72 451
10253.68 423
10254.63 467
10255.59 464
10256.55 482
10257.50 382
10258.46 445
10259.41 426
10260.37 436
10261.33 421
10262.28 437
10263.24 382
10264.20 373
10265.15 376
10266.11 382
10267.07 438
10268.02 418
10268.98 408
10269.94 473
10270.90 438
10271.85 466
10272.81 437
10273.77 449
10274.72 452
10275.68 432
10276.64 454
10277.60 461
10278.55 448
10279.51 459
10280.47 412
10281.43 421
10282.38 419
10283.34 416
10284.30 447
10285.26 414
10286.21 376
10287.17 380
10288.13 437
10289.09 437
10290.04 377
10291.00 397
10291.96 391
10292.92 380
10293.88 424
10294.83 423
10295.79 427
10296.75 396
10297.71 435
10298.67 436
10299.63 433
10300.58 376
10301.54 381
10302.50 445
10303.46 385
10304.42 400
10305.38 396
10306.34 440
10307.29 420
10308.25 400
10309.21 400
10310.17 374
10311.13 414
10312.09 412
10313.05 412
10314.01 402
10314.97 448
10315.92 403
10316.88 419
10317.84 424
10318.80 443
10319.76 441
10320.72 440
10321.68 384
10322.64 382
10323.60 390
10324.56 411
10325.52 402
10326.48 416
10327.44 424
10328.40 447
10329.36 403
10330.32 384
10331.28 400
10332.24 434
10333.20 414
10334.16 437
10335.12 409
10336.08 371
10337.04 456
10338.00 438
10338.96 409
10339.92 434
10340.88 403
10341.84 413
10342.80 418
10343.76 402
10344.72 448
10345.68 437
10346.64 425
10347.60 384
10348.56 408
10349.52 451
10350.48 445
10351.44 413
10352.40 405
10353.36 397
10354.32 395
10355.29 413
10356.25 408
10357.21 380
10358.17 412
10359.13 397
10360.09 431
10361.05 472
10362.01 477
10362.97 446
10363.94 395
10364.90 377
10365.86 389
10366.82 366
10367.78 390
10368.74 417
10369.70 421
10370.67 348
10371.63 378
10372.59 358
10373.55 397
10374.51 368
10375.47 414
10376.44 400
10377.40 372
10378.36 386
10379.32 385
10380.28 362
10381.25 417
10382.21 434
10383.17 416
10384.13 371
10385.10 404
10386.06 382
10387.02 382
10387.98 414
10388.95 430
10389.91 370
10390.87 383
10391.83 344
10392.80 357
10393.76 336
10394.72 362
10395.68 391
10396.65 386
10397.61 390
10398.57 422
10399.54 423
10400.50 420
10401.46 385
10402.43 346
10403.39 339
10404.35 373
10405.31 430
10406.28 454
10407.24 391
10408.20 380
10409.17 390
10410.13 377
10411.10 381
10412.06 425
10413.02 350
10413.99 388
10414.95 443
10415.91 400
10416.88 396
10417.84 424
10418.80 438
10419.77 458
10420.73 546
10421.70 580
10422.66 487
10423.63 478
10424.59 494
10425.55 487
10426.52 484
10427.48 437
10428.45 467
10429.41 443
10430.37 428
10431.34 513
10432.30 422
10433.27 438
10434.23 432
10435.20 403
10436.16 426
10437.13 371
10438.09 377
10439.06 396
10440.02 353
10440.99 347
10441.95 359
10442.92 368
10443.88 366
10444.85 413
10445.81 378
10446.78 405
10447.74 367
10448.71 348
10449.67 388
10450.64 346
10451.60 337
10452.57 369
10453.53 353
10454.50 361
10455.47 362
10456.43 371
10457.40 369
10458.36 388
10459.33 385
10460.29 374
10461.26 384
10462.23 395
10463.19 394
10464.16 352
10465.12 342
10466.09 326
10467.06 338
10468.02 360
10468.99 363
10469.95 357
10470.92 344
10471.89 383
10472.85 354
10473.82 327
10474.79 380
10475.75 397
10476.72 330
10477.69 296
10478.65 310
10479.62 364
10480.59 344
10481.55 372
10482.52 381
10483.49 420
10484.45 372
10485.42 388
10486.39 415
10487.35 374
10488.32 389
10489.29 377
10490.26 384
10491.22 367
10492.19 401
10493.16 423
10494.13 385
10495.09 371
10496.06 356
10497.03 396
10497.99 364
10498.96 360
10499.93 371
10500.90 404
10501.87 406
10502.83 381
10503.80 388
10504.77 387
10505.74 371
10506.70 378
10507.67 412
10508.64 390
10509.61 340
10510.58 373
10511.55 446
10512.51 374
10513.48 369
10514.45 363
10515.42 333
10516.39 346
10517.36 341
10518.32 371
10519.29 355
10520.26 363
10521.23 392
10522.20 370
10523.17 398
10524.14 414
10525.10 357
10526.07 439
10527.04 343
10528.01 370
10528.98 400
10529.95 383
10530.92 383
10531.89 416
10532.86 396
10533.83 409
10534.79 432
10535.76 406
10536.73 407
10537.70 406
10538.67 365
10539.64 385
10540.61 373
10541.58 394
10542.55 384
10543.52 386
10544.49 373
10545.46 385
10546.43 420
10547.40 406
10548.37 452
10549.34 397
10550.31 374
10551.28 360
10552.25 419
10553.22 419
10554.19 404
10555.16 410
10556.13 442
10557.10 449
10558.07 442
10559.04 446
10560.01 409
10560.98 455
10561.95 493
10562.92 488
10563.89 552
10564.86 571
10565.83 549
10566.81 509
10567.78 470
10568.75 478
10569.72 486
10570.69 486
10571.66 419
10572.63 431
10573.60 397
10574.57 429
10575.54 421
10576.51 433
10577.49 371
10578.46 412
10579.43 429
10580.40 391
10581.37 347
10582.34 403
10583.31 362
10584.29 381
10585.26 416
10586.23 384
10587.20 398
10588.17 432
10589.14 445
10590.12 408
10591.09 432
10592.06 442
10593.03 441
10594.00 423
10594.98 403
10595.95 427
10596.92 419
10597.89 396
10598.86 387
10599.84 357
10600.81 359
10601.78 397
10602.75 376
10603.73 369
10604.70 367
10605.67 409
10606.64 417
10607.62 368
10608.59 402
10609.56 340
10610.53 354
10611.51 420
10612.48 419
10613.45 367
10614.43 391
10615.40 444
10616.37 413
10617.34 393
10618.32 378
10619.29 395
10620.26 426
10621.24 396
10622.21 441
10623.18 390
10624.16 381
10625.13 388
10626.10 371
10627.08 425
10628.05 371
10629.02 363
10630.00 364
10630.97 429
10631.95 405
10632.92 367
10633.89 406
10634.87 354
10635.84 378
10636.81 419
10637.79 407
10638.76 446
10639.74 463
10640.71 489
10641.69 432
10642.66 482
10643.63 424
10644.61 430
10645.58 458
10646.56 459
10647.53 534
10648.51 443
10649.48 410
10650.45 414
10651.43 426
10652.40 400
10653.38 412
10654.35 399
10655.33 413
10656.30 408
10657.28 395
10658.25 367
10659.23 396
10660.20 394
10661.18 385
10662.15 419
10663.13 385
10664.10 405
10665.08 388
10666.05 459
10667.03 415
10668.00 458
10668.98 430
10669.96 405
10670.93 360
10671.91 340
10672.88 347
10673.86 358
10674.83 364
10675.81 379
10676.79 376
10677.76 368
10678.74 380
10679.71 393
10680.69 392
10681.66 391
10682.64 443
10683.62 420
10684.59 383
10685.57 377
10686.55 409
10687.52 445
10688.50 377
10689.47 391
10690.45 378
10691.43 369
10692.40 336
10693.38 391
10694.36 380
10695.33 395
10696.31 362
10697.29 324
10698.26 367
10699.24 380
10700.22 420
10701.19 371
10702.17 366
10703.15 358
10704.13 396
10705.10 396
10706.08 344
10707.06 346
10708.03 389
10709.01 390
10709.99 365
10710.97 353
10711.94 336
10712.92 372
10713.90 355
10714.88 357
10715.85 380
10716.83 395
10717.81 382
10718.79 386
10719.76 343
10720.74 356
10721.72 353
10722.70 357
10723.68 375
10724.65 389
10725.63 367
10726.61 384
10727.59 388
10728.57 382
10729.54 337
10730.52 360
10731.50 373
10732.48 374
10733.46 383
10734.44 375
10735.41 357
10736.39 343
10737.37 377
10738.35 379
10739.33 348
10740.31 347
10741.29 366
10742.26 381
10743.24 394
10744.22 391
10745.20 424
10746.18 347
10747.16 373
10748.14 384
10749.12 378
10750.10 369
10751.08 392
10752.05 381
10753.03 348
10754.01 369
10754.99 345
10755.97 341
10756.95 334
10757.93 330
10758.91 364
10759.89 378
10760.87 345
10761.85 323
10762.83 369
10763.81 349
10764.79 350
10765.77 332
10766.75 345
10767.73 311
10768.71 342
10769.69 370
10770.67 411
10771.65 401
10772.63 364
10773.61 386
10774.59 410
10775.57 379
10776.55 347
10777.53 387
10778.51 401
10779.49 351
10780.47 354
10781.45 415
10782.43 410
10783.41 410
10784.39 402
10785.38 386
10786.36 359
10787.34 360
10788.32 362
10789.30 384
10790.28 351
10791.26 354
10792.24 361
10793.22 373
10794.20 351
10795.19 349
10796.17 367
10797.15 392
10798.13 378
10799.11 350
10800.09 359
10801.07 352
10802.05 309
10803.04 368
10804.02 348
10805.00 371
10805.98 323
10806.96 369
10807.94 368
10808.93 366
10809.91 298
10810.89 378
10811.87 363
10812.85 403
10813.84 363
10814.82 357
10815.80 375
10816.78 362
10817.77 359
10818.75 387
10819.73 357
10820.71 381
10821.69 405
10822.68 373
10823.66 365
10824.64 334
10825.62 356
10826.61 373
10827.59 386
10828.57 374
10829.56 387
10830.54 372
10831.52 379
10832.50 373
10833.49 400
10834.47 407
10835.45 364
10836.44 354
10837.42 358
10838.40 328
10839.39 363
10840.37 384
10841.35 351
10842.34 364
10843.32 374
10844.30 353
10845.29 338
10846.27 328
10847.25 348
10848.24 396
10849.22 382
10850.20 365
10851.19 429
10852.17 405
10853.16 408
10854.14 392
10855.12 359
10856.11 366
10857.09 405
10858.08 375
10859.06 378
10860.04 356
10861.03 413
10862.01 393
10863.00 424
10863.98 386
10864.96 445
10865.95 395
10866.93 381
10867.92 398
10868.90 418
10869.89 448
10870.87 391
10871.86 407
10872.84 410
10873.83 451
10874.81 420
10875.80 398
10876.78 394
10877.77 398
10878.75 404
10879.74 425
10880.72 450
10881.71 404
10882.69 381
10883.68 386
10884.66 381
10885.65 397
10886.63 418
10887.62 432
10888.60 445
10889.59 427
10890.57 425
10891.56 412
10892.55 440
10893.53 474
10894.52 452
10895.50 408
10896.49 425
10897.47 426
10898.46 353
10899.45 394
10900.43 415
10901.42 459
10902.40 460
10903.39 483
10904.38 462
10905.36 493
10906.35 446
10907.34 482
10908.32 493
10909.31 461
10910.29 510
10911.28 477
10912.27 451
10913.25 463
10914.24 504
10915.23 531
10916.21 459
10917.20 478
10918.19 528
10919.17 477
10920.16 468
10921.15 485
10922.14 470
10923.12 515
10924.11 463
10925.10 492
10926.08 504
10927.07 495
10928.06 486
10929.05 474
10930.03 539
10931.02 519
10932.01 519
10933.00 558
10933.98 558
10934.97 494
10935.96 463
10936.95 515
10937.93 496
10938.92 530
10939.91 530
10940.90 546
10941.88 559
10942.87 546
10943.86 585
10944.85 556
10945.84 595
10946.82 617
10947.81 653
10948.80 608
10949.79 577
10950.78 651
10951.77 598
10952.75 632
10953.74 600
10954.73 635
10955.72 618
10956.71 675
10957.70 766
10958.69 687
10959.67 729
10960.66 731
10961.65 762
10962.64 771
10963.63 698
10964.62 744
10965.61 743
10966.60 742
10967.58 680
10968.57 717
10969.56 637
10970.55 681
10971.54 600
10972.53 596
10973.52 664
10974.51 631
10975.50 630
10976.49 619
10977.48 631
10978.47 585
10979.46 549
10980.45 535
10981.44 613
10982.43 633
10983.42 652
10984.41 658
10985.40 665
10986.38 663
10987.37 669
10988.36 630
10989.35 588
10990.34 621
10991.34 634
10992.33 605
10993.32 625
10994.31 616
10995.30 685
10996.29 728
10997.28 760
10998.27 852
10999.26 878
11000.25 927
11001.24 982
11002.23 988
11003.22 1101
11004.21 1058
11005.20 1032
11006.19 1009
11007.18 923
11008.17 883
11009.16 769
11010.16 765
11011.15 698
11012.14 671
11013.13 715
11014.12 621
11015.11 612
11016.10 570
11017.09 578
11018.08 578
11019.08 516
11020.07 567
11021.06 529
11022.05 497
11023.04 518
11024.03 507
11025.03 511
11026.02 528
11027.01 520
11028.00 489
11028.99 539
11029.98 532
11030.98 571
11031.97 557
11032.96 536
11033.95 540
11034.94 540
11035.94 553
11036.93 543
11037.92 504
11038.91 472
11039.91 568
11040.90 615
11041.89 585
11042.88 522
11043.87 508
11044.87 528
11045.86 502
11046.85 454
11047.85 489
11048.84 510
11049.83 487
11050.82 500
11051.82 506
11052.81 492
11053.80 506
11054.80 524
11055.79 531
11056.78 463
11057.77 496
11058.77 491
11059.76 462
11060.75 484
11061.75 505
11062.74 497
11063.73 467
11064.73 519
11065.72 484
11066.71 569
11067.71 536
11068.70 505
11069.70 475
11070.69 482
11071.68 508
11072.68 527
11073.67 509
11074.66 466
11075.66 486
11076.65 505
11077.65 526
11078.64 501
11079.63 510
11080.63 525
11081.62 519
11082.62 488
11083.61 487
11084.61 486
11085.60 495
11086.59 459
11087.59 421
11088.58 469
11089.58 433
11090.57 484
11091.57 447
11092.56 456
11093.56 493
11094.55 423
11095.55 441
11096.54 416
11097.54 437
11098.53 456
11099.53 470
11100.52 499
11101.52 419
11102.51 421
11103.51 493
11104.50 478
11105.50 469
11106.49 434
11107.49 459
11108.48 426
11109.48 470
11110.47 453
11111.47 467
11112.46 472
11113.46 413
11114.46 433
11115.45 475
11116.45 471
11117.44 505
11118.44 470
11119.43 467
11120.43 408
11121.43 460
11122.42 466
11123.42 463
11124.41 461
11125.41 488
11126.41 481
11127.40 497
11128.40 479
11129.40 434
11130.39 449
11131.39 507
11132.39 523
11133.38 442
11134.38 481
11135.37 506
11136.37 429
11137.37 447
11138.37 458
11139.36 436
11140.36 448
11141.36 490
11142.35 521
11143.35 476
11144.35 486
11145.34 484
11146.34 483
11147.34 500
11148.33 504
11149.33 453
11150.33 467
11151.33 466
11152.32 526
11153.32 495
11154.32 485
11155.32 457
11156.31 456
11157.31 409
11158.31 447
11159.31 438
11160.30 520
11161.30 404
11162.30 434
11163.30 436
11164.30 432
11165.29 485
11166.29 411
11167.29 439
11168.29 422
11169.29 443
11170.28 445
11171.28 438
11172.28 433
11173.28 443
11174.28 486
11175.28 432
11176.27 400
11177.27 440
11178.27 473
11179.27 398
11180.27 408
11181.27 462
11182.27 516
11183.26 456
11184.26 449
11185.26 437
11186.26 495
11187.26 449
11188.26 422
11189.26 403
11190.26 464
11191.26 469
11192.26 450
11193.25 442
11194.25 473
11195.25 468
11196.25 455
11197.25 482
11198.25 483
11199.25 501
11200.25 469
11201.25 442
11202.25 438
11203.25 451
11204.25 485
11205.25 473
11206.25 471
11207.25 401
11208.25 373
11209.25 420
11210.25 475
11211.25 425
11212.25 461
11213.25 484
11214.25 427
11215.25 481
11216.25 440
11217.25 473
11218.25 476
11219.25 429
11220.25 428
11221.25 436
11222.25 450
11223.25 440
11224.25 430
11225.25 431
11226.25 394
11227.25 456
11228.25 413
11229.26 402
11230.26 435
11231.26 454
11232.26 484
11233.26 486
11234.26 447
11235.26 411
11236.26 437
11237.26 437
11238.27 415
11239.27 425
11240.27 441
11241.27 446
11242.27 421
11243.27 420
11244.27 444
11245.27 437
11246.28 408
11247.28 461
11248.28 439
11249.28 388
11250.28 458
11251.28 459
11252.29 432
11253.29 480
11254.29 485
11255.29 445
11256.29 426
11257.30 408
11258.30 404
11259.30 468
11260.30 431
11261.31 454
11262.31 467
11263.31 463
11264.31 460
11265.31 461
11266.32 418
11267.32 470
11268.32 479
11269.32 408
11270.33 408
11271.33 496
11272.33 482
11273.34 449
11274.34 459
11275.34 459
11276.34 510
11277.35 470
11278.35 451
11279.35 458
11280.36 507
11281.36 538
11282.36 517
11283.37 510
11284.37 571
11285.37 538
11286.38 504
11287.38 501
11288.38 493
11289.39 497
11290.39 490
11291.39 470
11292.40 476
11293.40 482
11294.40 463
11295.41 443
11296.41 461
11297.42 500
11298.42 474
11299.42 499
11300.43 495
11301.43 488
11302.44 434
11303.44 462
11304.44 508
11305.45 518
11306.45 505
11307.46 442
11308.46 472
11309.47 467
11310.47 494
11311.47 533
11312.48 583
11313.48 575
11314.49 569
11315.49 611
11316.50 543
11317.50 555
11318.51 534
11319.51 541
11320.52 533
11321.52 470
11322.53 488
11323.53 552
11324.54 559
11325.54 553
11326.55 465
11327.55 448
11328.56 462
11329.56 446
11330.57 434
11331.57 462
11332.58 464
11333.58 444
11334.59 472
11335.60 511
11336.60 434
11337.61 463
11338.61 503
11339.62 496
11340.62 412
11341.63 428
11342.64 496
11343.64 427
11344.65 451
11345.65 437
11346.66 450
11347.67 461
11348.67 409
11349.68 459
11350.68 419
11351.69 474
11352.70 419
11353.70 474
11354.71 460
11355.72 510
11356.72 467
11357.73 484
11358.74 490
11359.74 477
11360.75 432
11361.76 435
11362.76 474
11363.77 452
11364.78 439
11365.78 477
11366.79 504
11367.80 460
11368.80 445
11369.81 445
11370.82 452
11371.83 468
11372.83 457
11373.84 504
11374.85 473
11375.85 478
11376.86 456
11377.87 419
11378.88 413
11379.88 436
11380.89 429
11381.90 456
11382.91 453
11383.92 452
11384.92 493
11385.93 467
11386.94 472
11387.95 450
11388.95 451
11389.96 484
11390.97 479
11391.98 464
11392.99 498
11393.99 464
11395.00 528
11396.01 539
11397.02 499
11398.03 521
11399.04 511
11400.04 489
11401.05 513
11402.06 479
11403.07 498
11404.08 476
11405.09 500
11406.10 538
11407.11 525
11408.11 519
11409.12 496
11410.13 524
11411.14 505
11412.15 509
11413.16 552
11414.17 594
11415.18 548
11416.19 585
11417.19 553
11418.20 557
11419.21 508
11420.22 553
11421.23 532
11422.24 553
11423.25 496
11424.26 550
11425.27 581
11426.28 524
11427.29 604
11428.30 560
11429.31 566
11430.32 557
11431.33 567
11432.34 567
11433.35 604
11434.36 568
11435.37 577
11436.38 582
11437.39 584
11438.40 590
11439.41 638
11440.42 609
11441.43 580
11442.44 600
11443.45 575
11444.46 585
11445.47 639
11446.48 582
11447.49 576
11448.50 614
11449.51 634
11450.52 645
11451.53 655
11452.54 601
11453.56 603
11454.57 598
11455.58 630
11456.59 630
11457.60 614
11458.61 631
11459.62 680
11460.63 687
11461.64 691
11462.65 686
11463.67 696
11464.68 664
11465.69 650
11466.70 611
11467.71 630
11468.72 639
11469.73 691
11470.75 654
11471.76 636
11472.77 702
11473.78 765
11474.79 681
11475.80 688
11476.82 735
11477.83 696
11478.84 747
11479.85 741
11480.86 790
11481.88 785
11482.89 737
11483.90 699
11484.91 702
11485.92 693
11486.94 764
11487.95 723
11488.96 734
11489.97 718
11490.99 656
11492.00 715
11493.01 700
11494.02 753
11495.04 691
11496.05 720
11497.06 718
11498.08 766
11499.09 747
11500.10 829
11501.11 901
11502.13 862
11503.14 831
11504.15 811
11505.17 778
11506.18 776
11507.19 787
11508.21 765
11509.22 787
11510.23 817
11511.25 826
11512.26 822
11513.27 807
11514.29 834
11515.30 792
11516.31 810
11517.33 861
11518.34 859
11519.35 881
11520.37 934
11521.38 869
11522.40 873
11523.41 843
11524.42 852
11525.44 941
11526.45 913
11527.47 882
11528.48 890
11529.49 904
11530.51 987
11531.52 917
11532.54 880
11533.55 915
11534.56 924
11535.58 988
11536.59 973
11537.61 917
11538.62 957
11539.64 974
11540.65 1033
11541.67 1046
11542.68 987
11543.70 963
11544.71 1036
11545.73 1090
11546.74 1077
11547.76 1118
11548.77 1135
11549.79 1128
11550.80 1087
11551.82 1047
11552.83 1132
11553.85 1120
11554.86 1055
11555.88 1114
11556.89 1210
11557.91 1244
11558.92 1274
11559.94 1274
11560.95 1344
11561.97 1343
11562.99 1364
11564.00 1401
11565.02 1366
11566.03 1432
11567.05 1414
11568.06 1442
11569.08 1496
11570.10 1528
11571.11 1431
11572.13 1571
11573.14 1431
11574.16 1542
11575.18 1614
11576.19 1612
11577.21 1675
11578.23 1682
11579.24 1746
11580.26 1819
11581.27 1920
11582.29 1943
11583.31 1977
11584.32 2028
11585.34 2089
11586.36 2304
11587.37 2454
11588.39 2424
11589.41 2666
11590.42 2565
11591.44 2629
11592.46 2756
11593.48 2821
11594.49 2960
11595.51 2852
11596.53 3000
11597.54 3044
11598.56 3363
11599.58 3728
11600.60 4147
11601.61 4701
11602.63 5115
11603.65 6022
11604.67 6775
11605.68 7293
11606.70 7544
11607.72 7698
11608.74 7241
11609.75 6826
11610.77 6290
11611.79 5640
11612.81 4871
11613.82 4231
11614.84 3720
11615.86 3120
11616.88 2863
11617.90 2487
11618.91 2247
11619.93 2029
11620.95 1967
11621.97 1832
11622.99 1890
11624.01 1940
11625.02 1872
11626.04 1758
11627.06 1646
11628.08 1569
11629.10 1680
11630.12 1665
11631.14 1617
11632.15 1585
11633.17 1541
11634.19 1497
11635.21 1462
11636.23 1558
11637.25 1467
11638.27 1476
11639.29 1536
11640.31 1552
11641.32 1517
11642.34 1409
11643.36 1413
11644.38 1533
11645.40 1467
11646.42 1486
11647.44 1491
11648.46 1456
11649.48 1396
11650.50 1320
11651.52 1293
11652.54 1289
11653.56 1197
11654.58 1194
11655.60 1250
11656.62 1222
11657.64 1123
11658.66 1083
11659.68 1145
11660.70 1195
11661.72 1128
11662.74 1151
11663.76 1119
11664.78 1218
11665.80 1214
11666.82 1166
11667.84 1106
11668.86 1181
11669.88 1292
11670.90 1279
11671.92 1254
11672.94 1272
11673.96 1310
11674.98 1267
11676.00 1261
11677.02 1262
11678.04 1283
11679.06 1344
11680.08 1322
11681.10 1364
11682.12 1421
11683.15 1406
11684.17 1425
11685.19 1419
11686.21 1425
11687.23 1456
11688.25 1499
11689.27 1480
11690.29 1386
11691.31 1420
11692.34 1415
11693.36 1530
11694.38 1434
11695.40 1425
11696.42 1353
11697.44 1261
11698.46 1299
11699.49 1311
11700.51 1252
11701.53 1268
11702.55 1224
11703.57 1222
11704.60 1235
11705.62 1253
11706.64 1214
11707.66 1225
11708.68 1165
11709.71 1151
11710.73 1126
11711.75 1127
11712.77 1153
11713.79 1156
11714.82 1039
11715.84 1006
11716.86 1040
11717.88 1050
11718.91 1133
11719.93 1023
11720.95 995
11721.97 1041
11723.00 1064
11724.02 972
11725.04 1040
11726.06 1063
11727.09 977
11728.11 973
11729.13 934
11730.16 915
11731.18 853
11732.20 872
11733.23 936
11734.25 894
11735.27 845
11736.30 820
11737.32 817
11738.34 837
11739.37 809
11740.39 839
11741.41 853
11742.44 798
11743.46 803
11744.48 794
11745.51 773
11746.53 734
11747.55 827
11748.58 829
11749.60 804
11750.63 808
11751.65 869
11752.67 895
11753.70 852
11754.72 832
11755.75 802
11756.77 812
11757.79 771
11758.82 768
11759.84 762
11760.87 757
11761.89 731
11762.92 781
11763.94 739
11764.96 763
11765.99 730
11767.01 710
11768.04 655
11769.06 674
11770.09 683
11771.11 672
11772.14 671
11773.16 629
11774.19 704
11775.21 683
11776.24 645
11777.26 699
11778.29 660
11779.31 679
11780.34 683
11781.36 667
11782.39 677
11783.41 634
11784.44 645
11785.46 672
11786.49 659
11787.52 670
11788.54 581
11789.57 603
11790.59 580
11791.62 624
11792.64 650
11793.67 611
11794.69 600
11795.72 630
11796.75 682
11797.77 592
11798.80 556
11799.82 583
11800.85 611
11801.88 583
11802.90 541
11803.93 522
11804.96 549
11805.98 584
11807.01 557
11808.03 537
11809.06 511
11810.09 513
11811.11 513
11812.14 493
11813.17 503
11814.19 520
11815.22 537
11816.25 587
11817.27 543
11818.30 471
11819.33 509
11820.35 505
11821.38 561
11822.41 561
11823.44 485
11824.46 541
11825.49 523
11826.52 518
11827.54 489
11828.57 533
11829.60 564
11830.63 514
11831.65 559
11832.68 568
11833.71 527
11834.74 517
11835.76 521
11836.79 532
11837.82 504
11838.85 482
11839.87 516
11840.90 507
11841.93 475
11842.96 496
11843.99 494
11845.01 531
11846.04 501
11847.07 503
11848.10 478
11849.13 474
11850.15 505
11851.18 488
11852.21 519
11853.24 541
11854.27 486
11855.30 453
11856.33 513
11857.35 529
11858.38 480
11859.41 503
11860.44 516
11861.47 491
11862.50 534
11863.53 545
11864.55 503
11865.58 493
11866.61 498
11867.64 478
11868.67 517
11869.70 507
11870.73 503
11871.76 496
11872.79 500
11873.82 488
11874.85 478
11875.88 493
11876.90 508
11877.93 513
11878.96 537
11879.99 512
11881.02 531
11882.05 540
11883.08 497
11884.11 501
11885.14 488
11886.17 562
11887.20 539
11888.23 545
11889.26 509
11890.29 501
11891.32 492
11892.35 506
11893.38 511
11894.41 524
11895.44 533
11896.47 521
11897.50 519
11898.53 561
11899.56 578
11900.59 598
11901.62 596
11902.65 596
11903.68 601
11904.71 509
11905.75 572
11906.78 592
11907.81 570
11908.84 607
11909.87 628
11910.90 600
11911.93 565
11912.96 597
11913.99 541
11915.02 553
11916.05 591
11917.09 523
11918.12 584
11919.15 594
11920.18 541
11921.21 538
11922.24 496
11923.27 527
11924.30 558
11925.34 563
11926.37 574
11927.40 549
11928.43 577
11929.46 597
11930.49 599
11931.53 652
11932.56 675
11933.59 754
11934.62 800
11935.65 713
11936.69 707
11937.72 767
11938.75 744
11939.78 671
11940.81 722
11941.85 644
11942.88 579
11943.91 577
11944.94 537
11945.98 514
11947.01 510
11948.04 532
11949.07 537
11950.11 542
11951.14 587
11952.17 517
11953.20 496
11954.24 486
11955.27 536
11956.30 478
11957.34 497
11958.37 451
11959.40 484
11960.43 528
11961.47 490
11962.50 425
11963.53 498
11964.57 482
11965.60 452
11966.63 494
11967.67 448
11968.70 480
11969.73 513
11970.77 468
11971.80 504
11972.83 497
11973.87 493
11974.90 491
11975.93 518
11976.97 501
11978.00 534
11979.04 500
11980.07 465
11981.10 458
11982.14 481
11983.17 464
11984.21 473
11985.24 465
11986.27 495
11987.31 512
11988.34 480
11989.38 478
11990.41 486
11991.45 534
11992.48 527
11993.51 508
11994.55 557
11995.58 540
11996.62 506
11997.65 477
11998.69 465
11999.72 474
12000.76 531
12001.79 499
12002.83 520
12003.86 514
12004.90 537
12005.93 545
12006.97 541
12008.00 540
12009.04 565
12010.07 581
12011.11 575
12012.14 538
12013.18 558
12014.21 592
12015.25 582
12016.28 564
12017.32 519
12018.35 538
12019.39 595
12020.43 573
12021.46 592
12022.50 624
12023.53 600
12024.57 596
12025.60 600
12026.64 558
12027.68 596
12028.71 552
12029.75 577
12030.78 558
12031.82 559
12032.86 583
12033.89 575
12034.93 597
12035.97 637
12037.00 567
12038.04 566
12039.07 547
12040.11 601
12041.15 557
12042.18 547
12043.22 540
12044.26 554
12045.29 554
12046.33 564
12047.37 552
12048.40 561
12049.44 620
12050.48 565
12051.52 584
12052.55 574
12053.59 517
12054.63 576
12055.66 600
12056.70 579
12057.74 605
12058.78 613
12059.81 551
12060.85 572
12061.89 573
12062.92 566
12063.96 548
12065.00 526
12066.04 593
12067.07 580
12068.11 533
12069.15 540
12070.19 565
12071.23 567
12072.26 587
12073.30 539
12074.34 590
12075.38 630
12076.42 592
12077.45 631
12078.49 605
12079.53 556
12080.57 552
12081.61 653
12082.64 599
12083.68 630
12084.72 573
12085.76 549
12086.80 607
12087.84 634
12088.88 624
12089.91 625
12090.95 595
12091.99 650
12093.03 645
12094.07 671
12095.11 631
12096.15 663
12097.19 662
12098.22 698
12099.26 669
12100.30 679
12101.34 719
12102.38 763
12103.42 708
12104.46 699
12105.50 822
12106.54 811
12107.58 773
12108.62 779
12109.66 760
12110.70 719
12111.74 707
12112.78 709
12113.81 632
12114.85 614
12115.89 578
12116.93 587
12117.97 596
12119.01 547
12120.05 550
12121.09 559
12122.13 533
12123.17 535
12124.21 551
12125.25 558
12126.29 534
12127.33 540
12128.37 528
12129.42 556
12130.46 527
12131.50 470
12132.54 502
12133.58 539
12134.62 487
12135.66 466
12136.70 480
12137.74 467
12138.78 477
12139.82 491
12140.86 508
12141.90 461
12142.94 499
12143.98 447
12145.03 463
12146.07 465
12147.11 492
12148.15 482
12149.19 501
12150.23 488
12151.27 454
12152.31 447
12153.35 463
12154.40 496
12155.44 501
12156.48 483
12157.52 483
12158.56 496
12159.60 494
12160.65 454
12161.69 420
12162.73 461
12163.77 438
12164.81 478
12165.85 440
12166.90 489
12167.94 426
12168.98 462
12170.02 452
12171.06 424
12172.11 422
12173.15 459
12174.19 455
12175.23 473
12176.28 417
12177.32 433
12178.36 454
12179.40 465
12180.45 445
12181.49 436
12182.53 442
12183.57 499
12184.62 466
12185.66 437
12186.70 482
12187.74 470
12188.79 474
12189.83 458
12190.87 491
12191.92 480
12192.96 474
12194.00 474
12195.05 441
12196.09 450
12197.13 485
12198.18 488
12199.22 435
12200.26 433
12201.31 458
12202.35 458
12203.39 447
12204.44 472
12205.48 458
12206.52 453
12207.57 470
12208.61 424
12209.65 451
12210.70 455
12211.74 422
12212.79 425
12213.83 405
12214.87 460
12215.92 428
12216.96 457
12218.01 420
12219.05 416
12220.09 432
12221.14 476
12222.18 421
12223.23 421
12224.27 441
12225.32 426
12226.36 458
12227.41 410
12228.45 400
12229.49 404
12230.54 427
12231.58 444
12232.63 409
12233.67 424
12234.72 427
12235.76 423
12236.81 405
12237.85 418
12238.90 394
12239.94 375
12240.99 395
12242.03 402
12243.08 452
12244.12 489
12245.17 431
12246.21 430
12247.26 370
12248.31 416
12249.35 424
12250.40 416
12251.44 394
12252.49 418
12253.53 465
12254.58 414
12255.62 374
12256.67 385
12257.72 435
12258.76 398
12259.81 376
12260.85 361
12261.90 342
12262.95 371
12263.99 332
12265.04 365
12266.08 374
12267.13 384
12268.18 390
12269.22 389
12270.27 362
12271.32 426
12272.36 400
12273.41 379
12274.46 400
12275.50 381
12276.55 352
12277.60 355
12278.64 352
12279.69 347
12280.74 340
12281.78 357
12282.83 410
12283.88 424
12284.92 359
12285.97 400
12287.02 410
12288.07 416
12289.11 369
12290.16 382
12291.21 371
12292.25 372
12293.30 382
12294.35 329
12295.40 362
12296.44 379
12297.49 391
12298.54 394
12299.59 339
12300.63 328
12301.68 366
12302.73 342
12303.78 303
12304.83 326
12305.87 393
12306.92 398
12307.97 360
12309.02 369
12310.07 363
12311.11 351
12312.16 369
12313.21 376
12314.26 376
12315.31 333
12316.35 369
12317.40 370
12318.45 378
12319.50 370
12320.55 362
12321.60 359
12322.65 350
12323.69 350
12324.74 307
12325.79 322
12326.84 317
12327.89 362
12328.94 326
12329.99 347
12331.04 352
12332.09 352
12333.13 313
12334.18 348
12335.23 388
12336.28 333
12337.33 344
12338.38 319
12339.43 355
12340.48 346
12341.53 321
12342.58 346
12343.63 381
12344.68 334
12345.73 305
12346.78 326
12347.83 326
12348.88 352
12349.93 356
12350.98 335
12352.03 328
12353.07 360
12354.12 376
12355.17 330
12356.22 339
12357.28 328
12358.33 318
12359.38 324
12360.43 348
12361.48 361
12362.53 370
12363.58 354
12364.63 336
12365.68 333
12366.73 347
12367.78 348
12368.83 339
12369.88 343
12370.93 355
12371.98 369
12373.03 349
12374.08 364
12375.13 359
12376.18 337
12377.24 337
12378.29 356
12379.34 344
12380.39 320
12381.44 339
12382.49 352
12383.54 347
12384.59 312
12385.64 381
12386.70 294
12387.75 339
12388.80 323
12389.85 322
12390.90 318
12391.95 299
12393.00 334
12394.06 350
12395.11 361
12396.16 354
12397.21 327
12398.26 338
12399.32 325
12400.37 315
12401.42 331
12402.47 340
12403.52 339
12404.58 318
12405.63 314
12406.68 310
12407.73 307
12408.78 320
12409.84 312
12410.89 327
12411.94 341
12412.99 345
12414.05 368
12415.10 342
12416.15 326
12417.20 363
12418.26 356
12419.31 387
12420.36 382
12421.42 347
12422.47 335
12423.52 320
12424.57 367
12425.63 327
12426.68 330
12427.73 309
12428.79 363
12429.84 325
12430.89 342
12431.95 344
12433.00 336
12434.05 353
12435.11 358
12436.16 328
12437.21 352
12438.27 323
12439.32 291
12440.37 328
12441.43 344
12442.48 342
12443.54 356
12444.59 325
12445.64 309
12446.70 290
12447.75 327
12448.80 305
12449.86 296
12450.91 277
12451.97 328
12453.02 355
12454.08 319
12455.13 269
12456.18 306
12457.24 347
12458.29 340
12459.35 344
12460.40 314
12461.46 308
12462.51 314
12463.57 350
12464.62 384
12465.67 347
12466.73 333
12467.78 354
12468.84 349
12469.89 351
12470.95 365
12472.00 360
12473.06 330
12474.11 323
12475.17 384
12476.22 391
12477.28 366
12478.33 352
12479.39 358
12480.45 357
12481.50 351
12482.56 342
12483.61 369
12484.67 383
12485.72 326
12486.78 356
12487.83 340
12488.89 344
12489.95 371
12491.00 336
12492.06 390
12493.11 373
12494.17 403
12495.22 405
12496.28 466
12497.34 440
12498.39 421
12499.45 390
12500.50 436
12501.56 449
12502.62 409
12503.67 425
12504.73 402
12505.79 400
12506.84 468
12507.90 386
12508.96 380
12510.01 403
12511.07 378
12512.13 365
12513.18 351
12514.24 336
12515.30 360
12516.35 361
12517.41 332
12518.47 368
12519.52 433
12520.58 379
12521.64 393
12522.70 421
12523.75 393
12524.81 413
12525.87 476
12526.92 466
12527.98 491
12529.04 468
12530.10 459
12531.15 437
12532.21 503
12533.27 427
12534.33 426
12535.38 432
12536.44 390
12537.50 403
12538.56 376
12539.62 388
12540.67 384
12541.73 398
12542.79 354
12543.85 360
12544.91 351
12545.96 351
12547.02 381
12548.08 362
12549.14 372
12550.20 320
12551.25 340
12552.31 353
12553.37 385
12554.43 398
12555.49 367
12556.55 377
12557.61 457
12558.66 444
12559.72 405
12560.78 373
12561.84 424
12562.90 389
12563.96 394
12565.02 386
12566.08 391
12567.14 400
12568.19 444
12569.25 386
12570.31 394
12571.37 374
12572.43 399
12573.49 432
12574.55 401
12575.61 468
12576.67 448
12577.73 477
12578.79 454
12579.85 406
12580.91 445
12581.97 479
12583.03 463
12584.09 461
12585.15 428
12586.20 374
12587.26 417
12588.32 448
12589.38 428
12590.44 402
12591.50 421
12592.56 419
12593.62 447
12594.69 413
12595.75 402
12596.81 418
12597.87 408
12598.93 436
12599.99 390
12601.05 409
12602.11 427
12603.17 418
12604.23 443
12605.29 456
12606.35 462
12607.41 471
12608.47 485
12609.53 536
12610.59 480
12611.65 461
12612.71 501
12613.78 484
12614.84 498
12615.90 479
12616.96 500
12618.02 411
12619.08 458
12620.14 431
12621.20 464
12622.27 384
12623.33 411
12624.39 394
12625.45 384
12626.51 418
12627.57 452
12628.63 411
12629.70 409
12630.76 397
12631.82 411
12632.88 401
12633.94 385
12635.00 366
12636.07 370
12637.13 389
12638.19 374
12639.25 381
12640.31 348
12641.38 379
12642.44 331
12643.50 395
12644.56 408
12645.63 338
12646.69 370
12647.75 413
12648.81 384
12649.88 372
12650.94 384
12652.00 411
12653.06 403
12654.13 409
12655.19 402
12656.25 380
12657.31 404
12658.38 402
12659.44 408
12660.50 401
12661.57 460
12662.63 395
12663.69 426
12664.76 433
12665.82 419
12666.88 357
12667.95 372
12669.01 388
12670.07 349
12671.14 381
12672.20 354
12673.26 437
12674.33 414
12675.39 454
12676.45 365
12677.52 358
12678.58 370
12679.64 372
12680.71 399
12681.77 408
12682.84 370
12683.90 412
12684.96 392
12686.03 427
12687.09 441
12688.16 432
12689.22 435
12690.28 403
12691.35 453
12692.41 444
12693.48 433
12694.54 430
12695.61 430
12696.67 444
12697.74 450
12698.80 403
12699.86 437
12700.93 414
12701.99 403
12703.06 435
12704.12 442
12705.19 472
12706.25 457
12707.32 481
12708.38 470
12709.45 470
12710.51 434
12711.58 436
12712.64 420
12713.71 435
12714.77 417
12715.84 419
12716.90 388
12717.97 393
12719.03 424
12720.10 432
12721.17 457
12722.23 445
12723.30 393
12724.36 414
12725.43 442
12726.49 435
12727.56 397
12728.63 387
12729.69 396
12730.76 347
12731.82 370
12732.89 355
12733.96 374
12735.02 407
12736.09 390
12737.15 368
12738.22 405
12739.29 392
12740.35 404
12741.42 400
12742.49 385
12743.55 358
12744.62 348
12745.68 381
12746.75 388
12747.82 344
12748.88 358
12749.95 406
12751.02 386
12752.09 358
12753.15 388
12754.22 350
12755.29 377
12756.35 335
12757.42 389
12758.49 329
12759.55 337
12760.62 379
12761.69 356
12762.76 332
12763.82 297
12764.89 325
12765.96 331
12767.03 352
12768.09 337
12769.16 301
12770.23 368
12771.30 345
12772.36 325
12773.43 344
12774.50 356
12775.57 344
12776.63 332
12777.70 372
12778.77 326
12779.84 328
12780.91 317
12781.97 294
12783.04 319
12784.11 344
12785.18 336
12786.25 324
12787.31 305
12788.38 310
12789.45 314
12790.52 281
12791.59 339
12792.66 341
12793.73 351
12794.79 314
12795.86 318
12796.93 294
12798.00 311
12799.07 301
12800.14 337
12801.21 321
12802.28 313
12803.34 307
12804.41 318
12805.48 286
12806.55 298
12807.62 305
12808.69 306
12809.76 316
12810.83 281
12811.90 351
12812.97 358
12814.04 312
12815.11 253
12816.18 330
12817.25 314
12818.31 297
12819.38 321
12820.45 309
12821.52 337
12822.59 338
12823.66 328
12824.73 307
12825.80 340
12826.87 323
12827.94 286
12829.01 312
12830.08 305
12831.15 301
12832.22 306
12833.29 313
12834.36 323
12835.43 303
12836.50 329
12837.57 336
12838.65 317
12839.72 301
12840.79 295
12841.86 301
12842.93 284
12844.00 299
12845.07 306
12846.14 339
12847.21 310
12848.28 292
12849.35 281
12850.42 292
12851.49 307
12852.57 330
12853.64 310
12854.71 304
12855.78 292
12856.85 349
12857.92 322
12858.99 278
12860.06 279
12861.13 285
12862.21 337
12863.28 341
12864.35 301
12865.42 304
12866.49 269
12867.56 275
12868.64 266
12869.71 323
12870.78 291
12871.85 327
12872.92 280
12874.00 266
12875.07 274
12876.14 282
12877.21 282
12878.28 265
12879.36 280
12880.43 279
12881.50 267
12882.57 300
12883.64 279
12884.72 298
12885.79 267
12886.86 289
12887.93 287
12889.01 280
12890.08 309
12891.15 276
12892.22 280
12893.30 254
12894.37 242
12895.44 280
12896.52 294
12897.59 284
12898.66 285
12899.73 261
12900.81 263
12901.88 245
12902.95 278
12904.03 293
12905.10 243
12906.17 257
12907.25 275
12908.32 278
12909.39 300
12910.47 266
12911.54 251
12912.61 269
12913.69 272
12914.76 262
12915.83 247
12916.91 273
12917.98 254
12919.06 267
12920.13 278
12921.20 271
12922.28 242
12923.35 280
12924.43 245
12925.50 235
12926.57 244
12927.65 264
12928.72 261
12929.80 291
12930.87 287
12931.95 236
12933.02 249
12934.09 278
12935.17 229
12936.24 230
12937.32 259
12938.39 244
12939.47 238
12940.54 253
12941.62 259
12942.69 234
12943.77 226
12944.84 253
12945.92 277
12946.99 267
12948.07 250
12949.14 222
12950.22 279
12951.29 251
12952.37 210
12953.44 238
12954.52 268
12955.59 230
12956.67 262
12957.74 290
12958.82 254
12959.89 257
12960.97 236
12962.04 221
12963.12 259
12964.20 276
12965.27 278
12966.35 261
12967.42 239
12968.50 234
12969.58 239
12970.65 252
12971.73 208
12972.80 247
12973.88 265
12974.96 253
12976.03 284
12977.11 277
12978.18 245
12979.26 254
12980.34 254
12981.41 255
12982.49 251
12983.57 228
12984.64 233
12985.72 266
12986.80 235
12987.87 229
12988.95 238
12990.03 246
12991.10 247
12992.18 235
12993.26 252
12994.33 204
12995.41 244
12996.49 229
12997.56 229
12998.64 250
12999.72 257
13000.80 251
13001.87 236
13002.95 225
13004.03 240
13005.11 239
13006.18 245
13007.26 272
13008.34 278
13009.42 250
13010.49 231
13011.57 280
13012.65 269
13013.73 233
13014.80 250
13015.88 236
13016.96 257
13018.04 256
13019.12 284
13020.19 256
13021.27 242
13022.35 237
13023.43 253
13024.51 262
13025.58 240
13026.66 232
13027.74 239
13028.82 240
13029.90 231
13030.98 268
13032.05 239
13033.13 241
13034.21 251
13035.29 263
13036.37 254
13037.45 265
13038.53 226
13039.61 230
13040.68 251
13041.76 243
13042.84 248
13043.92 223
13045.00 244
13046.08 244
13047.16 262
13048.24 247
13049.32 262
13050.40 249
13051.48 272
13052.55 260
13053.63 261
13054.71 218
13055.79 273
13056.87 271
13057.95 274
13059.03 241
13060.11 268
13061.19 285
13062.27 294
13063.35 249
13064.43 254
13065.51 258
13066.59 273
13067.67 335
13068.75 284
13069.83 268
13070.91 239
13071.99 271
13073.07 233
13074.15 247
13075.23 216
13076.31 231
13077.39 225
13078.47 250
13079.55 259
13080.63 247
13081.71 230
13082.79 264
13083.88 256
13084.96 214
13086.04 251
13087.12 286
13088.20 253
13089.28 231
13090.36 259
13091.44 231
13092.52 286
13093.60 268
13094.68 259
13095.77 232
13096.85 248
13097.93 269
13099.01 262
13100.09 275
13101.17 250
13102.25 266
13103.34 262
13104.42 264
13105.50 283
13106.58 240
13107.66 238
13108.74 241
13109.82 258
13110.91 236
13111.99 235
13113.07 237
13114.15 242
13115.23 237
13116.32 305
13117.40 235
13118.48 259
13119.56 249
13120.64 217
13121.73 259
13122.81 279
13123.89 249
13124.97 259
13126.06 249
13127.14 307
13128.22 251
13129.30 265
13130.39 269
13131.47 251
13132.55 260
13133.63 254
13134.72 256
13135.80 226
13136.88 217
13137.97 260
13139.05 287
13140.13 197
13141.21 234
13142.30 209
13143.38 258
13144.46 255
13145.55 243
13146.63 287
13147.71 270
13148.80 284
13149.88 261
13150.96 257
13152.05 266
13153.13 253
13154.21 240
13155.30 209
13156.38 252
13157.47 250
13158.55 241
13159.63 253
13160.72 265
13161.80 281
13162.88 301
13163.97 268
13165.05 265
13166.14 216
13167.22 249
13168.31 251
13169.39 251
13170.47 232
13171.56 268
13172.64 259
13173.73 250
13174.81 262
13175.90 261
13176.98 239
13178.06 232
13179.15 231
13180.23 239
13181.32 268
13182.40 258
13183.49 260
13184.57 268
13185.66 250
13186.74 257
13187.83 248
13188.91 261
13190.00 229
13191.08 229
13192.17 267
13193.25 249
13194.34 264
13195.42 259
13196.51 268
13197.59 269
13198.68 247
13199.77 246
13200.85 248
13201.94 264
13203.02 240
13204.11 262
13205.19 233
13206.28 260
13207.36 270
13208.45 244
13209.54 234
13210.62 307
13211.71 307
13212.79 262
13213.88 268
13214.97 294
13216.05 282
13217.14 238
13218.22 245
13219.31 267
13220.40 319
13221.48 285
13222.57 251
13223.66 250
13224.74 247
13225.83 264
13226.92 271
13228.00 282
13229.09 257
13230.18 253
13231.26 276
13232.35 266
13233.44 261
13234.52 259
13235.61 300
13236.70 292
13237.78 281
13238.87 268
13239.96 238
13241.05 261
13242.13 300
13243.22 297
13244.31 282
13245.39 289
13246.48 290
13247.57 316
13248.66 308
13249.74 297
13250.83 321
13251.92 269
13253.01 273
13254.10 230
13255.18 259
13256.27 307
13257.36 278
13258.45 267
13259.53 260
13260.62 242
13261.71 279
13262.80 287
13263.89 247
13264.97 231
13266.06 255
13267.15 258
13268.24 254
13269.33 273
13270.42 285
13271.50 270
13272.59 274
13273.68 280
13274.77 257
13275.86 274
13276.95 278
13278.04 278
13279.12 299
13280.21 285
13281.30 286
13282.39 264
13283.48 301
13284.57 265
13285.66 330
13286.75 295
13287.84 314
13288.93 317
13290.01 277
13291.10 252
13292.19 261
13293.28 286
13294.37 332
13295.46 348
13296.55 273
13297.64 297
13298.73 332
13299.82 298
13300.91 315
13302.00 313
13303.09 255
13304.18 327
13305.27 279
13306.36 314
13307.45 275
13308.54 303
13309.63 320
13310.72 333
13311.81 358
13312.90 351
13313.99 311
13315.08 329
13316.17 327
13317.26 299
13318.35 326
13319.44 324
13320.53 361
13321.62 319
13322.71 306
13323.80 318
13324.89 326
13325.98 295
13327.07 293
13328.16 305
13329.25 326
13330.35 313
13331.44 336
13332.53 317
13333.62 288
13334.71 345
13335.80 314
13336.89 310
13337.98 332
13339.07 364
13340.16 339
13341.26 341
13342.35 354
13343.44 315
13344.53 288
13345.62 305
13346.71 322
13347.80 336
13348.90 324
13349.99 309
13351.08 318
13352.17 360
13353.26 328
13354.36 309
13355.45 316
13356.54 311
13357.63 321
13358.72 316
13359.81 347
13360.91 318
13362.00 324
13363.09 320
13364.18 318
13365.28 356
13366.37 371
13367.46 337
13368.55 319
13369.65 379
13370.74 344
13371.83 364
13372.92 408
13374.02 362
13375.11 351
13376.20 395
13377.29 364
13378.39 318
13379.48 303
13380.57 292
13381.67 300
13382.76 351
13383.85 311
13384.94 313
13386.04 309
13387.13 335
13388.22 367
13389.32 349
13390.41 351
13391.50 340
13392.60 325
13393.69 280
13394.78 294
13395.88 313
13396.97 338
13398.06 310
13399.16 324
13400.25 279
13401.35 310
13402.44 281
13403.53 302
13404.63 316
13405.72 317
13406.82 307
13407.91 256
13409.00 300
13410.10 326
13411.19 324
13412.29 298
13413.38 299
13414.47 321
13415.57 279
13416.66 318
13417.76 272
13418.85 296
13419.95 315
13421.04 317
13422.14 303
13423.23 294
13424.33 311
13425.42 305
13426.51 293
13427.61 318
13428.70 321
13429.80 275
13430.89 285
13431.99 289
13433.08 297
13434.18 315
13435.27 285
13436.37 340
13437.46 291
13438.56 305
13439.66 292
13440.75 325
13441.85 309
13442.94 324
13444.04 281
13445.13 306
13446.23 323
13447.32 329
13448.42 361
13449.52 357
13450.61 309
13451.71 339
13452.80 339
13453.90 312
13454.99 330
13456.09 349
13457.19 348
13458.28 327
13459.38 316
13460.48 335
13461.57 323
13462.67 317
13463.76 323
13464.86 329
13465.96 350
13467.05 345
13468.15 334
13469.25 332
13470.34 326
13471.44 359
13472.54 378
13473.63 344
13474.73 342
13475.83 282
13476.92 325
13478.02 340
13479.12 344
13480.21 339
13481.31 303
13482.41 350
13483.50 375
13484.60 350
13485.70 343
13486.80 366
13487.89 363
13488.99 344
13490.09 376
13491.19 371
13492.28 339
13493.38 377
13494.48 361
13495.58 388
13496.67 365
13497.77 404
13498.87 385
13499.97 337
13501.06 346
13502.16 374
13503.26 389
13504.36 419
13505.46 493
13506.55 420
13507.65 403
13508.75 408
13509.85 426
13510.95 384
13512.05 437
13513.14 428
13514.24 370
13515.34 382
13516.44 397
13517.54 342
13518.64 353
13519.73 355
13520.83 308
13521.93 290
13523.03 352
13524.13 298
13525.23 316
13526.33 304
13527.43 268
13528.53 306
13529.62 334
13530.72 351
13531.82 306
13532.92 273
13534.02 290
13535.12 263
13536.22 280
13537.32 282
13538.42 294
13539.52 281
13540.62 295
13541.72 293
13542.82 304
13543.92 297
13545.01 281
13546.11 277
13547.21 306
13548.31 297
13549.41 294
13550.51 256
13551.61 262
13552.71 288
13553.81 288
13554.91 263
13556.01 292
13557.11 265
13558.21 239
13559.31 301
13560.41 246
13561.51 246
13562.61 265
13563.72 285
13564.82 260
13565.92 241
13567.02 243
13568.12 268
13569.22 267
13570.32 278
13571.42 270
13572.52 276
13573.62 270
13574.72 302
13575.82 268
13576.92 265
13578.02 302
13579.13 292
13580.23 315
13581.33 293
13582.43 296
13583.53 317
13584.63 282
13585.73 277
13586.83 256
13587.94 267
13589.04 270
13590.14 272
13591.24 281
13592.34 288
13593.44 276
13594.54 276
13595.65 308
13596.75 306
13597.85 257
13598.95 275
13600.05 274
13601.16 296
13602.26 317
13603.36 267
13604.46 304
13605.56 345
13606.67 283
13607.77 301
13608.87 276
13609.97 276
13611.07 270
13612.18 278
13613.28 306
13614.38 294
13615.48 301
13616.59 287
13617.69 297
13618.79 302
13619.89 279
13621.00 272
13622.10 284
13623.20 244
13624.31 262
13625.41 235
13626.51 245
13627.61 271
13628.72 263
13629.82 298
13630.92 300
13632.03 325
13633.13 306
13634.23 266
13635.34 287
13636.44 298
13637.54 297
13638.65 309
13639.75 285
13640.85 291
13641.96 253
13643.06 271
13644.16 263
13645.27 275
13646.37 303
13647.48 290
13648.58 267
13649.68 274
13650.79 249
13651.89 278
13653.00 302
13654.10 280
13655.20 264
13656.31 252
13657.41 255
13658.52 254
13659.62 271
13660.72 242
13661.83 294
13662.93 289
13664.04 279
13665.14 256
13666.25 276
13667.35 300
13668.46 268
13669.56 246
13670.67 250
13671.77 255
13672.88 293
13673.98 300
13675.09 271
13676.19 271
13677.30 234
13678.40 264
13679.51 252
13680.61 275
13681.72 248
13682.82 247
13683.93 246
13685.03 240
13686.14 272
13687.24 301
13688.35 341
13689.45 294
13690.56 246
13691.66 268
13692.77 264
13693.88 259
13694.98 268
13696.09 290
13697.19 256
13698.30 300
13699.40 309
13700.51 260
13701.62 267
13702.72 265
13703.83 306
13704.93 301
13706.04 284
13707.15 273
13708.25 294
13709.36 299
13710.47 291
13711.57 292
13712.68 279
13713.79 263
13714.89 323
13716.00 300
13717.11 283
13718.21 290
13719.32 314
13720.43 298
13721.53 309
13722.64 282
13723.75 269
13724.85 300
13725.96 315
13727.07 300
13728.17 303
13729.28 318
13730.39 331
13731.50 334
13732.60 369
13733.71 327
13734.82 340
13735.92 326
13737.03 305
13738.14 288
13739.25 283
13740.35 299
13741.46 311
13742.57 369
13743.68 302
13744.79 301
13745.89 345
13747.00 350
13748.11 357
13749.22 361
13750.32 345
13751.43 368
13752.54 319
13753.65 347
13754.76 316
13755.87 329
13756.97 354
13758.08 393
13759.19 398
13760.30 380
13761.41 364
13762.52 370
13763.62 398
13764.73 374
13765.84 410
13766.95 381
13768.06 418
13769.17 423
13770.28 468
13771.38 494
13772.49 464
13773.60 492
13774.71 576
13775.82 580
13776.93 548
13778.04 543
13779.15 532
13780.26 536
13781.37 523
13782.48 498
13783.58 471
13784.69 434
13785.80 457
13786.91 469
13788.02 421
13789.13 421
13790.24 454
13791.35 395
13792.46 386
13793.57 344
13794.68 358
13795.79 344
13796.90 365
13798.01 377
13799.12 330
13800.23 336
13801.34 327
13802.45 328
13803.56 341
13804.67 290
13805.78 348
13806.89 323
13808.00 313
13809.11 323
13810.22 361
13811.33 343
13812.44 279
13813.55 326
13814.66 325
13815.77 302
13816.88 326
13818.00 316
13819.11 337
13820.22 300
13821.33 292
13822.44 317
13823.55 319
13824.66 306
13825.77 313
13826.88 303
13827.99 306
13829.10 315
13830.22 298
13831.33 288
13832.44 267
13833.55 312
13834.66 292
13835.77 325
13836.88 291
13838.00 281
13839.11 329
13840.22 318
13841.33 297
13842.44 307
13843.55 341
13844.67 311
13845.78 327
13846.89 293
13848.00 281
13849.11 294
13850.23 310
13851.34 319
13852.45 323
13853.56 349
13854.67 347
13855.79 331
13856.90 298
13858.01 324
13859.12 316
13860.24 347
13861.35 362
13862.46 316
13863.57 324
13864.69 318
13865.80 373
13866.91 332
13868.02 307
13869.14 313
13870.25 348
13871.36 335
13872.47 343
13873.59 326
13874.70 331
13875.81 345
13876.93 364
13878.04 329
13879.15 357
13880.27 328
13881.38 365
13882.49 385
13883.61 366
13884.72 349
13885.83 360
13886.95 346
13888.06 330
13889.17 333
13890.29 314
13891.40 364
13892.51 367
13893.63 364
13894.74 353
13895.86 381
13896.97 417
13898.08 393
13899.20 435
13900.31 395
13901.43 414
13902.54 399
13903.65 341
13904.77 404
13905.88 388
13907.00 331
13908.11 349
13909.23 379
13910.34 371
13911.45 300
13912.57 290
13913.68 343
13914.80 346
13915.91 323
13917.03 312
13918.14 375
13919.26 314
13920.37 351
13921.49 348
13922.60 341
13923.72 311
13924.83 318
13925.95 330
13927.06 336
13928.18 285
13929.29 292
13930.41 327
13931.52 306
13932.64 319
13933.75 310
13934.87 272
13935.98 306
13937.10 326
13938.21 299
13939.33 300
13940.45 271
13941.56 277
13942.68 312
13943.79 320
13944.91 322
13946.03 344
13947.14 333
13948.26 289
13949.37 295
13950.49 303
13951.60 308
13952.72 272
13953.84 248
13954.95 278
13956.07 299
13957.19 276
13958.30 286
13959.42 283
13960.54 266
13961.65 317
13962.77 296
13963.88 304
13965.00 315
13966.12 303
13967.23 306
13968.35 306
13969.47 285
13970.59 271
13971.70 266
13972.82 284
13973.94 305
13975.05 275
13976.17 264
13977.29 284
13978.40 287
13979.52 308
13980.64 322
13981.76 311
13982.87 284
13983.99 282
13985.11 272
13986.23 309
13987.34 263
13988.46 302
13989.58 300
13990.70 278
13991.81 310
13992.93 278
13994.05 323
13995.17 289
13996.29 340
13997.40 299
13998.52 281
13999.64 284
14000.76 278
14001.88 269
14002.99 271
14004.11 255
14005.23 267
14006.35 307
14007.47 328
14008.58 298
14009.70 311
14010.82 343
14011.94 303
14013.06 349
14014.18 306
14015.30 276
14016.41 275
14017.53 296
14018.65 283
14019.77 289
14020.89 259
14022.01 314
14023.13 274
14024.25 278
14025.37 281
14026.48 318
14027.60 308
14028.72 270
14029.84 282
14030.96 306
14032.08 306
14033.20 281
14034.32 331
14035.44 298
14036.56 270
14037.68 289
14038.80 288
14039.92 291
14041.04 291
14042.16 308
14043.28 287
14044.40 322
14045.52 268
14046.64 327
14047.76 340
14048.88 316
14050.00 310
14051.12 316
14052.24 308
14053.36 339
14054.48 309
14055.60 308
14056.72 334
14057.84 278
14058.96 327
14060.08 310
14061.20 275
14062.32 308
14063.44 325
14064.56 324
14065.68 349
14066.80 302
14067.92 291
14069.04 311
14070.16 303
14071.28 308
14072.41 327
14073.53 309
14074.65 318
14075.77 323
14076.89 370
14078.01 364
14079.13 375
14080.25 404
14081.37 392
14082.50 348
14083.62 376
14084.74 362
14085.86 366
14086.98 409
14088.10 457
14089.23 431
14090.35 414
14091.47 410
14092.59 397
14093.71 377
14094.83 381
14095.96 368
14097.08 372
14098.20 394
14099.32 406
14100.44 438
14101.57 435
14102.69 385
14103.81 428
14104.93 397
14106.05 385
14107.18 395
14108.30 372
14109.42 410
14110.54 384
14111.67 385
14112.79 378
14113.91 353
14115.03 335
14116.16 351
14117.28 362
14118.40 331
14119.53 311
14120.65 333
14121.77 328
14122.89 300
14124.02 283
14125.14 298
14126.26 323
14127.39 312
14128.51 304
14129.63 292
14130.76 282
14131.88 290
14133.00 280
14134.13 292
14135.25 261
14136.37 282
14137.50 314
14138.62 310
14139.74 288
14140.87 271
14141.99 315
14143.11 323
14144.24 306
14145.36 308
14146.49 274
14147.61 265
14148.73 294
14149.86 284
14150.98 301
14152.11 316
14153.23 278
14154.35 310
14155.48 312
14156.60 323
14157.73 311
14158.85 336
14159.98 292
14161.10 297
14162.23 341
14163.35 287
14164.47 287
14165.60 282
14166.72 295
14167.85 262
14168.97 236
14170.10 259
14171.22 282
14172.35 266
14173.47 265
14174.60 284
14175.72 301
14176.85 278
14177.97 243
14179.10 282
14180.22 270
14181.35 270
14182.47 267
14183.60 272
14184.72 315
14185.85 296
14186.98 283
14188.10 308
14189.23 287
14190.35 281
14191.48 271
14192.60 269
14193.73 259
14194.86 282
14195.98 279
14197.11 284
14198.23 257
14199.36 245
14200.49 263
14201.61 257
14202.74 276
14203.86 280
14204.99 285
14206.12 268
14207.24 286
14208.37 266
14209.50 274
14210.62 244
14211.75 258
14212.87 242
14214.00 232
14215.13 248
14216.25 254
14217.38 263
14218.51 254
14219.63 254
14220.76 237
14221.89 290
14223.02 251
14224.14 261
14225.27 238
14226.40 258
14227.52 263
14228.65 277
14229.78 233
14230.91 241
14232.03 235
14233.16 222
14234.29 255
14235.41 244
14236.54 259
14237.67 252
14238.80 262
14239.92 272
14241.05 267
14242.18 255
14243.31 252
14244.44 233
14245.56 258
14246.69 260
14247.82 248
14248.95 229
14250.08 266
14251.20 251
14252.33 236
14253.46 254
14254.59 260
14255.72 221
14256.84 226
14257.97 259
14259.10 264
14260.23 246
14261.36 218
14262.49 244
14263.62 241
14264.74 263
14265.87 255
14267.00 267
14268.13 256
14269.26 259
14270.39 282
14271.52 246
14272.65 214
14273.77 241
14274.90 246
14276.03 226
14277.16 271
14278.29 214
14279.42 226
14280.55 194
14281.68 224
14282.81 210
14283.94 218
14285.07 216
14286.20 209
14287.33 225
14288.45 217
14289.58 221
14290.71 181
14291.84 233
14292.97 224
14294.10 211
14295.23 260
14296.36 261
14297.49 259
14298.62 239
14299.75 233
14300.88 228
14302.01 220
14303.14 203
14304.27 230
14305.40 207
14306.53 232
14307.66 234
14308.79 205
14309.92 222
14311.05 231
14312.19 218
14313.32 244
14314.45 254
14315.58 229
14316.71 199
14317.84 220
14318.97 217
14320.10 233
14321.23 208
14322.36 245
14323.49 235
14324.62 199
14325.75 190
14326.89 229
14328.02 220
14329.15 224
14330.28 218
14331.41 212
14332.54 213
14333.67 222
14334.80 231
14335.94 202
14337.07 219
14338.20 198
14339.33 237
14340.46 198
14341.59 219
14342.73 219
14343.86 235
14344.99 228
14346.12 206
14347.25 220
14348.38 194
14349.52 218
14350.65 186
14351.78 198
14352.91 186
14354.04 213
14355.18 201
14356.31 217
14357.44 210
14358.57 194
14359.71 224
14360.84 233
14361.97 206
14363.10 195
14364.24 212
14365.37 215
14366.50 227
14367.63 254
14368.77 220
14369.90 190
14371.03 210
14372.16 198
14373.30 225
14374.43 246
14375.56 243
14376.70 215
14377.83 209
14378.96 233
14380.10 216
14381.23 188
14382.36 211
14383.50 186
14384.63 220
14385.76 230
14386.90 252
14388.03 235
14389.16 215
14390.30 226
14391.43 230
14392.56 246
14393.70 196
14394.83 220
14395.97 232
14397.10 247
14398.23 262
14399.37 254
14400.50 209
14401.63 248
14402.77 227
14403.90 214
14405.04 243
14406.17 202
14407.31 213
14408.44 204
14409.57 218
14410.71 196
14411.84 232
14412.98 258
14414.11 228
14415.25 244
14416.38 243
14417.52 242
14418.65 255
14419.79 211
14420.92 239
14422.05 237
14423.19 215
14424.32 237
14425.46 232
14426.59 275
14427.73 238
14428.86 241
14430.00 244
14431.14 232
14432.27 243
14433.41 219
14434.54 228
14435.68 231
14436.81 211
14437.95 251
14439.08 273
14440.22 243
14441.35 269
14442.49 238
14443.63 239
14444.76 243
14445.90 231
14447.03 189
14448.17 222
14449.30 238
14450.44 199
14451.58 220
14452.71 221
14453.85 221
14454.98 202
14456.12 196
14457.26 230
14458.39 257
14459.53 213
14460.67 218
14461.80 208
14462.94 241
14464.08 239
14465.21 219
14466.35 211
14467.48 208
14468.62 233
14469.76 215
14470.90 220
14472.03 224
14473.17 232
14474.31 228
14475.44 198
14476.58 232
14477.72 212
14478.85 247
14479.99 276
14481.13 229
14482.27 216
14483.40 228
14484.54 240
14485.68 242
14486.81 211
14487.95 231
14489.09 229
14490.23 252
14491.36 257
14492.50 243
14493.64 251
14494.78 257
14495.92 273
14497.05 255
14498.19 263
14499.33 266
14500.47 253
14501.60 285
14502.74 232
14503.88 225
14505.02 254
14506.16 228
14507.30 260
14508.43 260
14509.57 282
14510.71 271
14511.85 256
14512.99 275
14514.13 289
14515.26 297
14516.40 283
14517.54 277
14518.68 315
14519.82 304
14520.96 268
14522.10 298
14523.23 266
14524.37 281
14525.51 301
14526.65 331
14527.79 311
14528.93 308
14530.07 287
14531.21 279
14532.35 269
14533.49 278
14534.63 291
14535.76 304
14536.90 249
14538.04 242
14539.18 260
14540.32 304
14541.46 262
14542.60 227
14543.74 254
14544.88 267
14546.02 266
14547.16 220
14548.30 234
14549.44 247
14550.58 232
14551.72 257
14552.86 244
14554.00 260
14555.14 260
14556.28 281
14557.42 264
14558.56 274
14559.70 256
14560.84 262
14561.98 263
14563.12 275
14564.26 279
14565.40 242
14566.54 277
14567.68 268
14568.82 257
14569.96 288
14571.11 252
14572.25 244
14573.39 293
14574.53 262
14575.67 251
14576.81 219
14577.95 244
14579.09 271
14580.23 233
14581.37 270
14582.52 274
14583.66 254
14584.80 252
14585.94 214
14587.08 271
14588.22 264
14589.36 259
14590.50 281
14591.65 277
14592.79 291
14593.93 283
14595.07 260
14596.21 271
14597.35 285
14598.50 265
14599.64 278
14600.78 254
14601.92 246
14603.06 300
14604.21 257
14605.35 274
14606.49 256
14607.63 259
14608.77 258
14609.92 258
14611.06 332
14612.20 262
14613.34 277
14614.49 281
14615.63 279
14616.77 271
14617.91 298
14619.06 294
14620.20 282
14621.34 300
14622.48 329
14623.63 299
14624.77 299
14625.91 249
14627.06 259
14628.20 311
14629.34 276
14630.48 299
14631.63 307
14632.77 326
14633.91 303
14635.06 343
14636.20 329
14637.34 363
14638.49 378
14639.63 371
14640.77 343
14641.92 324
14643.06 324
14644.20 333
14645.35 314
14646.49 323
14647.64 307
14648.78 285
14649.92 267
14651.07 268
14652.21 279
14653.35 245
14654.50 239
14655.64 239
14656.79 251
14657.93 247
14659.07 250
14660.22 251
14661.36 237
14662.51 232
14663.65 227
14664.80 255
14665.94 246
14667.09 231
14668.23 255
14669.37 217
14670.52 224
14671.66 210
14672.81 240
14673.95 215
14675.10 174
14676.24 237
14677.39 246
14678.53 264
14679.68 217
14680.82 253
14681.97 243
14683.11 235
14684.26 236
14685.40 214
14686.55 193
14687.69 244
14688.84 248
14689.98 233
14691.13 199
14692.27 210
14693.42 217
14694.57 222
14695.71 230
14696.86 192
14698.00 206
14699.15 183
14700.29 209
14701.44 200
14702.59 233
14703.73 247
14704.88 239
14706.02 232
14707.17 202
14708.32 210
14709.46 231
14710.61 245
14711.75 213
14712.90 241
14714.05 226
14715.19 214
14716.34 219
14717.49 186
14718.63 198
14719.78 245
14720.93 212
14722.07 239
14723.22 214
14724.37 222
14725.51 218
14726.66 211
14727.81 211
14728.95 245
14730.10 195
14731.25 231
14732.39 223
14733.54 221
14734.69 206
14735.84 240
14736.98 231
14738.13 249
14739.28 199
14740.42 189
14741.57 183
14742.72 206
14743.87 212
14745.01 213
14746.16 202
14747.31 184
14748.46 186
14749.61 232
14750.75 212
14751.90 187
14753.05 217
14754.20 226
14755.34 206
14756.49 217
14757.64 204
14758.79 221
14759.94 194
14761.08 203
14762.23 217
14763.38 192
14764.53 229
14765.68 196
14766.83 193
14767.97 183
14769.12 200
14770.27 190
14771.42 169
14772.57 197
14773.72 175
14774.87 205
14776.01 171
14777.16 188
14778.31 192
14779.46 194
14780.61 213
14781.76 197
14782.91 204
14784.06 213
14785.21 203
14786.36 190
14787.50 187
14788.65 201
14789.80 205
14790.95 180
14792.10 192
14793.25 185
14794.40 197
14795.55 209
14796.70 220
14797.85 181
14799.00 173
14800.15 211
14801.30 174
14802.45 186
14803.60 224
14804.75 200
14805.90 206
14807.05 207
14808.20 208
14809.35 193
14810.50 213
14811.65 184
14812.80 160
14813.95 197
14815.10 190
14816.25 182
14817.40 188
14818.55 190
14819.70 186
14820.85 187
14822.00 193
14823.15 180
14824.30 160
14825.45 197
14826.60 177
14827.75 188
14828.91 189
14830.06 165
14831.21 173
14832.36 199
14833.51 176
14834.66 198
14835.81 183
14836.96 177
14838.11 169
14839.26 154
14840.42 179
14841.57 171
14842.72 195
14843.87 207
14845.02 192
14846.17 188
14847.32 182
14848.48 182
14849.63 155
14850.78 174
14851.93 175
14853.08 171
14854.23 163
14855.39 181
14856.54 173
14857.69 188
14858.84 191
14859.99 198
14861.15 163
14862.30 195
14863.45 212
14864.60 172
14865.75 161
14866.91 157
14868.06 180
14869.21 182
14870.36 174
14871.52 165
14872.67 165
14873.82 178
14874.97 172
14876.13 180
14877.28 173
14878.43 180
14879.59 190
14880.74 181
14881.89 200
14883.04 199
14884.20 194
14885.35 166
14886.50 169
14887.66 203
14888.81 193
14889.96 196
14891.12 196
14892.27 182
14893.42 176
14894.58 170
14895.73 166
14896.88 165
14898.04 177
14899.19 169
14900.34 187
14901.50 181
14902.65 159
14903.80 194
14904.96 182
14906.11 177
14907.27 161
14908.42 184
14909.57 221
14910.73 192
14911.88 197
14913.04 196
14914.19 211
14915.34 206
14916.50 185
14917.65 206
14918.81 182
14919.96 184
14921.11 179
14922.27 160
14923.42 170
14924.58 200
14925.73 210
14926.89 215
14928.04 188
14929.20 198
14930.35 188
14931.51 187
14932.66 194
14933.82 184
14934.97 186
14936.13 203
14937.28 189
14938.44 199
14939.59 196
14940.75 229
14941.90 180
14943.06 162
14944.21 181
14945.37 186
14946.52 204
14947.68 227
14948.83 196
14949.99 198
14951.14 182
14952.30 162
14953.46 191
14954.61 203
14955.77 191
14956.92 182
14958.08 210
14959.24 185
14960.39 183
14961.55 186
14962.70 177
14963.86 188
14965.02 183
14966.17 179
14967.33 135
14968.48 160
14969.64 157
14970.80 173
14971.95 161
14973.11 182
14974.27 138
14975.42 185
14976.58 164
14977.74 164
14978.89 178
14980.05 163
14981.21 152
14982.36 185
14983.52 187
14984.68 180
14985.83 180
14986.99 191
14988.15 190
14989.30 163
14990.46 171
14991.62 166
14992.77 194
14993.93 202
14995.09 169
14996.25 161
14997.40 162
14998.56 155
14999.72 166
15000.88 194
15002.03 168
15003.19 175
15004.35 165
15005.51 171
15006.66 183
15007.82 195
15008.98 189
15010.14 177
15011.30 180
15012.45 168
15013.61 179
15014.77 156
15015.93 150
15017.09 153
15018.24 178
15019.40 170
15020.56 186
15021.72 190
15022.88 167
15024.04 188
15025.19 195
15026.35 192
15027.51 184
15028.67 191
15029.83 178
15030.99 174
15032.15 182
15033.30 189
15034.46 176
15035.62 184
15036.78 177
15037.94 170
15039.10 158
15040.26 188
15041.42 182
15042.58 161
15043.73 177
15044.89 192
15046.05 161
15047.21 175
15048.37 179
15049.53 167
15050.69 187
15051.85 165
15053.01 157
15054.17 176
15055.33 186
15056.49 182
15057.65 191
15058.81 177
15059.97 196
15061.13 179
15062.29 172
15063.45 167
15064.61 144
15065.77 188
15066.93 190
15068.09 183
15069.25 163
15070.41 183
15071.57 194
15072.73 144
15073.89 172
15075.05 190
15076.21 139
15077.37 165
15078.53 157
15079.69 148
15080.85 170
15082.01 156
15083.17 176
15084.33 158
15085.49 159
15086.65 168
15087.82 158
15088.98 163
15090.14 178
15091.30 178
15092.46 187
15093.62 170
15094.78 198
15095.94 171
15097.10 157
15098.27 167
15099.43 202
15100.59 185
15101.75 170
15102.91 170
15104.07 177
15105.23 174
15106.40 157
15107.56 200
15108.72 159
15109.88 170
15111.04 173
15112.20 159
15113.37 176
15114.53 163
15115.69 163
15116.85 158
15118.01 165
15119.18 168
15120.34 157
15121.50 159
15122.66 169
15123.82 198
15124.99 176
15126.15 163
15127.31 149
15128.47 177
15129.64 156
15130.80 171
15131.96 172
15133.12 183
15134.29 181
15135.45 198
15136.61 172
15137.77 152
15138.94 165
15140.10 162
15141.26 179
15142.43 184
15143.59 143
15144.75 185
15145.92 184
15147.08 196
15148.24 159
15149.41 169
15150.57 167
15151.73 183
15152.90 175
15154.06 164
15155.22 178
15156.39 185
15157.55 198
15158.71 159
15159.88 168
15161.04 180
15162.20 173
15163.37 148
15164.53 162
15165.70 161
15166.86 173
15168.02 170
15169.19 165
15170.35 185
15171.52 196
15172.68 182
15173.84 134
15175.01 180
15176.17 211
15177.34 215
15178.50 157
15179.66 187
15180.83 173
15181.99 197
15183.16 168
15184.32 182
15185.49 181
15186.65 177
15187.82 176
15188.98 175
15190.15 184
15191.31 206
15192.48 172
15193.64 180
15194.81 168
15195.97 201
15197.14 171
15198.30 190
15199.47 187
15200.63 175
15201.80 155
15202.96 170
15204.13 177
15205.29 169
15206.46 146
15207.62 187
15208.79 181
15209.96 202
15211.12 176
15212.29 187
15213.45 194
15214.62 207
15215.78 186
15216.95 181
15218.12 174
15219.28 162
15220.45 159
15221.61 206
15222.78 220
15223.95 215
15225.11 207
15226.28 180
15227.44 190
15228.61 218
15229.78 183
15230.94 202
15232.11 192
15233.28 169
15234.44 246
15235.61 187
15236.78 190
15237.94 218
15239.11 213
15240.28 206
15241.44 221
15242.61 180
15243.78 176
15244.94 205
15246.11 182
15247.28 155
15248.44 189
15249.61 211
15250.78 223
15251.95 216
15253.11 195
15254.28 227
15255.45 177
15256.61 204
15257.78 170
15258.95 187
15260.12 193
15261.28 224
15262.45 171
15263.62 177
15264.79 179
15265.95 179
15267.12 173
15268.29 208
15269.46 207
15270.63 175
15271.79 173
15272.96 183
15274.13 180
15275.30 166
15276.47 185
15277.63 191
15278.80 197
15279.97 166
15281.14 164
15282.31 169
15283.48 158
15284.64 196
15285.81 178
15286.98 185
15288.15 151
15289.32 135
15290.49 169
15291.66 186
15292.82 178
15293.99 176
15295.16 199
15296.33 194
15297.50 165
15298.67 182
15299.84 181
15301.01 183
15302.18 194
15303.35 199
15304.51 213
15305.68 209
15306.85 212
15308.02 198
15309.19 210
15310.36 213
15311.53 192
15312.70 216
15313.87 200
15315.04 211
15316.21 200
15317.38 208
15318.55 193
15319.72 152
15320.89 162
15322.06 144
15323.23 163
15324.40 147
15325.57 177
15326.74 164
15327.91 178
15329.08 174
15330.25 138
15331.42 168
15332.59 187
15333.76 203
15334.93 151
15336.10 170
15337.27 195
15338.44 185
15339.61 189
15340.78 179
15341.95 175
15343.12 178
15344.29 175
15345.47 161
15346.64 143
15347.81 153
15348.98 167
15350.15 151
15351.32 186
15352.49 175
15353.66 168
15354.83 165
15356.00 183
15357.18 172
15358.35 166
15359.52 180
15360.69 194
15361.86 190
15363.03 171
15364.20 178
15365.38 144
15366.55 173
15367.72 182
15368.89 165
15370.06 168
15371.23 181
15372.41 170
15373.58 173
15374.75 169
15375.92 135
15377.09 166
15378.26 165
15379.44 185
15380.61 158
15381.78 170
15382.95 180
15384.13 170
15385.30 148
15386.47 167
15387.64 174
15388.82 173
15389.99 147
15391.16 157
15392.33 182
15393.51 173
15394.68 155
15395.85 169
15397.02 170
15398.20 166
15399.37 200
15400.54 191
15401.71 210
15402.89 186
15404.06 160
15405.23 165
15406.41 155
15407.58 174
15408.75 160
15409.93 148
15411.10 193
15412.27 189
15413.45 192
15414.62 187
15415.79 209
15416.97 173
15418.14 200
15419.31 196
15420.49 183
15421.66 167
15422.84 152
15424.01 181
15425.18 178
15426.36 189
15427.53 175
15428.70 197
15429.88 170
15431.05 169
15432.23 180
15433.40 157
15434.57 188
15435.75 184
15436.92 152
15438.10 159
15439.27 174
15440.45 185
15441.62 176
15442.80 162
15443.97 167
15445.14 168
15446.32 162
15447.49 164
15448.67 172
15449.84 153
15451.02 152
15452.19 172
15453.37 176
15454.54 160
15455.72 159
15456.89 171
15458.07 161
15459.24 150
15460.42 161
15461.59 182
15462.77 180
15463.94 181
15465.12 190
15466.29 187
15467.47 132
15468.65 141
15469.82 193
15471.00 177
15472.17 141
15473.35 166
15474.52 151
15475.70 136
15476.88 136
15478.05 156
15479.23 168
15480.40 152
15481.58 192
15482.76 163
15483.93 188
15485.11 171
15486.28 189
15487.46 132
15488.64 194
15489.81 169
15490.99 151
15492.16 153
15493.34 162
15494.52 161
15495.69 163
15496.87 187
15498.05 155
15499.22 158
15500.40 148
15501.58 144
15502.75 158
15503.93 161
15505.11 183
15506.28 152
15507.46 153
15508.64 162
15509.82 175
15510.99 169
15512.17 159
15513.35 163
15514.52 167
15515.70 146
15516.88 174
15518.06 167
15519.23 159
15520.41 197
15521.59 170
15522.77 139
15523.94 158
15525.12 139
15526.30 164
15527.48 186
15528.65 189
15529.83 165
15531.01 140
15532.19 178
15533.37 165
15534.54 165
15535.72 150
15536.90 172
15538.08 155
15539.26 177
15540.44 146
15541.61 171
15542.79 167
15543.97 130
15545.15 148
15546.33 172
15547.51 161
15548.68 146
15549.86 173
15551.04 162
15552.22 185
15553.40 185
15554.58 179
15555.76 151
15556.93 164
15558.11 142
15559.29 161
15560.47 127
15561.65 152
15562.83 187
15564.01 192
15565.19 163
15566.37 165
15567.55 183
15568.73 159
15569.91 198
15571.08 183
15572.26 202
15573.44 190
15574.62 178
15575.80 160
15576.98 157
15578.16 185
15579.34 168
15580.52 183
15581.70 187
15582.88 166
15584.06 159
15585.24 176
15586.42 177
15587.60 168
15588.78 175
15589.96 182
15591.14 221
15592.32 228
15593.50 181
15594.68 167
15595.86 198
15597.04 189
15598.22 176
15599.40 195
15600.58 212
15601.76 200
15602.95 185
15604.13 193
15605.31 217
15606.49 187
15607.67 198
15608.85 192
15610.03 219
15611.21 205
15612.39 218
15613.57 202
15614.75 195
15615.93 202
15617.12 209
15618.30 183
15619.48 200
15620.66 182
15621.84 205
15623.02 194
15624.20 188
15625.38 207
15626.57 241
15627.75 224
15628.93 223
15630.11 201
15631.29 195
15632.47 246
15633.66 232
15634.84 194
15636.02 165
15637.20 175
15638.38 221
15639.57 212
15640.75 219
15641.93 201
15643.11 223
15644.29 227
15645.48 221
15646.66 183
15647.84 210
15649.02 209
15650.21 206
15651.39 213
15652.57 210
15653.75 207
15654.94 227
15656.12 191
15657.30 213
15658.48 208
15659.67 245
15660.85 224
15662.03 221
15663.22 234
15664.40 229
15665.58 242
15666.76 235
15667.95 235
15669.13 196
15670.31 218
15671.50 192
15672.68 215
15673.86 225
15675.05 265
15676.23 264
15677.41 214
15678.60 210
15679.78 228
15680.96 235
15682.15 206
15683.33 215
15684.51 213
15685.70 244
15686.88 228
15688.07 195
15689.25 181
15690.43 200
15691.62 233
15692.80 212
15693.99 211
15695.17 226
15696.35 251
15697.54 205
15698.72 203
15699.91 184
15701.09 205
15702.28 229
15703.46 237
15704.64 216
15705.83 209
15707.01 191
15708.20 213
15709.38 215
15710.57 239
15711.75 211
15712.94 263
15714.12 219
15715.31 235
15716.49 234
15717.68 217
15718.86 220
15720.05 244
15721.23 227
15722.42 216
15723.60 233
15724.79 194
15725.97 244
15727.16 228
15728.34 202
15729.53 221
15730.71 225
15731.90 207
15733.08 204
15734.27 233
15735.46 225
15736.64 214
15737.83 223
15739.01 230
15740.20 206
15741.39 230
15742.57 212
15743.76 212
15744.94 219
15746.13 227
15747.31 206
15748.50 228
15749.69 264
15750.87 257
15752.06 248
15753.25 235
15754.43 239
15755.62 252
15756.81 243
15757.99 225
15759.18 230
15760.36 220
15761.55 241
15762.74 208
15763.92 216
15765.11 238
15766.30 244
15767.49 221
15768.67 203
15769.86 221
15771.05 232
15772.23 194
15773.42 206
15774.61 261
15775.79 222
15776.98 206
15778.17 223
15779.36 242
15780.54 219
15781.73 209
15782.92 178
15784.11 216
15785.29 211
15786.48 217
15787.67 238
15788.86 244
15790.04 251
15791.23 223
15792.42 228
15793.61 225
15794.79 235
15795.98 211
15797.17 203
15798.36 204
15799.55 219
15800.73 206
15801.92 195
15803.11 229
15804.30 209
15805.49 228
15806.68 204
15807.86 166
15809.05 187
15810.24 193
15811.43 192
15812.62 184
15813.81 207
15815.00 214
15816.18 181
15817.37 186
15818.56 205
15819.75 194
15820.94 164
15822.13 186
15823.32 186
15824.51 196
15825.70 204
15826.88 193
15828.07 175
15829.26 193
15830.45 183
15831.64 189
15832.83 191
15834.02 191
15835.21 191
15836.40 195
15837.59 208
15838.78 197
15839.97 209
15841.16 210
15842.35 198
15843.54 174
15844.73 226
15845.92 209
15847.11 199
15848.30 200
15849.49 197
15850.68 203
15851.87 214
15853.06 201
15854.25 162
15855.44 174
15856.63 155
15857.82 187
15859.01 175
15860.20 212
15861.39 178
15862.58 174
15863.77 181
15864.96 179
15866.15 207
15867.34 173
15868.53 208
15869.72 182
15870.91 152
15872.10 205
15873.29 201
15874.48 168
15875.68 194
15876.87 186
15878.06 198
15879.25 191
15880.44 183
15881.63 190
15882.82 186
15884.01 186
15885.20 179
15886.40 174
15887.59 183
15888.78 208
15889.97 204
15891.16 179
15892.35 187
15893.54 185
15894.74 197
15895.93 212
15897.12 170
15898.31 163
15899.50 194
15900.70 200
15901.89 195
15903.08 195
15904.27 184
15905.46 198
15906.66 238
15907.85 240
15909.04 206
15910.23 199
15911.42 207
15912.62 200
15913.81 188
15915.00 168
15916.19 217
15917.39 231
15918.58 236
15919.77 183
15920.96 164
15922.16 215
15923.35 226
15924.54 219
15925.73 206
15926.93 211
15928.12 202
15929.31 207
15930.51 242
15931.70 237
15932.89 226
15934.09 194
15935.28 203
15936.47 232
15937.67 211
15938.86 206
15940.05 227
15941.25 243
15942.44 233
15943.63 238
15944.83 202
15946.02 205
15947.21 159
15948.41 193
15949.60 213
15950.79 208
15951.99 231
15953.18 186
15954.38 178
15955.57 221
15956.76 165
15957.96 190
15959.15 188
15960.35 187
15961.54 193
15962.73 172
15963.93 166
15965.12 172
15966.32 179
15967.51 181
15968.71 160
15969.90 175
15971.09 181
15972.29 166
15973.48 193
15974.68 186
15975.87 188
15977.07 169
15978.26 197
15979.46 218
15980.65 171
15981.85 223
15983.04 153
15984.24 155
15985.43 171
15986.63 183
15987.82 175
15989.02 144
15990.21 152
15991.41 167
15992.60 154
15993.80 156
15994.99 179
15996.19 165
15997.39 151
15998.58 155
15999.78 188
16000.97 178
16002.17 166
16003.36 152
16004.56 153
16005.76 171
16006.95 186
16008.15 179
16009.34 172
16010.54 161
16011.73 175
16012.93 146
16014.13 175
16015.32 169
16016.52 156
16017.72 152
16018.91 159
16020.11 145
16021.30 159
16022.50 160
16023.70 168
16024.89 159
16026.09 152
16027.29 167
16028.48 164
16029.68 158
16030.88 205
16032.07 196
16033.27 162
16034.47 163
16035.67 169
16036.86 161
16038.06 138
16039.26 150
16040.45 180
16041.65 148
16042.85 191
16044.04 186
16045.24 165
16046.44 193
16047.64 158
16048.83 133
16050.03 144
16051.23 162
16052.43 152
16053.62 155
16054.82 140
16056.02 122
16057.22 150
16058.42 170
16059.61 177
16060.81 128
16062.01 155
16063.21 173
16064.41 174
16065.60 163
16066.80 147
16068.00 167
16069.20 168
16070.40 192
16071.59 169
16072.79 136
16073.99 141
16075.19 133
16076.39 157
16077.59 171
16078.78 121
16079.98 152
16081.18 168
16082.38 126
16083.58 155
16084.78 168
16085.98 171
16087.18 142
16088.37 133
16089.57 148
16090.77 149
16091.97 154
16093.17 160
16094.37 156
16095.57 121
16096.77 148
16097.97 161
16099.17 137
16100.37 168
16101.57 155
16102.77 135
16103.96 161
16105.16 164
16106.36 156
16107.56 178
16108.76 153
16109.96 172
16111.16 179
16112.36 160
16113.56 151
16114.76 148
16115.96 144
16117.16 175
16118.36 166
16119.56 154
16120.76 141
16121.96 145
16123.16 158
16124.36 160
16125.56 146
16126.76 164
16127.96 157
16129.16 160
16130.37 148
16131.57 128
16132.77 137
16133.97 155
16135.17 163
16136.37 141
16137.57 156
16138.77 179
16139.97 188
16141.17 161
16142.37 129
16143.57 165
16144.77 167
16145.98 146
16147.18 158
16148.38 158
16149.58 144
16150.78 152
16151.98 139
16153.18 166
16154.38 142
16155.59 173
16156.79 163
16157.99 136
16159.19 162
16160.39 170
16161.59 178
16162.80 163
16164.00 170
16165.20 125
16166.40 158
16167.60 165
16168.80 142
16170.01 152
16171.21 152
16172.41 154
16173.61 155
16174.81 134
16176.02 154
16177.22 133
16178.42 168
16179.62 140
16180.83 127
16182.03 140
16183.23 136
16184.43 154
16185.64 159
16186.84 145
16188.04 164
16189.24 171
16190.45 176
16191.65 150
16192.85 146
16194.06 170
16195.26 154
16196.46 161
16197.66 156
16198.87 125
16200.07 151
16201.27 159
16202.48 149
16203.68 131
16204.88 168
16206.09 140
16207.29 158
16208.49 148
16209.70 163
16210.90 160
16212.10 146
16213.31 152
16214.51 158
16215.71 196
16216.92 161
16218.12 152
16219.33 157
16220.53 158
16221.73 141
16222.94 153
16224.14 162
16225.35 128
16226.55 164
16227.75 135
16228.96 153
16230.16 183
16231.37 153
16232.57 148
16233.77 153
16234.98 172
16236.18 168
16237.39 159
16238.59 167
16239.80 145
16241.00 127
16242.21 149
16243.41 143
16244.62 168
16245.82 172
16247.03 157
16248.23 167
16249.44 154
16250.64 171
16251.85 156
16253.05 157
16254.26 138
16255.46 171
16256.67 146
16257.87 181
16259.08 187
16260.28 136
16261.49 153
16262.69 137
16263.90 156
16265.10 143
16266.31 178
16267.51 152
16268.72 152
16269.93 171
16271.13 160
16272.34 138
16273.54 200
16274.75 161
16275.96 165
16277.16 164
16278.37 132
16279.57 167
16280.78 178
16281.99 169
16283.19 165
16284.40 188
16285.60 169
16286.81 175
16288.02 146
16289.22 130
16290.43 154
16291.64 169
16292.84 168
16294.05 152
16295.26 148
16296.46 167
16297.67 185
16298.88 150
16300.08 167
16301.29 171
16302.50 154
16303.70 179
16304.91 166
16306.12 180
16307.32 173
16308.53 169
16309.74 185
16310.95 145
16312.15 150
16313.36 150
16314.57 176
16315.78 193
16316.98 172
16318.19 153
16319.40 134
16320.61 174
16321.81 174
16323.02 157
16324.23 153
16325.44 147
16326.64 167
16327.85 188
16329.06 141
16330.27 139
16331.48 158
16332.68 146
16333.89 146
16335.10 144
16336.31 145
16337.52 170
16338.72 138
16339.93 142
16341.14 160
16342.35 153
16343.56 146
16344.77 144
16345.98 141
16347.18 172
16348.39 147
16349.60 145
16350.81 139
16352.02 161
16353.23 140
16354.44 139
16355.65 142
16356.85 149
16358.06 153
16359.27 162
16360.48 158
16361.69 165
16362.90 167
16364.11 144
16365.32 143
16366.53 169
16367.74 157
16368.95 152
16370.16 136
16371.36 136
16372.57 151
16373.78 163
16374.99 167
16376.20 143
16377.41 163
16378.62 147
16379.83 144
16381.04 133
16382.25 160
16383.46 156
16384.67 158
16385.88 155
16387.09 130
16388.30 159
16389.51 169
16390.72 172
16391.93 134
16393.14 132
16394.35 142
16395.56 165
16396.77 157
16397.98 142
16399.19 145
16400.41 158
16401.62 173
16402.83 134
16404.04 116
16405.25 122
16406.46 158
16407.67 140
16408.88 134
16410.09 142
16411.30 141
16412.51 125
16413.72 142
16414.94 117
16416.15 134
16417.36 137
16418.57 158
16419.78 135
16420.99 138
16422.20 139
16423.41 152
16424.63 126
16425.84 123
16427.05 156
16428.26 126
16429.47 144
16430.68 142
16431.90 168
16433.11 162
16434.32 130
16435.53 120
16436.74 125
16437.95 128
16439.17 139
16440.38 108
16441.59 129
16442.80 131
16444.01 137
16445.23 129
16446.44 145
16447.65 138
16448.86 148
16450.08 151
16451.29 148
16452.50 142
16453.71 138
16454.93 162
16456.14 98
16457.35 132
16458.56 137
16459.78 146
16460.99 134
16462.20 140
16463.42 155
16464.63 139
16465.84 160
16467.05 151
16468.27 133
16469.48 110
16470.69 128
16471.91 131
16473.12 135
16474.33 137
16475.55 150
16476.76 137
16477.97 117
16479.19 111
16480.40 123
16481.61 126
16482.83 116
16484.04 93
16485.25 112
16486.47 131
16487.68 166
16488.90 154
16490.11 131
16491.32 117
16492.54 126
16493.75 138
16494.97 144
16496.18 133
16497.39 129
16498.61 134
16499.82 116
16501.04 128
16502.25 117
16503.47 132
16504.68 125
16505.89 142
16507.11 146
16508.32 117
16509.54 137
16510.75 148
16511.97 152
16513.18 146
16514.40 160
16515.61 144
16516.83 171
16518.04 149
16519.26 136
16520.47 135
16521.69 126
16522.90 132
16524.12 135
16525.33 156
16526.55 154
16527.76 133
16528.98 140
16530.19 135
16531.41 146
16532.62 124
16533.84 117
16535.05 139
16536.27 145
16537.49 139
16538.70 151
16539.92 147
16541.13 136
16542.35 128
16543.56 127
16544.78 144
16546.00 134
16547.21 144
16548.43 138
16549.64 126
16550.86 142
16552.08 153
16553.29 142
16554.51 140
16555.73 143
16556.94 159
16558.16 141
16559.37 124
16560.59 156
16561.81 144
16563.02 172
16564.24 164
16565.46 144
16566.67 138
16567.89 152
16569.11 150
16570.32 121
16571.54 126
16572.76 151
16573.98 152
16575.19 149
16576.41 138
16577.63 144
16578.84 120
16580.06 141
16581.28 150
16582.50 158
16583.71 132
16584.93 170
16586.15 150
16587.36 144
16588.58 152
16589.80 138
16591.02 174
16592.24 149
16593.45 136
16594.67 155
16595.89 168
16597.11 156
16598.32 167
16599.54 123
16600.76 153
16601.98 133
16603.20 132
16604.41 125
16605.63 131
16606.85 137
16608.07 158
16609.29 137
16610.51 161
16611.72 141
16612.94 117
16614.16 112
16615.38 122
16616.60 126
16617.82 150
16619.03 141
16620.25 142
16621.47 150
16622.69 115
16623.91 148
16625.13 147
16626.35 139
16627.57 129
16628.79 155
16630.00 140
16631.22 139
16632.44 134
16633.66 118
16634.88 115
16636.10 130
16637.32 153
16638.54 161
16639.76 142
16640.98 112
16642.20 129
16643.42 138
16644.64 139
16645.86 104
16647.08 128
16648.30 148
16649.51 116
16650.73 116
16651.95 127
16653.17 125
16654.39 127
16655.61 141
16656.83 105
16658.05 112
16659.27 145
16660.49 130
16661.71 117
16662.93 125
16664.16 123
16665.38 131
16666.60 120
16667.82 122
16669.04 116
16670.26 128
16671.48 133
16672.70 124
16673.92 143
16675.14 114
16676.36 127
16677.58 154
16678.80 118
16680.02 118
16681.24 124
16682.46 126
16683.69 142
16684.91 133
16686.13 134
16687.35 113
16688.57 142
16689.79 162
16691.01 130
16692.23 131
16693.46 163
16694.68 133
16695.90 139
16697.12 134
16698.34 130
16699.56 131
16700.78 129
16702.01 160
16703.23 124
16704.45 143
16705.67 124
16706.89 118
16708.12 115
16709.34 138
16710.56 148
16711.78 137
16713.00 132
16714.23 130
16715.45 121
16716.67 131
16717.89 158
16719.11 138
16720.34 127
16721.56 134
16722.78 131
16724.00 138
16725.23 129
16726.45 140
16727.67 120
16728.89 108
16730.12 115
16731.34 135
16732.56 106
16733.79 125
16735.01 148
16736.23 135
16737.45 127
16738.68 131
16739.90 114
16741.12 111
16742.35 136
16743.57 145
16744.79 134
16746.02 110
16747.24 118
16748.46 128
16749.69 139
16750.91 122
16752.13 139
16753.36 141
16754.58 140
16755.80 133
16757.03 123
16758.25 117
16759.48 145
16760.70 146
16761.92 154
16763.15 127
16764.37 129
16765.60 138
16766.82 125
16768.04 119
16769.27 127
16770.49 145
16771.72 134
16772.94 144
16774.16 107
16775.39 124
16776.61 112
16777.84 127
16779.06 146
16780.29 135
16781.51 131
16782.74 101
16783.96 111
16785.19 105
16786.41 107
16787.64 123
16788.86 116
16790.09 124
16791.31 119
16792.54 123
16793.76 135
16794.99 124
16796.21 116
16797.44 101
16798.66 102
16799.89 109
16801.11 135
16802.34 134
16803.56 121
16804.79 108
16806.01 108
16807.24 127
16808.46 121
16809.69 118
16810.92 103
16812.14 142
16813.37 102
16814.59 104
16815.82 131
16817.04 116
16818.27 134
16819.50 132
16820.72 158
16821.95 128
16823.17 140
16824.40 131
16825.63 111
16826.85 111
16828.08 108
16829.31 115
16830.53 130
16831.76 133
16832.99 108
16834.21 111
16835.44 134
16836.67 141
16837.89 106
16839.12 85
16840.35 119
16841.57 133
16842.80 125
16844.03 138
16845.25 113
16846.48 118
16847.71 139
16848.93 127
16850.16 124
16851.39 127
16852.62 133
16853.84 132
16855.07 148
16856.30 152
16857.52 130
16858.75 117
16859.98 171
16861.21 157
16862.43 134
16863.66 112
16864.89 126
16866.12 149
16867.35 150
16868.57 150
16869.80 141
16871.03 128
16872.26 139
16873.48 159
16874.71 125
16875.94 120
16877.17 169
16878.40 167
16879.63 149
16880.85 156
16882.08 156
16883.31 169
16884.54 145
16885.77 169
16887.00 129
16888.22 148
16889.45 145
16890.68 114
16891.91 134
16893.14 149
16894.37 135
16895.60 143
16896.82 167
16898.05 164
16899.28 142
16900.51 136
16901.74 155
16902.97 138
16904.20 152
16905.43 125
16906.66 135
16907.89 126
16909.12 143
16910.34 143
16911.57 145
16912.80 127
16914.03 153
16915.26 151
16916.49 109
16917.72 130
16918.95 154
16920.18 130
16921.41 128
16922.64 141
16923.87 116
16925.10 135
16926.33 126
16927.56 127
16928.79 132
16930.02 121
16931.25 156
16932.48 137
16933.71 126
16934.94 142
16936.17 131
16937.40 136
16938.63 135
16939.86 128
16941.09 145
16942.32 123
16943.55 114
16944.78 123
16946.01 149
16947.24 125
16948.48 126
16949.71 127
16950.94 125
16952.17 136
16953.40 140
16954.63 129
16955.86 118
16957.09 137
16958.32 111
16959.55 109
16960.79 146
16962.02 126
16963.25 128
16964.48 146
16965.71 138
16966.94 140
16968.17 119
16969.40 118
16970.64 122
16971.87 110
16973.10 133
16974.33 127
16975.56 134
16976.79 111
16978.03 113
16979.26 112
16980.49 121
16981.72 114
16982.95 115
16984.19 116
16985.42 126
16986.65 105
16987.88 87
16989.11 105
16990.35 114
16991.58 153
16992.81 126
16994.04 164
16995.28 141
16996.51 140
16997.74 132
16998.97 122
17000.21 123
17001.44 149
17002.67 160
17003.90 121
17005.14 100
17006.37 124
17007.60 116
17008.84 135
17010.07 137
17011.30 107
17012.53 107
17013.77 125
17015.00 153
17016.23 131
17017.47 146
17018.70 127
17019.93 133
17021.17 88
17022.40 129
17023.63 138
17024.87 136
17026.10 131
17027.33 110
17028.57 137
17029.80 137
17031.04 136
17032.27 127
17033.50 122
17034.74 101
17035.97 126
17037.20 128
17038.44 120
17039.67 101
17040.91 122
17042.14 123
17043.37 128
17044.61 119
17045.84 116
17047.08 107
17048.31 136
17049.55 114
17050.78 103
17052.02 123
17053.25 130
17054.48 116
17055.72 115
17056.95 143
17058.19 105
17059.42 104
17060.66 130
17061.89 158
17063.13 115
17064.36 92
17065.60 110
17066.83 126
17068.07 111
17069.30 105
17070.54 115
17071.77 131
17073.01 116
17074.24 106
17075.48 130
17076.71 113
17077.95 125
17079.19 106
17080.42 122
17081.66 112
17082.89 121
17084.13 119
17085.36 105
17086.60 112
17087.83 111
17089.07 132
17090.31 123
17091.54 97
17092.78 121
17094.01 125
17095.25 119
17096.49 124
17097.72 136
17098.96 121
17100.19 106
17101.43 134
17102.67 120
17103.90 97
17105.14 110
17106.38 117
17107.61 116
17108.85 146
17110.09 138
17111.32 128
17112.56 130
17113.80 118
17115.03 110
17116.27 103
17117.51 94
17118.74 104
17119.98 122
17121.22 141
17122.45 116
17123.69 108
17124.93 108
17126.17 142
17127.40 97
17128.64 122
17129.88 123
17131.12 135
17132.35 123
17133.59 120
17134.83 112
17136.07 115
17137.30 118
17138.54 119
17139.78 115
17141.02 103
17142.25 92
17143.49 117
17144.73 153
17145.97 121
17147.20 124
17148.44 147
17149.68 137
17150.92 107
17152.16 121
17153.40 112
17154.63 116
17155.87 109
17157.11 111
17158.35 117
17159.59 97
17160.83 129
17162.06 105
17163.30 119
17164.54 124
17165.78 126
17167.02 129
17168.26 127
17169.50 116
17170.73 108
17171.97 118
17173.21 113
17174.45 113
17175.69 144
17176.93 140
17178.17 92
17179.41 102
17180.65 126
17181.89 138
17183.12 94
17184.36 117
17185.60 124
17186.84 130
17188.08 116
17189.32 137
17190.56 140
17191.80 141
17193.04 103
17194.28 121
17195.52 121
17196.76 109
17198.00 110
17199.24 110
17200.48 104
17201.72 117
17202.96 126
17204.20 117
17205.44 122
17206.68 128
17207.92 134
17209.16 113
17210.40 117
17211.64 115
17212.88 119
17214.12 128
17215.36 122
17216.60 119
17217.84 116
17219.08 104
17220.32 116
17221.56 123
17222.80 138
17224.04 132
17225.29 102
17226.53 127
17227.77 113
17229.01 116
17230.25 110
17231.49 121
17232.73 98
17233.97 112
17235.21 137
17236.45 108
17237.70 122
17238.94 94
17240.18 117
17241.42 124
17242.66 138
17243.90 116
17245.14 141
17246.39 130
17247.63 120
17248.87 142
17250.11 125
17251.35 133
17252.59 141
17253.84 125
17255.08 150
17256.32 164
17257.56 111
17258.80 137
17260.05 123
17261.29 157
17262.53 130
17263.77 138
17265.01 100
17266.26 132
17267.50 131
17268.74 133
17269.98 136
17271.23 134
17272.47 132
17273.71 106
17274.95 108
17276.20 107
17277.44 175
17278.68 125
17279.92 107
17281.17 95
17282.41 125
17283.65 111
17284.90 121
17286.14 114
17287.38 131
17288.62 137
17289.87 118
17291.11 107
17292.35 129
17293.60 132
17294.84 124
17296.08 136
17297.33 109
17298.57 114
17299.81 91
17301.06 123
17302.30 101
17303.54 128
17304.79 125
17306.03 123
17307.28 126
17308.52 90
17309.76 95
17311.01 102
17312.25 113
17313.49 125
17314.74 116
17315.98 120
17317.23 96
17318.47 115
17319.72 118
17320.96 124
17322.20 110
17323.45 108
17324.69 99
17325.94 127
17327.18 116
17328.43 115
17329.67 97
17330.91 132
17332.16 84
17333.40 115
17334.65 126
17335.89 118
17337.14 128
17338.38 144
17339.63 131
17340.87 95
17342.12 127
17343.36 120
17344.61 128
17345.85 136
17347.10 126
17348.34 131
17349.59 109
17350.83 117
17352.08 123
17353.33 118
17354.57 135
17355.82 117
17357.06 121
17358.31 110
17359.55 116
17360.80 121
17362.04 118
17363.29 119
17364.54 94
17365.78 119
17367.03 122
17368.27 129
17369.52 135
17370.77 134
17372.01 113
17373.26 116
17374.50 108
17375.75 120
17377.00 123
17378.24 128
17379.49 129
17380.74 126
17381.98 122
17383.23 115
17384.47 130
17385.72 119
17386.97 123
17388.21 112
17389.46 110
17390.71 125
17391.95 131
17393.20 96
17394.45 133
17395.70 113
17396.94 141
17398.19 103
17399.44 138
17400.68 108
17401.93 128
17403.18 104
17404.42 89
17405.67 110
17406.92 111
17408.17 133
17409.41 108
17410.66 115
17411.91 106
17413.16 108
17414.40 103
17415.65 122
17416.90 139
17418.15 112
17419.40 126
17420.64 126
17421.89 129
17423.14 127
17424.39 123
17425.63 110
17426.88 106
17428.13 106
17429.38 111
17430.63 112
17431.88 110
17433.12 136
17434.37 123
17435.62 91
17436.87 102
17438.12 117
17439.37 131
17440.61 122
17441.86 117
17443.11 118
17444.36 108
17445.61 104
17446.86 121
17448.11 130
17449.36 101
17450.60 124
17451.85 109
17453.10 115
17454.35 109
17455.60 117
17456.85 122
17458.10 135
17459.35 123
17460.60 122
17461.85 106
17463.10 109
17464.34 127
17465.59 113
17466.84 126
17468.09 116
17469.34 142
17470.59 118
17471.84 88
17473.09 105
17474.34 114
17475.59 100
17476.84 149
17478.09 112
17479.34 131
17480.59 128
17481.84 119
17483.09 108
17484.34 120
17485.59 155
17486.84 109
17488.09 113
17489.34 113
17490.59 127
17491.84 109
17493.09 112
17494.34 108
17495.59 132
17496.84 119
17498.10 146
17499.35 144
17500.60 142
17501.85 105
17503.10 127
17504.35 133
17505.60 127
17506.85 117
17508.10 123
17509.35 146
17510.60 117
17511.86 136
17513.11 134
17514.36 138
17515.61 155
17516.86 145
17518.11 133
17519.36 119
17520.61 123
17521.87 125
17523.12 118
17524.37 114
17525.62 121
17526.87 134
17528.12 126
17529.38 102
17530.63 146
17531.88 111
17533.13 119
17534.38 118
17535.63 118
17536.89 145
17538.14 131
17539.39 98
17540.64 107
17541.89 139
17543.15 116
17544.40 122
17545.65 127
17546.90 117
17548.16 125
17549.41 126
17550.66 130
17551.91 121
17553.17 137
17554.42 154
17555.67 134
17556.92 126
17558.18 143
17559.43 141
17560.68 129
17561.94 128
17563.19 121
17564.44 155
17565.69 151
17566.95 119
17568.20 133
17569.45 152
17570.71 108
17571.96 144
17573.21 131
17574.47 140
17575.72 132
17576.97 123
17578.23 162
17579.48 165
17580.73 149
17581.99 144
17583.24 126
17584.50 146
17585.75 143
17587.00 130
17588.26 156
17589.51 145
17590.76 151
17592.02 141
17593.27 137
17594.53 130
17595.78 130
17597.04 130
17598.29 107
17599.54 117
17600.80 139
17602.05 132
17603.31 138
17604.56 153
17605.82 136
17607.07 124
17608.32 144
17609.58 116
17610.83 128
17612.09 116
17613.34 131
17614.60 118
17615.85 134
17617.11 165
17618.36 116
17619.62 144
17620.87 132
17622.13 137
17623.38 132
17624.64 157
17625.89 127
17627.15 159
17628.40 144
17629.66 135
17630.91 135
17632.17 135
17633.43 129
17634.68 121
17635.94 132
17637.19 115
17638.45 144
17639.70 124
17640.96 115
17642.21 101
17643.47 143
17644.73 124
17645.98 135
17647.24 124
17648.49 132
17649.75 141
17651.01 158
17652.26 141
17653.52 130
17654.77 119
17656.03 135
17657.29 103
17658.54 116
17659.80 95
17661.06 128
17662.31 162
17663.57 114
17664.83 109
17666.08 122
17667.34 124
17668.60 113
17669.85 120
17671.11 133
17672.37 108
17673.62 108
17674.88 124
17676.14 102
17677.39 127
17678.65 128
17679.91 123
17681.17 122
17682.42 101
17683.68 136
17684.94 104
17686.19 112
17687.45 101
17688.71 128
17689.97 114
17691.22 129
17692.48 131
17693.74 129
17695.00 123
17696.26 138
17697.51 133
17698.77 90
17700.03 93
17701.29 98
17702.54 108
17703.80 96
17705.06 104
17706.32 96
17707.58 126
17708.83 107
17710.09 97
17711.35 110
17712.61 100
17713.87 110
17715.13 126
17716.38 116
17717.64 116
17718.90 131
17720.16 126
17721.42 97
17722.68 109
17723.94 108
17725.19 96
17726.45 123
17727.71 119
17728.97 124
17730.23 100
17731.49 117
17732.75 129
17734.01 128
17735.27 105
17736.53 128
17737.78 119
17739.04 112
17740.30 126
17741.56 109
17742.82 120
17744.08 102
17745.34 123
17746.60 119
17747.86 130
17749.12 105
17750.38 112
17751.64 96
17752.90 103
17754.16 99
17755.42 116
17756.68 109
17757.94 117
17759.20 110
17760.46 103
17761.72 115
17762.98 129
17764.24 133
17765.50 77
17766.76 100
17768.02 134
17769.28 135
17770.54 133
17771.80 94
17773.06 127
17774.32 117
17775.58 123
17776.84 127
17778.10 132
17779.36 100
17780.62 99
17781.88 99
17783.15 116
17784.41 111
17785.67 121
17786.93 118
17788.19 128
17789.45 121
17790.71 105
17791.97 95
17793.23 117
17794.49 130
17795.76 121
17797.02 105
17798.28 117
17799.54 107
17800.80 113
17802.06 122
17803.32 129
17804.59 125
17805.85 117
17807.11 162
17808.37 119
17809.63 107
17810.89 94
17812.16 114
17813.42 121
17814.68 102
17815.94 116
17817.20 125
17818.47 129
17819.73 125
17820.99 127
17822.25 120
17823.51 145
17824.78 129
17826.04 116
17827.30 112
17828.56 119
17829.83 106
17831.09 128
17832.35 107
17833.61 117
17834.88 122
17836.14 90
17837.40 106
17838.67 88
17839.93 107
17841.19 131
17842.45 129
17843.72 112
17844.98 129
17846.24 79
17847.51 92
17848.77 108
17850.03 117
17851.30 125
17852.56 127
17853.82 115
17855.09 115
17856.35 114
17857.61 103
17858.88 99
17860.14 86
17861.40 93
17862.67 89
17863.93 92
17865.19 101
17866.46 120
17867.72 109
17868.99 127
17870.25 124
17871.51 151
17872.78 105
17874.04 103
17875.31 94
17876.57 116
17877.83 109
17879.10 107
17880.36 123
17881.63 123
17882.89 126
17884.15 109
17885.42 135
17886.68 113
17887.95 106
17889.21 108
17890.48 100
17891.74 103
17893.01 116
17894.27 119
17895.54 112
17896.80 112
17898.07 105
17899.33 107
17900.60 100
17901.86 83
17903.13 87
17904.39 91
17905.66 102
17906.92 123
17908.19 113
17909.45 95
17910.72 92
17911.98 97
17913.25 97
17914.51 96
17915.78 103
17917.05 99
17918.31 128
17919.58 107
17920.84 85
17922.11 90
17923.37 110
17924.64 112
17925.91 120
17927.17 110
17928.44 103
17929.70 117
17930.97 81
17932.24 85
17933.50 75
17934.77 99
17936.03 108
17937.30 127
17938.57 116
17939.83 101
17941.10 120
17942.37 116
17943.63 122
17944.90 109
17946.17 102
17947.43 113
17948.70 89
17949.97 85
17951.23 95
17952.50 98
17953.77 114
17955.03 104
17956.30 90
17957.57 89
17958.83 99
17960.10 111
17961.37 110
17962.64 95
17963.90 95
17965.17 109
17966.44 118
17967.70 104
17968.97 104
17970.24 128
17971.51 111
17972.77 93
17974.04 112
17975.31 96
17976.58 117
17977.85 109
17979.11 140
17980.38 118
17981.65 126
17982.92 109
17984.18 110
17985.45 95
17986.72 95
17987.99 92
17989.26 110
17990.52 99
17991.79 105
17993.06 96
17994.33 109
17995.60 105
17996.87 122
17998.13 120
17999.40 99
18000.67 124
18001.94 108
18003.21 114
18004.48 111
18005.75 88
18007.02 99
18008.28 93
18009.55 78
18010.82 87
18012.09 117
18013.36 109
18014.63 123
18015.90 120
18017.17 104
18018.44 107
18019.71 95
18020.97 113
18022.24 109
18023.51 130
18024.78 124
18026.05 123
18027.32 122
18028.59 117
18029.86 121
18031.13 110
18032.40 123
18033.67 120
18034.94 134
18036.21 115
18037.48 106
18038.75 111
18040.02 108
18041.29 123
18042.56 98
18043.83 90
18045.10 97
18046.37 113
18047.64 107
18048.91 98
18050.18 93
18051.45 105
18052.72 110
18053.99 97
18055.26 108
18056.53 97
18057.80 118
18059.07 107
18060.34 100
18061.61 105
18062.88 110
18064.16 128
18065.43 92
18066.70 97
18067.97 118
18069.24 103
18070.51 90
18071.78 120
18073.05 114
18074.32 125
18075.59 123
18076.87 116
18078.14 133
18079.41 106
18080.68 99
18081.95 84
18083.22 102
18084.49 108
18085.77 111
18087.04 123
18088.31 130
18089.58 116
18090.85 106
18092.12 131
18093.40 135
18094.67 123
18095.94 117
18097.21 110
18098.48 123
18099.76 128
18101.03 106
18102.30 103
18103.57 108
18104.84 115
18106.12 98
18107.39 113
18108.66 115
18109.93 101
18111.21 105
18112.48 113
18113.75 119
18115.02 115
18116.30 117
18117.57 106
18118.84 116
18120.11 102
18121.39 104
18122.66 97
18123.93 109
18125.21 124
18126.48 109
18127.75 122
18129.02 112
18130.30 127
18131.57 116
18132.84 115
18134.12 125
18135.39 117
18136.66 102
18137.94 110
18139.21 136
18140.48 108
18141.76 104
18143.03 125
18144.31 110
18145.58 130
18146.85 108
18148.13 135
18149.40 135
18150.67 100
18151.95 101
18153.22 104
18154.50 113
18155.77 120
18157.04 110
18158.32 117
18159.59 109
18160.87 109
18162.14 118
18163.41 125
18164.69 104
18165.96 109
18167.24 114
18168.51 127
18169.79 130
18171.06 118
18172.34 117
18173.61 116
18174.89 112
18176.16 106
18177.43 118
18178.71 123
18179.98 133
18181.26 106
18182.53 105
18183.81 89
18185.08 104
18186.36 121
18187.63 102
18188.91 112
18190.18 112
18191.46 108
18192.74 109
18194.01 130
18195.29 136
18196.56 108
18197.84 113
18199.11 127
18200.39 119
18201.66 118
18202.94 104
18204.22 124
18205.49 111
18206.77 114
18208.04 98
18209.32 134
18210.59 142
18211.87 116
18213.15 109
18214.42 106
18215.70 103
18216.97 112
18218.25 101
18219.53 110
18220.80 108
18222.08 103
18223.36 111
18224.63 126
18225.91 90
18227.19 104
18228.46 138
18229.74 121
18231.02 132
18232.29 107
18233.57 111
18234.85 130
18236.12 120
18237.40 94
18238.68 120
18239.95 123
18241.23 125
18242.51 133
18243.78 123
18245.06 122
18246.34 103
18247.62 113
18248.89 110
18250.17 107
18251.45 119
18252.73 118
18254.00 131
18255.28 109
18256.56 133
18257.84 145
18259.11 123
18260.39 121
18261.67 121
18262.95 119
18264.22 138
18265.50 133
18266.78 120
18268.06 91
18269.34 114
18270.61 121
18271.89 110
18273.17 124
18274.45 125
18275.73 101
18277.01 115
18278.28 88
18279.56 112
18280.84 119
18282.12 121
18283.40 101
18284.68 88
18285.95 121
18287.23 90
18288.51 109
18289.79 103
18291.07 133
18292.35 103
18293.63 87
18294.91 100
18296.19 105
18297.46 108
18298.74 116
18300.02 121
18301.30 113
18302.58 105
18303.86 118
18305.14 97
18306.42 119
18307.70 85
18308.98 126
18310.26 91
18311.54 100
18312.82 94
18314.10 103
18315.37 88
18316.65 102
18317.93 156
18319.21 128
18320.49 118
18321.77 103
18323.05 113
18324.33 87
18325.61 98
18326.89 95
18328.17 119
18329.45 76
18330.73 97
18332.01 120
18333.29 107
18334.57 98
18335.86 105
18337.14 113
18338.42 110
18339.70 106
18340.98 95
18342.26 88
18343.54 117
18344.82 133
18346.10 92
18347.38 107
18348.66 110
18349.94 98
18351.22 96
18352.50 84
18353.78 102
18355.07 104
18356.35 138
18357.63 122
18358.91 95
18360.19 88
18361.47 116
18362.75 103
18364.03 91
18365.32 110
18366.60 104
18367.88 124
18369.16 131
18370.44 110
18371.72 127
18373.00 111
18374.29 108
18375.57 111
18376.85 128
18378.13 96
18379.41 126
18380.70 111
18381.98 114
18383.26 97
18384.54 94
18385.82 131
18387.11 109
18388.39 96
18389.67 96
18390.95 120
18392.23 102
18393.52 105
18394.80 131
18396.08 117
18397.36 116
18398.65 119
18399.93 107
18401.21 103
18402.50 98
18403.78 100
18405.06 108
18406.34 121
18407.63 111
18408.91 105
18410.19 72
18411.48 109
18412.76 108
18414.04 115
18415.32 115
18416.61 117
18417.89 141
18419.17 90
18420.46 104
18421.74 89
18423.02 121
18424.31 110
18425.59 119
18426.87 98
18428.16 126
18429.44 117
18430.73 113
18432.01 85
18433.29 97
18434.58 138
18435.86 101
18437.14 106
18438.43 124
18439.71 116
18441.00 99
18442.28 114
18443.56 114
18444.85 111
18446.13 120
18447.42 78
18448.70 102
18449.99 93
18451.27 89
18452.56 113
18453.84 128
18455.12 95
18456.41 97
18457.69 95
18458.98 96
18460.26 97
18461.55 120
18462.83 115
18464.12 130
18465.40 111
18466.69 120
18467.97 112
18469.26 84
18470.54 118
18471.83 129
18473.11 145
18474.40 113
18475.68 109
18476.97 132
18478.25 119
18479.54 117
18480.82 106
18482.11 111
18483.40 100
18484.68 115
18485.97 117
18487.25 117
18488.54 99
18489.82 82
18491.11 103
18492.39 99
18493.68 100
18494.97 128
18496.25 138
18497.54 113
18498.82 108
18500.11 101
18501.40 104
18502.68 105
18503.97 85
18505.26 126
18506.54 108
18507.83 85
18509.11 112
18510.40 91
18511.69 106
18512.97 101
18514.26 131
18515.55 112
18516.83 118
18518.12 95
18519.41 113
18520.69 111
18521.98 108
18523.27 119
18524.56 123
18525.84 95
18527.13 106
18528.42 109
18529.70 113
18530.99 128
18532.28 131
18533.57 113
18534.85 117
18536.14 80
18537.43 118
18538.71 103
18540.00 88
18541.29 105
18542.58 122
18543.86 128
18545.15 122
18546.44 125
18547.73 108
18549.02 110
18550.30 115
18551.59 98
18552.88 128
18554.17 101
18555.46 132
18556.74 112
18558.03 111
18559.32 103
18560.61 109
18561.90 101
18563.18 134
18564.47 122
18565.76 110
18567.05 115
18568.34 129
18569.63 160
18570.92 134
18572.20 118
18573.49 131
18574.78 129
18576.07 125
18577.36 131
18578.65 112
18579.94 131
18581.23 152
18582.51 120
18583.80 121
18585.09 128
18586.38 127
18587.67 124
18588.96 149
18590.25 124
18591.54 133
18592.83 131
18594.12 141
18595.41 115
18596.70 116
18597.99 111
18599.28 140
18600.57 121
18601.85 125
18603.14 129
18604.43 110
18605.72 150
18607.01 113
18608.30 137
18609.59 139
18610.88 133
18612.17 122
18613.46 111
18614.75 119
18616.04 157
18617.33 124
18618.62 118
18619.91 103
18621.20 109
18622.50 136
18623.79 120
18625.08 95
18626.37 105
18627.66 116
18628.95 109
18630.24 107
18631.53 114
18632.82 147
18634.11 122
18635.40 131
18636.69 92
18637.98 104
18639.27 112
18640.57 124
18641.86 118
18643.15 110
18644.44 142
18645.73 115
18647.02 101
18648.31 106
18649.60 86
18650.89 109
18652.19 111
18653.48 104
18654.77 115
18656.06 110
18657.35 114
18658.64 118
18659.94 124
18661.23 118
18662.52 124
18663.81 125
18665.10 120
18666.39 143
18667.69 142
18668.98 115
18670.27 110
18671.56 108
18672.85 133
18674.15 111
18675.44 108
18676.73 119
18678.02 121
18679.32 111
18680.61 133
18681.90 132
18683.19 130
18684.49 130
18685.78 130
18687.07 121
18688.36 137
18689.66 115
18690.95 98
18692.24 123
18693.53 138
18694.83 130
18696.12 130
18697.41 121
18698.71 114
18700.00 124
18701.29 117
18702.59 154
18703.88 159
18705.17 122
18706.47 129
18707.76 145
18709.05 134
18710.35 122
18711.64 122
18712.93 119
18714.23 146
18715.52 118
18716.81 106
18718.11 135
18719.40 117
18720.70 128
18721.99 112
18723.28 156
18724.58 138
18725.87 106
18727.16 140
18728.46 124
18729.75 134
18731.05 111
18732.34 126
18733.64 156
18734.93 157
18736.22 128
18737.52 130
18738.81 149
18740.11 123
18741.40 118
18742.70 113
18743.99 119
18745.29 116
18746.58 102
18747.87 131
18749.17 112
18750.46 142
18751.76 130
18753.05 100
18754.35 111
18755.64 109
18756.94 134
18758.23 108
18759.53 137
18760.82 110
18762.12 137
18763.42 129
18764.71 114
18766.01 126
18767.30 129
18768.60 124
18769.89 116
18771.19 137
18772.48 121
18773.78 128
18775.07 139
18776.37 142
18777.67 128
18778.96 140
18780.26 151
18781.55 130
18782.85 119
18784.15 144
18785.44 130
18786.74 139
18788.03 128
18789.33 140
18790.63 149
18791.92 136
18793.22 155
18794.52 127
18795.81 133
18797.11 152
18798.40 157
18799.70 152
18801.00 158
18802.29 137
18803.59 139
18804.89 144
18806.18 135
18807.48 155
18808.78 151
18810.07 144
18811.37 158
18812.67 142
18813.97 145
18815.26 161
18816.56 154
18817.86 173
18819.15 147
18820.45 140
18821.75 143
18823.05 125
18824.34 145
18825.64 144
18826.94 125
18828.24 143
18829.53 125
18830.83 132
18832.13 154
18833.43 134
18834.72 129
18836.02 127
18837.32 110
18838.62 120
18839.92 130
18841.21 108
18842.51 112
18843.81 118
18845.11 127
18846.41 116
18847.70 128
18849.00 128
18850.30 121
18851.60 113
18852.90 127
18854.20 117
18855.49 115
18856.79 146
18858.09 149
18859.39 115
18860.69 106
18861.99 89
18863.29 112
18864.58 126
18865.88 101
18867.18 98
18868.48 126
18869.78 108
18871.08 113
18872.38 113
18873.68 118
18874.98 108
18876.28 115
18877.57 87
18878.87 84
18880.17 117
18881.47 124
18882.77 120
18884.07 105
18885.37 96
18886.67 113
18887.97 117
18889.27 90
18890.57 98
18891.87 101
18893.17 103
18894.47 110
18895.77 113
18897.07 101
18898.37 93
18899.67 101
18900.97 99
18902.27 117
18903.57 109
18904.87 95
18906.17 107
18907.47 105
18908.77 92
18910.07 97
18911.37 115
18912.67 123
18913.97 118
18915.27 104
18916.57 115
18917.87 99
18919.17 89
18920.47 124
18921.78 143
18923.08 110
18924.38 94
18925.68 126
18926.98 113
18928.28 94
18929.58 105
18930.88 98
18932.18 108
18933.48 124
18934.79 119
18936.09 80
18937.39 83
18938.69 94
18939.99 95
18941.29 92
18942.59 114
18943.90 111
18945.20 91
18946.50 90
18947.80 112
18949.10 95
18950.40 108
18951.71 93
18953.01 118
18954.31 99
18955.61 106
18956.91 99
18958.21 108
18959.52 115
18960.82 124
18962.12 110
18963.42 107
18964.73 125
18966.03 113
18967.33 101
18968.63 88
18969.93 95
18971.24 103
18972.54 100
18973.84 124
18975.14 105
18976.45 77
18977.75 87
18979.05 107
18980.36 118
18981.66 122
18982.96 100
18984.26 92
18985.57 100
18986.87 86
18988.17 98
18989.48 94
18990.78 89
18992.08 111
18993.39 97
18994.69 101
18995.99 80
18997.30 91
18998.60 104
18999.90 114
19001.21 122
19002.51 129
19003.81 109
19005.12 101
19006.42 119
19007.72 109
19009.03 102
19010.33 111
19011.64 95
19012.94 83
19014.24 83
19015.55 86
19016.85 104
19018.16 129
19019.46 127
19020.76 107
19022.07 106
19023.37 95
19024.68 86
19025.98 111
19027.29 101
19028.59 102
19029.89 88
19031.20 111
19032.50 121
19033.81 119
19035.11 104
19036.42 123
19037.72 109
19039.03 104
19040.33 101
19041.64 114
19042.94 104
19044.25 114
19045.55 99
19046.86 119
19048.16 113
19049.47 109
19050.77 81
19052.08 100
19053.38 87
19054.69 85
19055.99 83
19057.30 105
19058.60 92
19059.91 105
19061.22 98
19062.52 111
19063.83 100
19065.13 103
19066.44 85
19067.74 106
19069.05 128
19070.36 152
19071.66 106
19072.97 94
19074.27 100
19075.58 103
19076.89 80
19078.19 72
19079.50 69
19080.80 100
19082.11 101
19083.42 120
19084.72 111
19086.03 88
19087.34 101
19088.64 98
19089.95 112
19091.26 121
19092.56 76
19093.87 67
19095.18 88
19096.48 88
19097.79 95
19099.10 81
19100.40 116
19101.71 97
19103.02 114
19104.32 106
19105.63 138
19106.94 102
19108.25 88
19109.55 104
19110.86 78
19112.17 86
19113.48 97
19114.78 102
19116.09 107
19117.40 78
19118.71 102
19120.01 118
19121.32 84
19122.63 69
19123.94 89
19125.24 97
19126.55 99
19127.86 85
19129.17 89
19130.47 90
19131.78 97
19133.09 112
19134.40 107
19135.71 109
19137.02 95
19138.32 84
19139.63 97
19140.94 112
19142.25 120
19143.56 114
19144.87 110
19146.17 96
19147.48 93
19148.79 113
19150.10 103
19151.41 106
19152.72 116
19154.03 119
19155.33 107
19156.64 113
19157.95 97
19159.26 104
19160.57 85
19161.88 115
19163.19 95
19164.50 93
19165.81 78
19167.12 93
19168.42 105
19169.73 106
19171.04 97
19172.35 88
19173.66 97
19174.97 83
19176.28 110
19177.59 100
19178.90 126
19180.21 117
19181.52 105
19182.83 105
19184.14 89
19185.45 105
19186.76 104
19188.07 94
19189.38 73
19190.69 87
19192.00 98
19193.31 103
19194.62 88
19195.93 85
19197.24 91
19198.55 97
19199.86 88
19201.17 116
19202.48 87
19203.79 68
19205.10 75
19206.41 92
19207.72 104
19209.03 106
19210.34 80
19211.66 82
19212.97 101
19214.28 87
19215.59 102
19216.90 93
19218.21 83
19219.52 114
19220.83 105
19222.14 100
19223.45 82
19224.77 86
19226.08 88
19227.39 105
19228.70 123
19230.01 93
19231.32 100
19232.63 103
19233.94 100
19235.26 82
19236.57 101
19237.88 97
19239.19 114
19240.50 89
19241.81 113
19243.13 101
19244.44 101
19245.75 110
19247.06 86
19248.37 96
19249.69 95
19251.00 112
19252.31 94
19253.62 73
19254.93 78
19256.25 84
19257.56 115
19258.87 99
19260.18 77
19261.50 89
19262.81 103
19264.12 103
19265.43 97
19266.75 79
19268.06 96
19269.37 98
19270.68 109
19272.00 88
19273.31 109
19274.62 99
19275.94 88
19277.25 110
19278.56 88
19279.88 89
19281.19 115
19282.50 137
19283.81 112
19285.13 98
19286.44 97
19287.75 108
19289.07 100
19290.38 89
19291.70 77
19293.01 93
19294.32 112
19295.64 109
19296.95 94
19298.26 78
19299.58 106
19300.89 100
19302.20 96
19303.52 80
19304.83 101
19306.15 115
19307.46 101
19308.77 63
19310.09 85
19311.40 104
19312.72 125
19314.03 105
19315.35 94
19316.66 95
19317.97 108
19319.29 101
19320.60 89
19321.92 74
19323.23 97
19324.55 98
19325.86 95
19327.18 94
19328.49 87
19329.81 113
19331.12 116
19332.44 108
19333.75 78
19335.07 95
19336.38 111
19337.70 110
19339.01 90
19340.33 105
19341.64 112
19342.96 95
19344.27 134
19345.59 100
19346.90 82
19348.22 87
19349.53 106
19350.85 96
19352.16 89
19353.48 91
19354.79 107
19356.11 112
19357.43 99
19358.74 73
19360.06 94
19361.37 118
19362.69 107
19364.01 107
19365.32 91
19366.64 95
19367.95 88
19369.27 99
19370.59 88
19371.90 101
19373.22 99
19374.53 104
19375.85 122
19377.17 94
19378.48 81
19379.80 103
19381.12 73
19382.43 73
19383.75 99
19385.07 121
19386.38 97
19387.70 77
19389.02 78
19390.33 79
19391.65 106
19392.97 101
19394.28 99
19395.60 81
19396.92 80
19398.24 80
19399.55 87
19400.87 77
19402.19 74
19403.50 72
19404.82 76
19406.14 84
19407.46 97
19408.77 78
19410.09 88
19411.41 95
19412.73 78
19414.04 86
19415.36 95
19416.68 92
19418.00 99
19419.32 105
19420.63 104
19421.95 102
19423.27 91
19424.59 93
19425.91 84
19427.22 84
19428.54 83
19429.86 80
19431.18 86
19432.50 100
19433.82 95
19435.13 105
19436.45 107
19437.77 92
19439.09 96
19440.41 82
19441.73 91
19443.04 98
19444.36 115
19445.68 100
19447.00 86
19448.32 92
19449.64 83
19450.96 94
19452.28 84
19453.60 80
19454.91 65
19456.23 79
19457.55 94
19458.87 111
19460.19 101
19461.51 102
19462.83 93
19464.15 107
19465.47 79
19466.79 85
19468.11 80
19469.43 84
19470.75 93
19472.07 85
19473.39 89
19474.71 83
19476.03 99
19477.35 95
19478.67 100
19479.99 94
19481.30 96
19482.62 89
19483.94 103
19485.27 125
19486.59 85
19487.91 84
19489.23 93
19490.55 108
19491.87 99
19493.19 96
19494.51 86
19495.83 102
19497.15 106
19498.47 76
19499.79 85
19501.11 96
19502.43 85
19503.75 101
19505.07 85
19506.39 116
19507.71 102
19509.03 87
19510.36 86
19511.68 81
19513.00 82
19514.32 80
19515.64 92
19516.96 83
19518.28 108
19519.60 93
19520.92 107
19522.25 82
19523.57 97
19524.89 90
19526.21 74
19527.53 85
19528.85 84
19530.17 87
19531.50 76
19532.82 100
19534.14 93
19535.46 71
19536.78 71
19538.11 80
19539.43 86
19540.75 84
19542.07 106
19543.39 85
19544.72 89
19546.04 83
19547.36 84
19548.68 76
19550.00 88
19551.33 76
19552.65 95
19553.97 58
19555.29 64
19556.62 77
19557.94 107
19559.26 75
19560.58 107
19561.91 94
19563.23 73
19564.55 63
19565.88 61
19567.20 76
19568.52 93
19569.84 102
19571.17 71
19572.49 82
19573.81 112
19575.14 95
19576.46 90
19577.78 87
19579.11 76
19580.43 85
19581.75 71
19583.08 72
19584.40 81
19585.72 80
19587.05 103
19588.37 90
19589.69 76
19591.02 108
19592.34 90
19593.67 90
19594.99 105
19596.31 79
19597.64 111
19598.96 95
19600.28 85
19601.61 72
19602.93 105
19604.26 90
19605.58 87
19606.91 91
19608.23 89
19609.55 84
19610.88 97
19612.20 83
19613.53 89
19614.85 72
19616.18 99
19617.50 79
19618.83 84
19620.15 77
19621.47 88
19622.80 89
19624.12 79
19625.45 105
19626.77 85
19628.10 79
19629.42 89
19630.75 111
19632.07 88
19633.40 102
19634.72 76
19636.05 84
19637.37 103
19638.70 90
19640.03 86
19641.35 86
19642.68 90
19644.00 74
19645.33 94
19646.65 82
19647.98 101
19649.30 80
19650.63 81
19651.96 100
19653.28 84
19654.61 88
19655.93 101
19657.26 90
19658.58 78
19659.91 83
19661.24 99
19662.56 99
19663.89 96
19665.22 81
19666.54 101
19667.87 92
19669.19 108
19670.52 84
19671.85 83
19673.17 82
19674.50 100
19675.83 98
19677.15 88
19678.48 87
19679.81 83
19681.13 71
19682.46 94
19683.79 84
19685.11 87
19686.44 96
19687.77 86
19689.09 76
19690.42 61
19691.75 106
19693.08 111
19694.40 85
19695.73 71
19697.06 95
19698.39 93
19699.71 86
19701.04 86
19702.37 86
19703.69 73
19705.02 87
19706.35 85
19707.68 76
19709.01 68
19710.33 84
19711.66 102
19712.99 86
19714.32 61
19715.64 84
19716.97 102
19718.30 95
19719.63 89
19720.96 95
19722.28 92
19723.61 84
19724.94 78
19726.27 78
19727.60 67
19728.93 86
19730.25 90
19731.58 72
19732.91 69
19734.24 88
19735.57 83
19736.90 94
19738.23 89
19739.55 96
19740.88 92
19742.21 114
19743.54 86
19744.87 83
19746.20 79
19747.53 87
19748.86 86
19750.19 96
19751.51 103
19752.84 97
19754.17 90
19755.50 94
19756.83 95
19758.16 62
19759.49 88
19760.82 102
19762.15 93
19763.48 91
19764.81 88
19766.14 90
19767.47 92
19768.80 67
19770.13 96
19771.46 95
19772.79 67
19774.12 92
19775.45 82
19776.78 88
19778.11 112
19779.44 88
19780.77 79
19782.10 78
19783.43 112
19784.76 101
19786.09 82
19787.42 98
19788.75 84
19790.08 86
19791.41 88
19792.74 78
19794.07 87
19795.40 93
19796.73 92
19798.06 108
19799.39 88
19800.72 79
19802.05 79
19803.39 63
19804.72 72
19806.05 77
19807.38 76
19808.71 76
19810.04 80
19811.37 81
19812.70 78
19814.03 96
19815.37 88
19816.70 84
19818.03 69
19819.36 85
19820.69 86
19822.02 75
19823.35 104
19824.69 97
19826.02 81
19827.35 102
19828.68 86
19830.01 68
19831.34 78
19832.68 90
19834.01 83
19835.34 79
19836.67 107
19838.00 95
19839.34 101
19840.67 86
19842.00 87
19843.33 101
19844.67 92
19846.00 72
19847.33 83
19848.66 91
19849.99 79
19851.33 79
19852.66 68
19853.99 75
19855.32 81
19856.66 74
19857.99 75
19859.32 68
19860.66 76
19861.99 57
19863.32 70
19864.65 83
19865.99 81
19867.32 99
19868.65 99
19869.99 81
19871.32 76
19872.65 85
19873.99 93
19875.32 70
19876.65 102
19877.99 66
19879.32 80
19880.65 67
19881.99 74
19883.32 90
19884.65 83
19885.99 92
19887.32 81
19888.66 77
19889.99 77
19891.32 57
19892.66 71
19893.99 84
19895.32 91
19896.66 84
19897.99 81
19899.33 87
19900.66 82
19902.00 80
19903.33 93
19904.66 83
19906.00 84
19907.33 87
19908.67 83
19910.00 94
19911.34 91
19912.67 91
19914.01 93
19915.34 88
19916.67 88
19918.01 79
19919.34 97
19920.68 99
19922.01 102
19923.35 82
19924.68 76
19926.02 74
19927.35 67
19928.69 65
19930.02 85
19931.36 88
19932.69 78
19934.03 99
19935.37 88
19936.70 65
19938.04 101
19939.37 71
19940.71 93
19942.04 83
19943.38 76
19944.71 83
19946.05 71
19947.39 81
19948.72 76
19950.06 77
19951.39 86
19952.73 91
19954.06 96
19955.40 94
19956.74 68
19958.07 67
19959.41 82
19960.74 94
19962.08 81
19963.42 107
19964.75 97
19966.09 90
19967.43 95
19968.76 84
19970.10 82
19971.44 87
19972.77 86
19974.11 69
19975.45 59
19976.78 76
19978.12 82
19979.46 89
19980.79 91
19982.13 95
19983.47 88
19984.80 84
19986.14 101
19987.48 91
19988.82 86
19990.15 69
19991.49 86
19992.83 81
19994.16 91
19995.50 77
19996.84 83
19998.18 87
19999.51 87
20000.85 79
20002.19 80
20003.53 97
20004.86 105
20006.20 86
20007.54 98
20008.88 98
20010.22 77
20011.55 92
20012.89 119
20014.23 92
20015.57 99
20016.91 98
20018.24 80
20019.58 100
20020.92 104
20022.26 120
20023.60 99
20024.93 90
20026.27 97
20027.61 91
20028.95 98
20030.29 99
20031.63 94
20032.97 76
20034.30 92
20035.64 106
20036.98 97
20038.32 80
20039.66 89
20041.00 96
20042.34 84
20043.68 104
20045.01 103
20046.35 91
20047.69 110
20049.03 94
20050.37 88
20051.71 85
20053.05 96
20054.39 92
20055.73 98
20057.07 104
20058.41 113
20059.75 128
20061.09 91
20062.43 98
20063.77 91
20065.11 92
20066.45 84
20067.79 84
20069.12 94
20070.46 94
20071.80 94
20073.14 92
20074.48 100
20075.82 109
20077.16 88
20078.50 111
20079.85 84
20081.19 113
20082.53 87
20083.87 77
20085.21 97
20086.55 97
20087.89 94
20089.23 103
20090.57 103
20091.91 99
20093.25 102
20094.59 95
20095.93 71
20097.27 98
20098.61 100
20099.95 82
20101.29 84
20102.64 78
20103.98 81
20105.32 85
20106.66 89
20108.00 79
20109.34 72
20110.68 79
20112.02 61
20113.36 79
20114.71 99
20116.05 98
20117.39 89
20118.73 90
20120.07 99
20121.41 77
20122.75 94
20124.10 89
20125.44 84
20126.78 84
20128.12 77
20129.46 89
