# Supplementary material for: MALDI-TOF MS typing enables the classification of brewing yeasts of the genus Saccharomyces to major beer styles
Source: PLoS One. 2017 Aug 9;12(8):e0181694. doi: 10.1371/journal.pone.0181694 (PMC5549903; doi:10.1371/journal.pone.0181694)
Supplement: S12 File — The directory includes 90 raw files and was zipped to “.zip”; the folder has three strains with 30 spectra per strain; S1 Text explains the raw files with an example and Table 1 represents the yeast strains used within the experiment. (ZIP) [file pone.0181694.s015.zip › 34-36/30625-71-Dias-Dias-Dias-YPG-18h-E-E_2015-08-20__0_B2_1.dat]

1998.76 668
1999.18 672
1999.60 579
2000.02 588
2000.44 625
2000.87 561
2001.29 638
2001.71 699
2002.13 760
2002.55 760
2002.97 728
2003.40 575
2003.82 528
2004.24 565
2004.66 635
2005.08 555
2005.50 567
2005.93 572
2006.35 625
2006.77 550
2007.19 625
2007.62 663
2008.04 626
2008.46 577
2008.88 683
2009.30 648
2009.73 781
2010.15 674
2010.57 609
2010.99 670
2011.42 693
2011.84 638
2012.26 603
2012.68 645
2013.11 534
2013.53 549
2013.95 550
2014.38 653
2014.80 589
2015.22 561
2015.64 580
2016.07 487
2016.49 501
2016.91 635
2017.34 635
2017.76 650
2018.18 644
2018.61 634
2019.03 673
2019.45 667
2019.88 693
2020.30 714
2020.72 660
2021.15 774
2021.57 749
2021.99 680
2022.42 646
2022.84 676
2023.27 688
2023.69 751
2024.11 585
2024.54 584
2024.96 640
2025.39 511
2025.81 656
2026.23 585
2026.66 495
2027.08 532
2027.51 413
2027.93 563
2028.36 542
2028.78 606
2029.20 645
2029.63 556
2030.05 496
2030.48 518
2030.90 464
2031.33 559
2031.75 574
2032.18 526
2032.60 564
2033.03 575
2033.45 601
2033.88 507
2034.30 628
2034.73 530
2035.15 566
2035.58 513
2036.00 562
2036.43 561
2036.85 486
2037.28 530
2037.70 544
2038.13 553
2038.55 586
2038.98 568
2039.40 525
2039.83 648
2040.25 596
2040.68 709
2041.11 590
2041.53 638
2041.96 626
2042.38 561
2042.81 597
2043.23 697
2043.66 622
2044.09 606
2044.51 711
2044.94 517
2045.37 613
2045.79 654
2046.22 637
2046.64 528
2047.07 495
2047.50 571
2047.92 549
2048.35 587
2048.78 646
2049.20 606
2049.63 597
2050.06 526
2050.48 582
2050.91 610
2051.34 561
2051.76 422
2052.19 457
2052.62 508
2053.04 558
2053.47 499
2053.90 503
2054.32 605
2054.75 643
2055.18 605
2055.61 516
2056.03 546
2056.46 493
2056.89 500
2057.31 472
2057.74 525
2058.17 497
2058.60 469
2059.02 538
2059.45 521
2059.88 572
2060.31 431
2060.73 471
2061.16 464
2061.59 566
2062.02 508
2062.45 517
2062.87 557
2063.30 459
2063.73 475
2064.16 447
2064.59 411
2065.01 609
2065.44 523
2065.87 482
2066.30 623
2066.73 683
2067.16 579
2067.58 576
2068.01 574
2068.44 596
2068.87 579
2069.30 506
2069.73 490
2070.16 608
2070.58 591
2071.01 560
2071.44 626
2071.87 539
2072.30 491
2072.73 530
2073.16 656
2073.59 610
2074.02 482
2074.45 585
2074.87 545
2075.30 542
2075.73 560
2076.16 639
2076.59 630
2077.02 623
2077.45 615
2077.88 641
2078.31 655
2078.74 631
2079.17 659
2079.60 569
2080.03 550
2080.46 728
2080.89 636
2081.32 606
2081.75 667
2082.18 591
2082.61 721
2083.04 692
2083.47 605
2083.90 587
2084.33 632
2084.76 603
2085.19 522
2085.62 577
2086.05 593
2086.48 633
2086.91 568
2087.34 547
2087.77 563
2088.20 549
2088.63 574
2089.06 509
2089.49 488
2089.92 593
2090.35 634
2090.79 608
2091.22 505
2091.65 571
2092.08 601
2092.51 658
2092.94 716
2093.37 691
2093.80 734
2094.23 787
2094.66 835
2095.10 859
2095.53 771
2095.96 775
2096.39 778
2096.82 781
2097.25 633
2097.68 670
2098.12 601
2098.55 644
2098.98 667
2099.41 530
2099.84 540
2100.27 610
2100.71 568
2101.14 538
2101.57 593
2102.00 554
2102.43 463
2102.87 460
2103.30 514
2103.73 575
2104.16 546
2104.60 599
2105.03 557
2105.46 611
2105.89 522
2106.32 620
2106.76 536
2107.19 591
2107.62 687
2108.05 624
2108.49 622
2108.92 599
2109.35 610
2109.79 632
2110.22 586
2110.65 597
2111.08 703
2111.52 683
2111.95 630
2112.38 595
2112.82 670
2113.25 570
2113.68 549
2114.12 541
2114.55 629
2114.98 610
2115.42 566
2115.85 581
2116.28 484
2116.72 476
2117.15 515
2117.58 553
2118.02 502
2118.45 655
2118.88 548
2119.32 613
2119.75 511
2120.19 600
2120.62 526
2121.05 506
2121.49 593
2121.92 652
2122.36 604
2122.79 475
2123.22 574
2123.66 569
2124.09 501
2124.53 645
2124.96 597
2125.40 527
2125.83 492
2126.26 464
2126.70 569
2127.13 618
2127.57 571
2128.00 523
2128.44 513
2128.87 498
2129.31 452
2129.74 531
2130.18 576
2130.61 576
2131.05 584
2131.48 626
2131.92 590
2132.35 567
2132.79 712
2133.22 671
2133.66 583
2134.09 586
2134.53 623
2134.96 594
2135.40 642
2135.83 664
2136.27 665
2136.70 732
2137.14 715
2137.58 693
2138.01 672
2138.45 738
2138.88 745
2139.32 694
2139.75 642
2140.19 674
2140.63 684
2141.06 667
2141.50 665
2141.93 637
2142.37 568
2142.81 492
2143.24 603
2143.68 591
2144.12 559
2144.55 523
2144.99 499
2145.43 480
2145.86 511
2146.30 567
2146.73 563
2147.17 506
2147.61 578
2148.04 544
2148.48 562
2148.92 617
2149.35 639
2149.79 648
2150.23 670
2150.67 785
2151.10 743
2151.54 612
2151.98 674
2152.41 768
2152.85 717
2153.29 641
2153.73 711
2154.16 650
2154.60 653
2155.04 620
2155.48 586
2155.91 674
2156.35 594
2156.79 604
2157.23 576
2157.66 577
2158.10 522
2158.54 481
2158.98 560
2159.41 497
2159.85 533
2160.29 569
2160.73 580
2161.17 537
2161.60 560
2162.04 604
2162.48 497
2162.92 563
2163.36 486
2163.80 504
2164.23 537
2164.67 547
2165.11 629
2165.55 591
2165.99 554
2166.43 550
2166.86 650
2167.30 590
2167.74 513
2168.18 540
2168.62 562
2169.06 582
2169.50 656
2169.94 678
2170.38 748
2170.81 694
2171.25 640
2171.69 595
2172.13 577
2172.57 666
2173.01 764
2173.45 680
2173.89 645
2174.33 631
2174.77 601
2175.21 716
2175.65 622
2176.09 624
2176.53 622
2176.96 568
2177.40 585
2177.84 613
2178.28 687
2178.72 727
2179.16 637
2179.60 708
2180.04 630
2180.48 694
2180.92 670
2181.36 637
2181.80 658
2182.24 631
2182.68 573
2183.12 667
2183.56 594
2184.01 606
2184.45 608
2184.89 568
2185.33 502
2185.77 573
2186.21 547
2186.65 643
2187.09 642
2187.53 659
2187.97 584
2188.41 621
2188.85 593
2189.29 619
2189.73 645
2190.17 774
2190.62 632
2191.06 529
2191.50 631
2191.94 782
2192.38 669
2192.82 579
2193.26 628
2193.70 665
2194.15 557
2194.59 638
2195.03 630
2195.47 655
2195.91 707
2196.35 636
2196.79 606
2197.24 573
2197.68 653
2198.12 598
2198.56 598
2199.00 601
2199.45 574
2199.89 613
2200.33 715
2200.77 694
2201.21 601
2201.66 569
2202.10 550
2202.54 555
2202.98 651
2203.42 617
2203.87 614
2204.31 680
2204.75 447
2205.19 586
2205.64 673
2206.08 586
2206.52 595
2206.96 572
2207.41 653
2207.85 612
2208.29 627
2208.74 599
2209.18 582
2209.62 642
2210.06 671
2210.51 601
2210.95 630
2211.39 664
2211.84 721
2212.28 647
2212.72 662
2213.17 605
2213.61 620
2214.05 678
2214.50 709
2214.94 600
2215.38 612
2215.83 543
2216.27 521
2216.71 580
2217.16 496
2217.60 611
2218.05 656
2218.49 568
2218.93 657
2219.38 704
2219.82 665
2220.26 594
2220.71 688
2221.15 600
2221.60 714
2222.04 844
2222.49 805
2222.93 936
2223.37 947
2223.82 1077
2224.26 1273
2224.71 1353
2225.15 1432
2225.60 1416
2226.04 1405
2226.49 1562
2226.93 1416
2227.37 1314
2227.82 1432
2228.26 1359
2228.71 1177
2229.15 1136
2229.60 964
2230.04 874
2230.49 812
2230.93 729
2231.38 728
2231.82 707
2232.27 759
2232.71 812
2233.16 789
2233.61 745
2234.05 794
2234.50 904
2234.94 876
2235.39 890
2235.83 871
2236.28 857
2236.72 767
2237.17 840
2237.61 788
2238.06 764
2238.51 829
2238.95 812
2239.40 821
2239.84 724
2240.29 707
2240.74 783
2241.18 763
2241.63 805
2242.07 786
2242.52 742
2242.97 644
2243.41 655
2243.86 590
2244.31 743
2244.75 689
2245.20 596
2245.65 592
2246.09 646
2246.54 623
2246.99 570
2247.43 603
2247.88 676
2248.33 783
2248.77 642
2249.22 551
2249.67 593
2250.11 638
2250.56 651
2251.01 668
2251.45 625
2251.90 706
2252.35 611
2252.80 536
2253.24 655
2253.69 621
2254.14 666
2254.59 604
2255.03 611
2255.48 634
2255.93 581
2256.38 582
2256.82 503
2257.27 598
2257.72 646
2258.17 583
2258.61 593
2259.06 646
2259.51 659
2259.96 629
2260.41 603
2260.85 783
2261.30 828
2261.75 745
2262.20 780
2262.65 693
2263.09 821
2263.54 826
2263.99 877
2264.44 942
2264.89 812
2265.34 862
2265.79 944
2266.23 922
2266.68 979
2267.13 816
2267.58 819
2268.03 750
2268.48 868
2268.93 885
2269.38 779
2269.82 851
2270.27 840
2270.72 751
2271.17 774
2271.62 745
2272.07 872
2272.52 785
2272.97 645
2273.42 717
2273.87 696
2274.32 708
2274.77 666
2275.21 605
2275.66 539
2276.11 576
2276.56 598
2277.01 565
2277.46 627
2277.91 572
2278.36 654
2278.81 631
2279.26 645
2279.71 648
2280.16 750
2280.61 626
2281.06 614
2281.51 669
2281.96 692
2282.41 764
2282.86 801
2283.31 735
2283.76 729
2284.21 660
2284.66 774
2285.11 737
2285.56 717
2286.02 649
2286.47 631
2286.92 682
2287.37 716
2287.82 730
2288.27 770
2288.72 740
2289.17 880
2289.62 739
2290.07 826
2290.52 1001
2290.97 1064
2291.42 1125
2291.88 1060
2292.33 1043
2292.78 1146
2293.23 1062
2293.68 1067
2294.13 1027
2294.58 959
2295.04 1062
2295.49 1165
2295.94 1188
2296.39 1025
2296.84 996
2297.29 817
2297.74 884
2298.20 831
2298.65 803
2299.10 717
2299.55 737
2300.00 698
2300.46 807
2300.91 796
2301.36 749
2301.81 800
2302.26 807
2302.72 695
2303.17 671
2303.62 674
2304.07 725
2304.53 670
2304.98 684
2305.43 721
2305.88 689
2306.33 674
2306.79 600
2307.24 717
2307.69 830
2308.15 721
2308.60 717
2309.05 761
2309.50 769
2309.96 792
2310.41 788
2310.86 824
2311.32 880
2311.77 903
2312.22 890
2312.68 772
2313.13 720
2313.58 759
2314.03 733
2314.49 771
2314.94 664
2315.39 667
2315.85 661
2316.30 666
2316.76 603
2317.21 672
2317.66 714
2318.12 693
2318.57 639
2319.02 713
2319.48 675
2319.93 600
2320.39 691
2320.84 633
2321.29 565
2321.75 657
2322.20 704
2322.66 647
2323.11 672
2323.56 741
2324.02 780
2324.47 695
2324.93 597
2325.38 657
2325.84 750
2326.29 739
2326.74 761
2327.20 722
2327.65 664
2328.11 705
2328.56 697
2329.02 710
2329.47 744
2329.93 710
2330.38 783
2330.84 783
2331.29 713
2331.75 652
2332.20 656
2332.66 725
2333.11 545
2333.57 569
2334.02 789
2334.48 794
2334.93 608
2335.39 691
2335.84 773
2336.30 711
2336.76 685
2337.21 615
2337.67 738
2338.12 694
2338.58 681
2339.03 823
2339.49 810
2339.95 858
2340.40 973
2340.86 902
2341.31 951
2341.77 1004
2342.23 993
2342.68 918
2343.14 927
2343.59 1049
2344.05 973
2344.51 922
2344.96 943
2345.42 866
2345.88 930
2346.33 829
2346.79 827
2347.24 894
2347.70 869
2348.16 857
2348.61 860
2349.07 813
2349.53 757
2349.99 764
2350.44 733
2350.90 820
2351.36 960
2351.81 842
2352.27 798
2352.73 825
2353.18 698
2353.64 704
2354.10 872
2354.56 892
2355.01 770
2355.47 717
2355.93 703
2356.38 692
2356.84 669
2357.30 645
2357.76 757
2358.22 683
2358.67 639
2359.13 686
2359.59 661
2360.05 790
2360.50 857
2360.96 792
2361.42 804
2361.88 841
2362.34 943
2362.79 889
2363.25 911
2363.71 879
2364.17 951
2364.63 909
2365.08 908
2365.54 825
2366.00 726
2366.46 877
2366.92 856
2367.38 818
2367.84 880
2368.29 805
2368.75 733
2369.21 735
2369.67 797
2370.13 821
2370.59 804
2371.05 808
2371.50 697
2371.96 684
2372.42 660
2372.88 648
2373.34 603
2373.80 590
2374.26 646
2374.72 731
2375.18 718
2375.64 710
2376.10 695
2376.56 580
2377.02 759
2377.47 768
2377.93 804
2378.39 685
2378.85 683
2379.31 761
2379.77 672
2380.23 708
2380.69 782
2381.15 770
2381.61 816
2382.07 709
2382.53 700
2382.99 683
2383.45 674
2383.91 767
2384.37 622
2384.83 604
2385.29 674
2385.75 646
2386.21 593
2386.67 680
2387.13 713
2387.59 716
2388.05 735
2388.52 782
2388.98 690
2389.44 769
2389.90 754
2390.36 647
2390.82 606
2391.28 730
2391.74 639
2392.20 663
2392.66 668
2393.12 650
2393.58 559
2394.05 590
2394.51 602
2394.97 661
2395.43 717
2395.89 683
2396.35 650
2396.81 591
2397.27 620
2397.74 654
2398.20 692
2398.66 588
2399.12 610
2399.58 695
2400.04 700
2400.50 623
2400.97 715
2401.43 696
2401.89 617
2402.35 643
2402.81 623
2403.28 644
2403.74 598
2404.20 553
2404.66 619
2405.12 617
2405.59 600
2406.05 649
2406.51 644
2406.97 707
2407.44 671
2407.90 566
2408.36 671
2408.82 649
2409.29 677
2409.75 629
2410.21 588
2410.67 592
2411.14 683
2411.60 632
2412.06 630
2412.52 620
2412.99 555
2413.45 569
2413.91 652
2414.38 619
2414.84 650
2415.30 610
2415.77 670
2416.23 688
2416.69 715
2417.16 723
2417.62 837
2418.08 726
2418.55 641
2419.01 805
2419.47 831
2419.94 809
2420.40 865
2420.86 781
2421.33 761
2421.79 858
2422.25 866
2422.72 815
2423.18 788
2423.65 849
2424.11 784
2424.57 784
2425.04 898
2425.50 847
2425.97 865
2426.43 1010
2426.90 939
2427.36 1029
2427.82 886
2428.29 956
2428.75 1086
2429.22 966
2429.68 1102
2430.15 1080
2430.61 1021
2431.08 988
2431.54 863
2432.00 800
2432.47 812
2432.93 851
2433.40 765
2433.86 787
2434.33 776
2434.79 773
2435.26 700
2435.72 783
2436.19 819
2436.65 832
2437.12 903
2437.58 775
2438.05 862
2438.52 858
2438.98 889
2439.45 1016
2439.91 1088
2440.38 1008
2440.84 959
2441.31 1006
2441.77 1127
2442.24 1075
2442.71 1185
2443.17 1169
2443.64 1060
2444.10 891
2444.57 917
2445.03 1008
2445.50 833
2445.97 800
2446.43 718
2446.90 695
2447.37 667
2447.83 651
2448.30 652
2448.76 693
2449.23 692
2449.70 751
2450.16 722
2450.63 614
2451.10 594
2451.56 663
2452.03 685
2452.50 728
2452.96 730
2453.43 660
2453.90 695
2454.36 660
2454.83 604
2455.30 656
2455.76 673
2456.23 738
2456.70 757
2457.17 724
2457.63 612
2458.10 743
2458.57 666
2459.03 639
2459.50 620
2459.97 696
2460.44 722
2460.90 559
2461.37 549
2461.84 684
2462.31 693
2462.77 734
2463.24 652
2463.71 677
2464.18 674
2464.65 637
2465.11 625
2465.58 668
2466.05 691
2466.52 751
2466.99 834
2467.45 872
2467.92 831
2468.39 661
2468.86 721
2469.33 829
2469.79 856
2470.26 725
2470.73 691
2471.20 804
2471.67 794
2472.14 743
2472.61 785
2473.07 856
2473.54 653
2474.01 641
2474.48 700
2474.95 760
2475.42 737
2475.89 763
2476.36 663
2476.82 678
2477.29 663
2477.76 670
2478.23 741
2478.70 897
2479.17 908
2479.64 860
2480.11 863
2480.58 1015
2481.05 1014
2481.52 962
2481.99 957
2482.46 1008
2482.93 1059
2483.40 969
2483.87 921
2484.33 920
2484.80 963
2485.27 837
2485.74 799
2486.21 734
2486.68 771
2487.15 759
2487.62 744
2488.09 726
2488.56 694
2489.03 671
2489.50 711
2489.97 714
2490.44 655
2490.92 636
2491.39 674
2491.86 704
2492.33 643
2492.80 712
2493.27 685
2493.74 640
2494.21 692
2494.68 654
2495.15 679
2495.62 734
2496.09 704
2496.56 745
2497.03 700
2497.50 713
2497.98 775
2498.45 807
2498.92 694
2499.39 754
2499.86 713
2500.33 579
2500.80 611
2501.27 567
2501.75 592
2502.22 668
2502.69 649
2503.16 614
2503.63 640
2504.10 596
2504.57 646
2505.05 657
2505.52 626
2505.99 645
2506.46 946
2506.93 820
2507.40 708
2507.88 711
2508.35 832
2508.82 810
2509.29 778
2509.76 838
2510.24 814
2510.71 793
2511.18 816
2511.65 774
2512.13 885
2512.60 883
2513.07 772
2513.54 732
2514.02 829
2514.49 838
2514.96 659
2515.43 828
2515.91 831
2516.38 682
2516.85 815
2517.32 663
2517.80 704
2518.27 724
2518.74 626
2519.22 746
2519.69 764
2520.16 687
2520.64 629
2521.11 681
2521.58 754
2522.06 755
2522.53 737
2523.00 684
2523.48 700
2523.95 612
2524.42 572
2524.90 644
2525.37 685
2525.84 608
2526.32 700
2526.79 606
2527.26 698
2527.74 811
2528.21 682
2528.69 644
2529.16 670
2529.63 687
2530.11 697
2530.58 685
2531.06 734
2531.53 675
2532.00 635
2532.48 625
2532.95 658
2533.43 603
2533.90 628
2534.38 707
2534.85 754
2535.32 568
2535.80 624
2536.27 676
2536.75 721
2537.22 768
2537.70 747
2538.17 764
2538.65 673
2539.12 805
2539.60 739
2540.07 657
2540.55 635
2541.02 658
2541.50 626
2541.97 654
2542.45 664
2542.92 629
2543.40 600
2543.87 689
2544.35 707
2544.82 646
2545.30 670
2545.78 698
2546.25 857
2546.73 957
2547.20 840
2547.68 872
2548.15 921
2548.63 985
2549.10 946
2549.58 1073
2550.06 1053
2550.53 909
2551.01 883
2551.48 968
2551.96 992
2552.44 855
2552.91 930
2553.39 1018
2553.87 985
2554.34 989
2554.82 993
2555.29 1088
2555.77 1109
2556.25 1119
2556.72 1108
2557.20 1088
2557.68 1096
2558.15 927
2558.63 910
2559.11 963
2559.58 905
2560.06 888
2560.54 906
2561.01 740
2561.49 826
2561.97 828
2562.45 708
2562.92 644
2563.40 698
2563.88 572
2564.35 720
2564.83 603
2565.31 657
2565.79 651
2566.26 588
2566.74 556
2567.22 615
2567.70 649
2568.17 679
2568.65 674
2569.13 657
2569.61 723
2570.08 676
2570.56 700
2571.04 730
2571.52 694
2572.00 611
2572.47 586
2572.95 752
2573.43 659
2573.91 647
2574.39 704
2574.86 548
2575.34 600
2575.82 620
2576.30 602
2576.78 636
2577.26 613
2577.73 668
2578.21 583
2578.69 655
2579.17 681
2579.65 635
2580.13 597
2580.61 626
2581.08 644
2581.56 612
2582.04 601
2582.52 712
2583.00 691
2583.48 603
2583.96 629
2584.44 595
2584.92 652
2585.40 709
2585.87 746
2586.35 760
2586.83 623
2587.31 570
2587.79 746
2588.27 735
2588.75 604
2589.23 678
2589.71 721
2590.19 731
2590.67 684
2591.15 711
2591.63 697
2592.11 770
2592.59 814
2593.07 907
2593.55 727
2594.03 758
2594.51 730
2594.99 823
2595.47 836
2595.95 1004
2596.43 930
2596.91 1006
2597.39 962
2597.87 847
2598.35 813
2598.83 962
2599.31 937
2599.79 807
2600.27 838
2600.75 800
2601.23 787
2601.71 854
2602.20 852
2602.68 751
2603.16 708
2603.64 704
2604.12 812
2604.60 754
2605.08 809
2605.56 742
2606.04 719
2606.52 756
2607.00 794
2607.49 906
2607.97 906
2608.45 1040
2608.93 1003
2609.41 983
2609.89 1053
2610.37 1111
2610.86 1118
2611.34 1324
2611.82 1291
2612.30 1192
2612.78 1166
2613.26 965
2613.75 1059
2614.23 1063
2614.71 966
2615.19 944
2615.67 895
2616.16 781
2616.64 733
2617.12 829
2617.60 808
2618.08 671
2618.57 695
2619.05 622
2619.53 567
2620.01 582
2620.50 630
2620.98 659
2621.46 572
2621.94 564
2622.43 684
2622.91 728
2623.39 593
2623.87 585
2624.36 675
2624.84 672
2625.32 588
2625.81 551
2626.29 608
2626.77 613
2627.25 644
2627.74 653
2628.22 670
2628.70 688
2629.19 656
2629.67 616
2630.15 670
2630.64 671
2631.12 691
2631.60 644
2632.09 591
2632.57 605
2633.05 641
2633.54 685
2634.02 686
2634.51 698
2634.99 747
2635.47 738
2635.96 705
2636.44 673
2636.93 686
2637.41 747
2637.89 777
2638.38 648
2638.86 747
2639.35 785
2639.83 717
2640.31 742
2640.80 631
2641.28 727
2641.77 727
2642.25 708
2642.74 746
2643.22 681
2643.71 559
2644.19 593
2644.67 603
2645.16 601
2645.64 650
2646.13 654
2646.61 609
2647.10 635
2647.58 710
2648.07 684
2648.55 619
2649.04 701
2649.52 744
2650.01 730
2650.49 671
2650.98 792
2651.46 799
2651.95 777
2652.43 747
2652.92 618
2653.41 656
2653.89 639
2654.38 648
2654.86 677
2655.35 716
2655.83 720
2656.32 651
2656.81 651
2657.29 666
2657.78 602
2658.26 576
2658.75 662
2659.23 691
2659.72 717
2660.21 699
2660.69 603
2661.18 603
2661.67 526
2662.15 623
2662.64 626
2663.12 684
2663.61 625
2664.10 703
2664.58 697
2665.07 712
2665.56 687
2666.04 633
2666.53 701
2667.02 679
2667.50 792
2667.99 839
2668.48 691
2668.96 669
2669.45 672
2669.94 635
2670.42 616
2670.91 694
2671.40 627
2671.89 672
2672.37 681
2672.86 741
2673.35 813
2673.83 855
2674.32 867
2674.81 847
2675.30 893
2675.78 866
2676.27 955
2676.76 874
2677.25 934
2677.74 1005
2678.22 1125
2678.71 1067
2679.20 1061
2679.69 1007
2680.17 976
2680.66 1119
2681.15 1101
2681.64 1115
2682.13 1052
2682.61 1067
2683.10 1158
2683.59 1038
2684.08 1232
2684.57 1268
2685.06 1260
2685.54 1362
2686.03 1256
2686.52 1194
2687.01 1129
2687.50 1114
2687.99 936
2688.48 966
2688.96 841
2689.45 729
2689.94 819
2690.43 818
2690.92 705
2691.41 671
2691.90 659
2692.39 630
2692.88 669
2693.36 755
2693.85 633
2694.34 787
2694.83 769
2695.32 782
2695.81 618
2696.30 706
2696.79 681
2697.28 643
2697.77 738
2698.26 723
2698.75 809
2699.24 832
2699.73 794
2700.22 876
2700.71 782
2701.20 839
2701.69 874
2702.18 899
2702.67 916
2703.16 921
2703.65 846
2704.14 865
2704.63 781
2705.12 744
2705.61 736
2706.10 757
2706.59 830
2707.08 780
2707.57 761
2708.06 818
2708.55 692
2709.04 706
2709.53 745
2710.02 671
2710.51 664
2711.00 765
2711.49 800
2711.98 736
2712.47 684
2712.97 695
2713.46 669
2713.95 688
2714.44 618
2714.93 768
2715.42 733
2715.91 750
2716.40 685
2716.89 669
2717.39 756
2717.88 736
2718.37 623
2718.86 561
2719.35 798
2719.84 753
2720.33 781
2720.83 781
2721.32 710
2721.81 827
2722.30 738
2722.79 729
2723.28 699
2723.78 706
2724.27 859
2724.76 802
2725.25 729
2725.74 752
2726.24 851
2726.73 863
2727.22 789
2727.71 758
2728.20 784
2728.70 673
2729.19 609
2729.68 675
2730.17 637
2730.67 750
2731.16 604
2731.65 700
2732.14 693
2732.64 701
2733.13 665
2733.62 684
2734.12 700
2734.61 816
2735.10 757
2735.59 666
2736.09 662
2736.58 679
2737.07 763
2737.57 687
2738.06 763
2738.55 790
2739.05 803
2739.54 809
2740.03 751
2740.53 722
2741.02 798
2741.51 787
2742.01 781
2742.50 723
2742.99 654
2743.49 753
2743.98 691
2744.47 729
2744.97 712
2745.46 644
2745.96 596
2746.45 577
2746.94 696
2747.44 634
2747.93 642
2748.43 642
2748.92 648
2749.41 751
2749.91 697
2750.40 735
2750.90 736
2751.39 802
2751.89 737
2752.38 779
2752.87 937
2753.37 863
2753.86 877
2754.36 874
2754.85 851
2755.35 957
2755.84 900
2756.34 860
2756.83 897
2757.33 833
2757.82 722
2758.32 720
2758.81 818
2759.31 749
2759.80 702
2760.30 672
2760.79 811
2761.29 731
2761.78 707
2762.28 661
2762.77 705
2763.27 754
2763.76 717
2764.26 574
2764.76 661
2765.25 660
2765.75 641
2766.24 706
2766.74 635
2767.23 599
2767.73 635
2768.23 758
2768.72 743
2769.22 647
2769.71 659
2770.21 653
2770.71 614
2771.20 673
2771.70 672
2772.19 757
2772.69 737
2773.19 733
2773.68 781
2774.18 886
2774.68 733
2775.17 665
2775.67 714
2776.17 717
2776.66 815
2777.16 876
2777.66 777
2778.15 864
2778.65 889
2779.15 963
2779.64 927
2780.14 852
2780.64 822
2781.13 917
2781.63 882
2782.13 854
2782.63 773
2783.12 806
2783.62 745
2784.12 858
2784.61 823
2785.11 804
2785.61 764
2786.11 799
2786.60 829
2787.10 936
2787.60 854
2788.10 833
2788.59 722
2789.09 819
2789.59 849
2790.09 747
2790.59 750
2791.08 645
2791.58 653
2792.08 760
2792.58 808
2793.08 853
2793.57 785
2794.07 865
2794.57 874
2795.07 1044
2795.57 1013
2796.07 1003
2796.56 1082
2797.06 1253
2797.56 1295
2798.06 1251
2798.56 1218
2799.06 1284
2799.56 1458
2800.05 1338
2800.55 1247
2801.05 1305
2801.55 1163
2802.05 1088
2802.55 1035
2803.05 857
2803.55 891
2804.05 956
2804.54 897
2805.04 1002
2805.54 1076
2806.04 1103
2806.54 1142
2807.04 1183
2807.54 1314
2808.04 1549
2808.54 1655
2809.04 1560
2809.54 1624
2810.04 1642
2810.54 1756
2811.04 1946
2811.54 1741
2812.04 1589
2812.54 1442
2813.04 1530
2813.54 1405
2814.04 1226
2814.54 1024
2815.04 1106
2815.54 1016
2816.04 924
2816.54 953
2817.04 1033
2817.54 844
2818.04 850
2818.54 932
2819.04 892
2819.54 943
2820.04 1021
2820.54 1152
2821.04 1055
2821.54 1027
2822.04 1056
2822.54 1051
2823.04 923
2823.54 852
2824.04 757
2824.55 828
2825.05 859
2825.55 871
2826.05 867
2826.55 870
2827.05 883
2827.55 861
2828.05 767
2828.55 772
2829.06 895
2829.56 878
2830.06 800
2830.56 780
2831.06 901
2831.56 995
2832.06 854
2832.57 922
2833.07 836
2833.57 849
2834.07 942
2834.57 1023
2835.07 996
2835.58 894
2836.08 971
2836.58 971
2837.08 910
2837.58 906
2838.09 904
2838.59 740
2839.09 833
2839.59 787
2840.10 808
2840.60 777
2841.10 726
2841.60 668
2842.11 754
2842.61 762
2843.11 799
2843.61 731
2844.12 792
2844.62 778
2845.12 810
2845.62 756
2846.13 856
2846.63 726
2847.13 730
2847.64 777
2848.14 829
2848.64 788
2849.14 880
2849.65 847
2850.15 836
2850.65 780
2851.16 809
2851.66 850
2852.16 872
2852.67 762
2853.17 800
2853.67 754
2854.18 740
2854.68 718
2855.18 662
2855.69 628
2856.19 626
2856.70 660
2857.20 686
2857.70 722
2858.21 821
2858.71 900
2859.22 806
2859.72 702
2860.22 752
2860.73 857
2861.23 787
2861.74 838
2862.24 884
2862.74 922
2863.25 854
2863.75 976
2864.26 713
2864.76 840
2865.27 859
2865.77 739
2866.28 728
2866.78 710
2867.28 736
2867.79 696
2868.29 608
2868.80 667
2869.30 755
2869.81 660
2870.31 699
2870.82 666
2871.32 724
2871.83 747
2872.33 736
2872.84 685
2873.34 756
2873.85 853
2874.36 787
2874.86 742
2875.37 751
2875.87 762
2876.38 812
2876.88 753
2877.39 713
2877.89 766
2878.40 769
2878.90 775
2879.41 716
2879.92 728
2880.42 722
2880.93 803
2881.43 726
2881.94 730
2882.45 799
2882.95 840
2883.46 856
2883.96 994
2884.47 956
2884.98 880
2885.48 1052
2885.99 1163
2886.50 1267
2887.00 1285
2887.51 1427
2888.02 1457
2888.52 1446
2889.03 1416
2889.53 1508
2890.04 1413
2890.55 1274
2891.06 1153
2891.56 1103
2892.07 1011
2892.58 914
2893.08 992
2893.59 908
2894.10 850
2894.60 925
2895.11 836
2895.62 752
2896.13 824
2896.63 938
2897.14 1022
2897.65 938
2898.15 936
2898.66 910
2899.17 922
2899.68 1003
2900.18 989
2900.69 952
2901.20 952
2901.71 1004
2902.22 1051
2902.72 1098
2903.23 1051
2903.74 1027
2904.25 1025
2904.75 1096
2905.26 1005
2905.77 1097
2906.28 1082
2906.79 1003
2907.30 1023
2907.80 1002
2908.31 970
2908.82 931
2909.33 872
2909.84 918
2910.35 852
2910.85 964
2911.36 880
2911.87 871
2912.38 805
2912.89 866
2913.40 885
2913.91 942
2914.41 836
2914.92 770
2915.43 800
2915.94 807
2916.45 798
2916.96 780
2917.47 769
2917.98 803
2918.49 680
2919.00 612
2919.51 683
2920.01 730
2920.52 705
2921.03 824
2921.54 851
2922.05 754
2922.56 789
2923.07 913
2923.58 1029
2924.09 1014
2924.60 1309
2925.11 1315
2925.62 1307
2926.13 1389
2926.64 1294
2927.15 1414
2927.66 1596
2928.17 1449
2928.68 1271
2929.19 1250
2929.70 1211
2930.21 1093
2930.72 1029
2931.23 889
2931.74 944
2932.25 796
2932.76 865
2933.27 820
2933.78 719
2934.29 756
2934.80 760
2935.31 788
2935.83 800
2936.34 753
2936.85 838
2937.36 816
2937.87 816
2938.38 919
2938.89 886
2939.40 818
2939.91 774
2940.42 752
2940.94 790
2941.45 774
2941.96 854
2942.47 846
2942.98 815
2943.49 817
2944.00 804
2944.51 818
2945.03 873
2945.54 853
2946.05 891
2946.56 936
2947.07 879
2947.58 979
2948.10 965
2948.61 1015
2949.12 997
2949.63 878
2950.14 925
2950.66 881
2951.17 830
2951.68 774
2952.19 832
2952.70 863
2953.22 777
2953.73 843
2954.24 772
2954.75 813
2955.26 883
2955.78 726
2956.29 622
2956.80 813
2957.31 727
2957.83 664
2958.34 677
2958.85 638
2959.37 751
2959.88 792
2960.39 726
2960.90 815
2961.42 885
2961.93 782
2962.44 858
2962.96 858
2963.47 885
2963.98 897
2964.50 872
2965.01 957
2965.52 973
2966.04 772
2966.55 910
2967.06 910
2967.58 836
2968.09 792
2968.60 752
2969.12 859
2969.63 862
2970.14 690
2970.66 785
2971.17 786
2971.68 774
2972.20 723
2972.71 761
2973.23 827
2973.74 818
2974.25 767
2974.77 777
2975.28 691
2975.80 804
2976.31 840
2976.83 788
2977.34 735
2977.85 809
2978.37 812
2978.88 791
2979.40 888
2979.91 765
2980.43 811
2980.94 1028
2981.46 887
2981.97 985
2982.48 954
2983.00 817
2983.51 843
2984.03 902
2984.54 898
2985.06 823
2985.57 802
2986.09 814
2986.60 732
2987.12 733
2987.63 866
2988.15 964
2988.67 866
2989.18 814
2989.70 940
2990.21 890
2990.73 908
2991.24 934
2991.76 939
2992.27 833
2992.79 934
2993.30 1043
2993.82 936
2994.34 959
2994.85 1123
2995.37 1095
2995.88 1075
2996.40 1183
2996.92 1339
2997.43 1314
2997.95 1464
2998.46 1507
2998.98 1687
2999.50 1563
3000.01 1537
3000.53 1354
3001.05 1314
3001.56 1208
3002.08 1250
3002.59 1233
3003.11 1338
3003.63 1258
3004.14 1111
3004.66 1128
3005.18 1245
3005.69 1176
3006.21 1123
3006.73 1169
3007.24 1209
3007.76 1181
3008.28 1113
3008.80 1075
3009.31 1197
3009.83 1205
3010.35 1020
3010.86 913
3011.38 947
3011.90 931
3012.42 940
3012.93 808
3013.45 795
3013.97 882
3014.49 767
3015.00 839
3015.52 959
3016.04 808
3016.56 849
3017.07 879
3017.59 848
3018.11 970
3018.63 921
3019.15 782
3019.66 946
3020.18 999
3020.70 974
3021.22 941
3021.74 865
3022.25 883
3022.77 1033
3023.29 1035
3023.81 1029
3024.33 1164
3024.85 1127
3025.36 1135
3025.88 1185
3026.40 1178
3026.92 1195
3027.44 1121
3027.96 1077
3028.48 955
3028.99 1080
3029.51 987
3030.03 960
3030.55 893
3031.07 798
3031.59 865
3032.11 951
3032.63 974
3033.15 946
3033.66 1044
3034.18 1078
3034.70 1306
3035.22 1444
3035.74 1506
3036.26 1525
3036.78 1559
3037.30 1704
3037.82 1527
3038.34 1691
3038.86 1619
3039.38 1621
3039.90 1403
3040.42 1202
3040.94 1201
3041.46 1131
3041.98 979
3042.50 904
3043.02 993
3043.54 842
3044.06 949
3044.58 953
3045.10 920
3045.62 859
3046.14 811
3046.66 901
3047.18 975
3047.70 912
3048.22 821
3048.74 845
3049.26 849
3049.78 771
3050.30 780
3050.82 856
3051.34 867
3051.86 837
3052.38 765
3052.90 765
3053.43 795
3053.95 816
3054.47 745
3054.99 802
3055.51 763
3056.03 737
3056.55 815
3057.07 803
3057.59 874
3058.12 834
3058.64 818
3059.16 806
3059.68 745
3060.20 817
3060.72 909
3061.24 940
3061.77 818
3062.29 738
3062.81 791
3063.33 886
3063.85 822
3064.37 938
3064.90 973
3065.42 943
3065.94 880
3066.46 933
3066.98 824
3067.51 796
3068.03 887
3068.55 774
3069.07 778
3069.59 750
3070.12 744
3070.64 852
3071.16 768
3071.68 780
3072.21 819
3072.73 901
3073.25 961
3073.77 962
3074.30 952
3074.82 928
3075.34 998
3075.86 1040
3076.39 1113
3076.91 998
3077.43 809
3077.96 904
3078.48 901
3079.00 977
3079.52 1022
3080.05 1036
3080.57 879
3081.09 882
3081.62 936
3082.14 860
3082.66 869
3083.19 921
3083.71 976
3084.23 833
3084.76 869
3085.28 783
3085.80 813
3086.33 872
3086.85 795
3087.38 847
3087.90 845
3088.42 893
3088.95 828
3089.47 760
3090.00 783
3090.52 743
3091.04 729
3091.57 754
3092.09 771
3092.62 770
3093.14 794
3093.66 801
3094.19 820
3094.71 813
3095.24 770
3095.76 823
3096.29 795
3096.81 855
3097.34 953
3097.86 1003
3098.38 914
3098.91 893
3099.43 884
3099.96 1007
3100.48 1090
3101.01 1097
3101.53 1244
3102.06 1599
3102.58 1606
3103.11 1495
3103.63 1816
3104.16 1640
3104.68 1659
3105.21 1851
3105.73 1611
3106.26 1677
3106.79 1435
3107.31 1284
3107.84 1199
3108.36 1054
3108.89 980
3109.41 1076
3109.94 1011
3110.46 963
3110.99 842
3111.52 960
3112.04 926
3112.57 906
3113.09 915
3113.62 895
3114.15 851
3114.67 893
3115.20 818
3115.72 827
3116.25 876
3116.78 734
3117.30 728
3117.83 842
3118.35 911
3118.88 776
3119.41 701
3119.93 693
3120.46 693
3120.99 572
3121.51 630
3122.04 678
3122.57 721
3123.09 835
3123.62 765
3124.15 690
3124.67 687
3125.20 685
3125.73 639
3126.26 771
3126.78 773
3127.31 811
3127.84 690
3128.36 683
3128.89 768
3129.42 840
3129.95 677
3130.47 761
3131.00 789
3131.53 791
3132.06 800
3132.58 725
3133.11 698
3133.64 719
3134.17 683
3134.69 737
3135.22 706
3135.75 672
3136.28 736
3136.81 734
3137.33 831
3137.86 781
3138.39 807
3138.92 776
3139.45 791
3139.97 805
3140.50 779
3141.03 713
3141.56 710
3142.09 796
3142.62 747
3143.14 737
3143.67 728
3144.20 788
3144.73 846
3145.26 838
3145.79 919
3146.32 833
3146.84 830
3147.37 801
3147.90 941
3148.43 876
3148.96 1011
3149.49 1001
3150.02 998
3150.55 911
3151.08 969
3151.61 845
3152.13 863
3152.66 911
3153.19 934
3153.72 877
3154.25 883
3154.78 901
3155.31 846
3155.84 760
3156.37 735
3156.90 766
3157.43 879
3157.96 795
3158.49 775
3159.02 728
3159.55 647
3160.08 758
3160.61 831
3161.14 801
3161.67 739
3162.20 687
3162.73 675
3163.26 673
3163.79 688
3164.32 739
3164.85 740
3165.38 788
3165.91 776
3166.44 837
3166.97 843
3167.50 776
3168.03 880
3168.56 885
3169.09 891
3169.62 841
3170.15 954
3170.69 894
3171.22 944
3171.75 869
3172.28 848
3172.81 853
3173.34 785
3173.87 786
3174.40 763
3174.93 782
3175.46 757
3176.00 812
3176.53 773
3177.06 805
3177.59 764
3178.12 811
3178.65 783
3179.18 730
3179.72 749
3180.25 756
3180.78 721
3181.31 672
3181.84 827
3182.37 774
3182.91 778
3183.44 752
3183.97 783
3184.50 847
3185.03 747
3185.56 791
3186.10 726
3186.63 738
3187.16 669
3187.69 702
3188.23 801
3188.76 758
3189.29 732
3189.82 716
3190.36 632
3190.89 736
3191.42 853
3191.95 796
3192.49 710
3193.02 773
3193.55 735
3194.08 717
3194.62 736
3195.15 613
3195.68 732
3196.21 798
3196.75 766
3197.28 785
3197.81 732
3198.35 751
3198.88 765
3199.41 741
3199.95 782
3200.48 811
3201.01 789
3201.55 798
3202.08 785
3202.61 796
3203.15 794
3203.68 748
3204.21 811
3204.75 853
3205.28 887
3205.81 772
3206.35 722
3206.88 751
3207.42 784
3207.95 788
3208.48 779
3209.02 785
3209.55 831
3210.09 797
3210.62 765
3211.15 858
3211.69 863
3212.22 809
3212.76 807
3213.29 782
3213.83 761
3214.36 802
3214.89 870
3215.43 881
3215.96 879
3216.50 779
3217.03 785
3217.57 693
3218.10 893
3218.64 863
3219.17 841
3219.71 881
3220.24 786
3220.78 911
3221.31 1009
3221.85 958
3222.38 833
3222.92 814
3223.45 892
3223.99 896
3224.52 932
3225.06 877
3225.59 776
3226.13 895
3226.66 849
3227.20 843
3227.73 910
3228.27 841
3228.81 853
3229.34 737
3229.88 770
3230.41 767
3230.95 645
3231.48 727
3232.02 639
3232.56 650
3233.09 660
3233.63 714
3234.16 764
3234.70 744
3235.24 727
3235.77 756
3236.31 671
3236.85 770
3237.38 716
3237.92 768
3238.45 825
3238.99 803
3239.53 901
3240.06 911
3240.60 838
3241.14 894
3241.67 694
3242.21 778
3242.75 729
3243.28 823
3243.82 911
3244.36 758
3244.90 666
3245.43 759
3245.97 831
3246.51 686
3247.04 664
3247.58 752
3248.12 751
3248.66 750
3249.19 682
3249.73 767
3250.27 795
3250.81 865
3251.34 787
3251.88 767
3252.42 673
3252.96 756
3253.49 862
3254.03 803
3254.57 756
3255.11 840
3255.64 769
3256.18 808
3256.72 761
3257.26 759
3257.80 749
3258.33 843
3258.87 813
3259.41 780
3259.95 806
3260.49 933
3261.03 956
3261.56 866
3262.10 930
3262.64 909
3263.18 904
3263.72 931
3264.26 1125
3264.79 1149
3265.33 1198
3265.87 1062
3266.41 1066
3266.95 1204
3267.49 1275
3268.03 1185
3268.57 1328
3269.10 1180
3269.64 1128
3270.18 994
3270.72 985
3271.26 1004
3271.80 1003
3272.34 915
3272.88 816
3273.42 1002
3273.96 835
3274.50 710
3275.04 737
3275.58 647
3276.12 768
3276.66 811
3277.19 875
3277.73 913
3278.27 927
3278.81 888
3279.35 992
3279.89 963
3280.43 1007
3280.97 1018
3281.51 974
3282.05 887
3282.59 845
3283.13 1046
3283.67 960
3284.21 950
3284.75 991
3285.29 1054
3285.83 1091
3286.38 1055
3286.92 945
3287.46 954
3288.00 922
3288.54 1130
3289.08 1002
3289.62 961
3290.16 1016
3290.70 1045
3291.24 1016
3291.78 1069
3292.32 1124
3292.86 1197
3293.40 1224
3293.95 1474
3294.49 1547
3295.03 1616
3295.57 1643
3296.11 1672
3296.65 1778
3297.19 1854
3297.73 1845
3298.28 1828
3298.82 1916
3299.36 1866
3299.90 1604
3300.44 1426
3300.98 1408
3301.52 1370
3302.07 1165
3302.61 1228
3303.15 1236
3303.69 1069
3304.23 1024
3304.77 1085
3305.32 1050
3305.86 1024
3306.40 950
3306.94 928
3307.49 1136
3308.03 1052
3308.57 1045
3309.11 1132
3309.65 1000
3310.20 1138
3310.74 982
3311.28 1031
3311.82 1154
3312.37 1238
3312.91 1036
3313.45 985
3313.99 1123
3314.54 1192
3315.08 1385
3315.62 1253
3316.17 1350
3316.71 1539
3317.25 1520
3317.79 1410
3318.34 1468
3318.88 1538
3319.42 1391
3319.97 1461
3320.51 1530
3321.05 1547
3321.60 1658
3322.14 1465
3322.68 1337
3323.23 1570
3323.77 1492
3324.31 1453
3324.86 1419
3325.40 1383
3325.94 1333
3326.49 1320
3327.03 1290
3327.58 1396
3328.12 1377
3328.66 1389
3329.21 1293
3329.75 1283
3330.29 1152
3330.84 1215
3331.38 1500
3331.93 1714
3332.47 1987
3333.02 2470
3333.56 2848
3334.10 3294
3334.65 3872
3335.19 4691
3335.74 5298
3336.28 5707
3336.83 6104
3337.37 6571
3337.92 6570
3338.46 6389
3339.00 6313
3339.55 5603
3340.09 5155
3340.64 4578
3341.18 3679
3341.73 3051
3342.27 2724
3342.82 2336
3343.36 1848
3343.91 1573
3344.45 1446
3345.00 1355
3345.54 1278
3346.09 1288
3346.64 1168
3347.18 1146
3347.73 1072
3348.27 1072
3348.82 1205
3349.36 1228
3349.91 1078
3350.45 970
3351.00 1050
3351.55 1073
3352.09 1040
3352.64 1051
3353.18 1091
3353.73 1116
3354.27 1004
3354.82 1153
3355.37 1045
3355.91 1026
3356.46 1208
3357.00 1227
3357.55 1169
3358.10 1176
3358.64 1218
3359.19 1051
3359.74 1106
3360.28 942
3360.83 1037
3361.38 1061
3361.92 1027
3362.47 1055
3363.02 1072
3363.56 973
3364.11 960
3364.66 1051
3365.20 974
3365.75 928
3366.30 952
3366.84 934
3367.39 995
3367.94 1009
3368.48 968
3369.03 950
3369.58 1096
3370.13 1055
3370.67 963
3371.22 1010
3371.77 1092
3372.32 1121
3372.86 1106
3373.41 1249
3373.96 1447
3374.51 1442
3375.05 1400
3375.60 1366
3376.15 1468
3376.70 1391
3377.24 1396
3377.79 1235
3378.34 1254
3378.89 1167
3379.44 1121
3379.98 1028
3380.53 1060
3381.08 1021
3381.63 1009
3382.18 797
3382.73 771
3383.27 870
3383.82 846
3384.37 860
3384.92 790
3385.47 764
3386.02 790
3386.56 823
3387.11 884
3387.66 874
3388.21 800
3388.76 815
3389.31 804
3389.86 798
3390.41 804
3390.95 782
3391.50 888
3392.05 867
3392.60 843
3393.15 883
3393.70 807
3394.25 737
3394.80 790
3395.35 820
3395.90 765
3396.45 888
3397.00 873
3397.55 758
3398.10 791
3398.64 810
3399.19 780
3399.74 780
3400.29 730
3400.84 785
3401.39 786
3401.94 721
3402.49 713
3403.04 712
3403.59 700
3404.14 678
3404.69 728
3405.24 664
3405.79 726
3406.34 766
3406.89 735
3407.44 854
3407.99 685
3408.54 710
3409.09 810
3409.65 860
3410.20 850
3410.75 820
3411.30 800
3411.85 955
3412.40 889
3412.95 843
3413.50 919
3414.05 851
3414.60 1001
3415.15 984
3415.70 829
3416.25 951
3416.81 955
3417.36 824
3417.91 841
3418.46 769
3419.01 816
3419.56 867
3420.11 750
3420.66 643
3421.22 623
3421.77 612
3422.32 560
3422.87 724
3423.42 670
3423.97 712
3424.52 626
3425.08 668
3425.63 691
3426.18 808
3426.73 796
3427.28 694
3427.84 698
3428.39 812
3428.94 773
3429.49 734
3430.04 737
3430.60 666
3431.15 660
3431.70 655
3432.25 592
3432.80 732
3433.36 698
3433.91 752
3434.46 743
3435.01 674
3435.57 643
3436.12 657
3436.67 667
3437.22 724
3437.78 705
3438.33 727
3438.88 721
3439.44 773
3439.99 773
3440.54 647
3441.09 678
3441.65 659
3442.20 735
3442.75 817
3443.31 769
3443.86 726
3444.41 770
3444.97 658
3445.52 607
3446.07 653
3446.63 669
3447.18 679
3447.73 736
3448.29 675
3448.84 614
3449.40 717
3449.95 735
3450.50 616
3451.06 675
3451.61 657
3452.16 617
3452.72 600
3453.27 623
3453.83 652
3454.38 679
3454.93 703
3455.49 583
3456.04 583
3456.60 641
3457.15 661
3457.71 590
3458.26 629
3458.81 679
3459.37 659
3459.92 572
3460.48 575
3461.03 618
3461.59 509
3462.14 601
3462.70 578
3463.25 612
3463.81 579
3464.36 669
3464.92 616
3465.47 640
3466.03 685
3466.58 674
3467.14 654
3467.69 728
3468.25 719
3468.80 741
3469.36 745
3469.91 744
3470.47 739
3471.02 763
3471.58 739
3472.13 750
3472.69 741
3473.24 709
3473.80 788
3474.36 633
3474.91 701
3475.47 666
3476.02 724
3476.58 717
3477.13 628
3477.69 619
3478.25 668
3478.80 629
3479.36 700
3479.91 745
3480.47 705
3481.03 665
3481.58 693
3482.14 709
3482.70 786
3483.25 854
3483.81 784
3484.37 807
3484.92 776
3485.48 786
3486.04 793
3486.59 679
3487.15 686
3487.71 746
3488.26 790
3488.82 922
3489.38 938
3489.93 990
3490.49 1097
3491.05 1007
3491.60 1091
3492.16 1075
3492.72 1174
3493.27 1213
3493.83 1216
3494.39 1178
3494.95 1189
3495.50 1050
3496.06 1040
3496.62 1009
3497.18 1021
3497.73 927
3498.29 999
3498.85 1061
3499.41 952
3499.96 1147
3500.52 1326
3501.08 1381
3501.64 1360
3502.20 1387
3502.75 1401
3503.31 1497
3503.87 1536
3504.43 1652
3504.99 1664
3505.54 1641
3506.10 1662
3506.66 1641
3507.22 1610
3507.78 1489
3508.34 1441
3508.89 1470
3509.45 1429
3510.01 1255
3510.57 1125
3511.13 1058
3511.69 956
3512.25 910
3512.80 884
3513.36 892
3513.92 826
3514.48 749
3515.04 703
3515.60 741
3516.16 672
3516.72 658
3517.28 645
3517.83 665
3518.39 715
3518.95 706
3519.51 781
3520.07 838
3520.63 846
3521.19 767
3521.75 769
3522.31 903
3522.87 812
3523.43 900
3523.99 867
3524.55 796
3525.11 908
3525.67 906
3526.23 792
3526.79 855
3527.35 872
3527.91 883
3528.47 877
3529.03 781
3529.59 772
3530.15 688
3530.71 707
3531.27 729
3531.83 719
3532.39 794
3532.95 732
3533.51 663
3534.07 643
3534.63 723
3535.19 756
3535.75 693
3536.31 758
3536.87 727
3537.43 864
3537.99 819
3538.55 806
3539.12 807
3539.68 889
3540.24 816
3540.80 888
3541.36 807
3541.92 815
3542.48 769
3543.04 806
3543.60 831
3544.16 831
3544.73 830
3545.29 826
3545.85 810
3546.41 784
3546.97 860
3547.53 746
3548.09 753
3548.66 848
3549.22 796
3549.78 762
3550.34 727
3550.90 751
3551.46 708
3552.03 733
3552.59 754
3553.15 775
3553.71 872
3554.27 954
3554.84 983
3555.40 920
3555.96 941
3556.52 1022
3557.09 982
3557.65 951
3558.21 918
3558.77 897
3559.33 931
3559.90 875
3560.46 861
3561.02 880
3561.58 804
3562.15 769
3562.71 730
3563.27 813
3563.84 790
3564.40 799
3564.96 825
3565.52 818
3566.09 672
3566.65 676
3567.21 666
3567.78 755
3568.34 678
3568.90 686
3569.47 643
3570.03 665
3570.59 689
3571.16 712
3571.72 622
3572.28 589
3572.85 702
3573.41 625
3573.97 723
3574.54 741
3575.10 760
3575.66 690
3576.23 741
3576.79 818
3577.36 678
3577.92 661
3578.48 662
3579.05 688
3579.61 638
3580.18 728
3580.74 780
3581.30 813
3581.87 733
3582.43 685
3583.00 641
3583.56 629
3584.13 641
3584.69 703
3585.25 710
3585.82 610
3586.38 646
3586.95 652
3587.51 622
3588.08 606
3588.64 685
3589.21 723
3589.77 689
3590.34 711
3590.90 671
3591.47 726
3592.03 713
3592.60 759
3593.16 773
3593.73 783
3594.29 810
3594.86 768
3595.42 748
3595.99 604
3596.55 656
3597.12 698
3597.68 704
3598.25 713
3598.82 720
3599.38 771
3599.95 777
3600.51 717
3601.08 748
3601.64 695
3602.21 697
3602.78 750
3603.34 680
3603.91 709
3604.47 740
3605.04 644
3605.61 615
3606.17 612
3606.74 641
3607.30 590
3607.87 670
3608.44 660
3609.00 664
3609.57 751
3610.14 726
3610.70 596
3611.27 622
3611.84 674
3612.40 644
3612.97 680
3613.54 651
3614.10 799
3614.67 842
3615.24 1039
3615.80 1142
3616.37 1222
3616.94 1328
3617.50 1562
3618.07 1711
3618.64 1700
3619.21 1773
3619.77 1798
3620.34 1905
3620.91 1931
3621.47 1640
3622.04 1660
3622.61 1538
3623.18 1420
3623.74 1118
3624.31 1011
3624.88 966
3625.45 929
3626.01 797
3626.58 706
3627.15 654
3627.72 659
3628.29 660
3628.85 673
3629.42 692
3629.99 627
3630.56 628
3631.13 653
3631.69 704
3632.26 636
3632.83 692
3633.40 599
3633.97 549
3634.54 606
3635.10 615
3635.67 615
3636.24 663
3636.81 747
3637.38 739
3637.95 671
3638.52 624
3639.08 672
3639.65 575
3640.22 559
3640.79 621
3641.36 685
3641.93 626
3642.50 725
3643.07 806
3643.64 728
3644.20 787
3644.77 841
3645.34 829
3645.91 760
3646.48 788
3647.05 760
3647.62 745
3648.19 786
3648.76 784
3649.33 755
3649.90 718
3650.47 834
3651.04 826
3651.61 783
3652.18 927
3652.75 855
3653.32 787
3653.89 891
3654.46 882
3655.03 789
3655.60 915
3656.17 1031
3656.74 913
3657.31 818
3657.88 834
3658.45 886
3659.02 918
3659.59 961
3660.16 839
3660.73 881
3661.30 858
3661.87 804
3662.44 774
3663.01 801
3663.58 788
3664.15 737
3664.72 822
3665.29 794
3665.86 800
3666.43 766
3667.01 781
3667.58 775
3668.15 778
3668.72 877
3669.29 814
3669.86 696
3670.43 699
3671.00 677
3671.57 763
3672.15 845
3672.72 722
3673.29 787
3673.86 846
3674.43 787
3675.00 804
3675.57 794
3676.15 681
3676.72 738
3677.29 714
3677.86 778
3678.43 758
3679.00 735
3679.58 691
3680.15 713
3680.72 730
3681.29 731
3681.86 823
3682.44 755
3683.01 653
3683.58 673
3684.15 743
3684.73 732
3685.30 643
3685.87 683
3686.44 681
3687.02 859
3687.59 740
3688.16 743
3688.73 830
3689.31 851
3689.88 890
3690.45 1000
3691.02 1061
3691.60 986
3692.17 903
3692.74 816
3693.32 831
3693.89 877
3694.46 941
3695.03 875
3695.61 689
3696.18 727
3696.75 656
3697.33 658
3697.90 757
3698.47 741
3699.05 740
3699.62 640
3700.19 695
3700.77 655
3701.34 672
3701.91 625
3702.49 674
3703.06 631
3703.64 784
3704.21 770
3704.78 612
3705.36 617
3705.93 665
3706.51 640
3707.08 608
3707.65 639
3708.23 718
3708.80 737
3709.38 699
3709.95 566
3710.52 742
3711.10 706
3711.67 709
3712.25 638
3712.82 669
3713.40 787
3713.97 677
3714.55 603
3715.12 652
3715.69 618
3716.27 671
3716.84 729
3717.42 675
3717.99 684
3718.57 666
3719.14 640
3719.72 670
3720.29 612
3720.87 650
3721.44 704
3722.02 665
3722.59 640
3723.17 638
3723.75 717
3724.32 635
3724.90 699
3725.47 669
3726.05 593
3726.62 719
3727.20 724
3727.77 637
3728.35 654
3728.92 783
3729.50 756
3730.08 782
3730.65 839
3731.23 817
3731.80 900
3732.38 960
3732.96 991
3733.53 1007
3734.11 1112
3734.68 1097
3735.26 1117
3735.84 1125
3736.41 935
3736.99 977
3737.57 944
3738.14 765
3738.72 816
3739.30 828
3739.87 742
3740.45 728
3741.03 782
3741.60 765
3742.18 669
3742.76 728
3743.33 708
3743.91 830
3744.49 787
3745.06 705
3745.64 645
3746.22 616
3746.79 656
3747.37 588
3747.95 645
3748.53 632
3749.10 653
3749.68 708
3750.26 738
3750.83 810
3751.41 764
3751.99 652
3752.57 721
3753.14 757
3753.72 652
3754.30 670
3754.88 772
3755.46 813
3756.03 746
3756.61 796
3757.19 961
3757.77 893
3758.35 945
3758.92 1002
3759.50 1053
3760.08 1131
3760.66 1140
3761.24 1161
3761.81 1218
3762.39 1041
3762.97 1072
3763.55 1011
3764.13 927
3764.71 810
3765.28 836
3765.86 800
3766.44 817
3767.02 827
3767.60 726
3768.18 630
3768.76 704
3769.34 693
3769.91 648
3770.49 629
3771.07 701
3771.65 681
3772.23 614
3772.81 601
3773.39 678
3773.97 819
3774.55 670
3775.13 672
3775.71 639
3776.28 801
3776.86 753
3777.44 691
3778.02 678
3778.60 620
3779.18 615
3779.76 645
3780.34 571
3780.92 676
3781.50 697
3782.08 589
3782.66 595
3783.24 583
3783.82 617
3784.40 621
3784.98 636
3785.56 643
3786.14 619
3786.72 647
3787.30 606
3787.88 622
3788.46 617
3789.04 601
3789.62 619
3790.20 511
3790.78 657
3791.36 686
3791.94 508
3792.53 606
3793.11 664
3793.69 641
3794.27 638
3794.85 629
3795.43 640
3796.01 700
3796.59 743
3797.17 742
3797.75 753
3798.33 719
3798.91 700
3799.50 732
3800.08 672
3800.66 678
3801.24 782
3801.82 721
3802.40 770
3802.98 801
3803.57 747
3804.15 812
3804.73 769
3805.31 733
3805.89 795
3806.47 740
3807.05 745
3807.64 775
3808.22 674
3808.80 651
3809.38 622
3809.96 795
3810.55 778
3811.13 656
3811.71 646
3812.29 749
3812.87 752
3813.46 778
3814.04 718
3814.62 813
3815.20 844
3815.79 783
3816.37 796
3816.95 824
3817.53 810
3818.12 763
3818.70 745
3819.28 757
3819.86 694
3820.45 729
3821.03 625
3821.61 654
3822.20 618
3822.78 636
3823.36 650
3823.94 615
3824.53 642
3825.11 655
3825.69 588
3826.28 695
3826.86 649
3827.44 655
3828.03 607
3828.61 632
3829.19 591
3829.78 591
3830.36 542
3830.94 618
3831.53 688
3832.11 638
3832.69 652
3833.28 663
3833.86 576
3834.45 600
3835.03 693
3835.61 667
3836.20 733
3836.78 668
3837.37 701
3837.95 678
3838.53 728
3839.12 689
3839.70 727
3840.29 640
3840.87 687
3841.46 664
3842.04 557
3842.62 616
3843.21 673
3843.79 639
3844.38 641
3844.96 603
3845.55 572
3846.13 649
3846.72 620
3847.30 578
3847.89 660
3848.47 693
3849.06 603
3849.64 608
3850.23 654
3850.81 639
3851.40 697
3851.98 628
3852.57 600
3853.15 705
3853.74 725
3854.32 699
3854.91 712
3855.49 753
3856.08 689
3856.66 776
3857.25 874
3857.84 931
3858.42 1004
3859.01 1092
3859.59 1116
3860.18 1198
3860.76 1309
3861.35 1434
3861.94 1613
3862.52 1705
3863.11 1770
3863.69 1830
3864.28 1746
3864.87 1708
3865.45 1501
3866.04 1461
3866.62 1403
3867.21 1260
3867.80 1159
3868.38 1076
3868.97 1069
3869.56 991
3870.14 962
3870.73 1010
3871.32 904
3871.90 849
3872.49 774
3873.08 813
3873.66 873
3874.25 899
3874.84 892
3875.42 838
3876.01 721
3876.60 747
3877.19 762
3877.77 748
3878.36 767
3878.95 692
3879.53 674
3880.12 713
3880.71 713
3881.30 672
3881.88 751
3882.47 602
3883.06 586
3883.65 616
3884.23 679
3884.82 697
3885.41 685
3886.00 642
3886.58 638
3887.17 725
3887.76 720
3888.35 787
3888.94 824
3889.52 717
3890.11 858
3890.70 914
3891.29 921
3891.88 849
3892.46 895
3893.05 860
3893.64 864
3894.23 958
3894.82 961
3895.41 877
3895.99 915
3896.58 978
3897.17 1007
3897.76 946
3898.35 929
3898.94 962
3899.53 938
3900.12 978
3900.70 965
3901.29 809
3901.88 784
3902.47 768
3903.06 894
3903.65 842
3904.24 800
3904.83 777
3905.42 731
3906.01 705
3906.60 738
3907.18 646
3907.77 696
3908.36 623
3908.95 563
3909.54 607
3910.13 590
3910.72 645
3911.31 637
3911.90 668
3912.49 690
3913.08 611
3913.67 618
3914.26 541
3914.85 576
3915.44 605
3916.03 591
3916.62 563
3917.21 539
3917.80 537
3918.39 582
3918.98 527
3919.57 540
3920.16 537
3920.75 594
3921.34 664
3921.93 576
3922.52 599
3923.11 514
3923.70 639
3924.30 602
3924.89 636
3925.48 626
3926.07 665
3926.66 666
3927.25 601
3927.84 632
3928.43 562
3929.02 563
3929.61 600
3930.20 629
3930.80 662
3931.39 560
3931.98 553
3932.57 628
3933.16 556
3933.75 610
3934.34 507
3934.93 558
3935.53 646
3936.12 601
3936.71 611
3937.30 662
3937.89 669
3938.48 600
3939.08 615
3939.67 650
3940.26 556
3940.85 494
3941.44 544
3942.04 570
3942.63 595
3943.22 649
3943.81 644
3944.40 732
3945.00 712
3945.59 733
3946.18 690
3946.77 638
3947.36 605
3947.96 568
3948.55 539
3949.14 690
3949.73 585
3950.33 552
3950.92 546
3951.51 618
3952.11 687
3952.70 624
3953.29 643
3953.88 729
3954.48 625
3955.07 620
3955.66 640
3956.26 574
3956.85 646
3957.44 643
3958.04 604
3958.63 603
3959.22 580
3959.81 603
3960.41 541
3961.00 577
3961.60 570
3962.19 599
3962.78 662
3963.38 555
3963.97 641
3964.56 743
3965.16 712
3965.75 693
3966.34 783
3966.94 798
3967.53 742
3968.13 713
3968.72 704
3969.31 736
3969.91 794
3970.50 852
3971.10 702
3971.69 720
3972.28 682
3972.88 608
3973.47 592
3974.07 649
3974.66 654
3975.26 628
3975.85 621
3976.45 589
3977.04 581
3977.63 620
3978.23 615
3978.82 642
3979.42 625
3980.01 506
3980.61 558
3981.20 569
3981.80 529
3982.39 508
3982.99 538
3983.58 594
3984.18 617
3984.77 564
3985.37 605
3985.96 616
3986.56 578
3987.16 558
3987.75 607
3988.35 554
3988.94 532
3989.54 577
3990.13 623
3990.73 576
3991.32 600
3991.92 640
3992.52 657
3993.11 678
3993.71 641
3994.30 609
3994.90 606
3995.50 637
3996.09 644
3996.69 636
3997.28 640
3997.88 631
3998.48 653
3999.07 596
3999.67 662
4000.26 640
4000.86 688
4001.46 655
4002.05 629
4002.65 623
4003.25 622
4003.84 674
4004.44 747
4005.04 718
4005.63 721
4006.23 675
4006.83 759
4007.42 714
4008.02 690
4008.62 708
4009.21 688
4009.81 722
4010.41 751
4011.01 621
4011.60 629
4012.20 679
4012.80 711
4013.40 748
4013.99 712
4014.59 699
4015.19 759
4015.78 970
4016.38 943
4016.98 957
4017.58 878
4018.18 953
4018.77 1014
4019.37 1046
4019.97 1003
4020.57 928
4021.16 974
4021.76 925
4022.36 864
4022.96 725
4023.56 636
4024.15 611
4024.75 640
4025.35 652
4025.95 619
4026.55 701
4027.15 745
4027.74 726
4028.34 700
4028.94 752
4029.54 678
4030.14 646
4030.74 683
4031.34 705
4031.93 715
4032.53 622
4033.13 661
4033.73 593
4034.33 647
4034.93 641
4035.53 679
4036.13 652
4036.73 651
4037.32 639
4037.92 670
4038.52 716
4039.12 700
4039.72 635
4040.32 653
4040.92 691
4041.52 726
4042.12 764
4042.72 727
4043.32 714
4043.92 628
4044.52 672
4045.12 774
4045.72 754
4046.32 774
4046.92 652
4047.52 584
4048.12 647
4048.72 728
4049.32 688
4049.92 669
4050.52 711
4051.12 578
4051.72 581
4052.32 558
4052.92 628
4053.52 697
4054.12 708
4054.72 727
4055.32 713
4055.92 719
4056.52 586
4057.12 644
4057.72 582
4058.32 542
4058.92 561
4059.52 635
4060.12 635
4060.72 590
4061.33 599
4061.93 522
4062.53 567
4063.13 536
4063.73 493
4064.33 578
4064.93 549
4065.53 538
4066.13 558
4066.74 534
4067.34 559
4067.94 571
4068.54 536
4069.14 528
4069.74 525
4070.34 483
4070.95 565
4071.55 609
4072.15 576
4072.75 634
4073.35 577
4073.95 613
4074.56 559
4075.16 551
4075.76 552
4076.36 580
4076.96 578
4077.57 480
4078.17 615
4078.77 530
4079.37 611
4079.97 629
4080.58 583
4081.18 560
4081.78 621
4082.38 542
4082.99 596
4083.59 554
4084.19 697
4084.79 672
4085.40 616
4086.00 675
4086.60 679
4087.21 633
4087.81 693
4088.41 671
4089.01 679
4089.62 633
4090.22 637
4090.82 742
4091.43 780
4092.03 822
4092.63 758
4093.24 850
4093.84 916
4094.44 1003
4095.05 1037
4095.65 1105
4096.25 1196
4096.86 1185
4097.46 1136
4098.06 1174
4098.67 1025
4099.27 1098
4099.87 891
4100.48 778
4101.08 704
4101.69 648
4102.29 594
4102.89 623
4103.50 639
4104.10 622
4104.71 546
4105.31 497
4105.91 586
4106.52 603
4107.12 591
4107.73 622
4108.33 492
4108.94 517
4109.54 558
4110.14 546
4110.75 506
4111.35 466
4111.96 562
4112.56 524
4113.17 518
4113.77 555
4114.38 589
4114.98 572
4115.59 593
4116.19 629
4116.80 589
4117.40 561
4118.01 548
4118.61 533
4119.22 618
4119.82 567
4120.43 489
4121.03 544
4121.64 560
4122.24 558
4122.85 549
4123.46 559
4124.06 583
4124.67 660
4125.27 608
4125.88 629
4126.48 656
4127.09 575
4127.69 625
4128.30 636
4128.91 598
4129.51 525
4130.12 578
4130.72 649
4131.33 561
4131.94 632
4132.54 725
4133.15 630
4133.76 623
4134.36 678
4134.97 726
4135.57 629
4136.18 678
4136.79 710
4137.39 623
4138.00 602
4138.61 576
4139.21 579
4139.82 638
4140.43 701
4141.03 793
4141.64 650
4142.25 653
4142.85 603
4143.46 540
4144.07 564
4144.67 629
4145.28 600
4145.89 577
4146.50 532
4147.10 604
4147.71 628
4148.32 586
4148.93 544
4149.53 583
4150.14 488
4150.75 516
4151.36 504
4151.96 541
4152.57 549
4153.18 518
4153.79 505
4154.39 481
4155.00 454
4155.61 438
4156.22 480
4156.82 461
4157.43 487
4158.04 522
4158.65 556
4159.26 471
4159.87 504
4160.47 556
4161.08 541
4161.69 497
4162.30 485
4162.91 518
4163.52 507
4164.12 513
4164.73 546
4165.34 613
4165.95 592
4166.56 579
4167.17 555
4167.78 548
4168.38 560
4168.99 551
4169.60 530
4170.21 524
4170.82 549
4171.43 502
4172.04 495
4172.65 560
4173.26 505
4173.86 565
4174.47 628
4175.08 586
4175.69 537
4176.30 618
4176.91 554
4177.52 582
4178.13 571
4178.74 557
4179.35 603
4179.96 598
4180.57 546
4181.18 544
4181.79 603
4182.40 483
4183.01 485
4183.62 504
4184.23 526
4184.84 528
4185.45 479
4186.06 534
4186.67 541
4187.28 551
4187.89 556
4188.50 545
4189.11 484
4189.72 568
4190.33 623
4190.94 653
4191.55 638
4192.16 629
4192.77 602
4193.38 602
4193.99 651
4194.60 676
4195.21 677
4195.82 689
4196.44 710
4197.05 713
4197.66 675
4198.27 753
4198.88 795
4199.49 781
4200.10 662
4200.71 688
4201.32 744
4201.94 681
4202.55 664
4203.16 623
4203.77 624
4204.38 630
4204.99 587
4205.60 580
4206.21 602
4206.83 519
4207.44 575
4208.05 572
4208.66 535
4209.27 559
4209.89 558
4210.50 631
4211.11 607
4211.72 517
4212.33 539
4212.94 625
4213.56 579
4214.17 575
4214.78 686
4215.39 675
4216.01 685
4216.62 738
4217.23 683
4217.84 584
4218.46 761
4219.07 835
4219.68 917
4220.29 931
4220.91 1006
4221.52 1186
4222.13 1287
4222.74 1398
4223.36 1333
4223.97 1460
4224.58 1429
4225.19 1451
4225.81 1607
4226.42 1497
4227.03 1495
4227.65 1439
4228.26 1510
4228.87 1441
4229.49 1415
4230.10 1360
4230.71 1309
4231.33 1254
4231.94 1089
4232.55 1007
4233.17 1056
4233.78 802
4234.39 893
4235.01 838
4235.62 827
4236.23 640
4236.85 752
4237.46 730
4238.08 640
4238.69 592
4239.30 702
4239.92 623
4240.53 628
4241.15 585
4241.76 661
4242.37 624
4242.99 601
4243.60 608
4244.22 605
4244.83 554
4245.45 572
4246.06 627
4246.67 653
4247.29 634
4247.90 520
4248.52 531
4249.13 563
4249.75 565
4250.36 557
4250.98 608
4251.59 659
4252.21 601
4252.82 580
4253.44 552
4254.05 595
4254.67 579
4255.28 574
4255.90 612
4256.51 616
4257.13 583
4257.74 589
4258.36 694
4258.97 664
4259.59 646
4260.20 621
4260.82 688
4261.44 786
4262.05 689
4262.67 626
4263.28 696
4263.90 667
4264.51 525
4265.13 564
4265.75 655
4266.36 695
4266.98 693
4267.59 655
4268.21 651
4268.83 749
4269.44 663
4270.06 750
4270.67 686
4271.29 638
4271.91 645
4272.52 710
4273.14 628
4273.76 610
4274.37 659
4274.99 622
4275.61 642
4276.22 670
4276.84 650
4277.46 526
4278.07 564
4278.69 531
4279.31 618
4279.92 654
4280.54 619
4281.16 571
4281.77 589
4282.39 571
4283.01 646
4283.63 641
4284.24 603
4284.86 560
4285.48 557
4286.09 655
4286.71 710
4287.33 585
4287.95 594
4288.56 628
4289.18 576
4289.80 681
4290.42 652
4291.03 668
4291.65 589
4292.27 532
4292.89 587
4293.51 602
4294.12 604
4294.74 564
4295.36 561
4295.98 602
4296.60 635
4297.21 628
4297.83 643
4298.45 695
4299.07 621
4299.69 553
4300.31 547
4300.92 579
4301.54 578
4302.16 607
4302.78 554
4303.40 595
4304.02 607
4304.63 498
4305.25 562
4305.87 616
4306.49 603
4307.11 634
4307.73 595
4308.35 657
4308.97 743
4309.59 644
4310.20 692
4310.82 630
4311.44 669
4312.06 701
4312.68 743
4313.30 787
4313.92 767
4314.54 711
4315.16 627
4315.78 746
4316.40 664
4317.02 684
4317.64 604
4318.26 610
4318.88 576
4319.50 554
4320.12 624
4320.74 524
4321.36 506
4321.98 621
4322.60 600
4323.22 531
4323.84 546
4324.46 567
4325.08 594
4325.70 570
4326.32 598
4326.94 658
4327.56 658
4328.18 567
4328.80 626
4329.42 658
4330.04 554
4330.66 538
4331.28 634
4331.90 624
4332.52 610
4333.14 616
4333.76 667
4334.38 605
4335.00 651
4335.63 594
4336.25 656
4336.87 701
4337.49 830
4338.11 685
4338.73 861
4339.35 840
4339.97 740
4340.59 737
4341.22 756
4341.84 789
4342.46 713
4343.08 708
4343.70 767
4344.32 832
4344.94 888
4345.57 814
4346.19 914
4346.81 1001
4347.43 913
4348.05 981
4348.67 938
4349.30 976
4349.92 920
4350.54 963
4351.16 939
4351.78 738
4352.41 724
4353.03 792
4353.65 686
4354.27 604
4354.90 617
4355.52 607
4356.14 668
4356.76 640
4357.38 715
4358.01 620
4358.63 606
4359.25 601
4359.87 617
4360.50 616
4361.12 600
4361.74 586
4362.37 630
4362.99 667
4363.61 594
4364.23 594
4364.86 696
4365.48 688
4366.10 590
4366.73 634
4367.35 590
4367.97 618
4368.60 596
4369.22 681
4369.84 615
4370.47 570
4371.09 608
4371.71 599
4372.34 634
4372.96 636
4373.58 621
4374.21 697
4374.83 556
4375.46 587
4376.08 674
4376.70 705
4377.33 668
4377.95 622
4378.57 660
4379.20 683
4379.82 663
4380.45 701
4381.07 717
4381.70 666
4382.32 779
4382.94 769
4383.57 741
4384.19 721
4384.82 801
4385.44 764
4386.07 818
4386.69 901
4387.32 884
4387.94 1073
4388.56 1094
4389.19 1141
4389.81 1346
4390.44 1352
4391.06 1552
4391.69 1757
4392.31 1733
4392.94 1578
4393.56 1502
4394.19 1431
4394.81 1487
4395.44 1300
4396.06 1309
4396.69 1208
4397.31 1055
4397.94 951
4398.57 1023
4399.19 958
4399.82 890
4400.44 876
4401.07 992
4401.69 1000
4402.32 926
4402.94 880
4403.57 850
4404.20 817
4404.82 781
4405.45 817
4406.07 729
4406.70 701
4407.33 720
4407.95 767
4408.58 809
4409.20 809
4409.83 811
4410.46 774
4411.08 831
4411.71 784
4412.34 774
4412.96 751
4413.59 709
4414.21 763
4414.84 701
4415.47 704
4416.09 642
4416.72 612
4417.35 641
4417.97 632
4418.60 705
4419.23 681
4419.86 602
4420.48 728
4421.11 569
4421.74 626
4422.36 658
4422.99 639
4423.62 657
4424.25 559
4424.87 520
4425.50 654
4426.13 616
4426.75 604
4427.38 592
4428.01 591
4428.64 537
4429.26 521
4429.89 581
4430.52 510
4431.15 484
4431.78 554
4432.40 557
4433.03 507
4433.66 514
4434.29 519
4434.91 513
4435.54 500
4436.17 543
4436.80 556
4437.43 530
4438.06 496
4438.68 531
4439.31 547
4439.94 521
4440.57 575
4441.20 596
4441.83 562
4442.45 479
4443.08 480
4443.71 514
4444.34 471
4444.97 518
4445.60 520
4446.23 587
4446.86 584
4447.48 553
4448.11 539
4448.74 575
4449.37 489
4450.00 476
4450.63 553
4451.26 561
4451.89 533
4452.52 531
4453.15 618
4453.78 603
4454.40 528
4455.03 548
4455.66 535
4456.29 524
4456.92 477
4457.55 445
4458.18 515
4458.81 469
4459.44 504
4460.07 450
4460.70 451
4461.33 483
4461.96 499
4462.59 430
4463.22 523
4463.85 465
4464.48 467
4465.11 484
4465.74 486
4466.37 438
4467.00 452
4467.63 479
4468.26 467
4468.89 478
4469.52 517
4470.15 550
4470.78 421
4471.41 452
4472.04 491
4472.68 527
4473.31 478
4473.94 505
4474.57 430
4475.20 480
4475.83 509
4476.46 519
4477.09 475
4477.72 499
4478.35 429
4478.98 505
4479.62 458
4480.25 480
4480.88 564
4481.51 498
4482.14 404
4482.77 474
4483.40 461
4484.04 486
4484.67 522
4485.30 544
4485.93 507
4486.56 438
4487.19 568
4487.82 530
4488.46 452
4489.09 411
4489.72 479
4490.35 440
4490.98 517
4491.62 536
4492.25 473
4492.88 480
4493.51 507
4494.14 561
4494.78 477
4495.41 455
4496.04 548
4496.67 478
4497.31 462
4497.94 508
4498.57 520
4499.20 478
4499.84 519
4500.47 519
4501.10 568
4501.73 525
4502.37 574
4503.00 668
4503.63 695
4504.27 584
4504.90 629
4505.53 559
4506.16 563
4506.80 564
4507.43 569
4508.06 584
4508.70 565
4509.33 622
4509.96 589
4510.60 603
4511.23 629
4511.86 587
4512.50 581
4513.13 568
4513.76 603
4514.40 614
4515.03 599
4515.66 541
4516.30 565
4516.93 620
4517.57 608
4518.20 614
4518.83 569
4519.47 630
4520.10 577
4520.74 567
4521.37 571
4522.00 642
4522.64 666
4523.27 526
4523.91 584
4524.54 612
4525.18 668
4525.81 613
4526.44 622
4527.08 666
4527.71 788
4528.35 782
4528.98 917
4529.62 1145
4530.25 1346
4530.89 1483
4531.52 1786
4532.16 1886
4532.79 1824
4533.43 1870
4534.06 1799
4534.70 1863
4535.33 1731
4535.97 1592
4536.60 1444
4537.24 1218
4537.87 1084
4538.51 953
4539.14 773
4539.78 736
4540.41 747
4541.05 629
4541.68 576
4542.32 545
4542.96 563
4543.59 544
4544.23 531
4544.86 456
4545.50 517
4546.13 536
4546.77 498
4547.41 501
4548.04 575
4548.68 558
4549.31 583
4549.95 573
4550.59 539
4551.22 474
4551.86 541
4552.50 603
4553.13 602
4553.77 611
4554.40 604
4555.04 574
4555.68 601
4556.31 607
4556.95 585
4557.59 554
4558.22 582
4558.86 548
4559.50 550
4560.13 635
4560.77 557
4561.41 602
4562.04 530
4562.68 502
4563.32 553
4563.96 536
4564.59 582
4565.23 554
4565.87 538
4566.50 521
4567.14 599
4567.78 588
4568.42 707
4569.05 769
4569.69 713
4570.33 692
4570.97 812
4571.60 775
4572.24 658
4572.88 685
4573.52 630
4574.16 655
4574.79 660
4575.43 579
4576.07 583
4576.71 549
4577.34 536
4577.98 597
4578.62 537
4579.26 514
4579.90 532
4580.54 542
4581.17 482
4581.81 448
4582.45 514
4583.09 454
4583.73 529
4584.37 540
4585.00 557
4585.64 509
4586.28 570
4586.92 457
4587.56 511
4588.20 496
4588.84 528
4589.48 546
4590.11 578
4590.75 524
4591.39 598
4592.03 534
4592.67 536
4593.31 503
4593.95 512
4594.59 435
4595.23 515
4595.87 447
4596.51 551
4597.15 507
4597.79 486
4598.42 516
4599.06 507
4599.70 528
4600.34 506
4600.98 487
4601.62 494
4602.26 522
4602.90 528
4603.54 578
4604.18 512
4604.82 564
4605.46 561
4606.10 500
4606.74 585
4607.38 651
4608.02 621
4608.66 622
4609.30 640
4609.94 682
4610.58 555
4611.22 585
4611.86 553
4612.50 532
4613.15 503
4613.79 466
4614.43 525
4615.07 577
4615.71 517
4616.35 508
4616.99 534
4617.63 569
4618.27 475
4618.91 463
4619.55 473
4620.19 487
4620.83 480
4621.48 448
4622.12 454
4622.76 449
4623.40 401
4624.04 436
4624.68 469
4625.32 465
4625.96 412
4626.61 510
4627.25 494
4627.89 495
4628.53 565
4629.17 546
4629.81 418
4630.46 477
4631.10 473
4631.74 504
4632.38 519
4633.02 493
4633.66 536
4634.31 492
4634.95 481
4635.59 525
4636.23 535
4636.88 553
4637.52 441
4638.16 507
4638.80 612
4639.44 633
4640.09 591
4640.73 548
4641.37 547
4642.01 555
4642.66 554
4643.30 593
4643.94 566
4644.58 585
4645.23 493
4645.87 428
4646.51 484
4647.16 462
4647.80 546
4648.44 523
4649.08 563
4649.73 533
4650.37 556
4651.01 501
4651.66 509
4652.30 540
4652.94 643
4653.59 608
4654.23 574
4654.87 530
4655.52 556
4656.16 548
4656.80 615
4657.45 535
4658.09 481
4658.74 420
4659.38 408
4660.02 479
4660.67 398
4661.31 418
4661.95 412
4662.60 458
4663.24 375
4663.89 394
4664.53 467
4665.17 462
4665.82 420
4666.46 397
4667.11 417
4667.75 461
4668.40 505
4669.04 480
4669.68 422
4670.33 354
4670.97 384
4671.62 425
4672.26 376
4672.91 395
4673.55 442
4674.20 518
4674.84 357
4675.49 386
4676.13 431
4676.78 470
4677.42 395
4678.07 413
4678.71 484
4679.36 448
4680.00 410
4680.65 461
4681.29 402
4681.94 404
4682.58 470
4683.23 442
4683.87 462
4684.52 470
4685.16 430
4685.81 398
4686.46 404
4687.10 381
4687.75 398
4688.39 383
4689.04 433
4689.68 409
4690.33 453
4690.98 407
4691.62 437
4692.27 455
4692.91 440
4693.56 474
4694.21 410
4694.85 373
4695.50 400
4696.15 448
4696.79 465
4697.44 414
4698.08 381
4698.73 464
4699.38 535
4700.02 463
4700.67 416
4701.32 497
4701.96 536
4702.61 547
4703.26 437
4703.90 385
4704.55 440
4705.20 467
4705.84 475
4706.49 465
4707.14 428
4707.79 391
4708.43 476
4709.08 433
4709.73 389
4710.37 396
4711.02 401
4711.67 433
4712.32 491
4712.96 493
4713.61 460
4714.26 405
4714.91 424
4715.55 423
4716.20 375
4716.85 454
4717.50 522
4718.14 518
4718.79 423
4719.44 465
4720.09 521
4720.74 506
4721.38 461
4722.03 489
4722.68 443
4723.33 456
4723.98 567
4724.62 631
4725.27 561
4725.92 522
4726.57 521
4727.22 536
4727.87 522
4728.52 525
4729.16 447
4729.81 423
4730.46 417
4731.11 363
4731.76 382
4732.41 432
4733.06 414
4733.70 423
4734.35 423
4735.00 335
4735.65 417
4736.30 413
4736.95 399
4737.60 378
4738.25 440
4738.90 486
4739.55 452
4740.20 453
4740.84 455
4741.49 497
4742.14 447
4742.79 440
4743.44 391
4744.09 470
4744.74 444
4745.39 426
4746.04 430
4746.69 462
4747.34 534
4747.99 535
4748.64 526
4749.29 465
4749.94 449
4750.59 439
4751.24 551
4751.89 544
4752.54 495
4753.19 493
4753.84 539
4754.49 510
4755.14 507
4755.79 514
4756.44 476
4757.09 530
4757.74 510
4758.39 536
4759.04 518
4759.70 552
4760.35 526
4761.00 519
4761.65 501
4762.30 441
4762.95 424
4763.60 443
4764.25 440
4764.90 473
4765.55 502
4766.20 486
4766.86 513
4767.51 583
4768.16 569
4768.81 458
4769.46 490
4770.11 476
4770.76 446
4771.41 428
4772.07 407
4772.72 432
4773.37 445
4774.02 362
4774.67 368
4775.32 425
4775.98 450
4776.63 417
4777.28 467
4777.93 500
4778.58 467
4779.24 506
4779.89 493
4780.54 496
4781.19 413
4781.84 472
4782.50 468
4783.15 495
4783.80 423
4784.45 401
4785.10 453
4785.76 425
4786.41 460
4787.06 443
4787.71 397
4788.37 370
4789.02 394
4789.67 437
4790.33 432
4790.98 486
4791.63 477
4792.28 431
4792.94 435
4793.59 399
4794.24 492
4794.90 484
4795.55 466
4796.20 496
4796.86 488
4797.51 458
4798.16 461
4798.81 404
4799.47 458
4800.12 458
4800.78 466
4801.43 508
4802.08 395
4802.74 430
4803.39 415
4804.04 449
4804.70 451
4805.35 389
4806.00 405
4806.66 422
4807.31 436
4807.97 408
4808.62 431
4809.27 451
4809.93 449
4810.58 427
4811.24 420
4811.89 410
4812.54 380
4813.20 380
4813.85 403
4814.51 409
4815.16 421
4815.82 440
4816.47 431
4817.13 466
4817.78 437
4818.44 533
4819.09 460
4819.74 529
4820.40 514
4821.05 524
4821.71 536
4822.36 494
4823.02 515
4823.67 481
4824.33 538
4824.98 535
4825.64 625
4826.29 578
4826.95 517
4827.60 472
4828.26 493
4828.92 476
4829.57 487
4830.23 470
4830.88 500
4831.54 583
4832.19 512
4832.85 470
4833.50 463
4834.16 530
4834.82 613
4835.47 533
4836.13 626
4836.78 659
4837.44 689
4838.10 700
4838.75 686
4839.41 752
4840.06 738
4840.72 744
4841.38 686
4842.03 626
4842.69 585
4843.34 664
4844.00 581
4844.66 612
4845.31 523
4845.97 525
4846.63 444
4847.28 530
4847.94 585
4848.60 559
4849.25 532
4849.91 528
4850.57 576
4851.22 587
4851.88 568
4852.54 613
4853.20 648
4853.85 541
4854.51 602
4855.17 575
4855.82 628
4856.48 630
4857.14 547
4857.80 646
4858.45 716
4859.11 646
4859.77 653
4860.43 560
4861.08 501
4861.74 562
4862.40 546
4863.06 576
4863.71 627
4864.37 567
4865.03 544
4865.69 591
4866.34 638
4867.00 639
4867.66 623
4868.32 582
4868.98 647
4869.63 620
4870.29 616
4870.95 580
4871.61 550
4872.27 531
4872.93 549
4873.58 574
4874.24 581
4874.90 605
4875.56 518
4876.22 523
4876.88 542
4877.54 509
4878.19 566
4878.85 525
4879.51 496
4880.17 505
4880.83 597
4881.49 575
4882.15 489
4882.81 574
4883.47 432
4884.13 444
4884.78 472
4885.44 427
4886.10 463
4886.76 481
4887.42 550
4888.08 503
4888.74 486
4889.40 562
4890.06 548
4890.72 605
4891.38 627
4892.04 546
4892.70 574
4893.36 578
4894.02 536
4894.68 528
4895.34 604
4896.00 474
4896.66 466
4897.32 516
4897.98 525
4898.64 502
4899.30 453
4899.96 526
4900.62 523
4901.28 441
4901.94 465
4902.60 481
4903.26 516
4903.92 542
4904.58 549
4905.24 513
4905.90 486
4906.56 428
4907.22 414
4907.88 403
4908.54 423
4909.20 442
4909.87 460
4910.53 400
4911.19 406
4911.85 408
4912.51 401
4913.17 435
4913.83 487
4914.49 395
4915.15 413
4915.81 450
4916.48 503
4917.14 447
4917.80 391
4918.46 349
4919.12 385
4919.78 391
4920.44 351
4921.11 367
4921.77 472
4922.43 481
4923.09 442
4923.75 445
4924.41 469
4925.08 425
4925.74 448
4926.40 402
4927.06 414
4927.72 424
4928.39 437
4929.05 438
4929.71 425
4930.37 413
4931.04 458
4931.70 417
4932.36 420
4933.02 450
4933.69 387
4934.35 394
4935.01 463
4935.67 408
4936.34 408
4937.00 365
4937.66 379
4938.32 429
4938.99 490
4939.65 428
4940.31 432
4940.98 453
4941.64 405
4942.30 425
4942.96 464
4943.63 444
4944.29 387
4944.95 409
4945.62 410
4946.28 431
4946.94 469
4947.61 429
4948.27 368
4948.93 447
4949.60 416
4950.26 449
4950.92 393
4951.59 365
4952.25 416
4952.92 489
4953.58 457
4954.24 370
4954.91 369
4955.57 424
4956.24 417
4956.90 394
4957.56 369
4958.23 338
4958.89 352
4959.56 413
4960.22 394
4960.88 452
4961.55 438
4962.21 377
4962.88 459
4963.54 458
4964.21 424
4964.87 480
4965.54 475
4966.20 480
4966.86 456
4967.53 441
4968.19 437
4968.86 520
4969.52 480
4970.19 459
4970.85 405
4971.52 426
4972.18 431
4972.85 484
4973.51 456
4974.18 481
4974.84 509
4975.51 504
4976.17 439
4976.84 500
4977.51 541
4978.17 556
4978.84 521
4979.50 497
4980.17 473
4980.83 537
4981.50 515
4982.16 488
4982.83 521
4983.50 517
4984.16 510
4984.83 622
4985.49 638
4986.16 622
4986.83 734
4987.49 823
4988.16 970
4988.82 1009
4989.49 970
4990.16 1085
4990.82 1159
4991.49 1135
4992.16 1042
4992.82 958
4993.49 1066
4994.16 990
4994.82 853
4995.49 743
4996.15 636
4996.82 604
4997.49 525
4998.16 504
4998.82 521
4999.49 513
5000.16 491
5000.82 457
5001.49 391
5002.16 423
5002.82 446
5003.49 467
5004.16 541
5004.83 479
5005.49 448
5006.16 529
5006.83 493
5007.49 499
5008.16 475
5008.83 465
5009.50 456
5010.16 480
5010.83 475
5011.50 452
5012.17 479
5012.84 425
5013.50 444
5014.17 476
5014.84 502
5015.51 526
5016.17 448
5016.84 478
5017.51 513
5018.18 493
5018.85 525
5019.52 643
5020.18 575
5020.85 685
5021.52 680
5022.19 730
5022.86 700
5023.53 773
5024.19 785
5024.86 764
5025.53 801
5026.20 746
5026.87 711
5027.54 656
5028.21 659
5028.88 688
5029.54 661
5030.21 632
5030.88 570
5031.55 502
5032.22 521
5032.89 558
5033.56 567
5034.23 468
5034.90 530
5035.57 556
5036.24 530
5036.90 490
5037.57 485
5038.24 510
5038.91 510
5039.58 568
5040.25 496
5040.92 509
5041.59 641
5042.26 661
5042.93 609
5043.60 631
5044.27 679
5044.94 647
5045.61 728
5046.28 636
5046.95 639
5047.62 692
5048.29 607
5048.96 537
5049.63 533
5050.30 485
5050.97 507
5051.64 510
5052.31 491
5052.98 540
5053.65 487
5054.32 523
5054.99 488
5055.66 467
5056.34 467
5057.01 508
5057.68 578
5058.35 489
5059.02 443
5059.69 464
5060.36 510
5061.03 557
5061.70 532
5062.37 551
5063.04 518
5063.72 572
5064.39 557
5065.06 530
5065.73 533
5066.40 522
5067.07 495
5067.74 458
5068.42 470
5069.09 485
5069.76 443
5070.43 445
5071.10 462
5071.77 438
5072.44 407
5073.12 439
5073.79 408
5074.46 381
5075.13 391
5075.80 422
5076.48 422
5077.15 508
5077.82 459
5078.49 496
5079.16 467
5079.84 467
5080.51 510
5081.18 477
5081.85 474
5082.53 543
5083.20 481
5083.87 402
5084.54 485
5085.22 476
5085.89 420
5086.56 382
5087.23 462
5087.91 485
5088.58 506
5089.25 472
5089.93 526
5090.60 483
5091.27 574
5091.94 488
5092.62 482
5093.29 511
5093.96 501
5094.64 454
5095.31 438
5095.98 483
5096.66 420
5097.33 419
5098.00 389
5098.68 346
5099.35 443
5100.02 502
5100.70 413
5101.37 374
5102.04 430
5102.72 475
5103.39 440
5104.07 395
5104.74 456
5105.41 451
5106.09 475
5106.76 445
5107.44 513
5108.11 569
5108.78 475
5109.46 394
5110.13 394
5110.81 410
5111.48 404
5112.16 393
5112.83 463
5113.50 330
5114.18 347
5114.85 423
5115.53 463
5116.20 386
5116.88 417
5117.55 445
5118.23 530
5118.90 440
5119.58 437
5120.25 448
5120.93 438
5121.60 419
5122.28 446
5122.95 462
5123.63 479
5124.30 447
5124.98 424
5125.65 435
5126.33 438
5127.00 383
5127.68 416
5128.35 441
5129.03 384
5129.70 424
5130.38 426
5131.06 416
5131.73 394
5132.41 320
5133.08 417
5133.76 423
5134.43 427
5135.11 456
5135.79 417
5136.46 405
5137.14 406
5137.81 438
5138.49 458
5139.17 429
5139.84 392
5140.52 445
5141.20 486
5141.87 442
5142.55 362
5143.22 413
5143.90 513
5144.58 462
5145.25 425
5145.93 383
5146.61 352
5147.28 378
5147.96 381
5148.64 376
5149.31 367
5149.99 398
5150.67 410
5151.34 440
5152.02 392
5152.70 377
5153.38 400
5154.05 368
5154.73 372
5155.41 384
5156.08 434
5156.76 426
5157.44 392
5158.12 466
5158.79 443
5159.47 469
5160.15 420
5160.83 424
5161.50 364
5162.18 337
5162.86 396
5163.54 419
5164.22 381
5164.89 405
5165.57 404
5166.25 376
5166.93 339
5167.61 364
5168.28 371
5168.96 422
5169.64 387
5170.32 403
5171.00 440
5171.67 367
5172.35 412
5173.03 380
5173.71 436
5174.39 370
5175.07 347
5175.74 361
5176.42 337
5177.10 365
5177.78 366
5178.46 373
5179.14 423
5179.82 408
5180.50 367
5181.17 388
5181.85 404
5182.53 360
5183.21 411
5183.89 380
5184.57 322
5185.25 451
5185.93 400
5186.61 378
5187.29 392
5187.97 376
5188.65 372
5189.33 383
5190.00 454
5190.68 413
5191.36 330
5192.04 298
5192.72 362
5193.40 341
5194.08 377
5194.76 377
5195.44 371
5196.12 385
5196.80 356
5197.48 363
5198.16 355
5198.84 374
5199.52 329
5200.20 330
5200.88 375
5201.56 324
5202.24 384
5202.92 429
5203.60 380
5204.28 358
5204.96 334
5205.65 327
5206.33 351
5207.01 366
5207.69 475
5208.37 382
5209.05 381
5209.73 434
5210.41 420
5211.09 473
5211.77 431
5212.45 431
5213.13 358
5213.82 418
5214.50 424
5215.18 423
5215.86 387
5216.54 364
5217.22 439
5217.90 397
5218.58 424
5219.27 358
5219.95 384
5220.63 372
5221.31 347
5221.99 429
5222.67 445
5223.35 391
5224.04 397
5224.72 385
5225.40 336
5226.08 340
5226.76 435
5227.45 400
5228.13 409
5228.81 415
5229.49 371
5230.17 376
5230.86 364
5231.54 403
5232.22 372
5232.90 389
5233.58 415
5234.27 415
5234.95 404
5235.63 397
5236.31 441
5237.00 390
5237.68 424
5238.36 377
5239.05 377
5239.73 356
5240.41 437
5241.09 353
5241.78 363
5242.46 415
5243.14 402
5243.83 424
5244.51 347
5245.19 400
5245.87 410
5246.56 402
5247.24 439
5247.92 434
5248.61 386
5249.29 406
5249.97 414
5250.66 346
5251.34 396
5252.03 353
5252.71 384
5253.39 427
5254.08 335
5254.76 374
5255.44 440
5256.13 380
5256.81 345
5257.50 377
5258.18 375
5258.86 436
5259.55 483
5260.23 432
5260.92 427
5261.60 423
5262.28 413
5262.97 459
5263.65 411
5264.34 435
5265.02 430
5265.71 428
5266.39 462
5267.07 432
5267.76 445
5268.44 451
5269.13 482
5269.81 427
5270.50 419
5271.18 426
5271.87 420
5272.55 419
5273.24 427
5273.92 429
5274.61 397
5275.29 428
5275.98 432
5276.66 455
5277.35 503
5278.03 469
5278.72 422
5279.40 361
5280.09 407
5280.77 489
5281.46 551
5282.15 488
5282.83 523
5283.52 472
5284.20 547
5284.89 564
5285.57 465
5286.26 384
5286.95 463
5287.63 503
5288.32 425
5289.00 495
5289.69 398
5290.38 414
5291.06 382
5291.75 426
5292.43 457
5293.12 497
5293.81 513
5294.49 511
5295.18 461
5295.87 452
5296.55 439
5297.24 507
5297.92 613
5298.61 564
5299.30 673
5299.98 690
5300.67 709
5301.36 791
5302.04 830
5302.73 800
5303.42 865
5304.11 822
5304.79 669
5305.48 695
5306.17 780
5306.85 636
5307.54 607
5308.23 536
5308.92 544
5309.60 467
5310.29 432
5310.98 460
5311.66 486
5312.35 449
5313.04 514
5313.73 526
5314.41 451
5315.10 428
5315.79 413
5316.48 445
5317.17 419
5317.85 444
5318.54 427
5319.23 451
5319.92 482
5320.61 468
5321.29 493
5321.98 448
5322.67 421
5323.36 436
5324.05 458
5324.73 442
5325.42 474
5326.11 428
5326.80 482
5327.49 488
5328.18 500
5328.87 525
5329.55 471
5330.24 520
5330.93 525
5331.62 559
5332.31 520
5333.00 532
5333.69 551
5334.38 602
5335.06 552
5335.75 602
5336.44 520
5337.13 556
5337.82 578
5338.51 502
5339.20 603
5339.89 549
5340.58 549
5341.27 533
5341.96 582
5342.65 603
5343.33 575
5344.02 573
5344.71 527
5345.40 562
5346.09 611
5346.78 665
5347.47 689
5348.16 702
5348.85 862
5349.54 935
5350.23 990
5350.92 1086
5351.61 1182
5352.30 1228
5352.99 1252
5353.68 1302
5354.37 1206
5355.06 1092
5355.75 935
5356.44 915
5357.13 732
5357.82 669
5358.51 555
5359.21 549
5359.90 550
5360.59 544
5361.28 474
5361.97 514
5362.66 488
5363.35 425
5364.04 430
5364.73 446
5365.42 533
5366.11 485
5366.80 457
5367.49 482
5368.19 439
5368.88 501
5369.57 472
5370.26 446
5370.95 455
5371.64 474
5372.33 466
5373.02 422
5373.72 407
5374.41 471
5375.10 470
5375.79 483
5376.48 531
5377.17 484
5377.87 443
5378.56 457
5379.25 446
5379.94 464
5380.63 459
5381.33 474
5382.02 452
5382.71 419
5383.40 447
5384.09 478
5384.79 468
5385.48 418
5386.17 453
5386.86 430
5387.55 469
5388.25 516
5388.94 511
5389.63 535
5390.32 512
5391.02 468
5391.71 504
5392.40 560
5393.09 556
5393.79 476
5394.48 444
5395.17 432
5395.87 505
5396.56 480
5397.25 471
5397.95 489
5398.64 482
5399.33 473
5400.02 443
5400.72 441
5401.41 446
5402.10 482
5402.80 450
5403.49 434
5404.18 409
5404.88 443
5405.57 461
5406.26 402
5406.96 426
5407.65 432
5408.35 433
5409.04 413
5409.73 417
5410.43 461
5411.12 463
5411.81 365
5412.51 379
5413.20 389
5413.90 463
5414.59 398
5415.28 356
5415.98 435
5416.67 431
5417.37 402
5418.06 401
5418.76 409
5419.45 410
5420.14 463
5420.84 423
5421.53 406
5422.23 417
5422.92 487
5423.62 439
5424.31 485
5425.01 491
5425.70 355
5426.40 418
5427.09 362
5427.79 404
5428.48 352
5429.18 426
5429.87 414
5430.57 440
5431.26 397
5431.96 409
5432.65 413
5433.35 454
5434.04 437
5434.74 404
5435.43 538
5436.13 506
5436.82 462
5437.52 459
5438.22 412
5438.91 415
5439.61 457
5440.30 460
5441.00 452
5441.69 467
5442.39 515
5443.09 462
5443.78 409
5444.48 432
5445.17 527
5445.87 450
5446.57 531
5447.26 590
5447.96 498
5448.66 512
5449.35 554
5450.05 580
5450.74 567
5451.44 578
5452.14 558
5452.83 492
5453.53 459
5454.23 475
5454.92 535
5455.62 492
5456.32 463
5457.01 461
5457.71 489
5458.41 482
5459.10 493
5459.80 493
5460.50 477
5461.20 500
5461.89 527
5462.59 508
5463.29 494
5463.98 510
5464.68 569
5465.38 579
5466.08 615
5466.77 560
5467.47 536
5468.17 529
5468.87 556
5469.56 515
5470.26 541
5470.96 510
5471.66 472
5472.35 496
5473.05 545
5473.75 519
5474.45 457
5475.15 481
5475.84 470
5476.54 471
5477.24 504
5477.94 619
5478.64 577
5479.34 559
5480.03 648
5480.73 616
5481.43 591
5482.13 671
5482.83 755
5483.53 628
5484.22 566
5484.92 614
5485.62 582
5486.32 606
5487.02 589
5487.72 529
5488.42 560
5489.11 557
5489.81 579
5490.51 578
5491.21 541
5491.91 576
5492.61 604
5493.31 616
5494.01 665
5494.71 615
5495.41 609
5496.11 635
5496.81 616
5497.50 633
5498.20 622
5498.90 749
5499.60 746
5500.30 834
5501.00 875
5501.70 851
5502.40 867
5503.10 923
5503.80 859
5504.50 923
5505.20 851
5505.90 824
5506.60 827
5507.30 719
5508.00 718
5508.70 734
5509.40 738
5510.10 725
5510.80 695
5511.50 754
5512.20 764
5512.90 793
5513.60 893
5514.30 847
5515.00 893
5515.70 918
5516.40 938
5517.11 861
5517.81 795
5518.51 869
5519.21 787
5519.91 675
5520.61 714
5521.31 677
5522.01 709
5522.71 691
5523.41 598
5524.11 612
5524.82 607
5525.52 629
5526.22 591
5526.92 480
5527.62 529
5528.32 502
5529.02 512
5529.72 508
5530.43 521
5531.13 487
5531.83 547
5532.53 525
5533.23 536
5533.93 477
5534.64 530
5535.34 547
5536.04 530
5536.74 538
5537.44 542
5538.15 512
5538.85 521
5539.55 523
5540.25 461
5540.95 451
5541.66 460
5542.36 441
5543.06 498
5543.76 500
5544.47 525
5545.17 560
5545.87 489
5546.57 432
5547.28 521
5547.98 499
5548.68 523
5549.38 509
5550.09 438
5550.79 511
5551.49 476
5552.19 429
5552.90 460
5553.60 435
5554.30 539
5555.01 555
5555.71 471
5556.41 485
5557.12 499
5557.82 476
5558.52 428
5559.23 439
5559.93 478
5560.63 419
5561.34 494
5562.04 504
5562.74 471
5563.45 511
5564.15 433
5564.85 457
5565.56 502
5566.26 488
5566.96 437
5567.67 447
5568.37 450
5569.08 413
5569.78 472
5570.48 409
5571.19 456
5571.89 425
5572.60 439
5573.30 429
5574.01 431
5574.71 486
5575.41 466
5576.12 459
5576.82 471
5577.53 484
5578.23 400
5578.94 422
5579.64 428
5580.35 424
5581.05 428
5581.76 440
5582.46 379
5583.16 393
5583.87 403
5584.57 409
5585.28 424
5585.98 447
5586.69 463
5587.39 453
5588.10 383
5588.81 413
5589.51 435
5590.22 399
5590.92 446
5591.63 406
5592.33 356
5593.04 354
5593.74 403
5594.45 499
5595.15 471
5595.86 377
5596.57 399
5597.27 354
5597.98 416
5598.68 418
5599.39 352
5600.09 396
5600.80 425
5601.51 415
5602.21 359
5602.92 394
5603.62 399
5604.33 398
5605.04 373
5605.74 371
5606.45 327
5607.16 362
5607.86 427
5608.57 368
5609.27 410
5609.98 328
5610.69 378
5611.39 455
5612.10 420
5612.81 310
5613.51 344
5614.22 358
5614.93 389
5615.64 397
5616.34 472
5617.05 357
5617.76 372
5618.46 378
5619.17 400
5619.88 394
5620.58 418
5621.29 412
5622.00 398
5622.71 351
5623.41 387
5624.12 429
5624.83 404
5625.54 403
5626.24 378
5626.95 357
5627.66 391
5628.37 426
5629.07 354
5629.78 369
5630.49 435
5631.20 439
5631.91 408
5632.61 464
5633.32 461
5634.03 383
5634.74 433
5635.45 502
5636.15 482
5636.86 423
5637.57 426
5638.28 448
5638.99 441
5639.70 430
5640.40 410
5641.11 355
5641.82 338
5642.53 414
5643.24 460
5643.95 427
5644.66 392
5645.36 328
5646.07 380
5646.78 414
5647.49 358
5648.20 372
5648.91 429
5649.62 440
5650.33 405
5651.04 397
5651.75 417
5652.45 383
5653.16 361
5653.87 425
5654.58 441
5655.29 339
5656.00 367
5656.71 435
5657.42 455
5658.13 466
5658.84 482
5659.55 467
5660.26 420
5660.97 419
5661.68 398
5662.39 358
5663.10 400
5663.81 377
5664.52 347
5665.23 408
5665.94 343
5666.65 351
5667.36 378
5668.07 413
5668.78 513
5669.49 434
5670.20 425
5670.91 421
5671.62 377
5672.33 419
5673.04 392
5673.75 365
5674.46 377
5675.17 412
5675.88 391
5676.59 406
5677.31 441
5678.02 386
5678.73 437
5679.44 357
5680.15 365
5680.86 385
5681.57 370
5682.28 394
5682.99 399
5683.70 445
5684.42 479
5685.13 395
5685.84 412
5686.55 384
5687.26 364
5687.97 358
5688.68 408
5689.39 379
5690.11 350
5690.82 392
5691.53 380
5692.24 413
5692.95 445
5693.67 453
5694.38 391
5695.09 394
5695.80 371
5696.51 360
5697.22 390
5697.94 374
5698.65 413
5699.36 429
5700.07 362
5700.79 362
5701.50 400
5702.21 385
5702.92 373
5703.63 391
5704.35 373
5705.06 401
5705.77 369
5706.48 330
5707.20 421
5707.91 409
5708.62 341
5709.34 371
5710.05 415
5710.76 339
5711.47 338
5712.19 364
5712.90 388
5713.61 359
5714.33 356
5715.04 397
5715.75 375
5716.47 380
5717.18 350
5717.89 406
5718.61 434
5719.32 385
5720.03 436
5720.75 449
5721.46 384
5722.17 340
5722.89 415
5723.60 420
5724.31 482
5725.03 440
5725.74 418
5726.46 466
5727.17 483
5727.88 521
5728.60 460
5729.31 489
5730.03 505
5730.74 526
5731.45 517
5732.17 490
5732.88 471
5733.60 470
5734.31 464
5735.03 435
5735.74 507
5736.45 547
5737.17 483
5737.88 496
5738.60 478
5739.31 467
5740.03 475
5740.74 445
5741.46 462
5742.17 513
5742.89 517
5743.60 535
5744.32 509
5745.03 526
5745.75 482
5746.46 443
5747.18 473
5747.89 519
5748.61 504
5749.32 471
5750.04 472
5750.75 523
5751.47 471
5752.18 544
5752.90 669
5753.62 613
5754.33 590
5755.05 563
5755.76 560
5756.48 580
5757.19 671
5757.91 731
5758.63 717
5759.34 618
5760.06 666
5760.77 603
5761.49 685
5762.21 758
5762.92 744
5763.64 803
5764.35 919
5765.07 1051
5765.79 1102
5766.50 1049
5767.22 965
5767.94 948
5768.65 942
5769.37 808
5770.08 800
5770.80 624
5771.52 603
5772.23 568
5772.95 591
5773.67 619
5774.39 643
5775.10 591
5775.82 545
5776.54 599
5777.25 612
5777.97 616
5778.69 643
5779.40 642
5780.12 624
5780.84 644
5781.56 657
5782.27 681
5782.99 748
5783.71 693
5784.43 642
5785.14 642
5785.86 660
5786.58 668
5787.30 608
5788.01 632
5788.73 667
5789.45 714
5790.17 703
5790.88 728
5791.60 769
5792.32 794
5793.04 787
5793.76 800
5794.47 761
5795.19 771
5795.91 846
5796.63 841
5797.35 884
5798.07 1097
5798.78 1167
5799.50 1333
5800.22 1491
5800.94 1893
5801.66 2068
5802.38 2415
5803.10 2733
5803.81 2932
5804.53 2904
5805.25 2855
5805.97 2602
5806.69 2232
5807.41 1982
5808.13 1709
5808.85 1279
5809.56 1189
5810.28 1115
5811.00 1137
5811.72 1089
5812.44 1070
5813.16 1047
5813.88 1069
5814.60 1031
5815.32 1085
5816.04 1159
5816.76 1130
5817.48 1110
5818.20 1152
5818.92 1090
5819.64 1119
5820.36 1151
5821.08 1131
5821.80 918
5822.51 908
5823.23 992
5823.95 990
5824.67 934
5825.39 886
5826.11 884
5826.83 795
5827.55 838
5828.28 765
5829.00 651
5829.72 700
5830.44 732
5831.16 769
5831.88 720
5832.60 722
5833.32 691
5834.04 685
5834.76 643
5835.48 647
5836.20 684
5836.92 620
5837.64 663
5838.36 623
5839.08 605
5839.80 746
5840.53 691
5841.25 661
5841.97 720
5842.69 687
5843.41 686
5844.13 618
5844.85 670
5845.57 651
5846.29 642
5847.02 595
5847.74 550
5848.46 571
5849.18 596
5849.90 593
5850.62 580
5851.34 544
5852.07 608
5852.79 616
5853.51 569
5854.23 579
5854.95 527
5855.68 602
5856.40 566
5857.12 570
5857.84 534
5858.56 615
5859.29 623
5860.01 554
5860.73 534
5861.45 486
5862.17 503
5862.90 528
5863.62 576
5864.34 518
5865.06 533
5865.79 579
5866.51 504
5867.23 483
5867.95 522
5868.68 561
5869.40 553
5870.12 558
5870.84 514
5871.57 566
5872.29 508
5873.01 553
5873.74 551
5874.46 495
5875.18 510
5875.91 498
5876.63 491
5877.35 520
5878.08 555
5878.80 510
5879.52 514
5880.25 470
5880.97 520
5881.69 519
5882.42 519
5883.14 489
5883.86 487
5884.59 499
5885.31 525
5886.03 475
5886.76 489
5887.48 492
5888.21 447
5888.93 463
5889.65 452
5890.38 494
5891.10 501
5891.83 496
5892.55 433
5893.27 474
5894.00 519
5894.72 479
5895.45 454
5896.17 501
5896.90 468
5897.62 482
5898.35 463
5899.07 479
5899.79 508
5900.52 474
5901.24 454
5901.97 438
5902.69 469
5903.42 494
5904.14 515
5904.87 470
5905.59 488
5906.32 515
5907.04 528
5907.77 482
5908.49 451
5909.22 466
5909.94 430
5910.67 452
5911.39 439
5912.12 459
5912.84 443
5913.57 466
5914.30 474
5915.02 498
5915.75 478
5916.47 500
5917.20 505
5917.92 515
5918.65 542
5919.38 482
5920.10 546
5920.83 458
5921.55 455
5922.28 472
5923.01 501
5923.73 478
5924.46 515
5925.18 503
5925.91 542
5926.64 523
5927.36 525
5928.09 495
5928.81 513
5929.54 499
5930.27 529
5930.99 555
5931.72 543
5932.45 564
5933.17 572
5933.90 563
5934.63 565
5935.35 654
5936.08 682
5936.81 716
5937.53 725
5938.26 720
5938.99 734
5939.72 717
5940.44 808
5941.17 736
5941.90 650
5942.62 598
5943.35 702
5944.08 589
5944.81 638
5945.53 663
5946.26 673
5946.99 658
5947.72 593
5948.44 603
5949.17 637
5949.90 622
5950.63 684
5951.35 669
5952.08 673
5952.81 642
5953.54 623
5954.27 717
5954.99 724
5955.72 721
5956.45 705
5957.18 695
5957.91 653
5958.64 642
5959.36 688
5960.09 695
5960.82 701
5961.55 767
5962.28 735
5963.01 774
5963.73 777
5964.46 726
5965.19 671
5965.92 748
5966.65 887
5967.38 846
5968.11 929
5968.83 865
5969.56 884
5970.29 893
5971.02 893
5971.75 939
5972.48 909
5973.21 803
5973.94 873
5974.67 920
5975.40 873
5976.13 877
5976.86 804
5977.58 795
5978.31 806
5979.04 776
5979.77 820
5980.50 855
5981.23 908
5981.96 980
5982.69 938
5983.42 889
5984.15 911
5984.88 886
5985.61 899
5986.34 939
5987.07 1013
5987.80 975
5988.53 871
5989.26 926
5989.99 866
5990.72 902
5991.45 987
5992.18 908
5992.91 870
5993.64 889
5994.37 856
5995.10 891
5995.83 1026
5996.56 1023
5997.29 938
5998.03 998
5998.76 1135
5999.49 1091
6000.22 1002
6000.95 1048
6001.68 941
6002.41 965
6003.14 1044
6003.87 953
6004.60 908
6005.33 922
6006.07 896
6006.80 947
6007.53 1019
6008.26 1024
6008.99 1042
6009.72 1197
6010.45 1309
6011.18 1462
6011.92 1655
6012.65 1849
6013.38 2065
6014.11 2279
6014.84 2382
6015.57 2367
6016.31 2558
6017.04 2313
6017.77 2052
6018.50 1967
6019.23 1652
6019.96 1531
6020.70 1384
6021.43 1124
6022.16 1026
6022.89 911
6023.63 845
6024.36 856
6025.09 833
6025.82 807
6026.55 744
6027.29 694
6028.02 780
6028.75 691
6029.48 680
6030.22 663
6030.95 715
6031.68 746
6032.42 774
6033.15 716
6033.88 646
6034.61 606
6035.35 721
6036.08 718
6036.81 686
6037.55 637
6038.28 665
6039.01 639
6039.74 614
6040.48 677
6041.21 689
6041.94 727
6042.68 672
6043.41 757
6044.14 693
6044.88 731
6045.61 707
6046.35 794
6047.08 814
6047.81 793
6048.55 920
6049.28 851
6050.01 809
6050.75 963
6051.48 941
6052.22 846
6052.95 999
6053.68 985
6054.42 948
6055.15 940
6055.89 1104
6056.62 990
6057.35 1021
6058.09 871
6058.82 890
6059.56 808
6060.29 800
6061.03 792
6061.76 726
6062.50 738
6063.23 792
6063.96 804
6064.70 850
6065.43 750
6066.17 707
6066.90 791
6067.64 825
6068.37 753
6069.11 753
6069.84 730
6070.58 735
6071.31 747
6072.05 707
6072.78 708
6073.52 679
6074.25 687
6074.99 691
6075.72 667
6076.46 641
6077.20 625
6077.93 654
6078.67 657
6079.40 687
6080.14 639
6080.87 626
6081.61 651
6082.35 669
6083.08 588
6083.82 651
6084.55 660
6085.29 573
6086.02 575
6086.76 632
6087.50 708
6088.23 687
6088.97 610
6089.71 613
6090.44 613
6091.18 626
6091.91 624
6092.65 632
6093.39 602
6094.12 636
6094.86 607
6095.60 655
6096.33 618
6097.07 520
6097.81 550
6098.54 551
6099.28 567
6100.02 576
6100.75 645
6101.49 543
6102.23 474
6102.96 534
6103.70 606
6104.44 676
6105.18 520
6105.91 550
6106.65 655
6107.39 618
6108.12 655
6108.86 611
6109.60 583
6110.34 587
6111.07 526
6111.81 548
6112.55 572
6113.29 502
6114.03 525
6114.76 604
6115.50 617
6116.24 599
6116.98 618
6117.71 626
6118.45 576
6119.19 601
6119.93 567
6120.67 567
6121.40 546
6122.14 571
6122.88 610
6123.62 645
6124.36 683
6125.10 583
6125.83 582
6126.57 552
6127.31 577
6128.05 603
6128.79 614
6129.53 596
6130.27 585
6131.00 584
6131.74 582
6132.48 566
6133.22 642
6133.96 672
6134.70 656
6135.44 688
6136.18 653
6136.92 645
6137.65 667
6138.39 637
6139.13 587
6139.87 641
6140.61 746
6141.35 645
6142.09 585
6142.83 567
6143.57 619
6144.31 683
6145.05 638
6145.79 641
6146.53 771
6147.27 696
6148.01 651
6148.75 632
6149.49 655
6150.23 736
6150.97 758
6151.71 680
6152.45 679
6153.19 702
6153.93 688
6154.67 789
6155.41 801
6156.15 720
6156.89 691
6157.63 735
6158.37 741
6159.11 697
6159.85 771
6160.59 752
6161.33 796
6162.07 767
6162.81 785
6163.55 769
6164.29 796
6165.03 924
6165.77 896
6166.51 910
6167.26 924
6168.00 1010
6168.74 998
6169.48 1073
6170.22 1074
6170.96 1054
6171.70 1052
6172.44 1045
6173.18 1007
6173.93 1018
6174.67 1010
6175.41 933
6176.15 965
6176.89 992
6177.63 960
6178.37 917
6179.12 921
6179.86 970
6180.60 942
6181.34 858
6182.08 942
6182.82 957
6183.57 959
6184.31 910
6185.05 961
6185.79 995
6186.53 1056
6187.28 1058
6188.02 988
6188.76 1014
6189.50 1012
6190.25 1055
6190.99 1035
6191.73 1067
6192.47 1102
6193.21 1118
6193.96 1207
6194.70 1218
6195.44 1131
6196.19 1221
6196.93 1282
6197.67 1283
6198.41 1235
6199.16 1238
6199.90 1136
6200.64 1161
6201.38 1073
6202.13 1117
6202.87 1275
6203.61 1277
6204.36 1266
6205.10 1604
6205.84 1752
6206.59 2168
6207.33 2474
6208.07 3101
6208.82 3500
6209.56 4089
6210.30 4594
6211.05 4777
6211.79 4941
6212.53 4768
6213.28 4274
6214.02 3829
6214.77 3162
6215.51 2764
6216.25 2391
6217.00 1971
6217.74 1596
6218.48 1349
6219.23 1278
6219.97 1115
6220.72 1052
6221.46 1118
6222.21 1009
6222.95 1058
6223.69 1027
6224.44 967
6225.18 996
6225.93 1012
6226.67 969
6227.42 965
6228.16 908
6228.91 871
6229.65 769
6230.39 770
6231.14 757
6231.88 698
6232.63 747
6233.37 800
6234.12 779
6234.86 708
6235.61 719
6236.35 776
6237.10 718
6237.84 764
6238.59 774
6239.33 742
6240.08 704
6240.82 742
6241.57 769
6242.32 776
6243.06 800
6243.81 812
6244.55 872
6245.30 864
6246.04 888
6246.79 880
6247.53 949
6248.28 1067
6249.03 1001
6249.77 984
6250.52 1084
6251.26 998
6252.01 980
6252.76 933
6253.50 954
6254.25 1001
6254.99 919
6255.74 977
6256.49 897
6257.23 840
6257.98 866
6258.73 816
6259.47 840
6260.22 852
6260.97 821
6261.71 877
6262.46 916
6263.21 929
6263.95 926
6264.70 874
6265.45 841
6266.19 831
6266.94 827
6267.69 831
6268.43 843
6269.18 828
6269.93 887
6270.67 877
6271.42 879
6272.17 883
6272.92 942
6273.66 879
6274.41 913
6275.16 1062
6275.91 1095
6276.65 1138
6277.40 1094
6278.15 1080
6278.90 1160
6279.64 1175
6280.39 1151
6281.14 1057
6281.89 957
6282.63 851
6283.38 898
6284.13 885
6284.88 887
6285.63 945
6286.37 903
6287.12 814
6287.87 804
6288.62 751
6289.37 809
6290.11 857
6290.86 920
6291.61 932
6292.36 955
6293.11 971
6293.86 921
6294.60 806
6295.35 777
6296.10 823
6296.85 722
6297.60 749
6298.35 785
6299.10 813
6299.85 806
6300.59 698
6301.34 669
6302.09 669
6302.84 674
6303.59 667
6304.34 673
6305.09 766
6305.84 742
6306.59 693
6307.34 724
6308.09 705
6308.84 751
6309.58 729
6310.33 700
6311.08 700
6311.83 701
6312.58 683
6313.33 722
6314.08 683
6314.83 698
6315.58 720
6316.33 651
6317.08 748
6317.83 743
6318.58 764
6319.33 760
6320.08 727
6320.83 719
6321.58 733
6322.33 666
6323.08 600
6323.83 627
6324.58 619
6325.33 671
6326.08 604
6326.83 576
6327.58 601
6328.33 659
6329.09 603
6329.84 563
6330.59 553
6331.34 617
6332.09 621
6332.84 625
6333.59 517
6334.34 571
6335.09 627
6335.84 605
6336.59 586
6337.34 566
6338.10 554
6338.85 604
6339.60 576
6340.35 590
6341.10 544
6341.85 530
6342.60 593
6343.36 528
6344.11 558
6344.86 559
6345.61 551
6346.36 539
6347.11 625
6347.86 531
6348.62 593
6349.37 564
6350.12 582
6350.87 534
6351.62 645
6352.38 629
6353.13 567
6353.88 653
6354.63 562
6355.38 635
6356.14 712
6356.89 682
6357.64 631
6358.39 589
6359.15 596
6359.90 613
6360.65 528
6361.40 547
6362.16 518
6362.91 519
6363.66 564
6364.41 595
6365.17 591
6365.92 584
6366.67 594
6367.42 543
6368.18 574
6368.93 587
6369.68 552
6370.44 490
6371.19 506
6371.94 539
6372.70 502
6373.45 517
6374.20 504
6374.96 526
6375.71 503
6376.46 544
6377.22 438
6377.97 482
6378.72 542
6379.48 591
6380.23 562
6380.98 591
6381.74 552
6382.49 567
6383.24 565
6384.00 533
6384.75 570
6385.51 571
6386.26 510
6387.01 545
6387.77 496
6388.52 492
6389.28 500
6390.03 453
6390.79 479
6391.54 490
6392.29 439
6393.05 425
6393.80 396
6394.56 438
6395.31 466
6396.07 458
6396.82 485
6397.58 460
6398.33 484
6399.08 488
6399.84 474
6400.59 486
6401.35 387
6402.10 484
6402.86 507
6403.61 485
6404.37 429
6405.12 430
6405.88 407
6406.63 476
6407.39 469
6408.15 505
6408.90 475
6409.66 498
6410.41 453
6411.17 484
6411.92 489
6412.68 413
6413.43 457
6414.19 416
6414.94 454
6415.70 479
6416.46 475
6417.21 506
6417.97 507
6418.72 470
6419.48 425
6420.24 474
6420.99 433
6421.75 463
6422.50 480
6423.26 463
6424.02 506
6424.77 475
6425.53 488
6426.28 443
6427.04 480
6427.80 512
6428.55 550
6429.31 502
6430.07 513
6430.82 436
6431.58 434
6432.34 485
6433.09 537
6433.85 447
6434.61 480
6435.36 518
6436.12 501
6436.88 518
6437.64 555
6438.39 543
6439.15 534
6439.91 512
6440.66 474
6441.42 459
6442.18 518
6442.94 499
6443.69 525
6444.45 532
6445.21 566
6445.97 559
6446.72 426
6447.48 465
6448.24 514
6449.00 534
6449.75 539
6450.51 571
6451.27 498
6452.03 481
6452.79 469
6453.54 477
6454.30 489
6455.06 528
6455.82 519
6456.58 507
6457.33 501
6458.09 529
6458.85 515
6459.61 584
6460.37 566
6461.12 585
6461.88 599
6462.64 578
6463.40 535
6464.16 559
6464.92 607
6465.68 603
6466.44 575
6467.19 540
6467.95 558
6468.71 526
6469.47 607
6470.23 604
6470.99 595
6471.75 566
6472.51 577
6473.27 630
6474.02 582
6474.78 591
6475.54 609
6476.30 619
6477.06 633
6477.82 640
6478.58 595
6479.34 607
6480.10 615
6480.86 623
6481.62 613
6482.38 621
6483.14 659
6483.90 650
6484.66 624
6485.42 644
6486.18 678
6486.94 652
6487.70 661
6488.46 690
6489.22 682
6489.98 671
6490.74 689
6491.50 713
6492.26 722
6493.02 793
6493.78 756
6494.54 752
6495.30 811
6496.06 815
6496.82 868
6497.58 884
6498.34 873
6499.10 856
6499.86 878
6500.62 858
6501.38 829
6502.14 879
6502.91 842
6503.67 824
6504.43 873
6505.19 867
6505.95 863
6506.71 882
6507.47 945
6508.23 913
6508.99 1003
6509.76 932
6510.52 902
6511.28 989
6512.04 1124
6512.80 1127
6513.56 1056
6514.32 1005
6515.09 1087
6515.85 1073
6516.61 1093
6517.37 1130
6518.13 1064
6518.89 1034
6519.66 1067
6520.42 1084
6521.18 1053
6521.94 1099
6522.70 1104
6523.47 1148
6524.23 1186
6524.99 1310
6525.75 1380
6526.51 1434
6527.28 1504
6528.04 1581
6528.80 1703
6529.56 1661
6530.33 1722
6531.09 1825
6531.85 1793
6532.61 1617
6533.38 1715
6534.14 1986
6534.90 2095
6535.66 2329
6536.43 2743
6537.19 2990
6537.95 3257
6538.72 3201
6539.48 3010
6540.24 2874
6541.01 2480
6541.77 2378
6542.53 1988
6543.29 1606
6544.06 1430
6544.82 1377
6545.58 1209
6546.35 1098
6547.11 982
6547.87 1060
6548.64 905
6549.40 948
6550.17 929
6550.93 903
6551.69 866
6552.46 815
6553.22 841
6553.98 899
6554.75 784
6555.51 827
6556.28 840
6557.04 836
6557.80 843
6558.57 763
6559.33 815
6560.10 845
6560.86 823
6561.63 864
6562.39 888
6563.15 929
6563.92 928
6564.68 954
6565.45 995
6566.21 919
6566.98 975
6567.74 925
6568.51 911
6569.27 965
6570.04 1029
6570.80 1008
6571.57 1037
6572.33 1108
6573.09 1119
6573.86 1110
6574.63 1131
6575.39 1165
6576.16 1188
6576.92 1212
6577.69 1237
6578.45 1193
6579.22 1189
6579.98 1163
6580.75 1149
6581.51 1089
6582.28 1130
6583.04 1031
6583.81 1121
6584.57 1089
6585.34 1046
6586.11 1078
6586.87 1084
6587.64 1075
6588.40 1082
6589.17 1161
6589.94 1181
6590.70 1142
6591.47 1259
6592.23 1314
6593.00 1403
6593.77 1571
6594.53 1538
6595.30 1497
6596.06 1671
6596.83 1821
6597.60 1761
6598.36 1689
6599.13 1637
6599.90 1515
6600.66 1378
6601.43 1368
6602.20 1277
6602.96 1268
6603.73 1169
6604.50 1105
6605.26 1045
6606.03 1054
6606.80 1182
6607.56 1028
6608.33 1059
6609.10 1099
6609.87 1216
6610.63 1193
6611.40 1281
6612.17 1213
6612.93 1229
6613.70 1076
6614.47 1035
6615.24 1075
6616.00 1148
6616.77 1083
6617.54 1044
6618.31 1123
6619.07 1083
6619.84 1087
6620.61 1088
6621.38 1053
6622.15 1079
6622.91 1008
6623.68 1081
6624.45 1099
6625.22 1091
6625.99 1104
6626.75 1117
6627.52 972
6628.29 1065
6629.06 1182
6629.83 1254
6630.59 1271
6631.36 1359
6632.13 1572
6632.90 1742
6633.67 1967
6634.44 2305
6635.21 2640
6635.97 2749
6636.74 2890
6637.51 2925
6638.28 2666
6639.05 2329
6639.82 2124
6640.59 1899
6641.36 1556
6642.12 1404
6642.89 1221
6643.66 1124
6644.43 1052
6645.20 924
6645.97 904
6646.74 877
6647.51 897
6648.28 876
6649.05 844
6649.82 907
6650.59 895
6651.36 897
6652.13 949
6652.89 861
6653.66 818
6654.43 793
6655.20 773
6655.97 754
6656.74 752
6657.51 757
6658.28 706
6659.05 772
6659.82 787
6660.59 712
6661.36 734
6662.13 779
6662.90 770
6663.67 735
6664.44 830
6665.21 773
6665.98 800
6666.76 735
6667.53 786
6668.30 789
6669.07 711
6669.84 781
6670.61 817
6671.38 750
6672.15 753
6672.92 831
6673.69 814
6674.46 883
6675.23 901
6676.00 897
6676.77 903
6677.55 962
6678.32 823
6679.09 870
6679.86 910
6680.63 835
6681.40 815
6682.17 833
6682.94 832
6683.72 830
6684.49 907
6685.26 841
6686.03 872
6686.80 970
6687.57 887
6688.34 851
6689.12 818
6689.89 839
6690.66 777
6691.43 770
6692.20 732
6692.98 747
6693.75 730
6694.52 690
6695.29 746
6696.06 746
6696.84 708
6697.61 672
6698.38 692
6699.15 738
6699.92 738
6700.70 738
6701.47 654
6702.24 651
6703.01 673
6703.79 707
6704.56 710
6705.33 706
6706.11 729
6706.88 720
6707.65 684
6708.42 717
6709.20 730
6709.97 709
6710.74 790
6711.52 712
6712.29 739
6713.06 627
6713.83 717
6714.61 675
6715.38 668
6716.15 617
6716.93 611
6717.70 560
6718.47 612
6719.25 562
6720.02 554
6720.79 552
6721.57 599
6722.34 602
6723.12 564
6723.89 610
6724.66 581
6725.44 553
6726.21 552
6726.98 577
6727.76 618
6728.53 611
6729.31 506
6730.08 548
6730.85 557
6731.63 562
6732.40 613
6733.18 567
6733.95 591
6734.73 554
6735.50 576
6736.27 562
6737.05 548
6737.82 552
6738.60 497
6739.37 567
6740.15 574
6740.92 563
6741.70 609
6742.47 613
6743.25 574
6744.02 520
6744.80 517
6745.57 548
6746.35 489
6747.12 515
6747.90 590
6748.67 594
6749.45 566
6750.22 535
6751.00 587
6751.77 633
6752.55 668
6753.32 690
6754.10 712
6754.87 752
6755.65 670
6756.43 680
6757.20 627
6757.98 656
6758.75 597
6759.53 568
6760.30 559
6761.08 543
6761.86 490
6762.63 555
6763.41 535
6764.18 556
6764.96 468
6765.74 503
6766.51 567
6767.29 614
6768.06 669
6768.84 595
6769.62 517
6770.39 559
6771.17 553
6771.95 573
6772.72 535
6773.50 585
6774.28 513
6775.05 493
6775.83 504
6776.61 476
6777.38 507
6778.16 525
6778.94 560
6779.71 531
6780.49 476
6781.27 495
6782.05 495
6782.82 514
6783.60 460
6784.38 477
6785.15 516
6785.93 486
6786.71 499
6787.49 514
6788.26 515
6789.04 463
6789.82 486
6790.60 491
6791.37 475
6792.15 509
6792.93 484
6793.71 477
6794.48 545
6795.26 482
6796.04 491
6796.82 482
6797.60 489
6798.37 447
6799.15 424
6799.93 458
6800.71 432
6801.49 496
6802.26 500
6803.04 535
6803.82 532
6804.60 491
6805.38 478
6806.16 442
6806.93 468
6807.71 499
6808.49 463
6809.27 521
6810.05 433
6810.83 391
6811.61 443
6812.39 478
6813.16 473
6813.94 448
6814.72 530
6815.50 553
6816.28 494
6817.06 490
6817.84 470
6818.62 497
6819.40 545
6820.18 500
6820.96 486
6821.73 549
6822.51 557
6823.29 565
6824.07 522
6824.85 509
6825.63 543
6826.41 613
6827.19 561
6827.97 481
6828.75 459
6829.53 480
6830.31 512
6831.09 492
6831.87 478
6832.65 508
6833.43 415
6834.21 475
6834.99 451
6835.77 440
6836.55 443
6837.33 469
6838.11 462
6838.89 513
6839.67 517
6840.45 500
6841.23 414
6842.01 454
6842.79 476
6843.57 491
6844.35 506
6845.14 545
6845.92 485
6846.70 511
6847.48 510
6848.26 570
6849.04 608
6849.82 624
6850.60 736
6851.38 799
6852.16 869
6852.94 844
6853.73 916
6854.51 937
6855.29 855
6856.07 754
6856.85 645
6857.63 658
6858.41 608
6859.20 574
6859.98 511
6860.76 516
6861.54 523
6862.32 529
6863.10 490
6863.89 493
6864.67 494
6865.45 554
6866.23 531
6867.01 585
6867.79 499
6868.58 525
6869.36 559
6870.14 487
6870.92 509
6871.71 539
6872.49 557
6873.27 551
6874.05 525
6874.83 452
6875.62 432
6876.40 469
6877.18 533
6877.96 513
6878.75 512
6879.53 571
6880.31 491
6881.10 579
6881.88 555
6882.66 575
6883.44 657
6884.23 634
6885.01 611
6885.79 592
6886.58 640
6887.36 659
6888.14 772
6888.92 848
6889.71 897
6890.49 871
6891.27 818
6892.06 759
6892.84 681
6893.62 664
6894.41 599
6895.19 549
6895.98 607
6896.76 640
6897.54 598
6898.33 606
6899.11 678
6899.89 646
6900.68 673
6901.46 610
6902.25 553
6903.03 578
6903.81 639
6904.60 620
6905.38 619
6906.17 555
6906.95 579
6907.73 613
6908.52 539
6909.30 530
6910.09 559
6910.87 571
6911.66 535
6912.44 527
6913.23 533
6914.01 565
6914.79 612
6915.58 563
6916.36 601
6917.15 567
6917.93 559
6918.72 549
6919.50 569
6920.29 586
6921.07 595
6921.86 561
6922.64 557
6923.43 546
6924.21 618
6925.00 585
6925.78 619
6926.57 568
6927.36 594
6928.14 626
6928.93 632
6929.71 575
6930.50 570
6931.28 574
6932.07 605
6932.85 582
6933.64 570
6934.43 604
6935.21 625
6936.00 580
6936.78 566
6937.57 535
6938.36 590
6939.14 652
6939.93 632
6940.71 639
6941.50 662
6942.29 691
6943.07 680
6943.86 672
6944.64 719
6945.43 835
6946.22 784
6947.00 736
6947.79 714
6948.58 784
6949.36 803
6950.15 753
6950.94 786
6951.72 752
6952.51 757
6953.30 794
6954.08 857
6954.87 778
6955.66 729
6956.45 738
6957.23 704
6958.02 762
6958.81 831
6959.59 844
6960.38 834
6961.17 834
6961.96 795
6962.74 847
6963.53 826
6964.32 760
6965.11 834
6965.89 852
6966.68 808
6967.47 787
6968.26 868
6969.04 917
6969.83 944
6970.62 900
6971.41 970
6972.20 899
6972.98 889
6973.77 888
6974.56 1011
6975.35 1005
6976.14 942
6976.92 1037
6977.71 1056
6978.50 1041
6979.29 932
6980.08 1047
6980.87 1072
6981.65 1137
6982.44 1332
6983.23 1488
6984.02 1587
6984.81 1786
6985.60 2011
6986.39 2248
6987.17 2332
6987.96 2396
6988.75 2411
6989.54 2223
6990.33 2158
6991.12 1962
6991.91 1660
6992.70 1535
6993.49 1454
6994.28 1205
6995.06 1120
6995.85 1139
6996.64 1121
6997.43 1331
6998.22 1440
6999.01 1621
6999.80 1823
7000.59 2001
7001.38 2103
7002.17 2152
7002.96 2031
7003.75 1981
7004.54 1885
7005.33 1647
7006.12 1338
7006.91 1223
7007.70 1040
7008.49 942
7009.28 846
7010.07 762
7010.86 763
7011.65 758
7012.44 707
7013.23 716
7014.02 726
7014.81 740
7015.60 777
7016.39 740
7017.18 703
7017.97 800
7018.76 742
7019.55 714
7020.34 699
7021.13 762
7021.92 703
7022.71 750
7023.51 761
7024.30 690
7025.09 761
7025.88 841
7026.67 858
7027.46 768
7028.25 725
7029.04 699
7029.83 716
7030.63 770
7031.42 784
7032.21 677
7033.00 714
7033.79 689
7034.58 649
7035.37 717
7036.16 753
7036.96 739
7037.75 774
7038.54 786
7039.33 783
7040.12 781
7040.92 745
7041.71 771
7042.50 788
7043.29 776
7044.08 832
7044.87 781
7045.67 818
7046.46 748
7047.25 755
7048.04 824
7048.84 783
7049.63 802
7050.42 871
7051.21 869
7052.00 897
7052.80 811
7053.59 807
7054.38 743
7055.18 709
7055.97 797
7056.76 733
7057.55 650
7058.35 644
7059.14 618
7059.93 717
7060.72 678
7061.52 637
7062.31 693
7063.10 656
7063.90 693
7064.69 698
7065.48 630
7066.28 673
7067.07 613
7067.86 631
7068.66 767
7069.45 676
7070.24 728
7071.04 665
7071.83 656
7072.62 611
7073.42 642
7074.21 638
7075.00 562
7075.80 605
7076.59 659
7077.39 594
7078.18 581
7078.97 609
7079.77 682
7080.56 594
7081.36 631
7082.15 602
7082.94 614
7083.74 620
7084.53 581
7085.33 540
7086.12 522
7086.92 539
7087.71 557
7088.50 571
7089.30 593
7090.09 691
7090.89 764
7091.68 745
7092.48 797
7093.27 793
7094.07 765
7094.86 744
7095.66 719
7096.45 697
7097.25 698
7098.04 654
7098.84 607
7099.63 595
7100.43 649
7101.22 561
7102.02 596
7102.81 588
7103.61 573
7104.40 544
7105.20 637
7105.99 580
7106.79 577
7107.59 575
7108.38 534
7109.18 541
7109.97 530
7110.77 538
7111.56 510
7112.36 506
7113.16 454
7113.95 445
7114.75 464
7115.54 481
7116.34 528
7117.14 500
7117.93 473
7118.73 434
7119.52 483
7120.32 533
7121.12 528
7121.91 447
7122.71 434
7123.51 461
7124.30 424
7125.10 384
7125.90 448
7126.69 460
7127.49 460
7128.29 461
7129.08 498
7129.88 510
7130.68 524
7131.47 459
7132.27 472
7133.07 484
7133.86 493
7134.66 459
7135.46 496
7136.26 479
7137.05 392
7137.85 441
7138.65 467
7139.44 446
7140.24 469
7141.04 417
7141.84 441
7142.63 448
7143.43 503
7144.23 455
7145.03 471
7145.83 470
7146.62 427
7147.42 485
7148.22 488
7149.02 519
7149.81 493
7150.61 510
7151.41 495
7152.21 431
7153.01 462
7153.80 496
7154.60 454
7155.40 429
7156.20 397
7157.00 441
7157.80 432
7158.59 443
7159.39 417
7160.19 414
7160.99 369
7161.79 370
7162.59 439
7163.39 455
7164.18 487
7164.98 447
7165.78 430
7166.58 386
7167.38 432
7168.18 378
7168.98 401
7169.78 436
7170.58 464
7171.38 424
7172.17 447
7172.97 401
7173.77 412
7174.57 442
7175.37 395
7176.17 384
7176.97 453
7177.77 362
7178.57 448
7179.37 436
7180.17 430
7180.97 422
7181.77 437
7182.57 414
7183.37 442
7184.17 439
7184.97 460
7185.77 434
7186.57 435
7187.37 406
7188.17 397
7188.97 347
7189.77 394
7190.57 390
7191.37 377
7192.17 349
7192.97 382
7193.77 373
7194.57 417
7195.37 411
7196.17 410
7196.97 350
7197.77 358
7198.57 387
7199.37 381
7200.17 430
7200.97 409
7201.77 338
7202.58 360
7203.38 380
7204.18 368
7204.98 369
7205.78 418
7206.58 437
7207.38 364
7208.18 345
7208.98 354
7209.79 377
7210.59 396
7211.39 420
7212.19 369
7212.99 348
7213.79 388
7214.59 326
7215.40 352
7216.20 398
7217.00 392
7217.80 377
7218.60 343
7219.40 344
7220.21 346
7221.01 359
7221.81 402
7222.61 361
7223.41 369
7224.22 401
7225.02 361
7225.82 380
7226.62 395
7227.43 376
7228.23 373
7229.03 424
7229.83 384
7230.63 348
7231.44 355
7232.24 352
7233.04 403
7233.84 397
7234.65 422
7235.45 361
7236.25 407
7237.06 424
7237.86 380
7238.66 407
7239.46 367
7240.27 440
7241.07 371
7241.87 392
7242.68 381
7243.48 412
7244.28 381
7245.09 411
7245.89 418
7246.69 378
7247.50 367
7248.30 395
7249.10 415
7249.91 412
7250.71 422
7251.51 397
7252.32 451
7253.12 472
7253.92 454
7254.73 444
7255.53 404
7256.34 489
7257.14 494
7257.94 454
7258.75 427
7259.55 474
7260.36 431
7261.16 458
7261.96 511
7262.77 498
7263.57 475
7264.38 501
7265.18 553
7265.99 500
7266.79 482
7267.59 505
7268.40 514
7269.20 500
7270.01 461
7270.81 497
7271.62 567
7272.42 481
7273.23 486
7274.03 515
7274.84 553
7275.64 530
7276.45 548
7277.25 521
7278.06 525
7278.86 507
7279.67 607
7280.47 584
7281.28 565
7282.08 639
7282.89 706
7283.69 839
7284.50 941
7285.30 910
7286.11 971
7286.92 1002
7287.72 1016
7288.53 982
7289.33 820
7290.14 813
7290.94 696
7291.75 603
7292.56 672
7293.36 641
7294.17 616
7294.97 594
7295.78 542
7296.59 525
7297.39 550
7298.20 566
7299.00 582
7299.81 580
7300.62 589
7301.42 558
7302.23 586
7303.04 582
7303.84 514
7304.65 563
7305.46 606
7306.26 513
7307.07 538
7307.88 613
7308.68 644
7309.49 605
7310.30 628
7311.10 675
7311.91 663
7312.72 745
7313.52 775
7314.33 767
7315.14 660
7315.95 716
7316.75 814
7317.56 735
7318.37 793
7319.18 879
7319.98 950
7320.79 1084
7321.60 1132
7322.40 1113
7323.21 1093
7324.02 984
7324.83 1025
7325.64 980
7326.44 876
7327.25 825
7328.06 773
7328.87 724
7329.67 707
7330.48 643
7331.29 689
7332.10 698
7332.91 707
7333.71 708
7334.52 678
7335.33 716
7336.14 848
7336.95 883
7337.76 893
7338.56 891
7339.37 782
7340.18 778
7340.99 805
7341.80 674
7342.61 672
7343.42 626
7344.22 529
7345.03 648
7345.84 596
7346.65 593
7347.46 581
7348.27 543
7349.08 586
7349.89 588
7350.70 610
7351.51 604
7352.31 539
7353.12 506
7353.93 468
7354.74 501
7355.55 517
7356.36 555
7357.17 530
7357.98 542
7358.79 585
7359.60 583
7360.41 536
7361.22 538
7362.03 519
7362.84 577
7363.65 652
7364.46 610
7365.27 612
7366.08 628
7366.89 636
7367.70 643
7368.51 549
7369.32 539
7370.13 536
7370.94 569
7371.75 596
7372.56 557
7373.37 625
7374.18 627
7374.99 612
7375.80 594
7376.61 608
7377.42 675
7378.23 660
7379.04 658
7379.85 747
7380.66 879
7381.48 828
7382.29 837
7383.10 869
7383.91 914
7384.72 814
7385.53 834
7386.34 751
7387.15 625
7387.96 639
7388.77 594
7389.59 575
7390.40 511
7391.21 520
7392.02 497
7392.83 512
7393.64 484
7394.45 567
7395.27 519
7396.08 491
7396.89 515
7397.70 538
7398.51 562
7399.32 601
7400.14 606
7400.95 669
7401.76 735
7402.57 695
7403.38 670
7404.20 712
7405.01 653
7405.82 626
7406.63 657
7407.44 669
7408.26 575
7409.07 636
7409.88 531
7410.69 594
7411.51 525
7412.32 495
7413.13 507
7413.94 529
7414.76 499
7415.57 437
7416.38 453
7417.19 452
7418.01 483
7418.82 439
7419.63 416
7420.45 437
7421.26 436
7422.07 358
7422.88 414
7423.70 429
7424.51 412
7425.32 409
7426.14 380
7426.95 394
7427.76 418
7428.58 424
7429.39 460
7430.20 410
7431.02 382
7431.83 422
7432.64 400
7433.46 414
7434.27 446
7435.09 446
7435.90 409
7436.71 457
7437.53 374
7438.34 440
7439.16 455
7439.97 422
7440.78 464
7441.60 453
7442.41 453
7443.23 464
7444.04 468
7444.85 434
7445.67 448
7446.48 417
7447.30 404
7448.11 458
7448.93 385
7449.74 394
7450.56 398
7451.37 369
7452.18 441
7453.00 391
7453.81 443
7454.63 424
7455.44 451
7456.26 460
7457.07 375
7457.89 413
7458.70 425
7459.52 379
7460.33 404
7461.15 392
7461.96 378
7462.78 382
7463.59 375
7464.41 387
7465.23 381
7466.04 420
7466.86 403
7467.67 333
7468.49 436
7469.30 395
7470.12 428
7470.93 424
7471.75 369
7472.57 392
7473.38 411
7474.20 404
7475.01 399
7475.83 374
7476.65 340
7477.46 358
7478.28 376
7479.09 369
7479.91 374
7480.73 345
7481.54 371
7482.36 346
7483.18 352
7483.99 331
7484.81 392
7485.62 415
7486.44 323
7487.26 328
7488.07 370
7488.89 387
7489.71 389
7490.52 359
7491.34 354
7492.16 351
7492.98 352
7493.79 326
7494.61 311
7495.43 322
7496.24 363
7497.06 353
7497.88 333
7498.70 368
7499.51 344
7500.33 356
7501.15 395
7501.96 392
7502.78 354
7503.60 364
7504.42 425
7505.23 367
7506.05 322
7506.87 348
7507.69 329
7508.51 291
7509.32 339
7510.14 333
7510.96 322
7511.78 346
7512.59 373
7513.41 377
7514.23 312
7515.05 308
7515.87 356
7516.69 353
7517.50 351
7518.32 337
7519.14 356
7519.96 370
7520.78 415
7521.60 353
7522.41 352
7523.23 323
7524.05 302
7524.87 344
7525.69 318
7526.51 373
7527.33 337
7528.14 351
7528.96 317
7529.78 340
7530.60 341
7531.42 302
7532.24 260
7533.06 340
7533.88 357
7534.70 326
7535.52 362
7536.34 361
7537.16 365
7537.97 375
7538.79 340
7539.61 386
7540.43 389
7541.25 369
7542.07 385
7542.89 379
7543.71 359
7544.53 360
7545.35 405
7546.17 360
7546.99 358
7547.81 340
7548.63 332
7549.45 352
7550.27 396
7551.09 347
7551.91 357
7552.73 367
7553.55 339
7554.37 329
7555.19 313
7556.01 318
7556.83 346
7557.65 367
7558.47 384
7559.29 406
7560.11 368
7560.93 427
7561.76 409
7562.58 421
7563.40 391
7564.22 381
7565.04 428
7565.86 350
7566.68 385
7567.50 413
7568.32 351
7569.14 403
7569.96 418
7570.79 372
7571.61 360
7572.43 406
7573.25 379
7574.07 381
7574.89 339
7575.71 387
7576.54 347
7577.36 325
7578.18 360
7579.00 379
7579.82 365
7580.64 377
7581.46 399
7582.29 349
7583.11 357
7583.93 368
7584.75 400
7585.57 407
7586.40 432
7587.22 361
7588.04 393
7588.86 372
7589.68 378
7590.51 415
7591.33 357
7592.15 358
7592.97 376
7593.80 372
7594.62 440
7595.44 404
7596.26 361
7597.09 348
7597.91 352
7598.73 350
7599.55 431
7600.38 411
7601.20 427
7602.02 399
7602.85 389
7603.67 362
7604.49 431
7605.31 473
7606.14 447
7606.96 440
7607.78 494
7608.61 447
7609.43 449
7610.25 418
7611.08 442
7611.90 410
7612.72 408
7613.55 404
7614.37 437
7615.19 405
7616.02 411
7616.84 452
7617.67 409
7618.49 441
7619.31 480
7620.14 465
7620.96 400
7621.78 421
7622.61 419
7623.43 422
7624.26 373
7625.08 380
7625.91 418
7626.73 412
7627.55 393
7628.38 442
7629.20 484
7630.03 453
7630.85 484
7631.68 506
7632.50 504
7633.32 539
7634.15 546
7634.97 563
7635.80 509
7636.62 519
7637.45 503
7638.27 435
7639.10 400
7639.92 422
7640.75 408
7641.57 395
7642.40 383
7643.22 397
7644.05 435
7644.87 425
7645.70 373
7646.52 389
7647.35 386
7648.17 347
7649.00 363
7649.82 373
7650.65 369
7651.48 419
7652.30 362
7653.13 314
7653.95 282
7654.78 348
7655.60 334
7656.43 332
7657.26 313
7658.08 312
7658.91 362
7659.73 346
7660.56 362
7661.39 342
7662.21 348
7663.04 358
7663.86 298
7664.69 315
7665.52 322
7666.34 311
7667.17 323
7668.00 298
7668.82 340
7669.65 314
7670.48 351
7671.30 343
7672.13 331
7672.96 335
7673.78 312
7674.61 349
7675.44 356
7676.26 334
7677.09 317
7677.92 336
7678.74 327
7679.57 312
7680.40 320
7681.22 320
7682.05 310
7682.88 321
7683.71 314
7684.53 310
7685.36 340
7686.19 337
7687.02 336
7687.84 376
7688.67 303
7689.50 391
7690.33 341
7691.15 347
7691.98 318
7692.81 318
7693.64 329
7694.47 343
7695.29 334
7696.12 386
7696.95 362
7697.78 346
7698.61 342
7699.43 342
7700.26 363
7701.09 319
7701.92 304
7702.75 340
7703.57 372
7704.40 378
7705.23 354
7706.06 365
7706.89 356
7707.72 317
7708.55 340
7709.37 364
7710.20 322
7711.03 324
7711.86 340
7712.69 291
7713.52 345
7714.35 337
7715.18 334
7716.01 343
7716.83 301
7717.66 301
7718.49 307
7719.32 325
7720.15 374
7720.98 304
7721.81 333
7722.64 322
7723.47 319
7724.30 364
7725.13 309
7725.96 282
7726.79 294
7727.62 312
7728.45 309
7729.28 294
7730.11 344
7730.94 349
7731.77 302
7732.60 288
7733.42 330
7734.25 356
7735.09 332
7735.92 320
7736.75 311
7737.58 310
7738.41 291
7739.24 283
7740.07 294
7740.90 352
7741.73 340
7742.56 318
7743.39 360
7744.22 316
7745.05 385
7745.88 416
7746.71 482
7747.54 553
7748.37 613
7749.20 667
7750.03 698
7750.86 677
7751.70 612
7752.53 549
7753.36 538
7754.19 484
7755.02 416
7755.85 353
7756.68 319
7757.51 341
7758.34 335
7759.18 342
7760.01 312
7760.84 341
7761.67 348
7762.50 397
7763.33 368
7764.16 373
7765.00 382
7765.83 366
7766.66 359
7767.49 344
7768.32 292
7769.16 324
7769.99 338
7770.82 314
7771.65 327
7772.48 316
7773.32 338
7774.15 289
7774.98 291
7775.81 273
7776.64 294
7777.48 306
7778.31 323
7779.14 317
7779.97 290
7780.81 298
7781.64 297
7782.47 321
7783.30 291
7784.14 323
7784.97 317
7785.80 325
7786.64 307
7787.47 321
7788.30 360
7789.13 381
7789.97 338
7790.80 332
7791.63 338
7792.47 328
7793.30 333
7794.13 328
7794.97 282
7795.80 297
7796.63 287
7797.47 311
7798.30 277
7799.13 299
7799.97 310
7800.80 368
7801.63 389
7802.47 331
7803.30 361
7804.13 344
7804.97 344
7805.80 333
7806.64 287
7807.47 319
7808.30 288
7809.14 301
7809.97 320
7810.81 313
7811.64 299
7812.47 310
7813.31 333
7814.14 365
7814.98 314
7815.81 312
7816.65 362
7817.48 383
7818.32 330
7819.15 356
7819.98 344
7820.82 348
7821.65 314
7822.49 347
7823.32 379
7824.16 332
7824.99 330
7825.83 347
7826.66 385
7827.50 365
7828.33 328
7829.17 344
7830.00 341
7830.84 363
7831.67 371
7832.51 385
7833.34 368
7834.18 363
7835.02 424
7835.85 397
7836.69 372
7837.52 343
7838.36 318
7839.19 346
7840.03 333
7840.86 346
7841.70 348
7842.54 314
7843.37 328
7844.21 271
7845.04 293
7845.88 315
7846.72 328
7847.55 332
7848.39 336
7849.22 335
7850.06 316
7850.90 311
7851.73 315
7852.57 316
7853.41 335
7854.24 330
7855.08 349
7855.92 258
7856.75 299
7857.59 315
7858.43 318
7859.26 326
7860.10 319
7860.94 324
7861.77 321
7862.61 369
7863.45 384
7864.28 341
7865.12 329
7865.96 312
7866.79 293
7867.63 312
7868.47 296
7869.31 326
7870.14 305
7870.98 302
7871.82 314
7872.66 314
7873.49 352
7874.33 324
7875.17 318
7876.01 325
7876.84 308
7877.68 307
7878.52 337
7879.36 327
7880.19 347
7881.03 321
7881.87 367
7882.71 321
7883.55 311
7884.38 336
7885.22 313
7886.06 321
7886.90 350
7887.74 335
7888.57 333
7889.41 335
7890.25 330
7891.09 339
7891.93 372
7892.77 378
7893.61 309
7894.44 339
7895.28 295
7896.12 355
7896.96 352
7897.80 305
7898.64 281
7899.48 325
7900.32 356
7901.15 308
7901.99 296
7902.83 319
7903.67 349
7904.51 291
7905.35 281
7906.19 326
7907.03 308
7907.87 306
7908.71 301
7909.55 321
7910.39 333
7911.22 314
7912.06 288
7912.90 276
7913.74 268
7914.58 304
7915.42 341
7916.26 335
7917.10 320
7917.94 376
7918.78 367
7919.62 440
7920.46 403
7921.30 409
7922.14 357
7922.98 341
7923.82 369
7924.66 381
7925.50 341
7926.34 306
7927.18 272
7928.02 260
7928.86 263
7929.70 270
7930.55 287
7931.39 285
7932.23 299
7933.07 251
7933.91 283
7934.75 300
7935.59 279
7936.43 256
7937.27 280
7938.11 256
7938.95 293
7939.79 306
7940.63 319
7941.48 302
7942.32 329
7943.16 334
7944.00 295
7944.84 295
7945.68 291
7946.52 305
7947.36 318
7948.21 305
7949.05 311
7949.89 305
7950.73 312
7951.57 340
7952.41 323
7953.26 324
7954.10 333
7954.94 323
7955.78 300
7956.62 282
7957.47 304
7958.31 305
7959.15 306
7959.99 306
7960.83 297
7961.68 291
7962.52 294
7963.36 290
7964.20 299
7965.04 300
7965.89 332
7966.73 341
7967.57 323
7968.41 307
7969.26 321
7970.10 336
7970.94 334
7971.78 320
7972.63 323
7973.47 322
7974.31 293
7975.16 327
7976.00 309
7976.84 316
7977.68 314
7978.53 348
7979.37 306
7980.21 311
7981.06 301
7981.90 305
7982.74 330
7983.59 316
7984.43 263
7985.27 268
7986.12 333
7986.96 281
7987.80 291
7988.65 286
7989.49 308
7990.34 337
7991.18 335
7992.02 300
7992.87 271
7993.71 294
7994.55 290
7995.40 212
7996.24 253
7997.09 264
7997.93 268
7998.77 274
7999.62 224
8000.46 242
8001.31 279
8002.15 282
8003.00 264
8003.84 250
8004.68 247
8005.53 307
8006.37 317
8007.22 319
8008.06 301
8008.91 296
8009.75 271
8010.60 284
8011.44 301
8012.29 304
8013.13 300
8013.98 261
8014.82 267
8015.67 297
8016.51 234
8017.36 294
8018.20 276
8019.05 289
8019.89 261
8020.74 313
8021.58 292
8022.43 258
8023.27 244
8024.12 256
8024.96 291
8025.81 263
8026.66 287
8027.50 285
8028.35 287
8029.19 275
8030.04 299
8030.88 276
8031.73 303
8032.58 310
8033.42 343
8034.27 274
8035.11 246
8035.96 306
8036.81 352
8037.65 293
8038.50 315
8039.35 351
8040.19 318
8041.04 298
8041.88 280
8042.73 269
8043.58 266
8044.42 290
8045.27 289
8046.12 263
8046.96 268
8047.81 273
8048.66 304
8049.50 265
8050.35 248
8051.20 259
8052.04 261
8052.89 268
8053.74 228
8054.59 238
8055.43 286
8056.28 312
8057.13 313
8057.97 285
8058.82 270
8059.67 284
8060.52 304
8061.36 238
8062.21 248
8063.06 216
8063.91 238
8064.75 229
8065.60 257
8066.45 261
8067.30 252
8068.15 237
8068.99 261
8069.84 260
8070.69 284
8071.54 287
8072.38 275
8073.23 265
8074.08 232
8074.93 247
8075.78 247
8076.63 240
8077.47 238
8078.32 224
8079.17 245
8080.02 263
8080.87 287
8081.72 299
8082.56 219
8083.41 228
8084.26 221
8085.11 232
8085.96 225
8086.81 242
8087.66 226
8088.51 221
8089.35 263
8090.20 286
8091.05 274
8091.90 270
8092.75 229
8093.60 250
8094.45 243
8095.30 257
8096.15 241
8097.00 289
8097.85 267
8098.70 233
8099.55 238
8100.39 274
8101.24 288
8102.09 290
8102.94 225
8103.79 251
8104.64 272
8105.49 290
8106.34 257
8107.19 286
8108.04 283
8108.89 270
8109.74 256
8110.59 223
8111.44 248
8112.29 251
8113.14 260
8113.99 249
8114.84 239
8115.69 256
8116.54 235
8117.39 314
8118.24 289
8119.09 250
8119.95 260
8120.80 286
8121.65 252
8122.50 276
8123.35 268
8124.20 252
8125.05 205
8125.90 244
8126.75 231
8127.60 257
8128.45 242
8129.30 261
8130.15 244
8131.01 249
8131.86 246
8132.71 239
8133.56 220
8134.41 250
8135.26 307
8136.11 258
8136.96 238
8137.82 245
8138.67 235
8139.52 251
8140.37 244
8141.22 283
8142.07 285
8142.93 272
8143.78 244
8144.63 240
8145.48 243
8146.33 213
8147.19 222
8148.04 269
8148.89 311
8149.74 286
8150.59 256
8151.45 261
8152.30 277
8153.15 290
8154.00 264
8154.85 262
8155.71 286
8156.56 317
8157.41 301
8158.26 268
8159.12 311
8159.97 258
8160.82 243
8161.68 294
8162.53 266
8163.38 242
8164.23 222
8165.09 221
8165.94 229
8166.79 209
8167.65 205
8168.50 231
8169.35 252
8170.20 250
8171.06 234
8171.91 247
8172.76 220
8173.62 219
8174.47 228
8175.32 229
8176.18 248
8177.03 248
8177.89 214
8178.74 220
8179.59 211
8180.45 231
8181.30 263
8182.15 217
8183.01 212
8183.86 210
8184.72 288
8185.57 229
8186.42 256
8187.28 225
8188.13 189
8188.99 211
8189.84 197
8190.69 236
8191.55 221
8192.40 217
8193.26 198
8194.11 234
8194.97 259
8195.82 276
8196.68 210
8197.53 220
8198.38 199
8199.24 218
8200.09 219
8200.95 249
8201.80 223
8202.66 218
8203.51 246
8204.37 247
8205.22 272
8206.08 213
8206.93 209
8207.79 229
8208.64 236
8209.50 223
8210.35 256
8211.21 268
8212.06 221
8212.92 223
8213.78 220
8214.63 227
8215.49 234
8216.34 193
8217.20 225
8218.05 262
8218.91 258
8219.76 242
8220.62 279
8221.48 282
8222.33 247
8223.19 289
8224.04 301
8224.90 243
8225.76 219
8226.61 287
8227.47 224
8228.32 235
8229.18 216
8230.04 252
8230.89 249
8231.75 212
8232.61 218
8233.46 234
8234.32 230
8235.18 251
8236.03 237
8236.89 231
8237.75 250
8238.60 245
8239.46 242
8240.32 273
8241.17 222
8242.03 224
8242.89 242
8243.74 252
8244.60 211
8245.46 233
8246.31 234
8247.17 239
8248.03 256
8248.89 282
8249.74 274
8250.60 268
8251.46 197
8252.32 202
8253.17 210
8254.03 253
8254.89 251
8255.75 237
8256.60 293
8257.46 241
8258.32 243
8259.18 226
8260.04 247
8260.89 216
8261.75 238
8262.61 234
8263.47 241
8264.33 230
8265.18 218
8266.04 234
8266.90 250
8267.76 227
8268.62 212
8269.47 249
8270.33 241
8271.19 207
8272.05 182
8272.91 224
8273.77 240
8274.63 249
8275.48 209
8276.34 237
8277.20 211
8278.06 222
8278.92 228
8279.78 222
8280.64 259
8281.50 235
8282.36 252
8283.21 265
8284.07 191
8284.93 212
8285.79 235
8286.65 249
8287.51 243
8288.37 252
8289.23 268
8290.09 274
8290.95 245
8291.81 237
8292.67 259
8293.53 249
8294.39 225
8295.25 268
8296.11 276
8296.97 245
8297.82 266
8298.68 260
8299.54 262
8300.40 283
8301.26 246
8302.12 217
8302.98 252
8303.84 277
8304.71 233
8305.57 225
8306.43 242
8307.29 234
8308.15 238
8309.01 247
8309.87 273
8310.73 255
8311.59 251
8312.45 243
8313.31 237
8314.17 223
8315.03 212
8315.89 197
8316.75 224
8317.61 247
8318.47 224
8319.33 205
8320.20 263
8321.06 277
8321.92 257
8322.78 293
8323.64 237
8324.50 255
8325.36 246
8326.22 278
8327.09 266
8327.95 210
8328.81 245
8329.67 244
8330.53 277
8331.39 305
8332.25 222
8333.12 282
8333.98 318
8334.84 268
8335.70 274
8336.56 239
8337.42 237
8338.29 259
8339.15 210
8340.01 213
8340.87 213
8341.73 260
8342.60 254
8343.46 237
8344.32 304
8345.18 307
8346.05 251
8346.91 230
8347.77 248
8348.63 274
8349.50 250
8350.36 278
8351.22 278
8352.08 305
8352.95 291
8353.81 250
8354.67 250
8355.53 295
8356.40 241
8357.26 286
8358.12 339
8358.99 280
8359.85 258
8360.71 292
8361.58 308
8362.44 275
8363.30 285
8364.17 307
8365.03 318
8365.89 278
8366.76 293
8367.62 254
8368.48 280
8369.35 291
8370.21 303
8371.07 298
8371.94 290
8372.80 284
8373.66 231
8374.53 286
8375.39 324
8376.26 284
8377.12 315
8377.98 292
8378.85 310
8379.71 265
8380.58 268
8381.44 284
8382.30 317
8383.17 311
8384.03 301
8384.90 298
8385.76 334
8386.63 320
8387.49 306
8388.35 296
8389.22 323
8390.08 319
8390.95 333
8391.81 290
8392.68 316
8393.54 354
8394.41 316
8395.27 359
8396.14 325
8397.00 333
8397.87 306
8398.73 319
8399.60 373
8400.46 325
8401.33 353
8402.19 306
8403.06 349
8403.92 366
8404.79 373
8405.65 350
8406.52 396
8407.39 351
8408.25 368
8409.12 371
8409.98 345
8410.85 377
8411.71 351
8412.58 365
8413.44 426
8414.31 418
8415.18 420
8416.04 378
8416.91 391
8417.77 453
8418.64 442
8419.51 437
8420.37 373
8421.24 403
8422.11 368
8422.97 433
8423.84 446
8424.70 459
8425.57 437
8426.44 471
8427.30 502
8428.17 474
8429.04 471
8429.90 476
8430.77 485
8431.64 474
8432.50 489
8433.37 485
8434.24 499
8435.10 543
8435.97 576
8436.84 571
8437.71 539
8438.57 567
8439.44 574
8440.31 550
8441.17 558
8442.04 579
8442.91 586
8443.78 633
8444.64 619
8445.51 645
8446.38 597
8447.25 588
8448.11 668
8448.98 671
8449.85 652
8450.72 703
8451.58 731
8452.45 789
8453.32 869
8454.19 975
8455.06 1219
8455.92 1455
8456.79 1669
8457.66 1914
8458.53 2015
8459.40 1974
8460.27 1731
8461.13 1695
8462.00 1519
8462.87 1134
8463.74 1019
8464.61 857
8465.48 820
8466.34 682
8467.21 583
8468.08 529
8468.95 532
8469.82 589
8470.69 515
8471.56 460
8472.42 496
8473.29 486
8474.16 445
8475.03 470
8475.90 434
8476.77 411
8477.64 410
8478.51 463
8479.38 461
8480.25 381
8481.12 370
8481.99 464
8482.85 483
8483.72 476
8484.59 421
8485.46 419
8486.33 479
8487.20 456
8488.07 465
8488.94 438
8489.81 452
8490.68 483
8491.55 418
8492.42 452
8493.29 464
8494.16 520
8495.03 581
8495.90 517
8496.77 556
8497.64 562
8498.51 584
8499.38 534
8500.25 502
8501.12 486
8501.99 485
8502.86 435
8503.73 419
8504.60 448
8505.47 440
8506.34 414
8507.22 425
8508.09 402
8508.96 460
8509.83 453
8510.70 439
8511.57 431
8512.44 428
8513.31 453
8514.18 468
8515.05 472
8515.92 456
8516.80 441
8517.67 472
8518.54 474
8519.41 456
8520.28 517
8521.15 540
8522.02 471
8522.89 473
8523.77 518
8524.64 512
8525.51 496
8526.38 476
8527.25 530
8528.12 541
8529.00 523
8529.87 498
8530.74 543
8531.61 535
8532.48 555
8533.36 537
8534.23 520
8535.10 529
8535.97 499
8536.84 448
8537.72 431
8538.59 568
8539.46 571
8540.33 556
8541.21 479
8542.08 492
8542.95 525
8543.82 482
8544.70 474
8545.57 454
8546.44 436
8547.31 410
8548.19 350
8549.06 415
8549.93 408
8550.80 409
8551.68 453
8552.55 386
8553.42 443
8554.30 425
8555.17 432
8556.04 467
8556.92 419
8557.79 508
8558.66 483
8559.54 505
8560.41 467
8561.28 420
8562.16 419
8563.03 391
8563.90 397
8564.78 371
8565.65 337
8566.52 453
8567.40 373
8568.27 409
8569.15 417
8570.02 385
8570.89 390
8571.77 408
8572.64 443
8573.51 436
8574.39 409
8575.26 397
8576.14 373
8577.01 369
8577.89 347
8578.76 371
8579.63 353
8580.51 355
8581.38 396
8582.26 380
8583.13 364
8584.01 351
8584.88 386
8585.76 355
8586.63 340
8587.51 369
8588.38 361
8589.26 413
8590.13 390
8591.00 372
8591.88 367
8592.75 406
8593.63 448
8594.51 407
8595.38 356
8596.26 364
8597.13 379
8598.01 384
8598.88 387
8599.76 404
8600.63 406
8601.51 410
8602.38 392
8603.26 427
8604.13 425
8605.01 440
8605.89 445
8606.76 406
8607.64 462
8608.51 445
8609.39 449
8610.26 420
8611.14 396
8612.02 479
8612.89 481
8613.77 429
8614.65 425
8615.52 422
8616.40 436
8617.27 460
8618.15 508
8619.03 436
8619.90 417
8620.78 417
8621.66 450
8622.53 454
8623.41 485
8624.29 458
8625.16 465
8626.04 469
8626.92 490
8627.79 482
8628.67 463
8629.55 436
8630.42 464
8631.30 550
8632.18 510
8633.05 480
8633.93 492
8634.81 485
8635.69 559
8636.56 450
8637.44 462
8638.32 511
8639.20 552
8640.07 515
8640.95 542
8641.83 489
8642.71 449
8643.58 525
8644.46 556
8645.34 556
8646.22 554
8647.09 563
8647.97 553
8648.85 588
8649.73 612
8650.61 634
8651.48 601
8652.36 566
8653.24 581
8654.12 583
8655.00 658
8655.87 629
8656.75 600
8657.63 602
8658.51 625
8659.39 584
8660.27 555
8661.14 491
8662.02 594
8662.90 654
8663.78 665
8664.66 659
8665.54 694
8666.42 655
8667.30 643
8668.17 621
8669.05 568
8669.93 627
8670.81 678
8671.69 819
8672.57 814
8673.45 891
8674.33 1052
8675.21 998
8676.09 1042
8676.97 1011
8677.84 1022
8678.72 1012
8679.60 967
8680.48 984
8681.36 866
8682.24 755
8683.12 769
8684.00 775
8684.88 769
8685.76 690
8686.64 770
8687.52 771
8688.40 778
8689.28 763
8690.16 897
8691.04 936
8691.92 1122
8692.80 1230
8693.68 1280
8694.56 1349
8695.44 1440
8696.32 1273
8697.20 1207
8698.08 1100
8698.96 1002
8699.84 1009
8700.72 893
8701.60 762
8702.48 766
8703.37 761
8704.25 694
8705.13 682
8706.01 685
8706.89 681
8707.77 717
8708.65 716
8709.53 686
8710.41 671
8711.29 690
8712.17 697
8713.06 692
8713.94 699
8714.82 700
8715.70 760
8716.58 730
8717.46 721
8718.34 720
8719.22 628
8720.11 737
8720.99 716
8721.87 765
8722.75 762
8723.63 736
8724.51 777
8725.40 737
8726.28 787
8727.16 753
8728.04 758
8728.92 801
8729.81 783
8730.69 867
8731.57 850
8732.45 809
8733.33 857
8734.22 892
8735.10 913
8735.98 907
8736.86 965
8737.75 933
8738.63 878
8739.51 877
8740.39 918
8741.28 846
8742.16 878
8743.04 937
8743.92 921
8744.81 966
8745.69 918
8746.57 883
8747.46 887
8748.34 888
8749.22 926
8750.10 951
8750.99 961
8751.87 961
8752.75 1045
8753.64 1002
8754.52 936
8755.40 976
8756.29 1027
8757.17 1031
8758.05 989
8758.94 991
8759.82 1050
8760.70 1017
8761.59 1027
8762.47 1092
8763.35 1106
8764.24 1127
8765.12 1160
8766.01 1272
8766.89 1363
8767.77 1339
8768.66 1353
8769.54 1342
8770.43 1340
8771.31 1337
8772.19 1351
8773.08 1364
8773.96 1440
8774.85 1305
8775.73 1230
8776.62 1285
8777.50 1308
8778.38 1413
8779.27 1630
8780.15 2005
8781.04 2359
8781.92 2984
8782.81 3559
8783.69 3937
8784.58 4056
8785.46 3861
8786.35 3597
8787.23 3160
8788.12 2845
8789.00 2360
8789.89 2001
8790.77 1724
8791.66 1455
8792.54 1363
8793.43 1225
8794.31 1102
8795.20 1071
8796.08 1055
8796.97 1057
8797.85 1186
8798.74 1269
8799.62 1309
8800.51 1232
8801.40 1203
8802.28 1200
8803.17 1232
8804.05 1200
8804.94 1060
8805.82 1010
8806.71 955
8807.60 903
8808.48 807
8809.37 817
8810.25 860
8811.14 786
8812.03 780
8812.91 874
8813.80 857
8814.69 882
8815.57 865
8816.46 816
8817.34 828
8818.23 817
8819.12 884
8820.00 923
8820.89 906
8821.78 834
8822.66 859
8823.55 896
8824.44 867
8825.32 838
8826.21 859
8827.10 837
8827.99 752
8828.87 768
8829.76 747
8830.65 765
8831.53 749
8832.42 804
8833.31 739
8834.20 733
8835.08 729
8835.97 765
8836.86 744
8837.74 741
8838.63 745
8839.52 767
8840.41 795
8841.30 762
8842.18 791
8843.07 763
8843.96 720
8844.85 714
8845.73 769
8846.62 774
8847.51 784
8848.40 863
8849.29 827
8850.17 788
8851.06 721
8851.95 742
8852.84 822
8853.73 823
8854.61 796
8855.50 779
8856.39 812
8857.28 851
8858.17 790
8859.06 783
8859.95 800
8860.83 799
8861.72 839
8862.61 825
8863.50 784
8864.39 687
8865.28 725
8866.17 769
8867.06 686
8867.94 657
8868.83 687
8869.72 649
8870.61 679
8871.50 594
8872.39 564
8873.28 624
8874.17 660
8875.06 584
8875.95 590
8876.84 577
8877.73 598
8878.62 564
8879.51 519
8880.40 547
8881.28 564
8882.17 540
8883.06 559
8883.95 558
8884.84 515
8885.73 606
8886.62 567
8887.51 505
8888.40 510
8889.29 510
8890.18 498
8891.07 450
8891.96 459
8892.85 531
8893.74 479
8894.63 477
8895.53 454
8896.42 481
8897.31 459
8898.20 454
8899.09 438
8899.98 441
8900.87 445
8901.76 433
8902.65 465
8903.54 421
8904.43 434
8905.32 479
8906.21 479
8907.10 409
8907.99 404
8908.89 389
8909.78 361
8910.67 393
8911.56 381
8912.45 419
8913.34 404
8914.23 422
8915.12 394
8916.02 407
8916.91 386
8917.80 372
8918.69 360
8919.58 350
8920.47 404
8921.36 387
8922.26 403
8923.15 390
8924.04 400
8924.93 374
8925.82 412
8926.72 422
8927.61 395
8928.50 387
8929.39 430
8930.28 420
8931.18 427
8932.07 422
8932.96 419
8933.85 411
8934.75 421
8935.64 433
8936.53 397
8937.42 346
8938.31 357
8939.21 393
8940.10 365
8940.99 364
8941.89 374
8942.78 344
8943.67 326
8944.56 355
8945.46 367
8946.35 356
8947.24 368
8948.14 348
8949.03 306
8949.92 340
8950.81 324
8951.71 335
8952.60 352
8953.49 363
8954.39 344
8955.28 327
8956.17 365
8957.07 342
8957.96 340
8958.85 313
8959.75 294
8960.64 332
8961.54 340
8962.43 312
8963.32 304
8964.22 293
8965.11 307
8966.00 295
8966.90 291
8967.79 393
8968.69 323
8969.58 340
8970.47 305
8971.37 283
8972.26 320
8973.16 317
8974.05 324
8974.95 318
8975.84 285
8976.73 304
8977.63 297
8978.52 314
8979.42 305
8980.31 317
8981.21 306
8982.10 308
8983.00 273
8983.89 283
8984.79 305
8985.68 291
8986.58 304
8987.47 302
8988.37 263
8989.26 276
8990.16 277
8991.05 281
8991.95 291
8992.84 281
8993.74 279
8994.63 295
8995.53 281
8996.42 279
8997.32 269
8998.21 265
8999.11 243
9000.01 290
9000.90 294
9001.80 256
9002.69 264
9003.59 281
9004.48 297
9005.38 312
9006.28 304
9007.17 261
9008.07 284
9008.96 277
9009.86 278
9010.76 271
9011.65 241
9012.55 214
9013.45 253
9014.34 232
9015.24 262
9016.13 283
9017.03 264
9017.93 244
9018.82 277
9019.72 253
9020.62 222
9021.51 245
9022.41 266
9023.31 251
9024.20 287
9025.10 255
9026.00 264
9026.89 235
9027.79 250
9028.69 247
9029.59 263
9030.48 264
9031.38 283
9032.28 245
9033.17 256
9034.07 298
9034.97 258
9035.87 264
9036.76 265
9037.66 228
9038.56 223
9039.46 241
9040.35 257
9041.25 237
9042.15 238
9043.05 248
9043.94 261
9044.84 270
9045.74 253
9046.64 241
9047.54 236
9048.43 249
9049.33 254
9050.23 235
9051.13 228
9052.03 200
9052.92 243
9053.82 239
9054.72 229
9055.62 282
9056.52 262
9057.42 239
9058.32 240
9059.21 280
9060.11 248
9061.01 234
9061.91 260
9062.81 237
9063.71 239
9064.61 229
9065.50 266
9066.40 257
9067.30 257
9068.20 273
9069.10 271
9070.00 263
9070.90 268
9071.80 238
9072.70 235
9073.60 244
9074.50 233
9075.40 254
9076.29 220
9077.19 230
9078.09 249
9078.99 235
9079.89 222
9080.79 203
9081.69 232
9082.59 232
9083.49 211
9084.39 226
9085.29 238
9086.19 283
9087.09 226
9087.99 250
9088.89 251
9089.79 228
9090.69 220
9091.59 224
9092.49 278
9093.39 242
9094.29 216
9095.19 230
9096.09 218
9096.99 240
9097.89 249
9098.79 249
9099.69 237
9100.60 202
9101.50 206
9102.40 232
9103.30 241
9104.20 258
9105.10 221
9106.00 241
9106.90 264
9107.80 271
9108.70 288
9109.60 192
9110.50 217
9111.41 252
9112.31 290
9113.21 234
9114.11 225
9115.01 261
9115.91 245
9116.81 236
9117.72 244
9118.62 234
9119.52 232
9120.42 240
9121.32 237
9122.22 264
9123.12 278
9124.03 264
9124.93 237
9125.83 274
9126.73 254
9127.63 284
9128.54 234
9129.44 234
9130.34 223
9131.24 217
9132.14 247
9133.05 252
9133.95 233
9134.85 220
9135.75 225
9136.66 240
9137.56 242
9138.46 237
9139.36 260
9140.27 231
9141.17 221
9142.07 271
9142.97 257
9143.88 208
9144.78 197
9145.68 246
9146.59 224
9147.49 249
9148.39 245
9149.29 252
9150.20 222
9151.10 227
9152.00 252
9152.91 236
9153.81 249
9154.71 237
9155.62 226
9156.52 232
9157.42 240
9158.33 268
9159.23 260
9160.13 228
9161.04 227
9161.94 207
9162.84 219
9163.75 228
9164.65 230
9165.56 193
9166.46 207
9167.36 247
9168.27 236
9169.17 218
9170.08 210
9170.98 221
9171.88 227
9172.79 246
9173.69 235
9174.60 217
9175.50 225
9176.41 247
9177.31 244
9178.21 254
9179.12 244
9180.02 197
9180.93 250
9181.83 254
9182.74 229
9183.64 192
9184.55 209
9185.45 218
9186.36 246
9187.26 257
9188.17 242
9189.07 270
9189.98 226
9190.88 266
9191.79 255
9192.69 231
9193.60 228
9194.50 247
9195.41 236
9196.31 233
9197.22 245
9198.12 244
9199.03 236
9199.93 253
9200.84 256
9201.75 245
9202.65 237
9203.56 248
9204.46 240
9205.37 261
9206.27 247
9207.18 222
9208.09 215
9208.99 231
9209.90 210
9210.80 277
9211.71 272
9212.62 225
9213.52 249
9214.43 215
9215.34 232
9216.24 252
9217.15 214
9218.05 243
9218.96 228
9219.87 249
9220.77 264
9221.68 259
9222.59 232
9223.49 227
9224.40 208
9225.31 215
9226.21 264
9227.12 226
9228.03 191
9228.93 200
9229.84 193
9230.75 215
9231.66 209
9232.56 194
9233.47 221
9234.38 221
9235.28 280
9236.19 210
9237.10 235
9238.01 238
9238.91 234
9239.82 204
9240.73 212
9241.64 252
9242.54 233
9243.45 233
9244.36 216
9245.27 212
9246.18 207
9247.08 196
9247.99 258
9248.90 250
9249.81 243
9250.71 242
9251.62 277
9252.53 243
9253.44 224
9254.35 224
9255.26 242
9256.16 211
9257.07 258
9257.98 244
9258.89 236
9259.80 246
9260.71 264
9261.61 235
9262.52 221
9263.43 241
9264.34 264
9265.25 198
9266.16 203
9267.07 219
9267.98 234
9268.88 205
9269.79 216
9270.70 231
9271.61 264
9272.52 278
9273.43 233
9274.34 243
9275.25 254
9276.16 268
9277.07 251
9277.98 256
9278.89 267
9279.80 258
9280.70 241
9281.61 209
9282.52 247
9283.43 265
9284.34 218
9285.25 245
9286.16 234
9287.07 238
9287.98 229
9288.89 222
9289.80 266
9290.71 263
9291.62 262
9292.53 259
9293.44 230
9294.35 235
9295.26 277
9296.17 255
9297.08 258
9297.99 264
9298.90 219
9299.81 227
9300.73 228
9301.64 228
9302.55 205
9303.46 226
9304.37 240
9305.28 269
9306.19 230
9307.10 260
9308.01 244
9308.92 198
9309.83 204
9310.74 219
9311.65 237
9312.57 239
9313.48 247
9314.39 258
9315.30 248
9316.21 247
9317.12 222
9318.03 254
9318.94 214
9319.86 217
9320.77 181
9321.68 216
9322.59 229
9323.50 225
9324.41 214
9325.33 224
9326.24 187
9327.15 212
9328.06 211
9328.97 217
9329.88 219
9330.80 216
9331.71 236
9332.62 225
9333.53 215
9334.44 212
9335.36 219
9336.27 180
9337.18 206
9338.09 198
9339.01 216
9339.92 237
9340.83 252
9341.74 244
9342.66 238
9343.57 219
9344.48 241
9345.39 234
9346.31 220
9347.22 205
9348.13 206
9349.05 231
9349.96 218
9350.87 214
9351.78 239
9352.70 254
9353.61 249
9354.52 270
9355.44 208
9356.35 228
9357.26 249
9358.18 254
9359.09 245
9360.00 220
9360.92 243
9361.83 260
9362.74 234
9363.66 221
9364.57 214
9365.48 242
9366.40 227
9367.31 253
9368.23 236
9369.14 218
9370.05 231
9370.97 209
9371.88 234
9372.80 242
9373.71 269
9374.62 245
9375.54 229
9376.45 233
9377.37 252
9378.28 284
9379.19 246
9380.11 244
9381.02 248
9381.94 224
9382.85 228
9383.77 205
9384.68 225
9385.60 246
9386.51 210
9387.43 236
9388.34 257
9389.26 285
9390.17 283
9391.09 298
9392.00 265
9392.91 272
9393.83 224
9394.75 253
9395.66 284
9396.58 268
9397.49 277
9398.41 243
9399.32 285
9400.24 297
9401.15 268
9402.07 314
9402.98 277
9403.90 292
9404.81 294
9405.73 287
9406.65 280
9407.56 281
9408.48 293
9409.39 263
9410.31 254
9411.22 224
9412.14 278
9413.06 282
9413.97 278
9414.89 269
9415.80 264
9416.72 262
9417.64 261
9418.55 235
9419.47 266
9420.39 225
9421.30 254
9422.22 294
9423.14 276
9424.05 230
9424.97 250
9425.88 260
9426.80 248
9427.72 249
9428.64 258
9429.55 263
9430.47 264
9431.39 274
9432.30 252
9433.22 272
9434.14 253
9435.05 266
9435.97 256
9436.89 246
9437.81 264
9438.72 272
9439.64 236
9440.56 253
9441.47 228
9442.39 234
9443.31 249
9444.23 277
9445.14 307
9446.06 283
9446.98 252
9447.90 240
9448.81 234
9449.73 254
9450.65 221
9451.57 250
9452.49 293
9453.40 361
9454.32 277
9455.24 340
9456.16 349
9457.08 360
9457.99 334
9458.91 331
9459.83 299
9460.75 284
9461.67 279
9462.59 275
9463.50 256
9464.42 240
9465.34 258
9466.26 245
9467.18 263
9468.10 287
9469.02 258
9469.94 233
9470.85 268
9471.77 235
9472.69 244
9473.61 236
9474.53 232
9475.45 265
9476.37 258
9477.29 228
9478.21 239
9479.13 261
9480.04 256
9480.96 278
9481.88 249
9482.80 285
9483.72 253
9484.64 287
9485.56 272
9486.48 270
9487.40 313
9488.32 341
9489.24 291
9490.16 277
9491.08 290
9492.00 256
9492.92 268
9493.84 274
9494.76 293
9495.68 243
9496.60 279
9497.52 260
9498.44 274
9499.36 226
9500.28 245
9501.20 236
9502.12 265
9503.04 277
9503.96 224
9504.88 247
9505.80 239
9506.72 247
9507.64 251
9508.56 229
9509.48 256
9510.41 264
9511.33 245
9512.25 280
9513.17 251
9514.09 215
9515.01 267
9515.93 260
9516.85 244
9517.77 234
9518.69 271
9519.61 265
9520.54 289
9521.46 290
9522.38 262
9523.30 280
9524.22 294
9525.14 270
9526.06 269
9526.99 272
9527.91 275
9528.83 287
9529.75 311
9530.67 316
9531.59 296
9532.52 341
9533.44 386
9534.36 360
9535.28 364
9536.20 377
9537.13 364
9538.05 344
9538.97 349
9539.89 337
9540.81 314
9541.74 294
9542.66 287
9543.58 278
9544.50 319
9545.43 309
9546.35 351
9547.27 275
9548.19 279
9549.12 258
9550.04 256
9550.96 277
9551.88 255
9552.81 268
9553.73 256
9554.65 261
9555.58 250
9556.50 265
9557.42 289
9558.34 269
9559.27 276
9560.19 309
9561.11 306
9562.04 276
9562.96 248
9563.88 308
9564.81 267
9565.73 269
9566.65 262
9567.58 254
9568.50 273
9569.43 265
9570.35 251
9571.27 259
9572.20 231
9573.12 250
9574.04 276
9574.97 233
9575.89 255
9576.82 234
9577.74 306
9578.66 241
9579.59 251
9580.51 244
9581.44 254
9582.36 240
9583.28 242
9584.21 236
9585.13 263
9586.06 255
9586.98 268
9587.91 248
9588.83 265
9589.76 266
9590.68 274
9591.60 255
9592.53 271
9593.45 257
9594.38 281
9595.30 263
9596.23 227
9597.15 289
9598.08 257
9599.00 264
9599.93 213
9600.85 269
9601.78 254
9602.70 273
9603.63 330
9604.55 314
9605.48 280
9606.41 271
9607.33 288
9608.26 268
9609.18 288
9610.11 263
9611.03 253
9611.96 303
9612.88 242
9613.81 291
9614.74 286
9615.66 303
9616.59 293
9617.51 284
9618.44 270
9619.37 274
9620.29 285
9621.22 305
9622.14 292
9623.07 300
9624.00 284
9624.92 320
9625.85 322
9626.78 319
9627.70 310
9628.63 302
9629.55 294
9630.48 289
9631.41 305
9632.33 305
9633.26 316
9634.19 350
9635.11 359
9636.04 344
9636.97 365
9637.90 313
9638.82 318
9639.75 345
9640.68 347
9641.60 344
9642.53 353
9643.46 355
9644.38 344
9645.31 347
9646.24 381
9647.17 397
9648.09 406
9649.02 364
9649.95 401
9650.88 417
9651.80 442
9652.73 482
9653.66 441
9654.59 444
9655.51 386
9656.44 401
9657.37 393
9658.30 345
9659.23 385
9660.15 385
9661.08 362
9662.01 348
9662.94 325
9663.87 375
9664.80 343
9665.72 400
9666.65 376
9667.58 387
9668.51 423
9669.44 393
9670.37 377
9671.29 349
9672.22 414
9673.15 396
9674.08 368
9675.01 419
9675.94 422
9676.87 416
9677.79 358
9678.72 380
9679.65 384
9680.58 361
9681.51 389
9682.44 392
9683.37 360
9684.30 391
9685.23 420
9686.16 404
9687.09 406
9688.01 391
9688.94 381
9689.87 407
9690.80 433
9691.73 398
9692.66 426
9693.59 398
9694.52 404
9695.45 435
9696.38 413
9697.31 452
9698.24 468
9699.17 453
9700.10 459
9701.03 496
9701.96 549
9702.89 541
9703.82 512
9704.75 475
9705.68 476
9706.61 501
9707.54 457
9708.47 443
9709.40 392
9710.33 411
9711.26 411
9712.19 416
9713.12 435
9714.05 444
9714.98 382
9715.92 429
9716.85 464
9717.78 470
9718.71 464
9719.64 449
9720.57 446
9721.50 400
9722.43 377
9723.36 389
9724.29 405
9725.22 399
9726.16 377
9727.09 382
9728.02 359
9728.95 393
9729.88 381
9730.81 363
9731.74 337
9732.67 399
9733.61 405
9734.54 391
9735.47 429
9736.40 379
9737.33 436
9738.26 431
9739.20 380
9740.13 365
9741.06 373
9741.99 374
9742.92 362
9743.86 320
9744.79 346
9745.72 366
9746.65 333
9747.58 342
9748.52 325
9749.45 333
9750.38 335
9751.31 293
9752.25 317
9753.18 280
9754.11 306
9755.04 283
9755.98 308
9756.91 309
9757.84 341
9758.77 289
9759.71 316
9760.64 343
9761.57 364
9762.51 350
9763.44 316
9764.37 333
9765.30 314
9766.24 357
9767.17 340
9768.10 299
9769.04 270
9769.97 303
9770.90 311
9771.84 292
9772.77 316
9773.70 297
9774.64 290
9775.57 335
9776.50 349
9777.44 353
9778.37 359
9779.31 381
9780.24 413
9781.17 378
9782.11 388
9783.04 354
9783.97 349
9784.91 316
9785.84 337
9786.78 343
9787.71 328
9788.64 330
9789.58 341
9790.51 313
9791.45 320
9792.38 322
9793.32 318
9794.25 327
9795.19 298
9796.12 329
9797.05 295
9797.99 296
9798.92 322
9799.86 330
9800.79 333
9801.73 362
9802.66 298
9803.60 309
9804.53 323
9805.47 307
9806.40 243
9807.34 251
9808.27 251
9809.21 219
9810.14 245
9811.08 282
9812.01 294
9812.95 265
9813.88 286
9814.82 269
9815.75 263
9816.69 274
9817.63 255
9818.56 273
9819.50 276
9820.43 247
9821.37 275
9822.30 240
9823.24 240
9824.18 278
9825.11 247
9826.05 283
9826.98 256
9827.92 253
9828.86 219
9829.79 273
9830.73 257
9831.66 228
9832.60 239
9833.54 264
9834.47 277
9835.41 231
9836.35 255
9837.28 267
9838.22 311
9839.16 274
9840.09 242
9841.03 248
9841.97 262
9842.90 267
9843.84 284
9844.78 258
9845.71 244
9846.65 238
9847.59 255
9848.52 231
9849.46 234
9850.40 278
9851.34 242
9852.27 254
9853.21 241
9854.15 248
9855.08 261
9856.02 276
9856.96 242
9857.90 248
9858.83 259
9859.77 253
9860.71 256
9861.65 236
9862.58 293
9863.52 247
9864.46 318
9865.40 257
9866.34 254
9867.27 277
9868.21 248
9869.15 267
9870.09 238
9871.03 219
9871.96 241
9872.90 250
9873.84 217
9874.78 224
9875.72 237
9876.66 238
9877.59 221
9878.53 242
9879.47 237
9880.41 255
9881.35 274
9882.29 289
9883.23 271
9884.16 274
9885.10 280
9886.04 262
9886.98 255
9887.92 259
9888.86 275
9889.80 271
9890.74 247
9891.68 236
9892.61 230
9893.55 250
9894.49 212
9895.43 199
9896.37 245
9897.31 218
9898.25 248
9899.19 240
9900.13 249
9901.07 233
9902.01 240
9902.95 209
9903.89 207
9904.83 264
9905.77 250
9906.71 245
9907.65 235
9908.59 257
9909.53 235
9910.47 234
9911.41 285
9912.35 251
9913.29 289
9914.23 280
9915.17 267
9916.11 239
9917.05 254
9917.99 288
9918.93 271
9919.87 263
9920.81 263
9921.75 244
9922.69 266
9923.63 252
9924.57 271
9925.51 330
9926.45 409
9927.39 453
9928.33 488
9929.28 481
9930.22 492
9931.16 514
9932.10 482
9933.04 395
9933.98 359
9934.92 331
9935.86 286
9936.80 268
9937.74 304
9938.69 270
9939.63 267
9940.57 250
9941.51 217
9942.45 225
9943.39 223
9944.34 224
9945.28 218
9946.22 198
9947.16 230
9948.10 228
9949.04 205
9949.99 218
9950.93 219
9951.87 216
9952.81 207
9953.75 201
9954.70 210
9955.64 203
9956.58 195
9957.52 229
9958.46 278
9959.41 235
9960.35 227
9961.29 226
9962.23 257
9963.18 239
9964.12 215
9965.06 207
9966.00 247
9966.95 227
9967.89 213
9968.83 198
9969.77 214
9970.72 238
9971.66 235
9972.60 224
9973.55 194
9974.49 232
9975.43 209
9976.38 187
9977.32 210
9978.26 214
9979.21 237
9980.15 194
9981.09 186
9982.04 213
9982.98 200
9983.92 205
9984.87 195
9985.81 208
9986.75 202
9987.70 203
9988.64 205
9989.58 196
9990.53 182
9991.47 211
9992.42 194
9993.36 219
9994.30 219
9995.25 224
9996.19 219
9997.14 242
9998.08 234
9999.02 218
9999.97 184
10000.91 224
10001.86 236
10002.80 247
10003.75 223
10004.69 210
10005.63 194
10006.58 221
10007.52 209
10008.47 260
10009.41 254
10010.36 239
10011.30 229
10012.25 210
10013.19 234
10014.14 223
10015.08 260
10016.03 222
10016.97 217
10017.92 215
10018.86 220
10019.81 191
10020.75 190
10021.70 234
10022.64 231
10023.59 237
10024.53 206
10025.48 195
10026.42 192
10027.37 186
10028.32 200
10029.26 225
10030.21 222
10031.15 226
10032.10 227
10033.04 204
10033.99 221
10034.94 184
10035.88 198
10036.83 193
10037.77 218
10038.72 187
10039.67 198
10040.61 214
10041.56 244
10042.50 253
10043.45 207
10044.40 199
10045.34 206
10046.29 196
10047.24 191
10048.18 167
10049.13 185
10050.08 190
10051.02 196
10051.97 188
10052.92 184
10053.86 184
10054.81 227
10055.76 206
10056.70 189
10057.65 189
10058.60 190
10059.54 206
10060.49 213
10061.44 229
10062.39 213
10063.33 203
10064.28 184
10065.23 173
10066.17 182
10067.12 188
10068.07 158
10069.02 159
10069.96 169
10070.91 163
10071.86 173
10072.81 192
10073.76 203
10074.70 224
10075.65 179
10076.60 194
10077.55 206
10078.49 191
10079.44 223
10080.39 189
10081.34 194
10082.29 180
10083.23 206
10084.18 194
10085.13 161
10086.08 181
10087.03 176
10087.98 178
10088.92 164
10089.87 172
10090.82 168
10091.77 205
10092.72 199
10093.67 179
10094.62 185
10095.56 173
10096.51 191
10097.46 197
10098.41 199
10099.36 190
10100.31 185
10101.26 162
10102.21 175
10103.16 212
10104.11 194
10105.05 206
10106.00 219
10106.95 170
10107.90 136
10108.85 157
10109.80 176
10110.75 187
10111.70 198
10112.65 168
10113.60 188
10114.55 176
10115.50 197
10116.45 155
10117.40 173
10118.35 196
10119.30 177
10120.25 200
10121.20 188
10122.15 174
10123.10 195
10124.05 176
10125.00 204
10125.95 172
10126.90 175
10127.85 188
10128.80 173
10129.75 181
10130.70 154
10131.65 170
10132.60 183
10133.55 164
10134.50 194
10135.45 188
10136.40 201
10137.35 181
10138.30 173
10139.26 188
10140.21 183
10141.16 170
10142.11 168
10143.06 160
10144.01 200
10144.96 225
10145.91 207
10146.86 200
10147.81 181
10148.77 197
10149.72 204
10150.67 210
10151.62 175
10152.57 191
10153.52 159
10154.47 228
10155.43 205
10156.38 189
10157.33 203
10158.28 215
10159.23 196
10160.18 172
10161.14 178
10162.09 193
10163.04 208
10163.99 200
10164.94 205
10165.90 183
10166.85 179
10167.80 193
10168.75 204
10169.70 217
10170.66 194
10171.61 205
10172.56 199
10173.51 209
10174.47 217
10175.42 227
10176.37 220
10177.32 215
10178.28 235
10179.23 215
10180.18 193
10181.14 169
10182.09 198
10183.04 211
10183.99 225
10184.95 223
10185.90 204
10186.85 225
10187.81 219
10188.76 227
10189.71 194
10190.67 218
10191.62 211
10192.57 218
10193.53 242
10194.48 284
10195.43 241
10196.39 233
10197.34 236
10198.29 237
10199.25 228
10200.20 211
10201.15 242
10202.11 262
10203.06 238
10204.02 227
10204.97 256
10205.92 276
10206.88 249
10207.83 213
10208.79 228
10209.74 258
10210.69 256
10211.65 241
10212.60 221
10213.56 228
10214.51 231
10215.46 220
10216.42 219
10217.37 215
10218.33 190
10219.28 217
10220.24 205
10221.19 193
10222.15 167
10223.10 188
10224.06 207
10225.01 202
10225.97 209
10226.92 211
10227.88 183
10228.83 172
10229.79 197
10230.74 183
10231.70 199
10232.65 221
10233.61 241
10234.56 234
10235.52 249
10236.47 235
10237.43 268
10238.38 243
10239.34 256
10240.29 265
10241.25 261
10242.21 240
10243.16 191
10244.12 225
10245.07 206
10246.03 174
10246.98 192
10247.94 209
10248.90 225
10249.85 194
10250.81 193
10251.76 183
10252.72 203
10253.68 183
10254.63 180
10255.59 198
10256.55 184
10257.50 212
10258.46 176
10259.41 171
10260.37 177
10261.33 182
10262.28 203
10263.24 188
10264.20 182
10265.15 185
10266.11 212
10267.07 188
10268.02 181
10268.98 212
10269.94 210
10270.90 202
10271.85 229
10272.81 171
10273.77 184
10274.72 183
10275.68 196
10276.64 200
10277.60 186
10278.55 193
10279.51 160
10280.47 180
10281.43 166
10282.38 141
10283.34 174
10284.30 174
10285.26 178
10286.21 185
10287.17 184
10288.13 180
10289.09 182
10290.04 173
10291.00 184
10291.96 157
10292.92 127
10293.88 174
10294.83 187
10295.79 176
10296.75 166
10297.71 156
10298.67 188
10299.63 148
10300.58 174
10301.54 178
10302.50 154
10303.46 159
10304.42 167
10305.38 143
10306.34 155
10307.29 165
10308.25 180
10309.21 165
10310.17 175
10311.13 195
10312.09 205
10313.05 168
10314.01 161
10314.97 167
10315.92 178
10316.88 164
10317.84 165
10318.80 178
10319.76 159
10320.72 182
10321.68 184
10322.64 187
10323.60 183
10324.56 159
10325.52 168
10326.48 174
10327.44 149
10328.40 154
10329.36 169
10330.32 165
10331.28 166
10332.24 160
10333.20 169
10334.16 182
10335.12 147
10336.08 177
10337.04 185
10338.00 151
10338.96 135
10339.92 168
10340.88 156
10341.84 153
10342.80 179
10343.76 157
10344.72 175
10345.68 152
10346.64 156
10347.60 156
10348.56 185
10349.52 185
10350.48 147
10351.44 175
10352.40 170
10353.36 170
10354.32 149
10355.29 170
10356.25 151
10357.21 144
10358.17 136
10359.13 151
10360.09 172
10361.05 179
10362.01 212
10362.97 180
10363.94 167
10364.90 148
10365.86 196
10366.82 209
10367.78 175
10368.74 169
10369.70 121
10370.67 160
10371.63 173
10372.59 176
10373.55 170
10374.51 169
10375.47 193
10376.44 155
10377.40 135
10378.36 161
10379.32 180
10380.28 162
10381.25 148
10382.21 141
10383.17 155
10384.13 155
10385.10 165
10386.06 181
10387.02 184
10387.98 188
10388.95 162
10389.91 160
10390.87 150
10391.83 154
10392.80 193
10393.76 164
10394.72 167
10395.68 182
10396.65 180
10397.61 163
10398.57 173
10399.54 162
10400.50 169
10401.46 162
10402.43 201
10403.39 186
10404.35 185
10405.31 169
10406.28 154
10407.24 163
10408.20 156
10409.17 187
10410.13 168
10411.10 157
10412.06 185
10413.02 193
10413.99 153
10414.95 156
10415.91 181
10416.88 174
10417.84 197
10418.80 193
10419.77 214
10420.73 199
10421.70 214
10422.66 215
10423.63 183
10424.59 233
10425.55 203
10426.52 183
10427.48 178
10428.45 175
10429.41 171
10430.37 169
10431.34 150
10432.30 178
10433.27 180
10434.23 169
10435.20 177
10436.16 171
10437.13 154
10438.09 146
10439.06 166
10440.02 161
10440.99 171
10441.95 155
10442.92 171
10443.88 141
10444.85 148
10445.81 147
10446.78 157
10447.74 161
10448.71 158
10449.67 131
10450.64 155
10451.60 161
10452.57 174
10453.53 200
10454.50 195
10455.47 159
10456.43 147
10457.40 119
10458.36 182
10459.33 178
10460.29 170
10461.26 138
10462.23 173
10463.19 149
10464.16 169
10465.12 178
10466.09 158
10467.06 151
10468.02 149
10468.99 120
10469.95 138
10470.92 159
10471.89 148
10472.85 159
10473.82 132
10474.79 126
10475.75 148
10476.72 141
10477.69 155
10478.65 149
10479.62 156
10480.59 150
10481.55 157
10482.52 181
10483.49 143
10484.45 163
10485.42 141
10486.39 178
10487.35 182
10488.32 148
10489.29 188
10490.26 161
10491.22 174
10492.19 151
10493.16 155
10494.13 178
10495.09 165
10496.06 178
10497.03 154
10497.99 169
10498.96 154
10499.93 143
10500.90 163
10501.87 167
10502.83 144
10503.80 143
10504.77 139
10505.74 157
10506.70 149
10507.67 189
10508.64 195
10509.61 184
10510.58 182
10511.55 139
10512.51 163
10513.48 179
10514.45 172
10515.42 161
10516.39 161
10517.36 169
10518.32 185
10519.29 139
10520.26 147
10521.23 171
10522.20 186
10523.17 186
10524.14 151
10525.10 155
10526.07 185
10527.04 193
10528.01 158
10528.98 169
10529.95 153
10530.92 137
10531.89 174
10532.86 175
10533.83 165
10534.79 162
10535.76 150
10536.73 175
10537.70 148
10538.67 148
10539.64 146
10540.61 158
10541.58 153
10542.55 148
10543.52 180
10544.49 182
10545.46 185
10546.43 164
10547.40 154
10548.37 146
10549.34 152
10550.31 166
10551.28 166
10552.25 172
10553.22 162
10554.19 184
10555.16 171
10556.13 169
10557.10 184
10558.07 143
10559.04 150
10560.01 165
10560.98 189
10561.95 188
10562.92 200
10563.89 205
10564.86 235
10565.83 211
10566.81 233
10567.78 201
10568.75 209
10569.72 201
10570.69 184
10571.66 173
10572.63 180
10573.60 174
10574.57 183
10575.54 183
10576.51 177
10577.49 154
10578.46 185
10579.43 175
10580.40 161
10581.37 202
10582.34 156
10583.31 184
10584.29 188
10585.26 169
10586.23 198
10587.20 208
10588.17 167
10589.14 162
10590.12 186
10591.09 188
10592.06 165
10593.03 160
10594.00 173
10594.98 202
10595.95 192
10596.92 209
10597.89 212
10598.86 169
10599.84 181
10600.81 171
10601.78 179
10602.75 170
10603.73 166
10604.70 163
10605.67 159
10606.64 164
10607.62 149
10608.59 174
10609.56 156
10610.53 170
10611.51 161
10612.48 168
10613.45 147
10614.43 164
10615.40 175
10616.37 155
10617.34 164
10618.32 137
10619.29 170
10620.26 185
10621.24 149
10622.21 150
10623.18 165
10624.16 202
10625.13 167
10626.10 157
10627.08 145
10628.05 167
10629.02 142
10630.00 172
10630.97 166
10631.95 169
10632.92 169
10633.89 177
10634.87 164
10635.84 168
10636.81 171
10637.79 173
10638.76 175
10639.74 185
10640.71 202
10641.69 197
10642.66 183
10643.63 186
10644.61 200
10645.58 218
10646.56 188
10647.53 183
10648.51 172
10649.48 189
10650.45 183
10651.43 209
10652.40 171
10653.38 188
10654.35 171
10655.33 171
10656.30 136
10657.28 142
10658.25 140
10659.23 154
10660.20 163
10661.18 153
10662.15 152
10663.13 174
10664.10 193
10665.08 171
10666.05 164
10667.03 165
10668.00 180
10668.98 181
10669.96 174
10670.93 134
10671.91 156
10672.88 162
10673.86 176
10674.83 180
10675.81 156
10676.79 161
10677.76 168
10678.74 176
10679.71 145
10680.69 171
10681.66 173
10682.64 186
10683.62 192
10684.59 141
10685.57 176
10686.55 182
10687.52 173
10688.50 169
10689.47 144
10690.45 167
10691.43 171
10692.40 176
10693.38 164
10694.36 164
10695.33 167
10696.31 142
10697.29 149
10698.26 165
10699.24 141
10700.22 134
10701.19 166
10702.17 178
10703.15 198
10704.13 155
10705.10 165
10706.08 163
10707.06 156
10708.03 140
10709.01 140
10709.99 149
10710.97 169
10711.94 165
10712.92 161
10713.90 138
10714.88 133
10715.85 149
10716.83 139
10717.81 169
10718.79 137
10719.76 146
10720.74 165
10721.72 165
10722.70 155
10723.68 156
10724.65 171
10725.63 174
10726.61 149
10727.59 163
10728.57 150
10729.54 157
10730.52 156
10731.50 117
10732.48 161
10733.46 148
10734.44 186
10735.41 169
10736.39 140
10737.37 154
10738.35 183
10739.33 148
10740.31 142
10741.29 138
10742.26 125
10743.24 160
10744.22 172
10745.20 155
10746.18 161
10747.16 192
10748.14 155
10749.12 180
10750.10 142
10751.08 145
10752.05 145
10753.03 174
10754.01 139
10754.99 146
10755.97 150
10756.95 182
10757.93 187
10758.91 153
10759.89 188
10760.87 163
10761.85 176
10762.83 148
10763.81 141
10764.79 122
10765.77 160
10766.75 176
10767.73 171
10768.71 124
10769.69 142
10770.67 152
10771.65 171
10772.63 156
10773.61 115
10774.59 178
10775.57 163
10776.55 183
10777.53 147
10778.51 163
10779.49 172
10780.47 178
10781.45 167
10782.43 150
10783.41 174
10784.39 142
10785.38 170
10786.36 176
10787.34 155
10788.32 156
10789.30 129
10790.28 144
10791.26 152
10792.24 154
10793.22 137
10794.20 143
10795.19 137
10796.17 132
10797.15 173
10798.13 161
10799.11 124
10800.09 171
10801.07 196
10802.05 171
10803.04 174
10804.02 179
10805.00 120
10805.98 183
10806.96 174
10807.94 187
10808.93 172
10809.91 148
10810.89 127
10811.87 142
10812.85 142
10813.84 140
10814.82 147
10815.80 160
10816.78 197
10817.77 180
10818.75 194
10819.73 149
10820.71 135
10821.69 164
10822.68 140
10823.66 129
10824.64 141
10825.62 131
10826.61 154
10827.59 163
10828.57 166
10829.56 174
10830.54 182
10831.52 189
10832.50 138
10833.49 175
10834.47 184
10835.45 184
10836.44 171
10837.42 164
10838.40 165
10839.39 196
10840.37 167
10841.35 148
10842.34 155
10843.32 160
10844.30 183
10845.29 170
10846.27 172
10847.25 153
10848.24 186
10849.22 177
10850.20 177
10851.19 176
10852.17 180
10853.16 213
10854.14 190
10855.12 165
10856.11 161
10857.09 156
10858.08 177
10859.06 182
10860.04 174
10861.03 171
10862.01 180
10863.00 219
10863.98 169
10864.96 161
10865.95 145
10866.93 166
10867.92 174
10868.90 178
10869.89 174
10870.87 179
10871.86 166
10872.84 194
10873.83 200
10874.81 190
10875.80 210
10876.78 190
10877.77 166
10878.75 165
10879.74 170
10880.72 168
10881.71 186
10882.69 202
10883.68 174
10884.66 221
10885.65 231
10886.63 202
10887.62 186
10888.60 194
10889.59 194
10890.57 178
10891.56 181
10892.55 179
10893.53 162
10894.52 216
10895.50 195
10896.49 155
10897.47 194
10898.46 190
10899.45 213
10900.43 220
10901.42 220
10902.40 212
10903.39 213
10904.38 234
10905.36 205
10906.35 230
10907.34 201
10908.32 245
10909.31 244
10910.29 215
10911.28 214
10912.27 233
10913.25 226
10914.24 206
10915.23 214
10916.21 243
10917.20 251
10918.19 213
10919.17 239
10920.16 223
10921.15 232
10922.14 198
10923.12 201
10924.11 230
10925.10 232
10926.08 205
10927.07 237
10928.06 251
10929.05 242
10930.03 218
10931.02 226
10932.01 223
10933.00 258
10933.98 240
10934.97 220
10935.96 225
10936.95 282
10937.93 218
10938.92 231
10939.91 247
10940.90 252
10941.88 244
10942.87 234
10943.86 241
10944.85 263
10945.84 245
10946.82 254
10947.81 270
10948.80 278
10949.79 284
10950.78 302
10951.77 283
10952.75 298
10953.74 299
10954.73 303
10955.72 279
10956.71 278
10957.70 349
10958.69 357
10959.67 389
10960.66 354
10961.65 344
10962.64 334
10963.63 361
10964.62 332
10965.61 324
10966.60 297
10967.58 316
10968.57 296
10969.56 314
10970.55 277
10971.54 285
10972.53 244
10973.52 236
10974.51 291
10975.50 247
10976.49 253
10977.48 275
10978.47 287
10979.46 296
10980.45 258
10981.44 290
10982.43 281
10983.42 272
10984.41 292
10985.40 303
10986.38 265
10987.37 269
10988.36 312
10989.35 277
10990.34 304
10991.34 306
10992.33 278
10993.32 278
10994.31 297
10995.30 308
10996.29 347
10997.28 393
10998.27 358
10999.26 354
11000.25 420
11001.24 436
11002.23 505
11003.22 495
11004.21 476
11005.20 486
11006.19 441
11007.18 387
11008.17 358
11009.16 358
11010.16 311
11011.15 272
11012.14 241
11013.13 254
11014.12 284
11015.11 261
11016.10 262
11017.09 257
11018.08 255
11019.08 258
11020.07 227
11021.06 239
11022.05 246
11023.04 258
11024.03 212
11025.03 206
11026.02 224
11027.01 242
11028.00 235
11028.99 231
11029.98 248
11030.98 257
11031.97 250
11032.96 261
11033.95 265
11034.94 236
11035.94 240
11036.93 209
11037.92 207
11038.91 241
11039.91 244
11040.90 226
11041.89 250
11042.88 249
11043.87 263
11044.87 209
11045.86 222
11046.85 233
11047.85 220
11048.84 230
11049.83 246
11050.82 223
11051.82 237
11052.81 209
11053.80 212
11054.80 210
11055.79 221
11056.78 194
11057.77 238
11058.77 210
11059.76 182
11060.75 194
11061.75 217
11062.74 235
11063.73 208
11064.73 237
11065.72 206
11066.71 236
11067.71 242
11068.70 237
11069.70 215
11070.69 211
11071.68 255
11072.68 241
11073.67 259
11074.66 198
11075.66 205
11076.65 209
11077.65 227
11078.64 243
11079.63 217
11080.63 238
11081.62 220
11082.62 212
11083.61 240
11084.61 208
11085.60 183
11086.59 200
11087.59 185
11088.58 182
11089.58 198
11090.57 232
11091.57 248
11092.56 234
11093.56 193
11094.55 214
11095.55 205
11096.54 187
11097.54 181
11098.53 176
11099.53 186
11100.52 212
11101.52 200
11102.51 178
11103.51 198
11104.50 231
11105.50 221
11106.49 198
11107.49 202
11108.48 181
11109.48 180
11110.47 212
11111.47 202
11112.46 215
11113.46 214
11114.46 185
11115.45 194
11116.45 204
11117.44 192
11118.44 188
11119.43 177
11120.43 206
11121.43 199
11122.42 171
11123.42 203
11124.41 212
11125.41 208
11126.41 200
11127.40 219
11128.40 222
11129.40 194
11130.39 205
11131.39 248
11132.39 217
11133.38 225
11134.38 194
11135.37 203
11136.37 201
11137.37 198
11138.37 211
11139.36 212
11140.36 233
11141.36 188
11142.35 191
11143.35 219
11144.35 178
11145.34 180
11146.34 179
11147.34 210
11148.33 219
11149.33 176
11150.33 178
11151.33 200
11152.32 191
11153.32 199
11154.32 176
11155.32 176
11156.31 230
11157.31 191
11158.31 198
11159.31 185
11160.30 166
11161.30 184
11162.30 202
11163.30 178
11164.30 188
11165.29 215
11166.29 206
11167.29 193
11168.29 169
11169.29 199
11170.28 168
11171.28 193
11172.28 172
11173.28 176
11174.28 194
11175.28 204
11176.27 195
11177.27 184
11178.27 180
11179.27 158
11180.27 183
11181.27 207
11182.27 190
11183.26 193
11184.26 206
11185.26 212
11186.26 209
11187.26 205
11188.26 187
11189.26 193
11190.26 169
11191.26 199
11192.26 217
11193.25 206
11194.25 179
11195.25 191
11196.25 194
11197.25 204
11198.25 230
11199.25 198
11200.25 166
11201.25 157
11202.25 163
11203.25 224
11204.25 214
11205.25 183
11206.25 177
11207.25 189
11208.25 190
11209.25 220
11210.25 212
11211.25 218
11212.25 184
11213.25 197
11214.25 221
11215.25 165
11216.25 168
11217.25 199
11218.25 195
11219.25 170
11220.25 160
11221.25 202
11222.25 203
11223.25 221
11224.25 214
11225.25 171
11226.25 177
11227.25 172
11228.25 188
11229.26 177
11230.26 179
11231.26 179
11232.26 193
11233.26 191
11234.26 179
11235.26 187
11236.26 169
11237.26 179
11238.27 203
11239.27 185
11240.27 192
11241.27 202
11242.27 176
11243.27 204
11244.27 192
11245.27 197
11246.28 198
11247.28 206
11248.28 195
11249.28 202
11250.28 207
11251.28 184
11252.29 159
11253.29 174
11254.29 187
11255.29 186
11256.29 189
11257.30 179
11258.30 200
11259.30 187
11260.30 187
11261.31 182
11262.31 185
11263.31 168
11264.31 181
11265.31 200
11266.32 211
11267.32 187
11268.32 230
11269.32 194
11270.33 199
11271.33 197
11272.33 181
11273.34 205
11274.34 210
11275.34 171
11276.34 171
11277.35 203
11278.35 175
11279.35 147
11280.36 176
11281.36 208
11282.36 211
11283.37 198
11284.37 221
11285.37 212
11286.38 223
11287.38 214
11288.38 218
11289.39 193
11290.39 200
11291.39 222
11292.40 227
11293.40 192
11294.40 193
11295.41 198
11296.41 186
11297.42 156
11298.42 209
11299.42 188
11300.43 178
11301.43 235
11302.44 216
11303.44 211
11304.44 178
11305.45 212
11306.45 199
11307.46 201
11308.46 216
11309.47 219
11310.47 215
11311.47 252
11312.48 226
11313.48 244
11314.49 258
11315.49 247
11316.50 230
11317.50 215
11318.51 232
11319.51 218
11320.52 197
11321.52 220
11322.53 200
11323.53 206
11324.54 192
11325.54 194
11326.55 189
11327.55 168
11328.56 195
11329.56 197
11330.57 191
11331.57 225
11332.58 230
11333.58 194
11334.59 206
11335.60 218
11336.60 200
11337.61 199
11338.61 194
11339.62 177
11340.62 210
11341.63 228
11342.64 200
11343.64 174
11344.65 165
11345.65 163
11346.66 199
11347.67 202
11348.67 188
11349.68 187
11350.68 199
11351.69 201
11352.70 168
11353.70 184
11354.71 190
11355.72 181
11356.72 191
11357.73 224
11358.74 216
11359.74 198
11360.75 220
11361.76 218
11362.76 237
11363.77 214
11364.78 196
11365.78 212
11366.79 205
11367.80 184
11368.80 208
11369.81 215
11370.82 207
11371.83 212
11372.83 176
11373.84 188
11374.85 221
11375.85 204
11376.86 237
11377.87 186
11378.88 208
11379.88 245
11380.89 234
11381.90 250
11382.91 207
11383.92 210
11384.92 182
11385.93 198
11386.94 174
11387.95 209
11388.95 238
11389.96 252
11390.97 245
11391.98 217
11392.99 219
11393.99 212
11395.00 201
11396.01 250
11397.02 222
11398.03 213
11399.04 198
11400.04 241
11401.05 222
11402.06 226
11403.07 217
11404.08 218
11405.09 209
11406.10 231
11407.11 232
11408.11 255
11409.12 233
11410.13 233
11411.14 226
11412.15 235
11413.16 240
11414.17 210
11415.18 202
11416.19 211
11417.19 214
11418.20 225
11419.21 233
11420.22 230
11421.23 253
11422.24 242
11423.25 254
11424.26 210
11425.27 232
11426.28 215
11427.29 243
11428.30 288
11429.31 228
11430.32 243
11431.33 230
11432.34 231
11433.35 242
11434.36 236
11435.37 252
11436.38 243
11437.39 242
11438.40 229
11439.41 243
11440.42 262
11441.43 236
11442.44 241
11443.45 251
11444.46 234
11445.47 262
11446.48 276
11447.49 289
11448.50 264
11449.51 274
11450.52 309
11451.53 289
11452.54 285
11453.56 271
11454.57 253
11455.58 267
11456.59 265
11457.60 303
11458.61 293
11459.62 265
11460.63 248
11461.64 297
11462.65 264
11463.67 270
11464.68 273
11465.69 283
11466.70 291
11467.71 307
11468.72 291
11469.73 328
11470.75 278
11471.76 300
11472.77 316
11473.78 309
11474.79 287
11475.80 296
11476.82 314
11477.83 298
11478.84 311
11479.85 296
11480.86 290
11481.88 305
11482.89 308
11483.90 271
11484.91 312
11485.92 300
11486.94 332
11487.95 324
11488.96 309
11489.97 297
11490.99 330
11492.00 309
11493.01 289
11494.02 332
11495.04 305
11496.05 317
11497.06 341
11498.08 329
11499.09 279
11500.10 305
11501.11 310
11502.13 311
11503.14 334
11504.15 340
11505.17 297
11506.18 310
11507.19 321
11508.21 335
11509.22 357
11510.23 371
11511.25 361
11512.26 337
11513.27 326
11514.29 292
11515.30 343
11516.31 388
11517.33 373
11518.34 328
11519.35 318
11520.37 353
11521.38 415
11522.40 361
11523.41 375
11524.42 435
11525.44 373
11526.45 339
11527.47 370
11528.48 365
11529.49 387
11530.51 403
11531.52 378
11532.54 400
11533.55 468
11534.56 410
11535.58 380
11536.59 434
11537.61 403
11538.62 401
11539.64 414
11540.65 466
11541.67 445
11542.68 458
11543.70 427
11544.71 440
11545.73 410
11546.74 458
11547.76 438
11548.77 467
11549.79 458
11550.80 514
11551.82 543
11552.83 486
11553.85 488
11554.86 492
11555.88 531
11556.89 542
11557.91 526
11558.92 542
11559.94 561
11560.95 572
11561.97 528
11562.99 590
11564.00 554
11565.02 616
11566.03 659
11567.05 562
11568.06 573
11569.08 637
11570.10 668
11571.11 607
11572.13 629
11573.14 633
11574.16 645
11575.18 654
11576.19 653
11577.21 659
11578.23 682
11579.24 700
11580.26 784
11581.27 733
11582.29 793
11583.31 812
11584.32 838
11585.34 897
11586.36 853
11587.37 993
11588.39 1027
11589.41 1082
11590.42 1096
11591.44 1150
11592.46 1102
11593.48 1151
11594.49 1101
11595.51 1133
11596.53 1129
11597.54 1262
11598.56 1322
11599.58 1508
11600.60 1710
11601.61 1889
11602.63 2167
11603.65 2435
11604.67 2777
11605.68 2990
11606.70 3048
11607.72 2857
11608.74 2675
11609.75 2368
11610.77 2217
11611.79 1893
11612.81 1655
11613.82 1361
11614.84 1216
11615.86 1143
11616.88 1014
11617.90 887
11618.91 886
11619.93 845
11620.95 825
11621.97 738
11622.99 701
11624.01 718
11625.02 692
11626.04 683
11627.06 671
11628.08 652
11629.10 706
11630.12 676
11631.14 625
11632.15 614
11633.17 628
11634.19 679
11635.21 696
11636.23 618
11637.25 626
11638.27 634
11639.29 645
11640.31 604
11641.32 637
11642.34 688
11643.36 658
11644.38 675
11645.40 673
11646.42 632
11647.44 655
11648.46 596
11649.48 577
11650.50 575
11651.52 502
11652.54 536
11653.56 492
11654.58 509
11655.60 498
11656.62 503
11657.64 500
11658.66 474
11659.68 483
11660.70 468
11661.72 483
11662.74 454
11663.76 475
11664.78 514
11665.80 485
11666.82 517
11667.84 534
11668.86 526
11669.88 559
11670.90 495
11671.92 540
11672.94 562
11673.96 540
11674.98 490
11676.00 551
11677.02 609
11678.04 596
11679.06 532
11680.08 582
11681.10 566
11682.12 610
11683.15 629
11684.17 646
11685.19 639
11686.21 662
11687.23 609
11688.25 656
11689.27 592
11690.29 605
11691.31 651
11692.34 611
11693.36 586
11694.38 581
11695.40 615
11696.42 571
11697.44 567
11698.46 546
11699.49 553
11700.51 569
11701.53 511
11702.55 542
11703.57 539
11704.60 481
11705.62 482
11706.64 513
11707.66 477
11708.68 490
11709.71 525
11710.73 500
11711.75 499
11712.77 506
11713.79 466
11714.82 427
11715.84 439
11716.86 434
11717.88 431
11718.91 471
11719.93 469
11720.95 443
11721.97 458
11723.00 463
11724.02 450
11725.04 404
11726.06 397
11727.09 360
11728.11 381
11729.13 343
11730.16 354
11731.18 413
11732.20 366
11733.23 371
11734.25 320
11735.27 295
11736.30 319
11737.32 356
11738.34 368
11739.37 328
11740.39 320
11741.41 326
11742.44 371
11743.46 325
11744.48 357
11745.51 321
11746.53 337
11747.55 341
11748.58 340
11749.60 367
11750.63 337
11751.65 353
11752.67 380
11753.70 355
11754.72 386
11755.75 355
11756.77 347
11757.79 380
11758.82 367
11759.84 345
11760.87 308
11761.89 334
11762.92 342
11763.94 307
11764.96 308
11765.99 314
11767.01 298
11768.04 280
11769.06 272
11770.09 281
11771.11 292
11772.14 320
11773.16 291
11774.19 309
11775.21 322
11776.24 275
11777.26 285
11778.29 312
11779.31 294
11780.34 300
11781.36 284
11782.39 273
11783.41 287
11784.44 264
11785.46 273
11786.49 263
11787.52 270
11788.54 269
11789.57 279
11790.59 330
11791.62 270
11792.64 277
11793.67 298
11794.69 326
11795.72 284
11796.75 240
11797.77 261
11798.80 275
11799.82 267
11800.85 236
11801.88 273
11802.90 240
11803.93 250
11804.96 278
11805.98 230
11807.01 259
11808.03 264
11809.06 269
11810.09 260
11811.11 225
11812.14 184
11813.17 237
11814.19 263
11815.22 224
11816.25 218
11817.27 218
11818.30 248
11819.33 253
11820.35 241
11821.38 248
11822.41 189
11823.44 207
11824.46 209
11825.49 218
11826.52 230
11827.54 271
11828.57 259
11829.60 275
11830.63 220
11831.65 231
11832.68 223
11833.71 233
11834.74 215
11835.76 243
11836.79 240
11837.82 247
11838.85 240
11839.87 243
11840.90 238
11841.93 236
11842.96 238
11843.99 223
11845.01 234
11846.04 261
11847.07 248
11848.10 235
11849.13 243
11850.15 237
11851.18 236
11852.21 215
11853.24 199
11854.27 223
11855.30 242
11856.33 208
11857.35 226
11858.38 239
11859.41 220
11860.44 229
11861.47 233
11862.50 237
11863.53 202
11864.55 218
11865.58 212
11866.61 237
11867.64 244
11868.67 214
11869.70 244
11870.73 214
11871.76 221
11872.79 228
11873.82 215
11874.85 213
11875.88 236
11876.90 208
11877.93 225
11878.96 235
11879.99 253
11881.02 248
11882.05 228
11883.08 193
11884.11 197
11885.14 227
11886.17 230
11887.20 232
11888.23 221
11889.26 213
11890.29 221
11891.32 228
11892.35 236
11893.38 237
11894.41 216
11895.44 243
11896.47 230
11897.50 264
11898.53 269
11899.56 288
11900.59 271
11901.62 280
11902.65 274
11903.68 269
11904.71 279
11905.75 270
11906.78 304
11907.81 264
11908.84 263
11909.87 254
11910.90 254
11911.93 245
11912.96 254
11913.99 239
11915.02 264
11916.05 258
11917.09 230
11918.12 236
11919.15 246
11920.18 239
11921.21 229
11922.24 270
11923.27 250
11924.30 245
11925.34 281
11926.37 286
11927.40 248
11928.43 266
11929.46 264
11930.49 247
11931.53 294
11932.56 350
11933.59 339
11934.62 344
11935.65 337
11936.69 312
11937.72 318
11938.75 302
11939.78 316
11940.81 300
11941.85 277
11942.88 286
11943.91 278
11944.94 240
11945.98 243
11947.01 228
11948.04 231
11949.07 241
11950.11 221
11951.14 222
11952.17 227
11953.20 213
11954.24 223
11955.27 239
11956.30 236
11957.34 238
11958.37 228
11959.40 208
11960.43 185
11961.47 214
11962.50 252
11963.53 256
11964.57 251
11965.60 259
11966.63 227
11967.67 243
11968.70 201
11969.73 232
11970.77 221
11971.80 224
11972.83 257
11973.87 232
11974.90 201
11975.93 190
11976.97 213
11978.00 181
11979.04 209
11980.07 243
11981.10 211
11982.14 257
11983.17 220
11984.21 203
11985.24 229
11986.27 226
11987.31 205
11988.34 210
11989.38 223
11990.41 223
11991.45 243
11992.48 247
11993.51 218
11994.55 189
11995.58 229
11996.62 227
11997.65 226
11998.69 191
11999.72 247
12000.76 210
12001.79 204
12002.83 228
12003.86 220
12004.90 252
12005.93 263
12006.97 242
12008.00 252
12009.04 220
12010.07 229
12011.11 215
12012.14 223
12013.18 224
12014.21 244
12015.25 248
12016.28 237
12017.32 211
12018.35 252
12019.39 258
12020.43 224
12021.46 257
12022.50 271
12023.53 238
12024.57 240
12025.60 254
12026.64 275
12027.68 247
12028.71 261
12029.75 278
12030.78 247
12031.82 241
12032.86 267
12033.89 253
12034.93 240
12035.97 258
12037.00 243
12038.04 237
12039.07 226
12040.11 239
12041.15 254
12042.18 240
12043.22 247
12044.26 250
12045.29 231
12046.33 220
12047.37 246
12048.40 250
12049.44 254
12050.48 259
12051.52 233
12052.55 259
12053.59 252
12054.63 275
12055.66 230
12056.70 253
12057.74 292
12058.78 267
12059.81 252
12060.85 237
12061.89 275
12062.92 231
12063.96 247
12065.00 247
12066.04 265
12067.07 229
12068.11 263
12069.15 252
12070.19 237
12071.23 247
12072.26 260
12073.30 298
12074.34 234
12075.38 273
12076.42 271
12077.45 243
12078.49 264
12079.53 254
12080.57 260
12081.61 243
12082.64 253
12083.68 253
12084.72 241
12085.76 270
12086.80 227
12087.84 277
12088.88 296
12089.91 235
12090.95 270
12091.99 275
12093.03 310
12094.07 294
12095.11 293
12096.15 281
12097.19 304
12098.22 274
12099.26 278
12100.30 282
12101.34 299
12102.38 301
12103.42 326
12104.46 344
12105.50 332
12106.54 308
12107.58 291
12108.62 332
12109.66 322
12110.70 311
12111.74 316
12112.78 255
12113.81 268
12114.85 248
12115.89 250
12116.93 233
12117.97 240
12119.01 249
12120.05 233
12121.09 226
12122.13 208
12123.17 220
12124.21 205
12125.25 233
12126.29 246
12127.33 230
12128.37 244
12129.42 212
12130.46 229
12131.50 236
12132.54 240
12133.58 215
12134.62 218
12135.66 234
12136.70 249
12137.74 239
12138.78 228
12139.82 241
12140.86 218
12141.90 197
12142.94 176
12143.98 252
12145.03 236
12146.07 209
12147.11 223
12148.15 198
12149.19 190
12150.23 234
12151.27 209
12152.31 218
12153.35 238
12154.40 237
12155.44 221
12156.48 207
12157.52 214
12158.56 199
12159.60 220
12160.65 230
12161.69 220
12162.73 192
12163.77 218
12164.81 228
12165.85 251
12166.90 234
12167.94 196
12168.98 202
12170.02 199
12171.06 201
12172.11 211
12173.15 200
12174.19 211
12175.23 214
12176.28 202
12177.32 204
12178.36 185
12179.40 167
12180.45 179
12181.49 194
12182.53 224
12183.57 218
12184.62 208
12185.66 212
12186.70 187
12187.74 218
12188.79 212
12189.83 213
12190.87 194
12191.92 169
12192.96 191
12194.00 220
12195.05 200
12196.09 200
12197.13 207
12198.18 197
12199.22 168
12200.26 187
12201.31 222
12202.35 210
12203.39 187
12204.44 203
12205.48 219
12206.52 196
12207.57 184
12208.61 197
12209.65 176
12210.70 219
12211.74 204
12212.79 207
12213.83 222
12214.87 199
12215.92 196
12216.96 187
12218.01 192
12219.05 206
12220.09 219
12221.14 227
12222.18 199
12223.23 208
12224.27 184
12225.32 169
12226.36 180
12227.41 204
12228.45 187
12229.49 203
12230.54 162
12231.58 170
12232.63 169
12233.67 185
12234.72 192
12235.76 171
12236.81 187
12237.85 196
12238.90 202
12239.94 174
12240.99 182
12242.03 178
12243.08 174
12244.12 192
12245.17 230
12246.21 203
12247.26 187
12248.31 169
12249.35 179
12250.40 168
12251.44 185
12252.49 197
12253.53 166
12254.58 162
12255.62 189
12256.67 162
12257.72 167
12258.76 203
12259.81 168
12260.85 172
12261.90 179
12262.95 186
12263.99 180
12265.04 193
12266.08 206
12267.13 175
12268.18 172
12269.22 188
12270.27 170
12271.32 178
12272.36 154
12273.41 166
12274.46 152
12275.50 186
12276.55 175
12277.60 157
12278.64 178
12279.69 184
12280.74 191
12281.78 149
12282.83 165
12283.88 136
12284.92 129
12285.97 146
12287.02 168
12288.07 182
12289.11 143
12290.16 162
12291.21 170
12292.25 154
12293.30 152
12294.35 136
12295.40 147
12296.44 143
12297.49 133
12298.54 161
12299.59 151
12300.63 153
12301.68 208
12302.73 172
12303.78 163
12304.83 164
12305.87 131
12306.92 142
12307.97 167
12309.02 176
12310.07 153
12311.11 170
12312.16 162
12313.21 132
12314.26 143
12315.31 168
12316.35 161
12317.40 165
12318.45 132
12319.50 160
12320.55 162
12321.60 150
12322.65 178
12323.69 177
12324.74 149
12325.79 153
12326.84 152
12327.89 165
12328.94 161
12329.99 136
12331.04 150
12332.09 143
12333.13 156
12334.18 200
12335.23 170
12336.28 163
12337.33 157
12338.38 161
12339.43 175
12340.48 169
12341.53 192
12342.58 160
12343.63 138
12344.68 170
12345.73 159
12346.78 165
12347.83 164
12348.88 163
12349.93 144
12350.98 166
12352.03 148
12353.07 162
12354.12 153
12355.17 151
12356.22 146
12357.28 156
12358.33 167
12359.38 158
12360.43 166
12361.48 136
12362.53 150
12363.58 165
12364.63 147
12365.68 162
12366.73 170
12367.78 162
12368.83 172
12369.88 160
12370.93 136
12371.98 144
12373.03 171
12374.08 188
12375.13 144
12376.18 148
12377.24 144
12378.29 151
12379.34 172
12380.39 170
12381.44 161
12382.49 183
12383.54 168
12384.59 174
12385.64 147
12386.70 145
12387.75 151
12388.80 184
12389.85 165
12390.90 158
12391.95 134
12393.00 135
12394.06 150
12395.11 158
12396.16 126
12397.21 166
12398.26 161
12399.32 159
12400.37 167
12401.42 148
12402.47 158
12403.52 162
12404.58 145
12405.63 174
12406.68 163
12407.73 191
12408.78 169
12409.84 174
12410.89 176
12411.94 146
12412.99 166
12414.05 175
12415.10 162
12416.15 163
12417.20 144
12418.26 146
12419.31 134
12420.36 139
12421.42 147
12422.47 168
12423.52 165
12424.57 168
12425.63 149
12426.68 144
12427.73 146
12428.79 146
12429.84 147
12430.89 142
12431.95 177
12433.00 152
12434.05 145
12435.11 136
12436.16 152
12437.21 160
12438.27 158
12439.32 145
12440.37 164
12441.43 184
12442.48 146
12443.54 140
12444.59 160
12445.64 145
12446.70 159
12447.75 155
12448.80 138
12449.86 158
12450.91 152
12451.97 158
12453.02 156
12454.08 151
12455.13 125
12456.18 130
12457.24 149
12458.29 173
12459.35 131
12460.40 164
12461.46 157
12462.51 148
12463.57 149
12464.62 170
12465.67 155
12466.73 172
12467.78 175
12468.84 141
12469.89 153
12470.95 152
12472.00 158
12473.06 158
12474.11 163
12475.17 172
12476.22 198
12477.28 151
12478.33 175
12479.39 163
12480.45 166
12481.50 165
12482.56 173
12483.61 186
12484.67 183
12485.72 162
12486.78 137
12487.83 167
12488.89 137
12489.95 158
12491.00 165
12492.06 196
12493.11 186
12494.17 176
12495.22 168
12496.28 175
12497.34 166
12498.39 170
12499.45 198
12500.50 179
12501.56 222
12502.62 176
12503.67 171
12504.73 215
12505.79 209
12506.84 195
12507.90 179
12508.96 193
12510.01 159
12511.07 143
12512.13 175
12513.18 163
12514.24 146
12515.30 192
12516.35 170
12517.41 168
12518.47 189
12519.52 223
12520.58 203
12521.64 184
12522.70 163
12523.75 168
12524.81 176
12525.87 207
12526.92 222
12527.98 201
12529.04 169
12530.10 197
12531.15 213
12532.21 178
12533.27 166
12534.33 169
12535.38 215
12536.44 190
12537.50 180
12538.56 177
12539.62 169
12540.67 171
12541.73 160
12542.79 176
12543.85 161
12544.91 192
12545.96 184
12547.02 170
12548.08 158
12549.14 145
12550.20 175
12551.25 188
12552.31 159
12553.37 159
12554.43 140
12555.49 160
12556.55 163
12557.61 148
12558.66 156
12559.72 180
12560.78 186
12561.84 172
12562.90 197
12563.96 202
12565.02 178
12566.08 199
12567.14 186
12568.19 186
12569.25 162
12570.31 192
12571.37 210
12572.43 184
12573.49 172
12574.55 232
12575.61 221
12576.67 209
12577.73 223
12578.79 206
12579.85 183
12580.91 196
12581.97 220
12583.03 220
12584.09 206
12585.15 206
12586.20 192
12587.26 227
12588.32 211
12589.38 173
12590.44 175
12591.50 211
12592.56 210
12593.62 189
12594.69 184
12595.75 190
12596.81 222
12597.87 180
12598.93 198
12599.99 224
12601.05 206
12602.11 201
12603.17 245
12604.23 188
12605.29 204
12606.35 209
12607.41 214
12608.47 192
12609.53 185
12610.59 243
12611.65 207
12612.71 186
12613.78 191
12614.84 198
12615.90 188
12616.96 194
12618.02 169
12619.08 163
12620.14 183
12621.20 179
12622.27 201
12623.33 193
12624.39 179
12625.45 183
12626.51 189
12627.57 202
12628.63 188
12629.70 165
12630.76 176
12631.82 192
12632.88 173
12633.94 169
12635.00 199
12636.07 185
12637.13 157
12638.19 195
12639.25 193
12640.31 179
12641.38 154
12642.44 166
12643.50 184
12644.56 177
12645.63 155
12646.69 177
12647.75 157
12648.81 153
12649.88 163
12650.94 161
12652.00 157
12653.06 142
12654.13 174
12655.19 187
12656.25 178
12657.31 168
12658.38 190
12659.44 204
12660.50 173
12661.57 172
12662.63 157
12663.69 185
12664.76 174
12665.82 203
12666.88 176
12667.95 198
12669.01 206
12670.07 191
12671.14 178
12672.20 164
12673.26 203
12674.33 167
12675.39 184
12676.45 177
12677.52 164
12678.58 196
12679.64 196
12680.71 187
12681.77 185
12682.84 171
12683.90 183
12684.96 182
12686.03 183
12687.09 180
12688.16 205
12689.22 218
12690.28 200
12691.35 200
12692.41 201
12693.48 165
12694.54 186
12695.61 203
12696.67 181
12697.74 189
12698.80 178
12699.86 182
12700.93 166
12701.99 180
12703.06 186
12704.12 208
12705.19 199
12706.25 202
12707.32 175
12708.38 196
12709.45 221
12710.51 216
12711.58 190
12712.64 194
12713.71 193
12714.77 211
12715.84 188
12716.90 203
12717.97 182
12719.03 177
12720.10 192
12721.17 214
12722.23 188
12723.30 183
12724.36 161
12725.43 192
12726.49 200
12727.56 190
12728.63 167
12729.69 151
12730.76 168
12731.82 185
12732.89 183
12733.96 176
12735.02 176
12736.09 201
12737.15 212
12738.22 187
12739.29 200
12740.35 170
12741.42 180
12742.49 177
12743.55 193
12744.62 194
12745.68 195
12746.75 214
12747.82 172
12748.88 209
12749.95 150
12751.02 180
12752.09 174
12753.15 192
12754.22 157
12755.29 165
12756.35 167
12757.42 166
12758.49 196
12759.55 143
12760.62 180
12761.69 162
12762.76 178
12763.82 149
12764.89 169
12765.96 167
12767.03 163
12768.09 163
12769.16 166
12770.23 158
12771.30 165
12772.36 167
12773.43 174
12774.50 169
12775.57 142
12776.63 145
12777.70 141
12778.77 141
12779.84 154
12780.91 173
12781.97 154
12783.04 164
12784.11 146
12785.18 156
12786.25 156
12787.31 143
12788.38 137
12789.45 167
12790.52 146
12791.59 144
12792.66 142
12793.73 155
12794.79 149
12795.86 139
12796.93 157
12798.00 159
12799.07 142
12800.14 154
12801.21 155
12802.28 149
12803.34 160
12804.41 159
12805.48 139
12806.55 145
12807.62 149
12808.69 139
12809.76 134
12810.83 146
12811.90 153
12812.97 171
12814.04 145
12815.11 139
12816.18 149
12817.25 166
12818.31 160
12819.38 151
12820.45 155
12821.52 150
12822.59 166
12823.66 150
12824.73 127
12825.80 156
12826.87 158
12827.94 160
12829.01 141
12830.08 146
12831.15 158
12832.22 132
12833.29 148
12834.36 135
12835.43 159
12836.50 118
12837.57 129
12838.65 137
12839.72 147
12840.79 149
12841.86 146
12842.93 115
12844.00 163
12845.07 150
12846.14 112
12847.21 129
12848.28 144
12849.35 145
12850.42 151
12851.49 164
12852.57 125
12853.64 155
12854.71 144
12855.78 110
12856.85 126
12857.92 133
12858.99 134
12860.06 137
12861.13 125
12862.21 126
12863.28 122
12864.35 106
12865.42 135
12866.49 137
12867.56 148
12868.64 135
12869.71 149
12870.78 124
12871.85 123
12872.92 119
12874.00 139
12875.07 116
12876.14 105
12877.21 152
12878.28 149
12879.36 117
12880.43 115
12881.50 124
12882.57 142
12883.64 165
12884.72 141
12885.79 125
12886.86 113
12887.93 115
12889.01 124
12890.08 117
12891.15 133
12892.22 134
12893.30 120
12894.37 132
12895.44 136
12896.52 110
12897.59 122
12898.66 121
12899.73 134
12900.81 131
12901.88 119
12902.95 143
12904.03 121
12905.10 123
12906.17 132
12907.25 126
12908.32 148
12909.39 123
12910.47 115
12911.54 122
12912.61 117
12913.69 121
12914.76 97
12915.83 116
12916.91 123
12917.98 104
12919.06 128
12920.13 144
12921.20 109
12922.28 128
12923.35 134
12924.43 99
12925.50 93
12926.57 100
12927.65 150
12928.72 118
12929.80 114
12930.87 124
12931.95 137
12933.02 131
12934.09 120
12935.17 108
12936.24 113
12937.32 111
12938.39 127
12939.47 137
12940.54 88
12941.62 111
12942.69 140
12943.77 132
12944.84 120
12945.92 123
12946.99 136
12948.07 113
12949.14 129
12950.22 145
12951.29 139
12952.37 121
12953.44 118
12954.52 132
12955.59 90
12956.67 110
12957.74 134
12958.82 110
12959.89 118
12960.97 129
12962.04 149
12963.12 147
12964.20 106
12965.27 121
12966.35 122
12967.42 123
12968.50 146
12969.58 120
12970.65 134
12971.73 126
12972.80 120
12973.88 128
12974.96 147
12976.03 111
12977.11 120
12978.18 139
12979.26 151
12980.34 136
12981.41 88
12982.49 126
12983.57 124
12984.64 127
12985.72 110
12986.80 122
12987.87 124
12988.95 109
12990.03 118
12991.10 118
12992.18 110
12993.26 120
12994.33 129
12995.41 133
12996.49 127
12997.56 147
12998.64 120
12999.72 151
13000.80 128
13001.87 116
13002.95 119
13004.03 126
13005.11 119
13006.18 109
13007.26 109
13008.34 111
13009.42 106
13010.49 141
13011.57 131
13012.65 121
13013.73 138
13014.80 120
13015.88 110
13016.96 121
13018.04 115
13019.12 144
13020.19 114
13021.27 117
13022.35 110
13023.43 129
13024.51 123
13025.58 142
13026.66 107
13027.74 98
13028.82 113
13029.90 133
13030.98 138
13032.05 128
13033.13 116
13034.21 131
13035.29 109
13036.37 124
13037.45 124
13038.53 120
13039.61 160
13040.68 143
13041.76 120
13042.84 135
13043.92 103
13045.00 132
13046.08 118
13047.16 111
13048.24 135
13049.32 132
13050.40 138
13051.48 143
13052.55 106
13053.63 142
13054.71 115
13055.79 128
13056.87 98
13057.95 156
13059.03 145
13060.11 132
13061.19 147
13062.27 133
13063.35 113
13064.43 116
13065.51 125
13066.59 128
13067.67 144
13068.75 127
13069.83 108
13070.91 110
13071.99 101
13073.07 126
13074.15 145
13075.23 136
13076.31 121
13077.39 115
13078.47 107
13079.55 134
13080.63 135
13081.71 115
13082.79 137
13083.88 130
13084.96 133
13086.04 114
13087.12 129
13088.20 125
13089.28 112
13090.36 121
13091.44 127
13092.52 131
13093.60 129
13094.68 140
13095.77 134
13096.85 132
13097.93 113
13099.01 118
13100.09 128
13101.17 128
13102.25 101
13103.34 127
13104.42 125
13105.50 126
13106.58 126
13107.66 119
13108.74 105
13109.82 124
13110.91 123
13111.99 133
13113.07 124
13114.15 104
13115.23 134
13116.32 154
13117.40 113
13118.48 107
13119.56 160
13120.64 151
13121.73 130
13122.81 124
13123.89 125
13124.97 142
13126.06 123
13127.14 119
13128.22 125
13129.30 118
13130.39 106
13131.47 99
13132.55 113
13133.63 110
13134.72 132
13135.80 133
13136.88 134
13137.97 114
13139.05 108
13140.13 107
13141.21 134
13142.30 110
13143.38 118
13144.46 155
13145.55 115
13146.63 120
13147.71 129
13148.80 118
13149.88 105
13150.96 96
13152.05 121
13153.13 135
13154.21 111
13155.30 144
13156.38 124
13157.47 132
13158.55 146
13159.63 160
13160.72 165
13161.80 156
13162.88 120
13163.97 118
13165.05 124
13166.14 129
13167.22 123
13168.31 106
13169.39 116
13170.47 156
13171.56 133
13172.64 132
13173.73 115
13174.81 112
13175.90 154
13176.98 128
13178.06 114
13179.15 107
13180.23 135
13181.32 140
13182.40 120
13183.49 103
13184.57 126
13185.66 136
13186.74 141
13187.83 132
13188.91 131
13190.00 120
13191.08 116
13192.17 155
13193.25 132
13194.34 133
13195.42 144
13196.51 138
13197.59 138
13198.68 122
13199.77 117
13200.85 118
13201.94 133
13203.02 133
13204.11 118
13205.19 102
13206.28 146
13207.36 145
13208.45 127
13209.54 103
13210.62 118
13211.71 127
13212.79 128
13213.88 93
13214.97 141
13216.05 97
13217.14 123
13218.22 126
13219.31 114
13220.40 106
13221.48 129
13222.57 136
13223.66 141
13224.74 136
13225.83 133
13226.92 144
13228.00 140
13229.09 149
13230.18 121
13231.26 121
13232.35 146
13233.44 144
13234.52 122
13235.61 148
13236.70 124
13237.78 120
13238.87 137
13239.96 150
13241.05 117
13242.13 129
13243.22 138
13244.31 104
13245.39 114
13246.48 138
13247.57 152
13248.66 134
13249.74 101
13250.83 134
13251.92 114
13253.01 107
13254.10 133
13255.18 131
13256.27 111
13257.36 116
13258.45 118
13259.53 134
13260.62 129
13261.71 149
13262.80 141
13263.89 145
13264.97 128
13266.06 127
13267.15 128
13268.24 154
13269.33 144
13270.42 127
13271.50 134
13272.59 146
13273.68 134
13274.77 155
13275.86 166
13276.95 143
13278.04 149
13279.12 146
13280.21 122
13281.30 146
13282.39 131
13283.48 135
13284.57 132
13285.66 132
13286.75 145
13287.84 164
13288.93 136
13290.01 170
13291.10 169
13292.19 154
13293.28 131
13294.37 126
13295.46 138
13296.55 159
13297.64 137
13298.73 147
13299.82 155
13300.91 131
13302.00 157
13303.09 152
13304.18 146
13305.27 155
13306.36 147
13307.45 160
13308.54 152
13309.63 187
13310.72 138
13311.81 140
13312.90 153
13313.99 167
13315.08 150
13316.17 170
13317.26 172
13318.35 186
13319.44 167
13320.53 129
13321.62 157
13322.71 149
13323.80 139
13324.89 147
13325.98 140
13327.07 159
13328.16 132
13329.25 124
13330.35 123
13331.44 119
13332.53 134
13333.62 154
13334.71 139
13335.80 156
13336.89 170
13337.98 190
13339.07 156
13340.16 159
13341.26 174
13342.35 143
13343.44 169
13344.53 167
13345.62 152
13346.71 163
13347.80 163
13348.90 139
13349.99 154
13351.08 154
13352.17 140
13353.26 151
13354.36 145
13355.45 179
13356.54 158
13357.63 147
13358.72 173
13359.81 167
13360.91 166
13362.00 185
13363.09 168
13364.18 181
13365.28 180
13366.37 193
13367.46 148
13368.55 178
13369.65 167
13370.74 177
13371.83 186
13372.92 169
13374.02 168
13375.11 148
13376.20 174
13377.29 185
13378.39 162
13379.48 137
13380.57 162
13381.67 159
13382.76 129
13383.85 143
13384.94 140
13386.04 150
13387.13 128
13388.22 122
13389.32 130
13390.41 150
13391.50 165
13392.60 145
13393.69 159
13394.78 162
13395.88 159
13396.97 147
13398.06 137
13399.16 152
13400.25 150
13401.35 163
13402.44 146
13403.53 157
13404.63 153
13405.72 136
13406.82 145
13407.91 177
13409.00 143
13410.10 153
13411.19 148
13412.29 144
13413.38 128
13414.47 144
13415.57 146
13416.66 156
13417.76 125
13418.85 148
13419.95 162
13421.04 145
13422.14 125
13423.23 143
13424.33 133
13425.42 167
13426.51 155
13427.61 138
13428.70 151
13429.80 141
13430.89 145
13431.99 163
13433.08 161
13434.18 166
13435.27 174
13436.37 225
13437.46 168
13438.56 139
13439.66 135
13440.75 151
13441.85 152
13442.94 164
13444.04 144
13445.13 172
13446.23 160
13447.32 163
13448.42 160
13449.52 133
13450.61 168
13451.71 177
13452.80 140
13453.90 146
13454.99 160
13456.09 166
13457.19 171
13458.28 188
13459.38 163
13460.48 139
13461.57 167
13462.67 148
13463.76 158
13464.86 177
13465.96 191
13467.05 168
13468.15 155
13469.25 162
13470.34 158
13471.44 161
13472.54 176
13473.63 168
13474.73 150
13475.83 170
13476.92 179
13478.02 173
13479.12 175
13480.21 160
13481.31 156
13482.41 154
13483.50 165
13484.60 148
13485.70 141
13486.80 146
13487.89 153
13488.99 140
13490.09 139
13491.19 150
13492.28 186
13493.38 178
13494.48 184
13495.58 182
13496.67 185
13497.77 187
13498.87 186
13499.97 199
13501.06 208
13502.16 192
13503.26 217
13504.36 217
13505.46 193
13506.55 226
13507.65 211
13508.75 217
13509.85 179
13510.95 186
13512.05 215
13513.14 186
13514.24 178
13515.34 189
13516.44 206
13517.54 150
13518.64 170
13519.73 143
13520.83 167
13521.93 156
13523.03 170
13524.13 175
13525.23 154
13526.33 164
13527.43 155
13528.53 147
13529.62 129
13530.72 154
13531.82 131
13532.92 169
13534.02 168
13535.12 138
13536.22 160
13537.32 165
13538.42 167
13539.52 163
13540.62 129
13541.72 139
13542.82 167
13543.92 187
13545.01 161
13546.11 146
13547.21 134
13548.31 152
13549.41 136
13550.51 142
13551.61 165
13552.71 164
13553.81 164
13554.91 145
13556.01 124
13557.11 127
13558.21 157
13559.31 114
13560.41 134
13561.51 131
13562.61 133
13563.72 143
13564.82 123
13565.92 126
13567.02 155
13568.12 139
13569.22 143
13570.32 135
13571.42 146
13572.52 140
13573.62 138
13574.72 125
13575.82 150
13576.92 126
13578.02 122
13579.13 150
13580.23 143
13581.33 138
13582.43 143
13583.53 158
13584.63 128
13585.73 143
13586.83 149
13587.94 126
13589.04 128
13590.14 149
13591.24 119
13592.34 135
13593.44 121
13594.54 151
13595.65 121
13596.75 130
13597.85 139
13598.95 152
13600.05 143
13601.16 138
13602.26 138
13603.36 126
13604.46 135
13605.56 121
13606.67 128
13607.77 130
13608.87 129
13609.97 115
13611.07 157
13612.18 155
13613.28 138
13614.38 150
13615.48 146
13616.59 158
13617.69 149
13618.79 142
13619.89 117
13621.00 135
13622.10 141
13623.20 189
13624.31 157
13625.41 141
13626.51 146
13627.61 161
13628.72 130
13629.82 150
13630.92 131
13632.03 147
13633.13 141
13634.23 128
13635.34 120
13636.44 136
13637.54 162
13638.65 151
13639.75 161
13640.85 155
13641.96 164
13643.06 191
13644.16 161
13645.27 133
13646.37 133
13647.48 144
13648.58 133
13649.68 138
13650.79 137
13651.89 143
13653.00 132
13654.10 117
13655.20 149
13656.31 138
13657.41 135
13658.52 124
13659.62 117
13660.72 157
13661.83 132
13662.93 134
13664.04 124
13665.14 154
13666.25 130
13667.35 141
13668.46 123
13669.56 116
13670.67 134
13671.77 121
13672.88 115
13673.98 154
13675.09 164
13676.19 162
13677.30 130
13678.40 139
13679.51 162
13680.61 141
13681.72 171
13682.82 161
13683.93 140
13685.03 131
13686.14 145
13687.24 127
13688.35 156
13689.45 147
13690.56 148
13691.66 141
13692.77 120
13693.88 159
13694.98 139
13696.09 157
13697.19 120
13698.30 147
13699.40 138
13700.51 145
13701.62 128
13702.72 152
13703.83 133
13704.93 128
13706.04 142
13707.15 143
13708.25 137
13709.36 150
13710.47 152
13711.57 137
13712.68 159
13713.79 161
13714.89 153
13716.00 146
13717.11 145
13718.21 149
13719.32 139
13720.43 136
13721.53 142
13722.64 141
13723.75 145
13724.85 145
13725.96 125
13727.07 164
13728.17 134
13729.28 158
13730.39 159
13731.50 164
13732.60 168
13733.71 147
13734.82 168
13735.92 185
13737.03 172
13738.14 169
13739.25 183
13740.35 151
13741.46 188
13742.57 171
13743.68 176
13744.79 176
13745.89 208
13747.00 164
13748.11 167
13749.22 160
13750.32 159
13751.43 158
13752.54 176
13753.65 182
13754.76 156
13755.87 170
13756.97 177
13758.08 180
13759.19 187
13760.30 180
13761.41 172
13762.52 180
13763.62 224
13764.73 212
13765.84 198
13766.95 187
13768.06 246
13769.17 247
13770.28 255
13771.38 214
13772.49 204
13773.60 223
13774.71 231
13775.82 230
13776.93 214
13778.04 226
13779.15 249
13780.26 246
13781.37 221
13782.48 211
13783.58 232
13784.69 190
13785.80 172
13786.91 185
13788.02 182
13789.13 176
13790.24 186
13791.35 185
13792.46 167
13793.57 177
13794.68 165
13795.79 159
13796.90 182
13798.01 178
13799.12 205
13800.23 202
13801.34 155
13802.45 193
13803.56 188
13804.67 174
13805.78 172
13806.89 158
13808.00 152
13809.11 161
13810.22 174
13811.33 189
13812.44 144
13813.55 128
13814.66 139
13815.77 178
13816.88 159
13818.00 141
13819.11 144
13820.22 156
13821.33 159
13822.44 141
13823.55 138
13824.66 157
13825.77 159
13826.88 156
13827.99 145
13829.10 159
13830.22 159
13831.33 158
13832.44 158
13833.55 128
13834.66 136
13835.77 146
13836.88 166
13838.00 151
13839.11 155
13840.22 145
13841.33 140
13842.44 143
13843.55 161
13844.67 140
13845.78 148
13846.89 143
13848.00 175
13849.11 136
13850.23 146
13851.34 156
13852.45 191
13853.56 184
13854.67 169
13855.79 148
13856.90 137
13858.01 138
13859.12 159
13860.24 132
13861.35 130
13862.46 152
13863.57 147
13864.69 165
13865.80 138
13866.91 160
13868.02 138
13869.14 150
13870.25 179
13871.36 165
13872.47 165
13873.59 144
13874.70 158
13875.81 156
13876.93 144
13878.04 163
13879.15 175
13880.27 141
13881.38 178
13882.49 152
13883.61 152
13884.72 161
13885.83 153
13886.95 147
13888.06 155
13889.17 162
13890.29 169
13891.40 160
13892.51 162
13893.63 188
13894.74 166
13895.86 169
13896.97 179
13898.08 179
13899.20 176
13900.31 172
13901.43 198
13902.54 202
13903.65 152
13904.77 171
13905.88 200
13907.00 188
13908.11 175
13909.23 141
13910.34 169
13911.45 160
13912.57 158
13913.68 159
13914.80 152
13915.91 129
13917.03 139
13918.14 144
13919.26 127
13920.37 140
13921.49 130
13922.60 168
13923.72 169
13924.83 141
13925.95 139
13927.06 138
13928.18 165
13929.29 167
13930.41 129
13931.52 138
13932.64 152
13933.75 156
13934.87 155
13935.98 123
13937.10 144
13938.21 145
13939.33 146
13940.45 155
13941.56 128
13942.68 137
13943.79 171
13944.91 174
13946.03 123
13947.14 157
13948.26 159
13949.37 152
13950.49 133
13951.60 155
13952.72 146
13953.84 148
13954.95 158
13956.07 170
13957.19 157
13958.30 145
13959.42 143
13960.54 151
13961.65 139
13962.77 136
13963.88 162
13965.00 140
13966.12 164
13967.23 134
13968.35 147
13969.47 162
13970.59 160
13971.70 149
13972.82 140
13973.94 146
13975.05 134
13976.17 128
13977.29 159
13978.40 144
13979.52 141
13980.64 159
13981.76 136
13982.87 143
13983.99 142
13985.11 139
13986.23 141
13987.34 144
13988.46 167
13989.58 154
13990.70 126
13991.81 138
13992.93 128
13994.05 130
13995.17 134
13996.29 130
13997.40 151
13998.52 163
13999.64 135
14000.76 136
14001.88 147
14002.99 142
14004.11 142
14005.23 142
14006.35 126
14007.47 132
14008.58 131
14009.70 160
14010.82 163
14011.94 140
14013.06 143
14014.18 137
14015.30 153
14016.41 165
14017.53 146
14018.65 133
14019.77 164
14020.89 155
14022.01 151
14023.13 141
14024.25 120
14025.37 128
14026.48 134
14027.60 142
14028.72 130
14029.84 117
14030.96 131
14032.08 129
14033.20 130
14034.32 140
14035.44 144
14036.56 125
14037.68 155
14038.80 153
14039.92 175
14041.04 152
14042.16 129
14043.28 127
14044.40 172
14045.52 148
14046.64 136
14047.76 138
14048.88 143
14050.00 144
14051.12 147
14052.24 131
14053.36 148
14054.48 160
14055.60 136
14056.72 167
14057.84 152
14058.96 150
14060.08 146
14061.20 161
14062.32 155
14063.44 170
14064.56 168
14065.68 177
14066.80 164
14067.92 141
14069.04 148
14070.16 158
14071.28 169
14072.41 158
14073.53 184
14074.65 172
14075.77 158
14076.89 155
14078.01 152
14079.13 163
14080.25 147
14081.37 148
14082.50 156
14083.62 176
14084.74 174
14085.86 182
14086.98 166
14088.10 202
14089.23 207
14090.35 220
14091.47 176
14092.59 194
14093.71 189
14094.83 162
14095.96 183
14097.08 195
14098.20 180
14099.32 194
14100.44 205
14101.57 177
14102.69 190
14103.81 193
14104.93 205
14106.05 191
14107.18 209
14108.30 169
14109.42 175
14110.54 174
14111.67 174
14112.79 183
14113.91 159
14115.03 160
14116.16 115
14117.28 140
14118.40 151
14119.53 149
14120.65 134
14121.77 120
14122.89 148
14124.02 147
14125.14 141
14126.26 153
14127.39 160
14128.51 169
14129.63 155
14130.76 125
14131.88 138
14133.00 141
14134.13 147
14135.25 129
14136.37 138
14137.50 153
14138.62 147
14139.74 153
14140.87 153
14141.99 174
14143.11 143
14144.24 136
14145.36 131
14146.49 142
14147.61 130
14148.73 137
14149.86 127
14150.98 158
14152.11 128
14153.23 129
14154.35 135
14155.48 150
14156.60 137
14157.73 149
14158.85 143
14159.98 167
14161.10 155
14162.23 152
14163.35 157
14164.47 128
14165.60 135
14166.72 146
14167.85 128
14168.97 132
14170.10 157
14171.22 103
14172.35 135
14173.47 147
14174.60 124
14175.72 117
14176.85 138
14177.97 123
14179.10 132
14180.22 125
14181.35 138
14182.47 129
14183.60 137
14184.72 138
14185.85 132
14186.98 135
14188.10 131
14189.23 122
14190.35 128
14191.48 140
14192.60 124
14193.73 126
14194.86 126
14195.98 125
14197.11 131
14198.23 139
14199.36 129
14200.49 147
14201.61 159
14202.74 154
14203.86 109
14204.99 118
14206.12 145
14207.24 136
14208.37 133
14209.50 105
14210.62 129
14211.75 130
14212.87 127
14214.00 132
14215.13 125
14216.25 106
14217.38 125
14218.51 145
14219.63 129
14220.76 130
14221.89 124
14223.02 119
14224.14 117
14225.27 107
14226.40 114
14227.52 101
14228.65 114
14229.78 113
14230.91 128
14232.03 152
14233.16 118
14234.29 143
14235.41 130
14236.54 112
14237.67 123
14238.80 133
14239.92 126
14241.05 120
14242.18 145
14243.31 153
14244.44 136
14245.56 136
14246.69 143
14247.82 132
14248.95 121
14250.08 107
14251.20 112
14252.33 123
14253.46 125
14254.59 124
14255.72 131
14256.84 127
14257.97 126
14259.10 121
14260.23 133
14261.36 116
14262.49 123
14263.62 138
14264.74 125
14265.87 113
14267.00 103
14268.13 110
14269.26 101
14270.39 126
14271.52 105
14272.65 109
14273.77 126
14274.90 116
14276.03 146
14277.16 133
14278.29 108
14279.42 125
14280.55 107
14281.68 113
14282.81 155
14283.94 141
14285.07 136
14286.20 123
14287.33 106
14288.45 107
14289.58 113
14290.71 101
14291.84 104
14292.97 109
14294.10 115
14295.23 107
14296.36 101
14297.49 130
14298.62 98
14299.75 119
14300.88 96
14302.01 110
14303.14 116
14304.27 101
14305.40 118
14306.53 126
14307.66 89
14308.79 94
14309.92 106
14311.05 133
14312.19 105
14313.32 98
14314.45 102
14315.58 108
14316.71 112
14317.84 108
14318.97 102
14320.10 99
14321.23 102
14322.36 108
14323.49 126
14324.62 107
14325.75 98
14326.89 115
14328.02 121
14329.15 111
14330.28 116
14331.41 107
14332.54 121
14333.67 137
14334.80 100
14335.94 90
14337.07 98
14338.20 111
14339.33 94
14340.46 102
14341.59 117
14342.73 111
14343.86 98
14344.99 111
14346.12 93
14347.25 106
14348.38 112
14349.52 100
14350.65 107
14351.78 87
14352.91 104
14354.04 104
14355.18 92
14356.31 92
14357.44 106
14358.57 87
14359.71 89
14360.84 98
14361.97 105
14363.10 113
14364.24 105
14365.37 90
14366.50 88
14367.63 123
14368.77 103
14369.90 103
14371.03 99
14372.16 108
14373.30 82
14374.43 101
14375.56 117
14376.70 106
14377.83 116
14378.96 101
14380.10 92
14381.23 96
14382.36 82
14383.50 88
14384.63 110
14385.76 108
14386.90 99
14388.03 81
14389.16 87
14390.30 105
14391.43 120
14392.56 107
14393.70 98
14394.83 119
14395.97 121
14397.10 109
14398.23 94
14399.37 108
14400.50 88
14401.63 98
14402.77 100
14403.90 112
14405.04 124
14406.17 110
14407.31 122
14408.44 119
14409.57 108
14410.71 108
14411.84 103
14412.98 102
14414.11 112
14415.25 99
14416.38 124
14417.52 97
14418.65 106
14419.79 111
14420.92 106
14422.05 109
14423.19 108
14424.32 88
14425.46 89
14426.59 86
14427.73 118
14428.86 92
14430.00 80
14431.14 98
14432.27 116
14433.41 103
14434.54 96
14435.68 99
14436.81 95
14437.95 121
14439.08 104
14440.22 107
14441.35 89
14442.49 96
14443.63 104
14444.76 101
14445.90 100
14447.03 101
14448.17 87
14449.30 97
14450.44 98
14451.58 99
14452.71 91
14453.85 97
14454.98 108
14456.12 96
14457.26 98
14458.39 98
14459.53 125
14460.67 110
14461.80 116
14462.94 99
14464.08 113
14465.21 82
14466.35 96
14467.48 102
14468.62 106
14469.76 109
14470.90 101
14472.03 90
14473.17 105
14474.31 124
14475.44 88
14476.58 101
14477.72 132
14478.85 108
14479.99 110
14481.13 105
14482.27 93
14483.40 101
14484.54 91
14485.68 116
14486.81 116
14487.95 126
14489.09 138
14490.23 114
14491.36 122
14492.50 108
14493.64 112
14494.78 121
14495.92 117
14497.05 116
14498.19 117
14499.33 110
14500.47 109
14501.60 117
14502.74 114
14503.88 112
14505.02 118
14506.16 120
14507.30 108
14508.43 112
14509.57 141
14510.71 116
14511.85 134
14512.99 130
14514.13 115
14515.26 114
14516.40 108
14517.54 146
14518.68 127
14519.82 142
14520.96 128
14522.10 152
14523.23 147
14524.37 146
14525.51 151
14526.65 140
14527.79 151
14528.93 130
14530.07 127
14531.21 121
14532.35 117
14533.49 113
14534.63 118
14535.76 139
14536.90 114
14538.04 116
14539.18 116
14540.32 148
14541.46 115
14542.60 117
14543.74 122
14544.88 117
14546.02 119
14547.16 152
14548.30 119
14549.44 116
14550.58 133
14551.72 132
14552.86 122
14554.00 108
14555.14 116
14556.28 123
14557.42 108
14558.56 117
14559.70 106
14560.84 146
14561.98 141
14563.12 133
14564.26 117
14565.40 105
14566.54 121
14567.68 113
14568.82 143
14569.96 113
14571.11 115
14572.25 134
14573.39 139
14574.53 110
14575.67 115
14576.81 96
14577.95 89
14579.09 123
14580.23 96
14581.37 131
14582.52 138
14583.66 116
14584.80 117
14585.94 120
14587.08 163
14588.22 142
14589.36 129
14590.50 125
14591.65 102
14592.79 128
14593.93 134
14595.07 163
14596.21 126
14597.35 143
14598.50 145
14599.64 130
14600.78 120
14601.92 112
14603.06 134
14604.21 136
14605.35 144
14606.49 122
14607.63 124
14608.77 123
14609.92 118
14611.06 112
14612.20 141
14613.34 174
14614.49 147
14615.63 139
14616.77 117
14617.91 119
14619.06 138
14620.20 140
14621.34 143
14622.48 145
14623.63 142
14624.77 128
14625.91 134
14627.06 161
14628.20 167
14629.34 140
14630.48 155
14631.63 149
14632.77 118
14633.91 150
14635.06 174
14636.20 178
14637.34 175
14638.49 162
14639.63 183
14640.77 174
14641.92 173
14643.06 183
14644.20 164
14645.35 141
14646.49 151
14647.64 150
14648.78 119
14649.92 119
14651.07 112
14652.21 136
14653.35 146
14654.50 144
14655.64 131
14656.79 140
14657.93 123
14659.07 123
14660.22 105
14661.36 149
14662.51 138
14663.65 134
14664.80 152
14665.94 131
14667.09 109
14668.23 105
14669.37 118
14670.52 129
14671.66 108
14672.81 121
14673.95 114
14675.10 115
14676.24 98
14677.39 127
14678.53 127
14679.68 108
14680.82 106
14681.97 99
14683.11 129
14684.26 124
14685.40 109
14686.55 115
14687.69 109
14688.84 126
14689.98 110
14691.13 98
14692.27 91
14693.42 123
14694.57 117
14695.71 116
14696.86 104
14698.00 100
14699.15 105
14700.29 118
14701.44 119
14702.59 113
14703.73 99
14704.88 112
14706.02 137
14707.17 103
14708.32 114
14709.46 99
14710.61 116
14711.75 107
14712.90 71
14714.05 97
14715.19 101
14716.34 115
14717.49 95
14718.63 113
14719.78 116
14720.93 108
14722.07 125
14723.22 101
14724.37 131
14725.51 97
14726.66 93
14727.81 129
14728.95 129
14730.10 101
14731.25 89
14732.39 109
14733.54 99
14734.69 98
14735.84 110
14736.98 93
14738.13 104
14739.28 117
14740.42 97
14741.57 98
14742.72 85
14743.87 116
14745.01 114
14746.16 113
14747.31 122
14748.46 101
14749.61 99
14750.75 125
14751.90 106
14753.05 97
14754.20 97
14755.34 96
14756.49 90
14757.64 110
14758.79 96
14759.94 95
14761.08 90
14762.23 118
14763.38 105
14764.53 121
14765.68 98
14766.83 113
14767.97 102
14769.12 99
14770.27 99
14771.42 109
14772.57 88
14773.72 101
14774.87 88
14776.01 100
14777.16 90
14778.31 96
14779.46 104
14780.61 98
14781.76 108
14782.91 101
14784.06 103
14785.21 76
14786.36 72
14787.50 105
14788.65 89
14789.80 91
14790.95 87
14792.10 81
14793.25 83
14794.40 90
14795.55 91
14796.70 87
14797.85 83
14799.00 80
14800.15 83
14801.30 83
14802.45 119
14803.60 92
14804.75 78
14805.90 90
14807.05 95
14808.20 93
14809.35 79
14810.50 89
14811.65 100
14812.80 94
14813.95 96
14815.10 91
14816.25 82
14817.40 98
14818.55 73
14819.70 70
14820.85 87
14822.00 89
14823.15 100
14824.30 86
14825.45 87
14826.60 104
14827.75 86
14828.91 94
14830.06 88
14831.21 90
14832.36 100
14833.51 93
14834.66 81
14835.81 94
14836.96 101
14838.11 74
14839.26 75
14840.42 83
14841.57 101
14842.72 86
14843.87 104
14845.02 76
14846.17 83
14847.32 95
14848.48 88
14849.63 101
14850.78 88
14851.93 95
14853.08 80
14854.23 86
14855.39 72
14856.54 84
14857.69 89
14858.84 115
14859.99 85
14861.15 101
14862.30 114
14863.45 123
14864.60 103
14865.75 75
14866.91 98
14868.06 66
14869.21 66
14870.36 76
14871.52 69
14872.67 75
14873.82 108
14874.97 135
14876.13 90
14877.28 80
14878.43 87
14879.59 85
14880.74 80
14881.89 112
14883.04 99
14884.20 80
14885.35 83
14886.50 102
14887.66 84
14888.81 79
14889.96 67
14891.12 78
14892.27 73
14893.42 91
14894.58 120
14895.73 85
14896.88 82
14898.04 64
14899.19 75
14900.34 66
14901.50 86
14902.65 74
14903.80 92
14904.96 96
14906.11 87
14907.27 78
14908.42 93
14909.57 124
14910.73 102
14911.88 105
14913.04 91
14914.19 93
14915.34 81
14916.50 104
14917.65 101
14918.81 93
14919.96 82
14921.11 84
14922.27 92
14923.42 104
14924.58 93
14925.73 93
14926.89 101
14928.04 84
14929.20 83
14930.35 93
14931.51 79
14932.66 93
14933.82 90
14934.97 98
14936.13 111
14937.28 86
14938.44 100
14939.59 90
14940.75 103
14941.90 88
14943.06 108
14944.21 114
14945.37 92
14946.52 96
14947.68 103
14948.83 78
14949.99 93
14951.14 75
14952.30 89
14953.46 108
14954.61 107
14955.77 89
14956.92 85
14958.08 86
14959.24 83
14960.39 81
14961.55 86
14962.70 104
14963.86 85
14965.02 94
14966.17 89
14967.33 108
14968.48 111
14969.64 112
14970.80 88
14971.95 92
14973.11 83
14974.27 102
14975.42 98
14976.58 96
14977.74 100
14978.89 88
14980.05 95
14981.21 89
14982.36 66
14983.52 90
14984.68 96
14985.83 92
14986.99 95
14988.15 89
14989.30 91
14990.46 93
14991.62 106
14992.77 122
14993.93 108
14995.09 85
14996.25 81
14997.40 79
14998.56 92
14999.72 89
15000.88 75
15002.03 95
15003.19 84
15004.35 83
15005.51 79
15006.66 91
15007.82 62
15008.98 80
15010.14 75
15011.30 99
15012.45 100
15013.61 75
15014.77 95
15015.93 79
15017.09 100
15018.24 74
15019.40 77
15020.56 67
15021.72 84
15022.88 107
15024.04 99
15025.19 100
15026.35 65
15027.51 94
15028.67 106
15029.83 112
15030.99 79
15032.15 84
15033.30 102
15034.46 97
15035.62 91
15036.78 90
15037.94 86
15039.10 85
15040.26 89
15041.42 81
15042.58 63
15043.73 72
15044.89 82
15046.05 78
15047.21 78
15048.37 60
15049.53 81
15050.69 71
15051.85 81
15053.01 92
15054.17 67
15055.33 90
15056.49 86
15057.65 58
15058.81 62
15059.97 70
15061.13 77
15062.29 102
15063.45 93
15064.61 87
15065.77 95
15066.93 96
15068.09 72
15069.25 77
15070.41 92
15071.57 76
15072.73 69
15073.89 85
15075.05 90
15076.21 90
15077.37 71
15078.53 77
15079.69 76
15080.85 63
15082.01 82
15083.17 85
15084.33 101
15085.49 72
15086.65 93
15087.82 84
15088.98 90
15090.14 78
15091.30 119
15092.46 96
15093.62 91
15094.78 96
15095.94 83
15097.10 85
15098.27 83
15099.43 93
15100.59 81
15101.75 80
15102.91 99
15104.07 84
15105.23 106
15106.40 82
15107.56 89
15108.72 91
15109.88 106
15111.04 94
15112.20 89
15113.37 87
15114.53 70
15115.69 81
15116.85 87
15118.01 87
15119.18 85
15120.34 62
15121.50 99
15122.66 91
15123.82 83
15124.99 70
15126.15 84
15127.31 96
15128.47 93
15129.64 88
15130.80 89
15131.96 97
15133.12 95
15134.29 88
15135.45 75
15136.61 79
15137.77 64
15138.94 68
15140.10 101
15141.26 90
15142.43 91
15143.59 96
15144.75 90
15145.92 76
15147.08 59
15148.24 88
15149.41 87
15150.57 93
15151.73 74
15152.90 84
15154.06 104
15155.22 77
15156.39 86
15157.55 89
15158.71 81
15159.88 54
15161.04 73
15162.20 62
15163.37 81
15164.53 99
15165.70 82
15166.86 82
15168.02 92
15169.19 113
15170.35 64
15171.52 65
15172.68 65
15173.84 91
15175.01 71
15176.17 90
15177.34 74
15178.50 84
15179.66 77
15180.83 63
15181.99 83
15183.16 84
15184.32 87
15185.49 76
15186.65 83
15187.82 90
15188.98 75
15190.15 77
15191.31 73
15192.48 97
15193.64 82
15194.81 77
15195.97 83
15197.14 87
15198.30 71
15199.47 79
15200.63 78
15201.80 94
15202.96 105
15204.13 107
15205.29 83
15206.46 87
15207.62 70
15208.79 84
15209.96 79
15211.12 87
15212.29 87
15213.45 79
15214.62 106
15215.78 98
15216.95 79
15218.12 93
15219.28 83
15220.45 101
15221.61 88
15222.78 101
15223.95 77
15225.11 102
15226.28 106
15227.44 97
15228.61 73
15229.78 92
15230.94 98
15232.11 99
15233.28 89
15234.44 71
15235.61 85
15236.78 101
15237.94 93
15239.11 105
15240.28 90
15241.44 86
15242.61 113
15243.78 102
15244.94 106
15246.11 104
15247.28 105
15248.44 113
15249.61 85
15250.78 73
15251.95 90
15253.11 93
15254.28 78
15255.45 93
15256.61 88
15257.78 89
15258.95 98
15260.12 97
15261.28 118
15262.45 87
15263.62 80
15264.79 81
15265.95 88
15267.12 85
15268.29 75
15269.46 100
15270.63 114
15271.79 96
15272.96 116
15274.13 114
15275.30 87
15276.47 89
15277.63 114
15278.80 88
15279.97 82
15281.14 91
15282.31 69
15283.48 81
15284.64 90
15285.81 106
15286.98 92
15288.15 91
15289.32 83
15290.49 76
15291.66 89
15292.82 92
15293.99 108
15295.16 103
15296.33 114
15297.50 81
15298.67 78
15299.84 86
15301.01 93
15302.18 86
15303.35 99
15304.51 76
15305.68 82
15306.85 82
15308.02 80
15309.19 96
15310.36 89
15311.53 81
15312.70 80
15313.87 94
15315.04 78
15316.21 85
15317.38 93
15318.55 89
15319.72 76
15320.89 97
15322.06 90
15323.23 101
15324.40 76
15325.57 89
15326.74 86
15327.91 78
15329.08 87
15330.25 87
15331.42 72
15332.59 64
15333.76 83
15334.93 82
15336.10 89
15337.27 78
15338.44 70
15339.61 72
15340.78 67
15341.95 77
15343.12 101
15344.29 107
15345.47 78
15346.64 92
15347.81 71
15348.98 83
15350.15 95
15351.32 92
15352.49 84
15353.66 81
15354.83 66
15356.00 86
15357.18 94
15358.35 102
15359.52 68
15360.69 83
15361.86 91
15363.03 81
15364.20 101
15365.38 87
15366.55 93
15367.72 96
15368.89 94
15370.06 96
15371.23 81
15372.41 81
15373.58 93
15374.75 79
15375.92 93
15377.09 85
15378.26 60
15379.44 76
15380.61 84
15381.78 83
15382.95 73
15384.13 82
15385.30 84
15386.47 79
15387.64 76
15388.82 95
15389.99 92
15391.16 101
15392.33 81
15393.51 84
15394.68 89
15395.85 87
15397.02 82
15398.20 66
15399.37 84
15400.54 100
15401.71 87
15402.89 68
15404.06 65
15405.23 96
15406.41 91
15407.58 83
15408.75 108
15409.93 107
15411.10 81
15412.27 82
15413.45 89
15414.62 107
15415.79 92
15416.97 69
15418.14 77
15419.31 89
15420.49 79
15421.66 87
15422.84 93
15424.01 87
15425.18 72
15426.36 75
15427.53 92
15428.70 74
15429.88 74
15431.05 91
15432.23 94
15433.40 73
15434.57 80
15435.75 86
15436.92 71
15438.10 84
15439.27 73
15440.45 83
15441.62 91
15442.80 114
15443.97 96
15445.14 97
15446.32 69
15447.49 83
15448.67 76
15449.84 88
15451.02 73
15452.19 73
15453.37 68
15454.54 84
15455.72 72
15456.89 79
15458.07 101
15459.24 86
15460.42 87
15461.59 101
15462.77 80
15463.94 61
15465.12 69
15466.29 80
15467.47 84
15468.65 95
15469.82 65
15471.00 66
15472.17 75
15473.35 79
15474.52 103
15475.70 92
15476.88 86
15478.05 97
15479.23 98
15480.40 86
15481.58 90
15482.76 96
15483.93 93
15485.11 90
15486.28 70
15487.46 84
15488.64 95
15489.81 88
15490.99 94
15492.16 81
15493.34 81
15494.52 68
15495.69 90
15496.87 74
15498.05 68
15499.22 75
15500.40 93
15501.58 90
15502.75 89
15503.93 86
15505.11 92
15506.28 99
15507.46 72
15508.64 88
15509.82 90
15510.99 95
15512.17 87
15513.35 93
15514.52 76
15515.70 89
15516.88 99
15518.06 79
15519.23 94
15520.41 96
15521.59 87
15522.77 90
15523.94 94
15525.12 83
15526.30 94
15527.48 94
15528.65 81
15529.83 73
15531.01 95
15532.19 86
15533.37 87
15534.54 58
15535.72 79
15536.90 80
15538.08 75
15539.26 95
15540.44 94
15541.61 78
15542.79 82
15543.97 69
15545.15 82
15546.33 88
15547.51 87
15548.68 95
15549.86 92
15551.04 96
15552.22 91
15553.40 100
15554.58 96
15555.76 88
15556.93 81
15558.11 83
15559.29 98
15560.47 79
15561.65 72
15562.83 75
15564.01 81
15565.19 88
15566.37 76
15567.55 84
15568.73 101
15569.91 108
15571.08 91
15572.26 68
15573.44 81
15574.62 89
15575.80 73
15576.98 71
15578.16 86
15579.34 92
15580.52 84
15581.70 82
15582.88 70
15584.06 88
15585.24 82
15586.42 86
15587.60 94
15588.78 99
15589.96 86
15591.14 79
15592.32 63
15593.50 77
15594.68 72
15595.86 79
15597.04 95
15598.22 101
15599.40 88
15600.58 86
15601.76 72
15602.95 82
15604.13 104
15605.31 133
15606.49 74
15607.67 79
15608.85 95
15610.03 88
15611.21 94
15612.39 109
15613.57 95
15614.75 108
15615.93 82
15617.12 97
15618.30 93
15619.48 87
15620.66 97
15621.84 101
15623.02 110
15624.20 101
15625.38 103
15626.57 102
15627.75 99
15628.93 84
15630.11 81
15631.29 106
15632.47 112
15633.66 95
15634.84 99
15636.02 107
15637.20 100
15638.38 96
15639.57 82
15640.75 107
15641.93 108
15643.11 116
15644.29 102
15645.48 87
15646.66 90
15647.84 81
15649.02 96
15650.21 89
15651.39 116
15652.57 106
15653.75 102
15654.94 101
15656.12 77
15657.30 86
15658.48 101
15659.67 139
15660.85 105
15662.03 109
15663.22 83
15664.40 114
15665.58 102
15666.76 120
15667.95 121
15669.13 100
15670.31 102
15671.50 113
15672.68 83
15673.86 95
15675.05 108
15676.23 106
15677.41 76
15678.60 116
15679.78 107
15680.96 98
15682.15 98
15683.33 93
15684.51 120
15685.70 105
15686.88 99
15688.07 104
15689.25 115
15690.43 101
15691.62 87
15692.80 88
15693.99 99
15695.17 99
15696.35 100
15697.54 100
15698.72 86
15699.91 95
15701.09 96
15702.28 103
15703.46 95
15704.64 101
15705.83 88
15707.01 100
15708.20 94
15709.38 99
15710.57 114
15711.75 101
15712.94 91
15714.12 80
15715.31 110
15716.49 118
15717.68 88
15718.86 102
15720.05 103
15721.23 100
15722.42 115
15723.60 105
15724.79 104
15725.97 93
15727.16 97
15728.34 92
15729.53 114
15730.71 97
15731.90 90
15733.08 88
15734.27 117
15735.46 120
15736.64 127
15737.83 105
15739.01 107
15740.20 105
15741.39 115
15742.57 90
15743.76 96
15744.94 105
15746.13 99
15747.31 114
15748.50 103
15749.69 100
15750.87 107
15752.06 91
15753.25 96
15754.43 130
15755.62 129
15756.81 110
15757.99 104
15759.18 115
15760.36 113
15761.55 91
15762.74 106
15763.92 99
15765.11 85
15766.30 107
15767.49 98
15768.67 120
15769.86 99
15771.05 93
15772.23 96
15773.42 99
15774.61 103
15775.79 102
15776.98 112
15778.17 111
15779.36 128
15780.54 103
15781.73 101
15782.92 99
15784.11 88
15785.29 102
15786.48 117
15787.67 128
15788.86 88
15790.04 98
15791.23 86
15792.42 93
15793.61 94
15794.79 85
15795.98 105
15797.17 103
15798.36 109
15799.55 86
15800.73 119
15801.92 92
15803.11 116
15804.30 103
15805.49 108
15806.68 103
15807.86 92
15809.05 112
15810.24 79
15811.43 87
15812.62 90
15813.81 102
15815.00 85
15816.18 99
15817.37 71
15818.56 92
15819.75 82
15820.94 85
15822.13 85
15823.32 70
15824.51 85
15825.70 101
15826.88 105
15828.07 101
15829.26 81
15830.45 103
15831.64 100
15832.83 92
15834.02 90
15835.21 79
15836.40 89
15837.59 88
15838.78 89
15839.97 99
15841.16 82
15842.35 81
15843.54 105
15844.73 95
15845.92 88
15847.11 77
15848.30 87
15849.49 99
15850.68 91
15851.87 94
15853.06 104
15854.25 91
15855.44 81
15856.63 103
15857.82 115
15859.01 83
15860.20 70
15861.39 88
15862.58 98
15863.77 95
15864.96 80
15866.15 81
15867.34 82
15868.53 100
15869.72 80
15870.91 82
15872.10 92
15873.29 98
15874.48 100
15875.68 100
15876.87 92
15878.06 89
15879.25 103
15880.44 83
15881.63 99
15882.82 106
15884.01 108
15885.20 110
15886.40 81
15887.59 80
15888.78 77
15889.97 98
15891.16 104
15892.35 109
15893.54 92
15894.74 89
15895.93 98
15897.12 75
15898.31 84
15899.50 97
15900.70 108
15901.89 98
15903.08 84
15904.27 74
15905.46 90
15906.66 86
15907.85 85
15909.04 105
15910.23 91
15911.42 96
15912.62 98
15913.81 74
15915.00 100
15916.19 93
15917.39 102
15918.58 109
15919.77 98
15920.96 106
15922.16 100
15923.35 104
15924.54 113
15925.73 98
15926.93 101
15928.12 108
15929.31 97
15930.51 92
15931.70 82
15932.89 88
15934.09 99
15935.28 94
15936.47 98
15937.67 118
15938.86 98
15940.05 103
15941.25 112
15942.44 101
15943.63 92
15944.83 94
15946.02 105
15947.21 112
15948.41 106
15949.60 107
15950.79 99
15951.99 84
15953.18 89
15954.38 77
15955.57 97
15956.76 90
15957.96 85
15959.15 67
15960.35 101
15961.54 100
15962.73 91
15963.93 67
15965.12 94
15966.32 89
15967.51 76
15968.71 67
15969.90 78
15971.09 63
15972.29 72
15973.48 84
15974.68 88
15975.87 91
15977.07 72
15978.26 75
15979.46 87
15980.65 86
15981.85 81
15983.04 78
15984.24 81
15985.43 79
15986.63 70
15987.82 73
15989.02 74
15990.21 82
15991.41 88
15992.60 79
15993.80 102
15994.99 60
15996.19 84
15997.39 83
15998.58 89
15999.78 79
16000.97 78
16002.17 82
16003.36 98
16004.56 84
16005.76 74
16006.95 89
16008.15 87
16009.34 84
16010.54 88
16011.73 82
16012.93 66
16014.13 66
16015.32 87
16016.52 78
16017.72 67
16018.91 71
16020.11 69
16021.30 64
16022.50 74
16023.70 89
16024.89 84
16026.09 79
16027.29 84
16028.48 87
16029.68 90
16030.88 70
16032.07 104
16033.27 95
16034.47 81
16035.67 70
16036.86 86
16038.06 76
16039.26 79
16040.45 69
16041.65 62
16042.85 56
16044.04 76
16045.24 89
16046.44 86
16047.64 94
16048.83 70
16050.03 80
16051.23 81
16052.43 77
16053.62 78
16054.82 75
16056.02 80
16057.22 82
16058.42 92
16059.61 88
16060.81 92
16062.01 84
16063.21 82
16064.41 87
16065.60 80
16066.80 70
16068.00 73
16069.20 83
16070.40 98
16071.59 75
16072.79 68
16073.99 75
16075.19 83
16076.39 94
16077.59 78
16078.78 90
16079.98 81
16081.18 97
16082.38 74
16083.58 88
16084.78 63
16085.98 58
16087.18 84
16088.37 76
16089.57 79
16090.77 71
16091.97 87
16093.17 78
16094.37 89
16095.57 78
16096.77 72
16097.97 72
16099.17 82
16100.37 81
16101.57 70
16102.77 68
16103.96 90
16105.16 85
16106.36 63
16107.56 78
16108.76 84
16109.96 76
16111.16 66
16112.36 71
16113.56 76
16114.76 69
16115.96 72
16117.16 80
16118.36 88
16119.56 64
16120.76 76
16121.96 75
16123.16 72
16124.36 83
16125.56 82
16126.76 85
16127.96 59
16129.16 44
16130.37 67
16131.57 83
16132.77 81
16133.97 72
16135.17 80
16136.37 71
16137.57 107
16138.77 86
16139.97 86
16141.17 94
16142.37 74
16143.57 69
16144.77 82
16145.98 87
16147.18 82
16148.38 69
16149.58 94
16150.78 117
16151.98 101
16153.18 90
16154.38 65
16155.59 92
16156.79 74
16157.99 82
16159.19 82
16160.39 68
16161.59 63
16162.80 80
16164.00 61
16165.20 59
16166.40 84
16167.60 88
16168.80 68
16170.01 95
16171.21 79
16172.41 90
16173.61 92
16174.81 71
16176.02 68
16177.22 72
16178.42 85
16179.62 84
16180.83 68
16182.03 69
16183.23 79
16184.43 76
16185.64 73
16186.84 63
16188.04 69
16189.24 90
16190.45 70
16191.65 75
16192.85 77
16194.06 88
16195.26 89
16196.46 82
16197.66 80
16198.87 80
16200.07 85
16201.27 86
16202.48 85
16203.68 64
16204.88 81
16206.09 105
16207.29 98
16208.49 71
16209.70 69
16210.90 72
16212.10 75
16213.31 98
16214.51 67
16215.71 62
16216.92 77
16218.12 102
16219.33 73
16220.53 85
16221.73 90
16222.94 67
16224.14 68
16225.35 102
16226.55 97
16227.75 75
16228.96 65
16230.16 71
16231.37 79
16232.57 76
16233.77 75
16234.98 87
16236.18 90
16237.39 80
16238.59 78
16239.80 62
16241.00 86
16242.21 78
16243.41 97
16244.62 96
16245.82 73
16247.03 89
16248.23 87
16249.44 73
16250.64 73
16251.85 81
16253.05 81
16254.26 95
16255.46 76
16256.67 81
16257.87 79
16259.08 74
16260.28 72
16261.49 74
16262.69 71
16263.90 84
16265.10 77
16266.31 75
16267.51 102
16268.72 84
16269.93 68
16271.13 89
16272.34 73
16273.54 71
16274.75 80
16275.96 79
16277.16 86
16278.37 69
16279.57 71
16280.78 66
16281.99 73
16283.19 69
16284.40 79
16285.60 79
16286.81 92
16288.02 97
16289.22 64
16290.43 63
16291.64 70
16292.84 73
16294.05 82
16295.26 83
16296.46 99
16297.67 85
16298.88 68
16300.08 82
16301.29 86
16302.50 71
16303.70 57
16304.91 59
16306.12 70
16307.32 72
16308.53 80
16309.74 81
16310.95 62
16312.15 78
16313.36 87
16314.57 73
16315.78 83
16316.98 68
16318.19 84
16319.40 82
16320.61 74
16321.81 73
16323.02 68
16324.23 69
16325.44 94
16326.64 91
16327.85 79
16329.06 94
16330.27 70
16331.48 93
16332.68 85
16333.89 102
16335.10 62
16336.31 65
16337.52 86
16338.72 81
16339.93 75
16341.14 59
16342.35 73
16343.56 82
16344.77 79
16345.98 73
16347.18 76
16348.39 69
16349.60 95
16350.81 76
16352.02 65
16353.23 69
16354.44 56
16355.65 59
16356.85 78
16358.06 94
16359.27 101
16360.48 89
16361.69 90
16362.90 88
16364.11 66
16365.32 85
16366.53 69
16367.74 78
16368.95 70
16370.16 64
16371.36 64
16372.57 62
16373.78 67
16374.99 59
16376.20 52
16377.41 64
16378.62 65
16379.83 74
16381.04 68
16382.25 92
16383.46 80
16384.67 77
16385.88 72
16387.09 73
16388.30 83
16389.51 79
16390.72 76
16391.93 87
16393.14 65
16394.35 54
16395.56 51
16396.77 71
16397.98 72
16399.19 71
16400.41 70
16401.62 82
16402.83 74
16404.04 63
16405.25 72
16406.46 85
16407.67 72
16408.88 59
16410.09 59
16411.30 63
16412.51 87
16413.72 86
16414.94 75
16416.15 72
16417.36 77
16418.57 62
16419.78 59
16420.99 61
16422.20 65
16423.41 66
16424.63 77
16425.84 65
16427.05 70
16428.26 65
16429.47 66
16430.68 68
16431.90 67
16433.11 71
16434.32 92
16435.53 74
16436.74 74
16437.95 83
16439.17 70
16440.38 92
16441.59 88
16442.80 81
16444.01 84
16445.23 76
16446.44 55
16447.65 77
16448.86 75
16450.08 87
16451.29 74
16452.50 57
16453.71 86
16454.93 75
16456.14 87
16457.35 84
16458.56 77
16459.78 87
16460.99 72
16462.20 63
16463.42 72
16464.63 80
16465.84 51
16467.05 62
16468.27 71
16469.48 85
16470.69 86
16471.91 87
16473.12 63
16474.33 60
16475.55 66
16476.76 67
16477.97 58
16479.19 68
16480.40 77
16481.61 62
16482.83 82
16484.04 51
16485.25 61
16486.47 59
16487.68 63
16488.90 72
16490.11 90
16491.32 75
16492.54 68
16493.75 86
16494.97 69
16496.18 53
16497.39 65
16498.61 74
16499.82 61
16501.04 86
16502.25 69
16503.47 67
16504.68 92
16505.89 63
16507.11 81
16508.32 82
16509.54 75
16510.75 59
16511.97 66
16513.18 57
16514.40 61
16515.61 75
16516.83 58
16518.04 58
16519.26 63
16520.47 80
16521.69 91
16522.90 72
16524.12 58
16525.33 77
16526.55 67
16527.76 66
16528.98 55
16530.19 84
16531.41 75
16532.62 60
16533.84 69
16535.05 84
16536.27 87
16537.49 82
16538.70 98
16539.92 72
16541.13 69
16542.35 65
16543.56 66
16544.78 71
16546.00 61
16547.21 50
16548.43 66
16549.64 70
16550.86 67
16552.08 87
16553.29 93
16554.51 94
16555.73 76
16556.94 72
16558.16 64
16559.37 71
16560.59 67
16561.81 79
16563.02 67
16564.24 56
16565.46 82
16566.67 91
16567.89 83
16569.11 76
16570.32 74
16571.54 67
16572.76 93
16573.98 82
16575.19 82
16576.41 65
16577.63 56
16578.84 79
16580.06 88
16581.28 77
16582.50 63
16583.71 82
16584.93 87
16586.15 54
16587.36 60
16588.58 90
16589.80 84
16591.02 65
16592.24 61
16593.45 77
16594.67 63
16595.89 69
16597.11 59
16598.32 62
16599.54 73
16600.76 71
16601.98 69
16603.20 64
16604.41 54
16605.63 54
16606.85 66
16608.07 66
16609.29 60
16610.51 49
16611.72 58
16612.94 88
16614.16 74
16615.38 58
16616.60 58
16617.82 54
16619.03 67
16620.25 82
16621.47 70
16622.69 48
16623.91 61
16625.13 83
16626.35 71
16627.57 71
16628.79 55
16630.00 80
16631.22 81
16632.44 86
16633.66 74
16634.88 78
16636.10 54
16637.32 69
16638.54 70
16639.76 58
16640.98 57
16642.20 74
16643.42 72
16644.64 53
16645.86 53
16647.08 51
16648.30 69
16649.51 63
16650.73 70
16651.95 52
16653.17 59
16654.39 81
16655.61 63
16656.83 70
16658.05 77
16659.27 78
16660.49 74
16661.71 65
16662.93 52
16664.16 82
16665.38 64
16666.60 73
16667.82 56
16669.04 77
16670.26 57
16671.48 79
16672.70 85
16673.92 76
16675.14 64
16676.36 72
16677.58 63
16678.80 70
16680.02 68
16681.24 62
16682.46 55
16683.69 69
16684.91 64
16686.13 56
16687.35 54
16688.57 55
16689.79 77
16691.01 79
16692.23 84
16693.46 93
16694.68 78
16695.90 79
16697.12 77
16698.34 69
16699.56 49
16700.78 79
16702.01 68
16703.23 88
16704.45 72
16705.67 81
16706.89 75
16708.12 85
16709.34 64
16710.56 59
16711.78 59
16713.00 53
16714.23 66
16715.45 82
16716.67 59
16717.89 47
16719.11 70
16720.34 71
16721.56 57
16722.78 59
16724.00 78
16725.23 69
16726.45 66
16727.67 48
16728.89 78
16730.12 73
16731.34 87
16732.56 80
16733.79 56
16735.01 67
16736.23 57
16737.45 70
16738.68 76
16739.90 57
16741.12 54
16742.35 71
16743.57 78
16744.79 55
16746.02 42
16747.24 63
16748.46 56
16749.69 58
16750.91 54
16752.13 73
16753.36 74
16754.58 79
16755.80 66
16757.03 49
16758.25 52
16759.48 74
16760.70 83
16761.92 55
16763.15 75
16764.37 57
16765.60 61
16766.82 75
16768.04 67
16769.27 37
16770.49 52
16771.72 62
16772.94 75
16774.16 40
16775.39 58
16776.61 78
16777.84 50
16779.06 86
16780.29 64
16781.51 90
16782.74 75
16783.96 77
16785.19 58
16786.41 61
16787.64 66
16788.86 74
16790.09 67
16791.31 61
16792.54 63
16793.76 78
16794.99 62
16796.21 70
16797.44 58
16798.66 88
16799.89 83
16801.11 68
16802.34 72
16803.56 54
16804.79 68
16806.01 50
16807.24 60
16808.46 73
16809.69 54
16810.92 56
16812.14 72
16813.37 68
16814.59 64
16815.82 71
16817.04 61
16818.27 82
16819.50 73
16820.72 55
16821.95 71
16823.17 78
16824.40 68
16825.63 54
16826.85 47
16828.08 69
16829.31 60
16830.53 59
16831.76 52
16832.99 72
16834.21 53
16835.44 57
16836.67 62
16837.89 59
16839.12 81
16840.35 70
16841.57 67
16842.80 44
16844.03 56
16845.25 50
16846.48 57
16847.71 59
16848.93 45
16850.16 79
16851.39 64
16852.62 66
16853.84 56
16855.07 60
16856.30 53
16857.52 76
16858.75 58
16859.98 64
16861.21 63
16862.43 61
16863.66 51
16864.89 62
16866.12 72
16867.35 74
16868.57 84
16869.80 60
16871.03 79
16872.26 76
16873.48 70
16874.71 87
16875.94 84
16877.17 69
16878.40 73
16879.63 76
16880.85 80
16882.08 63
16883.31 63
16884.54 64
16885.77 94
16887.00 78
16888.22 61
16889.45 59
16890.68 99
16891.91 77
16893.14 58
16894.37 68
16895.60 90
16896.82 78
16898.05 77
16899.28 64
16900.51 53
16901.74 83
16902.97 90
16904.20 88
16905.43 82
16906.66 67
16907.89 65
16909.12 73
16910.34 56
16911.57 57
16912.80 47
16914.03 81
16915.26 70
16916.49 59
16917.72 58
16918.95 59
16920.18 67
16921.41 64
16922.64 72
16923.87 66
16925.10 63
16926.33 61
16927.56 65
16928.79 89
16930.02 69
16931.25 69
16932.48 64
16933.71 68
16934.94 65
16936.17 56
16937.40 58
16938.63 65
16939.86 61
16941.09 76
16942.32 99
16943.55 81
16944.78 51
16946.01 55
16947.24 66
16948.48 69
16949.71 66
16950.94 67
16952.17 62
16953.40 65
16954.63 75
16955.86 69
16957.09 66
16958.32 59
16959.55 67
16960.79 76
16962.02 57
16963.25 48
16964.48 85
16965.71 75
16966.94 58
16968.17 65
16969.40 61
16970.64 78
16971.87 60
16973.10 82
16974.33 74
16975.56 66
16976.79 52
16978.03 72
16979.26 49
16980.49 44
16981.72 48
16982.95 58
16984.19 75
16985.42 93
16986.65 72
16987.88 60
16989.11 57
16990.35 52
16991.58 61
16992.81 66
16994.04 90
16995.28 64
16996.51 48
16997.74 71
16998.97 70
17000.21 52
17001.44 66
17002.67 62
17003.90 81
17005.14 69
17006.37 78
17007.60 69
17008.84 55
17010.07 55
17011.30 55
17012.53 62
17013.77 54
17015.00 66
17016.23 58
17017.47 69
17018.70 61
17019.93 71
17021.17 80
17022.40 67
17023.63 58
17024.87 51
17026.10 64
17027.33 84
17028.57 68
17029.80 49
17031.04 55
17032.27 63
17033.50 60
17034.74 66
17035.97 73
17037.20 58
17038.44 64
17039.67 63
17040.91 65
17042.14 62
17043.37 51
17044.61 84
17045.84 57
17047.08 51
17048.31 71
17049.55 66
17050.78 61
17052.02 70
17053.25 54
17054.48 75
17055.72 40
17056.95 68
17058.19 68
17059.42 54
17060.66 43
17061.89 62
17063.13 70
17064.36 67
17065.60 58
17066.83 54
17068.07 76
17069.30 59
17070.54 54
17071.77 46
17073.01 74
17074.24 76
17075.48 52
17076.71 67
17077.95 77
17079.19 63
17080.42 64
17081.66 63
17082.89 89
17084.13 59
17085.36 68
17086.60 65
17087.83 62
17089.07 58
17090.31 67
17091.54 71
17092.78 60
17094.01 64
17095.25 50
17096.49 65
17097.72 61
17098.96 51
17100.19 50
17101.43 49
17102.67 82
17103.90 69
17105.14 62
17106.38 50
17107.61 51
17108.85 55
17110.09 58
17111.32 50
17112.56 70
17113.80 76
17115.03 86
17116.27 57
17117.51 50
17118.74 70
17119.98 71
17121.22 59
17122.45 61
17123.69 59
17124.93 50
17126.17 68
17127.40 68
17128.64 50
17129.88 47
17131.12 76
17132.35 80
17133.59 79
17134.83 61
17136.07 81
17137.30 64
17138.54 59
17139.78 72
17141.02 75
17142.25 67
17143.49 67
17144.73 71
17145.97 50
17147.20 62
17148.44 84
17149.68 50
17150.92 61
17152.16 80
17153.40 72
17154.63 69
17155.87 79
17157.11 67
17158.35 69
17159.59 55
17160.83 56
17162.06 63
17163.30 64
17164.54 83
17165.78 92
17167.02 77
17168.26 40
17169.50 52
17170.73 48
17171.97 72
17173.21 66
17174.45 57
17175.69 58
17176.93 64
17178.17 58
17179.41 64
17180.65 65
17181.89 67
17183.12 57
17184.36 65
17185.60 62
17186.84 60
17188.08 40
17189.32 62
17190.56 56
17191.80 52
17193.04 84
17194.28 71
17195.52 65
17196.76 58
17198.00 58
17199.24 52
17200.48 56
17201.72 63
17202.96 84
17204.20 55
17205.44 62
17206.68 69
17207.92 66
17209.16 48
17210.40 60
17211.64 66
17212.88 55
17214.12 51
17215.36 68
17216.60 56
17217.84 69
17219.08 63
17220.32 61
17221.56 82
17222.80 62
17224.04 52
17225.29 67
17226.53 57
17227.77 57
17229.01 58
17230.25 65
17231.49 57
17232.73 76
17233.97 70
17235.21 64
17236.45 60
17237.70 83
17238.94 81
17240.18 67
17241.42 65
17242.66 51
17243.90 58
17245.14 55
17246.39 62
17247.63 66
17248.87 63
17250.11 66
17251.35 58
17252.59 44
17253.84 74
17255.08 70
17256.32 60
17257.56 55
17258.80 73
17260.05 49
17261.29 70
17262.53 52
17263.77 71
17265.01 74
17266.26 61
17267.50 51
17268.74 54
17269.98 65
17271.23 67
17272.47 58
17273.71 54
17274.95 62
17276.20 67
17277.44 60
17278.68 49
17279.92 61
17281.17 60
17282.41 82
17283.65 69
17284.90 64
17286.14 71
17287.38 61
17288.62 59
17289.87 51
17291.11 63
17292.35 71
17293.60 72
17294.84 58
17296.08 61
17297.33 61
17298.57 53
17299.81 58
17301.06 57
17302.30 61
17303.54 49
17304.79 55
17306.03 48
17307.28 56
17308.52 61
17309.76 64
17311.01 62
17312.25 57
17313.49 59
17314.74 59
17315.98 60
17317.23 62
17318.47 52
17319.72 73
17320.96 60
17322.20 63
17323.45 57
17324.69 53
17325.94 49
17327.18 66
17328.43 64
17329.67 64
17330.91 66
17332.16 67
17333.40 75
17334.65 48
17335.89 53
17337.14 63
17338.38 53
17339.63 45
17340.87 48
17342.12 59
17343.36 61
17344.61 68
17345.85 55
17347.10 39
17348.34 42
17349.59 73
17350.83 48
17352.08 57
17353.33 47
17354.57 73
17355.82 61
17357.06 60
17358.31 49
17359.55 85
17360.80 68
17362.04 54
17363.29 49
17364.54 60
17365.78 61
17367.03 76
17368.27 49
17369.52 56
17370.77 68
17372.01 60
17373.26 61
17374.50 42
17375.75 51
17377.00 59
17378.24 79
17379.49 70
17380.74 72
17381.98 52
17383.23 46
17384.47 60
17385.72 52
17386.97 71
17388.21 61
17389.46 72
17390.71 66
17391.95 76
17393.20 55
17394.45 53
17395.70 78
17396.94 63
17398.19 62
17399.44 50
17400.68 48
17401.93 62
17403.18 40
17404.42 48
17405.67 59
17406.92 69
17408.17 68
17409.41 49
17410.66 45
17411.91 47
17413.16 63
17414.40 50
17415.65 55
17416.90 47
17418.15 82
17419.40 48
17420.64 65
17421.89 47
17423.14 59
17424.39 58
17425.63 65
17426.88 69
17428.13 44
17429.38 62
17430.63 48
17431.88 66
17433.12 67
17434.37 74
17435.62 82
17436.87 63
17438.12 72
17439.37 87
17440.61 80
17441.86 65
17443.11 71
17444.36 69
17445.61 66
17446.86 64
17448.11 58
17449.36 56
17450.60 65
17451.85 56
17453.10 53
17454.35 71
17455.60 63
17456.85 72
17458.10 56
17459.35 57
17460.60 85
17461.85 81
17463.10 79
17464.34 66
17465.59 74
17466.84 75
17468.09 54
17469.34 61
17470.59 50
17471.84 73
17473.09 70
17474.34 77
17475.59 72
17476.84 84
17478.09 58
17479.34 57
17480.59 53
17481.84 57
17483.09 62
17484.34 74
17485.59 65
17486.84 64
17488.09 63
17489.34 82
17490.59 90
17491.84 83
17493.09 51
17494.34 60
17495.59 71
17496.84 79
17498.10 67
17499.35 64
17500.60 79
17501.85 76
17503.10 51
17504.35 63
17505.60 53
17506.85 66
17508.10 67
17509.35 63
17510.60 73
17511.86 72
17513.11 67
17514.36 53
17515.61 64
17516.86 63
17518.11 61
17519.36 73
17520.61 64
17521.87 57
17523.12 38
17524.37 71
17525.62 68
17526.87 65
17528.12 75
17529.38 65
17530.63 64
17531.88 68
17533.13 87
17534.38 51
17535.63 55
17536.89 67
17538.14 85
17539.39 72
17540.64 72
17541.89 69
17543.15 76
17544.40 73
17545.65 66
17546.90 85
17548.16 72
17549.41 81
17550.66 98
17551.91 84
17553.17 57
17554.42 87
17555.67 88
17556.92 81
17558.18 74
17559.43 70
17560.68 69
17561.94 73
17563.19 82
17564.44 84
17565.69 78
17566.95 98
17568.20 74
17569.45 77
17570.71 69
17571.96 68
17573.21 69
17574.47 82
17575.72 70
17576.97 55
17578.23 52
17579.48 67
17580.73 58
17581.99 66
17583.24 63
17584.50 64
17585.75 77
17587.00 85
17588.26 89
17589.51 73
17590.76 67
17592.02 91
17593.27 75
17594.53 76
17595.78 68
17597.04 66
17598.29 64
17599.54 68
17600.80 58
17602.05 59
17603.31 78
17604.56 67
17605.82 67
17607.07 53
17608.32 75
17609.58 66
17610.83 83
17612.09 77
17613.34 77
17614.60 85
17615.85 69
17617.11 79
17618.36 93
17619.62 78
17620.87 78
17622.13 50
17623.38 63
17624.64 61
17625.89 68
17627.15 85
17628.40 79
17629.66 50
17630.91 53
17632.17 79
17633.43 73
17634.68 76
17635.94 61
17637.19 62
17638.45 70
17639.70 63
17640.96 62
17642.21 72
17643.47 65
17644.73 64
17645.98 56
17647.24 74
17648.49 63
17649.75 49
17651.01 55
17652.26 50
17653.52 51
17654.77 55
17656.03 54
17657.29 64
17658.54 72
17659.80 57
17661.06 67
17662.31 49
17663.57 66
17664.83 62
17666.08 59
17667.34 64
17668.60 57
17669.85 63
17671.11 67
17672.37 56
17673.62 62
17674.88 66
17676.14 54
17677.39 69
17678.65 53
17679.91 71
17681.17 109
17682.42 75
17683.68 71
17684.94 59
17686.19 62
17687.45 57
17688.71 54
17689.97 65
17691.22 71
17692.48 61
17693.74 68
17695.00 49
17696.26 57
17697.51 51
17698.77 58
17700.03 54
17701.29 64
17702.54 60
17703.80 41
17705.06 72
17706.32 59
17707.58 54
17708.83 58
17710.09 68
17711.35 73
17712.61 69
17713.87 58
17715.13 66
17716.38 48
17717.64 75
17718.90 64
17720.16 63
17721.42 64
17722.68 70
17723.94 60
17725.19 60
17726.45 79
17727.71 70
17728.97 75
17730.23 66
17731.49 60
17732.75 81
17734.01 70
17735.27 59
17736.53 57
17737.78 69
17739.04 63
17740.30 61
17741.56 62
17742.82 71
17744.08 48
17745.34 47
17746.60 61
17747.86 63
17749.12 61
17750.38 52
17751.64 40
17752.90 51
17754.16 51
17755.42 58
17756.68 59
17757.94 59
17759.20 55
17760.46 60
17761.72 67
17762.98 69
17764.24 60
17765.50 64
17766.76 52
17768.02 58
17769.28 78
17770.54 61
17771.80 54
17773.06 58
17774.32 66
17775.58 67
17776.84 70
17778.10 71
17779.36 70
17780.62 49
17781.88 49
17783.15 42
17784.41 60
17785.67 70
17786.93 52
17788.19 50
17789.45 54
17790.71 63
17791.97 43
17793.23 52
17794.49 57
17795.76 56
17797.02 59
17798.28 57
17799.54 73
17800.80 70
17802.06 61
17803.32 89
17804.59 75
17805.85 63
17807.11 72
17808.37 55
17809.63 67
17810.89 51
17812.16 67
17813.42 69
17814.68 51
17815.94 64
17817.20 54
17818.47 71
17819.73 57
17820.99 57
17822.25 58
17823.51 78
17824.78 75
17826.04 67
17827.30 69
17828.56 56
17829.83 51
17831.09 72
17832.35 55
17833.61 54
17834.88 43
17836.14 54
17837.40 63
17838.67 68
17839.93 52
17841.19 69
17842.45 63
17843.72 74
17844.98 59
17846.24 59
17847.51 59
17848.77 61
17850.03 67
17851.30 70
17852.56 73
17853.82 63
17855.09 74
17856.35 69
17857.61 63
17858.88 68
17860.14 67
17861.40 52
17862.67 62
17863.93 51
17865.19 48
17866.46 55
17867.72 54
17868.99 38
17870.25 43
17871.51 56
17872.78 52
17874.04 52
17875.31 60
17876.57 61
17877.83 72
17879.10 69
17880.36 61
17881.63 65
17882.89 69
17884.15 57
17885.42 58
17886.68 52
17887.95 63
17889.21 51
17890.48 53
17891.74 58
17893.01 53
17894.27 74
17895.54 80
17896.80 81
17898.07 56
17899.33 56
17900.60 65
17901.86 78
17903.13 77
17904.39 58
17905.66 58
17906.92 61
17908.19 62
17909.45 48
17910.72 54
17911.98 89
17913.25 57
17914.51 75
17915.78 54
17917.05 34
17918.31 65
17919.58 56
17920.84 62
17922.11 52
17923.37 58
17924.64 62
17925.91 73
17927.17 62
17928.44 61
17929.70 70
17930.97 62
17932.24 55
17933.50 45
17934.77 52
17936.03 65
17937.30 72
17938.57 73
17939.83 57
17941.10 55
17942.37 41
17943.63 71
17944.90 50
17946.17 61
17947.43 56
17948.70 59
17949.97 64
17951.23 60
17952.50 60
17953.77 64
17955.03 53
17956.30 45
17957.57 56
17958.83 50
17960.10 58
17961.37 58
17962.64 52
17963.90 45
17965.17 61
17966.44 50
17967.70 52
17968.97 52
17970.24 50
17971.51 48
17972.77 47
17974.04 43
17975.31 48
17976.58 61
17977.85 57
17979.11 37
17980.38 61
17981.65 59
17982.92 52
17984.18 69
17985.45 54
17986.72 63
17987.99 55
17989.26 85
17990.52 68
17991.79 59
17993.06 54
17994.33 41
17995.60 64
17996.87 59
17998.13 70
17999.40 46
18000.67 53
18001.94 60
18003.21 83
18004.48 40
18005.75 61
18007.02 55
18008.28 61
18009.55 52
18010.82 49
18012.09 53
18013.36 65
18014.63 71
18015.90 55
18017.17 63
18018.44 62
18019.71 65
18020.97 48
18022.24 55
18023.51 72
18024.78 72
18026.05 59
18027.32 54
18028.59 63
18029.86 63
18031.13 65
18032.40 61
18033.67 52
18034.94 60
18036.21 53
18037.48 54
18038.75 55
18040.02 58
18041.29 58
18042.56 48
18043.83 55
18045.10 64
18046.37 78
18047.64 66
18048.91 59
18050.18 46
18051.45 59
18052.72 71
18053.99 53
18055.26 60
18056.53 49
18057.80 72
18059.07 61
18060.34 76
18061.61 49
18062.88 59
18064.16 63
18065.43 69
18066.70 60
18067.97 59
18069.24 60
18070.51 71
18071.78 61
18073.05 57
18074.32 68
18075.59 62
18076.87 54
18078.14 40
18079.41 65
18080.68 54
18081.95 78
18083.22 52
18084.49 72
18085.77 57
18087.04 63
18088.31 49
18089.58 66
18090.85 45
18092.12 48
18093.40 46
18094.67 58
18095.94 48
18097.21 51
18098.48 44
18099.76 67
18101.03 67
18102.30 59
18103.57 47
18104.84 65
18106.12 67
18107.39 62
18108.66 52
18109.93 51
18111.21 62
18112.48 63
18113.75 52
18115.02 55
18116.30 70
18117.57 54
18118.84 69
18120.11 55
18121.39 64
18122.66 62
18123.93 75
18125.21 65
18126.48 54
18127.75 76
18129.02 45
18130.30 59
18131.57 44
18132.84 73
18134.12 77
18135.39 54
18136.66 68
18137.94 61
18139.21 64
18140.48 70
18141.76 64
18143.03 64
18144.31 59
18145.58 64
18146.85 64
18148.13 54
18149.40 56
18150.67 67
18151.95 56
18153.22 49
18154.50 59
18155.77 51
18157.04 50
18158.32 56
18159.59 52
18160.87 52
18162.14 64
18163.41 57
18164.69 52
18165.96 51
18167.24 54
18168.51 58
18169.79 70
18171.06 55
18172.34 53
18173.61 78
18174.89 55
18176.16 51
18177.43 57
18178.71 65
18179.98 66
18181.26 66
18182.53 74
18183.81 84
18185.08 64
18186.36 55
18187.63 65
18188.91 72
18190.18 57
18191.46 59
18192.74 60
18194.01 50
18195.29 51
18196.56 57
18197.84 52
18199.11 71
18200.39 67
18201.66 51
18202.94 48
18204.22 57
18205.49 52
18206.77 53
18208.04 57
18209.32 45
18210.59 57
18211.87 65
18213.15 60
18214.42 59
18215.70 73
18216.97 65
18218.25 62
18219.53 58
18220.80 71
18222.08 67
18223.36 75
18224.63 60
18225.91 57
18227.19 50
18228.46 45
18229.74 65
18231.02 63
18232.29 69
18233.57 50
18234.85 58
18236.12 49
18237.40 48
18238.68 48
18239.95 57
18241.23 51
18242.51 55
18243.78 75
18245.06 69
18246.34 62
18247.62 78
18248.89 76
18250.17 57
18251.45 61
18252.73 60
18254.00 47
18255.28 70
18256.56 76
18257.84 58
18259.11 63
18260.39 58
18261.67 53
18262.95 60
18264.22 61
18265.50 72
18266.78 61
18268.06 66
18269.34 71
18270.61 77
18271.89 65
18273.17 67
18274.45 65
18275.73 58
18277.01 56
18278.28 69
18279.56 64
18280.84 61
18282.12 71
18283.40 63
18284.68 67
18285.95 60
18287.23 55
18288.51 46
18289.79 62
18291.07 67
18292.35 62
18293.63 56
18294.91 70
18296.19 65
18297.46 58
18298.74 60
18300.02 72
18301.30 69
18302.58 56
18303.86 63
18305.14 59
18306.42 60
18307.70 55
18308.98 44
18310.26 59
18311.54 85
18312.82 65
18314.10 51
18315.37 80
18316.65 68
18317.93 53
18319.21 88
18320.49 65
18321.77 58
18323.05 53
18324.33 70
18325.61 59
18326.89 79
18328.17 52
18329.45 74
18330.73 71
18332.01 59
18333.29 38
18334.57 38
18335.86 49
18337.14 65
18338.42 52
18339.70 62
18340.98 61
18342.26 45
18343.54 53
18344.82 54
18346.10 60
18347.38 58
18348.66 68
18349.94 60
18351.22 63
18352.50 64
18353.78 50
18355.07 67
18356.35 57
18357.63 65
18358.91 59
18360.19 49
18361.47 48
18362.75 66
18364.03 63
18365.32 77
18366.60 54
18367.88 58
18369.16 60
18370.44 72
18371.72 80
18373.00 72
18374.29 58
18375.57 50
18376.85 71
18378.13 45
18379.41 55
18380.70 48
18381.98 60
18383.26 54
18384.54 50
18385.82 65
18387.11 57
18388.39 72
18389.67 74
18390.95 61
18392.23 52
18393.52 58
18394.80 67
18396.08 58
18397.36 53
18398.65 54
18399.93 75
18401.21 80
18402.50 67
18403.78 67
18405.06 53
18406.34 63
18407.63 66
18408.91 49
18410.19 52
18411.48 60
18412.76 79
18414.04 40
18415.32 59
18416.61 70
18417.89 86
18419.17 62
18420.46 63
18421.74 70
18423.02 43
18424.31 58
18425.59 66
18426.87 71
18428.16 37
18429.44 48
18430.73 68
18432.01 46
18433.29 43
18434.58 65
18435.86 78
18437.14 66
18438.43 61
18439.71 64
18441.00 49
18442.28 61
18443.56 55
18444.85 84
18446.13 59
18447.42 71
18448.70 62
18449.99 60
18451.27 42
18452.56 52
18453.84 54
18455.12 79
18456.41 63
18457.69 37
18458.98 66
18460.26 77
18461.55 67
18462.83 66
18464.12 59
18465.40 49
18466.69 66
18467.97 68
18469.26 67
18470.54 44
18471.83 56
18473.11 70
18474.40 58
18475.68 58
18476.97 68
18478.25 64
18479.54 61
18480.82 66
18482.11 57
18483.40 55
18484.68 57
18485.97 67
18487.25 61
18488.54 54
18489.82 68
18491.11 54
18492.39 59
18493.68 89
18494.97 42
18496.25 60
18497.54 59
18498.82 60
18500.11 68
18501.40 64
18502.68 76
18503.97 63
18505.26 67
18506.54 48
18507.83 52
18509.11 59
18510.40 63
18511.69 55
18512.97 55
18514.26 68
18515.55 64
18516.83 48
18518.12 53
18519.41 43
18520.69 54
18521.98 67
18523.27 58
18524.56 67
18525.84 61
18527.13 76
18528.42 74
18529.70 69
18530.99 53
18532.28 52
18533.57 62
18534.85 64
18536.14 46
18537.43 62
18538.71 49
18540.00 55
18541.29 57
18542.58 56
18543.86 64
18545.15 64
18546.44 63
18547.73 59
18549.02 71
18550.30 52
18551.59 63
18552.88 61
18554.17 56
18555.46 50
18556.74 75
18558.03 57
18559.32 78
18560.61 92
18561.90 69
18563.18 65
18564.47 70
18565.76 71
18567.05 47
18568.34 45
18569.63 61
18570.92 73
18572.20 51
18573.49 61
18574.78 69
18576.07 63
18577.36 49
18578.65 63
18579.94 64
18581.23 70
18582.51 67
18583.80 69
18585.09 64
18586.38 67
18587.67 73
18588.96 63
18590.25 74
18591.54 72
18592.83 58
18594.12 46
18595.41 67
18596.70 56
18597.99 84
18599.28 77
18600.57 62
18601.85 60
18603.14 73
18604.43 71
18605.72 44
18607.01 51
18608.30 67
18609.59 70
18610.88 68
18612.17 73
18613.46 64
18614.75 58
18616.04 62
18617.33 76
18618.62 88
18619.91 54
18621.20 57
18622.50 68
18623.79 52
18625.08 59
18626.37 50
18627.66 59
18628.95 78
18630.24 70
18631.53 46
18632.82 60
18634.11 64
18635.40 69
18636.69 72
18637.98 55
18639.27 65
18640.57 69
18641.86 56
18643.15 61
18644.44 59
18645.73 84
18647.02 72
18648.31 76
18649.60 64
18650.89 64
18652.19 57
18653.48 72
18654.77 63
18656.06 52
18657.35 68
18658.64 83
18659.94 51
18661.23 61
18662.52 70
18663.81 62
18665.10 64
18666.39 70
18667.69 51
18668.98 52
18670.27 90
18671.56 71
18672.85 58
18674.15 49
18675.44 79
18676.73 71
18678.02 71
18679.32 67
18680.61 62
18681.90 52
18683.19 78
18684.49 67
18685.78 63
18687.07 53
18688.36 70
18689.66 72
18690.95 50
18692.24 56
18693.53 56
18694.83 47
18696.12 55
18697.41 74
18698.71 81
18700.00 50
18701.29 51
18702.59 63
18703.88 73
18705.17 86
18706.47 64
18707.76 65
18709.05 62
18710.35 60
18711.64 63
18712.93 75
18714.23 62
18715.52 53
18716.81 74
18718.11 87
18719.40 49
18720.70 69
18721.99 68
18723.28 70
18724.58 78
18725.87 65
18727.16 66
18728.46 67
18729.75 75
18731.05 62
18732.34 64
18733.64 55
18734.93 58
18736.22 84
18737.52 66
18738.81 67
18740.11 61
18741.40 69
18742.70 58
18743.99 57
18745.29 59
18746.58 95
18747.87 76
18749.17 75
18750.46 70
18751.76 84
18753.05 67
18754.35 64
18755.64 71
18756.94 82
18758.23 86
18759.53 61
18760.82 60
18762.12 68
18763.42 66
18764.71 56
18766.01 73
18767.30 79
18768.60 66
18769.89 75
18771.19 71
18772.48 69
18773.78 69
18775.07 68
18776.37 71
18777.67 80
18778.96 64
18780.26 67
18781.55 54
18782.85 66
18784.15 65
18785.44 65
18786.74 102
18788.03 75
18789.33 57
18790.63 75
18791.92 76
18793.22 60
18794.52 58
18795.81 80
18797.11 79
18798.40 86
18799.70 82
18801.00 86
18802.29 73
18803.59 72
18804.89 72
18806.18 80
18807.48 66
18808.78 92
18810.07 74
18811.37 87
18812.67 69
18813.97 64
18815.26 64
18816.56 74
18817.86 69
18819.15 61
18820.45 57
18821.75 78
18823.05 77
18824.34 72
18825.64 55
18826.94 59
18828.24 84
18829.53 88
18830.83 78
18832.13 78
18833.43 91
18834.72 83
18836.02 85
18837.32 87
18838.62 68
18839.92 63
18841.21 64
18842.51 69
18843.81 70
18845.11 46
18846.41 43
18847.70 44
18849.00 60
18850.30 50
18851.60 57
18852.90 67
18854.20 60
18855.49 67
18856.79 45
18858.09 67
18859.39 66
18860.69 69
18861.99 75
18863.29 56
18864.58 61
18865.88 52
18867.18 69
18868.48 58
18869.78 48
18871.08 58
18872.38 74
18873.68 66
18874.98 92
18876.28 81
18877.57 62
18878.87 50
18880.17 76
18881.47 59
18882.77 56
18884.07 57
18885.37 87
18886.67 57
18887.97 49
18889.27 64
18890.57 70
18891.87 53
18893.17 57
18894.47 52
18895.77 66
18897.07 68
18898.37 72
18899.67 52
18900.97 46
18902.27 60
18903.57 69
18904.87 62
18906.17 55
18907.47 47
18908.77 55
18910.07 55
18911.37 62
18912.67 78
18913.97 57
18915.27 64
18916.57 64
18917.87 62
18919.17 61
18920.47 61
18921.78 56
18923.08 53
18924.38 53
18925.68 55
18926.98 73
18928.28 62
18929.58 63
18930.88 53
18932.18 48
18933.48 52
18934.79 56
18936.09 69
18937.39 74
18938.69 64
18939.99 43
18941.29 44
18942.59 54
18943.90 59
18945.20 65
18946.50 66
18947.80 57
18949.10 49
18950.40 60
18951.71 66
18953.01 60
18954.31 65
18955.61 48
18956.91 42
18958.21 67
18959.52 63
18960.82 39
18962.12 57
18963.42 66
18964.73 60
18966.03 55
18967.33 59
18968.63 59
18969.93 57
18971.24 56
18972.54 39
18973.84 53
18975.14 48
18976.45 56
18977.75 49
18979.05 45
18980.36 36
18981.66 41
18982.96 43
18984.26 42
18985.57 61
18986.87 69
18988.17 51
18989.48 46
18990.78 62
18992.08 51
18993.39 66
18994.69 57
18995.99 54
18997.30 53
18998.60 63
18999.90 53
19001.21 63
19002.51 57
19003.81 50
19005.12 59
19006.42 74
19007.72 50
19009.03 50
19010.33 55
19011.64 50
19012.94 51
19014.24 50
19015.55 42
19016.85 47
19018.16 50
19019.46 62
19020.76 64
19022.07 52
19023.37 65
19024.68 59
19025.98 59
19027.29 50
19028.59 51
19029.89 50
19031.20 49
19032.50 56
19033.81 49
19035.11 40
19036.42 59
19037.72 57
19039.03 60
19040.33 60
19041.64 58
19042.94 47
19044.25 68
19045.55 57
19046.86 62
19048.16 71
19049.47 59
19050.77 69
19052.08 52
19053.38 61
19054.69 53
19055.99 70
19057.30 52
19058.60 53
19059.91 59
19061.22 61
19062.52 59
19063.83 47
19065.13 40
19066.44 56
19067.74 46
19069.05 53
19070.36 46
19071.66 45
19072.97 48
19074.27 44
19075.58 43
19076.89 43
19078.19 61
19079.50 47
19080.80 50
19082.11 49
19083.42 72
19084.72 53
19086.03 56
19087.34 47
19088.64 54
19089.95 61
19091.26 59
19092.56 55
19093.87 51
19095.18 57
19096.48 55
19097.79 41
19099.10 51
19100.40 47
19101.71 62
19103.02 50
19104.32 38
19105.63 43
19106.94 50
19108.25 55
19109.55 40
19110.86 47
19112.17 44
19113.48 46
19114.78 53
19116.09 62
19117.40 44
19118.71 58
19120.01 52
19121.32 54
19122.63 53
19123.94 49
19125.24 63
19126.55 43
19127.86 50
19129.17 43
19130.47 35
19131.78 54
19133.09 53
19134.40 46
19135.71 32
19137.02 45
19138.32 63
19139.63 72
19140.94 41
19142.25 53
19143.56 42
19144.87 49
19146.17 46
19147.48 43
19148.79 48
19150.10 61
19151.41 56
19152.72 51
19154.03 29
19155.33 49
19156.64 40
19157.95 46
19159.26 63
19160.57 37
19161.88 54
19163.19 62
19164.50 41
19165.81 47
19167.12 59
19168.42 57
19169.73 44
19171.04 56
19172.35 38
19173.66 46
19174.97 46
19176.28 37
19177.59 41
19178.90 35
19180.21 47
19181.52 49
19182.83 57
19184.14 52
19185.45 45
19186.76 54
19188.07 45
19189.38 54
19190.69 47
19192.00 47
19193.31 69
19194.62 47
19195.93 44
19197.24 41
19198.55 35
19199.86 67
19201.17 41
19202.48 35
19203.79 48
19205.10 69
19206.41 61
19207.72 61
19209.03 49
19210.34 68
19211.66 44
19212.97 53
19214.28 57
19215.59 53
19216.90 53
19218.21 55
19219.52 38
19220.83 51
19222.14 51
19223.45 47
19224.77 61
19226.08 64
19227.39 52
19228.70 50
19230.01 64
19231.32 61
19232.63 46
19233.94 63
19235.26 50
19236.57 61
19237.88 56
19239.19 48
19240.50 57
19241.81 49
19243.13 59
19244.44 52
19245.75 57
19247.06 63
19248.37 44
19249.69 53
19251.00 53
19252.31 53
19253.62 40
19254.93 58
19256.25 47
19257.56 60
19258.87 70
19260.18 41
19261.50 45
19262.81 43
19264.12 56
19265.43 48
19266.75 57
19268.06 44
19269.37 61
19270.68 62
19272.00 41
19273.31 55
19274.62 43
19275.94 52
19277.25 64
19278.56 52
19279.88 37
19281.19 42
19282.50 32
19283.81 38
19285.13 59
19286.44 52
19287.75 60
19289.07 48
19290.38 56
19291.70 48
19293.01 59
19294.32 59
19295.64 64
19296.95 57
19298.26 47
19299.58 52
19300.89 53
19302.20 62
19303.52 55
19304.83 58
19306.15 42
19307.46 46
19308.77 65
19310.09 60
19311.40 55
19312.72 32
19314.03 51
19315.35 61
19316.66 65
19317.97 57
19319.29 50
19320.60 49
19321.92 49
19323.23 53
19324.55 47
19325.86 71
19327.18 62
19328.49 70
19329.81 58
19331.12 48
19332.44 48
19333.75 63
19335.07 49
19336.38 57
19337.70 41
19339.01 54
19340.33 60
19341.64 46
19342.96 60
19344.27 54
19345.59 51
19346.90 44
19348.22 62
19349.53 51
19350.85 55
19352.16 57
19353.48 64
19354.79 55
19356.11 63
19357.43 54
19358.74 55
19360.06 60
19361.37 65
19362.69 51
19364.01 65
19365.32 45
19366.64 62
19367.95 48
19369.27 50
19370.59 48
19371.90 43
19373.22 46
19374.53 39
19375.85 58
19377.17 52
19378.48 62
19379.80 55
19381.12 38
19382.43 50
19383.75 44
19385.07 44
19386.38 56
19387.70 45
19389.02 47
19390.33 38
19391.65 53
19392.97 45
19394.28 26
19395.60 44
19396.92 49
19398.24 53
19399.55 32
19400.87 35
19402.19 57
19403.50 35
19404.82 29
19406.14 45
19407.46 58
19408.77 52
19410.09 43
19411.41 56
19412.73 48
19414.04 52
19415.36 55
19416.68 53
19418.00 43
19419.32 55
19420.63 49
19421.95 49
19423.27 47
19424.59 42
19425.91 37
19427.22 41
19428.54 42
19429.86 45
19431.18 59
19432.50 41
19433.82 55
19435.13 60
19436.45 51
19437.77 49
19439.09 39
19440.41 60
19441.73 44
19443.04 54
19444.36 54
19445.68 48
19447.00 41
19448.32 33
19449.64 37
19450.96 47
19452.28 42
19453.60 46
19454.91 51
19456.23 44
19457.55 50
19458.87 49
19460.19 47
19461.51 36
19462.83 50
19464.15 40
19465.47 45
19466.79 44
19468.11 55
19469.43 57
19470.75 52
19472.07 73
19473.39 61
19474.71 70
19476.03 62
19477.35 62
19478.67 49
19479.99 46
19481.30 47
19482.62 56
19483.94 47
19485.27 46
19486.59 43
19487.91 52
19489.23 59
19490.55 61
19491.87 54
19493.19 44
19494.51 47
19495.83 49
19497.15 50
19498.47 62
19499.79 58
19501.11 61
19502.43 51
19503.75 39
19505.07 41
19506.39 54
19507.71 56
19509.03 53
19510.36 51
19511.68 33
19513.00 49
19514.32 54
19515.64 40
19516.96 41
19518.28 61
19519.60 55
19520.92 45
19522.25 39
19523.57 40
19524.89 53
19526.21 63
19527.53 54
19528.85 54
19530.17 46
19531.50 37
19532.82 34
19534.14 66
19535.46 57
19536.78 42
19538.11 50
19539.43 45
19540.75 38
19542.07 48
19543.39 55
19544.72 54
19546.04 41
19547.36 55
19548.68 35
19550.00 44
19551.33 62
19552.65 36
19553.97 49
19555.29 52
19556.62 65
19557.94 64
19559.26 52
19560.58 36
19561.91 52
19563.23 48
19564.55 49
19565.88 61
19567.20 48
19568.52 48
19569.84 41
19571.17 46
19572.49 40
19573.81 48
19575.14 84
19576.46 53
19577.78 50
19579.11 50
19580.43 42
19581.75 41
19583.08 45
19584.40 49
19585.72 34
19587.05 35
19588.37 40
19589.69 46
19591.02 45
19592.34 50
19593.67 41
19594.99 50
19596.31 46
19597.64 54
19598.96 44
19600.28 60
19601.61 46
19602.93 47
19604.26 50
19605.58 41
19606.91 41
19608.23 55
19609.55 67
19610.88 32
19612.20 39
19613.53 50
19614.85 44
19616.18 55
19617.50 48
19618.83 31
19620.15 43
19621.47 41
19622.80 37
19624.12 35
19625.45 27
19626.77 51
19628.10 52
19629.42 34
19630.75 37
19632.07 34
19633.40 46
19634.72 57
19636.05 47
19637.37 44
19638.70 39
19640.03 46
19641.35 47
19642.68 37
19644.00 37
19645.33 34
19646.65 46
19647.98 50
19649.30 36
19650.63 57
19651.96 52
19653.28 59
19654.61 37
19655.93 55
19657.26 53
19658.58 55
19659.91 37
19661.24 44
19662.56 47
19663.89 49
19665.22 59
19666.54 56
19667.87 43
19669.19 44
19670.52 44
19671.85 46
19673.17 30
19674.50 50
19675.83 58
19677.15 50
19678.48 46
19679.81 48
19681.13 40
19682.46 36
19683.79 34
19685.11 38
19686.44 46
19687.77 59
19689.09 40
19690.42 55
19691.75 52
19693.08 53
19694.40 57
19695.73 63
19697.06 63
19698.39 41
19699.71 42
19701.04 52
19702.37 47
19703.69 42
19705.02 53
19706.35 48
19707.68 54
19709.01 64
19710.33 44
19711.66 58
19712.99 62
19714.32 63
19715.64 50
19716.97 53
19718.30 50
19719.63 39
19720.96 39
19722.28 42
19723.61 34
19724.94 55
19726.27 50
19727.60 60
19728.93 45
19730.25 41
19731.58 48
19732.91 41
19734.24 41
19735.57 40
19736.90 57
19738.23 60
19739.55 43
19740.88 43
19742.21 44
19743.54 35
19744.87 39
19746.20 46
19747.53 41
19748.86 44
19750.19 57
19751.51 43
19752.84 63
19754.17 54
19755.50 42
19756.83 32
19758.16 34
19759.49 37
19760.82 31
19762.15 33
19763.48 35
19764.81 49
19766.14 43
19767.47 47
19768.80 51
19770.13 46
19771.46 72
19772.79 46
19774.12 65
19775.45 51
19776.78 68
19778.11 54
19779.44 33
19780.77 53
19782.10 64
19783.43 46
19784.76 41
19786.09 53
19787.42 52
19788.75 46
19790.08 45
19791.41 53
19792.74 50
19794.07 50
19795.40 53
19796.73 54
19798.06 50
19799.39 51
19800.72 36
19802.05 47
19803.39 37
19804.72 31
19806.05 35
19807.38 46
19808.71 48
19810.04 33
19811.37 46
19812.70 53
19814.03 40
19815.37 44
19816.70 56
19818.03 38
19819.36 35
19820.69 49
19822.02 42
19823.35 33
19824.69 51
19826.02 54
19827.35 53
19828.68 55
19830.01 46
19831.34 37
19832.68 40
19834.01 54
19835.34 52
19836.67 43
19838.00 46
19839.34 46
19840.67 66
19842.00 56
19843.33 52
19844.67 51
19846.00 42
19847.33 50
19848.66 40
19849.99 46
19851.33 41
19852.66 46
19853.99 65
19855.32 44
19856.66 40
19857.99 63
19859.32 53
19860.66 38
19861.99 45
19863.32 44
19864.65 43
19865.99 39
19867.32 42
19868.65 54
19869.99 35
19871.32 36
19872.65 52
19873.99 63
19875.32 70
19876.65 42
19877.99 49
19879.32 54
19880.65 51
19881.99 46
19883.32 46
19884.65 37
19885.99 48
19887.32 45
19888.66 38
19889.99 37
19891.32 48
19892.66 57
19893.99 39
19895.32 45
19896.66 48
19897.99 62
19899.33 40
19900.66 39
19902.00 43
19903.33 39
19904.66 46
19906.00 50
19907.33 46
19908.67 53
19910.00 44
19911.34 36
19912.67 40
19914.01 46
19915.34 39
19916.67 47
19918.01 54
19919.34 57
19920.68 49
19922.01 52
19923.35 41
19924.68 56
19926.02 60
19927.35 53
19928.69 48
19930.02 43
19931.36 31
19932.69 37
19934.03 45
19935.37 55
19936.70 45
19938.04 55
19939.37 29
19940.71 51
19942.04 60
19943.38 48
19944.71 39
19946.05 53
19947.39 55
19948.72 54
19950.06 53
19951.39 31
19952.73 52
19954.06 48
19955.40 54
19956.74 50
19958.07 53
19959.41 51
19960.74 37
19962.08 44
19963.42 39
19964.75 56
19966.09 34
19967.43 36
19968.76 34
19970.10 53
19971.44 35
19972.77 40
19974.11 52
19975.45 69
19976.78 35
19978.12 41
19979.46 46
19980.79 61
19982.13 62
19983.47 42
19984.80 41
19986.14 44
19987.48 53
19988.82 46
19990.15 32
19991.49 27
19992.83 40
19994.16 54
19995.50 53
19996.84 47
19998.18 44
19999.51 45
20000.85 45
20002.19 51
20003.53 52
20004.86 32
20006.20 40
20007.54 43
20008.88 46
20010.22 33
20011.55 32
20012.89 48
20014.23 57
20015.57 55
20016.91 36
20018.24 50
20019.58 40
20020.92 51
20022.26 51
20023.60 57
20024.93 52
20026.27 36
20027.61 48
20028.95 61
20030.29 47
20031.63 32
20032.97 39
20034.30 50
20035.64 70
20036.98 48
20038.32 46
20039.66 33
20041.00 55
20042.34 46
20043.68 42
20045.01 48
20046.35 49
20047.69 58
20049.03 54
20050.37 60
20051.71 61
20053.05 59
20054.39 57
20055.73 51
20057.07 57
20058.41 53
20059.75 44
20061.09 53
20062.43 46
20063.77 59
20065.11 45
20066.45 54
20067.79 51
20069.12 59
20070.46 55
20071.80 51
20073.14 61
20074.48 53
20075.82 71
20077.16 49
20078.50 48
20079.85 56
20081.19 56
20082.53 40
20083.87 44
20085.21 63
20086.55 47
20087.89 31
20089.23 47
20090.57 39
20091.91 47
20093.25 58
20094.59 54
20095.93 44
20097.27 29
20098.61 58
20099.95 31
20101.29 43
20102.64 37
20103.98 53
20105.32 50
20106.66 60
20108.00 44
20109.34 41
20110.68 49
20112.02 49
20113.36 45
20114.71 54
20116.05 55
20117.39 61
20118.73 44
20120.07 31
20121.41 49
20122.75 80
20124.10 55
20125.44 72
20126.78 32
20128.12 43
20129.46 45
