# Supplementary material for: MALDI-TOF MS typing enables the classification of brewing yeasts of the genus Saccharomyces to major beer styles
Source: PLoS One. 2017 Aug 9;12(8):e0181694. doi: 10.1371/journal.pone.0181694 (PMC5549903; doi:10.1371/journal.pone.0181694)
Supplement: S12 File — The directory includes 90 raw files and was zipped to “.zip”; the folder has three strains with 30 spectra per strain; S1 Text explains the raw files with an example and Table 1 represents the yeast strains used within the experiment. (ZIP) [file pone.0181694.s015.zip › 34-36/30625-71-Dias-Dias-Dias-YPG-18h-E-E_2015-08-20__0_B3_1.dat]

1998.76 1508
1999.18 1701
1999.60 1644
2000.02 1504
2000.44 1562
2000.87 1559
2001.29 1445
2001.71 1445
2002.13 1331
2002.55 1621
2002.97 1700
2003.40 1487
2003.82 1553
2004.24 1392
2004.66 1305
2005.08 1392
2005.50 1409
2005.93 1296
2006.35 1472
2006.77 1490
2007.19 1666
2007.62 1554
2008.04 1394
2008.46 1467
2008.88 1723
2009.30 1569
2009.73 1567
2010.15 1606
2010.57 1424
2010.99 1560
2011.42 1550
2011.84 1412
2012.26 1396
2012.68 1517
2013.11 1462
2013.53 1380
2013.95 1404
2014.38 1297
2014.80 1255
2015.22 1400
2015.64 1260
2016.07 1299
2016.49 1444
2016.91 1392
2017.34 1449
2017.76 1529
2018.18 1517
2018.61 1687
2019.03 1846
2019.45 1834
2019.88 1759
2020.30 1659
2020.72 1669
2021.15 1799
2021.57 1712
2021.99 1772
2022.42 1738
2022.84 1655
2023.27 1511
2023.69 1494
2024.11 1641
2024.54 1391
2024.96 1445
2025.39 1480
2025.81 1421
2026.23 1621
2026.66 1407
2027.08 1162
2027.51 1216
2027.93 1187
2028.36 1171
2028.78 1258
2029.20 1304
2029.63 1105
2030.05 1315
2030.48 1416
2030.90 1330
2031.33 1295
2031.75 1448
2032.18 1235
2032.60 1262
2033.03 1248
2033.45 1521
2033.88 1399
2034.30 1411
2034.73 1405
2035.15 1382
2035.58 1410
2036.00 1353
2036.43 1305
2036.85 1436
2037.28 1537
2037.70 1389
2038.13 1374
2038.55 1356
2038.98 1445
2039.40 1567
2039.83 1590
2040.25 1490
2040.68 1552
2041.11 1372
2041.53 1448
2041.96 1471
2042.38 1458
2042.81 1443
2043.23 1482
2043.66 1528
2044.09 1442
2044.51 1392
2044.94 1511
2045.37 1500
2045.79 1378
2046.22 1423
2046.64 1407
2047.07 1432
2047.50 1412
2047.92 1379
2048.35 1318
2048.78 1312
2049.20 1287
2049.63 1406
2050.06 1450
2050.48 1336
2050.91 1279
2051.34 1382
2051.76 1382
2052.19 1501
2052.62 1290
2053.04 1345
2053.47 1523
2053.90 1340
2054.32 1375
2054.75 1441
2055.18 1157
2055.61 1284
2056.03 1361
2056.46 1365
2056.89 1186
2057.31 1298
2057.74 1301
2058.17 1244
2058.60 1276
2059.02 1332
2059.45 1327
2059.88 1400
2060.31 1348
2060.73 1283
2061.16 1337
2061.59 1359
2062.02 1203
2062.45 1237
2062.87 1345
2063.30 1336
2063.73 1293
2064.16 1405
2064.59 1461
2065.01 1442
2065.44 1591
2065.87 1511
2066.30 1289
2066.73 1377
2067.16 1442
2067.58 1516
2068.01 1384
2068.44 1380
2068.87 1376
2069.30 1309
2069.73 1334
2070.16 1496
2070.58 1486
2071.01 1424
2071.44 1336
2071.87 1398
2072.30 1440
2072.73 1254
2073.16 1218
2073.59 1333
2074.02 1337
2074.45 1358
2074.87 1404
2075.30 1392
2075.73 1304
2076.16 1447
2076.59 1405
2077.02 1539
2077.45 1456
2077.88 1511
2078.31 1515
2078.74 1693
2079.17 1300
2079.60 1460
2080.03 1548
2080.46 1590
2080.89 1510
2081.32 1626
2081.75 1726
2082.18 1607
2082.61 1565
2083.04 1495
2083.47 1547
2083.90 1470
2084.33 1544
2084.76 1617
2085.19 1491
2085.62 1500
2086.05 1503
2086.48 1517
2086.91 1466
2087.34 1400
2087.77 1358
2088.20 1397
2088.63 1405
2089.06 1477
2089.49 1437
2089.92 1505
2090.35 1470
2090.79 1332
2091.22 1594
2091.65 1814
2092.08 1863
2092.51 1852
2092.94 2031
2093.37 1903
2093.80 2030
2094.23 2015
2094.66 2113
2095.10 2041
2095.53 1896
2095.96 1803
2096.39 1975
2096.82 1881
2097.25 1839
2097.68 1719
2098.12 1636
2098.55 1471
2098.98 1510
2099.41 1447
2099.84 1251
2100.27 1220
2100.71 1289
2101.14 1287
2101.57 1310
2102.00 1285
2102.43 1271
2102.87 1296
2103.30 1354
2103.73 1279
2104.16 1450
2104.60 1509
2105.03 1502
2105.46 1403
2105.89 1352
2106.32 1439
2106.76 1363
2107.19 1471
2107.62 1599
2108.05 1462
2108.49 1497
2108.92 1534
2109.35 1575
2109.79 1534
2110.22 1452
2110.65 1478
2111.08 1465
2111.52 1472
2111.95 1417
2112.38 1322
2112.82 1379
2113.25 1496
2113.68 1376
2114.12 1374
2114.55 1461
2114.98 1364
2115.42 1226
2115.85 1201
2116.28 1328
2116.72 1261
2117.15 1226
2117.58 1267
2118.02 1244
2118.45 1263
2118.88 1191
2119.32 1135
2119.75 1113
2120.19 1280
2120.62 1242
2121.05 1275
2121.49 1312
2121.92 1306
2122.36 1222
2122.79 1195
2123.22 1314
2123.66 1437
2124.09 1327
2124.53 1277
2124.96 1163
2125.40 1342
2125.83 1384
2126.26 1148
2126.70 1159
2127.13 1164
2127.57 1223
2128.00 1242
2128.44 1322
2128.87 1345
2129.31 1296
2129.74 1423
2130.18 1470
2130.61 1427
2131.05 1394
2131.48 1425
2131.92 1490
2132.35 1460
2132.79 1411
2133.22 1407
2133.66 1461
2134.09 1426
2134.53 1329
2134.96 1434
2135.40 1384
2135.83 1571
2136.27 1460
2136.70 1651
2137.14 1890
2137.58 1800
2138.01 1602
2138.45 1648
2138.88 1635
2139.32 1650
2139.75 1652
2140.19 1637
2140.63 1571
2141.06 1494
2141.50 1456
2141.93 1414
2142.37 1362
2142.81 1396
2143.24 1362
2143.68 1228
2144.12 1221
2144.55 1154
2144.99 1145
2145.43 1178
2145.86 1180
2146.30 1339
2146.73 1360
2147.17 1277
2147.61 1384
2148.04 1283
2148.48 1538
2148.92 1495
2149.35 1546
2149.79 1576
2150.23 1562
2150.67 1715
2151.10 1830
2151.54 1746
2151.98 1717
2152.41 1705
2152.85 1650
2153.29 1681
2153.73 1733
2154.16 1678
2154.60 1543
2155.04 1506
2155.48 1548
2155.91 1471
2156.35 1325
2156.79 1299
2157.23 1365
2157.66 1414
2158.10 1372
2158.54 1260
2158.98 1249
2159.41 1301
2159.85 1339
2160.29 1337
2160.73 1242
2161.17 1309
2161.60 1355
2162.04 1417
2162.48 1633
2162.92 1455
2163.36 1511
2163.80 1716
2164.23 1540
2164.67 1599
2165.11 1357
2165.55 1387
2165.99 1425
2166.43 1455
2166.86 1469
2167.30 1503
2167.74 1423
2168.18 1422
2168.62 1345
2169.06 1383
2169.50 1377
2169.94 1520
2170.38 1467
2170.81 1516
2171.25 1548
2171.69 1338
2172.13 1479
2172.57 1525
2173.01 1468
2173.45 1434
2173.89 1603
2174.33 1545
2174.77 1538
2175.21 1643
2175.65 1471
2176.09 1765
2176.53 1580
2176.96 1569
2177.40 1619
2177.84 1832
2178.28 1843
2178.72 1743
2179.16 1798
2179.60 1749
2180.04 1690
2180.48 1758
2180.92 1586
2181.36 1520
2181.80 1566
2182.24 1508
2182.68 1475
2183.12 1505
2183.56 1509
2184.01 1452
2184.45 1419
2184.89 1431
2185.33 1286
2185.77 1294
2186.21 1312
2186.65 1308
2187.09 1406
2187.53 1481
2187.97 1432
2188.41 1482
2188.85 1573
2189.29 1725
2189.73 1700
2190.17 1587
2190.62 1584
2191.06 1665
2191.50 1526
2191.94 1519
2192.38 1443
2192.82 1486
2193.26 1567
2193.70 1517
2194.15 1554
2194.59 1628
2195.03 1735
2195.47 1658
2195.91 1583
2196.35 1643
2196.79 1626
2197.24 1594
2197.68 1587
2198.12 1550
2198.56 1706
2199.00 1803
2199.45 1555
2199.89 1642
2200.33 1577
2200.77 1507
2201.21 1409
2201.66 1514
2202.10 1466
2202.54 1303
2202.98 1466
2203.42 1310
2203.87 1322
2204.31 1401
2204.75 1423
2205.19 1566
2205.64 1566
2206.08 1611
2206.52 1671
2206.96 1596
2207.41 1640
2207.85 1630
2208.29 1664
2208.74 1636
2209.18 1588
2209.62 1566
2210.06 1558
2210.51 1650
2210.95 1720
2211.39 1614
2211.84 1621
2212.28 1426
2212.72 1464
2213.17 1608
2213.61 1645
2214.05 1545
2214.50 1609
2214.94 1611
2215.38 1709
2215.83 1520
2216.27 1380
2216.71 1334
2217.16 1402
2217.60 1476
2218.05 1431
2218.49 1547
2218.93 1520
2219.38 1407
2219.82 1340
2220.26 1483
2220.71 1515
2221.15 1743
2221.60 1793
2222.04 1967
2222.49 2258
2222.93 2653
2223.37 2821
2223.82 2974
2224.26 3198
2224.71 3494
2225.15 3898
2225.60 3878
2226.04 3762
2226.49 3702
2226.93 3635
2227.37 3421
2227.82 3145
2228.26 2892
2228.71 2433
2229.15 2320
2229.60 2311
2230.04 2236
2230.49 2048
2230.93 1978
2231.38 1967
2231.82 1763
2232.27 1723
2232.71 1873
2233.16 1967
2233.61 1990
2234.05 2106
2234.50 2100
2234.94 2123
2235.39 2053
2235.83 2142
2236.28 2298
2236.72 2018
2237.17 1956
2237.61 1955
2238.06 1946
2238.51 1934
2238.95 2143
2239.40 2208
2239.84 2036
2240.29 1910
2240.74 2109
2241.18 1925
2241.63 1708
2242.07 1926
2242.52 1902
2242.97 1747
2243.41 1684
2243.86 1740
2244.31 1685
2244.75 1537
2245.20 1514
2245.65 1634
2246.09 1556
2246.54 1548
2246.99 1728
2247.43 1504
2247.88 1414
2248.33 1360
2248.77 1464
2249.22 1532
2249.67 1447
2250.11 1402
2250.56 1310
2251.01 1422
2251.45 1438
2251.90 1418
2252.35 1365
2252.80 1460
2253.24 1401
2253.69 1404
2254.14 1455
2254.59 1510
2255.03 1457
2255.48 1456
2255.93 1472
2256.38 1478
2256.82 1495
2257.27 1429
2257.72 1537
2258.17 1344
2258.61 1464
2259.06 1536
2259.51 1404
2259.96 1577
2260.41 1619
2260.85 1627
2261.30 1525
2261.75 1633
2262.20 1854
2262.65 1839
2263.09 1902
2263.54 2051
2263.99 2147
2264.44 2043
2264.89 2068
2265.34 2074
2265.79 2116
2266.23 2038
2266.68 2005
2267.13 1929
2267.58 1880
2268.03 1997
2268.48 1971
2268.93 1897
2269.38 1877
2269.82 1805
2270.27 1990
2270.72 1947
2271.17 1825
2271.62 1773
2272.07 1874
2272.52 1794
2272.97 1701
2273.42 1650
2273.87 1725
2274.32 1667
2274.77 1456
2275.21 1474
2275.66 1559
2276.11 1534
2276.56 1435
2277.01 1471
2277.46 1507
2277.91 1606
2278.36 1454
2278.81 1542
2279.26 1625
2279.71 1650
2280.16 1714
2280.61 1645
2281.06 1706
2281.51 1684
2281.96 1880
2282.41 1668
2282.86 1850
2283.31 1746
2283.76 1776
2284.21 1840
2284.66 1820
2285.11 1692
2285.56 1685
2286.02 1740
2286.47 1653
2286.92 1657
2287.37 1613
2287.82 1887
2288.27 1947
2288.72 1892
2289.17 1898
2289.62 2054
2290.07 2272
2290.52 2594
2290.97 2590
2291.42 2890
2291.88 2907
2292.33 2884
2292.78 3022
2293.23 3079
2293.68 3191
2294.13 2815
2294.58 2939
2295.04 2821
2295.49 2675
2295.94 2680
2296.39 2518
2296.84 2595
2297.29 2452
2297.74 2233
2298.20 2074
2298.65 2011
2299.10 1833
2299.55 1841
2300.00 1893
2300.46 1727
2300.91 1678
2301.36 1667
2301.81 1721
2302.26 1667
2302.72 1609
2303.17 1548
2303.62 1581
2304.07 1580
2304.53 1589
2304.98 1611
2305.43 1544
2305.88 1477
2306.33 1642
2306.79 1628
2307.24 1559
2307.69 1714
2308.15 1826
2308.60 1811
2309.05 1789
2309.50 1874
2309.96 1930
2310.41 2042
2310.86 2059
2311.32 2132
2311.77 1949
2312.22 1900
2312.68 1871
2313.13 1881
2313.58 1870
2314.03 1741
2314.49 1916
2314.94 1796
2315.39 1750
2315.85 1702
2316.30 1608
2316.76 1618
2317.21 1560
2317.66 1581
2318.12 1625
2318.57 1607
2319.02 1849
2319.48 1752
2319.93 1638
2320.39 1582
2320.84 1683
2321.29 1561
2321.75 1638
2322.20 1690
2322.66 1587
2323.11 1654
2323.56 1644
2324.02 1526
2324.47 1570
2324.93 1544
2325.38 1490
2325.84 1498
2326.29 1611
2326.74 1457
2327.20 1469
2327.65 1581
2328.11 1733
2328.56 1693
2329.02 1676
2329.47 1661
2329.93 1695
2330.38 1719
2330.84 1829
2331.29 1659
2331.75 1851
2332.20 1652
2332.66 1628
2333.11 1529
2333.57 1585
2334.02 1709
2334.48 1671
2334.93 1424
2335.39 1594
2335.84 1605
2336.30 1499
2336.76 1577
2337.21 1682
2337.67 1779
2338.12 1901
2338.58 1898
2339.03 1954
2339.49 2184
2339.95 2228
2340.40 2278
2340.86 2444
2341.31 2460
2341.77 2483
2342.23 2625
2342.68 2520
2343.14 2402
2343.59 2108
2344.05 2257
2344.51 2336
2344.96 2283
2345.42 2267
2345.88 2158
2346.33 2160
2346.79 2270
2347.24 2279
2347.70 2160
2348.16 2227
2348.61 2135
2349.07 2005
2349.53 1895
2349.99 1828
2350.44 1950
2350.90 1861
2351.36 1753
2351.81 1991
2352.27 1952
2352.73 2003
2353.18 1967
2353.64 1837
2354.10 1869
2354.56 1776
2355.01 1795
2355.47 1642
2355.93 1685
2356.38 1747
2356.84 1667
2357.30 1688
2357.76 1644
2358.22 1825
2358.67 1772
2359.13 1827
2359.59 1848
2360.05 1936
2360.50 1999
2360.96 2199
2361.42 2096
2361.88 2181
2362.34 2049
2362.79 2207
2363.25 2365
2363.71 2468
2364.17 2311
2364.63 2068
2365.08 2118
2365.54 2009
2366.00 1984
2366.46 2094
2366.92 1936
2367.38 1900
2367.84 1959
2368.29 2013
2368.75 2015
2369.21 1949
2369.67 1977
2370.13 2081
2370.59 1919
2371.05 1944
2371.50 1867
2371.96 1779
2372.42 1651
2372.88 1649
2373.34 1797
2373.80 1590
2374.26 1508
2374.72 1632
2375.18 1616
2375.64 1612
2376.10 1706
2376.56 1548
2377.02 1646
2377.47 1583
2377.93 1487
2378.39 1472
2378.85 1760
2379.31 1595
2379.77 1658
2380.23 1695
2380.69 1699
2381.15 1802
2381.61 1693
2382.07 1804
2382.53 1721
2382.99 1609
2383.45 1631
2383.91 1805
2384.37 1719
2384.83 1748
2385.29 1780
2385.75 1785
2386.21 1746
2386.67 1640
2387.13 1634
2387.59 1522
2388.05 1531
2388.52 1740
2388.98 1602
2389.44 1712
2389.90 1741
2390.36 1612
2390.82 1600
2391.28 1650
2391.74 1517
2392.20 1618
2392.66 1673
2393.12 1491
2393.58 1476
2394.05 1407
2394.51 1584
2394.97 1458
2395.43 1471
2395.89 1412
2396.35 1681
2396.81 1606
2397.27 1425
2397.74 1664
2398.20 1650
2398.66 1437
2399.12 1512
2399.58 1568
2400.04 1498
2400.50 1568
2400.97 1550
2401.43 1566
2401.89 1520
2402.35 1522
2402.81 1434
2403.28 1390
2403.74 1461
2404.20 1489
2404.66 1550
2405.12 1553
2405.59 1559
2406.05 1540
2406.51 1823
2406.97 1736
2407.44 1771
2407.90 1770
2408.36 1639
2408.82 1589
2409.29 1579
2409.75 1554
2410.21 1584
2410.67 1530
2411.14 1560
2411.60 1536
2412.06 1447
2412.52 1444
2412.99 1531
2413.45 1440
2413.91 1450
2414.38 1497
2414.84 1486
2415.30 1724
2415.77 1679
2416.23 1856
2416.69 1618
2417.16 1763
2417.62 1923
2418.08 1995
2418.55 2047
2419.01 2143
2419.47 1920
2419.94 1880
2420.40 2031
2420.86 2099
2421.33 2017
2421.79 2035
2422.25 1953
2422.72 1927
2423.18 1969
2423.65 2008
2424.11 1910
2424.57 1965
2425.04 1980
2425.50 2205
2425.97 2435
2426.43 2647
2426.90 2576
2427.36 2500
2427.82 2789
2428.29 3017
2428.75 3003
2429.22 2822
2429.68 2663
2430.15 2644
2430.61 2449
2431.08 2376
2431.54 2253
2432.00 1921
2432.47 2022
2432.93 1966
2433.40 1816
2433.86 1950
2434.33 1835
2434.79 1900
2435.26 1835
2435.72 1803
2436.19 1858
2436.65 1837
2437.12 1949
2437.58 2000
2438.05 2138
2438.52 2277
2438.98 2493
2439.45 2578
2439.91 2620
2440.38 2692
2440.84 3008
2441.31 3143
2441.77 2978
2442.24 2909
2442.71 2917
2443.17 2774
2443.64 2455
2444.10 2267
2444.57 2311
2445.03 2113
2445.50 2027
2445.97 1965
2446.43 1890
2446.90 1840
2447.37 1740
2447.83 1712
2448.30 1744
2448.76 1718
2449.23 1671
2449.70 1629
2450.16 1537
2450.63 1661
2451.10 1687
2451.56 1556
2452.03 1583
2452.50 1766
2452.96 1838
2453.43 1668
2453.90 1580
2454.36 1670
2454.83 1669
2455.30 1658
2455.76 1627
2456.23 1678
2456.70 1588
2457.17 1544
2457.63 1680
2458.10 1584
2458.57 1594
2459.03 1497
2459.50 1495
2459.97 1500
2460.44 1597
2460.90 1574
2461.37 1522
2461.84 1482
2462.31 1558
2462.77 1609
2463.24 1703
2463.71 1532
2464.18 1629
2464.65 1655
2465.11 1601
2465.58 1693
2466.05 1681
2466.52 1967
2466.99 1728
2467.45 1783
2467.92 1820
2468.39 1797
2468.86 1755
2469.33 1776
2469.79 2055
2470.26 1886
2470.73 1786
2471.20 1879
2471.67 1841
2472.14 1790
2472.61 1587
2473.07 1733
2473.54 1698
2474.01 1667
2474.48 1525
2474.95 1591
2475.42 1639
2475.89 1651
2476.36 1522
2476.82 1570
2477.29 1495
2477.76 1582
2478.23 1764
2478.70 1886
2479.17 1971
2479.64 2014
2480.11 2154
2480.58 2250
2481.05 2248
2481.52 2318
2481.99 2265
2482.46 2273
2482.93 2200
2483.40 2036
2483.87 2042
2484.33 2140
2484.80 1963
2485.27 1926
2485.74 1908
2486.21 1875
2486.68 1707
2487.15 1693
2487.62 1675
2488.09 1751
2488.56 1603
2489.03 1613
2489.50 1690
2489.97 1540
2490.44 1620
2490.92 1676
2491.39 1728
2491.86 1617
2492.33 1669
2492.80 1558
2493.27 1581
2493.74 1691
2494.21 1657
2494.68 1598
2495.15 1606
2495.62 1659
2496.09 1653
2496.56 1652
2497.03 1603
2497.50 1743
2497.98 1684
2498.45 1664
2498.92 1652
2499.39 1617
2499.86 1583
2500.33 1531
2500.80 1471
2501.27 1594
2501.75 1556
2502.22 1632
2502.69 1599
2503.16 1392
2503.63 1442
2504.10 1476
2504.57 1483
2505.05 1485
2505.52 1634
2505.99 1684
2506.46 1698
2506.93 1676
2507.40 1872
2507.88 1940
2508.35 1914
2508.82 1881
2509.29 1943
2509.76 2022
2510.24 1995
2510.71 1833
2511.18 2033
2511.65 2040
2512.13 1946
2512.60 2018
2513.07 1935
2513.54 1869
2514.02 1803
2514.49 1714
2514.96 1654
2515.43 1700
2515.91 1823
2516.38 1830
2516.85 1880
2517.32 1907
2517.80 1706
2518.27 1718
2518.74 1678
2519.22 1708
2519.69 1673
2520.16 1560
2520.64 1656
2521.11 1728
2521.58 1833
2522.06 1705
2522.53 1662
2523.00 1479
2523.48 1368
2523.95 1624
2524.42 1671
2524.90 1674
2525.37 1635
2525.84 1650
2526.32 1611
2526.79 1604
2527.26 1633
2527.74 1617
2528.21 1659
2528.69 1665
2529.16 1685
2529.63 1685
2530.11 1611
2530.58 1576
2531.06 1613
2531.53 1675
2532.00 1773
2532.48 1708
2532.95 1688
2533.43 1683
2533.90 1605
2534.38 1816
2534.85 1755
2535.32 1639
2535.80 1710
2536.27 1717
2536.75 1899
2537.22 1824
2537.70 1752
2538.17 1687
2538.65 1843
2539.12 1726
2539.60 1704
2540.07 1699
2540.55 1597
2541.02 1634
2541.50 1761
2541.97 1743
2542.45 1844
2542.92 1722
2543.40 1597
2543.87 1715
2544.35 1898
2544.82 1848
2545.30 1888
2545.78 2013
2546.25 2129
2546.73 2257
2547.20 2318
2547.68 2296
2548.15 2316
2548.63 2351
2549.10 2519
2549.58 2331
2550.06 2344
2550.53 2407
2551.01 2368
2551.48 2443
2551.96 2433
2552.44 2475
2552.91 2341
2553.39 2541
2553.87 2290
2554.34 2350
2554.82 2486
2555.29 2523
2555.77 2609
2556.25 2691
2556.72 2711
2557.20 2725
2557.68 2688
2558.15 2523
2558.63 2426
2559.11 2312
2559.58 2285
2560.06 2195
2560.54 2201
2561.01 2125
2561.49 1826
2561.97 1683
2562.45 1734
2562.92 1841
2563.40 1716
2563.88 1765
2564.35 1607
2564.83 1626
2565.31 1716
2565.79 1670
2566.26 1602
2566.74 1547
2567.22 1324
2567.70 1518
2568.17 1583
2568.65 1561
2569.13 1677
2569.61 1499
2570.08 1540
2570.56 1510
2571.04 1489
2571.52 1509
2572.00 1521
2572.47 1512
2572.95 1490
2573.43 1528
2573.91 1426
2574.39 1497
2574.86 1496
2575.34 1572
2575.82 1524
2576.30 1525
2576.78 1516
2577.26 1578
2577.73 1625
2578.21 1528
2578.69 1448
2579.17 1574
2579.65 1539
2580.13 1472
2580.61 1481
2581.08 1610
2581.56 1517
2582.04 1533
2582.52 1554
2583.00 1545
2583.48 1400
2583.96 1445
2584.44 1660
2584.92 1629
2585.40 1500
2585.87 1549
2586.35 1616
2586.83 1611
2587.31 1628
2587.79 1542
2588.27 1564
2588.75 1671
2589.23 1582
2589.71 1631
2590.19 1622
2590.67 1612
2591.15 1623
2591.63 1778
2592.11 1763
2592.59 1587
2593.07 1858
2593.55 1891
2594.03 2047
2594.51 1909
2594.99 1932
2595.47 1806
2595.95 2044
2596.43 2138
2596.91 2059
2597.39 1927
2597.87 2109
2598.35 2080
2598.83 2006
2599.31 2171
2599.79 2099
2600.27 2141
2600.75 2153
2601.23 1915
2601.71 1950
2602.20 1870
2602.68 1969
2603.16 1915
2603.64 1702
2604.12 1596
2604.60 1790
2605.08 1778
2605.56 1760
2606.04 1742
2606.52 1787
2607.00 1904
2607.49 2118
2607.97 2135
2608.45 2444
2608.93 2655
2609.41 2571
2609.89 2728
2610.37 2946
2610.86 2917
2611.34 2895
2611.82 2940
2612.30 3039
2612.78 2784
2613.26 2775
2613.75 2825
2614.23 2482
2614.71 2293
2615.19 2175
2615.67 1937
2616.16 2169
2616.64 1990
2617.12 1839
2617.60 1966
2618.08 1755
2618.57 1691
2619.05 1560
2619.53 1610
2620.01 1634
2620.50 1696
2620.98 1659
2621.46 1582
2621.94 1615
2622.43 1602
2622.91 1532
2623.39 1436
2623.87 1465
2624.36 1419
2624.84 1610
2625.32 1514
2625.81 1616
2626.29 1438
2626.77 1513
2627.25 1686
2627.74 1434
2628.22 1524
2628.70 1417
2629.19 1506
2629.67 1663
2630.15 1466
2630.64 1582
2631.12 1792
2631.60 1563
2632.09 1594
2632.57 1600
2633.05 1668
2633.54 1635
2634.02 1709
2634.51 1689
2634.99 1474
2635.47 1443
2635.96 1582
2636.44 1549
2636.93 1654
2637.41 1694
2637.89 1695
2638.38 1620
2638.86 1736
2639.35 1686
2639.83 1803
2640.31 1826
2640.80 1627
2641.28 1637
2641.77 1776
2642.25 1756
2642.74 1826
2643.22 1626
2643.71 1523
2644.19 1654
2644.67 1687
2645.16 1600
2645.64 1502
2646.13 1397
2646.61 1393
2647.10 1522
2647.58 1697
2648.07 1699
2648.55 1694
2649.04 1712
2649.52 1672
2650.01 1581
2650.49 1715
2650.98 1842
2651.46 1722
2651.95 1756
2652.43 1671
2652.92 1757
2653.41 1590
2653.89 1505
2654.38 1594
2654.86 1698
2655.35 1610
2655.83 1654
2656.32 1550
2656.81 1704
2657.29 1765
2657.78 1680
2658.26 1733
2658.75 1743
2659.23 1625
2659.72 1529
2660.21 1513
2660.69 1619
2661.18 1672
2661.67 1535
2662.15 1674
2662.64 1607
2663.12 1524
2663.61 1666
2664.10 1553
2664.58 1603
2665.07 1561
2665.56 1587
2666.04 1617
2666.53 1741
2667.02 1674
2667.50 1596
2667.99 1750
2668.48 1601
2668.96 1642
2669.45 1568
2669.94 1637
2670.42 1660
2670.91 1574
2671.40 1790
2671.89 1827
2672.37 1885
2672.86 1832
2673.35 1870
2673.83 2048
2674.32 2134
2674.81 2201
2675.30 2279
2675.78 2191
2676.27 2246
2676.76 2459
2677.25 2471
2677.74 2530
2678.22 2499
2678.71 2562
2679.20 2657
2679.69 2650
2680.17 2856
2680.66 2727
2681.15 2814
2681.64 2986
2682.13 3007
2682.61 3067
2683.10 3052
2683.59 3236
2684.08 3132
2684.57 3067
2685.06 3045
2685.54 3098
2686.03 2699
2686.52 2532
2687.01 2456
2687.50 2653
2687.99 2323
2688.48 2053
2688.96 1956
2689.45 1843
2689.94 1879
2690.43 1800
2690.92 1553
2691.41 1638
2691.90 1802
2692.39 1754
2692.88 1705
2693.36 1770
2693.85 1616
2694.34 1703
2694.83 1714
2695.32 1671
2695.81 1569
2696.30 1666
2696.79 1603
2697.28 1715
2697.77 1911
2698.26 1786
2698.75 1817
2699.24 1886
2699.73 1935
2700.22 2036
2700.71 2046
2701.20 2082
2701.69 2072
2702.18 2077
2702.67 2284
2703.16 2332
2703.65 2097
2704.14 2144
2704.63 2011
2705.12 1952
2705.61 1833
2706.10 1748
2706.59 1831
2707.08 1744
2707.57 1851
2708.06 1813
2708.55 1684
2709.04 1661
2709.53 1647
2710.02 1640
2710.51 1650
2711.00 1632
2711.49 1641
2711.98 1605
2712.47 1648
2712.97 1556
2713.46 1392
2713.95 1493
2714.44 1685
2714.93 1622
2715.42 1653
2715.91 1768
2716.40 1788
2716.89 1641
2717.39 1546
2717.88 1573
2718.37 1661
2718.86 1722
2719.35 1700
2719.84 1771
2720.33 1737
2720.83 1735
2721.32 1682
2721.81 1722
2722.30 1822
2722.79 2070
2723.28 1828
2723.78 1919
2724.27 1888
2724.76 1856
2725.25 1827
2725.74 1824
2726.24 1675
2726.73 1621
2727.22 1578
2727.71 1635
2728.20 1714
2728.70 1724
2729.19 1710
2729.68 1598
2730.17 1560
2730.67 1429
2731.16 1464
2731.65 1730
2732.14 1663
2732.64 1847
2733.13 1743
2733.62 1736
2734.12 1702
2734.61 1699
2735.10 1794
2735.59 1675
2736.09 1719
2736.58 1856
2737.07 1806
2737.57 1762
2738.06 1929
2738.55 1945
2739.05 1771
2739.54 1826
2740.03 1912
2740.53 1795
2741.02 1806
2741.51 1788
2742.01 1791
2742.50 1636
2742.99 1661
2743.49 1747
2743.98 1728
2744.47 1511
2744.97 1689
2745.46 1694
2745.96 1520
2746.45 1568
2746.94 1624
2747.44 1628
2747.93 1567
2748.43 1631
2748.92 1690
2749.41 1707
2749.91 1661
2750.40 1641
2750.90 1865
2751.39 1932
2751.89 1934
2752.38 1897
2752.87 1944
2753.37 2153
2753.86 2195
2754.36 2227
2754.85 2198
2755.35 2165
2755.84 2116
2756.34 2129
2756.83 2209
2757.33 2071
2757.82 1997
2758.32 1847
2758.81 1984
2759.31 1849
2759.80 1768
2760.30 1714
2760.79 1689
2761.29 1554
2761.78 1647
2762.28 1608
2762.77 1619
2763.27 1416
2763.76 1599
2764.26 1682
2764.76 1618
2765.25 1676
2765.75 1603
2766.24 1529
2766.74 1596
2767.23 1557
2767.73 1686
2768.23 1602
2768.72 1673
2769.22 1648
2769.71 1627
2770.21 1555
2770.71 1623
2771.20 1761
2771.70 1756
2772.19 1818
2772.69 1994
2773.19 1973
2773.68 1967
2774.18 1797
2774.68 2024
2775.17 1974
2775.67 2031
2776.17 1933
2776.66 1924
2777.16 2146
2777.66 1993
2778.15 2001
2778.65 2245
2779.15 2160
2779.64 2017
2780.14 2061
2780.64 2081
2781.13 2155
2781.63 2116
2782.13 2012
2782.63 2017
2783.12 1978
2783.62 1859
2784.12 1840
2784.61 1874
2785.11 1819
2785.61 1911
2786.11 1883
2786.60 1855
2787.10 1776
2787.60 1766
2788.10 1976
2788.59 1964
2789.09 1846
2789.59 1743
2790.09 1716
2790.59 1803
2791.08 1876
2791.58 1750
2792.08 1785
2792.58 1988
2793.08 1876
2793.57 1860
2794.07 1964
2794.57 1941
2795.07 2229
2795.57 2347
2796.07 2497
2796.56 2836
2797.06 2888
2797.56 2792
2798.06 2908
2798.56 3042
2799.06 3206
2799.56 3235
2800.05 3135
2800.55 3050
2801.05 2834
2801.55 2612
2802.05 2362
2802.55 2261
2803.05 2281
2803.55 2291
2804.05 2271
2804.54 2448
2805.04 2410
2805.54 2456
2806.04 2663
2806.54 3007
2807.04 3539
2807.54 3590
2808.04 3741
2808.54 3917
2809.04 4226
2809.54 4356
2810.04 4191
2810.54 4203
2811.04 4317
2811.54 3878
2812.04 3772
2812.54 3550
2813.04 3057
2813.54 2895
2814.04 2465
2814.54 2568
2815.04 2413
2815.54 2259
2816.04 2313
2816.54 2165
2817.04 1992
2817.54 2133
2818.04 2085
2818.54 2299
2819.04 2360
2819.54 2375
2820.04 2456
2820.54 2396
2821.04 2314
2821.54 2329
2822.04 2388
2822.54 2235
2823.04 2248
2823.54 2189
2824.04 2184
2824.55 2228
2825.05 2102
2825.55 2033
2826.05 1966
2826.55 1874
2827.05 1833
2827.55 1964
2828.05 1901
2828.55 1799
2829.06 1985
2829.56 1925
2830.06 1940
2830.56 1797
2831.06 1794
2831.56 2074
2832.06 2082
2832.57 1956
2833.07 2072
2833.57 2225
2834.07 2196
2834.57 2293
2835.07 2481
2835.58 2261
2836.08 2233
2836.58 2228
2837.08 2114
2837.58 2040
2838.09 2004
2838.59 1777
2839.09 1796
2839.59 1844
2840.10 1810
2840.60 1859
2841.10 1921
2841.60 1773
2842.11 1761
2842.61 1807
2843.11 1771
2843.61 1787
2844.12 1690
2844.62 1628
2845.12 1916
2845.62 1888
2846.13 1809
2846.63 1889
2847.13 1824
2847.64 1904
2848.14 2015
2848.64 2104
2849.14 1928
2849.65 1928
2850.15 1865
2850.65 1815
2851.16 1818
2851.66 1872
2852.16 1659
2852.67 1854
2853.17 1602
2853.67 1533
2854.18 1713
2854.68 1641
2855.18 1666
2855.69 1686
2856.19 1621
2856.70 1651
2857.20 1586
2857.70 1961
2858.21 1929
2858.71 1688
2859.22 1804
2859.72 1925
2860.22 2027
2860.73 2121
2861.23 2071
2861.74 1945
2862.24 1992
2862.74 2043
2863.25 2094
2863.75 2053
2864.26 1872
2864.76 1858
2865.27 1846
2865.77 1788
2866.28 1748
2866.78 1733
2867.28 1631
2867.79 1464
2868.29 1512
2868.80 1502
2869.30 1645
2869.81 1847
2870.31 1721
2870.82 1721
2871.32 1754
2871.83 1793
2872.33 1785
2872.84 1848
2873.34 1755
2873.85 1622
2874.36 1693
2874.86 1829
2875.37 1816
2875.87 1658
2876.38 1607
2876.88 1664
2877.39 1785
2877.89 1706
2878.40 1564
2878.90 1571
2879.41 1716
2879.92 1651
2880.42 1868
2880.93 1858
2881.43 1852
2881.94 2014
2882.45 2013
2882.95 1906
2883.46 1896
2883.96 2233
2884.47 2323
2884.98 2514
2885.48 2833
2885.99 3009
2886.50 3133
2887.00 3254
2887.51 3391
2888.02 3466
2888.52 3619
2889.03 3718
2889.53 3689
2890.04 3542
2890.55 3568
2891.06 2994
2891.56 2713
2892.07 2574
2892.58 2368
2893.08 2123
2893.59 2053
2894.10 2263
2894.60 2069
2895.11 1906
2895.62 1900
2896.13 1931
2896.63 2048
2897.14 1990
2897.65 1944
2898.15 2056
2898.66 2192
2899.17 2174
2899.68 2135
2900.18 2149
2900.69 2135
2901.20 2313
2901.71 2401
2902.22 2453
2902.72 2467
2903.23 2358
2903.74 2519
2904.25 2329
2904.75 2344
2905.26 2447
2905.77 2614
2906.28 2439
2906.79 2153
2907.30 2121
2907.80 2354
2908.31 2287
2908.82 2309
2909.33 2189
2909.84 2126
2910.35 1975
2910.85 2014
2911.36 2133
2911.87 2218
2912.38 2011
2912.89 1975
2913.40 1907
2913.91 1974
2914.41 2105
2914.92 1817
2915.43 2003
2915.94 1985
2916.45 1905
2916.96 1965
2917.47 1909
2917.98 1996
2918.49 1818
2919.00 1950
2919.51 1923
2920.01 1655
2920.52 1685
2921.03 1838
2921.54 1859
2922.05 2057
2922.56 2327
2923.07 2286
2923.58 2396
2924.09 2880
2924.60 3178
2925.11 3298
2925.62 3519
2926.13 3788
2926.64 3817
2927.15 3498
2927.66 3567
2928.17 3364
2928.68 3014
2929.19 2878
2929.70 2833
2930.21 2470
2930.72 2298
2931.23 2082
2931.74 1998
2932.25 2134
2932.76 1976
2933.27 1867
2933.78 1989
2934.29 1939
2934.80 1848
2935.31 1727
2935.83 1758
2936.34 1774
2936.85 1773
2937.36 1904
2937.87 1879
2938.38 1921
2938.89 1835
2939.40 1820
2939.91 1907
2940.42 1826
2940.94 1787
2941.45 1845
2941.96 1841
2942.47 1882
2942.98 1709
2943.49 1732
2944.00 1876
2944.51 2046
2945.03 2025
2945.54 2199
2946.05 2262
2946.56 2294
2947.07 2280
2947.58 2474
2948.10 2491
2948.61 2325
2949.12 2204
2949.63 2144
2950.14 2259
2950.66 2142
2951.17 2045
2951.68 2085
2952.19 2062
2952.70 1936
2953.22 1996
2953.73 1973
2954.24 1915
2954.75 1766
2955.26 1748
2955.78 1775
2956.29 1847
2956.80 1743
2957.31 1894
2957.83 1716
2958.34 1821
2958.85 2024
2959.37 1899
2959.88 2055
2960.39 2068
2960.90 2230
2961.42 2314
2961.93 2059
2962.44 2042
2962.96 1921
2963.47 2047
2963.98 1983
2964.50 2037
2965.01 2012
2965.52 2073
2966.04 1949
2966.55 1821
2967.06 1787
2967.58 1854
2968.09 1820
2968.60 1807
2969.12 1951
2969.63 1888
2970.14 1788
2970.66 1719
2971.17 1540
2971.68 1673
2972.20 1671
2972.71 1744
2973.23 1735
2973.74 1642
2974.25 1586
2974.77 1650
2975.28 1630
2975.80 1521
2976.31 1842
2976.83 1776
2977.34 1674
2977.85 1869
2978.37 1743
2978.88 1953
2979.40 1952
2979.91 2011
2980.43 2082
2980.94 2087
2981.46 2182
2981.97 1951
2982.48 1922
2983.00 2043
2983.51 2032
2984.03 2013
2984.54 1910
2985.06 1991
2985.57 1910
2986.09 1913
2986.60 1976
2987.12 1945
2987.63 1915
2988.15 2049
2988.67 2056
2989.18 2172
2989.70 1969
2990.21 1989
2990.73 1860
2991.24 2098
2991.76 2068
2992.27 2233
2992.79 2217
2993.30 2204
2993.82 2186
2994.34 2352
2994.85 2432
2995.37 2679
2995.88 2735
2996.40 3068
2996.92 3065
2997.43 3147
2997.95 3406
2998.46 3486
2998.98 3427
2999.50 3619
3000.01 3375
3000.53 3257
3001.05 3023
3001.56 2982
3002.08 3049
3002.59 2825
3003.11 2678
3003.63 2641
3004.14 2760
3004.66 2876
3005.18 2905
3005.69 2969
3006.21 2992
3006.73 3191
3007.24 2916
3007.76 2898
3008.28 2831
3008.80 2508
3009.31 2494
3009.83 2415
3010.35 2132
3010.86 2180
3011.38 2003
3011.90 2098
3012.42 1975
3012.93 1757
3013.45 1711
3013.97 1857
3014.49 1953
3015.00 1864
3015.52 1842
3016.04 1939
3016.56 1971
3017.07 2006
3017.59 2094
3018.11 2119
3018.63 2137
3019.15 2045
3019.66 2063
3020.18 2239
3020.70 2244
3021.22 2243
3021.74 2326
3022.25 2404
3022.77 2551
3023.29 2727
3023.81 2678
3024.33 2566
3024.85 2388
3025.36 2546
3025.88 2510
3026.40 2671
3026.92 2521
3027.44 2536
3027.96 2546
3028.48 2419
3028.99 2460
3029.51 2372
3030.03 2176
3030.55 2070
3031.07 2024
3031.59 2100
3032.11 2343
3032.63 2335
3033.15 2602
3033.66 2881
3034.18 3048
3034.70 3325
3035.22 3630
3035.74 3936
3036.26 3988
3036.78 4231
3037.30 4155
3037.82 4120
3038.34 3941
3038.86 3704
3039.38 3667
3039.90 3298
3040.42 3123
3040.94 2791
3041.46 2618
3041.98 2545
3042.50 2261
3043.02 2233
3043.54 1870
3044.06 1932
3044.58 2170
3045.10 2146
3045.62 2095
3046.14 2088
3046.66 2012
3047.18 1998
3047.70 1971
3048.22 1995
3048.74 1867
3049.26 1728
3049.78 1891
3050.30 2046
3050.82 2026
3051.34 2013
3051.86 1851
3052.38 1810
3052.90 1987
3053.43 2025
3053.95 1742
3054.47 1984
3054.99 1824
3055.51 1984
3056.03 1876
3056.55 1806
3057.07 1931
3057.59 1805
3058.12 1867
3058.64 1780
3059.16 1883
3059.68 1981
3060.20 1994
3060.72 2179
3061.24 2099
3061.77 2028
3062.29 1939
3062.81 1993
3063.33 2033
3063.85 2033
3064.37 2021
3064.90 1968
3065.42 1999
3065.94 1976
3066.46 2000
3066.98 2015
3067.51 2020
3068.03 1938
3068.55 1799
3069.07 1739
3069.59 1728
3070.12 1921
3070.64 1819
3071.16 1765
3071.68 1938
3072.21 1947
3072.73 2151
3073.25 2159
3073.77 2098
3074.30 2039
3074.82 2244
3075.34 2212
3075.86 2301
3076.39 2169
3076.91 2021
3077.43 2077
3077.96 2226
3078.48 2209
3079.00 2110
3079.52 1972
3080.05 2020
3080.57 2017
3081.09 2045
3081.62 2135
3082.14 2146
3082.66 2038
3083.19 2148
3083.71 2129
3084.23 2119
3084.76 2026
3085.28 2023
3085.80 2042
3086.33 2003
3086.85 1991
3087.38 1860
3087.90 1875
3088.42 1757
3088.95 1943
3089.47 1878
3090.00 1828
3090.52 1795
3091.04 1607
3091.57 1826
3092.09 1836
3092.62 1986
3093.14 1833
3093.66 1848
3094.19 1941
3094.71 1985
3095.24 1899
3095.76 1962
3096.29 2045
3096.81 1996
3097.34 2005
3097.86 2053
3098.38 2456
3098.91 2298
3099.43 2492
3099.96 2760
3100.48 2813
3101.01 3163
3101.53 3492
3102.06 3949
3102.58 4105
3103.11 4337
3103.63 4563
3104.16 4661
3104.68 4694
3105.21 4600
3105.73 4271
3106.26 3588
3106.79 3619
3107.31 3467
3107.84 3168
3108.36 2725
3108.89 2579
3109.41 2374
3109.94 2171
3110.46 2043
3110.99 2141
3111.52 2139
3112.04 2097
3112.57 2145
3113.09 2101
3113.62 2021
3114.15 1854
3114.67 1848
3115.20 1847
3115.72 1798
3116.25 1877
3116.78 1702
3117.30 1848
3117.83 1663
3118.35 1379
3118.88 1468
3119.41 1579
3119.93 1573
3120.46 1515
3120.99 1480
3121.51 1658
3122.04 1566
3122.57 1568
3123.09 1698
3123.62 1667
3124.15 1733
3124.67 1687
3125.20 1841
3125.73 1607
3126.26 1671
3126.78 1686
3127.31 1637
3127.84 1691
3128.36 1701
3128.89 1574
3129.42 1847
3129.95 1728
3130.47 1636
3131.00 1582
3131.53 1688
3132.06 1593
3132.58 1533
3133.11 1617
3133.64 1521
3134.17 1538
3134.69 1500
3135.22 1603
3135.75 1609
3136.28 1795
3136.81 1776
3137.33 1819
3137.86 1794
3138.39 1815
3138.92 1970
3139.45 1854
3139.97 1785
3140.50 1945
3141.03 1758
3141.56 1650
3142.09 1716
3142.62 1711
3143.14 1722
3143.67 1801
3144.20 1844
3144.73 1950
3145.26 1959
3145.79 1894
3146.32 1922
3146.84 2045
3147.37 2188
3147.90 2304
3148.43 2233
3148.96 2262
3149.49 2169
3150.02 2122
3150.55 2148
3151.08 2180
3151.61 2110
3152.13 2042
3152.66 1984
3153.19 1871
3153.72 1972
3154.25 1767
3154.78 1648
3155.31 1820
3155.84 1772
3156.37 1813
3156.90 1950
3157.43 1925
3157.96 1858
3158.49 1783
3159.02 1741
3159.55 1930
3160.08 1908
3160.61 1790
3161.14 1745
3161.67 1758
3162.20 1605
3162.73 1809
3163.26 1784
3163.79 1839
3164.32 1868
3164.85 1970
3165.38 1811
3165.91 1820
3166.44 2031
3166.97 2073
3167.50 2176
3168.03 2428
3168.56 2163
3169.09 2317
3169.62 2557
3170.15 2343
3170.69 2029
3171.22 2266
3171.75 2204
3172.28 2129
3172.81 1985
3173.34 1911
3173.87 1826
3174.40 1815
3174.93 1747
3175.46 1772
3176.00 1793
3176.53 1726
3177.06 1565
3177.59 1642
3178.12 1828
3178.65 1836
3179.18 1895
3179.72 1783
3180.25 1887
3180.78 1964
3181.31 1952
3181.84 1881
3182.37 1875
3182.91 1871
3183.44 1727
3183.97 1710
3184.50 1820
3185.03 1771
3185.56 1676
3186.10 1688
3186.63 1788
3187.16 1803
3187.69 1731
3188.23 1657
3188.76 1745
3189.29 1778
3189.82 1664
3190.36 1690
3190.89 1788
3191.42 1787
3191.95 1731
3192.49 1651
3193.02 1554
3193.55 1661
3194.08 1597
3194.62 1532
3195.15 1584
3195.68 1689
3196.21 1738
3196.75 1677
3197.28 1773
3197.81 1700
3198.35 1629
3198.88 1664
3199.41 1724
3199.95 1814
3200.48 1820
3201.01 1754
3201.55 1892
3202.08 1871
3202.61 1841
3203.15 2021
3203.68 2065
3204.21 1994
3204.75 1871
3205.28 2017
3205.81 1894
3206.35 2100
3206.88 2218
3207.42 1918
3207.95 1914
3208.48 1823
3209.02 1892
3209.55 1917
3210.09 1932
3210.62 1940
3211.15 1972
3211.69 1853
3212.22 2032
3212.76 2047
3213.29 1961
3213.83 1866
3214.36 1870
3214.89 1981
3215.43 1902
3215.96 1703
3216.50 1716
3217.03 1933
3217.57 1854
3218.10 1994
3218.64 1949
3219.17 2069
3219.71 2105
3220.24 2114
3220.78 1963
3221.31 1967
3221.85 1981
3222.38 2013
3222.92 1920
3223.45 1875
3223.99 2145
3224.52 2154
3225.06 2181
3225.59 2178
3226.13 2022
3226.66 2100
3227.20 1879
3227.73 1767
3228.27 1867
3228.81 1844
3229.34 1767
3229.88 1845
3230.41 1591
3230.95 1690
3231.48 1691
3232.02 1669
3232.56 1602
3233.09 1566
3233.63 1549
3234.16 1629
3234.70 1564
3235.24 1560
3235.77 1629
3236.31 1732
3236.85 1717
3237.38 1764
3237.92 1701
3238.45 1812
3238.99 1915
3239.53 1925
3240.06 1879
3240.60 1788
3241.14 1819
3241.67 1847
3242.21 1757
3242.75 1767
3243.28 1847
3243.82 1871
3244.36 1834
3244.90 1811
3245.43 1765
3245.97 1747
3246.51 1605
3247.04 1679
3247.58 1689
3248.12 1693
3248.66 1649
3249.19 1743
3249.73 1771
3250.27 1650
3250.81 1656
3251.34 1831
3251.88 1821
3252.42 1705
3252.96 1676
3253.49 1823
3254.03 1839
3254.57 1735
3255.11 1854
3255.64 1857
3256.18 1810
3256.72 2053
3257.26 2107
3257.80 2121
3258.33 1943
3258.87 2066
3259.41 2010
3259.95 1911
3260.49 2145
3261.03 2243
3261.56 2343
3262.10 2433
3262.64 2459
3263.18 2552
3263.72 2616
3264.26 2831
3264.79 2743
3265.33 2712
3265.87 2711
3266.41 2766
3266.95 2905
3267.49 3278
3268.03 2984
3268.57 2993
3269.10 3059
3269.64 2981
3270.18 2929
3270.72 2736
3271.26 2361
3271.80 2216
3272.34 2321
3272.88 2003
3273.42 2043
3273.96 2165
3274.50 2055
3275.04 2001
3275.58 2053
3276.12 2158
3276.66 2116
3277.19 2078
3277.73 2151
3278.27 2255
3278.81 2204
3279.35 2189
3279.89 2162
3280.43 2259
3280.97 2143
3281.51 2099
3282.05 2402
3282.59 2384
3283.13 2143
3283.67 2246
3284.21 2316
3284.75 2257
3285.29 2424
3285.83 2383
3286.38 2455
3286.92 2463
3287.46 2283
3288.00 2381
3288.54 2340
3289.08 2531
3289.62 2525
3290.16 2389
3290.70 2479
3291.24 2578
3291.78 2491
3292.32 2919
3292.86 3063
3293.40 3145
3293.95 3457
3294.49 3775
3295.03 3876
3295.57 4324
3296.11 4519
3296.65 4860
3297.19 4614
3297.73 4762
3298.28 4728
3298.82 4423
3299.36 3916
3299.90 3638
3300.44 3605
3300.98 3197
3301.52 3031
3302.07 2910
3302.61 2733
3303.15 2653
3303.69 2578
3304.23 2479
3304.77 2510
3305.32 2486
3305.86 2612
3306.40 2546
3306.94 2542
3307.49 2631
3308.03 2566
3308.57 2593
3309.11 2507
3309.65 2630
3310.20 2623
3310.74 2934
3311.28 2867
3311.82 2959
3312.37 2906
3312.91 2807
3313.45 3047
3313.99 3145
3314.54 3156
3315.08 3302
3315.62 3293
3316.17 3584
3316.71 3602
3317.25 3749
3317.79 3723
3318.34 3615
3318.88 3762
3319.42 3762
3319.97 4020
3320.51 3939
3321.05 3955
3321.60 3880
3322.14 3952
3322.68 3758
3323.23 3639
3323.77 3711
3324.31 3662
3324.86 3625
3325.40 3458
3325.94 3380
3326.49 3364
3327.03 2976
3327.58 3163
3328.12 3072
3328.66 2989
3329.21 3045
3329.75 3130
3330.29 3108
3330.84 3299
3331.38 3945
3331.93 4508
3332.47 5560
3333.02 6541
3333.56 7785
3334.10 9365
3334.65 11145
3335.19 12800
3335.74 14730
3336.28 16019
3336.83 16629
3337.37 17331
3337.92 17356
3338.46 16265
3339.00 14904
3339.55 13409
3340.09 11581
3340.64 9653
3341.18 8274
3341.73 6643
3342.27 5932
3342.82 4886
3343.36 4162
3343.91 3619
3344.45 3302
3345.00 3047
3345.54 2937
3346.09 2775
3346.64 2701
3347.18 2781
3347.73 2712
3348.27 2496
3348.82 2482
3349.36 2623
3349.91 2544
3350.45 2609
3351.00 2695
3351.55 2537
3352.09 2539
3352.64 2624
3353.18 2584
3353.73 2628
3354.27 2597
3354.82 2682
3355.37 2711
3355.91 2727
3356.46 2789
3357.00 2784
3357.55 2708
3358.10 2697
3358.64 2630
3359.19 2440
3359.74 2295
3360.28 2490
3360.83 2331
3361.38 2377
3361.92 2248
3362.47 2228
3363.02 2225
3363.56 2199
3364.11 2341
3364.66 2294
3365.20 2268
3365.75 2204
3366.30 2252
3366.84 2110
3367.39 2171
3367.94 2228
3368.48 2285
3369.03 2235
3369.58 2239
3370.13 2132
3370.67 2212
3371.22 2292
3371.77 2551
3372.32 2602
3372.86 2530
3373.41 2675
3373.96 2625
3374.51 2711
3375.05 2604
3375.60 2696
3376.15 2700
3376.70 2686
3377.24 2516
3377.79 2439
3378.34 2255
3378.89 2188
3379.44 2217
3379.98 2080
3380.53 1908
3381.08 1888
3381.63 1847
3382.18 1897
3382.73 1904
3383.27 1896
3383.82 1827
3384.37 1756
3384.92 1732
3385.47 1815
3386.02 1776
3386.56 1678
3387.11 1779
3387.66 1645
3388.21 1642
3388.76 1630
3389.31 1725
3389.86 1835
3390.41 1726
3390.95 1828
3391.50 1879
3392.05 1810
3392.60 1718
3393.15 1759
3393.70 1824
3394.25 1857
3394.80 1684
3395.35 1870
3395.90 1788
3396.45 1682
3397.00 1873
3397.55 1810
3398.10 1788
3398.64 1669
3399.19 1690
3399.74 1726
3400.29 1756
3400.84 1743
3401.39 1731
3401.94 1732
3402.49 1640
3403.04 1638
3403.59 1658
3404.14 1541
3404.69 1546
3405.24 1565
3405.79 1644
3406.34 1540
3406.89 1424
3407.44 1466
3407.99 1632
3408.54 1610
3409.09 1638
3409.65 1661
3410.20 1766
3410.75 1768
3411.30 1713
3411.85 1796
3412.40 1850
3412.95 1792
3413.50 1737
3414.05 1762
3414.60 1914
3415.15 2095
3415.70 1923
3416.25 1901
3416.81 1804
3417.36 1788
3417.91 1708
3418.46 1734
3419.01 1501
3419.56 1665
3420.11 1568
3420.66 1516
3421.22 1688
3421.77 1594
3422.32 1519
3422.87 1681
3423.42 1758
3423.97 1719
3424.52 1750
3425.08 1560
3425.63 1604
3426.18 1671
3426.73 1672
3427.28 1603
3427.84 1664
3428.39 1718
3428.94 1631
3429.49 1590
3430.04 1599
3430.60 1648
3431.15 1591
3431.70 1641
3432.25 1620
3432.80 1477
3433.36 1500
3433.91 1417
3434.46 1521
3435.01 1512
3435.57 1525
3436.12 1593
3436.67 1771
3437.22 1550
3437.78 1654
3438.33 1601
3438.88 1647
3439.44 1656
3439.99 1752
3440.54 1790
3441.09 1670
3441.65 1667
3442.20 1637
3442.75 1629
3443.31 1620
3443.86 1741
3444.41 1670
3444.97 1510
3445.52 1584
3446.07 1555
3446.63 1526
3447.18 1492
3447.73 1508
3448.29 1614
3448.84 1508
3449.40 1451
3449.95 1552
3450.50 1681
3451.06 1624
3451.61 1561
3452.16 1482
3452.72 1436
3453.27 1482
3453.83 1325
3454.38 1415
3454.93 1512
3455.49 1430
3456.04 1496
3456.60 1444
3457.15 1435
3457.71 1498
3458.26 1497
3458.81 1405
3459.37 1348
3459.92 1371
3460.48 1398
3461.03 1494
3461.59 1411
3462.14 1552
3462.70 1619
3463.25 1611
3463.81 1590
3464.36 1672
3464.92 1500
3465.47 1512
3466.03 1526
3466.58 1651
3467.14 1703
3467.69 1621
3468.25 1623
3468.80 1683
3469.36 1703
3469.91 1577
3470.47 1525
3471.02 1599
3471.58 1609
3472.13 1592
3472.69 1475
3473.24 1560
3473.80 1632
3474.36 1584
3474.91 1510
3475.47 1573
3476.02 1610
3476.58 1592
3477.13 1595
3477.69 1713
3478.25 1607
3478.80 1823
3479.36 1805
3479.91 1794
3480.47 1862
3481.03 1974
3481.58 2014
3482.14 1850
3482.70 1889
3483.25 1867
3483.81 1860
3484.37 1812
3484.92 1746
3485.48 1682
3486.04 1710
3486.59 1971
3487.15 1899
3487.71 1805
3488.26 1842
3488.82 1869
3489.38 2032
3489.93 2077
3490.49 2476
3491.05 2586
3491.60 2763
3492.16 2813
3492.72 2982
3493.27 2997
3493.83 2850
3494.39 2954
3494.95 2964
3495.50 2803
3496.06 2708
3496.62 3015
3497.18 3048
3497.73 2803
3498.29 2738
3498.85 3142
3499.41 3187
3499.96 3289
3500.52 3225
3501.08 3479
3501.64 3582
3502.20 3669
3502.75 3826
3503.31 3777
3503.87 3886
3504.43 4097
3504.99 3916
3505.54 3896
3506.10 3899
3506.66 3716
3507.22 3599
3507.78 3615
3508.34 3350
3508.89 3102
3509.45 2992
3510.01 2750
3510.57 2392
3511.13 2165
3511.69 2223
3512.25 2133
3512.80 2034
3513.36 1987
3513.92 1940
3514.48 2031
3515.04 1840
3515.60 1885
3516.16 1773
3516.72 1675
3517.28 1737
3517.83 1776
3518.39 1708
3518.95 1780
3519.51 1855
3520.07 1817
3520.63 1906
3521.19 1942
3521.75 1933
3522.31 1879
3522.87 2071
3523.43 2151
3523.99 2127
3524.55 2108
3525.11 2167
3525.67 2306
3526.23 2106
3526.79 1992
3527.35 2022
3527.91 1836
3528.47 1788
3529.03 1849
3529.59 1765
3530.15 1616
3530.71 1640
3531.27 1746
3531.83 1620
3532.39 1720
3532.95 1664
3533.51 1541
3534.07 1741
3534.63 1647
3535.19 1724
3535.75 1703
3536.31 1782
3536.87 1941
3537.43 1937
3537.99 1898
3538.55 1908
3539.12 1853
3539.68 1828
3540.24 1802
3540.80 1897
3541.36 2046
3541.92 2022
3542.48 1911
3543.04 1825
3543.60 1919
3544.16 1964
3544.73 1998
3545.29 1981
3545.85 2028
3546.41 1962
3546.97 1985
3547.53 1944
3548.09 1919
3548.66 1791
3549.22 1780
3549.78 1877
3550.34 1817
3550.90 1883
3551.46 1836
3552.03 1950
3552.59 2001
3553.15 1988
3553.71 2087
3554.27 2012
3554.84 2296
3555.40 2336
3555.96 2269
3556.52 2343
3557.09 2281
3557.65 2238
3558.21 2313
3558.77 2225
3559.33 1968
3559.90 1839
3560.46 1935
3561.02 1979
3561.58 2019
3562.15 1803
3562.71 1737
3563.27 1825
3563.84 1796
3564.40 1680
3564.96 1763
3565.52 1645
3566.09 1553
3566.65 1490
3567.21 1614
3567.78 1579
3568.34 1485
3568.90 1605
3569.47 1506
3570.03 1538
3570.59 1479
3571.16 1545
3571.72 1468
3572.28 1545
3572.85 1540
3573.41 1607
3573.97 1589
3574.54 1547
3575.10 1562
3575.66 1610
3576.23 1581
3576.79 1676
3577.36 1676
3577.92 1693
3578.48 1611
3579.05 1565
3579.61 1655
3580.18 1683
3580.74 1707
3581.30 1604
3581.87 1533
3582.43 1497
3583.00 1482
3583.56 1533
3584.13 1548
3584.69 1446
3585.25 1491
3585.82 1503
3586.38 1615
3586.95 1484
3587.51 1494
3588.08 1546
3588.64 1561
3589.21 1495
3589.77 1400
3590.34 1466
3590.90 1395
3591.47 1589
3592.03 1477
3592.60 1621
3593.16 1701
3593.73 1667
3594.29 1478
3594.86 1647
3595.42 1735
3595.99 1712
3596.55 1573
3597.12 1665
3597.68 1811
3598.25 1686
3598.82 1556
3599.38 1566
3599.95 1534
3600.51 1605
3601.08 1711
3601.64 1600
3602.21 1550
3602.78 1573
3603.34 1746
3603.91 1770
3604.47 1643
3605.04 1574
3605.61 1600
3606.17 1511
3606.74 1374
3607.30 1349
3607.87 1324
3608.44 1432
3609.00 1399
3609.57 1324
3610.14 1423
3610.70 1366
3611.27 1481
3611.84 1509
3612.40 1431
3612.97 1651
3613.54 1811
3614.10 1994
3614.67 2236
3615.24 2423
3615.80 2738
3616.37 3109
3616.94 3593
3617.50 4023
3618.07 4596
3618.64 4705
3619.21 4801
3619.77 4816
3620.34 5045
3620.91 4610
3621.47 4172
3622.04 3902
3622.61 3357
3623.18 3036
3623.74 2657
3624.31 2302
3624.88 2047
3625.45 1938
3626.01 1849
3626.58 1662
3627.15 1569
3627.72 1599
3628.29 1565
3628.85 1555
3629.42 1402
3629.99 1394
3630.56 1490
3631.13 1436
3631.69 1516
3632.26 1551
3632.83 1462
3633.40 1405
3633.97 1538
3634.54 1473
3635.10 1607
3635.67 1496
3636.24 1417
3636.81 1410
3637.38 1476
3637.95 1510
3638.52 1504
3639.08 1638
3639.65 1445
3640.22 1468
3640.79 1533
3641.36 1632
3641.93 1750
3642.50 1843
3643.07 1705
3643.64 1772
3644.20 1684
3644.77 1799
3645.34 1949
3645.91 1822
3646.48 1847
3647.05 1991
3647.62 2088
3648.19 1915
3648.76 1886
3649.33 1819
3649.90 1965
3650.47 1875
3651.04 1816
3651.61 1891
3652.18 1920
3652.75 1709
3653.32 1715
3653.89 1733
3654.46 1894
3655.03 1857
3655.60 1835
3656.17 1879
3656.74 1935
3657.31 2058
3657.88 2024
3658.45 2000
3659.02 1979
3659.59 1881
3660.16 1934
3660.73 2027
3661.30 1861
3661.87 1909
3662.44 1908
3663.01 1836
3663.58 1846
3664.15 1722
3664.72 1884
3665.29 1861
3665.86 1884
3666.43 1897
3667.01 1837
3667.58 2009
3668.15 2001
3668.72 1886
3669.29 1847
3669.86 1688
3670.43 1800
3671.00 1749
3671.57 1794
3672.15 1887
3672.72 2046
3673.29 1864
3673.86 1788
3674.43 1693
3675.00 1736
3675.57 1756
3676.15 1913
3676.72 1866
3677.29 1828
3677.86 1747
3678.43 1828
3679.00 1894
3679.58 1839
3680.15 1845
3680.72 1803
3681.29 1664
3681.86 1537
3682.44 1492
3683.01 1543
3683.58 1538
3684.15 1622
3684.73 1840
3685.30 1852
3685.87 1743
3686.44 1741
3687.02 1847
3687.59 1920
3688.16 1801
3688.73 2015
3689.31 2127
3689.88 2183
3690.45 2111
3691.02 2327
3691.60 2247
3692.17 2209
3692.74 1979
3693.32 1858
3693.89 1794
3694.46 1750
3695.03 1687
3695.61 1682
3696.18 1591
3696.75 1552
3697.33 1441
3697.90 1664
3698.47 1644
3699.05 1575
3699.62 1526
3700.19 1480
3700.77 1620
3701.34 1564
3701.91 1453
3702.49 1451
3703.06 1492
3703.64 1533
3704.21 1420
3704.78 1489
3705.36 1435
3705.93 1466
3706.51 1527
3707.08 1609
3707.65 1450
3708.23 1572
3708.80 1659
3709.38 1661
3709.95 1475
3710.52 1572
3711.10 1546
3711.67 1632
3712.25 1493
3712.82 1642
3713.40 1658
3713.97 1457
3714.55 1516
3715.12 1537
3715.69 1677
3716.27 1596
3716.84 1550
3717.42 1450
3717.99 1580
3718.57 1592
3719.14 1459
3719.72 1611
3720.29 1523
3720.87 1600
3721.44 1567
3722.02 1359
3722.59 1420
3723.17 1510
3723.75 1508
3724.32 1407
3724.90 1402
3725.47 1421
3726.05 1396
3726.62 1469
3727.20 1532
3727.77 1473
3728.35 1617
3728.92 1646
3729.50 1744
3730.08 1780
3730.65 1981
3731.23 2005
3731.80 2139
3732.38 2476
3732.96 2468
3733.53 2388
3734.11 2544
3734.68 2348
3735.26 2519
3735.84 2529
3736.41 2285
3736.99 2201
3737.57 2102
3738.14 2155
3738.72 1870
3739.30 1648
3739.87 1533
3740.45 1632
3741.03 1719
3741.60 1548
3742.18 1584
3742.76 1670
3743.33 1602
3743.91 1424
3744.49 1445
3745.06 1581
3745.64 1603
3746.22 1613
3746.79 1530
3747.37 1688
3747.95 1592
3748.53 1669
3749.10 1601
3749.68 1646
3750.26 1671
3750.83 1561
3751.41 1737
3751.99 1547
3752.57 1630
3753.14 1648
3753.72 1663
3754.30 1694
3754.88 1873
3755.46 1797
3756.03 1962
3756.61 2061
3757.19 2244
3757.77 2491
3758.35 2499
3758.92 2771
3759.50 2553
3760.08 2582
3760.66 2563
3761.24 2644
3761.81 2533
3762.39 2344
3762.97 2380
3763.55 2127
3764.13 2028
3764.71 1817
3765.28 1803
3765.86 1838
3766.44 1769
3767.02 1708
3767.60 1665
3768.18 1599
3768.76 1529
3769.34 1513
3769.91 1497
3770.49 1449
3771.07 1476
3771.65 1479
3772.23 1547
3772.81 1457
3773.39 1400
3773.97 1618
3774.55 1522
3775.13 1453
3775.71 1425
3776.28 1453
3776.86 1551
3777.44 1487
3778.02 1470
3778.60 1559
3779.18 1450
3779.76 1385
3780.34 1346
3780.92 1469
3781.50 1474
3782.08 1614
3782.66 1406
3783.24 1362
3783.82 1440
3784.40 1578
3784.98 1581
3785.56 1541
3786.14 1430
3786.72 1512
3787.30 1503
3787.88 1593
3788.46 1549
3789.04 1397
3789.62 1448
3790.20 1536
3790.78 1541
3791.36 1531
3791.94 1422
3792.53 1363
3793.11 1358
3793.69 1428
3794.27 1396
3794.85 1288
3795.43 1346
3796.01 1355
3796.59 1296
3797.17 1447
3797.75 1619
3798.33 1623
3798.91 1759
3799.50 1656
3800.08 1552
3800.66 1690
3801.24 1745
3801.82 1712
3802.40 1719
3802.98 1800
3803.57 1810
3804.15 1688
3804.73 1588
3805.31 1628
3805.89 1644
3806.47 1508
3807.05 1576
3807.64 1712
3808.22 1584
3808.80 1535
3809.38 1444
3809.96 1528
3810.55 1616
3811.13 1701
3811.71 1751
3812.29 1806
3812.87 1754
3813.46 1743
3814.04 1777
3814.62 1853
3815.20 1644
3815.79 1810
3816.37 1772
3816.95 1653
3817.53 1631
3818.12 1637
3818.70 1815
3819.28 1597
3819.86 1519
3820.45 1445
3821.03 1500
3821.61 1455
3822.20 1485
3822.78 1442
3823.36 1579
3823.94 1426
3824.53 1435
3825.11 1367
3825.69 1467
3826.28 1413
3826.86 1533
3827.44 1572
3828.03 1336
3828.61 1418
3829.19 1446
3829.78 1583
3830.36 1424
3830.94 1551
3831.53 1388
3832.11 1470
3832.69 1503
3833.28 1503
3833.86 1442
3834.45 1620
3835.03 1641
3835.61 1773
3836.20 1602
3836.78 1434
3837.37 1480
3837.95 1535
3838.53 1513
3839.12 1528
3839.70 1585
3840.29 1480
3840.87 1421
3841.46 1404
3842.04 1494
3842.62 1491
3843.21 1459
3843.79 1360
3844.38 1297
3844.96 1428
3845.55 1566
3846.13 1381
3846.72 1472
3847.30 1412
3847.89 1509
3848.47 1608
3849.06 1492
3849.64 1382
3850.23 1489
3850.81 1526
3851.40 1537
3851.98 1488
3852.57 1502
3853.15 1510
3853.74 1572
3854.32 1521
3854.91 1731
3855.49 1743
3856.08 1751
3856.66 1854
3857.25 2004
3857.84 2133
3858.42 2629
3859.01 2975
3859.59 3219
3860.18 3506
3860.76 3684
3861.35 3872
3861.94 4109
3862.52 4447
3863.11 4462
3863.69 4621
3864.28 4461
3864.87 4370
3865.45 4276
3866.04 4138
3866.62 3799
3867.21 3464
3867.80 2981
3868.38 2794
3868.97 2510
3869.56 2507
3870.14 2331
3870.73 2256
3871.32 2090
3871.90 2103
3872.49 1989
3873.08 2084
3873.66 1948
3874.25 2007
3874.84 2024
3875.42 1925
3876.01 2010
3876.60 2013
3877.19 1847
3877.77 1912
3878.36 1997
3878.95 1749
3879.53 1614
3880.12 1655
3880.71 1558
3881.30 1705
3881.88 1605
3882.47 1687
3883.06 1676
3883.65 1469
3884.23 1551
3884.82 1623
3885.41 1595
3886.00 1680
3886.58 1792
3887.17 1686
3887.76 1748
3888.35 1704
3888.94 1859
3889.52 1997
3890.11 1934
3890.70 1911
3891.29 1994
3891.88 2084
3892.46 2021
3893.05 1990
3893.64 1985
3894.23 2084
3894.82 2108
3895.41 2204
3895.99 2230
3896.58 2271
3897.17 2383
3897.76 2282
3898.35 2256
3898.94 2281
3899.53 2091
3900.12 2105
3900.70 2076
3901.29 1947
3901.88 1958
3902.47 1901
3903.06 1891
3903.65 1895
3904.24 1742
3904.83 1653
3905.42 1650
3906.01 1492
3906.60 1541
3907.18 1435
3907.77 1391
3908.36 1429
3908.95 1406
3909.54 1423
3910.13 1469
3910.72 1315
3911.31 1322
3911.90 1510
3912.49 1421
3913.08 1387
3913.67 1294
3914.26 1391
3914.85 1373
3915.44 1362
3916.03 1366
3916.62 1376
3917.21 1353
3917.80 1388
3918.39 1377
3918.98 1429
3919.57 1433
3920.16 1384
3920.75 1404
3921.34 1367
3921.93 1389
3922.52 1342
3923.11 1353
3923.70 1356
3924.30 1401
3924.89 1447
3925.48 1405
3926.07 1364
3926.66 1453
3927.25 1441
3927.84 1424
3928.43 1335
3929.02 1381
3929.61 1477
3930.20 1339
3930.80 1391
3931.39 1393
3931.98 1519
3932.57 1360
3933.16 1343
3933.75 1370
3934.34 1306
3934.93 1370
3935.53 1469
3936.12 1250
3936.71 1300
3937.30 1361
3937.89 1236
3938.48 1520
3939.08 1416
3939.67 1292
3940.26 1322
3940.85 1482
3941.44 1404
3942.04 1376
3942.63 1594
3943.22 1482
3943.81 1464
3944.40 1448
3945.00 1381
3945.59 1365
3946.18 1401
3946.77 1372
3947.36 1299
3947.96 1349
3948.55 1278
3949.14 1275
3949.73 1331
3950.33 1425
3950.92 1322
3951.51 1399
3952.11 1416
3952.70 1404
3953.29 1267
3953.88 1330
3954.48 1422
3955.07 1351
3955.66 1479
3956.26 1535
3956.85 1531
3957.44 1455
3958.04 1406
3958.63 1325
3959.22 1413
3959.81 1294
3960.41 1237
3961.00 1253
3961.60 1361
3962.19 1418
3962.78 1425
3963.38 1452
3963.97 1499
3964.56 1618
3965.16 1712
3965.75 1779
3966.34 1757
3966.94 1885
3967.53 1920
3968.13 1979
3968.72 1761
3969.31 1840
3969.91 1849
3970.50 1669
3971.10 1677
3971.69 1580
3972.28 1553
3972.88 1542
3973.47 1501
3974.07 1536
3974.66 1386
3975.26 1276
3975.85 1458
3976.45 1408
3977.04 1442
3977.63 1370
3978.23 1400
3978.82 1357
3979.42 1284
3980.01 1313
3980.61 1378
3981.20 1413
3981.80 1244
3982.39 1295
3982.99 1273
3983.58 1249
3984.18 1240
3984.77 1244
3985.37 1276
3985.96 1278
3986.56 1342
3987.16 1340
3987.75 1350
3988.35 1324
3988.94 1290
3989.54 1291
3990.13 1386
3990.73 1417
3991.32 1414
3991.92 1484
3992.52 1463
3993.11 1435
3993.71 1441
3994.30 1503
3994.90 1490
3995.50 1458
3996.09 1510
3996.69 1635
3997.28 1539
3997.88 1614
3998.48 1619
3999.07 1604
3999.67 1450
4000.26 1441
4000.86 1548
4001.46 1590
4002.05 1495
4002.65 1463
4003.25 1464
4003.84 1581
4004.44 1512
4005.04 1725
4005.63 1757
4006.23 1721
4006.83 1689
4007.42 1626
4008.02 1626
4008.62 1554
4009.21 1507
4009.81 1691
4010.41 1454
4011.01 1533
4011.60 1512
4012.20 1504
4012.80 1654
4013.40 1861
4013.99 1760
4014.59 1990
4015.19 2179
4015.78 2204
4016.38 2245
4016.98 2348
4017.58 2245
4018.18 2521
4018.77 2532
4019.37 2380
4019.97 2339
4020.57 2227
4021.16 2060
4021.76 1796
4022.36 1777
4022.96 1622
4023.56 1607
4024.15 1594
4024.75 1556
4025.35 1305
4025.95 1469
4026.55 1547
4027.15 1546
4027.74 1540
4028.34 1391
4028.94 1426
4029.54 1508
4030.14 1546
4030.74 1671
4031.34 1688
4031.93 1647
4032.53 1625
4033.13 1615
4033.73 1693
4034.33 1595
4034.93 1367
4035.53 1491
4036.13 1555
4036.73 1494
4037.32 1469
4037.92 1458
4038.52 1550
4039.12 1523
4039.72 1415
4040.32 1481
4040.92 1427
4041.52 1422
4042.12 1514
4042.72 1459
4043.32 1410
4043.92 1508
4044.52 1473
4045.12 1500
4045.72 1624
4046.32 1589
4046.92 1511
4047.52 1500
4048.12 1376
4048.72 1438
4049.32 1427
4049.92 1537
4050.52 1489
4051.12 1519
4051.72 1479
4052.32 1495
4052.92 1400
4053.52 1418
4054.12 1407
4054.72 1446
4055.32 1511
4055.92 1601
4056.52 1407
4057.12 1448
4057.72 1343
4058.32 1338
4058.92 1320
4059.52 1393
4060.12 1299
4060.72 1294
4061.33 1228
4061.93 1185
4062.53 1199
4063.13 1265
4063.73 1229
4064.33 1126
4064.93 1119
4065.53 1164
4066.13 1159
4066.74 1147
4067.34 1194
4067.94 1249
4068.54 1265
4069.14 1320
4069.74 1306
4070.34 1316
4070.95 1316
4071.55 1381
4072.15 1316
4072.75 1535
4073.35 1405
4073.95 1362
4074.56 1470
4075.16 1522
4075.76 1433
4076.36 1466
4076.96 1448
4077.57 1385
4078.17 1396
4078.77 1353
4079.37 1244
4079.97 1296
4080.58 1372
4081.18 1310
4081.78 1397
4082.38 1443
4082.99 1579
4083.59 1468
4084.19 1495
4084.79 1514
4085.40 1590
4086.00 1578
4086.60 1493
4087.21 1524
4087.81 1551
4088.41 1483
4089.01 1451
4089.62 1455
4090.22 1567
4090.82 1624
4091.43 1773
4092.03 1899
4092.63 2016
4093.24 2138
4093.84 2298
4094.44 2591
4095.05 2700
4095.65 2875
4096.25 2912
4096.86 2853
4097.46 2699
4098.06 2580
4098.67 2506
4099.27 2194
4099.87 2022
4100.48 1820
4101.08 1509
4101.69 1524
4102.29 1438
4102.89 1301
4103.50 1260
4104.10 1159
4104.71 1136
4105.31 1176
4105.91 1178
4106.52 1170
4107.12 1193
4107.73 1265
4108.33 1238
4108.94 1307
4109.54 1346
4110.14 1211
4110.75 1242
4111.35 1268
4111.96 1186
4112.56 1158
4113.17 1155
4113.77 1190
4114.38 1190
4114.98 1182
4115.59 1188
4116.19 1177
4116.80 1213
4117.40 1226
4118.01 1239
4118.61 1306
4119.22 1328
4119.82 1284
4120.43 1232
4121.03 1197
4121.64 1235
4122.24 1211
4122.85 1277
4123.46 1407
4124.06 1442
4124.67 1369
4125.27 1477
4125.88 1482
4126.48 1489
4127.09 1460
4127.69 1408
4128.30 1475
4128.91 1403
4129.51 1296
4130.12 1322
4130.72 1342
4131.33 1337
4131.94 1312
4132.54 1332
4133.15 1197
4133.76 1276
4134.36 1337
4134.97 1275
4135.57 1226
4136.18 1471
4136.79 1380
4137.39 1313
4138.00 1256
4138.61 1425
4139.21 1443
4139.82 1378
4140.43 1381
4141.03 1444
4141.64 1508
4142.25 1310
4142.85 1161
4143.46 1219
4144.07 1312
4144.67 1393
4145.28 1247
4145.89 1215
4146.50 1195
4147.10 1291
4147.71 1219
4148.32 1403
4148.93 1305
4149.53 1126
4150.14 1096
4150.75 1089
4151.36 1246
4151.96 1128
4152.57 1239
4153.18 1148
4153.79 1124
4154.39 1131
4155.00 1079
4155.61 1067
4156.22 1092
4156.82 1028
4157.43 1069
4158.04 1063
4158.65 1138
4159.26 1083
4159.87 1141
4160.47 1137
4161.08 1121
4161.69 1109
4162.30 1131
4162.91 1114
4163.52 1202
4164.12 1289
4164.73 1215
4165.34 1224
4165.95 1348
4166.56 1352
4167.17 1374
4167.78 1337
4168.38 1413
4168.99 1395
4169.60 1347
4170.21 1335
4170.82 1352
4171.43 1350
4172.04 1207
4172.65 1202
4173.26 1316
4173.86 1293
4174.47 1255
4175.08 1286
4175.69 1276
4176.30 1306
4176.91 1221
4177.52 1230
4178.13 1248
4178.74 1266
4179.35 1301
4179.96 1334
4180.57 1228
4181.18 1301
4181.79 1226
4182.40 1184
4183.01 1233
4183.62 1232
4184.23 1333
4184.84 1204
4185.45 1089
4186.06 1214
4186.67 1223
4187.28 1205
4187.89 1197
4188.50 1104
4189.11 1199
4189.72 1214
4190.33 1203
4190.94 1249
4191.55 1283
4192.16 1367
4192.77 1499
4193.38 1456
4193.99 1665
4194.60 1663
4195.21 1546
4195.82 1612
4196.44 1873
4197.05 1852
4197.66 1732
4198.27 1804
4198.88 1790
4199.49 1590
4200.10 1517
4200.71 1572
4201.32 1600
4201.94 1448
4202.55 1479
4203.16 1402
4203.77 1268
4204.38 1293
4204.99 1346
4205.60 1585
4206.21 1377
4206.83 1398
4207.44 1543
4208.05 1481
4208.66 1368
4209.27 1363
4209.89 1302
4210.50 1279
4211.11 1281
4211.72 1328
4212.33 1457
4212.94 1444
4213.56 1365
4214.17 1408
4214.78 1516
4215.39 1519
4216.01 1553
4216.62 1701
4217.23 1745
4217.84 1868
4218.46 1962
4219.07 2113
4219.68 2149
4220.29 2351
4220.91 2669
4221.52 2989
4222.13 3009
4222.74 3256
4223.36 3535
4223.97 3442
4224.58 3606
4225.19 3709
4225.81 3746
4226.42 3740
4227.03 3792
4227.65 3566
4228.26 3417
4228.87 3277
4229.49 3290
4230.10 3208
4230.71 2816
4231.33 2656
4231.94 2678
4232.55 2490
4233.17 2138
4233.78 1999
4234.39 1957
4235.01 1839
4235.62 1806
4236.23 1842
4236.85 1637
4237.46 1554
4238.08 1595
4238.69 1476
4239.30 1532
4239.92 1510
4240.53 1509
4241.15 1406
4241.76 1457
4242.37 1335
4242.99 1409
4243.60 1386
4244.22 1370
4244.83 1331
4245.45 1305
4246.06 1380
4246.67 1434
4247.29 1381
4247.90 1386
4248.52 1329
4249.13 1373
4249.75 1420
4250.36 1372
4250.98 1316
4251.59 1424
4252.21 1389
4252.82 1413
4253.44 1314
4254.05 1388
4254.67 1424
4255.28 1411
4255.90 1410
4256.51 1321
4257.13 1448
4257.74 1468
4258.36 1546
4258.97 1571
4259.59 1521
4260.20 1461
4260.82 1532
4261.44 1664
4262.05 1492
4262.67 1420
4263.28 1418
4263.90 1445
4264.51 1547
4265.13 1448
4265.75 1435
4266.36 1502
4266.98 1513
4267.59 1604
4268.21 1627
4268.83 1645
4269.44 1439
4270.06 1500
4270.67 1462
4271.29 1588
4271.91 1448
4272.52 1616
4273.14 1564
4273.76 1395
4274.37 1362
4274.99 1384
4275.61 1290
4276.22 1506
4276.84 1562
4277.46 1457
4278.07 1422
4278.69 1314
4279.31 1238
4279.92 1312
4280.54 1135
4281.16 1263
4281.77 1203
4282.39 1274
4283.01 1321
4283.63 1374
4284.24 1519
4284.86 1451
4285.48 1435
4286.09 1413
4286.71 1522
4287.33 1557
4287.95 1566
4288.56 1505
4289.18 1407
4289.80 1440
4290.42 1409
4291.03 1377
4291.65 1331
4292.27 1310
4292.89 1239
4293.51 1263
4294.12 1219
4294.74 1242
4295.36 1350
4295.98 1272
4296.60 1399
4297.21 1290
4297.83 1308
4298.45 1309
4299.07 1370
4299.69 1301
4300.31 1287
4300.92 1257
4301.54 1308
4302.16 1262
4302.78 1278
4303.40 1275
4304.02 1280
4304.63 1348
4305.25 1296
4305.87 1420
4306.49 1346
4307.11 1435
4307.73 1503
4308.35 1541
4308.97 1428
4309.59 1544
4310.20 1689
4310.82 1772
4311.44 1818
4312.06 1717
4312.68 1592
4313.30 1649
4313.92 1669
4314.54 1518
4315.16 1388
4315.78 1300
4316.40 1428
4317.02 1313
4317.64 1273
4318.26 1367
4318.88 1378
4319.50 1326
4320.12 1322
4320.74 1279
4321.36 1316
4321.98 1175
4322.60 1331
4323.22 1343
4323.84 1332
4324.46 1364
4325.08 1343
4325.70 1443
4326.32 1422
4326.94 1377
4327.56 1328
4328.18 1366
4328.80 1396
4329.42 1418
4330.04 1373
4330.66 1314
4331.28 1344
4331.90 1429
4332.52 1322
4333.14 1369
4333.76 1464
4334.38 1585
4335.00 1540
4335.63 1640
4336.25 1684
4336.87 1796
4337.49 1791
4338.11 1854
4338.73 1874
4339.35 1873
4339.97 1833
4340.59 1677
4341.22 1706
4341.84 1697
4342.46 1611
4343.08 1618
4343.70 1725
4344.32 1880
4344.94 2152
4345.57 2136
4346.19 2258
4346.81 2336
4347.43 2413
4348.05 2415
4348.67 2308
4349.30 2198
4349.92 2147
4350.54 1858
4351.16 1894
4351.78 1754
4352.41 1762
4353.03 1584
4353.65 1607
4354.27 1493
4354.90 1550
4355.52 1562
4356.14 1518
4356.76 1474
4357.38 1498
4358.01 1434
4358.63 1504
4359.25 1491
4359.87 1322
4360.50 1339
4361.12 1318
4361.74 1412
4362.37 1582
4362.99 1439
4363.61 1449
4364.23 1310
4364.86 1311
4365.48 1274
4366.10 1388
4366.73 1565
4367.35 1433
4367.97 1427
4368.60 1459
4369.22 1536
4369.84 1476
4370.47 1437
4371.09 1404
4371.71 1361
4372.34 1269
4372.96 1374
4373.58 1501
4374.21 1428
4374.83 1466
4375.46 1473
4376.08 1356
4376.70 1401
4377.33 1360
4377.95 1469
4378.57 1610
4379.20 1578
4379.82 1518
4380.45 1592
4381.07 1587
4381.70 1700
4382.32 1688
4382.94 1714
4383.57 1818
4384.19 1868
4384.82 2002
4385.44 2137
4386.07 2010
4386.69 2194
4387.32 2506
4387.94 2746
4388.56 3276
4389.19 3501
4389.81 3940
4390.44 4507
4391.06 4644
4391.69 4772
4392.31 4654
4392.94 4691
4393.56 4500
4394.19 4520
4394.81 4019
4395.44 3521
4396.06 3119
4396.69 2754
4397.31 2651
4397.94 2501
4398.57 2531
4399.19 2488
4399.82 2528
4400.44 2277
4401.07 2183
4401.69 2219
4402.32 2215
4402.94 2106
4403.57 2163
4404.20 2070
4404.82 1937
4405.45 1919
4406.07 1980
4406.70 1998
4407.33 1972
4407.95 2033
4408.58 2030
4409.20 2049
4409.83 1966
4410.46 1803
4411.08 1884
4411.71 1659
4412.34 1650
4412.96 1740
4413.59 1604
4414.21 1671
4414.84 1593
4415.47 1532
4416.09 1508
4416.72 1558
4417.35 1556
4417.97 1400
4418.60 1510
4419.23 1560
4419.86 1540
4420.48 1450
4421.11 1388
4421.74 1522
4422.36 1489
4422.99 1498
4423.62 1237
4424.25 1286
4424.87 1421
4425.50 1335
4426.13 1284
4426.75 1292
4427.38 1348
4428.01 1349
4428.64 1255
4429.26 1389
4429.89 1335
4430.52 1243
4431.15 1317
4431.78 1378
4432.40 1295
4433.03 1308
4433.66 1259
4434.29 1178
4434.91 1139
4435.54 1197
4436.17 1171
4436.80 1285
4437.43 1228
4438.06 1205
4438.68 1327
4439.31 1377
4439.94 1222
4440.57 1162
4441.20 1189
4441.83 1282
4442.45 1268
4443.08 1303
4443.71 1274
4444.34 1226
4444.97 1151
4445.60 1201
4446.23 1198
4446.86 1210
4447.48 1290
4448.11 1241
4448.74 1309
4449.37 1236
4450.00 1189
4450.63 1135
4451.26 1112
4451.89 1210
4452.52 1134
4453.15 1201
4453.78 1055
4454.40 1232
4455.03 1112
4455.66 1156
4456.29 1199
4456.92 1183
4457.55 1230
4458.18 1167
4458.81 1146
4459.44 1083
4460.07 1115
4460.70 1193
4461.33 1151
4461.96 1078
4462.59 1076
4463.22 1140
4463.85 1053
4464.48 1046
4465.11 1105
4465.74 1174
4466.37 1141
4467.00 1082
4467.63 1065
4468.26 1112
4468.89 1061
4469.52 1016
4470.15 1050
4470.78 1026
4471.41 1055
4472.04 1133
4472.68 1058
4473.31 1016
4473.94 1140
4474.57 1097
4475.20 1084
4475.83 1050
4476.46 1037
4477.09 1063
4477.72 1102
4478.35 1068
4478.98 1117
4479.62 1127
4480.25 1092
4480.88 1116
4481.51 1138
4482.14 1083
4482.77 1186
4483.40 1178
4484.04 1202
4484.67 1239
4485.30 1253
4485.93 1261
4486.56 1180
4487.19 1152
4487.82 1321
4488.46 1161
4489.09 1249
4489.72 1145
4490.35 1136
4490.98 1064
4491.62 1044
4492.25 1145
4492.88 1152
4493.51 1172
4494.14 1058
4494.78 1095
4495.41 1243
4496.04 1244
4496.67 1098
4497.31 1076
4497.94 1171
4498.57 1214
4499.20 1290
4499.84 1376
4500.47 1333
4501.10 1362
4501.73 1453
4502.37 1381
4503.00 1205
4503.63 1385
4504.27 1461
4504.90 1431
4505.53 1453
4506.16 1345
4506.80 1341
4507.43 1278
4508.06 1205
4508.70 1122
4509.33 1311
4509.96 1240
4510.60 1289
4511.23 1121
4511.86 1259
4512.50 1361
4513.13 1364
4513.76 1390
4514.40 1471
4515.03 1521
4515.66 1428
4516.30 1389
4516.93 1364
4517.57 1485
4518.20 1440
4518.83 1409
4519.47 1308
4520.10 1387
4520.74 1332
4521.37 1354
4522.00 1230
4522.64 1130
4523.27 1219
4523.91 1317
4524.54 1425
4525.18 1549
4525.81 1552
4526.44 1589
4527.08 1876
4527.71 2080
4528.35 2373
4528.98 2929
4529.62 3162
4530.25 3634
4530.89 3942
4531.52 4506
4532.16 4955
4532.79 5086
4533.43 5153
4534.06 4782
4534.70 4539
4535.33 4121
4535.97 3759
4536.60 3126
4537.24 2669
4537.87 2251
4538.51 2024
4539.14 1847
4539.78 1605
4540.41 1545
4541.05 1406
4541.68 1396
4542.32 1370
4542.96 1383
4543.59 1257
4544.23 1271
4544.86 1195
4545.50 1192
4546.13 1200
4546.77 1160
4547.41 1133
4548.04 1167
4548.68 1204
4549.31 1106
4549.95 1153
4550.59 1215
4551.22 1232
4551.86 1240
4552.50 1213
4553.13 1216
4553.77 1198
4554.40 1279
4555.04 1221
4555.68 1211
4556.31 1305
4556.95 1376
4557.59 1280
4558.22 1248
4558.86 1334
4559.50 1388
4560.13 1317
4560.77 1293
4561.41 1251
4562.04 1248
4562.68 1285
4563.32 1254
4563.96 1387
4564.59 1351
4565.23 1392
4565.87 1415
4566.50 1398
4567.14 1442
4567.78 1389
4568.42 1477
4569.05 1432
4569.69 1557
4570.33 1505
4570.97 1430
4571.60 1530
4572.24 1448
4572.88 1456
4573.52 1438
4574.16 1361
4574.79 1268
4575.43 1292
4576.07 1309
4576.71 1296
4577.34 1248
4577.98 1185
4578.62 1194
4579.26 1144
4579.90 1019
4580.54 1237
4581.17 1179
4581.81 1111
4582.45 1129
4583.09 1149
4583.73 1064
4584.37 1035
4585.00 1048
4585.64 1188
4586.28 1185
4586.92 1197
4587.56 1140
4588.20 1169
4588.84 1125
4589.48 1144
4590.11 1191
4590.75 1170
4591.39 1173
4592.03 1192
4592.67 1152
4593.31 1062
4593.95 1144
4594.59 1228
4595.23 1312
4595.87 1330
4596.51 1193
4597.15 1047
4597.79 1082
4598.42 996
4599.06 1098
4599.70 1159
4600.34 1140
4600.98 1146
4601.62 1081
4602.26 1153
4602.90 1266
4603.54 1282
4604.18 1357
4604.82 1365
4605.46 1296
4606.10 1351
4606.74 1373
4607.38 1290
4608.02 1312
4608.66 1318
4609.30 1347
4609.94 1186
4610.58 1300
4611.22 1228
4611.86 1122
4612.50 1146
4613.15 1058
4613.79 1153
4614.43 1090
4615.07 1011
4615.71 1125
4616.35 1082
4616.99 1073
4617.63 1019
4618.27 969
4618.91 1054
4619.55 1027
4620.19 946
4620.83 960
4621.48 1046
4622.12 968
4622.76 1115
4623.40 961
4624.04 964
4624.68 1022
4625.32 1061
4625.96 1034
4626.61 1091
4627.25 1066
4627.89 1121
4628.53 1024
4629.17 983
4629.81 1060
4630.46 1006
4631.10 1057
4631.74 1171
4632.38 1094
4633.02 1094
4633.66 1118
4634.31 1136
4634.95 1117
4635.59 1168
4636.23 1157
4636.88 1223
4637.52 1251
4638.16 1264
4638.80 1287
4639.44 1345
4640.09 1338
4640.73 1268
4641.37 1291
4642.01 1241
4642.66 1171
4643.30 1145
4643.94 1094
4644.58 1133
4645.23 1198
4645.87 1173
4646.51 1063
4647.16 1019
4647.80 1172
4648.44 1168
4649.08 1182
4649.73 1235
4650.37 1169
4651.01 1294
4651.66 1328
4652.30 1311
4652.94 1270
4653.59 1342
4654.23 1316
4654.87 1356
4655.52 1241
4656.16 1164
4656.80 1322
4657.45 1136
4658.09 1085
4658.74 1110
4659.38 1029
4660.02 970
4660.67 1085
4661.31 1029
4661.95 941
4662.60 942
4663.24 968
4663.89 914
4664.53 888
4665.17 1011
4665.82 975
4666.46 934
4667.11 909
4667.75 978
4668.40 989
4669.04 949
4669.68 933
4670.33 994
4670.97 936
4671.62 944
4672.26 906
4672.91 983
4673.55 967
4674.20 894
4674.84 1025
4675.49 1037
4676.13 1052
4676.78 1022
4677.42 891
4678.07 923
4678.71 945
4679.36 929
4680.00 1013
4680.65 1050
4681.29 1064
4681.94 1111
4682.58 1034
4683.23 966
4683.87 963
4684.52 1026
4685.16 967
4685.81 999
4686.46 943
4687.10 913
4687.75 909
4688.39 921
4689.04 1008
4689.68 910
4690.33 980
4690.98 992
4691.62 954
4692.27 980
4692.91 980
4693.56 957
4694.21 930
4694.85 1008
4695.50 1034
4696.15 960
4696.79 1038
4697.44 986
4698.08 1067
4698.73 1095
4699.38 1087
4700.02 1180
4700.67 1205
4701.32 1095
4701.96 1110
4702.61 1070
4703.26 941
4703.90 918
4704.55 954
4705.20 934
4705.84 897
4706.49 905
4707.14 989
4707.79 987
4708.43 992
4709.08 1021
4709.73 1048
4710.37 1008
4711.02 1034
4711.67 1010
4712.32 1006
4712.96 999
4713.61 1032
4714.26 1033
4714.91 1075
4715.55 1021
4716.20 1016
4716.85 1083
4717.50 1071
4718.14 1086
4718.79 1053
4719.44 1071
4720.09 953
4720.74 1046
4721.38 1058
4722.03 1117
4722.68 1162
4723.33 1117
4723.98 1138
4724.62 1047
4725.27 1144
4725.92 1188
4726.57 1132
4727.22 1187
4727.87 1153
4728.52 1052
4729.16 1148
4729.81 1065
4730.46 1022
4731.11 1028
4731.76 970
4732.41 970
4733.06 975
4733.70 1008
4734.35 967
4735.00 944
4735.65 901
4736.30 987
4736.95 991
4737.60 817
4738.25 1049
4738.90 1083
4739.55 1056
4740.20 1000
4740.84 1007
4741.49 1014
4742.14 1131
4742.79 1061
4743.44 1049
4744.09 1058
4744.74 1068
4745.39 1027
4746.04 1048
4746.69 1067
4747.34 983
4747.99 1029
4748.64 1029
4749.29 1095
4749.94 1101
4750.59 1164
4751.24 1231
4751.89 1146
4752.54 1145
4753.19 1245
4753.84 1268
4754.49 1163
4755.14 1275
4755.79 1287
4756.44 1182
4757.09 1229
4757.74 1254
4758.39 1247
4759.04 1142
4759.70 1230
4760.35 1205
4761.00 1127
4761.65 1047
4762.30 999
4762.95 1067
4763.60 1081
4764.25 1109
4764.90 1009
4765.55 1065
4766.20 1103
4766.86 1183
4767.51 1070
4768.16 1183
4768.81 1147
4769.46 1118
4770.11 1091
4770.76 960
4771.41 1130
4772.07 985
4772.72 961
4773.37 927
4774.02 953
4774.67 1020
4775.32 995
4775.98 960
4776.63 941
4777.28 881
4777.93 978
4778.58 972
4779.24 1052
4779.89 1079
4780.54 977
4781.19 958
4781.84 896
4782.50 1011
4783.15 905
4783.80 988
4784.45 909
4785.10 910
4785.76 1057
4786.41 1084
4787.06 890
4787.71 870
4788.37 994
4789.02 978
4789.67 946
4790.33 1031
4790.98 970
4791.63 923
4792.28 935
4792.94 1046
4793.59 966
4794.24 891
4794.90 942
4795.55 934
4796.20 907
4796.86 886
4797.51 980
4798.16 894
4798.81 883
4799.47 919
4800.12 1028
4800.78 1005
4801.43 974
4802.08 998
4802.74 1044
4803.39 970
4804.04 1007
4804.70 975
4805.35 931
4806.00 971
4806.66 998
4807.31 968
4807.97 976
4808.62 1042
4809.27 965
4809.93 905
4810.58 903
4811.24 953
4811.89 909
4812.54 900
4813.20 890
4813.85 932
4814.51 974
4815.16 968
4815.82 1071
4816.47 1072
4817.13 1061
4817.78 1032
4818.44 1001
4819.09 1180
4819.74 1158
4820.40 1171
4821.05 1168
4821.71 1111
4822.36 1246
4823.02 1187
4823.67 1198
4824.33 1267
4824.98 1282
4825.64 1233
4826.29 1279
4826.95 1070
4827.60 1129
4828.26 1153
4828.92 1094
4829.57 1130
4830.23 1136
4830.88 1124
4831.54 1246
4832.19 1313
4832.85 1181
4833.50 1351
4834.16 1353
4834.82 1425
4835.47 1428
4836.13 1460
4836.78 1623
4837.44 1547
4838.10 1615
4838.75 1725
4839.41 1673
4840.06 1707
4840.72 1611
4841.38 1482
4842.03 1549
4842.69 1425
4843.34 1439
4844.00 1252
4844.66 1293
4845.31 1315
4845.97 1344
4846.63 1438
4847.28 1317
4847.94 1211
4848.60 1228
4849.25 1335
4849.91 1363
4850.57 1367
4851.22 1330
4851.88 1369
4852.54 1480
4853.20 1502
4853.85 1381
4854.51 1343
4855.17 1387
4855.82 1411
4856.48 1406
4857.14 1464
4857.80 1476
4858.45 1369
4859.11 1355
4859.77 1369
4860.43 1472
4861.08 1494
4861.74 1377
4862.40 1361
4863.06 1271
4863.71 1389
4864.37 1434
4865.03 1447
4865.69 1396
4866.34 1394
4867.00 1334
4867.66 1416
4868.32 1468
4868.98 1457
4869.63 1560
4870.29 1324
4870.95 1323
4871.61 1343
4872.27 1246
4872.93 1336
4873.58 1393
4874.24 1349
4874.90 1296
4875.56 1248
4876.22 1308
4876.88 1340
4877.54 1264
4878.19 1236
4878.85 1334
4879.51 1314
4880.17 1247
4880.83 1279
4881.49 1261
4882.15 1209
4882.81 1178
4883.47 1149
4884.13 1115
4884.78 1144
4885.44 1199
4886.10 1137
4886.76 1050
4887.42 1087
4888.08 1234
4888.74 1261
4889.40 1107
4890.06 1198
4890.72 1201
4891.38 1234
4892.04 1291
4892.70 1149
4893.36 1114
4894.02 1092
4894.68 1218
4895.34 1246
4896.00 1165
4896.66 1042
4897.32 1061
4897.98 1102
4898.64 1092
4899.30 1091
4899.96 1076
4900.62 1126
4901.28 1118
4901.94 1133
4902.60 1033
4903.26 1050
4903.92 1055
4904.58 1041
4905.24 1030
4905.90 1025
4906.56 989
4907.22 959
4907.88 900
4908.54 1009
4909.20 1000
4909.87 944
4910.53 963
4911.19 1006
4911.85 942
4912.51 921
4913.17 924
4913.83 977
4914.49 980
4915.15 883
4915.81 914
4916.48 975
4917.14 939
4917.80 944
4918.46 967
4919.12 961
4919.78 809
4920.44 873
4921.11 947
4921.77 853
4922.43 931
4923.09 867
4923.75 796
4924.41 910
4925.08 850
4925.74 930
4926.40 950
4927.06 913
4927.72 883
4928.39 859
4929.05 947
4929.71 898
4930.37 852
4931.04 848
4931.70 984
4932.36 936
4933.02 933
4933.69 955
4934.35 971
4935.01 961
4935.67 968
4936.34 1067
4937.00 1056
4937.66 948
4938.32 941
4938.99 939
4939.65 954
4940.31 941
4940.98 1015
4941.64 993
4942.30 1104
4942.96 963
4943.63 974
4944.29 958
4944.95 972
4945.62 972
4946.28 1146
4946.94 1066
4947.61 949
4948.27 897
4948.93 970
4949.60 1073
4950.26 982
4950.92 880
4951.59 1026
4952.25 989
4952.92 953
4953.58 950
4954.24 883
4954.91 905
4955.57 969
4956.24 1070
4956.90 985
4957.56 967
4958.23 985
4958.89 961
4959.56 984
4960.22 921
4960.88 1039
4961.55 956
4962.21 1004
4962.88 969
4963.54 995
4964.21 990
4964.87 1123
4965.54 1170
4966.20 1015
4966.86 1089
4967.53 982
4968.19 1104
4968.86 1011
4969.52 1028
4970.19 983
4970.85 983
4971.52 1053
4972.18 1036
4972.85 1016
4973.51 1024
4974.18 1012
4974.84 1067
4975.51 1088
4976.17 1033
4976.84 1086
4977.51 1158
4978.17 1108
4978.84 1097
4979.50 1081
4980.17 1154
4980.83 1223
4981.50 1168
4982.16 1164
4982.83 1131
4983.50 1190
4984.16 1234
4984.83 1317
4985.49 1590
4986.16 1734
4986.83 1971
4987.49 2246
4988.16 2429
4988.82 2699
4989.49 2914
4990.16 3019
4990.82 3114
4991.49 2980
4992.16 2804
4992.82 2741
4993.49 2508
4994.16 2036
4994.82 1778
4995.49 1592
4996.15 1380
4996.82 1257
4997.49 1159
4998.16 1152
4998.82 1166
4999.49 1006
5000.16 1031
5000.82 1022
5001.49 960
5002.16 1030
5002.82 991
5003.49 1055
5004.16 1076
5004.83 972
5005.49 1027
5006.16 1034
5006.83 1011
5007.49 965
5008.16 1001
5008.83 1022
5009.50 980
5010.16 971
5010.83 1140
5011.50 1132
5012.17 1153
5012.84 1080
5013.50 1048
5014.17 1121
5014.84 1190
5015.51 1123
5016.17 1218
5016.84 1205
5017.51 1250
5018.18 1374
5018.85 1422
5019.52 1381
5020.18 1485
5020.85 1584
5021.52 1656
5022.19 1699
5022.86 1862
5023.53 1928
5024.19 1927
5024.86 1931
5025.53 1909
5026.20 1803
5026.87 1796
5027.54 1710
5028.21 1544
5028.88 1414
5029.54 1399
5030.21 1328
5030.88 1376
5031.55 1466
5032.22 1332
5032.89 1165
5033.56 1077
5034.23 1182
5034.90 1115
5035.57 1114
5036.24 1182
5036.90 1181
5037.57 1029
5038.24 1233
5038.91 1154
5039.58 1224
5040.25 1333
5040.92 1451
5041.59 1395
5042.26 1511
5042.93 1625
5043.60 1623
5044.27 1686
5044.94 1549
5045.61 1576
5046.28 1531
5046.95 1491
5047.62 1440
5048.29 1535
5048.96 1389
5049.63 1237
5050.30 1184
5050.97 1112
5051.64 1169
5052.31 1083
5052.98 1051
5053.65 1057
5054.32 952
5054.99 1016
5055.66 972
5056.34 1129
5057.01 1062
5057.68 1058
5058.35 1122
5059.02 1080
5059.69 1113
5060.36 1158
5061.03 1131
5061.70 1053
5062.37 1118
5063.04 1136
5063.72 1072
5064.39 1131
5065.06 956
5065.73 880
5066.40 1009
5067.07 1013
5067.74 1022
5068.42 1027
5069.09 994
5069.76 969
5070.43 895
5071.10 987
5071.77 879
5072.44 922
5073.12 1004
5073.79 1109
5074.46 1007
5075.13 920
5075.80 978
5076.48 994
5077.15 908
5077.82 954
5078.49 948
5079.16 956
5079.84 1068
5080.51 1006
5081.18 952
5081.85 961
5082.53 986
5083.20 985
5083.87 989
5084.54 999
5085.22 1025
5085.89 1060
5086.56 1081
5087.23 931
5087.91 964
5088.58 971
5089.25 927
5089.93 1009
5090.60 1041
5091.27 1128
5091.94 1140
5092.62 1143
5093.29 1158
5093.96 1098
5094.64 1090
5095.31 1090
5095.98 987
5096.66 972
5097.33 849
5098.00 1011
5098.68 901
5099.35 890
5100.02 935
5100.70 1014
5101.37 945
5102.04 950
5102.72 892
5103.39 996
5104.07 1009
5104.74 988
5105.41 1133
5106.09 1053
5106.76 1051
5107.44 1016
5108.11 930
5108.78 987
5109.46 993
5110.13 941
5110.81 875
5111.48 940
5112.16 1065
5112.83 929
5113.50 928
5114.18 920
5114.85 926
5115.53 975
5116.20 953
5116.88 1033
5117.55 987
5118.23 979
5118.90 968
5119.58 899
5120.25 1000
5120.93 1070
5121.60 1007
5122.28 915
5122.95 897
5123.63 889
5124.30 906
5124.98 908
5125.65 962
5126.33 1008
5127.00 924
5127.68 903
5128.35 953
5129.03 954
5129.70 977
5130.38 981
5131.06 883
5131.73 908
5132.41 933
5133.08 932
5133.76 926
5134.43 891
5135.11 889
5135.79 894
5136.46 885
5137.14 945
5137.81 969
5138.49 982
5139.17 951
5139.84 928
5140.52 850
5141.20 886
5141.87 905
5142.55 977
5143.22 866
5143.90 812
5144.58 872
5145.25 878
5145.93 893
5146.61 916
5147.28 825
5147.96 834
5148.64 893
5149.31 868
5149.99 868
5150.67 830
5151.34 825
5152.02 866
5152.70 820
5153.38 853
5154.05 844
5154.73 861
5155.41 866
5156.08 850
5156.76 919
5157.44 924
5158.12 882
5158.79 791
5159.47 845
5160.15 795
5160.83 817
5161.50 778
5162.18 759
5162.86 794
5163.54 868
5164.22 854
5164.89 832
5165.57 787
5166.25 802
5166.93 843
5167.61 886
5168.28 852
5168.96 829
5169.64 811
5170.32 789
5171.00 768
5171.67 847
5172.35 864
5173.03 822
5173.71 871
5174.39 795
5175.07 774
5175.74 728
5176.42 738
5177.10 820
5177.78 825
5178.46 755
5179.14 773
5179.82 860
5180.50 828
5181.17 821
5181.85 829
5182.53 849
5183.21 819
5183.89 821
5184.57 861
5185.25 799
5185.93 752
5186.61 839
5187.29 804
5187.97 747
5188.65 805
5189.33 838
5190.00 803
5190.68 850
5191.36 834
5192.04 707
5192.72 718
5193.40 765
5194.08 838
5194.76 766
5195.44 842
5196.12 793
5196.80 806
5197.48 856
5198.16 848
5198.84 794
5199.52 858
5200.20 879
5200.88 796
5201.56 797
5202.24 876
5202.92 840
5203.60 774
5204.28 833
5204.96 798
5205.65 760
5206.33 841
5207.01 831
5207.69 881
5208.37 869
5209.05 935
5209.73 933
5210.41 925
5211.09 883
5211.77 849
5212.45 949
5213.13 989
5213.82 1042
5214.50 925
5215.18 918
5215.86 969
5216.54 952
5217.22 901
5217.90 987
5218.58 921
5219.27 888
5219.95 921
5220.63 949
5221.31 881
5221.99 821
5222.67 803
5223.35 874
5224.04 913
5224.72 909
5225.40 919
5226.08 833
5226.76 818
5227.45 909
5228.13 828
5228.81 903
5229.49 897
5230.17 900
5230.86 879
5231.54 908
5232.22 840
5232.90 873
5233.58 798
5234.27 894
5234.95 967
5235.63 904
5236.31 947
5237.00 958
5237.68 1003
5238.36 957
5239.05 950
5239.73 990
5240.41 978
5241.09 904
5241.78 861
5242.46 856
5243.14 847
5243.83 919
5244.51 929
5245.19 964
5245.87 942
5246.56 907
5247.24 918
5247.92 912
5248.61 902
5249.29 808
5249.97 898
5250.66 966
5251.34 866
5252.03 931
5252.71 864
5253.39 934
5254.08 903
5254.76 917
5255.44 846
5256.13 852
5256.81 805
5257.50 802
5258.18 879
5258.86 912
5259.55 956
5260.23 912
5260.92 861
5261.60 908
5262.28 941
5262.97 958
5263.65 1000
5264.34 1035
5265.02 966
5265.71 947
5266.39 969
5267.07 949
5267.76 879
5268.44 901
5269.13 922
5269.81 874
5270.50 871
5271.18 948
5271.87 929
5272.55 936
5273.24 839
5273.92 905
5274.61 850
5275.29 931
5275.98 982
5276.66 980
5277.35 882
5278.03 919
5278.72 1041
5279.40 1018
5280.09 1074
5280.77 980
5281.46 1083
5282.15 1171
5282.83 1107
5283.52 1081
5284.20 1141
5284.89 1184
5285.57 1163
5286.26 1181
5286.95 1102
5287.63 1048
5288.32 1021
5289.00 1046
5289.69 1037
5290.38 1088
5291.06 1084
5291.75 1041
5292.43 1088
5293.12 1057
5293.81 1085
5294.49 1226
5295.18 1111
5295.87 1082
5296.55 1052
5297.24 1201
5297.92 1366
5298.61 1374
5299.30 1487
5299.98 1670
5300.67 1762
5301.36 1923
5302.04 2102
5302.73 2127
5303.42 2064
5304.11 1898
5304.79 1792
5305.48 1625
5306.17 1453
5306.85 1419
5307.54 1382
5308.23 1254
5308.92 1171
5309.60 1121
5310.29 1169
5310.98 967
5311.66 1026
5312.35 993
5313.04 1031
5313.73 999
5314.41 1003
5315.10 1030
5315.79 953
5316.48 929
5317.17 1012
5317.85 981
5318.54 940
5319.23 933
5319.92 1026
5320.61 985
5321.29 1005
5321.98 1050
5322.67 916
5323.36 985
5324.05 1079
5324.73 1082
5325.42 1036
5326.11 1030
5326.80 991
5327.49 1060
5328.18 1040
5328.87 993
5329.55 1124
5330.24 1166
5330.93 1124
5331.62 1212
5332.31 1193
5333.00 1187
5333.69 1232
5334.38 1234
5335.06 1111
5335.75 1275
5336.44 1260
5337.13 1213
5337.82 1214
5338.51 1312
5339.20 1300
5339.89 1325
5340.58 1226
5341.27 1251
5341.96 1364
5342.65 1341
5343.33 1238
5344.02 1219
5344.71 1295
5345.40 1444
5346.09 1470
5346.78 1652
5347.47 1975
5348.16 2182
5348.85 2357
5349.54 2389
5350.23 2610
5350.92 3066
5351.61 3218
5352.30 3090
5352.99 3144
5353.68 3001
5354.37 2923
5355.06 2575
5355.75 2342
5356.44 2053
5357.13 1731
5357.82 1574
5358.51 1469
5359.21 1308
5359.90 1152
5360.59 1174
5361.28 1096
5361.97 1142
5362.66 1104
5363.35 1107
5364.04 1031
5364.73 1054
5365.42 1017
5366.11 1063
5366.80 942
5367.49 1042
5368.19 952
5368.88 938
5369.57 960
5370.26 902
5370.95 934
5371.64 994
5372.33 936
5373.02 949
5373.72 942
5374.41 914
5375.10 954
5375.79 996
5376.48 1012
5377.17 1052
5377.87 1020
5378.56 934
5379.25 960
5379.94 952
5380.63 998
5381.33 959
5382.02 1054
5382.71 1045
5383.40 998
5384.09 1041
5384.79 946
5385.48 942
5386.17 970
5386.86 1084
5387.55 1153
5388.25 1049
5388.94 1014
5389.63 1108
5390.32 1138
5391.02 1119
5391.71 1084
5392.40 1062
5393.09 1041
5393.79 1022
5394.48 973
5395.17 898
5395.87 996
5396.56 929
5397.25 1045
5397.95 979
5398.64 908
5399.33 889
5400.02 898
5400.72 783
5401.41 816
5402.10 867
5402.80 949
5403.49 967
5404.18 932
5404.88 952
5405.57 972
5406.26 923
5406.96 807
5407.65 1001
5408.35 983
5409.04 931
5409.73 917
5410.43 926
5411.12 850
5411.81 950
5412.51 978
5413.20 931
5413.90 938
5414.59 968
5415.28 952
5415.98 921
5416.67 976
5417.37 921
5418.06 852
5418.76 850
5419.45 958
5420.14 856
5420.84 893
5421.53 854
5422.23 874
5422.92 934
5423.62 879
5424.31 934
5425.01 875
5425.70 917
5426.40 878
5427.09 877
5427.79 989
5428.48 950
5429.18 872
5429.87 973
5430.57 957
5431.26 999
5431.96 977
5432.65 928
5433.35 875
5434.04 931
5434.74 963
5435.43 977
5436.13 985
5436.82 934
5437.52 961
5438.22 940
5438.91 1030
5439.61 1059
5440.30 1086
5441.00 971
5441.69 911
5442.39 1039
5443.09 1020
5443.78 1023
5444.48 972
5445.17 1031
5445.87 1127
5446.57 1084
5447.26 1084
5447.96 1047
5448.66 1265
5449.35 1163
5450.05 1207
5450.74 1160
5451.44 1095
5452.14 1147
5452.83 1145
5453.53 1123
5454.23 1018
5454.92 974
5455.62 1055
5456.32 1073
5457.01 1006
5457.71 940
5458.41 1040
5459.10 1005
5459.80 1098
5460.50 976
5461.20 1001
5461.89 1032
5462.59 1191
5463.29 1120
5463.98 1110
5464.68 1215
5465.38 1248
5466.08 1272
5466.77 1212
5467.47 1248
5468.17 1176
5468.87 1089
5469.56 1179
5470.26 1217
5470.96 1115
5471.66 1169
5472.35 1159
5473.05 1073
5473.75 1052
5474.45 1136
5475.15 1130
5475.84 1128
5476.54 1118
5477.24 1190
5477.94 1248
5478.64 1308
5479.34 1351
5480.03 1340
5480.73 1347
5481.43 1404
5482.13 1474
5482.83 1406
5483.53 1285
5484.22 1297
5484.92 1253
5485.62 1191
5486.32 1179
5487.02 1226
5487.72 1321
5488.42 1302
5489.11 1262
5489.81 1190
5490.51 1159
5491.21 1258
5491.91 1253
5492.61 1344
5493.31 1338
5494.01 1364
5494.71 1335
5495.41 1369
5496.11 1344
5496.81 1382
5497.50 1379
5498.20 1511
5498.90 1642
5499.60 1670
5500.30 1739
5501.00 2082
5501.70 2139
5502.40 2042
5503.10 2199
5503.80 2136
5504.50 1962
5505.20 2003
5505.90 1993
5506.60 1700
5507.30 1605
5508.00 1717
5508.70 1744
5509.40 1702
5510.10 1641
5510.80 1740
5511.50 1807
5512.20 1869
5512.90 1886
5513.60 2083
5514.30 2033
5515.00 2017
5515.70 1994
5516.40 2123
5517.11 1977
5517.81 1917
5518.51 1797
5519.21 1691
5519.91 1568
5520.61 1666
5521.31 1640
5522.01 1469
5522.71 1511
5523.41 1459
5524.11 1253
5524.82 1310
5525.52 1274
5526.22 1157
5526.92 1189
5527.62 1153
5528.32 1206
5529.02 1172
5529.72 1140
5530.43 1062
5531.13 1022
5531.83 1014
5532.53 1161
5533.23 1087
5533.93 1118
5534.64 1194
5535.34 1159
5536.04 1289
5536.74 1231
5537.44 1122
5538.15 1156
5538.85 1151
5539.55 1069
5540.25 1118
5540.95 1035
5541.66 1105
5542.36 1067
5543.06 1131
5543.76 1040
5544.47 1110
5545.17 1104
5545.87 1133
5546.57 1180
5547.28 1143
5547.98 1208
5548.68 1118
5549.38 1125
5550.09 1127
5550.79 1118
5551.49 1121
5552.19 1137
5552.90 1038
5553.60 994
5554.30 1006
5555.01 1002
5555.71 1015
5556.41 956
5557.12 975
5557.82 1026
5558.52 1001
5559.23 1027
5559.93 1033
5560.63 1102
5561.34 1083
5562.04 1035
5562.74 1118
5563.45 1050
5564.15 1038
5564.85 1026
5565.56 968
5566.26 959
5566.96 993
5567.67 1019
5568.37 975
5569.08 1036
5569.78 987
5570.48 1021
5571.19 860
5571.89 988
5572.60 1016
5573.30 958
5574.01 979
5574.71 937
5575.41 927
5576.12 1013
5576.82 1053
5577.53 987
5578.23 998
5578.94 1000
5579.64 1031
5580.35 976
5581.05 985
5581.76 977
5582.46 917
5583.16 921
5583.87 915
5584.57 944
5585.28 948
5585.98 965
5586.69 950
5587.39 896
5588.10 856
5588.81 921
5589.51 897
5590.22 887
5590.92 931
5591.63 943
5592.33 931
5593.04 925
5593.74 869
5594.45 890
5595.15 875
5595.86 911
5596.57 842
5597.27 850
5597.98 842
5598.68 812
5599.39 811
5600.09 778
5600.80 814
5601.51 904
5602.21 792
5602.92 792
5603.62 817
5604.33 841
5605.04 822
5605.74 812
5606.45 856
5607.16 876
5607.86 866
5608.57 866
5609.27 753
5609.98 751
5610.69 770
5611.39 751
5612.10 812
5612.81 858
5613.51 836
5614.22 880
5614.93 919
5615.64 833
5616.34 790
5617.05 924
5617.76 857
5618.46 911
5619.17 834
5619.88 805
5620.58 827
5621.29 802
5622.00 761
5622.71 787
5623.41 855
5624.12 871
5624.83 785
5625.54 709
5626.24 758
5626.95 761
5627.66 805
5628.37 863
5629.07 885
5629.78 820
5630.49 882
5631.20 916
5631.91 991
5632.61 960
5633.32 946
5634.03 953
5634.74 989
5635.45 1022
5636.15 902
5636.86 943
5637.57 930
5638.28 902
5638.99 938
5639.70 935
5640.40 909
5641.11 888
5641.82 833
5642.53 822
5643.24 921
5643.95 961
5644.66 854
5645.36 748
5646.07 907
5646.78 976
5647.49 913
5648.20 901
5648.91 915
5649.62 851
5650.33 884
5651.04 873
5651.75 940
5652.45 891
5653.16 845
5653.87 869
5654.58 993
5655.29 950
5656.00 887
5656.71 884
5657.42 1009
5658.13 1032
5658.84 1033
5659.55 1056
5660.26 990
5660.97 918
5661.68 921
5662.39 926
5663.10 850
5663.81 890
5664.52 817
5665.23 868
5665.94 906
5666.65 871
5667.36 856
5668.07 812
5668.78 850
5669.49 885
5670.20 856
5670.91 824
5671.62 826
5672.33 874
5673.04 820
5673.75 883
5674.46 896
5675.17 898
5675.88 940
5676.59 903
5677.31 894
5678.02 922
5678.73 908
5679.44 885
5680.15 900
5680.86 849
5681.57 866
5682.28 917
5682.99 898
5683.70 827
5684.42 872
5685.13 868
5685.84 873
5686.55 905
5687.26 874
5687.97 861
5688.68 896
5689.39 833
5690.11 880
5690.82 1001
5691.53 1000
5692.24 942
5692.95 988
5693.67 904
5694.38 855
5695.09 880
5695.80 864
5696.51 902
5697.22 843
5697.94 919
5698.65 886
5699.36 858
5700.07 854
5700.79 844
5701.50 939
5702.21 911
5702.92 867
5703.63 883
5704.35 983
5705.06 952
5705.77 873
5706.48 828
5707.20 897
5707.91 875
5708.62 869
5709.34 879
5710.05 783
5710.76 889
5711.47 832
5712.19 891
5712.90 860
5713.61 804
5714.33 878
5715.04 872
5715.75 851
5716.47 844
5717.18 905
5717.89 888
5718.61 873
5719.32 876
5720.03 897
5720.75 896
5721.46 995
5722.17 958
5722.89 1009
5723.60 1002
5724.31 1028
5725.03 1087
5725.74 1030
5726.46 1074
5727.17 1141
5727.88 1146
5728.60 1102
5729.31 1167
5730.03 1199
5730.74 1134
5731.45 1110
5732.17 1194
5732.88 1122
5733.60 1096
5734.31 1088
5735.03 1141
5735.74 1110
5736.45 1035
5737.17 1086
5737.88 1126
5738.60 1090
5739.31 1170
5740.03 1109
5740.74 1115
5741.46 1103
5742.17 1143
5742.89 1081
5743.60 1022
5744.32 1256
5745.03 1137
5745.75 1084
5746.46 1202
5747.18 1196
5747.89 1241
5748.61 1236
5749.32 1231
5750.04 1238
5750.75 1321
5751.47 1431
5752.18 1315
5752.90 1229
5753.62 1329
5754.33 1416
5755.05 1396
5755.76 1421
5756.48 1450
5757.19 1431
5757.91 1423
5758.63 1452
5759.34 1644
5760.06 1659
5760.77 1667
5761.49 1704
5762.21 1960
5762.92 2045
5763.64 2231
5764.35 2264
5765.07 2457
5765.79 2496
5766.50 2438
5767.22 2395
5767.94 2315
5768.65 2161
5769.37 2060
5770.08 1972
5770.80 1683
5771.52 1739
5772.23 1552
5772.95 1603
5773.67 1639
5774.39 1518
5775.10 1400
5775.82 1484
5776.54 1603
5777.25 1511
5777.97 1602
5778.69 1739
5779.40 1703
5780.12 1651
5780.84 1680
5781.56 1598
5782.27 1578
5782.99 1629
5783.71 1613
5784.43 1629
5785.14 1672
5785.86 1703
5786.58 1718
5787.30 1587
5788.01 1695
5788.73 1813
5789.45 1743
5790.17 1759
5790.88 1742
5791.60 1744
5792.32 1928
5793.04 1989
5793.76 2111
5794.47 2351
5795.19 2300
5795.91 2363
5796.63 2601
5797.35 2685
5798.07 2876
5798.78 3377
5799.50 4250
5800.22 5124
5800.94 5989
5801.66 6604
5802.38 7541
5803.10 7951
5803.81 7894
5804.53 7703
5805.25 6910
5805.97 6531
5806.69 5658
5807.41 4905
5808.13 4132
5808.85 3306
5809.56 3122
5810.28 2919
5811.00 2711
5811.72 2723
5812.44 2657
5813.16 2673
5813.88 2789
5814.60 2699
5815.32 2644
5816.04 2838
5816.76 3013
5817.48 2912
5818.20 2814
5818.92 2799
5819.64 3005
5820.36 2688
5821.08 2646
5821.80 2497
5822.51 2523
5823.23 2585
5823.95 2386
5824.67 2323
5825.39 2167
5826.11 2216
5826.83 2101
5827.55 1987
5828.28 1785
5829.00 1800
5829.72 1834
5830.44 1763
5831.16 1736
5831.88 1751
5832.60 1625
5833.32 1556
5834.04 1629
5834.76 1498
5835.48 1454
5836.20 1452
5836.92 1595
5837.64 1538
5838.36 1483
5839.08 1503
5839.80 1587
5840.53 1468
5841.25 1511
5841.97 1453
5842.69 1335
5843.41 1268
5844.13 1408
5844.85 1475
5845.57 1341
5846.29 1311
5847.02 1272
5847.74 1431
5848.46 1425
5849.18 1407
5849.90 1333
5850.62 1403
5851.34 1409
5852.07 1340
5852.79 1290
5853.51 1286
5854.23 1332
5854.95 1231
5855.68 1333
5856.40 1233
5857.12 1232
5857.84 1253
5858.56 1287
5859.29 1235
5860.01 1290
5860.73 1301
5861.45 1266
5862.17 1227
5862.90 1206
5863.62 1259
5864.34 1200
5865.06 1123
5865.79 1104
5866.51 1175
5867.23 1314
5867.95 1157
5868.68 1190
5869.40 1201
5870.12 1259
5870.84 1116
5871.57 1094
5872.29 1186
5873.01 1156
5873.74 1081
5874.46 1045
5875.18 1111
5875.91 1230
5876.63 1303
5877.35 1161
5878.08 1075
5878.80 1155
5879.52 1114
5880.25 1203
5880.97 1223
5881.69 1115
5882.42 1027
5883.14 1132
5883.86 1047
5884.59 1019
5885.31 1063
5886.03 1103
5886.76 1055
5887.48 1113
5888.21 1257
5888.93 1088
5889.65 1077
5890.38 1131
5891.10 1124
5891.83 1033
5892.55 1026
5893.27 1185
5894.00 1036
5894.72 1107
5895.45 1074
5896.17 1185
5896.90 1109
5897.62 1055
5898.35 1118
5899.07 1134
5899.79 1136
5900.52 1069
5901.24 1035
5901.97 1086
5902.69 1143
5903.42 1142
5904.14 1123
5904.87 1060
5905.59 1110
5906.32 1000
5907.04 1115
5907.77 1128
5908.49 954
5909.22 946
5909.94 1051
5910.67 1082
5911.39 1032
5912.12 1013
5912.84 1102
5913.57 1069
5914.30 1180
5915.02 1065
5915.75 1102
5916.47 1063
5917.20 1054
5917.92 1109
5918.65 1111
5919.38 1099
5920.10 1007
5920.83 1077
5921.55 1106
5922.28 1145
5923.01 1106
5923.73 1138
5924.46 1182
5925.18 1204
5925.91 1154
5926.64 1141
5927.36 1134
5928.09 1097
5928.81 1212
5929.54 1256
5930.27 1171
5930.99 1232
5931.72 1242
5932.45 1256
5933.17 1383
5933.90 1302
5934.63 1358
5935.35 1487
5936.08 1507
5936.81 1574
5937.53 1633
5938.26 1655
5938.99 1582
5939.72 1647
5940.44 1599
5941.17 1572
5941.90 1568
5942.62 1540
5943.35 1526
5944.08 1440
5944.81 1355
5945.53 1393
5946.26 1478
5946.99 1442
5947.72 1335
5948.44 1493
5949.17 1482
5949.90 1473
5950.63 1495
5951.35 1492
5952.08 1533
5952.81 1595
5953.54 1594
5954.27 1652
5954.99 1634
5955.72 1497
5956.45 1652
5957.18 1562
5957.91 1596
5958.64 1543
5959.36 1654
5960.09 1718
5960.82 1685
5961.55 1747
5962.28 1647
5963.01 1685
5963.73 1648
5964.46 1817
5965.19 1919
5965.92 1825
5966.65 1920
5967.38 2017
5968.11 2071
5968.83 2263
5969.56 2070
5970.29 2066
5971.02 2049
5971.75 1935
5972.48 1910
5973.21 1825
5973.94 1893
5974.67 1978
5975.40 1894
5976.13 1887
5976.86 1912
5977.58 1939
5978.31 1896
5979.04 1959
5979.77 2079
5980.50 2171
5981.23 2137
5981.96 2048
5982.69 2079
5983.42 2119
5984.15 2215
5984.88 2055
5985.61 2016
5986.34 2155
5987.07 2250
5987.80 2117
5988.53 2078
5989.26 2065
5989.99 2104
5990.72 2219
5991.45 2032
5992.18 2119
5992.91 2159
5993.64 2095
5994.37 2364
5995.10 2308
5995.83 2271
5996.56 2258
5997.29 2301
5998.03 2488
5998.76 2414
5999.49 2364
6000.22 2377
6000.95 2373
6001.68 2237
6002.41 2250
6003.14 2172
6003.87 2261
6004.60 2252
6005.33 2190
6006.07 2384
6006.80 2192
6007.53 2238
6008.26 2499
6008.99 2649
6009.72 3013
6010.45 3615
6011.18 3851
6011.92 4218
6012.65 4992
6013.38 5379
6014.11 5616
6014.84 5804
6015.57 5880
6016.31 5562
6017.04 5222
6017.77 4793
6018.50 4453
6019.23 3834
6019.96 3295
6020.70 2930
6021.43 2685
6022.16 2416
6022.89 2120
6023.63 2041
6024.36 1870
6025.09 1738
6025.82 1746
6026.55 1747
6027.29 1677
6028.02 1616
6028.75 1680
6029.48 1664
6030.22 1601
6030.95 1598
6031.68 1548
6032.42 1466
6033.15 1500
6033.88 1499
6034.61 1458
6035.35 1509
6036.08 1592
6036.81 1397
6037.55 1426
6038.28 1422
6039.01 1651
6039.74 1588
6040.48 1626
6041.21 1598
6041.94 1633
6042.68 1610
6043.41 1596
6044.14 1630
6044.88 1687
6045.61 1755
6046.35 1837
6047.08 1824
6047.81 1840
6048.55 1965
6049.28 1899
6050.01 1904
6050.75 2044
6051.48 2196
6052.22 2116
6052.95 2019
6053.68 2011
6054.42 2183
6055.15 2263
6055.89 2054
6056.62 2066
6057.35 1987
6058.09 1895
6058.82 1845
6059.56 1759
6060.29 1855
6061.03 1672
6061.76 1637
6062.50 1786
6063.23 1755
6063.96 1779
6064.70 1709
6065.43 1776
6066.17 1716
6066.90 1748
6067.64 1654
6068.37 1714
6069.11 1660
6069.84 1583
6070.58 1531
6071.31 1473
6072.05 1570
6072.78 1632
6073.52 1514
6074.25 1504
6074.99 1601
6075.72 1522
6076.46 1523
6077.20 1323
6077.93 1371
6078.67 1323
6079.40 1402
6080.14 1409
6080.87 1442
6081.61 1387
6082.35 1362
6083.08 1436
6083.82 1325
6084.55 1278
6085.29 1348
6086.02 1294
6086.76 1305
6087.50 1327
6088.23 1196
6088.97 1263
6089.71 1256
6090.44 1376
6091.18 1357
6091.91 1270
6092.65 1274
6093.39 1289
6094.12 1232
6094.86 1237
6095.60 1178
6096.33 1174
6097.07 1292
6097.81 1181
6098.54 1273
6099.28 1264
6100.02 1246
6100.75 1129
6101.49 1142
6102.23 1159
6102.96 1224
6103.70 1235
6104.44 1229
6105.18 1300
6105.91 1206
6106.65 1311
6107.39 1234
6108.12 1314
6108.86 1268
6109.60 1271
6110.34 1340
6111.07 1355
6111.81 1258
6112.55 1329
6113.29 1268
6114.03 1369
6114.76 1314
6115.50 1260
6116.24 1287
6116.98 1287
6117.71 1261
6118.45 1169
6119.19 1242
6119.93 1266
6120.67 1291
6121.40 1317
6122.14 1398
6122.88 1369
6123.62 1355
6124.36 1390
6125.10 1341
6125.83 1336
6126.57 1370
6127.31 1367
6128.05 1357
6128.79 1331
6129.53 1259
6130.27 1327
6131.00 1406
6131.74 1370
6132.48 1343
6133.22 1320
6133.96 1328
6134.70 1298
6135.44 1348
6136.18 1374
6136.92 1528
6137.65 1509
6138.39 1490
6139.13 1455
6139.87 1426
6140.61 1372
6141.35 1477
6142.09 1411
6142.83 1427
6143.57 1373
6144.31 1452
6145.05 1462
6145.79 1425
6146.53 1381
6147.27 1364
6148.01 1431
6148.75 1592
6149.49 1492
6150.23 1514
6150.97 1477
6151.71 1534
6152.45 1491
6153.19 1539
6153.93 1465
6154.67 1486
6155.41 1465
6156.15 1551
6156.89 1524
6157.63 1575
6158.37 1587
6159.11 1595
6159.85 1585
6160.59 1609
6161.33 1674
6162.07 1671
6162.81 1705
6163.55 1754
6164.29 1832
6165.03 1947
6165.77 1957
6166.51 2168
6167.26 2187
6168.00 2241
6168.74 2275
6169.48 2254
6170.22 2241
6170.96 2246
6171.70 2271
6172.44 2237
6173.18 2219
6173.93 2130
6174.67 2048
6175.41 2090
6176.15 2126
6176.89 2087
6177.63 1967
6178.37 1974
6179.12 1977
6179.86 2047
6180.60 2168
6181.34 2133
6182.08 2111
6182.82 2256
6183.57 2283
6184.31 2248
6185.05 2306
6185.79 2226
6186.53 2297
6187.28 2258
6188.02 2345
6188.76 2453
6189.50 2399
6190.25 2316
6190.99 2366
6191.73 2581
6192.47 2445
6193.21 2642
6193.96 2859
6194.70 2772
6195.44 2672
6196.19 2672
6196.93 2655
6197.67 2734
6198.41 2767
6199.16 2745
6199.90 2727
6200.64 2648
6201.38 2811
6202.13 2792
6202.87 3023
6203.61 3223
6204.36 3490
6205.10 4029
6205.84 4893
6206.59 5824
6207.33 6934
6208.07 8212
6208.82 9672
6209.56 10443
6210.30 10994
6211.05 11239
6211.79 10742
6212.53 10015
6213.28 8801
6214.02 7786
6214.77 6525
6215.51 5509
6216.25 4418
6217.00 3784
6217.74 3212
6218.48 2924
6219.23 2563
6219.97 2291
6220.72 2215
6221.46 2282
6222.21 2115
6222.95 2151
6223.69 2093
6224.44 2090
6225.18 2020
6225.93 2115
6226.67 2082
6227.42 1832
6228.16 1803
6228.91 1742
6229.65 1582
6230.39 1544
6231.14 1440
6231.88 1465
6232.63 1450
6233.37 1498
6234.12 1574
6234.86 1563
6235.61 1614
6236.35 1683
6237.10 1609
6237.84 1580
6238.59 1611
6239.33 1602
6240.08 1630
6240.82 1637
6241.57 1548
6242.32 1711
6243.06 1810
6243.81 1736
6244.55 1807
6245.30 1766
6246.04 1817
6246.79 1928
6247.53 1967
6248.28 2152
6249.03 2187
6249.77 2164
6250.52 2146
6251.26 2238
6252.01 2090
6252.76 2133
6253.50 2142
6254.25 2032
6254.99 1969
6255.74 1961
6256.49 1971
6257.23 1902
6257.98 1948
6258.73 1837
6259.47 1835
6260.22 1993
6260.97 1863
6261.71 1930
6262.46 1836
6263.21 1937
6263.95 1890
6264.70 2002
6265.45 2031
6266.19 1978
6266.94 1969
6267.69 1897
6268.43 1845
6269.18 1919
6269.93 1935
6270.67 1954
6271.42 2020
6272.17 2082
6272.92 2117
6273.66 2319
6274.41 2334
6275.16 2453
6275.91 2508
6276.65 2644
6277.40 2671
6278.15 2672
6278.90 2792
6279.64 2703
6280.39 2550
6281.14 2371
6281.89 2230
6282.63 2099
6283.38 1991
6284.13 1929
6284.88 1845
6285.63 1790
6286.37 1791
6287.12 1808
6287.87 1884
6288.62 2006
6289.37 1952
6290.11 1916
6290.86 1995
6291.61 2162
6292.36 2118
6293.11 1993
6293.86 2017
6294.60 1862
6295.35 1814
6296.10 1664
6296.85 1515
6297.60 1523
6298.35 1561
6299.10 1542
6299.85 1588
6300.59 1413
6301.34 1530
6302.09 1544
6302.84 1614
6303.59 1605
6304.34 1540
6305.09 1569
6305.84 1635
6306.59 1679
6307.34 1523
6308.09 1514
6308.84 1476
6309.58 1497
6310.33 1414
6311.08 1456
6311.83 1457
6312.58 1497
6313.33 1566
6314.08 1525
6314.83 1466
6315.58 1543
6316.33 1549
6317.08 1626
6317.83 1617
6318.58 1524
6319.33 1517
6320.08 1442
6320.83 1456
6321.58 1554
6322.33 1489
6323.08 1421
6323.83 1456
6324.58 1338
6325.33 1348
6326.08 1429
6326.83 1312
6327.58 1428
6328.33 1272
6329.09 1284
6329.84 1326
6330.59 1269
6331.34 1296
6332.09 1381
6332.84 1311
6333.59 1228
6334.34 1297
6335.09 1287
6335.84 1348
6336.59 1319
6337.34 1283
6338.10 1273
6338.85 1158
6339.60 1291
6340.35 1341
6341.10 1250
6341.85 1151
6342.60 1220
6343.36 1346
6344.11 1400
6344.86 1294
6345.61 1276
6346.36 1204
6347.11 1291
6347.86 1310
6348.62 1265
6349.37 1269
6350.12 1247
6350.87 1240
6351.62 1293
6352.38 1346
6353.13 1375
6353.88 1365
6354.63 1364
6355.38 1551
6356.14 1478
6356.89 1309
6357.64 1347
6358.39 1388
6359.15 1285
6359.90 1270
6360.65 1290
6361.40 1250
6362.16 1271
6362.91 1144
6363.66 1159
6364.41 1141
6365.17 1135
6365.92 1164
6366.67 1212
6367.42 1211
6368.18 1259
6368.93 1171
6369.68 1079
6370.44 1131
6371.19 1007
6371.94 1081
6372.70 1113
6373.45 1091
6374.20 1149
6374.96 1166
6375.71 1119
6376.46 1104
6377.22 1068
6377.97 1172
6378.72 1196
6379.48 1125
6380.23 1122
6380.98 1090
6381.74 1275
6382.49 1128
6383.24 1129
6384.00 1208
6384.75 1100
6385.51 1054
6386.26 1061
6387.01 1031
6387.77 1060
6388.52 964
6389.28 1021
6390.03 965
6390.79 1006
6391.54 985
6392.29 997
6393.05 1016
6393.80 1087
6394.56 1044
6395.31 996
6396.07 920
6396.82 977
6397.58 1060
6398.33 995
6399.08 941
6399.84 901
6400.59 932
6401.35 919
6402.10 948
6402.86 976
6403.61 1054
6404.37 1047
6405.12 910
6405.88 979
6406.63 1010
6407.39 1058
6408.15 1045
6408.90 1004
6409.66 969
6410.41 990
6411.17 1039
6411.92 1005
6412.68 991
6413.43 922
6414.19 914
6414.94 1007
6415.70 1021
6416.46 1031
6417.21 1022
6417.97 1042
6418.72 1056
6419.48 1019
6420.24 966
6420.99 1033
6421.75 1032
6422.50 1030
6423.26 1042
6424.02 1027
6424.77 1120
6425.53 1043
6426.28 993
6427.04 1001
6427.80 1079
6428.55 1024
6429.31 1057
6430.07 996
6430.82 1115
6431.58 1108
6432.34 1066
6433.09 1031
6433.85 1065
6434.61 1093
6435.36 1016
6436.12 1093
6436.88 1088
6437.64 1143
6438.39 1142
6439.15 1114
6439.91 1053
6440.66 1106
6441.42 1128
6442.18 1069
6442.94 1121
6443.69 1119
6444.45 1173
6445.21 1107
6445.97 1159
6446.72 1065
6447.48 1038
6448.24 1042
6449.00 1068
6449.75 1152
6450.51 1056
6451.27 1104
6452.03 1074
6452.79 1045
6453.54 1125
6454.30 1062
6455.06 1103
6455.82 1145
6456.58 1157
6457.33 1196
6458.09 1156
6458.85 1105
6459.61 1154
6460.37 1167
6461.12 1153
6461.88 1241
6462.64 1205
6463.40 1117
6464.16 1166
6464.92 1109
6465.68 1103
6466.44 1158
6467.19 1264
6467.95 1168
6468.71 1228
6469.47 1188
6470.23 1318
6470.99 1218
6471.75 1173
6472.51 1234
6473.27 1314
6474.02 1227
6474.78 1160
6475.54 1249
6476.30 1348
6477.06 1275
6477.82 1300
6478.58 1345
6479.34 1387
6480.10 1390
6480.86 1439
6481.62 1350
6482.38 1292
6483.14 1401
6483.90 1528
6484.66 1510
6485.42 1463
6486.18 1461
6486.94 1470
6487.70 1545
6488.46 1595
6489.22 1645
6489.98 1581
6490.74 1494
6491.50 1653
6492.26 1703
6493.02 1636
6493.78 1666
6494.54 1842
6495.30 1824
6496.06 1869
6496.82 1884
6497.58 1859
6498.34 1916
6499.10 1830
6499.86 1868
6500.62 1854
6501.38 1914
6502.14 1940
6502.91 1895
6503.67 1839
6504.43 1859
6505.19 1897
6505.95 1917
6506.71 1950
6507.47 2044
6508.23 2236
6508.99 2161
6509.76 2160
6510.52 2340
6511.28 2395
6512.04 2435
6512.80 2444
6513.56 2459
6514.32 2353
6515.09 2308
6515.85 2248
6516.61 2343
6517.37 2284
6518.13 2251
6518.89 2297
6519.66 2405
6520.42 2472
6521.18 2368
6521.94 2446
6522.70 2577
6523.47 2758
6524.23 2879
6524.99 2920
6525.75 3274
6526.51 3322
6527.28 3495
6528.04 3678
6528.80 3774
6529.56 3637
6530.33 3678
6531.09 3659
6531.85 3749
6532.61 3786
6533.38 4264
6534.14 4775
6534.90 5388
6535.66 6084
6536.43 6803
6537.19 7210
6537.95 7528
6538.72 7502
6539.48 6955
6540.24 6561
6541.01 5707
6541.77 4844
6542.53 4250
6543.29 3500
6544.06 3026
6544.82 2752
6545.58 2483
6546.35 2216
6547.11 2223
6547.87 2124
6548.64 2033
6549.40 1946
6550.17 1911
6550.93 1881
6551.69 1979
6552.46 1775
6553.22 1842
6553.98 1770
6554.75 1788
6555.51 1764
6556.28 1840
6557.04 1821
6557.80 1754
6558.57 1793
6559.33 1670
6560.10 1897
6560.86 1877
6561.63 1842
6562.39 1899
6563.15 1837
6563.92 2071
6564.68 2031
6565.45 2075
6566.21 2036
6566.98 2080
6567.74 2073
6568.51 2004
6569.27 2088
6570.04 2125
6570.80 2259
6571.57 2311
6572.33 2386
6573.09 2493
6573.86 2501
6574.63 2590
6575.39 2709
6576.16 2654
6576.92 2803
6577.69 2753
6578.45 2662
6579.22 2628
6579.98 2514
6580.75 2660
6581.51 2372
6582.28 2451
6583.04 2321
6583.81 2297
6584.57 2264
6585.34 2335
6586.11 2332
6586.87 2349
6587.64 2333
6588.40 2300
6589.17 2336
6589.94 2396
6590.70 2571
6591.47 2740
6592.23 3053
6593.00 3361
6593.77 3497
6594.53 3563
6595.30 3607
6596.06 3608
6596.83 3643
6597.60 3752
6598.36 3562
6599.13 3337
6599.90 3155
6600.66 3036
6601.43 2839
6602.20 2689
6602.96 2628
6603.73 2573
6604.50 2518
6605.26 2431
6606.03 2289
6606.80 2399
6607.56 2402
6608.33 2396
6609.10 2441
6609.87 2424
6610.63 2514
6611.40 2527
6612.17 2561
6612.93 2591
6613.70 2610
6614.47 2413
6615.24 2452
6616.00 2444
6616.77 2434
6617.54 2379
6618.31 2453
6619.07 2404
6619.84 2420
6620.61 2465
6621.38 2537
6622.15 2547
6622.91 2546
6623.68 2575
6624.45 2448
6625.22 2580
6625.99 2395
6626.75 2293
6627.52 2505
6628.29 2564
6629.06 2696
6629.83 2859
6630.59 2980
6631.36 3328
6632.13 3962
6632.90 4638
6633.67 5377
6634.44 5853
6635.21 6582
6635.97 6855
6636.74 6627
6637.51 6425
6638.28 6043
6639.05 5604
6639.82 4818
6640.59 4154
6641.36 3574
6642.12 3066
6642.89 2799
6643.66 2531
6644.43 2245
6645.20 2137
6645.97 2062
6646.74 1903
6647.51 1940
6648.28 1979
6649.05 1900
6649.82 1819
6650.59 1877
6651.36 1834
6652.13 1829
6652.89 1794
6653.66 1720
6654.43 1736
6655.20 1783
6655.97 1721
6656.74 1743
6657.51 1746
6658.28 1629
6659.05 1539
6659.82 1517
6660.59 1694
6661.36 1631
6662.13 1600
6662.90 1654
6663.67 1622
6664.44 1604
6665.21 1606
6665.98 1613
6666.76 1585
6667.53 1644
6668.30 1645
6669.07 1683
6669.84 1665
6670.61 1860
6671.38 1846
6672.15 1860
6672.92 1878
6673.69 1883
6674.46 1888
6675.23 1976
6676.00 1898
6676.77 1777
6677.55 1936
6678.32 1831
6679.09 1856
6679.86 1879
6680.63 1841
6681.40 1845
6682.17 1811
6682.94 1788
6683.72 1879
6684.49 1927
6685.26 1915
6686.03 2017
6686.80 2069
6687.57 2058
6688.34 1881
6689.12 1797
6689.89 1713
6690.66 1843
6691.43 1798
6692.20 1768
6692.98 1705
6693.75 1662
6694.52 1532
6695.29 1493
6696.06 1580
6696.84 1609
6697.61 1492
6698.38 1682
6699.15 1553
6699.92 1555
6700.70 1536
6701.47 1599
6702.24 1605
6703.01 1552
6703.79 1643
6704.56 1489
6705.33 1457
6706.11 1489
6706.88 1560
6707.65 1425
6708.42 1463
6709.20 1296
6709.97 1380
6710.74 1424
6711.52 1352
6712.29 1379
6713.06 1311
6713.83 1315
6714.61 1298
6715.38 1274
6716.15 1255
6716.93 1251
6717.70 1209
6718.47 1220
6719.25 1283
6720.02 1249
6720.79 1222
6721.57 1332
6722.34 1284
6723.12 1344
6723.89 1250
6724.66 1236
6725.44 1247
6726.21 1253
6726.98 1232
6727.76 1263
6728.53 1238
6729.31 1218
6730.08 1179
6730.85 1115
6731.63 1161
6732.40 1197
6733.18 1216
6733.95 1224
6734.73 1310
6735.50 1287
6736.27 1145
6737.05 1148
6737.82 1196
6738.60 1192
6739.37 1195
6740.15 1224
6740.92 1187
6741.70 1215
6742.47 1138
6743.25 1237
6744.02 1194
6744.80 1044
6745.57 1138
6746.35 1183
6747.12 1246
6747.90 1217
6748.67 1160
6749.45 1365
6750.22 1430
6751.00 1396
6751.77 1390
6752.55 1406
6753.32 1446
6754.10 1583
6754.87 1449
6755.65 1295
6756.43 1290
6757.20 1201
6757.98 1229
6758.75 1135
6759.53 1166
6760.30 1164
6761.08 1230
6761.86 1198
6762.63 1100
6763.41 1158
6764.18 1094
6764.96 1147
6765.74 1142
6766.51 1106
6767.29 1146
6768.06 1140
6768.84 1183
6769.62 1074
6770.39 1142
6771.17 1124
6771.95 1120
6772.72 1043
6773.50 1084
6774.28 1136
6775.05 1145
6775.83 1101
6776.61 1105
6777.38 1092
6778.16 1096
6778.94 1047
6779.71 1136
6780.49 1203
6781.27 1122
6782.05 1081
6782.82 1095
6783.60 1119
6784.38 1119
6785.15 1168
6785.93 1107
6786.71 1095
6787.49 1054
6788.26 1080
6789.04 1035
6789.82 1023
6790.60 1075
6791.37 1049
6792.15 1007
6792.93 1015
6793.71 1081
6794.48 977
6795.26 975
6796.04 1010
6796.82 971
6797.60 941
6798.37 986
6799.15 960
6799.93 989
6800.71 983
6801.49 1053
6802.26 1071
6803.04 1134
6803.82 1073
6804.60 1082
6805.38 1056
6806.16 1057
6806.93 1055
6807.71 1093
6808.49 1003
6809.27 1048
6810.05 1124
6810.83 1097
6811.61 1023
6812.39 983
6813.16 1008
6813.94 1047
6814.72 1010
6815.50 1067
6816.28 1055
6817.06 1056
6817.84 1040
6818.62 1139
6819.40 1131
6820.18 1097
6820.96 1210
6821.73 1130
6822.51 1146
6823.29 1093
6824.07 1171
6824.85 1108
6825.63 1130
6826.41 1097
6827.19 1107
6827.97 1060
6828.75 995
6829.53 1017
6830.31 1039
6831.09 987
6831.87 943
6832.65 1024
6833.43 1112
6834.21 1013
6834.99 945
6835.77 961
6836.55 1008
6837.33 976
6838.11 1102
6838.89 1025
6839.67 941
6840.45 1027
6841.23 1097
6842.01 1030
6842.79 1000
6843.57 982
6844.35 1122
6845.14 1126
6845.92 1024
6846.70 1045
6847.48 1197
6848.26 1344
6849.04 1475
6849.82 1671
6850.60 1854
6851.38 1867
6852.16 2034
6852.94 2130
6853.73 2067
6854.51 1890
6855.29 1793
6856.07 1638
6856.85 1497
6857.63 1323
6858.41 1305
6859.20 1235
6859.98 1148
6860.76 1085
6861.54 1163
6862.32 1050
6863.10 1073
6863.89 1096
6864.67 1189
6865.45 1164
6866.23 1189
6867.01 1246
6867.79 1261
6868.58 1180
6869.36 1103
6870.14 1139
6870.92 1135
6871.71 1074
6872.49 1111
6873.27 1069
6874.05 1009
6874.83 1110
6875.62 1081
6876.40 1081
6877.18 1030
6877.96 1131
6878.75 1161
6879.53 1165
6880.31 1214
6881.10 1205
6881.88 1182
6882.66 1064
6883.44 1145
6884.23 1300
6885.01 1383
6885.79 1449
6886.58 1527
6887.36 1579
6888.14 1765
6888.92 1708
6889.71 1932
6890.49 1757
6891.27 1618
6892.06 1516
6892.84 1402
6893.62 1383
6894.41 1396
6895.19 1318
6895.98 1341
6896.76 1258
6897.54 1280
6898.33 1374
6899.11 1302
6899.89 1377
6900.68 1411
6901.46 1343
6902.25 1311
6903.03 1220
6903.81 1293
6904.60 1389
6905.38 1484
6906.17 1480
6906.95 1408
6907.73 1394
6908.52 1314
6909.30 1233
6910.09 1130
6910.87 1191
6911.66 1210
6912.44 1122
6913.23 1178
6914.01 1219
6914.79 1199
6915.58 1216
6916.36 1206
6917.15 1344
6917.93 1262
6918.72 1293
6919.50 1219
6920.29 1226
6921.07 1180
6921.86 1211
6922.64 1231
6923.43 1279
6924.21 1223
6925.00 1154
6925.78 1257
6926.57 1327
6927.36 1273
6928.14 1245
6928.93 1277
6929.71 1419
6930.50 1389
6931.28 1213
6932.07 1213
6932.85 1278
6933.64 1243
6934.43 1321
6935.21 1304
6936.00 1365
6936.78 1323
6937.57 1275
6938.36 1289
6939.14 1355
6939.93 1409
6940.71 1408
6941.50 1490
6942.29 1520
6943.07 1519
6943.86 1583
6944.64 1614
6945.43 1724
6946.22 1701
6947.00 1725
6947.79 1811
6948.58 1774
6949.36 1877
6950.15 1791
6950.94 1768
6951.72 1764
6952.51 1742
6953.30 1730
6954.08 1696
6954.87 1766
6955.66 1813
6956.45 1714
6957.23 1723
6958.02 1730
6958.81 1784
6959.59 1803
6960.38 1813
6961.17 1818
6961.96 1858
6962.74 1691
6963.53 1712
6964.32 1764
6965.11 1817
6965.89 1759
6966.68 1770
6967.47 1869
6968.26 1945
6969.04 1967
6969.83 2048
6970.62 2089
6971.41 2110
6972.20 2124
6972.98 2116
6973.77 1917
6974.56 2031
6975.35 2132
6976.14 2204
6976.92 2159
6977.71 2244
6978.50 2286
6979.29 2328
6980.08 2337
6980.87 2630
6981.65 2766
6982.44 3173
6983.23 3611
6984.02 4170
6984.81 4590
6985.60 5082
6986.39 5466
6987.17 5722
6987.96 5727
6988.75 5492
6989.54 5012
6990.33 4389
6991.12 3935
6991.91 3495
6992.70 2980
6993.49 2750
6994.28 2706
6995.06 2570
6995.85 2767
6996.64 3042
6997.43 3209
6998.22 3651
6999.01 4151
6999.80 4481
7000.59 4802
7001.38 4982
7002.17 4868
7002.96 4666
7003.75 4192
7004.54 3821
7005.33 3358
7006.12 2761
7006.91 2362
7007.70 2120
7008.49 1846
7009.28 1858
7010.07 1704
7010.86 1604
7011.65 1623
7012.44 1625
7013.23 1637
7014.02 1787
7014.81 1699
7015.60 1697
7016.39 1644
7017.18 1611
7017.97 1608
7018.76 1600
7019.55 1546
7020.34 1468
7021.13 1457
7021.92 1497
7022.71 1407
7023.51 1466
7024.30 1521
7025.09 1555
7025.88 1433
7026.67 1713
7027.46 1688
7028.25 1644
7029.04 1557
7029.83 1570
7030.63 1515
7031.42 1522
7032.21 1431
7033.00 1439
7033.79 1503
7034.58 1512
7035.37 1563
7036.16 1581
7036.96 1542
7037.75 1488
7038.54 1530
7039.33 1546
7040.12 1596
7040.92 1654
7041.71 1544
7042.50 1581
7043.29 1506
7044.08 1598
7044.87 1617
7045.67 1557
7046.46 1619
7047.25 1696
7048.04 1720
7048.84 1751
7049.63 1744
7050.42 1832
7051.21 1816
7052.00 1729
7052.80 1679
7053.59 1697
7054.38 1573
7055.18 1563
7055.97 1562
7056.76 1418
7057.55 1363
7058.35 1394
7059.14 1448
7059.93 1381
7060.72 1456
7061.52 1455
7062.31 1362
7063.10 1344
7063.90 1357
7064.69 1345
7065.48 1409
7066.28 1361
7067.07 1418
7067.86 1353
7068.66 1374
7069.45 1344
7070.24 1282
7071.04 1395
7071.83 1404
7072.62 1487
7073.42 1555
7074.21 1368
7075.00 1244
7075.80 1274
7076.59 1322
7077.39 1282
7078.18 1349
7078.97 1273
7079.77 1237
7080.56 1293
7081.36 1243
7082.15 1189
7082.94 1249
7083.74 1263
7084.53 1212
7085.33 1274
7086.12 1281
7086.92 1302
7087.71 1286
7088.50 1304
7089.30 1355
7090.09 1474
7090.89 1633
7091.68 1587
7092.48 1760
7093.27 1675
7094.07 1678
7094.86 1756
7095.66 1658
7096.45 1590
7097.25 1552
7098.04 1386
7098.84 1289
7099.63 1208
7100.43 1255
7101.22 1233
7102.02 1202
7102.81 1235
7103.61 1316
7104.40 1257
7105.20 1285
7105.99 1206
7106.79 1090
7107.59 1129
7108.38 1212
7109.18 1107
7109.97 1007
7110.77 979
7111.56 977
7112.36 971
7113.16 961
7113.95 915
7114.75 955
7115.54 940
7116.34 1002
7117.14 968
7117.93 1053
7118.73 1014
7119.52 1098
7120.32 1004
7121.12 976
7121.91 1014
7122.71 1023
7123.51 1056
7124.30 1069
7125.10 1080
7125.90 953
7126.69 940
7127.49 963
7128.29 977
7129.08 947
7129.88 997
7130.68 1025
7131.47 1048
7132.27 1056
7133.07 1084
7133.86 1013
7134.66 980
7135.46 942
7136.26 938
7137.05 967
7137.85 977
7138.65 950
7139.44 889
7140.24 985
7141.04 990
7141.84 1008
7142.63 1006
7143.43 995
7144.23 990
7145.03 1083
7145.83 1031
7146.62 981
7147.42 957
7148.22 1008
7149.02 963
7149.81 957
7150.61 959
7151.41 918
7152.21 1019
7153.01 1025
7153.80 1008
7154.60 920
7155.40 997
7156.20 984
7157.00 858
7157.80 967
7158.59 1001
7159.39 962
7160.19 996
7160.99 911
7161.79 854
7162.59 959
7163.39 869
7164.18 865
7164.98 884
7165.78 891
7166.58 852
7167.38 925
7168.18 917
7168.98 831
7169.78 872
7170.58 956
7171.38 913
7172.17 961
7172.97 939
7173.77 894
7174.57 879
7175.37 850
7176.17 870
7176.97 860
7177.77 902
7178.57 873
7179.37 868
7180.17 784
7180.97 795
7181.77 850
7182.57 955
7183.37 893
7184.17 888
7184.97 1011
7185.77 997
7186.57 907
7187.37 839
7188.17 829
7188.97 889
7189.77 851
7190.57 797
7191.37 862
7192.17 890
7192.97 819
7193.77 827
7194.57 844
7195.37 788
7196.17 771
7196.97 747
7197.77 834
7198.57 814
7199.37 809
7200.17 777
7200.97 795
7201.77 853
7202.58 850
7203.38 898
7204.18 807
7204.98 842
7205.78 834
7206.58 815
7207.38 816
7208.18 844
7208.98 826
7209.79 814
7210.59 829
7211.39 738
7212.19 730
7212.99 766
7213.79 859
7214.59 818
7215.40 812
7216.20 779
7217.00 900
7217.80 828
7218.60 791
7219.40 705
7220.21 761
7221.01 797
7221.81 732
7222.61 840
7223.41 824
7224.22 780
7225.02 799
7225.82 811
7226.62 868
7227.43 799
7228.23 823
7229.03 885
7229.83 798
7230.63 747
7231.44 734
7232.24 817
7233.04 783
7233.84 726
7234.65 791
7235.45 797
7236.25 768
7237.06 810
7237.86 839
7238.66 868
7239.46 857
7240.27 896
7241.07 792
7241.87 799
7242.68 860
7243.48 833
7244.28 860
7245.09 912
7245.89 942
7246.69 894
7247.50 893
7248.30 969
7249.10 929
7249.91 899
7250.71 907
7251.51 840
7252.32 850
7253.12 847
7253.92 933
7254.73 953
7255.53 913
7256.34 880
7257.14 901
7257.94 970
7258.75 987
7259.55 909
7260.36 1013
7261.16 1026
7261.96 1105
7262.77 1022
7263.57 1058
7264.38 1141
7265.18 1163
7265.99 1096
7266.79 1081
7267.59 1061
7268.40 1036
7269.20 1044
7270.01 1102
7270.81 1079
7271.62 1119
7272.42 997
7273.23 1095
7274.03 1115
7274.84 1135
7275.64 1183
7276.45 1200
7277.25 1185
7278.06 1205
7278.86 1174
7279.67 1254
7280.47 1268
7281.28 1302
7282.08 1527
7282.89 1754
7283.69 1922
7284.50 2128
7285.30 2109
7286.11 2178
7286.92 2202
7287.72 2050
7288.53 1944
7289.33 1786
7290.14 1617
7290.94 1484
7291.75 1340
7292.56 1370
7293.36 1321
7294.17 1202
7294.97 1135
7295.78 1187
7296.59 1263
7297.39 1226
7298.20 1226
7299.00 1206
7299.81 1221
7300.62 1237
7301.42 1234
7302.23 1262
7303.04 1281
7303.84 1265
7304.65 1312
7305.46 1335
7306.26 1302
7307.07 1322
7307.88 1451
7308.68 1413
7309.49 1455
7310.30 1528
7311.10 1539
7311.91 1694
7312.72 1740
7313.52 1704
7314.33 1655
7315.14 1634
7315.95 1664
7316.75 1775
7317.56 1943
7318.37 1980
7319.18 2175
7319.98 2205
7320.79 2262
7321.60 2410
7322.40 2464
7323.21 2459
7324.02 2320
7324.83 2135
7325.64 1994
7326.44 1859
7327.25 1812
7328.06 1630
7328.87 1573
7329.67 1489
7330.48 1408
7331.29 1527
7332.10 1580
7332.91 1607
7333.71 1701
7334.52 1839
7335.33 1907
7336.14 1901
7336.95 1780
7337.76 1774
7338.56 1883
7339.37 1728
7340.18 1605
7340.99 1466
7341.80 1361
7342.61 1293
7343.42 1248
7344.22 1202
7345.03 1213
7345.84 1249
7346.65 1242
7347.46 1214
7348.27 1279
7349.08 1329
7349.89 1326
7350.70 1195
7351.51 1184
7352.31 1231
7353.12 1157
7353.93 1209
7354.74 1162
7355.55 1192
7356.36 1158
7357.17 1155
7357.98 1161
7358.79 1208
7359.60 1224
7360.41 1142
7361.22 1176
7362.03 1217
7362.84 1179
7363.65 1209
7364.46 1280
7365.27 1224
7366.08 1254
7366.89 1305
7367.70 1242
7368.51 1256
7369.32 1310
7370.13 1277
7370.94 1230
7371.75 1237
7372.56 1316
7373.37 1275
7374.18 1343
7374.99 1280
7375.80 1232
7376.61 1301
7377.42 1345
7378.23 1497
7379.04 1524
7379.85 1587
7380.66 1697
7381.48 1736
7382.29 1810
7383.10 1822
7383.91 1825
7384.72 1800
7385.53 1690
7386.34 1525
7387.15 1373
7387.96 1385
7388.77 1262
7389.59 1172
7390.40 1162
7391.21 1143
7392.02 1170
7392.83 1158
7393.64 1121
7394.45 1061
7395.27 1091
7396.08 1108
7396.89 1150
7397.70 1119
7398.51 1191
7399.32 1335
7400.14 1371
7400.95 1500
7401.76 1518
7402.57 1512
7403.38 1474
7404.20 1501
7405.01 1458
7405.82 1348
7406.63 1327
7407.44 1215
7408.26 1228
7409.07 1223
7409.88 1158
7410.69 1188
7411.51 1092
7412.32 1088
7413.13 1046
7413.94 932
7414.76 1089
7415.57 948
7416.38 865
7417.19 951
7418.01 910
7418.82 875
7419.63 850
7420.45 894
7421.26 925
7422.07 857
7422.88 865
7423.70 878
7424.51 853
7425.32 813
7426.14 826
7426.95 796
7427.76 777
7428.58 809
7429.39 783
7430.20 814
7431.02 852
7431.83 828
7432.64 824
7433.46 787
7434.27 872
7435.09 832
7435.90 804
7436.71 845
7437.53 843
7438.34 866
7439.16 859
7439.97 883
7440.78 930
7441.60 890
7442.41 906
7443.23 817
7444.04 773
7444.85 899
7445.67 859
7446.48 867
7447.30 855
7448.11 911
7448.93 908
7449.74 874
7450.56 912
7451.37 838
7452.18 876
7453.00 849
7453.81 804
7454.63 795
7455.44 888
7456.26 854
7457.07 883
7457.89 867
7458.70 835
7459.52 926
7460.33 918
7461.15 841
7461.96 902
7462.78 935
7463.59 793
7464.41 783
7465.23 885
7466.04 848
7466.86 857
7467.67 849
7468.49 817
7469.30 922
7470.12 871
7470.93 806
7471.75 864
7472.57 894
7473.38 846
7474.20 849
7475.01 823
7475.83 829
7476.65 763
7477.46 782
7478.28 766
7479.09 773
7479.91 791
7480.73 787
7481.54 808
7482.36 803
7483.18 823
7483.99 789
7484.81 797
7485.62 773
7486.44 817
7487.26 763
7488.07 780
7488.89 792
7489.71 790
7490.52 738
7491.34 783
7492.16 741
7492.98 815
7493.79 850
7494.61 742
7495.43 726
7496.24 692
7497.06 703
7497.88 696
7498.70 762
7499.51 789
7500.33 746
7501.15 757
7501.96 778
7502.78 781
7503.60 717
7504.42 772
7505.23 702
7506.05 761
7506.87 809
7507.69 747
7508.51 692
7509.32 696
7510.14 759
7510.96 731
7511.78 709
7512.59 684
7513.41 706
7514.23 704
7515.05 666
7515.87 659
7516.69 644
7517.50 723
7518.32 696
7519.14 626
7519.96 637
7520.78 724
7521.60 822
7522.41 755
7523.23 752
7524.05 703
7524.87 696
7525.69 728
7526.51 689
7527.33 690
7528.14 656
7528.96 694
7529.78 705
7530.60 740
7531.42 692
7532.24 728
7533.06 690
7533.88 645
7534.70 678
7535.52 681
7536.34 673
7537.16 660
7537.97 702
7538.79 632
7539.61 724
7540.43 745
7541.25 692
7542.07 704
7542.89 758
7543.71 791
7544.53 752
7545.35 787
7546.17 767
7546.99 731
7547.81 778
7548.63 758
7549.45 736
7550.27 758
7551.09 759
7551.91 723
7552.73 716
7553.55 701
7554.37 724
7555.19 817
7556.01 845
7556.83 784
7557.65 875
7558.47 797
7559.29 804
7560.11 901
7560.93 889
7561.76 876
7562.58 868
7563.40 831
7564.22 843
7565.04 750
7565.86 781
7566.68 752
7567.50 757
7568.32 740
7569.14 694
7569.96 780
7570.79 742
7571.61 751
7572.43 753
7573.25 768
7574.07 776
7574.89 738
7575.71 700
7576.54 756
7577.36 724
7578.18 647
7579.00 676
7579.82 775
7580.64 718
7581.46 711
7582.29 759
7583.11 683
7583.93 703
7584.75 727
7585.57 725
7586.40 744
7587.22 790
7588.04 787
7588.86 800
7589.68 767
7590.51 773
7591.33 752
7592.15 757
7592.97 782
7593.80 817
7594.62 795
7595.44 815
7596.26 785
7597.09 780
7597.91 750
7598.73 722
7599.55 768
7600.38 806
7601.20 759
7602.02 839
7602.85 881
7603.67 898
7604.49 996
7605.31 991
7606.14 927
7606.96 1030
7607.78 1018
7608.61 949
7609.43 805
7610.25 860
7611.08 876
7611.90 850
7612.72 892
7613.55 780
7614.37 878
7615.19 872
7616.02 907
7616.84 940
7617.67 871
7618.49 892
7619.31 890
7620.14 896
7620.96 887
7621.78 900
7622.61 872
7623.43 898
7624.26 870
7625.08 842
7625.91 871
7626.73 862
7627.55 848
7628.38 888
7629.20 903
7630.03 1034
7630.85 997
7631.68 970
7632.50 1114
7633.32 1105
7634.15 1006
7634.97 1013
7635.80 946
7636.62 986
7637.45 1016
7638.27 840
7639.10 742
7639.92 722
7640.75 718
7641.57 772
7642.40 710
7643.22 687
7644.05 677
7644.87 647
7645.70 662
7646.52 666
7647.35 686
7648.17 677
7649.00 693
7649.82 731
7650.65 696
7651.48 652
7652.30 600
7653.13 633
7653.95 706
7654.78 669
7655.60 639
7656.43 726
7657.26 682
7658.08 682
7658.91 721
7659.73 769
7660.56 663
7661.39 685
7662.21 727
7663.04 706
7663.86 760
7664.69 628
7665.52 660
7666.34 640
7667.17 592
7668.00 662
7668.82 653
7669.65 694
7670.48 726
7671.30 618
7672.13 656
7672.96 649
7673.78 677
7674.61 753
7675.44 728
7676.26 672
7677.09 636
7677.92 614
7678.74 653
7679.57 638
7680.40 630
7681.22 712
7682.05 671
7682.88 689
7683.71 682
7684.53 692
7685.36 680
7686.19 673
7687.02 755
7687.84 713
7688.67 705
7689.50 723
7690.33 730
7691.15 707
7691.98 678
7692.81 718
7693.64 697
7694.47 702
7695.29 756
7696.12 729
7696.95 687
7697.78 651
7698.61 713
7699.43 761
7700.26 697
7701.09 714
7701.92 699
7702.75 694
7703.57 689
7704.40 775
7705.23 704
7706.06 730
7706.89 733
7707.72 723
7708.55 680
7709.37 677
7710.20 691
7711.03 715
7711.86 726
7712.69 756
7713.52 731
7714.35 788
7715.18 734
7716.01 666
7716.83 755
7717.66 752
7718.49 753
7719.32 715
7720.15 704
7720.98 735
7721.81 670
7722.64 689
7723.47 684
7724.30 711
7725.13 699
7725.96 657
7726.79 711
7727.62 715
7728.45 698
7729.28 742
7730.11 727
7730.94 738
7731.77 795
7732.60 708
7733.42 757
7734.25 739
7735.09 758
7735.92 726
7736.75 710
7737.58 739
7738.41 723
7739.24 701
7740.07 749
7740.90 734
7741.73 741
7742.56 714
7743.39 789
7744.22 816
7745.05 936
7745.88 1069
7746.71 1173
7747.54 1468
7748.37 1508
7749.20 1516
7750.03 1476
7750.86 1418
7751.70 1338
7752.53 1310
7753.36 1120
7754.19 965
7755.02 896
7755.85 818
7756.68 760
7757.51 702
7758.34 723
7759.18 707
7760.01 688
7760.84 717
7761.67 718
7762.50 721
7763.33 715
7764.16 775
7765.00 795
7765.83 765
7766.66 718
7767.49 711
7768.32 665
7769.16 688
7769.99 601
7770.82 645
7771.65 612
7772.48 653
7773.32 687
7774.15 670
7774.98 671
7775.81 686
7776.64 662
7777.48 640
7778.31 692
7779.14 648
7779.97 690
7780.81 680
7781.64 700
7782.47 641
7783.30 713
7784.14 708
7784.97 703
7785.80 759
7786.64 750
7787.47 759
7788.30 754
7789.13 771
7789.97 722
7790.80 730
7791.63 768
7792.47 719
7793.30 697
7794.13 720
7794.97 679
7795.80 715
7796.63 777
7797.47 786
7798.30 690
7799.13 765
7799.97 715
7800.80 726
7801.63 753
7802.47 794
7803.30 733
7804.13 675
7804.97 747
7805.80 812
7806.64 783
7807.47 767
7808.30 744
7809.14 749
7809.97 715
7810.81 706
7811.64 756
7812.47 770
7813.31 809
7814.14 840
7814.98 847
7815.81 800
7816.65 734
7817.48 799
7818.32 744
7819.15 803
7819.98 776
7820.82 749
7821.65 769
7822.49 740
7823.32 794
7824.16 827
7824.99 726
7825.83 766
7826.66 870
7827.50 751
7828.33 792
7829.17 803
7830.00 798
7830.84 713
7831.67 727
7832.51 771
7833.34 775
7834.18 737
7835.02 757
7835.85 751
7836.69 697
7837.52 732
7838.36 725
7839.19 742
7840.03 763
7840.86 713
7841.70 739
7842.54 751
7843.37 711
7844.21 660
7845.04 686
7845.88 773
7846.72 774
7847.55 716
7848.39 672
7849.22 697
7850.06 614
7850.90 652
7851.73 644
7852.57 623
7853.41 609
7854.24 623
7855.08 663
7855.92 614
7856.75 652
7857.59 708
7858.43 695
7859.26 659
7860.10 670
7860.94 674
7861.77 784
7862.61 680
7863.45 663
7864.28 693
7865.12 691
7865.96 680
7866.79 673
7867.63 698
7868.47 712
7869.31 717
7870.14 672
7870.98 728
7871.82 700
7872.66 675
7873.49 601
7874.33 678
7875.17 712
7876.01 777
7876.84 737
7877.68 745
7878.52 756
7879.36 734
7880.19 915
7881.03 763
7881.87 775
7882.71 738
7883.55 685
7884.38 716
7885.22 693
7886.06 711
7886.90 754
7887.74 804
7888.57 795
7889.41 836
7890.25 851
7891.09 798
7891.93 821
7892.77 805
7893.61 753
7894.44 738
7895.28 760
7896.12 681
7896.96 638
7897.80 669
7898.64 640
7899.48 706
7900.32 690
7901.15 723
7901.99 697
7902.83 697
7903.67 747
7904.51 741
7905.35 717
7906.19 647
7907.03 710
7907.87 648
7908.71 657
7909.55 663
7910.39 632
7911.22 661
7912.06 711
7912.90 666
7913.74 659
7914.58 722
7915.42 711
7916.26 754
7917.10 792
7917.94 786
7918.78 880
7919.62 813
7920.46 825
7921.30 829
7922.14 771
7922.98 741
7923.82 712
7924.66 662
7925.50 656
7926.34 672
7927.18 675
7928.02 618
7928.86 611
7929.70 630
7930.55 645
7931.39 608
7932.23 601
7933.07 614
7933.91 647
7934.75 674
7935.59 646
7936.43 681
7937.27 657
7938.11 638
7938.95 596
7939.79 617
7940.63 677
7941.48 634
7942.32 652
7943.16 696
7944.00 735
7944.84 649
7945.68 646
7946.52 671
7947.36 689
7948.21 660
7949.05 643
7949.89 637
7950.73 670
7951.57 697
7952.41 671
7953.26 623
7954.10 696
7954.94 651
7955.78 688
7956.62 650
7957.47 674
7958.31 740
7959.15 593
7959.99 641
7960.83 636
7961.68 662
7962.52 599
7963.36 628
7964.20 635
7965.04 618
7965.89 674
7966.73 707
7967.57 713
7968.41 752
7969.26 733
7970.10 757
7970.94 725
7971.78 647
7972.63 601
7973.47 652
7974.31 608
7975.16 632
7976.00 641
7976.84 631
7977.68 665
7978.53 673
7979.37 689
7980.21 700
7981.06 624
7981.90 637
7982.74 665
7983.59 661
7984.43 616
7985.27 622
7986.12 582
7986.96 577
7987.80 650
7988.65 619
7989.49 592
7990.34 613
7991.18 616
7992.02 584
7992.87 600
7993.71 572
7994.55 552
7995.40 594
7996.24 557
7997.09 645
7997.93 545
7998.77 537
7999.62 557
8000.46 589
8001.31 659
8002.15 589
8003.00 576
8003.84 626
8004.68 606
8005.53 621
8006.37 624
8007.22 610
8008.06 572
8008.91 597
8009.75 570
8010.60 559
8011.44 578
8012.29 660
8013.13 569
8013.98 616
8014.82 582
8015.67 589
8016.51 586
8017.36 577
8018.20 528
8019.05 552
8019.89 589
8020.74 633
8021.58 590
8022.43 529
8023.27 538
8024.12 513
8024.96 574
8025.81 632
8026.66 540
8027.50 540
8028.35 492
8029.19 535
8030.04 525
8030.88 586
8031.73 547
8032.58 607
8033.42 594
8034.27 602
8035.11 672
8035.96 610
8036.81 651
8037.65 656
8038.50 652
8039.35 604
8040.19 586
8041.04 622
8041.88 542
8042.73 562
8043.58 513
8044.42 576
8045.27 621
8046.12 551
8046.96 593
8047.81 551
8048.66 576
8049.50 579
8050.35 590
8051.20 612
8052.04 579
8052.89 561
8053.74 602
8054.59 532
8055.43 579
8056.28 532
8057.13 538
8057.97 561
8058.82 567
8059.67 534
8060.52 533
8061.36 544
8062.21 588
8063.06 585
8063.91 492
8064.75 512
8065.60 584
8066.45 603
8067.30 570
8068.15 548
8068.99 551
8069.84 563
8070.69 554
8071.54 527
8072.38 515
8073.23 538
8074.08 527
8074.93 487
8075.78 477
8076.63 547
8077.47 511
8078.32 538
8079.17 521
8080.02 508
8080.87 525
8081.72 493
8082.56 502
8083.41 470
8084.26 486
8085.11 517
8085.96 538
8086.81 572
8087.66 565
8088.51 507
8089.35 513
8090.20 531
8091.05 466
8091.90 480
8092.75 534
8093.60 465
8094.45 518
8095.30 544
8096.15 544
8097.00 519
8097.85 558
8098.70 565
8099.55 493
8100.39 559
8101.24 579
8102.09 490
8102.94 512
8103.79 533
8104.64 473
8105.49 514
8106.34 473
8107.19 511
8108.04 461
8108.89 523
8109.74 476
8110.59 477
8111.44 540
8112.29 498
8113.14 483
8113.99 514
8114.84 496
8115.69 502
8116.54 553
8117.39 527
8118.24 541
8119.09 565
8119.95 603
8120.80 584
8121.65 619
8122.50 617
8123.35 588
8124.20 591
8125.05 580
8125.90 563
8126.75 463
8127.60 466
8128.45 540
8129.30 508
8130.15 519
8131.01 471
8131.86 478
8132.71 542
8133.56 605
8134.41 550
8135.26 531
8136.11 531
8136.96 559
8137.82 540
8138.67 522
8139.52 533
8140.37 541
8141.22 479
8142.07 499
8142.93 514
8143.78 528
8144.63 529
8145.48 567
8146.33 562
8147.19 529
8148.04 596
8148.89 564
8149.74 595
8150.59 505
8151.45 563
8152.30 531
8153.15 520
8154.00 540
8154.85 623
8155.71 599
8156.56 660
8157.41 635
8158.26 596
8159.12 594
8159.97 538
8160.82 587
8161.68 568
8162.53 506
8163.38 506
8164.23 541
8165.09 544
8165.94 558
8166.79 509
8167.65 467
8168.50 513
8169.35 522
8170.20 504
8171.06 536
8171.91 579
8172.76 534
8173.62 489
8174.47 477
8175.32 483
8176.18 496
8177.03 526
8177.89 518
8178.74 525
8179.59 506
8180.45 473
8181.30 515
8182.15 468
8183.01 482
8183.86 468
8184.72 488
8185.57 531
8186.42 515
8187.28 424
8188.13 459
8188.99 541
8189.84 509
8190.69 448
8191.55 492
8192.40 488
8193.26 446
8194.11 494
8194.97 523
8195.82 480
8196.68 517
8197.53 473
8198.38 473
8199.24 470
8200.09 442
8200.95 510
8201.80 544
8202.66 467
8203.51 440
8204.37 492
8205.22 513
8206.08 509
8206.93 504
8207.79 522
8208.64 528
8209.50 523
8210.35 542
8211.21 482
8212.06 515
8212.92 462
8213.78 460
8214.63 557
8215.49 509
8216.34 478
8217.20 487
8218.05 460
8218.91 478
8219.76 468
8220.62 471
8221.48 532
8222.33 564
8223.19 583
8224.04 515
8224.90 532
8225.76 553
8226.61 556
8227.47 503
8228.32 499
8229.18 550
8230.04 577
8230.89 549
8231.75 503
8232.61 499
8233.46 493
8234.32 541
8235.18 530
8236.03 475
8236.89 498
8237.75 506
8238.60 537
8239.46 524
8240.32 487
8241.17 545
8242.03 474
8242.89 482
8243.74 476
8244.60 509
8245.46 516
8246.31 527
8247.17 518
8248.03 600
8248.89 551
8249.74 497
8250.60 475
8251.46 531
8252.32 533
8253.17 499
8254.03 483
8254.89 490
8255.75 478
8256.60 492
8257.46 511
8258.32 469
8259.18 489
8260.04 526
8260.89 490
8261.75 447
8262.61 490
8263.47 509
8264.33 559
8265.18 495
8266.04 485
8266.90 465
8267.76 481
8268.62 574
8269.47 570
8270.33 491
8271.19 484
8272.05 481
8272.91 567
8273.77 549
8274.63 540
8275.48 497
8276.34 545
8277.20 519
8278.06 513
8278.92 493
8279.78 519
8280.64 526
8281.50 522
8282.36 528
8283.21 462
8284.07 481
8284.93 561
8285.79 592
8286.65 561
8287.51 532
8288.37 497
8289.23 536
8290.09 518
8290.95 464
8291.81 531
8292.67 568
8293.53 610
8294.39 573
8295.25 636
8296.11 587
8296.97 567
8297.82 573
8298.68 554
8299.54 596
8300.40 553
8301.26 538
8302.12 511
8302.98 538
8303.84 528
8304.71 513
8305.57 456
8306.43 490
8307.29 511
8308.15 503
8309.01 519
8309.87 509
8310.73 457
8311.59 517
8312.45 512
8313.31 523
8314.17 589
8315.03 523
8315.89 581
8316.75 564
8317.61 565
8318.47 603
8319.33 564
8320.20 585
8321.06 512
8321.92 462
8322.78 486
8323.64 530
8324.50 567
8325.36 540
8326.22 558
8327.09 627
8327.95 548
8328.81 523
8329.67 533
8330.53 511
8331.39 550
8332.25 488
8333.12 539
8333.98 557
8334.84 568
8335.70 536
8336.56 532
8337.42 525
8338.29 553
8339.15 580
8340.01 541
8340.87 535
8341.73 531
8342.60 569
8343.46 519
8344.32 517
8345.18 538
8346.05 541
8346.91 583
8347.77 497
8348.63 532
8349.50 542
8350.36 614
8351.22 590
8352.08 526
8352.95 553
8353.81 519
8354.67 584
8355.53 597
8356.40 599
8357.26 534
8358.12 541
8358.99 605
8359.85 597
8360.71 539
8361.58 559
8362.44 584
8363.30 654
8364.17 636
8365.03 602
8365.89 598
8366.76 578
8367.62 588
8368.48 587
8369.35 604
8370.21 635
8371.07 615
8371.94 642
8372.80 586
8373.66 627
8374.53 614
8375.39 605
8376.26 561
8377.12 567
8377.98 631
8378.85 670
8379.71 647
8380.58 606
8381.44 587
8382.30 594
8383.17 624
8384.03 691
8384.90 658
8385.76 662
8386.63 663
8387.49 607
8388.35 704
8389.22 665
8390.08 686
8390.95 670
8391.81 697
8392.68 728
8393.54 686
8394.41 647
8395.27 663
8396.14 711
8397.00 670
8397.87 713
8398.73 752
8399.60 720
8400.46 775
8401.33 703
8402.19 717
8403.06 706
8403.92 774
8404.79 743
8405.65 729
8406.52 761
8407.39 821
8408.25 811
8409.12 780
8409.98 863
8410.85 808
8411.71 821
8412.58 807
8413.44 827
8414.31 844
8415.18 778
8416.04 838
8416.91 897
8417.77 843
8418.64 803
8419.51 889
8420.37 878
8421.24 893
8422.11 876
8422.97 849
8423.84 975
8424.70 922
8425.57 943
8426.44 1010
8427.30 1078
8428.17 991
8429.04 917
8429.90 952
8430.77 1015
8431.64 1096
8432.50 1073
8433.37 1061
8434.24 1141
8435.10 1196
8435.97 1106
8436.84 1191
8437.71 1184
8438.57 1263
8439.44 1302
8440.31 1419
8441.17 1459
8442.04 1334
8442.91 1447
8443.78 1378
8444.64 1392
8445.51 1425
8446.38 1433
8447.25 1466
8448.11 1407
8448.98 1462
8449.85 1616
8450.72 1704
8451.58 1829
8452.45 1948
8453.32 2235
8454.19 2574
8455.06 3076
8455.92 3480
8456.79 4073
8457.66 4454
8458.53 4445
8459.40 4224
8460.27 3864
8461.13 3289
8462.00 2856
8462.87 2284
8463.74 2052
8464.61 1718
8465.48 1495
8466.34 1411
8467.21 1306
8468.08 1132
8468.95 1162
8469.82 1115
8470.69 1082
8471.56 1042
8472.42 1002
8473.29 1002
8474.16 980
8475.03 1003
8475.90 980
8476.77 924
8477.64 886
8478.51 987
8479.38 988
8480.25 862
8481.12 827
8481.99 866
8482.85 901
8483.72 884
8484.59 948
8485.46 918
8486.33 910
8487.20 1033
8488.07 999
8488.94 887
8489.81 960
8490.68 959
8491.55 918
8492.42 986
8493.29 1040
8494.16 1007
8495.03 1094
8495.90 1049
8496.77 969
8497.64 1023
8498.51 960
8499.38 954
8500.25 912
8501.12 977
8501.99 959
8502.86 944
8503.73 912
8504.60 905
8505.47 919
8506.34 933
8507.22 893
8508.09 967
8508.96 1059
8509.83 921
8510.70 936
8511.57 993
8512.44 1059
8513.31 1015
8514.18 999
8515.05 1033
8515.92 999
8516.80 1010
8517.67 1000
8518.54 1053
8519.41 1052
8520.28 1129
8521.15 1086
8522.02 1036
8522.89 1040
8523.77 1007
8524.64 1042
8525.51 1160
8526.38 1140
8527.25 1137
8528.12 1152
8529.00 1216
8529.87 1184
8530.74 1061
8531.61 1089
8532.48 1042
8533.36 1071
8534.23 1035
8535.10 1009
8535.97 1048
8536.84 1134
8537.72 1114
8538.59 1070
8539.46 1096
8540.33 1100
8541.21 1076
8542.08 1037
8542.95 1019
8543.82 990
8544.70 935
8545.57 908
8546.44 940
8547.31 911
8548.19 898
8549.06 850
8549.93 857
8550.80 915
8551.68 952
8552.55 933
8553.42 1040
8554.30 1009
8555.17 1062
8556.04 1084
8556.92 1015
8557.79 955
8558.66 935
8559.54 933
8560.41 865
8561.28 892
8562.16 801
8563.03 854
8563.90 893
8564.78 845
8565.65 934
8566.52 861
8567.40 813
8568.27 887
8569.15 812
8570.02 793
8570.89 870
8571.77 842
8572.64 844
8573.51 821
8574.39 797
8575.26 895
8576.14 772
8577.01 760
8577.89 753
8578.76 721
8579.63 697
8580.51 737
8581.38 789
8582.26 741
8583.13 765
8584.01 728
8584.88 786
8585.76 806
8586.63 775
8587.51 733
8588.38 735
8589.26 778
8590.13 772
8591.00 810
8591.88 738
8592.75 766
8593.63 781
8594.51 807
8595.38 800
8596.26 808
8597.13 816
8598.01 825
8598.88 884
8599.76 902
8600.63 945
8601.51 896
8602.38 917
8603.26 903
8604.13 890
8605.01 828
8605.89 850
8606.76 886
8607.64 821
8608.51 847
8609.39 883
8610.26 886
8611.14 900
8612.02 938
8612.89 928
8613.77 966
8614.65 891
8615.52 912
8616.40 892
8617.27 884
8618.15 865
8619.03 889
8619.90 963
8620.78 898
8621.66 922
8622.53 947
8623.41 961
8624.29 988
8625.16 966
8626.04 965
8626.92 948
8627.79 1039
8628.67 980
8629.55 1029
8630.42 1084
8631.30 1065
8632.18 1051
8633.05 1095
8633.93 1163
8634.81 1149
8635.69 1083
8636.56 1028
8637.44 1092
8638.32 1140
8639.20 1166
8640.07 1109
8640.95 1175
8641.83 1240
8642.71 1146
8643.58 1143
8644.46 1191
8645.34 1190
8646.22 1198
8647.09 1142
8647.97 1152
8648.85 1167
8649.73 1196
8650.61 1259
8651.48 1268
8652.36 1296
8653.24 1233
8654.12 1194
8655.00 1290
8655.87 1322
8656.75 1271
8657.63 1323
8658.51 1274
8659.39 1321
8660.27 1303
8661.14 1383
8662.02 1265
8662.90 1257
8663.78 1357
8664.66 1335
8665.54 1293
8666.42 1343
8667.30 1376
8668.17 1405
8669.05 1436
8669.93 1510
8670.81 1705
8671.69 1785
8672.57 1799
8673.45 1916
8674.33 2185
8675.21 2249
8676.09 2248
8676.97 2364
8677.84 2370
8678.72 2145
8679.60 2020
8680.48 1888
8681.36 1885
8682.24 1757
8683.12 1620
8684.00 1500
8684.88 1599
8685.76 1477
8686.64 1539
8687.52 1588
8688.40 1652
8689.28 1847
8690.16 2097
8691.04 2375
8691.92 2498
8692.80 2768
8693.68 3071
8694.56 2905
8695.44 2889
8696.32 2812
8697.20 2603
8698.08 2356
8698.96 2061
8699.84 1922
8700.72 1775
8701.60 1669
8702.48 1652
8703.37 1536
8704.25 1511
8705.13 1475
8706.01 1461
8706.89 1487
8707.77 1555
8708.65 1532
8709.53 1497
8710.41 1541
8711.29 1605
8712.17 1602
8713.06 1610
8713.94 1578
8714.82 1623
8715.70 1607
8716.58 1575
8717.46 1625
8718.34 1583
8719.22 1564
8720.11 1510
8720.99 1634
8721.87 1631
8722.75 1737
8723.63 1670
8724.51 1682
8725.40 1686
8726.28 1796
8727.16 1784
8728.04 1841
8728.92 1765
8729.81 1840
8730.69 1870
8731.57 1965
8732.45 1940
8733.33 1899
8734.22 1859
8735.10 1922
8735.98 1975
8736.86 2049
8737.75 2029
8738.63 1979
8739.51 2091
8740.39 2158
8741.28 2089
8742.16 2077
8743.04 2005
8743.92 2145
8744.81 2048
8745.69 2070
8746.57 2013
8747.46 2084
8748.34 2075
8749.22 2099
8750.10 2131
8750.99 2075
8751.87 2132
8752.75 2281
8753.64 2270
8754.52 2303
8755.40 2370
8756.29 2309
8757.17 2363
8758.05 2307
8758.94 2358
8759.82 2357
8760.70 2290
8761.59 2463
8762.47 2598
8763.35 2742
8764.24 2892
8765.12 2916
8766.01 3171
8766.89 3272
8767.77 3285
8768.66 3289
8769.54 3274
8770.43 3200
8771.31 3156
8772.19 3279
8773.08 3196
8773.96 3095
8774.85 3150
8775.73 3188
8776.62 3152
8777.50 3502
8778.38 3942
8779.27 4641
8780.15 5778
8781.04 7103
8781.92 8156
8782.81 9177
8783.69 9870
8784.58 9863
8785.46 9445
8786.35 8291
8787.23 7424
8788.12 6371
8789.00 5306
8789.89 4300
8790.77 3584
8791.66 3270
8792.54 3018
8793.43 2703
8794.31 2557
8795.20 2469
8796.08 2566
8796.97 2690
8797.85 2745
8798.74 2839
8799.62 2840
8800.51 2947
8801.40 2771
8802.28 2658
8803.17 2415
8804.05 2262
8804.94 2107
8805.82 2036
8806.71 1864
8807.60 1755
8808.48 1739
8809.37 1777
8810.25 1764
8811.14 1828
8812.03 1813
8812.91 1859
8813.80 1921
8814.69 1816
8815.57 1787
8816.46 1713
8817.34 1829
8818.23 1831
8819.12 1881
8820.00 1803
8820.89 1793
8821.78 1845
8822.66 1913
8823.55 1792
8824.44 1684
8825.32 1716
8826.21 1694
8827.10 1710
8827.99 1634
8828.87 1695
8829.76 1586
8830.65 1480
8831.53 1531
8832.42 1580
8833.31 1575
8834.20 1607
8835.08 1632
8835.97 1667
8836.86 1673
8837.74 1649
8838.63 1666
8839.52 1585
8840.41 1653
8841.30 1723
8842.18 1747
8843.07 1819
8843.96 1714
8844.85 1701
8845.73 1764
8846.62 1839
8847.51 1842
8848.40 1754
8849.29 1706
8850.17 1695
8851.06 1666
8851.95 1831
8852.84 1768
8853.73 1810
8854.61 1779
8855.50 1822
8856.39 1821
8857.28 1733
8858.17 1736
8859.06 1716
8859.95 1715
8860.83 1758
8861.72 1748
8862.61 1716
8863.50 1614
8864.39 1612
8865.28 1568
8866.17 1623
8867.06 1520
8867.94 1480
8868.83 1473
8869.72 1392
8870.61 1356
8871.50 1346
8872.39 1422
8873.28 1390
8874.17 1320
8875.06 1277
8875.95 1254
8876.84 1230
8877.73 1249
8878.62 1209
8879.51 1195
8880.40 1188
8881.28 1170
8882.17 1202
8883.06 1150
8883.95 1151
8884.84 1150
8885.73 1152
8886.62 1167
8887.51 1126
8888.40 1063
8889.29 1042
8890.18 1109
8891.07 1028
8891.96 1045
8892.85 1017
8893.74 959
8894.63 978
8895.53 984
8896.42 954
8897.31 941
8898.20 959
8899.09 914
8899.98 923
8900.87 939
8901.76 935
8902.65 917
8903.54 924
8904.43 932
8905.32 857
8906.21 901
8907.10 907
8907.99 889
8908.89 845
8909.78 841
8910.67 860
8911.56 859
8912.45 878
8913.34 886
8914.23 858
8915.12 852
8916.02 906
8916.91 877
8917.80 824
8918.69 876
8919.58 825
8920.47 851
8921.36 873
8922.26 885
8923.15 865
8924.04 860
8924.93 862
8925.82 850
8926.72 850
8927.61 900
8928.50 929
8929.39 923
8930.28 883
8931.18 875
8932.07 907
8932.96 855
8933.85 855
8934.75 803
8935.64 771
8936.53 769
8937.42 766
8938.31 783
8939.21 760
8940.10 706
8940.99 746
8941.89 796
8942.78 791
8943.67 796
8944.56 751
8945.46 722
8946.35 743
8947.24 700
8948.14 694
8949.03 709
8949.92 717
8950.81 714
8951.71 730
8952.60 769
8953.49 748
8954.39 708
8955.28 764
8956.17 758
8957.07 766
8957.96 699
8958.85 685
8959.75 716
8960.64 746
8961.54 711
8962.43 662
8963.32 697
8964.22 687
8965.11 722
8966.00 677
8966.90 669
8967.79 724
8968.69 674
8969.58 616
8970.47 676
8971.37 627
8972.26 718
8973.16 652
8974.05 608
8974.95 596
8975.84 571
8976.73 606
8977.63 628
8978.52 603
8979.42 667
8980.31 663
8981.21 639
8982.10 619
8983.00 545
8983.89 599
8984.79 587
8985.68 625
8986.58 567
8987.47 558
8988.37 524
8989.26 589
8990.16 530
8991.05 596
8991.95 657
8992.84 641
8993.74 542
8994.63 550
8995.53 531
8996.42 495
8997.32 572
8998.21 533
8999.11 508
9000.01 497
9000.90 548
9001.80 585
9002.69 547
9003.59 521
9004.48 498
9005.38 541
9006.28 591
9007.17 572
9008.07 491
9008.96 487
9009.86 506
9010.76 572
9011.65 517
9012.55 510
9013.45 552
9014.34 579
9015.24 513
9016.13 477
9017.03 479
9017.93 562
9018.82 541
9019.72 506
9020.62 523
9021.51 481
9022.41 515
9023.31 555
9024.20 533
9025.10 514
9026.00 504
9026.89 490
9027.79 551
9028.69 545
9029.59 508
9030.48 524
9031.38 555
9032.28 498
9033.17 519
9034.07 512
9034.97 573
9035.87 516
9036.76 523
9037.66 519
9038.56 520
9039.46 528
9040.35 479
9041.25 477
9042.15 533
9043.05 464
9043.94 454
9044.84 473
9045.74 554
9046.64 480
9047.54 477
9048.43 503
9049.33 531
9050.23 549
9051.13 504
9052.03 532
9052.92 477
9053.82 513
9054.72 491
9055.62 499
9056.52 547
9057.42 553
9058.32 511
9059.21 504
9060.11 540
9061.01 552
9061.91 563
9062.81 486
9063.71 498
9064.61 503
9065.50 517
9066.40 562
9067.30 521
9068.20 562
9069.10 575
9070.00 517
9070.90 573
9071.80 522
9072.70 460
9073.60 550
9074.50 488
9075.40 531
9076.29 496
9077.19 522
9078.09 515
9078.99 486
9079.89 481
9080.79 521
9081.69 518
9082.59 485
9083.49 478
9084.39 529
9085.29 513
9086.19 480
9087.09 532
9087.99 474
9088.89 448
9089.79 482
9090.69 541
9091.59 459
9092.49 452
9093.39 460
9094.29 454
9095.19 503
9096.09 490
9096.99 479
9097.89 478
9098.79 513
9099.69 452
9100.60 498
9101.50 475
9102.40 430
9103.30 470
9104.20 472
9105.10 486
9106.00 495
9106.90 434
9107.80 487
9108.70 540
9109.60 479
9110.50 437
9111.41 479
9112.31 460
9113.21 430
9114.11 464
9115.01 460
9115.91 462
9116.81 473
9117.72 501
9118.62 498
9119.52 483
9120.42 563
9121.32 577
9122.22 512
9123.12 483
9124.03 469
9124.93 475
9125.83 482
9126.73 497
9127.63 518
9128.54 501
9129.44 484
9130.34 467
9131.24 485
9132.14 497
9133.05 497
9133.95 498
9134.85 491
9135.75 477
9136.66 494
9137.56 496
9138.46 476
9139.36 526
9140.27 452
9141.17 452
9142.07 457
9142.97 427
9143.88 493
9144.78 493
9145.68 494
9146.59 505
9147.49 463
9148.39 532
9149.29 509
9150.20 496
9151.10 499
9152.00 526
9152.91 504
9153.81 470
9154.71 524
9155.62 448
9156.52 477
9157.42 480
9158.33 449
9159.23 453
9160.13 493
9161.04 463
9161.94 439
9162.84 489
9163.75 480
9164.65 484
9165.56 457
9166.46 451
9167.36 407
9168.27 506
9169.17 517
9170.08 442
9170.98 475
9171.88 468
9172.79 415
9173.69 440
9174.60 465
9175.50 448
9176.41 457
9177.31 521
9178.21 460
9179.12 462
9180.02 463
9180.93 514
9181.83 507
9182.74 471
9183.64 457
9184.55 464
9185.45 505
9186.36 456
9187.26 486
9188.17 500
9189.07 528
9189.98 466
9190.88 472
9191.79 487
9192.69 430
9193.60 492
9194.50 474
9195.41 431
9196.31 445
9197.22 485
9198.12 531
9199.03 537
9199.93 486
9200.84 496
9201.75 478
9202.65 551
9203.56 519
9204.46 505
9205.37 526
9206.27 459
9207.18 441
9208.09 472
9208.99 478
9209.90 533
9210.80 506
9211.71 515
9212.62 442
9213.52 478
9214.43 418
9215.34 484
9216.24 513
9217.15 469
9218.05 485
9218.96 510
9219.87 506
9220.77 507
9221.68 467
9222.59 453
9223.49 460
9224.40 512
9225.31 477
9226.21 482
9227.12 544
9228.03 474
9228.93 469
9229.84 498
9230.75 511
9231.66 484
9232.56 472
9233.47 434
9234.38 462
9235.28 467
9236.19 498
9237.10 444
9238.01 468
9238.91 422
9239.82 440
9240.73 440
9241.64 421
9242.54 453
9243.45 459
9244.36 499
9245.27 435
9246.18 478
9247.08 500
9247.99 467
9248.90 419
9249.81 424
9250.71 409
9251.62 400
9252.53 441
9253.44 427
9254.35 433
9255.26 502
9256.16 445
9257.07 461
9257.98 454
9258.89 463
9259.80 463
9260.71 476
9261.61 462
9262.52 472
9263.43 472
9264.34 462
9265.25 486
9266.16 474
9267.07 443
9267.98 435
9268.88 489
9269.79 495
9270.70 516
9271.61 526
9272.52 519
9273.43 520
9274.34 508
9275.25 542
9276.16 530
9277.07 538
9277.98 547
9278.89 541
9279.80 558
9280.70 543
9281.61 536
9282.52 524
9283.43 501
9284.34 516
9285.25 505
9286.16 446
9287.07 480
9287.98 460
9288.89 466
9289.80 477
9290.71 505
9291.62 493
9292.53 484
9293.44 538
9294.35 500
9295.26 485
9296.17 506
9297.08 536
9297.99 511
9298.90 480
9299.81 494
9300.73 499
9301.64 469
9302.55 469
9303.46 493
9304.37 502
9305.28 497
9306.19 508
9307.10 536
9308.01 516
9308.92 498
9309.83 489
9310.74 451
9311.65 495
9312.57 483
9313.48 463
9314.39 410
9315.30 433
9316.21 421
9317.12 424
9318.03 523
9318.94 467
9319.86 431
9320.77 393
9321.68 468
9322.59 465
9323.50 459
9324.41 456
9325.33 474
9326.24 492
9327.15 498
9328.06 434
9328.97 384
9329.88 481
9330.80 487
9331.71 502
9332.62 472
9333.53 459
9334.44 466
9335.36 460
9336.27 444
9337.18 480
9338.09 466
9339.01 460
9339.92 510
9340.83 422
9341.74 482
9342.66 463
9343.57 483
9344.48 484
9345.39 442
9346.31 478
9347.22 493
9348.13 477
9349.05 512
9349.96 441
9350.87 465
9351.78 519
9352.70 478
9353.61 460
9354.52 450
9355.44 446
9356.35 449
9357.26 448
9358.18 438
9359.09 478
9360.00 517
9360.92 481
9361.83 520
9362.74 499
9363.66 483
9364.57 489
9365.48 487
9366.40 442
9367.31 448
9368.23 497
9369.14 593
9370.05 541
9370.97 538
9371.88 555
9372.80 441
9373.71 460
9374.62 493
9375.54 469
9376.45 487
9377.37 513
9378.28 520
9379.19 481
9380.11 503
9381.02 532
9381.94 533
9382.85 557
9383.77 444
9384.68 499
9385.60 517
9386.51 548
9387.43 466
9388.34 474
9389.26 541
9390.17 490
9391.09 555
9392.00 555
9392.91 563
9393.83 577
9394.75 568
9395.66 537
9396.58 537
9397.49 552
9398.41 582
9399.32 577
9400.24 561
9401.15 551
9402.07 546
9402.98 591
9403.90 614
9404.81 572
9405.73 546
9406.65 629
9407.56 656
9408.48 609
9409.39 516
9410.31 601
9411.22 536
9412.14 539
9413.06 520
9413.97 509
9414.89 500
9415.80 508
9416.72 570
9417.64 503
9418.55 468
9419.47 506
9420.39 483
9421.30 505
9422.22 498
9423.14 489
9424.05 544
9424.97 524
9425.88 510
9426.80 472
9427.72 476
9428.64 542
9429.55 525
9430.47 491
9431.39 506
9432.30 449
9433.22 517
9434.14 455
9435.05 514
9435.97 502
9436.89 485
9437.81 566
9438.72 540
9439.64 571
9440.56 583
9441.47 544
9442.39 570
9443.31 521
9444.23 487
9445.14 557
9446.06 535
9446.98 595
9447.90 576
9448.81 503
9449.73 539
9450.65 639
9451.57 607
9452.49 651
9453.40 662
9454.32 707
9455.24 745
9456.16 735
9457.08 657
9457.99 622
9458.91 642
9459.83 577
9460.75 576
9461.67 562
9462.59 561
9463.50 547
9464.42 541
9465.34 519
9466.26 530
9467.18 477
9468.10 486
9469.02 491
9469.94 504
9470.85 502
9471.77 481
9472.69 543
9473.61 506
9474.53 495
9475.45 478
9476.37 470
9477.29 479
9478.21 515
9479.13 534
9480.04 537
9480.96 583
9481.88 586
9482.80 533
9483.72 528
9484.64 551
9485.56 559
9486.48 576
9487.40 590
9488.32 617
9489.24 532
9490.16 518
9491.08 582
9492.00 507
9492.92 458
9493.84 522
9494.76 543
9495.68 522
9496.60 528
9497.52 522
9498.44 562
9499.36 510
9500.28 502
9501.20 534
9502.12 490
9503.04 503
9503.96 522
9504.88 486
9505.80 490
9506.72 495
9507.64 484
9508.56 506
9509.48 562
9510.41 549
9511.33 516
9512.25 490
9513.17 548
9514.09 542
9515.01 515
9515.93 505
9516.85 522
9517.77 608
9518.69 583
9519.61 578
9520.54 515
9521.46 503
9522.38 564
9523.30 539
9524.22 567
9525.14 567
9526.06 584
9526.99 551
9527.91 523
9528.83 594
9529.75 651
9530.67 641
9531.59 648
9532.52 771
9533.44 788
9534.36 734
9535.28 785
9536.20 818
9537.13 766
9538.05 710
9538.97 718
9539.89 679
9540.81 650
9541.74 628
9542.66 621
9543.58 609
9544.50 580
9545.43 513
9546.35 567
9547.27 601
9548.19 527
9549.12 548
9550.04 570
9550.96 504
9551.88 499
9552.81 533
9553.73 507
9554.65 564
9555.58 539
9556.50 594
9557.42 591
9558.34 512
9559.27 569
9560.19 552
9561.11 612
9562.04 590
9562.96 561
9563.88 566
9564.81 557
9565.73 572
9566.65 537
9567.58 548
9568.50 535
9569.43 527
9570.35 488
9571.27 460
9572.20 519
9573.12 508
9574.04 524
9574.97 517
9575.89 507
9576.82 507
9577.74 530
9578.66 498
9579.59 505
9580.51 564
9581.44 497
9582.36 547
9583.28 466
9584.21 472
9585.13 479
9586.06 547
9586.98 544
9587.91 532
9588.83 520
9589.76 543
9590.68 560
9591.60 522
9592.53 506
9593.45 498
9594.38 578
9595.30 598
9596.23 599
9597.15 579
9598.08 498
9599.00 581
9599.93 540
9600.85 592
9601.78 599
9602.70 559
9603.63 552
9604.55 558
9605.48 617
9606.41 602
9607.33 569
9608.26 515
9609.18 618
9610.11 574
9611.03 624
9611.96 609
9612.88 555
9613.81 584
9614.74 629
9615.66 653
9616.59 593
9617.51 662
9618.44 641
9619.37 625
9620.29 581
9621.22 595
9622.14 644
9623.07 591
9624.00 593
9624.92 636
9625.85 642
9626.78 650
9627.70 619
9628.63 635
9629.55 666
9630.48 599
9631.41 650
9632.33 694
9633.26 742
9634.19 661
9635.11 740
9636.04 667
9636.97 714
9637.90 691
9638.82 655
9639.75 715
9640.68 719
9641.60 743
9642.53 718
9643.46 752
9644.38 706
9645.31 728
9646.24 765
9647.17 751
9648.09 849
9649.02 896
9649.95 885
9650.88 914
9651.80 988
9652.73 949
9653.66 943
9654.59 977
9655.51 837
9656.44 735
9657.37 815
9658.30 742
9659.23 757
9660.15 750
9661.08 776
9662.01 790
9662.94 790
9663.87 762
9664.80 774
9665.72 745
9666.65 766
9667.58 804
9668.51 830
9669.44 777
9670.37 782
9671.29 805
9672.22 745
9673.15 741
9674.08 804
9675.01 754
9675.94 794
9676.87 804
9677.79 836
9678.72 826
9679.65 831
9680.58 852
9681.51 766
9682.44 821
9683.37 792
9684.30 772
9685.23 852
9686.16 866
9687.09 863
9688.01 765
9688.94 795
9689.87 808
9690.80 847
9691.73 852
9692.66 888
9693.59 865
9694.52 861
9695.45 836
9696.38 889
9697.31 890
9698.24 998
9699.17 1057
9700.10 1029
9701.03 1065
9701.96 1012
9702.89 1069
9703.82 1023
9704.75 957
9705.68 906
9706.61 886
9707.54 908
9708.47 842
9709.40 855
9710.33 868
9711.26 828
9712.19 833
9713.12 866
9714.05 854
9714.98 915
9715.92 1023
9716.85 979
9717.78 912
9718.71 908
9719.64 940
9720.57 942
9721.50 879
9722.43 808
9723.36 760
9724.29 802
9725.22 745
9726.16 728
9727.09 788
9728.02 796
9728.95 737
9729.88 751
9730.81 788
9731.74 802
9732.67 832
9733.61 775
9734.54 811
9735.47 835
9736.40 867
9737.33 827
9738.26 801
9739.20 748
9740.13 697
9741.06 684
9741.99 700
9742.92 669
9743.86 671
9744.79 711
9745.72 694
9746.65 657
9747.58 650
9748.52 649
9749.45 671
9750.38 627
9751.31 655
9752.25 748
9753.18 642
9754.11 618
9755.04 652
9755.98 637
9756.91 627
9757.84 609
9758.77 637
9759.71 666
9760.64 661
9761.57 629
9762.51 634
9763.44 627
9764.37 670
9765.30 671
9766.24 675
9767.17 642
9768.10 656
9769.04 596
9769.97 589
9770.90 655
9771.84 647
9772.77 713
9773.70 645
9774.64 632
9775.57 659
9776.50 739
9777.44 723
9778.37 743
9779.31 728
9780.24 742
9781.17 779
9782.11 774
9783.04 745
9783.97 719
9784.91 657
9785.84 706
9786.78 729
9787.71 655
9788.64 624
9789.58 628
9790.51 629
9791.45 648
9792.38 622
9793.32 574
9794.25 610
9795.19 566
9796.12 610
9797.05 587
9797.99 635
9798.92 627
9799.86 604
9800.79 656
9801.73 697
9802.66 595
9803.60 568
9804.53 627
9805.47 595
9806.40 608
9807.34 575
9808.27 574
9809.21 556
9810.14 581
9811.08 490
9812.01 514
9812.95 532
9813.88 492
9814.82 535
9815.75 521
9816.69 524
9817.63 546
9818.56 559
9819.50 553
9820.43 507
9821.37 516
9822.30 538
9823.24 565
9824.18 517
9825.11 504
9826.05 496
9826.98 484
9827.92 517
9828.86 509
9829.79 521
9830.73 538
9831.66 515
9832.60 541
9833.54 475
9834.47 505
9835.41 480
9836.35 496
9837.28 491
9838.22 503
9839.16 551
9840.09 496
9841.03 479
9841.97 571
9842.90 566
9843.84 551
9844.78 544
9845.71 486
9846.65 524
9847.59 518
9848.52 576
9849.46 531
9850.40 507
9851.34 528
9852.27 554
9853.21 514
9854.15 499
9855.08 530
9856.02 550
9856.96 537
9857.90 614
9858.83 537
9859.77 519
9860.71 516
9861.65 510
9862.58 541
9863.52 510
9864.46 552
9865.40 552
9866.34 483
9867.27 533
9868.21 538
9869.15 476
9870.09 466
9871.03 454
9871.96 486
9872.90 495
9873.84 481
9874.78 502
9875.72 441
9876.66 511
9877.59 519
9878.53 507
9879.47 501
9880.41 594
9881.35 526
9882.29 488
9883.23 501
9884.16 521
9885.10 526
9886.04 461
9886.98 487
9887.92 507
9888.86 455
9889.80 514
9890.74 480
9891.68 490
9892.61 489
9893.55 476
9894.49 460
9895.43 472
9896.37 474
9897.31 458
9898.25 443
9899.19 448
9900.13 444
9901.07 458
9902.01 466
9902.95 479
9903.89 474
9904.83 442
9905.77 501
9906.71 506
9907.65 495
9908.59 500
9909.53 499
9910.47 476
9911.41 488
9912.35 560
9913.29 497
9914.23 540
9915.17 490
9916.11 482
9917.05 509
9917.99 509
9918.93 451
9919.87 460
9920.81 523
9921.75 520
9922.69 475
9923.63 503
9924.57 594
9925.51 724
9926.45 881
9927.39 902
9928.33 1002
9929.28 997
9930.22 996
9931.16 973
9932.10 815
9933.04 719
9933.98 637
9934.92 623
9935.86 615
9936.80 568
9937.74 555
9938.69 495
9939.63 555
9940.57 520
9941.51 464
9942.45 453
9943.39 459
9944.34 450
9945.28 431
9946.22 445
9947.16 503
9948.10 447
9949.04 429
9949.99 410
9950.93 423
9951.87 484
9952.81 456
9953.75 418
9954.70 430
9955.64 425
9956.58 479
9957.52 487
9958.46 474
9959.41 475
9960.35 462
9961.29 457
9962.23 450
9963.18 445
9964.12 439
9965.06 422
9966.00 432
9966.95 435
9967.89 498
9968.83 473
9969.77 399
9970.72 451
9971.66 432
9972.60 418
9973.55 413
9974.49 415
9975.43 448
9976.38 408
9977.32 359
9978.26 375
9979.21 435
9980.15 427
9981.09 457
9982.04 391
9982.98 380
9983.92 383
9984.87 431
9985.81 421
9986.75 464
9987.70 436
9988.64 422
9989.58 390
9990.53 409
9991.47 407
9992.42 450
9993.36 447
9994.30 434
9995.25 451
9996.19 392
9997.14 426
9998.08 488
9999.02 431
9999.97 411
10000.91 463
10001.86 454
10002.80 442
10003.75 407
10004.69 406
10005.63 408
10006.58 428
10007.52 431
10008.47 420
10009.41 463
10010.36 505
10011.30 441
10012.25 440
10013.19 415
10014.14 436
10015.08 473
10016.03 434
10016.97 397
10017.92 391
10018.86 399
10019.81 437
10020.75 452
10021.70 389
10022.64 447
10023.59 408
10024.53 475
10025.48 425
10026.42 399
10027.37 416
10028.32 433
10029.26 476
10030.21 418
10031.15 407
10032.10 417
10033.04 412
10033.99 423
10034.94 412
10035.88 420
10036.83 448
10037.77 435
10038.72 359
10039.67 382
10040.61 410
10041.56 389
10042.50 415
10043.45 380
10044.40 388
10045.34 366
10046.29 384
10047.24 384
10048.18 356
10049.13 466
10050.08 412
10051.02 404
10051.97 338
10052.92 342
10053.86 390
10054.81 367
10055.76 379
10056.70 358
10057.65 366
10058.60 339
10059.54 414
10060.49 415
10061.44 376
10062.39 399
10063.33 371
10064.28 389
10065.23 399
10066.17 375
10067.12 406
10068.07 396
10069.02 365
10069.96 350
10070.91 399
10071.86 413
10072.81 423
10073.76 348
10074.70 378
10075.65 350
10076.60 356
10077.55 386
10078.49 427
10079.44 383
10080.39 347
10081.34 365
10082.29 349
10083.23 326
10084.18 349
10085.13 388
10086.08 359
10087.03 396
10087.98 394
10088.92 394
10089.87 365
10090.82 371
10091.77 370
10092.72 323
10093.67 397
10094.62 404
10095.56 340
10096.51 376
10097.46 368
10098.41 436
10099.36 426
10100.31 379
10101.26 354
10102.21 373
10103.16 347
10104.11 362
10105.05 359
10106.00 348
10106.95 349
10107.90 316
10108.85 380
10109.80 367
10110.75 319
10111.70 319
10112.65 340
10113.60 334
10114.55 357
10115.50 361
10116.45 368
10117.40 358
10118.35 358
10119.30 381
10120.25 448
10121.20 326
10122.15 359
10123.10 357
10124.05 375
10125.00 365
10125.95 333
10126.90 361
10127.85 340
10128.80 389
10129.75 396
10130.70 396
10131.65 380
10132.60 349
10133.55 381
10134.50 347
10135.45 363
10136.40 350
10137.35 373
10138.30 410
10139.26 390
10140.21 371
10141.16 436
10142.11 393
10143.06 334
10144.01 370
10144.96 344
10145.91 340
10146.86 372
10147.81 393
10148.77 410
10149.72 415
10150.67 394
10151.62 370
10152.57 378
10153.52 391
10154.47 336
10155.43 377
10156.38 399
10157.33 392
10158.28 376
10159.23 336
10160.18 360
10161.14 374
10162.09 355
10163.04 383
10163.99 391
10164.94 377
10165.90 335
10166.85 391
10167.80 389
10168.75 394
10169.70 414
10170.66 411
10171.61 362
10172.56 378
10173.51 357
10174.47 351
10175.42 384
10176.37 372
10177.32 394
10178.28 423
10179.23 391
10180.18 383
10181.14 442
10182.09 448
10183.04 391
10183.99 404
10184.95 396
10185.90 385
10186.85 422
10187.81 458
10188.76 435
10189.71 418
10190.67 456
10191.62 445
10192.57 414
10193.53 492
10194.48 483
10195.43 456
10196.39 440
10197.34 470
10198.29 449
10199.25 484
10200.20 473
10201.15 461
10202.11 441
10203.06 440
10204.02 451
10204.97 455
10205.92 518
10206.88 479
10207.83 452
10208.79 503
10209.74 508
10210.69 496
10211.65 512
10212.60 505
10213.56 531
10214.51 486
10215.46 464
10216.42 456
10217.37 402
10218.33 417
10219.28 444
10220.24 451
10221.19 400
10222.15 400
10223.10 374
10224.06 461
10225.01 440
10225.97 453
10226.92 415
10227.88 449
10228.83 474
10229.79 466
10230.74 390
10231.70 417
10232.65 442
10233.61 423
10234.56 506
10235.52 506
10236.47 470
10237.43 504
10238.38 494
10239.34 506
10240.29 495
10241.25 490
10242.21 475
10243.16 453
10244.12 463
10245.07 408
10246.03 421
10246.98 421
10247.94 413
10248.90 419
10249.85 377
10250.81 372
10251.76 372
10252.72 434
10253.68 337
10254.63 346
10255.59 354
10256.55 385
10257.50 370
10258.46 366
10259.41 312
10260.37 340
10261.33 420
10262.28 430
10263.24 419
10264.20 385
10265.15 365
10266.11 362
10267.07 362
10268.02 336
10268.98 367
10269.94 397
10270.90 386
10271.85 388
10272.81 410
10273.77 356
10274.72 376
10275.68 360
10276.64 349
10277.60 368
10278.55 371
10279.51 351
10280.47 358
10281.43 335
10282.38 355
10283.34 386
10284.30 357
10285.26 376
10286.21 385
10287.17 406
10288.13 395
10289.09 381
10290.04 373
10291.00 377
10291.96 393
10292.92 385
10293.88 341
10294.83 362
10295.79 385
10296.75 345
10297.71 297
10298.67 342
10299.63 429
10300.58 347
10301.54 359
10302.50 321
10303.46 348
10304.42 361
10305.38 372
10306.34 320
10307.29 330
10308.25 351
10309.21 363
10310.17 362
10311.13 377
10312.09 348
10313.05 333
10314.01 353
10314.97 378
10315.92 363
10316.88 367
10317.84 340
10318.80 351
10319.76 346
10320.72 360
10321.68 321
10322.64 313
10323.60 321
10324.56 337
10325.52 334
10326.48 342
10327.44 353
10328.40 349
10329.36 337
10330.32 353
10331.28 347
10332.24 361
10333.20 328
10334.16 331
10335.12 329
10336.08 304
10337.04 323
10338.00 338
10338.96 336
10339.92 365
10340.88 358
10341.84 322
10342.80 324
10343.76 304
10344.72 326
10345.68 332
10346.64 378
10347.60 383
10348.56 393
10349.52 375
10350.48 387
10351.44 391
10352.40 381
10353.36 379
10354.32 342
10355.29 307
10356.25 315
10357.21 365
10358.17 341
10359.13 329
10360.09 324
10361.05 368
10362.01 346
10362.97 359
10363.94 330
10364.90 332
10365.86 340
10366.82 340
10367.78 285
10368.74 350
10369.70 323
10370.67 350
10371.63 335
10372.59 334
10373.55 318
10374.51 321
10375.47 285
10376.44 283
10377.40 298
10378.36 290
10379.32 338
10380.28 321
10381.25 324
10382.21 346
10383.17 342
10384.13 307
10385.10 307
10386.06 337
10387.02 303
10387.98 310
10388.95 301
10389.91 331
10390.87 301
10391.83 374
10392.80 354
10393.76 362
10394.72 323
10395.68 358
10396.65 362
10397.61 328
10398.57 303
10399.54 332
10400.50 319
10401.46 320
10402.43 357
10403.39 336
10404.35 352
10405.31 365
10406.28 334
10407.24 341
10408.20 358
10409.17 291
10410.13 321
10411.10 325
10412.06 330
10413.02 321
10413.99 348
10414.95 368
10415.91 369
10416.88 396
10417.84 421
10418.80 384
10419.77 404
10420.73 442
10421.70 432
10422.66 438
10423.63 361
10424.59 393
10425.55 383
10426.52 362
10427.48 363
10428.45 363
10429.41 341
10430.37 337
10431.34 387
10432.30 399
10433.27 418
10434.23 358
10435.20 373
10436.16 401
10437.13 333
10438.09 331
10439.06 307
10440.02 293
10440.99 315
10441.95 283
10442.92 348
10443.88 340
10444.85 262
10445.81 345
10446.78 353
10447.74 320
10448.71 313
10449.67 314
10450.64 332
10451.60 332
10452.57 293
10453.53 313
10454.50 328
10455.47 333
10456.43 324
10457.40 351
10458.36 313
10459.33 298
10460.29 302
10461.26 317
10462.23 344
10463.19 331
10464.16 331
10465.12 303
10466.09 345
10467.06 294
10468.02 311
10468.99 280
10469.95 324
10470.92 309
10471.89 330
10472.85 304
10473.82 283
10474.79 310
10475.75 278
10476.72 317
10477.69 271
10478.65 325
10479.62 313
10480.59 294
10481.55 325
10482.52 358
10483.49 289
10484.45 322
10485.42 315
10486.39 358
10487.35 291
10488.32 332
10489.29 333
10490.26 321
10491.22 320
10492.19 309
10493.16 334
10494.13 358
10495.09 340
10496.06 366
10497.03 335
10497.99 309
10498.96 308
10499.93 341
10500.90 326
10501.87 332
10502.83 336
10503.80 316
10504.77 322
10505.74 303
10506.70 329
10507.67 351
10508.64 317
10509.61 364
10510.58 351
10511.55 332
10512.51 325
10513.48 335
10514.45 312
10515.42 344
10516.39 373
10517.36 380
10518.32 320
10519.29 292
10520.26 293
10521.23 314
10522.20 340
10523.17 346
10524.14 359
10525.10 310
10526.07 344
10527.04 358
10528.01 354
10528.98 267
10529.95 324
10530.92 329
10531.89 337
10532.86 343
10533.83 325
10534.79 296
10535.76 308
10536.73 330
10537.70 309
10538.67 346
10539.64 314
10540.61 336
10541.58 342
10542.55 315
10543.52 303
10544.49 364
10545.46 359
10546.43 297
10547.40 365
10548.37 365
10549.34 305
10550.31 352
10551.28 346
10552.25 298
10553.22 337
10554.19 363
10555.16 332
10556.13 321
10557.10 357
10558.07 371
10559.04 379
10560.01 431
10560.98 394
10561.95 451
10562.92 465
10563.89 426
10564.86 435
10565.83 461
10566.81 466
10567.78 395
10568.75 367
10569.72 341
10570.69 328
10571.66 320
10572.63 327
10573.60 352
10574.57 327
10575.54 321
10576.51 320
10577.49 313
10578.46 350
10579.43 328
10580.40 338
10581.37 357
10582.34 368
10583.31 336
10584.29 362
10585.26 310
10586.23 358
10587.20 347
10588.17 402
10589.14 355
10590.12 361
10591.09 364
10592.06 327
10593.03 369
10594.00 326
10594.98 333
10595.95 352
10596.92 424
10597.89 338
10598.86 307
10599.84 372
10600.81 385
10601.78 367
10602.75 347
10603.73 317
10604.70 314
10605.67 338
10606.64 311
10607.62 346
10608.59 306
10609.56 334
10610.53 336
10611.51 340
10612.48 341
10613.45 304
10614.43 285
10615.40 314
10616.37 337
10617.34 321
10618.32 315
10619.29 335
10620.26 331
10621.24 344
10622.21 351
10623.18 338
10624.16 356
10625.13 363
10626.10 333
10627.08 334
10628.05 322
10629.02 333
10630.00 363
10630.97 361
10631.95 354
10632.92 333
10633.89 362
10634.87 358
10635.84 390
10636.81 353
10637.79 377
10638.76 325
10639.74 353
10640.71 376
10641.69 423
10642.66 438
10643.63 414
10644.61 366
10645.58 355
10646.56 348
10647.53 361
10648.51 339
10649.48 336
10650.45 382
10651.43 352
10652.40 334
10653.38 308
10654.35 307
10655.33 364
10656.30 368
10657.28 346
10658.25 285
10659.23 301
10660.20 336
10661.18 351
10662.15 322
10663.13 335
10664.10 329
10665.08 364
10666.05 297
10667.03 297
10668.00 292
10668.98 348
10669.96 338
10670.93 314
10671.91 336
10672.88 352
10673.86 315
10674.83 346
10675.81 360
10676.79 291
10677.76 323
10678.74 308
10679.71 325
10680.69 324
10681.66 327
10682.64 326
10683.62 299
10684.59 352
10685.57 349
10686.55 313
10687.52 285
10688.50 316
10689.47 300
10690.45 296
10691.43 305
10692.40 321
10693.38 297
10694.36 351
10695.33 310
10696.31 297
10697.29 292
10698.26 284
10699.24 295
10700.22 242
10701.19 297
10702.17 319
10703.15 318
10704.13 339
10705.10 312
10706.08 291
10707.06 277
10708.03 301
10709.01 319
10709.99 345
10710.97 289
10711.94 301
10712.92 305
10713.90 330
10714.88 312
10715.85 302
10716.83 286
10717.81 289
10718.79 316
10719.76 300
10720.74 328
10721.72 316
10722.70 312
10723.68 316
10724.65 318
10725.63 341
10726.61 358
10727.59 307
10728.57 289
10729.54 327
10730.52 324
10731.50 266
10732.48 286
10733.46 327
10734.44 295
10735.41 274
10736.39 303
10737.37 317
10738.35 351
10739.33 294
10740.31 297
10741.29 335
10742.26 340
10743.24 318
10744.22 296
10745.20 323
10746.18 316
10747.16 308
10748.14 314
10749.12 328
10750.10 305
10751.08 323
10752.05 316
10753.03 304
10754.01 303
10754.99 287
10755.97 312
10756.95 298
10757.93 284
10758.91 303
10759.89 349
10760.87 337
10761.85 306
10762.83 306
10763.81 280
10764.79 317
10765.77 322
10766.75 345
10767.73 335
10768.71 324
10769.69 307
10770.67 324
10771.65 298
10772.63 340
10773.61 378
10774.59 349
10775.57 325
10776.55 309
10777.53 301
10778.51 310
10779.49 319
10780.47 303
10781.45 343
10782.43 335
10783.41 339
10784.39 349
10785.38 351
10786.36 326
10787.34 349
10788.32 357
10789.30 325
10790.28 334
10791.26 299
10792.24 382
10793.22 362
10794.20 316
10795.19 328
10796.17 314
10797.15 335
10798.13 313
10799.11 314
10800.09 264
10801.07 294
10802.05 288
10803.04 290
10804.02 230
10805.00 275
10805.98 325
10806.96 357
10807.94 310
10808.93 303
10809.91 302
10810.89 324
10811.87 318
10812.85 315
10813.84 299
10814.82 300
10815.80 291
10816.78 289
10817.77 290
10818.75 302
10819.73 304
10820.71 299
10821.69 265
10822.68 306
10823.66 334
10824.64 314
10825.62 349
10826.61 311
10827.59 295
10828.57 306
10829.56 322
10830.54 319
10831.52 297
10832.50 271
10833.49 308
10834.47 286
10835.45 325
10836.44 330
10837.42 285
10838.40 383
10839.39 324
10840.37 316
10841.35 283
10842.34 331
10843.32 346
10844.30 356
10845.29 375
10846.27 293
10847.25 342
10848.24 347
10849.22 353
10850.20 349
10851.19 376
10852.17 352
10853.16 343
10854.14 325
10855.12 322
10856.11 348
10857.09 358
10858.08 350
10859.06 332
10860.04 335
10861.03 348
10862.01 360
10863.00 357
10863.98 365
10864.96 357
10865.95 341
10866.93 360
10867.92 348
10868.90 355
10869.89 326
10870.87 319
10871.86 353
10872.84 294
10873.83 337
10874.81 348
10875.80 345
10876.78 323
10877.77 343
10878.75 341
10879.74 348
10880.72 341
10881.71 392
10882.69 333
10883.68 338
10884.66 364
10885.65 344
10886.63 351
10887.62 356
10888.60 396
10889.59 375
10890.57 351
10891.56 370
10892.55 362
10893.53 359
10894.52 378
10895.50 358
10896.49 396
10897.47 377
10898.46 388
10899.45 369
10900.43 401
10901.42 378
10902.40 401
10903.39 400
10904.38 353
10905.36 372
10906.35 434
10907.34 424
10908.32 427
10909.31 430
10910.29 399
10911.28 377
10912.27 410
10913.25 445
10914.24 427
10915.23 399
10916.21 420
10917.20 381
10918.19 410
10919.17 463
10920.16 419
10921.15 422
10922.14 457
10923.12 409
10924.11 431
10925.10 427
10926.08 452
10927.07 438
10928.06 460
10929.05 437
10930.03 464
10931.02 483
10932.01 465
10933.00 456
10933.98 436
10934.97 446
10935.96 514
10936.95 472
10937.93 452
10938.92 481
10939.91 470
10940.90 475
10941.88 508
10942.87 566
10943.86 529
10944.85 505
10945.84 523
10946.82 597
10947.81 569
10948.80 542
10949.79 508
10950.78 509
10951.77 561
10952.75 554
10953.74 573
10954.73 538
10955.72 590
10956.71 617
10957.70 640
10958.69 645
10959.67 655
10960.66 623
10961.65 622
10962.64 667
10963.63 688
10964.62 628
10965.61 644
10966.60 646
10967.58 602
10968.57 523
10969.56 508
10970.55 542
10971.54 545
10972.53 511
10973.52 520
10974.51 514
10975.50 490
10976.49 522
10977.48 538
10978.47 505
10979.46 514
10980.45 499
10981.44 530
10982.43 537
10983.42 532
10984.41 606
10985.40 582
10986.38 581
10987.37 593
10988.36 560
10989.35 570
10990.34 562
10991.34 540
10992.33 551
10993.32 599
10994.31 601
10995.30 658
10996.29 674
10997.28 710
10998.27 786
10999.26 787
11000.25 852
11001.24 918
11002.23 1043
11003.22 945
11004.21 884
11005.20 826
11006.19 720
11007.18 648
11008.17 628
11009.16 638
11010.16 588
11011.15 556
11012.14 526
11013.13 537
11014.12 512
11015.11 488
11016.10 491
11017.09 510
11018.08 480
11019.08 439
11020.07 449
11021.06 456
11022.05 430
11023.04 427
11024.03 458
11025.03 485
11026.02 445
11027.01 440
11028.00 433
11028.99 447
11029.98 474
11030.98 478
11031.97 528
11032.96 444
11033.95 410
11034.94 459
11035.94 483
11036.93 396
11037.92 444
11038.91 420
11039.91 418
11040.90 470
11041.89 427
11042.88 422
11043.87 451
11044.87 410
11045.86 432
11046.85 438
11047.85 417
11048.84 464
11049.83 423
11050.82 438
11051.82 453
11052.81 361
11053.80 364
11054.80 397
11055.79 416
11056.78 401
11057.77 444
11058.77 392
11059.76 458
11060.75 361
11061.75 412
11062.74 391
11063.73 425
11064.73 430
11065.72 433
11066.71 443
11067.71 416
11068.70 414
11069.70 424
11070.69 445
11071.68 435
11072.68 412
11073.67 430
11074.66 412
11075.66 393
11076.65 412
11077.65 395
11078.64 448
11079.63 445
11080.63 412
11081.62 417
11082.62 422
11083.61 384
11084.61 392
11085.60 449
11086.59 414
11087.59 479
11088.58 461
11089.58 397
11090.57 466
11091.57 428
11092.56 416
11093.56 431
11094.55 388
11095.55 403
11096.54 418
11097.54 383
11098.53 356
11099.53 404
11100.52 382
11101.52 370
11102.51 414
11103.51 406
11104.50 434
11105.50 383
11106.49 434
11107.49 456
11108.48 406
11109.48 434
11110.47 415
11111.47 411
11112.46 440
11113.46 371
11114.46 479
11115.45 401
11116.45 377
11117.44 378
11118.44 342
11119.43 361
11120.43 382
11121.43 411
11122.42 375
11123.42 374
11124.41 367
11125.41 399
11126.41 424
11127.40 445
11128.40 413
11129.40 438
11130.39 439
11131.39 463
11132.39 413
11133.38 438
11134.38 424
11135.37 401
11136.37 402
11137.37 399
11138.37 425
11139.36 359
11140.36 367
11141.36 386
11142.35 407
11143.35 364
11144.35 385
11145.34 395
11146.34 375
11147.34 416
11148.33 411
11149.33 440
11150.33 366
11151.33 404
11152.32 380
11153.32 388
11154.32 361
11155.32 344
11156.31 363
11157.31 387
11158.31 375
11159.31 390
11160.30 344
11161.30 304
11162.30 379
11163.30 396
11164.30 381
11165.29 373
11166.29 375
11167.29 338
11168.29 400
11169.29 396
11170.28 394
11171.28 367
11172.28 401
11173.28 347
11174.28 329
11175.28 365
11176.27 376
11177.27 369
11178.27 395
11179.27 393
11180.27 342
11181.27 357
11182.27 397
11183.26 346
11184.26 377
11185.26 350
11186.26 351
11187.26 357
11188.26 366
11189.26 395
11190.26 346
11191.26 362
11192.26 368
11193.25 363
11194.25 354
11195.25 436
11196.25 451
11197.25 446
11198.25 412
11199.25 384
11200.25 394
11201.25 348
11202.25 359
11203.25 351
11204.25 379
11205.25 364
11206.25 374
11207.25 385
11208.25 360
11209.25 408
11210.25 363
11211.25 392
11212.25 394
11213.25 384
11214.25 375
11215.25 376
11216.25 387
11217.25 377
11218.25 334
11219.25 353
11220.25 381
11221.25 378
11222.25 345
11223.25 343
11224.25 398
11225.25 393
11226.25 398
11227.25 365
11228.25 352
11229.26 381
11230.26 401
11231.26 372
11232.26 400
11233.26 401
11234.26 373
11235.26 396
11236.26 349
11237.26 367
11238.27 405
11239.27 371
11240.27 358
11241.27 384
11242.27 370
11243.27 394
11244.27 398
11245.27 364
11246.28 362
11247.28 363
11248.28 347
11249.28 366
11250.28 402
11251.28 376
11252.29 399
11253.29 378
11254.29 376
11255.29 354
11256.29 417
11257.30 409
11258.30 410
11259.30 424
11260.30 403
11261.31 383
11262.31 370
11263.31 383
11264.31 358
11265.31 399
11266.32 411
11267.32 395
11268.32 376
11269.32 390
11270.33 400
11271.33 432
11272.33 423
11273.34 426
11274.34 423
11275.34 424
11276.34 357
11277.35 409
11278.35 426
11279.35 468
11280.36 492
11281.36 467
11282.36 478
11283.37 388
11284.37 438
11285.37 429
11286.38 413
11287.38 423
11288.38 394
11289.39 416
11290.39 460
11291.39 448
11292.40 379
11293.40 378
11294.40 404
11295.41 427
11296.41 424
11297.42 386
11298.42 377
11299.42 424
11300.43 408
11301.43 400
11302.44 421
11303.44 410
11304.44 454
11305.45 411
11306.45 388
11307.46 376
11308.46 382
11309.47 393
11310.47 431
11311.47 424
11312.48 491
11313.48 521
11314.49 488
11315.49 519
11316.50 482
11317.50 530
11318.51 508
11319.51 456
11320.52 404
11321.52 400
11322.53 428
11323.53 467
11324.54 446
11325.54 428
11326.55 393
11327.55 410
11328.56 409
11329.56 362
11330.57 420
11331.57 434
11332.58 436
11333.58 420
11334.59 437
11335.60 413
11336.60 435
11337.61 427
11338.61 426
11339.62 432
11340.62 443
11341.63 414
11342.64 438
11343.64 415
11344.65 379
11345.65 403
11346.66 438
11347.67 427
11348.67 435
11349.68 442
11350.68 389
11351.69 410
11352.70 443
11353.70 405
11354.71 428
11355.72 424
11356.72 409
11357.73 407
11358.74 416
11359.74 412
11360.75 426
11361.76 458
11362.76 421
11363.77 411
11364.78 427
11365.78 459
11366.79 470
11367.80 449
11368.80 407
11369.81 438
11370.82 425
11371.83 420
11372.83 370
11373.84 413
11374.85 426
11375.85 437
11376.86 423
11377.87 408
11378.88 398
11379.88 436
11380.89 432
11381.90 393
11382.91 385
11383.92 467
11384.92 480
11385.93 451
11386.94 436
11387.95 404
11388.95 411
11389.96 433
11390.97 442
11391.98 411
11392.99 480
11393.99 521
11395.00 468
11396.01 426
11397.02 419
11398.03 477
11399.04 459
11400.04 422
11401.05 448
11402.06 482
11403.07 490
11404.08 480
11405.09 472
11406.10 459
11407.11 415
11408.11 445
11409.12 488
11410.13 443
11411.14 435
11412.15 471
11413.16 497
11414.17 471
11415.18 483
11416.19 527
11417.19 473
11418.20 502
11419.21 473
11420.22 467
11421.23 492
11422.24 530
11423.25 531
11424.26 550
11425.27 463
11426.28 457
11427.29 501
11428.30 511
11429.31 487
11430.32 511
11431.33 525
11432.34 510
11433.35 542
11434.36 548
11435.37 535
11436.38 581
11437.39 537
11438.40 530
11439.41 510
11440.42 526
11441.43 581
11442.44 597
11443.45 564
11444.46 551
11445.47 555
11446.48 582
11447.49 597
11448.50 609
11449.51 571
11450.52 612
11451.53 600
11452.54 580
11453.56 564
11454.57 581
11455.58 596
11456.59 595
11457.60 562
11458.61 647
11459.62 640
11460.63 636
11461.64 576
11462.65 639
11463.67 635
11464.68 617
11465.69 592
11466.70 679
11467.71 622
11468.72 657
11469.73 647
11470.75 651
11471.76 674
11472.77 630
11473.78 637
11474.79 656
11475.80 709
11476.82 696
11477.83 675
11478.84 683
11479.85 689
11480.86 689
11481.88 707
11482.89 741
11483.90 688
11484.91 653
11485.92 657
11486.94 687
11487.95 729
11488.96 677
11489.97 674
11490.99 688
11492.00 644
11493.01 786
11494.02 746
11495.04 637
11496.05 670
11497.06 683
11498.08 714
11499.09 732
11500.10 681
11501.11 787
11502.13 773
11503.14 721
11504.15 742
11505.17 746
11506.18 740
11507.19 726
11508.21 771
11509.22 787
11510.23 741
11511.25 748
11512.26 772
11513.27 805
11514.29 770
11515.30 777
11516.31 784
11517.33 758
11518.34 857
11519.35 809
11520.37 850
11521.38 833
11522.40 830
11523.41 878
11524.42 808
11525.44 818
11526.45 816
11527.47 752
11528.48 851
11529.49 856
11530.51 858
11531.52 938
11532.54 939
11533.55 939
11534.56 849
11535.58 864
11536.59 933
11537.61 903
11538.62 937
11539.64 932
11540.65 940
11541.67 957
11542.68 1019
11543.70 1008
11544.71 1041
11545.73 1022
11546.74 1087
11547.76 1090
11548.77 1114
11549.79 1056
11550.80 1078
11551.82 1086
11552.83 1141
11553.85 1070
11554.86 1129
11555.88 1215
11556.89 1204
11557.91 1236
11558.92 1215
11559.94 1353
11560.95 1356
11561.97 1307
11562.99 1293
11564.00 1393
11565.02 1388
11566.03 1421
11567.05 1414
11568.06 1396
11569.08 1418
11570.10 1446
11571.11 1489
11572.13 1497
11573.14 1489
11574.16 1534
11575.18 1483
11576.19 1547
11577.21 1577
11578.23 1616
11579.24 1710
11580.26 1774
11581.27 1777
11582.29 1862
11583.31 1966
11584.32 2069
11585.34 2126
11586.36 2274
11587.37 2341
11588.39 2503
11589.41 2442
11590.42 2454
11591.44 2539
11592.46 2621
11593.48 2552
11594.49 2630
11595.51 2646
11596.53 2726
11597.54 3040
11598.56 3344
11599.58 3614
11600.60 4092
11601.61 4765
11602.63 5343
11603.65 6007
11604.67 6479
11605.68 6825
11606.70 6805
11607.72 6626
11608.74 6188
11609.75 5436
11610.77 4723
11611.79 4025
11612.81 3563
11613.82 3127
11614.84 2765
11615.86 2494
11616.88 2151
11617.90 2167
11618.91 2010
11619.93 1813
11620.95 1728
11621.97 1657
11622.99 1583
11624.01 1515
11625.02 1518
11626.04 1527
11627.06 1557
11628.08 1449
11629.10 1521
11630.12 1437
11631.14 1389
11632.15 1402
11633.17 1366
11634.19 1360
11635.21 1311
11636.23 1320
11637.25 1309
11638.27 1403
11639.29 1351
11640.31 1251
11641.32 1274
11642.34 1299
11643.36 1308
11644.38 1326
11645.40 1361
11646.42 1347
11647.44 1308
11648.46 1272
11649.48 1231
11650.50 1180
11651.52 1150
11652.54 1103
11653.56 1065
11654.58 1029
11655.60 1065
11656.62 1060
11657.64 1113
11658.66 1038
11659.68 1071
11660.70 1054
11661.72 1086
11662.74 1008
11663.76 1066
11664.78 1038
11665.80 1065
11666.82 1180
11667.84 1142
11668.86 1165
11669.88 1089
11670.90 1144
11671.92 1165
11672.94 1129
11673.96 1128
11674.98 1118
11676.00 1170
11677.02 1224
11678.04 1182
11679.06 1212
11680.08 1263
11681.10 1291
11682.12 1347
11683.15 1354
11684.17 1356
11685.19 1297
11686.21 1371
11687.23 1350
11688.25 1403
11689.27 1306
11690.29 1375
11691.31 1349
11692.34 1236
11693.36 1267
11694.38 1213
11695.40 1257
11696.42 1223
11697.44 1246
11698.46 1210
11699.49 1149
11700.51 1168
11701.53 1133
11702.55 1144
11703.57 1206
11704.60 1160
11705.62 1117
11706.64 1107
11707.66 1116
11708.68 1122
11709.71 1065
11710.73 1021
11711.75 1016
11712.77 1030
11713.79 1022
11714.82 1042
11715.84 978
11716.86 948
11717.88 996
11718.91 917
11719.93 915
11720.95 945
11721.97 891
11723.00 847
11724.02 889
11725.04 854
11726.06 806
11727.09 817
11728.11 835
11729.13 786
11730.16 794
11731.18 761
11732.20 750
11733.23 709
11734.25 780
11735.27 787
11736.30 775
11737.32 751
11738.34 704
11739.37 695
11740.39 699
11741.41 679
11742.44 713
11743.46 718
11744.48 680
11745.51 724
11746.53 758
11747.55 737
11748.58 753
11749.60 738
11750.63 740
11751.65 722
11752.67 749
11753.70 667
11754.72 724
11755.75 668
11756.77 659
11757.79 711
11758.82 718
11759.84 655
11760.87 622
11761.89 642
11762.92 664
11763.94 655
11764.96 627
11765.99 631
11767.01 634
11768.04 612
11769.06 619
11770.09 620
11771.11 618
11772.14 633
11773.16 552
11774.19 585
11775.21 686
11776.24 649
11777.26 581
11778.29 609
11779.31 584
11780.34 612
11781.36 564
11782.39 535
11783.41 539
11784.44 610
11785.46 578
11786.49 590
11787.52 555
11788.54 552
11789.57 519
11790.59 543
11791.62 571
11792.64 548
11793.67 532
11794.69 524
11795.72 550
11796.75 581
11797.77 536
11798.80 507
11799.82 503
11800.85 528
11801.88 472
11802.90 448
11803.93 503
11804.96 457
11805.98 438
11807.01 454
11808.03 477
11809.06 483
11810.09 458
11811.11 488
11812.14 479
11813.17 490
11814.19 506
11815.22 492
11816.25 447
11817.27 474
11818.30 456
11819.33 453
11820.35 449
11821.38 467
11822.41 477
11823.44 487
11824.46 479
11825.49 452
11826.52 491
11827.54 416
11828.57 422
11829.60 486
11830.63 502
11831.65 446
11832.68 445
11833.71 417
11834.74 479
11835.76 474
11836.79 458
11837.82 449
11838.85 441
11839.87 483
11840.90 405
11841.93 435
11842.96 482
11843.99 489
11845.01 466
11846.04 453
11847.07 443
11848.10 420
11849.13 445
11850.15 411
11851.18 406
11852.21 446
11853.24 428
11854.27 427
11855.30 484
11856.33 432
11857.35 397
11858.38 426
11859.41 435
11860.44 387
11861.47 413
11862.50 454
11863.53 454
11864.55 417
11865.58 438
11866.61 465
11867.64 447
11868.67 472
11869.70 422
11870.73 440
11871.76 481
11872.79 482
11873.82 455
11874.85 463
11875.88 427
11876.90 427
11877.93 423
11878.96 509
11879.99 463
11881.02 441
11882.05 448
11883.08 438
11884.11 472
11885.14 467
11886.17 428
11887.20 420
11888.23 516
11889.26 459
11890.29 454
11891.32 451
11892.35 504
11893.38 455
11894.41 448
11895.44 495
11896.47 517
11897.50 473
11898.53 490
11899.56 522
11900.59 495
11901.62 517
11902.65 548
11903.68 522
11904.71 523
11905.75 501
11906.78 533
11907.81 519
11908.84 514
11909.87 464
11910.90 442
11911.93 412
11912.96 433
11913.99 508
11915.02 534
11916.05 490
11917.09 480
11918.12 465
11919.15 473
11920.18 465
11921.21 459
11922.24 476
11923.27 462
11924.30 503
11925.34 490
11926.37 491
11927.40 514
11928.43 547
11929.46 569
11930.49 603
11931.53 629
11932.56 646
11933.59 663
11934.62 707
11935.65 625
11936.69 618
11937.72 606
11938.75 586
11939.78 587
11940.81 515
11941.85 476
11942.88 449
11943.91 443
11944.94 428
11945.98 441
11947.01 461
11948.04 433
11949.07 464
11950.11 485
11951.14 417
11952.17 442
11953.20 449
11954.24 461
11955.27 388
11956.30 353
11957.34 425
11958.37 460
11959.40 420
11960.43 434
11961.47 440
11962.50 399
11963.53 439
11964.57 414
11965.60 399
11966.63 452
11967.67 414
11968.70 497
11969.73 482
11970.77 426
11971.80 436
11972.83 444
11973.87 476
11974.90 491
11975.93 453
11976.97 459
11978.00 441
11979.04 395
11980.07 389
11981.10 432
11982.14 432
11983.17 434
11984.21 416
11985.24 439
11986.27 419
11987.31 458
11988.34 453
11989.38 440
11990.41 409
11991.45 446
11992.48 455
11993.51 452
11994.55 453
11995.58 462
11996.62 441
11997.65 486
11998.69 423
11999.72 428
12000.76 417
12001.79 441
12002.83 464
12003.86 461
12004.90 494
12005.93 464
12006.97 455
12008.00 499
12009.04 469
12010.07 488
12011.11 500
12012.14 467
12013.18 437
12014.21 481
12015.25 503
12016.28 498
12017.32 461
12018.35 512
12019.39 519
12020.43 465
12021.46 485
12022.50 521
12023.53 537
12024.57 489
12025.60 501
12026.64 515
12027.68 507
12028.71 511
12029.75 508
12030.78 497
12031.82 496
12032.86 504
12033.89 501
12034.93 469
12035.97 452
12037.00 480
12038.04 544
12039.07 490
12040.11 473
12041.15 429
12042.18 529
12043.22 498
12044.26 498
12045.29 493
12046.33 484
12047.37 526
12048.40 501
12049.44 485
12050.48 468
12051.52 517
12052.55 495
12053.59 443
12054.63 477
12055.66 464
12056.70 496
12057.74 540
12058.78 513
12059.81 504
12060.85 467
12061.89 502
12062.92 511
12063.96 530
12065.00 525
12066.04 467
12067.07 482
12068.11 483
12069.15 534
12070.19 491
12071.23 535
12072.26 542
12073.30 535
12074.34 501
12075.38 500
12076.42 490
12077.45 494
12078.49 517
12079.53 526
12080.57 486
12081.61 515
12082.64 532
12083.68 524
12084.72 515
12085.76 532
12086.80 565
12087.84 590
12088.88 584
12089.91 596
12090.95 564
12091.99 511
12093.03 568
12094.07 568
12095.11 582
12096.15 598
12097.19 599
12098.22 607
12099.26 573
12100.30 591
12101.34 618
12102.38 689
12103.42 678
12104.46 704
12105.50 673
12106.54 705
12107.58 720
12108.62 673
12109.66 661
12110.70 609
12111.74 644
12112.78 595
12113.81 611
12114.85 499
12115.89 471
12116.93 504
12117.97 498
12119.01 503
12120.05 447
12121.09 484
12122.13 504
12123.17 477
12124.21 462
12125.25 458
12126.29 477
12127.33 444
12128.37 440
12129.42 429
12130.46 413
12131.50 463
12132.54 468
12133.58 429
12134.62 421
12135.66 374
12136.70 442
12137.74 453
12138.78 460
12139.82 426
12140.86 444
12141.90 458
12142.94 399
12143.98 441
12145.03 462
12146.07 462
12147.11 428
12148.15 414
12149.19 402
12150.23 444
12151.27 471
12152.31 463
12153.35 428
12154.40 436
12155.44 404
12156.48 430
12157.52 419
12158.56 384
12159.60 361
12160.65 383
12161.69 388
12162.73 398
12163.77 437
12164.81 436
12165.85 408
12166.90 437
12167.94 387
12168.98 429
12170.02 423
12171.06 418
12172.11 419
12173.15 426
12174.19 386
12175.23 428
12176.28 396
12177.32 413
12178.36 383
12179.40 374
12180.45 390
12181.49 397
12182.53 385
12183.57 426
12184.62 397
12185.66 381
12186.70 431
12187.74 364
12188.79 405
12189.83 390
12190.87 407
12191.92 423
12192.96 404
12194.00 392
12195.05 355
12196.09 384
12197.13 436
12198.18 437
12199.22 411
12200.26 406
12201.31 414
12202.35 448
12203.39 418
12204.44 419
12205.48 388
12206.52 410
12207.57 416
12208.61 380
12209.65 439
12210.70 373
12211.74 383
12212.79 404
12213.83 392
12214.87 414
12215.92 427
12216.96 381
12218.01 442
12219.05 413
12220.09 405
12221.14 352
12222.18 367
12223.23 402
12224.27 420
12225.32 381
12226.36 370
12227.41 379
12228.45 408
12229.49 371
12230.54 387
12231.58 363
12232.63 370
12233.67 423
12234.72 404
12235.76 362
12236.81 392
12237.85 427
12238.90 360
12239.94 338
12240.99 313
12242.03 353
12243.08 429
12244.12 421
12245.17 350
12246.21 358
12247.26 368
12248.31 399
12249.35 333
12250.40 330
12251.44 350
12252.49 371
12253.53 357
12254.58 346
12255.62 353
12256.67 354
12257.72 367
12258.76 370
12259.81 326
12260.85 339
12261.90 347
12262.95 352
12263.99 369
12265.04 340
12266.08 342
12267.13 362
12268.18 333
12269.22 335
12270.27 296
12271.32 305
12272.36 303
12273.41 327
12274.46 313
12275.50 372
12276.55 326
12277.60 312
12278.64 325
12279.69 287
12280.74 329
12281.78 352
12282.83 338
12283.88 313
12284.92 313
12285.97 317
12287.02 337
12288.07 302
12289.11 301
12290.16 335
12291.21 343
12292.25 345
12293.30 302
12294.35 289
12295.40 287
12296.44 316
12297.49 322
12298.54 343
12299.59 323
12300.63 323
12301.68 284
12302.73 321
12303.78 330
12304.83 328
12305.87 345
12306.92 348
12307.97 360
12309.02 302
12310.07 319
12311.11 305
12312.16 328
12313.21 332
12314.26 329
12315.31 305
12316.35 342
12317.40 292
12318.45 311
12319.50 360
12320.55 325
12321.60 271
12322.65 320
12323.69 328
12324.74 329
12325.79 301
12326.84 294
12327.89 330
12328.94 330
12329.99 275
12331.04 284
12332.09 329
12333.13 328
12334.18 302
12335.23 288
12336.28 337
12337.33 270
12338.38 297
12339.43 315
12340.48 283
12341.53 288
12342.58 319
12343.63 292
12344.68 326
12345.73 304
12346.78 268
12347.83 266
12348.88 274
12349.93 298
12350.98 298
12352.03 321
12353.07 273
12354.12 295
12355.17 305
12356.22 313
12357.28 313
12358.33 304
12359.38 287
12360.43 308
12361.48 281
12362.53 292
12363.58 298
12364.63 334
12365.68 289
12366.73 315
12367.78 293
12368.83 273
12369.88 297
12370.93 253
12371.98 328
12373.03 304
12374.08 322
12375.13 280
12376.18 353
12377.24 323
12378.29 278
12379.34 282
12380.39 302
12381.44 304
12382.49 284
12383.54 277
12384.59 278
12385.64 307
12386.70 325
12387.75 275
12388.80 291
12389.85 297
12390.90 269
12391.95 275
12393.00 313
12394.06 313
12395.11 310
12396.16 323
12397.21 309
12398.26 306
12399.32 305
12400.37 288
12401.42 298
12402.47 256
12403.52 309
12404.58 281
12405.63 314
12406.68 288
12407.73 303
12408.78 298
12409.84 342
12410.89 283
12411.94 299
12412.99 318
12414.05 320
12415.10 301
12416.15 294
12417.20 291
12418.26 293
12419.31 274
12420.36 311
12421.42 307
12422.47 302
12423.52 294
12424.57 321
12425.63 277
12426.68 264
12427.73 291
12428.79 287
12429.84 283
12430.89 309
12431.95 347
12433.00 321
12434.05 316
12435.11 324
12436.16 307
12437.21 326
12438.27 324
12439.32 315
12440.37 291
12441.43 304
12442.48 283
12443.54 308
12444.59 272
12445.64 309
12446.70 298
12447.75 255
12448.80 265
12449.86 317
12450.91 256
12451.97 271
12453.02 300
12454.08 329
12455.13 300
12456.18 303
12457.24 280
12458.29 275
12459.35 326
12460.40 273
12461.46 304
12462.51 306
12463.57 284
12464.62 270
12465.67 264
12466.73 304
12467.78 317
12468.84 258
12469.89 277
12470.95 313
12472.00 320
12473.06 279
12474.11 296
12475.17 284
12476.22 335
12477.28 339
12478.33 345
12479.39 302
12480.45 293
12481.50 328
12482.56 311
12483.61 314
12484.67 331
12485.72 291
12486.78 308
12487.83 281
12488.89 279
12489.95 291
12491.00 327
12492.06 294
12493.11 281
12494.17 327
12495.22 329
12496.28 357
12497.34 345
12498.39 363
12499.45 379
12500.50 389
12501.56 360
12502.62 357
12503.67 365
12504.73 375
12505.79 360
12506.84 346
12507.90 319
12508.96 316
12510.01 339
12511.07 361
12512.13 329
12513.18 314
12514.24 307
12515.30 349
12516.35 357
12517.41 319
12518.47 351
12519.52 393
12520.58 403
12521.64 332
12522.70 353
12523.75 382
12524.81 374
12525.87 373
12526.92 395
12527.98 399
12529.04 424
12530.10 427
12531.15 425
12532.21 354
12533.27 346
12534.33 406
12535.38 372
12536.44 369
12537.50 318
12538.56 401
12539.62 351
12540.67 332
12541.73 320
12542.79 364
12543.85 324
12544.91 338
12545.96 307
12547.02 321
12548.08 334
12549.14 344
12550.20 364
12551.25 357
12552.31 322
12553.37 312
12554.43 324
12555.49 366
12556.55 321
12557.61 313
12558.66 373
12559.72 334
12560.78 314
12561.84 344
12562.90 364
12563.96 331
12565.02 343
12566.08 339
12567.14 373
12568.19 356
12569.25 346
12570.31 359
12571.37 356
12572.43 366
12573.49 361
12574.55 375
12575.61 365
12576.67 411
12577.73 414
12578.79 445
12579.85 417
12580.91 388
12581.97 447
12583.03 424
12584.09 386
12585.15 371
12586.20 359
12587.26 378
12588.32 343
12589.38 363
12590.44 360
12591.50 321
12592.56 365
12593.62 314
12594.69 334
12595.75 335
12596.81 352
12597.87 352
12598.93 363
12599.99 369
12601.05 399
12602.11 396
12603.17 367
12604.23 396
12605.29 412
12606.35 475
12607.41 455
12608.47 466
12609.53 463
12610.59 444
12611.65 372
12612.71 417
12613.78 392
12614.84 394
12615.90 370
12616.96 368
12618.02 394
12619.08 381
12620.14 348
12621.20 365
12622.27 328
12623.33 378
12624.39 423
12625.45 381
12626.51 340
12627.57 360
12628.63 348
12629.70 330
12630.76 311
12631.82 312
12632.88 321
12633.94 334
12635.00 387
12636.07 356
12637.13 307
12638.19 330
12639.25 352
12640.31 371
12641.38 346
12642.44 318
12643.50 331
12644.56 370
12645.63 350
12646.69 311
12647.75 347
12648.81 335
12649.88 341
12650.94 315
12652.00 316
12653.06 364
12654.13 362
12655.19 349
12656.25 374
12657.31 333
12658.38 344
12659.44 364
12660.50 338
12661.57 318
12662.63 311
12663.69 342
12664.76 335
12665.82 319
12666.88 344
12667.95 338
12669.01 367
12670.07 370
12671.14 366
12672.20 327
12673.26 316
12674.33 318
12675.39 380
12676.45 332
12677.52 390
12678.58 365
12679.64 355
12680.71 349
12681.77 353
12682.84 409
12683.90 397
12684.96 370
12686.03 391
12687.09 370
12688.16 368
12689.22 415
12690.28 391
12691.35 400
12692.41 419
12693.48 388
12694.54 395
12695.61 384
12696.67 418
12697.74 362
12698.80 330
12699.86 357
12700.93 408
12701.99 408
12703.06 376
12704.12 405
12705.19 403
12706.25 409
12707.32 396
12708.38 405
12709.45 339
12710.51 377
12711.58 394
12712.64 401
12713.71 380
12714.77 372
12715.84 343
12716.90 344
12717.97 340
12719.03 394
12720.10 398
12721.17 391
12722.23 377
12723.30 388
12724.36 381
12725.43 368
12726.49 355
12727.56 335
12728.63 377
12729.69 320
12730.76 379
12731.82 375
12732.89 331
12733.96 323
12735.02 301
12736.09 330
12737.15 328
12738.22 350
12739.29 349
12740.35 321
12741.42 321
12742.49 345
12743.55 293
12744.62 293
12745.68 293
12746.75 311
12747.82 335
12748.88 324
12749.95 309
12751.02 319
12752.09 294
12753.15 331
12754.22 309
12755.29 270
12756.35 332
12757.42 316
12758.49 315
12759.55 337
12760.62 283
12761.69 274
12762.76 288
12763.82 295
12764.89 312
12765.96 290
12767.03 334
12768.09 295
12769.16 304
12770.23 297
12771.30 291
12772.36 278
12773.43 279
12774.50 295
12775.57 263
12776.63 266
12777.70 281
12778.77 255
12779.84 261
12780.91 281
12781.97 281
12783.04 257
12784.11 267
12785.18 249
12786.25 261
12787.31 266
12788.38 296
12789.45 307
12790.52 311
12791.59 269
12792.66 242
12793.73 244
12794.79 302
12795.86 296
12796.93 263
12798.00 262
12799.07 302
12800.14 281
12801.21 261
12802.28 281
12803.34 286
12804.41 281
12805.48 288
12806.55 276
12807.62 259
12808.69 270
12809.76 289
12810.83 264
12811.90 279
12812.97 261
12814.04 265
12815.11 275
12816.18 265
12817.25 298
12818.31 280
12819.38 256
12820.45 246
12821.52 262
12822.59 290
12823.66 274
12824.73 274
12825.80 278
12826.87 274
12827.94 294
12829.01 284
12830.08 295
12831.15 268
12832.22 254
12833.29 230
12834.36 289
12835.43 280
12836.50 279
12837.57 273
12838.65 272
12839.72 273
12840.79 259
12841.86 307
12842.93 284
12844.00 279
12845.07 265
12846.14 269
12847.21 291
12848.28 287
12849.35 264
12850.42 266
12851.49 283
12852.57 297
12853.64 257
12854.71 237
12855.78 273
12856.85 281
12857.92 316
12858.99 269
12860.06 252
12861.13 280
12862.21 277
12863.28 242
12864.35 260
12865.42 266
12866.49 238
12867.56 226
12868.64 245
12869.71 242
12870.78 234
12871.85 259
12872.92 241
12874.00 230
12875.07 218
12876.14 248
12877.21 271
12878.28 202
12879.36 221
12880.43 220
12881.50 207
12882.57 234
12883.64 233
12884.72 242
12885.79 250
12886.86 269
12887.93 220
12889.01 227
12890.08 219
12891.15 240
12892.22 238
12893.30 236
12894.37 200
12895.44 248
12896.52 266
12897.59 233
12898.66 198
12899.73 194
12900.81 224
12901.88 231
12902.95 239
12904.03 233
12905.10 216
12906.17 215
12907.25 233
12908.32 217
12909.39 230
12910.47 218
12911.54 221
12912.61 246
12913.69 239
12914.76 227
12915.83 219
12916.91 271
12917.98 224
12919.06 252
12920.13 231
12921.20 253
12922.28 232
12923.35 224
12924.43 233
12925.50 214
12926.57 221
12927.65 226
12928.72 208
12929.80 225
12930.87 211
12931.95 225
12933.02 238
12934.09 213
12935.17 234
12936.24 216
12937.32 236
12938.39 215
12939.47 242
12940.54 207
12941.62 224
12942.69 227
12943.77 250
12944.84 208
12945.92 213
12946.99 212
12948.07 221
12949.14 229
12950.22 233
12951.29 213
12952.37 231
12953.44 216
12954.52 180
12955.59 233
12956.67 242
12957.74 269
12958.82 216
12959.89 208
12960.97 192
12962.04 212
12963.12 218
12964.20 235
12965.27 248
12966.35 229
12967.42 221
12968.50 211
12969.58 224
12970.65 250
12971.73 184
12972.80 188
12973.88 226
12974.96 196
12976.03 232
12977.11 245
12978.18 199
12979.26 178
12980.34 209
12981.41 201
12982.49 219
12983.57 224
12984.64 211
12985.72 209
12986.80 219
12987.87 254
12988.95 259
12990.03 235
12991.10 235
12992.18 228
12993.26 202
12994.33 249
12995.41 266
12996.49 208
12997.56 219
12998.64 218
12999.72 255
13000.80 221
13001.87 209
13002.95 222
13004.03 213
13005.11 231
13006.18 237
13007.26 274
13008.34 227
13009.42 220
13010.49 218
13011.57 261
13012.65 231
13013.73 229
13014.80 195
13015.88 226
13016.96 217
13018.04 231
13019.12 205
13020.19 229
13021.27 214
13022.35 218
13023.43 211
13024.51 256
13025.58 208
13026.66 228
13027.74 208
13028.82 224
13029.90 234
13030.98 238
13032.05 229
13033.13 233
13034.21 212
13035.29 218
13036.37 245
13037.45 226
13038.53 229
13039.61 204
13040.68 240
13041.76 239
13042.84 237
13043.92 223
13045.00 234
13046.08 215
13047.16 221
13048.24 221
13049.32 233
13050.40 230
13051.48 232
13052.55 234
13053.63 209
13054.71 254
13055.79 231
13056.87 235
13057.95 239
13059.03 224
13060.11 237
13061.19 218
13062.27 203
13063.35 253
13064.43 242
13065.51 249
13066.59 240
13067.67 231
13068.75 242
13069.83 228
13070.91 260
13071.99 235
13073.07 221
13074.15 250
13075.23 242
13076.31 227
13077.39 236
13078.47 233
13079.55 220
13080.63 234
13081.71 222
13082.79 223
13083.88 214
13084.96 182
13086.04 236
13087.12 219
13088.20 229
13089.28 219
13090.36 246
13091.44 261
13092.52 229
13093.60 204
13094.68 204
13095.77 237
13096.85 245
13097.93 250
13099.01 216
13100.09 224
13101.17 229
13102.25 251
13103.34 227
13104.42 227
13105.50 255
13106.58 254
13107.66 225
13108.74 245
13109.82 252
13110.91 238
13111.99 251
13113.07 251
13114.15 267
13115.23 246
13116.32 251
13117.40 227
13118.48 234
13119.56 214
13120.64 218
13121.73 236
13122.81 227
13123.89 231
13124.97 207
13126.06 215
13127.14 225
13128.22 228
13129.30 216
13130.39 213
13131.47 225
13132.55 215
13133.63 264
13134.72 244
13135.80 238
13136.88 253
13137.97 215
13139.05 219
13140.13 259
13141.21 220
13142.30 248
13143.38 215
13144.46 199
13145.55 190
13146.63 235
13147.71 234
13148.80 240
13149.88 237
13150.96 212
13152.05 246
13153.13 228
13154.21 218
13155.30 227
13156.38 210
13157.47 239
13158.55 242
13159.63 244
13160.72 240
13161.80 209
13162.88 231
13163.97 221
13165.05 238
13166.14 203
13167.22 211
13168.31 232
13169.39 249
13170.47 247
13171.56 254
13172.64 235
13173.73 231
13174.81 251
13175.90 249
13176.98 233
13178.06 203
13179.15 238
13180.23 217
13181.32 194
13182.40 265
13183.49 263
13184.57 271
13185.66 266
13186.74 247
13187.83 255
13188.91 239
13190.00 258
13191.08 246
13192.17 228
13193.25 227
13194.34 229
13195.42 244
13196.51 222
13197.59 253
13198.68 253
13199.77 254
13200.85 246
13201.94 263
13203.02 237
13204.11 231
13205.19 240
13206.28 221
13207.36 280
13208.45 233
13209.54 233
13210.62 245
13211.71 274
13212.79 266
13213.88 241
13214.97 202
13216.05 255
13217.14 231
13218.22 238
13219.31 240
13220.40 268
13221.48 292
13222.57 275
13223.66 229
13224.74 245
13225.83 269
13226.92 262
13228.00 233
13229.09 223
13230.18 233
13231.26 261
13232.35 267
13233.44 250
13234.52 273
13235.61 254
13236.70 253
13237.78 237
13238.87 220
13239.96 231
13241.05 229
13242.13 233
13243.22 231
13244.31 231
13245.39 225
13246.48 259
13247.57 253
13248.66 234
13249.74 260
13250.83 231
13251.92 236
13253.01 247
13254.10 257
13255.18 267
13256.27 261
13257.36 258
13258.45 260
13259.53 248
13260.62 219
13261.71 250
13262.80 260
13263.89 228
13264.97 239
13266.06 277
13267.15 261
13268.24 256
13269.33 250
13270.42 224
13271.50 255
13272.59 262
13273.68 259
13274.77 240
13275.86 250
13276.95 289
13278.04 269
13279.12 273
13280.21 260
13281.30 282
13282.39 227
13283.48 255
13284.57 286
13285.66 283
13286.75 284
13287.84 320
13288.93 306
13290.01 317
13291.10 290
13292.19 291
13293.28 270
13294.37 256
13295.46 242
13296.55 275
13297.64 265
13298.73 295
13299.82 242
13300.91 250
13302.00 274
13303.09 286
13304.18 259
13305.27 308
13306.36 298
13307.45 286
13308.54 288
13309.63 316
13310.72 273
13311.81 297
13312.90 293
13313.99 295
13315.08 279
13316.17 259
13317.26 300
13318.35 307
13319.44 306
13320.53 334
13321.62 299
13322.71 308
13323.80 343
13324.89 283
13325.98 266
13327.07 279
13328.16 280
13329.25 275
13330.35 253
13331.44 276
13332.53 253
13333.62 265
13334.71 299
13335.80 286
13336.89 279
13337.98 305
13339.07 293
13340.16 330
13341.26 268
13342.35 302
13343.44 295
13344.53 286
13345.62 275
13346.71 274
13347.80 278
13348.90 281
13349.99 256
13351.08 269
13352.17 299
13353.26 306
13354.36 267
13355.45 314
13356.54 296
13357.63 280
13358.72 299
13359.81 336
13360.91 295
13362.00 295
13363.09 271
13364.18 303
13365.28 275
13366.37 336
13367.46 292
13368.55 298
13369.65 309
13370.74 292
13371.83 263
13372.92 323
13374.02 307
13375.11 303
13376.20 340
13377.29 341
13378.39 308
13379.48 316
13380.57 278
13381.67 283
13382.76 284
13383.85 270
13384.94 228
13386.04 257
13387.13 315
13388.22 263
13389.32 262
13390.41 257
13391.50 241
13392.60 266
13393.69 278
13394.78 292
13395.88 293
13396.97 278
13398.06 284
13399.16 275
13400.25 283
13401.35 264
13402.44 263
13403.53 248
13404.63 281
13405.72 323
13406.82 311
13407.91 256
13409.00 271
13410.10 264
13411.19 271
13412.29 325
13413.38 295
13414.47 246
13415.57 274
13416.66 283
13417.76 288
13418.85 250
13419.95 296
13421.04 276
13422.14 265
13423.23 260
13424.33 296
13425.42 286
13426.51 306
13427.61 264
13428.70 289
13429.80 270
13430.89 262
13431.99 293
13433.08 311
13434.18 301
13435.27 256
13436.37 263
13437.46 238
13438.56 251
13439.66 250
13440.75 269
13441.85 263
13442.94 264
13444.04 285
13445.13 275
13446.23 285
13447.32 284
13448.42 264
13449.52 285
13450.61 309
13451.71 285
13452.80 247
13453.90 272
13454.99 276
13456.09 293
13457.19 268
13458.28 260
13459.38 283
13460.48 272
13461.57 311
13462.67 294
13463.76 265
13464.86 276
13465.96 301
13467.05 331
13468.15 253
13469.25 313
13470.34 310
13471.44 293
13472.54 303
13473.63 298
13474.73 297
13475.83 330
13476.92 280
13478.02 272
13479.12 298
13480.21 303
13481.31 315
13482.41 296
13483.50 289
13484.60 335
13485.70 346
13486.80 333
13487.89 316
13488.99 309
13490.09 328
13491.19 319
13492.28 316
13493.38 298
13494.48 321
13495.58 334
13496.67 327
13497.77 332
13498.87 331
13499.97 358
13501.06 376
13502.16 382
13503.26 337
13504.36 353
13505.46 357
13506.55 337
13507.65 328
13508.75 334
13509.85 347
13510.95 344
13512.05 321
13513.14 352
13514.24 314
13515.34 286
13516.44 296
13517.54 284
13518.64 285
13519.73 262
13520.83 258
13521.93 305
13523.03 273
13524.13 280
13525.23 286
13526.33 271
13527.43 300
13528.53 284
13529.62 255
13530.72 272
13531.82 268
13532.92 289
13534.02 279
13535.12 273
13536.22 264
13537.32 260
13538.42 238
13539.52 266
13540.62 246
13541.72 247
13542.82 272
13543.92 256
13545.01 271
13546.11 246
13547.21 270
13548.31 271
13549.41 242
13550.51 266
13551.61 267
13552.71 307
13553.81 252
13554.91 244
13556.01 247
13557.11 241
13558.21 246
13559.31 248
13560.41 270
13561.51 260
13562.61 268
13563.72 276
13564.82 255
13565.92 244
13567.02 238
13568.12 260
13569.22 264
13570.32 256
13571.42 254
13572.52 259
13573.62 244
13574.72 244
13575.82 252
13576.92 250
13578.02 244
13579.13 222
13580.23 278
13581.33 271
13582.43 251
13583.53 235
13584.63 265
13585.73 269
13586.83 241
13587.94 233
13589.04 240
13590.14 207
13591.24 235
13592.34 243
13593.44 243
13594.54 246
13595.65 230
13596.75 225
13597.85 239
13598.95 270
13600.05 259
13601.16 267
13602.26 292
13603.36 265
13604.46 262
13605.56 297
13606.67 257
13607.77 244
13608.87 256
13609.97 277
13611.07 271
13612.18 226
13613.28 233
13614.38 239
13615.48 271
13616.59 251
13617.69 263
13618.79 249
13619.89 269
13621.00 270
13622.10 234
13623.20 234
13624.31 227
13625.41 229
13626.51 261
13627.61 266
13628.72 221
13629.82 256
13630.92 229
13632.03 257
13633.13 237
13634.23 236
13635.34 231
13636.44 223
13637.54 288
13638.65 268
13639.75 251
13640.85 259
13641.96 259
13643.06 243
13644.16 245
13645.27 280
13646.37 265
13647.48 271
13648.58 245
13649.68 232
13650.79 244
13651.89 272
13653.00 259
13654.10 262
13655.20 255
13656.31 245
13657.41 238
13658.52 199
13659.62 227
13660.72 250
13661.83 230
13662.93 248
13664.04 245
13665.14 243
13666.25 226
13667.35 222
13668.46 233
13669.56 236
13670.67 258
13671.77 239
13672.88 252
13673.98 245
13675.09 259
13676.19 266
13677.30 222
13678.40 220
13679.51 236
13680.61 225
13681.72 230
13682.82 264
13683.93 258
13685.03 231
13686.14 236
13687.24 238
13688.35 269
13689.45 276
13690.56 292
13691.66 227
13692.77 266
13693.88 229
13694.98 239
13696.09 242
13697.19 252
13698.30 266
13699.40 256
13700.51 254
13701.62 272
13702.72 247
13703.83 256
13704.93 264
13706.04 258
13707.15 232
13708.25 231
13709.36 279
13710.47 271
13711.57 242
13712.68 262
13713.79 237
13714.89 282
13716.00 299
13717.11 287
13718.21 284
13719.32 259
13720.43 269
13721.53 286
13722.64 288
13723.75 283
13724.85 275
13725.96 290
13727.07 307
13728.17 300
13729.28 281
13730.39 275
13731.50 296
13732.60 322
13733.71 299
13734.82 299
13735.92 310
13737.03 310
13738.14 266
13739.25 314
13740.35 336
13741.46 319
13742.57 351
13743.68 342
13744.79 292
13745.89 323
13747.00 312
13748.11 300
13749.22 321
13750.32 322
13751.43 295
13752.54 301
13753.65 348
13754.76 309
13755.87 338
13756.97 341
13758.08 325
13759.19 338
13760.30 309
13761.41 320
13762.52 360
13763.62 383
13764.73 402
13765.84 380
13766.95 347
13768.06 341
13769.17 417
13770.28 424
13771.38 400
13772.49 476
13773.60 474
13774.71 453
13775.82 449
13776.93 508
13778.04 489
13779.15 484
13780.26 442
13781.37 406
13782.48 405
13783.58 390
13784.69 378
13785.80 324
13786.91 314
13788.02 287
13789.13 306
13790.24 314
13791.35 328
13792.46 334
13793.57 291
13794.68 302
13795.79 309
13796.90 304
13798.01 281
13799.12 311
13800.23 322
13801.34 302
13802.45 320
13803.56 312
13804.67 298
13805.78 270
13806.89 270
13808.00 316
13809.11 272
13810.22 291
13811.33 285
13812.44 258
13813.55 275
13814.66 280
13815.77 306
13816.88 273
13818.00 285
13819.11 253
13820.22 273
13821.33 286
13822.44 283
13823.55 288
13824.66 300
13825.77 263
13826.88 265
13827.99 283
13829.10 273
13830.22 256
13831.33 282
13832.44 298
13833.55 256
13834.66 258
13835.77 288
13836.88 274
13838.00 277
13839.11 279
13840.22 288
13841.33 292
13842.44 294
13843.55 254
13844.67 296
13845.78 276
13846.89 296
13848.00 257
13849.11 292
13850.23 320
13851.34 304
13852.45 268
13853.56 269
13854.67 291
13855.79 285
13856.90 279
13858.01 291
13859.12 296
13860.24 270
13861.35 303
13862.46 262
13863.57 271
13864.69 304
13865.80 296
13866.91 303
13868.02 305
13869.14 298
13870.25 300
13871.36 263
13872.47 307
13873.59 306
13874.70 293
13875.81 309
13876.93 300
13878.04 327
13879.15 277
13880.27 267
13881.38 309
13882.49 330
13883.61 301
13884.72 313
13885.83 299
13886.95 311
13888.06 303
13889.17 339
13890.29 344
13891.40 349
13892.51 298
13893.63 330
13894.74 343
13895.86 360
13896.97 360
13898.08 311
13899.20 324
13900.31 353
13901.43 310
13902.54 334
13903.65 341
13904.77 361
13905.88 309
13907.00 282
13908.11 306
13909.23 333
13910.34 331
13911.45 298
13912.57 286
13913.68 296
13914.80 291
13915.91 297
13917.03 271
13918.14 228
13919.26 282
13920.37 276
13921.49 253
13922.60 291
13923.72 271
13924.83 305
13925.95 283
13927.06 259
13928.18 288
13929.29 284
13930.41 292
13931.52 271
13932.64 305
13933.75 227
13934.87 266
13935.98 286
13937.10 263
13938.21 271
13939.33 308
13940.45 264
13941.56 232
13942.68 256
13943.79 275
13944.91 281
13946.03 262
13947.14 272
13948.26 247
13949.37 231
13950.49 232
13951.60 261
13952.72 276
13953.84 309
13954.95 285
13956.07 271
13957.19 249
13958.30 267
13959.42 286
13960.54 243
13961.65 295
13962.77 266
13963.88 245
13965.00 251
13966.12 268
13967.23 279
13968.35 254
13969.47 263
13970.59 258
13971.70 289
13972.82 288
13973.94 241
13975.05 272
13976.17 257
13977.29 310
13978.40 279
13979.52 267
13980.64 262
13981.76 277
13982.87 301
13983.99 257
13985.11 247
13986.23 266
13987.34 237
13988.46 250
13989.58 252
13990.70 272
13991.81 240
13992.93 242
13994.05 254
13995.17 256
13996.29 251
13997.40 232
13998.52 251
13999.64 249
14000.76 259
14001.88 234
14002.99 234
14004.11 245
14005.23 256
14006.35 247
14007.47 225
14008.58 251
14009.70 236
14010.82 254
14011.94 252
14013.06 278
14014.18 282
14015.30 266
14016.41 230
14017.53 269
14018.65 270
14019.77 244
14020.89 258
14022.01 244
14023.13 275
14024.25 292
14025.37 264
14026.48 247
14027.60 269
14028.72 266
14029.84 272
14030.96 262
14032.08 258
14033.20 252
14034.32 260
14035.44 253
14036.56 265
14037.68 262
14038.80 246
14039.92 245
14041.04 303
14042.16 262
14043.28 258
14044.40 253
14045.52 276
14046.64 270
14047.76 289
14048.88 274
14050.00 241
14051.12 280
14052.24 283
14053.36 238
14054.48 270
14055.60 277
14056.72 314
14057.84 282
14058.96 266
14060.08 284
14061.20 303
14062.32 283
14063.44 272
14064.56 276
14065.68 288
14066.80 322
14067.92 301
14069.04 293
14070.16 303
14071.28 329
14072.41 285
14073.53 253
14074.65 283
14075.77 293
14076.89 275
14078.01 297
14079.13 274
14080.25 283
14081.37 341
14082.50 299
14083.62 304
14084.74 329
14085.86 339
14086.98 344
14088.10 356
14089.23 328
14090.35 305
14091.47 308
14092.59 339
14093.71 348
14094.83 360
14095.96 371
14097.08 374
14098.20 383
14099.32 341
14100.44 332
14101.57 320
14102.69 373
14103.81 357
14104.93 364
14106.05 319
14107.18 323
14108.30 355
14109.42 311
14110.54 310
14111.67 299
14112.79 303
14113.91 296
14115.03 272
14116.16 283
14117.28 237
14118.40 251
14119.53 233
14120.65 240
14121.77 267
14122.89 253
14124.02 258
14125.14 275
14126.26 276
14127.39 265
14128.51 258
14129.63 287
14130.76 247
14131.88 250
14133.00 254
14134.13 240
14135.25 268
14136.37 303
14137.50 243
14138.62 252
14139.74 225
14140.87 239
14141.99 253
14143.11 242
14144.24 225
14145.36 226
14146.49 245
14147.61 257
14148.73 227
14149.86 245
14150.98 267
14152.11 265
14153.23 247
14154.35 248
14155.48 236
14156.60 225
14157.73 233
14158.85 266
14159.98 238
14161.10 252
14162.23 251
14163.35 236
14164.47 297
14165.60 299
14166.72 241
14167.85 232
14168.97 270
14170.10 254
14171.22 230
14172.35 245
14173.47 261
14174.60 271
14175.72 234
14176.85 224
14177.97 261
14179.10 261
14180.22 254
14181.35 237
14182.47 257
14183.60 262
14184.72 248
14185.85 296
14186.98 236
14188.10 230
14189.23 230
14190.35 226
14191.48 228
14192.60 228
14193.73 236
14194.86 255
14195.98 241
14197.11 260
14198.23 249
14199.36 259
14200.49 250
14201.61 242
14202.74 211
14203.86 253
14204.99 233
14206.12 238
14207.24 250
14208.37 241
14209.50 247
14210.62 254
14211.75 227
14212.87 205
14214.00 220
14215.13 223
14216.25 230
14217.38 243
14218.51 251
14219.63 240
14220.76 210
14221.89 231
14223.02 234
14224.14 217
14225.27 218
14226.40 230
14227.52 220
14228.65 249
14229.78 209
14230.91 198
14232.03 214
14233.16 205
14234.29 205
14235.41 208
14236.54 226
14237.67 244
14238.80 247
14239.92 249
14241.05 240
14242.18 237
14243.31 258
14244.44 233
14245.56 198
14246.69 269
14247.82 231
14248.95 227
14250.08 222
14251.20 211
14252.33 207
14253.46 210
14254.59 229
14255.72 225
14256.84 197
14257.97 253
14259.10 226
14260.23 253
14261.36 209
14262.49 201
14263.62 190
14264.74 214
14265.87 195
14267.00 206
14268.13 202
14269.26 221
14270.39 243
14271.52 211
14272.65 208
14273.77 208
14274.90 230
14276.03 178
14277.16 216
14278.29 232
14279.42 184
14280.55 191
14281.68 232
14282.81 218
14283.94 225
14285.07 205
14286.20 228
14287.33 220
14288.45 189
14289.58 227
14290.71 206
14291.84 193
14292.97 211
14294.10 216
14295.23 213
14296.36 204
14297.49 184
14298.62 197
14299.75 216
14300.88 200
14302.01 184
14303.14 229
14304.27 232
14305.40 194
14306.53 211
14307.66 190
14308.79 193
14309.92 202
14311.05 191
14312.19 168
14313.32 189
14314.45 166
14315.58 192
14316.71 210
14317.84 235
14318.97 203
14320.10 232
14321.23 213
14322.36 197
14323.49 202
14324.62 212
14325.75 200
14326.89 199
14328.02 181
14329.15 199
14330.28 200
14331.41 207
14332.54 214
14333.67 189
14334.80 197
14335.94 197
14337.07 206
14338.20 169
14339.33 165
14340.46 162
14341.59 151
14342.73 187
14343.86 177
14344.99 187
14346.12 191
14347.25 179
14348.38 198
14349.52 200
14350.65 195
14351.78 193
14352.91 170
14354.04 167
14355.18 175
14356.31 175
14357.44 177
14358.57 218
14359.71 198
14360.84 220
14361.97 168
14363.10 181
14364.24 217
14365.37 175
14366.50 191
14367.63 199
14368.77 205
14369.90 194
14371.03 186
14372.16 193
14373.30 202
14374.43 188
14375.56 228
14376.70 200
14377.83 182
14378.96 190
14380.10 189
14381.23 229
14382.36 211
14383.50 174
14384.63 191
14385.76 172
14386.90 213
14388.03 192
14389.16 187
14390.30 166
14391.43 199
14392.56 191
14393.70 213
14394.83 200
14395.97 200
14397.10 216
14398.23 194
14399.37 203
14400.50 216
14401.63 227
14402.77 220
14403.90 206
14405.04 208
14406.17 211
14407.31 214
14408.44 196
14409.57 205
14410.71 197
14411.84 210
14412.98 195
14414.11 175
14415.25 172
14416.38 172
14417.52 213
14418.65 204
14419.79 203
14420.92 201
14422.05 189
14423.19 183
14424.32 202
14425.46 184
14426.59 175
14427.73 212
14428.86 188
14430.00 186
14431.14 159
14432.27 183
14433.41 206
14434.54 210
14435.68 208
14436.81 211
14437.95 206
14439.08 202
14440.22 194
14441.35 194
14442.49 219
14443.63 208
14444.76 223
14445.90 199
14447.03 216
14448.17 212
14449.30 197
14450.44 205
14451.58 193
14452.71 191
14453.85 210
14454.98 179
14456.12 190
14457.26 187
14458.39 191
14459.53 182
14460.67 198
14461.80 233
14462.94 193
14464.08 188
14465.21 205
14466.35 207
14467.48 199
14468.62 207
14469.76 216
14470.90 245
14472.03 204
14473.17 213
14474.31 195
14475.44 187
14476.58 186
14477.72 188
14478.85 175
14479.99 212
14481.13 229
14482.27 191
14483.40 204
14484.54 219
14485.68 205
14486.81 191
14487.95 224
14489.09 238
14490.23 230
14491.36 208
14492.50 180
14493.64 238
14494.78 211
14495.92 222
14497.05 205
14498.19 207
14499.33 211
14500.47 232
14501.60 241
14502.74 196
14503.88 244
14505.02 280
14506.16 243
14507.30 234
14508.43 222
14509.57 247
14510.71 231
14511.85 237
14512.99 245
14514.13 282
14515.26 269
14516.40 236
14517.54 218
14518.68 227
14519.82 241
14520.96 250
14522.10 264
14523.23 278
14524.37 233
14525.51 280
14526.65 269
14527.79 249
14528.93 257
14530.07 277
14531.21 266
14532.35 283
14533.49 251
14534.63 241
14535.76 253
14536.90 224
14538.04 247
14539.18 319
14540.32 257
14541.46 261
14542.60 259
14543.74 252
14544.88 241
14546.02 215
14547.16 262
14548.30 254
14549.44 244
14550.58 243
14551.72 235
14552.86 245
14554.00 222
14555.14 248
14556.28 252
14557.42 262
14558.56 236
14559.70 216
14560.84 211
14561.98 235
14563.12 256
14564.26 253
14565.40 240
14566.54 219
14567.68 230
14568.82 226
14569.96 234
14571.11 208
14572.25 200
14573.39 261
14574.53 248
14575.67 228
14576.81 215
14577.95 217
14579.09 226
14580.23 239
14581.37 241
14582.52 209
14583.66 217
14584.80 241
14585.94 243
14587.08 222
14588.22 212
14589.36 227
14590.50 253
14591.65 261
14592.79 230
14593.93 210
14595.07 246
14596.21 228
14597.35 233
14598.50 241
14599.64 253
14600.78 254
14601.92 251
14603.06 201
14604.21 218
14605.35 248
14606.49 251
14607.63 274
14608.77 236
14609.92 253
14611.06 266
14612.20 261
14613.34 242
14614.49 237
14615.63 261
14616.77 256
14617.91 264
14619.06 257
14620.20 282
14621.34 270
14622.48 271
14623.63 278
14624.77 276
14625.91 271
14627.06 266
14628.20 284
14629.34 259
14630.48 269
14631.63 282
14632.77 336
14633.91 315
14635.06 297
14636.20 293
14637.34 279
14638.49 304
14639.63 298
14640.77 273
14641.92 333
14643.06 300
14644.20 266
14645.35 276
14646.49 271
14647.64 285
14648.78 274
14649.92 246
14651.07 229
14652.21 252
14653.35 206
14654.50 251
14655.64 234
14656.79 223
14657.93 216
14659.07 278
14660.22 228
14661.36 223
14662.51 217
14663.65 204
14664.80 226
14665.94 224
14667.09 207
14668.23 201
14669.37 211
14670.52 244
14671.66 223
14672.81 208
14673.95 244
14675.10 227
14676.24 247
14677.39 211
14678.53 219
14679.68 238
14680.82 217
14681.97 227
14683.11 224
14684.26 193
14685.40 234
14686.55 214
14687.69 200
14688.84 210
14689.98 183
14691.13 217
14692.27 207
14693.42 198
14694.57 205
14695.71 206
14696.86 212
14698.00 215
14699.15 175
14700.29 225
14701.44 245
14702.59 210
14703.73 201
14704.88 189
14706.02 198
14707.17 198
14708.32 195
14709.46 201
14710.61 186
14711.75 192
14712.90 191
14714.05 176
14715.19 169
14716.34 173
14717.49 196
14718.63 209
14719.78 197
14720.93 188
14722.07 174
14723.22 194
14724.37 200
14725.51 175
14726.66 157
14727.81 185
14728.95 227
14730.10 201
14731.25 196
14732.39 226
14733.54 204
14734.69 188
14735.84 182
14736.98 193
14738.13 164
14739.28 168
14740.42 178
14741.57 204
14742.72 187
14743.87 201
14745.01 210
14746.16 166
14747.31 204
14748.46 198
14749.61 176
14750.75 197
14751.90 186
14753.05 195
14754.20 183
14755.34 179
14756.49 186
14757.64 179
14758.79 171
14759.94 186
14761.08 195
14762.23 209
14763.38 202
14764.53 175
14765.68 192
14766.83 199
14767.97 180
14769.12 199
14770.27 188
14771.42 194
14772.57 175
14773.72 138
14774.87 183
14776.01 195
14777.16 177
14778.31 164
14779.46 205
14780.61 184
14781.76 179
14782.91 217
14784.06 201
14785.21 194
14786.36 209
14787.50 164
14788.65 184
14789.80 191
14790.95 188
14792.10 201
14793.25 191
14794.40 184
14795.55 144
14796.70 153
14797.85 192
14799.00 207
14800.15 176
14801.30 182
14802.45 176
14803.60 182
14804.75 188
14805.90 206
14807.05 165
14808.20 179
14809.35 164
14810.50 177
14811.65 184
14812.80 167
14813.95 199
14815.10 167
14816.25 142
14817.40 154
14818.55 164
14819.70 184
14820.85 205
14822.00 146
14823.15 170
14824.30 169
14825.45 150
14826.60 200
14827.75 156
14828.91 130
14830.06 140
14831.21 159
14832.36 164
14833.51 160
14834.66 153
14835.81 144
14836.96 152
14838.11 175
14839.26 186
14840.42 198
14841.57 177
14842.72 181
14843.87 177
14845.02 199
14846.17 162
14847.32 156
14848.48 162
14849.63 159
14850.78 146
14851.93 168
14853.08 188
14854.23 175
14855.39 167
14856.54 173
14857.69 214
14858.84 152
14859.99 142
14861.15 157
14862.30 169
14863.45 185
14864.60 140
14865.75 157
14866.91 164
14868.06 155
14869.21 150
14870.36 170
14871.52 186
14872.67 157
14873.82 156
14874.97 165
14876.13 190
14877.28 183
14878.43 134
14879.59 135
14880.74 146
14881.89 143
14883.04 192
14884.20 161
14885.35 180
14886.50 154
14887.66 187
14888.81 184
14889.96 171
14891.12 173
14892.27 163
14893.42 158
14894.58 171
14895.73 196
14896.88 188
14898.04 145
14899.19 156
14900.34 217
14901.50 168
14902.65 149
14903.80 129
14904.96 128
14906.11 161
14907.27 184
14908.42 159
14909.57 177
14910.73 168
14911.88 163
14913.04 163
14914.19 177
14915.34 141
14916.50 176
14917.65 170
14918.81 166
14919.96 169
14921.11 157
14922.27 160
14923.42 155
14924.58 168
14925.73 148
14926.89 185
14928.04 161
14929.20 164
14930.35 184
14931.51 161
14932.66 163
14933.82 163
14934.97 179
14936.13 172
14937.28 162
14938.44 184
14939.59 216
14940.75 198
14941.90 153
14943.06 148
14944.21 183
14945.37 179
14946.52 166
14947.68 153
14948.83 172
14949.99 178
14951.14 173
14952.30 217
14953.46 209
14954.61 199
14955.77 163
14956.92 171
14958.08 148
14959.24 168
14960.39 199
14961.55 204
14962.70 178
14963.86 174
14965.02 189
14966.17 179
14967.33 131
14968.48 137
14969.64 156
14970.80 161
14971.95 153
14973.11 185
14974.27 141
14975.42 147
14976.58 184
14977.74 178
14978.89 166
14980.05 139
14981.21 183
14982.36 151
14983.52 170
14984.68 181
14985.83 147
14986.99 165
14988.15 142
14989.30 176
14990.46 175
14991.62 170
14992.77 172
14993.93 171
14995.09 191
14996.25 153
14997.40 186
14998.56 167
14999.72 173
15000.88 165
15002.03 153
15003.19 169
15004.35 178
15005.51 171
15006.66 169
15007.82 194
15008.98 174
15010.14 153
15011.30 148
15012.45 166
15013.61 158
15014.77 165
15015.93 168
15017.09 178
15018.24 157
15019.40 179
15020.56 176
15021.72 157
15022.88 161
15024.04 159
15025.19 156
15026.35 155
15027.51 135
15028.67 143
15029.83 164
15030.99 163
15032.15 159
15033.30 143
15034.46 146
15035.62 159
15036.78 156
15037.94 145
15039.10 177
15040.26 159
15041.42 164
15042.58 161
15043.73 143
15044.89 119
15046.05 174
15047.21 174
15048.37 172
15049.53 164
15050.69 154
15051.85 182
15053.01 162
15054.17 163
15055.33 178
15056.49 173
15057.65 170
15058.81 154
15059.97 156
15061.13 189
15062.29 158
15063.45 145
15064.61 168
15065.77 143
15066.93 138
15068.09 155
15069.25 188
15070.41 135
15071.57 165
15072.73 164
15073.89 158
15075.05 153
15076.21 171
15077.37 167
15078.53 184
15079.69 158
15080.85 156
15082.01 164
15083.17 190
15084.33 167
15085.49 162
15086.65 146
15087.82 163
15088.98 171
15090.14 179
15091.30 143
15092.46 147
15093.62 155
15094.78 165
15095.94 150
15097.10 140
15098.27 117
15099.43 153
15100.59 162
15101.75 164
15102.91 161
15104.07 149
15105.23 166
15106.40 142
15107.56 149
15108.72 148
15109.88 151
15111.04 154
15112.20 150
15113.37 168
15114.53 133
15115.69 169
15116.85 168
15118.01 147
15119.18 163
15120.34 172
15121.50 157
15122.66 158
15123.82 145
15124.99 147
15126.15 129
15127.31 188
15128.47 185
15129.64 160
15130.80 134
15131.96 131
15133.12 163
15134.29 156
15135.45 143
15136.61 169
15137.77 194
15138.94 159
15140.10 155
15141.26 160
15142.43 157
15143.59 158
15144.75 169
15145.92 165
15147.08 142
15148.24 157
15149.41 162
15150.57 177
15151.73 132
15152.90 140
15154.06 151
15155.22 174
15156.39 192
15157.55 159
15158.71 179
15159.88 151
15161.04 145
15162.20 152
15163.37 173
15164.53 143
15165.70 157
15166.86 160
15168.02 159
15169.19 153
15170.35 161
15171.52 142
15172.68 161
15173.84 162
15175.01 169
15176.17 171
15177.34 165
15178.50 170
15179.66 159
15180.83 150
15181.99 161
15183.16 163
15184.32 174
15185.49 165
15186.65 154
15187.82 206
15188.98 189
15190.15 172
15191.31 152
15192.48 174
15193.64 178
15194.81 170
15195.97 151
15197.14 142
15198.30 169
15199.47 166
15200.63 179
15201.80 137
15202.96 154
15204.13 173
15205.29 166
15206.46 149
15207.62 211
15208.79 166
15209.96 183
15211.12 167
15212.29 204
15213.45 175
15214.62 190
15215.78 199
15216.95 183
15218.12 176
15219.28 147
15220.45 206
15221.61 223
15222.78 171
15223.95 163
15225.11 175
15226.28 170
15227.44 173
15228.61 166
15229.78 177
15230.94 171
15232.11 165
15233.28 162
15234.44 188
15235.61 191
15236.78 191
15237.94 211
15239.11 203
15240.28 199
15241.44 173
15242.61 191
15243.78 195
15244.94 192
15246.11 195
15247.28 165
15248.44 176
15249.61 184
15250.78 200
15251.95 160
15253.11 173
15254.28 197
15255.45 199
15256.61 178
15257.78 164
15258.95 163
15260.12 183
15261.28 165
15262.45 143
15263.62 151
15264.79 187
15265.95 163
15267.12 148
15268.29 172
15269.46 162
15270.63 179
15271.79 162
15272.96 159
15274.13 151
15275.30 166
15276.47 160
15277.63 170
15278.80 196
15279.97 172
15281.14 169
15282.31 167
15283.48 169
15284.64 143
15285.81 182
15286.98 163
15288.15 154
15289.32 140
15290.49 157
15291.66 165
15292.82 178
15293.99 177
15295.16 175
15296.33 170
15297.50 176
15298.67 171
15299.84 164
15301.01 181
15302.18 155
15303.35 172
15304.51 145
15305.68 153
15306.85 134
15308.02 170
15309.19 170
15310.36 145
15311.53 173
15312.70 167
15313.87 162
15315.04 168
15316.21 162
15317.38 145
15318.55 173
15319.72 162
15320.89 143
15322.06 184
15323.23 159
15324.40 170
15325.57 167
15326.74 148
15327.91 194
15329.08 145
15330.25 151
15331.42 168
15332.59 170
15333.76 180
15334.93 155
15336.10 140
15337.27 159
15338.44 161
15339.61 174
15340.78 171
15341.95 187
15343.12 175
15344.29 158
15345.47 145
15346.64 146
15347.81 163
15348.98 176
15350.15 200
15351.32 152
15352.49 142
15353.66 151
15354.83 165
15356.00 150
15357.18 173
15358.35 178
15359.52 175
15360.69 149
15361.86 137
15363.03 132
15364.20 149
15365.38 160
15366.55 152
15367.72 164
15368.89 138
15370.06 144
15371.23 148
15372.41 166
15373.58 157
15374.75 176
15375.92 144
15377.09 165
15378.26 163
15379.44 176
15380.61 167
15381.78 180
15382.95 174
15384.13 145
15385.30 160
15386.47 167
15387.64 142
15388.82 142
15389.99 173
15391.16 154
15392.33 157
15393.51 180
15394.68 163
15395.85 168
15397.02 146
15398.20 157
15399.37 134
15400.54 172
15401.71 151
15402.89 164
15404.06 177
15405.23 171
15406.41 157
15407.58 144
15408.75 161
15409.93 152
15411.10 173
15412.27 168
15413.45 170
15414.62 163
15415.79 172
15416.97 175
15418.14 155
15419.31 152
15420.49 171
15421.66 148
15422.84 134
15424.01 145
15425.18 171
15426.36 159
15427.53 145
15428.70 156
15429.88 165
15431.05 157
15432.23 149
15433.40 191
15434.57 157
15435.75 161
15436.92 143
15438.10 128
15439.27 184
15440.45 190
15441.62 165
15442.80 158
15443.97 164
15445.14 170
15446.32 143
15447.49 150
15448.67 150
15449.84 150
15451.02 155
15452.19 171
15453.37 166
15454.54 170
15455.72 154
15456.89 150
15458.07 147
15459.24 170
15460.42 157
15461.59 152
15462.77 163
15463.94 154
15465.12 151
15466.29 164
15467.47 154
15468.65 147
15469.82 146
15471.00 167
15472.17 133
15473.35 139
15474.52 159
15475.70 161
15476.88 159
15478.05 194
15479.23 166
15480.40 152
15481.58 149
15482.76 169
15483.93 168
15485.11 176
15486.28 152
15487.46 156
15488.64 174
15489.81 149
15490.99 163
15492.16 143
15493.34 153
15494.52 145
15495.69 180
15496.87 149
15498.05 147
15499.22 174
15500.40 152
15501.58 135
15502.75 135
15503.93 133
15505.11 150
15506.28 158
15507.46 139
15508.64 160
15509.82 153
15510.99 116
15512.17 127
15513.35 154
15514.52 156
15515.70 141
15516.88 161
15518.06 162
15519.23 194
15520.41 172
15521.59 170
15522.77 154
15523.94 157
15525.12 165
15526.30 159
15527.48 156
15528.65 140
15529.83 176
15531.01 174
15532.19 152
15533.37 142
15534.54 153
15535.72 150
15536.90 129
15538.08 132
15539.26 154
15540.44 164
15541.61 154
15542.79 124
15543.97 149
15545.15 148
15546.33 159
15547.51 155
15548.68 157
15549.86 153
15551.04 182
15552.22 208
15553.40 175
15554.58 164
15555.76 158
15556.93 178
15558.11 166
15559.29 136
15560.47 155
15561.65 156
15562.83 186
15564.01 162
15565.19 180
15566.37 155
15567.55 171
15568.73 164
15569.91 179
15571.08 171
15572.26 170
15573.44 188
15574.62 184
15575.80 156
15576.98 162
15578.16 176
15579.34 168
15580.52 163
15581.70 169
15582.88 176
15584.06 150
15585.24 136
15586.42 146
15587.60 162
15588.78 159
15589.96 164
15591.14 194
15592.32 169
15593.50 174
15594.68 194
15595.86 166
15597.04 162
15598.22 181
15599.40 139
15600.58 187
15601.76 183
15602.95 171
15604.13 189
15605.31 206
15606.49 176
15607.67 161
15608.85 169
15610.03 170
15611.21 187
15612.39 143
15613.57 166
15614.75 166
15615.93 186
15617.12 194
15618.30 182
15619.48 160
15620.66 202
15621.84 167
15623.02 177
15624.20 199
15625.38 159
15626.57 179
15627.75 203
15628.93 191
15630.11 215
15631.29 210
15632.47 185
15633.66 195
15634.84 202
15636.02 192
15637.20 187
15638.38 197
15639.57 186
15640.75 175
15641.93 171
15643.11 191
15644.29 205
15645.48 171
15646.66 200
15647.84 200
15649.02 187
15650.21 174
15651.39 204
15652.57 187
15653.75 196
15654.94 171
15656.12 179
15657.30 195
15658.48 179
15659.67 189
15660.85 199
15662.03 195
15663.22 189
15664.40 213
15665.58 180
15666.76 183
15667.95 249
15669.13 219
15670.31 195
15671.50 182
15672.68 178
15673.86 171
15675.05 170
15676.23 219
15677.41 195
15678.60 229
15679.78 198
15680.96 160
15682.15 172
15683.33 162
15684.51 203
15685.70 173
15686.88 185
15688.07 175
15689.25 195
15690.43 195
15691.62 170
15692.80 179
15693.99 196
15695.17 193
15696.35 189
15697.54 184
15698.72 204
15699.91 178
15701.09 196
15702.28 187
15703.46 194
15704.64 195
15705.83 209
15707.01 204
15708.20 176
15709.38 156
15710.57 189
15711.75 170
15712.94 176
15714.12 205
15715.31 164
15716.49 219
15717.68 214
15718.86 175
15720.05 189
15721.23 195
15722.42 234
15723.60 239
15724.79 198
15725.97 190
15727.16 196
15728.34 223
15729.53 216
15730.71 184
15731.90 159
15733.08 183
15734.27 234
15735.46 187
15736.64 167
15737.83 160
15739.01 180
15740.20 203
15741.39 188
15742.57 192
15743.76 208
15744.94 215
15746.13 231
15747.31 213
15748.50 209
15749.69 199
15750.87 208
15752.06 200
15753.25 193
15754.43 207
15755.62 240
15756.81 243
15757.99 260
15759.18 196
15760.36 190
15761.55 203
15762.74 214
15763.92 217
15765.11 203
15766.30 211
15767.49 215
15768.67 211
15769.86 225
15771.05 204
15772.23 216
15773.42 189
15774.61 192
15775.79 170
15776.98 182
15778.17 168
15779.36 214
15780.54 162
15781.73 180
15782.92 193
15784.11 197
15785.29 202
15786.48 190
15787.67 199
15788.86 150
15790.04 206
15791.23 198
15792.42 217
15793.61 174
15794.79 186
15795.98 195
15797.17 170
15798.36 176
15799.55 179
15800.73 191
15801.92 157
15803.11 191
15804.30 170
15805.49 181
15806.68 170
15807.86 154
15809.05 184
15810.24 173
15811.43 182
15812.62 174
15813.81 159
15815.00 199
15816.18 189
15817.37 175
15818.56 148
15819.75 158
15820.94 175
15822.13 191
15823.32 201
15824.51 139
15825.70 193
15826.88 186
15828.07 191
15829.26 176
15830.45 159
15831.64 167
15832.83 169
15834.02 175
15835.21 192
15836.40 166
15837.59 195
15838.78 182
15839.97 191
15841.16 168
15842.35 162
15843.54 176
15844.73 193
15845.92 178
15847.11 156
15848.30 170
15849.49 196
15850.68 179
15851.87 157
15853.06 154
15854.25 148
15855.44 162
15856.63 186
15857.82 142
15859.01 180
15860.20 194
15861.39 175
15862.58 195
15863.77 169
15864.96 143
15866.15 172
15867.34 178
15868.53 169
15869.72 143
15870.91 160
15872.10 178
15873.29 153
15874.48 176
15875.68 187
15876.87 170
15878.06 168
15879.25 183
15880.44 150
15881.63 170
15882.82 162
15884.01 203
15885.20 184
15886.40 162
15887.59 203
15888.78 180
15889.97 177
15891.16 169
15892.35 159
15893.54 163
15894.74 173
15895.93 156
15897.12 158
15898.31 182
15899.50 179
15900.70 179
15901.89 183
15903.08 151
15904.27 163
15905.46 158
15906.66 206
15907.85 172
15909.04 150
15910.23 165
15911.42 174
15912.62 185
15913.81 163
15915.00 190
15916.19 168
15917.39 183
15918.58 163
15919.77 152
15920.96 165
15922.16 200
15923.35 194
15924.54 184
15925.73 176
15926.93 173
15928.12 203
15929.31 210
15930.51 180
15931.70 179
15932.89 182
15934.09 199
15935.28 169
15936.47 167
15937.67 212
15938.86 179
15940.05 181
15941.25 190
15942.44 176
15943.63 186
15944.83 167
15946.02 187
15947.21 182
15948.41 178
15949.60 162
15950.79 181
15951.99 181
15953.18 158
15954.38 129
15955.57 149
15956.76 139
15957.96 155
15959.15 136
15960.35 153
15961.54 176
15962.73 134
15963.93 149
15965.12 173
15966.32 143
15967.51 146
15968.71 147
15969.90 165
15971.09 148
15972.29 160
15973.48 173
15974.68 156
15975.87 160
15977.07 138
15978.26 139
15979.46 170
15980.65 136
15981.85 155
15983.04 163
15984.24 141
15985.43 149
15986.63 176
15987.82 175
15989.02 145
15990.21 163
15991.41 161
15992.60 145
15993.80 130
15994.99 158
15996.19 173
15997.39 151
15998.58 153
15999.78 150
16000.97 159
16002.17 164
16003.36 150
16004.56 132
16005.76 146
16006.95 166
16008.15 159
16009.34 159
16010.54 150
16011.73 142
16012.93 170
16014.13 170
16015.32 152
16016.52 122
16017.72 154
16018.91 157
16020.11 124
16021.30 143
16022.50 131
16023.70 149
16024.89 168
16026.09 133
16027.29 136
16028.48 150
16029.68 157
16030.88 147
16032.07 150
16033.27 134
16034.47 132
16035.67 134
16036.86 140
16038.06 148
16039.26 156
16040.45 173
16041.65 168
16042.85 146
16044.04 131
16045.24 161
16046.44 141
16047.64 124
16048.83 136
16050.03 149
16051.23 155
16052.43 165
16053.62 143
16054.82 172
16056.02 133
16057.22 129
16058.42 159
16059.61 156
16060.81 134
16062.01 130
16063.21 155
16064.41 166
16065.60 122
16066.80 143
16068.00 155
16069.20 138
16070.40 127
16071.59 165
16072.79 189
16073.99 141
16075.19 150
16076.39 164
16077.59 166
16078.78 141
16079.98 154
16081.18 141
16082.38 140
16083.58 142
16084.78 125
16085.98 143
16087.18 129
16088.37 129
16089.57 138
16090.77 137
16091.97 127
16093.17 153
16094.37 138
16095.57 155
16096.77 152
16097.97 154
16099.17 162
16100.37 169
16101.57 146
16102.77 122
16103.96 140
16105.16 108
16106.36 128
16107.56 127
16108.76 128
16109.96 139
16111.16 130
16112.36 187
16113.56 156
16114.76 140
16115.96 146
16117.16 142
16118.36 133
16119.56 131
16120.76 130
16121.96 122
16123.16 140
16124.36 134
16125.56 155
16126.76 154
16127.96 172
16129.16 136
16130.37 161
16131.57 161
16132.77 144
16133.97 123
16135.17 124
16136.37 139
16137.57 143
16138.77 138
16139.97 130
16141.17 155
16142.37 133
16143.57 128
16144.77 145
16145.98 143
16147.18 145
16148.38 132
16149.58 143
16150.78 127
16151.98 146
16153.18 139
16154.38 165
16155.59 165
16156.79 124
16157.99 164
16159.19 165
16160.39 143
16161.59 132
16162.80 144
16164.00 144
16165.20 160
16166.40 171
16167.60 121
16168.80 128
16170.01 157
16171.21 165
16172.41 167
16173.61 135
16174.81 129
16176.02 146
16177.22 138
16178.42 127
16179.62 142
16180.83 135
16182.03 133
16183.23 182
16184.43 124
16185.64 132
16186.84 165
16188.04 167
16189.24 124
16190.45 120
16191.65 150
16192.85 140
16194.06 153
16195.26 156
16196.46 138
16197.66 146
16198.87 154
16200.07 166
16201.27 182
16202.48 145
16203.68 165
16204.88 160
16206.09 154
16207.29 163
16208.49 148
16209.70 157
16210.90 150
16212.10 158
16213.31 138
16214.51 134
16215.71 160
16216.92 137
16218.12 122
16219.33 129
16220.53 131
16221.73 152
16222.94 138
16224.14 146
16225.35 148
16226.55 142
16227.75 134
16228.96 135
16230.16 149
16231.37 155
16232.57 146
16233.77 176
16234.98 150
16236.18 119
16237.39 158
16238.59 141
16239.80 125
16241.00 132
16242.21 175
16243.41 159
16244.62 149
16245.82 135
16247.03 135
16248.23 161
16249.44 148
16250.64 146
16251.85 125
16253.05 141
16254.26 132
16255.46 138
16256.67 160
16257.87 153
16259.08 131
16260.28 139
16261.49 140
16262.69 148
16263.90 143
16265.10 155
16266.31 159
16267.51 106
16268.72 165
16269.93 155
16271.13 134
16272.34 148
16273.54 141
16274.75 149
16275.96 164
16277.16 158
16278.37 154
16279.57 147
16280.78 126
16281.99 149
16283.19 123
16284.40 140
16285.60 152
16286.81 155
16288.02 160
16289.22 150
16290.43 136
16291.64 148
16292.84 141
16294.05 148
16295.26 136
16296.46 154
16297.67 151
16298.88 163
16300.08 150
16301.29 111
16302.50 127
16303.70 132
16304.91 178
16306.12 148
16307.32 147
16308.53 136
16309.74 173
16310.95 173
16312.15 146
16313.36 161
16314.57 180
16315.78 159
16316.98 166
16318.19 140
16319.40 166
16320.61 142
16321.81 144
16323.02 142
16324.23 162
16325.44 131
16326.64 144
16327.85 152
16329.06 137
16330.27 140
16331.48 128
16332.68 125
16333.89 139
16335.10 148
16336.31 112
16337.52 117
16338.72 115
16339.93 122
16341.14 121
16342.35 162
16343.56 135
16344.77 121
16345.98 140
16347.18 129
16348.39 138
16349.60 147
16350.81 142
16352.02 136
16353.23 131
16354.44 161
16355.65 140
16356.85 122
16358.06 147
16359.27 130
16360.48 125
16361.69 121
16362.90 128
16364.11 167
16365.32 168
16366.53 111
16367.74 122
16368.95 142
16370.16 132
16371.36 142
16372.57 139
16373.78 126
16374.99 133
16376.20 125
16377.41 130
16378.62 161
16379.83 140
16381.04 159
16382.25 137
16383.46 146
16384.67 125
16385.88 118
16387.09 150
16388.30 145
16389.51 132
16390.72 109
16391.93 135
16393.14 150
16394.35 140
16395.56 117
16396.77 117
16397.98 120
16399.19 141
16400.41 155
16401.62 145
16402.83 137
16404.04 120
16405.25 128
16406.46 120
16407.67 138
16408.88 154
16410.09 148
16411.30 151
16412.51 153
16413.72 136
16414.94 135
16416.15 118
16417.36 119
16418.57 138
16419.78 117
16420.99 121
16422.20 127
16423.41 141
16424.63 144
16425.84 132
16427.05 105
16428.26 127
16429.47 128
16430.68 121
16431.90 125
16433.11 123
16434.32 159
16435.53 158
16436.74 151
16437.95 154
16439.17 122
16440.38 127
16441.59 119
16442.80 112
16444.01 139
16445.23 130
16446.44 110
16447.65 133
16448.86 136
16450.08 136
16451.29 152
16452.50 123
16453.71 130
16454.93 170
16456.14 145
16457.35 127
16458.56 124
16459.78 153
16460.99 152
16462.20 120
16463.42 138
16464.63 128
16465.84 145
16467.05 114
16468.27 110
16469.48 133
16470.69 107
16471.91 141
16473.12 149
16474.33 127
16475.55 104
16476.76 136
16477.97 144
16479.19 127
16480.40 129
16481.61 125
16482.83 151
16484.04 128
16485.25 139
16486.47 125
16487.68 137
16488.90 115
16490.11 120
16491.32 143
16492.54 151
16493.75 118
16494.97 129
16496.18 119
16497.39 130
16498.61 152
16499.82 117
16501.04 122
16502.25 114
16503.47 115
16504.68 144
16505.89 134
16507.11 120
16508.32 111
16509.54 115
16510.75 130
16511.97 129
16513.18 130
16514.40 103
16515.61 120
16516.83 119
16518.04 119
16519.26 141
16520.47 130
16521.69 121
16522.90 127
16524.12 128
16525.33 135
16526.55 131
16527.76 141
16528.98 135
16530.19 154
16531.41 138
16532.62 116
16533.84 131
16535.05 142
16536.27 133
16537.49 132
16538.70 112
16539.92 117
16541.13 119
16542.35 113
16543.56 142
16544.78 130
16546.00 134
16547.21 117
16548.43 131
16549.64 106
16550.86 147
16552.08 131
16553.29 133
16554.51 136
16555.73 135
16556.94 142
16558.16 137
16559.37 141
16560.59 120
16561.81 120
16563.02 113
16564.24 132
16565.46 146
16566.67 136
16567.89 158
16569.11 152
16570.32 144
16571.54 134
16572.76 166
16573.98 151
16575.19 125
16576.41 142
16577.63 144
16578.84 146
16580.06 131
16581.28 144
16582.50 150
16583.71 140
16584.93 131
16586.15 136
16587.36 167
16588.58 139
16589.80 138
16591.02 157
16592.24 148
16593.45 143
16594.67 124
16595.89 125
16597.11 116
16598.32 130
16599.54 145
16600.76 136
16601.98 140
16603.20 120
16604.41 137
16605.63 148
16606.85 106
16608.07 113
16609.29 121
16610.51 144
16611.72 142
16612.94 139
16614.16 121
16615.38 119
16616.60 115
16617.82 109
16619.03 132
16620.25 113
16621.47 110
16622.69 136
16623.91 139
16625.13 113
16626.35 109
16627.57 117
16628.79 136
16630.00 133
16631.22 146
16632.44 124
16633.66 106
16634.88 158
16636.10 134
16637.32 115
16638.54 125
16639.76 129
16640.98 116
16642.20 130
16643.42 154
16644.64 106
16645.86 118
16647.08 134
16648.30 119
16649.51 121
16650.73 110
16651.95 111
16653.17 113
16654.39 98
16655.61 115
16656.83 110
16658.05 138
16659.27 120
16660.49 121
16661.71 118
16662.93 121
16664.16 126
16665.38 115
16666.60 106
16667.82 105
16669.04 127
16670.26 123
16671.48 121
16672.70 137
16673.92 150
16675.14 116
16676.36 117
16677.58 102
16678.80 113
16680.02 134
16681.24 129
16682.46 112
16683.69 130
16684.91 125
16686.13 127
16687.35 107
16688.57 105
16689.79 124
16691.01 127
16692.23 145
16693.46 133
16694.68 136
16695.90 136
16697.12 136
16698.34 141
16699.56 122
16700.78 112
16702.01 121
16703.23 141
16704.45 126
16705.67 117
16706.89 93
16708.12 117
16709.34 95
16710.56 89
16711.78 112
16713.00 119
16714.23 131
16715.45 124
16716.67 100
16717.89 96
16719.11 125
16720.34 118
16721.56 112
16722.78 96
16724.00 93
16725.23 116
16726.45 101
16727.67 99
16728.89 111
16730.12 118
16731.34 125
16732.56 113
16733.79 106
16735.01 144
16736.23 124
16737.45 112
16738.68 109
16739.90 114
16741.12 121
16742.35 117
16743.57 123
16744.79 137
16746.02 102
16747.24 107
16748.46 127
16749.69 133
16750.91 100
16752.13 110
16753.36 132
16754.58 124
16755.80 122
16757.03 137
16758.25 136
16759.48 111
16760.70 107
16761.92 134
16763.15 106
16764.37 106
16765.60 150
16766.82 99
16768.04 140
16769.27 124
16770.49 126
16771.72 116
16772.94 126
16774.16 105
16775.39 125
16776.61 123
16777.84 125
16779.06 101
16780.29 95
16781.51 103
16782.74 116
16783.96 106
16785.19 111
16786.41 128
16787.64 99
16788.86 99
16790.09 121
16791.31 119
16792.54 105
16793.76 117
16794.99 139
16796.21 130
16797.44 126
16798.66 112
16799.89 122
16801.11 121
16802.34 118
16803.56 115
16804.79 115
16806.01 128
16807.24 122
16808.46 105
16809.69 102
16810.92 116
16812.14 105
16813.37 119
16814.59 114
16815.82 118
16817.04 125
16818.27 125
16819.50 119
16820.72 110
16821.95 130
16823.17 127
16824.40 105
16825.63 107
16826.85 142
16828.08 120
16829.31 121
16830.53 126
16831.76 116
16832.99 125
16834.21 100
16835.44 115
16836.67 111
16837.89 107
16839.12 122
16840.35 101
16841.57 112
16842.80 124
16844.03 109
16845.25 117
16846.48 129
16847.71 123
16848.93 119
16850.16 132
16851.39 134
16852.62 117
16853.84 128
16855.07 144
16856.30 111
16857.52 112
16858.75 140
16859.98 105
16861.21 125
16862.43 124
16863.66 151
16864.89 142
16866.12 109
16867.35 117
16868.57 107
16869.80 109
16871.03 142
16872.26 123
16873.48 122
16874.71 126
16875.94 121
16877.17 157
16878.40 134
16879.63 149
16880.85 121
16882.08 143
16883.31 117
16884.54 138
16885.77 134
16887.00 133
16888.22 171
16889.45 163
16890.68 124
16891.91 127
16893.14 123
16894.37 136
16895.60 118
16896.82 127
16898.05 128
16899.28 133
16900.51 136
16901.74 121
16902.97 146
16904.20 142
16905.43 125
16906.66 146
16907.89 115
16909.12 127
16910.34 145
16911.57 139
16912.80 152
16914.03 159
16915.26 121
16916.49 97
16917.72 112
16918.95 111
16920.18 101
16921.41 118
16922.64 135
16923.87 131
16925.10 129
16926.33 113
16927.56 121
16928.79 102
16930.02 111
16931.25 145
16932.48 138
16933.71 144
16934.94 127
16936.17 125
16937.40 151
16938.63 148
16939.86 119
16941.09 132
16942.32 111
16943.55 118
16944.78 130
16946.01 136
16947.24 117
16948.48 138
16949.71 115
16950.94 136
16952.17 121
16953.40 116
16954.63 100
16955.86 113
16957.09 111
16958.32 131
16959.55 120
16960.79 121
16962.02 122
16963.25 117
16964.48 113
16965.71 127
16966.94 123
16968.17 101
16969.40 142
16970.64 129
16971.87 112
16973.10 103
16974.33 119
16975.56 112
16976.79 121
16978.03 131
16979.26 132
16980.49 128
16981.72 112
16982.95 103
16984.19 123
16985.42 139
16986.65 122
16987.88 122
16989.11 112
16990.35 131
16991.58 156
16992.81 126
16994.04 103
16995.28 104
16996.51 141
16997.74 140
16998.97 108
17000.21 113
17001.44 126
17002.67 118
17003.90 114
17005.14 125
17006.37 131
17007.60 112
17008.84 103
17010.07 102
17011.30 111
17012.53 108
17013.77 147
17015.00 125
17016.23 114
17017.47 95
17018.70 129
17019.93 120
17021.17 117
17022.40 118
17023.63 132
17024.87 136
17026.10 131
17027.33 111
17028.57 96
17029.80 133
17031.04 85
17032.27 115
17033.50 133
17034.74 123
17035.97 125
17037.20 105
17038.44 110
17039.67 94
17040.91 105
17042.14 99
17043.37 126
17044.61 117
17045.84 125
17047.08 131
17048.31 95
17049.55 83
17050.78 105
17052.02 131
17053.25 126
17054.48 114
17055.72 114
17056.95 102
17058.19 104
17059.42 120
17060.66 104
17061.89 107
17063.13 125
17064.36 128
17065.60 138
17066.83 148
17068.07 168
17069.30 168
17070.54 139
17071.77 110
17073.01 128
17074.24 115
17075.48 113
17076.71 126
17077.95 86
17079.19 114
17080.42 106
17081.66 117
17082.89 131
17084.13 111
17085.36 121
17086.60 115
17087.83 117
17089.07 123
17090.31 108
17091.54 113
17092.78 133
17094.01 109
17095.25 117
17096.49 118
17097.72 112
17098.96 113
17100.19 87
17101.43 95
17102.67 132
17103.90 125
17105.14 113
17106.38 104
17107.61 120
17108.85 143
17110.09 121
17111.32 117
17112.56 115
17113.80 129
17115.03 130
17116.27 113
17117.51 99
17118.74 114
17119.98 109
17121.22 105
17122.45 110
17123.69 99
17124.93 91
17126.17 113
17127.40 143
17128.64 106
17129.88 127
17131.12 120
17132.35 97
17133.59 96
17134.83 122
17136.07 97
17137.30 125
17138.54 123
17139.78 107
17141.02 115
17142.25 123
17143.49 116
17144.73 111
17145.97 125
17147.20 122
17148.44 117
17149.68 113
17150.92 88
17152.16 86
17153.40 97
17154.63 138
17155.87 147
17157.11 118
17158.35 106
17159.59 123
17160.83 127
17162.06 132
17163.30 127
17164.54 97
17165.78 110
17167.02 124
17168.26 130
17169.50 125
17170.73 95
17171.97 129
17173.21 95
17174.45 110
17175.69 97
17176.93 104
17178.17 128
17179.41 98
17180.65 91
17181.89 90
17183.12 114
17184.36 110
17185.60 121
17186.84 137
17188.08 123
17189.32 98
17190.56 112
17191.80 98
17193.04 101
17194.28 96
17195.52 100
17196.76 104
17198.00 115
17199.24 124
17200.48 99
17201.72 108
17202.96 101
17204.20 122
17205.44 133
17206.68 120
17207.92 111
17209.16 133
17210.40 126
17211.64 117
17212.88 111
17214.12 120
17215.36 123
17216.60 94
17217.84 128
17219.08 97
17220.32 106
17221.56 125
17222.80 117
17224.04 135
17225.29 116
17226.53 122
17227.77 112
17229.01 111
17230.25 117
17231.49 107
17232.73 126
17233.97 124
17235.21 123
17236.45 107
17237.70 103
17238.94 116
17240.18 110
17241.42 115
17242.66 123
17243.90 119
17245.14 124
17246.39 100
17247.63 100
17248.87 130
17250.11 107
17251.35 94
17252.59 74
17253.84 103
17255.08 115
17256.32 120
17257.56 123
17258.80 118
17260.05 107
17261.29 104
17262.53 96
17263.77 103
17265.01 105
17266.26 98
17267.50 120
17268.74 123
17269.98 108
17271.23 126
17272.47 110
17273.71 106
17274.95 111
17276.20 112
17277.44 119
17278.68 131
17279.92 135
17281.17 143
17282.41 128
17283.65 124
17284.90 116
17286.14 121
17287.38 115
17288.62 103
17289.87 118
17291.11 102
17292.35 113
17293.60 106
17294.84 89
17296.08 114
17297.33 120
17298.57 109
17299.81 104
17301.06 122
17302.30 124
17303.54 95
17304.79 119
17306.03 132
17307.28 101
17308.52 102
17309.76 125
17311.01 120
17312.25 113
17313.49 120
17314.74 103
17315.98 104
17317.23 110
17318.47 120
17319.72 118
17320.96 115
17322.20 111
17323.45 101
17324.69 96
17325.94 130
17327.18 110
17328.43 99
17329.67 108
17330.91 93
17332.16 96
17333.40 145
17334.65 100
17335.89 111
17337.14 128
17338.38 105
17339.63 90
17340.87 104
17342.12 119
17343.36 97
17344.61 110
17345.85 93
17347.10 106
17348.34 98
17349.59 102
17350.83 102
17352.08 97
17353.33 119
17354.57 117
17355.82 112
17357.06 110
17358.31 123
17359.55 123
17360.80 132
17362.04 94
17363.29 95
17364.54 109
17365.78 116
17367.03 117
17368.27 106
17369.52 100
17370.77 94
17372.01 124
17373.26 102
17374.50 89
17375.75 94
17377.00 120
17378.24 97
17379.49 99
17380.74 118
17381.98 114
17383.23 104
17384.47 100
17385.72 116
17386.97 120
17388.21 114
17389.46 108
17390.71 121
17391.95 124
17393.20 114
17394.45 125
17395.70 99
17396.94 112
17398.19 116
17399.44 110
17400.68 123
17401.93 105
17403.18 95
17404.42 125
17405.67 109
17406.92 105
17408.17 133
17409.41 115
17410.66 108
17411.91 118
17413.16 126
17414.40 126
17415.65 94
17416.90 116
17418.15 106
17419.40 122
17420.64 110
17421.89 101
17423.14 105
17424.39 136
17425.63 107
17426.88 121
17428.13 119
17429.38 126
17430.63 122
17431.88 135
17433.12 130
17434.37 90
17435.62 109
17436.87 117
17438.12 106
17439.37 102
17440.61 127
17441.86 137
17443.11 118
17444.36 122
17445.61 141
17446.86 119
17448.11 133
17449.36 104
17450.60 105
17451.85 130
17453.10 105
17454.35 115
17455.60 103
17456.85 99
17458.10 103
17459.35 100
17460.60 119
17461.85 107
17463.10 102
17464.34 151
17465.59 145
17466.84 97
17468.09 115
17469.34 127
17470.59 117
17471.84 125
17473.09 128
17474.34 102
17475.59 129
17476.84 101
17478.09 107
17479.34 136
17480.59 122
17481.84 96
17483.09 100
17484.34 150
17485.59 130
17486.84 105
17488.09 105
17489.34 125
17490.59 110
17491.84 106
17493.09 105
17494.34 114
17495.59 108
17496.84 104
17498.10 114
17499.35 116
17500.60 138
17501.85 119
17503.10 115
17504.35 111
17505.60 140
17506.85 129
17508.10 129
17509.35 156
17510.60 147
17511.86 131
17513.11 125
17514.36 115
17515.61 127
17516.86 134
17518.11 114
17519.36 142
17520.61 135
17521.87 131
17523.12 126
17524.37 142
17525.62 124
17526.87 142
17528.12 145
17529.38 127
17530.63 137
17531.88 124
17533.13 134
17534.38 115
17535.63 121
17536.89 124
17538.14 145
17539.39 97
17540.64 129
17541.89 121
17543.15 148
17544.40 129
17545.65 117
17546.90 100
17548.16 156
17549.41 123
17550.66 118
17551.91 144
17553.17 128
17554.42 116
17555.67 124
17556.92 103
17558.18 123
17559.43 148
17560.68 123
17561.94 125
17563.19 119
17564.44 137
17565.69 140
17566.95 142
17568.20 110
17569.45 114
17570.71 144
17571.96 115
17573.21 143
17574.47 154
17575.72 157
17576.97 117
17578.23 122
17579.48 106
17580.73 132
17581.99 108
17583.24 116
17584.50 129
17585.75 137
17587.00 148
17588.26 147
17589.51 106
17590.76 127
17592.02 120
17593.27 134
17594.53 168
17595.78 135
17597.04 134
17598.29 118
17599.54 142
17600.80 124
17602.05 125
17603.31 126
17604.56 118
17605.82 125
17607.07 156
17608.32 114
17609.58 97
17610.83 103
17612.09 128
17613.34 124
17614.60 124
17615.85 119
17617.11 106
17618.36 125
17619.62 160
17620.87 115
17622.13 116
17623.38 127
17624.64 113
17625.89 114
17627.15 117
17628.40 109
17629.66 131
17630.91 111
17632.17 117
17633.43 142
17634.68 118
17635.94 109
17637.19 132
17638.45 117
17639.70 114
17640.96 122
17642.21 122
17643.47 125
17644.73 112
17645.98 138
17647.24 108
17648.49 114
17649.75 114
17651.01 115
17652.26 96
17653.52 107
17654.77 125
17656.03 104
17657.29 93
17658.54 115
17659.80 110
17661.06 129
17662.31 109
17663.57 95
17664.83 125
17666.08 118
17667.34 134
17668.60 111
17669.85 150
17671.11 122
17672.37 105
17673.62 110
17674.88 124
17676.14 121
17677.39 124
17678.65 127
17679.91 120
17681.17 124
17682.42 127
17683.68 107
17684.94 122
17686.19 139
17687.45 151
17688.71 121
17689.97 114
17691.22 118
17692.48 90
17693.74 123
17695.00 107
17696.26 122
17697.51 114
17698.77 109
17700.03 135
17701.29 105
17702.54 107
17703.80 103
17705.06 118
17706.32 111
17707.58 92
17708.83 109
17710.09 119
17711.35 131
17712.61 121
17713.87 101
17715.13 91
17716.38 91
17717.64 127
17718.90 132
17720.16 94
17721.42 129
17722.68 139
17723.94 132
17725.19 104
17726.45 111
17727.71 105
17728.97 136
17730.23 103
17731.49 107
17732.75 101
17734.01 113
17735.27 112
17736.53 97
17737.78 104
17739.04 99
17740.30 113
17741.56 102
17742.82 123
17744.08 99
17745.34 111
17746.60 144
17747.86 123
17749.12 93
17750.38 97
17751.64 136
17752.90 130
17754.16 120
17755.42 98
17756.68 97
17757.94 104
17759.20 130
17760.46 135
17761.72 116
17762.98 109
17764.24 105
17765.50 91
17766.76 123
17768.02 117
17769.28 101
17770.54 100
17771.80 112
17773.06 96
17774.32 125
17775.58 119
17776.84 106
17778.10 126
17779.36 110
17780.62 103
17781.88 126
17783.15 117
17784.41 147
17785.67 112
17786.93 128
17788.19 119
17789.45 92
17790.71 117
17791.97 107
17793.23 125
17794.49 123
17795.76 124
17797.02 109
17798.28 108
17799.54 120
17800.80 110
17802.06 121
17803.32 95
17804.59 108
17805.85 114
17807.11 130
17808.37 112
17809.63 112
17810.89 113
17812.16 129
17813.42 99
17814.68 104
17815.94 106
17817.20 116
17818.47 108
17819.73 101
17820.99 118
17822.25 115
17823.51 121
17824.78 119
17826.04 105
17827.30 117
17828.56 95
17829.83 97
17831.09 139
17832.35 115
17833.61 117
17834.88 85
17836.14 118
17837.40 108
17838.67 110
17839.93 92
17841.19 115
17842.45 127
17843.72 118
17844.98 107
17846.24 105
17847.51 98
17848.77 111
17850.03 139
17851.30 134
17852.56 104
17853.82 94
17855.09 94
17856.35 103
17857.61 137
17858.88 89
17860.14 112
17861.40 107
17862.67 106
17863.93 120
17865.19 107
17866.46 108
17867.72 118
17868.99 110
17870.25 118
17871.51 118
17872.78 120
17874.04 131
17875.31 103
17876.57 119
17877.83 99
17879.10 107
17880.36 111
17881.63 107
17882.89 119
17884.15 118
17885.42 98
17886.68 84
17887.95 90
17889.21 91
17890.48 107
17891.74 82
17893.01 92
17894.27 87
17895.54 119
17896.80 124
17898.07 116
17899.33 97
17900.60 114
17901.86 131
17903.13 111
17904.39 111
17905.66 115
17906.92 121
17908.19 133
17909.45 132
17910.72 123
17911.98 106
17913.25 110
17914.51 120
17915.78 114
17917.05 103
17918.31 126
17919.58 130
17920.84 103
17922.11 121
17923.37 107
17924.64 117
17925.91 120
17927.17 117
17928.44 130
17929.70 120
17930.97 102
17932.24 90
17933.50 121
17934.77 112
17936.03 116
17937.30 96
17938.57 109
17939.83 98
17941.10 106
17942.37 92
17943.63 95
17944.90 116
17946.17 125
17947.43 133
17948.70 102
17949.97 113
17951.23 102
17952.50 113
17953.77 106
17955.03 107
17956.30 120
17957.57 121
17958.83 91
17960.10 97
17961.37 88
17962.64 101
17963.90 101
17965.17 88
17966.44 90
17967.70 83
17968.97 108
17970.24 100
17971.51 123
17972.77 113
17974.04 129
17975.31 120
17976.58 118
17977.85 83
17979.11 98
17980.38 109
17981.65 105
17982.92 90
17984.18 99
17985.45 110
17986.72 103
17987.99 113
17989.26 100
17990.52 97
17991.79 89
17993.06 109
17994.33 101
17995.60 122
17996.87 103
17998.13 91
17999.40 122
18000.67 122
18001.94 116
18003.21 92
18004.48 104
18005.75 89
18007.02 102
18008.28 99
18009.55 114
18010.82 126
18012.09 109
18013.36 109
18014.63 113
18015.90 94
18017.17 102
18018.44 113
18019.71 91
18020.97 102
18022.24 118
18023.51 108
18024.78 114
18026.05 103
18027.32 105
18028.59 117
18029.86 103
18031.13 91
18032.40 84
18033.67 79
18034.94 87
18036.21 102
18037.48 100
18038.75 99
18040.02 131
18041.29 113
18042.56 130
18043.83 104
18045.10 92
18046.37 116
18047.64 111
18048.91 102
18050.18 118
18051.45 99
18052.72 104
18053.99 97
18055.26 96
18056.53 90
18057.80 99
18059.07 108
18060.34 100
18061.61 104
18062.88 138
18064.16 101
18065.43 140
18066.70 135
18067.97 120
18069.24 126
18070.51 86
18071.78 129
18073.05 122
18074.32 115
18075.59 105
18076.87 137
18078.14 125
18079.41 94
18080.68 123
18081.95 126
18083.22 106
18084.49 102
18085.77 98
18087.04 91
18088.31 129
18089.58 137
18090.85 115
18092.12 103
18093.40 121
18094.67 129
18095.94 126
18097.21 90
18098.48 113
18099.76 111
18101.03 117
18102.30 105
18103.57 91
18104.84 96
18106.12 123
18107.39 113
18108.66 109
18109.93 105
18111.21 112
18112.48 123
18113.75 104
18115.02 92
18116.30 84
18117.57 118
18118.84 123
18120.11 122
18121.39 101
18122.66 107
18123.93 131
18125.21 109
18126.48 142
18127.75 136
18129.02 133
18130.30 116
18131.57 108
18132.84 120
18134.12 114
18135.39 98
18136.66 108
18137.94 137
18139.21 123
18140.48 98
18141.76 128
18143.03 104
18144.31 89
18145.58 133
18146.85 147
18148.13 104
18149.40 115
18150.67 116
18151.95 93
18153.22 113
18154.50 116
18155.77 128
18157.04 123
18158.32 123
18159.59 102
18160.87 96
18162.14 124
18163.41 127
18164.69 143
18165.96 111
18167.24 113
18168.51 93
18169.79 138
18171.06 109
18172.34 93
18173.61 100
18174.89 121
18176.16 107
18177.43 108
18178.71 91
18179.98 132
18181.26 116
18182.53 126
18183.81 135
18185.08 91
18186.36 101
18187.63 112
18188.91 123
18190.18 96
18191.46 117
18192.74 131
18194.01 112
18195.29 108
18196.56 126
18197.84 102
18199.11 149
18200.39 118
18201.66 109
18202.94 115
18204.22 98
18205.49 107
18206.77 119
18208.04 126
18209.32 128
18210.59 106
18211.87 107
18213.15 115
18214.42 134
18215.70 126
18216.97 94
18218.25 93
18219.53 98
18220.80 107
18222.08 111
18223.36 110
18224.63 118
18225.91 121
18227.19 126
18228.46 102
18229.74 101
18231.02 99
18232.29 123
18233.57 136
18234.85 140
18236.12 98
18237.40 122
18238.68 108
18239.95 113
18241.23 98
18242.51 114
18243.78 145
18245.06 145
18246.34 116
18247.62 118
18248.89 110
18250.17 101
18251.45 119
18252.73 117
18254.00 103
18255.28 88
18256.56 105
18257.84 120
18259.11 79
18260.39 126
18261.67 122
18262.95 109
18264.22 97
18265.50 112
18266.78 99
18268.06 125
18269.34 105
18270.61 105
18271.89 101
18273.17 121
18274.45 96
18275.73 89
18277.01 103
18278.28 95
18279.56 112
18280.84 90
18282.12 103
18283.40 118
18284.68 115
18285.95 101
18287.23 95
18288.51 95
18289.79 112
18291.07 139
18292.35 107
18293.63 91
18294.91 111
18296.19 106
18297.46 111
18298.74 104
18300.02 107
18301.30 113
18302.58 95
18303.86 91
18305.14 92
18306.42 95
18307.70 88
18308.98 116
18310.26 108
18311.54 76
18312.82 92
18314.10 140
18315.37 126
18316.65 100
18317.93 119
18319.21 115
18320.49 125
18321.77 119
18323.05 106
18324.33 120
18325.61 129
18326.89 115
18328.17 111
18329.45 113
18330.73 103
18332.01 105
18333.29 114
18334.57 99
18335.86 104
18337.14 132
18338.42 108
18339.70 120
18340.98 118
18342.26 123
18343.54 100
18344.82 98
18346.10 89
18347.38 90
18348.66 108
18349.94 107
18351.22 91
18352.50 97
18353.78 102
18355.07 103
18356.35 127
18357.63 117
18358.91 103
18360.19 100
18361.47 106
18362.75 100
18364.03 113
18365.32 115
18366.60 106
18367.88 121
18369.16 110
18370.44 97
18371.72 96
18373.00 108
18374.29 94
18375.57 85
18376.85 91
18378.13 121
18379.41 86
18380.70 95
18381.98 113
18383.26 108
18384.54 89
18385.82 103
18387.11 82
18388.39 91
18389.67 127
18390.95 111
18392.23 98
18393.52 113
18394.80 116
18396.08 117
18397.36 90
18398.65 92
18399.93 112
18401.21 110
18402.50 99
18403.78 84
18405.06 106
18406.34 111
18407.63 113
18408.91 109
18410.19 103
18411.48 115
18412.76 112
18414.04 104
18415.32 99
18416.61 100
18417.89 83
18419.17 103
18420.46 111
18421.74 92
18423.02 92
18424.31 122
18425.59 120
18426.87 95
18428.16 123
18429.44 109
18430.73 97
18432.01 95
18433.29 106
18434.58 105
18435.86 108
18437.14 111
18438.43 109
18439.71 93
18441.00 97
18442.28 113
18443.56 109
18444.85 86
18446.13 91
18447.42 109
18448.70 105
18449.99 101
18451.27 100
18452.56 122
18453.84 133
18455.12 121
18456.41 95
18457.69 83
18458.98 90
18460.26 103
18461.55 115
18462.83 128
18464.12 117
18465.40 92
18466.69 104
18467.97 108
18469.26 102
18470.54 95
18471.83 107
18473.11 106
18474.40 92
18475.68 91
18476.97 69
18478.25 91
18479.54 99
18480.82 100
18482.11 110
18483.40 84
18484.68 101
18485.97 102
18487.25 113
18488.54 106
18489.82 94
18491.11 103
18492.39 99
18493.68 108
18494.97 100
18496.25 103
18497.54 101
18498.82 109
18500.11 101
18501.40 85
18502.68 101
18503.97 101
18505.26 109
18506.54 112
18507.83 114
18509.11 111
18510.40 143
18511.69 104
18512.97 103
18514.26 111
18515.55 110
18516.83 112
18518.12 109
18519.41 102
18520.69 103
18521.98 105
18523.27 96
18524.56 91
18525.84 97
18527.13 92
18528.42 108
18529.70 106
18530.99 114
18532.28 115
18533.57 114
18534.85 112
18536.14 114
18537.43 108
18538.71 88
18540.00 106
18541.29 110
18542.58 94
18543.86 96
18545.15 111
18546.44 136
18547.73 110
18549.02 104
18550.30 97
18551.59 107
18552.88 119
18554.17 119
18555.46 94
18556.74 140
18558.03 130
18559.32 133
18560.61 111
18561.90 124
18563.18 128
18564.47 135
18565.76 143
18567.05 126
18568.34 109
18569.63 117
18570.92 125
18572.20 115
18573.49 114
18574.78 136
18576.07 127
18577.36 122
18578.65 137
18579.94 145
18581.23 160
18582.51 138
18583.80 138
18585.09 110
18586.38 135
18587.67 128
18588.96 124
18590.25 124
18591.54 112
18592.83 113
18594.12 135
18595.41 129
18596.70 126
18597.99 104
18599.28 121
18600.57 129
18601.85 123
18603.14 138
18604.43 113
18605.72 116
18607.01 138
18608.30 124
18609.59 124
18610.88 148
18612.17 119
18613.46 120
18614.75 120
18616.04 109
18617.33 121
18618.62 106
18619.91 116
18621.20 108
18622.50 121
18623.79 109
18625.08 109
18626.37 116
18627.66 112
18628.95 141
18630.24 105
18631.53 109
18632.82 103
18634.11 119
18635.40 120
18636.69 98
18637.98 114
18639.27 126
18640.57 110
18641.86 136
18643.15 102
18644.44 139
18645.73 126
18647.02 106
18648.31 108
18649.60 110
18650.89 104
18652.19 110
18653.48 102
18654.77 121
18656.06 103
18657.35 119
18658.64 119
18659.94 122
18661.23 120
18662.52 96
18663.81 84
18665.10 91
18666.39 121
18667.69 119
18668.98 134
18670.27 109
18671.56 107
18672.85 142
18674.15 107
18675.44 94
18676.73 109
18678.02 116
18679.32 108
18680.61 101
18681.90 78
18683.19 127
18684.49 100
18685.78 102
18687.07 105
18688.36 113
18689.66 93
18690.95 100
18692.24 114
18693.53 95
18694.83 112
18696.12 124
18697.41 105
18698.71 101
18700.00 96
18701.29 102
18702.59 100
18703.88 104
18705.17 96
18706.47 98
18707.76 105
18709.05 166
18710.35 130
18711.64 107
18712.93 105
18714.23 100
18715.52 112
18716.81 112
18718.11 99
18719.40 115
18720.70 127
18721.99 106
18723.28 128
18724.58 154
18725.87 169
18727.16 103
18728.46 109
18729.75 110
18731.05 134
18732.34 99
18733.64 116
18734.93 132
18736.22 92
18737.52 119
18738.81 122
18740.11 140
18741.40 112
18742.70 91
18743.99 136
18745.29 124
18746.58 109
18747.87 102
18749.17 130
18750.46 110
18751.76 118
18753.05 116
18754.35 100
18755.64 132
18756.94 108
18758.23 133
18759.53 131
18760.82 118
18762.12 119
18763.42 125
18764.71 104
18766.01 93
18767.30 123
18768.60 110
18769.89 121
18771.19 105
18772.48 115
18773.78 115
18775.07 116
18776.37 118
18777.67 118
18778.96 118
18780.26 112
18781.55 95
18782.85 119
18784.15 130
18785.44 124
18786.74 96
18788.03 130
18789.33 127
18790.63 114
18791.92 125
18793.22 105
18794.52 136
18795.81 133
18797.11 134
18798.40 120
18799.70 98
18801.00 116
18802.29 130
18803.59 129
18804.89 129
18806.18 131
18807.48 168
18808.78 150
18810.07 129
18811.37 155
18812.67 143
18813.97 129
18815.26 127
18816.56 135
18817.86 146
18819.15 123
18820.45 138
18821.75 140
18823.05 125
18824.34 135
18825.64 139
18826.94 128
18828.24 116
18829.53 123
18830.83 142
18832.13 135
18833.43 132
18834.72 109
18836.02 123
18837.32 112
18838.62 123
18839.92 139
18841.21 145
18842.51 122
18843.81 106
18845.11 120
18846.41 108
18847.70 109
18849.00 131
18850.30 114
18851.60 119
18852.90 140
18854.20 97
18855.49 133
18856.79 98
18858.09 114
18859.39 110
18860.69 121
18861.99 121
18863.29 115
18864.58 93
18865.88 118
18867.18 115
18868.48 117
18869.78 131
18871.08 119
18872.38 137
18873.68 130
18874.98 116
18876.28 104
18877.57 98
18878.87 97
18880.17 104
18881.47 118
18882.77 97
18884.07 109
18885.37 112
18886.67 113
18887.97 99
18889.27 117
18890.57 109
18891.87 111
18893.17 86
18894.47 106
18895.77 115
18897.07 109
18898.37 128
18899.67 104
18900.97 87
18902.27 106
18903.57 109
18904.87 99
18906.17 118
18907.47 120
18908.77 116
18910.07 117
18911.37 104
18912.67 84
18913.97 101
18915.27 85
18916.57 98
18917.87 98
18919.17 108
18920.47 104
18921.78 111
18923.08 94
18924.38 98
18925.68 128
18926.98 112
18928.28 101
18929.58 99
18930.88 109
18932.18 111
18933.48 92
18934.79 101
18936.09 96
18937.39 97
18938.69 104
18939.99 110
18941.29 105
18942.59 116
18943.90 116
18945.20 107
18946.50 84
18947.80 109
18949.10 92
18950.40 112
18951.71 97
18953.01 94
18954.31 88
18955.61 92
18956.91 144
18958.21 113
18959.52 94
18960.82 83
18962.12 97
18963.42 106
18964.73 98
18966.03 92
18967.33 104
18968.63 104
18969.93 88
18971.24 92
18972.54 77
18973.84 109
18975.14 94
18976.45 77
18977.75 97
18979.05 104
18980.36 91
18981.66 107
18982.96 110
18984.26 73
18985.57 101
18986.87 97
18988.17 98
18989.48 84
18990.78 94
18992.08 91
18993.39 99
18994.69 106
18995.99 110
18997.30 91
18998.60 110
18999.90 116
19001.21 95
19002.51 90
19003.81 81
19005.12 121
19006.42 121
19007.72 98
19009.03 79
19010.33 115
19011.64 129
19012.94 116
19014.24 100
19015.55 79
19016.85 101
19018.16 118
19019.46 101
19020.76 98
19022.07 93
19023.37 107
19024.68 96
19025.98 95
19027.29 94
19028.59 93
19029.89 86
19031.20 103
19032.50 112
19033.81 86
19035.11 105
19036.42 92
19037.72 92
19039.03 84
19040.33 89
19041.64 97
19042.94 103
19044.25 106
19045.55 92
19046.86 87
19048.16 104
19049.47 94
19050.77 84
19052.08 80
19053.38 74
19054.69 91
19055.99 78
19057.30 71
19058.60 75
19059.91 90
19061.22 99
19062.52 82
19063.83 105
19065.13 107
19066.44 93
19067.74 104
19069.05 78
19070.36 87
19071.66 91
19072.97 82
19074.27 100
19075.58 96
19076.89 104
19078.19 86
19079.50 101
19080.80 77
19082.11 87
19083.42 98
19084.72 97
19086.03 90
19087.34 108
19088.64 100
19089.95 94
19091.26 84
19092.56 86
19093.87 98
19095.18 78
19096.48 91
19097.79 79
19099.10 91
19100.40 67
19101.71 80
19103.02 78
19104.32 98
19105.63 73
19106.94 82
19108.25 83
19109.55 83
19110.86 82
19112.17 119
19113.48 94
19114.78 86
19116.09 96
19117.40 82
19118.71 114
19120.01 82
19121.32 87
19122.63 92
19123.94 105
19125.24 88
19126.55 88
19127.86 76
19129.17 94
19130.47 88
19131.78 97
19133.09 114
19134.40 88
19135.71 89
19137.02 93
19138.32 103
19139.63 89
19140.94 81
19142.25 91
19143.56 89
19144.87 80
19146.17 105
19147.48 113
19148.79 94
19150.10 103
19151.41 105
19152.72 78
19154.03 52
19155.33 103
19156.64 96
19157.95 85
19159.26 72
19160.57 83
19161.88 101
19163.19 93
19164.50 92
19165.81 87
19167.12 102
19168.42 95
19169.73 112
19171.04 93
19172.35 80
19173.66 102
19174.97 94
19176.28 100
19177.59 87
19178.90 59
19180.21 73
19181.52 87
19182.83 105
19184.14 82
19185.45 86
19186.76 80
19188.07 111
19189.38 105
19190.69 68
19192.00 107
19193.31 82
19194.62 83
19195.93 76
19197.24 94
19198.55 91
19199.86 108
19201.17 99
19202.48 79
19203.79 84
19205.10 103
19206.41 96
19207.72 90
19209.03 87
19210.34 91
19211.66 93
19212.97 97
19214.28 86
19215.59 80
19216.90 107
19218.21 124
19219.52 78
19220.83 90
19222.14 91
19223.45 100
19224.77 103
19226.08 90
19227.39 75
19228.70 97
19230.01 75
19231.32 89
19232.63 96
19233.94 87
19235.26 101
19236.57 99
19237.88 98
19239.19 91
19240.50 78
19241.81 97
19243.13 92
19244.44 92
19245.75 69
19247.06 81
19248.37 100
19249.69 72
19251.00 92
19252.31 86
19253.62 91
19254.93 103
19256.25 84
19257.56 85
19258.87 86
19260.18 74
19261.50 77
19262.81 75
19264.12 103
19265.43 115
19266.75 90
19268.06 80
19269.37 93
19270.68 88
19272.00 82
19273.31 76
19274.62 82
19275.94 100
19277.25 83
19278.56 98
19279.88 74
19281.19 99
19282.50 89
19283.81 92
19285.13 74
19286.44 92
19287.75 93
19289.07 87
19290.38 89
19291.70 113
19293.01 92
19294.32 111
19295.64 101
19296.95 95
19298.26 101
19299.58 94
19300.89 100
19302.20 105
19303.52 108
19304.83 99
19306.15 95
19307.46 81
19308.77 88
19310.09 91
19311.40 109
19312.72 111
19314.03 103
19315.35 85
19316.66 99
19317.97 94
19319.29 112
19320.60 106
19321.92 112
19323.23 81
19324.55 80
19325.86 110
19327.18 112
19328.49 78
19329.81 96
19331.12 80
19332.44 91
19333.75 99
19335.07 95
19336.38 96
19337.70 100
19339.01 116
19340.33 87
19341.64 82
19342.96 77
19344.27 83
19345.59 93
19346.90 100
19348.22 75
19349.53 102
19350.85 112
19352.16 86
19353.48 79
19354.79 84
19356.11 96
19357.43 93
19358.74 91
19360.06 102
19361.37 89
19362.69 99
19364.01 100
19365.32 81
19366.64 104
19367.95 86
19369.27 76
19370.59 78
19371.90 69
19373.22 94
19374.53 77
19375.85 102
19377.17 96
19378.48 102
19379.80 98
19381.12 82
19382.43 115
19383.75 96
19385.07 98
19386.38 77
19387.70 79
19389.02 90
19390.33 74
19391.65 79
19392.97 98
19394.28 76
19395.60 85
19396.92 79
19398.24 83
19399.55 82
19400.87 93
19402.19 79
19403.50 67
19404.82 67
19406.14 92
19407.46 93
19408.77 88
19410.09 107
19411.41 98
19412.73 105
19414.04 74
19415.36 67
19416.68 69
19418.00 104
19419.32 112
19420.63 85
19421.95 65
19423.27 57
19424.59 74
19425.91 93
19427.22 81
19428.54 84
19429.86 96
19431.18 108
19432.50 83
19433.82 79
19435.13 69
19436.45 69
19437.77 86
19439.09 77
19440.41 90
19441.73 87
19443.04 91
19444.36 85
19445.68 66
19447.00 83
19448.32 85
19449.64 88
19450.96 80
19452.28 107
19453.60 75
19454.91 64
19456.23 103
19457.55 96
19458.87 65
19460.19 80
19461.51 88
19462.83 108
19464.15 87
19465.47 95
19466.79 86
19468.11 93
19469.43 89
19470.75 83
19472.07 86
19473.39 103
19474.71 91
19476.03 79
19477.35 68
19478.67 75
19479.99 91
19481.30 80
19482.62 102
19483.94 77
19485.27 70
19486.59 88
19487.91 81
19489.23 79
19490.55 77
19491.87 76
19493.19 67
19494.51 66
19495.83 87
19497.15 71
19498.47 67
19499.79 63
19501.11 86
19502.43 93
19503.75 89
19505.07 83
19506.39 68
19507.71 86
19509.03 76
19510.36 75
19511.68 49
19513.00 78
19514.32 88
19515.64 91
19516.96 92
19518.28 58
19519.60 89
19520.92 89
19522.25 87
19523.57 79
19524.89 102
19526.21 87
19527.53 96
19528.85 95
19530.17 74
19531.50 90
19532.82 80
19534.14 104
19535.46 69
19536.78 81
19538.11 91
19539.43 93
19540.75 72
19542.07 84
19543.39 76
19544.72 96
19546.04 87
19547.36 86
19548.68 78
19550.00 74
19551.33 82
19552.65 81
19553.97 89
19555.29 81
19556.62 85
19557.94 82
19559.26 82
19560.58 82
19561.91 82
19563.23 86
19564.55 86
19565.88 77
19567.20 76
19568.52 94
19569.84 105
19571.17 81
19572.49 94
19573.81 94
19575.14 91
19576.46 76
19577.78 85
19579.11 76
19580.43 74
19581.75 82
19583.08 73
19584.40 91
19585.72 81
19587.05 77
19588.37 86
19589.69 93
19591.02 87
19592.34 83
19593.67 93
19594.99 99
19596.31 65
19597.64 72
19598.96 81
19600.28 79
19601.61 77
19602.93 92
19604.26 99
19605.58 73
19606.91 107
19608.23 102
19609.55 95
19610.88 76
19612.20 98
19613.53 71
19614.85 92
19616.18 81
19617.50 109
19618.83 100
19620.15 69
19621.47 74
19622.80 92
19624.12 73
19625.45 79
19626.77 100
19628.10 91
19629.42 105
19630.75 99
19632.07 83
19633.40 84
19634.72 89
19636.05 88
19637.37 92
19638.70 78
19640.03 76
19641.35 88
19642.68 88
19644.00 97
19645.33 77
19646.65 89
19647.98 71
19649.30 77
19650.63 93
19651.96 83
19653.28 81
19654.61 71
19655.93 78
19657.26 128
19658.58 104
19659.91 81
19661.24 88
19662.56 78
19663.89 106
19665.22 114
19666.54 100
19667.87 107
19669.19 77
19670.52 72
19671.85 79
19673.17 75
19674.50 100
19675.83 104
19677.15 74
19678.48 83
19679.81 95
19681.13 80
19682.46 73
19683.79 91
19685.11 63
19686.44 93
19687.77 97
19689.09 85
19690.42 88
19691.75 93
19693.08 88
19694.40 90
19695.73 89
19697.06 87
19698.39 100
19699.71 100
19701.04 84
19702.37 71
19703.69 89
19705.02 98
19706.35 87
19707.68 88
19709.01 69
19710.33 70
19711.66 83
19712.99 97
19714.32 76
19715.64 79
19716.97 86
19718.30 80
19719.63 84
19720.96 83
19722.28 85
19723.61 94
19724.94 104
19726.27 88
19727.60 85
19728.93 88
19730.25 78
19731.58 79
19732.91 65
19734.24 81
19735.57 83
19736.90 84
19738.23 76
19739.55 74
19740.88 76
19742.21 102
19743.54 96
19744.87 88
19746.20 96
19747.53 82
19748.86 81
19750.19 91
19751.51 82
19752.84 83
19754.17 100
19755.50 82
19756.83 92
19758.16 60
19759.49 89
19760.82 84
19762.15 102
19763.48 74
19764.81 103
19766.14 92
19767.47 123
19768.80 112
19770.13 76
19771.46 84
19772.79 82
19774.12 66
19775.45 79
19776.78 103
19778.11 97
19779.44 84
19780.77 81
19782.10 72
19783.43 68
19784.76 105
19786.09 138
19787.42 91
19788.75 90
19790.08 75
19791.41 76
19792.74 83
19794.07 90
19795.40 93
19796.73 121
19798.06 87
19799.39 66
19800.72 86
19802.05 97
19803.39 90
19804.72 77
19806.05 93
19807.38 82
19808.71 83
19810.04 110
19811.37 80
19812.70 79
19814.03 77
19815.37 75
19816.70 64
19818.03 73
19819.36 93
19820.69 82
19822.02 80
19823.35 78
19824.69 78
19826.02 70
19827.35 82
19828.68 82
19830.01 69
19831.34 108
19832.68 87
19834.01 86
19835.34 89
19836.67 77
19838.00 75
19839.34 79
19840.67 81
19842.00 81
19843.33 95
19844.67 88
19846.00 64
19847.33 93
19848.66 98
19849.99 90
19851.33 74
19852.66 66
19853.99 68
19855.32 72
19856.66 101
19857.99 89
19859.32 83
19860.66 86
19861.99 71
19863.32 82
19864.65 74
19865.99 98
19867.32 87
19868.65 83
19869.99 79
19871.32 77
19872.65 78
19873.99 79
19875.32 80
19876.65 84
19877.99 107
19879.32 87
19880.65 82
19881.99 51
19883.32 72
19884.65 93
19885.99 80
19887.32 102
19888.66 92
19889.99 84
19891.32 78
19892.66 65
19893.99 72
19895.32 89
19896.66 84
19897.99 77
19899.33 86
19900.66 89
19902.00 92
19903.33 79
19904.66 89
19906.00 91
19907.33 81
19908.67 110
19910.00 88
19911.34 77
19912.67 84
19914.01 76
19915.34 77
19916.67 75
19918.01 70
19919.34 70
19920.68 67
19922.01 106
19923.35 82
19924.68 78
19926.02 66
19927.35 88
19928.69 101
19930.02 111
19931.36 77
19932.69 94
19934.03 88
19935.37 92
19936.70 55
19938.04 61
19939.37 77
19940.71 84
19942.04 95
19943.38 72
19944.71 82
19946.05 102
19947.39 100
19948.72 57
19950.06 75
19951.39 85
19952.73 81
19954.06 79
19955.40 92
19956.74 72
19958.07 79
19959.41 81
19960.74 100
19962.08 74
19963.42 76
19964.75 74
19966.09 84
19967.43 93
19968.76 102
19970.10 78
19971.44 101
19972.77 79
19974.11 113
19975.45 76
19976.78 74
19978.12 87
19979.46 93
19980.79 100
19982.13 84
19983.47 89
19984.80 64
19986.14 78
19987.48 92
19988.82 75
19990.15 92
19991.49 80
19992.83 82
19994.16 81
19995.50 87
19996.84 103
19998.18 91
19999.51 85
20000.85 94
20002.19 81
20003.53 76
20004.86 83
20006.20 92
20007.54 83
20008.88 86
20010.22 93
20011.55 87
20012.89 95
20014.23 87
20015.57 92
20016.91 76
20018.24 54
20019.58 83
20020.92 84
20022.26 72
20023.60 69
20024.93 77
20026.27 95
20027.61 107
20028.95 81
20030.29 84
20031.63 89
20032.97 90
20034.30 73
20035.64 75
20036.98 87
20038.32 85
20039.66 92
20041.00 94
20042.34 81
20043.68 102
20045.01 85
20046.35 88
20047.69 71
20049.03 94
20050.37 82
20051.71 101
20053.05 107
20054.39 89
20055.73 99
20057.07 94
20058.41 90
20059.75 92
20061.09 83
20062.43 90
20063.77 101
20065.11 94
20066.45 96
20067.79 90
20069.12 74
20070.46 101
20071.80 104
20073.14 70
20074.48 73
20075.82 98
20077.16 87
20078.50 95
20079.85 62
20081.19 78
20082.53 116
20083.87 125
20085.21 102
20086.55 97
20087.89 92
20089.23 90
20090.57 105
20091.91 98
20093.25 78
20094.59 90
20095.93 125
20097.27 88
20098.61 82
20099.95 76
20101.29 76
20102.64 93
20103.98 78
20105.32 75
20106.66 83
20108.00 84
20109.34 87
20110.68 85
20112.02 70
20113.36 85
20114.71 93
20116.05 85
20117.39 87
20118.73 73
20120.07 72
20121.41 76
20122.75 82
20124.10 82
20125.44 76
20126.78 85
20128.12 91
20129.46 93
