# Supplementary material for: MALDI-TOF MS typing enables the classification of brewing yeasts of the genus Saccharomyces to major beer styles
Source: PLoS One. 2017 Aug 9;12(8):e0181694. doi: 10.1371/journal.pone.0181694 (PMC5549903; doi:10.1371/journal.pone.0181694)
Supplement: S13 File — The directory includes 90 raw files and was zipped to “.zip”; the folder has three strains with 30 spectra per strain; S1 Text explains the raw files with an example and Table 1 represents the yeast strains used within the experiment. (ZIP) [file pone.0181694.s016.zip]

Archive with 91 entries (90 files):
- 37-39/
- 37-39/30628-70487-Dias-Dias-Dias-YPG-18h-E-E_2016-09-30_1_0_C1_1.dat
- 37-39/30628-70487-Dias-Dias-Dias-YPG-18h-E-E_2016-09-30_1_0_C2_1.dat
- 37-39/30628-70487-Dias-Dias-Dias-YPG-18h-E-E_2016-09-30_1_0_C3_1.dat
- 37-39/30628-70487-Dias-Dias-Dias-YPG-18h-E-E_2016-09-30_2_0_C4_2.dat
- 37-39/30628-70487-Dias-Dias-Dias-YPG-18h-E-E_2016-09-30_2_0_C5_2.dat
- 37-39/30628-70487-Dias-Dias-Dias-YPG-18h-E-E_2016-09-30_2_0_C6_2.dat
- 37-39/30628-70487-Dias-Dias-Dias-YPG-18h-E-E_2016-10-03_5_0_G1_1.dat
- 37-39/30628-70487-Dias-Dias-Dias-YPG-18h-E-E_2016-10-03_5_0_G2_1.dat
- 37-39/30628-70487-Dias-Dias-Dias-YPG-18h-E-E_2016-10-03_5_0_G3_1.dat
- 37-39/30628-70487-Dias-Dias-Dias-YPG-18h-E-E_2016-10-03_6_0_G4_1.dat
- 37-39/30628-70487-Dias-Dias-Dias-YPG-18h-E-E_2016-10-03_6_0_G5_1.dat
- 37-39/30628-70487-Dias-Dias-Dias-YPG-18h-E-E_2016-10-03_6_0_G6_1.dat
- 37-39/30628-70487-Dias-Dias-Dias-YPG-18h-E-E_2016-10-03_7_0_C1_1.dat
- 37-39/30628-70487-Dias-Dias-Dias-YPG-18h-E-E_2016-10-03_7_0_C2_1.dat
- 37-39/30628-70487-Dias-Dias-Dias-YPG-18h-E-E_2016-10-03_7_0_C3_1.dat
- 37-39/30628-70487-Dias-Dias-Dias-YPG-18h-E-E_2016-10-03_8_0_C4_1.dat
- 37-39/30628-70487-Dias-Dias-Dias-YPG-18h-E-E_2016-10-03_8_0_C5_1.dat
- 37-39/30628-70487-Dias-Dias-Dias-YPG-18h-E-E_2016-10-03_8_0_C6_1.dat
- 37-39/30628-70487-Dias-Dias-Dias-YPG-18h-E-E_2016-10-04_10_0_G4_1.dat
- 37-39/30628-70487-Dias-Dias-Dias-YPG-18h-E-E_2016-10-04_10_0_G5_1.dat
- 37-39/30628-70487-Dias-Dias-Dias-YPG-18h-E-E_2016-10-04_10_0_G6_1.dat
- 37-39/30628-70487-Dias-Dias-Dias-YPG-18h-E-E_2016-10-04_3_0_C1_1.dat
- 37-39/30628-70487-Dias-Dias-Dias-YPG-18h-E-E_2016-10-04_3_0_C2_1.dat
- 37-39/30628-70487-Dias-Dias-Dias-YPG-18h-E-E_2016-10-04_3_0_C3_1.dat
- 37-39/30628-70487-Dias-Dias-Dias-YPG-18h-E-E_2016-10-04_4_0_C4_1.dat
- 37-39/30628-70487-Dias-Dias-Dias-YPG-18h-E-E_2016-10-04_4_0_C5_1.dat
- 37-39/30628-70487-Dias-Dias-Dias-YPG-18h-E-E_2016-10-04_4_0_C6_1.dat
- 37-39/30628-70487-Dias-Dias-Dias-YPG-18h-E-E_2016-10-04_9_0_G1_1.dat
- 37-39/30628-70487-Dias-Dias-Dias-YPG-18h-E-E_2016-10-04_9_0_G2_1.dat
- 37-39/30628-70487-Dias-Dias-Dias-YPG-18h-E-E_2016-10-04_9_0_G3_1.dat
- 37-39/30634-341-OG-Alt-Alt-YPG-18h-E-E_2015-10-07__0_C4_1.dat
- 37-39/30634-341-OG-Alt-Alt-YPG-18h-E-E_2015-10-07__0_C5_1.dat
- 37-39/30634-341-OG-Alt-Alt-YPG-18h-E-E_2015-10-07__0_C6_1.dat
- 37-39/30634-341-OG-Alt-Alt-YPG-18h-E-E_2015-10-08__0_F4_1.dat
- 37-39/30634-341-OG-Alt-Alt-YPG-18h-E-E_2015-10-08__0_F5_1.dat
- 37-39/30634-341-OG-Alt-Alt-YPG-18h-E-E_2015-10-08__0_F6_1.dat
- 37-39/30634-341-OG-Alt-Alt-YPG-18h-E-E_2015-10-09__0_C4_1.dat
- 37-39/30634-341-OG-Alt-Alt-YPG-18h-E-E_2015-10-09__0_C5_1.dat
- 37-39/30634-341-OG-Alt-Alt-YPG-18h-E-E_2015-10-09__0_C6_1.dat
- 37-39/30634-341-OG-Alt-Alt-YPG-18h-E-E_2015-10-10__0_C4_1.dat
- 37-39/30634-341-OG-Alt-Alt-YPG-18h-E-E_2015-10-10__0_C5_1.dat
- 37-39/30634-341-OG-Alt-Alt-YPG-18h-E-E_2015-10-10__0_C6_1.dat
- 37-39/30634-341-OG-Alt-Alt-YPG-18h-E-E_2015-10-16__0_C4_1.dat
- 37-39/30634-341-OG-Alt-Alt-YPG-18h-E-E_2015-10-16__0_C5_1.dat
- 37-39/30634-341-OG-Alt-Alt-YPG-18h-E-E_2015-10-16__0_C6_1.dat
- 37-39/30634-341-OG-Alt-Alt-YPG-18h-E-E_2015-10-20__0_C4_1.dat
- 37-39/30634-341-OG-Alt-Alt-YPG-18h-E-E_2015-10-20__0_C5_1.dat
- 37-39/30634-341-OG-Alt-Alt-YPG-18h-E-E_2015-10-20__0_C6_1.dat
- 37-39/30634-341-OG-Alt-Alt-YPG-18h-E-E_2015-10-21__0_C4_1.dat
- 37-39/30634-341-OG-Alt-Alt-YPG-18h-E-E_2015-10-21__0_C5_1.dat
- 37-39/30634-341-OG-Alt-Alt-YPG-18h-E-E_2015-10-21__0_C6_1.dat
- 37-39/30634-341-OG-Alt-Alt-YPG-18h-E-E_2015-10-22__0_F4_1.dat
- 37-39/30634-341-OG-Alt-Alt-YPG-18h-E-E_2015-10-22__0_F5_1.dat
- 37-39/30634-341-OG-Alt-Alt-YPG-18h-E-E_2015-10-22__0_F6_1.dat
- 37-39/30634-341-OG-Alt-Alt-YPG-18h-E-E_2015-10-23__0_A10_1.dat
- 37-39/30634-341-OG-Alt-Alt-YPG-18h-E-E_2015-10-23__0_A11_1.dat
- 37-39/30634-341-OG-Alt-Alt-YPG-18h-E-E_2015-10-23__0_A12_1.dat
- 37-39/30634-341-OG-Alt-Alt-YPG-18h-E-E_2015-10-26__0_A1_1.dat
- 37-39/30634-341-OG-Alt-Alt-YPG-18h-E-E_2015-10-26__0_A2_1.dat
- 37-39/30634-341-OG-Alt-Alt-YPG-18h-E-E_2015-10-26__0_A3_1.dat
- 37-39/30635-431-OG-Alt-Koe-YPG-18h-E-E_2015-10-07__0_C1_1.dat
- 37-39/30635-431-OG-Alt-Koe-YPG-18h-E-E_2015-10-07__0_C2_1.dat
- 37-39/30635-431-OG-Alt-Koe-YPG-18h-E-E_2015-10-07__0_C3_1.dat
- 37-39/30635-431-OG-Alt-Koe-YPG-18h-E-E_2015-10-08__0_F1_1.dat
- 37-39/30635-431-OG-Alt-Koe-YPG-18h-E-E_2015-10-08__0_F2_1.dat
- 37-39/30635-431-OG-Alt-Koe-YPG-18h-E-E_2015-10-08__0_F3_1.dat
- 37-39/30635-431-OG-Alt-Koe-YPG-18h-E-E_2015-10-09__0_C1_1.dat
- 37-39/30635-431-OG-Alt-Koe-YPG-18h-E-E_2015-10-09__0_C2_1.dat
- 37-39/30635-431-OG-Alt-Koe-YPG-18h-E-E_2015-10-09__0_C3_1.dat
- 37-39/30635-431-OG-Alt-Koe-YPG-18h-E-E_2015-10-10__0_C1_1.dat
- 37-39/30635-431-OG-Alt-Koe-YPG-18h-E-E_2015-10-10__0_C2_1.dat
- 37-39/30635-431-OG-Alt-Koe-YPG-18h-E-E_2015-10-10__0_C3_1.dat
- 37-39/30635-431-OG-Alt-Koe-YPG-18h-E-E_2015-10-11__0_F1_1.dat
- 37-39/30635-431-OG-Alt-Koe-YPG-18h-E-E_2015-10-11__0_F2_1.dat
- 37-39/30635-431-OG-Alt-Koe-YPG-18h-E-E_2015-10-11__0_F3_1.dat
- 37-39/30635-431-OG-Alt-Koe-YPG-18h-E-E_2015-10-12__0_F1_1.dat
- 37-39/30635-431-OG-Alt-Koe-YPG-18h-E-E_2015-10-12__0_F2_1.dat
- 37-39/30635-431-OG-Alt-Koe-YPG-18h-E-E_2015-10-12__0_F3_1.dat
- 37-39/30635-431-OG-Alt-Koe-YPG-18h-E-E_2015-10-16__0_C1_1.dat
- 37-39/30635-431-OG-Alt-Koe-YPG-18h-E-E_2015-10-16__0_C2_1.dat
- 37-39/30635-431-OG-Alt-Koe-YPG-18h-E-E_2015-10-16__0_C3_1.dat
- 37-39/30635-431-OG-Alt-Koe-YPG-18h-E-E_2015-10-20__0_C1_1.dat
- 37-39/30635-431-OG-Alt-Koe-YPG-18h-E-E_2015-10-20__0_C2_1.dat
- 37-39/30635-431-OG-Alt-Koe-YPG-18h-E-E_2015-10-20__0_C3_1.dat
- 37-39/30635-431-OG-Alt-Koe-YPG-18h-E-E_2015-10-21__0_C1_1.dat
- 37-39/30635-431-OG-Alt-Koe-YPG-18h-E-E_2015-10-21__0_C2_1.dat
- 37-39/30635-431-OG-Alt-Koe-YPG-18h-E-E_2015-10-21__0_C3_1.dat
- 37-39/30635-431-OG-Alt-Koe-YPG-18h-E-E_2015-10-22__0_F1_1.dat
- 37-39/30635-431-OG-Alt-Koe-YPG-18h-E-E_2015-10-22__0_F2_1.dat
- 37-39/30635-431-OG-Alt-Koe-YPG-18h-E-E_2015-10-22__0_F3_1.dat
