# Supplementary material for: MALDI-TOF MS typing enables the classification of brewing yeasts of the genus Saccharomyces to major beer styles
Source: PLoS One. 2017 Aug 9;12(8):e0181694. doi: 10.1371/journal.pone.0181694 (PMC5549903; doi:10.1371/journal.pone.0181694)
Supplement: S13 File — The directory includes 90 raw files and was zipped to “.zip”; the folder has three strains with 30 spectra per strain; S1 Text explains the raw files with an example and Table 1 represents the yeast strains used within the experiment. (ZIP) [file pone.0181694.s016.zip › 37-39/30628-70487-Dias-Dias-Dias-YPG-18h-E-E_2016-09-30_1_0_C1_1.dat]

1999.98 2739
2000.40 2741
2000.82 2657
2001.24 2552
2001.66 2518
2002.09 2442
2002.51 2500
2002.93 2482
2003.35 2293
2003.78 2201
2004.20 2273
2004.62 2295
2005.04 2342
2005.47 2368
2005.89 2314
2006.31 2369
2006.73 2303
2007.16 2265
2007.58 2458
2008.00 2402
2008.42 2386
2008.85 2426
2009.27 2318
2009.69 2333
2010.12 2291
2010.54 2305
2010.96 2110
2011.39 2198
2011.81 2108
2012.23 2073
2012.66 2009
2013.08 2057
2013.50 2109
2013.93 2135
2014.35 2070
2014.77 2054
2015.20 2136
2015.62 2115
2016.04 2197
2016.47 2223
2016.89 2379
2017.31 2292
2017.74 2411
2018.16 2407
2018.59 2468
2019.01 2545
2019.43 2476
2019.86 2450
2020.28 2333
2020.71 2408
2021.13 2432
2021.55 2312
2021.98 2311
2022.40 2289
2022.83 2210
2023.25 2211
2023.68 2157
2024.10 2113
2024.52 2050
2024.95 2067
2025.37 2082
2025.80 2108
2026.22 2067
2026.65 2161
2027.07 2068
2027.50 2116
2027.92 2101
2028.35 2105
2028.77 1985
2029.20 1948
2029.62 2001
2030.05 2010
2030.47 2093
2030.90 2234
2031.32 2163
2031.75 1987
2032.17 2033
2032.60 2172
2033.02 2234
2033.45 2156
2033.88 2113
2034.30 2122
2034.73 2174
2035.15 2175
2035.58 2161
2036.00 2167
2036.43 2130
2036.86 2172
2037.28 2209
2037.71 2286
2038.13 2222
2038.56 2156
2038.98 2302
2039.41 2378
2039.84 2330
2040.26 2302
2040.69 2309
2041.12 2402
2041.54 2309
2041.97 2215
2042.39 2330
2042.82 2334
2043.25 2244
2043.67 2148
2044.10 2150
2044.53 2269
2044.95 2232
2045.38 2097
2045.81 2217
2046.23 2259
2046.66 2323
2047.09 2296
2047.51 2289
2047.94 2244
2048.37 2200
2048.80 2272
2049.22 2192
2049.65 2129
2050.08 2164
2050.50 2160
2050.93 2122
2051.36 2016
2051.79 2096
2052.21 2096
2052.64 2122
2053.07 2194
2053.50 2095
2053.92 2011
2054.35 1998
2054.78 2022
2055.21 2083
2055.63 2103
2056.06 2062
2056.49 2051
2056.92 2219
2057.35 2140
2057.77 2127
2058.20 2135
2058.63 2163
2059.06 2246
2059.49 2243
2059.92 2244
2060.34 2228
2060.77 2262
2061.20 2161
2061.63 2206
2062.06 2259
2062.49 2207
2062.91 2296
2063.34 2485
2063.77 2573
2064.20 2523
2064.63 2588
2065.06 2627
2065.49 2660
2065.91 2675
2066.34 2587
2066.77 2497
2067.20 2438
2067.63 2362
2068.06 2350
2068.49 2350
2068.92 2394
2069.35 2222
2069.78 2170
2070.21 2149
2070.63 2138
2071.06 2135
2071.49 2237
2071.92 2104
2072.35 2232
2072.78 2145
2073.21 2121
2073.64 2110
2074.07 2127
2074.50 2317
2074.93 2124
2075.36 2313
2075.79 2292
2076.22 2255
2076.65 2353
2077.08 2360
2077.51 2365
2077.94 2475
2078.37 2352
2078.80 2437
2079.23 2435
2079.66 2343
2080.09 2442
2080.52 2375
2080.95 2375
2081.38 2327
2081.81 2276
2082.24 2339
2082.67 2274
2083.10 2240
2083.54 2398
2083.97 2250
2084.40 2208
2084.83 2222
2085.26 2220
2085.69 2217
2086.12 2214
2086.55 2132
2086.98 2151
2087.41 2084
2087.84 2104
2088.28 2137
2088.71 2105
2089.14 2111
2089.57 2230
2090.00 2199
2090.43 2244
2090.86 2422
2091.29 2391
2091.73 2437
2092.16 2499
2092.59 2416
2093.02 2344
2093.45 2359
2093.88 2350
2094.32 2433
2094.75 2346
2095.18 2346
2095.61 2287
2096.04 2189
2096.48 2193
2096.91 2129
2097.34 2123
2097.77 2146
2098.20 2196
2098.64 2133
2099.07 2112
2099.50 2105
2099.93 2094
2100.37 2065
2100.80 2009
2101.23 2046
2101.66 2025
2102.10 2016
2102.53 1925
2102.96 2084
2103.39 2180
2103.83 2136
2104.26 2089
2104.69 2129
2105.13 2209
2105.56 2181
2105.99 2287
2106.42 2223
2106.86 2293
2107.29 2290
2107.72 2277
2108.16 2183
2108.59 2247
2109.02 2236
2109.46 2146
2109.89 2188
2110.32 2255
2110.76 2182
2111.19 2156
2111.62 2173
2112.06 2151
2112.49 2057
2112.92 2154
2113.36 2179
2113.79 2160
2114.23 2198
2114.66 2002
2115.09 2055
2115.53 1968
2115.96 1900
2116.40 1966
2116.83 1928
2117.26 1854
2117.70 1903
2118.13 1919
2118.57 1898
2119.00 1962
2119.44 2024
2119.87 1960
2120.30 1972
2120.74 2056
2121.17 2142
2121.61 2127
2122.04 2043
2122.48 2001
2122.91 1957
2123.35 2090
2123.78 2081
2124.22 2054
2124.65 2137
2125.09 2119
2125.52 2117
2125.96 2118
2126.39 2091
2126.83 2024
2127.26 2037
2127.70 2144
2128.13 2143
2128.57 2112
2129.00 2224
2129.44 2189
2129.87 2366
2130.31 2294
2130.74 2258
2131.18 2248
2131.62 2255
2132.05 2355
2132.49 2305
2132.92 2270
2133.36 2364
2133.79 2328
2134.23 2328
2134.67 2337
2135.10 2336
2135.54 2364
2135.97 2338
2136.41 2358
2136.85 2467
2137.28 2438
2137.72 2319
2138.16 2242
2138.59 2328
2139.03 2314
2139.46 2328
2139.90 2330
2140.34 2208
2140.77 2098
2141.21 1974
2141.65 1998
2142.08 2078
2142.52 2044
2142.96 1966
2143.39 1886
2143.83 1935
2144.27 1974
2144.70 1948
2145.14 1981
2145.58 2118
2146.02 2150
2146.45 2207
2146.89 2256
2147.33 2276
2147.76 2461
2148.20 2484
2148.64 2569
2149.08 2686
2149.51 2783
2149.95 2758
2150.39 2809
2150.83 2745
2151.26 2760
2151.70 2683
2152.14 2612
2152.58 2530
2153.01 2502
2153.45 2357
2153.89 2403
2154.33 2306
2154.77 2246
2155.20 2200
2155.64 2190
2156.08 2149
2156.52 2130
2156.96 2086
2157.40 2079
2157.83 2164
2158.27 2213
2158.71 2315
2159.15 2175
2159.59 2215
2160.03 2268
2160.46 2238
2160.90 2285
2161.34 2144
2161.78 2135
2162.22 2076
2162.66 2169
2163.10 2170
2163.54 2105
2163.97 2186
2164.41 2269
2164.85 2224
2165.29 2211
2165.73 2220
2166.17 2273
2166.61 2241
2167.05 2247
2167.49 2305
2167.93 2314
2168.37 2369
2168.80 2376
2169.24 2528
2169.68 2545
2170.12 2551
2170.56 2528
2171.00 2598
2171.44 2658
2171.88 2655
2172.32 2725
2172.76 2672
2173.20 2737
2173.64 2723
2174.08 2816
2174.52 2856
2174.96 2841
2175.40 2798
2175.84 2682
2176.28 2734
2176.72 2578
2177.16 2660
2177.60 2620
2178.04 2630
2178.48 2649
2178.92 2574
2179.36 2614
2179.80 2568
2180.24 2464
2180.69 2413
2181.13 2318
2181.57 2309
2182.01 2187
2182.45 2142
2182.89 2056
2183.33 2164
2183.77 2157
2184.21 2150
2184.65 2296
2185.09 2246
2185.53 2302
2185.98 2411
2186.42 2376
2186.86 2469
2187.30 2537
2187.74 2586
2188.18 2576
2188.62 2629
2189.07 2572
2189.51 2580
2189.95 2653
2190.39 2582
2190.83 2609
2191.27 2465
2191.71 2510
2192.16 2488
2192.60 2461
2193.04 2507
2193.48 2457
2193.92 2566
2194.37 2603
2194.81 2580
2195.25 2540
2195.69 2499
2196.13 2452
2196.58 2466
2197.02 2417
2197.46 2383
2197.90 2394
2198.35 2447
2198.79 2358
2199.23 2387
2199.67 2332
2200.12 2360
2200.56 2361
2201.00 2300
2201.44 2279
2201.89 2290
2202.33 2280
2202.77 2221
2203.21 2256
2203.66 2241
2204.10 2322
2204.54 2375
2204.99 2503
2205.43 2388
2205.87 2465
2206.32 2559
2206.76 2561
2207.20 2559
2207.65 2604
2208.09 2645
2208.53 2633
2208.98 2617
2209.42 2622
2209.86 2548
2210.31 2612
2210.75 2531
2211.19 2465
2211.64 2421
2212.08 2372
2212.53 2397
2212.97 2328
2213.41 2313
2213.86 2336
2214.30 2535
2214.74 2372
2215.19 2379
2215.63 2272
2216.08 2201
2216.52 2283
2216.97 2264
2217.41 2257
2217.85 2192
2218.30 2148
2218.74 2169
2219.19 2183
2219.63 2234
2220.08 2282
2220.52 2413
2220.97 2579
2221.41 2744
2221.86 2835
2222.30 3001
2222.74 3215
2223.19 3440
2223.63 3412
2224.08 3453
2224.52 3510
2224.97 3593
2225.41 3503
2225.86 3359
2226.30 3180
2226.75 3142
2227.20 3008
2227.64 2980
2228.09 2798
2228.53 2708
2228.98 2509
2229.42 2592
2229.87 2568
2230.31 2483
2230.76 2583
2231.20 2543
2231.65 2599
2232.10 2603
2232.54 2662
2232.99 2670
2233.43 2511
2233.88 2527
2234.33 2578
2234.77 2534
2235.22 2553
2235.66 2516
2236.11 2574
2236.56 2672
2237.00 2579
2237.45 2602
2237.90 2751
2238.34 2593
2238.79 2473
2239.23 2467
2239.68 2438
2240.13 2459
2240.57 2388
2241.02 2362
2241.47 2241
2241.91 2289
2242.36 2268
2242.81 2203
2243.25 2210
2243.70 2158
2244.15 2160
2244.60 2224
2245.04 2259
2245.49 2164
2245.94 2166
2246.38 2224
2246.83 2213
2247.28 2226
2247.73 2211
2248.17 2149
2248.62 2251
2249.07 2263
2249.52 2243
2249.96 2233
2250.41 2223
2250.86 2202
2251.31 2207
2251.75 2084
2252.20 2171
2252.65 2106
2253.10 2178
2253.54 2207
2253.99 2155
2254.44 2140
2254.89 2139
2255.34 2050
2255.79 1972
2256.23 1992
2256.68 2072
2257.13 2061
2257.58 2110
2258.03 2088
2258.47 2134
2258.92 2224
2259.37 2300
2259.82 2283
2260.27 2406
2260.72 2479
2261.17 2614
2261.61 2592
2262.06 2584
2262.51 2593
2262.96 2725
2263.41 2698
2263.86 2655
2264.31 2651
2264.76 2518
2265.21 2426
2265.65 2557
2266.10 2673
2266.55 2763
2267.00 2701
2267.45 2777
2267.90 2796
2268.35 2723
2268.80 2796
2269.25 2856
2269.70 2850
2270.15 2861
2270.60 2847
2271.05 2853
2271.50 2866
2271.95 2670
2272.40 2708
2272.85 2569
2273.30 2443
2273.75 2390
2274.20 2373
2274.65 2304
2275.10 2195
2275.55 2217
2276.00 2180
2276.45 2155
2276.90 2163
2277.35 2194
2277.80 2291
2278.25 2341
2278.70 2279
2279.15 2303
2279.60 2484
2280.05 2490
2280.50 2528
2280.95 2403
2281.40 2336
2281.85 2380
2282.30 2473
2282.75 2313
2283.20 2445
2283.66 2458
2284.11 2493
2284.56 2485
2285.01 2448
2285.46 2425
2285.91 2521
2286.36 2612
2286.81 2636
2287.26 2858
2287.72 3029
2288.17 3200
2288.62 3552
2289.07 3747
2289.52 3926
2289.97 4134
2290.42 4268
2290.88 4360
2291.33 4337
2291.78 4424
2292.23 4354
2292.68 4171
2293.13 3981
2293.59 3816
2294.04 3742
2294.49 3561
2294.94 3396
2295.39 3246
2295.85 3127
2296.30 3108
2296.75 2827
2297.20 2719
2297.65 2685
2298.11 2633
2298.56 2527
2299.01 2491
2299.46 2491
2299.92 2350
2300.37 2385
2300.82 2461
2301.27 2466
2301.73 2429
2302.18 2463
2302.63 2363
2303.09 2351
2303.54 2378
2303.99 2452
2304.44 2440
2304.90 2337
2305.35 2387
2305.80 2482
2306.26 2562
2306.71 2560
2307.16 2719
2307.62 2878
2308.07 2941
2308.52 3065
2308.98 3101
2309.43 3173
2309.88 3188
2310.34 3264
2310.79 3178
2311.24 3093
2311.70 3020
2312.15 2903
2312.60 2711
2313.06 2720
2313.51 2763
2313.97 2718
2314.42 2721
2314.87 2630
2315.33 2587
2315.78 2589
2316.24 2502
2316.69 2467
2317.14 2479
2317.60 2547
2318.05 2574
2318.51 2616
2318.96 2574
2319.42 2568
2319.87 2590
2320.32 2593
2320.78 2642
2321.23 2556
2321.69 2500
2322.14 2561
2322.60 2622
2323.05 2601
2323.51 2668
2323.96 2597
2324.42 2691
2324.87 2722
2325.33 2819
2325.78 2740
2326.24 2757
2326.69 2755
2327.15 2750
2327.60 2802
2328.06 2858
2328.51 2855
2328.97 2951
2329.42 2981
2329.88 3066
2330.33 3052
2330.79 2970
2331.25 2934
2331.70 2924
2332.16 2732
2332.61 2697
2333.07 2610
2333.52 2530
2333.98 2467
2334.44 2565
2334.89 2394
2335.35 2507
2335.80 2532
2336.26 2609
2336.72 2515
2337.17 2641
2337.63 2907
2338.08 2976
2338.54 3055
2339.00 3154
2339.45 3177
2339.91 3325
2340.37 3357
2340.82 3140
2341.28 3308
2341.74 3311
2342.19 3180
2342.65 3118
2343.11 3139
2343.56 2992
2344.02 2900
2344.48 3034
2344.93 2976
2345.39 2946
2345.85 3006
2346.30 3019
2346.76 2933
2347.22 2890
2347.67 2897
2348.13 2872
2348.59 2769
2349.05 2845
2349.50 2735
2349.96 2720
2350.42 2634
2350.88 2534
2351.33 2620
2351.79 2503
2352.25 2604
2352.71 2568
2353.16 2558
2353.62 2555
2354.08 2402
2354.54 2406
2355.00 2449
2355.45 2392
2355.91 2448
2356.37 2519
2356.83 2390
2357.29 2301
2357.74 2435
2358.20 2539
2358.66 2581
2359.12 2725
2359.58 2777
2360.04 2862
2360.49 2840
2360.95 2791
2361.41 2700
2361.87 2642
2362.33 2781
2362.79 2831
2363.24 2730
2363.70 2737
2364.16 2606
2364.62 2680
2365.08 2716
2365.54 2643
2366.00 2644
2366.46 2544
2366.92 2596
2367.37 2644
2367.83 2625
2368.29 2531
2368.75 2539
2369.21 2522
2369.67 2479
2370.13 2412
2370.59 2392
2371.05 2433
2371.51 2413
2371.97 2463
2372.43 2425
2372.89 2405
2373.35 2432
2373.81 2471
2374.27 2468
2374.73 2528
2375.19 2421
2375.65 2459
2376.11 2382
2376.57 2485
2377.03 2443
2377.49 2561
2377.95 2368
2378.41 2425
2378.87 2504
2379.33 2542
2379.79 2484
2380.25 2510
2380.71 2351
2381.17 2365
2381.63 2363
2382.09 2470
2382.55 2477
2383.01 2525
2383.47 2457
2383.93 2455
2384.39 2378
2384.85 2328
2385.31 2329
2385.77 2385
2386.24 2446
2386.70 2400
2387.16 2338
2387.62 2340
2388.08 2404
2388.54 2448
2389.00 2363
2389.46 2368
2389.92 2383
2390.39 2419
2390.85 2335
2391.31 2394
2391.77 2374
2392.23 2340
2392.69 2277
2393.15 2208
2393.62 2223
2394.08 2243
2394.54 2174
2395.00 2291
2395.46 2344
2395.92 2199
2396.39 2234
2396.85 2230
2397.31 2313
2397.77 2282
2398.23 2262
2398.70 2325
2399.16 2373
2399.62 2295
2400.08 2337
2400.55 2223
2401.01 2254
2401.47 2417
2401.93 2334
2402.39 2282
2402.86 2305
2403.32 2385
2403.78 2521
2404.24 2581
2404.71 2551
2405.17 2481
2405.63 2488
2406.10 2694
2406.56 2626
2407.02 2612
2407.48 2456
2407.95 2394
2408.41 2458
2408.87 2342
2409.34 2266
2409.80 2242
2410.26 2325
2410.73 2224
2411.19 2213
2411.65 2245
2412.12 2240
2412.58 2277
2413.04 2268
2413.51 2300
2413.97 2375
2414.43 2412
2414.90 2504
2415.36 2494
2415.83 2589
2416.29 2613
2416.75 2600
2417.22 2760
2417.68 2857
2418.14 2743
2418.61 2760
2419.07 2732
2419.54 2771
2420.00 2749
2420.47 2584
2420.93 2665
2421.39 2628
2421.86 2613
2422.32 2680
2422.79 2740
2423.25 2846
2423.72 2908
2424.18 3024
2424.64 3164
2425.11 3144
2425.57 3430
2426.04 3446
2426.50 3564
2426.97 3492
2427.43 3606
2427.90 3445
2428.36 3377
2428.83 3253
2429.29 3199
2429.76 3107
2430.22 2937
2430.69 2951
2431.15 2717
2431.62 2628
2432.08 2615
2432.55 2609
2433.02 2585
2433.48 2641
2433.95 2820
2434.41 2909
2434.88 2818
2435.34 2827
2435.81 2934
2436.27 2735
2436.74 2852
2437.21 3016
2437.67 3141
2438.14 3241
2438.60 3367
2439.07 3502
2439.54 3584
2440.00 3645
2440.47 3649
2440.93 3519
2441.40 3535
2441.87 3435
2442.33 3365
2442.80 3171
2443.27 2906
2443.73 2826
2444.20 2825
2444.66 2779
2445.13 2637
2445.60 2594
2446.06 2536
2446.53 2548
2447.00 2462
2447.46 2456
2447.93 2441
2448.40 2373
2448.87 2371
2449.33 2358
2449.80 2428
2450.27 2486
2450.73 2369
2451.20 2400
2451.67 2482
2452.13 2397
2452.60 2403
2453.07 2523
2453.54 2481
2454.00 2371
2454.47 2405
2454.94 2470
2455.41 2398
2455.87 2432
2456.34 2473
2456.81 2388
2457.28 2437
2457.74 2351
2458.21 2334
2458.68 2318
2459.15 2437
2459.62 2471
2460.08 2408
2460.55 2375
2461.02 2372
2461.49 2318
2461.96 2378
2462.42 2350
2462.89 2317
2463.36 2363
2463.83 2488
2464.30 2555
2464.77 2475
2465.23 2535
2465.70 2571
2466.17 2498
2466.64 2562
2467.11 2649
2467.58 2611
2468.05 2572
2468.52 2596
2468.98 2625
2469.45 2596
2469.92 2515
2470.39 2520
2470.86 2491
2471.33 2387
2471.80 2465
2472.27 2328
2472.74 2375
2473.21 2346
2473.67 2411
2474.14 2380
2474.61 2288
2475.08 2228
2475.55 2322
2476.02 2424
2476.49 2452
2476.96 2520
2477.43 2577
2477.90 2706
2478.37 2803
2478.84 2874
2479.31 2954
2479.78 2990
2480.25 2983
2480.72 2984
2481.19 2842
2481.66 2839
2482.13 2755
2482.60 2700
2483.07 2695
2483.54 2603
2484.01 2536
2484.48 2469
2484.95 2526
2485.42 2369
2485.89 2418
2486.36 2465
2486.83 2353
2487.30 2447
2487.77 2402
2488.24 2351
2488.72 2317
2489.19 2296
2489.66 2450
2490.13 2458
2490.60 2469
2491.07 2540
2491.54 2507
2492.01 2535
2492.48 2578
2492.95 2690
2493.42 2705
2493.90 2760
2494.37 2666
2494.84 2628
2495.31 2659
2495.78 2642
2496.25 2634
2496.72 2637
2497.20 2608
2497.67 2489
2498.14 2511
2498.61 2455
2499.08 2412
2499.55 2417
2500.03 2307
2500.50 2192
2500.97 2323
2501.44 2340
2501.91 2385
2502.38 2458
2502.86 2397
2503.33 2265
2503.80 2350
2504.27 2477
2504.75 2531
2505.22 2618
2505.69 2703
2506.16 2742
2506.63 2762
2507.11 2894
2507.58 2884
2508.05 2984
2508.52 2976
2509.00 3053
2509.47 3138
2509.94 3249
2510.42 3280
2510.89 2987
2511.36 3044
2511.83 3042
2512.31 3107
2512.78 2938
2513.25 2885
2513.73 2794
2514.20 2736
2514.67 2736
2515.14 2693
2515.62 2718
2516.09 2681
2516.56 2575
2517.04 2490
2517.51 2608
2517.99 2499
2518.46 2430
2518.93 2391
2519.41 2437
2519.88 2463
2520.35 2407
2520.83 2358
2521.30 2350
2521.77 2359
2522.25 2341
2522.72 2263
2523.20 2374
2523.67 2283
2524.14 2317
2524.62 2355
2525.09 2236
2525.57 2361
2526.04 2376
2526.51 2374
2526.99 2371
2527.46 2407
2527.94 2403
2528.41 2376
2528.89 2422
2529.36 2568
2529.84 2531
2530.31 2554
2530.79 2601
2531.26 2537
2531.73 2611
2532.21 2690
2532.68 2741
2533.16 2709
2533.63 2669
2534.11 2588
2534.58 2474
2535.06 2558
2535.53 2500
2536.01 2600
2536.48 2613
2536.96 2574
2537.44 2519
2537.91 2499
2538.39 2703
2538.86 2726
2539.34 2669
2539.81 2669
2540.29 2543
2540.76 2588
2541.24 2677
2541.71 2689
2542.19 2613
2542.67 2633
2543.14 2641
2543.62 2648
2544.09 2734
2544.57 2797
2545.05 2924
2545.52 2929
2546.00 3037
2546.47 3152
2546.95 3228
2547.43 3393
2547.90 3464
2548.38 3286
2548.86 3261
2549.33 3243
2549.81 3227
2550.28 3278
2550.76 3244
2551.24 3218
2551.71 3140
2552.19 3025
2552.67 3274
2553.14 3255
2553.62 3292
2554.10 3572
2554.57 3604
2555.05 3658
2555.53 3584
2556.01 3588
2556.48 3413
2556.96 3440
2557.44 3300
2557.91 3072
2558.39 2914
2558.87 2919
2559.35 2884
2559.82 2744
2560.30 2650
2560.78 2619
2561.26 2505
2561.73 2496
2562.21 2442
2562.69 2448
2563.17 2488
2563.64 2547
2564.12 2513
2564.60 2435
2565.08 2351
2565.56 2422
2566.03 2418
2566.51 2267
2566.99 2297
2567.47 2347
2567.95 2283
2568.42 2244
2568.90 2297
2569.38 2346
2569.86 2254
2570.34 2236
2570.82 2290
2571.29 2299
2571.77 2262
2572.25 2247
2572.73 2224
2573.21 2227
2573.69 2323
2574.17 2312
2574.64 2294
2575.12 2313
2575.60 2301
2576.08 2308
2576.56 2369
2577.04 2286
2577.52 2358
2578.00 2301
2578.48 2268
2578.95 2305
2579.43 2290
2579.91 2220
2580.39 2241
2580.87 2262
2581.35 2347
2581.83 2319
2582.31 2273
2582.79 2264
2583.27 2275
2583.75 2363
2584.23 2331
2584.71 2359
2585.19 2280
2585.67 2336
2586.15 2358
2586.63 2395
2587.11 2381
2587.59 2310
2588.07 2271
2588.55 2234
2589.03 2325
2589.51 2252
2589.99 2277
2590.47 2356
2590.95 2346
2591.43 2384
2591.91 2478
2592.39 2538
2592.87 2522
2593.35 2664
2593.83 2623
2594.31 2662
2594.79 2664
2595.27 2606
2595.75 2687
2596.23 2514
2596.71 2593
2597.20 2550
2597.68 2500
2598.16 2458
2598.64 2464
2599.12 2443
2599.60 2463
2600.08 2423
2600.56 2390
2601.04 2288
2601.53 2229
2602.01 2308
2602.49 2253
2602.97 2195
2603.45 2124
2603.93 2120
2604.41 2266
2604.90 2218
2605.38 2214
2605.86 2312
2606.34 2378
2606.82 2483
2607.30 2575
2607.79 2792
2608.27 2928
2608.75 2905
2609.23 2942
2609.71 2987
2610.20 3148
2610.68 3067
2611.16 3004
2611.64 2989
2612.12 2838
2612.61 2781
2613.09 2721
2613.57 2710
2614.05 2730
2614.54 2569
2615.02 2466
2615.50 2404
2615.98 2352
2616.47 2376
2616.95 2300
2617.43 2205
2617.91 2261
2618.40 2340
2618.88 2366
2619.36 2342
2619.85 2334
2620.33 2316
2620.81 2343
2621.29 2296
2621.78 2341
2622.26 2255
2622.74 2300
2623.23 2264
2623.71 2232
2624.19 2280
2624.68 2269
2625.16 2335
2625.64 2204
2626.13 2210
2626.61 2221
2627.10 2173
2627.58 2154
2628.06 2168
2628.55 2253
2629.03 2230
2629.51 2224
2630.00 2300
2630.48 2318
2630.97 2305
2631.45 2358
2631.93 2513
2632.42 2407
2632.90 2425
2633.39 2377
2633.87 2313
2634.35 2245
2634.84 2298
2635.32 2288
2635.81 2194
2636.29 2337
2636.78 2303
2637.26 2267
2637.75 2328
2638.23 2388
2638.72 2406
2639.20 2450
2639.68 2384
2640.17 2446
2640.65 2467
2641.14 2465
2641.62 2359
2642.11 2451
2642.59 2523
2643.08 2546
2643.56 2351
2644.05 2402
2644.53 2413
2645.02 2348
2645.51 2387
2645.99 2406
2646.48 2425
2646.96 2478
2647.45 2524
2647.93 2533
2648.42 2417
2648.90 2428
2649.39 2465
2649.88 2518
2650.36 2427
2650.85 2504
2651.33 2381
2651.82 2387
2652.30 2452
2652.79 2409
2653.28 2439
2653.76 2413
2654.25 2421
2654.73 2467
2655.22 2539
2655.71 2627
2656.19 2588
2656.68 2433
2657.17 2366
2657.65 2318
2658.14 2387
2658.63 2289
2659.11 2313
2659.60 2370
2660.09 2276
2660.57 2258
2661.06 2225
2661.55 2269
2662.03 2272
2662.52 2193
2663.01 2277
2663.49 2248
2663.98 2338
2664.47 2350
2664.95 2355
2665.44 2340
2665.93 2350
2666.42 2353
2666.90 2294
2667.39 2310
2667.88 2259
2668.36 2341
2668.85 2282
2669.34 2421
2669.83 2498
2670.31 2544
2670.80 2531
2671.29 2640
2671.78 2648
2672.27 2692
2672.75 2751
2673.24 2951
2673.73 2999
2674.22 3018
2674.70 3008
2675.19 3081
2675.68 2879
2676.17 2938
2676.66 2999
2677.15 3051
2677.63 3002
2678.12 3089
2678.61 3075
2679.10 3166
2679.59 3347
2680.08 3461
2680.56 3605
2681.05 3686
2681.54 3816
2682.03 3933
2682.52 3979
2683.01 3976
2683.50 4006
2683.98 4019
2684.47 3889
2684.96 3799
2685.45 3709
2685.94 3486
2686.43 3402
2686.92 3191
2687.41 3070
2687.90 3042
2688.39 2844
2688.88 2743
2689.36 2719
2689.85 2674
2690.34 2580
2690.83 2598
2691.32 2526
2691.81 2494
2692.30 2408
2692.79 2460
2693.28 2424
2693.77 2406
2694.26 2385
2694.75 2389
2695.24 2480
2695.73 2393
2696.22 2376
2696.71 2409
2697.20 2472
2697.69 2420
2698.18 2493
2698.67 2502
2699.16 2615
2699.65 2697
2700.14 2676
2700.63 2746
2701.12 2846
2701.61 2848
2702.10 2720
2702.59 2711
2703.08 2760
2703.57 2725
2704.06 2755
2704.56 2627
2705.05 2630
2705.54 2646
2706.03 2498
2706.52 2420
2707.01 2376
2707.50 2450
2707.99 2422
2708.48 2460
2708.97 2386
2709.46 2385
2709.96 2342
2710.45 2304
2710.94 2308
2711.43 2377
2711.92 2375
2712.41 2364
2712.90 2354
2713.40 2292
2713.89 2371
2714.38 2392
2714.87 2461
2715.36 2384
2715.85 2333
2716.35 2360
2716.84 2374
2717.33 2401
2717.82 2358
2718.31 2379
2718.80 2520
2719.30 2501
2719.79 2539
2720.28 2658
2720.77 2735
2721.27 2761
2721.76 2748
2722.25 2833
2722.74 2797
2723.23 2828
2723.73 2701
2724.22 2624
2724.71 2566
2725.20 2505
2725.70 2559
2726.19 2406
2726.68 2285
2727.18 2334
2727.67 2356
2728.16 2350
2728.65 2292
2729.15 2355
2729.64 2374
2730.13 2439
2730.63 2398
2731.12 2341
2731.61 2315
2732.10 2265
2732.60 2310
2733.09 2326
2733.58 2358
2734.08 2389
2734.57 2374
2735.06 2534
2735.56 2481
2736.05 2460
2736.55 2471
2737.04 2384
2737.53 2443
2738.03 2475
2738.52 2479
2739.01 2518
2739.51 2471
2740.00 2399
2740.50 2422
2740.99 2243
2741.48 2341
2741.98 2272
2742.47 2257
2742.97 2320
2743.46 2244
2743.95 2200
2744.45 2273
2744.94 2248
2745.44 2187
2745.93 2196
2746.43 2301
2746.92 2289
2747.42 2340
2747.91 2298
2748.40 2393
2748.90 2432
2749.39 2469
2749.89 2438
2750.38 2443
2750.88 2437
2751.37 2504
2751.87 2472
2752.36 2570
2752.86 2621
2753.35 2517
2753.85 2536
2754.34 2481
2754.84 2458
2755.33 2591
2755.83 2558
2756.33 2512
2756.82 2467
2757.32 2435
2757.81 2288
2758.31 2327
2758.80 2364
2759.30 2334
2759.79 2328
2760.29 2351
2760.79 2415
2761.28 2352
2761.78 2390
2762.27 2299
2762.77 2327
2763.27 2308
2763.76 2349
2764.26 2385
2764.75 2374
2765.25 2424
2765.75 2411
2766.24 2443
2766.74 2444
2767.23 2480
2767.73 2522
2768.23 2417
2768.72 2523
2769.22 2523
2769.72 2630
2770.21 2671
2770.71 2727
2771.21 2738
2771.70 2816
2772.20 2751
2772.70 2695
2773.19 2706
2773.69 2888
2774.19 2915
2774.69 2888
2775.18 2943
2775.68 2893
2776.18 3042
2776.67 2959
2777.17 2901
2777.67 2892
2778.17 2806
2778.66 2827
2779.16 2770
2779.66 2757
2780.16 2712
2780.65 2609
2781.15 2516
2781.65 2510
2782.15 2590
2782.64 2523
2783.14 2430
2783.64 2539
2784.14 2586
2784.63 2591
2785.13 2565
2785.63 2488
2786.13 2468
2786.63 2498
2787.12 2487
2787.62 2534
2788.12 2446
2788.62 2405
2789.12 2490
2789.62 2537
2790.11 2409
2790.61 2392
2791.11 2413
2791.61 2435
2792.11 2552
2792.61 2512
2793.11 2559
2793.60 2724
2794.10 2845
2794.60 3047
2795.10 3115
2795.60 3284
2796.10 3427
2796.60 3582
2797.10 3671
2797.60 3439
2798.09 3574
2798.59 3612
2799.09 3429
2799.59 3299
2800.09 3140
2800.59 3097
2801.09 3045
2801.59 2889
2802.09 2881
2802.59 2868
2803.09 2926
2803.59 3040
2804.09 3069
2804.59 3294
2805.09 3465
2805.59 3788
2806.09 4007
2806.59 4339
2807.09 4531
2807.59 4598
2808.09 4751
2808.59 4799
2809.09 4749
2809.59 4563
2810.09 4418
2810.59 4148
2811.09 3800
2811.59 3631
2812.09 3347
2812.59 3195
2813.09 2996
2813.59 2858
2814.09 2867
2814.59 2920
2815.09 2949
2815.59 3068
2816.09 3097
2816.59 3045
2817.09 2909
2817.59 2861
2818.10 2923
2818.60 2831
2819.10 2721
2819.60 2720
2820.10 2718
2820.60 2704
2821.10 2639
2821.60 2588
2822.10 2544
2822.61 2509
2823.11 2557
2823.61 2534
2824.11 2618
2824.61 2505
2825.11 2455
2825.61 2454
2826.12 2504
2826.62 2536
2827.12 2508
2827.62 2607
2828.12 2542
2828.62 2543
2829.13 2569
2829.63 2587
2830.13 2588
2830.63 2593
2831.13 2611
2831.64 2627
2832.14 2625
2832.64 2727
2833.14 2709
2833.65 2707
2834.15 2640
2834.65 2710
2835.15 2719
2835.65 2690
2836.16 2584
2836.66 2530
2837.16 2593
2837.66 2570
2838.17 2551
2838.67 2499
2839.17 2445
2839.68 2467
2840.18 2466
2840.68 2423
2841.18 2414
2841.69 2485
2842.19 2470
2842.69 2542
2843.20 2440
2843.70 2411
2844.20 2584
2844.71 2688
2845.21 2637
2845.71 2770
2846.22 2777
2846.72 2866
2847.22 2893
2847.73 2858
2848.23 2903
2848.73 2848
2849.24 2870
2849.74 2789
2850.24 2692
2850.75 2674
2851.25 2691
2851.76 2534
2852.26 2561
2852.76 2543
2853.27 2407
2853.77 2335
2854.28 2397
2854.78 2466
2855.28 2384
2855.79 2294
2856.29 2318
2856.80 2439
2857.30 2452
2857.81 2530
2858.31 2561
2858.82 2534
2859.32 2484
2859.82 2551
2860.33 2636
2860.83 2707
2861.34 2721
2861.84 2590
2862.35 2569
2862.85 2508
2863.36 2485
2863.86 2414
2864.37 2422
2864.87 2375
2865.38 2239
2865.88 2250
2866.39 2252
2866.89 2279
2867.40 2338
2867.90 2424
2868.41 2537
2868.91 2647
2869.42 2467
2869.93 2372
2870.43 2489
2870.94 2540
2871.44 2462
2871.95 2468
2872.45 2519
2872.96 2589
2873.47 2609
2873.97 2477
2874.48 2460
2874.98 2432
2875.49 2405
2875.99 2433
2876.50 2539
2877.01 2447
2877.51 2435
2878.02 2482
2878.53 2508
2879.03 2549
2879.54 2699
2880.04 2695
2880.55 2564
2881.06 2606
2881.56 2676
2882.07 2714
2882.58 2669
2883.08 2733
2883.59 2934
2884.10 2988
2884.60 3173
2885.11 3371
2885.62 3527
2886.12 3578
2886.63 3693
2887.14 3720
2887.65 3728
2888.15 3757
2888.66 3755
2889.17 3590
2889.67 3405
2890.18 3369
2890.69 3333
2891.20 2994
2891.70 2849
2892.21 2860
2892.72 2858
2893.23 2879
2893.73 3030
2894.24 2965
2894.75 2961
2895.26 3040
2895.76 3161
2896.27 3194
2896.78 3035
2897.29 3141
2897.80 3243
2898.30 3207
2898.81 3170
2899.32 3120
2899.83 3150
2900.34 3028
2900.84 3056
2901.35 3121
2901.86 3173
2902.37 3157
2902.88 3119
2903.39 3029
2903.89 3073
2904.40 3267
2904.91 3179
2905.42 3079
2905.93 3034
2906.44 3161
2906.95 3118
2907.45 3066
2907.96 2999
2908.47 2787
2908.98 2839
2909.49 2767
2910.00 2795
2910.51 2729
2911.02 2691
2911.53 2684
2912.03 2788
2912.54 2741
2913.05 2670
2913.56 2640
2914.07 2753
2914.58 2721
2915.09 2698
2915.60 2561
2916.11 2681
2916.62 2636
2917.13 2628
2917.64 2580
2918.15 2561
2918.66 2613
2919.17 2502
2919.68 2560
2920.19 2610
2920.70 2711
2921.21 2849
2921.72 2970
2922.23 3173
2922.74 3365
2923.25 3588
2923.76 3861
2924.27 4018
2924.78 4301
2925.29 4277
2925.80 4343
2926.31 4276
2926.82 4076
2927.33 3920
2927.84 3680
2928.35 3350
2928.86 3136
2929.37 3005
2929.88 2849
2930.39 2716
2930.91 2683
2931.42 2594
2931.93 2536
2932.44 2507
2932.95 2508
2933.46 2558
2933.97 2573
2934.48 2570
2934.99 2606
2935.50 2717
2936.02 2727
2936.53 2611
2937.04 2770
2937.55 2678
2938.06 2706
2938.57 2742
2939.08 2668
2939.60 2610
2940.11 2641
2940.62 2608
2941.13 2568
2941.64 2577
2942.15 2549
2942.67 2616
2943.18 2668
2943.69 2902
2944.20 3095
2944.71 3122
2945.23 3203
2945.74 3262
2946.25 3269
2946.76 3144
2947.28 3148
2947.79 3030
2948.30 2952
2948.81 2962
2949.32 2932
2949.84 2847
2950.35 2761
2950.86 2684
2951.37 2585
2951.89 2557
2952.40 2509
2952.91 2500
2953.43 2420
2953.94 2410
2954.45 2410
2954.96 2430
2955.48 2498
2955.99 2439
2956.50 2498
2957.02 2442
2957.53 2579
2958.04 2617
2958.56 2618
2959.07 2642
2959.58 2649
2960.10 2861
2960.61 2955
2961.12 3062
2961.64 3034
2962.15 3070
2962.66 3060
2963.18 2991
2963.69 2980
2964.20 3015
2964.72 2863
2965.23 2833
2965.75 2874
2966.26 2805
2966.77 2706
2967.29 2652
2967.80 2609
2968.32 2494
2968.83 2447
2969.34 2525
2969.86 2366
2970.37 2468
2970.89 2516
2971.40 2515
2971.92 2476
2972.43 2381
2972.94 2487
2973.46 2565
2973.97 2550
2974.49 2555
2975.00 2615
2975.52 2636
2976.03 2571
2976.55 2560
2977.06 2672
2977.58 2600
2978.09 2623
2978.61 2673
2979.12 2712
2979.64 2710
2980.15 2755
2980.67 2863
2981.18 2819
2981.70 2888
2982.21 2893
2982.73 2786
2983.24 2835
2983.76 2946
2984.27 3096
2984.79 2969
2985.30 3072
2985.82 3167
2986.34 3253
2986.85 3219
2987.37 3158
2987.88 3249
2988.40 3211
2988.91 3349
2989.43 3303
2989.95 3380
2990.46 3266
2990.98 3444
2991.49 3530
2992.01 3528
2992.53 3460
2993.04 3487
2993.56 3464
2994.08 3551
2994.59 3683
2995.11 3771
2995.62 3904
2996.14 4135
2996.66 4242
2997.17 4427
2997.69 4337
2998.21 4301
2998.72 4338
2999.24 4292
2999.76 4333
3000.27 4179
3000.79 4408
3001.31 4379
3001.83 4541
3002.34 4884
3002.86 5403
3003.38 5964
3003.89 6175
3004.41 6668
3004.93 7105
3005.45 7169
3005.96 7002
3006.48 6873
3007.00 6435
3007.51 5830
3008.03 5223
3008.55 4784
3009.07 4196
3009.59 3834
3010.10 3484
3010.62 3244
3011.14 3162
3011.66 3125
3012.17 3085
3012.69 2950
3013.21 3113
3013.73 2938
3014.25 3180
3014.76 3125
3015.28 3085
3015.80 3115
3016.32 3125
3016.84 3169
3017.36 3178
3017.87 3131
3018.39 3170
3018.91 3138
3019.43 3180
3019.95 3215
3020.47 3208
3020.98 3270
3021.50 3383
3022.02 3542
3022.54 3602
3023.06 3592
3023.58 3635
3024.10 3771
3024.62 3789
3025.13 3690
3025.65 3713
3026.17 3559
3026.69 3538
3027.21 3493
3027.73 3338
3028.25 3180
3028.77 3135
3029.29 3087
3029.81 3117
3030.33 3106
3030.85 3215
3031.37 3184
3031.89 3310
3032.41 3434
3032.92 3581
3033.44 3855
3033.96 3871
3034.48 4047
3035.00 4291
3035.52 4265
3036.04 4191
3036.56 4062
3037.08 4011
3037.60 3971
3038.12 3730
3038.64 3520
3039.16 3333
3039.68 3230
3040.20 3113
3040.72 3023
3041.24 2975
3041.77 2930
3042.29 2919
3042.81 2907
3043.33 2824
3043.85 2790
3044.37 2907
3044.89 2932
3045.41 2884
3045.93 2831
3046.45 2926
3046.97 2843
3047.49 2895
3048.01 2882
3048.53 2783
3049.06 2834
3049.58 2923
3050.10 2750
3050.62 2719
3051.14 2749
3051.66 2730
3052.18 2615
3052.70 2680
3053.23 2637
3053.75 2607
3054.27 2585
3054.79 2579
3055.31 2701
3055.83 2632
3056.35 2628
3056.88 2658
3057.40 2622
3057.92 2665
3058.44 2663
3058.96 2620
3059.49 2748
3060.01 2666
3060.53 2668
3061.05 2864
3061.57 2800
3062.10 2748
3062.62 2803
3063.14 2848
3063.66 2811
3064.18 2726
3064.71 2815
3065.23 2832
3065.75 2839
3066.27 2826
3066.80 2843
3067.32 2902
3067.84 2823
3068.36 2791
3068.89 2780
3069.41 2785
3069.93 2725
3070.46 2677
3070.98 2761
3071.50 2749
3072.02 2749
3072.55 2830
3073.07 2813
3073.59 2920
3074.12 2971
3074.64 3047
3075.16 3084
3075.69 3047
3076.21 3133
3076.73 3209
3077.26 3184
3077.78 3255
3078.30 3291
3078.83 3373
3079.35 3351
3079.87 3301
3080.40 3337
3080.92 3429
3081.45 3375
3081.97 3376
3082.49 3374
3083.02 3311
3083.54 3370
3084.06 3352
3084.59 3373
3085.11 3342
3085.64 3222
3086.16 3274
3086.69 3164
3087.21 3209
3087.73 3355
3088.26 3224
3088.78 3231
3089.31 3217
3089.83 3181
3090.36 3120
3090.88 3155
3091.41 3068
3091.93 3087
3092.45 3181
3092.98 3169
3093.50 3209
3094.03 3290
3094.55 3385
3095.08 3425
3095.60 3455
3096.13 3743
3096.65 3750
3097.18 3697
3097.70 3869
3098.23 4050
3098.76 4195
3099.28 4740
3099.81 5309
3100.33 6046
3100.86 7021
3101.38 7830
3101.91 8684
3102.43 9626
3102.96 10445
3103.48 10492
3104.01 10259
3104.54 9626
3105.06 8922
3105.59 7847
3106.11 6918
3106.64 5877
3107.17 5129
3107.69 4682
3108.22 4165
3108.74 4000
3109.27 3714
3109.80 3639
3110.32 3615
3110.85 3527
3111.37 3516
3111.90 3472
3112.43 3352
3112.95 3228
3113.48 3298
3114.01 3203
3114.53 3161
3115.06 3040
3115.59 2905
3116.11 2986
3116.64 2880
3117.17 2695
3117.69 2669
3118.22 2869
3118.75 2764
3119.27 2832
3119.80 2848
3120.33 3011
3120.86 2955
3121.38 3048
3121.91 3089
3122.44 3022
3122.96 3113
3123.49 3076
3124.02 2969
3124.55 3036
3125.07 3027
3125.60 2878
3126.13 2690
3126.66 2817
3127.18 2823
3127.71 2733
3128.24 2745
3128.77 2764
3129.30 2664
3129.82 2659
3130.35 2696
3130.88 2666
3131.41 2647
3131.94 2638
3132.46 2495
3132.99 2563
3133.52 2641
3134.05 2557
3134.58 2570
3135.10 2689
3135.63 2613
3136.16 2644
3136.69 2598
3137.22 2873
3137.75 2724
3138.28 2727
3138.80 2696
3139.33 2718
3139.86 2687
3140.39 2700
3140.92 2634
3141.45 2591
3141.98 2674
3142.51 2691
3143.03 2784
3143.56 2794
3144.09 2826
3144.62 2939
3145.15 3013
3145.68 3067
3146.21 3120
3146.74 3184
3147.27 3361
3147.80 3438
3148.33 3427
3148.86 3333
3149.39 3476
3149.92 3413
3150.45 3357
3150.97 3297
3151.50 3054
3152.03 3010
3152.56 3044
3153.09 2941
3153.62 2866
3154.15 2811
3154.68 2780
3155.21 2838
3155.74 2880
3156.27 2815
3156.80 2848
3157.33 2943
3157.86 2979
3158.39 2952
3158.93 3035
3159.46 3042
3159.99 2954
3160.52 2941
3161.05 2984
3161.58 2978
3162.11 2919
3162.64 2837
3163.17 2811
3163.70 2706
3164.23 2669
3164.76 2769
3165.29 2792
3165.82 2712
3166.35 2772
3166.89 2732
3167.42 2787
3167.95 2768
3168.48 2690
3169.01 2753
3169.54 2774
3170.07 2731
3170.60 2705
3171.13 2689
3171.67 2580
3172.20 2603
3172.73 2572
3173.26 2709
3173.79 2707
3174.32 2601
3174.86 2677
3175.39 2736
3175.92 2787
3176.45 2819
3176.98 2882
3177.51 2789
3178.05 2858
3178.58 2790
3179.11 2747
3179.64 2749
3180.17 2689
3180.71 2580
3181.24 2602
3181.77 2606
3182.30 2626
3182.84 2700
3183.37 2660
3183.90 2658
3184.43 2595
3184.97 2648
3185.50 2687
3186.03 2610
3186.56 2658
3187.10 2681
3187.63 2846
3188.16 2742
3188.69 2767
3189.23 2679
3189.76 2750
3190.29 2652
3190.83 2620
3191.36 2619
3191.89 2632
3192.43 2663
3192.96 2603
3193.49 2597
3194.02 2587
3194.56 2651
3195.09 2812
3195.62 2824
3196.16 2687
3196.69 2748
3197.23 2813
3197.76 2769
3198.29 2761
3198.83 2737
3199.36 2840
3199.89 2837
3200.43 2814
3200.96 2953
3201.50 2971
3202.03 3061
3202.56 3075
3203.10 3137
3203.63 3229
3204.17 3215
3204.70 3105
3205.23 3145
3205.77 3129
3206.30 3030
3206.84 3022
3207.37 3019
3207.91 3050
3208.44 3094
3208.97 3310
3209.51 3402
3210.04 3502
3210.58 3413
3211.11 3547
3211.65 3476
3212.18 3367
3212.72 3465
3213.25 3426
3213.79 3297
3214.32 3170
3214.86 3178
3215.39 3045
3215.93 3017
3216.46 3015
3217.00 3008
3217.53 3096
3218.07 3161
3218.60 3248
3219.14 3184
3219.67 3081
3220.21 3087
3220.74 3130
3221.28 3113
3221.82 3211
3222.35 3216
3222.89 3182
3223.42 3250
3223.96 3427
3224.49 3280
3225.03 3400
3225.57 3435
3226.10 3208
3226.64 3201
3227.17 3026
3227.71 3063
3228.25 3094
3228.78 2911
3229.32 2834
3229.85 2956
3230.39 2955
3230.93 3018
3231.46 2944
3232.00 2946
3232.54 2944
3233.07 2962
3233.61 2946
3234.15 2984
3234.68 3052
3235.22 3036
3235.76 3096
3236.29 3154
3236.83 3108
3237.37 3301
3237.90 3350
3238.44 3310
3238.98 3517
3239.51 3548
3240.05 3501
3240.59 3306
3241.13 3335
3241.66 3323
3242.20 3340
3242.74 3418
3243.28 3245
3243.81 3233
3244.35 3160
3244.89 3241
3245.43 3284
3245.96 3231
3246.50 3225
3247.04 3248
3247.58 3227
3248.11 3219
3248.65 3300
3249.19 3309
3249.73 3282
3250.27 3216
3250.80 3260
3251.34 3524
3251.88 3504
3252.42 3414
3252.96 3508
3253.49 3680
3254.03 3764
3254.57 3800
3255.11 3836
3255.65 3978
3256.19 4022
3256.72 4043
3257.26 4069
3257.80 4024
3258.34 4147
3258.88 4287
3259.42 4572
3259.96 4654
3260.49 4844
3261.03 5275
3261.57 5727
3262.11 6120
3262.65 6308
3263.19 6790
3263.73 7093
3264.27 7297
3264.81 7524
3265.35 7619
3265.88 7897
3266.42 8088
3266.96 8211
3267.50 8076
3268.04 7701
3268.58 7519
3269.12 6984
3269.66 6242
3270.20 5465
3270.74 4921
3271.28 4614
3271.82 4230
3272.36 4056
3272.90 3989
3273.44 4017
3273.98 4092
3274.52 4053
3275.06 4166
3275.60 4203
3276.14 4243
3276.68 4119
3277.22 3953
3277.76 4052
3278.30 4165
3278.84 4123
3279.38 4055
3279.92 4054
3280.46 4036
3281.00 4128
3281.54 4007
3282.08 4009
3282.62 3964
3283.16 4104
3283.70 4166
3284.25 4124
3284.79 4114
3285.33 4158
3285.87 4236
3286.41 4436
3286.95 4560
3287.49 4372
3288.03 4295
3288.57 4288
3289.11 4353
3289.66 4334
3290.20 4369
3290.74 4647
3291.28 4752
3291.82 4900
3292.36 5306
3292.90 5723
3293.44 6121
3293.99 6584
3294.53 6824
3295.07 7243
3295.61 7584
3296.15 7781
3296.69 7544
3297.24 7275
3297.78 7088
3298.32 6850
3298.86 6270
3299.40 5790
3299.95 5403
3300.49 5290
3301.03 5037
3301.57 4659
3302.11 4612
3302.66 4571
3303.20 4482
3303.74 4490
3304.28 4386
3304.83 4545
3305.37 4542
3305.91 4431
3306.45 4481
3307.00 4423
3307.54 4341
3308.08 4342
3308.62 4205
3309.17 4183
3309.71 4137
3310.25 4199
3310.80 4230
3311.34 4274
3311.88 4344
3312.43 4456
3312.97 4573
3313.51 4935
3314.05 5205
3314.60 5407
3315.14 5468
3315.68 5753
3316.23 6015
3316.77 6076
3317.31 6100
3317.86 6060
3318.40 6159
3318.95 6218
3319.49 6228
3320.03 6331
3320.58 6170
3321.12 6144
3321.66 6080
3322.21 5947
3322.75 5890
3323.30 5694
3323.84 5738
3324.38 5762
3324.93 5575
3325.47 5556
3326.02 5351
3326.56 5376
3327.10 5373
3327.65 5350
3328.19 5171
3328.74 5490
3329.28 5816
3329.83 6324
3330.37 6992
3330.92 8326
3331.46 10320
3332.01 12783
3332.55 15811
3333.09 19863
3333.64 23973
3334.18 28135
3334.73 31602
3335.27 33905
3335.82 35148
3336.36 35480
3336.91 34885
3337.45 33375
3338.00 30966
3338.54 27693
3339.09 23944
3339.64 20761
3340.18 16955
3340.73 14140
3341.27 11556
3341.82 9586
3342.36 8132
3342.91 6982
3343.45 6180
3344.00 5745
3344.54 5450
3345.09 5077
3345.64 4898
3346.18 4712
3346.73 4519
3347.27 4318
3347.82 4285
3348.37 4178
3348.91 4128
3349.46 4018
3350.00 4025
3350.55 3889
3351.10 3843
3351.64 3879
3352.19 3948
3352.74 4084
3353.28 4188
3353.83 4257
3354.37 4284
3354.92 4235
3355.47 4305
3356.01 4249
3356.56 4347
3357.11 4258
3357.65 4215
3358.20 4115
3358.75 3968
3359.30 3941
3359.84 3830
3360.39 3760
3360.94 3854
3361.48 3753
3362.03 3795
3362.58 3878
3363.12 3858
3363.67 3921
3364.22 3888
3364.77 3860
3365.31 3868
3365.86 3673
3366.41 3861
3366.96 3763
3367.50 3798
3368.05 3699
3368.60 3878
3369.15 3929
3369.69 3997
3370.24 4255
3370.79 4590
3371.34 4724
3371.89 5006
3372.43 5398
3372.98 5570
3373.53 5803
3374.08 5859
3374.63 5803
3375.17 5551
3375.72 5370
3376.27 5214
3376.82 4866
3377.37 4482
3377.92 4278
3378.46 4080
3379.01 3856
3379.56 3648
3380.11 3548
3380.66 3309
3381.21 3329
3381.76 3195
3382.30 3121
3382.85 3156
3383.40 3060
3383.95 3184
3384.50 3072
3385.05 3116
3385.60 3055
3386.15 2908
3386.70 2913
3387.25 2993
3387.79 2971
3388.34 2987
3388.89 2975
3389.44 2961
3389.99 2988
3390.54 3008
3391.09 3034
3391.64 2920
3392.19 2969
3392.74 2907
3393.29 2942
3393.84 2945
3394.39 3068
3394.94 2933
3395.49 3038
3396.04 3088
3396.59 3081
3397.14 3125
3397.69 3255
3398.24 3210
3398.79 3073
3399.34 3095
3399.89 3105
3400.44 2986
3400.99 2986
3401.54 2881
3402.09 2936
3402.64 2977
3403.19 2860
3403.74 2828
3404.29 2858
3404.84 2807
3405.39 2900
3405.94 2850
3406.49 2816
3407.05 2735
3407.60 2839
3408.15 2897
3408.70 2934
3409.25 3011
3409.80 3142
3410.35 3247
3410.90 3330
3411.45 3322
3412.00 3367
3412.56 3452
3413.11 3367
3413.66 3310
3414.21 3341
3414.76 3116
3415.31 3113
3415.86 3145
3416.41 2992
3416.97 3004
3417.52 2863
3418.07 2872
3418.62 2799
3419.17 2692
3419.73 2676
3420.28 2704
3420.83 2595
3421.38 2653
3421.93 2689
3422.48 2770
3423.04 2908
3423.59 2937
3424.14 3026
3424.69 2908
3425.25 2933
3425.80 2946
3426.35 3000
3426.90 2906
3427.45 2835
3428.01 2758
3428.56 2739
3429.11 2691
3429.66 2613
3430.22 2627
3430.77 2757
3431.32 2659
3431.88 2677
3432.43 2649
3432.98 2654
3433.53 2655
3434.09 2706
3434.64 2713
3435.19 2749
3435.75 2804
3436.30 2801
3436.85 2687
3437.41 2738
3437.96 2842
3438.51 2891
3439.07 2907
3439.62 2854
3440.17 2819
3440.73 2678
3441.28 2726
3441.83 2758
3442.39 2704
3442.94 2704
3443.49 2700
3444.05 2746
3444.60 2677
3445.16 2486
3445.71 2607
3446.26 2603
3446.82 2490
3447.37 2627
3447.93 2591
3448.48 2534
3449.03 2487
3449.59 2558
3450.14 2505
3450.70 2472
3451.25 2446
3451.81 2394
3452.36 2430
3452.91 2411
3453.47 2459
3454.02 2387
3454.58 2443
3455.13 2481
3455.69 2383
3456.24 2452
3456.80 2426
3457.35 2429
3457.91 2449
3458.46 2356
3459.02 2393
3459.57 2426
3460.13 2461
3460.68 2572
3461.24 2518
3461.79 2515
3462.35 2494
3462.90 2589
3463.46 2613
3464.01 2594
3464.57 2626
3465.12 2707
3465.68 2649
3466.23 2645
3466.79 2654
3467.35 2789
3467.90 2738
3468.46 2869
3469.01 2859
3469.57 2875
3470.12 2975
3470.68 2816
3471.24 2866
3471.79 3024
3472.35 3087
3472.90 3018
3473.46 2903
3474.02 2998
3474.57 2865
3475.13 3025
3475.69 3008
3476.24 3083
3476.80 3250
3477.35 3170
3477.91 3316
3478.47 3444
3479.02 3501
3479.58 3570
3480.14 3640
3480.69 3601
3481.25 3607
3481.81 3685
3482.36 3668
3482.92 3664
3483.48 3583
3484.03 3692
3484.59 3522
3485.15 3639
3485.71 3710
3486.26 3717
3486.82 3809
3487.38 3956
3487.93 4062
3488.49 4440
3489.05 5041
3489.61 5365
3490.16 5711
3490.72 6150
3491.28 6580
3491.84 6922
3492.39 6999
3492.95 7263
3493.51 7116
3494.07 6776
3494.63 6338
3495.18 6041
3495.74 5902
3496.30 5924
3496.86 6040
3497.42 6310
3497.97 6619
3498.53 7040
3499.09 7409
3499.65 7696
3500.21 7802
3500.76 7849
3501.32 7880
3501.88 7564
3502.44 7530
3503.00 7809
3503.56 7997
3504.11 8053
3504.67 8283
3505.23 8367
3505.79 8303
3506.35 7984
3506.91 7703
3507.47 7232
3508.03 6758
3508.59 6151
3509.14 5667
3509.70 5238
3510.26 4886
3510.82 4473
3511.38 4122
3511.94 3790
3512.50 3610
3513.06 3548
3513.62 3367
3514.18 3333
3514.74 3214
3515.30 3105
3515.86 2989
3516.41 3079
3516.97 3169
3517.53 3192
3518.09 3201
3518.65 3213
3519.21 3263
3519.77 3279
3520.33 3208
3520.89 3109
3521.45 3268
3522.01 3173
3522.57 3205
3523.13 3264
3523.69 3259
3524.25 3301
3524.81 3265
3525.37 3134
3525.93 3134
3526.49 2803
3527.05 2859
3527.61 2777
3528.18 2727
3528.74 2734
3529.30 2822
3529.86 2794
3530.42 2780
3530.98 2799
3531.54 2913
3532.10 2902
3532.66 2940
3533.22 2961
3533.78 3026
3534.34 3057
3534.90 3026
3535.47 3140
3536.03 3178
3536.59 3127
3537.15 3130
3537.71 3145
3538.27 3193
3538.83 3131
3539.39 3113
3539.96 3074
3540.52 2998
3541.08 3028
3541.64 3112
3542.20 3069
3542.76 3070
3543.32 3038
3543.89 3003
3544.45 3073
3545.01 3140
3545.57 3119
3546.13 3074
3546.70 3051
3547.26 2954
3547.82 2853
3548.38 2942
3548.94 2928
3549.51 2815
3550.07 2741
3550.63 2810
3551.19 2816
3551.76 2830
3552.32 2785
3552.88 2798
3553.44 2812
3554.01 2863
3554.57 2915
3555.13 2865
3555.69 2891
3556.26 2834
3556.82 2786
3557.38 2820
3557.94 2811
3558.51 2777
3559.07 2780
3559.63 2702
3560.20 2694
3560.76 2710
3561.32 2629
3561.89 2626
3562.45 2676
3563.01 2601
3563.57 2631
3564.14 2682
3564.70 2673
3565.26 2688
3565.83 2667
3566.39 2561
3566.96 2569
3567.52 2444
3568.08 2454
3568.65 2452
3569.21 2524
3569.77 2402
3570.34 2462
3570.90 2410
3571.47 2525
3572.03 2544
3572.59 2588
3573.16 2657
3573.72 2757
3574.29 2784
3574.85 2746
3575.41 2757
3575.98 2881
3576.54 2920
3577.11 3036
3577.67 3052
3578.24 2940
3578.80 2857
3579.36 2930
3579.93 3033
3580.49 2872
3581.06 2780
3581.62 2795
3582.19 2866
3582.75 2727
3583.32 2670
3583.88 2751
3584.45 2633
3585.01 2648
3585.58 2579
3586.14 2516
3586.71 2513
3587.27 2455
3587.84 2444
3588.40 2444
3588.97 2476
3589.53 2490
3590.10 2542
3590.66 2501
3591.23 2486
3591.80 2477
3592.36 2550
3592.93 2632
3593.49 2555
3594.06 2484
3594.62 2499
3595.19 2556
3595.76 2522
3596.32 2515
3596.89 2612
3597.45 2498
3598.02 2629
3598.59 2620
3599.15 2534
3599.72 2539
3600.28 2591
3600.85 2588
3601.42 2559
3601.98 2545
3602.55 2604
3603.12 2537
3603.68 2394
3604.25 2370
3604.81 2298
3605.38 2299
3605.95 2337
3606.51 2354
3607.08 2226
3607.65 2265
3608.21 2316
3608.78 2301
3609.35 2290
3609.92 2251
3610.48 2298
3611.05 2269
3611.62 2342
3612.18 2341
3612.75 2494
3613.32 2576
3613.89 2681
3614.45 3010
3615.02 3335
3615.59 3656
3616.15 3850
3616.72 4264
3617.29 4592
3617.86 4921
3618.42 4972
3618.99 5103
3619.56 5098
3620.13 4746
3620.70 4469
3621.26 4156
3621.83 3791
3622.40 3390
3622.97 3228
3623.54 2999
3624.10 2760
3624.67 2690
3625.24 2577
3625.81 2426
3626.38 2503
3626.94 2494
3627.51 2346
3628.08 2431
3628.65 2466
3629.22 2490
3629.79 2476
3630.35 2475
3630.92 2395
3631.49 2415
3632.06 2441
3632.63 2544
3633.20 2483
3633.77 2425
3634.34 2405
3634.90 2372
3635.47 2398
3636.04 2303
3636.61 2386
3637.18 2403
3637.75 2430
3638.32 2542
3638.89 2670
3639.46 2787
3640.03 2981
3640.60 3098
3641.17 3165
3641.73 3203
3642.30 3333
3642.87 3351
3643.44 3249
3644.01 3207
3644.58 3054
3645.15 3009
3645.72 2857
3646.29 2935
3646.86 2861
3647.43 2850
3648.00 2874
3648.57 2892
3649.14 2904
3649.71 2895
3650.28 2893
3650.85 3053
3651.42 3045
3651.99 2967
3652.56 3020
3653.13 3081
3653.70 3150
3654.27 3045
3654.84 3068
3655.41 3128
3655.98 3256
3656.56 3149
3657.13 3187
3657.70 3210
3658.27 3136
3658.84 3139
3659.41 3222
3659.98 3250
3660.55 3223
3661.12 2967
3661.69 3054
3662.26 2885
3662.83 2894
3663.41 2940
3663.98 2943
3664.55 3148
3665.12 3212
3665.69 3306
3666.26 3224
3666.83 3281
3667.41 3245
3667.98 3171
3668.55 3149
3669.12 3074
3669.69 3064
3670.26 2928
3670.83 2843
3671.41 2807
3671.98 2814
3672.55 2773
3673.12 2848
3673.69 2973
3674.27 3045
3674.84 3089
3675.41 2987
3675.98 2999
3676.55 3038
3677.13 2937
3677.70 2890
3678.27 2857
3678.84 2796
3679.42 2819
3679.99 2800
3680.56 2679
3681.13 2647
3681.71 2671
3682.28 2587
3682.85 2620
3683.42 2607
3684.00 2585
3684.57 2626
3685.14 2704
3685.71 2795
3686.29 2911
3686.86 3039
3687.43 3120
3688.01 3181
3688.58 3338
3689.15 3449
3689.73 3463
3690.30 3564
3690.87 3528
3691.45 3415
3692.02 3474
3692.59 3290
3693.17 3074
3693.74 3036
3694.31 2839
3694.89 2639
3695.46 2639
3696.03 2621
3696.61 2677
3697.18 2620
3697.75 2633
3698.33 2656
3698.90 2637
3699.48 2715
3700.05 2683
3700.62 2752
3701.20 2751
3701.77 2757
3702.35 2751
3702.92 2758
3703.50 2643
3704.07 2607
3704.64 2734
3705.22 2677
3705.79 2598
3706.37 2645
3706.94 2664
3707.52 2665
3708.09 2559
3708.67 2550
3709.24 2609
3709.81 2602
3710.39 2548
3710.96 2447
3711.54 2492
3712.11 2514
3712.69 2496
3713.26 2404
3713.84 2532
3714.41 2531
3714.99 2402
3715.56 2529
3716.14 2625
3716.71 2534
3717.29 2422
3717.87 2550
3718.44 2545
3719.02 2426
3719.59 2523
3720.17 2481
3720.74 2504
3721.32 2442
3721.89 2301
3722.47 2328
3723.05 2378
3723.62 2332
3724.20 2228
3724.77 2307
3725.35 2228
3725.93 2247
3726.50 2338
3727.08 2297
3727.65 2380
3728.23 2316
3728.81 2537
3729.38 2580
3729.96 2721
3730.53 2829
3731.11 2975
3731.69 3028
3732.26 3095
3732.84 3136
3733.42 3228
3733.99 3321
3734.57 3224
3735.15 3132
3735.72 3080
3736.30 2962
3736.88 2785
3737.45 2776
3738.03 2656
3738.61 2607
3739.18 2488
3739.76 2526
3740.34 2537
3740.92 2441
3741.49 2461
3742.07 2473
3742.65 2445
3743.23 2425
3743.80 2368
3744.38 2357
3744.96 2318
3745.53 2338
3746.11 2468
3746.69 2381
3747.27 2262
3747.85 2222
3748.42 2291
3749.00 2350
3749.58 2305
3750.16 2337
3750.73 2331
3751.31 2304
3751.89 2265
3752.47 2178
3753.05 2186
3753.62 2254
3754.20 2343
3754.78 2395
3755.36 2356
3755.94 2379
3756.52 2523
3757.09 2550
3757.67 2543
3758.25 2648
3758.83 2731
3759.41 2724
3759.99 2699
3760.57 2744
3761.14 2669
3761.72 2527
3762.30 2643
3762.88 2589
3763.46 2486
3764.04 2539
3764.62 2477
3765.20 2357
3765.77 2423
3766.35 2304
3766.93 2282
3767.51 2327
3768.09 2325
3768.67 2251
3769.25 2313
3769.83 2280
3770.41 2351
3770.99 2358
3771.57 2372
3772.15 2332
3772.73 2222
3773.31 2262
3773.89 2245
3774.47 2246
3775.05 2197
3775.63 2187
3776.21 2215
3776.79 2209
3777.37 2268
3777.95 2371
3778.53 2294
3779.11 2296
3779.69 2398
3780.27 2327
3780.85 2362
3781.43 2396
3782.01 2316
3782.59 2313
3783.17 2411
3783.75 2376
3784.33 2387
3784.91 2273
3785.49 2366
3786.07 2505
3786.65 2469
3787.23 2435
3787.81 2348
3788.39 2369
3788.97 2362
3789.55 2378
3790.14 2403
3790.72 2398
3791.30 2420
3791.88 2383
3792.46 2405
3793.04 2490
3793.62 2411
3794.20 2577
3794.78 2523
3795.37 2564
3795.95 2586
3796.53 2566
3797.11 2614
3797.69 2606
3798.27 2721
3798.85 2738
3799.44 2831
3800.02 3025
3800.60 3148
3801.18 3316
3801.76 3465
3802.34 3399
3802.93 3326
3803.51 3324
3804.09 3323
3804.67 3263
3805.25 3085
3805.84 3076
3806.42 3054
3807.00 3040
3807.58 3095
3808.17 3047
3808.75 3126
3809.33 3080
3809.91 3018
3810.50 3134
3811.08 3204
3811.66 3068
3812.24 3058
3812.83 3174
3813.41 3337
3813.99 3471
3814.57 3732
3815.16 3767
3815.74 3773
3816.32 3929
3816.91 3558
3817.49 3575
3818.07 3411
3818.65 3249
3819.24 2945
3819.82 2736
3820.40 2591
3820.99 2578
3821.57 2513
3822.15 2623
3822.74 2495
3823.32 2550
3823.90 2464
3824.49 2452
3825.07 2504
3825.66 2323
3826.24 2400
3826.82 2403
3827.41 2451
3827.99 2488
3828.57 2373
3829.16 2357
3829.74 2418
3830.33 2517
3830.91 2549
3831.49 2486
3832.08 2515
3832.66 2589
3833.25 2457
3833.83 2564
3834.42 2608
3835.00 2564
3835.58 2671
3836.17 2534
3836.75 2560
3837.34 2449
3837.92 2475
3838.51 2447
3839.09 2486
3839.68 2420
3840.26 2393
3840.85 2425
3841.43 2380
3842.02 2333
3842.60 2323
3843.19 2392
3843.77 2340
3844.36 2269
3844.94 2273
3845.53 2332
3846.11 2375
3846.70 2391
3847.28 2455
3847.87 2421
3848.45 2307
3849.04 2384
3849.62 2428
3850.21 2361
3850.79 2453
3851.38 2458
3851.97 2424
3852.55 2443
3853.14 2547
3853.72 2538
3854.31 2639
3854.89 2582
3855.48 2646
3856.07 2786
3856.65 2884
3857.24 3067
3857.82 3320
3858.41 3618
3859.00 4011
3859.58 4422
3860.17 4826
3860.76 5342
3861.34 5649
3861.93 5797
3862.51 5683
3863.10 5628
3863.69 5348
3864.27 5194
3864.86 4978
3865.45 4794
3866.03 4727
3866.62 4616
3867.21 4525
3867.79 4461
3868.38 4225
3868.97 3933
3869.55 3812
3870.14 3604
3870.73 3491
3871.32 3376
3871.90 3356
3872.49 3446
3873.08 3540
3873.67 3473
3874.25 3541
3874.84 3523
3875.43 3394
3876.01 3300
3876.60 3243
3877.19 3183
3877.78 3093
3878.36 2949
3878.95 2823
3879.54 2907
3880.13 2855
3880.72 2810
3881.30 2687
3881.89 2681
3882.48 2644
3883.07 2538
3883.66 2354
3884.24 2355
3884.83 2400
3885.42 2514
3886.01 2590
3886.60 2603
3887.18 2669
3887.77 2751
3888.36 2755
3888.95 2720
3889.54 2817
3890.13 2878
3890.72 2923
3891.30 2869
3891.89 2974
3892.48 3103
3893.07 3017
3893.66 3099
3894.25 3097
3894.84 3133
3895.43 3185
3896.02 3154
3896.60 3147
3897.19 3190
3897.78 3138
3898.37 3171
3898.96 3034
3899.55 3139
3900.14 3049
3900.73 2916
3901.32 2970
3901.91 2878
3902.50 2818
3903.09 2701
3903.68 2638
3904.27 2593
3904.86 2462
3905.44 2534
3906.03 2523
3906.62 2490
3907.21 2478
3907.80 2423
3908.39 2403
3908.98 2344
3909.57 2256
3910.16 2320
3910.75 2320
3911.34 2261
3911.93 2244
3912.52 2253
3913.11 2240
3913.71 2122
3914.30 2128
3914.89 2252
3915.48 2272
3916.07 2148
3916.66 2206
3917.25 2265
3917.84 2235
3918.43 2226
3919.02 2205
3919.61 2266
3920.20 2248
3920.79 2253
3921.38 2271
3921.97 2229
3922.57 2259
3923.16 2105
3923.75 2201
3924.34 2231
3924.93 2091
3925.52 2095
3926.11 2132
3926.70 2103
3927.29 2194
3927.89 2193
3928.48 2209
3929.07 2179
3929.66 2267
3930.25 2151
3930.84 2180
3931.44 2219
3932.03 2160
3932.62 2208
3933.21 2173
3933.80 2247
3934.39 2189
3934.99 2099
3935.58 2158
3936.17 2273
3936.76 2216
3937.35 2225
3937.95 2256
3938.54 2243
3939.13 2263
3939.72 2241
3940.32 2173
3940.91 2255
3941.50 2284
3942.09 2271
3942.69 2240
3943.28 2249
3943.87 2172
3944.46 2183
3945.06 2283
3945.65 2262
3946.24 2187
3946.83 2175
3947.43 2182
3948.02 2171
3948.61 2109
3949.21 2096
3949.80 2097
3950.39 2132
3950.98 2158
3951.58 2091
3952.17 2139
3952.76 2133
3953.36 2120
3953.95 2102
3954.54 2236
3955.14 2178
3955.73 2228
3956.32 2237
3956.92 2256
3957.51 2312
3958.11 2420
3958.70 2360
3959.29 2382
3959.89 2399
3960.48 2348
3961.07 2276
3961.67 2365
3962.26 2329
3962.86 2341
3963.45 2394
3964.04 2502
3964.64 2478
3965.23 2661
3965.83 2789
3966.42 2850
3967.02 2761
3967.61 2826
3968.20 2805
3968.80 2701
3969.39 2669
3969.99 2591
3970.58 2509
3971.18 2449
3971.77 2443
3972.37 2351
3972.96 2367
3973.56 2395
3974.15 2470
3974.75 2409
3975.34 2370
3975.94 2549
3976.53 2516
3977.13 2551
3977.72 2595
3978.32 2612
3978.91 2592
3979.51 2524
3980.10 2459
3980.70 2398
3981.29 2377
3981.89 2332
3982.48 2339
3983.08 2314
3983.68 2296
3984.27 2312
3984.87 2333
3985.46 2317
3986.06 2359
3986.65 2317
3987.25 2361
3987.85 2329
3988.44 2340
3989.04 2368
3989.63 2288
3990.23 2173
3990.83 2306
3991.42 2253
3992.02 2197
3992.61 2281
3993.21 2351
3993.81 2353
3994.40 2340
3995.00 2413
3995.60 2472
3996.19 2400
3996.79 2456
3997.39 2428
3997.98 2430
3998.58 2526
3999.18 2568
3999.77 2578
4000.37 2517
4000.97 2584
4001.56 2545
4002.16 2601
4002.76 2718
4003.35 2552
4003.95 2565
4004.55 2626
4005.15 2633
4005.74 2628
4006.34 2635
4006.94 2608
4007.53 2626
4008.13 2620
4008.73 2572
4009.33 2589
4009.92 2490
4010.52 2599
4011.12 2610
4011.72 2689
4012.32 2637
4012.91 2693
4013.51 2720
4014.11 2768
4014.71 2871
4015.30 2918
4015.90 2988
4016.50 2917
4017.10 3084
4017.70 3015
4018.29 3033
4018.89 2938
4019.49 2841
4020.09 2647
4020.69 2600
4021.29 2581
4021.88 2429
4022.48 2433
4023.08 2403
4023.68 2418
4024.28 2445
4024.88 2433
4025.48 2420
4026.07 2365
4026.67 2464
4027.27 2642
4027.87 2647
4028.47 2582
4029.07 2535
4029.67 2500
4030.27 2480
4030.87 2537
4031.47 2561
4032.06 2563
4032.66 2532
4033.26 2467
4033.86 2498
4034.46 2467
4035.06 2539
4035.66 2457
4036.26 2387
4036.86 2401
4037.46 2405
4038.06 2268
4038.66 2305
4039.26 2274
4039.86 2205
4040.46 2216
4041.06 2294
4041.66 2202
4042.26 2224
4042.86 2304
4043.46 2327
4044.06 2258
4044.66 2195
4045.26 2326
4045.86 2314
4046.46 2220
4047.06 2208
4047.66 2285
4048.26 2371
4048.86 2298
4049.46 2317
4050.06 2304
4050.66 2369
4051.26 2414
4051.86 2477
4052.46 2483
4053.06 2475
4053.66 2342
4054.27 2291
4054.87 2393
4055.47 2235
4056.07 2125
4056.67 2160
4057.27 2166
4057.87 2090
4058.47 2092
4059.07 2074
4059.67 2097
4060.28 2035
4060.88 1983
4061.48 2020
4062.08 1996
4062.68 1937
4063.28 1972
4063.88 1911
4064.49 1970
4065.09 1994
4065.69 2026
4066.29 2006
4066.89 2031
4067.49 1974
4068.10 2023
4068.70 1990
4069.30 2002
4069.90 2016
4070.50 2106
4071.11 2084
4071.71 2109
4072.31 2142
4072.91 2186
4073.52 2241
4074.12 2309
4074.72 2266
4075.32 2176
4075.92 2177
4076.53 2235
4077.13 2100
4077.73 2137
4078.34 2158
4078.94 2171
4079.54 2129
4080.14 2234
4080.75 2175
4081.35 2224
4081.95 2259
4082.55 2230
4083.16 2373
4083.76 2327
4084.36 2352
4084.97 2272
4085.57 2256
4086.17 2311
4086.78 2268
4087.38 2218
4087.98 2340
4088.59 2367
4089.19 2329
4089.79 2227
4090.40 2282
4091.00 2426
4091.60 2630
4092.21 2675
4092.81 2845
4093.41 3042
4094.02 3206
4094.62 3302
4095.23 3415
4095.83 3426
4096.43 3399
4097.04 3213
4097.64 3135
4098.25 2951
4098.85 2669
4099.45 2547
4100.06 2495
4100.66 2292
4101.27 2155
4101.87 2048
4102.48 2004
4103.08 2026
4103.68 1918
4104.29 1938
4104.89 1916
4105.50 1924
4106.10 1944
4106.71 1973
4107.31 2001
4107.92 1943
4108.52 2025
4109.13 2013
4109.73 2042
4110.34 2018
4110.94 2041
4111.55 1927
4112.15 1993
4112.76 1977
4113.36 2008
4113.97 1966
4114.57 2031
4115.18 1994
4115.78 1981
4116.39 2010
4116.99 2028
4117.60 2046
4118.21 2119
4118.81 2081
4119.42 2121
4120.02 2119
4120.63 2168
4121.23 2085
4121.84 2080
4122.45 2147
4123.05 2198
4123.66 2161
4124.26 2085
4124.87 2053
4125.48 2088
4126.08 2109
4126.69 2221
4127.29 2212
4127.90 2118
4128.51 2133
4129.11 2129
4129.72 2154
4130.33 2064
4130.93 2141
4131.54 2174
4132.15 2275
4132.75 2195
4133.36 2236
4133.97 2263
4134.57 2214
4135.18 2199
4135.79 2154
4136.39 2215
4137.00 2289
4137.61 2309
4138.21 2387
4138.82 2285
4139.43 2301
4140.04 2282
4140.64 2395
4141.25 2401
4141.86 2370
4142.46 2357
4143.07 2347
4143.68 2292
4144.29 2337
4144.89 2281
4145.50 2207
4146.11 2183
4146.72 2105
4147.32 2106
4147.93 2049
4148.54 2016
4149.15 1969
4149.76 2035
4150.36 1945
4150.97 1844
4151.58 1911
4152.19 2027
4152.80 1895
4153.40 1972
4154.01 1950
4154.62 1968
4155.23 2005
4155.84 1926
4156.45 1879
4157.05 1830
4157.66 1910
4158.27 1907
4158.88 1978
4159.49 1945
4160.10 1972
4160.71 1934
4161.31 1997
4161.92 1997
4162.53 2052
4163.14 2088
4163.75 2122
4164.36 2157
4164.97 2233
4165.58 2329
4166.19 2219
4166.79 2160
4167.40 2312
4168.01 2304
4168.62 2156
4169.23 2200
4169.84 2248
4170.45 2294
4171.06 2250
4171.67 2188
4172.28 2262
4172.89 2291
4173.50 2331
4174.11 2371
4174.72 2364
4175.33 2310
4175.94 2332
4176.55 2431
4177.16 2423
4177.77 2345
4178.38 2209
4178.99 2265
4179.60 2207
4180.21 2124
4180.82 2184
4181.43 2180
4182.04 2165
4182.65 2102
4183.26 2064
4183.87 2056
4184.48 2021
4185.09 2002
4185.70 2019
4186.31 2008
4186.92 2033
4187.53 2065
4188.14 2062
4188.75 2028
4189.36 2052
4189.97 2060
4190.58 2227
4191.20 2323
4191.81 2334
4192.42 2413
4193.03 2510
4193.64 2486
4194.25 2717
4194.86 2749
4195.47 2709
4196.08 2676
4196.70 2713
4197.31 2705
4197.92 2658
4198.53 2576
4199.14 2485
4199.75 2595
4200.36 2649
4200.98 2639
4201.59 2576
4202.20 2512
4202.81 2447
4203.42 2451
4204.03 2383
4204.65 2433
4205.26 2418
4205.87 2354
4206.48 2405
4207.09 2390
4207.71 2296
4208.32 2259
4208.93 2335
4209.54 2363
4210.16 2359
4210.77 2296
4211.38 2349
4211.99 2425
4212.60 2443
4213.22 2406
4213.83 2439
4214.44 2479
4215.05 2492
4215.67 2650
4216.28 2776
4216.89 2840
4217.51 3014
4218.12 3139
4218.73 3421
4219.34 3602
4219.96 3725
4220.57 3997
4221.18 4289
4221.80 4386
4222.41 4357
4223.02 4698
4223.64 4891
4224.25 5159
4224.86 5470
4225.48 5696
4226.09 6166
4226.70 6573
4227.32 6678
4227.93 7025
4228.54 7022
4229.16 6826
4229.77 6255
4230.39 5867
4231.00 5468
4231.61 4803
4232.23 4383
4232.84 4146
4233.45 3781
4234.07 3551
4234.68 3424
4235.30 3323
4235.91 3357
4236.53 3201
4237.14 3231
4237.75 3207
4238.37 2984
4238.98 2957
4239.60 2866
4240.21 2996
4240.83 2923
4241.44 2838
4242.05 2737
4242.67 2741
4243.28 2557
4243.90 2672
4244.51 2627
4245.13 2653
4245.74 2851
4246.36 2749
4246.97 2752
4247.59 2835
4248.20 2764
4248.82 2742
4249.43 2749
4250.05 2764
4250.66 2638
4251.28 2523
4251.89 2529
4252.51 2451
4253.13 2461
4253.74 2454
4254.36 2429
4254.97 2466
4255.59 2504
4256.20 2508
4256.82 2576
4257.43 2583
4258.05 2572
4258.67 2625
4259.28 2615
4259.90 2542
4260.51 2522
4261.13 2589
4261.75 2605
4262.36 2568
4262.98 2460
4263.59 2552
4264.21 2656
4264.83 2538
4265.44 2649
4266.06 2709
4266.67 2691
4267.29 2798
4267.91 2767
4268.52 2722
4269.14 2759
4269.76 2681
4270.37 2588
4270.99 2572
4271.61 2544
4272.22 2503
4272.84 2488
4273.46 2489
4274.07 2507
4274.69 2584
4275.31 2743
4275.93 2705
4276.54 2750
4277.16 2780
4277.78 2738
4278.39 2664
4279.01 2657
4279.63 2589
4280.25 2553
4280.86 2417
4281.48 2358
4282.10 2245
4282.72 2272
4283.33 2239
4283.95 2215
4284.57 2256
4285.19 2347
4285.80 2351
4286.42 2273
4287.04 2315
4287.66 2343
4288.28 2362
4288.89 2386
4289.51 2462
4290.13 2468
4290.75 2349
4291.37 2390
4291.98 2334
4292.60 2256
4293.22 2270
4293.84 2350
4294.46 2300
4295.08 2331
4295.69 2304
4296.31 2211
4296.93 2217
4297.55 2311
4298.17 2218
4298.79 2235
4299.41 2215
4300.03 2172
4300.64 2211
4301.26 2179
4301.88 2237
4302.50 2156
4303.12 2173
4303.74 2209
4304.36 2280
4304.98 2250
4305.60 2180
4306.22 2262
4306.83 2251
4307.45 2280
4308.07 2405
4308.69 2455
4309.31 2511
4309.93 2553
4310.55 2488
4311.17 2516
4311.79 2601
4312.41 2635
4313.03 2561
4313.65 2481
4314.27 2481
4314.89 2389
4315.51 2324
4316.13 2299
4316.75 2277
4317.37 2261
4317.99 2387
4318.61 2290
4319.23 2273
4319.85 2368
4320.47 2277
4321.09 2252
4321.71 2255
4322.33 2232
4322.95 2281
4323.57 2372
4324.19 2426
4324.81 2397
4325.43 2323
4326.05 2373
4326.67 2532
4327.30 2475
4327.92 2424
4328.54 2435
4329.16 2428
4329.78 2487
4330.40 2391
4331.02 2406
4331.64 2407
4332.26 2369
4332.88 2518
4333.51 2446
4334.13 2526
4334.75 2717
4335.37 2819
4335.99 2890
4336.61 3163
4337.23 3320
4337.86 3329
4338.48 3377
4339.10 3382
4339.72 3439
4340.34 3330
4340.96 3305
4341.59 3239
4342.21 3301
4342.83 3351
4343.45 3549
4344.07 3950
4344.69 4276
4345.32 4885
4345.94 5476
4346.56 5915
4347.18 5895
4347.81 5808
4348.43 5654
4349.05 5283
4349.67 4631
4350.29 4183
4350.92 3782
4351.54 3447
4352.16 3217
4352.78 2935
4353.41 2840
4354.03 2736
4354.65 2799
4355.28 2657
4355.90 2639
4356.52 2663
4357.14 2698
4357.77 2673
4358.39 2715
4359.01 2663
4359.64 2718
4360.26 2743
4360.88 2701
4361.50 2710
4362.13 2656
4362.75 2657
4363.37 2634
4364.00 2617
4364.62 2631
4365.25 2637
4365.87 2691
4366.49 2613
4367.12 2590
4367.74 2477
4368.36 2480
4368.99 2481
4369.61 2370
4370.23 2326
4370.86 2271
4371.48 2235
4372.11 2320
4372.73 2389
4373.35 2370
4373.98 2419
4374.60 2319
4375.23 2280
4375.85 2334
4376.47 2352
4377.10 2411
4377.72 2446
4378.35 2405
4378.97 2508
4379.60 2549
4380.22 2627
4380.85 2681
4381.47 2745
4382.10 2697
4382.72 2757
4383.34 2904
4383.97 2948
4384.59 3027
4385.22 2868
4385.84 2922
4386.47 3027
4387.09 3174
4387.72 3348
4388.34 3622
4388.97 3842
4389.59 4244
4390.22 4590
4390.85 5124
4391.47 5260
4392.10 5154
4392.72 5182
4393.35 4974
4393.97 4632
4394.60 4257
4395.22 3848
4395.85 3297
4396.47 3074
4397.10 2971
4397.73 3058
4398.35 3023
4398.98 2951
4399.60 2969
4400.23 2950
4400.86 2945
4401.48 2816
4402.11 2781
4402.73 2773
4403.36 2679
4403.99 2680
4404.61 2596
4405.24 2474
4405.87 2569
4406.49 2643
4407.12 2525
4407.74 2568
4408.37 2582
4409.00 2507
4409.62 2536
4410.25 2543
4410.88 2549
4411.50 2494
4412.13 2469
4412.76 2381
4413.38 2421
4414.01 2372
4414.64 2367
4415.27 2320
4415.89 2210
4416.52 2226
4417.15 2254
4417.77 2171
4418.40 2134
4419.03 2169
4419.66 2182
4420.28 2222
4420.91 2154
4421.54 2104
4422.17 2093
4422.79 2113
4423.42 2051
4424.05 2023
4424.68 2068
4425.30 2107
4425.93 2087
4426.56 1943
4427.19 1974
4427.82 1976
4428.44 1966
4429.07 2022
4429.70 2055
4430.33 2051
4430.96 2005
4431.58 2132
4432.21 2081
4432.84 2089
4433.47 2006
4434.10 2026
4434.73 2031
4435.35 2090
4435.98 2158
4436.61 2147
4437.24 2116
4437.87 2073
4438.50 2169
4439.13 2132
4439.75 2146
4440.38 2144
4441.01 2053
4441.64 2045
4442.27 2025
4442.90 1992
4443.53 1914
4444.16 1975
4444.79 2025
4445.42 1978
4446.04 1927
4446.67 1954
4447.30 2030
4447.93 2041
4448.56 2000
4449.19 2044
4449.82 1981
4450.45 1985
4451.08 2021
4451.71 1994
4452.34 1958
4452.97 1985
4453.60 1992
4454.23 2130
4454.86 2160
4455.49 2146
4456.12 2112
4456.75 2146
4457.38 2120
4458.01 2125
4458.64 2025
4459.27 1984
4459.90 1940
4460.53 1969
4461.16 1910
4461.79 1801
4462.42 1899
4463.05 1831
4463.68 1886
4464.31 1777
4464.94 1828
4465.57 1826
4466.20 1851
4466.83 1827
4467.46 1927
4468.09 1983
4468.73 1916
4469.36 1836
4469.99 1866
4470.62 1874
4471.25 1844
4471.88 1831
4472.51 1767
4473.14 1807
4473.77 1773
4474.40 1822
4475.04 1754
4475.67 1727
4476.30 1862
4476.93 1839
4477.56 1812
4478.19 1813
4478.82 1882
4479.46 1873
4480.09 1783
4480.72 1847
4481.35 1899
4481.98 1922
4482.61 1992
4483.25 1926
4483.88 1939
4484.51 1900
4485.14 1953
4485.77 2033
4486.41 1980
4487.04 2030
4487.67 2038
4488.30 1993
4488.93 2035
4489.57 2117
4490.20 2143
4490.83 2169
4491.46 2070
4492.10 2024
4492.73 2041
4493.36 2035
4493.99 2075
4494.63 1979
4495.26 1989
4495.89 1938
4496.52 1979
4497.16 2020
4497.79 2001
4498.42 2113
4499.06 2226
4499.69 2325
4500.32 2449
4500.96 2478
4501.59 2680
4502.22 2669
4502.86 2658
4503.49 2607
4504.12 2601
4504.75 2567
4505.39 2412
4506.02 2333
4506.66 2225
4507.29 2162
4507.92 2146
4508.56 2187
4509.19 2201
4509.82 2077
4510.46 2032
4511.09 2028
4511.72 2045
4512.36 2064
4512.99 1993
4513.63 1972
4514.26 2128
4514.89 2148
4515.53 2118
4516.16 2062
4516.80 2066
4517.43 2036
4518.07 1952
4518.70 1974
4519.33 1990
4519.97 2001
4520.60 2045
4521.24 2024
4521.87 2016
4522.51 1992
4523.14 2073
4523.78 2052
4524.41 2111
4525.05 2220
4525.68 2258
4526.32 2420
4526.95 2699
4527.59 2857
4528.22 3190
4528.86 3545
4529.49 4096
4530.13 4591
4530.76 4997
4531.40 5251
4532.03 5490
4532.67 5322
4533.30 5229
4533.94 4944
4534.57 4365
4535.21 3896
4535.84 3571
4536.48 3343
4537.11 2929
4537.75 2631
4538.39 2504
4539.02 2319
4539.66 2179
4540.29 2124
4540.93 2057
4541.57 2061
4542.20 2065
4542.84 1988
4543.47 1967
4544.11 2024
4544.75 1858
4545.38 1966
4546.02 1912
4546.65 1899
4547.29 1857
4547.93 1784
4548.56 1855
4549.20 1779
4549.84 1778
4550.47 1856
4551.11 1841
4551.75 1916
4552.38 2036
4553.02 2084
4553.66 1970
4554.29 1982
4554.93 1973
4555.57 1953
4556.20 2029
4556.84 2001
4557.48 1979
4558.11 1970
4558.75 1953
4559.39 1964
4560.03 2031
4560.66 2046
4561.30 2036
4561.94 2051
4562.58 2056
4563.21 2082
4563.85 2089
4564.49 2070
4565.13 2075
4565.76 2098
4566.40 2251
4567.04 2255
4567.68 2381
4568.31 2514
4568.95 2528
4569.59 2512
4570.23 2511
4570.87 2624
4571.50 2701
4572.14 2708
4572.78 2596
4573.42 2510
4574.06 2390
4574.69 2372
4575.33 2257
4575.97 2249
4576.61 2114
4577.25 2066
4577.89 1983
4578.53 1995
4579.16 2005
4579.80 1946
4580.44 1972
4581.08 1925
4581.72 1913
4582.36 2007
4583.00 2040
4583.63 1956
4584.27 1996
4584.91 2050
4585.55 1961
4586.19 1982
4586.83 2019
4587.47 1902
4588.11 1896
4588.75 1938
4589.39 2057
4590.03 2076
4590.67 2020
4591.30 1925
4591.94 1953
4592.58 1954
4593.22 1925
4593.86 2001
4594.50 2028
4595.14 1981
4595.78 1814
4596.42 1810
4597.06 1785
4597.70 1805
4598.34 1830
4598.98 1810
4599.62 1831
4600.26 1852
4600.90 1890
4601.54 1891
4602.18 1858
4602.82 1941
4603.46 1899
4604.10 1861
4604.74 1936
4605.38 2049
4606.02 2106
4606.66 2029
4607.30 2054
4607.94 2011
4608.59 1943
4609.23 2025
4609.87 2010
4610.51 1943
4611.15 1965
4611.79 1959
4612.43 1947
4613.07 1924
4613.71 1812
4614.35 1834
4614.99 2025
4615.64 1895
4616.28 1860
4616.92 1855
4617.56 1862
4618.20 1908
4618.84 1832
4619.48 1796
4620.12 1708
4620.77 1765
4621.41 1861
4622.05 1740
4622.69 1764
4623.33 1748
4623.97 1720
4624.62 1804
4625.26 1814
4625.90 1723
4626.54 1788
4627.18 1782
4627.82 1758
4628.47 1737
4629.11 1790
4629.75 1791
4630.39 1897
4631.03 1864
4631.68 1887
4632.32 1952
4632.96 1938
4633.60 1986
4634.25 1954
4634.89 1974
4635.53 2014
4636.17 2049
4636.82 1977
4637.46 2126
4638.10 2171
4638.74 2261
4639.39 2303
4640.03 2209
4640.67 2168
4641.32 2149
4641.96 2104
4642.60 1988
4643.24 2002
4643.89 1989
4644.53 1889
4645.17 1819
4645.82 1797
4646.46 1773
4647.10 1726
4647.75 1695
4648.39 1750
4649.03 1715
4649.68 1746
4650.32 1806
4650.96 1873
4651.61 1767
4652.25 1811
4652.89 1790
4653.54 1827
4654.18 1788
4654.83 1803
4655.47 1749
4656.11 1768
4656.76 1747
4657.40 1607
4658.05 1636
4658.69 1711
4659.33 1645
4659.98 1685
4660.62 1713
4661.27 1666
4661.91 1657
4662.56 1691
4663.20 1656
4663.84 1662
4664.49 1697
4665.13 1727
4665.78 1647
4666.42 1615
4667.07 1594
4667.71 1661
4668.36 1675
4669.00 1730
4669.65 1563
4670.29 1581
4670.94 1660
4671.58 1747
4672.23 1663
4672.87 1658
4673.52 1698
4674.16 1649
4674.81 1656
4675.45 1686
4676.10 1715
4676.74 1696
4677.39 1765
4678.03 1738
4678.68 1761
4679.32 1797
4679.97 1838
4680.62 1834
4681.26 1821
4681.91 1791
4682.55 1830
4683.20 1778
4683.84 1720
4684.49 1776
4685.14 1754
4685.78 1732
4686.43 1715
4687.07 1706
4687.72 1780
4688.37 1722
4689.01 1653
4689.66 1639
4690.30 1699
4690.95 1740
4691.60 1774
4692.24 1779
4692.89 1751
4693.54 1810
4694.18 1789
4694.83 1841
4695.48 1929
4696.12 2032
4696.77 2184
4697.42 2118
4698.06 2263
4698.71 2375
4699.36 2494
4700.00 2470
4700.65 2432
4701.30 2314
4701.94 2174
4702.59 2123
4703.24 2108
4703.89 1962
4704.53 1916
4705.18 1862
4705.83 1871
4706.48 1833
4707.12 1928
4707.77 1980
4708.42 1972
4709.07 1936
4709.71 1958
4710.36 1880
4711.01 1845
4711.66 1903
4712.30 1859
4712.95 1899
4713.60 1960
4714.25 1863
4714.90 1910
4715.54 1973
4716.19 1929
4716.84 1979
4717.49 1896
4718.14 1850
4718.78 1931
4719.43 1916
4720.08 1931
4720.73 1959
4721.38 2037
4722.03 2020
4722.67 2066
4723.32 2126
4723.97 2201
4724.62 2215
4725.27 2274
4725.92 2297
4726.57 2350
4727.22 2378
4727.86 2378
4728.51 2325
4729.16 2304
4729.81 2161
4730.46 2083
4731.11 1990
4731.76 2006
4732.41 1937
4733.06 1922
4733.71 1892
4734.36 1866
4735.00 2005
4735.65 1970
4736.30 1943
4736.95 1897
4737.60 1985
4738.25 2031
4738.90 2072
4739.55 2120
4740.20 2042
4740.85 2106
4741.50 2151
4742.15 2112
4742.80 2165
4743.45 1982
4744.10 1964
4744.75 1916
4745.40 1973
4746.05 1921
4746.70 1950
4747.35 1903
4748.00 1914
4748.65 2016
4749.30 2061
4749.95 2067
4750.60 2074
4751.25 2071
4751.90 2085
4752.55 2159
4753.20 2143
4753.85 2118
4754.51 2155
4755.16 1992
4755.81 1979
4756.46 2067
4757.11 2017
4757.76 1954
4758.41 1953
4759.06 1925
4759.71 1958
4760.36 1959
4761.01 1849
4761.67 1876
4762.32 1896
4762.97 1823
4763.62 1853
4764.27 1911
4764.92 1918
4765.57 1881
4766.22 1895
4766.88 1948
4767.53 1916
4768.18 1942
4768.83 1960
4769.48 1882
4770.13 1865
4770.79 1792
4771.44 1817
4772.09 1737
4772.74 1786
4773.39 1719
4774.05 1762
4774.70 1748
4775.35 1770
4776.00 1687
4776.65 1655
4777.31 1718
4777.96 1667
4778.61 1703
4779.26 1765
4779.92 1815
4780.57 1763
4781.22 1772
4781.87 1757
4782.53 1761
4783.18 1710
4783.83 1733
4784.48 1787
4785.14 1729
4785.79 1731
4786.44 1746
4787.10 1759
4787.75 1815
4788.40 1807
4789.05 1744
4789.71 1675
4790.36 1732
4791.01 1706
4791.67 1784
4792.32 1723
4792.97 1721
4793.63 1658
4794.28 1704
4794.93 1746
4795.59 1682
4796.24 1759
4796.89 1728
4797.55 1725
4798.20 1731
4798.86 1686
4799.51 1674
4800.16 1735
4800.82 1726
4801.47 1727
4802.12 1722
4802.78 1732
4803.43 1744
4804.09 1730
4804.74 1692
4805.39 1779
4806.05 1781
4806.70 1738
4807.36 1729
4808.01 1773
4808.67 1727
4809.32 1791
4809.98 1782
4810.63 1819
4811.28 1819
4811.94 1724
4812.59 1907
4813.25 1929
4813.90 1909
4814.56 1931
4815.21 1961
4815.87 2020
4816.52 2066
4817.18 2020
4817.83 2025
4818.49 2079
4819.14 2128
4819.80 2115
4820.45 2243
4821.11 2154
4821.76 2205
4822.42 2271
4823.07 2306
4823.73 2268
4824.38 2311
4825.04 2433
4825.70 2478
4826.35 2510
4827.01 2440
4827.66 2374
4828.32 2402
4828.97 2259
4829.63 2305
4830.29 2235
4830.94 2308
4831.60 2368
4832.25 2438
4832.91 2376
4833.57 2489
4834.22 2573
4834.88 2695
4835.53 2746
4836.19 2727
4836.85 2809
4837.50 2856
4838.16 2924
4838.82 2948
4839.47 3028
4840.13 2951
4840.79 2821
4841.44 2943
4842.10 2884
4842.76 2777
4843.41 2732
4844.07 2781
4844.73 2844
4845.38 2764
4846.04 2793
4846.70 2876
4847.35 3089
4848.01 3114
4848.67 3281
4849.32 3311
4849.98 3612
4850.64 3731
4851.30 3721
4851.95 3706
4852.61 3562
4853.27 3330
4853.93 3240
4854.58 3234
4855.24 3212
4855.90 3207
4856.56 3339
4857.21 3494
4857.87 3591
4858.53 3660
4859.19 3628
4859.84 3597
4860.50 3543
4861.16 3411
4861.82 3301
4862.48 3415
4863.13 3329
4863.79 3191
4864.45 3255
4865.11 3230
4865.77 3156
4866.43 3247
4867.08 3347
4867.74 3358
4868.40 3385
4869.06 3207
4869.72 3204
4870.38 3040
4871.03 2906
4871.69 2864
4872.35 2793
4873.01 2878
4873.67 2804
4874.33 2735
4874.99 2634
4875.65 2707
4876.31 2624
4876.96 2706
4877.62 2790
4878.28 2751
4878.94 2740
4879.60 2698
4880.26 2698
4880.92 2654
4881.58 2643
4882.24 2544
4882.90 2441
4883.56 2337
4884.22 2345
4884.88 2289
4885.54 2357
4886.19 2423
4886.85 2406
4887.51 2395
4888.17 2471
4888.83 2508
4889.49 2537
4890.15 2622
4890.81 2730
4891.47 2755
4892.13 2772
4892.79 2745
4893.45 2679
4894.11 2644
4894.77 2555
4895.43 2457
4896.09 2527
4896.76 2463
4897.42 2407
4898.08 2455
4898.74 2553
4899.40 2564
4900.06 2533
4900.72 2560
4901.38 2570
4902.04 2440
4902.70 2287
4903.36 2230
4904.02 2233
4904.68 2067
4905.34 2033
4906.00 2113
4906.67 2193
4907.33 2107
4907.99 2008
4908.65 1949
4909.31 1995
4909.97 1954
4910.63 1953
4911.29 2005
4911.96 1955
4912.62 1950
4913.28 1927
4913.94 1947
4914.60 1953
4915.26 1948
4915.92 1897
4916.59 1831
4917.25 1842
4917.91 1817
4918.57 1826
4919.23 1825
4919.90 1792
4920.56 1844
4921.22 1845
4921.88 1755
4922.54 1881
4923.21 1777
4923.87 1741
4924.53 1754
4925.19 1723
4925.85 1776
4926.52 1729
4927.18 1736
4927.84 1646
4928.50 1713
4929.17 1786
4929.83 1827
4930.49 1841
4931.15 1829
4931.82 1761
4932.48 1762
4933.14 1731
4933.81 1830
4934.47 1719
4935.13 1759
4935.79 1812
4936.46 1808
4937.12 1812
4937.78 1754
4938.45 1833
4939.11 1775
4939.77 1809
4940.44 1800
4941.10 1805
4941.76 1855
4942.43 1862
4943.09 1822
4943.75 1836
4944.42 1785
4945.08 1788
4945.74 1780
4946.41 1711
4947.07 1672
4947.74 1650
4948.40 1655
4949.06 1694
4949.73 1724
4950.39 1747
4951.05 1675
4951.72 1697
4952.38 1639
4953.05 1662
4953.71 1768
4954.38 1787
4955.04 1783
4955.70 1734
4956.37 1893
4957.03 1929
4957.70 1901
4958.36 1868
4959.03 1838
4959.69 1909
4960.36 1856
4961.02 1850
4961.68 1813
4962.35 1841
4963.01 2000
4963.68 2001
4964.34 1926
4965.01 2008
4965.67 1952
4966.34 2024
4967.00 1986
4967.67 1880
4968.33 1858
4969.00 1816
4969.66 1733
4970.33 1799
4971.00 1723
4971.66 1788
4972.33 1832
4972.99 1770
4973.66 1761
4974.32 1785
4974.99 1817
4975.65 1826
4976.32 1764
4976.99 1744
4977.65 1765
4978.32 1840
4978.98 1859
4979.65 1764
4980.31 1823
4980.98 1843
4981.65 1854
4982.31 1780
4982.98 1766
4983.64 1837
4984.31 1880
4984.98 1965
4985.64 1994
4986.31 2150
4986.98 2276
4987.64 2456
4988.31 2660
4988.98 2827
4989.64 2836
4990.31 2864
4990.98 2840
4991.64 2661
4992.31 2509
4992.98 2354
4993.64 2160
4994.31 2037
4994.98 1849
4995.64 1785
4996.31 1811
4996.98 1754
4997.64 1769
4998.31 1671
4998.98 1654
4999.65 1667
5000.31 1707
5000.98 1692
5001.65 1670
5002.32 1694
5002.98 1595
5003.65 1607
5004.32 1581
5004.99 1634
5005.65 1622
5006.32 1662
5006.99 1632
5007.66 1585
5008.32 1668
5008.99 1771
5009.66 1642
5010.33 1645
5011.00 1716
5011.66 1675
5012.33 1706
5013.00 1605
5013.67 1657
5014.34 1616
5015.01 1614
5015.67 1684
5016.34 1658
5017.01 1763
5017.68 1832
5018.35 1930
5019.02 1943
5019.68 1981
5020.35 2098
5021.02 2219
5021.69 2299
5022.36 2335
5023.03 2414
5023.70 2418
5024.37 2479
5025.03 2417
5025.70 2378
5026.37 2251
5027.04 2101
5027.71 2053
5028.38 2007
5029.05 1934
5029.72 1829
5030.39 1854
5031.06 1802
5031.73 1688
5032.40 1701
5033.07 1667
5033.73 1735
5034.40 1699
5035.07 1696
5035.74 1669
5036.41 1681
5037.08 1653
5037.75 1679
5038.42 1720
5039.09 1662
5039.76 1707
5040.43 1663
5041.10 1661
5041.77 1701
5042.44 1736
5043.11 1750
5043.78 1791
5044.45 1750
5045.12 1844
5045.79 1814
5046.46 1812
5047.13 1756
5047.81 1742
5048.48 1690
5049.15 1675
5049.82 1609
5050.49 1575
5051.16 1543
5051.83 1493
5052.50 1514
5053.17 1475
5053.84 1533
5054.51 1471
5055.18 1506
5055.85 1477
5056.53 1575
5057.20 1584
5057.87 1573
5058.54 1577
5059.21 1624
5059.88 1633
5060.55 1654
5061.22 1654
5061.89 1673
5062.57 1667
5063.24 1613
5063.91 1600
5064.58 1640
5065.25 1658
5065.92 1629
5066.60 1618
5067.27 1635
5067.94 1686
5068.61 1593
5069.28 1584
5069.96 1570
5070.63 1640
5071.30 1566
5071.97 1580
5072.64 1678
5073.32 1689
5073.99 1607
5074.66 1584
5075.33 1697
5076.00 1661
5076.68 1693
5077.35 1657
5078.02 1676
5078.69 1693
5079.37 1712
5080.04 1811
5080.71 1803
5081.38 1781
5082.06 1727
5082.73 1741
5083.40 1683
5084.08 1670
5084.75 1666
5085.42 1682
5086.09 1679
5086.77 1701
5087.44 1563
5088.11 1639
5088.79 1720
5089.46 1762
5090.13 1771
5090.81 1854
5091.48 1867
5092.15 1854
5092.83 1778
5093.50 1704
5094.17 1681
5094.85 1717
5095.52 1651
5096.19 1653
5096.87 1659
5097.54 1680
5098.22 1651
5098.89 1654
5099.56 1599
5100.24 1603
5100.91 1583
5101.59 1595
5102.26 1607
5102.93 1678
5103.61 1723
5104.28 1627
5104.96 1707
5105.63 1703
5106.31 1685
5106.98 1668
5107.65 1667
5108.33 1674
5109.00 1612
5109.68 1667
5110.35 1632
5111.03 1692
5111.70 1658
5112.38 1577
5113.05 1564
5113.73 1637
5114.40 1685
5115.08 1640
5115.75 1668
5116.43 1733
5117.10 1753
5117.78 1855
5118.45 1902
5119.13 1914
5119.80 1934
5120.48 1856
5121.15 1916
5121.83 1882
5122.50 1788
5123.18 1697
5123.85 1691
5124.53 1628
5125.20 1635
5125.88 1663
5126.56 1647
5127.23 1664
5127.91 1620
5128.58 1576
5129.26 1564
5129.93 1570
5130.61 1642
5131.29 1662
5131.96 1692
5132.64 1673
5133.31 1652
5133.99 1695
5134.67 1666
5135.34 1680
5136.02 1748
5136.70 1787
5137.37 1744
5138.05 1716
5138.73 1812
5139.40 1810
5140.08 1866
5140.75 1804
5141.43 1776
5142.11 1726
5142.78 1652
5143.46 1665
5144.14 1598
5144.82 1639
5145.49 1557
5146.17 1542
5146.85 1545
5147.52 1506
5148.20 1559
5148.88 1529
5149.55 1516
5150.23 1529
5150.91 1481
5151.59 1603
5152.26 1556
5152.94 1488
5153.62 1414
5154.30 1446
5154.97 1485
5155.65 1456
5156.33 1431
5157.01 1423
5157.68 1479
5158.36 1458
5159.04 1442
5159.72 1464
5160.40 1492
5161.07 1444
5161.75 1517
5162.43 1431
5163.11 1451
5163.79 1457
5164.46 1440
5165.14 1437
5165.82 1460
5166.50 1484
5167.18 1444
5167.86 1414
5168.53 1420
5169.21 1503
5169.89 1466
5170.57 1497
5171.25 1438
5171.93 1504
5172.61 1439
5173.28 1432
5173.96 1448
5174.64 1442
5175.32 1443
5176.00 1475
5176.68 1530
5177.36 1517
5178.04 1555
5178.72 1613
5179.39 1572
5180.07 1600
5180.75 1549
5181.43 1617
5182.11 1608
5182.79 1576
5183.47 1526
5184.15 1487
5184.83 1520
5185.51 1533
5186.19 1491
5186.87 1498
5187.55 1545
5188.23 1509
5188.91 1494
5189.59 1508
5190.27 1460
5190.95 1490
5191.63 1475
5192.31 1518
5192.99 1455
5193.67 1494
5194.35 1486
5195.03 1484
5195.71 1502
5196.39 1451
5197.07 1363
5197.75 1466
5198.43 1460
5199.11 1478
5199.79 1461
5200.47 1420
5201.15 1460
5201.83 1510
5202.51 1571
5203.19 1539
5203.87 1554
5204.55 1587
5205.24 1570
5205.92 1578
5206.60 1589
5207.28 1607
5207.96 1646
5208.64 1673
5209.32 1740
5210.00 1647
5210.68 1715
5211.36 1714
5212.05 1709
5212.73 1728
5213.41 1680
5214.09 1684
5214.77 1642
5215.45 1760
5216.13 1752
5216.82 1719
5217.50 1689
5218.18 1727
5218.86 1638
5219.54 1666
5220.22 1614
5220.91 1730
5221.59 1667
5222.27 1630
5222.95 1662
5223.63 1699
5224.32 1669
5225.00 1634
5225.68 1565
5226.36 1587
5227.05 1581
5227.73 1646
5228.41 1590
5229.09 1521
5229.77 1607
5230.46 1614
5231.14 1593
5231.82 1608
5232.50 1597
5233.19 1515
5233.87 1565
5234.55 1610
5235.24 1712
5235.92 1712
5236.60 1703
5237.28 1648
5237.97 1678
5238.65 1704
5239.33 1704
5240.02 1693
5240.70 1727
5241.38 1686
5242.07 1640
5242.75 1657
5243.43 1634
5244.12 1609
5244.80 1623
5245.48 1616
5246.17 1704
5246.85 1702
5247.53 1702
5248.22 1775
5248.90 1775
5249.58 1802
5250.27 1844
5250.95 1822
5251.64 1811
5252.32 1844
5253.00 1723
5253.69 1702
5254.37 1681
5255.06 1576
5255.74 1583
5256.42 1640
5257.11 1582
5257.79 1517
5258.48 1598
5259.16 1621
5259.85 1671
5260.53 1668
5261.21 1668
5261.90 1627
5262.58 1682
5263.27 1629
5263.95 1625
5264.64 1581
5265.32 1645
5266.01 1642
5266.69 1666
5267.38 1643
5268.06 1608
5268.75 1599
5269.43 1697
5270.12 1593
5270.80 1585
5271.49 1585
5272.17 1575
5272.86 1643
5273.54 1727
5274.23 1795
5274.91 1687
5275.60 1675
5276.28 1662
5276.97 1728
5277.66 1784
5278.34 1750
5279.03 1853
5279.71 1873
5280.40 1978
5281.08 2082
5281.77 2118
5282.46 2204
5283.14 2170
5283.83 2123
5284.51 2071
5285.20 1925
5285.89 1897
5286.57 1783
5287.26 1712
5287.94 1737
5288.63 1787
5289.32 1723
5290.00 1739
5290.69 1714
5291.38 1781
5292.06 1768
5292.75 1862
5293.44 1771
5294.12 1803
5294.81 1843
5295.50 1921
5296.18 2002
5296.87 2068
5297.56 2016
5298.24 2252
5298.93 2330
5299.62 2469
5300.30 2639
5300.99 2797
5301.68 2852
5302.37 2843
5303.05 2756
5303.74 2595
5304.43 2453
5305.11 2363
5305.80 2235
5306.49 2137
5307.18 2009
5307.86 1942
5308.55 1778
5309.24 1833
5309.93 1869
5310.61 1831
5311.30 1867
5311.99 1889
5312.68 1913
5313.37 1800
5314.05 1773
5314.74 1722
5315.43 1644
5316.12 1714
5316.81 1730
5317.49 1706
5318.18 1767
5318.87 1811
5319.56 1851
5320.25 1936
5320.94 1914
5321.62 1896
5322.31 1866
5323.00 1839
5323.69 1804
5324.38 1799
5325.07 1755
5325.76 1689
5326.44 1735
5327.13 1802
5327.82 1761
5328.51 1693
5329.20 1694
5329.89 1741
5330.58 1774
5331.27 1750
5331.96 1821
5332.64 1833
5333.33 1759
5334.02 1760
5334.71 1782
5335.40 1777
5336.09 1830
5336.78 1904
5337.47 1831
5338.16 1864
5338.85 1864
5339.54 1928
5340.23 1984
5340.92 1977
5341.61 1980
5342.30 1954
5342.99 1930
5343.68 1894
5344.37 1957
5345.06 2022
5345.75 2099
5346.44 2178
5347.13 2287
5347.82 2439
5348.51 2523
5349.20 2707
5349.89 2870
5350.58 2892
5351.27 3081
5351.96 3075
5352.65 2979
5353.34 2805
5354.03 2566
5354.72 2548
5355.41 2386
5356.10 2181
5356.79 1996
5357.48 1895
5358.17 1819
5358.86 1774
5359.56 1660
5360.25 1712
5360.94 1784
5361.63 1733
5362.32 1690
5363.01 1588
5363.70 1640
5364.39 1679
5365.08 1695
5365.77 1588
5366.47 1578
5367.16 1587
5367.85 1654
5368.54 1653
5369.23 1643
5369.92 1604
5370.61 1520
5371.31 1557
5372.00 1613
5372.69 1643
5373.38 1535
5374.07 1655
5374.77 1651
5375.46 1666
5376.15 1732
5376.84 1795
5377.53 1750
5378.22 1699
5378.92 1711
5379.61 1696
5380.30 1659
5380.99 1714
5381.69 1686
5382.38 1643
5383.07 1686
5383.76 1655
5384.46 1650
5385.15 1699
5385.84 1666
5386.53 1664
5387.23 1686
5387.92 1720
5388.61 1832
5389.30 1842
5390.00 1839
5390.69 1886
5391.38 1843
5392.08 1841
5392.77 1797
5393.46 1747
5394.15 1721
5394.85 1736
5395.54 1706
5396.23 1562
5396.93 1581
5397.62 1598
5398.31 1638
5399.01 1623
5399.70 1623
5400.39 1522
5401.09 1538
5401.78 1588
5402.48 1576
5403.17 1573
5403.86 1655
5404.56 1633
5405.25 1614
5405.94 1608
5406.64 1619
5407.33 1642
5408.03 1593
5408.72 1665
5409.41 1590
5410.11 1541
5410.80 1539
5411.50 1503
5412.19 1588
5412.88 1597
5413.58 1561
5414.27 1523
5414.97 1507
5415.66 1518
5416.36 1531
5417.05 1551
5417.75 1530
5418.44 1545
5419.14 1589
5419.83 1619
5420.52 1569
5421.22 1581
5421.91 1570
5422.61 1595
5423.30 1511
5424.00 1564
5424.69 1602
5425.39 1570
5426.08 1652
5426.78 1533
5427.48 1510
5428.17 1588
5428.87 1550
5429.56 1535
5430.26 1547
5430.95 1585
5431.65 1616
5432.34 1552
5433.04 1570
5433.73 1641
5434.43 1643
5435.13 1650
5435.82 1771
5436.52 1785
5437.21 1762
5437.91 1809
5438.60 1805
5439.30 1805
5440.00 1821
5440.69 1711
5441.39 1779
5442.09 1761
5442.78 1698
5443.48 1737
5444.17 1820
5444.87 1823
5445.57 1944
5446.26 2005
5446.96 2053
5447.66 2103
5448.35 2190
5449.05 2213
5449.75 2300
5450.44 2078
5451.14 2048
5451.84 2010
5452.53 1919
5453.23 1858
5453.93 1848
5454.62 1803
5455.32 1785
5456.02 1784
5456.71 1783
5457.41 1779
5458.11 1868
5458.81 1862
5459.50 1866
5460.20 1962
5460.90 2031
5461.60 2063
5462.29 2031
5462.99 2093
5463.69 2173
5464.39 2204
5465.08 2305
5465.78 2242
5466.48 2179
5467.18 2131
5467.87 2156
5468.57 2206
5469.27 2142
5469.97 2129
5470.67 2118
5471.36 2126
5472.06 2104
5472.76 2051
5473.46 2156
5474.16 2233
5474.85 2198
5475.55 2283
5476.25 2339
5476.95 2360
5477.65 2451
5478.35 2595
5479.05 2687
5479.74 2773
5480.44 2917
5481.14 3016
5481.84 2995
5482.54 2988
5483.24 2857
5483.94 2675
5484.63 2624
5485.33 2498
5486.03 2442
5486.73 2469
5487.43 2402
5488.13 2349
5488.83 2311
5489.53 2488
5490.23 2474
5490.93 2466
5491.63 2492
5492.33 2521
5493.02 2599
5493.72 2685
5494.42 2679
5495.12 2549
5495.82 2706
5496.52 2706
5497.22 2963
5497.92 3205
5498.62 3639
5499.32 3866
5500.02 4262
5500.72 4552
5501.42 4637
5502.12 4490
5502.82 4530
5503.52 4277
5504.22 3826
5504.92 3429
5505.62 3315
5506.32 3012
5507.02 2866
5507.72 2765
5508.42 2735
5509.12 2597
5509.82 2460
5510.52 2547
5511.23 2531
5511.93 2671
5512.63 2708
5513.33 2747
5514.03 2741
5514.73 2720
5515.43 2767
5516.13 2821
5516.83 2762
5517.53 2642
5518.23 2443
5518.93 2415
5519.64 2436
5520.34 2427
5521.04 2356
5521.74 2227
5522.44 2132
5523.14 2166
5523.84 2099
5524.54 2022
5525.25 1961
5525.95 1912
5526.65 2037
5527.35 2012
5528.05 1944
5528.75 1984
5529.46 1892
5530.16 1906
5530.86 1917
5531.56 1909
5532.26 1903
5532.96 1888
5533.67 1885
5534.37 1841
5535.07 1852
5535.77 1853
5536.48 1882
5537.18 1797
5537.88 1828
5538.58 1767
5539.28 1757
5539.99 1782
5540.69 1750
5541.39 1725
5542.09 1743
5542.80 1750
5543.50 1785
5544.20 1802
5544.90 1795
5545.61 1839
5546.31 1735
5547.01 1763
5547.72 1820
5548.42 1870
5549.12 1848
5549.83 1914
5550.53 1854
5551.23 1843
5551.93 1776
5552.64 1793
5553.34 1817
5554.04 1784
5554.75 1803
5555.45 1761
5556.15 1708
5556.86 1680
5557.56 1707
5558.26 1747
5558.97 1763
5559.67 1778
5560.38 1772
5561.08 1793
5561.78 1826
5562.49 1778
5563.19 1744
5563.89 1766
5564.60 1749
5565.30 1821
5566.01 1779
5566.71 1593
5567.41 1623
5568.12 1638
5568.82 1631
5569.53 1661
5570.23 1644
5570.94 1696
5571.64 1714
5572.35 1605
5573.05 1702
5573.75 1764
5574.46 1775
5575.16 1775
5575.87 1763
5576.57 1680
5577.28 1695
5577.98 1696
5578.69 1630
5579.39 1610
5580.10 1690
5580.80 1624
5581.51 1612
5582.21 1649
5582.92 1613
5583.62 1571
5584.33 1595
5585.03 1560
5585.74 1629
5586.44 1645
5587.15 1629
5587.85 1683
5588.56 1675
5589.27 1673
5589.97 1724
5590.68 1605
5591.38 1551
5592.09 1576
5592.79 1512
5593.50 1562
5594.21 1676
5594.91 1594
5595.62 1574
5596.32 1580
5597.03 1529
5597.73 1589
5598.44 1551
5599.15 1550
5599.85 1511
5600.56 1558
5601.27 1582
5601.97 1604
5602.68 1566
5603.38 1528
5604.09 1516
5604.80 1511
5605.50 1539
5606.21 1534
5606.92 1496
5607.62 1487
5608.33 1527
5609.04 1470
5609.74 1526
5610.45 1576
5611.16 1515
5611.87 1440
5612.57 1487
5613.28 1499
5613.99 1443
5614.69 1522
5615.40 1501
5616.11 1543
5616.81 1445
5617.52 1475
5618.23 1542
5618.94 1498
5619.64 1448
5620.35 1468
5621.06 1442
5621.77 1518
5622.47 1506
5623.18 1465
5623.89 1514
5624.60 1484
5625.31 1578
5626.01 1530
5626.72 1503
5627.43 1497
5628.14 1543
5628.85 1530
5629.55 1530
5630.26 1541
5630.97 1494
5631.68 1558
5632.39 1598
5633.09 1666
5633.80 1617
5634.51 1607
5635.22 1538
5635.93 1586
5636.64 1589
5637.34 1599
5638.05 1658
5638.76 1678
5639.47 1652
5640.18 1706
5640.89 1677
5641.60 1715
5642.31 1681
5643.01 1678
5643.72 1658
5644.43 1628
5645.14 1594
5645.85 1574
5646.56 1554
5647.27 1580
5647.98 1625
5648.69 1533
5649.40 1577
5650.11 1615
5650.82 1614
5651.52 1615
5652.23 1629
5652.94 1598
5653.65 1544
5654.36 1534
5655.07 1584
5655.78 1666
5656.49 1691
5657.20 1759
5657.91 1727
5658.62 1692
5659.33 1728
5660.04 1761
5660.75 1784
5661.46 1763
5662.17 1706
5662.88 1631
5663.59 1627
5664.30 1607
5665.01 1643
5665.72 1692
5666.43 1654
5667.14 1553
5667.85 1624
5668.56 1690
5669.28 1734
5669.99 1819
5670.70 1804
5671.41 1776
5672.12 1734
5672.83 1722
5673.54 1721
5674.25 1674
5674.96 1567
5675.67 1669
5676.38 1580
5677.09 1550
5677.81 1539
5678.52 1607
5679.23 1591
5679.94 1527
5680.65 1574
5681.36 1621
5682.07 1648
5682.78 1513
5683.50 1566
5684.21 1599
5684.92 1601
5685.63 1601
5686.34 1592
5687.05 1589
5687.77 1567
5688.48 1583
5689.19 1591
5689.90 1608
5690.61 1594
5691.32 1566
5692.04 1642
5692.75 1592
5693.46 1618
5694.17 1561
5694.88 1571
5695.60 1660
5696.31 1568
5697.02 1553
5697.73 1552
5698.45 1581
5699.16 1563
5699.87 1559
5700.58 1516
5701.30 1499
5702.01 1524
5702.72 1501
5703.43 1482
5704.15 1530
5704.86 1580
5705.57 1636
5706.29 1538
5707.00 1510
5707.71 1510
5708.42 1519
5709.14 1554
5709.85 1556
5710.56 1518
5711.28 1581
5711.99 1540
5712.70 1530
5713.42 1536
5714.13 1502
5714.84 1552
5715.56 1523
5716.27 1576
5716.98 1545
5717.70 1470
5718.41 1521
5719.12 1578
5719.84 1596
5720.55 1542
5721.27 1639
5721.98 1646
5722.69 1586
5723.41 1618
5724.12 1629
5724.84 1600
5725.55 1621
5726.26 1679
5726.98 1643
5727.69 1584
5728.41 1576
5729.12 1677
5729.83 1672
5730.55 1608
5731.26 1646
5731.98 1670
5732.69 1732
5733.41 1719
5734.12 1714
5734.84 1822
5735.55 1854
5736.27 1878
5736.98 1997
5737.70 2159
5738.41 2268
5739.13 2483
5739.84 2550
5740.55 2612
5741.27 2648
5741.99 2504
5742.70 2454
5743.42 2427
5744.13 2300
5744.85 2176
5745.56 2053
5746.28 2043
5746.99 1983
5747.71 1973
5748.42 1934
5749.14 1881
5749.85 1910
5750.57 1959
5751.29 1866
5752.00 1789
5752.72 1860
5753.43 1864
5754.15 1807
5754.86 1852
5755.58 1860
5756.30 1936
5757.01 1927
5757.73 2017
5758.44 2064
5759.16 2119
5759.88 2120
5760.59 2124
5761.31 2176
5762.03 2231
5762.74 2382
5763.46 2550
5764.18 2610
5764.89 2687
5765.61 2782
5766.32 2769
5767.04 2734
5767.76 2655
5768.47 2487
5769.19 2480
5769.91 2337
5770.63 2257
5771.34 2179
5772.06 2188
5772.78 2270
5773.49 2198
5774.21 2118
5774.93 2192
5775.64 2309
5776.36 2223
5777.08 2226
5777.80 2276
5778.51 2326
5779.23 2476
5779.95 2477
5780.67 2446
5781.38 2596
5782.10 2512
5782.82 2460
5783.54 2433
5784.25 2435
5784.97 2410
5785.69 2454
5786.41 2505
5787.13 2453
5787.84 2525
5788.56 2615
5789.28 2640
5790.00 2637
5790.72 2629
5791.43 2680
5792.15 2768
5792.87 2875
5793.59 3009
5794.31 3136
5795.03 3273
5795.74 3391
5796.46 3450
5797.18 3527
5797.90 3803
5798.62 4182
5799.34 4918
5800.06 5894
5800.77 6836
5801.49 7756
5802.21 9033
5802.93 9841
5803.65 10064
5804.37 9775
5805.09 8982
5805.81 7720
5806.53 6501
5807.25 5743
5807.96 5119
5808.68 4263
5809.40 4007
5810.12 3848
5810.84 3691
5811.56 3645
5812.28 3660
5813.00 3575
5813.72 3565
5814.44 3709
5815.16 3892
5815.88 3876
5816.60 3832
5817.32 3858
5818.04 3872
5818.76 3762
5819.48 3723
5820.20 3770
5820.92 3721
5821.64 3669
5822.36 3656
5823.08 3437
5823.80 3450
5824.52 3393
5825.24 3160
5825.96 3089
5826.68 2891
5827.40 2868
5828.12 2790
5828.84 2651
5829.56 2685
5830.28 2660
5831.00 2577
5831.72 2628
5832.44 2485
5833.16 2489
5833.88 2514
5834.61 2383
5835.33 2328
5836.05 2344
5836.77 2327
5837.49 2251
5838.21 2306
5838.93 2284
5839.65 2326
5840.37 2317
5841.10 2262
5841.82 2261
5842.54 2322
5843.26 2313
5843.98 2250
5844.70 2244
5845.42 2144
5846.15 2149
5846.87 2134
5847.59 2144
5848.31 2143
5849.03 2194
5849.75 2097
5850.48 2088
5851.20 2101
5851.92 2078
5852.64 2092
5853.36 2156
5854.09 2137
5854.81 2095
5855.53 2067
5856.25 2040
5856.97 2013
5857.70 2047
5858.42 1989
5859.14 1993
5859.86 1966
5860.59 1995
5861.31 1988
5862.03 2092
5862.75 1982
5863.48 1977
5864.20 1945
5864.92 1919
5865.64 1949
5866.37 1913
5867.09 1836
5867.81 1813
5868.54 1876
5869.26 1907
5869.98 1840
5870.70 1848
5871.43 1943
5872.15 1926
5872.87 1847
5873.60 1850
5874.32 1911
5875.04 1924
5875.77 2012
5876.49 1953
5877.21 1961
5877.94 1941
5878.66 1891
5879.38 1974
5880.11 1974
5880.83 1899
5881.56 1900
5882.28 1869
5883.00 1851
5883.73 1914
5884.45 1919
5885.18 1949
5885.90 1941
5886.62 1926
5887.35 1901
5888.07 1949
5888.80 2039
5889.52 2022
5890.24 1961
5890.97 1888
5891.69 1865
5892.42 1905
5893.14 1861
5893.87 1800
5894.59 1846
5895.32 1794
5896.04 1810
5896.76 1918
5897.49 1879
5898.21 1870
5898.94 1912
5899.66 1958
5900.39 1864
5901.11 1877
5901.84 1838
5902.56 1878
5903.29 1843
5904.01 1926
5904.74 1901
5905.46 1832
5906.19 1838
5906.91 1846
5907.64 1905
5908.37 1841
5909.09 1860
5909.82 1902
5910.54 1839
5911.27 1858
5911.99 1879
5912.72 1863
5913.44 1913
5914.17 1945
5914.90 1930
5915.62 1904
5916.35 1941
5917.07 1938
5917.80 1947
5918.53 1940
5919.25 1951
5919.98 2030
5920.70 2096
5921.43 2074
5922.16 2000
5922.88 1941
5923.61 2066
5924.34 2001
5925.06 1978
5925.79 2055
5926.51 2060
5927.24 2109
5927.97 2151
5928.69 2151
5929.42 2156
5930.15 2087
5930.87 2188
5931.60 2236
5932.33 2303
5933.05 2281
5933.78 2358
5934.51 2364
5935.24 2529
5935.96 2579
5936.69 2585
5937.42 2587
5938.14 2592
5938.87 2648
5939.60 2697
5940.33 2632
5941.05 2693
5941.78 2672
5942.51 2682
5943.24 2704
5943.96 2611
5944.69 2668
5945.42 2705
5946.15 2679
5946.87 2726
5947.60 2745
5948.33 2764
5949.06 2791
5949.79 2845
5950.51 3136
5951.24 3307
5951.97 3305
5952.70 3380
5953.43 3440
5954.15 3428
5954.88 3366
5955.61 3279
5956.34 3214
5957.07 3333
5957.80 3243
5958.52 3334
5959.25 3382
5959.98 3399
5960.71 3485
5961.44 3426
5962.17 3382
5962.90 3370
5963.62 3531
5964.35 3781
5965.08 4002
5965.81 4192
5966.54 4571
5967.27 4737
5968.00 4784
5968.73 4929
5969.46 4844
5970.19 4750
5970.92 4527
5971.64 4478
5972.37 4238
5973.10 4175
5973.83 4165
5974.56 4035
5975.29 4041
5976.02 4007
5976.75 4031
5977.48 4007
5978.21 4043
5978.94 4185
5979.67 4132
5980.40 4247
5981.13 4493
5981.86 4550
5982.59 4569
5983.32 4665
5984.05 4854
5984.78 4831
5985.51 4787
5986.24 4712
5986.97 4787
5987.70 4721
5988.43 4690
5989.16 4790
5989.89 4819
5990.62 4614
5991.35 4663
5992.08 4715
5992.81 4708
5993.54 4816
5994.27 4974
5995.00 4977
5995.73 5114
5996.47 5134
5997.20 5278
5997.93 5320
5998.66 5371
5999.39 5399
6000.12 5270
6000.85 5260
6001.58 5127
6002.31 5105
6003.04 4911
6003.78 4819
6004.51 4844
6005.24 4757
6005.97 4914
6006.70 4982
6007.43 5238
6008.16 5587
6008.90 6181
6009.63 6881
6010.36 8083
6011.09 9293
6011.82 10745
6012.55 12030
6013.29 13065
6014.02 14098
6014.75 14368
6015.48 14084
6016.21 13477
6016.95 12324
6017.68 10993
6018.41 9659
6019.14 8379
6019.87 7348
6020.61 6376
6021.34 5658
6022.07 5041
6022.80 4571
6023.54 4355
6024.27 4056
6025.00 3944
6025.73 3671
6026.47 3632
6027.20 3729
6027.93 3502
6028.66 3540
6029.40 3467
6030.13 3459
6030.86 3314
6031.60 3316
6032.33 3242
6033.06 3138
6033.79 3030
6034.53 3156
6035.26 3116
6035.99 2997
6036.73 3039
6037.46 3102
6038.19 3172
6038.93 3199
6039.66 3204
6040.39 3260
6041.13 3327
6041.86 3361
6042.59 3451
6043.33 3517
6044.06 3571
6044.80 3545
6045.53 3548
6046.26 3643
6047.00 3558
6047.73 3801
6048.46 3803
6049.20 3904
6049.93 4021
6050.67 4186
6051.40 4376
6052.13 4572
6052.87 4845
6053.60 4848
6054.34 4834
6055.07 4738
6055.81 4664
6056.54 4474
6057.28 4211
6058.01 3994
6058.74 3795
6059.48 3769
6060.21 3669
6060.95 3700
6061.68 3679
6062.42 3593
6063.15 3519
6063.89 3542
6064.62 3535
6065.36 3467
6066.09 3506
6066.83 3428
6067.56 3363
6068.30 3301
6069.03 3315
6069.77 3288
6070.50 3214
6071.24 3147
6071.97 3186
6072.71 3118
6073.44 3013
6074.18 3026
6074.92 3061
6075.65 2983
6076.39 2939
6077.12 2905
6077.86 2803
6078.59 2839
6079.33 2827
6080.07 2888
6080.80 2803
6081.54 2784
6082.27 2690
6083.01 2641
6083.75 2620
6084.48 2623
6085.22 2595
6085.95 2607
6086.69 2559
6087.43 2566
6088.16 2609
6088.90 2513
6089.64 2600
6090.37 2604
6091.11 2510
6091.85 2463
6092.58 2444
6093.32 2509
6094.06 2524
6094.79 2505
6095.53 2457
6096.27 2453
6097.00 2429
6097.74 2365
6098.48 2494
6099.21 2422
6099.95 2454
6100.69 2427
6101.43 2335
6102.16 2311
6102.90 2354
6103.64 2402
6104.37 2381
6105.11 2324
6105.85 2353
6106.59 2305
6107.32 2280
6108.06 2379
6108.80 2483
6109.54 2502
6110.27 2440
6111.01 2476
6111.75 2479
6112.49 2466
6113.23 2418
6113.96 2482
6114.70 2518
6115.44 2440
6116.18 2417
6116.92 2465
6117.65 2497
6118.39 2498
6119.13 2481
6119.87 2563
6120.61 2586
6121.35 2593
6122.08 2643
6122.82 2655
6123.56 2563
6124.30 2681
6125.04 2669
6125.78 2631
6126.51 2698
6127.25 2605
6127.99 2697
6128.73 2539
6129.47 2541
6130.21 2559
6130.95 2522
6131.69 2461
6132.43 2471
6133.16 2440
6133.90 2545
6134.64 2608
6135.38 2576
6136.12 2524
6136.86 2550
6137.60 2621
6138.34 2565
6139.08 2630
6139.82 2713
6140.56 2682
6141.30 2525
6142.04 2568
6142.78 2623
6143.52 2668
6144.26 2697
6145.00 2608
6145.74 2616
6146.48 2661
6147.22 2684
6147.96 2681
6148.70 2710
6149.44 2726
6150.18 2756
6150.92 2794
6151.66 2773
6152.40 2780
6153.14 2786
6153.88 2783
6154.62 2858
6155.36 2882
6156.10 2975
6156.84 2834
6157.58 2868
6158.32 3004
6159.06 3024
6159.80 3156
6160.54 3126
6161.28 3186
6162.02 3355
6162.76 3484
6163.50 3551
6164.25 3895
6164.99 4032
6165.73 4179
6166.47 4293
6167.21 4414
6167.95 4366
6168.69 4363
6169.43 4328
6170.17 4342
6170.92 4360
6171.66 4289
6172.40 4207
6173.14 4150
6173.88 4023
6174.62 3919
6175.36 3970
6176.11 3946
6176.85 3889
6177.59 3813
6178.33 3863
6179.07 4032
6179.82 3982
6180.56 3977
6181.30 3988
6182.04 4138
6182.78 4008
6183.53 4115
6184.27 4067
6185.01 4199
6185.75 4277
6186.49 4289
6187.24 4304
6187.98 4397
6188.72 4432
6189.46 4519
6190.21 4612
6190.95 4961
6191.69 5028
6192.43 5107
6193.18 5182
6193.92 5136
6194.66 5274
6195.40 5195
6196.15 5213
6196.89 5205
6197.63 5124
6198.38 5142
6199.12 5251
6199.86 5159
6200.61 5210
6201.35 5347
6202.09 5551
6202.84 5965
6203.58 6595
6204.32 7361
6205.07 8733
6205.81 10692
6206.55 13238
6207.30 15793
6208.04 18606
6208.78 20796
6209.53 22112
6210.27 22430
6211.01 21754
6211.76 20191
6212.50 18224
6213.25 16003
6213.99 13519
6214.73 11294
6215.48 9513
6216.22 8082
6216.97 6669
6217.71 5965
6218.45 5175
6219.20 4634
6219.94 4381
6220.69 4120
6221.43 4013
6222.18 3880
6222.92 3774
6223.66 3695
6224.41 3657
6225.15 3538
6225.90 3461
6226.64 3188
6227.39 3192
6228.13 3011
6228.88 2885
6229.62 2829
6230.37 2737
6231.11 2623
6231.86 2650
6232.60 2575
6233.35 2707
6234.09 2769
6234.84 2724
6235.58 2793
6236.33 2758
6237.07 2856
6237.82 2876
6238.56 2893
6239.31 2907
6240.05 2959
6240.80 2898
6241.55 2975
6242.29 3059
6243.04 3154
6243.78 3183
6244.53 3304
6245.27 3576
6246.02 3724
6246.77 3823
6247.51 3906
6248.26 4007
6249.00 4057
6249.75 4028
6250.50 4029
6251.24 4015
6251.99 3883
6252.73 3780
6253.48 3682
6254.23 3589
6254.97 3548
6255.72 3570
6256.47 3507
6257.21 3408
6257.96 3488
6258.71 3444
6259.45 3421
6260.20 3389
6260.95 3533
6261.69 3645
6262.44 3698
6263.19 3828
6263.93 3904
6264.68 3975
6265.43 4097
6266.17 3975
6266.92 3718
6267.67 3622
6268.42 3571
6269.16 3460
6269.91 3441
6270.66 3374
6271.41 3299
6272.15 3379
6272.90 3362
6273.65 3394
6274.39 3342
6275.14 3374
6275.89 3569
6276.64 3608
6277.39 3543
6278.13 3524
6278.88 3474
6279.63 3527
6280.38 3404
6281.12 3287
6281.87 3237
6282.62 3122
6283.37 3066
6284.12 2974
6284.87 3033
6285.61 2952
6286.36 2869
6287.11 2837
6287.86 2852
6288.61 2900
6289.35 2960
6290.10 2941
6290.85 2941
6291.60 2907
6292.35 2977
6293.10 2848
6293.85 2798
6294.60 2745
6295.34 2821
6296.09 2701
6296.84 2613
6297.59 2562
6298.34 2506
6299.09 2601
6299.84 2581
6300.59 2604
6301.34 2703
6302.08 2829
6302.83 2893
6303.58 3008
6304.33 3044
6305.08 3067
6305.83 3101
6306.58 2989
6307.33 2935
6308.08 2760
6308.83 2681
6309.58 2697
6310.33 2614
6311.08 2532
6311.83 2567
6312.58 2590
6313.33 2606
6314.08 2646
6314.83 2644
6315.58 2692
6316.33 2755
6317.08 2758
6317.83 2724
6318.58 2800
6319.33 2704
6320.08 2672
6320.83 2686
6321.58 2647
6322.33 2566
6323.08 2475
6323.83 2445
6324.58 2445
6325.33 2426
6326.08 2326
6326.83 2319
6327.58 2304
6328.33 2285
6329.08 2255
6329.84 2231
6330.59 2345
6331.34 2347
6332.09 2296
6332.84 2374
6333.59 2337
6334.34 2279
6335.09 2299
6335.84 2312
6336.60 2318
6337.35 2311
6338.10 2310
6338.85 2338
6339.60 2343
6340.35 2278
6341.10 2364
6341.85 2359
6342.61 2390
6343.36 2477
6344.11 2530
6344.86 2483
6345.61 2398
6346.37 2440
6347.12 2515
6347.87 2572
6348.62 2532
6349.37 2565
6350.12 2679
6350.88 2812
6351.63 2895
6352.38 3116
6353.13 3224
6353.89 3344
6354.64 3274
6355.39 3148
6356.14 3104
6356.90 2943
6357.65 2724
6358.40 2666
6359.15 2658
6359.91 2659
6360.66 2672
6361.41 2525
6362.16 2514
6362.92 2465
6363.67 2407
6364.42 2389
6365.17 2368
6365.93 2313
6366.68 2404
6367.43 2389
6368.19 2343
6368.94 2329
6369.69 2317
6370.45 2371
6371.20 2364
6371.95 2308
6372.71 2288
6373.46 2278
6374.21 2295
6374.97 2279
6375.72 2240
6376.47 2228
6377.23 2284
6377.98 2371
6378.73 2308
6379.49 2409
6380.24 2422
6381.00 2336
6381.75 2352
6382.50 2324
6383.26 2287
6384.01 2251
6384.77 2195
6385.52 2235
6386.27 2144
6387.03 2099
6387.78 2150
6388.54 2075
6389.29 2058
6390.05 2039
6390.80 2026
6391.55 1985
6392.31 2066
6393.06 2081
6393.82 2014
6394.57 2084
6395.33 1994
6396.08 2090
6396.84 1947
6397.59 1940
6398.35 1974
6399.10 1997
6399.86 1993
6400.61 1952
6401.37 1936
6402.12 1916
6402.88 1915
6403.63 2004
6404.39 1954
6405.14 1951
6405.90 1993
6406.65 2007
6407.41 2025
6408.16 2131
6408.92 2120
6409.68 2145
6410.43 2267
6411.19 2148
6411.94 2166
6412.70 2118
6413.45 2079
6414.21 2078
6414.97 2093
6415.72 2088
6416.48 2090
6417.23 2090
6417.99 2101
6418.75 2122
6419.50 2088
6420.26 2038
6421.01 2073
6421.77 2089
6422.53 2140
6423.28 2121
6424.04 2096
6424.80 2102
6425.55 2106
6426.31 2159
6427.07 2109
6427.82 1989
6428.58 2046
6429.34 2067
6430.09 2073
6430.85 2091
6431.61 2086
6432.36 2094
6433.12 2140
6433.88 2052
6434.63 2088
6435.39 2145
6436.15 2197
6436.91 2191
6437.66 2177
6438.42 2217
6439.18 2251
6439.93 2228
6440.69 2190
6441.45 2159
6442.21 2232
6442.96 2257
6443.72 2163
6444.48 2162
6445.24 2183
6445.99 2174
6446.75 2210
6447.51 2244
6448.27 2249
6449.03 2158
6449.78 2187
6450.54 2177
6451.30 2237
6452.06 2201
6452.82 2193
6453.57 2253
6454.33 2249
6455.09 2325
6455.85 2298
6456.61 2299
6457.37 2343
6458.12 2338
6458.88 2341
6459.64 2361
6460.40 2378
6461.16 2485
6461.92 2487
6462.67 2381
6463.43 2400
6464.19 2483
6464.95 2428
6465.71 2471
6466.47 2567
6467.23 2552
6467.99 2651
6468.75 2599
6469.50 2608
6470.26 2641
6471.02 2654
6471.78 2714
6472.54 2689
6473.30 2728
6474.06 2791
6474.82 2746
6475.58 2782
6476.34 2843
6477.10 2913
6477.86 2813
6478.62 2765
6479.38 2914
6480.14 2972
6480.90 3043
6481.66 3005
6482.42 3098
6483.18 3110
6483.94 3209
6484.70 3362
6485.46 3319
6486.22 3213
6486.98 3271
6487.74 3310
6488.50 3382
6489.26 3453
6490.02 3389
6490.78 3554
6491.54 3622
6492.30 3738
6493.06 3838
6493.82 3934
6494.58 4075
6495.34 4126
6496.10 4126
6496.86 4115
6497.62 4144
6498.38 4247
6499.14 4216
6499.90 4220
6500.66 4217
6501.43 4266
6502.19 4347
6502.95 4336
6503.71 4415
6504.47 4331
6505.23 4472
6505.99 4599
6506.75 4797
6507.52 4901
6508.28 5033
6509.04 5338
6509.80 5576
6510.56 5840
6511.32 6207
6512.08 6388
6512.85 6351
6513.61 6462
6514.37 6344
6515.13 6320
6515.89 6108
6516.65 5926
6517.42 5863
6518.18 5799
6518.94 5626
6519.70 5719
6520.46 5715
6521.23 5847
6521.99 5871
6522.75 6009
6523.51 6375
6524.27 6637
6525.04 7214
6525.80 7939
6526.56 8379
6527.32 8843
6528.09 9376
6528.85 9741
6529.61 9651
6530.37 9392
6531.14 9281
6531.90 9175
6532.66 9607
6533.43 10265
6534.19 11391
6534.95 12636
6535.71 13941
6536.48 15130
6537.24 15814
6538.00 15291
6538.77 14261
6539.53 13101
6540.29 11697
6541.06 10247
6541.82 8962
6542.58 7778
6543.35 6860
6544.11 6075
6544.87 5483
6545.64 5068
6546.40 4810
6547.16 4626
6547.93 4415
6548.69 4205
6549.45 4222
6550.22 4259
6550.98 4129
6551.75 4045
6552.51 4086
6553.27 4075
6554.04 4068
6554.80 3980
6555.57 3944
6556.33 3863
6557.09 3833
6557.86 3837
6558.62 3801
6559.39 3881
6560.15 4043
6560.92 4039
6561.68 4178
6562.45 4311
6563.21 4367
6563.97 4406
6564.74 4466
6565.50 4562
6566.27 4610
6567.03 4571
6567.80 4724
6568.56 4696
6569.33 4689
6570.09 4720
6570.86 4744
6571.62 4796
6572.39 4996
6573.15 5256
6573.92 5398
6574.68 5454
6575.45 5509
6576.21 5604
6576.98 5561
6577.74 5538
6578.51 5368
6579.28 5281
6580.04 5212
6580.81 5180
6581.57 5123
6582.34 5021
6583.10 4955
6583.87 4905
6584.64 4894
6585.40 4937
6586.17 4968
6586.93 5017
6587.70 5107
6588.47 5082
6589.23 5196
6590.00 5475
6590.76 5809
6591.53 6225
6592.30 6714
6593.06 7421
6593.83 7899
6594.59 8392
6595.36 8842
6596.13 8864
6596.89 8597
6597.66 8321
6598.43 7654
6599.19 7095
6599.96 6618
6600.73 6168
6601.49 5653
6602.26 5271
6603.03 5071
6603.79 4795
6604.56 4633
6605.33 4518
6606.10 4522
6606.86 4432
6607.63 4657
6608.40 4648
6609.16 4697
6609.93 4856
6610.70 4761
6611.47 4707
6612.23 4733
6613.00 4646
6613.77 4580
6614.54 4423
6615.30 4350
6616.07 4257
6616.84 4301
6617.61 4220
6618.37 4202
6619.14 4118
6619.91 4112
6620.68 4144
6621.45 4053
6622.21 4056
6622.98 4104
6623.75 4001
6624.52 4072
6625.29 3971
6626.05 4028
6626.82 3897
6627.59 3932
6628.36 3990
6629.13 4179
6629.90 4278
6630.66 4590
6631.43 4985
6632.20 5457
6632.97 6035
6633.74 6703
6634.51 7158
6635.28 7426
6636.05 7396
6636.81 7176
6637.58 6985
6638.35 6517
6639.12 5956
6639.89 5515
6640.66 5025
6641.43 4584
6642.20 4212
6642.97 3970
6643.74 3815
6644.50 3828
6645.27 3646
6646.04 3540
6646.81 3538
6647.58 3420
6648.35 3398
6649.12 3495
6649.89 3498
6650.66 3434
6651.43 3396
6652.20 3323
6652.97 3446
6653.74 3384
6654.51 3415
6655.28 3424
6656.05 3479
6656.82 3292
6657.59 3395
6658.36 3393
6659.13 3301
6659.90 3317
6660.67 3297
6661.44 3246
6662.21 3174
6662.98 3209
6663.75 3211
6664.52 3213
6665.29 3199
6666.06 3222
6666.83 3176
6667.60 3169
6668.37 3240
6669.14 3227
6669.92 3363
6670.69 3447
6671.46 3458
6672.23 3463
6673.00 3590
6673.77 3591
6674.54 3537
6675.31 3506
6676.08 3437
6676.85 3536
6677.63 3403
6678.40 3460
6679.17 3375
6679.94 3405
6680.71 3431
6681.48 3392
6682.25 3507
6683.03 3737
6683.80 3782
6684.57 3959
6685.34 4102
6686.11 4241
6686.88 4382
6687.66 4373
6688.43 4081
6689.20 3947
6689.97 3747
6690.74 3500
6691.51 3379
6692.29 3320
6693.06 3198
6693.83 3070
6694.60 2953
6695.38 2916
6696.15 2945
6696.92 2859
6697.69 2794
6698.46 2854
6699.24 2902
6700.01 2856
6700.78 2805
6701.55 2881
6702.33 2874
6703.10 2757
6703.87 2812
6704.65 2768
6705.42 2811
6706.19 2784
6706.96 2747
6707.74 2754
6708.51 2735
6709.28 2794
6710.06 2812
6710.83 2799
6711.60 2749
6712.38 2716
6713.15 2634
6713.92 2644
6714.69 2652
6715.47 2651
6716.24 2598
6717.02 2611
6717.79 2587
6718.56 2553
6719.34 2504
6720.11 2540
6720.88 2592
6721.66 2550
6722.43 2544
6723.20 2604
6723.98 2561
6724.75 2583
6725.53 2577
6726.30 2574
6727.07 2622
6727.85 2486
6728.62 2532
6729.40 2558
6730.17 2507
6730.95 2548
6731.72 2591
6732.49 2510
6733.27 2532
6734.04 2614
6734.82 2653
6735.59 2617
6736.37 2695
6737.14 2658
6737.92 2696
6738.69 2757
6739.46 2678
6740.24 2713
6741.01 2718
6741.79 2654
6742.56 2597
6743.34 2689
6744.11 2742
6744.89 2745
6745.66 2720
6746.44 2768
6747.21 2745
6747.99 2746
6748.77 2830
6749.54 2841
6750.32 3047
6751.09 3169
6751.87 3192
6752.64 3386
6753.42 3575
6754.19 3564
6754.97 3392
6755.75 3349
6756.52 3201
6757.30 3050
6758.07 2954
6758.85 2831
6759.62 2654
6760.40 2624
6761.18 2485
6761.95 2497
6762.73 2421
6763.50 2412
6764.28 2461
6765.06 2416
6765.83 2481
6766.61 2397
6767.39 2397
6768.16 2502
6768.94 2478
6769.72 2548
6770.49 2428
6771.27 2446
6772.04 2469
6772.82 2429
6773.60 2325
6774.37 2371
6775.15 2360
6775.93 2336
6776.71 2301
6777.48 2341
6778.26 2396
6779.04 2285
6779.81 2364
6780.59 2385
6781.37 2345
6782.14 2353
6782.92 2282
6783.70 2318
6784.48 2265
6785.25 2244
6786.03 2222
6786.81 2268
6787.59 2222
6788.36 2184
6789.14 2205
6789.92 2210
6790.70 2088
6791.47 2120
6792.25 2031
6793.03 2091
6793.81 2060
6794.59 2127
6795.36 2102
6796.14 2089
6796.92 2079
6797.70 2118
6798.48 2231
6799.25 2203
6800.03 2183
6800.81 2237
6801.59 2200
6802.37 2246
6803.15 2296
6803.92 2210
6804.70 2235
6805.48 2320
6806.26 2317
6807.04 2314
6807.82 2175
6808.60 2135
6809.38 2095
6810.15 2123
6810.93 2127
6811.71 2127
6812.49 2115
6813.27 2065
6814.05 2078
6814.83 2181
6815.61 2159
6816.39 2150
6817.17 2182
6817.94 2151
6818.72 2191
6819.50 2216
6820.28 2209
6821.06 2230
6821.84 2157
6822.62 2160
6823.40 2151
6824.18 2139
6824.96 2209
6825.74 2149
6826.52 2188
6827.30 2181
6828.08 2124
6828.86 2098
6829.64 2210
6830.42 2097
6831.20 2117
6831.98 2158
6832.76 2151
6833.54 2097
6834.32 2166
6835.10 2149
6835.88 2209
6836.66 2232
6837.44 2194
6838.22 2178
6839.00 2194
6839.78 2182
6840.56 2230
6841.34 2175
6842.12 2142
6842.90 2157
6843.68 2254
6844.47 2265
6845.25 2264
6846.03 2276
6846.81 2456
6847.59 2593
6848.37 2859
6849.15 3202
6849.93 3563
6850.71 3756
6851.49 3850
6852.28 3912
6853.06 3886
6853.84 3744
6854.62 3557
6855.40 3336
6856.18 3408
6856.96 3375
6857.75 3430
6858.53 3657
6859.31 3616
6860.09 3563
6860.87 3565
6861.65 3488
6862.44 3143
6863.22 2922
6864.00 2811
6864.78 2666
6865.56 2555
6866.35 2541
6867.13 2457
6867.91 2383
6868.69 2329
6869.47 2343
6870.26 2317
6871.04 2282
6871.82 2353
6872.60 2376
6873.39 2376
6874.17 2421
6874.95 2345
6875.73 2361
6876.52 2419
6877.30 2428
6878.08 2352
6878.86 2381
6879.65 2377
6880.43 2290
6881.21 2293
6881.99 2279
6882.78 2272
6883.56 2282
6884.34 2368
6885.13 2444
6885.91 2550
6886.69 2675
6887.48 2858
6888.26 2919
6889.04 2887
6889.83 2775
6890.61 2814
6891.39 2678
6892.18 2592
6892.96 2538
6893.74 2518
6894.53 2464
6895.31 2349
6896.09 2357
6896.88 2390
6897.66 2421
6898.45 2459
6899.23 2485
6900.01 2429
6900.80 2411
6901.58 2435
6902.37 2484
6903.15 2504
6903.93 2422
6904.72 2367
6905.50 2413
6906.29 2427
6907.07 2412
6907.86 2396
6908.64 2391
6909.42 2319
6910.21 2363
6910.99 2321
6911.78 2366
6912.56 2307
6913.35 2310
6914.13 2372
6914.92 2370
6915.70 2330
6916.49 2338
6917.27 2392
6918.06 2355
6918.84 2303
6919.63 2441
6920.41 2425
6921.20 2336
6921.98 2350
6922.77 2371
6923.55 2399
6924.34 2423
6925.12 2454
6925.91 2475
6926.69 2587
6927.48 2443
6928.27 2440
6929.05 2525
6929.84 2577
6930.62 2513
6931.41 2578
6932.19 2611
6932.98 2626
6933.77 2635
6934.55 2652
6935.34 2666
6936.12 2670
6936.91 2724
6937.69 2777
6938.48 2820
6939.27 2835
6940.05 2987
6940.84 2967
6941.63 3045
6942.41 3318
6943.20 3305
6943.99 3318
6944.77 3305
6945.56 3348
6946.34 3422
6947.13 3457
6947.92 3529
6948.70 3658
6949.49 3610
6950.28 3642
6951.07 3519
6951.85 3447
6952.64 3544
6953.43 3520
6954.21 3534
6955.00 3540
6955.79 3575
6956.57 3632
6957.36 3623
6958.15 3610
6958.94 3795
6959.72 3749
6960.51 3767
6961.30 3745
6962.09 3789
6962.87 3780
6963.66 3858
6964.45 3836
6965.24 3873
6966.02 3883
6966.81 4019
6967.60 4092
6968.39 4221
6969.17 4150
6969.96 4261
6970.75 4372
6971.54 4467
6972.33 4465
6973.11 4490
6973.90 4540
6974.69 4625
6975.48 4755
6976.27 4961
6977.06 5149
6977.84 5405
6978.63 5790
6979.42 6028
6980.21 6204
6981.00 6686
6981.79 7328
6982.57 7935
6983.36 9036
6984.15 9995
6984.94 10931
6985.73 11657
6986.52 12166
6987.31 12039
6988.10 11434
6988.89 10522
6989.67 9607
6990.46 8737
6991.25 7729
6992.04 6907
6992.83 6534
6993.62 6084
6994.41 5942
6995.20 6021
6995.99 6403
6996.78 7070
6997.57 7890
6998.36 8799
6999.15 9595
6999.94 10184
7000.72 10462
7001.51 10370
7002.30 9853
7003.09 8928
7003.88 7952
7004.67 7072
7005.46 6132
7006.25 5549
7007.04 4808
7007.83 4414
7008.62 4095
7009.41 3952
7010.20 3663
7010.99 3541
7011.78 3530
7012.57 3480
7013.37 3445
7014.16 3456
7014.95 3443
7015.74 3372
7016.53 3362
7017.32 3257
7018.11 3303
7018.90 3161
7019.69 3151
7020.48 3138
7021.27 3091
7022.06 3130
7022.85 3187
7023.64 3332
7024.43 3299
7025.23 3303
7026.02 3378
7026.81 3497
7027.60 3388
7028.39 3326
7029.18 3288
7029.97 3298
7030.76 3225
7031.56 3159
7032.35 3117
7033.14 3192
7033.93 3113
7034.72 3224
7035.51 3304
7036.30 3285
7037.10 3378
7037.89 3431
7038.68 3516
7039.47 3405
7040.26 3502
7041.06 3540
7041.85 3635
7042.64 3595
7043.43 3489
7044.22 3449
7045.02 3463
7045.81 3499
7046.60 3516
7047.39 3699
7048.18 3715
7048.98 3947
7049.77 4165
7050.56 4257
7051.35 4354
7052.15 4297
7052.94 4048
7053.73 3884
7054.52 3735
7055.32 3689
7056.11 3487
7056.90 3297
7057.70 3186
7058.49 3113
7059.28 3158
7060.07 3093
7060.87 2987
7061.66 3062
7062.45 3071
7063.25 3037
7064.04 3036
7064.83 3040
7065.63 3024
7066.42 3010
7067.21 2957
7068.01 2879
7068.80 2926
7069.59 2889
7070.39 2872
7071.18 2814
7071.97 2756
7072.77 2816
7073.56 2841
7074.36 2848
7075.15 2695
7075.94 2635
7076.74 2592
7077.53 2633
7078.33 2686
7079.12 2514
7079.91 2568
7080.71 2479
7081.50 2548
7082.30 2582
7083.09 2551
7083.88 2503
7084.68 2529
7085.47 2531
7086.27 2481
7087.06 2546
7087.86 2583
7088.65 2655
7089.45 2706
7090.24 2790
7091.04 2817
7091.83 2828
7092.62 2784
7093.42 2806
7094.21 2733
7095.01 2639
7095.80 2595
7096.60 2638
7097.39 2426
7098.19 2363
7098.98 2301
7099.78 2335
7100.58 2324
7101.37 2370
7102.17 2326
7102.96 2341
7103.76 2335
7104.55 2331
7105.35 2296
7106.14 2262
7106.94 2218
7107.73 2071
7108.53 2016
7109.33 2073
7110.12 2005
7110.92 1933
7111.71 1921
7112.51 1955
7113.31 1980
7114.10 1952
7114.90 1913
7115.69 1905
7116.49 1902
7117.29 1870
7118.08 1881
7118.88 1880
7119.67 1855
7120.47 1891
7121.27 1925
7122.06 1909
7122.86 1823
7123.66 1876
7124.45 1926
7125.25 1947
7126.05 1928
7126.84 1910
7127.64 1908
7128.44 1855
7129.23 1967
7130.03 1928
7130.83 1951
7131.62 1920
7132.42 1994
7133.22 1995
7134.02 1936
7134.81 1829
7135.61 1821
7136.41 1884
7137.21 1894
7138.00 1839
7138.80 1820
7139.60 1839
7140.39 1773
7141.19 1763
7141.99 1852
7142.79 1839
7143.59 1837
7144.38 1857
7145.18 1852
7145.98 1806
7146.78 1807
7147.57 1817
7148.37 1840
7149.17 1801
7149.97 1798
7150.77 1772
7151.56 1814
7152.36 1794
7153.16 1773
7153.96 1832
7154.76 1782
7155.56 1747
7156.35 1815
7157.15 1787
7157.95 1748
7158.75 1718
7159.55 1768
7160.35 1683
7161.14 1751
7161.94 1701
7162.74 1650
7163.54 1653
7164.34 1634
7165.14 1678
7165.94 1665
7166.74 1675
7167.54 1657
7168.33 1663
7169.13 1735
7169.93 1635
7170.73 1673
7171.53 1670
7172.33 1667
7173.13 1632
7173.93 1649
7174.73 1595
7175.53 1627
7176.33 1566
7177.13 1601
7177.93 1653
7178.73 1617
7179.53 1591
7180.33 1615
7181.13 1686
7181.92 1769
7182.72 1754
7183.52 1790
7184.32 1755
7185.12 1691
7185.92 1678
7186.72 1675
7187.52 1636
7188.32 1644
7189.13 1668
7189.93 1669
7190.73 1604
7191.53 1604
7192.33 1606
7193.13 1618
7193.93 1567
7194.73 1525
7195.53 1622
7196.33 1605
7197.13 1543
7197.93 1535
7198.73 1520
7199.53 1552
7200.33 1549
7201.13 1551
7201.93 1488
7202.74 1552
7203.54 1519
7204.34 1540
7205.14 1581
7205.94 1559
7206.74 1494
7207.54 1523
7208.34 1472
7209.14 1461
7209.95 1497
7210.75 1562
7211.55 1508
7212.35 1469
7213.15 1498
7213.95 1494
7214.75 1537
7215.56 1561
7216.36 1555
7217.16 1502
7217.96 1551
7218.76 1577
7219.57 1522
7220.37 1564
7221.17 1530
7221.97 1591
7222.77 1565
7223.58 1624
7224.38 1639
7225.18 1564
7225.98 1563
7226.78 1522
7227.59 1500
7228.39 1579
7229.19 1538
7229.99 1508
7230.80 1554
7231.60 1520
7232.40 1515
7233.20 1516
7234.01 1522
7234.81 1551
7235.61 1540
7236.42 1608
7237.22 1714
7238.02 1641
7238.82 1647
7239.63 1635
7240.43 1657
7241.23 1731
7242.04 1673
7242.84 1702
7243.64 1792
7244.45 1764
7245.25 1792
7246.05 1798
7246.86 1765
7247.66 1778
7248.46 1768
7249.27 1777
7250.07 1676
7250.87 1720
7251.68 1813
7252.48 1841
7253.29 1798
7254.09 1811
7254.89 1816
7255.70 1894
7256.50 1855
7257.30 1865
7258.11 1958
7258.91 1976
7259.72 2108
7260.52 2234
7261.33 2241
7262.13 2228
7262.93 2218
7263.74 2186
7264.54 2193
7265.35 2140
7266.15 2176
7266.96 2102
7267.76 2052
7268.57 2123
7269.37 2113
7270.17 2075
7270.98 2160
7271.78 2093
7272.59 2153
7273.39 2195
7274.20 2173
7275.00 2158
7275.81 2133
7276.61 2253
7277.42 2241
7278.22 2232
7279.03 2355
7279.83 2542
7280.64 2724
7281.44 3015
7282.25 3341
7283.06 3582
7283.86 3867
7284.67 4160
7285.47 4199
7286.28 4221
7287.08 4002
7287.89 3569
7288.69 3430
7289.50 3148
7290.31 3006
7291.11 2724
7291.92 2575
7292.72 2506
7293.53 2393
7294.34 2365
7295.14 2278
7295.95 2221
7296.75 2182
7297.56 2162
7298.37 2108
7299.17 2173
7299.98 2132
7300.79 2158
7301.59 2171
7302.40 2097
7303.21 2119
7304.01 2167
7304.82 2231
7305.63 2238
7306.43 2286
7307.24 2339
7308.05 2447
7308.85 2616
7309.66 2743
7310.47 2692
7311.27 2787
7312.08 2853
7312.89 2853
7313.69 2723
7314.50 2684
7315.31 2711
7316.12 2921
7316.92 2889
7317.73 2921
7318.54 3106
7319.35 3204
7320.15 3310
7320.96 3322
7321.77 3398
7322.58 3368
7323.38 3262
7324.19 3109
7325.00 2977
7325.81 2713
7326.61 2673
7327.42 2563
7328.23 2564
7329.04 2482
7329.85 2458
7330.65 2445
7331.46 2516
7332.27 2517
7333.08 2597
7333.89 2569
7334.69 2699
7335.50 2829
7336.31 2782
7337.12 2768
7337.93 2763
7338.74 2798
7339.54 2569
7340.35 2500
7341.16 2437
7341.97 2419
7342.78 2316
7343.59 2221
7344.40 2206
7345.21 2179
7346.01 2209
7346.82 2185
7347.63 2224
7348.44 2211
7349.25 2147
7350.06 2163
7350.87 2125
7351.68 2067
7352.49 2098
7353.30 2055
7354.11 2109
7354.92 2129
7355.72 2086
7356.53 2070
7357.34 2119
7358.15 2202
7358.96 2151
7359.77 2140
7360.58 2163
7361.39 2172
7362.20 2184
7363.01 2246
7363.82 2158
7364.63 2226
7365.44 2311
7366.25 2252
7367.06 2237
7367.87 2306
7368.68 2267
7369.49 2251
7370.30 2186
7371.11 2253
7371.92 2237
7372.73 2245
7373.54 2296
7374.35 2317
7375.16 2395
7375.97 2471
7376.79 2473
7377.60 2610
7378.41 2826
7379.22 3003
7380.03 3106
7380.84 3215
7381.65 3192
7382.46 3329
7383.27 3336
7384.08 3169
7384.89 3041
7385.70 2874
7386.52 2666
7387.33 2545
7388.14 2424
7388.95 2281
7389.76 2241
7390.57 2190
7391.38 2171
7392.19 2106
7393.01 2135
7393.82 2109
7394.63 2062
7395.44 2093
7396.25 2171
7397.06 2224
7397.88 2352
7398.69 2465
7399.50 2761
7400.31 2880
7401.12 3047
7401.94 3063
7402.75 3154
7403.56 2971
7404.37 2958
7405.18 2875
7406.00 2618
7406.81 2552
7407.62 2516
7408.43 2338
7409.25 2212
7410.06 2221
7410.87 2116
7411.68 2107
7412.49 1997
7413.31 1873
7414.12 1851
7414.93 1838
7415.75 1783
7416.56 1790
7417.37 1721
7418.18 1715
7419.00 1665
7419.81 1694
7420.62 1670
7421.44 1606
7422.25 1595
7423.06 1656
7423.88 1638
7424.69 1639
7425.50 1544
7426.31 1539
7427.13 1588
7427.94 1586
7428.76 1577
7429.57 1619
7430.38 1584
7431.20 1545
7432.01 1551
7432.82 1573
7433.64 1640
7434.45 1579
7435.26 1615
7436.08 1651
7436.89 1713
7437.71 1709
7438.52 1666
7439.33 1741
7440.15 1763
7440.96 1748
7441.78 1770
7442.59 1740
7443.40 1734
7444.22 1683
7445.03 1717
7445.85 1696
7446.66 1679
7447.48 1629
7448.29 1699
7449.11 1642
7449.92 1639
7450.73 1627
7451.55 1652
7452.36 1605
7453.18 1633
7453.99 1594
7454.81 1611
7455.62 1591
7456.44 1616
7457.25 1634
7458.07 1692
7458.88 1675
7459.70 1688
7460.51 1689
7461.33 1678
7462.14 1654
7462.96 1567
7463.77 1616
7464.59 1617
7465.41 1699
7466.22 1690
7467.04 1664
7467.85 1606
7468.67 1713
7469.48 1733
7470.30 1659
7471.11 1678
7471.93 1682
7472.75 1651
7473.56 1579
7474.38 1564
7475.19 1629
7476.01 1573
7476.83 1480
7477.64 1627
7478.46 1553
7479.27 1534
7480.09 1563
7480.91 1570
7481.72 1533
7482.54 1502
7483.36 1536
7484.17 1482
7484.99 1484
7485.81 1416
7486.62 1451
7487.44 1451
7488.26 1476
7489.07 1498
7489.89 1510
7490.71 1514
7491.52 1519
7492.34 1492
7493.16 1564
7493.97 1491
7494.79 1450
7495.61 1496
7496.43 1430
7497.24 1470
7498.06 1459
7498.88 1393
7499.69 1417
7500.51 1421
7501.33 1434
7502.15 1424
7502.96 1441
7503.78 1498
7504.60 1470
7505.42 1514
7506.23 1445
7507.05 1431
7507.87 1485
7508.69 1429
7509.51 1393
7510.32 1399
7511.14 1404
7511.96 1369
7512.78 1472
7513.60 1369
7514.41 1374
7515.23 1406
7516.05 1436
7516.87 1441
7517.69 1458
7518.50 1483
7519.32 1393
7520.14 1378
7520.96 1488
7521.78 1470
7522.60 1466
7523.42 1427
7524.23 1471
7525.05 1447
7525.87 1457
7526.69 1477
7527.51 1494
7528.33 1455
7529.15 1460
7529.97 1528
7530.78 1479
7531.60 1428
7532.42 1534
7533.24 1511
7534.06 1535
7534.88 1415
7535.70 1471
7536.52 1544
7537.34 1563
7538.16 1537
7538.98 1521
7539.80 1494
7540.62 1532
7541.44 1544
7542.26 1563
7543.08 1572
7543.89 1644
7544.71 1630
7545.53 1633
7546.35 1619
7547.17 1625
7547.99 1649
7548.81 1573
7549.63 1631
7550.45 1577
7551.27 1566
7552.09 1626
7552.91 1675
7553.73 1706
7554.56 1688
7555.38 1666
7556.20 1708
7557.02 1697
7557.84 1723
7558.66 1753
7559.48 1739
7560.30 1851
7561.12 1868
7561.94 1804
7562.76 1810
7563.58 1791
7564.40 1800
7565.22 1829
7566.04 1758
7566.86 1804
7567.69 1755
7568.51 1749
7569.33 1733
7570.15 1752
7570.97 1732
7571.79 1735
7572.61 1677
7573.43 1692
7574.26 1797
7575.08 1772
7575.90 1728
7576.72 1771
7577.54 1728
7578.36 1737
7579.18 1805
7580.01 1805
7580.83 1752
7581.65 1737
7582.47 1809
7583.29 1873
7584.12 1934
7584.94 1930
7585.76 1964
7586.58 1970
7587.40 2079
7588.23 2107
7589.05 2185
7589.87 2164
7590.69 2116
7591.51 2156
7592.34 2120
7593.16 2107
7593.98 2055
7594.80 2078
7595.63 2113
7596.45 2080
7597.27 2093
7598.09 2150
7598.92 2256
7599.74 2243
7600.56 2355
7601.39 2489
7602.21 2629
7603.03 2824
7603.85 2933
7604.68 3023
7605.50 3038
7606.32 3000
7607.15 2980
7607.97 2900
7608.79 2763
7609.62 2668
7610.44 2550
7611.26 2491
7612.09 2446
7612.91 2378
7613.73 2352
7614.56 2303
7615.38 2362
7616.20 2436
7617.03 2403
7617.85 2413
7618.68 2505
7619.50 2433
7620.32 2373
7621.15 2444
7621.97 2356
7622.79 2361
7623.62 2244
7624.44 2283
7625.27 2432
7626.09 2420
7626.92 2376
7627.74 2530
7628.56 2668
7629.39 2933
7630.21 3125
7631.04 3399
7631.86 3406
7632.69 3380
7633.51 3372
7634.34 3354
7635.16 3278
7635.98 2923
7636.81 2639
7637.63 2504
7638.46 2345
7639.28 2150
7640.11 2034
7640.93 1960
7641.76 1902
7642.58 1865
7643.41 1830
7644.23 1782
7645.06 1725
7645.88 1682
7646.71 1732
7647.54 1748
7648.36 1637
7649.19 1635
7650.01 1635
7650.84 1693
7651.66 1675
7652.49 1615
7653.31 1592
7654.14 1634
7654.97 1588
7655.79 1603
7656.62 1639
7657.44 1628
7658.27 1659
7659.09 1565
7659.92 1589
7660.75 1621
7661.57 1605
7662.40 1593
7663.22 1564
7664.05 1552
7664.88 1576
7665.70 1622
7666.53 1633
7667.36 1622
7668.18 1673
7669.01 1683
7669.84 1622
7670.66 1688
7671.49 1716
7672.32 1641
7673.14 1603
7673.97 1543
7674.80 1607
7675.62 1593
7676.45 1583
7677.28 1555
7678.10 1520
7678.93 1514
7679.76 1555
7680.58 1526
7681.41 1496
7682.24 1502
7683.07 1509
7683.89 1505
7684.72 1495
7685.55 1487
7686.38 1545
7687.20 1565
7688.03 1591
7688.86 1584
7689.69 1542
7690.51 1567
7691.34 1507
7692.17 1592
7693.00 1581
7693.82 1585
7694.65 1568
7695.48 1498
7696.31 1601
7697.14 1667
7697.96 1683
7698.79 1665
7699.62 1685
7700.45 1700
7701.28 1674
7702.11 1700
7702.93 1656
7703.76 1620
7704.59 1550
7705.42 1506
7706.25 1534
7707.08 1565
7707.90 1564
7708.73 1595
7709.56 1609
7710.39 1579
7711.22 1580
7712.05 1539
7712.88 1625
7713.71 1586
7714.53 1508
7715.36 1540
7716.19 1578
7717.02 1515
7717.85 1564
7718.68 1593
7719.51 1515
7720.34 1515
7721.17 1528
7722.00 1496
7722.83 1462
7723.66 1377
7724.49 1435
7725.32 1449
7726.14 1469
7726.97 1471
7727.80 1490
7728.63 1514
7729.46 1525
7730.29 1430
7731.12 1470
7731.95 1482
7732.78 1477
7733.61 1451
7734.44 1483
7735.27 1450
7736.10 1448
7736.93 1418
7737.76 1418
7738.59 1413
7739.42 1438
7740.25 1471
7741.08 1453
7741.91 1497
7742.75 1567
7743.58 1689
7744.41 1744
7745.24 1997
7746.07 2250
7746.90 2484
7747.73 2558
7748.56 2618
7749.39 2493
7750.22 2430
7751.05 2357
7751.88 2271
7752.71 1993
7753.55 1841
7754.38 1748
7755.21 1702
7756.04 1647
7756.87 1552
7757.70 1499
7758.53 1440
7759.36 1481
7760.20 1469
7761.03 1457
7761.86 1435
7762.69 1371
7763.52 1362
7764.35 1362
7765.18 1352
7766.02 1362
7766.85 1352
7767.68 1346
7768.51 1334
7769.34 1304
7770.18 1292
7771.01 1256
7771.84 1275
7772.67 1292
7773.50 1270
7774.34 1269
7775.17 1344
7776.00 1309
7776.83 1289
7777.66 1285
7778.50 1338
7779.33 1343
7780.16 1378
7780.99 1364
7781.83 1357
7782.66 1363
7783.49 1453
7784.32 1444
7785.16 1426
7785.99 1481
7786.82 1446
7787.66 1464
7788.49 1439
7789.32 1411
7790.15 1424
7790.99 1468
7791.82 1394
7792.65 1400
7793.49 1329
7794.32 1385
7795.15 1423
7795.99 1419
7796.82 1435
7797.65 1413
7798.49 1393
7799.32 1409
7800.15 1437
7800.99 1434
7801.82 1480
7802.65 1451
7803.49 1515
7804.32 1479
7805.16 1492
7805.99 1460
7806.82 1477
7807.66 1482
7808.49 1478
7809.33 1526
7810.16 1579
7810.99 1616
7811.83 1572
7812.66 1619
7813.50 1658
7814.33 1662
7815.17 1666
7816.00 1693
7816.83 1706
7817.67 1707
7818.50 1719
7819.34 1745
7820.17 1672
7821.01 1657
7821.84 1672
7822.68 1620
7823.51 1688
7824.35 1701
7825.18 1789
7826.02 1809
7826.85 1779
7827.69 1855
7828.52 1768
7829.36 1722
7830.19 1725
7831.03 1776
7831.86 1730
7832.70 1671
7833.53 1682
7834.37 1681
7835.20 1659
7836.04 1690
7836.87 1711
7837.71 1647
7838.54 1581
7839.38 1685
7840.22 1622
7841.05 1584
7841.89 1589
7842.72 1563
7843.56 1535
7844.39 1527
7845.23 1482
7846.07 1501
7846.90 1444
7847.74 1462
7848.57 1518
7849.41 1482
7850.25 1372
7851.08 1370
7851.92 1427
7852.76 1394
7853.59 1448
7854.43 1442
7855.27 1493
7856.10 1423
7856.94 1469
7857.78 1501
7858.61 1484
7859.45 1478
7860.29 1482
7861.12 1468
7861.96 1537
7862.80 1495
7863.63 1436
7864.47 1409
7865.31 1369
7866.14 1411
7866.98 1460
7867.82 1422
7868.66 1441
7869.49 1434
7870.33 1421
7871.17 1522
7872.00 1521
7872.84 1489
7873.68 1529
7874.52 1586
7875.35 1636
7876.19 1653
7877.03 1710
7877.87 1737
7878.70 1732
7879.54 1793
7880.38 1776
7881.22 1682
7882.06 1649
7882.89 1590
7883.73 1541
7884.57 1484
7885.41 1511
7886.25 1485
7887.08 1487
7887.92 1481
7888.76 1466
7889.60 1524
7890.44 1483
7891.28 1499
7892.11 1532
7892.95 1582
7893.79 1558
7894.63 1496
7895.47 1527
7896.31 1516
7897.15 1458
7897.98 1475
7898.82 1524
7899.66 1520
7900.50 1448
7901.34 1470
7902.18 1531
7903.02 1446
7903.86 1493
7904.70 1502
7905.54 1419
7906.37 1409
7907.21 1424
7908.05 1460
7908.89 1512
7909.73 1509
7910.57 1458
7911.41 1516
7912.25 1565
7913.09 1585
7913.93 1690
7914.77 1822
7915.61 1819
7916.45 1945
7917.29 2060
7918.13 2176
7918.97 2103
7919.81 2110
7920.65 2128
7921.49 2014
7922.33 1887
7923.17 1819
7924.01 1806
7924.85 1790
7925.69 1695
7926.53 1618
7927.37 1580
7928.21 1540
7929.05 1508
7929.89 1557
7930.73 1534
7931.57 1543
7932.41 1553
7933.25 1439
7934.09 1421
7934.93 1459
7935.77 1390
7936.61 1355
7937.46 1323
7938.30 1344
7939.14 1414
7939.98 1366
7940.82 1347
7941.66 1377
7942.50 1410
7943.34 1426
7944.18 1501
7945.03 1532
7945.87 1517
7946.71 1498
7947.55 1521
7948.39 1532
7949.23 1507
7950.07 1502
7950.92 1474
7951.76 1494
7952.60 1558
7953.44 1533
7954.28 1618
7955.12 1586
7955.97 1629
7956.81 1612
7957.65 1579
7958.49 1542
7959.33 1517
7960.18 1482
7961.02 1475
7961.86 1451
7962.70 1499
7963.54 1482
7964.39 1473
7965.23 1547
7966.07 1549
7966.91 1612
7967.76 1642
7968.60 1678
7969.44 1733
7970.28 1681
7971.13 1562
7971.97 1560
7972.81 1510
7973.65 1436
7974.50 1390
7975.34 1416
7976.18 1395
7977.03 1376
7977.87 1298
7978.71 1320
7979.55 1298
7980.40 1323
7981.24 1287
7982.08 1268
7982.93 1265
7983.77 1296
7984.61 1294
7985.46 1299
7986.30 1310
7987.14 1311
7987.99 1316
7988.83 1270
7989.67 1263
7990.52 1290
7991.36 1263
7992.21 1252
7993.05 1282
7993.89 1226
7994.74 1186
7995.58 1188
7996.42 1152
7997.27 1173
7998.11 1216
7998.96 1200
7999.80 1138
8000.65 1189
8001.49 1187
8002.33 1174
8003.18 1181
8004.02 1170
8004.87 1217
8005.71 1174
8006.56 1249
8007.40 1224
8008.24 1219
8009.09 1222
8009.93 1187
8010.78 1163
8011.62 1192
8012.47 1204
8013.31 1176
8014.16 1181
8015.00 1148
8015.85 1164
8016.69 1099
8017.54 1103
8018.38 1179
8019.23 1166
8020.07 1146
8020.92 1090
8021.76 1121
8022.61 1115
8023.45 1132
8024.30 1067
8025.15 1074
8025.99 1075
8026.84 1048
8027.68 1078
8028.53 1134
8029.37 1122
8030.22 1097
8031.07 1157
8031.91 1134
8032.76 1132
8033.60 1134
8034.45 1116
8035.30 1118
8036.14 1146
8036.99 1072
8037.83 1110
8038.68 1081
8039.53 1091
8040.37 1087
8041.22 1070
8042.06 1088
8042.91 1078
8043.76 1080
8044.60 1074
8045.45 1109
8046.30 1095
8047.14 1158
8047.99 1129
8048.84 1105
8049.68 1143
8050.53 1144
8051.38 1135
8052.22 1140
8053.07 1076
8053.92 1037
8054.77 1045
8055.61 1050
8056.46 1037
8057.31 1056
8058.15 1041
8059.00 1067
8059.85 1028
8060.70 1015
8061.54 1032
8062.39 1021
8063.24 1023
8064.09 1024
8064.93 1032
8065.78 982
8066.63 1017
8067.48 1006
8068.32 996
8069.17 983
8070.02 1071
8070.87 1029
8071.72 1012
8072.56 1025
8073.41 996
8074.26 979
8075.11 987
8075.96 1018
8076.80 1013
8077.65 1048
8078.50 983
8079.35 977
8080.20 1018
8081.05 988
8081.89 975
8082.74 991
8083.59 988
8084.44 988
8085.29 990
8086.14 1023
8086.99 994
8087.83 945
8088.68 1025
8089.53 982
8090.38 977
8091.23 1012
8092.08 1033
8092.93 1007
8093.78 1003
8094.63 1042
8095.48 1023
8096.32 992
8097.17 1002
8098.02 1018
8098.87 967
8099.72 1040
8100.57 959
8101.42 1036
8102.27 986
8103.12 981
8103.97 977
8104.82 1040
8105.67 1009
8106.52 1008
8107.37 1046
8108.22 1006
8109.07 997
8109.92 981
8110.77 994
8111.62 1023
8112.47 985
8113.32 958
8114.17 1004
8115.02 1029
8115.87 1031
8116.72 1043
8117.57 1083
8118.42 1011
8119.27 1056
8120.12 1057
8120.97 1090
8121.82 1100
8122.67 1042
8123.52 1046
8124.37 1045
8125.22 1079
8126.08 1020
8126.93 1029
8127.78 1064
8128.63 1047
8129.48 1028
8130.33 994
8131.18 983
8132.03 1016
8132.88 1037
8133.73 1033
8134.59 1025
8135.44 1004
8136.29 1021
8137.14 982
8137.99 1011
8138.84 974
8139.69 1064
8140.55 991
8141.40 1031
8142.25 1019
8143.10 1011
8143.95 1033
8144.80 1099
8145.66 1048
8146.51 1027
8147.36 1053
8148.21 1071
8149.06 1064
8149.91 1027
8150.77 1052
8151.62 1049
8152.47 1070
8153.32 1144
8154.18 1182
8155.03 1161
8155.88 1197
8156.73 1214
8157.59 1195
8158.44 1166
8159.29 1129
8160.14 1139
8161.00 1056
8161.85 1056
8162.70 1044
8163.55 1008
8164.41 1016
8165.26 1001
8166.11 995
8166.96 973
8167.82 1025
8168.67 970
8169.52 973
8170.38 984
8171.23 1001
8172.08 977
8172.94 999
8173.79 975
8174.64 991
8175.50 968
8176.35 988
8177.20 999
8178.06 945
8178.91 919
8179.76 964
8180.62 920
8181.47 960
8182.32 944
8183.18 933
8184.03 899
8184.89 938
8185.74 921
8186.59 879
8187.45 913
8188.30 867
8189.16 902
8190.01 938
8190.86 921
8191.72 964
8192.57 955
8193.43 929
8194.28 976
8195.14 920
8195.99 930
8196.84 911
8197.70 944
8198.55 954
8199.41 929
8200.26 892
8201.12 902
8201.97 948
8202.83 968
8203.68 942
8204.54 963
8205.39 935
8206.25 880
8207.10 909
8207.96 933
8208.81 949
8209.67 944
8210.52 953
8211.38 960
8212.23 930
8213.09 930
8213.94 922
8214.80 975
8215.65 942
8216.51 930
8217.37 938
8218.22 969
8219.08 966
8219.93 1001
8220.79 961
8221.64 986
8222.50 1017
8223.36 1072
8224.21 1089
8225.07 1047
8225.92 1032
8226.78 992
8227.64 1016
8228.49 1025
8229.35 986
8230.20 967
8231.06 976
8231.92 940
8232.77 946
8233.63 944
8234.49 941
8235.34 934
8236.20 959
8237.06 919
8237.91 925
8238.77 990
8239.63 986
8240.48 964
8241.34 934
8242.20 942
8243.05 918
8243.91 924
8244.77 940
8245.62 926
8246.48 892
8247.34 952
8248.19 927
8249.05 984
8249.91 981
8250.77 935
8251.62 977
8252.48 986
8253.34 957
8254.20 945
8255.05 931
8255.91 926
8256.77 902
8257.63 915
8258.48 953
8259.34 909
8260.20 919
8261.06 951
8261.92 928
8262.77 920
8263.63 865
8264.49 900
8265.35 909
8266.21 893
8267.06 909
8267.92 908
8268.78 941
8269.64 933
8270.50 933
8271.35 957
8272.21 945
8273.07 892
8273.93 909
8274.79 972
8275.65 1000
8276.51 972
8277.36 947
8278.22 935
8279.08 984
8279.94 952
8280.80 942
8281.66 971
8282.52 989
8283.38 942
8284.24 954
8285.09 950
8285.95 943
8286.81 937
8287.67 964
8288.53 975
8289.39 988
8290.25 984
8291.11 997
8291.97 980
8292.83 956
8293.69 982
8294.55 1057
8295.41 1025
8296.27 1046
8297.13 1015
8297.99 987
8298.85 1020
8299.71 1009
8300.56 1009
8301.42 1013
8302.28 974
8303.14 976
8304.00 1040
8304.86 1021
8305.73 997
8306.59 1011
8307.45 989
8308.31 988
8309.17 1028
8310.03 1000
8310.89 952
8311.75 975
8312.61 982
8313.47 955
8314.33 994
8315.19 1045
8316.05 1004
8316.91 1020
8317.77 1038
8318.63 1043
8319.49 1028
8320.35 1057
8321.22 1022
8322.08 1035
8322.94 1014
8323.80 990
8324.66 1022
8325.52 1012
8326.38 1028
8327.24 1001
8328.10 1012
8328.97 979
8329.83 1002
8330.69 1018
8331.55 1090
8332.41 1053
8333.27 980
8334.13 1026
8335.00 1008
8335.86 1038
8336.72 1020
8337.58 1015
8338.44 1001
8339.30 1019
8340.17 998
8341.03 1046
8341.89 1030
8342.75 1093
8343.62 1088
8344.48 1077
8345.34 1053
8346.20 1090
8347.06 1069
8347.93 1054
8348.79 1098
8349.65 1109
8350.51 1087
8351.38 1065
8352.24 1091
8353.10 1116
8353.96 1092
8354.83 1105
8355.69 1077
8356.55 1059
8357.41 1060
8358.28 1138
8359.14 1115
8360.00 1099
8360.87 1142
8361.73 1143
8362.59 1128
8363.46 1124
8364.32 1151
8365.18 1132
8366.05 1114
8366.91 1157
8367.77 1129
8368.64 1163
8369.50 1159
8370.36 1145
8371.23 1162
8372.09 1202
8372.95 1178
8373.82 1161
8374.68 1136
8375.54 1154
8376.41 1222
8377.27 1225
8378.14 1219
8379.00 1234
8379.86 1235
8380.73 1280
8381.59 1289
8382.46 1277
8383.32 1311
8384.18 1292
8385.05 1368
8385.91 1350
8386.78 1343
8387.64 1344
8388.51 1353
8389.37 1341
8390.23 1340
8391.10 1392
8391.96 1458
8392.83 1395
8393.69 1470
8394.56 1483
8395.42 1445
8396.29 1462
8397.15 1418
8398.02 1466
8398.88 1492
8399.75 1491
8400.61 1455
8401.48 1455
8402.34 1553
8403.21 1520
8404.07 1552
8404.94 1592
8405.80 1608
8406.67 1599
8407.53 1670
8408.40 1715
8409.26 1710
8410.13 1750
8411.00 1768
8411.86 1826
8412.73 1834
8413.59 1835
8414.46 1833
8415.32 1813
8416.19 1882
8417.06 1963
8417.92 1961
8418.79 1971
8419.65 1965
8420.52 2026
8421.39 2066
8422.25 2027
8423.12 2045
8423.98 2108
8424.85 2139
8425.72 2181
8426.58 2173
8427.45 2164
8428.32 2282
8429.18 2260
8430.05 2277
8430.92 2287
8431.78 2292
8432.65 2350
8433.52 2400
8434.38 2478
8435.25 2619
8436.12 2621
8436.98 2762
8437.85 2829
8438.72 2923
8439.58 2970
8440.45 2980
8441.32 3113
8442.19 3052
8443.05 3106
8443.92 3141
8444.79 3129
8445.65 3074
8446.52 3136
8447.39 3232
8448.26 3314
8449.12 3546
8449.99 3892
8450.86 4479
8451.73 5279
8452.60 6288
8453.46 7296
8454.33 8191
8455.20 8915
8456.07 9158
8456.93 9183
8457.80 8941
8458.67 8329
8459.54 7505
8460.41 6684
8461.27 5873
8462.14 5173
8463.01 4539
8463.88 3979
8464.75 3525
8465.62 3198
8466.48 2982
8467.35 2660
8468.22 2599
8469.09 2428
8469.96 2275
8470.83 2197
8471.70 2125
8472.57 2051
8473.43 2022
8474.30 1960
8475.17 1976
8476.04 1918
8476.91 1899
8477.78 1819
8478.65 1853
8479.52 1894
8480.39 1883
8481.25 1868
8482.12 1908
8482.99 1933
8483.86 1920
8484.73 1904
8485.60 1945
8486.47 2014
8487.34 1939
8488.21 1974
8489.08 2010
8489.95 2070
8490.82 2136
8491.69 2266
8492.56 2200
8493.43 2281
8494.30 2364
8495.17 2301
8496.04 2303
8496.91 2290
8497.78 2230
8498.65 2182
8499.52 2065
8500.39 2076
8501.26 2023
8502.13 1950
8503.00 1932
8503.87 1958
8504.74 1952
8505.61 1920
8506.48 1937
8507.35 1925
8508.22 1962
8509.09 2016
8509.96 2003
8510.83 2039
8511.70 2002
8512.57 2110
8513.45 2077
8514.32 2110
8515.19 2110
8516.06 2198
8516.93 2225
8517.80 2255
8518.67 2217
8519.54 2217
8520.41 2242
8521.29 2207
8522.16 2162
8523.03 2248
8523.90 2310
8524.77 2295
8525.64 2307
8526.51 2304
8527.39 2261
8528.26 2232
8529.13 2277
8530.00 2290
8530.87 2373
8531.74 2312
8532.62 2300
8533.49 2319
8534.36 2340
8535.23 2293
8536.10 2289
8536.98 2224
8537.85 2213
8538.72 2142
8539.59 2088
8540.46 2093
8541.34 2051
8542.21 1968
8543.08 1938
8543.95 1894
8544.83 1908
8545.70 1908
8546.57 1827
8547.44 1828
8548.32 1910
8549.19 1914
8550.06 1980
8550.93 2121
8551.81 2198
8552.68 2323
8553.55 2372
8554.43 2430
8555.30 2505
8556.17 2396
8557.04 2301
8557.92 2153
8558.79 2052
8559.66 2059
8560.54 1957
8561.41 1849
8562.28 1754
8563.16 1711
8564.03 1739
8564.90 1708
8565.78 1603
8566.65 1657
8567.52 1648
8568.40 1622
8569.27 1603
8570.15 1614
8571.02 1613
8571.89 1630
8572.77 1588
8573.64 1555
8574.51 1508
8575.39 1538
8576.26 1454
8577.14 1468
8578.01 1435
8578.88 1433
8579.76 1436
8580.63 1514
8581.51 1480
8582.38 1439
8583.26 1438
8584.13 1462
8585.01 1515
8585.88 1475
8586.75 1444
8587.63 1515
8588.50 1499
8589.38 1483
8590.25 1468
8591.13 1473
8592.00 1487
8592.88 1489
8593.75 1524
8594.63 1601
8595.50 1601
8596.38 1593
8597.25 1559
8598.13 1534
8599.00 1613
8599.88 1573
8600.75 1582
8601.63 1566
8602.50 1566
8603.38 1555
8604.26 1593
8605.13 1578
8606.01 1573
8606.88 1613
8607.76 1591
8608.63 1573
8609.51 1575
8610.38 1580
8611.26 1578
8612.14 1634
8613.01 1604
8613.89 1607
8614.76 1608
8615.64 1626
8616.52 1600
8617.39 1596
8618.27 1622
8619.15 1633
8620.02 1670
8620.90 1661
8621.77 1636
8622.65 1682
8623.53 1692
8624.40 1692
8625.28 1747
8626.16 1734
8627.03 1790
8627.91 1811
8628.79 1848
8629.66 1856
8630.54 1897
8631.42 1818
8632.29 1844
8633.17 1815
8634.05 1808
8634.92 1793
8635.80 1850
8636.68 1892
8637.56 1899
8638.43 1906
8639.31 1933
8640.19 1866
8641.07 1826
8641.94 1893
8642.82 1981
8643.70 1993
8644.57 2082
8645.45 2015
8646.33 2055
8647.21 2045
8648.09 2095
8648.96 2119
8649.84 2128
8650.72 2121
8651.60 2161
8652.47 2268
8653.35 2172
8654.23 2151
8655.11 2188
8655.99 2191
8656.86 2206
8657.74 2173
8658.62 2210
8659.50 2263
8660.38 2153
8661.26 2175
8662.13 2181
8663.01 2180
8663.89 2241
8664.77 2275
8665.65 2266
8666.53 2295
8667.41 2348
8668.28 2444
8669.16 2585
8670.04 2716
8670.92 2800
8671.80 2990
8672.68 3172
8673.56 3416
8674.44 3395
8675.32 3536
8676.20 3608
8677.07 3441
8677.95 3296
8678.83 3202
8679.71 3154
8680.59 3015
8681.47 2942
8682.35 2825
8683.23 2754
8684.11 2757
8684.99 2878
8685.87 2927
8686.75 3126
8687.63 3313
8688.51 3551
8689.39 4045
8690.27 4597
8691.15 5116
8692.03 5505
8692.91 5722
8693.79 5657
8694.67 5580
8695.55 5154
8696.43 4765
8697.31 4295
8698.19 3827
8699.07 3591
8699.95 3227
8700.83 2963
8701.71 2754
8702.59 2592
8703.47 2425
8704.35 2336
8705.23 2248
8706.11 2251
8706.99 2198
8707.87 2150
8708.75 2128
8709.63 2126
8710.52 2106
8711.40 2044
8712.28 1982
8713.16 1968
8714.04 2023
8714.92 2012
8715.80 1976
8716.68 1992
8717.56 1963
8718.45 2016
8719.33 2055
8720.21 2056
8721.09 2029
8721.97 2076
8722.85 2079
8723.73 2047
8724.62 2108
8725.50 2069
8726.38 2094
8727.26 2193
8728.14 2183
8729.02 2225
8729.91 2197
8730.79 2218
8731.67 2290
8732.55 2321
8733.43 2359
8734.32 2245
8735.20 2270
8736.08 2197
8736.96 2250
8737.84 2271
8738.73 2201
8739.61 2179
8740.49 2224
8741.37 2197
8742.26 2172
8743.14 2155
8744.02 2211
8744.90 2190
8745.79 2195
8746.67 2189
8747.55 2203
8748.43 2308
8749.32 2273
8750.20 2319
8751.08 2310
8751.97 2327
8752.85 2334
8753.73 2415
8754.62 2471
8755.50 2515
8756.38 2451
8757.26 2504
8758.15 2569
8759.03 2652
8759.91 2624
8760.80 2669
8761.68 2743
8762.56 2783
8763.45 2834
8764.33 2793
8765.22 2995
8766.10 3024
8766.98 3017
8767.87 3034
8768.75 2984
8769.63 2973
8770.52 2963
8771.40 2982
8772.29 2902
8773.17 2895
8774.05 2864
8774.94 2886
8775.82 3061
8776.71 3171
8777.59 3605
8778.48 4026
8779.36 4563
8780.24 5184
8781.13 5712
8782.01 6090
8782.90 6089
8783.78 6124
8784.67 5916
8785.55 5472
8786.44 4964
8787.32 4550
8788.21 4104
8789.09 3778
8789.98 3447
8790.86 3111
8791.74 2774
8792.63 2639
8793.51 2485
8794.40 2378
8795.29 2295
8796.17 2250
8797.06 2110
8797.94 2157
8798.83 2131
8799.71 2113
8800.60 2025
8801.48 1996
8802.37 2010
8803.25 1894
8804.14 1864
8805.02 1811
8805.91 1768
8806.80 1811
8807.68 1826
8808.57 1795
8809.45 1790
8810.34 1751
8811.23 1744
8812.11 1756
8813.00 1650
8813.88 1694
8814.77 1729
8815.66 1721
8816.54 1811
8817.43 1817
8818.31 1767
8819.20 1780
8820.09 1827
8820.97 1871
8821.86 1822
8822.75 1889
8823.63 1876
8824.52 1761
8825.41 1791
8826.29 1710
8827.18 1700
8828.07 1738
8828.95 1683
8829.84 1686
8830.73 1621
8831.61 1611
8832.50 1625
8833.39 1634
8834.28 1643
8835.16 1636
8836.05 1660
8836.94 1692
8837.82 1645
8838.71 1684
8839.60 1707
8840.49 1695
8841.37 1699
8842.26 1701
8843.15 1690
8844.04 1701
8844.92 1748
8845.81 1798
8846.70 1733
8847.59 1685
8848.47 1708
8849.36 1750
8850.25 1704
8851.14 1690
8852.03 1722
8852.91 1718
8853.80 1708
8854.69 1734
8855.58 1701
8856.47 1667
8857.36 1674
8858.24 1634
8859.13 1641
8860.02 1666
8860.91 1620
8861.80 1639
8862.69 1580
8863.57 1617
8864.46 1592
8865.35 1557
8866.24 1506
8867.13 1468
8868.02 1423
8868.91 1369
8869.80 1402
8870.68 1431
8871.57 1381
8872.46 1355
8873.35 1319
8874.24 1315
8875.13 1327
8876.02 1341
8876.91 1322
8877.80 1334
8878.69 1281
8879.58 1304
8880.47 1279
8881.36 1279
8882.24 1318
8883.13 1296
8884.02 1235
8884.91 1221
8885.80 1202
8886.69 1218
8887.58 1184
8888.47 1185
8889.36 1198
8890.25 1170
8891.14 1218
8892.03 1169
8892.92 1187
8893.81 1159
8894.70 1150
8895.59 1161
8896.48 1132
8897.37 1144
8898.26 1199
8899.15 1122
8900.04 1127
8900.93 1154
8901.82 1180
8902.72 1096
8903.61 1075
8904.50 1064
8905.39 1071
8906.28 1059
8907.17 1086
8908.06 1056
8908.95 1063
8909.84 1047
8910.73 1057
8911.62 1062
8912.51 1014
8913.41 1021
8914.30 1048
8915.19 1046
8916.08 1050
8916.97 1023
8917.86 1063
8918.75 1009
8919.64 963
8920.54 981
8921.43 1084
8922.32 1074
8923.21 1043
8924.10 1003
8924.99 1060
8925.88 1050
8926.78 992
8927.67 1020
8928.56 1022
8929.45 1055
8930.34 1010
8931.24 1006
8932.13 981
8933.02 982
8933.91 933
8934.80 948
8935.70 996
8936.59 973
8937.48 986
8938.37 957
8939.27 939
8940.16 930
8941.05 917
8941.94 925
8942.84 940
8943.73 952
8944.62 1011
8945.51 953
8946.41 911
8947.30 894
8948.19 958
8949.08 954
8949.98 952
8950.87 906
8951.76 894
8952.66 918
8953.55 995
8954.44 1006
8955.34 948
8956.23 928
8957.12 939
8958.02 935
8958.91 897
8959.80 924
8960.70 865
8961.59 912
8962.48 900
8963.38 848
8964.27 877
8965.16 870
8966.06 883
8966.95 871
8967.84 851
8968.74 848
8969.63 889
8970.53 897
8971.42 835
8972.31 901
8973.21 907
8974.10 867
8975.00 891
8975.89 894
8976.78 847
8977.68 830
8978.57 830
8979.47 812
8980.36 867
8981.26 821
8982.15 810
8983.05 850
8983.94 816
8984.83 847
8985.73 830
8986.62 861
8987.52 827
8988.41 805
8989.31 817
8990.20 791
8991.10 812
8991.99 842
8992.89 784
8993.78 806
8994.68 767
8995.57 806
8996.47 824
8997.36 805
8998.26 813
8999.15 809
9000.05 799
9000.95 764
9001.84 819
9002.74 799
9003.63 828
9004.53 789
9005.42 817
9006.32 806
9007.21 797
9008.11 759
9009.01 793
9009.90 784
9010.80 761
9011.69 758
9012.59 770
9013.49 741
9014.38 751
9015.28 759
9016.17 785
9017.07 778
9017.97 796
9018.86 738
9019.76 743
9020.66 787
9021.55 746
9022.45 759
9023.35 740
9024.24 746
9025.14 770
9026.04 751
9026.93 757
9027.83 766
9028.73 772
9029.62 743
9030.52 786
9031.42 709
9032.31 729
9033.21 730
9034.11 755
9035.01 760
9035.90 763
9036.80 728
9037.70 766
9038.59 767
9039.49 769
9040.39 746
9041.29 781
9042.18 784
9043.08 771
9043.98 791
9044.88 774
9045.77 763
9046.67 749
9047.57 793
9048.47 768
9049.37 748
9050.26 753
9051.16 784
9052.06 821
9052.96 763
9053.85 766
9054.75 755
9055.65 760
9056.55 727
9057.45 755
9058.35 759
9059.24 755
9060.14 752
9061.04 780
9061.94 747
9062.84 830
9063.74 801
9064.64 827
9065.53 832
9066.43 798
9067.33 804
9068.23 786
9069.13 770
9070.03 768
9070.93 800
9071.83 791
9072.72 811
9073.62 813
9074.52 815
9075.42 761
9076.32 764
9077.22 789
9078.12 769
9079.02 751
9079.92 742
9080.82 756
9081.72 701
9082.62 747
9083.52 788
9084.42 781
9085.32 790
9086.21 760
9087.11 781
9088.01 818
9088.91 769
9089.81 746
9090.71 765
9091.61 775
9092.51 793
9093.41 744
9094.31 759
9095.21 732
9096.11 790
9097.01 793
9097.91 761
9098.81 741
9099.72 759
9100.62 793
9101.52 756
9102.42 752
9103.32 754
9104.22 763
9105.12 758
9106.02 700
9106.92 729
9107.82 764
9108.72 748
9109.62 734
9110.52 730
9111.42 704
9112.32 715
9113.23 739
9114.13 701
9115.03 712
9115.93 702
9116.83 754
9117.73 744
9118.63 728
9119.53 743
9120.44 758
9121.34 759
9122.24 764
9123.14 725
9124.04 778
9124.94 802
9125.84 736
9126.75 781
9127.65 741
9128.55 778
9129.45 753
9130.35 747
9131.25 739
9132.16 770
9133.06 734
9133.96 778
9134.86 745
9135.76 738
9136.67 728
9137.57 727
9138.47 745
9139.37 750
9140.28 768
9141.18 792
9142.08 756
9142.98 724
9143.89 784
9144.79 778
9145.69 789
9146.59 744
9147.50 780
9148.40 761
9149.30 712
9150.20 732
9151.11 761
9152.01 759
9152.91 749
9153.82 751
9154.72 737
9155.62 752
9156.53 728
9157.43 735
9158.33 732
9159.24 761
9160.14 731
9161.04 743
9161.95 724
9162.85 729
9163.75 745
9164.66 762
9165.56 746
9166.46 711
9167.37 719
9168.27 761
9169.17 717
9170.08 745
9170.98 724
9171.89 726
9172.79 754
9173.69 723
9174.60 702
9175.50 698
9176.41 724
9177.31 727
9178.21 727
9179.12 734
9180.02 713
9180.93 803
9181.83 756
9182.74 769
9183.64 762
9184.55 763
9185.45 743
9186.35 723
9187.26 738
9188.16 769
9189.07 723
9189.97 761
9190.88 777
9191.78 754
9192.69 756
9193.59 746
9194.50 756
9195.40 779
9196.31 779
9197.21 772
9198.12 825
9199.02 837
9199.93 840
9200.83 865
9201.74 870
9202.65 864
9203.55 825
9204.46 814
9205.36 786
9206.27 769
9207.17 823
9208.08 767
9208.98 759
9209.89 735
9210.80 727
9211.70 751
9212.61 735
9213.51 770
9214.42 749
9215.33 721
9216.23 738
9217.14 782
9218.04 787
9218.95 787
9219.86 765
9220.76 745
9221.67 745
9222.58 749
9223.48 789
9224.39 773
9225.30 781
9226.20 732
9227.11 790
9228.01 753
9228.92 728
9229.83 699
9230.74 750
9231.64 757
9232.55 744
9233.46 740
9234.36 707
9235.27 731
9236.18 750
9237.08 761
9237.99 745
9238.90 725
9239.81 718
9240.71 706
9241.62 722
9242.53 751
9243.43 698
9244.34 715
9245.25 731
9246.16 690
9247.07 697
9247.97 720
9248.88 676
9249.79 692
9250.70 681
9251.60 727
9252.51 749
9253.42 703
9254.33 722
9255.24 729
9256.14 734
9257.05 712
9257.96 703
9258.87 694
9259.78 702
9260.68 711
9261.59 769
9262.50 761
9263.41 715
9264.32 705
9265.23 714
9266.13 709
9267.04 690
9267.95 716
9268.86 735
9269.77 775
9270.68 702
9271.59 719
9272.50 705
9273.40 719
9274.31 709
9275.22 730
9276.13 735
9277.04 739
9277.95 755
9278.86 749
9279.77 724
9280.68 722
9281.59 781
9282.50 761
9283.41 737
9284.32 680
9285.22 747
9286.13 782
9287.04 718
9287.95 732
9288.86 723
9289.77 731
9290.68 745
9291.59 747
9292.50 741
9293.41 715
9294.32 719
9295.23 774
9296.14 782
9297.05 725
9297.96 733
9298.87 797
9299.78 832
9300.69 783
9301.60 749
9302.51 783
9303.42 724
9304.33 748
9305.24 742
9306.15 783
9307.07 813
9307.98 822
9308.89 812
9309.80 797
9310.71 847
9311.62 788
9312.53 779
9313.44 809
9314.35 766
9315.26 752
9316.17 759
9317.08 734
9318.00 817
9318.91 782
9319.82 742
9320.73 768
9321.64 822
9322.55 763
9323.46 763
9324.37 795
9325.29 794
9326.20 774
9327.11 771
9328.02 736
9328.93 751
9329.84 787
9330.75 731
9331.67 753
9332.58 753
9333.49 763
9334.40 767
9335.31 732
9336.23 736
9337.14 754
9338.05 777
9338.96 792
9339.87 801
9340.79 737
9341.70 746
9342.61 781
9343.52 833
9344.44 789
9345.35 782
9346.26 775
9347.17 815
9348.09 808
9349.00 785
9349.91 799
9350.82 792
9351.74 772
9352.65 817
9353.56 815
9354.47 786
9355.39 865
9356.30 809
9357.21 796
9358.13 761
9359.04 790
9359.95 775
9360.87 745
9361.78 779
9362.69 789
9363.61 759
9364.52 765
9365.43 806
9366.35 820
9367.26 755
9368.17 748
9369.09 781
9370.00 788
9370.91 824
9371.83 804
9372.74 854
9373.65 837
9374.57 857
9375.48 800
9376.40 811
9377.31 792
9378.22 830
9379.14 799
9380.05 819
9380.97 809
9381.88 836
9382.80 816
9383.71 849
9384.62 875
9385.54 862
9386.45 877
9387.37 907
9388.28 911
9389.20 901
9390.11 905
9391.03 925
9391.94 964
9392.85 956
9393.77 964
9394.68 951
9395.60 968
9396.51 985
9397.43 971
9398.34 971
9399.26 995
9400.17 943
9401.09 937
9402.00 936
9402.92 914
9403.84 909
9404.75 915
9405.67 917
9406.58 914
9407.50 918
9408.41 912
9409.33 889
9410.24 875
9411.16 900
9412.07 895
9412.99 862
9413.91 883
9414.82 878
9415.74 914
9416.65 939
9417.57 957
9418.49 908
9419.40 909
9420.32 931
9421.23 938
9422.15 896
9423.07 897
9423.98 918
9424.90 944
9425.81 939
9426.73 933
9427.65 912
9428.56 921
9429.48 941
9430.40 945
9431.31 954
9432.23 935
9433.15 982
9434.06 1006
9434.98 1012
9435.90 1032
9436.81 1003
9437.73 993
9438.65 1065
9439.57 1048
9440.48 1016
9441.40 1034
9442.32 1048
9443.23 1043
9444.15 1061
9445.07 1037
9445.99 1018
9446.90 1055
9447.82 1043
9448.74 1178
9449.66 1273
9450.57 1304
9451.49 1377
9452.41 1453
9453.33 1467
9454.24 1504
9455.16 1507
9456.08 1381
9457.00 1323
9457.91 1295
9458.83 1234
9459.75 1162
9460.67 1114
9461.59 1077
9462.50 1053
9463.42 1023
9464.34 1001
9465.26 994
9466.18 971
9467.10 986
9468.01 941
9468.93 968
9469.85 992
9470.77 948
9471.69 977
9472.61 951
9473.53 983
9474.44 949
9475.36 938
9476.28 925
9477.20 949
9478.12 1007
9479.04 1026
9479.96 1043
9480.88 1039
9481.80 1061
9482.71 1043
9483.63 1032
9484.55 1039
9485.47 1047
9486.39 1054
9487.31 994
9488.23 996
9489.15 988
9490.07 965
9490.99 980
9491.91 964
9492.83 942
9493.75 928
9494.67 923
9495.59 921
9496.51 929
9497.43 950
9498.35 934
9499.27 946
9500.19 956
9501.11 929
9502.03 945
9502.95 944
9503.87 931
9504.79 952
9505.71 972
9506.63 932
9507.55 973
9508.47 957
9509.39 946
9510.31 932
9511.23 921
9512.15 990
9513.07 996
9513.99 998
9514.91 993
9515.83 1028
9516.75 1010
9517.67 1069
9518.59 1097
9519.52 1074
9520.44 1077
9521.36 1099
9522.28 1050
9523.20 1043
9524.12 1036
9525.04 1043
9525.96 1057
9526.88 1102
9527.80 1087
9528.73 1079
9529.65 1162
9530.57 1167
9531.49 1154
9532.41 1169
9533.33 1185
9534.26 1211
9535.18 1175
9536.10 1171
9537.02 1162
9537.94 1104
9538.86 1066
9539.79 1100
9540.71 1067
9541.63 972
9542.55 1023
9543.47 1002
9544.40 1028
9545.32 991
9546.24 961
9547.16 1004
9548.08 1014
9549.01 982
9549.93 964
9550.85 1035
9551.77 1030
9552.70 1021
9553.62 986
9554.54 998
9555.46 1013
9556.39 1039
9557.31 1016
9558.23 1004
9559.16 970
9560.08 1004
9561.00 1055
9561.92 1071
9562.85 1050
9563.77 1033
9564.69 997
9565.62 980
9566.54 980
9567.46 989
9568.39 989
9569.31 1012
9570.23 1026
9571.16 1020
9572.08 979
9573.00 1002
9573.93 1010
9574.85 1027
9575.77 991
9576.70 1013
9577.62 1004
9578.54 1027
9579.47 999
9580.39 1014
9581.32 1022
9582.24 1039
9583.16 1028
9584.09 1056
9585.01 1023
9585.94 1069
9586.86 1063
9587.78 1115
9588.71 1069
9589.63 1057
9590.56 1079
9591.48 1093
9592.41 1096
9593.33 1116
9594.25 1076
9595.18 1109
9596.10 1125
9597.03 1118
9597.95 1112
9598.88 1130
9599.80 1143
9600.73 1162
9601.65 1168
9602.58 1177
9603.50 1223
9604.43 1187
9605.35 1223
9606.28 1202
9607.20 1209
9608.13 1195
9609.05 1194
9609.98 1246
9610.90 1229
9611.83 1242
9612.75 1286
9613.68 1266
9614.60 1296
9615.53 1275
9616.46 1319
9617.38 1294
9618.31 1286
9619.23 1269
9620.16 1372
9621.08 1344
9622.01 1356
9622.94 1407
9623.86 1400
9624.79 1447
9625.71 1426
9626.64 1411
9627.57 1508
9628.49 1484
9629.42 1508
9630.34 1517
9631.27 1512
9632.20 1516
9633.12 1511
9634.05 1532
9634.98 1587
9635.90 1562
9636.83 1560
9637.76 1556
9638.68 1628
9639.61 1685
9640.54 1662
9641.46 1681
9642.39 1729
9643.32 1799
9644.24 1832
9645.17 1877
9646.10 1939
9647.02 2006
9647.95 2128
9648.88 2179
9649.81 2191
9650.73 2237
9651.66 2186
9652.59 2182
9653.51 2119
9654.44 2126
9655.37 2072
9656.30 2014
9657.22 2005
9658.15 1929
9659.08 1922
9660.01 1877
9660.93 1867
9661.86 1908
9662.79 1860
9663.72 1867
9664.65 1855
9665.57 1925
9666.50 1966
9667.43 1871
9668.36 1993
9669.29 1968
9670.21 2028
9671.14 2019
9672.07 2041
9673.00 2061
9673.93 2082
9674.86 1967
9675.78 1976
9676.71 2035
9677.64 2066
9678.57 2008
9679.50 2076
9680.43 2055
9681.36 2054
9682.28 2114
9683.21 2184
9684.14 2170
9685.07 2088
9686.00 2160
9686.93 2240
9687.86 2156
9688.79 2133
9689.72 2216
9690.64 2229
9691.57 2279
9692.50 2341
9693.43 2452
9694.36 2452
9695.29 2493
9696.22 2612
9697.15 2642
9698.08 2717
9699.01 2777
9699.94 2785
9700.87 2753
9701.80 2661
9702.73 2649
9703.66 2493
9704.59 2504
9705.52 2418
9706.45 2365
9707.38 2322
9708.31 2251
9709.24 2203
9710.17 2214
9711.10 2235
9712.03 2265
9712.96 2298
9713.89 2364
9714.82 2445
9715.75 2364
9716.68 2287
9717.61 2231
9718.54 2226
9719.47 2174
9720.40 2104
9721.33 2060
9722.26 1998
9723.19 1928
9724.12 1909
9725.05 1891
9725.98 1878
9726.92 1856
9727.85 1935
9728.78 1912
9729.71 1890
9730.64 1916
9731.57 1916
9732.50 1929
9733.43 1947
9734.36 2006
9735.30 1903
9736.23 1924
9737.16 1874
9738.09 1925
9739.02 1833
9739.95 1778
9740.88 1740
9741.82 1730
9742.75 1673
9743.68 1687
9744.61 1703
9745.54 1713
9746.47 1697
9747.41 1638
9748.34 1612
9749.27 1698
9750.20 1622
9751.13 1579
9752.07 1666
9753.00 1626
9753.93 1617
9754.86 1620
9755.79 1607
9756.73 1553
9757.66 1550
9758.59 1628
9759.52 1605
9760.46 1592
9761.39 1596
9762.32 1623
9763.25 1595
9764.19 1624
9765.12 1603
9766.05 1654
9766.98 1599
9767.92 1647
9768.85 1650
9769.78 1607
9770.72 1614
9771.65 1640
9772.58 1671
9773.52 1670
9774.45 1692
9775.38 1688
9776.31 1758
9777.25 1809
9778.18 1786
9779.11 1801
9780.05 1914
9780.98 1845
9781.92 1868
9782.85 1861
9783.78 1855
9784.72 1813
9785.65 1801
9786.58 1790
9787.52 1787
9788.45 1733
9789.38 1645
9790.32 1656
9791.25 1651
9792.19 1666
9793.12 1571
9794.05 1590
9794.99 1620
9795.92 1599
9796.86 1604
9797.79 1691
9798.73 1716
9799.66 1721
9800.59 1675
9801.53 1631
9802.46 1592
9803.40 1500
9804.33 1471
9805.27 1438
9806.20 1423
9807.14 1307
9808.07 1328
9809.01 1249
9809.94 1285
9810.88 1250
9811.81 1253
9812.75 1229
9813.68 1232
9814.62 1255
9815.55 1177
9816.49 1183
9817.42 1208
9818.36 1274
9819.29 1200
9820.23 1165
9821.16 1162
9822.10 1195
9823.03 1204
9823.97 1191
9824.90 1173
9825.84 1217
9826.78 1169
9827.71 1173
9828.65 1112
9829.58 1174
9830.52 1133
9831.45 1105
9832.39 1083
9833.33 1125
9834.26 1153
9835.20 1134
9836.13 1162
9837.07 1154
9838.01 1116
9838.94 1132
9839.88 1092
9840.82 1111
9841.75 1114
9842.69 1119
9843.62 1168
9844.56 1199
9845.50 1126
9846.43 1101
9847.37 1113
9848.31 1163
9849.24 1154
9850.18 1166
9851.12 1150
9852.05 1128
9852.99 1133
9853.93 1156
9854.87 1147
9855.80 1180
9856.74 1165
9857.68 1169
9858.61 1163
9859.55 1128
9860.49 1106
9861.43 1116
9862.36 1091
9863.30 1103
9864.24 1082
9865.17 1081
9866.11 1082
9867.05 1077
9867.99 1058
9868.93 1040
9869.86 1108
9870.80 1079
9871.74 1080
9872.68 1075
9873.61 1059
9874.55 1081
9875.49 1068
9876.43 1026
9877.37 1064
9878.30 1097
9879.24 1046
9880.18 1057
9881.12 1014
9882.06 1018
9883.00 1017
9883.93 1043
9884.87 1053
9885.81 1062
9886.75 998
9887.69 986
9888.63 1009
9889.56 995
9890.50 1028
9891.44 1036
9892.38 1008
9893.32 1011
9894.26 1027
9895.20 1037
9896.14 1029
9897.07 1010
9898.01 1005
9898.95 1024
9899.89 1052
9900.83 1012
9901.77 1045
9902.71 988
9903.65 984
9904.59 1033
9905.53 1036
9906.47 1081
9907.41 1113
9908.35 1104
9909.29 1133
9910.23 1202
9911.16 1240
9912.10 1279
9913.04 1294
9913.98 1320
9914.92 1317
9915.86 1243
9916.80 1184
9917.74 1179
9918.68 1187
9919.62 1128
9920.56 1201
9921.50 1179
9922.44 1186
9923.38 1251
9924.32 1271
9925.27 1339
9926.21 1316
9927.15 1331
9928.09 1356
9929.03 1328
9929.97 1280
9930.91 1238
9931.85 1157
9932.79 1099
9933.73 1073
9934.67 1030
9935.61 973
9936.55 971
9937.49 946
9938.43 964
9939.38 913
9940.32 901
9941.26 875
9942.20 905
9943.14 900
9944.08 875
9945.02 873
9945.96 857
9946.90 874
9947.85 888
9948.79 878
9949.73 854
9950.67 803
9951.61 848
9952.55 862
9953.50 849
9954.44 823
9955.38 806
9956.32 799
9957.26 856
9958.20 836
9959.15 814
9960.09 815
9961.03 801
9961.97 787
9962.91 804
9963.86 816
9964.80 768
9965.74 816
9966.68 782
9967.63 791
9968.57 794
9969.51 771
9970.45 794
9971.39 775
9972.34 782
9973.28 710
9974.22 795
9975.17 818
9976.11 765
9977.05 746
9977.99 751
9978.94 737
9979.88 780
9980.82 744
9981.77 744
9982.71 755
9983.65 748
9984.59 751
9985.54 796
9986.48 785
9987.42 809
9988.37 821
9989.31 809
9990.25 814
9991.20 795
9992.14 740
9993.08 738
9994.03 795
9994.97 818
9995.92 821
9996.86 798
9997.80 821
9998.75 768
9999.69 787
10000.63 764
10001.58 737
10002.52 755
10003.47 762
10004.41 733
10005.35 777
10006.30 780
10007.24 764
10008.19 783
10009.13 703
10010.08 743
10011.02 761
10011.96 705
10012.91 722
10013.85 757
10014.80 734
10015.74 712
10016.69 749
10017.63 738
10018.58 706
10019.52 701
10020.47 729
10021.41 748
10022.36 717
10023.30 728
10024.25 735
10025.19 689
10026.14 689
10027.08 719
10028.03 739
10028.97 700
10029.92 729
10030.86 744
10031.81 732
10032.75 684
10033.70 730
10034.64 702
10035.59 678
10036.53 683
10037.48 680
10038.43 674
10039.37 693
10040.32 688
10041.26 687
10042.21 721
10043.16 679
10044.10 686
10045.05 673
10045.99 671
10046.94 654
10047.89 670
10048.83 704
10049.78 653
10050.72 645
10051.67 624
10052.62 687
10053.56 715
10054.51 691
10055.46 678
10056.40 680
10057.35 640
10058.30 678
10059.24 672
10060.19 686
10061.14 676
10062.08 675
10063.03 672
10063.98 683
10064.92 650
10065.87 635
10066.82 683
10067.76 678
10068.71 644
10069.66 649
10070.61 642
10071.55 639
10072.50 666
10073.45 658
10074.39 653
10075.34 655
10076.29 633
10077.24 676
10078.18 668
10079.13 668
10080.08 658
10081.03 633
10081.97 641
10082.92 636
10083.87 607
10084.82 647
10085.77 638
10086.71 656
10087.66 686
10088.61 623
10089.56 626
10090.51 638
10091.45 636
10092.40 627
10093.35 641
10094.30 675
10095.25 652
10096.20 646
10097.14 632
10098.09 639
10099.04 636
10099.99 641
10100.94 691
10101.89 658
10102.84 682
10103.78 663
10104.73 672
10105.68 623
10106.63 610
10107.58 619
10108.53 597
10109.48 631
10110.43 634
10111.38 630
10112.33 612
10113.27 669
10114.22 676
10115.17 672
10116.12 653
10117.07 644
10118.02 655
10118.97 679
10119.92 656
10120.87 645
10121.82 658
10122.77 667
10123.72 657
10124.67 630
10125.62 623
10126.57 618
10127.52 648
10128.47 648
10129.42 651
10130.37 659
10131.32 667
10132.27 668
10133.22 686
10134.17 654
10135.12 645
10136.07 654
10137.02 670
10137.97 689
10138.92 675
10139.87 687
10140.82 659
10141.77 691
10142.72 633
10143.67 658
10144.62 664
10145.57 696
10146.52 698
10147.47 702
10148.43 654
10149.38 710
10150.33 710
10151.28 664
10152.23 701
10153.18 680
10154.13 675
10155.08 665
10156.03 655
10156.99 688
10157.94 718
10158.89 718
10159.84 690
10160.79 714
10161.74 719
10162.69 707
10163.65 750
10164.60 739
10165.55 742
10166.50 711
10167.45 686
10168.40 717
10169.36 721
10170.31 737
10171.26 703
10172.21 726
10173.16 752
10174.11 768
10175.07 771
10176.02 728
10176.97 747
10177.92 788
10178.88 786
10179.83 728
10180.78 770
10181.73 786
10182.69 748
10183.64 807
10184.59 790
10185.54 802
10186.50 811
10187.45 824
10188.40 805
10189.35 827
10190.31 820
10191.26 875
10192.21 851
10193.17 821
10194.12 876
10195.07 866
10196.02 846
10196.98 805
10197.93 843
10198.88 877
10199.84 901
10200.79 909
10201.74 891
10202.70 929
10203.65 940
10204.60 927
10205.56 935
10206.51 934
10207.46 937
10208.42 933
10209.37 950
10210.33 987
10211.28 956
10212.23 888
10213.19 917
10214.14 909
10215.09 876
10216.05 883
10217.00 871
10217.96 865
10218.91 850
10219.87 853
10220.82 830
10221.77 807
10222.73 838
10223.68 822
10224.64 832
10225.59 834
10226.55 885
10227.50 853
10228.45 866
10229.41 862
10230.36 885
10231.32 939
10232.27 995
10233.23 979
10234.18 1017
10235.14 1032
10236.09 1045
10237.05 1063
10238.00 993
10238.96 981
10239.91 1026
10240.87 1007
10241.82 934
10242.78 929
10243.73 849
10244.69 834
10245.64 828
10246.60 799
10247.56 774
10248.51 781
10249.47 758
10250.42 713
10251.38 722
10252.33 740
10253.29 721
10254.25 685
10255.20 714
10256.16 711
10257.11 660
10258.07 667
10259.02 668
10259.98 698
10260.94 689
10261.89 666
10262.85 663
10263.81 680
10264.76 662
10265.72 674
10266.67 698
10267.63 689
10268.59 687
10269.54 724
10270.50 695
10271.46 729
10272.41 738
10273.37 749
10274.33 726
10275.28 699
10276.24 656
10277.20 718
10278.15 686
10279.11 638
10280.07 655
10281.03 644
10281.98 690
10282.94 646
10283.90 677
10284.85 632
10285.81 664
10286.77 659
10287.73 641
10288.68 634
10289.64 670
10290.60 665
10291.56 669
10292.51 667
10293.47 603
10294.43 652
10295.39 678
10296.34 678
10297.30 659
10298.26 670
10299.22 662
10300.18 667
10301.13 673
10302.09 656
10303.05 611
10304.01 640
10304.97 617
10305.92 659
10306.88 656
10307.84 630
10308.80 666
10309.76 612
10310.72 620
10311.67 615
10312.63 693
10313.59 700
10314.55 661
10315.51 656
10316.47 628
10317.43 609
10318.38 643
10319.34 643
10320.30 637
10321.26 625
10322.22 608
10323.18 623
10324.14 629
10325.10 628
10326.06 631
10327.01 609
10327.97 637
10328.93 630
10329.89 611
10330.85 623
10331.81 647
10332.77 629
10333.73 601
10334.69 607
10335.65 622
10336.61 641
10337.57 643
10338.53 625
10339.49 628
10340.45 617
10341.41 609
10342.37 616
10343.33 655
10344.29 621
10345.25 632
10346.21 618
10347.17 654
10348.13 667
10349.09 641
10350.05 645
10351.01 628
10351.97 646
10352.93 652
10353.89 621
10354.85 629
10355.81 611
10356.77 647
10357.73 674
10358.69 639
10359.65 670
10360.61 659
10361.57 630
10362.54 654
10363.50 632
10364.46 622
10365.42 659
10366.38 669
10367.34 621
10368.30 636
10369.26 568
10370.22 615
10371.18 610
10372.15 647
10373.11 560
10374.07 618
10375.03 593
10375.99 568
10376.95 595
10377.91 608
10378.88 603
10379.84 589
10380.80 586
10381.76 594
10382.72 575
10383.68 597
10384.65 615
10385.61 617
10386.57 580
10387.53 591
10388.49 592
10389.46 572
10390.42 585
10391.38 599
10392.34 592
10393.31 630
10394.27 630
10395.23 628
10396.19 611
10397.15 617
10398.12 613
10399.08 599
10400.04 599
10401.00 638
10401.97 608
10402.93 628
10403.89 624
10404.86 616
10405.82 668
10406.78 632
10407.74 677
10408.71 678
10409.67 687
10410.63 677
10411.60 668
10412.56 664
10413.52 722
10414.49 732
10415.45 769
10416.41 769
10417.38 823
10418.34 808
10419.30 790
10420.27 794
10421.23 761
10422.19 770
10423.16 719
10424.12 746
10425.08 722
10426.05 691
10427.01 691
10427.98 683
10428.94 615
10429.90 625
10430.87 588
10431.83 594
10432.80 587
10433.76 584
10434.72 616
10435.69 593
10436.65 586
10437.62 590
10438.58 598
10439.55 574
10440.51 573
10441.47 594
10442.44 569
10443.40 569
10444.37 589
10445.33 557
10446.30 565
10447.26 535
10448.23 543
10449.19 591
10450.16 588
10451.12 605
10452.09 593
10453.05 579
10454.02 555
10454.98 593
10455.95 558
10456.91 594
10457.88 565
10458.84 540
10459.81 562
10460.77 560
10461.74 570
10462.70 553
10463.67 572
10464.64 553
10465.60 537
10466.57 561
10467.53 579
10468.50 555
10469.46 556
10470.43 565
10471.40 523
10472.36 511
10473.33 582
10474.29 547
10475.26 532
10476.23 558
10477.19 554
10478.16 558
10479.12 537
10480.09 562
10481.06 594
10482.02 562
10482.99 576
10483.96 567
10484.92 567
10485.89 609
10486.85 603
10487.82 577
10488.79 582
10489.75 591
10490.72 576
10491.69 594
10492.66 609
10493.62 582
10494.59 596
10495.56 570
10496.52 581
10497.49 596
10498.46 606
10499.42 581
10500.39 595
10501.36 614
10502.33 621
10503.29 617
10504.26 613
10505.23 612
10506.20 642
10507.16 590
10508.13 613
10509.10 649
10510.07 627
10511.03 631
10512.00 572
10512.97 575
10513.94 600
10514.90 617
10515.87 598
10516.84 599
10517.81 613
10518.78 630
10519.74 647
10520.71 593
10521.68 610
10522.65 632
10523.62 617
10524.59 601
10525.55 619
10526.52 590
10527.49 610
10528.46 594
10529.43 619
10530.40 626
10531.37 628
10532.33 610
10533.30 614
10534.27 607
10535.24 604
10536.21 582
10537.18 601
10538.15 615
10539.12 619
10540.08 645
10541.05 667
10542.02 629
10542.99 585
10543.96 647
10544.93 665
10545.90 645
10546.87 626
10547.84 656
10548.81 686
10549.78 709
10550.75 637
10551.72 688
10552.69 656
10553.66 715
10554.63 715
10555.60 753
10556.56 795
10557.53 831
10558.50 848
10559.47 908
10560.44 922
10561.41 920
10562.38 898
10563.35 914
10564.32 859
10565.29 837
10566.27 791
10567.24 787
10568.21 763
10569.18 705
10570.15 692
10571.12 680
10572.09 660
10573.06 677
10574.03 655
10575.00 634
10575.97 633
10576.94 631
10577.91 677
10578.88 645
10579.85 607
10580.82 661
10581.79 628
10582.77 642
10583.74 644
10584.71 644
10585.68 702
10586.65 614
10587.62 673
10588.59 655
10589.56 693
10590.54 699
10591.51 654
10592.48 676
10593.45 666
10594.42 666
10595.39 654
10596.36 664
10597.34 622
10598.31 591
10599.28 643
10600.25 625
10601.22 626
10602.19 623
10603.17 614
10604.14 612
10605.11 649
10606.08 653
10607.05 571
10608.03 586
10609.00 606
10609.97 616
10610.94 565
10611.92 586
10612.89 583
10613.86 580
10614.83 615
10615.81 576
10616.78 605
10617.75 620
10618.72 620
10619.70 604
10620.67 607
10621.64 627
10622.61 603
10623.59 611
10624.56 600
10625.53 628
10626.51 632
10627.48 616
10628.45 600
10629.43 601
10630.40 607
10631.37 649
10632.34 651
10633.32 664
10634.29 664
10635.26 708
10636.24 725
10637.21 712
10638.19 723
10639.16 712
10640.13 696
10641.11 722
10642.08 749
10643.05 695
10644.03 731
10645.00 689
10645.98 688
10646.95 647
10647.92 648
10648.90 635
10649.87 652
10650.85 586
10651.82 633
10652.79 596
10653.77 623
10654.74 634
10655.72 638
10656.69 568
10657.67 600
10658.64 607
10659.61 585
10660.59 599
10661.56 598
10662.54 633
10663.51 588
10664.49 590
10665.46 600
10666.44 575
10667.41 564
10668.39 563
10669.36 567
10670.34 568
10671.31 538
10672.29 560
10673.26 583
10674.24 589
10675.21 592
10676.19 570
10677.16 612
10678.14 588
10679.11 582
10680.09 619
10681.06 604
10682.04 595
10683.02 562
10683.99 554
10684.97 573
10685.94 602
10686.92 583
10687.89 600
10688.87 573
10689.85 588
10690.82 542
10691.80 584
10692.77 566
10693.75 558
10694.73 595
10695.70 550
10696.68 575
10697.65 603
10698.63 558
10699.61 570
10700.58 564
10701.56 519
10702.54 544
10703.51 583
10704.49 592
10705.47 571
10706.44 568
10707.42 549
10708.40 569
10709.37 570
10710.35 549
10711.33 543
10712.30 581
10713.28 539
10714.26 567
10715.23 564
10716.21 554
10717.19 557
10718.17 552
10719.14 560
10720.12 557
10721.10 544
10722.08 572
10723.05 531
10724.03 519
10725.01 531
10725.98 566
10726.96 551
10727.94 570
10728.92 536
10729.90 574
10730.87 571
10731.85 566
10732.83 544
10733.81 534
10734.78 573
10735.76 592
10736.74 574
10737.72 578
10738.70 546
10739.68 557
10740.65 568
10741.63 564
10742.61 547
10743.59 601
10744.57 573
10745.54 545
10746.52 580
10747.50 547
10748.48 577
10749.46 559
10750.44 574
10751.42 574
10752.40 568
10753.37 554
10754.35 571
10755.33 563
10756.31 547
10757.29 542
10758.27 579
10759.25 568
10760.23 546
10761.21 562
10762.19 559
10763.16 570
10764.14 585
10765.12 565
10766.10 562
10767.08 580
10768.06 593
10769.04 586
10770.02 559
10771.00 616
10771.98 589
10772.96 597
10773.94 613
10774.92 609
10775.90 624
10776.88 615
10777.86 586
10778.84 580
10779.82 602
10780.80 615
10781.78 615
10782.76 607
10783.74 584
10784.72 574
10785.70 535
10786.68 505
10787.66 560
10788.64 562
10789.62 551
10790.60 557
10791.58 569
10792.56 579
10793.54 579
10794.52 558
10795.50 576
10796.48 543
10797.47 554
10798.45 547
10799.43 561
10800.41 521
10801.39 524
10802.37 555
10803.35 570
10804.33 565
10805.31 577
10806.29 593
10807.28 598
10808.26 565
10809.24 577
10810.22 548
10811.20 564
10812.18 581
10813.16 573
10814.15 563
10815.13 564
10816.11 547
10817.09 554
10818.07 544
10819.05 592
10820.04 596
10821.02 578
10822.00 569
10822.98 594
10823.96 582
10824.95 588
10825.93 568
10826.91 556
10827.89 602
10828.87 598
10829.86 597
10830.84 576
10831.82 585
10832.80 575
10833.79 623
10834.77 593
10835.75 575
10836.73 607
10837.72 596
10838.70 597
10839.68 585
10840.66 616
10841.65 614
10842.63 569
10843.61 589
10844.60 606
10845.58 577
10846.56 584
10847.54 626
10848.53 636
10849.51 617
10850.49 639
10851.48 622
10852.46 621
10853.44 631
10854.43 611
10855.41 627
10856.39 625
10857.38 628
10858.36 648
10859.34 680
10860.33 663
10861.31 610
10862.30 648
10863.28 661
10864.26 665
10865.25 671
10866.23 699
10867.22 657
10868.20 617
10869.18 651
10870.17 658
10871.15 710
10872.14 696
10873.12 663
10874.10 656
10875.09 691
10876.07 693
10877.06 701
10878.04 717
10879.03 706
10880.01 693
10881.00 729
10881.98 698
10882.96 704
10883.95 717
10884.93 722
10885.92 752
10886.90 794
10887.89 795
10888.87 767
10889.86 690
10890.84 765
10891.83 774
10892.81 745
10893.80 790
10894.78 801
10895.77 802
10896.75 809
10897.74 746
10898.73 784
10899.71 825
10900.70 812
10901.68 818
10902.67 821
10903.65 831
10904.64 879
10905.62 820
10906.61 826
10907.60 823
10908.58 828
10909.57 794
10910.55 835
10911.54 835
10912.53 823
10913.51 886
10914.50 927
10915.48 924
10916.47 908
10917.46 901
10918.44 923
10919.43 939
10920.41 964
10921.40 932
10922.39 910
10923.37 942
10924.36 937
10925.35 971
10926.33 927
10927.32 909
10928.31 933
10929.29 923
10930.28 962
10931.27 970
10932.25 965
10933.24 1009
10934.23 957
10935.22 1017
10936.20 1033
10937.19 1003
10938.18 1013
10939.16 1056
10940.15 1047
10941.14 1035
10942.13 1084
10943.11 1122
10944.10 1119
10945.09 1155
10946.08 1175
10947.06 1156
10948.05 1195
10949.04 1160
10950.03 1222
10951.01 1271
10952.00 1272
10952.99 1300
10953.98 1371
10954.97 1404
10955.95 1379
10956.94 1436
10957.93 1491
10958.92 1405
10959.91 1388
10960.89 1440
10961.88 1386
10962.87 1380
10963.86 1377
10964.85 1348
10965.84 1291
10966.82 1273
10967.81 1243
10968.80 1196
10969.79 1197
10970.78 1212
10971.77 1169
10972.76 1200
10973.74 1172
10974.73 1119
10975.72 1161
10976.71 1187
10977.70 1188
10978.69 1205
10979.68 1196
10980.67 1195
10981.66 1194
10982.65 1214
10983.63 1233
10984.62 1293
10985.61 1265
10986.60 1275
10987.59 1271
10988.58 1253
10989.57 1281
10990.56 1360
10991.55 1376
10992.54 1468
10993.53 1577
10994.52 1638
10995.51 1732
10996.50 1790
10997.49 1939
10998.48 1984
10999.47 1916
11000.46 1958
11001.45 1901
11002.44 1864
11003.43 1817
11004.42 1698
11005.41 1639
11006.40 1512
11007.39 1505
11008.38 1354
11009.37 1289
11010.36 1175
11011.35 1144
11012.34 1118
11013.33 1080
11014.32 1101
11015.31 1060
11016.30 1056
11017.29 999
11018.29 968
11019.28 959
11020.27 930
11021.26 933
11022.25 983
11023.24 964
11024.23 933
11025.22 943
11026.21 931
11027.20 952
11028.20 959
11029.19 971
11030.18 964
11031.17 927
11032.16 919
11033.15 936
11034.14 931
11035.14 930
11036.13 946
11037.12 941
11038.11 951
11039.10 886
11040.09 899
11041.09 909
11042.08 918
11043.07 903
11044.06 875
11045.05 833
11046.04 874
11047.04 872
11048.03 837
11049.02 854
11050.01 836
11051.01 844
11052.00 808
11052.99 822
11053.98 834
11054.98 807
11055.97 821
11056.96 842
11057.95 818
11058.95 837
11059.94 828
11060.93 814
11061.92 837
11062.92 809
11063.91 835
11064.90 841
11065.89 874
11066.89 821
11067.88 842
11068.87 836
11069.87 835
11070.86 804
11071.85 846
11072.85 868
11073.84 853
11074.83 868
11075.83 849
11076.82 848
11077.81 827
11078.81 830
11079.80 839
11080.79 819
11081.79 816
11082.78 800
11083.77 832
11084.77 810
11085.76 790
11086.76 787
11087.75 815
11088.74 773
11089.74 788
11090.73 800
11091.73 763
11092.72 769
11093.71 793
11094.71 781
11095.70 775
11096.70 784
11097.69 751
11098.69 767
11099.68 789
11100.67 787
11101.67 744
11102.66 741
11103.66 742
11104.65 768
11105.65 774
11106.64 767
11107.64 765
11108.63 761
11109.63 740
11110.62 744
11111.62 758
11112.61 731
11113.61 735
11114.60 722
11115.60 713
11116.59 711
11117.59 740
11118.58 779
11119.58 746
11120.57 763
11121.57 743
11122.56 731
11123.56 748
11124.56 777
11125.55 728
11126.55 760
11127.54 801
11128.54 729
11129.53 720
11130.53 720
11131.53 708
11132.52 705
11133.52 725
11134.51 725
11135.51 718
11136.51 729
11137.50 709
11138.50 725
11139.49 733
11140.49 746
11141.49 683
11142.48 735
11143.48 699
11144.48 740
11145.47 750
11146.47 752
11147.47 732
11148.46 744
11149.46 716
11150.46 709
11151.45 680
11152.45 678
11153.45 703
11154.44 696
11155.44 667
11156.44 676
11157.43 693
11158.43 669
11159.43 652
11160.42 668
11161.42 686
11162.42 714
11163.42 665
11164.41 658
11165.41 634
11166.41 668
11167.41 643
11168.40 680
11169.40 664
11170.40 622
11171.40 651
11172.39 632
11173.39 630
11174.39 636
11175.39 637
11176.39 657
11177.38 632
11178.38 639
11179.38 628
11180.38 649
11181.38 613
11182.37 640
11183.37 635
11184.37 622
11185.37 664
11186.37 658
11187.36 642
11188.36 679
11189.36 655
11190.36 635
11191.36 651
11192.36 656
11193.36 673
11194.35 703
11195.35 670
11196.35 646
11197.35 627
11198.35 642
11199.35 682
11200.35 703
11201.35 656
11202.35 644
11203.34 633
11204.34 666
11205.34 674
11206.34 635
11207.34 641
11208.34 628
11209.34 661
11210.34 668
11211.34 633
11212.34 659
11213.34 675
11214.34 608
11215.34 646
11216.34 628
11217.34 642
11218.34 648
11219.34 637
11220.34 634
11221.34 654
11222.34 596
11223.34 648
11224.34 609
11225.34 599
11226.34 672
11227.34 653
11228.34 615
11229.34 614
11230.34 600
11231.34 636
11232.34 620
11233.34 629
11234.34 638
11235.34 624
11236.34 614
11237.34 626
11238.34 580
11239.34 664
11240.34 625
11241.34 648
11242.34 652
11243.34 624
11244.34 612
11245.35 647
11246.35 648
11247.35 637
11248.35 655
11249.35 663
11250.35 645
11251.35 630
11252.35 654
11253.35 677
11254.36 673
11255.36 671
11256.36 649
11257.36 629
11258.36 667
11259.36 654
11260.36 617
11261.37 616
11262.37 658
11263.37 653
11264.37 645
11265.37 634
11266.38 648
11267.38 670
11268.38 648
11269.38 654
11270.38 685
11271.39 681
11272.39 726
11273.39 707
11274.39 730
11275.39 688
11276.40 703
11277.40 741
11278.40 750
11279.40 710
11280.41 726
11281.41 738
11282.41 720
11283.41 700
11284.42 702
11285.42 667
11286.42 669
11287.42 686
11288.43 694
11289.43 694
11290.43 681
11291.44 714
11292.44 661
11293.44 647
11294.45 686
11295.45 670
11296.45 682
11297.46 650
11298.46 654
11299.46 662
11300.47 644
11301.47 669
11302.47 651
11303.48 665
11304.48 642
11305.48 630
11306.49 653
11307.49 674
11308.49 684
11309.50 723
11310.50 762
11311.51 757
11312.51 727
11313.51 705
11314.52 710
11315.52 728
11316.53 731
11317.53 709
11318.53 709
11319.54 698
11320.54 730
11321.55 675
11322.55 688
11323.56 682
11324.56 707
11325.56 666
11326.57 684
11327.57 670
11328.58 659
11329.58 652
11330.59 678
11331.59 665
11332.60 637
11333.60 680
11334.61 651
11335.61 677
11336.62 648
11337.62 641
11338.63 649
11339.63 698
11340.64 697
11341.64 684
11342.65 684
11343.65 687
11344.66 688
11345.66 709
11346.67 700
11347.68 674
11348.68 670
11349.69 678
11350.69 650
11351.70 636
11352.70 671
11353.71 676
11354.71 691
11355.72 693
11356.73 645
11357.73 645
11358.74 665
11359.74 649
11360.75 655
11361.76 627
11362.76 654
11363.77 663
11364.78 630
11365.78 717
11366.79 679
11367.79 642
11368.80 585
11369.81 631
11370.81 670
11371.82 657
11372.83 623
11373.83 638
11374.84 643
11375.85 632
11376.85 651
11377.86 643
11378.87 658
11379.87 638
11380.88 646
11381.89 674
11382.90 663
11383.90 666
11384.91 664
11385.92 635
11386.92 664
11387.93 693
11388.94 692
11389.95 689
11390.95 678
11391.96 700
11392.97 696
11393.98 698
11394.98 645
11395.99 652
11397.00 651
11398.01 674
11399.01 668
11400.02 688
11401.03 717
11402.04 660
11403.05 657
11404.05 687
11405.06 691
11406.07 698
11407.08 693
11408.09 670
11409.09 653
11410.10 670
11411.11 720
11412.12 684
11413.13 688
11414.14 687
11415.14 665
11416.15 689
11417.16 721
11418.17 718
11419.18 757
11420.19 731
11421.20 728
11422.20 688
11423.21 681
11424.22 721
11425.23 709
11426.24 761
11427.25 723
11428.26 715
11429.27 738
11430.28 734
11431.29 756
11432.29 715
11433.30 710
11434.31 730
11435.32 759
11436.33 763
11437.34 743
11438.35 731
11439.36 750
11440.37 778
11441.38 781
11442.39 754
11443.40 757
11444.41 735
11445.42 786
11446.43 796
11447.44 773
11448.45 763
11449.46 769
11450.47 808
11451.48 812
11452.49 777
11453.50 764
11454.51 783
11455.52 798
11456.53 833
11457.54 800
11458.55 797
11459.56 810
11460.57 812
11461.58 807
11462.59 832
11463.60 814
11464.61 880
11465.62 844
11466.64 830
11467.65 832
11468.66 865
11469.67 852
11470.68 856
11471.69 877
11472.70 858
11473.71 872
11474.72 886
11475.73 894
11476.75 904
11477.76 859
11478.77 898
11479.78 945
11480.79 888
11481.80 892
11482.81 885
11483.82 920
11484.84 909
11485.85 927
11486.86 916
11487.87 896
11488.88 886
11489.89 879
11490.91 920
11491.92 952
11492.93 987
11493.94 966
11494.95 995
11495.97 980
11496.98 932
11497.99 949
11499.00 974
11500.01 952
11501.03 950
11502.04 945
11503.05 1006
11504.06 938
11505.08 954
11506.09 966
11507.10 979
11508.11 976
11509.13 1000
11510.14 958
11511.15 993
11512.16 958
11513.18 1023
11514.19 1017
11515.20 1026
11516.22 1033
11517.23 1050
11518.24 1061
11519.26 1006
11520.27 1042
11521.28 1062
11522.29 1062
11523.31 1025
11524.32 1043
11525.33 1063
11526.35 1062
11527.36 1110
11528.38 1068
11529.39 1102
11530.40 1101
11531.42 1185
11532.43 1170
11533.44 1114
11534.46 1125
11535.47 1155
11536.48 1182
11537.50 1159
11538.51 1189
11539.53 1208
11540.54 1243
11541.55 1226
11542.57 1214
11543.58 1241
11544.60 1325
11545.61 1303
11546.63 1264
11547.64 1290
11548.65 1273
11549.67 1326
11550.68 1311
11551.70 1330
11552.71 1380
11553.73 1440
11554.74 1436
11555.76 1465
11556.77 1436
11557.78 1469
11558.80 1478
11559.81 1500
11560.83 1508
11561.84 1578
11562.86 1533
11563.87 1610
11564.89 1625
11565.90 1652
11566.92 1673
11567.93 1705
11568.95 1646
11569.97 1700
11570.98 1734
11572.00 1776
11573.01 1814
11574.03 1883
11575.04 1937
11576.06 1953
11577.07 2002
11578.09 2033
11579.11 2051
11580.12 2126
11581.14 2217
11582.15 2273
11583.17 2358
11584.18 2453
11585.20 2467
11586.22 2548
11587.23 2624
11588.25 2654
11589.26 2685
11590.28 2830
11591.30 2879
11592.31 3025
11593.33 3207
11594.35 3429
11595.36 3673
11596.38 3996
11597.40 4272
11598.41 4560
11599.43 4868
11600.44 5165
11601.46 5346
11602.48 5422
11603.50 5460
11604.51 5395
11605.53 5260
11606.55 5064
11607.56 4753
11608.58 4350
11609.60 3974
11610.61 3642
11611.63 3402
11612.65 3039
11613.67 2824
11614.68 2641
11615.70 2434
11616.72 2224
11617.73 2122
11618.75 1959
11619.77 1907
11620.79 1872
11621.80 1783
11622.82 1713
11623.84 1666
11624.86 1687
11625.88 1587
11626.89 1577
11627.91 1486
11628.93 1506
11629.95 1477
11630.96 1539
11631.98 1531
11633.00 1492
11634.02 1529
11635.04 1493
11636.06 1516
11637.07 1503
11638.09 1543
11639.11 1484
11640.13 1528
11641.15 1505
11642.17 1489
11643.18 1463
11644.20 1452
11645.22 1456
11646.24 1444
11647.26 1416
11648.28 1362
11649.30 1318
11650.31 1324
11651.33 1287
11652.35 1259
11653.37 1189
11654.39 1235
11655.41 1246
11656.43 1256
11657.45 1258
11658.47 1218
11659.49 1320
11660.51 1268
11661.52 1224
11662.54 1288
11663.56 1318
11664.58 1285
11665.60 1305
11666.62 1355
11667.64 1323
11668.66 1302
11669.68 1297
11670.70 1331
11671.72 1320
11672.74 1349
11673.76 1387
11674.78 1399
11675.80 1400
11676.82 1391
11677.84 1429
11678.86 1472
11679.88 1487
11680.90 1469
11681.92 1475
11682.94 1536
11683.96 1496
11684.98 1469
11686.00 1502
11687.02 1418
11688.04 1480
11689.06 1454
11690.08 1426
11691.10 1401
11692.12 1406
11693.14 1356
11694.17 1375
11695.19 1351
11696.21 1379
11697.23 1345
11698.25 1346
11699.27 1331
11700.29 1327
11701.31 1381
11702.33 1288
11703.35 1270
11704.38 1233
11705.40 1244
11706.42 1244
11707.44 1181
11708.46 1222
11709.48 1217
11710.50 1230
11711.52 1252
11712.55 1182
11713.57 1113
11714.59 1171
11715.61 1109
11716.63 1096
11717.65 1112
11718.68 1128
11719.70 1110
11720.72 1127
11721.74 1079
11722.76 1074
11723.79 1061
11724.81 1074
11725.83 1035
11726.85 1051
11727.87 1019
11728.90 1019
11729.92 983
11730.94 985
11731.96 1001
11732.99 975
11734.01 963
11735.03 962
11736.05 1001
11737.08 928
11738.10 963
11739.12 1038
11740.14 989
11741.17 1011
11742.19 987
11743.21 959
11744.24 927
11745.26 939
11746.28 939
11747.31 985
11748.33 946
11749.35 909
11750.37 894
11751.40 926
11752.42 858
11753.44 880
11754.47 849
11755.49 925
11756.51 876
11757.54 912
11758.56 844
11759.59 829
11760.61 863
11761.63 837
11762.66 845
11763.68 861
11764.70 866
11765.73 830
11766.75 834
11767.78 835
11768.80 849
11769.82 801
11770.85 845
11771.87 875
11772.90 854
11773.92 841
11774.94 866
11775.97 836
11776.99 850
11778.02 859
11779.04 781
11780.07 808
11781.09 856
11782.12 843
11783.14 827
11784.16 839
11785.19 812
11786.21 836
11787.24 788
11788.26 813
11789.29 790
11790.31 782
11791.34 786
11792.36 818
11793.39 766
11794.41 781
11795.44 767
11796.46 766
11797.49 787
11798.51 758
11799.54 771
11800.57 719
11801.59 726
11802.62 720
11803.64 720
11804.67 715
11805.69 698
11806.72 732
11807.74 749
11808.77 744
11809.80 737
11810.82 729
11811.85 750
11812.87 727
11813.90 745
11814.92 756
11815.95 697
11816.98 735
11818.00 707
11819.03 760
11820.06 742
11821.08 713
11822.11 707
11823.13 723
11824.16 757
11825.19 757
11826.21 745
11827.24 769
11828.27 779
11829.29 724
11830.32 740
11831.35 733
11832.37 735
11833.40 733
11834.43 774
11835.45 757
11836.48 729
11837.51 695
11838.53 746
11839.56 748
11840.59 724
11841.62 752
11842.64 722
11843.67 737
11844.70 752
11845.73 727
11846.75 731
11847.78 745
11848.81 773
11849.84 774
11850.86 732
11851.89 766
11852.92 749
11853.95 787
11854.97 772
11856.00 750
11857.03 730
11858.06 801
11859.08 781
11860.11 781
11861.14 818
11862.17 776
11863.20 772
11864.22 756
11865.25 789
11866.28 768
11867.31 772
11868.34 795
11869.37 824
11870.39 748
11871.42 770
11872.45 792
11873.48 800
11874.51 783
11875.54 803
11876.57 781
11877.59 779
11878.62 813
11879.65 801
11880.68 820
11881.71 852
11882.74 841
11883.77 864
11884.80 834
11885.83 821
11886.86 856
11887.88 831
11888.91 880
11889.94 893
11890.97 888
11892.00 886
11893.03 886
11894.06 902
11895.09 849
11896.12 927
11897.15 958
11898.18 983
11899.21 965
11900.24 995
11901.27 992
11902.30 995
11903.33 969
11904.36 979
11905.39 950
11906.42 970
11907.45 908
11908.48 960
11909.51 976
11910.54 975
11911.57 959
11912.60 932
11913.63 916
11914.66 901
11915.69 930
11916.72 934
11917.75 906
11918.78 951
11919.81 971
11920.84 972
11921.87 959
11922.90 1007
11923.93 1039
11924.96 1074
11925.99 1091
11927.03 1101
11928.06 1136
11929.09 1231
11930.12 1239
11931.15 1260
11932.18 1208
11933.21 1196
11934.24 1197
11935.27 1160
11936.30 1147
11937.34 1074
11938.37 1035
11939.40 988
11940.43 990
11941.46 919
11942.49 915
11943.52 877
11944.56 841
11945.59 835
11946.62 844
11947.65 824
11948.68 814
11949.72 776
11950.75 810
11951.78 743
11952.81 780
11953.84 814
11954.87 782
11955.91 801
11956.94 835
11957.97 813
11959.00 768
11960.04 751
11961.07 763
11962.10 788
11963.13 778
11964.17 779
11965.20 776
11966.23 809
11967.26 815
11968.30 787
11969.33 789
11970.36 802
11971.39 780
11972.43 777
11973.46 800
11974.49 811
11975.53 752
11976.56 813
11977.59 809
11978.62 831
11979.66 789
11980.69 817
11981.72 816
11982.76 783
11983.79 781
11984.82 755
11985.86 774
11986.89 797
11987.92 835
11988.96 817
11989.99 797
11991.02 821
11992.06 829
11993.09 779
11994.13 832
11995.16 823
11996.19 801
11997.23 853
11998.26 849
11999.30 858
12000.33 891
12001.36 863
12002.40 823
12003.43 850
12004.47 905
12005.50 885
12006.53 866
12007.57 839
12008.60 874
12009.64 867
12010.67 911
12011.71 926
12012.74 949
12013.78 901
12014.81 929
12015.85 909
12016.88 957
12017.91 954
12018.95 967
12019.98 920
12021.02 950
12022.05 974
12023.09 970
12024.12 980
12025.16 925
12026.19 948
12027.23 919
12028.26 956
12029.30 900
12030.34 903
12031.37 917
12032.41 891
12033.44 881
12034.48 921
12035.51 908
12036.55 893
12037.58 853
12038.62 875
12039.66 858
12040.69 889
12041.73 914
12042.76 827
12043.80 834
12044.83 833
12045.87 882
12046.91 894
12047.94 853
12048.98 853
12050.01 870
12051.05 844
12052.09 833
12053.12 831
12054.16 886
12055.20 890
12056.23 818
12057.27 833
12058.31 889
12059.34 890
12060.38 888
12061.42 871
12062.45 880
12063.49 884
12064.53 868
12065.56 883
12066.60 918
12067.64 867
12068.67 889
12069.71 916
12070.75 867
12071.78 869
12072.82 870
12073.86 902
12074.90 933
12075.93 858
12076.97 874
12078.01 849
12079.05 876
12080.08 880
12081.12 933
12082.16 870
12083.20 868
12084.23 888
12085.27 922
12086.31 880
12087.35 945
12088.38 936
12089.42 886
12090.46 874
12091.50 857
12092.54 978
12093.57 960
12094.61 953
12095.65 1011
12096.69 977
12097.73 992
12098.76 1062
12099.80 1079
12100.84 1093
12101.88 1057
12102.92 1103
12103.96 1095
12104.99 1048
12106.03 1079
12107.07 989
12108.11 982
12109.15 951
12110.19 949
12111.23 923
12112.27 904
12113.30 884
12114.34 840
12115.38 832
12116.42 845
12117.46 792
12118.50 806
12119.54 777
12120.58 785
12121.62 794
12122.66 800
12123.70 753
12124.74 740
12125.77 737
12126.81 727
12127.85 766
12128.89 714
12129.93 684
12130.97 701
12132.01 704
12133.05 655
12134.09 694
12135.13 715
12136.17 695
12137.21 700
12138.25 702
12139.29 725
12140.33 690
12141.37 721
12142.41 711
12143.45 694
12144.49 664
12145.53 729
12146.57 700
12147.61 721
12148.65 660
12149.69 644
12150.73 661
12151.77 688
12152.81 684
12153.86 684
12154.90 684
12155.94 703
12156.98 695
12158.02 665
12159.06 665
12160.10 641
12161.14 654
12162.18 649
12163.22 652
12164.26 609
12165.31 652
12166.35 660
12167.39 678
12168.43 655
12169.47 678
12170.51 661
12171.55 649
12172.59 652
12173.64 651
12174.68 662
12175.72 633
12176.76 715
12177.80 725
12178.84 661
12179.89 634
12180.93 642
12181.97 641
12183.01 670
12184.05 639
12185.09 647
12186.14 638
12187.18 671
12188.22 660
12189.26 625
12190.31 639
12191.35 641
12192.39 671
12193.43 678
12194.47 653
12195.52 652
12196.56 651
12197.60 629
12198.64 629
12199.69 623
12200.73 656
12201.77 642
12202.81 620
12203.86 641
12204.90 622
12205.94 669
12206.99 620
12208.03 620
12209.07 629
12210.11 638
12211.16 643
12212.20 628
12213.24 633
12214.29 614
12215.33 635
12216.37 618
12217.42 617
12218.46 613
12219.50 640
12220.55 632
12221.59 617
12222.63 608
12223.68 663
12224.72 631
12225.77 625
12226.81 627
12227.85 607
12228.90 648
12229.94 636
12230.98 634
12232.03 618
12233.07 611
12234.12 638
12235.16 627
12236.20 589
12237.25 587
12238.29 616
12239.34 604
12240.38 605
12241.43 619
12242.47 584
12243.52 628
12244.56 630
12245.60 613
12246.65 614
12247.69 581
12248.74 585
12249.78 643
12250.83 626
12251.87 599
12252.92 603
12253.96 597
12255.01 593
12256.05 598
12257.10 552
12258.14 521
12259.19 550
12260.23 564
12261.28 568
12262.32 568
12263.37 578
12264.41 567
12265.46 517
12266.50 564
12267.55 559
12268.60 553
12269.64 543
12270.69 555
12271.73 521
12272.78 529
12273.82 514
12274.87 512
12275.92 510
12276.96 499
12278.01 540
12279.05 519
12280.10 534
12281.14 540
12282.19 546
12283.24 527
12284.28 558
12285.33 544
12286.38 552
12287.42 518
12288.47 557
12289.51 554
12290.56 516
12291.61 549
12292.65 516
12293.70 509
12294.75 483
12295.79 507
12296.84 511
12297.89 530
12298.93 535
12299.98 494
12301.03 505
12302.08 502
12303.12 529
12304.17 532
12305.22 509
12306.26 510
12307.31 533
12308.36 531
12309.41 486
12310.45 503
12311.50 508
12312.55 511
12313.59 497
12314.64 498
12315.69 498
12316.74 492
12317.78 490
12318.83 481
12319.88 478
12320.93 494
12321.98 464
12323.02 513
12324.07 507
12325.12 483
12326.17 464
12327.22 483
12328.26 519
12329.31 524
12330.36 476
12331.41 458
12332.46 481
12333.50 488
12334.55 515
12335.60 482
12336.65 490
12337.70 494
12338.75 515
12339.80 497
12340.84 477
12341.89 493
12342.94 509
12343.99 508
12345.04 467
12346.09 480
12347.14 491
12348.19 513
12349.23 513
12350.28 482
12351.33 502
12352.38 488
12353.43 518
12354.48 532
12355.53 492
12356.58 493
12357.63 509
12358.68 514
12359.73 495
12360.78 511
12361.82 501
12362.87 491
12363.92 498
12364.97 484
12366.02 520
12367.07 488
12368.12 481
12369.17 485
12370.22 473
12371.27 501
12372.32 505
12373.37 524
12374.42 504
12375.47 534
12376.52 503
12377.57 490
12378.62 517
12379.67 501
12380.72 512
12381.77 468
12382.82 507
12383.87 483
12384.92 503
12385.98 510
12387.03 488
12388.08 493
12389.13 482
12390.18 492
12391.23 495
12392.28 537
12393.33 499
12394.38 498
12395.43 510
12396.48 528
12397.53 500
12398.59 529
12399.64 508
12400.69 503
12401.74 490
12402.79 541
12403.84 526
12404.89 530
12405.94 499
12407.00 493
12408.05 508
12409.10 514
12410.15 516
12411.20 502
12412.25 529
12413.30 505
12414.36 534
12415.41 550
12416.46 552
12417.51 531
12418.56 516
12419.62 530
12420.67 503
12421.72 500
12422.77 528
12423.82 497
12424.88 520
12425.93 487
12426.98 514
12428.03 552
12429.08 497
12430.14 503
12431.19 531
12432.24 545
12433.29 520
12434.35 512
12435.40 521
12436.45 509
12437.51 528
12438.56 506
12439.61 494
12440.66 517
12441.72 506
12442.77 517
12443.82 540
12444.88 526
12445.93 549
12446.98 541
12448.03 547
12449.09 537
12450.14 512
12451.19 552
12452.25 525
12453.30 523
12454.35 571
12455.41 558
12456.46 508
12457.51 518
12458.57 537
12459.62 559
12460.68 522
12461.73 546
12462.78 574
12463.84 538
12464.89 542
12465.94 544
12467.00 533
12468.05 524
12469.11 498
12470.16 548
12471.21 549
12472.27 548
12473.32 546
12474.38 562
12475.43 553
12476.49 592
12477.54 562
12478.60 578
12479.65 607
12480.70 561
12481.76 527
12482.81 591
12483.87 571
12484.92 600
12485.98 585
12487.03 580
12488.09 624
12489.14 624
12490.20 618
12491.25 602
12492.31 604
12493.36 610
12494.42 616
12495.47 600
12496.53 648
12497.58 617
12498.64 648
12499.69 663
12500.75 669
12501.80 647
12502.86 640
12503.91 688
12504.97 700
12506.03 690
12507.08 721
12508.14 704
12509.19 738
12510.25 741
12511.30 772
12512.36 797
12513.42 813
12514.47 867
12515.53 857
12516.58 876
12517.64 899
12518.70 994
12519.75 1082
12520.81 1053
12521.87 1100
12522.92 1132
12523.98 1187
12525.03 1148
12526.09 1139
12527.15 1104
12528.20 1085
12529.26 1059
12530.32 1024
12531.37 908
12532.43 881
12533.49 899
12534.54 827
12535.60 803
12536.66 832
12537.71 808
12538.77 739
12539.83 721
12540.89 711
12541.94 720
12543.00 721
12544.06 706
12545.11 704
12546.17 711
12547.23 663
12548.29 667
12549.34 653
12550.40 624
12551.46 648
12552.52 693
12553.57 701
12554.63 660
12555.69 673
12556.75 671
12557.80 641
12558.86 666
12559.92 669
12560.98 690
12562.04 707
12563.09 686
12564.15 661
12565.21 659
12566.27 684
12567.33 684
12568.39 679
12569.44 624
12570.50 679
12571.56 691
12572.62 690
12573.68 677
12574.74 672
12575.79 685
12576.85 736
12577.91 718
12578.97 704
12580.03 700
12581.09 737
12582.15 725
12583.20 735
12584.26 721
12585.32 721
12586.38 765
12587.44 781
12588.50 802
12589.56 764
12590.62 784
12591.68 772
12592.74 847
12593.80 880
12594.86 925
12595.91 895
12596.97 907
12598.03 947
12599.09 984
12600.15 955
12601.21 1006
12602.27 994
12603.33 1018
12604.39 1029
12605.45 1043
12606.51 1070
12607.57 990
12608.63 971
12609.69 986
12610.75 988
12611.81 940
12612.87 889
12613.93 889
12614.99 863
12616.05 855
12617.11 837
12618.17 847
12619.23 818
12620.29 824
12621.35 778
12622.41 769
12623.47 767
12624.53 786
12625.60 786
12626.66 770
12627.72 791
12628.78 814
12629.84 776
12630.90 787
12631.96 796
12633.02 792
12634.08 796
12635.14 763
12636.20 821
12637.27 755
12638.33 756
12639.39 758
12640.45 768
12641.51 765
12642.57 746
12643.63 738
12644.69 752
12645.76 743
12646.82 779
12647.88 718
12648.94 725
12650.00 751
12651.06 737
12652.13 716
12653.19 790
12654.25 752
12655.31 751
12656.37 770
12657.44 762
12658.50 764
12659.56 760
12660.62 762
12661.68 769
12662.75 745
12663.81 783
12664.87 764
12665.93 790
12666.99 789
12668.06 746
12669.12 793
12670.18 785
12671.24 780
12672.31 819
12673.37 824
12674.43 798
12675.50 818
12676.56 846
12677.62 801
12678.68 855
12679.75 868
12680.81 877
12681.87 874
12682.94 922
12684.00 921
12685.06 950
12686.13 944
12687.19 942
12688.25 928
12689.31 950
12690.38 966
12691.44 956
12692.51 988
12693.57 928
12694.63 954
12695.70 1021
12696.76 970
12697.82 989
12698.89 1029
12699.95 1061
12701.01 1061
12702.08 1028
12703.14 1016
12704.21 1026
12705.27 1052
12706.33 1054
12707.40 1006
12708.46 995
12709.53 989
12710.59 987
12711.65 968
12712.72 946
12713.78 910
12714.85 920
12715.91 882
12716.98 873
12718.04 849
12719.11 886
12720.17 886
12721.23 877
12722.30 855
12723.36 804
12724.43 806
12725.49 818
12726.56 777
12727.62 802
12728.69 798
12729.75 781
12730.82 801
12731.88 798
12732.95 782
12734.01 764
12735.08 773
12736.14 791
12737.21 755
12738.28 782
12739.34 750
12740.41 735
12741.47 717
12742.54 758
12743.60 744
12744.67 763
12745.73 722
12746.80 719
12747.87 714
12748.93 704
12750.00 694
12751.06 697
12752.13 690
12753.19 679
12754.26 655
12755.33 646
12756.39 679
12757.46 657
12758.53 637
12759.59 651
12760.66 665
12761.72 670
12762.79 641
12763.86 620
12764.92 594
12765.99 600
12767.06 595
12768.12 626
12769.19 618
12770.26 602
12771.32 621
12772.39 654
12773.46 621
12774.52 632
12775.59 656
12776.66 588
12777.72 649
12778.79 646
12779.86 612
12780.93 595
12781.99 599
12783.06 640
12784.13 681
12785.20 626
12786.26 587
12787.33 637
12788.40 619
12789.46 620
12790.53 623
12791.60 622
12792.67 602
12793.74 616
12794.80 622
12795.87 637
12796.94 602
12798.01 610
12799.07 602
12800.14 621
12801.21 640
12802.28 625
12803.35 568
12804.41 612
12805.48 607
12806.55 621
12807.62 621
12808.69 615
12809.76 634
12810.82 649
12811.89 627
12812.96 640
12814.03 640
12815.10 658
12816.17 625
12817.24 635
12818.30 632
12819.37 642
12820.44 634
12821.51 625
12822.58 626
12823.65 618
12824.72 626
12825.79 626
12826.86 618
12827.92 605
12828.99 599
12830.06 602
12831.13 641
12832.20 579
12833.27 553
12834.34 582
12835.41 559
12836.48 577
12837.55 587
12838.62 587
12839.69 541
12840.76 553
12841.83 572
12842.90 557
12843.97 591
12845.04 578
12846.11 560
12847.18 551
12848.25 547
12849.32 525
12850.39 564
12851.46 534
12852.53 545
12853.60 564
12854.67 555
12855.74 542
12856.81 505
12857.88 529
12858.95 494
12860.02 518
12861.09 499
12862.16 504
12863.23 514
12864.30 469
12865.37 491
12866.44 494
12867.51 492
12868.58 494
12869.65 487
12870.73 485
12871.80 507
12872.87 471
12873.94 461
12875.01 461
12876.08 512
12877.15 488
12878.22 462
12879.29 466
12880.37 477
12881.44 481
12882.51 465
12883.58 462
12884.65 490
12885.72 444
12886.79 439
12887.87 482
12888.94 465
12890.01 429
12891.08 433
12892.15 457
12893.22 460
12894.30 438
12895.37 445
12896.44 455
12897.51 444
12898.58 447
12899.66 444
12900.73 463
12901.80 475
12902.87 460
12903.94 429
12905.02 422
12906.09 468
12907.16 472
12908.23 455
12909.31 438
12910.38 418
12911.45 384
12912.52 426
12913.60 428
12914.67 451
12915.74 420
12916.82 447
12917.89 472
12918.96 440
12920.03 431
12921.11 456
12922.18 449
12923.25 435
12924.33 485
12925.40 433
12926.47 417
12927.55 423
12928.62 440
12929.69 441
12930.77 438
12931.84 437
12932.91 415
12933.99 432
12935.06 430
12936.13 452
12937.21 440
12938.28 442
12939.35 431
12940.43 441
12941.50 441
12942.58 435
12943.65 436
12944.72 431
12945.80 402
12946.87 449
12947.95 458
12949.02 432
12950.09 410
12951.17 418
12952.24 427
12953.32 441
12954.39 403
12955.47 397
12956.54 429
12957.62 424
12958.69 431
12959.76 429
12960.84 441
12961.91 383
12962.99 396
12964.06 414
12965.14 411
12966.21 442
12967.29 417
12968.36 417
12969.44 431
12970.51 432
12971.59 420
12972.66 412
12973.74 429
12974.81 425
12975.89 466
12976.96 414
12978.04 423
12979.11 444
12980.19 439
12981.27 421
12982.34 401
12983.42 434
12984.49 401
12985.57 439
12986.64 427
12987.72 414
12988.79 428
12989.87 425
12990.95 416
12992.02 411
12993.10 443
12994.17 445
12995.25 438
12996.33 504
12997.40 439
12998.48 457
12999.56 417
13000.63 397
13001.71 449
13002.78 440
13003.86 443
13004.94 438
13006.01 422
13007.09 449
13008.17 412
13009.24 432
13010.32 456
13011.40 460
13012.47 439
13013.55 428
13014.63 452
13015.70 443
13016.78 427
13017.86 439
13018.94 433
13020.01 462
13021.09 460
13022.17 434
13023.24 434
13024.32 444
13025.40 452
13026.48 427
13027.55 451
13028.63 467
13029.71 452
13030.79 462
13031.86 439
13032.94 454
13034.02 471
13035.10 452
13036.17 460
13037.25 442
13038.33 438
13039.41 465
13040.49 453
13041.56 463
13042.64 453
13043.72 437
13044.80 451
13045.88 469
13046.95 445
13048.03 464
13049.11 417
13050.19 452
13051.27 423
13052.35 447
13053.42 450
13054.50 442
13055.58 440
13056.66 414
13057.74 444
13058.82 444
13059.90 440
13060.97 460
13062.05 458
13063.13 429
13064.21 417
13065.29 423
13066.37 416
13067.45 429
13068.53 431
13069.61 435
13070.69 420
13071.76 424
13072.84 460
13073.92 436
13075.00 425
13076.08 395
13077.16 430
13078.24 426
13079.32 458
13080.40 395
13081.48 396
13082.56 396
13083.64 408
13084.72 439
13085.80 418
13086.88 399
13087.96 412
13089.04 429
13090.12 432
13091.20 407
13092.28 423
13093.36 397
13094.44 424
13095.52 392
13096.60 409
13097.68 399
13098.76 408
13099.84 390
13100.92 401
13102.00 417
13103.08 402
13104.16 380
13105.24 441
13106.32 418
13107.40 398
13108.48 421
13109.57 416
13110.65 418
13111.73 413
13112.81 423
13113.89 434
13114.97 428
13116.05 404
13117.13 408
13118.21 415
13119.29 419
13120.38 430
13121.46 391
13122.54 417
13123.62 435
13124.70 407
13125.78 402
13126.86 430
13127.95 421
13129.03 431
13130.11 416
13131.19 416
13132.27 416
13133.35 401
13134.44 411
13135.52 392
13136.60 412
13137.68 429
13138.76 426
13139.85 433
13140.93 397
13142.01 412
13143.09 407
13144.17 386
13145.26 398
13146.34 410
13147.42 401
13148.50 424
13149.59 411
13150.67 409
13151.75 416
13152.83 425
13153.92 417
13155.00 419
13156.08 422
13157.16 411
13158.25 434
13159.33 416
13160.41 405
13161.50 413
13162.58 416
13163.66 423
13164.74 458
13165.83 440
13166.91 417
13167.99 454
13169.08 443
13170.16 436
13171.24 435
13172.33 439
13173.41 414
13174.49 433
13175.58 437
13176.66 431
13177.75 434
13178.83 427
13179.91 413
13181.00 413
13182.08 444
13183.16 437
13184.25 448
13185.33 467
13186.42 452
13187.50 447
13188.58 459
13189.67 422
13190.75 418
13191.84 427
13192.92 437
13194.00 449
13195.09 441
13196.17 440
13197.26 428
13198.34 451
13199.43 444
13200.51 462
13201.60 480
13202.68 436
13203.76 424
13204.85 474
13205.93 453
13207.02 437
13208.10 431
13209.19 436
13210.27 456
13211.36 442
13212.44 434
13213.53 427
13214.61 451
13215.70 441
13216.78 442
13217.87 443
13218.95 434
13220.04 436
13221.13 447
13222.21 419
13223.30 451
13224.38 453
13225.47 432
13226.55 424
13227.64 439
13228.72 445
13229.81 488
13230.90 472
13231.98 453
13233.07 448
13234.15 467
13235.24 506
13236.33 483
13237.41 513
13238.50 456
13239.58 451
13240.67 477
13241.76 464
13242.84 457
13243.93 503
13245.01 440
13246.10 486
13247.19 469
13248.27 466
13249.36 495
13250.45 501
13251.53 463
13252.62 456
13253.71 488
13254.79 510
13255.88 484
13256.97 510
13258.05 485
13259.14 499
13260.23 476
13261.32 501
13262.40 507
13263.49 489
13264.58 491
13265.66 511
13266.75 494
13267.84 479
13268.93 509
13270.01 492
13271.10 507
13272.19 522
13273.28 511
13274.36 519
13275.45 564
13276.54 522
13277.63 516
13278.71 530
13279.80 529
13280.89 528
13281.98 544
13283.07 537
13284.15 532
13285.24 524
13286.33 544
13287.42 527
13288.51 532
13289.59 546
13290.68 568
13291.77 526
13292.86 534
13293.95 517
13295.04 575
13296.12 541
13297.21 510
13298.30 555
13299.39 606
13300.48 577
13301.57 574
13302.66 579
13303.74 565
13304.83 598
13305.92 620
13307.01 629
13308.10 597
13309.19 612
13310.28 597
13311.37 623
13312.46 607
13313.55 583
13314.63 609
13315.72 611
13316.81 603
13317.90 627
13318.99 586
13320.08 587
13321.17 589
13322.26 598
13323.35 589
13324.44 606
13325.53 606
13326.62 586
13327.71 611
13328.80 560
13329.89 588
13330.98 593
13332.07 617
13333.16 577
13334.25 634
13335.34 613
13336.43 605
13337.52 617
13338.61 597
13339.70 624
13340.79 620
13341.88 599
13342.97 614
13344.06 629
13345.15 641
13346.24 617
13347.33 601
13348.42 659
13349.51 617
13350.60 624
13351.69 665
13352.79 638
13353.88 621
13354.97 653
13356.06 694
13357.15 665
13358.24 678
13359.33 649
13360.42 686
13361.51 672
13362.60 718
13363.70 713
13364.79 710
13365.88 730
13366.97 720
13368.06 714
13369.15 711
13370.24 707
13371.34 692
13372.43 670
13373.52 662
13374.61 653
13375.70 622
13376.79 659
13377.89 635
13378.98 601
13380.07 595
13381.16 622
13382.25 596
13383.34 595
13384.44 586
13385.53 584
13386.62 570
13387.71 611
13388.81 574
13389.90 560
13390.99 577
13392.08 572
13393.18 582
13394.27 542
13395.36 563
13396.45 545
13397.55 570
13398.64 562
13399.73 592
13400.82 586
13401.92 565
13403.01 577
13404.10 576
13405.19 553
13406.29 554
13407.38 570
13408.47 574
13409.57 573
13410.66 575
13411.75 564
13412.85 557
13413.94 569
13415.03 576
13416.13 604
13417.22 563
13418.31 589
13419.41 592
13420.50 626
13421.59 584
13422.69 585
13423.78 589
13424.87 582
13425.97 589
13427.06 603
13428.16 570
13429.25 536
13430.34 581
13431.44 577
13432.53 633
13433.63 609
13434.72 615
13435.81 591
13436.91 585
13438.00 611
13439.10 612
13440.19 637
13441.29 609
13442.38 614
13443.47 609
13444.57 623
13445.66 610
13446.76 605
13447.85 599
13448.95 621
13450.04 587
13451.14 660
13452.23 635
13453.33 643
13454.42 673
13455.52 627
13456.61 652
13457.71 662
13458.80 644
13459.90 649
13460.99 682
13462.09 668
13463.18 655
13464.28 649
13465.37 710
13466.47 704
13467.56 707
13468.66 696
13469.76 692
13470.85 680
13471.95 680
13473.04 720
13474.14 719
13475.23 690
13476.33 679
13477.43 708
13478.52 692
13479.62 697
13480.71 703
13481.81 707
13482.91 700
13484.00 737
13485.10 726
13486.19 717
13487.29 723
13488.39 720
13489.48 728
13490.58 708
13491.68 763
13492.77 729
13493.87 767
13494.97 779
13496.06 780
13497.16 799
13498.26 821
13499.35 785
13500.45 796
13501.55 800
13502.64 863
13503.74 792
13504.84 826
13505.93 776
13507.03 784
13508.13 757
13509.22 751
13510.32 740
13511.42 737
13512.52 728
13513.61 710
13514.71 710
13515.81 635
13516.91 647
13518.00 611
13519.10 624
13520.20 615
13521.30 609
13522.39 620
13523.49 625
13524.59 581
13525.69 570
13526.79 551
13527.88 557
13528.98 579
13530.08 573
13531.18 581
13532.28 557
13533.37 591
13534.47 600
13535.57 579
13536.67 565
13537.77 549
13538.86 539
13539.96 558
13541.06 548
13542.16 515
13543.26 536
13544.36 536
13545.46 525
13546.55 562
13547.65 516
13548.75 518
13549.85 525
13550.95 511
13552.05 551
13553.15 541
13554.25 534
13555.35 559
13556.44 535
13557.54 548
13558.64 529
13559.74 530
13560.84 548
13561.94 549
13563.04 548
13564.14 563
13565.24 551
13566.34 527
13567.44 514
13568.54 518
13569.64 517
13570.74 512
13571.84 567
13572.94 573
13574.04 558
13575.14 513
13576.24 508
13577.33 534
13578.43 527
13579.53 508
13580.63 542
13581.74 548
13582.84 534
13583.94 513
13585.04 551
13586.14 528
13587.24 550
13588.34 524
13589.44 531
13590.54 562
13591.64 567
13592.74 562
13593.84 539
13594.94 574
13596.04 551
13597.14 548
13598.24 538
13599.34 547
13600.44 543
13601.54 561
13602.65 542
13603.75 568
13604.85 554
13605.95 539
13607.05 549
13608.15 560
13609.25 549
13610.35 560
13611.45 559
13612.56 555
13613.66 531
13614.76 536
13615.86 583
13616.96 534
13618.06 553
13619.16 530
13620.27 533
13621.37 524
13622.47 541
13623.57 562
13624.67 600
13625.78 575
13626.88 579
13627.98 566
13629.08 557
13630.18 539
13631.29 521
13632.39 570
13633.49 560
13634.59 557
13635.69 528
13636.80 575
13637.90 556
13639.00 565
13640.10 539
13641.21 539
13642.31 536
13643.41 560
13644.51 552
13645.62 550
13646.72 564
13647.82 568
13648.92 564
13650.03 543
13651.13 553
13652.23 564
13653.34 568
13654.44 564
13655.54 549
13656.65 550
13657.75 561
13658.85 555
13659.96 569
13661.06 593
13662.16 571
13663.27 571
13664.37 578
13665.47 557
13666.58 584
13667.68 587
13668.78 571
13669.89 574
13670.99 585
13672.09 614
13673.20 594
13674.30 588
13675.41 609
13676.51 623
13677.61 618
13678.72 617
13679.82 624
13680.93 643
13682.03 610
13683.13 614
13684.24 608
13685.34 629
13686.45 635
13687.55 609
13688.66 674
13689.76 606
13690.86 629
13691.97 661
13693.07 650
13694.18 641
13695.28 636
13696.39 649
13697.49 664
13698.60 680
13699.70 723
13700.81 736
13701.91 743
13703.02 748
13704.12 719
13705.23 754
13706.33 777
13707.44 763
13708.54 800
13709.65 796
13710.75 850
13711.86 838
13712.96 836
13714.07 817
13715.18 813
13716.28 825
13717.39 808
13718.49 784
13719.60 774
13720.70 765
13721.81 754
13722.91 723
13724.02 674
13725.13 673
13726.23 673
13727.34 674
13728.44 670
13729.55 676
13730.66 634
13731.76 623
13732.87 615
13733.98 641
13735.08 618
13736.19 606
13737.29 620
13738.40 612
13739.51 597
13740.61 595
13741.72 614
13742.83 607
13743.93 619
13745.04 608
13746.15 620
13747.25 630
13748.36 617
13749.47 594
13750.57 586
13751.68 565
13752.79 620
13753.90 616
13755.00 625
13756.11 595
13757.22 639
13758.32 642
13759.43 667
13760.54 621
13761.65 627
13762.75 632
13763.86 654
13764.97 646
13766.08 642
13767.18 664
13768.29 652
13769.40 645
13770.51 667
13771.61 667
13772.72 670
13773.83 662
13774.94 669
13776.05 649
13777.15 632
13778.26 591
13779.37 619
13780.48 640
13781.59 622
13782.69 586
13783.80 590
13784.91 569
13786.02 567
13787.13 585
13788.24 555
13789.34 542
13790.45 567
13791.56 575
13792.67 548
13793.78 532
13794.89 533
13796.00 552
13797.10 536
13798.21 566
13799.32 516
13800.43 563
13801.54 536
13802.65 516
13803.76 525
13804.87 511
13805.98 552
13807.09 552
13808.20 530
13809.30 499
13810.41 527
13811.52 552
13812.63 531
13813.74 524
13814.85 549
13815.96 539
13817.07 552
13818.18 524
13819.29 533
13820.40 515
13821.51 541
13822.62 521
13823.73 555
13824.84 506
13825.95 499
13827.06 525
13828.17 507
13829.28 513
13830.39 537
13831.50 505
13832.61 505
13833.72 522
13834.83 518
13835.94 518
13837.05 531
13838.16 523
13839.27 518
13840.38 497
13841.49 487
13842.60 490
13843.71 522
13844.82 526
13845.94 520
13847.05 499
13848.16 557
13849.27 559
13850.38 542
13851.49 493
13852.60 504
13853.71 492
13854.82 512
13855.93 520
13857.05 494
13858.16 535
13859.27 514
13860.38 517
13861.49 520
13862.60 507
13863.71 498
13864.83 557
13865.94 532
13867.05 499
13868.16 555
13869.27 541
13870.38 527
13871.50 526
13872.61 537
13873.72 535
13874.83 526
13875.94 549
13877.05 562
13878.17 559
13879.28 548
13880.39 520
13881.50 558
13882.62 555
13883.73 573
13884.84 592
13885.95 568
13887.06 557
13888.18 574
13889.29 596
13890.40 597
13891.51 586
13892.63 567
13893.74 577
13894.85 589
13895.97 580
13897.08 568
13898.19 598
13899.30 560
13900.42 582
13901.53 536
13902.64 562
13903.76 527
13904.87 520
13905.98 505
13907.10 493
13908.21 501
13909.32 511
13910.44 520
13911.55 482
13912.66 470
13913.78 482
13914.89 516
13916.00 497
13917.12 470
13918.23 466
13919.34 458
13920.46 474
13921.57 476
13922.68 478
13923.80 481
13924.91 505
13926.03 517
13927.14 500
13928.25 493
13929.37 484
13930.48 494
13931.60 521
13932.71 487
13933.83 475
13934.94 473
13936.05 477
13937.17 508
13938.28 469
13939.40 487
13940.51 483
13941.63 472
13942.74 456
13943.86 485
13944.97 476
13946.09 491
13947.20 446
13948.32 462
13949.43 442
13950.55 442
13951.66 451
13952.78 474
13953.89 460
13955.01 450
13956.12 468
13957.24 434
13958.35 433
13959.47 451
13960.58 490
13961.70 502
13962.81 499
13963.93 507
13965.04 467
13966.16 473
13967.27 462
13968.39 440
13969.51 448
13970.62 447
13971.74 457
13972.85 429
13973.97 475
13975.09 446
13976.20 483
13977.32 451
13978.43 448
13979.55 461
13980.67 477
13981.78 483
13982.90 470
13984.01 472
13985.13 455
13986.25 456
13987.36 470
13988.48 506
13989.60 478
13990.71 478
13991.83 479
13992.95 490
13994.06 520
13995.18 471
13996.30 471
13997.41 461
13998.53 503
13999.65 471
14000.76 485
14001.88 476
14003.00 491
14004.11 490
14005.23 475
14006.35 449
14007.47 468
14008.58 482
14009.70 480
14010.82 472
14011.94 453
14013.05 472
14014.17 492
14015.29 504
14016.41 485
14017.52 466
14018.64 504
14019.76 500
14020.88 456
14021.99 455
14023.11 493
14024.23 510
14025.35 517
14026.47 509
14027.58 485
14028.70 496
14029.82 548
14030.94 529
14032.06 492
14033.17 461
14034.29 501
14035.41 571
14036.53 514
14037.65 474
14038.77 504
14039.88 532
14041.00 529
14042.12 509
14043.24 524
14044.36 525
14045.48 549
14046.60 556
14047.72 560
14048.83 517
14049.95 546
14051.07 549
14052.19 549
14053.31 569
14054.43 564
14055.55 585
14056.67 587
14057.79 575
14058.91 579
14060.03 575
14061.14 603
14062.26 602
14063.38 582
14064.50 633
14065.62 615
14066.74 591
14067.86 650
14068.98 636
14070.10 623
14071.22 660
14072.34 670
14073.46 623
14074.58 653
14075.70 653
14076.82 664
14077.94 642
14079.06 677
14080.18 675
14081.30 689
14082.42 683
14083.54 720
14084.66 688
14085.78 720
14086.90 722
14088.02 758
14089.14 784
14090.26 757
14091.38 737
14092.50 787
14093.63 799
14094.75 806
14095.87 802
14096.99 840
14098.11 833
14099.23 783
14100.35 776
14101.47 787
14102.59 782
14103.71 741
14104.83 726
14105.96 726
14107.08 694
14108.20 660
14109.32 667
14110.44 644
14111.56 603
14112.68 593
14113.80 582
14114.93 575
14116.05 575
14117.17 581
14118.29 566
14119.41 575
14120.53 572
14121.66 527
14122.78 543
14123.90 536
14125.02 530
14126.14 523
14127.27 544
14128.39 477
14129.51 543
14130.63 520
14131.75 486
14132.88 469
14134.00 476
14135.12 519
14136.24 495
14137.37 489
14138.49 509
14139.61 517
14140.73 487
14141.86 515
14142.98 526
14144.10 499
14145.22 514
14146.35 506
14147.47 518
14148.59 475
14149.71 457
14150.84 496
14151.96 521
14153.08 498
14154.21 517
14155.33 515
14156.45 525
14157.58 511
14158.70 497
14159.82 499
14160.95 479
14162.07 489
14163.19 512
14164.32 493
14165.44 503
14166.56 483
14167.69 501
14168.81 456
14169.93 464
14171.06 433
14172.18 456
14173.31 477
14174.43 484
14175.55 480
14176.68 479
14177.80 475
14178.93 488
14180.05 496
14181.17 508
14182.30 457
14183.42 438
14184.55 459
14185.67 471
14186.79 459
14187.92 430
14189.04 456
14190.17 464
14191.29 461
14192.42 444
14193.54 469
14194.67 475
14195.79 466
14196.92 430
14198.04 439
14199.17 454
14200.29 435
14201.42 415
14202.54 464
14203.67 432
14204.79 445
14205.92 471
14207.04 435
14208.17 428
14209.29 448
14210.42 444
14211.54 440
14212.67 449
14213.79 443
14214.92 431
14216.04 417
14217.17 417
14218.29 433
14219.42 426
14220.55 415
14221.67 423
14222.80 420
14223.92 397
14225.05 402
14226.17 398
14227.30 405
14228.43 441
14229.55 437
14230.68 477
14231.81 443
14232.93 420
14234.06 440
14235.18 420
14236.31 391
14237.44 392
14238.56 386
14239.69 421
14240.82 400
14241.94 401
14243.07 370
14244.20 407
14245.32 421
14246.45 401
14247.58 402
14248.70 396
14249.83 391
14250.96 403
14252.08 428
14253.21 401
14254.34 383
14255.46 400
14256.59 426
14257.72 375
14258.85 388
14259.97 405
14261.10 409
14262.23 374
14263.35 385
14264.48 371
14265.61 381
14266.74 387
14267.86 374
14268.99 400
14270.12 354
14271.25 364
14272.38 409
14273.50 416
14274.63 369
14275.76 369
14276.89 372
14278.01 397
14279.14 381
14280.27 387
14281.40 378
14282.53 374
14283.66 356
14284.78 343
14285.91 376
14287.04 338
14288.17 377
14289.30 357
14290.43 381
14291.55 346
14292.68 361
14293.81 365
14294.94 360
14296.07 347
14297.20 341
14298.33 354
14299.45 342
14300.58 359
14301.71 351
14302.84 325
14303.97 358
14305.10 352
14306.23 376
14307.36 358
14308.49 336
14309.62 369
14310.75 350
14311.87 335
14313.00 310
14314.13 359
14315.26 351
14316.39 362
14317.52 338
14318.65 337
14319.78 333
14320.91 322
14322.04 352
14323.17 323
14324.30 330
14325.43 356
14326.56 352
14327.69 340
14328.82 365
14329.95 339
14331.08 311
14332.21 352
14333.34 341
14334.47 353
14335.60 350
14336.73 347
14337.86 346
14338.99 343
14340.12 342
14341.25 329
14342.38 312
14343.51 335
14344.64 335
14345.77 327
14346.90 318
14348.04 338
14349.17 337
14350.30 342
14351.43 301
14352.56 327
14353.69 366
14354.82 340
14355.95 351
14357.08 336
14358.21 340
14359.35 327
14360.48 344
14361.61 322
14362.74 330
14363.87 346
14365.00 355
14366.13 323
14367.26 325
14368.40 363
14369.53 355
14370.66 326
14371.79 337
14372.92 319
14374.05 353
14375.19 351
14376.32 350
14377.45 354
14378.58 353
14379.71 360
14380.85 351
14381.98 339
14383.11 347
14384.24 343
14385.37 334
14386.51 364
14387.64 357
14388.77 319
14389.90 318
14391.04 335
14392.17 357
14393.30 332
14394.43 328
14395.57 339
14396.70 359
14397.83 317
14398.96 317
14400.10 328
14401.23 325
14402.36 324
14403.50 344
14404.63 348
14405.76 329
14406.89 380
14408.03 353
14409.16 347
14410.29 339
14411.43 344
14412.56 359
14413.69 348
14414.83 327
14415.96 341
14417.09 347
14418.23 365
14419.36 367
14420.49 365
14421.63 332
14422.76 355
14423.90 346
14425.03 329
14426.16 336
14427.30 363
14428.43 376
14429.56 355
14430.70 368
14431.83 353
14432.97 354
14434.10 367
14435.24 382
14436.37 375
14437.50 368
14438.64 358
14439.77 359
14440.91 365
14442.04 365
14443.18 341
14444.31 354
14445.44 337
14446.58 354
14447.71 341
14448.85 340
14449.98 355
14451.12 342
14452.25 366
14453.39 363
14454.52 398
14455.66 361
14456.79 373
14457.93 361
14459.06 359
14460.20 366
14461.33 362
14462.47 369
14463.60 372
14464.74 375
14465.87 359
14467.01 389
14468.15 366
14469.28 368
14470.42 362
14471.55 366
14472.69 369
14473.82 398
14474.96 404
14476.09 402
14477.23 383
14478.37 383
14479.50 417
14480.64 416
14481.77 427
14482.91 388
14484.05 410
14485.18 412
14486.32 413
14487.45 416
14488.59 437
14489.73 436
14490.86 407
14492.00 433
14493.14 427
14494.27 438
14495.41 421
14496.55 435
14497.68 445
14498.82 447
14499.96 449
14501.09 440
14502.23 441
14503.37 474
14504.50 466
14505.64 452
14506.78 444
14507.91 489
14509.05 447
14510.19 474
14511.33 499
14512.46 513
14513.60 505
14514.74 489
14515.87 502
14517.01 507
14518.15 480
14519.29 507
14520.42 492
14521.56 522
14522.70 513
14523.84 490
14524.97 497
14526.11 493
14527.25 482
14528.39 467
14529.53 487
14530.66 486
14531.80 467
14532.94 436
14534.08 429
14535.22 436
14536.35 428
14537.49 423
14538.63 421
14539.77 435
14540.91 412
14542.05 416
14543.18 426
14544.32 422
14545.46 354
14546.60 377
14547.74 414
14548.88 438
14550.01 410
14551.15 413
14552.29 428
14553.43 416
14554.57 392
14555.71 389
14556.85 416
14557.99 398
14559.13 376
14560.26 401
14561.40 382
14562.54 377
14563.68 374
14564.82 384
14565.96 378
14567.10 351
14568.24 386
14569.38 385
14570.52 391
14571.66 373
14572.80 385
14573.94 393
14575.08 354
14576.22 393
14577.36 378
14578.50 370
14579.64 358
14580.78 375
14581.92 369
14583.06 386
14584.20 375
14585.34 379
14586.48 394
14587.62 386
14588.76 384
14589.90 362
14591.04 390
14592.18 390
14593.32 389
14594.46 382
14595.60 367
14596.74 381
14597.88 406
14599.02 388
14600.16 404
14601.30 387
14602.44 419
14603.58 444
14604.72 422
14605.86 403
14607.00 400
14608.15 412
14609.29 434
14610.43 382
14611.57 419
14612.71 419
14613.85 376
14614.99 392
14616.13 403
14617.27 409
14618.42 407
14619.56 418
14620.70 404
14621.84 381
14622.98 410
14624.12 479
14625.26 438
14626.41 450
14627.55 449
14628.69 434
14629.83 444
14630.97 457
14632.12 427
14633.26 480
14634.40 474
14635.54 422
14636.68 442
14637.83 418
14638.97 416
14640.11 401
14641.25 454
14642.39 433
14643.54 414
14644.68 422
14645.82 405
14646.96 395
14648.11 374
14649.25 389
14650.39 357
14651.53 355
14652.68 344
14653.82 356
14654.96 374
14656.11 347
14657.25 353
14658.39 360
14659.53 344
14660.68 355
14661.82 339
14662.96 324
14664.11 361
14665.25 323
14666.39 340
14667.54 349
14668.68 331
14669.82 331
14670.97 352
14672.11 327
14673.25 324
14674.40 342
14675.54 336
14676.68 347
14677.83 335
14678.97 340
14680.11 322
14681.26 322
14682.40 336
14683.55 346
14684.69 325
14685.83 356
14686.98 314
14688.12 296
14689.27 291
14690.41 313
14691.55 331
14692.70 305
14693.84 298
14694.99 316
14696.13 314
14697.28 316
14698.42 292
14699.56 297
14700.71 304
14701.85 294
14703.00 312
14704.14 301
14705.29 299
14706.43 302
14707.58 297
14708.72 294
14709.87 297
14711.01 278
14712.16 302
14713.30 293
14714.45 311
14715.59 304
14716.74 289
14717.88 312
14719.03 278
14720.17 305
14721.32 279
14722.46 292
14723.61 305
14724.76 276
14725.90 281
14727.05 303
14728.19 294
14729.34 308
14730.48 275
14731.63 302
14732.77 301
14733.92 289
14735.07 292
14736.21 305
14737.36 280
14738.50 294
14739.65 300
14740.80 272
14741.94 287
14743.09 289
14744.24 303
14745.38 285
14746.53 290
14747.67 276
14748.82 312
14749.97 314
14751.11 268
14752.26 306
14753.41 306
14754.55 293
14755.70 261
14756.85 257
14757.99 273
14759.14 273
14760.29 302
14761.43 293
14762.58 252
14763.73 288
14764.88 278
14766.02 264
14767.17 259
14768.32 269
14769.46 301
14770.61 277
14771.76 278
14772.91 285
14774.05 276
14775.20 290
14776.35 255
14777.50 292
14778.64 285
14779.79 284
14780.94 273
14782.09 276
14783.23 289
14784.38 289
14785.53 283
14786.68 295
14787.83 260
14788.97 247
14790.12 251
14791.27 260
14792.42 264
14793.57 250
14794.71 257
14795.86 270
14797.01 260
14798.16 252
14799.31 248
14800.46 266
14801.60 268
14802.75 242
14803.90 281
14805.05 285
14806.20 280
14807.35 264
14808.50 261
14809.64 249
14810.79 233
14811.94 253
14813.09 262
14814.24 261
14815.39 237
14816.54 265
14817.69 239
14818.84 233
14819.99 251
14821.14 278
14822.28 247
14823.43 260
14824.58 250
14825.73 250
14826.88 249
14828.03 238
14829.18 254
14830.33 244
14831.48 230
14832.63 254
14833.78 232
14834.93 224
14836.08 231
14837.23 255
14838.38 260
14839.53 239
14840.68 216
14841.83 230
14842.98 265
14844.13 233
14845.28 246
14846.43 252
14847.58 238
14848.73 263
14849.88 256
14851.03 242
14852.18 250
14853.33 260
14854.48 234
14855.63 260
14856.78 253
14857.93 264
14859.08 240
14860.24 231
14861.39 236
14862.54 253
14863.69 279
14864.84 258
14865.99 267
14867.14 228
14868.29 235
14869.44 236
14870.59 264
14871.75 262
14872.90 257
14874.05 233
14875.20 221
14876.35 244
14877.50 263
14878.65 253
14879.81 233
14880.96 243
14882.11 248
14883.26 260
14884.41 251
14885.56 260
14886.71 237
14887.87 256
14889.02 238
14890.17 261
14891.32 249
14892.47 253
14893.63 246
14894.78 250
14895.93 249
14897.08 246
14898.24 267
14899.39 237
14900.54 235
14901.69 228
14902.84 248
14904.00 237
14905.15 243
14906.30 262
14907.45 265
14908.61 231
14909.76 259
14910.91 253
14912.07 253
14913.22 250
14914.37 239
14915.52 254
14916.68 244
14917.83 236
14918.98 239
14920.14 237
14921.29 266
14922.44 245
14923.60 253
14924.75 263
14925.90 259
14927.06 260
14928.21 246
14929.36 255
14930.52 249
14931.67 234
14932.82 254
14933.98 266
14935.13 256
14936.28 270
14937.44 245
14938.59 244
14939.74 247
14940.90 260
14942.05 265
14943.21 248
14944.36 273
14945.51 270
14946.67 253
14947.82 256
14948.98 253
14950.13 229
14951.29 244
14952.44 249
14953.59 251
14954.75 255
14955.90 261
14957.06 266
14958.21 239
14959.37 257
14960.52 230
14961.68 265
14962.83 243
14963.99 288
14965.14 235
14966.29 232
14967.45 234
14968.60 250
14969.76 240
14970.91 237
14972.07 238
14973.22 233
14974.38 238
14975.54 239
14976.69 242
14977.85 246
14979.00 234
14980.16 256
14981.31 259
14982.47 242
14983.62 231
14984.78 248
14985.93 229
14987.09 226
14988.25 247
14989.40 254
14990.56 257
14991.71 243
14992.87 269
14994.02 258
14995.18 216
14996.34 255
14997.49 229
14998.65 239
14999.80 244
15000.96 242
15002.12 244
15003.27 234
15004.43 243
15005.59 245
15006.74 261
15007.90 250
15009.06 248
15010.21 225
15011.37 234
15012.53 235
15013.68 247
15014.84 256
15016.00 235
15017.15 222
15018.31 242
15019.47 251
15020.62 255
15021.78 230
15022.94 229
15024.09 258
15025.25 251
15026.41 234
15027.57 230
15028.72 231
15029.88 222
15031.04 248
15032.19 227
15033.35 229
15034.51 228
15035.67 251
15036.82 216
15037.98 243
15039.14 231
15040.30 225
15041.46 236
15042.61 225
15043.77 224
15044.93 233
15046.09 250
15047.25 231
15048.40 246
15049.56 242
15050.72 226
15051.88 220
15053.04 234
15054.19 211
15055.35 233
15056.51 236
15057.67 254
15058.83 217
15059.99 227
15061.14 242
15062.30 227
15063.46 211
15064.62 225
15065.78 240
15066.94 244
15068.10 246
15069.26 247
15070.41 229
15071.57 223
15072.73 226
15073.89 219
15075.05 242
15076.21 197
15077.37 240
15078.53 242
15079.69 231
15080.85 252
15082.00 226
15083.16 237
15084.32 234
15085.48 230
15086.64 235
15087.80 248
15088.96 233
15090.12 233
15091.28 238
15092.44 239
15093.60 238
15094.76 236
15095.92 240
15097.08 255
15098.24 240
15099.40 223
15100.56 235
15101.72 237
15102.88 224
15104.04 219
15105.20 261
15106.36 253
15107.52 253
15108.68 222
15109.84 234
15111.00 212
15112.16 231
15113.32 245
15114.48 263
15115.64 234
15116.80 236
15117.97 247
15119.13 243
15120.29 220
15121.45 238
15122.61 235
15123.77 239
15124.93 259
15126.09 242
15127.25 261
15128.41 255
15129.57 235
15130.74 224
15131.90 249
15133.06 251
15134.22 226
15135.38 254
15136.54 259
15137.70 243
15138.87 248
15140.03 242
15141.19 259
15142.35 252
15143.51 238
15144.67 240
15145.84 235
15147.00 230
15148.16 235
15149.32 257
15150.48 244
15151.65 255
15152.81 270
15153.97 250
15155.13 249
15156.29 258
15157.46 252
15158.62 247
15159.78 246
15160.94 252
15162.10 268
15163.27 244
15164.43 253
15165.59 258
15166.75 253
15167.92 248
15169.08 260
15170.24 264
15171.41 271
15172.57 284
15173.73 250
15174.89 249
15176.06 231
15177.22 270
15178.38 258
15179.55 253
15180.71 250
15181.87 288
15183.04 260
15184.20 281
15185.36 264
15186.53 262
15187.69 279
15188.85 252
15190.02 285
15191.18 265
15192.34 259
15193.51 235
15194.67 249
15195.83 253
15197.00 282
15198.16 250
15199.32 271
15200.49 264
15201.65 276
15202.82 279
15203.98 322
15205.14 317
15206.31 298
15207.47 278
15208.64 275
15209.80 282
15210.97 282
15212.13 309
15213.29 288
15214.46 329
15215.62 298
15216.79 327
15217.95 315
15219.12 326
15220.28 315
15221.45 305
15222.61 328
15223.78 316
15224.94 305
15226.10 307
15227.27 331
15228.43 324
15229.60 312
15230.76 308
15231.93 318
15233.09 316
15234.26 346
15235.43 323
15236.59 296
15237.76 293
15238.92 296
15240.09 299
15241.25 311
15242.42 285
15243.58 303
15244.75 290
15245.91 269
15247.08 286
15248.25 266
15249.41 284
15250.58 264
15251.74 274
15252.91 290
15254.07 260
15255.24 275
15256.41 279
15257.57 272
15258.74 271
15259.90 259
15261.07 259
15262.24 266
15263.40 253
15264.57 249
15265.74 256
15266.90 260
15268.07 246
15269.24 274
15270.40 236
15271.57 264
15272.73 245
15273.90 262
15275.07 258
15276.23 263
15277.40 269
15278.57 248
15279.74 253
15280.90 242
15282.07 277
15283.24 259
15284.40 272
15285.57 277
15286.74 249
15287.90 265
15289.07 267
15290.24 254
15291.41 272
15292.57 252
15293.74 269
15294.91 259
15296.08 256
15297.24 251
15298.41 232
15299.58 251
15300.75 249
15301.91 245
15303.08 255
15304.25 269
15305.42 248
15306.59 251
15307.75 250
15308.92 252
15310.09 243
15311.26 256
15312.43 251
15313.59 264
15314.76 241
15315.93 267
15317.10 240
15318.27 264
15319.44 232
15320.60 245
15321.77 269
15322.94 250
15324.11 238
15325.28 248
15326.45 258
15327.62 264
15328.79 257
15329.95 256
15331.12 275
15332.29 241
15333.46 261
15334.63 252
15335.80 258
15336.97 250
15338.14 239
15339.31 254
15340.48 244
15341.64 243
15342.81 258
15343.98 265
15345.15 230
15346.32 273
15347.49 254
15348.66 244
15349.83 244
15351.00 271
15352.17 259
15353.34 269
15354.51 249
15355.68 250
15356.85 267
15358.02 274
15359.19 263
15360.36 290
15361.53 257
15362.70 250
15363.87 244
15365.04 256
15366.21 304
15367.38 277
15368.55 277
15369.72 288
15370.89 280
15372.06 281
15373.23 267
15374.40 289
15375.57 266
15376.74 285
15377.91 286
15379.08 292
15380.25 273
15381.43 275
15382.60 268
15383.77 310
15384.94 297
15386.11 293
15387.28 278
15388.45 293
15389.62 306
15390.79 267
15391.96 289
15393.14 255
15394.31 289
15395.48 285
15396.65 287
15397.82 273
15398.99 293
15400.16 272
15401.34 277
15402.51 268
15403.68 305
15404.85 300
15406.02 276
15407.19 237
15408.37 293
15409.54 255
15410.71 259
15411.88 240
15413.05 257
15414.23 263
15415.40 257
15416.57 254
15417.74 246
15418.91 278
15420.09 264
15421.26 277
15422.43 249
15423.60 258
15424.78 251
15425.95 239
15427.12 240
15428.29 238
15429.47 255
15430.64 224
15431.81 237
15432.98 232
15434.16 235
15435.33 218
15436.50 240
15437.67 261
15438.85 265
15440.02 249
15441.19 246
15442.37 243
15443.54 251
15444.71 254
15445.89 232
15447.06 222
15448.23 243
15449.41 250
15450.58 242
15451.75 246
15452.93 248
15454.10 232
15455.27 238
15456.45 259
15457.62 243
15458.79 248
15459.97 248
15461.14 246
15462.32 247
15463.49 242
15464.66 238
15465.84 241
15467.01 255
15468.19 228
15469.36 246
15470.53 225
15471.71 231
15472.88 252
15474.06 250
15475.23 251
15476.41 245
15477.58 240
15478.75 258
15479.93 233
15481.10 243
15482.28 239
15483.45 253
15484.63 245
15485.80 246
15486.98 245
15488.15 254
15489.33 245
15490.50 242
15491.68 260
15492.85 235
15494.03 254
15495.20 227
15496.38 266
15497.55 263
15498.73 233
15499.90 233
15501.08 259
15502.25 236
15503.43 261
15504.60 274
15505.78 241
15506.96 249
15508.13 246
15509.31 250
15510.48 255
15511.66 252
15512.83 248
15514.01 273
15515.19 272
15516.36 249
15517.54 238
15518.71 269
15519.89 252
15521.07 236
15522.24 246
15523.42 285
15524.59 246
15525.77 257
15526.95 265
15528.12 243
15529.30 225
15530.48 235
15531.65 279
15532.83 240
15534.01 244
15535.18 252
15536.36 241
15537.54 228
15538.71 238
15539.89 248
15541.07 262
15542.24 257
15543.42 263
15544.60 264
15545.77 273
15546.95 288
15548.13 253
15549.30 257
15550.48 235
15551.66 254
15552.84 259
15554.01 285
15555.19 291
15556.37 269
15557.55 279
15558.72 288
15559.90 254
15561.08 264
15562.26 247
15563.43 289
15564.61 300
15565.79 250
15566.97 274
15568.14 283
15569.32 269
15570.50 261
15571.68 246
15572.86 284
15574.03 291
15575.21 288
15576.39 287
15577.57 297
15578.75 292
15579.93 285
15581.10 299
15582.28 281
15583.46 295
15584.64 299
15585.82 284
15587.00 317
15588.18 299
15589.35 344
15590.53 304
15591.71 317
15592.89 296
15594.07 297
15595.25 306
15596.43 301
15597.61 316
15598.78 326
15599.96 312
15601.14 313
15602.32 345
15603.50 311
15604.68 345
15605.86 374
15607.04 329
15608.22 326
15609.40 327
15610.58 331
15611.76 336
15612.94 340
15614.12 318
15615.30 326
15616.48 335
15617.66 355
15618.84 323
15620.01 321
15621.19 330
15622.37 349
15623.55 338
15624.73 330
15625.91 344
15627.09 361
15628.27 366
15629.46 348
15630.64 361
15631.82 357
15633.00 361
15634.18 362
15635.36 334
15636.54 381
15637.72 351
15638.90 346
15640.08 370
15641.26 384
15642.44 369
15643.62 360
15644.80 382
15645.98 358
15647.16 384
15648.34 394
15649.52 381
15650.71 337
15651.89 377
15653.07 358
15654.25 390
15655.43 386
15656.61 361
15657.79 370
15658.97 379
15660.16 381
15661.34 360
15662.52 350
15663.70 371
15664.88 371
15666.06 333
15667.24 353
15668.43 385
15669.61 407
15670.79 378
15671.97 350
15673.15 325
15674.33 353
15675.52 358
15676.70 344
15677.88 363
15679.06 348
15680.24 359
15681.43 349
15682.61 352
15683.79 342
15684.97 384
15686.16 374
15687.34 349
15688.52 349
15689.70 343
15690.89 365
15692.07 357
15693.25 351
15694.43 357
15695.62 347
15696.80 342
15697.98 337
15699.16 336
15700.35 361
15701.53 366
15702.71 343
15703.90 323
15705.08 360
15706.26 365
15707.45 371
15708.63 363
15709.81 371
15711.00 362
15712.18 354
15713.36 368
15714.55 363
15715.73 392
15716.91 380
15718.10 379
15719.28 363
15720.46 372
15721.65 383
15722.83 374
15724.01 365
15725.20 373
15726.38 360
15727.57 388
15728.75 401
15729.93 372
15731.12 380
15732.30 370
15733.49 387
15734.67 383
15735.85 359
15737.04 385
15738.22 396
15739.41 389
15740.59 416
15741.78 403
15742.96 425
15744.14 379
15745.33 404
15746.51 384
15747.70 416
15748.88 422
15750.07 390
15751.25 405
15752.44 390
15753.62 412
15754.81 394
15755.99 413
15757.18 403
15758.36 400
15759.55 371
15760.73 385
15761.92 380
15763.10 387
15764.29 364
15765.47 370
15766.66 371
15767.84 357
15769.03 350
15770.21 378
15771.40 351
15772.59 374
15773.77 350
15774.96 333
15776.14 345
15777.33 357
15778.51 335
15779.70 334
15780.89 332
15782.07 345
15783.26 349
15784.44 334
15785.63 343
15786.82 343
15788.00 342
15789.19 346
15790.37 306
15791.56 309
15792.75 340
15793.93 336
15795.12 326
15796.31 313
15797.49 317
15798.68 334
15799.87 319
15801.05 315
15802.24 308
15803.43 298
15804.61 344
15805.80 330
15806.99 312
15808.17 306
15809.36 309
15810.55 304
15811.73 330
15812.92 310
15814.11 290
15815.30 287
15816.48 293
15817.67 298
15818.86 315
15820.05 315
15821.23 320
15822.42 292
15823.61 292
15824.80 281
15825.98 318
15827.17 315
15828.36 318
15829.55 294
15830.73 329
15831.92 312
15833.11 297
15834.30 322
15835.49 329
15836.67 315
15837.86 307
15839.05 320
15840.24 303
15841.43 301
15842.61 297
15843.80 292
15844.99 298
15846.18 326
15847.37 320
15848.56 308
15849.74 310
15850.93 329
15852.12 327
15853.31 329
15854.50 327
15855.69 330
15856.88 332
15858.06 324
15859.25 325
15860.44 314
15861.63 325
15862.82 337
15864.01 322
15865.20 326
15866.39 333
15867.58 356
15868.77 341
15869.95 345
15871.14 326
15872.33 342
15873.52 304
15874.71 348
15875.90 311
15877.09 344
15878.28 317
15879.47 320
15880.66 357
15881.85 353
15883.04 346
15884.23 333
15885.42 328
15886.61 337
15887.80 345
15888.99 343
15890.18 366
15891.37 358
15892.56 351
15893.75 349
15894.94 359
15896.13 349
15897.32 354
15898.51 347
15899.70 375
15900.89 371
15902.08 361
15903.27 326
15904.46 345
15905.65 354
15906.84 369
15908.03 397
15909.22 350
15910.42 354
15911.61 361
15912.80 390
15913.99 375
15915.18 381
15916.37 370
15917.56 398
15918.75 376
15919.94 362
15921.13 364
15922.32 359
15923.52 347
15924.71 372
15925.90 368
15927.09 362
15928.28 355
15929.47 373
15930.66 369
15931.86 360
15933.05 359
15934.24 356
15935.43 336
15936.62 337
15937.81 321
15939.01 325
15940.20 301
15941.39 331
15942.58 324
15943.77 309
15944.97 303
15946.16 312
15947.35 304
15948.54 319
15949.73 274
15950.93 297
15952.12 294
15953.31 286
15954.50 280
15955.70 279
15956.89 293
15958.08 277
15959.27 287
15960.47 277
15961.66 319
15962.85 252
15964.04 274
15965.24 298
15966.43 271
15967.62 248
15968.82 249
15970.01 245
15971.20 281
15972.40 270
15973.59 282
15974.78 243
15975.97 262
15977.17 260
15978.36 256
15979.55 263
15980.75 238
15981.94 252
15983.13 274
15984.33 238
15985.52 231
15986.72 268
15987.91 264
15989.10 256
15990.30 242
15991.49 268
15992.68 242
15993.88 257
15995.07 236
15996.27 240
15997.46 253
15998.65 236
15999.85 244
16001.04 265
16002.24 253
16003.43 226
16004.63 247
16005.82 215
16007.01 243
16008.21 236
16009.40 256
16010.60 238
16011.79 269
16012.99 264
16014.18 256
16015.38 253
16016.57 241
16017.76 247
16018.96 263
16020.15 248
16021.35 233
16022.54 257
16023.74 241
16024.93 262
16026.13 241
16027.32 248
16028.52 229
16029.72 246
16030.91 253
16032.11 218
16033.30 230
16034.50 227
16035.69 234
16036.89 247
16038.08 239
16039.28 233
16040.47 255
16041.67 240
16042.87 251
16044.06 225
16045.26 245
16046.45 248
16047.65 232
16048.84 239
16050.04 228
16051.24 233
16052.43 202
16053.63 242
16054.82 232
16056.02 247
16057.22 228
16058.41 239
16059.61 204
16060.81 225
16062.00 212
16063.20 228
16064.40 234
16065.59 224
16066.79 216
16067.99 217
16069.18 217
16070.38 209
16071.58 208
16072.77 223
16073.97 212
16075.17 200
16076.36 225
16077.56 211
16078.76 241
16079.95 221
16081.15 259
16082.35 215
16083.55 214
16084.74 198
16085.94 228
16087.14 218
16088.33 223
16089.53 215
16090.73 243
16091.93 232
16093.12 235
16094.32 237
16095.52 221
16096.72 232
16097.92 227
16099.11 208
16100.31 210
16101.51 204
16102.71 231
16103.90 231
16105.10 220
16106.30 223
16107.50 213
16108.70 227
16109.90 213
16111.09 219
16112.29 212
16113.49 205
16114.69 211
16115.89 196
16117.09 210
16118.28 206
16119.48 195
16120.68 212
16121.88 209
16123.08 206
16124.28 196
16125.48 209
16126.67 213
16127.87 222
16129.07 208
16130.27 213
16131.47 201
16132.67 205
16133.87 196
16135.07 222
16136.27 200
16137.47 190
16138.67 179
16139.86 201
16141.06 211
16142.26 208
16143.46 243
16144.66 223
16145.86 212
16147.06 179
16148.26 202
16149.46 199
16150.66 202
16151.86 203
16153.06 219
16154.26 200
16155.46 214
16156.66 209
16157.86 220
16159.06 181
16160.26 189
16161.46 195
16162.66 211
16163.86 198
16165.06 200
16166.26 200
16167.46 211
16168.66 196
16169.86 188
16171.06 223
16172.26 193
16173.46 185
16174.66 210
16175.86 215
16177.07 185
16178.27 196
16179.47 206
16180.67 198
16181.87 202
16183.07 200
16184.27 227
16185.47 197
16186.67 194
16187.87 204
16189.07 210
16190.28 203
16191.48 210
16192.68 219
16193.88 207
16195.08 198
16196.28 232
16197.48 211
16198.69 209
16199.89 204
16201.09 201
16202.29 211
16203.49 201
16204.69 202
16205.90 220
16207.10 190
16208.30 188
16209.50 208
16210.70 229
16211.91 216
16213.11 228
16214.31 217
16215.51 203
16216.71 252
16217.92 205
16219.12 208
16220.32 214
16221.52 209
16222.72 213
16223.93 205
16225.13 202
16226.33 217
16227.53 212
16228.74 221
16229.94 226
16231.14 224
16232.35 241
16233.55 215
16234.75 214
16235.95 222
16237.16 231
16238.36 233
16239.56 204
16240.77 214
16241.97 218
16243.17 237
16244.38 194
16245.58 219
16246.78 223
16247.99 212
16249.19 214
16250.39 220
16251.60 210
16252.80 219
16254.00 218
16255.21 231
16256.41 221
16257.61 219
16258.82 231
16260.02 217
16261.22 221
16262.43 220
16263.63 245
16264.84 231
16266.04 230
16267.24 241
16268.45 237
16269.65 223
16270.86 219
16272.06 209
16273.27 211
16274.47 226
16275.67 242
16276.88 227
16278.08 241
16279.29 250
16280.49 235
16281.70 222
16282.90 239
16284.11 256
16285.31 224
16286.52 243
16287.72 232
16288.92 238
16290.13 216
16291.33 248
16292.54 264
16293.74 251
16294.95 219
16296.15 238
16297.36 229
16298.57 239
16299.77 246
16300.98 248
16302.18 249
16303.39 228
16304.59 250
16305.80 227
16307.00 248
16308.21 235
16309.41 244
16310.62 239
16311.83 207
16313.03 225
16314.24 235
16315.44 212
16316.65 230
16317.85 203
16319.06 224
16320.27 210
16321.47 235
16322.68 212
16323.88 229
16325.09 229
16326.30 217
16327.50 223
16328.71 197
16329.92 214
16331.12 220
16332.33 213
16333.54 212
16334.74 194
16335.95 235
16337.16 222
16338.36 227
16339.57 197
16340.78 216
16341.98 224
16343.19 210
16344.40 197
16345.60 190
16346.81 200
16348.02 205
16349.22 208
16350.43 183
16351.64 210
16352.85 206
16354.05 195
16355.26 192
16356.47 197
16357.67 191
16358.88 197
16360.09 207
16361.30 178
16362.50 192
16363.71 198
16364.92 205
16366.13 187
16367.34 204
16368.54 191
16369.75 207
16370.96 198
16372.17 198
16373.37 185
16374.58 192
16375.79 191
16377.00 189
16378.21 185
16379.42 204
16380.62 192
16381.83 208
16383.04 207
16384.25 217
16385.46 202
16386.67 196
16387.87 199
16389.08 188
16390.29 188
16391.50 205
16392.71 196
16393.92 212
16395.13 212
16396.33 199
16397.54 190
16398.75 216
16399.96 188
16401.17 196
16402.38 206
16403.59 195
16404.80 198
16406.01 180
16407.22 198
16408.42 195
16409.63 179
16410.84 182
16412.05 188
16413.26 185
16414.47 185
16415.68 194
16416.89 180
16418.10 199
16419.31 173
16420.52 199
16421.73 195
16422.94 186
16424.15 198
16425.36 177
16426.57 185
16427.78 177
16428.99 194
16430.20 188
16431.41 200
16432.62 173
16433.83 176
16435.04 190
16436.25 182
16437.46 220
16438.67 198
16439.88 186
16441.09 179
16442.30 195
16443.51 183
16444.72 175
16445.93 207
16447.14 198
16448.36 186
16449.57 174
16450.78 174
16451.99 193
16453.20 182
16454.41 167
16455.62 193
16456.83 175
16458.04 164
16459.25 191
16460.47 184
16461.68 169
16462.89 185
16464.10 188
16465.31 163
16466.52 180
16467.73 193
16468.94 194
16470.16 186
16471.37 161
16472.58 170
16473.79 169
16475.00 203
16476.21 207
16477.43 181
16478.64 168
16479.85 161
16481.06 185
16482.27 202
16483.49 165
16484.70 160
16485.91 183
16487.12 191
16488.33 192
16489.55 176
16490.76 188
16491.97 176
16493.18 180
16494.40 190
16495.61 183
16496.82 189
16498.03 174
16499.25 182
16500.46 165
16501.67 174
16502.88 172
16504.10 174
16505.31 185
16506.52 167
16507.74 177
16508.95 170
16510.16 177
16511.37 179
16512.59 177
16513.80 185
16515.01 182
16516.23 193
16517.44 170
16518.65 182
16519.87 185
16521.08 176
16522.29 195
16523.51 193
16524.72 183
16525.93 176
16527.15 178
16528.36 167
16529.58 175
16530.79 191
16532.00 174
16533.22 163
16534.43 178
16535.64 189
16536.86 177
16538.07 163
16539.29 160
16540.50 182
16541.72 171
16542.93 180
16544.14 160
16545.36 174
16546.57 164
16547.79 171
16549.00 169
16550.22 165
16551.43 172
16552.64 192
16553.86 218
16555.07 189
16556.29 179
16557.50 175
16558.72 175
16559.93 160
16561.15 185
16562.36 181
16563.58 191
16564.79 205
16566.01 193
16567.22 177
16568.44 173
16569.65 190
16570.87 173
16572.08 184
16573.30 181
16574.51 165
16575.73 175
16576.95 195
16578.16 178
16579.38 190
16580.59 195
16581.81 207
16583.02 158
16584.24 176
16585.45 187
16586.67 193
16587.89 169
16589.10 157
16590.32 168
16591.53 171
16592.75 179
16593.97 159
16595.18 191
16596.40 174
16597.61 205
16598.83 171
16600.05 176
16601.26 161
16602.48 159
16603.70 186
16604.91 176
16606.13 162
16607.35 162
16608.56 166
16609.78 144
16611.00 179
16612.21 164
16613.43 189
16614.65 193
16615.86 178
16617.08 163
16618.30 181
16619.51 148
16620.73 156
16621.95 165
16623.17 159
16624.38 173
16625.60 177
16626.82 167
16628.03 191
16629.25 187
16630.47 195
16631.69 167
16632.90 161
16634.12 177
16635.34 181
16636.56 171
16637.77 158
16638.99 170
16640.21 178
16641.43 175
16642.65 174
16643.86 157
16645.08 178
16646.30 164
16647.52 180
16648.74 174
16649.95 146
16651.17 177
16652.39 183
16653.61 166
16654.83 150
16656.05 152
16657.26 178
16658.48 163
16659.70 141
16660.92 149
16662.14 153
16663.36 188
16664.58 171
16665.79 155
16667.01 146
16668.23 175
16669.45 166
16670.67 169
16671.89 163
16673.11 164
16674.33 168
16675.55 174
16676.76 168
16677.98 150
16679.20 170
16680.42 151
16681.64 162
16682.86 163
16684.08 157
16685.30 160
16686.52 179
16687.74 153
16688.96 165
16690.18 171
16691.40 171
16692.62 149
16693.84 152
16695.06 179
16696.28 160
16697.50 149
16698.72 140
16699.94 158
16701.16 160
16702.38 172
16703.60 153
16704.82 155
16706.04 178
16707.26 164
16708.48 158
16709.70 171
16710.92 168
16712.14 169
16713.36 154
16714.58 151
16715.80 137
16717.02 152
16718.24 173
16719.46 173
16720.68 186
16721.90 173
16723.12 170
16724.34 155
16725.57 159
16726.79 164
16728.01 177
16729.23 183
16730.45 182
16731.67 161
16732.89 141
16734.11 155
16735.33 156
16736.56 165
16737.78 151
16739.00 156
16740.22 151
16741.44 171
16742.66 186
16743.88 170
16745.11 175
16746.33 152
16747.55 160
16748.77 168
16749.99 149
16751.21 154
16752.44 153
16753.66 168
16754.88 169
16756.10 163
16757.32 167
16758.55 135
16759.77 165
16760.99 163
16762.21 168
16763.44 169
16764.66 172
16765.88 163
16767.10 164
16768.32 163
16769.55 154
16770.77 186
16771.99 168
16773.22 162
16774.44 179
16775.66 161
16776.88 152
16778.11 165
16779.33 154
16780.55 160
16781.77 181
16783.00 174
16784.22 158
16785.44 159
16786.67 162
16787.89 177
16789.11 163
16790.34 163
16791.56 169
16792.78 149
16794.01 165
16795.23 147
16796.45 178
16797.68 155
16798.90 172
16800.12 154
16801.35 178
16802.57 145
16803.80 185
16805.02 167
16806.24 159
16807.47 179
16808.69 161
16809.91 156
16811.14 171
16812.36 183
16813.59 171
16814.81 161
16816.04 172
16817.26 181
16818.48 168
16819.71 173
16820.93 188
16822.16 170
16823.38 136
16824.61 163
16825.83 168
16827.06 184
16828.28 156
16829.50 169
16830.73 162
16831.95 176
16833.18 159
16834.40 156
16835.63 180
16836.85 184
16838.08 179
16839.30 162
16840.53 193
16841.75 164
16842.98 193
16844.20 184
16845.43 170
16846.65 165
16847.88 185
16849.11 191
16850.33 161
16851.56 161
16852.78 190
16854.01 193
16855.23 194
16856.46 208
16857.68 198
16858.91 205
16860.14 175
16861.36 183
16862.59 183
16863.81 176
16865.04 174
16866.27 189
16867.49 198
16868.72 205
16869.94 189
16871.17 205
16872.40 224
16873.62 194
16874.85 200
16876.08 201
16877.30 211
16878.53 207
16879.76 201
16880.98 186
16882.21 210
16883.43 192
16884.66 205
16885.89 207
16887.12 197
16888.34 201
16889.57 182
16890.80 181
16892.02 198
16893.25 224
16894.48 195
16895.70 214
16896.93 183
16898.16 185
16899.39 179
16900.61 192
16901.84 205
16903.07 198
16904.29 181
16905.52 183
16906.75 157
16907.98 167
16909.20 166
16910.43 178
16911.66 188
16912.89 164
16914.12 175
16915.34 171
16916.57 185
16917.80 182
16919.03 187
16920.26 181
16921.48 160
16922.71 190
16923.94 168
16925.17 183
16926.40 190
16927.62 185
16928.85 186
16930.08 179
16931.31 172
16932.54 174
16933.77 187
16934.99 187
16936.22 160
16937.45 179
16938.68 158
16939.91 181
16941.14 184
16942.37 188
16943.60 178
16944.82 172
16946.05 198
16947.28 175
16948.51 178
16949.74 173
16950.97 183
16952.20 160
16953.43 161
16954.66 161
16955.89 175
16957.12 169
16958.34 163
16959.57 161
16960.80 159
16962.03 159
16963.26 178
16964.49 189
16965.72 155
16966.95 171
16968.18 159
16969.41 182
16970.64 166
16971.87 172
16973.10 171
16974.33 162
16975.56 165
16976.79 159
16978.02 170
16979.25 146
16980.48 159
16981.71 159
16982.94 173
16984.17 164
16985.40 162
16986.63 161
16987.86 180
16989.09 154
16990.32 163
16991.55 173
16992.79 160
16994.02 177
16995.25 170
16996.48 159
16997.71 160
16998.94 161
17000.17 153
17001.40 157
17002.63 138
17003.86 162
17005.09 159
17006.32 171
17007.56 145
17008.79 166
17010.02 166
17011.25 167
17012.48 165
17013.71 162
17014.94 159
17016.18 173
17017.41 190
17018.64 162
17019.87 159
17021.10 170
17022.33 139
17023.57 151
17024.80 152
17026.03 149
17027.26 147
17028.49 141
17029.72 144
17030.96 159
17032.19 171
17033.42 155
17034.65 147
17035.88 154
17037.12 167
17038.35 141
17039.58 150
17040.81 147
17042.05 164
17043.28 172
17044.51 170
17045.74 149
17046.98 155
17048.21 149
17049.44 157
17050.67 165
17051.91 156
17053.14 156
17054.37 145
17055.61 142
17056.84 143
17058.07 140
17059.30 160
17060.54 150
17061.77 154
17063.00 156
17064.24 128
17065.47 144
17066.70 153
17067.94 160
17069.17 150
17070.40 167
17071.64 159
17072.87 169
17074.10 169
17075.34 164
17076.57 155
17077.81 160
17079.04 150
17080.27 155
17081.51 133
17082.74 151
17083.97 154
17085.21 156
17086.44 164
17087.68 147
17088.91 150
17090.15 146
17091.38 141
17092.61 166
17093.85 134
17095.08 140
17096.32 132
17097.55 147
17098.79 171
17100.02 151
17101.25 145
17102.49 152
17103.72 147
17104.96 151
17106.19 175
17107.43 146
17108.66 132
17109.90 145
17111.13 169
17112.37 152
17113.60 154
17114.84 152
17116.07 141
17117.31 142
17118.54 137
17119.78 135
17121.01 136
17122.25 153
17123.48 157
17124.72 156
17125.95 149
17127.19 149
17128.43 152
17129.66 137
17130.90 137
17132.13 146
17133.37 142
17134.60 143
17135.84 150
17137.08 130
17138.31 142
17139.55 135
17140.78 149
17142.02 149
17143.26 157
17144.49 152
17145.73 151
17146.96 148
17148.20 146
17149.44 123
17150.67 145
17151.91 164
17153.15 161
17154.38 166
17155.62 146
17156.85 146
17158.09 155
17159.33 142
17160.56 151
17161.80 170
17163.04 149
17164.28 159
17165.51 138
17166.75 141
17167.99 152
17169.22 148
17170.46 142
17171.70 120
17172.93 146
17174.17 147
17175.41 132
17176.65 159
17177.88 156
17179.12 146
17180.36 146
17181.60 134
17182.83 131
17184.07 143
17185.31 133
17186.55 142
17187.78 134
17189.02 138
17190.26 142
17191.50 141
17192.73 133
17193.97 133
17195.21 148
17196.45 139
17197.69 132
17198.92 138
17200.16 146
17201.40 135
17202.64 143
17203.88 155
17205.12 141
17206.35 151
17207.59 141
17208.83 141
17210.07 137
17211.31 129
17212.55 128
17213.78 131
17215.02 129
17216.26 138
17217.50 146
17218.74 149
17219.98 139
17221.22 136
17222.46 138
17223.69 126
17224.93 150
17226.17 141
17227.41 163
17228.65 148
17229.89 149
17231.13 140
17232.37 163
17233.61 157
17234.85 155
17236.09 142
17237.33 149
17238.57 111
17239.81 150
17241.04 143
17242.28 136
17243.52 138
17244.76 146
17246.00 130
17247.24 116
17248.48 128
17249.72 149
17250.96 149
17252.20 157
17253.44 153
17254.68 153
17255.92 149
17257.16 139
17258.40 144
17259.64 126
17260.88 139
17262.12 133
17263.37 144
17264.61 129
17265.85 132
17267.09 132
17268.33 132
17269.57 128
17270.81 133
17272.05 133
17273.29 140
17274.53 135
17275.77 147
17277.01 150
17278.25 126
17279.49 142
17280.74 148
17281.98 131
17283.22 147
17284.46 129
17285.70 137
17286.94 126
17288.18 124
17289.42 132
17290.66 130
17291.91 149
17293.15 125
17294.39 116
17295.63 132
17296.87 134
17298.11 122
17299.36 145
17300.60 149
17301.84 142
17303.08 147
17304.32 124
17305.56 130
17306.81 145
17308.05 116
17309.29 126
17310.53 130
17311.77 120
17313.02 158
17314.26 144
17315.50 129
17316.74 127
17317.99 133
17319.23 141
17320.47 167
17321.71 149
17322.96 132
17324.20 142
17325.44 155
17326.68 148
17327.93 130
17329.17 152
17330.41 153
17331.65 122
17332.90 112
17334.14 120
17335.38 122
17336.63 138
17337.87 140
17339.11 129
17340.36 140
17341.60 126
17342.84 106
17344.09 121
17345.33 107
17346.57 130
17347.82 144
17349.06 122
17350.30 151
17351.55 129
17352.79 128
17354.03 121
17355.28 139
17356.52 121
17357.76 126
17359.01 150
17360.25 150
17361.50 131
17362.74 131
17363.98 131
17365.23 140
17366.47 130
17367.72 126
17368.96 145
17370.21 138
17371.45 131
17372.69 131
17373.94 141
17375.18 142
17376.43 132
17377.67 145
17378.92 152
17380.16 155
17381.41 128
17382.65 135
17383.89 120
17385.14 158
17386.38 133
17387.63 142
17388.87 127
17390.12 122
17391.36 129
17392.61 150
17393.85 135
17395.10 142
17396.34 122
17397.59 143
17398.83 131
17400.08 121
17401.33 140
17402.57 135
17403.82 161
17405.06 141
17406.31 140
17407.55 128
17408.80 132
17410.04 129
17411.29 138
17412.54 132
17413.78 139
17415.03 150
17416.27 139
17417.52 130
17418.76 120
17420.01 136
17421.26 129
17422.50 148
17423.75 131
17425.00 139
17426.24 154
17427.49 122
17428.73 125
17429.98 133
17431.23 137
17432.47 145
17433.72 154
17434.97 119
17436.21 137
17437.46 141
17438.71 121
17439.95 121
17441.20 140
17442.45 140
17443.69 139
17444.94 137
17446.19 135
17447.43 128
17448.68 133
17449.93 122
17451.18 144
17452.42 135
17453.67 140
17454.92 135
17456.16 129
17457.41 139
17458.66 148
17459.91 140
17461.15 146
17462.40 146
17463.65 134
17464.90 129
17466.14 134
17467.39 162
17468.64 133
17469.89 128
17471.14 138
17472.38 141
17473.63 123
17474.88 122
17476.13 130
17477.38 142
17478.62 141
17479.87 142
17481.12 131
17482.37 137
17483.62 133
17484.86 126
17486.11 133
17487.36 136
17488.61 156
17489.86 146
17491.11 143
17492.36 136
17493.60 122
17494.85 135
17496.10 131
17497.35 126
17498.60 128
17499.85 149
17501.10 156
17502.35 146
17503.59 126
17504.84 151
17506.09 159
17507.34 136
17508.59 139
17509.84 147
17511.09 141
17512.34 143
17513.59 137
17514.84 144
17516.09 142
17517.34 148
17518.59 148
17519.84 149
17521.09 131
17522.33 123
17523.58 147
17524.83 129
17526.08 143
17527.33 141
17528.58 154
17529.83 151
17531.08 145
17532.33 145
17533.58 142
17534.83 139
17536.08 139
17537.33 148
17538.58 152
17539.83 136
17541.09 144
17542.34 149
17543.59 137
17544.84 133
17546.09 161
17547.34 141
17548.59 131
17549.84 168
17551.09 153
17552.34 150
17553.59 150
17554.84 148
17556.09 143
17557.34 154
17558.59 142
17559.85 132
17561.10 154
17562.35 147
17563.60 143
17564.85 147
17566.10 162
17567.35 154
17568.60 161
17569.86 137
17571.11 144
17572.36 152
17573.61 146
17574.86 143
17576.11 140
17577.36 153
17578.62 140
17579.87 155
17581.12 134
17582.37 159
17583.62 163
17584.87 139
17586.13 156
17587.38 156
17588.63 149
17589.88 149
17591.13 140
17592.39 139
17593.64 152
17594.89 147
17596.14 152
17597.40 158
17598.65 169
17599.90 166
17601.15 148
17602.41 133
17603.66 148
17604.91 163
17606.16 156
17607.42 143
17608.67 139
17609.92 165
17611.17 144
17612.43 148
17613.68 159
17614.93 129
17616.19 133
17617.44 172
17618.69 154
17619.95 134
17621.20 146
17622.45 148
17623.71 151
17624.96 150
17626.21 144
17627.47 138
17628.72 150
17629.97 138
17631.23 137
17632.48 146
17633.73 148
17634.99 148
17636.24 149
17637.49 146
17638.75 137
17640.00 153
17641.26 153
17642.51 162
17643.76 131
17645.02 125
17646.27 127
17647.53 122
17648.78 142
17650.03 152
17651.29 140
17652.54 131
17653.80 161
17655.05 144
17656.31 146
17657.56 152
17658.82 151
17660.07 165
17661.32 138
17662.58 167
17663.83 142
17665.09 137
17666.34 148
17667.60 138
17668.85 131
17670.11 137
17671.36 142
17672.62 156
17673.87 139
17675.13 142
17676.38 139
17677.64 133
17678.89 143
17680.15 140
17681.40 135
17682.66 140
17683.92 148
17685.17 120
17686.43 144
17687.68 144
17688.94 137
17690.19 121
17691.45 119
17692.70 134
17693.96 164
17695.22 138
17696.47 129
17697.73 134
17698.98 143
17700.24 156
17701.50 128
17702.75 151
17704.01 134
17705.26 144
17706.52 140
17707.78 106
17709.03 144
17710.29 133
17711.55 155
17712.80 138
17714.06 136
17715.32 142
17716.57 134
17717.83 123
17719.09 111
17720.34 111
17721.60 134
17722.86 128
17724.11 135
17725.37 137
17726.63 145
17727.88 134
17729.14 135
17730.40 126
17731.65 138
17732.91 126
17734.17 147
17735.43 134
17736.68 136
17737.94 134
17739.20 124
17740.46 138
17741.71 128
17742.97 135
17744.23 123
17745.49 145
17746.74 128
17748.00 127
17749.26 126
17750.52 138
17751.77 130
17753.03 137
17754.29 129
17755.55 107
17756.81 129
17758.06 130
17759.32 131
17760.58 144
17761.84 132
17763.10 145
17764.35 116
17765.61 139
17766.87 161
17768.13 139
17769.39 143
17770.65 132
17771.91 158
17773.16 139
17774.42 114
17775.68 120
17776.94 120
17778.20 138
17779.46 138
17780.72 136
17781.98 131
17783.23 131
17784.49 139
17785.75 137
17787.01 130
17788.27 140
17789.53 119
17790.79 123
17792.05 142
17793.31 126
17794.57 139
17795.83 138
17797.09 139
17798.34 135
17799.60 122
17800.86 131
17802.12 121
17803.38 126
17804.64 134
17805.90 117
17807.16 137
17808.42 116
17809.68 123
17810.94 129
17812.20 118
17813.46 115
17814.72 130
17815.98 133
17817.24 126
17818.50 128
17819.76 116
17821.02 126
17822.28 122
17823.54 135
17824.80 119
17826.06 121
17827.33 140
17828.59 141
17829.85 120
17831.11 129
17832.37 119
17833.63 115
17834.89 120
17836.15 148
17837.41 139
17838.67 116
17839.93 120
17841.19 142
17842.45 109
17843.72 118
17844.98 130
17846.24 130
17847.50 133
17848.76 133
17850.02 116
17851.28 123
17852.54 124
17853.81 123
17855.07 144
17856.33 115
17857.59 123
17858.85 110
17860.11 143
17861.38 143
17862.64 129
17863.90 134
17865.16 129
17866.42 123
17867.68 122
17868.95 129
17870.21 116
17871.47 129
17872.73 120
17874.00 137
17875.26 122
17876.52 123
17877.78 117
17879.04 120
17880.31 139
17881.57 119
17882.83 120
17884.09 135
17885.36 125
17886.62 133
17887.88 113
17889.14 130
17890.41 143
17891.67 130
17892.93 125
17894.20 109
17895.46 125
17896.72 121
17897.98 123
17899.25 123
17900.51 127
17901.77 132
17903.04 120
17904.30 126
17905.56 122
17906.83 127
17908.09 136
17909.35 131
17910.62 124
17911.88 133
17913.14 132
17914.41 125
17915.67 113
17916.93 118
17918.20 114
17919.46 127
17920.73 140
17921.99 135
17923.25 124
17924.52 111
17925.78 131
17927.05 119
17928.31 122
17929.57 118
17930.84 120
17932.10 118
17933.37 138
17934.63 124
17935.90 138
17937.16 122
17938.42 120
17939.69 134
17940.95 116
17942.22 124
17943.48 121
17944.75 110
17946.01 114
17947.28 110
17948.54 118
17949.81 119
17951.07 104
17952.34 126
17953.60 128
17954.87 122
17956.13 124
17957.40 120
17958.66 115
17959.93 133
17961.19 126
17962.46 106
17963.72 120
17964.99 110
17966.25 116
17967.52 109
17968.78 133
17970.05 129
17971.31 121
17972.58 116
17973.85 128
17975.11 102
17976.38 120
17977.64 131
17978.91 111
17980.18 121
17981.44 113
17982.71 135
17983.97 132
17985.24 127
17986.51 115
17987.77 111
17989.04 109
17990.30 124
17991.57 116
17992.84 131
17994.10 121
17995.37 119
17996.64 120
17997.90 114
17999.17 122
18000.44 125
18001.70 128
18002.97 131
18004.24 115
18005.50 118
18006.77 123
18008.04 105
18009.30 125
18010.57 122
18011.84 124
18013.10 103
18014.37 115
18015.64 124
18016.91 119
18018.17 114
18019.44 121
18020.71 131
18021.97 124
18023.24 121
18024.51 124
18025.78 126
18027.04 125
18028.31 134
18029.58 124
18030.85 112
18032.12 113
18033.38 109
18034.65 113
18035.92 100
18037.19 126
18038.45 146
18039.72 119
18040.99 121
18042.26 121
18043.53 127
18044.80 121
18046.06 109
18047.33 145
18048.60 126
18049.87 108
18051.14 128
18052.40 126
18053.67 116
18054.94 113
18056.21 130
18057.48 120
18058.75 115
18060.02 129
18061.29 125
18062.55 123
18063.82 122
18065.09 141
18066.36 134
18067.63 94
18068.90 112
18070.17 122
18071.44 124
18072.71 117
18073.98 108
18075.24 133
18076.51 120
18077.78 130
18079.05 118
18080.32 133
18081.59 143
18082.86 127
18084.13 123
18085.40 119
18086.67 127
18087.94 118
18089.21 144
18090.48 133
18091.75 119
18093.02 126
18094.29 128
18095.56 130
18096.83 114
18098.10 142
18099.37 143
18100.64 115
18101.91 127
18103.18 127
18104.45 123
18105.72 138
18106.99 109
18108.26 121
18109.53 128
18110.80 130
18112.07 152
18113.34 137
18114.61 129
18115.88 141
18117.15 135
18118.43 124
18119.70 139
18120.97 136
18122.24 128
18123.51 135
18124.78 121
18126.05 108
18127.32 118
18128.59 136
18129.86 139
18131.14 129
18132.41 132
18133.68 127
18134.95 125
18136.22 134
18137.49 137
18138.76 122
18140.04 132
18141.31 130
18142.58 135
18143.85 124
18145.12 106
18146.39 152
18147.67 134
18148.94 130
18150.21 118
18151.48 131
18152.75 123
18154.02 123
18155.30 130
18156.57 125
18157.84 134
18159.11 128
18160.39 145
18161.66 138
18162.93 122
18164.20 116
18165.47 151
18166.75 125
18168.02 119
18169.29 116
18170.56 161
18171.84 137
18173.11 131
18174.38 134
18175.66 133
18176.93 145
18178.20 123
18179.47 140
18180.75 122
18182.02 128
18183.29 133
18184.57 139
18185.84 122
18187.11 123
18188.39 140
18189.66 144
18190.93 124
18192.21 134
18193.48 131
18194.75 124
18196.03 136
18197.30 116
18198.57 128
18199.85 130
18201.12 144
18202.39 117
18203.67 132
18204.94 119
18206.22 130
18207.49 125
18208.76 128
18210.04 133
18211.31 102
18212.59 123
18213.86 135
18215.13 122
18216.41 134
18217.68 121
18218.96 105
18220.23 111
18221.51 144
18222.78 142
18224.05 129
18225.33 133
18226.60 124
18227.88 124
18229.15 112
18230.43 147
18231.70 116
18232.98 118
18234.25 108
18235.53 118
18236.80 124
18238.08 115
18239.35 131
18240.63 124
18241.90 153
18243.18 150
18244.45 131
18245.73 138
18247.00 157
18248.28 123
18249.55 133
18250.83 123
18252.10 134
18253.38 128
18254.65 144
18255.93 129
18257.21 136
18258.48 125
18259.76 115
18261.03 141
18262.31 132
18263.58 129
18264.86 133
18266.14 119
18267.41 126
18268.69 128
18269.96 126
18271.24 127
18272.52 127
18273.79 134
18275.07 142
18276.35 131
18277.62 135
18278.90 122
18280.17 126
18281.45 121
18282.73 118
18284.00 121
18285.28 137
18286.56 111
18287.83 123
18289.11 125
18290.39 120
18291.66 124
18292.94 126
18294.22 144
18295.50 134
18296.77 121
18298.05 139
18299.33 140
18300.60 101
18301.88 124
18303.16 133
18304.43 135
18305.71 114
18306.99 129
18308.27 135
18309.54 132
18310.82 109
18312.10 130
18313.38 114
18314.65 113
18315.93 108
18317.21 140
18318.49 140
18319.77 113
18321.04 129
18322.32 119
18323.60 126
18324.88 104
18326.16 126
18327.43 143
18328.71 135
18329.99 114
18331.27 118
18332.55 129
18333.82 116
18335.10 121
18336.38 120
18337.66 132
18338.94 114
18340.22 125
18341.50 129
18342.77 118
18344.05 114
18345.33 108
18346.61 125
18347.89 99
18349.17 105
18350.45 128
18351.73 125
18353.00 122
18354.28 123
18355.56 126
18356.84 138
18358.12 141
18359.40 127
18360.68 128
18361.96 124
18363.24 114
18364.52 113
18365.80 116
18367.08 128
18368.36 119
18369.64 117
18370.91 118
18372.19 125
18373.47 115
18374.75 130
18376.03 114
18377.31 120
18378.59 118
18379.87 115
18381.15 123
18382.43 117
18383.71 118
18384.99 108
18386.27 118
18387.55 121
18388.83 119
18390.11 125
18391.39 125
18392.67 113
18393.95 119
18395.24 137
18396.52 100
18397.80 118
18399.08 131
18400.36 129
18401.64 112
18402.92 115
18404.20 116
18405.48 126
18406.76 125
18408.04 108
18409.32 124
18410.60 124
18411.89 117
18413.17 126
18414.45 107
18415.73 114
18417.01 128
18418.29 134
18419.57 136
18420.85 128
18422.13 128
18423.42 119
18424.70 118
18425.98 126
18427.26 123
18428.54 122
18429.82 138
18431.11 124
18432.39 118
18433.67 122
18434.95 133
18436.23 111
18437.51 119
18438.80 131
18440.08 122
18441.36 117
18442.64 115
18443.93 116
18445.21 111
18446.49 118
18447.77 130
18449.05 150
18450.34 115
18451.62 127
18452.90 131
18454.18 124
18455.47 114
18456.75 127
18458.03 130
18459.31 112
18460.60 118
18461.88 112
18463.16 118
18464.45 106
18465.73 123
18467.01 117
18468.29 114
18469.58 145
18470.86 129
18472.14 103
18473.43 134
18474.71 139
18475.99 119
18477.28 109
18478.56 117
18479.84 125
18481.13 128
18482.41 119
18483.69 104
18484.98 120
18486.26 117
18487.54 133
18488.83 116
18490.11 126
18491.40 115
18492.68 134
18493.96 125
18495.25 133
18496.53 126
18497.81 120
18499.10 129
18500.38 116
18501.67 100
18502.95 119
18504.24 132
18505.52 113
18506.80 113
18508.09 126
18509.37 141
18510.66 128
18511.94 134
18513.23 132
18514.51 128
18515.80 120
18517.08 123
18518.37 130
18519.65 122
18520.93 118
18522.22 117
18523.50 128
18524.79 122
18526.07 130
18527.36 130
18528.64 147
18529.93 127
18531.21 123
18532.50 139
18533.79 143
18535.07 137
18536.36 117
18537.64 140
18538.93 135
18540.21 142
18541.50 134
18542.78 122
18544.07 132
18545.35 121
18546.64 113
18547.93 127
18549.21 122
18550.50 123
18551.78 122
18553.07 128
18554.36 136
18555.64 125
18556.93 118
18558.21 114
18559.50 115
18560.79 133
18562.07 134
18563.36 132
18564.64 129
18565.93 125
18567.22 137
18568.50 139
18569.79 147
18571.08 142
18572.36 132
18573.65 125
18574.94 132
18576.22 129
18577.51 148
18578.80 144
18580.08 128
18581.37 165
18582.66 134
18583.95 157
18585.23 140
18586.52 136
18587.81 148
18589.09 141
18590.38 136
18591.67 116
18592.96 164
18594.24 130
18595.53 142
18596.82 149
18598.11 145
18599.39 133
18600.68 137
18601.97 113
18603.26 141
18604.54 131
18605.83 133
18607.12 141
18608.41 140
18609.69 156
18610.98 131
18612.27 130
18613.56 132
18614.85 128
18616.13 142
18617.42 145
18618.71 132
18620.00 134
18621.29 129
18622.58 132
18623.86 137
18625.15 137
18626.44 138
18627.73 142
18629.02 132
18630.31 131
18631.60 108
18632.88 144
18634.17 137
18635.46 134
18636.75 131
18638.04 126
18639.33 125
18640.62 129
18641.91 121
18643.20 122
18644.48 123
18645.77 140
18647.06 126
18648.35 123
18649.64 114
18650.93 115
18652.22 140
18653.51 113
18654.80 137
18656.09 103
18657.38 109
18658.67 136
18659.96 129
18661.25 128
18662.54 123
18663.83 125
18665.12 103
18666.41 114
18667.70 125
18668.99 124
18670.28 119
18671.57 126
18672.86 136
18674.15 118
18675.44 128
18676.73 133
18678.02 148
18679.31 106
18680.60 118
18681.89 131
18683.18 124
18684.47 131
18685.76 118
18687.05 139
18688.34 119
18689.63 124
18690.92 120
18692.21 112
18693.50 107
18694.79 117
18696.08 126
18697.38 123
18698.67 126
18699.96 131
18701.25 123
18702.54 118
18703.83 114
18705.12 133
18706.41 139
18707.70 131
18709.00 127
18710.29 128
18711.58 110
18712.87 121
18714.16 103
18715.45 118
18716.74 132
18718.04 120
18719.33 131
18720.62 124
18721.91 126
18723.20 111
18724.50 127
18725.79 113
18727.08 114
18728.37 132
18729.66 113
18730.96 130
18732.25 130
18733.54 122
18734.83 117
18736.12 130
18737.42 115
18738.71 130
18740.00 137
18741.29 117
18742.59 118
18743.88 117
18745.17 139
18746.46 117
18747.76 131
18749.05 123
18750.34 124
18751.63 114
18752.93 136
18754.22 128
18755.51 130
18756.81 129
18758.10 120
18759.39 126
18760.69 113
18761.98 138
18763.27 136
18764.56 126
18765.86 119
18767.15 126
18768.44 129
18769.74 116
18771.03 121
18772.33 120
18773.62 134
18774.91 127
18776.21 119
18777.50 115
18778.79 121
18780.09 112
18781.38 112
18782.67 115
18783.97 118
18785.26 137
18786.56 141
18787.85 125
18789.14 128
18790.44 111
18791.73 119
18793.03 119
18794.32 114
18795.62 122
18796.91 144
18798.20 149
18799.50 142
18800.79 121
18802.09 130
18803.38 109
18804.68 128
18805.97 119
18807.27 126
18808.56 126
18809.86 121
18811.15 135
18812.45 120
18813.74 123
18815.04 110
18816.33 123
18817.63 136
18818.92 127
18820.22 123
18821.51 123
18822.81 117
18824.10 125
18825.40 116
18826.69 119
18827.99 135
18829.28 153
18830.58 123
18831.87 132
18833.17 119
18834.47 118
18835.76 128
18837.06 118
18838.35 114
18839.65 124
18840.95 121
18842.24 110
18843.54 117
18844.83 109
18846.13 108
18847.43 111
18848.72 110
18850.02 103
18851.31 120
18852.61 136
18853.91 125
18855.20 117
18856.50 129
18857.80 140
18859.09 113
18860.39 103
18861.69 116
18862.98 112
18864.28 142
18865.58 119
18866.87 119
18868.17 119
18869.47 127
18870.76 129
18872.06 124
18873.36 106
18874.65 131
18875.95 120
18877.25 107
18878.54 110
18879.84 107
18881.14 102
18882.44 109
18883.73 105
18885.03 118
18886.33 113
18887.63 126
18888.92 99
18890.22 99
18891.52 119
18892.82 120
18894.11 129
18895.41 135
18896.71 101
18898.01 110
18899.31 110
18900.60 123
18901.90 114
18903.20 123
18904.50 108
18905.80 126
18907.09 108
18908.39 114
18909.69 104
18910.99 106
18912.29 106
18913.59 127
18914.88 119
18916.18 98
18917.48 116
18918.78 112
18920.08 117
18921.38 119
18922.67 126
18923.97 115
18925.27 94
18926.57 101
18927.87 106
18929.17 108
18930.47 117
18931.77 98
18933.07 121
18934.37 125
18935.66 98
18936.96 98
18938.26 100
18939.56 95
18940.86 102
18942.16 112
18943.46 101
18944.76 112
18946.06 130
18947.36 113
18948.66 113
18949.96 107
18951.26 105
18952.56 109
18953.86 102
18955.16 117
18956.46 94
18957.76 102
18959.06 103
18960.36 115
18961.66 120
18962.96 110
18964.26 111
18965.56 111
18966.86 102
18968.16 111
18969.46 105
18970.76 114
18972.06 124
18973.36 113
18974.66 110
18975.96 108
18977.26 95
18978.56 111
18979.86 115
18981.16 119
18982.46 105
18983.76 119
18985.06 131
18986.37 124
18987.67 104
18988.97 96
18990.27 103
18991.57 131
18992.87 127
18994.17 113
18995.47 117
18996.77 131
18998.07 121
18999.38 102
19000.68 117
19001.98 107
19003.28 108
19004.58 90
19005.88 102
19007.18 118
19008.49 101
19009.79 133
19011.09 103
19012.39 113
19013.69 103
19015.00 106
19016.30 122
19017.60 110
19018.90 110
19020.20 91
19021.51 118
19022.81 99
19024.11 103
19025.41 101
19026.71 103
19028.02 117
19029.32 88
19030.62 115
19031.92 95
19033.23 107
19034.53 102
19035.83 116
19037.13 110
19038.44 108
19039.74 113
19041.04 101
19042.34 98
19043.65 101
19044.95 108
19046.25 106
19047.56 120
19048.86 97
19050.16 111
19051.47 112
19052.77 117
19054.07 103
19055.37 111
19056.68 113
19057.98 113
19059.28 97
19060.59 109
19061.89 99
19063.20 101
19064.50 115
19065.80 116
19067.11 129
19068.41 115
19069.71 120
19071.02 117
19072.32 98
19073.62 118
19074.93 108
19076.23 100
19077.54 118
19078.84 108
19080.14 110
19081.45 118
19082.75 122
19084.06 117
19085.36 100
19086.67 112
19087.97 100
19089.27 101
19090.58 96
19091.88 99
19093.19 117
19094.49 128
19095.80 126
19097.10 118
19098.41 107
19099.71 109
19101.02 102
19102.32 92
19103.63 115
19104.93 121
19106.24 111
19107.54 110
19108.85 111
19110.15 108
19111.46 121
19112.76 122
19114.07 106
19115.37 102
19116.68 135
19117.98 111
19119.29 109
19120.59 119
19121.90 105
19123.20 111
19124.51 97
19125.82 103
19127.12 106
19128.43 101
19129.73 108
19131.04 116
19132.34 109
19133.65 99
19134.96 115
19136.26 112
19137.57 112
19138.87 119
19140.18 121
19141.49 127
19142.79 107
19144.10 112
19145.41 104
19146.71 97
19148.02 119
19149.32 112
19150.63 112
19151.94 130
19153.24 119
19154.55 105
19155.86 92
19157.16 101
19158.47 114
19159.78 95
19161.08 111
19162.39 116
19163.70 119
19165.01 120
19166.31 113
19167.62 103
19168.93 100
19170.23 97
19171.54 109
19172.85 115
19174.16 113
19175.46 104
19176.77 113
19178.08 96
19179.39 96
19180.69 124
19182.00 109
19183.31 114
19184.62 101
19185.92 90
19187.23 99
19188.54 95
19189.85 101
19191.15 100
19192.46 103
19193.77 111
19195.08 106
19196.39 96
19197.69 107
19199.00 104
19200.31 103
19201.62 105
19202.93 103
19204.24 108
19205.54 102
19206.85 109
19208.16 129
19209.47 112
19210.78 100
19212.09 102
19213.40 104
19214.70 87
19216.01 88
19217.32 101
19218.63 116
19219.94 105
19221.25 108
19222.56 112
19223.87 99
19225.18 97
19226.48 112
19227.79 109
19229.10 98
19230.41 107
19231.72 105
19233.03 103
19234.34 93
19235.65 111
19236.96 96
19238.27 102
19239.58 97
19240.89 100
19242.20 101
19243.51 119
19244.82 105
19246.13 103
19247.44 92
19248.75 101
19250.06 104
19251.37 111
19252.67 108
19253.98 112
19255.30 106
19256.61 85
19257.92 99
19259.23 103
19260.54 85
19261.85 104
19263.16 125
19264.47 105
19265.78 126
19267.09 103
19268.40 112
19269.71 103
19271.02 97
19272.33 119
19273.64 114
19274.95 104
19276.26 111
19277.57 89
19278.88 118
19280.19 115
19281.51 90
19282.82 95
19284.13 112
19285.44 109
19286.75 110
19288.06 120
19289.37 110
19290.68 109
19291.99 120
19293.31 110
19294.62 112
19295.93 100
19297.24 107
19298.55 108
19299.86 107
19301.18 114
19302.49 114
19303.80 112
19305.11 104
19306.42 101
19307.73 105
19309.05 107
19310.36 111
19311.67 114
19312.98 98
19314.29 122
19315.61 95
19316.92 121
19318.23 92
19319.54 89
19320.85 112
19322.17 112
19323.48 113
19324.79 123
19326.10 120
19327.42 91
19328.73 96
19330.04 99
19331.35 125
19332.67 115
19333.98 115
19335.29 110
19336.61 119
19337.92 113
19339.23 114
19340.54 104
19341.86 108
19343.17 119
19344.48 102
19345.80 110
19347.11 111
19348.42 112
19349.74 109
19351.05 126
19352.36 92
19353.68 114
19354.99 109
19356.30 114
19357.62 92
19358.93 94
19360.24 109
19361.56 101
19362.87 100
19364.19 95
19365.50 110
19366.81 97
19368.13 102
19369.44 105
19370.75 101
19372.07 102
19373.38 125
19374.70 111
19376.01 114
19377.33 104
19378.64 96
19379.95 93
19381.27 105
19382.58 117
19383.90 110
19385.21 115
19386.53 123
19387.84 96
19389.16 112
19390.47 100
19391.78 112
19393.10 106
19394.41 105
19395.73 121
19397.04 105
19398.36 115
19399.67 98
19400.99 106
19402.30 104
19403.62 112
19404.93 121
19406.25 111
19407.56 126
19408.88 106
19410.20 119
19411.51 91
19412.83 111
19414.14 102
19415.46 115
19416.77 115
19418.09 116
19419.40 101
19420.72 115
19422.03 111
19423.35 110
19424.67 107
19425.98 118
19427.30 100
19428.61 113
19429.93 101
19431.25 98
19432.56 110
19433.88 95
19435.19 128
19436.51 92
19437.83 109
19439.14 87
19440.46 104
19441.78 102
19443.09 92
19444.41 96
19445.73 103
19447.04 99
19448.36 92
19449.68 100
19450.99 87
19452.31 104
19453.63 103
19454.94 107
19456.26 82
19457.58 92
19458.89 96
19460.21 117
19461.53 96
19462.84 114
19464.16 121
19465.48 101
19466.80 92
19468.11 97
19469.43 105
19470.75 103
19472.07 105
19473.38 91
19474.70 107
19476.02 98
19477.34 116
19478.65 97
19479.97 111
19481.29 95
19482.61 98
19483.92 102
19485.24 110
19486.56 116
19487.88 89
19489.20 113
19490.51 107
19491.83 101
19493.15 113
19494.47 105
19495.79 92
19497.10 106
19498.42 94
19499.74 103
19501.06 119
19502.38 105
19503.70 98
19505.02 95
19506.33 85
19507.65 87
19508.97 110
19510.29 98
19511.61 106
19512.93 100
19514.25 103
19515.57 101
19516.88 101
19518.20 110
19519.52 102
19520.84 90
19522.16 112
19523.48 86
19524.80 93
19526.12 107
19527.44 104
19528.76 117
19530.08 84
19531.40 86
19532.71 91
19534.03 109
19535.35 93
19536.67 112
19537.99 115
19539.31 106
19540.63 99
19541.95 124
19543.27 103
19544.59 111
19545.91 111
19547.23 95
19548.55 95
19549.87 98
19551.19 89
19552.51 108
19553.83 104
19555.15 86
19556.47 96
19557.79 103
19559.11 106
19560.43 105
19561.75 109
19563.08 96
19564.40 106
19565.72 112
19567.04 100
19568.36 109
19569.68 109
19571.00 109
19572.32 111
19573.64 119
19574.96 105
19576.28 103
19577.60 81
19578.92 106
19580.25 95
19581.57 90
19582.89 94
19584.21 107
19585.53 86
19586.85 99
19588.17 101
19589.49 93
19590.82 84
19592.14 86
19593.46 104
19594.78 110
19596.10 102
19597.42 77
19598.75 97
19600.07 112
19601.39 114
19602.71 96
19604.03 104
19605.35 99
19606.68 120
19608.00 116
19609.32 88
19610.64 100
19611.96 119
19613.29 90
19614.61 100
19615.93 111
19617.25 111
19618.58 106
19619.90 113
19621.22 121
19622.54 117
19623.87 120
19625.19 109
19626.51 106
19627.83 103
19629.16 96
19630.48 91
19631.80 111
19633.13 114
19634.45 124
19635.77 104
19637.09 97
19638.42 109
19639.74 90
19641.06 108
19642.39 106
19643.71 119
19645.03 124
19646.36 111
19647.68 101
19649.00 101
19650.33 90
19651.65 103
19652.97 100
19654.30 112
19655.62 107
19656.94 85
19658.27 117
19659.59 103
19660.92 100
19662.24 105
19663.56 106
19664.89 95
19666.21 97
19667.54 101
19668.86 103
19670.18 102
19671.51 101
19672.83 102
19674.16 110
19675.48 109
19676.80 97
19678.13 110
19679.45 102
19680.78 106
19682.10 89
19683.43 116
19684.75 102
19686.08 99
19687.40 98
19688.73 107
19690.05 113
19691.38 111
19692.70 116
19694.02 83
19695.35 93
19696.67 117
19698.00 94
19699.33 91
19700.65 109
19701.98 99
19703.30 116
19704.63 117
19705.95 87
19707.28 100
19708.60 90
19709.93 104
19711.25 119
19712.58 104
19713.90 97
19715.23 104
19716.56 103
19717.88 95
19719.21 83
19720.53 112
19721.86 119
19723.18 115
19724.51 100
19725.84 101
19727.16 95
19728.49 95
19729.81 111
19731.14 103
19732.47 101
19733.79 96
19735.12 93
19736.45 94
19737.77 86
19739.10 93
19740.42 97
19741.75 95
19743.08 83
19744.40 90
19745.73 103
19747.06 97
19748.38 98
19749.71 104
19751.04 105
19752.37 96
19753.69 104
19755.02 86
19756.35 115
19757.67 99
19759.00 70
19760.33 86
19761.65 104
19762.98 117
19764.31 96
19765.64 106
19766.96 82
19768.29 94
19769.62 88
19770.95 94
19772.27 85
19773.60 104
19774.93 99
19776.26 96
19777.58 99
19778.91 106
19780.24 112
19781.57 87
19782.90 93
19784.22 100
19785.55 90
19786.88 87
19788.21 101
19789.54 101
19790.86 117
19792.19 93
19793.52 108
19794.85 111
19796.18 90
19797.51 84
19798.83 103
19800.16 97
19801.49 81
19802.82 87
19804.15 95
19805.48 110
19806.81 96
19808.13 97
19809.46 95
19810.79 107
19812.12 117
19813.45 93
19814.78 102
19816.11 86
19817.44 99
19818.77 93
19820.10 121
19821.42 100
19822.75 101
19824.08 97
19825.41 90
19826.74 100
19828.07 104
19829.40 84
19830.73 102
19832.06 111
19833.39 125
19834.72 93
19836.05 92
19837.38 100
19838.71 96
19840.04 124
19841.37 91
19842.70 107
19844.03 102
19845.36 106
19846.69 96
19848.02 111
19849.35 98
19850.68 95
19852.01 104
19853.34 102
19854.67 102
19856.00 102
19857.33 90
19858.66 93
19859.99 96
19861.32 92
19862.65 101
19863.98 106
19865.31 110
19866.64 93
19867.97 97
19869.30 103
19870.64 111
19871.97 98
19873.30 103
19874.63 100
19875.96 87
19877.29 93
19878.62 104
19879.95 119
19881.28 95
19882.62 103
19883.95 94
19885.28 99
19886.61 86
19887.94 99
19889.27 90
19890.60 99
19891.94 97
19893.27 106
19894.60 104
19895.93 87
19897.26 100
19898.59 92
19899.93 90
19901.26 90
19902.59 106
19903.92 114
19905.25 113
19906.59 101
19907.92 96
19909.25 98
19910.58 100
19911.91 99
19913.25 97
19914.58 110
19915.91 110
19917.24 95
19918.58 99
19919.91 107
19921.24 89
19922.57 89
19923.91 96
19925.24 93
19926.57 91
19927.90 86
19929.24 84
19930.57 110
19931.90 109
19933.24 112
19934.57 99
19935.90 94
19937.23 96
19938.57 108
19939.90 97
19941.23 105
19942.57 118
19943.90 97
19945.23 110
19946.57 101
19947.90 105
19949.23 110
19950.57 110
19951.90 110
19953.24 82
19954.57 113
19955.90 104
19957.24 112
19958.57 112
19959.90 93
19961.24 97
19962.57 109
19963.91 101
19965.24 103
19966.57 101
19967.91 114
19969.24 114
19970.58 105
19971.91 100
19973.24 102
19974.58 102
19975.91 104
19977.25 109
19978.58 97
19979.92 118
19981.25 97
19982.59 103
19983.92 112
19985.26 112
19986.59 98
19987.92 124
19989.26 104
19990.59 95
19991.93 97
19993.26 107
19994.60 125
19995.93 106
19997.27 101
19998.60 95
19999.94 94
20001.28 94
20002.61 119
20003.95 120
20005.28 105
20006.62 95
20007.95 110
20009.29 109
20010.62 109
20011.96 106
20013.29 109
20014.63 102
20015.97 94
20017.30 96
20018.64 97
20019.97 137
20021.31 113
20022.64 108
20023.98 109
20025.32 104
20026.65 96
20027.99 103
20029.32 95
20030.66 99
20032.00 113
20033.33 118
20034.67 103
20036.01 115
20037.34 93
20038.68 112
20040.02 120
20041.35 110
20042.69 109
20044.03 94
20045.36 90
20046.70 102
20048.04 83
20049.37 100
20050.71 122
20052.05 106
20053.38 105
20054.72 119
20056.06 94
20057.39 105
20058.73 110
20060.07 100
20061.41 111
20062.74 95
20064.08 107
20065.42 105
20066.76 121
20068.09 93
20069.43 102
20070.77 105
20072.11 98
20073.44 108
20074.78 110
20076.12 102
20077.46 99
20078.79 95
20080.13 101
20081.47 97
20082.81 108
20084.15 102
20085.48 102
20086.82 87
20088.16 102
20089.50 102
20090.84 106
20092.17 105
20093.51 102
20094.85 119
20096.19 91
20097.53 98
20098.87 101
20100.20 104
20101.54 103
20102.88 111
20104.22 101
20105.56 123
20106.90 113
20108.24 105
20109.58 88
20110.91 101
20112.25 121
20113.59 115
20114.93 110
20116.27 92
20117.61 95
20118.95 100
20120.29 99
20121.63 97
20122.97 104
20124.31 106
20125.65 100
20126.98 104
20128.32 96
20129.66 91
20131.00 109
20132.34 114
20133.68 109
20135.02 112
20136.36 104
