# Supplementary material for: MALDI-TOF MS typing enables the classification of brewing yeasts of the genus Saccharomyces to major beer styles
Source: PLoS One. 2017 Aug 9;12(8):e0181694. doi: 10.1371/journal.pone.0181694 (PMC5549903; doi:10.1371/journal.pone.0181694)
Supplement: S13 File — The directory includes 90 raw files and was zipped to “.zip”; the folder has three strains with 30 spectra per strain; S1 Text explains the raw files with an example and Table 1 represents the yeast strains used within the experiment. (ZIP) [file pone.0181694.s016.zip › 37-39/30628-70487-Dias-Dias-Dias-YPG-18h-E-E_2016-09-30_1_0_C2_1.dat]

1999.98 1501
2000.40 1583
2000.82 1532
2001.24 1513
2001.66 1556
2002.09 1507
2002.51 1490
2002.93 1498
2003.35 1479
2003.78 1530
2004.20 1571
2004.62 1475
2005.04 1426
2005.47 1391
2005.89 1425
2006.31 1510
2006.73 1556
2007.16 1535
2007.58 1509
2008.00 1463
2008.42 1619
2008.85 1640
2009.27 1566
2009.69 1443
2010.12 1410
2010.54 1337
2010.96 1353
2011.39 1333
2011.81 1395
2012.23 1372
2012.66 1392
2013.08 1284
2013.50 1325
2013.93 1353
2014.35 1361
2014.77 1383
2015.20 1370
2015.62 1436
2016.04 1543
2016.47 1480
2016.89 1470
2017.31 1519
2017.74 1563
2018.16 1475
2018.59 1458
2019.01 1468
2019.43 1597
2019.86 1491
2020.28 1538
2020.71 1477
2021.13 1440
2021.55 1459
2021.98 1456
2022.40 1353
2022.83 1315
2023.25 1417
2023.68 1433
2024.10 1346
2024.52 1429
2024.95 1364
2025.37 1307
2025.80 1355
2026.22 1296
2026.65 1276
2027.07 1287
2027.50 1265
2027.92 1281
2028.35 1275
2028.77 1313
2029.20 1251
2029.62 1359
2030.05 1233
2030.47 1255
2030.90 1272
2031.32 1341
2031.75 1347
2032.17 1372
2032.60 1408
2033.02 1446
2033.45 1424
2033.88 1308
2034.30 1305
2034.73 1342
2035.15 1345
2035.58 1377
2036.00 1395
2036.43 1377
2036.86 1433
2037.28 1440
2037.71 1451
2038.13 1471
2038.56 1429
2038.98 1458
2039.41 1498
2039.84 1470
2040.26 1526
2040.69 1515
2041.12 1485
2041.54 1413
2041.97 1444
2042.39 1429
2042.82 1422
2043.25 1442
2043.67 1394
2044.10 1398
2044.53 1409
2044.95 1427
2045.38 1397
2045.81 1423
2046.23 1446
2046.66 1448
2047.09 1498
2047.51 1396
2047.94 1415
2048.37 1424
2048.80 1439
2049.22 1438
2049.65 1303
2050.08 1411
2050.50 1464
2050.93 1394
2051.36 1374
2051.79 1328
2052.21 1347
2052.64 1265
2053.07 1321
2053.50 1354
2053.92 1305
2054.35 1373
2054.78 1357
2055.21 1397
2055.63 1325
2056.06 1316
2056.49 1310
2056.92 1430
2057.35 1374
2057.77 1427
2058.20 1449
2058.63 1404
2059.06 1374
2059.49 1450
2059.92 1460
2060.34 1394
2060.77 1351
2061.20 1395
2061.63 1337
2062.06 1328
2062.49 1505
2062.91 1486
2063.34 1511
2063.77 1468
2064.20 1460
2064.63 1518
2065.06 1566
2065.49 1506
2065.91 1490
2066.34 1474
2066.77 1617
2067.20 1519
2067.63 1511
2068.06 1442
2068.49 1425
2068.92 1382
2069.35 1421
2069.78 1381
2070.21 1310
2070.63 1369
2071.06 1398
2071.49 1401
2071.92 1378
2072.35 1306
2072.78 1364
2073.21 1363
2073.64 1391
2074.07 1391
2074.50 1397
2074.93 1388
2075.36 1500
2075.79 1493
2076.22 1433
2076.65 1452
2077.08 1467
2077.51 1549
2077.94 1549
2078.37 1387
2078.80 1503
2079.23 1548
2079.66 1441
2080.09 1474
2080.52 1584
2080.95 1533
2081.38 1507
2081.81 1425
2082.24 1497
2082.67 1517
2083.10 1460
2083.54 1449
2083.97 1467
2084.40 1375
2084.83 1451
2085.26 1419
2085.69 1338
2086.12 1450
2086.55 1406
2086.98 1362
2087.41 1465
2087.84 1477
2088.28 1451
2088.71 1402
2089.14 1324
2089.57 1408
2090.00 1394
2090.43 1534
2090.86 1503
2091.29 1477
2091.73 1550
2092.16 1610
2092.59 1617
2093.02 1597
2093.45 1626
2093.88 1511
2094.32 1522
2094.75 1533
2095.18 1477
2095.61 1504
2096.04 1431
2096.48 1398
2096.91 1377
2097.34 1523
2097.77 1472
2098.20 1455
2098.64 1451
2099.07 1375
2099.50 1339
2099.93 1426
2100.37 1392
2100.80 1447
2101.23 1326
2101.66 1350
2102.10 1489
2102.53 1416
2102.96 1330
2103.39 1320
2103.83 1358
2104.26 1419
2104.69 1375
2105.13 1407
2105.56 1433
2105.99 1368
2106.42 1392
2106.86 1364
2107.29 1417
2107.72 1456
2108.16 1334
2108.59 1306
2109.02 1370
2109.46 1378
2109.89 1410
2110.32 1491
2110.76 1468
2111.19 1400
2111.62 1373
2112.06 1462
2112.49 1410
2112.92 1451
2113.36 1389
2113.79 1319
2114.23 1410
2114.66 1441
2115.09 1422
2115.53 1346
2115.96 1260
2116.40 1295
2116.83 1260
2117.26 1310
2117.70 1263
2118.13 1255
2118.57 1234
2119.00 1394
2119.44 1353
2119.87 1304
2120.30 1317
2120.74 1405
2121.17 1360
2121.61 1359
2122.04 1384
2122.48 1310
2122.91 1335
2123.35 1460
2123.78 1369
2124.22 1348
2124.65 1337
2125.09 1389
2125.52 1440
2125.96 1360
2126.39 1336
2126.83 1347
2127.26 1326
2127.70 1390
2128.13 1519
2128.57 1562
2129.00 1551
2129.44 1491
2129.87 1556
2130.31 1485
2130.74 1619
2131.18 1605
2131.62 1514
2132.05 1600
2132.49 1590
2132.92 1566
2133.36 1508
2133.79 1634
2134.23 1532
2134.67 1559
2135.10 1581
2135.54 1636
2135.97 1585
2136.41 1529
2136.85 1622
2137.28 1621
2137.72 1545
2138.16 1612
2138.59 1462
2139.03 1497
2139.46 1498
2139.90 1440
2140.34 1432
2140.77 1364
2141.21 1436
2141.65 1368
2142.08 1396
2142.52 1408
2142.96 1341
2143.39 1336
2143.83 1344
2144.27 1382
2144.70 1325
2145.14 1348
2145.58 1411
2146.02 1412
2146.45 1503
2146.89 1431
2147.33 1544
2147.76 1558
2148.20 1556
2148.64 1667
2149.08 1737
2149.51 1831
2149.95 1821
2150.39 1833
2150.83 1798
2151.26 1727
2151.70 1673
2152.14 1729
2152.58 1679
2153.01 1619
2153.45 1591
2153.89 1566
2154.33 1455
2154.77 1399
2155.20 1468
2155.64 1408
2156.08 1319
2156.52 1317
2156.96 1382
2157.40 1337
2157.83 1377
2158.27 1448
2158.71 1354
2159.15 1393
2159.59 1337
2160.03 1381
2160.46 1361
2160.90 1421
2161.34 1469
2161.78 1524
2162.22 1384
2162.66 1486
2163.10 1436
2163.54 1311
2163.97 1386
2164.41 1400
2164.85 1478
2165.29 1568
2165.73 1462
2166.17 1407
2166.61 1457
2167.05 1478
2167.49 1576
2167.93 1545
2168.37 1565
2168.80 1487
2169.24 1485
2169.68 1566
2170.12 1590
2170.56 1629
2171.00 1615
2171.44 1677
2171.88 1692
2172.32 1786
2172.76 1731
2173.20 1722
2173.64 1652
2174.08 1620
2174.52 1700
2174.96 1752
2175.40 1683
2175.84 1777
2176.28 1752
2176.72 1652
2177.16 1689
2177.60 1654
2178.04 1634
2178.48 1522
2178.92 1633
2179.36 1613
2179.80 1599
2180.24 1613
2180.69 1518
2181.13 1575
2181.57 1532
2182.01 1532
2182.45 1480
2182.89 1361
2183.33 1382
2183.77 1403
2184.21 1369
2184.65 1405
2185.09 1469
2185.53 1518
2185.98 1585
2186.42 1666
2186.86 1611
2187.30 1612
2187.74 1662
2188.18 1684
2188.62 1754
2189.07 1768
2189.51 1669
2189.95 1673
2190.39 1737
2190.83 1736
2191.27 1583
2191.71 1567
2192.16 1630
2192.60 1535
2193.04 1561
2193.48 1583
2193.92 1646
2194.37 1671
2194.81 1557
2195.25 1586
2195.69 1794
2196.13 1666
2196.58 1604
2197.02 1635
2197.46 1645
2197.90 1515
2198.35 1495
2198.79 1510
2199.23 1536
2199.67 1517
2200.12 1546
2200.56 1476
2201.00 1470
2201.44 1568
2201.89 1433
2202.33 1422
2202.77 1464
2203.21 1442
2203.66 1466
2204.10 1453
2204.54 1520
2204.99 1635
2205.43 1576
2205.87 1560
2206.32 1582
2206.76 1684
2207.20 1737
2207.65 1669
2208.09 1680
2208.53 1728
2208.98 1638
2209.42 1689
2209.86 1700
2210.31 1661
2210.75 1594
2211.19 1682
2211.64 1620
2212.08 1597
2212.53 1601
2212.97 1683
2213.41 1638
2213.86 1624
2214.30 1581
2214.74 1622
2215.19 1537
2215.63 1553
2216.08 1602
2216.52 1566
2216.97 1516
2217.41 1442
2217.85 1535
2218.30 1450
2218.74 1537
2219.19 1535
2219.63 1599
2220.08 1568
2220.52 1660
2220.97 1733
2221.41 1814
2221.86 1878
2222.30 2023
2222.74 2063
2223.19 2283
2223.63 2293
2224.08 2355
2224.52 2307
2224.97 2259
2225.41 2319
2225.86 2233
2226.30 2234
2226.75 2177
2227.20 2072
2227.64 1757
2228.09 1780
2228.53 1788
2228.98 1799
2229.42 1722
2229.87 1745
2230.31 1689
2230.76 1769
2231.20 1664
2231.65 1682
2232.10 1729
2232.54 1782
2232.99 1760
2233.43 1745
2233.88 1674
2234.33 1634
2234.77 1675
2235.22 1744
2235.66 1682
2236.11 1648
2236.56 1570
2237.00 1708
2237.45 1778
2237.90 1701
2238.34 1621
2238.79 1671
2239.23 1680
2239.68 1636
2240.13 1590
2240.57 1657
2241.02 1608
2241.47 1613
2241.91 1588
2242.36 1584
2242.81 1564
2243.25 1554
2243.70 1554
2244.15 1528
2244.60 1502
2245.04 1528
2245.49 1473
2245.94 1548
2246.38 1537
2246.83 1540
2247.28 1527
2247.73 1500
2248.17 1436
2248.62 1397
2249.07 1402
2249.52 1516
2249.96 1570
2250.41 1527
2250.86 1489
2251.31 1474
2251.75 1489
2252.20 1517
2252.65 1526
2253.10 1494
2253.54 1439
2253.99 1420
2254.44 1455
2254.89 1529
2255.34 1456
2255.79 1458
2256.23 1392
2256.68 1421
2257.13 1388
2257.58 1439
2258.03 1421
2258.47 1429
2258.92 1398
2259.37 1537
2259.82 1593
2260.27 1669
2260.72 1776
2261.17 1666
2261.61 1735
2262.06 1716
2262.51 1760
2262.96 1758
2263.41 1706
2263.86 1726
2264.31 1760
2264.76 1766
2265.21 1769
2265.65 1732
2266.10 1783
2266.55 1790
2267.00 1811
2267.45 1766
2267.90 1773
2268.35 1934
2268.80 1983
2269.25 1899
2269.70 1972
2270.15 2092
2270.60 1959
2271.05 1818
2271.50 1843
2271.95 1859
2272.40 1853
2272.85 1793
2273.30 1664
2273.75 1713
2274.20 1634
2274.65 1507
2275.10 1525
2275.55 1507
2276.00 1585
2276.45 1505
2276.90 1510
2277.35 1527
2277.80 1551
2278.25 1540
2278.70 1524
2279.15 1469
2279.60 1502
2280.05 1630
2280.50 1591
2280.95 1580
2281.40 1625
2281.85 1744
2282.30 1657
2282.75 1736
2283.20 1811
2283.66 1699
2284.11 1597
2284.56 1639
2285.01 1655
2285.46 1773
2285.91 1711
2286.36 1767
2286.81 1820
2287.26 1841
2287.72 2042
2288.17 2179
2288.62 2369
2289.07 2523
2289.52 2841
2289.97 2777
2290.42 2985
2290.88 2983
2291.33 3173
2291.78 3050
2292.23 2954
2292.68 2838
2293.13 2690
2293.59 2732
2294.04 2496
2294.49 2402
2294.94 2192
2295.39 2110
2295.85 2126
2296.30 2102
2296.75 1974
2297.20 1870
2297.65 1755
2298.11 1836
2298.56 1846
2299.01 1772
2299.46 1726
2299.92 1697
2300.37 1694
2300.82 1694
2301.27 1695
2301.73 1655
2302.18 1610
2302.63 1657
2303.09 1608
2303.54 1669
2303.99 1622
2304.44 1644
2304.90 1663
2305.35 1687
2305.80 1747
2306.26 1793
2306.71 1776
2307.16 1837
2307.62 1887
2308.07 2068
2308.52 2022
2308.98 2005
2309.43 2094
2309.88 2209
2310.34 2094
2310.79 2128
2311.24 2146
2311.70 2103
2312.15 2089
2312.60 1931
2313.06 1867
2313.51 1807
2313.97 1799
2314.42 1750
2314.87 1835
2315.33 1734
2315.78 1708
2316.24 1675
2316.69 1687
2317.14 1763
2317.60 1699
2318.05 1640
2318.51 1672
2318.96 1728
2319.42 1700
2319.87 1698
2320.32 1739
2320.78 1766
2321.23 1756
2321.69 1754
2322.14 1805
2322.60 1789
2323.05 1672
2323.51 1701
2323.96 1693
2324.42 1687
2324.87 1681
2325.33 1759
2325.78 1681
2326.24 1767
2326.69 1820
2327.15 1871
2327.60 1933
2328.06 1849
2328.51 1896
2328.97 1923
2329.42 1958
2329.88 2021
2330.33 2026
2330.79 1902
2331.25 1989
2331.70 1975
2332.16 1944
2332.61 1787
2333.07 1820
2333.52 1817
2333.98 1743
2334.44 1781
2334.89 1766
2335.35 1720
2335.80 1737
2336.26 1708
2336.72 1802
2337.17 1824
2337.63 1974
2338.08 1900
2338.54 1916
2339.00 2035
2339.45 2028
2339.91 2173
2340.37 2159
2340.82 2178
2341.28 2155
2341.74 2168
2342.19 1991
2342.65 1978
2343.11 2033
2343.56 1925
2344.02 2005
2344.48 1908
2344.93 1961
2345.39 1945
2345.85 1951
2346.30 2005
2346.76 2084
2347.22 2028
2347.67 2000
2348.13 1893
2348.59 1907
2349.05 1903
2349.50 1862
2349.96 1933
2350.42 1885
2350.88 1840
2351.33 1812
2351.79 1865
2352.25 1828
2352.71 1816
2353.16 1795
2353.62 1725
2354.08 1671
2354.54 1679
2355.00 1617
2355.45 1654
2355.91 1628
2356.37 1724
2356.83 1706
2357.29 1687
2357.74 1676
2358.20 1696
2358.66 1786
2359.12 1856
2359.58 1782
2360.04 1825
2360.49 1890
2360.95 1899
2361.41 1892
2361.87 1858
2362.33 1941
2362.79 1961
2363.24 1795
2363.70 1817
2364.16 1871
2364.62 1912
2365.08 1817
2365.54 1736
2366.00 1751
2366.46 1759
2366.92 1833
2367.37 1902
2367.83 1738
2368.29 1654
2368.75 1701
2369.21 1727
2369.67 1694
2370.13 1646
2370.59 1579
2371.05 1538
2371.51 1641
2371.97 1679
2372.43 1689
2372.89 1710
2373.35 1688
2373.81 1710
2374.27 1776
2374.73 1761
2375.19 1707
2375.65 1639
2376.11 1683
2376.57 1738
2377.03 1645
2377.49 1780
2377.95 1705
2378.41 1697
2378.87 1711
2379.33 1678
2379.79 1718
2380.25 1637
2380.71 1632
2381.17 1684
2381.63 1726
2382.09 1700
2382.55 1732
2383.01 1742
2383.47 1690
2383.93 1742
2384.39 1650
2384.85 1767
2385.31 1768
2385.77 1687
2386.24 1729
2386.70 1675
2387.16 1639
2387.62 1651
2388.08 1658
2388.54 1656
2389.00 1658
2389.46 1732
2389.92 1700
2390.39 1742
2390.85 1683
2391.31 1617
2391.77 1639
2392.23 1622
2392.69 1706
2393.15 1660
2393.62 1660
2394.08 1688
2394.54 1679
2395.00 1630
2395.46 1642
2395.92 1649
2396.39 1709
2396.85 1669
2397.31 1606
2397.77 1629
2398.23 1616
2398.70 1645
2399.16 1662
2399.62 1672
2400.08 1612
2400.55 1647
2401.01 1626
2401.47 1620
2401.93 1582
2402.39 1661
2402.86 1686
2403.32 1688
2403.78 1712
2404.24 1852
2404.71 1854
2405.17 1836
2405.63 1826
2406.10 1922
2406.56 1776
2407.02 1689
2407.48 1692
2407.95 1750
2408.41 1622
2408.87 1735
2409.34 1667
2409.80 1683
2410.26 1623
2410.73 1653
2411.19 1606
2411.65 1559
2412.12 1567
2412.58 1587
2413.04 1599
2413.51 1641
2413.97 1666
2414.43 1697
2414.90 1631
2415.36 1733
2415.83 1769
2416.29 1740
2416.75 1796
2417.22 1926
2417.68 1873
2418.14 1945
2418.61 1890
2419.07 1949
2419.54 2007
2420.00 1921
2420.47 1769
2420.93 1858
2421.39 1848
2421.86 1805
2422.32 1842
2422.79 1850
2423.25 1806
2423.72 1828
2424.18 1917
2424.64 1916
2425.11 1900
2425.57 1966
2426.04 2086
2426.50 2030
2426.97 2080
2427.43 2130
2427.90 2113
2428.36 1972
2428.83 2009
2429.29 1990
2429.76 1890
2430.22 1787
2430.69 1762
2431.15 1749
2431.62 1805
2432.08 1834
2432.55 1809
2433.02 1783
2433.48 1751
2433.95 1717
2434.41 1698
2434.88 1853
2435.34 1968
2435.81 1965
2436.27 1864
2436.74 1859
2437.21 1928
2437.67 2112
2438.14 2197
2438.60 2154
2439.07 2296
2439.54 2227
2440.00 2248
2440.47 2206
2440.93 2235
2441.40 2191
2441.87 2252
2442.33 2165
2442.80 2040
2443.27 1983
2443.73 1941
2444.20 1818
2444.66 1880
2445.13 1746
2445.60 1723
2446.06 1717
2446.53 1722
2447.00 1631
2447.46 1670
2447.93 1619
2448.40 1603
2448.87 1714
2449.33 1660
2449.80 1695
2450.27 1590
2450.73 1630
2451.20 1647
2451.67 1654
2452.13 1651
2452.60 1668
2453.07 1671
2453.54 1530
2454.00 1561
2454.47 1664
2454.94 1723
2455.41 1710
2455.87 1688
2456.34 1657
2456.81 1678
2457.28 1614
2457.74 1700
2458.21 1663
2458.68 1565
2459.15 1541
2459.62 1609
2460.08 1600
2460.55 1602
2461.02 1626
2461.49 1497
2461.96 1629
2462.42 1619
2462.89 1633
2463.36 1631
2463.83 1716
2464.30 1646
2464.77 1730
2465.23 1681
2465.70 1699
2466.17 1756
2466.64 1817
2467.11 1727
2467.58 1831
2468.05 1778
2468.52 1743
2468.98 1834
2469.45 1749
2469.92 1767
2470.39 1770
2470.86 1773
2471.33 1788
2471.80 1801
2472.27 1699
2472.74 1653
2473.21 1693
2473.67 1623
2474.14 1718
2474.61 1725
2475.08 1683
2475.55 1610
2476.02 1673
2476.49 1699
2476.96 1791
2477.43 1717
2477.90 1828
2478.37 1822
2478.84 1900
2479.31 1915
2479.78 2004
2480.25 1962
2480.72 2011
2481.19 1922
2481.66 1965
2482.13 1833
2482.60 1804
2483.07 1788
2483.54 1837
2484.01 1809
2484.48 1713
2484.95 1683
2485.42 1742
2485.89 1848
2486.36 1663
2486.83 1629
2487.30 1645
2487.77 1670
2488.24 1811
2488.72 1725
2489.19 1724
2489.66 1660
2490.13 1698
2490.60 1722
2491.07 1764
2491.54 1758
2492.01 1764
2492.48 1733
2492.95 1801
2493.42 1751
2493.90 1823
2494.37 1806
2494.84 1793
2495.31 1781
2495.78 1922
2496.25 1943
2496.72 1832
2497.20 1715
2497.67 1784
2498.14 1738
2498.61 1701
2499.08 1776
2499.55 1697
2500.03 1706
2500.50 1642
2500.97 1649
2501.44 1679
2501.91 1659
2502.38 1616
2502.86 1638
2503.33 1599
2503.80 1740
2504.27 1760
2504.75 1754
2505.22 1838
2505.69 1889
2506.16 1947
2506.63 2006
2507.11 2003
2507.58 2018
2508.05 2100
2508.52 2210
2509.00 2086
2509.47 2104
2509.94 2052
2510.42 2075
2510.89 2154
2511.36 2148
2511.83 2149
2512.31 2080
2512.78 2018
2513.25 2003
2513.73 2091
2514.20 2072
2514.67 1977
2515.14 1856
2515.62 1875
2516.09 1906
2516.56 1968
2517.04 1798
2517.51 1731
2517.99 1838
2518.46 1734
2518.93 1731
2519.41 1805
2519.88 1790
2520.35 1716
2520.83 1737
2521.30 1752
2521.77 1646
2522.25 1724
2522.72 1689
2523.20 1775
2523.67 1681
2524.14 1599
2524.62 1626
2525.09 1648
2525.57 1739
2526.04 1656
2526.51 1677
2526.99 1745
2527.46 1788
2527.94 1630
2528.41 1635
2528.89 1698
2529.36 1730
2529.84 1801
2530.31 1792
2530.79 1790
2531.26 1861
2531.73 1889
2532.21 1850
2532.68 1905
2533.16 1891
2533.63 1954
2534.11 1913
2534.58 1841
2535.06 1832
2535.53 1776
2536.01 1797
2536.48 1708
2536.96 1703
2537.44 1845
2537.91 1861
2538.39 1794
2538.86 1709
2539.34 1762
2539.81 1789
2540.29 1856
2540.76 1888
2541.24 1851
2541.71 1819
2542.19 1818
2542.67 1851
2543.14 1900
2543.62 1807
2544.09 1863
2544.57 1979
2545.05 2077
2545.52 2103
2546.00 2191
2546.47 2233
2546.95 2322
2547.43 2316
2547.90 2318
2548.38 2331
2548.86 2365
2549.33 2380
2549.81 2303
2550.28 2299
2550.76 2305
2551.24 2250
2551.71 2261
2552.19 2316
2552.67 2285
2553.14 2189
2553.62 2319
2554.10 2410
2554.57 2334
2555.05 2398
2555.53 2386
2556.01 2378
2556.48 2344
2556.96 2310
2557.44 2245
2557.91 2154
2558.39 2053
2558.87 2038
2559.35 1938
2559.82 1896
2560.30 1835
2560.78 1852
2561.26 1962
2561.73 1793
2562.21 1810
2562.69 1919
2563.17 1811
2563.64 1746
2564.12 1683
2564.60 1764
2565.08 1817
2565.56 1801
2566.03 1772
2566.51 1746
2566.99 1681
2567.47 1710
2567.95 1649
2568.42 1554
2568.90 1683
2569.38 1720
2569.86 1631
2570.34 1623
2570.82 1772
2571.29 1807
2571.77 1687
2572.25 1647
2572.73 1798
2573.21 1777
2573.69 1745
2574.17 1704
2574.64 1664
2575.12 1573
2575.60 1739
2576.08 1748
2576.56 1743
2577.04 1762
2577.52 1705
2578.00 1745
2578.48 1723
2578.95 1725
2579.43 1737
2579.91 1562
2580.39 1570
2580.87 1611
2581.35 1654
2581.83 1704
2582.31 1728
2582.79 1700
2583.27 1702
2583.75 1761
2584.23 1688
2584.71 1628
2585.19 1704
2585.67 1784
2586.15 1712
2586.63 1686
2587.11 1835
2587.59 1778
2588.07 1755
2588.55 1756
2589.03 1673
2589.51 1822
2589.99 1918
2590.47 1817
2590.95 1811
2591.43 1790
2591.91 1872
2592.39 1832
2592.87 1863
2593.35 1799
2593.83 1842
2594.31 1943
2594.79 2007
2595.27 1950
2595.75 1910
2596.23 1902
2596.71 1875
2597.20 1873
2597.68 1838
2598.16 1827
2598.64 1828
2599.12 1725
2599.60 1750
2600.08 1610
2600.56 1588
2601.04 1588
2601.53 1770
2602.01 1718
2602.49 1638
2602.97 1658
2603.45 1581
2603.93 1648
2604.41 1615
2604.90 1650
2605.38 1677
2605.86 1749
2606.34 1726
2606.82 1888
2607.30 1856
2607.79 1964
2608.27 2063
2608.75 2024
2609.23 2048
2609.71 2062
2610.20 2040
2610.68 2015
2611.16 1979
2611.64 1959
2612.12 1950
2612.61 1876
2613.09 1955
2613.57 1885
2614.05 1770
2614.54 1786
2615.02 1795
2615.50 1798
2615.98 1787
2616.47 1751
2616.95 1701
2617.43 1642
2617.91 1681
2618.40 1693
2618.88 1678
2619.36 1602
2619.85 1661
2620.33 1737
2620.81 1631
2621.29 1721
2621.78 1677
2622.26 1688
2622.74 1646
2623.23 1656
2623.71 1717
2624.19 1691
2624.68 1726
2625.16 1710
2625.64 1707
2626.13 1621
2626.61 1745
2627.10 1692
2627.58 1607
2628.06 1572
2628.55 1521
2629.03 1633
2629.51 1620
2630.00 1758
2630.48 1766
2630.97 1851
2631.45 1784
2631.93 1707
2632.42 1740
2632.90 1742
2633.39 1705
2633.87 1689
2634.35 1681
2634.84 1753
2635.32 1750
2635.81 1739
2636.29 1797
2636.78 1729
2637.26 1828
2637.75 1779
2638.23 1776
2638.72 1865
2639.20 1800
2639.68 1814
2640.17 1934
2640.65 1797
2641.14 1843
2641.62 1806
2642.11 1891
2642.59 1829
2643.08 1735
2643.56 1683
2644.05 1679
2644.53 1759
2645.02 1745
2645.51 1613
2645.99 1773
2646.48 1742
2646.96 1794
2647.45 1789
2647.93 1832
2648.42 1811
2648.90 1856
2649.39 1894
2649.88 1905
2650.36 1880
2650.85 1803
2651.33 1747
2651.82 1748
2652.30 1871
2652.79 1865
2653.28 1908
2653.76 1943
2654.25 1929
2654.73 1867
2655.22 1916
2655.71 1924
2656.19 1831
2656.68 1831
2657.17 1866
2657.65 1755
2658.14 1753
2658.63 1772
2659.11 1791
2659.60 1732
2660.09 1812
2660.57 1763
2661.06 1764
2661.55 1706
2662.03 1677
2662.52 1645
2663.01 1703
2663.49 1758
2663.98 1843
2664.47 1754
2664.95 1820
2665.44 1809
2665.93 1712
2666.42 1812
2666.90 1721
2667.39 1694
2667.88 1776
2668.36 1776
2668.85 1744
2669.34 1853
2669.83 1873
2670.31 1781
2670.80 1773
2671.29 1897
2671.78 1999
2672.27 1932
2672.75 2035
2673.24 2124
2673.73 2220
2674.22 2189
2674.70 2232
2675.19 2263
2675.68 2149
2676.17 2279
2676.66 2230
2677.15 2217
2677.63 2194
2678.12 2138
2678.61 2179
2679.10 2218
2679.59 2333
2680.08 2394
2680.56 2374
2681.05 2557
2681.54 2745
2682.03 2741
2682.52 2681
2683.01 2868
2683.50 2717
2683.98 2689
2684.47 2666
2684.96 2555
2685.45 2538
2685.94 2400
2686.43 2371
2686.92 2164
2687.41 2076
2687.90 2100
2688.39 1983
2688.88 1955
2689.36 1917
2689.85 1899
2690.34 2022
2690.83 1880
2691.32 1843
2691.81 1905
2692.30 1834
2692.79 1894
2693.28 1809
2693.77 1887
2694.26 1796
2694.75 1797
2695.24 1771
2695.73 1786
2696.22 1824
2696.71 1830
2697.20 1713
2697.69 1729
2698.18 1813
2698.67 1838
2699.16 1952
2699.65 1921
2700.14 1978
2700.63 2171
2701.12 2069
2701.61 2084
2702.10 2133
2702.59 2162
2703.08 2129
2703.57 2077
2704.06 2054
2704.56 2071
2705.05 2006
2705.54 1985
2706.03 1914
2706.52 1799
2707.01 1785
2707.50 1833
2707.99 1813
2708.48 1838
2708.97 1735
2709.46 1779
2709.96 1703
2710.45 1798
2710.94 1839
2711.43 1773
2711.92 1810
2712.41 1829
2712.90 1834
2713.40 1893
2713.89 1880
2714.38 1875
2714.87 1902
2715.36 1790
2715.85 1802
2716.35 1767
2716.84 1801
2717.33 1763
2717.82 1856
2718.31 1834
2718.80 1793
2719.30 1803
2719.79 1890
2720.28 1908
2720.77 2098
2721.27 2221
2721.76 1990
2722.25 2114
2722.74 2224
2723.23 2131
2723.73 2062
2724.22 2012
2724.71 1897
2725.20 1873
2725.70 1769
2726.19 1795
2726.68 1732
2727.18 1747
2727.67 1737
2728.16 1746
2728.65 1744
2729.15 1745
2729.64 1775
2730.13 1698
2730.63 1721
2731.12 1770
2731.61 1757
2732.10 1828
2732.60 1779
2733.09 1918
2733.58 1886
2734.08 1918
2734.57 1956
2735.06 1795
2735.56 1910
2736.05 1911
2736.55 1776
2737.04 1804
2737.53 1803
2738.03 1903
2738.52 1915
2739.01 1901
2739.51 1936
2740.00 1895
2740.50 1778
2740.99 1868
2741.48 1761
2741.98 1765
2742.47 1766
2742.97 1799
2743.46 1754
2743.95 1743
2744.45 1667
2744.94 1730
2745.44 1774
2745.93 1744
2746.43 1739
2746.92 1731
2747.42 1796
2747.91 1696
2748.40 1683
2748.90 1782
2749.39 1811
2749.89 1852
2750.38 1743
2750.88 1789
2751.37 1825
2751.87 1832
2752.36 1837
2752.86 1829
2753.35 1874
2753.85 1919
2754.34 1845
2754.84 1856
2755.33 1931
2755.83 1911
2756.33 1837
2756.82 1882
2757.32 1912
2757.81 1935
2758.31 1818
2758.80 1845
2759.30 1791
2759.79 1774
2760.29 1726
2760.79 1749
2761.28 1787
2761.78 1854
2762.27 1763
2762.77 1761
2763.27 1730
2763.76 1786
2764.26 1808
2764.75 1780
2765.25 1764
2765.75 1764
2766.24 1818
2766.74 1781
2767.23 1805
2767.73 1880
2768.23 1910
2768.72 1886
2769.22 1909
2769.72 2095
2770.21 2020
2770.71 2000
2771.21 2072
2771.70 2074
2772.20 2089
2772.70 2091
2773.19 1990
2773.69 2118
2774.19 2158
2774.69 2331
2775.18 2271
2775.68 2273
2776.18 2254
2776.67 2230
2777.17 2168
2777.67 2243
2778.17 2192
2778.66 2104
2779.16 2130
2779.66 2168
2780.16 2122
2780.65 2190
2781.15 2033
2781.65 1985
2782.15 1996
2782.64 1951
2783.14 1923
2783.64 2003
2784.14 1928
2784.63 1962
2785.13 1910
2785.63 1896
2786.13 1887
2786.63 1875
2787.12 2022
2787.62 1967
2788.12 1824
2788.62 1862
2789.12 1912
2789.62 1769
2790.11 1787
2790.61 1790
2791.11 1839
2791.61 1839
2792.11 1856
2792.61 1891
2793.11 1861
2793.60 1970
2794.10 2085
2794.60 2138
2795.10 2066
2795.60 2240
2796.10 2483
2796.60 2505
2797.10 2538
2797.60 2582
2798.09 2628
2798.59 2624
2799.09 2506
2799.59 2329
2800.09 2222
2800.59 2196
2801.09 2204
2801.59 2117
2802.09 2137
2802.59 2089
2803.09 2240
2803.59 2197
2804.09 2258
2804.59 2367
2805.09 2355
2805.59 2438
2806.09 2599
2806.59 2701
2807.09 2739
2807.59 3083
2808.09 3132
2808.59 3202
2809.09 3073
2809.59 3178
2810.09 3074
2810.59 2786
2811.09 2649
2811.59 2617
2812.09 2310
2812.59 2369
2813.09 2158
2813.59 2007
2814.09 2011
2814.59 2062
2815.09 2047
2815.59 2052
2816.09 2022
2816.59 2131
2817.09 2008
2817.59 1943
2818.10 1982
2818.60 2036
2819.10 2057
2819.60 1976
2820.10 1890
2820.60 2001
2821.10 2002
2821.60 1937
2822.10 1877
2822.61 1792
2823.11 1877
2823.61 1900
2824.11 1855
2824.61 1933
2825.11 1888
2825.61 1883
2826.12 1806
2826.62 1896
2827.12 1924
2827.62 1948
2828.12 1841
2828.62 1864
2829.13 1818
2829.63 1826
2830.13 1908
2830.63 1918
2831.13 1873
2831.64 1925
2832.14 1919
2832.64 2025
2833.14 1952
2833.65 1908
2834.15 2031
2834.65 2066
2835.15 2048
2835.65 1988
2836.16 1961
2836.66 1977
2837.16 1991
2837.66 2025
2838.17 1762
2838.67 1831
2839.17 1803
2839.68 1807
2840.18 1737
2840.68 1878
2841.18 1863
2841.69 1888
2842.19 1890
2842.69 1948
2843.20 1920
2843.70 1943
2844.20 2013
2844.71 2026
2845.21 2094
2845.71 2081
2846.22 2172
2846.72 2198
2847.22 2169
2847.73 2266
2848.23 2215
2848.73 2168
2849.24 2210
2849.74 2004
2850.24 1981
2850.75 1918
2851.25 2006
2851.76 1967
2852.26 1940
2852.76 1896
2853.27 1947
2853.77 1838
2854.28 1824
2854.78 1867
2855.28 1842
2855.79 1738
2856.29 1859
2856.80 1907
2857.30 1852
2857.81 1904
2858.31 1935
2858.82 1922
2859.32 1822
2859.82 1849
2860.33 1912
2860.83 1938
2861.34 1899
2861.84 1890
2862.35 1911
2862.85 1731
2863.36 1729
2863.86 1813
2864.37 1831
2864.87 1834
2865.38 1801
2865.88 1740
2866.39 1848
2866.89 1824
2867.40 1790
2867.90 1932
2868.41 1895
2868.91 1786
2869.42 1768
2869.93 1780
2870.43 1836
2870.94 1783
2871.44 1870
2871.95 1913
2872.45 1894
2872.96 1871
2873.47 1892
2873.97 1883
2874.48 1901
2874.98 1931
2875.49 1912
2875.99 1886
2876.50 1938
2877.01 1919
2877.51 1834
2878.02 1908
2878.53 1874
2879.03 1949
2879.54 1851
2880.04 1982
2880.55 1985
2881.06 1984
2881.56 2077
2882.07 1992
2882.58 2016
2883.08 2024
2883.59 2167
2884.10 2173
2884.60 2213
2885.11 2322
2885.62 2482
2886.12 2649
2886.63 2760
2887.14 2832
2887.65 2797
2888.15 2804
2888.66 2750
2889.17 2528
2889.67 2446
2890.18 2423
2890.69 2321
2891.20 2323
2891.70 2115
2892.21 2025
2892.72 2068
2893.23 1974
2893.73 2060
2894.24 2019
2894.75 2028
2895.26 2157
2895.76 2117
2896.27 2146
2896.78 2193
2897.29 2182
2897.80 2223
2898.30 2200
2898.81 2227
2899.32 2193
2899.83 2149
2900.34 2276
2900.84 2499
2901.35 2390
2901.86 2349
2902.37 2478
2902.88 2300
2903.39 2342
2903.89 2440
2904.40 2398
2904.91 2342
2905.42 2465
2905.93 2303
2906.44 2266
2906.95 2312
2907.45 2198
2907.96 2251
2908.47 2136
2908.98 2082
2909.49 2122
2910.00 2043
2910.51 2132
2911.02 2123
2911.53 2063
2912.03 2049
2912.54 2082
2913.05 2136
2913.56 2112
2914.07 1939
2914.58 2022
2915.09 2107
2915.60 2015
2916.11 1920
2916.62 1954
2917.13 2036
2917.64 2021
2918.15 2018
2918.66 1981
2919.17 1936
2919.68 1924
2920.19 1904
2920.70 2026
2921.21 2116
2921.72 2135
2922.23 2252
2922.74 2348
2923.25 2553
2923.76 2631
2924.27 2772
2924.78 2941
2925.29 3065
2925.80 2980
2926.31 2855
2926.82 2762
2927.33 2705
2927.84 2473
2928.35 2382
2928.86 2320
2929.37 2208
2929.88 2011
2930.39 1992
2930.91 1972
2931.42 1963
2931.93 1894
2932.44 1838
2932.95 1868
2933.46 1953
2933.97 2012
2934.48 2019
2934.99 2020
2935.50 2006
2936.02 2125
2936.53 2137
2937.04 2096
2937.55 2098
2938.06 2008
2938.57 2087
2939.08 2056
2939.60 2019
2940.11 1913
2940.62 1989
2941.13 2038
2941.64 2089
2942.15 2191
2942.67 2101
2943.18 2233
2943.69 2210
2944.20 2263
2944.71 2312
2945.23 2362
2945.74 2533
2946.25 2649
2946.76 2565
2947.28 2437
2947.79 2384
2948.30 2416
2948.81 2361
2949.32 2332
2949.84 2268
2950.35 2092
2950.86 2111
2951.37 2033
2951.89 1968
2952.40 1903
2952.91 1946
2953.43 1945
2953.94 1917
2954.45 1838
2954.96 1939
2955.48 1942
2955.99 1928
2956.50 1907
2957.02 1940
2957.53 2022
2958.04 2041
2958.56 1982
2959.07 2128
2959.58 2103
2960.10 2110
2960.61 2279
2961.12 2253
2961.64 2204
2962.15 2269
2962.66 2313
2963.18 2324
2963.69 2313
2964.20 2272
2964.72 2216
2965.23 2136
2965.75 2164
2966.26 2071
2966.77 2011
2967.29 2067
2967.80 1996
2968.32 1986
2968.83 2011
2969.34 1932
2969.86 1927
2970.37 1952
2970.89 1941
2971.40 1965
2971.92 1981
2972.43 1888
2972.94 1834
2973.46 1991
2973.97 1993
2974.49 1842
2975.00 1966
2975.52 2009
2976.03 1978
2976.55 1966
2977.06 1932
2977.58 2029
2978.09 2073
2978.61 2067
2979.12 2035
2979.64 2016
2980.15 2107
2980.67 2037
2981.18 2022
2981.70 2082
2982.21 2137
2982.73 2074
2983.24 2178
2983.76 2194
2984.27 2261
2984.79 2172
2985.30 2296
2985.82 2240
2986.34 2263
2986.85 2222
2987.37 2181
2987.88 2320
2988.40 2443
2988.91 2509
2989.43 2364
2989.95 2488
2990.46 2322
2990.98 2337
2991.49 2448
2992.01 2428
2992.53 2591
2993.04 2543
2993.56 2522
2994.08 2579
2994.59 2718
2995.11 2642
2995.62 2640
2996.14 2809
2996.66 2929
2997.17 3055
2997.69 3106
2998.21 3069
2998.72 3069
2999.24 3066
2999.76 3032
3000.27 2874
3000.79 2889
3001.31 2942
3001.83 2986
3002.34 3035
3002.86 3273
3003.38 3501
3003.89 3549
3004.41 3886
3004.93 3997
3005.45 4138
3005.96 4165
3006.48 3931
3007.00 3739
3007.51 3527
3008.03 3204
3008.55 2899
3009.07 2847
3009.59 2660
3010.10 2521
3010.62 2314
3011.14 2170
3011.66 2180
3012.17 2258
3012.69 2138
3013.21 2269
3013.73 2183
3014.25 2104
3014.76 2175
3015.28 2236
3015.80 2287
3016.32 2277
3016.84 2316
3017.36 2348
3017.87 2373
3018.39 2407
3018.91 2337
3019.43 2299
3019.95 2374
3020.47 2486
3020.98 2544
3021.50 2469
3022.02 2530
3022.54 2547
3023.06 2661
3023.58 2769
3024.10 2603
3024.62 2624
3025.13 2703
3025.65 2658
3026.17 2639
3026.69 2619
3027.21 2552
3027.73 2451
3028.25 2494
3028.77 2418
3029.29 2200
3029.81 2301
3030.33 2304
3030.85 2242
3031.37 2242
3031.89 2332
3032.41 2424
3032.92 2448
3033.44 2615
3033.96 2688
3034.48 2750
3035.00 2802
3035.52 2900
3036.04 2868
3036.56 2852
3037.08 2802
3037.60 2842
3038.12 2806
3038.64 2594
3039.16 2475
3039.68 2299
3040.20 2324
3040.72 2279
3041.24 2241
3041.77 2150
3042.29 2093
3042.81 2170
3043.33 2169
3043.85 2212
3044.37 2185
3044.89 2297
3045.41 2256
3045.93 2289
3046.45 2329
3046.97 2223
3047.49 2274
3048.01 2164
3048.53 2207
3049.06 2192
3049.58 2190
3050.10 2165
3050.62 2117
3051.14 2117
3051.66 2052
3052.18 2015
3052.70 1958
3053.23 2011
3053.75 2069
3054.27 2070
3054.79 2038
3055.31 1999
3055.83 2071
3056.35 2152
3056.88 2091
3057.40 2057
3057.92 2157
3058.44 2112
3058.96 2095
3059.49 2069
3060.01 2183
3060.53 2113
3061.05 2140
3061.57 2100
3062.10 2088
3062.62 2203
3063.14 2176
3063.66 2191
3064.18 2113
3064.71 2110
3065.23 2161
3065.75 2308
3066.27 2231
3066.80 2329
3067.32 2149
3067.84 2166
3068.36 2159
3068.89 2195
3069.41 2142
3069.93 2060
3070.46 2154
3070.98 2184
3071.50 2121
3072.02 2184
3072.55 2158
3073.07 2267
3073.59 2245
3074.12 2298
3074.64 2233
3075.16 2334
3075.69 2364
3076.21 2267
3076.73 2385
3077.26 2520
3077.78 2484
3078.30 2567
3078.83 2561
3079.35 2587
3079.87 2566
3080.40 2583
3080.92 2643
3081.45 2566
3081.97 2530
3082.49 2519
3083.02 2658
3083.54 2506
3084.06 2485
3084.59 2417
3085.11 2334
3085.64 2328
3086.16 2386
3086.69 2364
3087.21 2365
3087.73 2316
3088.26 2341
3088.78 2373
3089.31 2378
3089.83 2454
3090.36 2414
3090.88 2455
3091.41 2356
3091.93 2294
3092.45 2362
3092.98 2416
3093.50 2444
3094.03 2439
3094.55 2478
3095.08 2396
3095.60 2438
3096.13 2626
3096.65 2680
3097.18 2790
3097.70 2692
3098.23 2790
3098.76 2950
3099.28 3004
3099.81 3305
3100.33 3703
3100.86 4114
3101.38 4659
3101.91 5252
3102.43 5611
3102.96 6069
3103.48 6279
3104.01 6117
3104.54 5556
3105.06 5191
3105.59 4818
3106.11 4187
3106.64 3661
3107.17 3134
3107.69 2796
3108.22 2730
3108.74 2633
3109.27 2577
3109.80 2555
3110.32 2574
3110.85 2415
3111.37 2407
3111.90 2379
3112.43 2380
3112.95 2400
3113.48 2354
3114.01 2259
3114.53 2294
3115.06 2213
3115.59 2189
3116.11 2268
3116.64 2162
3117.17 2104
3117.69 2108
3118.22 2121
3118.75 2101
3119.27 2145
3119.80 2163
3120.33 2230
3120.86 2250
3121.38 2190
3121.91 2382
3122.44 2544
3122.96 2433
3123.49 2372
3124.02 2403
3124.55 2296
3125.07 2151
3125.60 2161
3126.13 2273
3126.66 2101
3127.18 2158
3127.71 2067
3128.24 2042
3128.77 2177
3129.30 2114
3129.82 2009
3130.35 1991
3130.88 2086
3131.41 2009
3131.94 2074
3132.46 1963
3132.99 2037
3133.52 2017
3134.05 2045
3134.58 2091
3135.10 1983
3135.63 1940
3136.16 1995
3136.69 2035
3137.22 2006
3137.75 2075
3138.28 2060
3138.80 2045
3139.33 2050
3139.86 2068
3140.39 2205
3140.92 2131
3141.45 2130
3141.98 2178
3142.51 2098
3143.03 2106
3143.56 2189
3144.09 2096
3144.62 2158
3145.15 2245
3145.68 2252
3146.21 2359
3146.74 2464
3147.27 2408
3147.80 2623
3148.33 2573
3148.86 2531
3149.39 2467
3149.92 2469
3150.45 2510
3150.97 2334
3151.50 2304
3152.03 2285
3152.56 2214
3153.09 2189
3153.62 2044
3154.15 2055
3154.68 2080
3155.21 2167
3155.74 2080
3156.27 2049
3156.80 2125
3157.33 2203
3157.86 2273
3158.39 2278
3158.93 2300
3159.46 2187
3159.99 2320
3160.52 2179
3161.05 2219
3161.58 2171
3162.11 2284
3162.64 2261
3163.17 2149
3163.70 2138
3164.23 2086
3164.76 2226
3165.29 2284
3165.82 2254
3166.35 2212
3166.89 2168
3167.42 2170
3167.95 2103
3168.48 2201
3169.01 2168
3169.54 2055
3170.07 2067
3170.60 2075
3171.13 2135
3171.67 2110
3172.20 2035
3172.73 2067
3173.26 2130
3173.79 2135
3174.32 2003
3174.86 1990
3175.39 1997
3175.92 2151
3176.45 2147
3176.98 2146
3177.51 2133
3178.05 2109
3178.58 2119
3179.11 2055
3179.64 2108
3180.17 2054
3180.71 2067
3181.24 1952
3181.77 2011
3182.30 2018
3182.84 1996
3183.37 2032
3183.90 2023
3184.43 1983
3184.97 2028
3185.50 2022
3186.03 2047
3186.56 2102
3187.10 2141
3187.63 2140
3188.16 2166
3188.69 2184
3189.23 2063
3189.76 2012
3190.29 2138
3190.83 2117
3191.36 2082
3191.89 2066
3192.43 2080
3192.96 2107
3193.49 2098
3194.02 2064
3194.56 2082
3195.09 2073
3195.62 2049
3196.16 2075
3196.69 2144
3197.23 2104
3197.76 2193
3198.29 2121
3198.83 2182
3199.36 2171
3199.89 2212
3200.43 2246
3200.96 2286
3201.50 2276
3202.03 2352
3202.56 2349
3203.10 2306
3203.63 2396
3204.17 2485
3204.70 2371
3205.23 2398
3205.77 2456
3206.30 2399
3206.84 2326
3207.37 2409
3207.91 2377
3208.44 2391
3208.97 2501
3209.51 2593
3210.04 2704
3210.58 2674
3211.11 2792
3211.65 2789
3212.18 2641
3212.72 2737
3213.25 2640
3213.79 2450
3214.32 2540
3214.86 2424
3215.39 2433
3215.93 2361
3216.46 2414
3217.00 2376
3217.53 2396
3218.07 2323
3218.60 2392
3219.14 2446
3219.67 2364
3220.21 2465
3220.74 2400
3221.28 2398
3221.82 2436
3222.35 2466
3222.89 2502
3223.42 2449
3223.96 2537
3224.49 2573
3225.03 2542
3225.57 2530
3226.10 2522
3226.64 2608
3227.17 2434
3227.71 2355
3228.25 2295
3228.78 2254
3229.32 2188
3229.85 2196
3230.39 2109
3230.93 2086
3231.46 2148
3232.00 2129
3232.54 2129
3233.07 2058
3233.61 2204
3234.15 2196
3234.68 2271
3235.22 2263
3235.76 2352
3236.29 2365
3236.83 2420
3237.37 2370
3237.90 2332
3238.44 2423
3238.98 2518
3239.51 2529
3240.05 2427
3240.59 2417
3241.13 2404
3241.66 2288
3242.20 2344
3242.74 2421
3243.28 2456
3243.81 2393
3244.35 2272
3244.89 2326
3245.43 2399
3245.96 2321
3246.50 2443
3247.04 2536
3247.58 2407
3248.11 2444
3248.65 2460
3249.19 2570
3249.73 2527
3250.27 2482
3250.80 2496
3251.34 2525
3251.88 2496
3252.42 2503
3252.96 2628
3253.49 2628
3254.03 2698
3254.57 2861
3255.11 2740
3255.65 2760
3256.19 2913
3256.72 2787
3257.26 2957
3257.80 2956
3258.34 2973
3258.88 2921
3259.42 3015
3259.96 3147
3260.49 3289
3261.03 3434
3261.57 3664
3262.11 3936
3262.65 4058
3263.19 4076
3263.73 4144
3264.27 4300
3264.81 4332
3265.35 4337
3265.88 4463
3266.42 4689
3266.96 4952
3267.50 4843
3268.04 4643
3268.58 4394
3269.12 4169
3269.66 3711
3270.20 3291
3270.74 3163
3271.28 2984
3271.82 3020
3272.36 2877
3272.90 2866
3273.44 3007
3273.98 2971
3274.52 3011
3275.06 3007
3275.60 3084
3276.14 3098
3276.68 3203
3277.22 3162
3277.76 3069
3278.30 3074
3278.84 3253
3279.38 3150
3279.92 3071
3280.46 3172
3281.00 3033
3281.54 3061
3282.08 3012
3282.62 3020
3283.16 2971
3283.70 3068
3284.25 3054
3284.79 3077
3285.33 3142
3285.87 3231
3286.41 3233
3286.95 3240
3287.49 3134
3288.03 3219
3288.57 3213
3289.11 3075
3289.66 3301
3290.20 3277
3290.74 3423
3291.28 3519
3291.82 3645
3292.36 3925
3292.90 4030
3293.44 4193
3293.99 4567
3294.53 4892
3295.07 5109
3295.61 5429
3296.15 5349
3296.69 5366
3297.24 5429
3297.78 5156
3298.32 4718
3298.86 4528
3299.40 4423
3299.95 4139
3300.49 3895
3301.03 3670
3301.57 3633
3302.11 3519
3302.66 3346
3303.20 3356
3303.74 3374
3304.28 3292
3304.83 3380
3305.37 3326
3305.91 3313
3306.45 3398
3307.00 3259
3307.54 3147
3308.08 3250
3308.62 3182
3309.17 3191
3309.71 3275
3310.25 3219
3310.80 3247
3311.34 3328
3311.88 3363
3312.43 3266
3312.97 3254
3313.51 3470
3314.05 3606
3314.60 3782
3315.14 3943
3315.68 3952
3316.23 4235
3316.77 4366
3317.31 4469
3317.86 4496
3318.40 4704
3318.95 4773
3319.49 4941
3320.03 4898
3320.58 4998
3321.12 5088
3321.66 5035
3322.21 4828
3322.75 4712
3323.30 4833
3323.84 4814
3324.38 4570
3324.93 4390
3325.47 4496
3326.02 4320
3326.56 4220
3327.10 4284
3327.65 4250
3328.19 4406
3328.74 4177
3329.28 4270
3329.83 4482
3330.37 4995
3330.92 5551
3331.46 6565
3332.01 8068
3332.55 9663
3333.09 12212
3333.64 15140
3334.18 18345
3334.73 21360
3335.27 23981
3335.82 25810
3336.36 25966
3336.91 25849
3337.45 24616
3338.00 22355
3338.54 19810
3339.09 16909
3339.64 14040
3340.18 11710
3340.73 9808
3341.27 8289
3341.82 6950
3342.36 5841
3342.91 4891
3343.45 4510
3344.00 4248
3344.54 3872
3345.09 3725
3345.64 3601
3346.18 3632
3346.73 3533
3347.27 3371
3347.82 3254
3348.37 3248
3348.91 3234
3349.46 3102
3350.00 2934
3350.55 2951
3351.10 2838
3351.64 2811
3352.19 2890
3352.74 2992
3353.28 3050
3353.83 3070
3354.37 3185
3354.92 3193
3355.47 3189
3356.01 3304
3356.56 3262
3357.11 3254
3357.65 3216
3358.20 3141
3358.75 3123
3359.30 3075
3359.84 3141
3360.39 3131
3360.94 3022
3361.48 3086
3362.03 2996
3362.58 3108
3363.12 3129
3363.67 3094
3364.22 3177
3364.77 3158
3365.31 3112
3365.86 3040
3366.41 3092
3366.96 3032
3367.50 2902
3368.05 3029
3368.60 3132
3369.15 3285
3369.69 3360
3370.24 3338
3370.79 3597
3371.34 4000
3371.89 4433
3372.43 4755
3372.98 5094
3373.53 5447
3374.08 5482
3374.63 5458
3375.17 5404
3375.72 5164
3376.27 5024
3376.82 4617
3377.37 4236
3377.92 3861
3378.46 3618
3379.01 3214
3379.56 2970
3380.11 2930
3380.66 2767
3381.21 2713
3381.76 2590
3382.30 2504
3382.85 2570
3383.40 2592
3383.95 2525
3384.50 2492
3385.05 2335
3385.60 2404
3386.15 2413
3386.70 2334
3387.25 2375
3387.79 2322
3388.34 2306
3388.89 2306
3389.44 2368
3389.99 2441
3390.54 2406
3391.09 2390
3391.64 2476
3392.19 2481
3392.74 2453
3393.29 2491
3393.84 2579
3394.39 2547
3394.94 2536
3395.49 2595
3396.04 2586
3396.59 2644
3397.14 2602
3397.69 2592
3398.24 2633
3398.79 2656
3399.34 2605
3399.89 2603
3400.44 2504
3400.99 2514
3401.54 2492
3402.09 2432
3402.64 2389
3403.19 2383
3403.74 2361
3404.29 2385
3404.84 2359
3405.39 2348
3405.94 2413
3406.49 2310
3407.05 2410
3407.60 2292
3408.15 2265
3408.70 2331
3409.25 2436
3409.80 2629
3410.35 2739
3410.90 2820
3411.45 2917
3412.00 3060
3412.56 2963
3413.11 2947
3413.66 2916
3414.21 2853
3414.76 2819
3415.31 2652
3415.86 2693
3416.41 2655
3416.97 2590
3417.52 2336
3418.07 2333
3418.62 2259
3419.17 2245
3419.73 2240
3420.28 2165
3420.83 2232
3421.38 2127
3421.93 2090
3422.48 2165
3423.04 2208
3423.59 2268
3424.14 2327
3424.69 2322
3425.25 2275
3425.80 2193
3426.35 2142
3426.90 2069
3427.45 1971
3428.01 1967
3428.56 2033
3429.11 2148
3429.66 2063
3430.22 2176
3430.77 2128
3431.32 2033
3431.88 2103
3432.43 2183
3432.98 2036
3433.53 2074
3434.09 2196
3434.64 2157
3435.19 2143
3435.75 2140
3436.30 2184
3436.85 2202
3437.41 2240
3437.96 2145
3438.51 2253
3439.07 2218
3439.62 2221
3440.17 2329
3440.73 2331
3441.28 2201
3441.83 2236
3442.39 2234
3442.94 2154
3443.49 2123
3444.05 2209
3444.60 2166
3445.16 2168
3445.71 2047
3446.26 2019
3446.82 2005
3447.37 2026
3447.93 2035
3448.48 2026
3449.03 1960
3449.59 2064
3450.14 1978
3450.70 1926
3451.25 1903
3451.81 2023
3452.36 1991
3452.91 2013
3453.47 1966
3454.02 1995
3454.58 1937
3455.13 1981
3455.69 1963
3456.24 1978
3456.80 2089
3457.35 1981
3457.91 1977
3458.46 1928
3459.02 1901
3459.57 1895
3460.13 2017
3460.68 2073
3461.24 1991
3461.79 2027
3462.35 2026
3462.90 2026
3463.46 2037
3464.01 2125
3464.57 2168
3465.12 2255
3465.68 2214
3466.23 2221
3466.79 2185
3467.35 2297
3467.90 2265
3468.46 2257
3469.01 2181
3469.57 2202
3470.12 2312
3470.68 2260
3471.24 2210
3471.79 2248
3472.35 2148
3472.90 2316
3473.46 2228
3474.02 2179
3474.57 2162
3475.13 2277
3475.69 2405
3476.24 2282
3476.80 2328
3477.35 2334
3477.91 2434
3478.47 2430
3479.02 2490
3479.58 2576
3480.14 2697
3480.69 2645
3481.25 2639
3481.81 2664
3482.36 2619
3482.92 2620
3483.48 2635
3484.03 2665
3484.59 2550
3485.15 2574
3485.71 2654
3486.26 2688
3486.82 2782
3487.38 2787
3487.93 2905
3488.49 3065
3489.05 3166
3489.61 3465
3490.16 3684
3490.72 4002
3491.28 4169
3491.84 4378
3492.39 4618
3492.95 4666
3493.51 4604
3494.07 4357
3494.63 4014
3495.18 3907
3495.74 3934
3496.30 3889
3496.86 3734
3497.42 4108
3497.97 4251
3498.53 4430
3499.09 4666
3499.65 4852
3500.21 4963
3500.76 4964
3501.32 5043
3501.88 5046
3502.44 5085
3503.00 5181
3503.56 5368
3504.11 5546
3504.67 5810
3505.23 5810
3505.79 5638
3506.35 5692
3506.91 5614
3507.47 5281
3508.03 4902
3508.59 4491
3509.14 3982
3509.70 3684
3510.26 3451
3510.82 3220
3511.38 3053
3511.94 2826
3512.50 2840
3513.06 2772
3513.62 2668
3514.18 2454
3514.74 2459
3515.30 2465
3515.86 2434
3516.41 2447
3516.97 2396
3517.53 2519
3518.09 2481
3518.65 2507
3519.21 2553
3519.77 2425
3520.33 2456
3520.89 2505
3521.45 2399
3522.01 2451
3522.57 2464
3523.13 2428
3523.69 2405
3524.25 2513
3524.81 2535
3525.37 2492
3525.93 2308
3526.49 2275
3527.05 2242
3527.61 2215
3528.18 2212
3528.74 2189
3529.30 2173
3529.86 2189
3530.42 2074
3530.98 2217
3531.54 2335
3532.10 2305
3532.66 2308
3533.22 2270
3533.78 2368
3534.34 2429
3534.90 2398
3535.47 2421
3536.03 2469
3536.59 2447
3537.15 2531
3537.71 2425
3538.27 2364
3538.83 2448
3539.39 2571
3539.96 2490
3540.52 2415
3541.08 2427
3541.64 2381
3542.20 2403
3542.76 2533
3543.32 2461
3543.89 2472
3544.45 2387
3545.01 2324
3545.57 2504
3546.13 2460
3546.70 2463
3547.26 2256
3547.82 2160
3548.38 2163
3548.94 2129
3549.51 2179
3550.07 2036
3550.63 2070
3551.19 2117
3551.76 2040
3552.32 2145
3552.88 2156
3553.44 2226
3554.01 2256
3554.57 2218
3555.13 2173
3555.69 2264
3556.26 2178
3556.82 2169
3557.38 2128
3557.94 2117
3558.51 2059
3559.07 2038
3559.63 2193
3560.20 2174
3560.76 2206
3561.32 2178
3561.89 2193
3562.45 2122
3563.01 2079
3563.57 2120
3564.14 2073
3564.70 2042
3565.26 2125
3565.83 2123
3566.39 2115
3566.96 2058
3567.52 1999
3568.08 1967
3568.65 2013
3569.21 2024
3569.77 1947
3570.34 1965
3570.90 1881
3571.47 2016
3572.03 2001
3572.59 2023
3573.16 2064
3573.72 2056
3574.29 2149
3574.85 2177
3575.41 2221
3575.98 2273
3576.54 2374
3577.11 2340
3577.67 2356
3578.24 2367
3578.80 2378
3579.36 2333
3579.93 2358
3580.49 2354
3581.06 2353
3581.62 2306
3582.19 2188
3582.75 2194
3583.32 2147
3583.88 2137
3584.45 2096
3585.01 2086
3585.58 1968
3586.14 2094
3586.71 2054
3587.27 2067
3587.84 2084
3588.40 2112
3588.97 2037
3589.53 1983
3590.10 2065
3590.66 2043
3591.23 2044
3591.80 2055
3592.36 2100
3592.93 2105
3593.49 2043
3594.06 2077
3594.62 1997
3595.19 2006
3595.76 2051
3596.32 2074
3596.89 2137
3597.45 2100
3598.02 2079
3598.59 2138
3599.15 2076
3599.72 2080
3600.28 2047
3600.85 1978
3601.42 2003
3601.98 2022
3602.55 1906
3603.12 1991
3603.68 2097
3604.25 1966
3604.81 1932
3605.38 1930
3605.95 1943
3606.51 1889
3607.08 1844
3607.65 1940
3608.21 1940
3608.78 1908
3609.35 1887
3609.92 1847
3610.48 1825
3611.05 1872
3611.62 1907
3612.18 1897
3612.75 1989
3613.32 2065
3613.89 2121
3614.45 2217
3615.02 2452
3615.59 2634
3616.15 2976
3616.72 3259
3617.29 3519
3617.86 3698
3618.42 3855
3618.99 3867
3619.56 3763
3620.13 3568
3620.70 3466
3621.26 3250
3621.83 2916
3622.40 2742
3622.97 2533
3623.54 2346
3624.10 2272
3624.67 2193
3625.24 2086
3625.81 2042
3626.38 1983
3626.94 1904
3627.51 1941
3628.08 1962
3628.65 1899
3629.22 1975
3629.79 2037
3630.35 1932
3630.92 1893
3631.49 1876
3632.06 1891
3632.63 1834
3633.20 1882
3633.77 1930
3634.34 1886
3634.90 1920
3635.47 1890
3636.04 1829
3636.61 2006
3637.18 1937
3637.75 2035
3638.32 1873
3638.89 1914
3639.46 2035
3640.03 2082
3640.60 2127
3641.17 2153
3641.73 2215
3642.30 2298
3642.87 2231
3643.44 2306
3644.01 2341
3644.58 2185
3645.15 2252
3645.72 2077
3646.29 2108
3646.86 2184
3647.43 2235
3648.00 2085
3648.57 2229
3649.14 2241
3649.71 2229
3650.28 2193
3650.85 2312
3651.42 2346
3651.99 2275
3652.56 2279
3653.13 2357
3653.70 2289
3654.27 2270
3654.84 2348
3655.41 2434
3655.98 2437
3656.56 2445
3657.13 2394
3657.70 2518
3658.27 2540
3658.84 2357
3659.41 2446
3659.98 2348
3660.55 2252
3661.12 2285
3661.69 2218
3662.26 2326
3662.83 2255
3663.41 1976
3663.98 2172
3664.55 2181
3665.12 2170
3665.69 2322
3666.26 2239
3666.83 2269
3667.41 2303
3667.98 2128
3668.55 2128
3669.12 2064
3669.69 2052
3670.26 2118
3670.83 2030
3671.41 2025
3671.98 2077
3672.55 2039
3673.12 2072
3673.69 2168
3674.27 2139
3674.84 2198
3675.41 2197
3675.98 2219
3676.55 2279
3677.13 2399
3677.70 2367
3678.27 2170
3678.84 2228
3679.42 2205
3679.99 2174
3680.56 2062
3681.13 2032
3681.71 2029
3682.28 1991
3682.85 1975
3683.42 2116
3684.00 2153
3684.57 2095
3685.14 2080
3685.71 2112
3686.29 2215
3686.86 2364
3687.43 2328
3688.01 2398
3688.58 2448
3689.15 2413
3689.73 2431
3690.30 2502
3690.87 2603
3691.45 2539
3692.02 2375
3692.59 2359
3693.17 2345
3693.74 2228
3694.31 2186
3694.89 2173
3695.46 2102
3696.03 2087
3696.61 2047
3697.18 1897
3697.75 1934
3698.33 1923
3698.90 1939
3699.48 1964
3700.05 1962
3700.62 1920
3701.20 1976
3701.77 1976
3702.35 1897
3702.92 2065
3703.50 2051
3704.07 1977
3704.64 2035
3705.22 2070
3705.79 2022
3706.37 2137
3706.94 1945
3707.52 1965
3708.09 1936
3708.67 1972
3709.24 1979
3709.81 1998
3710.39 2017
3710.96 2002
3711.54 2013
3712.11 2030
3712.69 1989
3713.26 2033
3713.84 2050
3714.41 1986
3714.99 2039
3715.56 2032
3716.14 2097
3716.71 2015
3717.29 1984
3717.87 2065
3718.44 2018
3719.02 1989
3719.59 2024
3720.17 1991
3720.74 1932
3721.32 1911
3721.89 1860
3722.47 1923
3723.05 1814
3723.62 1812
3724.20 1770
3724.77 1889
3725.35 1876
3725.93 1828
3726.50 1885
3727.08 1892
3727.65 1933
3728.23 1969
3728.81 2085
3729.38 2208
3729.96 2286
3730.53 2297
3731.11 2311
3731.69 2517
3732.26 2490
3732.84 2560
3733.42 2630
3733.99 2642
3734.57 2654
3735.15 2442
3735.72 2344
3736.30 2321
3736.88 2233
3737.45 2240
3738.03 2173
3738.61 2040
3739.18 2034
3739.76 2017
3740.34 1923
3740.92 2036
3741.49 2013
3742.07 2046
3742.65 1958
3743.23 2050
3743.80 2031
3744.38 1925
3744.96 1890
3745.53 1920
3746.11 2013
3746.69 1971
3747.27 1903
3747.85 1859
3748.42 1917
3749.00 2029
3749.58 1984
3750.16 1942
3750.73 1893
3751.31 1934
3751.89 1910
3752.47 1908
3753.05 1876
3753.62 1860
3754.20 1899
3754.78 1935
3755.36 1879
3755.94 1946
3756.52 2032
3757.09 2084
3757.67 2105
3758.25 2139
3758.83 2273
3759.41 2149
3759.99 2174
3760.57 2207
3761.14 2139
3761.72 2167
3762.30 2088
3762.88 2128
3763.46 2008
3764.04 1958
3764.62 1874
3765.20 1939
3765.77 1943
3766.35 1893
3766.93 1909
3767.51 1953
3768.09 1959
3768.67 1854
3769.25 1924
3769.83 1884
3770.41 1991
3770.99 2031
3771.57 1983
3772.15 2005
3772.73 1912
3773.31 1924
3773.89 2000
3774.47 1888
3775.05 1849
3775.63 1778
3776.21 1756
3776.79 1819
3777.37 1842
3777.95 1809
3778.53 1837
3779.11 1876
3779.69 1881
3780.27 1843
3780.85 1778
3781.43 1833
3782.01 1919
3782.59 1900
3783.17 1877
3783.75 1840
3784.33 1854
3784.91 1891
3785.49 1918
3786.07 1895
3786.65 1833
3787.23 1895
3787.81 1923
3788.39 1899
3788.97 1809
3789.55 1904
3790.14 1895
3790.72 1911
3791.30 1879
3791.88 1825
3792.46 1825
3793.04 1951
3793.62 1966
3794.20 1955
3794.78 1901
3795.37 1862
3795.95 1932
3796.53 1936
3797.11 1956
3797.69 1989
3798.27 2029
3798.85 2002
3799.44 2153
3800.02 2153
3800.60 2281
3801.18 2218
3801.76 2356
3802.34 2371
3802.93 2375
3803.51 2280
3804.09 2319
3804.67 2279
3805.25 2296
3805.84 2254
3806.42 2177
3807.00 2259
3807.58 2178
3808.17 2224
3808.75 2251
3809.33 2135
3809.91 2203
3810.50 2166
3811.08 2225
3811.66 2187
3812.24 2201
3812.83 2234
3813.41 2281
3813.99 2381
3814.57 2409
3815.16 2342
3815.74 2383
3816.32 2390
3816.91 2315
3817.49 2335
3818.07 2261
3818.65 2194
3819.24 2085
3819.82 2072
3820.40 2015
3820.99 1968
3821.57 2000
3822.15 1950
3822.74 2006
3823.32 2021
3823.90 1849
3824.49 1965
3825.07 1935
3825.66 1964
3826.24 1874
3826.82 1884
3827.41 1929
3827.99 1948
3828.57 1874
3829.16 1947
3829.74 2002
3830.33 1983
3830.91 1960
3831.49 2026
3832.08 1950
3832.66 1998
3833.25 2068
3833.83 1994
3834.42 1994
3835.00 2024
3835.58 2094
3836.17 2050
3836.75 2018
3837.34 1941
3837.92 1970
3838.51 1917
3839.09 1994
3839.68 2010
3840.26 2063
3840.85 2007
3841.43 1838
3842.02 1920
3842.60 1833
3843.19 1908
3843.77 1897
3844.36 1848
3844.94 1848
3845.53 1935
3846.11 1896
3846.70 1932
3847.28 1931
3847.87 1962
3848.45 1908
3849.04 1856
3849.62 1890
3850.21 1852
3850.79 1955
3851.38 1936
3851.97 2003
3852.55 1931
3853.14 1919
3853.72 1958
3854.31 2029
3854.89 2040
3855.48 2110
3856.07 2041
3856.65 2248
3857.24 2363
3857.82 2403
3858.41 2532
3859.00 2729
3859.58 3160
3860.17 3551
3860.76 3702
3861.34 3946
3861.93 4051
3862.51 4128
3863.10 3975
3863.69 3740
3864.27 3616
3864.86 3654
3865.45 3248
3866.03 3129
3866.62 2925
3867.21 2829
3867.79 2724
3868.38 2667
3868.97 2642
3869.55 2478
3870.14 2308
3870.73 2355
3871.32 2307
3871.90 2297
3872.49 2277
3873.08 2304
3873.67 2344
3874.25 2326
3874.84 2443
3875.43 2446
3876.01 2424
3876.60 2383
3877.19 2261
3877.78 2146
3878.36 2127
3878.95 2074
3879.54 2028
3880.13 1991
3880.72 2007
3881.30 1951
3881.89 1971
3882.48 1916
3883.07 1956
3883.66 1936
3884.24 1886
3884.83 1888
3885.42 1997
3886.01 1953
3886.60 2046
3887.18 2069
3887.77 2080
3888.36 2154
3888.95 2216
3889.54 2250
3890.13 2344
3890.72 2371
3891.30 2387
3891.89 2402
3892.48 2419
3893.07 2352
3893.66 2356
3894.25 2525
3894.84 2545
3895.43 2577
3896.02 2490
3896.60 2523
3897.19 2594
3897.78 2563
3898.37 2613
3898.96 2532
3899.55 2651
3900.14 2571
3900.73 2547
3901.32 2457
3901.91 2314
3902.50 2296
3903.09 2335
3903.68 2268
3904.27 2100
3904.86 1991
3905.44 1958
3906.03 1953
3906.62 1895
3907.21 1879
3907.80 1852
3908.39 1898
3908.98 1799
3909.57 1815
3910.16 1896
3910.75 1837
3911.34 1723
3911.93 1889
3912.52 1901
3913.11 1780
3913.71 1777
3914.30 1869
3914.89 1864
3915.48 1811
3916.07 1812
3916.66 1742
3917.25 1836
3917.84 1790
3918.43 1829
3919.02 1781
3919.61 1779
3920.20 1864
3920.79 1826
3921.38 1786
3921.97 1811
3922.57 1743
3923.16 1749
3923.75 1874
3924.34 1864
3924.93 1776
3925.52 1690
3926.11 1751
3926.70 1765
3927.29 1717
3927.89 1796
3928.48 1841
3929.07 1799
3929.66 1818
3930.25 1767
3930.84 1773
3931.44 1834
3932.03 1796
3932.62 1767
3933.21 1756
3933.80 1742
3934.39 1809
3934.99 1769
3935.58 1795
3936.17 1902
3936.76 1876
3937.35 1954
3937.95 1818
3938.54 1798
3939.13 1950
3939.72 1855
3940.32 1811
3940.91 1872
3941.50 1861
3942.09 1941
3942.69 1997
3943.28 1866
3943.87 1899
3944.46 1920
3945.06 1809
3945.65 1810
3946.24 1770
3946.83 1753
3947.43 1693
3948.02 1691
3948.61 1752
3949.21 1806
3949.80 1824
3950.39 1705
3950.98 1753
3951.58 1721
3952.17 1659
3952.76 1636
3953.36 1712
3953.95 1802
3954.54 1809
3955.14 1829
3955.73 1794
3956.32 1831
3956.92 1777
3957.51 1832
3958.11 1846
3958.70 1777
3959.29 1782
3959.89 1889
3960.48 1879
3961.07 1819
3961.67 1842
3962.26 1736
3962.86 1756
3963.45 1880
3964.04 1961
3964.64 2081
3965.23 2088
3965.83 2134
3966.42 2188
3967.02 2213
3967.61 2186
3968.20 2150
3968.80 2210
3969.39 2121
3969.99 2031
3970.58 2089
3971.18 1966
3971.77 1876
3972.37 1901
3972.96 1885
3973.56 1842
3974.15 1872
3974.75 1880
3975.34 1878
3975.94 1896
3976.53 1934
3977.13 1970
3977.72 1963
3978.32 2004
3978.91 1996
3979.51 1909
3980.10 1865
3980.70 1887
3981.29 1776
3981.89 1687
3982.48 1767
3983.08 1786
3983.68 1868
3984.27 1932
3984.87 1833
3985.46 1887
3986.06 1905
3986.65 1870
3987.25 1941
3987.85 1879
3988.44 1911
3989.04 1825
3989.63 1819
3990.23 1808
3990.83 1851
3991.42 1861
3992.02 1903
3992.61 1899
3993.21 1896
3993.81 1876
3994.40 1959
3995.00 1993
3995.60 1990
3996.19 2041
3996.79 2064
3997.39 2078
3997.98 2022
3998.58 2088
3999.18 2177
3999.77 2155
4000.37 2141
4000.97 2206
4001.56 2166
4002.16 2157
4002.76 2094
4003.35 2139
4003.95 2189
4004.55 2162
4005.15 2226
4005.74 2151
4006.34 2124
4006.94 2117
4007.53 2115
4008.13 2054
4008.73 2042
4009.33 2036
4009.92 2057
4010.52 2111
4011.12 2105
4011.72 2090
4012.32 2004
4012.91 1991
4013.51 2129
4014.11 2159
4014.71 2274
4015.30 2373
4015.90 2323
4016.50 2354
4017.10 2351
4017.70 2457
4018.29 2392
4018.89 2255
4019.49 2309
4020.09 2198
4020.69 2032
4021.29 2038
4021.88 1897
4022.48 1870
4023.08 2002
4023.68 1928
4024.28 1948
4024.88 1866
4025.48 2001
4026.07 2032
4026.67 2054
4027.27 2037
4027.87 1998
4028.47 1977
4029.07 2013
4029.67 2024
4030.27 2088
4030.87 1978
4031.47 1966
4032.06 1977
4032.66 1944
4033.26 1970
4033.86 2019
4034.46 1991
4035.06 1980
4035.66 1939
4036.26 1871
4036.86 1939
4037.46 1844
4038.06 1901
4038.66 1846
4039.26 1840
4039.86 1914
4040.46 1803
4041.06 1924
4041.66 1851
4042.26 1822
4042.86 1816
4043.46 1777
4044.06 1801
4044.66 1806
4045.26 1792
4045.86 1829
4046.46 1898
4047.06 1866
4047.66 1897
4048.26 1918
4048.86 1960
4049.46 1915
4050.06 1911
4050.66 2055
4051.26 2129
4051.86 2044
4052.46 2090
4053.06 2060
4053.66 2066
4054.27 2071
4054.87 2073
4055.47 2005
4056.07 1902
4056.67 1800
4057.27 1773
4057.87 1778
4058.47 1765
4059.07 1709
4059.67 1762
4060.28 1702
4060.88 1803
4061.48 1784
4062.08 1729
4062.68 1641
4063.28 1584
4063.88 1721
4064.49 1705
4065.09 1724
4065.69 1821
4066.29 1811
4066.89 1799
4067.49 1715
4068.10 1745
4068.70 1808
4069.30 1804
4069.90 1697
4070.50 1726
4071.11 1782
4071.71 1786
4072.31 1830
4072.91 1790
4073.52 1703
4074.12 1760
4074.72 1818
4075.32 1907
4075.92 1901
4076.53 1807
4077.13 1853
4077.73 1770
4078.34 1743
4078.94 1729
4079.54 1759
4080.14 1684
4080.75 1790
4081.35 1907
4081.95 1899
4082.55 1856
4083.16 1901
4083.76 1890
4084.36 1896
4084.97 1902
4085.57 1884
4086.17 1875
4086.78 1942
4087.38 1864
4087.98 1865
4088.59 1747
4089.19 1860
4089.79 1935
4090.40 1949
4091.00 2048
4091.60 2072
4092.21 2230
4092.81 2347
4093.41 2509
4094.02 2712
4094.62 2793
4095.23 2799
4095.83 2829
4096.43 2696
4097.04 2542
4097.64 2409
4098.25 2308
4098.85 2155
4099.45 2071
4100.06 1986
4100.66 1901
4101.27 1789
4101.87 1716
4102.48 1654
4103.08 1666
4103.68 1578
4104.29 1699
4104.89 1751
4105.50 1643
4106.10 1576
4106.71 1628
4107.31 1612
4107.92 1727
4108.52 1656
4109.13 1650
4109.73 1690
4110.34 1638
4110.94 1686
4111.55 1693
4112.15 1668
4112.76 1709
4113.36 1624
4113.97 1624
4114.57 1742
4115.18 1765
4115.78 1733
4116.39 1693
4116.99 1701
4117.60 1758
4118.21 1703
4118.81 1717
4119.42 1774
4120.02 1782
4120.63 1766
4121.23 1749
4121.84 1743
4122.45 1858
4123.05 1817
4123.66 1772
4124.26 1732
4124.87 1758
4125.48 1858
4126.08 1901
4126.69 1815
4127.29 1782
4127.90 1815
4128.51 1834
4129.11 1795
4129.72 1765
4130.33 1780
4130.93 1710
4131.54 1790
4132.15 1813
4132.75 1965
4133.36 1963
4133.97 1939
4134.57 1943
4135.18 1954
4135.79 2003
4136.39 1847
4137.00 1861
4137.61 1846
4138.21 1949
4138.82 1917
4139.43 1865
4140.04 1839
4140.64 1818
4141.25 1850
4141.86 1899
4142.46 1798
4143.07 1778
4143.68 1856
4144.29 1820
4144.89 1819
4145.50 1856
4146.11 1791
4146.72 1658
4147.32 1633
4147.93 1673
4148.54 1639
4149.15 1589
4149.76 1571
4150.36 1649
4150.97 1577
4151.58 1623
4152.19 1646
4152.80 1669
4153.40 1600
4154.01 1620
4154.62 1610
4155.23 1679
4155.84 1717
4156.45 1635
4157.05 1493
4157.66 1646
4158.27 1581
4158.88 1588
4159.49 1670
4160.10 1676
4160.71 1718
4161.31 1717
4161.92 1758
4162.53 1728
4163.14 1705
4163.75 1794
4164.36 1837
4164.97 1845
4165.58 1859
4166.19 1850
4166.79 1833
4167.40 1854
4168.01 1801
4168.62 1844
4169.23 1899
4169.84 1873
4170.45 1888
4171.06 1882
4171.67 1915
4172.28 1960
4172.89 1808
4173.50 1829
4174.11 1865
4174.72 1989
4175.33 1862
4175.94 1840
4176.55 1811
4177.16 1856
4177.77 1908
4178.38 1800
4178.99 1905
4179.60 1849
4180.21 1791
4180.82 1800
4181.43 1708
4182.04 1684
4182.65 1725
4183.26 1737
4183.87 1763
4184.48 1744
4185.09 1702
4185.70 1703
4186.31 1693
4186.92 1593
4187.53 1599
4188.14 1639
4188.75 1597
4189.36 1700
4189.97 1743
4190.58 1722
4191.20 1820
4191.81 1890
4192.42 1992
4193.03 1882
4193.64 1993
4194.25 2084
4194.86 2078
4195.47 2164
4196.08 2059
4196.70 2147
4197.31 2145
4197.92 2076
4198.53 2139
4199.14 2053
4199.75 2057
4200.36 2064
4200.98 1889
4201.59 2009
4202.20 1915
4202.81 1817
4203.42 1881
4204.03 1855
4204.65 1855
4205.26 1876
4205.87 1899
4206.48 1844
4207.09 1811
4207.71 1854
4208.32 1858
4208.93 1850
4209.54 1787
4210.16 1805
4210.77 1760
4211.38 1754
4211.99 1920
4212.60 1866
4213.22 1910
4213.83 1880
4214.44 1894
4215.05 1985
4215.67 2059
4216.28 2070
4216.89 2090
4217.51 2168
4218.12 2292
4218.73 2347
4219.34 2472
4219.96 2561
4220.57 2702
4221.18 2917
4221.80 3017
4222.41 3154
4223.02 3102
4223.64 3139
4224.25 3321
4224.86 3428
4225.48 3464
4226.09 3710
4226.70 3764
4227.32 3732
4227.93 4003
4228.54 3969
4229.16 3784
4229.77 3498
4230.39 3433
4231.00 3260
4231.61 2924
4232.23 2691
4232.84 2518
4233.45 2405
4234.07 2312
4234.68 2327
4235.30 2273
4235.91 2145
4236.53 2235
4237.14 2204
4237.75 2146
4238.37 2198
4238.98 2048
4239.60 1965
4240.21 1979
4240.83 1978
4241.44 1873
4242.05 1961
4242.67 1878
4243.28 1925
4243.90 1884
4244.51 1952
4245.13 1872
4245.74 1999
4246.36 1954
4246.97 1953
4247.59 1982
4248.20 2058
4248.82 2020
4249.43 2019
4250.05 1959
4250.66 2008
4251.28 1888
4251.89 1927
4252.51 1895
4253.13 1875
4253.74 1943
4254.36 1939
4254.97 1927
4255.59 1956
4256.20 1944
4256.82 1990
4257.43 1944
4258.05 1936
4258.67 2029
4259.28 2027
4259.90 2057
4260.51 1967
4261.13 2086
4261.75 1946
4262.36 2019
4262.98 1958
4263.59 1997
4264.21 2000
4264.83 2051
4265.44 2064
4266.06 2000
4266.67 1937
4267.29 2076
4267.91 2135
4268.52 2024
4269.14 1939
4269.76 2012
4270.37 2053
4270.99 2018
4271.61 1945
4272.22 1869
4272.84 1868
4273.46 1926
4274.07 1889
4274.69 1908
4275.31 1929
4275.93 1970
4276.54 1918
4277.16 1877
4277.78 1923
4278.39 1830
4279.01 1883
4279.63 1893
4280.25 1883
4280.86 1730
4281.48 1724
4282.10 1680
4282.72 1728
4283.33 1754
4283.95 1687
4284.57 1737
4285.19 1876
4285.80 1878
4286.42 1795
4287.04 1769
4287.66 1771
4288.28 1750
4288.89 1797
4289.51 1802
4290.13 1812
4290.75 1797
4291.37 1840
4291.98 1761
4292.60 1814
4293.22 1774
4293.84 1879
4294.46 1885
4295.08 1755
4295.69 1700
4296.31 1758
4296.93 1817
4297.55 1757
4298.17 1765
4298.79 1820
4299.41 1678
4300.03 1685
4300.64 1728
4301.26 1774
4301.88 1722
4302.50 1703
4303.12 1714
4303.74 1715
4304.36 1715
4304.98 1815
4305.60 1766
4306.22 1734
4306.83 1801
4307.45 1830
4308.07 1888
4308.69 2003
4309.31 1947
4309.93 1962
4310.55 2022
4311.17 1925
4311.79 2024
4312.41 2024
4313.03 2017
4313.65 1936
4314.27 1959
4314.89 1843
4315.51 1822
4316.13 1805
4316.75 1870
4317.37 1897
4317.99 1864
4318.61 1834
4319.23 1806
4319.85 1761
4320.47 1674
4321.09 1714
4321.71 1752
4322.33 1744
4322.95 1758
4323.57 1818
4324.19 1836
4324.81 1879
4325.43 1951
4326.05 1899
4326.67 1860
4327.30 1955
4327.92 1956
4328.54 1897
4329.16 1941
4329.78 1782
4330.40 1874
4331.02 1820
4331.64 1900
4332.26 1919
4332.88 1918
4333.51 1936
4334.13 1913
4334.75 1982
4335.37 2043
4335.99 2120
4336.61 2227
4337.23 2282
4337.86 2353
4338.48 2489
4339.10 2528
4339.72 2426
4340.34 2410
4340.96 2295
4341.59 2210
4342.21 2367
4342.83 2258
4343.45 2356
4344.07 2519
4344.69 2926
4345.32 3179
4345.94 3374
4346.56 3501
4347.18 3677
4347.81 3644
4348.43 3353
4349.05 3016
4349.67 2996
4350.29 2741
4350.92 2527
4351.54 2386
4352.16 2271
4352.78 2093
4353.41 2044
4354.03 1996
4354.65 2049
4355.28 2021
4355.90 1975
4356.52 1980
4357.14 2051
4357.77 2051
4358.39 2111
4359.01 2053
4359.64 2077
4360.26 2018
4360.88 1975
4361.50 1981
4362.13 2087
4362.75 1918
4363.37 2033
4364.00 2011
4364.62 2009
4365.25 1958
4365.87 1923
4366.49 2013
4367.12 1960
4367.74 1972
4368.36 1932
4368.99 1921
4369.61 1835
4370.23 1824
4370.86 1899
4371.48 1753
4372.11 1754
4372.73 1760
4373.35 1788
4373.98 1740
4374.60 1756
4375.23 1687
4375.85 1717
4376.47 1791
4377.10 1823
4377.72 1840
4378.35 1814
4378.97 1812
4379.60 1890
4380.22 1958
4380.85 1893
4381.47 1970
4382.10 1934
4382.72 1945
4383.34 2011
4383.97 1963
4384.59 2056
4385.22 2061
4385.84 2039
4386.47 2103
4387.09 2102
4387.72 2192
4388.34 2258
4388.97 2416
4389.59 2484
4390.22 2758
4390.85 2994
4391.47 3063
4392.10 2979
4392.72 3035
4393.35 2816
4393.97 2659
4394.60 2532
4395.22 2284
4395.85 2104
4396.47 2084
4397.10 1889
4397.73 1945
4398.35 2034
4398.98 2014
4399.60 2026
4400.23 2033
4400.86 2025
4401.48 2132
4402.11 2056
4402.73 1912
4403.36 1925
4403.99 1989
4404.61 1975
4405.24 1922
4405.87 1911
4406.49 1868
4407.12 1820
4407.74 1810
4408.37 1843
4409.00 1823
4409.62 1838
4410.25 1851
4410.88 1814
4411.50 1824
4412.13 1859
4412.76 1888
4413.38 1874
4414.01 1845
4414.64 1848
4415.27 1745
4415.89 1818
4416.52 1773
4417.15 1677
4417.77 1710
4418.40 1639
4419.03 1626
4419.66 1770
4420.28 1726
4420.91 1613
4421.54 1674
4422.17 1723
4422.79 1813
4423.42 1656
4424.05 1618
4424.68 1670
4425.30 1659
4425.93 1633
4426.56 1644
4427.19 1621
4427.82 1621
4428.44 1544
4429.07 1620
4429.70 1663
4430.33 1674
4430.96 1663
4431.58 1564
4432.21 1554
4432.84 1660
4433.47 1635
4434.10 1658
4434.73 1690
4435.35 1673
4435.98 1616
4436.61 1722
4437.24 1765
4437.87 1689
4438.50 1716
4439.13 1600
4439.75 1647
4440.38 1658
4441.01 1631
4441.64 1555
4442.27 1596
4442.90 1611
4443.53 1645
4444.16 1636
4444.79 1578
4445.42 1542
4446.04 1579
4446.67 1558
4447.30 1665
4447.93 1624
4448.56 1647
4449.19 1631
4449.82 1580
4450.45 1622
4451.08 1647
4451.71 1611
4452.34 1592
4452.97 1675
4453.60 1701
4454.23 1705
4454.86 1607
4455.49 1632
4456.12 1562
4456.75 1589
4457.38 1589
4458.01 1591
4458.64 1615
4459.27 1525
4459.90 1528
4460.53 1419
4461.16 1459
4461.79 1473
4462.42 1546
4463.05 1510
4463.68 1491
4464.31 1487
4464.94 1558
4465.57 1557
4466.20 1480
4466.83 1522
4467.46 1564
4468.09 1487
4468.73 1545
4469.36 1486
4469.99 1486
4470.62 1431
4471.25 1488
4471.88 1524
4472.51 1491
4473.14 1546
4473.77 1488
4474.40 1493
4475.04 1487
4475.67 1478
4476.30 1427
4476.93 1464
4477.56 1453
4478.19 1530
4478.82 1462
4479.46 1518
4480.09 1559
4480.72 1509
4481.35 1506
4481.98 1552
4482.61 1563
4483.25 1550
4483.88 1632
4484.51 1591
4485.14 1570
4485.77 1630
4486.41 1589
4487.04 1592
4487.67 1651
4488.30 1738
4488.93 1542
4489.57 1629
4490.20 1661
4490.83 1658
4491.46 1682
4492.10 1681
4492.73 1607
4493.36 1640
4493.99 1668
4494.63 1666
4495.26 1601
4495.89 1678
4496.52 1634
4497.16 1649
4497.79 1608
4498.42 1660
4499.06 1787
4499.69 1775
4500.32 1698
4500.96 1800
4501.59 1951
4502.22 2059
4502.86 1988
4503.49 2116
4504.12 2001
4504.75 1907
4505.39 1928
4506.02 1870
4506.66 1798
4507.29 1744
4507.92 1758
4508.56 1742
4509.19 1663
4509.82 1677
4510.46 1645
4511.09 1683
4511.72 1655
4512.36 1688
4512.99 1626
4513.63 1732
4514.26 1753
4514.89 1661
4515.53 1569
4516.16 1643
4516.80 1682
4517.43 1736
4518.07 1652
4518.70 1632
4519.33 1725
4519.97 1700
4520.60 1583
4521.24 1616
4521.87 1668
4522.51 1634
4523.14 1679
4523.78 1620
4524.41 1653
4525.05 1706
4525.68 1781
4526.32 1859
4526.95 2059
4527.59 2184
4528.22 2447
4528.86 2732
4529.49 3020
4530.13 3361
4530.76 3785
4531.40 3948
4532.03 4069
4532.67 4095
4533.30 4010
4533.94 3676
4534.57 3432
4535.21 3049
4535.84 2686
4536.48 2443
4537.11 2278
4537.75 2141
4538.39 1963
4539.02 1798
4539.66 1824
4540.29 1849
4540.93 1704
4541.57 1661
4542.20 1700
4542.84 1619
4543.47 1539
4544.11 1599
4544.75 1662
4545.38 1648
4546.02 1599
4546.65 1614
4547.29 1601
4547.93 1572
4548.56 1501
4549.20 1528
4549.84 1561
4550.47 1661
4551.11 1563
4551.75 1612
4552.38 1638
4553.02 1675
4553.66 1704
4554.29 1767
4554.93 1691
4555.57 1703
4556.20 1781
4556.84 1646
4557.48 1626
4558.11 1632
4558.75 1703
4559.39 1678
4560.03 1640
4560.66 1719
4561.30 1661
4561.94 1647
4562.58 1750
4563.21 1678
4563.85 1738
4564.49 1769
4565.13 1904
4565.76 1946
4566.40 1914
4567.04 1908
4567.68 1898
4568.31 2085
4568.95 2181
4569.59 2149
4570.23 2235
4570.87 2149
4571.50 2059
4572.14 2073
4572.78 2070
4573.42 2041
4574.06 1886
4574.69 1933
4575.33 1825
4575.97 1747
4576.61 1720
4577.25 1658
4577.89 1676
4578.53 1614
4579.16 1566
4579.80 1636
4580.44 1537
4581.08 1556
4581.72 1649
4582.36 1645
4583.00 1564
4583.63 1585
4584.27 1670
4584.91 1683
4585.55 1643
4586.19 1573
4586.83 1608
4587.47 1634
4588.11 1610
4588.75 1622
4589.39 1632
4590.03 1597
4590.67 1666
4591.30 1591
4591.94 1676
4592.58 1685
4593.22 1631
4593.86 1621
4594.50 1510
4595.14 1588
4595.78 1582
4596.42 1619
4597.06 1474
4597.70 1519
4598.34 1574
4598.98 1535
4599.62 1535
4600.26 1485
4600.90 1499
4601.54 1563
4602.18 1543
4602.82 1605
4603.46 1643
4604.10 1721
4604.74 1669
4605.38 1702
4606.02 1674
4606.66 1676
4607.30 1767
4607.94 1733
4608.59 1744
4609.23 1708
4609.87 1661
4610.51 1730
4611.15 1614
4611.79 1658
4612.43 1708
4613.07 1624
4613.71 1570
4614.35 1606
4614.99 1539
4615.64 1498
4616.28 1537
4616.92 1573
4617.56 1598
4618.20 1536
4618.84 1469
4619.48 1479
4620.12 1451
4620.77 1544
4621.41 1482
4622.05 1532
4622.69 1460
4623.33 1446
4623.97 1464
4624.62 1468
4625.26 1565
4625.90 1567
4626.54 1524
4627.18 1579
4627.82 1539
4628.47 1443
4629.11 1483
4629.75 1522
4630.39 1426
4631.03 1525
4631.68 1541
4632.32 1542
4632.96 1649
4633.60 1493
4634.25 1518
4634.89 1596
4635.53 1662
4636.17 1692
4636.82 1731
4637.46 1751
4638.10 1813
4638.74 1815
4639.39 1887
4640.03 1788
4640.67 1774
4641.32 1808
4641.96 1774
4642.60 1675
4643.24 1702
4643.89 1702
4644.53 1635
4645.17 1563
4645.82 1661
4646.46 1597
4647.10 1596
4647.75 1592
4648.39 1485
4649.03 1549
4649.68 1535
4650.32 1534
4650.96 1591
4651.61 1637
4652.25 1644
4652.89 1609
4653.54 1607
4654.18 1570
4654.83 1546
4655.47 1489
4656.11 1470
4656.76 1436
4657.40 1463
4658.05 1382
4658.69 1427
4659.33 1468
4659.98 1386
4660.62 1409
4661.27 1421
4661.91 1448
4662.56 1420
4663.20 1383
4663.84 1408
4664.49 1407
4665.13 1377
4665.78 1395
4666.42 1372
4667.07 1421
4667.71 1437
4668.36 1376
4669.00 1406
4669.65 1444
4670.29 1450
4670.94 1410
4671.58 1409
4672.23 1376
4672.87 1373
4673.52 1373
4674.16 1364
4674.81 1417
4675.45 1438
4676.10 1507
4676.74 1492
4677.39 1458
4678.03 1462
4678.68 1548
4679.32 1568
4679.97 1554
4680.62 1549
4681.26 1532
4681.91 1466
4682.55 1479
4683.20 1478
4683.84 1489
4684.49 1432
4685.14 1457
4685.78 1407
4686.43 1442
4687.07 1420
4687.72 1456
4688.37 1460
4689.01 1454
4689.66 1436
4690.30 1402
4690.95 1440
4691.60 1427
4692.24 1506
4692.89 1402
4693.54 1427
4694.18 1557
4694.83 1516
4695.48 1544
4696.12 1563
4696.77 1578
4697.42 1597
4698.06 1653
4698.71 1689
4699.36 1763
4700.00 1792
4700.65 1715
4701.30 1651
4701.94 1654
4702.59 1578
4703.24 1581
4703.89 1514
4704.53 1455
4705.18 1459
4705.83 1499
4706.48 1521
4707.12 1534
4707.77 1427
4708.42 1422
4709.07 1532
4709.71 1562
4710.36 1562
4711.01 1522
4711.66 1493
4712.30 1560
4712.95 1600
4713.60 1502
4714.25 1523
4714.90 1559
4715.54 1575
4716.19 1513
4716.84 1565
4717.49 1529
4718.14 1509
4718.78 1556
4719.43 1550
4720.08 1521
4720.73 1612
4721.38 1682
4722.03 1708
4722.67 1713
4723.32 1718
4723.97 1711
4724.62 1704
4725.27 1753
4725.92 1718
4726.57 1764
4727.22 1757
4727.86 1743
4728.51 1718
4729.16 1705
4729.81 1666
4730.46 1602
4731.11 1540
4731.76 1461
4732.41 1467
4733.06 1507
4733.71 1491
4734.36 1485
4735.00 1533
4735.65 1577
4736.30 1597
4736.95 1578
4737.60 1524
4738.25 1644
4738.90 1653
4739.55 1571
4740.20 1637
4740.85 1594
4741.50 1549
4742.15 1585
4742.80 1534
4743.45 1580
4744.10 1548
4744.75 1603
4745.40 1549
4746.05 1546
4746.70 1492
4747.35 1494
4748.00 1545
4748.65 1606
4749.30 1671
4749.95 1551
4750.60 1493
4751.25 1656
4751.90 1739
4752.55 1772
4753.20 1771
4753.85 1729
4754.51 1736
4755.16 1807
4755.81 1753
4756.46 1689
4757.11 1626
4757.76 1598
4758.41 1597
4759.06 1571
4759.71 1582
4760.36 1488
4761.01 1442
4761.67 1486
4762.32 1463
4762.97 1471
4763.62 1430
4764.27 1487
4764.92 1503
4765.57 1487
4766.22 1505
4766.88 1492
4767.53 1528
4768.18 1543
4768.83 1573
4769.48 1509
4770.13 1509
4770.79 1449
4771.44 1409
4772.09 1434
4772.74 1465
4773.39 1448
4774.05 1469
4774.70 1405
4775.35 1477
4776.00 1472
4776.65 1466
4777.31 1473
4777.96 1441
4778.61 1461
4779.26 1440
4779.92 1492
4780.57 1470
4781.22 1460
4781.87 1462
4782.53 1467
4783.18 1421
4783.83 1484
4784.48 1542
4785.14 1602
4785.79 1485
4786.44 1427
4787.10 1441
4787.75 1500
4788.40 1517
4789.05 1460
4789.71 1520
4790.36 1473
4791.01 1465
4791.67 1490
4792.32 1466
4792.97 1466
4793.63 1478
4794.28 1423
4794.93 1436
4795.59 1488
4796.24 1461
4796.89 1420
4797.55 1392
4798.20 1443
4798.86 1433
4799.51 1398
4800.16 1448
4800.82 1463
4801.47 1544
4802.12 1508
4802.78 1466
4803.43 1546
4804.09 1456
4804.74 1457
4805.39 1471
4806.05 1465
4806.70 1434
4807.36 1454
4808.01 1481
4808.67 1461
4809.32 1415
4809.98 1495
4810.63 1559
4811.28 1517
4811.94 1556
4812.59 1474
4813.25 1542
4813.90 1542
4814.56 1564
4815.21 1512
4815.87 1524
4816.52 1539
4817.18 1567
4817.83 1674
4818.49 1633
4819.14 1744
4819.80 1690
4820.45 1663
4821.11 1725
4821.76 1696
4822.42 1708
4823.07 1748
4823.73 1854
4824.38 1796
4825.04 1761
4825.70 1756
4826.35 1829
4827.01 1827
4827.66 1773
4828.32 1798
4828.97 1757
4829.63 1810
4830.29 1689
4830.94 1652
4831.60 1688
4832.25 1744
4832.91 1797
4833.57 1844
4834.22 1923
4834.88 1967
4835.53 1996
4836.19 2102
4836.85 2056
4837.50 2154
4838.16 2208
4838.82 2110
4839.47 2108
4840.13 2068
4840.79 2024
4841.44 1971
4842.10 1936
4842.76 2001
4843.41 1985
4844.07 1976
4844.73 1965
4845.38 1926
4846.04 1942
4846.70 2064
4847.35 2100
4848.01 2101
4848.67 2180
4849.32 2242
4849.98 2349
4850.64 2437
4851.30 2457
4851.95 2364
4852.61 2338
4853.27 2231
4853.93 2036
4854.58 2068
4855.24 2194
4855.90 2278
4856.56 2277
4857.21 2372
4857.87 2435
4858.53 2443
4859.19 2435
4859.84 2479
4860.50 2456
4861.16 2384
4861.82 2257
4862.48 2234
4863.13 2182
4863.79 2224
4864.45 2218
4865.11 2215
4865.77 2185
4866.43 2320
4867.08 2352
4867.74 2246
4868.40 2150
4869.06 2305
4869.72 2177
4870.38 2002
4871.03 2099
4871.69 2020
4872.35 1953
4873.01 1952
4873.67 1994
4874.33 2008
4874.99 1912
4875.65 1928
4876.31 1858
4876.96 1924
4877.62 2006
4878.28 2048
4878.94 1954
4879.60 1860
4880.26 1934
4880.92 1881
4881.58 1791
4882.24 1760
4882.90 1812
4883.56 1766
4884.22 1674
4884.88 1695
4885.54 1699
4886.19 1702
4886.85 1670
4887.51 1739
4888.17 1780
4888.83 1790
4889.49 1892
4890.15 1912
4890.81 1867
4891.47 1816
4892.13 1826
4892.79 1837
4893.45 1902
4894.11 1814
4894.77 1697
4895.43 1830
4896.09 1745
4896.76 1677
4897.42 1725
4898.08 1731
4898.74 1740
4899.40 1831
4900.06 1811
4900.72 1821
4901.38 1797
4902.04 1687
4902.70 1638
4903.36 1592
4904.02 1643
4904.68 1695
4905.34 1638
4906.00 1618
4906.67 1533
4907.33 1642
4907.99 1560
4908.65 1539
4909.31 1570
4909.97 1547
4910.63 1591
4911.29 1605
4911.96 1588
4912.62 1584
4913.28 1531
4913.94 1559
4914.60 1569
4915.26 1567
4915.92 1509
4916.59 1559
4917.25 1423
4917.91 1394
4918.57 1433
4919.23 1618
4919.90 1520
4920.56 1408
4921.22 1415
4921.88 1449
4922.54 1415
4923.21 1461
4923.87 1393
4924.53 1385
4925.19 1379
4925.85 1390
4926.52 1339
4927.18 1442
4927.84 1422
4928.50 1416
4929.17 1388
4929.83 1431
4930.49 1382
4931.15 1373
4931.82 1480
4932.48 1476
4933.14 1474
4933.81 1488
4934.47 1486
4935.13 1524
4935.79 1461
4936.46 1480
4937.12 1415
4937.78 1391
4938.45 1482
4939.11 1503
4939.77 1489
4940.44 1440
4941.10 1512
4941.76 1470
4942.43 1453
4943.09 1520
4943.75 1500
4944.42 1465
4945.08 1446
4945.74 1456
4946.41 1456
4947.07 1377
4947.74 1379
4948.40 1366
4949.06 1363
4949.73 1449
4950.39 1398
4951.05 1377
4951.72 1335
4952.38 1356
4953.05 1424
4953.71 1358
4954.38 1385
4955.04 1419
4955.70 1335
4956.37 1369
4957.03 1386
4957.70 1451
4958.36 1485
4959.03 1523
4959.69 1514
4960.36 1425
4961.02 1422
4961.68 1396
4962.35 1477
4963.01 1425
4963.68 1445
4964.34 1469
4965.01 1538
4965.67 1502
4966.34 1607
4967.00 1538
4967.67 1509
4968.33 1469
4969.00 1448
4969.66 1506
4970.33 1455
4971.00 1474
4971.66 1436
4972.33 1439
4972.99 1383
4973.66 1419
4974.32 1373
4974.99 1424
4975.65 1399
4976.32 1443
4976.99 1477
4977.65 1474
4978.32 1483
4978.98 1506
4979.65 1421
4980.31 1409
4980.98 1401
4981.65 1409
4982.31 1414
4982.98 1449
4983.64 1421
4984.31 1453
4984.98 1439
4985.64 1542
4986.31 1681
4986.98 1835
4987.64 1897
4988.31 2033
4988.98 2181
4989.64 2244
4990.31 2290
4990.98 2263
4991.64 2035
4992.31 2036
4992.98 1874
4993.64 1689
4994.31 1687
4994.98 1583
4995.64 1529
4996.31 1412
4996.98 1436
4997.64 1497
4998.31 1370
4998.98 1371
4999.65 1421
5000.31 1383
5000.98 1335
5001.65 1393
5002.32 1432
5002.98 1354
5003.65 1359
5004.32 1389
5004.99 1405
5005.65 1495
5006.32 1492
5006.99 1472
5007.66 1415
5008.32 1489
5008.99 1400
5009.66 1393
5010.33 1423
5011.00 1484
5011.66 1435
5012.33 1453
5013.00 1491
5013.67 1504
5014.34 1472
5015.01 1487
5015.67 1422
5016.34 1467
5017.01 1484
5017.68 1471
5018.35 1519
5019.02 1617
5019.68 1714
5020.35 1767
5021.02 1822
5021.69 1915
5022.36 2001
5023.03 1942
5023.70 2004
5024.37 2032
5025.03 2027
5025.70 1963
5026.37 1915
5027.04 1830
5027.71 1761
5028.38 1722
5029.05 1576
5029.72 1551
5030.39 1555
5031.06 1515
5031.73 1570
5032.40 1478
5033.07 1474
5033.73 1486
5034.40 1481
5035.07 1485
5035.74 1511
5036.41 1525
5037.08 1474
5037.75 1441
5038.42 1500
5039.09 1480
5039.76 1510
5040.43 1578
5041.10 1547
5041.77 1481
5042.44 1493
5043.11 1524
5043.78 1622
5044.45 1548
5045.12 1530
5045.79 1588
5046.46 1483
5047.13 1543
5047.81 1474
5048.48 1376
5049.15 1390
5049.82 1405
5050.49 1457
5051.16 1424
5051.83 1401
5052.50 1431
5053.17 1355
5053.84 1369
5054.51 1406
5055.18 1447
5055.85 1406
5056.53 1391
5057.20 1456
5057.87 1468
5058.54 1459
5059.21 1455
5059.88 1512
5060.55 1455
5061.22 1496
5061.89 1542
5062.57 1500
5063.24 1449
5063.91 1402
5064.58 1439
5065.25 1412
5065.92 1394
5066.60 1484
5067.27 1470
5067.94 1419
5068.61 1394
5069.28 1423
5069.96 1435
5070.63 1441
5071.30 1403
5071.97 1398
5072.64 1387
5073.32 1394
5073.99 1406
5074.66 1418
5075.33 1363
5076.00 1323
5076.68 1475
5077.35 1461
5078.02 1444
5078.69 1409
5079.37 1393
5080.04 1483
5080.71 1526
5081.38 1486
5082.06 1594
5082.73 1418
5083.40 1398
5084.08 1392
5084.75 1423
5085.42 1325
5086.09 1384
5086.77 1436
5087.44 1413
5088.11 1361
5088.79 1421
5089.46 1493
5090.13 1584
5090.81 1605
5091.48 1618
5092.15 1608
5092.83 1589
5093.50 1515
5094.17 1421
5094.85 1489
5095.52 1448
5096.19 1425
5096.87 1416
5097.54 1397
5098.22 1396
5098.89 1364
5099.56 1372
5100.24 1344
5100.91 1298
5101.59 1358
5102.26 1415
5102.93 1378
5103.61 1414
5104.28 1449
5104.96 1424
5105.63 1438
5106.31 1439
5106.98 1475
5107.65 1379
5108.33 1358
5109.00 1369
5109.68 1427
5110.35 1399
5111.03 1389
5111.70 1324
5112.38 1390
5113.05 1361
5113.73 1403
5114.40 1444
5115.08 1417
5115.75 1425
5116.43 1417
5117.10 1419
5117.78 1411
5118.45 1405
5119.13 1504
5119.80 1489
5120.48 1467
5121.15 1471
5121.83 1460
5122.50 1496
5123.18 1419
5123.85 1422
5124.53 1427
5125.20 1397
5125.88 1399
5126.56 1416
5127.23 1346
5127.91 1342
5128.58 1433
5129.26 1366
5129.93 1318
5130.61 1427
5131.29 1409
5131.96 1436
5132.64 1300
5133.31 1354
5133.99 1394
5134.67 1409
5135.34 1446
5136.02 1466
5136.70 1401
5137.37 1420
5138.05 1437
5138.73 1498
5139.40 1497
5140.08 1504
5140.75 1574
5141.43 1487
5142.11 1463
5142.78 1436
5143.46 1410
5144.14 1432
5144.82 1347
5145.49 1279
5146.17 1302
5146.85 1271
5147.52 1304
5148.20 1295
5148.88 1251
5149.55 1288
5150.23 1321
5150.91 1346
5151.59 1295
5152.26 1309
5152.94 1252
5153.62 1319
5154.30 1367
5154.97 1361
5155.65 1270
5156.33 1307
5157.01 1281
5157.68 1260
5158.36 1252
5159.04 1350
5159.72 1301
5160.40 1378
5161.07 1323
5161.75 1254
5162.43 1340
5163.11 1307
5163.79 1252
5164.46 1309
5165.14 1312
5165.82 1327
5166.50 1344
5167.18 1325
5167.86 1365
5168.53 1315
5169.21 1350
5169.89 1322
5170.57 1315
5171.25 1304
5171.93 1315
5172.61 1304
5173.28 1190
5173.96 1278
5174.64 1345
5175.32 1337
5176.00 1274
5176.68 1282
5177.36 1334
5178.04 1294
5178.72 1368
5179.39 1323
5180.07 1250
5180.75 1330
5181.43 1310
5182.11 1262
5182.79 1309
5183.47 1298
5184.15 1301
5184.83 1267
5185.51 1238
5186.19 1218
5186.87 1192
5187.55 1255
5188.23 1292
5188.91 1297
5189.59 1284
5190.27 1199
5190.95 1241
5191.63 1213
5192.31 1198
5192.99 1259
5193.67 1336
5194.35 1292
5195.03 1232
5195.71 1293
5196.39 1323
5197.07 1282
5197.75 1287
5198.43 1239
5199.11 1261
5199.79 1245
5200.47 1249
5201.15 1325
5201.83 1237
5202.51 1236
5203.19 1369
5203.87 1273
5204.55 1359
5205.24 1326
5205.92 1350
5206.60 1348
5207.28 1313
5207.96 1375
5208.64 1404
5209.32 1338
5210.00 1426
5210.68 1331
5211.36 1360
5212.05 1363
5212.73 1382
5213.41 1371
5214.09 1337
5214.77 1344
5215.45 1376
5216.13 1427
5216.82 1431
5217.50 1428
5218.18 1381
5218.86 1391
5219.54 1318
5220.22 1346
5220.91 1347
5221.59 1386
5222.27 1390
5222.95 1391
5223.63 1375
5224.32 1383
5225.00 1393
5225.68 1332
5226.36 1306
5227.05 1255
5227.73 1287
5228.41 1291
5229.09 1350
5229.77 1285
5230.46 1317
5231.14 1283
5231.82 1261
5232.50 1304
5233.19 1373
5233.87 1384
5234.55 1367
5235.24 1365
5235.92 1411
5236.60 1332
5237.28 1344
5237.97 1392
5238.65 1331
5239.33 1400
5240.02 1391
5240.70 1391
5241.38 1439
5242.07 1385
5242.75 1398
5243.43 1352
5244.12 1286
5244.80 1273
5245.48 1339
5246.17 1445
5246.85 1447
5247.53 1441
5248.22 1447
5248.90 1491
5249.58 1509
5250.27 1506
5250.95 1470
5251.64 1510
5252.32 1509
5253.00 1460
5253.69 1388
5254.37 1398
5255.06 1394
5255.74 1351
5256.42 1268
5257.11 1315
5257.79 1373
5258.48 1325
5259.16 1310
5259.85 1337
5260.53 1413
5261.21 1369
5261.90 1309
5262.58 1344
5263.27 1348
5263.95 1361
5264.64 1345
5265.32 1418
5266.01 1432
5266.69 1372
5267.38 1332
5268.06 1394
5268.75 1436
5269.43 1396
5270.12 1396
5270.80 1398
5271.49 1414
5272.17 1375
5272.86 1376
5273.54 1422
5274.23 1375
5274.91 1332
5275.60 1447
5276.28 1449
5276.97 1502
5277.66 1418
5278.34 1431
5279.03 1500
5279.71 1576
5280.40 1688
5281.08 1655
5281.77 1737
5282.46 1673
5283.14 1744
5283.83 1623
5284.51 1617
5285.20 1602
5285.89 1570
5286.57 1549
5287.26 1514
5287.94 1494
5288.63 1575
5289.32 1431
5290.00 1418
5290.69 1511
5291.38 1506
5292.06 1517
5292.75 1506
5293.44 1508
5294.12 1561
5294.81 1516
5295.50 1444
5296.18 1540
5296.87 1579
5297.56 1628
5298.24 1743
5298.93 1810
5299.62 1961
5300.30 2077
5300.99 2150
5301.68 2093
5302.37 2091
5303.05 2012
5303.74 2028
5304.43 1933
5305.11 1939
5305.80 1738
5306.49 1622
5307.18 1681
5307.86 1549
5308.55 1590
5309.24 1536
5309.93 1527
5310.61 1511
5311.30 1474
5311.99 1506
5312.68 1481
5313.37 1459
5314.05 1505
5314.74 1457
5315.43 1393
5316.12 1407
5316.81 1466
5317.49 1451
5318.18 1392
5318.87 1428
5319.56 1430
5320.25 1560
5320.94 1569
5321.62 1543
5322.31 1535
5323.00 1456
5323.69 1423
5324.38 1427
5325.07 1396
5325.76 1455
5326.44 1459
5327.13 1477
5327.82 1509
5328.51 1485
5329.20 1513
5329.89 1513
5330.58 1495
5331.27 1530
5331.96 1571
5332.64 1515
5333.33 1497
5334.02 1565
5334.71 1617
5335.40 1548
5336.09 1569
5336.78 1524
5337.47 1568
5338.16 1728
5338.85 1621
5339.54 1648
5340.23 1689
5340.92 1664
5341.61 1661
5342.30 1665
5342.99 1688
5343.68 1655
5344.37 1671
5345.06 1645
5345.75 1693
5346.44 1764
5347.13 1831
5347.82 1946
5348.51 2046
5349.20 2183
5349.89 2311
5350.58 2478
5351.27 2507
5351.96 2564
5352.65 2507
5353.34 2270
5354.03 2125
5354.72 2063
5355.41 1961
5356.10 1691
5356.79 1675
5357.48 1645
5358.17 1568
5358.86 1516
5359.56 1505
5360.25 1547
5360.94 1533
5361.63 1475
5362.32 1513
5363.01 1504
5363.70 1443
5364.39 1423
5365.08 1405
5365.77 1499
5366.47 1463
5367.16 1402
5367.85 1454
5368.54 1493
5369.23 1450
5369.92 1478
5370.61 1495
5371.31 1420
5372.00 1386
5372.69 1397
5373.38 1381
5374.07 1399
5374.77 1397
5375.46 1442
5376.15 1454
5376.84 1406
5377.53 1409
5378.22 1449
5378.92 1438
5379.61 1418
5380.30 1430
5380.99 1462
5381.69 1472
5382.38 1418
5383.07 1427
5383.76 1479
5384.46 1370
5385.15 1388
5385.84 1449
5386.53 1498
5387.23 1559
5387.92 1538
5388.61 1633
5389.30 1650
5390.00 1679
5390.69 1665
5391.38 1691
5392.08 1649
5392.77 1558
5393.46 1527
5394.15 1538
5394.85 1504
5395.54 1498
5396.23 1499
5396.93 1383
5397.62 1371
5398.31 1374
5399.01 1442
5399.70 1491
5400.39 1381
5401.09 1473
5401.78 1379
5402.48 1418
5403.17 1431
5403.86 1558
5404.56 1524
5405.25 1409
5405.94 1428
5406.64 1424
5407.33 1382
5408.03 1442
5408.72 1464
5409.41 1391
5410.11 1423
5410.80 1360
5411.50 1437
5412.19 1322
5412.88 1337
5413.58 1378
5414.27 1359
5414.97 1483
5415.66 1441
5416.36 1413
5417.05 1466
5417.75 1430
5418.44 1384
5419.14 1443
5419.83 1482
5420.52 1466
5421.22 1475
5421.91 1449
5422.61 1434
5423.30 1459
5424.00 1462
5424.69 1518
5425.39 1476
5426.08 1468
5426.78 1424
5427.48 1458
5428.17 1439
5428.87 1415
5429.56 1473
5430.26 1480
5430.95 1444
5431.65 1395
5432.34 1466
5433.04 1385
5433.73 1457
5434.43 1453
5435.13 1509
5435.82 1476
5436.52 1537
5437.21 1463
5437.91 1509
5438.60 1535
5439.30 1491
5440.00 1436
5440.69 1462
5441.39 1423
5442.09 1424
5442.78 1539
5443.48 1559
5444.17 1565
5444.87 1586
5445.57 1602
5446.26 1783
5446.96 1837
5447.66 1795
5448.35 1851
5449.05 1872
5449.75 1808
5450.44 1786
5451.14 1718
5451.84 1716
5452.53 1690
5453.23 1643
5453.93 1630
5454.62 1577
5455.32 1536
5456.02 1535
5456.71 1559
5457.41 1536
5458.11 1484
5458.81 1429
5459.50 1530
5460.20 1542
5460.90 1624
5461.60 1680
5462.29 1783
5462.99 1873
5463.69 1915
5464.39 1849
5465.08 1811
5465.78 1823
5466.48 1806
5467.18 1748
5467.87 1771
5468.57 1738
5469.27 1724
5469.97 1738
5470.67 1682
5471.36 1655
5472.06 1616
5472.76 1736
5473.46 1651
5474.16 1669
5474.85 1726
5475.55 1845
5476.25 1792
5476.95 1741
5477.65 1801
5478.35 1927
5479.05 1965
5479.74 2012
5480.44 2108
5481.14 2221
5481.84 2069
5482.54 2034
5483.24 2022
5483.94 1925
5484.63 1939
5485.33 1909
5486.03 1949
5486.73 1910
5487.43 1819
5488.13 1864
5488.83 1851
5489.53 1843
5490.23 1850
5490.93 1832
5491.63 1954
5492.33 1831
5493.02 1887
5493.72 2002
5494.42 1921
5495.12 1912
5495.82 2067
5496.52 1944
5497.22 1992
5497.92 2073
5498.62 2348
5499.32 2512
5500.02 2778
5500.72 2988
5501.42 2970
5502.12 3023
5502.82 2954
5503.52 2736
5504.22 2534
5504.92 2353
5505.62 2211
5506.32 2097
5507.02 2025
5507.72 1984
5508.42 1963
5509.12 1955
5509.82 1899
5510.52 1833
5511.23 1954
5511.93 2001
5512.63 2022
5513.33 2116
5514.03 2149
5514.73 2221
5515.43 2100
5516.13 2070
5516.83 2128
5517.53 2050
5518.23 1995
5518.93 1982
5519.64 1942
5520.34 1897
5521.04 1813
5521.74 1889
5522.44 1806
5523.14 1728
5523.84 1675
5524.54 1636
5525.25 1613
5525.95 1595
5526.65 1611
5527.35 1583
5528.05 1560
5528.75 1596
5529.46 1554
5530.16 1540
5530.86 1621
5531.56 1542
5532.26 1532
5532.96 1575
5533.67 1682
5534.37 1609
5535.07 1567
5535.77 1575
5536.48 1582
5537.18 1645
5537.88 1584
5538.58 1561
5539.28 1604
5539.99 1664
5540.69 1523
5541.39 1569
5542.09 1564
5542.80 1519
5543.50 1546
5544.20 1541
5544.90 1563
5545.61 1511
5546.31 1519
5547.01 1531
5547.72 1516
5548.42 1489
5549.12 1526
5549.83 1553
5550.53 1572
5551.23 1615
5551.93 1656
5552.64 1571
5553.34 1546
5554.04 1450
5554.75 1509
5555.45 1483
5556.15 1485
5556.86 1451
5557.56 1428
5558.26 1462
5558.97 1471
5559.67 1496
5560.38 1543
5561.08 1490
5561.78 1532
5562.49 1514
5563.19 1536
5563.89 1472
5564.60 1466
5565.30 1529
5566.01 1381
5566.71 1432
5567.41 1449
5568.12 1415
5568.82 1383
5569.53 1490
5570.23 1417
5570.94 1376
5571.64 1468
5572.35 1455
5573.05 1453
5573.75 1396
5574.46 1379
5575.16 1392
5575.87 1468
5576.57 1377
5577.28 1395
5577.98 1463
5578.69 1499
5579.39 1477
5580.10 1457
5580.80 1390
5581.51 1368
5582.21 1359
5582.92 1312
5583.62 1311
5584.33 1380
5585.03 1344
5585.74 1383
5586.44 1388
5587.15 1308
5587.85 1360
5588.56 1412
5589.27 1335
5589.97 1333
5590.68 1337
5591.38 1463
5592.09 1412
5592.79 1438
5593.50 1403
5594.21 1408
5594.91 1392
5595.62 1325
5596.32 1352
5597.03 1401
5597.73 1390
5598.44 1347
5599.15 1360
5599.85 1335
5600.56 1306
5601.27 1329
5601.97 1336
5602.68 1304
5603.38 1377
5604.09 1291
5604.80 1361
5605.50 1339
5606.21 1321
5606.92 1293
5607.62 1364
5608.33 1293
5609.04 1244
5609.74 1330
5610.45 1368
5611.16 1322
5611.87 1363
5612.57 1358
5613.28 1335
5613.99 1286
5614.69 1357
5615.40 1384
5616.11 1355
5616.81 1379
5617.52 1343
5618.23 1300
5618.94 1324
5619.64 1379
5620.35 1270
5621.06 1287
5621.77 1348
5622.47 1300
5623.18 1246
5623.89 1282
5624.60 1308
5625.31 1327
5626.01 1350
5626.72 1348
5627.43 1326
5628.14 1379
5628.85 1357
5629.55 1368
5630.26 1396
5630.97 1319
5631.68 1379
5632.39 1353
5633.09 1346
5633.80 1384
5634.51 1388
5635.22 1366
5635.93 1408
5636.64 1423
5637.34 1374
5638.05 1327
5638.76 1313
5639.47 1355
5640.18 1455
5640.89 1373
5641.60 1411
5642.31 1380
5643.01 1391
5643.72 1400
5644.43 1403
5645.14 1285
5645.85 1349
5646.56 1295
5647.27 1380
5647.98 1339
5648.69 1342
5649.40 1398
5650.11 1438
5650.82 1428
5651.52 1440
5652.23 1408
5652.94 1382
5653.65 1379
5654.36 1439
5655.07 1430
5655.78 1399
5656.49 1472
5657.20 1512
5657.91 1447
5658.62 1463
5659.33 1474
5660.04 1489
5660.75 1438
5661.46 1458
5662.17 1456
5662.88 1421
5663.59 1443
5664.30 1389
5665.01 1355
5665.72 1376
5666.43 1342
5667.14 1394
5667.85 1346
5668.56 1379
5669.28 1394
5669.99 1366
5670.70 1462
5671.41 1406
5672.12 1400
5672.83 1450
5673.54 1376
5674.25 1373
5674.96 1380
5675.67 1392
5676.38 1432
5677.09 1338
5677.81 1343
5678.52 1403
5679.23 1376
5679.94 1331
5680.65 1442
5681.36 1430
5682.07 1401
5682.78 1373
5683.50 1317
5684.21 1376
5684.92 1408
5685.63 1398
5686.34 1363
5687.05 1380
5687.77 1399
5688.48 1427
5689.19 1372
5689.90 1367
5690.61 1367
5691.32 1390
5692.04 1406
5692.75 1408
5693.46 1368
5694.17 1354
5694.88 1390
5695.60 1348
5696.31 1364
5697.02 1349
5697.73 1321
5698.45 1311
5699.16 1317
5699.87 1405
5700.58 1371
5701.30 1375
5702.01 1344
5702.72 1367
5703.43 1344
5704.15 1355
5704.86 1345
5705.57 1362
5706.29 1357
5707.00 1340
5707.71 1362
5708.42 1354
5709.14 1340
5709.85 1359
5710.56 1364
5711.28 1415
5711.99 1422
5712.70 1385
5713.42 1334
5714.13 1275
5714.84 1285
5715.56 1300
5716.27 1357
5716.98 1349
5717.70 1386
5718.41 1389
5719.12 1399
5719.84 1336
5720.55 1329
5721.27 1437
5721.98 1456
5722.69 1349
5723.41 1373
5724.12 1492
5724.84 1390
5725.55 1331
5726.26 1283
5726.98 1416
5727.69 1469
5728.41 1477
5729.12 1409
5729.83 1386
5730.55 1484
5731.26 1464
5731.98 1397
5732.69 1404
5733.41 1471
5734.12 1497
5734.84 1464
5735.55 1524
5736.27 1536
5736.98 1573
5737.70 1690
5738.41 1764
5739.13 1841
5739.84 1856
5740.55 2004
5741.27 2047
5741.99 1975
5742.70 1938
5743.42 1947
5744.13 1836
5744.85 1809
5745.56 1788
5746.28 1673
5746.99 1631
5747.71 1598
5748.42 1573
5749.14 1615
5749.85 1527
5750.57 1499
5751.29 1581
5752.00 1549
5752.72 1570
5753.43 1519
5754.15 1558
5754.86 1642
5755.58 1641
5756.30 1631
5757.01 1577
5757.73 1588
5758.44 1620
5759.16 1634
5759.88 1609
5760.59 1663
5761.31 1756
5762.03 1797
5762.74 1911
5763.46 1999
5764.18 2084
5764.89 2081
5765.61 2202
5766.32 2176
5767.04 2137
5767.76 2051
5768.47 2031
5769.19 1963
5769.91 1966
5770.63 1819
5771.34 1738
5772.06 1700
5772.78 1651
5773.49 1768
5774.21 1728
5774.93 1768
5775.64 1733
5776.36 1701
5777.08 1776
5777.80 1850
5778.51 1873
5779.23 1804
5779.95 1879
5780.67 1821
5781.38 1897
5782.10 1909
5782.82 1865
5783.54 1857
5784.25 1801
5784.97 1885
5785.69 1833
5786.41 1756
5787.13 1837
5787.84 1809
5788.56 1892
5789.28 1960
5790.00 1870
5790.72 1829
5791.43 1903
5792.15 1870
5792.87 2022
5793.59 2084
5794.31 2033
5795.03 2140
5795.74 2152
5796.46 2185
5797.18 2274
5797.90 2327
5798.62 2535
5799.34 2736
5800.06 3172
5800.77 3794
5801.49 4494
5802.21 5024
5802.93 5466
5803.65 5613
5804.37 5326
5805.09 4836
5805.81 4316
5806.53 3596
5807.25 3249
5807.96 2821
5808.68 2565
5809.40 2581
5810.12 2389
5810.84 2343
5811.56 2304
5812.28 2297
5813.00 2459
5813.72 2299
5814.44 2449
5815.16 2397
5815.88 2451
5816.60 2553
5817.32 2584
5818.04 2469
5818.76 2392
5819.48 2349
5820.20 2437
5820.92 2374
5821.64 2329
5822.36 2367
5823.08 2475
5823.80 2348
5824.52 2134
5825.24 2172
5825.96 2086
5826.68 2073
5827.40 2011
5828.12 1956
5828.84 1936
5829.56 1954
5830.28 1889
5831.00 1895
5831.72 1934
5832.44 1890
5833.16 1889
5833.88 1846
5834.61 1837
5835.33 1840
5836.05 1833
5836.77 1860
5837.49 1775
5838.21 1745
5838.93 1701
5839.65 1790
5840.37 1801
5841.10 1804
5841.82 1828
5842.54 1886
5843.26 1828
5843.98 1756
5844.70 1716
5845.42 1709
5846.15 1671
5846.87 1724
5847.59 1706
5848.31 1731
5849.03 1657
5849.75 1587
5850.48 1639
5851.20 1683
5851.92 1778
5852.64 1738
5853.36 1779
5854.09 1724
5854.81 1654
5855.53 1685
5856.25 1687
5856.97 1720
5857.70 1702
5858.42 1611
5859.14 1619
5859.86 1651
5860.59 1759
5861.31 1673
5862.03 1647
5862.75 1607
5863.48 1645
5864.20 1627
5864.92 1593
5865.64 1648
5866.37 1560
5867.09 1647
5867.81 1620
5868.54 1622
5869.26 1651
5869.98 1609
5870.70 1659
5871.43 1637
5872.15 1608
5872.87 1599
5873.60 1629
5874.32 1622
5875.04 1561
5875.77 1534
5876.49 1607
5877.21 1615
5877.94 1648
5878.66 1609
5879.38 1712
5880.11 1599
5880.83 1553
5881.56 1599
5882.28 1631
5883.00 1637
5883.73 1604
5884.45 1626
5885.18 1659
5885.90 1648
5886.62 1616
5887.35 1708
5888.07 1723
5888.80 1699
5889.52 1751
5890.24 1684
5890.97 1650
5891.69 1679
5892.42 1625
5893.14 1619
5893.87 1658
5894.59 1651
5895.32 1650
5896.04 1690
5896.76 1596
5897.49 1674
5898.21 1754
5898.94 1646
5899.66 1612
5900.39 1693
5901.11 1732
5901.84 1683
5902.56 1680
5903.29 1697
5904.01 1692
5904.74 1632
5905.46 1770
5906.19 1747
5906.91 1688
5907.64 1692
5908.37 1646
5909.09 1695
5909.82 1725
5910.54 1772
5911.27 1741
5911.99 1714
5912.72 1731
5913.44 1751
5914.17 1785
5914.90 1787
5915.62 1756
5916.35 1761
5917.07 1825
5917.80 1889
5918.53 1854
5919.25 1856
5919.98 1819
5920.70 1907
5921.43 1814
5922.16 1826
5922.88 1893
5923.61 1905
5924.34 1872
5925.06 1817
5925.79 1884
5926.51 1918
5927.24 1883
5927.97 1908
5928.69 1969
5929.42 2034
5930.15 1990
5930.87 2001
5931.60 1991
5932.33 2108
5933.05 2111
5933.78 2132
5934.51 2202
5935.24 2346
5935.96 2279
5936.69 2313
5937.42 2347
5938.14 2398
5938.87 2404
5939.60 2446
5940.33 2425
5941.05 2454
5941.78 2410
5942.51 2285
5943.24 2385
5943.96 2448
5944.69 2400
5945.42 2479
5946.15 2447
5946.87 2522
5947.60 2534
5948.33 2628
5949.06 2676
5949.79 2710
5950.51 2747
5951.24 2775
5951.97 2899
5952.70 2944
5953.43 3038
5954.15 3084
5954.88 3048
5955.61 3031
5956.34 2994
5957.07 3005
5957.80 3025
5958.52 2989
5959.25 2986
5959.98 3044
5960.71 2929
5961.44 2963
5962.17 2945
5962.90 2963
5963.62 3039
5964.35 3162
5965.08 3337
5965.81 3414
5966.54 3586
5967.27 3852
5968.00 3895
5968.73 3916
5969.46 3959
5970.19 3927
5970.92 3806
5971.64 3949
5972.37 3748
5973.10 3634
5973.83 3738
5974.56 3625
5975.29 3609
5976.02 3646
5976.75 3667
5977.48 3579
5978.21 3698
5978.94 3802
5979.67 3890
5980.40 3931
5981.13 4015
5981.86 4130
5982.59 4147
5983.32 4424
5984.05 4350
5984.78 4261
5985.51 4187
5986.24 4306
5986.97 4421
5987.70 4255
5988.43 4278
5989.16 4341
5989.89 4190
5990.62 4270
5991.35 4341
5992.08 4197
5992.81 4260
5993.54 4332
5994.27 4451
5995.00 4519
5995.73 4527
5996.47 4746
5997.20 4644
5997.93 4708
5998.66 4657
5999.39 4777
6000.12 4712
6000.85 4663
6001.58 4495
6002.31 4564
6003.04 4413
6003.78 4469
6004.51 4343
6005.24 4301
6005.97 4207
6006.70 4314
6007.43 4441
6008.16 4721
6008.90 5054
6009.63 5548
6010.36 6188
6011.09 7286
6011.82 8604
6012.55 9942
6013.29 11234
6014.02 11915
6014.75 12268
6015.48 12037
6016.21 11461
6016.95 10523
6017.68 9559
6018.41 8440
6019.14 7058
6019.87 6262
6020.61 5551
6021.34 4867
6022.07 4384
6022.80 4100
6023.54 3807
6024.27 3574
6025.00 3431
6025.73 3448
6026.47 3301
6027.20 3234
6027.93 3308
6028.66 3189
6029.40 3150
6030.13 3155
6030.86 3175
6031.60 3117
6032.33 2999
6033.06 3031
6033.79 3043
6034.53 2914
6035.26 2887
6035.99 2837
6036.73 2852
6037.46 3016
6038.19 2975
6038.93 3098
6039.66 3096
6040.39 3047
6041.13 3091
6041.86 3058
6042.59 3079
6043.33 3102
6044.06 3209
6044.80 3179
6045.53 3211
6046.26 3231
6047.00 3345
6047.73 3334
6048.46 3448
6049.20 3611
6049.93 3756
6050.67 3787
6051.40 3859
6052.13 4213
6052.87 4348
6053.60 4283
6054.34 4330
6055.07 4161
6055.81 4054
6056.54 3909
6057.28 3719
6058.01 3464
6058.74 3480
6059.48 3469
6060.21 3349
6060.95 3383
6061.68 3264
6062.42 3337
6063.15 3286
6063.89 3241
6064.62 3190
6065.36 3239
6066.09 3242
6066.83 3195
6067.56 3146
6068.30 3135
6069.03 3067
6069.77 3016
6070.50 2950
6071.24 2912
6071.97 2914
6072.71 2986
6073.44 2947
6074.18 2863
6074.92 2836
6075.65 2780
6076.39 2831
6077.12 2659
6077.86 2653
6078.59 2750
6079.33 2649
6080.07 2587
6080.80 2609
6081.54 2587
6082.27 2593
6083.01 2490
6083.75 2520
6084.48 2472
6085.22 2413
6085.95 2500
6086.69 2517
6087.43 2567
6088.16 2554
6088.90 2551
6089.64 2506
6090.37 2509
6091.11 2567
6091.85 2556
6092.58 2504
6093.32 2538
6094.06 2415
6094.79 2471
6095.53 2433
6096.27 2373
6097.00 2382
6097.74 2356
6098.48 2326
6099.21 2376
6099.95 2335
6100.69 2324
6101.43 2375
6102.16 2327
6102.90 2322
6103.64 2304
6104.37 2268
6105.11 2361
6105.85 2319
6106.59 2268
6107.32 2345
6108.06 2299
6108.80 2304
6109.54 2366
6110.27 2314
6111.01 2323
6111.75 2390
6112.49 2364
6113.23 2322
6113.96 2347
6114.70 2369
6115.44 2353
6116.18 2358
6116.92 2415
6117.65 2326
6118.39 2335
6119.13 2313
6119.87 2426
6120.61 2380
6121.35 2397
6122.08 2503
6122.82 2531
6123.56 2572
6124.30 2513
6125.04 2463
6125.78 2444
6126.51 2450
6127.25 2489
6127.99 2552
6128.73 2598
6129.47 2523
6130.21 2347
6130.95 2365
6131.69 2446
6132.43 2451
6133.16 2347
6133.90 2356
6134.64 2490
6135.38 2509
6136.12 2479
6136.86 2524
6137.60 2554
6138.34 2598
6139.08 2630
6139.82 2552
6140.56 2544
6141.30 2562
6142.04 2540
6142.78 2564
6143.52 2557
6144.26 2510
6145.00 2534
6145.74 2553
6146.48 2581
6147.22 2585
6147.96 2689
6148.70 2703
6149.44 2665
6150.18 2732
6150.92 2771
6151.66 2720
6152.40 2799
6153.14 2867
6153.88 2826
6154.62 2850
6155.36 2884
6156.10 2978
6156.84 2927
6157.58 2954
6158.32 2979
6159.06 2931
6159.80 2922
6160.54 2963
6161.28 3108
6162.02 3195
6162.76 3323
6163.50 3500
6164.25 3635
6164.99 3765
6165.73 3974
6166.47 4035
6167.21 4156
6167.95 4283
6168.69 4343
6169.43 4289
6170.17 4200
6170.92 4064
6171.66 4051
6172.40 3941
6173.14 3854
6173.88 3851
6174.62 3808
6175.36 3685
6176.11 3739
6176.85 3759
6177.59 3685
6178.33 3672
6179.07 3712
6179.82 3864
6180.56 3765
6181.30 3854
6182.04 3922
6182.78 3846
6183.53 3938
6184.27 3971
6185.01 4092
6185.75 4073
6186.49 4024
6187.24 4018
6187.98 4151
6188.72 4268
6189.46 4291
6190.21 4312
6190.95 4435
6191.69 4609
6192.43 4790
6193.18 4846
6193.92 4968
6194.66 4952
6195.40 4836
6196.15 4959
6196.89 4843
6197.63 4934
6198.38 4720
6199.12 4785
6199.86 4822
6200.61 4762
6201.35 4774
6202.09 5068
6202.84 5132
6203.58 5362
6204.32 5959
6205.07 6881
6205.81 7993
6206.55 9980
6207.30 11925
6208.04 14680
6208.78 16943
6209.53 18417
6210.27 19288
6211.01 18576
6211.76 17483
6212.50 15612
6213.25 13420
6213.99 11454
6214.73 9602
6215.48 7854
6216.22 6435
6216.97 5653
6217.71 5049
6218.45 4469
6219.20 4001
6219.94 3889
6220.69 3743
6221.43 3575
6222.18 3516
6222.92 3519
6223.66 3483
6224.41 3424
6225.15 3327
6225.90 3262
6226.64 3252
6227.39 3025
6228.13 2890
6228.88 2849
6229.62 2572
6230.37 2584
6231.11 2557
6231.86 2546
6232.60 2514
6233.35 2580
6234.09 2589
6234.84 2697
6235.58 2686
6236.33 2801
6237.07 2689
6237.82 2724
6238.56 2779
6239.31 2848
6240.05 2816
6240.80 2870
6241.55 2886
6242.29 2940
6243.04 3104
6243.78 3059
6244.53 3169
6245.27 3477
6246.02 3566
6246.77 3807
6247.51 3946
6248.26 3971
6249.00 3954
6249.75 3883
6250.50 3792
6251.24 3800
6251.99 3695
6252.73 3604
6253.48 3571
6254.23 3374
6254.97 3277
6255.72 3226
6256.47 3121
6257.21 3150
6257.96 3084
6258.71 3116
6259.45 3072
6260.20 3039
6260.95 2989
6261.69 3111
6262.44 3088
6263.19 3203
6263.93 3311
6264.68 3327
6265.43 3323
6266.17 3085
6266.92 3028
6267.67 3057
6268.42 2957
6269.16 2888
6269.91 2944
6270.66 2849
6271.41 2907
6272.15 2869
6272.90 2868
6273.65 2872
6274.39 2902
6275.14 2965
6275.89 3190
6276.64 3069
6277.39 3080
6278.13 3064
6278.88 3106
6279.63 2998
6280.38 2887
6281.12 2869
6281.87 2755
6282.62 2719
6283.37 2694
6284.12 2702
6284.87 2643
6285.61 2599
6286.36 2675
6287.11 2637
6287.86 2621
6288.61 2597
6289.35 2693
6290.10 2672
6290.85 2585
6291.60 2539
6292.35 2485
6293.10 2485
6293.85 2499
6294.60 2435
6295.34 2447
6296.09 2364
6296.84 2349
6297.59 2248
6298.34 2235
6299.09 2290
6299.84 2229
6300.59 2202
6301.34 2246
6302.08 2329
6302.83 2400
6303.58 2508
6304.33 2453
6305.08 2487
6305.83 2475
6306.58 2302
6307.33 2230
6308.08 2246
6308.83 2264
6309.58 2237
6310.33 2155
6311.08 2157
6311.83 2194
6312.58 2188
6313.33 2159
6314.08 2227
6314.83 2231
6315.58 2320
6316.33 2362
6317.08 2332
6317.83 2371
6318.58 2368
6319.33 2335
6320.08 2252
6320.83 2132
6321.58 2180
6322.33 2143
6323.08 2140
6323.83 2128
6324.58 1993
6325.33 2043
6326.08 1965
6326.83 2013
6327.58 2037
6328.33 1979
6329.08 1988
6329.84 1948
6330.59 1911
6331.34 1982
6332.09 1953
6332.84 1968
6333.59 1944
6334.34 1982
6335.09 1992
6335.84 1949
6336.60 1925
6337.35 1901
6338.10 1995
6338.85 1913
6339.60 1969
6340.35 1993
6341.10 1987
6341.85 1996
6342.61 1980
6343.36 2050
6344.11 1982
6344.86 2039
6345.61 2049
6346.37 2058
6347.12 2013
6347.87 1963
6348.62 2036
6349.37 1992
6350.12 2075
6350.88 2146
6351.63 2215
6352.38 2229
6353.13 2302
6353.89 2413
6354.64 2375
6355.39 2268
6356.14 2297
6356.90 2309
6357.65 2188
6358.40 2081
6359.15 2118
6359.91 2037
6360.66 2044
6361.41 2043
6362.16 2023
6362.92 1987
6363.67 1972
6364.42 2024
6365.17 1862
6365.93 1922
6366.68 1958
6367.43 2005
6368.19 2025
6368.94 1976
6369.69 1966
6370.45 1953
6371.20 2000
6371.95 2015
6372.71 1951
6373.46 1916
6374.21 2073
6374.97 2005
6375.72 1983
6376.47 1992
6377.23 1921
6377.98 1941
6378.73 2013
6379.49 1943
6380.24 1919
6381.00 1955
6381.75 1952
6382.50 1927
6383.26 1952
6384.01 1905
6384.77 1889
6385.52 1859
6386.27 1782
6387.03 1761
6387.78 1802
6388.54 1809
6389.29 1828
6390.05 1838
6390.80 1835
6391.55 1754
6392.31 1758
6393.06 1847
6393.82 1794
6394.57 1740
6395.33 1728
6396.08 1765
6396.84 1857
6397.59 1807
6398.35 1769
6399.10 1743
6399.86 1759
6400.61 1776
6401.37 1735
6402.12 1681
6402.88 1715
6403.63 1800
6404.39 1758
6405.14 1781
6405.90 1807
6406.65 1779
6407.41 1797
6408.16 1785
6408.92 1793
6409.68 1959
6410.43 1835
6411.19 1854
6411.94 1867
6412.70 1919
6413.45 1888
6414.21 1854
6414.97 1871
6415.72 1870
6416.48 1840
6417.23 1823
6417.99 1880
6418.75 1897
6419.50 1868
6420.26 1961
6421.01 1850
6421.77 1960
6422.53 1941
6423.28 1836
6424.04 1905
6424.80 1875
6425.55 1952
6426.31 1873
6427.07 1834
6427.82 1890
6428.58 1885
6429.34 1870
6430.09 1902
6430.85 1884
6431.61 1979
6432.36 1915
6433.12 1926
6433.88 1990
6434.63 1952
6435.39 2015
6436.15 1964
6436.91 2005
6437.66 2027
6438.42 2103
6439.18 2064
6439.93 2108
6440.69 2196
6441.45 2064
6442.21 2018
6442.96 1997
6443.72 2078
6444.48 2035
6445.24 2182
6445.99 2168
6446.75 2040
6447.51 2045
6448.27 2071
6449.03 1987
6449.78 2094
6450.54 2103
6451.30 2088
6452.06 2113
6452.82 2086
6453.57 2111
6454.33 2083
6455.09 2111
6455.85 2227
6456.61 2312
6457.37 2316
6458.12 2231
6458.88 2210
6459.64 2236
6460.40 2314
6461.16 2208
6461.92 2308
6462.67 2266
6463.43 2276
6464.19 2343
6464.95 2160
6465.71 2250
6466.47 2347
6467.23 2430
6467.99 2467
6468.75 2548
6469.50 2564
6470.26 2511
6471.02 2491
6471.78 2559
6472.54 2568
6473.30 2587
6474.06 2590
6474.82 2605
6475.58 2665
6476.34 2657
6477.10 2636
6477.86 2740
6478.62 2657
6479.38 2743
6480.14 2754
6480.90 2906
6481.66 2707
6482.42 2746
6483.18 2930
6483.94 3003
6484.70 2879
6485.46 2998
6486.22 3111
6486.98 3162
6487.74 3096
6488.50 3185
6489.26 3195
6490.02 3205
6490.78 3227
6491.54 3295
6492.30 3421
6493.06 3480
6493.82 3487
6494.58 3692
6495.34 3793
6496.10 3781
6496.86 3779
6497.62 3715
6498.38 3836
6499.14 3800
6499.90 3800
6500.66 3806
6501.43 3783
6502.19 3932
6502.95 3889
6503.71 3814
6504.47 3858
6505.23 3977
6505.99 3991
6506.75 4081
6507.52 4285
6508.28 4406
6509.04 4557
6509.80 4724
6510.56 4857
6511.32 5092
6512.08 5144
6512.85 5350
6513.61 5417
6514.37 5379
6515.13 5429
6515.89 5058
6516.65 5044
6517.42 4918
6518.18 4816
6518.94 4849
6519.70 4714
6520.46 4886
6521.23 5007
6521.99 4804
6522.75 4981
6523.51 5211
6524.27 5487
6525.04 5799
6525.80 6319
6526.56 6751
6527.32 7288
6528.09 7621
6528.85 7762
6529.61 7817
6530.37 7691
6531.14 7507
6531.90 7440
6532.66 7438
6533.43 7790
6534.19 8744
6534.95 10041
6535.71 11416
6536.48 12670
6537.24 13527
6538.00 13332
6538.77 12530
6539.53 11611
6540.29 10357
6541.06 8979
6541.82 7652
6542.58 6515
6543.35 5791
6544.11 5161
6544.87 4750
6545.64 4474
6546.40 4217
6547.16 3966
6547.93 3837
6548.69 3917
6549.45 3738
6550.22 3869
6550.98 3822
6551.75 3816
6552.51 3820
6553.27 3920
6554.04 3852
6554.80 3704
6555.57 3710
6556.33 3735
6557.09 3588
6557.86 3666
6558.62 3718
6559.39 3648
6560.15 3658
6560.92 3811
6561.68 3852
6562.45 3921
6563.21 3981
6563.97 4136
6564.74 4195
6565.50 4232
6566.27 4376
6567.03 4437
6567.80 4262
6568.56 4269
6569.33 4277
6570.09 4345
6570.86 4405
6571.62 4396
6572.39 4596
6573.15 4713
6573.92 5112
6574.68 5101
6575.45 5371
6576.21 5433
6576.98 5215
6577.74 5141
6578.51 5010
6579.28 4876
6580.04 4861
6580.81 4695
6581.57 4525
6582.34 4466
6583.10 4359
6583.87 4377
6584.64 4428
6585.40 4331
6586.17 4325
6586.93 4382
6587.70 4384
6588.47 4452
6589.23 4516
6590.00 4555
6590.76 4708
6591.53 4987
6592.30 5494
6593.06 5987
6593.83 6431
6594.59 6725
6595.36 7099
6596.13 7300
6596.89 7235
6597.66 7016
6598.43 6463
6599.19 6028
6599.96 5702
6600.73 5264
6601.49 4914
6602.26 4623
6603.03 4532
6603.79 4214
6604.56 4017
6605.33 3823
6606.10 3754
6606.86 3722
6607.63 3960
6608.40 4034
6609.16 3959
6609.93 4123
6610.70 4237
6611.47 4198
6612.23 4187
6613.00 4077
6613.77 4060
6614.54 3913
6615.30 3799
6616.07 3789
6616.84 3683
6617.61 3717
6618.37 3690
6619.14 3527
6619.91 3552
6620.68 3600
6621.45 3635
6622.21 3589
6622.98 3498
6623.75 3395
6624.52 3482
6625.29 3403
6626.05 3422
6626.82 3504
6627.59 3523
6628.36 3476
6629.13 3546
6629.90 3625
6630.66 3750
6631.43 3959
6632.20 4355
6632.97 4878
6633.74 5375
6634.51 5866
6635.28 6230
6636.05 6288
6636.81 6076
6637.58 5795
6638.35 5312
6639.12 4944
6639.89 4399
6640.66 4112
6641.43 3763
6642.20 3524
6642.97 3348
6643.74 3210
6644.50 3178
6645.27 3142
6646.04 3018
6646.81 2977
6647.58 3010
6648.35 2849
6649.12 2945
6649.89 3065
6650.66 3093
6651.43 3053
6652.20 2858
6652.97 3032
6653.74 2980
6654.51 2911
6655.28 2936
6656.05 2896
6656.82 2930
6657.59 2937
6658.36 2886
6659.13 2841
6659.90 2710
6660.67 2671
6661.44 2792
6662.21 2773
6662.98 2730
6663.75 2850
6664.52 2761
6665.29 2730
6666.06 2728
6666.83 2751
6667.60 2646
6668.37 2736
6669.14 2690
6669.92 2842
6670.69 2885
6671.46 2899
6672.23 2985
6673.00 3039
6673.77 3047
6674.54 3095
6675.31 3032
6676.08 2990
6676.85 2976
6677.63 2863
6678.40 2856
6679.17 2933
6679.94 2854
6680.71 2877
6681.48 2646
6682.25 2759
6683.03 2830
6683.80 2899
6684.57 3024
6685.34 3208
6686.11 3339
6686.88 3434
6687.66 3236
6688.43 3156
6689.20 3120
6689.97 3041
6690.74 2980
6691.51 2775
6692.29 2650
6693.06 2607
6693.83 2580
6694.60 2473
6695.38 2470
6696.15 2535
6696.92 2466
6697.69 2451
6698.46 2398
6699.24 2414
6700.01 2460
6700.78 2379
6701.55 2385
6702.33 2341
6703.10 2418
6703.87 2409
6704.65 2509
6705.42 2455
6706.19 2423
6706.96 2305
6707.74 2303
6708.51 2390
6709.28 2395
6710.06 2356
6710.83 2405
6711.60 2400
6712.38 2369
6713.15 2313
6713.92 2331
6714.69 2264
6715.47 2234
6716.24 2234
6717.02 2192
6717.79 2181
6718.56 2128
6719.34 2045
6720.11 2142
6720.88 2075
6721.66 2057
6722.43 2167
6723.20 2162
6723.98 2152
6724.75 2138
6725.53 2120
6726.30 2107
6727.07 2154
6727.85 2104
6728.62 2072
6729.40 2029
6730.17 2123
6730.95 2119
6731.72 2081
6732.49 2053
6733.27 2093
6734.04 2116
6734.82 2086
6735.59 2122
6736.37 2139
6737.14 2146
6737.92 2043
6738.69 2123
6739.46 2119
6740.24 2071
6741.01 2099
6741.79 2183
6742.56 2216
6743.34 2138
6744.11 2034
6744.89 2141
6745.66 2166
6746.44 2167
6747.21 2095
6747.99 2150
6748.77 2210
6749.54 2224
6750.32 2312
6751.09 2358
6751.87 2463
6752.64 2578
6753.42 2586
6754.19 2605
6754.97 2554
6755.75 2465
6756.52 2436
6757.30 2408
6758.07 2275
6758.85 2193
6759.62 2032
6760.40 2119
6761.18 2054
6761.95 2027
6762.73 2038
6763.50 2014
6764.28 2001
6765.06 2074
6765.83 1988
6766.61 1938
6767.39 1963
6768.16 2029
6768.94 1995
6769.72 1975
6770.49 1921
6771.27 1985
6772.04 1980
6772.82 2006
6773.60 2081
6774.37 1993
6775.15 1963
6775.93 1989
6776.71 1977
6777.48 1927
6778.26 2038
6779.04 2022
6779.81 2003
6780.59 1961
6781.37 1984
6782.14 1898
6782.92 1941
6783.70 1982
6784.48 1977
6785.25 1956
6786.03 1878
6786.81 1914
6787.59 1908
6788.36 1893
6789.14 1876
6789.92 1850
6790.70 1886
6791.47 1811
6792.25 1828
6793.03 1798
6793.81 1780
6794.59 1733
6795.36 1719
6796.14 1761
6796.92 1720
6797.70 1818
6798.48 1894
6799.25 1936
6800.03 1913
6800.81 1876
6801.59 1941
6802.37 2019
6803.15 1898
6803.92 1894
6804.70 1899
6805.48 1939
6806.26 1902
6807.04 1850
6807.82 1805
6808.60 1805
6809.38 1803
6810.15 1738
6810.93 1802
6811.71 1777
6812.49 1738
6813.27 1781
6814.05 1815
6814.83 1752
6815.61 1776
6816.39 1798
6817.17 1804
6817.94 1803
6818.72 1825
6819.50 1815
6820.28 1909
6821.06 1849
6821.84 1864
6822.62 1882
6823.40 1853
6824.18 1835
6824.96 1897
6825.74 1825
6826.52 1808
6827.30 1894
6828.08 1809
6828.86 1813
6829.64 1843
6830.42 1897
6831.20 1863
6831.98 1863
6832.76 1895
6833.54 1844
6834.32 1852
6835.10 1804
6835.88 1881
6836.66 1833
6837.44 1861
6838.22 1827
6839.00 1842
6839.78 1872
6840.56 1923
6841.34 1803
6842.12 1833
6842.90 1916
6843.68 1842
6844.47 1836
6845.25 1857
6846.03 1853
6846.81 1959
6847.59 2080
6848.37 2279
6849.15 2489
6849.93 2818
6850.71 2979
6851.49 3184
6852.28 3125
6853.06 3113
6853.84 3114
6854.62 2976
6855.40 2825
6856.18 2681
6856.96 2555
6857.75 2566
6858.53 2616
6859.31 2661
6860.09 2654
6860.87 2568
6861.65 2477
6862.44 2386
6863.22 2319
6864.00 2186
6864.78 2104
6865.56 2094
6866.35 2087
6867.13 2008
6867.91 1989
6868.69 1993
6869.47 1998
6870.26 1977
6871.04 2006
6871.82 2022
6872.60 2048
6873.39 2039
6874.17 2000
6874.95 2028
6875.73 2029
6876.52 2090
6877.30 2020
6878.08 1995
6878.86 2086
6879.65 2037
6880.43 2072
6881.21 2036
6881.99 2073
6882.78 2054
6883.56 2005
6884.34 1932
6885.13 2075
6885.91 2097
6886.69 2209
6887.48 2197
6888.26 2333
6889.04 2363
6889.83 2351
6890.61 2428
6891.39 2354
6892.18 2297
6892.96 2251
6893.74 2120
6894.53 2130
6895.31 2138
6896.09 2086
6896.88 2092
6897.66 2136
6898.45 2205
6899.23 2168
6900.01 2250
6900.80 2208
6901.58 2240
6902.37 2260
6903.15 2170
6903.93 2255
6904.72 2188
6905.50 2232
6906.29 2238
6907.07 2231
6907.86 2172
6908.64 2210
6909.42 2250
6910.21 2232
6910.99 2153
6911.78 2126
6912.56 2112
6913.35 2105
6914.13 2097
6914.92 2176
6915.70 2161
6916.49 2060
6917.27 2146
6918.06 2263
6918.84 2223
6919.63 2236
6920.41 2197
6921.20 2232
6921.98 2226
6922.77 2266
6923.55 2320
6924.34 2367
6925.12 2390
6925.91 2351
6926.69 2389
6927.48 2425
6928.27 2377
6929.05 2419
6929.84 2353
6930.62 2439
6931.41 2417
6932.19 2468
6932.98 2520
6933.77 2565
6934.55 2461
6935.34 2485
6936.12 2488
6936.91 2555
6937.69 2584
6938.48 2589
6939.27 2738
6940.05 2676
6940.84 2792
6941.63 2923
6942.41 3010
6943.20 3028
6943.99 3047
6944.77 3056
6945.56 3200
6946.34 3230
6947.13 3266
6947.92 3309
6948.70 3313
6949.49 3304
6950.28 3313
6951.07 3302
6951.85 3275
6952.64 3104
6953.43 3186
6954.21 3301
6955.00 3315
6955.79 3374
6956.57 3355
6957.36 3488
6958.15 3483
6958.94 3472
6959.72 3589
6960.51 3434
6961.30 3487
6962.09 3399
6962.87 3416
6963.66 3456
6964.45 3520
6965.24 3641
6966.02 3694
6966.81 3713
6967.60 3818
6968.39 3922
6969.17 4063
6969.96 4048
6970.75 4058
6971.54 4103
6972.33 4142
6973.11 4099
6973.90 4087
6974.69 4227
6975.48 4184
6976.27 4203
6977.06 4410
6977.84 4654
6978.63 4869
6979.42 4909
6980.21 5279
6981.00 5547
6981.79 5954
6982.57 6541
6983.36 7469
6984.15 8435
6984.94 9283
6985.73 9939
6986.52 10405
6987.31 10579
6988.10 10081
6988.89 9541
6989.67 8728
6990.46 7713
6991.25 6880
6992.04 6130
6992.83 5509
6993.62 5115
6994.41 4972
6995.20 4947
6995.99 5240
6996.78 5765
6997.57 6464
6998.36 7283
6999.15 8090
6999.94 8675
7000.72 9042
7001.51 9199
7002.30 8695
7003.09 7993
7003.88 7237
7004.67 6293
7005.46 5689
7006.25 4864
7007.04 4318
7007.83 3835
7008.62 3630
7009.41 3396
7010.20 3225
7010.99 3139
7011.78 3105
7012.57 3107
7013.37 3125
7014.16 3062
7014.95 3093
7015.74 3135
7016.53 3032
7017.32 3111
7018.11 3018
7018.90 2937
7019.69 2862
7020.48 3042
7021.27 3030
7022.06 3082
7022.85 3202
7023.64 3241
7024.43 3249
7025.23 3308
7026.02 3302
7026.81 3304
7027.60 3238
7028.39 3240
7029.18 3134
7029.97 3061
7030.76 2960
7031.56 3047
7032.35 2947
7033.14 2941
7033.93 2860
7034.72 2889
7035.51 3018
7036.30 3044
7037.10 3085
7037.89 3193
7038.68 3242
7039.47 3160
7040.26 3220
7041.06 3238
7041.85 3135
7042.64 3041
7043.43 3047
7044.22 3005
7045.02 2979
7045.81 2875
7046.60 2899
7047.39 2892
7048.18 3023
7048.98 3105
7049.77 3221
7050.56 3265
7051.35 3356
7052.15 3461
7052.94 3220
7053.73 3114
7054.52 3050
7055.32 2909
7056.11 2778
7056.90 2686
7057.70 2650
7058.49 2717
7059.28 2710
7060.07 2672
7060.87 2667
7061.66 2666
7062.45 2633
7063.25 2736
7064.04 2657
7064.83 2665
7065.63 2626
7066.42 2642
7067.21 2590
7068.01 2504
7068.80 2463
7069.59 2492
7070.39 2565
7071.18 2481
7071.97 2451
7072.77 2446
7073.56 2392
7074.36 2392
7075.15 2368
7075.94 2382
7076.74 2374
7077.53 2292
7078.33 2273
7079.12 2341
7079.91 2293
7080.71 2280
7081.50 2297
7082.30 2212
7083.09 2153
7083.88 2175
7084.68 2143
7085.47 2204
7086.27 2138
7087.06 2130
7087.86 2145
7088.65 2174
7089.45 2193
7090.24 2211
7091.04 2328
7091.83 2461
7092.62 2386
7093.42 2456
7094.21 2283
7095.01 2268
7095.80 2272
7096.60 2153
7097.39 2102
7098.19 2088
7098.98 2008
7099.78 1982
7100.58 1974
7101.37 1963
7102.17 2045
7102.96 2085
7103.76 2054
7104.55 2064
7105.35 2064
7106.14 2029
7106.94 1921
7107.73 1862
7108.53 1845
7109.33 1849
7110.12 1816
7110.92 1731
7111.71 1710
7112.51 1691
7113.31 1724
7114.10 1706
7114.90 1693
7115.69 1782
7116.49 1755
7117.29 1708
7118.08 1631
7118.88 1687
7119.67 1641
7120.47 1673
7121.27 1714
7122.06 1694
7122.86 1641
7123.66 1592
7124.45 1657
7125.25 1600
7126.05 1658
7126.84 1710
7127.64 1674
7128.44 1594
7129.23 1702
7130.03 1697
7130.83 1741
7131.62 1683
7132.42 1720
7133.22 1690
7134.02 1645
7134.81 1654
7135.61 1657
7136.41 1659
7137.21 1589
7138.00 1555
7138.80 1546
7139.60 1604
7140.39 1631
7141.19 1657
7141.99 1621
7142.79 1622
7143.59 1618
7144.38 1625
7145.18 1637
7145.98 1629
7146.78 1627
7147.57 1590
7148.37 1589
7149.17 1589
7149.97 1639
7150.77 1627
7151.56 1591
7152.36 1555
7153.16 1562
7153.96 1526
7154.76 1524
7155.56 1666
7156.35 1602
7157.15 1538
7157.95 1586
7158.75 1517
7159.55 1505
7160.35 1527
7161.14 1490
7161.94 1405
7162.74 1422
7163.54 1429
7164.34 1453
7165.14 1508
7165.94 1471
7166.74 1556
7167.54 1538
7168.33 1477
7169.13 1517
7169.93 1474
7170.73 1554
7171.53 1580
7172.33 1531
7173.13 1459
7173.93 1431
7174.73 1433
7175.53 1391
7176.33 1332
7177.13 1357
7177.93 1416
7178.73 1389
7179.53 1397
7180.33 1375
7181.13 1437
7181.92 1543
7182.72 1523
7183.52 1528
7184.32 1559
7185.12 1518
7185.92 1526
7186.72 1547
7187.52 1453
7188.32 1452
7189.13 1427
7189.93 1432
7190.73 1397
7191.53 1431
7192.33 1414
7193.13 1409
7193.93 1409
7194.73 1382
7195.53 1412
7196.33 1423
7197.13 1404
7197.93 1405
7198.73 1404
7199.53 1421
7200.33 1427
7201.13 1377
7201.93 1396
7202.74 1383
7203.54 1350
7204.34 1396
7205.14 1357
7205.94 1391
7206.74 1394
7207.54 1359
7208.34 1368
7209.14 1364
7209.95 1324
7210.75 1366
7211.55 1348
7212.35 1298
7213.15 1348
7213.95 1368
7214.75 1381
7215.56 1363
7216.36 1367
7217.16 1369
7217.96 1348
7218.76 1355
7219.57 1414
7220.37 1412
7221.17 1374
7221.97 1409
7222.77 1388
7223.58 1395
7224.38 1457
7225.18 1407
7225.98 1386
7226.78 1388
7227.59 1314
7228.39 1382
7229.19 1342
7229.99 1423
7230.80 1438
7231.60 1337
7232.40 1387
7233.20 1346
7234.01 1347
7234.81 1396
7235.61 1353
7236.42 1428
7237.22 1452
7238.02 1440
7238.82 1433
7239.63 1507
7240.43 1443
7241.23 1479
7242.04 1526
7242.84 1510
7243.64 1614
7244.45 1574
7245.25 1535
7246.05 1496
7246.86 1528
7247.66 1567
7248.46 1541
7249.27 1560
7250.07 1572
7250.87 1496
7251.68 1491
7252.48 1524
7253.29 1574
7254.09 1541
7254.89 1531
7255.70 1557
7256.50 1532
7257.30 1528
7258.11 1517
7258.91 1589
7259.72 1678
7260.52 1729
7261.33 1740
7262.13 1714
7262.93 1781
7263.74 1753
7264.54 1700
7265.35 1742
7266.15 1763
7266.96 1800
7267.76 1763
7268.57 1756
7269.37 1755
7270.17 1813
7270.98 1822
7271.78 1841
7272.59 1851
7273.39 1663
7274.20 1718
7275.00 1846
7275.81 1842
7276.61 1829
7277.42 1785
7278.22 1837
7279.03 1842
7279.83 1951
7280.64 2025
7281.44 2250
7282.25 2359
7283.06 2567
7283.86 2936
7284.67 3129
7285.47 3329
7286.28 3288
7287.08 3132
7287.89 2927
7288.69 2769
7289.50 2487
7290.31 2300
7291.11 2190
7291.92 2097
7292.72 1982
7293.53 1866
7294.34 1837
7295.14 1885
7295.95 1838
7296.75 1824
7297.56 1817
7298.37 1858
7299.17 1882
7299.98 1797
7300.79 1864
7301.59 1898
7302.40 1913
7303.21 1851
7304.01 1872
7304.82 1878
7305.63 1911
7306.43 1811
7307.24 1915
7308.05 2007
7308.85 2081
7309.66 2161
7310.47 2178
7311.27 2260
7312.08 2366
7312.89 2350
7313.69 2347
7314.50 2268
7315.31 2240
7316.12 2238
7316.92 2263
7317.73 2274
7318.54 2410
7319.35 2457
7320.15 2625
7320.96 2681
7321.77 2683
7322.58 2677
7323.38 2629
7324.19 2550
7325.00 2460
7325.81 2327
7326.61 2268
7327.42 2154
7328.23 2103
7329.04 2084
7329.85 2148
7330.65 2053
7331.46 2029
7332.27 2075
7333.08 2177
7333.89 2201
7334.69 2337
7335.50 2358
7336.31 2363
7337.12 2425
7337.93 2393
7338.74 2301
7339.54 2220
7340.35 2112
7341.16 2072
7341.97 1969
7342.78 1969
7343.59 1930
7344.40 1944
7345.21 1877
7346.01 1877
7346.82 1806
7347.63 1878
7348.44 1892
7349.25 1906
7350.06 1834
7350.87 1809
7351.68 1849
7352.49 1861
7353.30 1841
7354.11 1814
7354.92 1841
7355.72 1782
7356.53 1803
7357.34 1762
7358.15 1783
7358.96 1851
7359.77 1931
7360.58 1939
7361.39 2007
7362.20 1951
7363.01 1899
7363.82 1962
7364.63 1926
7365.44 1870
7366.25 1921
7367.06 1886
7367.87 1906
7368.68 1886
7369.49 1865
7370.30 1918
7371.11 1829
7371.92 1929
7372.73 2030
7373.54 1954
7374.35 1944
7375.16 2045
7375.97 2004
7376.79 2048
7377.60 2050
7378.41 2144
7379.22 2297
7380.03 2360
7380.84 2477
7381.65 2766
7382.46 2700
7383.27 2624
7384.08 2573
7384.89 2505
7385.70 2385
7386.52 2278
7387.33 2113
7388.14 2065
7388.95 1966
7389.76 1845
7390.57 1802
7391.38 1885
7392.19 1789
7393.01 1787
7393.82 1684
7394.63 1715
7395.44 1761
7396.25 1806
7397.06 1871
7397.88 1927
7398.69 1977
7399.50 2118
7400.31 2240
7401.12 2331
7401.94 2383
7402.75 2461
7403.56 2443
7404.37 2285
7405.18 2230
7406.00 2189
7406.81 2113
7407.62 2009
7408.43 1966
7409.25 1877
7410.06 1781
7410.87 1828
7411.68 1741
7412.49 1681
7413.31 1653
7414.12 1584
7414.93 1594
7415.75 1583
7416.56 1567
7417.37 1590
7418.18 1512
7419.00 1512
7419.81 1567
7420.62 1525
7421.44 1487
7422.25 1472
7423.06 1472
7423.88 1482
7424.69 1412
7425.50 1431
7426.31 1516
7427.13 1419
7427.94 1437
7428.76 1388
7429.57 1435
7430.38 1373
7431.20 1388
7432.01 1362
7432.82 1465
7433.64 1434
7434.45 1398
7435.26 1438
7436.08 1448
7436.89 1469
7437.71 1497
7438.52 1511
7439.33 1590
7440.15 1583
7440.96 1598
7441.78 1560
7442.59 1513
7443.40 1507
7444.22 1458
7445.03 1479
7445.85 1466
7446.66 1450
7447.48 1494
7448.29 1528
7449.11 1514
7449.92 1471
7450.73 1408
7451.55 1431
7452.36 1405
7453.18 1424
7453.99 1399
7454.81 1448
7455.62 1447
7456.44 1424
7457.25 1409
7458.07 1453
7458.88 1460
7459.70 1431
7460.51 1424
7461.33 1375
7462.14 1375
7462.96 1398
7463.77 1436
7464.59 1408
7465.41 1412
7466.22 1446
7467.04 1477
7467.85 1470
7468.67 1416
7469.48 1413
7470.30 1413
7471.11 1469
7471.93 1496
7472.75 1437
7473.56 1463
7474.38 1425
7475.19 1431
7476.01 1369
7476.83 1407
7477.64 1379
7478.46 1417
7479.27 1348
7480.09 1338
7480.91 1364
7481.72 1354
7482.54 1402
7483.36 1352
7484.17 1328
7484.99 1365
7485.81 1374
7486.62 1298
7487.44 1333
7488.26 1332
7489.07 1328
7489.89 1371
7490.71 1323
7491.52 1297
7492.34 1311
7493.16 1327
7493.97 1362
7494.79 1341
7495.61 1345
7496.43 1294
7497.24 1321
7498.06 1296
7498.88 1325
7499.69 1313
7500.51 1267
7501.33 1296
7502.15 1251
7502.96 1319
7503.78 1280
7504.60 1272
7505.42 1304
7506.23 1328
7507.05 1300
7507.87 1272
7508.69 1240
7509.51 1307
7510.32 1303
7511.14 1243
7511.96 1229
7512.78 1267
7513.60 1268
7514.41 1246
7515.23 1285
7516.05 1284
7516.87 1283
7517.69 1277
7518.50 1267
7519.32 1248
7520.14 1267
7520.96 1239
7521.78 1293
7522.60 1289
7523.42 1269
7524.23 1341
7525.05 1251
7525.87 1298
7526.69 1250
7527.51 1334
7528.33 1320
7529.15 1309
7529.97 1283
7530.78 1306
7531.60 1316
7532.42 1258
7533.24 1283
7534.06 1281
7534.88 1251
7535.70 1303
7536.52 1338
7537.34 1328
7538.16 1312
7538.98 1327
7539.80 1323
7540.62 1303
7541.44 1352
7542.26 1321
7543.08 1345
7543.89 1394
7544.71 1372
7545.53 1366
7546.35 1358
7547.17 1300
7547.99 1316
7548.81 1281
7549.63 1317
7550.45 1375
7551.27 1382
7552.09 1397
7552.91 1399
7553.73 1357
7554.56 1377
7555.38 1383
7556.20 1379
7557.02 1360
7557.84 1442
7558.66 1457
7559.48 1473
7560.30 1447
7561.12 1449
7561.94 1472
7562.76 1495
7563.58 1434
7564.40 1428
7565.22 1407
7566.04 1406
7566.86 1486
7567.69 1400
7568.51 1401
7569.33 1434
7570.15 1414
7570.97 1402
7571.79 1410
7572.61 1411
7573.43 1432
7574.26 1357
7575.08 1433
7575.90 1393
7576.72 1459
7577.54 1436
7578.36 1412
7579.18 1424
7580.01 1508
7580.83 1560
7581.65 1521
7582.47 1448
7583.29 1467
7584.12 1529
7584.94 1529
7585.76 1589
7586.58 1535
7587.40 1527
7588.23 1632
7589.05 1636
7589.87 1587
7590.69 1567
7591.51 1582
7592.34 1579
7593.16 1620
7593.98 1578
7594.80 1528
7595.63 1555
7596.45 1569
7597.27 1585
7598.09 1731
7598.92 1668
7599.74 1636
7600.56 1725
7601.39 1713
7602.21 1801
7603.03 1905
7603.85 1923
7604.68 2042
7605.50 2124
7606.32 2196
7607.15 2098
7607.97 2038
7608.79 1916
7609.62 1830
7610.44 1788
7611.26 1829
7612.09 1785
7612.91 1742
7613.73 1720
7614.56 1710
7615.38 1708
7616.20 1699
7617.03 1777
7617.85 1800
7618.68 1796
7619.50 1767
7620.32 1737
7621.15 1669
7621.97 1684
7622.79 1706
7623.62 1646
7624.44 1713
7625.27 1664
7626.09 1619
7626.92 1706
7627.74 1810
7628.56 1856
7629.39 1975
7630.21 2068
7631.04 2125
7631.86 2349
7632.69 2361
7633.51 2265
7634.34 2190
7635.16 2112
7635.98 2044
7636.81 1894
7637.63 1832
7638.46 1763
7639.28 1638
7640.11 1611
7640.93 1545
7641.76 1463
7642.58 1432
7643.41 1432
7644.23 1434
7645.06 1440
7645.88 1393
7646.71 1370
7647.54 1371
7648.36 1384
7649.19 1335
7650.01 1335
7650.84 1425
7651.66 1434
7652.49 1391
7653.31 1384
7654.14 1381
7654.97 1358
7655.79 1326
7656.62 1387
7657.44 1368
7658.27 1303
7659.09 1291
7659.92 1369
7660.75 1365
7661.57 1333
7662.40 1305
7663.22 1282
7664.05 1300
7664.88 1346
7665.70 1348
7666.53 1353
7667.36 1363
7668.18 1381
7669.01 1449
7669.84 1407
7670.66 1376
7671.49 1380
7672.32 1357
7673.14 1312
7673.97 1375
7674.80 1373
7675.62 1333
7676.45 1276
7677.28 1267
7678.10 1296
7678.93 1328
7679.76 1275
7680.58 1252
7681.41 1328
7682.24 1247
7683.07 1225
7683.89 1254
7684.72 1216
7685.55 1213
7686.38 1272
7687.20 1352
7688.03 1360
7688.86 1295
7689.69 1273
7690.51 1343
7691.34 1299
7692.17 1227
7693.00 1285
7693.82 1291
7694.65 1299
7695.48 1275
7696.31 1349
7697.14 1363
7697.96 1341
7698.79 1316
7699.62 1342
7700.45 1349
7701.28 1348
7702.11 1338
7702.93 1323
7703.76 1275
7704.59 1315
7705.42 1299
7706.25 1315
7707.08 1276
7707.90 1337
7708.73 1307
7709.56 1310
7710.39 1273
7711.22 1277
7712.05 1326
7712.88 1290
7713.71 1314
7714.53 1266
7715.36 1223
7716.19 1288
7717.02 1334
7717.85 1344
7718.68 1306
7719.51 1276
7720.34 1247
7721.17 1252
7722.00 1208
7722.83 1235
7723.66 1215
7724.49 1194
7725.32 1256
7726.14 1251
7726.97 1188
7727.80 1227
7728.63 1250
7729.46 1217
7730.29 1274
7731.12 1291
7731.95 1300
7732.78 1177
7733.61 1232
7734.44 1209
7735.27 1231
7736.10 1299
7736.93 1244
7737.76 1258
7738.59 1187
7739.42 1198
7740.25 1168
7741.08 1188
7741.91 1271
7742.75 1239
7743.58 1334
7744.41 1428
7745.24 1592
7746.07 1745
7746.90 1807
7747.73 1946
7748.56 2088
7749.39 2121
7750.22 2114
7751.05 1898
7751.88 1780
7752.71 1649
7753.55 1521
7754.38 1407
7755.21 1336
7756.04 1272
7756.87 1235
7757.70 1266
7758.53 1210
7759.36 1253
7760.20 1217
7761.03 1214
7761.86 1200
7762.69 1193
7763.52 1188
7764.35 1185
7765.18 1189
7766.02 1174
7766.85 1176
7767.68 1159
7768.51 1118
7769.34 1111
7770.18 1125
7771.01 1171
7771.84 1177
7772.67 1189
7773.50 1100
7774.34 1090
7775.17 1101
7776.00 1147
7776.83 1205
7777.66 1225
7778.50 1104
7779.33 1162
7780.16 1214
7780.99 1235
7781.83 1185
7782.66 1158
7783.49 1202
7784.32 1244
7785.16 1275
7785.99 1262
7786.82 1260
7787.66 1305
7788.49 1344
7789.32 1287
7790.15 1265
7790.99 1224
7791.82 1239
7792.65 1240
7793.49 1215
7794.32 1194
7795.15 1223
7795.99 1215
7796.82 1188
7797.65 1245
7798.49 1182
7799.32 1217
7800.15 1220
7800.99 1188
7801.82 1244
7802.65 1288
7803.49 1289
7804.32 1222
7805.16 1268
7805.99 1233
7806.82 1319
7807.66 1279
7808.49 1233
7809.33 1298
7810.16 1262
7810.99 1263
7811.83 1268
7812.66 1303
7813.50 1330
7814.33 1311
7815.17 1313
7816.00 1298
7816.83 1366
7817.67 1381
7818.50 1433
7819.34 1409
7820.17 1367
7821.01 1303
7821.84 1354
7822.68 1329
7823.51 1389
7824.35 1431
7825.18 1430
7826.02 1429
7826.85 1376
7827.69 1456
7828.52 1490
7829.36 1468
7830.19 1407
7831.03 1385
7831.86 1337
7832.70 1406
7833.53 1354
7834.37 1370
7835.20 1348
7836.04 1381
7836.87 1328
7837.71 1285
7838.54 1357
7839.38 1379
7840.22 1373
7841.05 1321
7841.89 1356
7842.72 1324
7843.56 1360
7844.39 1254
7845.23 1269
7846.07 1240
7846.90 1238
7847.74 1218
7848.57 1225
7849.41 1195
7850.25 1132
7851.08 1210
7851.92 1199
7852.76 1185
7853.59 1196
7854.43 1193
7855.27 1186
7856.10 1226
7856.94 1215
7857.78 1280
7858.61 1229
7859.45 1236
7860.29 1258
7861.12 1214
7861.96 1215
7862.80 1217
7863.63 1190
7864.47 1179
7865.31 1185
7866.14 1186
7866.98 1183
7867.82 1197
7868.66 1116
7869.49 1172
7870.33 1180
7871.17 1200
7872.00 1238
7872.84 1211
7873.68 1167
7874.52 1215
7875.35 1257
7876.19 1311
7877.03 1346
7877.87 1423
7878.70 1382
7879.54 1335
7880.38 1340
7881.22 1286
7882.06 1238
7882.89 1248
7883.73 1329
7884.57 1271
7885.41 1292
7886.25 1275
7887.08 1205
7887.92 1186
7888.76 1210
7889.60 1203
7890.44 1225
7891.28 1264
7892.11 1300
7892.95 1307
7893.79 1322
7894.63 1260
7895.47 1276
7896.31 1294
7897.15 1303
7897.98 1242
7898.82 1306
7899.66 1251
7900.50 1255
7901.34 1253
7902.18 1273
7903.02 1269
7903.86 1229
7904.70 1235
7905.54 1250
7906.37 1262
7907.21 1201
7908.05 1216
7908.89 1174
7909.73 1196
7910.57 1211
7911.41 1247
7912.25 1236
7913.09 1277
7913.93 1299
7914.77 1391
7915.61 1476
7916.45 1600
7917.29 1684
7918.13 1677
7918.97 1724
7919.81 1766
7920.65 1780
7921.49 1711
7922.33 1574
7923.17 1548
7924.01 1522
7924.85 1390
7925.69 1282
7926.53 1361
7927.37 1280
7928.21 1314
7929.05 1239
7929.89 1187
7930.73 1216
7931.57 1243
7932.41 1231
7933.25 1256
7934.09 1174
7934.93 1169
7935.77 1154
7936.61 1198
7937.46 1121
7938.30 1160
7939.14 1168
7939.98 1163
7940.82 1096
7941.66 1129
7942.50 1170
7943.34 1217
7944.18 1221
7945.03 1226
7945.87 1261
7946.71 1296
7947.55 1247
7948.39 1250
7949.23 1196
7950.07 1127
7950.92 1195
7951.76 1227
7952.60 1205
7953.44 1247
7954.28 1296
7955.12 1298
7955.97 1208
7956.81 1210
7957.65 1234
7958.49 1265
7959.33 1230
7960.18 1195
7961.02 1158
7961.86 1170
7962.70 1150
7963.54 1154
7964.39 1172
7965.23 1211
7966.07 1198
7966.91 1267
7967.76 1320
7968.60 1273
7969.44 1314
7970.28 1306
7971.13 1272
7971.97 1246
7972.81 1222
7973.65 1137
7974.50 1162
7975.34 1149
7976.18 1161
7977.03 1103
7977.87 1101
7978.71 1080
7979.55 1106
7980.40 1132
7981.24 1111
7982.08 1081
7982.93 1116
7983.77 1108
7984.61 1144
7985.46 1171
7986.30 1152
7987.14 1100
7987.99 1079
7988.83 1112
7989.67 1118
7990.52 1084
7991.36 1061
7992.21 1063
7993.05 1083
7993.89 1025
7994.74 1020
7995.58 1020
7996.42 1069
7997.27 1109
7998.11 1062
7998.96 1012
7999.80 1052
8000.65 1033
8001.49 1070
8002.33 1050
8003.18 1054
8004.02 1041
8004.87 1037
8005.71 1061
8006.56 1036
8007.40 1056
8008.24 1012
8009.09 1035
8009.93 1069
8010.78 1001
8011.62 1058
8012.47 1057
8013.31 995
8014.16 990
8015.00 1043
8015.85 1036
8016.69 998
8017.54 1009
8018.38 945
8019.23 986
8020.07 979
8020.92 998
8021.76 1009
8022.61 976
8023.45 965
8024.30 973
8025.15 927
8025.99 943
8026.84 920
8027.68 934
8028.53 958
8029.37 909
8030.22 947
8031.07 973
8031.91 962
8032.76 937
8033.60 946
8034.45 971
8035.30 997
8036.14 1062
8036.99 975
8037.83 991
8038.68 966
8039.53 988
8040.37 971
8041.22 939
8042.06 917
8042.91 946
8043.76 959
8044.60 993
8045.45 958
8046.30 988
8047.14 921
8047.99 985
8048.84 970
8049.68 932
8050.53 973
8051.38 1016
8052.22 997
8053.07 965
8053.92 942
8054.77 916
8055.61 978
8056.46 910
8057.31 895
8058.15 937
8059.00 963
8059.85 971
8060.70 911
8061.54 873
8062.39 890
8063.24 932
8064.09 891
8064.93 910
8065.78 866
8066.63 909
8067.48 916
8068.32 901
8069.17 872
8070.02 878
8070.87 931
8071.72 936
8072.56 911
8073.41 934
8074.26 940
8075.11 939
8075.96 935
8076.80 886
8077.65 925
8078.50 873
8079.35 899
8080.20 921
8081.05 930
8081.89 924
8082.74 905
8083.59 857
8084.44 865
8085.29 897
8086.14 836
8086.99 891
8087.83 898
8088.68 921
8089.53 880
8090.38 854
8091.23 864
8092.08 876
8092.93 856
8093.78 857
8094.63 920
8095.48 915
8096.32 935
8097.17 955
8098.02 921
8098.87 848
8099.72 902
8100.57 912
8101.42 916
8102.27 917
8103.12 877
8103.97 928
8104.82 896
8105.67 879
8106.52 867
8107.37 900
8108.22 851
8109.07 882
8109.92 878
8110.77 876
8111.62 912
8112.47 916
8113.32 920
8114.17 873
8115.02 863
8115.87 918
8116.72 926
8117.57 896
8118.42 931
8119.27 909
8120.12 958
8120.97 963
8121.82 965
8122.67 979
8123.52 902
8124.37 923
8125.22 957
8126.08 893
8126.93 860
8127.78 875
8128.63 892
8129.48 900
8130.33 873
8131.18 856
8132.03 877
8132.88 885
8133.73 889
8134.59 915
8135.44 847
8136.29 865
8137.14 883
8137.99 874
8138.84 898
8139.69 884
8140.55 888
8141.40 920
8142.25 936
8143.10 915
8143.95 931
8144.80 920
8145.66 966
8146.51 915
8147.36 942
8148.21 901
8149.06 951
8149.91 952
8150.77 895
8151.62 875
8152.47 911
8153.32 884
8154.18 944
8155.03 987
8155.88 935
8156.73 990
8157.59 953
8158.44 1015
8159.29 977
8160.14 915
8161.00 930
8161.85 913
8162.70 880
8163.55 924
8164.41 881
8165.26 892
8166.11 935
8166.96 890
8167.82 867
8168.67 861
8169.52 879
8170.38 881
8171.23 860
8172.08 850
8172.94 888
8173.79 904
8174.64 862
8175.50 886
8176.35 868
8177.20 866
8178.06 890
8178.91 880
8179.76 867
8180.62 906
8181.47 861
8182.32 858
8183.18 843
8184.03 867
8184.89 862
8185.74 823
8186.59 832
8187.45 842
8188.30 847
8189.16 881
8190.01 837
8190.86 843
8191.72 835
8192.57 822
8193.43 843
8194.28 842
8195.14 834
8195.99 840
8196.84 862
8197.70 840
8198.55 866
8199.41 817
8200.26 812
8201.12 844
8201.97 850
8202.83 833
8203.68 860
8204.54 848
8205.39 872
8206.25 845
8207.10 809
8207.96 874
8208.81 843
8209.67 795
8210.52 821
8211.38 814
8212.23 831
8213.09 810
8213.94 830
8214.80 855
8215.65 878
8216.51 866
8217.37 856
8218.22 878
8219.08 854
8219.93 873
8220.79 825
8221.64 866
8222.50 887
8223.36 885
8224.21 889
8225.07 901
8225.92 943
8226.78 937
8227.64 897
8228.49 900
8229.35 935
8230.20 876
8231.06 922
8231.92 907
8232.77 871
8233.63 870
8234.49 826
8235.34 880
8236.20 889
8237.06 894
8237.91 848
8238.77 856
8239.63 842
8240.48 827
8241.34 833
8242.20 829
8243.05 882
8243.91 863
8244.77 834
8245.62 872
8246.48 912
8247.34 892
8248.19 842
8249.05 834
8249.91 865
8250.77 855
8251.62 864
8252.48 857
8253.34 886
8254.20 828
8255.05 803
8255.91 837
8256.77 879
8257.63 843
8258.48 855
8259.34 884
8260.20 914
8261.06 866
8261.92 882
8262.77 896
8263.63 860
8264.49 875
8265.35 862
8266.21 848
8267.06 862
8267.92 877
8268.78 847
8269.64 855
8270.50 870
8271.35 854
8272.21 846
8273.07 827
8273.93 810
8274.79 802
8275.65 870
8276.51 877
8277.36 893
8278.22 850
8279.08 910
8279.94 890
8280.80 847
8281.66 877
8282.52 865
8283.38 900
8284.24 877
8285.09 891
8285.95 876
8286.81 891
8287.67 860
8288.53 878
8289.39 871
8290.25 907
8291.11 841
8291.97 885
8292.83 913
8293.69 891
8294.55 892
8295.41 944
8296.27 886
8297.13 897
8297.99 868
8298.85 911
8299.71 901
8300.56 925
8301.42 894
8302.28 860
8303.14 894
8304.00 915
8304.86 908
8305.73 895
8306.59 921
8307.45 902
8308.31 960
8309.17 912
8310.03 942
8310.89 954
8311.75 969
8312.61 938
8313.47 931
8314.33 962
8315.19 953
8316.05 911
8316.91 914
8317.77 980
8318.63 976
8319.49 944
8320.35 917
8321.22 922
8322.08 929
8322.94 888
8323.80 911
8324.66 952
8325.52 929
8326.38 961
8327.24 959
8328.10 909
8328.97 928
8329.83 931
8330.69 977
8331.55 967
8332.41 950
8333.27 941
8334.13 978
8335.00 919
8335.86 866
8336.72 945
8337.58 955
8338.44 923
8339.30 987
8340.17 1005
8341.03 947
8341.89 993
8342.75 955
8343.62 970
8344.48 983
8345.34 1006
8346.20 1000
8347.06 967
8347.93 986
8348.79 981
8349.65 972
8350.51 1024
8351.38 986
8352.24 987
8353.10 1000
8353.96 930
8354.83 1008
8355.69 1034
8356.55 1023
8357.41 993
8358.28 986
8359.14 1058
8360.00 989
8360.87 1003
8361.73 1026
8362.59 996
8363.46 1025
8364.32 1015
8365.18 1003
8366.05 1040
8366.91 1089
8367.77 1056
8368.64 1051
8369.50 1065
8370.36 1043
8371.23 1039
8372.09 1088
8372.95 1036
8373.82 1048
8374.68 1081
8375.54 1138
8376.41 1154
8377.27 1123
8378.14 1135
8379.00 1160
8379.86 1073
8380.73 1139
8381.59 1145
8382.46 1171
8383.32 1130
8384.18 1142
8385.05 1207
8385.91 1158
8386.78 1187
8387.64 1184
8388.51 1177
8389.37 1217
8390.23 1233
8391.10 1267
8391.96 1229
8392.83 1179
8393.69 1238
8394.56 1234
8395.42 1230
8396.29 1210
8397.15 1200
8398.02 1266
8398.88 1250
8399.75 1260
8400.61 1226
8401.48 1316
8402.34 1359
8403.21 1334
8404.07 1296
8404.94 1358
8405.80 1368
8406.67 1418
8407.53 1397
8408.40 1424
8409.26 1411
8410.13 1435
8411.00 1491
8411.86 1489
8412.73 1554
8413.59 1535
8414.46 1552
8415.32 1522
8416.19 1521
8417.06 1579
8417.92 1564
8418.79 1522
8419.65 1568
8420.52 1573
8421.39 1577
8422.25 1678
8423.12 1677
8423.98 1731
8424.85 1689
8425.72 1651
8426.58 1694
8427.45 1767
8428.32 1789
8429.18 1790
8430.05 1733
8430.92 1799
8431.78 1892
8432.65 1912
8433.52 1848
8434.38 1907
8435.25 2021
8436.12 2017
8436.98 2121
8437.85 2145
8438.72 2207
8439.58 2279
8440.45 2297
8441.32 2342
8442.19 2284
8443.05 2320
8443.92 2390
8444.79 2376
8445.65 2371
8446.52 2318
8447.39 2357
8448.26 2438
8449.12 2627
8449.99 2628
8450.86 2804
8451.73 3224
8452.60 3820
8453.46 4575
8454.33 5436
8455.20 6036
8456.07 6500
8456.93 6807
8457.80 6624
8458.67 6142
8459.54 5614
8460.41 4900
8461.27 4331
8462.14 3762
8463.01 3302
8463.88 2893
8464.75 2563
8465.62 2397
8466.48 2174
8467.35 2097
8468.22 1989
8469.09 1876
8469.96 1779
8470.83 1745
8471.70 1727
8472.57 1711
8473.43 1686
8474.30 1722
8475.17 1624
8476.04 1585
8476.91 1574
8477.78 1569
8478.65 1617
8479.52 1548
8480.39 1587
8481.25 1566
8482.12 1623
8482.99 1675
8483.86 1663
8484.73 1618
8485.60 1620
8486.47 1652
8487.34 1622
8488.21 1655
8489.08 1722
8489.95 1714
8490.82 1801
8491.69 1857
8492.56 2030
8493.43 2054
8494.30 2157
8495.17 2208
8496.04 2232
8496.91 2083
8497.78 2124
8498.65 1960
8499.52 1860
8500.39 1801
8501.26 1724
8502.13 1793
8503.00 1786
8503.87 1697
8504.74 1650
8505.61 1663
8506.48 1692
8507.35 1696
8508.22 1697
8509.09 1650
8509.96 1699
8510.83 1704
8511.70 1748
8512.57 1750
8513.45 1735
8514.32 1753
8515.19 1808
8516.06 1831
8516.93 1842
8517.80 1842
8518.67 1842
8519.54 1841
8520.41 1891
8521.29 1859
8522.16 1850
8523.03 1790
8523.90 1853
8524.77 1883
8525.64 1863
8526.51 1900
8527.39 1933
8528.26 1904
8529.13 1909
8530.00 1976
8530.87 1925
8531.74 1925
8532.62 1940
8533.49 1982
8534.36 1971
8535.23 1918
8536.10 1935
8536.98 1873
8537.85 1787
8538.72 1776
8539.59 1765
8540.46 1724
8541.34 1723
8542.21 1755
8543.08 1721
8543.95 1672
8544.83 1627
8545.70 1610
8546.57 1541
8547.44 1538
8548.32 1527
8549.19 1517
8550.06 1597
8550.93 1656
8551.81 1693
8552.68 1755
8553.55 1781
8554.43 1846
8555.30 1890
8556.17 1894
8557.04 1878
8557.92 1879
8558.79 1833
8559.66 1714
8560.54 1609
8561.41 1617
8562.28 1549
8563.16 1506
8564.03 1411
8564.90 1461
8565.78 1493
8566.65 1454
8567.52 1439
8568.40 1475
8569.27 1414
8570.15 1449
8571.02 1409
8571.89 1440
8572.77 1443
8573.64 1421
8574.51 1426
8575.39 1467
8576.26 1425
8577.14 1405
8578.01 1395
8578.88 1417
8579.76 1343
8580.63 1307
8581.51 1373
8582.38 1349
8583.26 1338
8584.13 1352
8585.01 1342
8585.88 1384
8586.75 1305
8587.63 1350
8588.50 1362
8589.38 1358
8590.25 1407
8591.13 1392
8592.00 1384
8592.88 1368
8593.75 1448
8594.63 1391
8595.50 1437
8596.38 1416
8597.25 1393
8598.13 1414
8599.00 1488
8599.88 1407
8600.75 1511
8601.63 1484
8602.50 1446
8603.38 1417
8604.26 1429
8605.13 1440
8606.01 1459
8606.88 1433
8607.76 1464
8608.63 1417
8609.51 1463
8610.38 1526
8611.26 1496
8612.14 1445
8613.01 1506
8613.89 1559
8614.76 1515
8615.64 1465
8616.52 1448
8617.39 1483
8618.27 1475
8619.15 1449
8620.02 1500
8620.90 1545
8621.77 1538
8622.65 1496
8623.53 1500
8624.40 1511
8625.28 1569
8626.16 1556
8627.03 1563
8627.91 1601
8628.79 1655
8629.66 1680
8630.54 1657
8631.42 1625
8632.29 1701
8633.17 1695
8634.05 1695
8634.92 1740
8635.80 1650
8636.68 1659
8637.56 1712
8638.43 1679
8639.31 1702
8640.19 1725
8641.07 1764
8641.94 1721
8642.82 1729
8643.70 1786
8644.57 1847
8645.45 1825
8646.33 1815
8647.21 1868
8648.09 1915
8648.96 1940
8649.84 1923
8650.72 1951
8651.60 1852
8652.47 1836
8653.35 1977
8654.23 1964
8655.11 1949
8655.99 1976
8656.86 2012
8657.74 1995
8658.62 1981
8659.50 1964
8660.38 2105
8661.26 2075
8662.13 2031
8663.01 1980
8663.89 1979
8664.77 2043
8665.65 2071
8666.53 2086
8667.41 2133
8668.28 2074
8669.16 2190
8670.04 2290
8670.92 2360
8671.80 2560
8672.68 2649
8673.56 2816
8674.44 2975
8675.32 3000
8676.20 3139
8677.07 3161
8677.95 3055
8678.83 2983
8679.71 2798
8680.59 2671
8681.47 2598
8682.35 2512
8683.23 2520
8684.11 2417
8684.99 2409
8685.87 2367
8686.75 2424
8687.63 2550
8688.51 2823
8689.39 3086
8690.27 3440
8691.15 3761
8692.03 4036
8692.91 4355
8693.79 4644
8694.67 4500
8695.55 4371
8696.43 3942
8697.31 3652
8698.19 3288
8699.07 2880
8699.95 2555
8700.83 2390
8701.71 2273
8702.59 2087
8703.47 2021
8704.35 1976
8705.23 1983
8706.11 2026
8706.99 1930
8707.87 1911
8708.75 1916
8709.63 1862
8710.52 1918
8711.40 1882
8712.28 1910
8713.16 1980
8714.04 1895
8714.92 1849
8715.80 1809
8716.68 1784
8717.56 1779
8718.45 1805
8719.33 1758
8720.21 1806
8721.09 1807
8721.97 1846
8722.85 1783
8723.73 1803
8724.62 1856
8725.50 1929
8726.38 1904
8727.26 1895
8728.14 1870
8729.02 1973
8729.91 1974
8730.79 2040
8731.67 2082
8732.55 2059
8733.43 2009
8734.32 1986
8735.20 1965
8736.08 2042
8736.96 1976
8737.84 2021
8738.73 1965
8739.61 1976
8740.49 1959
8741.37 2004
8742.26 1969
8743.14 1871
8744.02 1941
8744.90 2008
8745.79 1933
8746.67 1895
8747.55 1931
8748.43 1966
8749.32 1957
8750.20 2007
8751.08 2041
8751.97 2045
8752.85 2077
8753.73 2048
8754.62 2066
8755.50 2096
8756.38 2141
8757.26 2183
8758.15 2195
8759.03 2254
8759.91 2218
8760.80 2202
8761.68 2220
8762.56 2338
8763.45 2290
8764.33 2346
8765.22 2470
8766.10 2477
8766.98 2465
8767.87 2466
8768.75 2407
8769.63 2433
8770.52 2409
8771.40 2403
8772.29 2351
8773.17 2346
8774.05 2347
8774.94 2318
8775.82 2348
8776.71 2385
8777.59 2557
8778.48 2821
8779.36 3204
8780.24 3694
8781.13 4126
8782.01 4460
8782.90 4700
8783.78 4731
8784.67 4483
8785.55 4383
8786.44 4132
8787.32 3616
8788.21 3303
8789.09 2999
8789.98 2701
8790.86 2523
8791.74 2246
8792.63 2094
8793.51 1938
8794.40 1875
8795.29 1822
8796.17 1782
8797.06 1830
8797.94 1832
8798.83 1806
8799.71 1792
8800.60 1760
8801.48 1739
8802.37 1725
8803.25 1761
8804.14 1668
8805.02 1628
8805.91 1570
8806.80 1568
8807.68 1594
8808.57 1527
8809.45 1653
8810.34 1597
8811.23 1561
8812.11 1559
8813.00 1550
8813.88 1516
8814.77 1528
8815.66 1501
8816.54 1504
8817.43 1549
8818.31 1628
8819.20 1646
8820.09 1708
8820.97 1656
8821.86 1693
8822.75 1669
8823.63 1617
8824.52 1712
8825.41 1674
8826.29 1604
8827.18 1576
8828.07 1490
8828.95 1475
8829.84 1455
8830.73 1450
8831.61 1455
8832.50 1437
8833.39 1440
8834.28 1463
8835.16 1407
8836.05 1428
8836.94 1431
8837.82 1481
8838.71 1457
8839.60 1499
8840.49 1495
8841.37 1501
8842.26 1437
8843.15 1427
8844.04 1505
8844.92 1529
8845.81 1495
8846.70 1488
8847.59 1507
8848.47 1516
8849.36 1497
8850.25 1507
8851.14 1516
8852.03 1450
8852.91 1429
8853.80 1499
8854.69 1525
8855.58 1504
8856.47 1514
8857.36 1482
8858.24 1431
8859.13 1516
8860.02 1491
8860.91 1464
8861.80 1397
8862.69 1355
8863.57 1434
8864.46 1366
8865.35 1365
8866.24 1304
8867.13 1329
8868.02 1295
8868.91 1226
8869.80 1233
8870.68 1270
8871.57 1241
8872.46 1287
8873.35 1201
8874.24 1155
8875.13 1170
8876.02 1199
8876.91 1161
8877.80 1195
8878.69 1203
8879.58 1181
8880.47 1167
8881.36 1202
8882.24 1172
8883.13 1098
8884.02 1149
8884.91 1141
8885.80 1114
8886.69 1092
8887.58 1078
8888.47 1113
8889.36 1112
8890.25 1070
8891.14 1095
8892.03 1097
8892.92 1055
8893.81 1076
8894.70 1052
8895.59 1071
8896.48 1064
8897.37 1011
8898.26 1069
8899.15 1061
8900.04 1036
8900.93 1045
8901.82 1050
8902.72 1085
8903.61 1025
8904.50 1024
8905.39 1014
8906.28 1018
8907.17 1001
8908.06 942
8908.95 987
8909.84 1007
8910.73 984
8911.62 947
8912.51 957
8913.41 978
8914.30 920
8915.19 944
8916.08 962
8916.97 944
8917.86 965
8918.75 916
8919.64 928
8920.54 946
8921.43 983
8922.32 958
8923.21 943
8924.10 942
8924.99 940
8925.88 908
8926.78 903
8927.67 930
8928.56 968
8929.45 957
8930.34 935
8931.24 951
8932.13 886
8933.02 910
8933.91 922
8934.80 922
8935.70 910
8936.59 870
8937.48 917
8938.37 894
8939.27 912
8940.16 884
8941.05 921
8941.94 911
8942.84 888
8943.73 874
8944.62 906
8945.51 883
8946.41 869
8947.30 815
8948.19 846
8949.08 845
8949.98 901
8950.87 903
8951.76 850
8952.66 869
8953.55 866
8954.44 846
8955.34 831
8956.23 812
8957.12 835
8958.02 860
8958.91 834
8959.80 823
8960.70 820
8961.59 841
8962.48 869
8963.38 823
8964.27 893
8965.16 836
8966.06 817
8966.95 807
8967.84 838
8968.74 845
8969.63 774
8970.53 803
8971.42 836
8972.31 808
8973.21 819
8974.10 796
8975.00 820
8975.89 803
8976.78 796
8977.68 844
8978.57 814
8979.47 842
8980.36 837
8981.26 813
8982.15 757
8983.05 790
8983.94 784
8984.83 777
8985.73 763
8986.62 753
8987.52 745
8988.41 755
8989.31 749
8990.20 738
8991.10 758
8991.99 747
8992.89 749
8993.78 746
8994.68 787
8995.57 804
8996.47 794
8997.36 806
8998.26 740
8999.15 765
9000.05 761
9000.95 754
9001.84 753
9002.74 723
9003.63 709
9004.53 727
9005.42 741
9006.32 746
9007.21 712
9008.11 745
9009.01 750
9009.90 723
9010.80 673
9011.69 725
9012.59 738
9013.49 732
9014.38 774
9015.28 743
9016.17 729
9017.07 691
9017.97 716
9018.86 760
9019.76 770
9020.66 774
9021.55 684
9022.45 676
9023.35 716
9024.24 691
9025.14 714
9026.04 715
9026.93 704
9027.83 691
9028.73 675
9029.62 682
9030.52 745
9031.42 721
9032.31 729
9033.21 719
9034.11 716
9035.01 725
9035.90 717
9036.80 698
9037.70 688
9038.59 691
9039.49 705
9040.39 755
9041.29 700
9042.18 726
9043.08 726
9043.98 728
9044.88 711
9045.77 726
9046.67 700
9047.57 714
9048.47 727
9049.37 654
9050.26 693
9051.16 722
9052.06 743
9052.96 751
9053.85 768
9054.75 719
9055.65 753
9056.55 724
9057.45 735
9058.35 737
9059.24 724
9060.14 721
9061.04 719
9061.94 748
9062.84 753
9063.74 750
9064.64 725
9065.53 749
9066.43 725
9067.33 745
9068.23 729
9069.13 755
9070.03 709
9070.93 739
9071.83 747
9072.72 746
9073.62 749
9074.52 759
9075.42 725
9076.32 719
9077.22 720
9078.12 692
9079.02 694
9079.92 677
9080.82 747
9081.72 715
9082.62 710
9083.52 720
9084.42 725
9085.32 741
9086.21 705
9087.11 742
9088.01 739
9088.91 730
9089.81 711
9090.71 705
9091.61 721
9092.51 722
9093.41 713
9094.31 690
9095.21 716
9096.11 726
9097.01 709
9097.91 741
9098.81 736
9099.72 701
9100.62 707
9101.52 685
9102.42 702
9103.32 724
9104.22 691
9105.12 694
9106.02 711
9106.92 713
9107.82 706
9108.72 649
9109.62 706
9110.52 671
9111.42 664
9112.32 701
9113.23 714
9114.13 713
9115.03 687
9115.93 672
9116.83 650
9117.73 675
9118.63 698
9119.53 732
9120.44 742
9121.34 703
9122.24 715
9123.14 742
9124.04 737
9124.94 718
9125.84 709
9126.75 725
9127.65 725
9128.55 697
9129.45 721
9130.35 721
9131.25 672
9132.16 702
9133.06 708
9133.96 685
9134.86 692
9135.76 708
9136.67 683
9137.57 697
9138.47 695
9139.37 653
9140.28 718
9141.18 653
9142.08 667
9142.98 691
9143.89 731
9144.79 713
9145.69 709
9146.59 676
9147.50 695
9148.40 707
9149.30 698
9150.20 731
9151.11 699
9152.01 699
9152.91 704
9153.82 698
9154.72 689
9155.62 671
9156.53 701
9157.43 688
9158.33 721
9159.24 688
9160.14 672
9161.04 698
9161.95 682
9162.85 681
9163.75 690
9164.66 722
9165.56 706
9166.46 734
9167.37 722
9168.27 686
9169.17 698
9170.08 693
9170.98 704
9171.89 685
9172.79 730
9173.69 680
9174.60 700
9175.50 710
9176.41 729
9177.31 709
9178.21 690
9179.12 708
9180.02 681
9180.93 698
9181.83 652
9182.74 711
9183.64 697
9184.55 719
9185.45 669
9186.35 692
9187.26 736
9188.16 721
9189.07 742
9189.97 703
9190.88 682
9191.78 683
9192.69 677
9193.59 731
9194.50 736
9195.40 689
9196.31 696
9197.21 706
9198.12 752
9199.02 750
9199.93 774
9200.83 748
9201.74 766
9202.65 760
9203.55 784
9204.46 801
9205.36 762
9206.27 737
9207.17 723
9208.08 716
9208.98 681
9209.89 712
9210.80 750
9211.70 742
9212.61 727
9213.51 663
9214.42 717
9215.33 744
9216.23 763
9217.14 726
9218.04 687
9218.95 743
9219.86 761
9220.76 735
9221.67 720
9222.58 703
9223.48 717
9224.39 690
9225.30 710
9226.20 694
9227.11 701
9228.01 680
9228.92 710
9229.83 672
9230.74 683
9231.64 675
9232.55 674
9233.46 726
9234.36 703
9235.27 692
9236.18 691
9237.08 733
9237.99 731
9238.90 714
9239.81 718
9240.71 687
9241.62 691
9242.53 711
9243.43 696
9244.34 697
9245.25 692
9246.16 723
9247.07 684
9247.97 707
9248.88 719
9249.79 692
9250.70 675
9251.60 702
9252.51 647
9253.42 667
9254.33 675
9255.24 669
9256.14 664
9257.05 671
9257.96 687
9258.87 665
9259.78 677
9260.68 665
9261.59 726
9262.50 712
9263.41 681
9264.32 665
9265.23 693
9266.13 694
9267.04 665
9267.95 790
9268.86 739
9269.77 731
9270.68 655
9271.59 729
9272.50 702
9273.40 715
9274.31 726
9275.22 733
9276.13 725
9277.04 741
9277.95 708
9278.86 731
9279.77 734
9280.68 702
9281.59 713
9282.50 749
9283.41 734
9284.32 731
9285.22 715
9286.13 727
9287.04 750
9287.95 727
9288.86 759
9289.77 766
9290.68 773
9291.59 792
9292.50 724
9293.41 754
9294.32 720
9295.23 776
9296.14 725
9297.05 709
9297.96 760
9298.87 722
9299.78 687
9300.69 741
9301.60 733
9302.51 771
9303.42 772
9304.33 743
9305.24 765
9306.15 731
9307.07 734
9307.98 779
9308.89 776
9309.80 787
9310.71 760
9311.62 764
9312.53 760
9313.44 733
9314.35 737
9315.26 754
9316.17 758
9317.08 787
9318.00 714
9318.91 756
9319.82 747
9320.73 743
9321.64 736
9322.55 691
9323.46 724
9324.37 725
9325.29 775
9326.20 750
9327.11 771
9328.02 766
9328.93 752
9329.84 728
9330.75 751
9331.67 756
9332.58 750
9333.49 748
9334.40 733
9335.31 732
9336.23 732
9337.14 717
9338.05 753
9338.96 776
9339.87 741
9340.79 722
9341.70 722
9342.61 754
9343.52 784
9344.44 757
9345.35 764
9346.26 783
9347.17 746
9348.09 708
9349.00 749
9349.91 732
9350.82 766
9351.74 789
9352.65 777
9353.56 744
9354.47 758
9355.39 735
9356.30 720
9357.21 748
9358.13 745
9359.04 760
9359.95 831
9360.87 796
9361.78 760
9362.69 754
9363.61 734
9364.52 768
9365.43 739
9366.35 728
9367.26 781
9368.17 766
9369.09 802
9370.00 782
9370.91 825
9371.83 774
9372.74 794
9373.65 821
9374.57 810
9375.48 793
9376.40 784
9377.31 750
9378.22 744
9379.14 787
9380.05 789
9380.97 817
9381.88 764
9382.80 779
9383.71 790
9384.62 830
9385.54 835
9386.45 830
9387.37 828
9388.28 845
9389.20 874
9390.11 874
9391.03 870
9391.94 878
9392.85 877
9393.77 886
9394.68 854
9395.60 858
9396.51 909
9397.43 882
9398.34 890
9399.26 888
9400.17 865
9401.09 812
9402.00 851
9402.92 851
9403.84 800
9404.75 775
9405.67 828
9406.58 793
9407.50 827
9408.41 803
9409.33 853
9410.24 814
9411.16 827
9412.07 802
9412.99 810
9413.91 785
9414.82 816
9415.74 838
9416.65 819
9417.57 838
9418.49 799
9419.40 809
9420.32 825
9421.23 783
9422.15 834
9423.07 833
9423.98 897
9424.90 796
9425.81 899
9426.73 874
9427.65 911
9428.56 860
9429.48 873
9430.40 869
9431.31 892
9432.23 862
9433.15 890
9434.06 917
9434.98 927
9435.90 954
9436.81 917
9437.73 935
9438.65 941
9439.57 915
9440.48 897
9441.40 904
9442.32 910
9443.23 944
9444.15 915
9445.07 943
9445.99 936
9446.90 934
9447.82 927
9448.74 950
9449.66 987
9450.57 1099
9451.49 1173
9452.41 1183
9453.33 1266
9454.24 1337
9455.16 1272
9456.08 1284
9457.00 1219
9457.91 1156
9458.83 1106
9459.75 1046
9460.67 1035
9461.59 962
9462.50 916
9463.42 958
9464.34 987
9465.26 927
9466.18 897
9467.10 887
9468.01 878
9468.93 897
9469.85 931
9470.77 878
9471.69 906
9472.61 906
9473.53 869
9474.44 866
9475.36 863
9476.28 850
9477.20 930
9478.12 883
9479.04 929
9479.96 925
9480.88 969
9481.80 993
9482.71 931
9483.63 891
9484.55 921
9485.47 969
9486.39 929
9487.31 905
9488.23 977
9489.15 954
9490.07 951
9490.99 886
9491.91 924
9492.83 933
9493.75 935
9494.67 930
9495.59 896
9496.51 877
9497.43 856
9498.35 947
9499.27 900
9500.19 864
9501.11 794
9502.03 868
9502.95 880
9503.87 853
9504.79 859
9505.71 855
9506.63 877
9507.55 876
9508.47 953
9509.39 929
9510.31 874
9511.23 902
9512.15 932
9513.07 926
9513.99 880
9514.91 948
9515.83 945
9516.75 947
9517.67 945
9518.59 939
9519.52 960
9520.44 960
9521.36 939
9522.28 958
9523.20 918
9524.12 908
9525.04 894
9525.96 933
9526.88 949
9527.80 974
9528.73 957
9529.65 1016
9530.57 1003
9531.49 1005
9532.41 1029
9533.33 1139
9534.26 1105
9535.18 1037
9536.10 1108
9537.02 1051
9537.94 993
9538.86 969
9539.79 1010
9540.71 1004
9541.63 967
9542.55 960
9543.47 954
9544.40 923
9545.32 948
9546.24 996
9547.16 963
9548.08 967
9549.01 966
9549.93 954
9550.85 916
9551.77 940
9552.70 999
9553.62 922
9554.54 973
9555.46 942
9556.39 940
9557.31 923
9558.23 954
9559.16 985
9560.08 999
9561.00 964
9561.92 973
9562.85 951
9563.77 994
9564.69 961
9565.62 959
9566.54 968
9567.46 927
9568.39 966
9569.31 957
9570.23 958
9571.16 930
9572.08 997
9573.00 1002
9573.93 950
9574.85 964
9575.77 991
9576.70 957
9577.62 939
9578.54 1005
9579.47 972
9580.39 969
9581.32 936
9582.24 986
9583.16 1000
9584.09 954
9585.01 932
9585.94 994
9586.86 978
9587.78 996
9588.71 986
9589.63 1027
9590.56 1090
9591.48 1051
9592.41 1087
9593.33 1046
9594.25 1025
9595.18 1018
9596.10 1064
9597.03 1054
9597.95 1031
9598.88 1049
9599.80 1102
9600.73 1050
9601.65 1034
9602.58 1067
9603.50 1113
9604.43 1081
9605.35 1070
9606.28 1121
9607.20 1086
9608.13 1131
9609.05 1107
9609.98 1167
9610.90 1197
9611.83 1153
9612.75 1167
9613.68 1146
9614.60 1150
9615.53 1176
9616.46 1224
9617.38 1190
9618.31 1194
9619.23 1209
9620.16 1209
9621.08 1236
9622.01 1305
9622.94 1242
9623.86 1239
9624.79 1272
9625.71 1249
9626.64 1257
9627.57 1299
9628.49 1283
9629.42 1323
9630.34 1334
9631.27 1296
9632.20 1344
9633.12 1383
9634.05 1374
9634.98 1398
9635.90 1438
9636.83 1398
9637.76 1385
9638.68 1402
9639.61 1403
9640.54 1425
9641.46 1467
9642.39 1496
9643.32 1481
9644.24 1521
9645.17 1585
9646.10 1591
9647.02 1652
9647.95 1673
9648.88 1685
9649.81 1762
9650.73 1758
9651.66 1791
9652.59 1842
9653.51 1749
9654.44 1702
9655.37 1644
9656.30 1672
9657.22 1641
9658.15 1617
9659.08 1631
9660.01 1558
9660.93 1597
9661.86 1628
9662.79 1638
9663.72 1599
9664.65 1628
9665.57 1592
9666.50 1572
9667.43 1666
9668.36 1654
9669.29 1630
9670.21 1691
9671.14 1633
9672.07 1703
9673.00 1716
9673.93 1706
9674.86 1707
9675.78 1691
9676.71 1687
9677.64 1638
9678.57 1692
9679.50 1663
9680.43 1716
9681.36 1744
9682.28 1752
9683.21 1720
9684.14 1785
9685.07 1728
9686.00 1768
9686.93 1757
9687.86 1799
9688.79 1856
9689.72 1860
9690.64 1801
9691.57 1900
9692.50 1909
9693.43 1912
9694.36 1899
9695.29 1968
9696.22 2061
9697.15 2118
9698.08 2193
9699.01 2254
9699.94 2391
9700.87 2306
9701.80 2199
9702.73 2155
9703.66 2045
9704.59 1951
9705.52 1952
9706.45 1929
9707.38 1826
9708.31 1806
9709.24 1817
9710.17 1817
9711.10 1834
9712.03 1839
9712.96 1854
9713.89 1844
9714.82 1919
9715.75 1965
9716.68 2017
9717.61 1943
9718.54 1869
9719.47 1825
9720.40 1807
9721.33 1765
9722.26 1706
9723.19 1637
9724.12 1634
9725.05 1642
9725.98 1549
9726.92 1554
9727.85 1580
9728.78 1529
9729.71 1601
9730.64 1614
9731.57 1623
9732.50 1601
9733.43 1687
9734.36 1683
9735.30 1704
9736.23 1634
9737.16 1632
9738.09 1559
9739.02 1543
9739.95 1526
9740.88 1496
9741.82 1520
9742.75 1447
9743.68 1518
9744.61 1445
9745.54 1441
9746.47 1454
9747.41 1450
9748.34 1434
9749.27 1477
9750.20 1460
9751.13 1386
9752.07 1422
9753.00 1398
9753.93 1377
9754.86 1347
9755.79 1345
9756.73 1391
9757.66 1391
9758.59 1343
9759.52 1330
9760.46 1396
9761.39 1376
9762.32 1329
9763.25 1378
9764.19 1390
9765.12 1416
9766.05 1331
9766.98 1340
9767.92 1403
9768.85 1326
9769.78 1361
9770.72 1349
9771.65 1339
9772.58 1290
9773.52 1357
9774.45 1404
9775.38 1406
9776.31 1420
9777.25 1489
9778.18 1425
9779.11 1462
9780.05 1489
9780.98 1473
9781.92 1532
9782.85 1574
9783.78 1521
9784.72 1489
9785.65 1476
9786.58 1449
9787.52 1448
9788.45 1419
9789.38 1352
9790.32 1358
9791.25 1325
9792.19 1395
9793.12 1296
9794.05 1257
9794.99 1297
9795.92 1284
9796.86 1332
9797.79 1361
9798.73 1373
9799.66 1332
9800.59 1326
9801.53 1343
9802.46 1287
9803.40 1247
9804.33 1226
9805.27 1212
9806.20 1200
9807.14 1172
9808.07 1163
9809.01 1167
9809.94 1136
9810.88 1074
9811.81 1089
9812.75 1082
9813.68 1081
9814.62 1061
9815.55 1065
9816.49 1083
9817.42 1018
9818.36 1073
9819.29 1059
9820.23 1020
9821.16 1062
9822.10 1033
9823.03 996
9823.97 1016
9824.90 1050
9825.84 1014
9826.78 977
9827.71 1004
9828.65 1010
9829.58 1042
9830.52 1049
9831.45 1017
9832.39 954
9833.33 1021
9834.26 1013
9835.20 988
9836.13 982
9837.07 1028
9838.01 1025
9838.94 1007
9839.88 981
9840.82 987
9841.75 979
9842.69 991
9843.62 972
9844.56 995
9845.50 986
9846.43 964
9847.37 969
9848.31 990
9849.24 931
9850.18 1025
9851.12 963
9852.05 946
9852.99 932
9853.93 994
9854.87 1045
9855.80 972
9856.74 986
9857.68 1013
9858.61 954
9859.55 1015
9860.49 999
9861.43 965
9862.36 957
9863.30 960
9864.24 962
9865.17 986
9866.11 939
9867.05 920
9867.99 927
9868.93 928
9869.86 900
9870.80 912
9871.74 948
9872.68 927
9873.61 928
9874.55 934
9875.49 973
9876.43 956
9877.37 970
9878.30 951
9879.24 938
9880.18 960
9881.12 920
9882.06 895
9883.00 916
9883.93 903
9884.87 895
9885.81 850
9886.75 862
9887.69 857
9888.63 829
9889.56 832
9890.50 839
9891.44 859
9892.38 897
9893.32 893
9894.26 863
9895.20 871
9896.14 838
9897.07 845
9898.01 872
9898.95 886
9899.89 880
9900.83 878
9901.77 904
9902.71 852
9903.65 869
9904.59 844
9905.53 859
9906.47 888
9907.41 903
9908.35 902
9909.29 945
9910.23 936
9911.16 965
9912.10 1043
9913.04 1046
9913.98 1036
9914.92 979
9915.86 1005
9916.80 1008
9917.74 931
9918.68 933
9919.62 913
9920.56 906
9921.50 957
9922.44 963
9923.38 970
9924.32 1013
9925.27 1057
9926.21 1030
9927.15 1035
9928.09 1041
9929.03 1055
9929.97 1034
9930.91 1006
9931.85 1003
9932.79 935
9933.73 938
9934.67 887
9935.61 836
9936.55 823
9937.49 826
9938.43 852
9939.38 837
9940.32 796
9941.26 757
9942.20 759
9943.14 790
9944.08 789
9945.02 790
9945.96 778
9946.90 755
9947.85 769
9948.79 776
9949.73 804
9950.67 765
9951.61 768
9952.55 769
9953.50 819
9954.44 818
9955.38 768
9956.32 816
9957.26 764
9958.20 791
9959.15 778
9960.09 754
9961.03 762
9961.97 758
9962.91 730
9963.86 757
9964.80 766
9965.74 747
9966.68 732
9967.63 707
9968.57 701
9969.51 737
9970.45 722
9971.39 767
9972.34 757
9973.28 714
9974.22 769
9975.17 745
9976.11 731
9977.05 722
9977.99 704
9978.94 691
9979.88 705
9980.82 676
9981.77 744
9982.71 719
9983.65 712
9984.59 743
9985.54 696
9986.48 734
9987.42 711
9988.37 719
9989.31 673
9990.25 701
9991.20 755
9992.14 730
9993.08 712
9994.03 718
9994.97 712
9995.92 742
9996.86 704
9997.80 768
9998.75 761
9999.69 724
10000.63 721
10001.58 711
10002.52 718
10003.47 678
10004.41 699
10005.35 735
10006.30 751
10007.24 716
10008.19 726
10009.13 706
10010.08 695
10011.02 674
10011.96 692
10012.91 696
10013.85 690
10014.80 708
10015.74 702
10016.69 697
10017.63 685
10018.58 656
10019.52 697
10020.47 702
10021.41 680
10022.36 689
10023.30 687
10024.25 693
10025.19 684
10026.14 685
10027.08 683
10028.03 683
10028.97 692
10029.92 711
10030.86 688
10031.81 688
10032.75 669
10033.70 626
10034.64 692
10035.59 703
10036.53 677
10037.48 664
10038.43 663
10039.37 670
10040.32 660
10041.26 679
10042.21 659
10043.16 649
10044.10 681
10045.05 675
10045.99 639
10046.94 660
10047.89 649
10048.83 633
10049.78 657
10050.72 662
10051.67 677
10052.62 663
10053.56 609
10054.51 641
10055.46 645
10056.40 653
10057.35 674
10058.30 668
10059.24 683
10060.19 649
10061.14 679
10062.08 654
10063.03 621
10063.98 614
10064.92 626
10065.87 652
10066.82 694
10067.76 648
10068.71 657
10069.66 625
10070.61 676
10071.55 672
10072.50 661
10073.45 605
10074.39 625
10075.34 690
10076.29 681
10077.24 644
10078.18 634
10079.13 613
10080.08 615
10081.03 651
10081.97 656
10082.92 607
10083.87 621
10084.82 654
10085.77 663
10086.71 659
10087.66 657
10088.61 601
10089.56 632
10090.51 631
10091.45 637
10092.40 634
10093.35 637
10094.30 649
10095.25 645
10096.20 610
10097.14 634
10098.09 618
10099.04 610
10099.99 611
10100.94 641
10101.89 600
10102.84 603
10103.78 677
10104.73 588
10105.68 599
10106.63 581
10107.58 619
10108.53 620
10109.48 653
10110.43 652
10111.38 637
10112.33 658
10113.27 627
10114.22 644
10115.17 627
10116.12 610
10117.07 617
10118.02 602
10118.97 671
10119.92 633
10120.87 630
10121.82 638
10122.77 644
10123.72 621
10124.67 621
10125.62 586
10126.57 615
10127.52 661
10128.47 620
10129.42 619
10130.37 617
10131.32 615
10132.27 628
10133.22 622
10134.17 619
10135.12 624
10136.07 618
10137.02 640
10137.97 620
10138.92 651
10139.87 633
10140.82 673
10141.77 661
10142.72 637
10143.67 620
10144.62 651
10145.57 677
10146.52 637
10147.47 616
10148.43 630
10149.38 674
10150.33 669
10151.28 701
10152.23 644
10153.18 637
10154.13 684
10155.08 696
10156.03 675
10156.99 679
10157.94 643
10158.89 658
10159.84 673
10160.79 660
10161.74 676
10162.69 649
10163.65 623
10164.60 676
10165.55 701
10166.50 644
10167.45 670
10168.40 694
10169.36 713
10170.31 681
10171.26 700
10172.21 728
10173.16 722
10174.11 691
10175.07 730
10176.02 693
10176.97 700
10177.92 701
10178.88 708
10179.83 714
10180.78 738
10181.73 693
10182.69 716
10183.64 693
10184.59 744
10185.54 779
10186.50 786
10187.45 749
10188.40 751
10189.35 777
10190.31 775
10191.26 781
10192.21 766
10193.17 772
10194.12 762
10195.07 724
10196.02 745
10196.98 739
10197.93 745
10198.88 733
10199.84 770
10200.79 793
10201.74 763
10202.70 805
10203.65 762
10204.60 764
10205.56 786
10206.51 817
10207.46 814
10208.42 811
10209.37 828
10210.33 861
10211.28 834
10212.23 818
10213.19 838
10214.14 800
10215.09 783
10216.05 812
10217.00 788
10217.96 760
10218.91 737
10219.87 761
10220.82 731
10221.77 739
10222.73 730
10223.68 692
10224.64 723
10225.59 736
10226.55 761
10227.50 742
10228.45 755
10229.41 777
10230.36 776
10231.32 742
10232.27 807
10233.23 847
10234.18 869
10235.14 929
10236.09 894
10237.05 889
10238.00 862
10238.96 879
10239.91 819
10240.87 832
10241.82 811
10242.78 808
10243.73 802
10244.69 723
10245.64 722
10246.60 735
10247.56 698
10248.51 716
10249.47 700
10250.42 666
10251.38 669
10252.33 661
10253.29 671
10254.25 651
10255.20 669
10256.16 632
10257.11 660
10258.07 701
10259.02 641
10259.98 652
10260.94 666
10261.89 670
10262.85 638
10263.81 632
10264.76 641
10265.72 611
10266.67 656
10267.63 667
10268.59 668
10269.54 637
10270.50 659
10271.46 626
10272.41 621
10273.37 622
10274.33 693
10275.28 705
10276.24 661
10277.20 657
10278.15 657
10279.11 656
10280.07 682
10281.03 681
10281.98 636
10282.94 632
10283.90 621
10284.85 635
10285.81 650
10286.77 634
10287.73 648
10288.68 632
10289.64 654
10290.60 607
10291.56 624
10292.51 624
10293.47 624
10294.43 621
10295.39 626
10296.34 624
10297.30 618
10298.26 619
10299.22 604
10300.18 594
10301.13 599
10302.09 619
10303.05 625
10304.01 645
10304.97 622
10305.92 625
10306.88 586
10307.84 617
10308.80 621
10309.76 605
10310.72 603
10311.67 628
10312.63 625
10313.59 645
10314.55 637
10315.51 611
10316.47 625
10317.43 637
10318.38 613
10319.34 594
10320.30 623
10321.26 638
10322.22 604
10323.18 602
10324.14 638
10325.10 668
10326.06 631
10327.01 574
10327.97 600
10328.93 613
10329.89 603
10330.85 590
10331.81 597
10332.77 604
10333.73 563
10334.69 586
10335.65 617
10336.61 609
10337.57 605
10338.53 577
10339.49 630
10340.45 598
10341.41 619
10342.37 615
10343.33 602
10344.29 590
10345.25 601
10346.21 621
10347.17 616
10348.13 618
10349.09 626
10350.05 614
10351.01 593
10351.97 607
10352.93 596
10353.89 613
10354.85 586
10355.81 594
10356.77 596
10357.73 625
10358.69 563
10359.65 594
10360.61 663
10361.57 658
10362.54 626
10363.50 627
10364.46 584
10365.42 619
10366.38 611
10367.34 652
10368.30 612
10369.26 599
10370.22 562
10371.18 595
10372.15 584
10373.11 573
10374.07 612
10375.03 582
10375.99 627
10376.95 608
10377.91 583
10378.88 585
10379.84 587
10380.80 587
10381.76 610
10382.72 618
10383.68 621
10384.65 597
10385.61 600
10386.57 587
10387.53 582
10388.49 580
10389.46 589
10390.42 601
10391.38 589
10392.34 590
10393.31 559
10394.27 604
10395.23 588
10396.19 599
10397.15 647
10398.12 635
10399.08 581
10400.04 603
10401.00 592
10401.97 599
10402.93 629
10403.89 652
10404.86 626
10405.82 628
10406.78 655
10407.74 606
10408.71 601
10409.67 573
10410.63 647
10411.60 601
10412.56 603
10413.52 638
10414.49 626
10415.45 641
10416.41 672
10417.38 738
10418.34 709
10419.30 708
10420.27 698
10421.23 707
10422.19 677
10423.16 647
10424.12 644
10425.08 611
10426.05 668
10427.01 639
10427.98 627
10428.94 591
10429.90 599
10430.87 593
10431.83 595
10432.80 595
10433.76 595
10434.72 558
10435.69 546
10436.65 574
10437.62 576
10438.58 536
10439.55 554
10440.51 553
10441.47 555
10442.44 568
10443.40 575
10444.37 588
10445.33 537
10446.30 592
10447.26 587
10448.23 594
10449.19 554
10450.16 564
10451.12 591
10452.09 586
10453.05 578
10454.02 608
10454.98 537
10455.95 543
10456.91 605
10457.88 604
10458.84 554
10459.81 583
10460.77 545
10461.74 586
10462.70 578
10463.67 561
10464.64 580
10465.60 606
10466.57 623
10467.53 579
10468.50 562
10469.46 572
10470.43 549
10471.40 536
10472.36 575
10473.33 566
10474.29 574
10475.26 578
10476.23 556
10477.19 559
10478.16 567
10479.12 593
10480.09 593
10481.06 597
10482.02 589
10482.99 628
10483.96 590
10484.92 572
10485.89 594
10486.85 578
10487.82 608
10488.79 624
10489.75 599
10490.72 560
10491.69 584
10492.66 609
10493.62 616
10494.59 603
10495.56 599
10496.52 583
10497.49 636
10498.46 606
10499.42 610
10500.39 599
10501.36 606
10502.33 605
10503.29 578
10504.26 626
10505.23 616
10506.20 592
10507.16 592
10508.13 602
10509.10 610
10510.07 648
10511.03 609
10512.00 656
10512.97 628
10513.94 632
10514.90 621
10515.87 598
10516.84 624
10517.81 609
10518.78 625
10519.74 627
10520.71 635
10521.68 600
10522.65 641
10523.62 668
10524.59 617
10525.55 600
10526.52 590
10527.49 548
10528.46 622
10529.43 620
10530.40 637
10531.37 632
10532.33 607
10533.30 585
10534.27 648
10535.24 621
10536.21 638
10537.18 656
10538.15 633
10539.12 621
10540.08 593
10541.05 610
10542.02 615
10542.99 648
10543.96 648
10544.93 659
10545.90 659
10546.87 679
10547.84 629
10548.81 646
10549.78 635
10550.75 665
10551.72 685
10552.69 653
10553.66 682
10554.63 671
10555.60 692
10556.56 691
10557.53 764
10558.50 782
10559.47 815
10560.44 834
10561.41 829
10562.38 825
10563.35 813
10564.32 832
10565.29 800
10566.27 814
10567.24 770
10568.21 755
10569.18 700
10570.15 704
10571.12 664
10572.09 673
10573.06 664
10574.03 659
10575.00 625
10575.97 631
10576.94 651
10577.91 628
10578.88 647
10579.85 631
10580.82 656
10581.79 608
10582.77 647
10583.74 624
10584.71 663
10585.68 644
10586.65 632
10587.62 644
10588.59 633
10589.56 668
10590.54 631
10591.51 657
10592.48 664
10593.45 654
10594.42 702
10595.39 648
10596.36 655
10597.34 619
10598.31 631
10599.28 626
10600.25 581
10601.22 619
10602.19 635
10603.17 630
10604.14 569
10605.11 611
10606.08 633
10607.05 630
10608.03 594
10609.00 628
10609.97 575
10610.94 576
10611.92 599
10612.89 578
10613.86 589
10614.83 583
10615.81 581
10616.78 639
10617.75 645
10618.72 613
10619.70 615
10620.67 607
10621.64 613
10622.61 616
10623.59 630
10624.56 623
10625.53 587
10626.51 626
10627.48 620
10628.45 642
10629.43 642
10630.40 646
10631.37 623
10632.34 660
10633.32 628
10634.29 630
10635.26 647
10636.24 710
10637.21 684
10638.19 746
10639.16 708
10640.13 729
10641.11 736
10642.08 691
10643.05 724
10644.03 703
10645.00 684
10645.98 654
10646.95 632
10647.92 657
10648.90 640
10649.87 610
10650.85 619
10651.82 616
10652.79 631
10653.77 616
10654.74 567
10655.72 607
10656.69 617
10657.67 597
10658.64 599
10659.61 627
10660.59 598
10661.56 618
10662.54 563
10663.51 601
10664.49 618
10665.46 603
10666.44 604
10667.41 616
10668.39 609
10669.36 620
10670.34 611
10671.31 600
10672.29 604
10673.26 594
10674.24 597
10675.21 597
10676.19 631
10677.16 608
10678.14 634
10679.11 607
10680.09 636
10681.06 621
10682.04 600
10683.02 591
10683.99 626
10684.97 646
10685.94 626
10686.92 576
10687.89 588
10688.87 619
10689.85 611
10690.82 594
10691.80 587
10692.77 575
10693.75 576
10694.73 625
10695.70 579
10696.68 623
10697.65 585
10698.63 588
10699.61 569
10700.58 580
10701.56 582
10702.54 540
10703.51 557
10704.49 547
10705.47 567
10706.44 565
10707.42 568
10708.40 580
10709.37 579
10710.35 610
10711.33 591
10712.30 601
10713.28 603
10714.26 591
10715.23 580
10716.21 568
10717.19 580
10718.17 578
10719.14 581
10720.12 571
10721.10 605
10722.08 573
10723.05 587
10724.03 596
10725.01 622
10725.98 602
10726.96 600
10727.94 576
10728.92 547
10729.90 601
10730.87 616
10731.85 567
10732.83 573
10733.81 614
10734.78 601
10735.76 599
10736.74 596
10737.72 613
10738.70 597
10739.68 607
10740.65 611
10741.63 595
10742.61 601
10743.59 615
10744.57 600
10745.54 597
10746.52 571
10747.50 600
10748.48 551
10749.46 610
10750.44 618
10751.42 631
10752.40 575
10753.37 581
10754.35 564
10755.33 587
10756.31 585
10757.29 615
10758.27 596
10759.25 604
10760.23 589
10761.21 574
10762.19 592
10763.16 569
10764.14 609
10765.12 570
10766.10 573
10767.08 603
10768.06 584
10769.04 607
10770.02 631
10771.00 611
10771.98 623
10772.96 666
10773.94 616
10774.92 662
10775.90 619
10776.88 661
10777.86 656
10778.84 689
10779.82 649
10780.80 629
10781.78 635
10782.76 635
10783.74 642
10784.72 602
10785.70 585
10786.68 598
10787.66 573
10788.64 614
10789.62 601
10790.60 598
10791.58 631
10792.56 598
10793.54 603
10794.52 584
10795.50 548
10796.48 552
10797.47 601
10798.45 608
10799.43 604
10800.41 640
10801.39 596
10802.37 582
10803.35 657
10804.33 622
10805.31 603
10806.29 607
10807.28 604
10808.26 591
10809.24 596
10810.22 633
10811.20 632
10812.18 598
10813.16 583
10814.15 614
10815.13 608
10816.11 633
10817.09 630
10818.07 626
10819.05 619
10820.04 645
10821.02 637
10822.00 623
10822.98 642
10823.96 630
10824.95 618
10825.93 653
10826.91 658
10827.89 623
10828.87 619
10829.86 596
10830.84 631
10831.82 667
10832.80 671
10833.79 627
10834.77 600
10835.75 646
10836.73 625
10837.72 655
10838.70 626
10839.68 696
10840.66 635
10841.65 633
10842.63 645
10843.61 654
10844.60 683
10845.58 651
10846.56 665
10847.54 635
10848.53 647
10849.51 634
10850.49 672
10851.48 692
10852.46 686
10853.44 617
10854.43 658
10855.41 674
10856.39 662
10857.38 663
10858.36 660
10859.34 681
10860.33 688
10861.31 662
10862.30 675
10863.28 682
10864.26 681
10865.25 707
10866.23 709
10867.22 661
10868.20 713
10869.18 704
10870.17 702
10871.15 721
10872.14 734
10873.12 708
10874.10 696
10875.09 674
10876.07 714
10877.06 703
10878.04 683
10879.03 755
10880.01 686
10881.00 685
10881.98 744
10882.96 693
10883.95 736
10884.93 736
10885.92 711
10886.90 719
10887.89 778
10888.87 740
10889.86 760
10890.84 740
10891.83 769
10892.81 787
10893.80 778
10894.78 777
10895.77 749
10896.75 735
10897.74 769
10898.73 782
10899.71 803
10900.70 831
10901.68 805
10902.67 795
10903.65 769
10904.64 826
10905.62 812
10906.61 826
10907.60 829
10908.58 790
10909.57 825
10910.55 840
10911.54 850
10912.53 881
10913.51 835
10914.50 823
10915.48 834
10916.47 841
10917.46 870
10918.44 835
10919.43 902
10920.41 895
10921.40 862
10922.39 889
10923.37 906
10924.36 864
10925.35 832
10926.33 898
10927.32 887
10928.31 859
10929.29 862
10930.28 918
10931.27 884
10932.25 905
10933.24 933
10934.23 896
10935.22 925
10936.20 920
10937.19 948
10938.18 931
10939.16 952
10940.15 975
10941.14 994
10942.13 1015
10943.11 1008
10944.10 1009
10945.09 984
10946.08 1009
10947.06 1018
10948.05 1086
10949.04 1062
10950.03 1098
10951.01 1113
10952.00 1116
10952.99 1086
10953.98 1127
10954.97 1167
10955.95 1207
10956.94 1254
10957.93 1250
10958.92 1266
10959.91 1276
10960.89 1250
10961.88 1236
10962.87 1179
10963.86 1227
10964.85 1187
10965.84 1159
10966.82 1082
10967.81 1073
10968.80 1091
10969.79 1091
10970.78 1066
10971.77 1068
10972.76 1091
10973.74 1044
10974.73 1081
10975.72 1064
10976.71 1043
10977.70 1035
10978.69 1029
10979.68 1043
10980.67 1015
10981.66 1093
10982.65 1109
10983.63 1056
10984.62 1014
10985.61 1049
10986.60 1078
10987.59 1078
10988.58 1114
10989.57 1103
10990.56 1158
10991.55 1188
10992.54 1276
10993.53 1283
10994.52 1304
10995.51 1328
10996.50 1455
10997.49 1482
10998.48 1553
10999.47 1638
11000.46 1585
11001.45 1598
11002.44 1605
11003.43 1555
11004.42 1521
11005.41 1431
11006.40 1310
11007.39 1256
11008.38 1179
11009.37 1178
11010.36 1120
11011.35 1067
11012.34 1069
11013.33 1005
11014.32 960
11015.31 1027
11016.30 984
11017.29 934
11018.29 902
11019.28 904
11020.27 933
11021.26 915
11022.25 888
11023.24 909
11024.23 923
11025.22 932
11026.21 946
11027.20 909
11028.20 882
11029.19 903
11030.18 920
11031.17 911
11032.16 896
11033.15 886
11034.14 910
11035.14 910
11036.13 889
11037.12 862
11038.11 901
11039.10 922
11040.09 878
11041.09 887
11042.08 857
11043.07 893
11044.06 912
11045.05 863
11046.04 870
11047.04 852
11048.03 859
11049.02 821
11050.01 799
11051.01 790
11052.00 826
11052.99 828
11053.98 805
11054.98 792
11055.97 782
11056.96 794
11057.95 761
11058.95 830
11059.94 784
11060.93 833
11061.92 837
11062.92 839
11063.91 750
11064.90 781
11065.89 788
11066.89 805
11067.88 774
11068.87 848
11069.87 794
11070.86 799
11071.85 856
11072.85 824
11073.84 830
11074.83 805
11075.83 811
11076.82 799
11077.81 835
11078.81 832
11079.80 820
11080.79 841
11081.79 827
11082.78 807
11083.77 785
11084.77 768
11085.76 796
11086.76 767
11087.75 760
11088.74 792
11089.74 776
11090.73 768
11091.73 804
11092.72 785
11093.71 730
11094.71 746
11095.70 766
11096.70 721
11097.69 773
11098.69 796
11099.68 748
11100.67 745
11101.67 743
11102.66 745
11103.66 739
11104.65 747
11105.65 787
11106.64 743
11107.64 731
11108.63 725
11109.63 719
11110.62 745
11111.62 773
11112.61 752
11113.61 720
11114.60 713
11115.60 708
11116.59 727
11117.59 728
11118.58 732
11119.58 722
11120.57 710
11121.57 693
11122.56 704
11123.56 695
11124.56 729
11125.55 701
11126.55 697
11127.54 722
11128.54 723
11129.53 733
11130.53 690
11131.53 697
11132.52 694
11133.52 672
11134.51 669
11135.51 660
11136.51 699
11137.50 670
11138.50 694
11139.49 725
11140.49 744
11141.49 733
11142.48 672
11143.48 713
11144.48 718
11145.47 730
11146.47 746
11147.47 738
11148.46 709
11149.46 694
11150.46 667
11151.45 667
11152.45 719
11153.45 700
11154.44 685
11155.44 693
11156.44 703
11157.43 662
11158.43 701
11159.43 671
11160.42 658
11161.42 678
11162.42 679
11163.42 721
11164.41 677
11165.41 649
11166.41 651
11167.41 688
11168.40 661
11169.40 601
11170.40 602
11171.40 617
11172.39 638
11173.39 697
11174.39 678
11175.39 660
11176.39 672
11177.38 657
11178.38 657
11179.38 632
11180.38 628
11181.38 636
11182.37 646
11183.37 682
11184.37 699
11185.37 690
11186.37 668
11187.36 682
11188.36 675
11189.36 674
11190.36 716
11191.36 664
11192.36 660
11193.36 669
11194.35 670
11195.35 685
11196.35 657
11197.35 659
11198.35 692
11199.35 627
11200.35 625
11201.35 628
11202.35 637
11203.34 632
11204.34 643
11205.34 676
11206.34 675
11207.34 626
11208.34 688
11209.34 658
11210.34 662
11211.34 646
11212.34 674
11213.34 654
11214.34 627
11215.34 647
11216.34 661
11217.34 631
11218.34 634
11219.34 624
11220.34 647
11221.34 649
11222.34 623
11223.34 664
11224.34 661
11225.34 651
11226.34 671
11227.34 692
11228.34 628
11229.34 611
11230.34 631
11231.34 648
11232.34 660
11233.34 650
11234.34 645
11235.34 634
11236.34 661
11237.34 669
11238.34 665
11239.34 602
11240.34 636
11241.34 684
11242.34 659
11243.34 644
11244.34 655
11245.35 662
11246.35 655
11247.35 623
11248.35 644
11249.35 640
11250.35 651
11251.35 616
11252.35 618
11253.35 655
11254.36 678
11255.36 693
11256.36 643
11257.36 674
11258.36 641
11259.36 622
11260.36 679
11261.37 626
11262.37 676
11263.37 709
11264.37 690
11265.37 662
11266.38 702
11267.38 688
11268.38 665
11269.38 687
11270.38 653
11271.39 700
11272.39 706
11273.39 689
11274.39 679
11275.39 695
11276.40 699
11277.40 719
11278.40 711
11279.40 693
11280.41 699
11281.41 744
11282.41 725
11283.41 720
11284.42 662
11285.42 714
11286.42 678
11287.42 636
11288.43 686
11289.43 677
11290.43 664
11291.44 671
11292.44 654
11293.44 696
11294.45 667
11295.45 685
11296.45 690
11297.46 697
11298.46 683
11299.46 688
11300.47 645
11301.47 632
11302.47 694
11303.48 670
11304.48 654
11305.48 676
11306.49 703
11307.49 700
11308.49 747
11309.50 701
11310.50 704
11311.51 717
11312.51 741
11313.51 746
11314.52 719
11315.52 709
11316.53 808
11317.53 782
11318.53 760
11319.54 697
11320.54 707
11321.55 736
11322.55 696
11323.56 710
11324.56 689
11325.56 704
11326.57 709
11327.57 693
11328.58 658
11329.58 678
11330.59 694
11331.59 680
11332.60 692
11333.60 689
11334.61 664
11335.61 671
11336.62 674
11337.62 674
11338.63 665
11339.63 671
11340.64 716
11341.64 726
11342.65 732
11343.65 666
11344.66 665
11345.66 675
11346.67 696
11347.68 653
11348.68 693
11349.69 628
11350.69 654
11351.70 677
11352.70 691
11353.71 684
11354.71 673
11355.72 709
11356.73 729
11357.73 679
11358.74 652
11359.74 680
11360.75 694
11361.76 744
11362.76 698
11363.77 704
11364.78 668
11365.78 630
11366.79 669
11367.79 640
11368.80 660
11369.81 660
11370.81 670
11371.82 654
11372.83 634
11373.83 663
11374.84 666
11375.85 682
11376.85 659
11377.86 655
11378.87 677
11379.87 669
11380.88 709
11381.89 664
11382.90 661
11383.90 658
11384.91 705
11385.92 616
11386.92 661
11387.93 677
11388.94 658
11389.95 714
11390.95 644
11391.96 722
11392.97 682
11393.98 677
11394.98 673
11395.99 712
11397.00 686
11398.01 686
11399.01 715
11400.02 706
11401.03 693
11402.04 686
11403.05 691
11404.05 695
11405.06 681
11406.07 695
11407.08 705
11408.09 696
11409.09 672
11410.10 700
11411.11 656
11412.12 676
11413.13 685
11414.14 709
11415.14 732
11416.15 712
11417.16 692
11418.17 697
11419.18 684
11420.19 716
11421.20 682
11422.20 705
11423.21 696
11424.22 699
11425.23 723
11426.24 723
11427.25 755
11428.26 703
11429.27 786
11430.28 779
11431.29 736
11432.29 723
11433.30 712
11434.31 713
11435.32 763
11436.33 753
11437.34 759
11438.35 772
11439.36 749
11440.37 739
11441.38 757
11442.39 777
11443.40 763
11444.41 796
11445.42 815
11446.43 769
11447.44 721
11448.45 752
11449.46 778
11450.47 785
11451.48 759
11452.49 843
11453.50 768
11454.51 751
11455.52 819
11456.53 807
11457.54 863
11458.55 813
11459.56 829
11460.57 832
11461.58 816
11462.59 789
11463.60 772
11464.61 817
11465.62 836
11466.64 817
11467.65 853
11468.66 822
11469.67 814
11470.68 807
11471.69 843
11472.70 815
11473.71 788
11474.72 839
11475.73 825
11476.75 844
11477.76 850
11478.77 836
11479.78 845
11480.79 884
11481.80 871
11482.81 848
11483.82 851
11484.84 879
11485.85 837
11486.86 818
11487.87 872
11488.88 847
11489.89 871
11490.91 863
11491.92 893
11492.93 864
11493.94 880
11494.95 890
11495.97 864
11496.98 879
11497.99 883
11499.00 908
11500.01 859
11501.03 864
11502.04 928
11503.05 939
11504.06 890
11505.08 891
11506.09 865
11507.10 901
11508.11 911
11509.13 904
11510.14 939
11511.15 887
11512.16 898
11513.18 942
11514.19 936
11515.20 959
11516.22 917
11517.23 951
11518.24 911
11519.26 921
11520.27 953
11521.28 945
11522.29 958
11523.31 958
11524.32 989
11525.33 957
11526.35 943
11527.36 941
11528.38 997
11529.39 975
11530.40 999
11531.42 989
11532.43 1009
11533.44 1021
11534.46 1053
11535.47 1016
11536.48 1031
11537.50 1048
11538.51 1019
11539.53 1081
11540.54 1089
11541.55 1100
11542.57 1117
11543.58 1139
11544.60 1116
11545.61 1093
11546.63 1116
11547.64 1149
11548.65 1114
11549.67 1121
11550.68 1151
11551.70 1181
11552.71 1173
11553.73 1165
11554.74 1198
11555.76 1207
11556.77 1225
11557.78 1203
11558.80 1228
11559.81 1274
11560.83 1247
11561.84 1299
11562.86 1283
11563.87 1307
11564.89 1276
11565.90 1311
11566.92 1328
11567.93 1332
11568.95 1320
11569.97 1339
11570.98 1352
11572.00 1406
11573.01 1440
11574.03 1458
11575.04 1398
11576.06 1482
11577.07 1518
11578.09 1583
11579.11 1623
11580.12 1585
11581.14 1695
11582.15 1709
11583.17 1728
11584.18 1791
11585.20 1802
11586.22 1883
11587.23 1942
11588.25 1913
11589.26 1983
11590.28 1985
11591.30 2066
11592.31 2130
11593.33 2213
11594.35 2281
11595.36 2360
11596.38 2581
11597.40 2760
11598.41 2979
11599.43 3143
11600.44 3549
11601.46 3752
11602.48 3925
11603.50 4035
11604.51 4102
11605.53 4029
11606.55 3931
11607.56 3702
11608.58 3503
11609.60 3242
11610.61 2961
11611.63 2670
11612.65 2419
11613.67 2194
11614.68 2109
11615.70 1891
11616.72 1788
11617.73 1640
11618.75 1588
11619.77 1566
11620.79 1479
11621.80 1386
11622.82 1479
11623.84 1387
11624.86 1363
11625.88 1416
11626.89 1366
11627.91 1358
11628.93 1322
11629.95 1276
11630.96 1311
11631.98 1326
11633.00 1320
11634.02 1315
11635.04 1331
11636.06 1351
11637.07 1305
11638.09 1356
11639.11 1371
11640.13 1345
11641.15 1383
11642.17 1365
11643.18 1389
11644.20 1342
11645.22 1348
11646.24 1337
11647.26 1301
11648.28 1275
11649.30 1273
11650.31 1194
11651.33 1171
11652.35 1183
11653.37 1169
11654.39 1149
11655.41 1179
11656.43 1147
11657.45 1152
11658.47 1131
11659.49 1148
11660.51 1161
11661.52 1125
11662.54 1157
11663.56 1192
11664.58 1185
11665.60 1204
11666.62 1218
11667.64 1158
11668.66 1201
11669.68 1222
11670.70 1230
11671.72 1234
11672.74 1205
11673.76 1146
11674.78 1248
11675.80 1296
11676.82 1287
11677.84 1288
11678.86 1266
11679.88 1320
11680.90 1328
11681.92 1273
11682.94 1297
11683.96 1315
11684.98 1346
11686.00 1279
11687.02 1278
11688.04 1259
11689.06 1294
11690.08 1277
11691.10 1253
11692.12 1285
11693.14 1216
11694.17 1167
11695.19 1216
11696.21 1218
11697.23 1171
11698.25 1168
11699.27 1177
11700.29 1183
11701.31 1184
11702.33 1203
11703.35 1156
11704.38 1147
11705.40 1134
11706.42 1131
11707.44 1125
11708.46 1099
11709.48 1160
11710.50 1088
11711.52 1070
11712.55 1048
11713.57 1067
11714.59 1049
11715.61 1032
11716.63 1051
11717.65 1072
11718.68 1053
11719.70 1046
11720.72 1026
11721.74 1021
11722.76 985
11723.79 1026
11724.81 1013
11725.83 987
11726.85 987
11727.87 947
11728.90 981
11729.92 947
11730.94 925
11731.96 922
11732.99 935
11734.01 898
11735.03 887
11736.05 897
11737.08 937
11738.10 892
11739.12 882
11740.14 909
11741.17 923
11742.19 860
11743.21 882
11744.24 938
11745.26 859
11746.28 843
11747.31 889
11748.33 884
11749.35 866
11750.37 874
11751.40 879
11752.42 907
11753.44 856
11754.47 853
11755.49 880
11756.51 887
11757.54 864
11758.56 833
11759.59 847
11760.61 857
11761.63 803
11762.66 812
11763.68 831
11764.70 811
11765.73 826
11766.75 857
11767.78 812
11768.80 790
11769.82 806
11770.85 827
11771.87 806
11772.90 763
11773.92 806
11774.94 802
11775.97 800
11776.99 755
11778.02 773
11779.04 822
11780.07 811
11781.09 759
11782.12 770
11783.14 776
11784.16 762
11785.19 804
11786.21 817
11787.24 782
11788.26 767
11789.29 789
11790.31 789
11791.34 798
11792.36 785
11793.39 807
11794.41 814
11795.44 717
11796.46 755
11797.49 744
11798.51 760
11799.54 783
11800.57 774
11801.59 735
11802.62 727
11803.64 726
11804.67 737
11805.69 760
11806.72 773
11807.74 762
11808.77 752
11809.80 736
11810.82 739
11811.85 754
11812.87 712
11813.90 740
11814.92 708
11815.95 717
11816.98 738
11818.00 738
11819.03 716
11820.06 768
11821.08 764
11822.11 745
11823.13 741
11824.16 772
11825.19 773
11826.21 736
11827.24 717
11828.27 739
11829.29 747
11830.32 752
11831.35 739
11832.37 761
11833.40 776
11834.43 771
11835.45 716
11836.48 699
11837.51 739
11838.53 772
11839.56 746
11840.59 763
11841.62 780
11842.64 751
11843.67 727
11844.70 727
11845.73 739
11846.75 763
11847.78 742
11848.81 736
11849.84 755
11850.86 757
11851.89 752
11852.92 716
11853.95 726
11854.97 762
11856.00 743
11857.03 758
11858.06 760
11859.08 774
11860.11 765
11861.14 723
11862.17 799
11863.20 780
11864.22 774
11865.25 770
11866.28 749
11867.31 754
11868.34 782
11869.37 780
11870.39 763
11871.42 781
11872.45 758
11873.48 815
11874.51 784
11875.54 789
11876.57 793
11877.59 823
11878.62 781
11879.65 784
11880.68 783
11881.71 781
11882.74 809
11883.77 800
11884.80 787
11885.83 808
11886.86 782
11887.88 805
11888.91 838
11889.94 840
11890.97 816
11892.00 851
11893.03 882
11894.06 892
11895.09 833
11896.12 831
11897.15 810
11898.18 878
11899.21 844
11900.24 910
11901.27 911
11902.30 919
11903.33 940
11904.36 969
11905.39 949
11906.42 917
11907.45 934
11908.48 878
11909.51 899
11910.54 907
11911.57 889
11912.60 872
11913.63 886
11914.66 867
11915.69 882
11916.72 920
11917.75 815
11918.78 843
11919.81 873
11920.84 875
11921.87 868
11922.90 916
11923.93 906
11924.96 960
11925.99 982
11927.03 961
11928.06 1005
11929.09 1083
11930.12 1070
11931.15 1070
11932.18 1084
11933.21 1088
11934.24 1085
11935.27 1069
11936.30 1030
11937.34 1062
11938.37 1005
11939.40 1009
11940.43 943
11941.46 923
11942.49 904
11943.52 881
11944.56 843
11945.59 823
11946.62 826
11947.65 806
11948.68 795
11949.72 800
11950.75 810
11951.78 809
11952.81 771
11953.84 799
11954.87 785
11955.91 786
11956.94 786
11957.97 768
11959.00 762
11960.04 777
11961.07 791
11962.10 802
11963.13 767
11964.17 758
11965.20 811
11966.23 802
11967.26 823
11968.30 812
11969.33 834
11970.36 805
11971.39 796
11972.43 807
11973.46 784
11974.49 807
11975.53 839
11976.56 802
11977.59 767
11978.62 775
11979.66 785
11980.69 799
11981.72 805
11982.76 795
11983.79 780
11984.82 819
11985.86 808
11986.89 799
11987.92 770
11988.96 812
11989.99 833
11991.02 800
11992.06 773
11993.09 787
11994.13 802
11995.16 790
11996.19 856
11997.23 801
11998.26 784
11999.30 803
12000.33 867
12001.36 830
12002.40 849
12003.43 827
12004.47 811
12005.50 818
12006.53 841
12007.57 837
12008.60 854
12009.64 845
12010.67 848
12011.71 867
12012.74 856
12013.78 866
12014.81 889
12015.85 917
12016.88 898
12017.91 879
12018.95 880
12019.98 916
12021.02 940
12022.05 941
12023.09 874
12024.12 862
12025.16 852
12026.19 866
12027.23 880
12028.26 844
12029.30 868
12030.34 857
12031.37 900
12032.41 862
12033.44 853
12034.48 859
12035.51 839
12036.55 843
12037.58 857
12038.62 811
12039.66 813
12040.69 837
12041.73 850
12042.76 818
12043.80 802
12044.83 810
12045.87 808
12046.91 799
12047.94 828
12048.98 826
12050.01 845
12051.05 830
12052.09 822
12053.12 864
12054.16 849
12055.20 852
12056.23 857
12057.27 797
12058.31 851
12059.34 870
12060.38 860
12061.42 876
12062.45 846
12063.49 812
12064.53 828
12065.56 824
12066.60 870
12067.64 825
12068.67 838
12069.71 795
12070.75 796
12071.78 795
12072.82 861
12073.86 809
12074.90 837
12075.93 807
12076.97 804
12078.01 819
12079.05 834
12080.08 809
12081.12 814
12082.16 803
12083.20 856
12084.23 876
12085.27 838
12086.31 828
12087.35 866
12088.38 865
12089.42 853
12090.46 886
12091.50 852
12092.54 869
12093.57 906
12094.61 900
12095.65 907
12096.69 929
12097.73 945
12098.76 969
12099.80 980
12100.84 955
12101.88 1001
12102.92 1004
12103.96 950
12104.99 946
12106.03 972
12107.07 967
12108.11 931
12109.15 941
12110.19 948
12111.23 889
12112.27 868
12113.30 848
12114.34 844
12115.38 795
12116.42 779
12117.46 812
12118.50 793
12119.54 741
12120.58 763
12121.62 718
12122.66 727
12123.70 755
12124.74 736
12125.77 728
12126.81 732
12127.85 686
12128.89 642
12129.93 722
12130.97 742
12132.01 717
12133.05 740
12134.09 679
12135.13 705
12136.17 711
12137.21 657
12138.25 707
12139.29 688
12140.33 668
12141.37 657
12142.41 687
12143.45 703
12144.49 694
12145.53 701
12146.57 702
12147.61 688
12148.65 711
12149.69 723
12150.73 643
12151.77 693
12152.81 665
12153.86 668
12154.90 673
12155.94 704
12156.98 707
12158.02 656
12159.06 637
12160.10 694
12161.14 652
12162.18 691
12163.22 652
12164.26 697
12165.31 677
12166.35 637
12167.39 657
12168.43 665
12169.47 714
12170.51 673
12171.55 695
12172.59 690
12173.64 661
12174.68 667
12175.72 677
12176.76 712
12177.80 660
12178.84 637
12179.89 667
12180.93 675
12181.97 659
12183.01 645
12184.05 659
12185.09 625
12186.14 656
12187.18 690
12188.22 712
12189.26 694
12190.31 626
12191.35 658
12192.39 694
12193.43 672
12194.47 650
12195.52 641
12196.56 646
12197.60 654
12198.64 658
12199.69 664
12200.73 653
12201.77 671
12202.81 668
12203.86 636
12204.90 636
12205.94 637
12206.99 656
12208.03 677
12209.07 628
12210.11 651
12211.16 604
12212.20 607
12213.24 641
12214.29 636
12215.33 621
12216.37 620
12217.42 653
12218.46 642
12219.50 636
12220.55 636
12221.59 601
12222.63 679
12223.68 647
12224.72 610
12225.77 611
12226.81 608
12227.85 621
12228.90 611
12229.94 600
12230.98 590
12232.03 592
12233.07 600
12234.12 594
12235.16 610
12236.20 597
12237.25 604
12238.29 635
12239.34 647
12240.38 622
12241.43 614
12242.47 596
12243.52 623
12244.56 652
12245.60 612
12246.65 639
12247.69 632
12248.74 606
12249.78 623
12250.83 639
12251.87 626
12252.92 561
12253.96 578
12255.01 604
12256.05 550
12257.10 574
12258.14 574
12259.19 549
12260.23 554
12261.28 554
12262.32 586
12263.37 586
12264.41 561
12265.46 555
12266.50 546
12267.55 538
12268.60 545
12269.64 568
12270.69 623
12271.73 584
12272.78 585
12273.82 618
12274.87 560
12275.92 625
12276.96 573
12278.01 519
12279.05 559
12280.10 581
12281.14 569
12282.19 541
12283.24 551
12284.28 527
12285.33 550
12286.38 516
12287.42 535
12288.47 575
12289.51 592
12290.56 567
12291.61 557
12292.65 554
12293.70 548
12294.75 554
12295.79 547
12296.84 560
12297.89 554
12298.93 562
12299.98 534
12301.03 565
12302.08 513
12303.12 529
12304.17 544
12305.22 582
12306.26 541
12307.31 545
12308.36 530
12309.41 540
12310.45 536
12311.50 547
12312.55 554
12313.59 547
12314.64 528
12315.69 510
12316.74 514
12317.78 537
12318.83 525
12319.88 498
12320.93 525
12321.98 511
12323.02 535
12324.07 527
12325.12 546
12326.17 520
12327.22 545
12328.26 534
12329.31 514
12330.36 514
12331.41 537
12332.46 568
12333.50 545
12334.55 523
12335.60 526
12336.65 548
12337.70 532
12338.75 561
12339.80 540
12340.84 530
12341.89 533
12342.94 526
12343.99 561
12345.04 515
12346.09 536
12347.14 580
12348.19 512
12349.23 534
12350.28 505
12351.33 523
12352.38 502
12353.43 491
12354.48 525
12355.53 527
12356.58 504
12357.63 498
12358.68 548
12359.73 528
12360.78 531
12361.82 521
12362.87 538
12363.92 570
12364.97 526
12366.02 543
12367.07 543
12368.12 502
12369.17 527
12370.22 517
12371.27 507
12372.32 512
12373.37 521
12374.42 581
12375.47 547
12376.52 534
12377.57 519
12378.62 510
12379.67 520
12380.72 524
12381.77 541
12382.82 529
12383.87 528
12384.92 516
12385.98 506
12387.03 510
12388.08 503
12389.13 522
12390.18 509
12391.23 558
12392.28 530
12393.33 526
12394.38 560
12395.43 533
12396.48 522
12397.53 522
12398.59 515
12399.64 514
12400.69 493
12401.74 515
12402.79 530
12403.84 542
12404.89 507
12405.94 518
12407.00 519
12408.05 509
12409.10 563
12410.15 564
12411.20 555
12412.25 517
12413.30 529
12414.36 548
12415.41 517
12416.46 502
12417.51 516
12418.56 537
12419.62 527
12420.67 550
12421.72 555
12422.77 561
12423.82 534
12424.88 522
12425.93 550
12426.98 541
12428.03 523
12429.08 578
12430.14 577
12431.19 519
12432.24 546
12433.29 562
12434.35 513
12435.40 524
12436.45 542
12437.51 521
12438.56 508
12439.61 537
12440.66 556
12441.72 564
12442.77 579
12443.82 521
12444.88 541
12445.93 539
12446.98 578
12448.03 592
12449.09 548
12450.14 588
12451.19 589
12452.25 534
12453.30 558
12454.35 577
12455.41 582
12456.46 556
12457.51 553
12458.57 562
12459.62 534
12460.68 562
12461.73 602
12462.78 599
12463.84 568
12464.89 552
12465.94 556
12467.00 581
12468.05 528
12469.11 574
12470.16 559
12471.21 544
12472.27 555
12473.32 587
12474.38 580
12475.43 535
12476.49 569
12477.54 582
12478.60 583
12479.65 595
12480.70 592
12481.76 597
12482.81 585
12483.87 564
12484.92 567
12485.98 596
12487.03 595
12488.09 598
12489.14 616
12490.20 617
12491.25 593
12492.31 605
12493.36 615
12494.42 619
12495.47 637
12496.53 599
12497.58 588
12498.64 625
12499.69 590
12500.75 621
12501.80 614
12502.86 645
12503.91 625
12504.97 631
12506.03 691
12507.08 687
12508.14 650
12509.19 669
12510.25 707
12511.30 686
12512.36 692
12513.42 703
12514.47 722
12515.53 721
12516.58 780
12517.64 820
12518.70 812
12519.75 892
12520.81 880
12521.87 916
12522.92 931
12523.98 995
12525.03 991
12526.09 944
12527.15 952
12528.20 959
12529.26 939
12530.32 881
12531.37 913
12532.43 863
12533.49 832
12534.54 792
12535.60 731
12536.66 758
12537.71 747
12538.77 702
12539.83 677
12540.89 706
12541.94 717
12543.00 702
12544.06 650
12545.11 693
12546.17 665
12547.23 686
12548.29 681
12549.34 671
12550.40 663
12551.46 672
12552.52 656
12553.57 644
12554.63 657
12555.69 647
12556.75 681
12557.80 644
12558.86 676
12559.92 652
12560.98 677
12562.04 660
12563.09 653
12564.15 656
12565.21 666
12566.27 676
12567.33 639
12568.39 668
12569.44 684
12570.50 685
12571.56 649
12572.62 649
12573.68 630
12574.74 662
12575.79 638
12576.85 634
12577.91 648
12578.97 634
12580.03 663
12581.09 676
12582.15 620
12583.20 688
12584.26 696
12585.32 705
12586.38 696
12587.44 673
12588.50 739
12589.56 726
12590.62 723
12591.68 756
12592.74 768
12593.80 741
12594.86 759
12595.91 767
12596.97 776
12598.03 752
12599.09 841
12600.15 872
12601.21 886
12602.27 921
12603.33 897
12604.39 936
12605.45 940
12606.51 965
12607.57 932
12608.63 919
12609.69 934
12610.75 892
12611.81 896
12612.87 825
12613.93 824
12614.99 785
12616.05 754
12617.11 773
12618.17 779
12619.23 805
12620.29 786
12621.35 761
12622.41 743
12623.47 766
12624.53 766
12625.60 710
12626.66 730
12627.72 749
12628.78 788
12629.84 790
12630.90 774
12631.96 777
12633.02 768
12634.08 769
12635.14 801
12636.20 784
12637.27 737
12638.33 763
12639.39 775
12640.45 750
12641.51 714
12642.57 715
12643.63 763
12644.69 711
12645.76 756
12646.82 765
12647.88 742
12648.94 703
12650.00 736
12651.06 721
12652.13 721
12653.19 749
12654.25 724
12655.31 757
12656.37 738
12657.44 708
12658.50 699
12659.56 747
12660.62 699
12661.68 687
12662.75 711
12663.81 724
12664.87 726
12665.93 726
12666.99 718
12668.06 748
12669.12 692
12670.18 702
12671.24 762
12672.31 743
12673.37 737
12674.43 720
12675.50 768
12676.56 790
12677.62 797
12678.68 758
12679.75 793
12680.81 784
12681.87 775
12682.94 773
12684.00 804
12685.06 828
12686.13 826
12687.19 814
12688.25 861
12689.31 825
12690.38 796
12691.44 833
12692.51 840
12693.57 799
12694.63 852
12695.70 864
12696.76 866
12697.82 823
12698.89 849
12699.95 904
12701.01 859
12702.08 910
12703.14 884
12704.21 869
12705.27 847
12706.33 881
12707.40 842
12708.46 872
12709.53 872
12710.59 841
12711.65 833
12712.72 829
12713.78 808
12714.85 816
12715.91 801
12716.98 767
12718.04 785
12719.11 827
12720.17 766
12721.23 792
12722.30 769
12723.36 762
12724.43 770
12725.49 784
12726.56 769
12727.62 779
12728.69 783
12729.75 727
12730.82 725
12731.88 762
12732.95 741
12734.01 737
12735.08 767
12736.14 773
12737.21 695
12738.28 728
12739.34 744
12740.41 691
12741.47 688
12742.54 725
12743.60 724
12744.67 723
12745.73 683
12746.80 660
12747.87 690
12748.93 663
12750.00 651
12751.06 662
12752.13 679
12753.19 621
12754.26 654
12755.33 649
12756.39 654
12757.46 660
12758.53 658
12759.59 658
12760.66 628
12761.72 594
12762.79 599
12763.86 659
12764.92 660
12765.99 619
12767.06 618
12768.12 623
12769.19 625
12770.26 640
12771.32 635
12772.39 599
12773.46 602
12774.52 650
12775.59 612
12776.66 680
12777.72 624
12778.79 618
12779.86 630
12780.93 594
12781.99 601
12783.06 622
12784.13 630
12785.20 609
12786.26 603
12787.33 628
12788.40 650
12789.46 628
12790.53 625
12791.60 621
12792.67 596
12793.74 617
12794.80 637
12795.87 648
12796.94 614
12798.01 592
12799.07 622
12800.14 620
12801.21 581
12802.28 587
12803.35 622
12804.41 574
12805.48 577
12806.55 617
12807.62 624
12808.69 636
12809.76 598
12810.82 611
12811.89 616
12812.96 637
12814.03 636
12815.10 645
12816.17 599
12817.24 578
12818.30 634
12819.37 642
12820.44 627
12821.51 618
12822.58 584
12823.65 620
12824.72 610
12825.79 596
12826.86 603
12827.92 575
12828.99 589
12830.06 610
12831.13 582
12832.20 595
12833.27 587
12834.34 615
12835.41 599
12836.48 566
12837.55 573
12838.62 561
12839.69 599
12840.76 561
12841.83 504
12842.90 562
12843.97 550
12845.04 567
12846.11 548
12847.18 510
12848.25 528
12849.32 515
12850.39 571
12851.46 562
12852.53 573
12853.60 569
12854.67 519
12855.74 561
12856.81 542
12857.88 547
12858.95 533
12860.02 544
12861.09 560
12862.16 554
12863.23 552
12864.30 528
12865.37 499
12866.44 519
12867.51 536
12868.58 549
12869.65 515
12870.73 506
12871.80 535
12872.87 506
12873.94 525
12875.01 533
12876.08 493
12877.15 501
12878.22 551
12879.29 539
12880.37 509
12881.44 454
12882.51 494
12883.58 494
12884.65 489
12885.72 546
12886.79 512
12887.87 474
12888.94 487
12890.01 510
12891.08 480
12892.15 480
12893.22 491
12894.30 505
12895.37 487
12896.44 493
12897.51 467
12898.58 520
12899.66 462
12900.73 478
12901.80 523
12902.87 541
12903.94 502
12905.02 477
12906.09 473
12907.16 489
12908.23 508
12909.31 462
12910.38 467
12911.45 449
12912.52 486
12913.60 486
12914.67 474
12915.74 465
12916.82 468
12917.89 477
12918.96 444
12920.03 463
12921.11 494
12922.18 450
12923.25 463
12924.33 468
12925.40 449
12926.47 492
12927.55 474
12928.62 484
12929.69 470
12930.77 504
12931.84 452
12932.91 462
12933.99 436
12935.06 475
12936.13 477
12937.21 453
12938.28 469
12939.35 473
12940.43 448
12941.50 462
12942.58 492
12943.65 460
12944.72 462
12945.80 460
12946.87 456
12947.95 459
12949.02 417
12950.09 459
12951.17 494
12952.24 460
12953.32 470
12954.39 454
12955.47 454
12956.54 434
12957.62 437
12958.69 451
12959.76 474
12960.84 446
12961.91 455
12962.99 477
12964.06 423
12965.14 468
12966.21 455
12967.29 453
12968.36 457
12969.44 458
12970.51 427
12971.59 440
12972.66 502
12973.74 448
12974.81 474
12975.89 466
12976.96 444
12978.04 468
12979.11 507
12980.19 458
12981.27 459
12982.34 469
12983.42 485
12984.49 447
12985.57 446
12986.64 459
12987.72 457
12988.79 465
12989.87 463
12990.95 424
12992.02 462
12993.10 466
12994.17 459
12995.25 474
12996.33 457
12997.40 464
12998.48 470
12999.56 492
13000.63 464
13001.71 477
13002.78 480
13003.86 427
13004.94 474
13006.01 454
13007.09 468
13008.17 472
13009.24 504
13010.32 460
13011.40 491
13012.47 478
13013.55 479
13014.63 519
13015.70 495
13016.78 502
13017.86 474
13018.94 460
13020.01 480
13021.09 469
13022.17 505
13023.24 471
13024.32 474
13025.40 472
13026.48 437
13027.55 469
13028.63 465
13029.71 441
13030.79 443
13031.86 476
13032.94 491
13034.02 503
13035.10 506
13036.17 475
13037.25 453
13038.33 458
13039.41 492
13040.49 492
13041.56 489
13042.64 479
13043.72 490
13044.80 444
13045.88 452
13046.95 483
13048.03 470
13049.11 474
13050.19 468
13051.27 465
13052.35 476
13053.42 519
13054.50 452
13055.58 455
13056.66 472
13057.74 465
13058.82 468
13059.90 477
13060.97 473
13062.05 479
13063.13 473
13064.21 466
13065.29 462
13066.37 460
13067.45 423
13068.53 457
13069.61 471
13070.69 482
13071.76 459
13072.84 478
13073.92 447
13075.00 454
13076.08 431
13077.16 444
13078.24 455
13079.32 457
13080.40 479
13081.48 472
13082.56 466
13083.64 446
13084.72 412
13085.80 447
13086.88 429
13087.96 449
13089.04 447
13090.12 440
13091.20 449
13092.28 476
13093.36 474
13094.44 447
13095.52 444
13096.60 451
13097.68 446
13098.76 475
13099.84 432
13100.92 468
13102.00 474
13103.08 460
13104.16 455
13105.24 442
13106.32 449
13107.40 475
13108.48 496
13109.57 481
13110.65 493
13111.73 486
13112.81 481
13113.89 459
13114.97 444
13116.05 442
13117.13 458
13118.21 493
13119.29 481
13120.38 469
13121.46 450
13122.54 465
13123.62 455
13124.70 425
13125.78 430
13126.86 449
13127.95 452
13129.03 482
13130.11 454
13131.19 467
13132.27 468
13133.35 457
13134.44 477
13135.52 436
13136.60 451
13137.68 455
13138.76 459
13139.85 463
13140.93 444
13142.01 483
13143.09 511
13144.17 457
13145.26 476
13146.34 460
13147.42 461
13148.50 458
13149.59 493
13150.67 482
13151.75 482
13152.83 480
13153.92 487
13155.00 413
13156.08 447
13157.16 461
13158.25 465
13159.33 485
13160.41 482
13161.50 464
13162.58 447
13163.66 448
13164.74 447
13165.83 472
13166.91 469
13167.99 443
13169.08 457
13170.16 489
13171.24 438
13172.33 457
13173.41 480
13174.49 487
13175.58 496
13176.66 459
13177.75 477
13178.83 459
13179.91 468
13181.00 505
13182.08 495
13183.16 494
13184.25 470
13185.33 472
13186.42 486
13187.50 464
13188.58 483
13189.67 509
13190.75 471
13191.84 486
13192.92 481
13194.00 453
13195.09 459
13196.17 503
13197.26 492
13198.34 498
13199.43 482
13200.51 497
13201.60 518
13202.68 497
13203.76 490
13204.85 484
13205.93 475
13207.02 474
13208.10 497
13209.19 490
13210.27 476
13211.36 489
13212.44 487
13213.53 497
13214.61 506
13215.70 483
13216.78 463
13217.87 503
13218.95 498
13220.04 477
13221.13 502
13222.21 471
13223.30 479
13224.38 494
13225.47 450
13226.55 501
13227.64 471
13228.72 469
13229.81 451
13230.90 485
13231.98 507
13233.07 500
13234.15 477
13235.24 515
13236.33 520
13237.41 490
13238.50 486
13239.58 498
13240.67 510
13241.76 510
13242.84 509
13243.93 485
13245.01 485
13246.10 499
13247.19 508
13248.27 463
13249.36 493
13250.45 508
13251.53 506
13252.62 515
13253.71 510
13254.79 497
13255.88 493
13256.97 512
13258.05 488
13259.14 495
13260.23 494
13261.32 522
13262.40 511
13263.49 519
13264.58 518
13265.66 525
13266.75 555
13267.84 565
13268.93 524
13270.01 547
13271.10 518
13272.19 556
13273.28 548
13274.36 543
13275.45 515
13276.54 540
13277.63 507
13278.71 564
13279.80 563
13280.89 545
13281.98 540
13283.07 562
13284.15 569
13285.24 533
13286.33 561
13287.42 553
13288.51 537
13289.59 552
13290.68 575
13291.77 557
13292.86 565
13293.95 558
13295.04 549
13296.12 604
13297.21 559
13298.30 623
13299.39 581
13300.48 569
13301.57 552
13302.66 562
13303.74 591
13304.83 576
13305.92 590
13307.01 612
13308.10 603
13309.19 618
13310.28 625
13311.37 606
13312.46 615
13313.55 629
13314.63 642
13315.72 612
13316.81 609
13317.90 559
13318.99 590
13320.08 611
13321.17 625
13322.26 613
13323.35 575
13324.44 604
13325.53 581
13326.62 579
13327.71 634
13328.80 606
13329.89 618
13330.98 628
13332.07 627
13333.16 606
13334.25 624
13335.34 597
13336.43 592
13337.52 598
13338.61 611
13339.70 585
13340.79 572
13341.88 576
13342.97 618
13344.06 619
13345.15 585
13346.24 609
13347.33 661
13348.42 608
13349.51 605
13350.60 611
13351.69 597
13352.79 652
13353.88 608
13354.97 611
13356.06 600
13357.15 617
13358.24 630
13359.33 666
13360.42 681
13361.51 671
13362.60 684
13363.70 690
13364.79 691
13365.88 685
13366.97 686
13368.06 723
13369.15 683
13370.24 657
13371.34 681
13372.43 645
13373.52 643
13374.61 650
13375.70 667
13376.79 674
13377.89 607
13378.98 603
13380.07 627
13381.16 613
13382.25 622
13383.34 594
13384.44 616
13385.53 612
13386.62 616
13387.71 615
13388.81 587
13389.90 564
13390.99 591
13392.08 613
13393.18 568
13394.27 606
13395.36 582
13396.45 559
13397.55 583
13398.64 582
13399.73 575
13400.82 590
13401.92 567
13403.01 586
13404.10 603
13405.19 565
13406.29 585
13407.38 591
13408.47 627
13409.57 584
13410.66 560
13411.75 563
13412.85 567
13413.94 566
13415.03 585
13416.13 587
13417.22 563
13418.31 549
13419.41 587
13420.50 581
13421.59 563
13422.69 557
13423.78 598
13424.87 590
13425.97 585
13427.06 590
13428.16 573
13429.25 593
13430.34 592
13431.44 613
13432.53 598
13433.63 596
13434.72 584
13435.81 618
13436.91 613
13438.00 611
13439.10 582
13440.19 633
13441.29 629
13442.38 638
13443.47 612
13444.57 601
13445.66 626
13446.76 606
13447.85 605
13448.95 604
13450.04 599
13451.14 602
13452.23 606
13453.33 637
13454.42 639
13455.52 630
13456.61 642
13457.71 626
13458.80 633
13459.90 619
13460.99 637
13462.09 660
13463.18 657
13464.28 630
13465.37 636
13466.47 644
13467.56 668
13468.66 662
13469.76 654
13470.85 650
13471.95 637
13473.04 655
13474.14 665
13475.23 663
13476.33 697
13477.43 667
13478.52 666
13479.62 691
13480.71 712
13481.81 696
13482.91 681
13484.00 660
13485.10 663
13486.19 691
13487.29 700
13488.39 725
13489.48 707
13490.58 696
13491.68 712
13492.77 743
13493.87 771
13494.97 706
13496.06 711
13497.16 732
13498.26 786
13499.35 778
13500.45 812
13501.55 804
13502.64 786
13503.74 791
13504.84 776
13505.93 773
13507.03 783
13508.13 736
13509.22 723
13510.32 705
13511.42 693
13512.52 672
13513.61 703
13514.71 665
13515.81 639
13516.91 673
13518.00 672
13519.10 668
13520.20 636
13521.30 607
13522.39 610
13523.49 614
13524.59 599
13525.69 617
13526.79 601
13527.88 606
13528.98 604
13530.08 594
13531.18 589
13532.28 586
13533.37 595
13534.47 584
13535.57 591
13536.67 577
13537.77 577
13538.86 587
13539.96 578
13541.06 599
13542.16 599
13543.26 608
13544.36 627
13545.46 577
13546.55 595
13547.65 598
13548.75 586
13549.85 562
13550.95 568
13552.05 575
13553.15 559
13554.25 567
13555.35 580
13556.44 531
13557.54 542
13558.64 576
13559.74 594
13560.84 577
13561.94 565
13563.04 564
13564.14 580
13565.24 550
13566.34 584
13567.44 616
13568.54 576
13569.64 575
13570.74 549
13571.84 582
13572.94 559
13574.04 549
13575.14 543
13576.24 548
13577.33 582
13578.43 570
13579.53 558
13580.63 589
13581.74 559
13582.84 592
13583.94 578
13585.04 589
13586.14 575
13587.24 593
13588.34 581
13589.44 615
13590.54 578
13591.64 560
13592.74 579
13593.84 568
13594.94 556
13596.04 601
13597.14 556
13598.24 584
13599.34 599
13600.44 603
13601.54 574
13602.65 571
13603.75 554
13604.85 572
13605.95 562
13607.05 560
13608.15 567
13609.25 549
13610.35 585
13611.45 553
13612.56 554
13613.66 570
13614.76 539
13615.86 553
13616.96 575
13618.06 594
13619.16 585
13620.27 574
13621.37 582
13622.47 572
13623.57 594
13624.67 603
13625.78 572
13626.88 569
13627.98 580
13629.08 540
13630.18 587
13631.29 574
13632.39 561
13633.49 561
13634.59 567
13635.69 586
13636.80 572
13637.90 583
13639.00 583
13640.10 541
13641.21 603
13642.31 587
13643.41 596
13644.51 556
13645.62 534
13646.72 575
13647.82 612
13648.92 587
13650.03 577
13651.13 570
13652.23 542
13653.34 577
13654.44 557
13655.54 573
13656.65 578
13657.75 625
13658.85 560
13659.96 585
13661.06 579
13662.16 603
13663.27 574
13664.37 581
13665.47 609
13666.58 579
13667.68 577
13668.78 594
13669.89 567
13670.99 592
13672.09 584
13673.20 602
13674.30 609
13675.41 626
13676.51 620
13677.61 622
13678.72 610
13679.82 598
13680.93 577
13682.03 591
13683.13 657
13684.24 618
13685.34 607
13686.45 591
13687.55 602
13688.66 632
13689.76 651
13690.86 624
13691.97 656
13693.07 622
13694.18 666
13695.28 662
13696.39 640
13697.49 649
13698.60 654
13699.70 671
13700.81 634
13701.91 713
13703.02 716
13704.12 727
13705.23 766
13706.33 741
13707.44 711
13708.54 700
13709.65 720
13710.75 769
13711.86 786
13712.96 791
13714.07 801
13715.18 770
13716.28 782
13717.39 781
13718.49 784
13719.60 780
13720.70 753
13721.81 758
13722.91 732
13724.02 691
13725.13 641
13726.23 690
13727.34 676
13728.44 636
13729.55 652
13730.66 633
13731.76 625
13732.87 626
13733.98 580
13735.08 617
13736.19 606
13737.29 610
13738.40 638
13739.51 650
13740.61 631
13741.72 582
13742.83 610
13743.93 612
13745.04 628
13746.15 645
13747.25 627
13748.36 626
13749.47 654
13750.57 637
13751.68 622
13752.79 601
13753.90 610
13755.00 605
13756.11 631
13757.22 643
13758.32 605
13759.43 611
13760.54 658
13761.65 645
13762.75 600
13763.86 636
13764.97 601
13766.08 622
13767.18 668
13768.29 649
13769.40 608
13770.51 623
13771.61 689
13772.72 663
13773.83 641
13774.94 643
13776.05 686
13777.15 644
13778.26 638
13779.37 620
13780.48 605
13781.59 628
13782.69 627
13783.80 611
13784.91 612
13786.02 595
13787.13 580
13788.24 561
13789.34 548
13790.45 564
13791.56 592
13792.67 555
13793.78 582
13794.89 539
13796.00 553
13797.10 577
13798.21 569
13799.32 600
13800.43 563
13801.54 522
13802.65 576
13803.76 577
13804.87 564
13805.98 568
13807.09 548
13808.20 556
13809.30 579
13810.41 585
13811.52 557
13812.63 578
13813.74 584
13814.85 556
13815.96 559
13817.07 568
13818.18 575
13819.29 582
13820.40 523
13821.51 544
13822.62 542
13823.73 555
13824.84 541
13825.95 567
13827.06 569
13828.17 538
13829.28 524
13830.39 504
13831.50 539
13832.61 542
13833.72 512
13834.83 526
13835.94 550
13837.05 511
13838.16 528
13839.27 503
13840.38 542
13841.49 542
13842.60 523
13843.71 538
13844.82 534
13845.94 550
13847.05 562
13848.16 550
13849.27 548
13850.38 537
13851.49 547
13852.60 543
13853.71 562
13854.82 557
13855.93 535
13857.05 521
13858.16 539
13859.27 536
13860.38 520
13861.49 532
13862.60 517
13863.71 512
13864.83 540
13865.94 545
13867.05 489
13868.16 548
13869.27 536
13870.38 556
13871.50 566
13872.61 550
13873.72 551
13874.83 528
13875.94 552
13877.05 532
13878.17 532
13879.28 537
13880.39 530
13881.50 529
13882.62 574
13883.73 563
13884.84 562
13885.95 573
13887.06 581
13888.18 590
13889.29 575
13890.40 656
13891.51 619
13892.63 602
13893.74 609
13894.85 597
13895.97 617
13897.08 636
13898.19 608
13899.30 590
13900.42 579
13901.53 572
13902.64 587
13903.76 598
13904.87 582
13905.98 550
13907.10 552
13908.21 554
13909.32 563
13910.44 567
13911.55 538
13912.66 543
13913.78 514
13914.89 530
13916.00 562
13917.12 501
13918.23 518
13919.34 530
13920.46 514
13921.57 503
13922.68 528
13923.80 510
13924.91 510
13926.03 525
13927.14 538
13928.25 510
13929.37 527
13930.48 525
13931.60 519
13932.71 542
13933.83 532
13934.94 517
13936.05 525
13937.17 520
13938.28 514
13939.40 496
13940.51 512
13941.63 531
13942.74 516
13943.86 543
13944.97 536
13946.09 544
13947.20 497
13948.32 510
13949.43 505
13950.55 483
13951.66 511
13952.78 496
13953.89 514
13955.01 516
13956.12 497
13957.24 515
13958.35 473
13959.47 493
13960.58 475
13961.70 467
13962.81 504
13963.93 513
13965.04 497
13966.16 517
13967.27 505
13968.39 492
13969.51 491
13970.62 498
13971.74 490
13972.85 460
13973.97 501
13975.09 494
13976.20 506
13977.32 463
13978.43 494
13979.55 540
13980.67 523
13981.78 523
13982.90 515
13984.01 520
13985.13 473
13986.25 501
13987.36 494
13988.48 534
13989.60 552
13990.71 526
13991.83 549
13992.95 524
13994.06 537
13995.18 494
13996.30 514
13997.41 534
13998.53 499
13999.65 522
14000.76 493
14001.88 515
14003.00 515
14004.11 499
14005.23 504
14006.35 502
14007.47 510
14008.58 516
14009.70 530
14010.82 514
14011.94 518
14013.05 498
14014.17 495
14015.29 485
14016.41 471
14017.52 470
14018.64 486
14019.76 548
14020.88 521
14021.99 527
14023.11 498
14024.23 492
14025.35 500
14026.47 491
14027.58 509
14028.70 499
14029.82 500
14030.94 516
14032.06 535
14033.17 515
14034.29 527
14035.41 550
14036.53 513
14037.65 512
14038.77 543
14039.88 522
14041.00 505
14042.12 505
14043.24 513
14044.36 543
14045.48 545
14046.60 526
14047.72 526
14048.83 511
14049.95 550
14051.07 521
14052.19 544
14053.31 561
14054.43 562
14055.55 537
14056.67 517
14057.79 532
14058.91 557
14060.03 568
14061.14 551
14062.26 576
14063.38 571
14064.50 557
14065.62 573
14066.74 573
14067.86 586
14068.98 569
14070.10 553
14071.22 561
14072.34 534
14073.46 572
14074.58 574
14075.70 558
14076.82 597
14077.94 618
14079.06 612
14080.18 616
14081.30 623
14082.42 634
14083.54 609
14084.66 697
14085.78 686
14086.90 655
14088.02 662
14089.14 711
14090.26 686
14091.38 667
14092.50 683
14093.63 692
14094.75 693
14095.87 709
14096.99 751
14098.11 745
14099.23 713
14100.35 708
14101.47 695
14102.59 699
14103.71 711
14104.83 670
14105.96 643
14107.08 627
14108.20 646
14109.32 612
14110.44 607
14111.56 631
14112.68 629
14113.80 562
14114.93 598
14116.05 586
14117.17 551
14118.29 592
14119.41 569
14120.53 550
14121.66 570
14122.78 563
14123.90 507
14125.02 523
14126.14 551
14127.27 564
14128.39 527
14129.51 542
14130.63 564
14131.75 546
14132.88 537
14134.00 541
14135.12 558
14136.24 537
14137.37 524
14138.49 526
14139.61 501
14140.73 487
14141.86 505
14142.98 504
14144.10 486
14145.22 501
14146.35 497
14147.47 498
14148.59 509
14149.71 518
14150.84 503
14151.96 478
14153.08 534
14154.21 508
14155.33 511
14156.45 508
14157.58 519
14158.70 494
14159.82 517
14160.95 525
14162.07 494
14163.19 511
14164.32 501
14165.44 535
14166.56 511
14167.69 508
14168.81 479
14169.93 471
14171.06 493
14172.18 494
14173.31 494
14174.43 532
14175.55 485
14176.68 505
14177.80 529
14178.93 499
14180.05 476
14181.17 463
14182.30 495
14183.42 476
14184.55 482
14185.67 487
14186.79 482
14187.92 517
14189.04 483
14190.17 465
14191.29 467
14192.42 467
14193.54 498
14194.67 456
14195.79 470
14196.92 461
14198.04 462
14199.17 480
14200.29 466
14201.42 453
14202.54 433
14203.67 478
14204.79 466
14205.92 458
14207.04 468
14208.17 433
14209.29 454
14210.42 437
14211.54 451
14212.67 451
14213.79 442
14214.92 438
14216.04 458
14217.17 432
14218.29 471
14219.42 437
14220.55 457
14221.67 438
14222.80 462
14223.92 421
14225.05 461
14226.17 465
14227.30 470
14228.43 461
14229.55 442
14230.68 459
14231.81 424
14232.93 425
14234.06 423
14235.18 423
14236.31 447
14237.44 449
14238.56 428
14239.69 462
14240.82 465
14241.94 452
14243.07 494
14244.20 429
14245.32 453
14246.45 431
14247.58 453
14248.70 453
14249.83 444
14250.96 444
14252.08 444
14253.21 424
14254.34 451
14255.46 415
14256.59 440
14257.72 429
14258.85 431
14259.97 435
14261.10 423
14262.23 394
14263.35 426
14264.48 430
14265.61 407
14266.74 432
14267.86 405
14268.99 409
14270.12 413
14271.25 415
14272.38 427
14273.50 434
14274.63 411
14275.76 410
14276.89 423
14278.01 396
14279.14 412
14280.27 392
14281.40 434
14282.53 404
14283.66 403
14284.78 389
14285.91 413
14287.04 430
14288.17 406
14289.30 382
14290.43 407
14291.55 444
14292.68 411
14293.81 416
14294.94 421
14296.07 389
14297.20 393
14298.33 433
14299.45 405
14300.58 427
14301.71 376
14302.84 394
14303.97 394
14305.10 395
14306.23 373
14307.36 375
14308.49 368
14309.62 398
14310.75 411
14311.87 404
14313.00 416
14314.13 426
14315.26 373
14316.39 398
14317.52 370
14318.65 387
14319.78 382
14320.91 403
14322.04 343
14323.17 358
14324.30 362
14325.43 402
14326.56 391
14327.69 392
14328.82 358
14329.95 394
14331.08 373
14332.21 361
14333.34 400
14334.47 377
14335.60 368
14336.73 366
14337.86 386
14338.99 395
14340.12 359
14341.25 391
14342.38 361
14343.51 387
14344.64 364
14345.77 373
14346.90 372
14348.04 367
14349.17 405
14350.30 374
14351.43 362
14352.56 358
14353.69 384
14354.82 370
14355.95 403
14357.08 391
14358.21 380
14359.35 373
14360.48 382
14361.61 389
14362.74 380
14363.87 387
14365.00 402
14366.13 383
14367.26 378
14368.40 374
14369.53 350
14370.66 404
14371.79 399
14372.92 371
14374.05 385
14375.19 384
14376.32 376
14377.45 367
14378.58 370
14379.71 367
14380.85 397
14381.98 376
14383.11 384
14384.24 346
14385.37 349
14386.51 391
14387.64 405
14388.77 369
14389.90 390
14391.04 387
14392.17 386
14393.30 380
14394.43 384
14395.57 404
14396.70 382
14397.83 371
14398.96 356
14400.10 352
14401.23 371
14402.36 378
14403.50 368
14404.63 382
14405.76 394
14406.89 372
14408.03 379
14409.16 372
14410.29 371
14411.43 367
14412.56 359
14413.69 356
14414.83 362
14415.96 397
14417.09 393
14418.23 376
14419.36 388
14420.49 355
14421.63 365
14422.76 405
14423.90 422
14425.03 403
14426.16 375
14427.30 372
14428.43 389
14429.56 379
14430.70 365
14431.83 409
14432.97 384
14434.10 396
14435.24 416
14436.37 412
14437.50 413
14438.64 406
14439.77 413
14440.91 401
14442.04 383
14443.18 383
14444.31 405
14445.44 381
14446.58 351
14447.71 362
14448.85 415
14449.98 404
14451.12 390
14452.25 358
14453.39 392
14454.52 417
14455.66 386
14456.79 411
14457.93 389
14459.06 420
14460.20 401
14461.33 415
14462.47 403
14463.60 387
14464.74 413
14465.87 417
14467.01 417
14468.15 436
14469.28 412
14470.42 421
14471.55 428
14472.69 403
14473.82 385
14474.96 423
14476.09 423
14477.23 425
14478.37 421
14479.50 407
14480.64 450
14481.77 411
14482.91 395
14484.05 423
14485.18 418
14486.32 456
14487.45 469
14488.59 425
14489.73 429
14490.86 449
14492.00 462
14493.14 452
14494.27 446
14495.41 428
14496.55 422
14497.68 435
14498.82 454
14499.96 417
14501.09 438
14502.23 434
14503.37 451
14504.50 490
14505.64 464
14506.78 465
14507.91 452
14509.05 446
14510.19 479
14511.33 498
14512.46 482
14513.60 467
14514.74 476
14515.87 468
14517.01 473
14518.15 474
14519.29 491
14520.42 504
14521.56 468
14522.70 473
14523.84 486
14524.97 474
14526.11 462
14527.25 480
14528.39 487
14529.53 476
14530.66 448
14531.80 478
14532.94 413
14534.08 417
14535.22 430
14536.35 415
14537.49 413
14538.63 431
14539.77 417
14540.91 452
14542.05 438
14543.18 448
14544.32 414
14545.46 414
14546.60 440
14547.74 437
14548.88 399
14550.01 412
14551.15 417
14552.29 422
14553.43 443
14554.57 437
14555.71 437
14556.85 459
14557.99 420
14559.13 438
14560.26 439
14561.40 424
14562.54 425
14563.68 402
14564.82 407
14565.96 390
14567.10 434
14568.24 432
14569.38 402
14570.52 410
14571.66 419
14572.80 402
14573.94 399
14575.08 405
14576.22 393
14577.36 410
14578.50 442
14579.64 409
14580.78 406
14581.92 396
14583.06 396
14584.20 397
14585.34 400
14586.48 415
14587.62 409
14588.76 428
14589.90 411
14591.04 431
14592.18 424
14593.32 405
14594.46 379
14595.60 421
14596.74 417
14597.88 397
14599.02 420
14600.16 426
14601.30 416
14602.44 435
14603.58 426
14604.72 455
14605.86 407
14607.00 434
14608.15 414
14609.29 411
14610.43 448
14611.57 415
14612.71 413
14613.85 421
14614.99 435
14616.13 431
14617.27 449
14618.42 403
14619.56 436
14620.70 431
14621.84 443
14622.98 421
14624.12 481
14625.26 435
14626.41 459
14627.55 461
14628.69 469
14629.83 426
14630.97 439
14632.12 467
14633.26 486
14634.40 456
14635.54 465
14636.68 478
14637.83 440
14638.97 442
14640.11 456
14641.25 451
14642.39 427
14643.54 416
14644.68 429
14645.82 434
14646.96 385
14648.11 405
14649.25 437
14650.39 416
14651.53 418
14652.68 395
14653.82 380
14654.96 385
14656.11 405
14657.25 411
14658.39 383
14659.53 424
14660.68 395
14661.82 397
14662.96 393
14664.11 407
14665.25 390
14666.39 391
14667.54 404
14668.68 400
14669.82 375
14670.97 376
14672.11 364
14673.25 399
14674.40 398
14675.54 338
14676.68 349
14677.83 368
14678.97 349
14680.11 355
14681.26 367
14682.40 392
14683.55 378
14684.69 366
14685.83 348
14686.98 348
14688.12 358
14689.27 349
14690.41 355
14691.55 363
14692.70 347
14693.84 361
14694.99 368
14696.13 366
14697.28 355
14698.42 368
14699.56 369
14700.71 361
14701.85 355
14703.00 357
14704.14 349
14705.29 348
14706.43 355
14707.58 359
14708.72 342
14709.87 303
14711.01 340
14712.16 343
14713.30 336
14714.45 371
14715.59 346
14716.74 317
14717.88 344
14719.03 325
14720.17 327
14721.32 334
14722.46 339
14723.61 340
14724.76 348
14725.90 342
14727.05 352
14728.19 340
14729.34 341
14730.48 318
14731.63 329
14732.77 335
14733.92 369
14735.07 337
14736.21 300
14737.36 316
14738.50 330
14739.65 364
14740.80 297
14741.94 335
14743.09 309
14744.24 334
14745.38 369
14746.53 373
14747.67 366
14748.82 358
14749.97 339
14751.11 338
14752.26 330
14753.41 333
14754.55 359
14755.70 341
14756.85 312
14757.99 314
14759.14 349
14760.29 325
14761.43 324
14762.58 341
14763.73 315
14764.88 313
14766.02 301
14767.17 323
14768.32 336
14769.46 322
14770.61 325
14771.76 347
14772.91 300
14774.05 321
14775.20 351
14776.35 338
14777.50 323
14778.64 327
14779.79 328
14780.94 326
14782.09 329
14783.23 306
14784.38 314
14785.53 313
14786.68 329
14787.83 339
14788.97 313
14790.12 314
14791.27 325
14792.42 322
14793.57 342
14794.71 326
14795.86 340
14797.01 324
14798.16 350
14799.31 354
14800.46 308
14801.60 333
14802.75 314
14803.90 301
14805.05 316
14806.20 302
14807.35 322
14808.50 348
14809.64 317
14810.79 308
14811.94 296
14813.09 300
14814.24 294
14815.39 316
14816.54 312
14817.69 287
14818.84 302
14819.99 318
14821.14 301
14822.28 304
14823.43 302
14824.58 308
14825.73 295
14826.88 297
14828.03 309
14829.18 294
14830.33 289
14831.48 307
14832.63 300
14833.78 300
14834.93 297
14836.08 307
14837.23 317
14838.38 321
14839.53 323
14840.68 309
14841.83 318
14842.98 330
14844.13 320
14845.28 294
14846.43 283
14847.58 321
14848.73 299
14849.88 318
14851.03 296
14852.18 311
14853.33 307
14854.48 334
14855.63 286
14856.78 293
14857.93 293
14859.08 289
14860.24 306
14861.39 303
14862.54 300
14863.69 292
14864.84 302
14865.99 301
14867.14 290
14868.29 325
14869.44 326
14870.59 326
14871.75 279
14872.90 255
14874.05 317
14875.20 309
14876.35 288
14877.50 311
14878.65 325
14879.81 308
14880.96 311
14882.11 318
14883.26 316
14884.41 291
14885.56 305
14886.71 290
14887.87 297
14889.02 295
14890.17 307
14891.32 302
14892.47 345
14893.63 279
14894.78 319
14895.93 324
14897.08 316
14898.24 301
14899.39 334
14900.54 301
14901.69 300
14902.84 302
14904.00 275
14905.15 303
14906.30 296
14907.45 309
14908.61 307
14909.76 322
14910.91 323
14912.07 295
14913.22 290
14914.37 290
14915.52 293
14916.68 299
14917.83 313
14918.98 311
14920.14 298
14921.29 317
14922.44 315
14923.60 316
14924.75 297
14925.90 309
14927.06 296
14928.21 297
14929.36 311
14930.52 313
14931.67 311
14932.82 300
14933.98 314
14935.13 304
14936.28 314
14937.44 315
14938.59 302
14939.74 298
14940.90 315
14942.05 301
14943.21 348
14944.36 333
14945.51 279
14946.67 297
14947.82 338
14948.98 345
14950.13 310
14951.29 307
14952.44 286
14953.59 317
14954.75 313
14955.90 314
14957.06 286
14958.21 315
14959.37 316
14960.52 307
14961.68 320
14962.83 328
14963.99 300
14965.14 278
14966.29 294
14967.45 306
14968.60 295
14969.76 306
14970.91 322
14972.07 314
14973.22 292
14974.38 303
14975.54 306
14976.69 301
14977.85 299
14979.00 296
14980.16 302
14981.31 307
14982.47 311
14983.62 291
14984.78 318
14985.93 314
14987.09 334
14988.25 310
14989.40 308
14990.56 320
14991.71 291
14992.87 316
14994.02 304
14995.18 308
14996.34 286
14997.49 303
14998.65 287
14999.80 298
15000.96 315
15002.12 288
15003.27 283
15004.43 284
15005.59 312
15006.74 298
15007.90 305
15009.06 324
15010.21 313
15011.37 292
15012.53 297
15013.68 301
15014.84 287
15016.00 300
15017.15 277
15018.31 314
15019.47 311
15020.62 307
15021.78 307
15022.94 301
15024.09 307
15025.25 282
15026.41 301
15027.57 282
15028.72 278
15029.88 306
15031.04 280
15032.19 299
15033.35 297
15034.51 292
15035.67 303
15036.82 301
15037.98 304
15039.14 321
15040.30 306
15041.46 302
15042.61 327
15043.77 294
15044.93 275
15046.09 273
15047.25 292
15048.40 293
15049.56 277
15050.72 310
15051.88 271
15053.04 276
15054.19 304
15055.35 299
15056.51 266
15057.67 287
15058.83 299
15059.99 285
15061.14 304
15062.30 281
15063.46 285
15064.62 286
15065.78 306
15066.94 305
15068.10 319
15069.26 300
15070.41 304
15071.57 325
15072.73 297
15073.89 293
15075.05 293
15076.21 286
15077.37 323
15078.53 303
15079.69 312
15080.85 284
15082.00 303
15083.16 308
15084.32 299
15085.48 298
15086.64 290
15087.80 287
15088.96 303
15090.12 283
15091.28 304
15092.44 326
15093.60 269
15094.76 280
15095.92 309
15097.08 287
15098.24 289
15099.40 284
15100.56 289
15101.72 263
15102.88 296
15104.04 306
15105.20 315
15106.36 281
15107.52 292
15108.68 310
15109.84 303
15111.00 277
15112.16 296
15113.32 303
15114.48 276
15115.64 294
15116.80 293
15117.97 308
15119.13 288
15120.29 314
15121.45 286
15122.61 309
15123.77 324
15124.93 305
15126.09 313
15127.25 326
15128.41 310
15129.57 312
15130.74 293
15131.90 316
15133.06 291
15134.22 301
15135.38 316
15136.54 281
15137.70 318
15138.87 297
15140.03 280
15141.19 298
15142.35 276
15143.51 307
15144.67 287
15145.84 287
15147.00 334
15148.16 304
15149.32 287
15150.48 278
15151.65 301
15152.81 296
15153.97 329
15155.13 302
15156.29 308
15157.46 314
15158.62 328
15159.78 302
15160.94 319
15162.10 316
15163.27 313
15164.43 299
15165.59 301
15166.75 295
15167.92 321
15169.08 327
15170.24 312
15171.41 314
15172.57 320
15173.73 295
15174.89 297
15176.06 325
15177.22 313
15178.38 319
15179.55 318
15180.71 305
15181.87 320
15183.04 294
15184.20 290
15185.36 311
15186.53 323
15187.69 320
15188.85 315
15190.02 305
15191.18 326
15192.34 317
15193.51 323
15194.67 320
15195.83 348
15197.00 354
15198.16 334
15199.32 340
15200.49 327
15201.65 307
15202.82 336
15203.98 381
15205.14 341
15206.31 346
15207.47 354
15208.64 366
15209.80 320
15210.97 334
15212.13 346
15213.29 338
15214.46 353
15215.62 331
15216.79 339
15217.95 350
15219.12 344
15220.28 334
15221.45 373
15222.61 373
15223.78 358
15224.94 384
15226.10 391
15227.27 329
15228.43 371
15229.60 320
15230.76 375
15231.93 367
15233.09 322
15234.26 355
15235.43 362
15236.59 372
15237.76 349
15238.92 362
15240.09 359
15241.25 379
15242.42 377
15243.58 355
15244.75 327
15245.91 323
15247.08 329
15248.25 354
15249.41 339
15250.58 328
15251.74 350
15252.91 334
15254.07 340
15255.24 348
15256.41 289
15257.57 331
15258.74 343
15259.90 340
15261.07 321
15262.24 322
15263.40 334
15264.57 336
15265.74 330
15266.90 331
15268.07 357
15269.24 338
15270.40 319
15271.57 293
15272.73 306
15273.90 319
15275.07 338
15276.23 341
15277.40 338
15278.57 347
15279.74 312
15280.90 362
15282.07 327
15283.24 316
15284.40 317
15285.57 311
15286.74 332
15287.90 337
15289.07 326
15290.24 343
15291.41 328
15292.57 301
15293.74 313
15294.91 310
15296.08 353
15297.24 316
15298.41 345
15299.58 320
15300.75 317
15301.91 315
15303.08 314
15304.25 337
15305.42 322
15306.59 319
15307.75 323
15308.92 346
15310.09 337
15311.26 316
15312.43 326
15313.59 352
15314.76 321
15315.93 331
15317.10 325
15318.27 332
15319.44 326
15320.60 314
15321.77 324
15322.94 334
15324.11 323
15325.28 315
15326.45 286
15327.62 300
15328.79 317
15329.95 307
15331.12 346
15332.29 328
15333.46 307
15334.63 317
15335.80 316
15336.97 289
15338.14 317
15339.31 319
15340.48 344
15341.64 339
15342.81 332
15343.98 303
15345.15 305
15346.32 316
15347.49 351
15348.66 318
15349.83 312
15351.00 356
15352.17 313
15353.34 313
15354.51 322
15355.68 323
15356.85 319
15358.02 330
15359.19 323
15360.36 324
15361.53 330
15362.70 341
15363.87 317
15365.04 320
15366.21 321
15367.38 316
15368.55 335
15369.72 351
15370.89 335
15372.06 325
15373.23 318
15374.40 335
15375.57 338
15376.74 331
15377.91 330
15379.08 314
15380.25 327
15381.43 313
15382.60 322
15383.77 328
15384.94 317
15386.11 356
15387.28 357
15388.45 350
15389.62 345
15390.79 348
15391.96 359
15393.14 350
15394.31 350
15395.48 365
15396.65 327
15397.82 323
15398.99 328
15400.16 330
15401.34 342
15402.51 338
15403.68 331
15404.85 322
15406.02 336
15407.19 354
15408.37 297
15409.54 319
15410.71 305
15411.88 337
15413.05 320
15414.23 321
15415.40 315
15416.57 289
15417.74 321
15418.91 341
15420.09 310
15421.26 327
15422.43 316
15423.60 315
15424.78 328
15425.95 325
15427.12 323
15428.29 306
15429.47 309
15430.64 330
15431.81 322
15432.98 289
15434.16 280
15435.33 319
15436.50 326
15437.67 297
15438.85 313
15440.02 326
15441.19 315
15442.37 320
15443.54 318
15444.71 315
15445.89 294
15447.06 285
15448.23 297
15449.41 287
15450.58 298
15451.75 309
15452.93 333
15454.10 319
15455.27 327
15456.45 296
15457.62 319
15458.79 306
15459.97 304
15461.14 306
15462.32 329
15463.49 318
15464.66 294
15465.84 304
15467.01 319
15468.19 304
15469.36 301
15470.53 298
15471.71 307
15472.88 303
15474.06 312
15475.23 308
15476.41 310
15477.58 308
15478.75 312
15479.93 311
15481.10 294
15482.28 293
15483.45 326
15484.63 309
15485.80 325
15486.98 312
15488.15 303
15489.33 317
15490.50 315
15491.68 302
15492.85 337
15494.03 325
15495.20 309
15496.38 311
15497.55 298
15498.73 315
15499.90 297
15501.08 322
15502.25 326
15503.43 340
15504.60 312
15505.78 328
15506.96 325
15508.13 315
15509.31 299
15510.48 336
15511.66 360
15512.83 351
15514.01 333
15515.19 308
15516.36 356
15517.54 324
15518.71 309
15519.89 306
15521.07 348
15522.24 315
15523.42 316
15524.59 326
15525.77 314
15526.95 307
15528.12 330
15529.30 313
15530.48 294
15531.65 318
15532.83 332
15534.01 317
15535.18 319
15536.36 320
15537.54 316
15538.71 320
15539.89 314
15541.07 303
15542.24 317
15543.42 316
15544.60 297
15545.77 345
15546.95 340
15548.13 345
15549.30 362
15550.48 324
15551.66 313
15552.84 350
15554.01 363
15555.19 355
15556.37 330
15557.55 311
15558.72 334
15559.90 332
15561.08 333
15562.26 344
15563.43 373
15564.61 333
15565.79 322
15566.97 318
15568.14 331
15569.32 323
15570.50 322
15571.68 331
15572.86 316
15574.03 343
15575.21 335
15576.39 304
15577.57 340
15578.75 364
15579.93 345
15581.10 347
15582.28 360
15583.46 362
15584.64 355
15585.82 349
15587.00 352
15588.18 326
15589.35 337
15590.53 362
15591.71 330
15592.89 322
15594.07 321
15595.25 324
15596.43 354
15597.61 373
15598.78 350
15599.96 345
15601.14 354
15602.32 374
15603.50 355
15604.68 340
15605.86 363
15607.04 377
15608.22 371
15609.40 381
15610.58 375
15611.76 359
15612.94 409
15614.12 402
15615.30 366
15616.48 379
15617.66 371
15618.84 350
15620.01 387
15621.19 401
15622.37 380
15623.55 383
15624.73 404
15625.91 380
15627.09 397
15628.27 388
15629.46 397
15630.64 366
15631.82 402
15633.00 381
15634.18 373
15635.36 380
15636.54 409
15637.72 397
15638.90 384
15640.08 394
15641.26 402
15642.44 402
15643.62 433
15644.80 439
15645.98 428
15647.16 430
15648.34 436
15649.52 445
15650.71 445
15651.89 432
15653.07 445
15654.25 449
15655.43 432
15656.61 413
15657.79 409
15658.97 411
15660.16 448
15661.34 411
15662.52 443
15663.70 411
15664.88 400
15666.06 419
15667.24 424
15668.43 411
15669.61 428
15670.79 433
15671.97 396
15673.15 371
15674.33 384
15675.52 388
15676.70 401
15677.88 393
15679.06 398
15680.24 400
15681.43 409
15682.61 407
15683.79 452
15684.97 409
15686.16 369
15687.34 385
15688.52 408
15689.70 393
15690.89 378
15692.07 443
15693.25 399
15694.43 384
15695.62 376
15696.80 365
15697.98 400
15699.16 375
15700.35 384
15701.53 375
15702.71 401
15703.90 405
15705.08 424
15706.26 415
15707.45 400
15708.63 399
15709.81 401
15711.00 381
15712.18 379
15713.36 417
15714.55 380
15715.73 403
15716.91 393
15718.10 393
15719.28 401
15720.46 417
15721.65 393
15722.83 427
15724.01 426
15725.20 425
15726.38 413
15727.57 411
15728.75 429
15729.93 417
15731.12 415
15732.30 408
15733.49 395
15734.67 401
15735.85 409
15737.04 412
15738.22 418
15739.41 389
15740.59 389
15741.78 388
15742.96 444
15744.14 400
15745.33 431
15746.51 421
15747.70 445
15748.88 422
15750.07 426
15751.25 423
15752.44 430
15753.62 441
15754.81 431
15755.99 430
15757.18 439
15758.36 409
15759.55 422
15760.73 395
15761.92 394
15763.10 427
15764.29 435
15765.47 420
15766.66 382
15767.84 392
15769.03 391
15770.21 410
15771.40 433
15772.59 427
15773.77 427
15774.96 395
15776.14 408
15777.33 406
15778.51 412
15779.70 409
15780.89 395
15782.07 406
15783.26 406
15784.44 389
15785.63 374
15786.82 377
15788.00 393
15789.19 407
15790.37 401
15791.56 421
15792.75 367
15793.93 375
15795.12 352
15796.31 399
15797.49 366
15798.68 408
15799.87 369
15801.05 362
15802.24 373
15803.43 334
15804.61 369
15805.80 389
15806.99 416
15808.17 370
15809.36 383
15810.55 360
15811.73 348
15812.92 364
15814.11 370
15815.30 357
15816.48 360
15817.67 395
15818.86 355
15820.05 376
15821.23 335
15822.42 362
15823.61 318
15824.80 325
15825.98 360
15827.17 357
15828.36 324
15829.55 335
15830.73 350
15831.92 356
15833.11 349
15834.30 399
15835.49 348
15836.67 340
15837.86 345
15839.05 336
15840.24 361
15841.43 356
15842.61 342
15843.80 365
15844.99 374
15846.18 380
15847.37 373
15848.56 361
15849.74 346
15850.93 338
15852.12 364
15853.31 364
15854.50 331
15855.69 341
15856.88 388
15858.06 355
15859.25 357
15860.44 370
15861.63 373
15862.82 367
15864.01 347
15865.20 350
15866.39 336
15867.58 347
15868.77 364
15869.95 379
15871.14 381
15872.33 360
15873.52 363
15874.71 347
15875.90 366
15877.09 355
15878.28 376
15879.47 379
15880.66 382
15881.85 353
15883.04 329
15884.23 374
15885.42 376
15886.61 393
15887.80 397
15888.99 372
15890.18 378
15891.37 415
15892.56 379
15893.75 380
15894.94 372
15896.13 384
15897.32 404
15898.51 370
15899.70 372
15900.89 389
15902.08 413
15903.27 404
15904.46 408
15905.65 395
15906.84 388
15908.03 393
15909.22 412
15910.42 417
15911.61 406
15912.80 397
15913.99 386
15915.18 366
15916.37 385
15917.56 381
15918.75 400
15919.94 402
15921.13 395
15922.32 379
15923.52 418
15924.71 403
15925.90 385
15927.09 371
15928.28 380
15929.47 373
15930.66 414
15931.86 413
15933.05 390
15934.24 375
15935.43 377
15936.62 397
15937.81 407
15939.01 398
15940.20 365
15941.39 385
15942.58 385
15943.77 348
15944.97 368
15946.16 351
15947.35 341
15948.54 336
15949.73 367
15950.93 362
15952.12 341
15953.31 361
15954.50 355
15955.70 298
15956.89 328
15958.08 339
15959.27 370
15960.47 336
15961.66 336
15962.85 346
15964.04 347
15965.24 344
15966.43 347
15967.62 339
15968.82 321
15970.01 311
15971.20 304
15972.40 319
15973.59 319
15974.78 341
15975.97 322
15977.17 330
15978.36 351
15979.55 341
15980.75 300
15981.94 319
15983.13 319
15984.33 308
15985.52 328
15986.72 335
15987.91 303
15989.10 280
15990.30 334
15991.49 313
15992.68 313
15993.88 311
15995.07 338
15996.27 328
15997.46 309
15998.65 291
15999.85 334
16001.04 311
16002.24 281
16003.43 295
16004.63 273
16005.82 299
16007.01 319
16008.21 316
16009.40 306
16010.60 317
16011.79 284
16012.99 298
16014.18 299
16015.38 298
16016.57 268
16017.76 298
16018.96 303
16020.15 275
16021.35 276
16022.54 271
16023.74 314
16024.93 313
16026.13 306
16027.32 304
16028.52 295
16029.72 291
16030.91 303
16032.11 278
16033.30 289
16034.50 302
16035.69 306
16036.89 297
16038.08 269
16039.28 276
16040.47 286
16041.67 284
16042.87 291
16044.06 276
16045.26 281
16046.45 309
16047.65 297
16048.84 293
16050.04 295
16051.24 301
16052.43 284
16053.63 295
16054.82 276
16056.02 286
16057.22 255
16058.41 286
16059.61 284
16060.81 287
16062.00 298
16063.20 315
16064.40 269
16065.59 297
16066.79 273
16067.99 307
16069.18 269
16070.38 290
16071.58 295
16072.77 296
16073.97 274
16075.17 314
16076.36 298
16077.56 285
16078.76 305
16079.95 276
16081.15 284
16082.35 298
16083.55 287
16084.74 253
16085.94 263
16087.14 289
16088.33 268
16089.53 281
16090.73 271
16091.93 274
16093.12 286
16094.32 262
16095.52 280
16096.72 295
16097.92 231
16099.11 270
16100.31 291
16101.51 275
16102.71 265
16103.90 264
16105.10 298
16106.30 299
16107.50 281
16108.70 282
16109.90 280
16111.09 266
16112.29 266
16113.49 262
16114.69 289
16115.89 263
16117.09 270
16118.28 291
16119.48 298
16120.68 293
16121.88 283
16123.08 282
16124.28 260
16125.48 264
16126.67 252
16127.87 270
16129.07 250
16130.27 261
16131.47 272
16132.67 267
16133.87 283
16135.07 269
16136.27 252
16137.47 269
16138.67 257
16139.86 252
16141.06 276
16142.26 283
16143.46 275
16144.66 246
16145.86 275
16147.06 255
16148.26 281
16149.46 250
16150.66 265
16151.86 256
16153.06 272
16154.26 290
16155.46 277
16156.66 264
16157.86 275
16159.06 257
16160.26 280
16161.46 278
16162.66 243
16163.86 263
16165.06 280
16166.26 263
16167.46 248
16168.66 262
16169.86 261
16171.06 252
16172.26 258
16173.46 245
16174.66 256
16175.86 260
16177.07 263
16178.27 270
16179.47 249
16180.67 263
16181.87 259
16183.07 255
16184.27 266
16185.47 272
16186.67 263
16187.87 258
16189.07 250
16190.28 247
16191.48 247
16192.68 227
16193.88 259
16195.08 263
16196.28 271
16197.48 249
16198.69 243
16199.89 296
16201.09 292
16202.29 264
16203.49 265
16204.69 278
16205.90 272
16207.10 266
16208.30 247
16209.50 288
16210.70 287
16211.91 290
16213.11 241
16214.31 254
16215.51 254
16216.71 255
16217.92 275
16219.12 255
16220.32 247
16221.52 250
16222.72 257
16223.93 283
16225.13 280
16226.33 283
16227.53 274
16228.74 271
16229.94 284
16231.14 267
16232.35 259
16233.55 268
16234.75 240
16235.95 260
16237.16 271
16238.36 265
16239.56 262
16240.77 304
16241.97 280
16243.17 271
16244.38 266
16245.58 254
16246.78 296
16247.99 278
16249.19 257
16250.39 283
16251.60 283
16252.80 264
16254.00 285
16255.21 266
16256.41 257
16257.61 250
16258.82 277
16260.02 261
16261.22 262
16262.43 278
16263.63 295
16264.84 288
16266.04 264
16267.24 279
16268.45 279
16269.65 273
16270.86 275
16272.06 296
16273.27 284
16274.47 294
16275.67 275
16276.88 261
16278.08 259
16279.29 267
16280.49 302
16281.70 292
16282.90 281
16284.11 304
16285.31 287
16286.52 317
16287.72 284
16288.92 301
16290.13 299
16291.33 280
16292.54 293
16293.74 274
16294.95 296
16296.15 278
16297.36 285
16298.57 299
16299.77 304
16300.98 289
16302.18 292
16303.39 295
16304.59 296
16305.80 289
16307.00 274
16308.21 314
16309.41 280
16310.62 288
16311.83 283
16313.03 274
16314.24 282
16315.44 270
16316.65 287
16317.85 268
16319.06 246
16320.27 276
16321.47 281
16322.68 253
16323.88 266
16325.09 272
16326.30 290
16327.50 271
16328.71 262
16329.92 269
16331.12 267
16332.33 256
16333.54 254
16334.74 275
16335.95 280
16337.16 262
16338.36 263
16339.57 256
16340.78 248
16341.98 288
16343.19 246
16344.40 273
16345.60 257
16346.81 274
16348.02 259
16349.22 261
16350.43 243
16351.64 250
16352.85 257
16354.05 251
16355.26 247
16356.47 266
16357.67 256
16358.88 262
16360.09 252
16361.30 276
16362.50 244
16363.71 257
16364.92 266
16366.13 253
16367.34 275
16368.54 267
16369.75 247
16370.96 232
16372.17 259
16373.37 254
16374.58 254
16375.79 272
16377.00 253
16378.21 253
16379.42 262
16380.62 292
16381.83 255
16383.04 246
16384.25 246
16385.46 235
16386.67 241
16387.87 242
16389.08 250
16390.29 249
16391.50 248
16392.71 228
16393.92 242
16395.13 229
16396.33 223
16397.54 255
16398.75 266
16399.96 263
16401.17 268
16402.38 226
16403.59 248
16404.80 264
16406.01 244
16407.22 249
16408.42 260
16409.63 259
16410.84 280
16412.05 277
16413.26 262
16414.47 243
16415.68 249
16416.89 260
16418.10 245
16419.31 250
16420.52 272
16421.73 254
16422.94 253
16424.15 231
16425.36 254
16426.57 228
16427.78 242
16428.99 234
16430.20 254
16431.41 252
16432.62 250
16433.83 254
16435.04 270
16436.25 271
16437.46 267
16438.67 257
16439.88 252
16441.09 248
16442.30 262
16443.51 261
16444.72 251
16445.93 262
16447.14 257
16448.36 232
16449.57 227
16450.78 252
16451.99 225
16453.20 269
16454.41 263
16455.62 238
16456.83 246
16458.04 250
16459.25 237
16460.47 239
16461.68 268
16462.89 258
16464.10 254
16465.31 284
16466.52 245
16467.73 235
16468.94 231
16470.16 244
16471.37 239
16472.58 247
16473.79 254
16475.00 252
16476.21 268
16477.43 265
16478.64 243
16479.85 249
16481.06 236
16482.27 247
16483.49 237
16484.70 236
16485.91 232
16487.12 250
16488.33 225
16489.55 220
16490.76 238
16491.97 240
16493.18 214
16494.40 238
16495.61 232
16496.82 256
16498.03 249
16499.25 259
16500.46 222
16501.67 238
16502.88 227
16504.10 223
16505.31 254
16506.52 230
16507.74 246
16508.95 230
16510.16 242
16511.37 221
16512.59 238
16513.80 240
16515.01 234
16516.23 254
16517.44 221
16518.65 225
16519.87 259
16521.08 238
16522.29 216
16523.51 239
16524.72 223
16525.93 212
16527.15 208
16528.36 265
16529.58 233
16530.79 234
16532.00 239
16533.22 230
16534.43 236
16535.64 243
16536.86 212
16538.07 216
16539.29 261
16540.50 256
16541.72 264
16542.93 234
16544.14 239
16545.36 229
16546.57 228
16547.79 229
16549.00 200
16550.22 230
16551.43 248
16552.64 256
16553.86 231
16555.07 248
16556.29 238
16557.50 254
16558.72 231
16559.93 226
16561.15 254
16562.36 232
16563.58 223
16564.79 225
16566.01 227
16567.22 246
16568.44 254
16569.65 239
16570.87 233
16572.08 227
16573.30 249
16574.51 273
16575.73 233
16576.95 251
16578.16 245
16579.38 237
16580.59 234
16581.81 243
16583.02 257
16584.24 241
16585.45 244
16586.67 252
16587.89 214
16589.10 236
16590.32 219
16591.53 247
16592.75 246
16593.97 243
16595.18 247
16596.40 251
16597.61 239
16598.83 219
16600.05 239
16601.26 229
16602.48 247
16603.70 241
16604.91 243
16606.13 236
16607.35 230
16608.56 215
16609.78 232
16611.00 238
16612.21 198
16613.43 252
16614.65 251
16615.86 215
16617.08 220
16618.30 240
16619.51 222
16620.73 230
16621.95 244
16623.17 232
16624.38 247
16625.60 216
16626.82 244
16628.03 230
16629.25 217
16630.47 185
16631.69 206
16632.90 250
16634.12 218
16635.34 214
16636.56 242
16637.77 256
16638.99 223
16640.21 210
16641.43 240
16642.65 237
16643.86 223
16645.08 252
16646.30 246
16647.52 245
16648.74 232
16649.95 243
16651.17 248
16652.39 273
16653.61 238
16654.83 238
16656.05 230
16657.26 226
16658.48 236
16659.70 233
16660.92 228
16662.14 213
16663.36 219
16664.58 228
16665.79 224
16667.01 213
16668.23 258
16669.45 239
16670.67 205
16671.89 200
16673.11 228
16674.33 236
16675.55 228
16676.76 226
16677.98 199
16679.20 218
16680.42 225
16681.64 234
16682.86 219
16684.08 234
16685.30 237
16686.52 249
16687.74 228
16688.96 216
16690.18 214
16691.40 241
16692.62 246
16693.84 244
16695.06 231
16696.28 236
16697.50 237
16698.72 248
16699.94 231
16701.16 225
16702.38 223
16703.60 222
16704.82 240
16706.04 229
16707.26 223
16708.48 199
16709.70 228
16710.92 246
16712.14 235
16713.36 234
16714.58 239
16715.80 214
16717.02 215
16718.24 225
16719.46 223
16720.68 224
16721.90 237
16723.12 238
16724.34 203
16725.57 233
16726.79 227
16728.01 220
16729.23 213
16730.45 202
16731.67 223
16732.89 223
16734.11 234
16735.33 214
16736.56 236
16737.78 210
16739.00 237
16740.22 231
16741.44 243
16742.66 214
16743.88 220
16745.11 214
16746.33 224
16747.55 227
16748.77 206
16749.99 217
16751.21 226
16752.44 246
16753.66 197
16754.88 195
16756.10 217
16757.32 224
16758.55 241
16759.77 246
16760.99 231
16762.21 210
16763.44 208
16764.66 235
16765.88 224
16767.10 215
16768.32 232
16769.55 209
16770.77 220
16771.99 226
16773.22 239
16774.44 211
16775.66 232
16776.88 241
16778.11 230
16779.33 214
16780.55 195
16781.77 207
16783.00 222
16784.22 218
16785.44 208
16786.67 207
16787.89 210
16789.11 224
16790.34 231
16791.56 223
16792.78 228
16794.01 233
16795.23 214
16796.45 217
16797.68 238
16798.90 210
16800.12 231
16801.35 226
16802.57 222
16803.80 233
16805.02 226
16806.24 231
16807.47 244
16808.69 227
16809.91 214
16811.14 211
16812.36 200
16813.59 225
16814.81 225
16816.04 231
16817.26 245
16818.48 215
16819.71 226
16820.93 229
16822.16 240
16823.38 230
16824.61 223
16825.83 236
16827.06 217
16828.28 225
16829.50 214
16830.73 225
16831.95 223
16833.18 224
16834.40 219
16835.63 230
16836.85 215
16838.08 207
16839.30 225
16840.53 236
16841.75 240
16842.98 253
16844.20 249
16845.43 216
16846.65 222
16847.88 219
16849.11 257
16850.33 232
16851.56 240
16852.78 254
16854.01 238
16855.23 219
16856.46 250
16857.68 271
16858.91 254
16860.14 223
16861.36 247
16862.59 282
16863.81 254
16865.04 236
16866.27 236
16867.49 248
16868.72 249
16869.94 240
16871.17 262
16872.40 244
16873.62 224
16874.85 220
16876.08 241
16877.30 247
16878.53 262
16879.76 245
16880.98 242
16882.21 249
16883.43 251
16884.66 268
16885.89 254
16887.12 248
16888.34 248
16889.57 241
16890.80 257
16892.02 244
16893.25 251
16894.48 268
16895.70 264
16896.93 268
16898.16 233
16899.39 244
16900.61 249
16901.84 256
16903.07 245
16904.29 244
16905.52 252
16906.75 269
16907.98 248
16909.20 235
16910.43 229
16911.66 228
16912.89 234
16914.12 235
16915.34 249
16916.57 221
16917.80 236
16919.03 225
16920.26 243
16921.48 235
16922.71 221
16923.94 219
16925.17 232
16926.40 237
16927.62 239
16928.85 236
16930.08 222
16931.31 251
16932.54 244
16933.77 228
16934.99 227
16936.22 243
16937.45 215
16938.68 227
16939.91 222
16941.14 225
16942.37 227
16943.60 226
16944.82 250
16946.05 212
16947.28 203
16948.51 237
16949.74 257
16950.97 225
16952.20 250
16953.43 242
16954.66 225
16955.89 232
16957.12 237
16958.34 230
16959.57 224
16960.80 248
16962.03 237
16963.26 234
16964.49 248
16965.72 222
16966.95 213
16968.18 246
16969.41 219
16970.64 215
16971.87 233
16973.10 239
16974.33 214
16975.56 229
16976.79 233
16978.02 229
16979.25 242
16980.48 221
16981.71 248
16982.94 229
16984.17 221
16985.40 212
16986.63 253
16987.86 234
16989.09 225
16990.32 223
16991.55 255
16992.79 208
16994.02 225
16995.25 221
16996.48 230
16997.71 220
16998.94 213
17000.17 234
17001.40 249
17002.63 237
17003.86 237
17005.09 254
17006.32 214
17007.56 238
17008.79 224
17010.02 217
17011.25 218
17012.48 226
17013.71 216
17014.94 227
17016.18 205
17017.41 207
17018.64 239
17019.87 204
17021.10 204
17022.33 198
17023.57 242
17024.80 223
17026.03 235
17027.26 219
17028.49 224
17029.72 204
17030.96 211
17032.19 231
17033.42 229
17034.65 237
17035.88 225
17037.12 229
17038.35 215
17039.58 219
17040.81 228
17042.05 226
17043.28 214
17044.51 214
17045.74 224
17046.98 244
17048.21 217
17049.44 243
17050.67 215
17051.91 201
17053.14 208
17054.37 243
17055.61 252
17056.84 219
17058.07 201
17059.30 224
17060.54 237
17061.77 214
17063.00 241
17064.24 227
17065.47 215
17066.70 215
17067.94 204
17069.17 210
17070.40 207
17071.64 222
17072.87 231
17074.10 229
17075.34 227
17076.57 206
17077.81 206
17079.04 231
17080.27 212
17081.51 208
17082.74 183
17083.97 216
17085.21 206
17086.44 209
17087.68 207
17088.91 207
17090.15 231
17091.38 221
17092.61 214
17093.85 214
17095.08 198
17096.32 227
17097.55 215
17098.79 197
17100.02 208
17101.25 218
17102.49 243
17103.72 220
17104.96 225
17106.19 217
17107.43 214
17108.66 209
17109.90 208
17111.13 217
17112.37 232
17113.60 216
17114.84 219
17116.07 212
17117.31 208
17118.54 181
17119.78 218
17121.01 207
17122.25 215
17123.48 219
17124.72 236
17125.95 205
17127.19 191
17128.43 203
17129.66 204
17130.90 196
17132.13 206
17133.37 204
17134.60 226
17135.84 194
17137.08 224
17138.31 221
17139.55 218
17140.78 222
17142.02 230
17143.26 232
17144.49 198
17145.73 201
17146.96 233
17148.20 230
17149.44 214
17150.67 202
17151.91 207
17153.15 212
17154.38 208
17155.62 230
17156.85 194
17158.09 195
17159.33 201
17160.56 203
17161.80 221
17163.04 214
17164.28 206
17165.51 201
17166.75 206
17167.99 235
17169.22 215
17170.46 208
17171.70 230
17172.93 218
17174.17 213
17175.41 184
17176.65 216
17177.88 225
17179.12 232
17180.36 216
17181.60 217
17182.83 205
17184.07 226
17185.31 237
17186.55 216
17187.78 196
17189.02 204
17190.26 219
17191.50 196
17192.73 223
17193.97 190
17195.21 200
17196.45 204
17197.69 202
17198.92 213
17200.16 206
17201.40 208
17202.64 220
17203.88 212
17205.12 204
17206.35 188
17207.59 203
17208.83 222
17210.07 225
17211.31 233
17212.55 209
17213.78 199
17215.02 217
17216.26 203
17217.50 202
17218.74 199
17219.98 207
17221.22 210
17222.46 234
17223.69 229
17224.93 209
17226.17 211
17227.41 217
17228.65 211
17229.89 223
17231.13 208
17232.37 202
17233.61 209
17234.85 218
17236.09 232
17237.33 215
17238.57 203
17239.81 199
17241.04 197
17242.28 209
17243.52 199
17244.76 204
17246.00 209
17247.24 198
17248.48 242
17249.72 218
17250.96 207
17252.20 204
17253.44 212
17254.68 219
17255.92 189
17257.16 200
17258.40 202
17259.64 205
17260.88 196
17262.12 207
17263.37 214
17264.61 215
17265.85 222
17267.09 180
17268.33 189
17269.57 187
17270.81 201
17272.05 188
17273.29 191
17274.53 195
17275.77 196
17277.01 217
17278.25 205
17279.49 208
17280.74 188
17281.98 202
17283.22 222
17284.46 201
17285.70 202
17286.94 189
17288.18 201
17289.42 184
17290.66 195
17291.91 193
17293.15 203
17294.39 212
17295.63 221
17296.87 211
17298.11 217
17299.36 211
17300.60 187
17301.84 190
17303.08 192
17304.32 201
17305.56 199
17306.81 192
17308.05 194
17309.29 206
17310.53 218
17311.77 212
17313.02 195
17314.26 205
17315.50 203
17316.74 224
17317.99 196
17319.23 189
17320.47 203
17321.71 215
17322.96 194
17324.20 209
17325.44 206
17326.68 229
17327.93 187
17329.17 195
17330.41 177
17331.65 197
17332.90 203
17334.14 199
17335.38 205
17336.63 209
17337.87 230
17339.11 210
17340.36 208
17341.60 208
17342.84 180
17344.09 199
17345.33 217
17346.57 208
17347.82 202
17349.06 202
17350.30 196
17351.55 223
17352.79 199
17354.03 200
17355.28 197
17356.52 217
17357.76 199
17359.01 211
17360.25 220
17361.50 201
17362.74 202
17363.98 227
17365.23 192
17366.47 197
17367.72 196
17368.96 190
17370.21 215
17371.45 185
17372.69 218
17373.94 209
17375.18 188
17376.43 190
17377.67 207
17378.92 195
17380.16 201
17381.41 212
17382.65 208
17383.89 204
17385.14 232
17386.38 206
17387.63 180
17388.87 198
17390.12 211
17391.36 218
17392.61 201
17393.85 191
17395.10 197
17396.34 213
17397.59 223
17398.83 210
17400.08 186
17401.33 214
17402.57 197
17403.82 203
17405.06 187
17406.31 185
17407.55 199
17408.80 208
17410.04 204
17411.29 192
17412.54 204
17413.78 216
17415.03 189
17416.27 202
17417.52 166
17418.76 176
17420.01 213
17421.26 206
17422.50 216
17423.75 187
17425.00 196
17426.24 192
17427.49 201
17428.73 193
17429.98 195
17431.23 206
17432.47 220
17433.72 212
17434.97 218
17436.21 187
17437.46 194
17438.71 221
17439.95 198
17441.20 198
17442.45 175
17443.69 190
17444.94 212
17446.19 217
17447.43 211
17448.68 212
17449.93 214
17451.18 197
17452.42 205
17453.67 186
17454.92 213
17456.16 211
17457.41 199
17458.66 220
17459.91 190
17461.15 200
17462.40 176
17463.65 214
17464.90 205
17466.14 203
17467.39 168
17468.64 206
17469.89 228
17471.14 214
17472.38 183
17473.63 209
17474.88 225
17476.13 208
17477.38 207
17478.62 212
17479.87 228
17481.12 206
17482.37 214
17483.62 194
17484.86 200
17486.11 210
17487.36 217
17488.61 207
17489.86 199
17491.11 211
17492.36 188
17493.60 198
17494.85 203
17496.10 199
17497.35 207
17498.60 213
17499.85 196
17501.10 207
17502.35 203
17503.59 192
17504.84 205
17506.09 213
17507.34 204
17508.59 208
17509.84 210
17511.09 222
17512.34 212
17513.59 204
17514.84 196
17516.09 210
17517.34 196
17518.59 194
17519.84 213
17521.09 219
17522.33 219
17523.58 203
17524.83 195
17526.08 206
17527.33 199
17528.58 220
17529.83 225
17531.08 225
17532.33 204
17533.58 200
17534.83 222
17536.08 215
17537.33 195
17538.58 211
17539.83 229
17541.09 228
17542.34 212
17543.59 208
17544.84 212
17546.09 222
17547.34 230
17548.59 208
17549.84 202
17551.09 214
17552.34 217
17553.59 203
17554.84 215
17556.09 212
17557.34 232
17558.59 211
17559.85 212
17561.10 182
17562.35 186
17563.60 215
17564.85 207
17566.10 211
17567.35 216
17568.60 202
17569.86 212
17571.11 201
17572.36 219
17573.61 229
17574.86 197
17576.11 210
17577.36 222
17578.62 223
17579.87 201
17581.12 194
17582.37 235
17583.62 224
17584.87 226
17586.13 226
17587.38 203
17588.63 230
17589.88 234
17591.13 209
17592.39 199
17593.64 193
17594.89 211
17596.14 230
17597.40 211
17598.65 217
17599.90 196
17601.15 232
17602.41 211
17603.66 201
17604.91 198
17606.16 180
17607.42 235
17608.67 222
17609.92 197
17611.17 207
17612.43 172
17613.68 207
17614.93 206
17616.19 200
17617.44 188
17618.69 210
17619.95 198
17621.20 184
17622.45 185
17623.71 203
17624.96 214
17626.21 210
17627.47 225
17628.72 172
17629.97 200
17631.23 202
17632.48 204
17633.73 203
17634.99 225
17636.24 229
17637.49 225
17638.75 217
17640.00 235
17641.26 213
17642.51 230
17643.76 227
17645.02 238
17646.27 214
17647.53 207
17648.78 212
17650.03 221
17651.29 224
17652.54 207
17653.80 216
17655.05 207
17656.31 209
17657.56 203
17658.82 200
17660.07 224
17661.32 223
17662.58 213
17663.83 212
17665.09 195
17666.34 199
17667.60 211
17668.85 189
17670.11 192
17671.36 202
17672.62 208
17673.87 200
17675.13 199
17676.38 211
17677.64 192
17678.89 198
17680.15 202
17681.40 200
17682.66 200
17683.92 194
17685.17 201
17686.43 221
17687.68 203
17688.94 200
17690.19 197
17691.45 213
17692.70 204
17693.96 184
17695.22 194
17696.47 206
17697.73 193
17698.98 193
17700.24 196
17701.50 181
17702.75 183
17704.01 191
17705.26 196
17706.52 178
17707.78 200
17709.03 188
17710.29 205
17711.55 189
17712.80 201
17714.06 196
17715.32 197
17716.57 189
17717.83 202
17719.09 193
17720.34 197
17721.60 183
17722.86 190
17724.11 204
17725.37 187
17726.63 206
17727.88 200
17729.14 225
17730.40 211
17731.65 213
17732.91 204
17734.17 199
17735.43 212
17736.68 202
17737.94 218
17739.20 209
17740.46 191
17741.71 206
17742.97 232
17744.23 231
17745.49 222
17746.74 197
17748.00 199
17749.26 200
17750.52 199
17751.77 199
17753.03 207
17754.29 209
17755.55 206
17756.81 185
17758.06 187
17759.32 199
17760.58 218
17761.84 210
17763.10 212
17764.35 191
17765.61 209
17766.87 204
17768.13 199
17769.39 196
17770.65 204
17771.91 228
17773.16 185
17774.42 185
17775.68 204
17776.94 195
17778.20 193
17779.46 206
17780.72 221
17781.98 211
17783.23 210
17784.49 213
17785.75 217
17787.01 200
17788.27 204
17789.53 215
17790.79 201
17792.05 204
17793.31 195
17794.57 205
17795.83 226
17797.09 208
17798.34 195
17799.60 189
17800.86 181
17802.12 217
17803.38 215
17804.64 204
17805.90 189
17807.16 188
17808.42 187
17809.68 208
17810.94 199
17812.20 176
17813.46 202
17814.72 190
17815.98 207
17817.24 216
17818.50 195
17819.76 207
17821.02 220
17822.28 211
17823.54 208
17824.80 194
17826.06 193
17827.33 192
17828.59 184
17829.85 188
17831.11 211
17832.37 201
17833.63 198
17834.89 190
17836.15 201
17837.41 223
17838.67 201
17839.93 222
17841.19 178
17842.45 202
17843.72 167
17844.98 184
17846.24 201
17847.50 198
17848.76 192
17850.02 192
17851.28 205
17852.54 205
17853.81 197
17855.07 189
17856.33 215
17857.59 209
17858.85 186
17860.11 186
17861.38 191
17862.64 206
17863.90 195
17865.16 200
17866.42 210
17867.68 172
17868.95 199
17870.21 225
17871.47 201
17872.73 192
17874.00 210
17875.26 200
17876.52 193
17877.78 185
17879.04 193
17880.31 213
17881.57 212
17882.83 194
17884.09 182
17885.36 208
17886.62 209
17887.88 209
17889.14 191
17890.41 192
17891.67 179
17892.93 202
17894.20 195
17895.46 181
17896.72 199
17897.98 203
17899.25 205
17900.51 193
17901.77 172
17903.04 202
17904.30 180
17905.56 195
17906.83 190
17908.09 202
17909.35 195
17910.62 197
17911.88 209
17913.14 206
17914.41 196
17915.67 208
17916.93 206
17918.20 194
17919.46 202
17920.73 186
17921.99 197
17923.25 208
17924.52 205
17925.78 203
17927.05 197
17928.31 189
17929.57 187
17930.84 187
17932.10 212
17933.37 198
17934.63 200
17935.90 198
17937.16 204
17938.42 185
17939.69 207
17940.95 177
17942.22 167
17943.48 180
17944.75 170
17946.01 205
17947.28 198
17948.54 192
17949.81 195
17951.07 207
17952.34 186
17953.60 207
17954.87 188
17956.13 192
17957.40 202
17958.66 208
17959.93 201
17961.19 182
17962.46 200
17963.72 191
17964.99 194
17966.25 190
17967.52 177
17968.78 189
17970.05 193
17971.31 188
17972.58 195
17973.85 172
17975.11 189
17976.38 203
17977.64 196
17978.91 201
17980.18 186
17981.44 192
17982.71 173
17983.97 200
17985.24 220
17986.51 179
17987.77 174
17989.04 188
17990.30 193
17991.57 185
17992.84 193
17994.10 195
17995.37 192
17996.64 185
17997.90 194
17999.17 187
18000.44 195
18001.70 197
18002.97 203
18004.24 201
18005.50 198
18006.77 216
18008.04 199
18009.30 195
18010.57 193
18011.84 202
18013.10 200
18014.37 205
18015.64 196
18016.91 179
18018.17 205
18019.44 213
18020.71 189
18021.97 186
18023.24 185
18024.51 182
18025.78 183
18027.04 166
18028.31 195
18029.58 197
18030.85 206
18032.12 193
18033.38 191
18034.65 185
18035.92 205
18037.19 205
18038.45 191
18039.72 179
18040.99 177
18042.26 200
18043.53 202
18044.80 175
18046.06 188
18047.33 176
18048.60 208
18049.87 184
18051.14 177
18052.40 203
18053.67 200
18054.94 196
18056.21 195
18057.48 191
18058.75 192
18060.02 212
18061.29 206
18062.55 191
18063.82 170
18065.09 185
18066.36 179
18067.63 216
18068.90 193
18070.17 195
18071.44 196
18072.71 180
18073.98 182
18075.24 197
18076.51 205
18077.78 193
18079.05 216
18080.32 199
18081.59 206
18082.86 190
18084.13 195
18085.40 213
18086.67 213
18087.94 211
18089.21 187
18090.48 191
18091.75 213
18093.02 194
18094.29 204
18095.56 209
18096.83 192
18098.10 198
18099.37 193
18100.64 178
18101.91 167
18103.18 215
18104.45 191
18105.72 235
18106.99 177
18108.26 192
18109.53 196
18110.80 203
18112.07 179
18113.34 188
18114.61 192
18115.88 193
18117.15 211
18118.43 220
18119.70 203
18120.97 217
18122.24 215
18123.51 219
18124.78 189
18126.05 214
18127.32 193
18128.59 215
18129.86 215
18131.14 201
18132.41 198
18133.68 218
18134.95 208
18136.22 206
18137.49 208
18138.76 206
18140.04 202
18141.31 208
18142.58 208
18143.85 193
18145.12 214
18146.39 210
18147.67 210
18148.94 193
18150.21 200
18151.48 216
18152.75 218
18154.02 232
18155.30 232
18156.57 220
18157.84 195
18159.11 215
18160.39 198
18161.66 216
18162.93 208
18164.20 202
18165.47 214
18166.75 200
18168.02 193
18169.29 177
18170.56 208
18171.84 203
18173.11 202
18174.38 217
18175.66 196
18176.93 199
18178.20 200
18179.47 204
18180.75 172
18182.02 183
18183.29 189
18184.57 198
18185.84 206
18187.11 211
18188.39 182
18189.66 216
18190.93 212
18192.21 204
18193.48 211
18194.75 196
18196.03 187
18197.30 189
18198.57 210
18199.85 206
18201.12 194
18202.39 190
18203.67 213
18204.94 216
18206.22 229
18207.49 218
18208.76 211
18210.04 204
18211.31 178
18212.59 207
18213.86 207
18215.13 180
18216.41 189
18217.68 220
18218.96 209
18220.23 200
18221.51 183
18222.78 208
18224.05 219
18225.33 219
18226.60 202
18227.88 207
18229.15 204
18230.43 198
18231.70 199
18232.98 205
18234.25 194
18235.53 209
18236.80 207
18238.08 204
18239.35 171
18240.63 189
18241.90 206
18243.18 197
18244.45 212
18245.73 213
18247.00 210
18248.28 200
18249.55 206
18250.83 203
18252.10 194
18253.38 216
18254.65 205
18255.93 217
18257.21 180
18258.48 195
18259.76 192
18261.03 200
18262.31 208
18263.58 200
18264.86 181
18266.14 192
18267.41 201
18268.69 196
18269.96 186
18271.24 208
18272.52 204
18273.79 178
18275.07 210
18276.35 182
18277.62 197
18278.90 202
18280.17 201
18281.45 173
18282.73 197
18284.00 195
18285.28 228
18286.56 190
18287.83 194
18289.11 188
18290.39 189
18291.66 180
18292.94 187
18294.22 185
18295.50 204
18296.77 204
18298.05 222
18299.33 176
18300.60 176
18301.88 185
18303.16 186
18304.43 211
18305.71 203
18306.99 176
18308.27 173
18309.54 194
18310.82 187
18312.10 176
18313.38 187
18314.65 197
18315.93 211
18317.21 207
18318.49 220
18319.77 180
18321.04 192
18322.32 186
18323.60 199
18324.88 185
18326.16 183
18327.43 198
18328.71 188
18329.99 218
18331.27 194
18332.55 181
18333.82 196
18335.10 198
18336.38 191
18337.66 210
18338.94 211
18340.22 190
18341.50 196
18342.77 200
18344.05 181
18345.33 181
18346.61 206
18347.89 214
18349.17 188
18350.45 211
18351.73 192
18353.00 195
18354.28 206
18355.56 199
18356.84 193
18358.12 170
18359.40 196
18360.68 194
18361.96 188
18363.24 189
18364.52 166
18365.80 180
18367.08 181
18368.36 195
18369.64 187
18370.91 194
18372.19 193
18373.47 205
18374.75 213
18376.03 193
18377.31 202
18378.59 188
18379.87 213
18381.15 199
18382.43 194
18383.71 216
18384.99 190
18386.27 188
18387.55 177
18388.83 196
18390.11 189
18391.39 210
18392.67 205
18393.95 206
18395.24 185
18396.52 200
18397.80 178
18399.08 188
18400.36 184
18401.64 167
18402.92 197
18404.20 192
18405.48 210
18406.76 190
18408.04 180
18409.32 191
18410.60 180
18411.89 186
18413.17 210
18414.45 205
18415.73 199
18417.01 182
18418.29 188
18419.57 197
18420.85 203
18422.13 191
18423.42 180
18424.70 218
18425.98 188
18427.26 186
18428.54 198
18429.82 197
18431.11 192
18432.39 185
18433.67 190
18434.95 198
18436.23 204
18437.51 202
18438.80 202
18440.08 209
18441.36 188
18442.64 222
18443.93 194
18445.21 217
18446.49 190
18447.77 198
18449.05 204
18450.34 201
18451.62 200
18452.90 217
18454.18 190
18455.47 187
18456.75 185
18458.03 176
18459.31 172
18460.60 205
18461.88 192
18463.16 192
18464.45 191
18465.73 182
18467.01 183
18468.29 199
18469.58 189
18470.86 183
18472.14 207
18473.43 189
18474.71 201
18475.99 215
18477.28 194
18478.56 200
18479.84 183
18481.13 185
18482.41 192
18483.69 183
18484.98 198
18486.26 182
18487.54 180
18488.83 154
18490.11 194
18491.40 192
18492.68 196
18493.96 181
18495.25 227
18496.53 198
18497.81 203
18499.10 187
18500.38 214
18501.67 210
18502.95 185
18504.24 191
18505.52 182
18506.80 190
18508.09 206
18509.37 213
18510.66 191
18511.94 176
18513.23 190
18514.51 203
18515.80 179
18517.08 216
18518.37 208
18519.65 196
18520.93 193
18522.22 173
18523.50 194
18524.79 202
18526.07 190
18527.36 204
18528.64 206
18529.93 210
18531.21 204
18532.50 192
18533.79 175
18535.07 172
18536.36 187
18537.64 189
18538.93 209
18540.21 224
18541.50 212
18542.78 176
18544.07 197
18545.35 208
18546.64 199
18547.93 205
18549.21 195
18550.50 209
18551.78 190
18553.07 202
18554.36 185
18555.64 221
18556.93 212
18558.21 216
18559.50 222
18560.79 213
18562.07 205
18563.36 202
18564.64 213
18565.93 222
18567.22 196
18568.50 221
18569.79 208
18571.08 209
18572.36 198
18573.65 191
18574.94 230
18576.22 226
18577.51 209
18578.80 211
18580.08 215
18581.37 199
18582.66 202
18583.95 211
18585.23 214
18586.52 237
18587.81 223
18589.09 212
18590.38 188
18591.67 207
18592.96 208
18594.24 222
18595.53 211
18596.82 217
18598.11 207
18599.39 194
18600.68 196
18601.97 212
18603.26 215
18604.54 213
18605.83 210
18607.12 207
18608.41 209
18609.69 201
18610.98 201
18612.27 189
18613.56 208
18614.85 208
18616.13 215
18617.42 196
18618.71 225
18620.00 210
18621.29 200
18622.58 194
18623.86 203
18625.15 192
18626.44 207
18627.73 202
18629.02 222
18630.31 200
18631.60 220
18632.88 205
18634.17 195
18635.46 197
18636.75 196
18638.04 228
18639.33 199
18640.62 195
18641.91 204
18643.20 200
18644.48 192
18645.77 210
18647.06 227
18648.35 214
18649.64 215
18650.93 190
18652.22 210
18653.51 204
18654.80 212
18656.09 205
18657.38 220
18658.67 211
18659.96 205
18661.25 204
18662.54 198
18663.83 193
18665.12 206
18666.41 220
18667.70 211
18668.99 192
18670.28 179
18671.57 191
18672.86 190
18674.15 203
18675.44 205
18676.73 196
18678.02 216
18679.31 216
18680.60 196
18681.89 208
18683.18 211
18684.47 186
18685.76 202
18687.05 216
18688.34 199
18689.63 180
18690.92 195
18692.21 203
18693.50 200
18694.79 215
18696.08 192
18697.38 168
18698.67 186
18699.96 194
18701.25 200
18702.54 181
18703.83 193
18705.12 202
18706.41 172
18707.70 168
18709.00 178
18710.29 207
18711.58 194
18712.87 200
18714.16 185
18715.45 213
18716.74 198
18718.04 185
18719.33 188
18720.62 189
18721.91 164
18723.20 215
18724.50 196
18725.79 199
18727.08 199
18728.37 192
18729.66 209
18730.96 193
18732.25 194
18733.54 198
18734.83 200
18736.12 207
18737.42 199
18738.71 198
18740.00 194
18741.29 196
18742.59 203
18743.88 198
18745.17 196
18746.46 189
18747.76 185
18749.05 181
18750.34 180
18751.63 178
18752.93 202
18754.22 201
18755.51 187
18756.81 208
18758.10 198
18759.39 199
18760.69 174
18761.98 184
18763.27 187
18764.56 171
18765.86 193
18767.15 196
18768.44 201
18769.74 205
18771.03 197
18772.33 203
18773.62 209
18774.91 192
18776.21 194
18777.50 183
18778.79 190
18780.09 167
18781.38 180
18782.67 176
18783.97 173
18785.26 199
18786.56 204
18787.85 192
18789.14 189
18790.44 195
18791.73 205
18793.03 191
18794.32 181
18795.62 198
18796.91 181
18798.20 186
18799.50 169
18800.79 194
18802.09 184
18803.38 192
18804.68 203
18805.97 200
18807.27 201
18808.56 209
18809.86 205
18811.15 207
18812.45 188
18813.74 180
18815.04 181
18816.33 207
18817.63 210
18818.92 206
18820.22 216
18821.51 183
18822.81 170
18824.10 179
18825.40 188
18826.69 174
18827.99 193
18829.28 171
18830.58 207
18831.87 189
18833.17 206
18834.47 190
18835.76 195
18837.06 191
18838.35 192
18839.65 229
18840.95 187
18842.24 174
18843.54 182
18844.83 200
18846.13 182
18847.43 194
18848.72 184
18850.02 178
18851.31 187
18852.61 205
18853.91 198
18855.20 180
18856.50 190
18857.80 179
18859.09 176
18860.39 161
18861.69 165
18862.98 188
18864.28 176
18865.58 160
18866.87 172
18868.17 186
18869.47 208
18870.76 188
18872.06 182
18873.36 184
18874.65 189
18875.95 164
18877.25 194
18878.54 209
18879.84 190
18881.14 188
18882.44 176
18883.73 168
18885.03 186
18886.33 215
18887.63 198
18888.92 201
18890.22 197
18891.52 165
18892.82 180
18894.11 173
18895.41 176
18896.71 185
18898.01 206
18899.31 197
18900.60 179
18901.90 175
18903.20 190
18904.50 188
18905.80 188
18907.09 170
18908.39 187
18909.69 186
18910.99 175
18912.29 198
18913.59 174
18914.88 159
18916.18 192
18917.48 202
18918.78 192
18920.08 184
18921.38 183
18922.67 198
18923.97 175
18925.27 190
18926.57 185
18927.87 181
18929.17 163
18930.47 186
18931.77 188
18933.07 167
18934.37 188
18935.66 186
18936.96 189
18938.26 191
18939.56 174
18940.86 193
18942.16 181
18943.46 166
18944.76 177
18946.06 171
18947.36 178
18948.66 172
18949.96 187
18951.26 168
18952.56 175
18953.86 177
18955.16 183
18956.46 199
18957.76 178
18959.06 177
18960.36 198
18961.66 179
18962.96 152
18964.26 168
18965.56 164
18966.86 175
18968.16 183
18969.46 164
18970.76 176
18972.06 181
18973.36 169
18974.66 181
18975.96 192
18977.26 172
18978.56 176
18979.86 193
18981.16 194
18982.46 187
18983.76 197
18985.06 172
18986.37 167
18987.67 188
18988.97 187
18990.27 172
18991.57 177
18992.87 157
18994.17 178
18995.47 178
18996.77 172
18998.07 176
18999.38 179
19000.68 186
19001.98 168
19003.28 195
19004.58 177
19005.88 186
19007.18 153
19008.49 180
19009.79 205
19011.09 189
19012.39 169
19013.69 188
19015.00 181
19016.30 179
19017.60 178
19018.90 165
19020.20 172
19021.51 154
19022.81 164
19024.11 163
19025.41 161
19026.71 165
19028.02 165
19029.32 165
19030.62 165
19031.92 176
19033.23 177
19034.53 188
19035.83 190
19037.13 187
19038.44 189
19039.74 185
19041.04 166
19042.34 189
19043.65 172
19044.95 206
19046.25 202
19047.56 169
19048.86 183
19050.16 156
19051.47 175
19052.77 185
19054.07 173
19055.37 167
19056.68 182
19057.98 156
19059.28 170
19060.59 162
19061.89 176
19063.20 161
19064.50 164
19065.80 201
19067.11 173
19068.41 199
19069.71 170
19071.02 168
19072.32 170
19073.62 202
19074.93 173
19076.23 172
19077.54 170
19078.84 163
19080.14 179
19081.45 184
19082.75 187
19084.06 175
19085.36 179
19086.67 180
19087.97 182
19089.27 187
19090.58 190
19091.88 194
19093.19 178
19094.49 176
19095.80 187
19097.10 183
19098.41 184
19099.71 185
19101.02 180
19102.32 194
19103.63 200
19104.93 178
19106.24 166
19107.54 177
19108.85 184
19110.15 180
19111.46 176
19112.76 199
19114.07 191
19115.37 179
19116.68 171
19117.98 200
19119.29 193
19120.59 169
19121.90 173
19123.20 178
19124.51 199
19125.82 186
19127.12 185
19128.43 174
19129.73 184
19131.04 177
19132.34 179
19133.65 168
19134.96 187
19136.26 190
19137.57 179
19138.87 167
19140.18 188
19141.49 195
19142.79 177
19144.10 179
19145.41 182
19146.71 169
19148.02 173
19149.32 164
19150.63 162
19151.94 154
19153.24 170
19154.55 189
19155.86 174
19157.16 190
19158.47 193
19159.78 196
19161.08 175
19162.39 194
19163.70 190
19165.01 159
19166.31 200
19167.62 180
19168.93 180
19170.23 188
19171.54 175
19172.85 171
19174.16 188
19175.46 168
19176.77 175
19178.08 180
19179.39 186
19180.69 164
19182.00 187
19183.31 176
19184.62 180
19185.92 175
19187.23 170
19188.54 161
19189.85 194
19191.15 201
19192.46 160
19193.77 169
19195.08 184
19196.39 166
19197.69 178
19199.00 191
19200.31 171
19201.62 179
19202.93 177
19204.24 167
19205.54 150
19206.85 169
19208.16 183
19209.47 185
19210.78 184
19212.09 198
19213.40 177
19214.70 167
19216.01 180
19217.32 164
19218.63 170
19219.94 184
19221.25 200
19222.56 183
19223.87 168
19225.18 145
19226.48 164
19227.79 210
19229.10 185
19230.41 186
19231.72 169
19233.03 187
19234.34 199
19235.65 185
19236.96 160
19238.27 175
19239.58 171
19240.89 176
19242.20 183
19243.51 177
19244.82 176
19246.13 195
19247.44 176
19248.75 183
19250.06 180
19251.37 161
19252.67 188
19253.98 177
19255.30 163
19256.61 175
19257.92 185
19259.23 177
19260.54 165
19261.85 163
19263.16 173
19264.47 191
19265.78 183
19267.09 185
19268.40 206
19269.71 182
19271.02 163
19272.33 178
19273.64 153
19274.95 169
19276.26 202
19277.57 175
19278.88 186
19280.19 185
19281.51 174
19282.82 142
19284.13 175
19285.44 171
19286.75 160
19288.06 157
19289.37 173
19290.68 182
19291.99 178
19293.31 194
19294.62 188
19295.93 176
19297.24 166
19298.55 189
19299.86 190
19301.18 168
19302.49 188
19303.80 171
19305.11 166
19306.42 164
19307.73 198
19309.05 190
19310.36 161
19311.67 178
19312.98 167
19314.29 171
19315.61 194
19316.92 172
19318.23 168
19319.54 188
19320.85 196
19322.17 180
19323.48 156
19324.79 152
19326.10 168
19327.42 166
19328.73 183
19330.04 172
19331.35 161
19332.67 169
19333.98 164
19335.29 183
19336.61 151
19337.92 147
19339.23 154
19340.54 176
19341.86 159
19343.17 179
19344.48 162
19345.80 167
19347.11 177
19348.42 180
19349.74 163
19351.05 156
19352.36 191
19353.68 169
19354.99 183
19356.30 181
19357.62 180
19358.93 169
19360.24 178
19361.56 183
19362.87 162
19364.19 177
19365.50 171
19366.81 189
19368.13 176
19369.44 161
19370.75 174
19372.07 176
19373.38 198
19374.70 183
19376.01 183
19377.33 161
19378.64 169
19379.95 184
19381.27 165
19382.58 170
19383.90 178
19385.21 164
19386.53 175
19387.84 176
19389.16 166
19390.47 161
19391.78 174
19393.10 188
19394.41 164
19395.73 173
19397.04 175
19398.36 181
19399.67 155
19400.99 181
19402.30 181
19403.62 189
19404.93 172
19406.25 187
19407.56 177
19408.88 158
19410.20 171
19411.51 170
19412.83 167
19414.14 175
19415.46 197
19416.77 180
19418.09 182
19419.40 177
19420.72 172
19422.03 171
19423.35 157
19424.67 158
19425.98 163
19427.30 174
19428.61 169
19429.93 194
19431.25 166
19432.56 155
19433.88 166
19435.19 158
19436.51 167
19437.83 167
19439.14 184
19440.46 172
19441.78 177
19443.09 197
19444.41 175
19445.73 182
19447.04 186
19448.36 179
19449.68 202
19450.99 198
19452.31 166
19453.63 168
19454.94 190
19456.26 179
19457.58 161
19458.89 171
19460.21 188
19461.53 173
19462.84 183
19464.16 168
19465.48 173
19466.80 172
19468.11 179
19469.43 178
19470.75 177
19472.07 157
19473.38 195
19474.70 186
19476.02 167
19477.34 176
19478.65 179
19479.97 180
19481.29 179
19482.61 172
19483.92 155
19485.24 183
19486.56 156
19487.88 181
19489.20 157
19490.51 179
19491.83 167
19493.15 178
19494.47 182
19495.79 150
19497.10 178
19498.42 165
19499.74 173
19501.06 166
19502.38 157
19503.70 147
19505.02 174
19506.33 172
19507.65 168
19508.97 166
19510.29 186
19511.61 172
19512.93 183
19514.25 179
19515.57 177
19516.88 169
19518.20 185
19519.52 195
19520.84 179
19522.16 171
19523.48 176
19524.80 181
19526.12 200
19527.44 184
19528.76 171
19530.08 178
19531.40 171
19532.71 181
19534.03 189
19535.35 168
19536.67 174
19537.99 170
19539.31 179
19540.63 165
19541.95 187
19543.27 184
19544.59 193
19545.91 188
19547.23 182
19548.55 181
19549.87 188
19551.19 163
19552.51 183
19553.83 177
19555.15 180
19556.47 163
19557.79 170
19559.11 166
19560.43 172
19561.75 188
19563.08 185
19564.40 183
19565.72 182
19567.04 192
19568.36 177
19569.68 182
19571.00 153
19572.32 161
19573.64 184
19574.96 153
19576.28 143
19577.60 202
19578.92 183
19580.25 176
19581.57 182
19582.89 170
19584.21 185
19585.53 177
19586.85 175
19588.17 178
19589.49 179
19590.82 179
19592.14 192
19593.46 163
19594.78 163
19596.10 167
19597.42 195
19598.75 208
19600.07 160
19601.39 158
19602.71 174
19604.03 165
19605.35 165
19606.68 174
19608.00 170
19609.32 167
19610.64 161
19611.96 168
19613.29 185
19614.61 168
19615.93 166
19617.25 161
19618.58 199
19619.90 161
19621.22 166
19622.54 183
19623.87 183
19625.19 167
19626.51 192
19627.83 183
19629.16 178
19630.48 162
19631.80 164
19633.13 185
19634.45 170
19635.77 176
19637.09 170
19638.42 170
19639.74 175
19641.06 181
19642.39 179
19643.71 162
19645.03 154
19646.36 188
19647.68 179
19649.00 144
19650.33 177
19651.65 149
19652.97 176
19654.30 164
19655.62 176
19656.94 181
19658.27 152
19659.59 162
19660.92 156
19662.24 185
19663.56 162
19664.89 166
19666.21 150
19667.54 154
19668.86 192
19670.18 172
19671.51 168
19672.83 170
19674.16 171
19675.48 167
19676.80 162
19678.13 176
19679.45 165
19680.78 178
19682.10 192
19683.43 195
19684.75 162
19686.08 180
19687.40 162
19688.73 171
19690.05 182
19691.38 170
19692.70 168
19694.02 171
19695.35 165
19696.67 186
19698.00 189
19699.33 171
19700.65 169
19701.98 171
19703.30 177
19704.63 179
19705.95 175
19707.28 172
19708.60 179
19709.93 179
19711.25 159
19712.58 166
19713.90 170
19715.23 183
19716.56 164
19717.88 159
19719.21 145
19720.53 172
19721.86 185
19723.18 192
19724.51 169
19725.84 189
19727.16 190
19728.49 177
19729.81 179
19731.14 169
19732.47 173
19733.79 198
19735.12 172
19736.45 166
19737.77 169
19739.10 192
19740.42 176
19741.75 185
19743.08 156
19744.40 160
19745.73 174
19747.06 178
19748.38 171
19749.71 149
19751.04 174
19752.37 200
19753.69 179
19755.02 154
19756.35 181
19757.67 159
19759.00 176
19760.33 173
19761.65 155
19762.98 172
19764.31 175
19765.64 167
19766.96 134
19768.29 165
19769.62 184
19770.95 170
19772.27 179
19773.60 188
19774.93 185
19776.26 187
19777.58 176
19778.91 186
19780.24 152
19781.57 159
19782.90 164
19784.22 196
19785.55 172
19786.88 186
19788.21 183
19789.54 173
19790.86 160
19792.19 172
19793.52 177
19794.85 158
19796.18 167
19797.51 167
19798.83 170
19800.16 158
19801.49 171
19802.82 145
19804.15 155
19805.48 169
19806.81 176
19808.13 147
19809.46 166
19810.79 181
19812.12 170
19813.45 180
19814.78 175
19816.11 156
19817.44 145
19818.77 190
19820.10 162
19821.42 183
19822.75 172
19824.08 175
19825.41 170
19826.74 177
19828.07 168
19829.40 167
19830.73 162
19832.06 188
19833.39 165
19834.72 166
19836.05 171
19837.38 174
19838.71 172
19840.04 159
19841.37 172
19842.70 154
19844.03 176
19845.36 163
19846.69 175
19848.02 163
19849.35 185
19850.68 170
19852.01 180
19853.34 175
19854.67 162
19856.00 174
19857.33 164
19858.66 181
19859.99 174
19861.32 186
19862.65 162
19863.98 177
19865.31 154
19866.64 166
19867.97 155
19869.30 163
19870.64 186
19871.97 179
19873.30 168
19874.63 178
19875.96 173
19877.29 171
19878.62 191
19879.95 158
19881.28 176
19882.62 177
19883.95 180
19885.28 156
19886.61 171
19887.94 179
19889.27 181
19890.60 177
19891.94 169
19893.27 151
19894.60 155
19895.93 163
19897.26 171
19898.59 169
19899.93 170
19901.26 172
19902.59 170
19903.92 169
19905.25 157
19906.59 160
19907.92 179
19909.25 170
19910.58 163
19911.91 193
19913.25 152
19914.58 165
19915.91 173
19917.24 175
19918.58 176
19919.91 153
19921.24 166
19922.57 159
19923.91 197
19925.24 172
19926.57 177
19927.90 155
19929.24 200
19930.57 170
19931.90 165
19933.24 160
19934.57 171
19935.90 170
19937.23 150
19938.57 178
19939.90 164
19941.23 189
19942.57 171
19943.90 172
19945.23 157
19946.57 165
19947.90 178
19949.23 163
19950.57 149
19951.90 187
19953.24 171
19954.57 172
19955.90 183
19957.24 174
19958.57 160
19959.90 163
19961.24 162
19962.57 178
19963.91 174
19965.24 158
19966.57 178
19967.91 177
19969.24 179
19970.58 182
19971.91 179
19973.24 168
19974.58 175
19975.91 164
19977.25 168
19978.58 179
19979.92 181
19981.25 191
19982.59 197
19983.92 184
19985.26 149
19986.59 182
19987.92 154
19989.26 172
19990.59 178
19991.93 194
19993.26 173
19994.60 168
19995.93 185
19997.27 167
19998.60 182
19999.94 171
20001.28 179
20002.61 176
20003.95 188
20005.28 181
20006.62 188
20007.95 161
20009.29 163
20010.62 173
20011.96 181
20013.29 150
20014.63 175
20015.97 176
20017.30 173
20018.64 172
20019.97 157
20021.31 175
20022.64 172
20023.98 172
20025.32 164
20026.65 187
20027.99 143
20029.32 172
20030.66 166
20032.00 174
20033.33 167
20034.67 167
20036.01 171
20037.34 188
20038.68 171
20040.02 186
20041.35 195
20042.69 194
20044.03 183
20045.36 184
20046.70 166
20048.04 187
20049.37 188
20050.71 168
20052.05 170
20053.38 167
20054.72 177
20056.06 183
20057.39 187
20058.73 194
20060.07 168
20061.41 183
20062.74 178
20064.08 173
20065.42 175
20066.76 196
20068.09 199
20069.43 191
20070.77 184
20072.11 175
20073.44 151
20074.78 175
20076.12 154
20077.46 191
20078.79 174
20080.13 178
20081.47 179
20082.81 166
20084.15 180
20085.48 184
20086.82 187
20088.16 179
20089.50 197
20090.84 176
20092.17 176
20093.51 186
20094.85 184
20096.19 154
20097.53 178
20098.87 184
20100.20 166
20101.54 158
20102.88 182
20104.22 177
20105.56 183
20106.90 177
20108.24 179
20109.58 180
20110.91 180
20112.25 196
20113.59 175
20114.93 190
20116.27 169
20117.61 198
20118.95 183
20120.29 205
20121.63 182
20122.97 150
20124.31 142
20125.65 171
20126.98 180
20128.32 162
20129.66 185
20131.00 166
20132.34 190
20133.68 189
20135.02 173
20136.36 158
