# Supplementary material for: MALDI-TOF MS typing enables the classification of brewing yeasts of the genus Saccharomyces to major beer styles
Source: PLoS One. 2017 Aug 9;12(8):e0181694. doi: 10.1371/journal.pone.0181694 (PMC5549903; doi:10.1371/journal.pone.0181694)
Supplement: S13 File — The directory includes 90 raw files and was zipped to “.zip”; the folder has three strains with 30 spectra per strain; S1 Text explains the raw files with an example and Table 1 represents the yeast strains used within the experiment. (ZIP) [file pone.0181694.s016.zip › 37-39/30628-70487-Dias-Dias-Dias-YPG-18h-E-E_2016-09-30_1_0_C3_1.dat]

1999.98 3279
2000.40 3362
2000.82 3133
2001.24 3242
2001.66 3215
2002.09 3184
2002.51 3399
2002.93 3244
2003.35 3193
2003.78 3212
2004.20 3155
2004.62 3203
2005.04 3085
2005.47 3072
2005.89 3013
2006.31 3085
2006.73 3085
2007.16 3186
2007.58 3095
2008.00 3144
2008.42 3165
2008.85 3296
2009.27 3230
2009.69 3205
2010.12 3140
2010.54 3070
2010.96 3026
2011.39 3016
2011.81 2883
2012.23 2779
2012.66 2764
2013.08 2729
2013.50 2778
2013.93 2819
2014.35 2787
2014.77 2826
2015.20 2889
2015.62 2852
2016.04 2926
2016.47 3028
2016.89 3022
2017.31 2980
2017.74 3107
2018.16 3251
2018.59 3279
2019.01 3314
2019.43 3441
2019.86 3540
2020.28 3474
2020.71 3299
2021.13 3222
2021.55 3282
2021.98 3279
2022.40 3141
2022.83 3053
2023.25 2913
2023.68 2962
2024.10 2853
2024.52 2796
2024.95 2798
2025.37 2741
2025.80 2725
2026.22 2658
2026.65 2629
2027.07 2627
2027.50 2687
2027.92 2651
2028.35 2734
2028.77 2573
2029.20 2546
2029.62 2692
2030.05 2703
2030.47 2641
2030.90 2719
2031.32 2784
2031.75 2845
2032.17 2840
2032.60 2820
2033.02 2951
2033.45 2944
2033.88 2827
2034.30 2760
2034.73 2746
2035.15 2866
2035.58 2939
2036.00 2914
2036.43 2911
2036.86 2946
2037.28 2857
2037.71 2893
2038.13 2840
2038.56 2877
2038.98 3066
2039.41 2887
2039.84 2811
2040.26 3074
2040.69 3020
2041.12 3058
2041.54 3055
2041.97 2943
2042.39 2930
2042.82 2921
2043.25 2951
2043.67 2910
2044.10 2960
2044.53 2843
2044.95 2917
2045.38 2927
2045.81 2900
2046.23 2917
2046.66 2986
2047.09 3040
2047.51 2979
2047.94 2831
2048.37 2815
2048.80 2962
2049.22 2896
2049.65 2900
2050.08 2870
2050.50 2990
2050.93 2853
2051.36 2767
2051.79 2775
2052.21 2780
2052.64 2744
2053.07 2722
2053.50 2661
2053.92 2797
2054.35 2651
2054.78 2600
2055.21 2647
2055.63 2658
2056.06 2788
2056.49 2874
2056.92 2865
2057.35 2754
2057.77 2841
2058.20 2873
2058.63 2788
2059.06 2843
2059.49 2911
2059.92 2836
2060.34 2807
2060.77 2883
2061.20 2885
2061.63 2920
2062.06 2809
2062.49 2820
2062.91 2851
2063.34 2921
2063.77 2933
2064.20 3082
2064.63 3112
2065.06 3097
2065.49 3087
2065.91 3127
2066.34 3185
2066.77 3080
2067.20 2946
2067.63 2984
2068.06 2892
2068.49 3054
2068.92 3052
2069.35 2929
2069.78 2843
2070.21 2916
2070.63 2833
2071.06 2743
2071.49 2756
2071.92 2860
2072.35 2787
2072.78 2848
2073.21 2916
2073.64 2944
2074.07 2927
2074.50 2954
2074.93 3016
2075.36 2946
2075.79 2994
2076.22 2914
2076.65 2955
2077.08 3062
2077.51 2970
2077.94 3133
2078.37 3168
2078.80 3283
2079.23 3305
2079.66 3236
2080.09 3240
2080.52 3283
2080.95 3335
2081.38 3329
2081.81 3188
2082.24 3000
2082.67 3127
2083.10 3090
2083.54 2966
2083.97 3010
2084.40 2897
2084.83 3018
2085.26 3004
2085.69 2958
2086.12 2990
2086.55 3002
2086.98 2916
2087.41 2804
2087.84 2826
2088.28 2920
2088.71 2915
2089.14 2813
2089.57 2860
2090.00 2962
2090.43 3007
2090.86 2936
2091.29 3044
2091.73 3137
2092.16 3106
2092.59 3286
2093.02 3273
2093.45 3285
2093.88 3140
2094.32 3155
2094.75 3199
2095.18 3095
2095.61 3179
2096.04 3076
2096.48 3168
2096.91 2988
2097.34 2929
2097.77 2877
2098.20 2909
2098.64 2850
2099.07 2702
2099.50 2746
2099.93 2811
2100.37 2747
2100.80 2686
2101.23 2696
2101.66 2768
2102.10 2882
2102.53 2654
2102.96 2817
2103.39 2851
2103.83 2724
2104.26 2679
2104.69 2723
2105.13 2727
2105.56 2758
2105.99 2799
2106.42 2885
2106.86 2865
2107.29 2771
2107.72 2874
2108.16 2906
2108.59 2911
2109.02 2909
2109.46 2936
2109.89 3055
2110.32 2978
2110.76 2944
2111.19 2868
2111.62 2939
2112.06 2978
2112.49 2923
2112.92 2867
2113.36 2923
2113.79 2738
2114.23 2747
2114.66 2843
2115.09 2721
2115.53 2671
2115.96 2641
2116.40 2644
2116.83 2638
2117.26 2593
2117.70 2615
2118.13 2608
2118.57 2577
2119.00 2461
2119.44 2558
2119.87 2610
2120.30 2679
2120.74 2752
2121.17 2701
2121.61 2731
2122.04 2732
2122.48 2682
2122.91 2734
2123.35 2812
2123.78 2754
2124.22 2719
2124.65 2758
2125.09 2731
2125.52 2752
2125.96 2687
2126.39 2795
2126.83 2686
2127.26 2719
2127.70 2709
2128.13 2797
2128.57 2918
2129.00 2890
2129.44 2971
2129.87 3104
2130.31 3165
2130.74 3040
2131.18 2981
2131.62 3009
2132.05 3130
2132.49 3070
2132.92 3047
2133.36 3021
2133.79 3052
2134.23 2961
2134.67 3054
2135.10 3006
2135.54 3008
2135.97 3064
2136.41 3127
2136.85 3286
2137.28 3084
2137.72 3111
2138.16 3239
2138.59 3239
2139.03 3206
2139.46 3247
2139.90 3144
2140.34 3211
2140.77 2961
2141.21 2911
2141.65 2723
2142.08 2766
2142.52 2787
2142.96 2635
2143.39 2644
2143.83 2667
2144.27 2592
2144.70 2616
2145.14 2745
2145.58 2707
2146.02 2880
2146.45 2758
2146.89 2930
2147.33 3098
2147.76 3173
2148.20 3361
2148.64 3469
2149.08 3689
2149.51 3825
2149.95 4015
2150.39 3814
2150.83 3861
2151.26 3746
2151.70 3726
2152.14 3699
2152.58 3582
2153.01 3358
2153.45 3295
2153.89 3065
2154.33 3172
2154.77 3103
2155.20 2985
2155.64 3020
2156.08 3089
2156.52 2866
2156.96 2878
2157.40 2924
2157.83 2835
2158.27 2785
2158.71 2818
2159.15 2821
2159.59 2798
2160.03 2986
2160.46 2900
2160.90 2846
2161.34 2827
2161.78 2871
2162.22 2782
2162.66 2803
2163.10 2920
2163.54 2786
2163.97 2785
2164.41 2859
2164.85 2845
2165.29 2843
2165.73 2819
2166.17 2824
2166.61 2914
2167.05 2971
2167.49 2989
2167.93 2845
2168.37 2916
2168.80 3015
2169.24 3101
2169.68 3188
2170.12 3233
2170.56 3260
2171.00 3293
2171.44 3321
2171.88 3345
2172.32 3308
2172.76 3287
2173.20 3390
2173.64 3453
2174.08 3469
2174.52 3543
2174.96 3528
2175.40 3418
2175.84 3463
2176.28 3533
2176.72 3427
2177.16 3352
2177.60 3459
2178.04 3414
2178.48 3506
2178.92 3393
2179.36 3457
2179.80 3353
2180.24 3226
2180.69 3205
2181.13 3105
2181.57 3104
2182.01 2952
2182.45 2940
2182.89 2829
2183.33 2763
2183.77 2784
2184.21 2751
2184.65 2716
2185.09 3038
2185.53 2846
2185.98 2961
2186.42 3090
2186.86 3139
2187.30 3187
2187.74 3305
2188.18 3349
2188.62 3342
2189.07 3339
2189.51 3594
2189.95 3476
2190.39 3358
2190.83 3300
2191.27 3181
2191.71 3090
2192.16 3040
2192.60 3151
2193.04 3105
2193.48 3102
2193.92 3214
2194.37 3176
2194.81 3188
2195.25 3305
2195.69 3237
2196.13 3239
2196.58 3243
2197.02 2997
2197.46 3132
2197.90 3170
2198.35 3050
2198.79 3067
2199.23 2971
2199.67 3080
2200.12 3165
2200.56 3096
2201.00 3091
2201.44 3069
2201.89 3024
2202.33 3058
2202.77 3061
2203.21 3038
2203.66 2927
2204.10 2887
2204.54 2976
2204.99 3085
2205.43 3096
2205.87 3191
2206.32 3202
2206.76 3256
2207.20 3315
2207.65 3398
2208.09 3431
2208.53 3416
2208.98 3563
2209.42 3320
2209.86 3267
2210.31 3383
2210.75 3290
2211.19 3336
2211.64 3096
2212.08 3233
2212.53 3209
2212.97 3083
2213.41 3096
2213.86 3227
2214.30 3173
2214.74 3027
2215.19 3091
2215.63 3168
2216.08 2983
2216.52 2778
2216.97 2902
2217.41 2844
2217.85 2813
2218.30 2813
2218.74 2822
2219.19 2849
2219.63 2838
2220.08 3063
2220.52 3030
2220.97 3097
2221.41 3434
2221.86 3685
2222.30 3949
2222.74 4377
2223.19 4586
2223.63 4877
2224.08 5129
2224.52 5162
2224.97 5067
2225.41 5064
2225.86 4968
2226.30 4727
2226.75 4654
2227.20 4356
2227.64 4185
2228.09 3920
2228.53 3768
2228.98 3633
2229.42 3666
2229.87 3632
2230.31 3561
2230.76 3479
2231.20 3457
2231.65 3502
2232.10 3494
2232.54 3529
2232.99 3513
2233.43 3496
2233.88 3616
2234.33 3499
2234.77 3361
2235.22 3325
2235.66 3322
2236.11 3535
2236.56 3327
2237.00 3310
2237.45 3477
2237.90 3479
2238.34 3480
2238.79 3485
2239.23 3477
2239.68 3416
2240.13 3434
2240.57 3358
2241.02 3209
2241.47 3285
2241.91 3089
2242.36 2972
2242.81 2926
2243.25 2833
2243.70 2884
2244.15 2932
2244.60 2858
2245.04 2822
2245.49 2886
2245.94 2913
2246.38 2859
2246.83 2774
2247.28 2829
2247.73 2910
2248.17 2930
2248.62 2858
2249.07 2780
2249.52 2932
2249.96 2833
2250.41 2869
2250.86 2876
2251.31 2836
2251.75 2835
2252.20 2734
2252.65 2856
2253.10 2912
2253.54 2965
2253.99 2907
2254.44 2702
2254.89 2801
2255.34 2785
2255.79 2693
2256.23 2705
2256.68 2647
2257.13 2578
2257.58 2630
2258.03 2587
2258.47 2685
2258.92 2680
2259.37 2756
2259.82 2839
2260.27 3041
2260.72 3133
2261.17 3255
2261.61 3302
2262.06 3351
2262.51 3277
2262.96 3308
2263.41 3401
2263.86 3404
2264.31 3511
2264.76 3407
2265.21 3350
2265.65 3528
2266.10 3349
2266.55 3448
2267.00 3620
2267.45 3641
2267.90 3597
2268.35 3634
2268.80 3711
2269.25 3890
2269.70 3792
2270.15 3738
2270.60 3759
2271.05 3888
2271.50 3835
2271.95 3824
2272.40 3594
2272.85 3518
2273.30 3504
2273.75 3340
2274.20 3237
2274.65 3193
2275.10 2994
2275.55 2918
2276.00 2988
2276.45 2903
2276.90 3007
2277.35 2934
2277.80 2968
2278.25 3051
2278.70 3082
2279.15 3122
2279.60 3118
2280.05 3198
2280.50 3205
2280.95 3375
2281.40 3214
2281.85 3347
2282.30 3328
2282.75 3292
2283.20 3328
2283.66 3259
2284.11 3265
2284.56 3365
2285.01 3347
2285.46 3329
2285.91 3265
2286.36 3292
2286.81 3505
2287.26 3677
2287.72 3777
2288.17 4015
2288.62 4181
2289.07 4622
2289.52 4922
2289.97 5179
2290.42 5592
2290.88 5770
2291.33 5890
2291.78 5866
2292.23 5731
2292.68 5787
2293.13 5636
2293.59 5308
2294.04 5025
2294.49 4910
2294.94 4626
2295.39 4405
2295.85 4067
2296.30 3993
2296.75 3877
2297.20 3656
2297.65 3605
2298.11 3553
2298.56 3423
2299.01 3372
2299.46 3252
2299.92 3243
2300.37 3245
2300.82 3142
2301.27 3102
2301.73 3230
2302.18 3116
2302.63 3121
2303.09 3013
2303.54 3041
2303.99 3092
2304.44 3024
2304.90 3119
2305.35 3217
2305.80 3242
2306.26 3397
2306.71 3416
2307.16 3430
2307.62 3557
2308.07 3672
2308.52 3971
2308.98 4125
2309.43 4242
2309.88 4357
2310.34 4518
2310.79 4593
2311.24 4456
2311.70 4344
2312.15 4260
2312.60 4057
2313.06 3908
2313.51 3827
2313.97 3559
2314.42 3386
2314.87 3390
2315.33 3297
2315.78 3409
2316.24 3323
2316.69 3190
2317.14 3187
2317.60 3259
2318.05 3257
2318.51 3241
2318.96 3291
2319.42 3309
2319.87 3418
2320.32 3393
2320.78 3396
2321.23 3406
2321.69 3394
2322.14 3368
2322.60 3367
2323.05 3426
2323.51 3372
2323.96 3287
2324.42 3405
2324.87 3289
2325.33 3393
2325.78 3446
2326.24 3281
2326.69 3371
2327.15 3283
2327.60 3304
2328.06 3410
2328.51 3588
2328.97 3656
2329.42 3738
2329.88 3645
2330.33 3706
2330.79 3756
2331.25 3824
2331.70 3758
2332.16 3497
2332.61 3479
2333.07 3456
2333.52 3399
2333.98 3376
2334.44 3470
2334.89 3176
2335.35 3203
2335.80 3391
2336.26 3313
2336.72 3498
2337.17 3579
2337.63 3680
2338.08 3872
2338.54 4104
2339.00 4244
2339.45 4418
2339.91 4706
2340.37 4875
2340.82 4808
2341.28 4768
2341.74 4772
2342.19 4614
2342.65 4550
2343.11 4510
2343.56 4360
2344.02 4236
2344.48 4298
2344.93 4333
2345.39 4346
2345.85 4274
2346.30 4344
2346.76 4319
2347.22 4483
2347.67 4311
2348.13 4062
2348.59 3884
2349.05 3962
2349.50 3949
2349.96 3901
2350.42 3785
2350.88 3651
2351.33 3619
2351.79 3638
2352.25 3646
2352.71 3567
2353.16 3500
2353.62 3449
2354.08 3423
2354.54 3373
2355.00 3145
2355.45 3232
2355.91 3177
2356.37 3153
2356.83 3208
2357.29 3327
2357.74 3167
2358.20 3342
2358.66 3398
2359.12 3415
2359.58 3550
2360.04 3628
2360.49 3652
2360.95 3780
2361.41 3816
2361.87 3807
2362.33 3889
2362.79 3754
2363.24 3638
2363.70 3729
2364.16 3692
2364.62 3554
2365.08 3440
2365.54 3448
2366.00 3499
2366.46 3432
2366.92 3333
2367.37 3291
2367.83 3417
2368.29 3566
2368.75 3425
2369.21 3488
2369.67 3211
2370.13 3257
2370.59 3185
2371.05 3159
2371.51 3199
2371.97 3156
2372.43 3272
2372.89 3259
2373.35 3217
2373.81 3115
2374.27 3192
2374.73 3272
2375.19 3215
2375.65 3324
2376.11 3273
2376.57 3175
2377.03 3259
2377.49 3255
2377.95 3217
2378.41 3105
2378.87 3127
2379.33 3192
2379.79 3273
2380.25 3397
2380.71 3231
2381.17 3266
2381.63 3157
2382.09 3178
2382.55 3231
2383.01 3138
2383.47 3270
2383.93 3162
2384.39 3126
2384.85 3093
2385.31 3099
2385.77 3174
2386.24 3212
2386.70 3207
2387.16 3096
2387.62 3141
2388.08 3260
2388.54 3343
2389.00 3327
2389.46 3155
2389.92 3272
2390.39 3280
2390.85 3263
2391.31 3295
2391.77 3137
2392.23 3130
2392.69 2990
2393.15 3015
2393.62 3137
2394.08 3200
2394.54 3018
2395.00 2986
2395.46 3049
2395.92 3037
2396.39 3008
2396.85 3055
2397.31 3043
2397.77 3030
2398.23 3034
2398.70 3002
2399.16 2981
2399.62 2977
2400.08 3042
2400.55 3122
2401.01 3074
2401.47 2875
2401.93 2963
2402.39 3070
2402.86 3135
2403.32 3115
2403.78 3096
2404.24 3335
2404.71 3405
2405.17 3488
2405.63 3497
2406.10 3480
2406.56 3489
2407.02 3370
2407.48 3428
2407.95 3255
2408.41 3120
2408.87 3182
2409.34 3107
2409.80 3058
2410.26 3012
2410.73 2928
2411.19 2882
2411.65 2964
2412.12 2803
2412.58 2875
2413.04 2973
2413.51 2963
2413.97 3081
2414.43 3191
2414.90 3160
2415.36 3124
2415.83 3193
2416.29 3355
2416.75 3503
2417.22 3585
2417.68 3648
2418.14 3574
2418.61 3606
2419.07 3617
2419.54 3531
2420.00 3604
2420.47 3498
2420.93 3653
2421.39 3624
2421.86 3604
2422.32 3585
2422.79 3557
2423.25 3454
2423.72 3529
2424.18 3668
2424.64 3888
2425.11 4143
2425.57 4286
2426.04 4529
2426.50 4885
2426.97 5157
2427.43 5319
2427.90 5235
2428.36 5036
2428.83 4991
2429.29 4877
2429.76 4569
2430.22 4450
2430.69 4031
2431.15 3925
2431.62 3655
2432.08 3606
2432.55 3538
2433.02 3596
2433.48 3568
2433.95 3471
2434.41 3489
2434.88 3539
2435.34 3730
2435.81 3755
2436.27 3714
2436.74 3674
2437.21 3779
2437.67 4126
2438.14 4203
2438.60 4421
2439.07 4684
2439.54 4920
2440.00 4939
2440.47 5177
2440.93 5295
2441.40 5158
2441.87 4952
2442.33 4855
2442.80 4607
2443.27 4299
2443.73 4036
2444.20 3992
2444.66 3847
2445.13 3650
2445.60 3576
2446.06 3558
2446.53 3436
2447.00 3351
2447.46 3210
2447.93 3079
2448.40 3128
2448.87 3048
2449.33 3049
2449.80 2967
2450.27 3002
2450.73 3031
2451.20 3221
2451.67 3075
2452.13 2987
2452.60 3042
2453.07 3117
2453.54 3057
2454.00 3030
2454.47 3147
2454.94 3152
2455.41 3099
2455.87 3182
2456.34 3125
2456.81 3185
2457.28 3127
2457.74 3037
2458.21 3051
2458.68 3112
2459.15 3147
2459.62 3115
2460.08 3060
2460.55 3030
2461.02 2947
2461.49 3035
2461.96 3038
2462.42 3048
2462.89 3056
2463.36 3103
2463.83 3077
2464.30 3198
2464.77 3284
2465.23 3331
2465.70 3466
2466.17 3505
2466.64 3409
2467.11 3358
2467.58 3463
2468.05 3479
2468.52 3524
2468.98 3622
2469.45 3570
2469.92 3512
2470.39 3448
2470.86 3417
2471.33 3285
2471.80 3262
2472.27 3230
2472.74 3209
2473.21 3081
2473.67 2973
2474.14 2985
2474.61 2969
2475.08 2970
2475.55 3019
2476.02 3109
2476.49 3138
2476.96 3193
2477.43 3294
2477.90 3338
2478.37 3482
2478.84 3726
2479.31 3889
2479.78 4030
2480.25 4143
2480.72 4214
2481.19 4160
2481.66 4050
2482.13 3979
2482.60 3676
2483.07 3635
2483.54 3636
2484.01 3423
2484.48 3397
2484.95 3458
2485.42 3320
2485.89 3365
2486.36 3295
2486.83 3240
2487.30 3345
2487.77 3166
2488.24 3184
2488.72 3000
2489.19 3055
2489.66 3118
2490.13 3179
2490.60 3100
2491.07 3274
2491.54 3303
2492.01 3359
2492.48 3359
2492.95 3561
2493.42 3590
2493.90 3441
2494.37 3454
2494.84 3542
2495.31 3475
2495.78 3477
2496.25 3326
2496.72 3416
2497.20 3467
2497.67 3399
2498.14 3385
2498.61 3272
2499.08 3163
2499.55 3185
2500.03 3058
2500.50 3010
2500.97 2953
2501.44 2778
2501.91 2885
2502.38 2922
2502.86 2895
2503.33 3081
2503.80 3077
2504.27 3097
2504.75 3239
2505.22 3389
2505.69 3358
2506.16 3468
2506.63 3723
2507.11 3818
2507.58 3770
2508.05 3870
2508.52 4031
2509.00 4080
2509.47 4127
2509.94 4038
2510.42 4128
2510.89 4124
2511.36 4198
2511.83 4141
2512.31 4129
2512.78 3855
2513.25 3814
2513.73 3729
2514.20 3604
2514.67 3594
2515.14 3549
2515.62 3571
2516.09 3453
2516.56 3380
2517.04 3350
2517.51 3431
2517.99 3382
2518.46 3451
2518.93 3367
2519.41 3239
2519.88 3284
2520.35 3234
2520.83 3148
2521.30 3144
2521.77 3135
2522.25 2994
2522.72 2931
2523.20 2979
2523.67 3003
2524.14 2993
2524.62 3032
2525.09 2936
2525.57 2885
2526.04 3097
2526.51 3182
2526.99 3132
2527.46 3033
2527.94 3037
2528.41 3042
2528.89 3056
2529.36 3129
2529.84 3104
2530.31 3166
2530.79 3262
2531.26 3248
2531.73 3194
2532.21 3247
2532.68 3248
2533.16 3278
2533.63 3354
2534.11 3435
2534.58 3272
2535.06 3316
2535.53 3376
2536.01 3319
2536.48 3319
2536.96 3324
2537.44 3194
2537.91 3272
2538.39 3173
2538.86 3206
2539.34 3053
2539.81 3127
2540.29 3231
2540.76 3199
2541.24 3192
2541.71 3352
2542.19 3420
2542.67 3331
2543.14 3203
2543.62 3121
2544.09 3444
2544.57 3526
2545.05 3630
2545.52 3699
2546.00 3881
2546.47 4110
2546.95 4391
2547.43 4498
2547.90 4572
2548.38 4567
2548.86 4342
2549.33 4379
2549.81 4479
2550.28 4318
2550.76 4287
2551.24 4216
2551.71 4299
2552.19 4281
2552.67 4390
2553.14 4570
2553.62 4614
2554.10 4947
2554.57 5105
2555.05 5114
2555.53 5116
2556.01 5301
2556.48 5148
2556.96 5139
2557.44 4929
2557.91 4931
2558.39 4628
2558.87 4322
2559.35 4102
2559.82 3792
2560.30 3643
2560.78 3427
2561.26 3336
2561.73 3254
2562.21 3339
2562.69 3160
2563.17 3147
2563.64 3203
2564.12 3202
2564.60 3147
2565.08 3132
2565.56 3123
2566.03 2986
2566.51 2937
2566.99 2978
2567.47 2958
2567.95 2999
2568.42 2913
2568.90 2889
2569.38 2784
2569.86 2850
2570.34 2948
2570.82 2822
2571.29 2878
2571.77 2843
2572.25 2901
2572.73 2984
2573.21 3006
2573.69 3034
2574.17 3138
2574.64 2931
2575.12 2991
2575.60 3067
2576.08 3048
2576.56 2987
2577.04 2967
2577.52 2951
2578.00 2925
2578.48 2932
2578.95 3004
2579.43 3077
2579.91 2980
2580.39 2949
2580.87 2951
2581.35 2881
2581.83 2859
2582.31 2746
2582.79 2877
2583.27 2862
2583.75 2963
2584.23 2958
2584.71 3032
2585.19 3066
2585.67 2999
2586.15 3065
2586.63 3020
2587.11 2992
2587.59 3044
2588.07 2980
2588.55 3068
2589.03 3063
2589.51 3037
2589.99 3108
2590.47 3081
2590.95 3125
2591.43 3196
2591.91 3204
2592.39 3193
2592.87 3238
2593.35 3341
2593.83 3493
2594.31 3429
2594.79 3584
2595.27 3635
2595.75 3664
2596.23 3589
2596.71 3530
2597.20 3561
2597.68 3601
2598.16 3516
2598.64 3466
2599.12 3267
2599.60 3252
2600.08 3256
2600.56 3204
2601.04 3093
2601.53 3079
2602.01 2998
2602.49 3036
2602.97 3029
2603.45 2931
2603.93 2936
2604.41 2964
2604.90 2812
2605.38 2942
2605.86 2953
2606.34 3009
2606.82 3163
2607.30 3419
2607.79 3584
2608.27 3722
2608.75 3842
2609.23 3850
2609.71 4159
2610.20 4277
2610.68 4373
2611.16 4341
2611.64 4075
2612.12 3936
2612.61 4005
2613.09 3922
2613.57 3796
2614.05 3730
2614.54 3671
2615.02 3496
2615.50 3364
2615.98 3297
2616.47 3332
2616.95 3226
2617.43 3100
2617.91 3011
2618.40 2995
2618.88 3012
2619.36 2971
2619.85 2976
2620.33 3031
2620.81 2892
2621.29 2971
2621.78 2929
2622.26 2949
2622.74 3058
2623.23 3084
2623.71 3057
2624.19 2886
2624.68 2953
2625.16 2928
2625.64 2912
2626.13 2820
2626.61 2853
2627.10 2919
2627.58 2838
2628.06 2826
2628.55 2768
2629.03 2813
2629.51 2952
2630.00 3033
2630.48 2979
2630.97 2962
2631.45 3158
2631.93 3147
2632.42 3060
2632.90 3069
2633.39 3192
2633.87 2943
2634.35 3030
2634.84 3035
2635.32 2926
2635.81 2971
2636.29 2958
2636.78 3092
2637.26 3059
2637.75 2964
2638.23 3077
2638.72 3102
2639.20 3046
2639.68 3159
2640.17 3110
2640.65 3073
2641.14 3072
2641.62 3127
2642.11 3172
2642.59 3179
2643.08 3153
2643.56 3078
2644.05 3017
2644.53 3098
2645.02 3094
2645.51 2994
2645.99 3152
2646.48 3071
2646.96 3091
2647.45 3131
2647.93 3273
2648.42 3276
2648.90 3163
2649.39 3148
2649.88 3327
2650.36 3416
2650.85 3174
2651.33 3162
2651.82 3179
2652.30 3050
2652.79 3025
2653.28 3144
2653.76 3069
2654.25 3239
2654.73 3281
2655.22 3198
2655.71 3205
2656.19 3226
2656.68 3232
2657.17 3170
2657.65 3206
2658.14 3161
2658.63 3001
2659.11 3019
2659.60 3020
2660.09 2979
2660.57 2853
2661.06 2840
2661.55 2783
2662.03 2848
2662.52 2984
2663.01 2869
2663.49 2846
2663.98 2889
2664.47 2886
2664.95 2963
2665.44 3027
2665.93 3018
2666.42 3064
2666.90 3056
2667.39 2952
2667.88 2961
2668.36 2998
2668.85 2951
2669.34 2996
2669.83 2992
2670.31 3047
2670.80 3117
2671.29 3186
2671.78 3257
2672.27 3369
2672.75 3485
2673.24 3609
2673.73 3604
2674.22 3660
2674.70 3881
2675.19 3838
2675.68 3836
2676.17 3785
2676.66 3865
2677.15 3808
2677.63 3759
2678.12 4005
2678.61 3992
2679.10 4076
2679.59 4374
2680.08 4535
2680.56 4608
2681.05 4768
2681.54 4996
2682.03 5142
2682.52 5281
2683.01 5634
2683.50 5798
2683.98 5885
2684.47 6013
2684.96 5663
2685.45 5526
2685.94 5243
2686.43 4924
2686.92 4880
2687.41 4427
2687.90 4155
2688.39 3948
2688.88 3660
2689.36 3526
2689.85 3509
2690.34 3479
2690.83 3236
2691.32 3196
2691.81 3104
2692.30 3259
2692.79 3198
2693.28 3119
2693.77 3173
2694.26 3240
2694.75 3175
2695.24 3112
2695.73 3128
2696.22 3143
2696.71 3079
2697.20 3222
2697.69 3161
2698.18 3174
2698.67 3266
2699.16 3358
2699.65 3419
2700.14 3459
2700.63 3573
2701.12 3707
2701.61 3668
2702.10 3667
2702.59 3626
2703.08 3618
2703.57 3459
2704.06 3578
2704.56 3461
2705.05 3491
2705.54 3390
2706.03 3219
2706.52 3237
2707.01 3180
2707.50 3052
2707.99 3087
2708.48 3039
2708.97 3063
2709.46 2979
2709.96 2907
2710.45 3033
2710.94 3024
2711.43 3026
2711.92 2974
2712.41 2966
2712.90 3121
2713.40 3189
2713.89 3058
2714.38 3119
2714.87 3190
2715.36 3143
2715.85 3103
2716.35 3055
2716.84 2991
2717.33 3048
2717.82 3032
2718.31 3011
2718.80 3095
2719.30 3141
2719.79 3105
2720.28 3197
2720.77 3326
2721.27 3426
2721.76 3631
2722.25 3600
2722.74 3665
2723.23 3578
2723.73 3544
2724.22 3617
2724.71 3536
2725.20 3313
2725.70 3314
2726.19 3219
2726.68 3077
2727.18 3013
2727.67 2941
2728.16 2894
2728.65 2788
2729.15 2778
2729.64 2822
2730.13 2893
2730.63 2978
2731.12 2974
2731.61 2956
2732.10 2920
2732.60 3057
2733.09 3124
2733.58 3172
2734.08 3169
2734.57 3178
2735.06 3216
2735.56 3050
2736.05 3047
2736.55 3121
2737.04 3170
2737.53 3252
2738.03 3281
2738.52 3239
2739.01 3228
2739.51 3360
2740.00 3269
2740.50 3163
2740.99 3166
2741.48 3125
2741.98 3028
2742.47 3031
2742.97 2933
2743.46 2982
2743.95 2904
2744.45 2837
2744.94 2743
2745.44 2840
2745.93 2794
2746.43 2743
2746.92 2761
2747.42 2888
2747.91 3006
2748.40 2923
2748.90 2902
2749.39 2906
2749.89 2965
2750.38 3013
2750.88 3117
2751.37 3144
2751.87 3123
2752.36 3136
2752.86 3162
2753.35 3194
2753.85 3239
2754.34 3386
2754.84 3453
2755.33 3447
2755.83 3305
2756.33 3288
2756.82 3368
2757.32 3281
2757.81 3263
2758.31 3194
2758.80 3030
2759.30 3086
2759.79 3000
2760.29 2915
2760.79 2870
2761.28 2835
2761.78 2976
2762.27 2867
2762.77 2878
2763.27 2918
2763.76 2932
2764.26 2887
2764.75 2913
2765.25 2965
2765.75 2951
2766.24 2941
2766.74 2979
2767.23 3055
2767.73 3132
2768.23 3137
2768.72 3133
2769.22 3178
2769.72 3154
2770.21 3141
2770.71 3195
2771.21 3411
2771.70 3407
2772.20 3366
2772.70 3431
2773.19 3480
2773.69 3495
2774.19 3511
2774.69 3579
2775.18 3762
2775.68 3707
2776.18 3808
2776.67 3657
2777.17 3777
2777.67 3842
2778.17 3741
2778.66 3582
2779.16 3598
2779.66 3465
2780.16 3471
2780.65 3463
2781.15 3341
2781.65 3298
2782.15 3350
2782.64 3375
2783.14 3309
2783.64 3327
2784.14 3258
2784.63 3178
2785.13 3347
2785.63 3298
2786.13 3278
2786.63 3294
2787.12 3248
2787.62 3209
2788.12 3146
2788.62 3120
2789.12 3121
2789.62 2985
2790.11 3036
2790.61 3119
2791.11 3021
2791.61 3011
2792.11 3121
2792.61 3125
2793.11 3158
2793.60 3293
2794.10 3483
2794.60 3748
2795.10 4131
2795.60 4295
2796.10 4594
2796.60 4911
2797.10 5336
2797.60 5411
2798.09 5373
2798.59 5165
2799.09 5171
2799.59 4916
2800.09 4751
2800.59 4607
2801.09 4184
2801.59 3960
2802.09 3874
2802.59 3881
2803.09 3870
2803.59 3708
2804.09 3921
2804.59 4136
2805.09 4377
2805.59 4502
2806.09 5008
2806.59 5467
2807.09 5908
2807.59 6468
2808.09 6816
2808.59 6992
2809.09 7086
2809.59 7306
2810.09 7070
2810.59 6613
2811.09 6340
2811.59 5841
2812.09 5331
2812.59 4881
2813.09 4530
2813.59 4317
2814.09 3888
2814.59 3847
2815.09 3668
2815.59 3593
2816.09 3564
2816.59 3524
2817.09 3555
2817.59 3614
2818.10 3530
2818.60 3518
2819.10 3760
2819.60 3663
2820.10 3428
2820.60 3501
2821.10 3344
2821.60 3350
2822.10 3387
2822.61 3282
2823.11 3146
2823.61 3291
2824.11 3227
2824.61 3304
2825.11 3151
2825.61 3286
2826.12 3243
2826.62 3187
2827.12 3221
2827.62 3101
2828.12 3152
2828.62 3173
2829.13 3110
2829.63 3226
2830.13 3203
2830.63 3205
2831.13 3261
2831.64 3284
2832.14 3314
2832.64 3333
2833.14 3432
2833.65 3388
2834.15 3528
2834.65 3601
2835.15 3594
2835.65 3596
2836.16 3540
2836.66 3535
2837.16 3394
2837.66 3383
2838.17 3402
2838.67 3309
2839.17 3147
2839.68 3167
2840.18 3121
2840.68 3091
2841.18 3166
2841.69 3153
2842.19 3075
2842.69 3035
2843.20 3158
2843.70 3323
2844.20 3329
2844.71 3412
2845.21 3393
2845.71 3556
2846.22 3605
2846.72 3716
2847.22 3632
2847.73 3720
2848.23 3854
2848.73 3775
2849.24 3764
2849.74 3632
2850.24 3510
2850.75 3490
2851.25 3358
2851.76 3289
2852.26 3324
2852.76 3177
2853.27 3045
2853.77 3129
2854.28 3106
2854.78 3120
2855.28 3021
2855.79 2880
2856.29 2965
2856.80 3021
2857.30 3150
2857.81 3228
2858.31 3100
2858.82 3090
2859.32 3061
2859.82 3241
2860.33 3300
2860.83 3289
2861.34 3365
2861.84 3393
2862.35 3310
2862.85 3164
2863.36 3080
2863.86 3164
2864.37 2981
2864.87 2852
2865.38 2892
2865.88 2842
2866.39 2782
2866.89 2797
2867.40 2839
2867.90 2938
2868.41 3016
2868.91 3095
2869.42 3181
2869.93 3244
2870.43 3208
2870.94 3158
2871.44 3160
2871.95 3178
2872.45 3182
2872.96 3139
2873.47 3170
2873.97 3204
2874.48 3129
2874.98 3075
2875.49 3001
2875.99 2948
2876.50 3111
2877.01 3135
2877.51 3192
2878.02 3109
2878.53 3081
2879.03 3031
2879.54 3117
2880.04 3142
2880.55 3061
2881.06 3164
2881.56 3179
2882.07 3230
2882.58 3338
2883.08 3471
2883.59 3418
2884.10 3587
2884.60 3705
2885.11 4019
2885.62 4231
2886.12 4542
2886.63 4666
2887.14 4823
2887.65 5005
2888.15 5006
2888.66 4926
2889.17 4836
2889.67 4622
2890.18 4393
2890.69 4256
2891.20 4005
2891.70 3881
2892.21 3648
2892.72 3561
2893.23 3382
2893.73 3371
2894.24 3423
2894.75 3401
2895.26 3446
2895.76 3368
2896.27 3539
2896.78 3549
2897.29 3616
2897.80 3633
2898.30 3706
2898.81 3649
2899.32 3543
2899.83 3629
2900.34 3673
2900.84 3750
2901.35 3753
2901.86 3719
2902.37 3755
2902.88 3746
2903.39 3849
2903.89 3863
2904.40 3843
2904.91 3871
2905.42 3654
2905.93 3816
2906.44 3898
2906.95 3935
2907.45 3872
2907.96 3774
2908.47 3620
2908.98 3483
2909.49 3504
2910.00 3475
2910.51 3476
2911.02 3464
2911.53 3455
2912.03 3418
2912.54 3379
2913.05 3328
2913.56 3272
2914.07 3374
2914.58 3502
2915.09 3495
2915.60 3471
2916.11 3392
2916.62 3350
2917.13 3339
2917.64 3255
2918.15 3244
2918.66 3121
2919.17 3166
2919.68 3137
2920.19 3210
2920.70 3308
2921.21 3396
2921.72 3433
2922.23 3711
2922.74 4084
2923.25 4426
2923.76 4818
2924.27 5180
2924.78 5548
2925.29 6049
2925.80 6265
2926.31 6168
2926.82 5922
2927.33 5719
2927.84 5340
2928.35 5068
2928.86 4570
2929.37 4124
2929.88 4004
2930.39 3741
2930.91 3563
2931.42 3399
2931.93 3273
2932.44 3189
2932.95 2980
2933.46 3090
2933.97 3177
2934.48 3187
2934.99 3192
2935.50 3298
2936.02 3437
2936.53 3359
2937.04 3404
2937.55 3301
2938.06 3289
2938.57 3324
2939.08 3295
2939.60 3318
2940.11 3283
2940.62 3199
2941.13 3250
2941.64 3246
2942.15 3469
2942.67 3457
2943.18 3436
2943.69 3724
2944.20 3699
2944.71 4043
2945.23 4135
2945.74 4223
2946.25 4325
2946.76 4259
2947.28 4210
2947.79 4374
2948.30 4057
2948.81 4076
2949.32 3955
2949.84 3746
2950.35 3729
2950.86 3485
2951.37 3315
2951.89 3337
2952.40 3364
2952.91 3272
2953.43 3179
2953.94 3202
2954.45 3240
2954.96 3041
2955.48 3160
2955.99 3118
2956.50 3057
2957.02 3099
2957.53 3058
2958.04 3148
2958.56 3153
2959.07 3215
2959.58 3432
2960.10 3692
2960.61 3657
2961.12 3623
2961.64 3894
2962.15 3901
2962.66 3872
2963.18 3963
2963.69 3933
2964.20 3764
2964.72 3710
2965.23 3741
2965.75 3581
2966.26 3452
2966.77 3256
2967.29 3262
2967.80 3267
2968.32 3157
2968.83 3153
2969.34 3178
2969.86 2979
2970.37 3011
2970.89 3077
2971.40 3162
2971.92 3070
2972.43 3039
2972.94 3158
2973.46 3123
2973.97 3150
2974.49 3131
2975.00 3149
2975.52 3102
2976.03 3210
2976.55 3255
2977.06 3156
2977.58 3201
2978.09 3223
2978.61 3345
2979.12 3418
2979.64 3368
2980.15 3432
2980.67 3396
2981.18 3436
2981.70 3533
2982.21 3497
2982.73 3317
2983.24 3524
2983.76 3522
2984.27 3578
2984.79 3706
2985.30 3767
2985.82 3611
2986.34 3676
2986.85 3664
2987.37 3715
2987.88 3843
2988.40 3717
2988.91 3743
2989.43 3738
2989.95 4028
2990.46 4048
2990.98 4123
2991.49 4156
2992.01 4111
2992.53 4107
2993.04 4088
2993.56 4054
2994.08 4190
2994.59 4338
2995.11 4462
2995.62 4679
2996.14 5040
2996.66 5118
2997.17 5423
2997.69 5669
2998.21 5896
2998.72 6023
2999.24 5762
2999.76 5597
3000.27 5496
3000.79 5320
3001.31 5169
3001.83 5149
3002.34 5158
3002.86 5533
3003.38 5607
3003.89 6108
3004.41 6587
3004.93 7213
3005.45 7391
3005.96 7671
3006.48 7731
3007.00 7316
3007.51 6815
3008.03 6218
3008.55 5634
3009.07 5034
3009.59 4615
3010.10 4215
3010.62 4013
3011.14 3777
3011.66 3647
3012.17 3574
3012.69 3558
3013.21 3469
3013.73 3367
3014.25 3501
3014.76 3510
3015.28 3494
3015.80 3557
3016.32 3713
3016.84 3762
3017.36 3715
3017.87 3777
3018.39 3899
3018.91 3878
3019.43 3828
3019.95 3877
3020.47 3945
3020.98 4138
3021.50 4099
3022.02 4287
3022.54 4374
3023.06 4443
3023.58 4679
3024.10 4767
3024.62 4682
3025.13 4851
3025.65 4817
3026.17 4697
3026.69 4550
3027.21 4424
3027.73 4305
3028.25 4143
3028.77 3991
3029.29 3946
3029.81 4018
3030.33 3894
3030.85 3712
3031.37 3811
3031.89 3803
3032.41 3979
3032.92 4103
3033.44 4376
3033.96 4647
3034.48 4989
3035.00 5230
3035.52 5407
3036.04 5559
3036.56 5703
3037.08 5463
3037.60 5372
3038.12 5317
3038.64 4986
3039.16 4674
3039.68 4476
3040.20 4155
3040.72 3961
3041.24 3763
3041.77 3629
3042.29 3606
3042.81 3546
3043.33 3319
3043.85 3467
3044.37 3498
3044.89 3578
3045.41 3675
3045.93 3826
3046.45 3719
3046.97 3608
3047.49 3589
3048.01 3694
3048.53 3662
3049.06 3553
3049.58 3471
3050.10 3512
3050.62 3445
3051.14 3357
3051.66 3314
3052.18 3291
3052.70 3321
3053.23 3293
3053.75 3243
3054.27 3324
3054.79 3309
3055.31 3228
3055.83 3201
3056.35 3183
3056.88 3227
3057.40 3241
3057.92 3290
3058.44 3284
3058.96 3269
3059.49 3196
3060.01 3294
3060.53 3296
3061.05 3285
3061.57 3400
3062.10 3446
3062.62 3358
3063.14 3407
3063.66 3444
3064.18 3517
3064.71 3561
3065.23 3577
3065.75 3542
3066.27 3474
3066.80 3523
3067.32 3391
3067.84 3410
3068.36 3369
3068.89 3359
3069.41 3486
3069.93 3390
3070.46 3296
3070.98 3309
3071.50 3419
3072.02 3342
3072.55 3389
3073.07 3409
3073.59 3521
3074.12 3602
3074.64 3612
3075.16 3648
3075.69 3693
3076.21 3772
3076.73 3966
3077.26 3798
3077.78 3912
3078.30 4033
3078.83 4118
3079.35 3975
3079.87 4054
3080.40 4138
3080.92 4026
3081.45 4045
3081.97 3994
3082.49 3973
3083.02 3975
3083.54 3877
3084.06 3876
3084.59 3844
3085.11 3810
3085.64 3752
3086.16 3619
3086.69 3551
3087.21 3662
3087.73 3591
3088.26 3650
3088.78 3673
3089.31 3595
3089.83 3599
3090.36 3534
3090.88 3592
3091.41 3468
3091.93 3506
3092.45 3579
3092.98 3465
3093.50 3632
3094.03 3692
3094.55 3709
3095.08 3913
3095.60 3909
3096.13 3877
3096.65 4062
3097.18 4130
3097.70 4088
3098.23 4341
3098.76 4499
3099.28 4714
3099.81 5040
3100.33 5600
3100.86 6224
3101.38 6871
3101.91 7946
3102.43 8838
3102.96 9954
3103.48 10612
3104.01 10338
3104.54 10041
3105.06 9520
3105.59 8608
3106.11 7601
3106.64 6604
3107.17 5976
3107.69 5480
3108.22 4765
3108.74 4442
3109.27 4248
3109.80 4154
3110.32 4081
3110.85 4022
3111.37 3909
3111.90 3993
3112.43 3909
3112.95 3876
3113.48 3830
3114.01 3768
3114.53 3578
3115.06 3424
3115.59 3413
3116.11 3307
3116.64 3288
3117.17 3161
3117.69 3131
3118.22 3069
3118.75 3059
3119.27 3178
3119.80 3226
3120.33 3253
3120.86 3393
3121.38 3441
3121.91 3337
3122.44 3465
3122.96 3560
3123.49 3506
3124.02 3368
3124.55 3538
3125.07 3433
3125.60 3396
3126.13 3388
3126.66 3417
3127.18 3307
3127.71 3321
3128.24 3237
3128.77 3241
3129.30 3363
3129.82 3290
3130.35 3247
3130.88 3161
3131.41 3043
3131.94 3046
3132.46 2988
3132.99 3170
3133.52 3101
3134.05 3012
3134.58 2989
3135.10 3006
3135.63 3034
3136.16 3129
3136.69 3088
3137.22 3122
3137.75 3242
3138.28 3220
3138.80 3162
3139.33 3205
3139.86 3187
3140.39 3225
3140.92 3104
3141.45 3140
3141.98 3124
3142.51 3143
3143.03 3198
3143.56 3245
3144.09 3309
3144.62 3233
3145.15 3377
3145.68 3571
3146.21 3669
3146.74 3651
3147.27 3738
3147.80 3962
3148.33 4154
3148.86 4041
3149.39 3917
3149.92 3982
3150.45 4117
3150.97 4076
3151.50 3891
3152.03 3751
3152.56 3620
3153.09 3525
3153.62 3478
3154.15 3316
3154.68 3340
3155.21 3306
3155.74 3397
3156.27 3361
3156.80 3255
3157.33 3358
3157.86 3390
3158.39 3437
3158.93 3460
3159.46 3654
3159.99 3530
3160.52 3459
3161.05 3553
3161.58 3569
3162.11 3464
3162.64 3534
3163.17 3556
3163.70 3368
3164.23 3434
3164.76 3448
3165.29 3287
3165.82 3344
3166.35 3278
3166.89 3370
3167.42 3384
3167.95 3424
3168.48 3460
3169.01 3479
3169.54 3484
3170.07 3439
3170.60 3358
3171.13 3301
3171.67 3230
3172.20 3209
3172.73 3174
3173.26 3274
3173.79 3178
3174.32 3151
3174.86 3209
3175.39 3222
3175.92 3203
3176.45 3191
3176.98 3235
3177.51 3292
3178.05 3346
3178.58 3356
3179.11 3305
3179.64 3358
3180.17 3350
3180.71 3263
3181.24 3131
3181.77 3181
3182.30 3154
3182.84 3122
3183.37 3186
3183.90 3119
3184.43 3191
3184.97 3189
3185.50 3230
3186.03 3203
3186.56 3086
3187.10 3168
3187.63 3247
3188.16 3267
3188.69 3265
3189.23 3194
3189.76 3229
3190.29 3197
3190.83 3153
3191.36 3040
3191.89 2975
3192.43 3164
3192.96 3111
3193.49 3084
3194.02 3020
3194.56 3054
3195.09 3238
3195.62 3320
3196.16 3226
3196.69 3187
3197.23 3288
3197.76 3287
3198.29 3340
3198.83 3305
3199.36 3329
3199.89 3457
3200.43 3531
3200.96 3683
3201.50 3658
3202.03 3694
3202.56 3851
3203.10 3916
3203.63 3870
3204.17 3903
3204.70 3910
3205.23 3906
3205.77 3868
3206.30 3698
3206.84 3644
3207.37 3703
3207.91 3743
3208.44 3738
3208.97 3809
3209.51 3812
3210.04 4100
3210.58 4297
3211.11 4444
3211.65 4387
3212.18 4331
3212.72 4333
3213.25 4217
3213.79 4210
3214.32 3924
3214.86 3806
3215.39 3765
3215.93 3704
3216.46 3656
3217.00 3652
3217.53 3798
3218.07 3687
3218.60 3766
3219.14 3818
3219.67 3805
3220.21 3729
3220.74 3772
3221.28 3742
3221.82 3657
3222.35 3674
3222.89 3715
3223.42 3839
3223.96 3904
3224.49 3818
3225.03 3830
3225.57 3951
3226.10 3930
3226.64 3825
3227.17 3821
3227.71 3759
3228.25 3582
3228.78 3468
3229.32 3401
3229.85 3360
3230.39 3318
3230.93 3189
3231.46 3308
3232.00 3263
3232.54 3197
3233.07 3272
3233.61 3242
3234.15 3121
3234.68 3216
3235.22 3280
3235.76 3278
3236.29 3391
3236.83 3458
3237.37 3462
3237.90 3633
3238.44 3721
3238.98 3624
3239.51 3677
3240.05 3738
3240.59 3793
3241.13 3621
3241.66 3509
3242.20 3496
3242.74 3563
3243.28 3522
3243.81 3438
3244.35 3519
3244.89 3526
3245.43 3507
3245.96 3463
3246.50 3432
3247.04 3430
3247.58 3511
3248.11 3530
3248.65 3590
3249.19 3703
3249.73 3553
3250.27 3518
3250.80 3709
3251.34 3730
3251.88 3719
3252.42 3826
3252.96 3861
3253.49 4001
3254.03 4032
3254.57 4084
3255.11 4166
3255.65 4157
3256.19 4144
3256.72 4336
3257.26 4245
3257.80 4430
3258.34 4286
3258.88 4331
3259.42 4441
3259.96 4708
3260.49 4826
3261.03 5029
3261.57 5291
3262.11 5476
3262.65 5837
3263.19 6083
3263.73 6318
3264.27 6498
3264.81 6673
3265.35 7054
3265.88 7418
3266.42 7565
3266.96 7743
3267.50 8078
3268.04 8101
3268.58 7873
3269.12 7469
3269.66 6729
3270.20 6170
3270.74 5700
3271.28 5176
3271.82 4865
3272.36 4614
3272.90 4489
3273.44 4277
3273.98 4236
3274.52 4252
3275.06 4358
3275.60 4393
3276.14 4462
3276.68 4517
3277.22 4388
3277.76 4422
3278.30 4559
3278.84 4656
3279.38 4590
3279.92 4550
3280.46 4653
3281.00 4601
3281.54 4450
3282.08 4336
3282.62 4522
3283.16 4470
3283.70 4668
3284.25 4530
3284.79 4633
3285.33 4750
3285.87 4829
3286.41 4980
3286.95 5085
3287.49 4951
3288.03 4935
3288.57 4823
3289.11 4753
3289.66 4764
3290.20 4816
3290.74 4947
3291.28 5069
3291.82 5440
3292.36 5572
3292.90 5904
3293.44 6208
3293.99 6810
3294.53 7521
3295.07 7842
3295.61 8279
3296.15 8475
3296.69 8726
3297.24 8578
3297.78 8420
3298.32 7883
3298.86 7296
3299.40 6952
3299.95 6602
3300.49 6220
3301.03 5897
3301.57 5609
3302.11 5274
3302.66 5141
3303.20 5131
3303.74 5082
3304.28 5215
3304.83 5148
3305.37 5090
3305.91 5079
3306.45 5117
3307.00 4897
3307.54 5018
3308.08 5066
3308.62 4939
3309.17 4903
3309.71 5021
3310.25 5027
3310.80 5008
3311.34 4863
3311.88 5051
3312.43 5146
3312.97 5147
3313.51 5328
3314.05 5439
3314.60 5548
3315.14 5939
3315.68 6212
3316.23 6400
3316.77 6714
3317.31 6997
3317.86 7071
3318.40 7202
3318.95 7225
3319.49 7378
3320.03 7342
3320.58 7565
3321.12 7618
3321.66 7733
3322.21 7592
3322.75 7530
3323.30 7591
3323.84 7518
3324.38 7204
3324.93 7046
3325.47 6925
3326.02 6741
3326.56 6659
3327.10 6833
3327.65 6810
3328.19 6578
3328.74 6595
3329.28 6557
3329.83 6618
3330.37 7138
3330.92 7770
3331.46 8973
3332.01 10865
3332.55 13593
3333.09 17633
3333.64 22826
3334.18 28727
3334.73 33883
3335.27 38883
3335.82 42571
3336.36 44468
3336.91 45271
3337.45 45286
3338.00 43532
3338.54 41439
3339.09 38220
3339.64 33148
3340.18 27244
3340.73 22698
3341.27 18624
3341.82 15217
3342.36 12405
3342.91 10366
3343.45 8779
3344.00 7739
3344.54 7034
3345.09 6624
3345.64 6127
3346.18 5892
3346.73 5605
3347.27 5632
3347.82 5635
3348.37 5600
3348.91 5357
3349.46 5150
3350.00 4827
3350.55 4614
3351.10 4542
3351.64 4582
3352.19 4699
3352.74 4713
3353.28 4788
3353.83 4872
3354.37 4992
3354.92 5238
3355.47 5416
3356.01 5518
3356.56 5594
3357.11 5546
3357.65 5604
3358.20 5509
3358.75 5191
3359.30 5128
3359.84 5005
3360.39 4844
3360.94 4717
3361.48 4762
3362.03 4703
3362.58 4636
3363.12 4672
3363.67 4699
3364.22 4738
3364.77 4870
3365.31 4794
3365.86 4649
3366.41 4756
3366.96 4617
3367.50 4566
3368.05 4646
3368.60 4601
3369.15 4747
3369.69 4740
3370.24 4733
3370.79 5003
3371.34 5257
3371.89 5705
3372.43 6084
3372.98 6497
3373.53 7139
3374.08 7451
3374.63 7509
3375.17 7440
3375.72 7656
3376.27 7242
3376.82 6675
3377.37 6239
3377.92 5849
3378.46 5281
3379.01 4981
3379.56 4698
3380.11 4399
3380.66 4270
3381.21 3990
3381.76 4095
3382.30 4002
3382.85 3825
3383.40 3754
3383.95 3671
3384.50 3622
3385.05 3680
3385.60 3648
3386.15 3518
3386.70 3546
3387.25 3555
3387.79 3626
3388.34 3656
3388.89 3430
3389.44 3507
3389.99 3549
3390.54 3576
3391.09 3719
3391.64 3621
3392.19 3675
3392.74 3679
3393.29 3599
3393.84 3660
3394.39 3690
3394.94 3783
3395.49 3863
3396.04 3863
3396.59 4033
3397.14 4048
3397.69 4069
3398.24 4152
3398.79 4150
3399.34 3908
3399.89 3923
3400.44 3906
3400.99 3722
3401.54 3771
3402.09 3802
3402.64 3736
3403.19 3718
3403.74 3616
3404.29 3601
3404.84 3464
3405.39 3400
3405.94 3381
3406.49 3350
3407.05 3288
3407.60 3336
3408.15 3394
3408.70 3390
3409.25 3401
3409.80 3484
3410.35 3680
3410.90 3829
3411.45 3977
3412.00 4108
3412.56 4104
3413.11 4199
3413.66 4188
3414.21 4124
3414.76 4043
3415.31 3932
3415.86 3958
3416.41 3910
3416.97 3750
3417.52 3781
3418.07 3711
3418.62 3532
3419.17 3499
3419.73 3491
3420.28 3408
3420.83 3392
3421.38 3240
3421.93 3240
3422.48 3316
3423.04 3304
3423.59 3291
3424.14 3321
3424.69 3374
3425.25 3444
3425.80 3537
3426.35 3455
3426.90 3380
3427.45 3266
3428.01 3222
3428.56 3268
3429.11 3148
3429.66 3193
3430.22 3130
3430.77 3131
3431.32 3241
3431.88 3107
3432.43 3104
3432.98 3198
3433.53 3028
3434.09 3099
3434.64 3176
3435.19 3232
3435.75 3258
3436.30 3310
3436.85 3335
3437.41 3260
3437.96 3398
3438.51 3464
3439.07 3512
3439.62 3564
3440.17 3426
3440.73 3493
3441.28 3487
3441.83 3452
3442.39 3366
3442.94 3249
3443.49 3302
3444.05 3257
3444.60 3203
3445.16 3100
3445.71 3015
3446.26 3005
3446.82 3028
3447.37 3077
3447.93 2921
3448.48 2935
3449.03 2933
3449.59 3103
3450.14 2998
3450.70 2994
3451.25 2947
3451.81 2881
3452.36 2948
3452.91 2893
3453.47 2848
3454.02 2973
3454.58 2906
3455.13 2899
3455.69 2866
3456.24 2968
3456.80 2897
3457.35 2855
3457.91 2899
3458.46 2905
3459.02 2930
3459.57 2869
3460.13 2850
3460.68 2812
3461.24 2810
3461.79 2867
3462.35 2951
3462.90 2989
3463.46 2961
3464.01 3071
3464.57 3135
3465.12 3124
3465.68 3165
3466.23 3176
3466.79 3155
3467.35 3111
3467.90 3138
3468.46 3192
3469.01 3124
3469.57 3071
3470.12 3126
3470.68 3134
3471.24 3206
3471.79 3289
3472.35 3323
3472.90 3298
3473.46 3327
3474.02 3220
3474.57 3236
3475.13 3247
3475.69 3192
3476.24 3406
3476.80 3445
3477.35 3437
3477.91 3429
3478.47 3466
3479.02 3776
3479.58 3888
3480.14 3999
3480.69 3954
3481.25 4169
3481.81 4275
3482.36 4184
3482.92 4160
3483.48 3951
3484.03 3883
3484.59 3819
3485.15 3960
3485.71 3962
3486.26 3870
3486.82 3877
3487.38 4009
3487.93 3984
3488.49 4419
3489.05 4606
3489.61 4921
3490.16 5199
3490.72 5717
3491.28 6164
3491.84 6767
3492.39 7196
3492.95 7117
3493.51 7112
3494.07 7041
3494.63 6766
3495.18 6339
3495.74 6198
3496.30 5927
3496.86 5797
3497.42 6106
3497.97 6453
3498.53 6944
3499.09 7430
3499.65 7926
3500.21 8137
3500.76 8234
3501.32 8311
3501.88 8038
3502.44 7796
3503.00 7688
3503.56 7474
3504.11 7925
3504.67 8208
3505.23 8346
3505.79 8596
3506.35 8534
3506.91 8338
3507.47 7862
3508.03 7533
3508.59 7132
3509.14 6481
3509.70 5925
3510.26 5489
3510.82 5196
3511.38 4756
3511.94 4589
3512.50 4262
3513.06 4025
3513.62 3869
3514.18 3838
3514.74 3695
3515.30 3600
3515.86 3548
3516.41 3504
3516.97 3388
3517.53 3472
3518.09 3633
3518.65 3514
3519.21 3467
3519.77 3604
3520.33 3507
3520.89 3578
3521.45 3529
3522.01 3482
3522.57 3580
3523.13 3595
3523.69 3644
3524.25 3626
3524.81 3529
3525.37 3452
3525.93 3452
3526.49 3507
3527.05 3251
3527.61 3248
3528.18 3090
3528.74 3185
3529.30 3139
3529.86 3003
3530.42 3038
3530.98 3075
3531.54 3095
3532.10 3087
3532.66 3133
3533.22 3204
3533.78 3227
3534.34 3300
3534.90 3375
3535.47 3402
3536.03 3558
3536.59 3647
3537.15 3497
3537.71 3651
3538.27 3565
3538.83 3635
3539.39 3551
3539.96 3557
3540.52 3423
3541.08 3492
3541.64 3390
3542.20 3287
3542.76 3375
3543.32 3415
3543.89 3414
3544.45 3413
3545.01 3465
3545.57 3472
3546.13 3400
3546.70 3402
3547.26 3357
3547.82 3292
3548.38 3112
3548.94 3187
3549.51 3146
3550.07 3058
3550.63 3104
3551.19 3152
3551.76 3125
3552.32 3115
3552.88 3231
3553.44 3288
3554.01 3283
3554.57 3226
3555.13 3465
3555.69 3531
3556.26 3495
3556.82 3511
3557.38 3558
3557.94 3403
3558.51 3358
3559.07 3200
3559.63 3177
3560.20 3175
3560.76 3159
3561.32 3029
3561.89 3116
3562.45 3138
3563.01 3147
3563.57 3045
3564.14 2980
3564.70 3142
3565.26 3164
3565.83 2996
3566.39 3085
3566.96 3004
3567.52 3002
3568.08 2857
3568.65 2829
3569.21 2791
3569.77 2648
3570.34 2785
3570.90 2771
3571.47 2740
3572.03 2795
3572.59 2816
3573.16 2950
3573.72 3054
3574.29 3108
3574.85 3150
3575.41 3135
3575.98 3171
3576.54 3245
3577.11 3338
3577.67 3384
3578.24 3406
3578.80 3314
3579.36 3371
3579.93 3356
3580.49 3296
3581.06 3331
3581.62 3235
3582.19 3361
3582.75 3340
3583.32 3281
3583.88 3192
3584.45 3202
3585.01 3098
3585.58 3178
3586.14 3090
3586.71 2980
3587.27 2996
3587.84 2968
3588.40 2912
3588.97 2920
3589.53 2830
3590.10 2835
3590.66 3036
3591.23 3040
3591.80 2895
3592.36 2986
3592.93 3101
3593.49 3139
3594.06 3161
3594.62 2968
3595.19 3030
3595.76 3024
3596.32 3073
3596.89 3165
3597.45 3103
3598.02 3116
3598.59 3066
3599.15 3084
3599.72 3078
3600.28 3135
3600.85 3082
3601.42 2965
3601.98 2919
3602.55 2975
3603.12 2888
3603.68 2871
3604.25 2937
3604.81 2878
3605.38 2748
3605.95 2733
3606.51 2756
3607.08 2705
3607.65 2591
3608.21 2694
3608.78 2634
3609.35 2533
3609.92 2647
3610.48 2636
3611.05 2630
3611.62 2717
3612.18 2691
3612.75 2679
3613.32 2703
3613.89 2897
3614.45 3060
3615.02 3343
3615.59 3876
3616.15 4433
3616.72 4949
3617.29 5875
3617.86 6472
3618.42 6782
3618.99 7005
3619.56 7133
3620.13 6949
3620.70 6596
3621.26 6060
3621.83 5608
3622.40 5186
3622.97 4568
3623.54 4032
3624.10 3853
3624.67 3520
3625.24 3143
3625.81 2987
3626.38 3159
3626.94 2999
3627.51 2897
3628.08 2862
3628.65 2929
3629.22 2796
3629.79 2794
3630.35 2885
3630.92 2920
3631.49 2847
3632.06 2823
3632.63 2757
3633.20 2794
3633.77 2798
3634.34 2751
3634.90 2719
3635.47 2724
3636.04 2646
3636.61 2633
3637.18 2694
3637.75 2766
3638.32 2702
3638.89 2732
3639.46 2847
3640.03 2941
3640.60 2981
3641.17 3030
3641.73 3096
3642.30 3318
3642.87 3322
3643.44 3392
3644.01 3509
3644.58 3368
3645.15 3401
3645.72 3359
3646.29 3318
3646.86 3346
3647.43 3303
3648.00 3213
3648.57 3332
3649.14 3229
3649.71 3285
3650.28 3285
3650.85 3256
3651.42 3143
3651.99 3210
3652.56 3370
3653.13 3286
3653.70 3301
3654.27 3350
3654.84 3448
3655.41 3497
3655.98 3430
3656.56 3544
3657.13 3600
3657.70 3437
3658.27 3444
3658.84 3573
3659.41 3598
3659.98 3589
3660.55 3424
3661.12 3503
3661.69 3323
3662.26 3275
3662.83 3321
3663.41 3148
3663.98 3212
3664.55 3071
3665.12 3124
3665.69 3191
3666.26 3322
3666.83 3296
3667.41 3353
3667.98 3342
3668.55 3226
3669.12 3157
3669.69 3191
3670.26 3107
3670.83 3185
3671.41 3081
3671.98 2949
3672.55 2997
3673.12 3024
3673.69 3088
3674.27 3161
3674.84 3288
3675.41 3370
3675.98 3436
3676.55 3454
3677.13 3456
3677.70 3428
3678.27 3315
3678.84 3262
3679.42 3261
3679.99 3050
3680.56 3025
3681.13 3059
3681.71 3076
3682.28 3003
3682.85 2954
3683.42 2989
3684.00 3090
3684.57 2987
3685.14 3059
3685.71 3060
3686.29 3078
3686.86 3275
3687.43 3442
3688.01 3519
3688.58 3655
3689.15 3945
3689.73 3985
3690.30 4076
3690.87 4043
3691.45 4078
3692.02 4047
3692.59 3993
3693.17 3921
3693.74 3514
3694.31 3386
3694.89 3196
3695.46 3173
3696.03 3069
3696.61 2870
3697.18 2915
3697.75 2942
3698.33 2922
3698.90 2958
3699.48 2793
3700.05 2861
3700.62 2795
3701.20 2909
3701.77 2964
3702.35 2989
3702.92 2852
3703.50 2958
3704.07 2823
3704.64 2868
3705.22 2935
3705.79 2947
3706.37 3003
3706.94 2885
3707.52 2948
3708.09 2952
3708.67 2898
3709.24 2804
3709.81 2778
3710.39 2851
3710.96 2882
3711.54 2894
3712.11 2877
3712.69 2833
3713.26 2795
3713.84 2741
3714.41 2784
3714.99 2804
3715.56 2855
3716.14 2907
3716.71 2805
3717.29 2851
3717.87 2801
3718.44 2851
3719.02 2846
3719.59 2792
3720.17 2781
3720.74 2778
3721.32 2823
3721.89 2645
3722.47 2652
3723.05 2741
3723.62 2646
3724.20 2585
3724.77 2650
3725.35 2554
3725.93 2509
3726.50 2652
3727.08 2695
3727.65 2693
3728.23 2766
3728.81 2802
3729.38 2921
3729.96 3121
3730.53 3333
3731.11 3535
3731.69 3705
3732.26 3891
3732.84 3960
3733.42 4085
3733.99 4201
3734.57 4145
3735.15 4170
3735.72 4170
3736.30 3871
3736.88 3594
3737.45 3611
3738.03 3566
3738.61 3300
3739.18 3105
3739.76 3029
3740.34 3057
3740.92 2968
3741.49 2868
3742.07 2816
3742.65 2865
3743.23 2954
3743.80 2826
3744.38 2721
3744.96 2700
3745.53 2753
3746.11 2740
3746.69 2680
3747.27 2738
3747.85 2710
3748.42 2847
3749.00 2796
3749.58 2752
3750.16 2691
3750.73 2728
3751.31 2664
3751.89 2678
3752.47 2671
3753.05 2645
3753.62 2551
3754.20 2659
3754.78 2674
3755.36 2623
3755.94 2533
3756.52 2631
3757.09 2835
3757.67 2946
3758.25 2998
3758.83 3098
3759.41 3166
3759.99 3221
3760.57 3262
3761.14 3335
3761.72 3184
3762.30 3218
3762.88 3198
3763.46 2964
3764.04 3072
3764.62 2846
3765.20 2758
3765.77 2761
3766.35 2699
3766.93 2645
3767.51 2676
3768.09 2679
3768.67 2733
3769.25 2601
3769.83 2647
3770.41 2665
3770.99 2695
3771.57 2804
3772.15 2700
3772.73 2689
3773.31 2675
3773.89 2672
3774.47 2652
3775.05 2516
3775.63 2614
3776.21 2621
3776.79 2581
3777.37 2613
3777.95 2585
3778.53 2582
3779.11 2617
3779.69 2556
3780.27 2656
3780.85 2639
3781.43 2627
3782.01 2591
3782.59 2645
3783.17 2549
3783.75 2531
3784.33 2603
3784.91 2599
3785.49 2683
3786.07 2673
3786.65 2623
3787.23 2788
3787.81 2640
3788.39 2719
3788.97 2637
3789.55 2562
3790.14 2543
3790.72 2620
3791.30 2609
3791.88 2558
3792.46 2571
3793.04 2546
3793.62 2590
3794.20 2635
3794.78 2568
3795.37 2725
3795.95 2767
3796.53 2736
3797.11 2685
3797.69 2666
3798.27 2723
3798.85 2817
3799.44 2926
3800.02 3013
3800.60 3045
3801.18 3033
3801.76 3175
3802.34 3198
3802.93 3334
3803.51 3291
3804.09 3269
3804.67 3238
3805.25 3117
3805.84 3100
3806.42 3013
3807.00 3085
3807.58 3147
3808.17 3157
3808.75 3184
3809.33 3169
3809.91 3140
3810.50 3088
3811.08 3015
3811.66 3121
3812.24 3176
3812.83 3006
3813.41 3091
3813.99 3190
3814.57 3209
3815.16 3428
3815.74 3453
3816.32 3529
3816.91 3475
3817.49 3291
3818.07 3387
3818.65 3321
3819.24 3160
3819.82 2926
3820.40 2841
3820.99 2869
3821.57 2868
3822.15 2658
3822.74 2621
3823.32 2620
3823.90 2674
3824.49 2682
3825.07 2642
3825.66 2570
3826.24 2549
3826.82 2600
3827.41 2595
3827.99 2602
3828.57 2703
3829.16 2682
3829.74 2690
3830.33 2684
3830.91 2688
3831.49 2850
3832.08 2892
3832.66 2800
3833.25 2762
3833.83 2846
3834.42 2795
3835.00 2820
3835.58 2818
3836.17 2858
3836.75 2788
3837.34 2741
3837.92 2777
3838.51 2922
3839.09 2756
3839.68 2840
3840.26 2846
3840.85 2758
3841.43 2716
3842.02 2776
3842.60 2753
3843.19 2745
3843.77 2682
3844.36 2684
3844.94 2647
3845.53 2656
3846.11 2701
3846.70 2653
3847.28 2702
3847.87 2696
3848.45 2597
3849.04 2643
3849.62 2654
3850.21 2684
3850.79 2705
3851.38 2791
3851.97 2838
3852.55 2871
3853.14 2853
3853.72 2887
3854.31 2967
3854.89 3094
3855.48 3023
3856.07 3007
3856.65 3101
3857.24 3297
3857.82 3544
3858.41 3865
3859.00 4363
3859.58 4929
3860.17 5681
3860.76 6407
3861.34 6880
3861.93 7487
3862.51 7892
3863.10 8006
3863.69 7699
3864.27 7279
3864.86 6749
3865.45 6132
3866.03 5823
3866.62 5401
3867.21 5119
3867.79 4691
3868.38 4426
3868.97 4354
3869.55 4048
3870.14 3914
3870.73 3636
3871.32 3537
3871.90 3556
3872.49 3535
3873.08 3709
3873.67 3859
3874.25 3884
3874.84 3887
3875.43 3995
3876.01 3923
3876.60 3745
3877.19 3645
3877.78 3513
3878.36 3482
3878.95 3419
3879.54 3304
3880.13 3201
3880.72 3067
3881.30 2971
3881.89 2920
3882.48 2871
3883.07 2762
3883.66 2756
3884.24 2780
3884.83 2727
3885.42 2873
3886.01 2856
3886.60 2897
3887.18 2950
3887.77 3037
3888.36 3019
3888.95 3100
3889.54 3192
3890.13 3235
3890.72 3445
3891.30 3469
3891.89 3411
3892.48 3501
3893.07 3573
3893.66 3747
3894.25 3727
3894.84 3845
3895.43 3822
3896.02 3872
3896.60 3963
3897.19 4026
3897.78 3982
3898.37 4017
3898.96 3888
3899.55 3917
3900.14 3788
3900.73 3665
3901.32 3660
3901.91 3712
3902.50 3529
3903.09 3430
3903.68 3226
3904.27 3203
3904.86 3205
3905.44 3072
3906.03 2861
3906.62 2875
3907.21 2835
3907.80 2838
3908.39 2877
3908.98 2792
3909.57 2667
3910.16 2727
3910.75 2682
3911.34 2611
3911.93 2622
3912.52 2514
3913.11 2614
3913.71 2517
3914.30 2483
3914.89 2555
3915.48 2495
3916.07 2555
3916.66 2520
3917.25 2503
3917.84 2564
3918.43 2537
3919.02 2489
3919.61 2496
3920.20 2436
3920.79 2528
3921.38 2472
3921.97 2497
3922.57 2542
3923.16 2491
3923.75 2503
3924.34 2493
3924.93 2589
3925.52 2523
3926.11 2566
3926.70 2567
3927.29 2491
3927.89 2527
3928.48 2507
3929.07 2470
3929.66 2481
3930.25 2397
3930.84 2478
3931.44 2606
3932.03 2618
3932.62 2547
3933.21 2478
3933.80 2461
3934.39 2507
3934.99 2576
3935.58 2630
3936.17 2569
3936.76 2621
3937.35 2525
3937.95 2493
3938.54 2545
3939.13 2663
3939.72 2511
3940.32 2628
3940.91 2672
3941.50 2651
3942.09 2638
3942.69 2704
3943.28 2808
3943.87 2800
3944.46 2662
3945.06 2628
3945.65 2649
3946.24 2588
3946.83 2589
3947.43 2422
3948.02 2406
3948.61 2457
3949.21 2470
3949.80 2448
3950.39 2453
3950.98 2448
3951.58 2475
3952.17 2485
3952.76 2486
3953.36 2513
3953.95 2470
3954.54 2586
3955.14 2577
3955.73 2545
3956.32 2713
3956.92 2678
3957.51 2697
3958.11 2656
3958.70 2692
3959.29 2726
3959.89 2661
3960.48 2681
3961.07 2595
3961.67 2586
3962.26 2587
3962.86 2547
3963.45 2649
3964.04 2706
3964.64 2773
3965.23 2995
3965.83 3047
3966.42 3207
3967.02 3338
3967.61 3391
3968.20 3413
3968.80 3329
3969.39 3151
3969.99 3136
3970.58 2948
3971.18 2989
3971.77 2962
3972.37 2839
3972.96 2757
3973.56 2655
3974.15 2575
3974.75 2484
3975.34 2570
3975.94 2624
3976.53 2633
3977.13 2783
3977.72 2872
3978.32 2806
3978.91 2709
3979.51 2713
3980.10 2707
3980.70 2647
3981.29 2660
3981.89 2564
3982.48 2577
3983.08 2615
3983.68 2560
3984.27 2665
3984.87 2590
3985.46 2503
3986.06 2522
3986.65 2599
3987.25 2615
3987.85 2651
3988.44 2583
3989.04 2653
3989.63 2643
3990.23 2649
3990.83 2613
3991.42 2669
3992.02 2604
3992.61 2609
3993.21 2678
3993.81 2592
3994.40 2811
3995.00 2821
3995.60 2951
3996.19 2844
3996.79 2884
3997.39 2931
3997.98 2959
3998.58 2988
3999.18 3144
3999.77 3291
4000.37 3307
4000.97 3232
4001.56 3332
4002.16 3328
4002.76 3334
4003.35 3297
4003.95 3217
4004.55 3281
4005.15 3346
4005.74 3372
4006.34 3308
4006.94 3240
4007.53 3127
4008.13 3085
4008.73 3102
4009.33 3042
4009.92 3034
4010.52 2911
4011.12 2922
4011.72 3014
4012.32 3018
4012.91 2954
4013.51 2969
4014.11 2966
4014.71 3101
4015.30 3244
4015.90 3482
4016.50 3694
4017.10 3710
4017.70 3788
4018.29 3798
4018.89 3759
4019.49 3545
4020.09 3542
4020.69 3283
4021.29 3079
4021.88 3046
4022.48 2931
4023.08 2866
4023.68 2810
4024.28 2724
4024.88 2730
4025.48 2716
4026.07 2702
4026.67 2732
4027.27 2755
4027.87 2893
4028.47 2931
4029.07 3013
4029.67 3093
4030.27 3001
4030.87 2916
4031.47 3033
4032.06 2961
4032.66 2880
4033.26 2900
4033.86 2920
4034.46 2895
4035.06 2815
4035.66 2672
4036.26 2729
4036.86 2677
4037.46 2577
4038.06 2539
4038.66 2674
4039.26 2676
4039.86 2650
4040.46 2595
4041.06 2599
4041.66 2577
4042.26 2621
4042.86 2637
4043.46 2731
4044.06 2626
4044.66 2635
4045.26 2616
4045.86 2584
4046.46 2624
4047.06 2663
4047.66 2596
4048.26 2635
4048.86 2802
4049.46 2767
4050.06 2743
4050.66 2829
4051.26 2906
4051.86 2956
4052.46 2975
4053.06 2960
4053.66 2939
4054.27 2964
4054.87 2776
4055.47 2809
4056.07 2786
4056.67 2654
4057.27 2672
4057.87 2635
4058.47 2515
4059.07 2439
4059.67 2472
4060.28 2503
4060.88 2388
4061.48 2442
4062.08 2465
4062.68 2436
4063.28 2412
4063.88 2276
4064.49 2254
4065.09 2315
4065.69 2356
4066.29 2382
4066.89 2356
4067.49 2256
4068.10 2133
4068.70 2294
4069.30 2361
4069.90 2333
4070.50 2337
4071.11 2513
4071.71 2492
4072.31 2515
4072.91 2505
4073.52 2470
4074.12 2516
4074.72 2529
4075.32 2669
4075.92 2622
4076.53 2574
4077.13 2556
4077.73 2489
4078.34 2507
4078.94 2501
4079.54 2448
4080.14 2514
4080.75 2671
4081.35 2584
4081.95 2698
4082.55 2718
4083.16 2711
4083.76 2765
4084.36 2743
4084.97 2692
4085.57 2787
4086.17 2727
4086.78 2775
4087.38 2756
4087.98 2735
4088.59 2668
4089.19 2783
4089.79 2731
4090.40 2736
4091.00 2844
4091.60 2920
4092.21 3062
4092.81 3281
4093.41 3747
4094.02 4037
4094.62 4410
4095.23 4411
4095.83 4545
4096.43 4589
4097.04 4481
4097.64 4392
4098.25 4080
4098.85 3807
4099.45 3471
4100.06 3251
4100.66 2935
4101.27 2759
4101.87 2747
4102.48 2525
4103.08 2393
4103.68 2478
4104.29 2391
4104.89 2347
4105.50 2300
4106.10 2368
4106.71 2363
4107.31 2358
4107.92 2349
4108.52 2271
4109.13 2268
4109.73 2252
4110.34 2297
4110.94 2235
4111.55 2348
4112.15 2262
4112.76 2271
4113.36 2203
4113.97 2297
4114.57 2383
4115.18 2431
4115.78 2374
4116.39 2379
4116.99 2370
4117.60 2416
4118.21 2346
4118.81 2428
4119.42 2437
4120.02 2428
4120.63 2453
4121.23 2498
4121.84 2493
4122.45 2482
4123.05 2528
4123.66 2556
4124.26 2526
4124.87 2576
4125.48 2615
4126.08 2506
4126.69 2480
4127.29 2466
4127.90 2463
4128.51 2488
4129.11 2507
4129.72 2399
4130.33 2371
4130.93 2447
4131.54 2485
4132.15 2545
4132.75 2531
4133.36 2598
4133.97 2646
4134.57 2560
4135.18 2544
4135.79 2573
4136.39 2667
4137.00 2591
4137.61 2580
4138.21 2469
4138.82 2493
4139.43 2699
4140.04 2612
4140.64 2601
4141.25 2596
4141.86 2615
4142.46 2647
4143.07 2672
4143.68 2599
4144.29 2610
4144.89 2561
4145.50 2552
4146.11 2552
4146.72 2607
4147.32 2454
4147.93 2330
4148.54 2308
4149.15 2379
4149.76 2365
4150.36 2297
4150.97 2240
4151.58 2230
4152.19 2193
4152.80 2220
4153.40 2275
4154.01 2203
4154.62 2259
4155.23 2237
4155.84 2208
4156.45 2230
4157.05 2204
4157.66 2314
4158.27 2262
4158.88 2170
4159.49 2171
4160.10 2208
4160.71 2242
4161.31 2226
4161.92 2161
4162.53 2289
4163.14 2332
4163.75 2359
4164.36 2370
4164.97 2417
4165.58 2407
4166.19 2484
4166.79 2467
4167.40 2558
4168.01 2651
4168.62 2639
4169.23 2558
4169.84 2607
4170.45 2617
4171.06 2601
4171.67 2578
4172.28 2637
4172.89 2617
4173.50 2674
4174.11 2596
4174.72 2625
4175.33 2604
4175.94 2628
4176.55 2685
4177.16 2668
4177.77 2653
4178.38 2562
4178.99 2641
4179.60 2563
4180.21 2475
4180.82 2410
4181.43 2402
4182.04 2356
4182.65 2363
4183.26 2282
4183.87 2309
4184.48 2310
4185.09 2365
4185.70 2336
4186.31 2255
4186.92 2294
4187.53 2263
4188.14 2308
4188.75 2318
4189.36 2323
4189.97 2288
4190.58 2282
4191.20 2396
4191.81 2390
4192.42 2419
4193.03 2646
4193.64 2734
4194.25 2754
4194.86 2966
4195.47 3072
4196.08 3037
4196.70 3004
4197.31 3022
4197.92 2958
4198.53 2941
4199.14 2881
4199.75 2835
4200.36 2869
4200.98 2855
4201.59 2813
4202.20 2711
4202.81 2641
4203.42 2654
4204.03 2688
4204.65 2600
4205.26 2605
4205.87 2632
4206.48 2690
4207.09 2544
4207.71 2544
4208.32 2550
4208.93 2447
4209.54 2538
4210.16 2427
4210.77 2482
4211.38 2461
4211.99 2461
4212.60 2500
4213.22 2567
4213.83 2656
4214.44 2563
4215.05 2620
4215.67 2627
4216.28 2700
4216.89 2861
4217.51 2987
4218.12 3042
4218.73 3141
4219.34 3418
4219.96 3598
4220.57 3936
4221.18 4221
4221.80 4347
4222.41 4627
4223.02 4863
4223.64 5111
4224.25 5256
4224.86 5293
4225.48 5294
4226.09 5566
4226.70 5916
4227.32 6269
4227.93 6377
4228.54 6504
4229.16 6549
4229.77 6563
4230.39 6415
4231.00 5666
4231.61 5144
4232.23 4707
4232.84 4339
4233.45 3949
4234.07 3822
4234.68 3558
4235.30 3456
4235.91 3417
4236.53 3194
4237.14 3124
4237.75 3050
4238.37 3097
4238.98 3051
4239.60 2956
4240.21 2879
4240.83 2923
4241.44 2792
4242.05 2928
4242.67 2770
4243.28 2627
4243.90 2528
4244.51 2590
4245.13 2754
4245.74 2717
4246.36 2715
4246.97 2772
4247.59 2787
4248.20 2803
4248.82 2817
4249.43 2818
4250.05 2793
4250.66 2735
4251.28 2678
4251.89 2604
4252.51 2507
4253.13 2583
4253.74 2518
4254.36 2630
4254.97 2572
4255.59 2626
4256.20 2761
4256.82 2731
4257.43 2614
4258.05 2732
4258.67 2829
4259.28 2778
4259.90 2754
4260.51 2745
4261.13 2768
4261.75 2794
4262.36 2750
4262.98 2692
4263.59 2718
4264.21 2739
4264.83 2801
4265.44 2796
4266.06 2789
4266.67 2828
4267.29 2802
4267.91 2856
4268.52 2862
4269.14 2832
4269.76 2919
4270.37 2824
4270.99 2796
4271.61 2844
4272.22 2728
4272.84 2689
4273.46 2676
4274.07 2618
4274.69 2504
4275.31 2583
4275.93 2632
4276.54 2566
4277.16 2692
4277.78 2798
4278.39 2718
4279.01 2644
4279.63 2626
4280.25 2583
4280.86 2465
4281.48 2424
4282.10 2381
4282.72 2374
4283.33 2365
4283.95 2351
4284.57 2458
4285.19 2431
4285.80 2484
4286.42 2565
4287.04 2548
4287.66 2493
4288.28 2515
4288.89 2498
4289.51 2558
4290.13 2544
4290.75 2620
4291.37 2615
4291.98 2563
4292.60 2588
4293.22 2592
4293.84 2457
4294.46 2405
4295.08 2480
4295.69 2432
4296.31 2436
4296.93 2461
4297.55 2466
4298.17 2464
4298.79 2400
4299.41 2564
4300.03 2445
4300.64 2390
4301.26 2357
4301.88 2401
4302.50 2428
4303.12 2424
4303.74 2280
4304.36 2301
4304.98 2406
4305.60 2382
4306.22 2293
4306.83 2392
4307.45 2491
4308.07 2601
4308.69 2720
4309.31 2698
4309.93 2897
4310.55 3030
4311.17 2928
4311.79 2954
4312.41 3004
4313.03 2999
4313.65 2947
4314.27 2870
4314.89 2782
4315.51 2655
4316.13 2640
4316.75 2567
4317.37 2557
4317.99 2598
4318.61 2420
4319.23 2391
4319.85 2438
4320.47 2367
4321.09 2426
4321.71 2457
4322.33 2476
4322.95 2461
4323.57 2443
4324.19 2456
4324.81 2523
4325.43 2665
4326.05 2515
4326.67 2558
4327.30 2593
4327.92 2437
4328.54 2425
4329.16 2451
4329.78 2457
4330.40 2448
4331.02 2458
4331.64 2424
4332.26 2387
4332.88 2477
4333.51 2493
4334.13 2508
4334.75 2665
4335.37 2776
4335.99 2940
4336.61 3081
4337.23 3181
4337.86 3330
4338.48 3532
4339.10 3633
4339.72 3619
4340.34 3653
4340.96 3553
4341.59 3232
4342.21 3359
4342.83 3251
4343.45 3280
4344.07 3361
4344.69 3642
4345.32 3984
4345.94 4423
4346.56 4894
4347.18 5160
4347.81 5391
4348.43 5414
4349.05 5100
4349.67 4849
4350.29 4523
4350.92 4191
4351.54 3770
4352.16 3307
4352.78 3073
4353.41 2975
4354.03 2812
4354.65 2868
4355.28 2831
4355.90 2746
4356.52 2719
4357.14 2639
4357.77 2785
4358.39 2688
4359.01 2674
4359.64 2679
4360.26 2762
4360.88 2805
4361.50 2736
4362.13 2627
4362.75 2584
4363.37 2736
4364.00 2759
4364.62 2730
4365.25 2561
4365.87 2597
4366.49 2658
4367.12 2693
4367.74 2638
4368.36 2578
4368.99 2491
4369.61 2475
4370.23 2475
4370.86 2511
4371.48 2468
4372.11 2319
4372.73 2327
4373.35 2391
4373.98 2409
4374.60 2364
4375.23 2346
4375.85 2435
4376.47 2489
4377.10 2495
4377.72 2481
4378.35 2442
4378.97 2492
4379.60 2584
4380.22 2681
4380.85 2670
4381.47 2687
4382.10 2844
4382.72 2660
4383.34 2718
4383.97 2876
4384.59 2965
4385.22 3009
4385.84 2990
4386.47 3107
4387.09 3082
4387.72 3075
4388.34 3318
4388.97 3444
4389.59 3623
4390.22 4204
4390.85 4508
4391.47 4732
4392.10 5257
4392.72 5312
4393.35 5052
4393.97 4787
4394.60 4590
4395.22 4239
4395.85 3732
4396.47 3515
4397.10 3241
4397.73 3057
4398.35 2961
4398.98 3016
4399.60 2896
4400.23 2914
4400.86 3035
4401.48 2992
4402.11 2884
4402.73 2900
4403.36 2888
4403.99 2805
4404.61 2837
4405.24 2797
4405.87 2734
4406.49 2852
4407.12 2746
4407.74 2769
4408.37 2653
4409.00 2625
4409.62 2647
4410.25 2677
4410.88 2671
4411.50 2695
4412.13 2698
4412.76 2756
4413.38 2614
4414.01 2576
4414.64 2596
4415.27 2541
4415.89 2403
4416.52 2485
4417.15 2450
4417.77 2357
4418.40 2333
4419.03 2314
4419.66 2299
4420.28 2291
4420.91 2278
4421.54 2277
4422.17 2304
4422.79 2284
4423.42 2250
4424.05 2249
4424.68 2277
4425.30 2253
4425.93 2257
4426.56 2082
4427.19 2194
4427.82 2152
4428.44 2156
4429.07 2222
4429.70 2144
4430.33 2132
4430.96 2124
4431.58 2085
4432.21 2121
4432.84 2214
4433.47 2173
4434.10 2207
4434.73 2154
4435.35 2211
4435.98 2262
4436.61 2234
4437.24 2175
4437.87 2216
4438.50 2293
4439.13 2300
4439.75 2300
4440.38 2229
4441.01 2208
4441.64 2162
4442.27 2207
4442.90 2232
4443.53 2149
4444.16 2122
4444.79 2074
4445.42 2061
4446.04 2074
4446.67 2189
4447.30 2219
4447.93 2199
4448.56 2207
4449.19 2072
4449.82 2074
4450.45 2139
4451.08 2152
4451.71 2092
4452.34 2097
4452.97 2031
4453.60 2085
4454.23 2159
4454.86 2100
4455.49 2067
4456.12 2111
4456.75 2190
4457.38 2231
4458.01 2278
4458.64 2109
4459.27 2144
4459.90 2095
4460.53 2075
4461.16 2022
4461.79 2031
4462.42 2079
4463.05 1970
4463.68 1975
4464.31 1980
4464.94 1947
4465.57 1945
4466.20 1908
4466.83 1995
4467.46 1977
4468.09 2006
4468.73 1974
4469.36 1974
4469.99 1913
4470.62 1981
4471.25 1953
4471.88 1945
4472.51 2010
4473.14 2016
4473.77 1985
4474.40 1991
4475.04 2000
4475.67 2046
4476.30 2027
4476.93 1993
4477.56 1909
4478.19 2002
4478.82 1997
4479.46 2048
4480.09 2080
4480.72 2011
4481.35 2076
4481.98 2123
4482.61 2107
4483.25 2132
4483.88 2085
4484.51 2181
4485.14 2178
4485.77 2129
4486.41 2165
4487.04 2101
4487.67 2063
4488.30 2188
4488.93 2198
4489.57 2261
4490.20 2268
4490.83 2224
4491.46 2162
4492.10 2197
4492.73 2157
4493.36 2237
4493.99 2179
4494.63 2211
4495.26 2189
4495.89 2225
4496.52 2197
4497.16 2172
4497.79 2237
4498.42 2167
4499.06 2094
4499.69 2213
4500.32 2281
4500.96 2398
4501.59 2604
4502.22 2655
4502.86 2746
4503.49 2836
4504.12 2953
4504.75 2955
4505.39 2718
4506.02 2625
4506.66 2597
4507.29 2512
4507.92 2503
4508.56 2387
4509.19 2346
4509.82 2315
4510.46 2317
4511.09 2214
4511.72 2262
4512.36 2242
4512.99 2153
4513.63 2193
4514.26 2366
4514.89 2342
4515.53 2288
4516.16 2382
4516.80 2313
4517.43 2283
4518.07 2337
4518.70 2307
4519.33 2302
4519.97 2302
4520.60 2235
4521.24 2226
4521.87 2317
4522.51 2277
4523.14 2272
4523.78 2352
4524.41 2341
4525.05 2427
4525.68 2469
4526.32 2508
4526.95 2596
4527.59 2906
4528.22 3272
4528.86 3679
4529.49 4225
4530.13 4933
4530.76 5622
4531.40 6571
4532.03 7055
4532.67 7589
4533.30 7628
4533.94 7588
4534.57 7111
4535.21 6357
4535.84 5574
4536.48 4934
4537.11 4295
4537.75 3707
4538.39 3372
4539.02 3083
4539.66 2811
4540.29 2620
4540.93 2547
4541.57 2357
4542.20 2308
4542.84 2277
4543.47 2231
4544.11 2244
4544.75 2248
4545.38 2204
4546.02 2186
4546.65 2118
4547.29 2100
4547.93 2059
4548.56 1959
4549.20 1985
4549.84 1948
4550.47 1985
4551.11 2060
4551.75 2145
4552.38 2148
4553.02 2304
4553.66 2284
4554.29 2262
4554.93 2273
4555.57 2260
4556.20 2169
4556.84 2299
4557.48 2391
4558.11 2339
4558.75 2249
4559.39 2290
4560.03 2211
4560.66 2200
4561.30 2260
4561.94 2275
4562.58 2292
4563.21 2231
4563.85 2260
4564.49 2375
4565.13 2340
4565.76 2290
4566.40 2367
4567.04 2498
4567.68 2558
4568.31 2717
4568.95 2835
4569.59 2915
4570.23 2840
4570.87 2979
4571.50 2861
4572.14 2860
4572.78 2793
4573.42 2761
4574.06 2681
4574.69 2606
4575.33 2585
4575.97 2383
4576.61 2238
4577.25 2292
4577.89 2309
4578.53 2129
4579.16 2087
4579.80 2127
4580.44 2189
4581.08 2166
4581.72 2160
4582.36 2187
4583.00 2167
4583.63 2101
4584.27 2158
4584.91 2164
4585.55 2153
4586.19 2209
4586.83 2157
4587.47 2114
4588.11 2118
4588.75 2174
4589.39 2148
4590.03 2150
4590.67 2134
4591.30 2240
4591.94 2282
4592.58 2199
4593.22 2168
4593.86 2113
4594.50 2076
4595.14 2065
4595.78 2044
4596.42 2024
4597.06 2029
4597.70 1984
4598.34 2006
4598.98 2077
4599.62 2068
4600.26 2126
4600.90 2158
4601.54 2093
4602.18 2072
4602.82 2082
4603.46 2197
4604.10 2182
4604.74 2300
4605.38 2328
4606.02 2253
4606.66 2329
4607.30 2306
4607.94 2289
4608.59 2293
4609.23 2261
4609.87 2312
4610.51 2341
4611.15 2248
4611.79 2240
4612.43 2186
4613.07 2157
4613.71 2140
4614.35 2151
4614.99 2219
4615.64 2146
4616.28 2117
4616.92 2061
4617.56 2051
4618.20 2044
4618.84 2008
4619.48 2043
4620.12 2013
4620.77 1966
4621.41 1943
4622.05 1991
4622.69 2034
4623.33 1962
4623.97 1975
4624.62 1931
4625.26 1906
4625.90 1965
4626.54 1946
4627.18 1959
4627.82 1901
4628.47 1953
4629.11 1980
4629.75 1990
4630.39 1991
4631.03 1983
4631.68 2002
4632.32 1982
4632.96 2035
4633.60 1973
4634.25 2055
4634.89 2093
4635.53 2224
4636.17 2226
4636.82 2185
4637.46 2246
4638.10 2432
4638.74 2554
4639.39 2457
4640.03 2602
4640.67 2474
4641.32 2455
4641.96 2450
4642.60 2400
4643.24 2339
4643.89 2255
4644.53 2154
4645.17 2135
4645.82 2093
4646.46 2019
4647.10 2073
4647.75 1923
4648.39 1986
4649.03 1907
4649.68 1872
4650.32 1973
4650.96 2057
4651.61 2063
4652.25 2129
4652.89 2153
4653.54 2138
4654.18 2107
4654.83 2207
4655.47 2126
4656.11 2072
4656.76 1977
4657.40 1987
4658.05 1955
4658.69 1869
4659.33 1788
4659.98 1848
4660.62 1776
4661.27 1817
4661.91 1807
4662.56 1839
4663.20 1888
4663.84 1867
4664.49 1832
4665.13 1919
4665.78 1895
4666.42 1902
4667.07 1914
4667.71 1832
4668.36 1856
4669.00 1927
4669.65 1918
4670.29 1786
4670.94 1833
4671.58 1853
4672.23 1957
4672.87 1894
4673.52 1860
4674.16 1887
4674.81 1926
4675.45 1877
4676.10 1907
4676.74 1997
4677.39 1909
4678.03 1993
4678.68 1949
4679.32 1953
4679.97 1894
4680.62 1940
4681.26 1951
4681.91 1932
4682.55 1985
4683.20 1921
4683.84 1954
4684.49 1949
4685.14 1886
4685.78 1902
4686.43 1908
4687.07 1849
4687.72 1882
4688.37 1906
4689.01 1807
4689.66 1875
4690.30 1875
4690.95 1873
4691.60 1834
4692.24 1790
4692.89 1913
4693.54 1822
4694.18 1825
4694.83 1856
4695.48 1940
4696.12 2003
4696.77 2059
4697.42 2012
4698.06 2020
4698.71 2175
4699.36 2171
4700.00 2200
4700.65 2285
4701.30 2150
4701.94 2260
4702.59 2072
4703.24 2040
4703.89 2036
4704.53 1982
4705.18 1890
4705.83 1930
4706.48 1949
4707.12 1908
4707.77 1930
4708.42 1917
4709.07 1929
4709.71 1906
4710.36 1854
4711.01 1864
4711.66 1975
4712.30 1967
4712.95 1949
4713.60 1995
4714.25 2035
4714.90 1973
4715.54 1985
4716.19 1935
4716.84 2009
4717.49 1953
4718.14 1937
4718.78 2003
4719.43 2031
4720.08 2066
4720.73 2168
4721.38 2271
4722.03 2248
4722.67 2283
4723.32 2244
4723.97 2352
4724.62 2339
4725.27 2436
4725.92 2416
4726.57 2434
4727.22 2464
4727.86 2542
4728.51 2521
4729.16 2440
4729.81 2399
4730.46 2282
4731.11 2236
4731.76 2146
4732.41 2141
4733.06 2125
4733.71 2029
4734.36 1952
4735.00 2042
4735.65 2048
4736.30 2060
4736.95 2047
4737.60 2019
4738.25 2046
4738.90 2104
4739.55 2094
4740.20 2229
4740.85 2245
4741.50 2266
4742.15 2148
4742.80 2165
4743.45 2245
4744.10 2157
4744.75 2164
4745.40 2056
4746.05 2081
4746.70 2047
4747.35 1928
4748.00 1975
4748.65 2038
4749.30 2049
4749.95 2125
4750.60 2197
4751.25 2247
4751.90 2246
4752.55 2343
4753.20 2250
4753.85 2288
4754.51 2355
4755.16 2345
4755.81 2324
4756.46 2250
4757.11 2224
4757.76 2183
4758.41 2157
4759.06 2098
4759.71 2194
4760.36 2019
4761.01 1960
4761.67 1917
4762.32 2018
4762.97 2081
4763.62 1937
4764.27 1896
4764.92 1931
4765.57 1882
4766.22 1973
4766.88 1967
4767.53 2036
4768.18 2026
4768.83 2079
4769.48 2109
4770.13 2033
4770.79 2023
4771.44 1939
4772.09 1890
4772.74 1854
4773.39 1900
4774.05 1916
4774.70 1861
4775.35 1782
4776.00 1767
4776.65 1788
4777.31 1892
4777.96 1813
4778.61 1850
4779.26 1877
4779.92 1887
4780.57 1837
4781.22 1865
4781.87 1990
4782.53 1976
4783.18 1923
4783.83 1980
4784.48 1913
4785.14 1917
4785.79 1929
4786.44 2016
4787.10 1903
4787.75 1807
4788.40 1792
4789.05 1866
4789.71 1812
4790.36 1817
4791.01 1868
4791.67 1880
4792.32 1930
4792.97 1890
4793.63 1966
4794.28 1944
4794.93 1915
4795.59 1898
4796.24 1919
4796.89 1826
4797.55 1803
4798.20 1802
4798.86 1884
4799.51 1902
4800.16 1882
4800.82 1885
4801.47 1871
4802.12 1816
4802.78 1835
4803.43 1933
4804.09 1891
4804.74 1899
4805.39 1888
4806.05 1873
4806.70 1881
4807.36 1878
4808.01 1892
4808.67 1915
4809.32 1822
4809.98 1789
4810.63 1785
4811.28 1816
4811.94 1860
4812.59 1873
4813.25 1894
4813.90 1893
4814.56 1886
4815.21 1931
4815.87 1987
4816.52 2037
4817.18 2041
4817.83 2129
4818.49 2096
4819.14 2117
4819.80 2175
4820.45 2263
4821.11 2299
4821.76 2380
4822.42 2221
4823.07 2332
4823.73 2274
4824.38 2280
4825.04 2320
4825.70 2271
4826.35 2348
4827.01 2389
4827.66 2346
4828.32 2302
4828.97 2270
4829.63 2320
4830.29 2267
4830.94 2258
4831.60 2181
4832.25 2281
4832.91 2332
4833.57 2396
4834.22 2445
4834.88 2550
4835.53 2593
4836.19 2684
4836.85 2797
4837.50 2775
4838.16 2907
4838.82 2916
4839.47 2960
4840.13 2991
4840.79 2930
4841.44 2866
4842.10 2834
4842.76 2859
4843.41 2804
4844.07 2716
4844.73 2584
4845.38 2597
4846.04 2683
4846.70 2744
4847.35 2692
4848.01 2782
4848.67 2763
4849.32 2953
4849.98 3198
4850.64 3450
4851.30 3439
4851.95 3411
4852.61 3387
4853.27 3333
4853.93 3255
4854.58 3107
4855.24 2967
4855.90 2869
4856.56 2984
4857.21 3105
4857.87 3174
4858.53 3366
4859.19 3446
4859.84 3390
4860.50 3451
4861.16 3319
4861.82 3199
4862.48 3261
4863.13 3113
4863.79 3066
4864.45 3098
4865.11 3202
4865.77 3243
4866.43 3159
4867.08 3048
4867.74 3221
4868.40 3300
4869.06 3259
4869.72 3224
4870.38 2988
4871.03 2926
4871.69 2932
4872.35 2846
4873.01 2793
4873.67 2787
4874.33 2822
4874.99 2717
4875.65 2648
4876.31 2738
4876.96 2658
4877.62 2532
4878.28 2576
4878.94 2638
4879.60 2681
4880.26 2698
4880.92 2645
4881.58 2660
4882.24 2489
4882.90 2454
4883.56 2405
4884.22 2445
4884.88 2344
4885.54 2248
4886.19 2263
4886.85 2219
4887.51 2234
4888.17 2210
4888.83 2262
4889.49 2414
4890.15 2431
4890.81 2389
4891.47 2554
4892.13 2590
4892.79 2581
4893.45 2606
4894.11 2580
4894.77 2445
4895.43 2322
4896.09 2297
4896.76 2218
4897.42 2248
4898.08 2146
4898.74 2180
4899.40 2213
4900.06 2202
4900.72 2417
4901.38 2273
4902.04 2280
4902.70 2325
4903.36 2218
4904.02 2139
4904.68 2220
4905.34 2177
4906.00 2117
4906.67 2084
4907.33 2079
4907.99 2049
4908.65 2061
4909.31 2032
4909.97 2013
4910.63 1917
4911.29 1999
4911.96 2091
4912.62 2040
4913.28 1978
4913.94 1944
4914.60 1988
4915.26 1901
4915.92 1870
4916.59 1826
4917.25 1799
4917.91 1841
4918.57 1821
4919.23 1783
4919.90 1747
4920.56 1800
4921.22 1815
4921.88 1825
4922.54 1887
4923.21 1878
4923.87 1874
4924.53 1866
4925.19 1788
4925.85 1829
4926.52 1822
4927.18 1782
4927.84 1785
4928.50 1827
4929.17 1795
4929.83 1788
4930.49 1798
4931.15 1775
4931.82 1789
4932.48 1890
4933.14 1871
4933.81 1824
4934.47 1925
4935.13 1823
4935.79 1896
4936.46 1902
4937.12 1954
4937.78 1791
4938.45 1778
4939.11 1886
4939.77 1957
4940.44 1897
4941.10 1903
4941.76 1840
4942.43 1796
4943.09 1796
4943.75 1843
4944.42 1796
4945.08 1883
4945.74 1873
4946.41 1889
4947.07 1869
4947.74 1837
4948.40 1782
4949.06 1802
4949.73 1775
4950.39 1797
4951.05 1685
4951.72 1673
4952.38 1731
4953.05 1722
4953.71 1750
4954.38 1827
4955.04 1859
4955.70 1877
4956.37 1800
4957.03 1865
4957.70 1836
4958.36 1801
4959.03 1821
4959.69 1770
4960.36 1840
4961.02 1846
4961.68 1831
4962.35 1894
4963.01 1833
4963.68 1795
4964.34 1866
4965.01 1916
4965.67 1979
4966.34 2001
4967.00 1965
4967.67 1894
4968.33 1973
4969.00 1933
4969.66 1882
4970.33 1889
4971.00 1827
4971.66 1861
4972.33 1916
4972.99 1827
4973.66 1863
4974.32 1902
4974.99 1923
4975.65 1948
4976.32 1820
4976.99 1870
4977.65 1895
4978.32 1877
4978.98 1921
4979.65 1891
4980.31 1879
4980.98 1844
4981.65 1861
4982.31 1834
4982.98 1902
4983.64 1953
4984.31 1978
4984.98 1924
4985.64 1995
4986.31 2102
4986.98 2296
4987.64 2507
4988.31 2803
4988.98 3193
4989.64 3297
4990.31 3589
4990.98 3681
4991.64 3490
4992.31 3335
4992.98 3108
4993.64 2931
4994.31 2801
4994.98 2517
4995.64 2313
4996.31 2156
4996.98 2040
4997.64 1871
4998.31 1859
4998.98 1821
4999.65 1816
5000.31 1777
5000.98 1720
5001.65 1734
5002.32 1717
5002.98 1749
5003.65 1780
5004.32 1787
5004.99 1756
5005.65 1785
5006.32 1762
5006.99 1752
5007.66 1717
5008.32 1732
5008.99 1790
5009.66 1835
5010.33 1830
5011.00 1780
5011.66 1859
5012.33 1836
5013.00 1808
5013.67 1831
5014.34 1778
5015.01 1848
5015.67 1832
5016.34 1820
5017.01 1852
5017.68 1863
5018.35 1947
5019.02 2051
5019.68 2129
5020.35 2249
5021.02 2366
5021.69 2531
5022.36 2670
5023.03 2660
5023.70 2881
5024.37 2880
5025.03 2919
5025.70 2935
5026.37 2692
5027.04 2585
5027.71 2563
5028.38 2448
5029.05 2241
5029.72 2212
5030.39 2196
5031.06 2037
5031.73 1941
5032.40 1918
5033.07 1947
5033.73 1931
5034.40 1892
5035.07 1865
5035.74 1929
5036.41 2008
5037.08 1992
5037.75 1923
5038.42 1922
5039.09 1861
5039.76 1901
5040.43 1875
5041.10 1862
5041.77 1952
5042.44 2049
5043.11 2003
5043.78 2089
5044.45 2155
5045.12 2090
5045.79 2100
5046.46 1939
5047.13 1963
5047.81 1975
5048.48 1980
5049.15 1954
5049.82 1792
5050.49 1692
5051.16 1687
5051.83 1760
5052.50 1741
5053.17 1688
5053.84 1757
5054.51 1719
5055.18 1638
5055.85 1785
5056.53 1755
5057.20 1715
5057.87 1709
5058.54 1730
5059.21 1843
5059.88 1873
5060.55 1931
5061.22 1881
5061.89 1880
5062.57 1848
5063.24 1867
5063.91 1825
5064.58 1775
5065.25 1809
5065.92 1821
5066.60 1778
5067.27 1789
5067.94 1781
5068.61 1876
5069.28 1745
5069.96 1812
5070.63 1685
5071.30 1679
5071.97 1714
5072.64 1721
5073.32 1694
5073.99 1679
5074.66 1737
5075.33 1699
5076.00 1746
5076.68 1705
5077.35 1725
5078.02 1869
5078.69 1824
5079.37 1800
5080.04 1826
5080.71 1820
5081.38 1850
5082.06 1784
5082.73 1842
5083.40 1917
5084.08 1881
5084.75 1867
5085.42 1769
5086.09 1744
5086.77 1750
5087.44 1787
5088.11 1823
5088.79 1845
5089.46 1859
5090.13 1874
5090.81 1962
5091.48 2038
5092.15 2014
5092.83 1982
5093.50 2077
5094.17 2044
5094.85 2026
5095.52 1843
5096.19 1841
5096.87 1933
5097.54 1846
5098.22 1762
5098.89 1787
5099.56 1820
5100.24 1743
5100.91 1646
5101.59 1650
5102.26 1661
5102.93 1700
5103.61 1738
5104.28 1786
5104.96 1778
5105.63 1756
5106.31 1763
5106.98 1727
5107.65 1733
5108.33 1742
5109.00 1736
5109.68 1728
5110.35 1772
5111.03 1663
5111.70 1699
5112.38 1707
5113.05 1744
5113.73 1760
5114.40 1722
5115.08 1791
5115.75 1824
5116.43 1747
5117.10 1700
5117.78 1740
5118.45 1790
5119.13 1914
5119.80 1888
5120.48 1928
5121.15 1927
5121.83 1932
5122.50 1969
5123.18 1903
5123.85 1919
5124.53 1807
5125.20 1693
5125.88 1735
5126.56 1672
5127.23 1716
5127.91 1738
5128.58 1704
5129.26 1650
5129.93 1641
5130.61 1674
5131.29 1763
5131.96 1766
5132.64 1792
5133.31 1789
5133.99 1760
5134.67 1760
5135.34 1756
5136.02 1779
5136.70 1816
5137.37 1878
5138.05 1790
5138.73 1810
5139.40 1901
5140.08 1927
5140.75 1902
5141.43 1791
5142.11 1878
5142.78 1838
5143.46 1781
5144.14 1752
5144.82 1679
5145.49 1634
5146.17 1628
5146.85 1622
5147.52 1558
5148.20 1599
5148.88 1618
5149.55 1581
5150.23 1620
5150.91 1687
5151.59 1621
5152.26 1577
5152.94 1561
5153.62 1581
5154.30 1568
5154.97 1553
5155.65 1594
5156.33 1637
5157.01 1572
5157.68 1662
5158.36 1576
5159.04 1657
5159.72 1594
5160.40 1612
5161.07 1571
5161.75 1552
5162.43 1578
5163.11 1607
5163.79 1549
5164.46 1631
5165.14 1605
5165.82 1542
5166.50 1567
5167.18 1653
5167.86 1712
5168.53 1666
5169.21 1652
5169.89 1594
5170.57 1611
5171.25 1574
5171.93 1558
5172.61 1514
5173.28 1560
5173.96 1514
5174.64 1551
5175.32 1613
5176.00 1595
5176.68 1561
5177.36 1504
5178.04 1588
5178.72 1583
5179.39 1610
5180.07 1620
5180.75 1672
5181.43 1671
5182.11 1666
5182.79 1628
5183.47 1654
5184.15 1661
5184.83 1637
5185.51 1572
5186.19 1539
5186.87 1546
5187.55 1546
5188.23 1522
5188.91 1613
5189.59 1575
5190.27 1616
5190.95 1551
5191.63 1595
5192.31 1629
5192.99 1585
5193.67 1606
5194.35 1489
5195.03 1567
5195.71 1620
5196.39 1533
5197.07 1521
5197.75 1499
5198.43 1684
5199.11 1631
5199.79 1562
5200.47 1533
5201.15 1629
5201.83 1560
5202.51 1502
5203.19 1553
5203.87 1597
5204.55 1575
5205.24 1632
5205.92 1654
5206.60 1559
5207.28 1702
5207.96 1692
5208.64 1643
5209.32 1707
5210.00 1744
5210.68 1696
5211.36 1778
5212.05 1712
5212.73 1751
5213.41 1747
5214.09 1787
5214.77 1819
5215.45 1771
5216.13 1787
5216.82 1756
5217.50 1670
5218.18 1719
5218.86 1699
5219.54 1690
5220.22 1663
5220.91 1671
5221.59 1653
5222.27 1765
5222.95 1749
5223.63 1709
5224.32 1689
5225.00 1675
5225.68 1594
5226.36 1655
5227.05 1608
5227.73 1603
5228.41 1544
5229.09 1619
5229.77 1587
5230.46 1564
5231.14 1544
5231.82 1578
5232.50 1602
5233.19 1613
5233.87 1607
5234.55 1697
5235.24 1643
5235.92 1679
5236.60 1779
5237.28 1784
5237.97 1764
5238.65 1768
5239.33 1785
5240.02 1777
5240.70 1702
5241.38 1730
5242.07 1796
5242.75 1790
5243.43 1688
5244.12 1656
5244.80 1640
5245.48 1631
5246.17 1661
5246.85 1743
5247.53 1770
5248.22 1753
5248.90 1822
5249.58 1880
5250.27 1911
5250.95 1859
5251.64 1821
5252.32 1720
5253.00 1816
5253.69 1779
5254.37 1726
5255.06 1667
5255.74 1623
5256.42 1636
5257.11 1577
5257.79 1681
5258.48 1711
5259.16 1650
5259.85 1625
5260.53 1683
5261.21 1663
5261.90 1619
5262.58 1691
5263.27 1736
5263.95 1741
5264.64 1665
5265.32 1726
5266.01 1762
5266.69 1776
5267.38 1775
5268.06 1682
5268.75 1753
5269.43 1768
5270.12 1721
5270.80 1697
5271.49 1623
5272.17 1572
5272.86 1606
5273.54 1701
5274.23 1642
5274.91 1638
5275.60 1684
5276.28 1633
5276.97 1693
5277.66 1726
5278.34 1770
5279.03 1796
5279.71 1750
5280.40 1820
5281.08 1951
5281.77 2041
5282.46 2053
5283.14 2086
5283.83 2123
5284.51 2169
5285.20 2052
5285.89 2019
5286.57 1974
5287.26 1962
5287.94 1814
5288.63 1867
5289.32 1832
5290.00 1776
5290.69 1770
5291.38 1682
5292.06 1863
5292.75 1906
5293.44 1950
5294.12 1881
5294.81 1960
5295.50 1939
5296.18 1845
5296.87 1883
5297.56 1942
5298.24 2092
5298.93 2128
5299.62 2341
5300.30 2645
5300.99 2815
5301.68 2942
5302.37 3053
5303.05 3195
5303.74 3126
5304.43 2908
5305.11 2797
5305.80 2682
5306.49 2609
5307.18 2329
5307.86 2148
5308.55 2068
5309.24 1968
5309.93 1942
5310.61 1797
5311.30 1826
5311.99 1865
5312.68 1796
5313.37 1821
5314.05 1893
5314.74 1854
5315.43 1753
5316.12 1881
5316.81 1736
5317.49 1708
5318.18 1751
5318.87 1757
5319.56 1733
5320.25 1803
5320.94 1957
5321.62 1937
5322.31 1912
5323.00 1839
5323.69 1869
5324.38 1943
5325.07 1806
5325.76 1825
5326.44 1830
5327.13 1907
5327.82 1938
5328.51 1925
5329.20 1944
5329.89 1980
5330.58 2011
5331.27 1916
5331.96 1950
5332.64 1943
5333.33 1967
5334.02 2046
5334.71 2017
5335.40 2004
5336.09 2070
5336.78 2011
5337.47 2117
5338.16 2069
5338.85 2023
5339.54 2065
5340.23 2015
5340.92 2015
5341.61 2088
5342.30 2138
5342.99 2172
5343.68 2120
5344.37 2098
5345.06 2118
5345.75 2220
5346.44 2152
5347.13 2278
5347.82 2386
5348.51 2587
5349.20 2716
5349.89 2947
5350.58 3310
5351.27 3497
5351.96 3587
5352.65 3730
5353.34 3557
5354.03 3413
5354.72 3287
5355.41 3046
5356.10 2750
5356.79 2536
5357.48 2321
5358.17 2154
5358.86 2045
5359.56 2005
5360.25 1949
5360.94 1919
5361.63 1835
5362.32 1833
5363.01 1865
5363.70 1900
5364.39 1775
5365.08 1794
5365.77 1761
5366.47 1765
5367.16 1787
5367.85 1745
5368.54 1711
5369.23 1784
5369.92 1718
5370.61 1694
5371.31 1690
5372.00 1740
5372.69 1745
5373.38 1693
5374.07 1717
5374.77 1691
5375.46 1784
5376.15 1809
5376.84 1794
5377.53 1846
5378.22 1863
5378.92 1859
5379.61 1881
5380.30 1852
5380.99 1808
5381.69 1790
5382.38 1769
5383.07 1753
5383.76 1704
5384.46 1711
5385.15 1752
5385.84 1762
5386.53 1825
5387.23 1811
5387.92 1836
5388.61 1931
5389.30 1972
5390.00 2039
5390.69 2064
5391.38 2091
5392.08 1997
5392.77 1964
5393.46 1963
5394.15 1941
5394.85 1875
5395.54 1861
5396.23 1803
5396.93 1878
5397.62 1747
5398.31 1682
5399.01 1644
5399.70 1600
5400.39 1709
5401.09 1733
5401.78 1740
5402.48 1680
5403.17 1718
5403.86 1718
5404.56 1736
5405.25 1717
5405.94 1733
5406.64 1771
5407.33 1729
5408.03 1752
5408.72 1748
5409.41 1728
5410.11 1707
5410.80 1813
5411.50 1761
5412.19 1672
5412.88 1670
5413.58 1714
5414.27 1696
5414.97 1656
5415.66 1645
5416.36 1608
5417.05 1594
5417.75 1646
5418.44 1653
5419.14 1606
5419.83 1697
5420.52 1630
5421.22 1689
5421.91 1691
5422.61 1730
5423.30 1753
5424.00 1771
5424.69 1727
5425.39 1717
5426.08 1765
5426.78 1831
5427.48 1791
5428.17 1679
5428.87 1667
5429.56 1640
5430.26 1628
5430.95 1686
5431.65 1696
5432.34 1693
5433.04 1752
5433.73 1753
5434.43 1678
5435.13 1632
5435.82 1716
5436.52 1772
5437.21 1825
5437.91 1811
5438.60 1755
5439.30 1744
5440.00 1820
5440.69 1871
5441.39 1734
5442.09 1788
5442.78 1728
5443.48 1751
5444.17 1827
5444.87 1894
5445.57 1984
5446.26 2078
5446.96 2278
5447.66 2279
5448.35 2253
5449.05 2260
5449.75 2470
5450.44 2473
5451.14 2434
5451.84 2302
5452.53 2226
5453.23 2270
5453.93 2132
5454.62 2171
5455.32 1995
5456.02 1955
5456.71 1887
5457.41 1866
5458.11 1844
5458.81 1892
5459.50 1871
5460.20 1866
5460.90 1930
5461.60 1949
5462.29 2098
5462.99 2157
5463.69 2249
5464.39 2357
5465.08 2367
5465.78 2368
5466.48 2369
5467.18 2459
5467.87 2252
5468.57 2221
5469.27 2178
5469.97 2122
5470.67 2100
5471.36 2077
5472.06 2100
5472.76 2029
5473.46 2077
5474.16 2014
5474.85 2034
5475.55 2093
5476.25 2130
5476.95 2163
5477.65 2236
5478.35 2281
5479.05 2340
5479.74 2500
5480.44 2548
5481.14 2617
5481.84 2671
5482.54 2700
5483.24 2749
5483.94 2564
5484.63 2519
5485.33 2466
5486.03 2387
5486.73 2294
5487.43 2315
5488.13 2189
5488.83 2238
5489.53 2254
5490.23 2340
5490.93 2287
5491.63 2299
5492.33 2320
5493.02 2311
5493.72 2417
5494.42 2412
5495.12 2363
5495.82 2458
5496.52 2525
5497.22 2473
5497.92 2513
5498.62 2622
5499.32 2854
5500.02 3056
5500.72 3236
5501.42 3498
5502.12 3864
5502.82 4008
5503.52 3837
5504.22 3745
5504.92 3494
5505.62 3259
5506.32 3007
5507.02 2815
5507.72 2689
5508.42 2590
5509.12 2573
5509.82 2531
5510.52 2439
5511.23 2498
5511.93 2501
5512.63 2532
5513.33 2661
5514.03 2746
5514.73 2839
5515.43 2905
5516.13 3018
5516.83 3101
5517.53 2848
5518.23 2738
5518.93 2631
5519.64 2536
5520.34 2478
5521.04 2384
5521.74 2469
5522.44 2419
5523.14 2249
5523.84 2157
5524.54 2205
5525.25 2155
5525.95 2085
5526.65 2072
5527.35 2027
5528.05 2012
5528.75 1922
5529.46 1904
5530.16 1876
5530.86 1853
5531.56 1827
5532.26 1890
5532.96 1897
5533.67 1880
5534.37 1919
5535.07 1951
5535.77 1958
5536.48 1941
5537.18 2043
5537.88 2086
5538.58 1999
5539.28 1929
5539.99 1954
5540.69 1888
5541.39 1779
5542.09 1829
5542.80 1785
5543.50 1780
5544.20 1805
5544.90 1763
5545.61 1840
5546.31 1860
5547.01 1953
5547.72 1913
5548.42 1918
5549.12 2006
5549.83 1939
5550.53 1956
5551.23 1953
5551.93 1984
5552.64 1853
5553.34 1913
5554.04 1934
5554.75 1905
5555.45 1774
5556.15 1800
5556.86 1743
5557.56 1758
5558.26 1831
5558.97 1789
5559.67 1883
5560.38 1842
5561.08 1781
5561.78 1875
5562.49 1808
5563.19 1845
5563.89 1871
5564.60 1804
5565.30 1786
5566.01 1786
5566.71 1819
5567.41 1773
5568.12 1755
5568.82 1769
5569.53 1708
5570.23 1675
5570.94 1729
5571.64 1706
5572.35 1673
5573.05 1666
5573.75 1674
5574.46 1784
5575.16 1678
5575.87 1743
5576.57 1839
5577.28 1873
5577.98 1738
5578.69 1804
5579.39 1794
5580.10 1689
5580.80 1652
5581.51 1656
5582.21 1719
5582.92 1630
5583.62 1608
5584.33 1662
5585.03 1626
5585.74 1648
5586.44 1715
5587.15 1712
5587.85 1718
5588.56 1683
5589.27 1748
5589.97 1738
5590.68 1682
5591.38 1692
5592.09 1689
5592.79 1743
5593.50 1650
5594.21 1688
5594.91 1696
5595.62 1658
5596.32 1590
5597.03 1688
5597.73 1640
5598.44 1657
5599.15 1671
5599.85 1610
5600.56 1619
5601.27 1630
5601.97 1597
5602.68 1570
5603.38 1557
5604.09 1578
5604.80 1594
5605.50 1530
5606.21 1488
5606.92 1548
5607.62 1609
5608.33 1637
5609.04 1613
5609.74 1615
5610.45 1637
5611.16 1580
5611.87 1573
5612.57 1533
5613.28 1554
5613.99 1537
5614.69 1571
5615.40 1478
5616.11 1521
5616.81 1561
5617.52 1538
5618.23 1554
5618.94 1550
5619.64 1564
5620.35 1521
5621.06 1526
5621.77 1510
5622.47 1565
5623.18 1571
5623.89 1601
5624.60 1608
5625.31 1554
5626.01 1567
5626.72 1569
5627.43 1591
5628.14 1602
5628.85 1512
5629.55 1515
5630.26 1615
5630.97 1605
5631.68 1621
5632.39 1648
5633.09 1641
5633.80 1612
5634.51 1676
5635.22 1640
5635.93 1633
5636.64 1669
5637.34 1630
5638.05 1659
5638.76 1600
5639.47 1608
5640.18 1679
5640.89 1759
5641.60 1645
5642.31 1760
5643.01 1715
5643.72 1667
5644.43 1627
5645.14 1666
5645.85 1627
5646.56 1618
5647.27 1628
5647.98 1616
5648.69 1646
5649.40 1609
5650.11 1572
5650.82 1692
5651.52 1699
5652.23 1644
5652.94 1683
5653.65 1634
5654.36 1652
5655.07 1574
5655.78 1661
5656.49 1741
5657.20 1773
5657.91 1765
5658.62 1736
5659.33 1787
5660.04 1820
5660.75 1761
5661.46 1717
5662.17 1749
5662.88 1727
5663.59 1819
5664.30 1752
5665.01 1685
5665.72 1705
5666.43 1710
5667.14 1691
5667.85 1735
5668.56 1657
5669.28 1739
5669.99 1771
5670.70 1793
5671.41 1816
5672.12 1824
5672.83 1902
5673.54 1795
5674.25 1767
5674.96 1764
5675.67 1765
5676.38 1662
5677.09 1718
5677.81 1699
5678.52 1642
5679.23 1634
5679.94 1713
5680.65 1787
5681.36 1774
5682.07 1706
5682.78 1669
5683.50 1646
5684.21 1678
5684.92 1682
5685.63 1720
5686.34 1726
5687.05 1666
5687.77 1586
5688.48 1695
5689.19 1654
5689.90 1727
5690.61 1691
5691.32 1624
5692.04 1653
5692.75 1619
5693.46 1701
5694.17 1677
5694.88 1609
5695.60 1684
5696.31 1582
5697.02 1575
5697.73 1609
5698.45 1593
5699.16 1574
5699.87 1577
5700.58 1603
5701.30 1636
5702.01 1634
5702.72 1640
5703.43 1621
5704.15 1622
5704.86 1647
5705.57 1663
5706.29 1633
5707.00 1635
5707.71 1623
5708.42 1661
5709.14 1650
5709.85 1579
5710.56 1592
5711.28 1637
5711.99 1725
5712.70 1649
5713.42 1588
5714.13 1607
5714.84 1616
5715.56 1571
5716.27 1518
5716.98 1603
5717.70 1570
5718.41 1658
5719.12 1668
5719.84 1645
5720.55 1589
5721.27 1555
5721.98 1581
5722.69 1663
5723.41 1710
5724.12 1726
5724.84 1681
5725.55 1659
5726.26 1702
5726.98 1723
5727.69 1637
5728.41 1660
5729.12 1684
5729.83 1666
5730.55 1758
5731.26 1771
5731.98 1749
5732.69 1786
5733.41 1725
5734.12 1795
5734.84 1842
5735.55 1768
5736.27 1848
5736.98 1836
5737.70 1951
5738.41 2072
5739.13 2300
5739.84 2370
5740.55 2471
5741.27 2608
5741.99 2696
5742.70 2666
5743.42 2637
5744.13 2482
5744.85 2314
5745.56 2197
5746.28 2264
5746.99 2166
5747.71 2100
5748.42 1977
5749.14 2014
5749.85 1999
5750.57 2085
5751.29 1931
5752.00 1920
5752.72 2010
5753.43 1912
5754.15 1954
5754.86 2056
5755.58 2013
5756.30 1991
5757.01 2012
5757.73 2083
5758.44 2023
5759.16 2068
5759.88 2102
5760.59 2097
5761.31 2262
5762.03 2276
5762.74 2361
5763.46 2572
5764.18 2759
5764.89 2736
5765.61 2997
5766.32 2944
5767.04 3064
5767.76 3060
5768.47 2977
5769.19 2897
5769.91 2647
5770.63 2639
5771.34 2498
5772.06 2362
5772.78 2293
5773.49 2308
5774.21 2241
5774.93 2339
5775.64 2159
5776.36 2248
5777.08 2175
5777.80 2246
5778.51 2483
5779.23 2499
5779.95 2525
5780.67 2485
5781.38 2493
5782.10 2441
5782.82 2489
5783.54 2424
5784.25 2460
5784.97 2343
5785.69 2320
5786.41 2420
5787.13 2349
5787.84 2314
5788.56 2303
5789.28 2335
5790.00 2461
5790.72 2482
5791.43 2532
5792.15 2628
5792.87 2696
5793.59 2777
5794.31 2901
5795.03 2931
5795.74 3029
5796.46 3096
5797.18 3191
5797.90 3247
5798.62 3381
5799.34 3540
5800.06 3705
5800.77 4368
5801.49 5469
5802.21 6501
5802.93 7613
5803.65 8692
5804.37 9249
5805.09 9109
5805.81 8797
5806.53 7933
5807.25 6800
5807.96 5705
5808.68 4799
5809.40 4238
5810.12 3930
5810.84 3685
5811.56 3555
5812.28 3527
5813.00 3462
5813.72 3362
5814.44 3399
5815.16 3449
5815.88 3545
5816.60 3590
5817.32 3657
5818.04 3695
5818.76 3642
5819.48 3641
5820.20 3604
5820.92 3531
5821.64 3563
5822.36 3585
5823.08 3545
5823.80 3392
5824.52 3273
5825.24 3094
5825.96 3106
5826.68 2939
5827.40 2829
5828.12 2705
5828.84 2764
5829.56 2767
5830.28 2672
5831.00 2528
5831.72 2421
5832.44 2483
5833.16 2418
5833.88 2479
5834.61 2473
5835.33 2479
5836.05 2422
5836.77 2370
5837.49 2300
5838.21 2302
5838.93 2350
5839.65 2378
5840.37 2326
5841.10 2334
5841.82 2331
5842.54 2219
5843.26 2357
5843.98 2380
5844.70 2393
5845.42 2255
5846.15 2167
5846.87 2113
5847.59 2038
5848.31 2082
5849.03 2132
5849.75 2082
5850.48 2111
5851.20 2102
5851.92 2124
5852.64 2103
5853.36 2159
5854.09 2141
5854.81 2133
5855.53 2176
5856.25 2046
5856.97 2074
5857.70 2079
5858.42 2053
5859.14 2068
5859.86 2075
5860.59 2074
5861.31 2028
5862.03 1972
5862.75 2063
5863.48 2051
5864.20 2016
5864.92 2020
5865.64 2013
5866.37 1979
5867.09 1937
5867.81 1973
5868.54 2004
5869.26 1987
5869.98 1911
5870.70 1951
5871.43 2040
5872.15 2074
5872.87 1928
5873.60 2006
5874.32 2044
5875.04 2072
5875.77 2030
5876.49 1949
5877.21 2030
5877.94 2047
5878.66 1979
5879.38 2016
5880.11 1925
5880.83 1963
5881.56 1963
5882.28 1895
5883.00 1893
5883.73 1889
5884.45 1933
5885.18 1898
5885.90 1992
5886.62 1980
5887.35 1954
5888.07 2017
5888.80 2013
5889.52 2068
5890.24 2090
5890.97 2016
5891.69 2024
5892.42 2041
5893.14 2019
5893.87 1992
5894.59 1983
5895.32 2032
5896.04 2012
5896.76 2017
5897.49 2030
5898.21 1948
5898.94 1944
5899.66 1976
5900.39 1930
5901.11 1999
5901.84 1878
5902.56 1859
5903.29 1979
5904.01 2088
5904.74 2029
5905.46 2070
5906.19 1991
5906.91 1989
5907.64 1970
5908.37 2007
5909.09 1941
5909.82 2021
5910.54 2036
5911.27 2025
5911.99 2019
5912.72 1983
5913.44 1994
5914.17 2010
5914.90 2029
5915.62 2088
5916.35 2062
5917.07 2105
5917.80 2077
5918.53 2084
5919.25 2061
5919.98 2158
5920.70 2134
5921.43 2135
5922.16 2172
5922.88 2199
5923.61 2168
5924.34 2224
5925.06 2276
5925.79 2230
5926.51 2250
5927.24 2205
5927.97 2295
5928.69 2294
5929.42 2296
5930.15 2256
5930.87 2336
5931.60 2348
5932.33 2345
5933.05 2404
5933.78 2427
5934.51 2451
5935.24 2479
5935.96 2598
5936.69 2690
5937.42 2821
5938.14 2901
5938.87 2955
5939.60 3006
5940.33 3027
5941.05 3074
5941.78 2963
5942.51 2901
5943.24 2842
5943.96 2818
5944.69 2905
5945.42 2885
5946.15 2901
5946.87 2870
5947.60 2964
5948.33 3002
5949.06 2965
5949.79 3125
5950.51 3121
5951.24 3195
5951.97 3231
5952.70 3307
5953.43 3471
5954.15 3532
5954.88 3609
5955.61 3710
5956.34 3716
5957.07 3628
5957.80 3670
5958.52 3609
5959.25 3611
5959.98 3637
5960.71 3748
5961.44 3831
5962.17 3817
5962.90 3744
5963.62 3838
5964.35 3812
5965.08 3957
5965.81 3995
5966.54 4372
5967.27 4655
5968.00 4738
5968.73 4966
5969.46 5037
5970.19 5058
5970.92 5081
5971.64 5002
5972.37 4931
5973.10 4893
5973.83 4741
5974.56 4781
5975.29 4675
5976.02 4672
5976.75 4671
5977.48 4691
5978.21 4620
5978.94 4632
5979.67 4719
5980.40 4757
5981.13 4853
5981.86 5182
5982.59 5303
5983.32 5303
5984.05 5339
5984.78 5486
5985.51 5582
5986.24 5527
5986.97 5611
5987.70 5595
5988.43 5542
5989.16 5662
5989.89 5472
5990.62 5594
5991.35 5422
5992.08 5691
5992.81 5567
5993.54 5666
5994.27 5674
5995.00 5787
5995.73 6065
5996.47 6203
5997.20 6145
5997.93 6332
5998.66 6507
5999.39 6417
6000.12 6299
6000.85 6417
6001.58 6392
6002.31 6257
6003.04 6134
6003.78 6035
6004.51 5918
6005.24 5718
6005.97 5595
6006.70 5573
6007.43 5624
6008.16 5793
6008.90 6009
6009.63 6560
6010.36 7245
6011.09 8273
6011.82 9832
6012.55 11935
6013.29 13628
6014.02 15636
6014.75 17185
6015.48 18437
6016.21 18890
6016.95 18294
6017.68 16774
6018.41 15069
6019.14 13381
6019.87 11806
6020.61 9793
6021.34 8414
6022.07 7331
6022.80 6342
6023.54 5852
6024.27 5192
6025.00 4809
6025.73 4603
6026.47 4512
6027.20 4303
6027.93 4250
6028.66 4159
6029.40 4052
6030.13 3936
6030.86 3939
6031.60 3781
6032.33 3669
6033.06 3633
6033.79 3495
6034.53 3474
6035.26 3453
6035.99 3359
6036.73 3369
6037.46 3506
6038.19 3420
6038.93 3516
6039.66 3543
6040.39 3718
6041.13 3651
6041.86 3594
6042.59 3689
6043.33 3792
6044.06 3879
6044.80 3880
6045.53 3916
6046.26 3999
6047.00 4012
6047.73 4124
6048.46 4093
6049.20 4174
6049.93 4314
6050.67 4419
6051.40 4501
6052.13 4824
6052.87 5103
6053.60 5380
6054.34 5478
6055.07 5515
6055.81 5443
6056.54 5286
6057.28 5101
6058.01 4938
6058.74 4705
6059.48 4602
6060.21 4422
6060.95 4390
6061.68 4239
6062.42 4189
6063.15 4231
6063.89 4261
6064.62 4080
6065.36 4160
6066.09 4082
6066.83 3983
6067.56 4096
6068.30 3966
6069.03 3949
6069.77 3926
6070.50 3887
6071.24 3737
6071.97 3686
6072.71 3710
6073.44 3661
6074.18 3558
6074.92 3552
6075.65 3444
6076.39 3470
6077.12 3473
6077.86 3441
6078.59 3360
6079.33 3309
6080.07 3383
6080.80 3189
6081.54 3194
6082.27 3219
6083.01 3144
6083.75 3182
6084.48 3144
6085.22 3029
6085.95 3000
6086.69 2939
6087.43 2949
6088.16 2928
6088.90 2995
6089.64 2926
6090.37 2921
6091.11 2895
6091.85 2891
6092.58 2925
6093.32 2995
6094.06 2986
6094.79 2943
6095.53 2885
6096.27 2927
6097.00 2951
6097.74 2839
6098.48 2821
6099.21 2851
6099.95 2793
6100.69 2802
6101.43 2712
6102.16 2621
6102.90 2693
6103.64 2724
6104.37 2724
6105.11 2715
6105.85 2731
6106.59 2782
6107.32 2712
6108.06 2689
6108.80 2672
6109.54 2680
6110.27 2750
6111.01 2789
6111.75 2734
6112.49 2705
6113.23 2637
6113.96 2715
6114.70 2758
6115.44 2739
6116.18 2735
6116.92 2802
6117.65 2741
6118.39 2748
6119.13 2793
6119.87 2818
6120.61 2834
6121.35 2907
6122.08 3013
6122.82 2913
6123.56 2969
6124.30 3027
6125.04 2997
6125.78 2970
6126.51 2889
6127.25 2884
6127.99 2945
6128.73 2895
6129.47 2887
6130.21 2907
6130.95 2823
6131.69 2958
6132.43 2839
6133.16 2797
6133.90 2792
6134.64 2817
6135.38 2913
6136.12 2960
6136.86 2975
6137.60 3043
6138.34 3011
6139.08 2974
6139.82 3029
6140.56 3019
6141.30 2928
6142.04 3070
6142.78 3064
6143.52 3025
6144.26 3074
6145.00 3060
6145.74 3091
6146.48 3035
6147.22 3032
6147.96 3090
6148.70 3139
6149.44 3067
6150.18 3143
6150.92 3201
6151.66 3238
6152.40 3220
6153.14 3214
6153.88 3161
6154.62 3300
6155.36 3335
6156.10 3236
6156.84 3190
6157.58 3375
6158.32 3434
6159.06 3455
6159.80 3454
6160.54 3509
6161.28 3642
6162.02 3673
6162.76 3755
6163.50 3878
6164.25 4051
6164.99 4217
6165.73 4465
6166.47 4814
6167.21 5025
6167.95 5098
6168.69 5027
6169.43 5138
6170.17 5139
6170.92 5030
6171.66 5051
6172.40 4948
6173.14 4858
6173.88 4819
6174.62 4664
6175.36 4542
6176.11 4638
6176.85 4549
6177.59 4487
6178.33 4339
6179.07 4500
6179.82 4448
6180.56 4526
6181.30 4467
6182.04 4656
6182.78 4666
6183.53 4841
6184.27 4736
6185.01 4782
6185.75 4862
6186.49 4862
6187.24 4996
6187.98 5071
6188.72 5118
6189.46 5171
6190.21 5241
6190.95 5328
6191.69 5474
6192.43 5743
6193.18 5904
6193.92 6019
6194.66 6206
6195.40 6142
6196.15 6068
6196.89 6200
6197.63 6253
6198.38 6192
6199.12 6134
6199.86 6005
6200.61 6014
6201.35 5946
6202.09 6004
6202.84 6244
6203.58 6506
6204.32 6853
6205.07 7535
6205.81 8416
6206.55 10279
6207.30 12601
6208.04 15715
6208.78 19362
6209.53 23115
6210.27 25568
6211.01 27441
6211.76 27191
6212.50 26113
6213.25 23777
6213.99 20906
6214.73 18052
6215.48 15068
6216.22 12381
6216.97 10398
6217.71 8676
6218.45 7431
6219.20 6425
6219.94 5686
6220.69 5365
6221.43 4941
6222.18 4702
6222.92 4527
6223.66 4388
6224.41 4375
6225.15 4240
6225.90 4091
6226.64 3955
6227.39 4016
6228.13 3914
6228.88 3691
6229.62 3429
6230.37 3288
6231.11 3105
6231.86 2927
6232.60 2907
6233.35 3056
6234.09 3029
6234.84 2966
6235.58 3085
6236.33 3177
6237.07 3097
6237.82 3205
6238.56 3242
6239.31 3216
6240.05 3255
6240.80 3306
6241.55 3362
6242.29 3259
6243.04 3459
6243.78 3470
6244.53 3522
6245.27 3857
6246.02 3979
6246.77 4119
6247.51 4383
6248.26 4561
6249.00 4677
6249.75 4752
6250.50 4806
6251.24 4710
6251.99 4642
6252.73 4643
6253.48 4545
6254.23 4266
6254.97 4166
6255.72 4152
6256.47 4109
6257.21 4007
6257.96 3935
6258.71 3861
6259.45 3863
6260.20 3791
6260.95 3921
6261.69 3868
6262.44 3824
6263.19 3964
6263.93 3948
6264.68 4116
6265.43 4352
6266.17 4321
6266.92 4338
6267.67 4147
6268.42 4030
6269.16 3828
6269.91 3825
6270.66 3809
6271.41 3765
6272.15 3730
6272.90 3690
6273.65 3827
6274.39 3777
6275.14 3841
6275.89 3962
6276.64 4089
6277.39 4142
6278.13 4239
6278.88 4293
6279.63 4155
6280.38 4050
6281.12 3995
6281.87 3861
6282.62 3673
6283.37 3636
6284.12 3608
6284.87 3510
6285.61 3352
6286.36 3418
6287.11 3395
6287.86 3255
6288.61 3210
6289.35 3353
6290.10 3299
6290.85 3413
6291.60 3422
6292.35 3573
6293.10 3420
6293.85 3369
6294.60 3314
6295.34 3197
6296.09 3172
6296.84 3133
6297.59 3042
6298.34 2950
6299.09 2881
6299.84 2963
6300.59 2944
6301.34 2904
6302.08 2906
6302.83 3015
6303.58 3178
6304.33 3284
6305.08 3406
6305.83 3361
6306.58 3245
6307.33 3290
6308.08 3176
6308.83 3019
6309.58 2950
6310.33 2809
6311.08 2724
6311.83 2725
6312.58 2777
6313.33 2717
6314.08 2781
6314.83 2828
6315.58 2823
6316.33 2952
6317.08 2897
6317.83 2919
6318.58 2982
6319.33 2969
6320.08 2984
6320.83 2947
6321.58 2977
6322.33 2903
6323.08 2747
6323.83 2728
6324.58 2621
6325.33 2630
6326.08 2575
6326.83 2547
6327.58 2556
6328.33 2459
6329.08 2444
6329.84 2468
6330.59 2491
6331.34 2357
6332.09 2357
6332.84 2405
6333.59 2423
6334.34 2378
6335.09 2303
6335.84 2400
6336.60 2459
6337.35 2524
6338.10 2456
6338.85 2413
6339.60 2448
6340.35 2490
6341.10 2418
6341.85 2344
6342.61 2414
6343.36 2415
6344.11 2524
6344.86 2542
6345.61 2503
6346.37 2543
6347.12 2514
6347.87 2496
6348.62 2432
6349.37 2456
6350.12 2554
6350.88 2556
6351.63 2730
6352.38 2757
6353.13 2731
6353.89 2961
6354.64 3173
6355.39 3229
6356.14 3164
6356.90 2989
6357.65 2864
6358.40 2807
6359.15 2709
6359.91 2670
6360.66 2670
6361.41 2574
6362.16 2529
6362.92 2526
6363.67 2468
6364.42 2465
6365.17 2412
6365.93 2396
6366.68 2349
6367.43 2375
6368.19 2378
6368.94 2420
6369.69 2360
6370.45 2350
6371.20 2371
6371.95 2396
6372.71 2379
6373.46 2382
6374.21 2384
6374.97 2370
6375.72 2385
6376.47 2413
6377.23 2351
6377.98 2404
6378.73 2350
6379.49 2424
6380.24 2484
6381.00 2478
6381.75 2570
6382.50 2499
6383.26 2468
6384.01 2408
6384.77 2455
6385.52 2415
6386.27 2259
6387.03 2312
6387.78 2298
6388.54 2238
6389.29 2241
6390.05 2148
6390.80 2148
6391.55 2102
6392.31 2132
6393.06 2121
6393.82 2079
6394.57 2140
6395.33 2199
6396.08 2216
6396.84 2209
6397.59 2176
6398.35 2196
6399.10 2161
6399.86 2121
6400.61 2092
6401.37 2078
6402.12 2091
6402.88 2093
6403.63 2076
6404.39 2083
6405.14 2097
6405.90 2114
6406.65 2020
6407.41 2054
6408.16 2028
6408.92 2072
6409.68 2122
6410.43 2115
6411.19 2138
6411.94 2184
6412.70 2279
6413.45 2137
6414.21 2220
6414.97 2180
6415.72 2144
6416.48 2133
6417.23 2136
6417.99 2114
6418.75 2115
6419.50 2207
6420.26 2190
6421.01 2193
6421.77 2237
6422.53 2220
6423.28 2196
6424.04 2247
6424.80 2251
6425.55 2224
6426.31 2237
6427.07 2324
6427.82 2258
6428.58 2288
6429.34 2276
6430.09 2229
6430.85 2213
6431.61 2289
6432.36 2225
6433.12 2235
6433.88 2246
6434.63 2274
6435.39 2283
6436.15 2333
6436.91 2355
6437.66 2352
6438.42 2304
6439.18 2353
6439.93 2367
6440.69 2347
6441.45 2345
6442.21 2376
6442.96 2400
6443.72 2447
6444.48 2415
6445.24 2346
6445.99 2374
6446.75 2367
6447.51 2336
6448.27 2298
6449.03 2399
6449.78 2374
6450.54 2291
6451.30 2402
6452.06 2381
6452.82 2374
6453.57 2350
6454.33 2428
6455.09 2439
6455.85 2555
6456.61 2596
6457.37 2615
6458.12 2575
6458.88 2519
6459.64 2560
6460.40 2558
6461.16 2582
6461.92 2540
6462.67 2622
6463.43 2601
6464.19 2625
6464.95 2686
6465.71 2713
6466.47 2764
6467.23 2749
6467.99 2748
6468.75 2874
6469.50 2829
6470.26 2896
6471.02 2877
6471.78 2874
6472.54 2909
6473.30 2984
6474.06 2971
6474.82 3062
6475.58 3058
6476.34 3027
6477.10 3054
6477.86 3030
6478.62 3144
6479.38 3118
6480.14 3179
6480.90 3190
6481.66 3242
6482.42 3219
6483.18 3229
6483.94 3346
6484.70 3316
6485.46 3436
6486.22 3609
6486.98 3596
6487.74 3660
6488.50 3751
6489.26 3795
6490.02 3752
6490.78 3796
6491.54 3868
6492.30 3978
6493.06 4163
6493.82 4218
6494.58 4347
6495.34 4430
6496.10 4566
6496.86 4652
6497.62 4613
6498.38 4550
6499.14 4705
6499.90 4670
6500.66 4680
6501.43 4733
6502.19 4624
6502.95 4649
6503.71 4537
6504.47 4747
6505.23 4872
6505.99 4950
6506.75 4892
6507.52 4894
6508.28 5057
6509.04 5250
6509.80 5568
6510.56 5769
6511.32 6156
6512.08 6396
6512.85 6551
6513.61 6873
6514.37 6885
6515.13 6855
6515.89 6878
6516.65 6742
6517.42 6642
6518.18 6465
6518.94 6368
6519.70 6273
6520.46 6306
6521.23 6305
6521.99 6378
6522.75 6376
6523.51 6654
6524.27 6807
6525.04 6921
6525.80 7353
6526.56 7959
6527.32 8623
6528.09 9257
6528.85 9935
6529.61 10257
6530.37 10522
6531.14 10419
6531.90 10195
6532.66 10000
6533.43 9961
6534.19 10697
6534.95 11981
6535.71 14024
6536.48 16157
6537.24 17993
6538.00 19415
6538.77 20213
6539.53 19564
6540.29 18254
6541.06 16480
6541.82 14433
6542.58 12252
6543.35 10519
6544.11 9006
6544.87 7701
6545.64 6855
6546.40 6196
6547.16 5651
6547.93 5374
6548.69 5059
6549.45 4877
6550.22 4676
6550.98 4682
6551.75 4684
6552.51 4586
6553.27 4648
6554.04 4607
6554.80 4588
6555.57 4457
6556.33 4407
6557.09 4359
6557.86 4256
6558.62 4221
6559.39 4156
6560.15 4166
6560.92 4234
6561.68 4257
6562.45 4335
6563.21 4474
6563.97 4653
6564.74 4876
6565.50 4979
6566.27 5067
6567.03 5080
6567.80 5105
6568.56 5093
6569.33 5016
6570.09 5072
6570.86 5147
6571.62 5152
6572.39 5219
6573.15 5345
6573.92 5646
6574.68 5890
6575.45 6019
6576.21 6083
6576.98 6194
6577.74 6281
6578.51 6313
6579.28 6271
6580.04 6067
6580.81 6013
6581.57 5918
6582.34 5706
6583.10 5645
6583.87 5489
6584.64 5457
6585.40 5373
6586.17 5356
6586.93 5429
6587.70 5461
6588.47 5420
6589.23 5490
6590.00 5759
6590.76 5841
6591.53 6028
6592.30 6411
6593.06 6900
6593.83 7227
6594.59 8054
6595.36 8827
6596.13 9357
6596.89 9665
6597.66 9699
6598.43 9467
6599.19 9251
6599.96 8396
6600.73 7935
6601.49 7297
6602.26 6732
6603.03 6263
6603.79 5684
6604.56 5392
6605.33 5208
6606.10 5059
6606.86 4899
6607.63 4841
6608.40 4797
6609.16 4803
6609.93 4920
6610.70 5104
6611.47 5157
6612.23 5208
6613.00 5226
6613.77 5188
6614.54 4975
6615.30 4879
6616.07 4889
6616.84 4847
6617.61 4676
6618.37 4681
6619.14 4600
6619.91 4587
6620.68 4632
6621.45 4578
6622.21 4459
6622.98 4492
6623.75 4368
6624.52 4394
6625.29 4400
6626.05 4325
6626.82 4344
6627.59 4253
6628.36 4328
6629.13 4395
6629.90 4464
6630.66 4435
6631.43 4776
6632.20 5216
6632.97 5675
6633.74 6406
6634.51 7159
6635.28 7836
6636.05 8437
6636.81 8658
6637.58 8880
6638.35 8632
6639.12 8032
6639.89 7267
6640.66 6574
6641.43 5891
6642.20 5358
6642.97 5004
6643.74 4577
6644.50 4253
6645.27 4057
6646.04 3955
6646.81 3864
6647.58 3856
6648.35 3698
6649.12 3609
6649.89 3602
6650.66 3704
6651.43 3706
6652.20 3636
6652.97 3658
6653.74 3642
6654.51 3621
6655.28 3495
6656.05 3530
6656.82 3498
6657.59 3380
6658.36 3467
6659.13 3505
6659.90 3471
6660.67 3444
6661.44 3273
6662.21 3314
6662.98 3302
6663.75 3284
6664.52 3289
6665.29 3261
6666.06 3267
6666.83 3342
6667.60 3259
6668.37 3266
6669.14 3341
6669.92 3314
6670.69 3426
6671.46 3440
6672.23 3554
6673.00 3602
6673.77 3709
6674.54 3772
6675.31 3678
6676.08 3639
6676.85 3739
6677.63 3671
6678.40 3611
6679.17 3572
6679.94 3509
6680.71 3534
6681.48 3635
6682.25 3528
6683.03 3560
6683.80 3606
6684.57 3647
6685.34 3805
6686.11 3967
6686.88 4130
6687.66 4145
6688.43 4133
6689.20 4061
6689.97 3964
6690.74 3842
6691.51 3631
6692.29 3529
6693.06 3430
6693.83 3256
6694.60 3111
6695.38 3057
6696.15 3046
6696.92 2984
6697.69 3017
6698.46 2992
6699.24 2986
6700.01 2990
6700.78 2993
6701.55 2916
6702.33 2894
6703.10 2916
6703.87 2974
6704.65 2840
6705.42 2881
6706.19 2917
6706.96 2864
6707.74 2821
6708.51 2840
6709.28 2886
6710.06 2986
6710.83 2953
6711.60 2873
6712.38 2846
6713.15 2906
6713.92 2857
6714.69 2813
6715.47 2751
6716.24 2736
6717.02 2715
6717.79 2586
6718.56 2611
6719.34 2575
6720.11 2647
6720.88 2579
6721.66 2622
6722.43 2547
6723.20 2600
6723.98 2568
6724.75 2559
6725.53 2604
6726.30 2576
6727.07 2635
6727.85 2675
6728.62 2584
6729.40 2554
6730.17 2558
6730.95 2473
6731.72 2470
6732.49 2614
6733.27 2562
6734.04 2539
6734.82 2533
6735.59 2597
6736.37 2522
6737.14 2497
6737.92 2572
6738.69 2614
6739.46 2688
6740.24 2708
6741.01 2689
6741.79 2646
6742.56 2651
6743.34 2563
6744.11 2596
6744.89 2709
6745.66 2613
6746.44 2633
6747.21 2667
6747.99 2615
6748.77 2645
6749.54 2731
6750.32 2766
6751.09 2940
6751.87 2944
6752.64 3114
6753.42 3204
6754.19 3255
6754.97 3384
6755.75 3374
6756.52 3312
6757.30 3084
6758.07 3007
6758.85 2908
6759.62 2794
6760.40 2733
6761.18 2616
6761.95 2548
6762.73 2571
6763.50 2531
6764.28 2487
6765.06 2396
6765.83 2459
6766.61 2416
6767.39 2355
6768.16 2540
6768.94 2421
6769.72 2387
6770.49 2450
6771.27 2437
6772.04 2418
6772.82 2425
6773.60 2460
6774.37 2429
6775.15 2458
6775.93 2300
6776.71 2386
6777.48 2421
6778.26 2356
6779.04 2405
6779.81 2476
6780.59 2344
6781.37 2380
6782.14 2328
6782.92 2327
6783.70 2307
6784.48 2305
6785.25 2297
6786.03 2265
6786.81 2286
6787.59 2323
6788.36 2351
6789.14 2279
6789.92 2320
6790.70 2272
6791.47 2270
6792.25 2298
6793.03 2226
6793.81 2188
6794.59 2140
6795.36 2164
6796.14 2201
6796.92 2217
6797.70 2026
6798.48 2093
6799.25 2200
6800.03 2247
6800.81 2142
6801.59 2261
6802.37 2282
6803.15 2325
6803.92 2374
6804.70 2314
6805.48 2221
6806.26 2232
6807.04 2314
6807.82 2253
6808.60 2197
6809.38 2180
6810.15 2170
6810.93 2178
6811.71 2140
6812.49 2073
6813.27 2123
6814.05 2157
6814.83 2141
6815.61 2146
6816.39 2192
6817.17 2212
6817.94 2208
6818.72 2190
6819.50 2199
6820.28 2259
6821.06 2238
6821.84 2345
6822.62 2310
6823.40 2254
6824.18 2249
6824.96 2192
6825.74 2215
6826.52 2208
6827.30 2273
6828.08 2308
6828.86 2253
6829.64 2277
6830.42 2272
6831.20 2269
6831.98 2260
6832.76 2222
6833.54 2329
6834.32 2259
6835.10 2311
6835.88 2195
6836.66 2190
6837.44 2187
6838.22 2232
6839.00 2265
6839.78 2172
6840.56 2272
6841.34 2248
6842.12 2249
6842.90 2231
6843.68 2263
6844.47 2321
6845.25 2274
6846.03 2302
6846.81 2284
6847.59 2327
6848.37 2469
6849.15 2860
6849.93 3170
6850.71 3497
6851.49 3898
6852.28 4371
6853.06 4702
6853.84 4676
6854.62 4494
6855.40 4259
6856.18 4049
6856.96 3808
6857.75 3461
6858.53 3340
6859.31 3414
6860.09 3413
6860.87 3394
6861.65 3366
6862.44 3197
6863.22 3047
6864.00 2923
6864.78 2816
6865.56 2625
6866.35 2597
6867.13 2524
6867.91 2460
6868.69 2460
6869.47 2519
6870.26 2547
6871.04 2483
6871.82 2428
6872.60 2438
6873.39 2501
6874.17 2501
6874.95 2480
6875.73 2485
6876.52 2460
6877.30 2504
6878.08 2503
6878.86 2503
6879.65 2506
6880.43 2479
6881.21 2396
6881.99 2448
6882.78 2403
6883.56 2422
6884.34 2430
6885.13 2423
6885.91 2468
6886.69 2550
6887.48 2596
6888.26 2706
6889.04 2852
6889.83 2893
6890.61 2943
6891.39 2773
6892.18 2850
6892.96 2759
6893.74 2641
6894.53 2583
6895.31 2567
6896.09 2560
6896.88 2551
6897.66 2573
6898.45 2529
6899.23 2628
6900.01 2595
6900.80 2641
6901.58 2684
6902.37 2699
6903.15 2613
6903.93 2630
6904.72 2633
6905.50 2643
6906.29 2684
6907.07 2632
6907.86 2528
6908.64 2611
6909.42 2587
6910.21 2666
6910.99 2659
6911.78 2589
6912.56 2631
6913.35 2583
6914.13 2528
6914.92 2496
6915.70 2569
6916.49 2562
6917.27 2667
6918.06 2660
6918.84 2535
6919.63 2619
6920.41 2629
6921.20 2581
6921.98 2630
6922.77 2685
6923.55 2671
6924.34 2644
6925.12 2722
6925.91 2719
6926.69 2782
6927.48 2720
6928.27 2829
6929.05 2769
6929.84 2727
6930.62 2774
6931.41 2700
6932.19 2700
6932.98 2856
6933.77 2821
6934.55 2834
6935.34 2867
6936.12 2946
6936.91 2964
6937.69 2921
6938.48 2940
6939.27 3105
6940.05 3135
6940.84 3147
6941.63 3239
6942.41 3396
6943.20 3425
6943.99 3598
6944.77 3756
6945.56 3782
6946.34 3876
6947.13 3816
6947.92 3813
6948.70 3860
6949.49 3966
6950.28 3979
6951.07 3820
6951.85 3913
6952.64 3800
6953.43 3824
6954.21 3836
6955.00 3979
6955.79 3958
6956.57 4079
6957.36 4146
6958.15 4213
6958.94 4312
6959.72 4129
6960.51 4263
6961.30 4392
6962.09 4394
6962.87 4272
6963.66 4220
6964.45 4171
6965.24 4272
6966.02 4327
6966.81 4371
6967.60 4318
6968.39 4535
6969.17 4748
6969.96 4793
6970.75 4917
6971.54 5111
6972.33 5208
6973.11 5087
6973.90 5020
6974.69 5128
6975.48 5270
6976.27 5299
6977.06 5369
6977.84 5664
6978.63 5770
6979.42 5892
6980.21 6461
6981.00 6726
6981.79 6967
6982.57 7581
6983.36 8356
6984.15 9448
6984.94 10736
6985.73 12268
6986.52 13690
6987.31 14832
6988.10 15114
6988.89 14987
6989.67 14268
6990.46 12997
6991.25 11698
6992.04 10298
6992.83 9141
6993.62 8253
6994.41 7461
6995.20 7013
6995.99 6735
6996.78 6936
6997.57 7464
6998.36 8431
6999.15 9531
6999.94 10766
7000.72 11938
7001.51 12469
7002.30 12901
7003.09 12700
7003.88 11850
7004.67 10822
7005.46 9493
7006.25 8475
7007.04 7355
7007.83 6418
7008.62 5581
7009.41 5035
7010.20 4593
7010.99 4170
7011.78 4025
7012.57 3969
7013.37 3981
7014.16 3946
7014.95 3961
7015.74 4004
7016.53 3888
7017.32 3748
7018.11 3783
7018.90 3736
7019.69 3670
7020.48 3637
7021.27 3552
7022.06 3541
7022.85 3583
7023.64 3564
7024.43 3672
7025.23 3787
7026.02 3827
7026.81 3856
7027.60 3942
7028.39 3985
7029.18 3948
7029.97 3701
7030.76 3607
7031.56 3547
7032.35 3472
7033.14 3472
7033.93 3421
7034.72 3451
7035.51 3480
7036.30 3492
7037.10 3639
7037.89 3577
7038.68 3675
7039.47 3819
7040.26 3993
7041.06 3929
7041.85 3871
7042.64 3846
7043.43 3881
7044.22 3827
7045.02 3685
7045.81 3692
7046.60 3636
7047.39 3573
7048.18 3727
7048.98 3788
7049.77 3716
7050.56 3829
7051.35 4143
7052.15 4263
7052.94 4190
7053.73 4045
7054.52 4003
7055.32 3916
7056.11 3649
7056.90 3546
7057.70 3429
7058.49 3351
7059.28 3275
7060.07 3289
7060.87 3305
7061.66 3242
7062.45 3255
7063.25 3305
7064.04 3285
7064.83 3267
7065.63 3302
7066.42 3338
7067.21 3281
7068.01 3141
7068.80 3112
7069.59 3220
7070.39 3107
7071.18 3096
7071.97 3100
7072.77 3069
7073.56 3108
7074.36 3003
7075.15 2982
7075.94 2986
7076.74 2928
7077.53 2955
7078.33 2891
7079.12 2910
7079.91 2919
7080.71 2797
7081.50 2846
7082.30 2768
7083.09 2785
7083.88 2790
7084.68 2753
7085.47 2719
7086.27 2713
7087.06 2739
7087.86 2754
7088.65 2829
7089.45 2822
7090.24 2866
7091.04 2862
7091.83 2935
7092.62 3088
7093.42 3108
7094.21 3160
7095.01 3117
7095.80 3108
7096.60 3046
7097.39 2877
7098.19 2788
7098.98 2698
7099.78 2645
7100.58 2574
7101.37 2515
7102.17 2563
7102.96 2631
7103.76 2486
7104.55 2593
7105.35 2650
7106.14 2668
7106.94 2636
7107.73 2574
7108.53 2417
7109.33 2365
7110.12 2316
7110.92 2282
7111.71 2302
7112.51 2128
7113.31 2165
7114.10 2136
7114.90 2114
7115.69 2127
7116.49 2143
7117.29 2138
7118.08 2097
7118.88 2010
7119.67 2100
7120.47 2140
7121.27 2101
7122.06 2056
7122.86 2123
7123.66 2104
7124.45 2052
7125.25 2039
7126.05 1937
7126.84 2011
7127.64 2017
7128.44 2098
7129.23 2118
7130.03 2059
7130.83 2052
7131.62 2173
7132.42 2173
7133.22 2110
7134.02 2103
7134.81 2131
7135.61 2139
7136.41 2117
7137.21 2152
7138.00 2106
7138.80 2077
7139.60 2069
7140.39 2045
7141.19 1990
7141.99 2006
7142.79 2075
7143.59 2038
7144.38 2050
7145.18 2059
7145.98 2070
7146.78 2126
7147.57 2057
7148.37 2016
7149.17 2067
7149.97 2014
7150.77 1985
7151.56 2060
7152.36 1997
7153.16 2024
7153.96 1929
7154.76 1915
7155.56 2002
7156.35 2018
7157.15 2012
7157.95 2037
7158.75 1934
7159.55 1969
7160.35 1983
7161.14 1903
7161.94 1915
7162.74 1819
7163.54 1882
7164.34 1883
7165.14 1892
7165.94 1861
7166.74 1846
7167.54 1801
7168.33 1859
7169.13 1782
7169.93 1812
7170.73 1926
7171.53 1903
7172.33 1895
7173.13 1871
7173.93 1866
7174.73 1918
7175.53 1889
7176.33 1939
7177.13 1806
7177.93 1767
7178.73 1717
7179.53 1772
7180.33 1819
7181.13 1807
7181.92 1880
7182.72 1909
7183.52 1918
7184.32 1933
7185.12 2002
7185.92 1908
7186.72 1943
7187.52 1928
7188.32 1954
7189.13 1839
7189.93 1838
7190.73 1825
7191.53 1881
7192.33 1797
7193.13 1814
7193.93 1813
7194.73 1858
7195.53 1768
7196.33 1753
7197.13 1818
7197.93 1805
7198.73 1714
7199.53 1720
7200.33 1775
7201.13 1801
7201.93 1779
7202.74 1832
7203.54 1779
7204.34 1819
7205.14 1744
7205.94 1693
7206.74 1704
7207.54 1659
7208.34 1694
7209.14 1728
7209.95 1670
7210.75 1630
7211.55 1637
7212.35 1581
7213.15 1641
7213.95 1654
7214.75 1698
7215.56 1626
7216.36 1587
7217.16 1610
7217.96 1671
7218.76 1738
7219.57 1723
7220.37 1687
7221.17 1685
7221.97 1677
7222.77 1669
7223.58 1693
7224.38 1766
7225.18 1700
7225.98 1673
7226.78 1656
7227.59 1738
7228.39 1662
7229.19 1655
7229.99 1764
7230.80 1673
7231.60 1690
7232.40 1673
7233.20 1662
7234.01 1653
7234.81 1625
7235.61 1652
7236.42 1613
7237.22 1693
7238.02 1740
7238.82 1806
7239.63 1827
7240.43 1771
7241.23 1884
7242.04 1902
7242.84 1840
7243.64 1931
7244.45 1833
7245.25 1874
7246.05 1865
7246.86 1857
7247.66 1851
7248.46 1854
7249.27 1882
7250.07 1849
7250.87 1864
7251.68 1836
7252.48 1853
7253.29 1919
7254.09 1940
7254.89 1945
7255.70 1965
7256.50 2028
7257.30 1987
7258.11 2026
7258.91 1991
7259.72 2024
7260.52 2128
7261.33 2182
7262.13 2203
7262.93 2335
7263.74 2326
7264.54 2401
7265.35 2468
7266.15 2320
7266.96 2229
7267.76 2221
7268.57 2279
7269.37 2267
7270.17 2205
7270.98 2242
7271.78 2222
7272.59 2280
7273.39 2253
7274.20 2161
7275.00 2247
7275.81 2337
7276.61 2233
7277.42 2358
7278.22 2418
7279.03 2386
7279.83 2483
7280.64 2560
7281.44 2615
7282.25 2815
7283.06 3114
7283.86 3360
7284.67 3698
7285.47 4181
7286.28 4434
7287.08 4513
7287.89 4468
7288.69 4433
7289.50 4071
7290.31 3698
7291.11 3349
7291.92 3136
7292.72 2946
7293.53 2718
7294.34 2593
7295.14 2505
7295.95 2465
7296.75 2447
7297.56 2416
7298.37 2385
7299.17 2340
7299.98 2350
7300.79 2303
7301.59 2292
7302.40 2381
7303.21 2381
7304.01 2375
7304.82 2366
7305.63 2433
7306.43 2439
7307.24 2458
7308.05 2510
7308.85 2520
7309.66 2586
7310.47 2713
7311.27 2860
7312.08 3015
7312.89 3090
7313.69 3121
7314.50 3078
7315.31 3024
7316.12 3029
7316.92 3057
7317.73 3035
7318.54 3115
7319.35 3177
7320.15 3348
7320.96 3457
7321.77 3624
7322.58 3879
7323.38 3910
7324.19 3870
7325.00 3682
7325.81 3593
7326.61 3507
7327.42 3334
7328.23 3064
7329.04 2967
7329.85 2863
7330.65 2806
7331.46 2742
7332.27 2666
7333.08 2680
7333.89 2901
7334.69 3056
7335.50 3127
7336.31 3246
7337.12 3392
7337.93 3395
7338.74 3330
7339.54 3286
7340.35 3153
7341.16 3065
7341.97 2946
7342.78 2786
7343.59 2685
7344.40 2541
7345.21 2513
7346.01 2468
7346.82 2396
7347.63 2433
7348.44 2407
7349.25 2438
7350.06 2416
7350.87 2480
7351.68 2422
7352.49 2363
7353.30 2300
7354.11 2346
7354.92 2347
7355.72 2374
7356.53 2373
7357.34 2292
7358.15 2246
7358.96 2358
7359.77 2404
7360.58 2388
7361.39 2350
7362.20 2383
7363.01 2402
7363.82 2486
7364.63 2550
7365.44 2580
7366.25 2517
7367.06 2607
7367.87 2502
7368.68 2502
7369.49 2543
7370.30 2526
7371.11 2423
7371.92 2442
7372.73 2517
7373.54 2548
7374.35 2598
7375.16 2589
7375.97 2641
7376.79 2703
7377.60 2726
7378.41 2792
7379.22 2894
7380.03 3105
7380.84 3282
7381.65 3460
7382.46 3700
7383.27 3790
7384.08 3945
7384.89 3819
7385.70 3682
7386.52 3596
7387.33 3299
7388.14 3022
7388.95 2921
7389.76 2784
7390.57 2685
7391.38 2510
7392.19 2476
7393.01 2337
7393.82 2369
7394.63 2268
7395.44 2232
7396.25 2311
7397.06 2275
7397.88 2338
7398.69 2508
7399.50 2584
7400.31 2627
7401.12 2886
7401.94 3094
7402.75 3326
7403.56 3212
7404.37 3281
7405.18 3241
7406.00 3062
7406.81 2997
7407.62 2906
7408.43 2719
7409.25 2681
7410.06 2687
7410.87 2539
7411.68 2523
7412.49 2399
7413.31 2308
7414.12 2263
7414.93 2136
7415.75 2062
7416.56 2052
7417.37 1987
7418.18 2016
7419.00 1937
7419.81 1909
7420.62 1909
7421.44 1834
7422.25 1852
7423.06 1927
7423.88 1848
7424.69 1757
7425.50 1778
7426.31 1825
7427.13 1767
7427.94 1770
7428.76 1787
7429.57 1787
7430.38 1747
7431.20 1748
7432.01 1769
7432.82 1780
7433.64 1718
7434.45 1700
7435.26 1730
7436.08 1765
7436.89 1843
7437.71 1850
7438.52 1922
7439.33 1943
7440.15 1859
7440.96 1877
7441.78 1865
7442.59 1872
7443.40 1941
7444.22 1962
7445.03 1916
7445.85 1848
7446.66 1870
7447.48 1877
7448.29 1881
7449.11 1901
7449.92 1837
7450.73 1826
7451.55 1767
7452.36 1778
7453.18 1784
7453.99 1745
7454.81 1690
7455.62 1728
7456.44 1722
7457.25 1779
7458.07 1828
7458.88 1776
7459.70 1810
7460.51 1772
7461.33 1761
7462.14 1792
7462.96 1735
7463.77 1774
7464.59 1688
7465.41 1699
7466.22 1776
7467.04 1797
7467.85 1765
7468.67 1798
7469.48 1840
7470.30 1793
7471.11 1812
7471.93 1785
7472.75 1859
7473.56 1782
7474.38 1777
7475.19 1799
7476.01 1790
7476.83 1717
7477.64 1653
7478.46 1680
7479.27 1708
7480.09 1678
7480.91 1658
7481.72 1634
7482.54 1638
7483.36 1649
7484.17 1620
7484.99 1672
7485.81 1626
7486.62 1690
7487.44 1626
7488.26 1607
7489.07 1608
7489.89 1665
7490.71 1631
7491.52 1588
7492.34 1638
7493.16 1692
7493.97 1642
7494.79 1629
7495.61 1634
7496.43 1681
7497.24 1635
7498.06 1581
7498.88 1609
7499.69 1549
7500.51 1541
7501.33 1497
7502.15 1557
7502.96 1557
7503.78 1663
7504.60 1630
7505.42 1562
7506.23 1596
7507.05 1582
7507.87 1531
7508.69 1553
7509.51 1569
7510.32 1499
7511.14 1506
7511.96 1503
7512.78 1513
7513.60 1607
7514.41 1501
7515.23 1504
7516.05 1508
7516.87 1535
7517.69 1544
7518.50 1528
7519.32 1501
7520.14 1475
7520.96 1494
7521.78 1506
7522.60 1502
7523.42 1521
7524.23 1540
7525.05 1525
7525.87 1574
7526.69 1540
7527.51 1502
7528.33 1523
7529.15 1552
7529.97 1577
7530.78 1547
7531.60 1554
7532.42 1597
7533.24 1555
7534.06 1566
7534.88 1550
7535.70 1560
7536.52 1593
7537.34 1562
7538.16 1565
7538.98 1664
7539.80 1630
7540.62 1612
7541.44 1581
7542.26 1586
7543.08 1590
7543.89 1555
7544.71 1588
7545.53 1640
7546.35 1586
7547.17 1648
7547.99 1680
7548.81 1584
7549.63 1629
7550.45 1668
7551.27 1666
7552.09 1589
7552.91 1685
7553.73 1638
7554.56 1633
7555.38 1702
7556.20 1688
7557.02 1648
7557.84 1719
7558.66 1727
7559.48 1771
7560.30 1767
7561.12 1713
7561.94 1769
7562.76 1740
7563.58 1777
7564.40 1758
7565.22 1718
7566.04 1736
7566.86 1665
7567.69 1736
7568.51 1752
7569.33 1689
7570.15 1718
7570.97 1703
7571.79 1632
7572.61 1660
7573.43 1740
7574.26 1726
7575.08 1749
7575.90 1712
7576.72 1713
7577.54 1708
7578.36 1716
7579.18 1637
7580.01 1686
7580.83 1675
7581.65 1751
7582.47 1761
7583.29 1731
7584.12 1738
7584.94 1763
7585.76 1729
7586.58 1738
7587.40 1770
7588.23 1881
7589.05 1820
7589.87 1829
7590.69 1899
7591.51 1865
7592.34 1906
7593.16 1908
7593.98 1927
7594.80 1896
7595.63 1892
7596.45 1875
7597.27 1895
7598.09 1825
7598.92 1871
7599.74 1921
7600.56 1928
7601.39 2020
7602.21 1969
7603.03 2052
7603.85 2273
7604.68 2345
7605.50 2347
7606.32 2464
7607.15 2532
7607.97 2591
7608.79 2486
7609.62 2493
7610.44 2394
7611.26 2321
7612.09 2165
7612.91 2208
7613.73 2168
7614.56 2083
7615.38 2097
7616.20 2113
7617.03 2092
7617.85 2137
7618.68 2168
7619.50 2201
7620.32 2237
7621.15 2238
7621.97 2198
7622.79 2106
7623.62 2121
7624.44 2069
7625.27 2023
7626.09 1982
7626.92 2037
7627.74 2099
7628.56 2181
7629.39 2127
7630.21 2206
7631.04 2425
7631.86 2537
7632.69 2680
7633.51 2678
7634.34 2811
7635.16 2837
7635.98 2711
7636.81 2759
7637.63 2643
7638.46 2400
7639.28 2203
7640.11 2125
7640.93 2009
7641.76 1921
7642.58 1826
7643.41 1807
7644.23 1802
7645.06 1741
7645.88 1674
7646.71 1728
7647.54 1752
7648.36 1705
7649.19 1680
7650.01 1643
7650.84 1681
7651.66 1693
7652.49 1692
7653.31 1633
7654.14 1599
7654.97 1689
7655.79 1684
7656.62 1638
7657.44 1612
7658.27 1635
7659.09 1630
7659.92 1691
7660.75 1708
7661.57 1684
7662.40 1627
7663.22 1635
7664.05 1644
7664.88 1681
7665.70 1668
7666.53 1691
7667.36 1640
7668.18 1586
7669.01 1607
7669.84 1669
7670.66 1599
7671.49 1609
7672.32 1678
7673.14 1691
7673.97 1602
7674.80 1525
7675.62 1582
7676.45 1576
7677.28 1584
7678.10 1583
7678.93 1527
7679.76 1517
7680.58 1543
7681.41 1517
7682.24 1515
7683.07 1550
7683.89 1515
7684.72 1473
7685.55 1562
7686.38 1483
7687.20 1512
7688.03 1509
7688.86 1490
7689.69 1593
7690.51 1614
7691.34 1613
7692.17 1593
7693.00 1630
7693.82 1609
7694.65 1552
7695.48 1502
7696.31 1598
7697.14 1626
7697.96 1628
7698.79 1593
7699.62 1638
7700.45 1675
7701.28 1678
7702.11 1684
7702.93 1644
7703.76 1686
7704.59 1687
7705.42 1614
7706.25 1576
7707.08 1656
7707.90 1580
7708.73 1555
7709.56 1560
7710.39 1623
7711.22 1617
7712.05 1687
7712.88 1589
7713.71 1555
7714.53 1573
7715.36 1556
7716.19 1609
7717.02 1658
7717.85 1596
7718.68 1642
7719.51 1590
7720.34 1571
7721.17 1554
7722.00 1596
7722.83 1539
7723.66 1553
7724.49 1632
7725.32 1481
7726.14 1463
7726.97 1502
7727.80 1558
7728.63 1516
7729.46 1510
7730.29 1560
7731.12 1572
7731.95 1585
7732.78 1666
7733.61 1625
7734.44 1596
7735.27 1559
7736.10 1542
7736.93 1586
7737.76 1598
7738.59 1489
7739.42 1536
7740.25 1546
7741.08 1517
7741.91 1615
7742.75 1668
7743.58 1664
7744.41 1752
7745.24 1832
7746.07 2045
7746.90 2271
7747.73 2511
7748.56 2757
7749.39 2891
7750.22 3024
7751.05 3046
7751.88 2991
7752.71 2792
7753.55 2569
7754.38 2301
7755.21 2148
7756.04 1926
7756.87 1874
7757.70 1760
7758.53 1686
7759.36 1628
7760.20 1630
7761.03 1593
7761.86 1580
7762.69 1602
7763.52 1600
7764.35 1548
7765.18 1563
7766.02 1524
7766.85 1513
7767.68 1473
7768.51 1461
7769.34 1456
7770.18 1457
7771.01 1446
7771.84 1397
7772.67 1408
7773.50 1393
7774.34 1376
7775.17 1396
7776.00 1407
7776.83 1436
7777.66 1428
7778.50 1416
7779.33 1469
7780.16 1460
7780.99 1503
7781.83 1474
7782.66 1450
7783.49 1502
7784.32 1541
7785.16 1572
7785.99 1565
7786.82 1614
7787.66 1579
7788.49 1616
7789.32 1683
7790.15 1598
7790.99 1533
7791.82 1554
7792.65 1539
7793.49 1490
7794.32 1472
7795.15 1496
7795.99 1493
7796.82 1458
7797.65 1529
7798.49 1528
7799.32 1505
7800.15 1514
7800.99 1608
7801.82 1581
7802.65 1622
7803.49 1598
7804.32 1563
7805.16 1583
7805.99 1579
7806.82 1559
7807.66 1612
7808.49 1624
7809.33 1654
7810.16 1686
7810.99 1616
7811.83 1608
7812.66 1600
7813.50 1706
7814.33 1714
7815.17 1803
7816.00 1792
7816.83 1846
7817.67 1728
7818.50 1792
7819.34 1844
7820.17 1754
7821.01 1702
7821.84 1754
7822.68 1715
7823.51 1686
7824.35 1759
7825.18 1662
7826.02 1733
7826.85 1862
7827.69 1873
7828.52 1774
7829.36 1791
7830.19 1805
7831.03 1825
7831.86 1713
7832.70 1681
7833.53 1754
7834.37 1711
7835.20 1675
7836.04 1784
7836.87 1667
7837.71 1619
7838.54 1634
7839.38 1636
7840.22 1622
7841.05 1573
7841.89 1601
7842.72 1593
7843.56 1600
7844.39 1540
7845.23 1525
7846.07 1520
7846.90 1573
7847.74 1583
7848.57 1507
7849.41 1495
7850.25 1422
7851.08 1428
7851.92 1453
7852.76 1445
7853.59 1452
7854.43 1487
7855.27 1525
7856.10 1519
7856.94 1478
7857.78 1509
7858.61 1482
7859.45 1458
7860.29 1482
7861.12 1529
7861.96 1511
7862.80 1546
7863.63 1461
7864.47 1456
7865.31 1440
7866.14 1381
7866.98 1392
7867.82 1453
7868.66 1409
7869.49 1444
7870.33 1446
7871.17 1420
7872.00 1415
7872.84 1506
7873.68 1488
7874.52 1485
7875.35 1481
7876.19 1534
7877.03 1633
7877.87 1562
7878.70 1580
7879.54 1674
7880.38 1739
7881.22 1613
7882.06 1505
7882.89 1532
7883.73 1550
7884.57 1561
7885.41 1543
7886.25 1470
7887.08 1564
7887.92 1536
7888.76 1504
7889.60 1445
7890.44 1519
7891.28 1528
7892.11 1602
7892.95 1554
7893.79 1607
7894.63 1564
7895.47 1508
7896.31 1576
7897.15 1532
7897.98 1581
7898.82 1613
7899.66 1507
7900.50 1514
7901.34 1570
7902.18 1528
7903.02 1568
7903.86 1565
7904.70 1512
7905.54 1599
7906.37 1547
7907.21 1528
7908.05 1564
7908.89 1593
7909.73 1573
7910.57 1562
7911.41 1591
7912.25 1605
7913.09 1666
7913.93 1729
7914.77 1740
7915.61 1854
7916.45 2002
7917.29 2059
7918.13 2158
7918.97 2235
7919.81 2453
7920.65 2462
7921.49 2524
7922.33 2507
7923.17 2314
7924.01 2257
7924.85 2207
7925.69 2026
7926.53 1915
7927.37 1834
7928.21 1792
7929.05 1665
7929.89 1635
7930.73 1632
7931.57 1636
7932.41 1718
7933.25 1644
7934.09 1633
7934.93 1549
7935.77 1564
7936.61 1503
7937.46 1515
7938.30 1480
7939.14 1476
7939.98 1480
7940.82 1463
7941.66 1414
7942.50 1480
7943.34 1480
7944.18 1507
7945.03 1522
7945.87 1606
7946.71 1632
7947.55 1630
7948.39 1644
7949.23 1573
7950.07 1634
7950.92 1560
7951.76 1588
7952.60 1538
7953.44 1541
7954.28 1487
7955.12 1477
7955.97 1568
7956.81 1536
7957.65 1591
7958.49 1604
7959.33 1591
7960.18 1548
7961.02 1573
7961.86 1571
7962.70 1527
7963.54 1448
7964.39 1472
7965.23 1457
7966.07 1484
7966.91 1524
7967.76 1566
7968.60 1601
7969.44 1652
7970.28 1665
7971.13 1670
7971.97 1545
7972.81 1584
7973.65 1524
7974.50 1462
7975.34 1435
7976.18 1423
7977.03 1431
7977.87 1442
7978.71 1359
7979.55 1354
7980.40 1383
7981.24 1349
7982.08 1340
7982.93 1330
7983.77 1355
7984.61 1333
7985.46 1364
7986.30 1298
7987.14 1308
7987.99 1299
7988.83 1309
7989.67 1329
7990.52 1314
7991.36 1370
7992.21 1303
7993.05 1329
7993.89 1325
7994.74 1336
7995.58 1358
7996.42 1322
7997.27 1289
7998.11 1280
7998.96 1247
7999.80 1231
8000.65 1256
8001.49 1285
8002.33 1285
8003.18 1222
8004.02 1274
8004.87 1233
8005.71 1313
8006.56 1330
8007.40 1284
8008.24 1306
8009.09 1292
8009.93 1287
8010.78 1264
8011.62 1258
8012.47 1322
8013.31 1312
8014.16 1310
8015.00 1224
8015.85 1275
8016.69 1206
8017.54 1237
8018.38 1197
8019.23 1209
8020.07 1181
8020.92 1146
8021.76 1186
8022.61 1199
8023.45 1194
8024.30 1171
8025.15 1154
8025.99 1180
8026.84 1106
8027.68 1152
8028.53 1112
8029.37 1124
8030.22 1155
8031.07 1190
8031.91 1167
8032.76 1241
8033.60 1241
8034.45 1203
8035.30 1252
8036.14 1201
8036.99 1239
8037.83 1251
8038.68 1335
8039.53 1262
8040.37 1239
8041.22 1240
8042.06 1214
8042.91 1172
8043.76 1226
8044.60 1215
8045.45 1223
8046.30 1235
8047.14 1228
8047.99 1243
8048.84 1252
8049.68 1252
8050.53 1240
8051.38 1282
8052.22 1305
8053.07 1227
8053.92 1218
8054.77 1224
8055.61 1178
8056.46 1171
8057.31 1126
8058.15 1148
8059.00 1115
8059.85 1145
8060.70 1161
8061.54 1056
8062.39 1100
8063.24 1158
8064.09 1105
8064.93 1138
8065.78 1095
8066.63 1134
8067.48 1118
8068.32 1130
8069.17 1122
8070.02 1041
8070.87 1142
8071.72 1158
8072.56 1166
8073.41 1175
8074.26 1144
8075.11 1163
8075.96 1113
8076.80 1128
8077.65 1145
8078.50 1085
8079.35 1091
8080.20 1078
8081.05 1076
8081.89 1036
8082.74 1075
8083.59 1106
8084.44 1104
8085.29 1146
8086.14 1120
8086.99 1125
8087.83 1113
8088.68 1137
8089.53 1122
8090.38 1136
8091.23 1123
8092.08 1109
8092.93 1093
8093.78 1122
8094.63 1098
8095.48 1090
8096.32 1115
8097.17 1048
8098.02 1090
8098.87 1101
8099.72 1082
8100.57 1093
8101.42 1137
8102.27 1103
8103.12 1093
8103.97 1117
8104.82 1162
8105.67 1140
8106.52 1106
8107.37 1156
8108.22 1110
8109.07 1155
8109.92 1121
8110.77 1150
8111.62 1128
8112.47 1125
8113.32 1091
8114.17 1113
8115.02 1115
8115.87 1093
8116.72 1113
8117.57 1138
8118.42 1195
8119.27 1141
8120.12 1225
8120.97 1252
8121.82 1206
8122.67 1249
8123.52 1242
8124.37 1216
8125.22 1173
8126.08 1203
8126.93 1145
8127.78 1122
8128.63 1144
8129.48 1138
8130.33 1122
8131.18 1071
8132.03 1133
8132.88 1122
8133.73 1143
8134.59 1125
8135.44 1072
8136.29 1123
8137.14 1115
8137.99 1132
8138.84 1072
8139.69 1130
8140.55 1094
8141.40 1102
8142.25 1171
8143.10 1133
8143.95 1160
8144.80 1173
8145.66 1180
8146.51 1151
8147.36 1132
8148.21 1106
8149.06 1146
8149.91 1178
8150.77 1146
8151.62 1164
8152.47 1147
8153.32 1141
8154.18 1123
8155.03 1172
8155.88 1189
8156.73 1214
8157.59 1195
8158.44 1268
8159.29 1241
8160.14 1206
8161.00 1192
8161.85 1170
8162.70 1177
8163.55 1183
8164.41 1150
8165.26 1089
8166.11 1125
8166.96 1098
8167.82 1113
8168.67 1109
8169.52 1053
8170.38 1144
8171.23 1099
8172.08 1087
8172.94 1059
8173.79 1098
8174.64 1084
8175.50 1101
8176.35 1056
8177.20 1020
8178.06 1035
8178.91 1050
8179.76 1023
8180.62 991
8181.47 1029
8182.32 1020
8183.18 1025
8184.03 1045
8184.89 1000
8185.74 1087
8186.59 1015
8187.45 1009
8188.30 1030
8189.16 1029
8190.01 987
8190.86 968
8191.72 1042
8192.57 1023
8193.43 1016
8194.28 1059
8195.14 1049
8195.99 1079
8196.84 1005
8197.70 1022
8198.55 1028
8199.41 1008
8200.26 1013
8201.12 1006
8201.97 1027
8202.83 1011
8203.68 1025
8204.54 1043
8205.39 1002
8206.25 1002
8207.10 1068
8207.96 1038
8208.81 1060
8209.67 1041
8210.52 1075
8211.38 1024
8212.23 1021
8213.09 1083
8213.94 1054
8214.80 1082
8215.65 1070
8216.51 1107
8217.37 1089
8218.22 1085
8219.08 1001
8219.93 1157
8220.79 1059
8221.64 1109
8222.50 1130
8223.36 1161
8224.21 1206
8225.07 1171
8225.92 1176
8226.78 1167
8227.64 1142
8228.49 1165
8229.35 1128
8230.20 1138
8231.06 1088
8231.92 1085
8232.77 1113
8233.63 1121
8234.49 1070
8235.34 1066
8236.20 1066
8237.06 1053
8237.91 1115
8238.77 1124
8239.63 1055
8240.48 1001
8241.34 1041
8242.20 1068
8243.05 1040
8243.91 1039
8244.77 1036
8245.62 1037
8246.48 1101
8247.34 1015
8248.19 987
8249.05 1020
8249.91 1064
8250.77 1091
8251.62 1067
8252.48 1113
8253.34 1038
8254.20 1019
8255.05 1063
8255.91 1093
8256.77 1042
8257.63 996
8258.48 1046
8259.34 1068
8260.20 1059
8261.06 1012
8261.92 1028
8262.77 1060
8263.63 1048
8264.49 1076
8265.35 1049
8266.21 1031
8267.06 1092
8267.92 1079
8268.78 1077
8269.64 1042
8270.50 1043
8271.35 1076
8272.21 1029
8273.07 1054
8273.93 1098
8274.79 1059
8275.65 1098
8276.51 1073
8277.36 1067
8278.22 1057
8279.08 1044
8279.94 1059
8280.80 1105
8281.66 1050
8282.52 1035
8283.38 1046
8284.24 1084
8285.09 1116
8285.95 1078
8286.81 1098
8287.67 1062
8288.53 1090
8289.39 1056
8290.25 1073
8291.11 1109
8291.97 1090
8292.83 1085
8293.69 1110
8294.55 1114
8295.41 1122
8296.27 1100
8297.13 1124
8297.99 1109
8298.85 1089
8299.71 1098
8300.56 1153
8301.42 1134
8302.28 1165
8303.14 1151
8304.00 1150
8304.86 1136
8305.73 1154
8306.59 1151
8307.45 1196
8308.31 1140
8309.17 1132
8310.03 1158
8310.89 1180
8311.75 1133
8312.61 1084
8313.47 1049
8314.33 1144
8315.19 1131
8316.05 1102
8316.91 1136
8317.77 1181
8318.63 1168
8319.49 1147
8320.35 1114
8321.22 1170
8322.08 1194
8322.94 1176
8323.80 1134
8324.66 1109
8325.52 1149
8326.38 1144
8327.24 1064
8328.10 1158
8328.97 1203
8329.83 1194
8330.69 1206
8331.55 1225
8332.41 1181
8333.27 1139
8334.13 1211
8335.00 1134
8335.86 1130
8336.72 1150
8337.58 1155
8338.44 1169
8339.30 1165
8340.17 1105
8341.03 1116
8341.89 1147
8342.75 1187
8343.62 1158
8344.48 1201
8345.34 1171
8346.20 1220
8347.06 1267
8347.93 1157
8348.79 1234
8349.65 1226
8350.51 1182
8351.38 1204
8352.24 1194
8353.10 1234
8353.96 1238
8354.83 1222
8355.69 1278
8356.55 1251
8357.41 1235
8358.28 1290
8359.14 1311
8360.00 1311
8360.87 1262
8361.73 1196
8362.59 1264
8363.46 1286
8364.32 1306
8365.18 1266
8366.05 1297
8366.91 1340
8367.77 1272
8368.64 1291
8369.50 1289
8370.36 1326
8371.23 1269
8372.09 1263
8372.95 1306
8373.82 1323
8374.68 1317
8375.54 1305
8376.41 1342
8377.27 1366
8378.14 1394
8379.00 1416
8379.86 1359
8380.73 1362
8381.59 1440
8382.46 1462
8383.32 1403
8384.18 1420
8385.05 1447
8385.91 1414
8386.78 1458
8387.64 1506
8388.51 1449
8389.37 1464
8390.23 1524
8391.10 1537
8391.96 1508
8392.83 1486
8393.69 1558
8394.56 1563
8395.42 1591
8396.29 1601
8397.15 1651
8398.02 1732
8398.88 1663
8399.75 1623
8400.61 1642
8401.48 1657
8402.34 1646
8403.21 1591
8404.07 1636
8404.94 1700
8405.80 1713
8406.67 1825
8407.53 1818
8408.40 1791
8409.26 1827
8410.13 1856
8411.00 1848
8411.86 1928
8412.73 1943
8413.59 1990
8414.46 1991
8415.32 1998
8416.19 2019
8417.06 2004
8417.92 2078
8418.79 2102
8419.65 2119
8420.52 2164
8421.39 2065
8422.25 2164
8423.12 2168
8423.98 2206
8424.85 2236
8425.72 2235
8426.58 2293
8427.45 2325
8428.32 2381
8429.18 2387
8430.05 2384
8430.92 2427
8431.78 2457
8432.65 2536
8433.52 2550
8434.38 2572
8435.25 2592
8436.12 2701
8436.98 2817
8437.85 2893
8438.72 2992
8439.58 3034
8440.45 3129
8441.32 3280
8442.19 3256
8443.05 3326
8443.92 3377
8444.79 3368
8445.65 3284
8446.52 3240
8447.39 3354
8448.26 3317
8449.12 3450
8449.99 3558
8450.86 3683
8451.73 3986
8452.60 4699
8453.46 5371
8454.33 6405
8455.20 7645
8456.07 8777
8456.93 9618
8457.80 10206
8458.67 10367
8459.54 10057
8460.41 9256
8461.27 8519
8462.14 7566
8463.01 6553
8463.88 5653
8464.75 5020
8465.62 4337
8466.48 3831
8467.35 3391
8468.22 3083
8469.09 2811
8469.96 2668
8470.83 2565
8471.70 2510
8472.57 2409
8473.43 2282
8474.30 2310
8475.17 2220
8476.04 2164
8476.91 2125
8477.78 2108
8478.65 2079
8479.52 1975
8480.39 2028
8481.25 2033
8482.12 1988
8482.99 2075
8483.86 2021
8484.73 2033
8485.60 2061
8486.47 2127
8487.34 2139
8488.21 2196
8489.08 2168
8489.95 2135
8490.82 2196
8491.69 2348
8492.56 2347
8493.43 2480
8494.30 2584
8495.17 2644
8496.04 2581
8496.91 2609
8497.78 2600
8498.65 2477
8499.52 2431
8500.39 2386
8501.26 2254
8502.13 2177
8503.00 2064
8503.87 2074
8504.74 2073
8505.61 2017
8506.48 2029
8507.35 2070
8508.22 2098
8509.09 2074
8509.96 2136
8510.83 2140
8511.70 2133
8512.57 2115
8513.45 2243
8514.32 2322
8515.19 2320
8516.06 2238
8516.93 2323
8517.80 2336
8518.67 2364
8519.54 2459
8520.41 2495
8521.29 2442
8522.16 2379
8523.03 2365
8523.90 2456
8524.77 2432
8525.64 2428
8526.51 2410
8527.39 2455
8528.26 2429
8529.13 2344
8530.00 2399
8530.87 2407
8531.74 2436
8532.62 2442
8533.49 2478
8534.36 2538
8535.23 2446
8536.10 2389
8536.98 2396
8537.85 2344
8538.72 2408
8539.59 2403
8540.46 2361
8541.34 2274
8542.21 2208
8543.08 2160
8543.95 2070
8544.83 2002
8545.70 2038
8546.57 1979
8547.44 1934
8548.32 1953
8549.19 1939
8550.06 1927
8550.93 1960
8551.81 1923
8552.68 2036
8553.55 2085
8554.43 2222
8555.30 2215
8556.17 2294
8557.04 2362
8557.92 2320
8558.79 2380
8559.66 2343
8560.54 2244
8561.41 2109
8562.28 2048
8563.16 1986
8564.03 1935
8564.90 1910
8565.78 1807
8566.65 1777
8567.52 1769
8568.40 1751
8569.27 1799
8570.15 1722
8571.02 1743
8571.89 1767
8572.77 1746
8573.64 1751
8574.51 1675
8575.39 1693
8576.26 1684
8577.14 1677
8578.01 1657
8578.88 1628
8579.76 1657
8580.63 1604
8581.51 1665
8582.38 1621
8583.26 1583
8584.13 1584
8585.01 1634
8585.88 1620
8586.75 1629
8587.63 1656
8588.50 1630
8589.38 1665
8590.25 1646
8591.13 1614
8592.00 1649
8592.88 1663
8593.75 1630
8594.63 1623
8595.50 1628
8596.38 1702
8597.25 1781
8598.13 1677
8599.00 1691
8599.88 1715
8600.75 1768
8601.63 1790
8602.50 1762
8603.38 1767
8604.26 1672
8605.13 1760
8606.01 1749
8606.88 1741
8607.76 1748
8608.63 1754
8609.51 1811
8610.38 1748
8611.26 1800
8612.14 1814
8613.01 1770
8613.89 1786
8614.76 1756
8615.64 1783
8616.52 1788
8617.39 1807
8618.27 1825
8619.15 1759
8620.02 1796
8620.90 1830
8621.77 1795
8622.65 1852
8623.53 1859
8624.40 1861
8625.28 1879
8626.16 1933
8627.03 1973
8627.91 1961
8628.79 2021
8629.66 2066
8630.54 2034
8631.42 2097
8632.29 2104
8633.17 2089
8634.05 2067
8634.92 2084
8635.80 2087
8636.68 2133
8637.56 2055
8638.43 2045
8639.31 2102
8640.19 2141
8641.07 2074
8641.94 2173
8642.82 2133
8643.70 2173
8644.57 2150
8645.45 2233
8646.33 2227
8647.21 2227
8648.09 2279
8648.96 2319
8649.84 2346
8650.72 2339
8651.60 2319
8652.47 2334
8653.35 2410
8654.23 2349
8655.11 2428
8655.99 2507
8656.86 2430
8657.74 2398
8658.62 2445
8659.50 2440
8660.38 2493
8661.26 2458
8662.13 2425
8663.01 2448
8663.89 2435
8664.77 2479
8665.65 2543
8666.53 2549
8667.41 2569
8668.28 2632
8669.16 2730
8670.04 2818
8670.92 2898
8671.80 3105
8672.68 3209
8673.56 3517
8674.44 3680
8675.32 3941
8676.20 4092
8677.07 4327
8677.95 4318
8678.83 4166
8679.71 4006
8680.59 3867
8681.47 3718
8682.35 3516
8683.23 3328
8684.11 3216
8684.99 3213
8685.87 3162
8686.75 3171
8687.63 3152
8688.51 3307
8689.39 3428
8690.27 3734
8691.15 4124
8692.03 4554
8692.91 4995
8693.79 5464
8694.67 5642
8695.55 5762
8696.43 5776
8697.31 5497
8698.19 5131
8699.07 4723
8699.95 4356
8700.83 3910
8701.71 3588
8702.59 3279
8703.47 3015
8704.35 2839
8705.23 2639
8706.11 2575
8706.99 2641
8707.87 2545
8708.75 2386
8709.63 2382
8710.52 2442
8711.40 2342
8712.28 2380
8713.16 2353
8714.04 2322
8714.92 2310
8715.80 2326
8716.68 2253
8717.56 2295
8718.45 2333
8719.33 2283
8720.21 2250
8721.09 2261
8721.97 2290
8722.85 2290
8723.73 2313
8724.62 2339
8725.50 2294
8726.38 2334
8727.26 2398
8728.14 2458
8729.02 2412
8729.91 2463
8730.79 2507
8731.67 2488
8732.55 2565
8733.43 2635
8734.32 2606
8735.20 2662
8736.08 2557
8736.96 2600
8737.84 2632
8738.73 2639
8739.61 2645
8740.49 2590
8741.37 2580
8742.26 2565
8743.14 2545
8744.02 2608
8744.90 2574
8745.79 2527
8746.67 2619
8747.55 2567
8748.43 2566
8749.32 2591
8750.20 2614
8751.08 2654
8751.97 2639
8752.85 2603
8753.73 2708
8754.62 2730
8755.50 2697
8756.38 2788
8757.26 2860
8758.15 2853
8759.03 2842
8759.91 2937
8760.80 2938
8761.68 2954
8762.56 2963
8763.45 3145
8764.33 3170
8765.22 3258
8766.10 3301
8766.98 3405
8767.87 3478
8768.75 3494
8769.63 3454
8770.52 3372
8771.40 3334
8772.29 3396
8773.17 3345
8774.05 3346
8774.94 3345
8775.82 3339
8776.71 3439
8777.59 3552
8778.48 3817
8779.36 4177
8780.24 4679
8781.13 5335
8782.01 6082
8782.90 6634
8783.78 7117
8784.67 7532
8785.55 7683
8786.44 7523
8787.32 7112
8788.21 6650
8789.09 6033
8789.98 5393
8790.86 4732
8791.74 4157
8792.63 3704
8793.51 3375
8794.40 3169
8795.29 2913
8796.17 2830
8797.06 2732
8797.94 2623
8798.83 2606
8799.71 2499
8800.60 2494
8801.48 2429
8802.37 2434
8803.25 2354
8804.14 2295
8805.02 2258
8805.91 2170
8806.80 2203
8807.68 2056
8808.57 2108
8809.45 2076
8810.34 2121
8811.23 2082
8812.11 2014
8813.00 2065
8813.88 2085
8814.77 2087
8815.66 2051
8816.54 1994
8817.43 2033
8818.31 2101
8819.20 2041
8820.09 2087
8820.97 2135
8821.86 2204
8822.75 2260
8823.63 2249
8824.52 2206
8825.41 2124
8826.29 2079
8827.18 2053
8828.07 2009
8828.95 1940
8829.84 1905
8830.73 1894
8831.61 1927
8832.50 1929
8833.39 1900
8834.28 1864
8835.16 1906
8836.05 1856
8836.94 1859
8837.82 1966
8838.71 2001
8839.60 1959
8840.49 1983
8841.37 1998
8842.26 2001
8843.15 1941
8844.04 2004
8844.92 2029
8845.81 1982
8846.70 2056
8847.59 2038
8848.47 2066
8849.36 2015
8850.25 2020
8851.14 2024
8852.03 2031
8852.91 2027
8853.80 1950
8854.69 1988
8855.58 1987
8856.47 1975
8857.36 1974
8858.24 1973
8859.13 1985
8860.02 2006
8860.91 1945
8861.80 1970
8862.69 1920
8863.57 1931
8864.46 1895
8865.35 1856
8866.24 1789
8867.13 1755
8868.02 1743
8868.91 1794
8869.80 1685
8870.68 1682
8871.57 1658
8872.46 1640
8873.35 1619
8874.24 1622
8875.13 1640
8876.02 1537
8876.91 1554
8877.80 1592
8878.69 1575
8879.58 1536
8880.47 1499
8881.36 1552
8882.24 1504
8883.13 1443
8884.02 1482
8884.91 1481
8885.80 1502
8886.69 1457
8887.58 1455
8888.47 1437
8889.36 1436
8890.25 1412
8891.14 1351
8892.03 1387
8892.92 1413
8893.81 1410
8894.70 1421
8895.59 1367
8896.48 1389
8897.37 1398
8898.26 1353
8899.15 1344
8900.04 1322
8900.93 1339
8901.82 1375
8902.72 1335
8903.61 1286
8904.50 1240
8905.39 1264
8906.28 1355
8907.17 1327
8908.06 1326
8908.95 1254
8909.84 1300
8910.73 1252
8911.62 1268
8912.51 1224
8913.41 1252
8914.30 1246
8915.19 1227
8916.08 1209
8916.97 1258
8917.86 1271
8918.75 1221
8919.64 1185
8920.54 1267
8921.43 1228
8922.32 1256
8923.21 1221
8924.10 1176
8924.99 1240
8925.88 1217
8926.78 1267
8927.67 1200
8928.56 1223
8929.45 1247
8930.34 1209
8931.24 1155
8932.13 1222
8933.02 1255
8933.91 1180
8934.80 1189
8935.70 1147
8936.59 1130
8937.48 1155
8938.37 1147
8939.27 1120
8940.16 1130
8941.05 1086
8941.94 1124
8942.84 1079
8943.73 1047
8944.62 1089
8945.51 1074
8946.41 1092
8947.30 1094
8948.19 1058
8949.08 1123
8949.98 1088
8950.87 1077
8951.76 1062
8952.66 1062
8953.55 1112
8954.44 1114
8955.34 1111
8956.23 1112
8957.12 1145
8958.02 1129
8958.91 1066
8959.80 1035
8960.70 1042
8961.59 1072
8962.48 1077
8963.38 1054
8964.27 1061
8965.16 1037
8966.06 1077
8966.95 1052
8967.84 1031
8968.74 1034
8969.63 1030
8970.53 1061
8971.42 1046
8972.31 1068
8973.21 1005
8974.10 1022
8975.00 1001
8975.89 961
8976.78 1008
8977.68 1015
8978.57 1003
8979.47 1067
8980.36 1033
8981.26 1058
8982.15 996
8983.05 974
8983.94 979
8984.83 964
8985.73 981
8986.62 999
8987.52 973
8988.41 933
8989.31 940
8990.20 1000
8991.10 968
8991.99 966
8992.89 989
8993.78 933
8994.68 919
8995.57 933
8996.47 945
8997.36 985
8998.26 1017
8999.15 954
9000.05 938
9000.95 985
9001.84 948
9002.74 973
9003.63 922
9004.53 948
9005.42 986
9006.32 918
9007.21 918
9008.11 903
9009.01 971
9009.90 937
9010.80 900
9011.69 915
9012.59 915
9013.49 901
9014.38 919
9015.28 866
9016.17 909
9017.07 884
9017.97 896
9018.86 882
9019.76 888
9020.66 917
9021.55 872
9022.45 919
9023.35 877
9024.24 910
9025.14 862
9026.04 891
9026.93 884
9027.83 905
9028.73 837
9029.62 893
9030.52 888
9031.42 887
9032.31 869
9033.21 899
9034.11 899
9035.01 902
9035.90 914
9036.80 881
9037.70 874
9038.59 870
9039.49 891
9040.39 904
9041.29 898
9042.18 940
9043.08 896
9043.98 867
9044.88 867
9045.77 895
9046.67 934
9047.57 871
9048.47 926
9049.37 906
9050.26 909
9051.16 930
9052.06 883
9052.96 906
9053.85 894
9054.75 910
9055.65 915
9056.55 839
9057.45 903
9058.35 933
9059.24 917
9060.14 887
9061.04 886
9061.94 897
9062.84 922
9063.74 871
9064.64 888
9065.53 939
9066.43 898
9067.33 949
9068.23 949
9069.13 938
9070.03 962
9070.93 920
9071.83 961
9072.72 918
9073.62 922
9074.52 951
9075.42 897
9076.32 945
9077.22 931
9078.12 934
9079.02 920
9079.92 908
9080.82 922
9081.72 922
9082.62 855
9083.52 876
9084.42 902
9085.32 909
9086.21 904
9087.11 915
9088.01 914
9088.91 900
9089.81 883
9090.71 932
9091.61 913
9092.51 882
9093.41 875
9094.31 890
9095.21 895
9096.11 864
9097.01 883
9097.91 890
9098.81 866
9099.72 853
9100.62 882
9101.52 878
9102.42 913
9103.32 832
9104.22 871
9105.12 904
9106.02 888
9106.92 872
9107.82 862
9108.72 842
9109.62 851
9110.52 879
9111.42 850
9112.32 887
9113.23 892
9114.13 861
9115.03 781
9115.93 797
9116.83 849
9117.73 845
9118.63 852
9119.53 852
9120.44 900
9121.34 900
9122.24 827
9123.14 864
9124.04 830
9124.94 833
9125.84 887
9126.75 906
9127.65 857
9128.55 857
9129.45 924
9130.35 893
9131.25 887
9132.16 895
9133.06 864
9133.96 814
9134.86 849
9135.76 828
9136.67 855
9137.57 857
9138.47 876
9139.37 838
9140.28 828
9141.18 851
9142.08 848
9142.98 828
9143.89 869
9144.79 881
9145.69 850
9146.59 833
9147.50 829
9148.40 879
9149.30 863
9150.20 856
9151.11 884
9152.01 825
9152.91 845
9153.82 885
9154.72 871
9155.62 827
9156.53 839
9157.43 878
9158.33 882
9159.24 838
9160.14 817
9161.04 829
9161.95 843
9162.85 816
9163.75 805
9164.66 843
9165.56 835
9166.46 834
9167.37 830
9168.27 805
9169.17 782
9170.08 834
9170.98 869
9171.89 835
9172.79 864
9173.69 848
9174.60 863
9175.50 830
9176.41 877
9177.31 895
9178.21 867
9179.12 862
9180.02 899
9180.93 910
9181.83 870
9182.74 867
9183.64 884
9184.55 889
9185.45 885
9186.35 886
9187.26 885
9188.16 888
9189.07 867
9189.97 831
9190.88 834
9191.78 866
9192.69 880
9193.59 849
9194.50 917
9195.40 919
9196.31 877
9197.21 877
9198.12 949
9199.02 973
9199.93 991
9200.83 977
9201.74 965
9202.65 959
9203.55 966
9204.46 1014
9205.36 930
9206.27 875
9207.17 961
9208.08 949
9208.98 885
9209.89 894
9210.80 922
9211.70 907
9212.61 907
9213.51 866
9214.42 890
9215.33 823
9216.23 862
9217.14 918
9218.04 903
9218.95 899
9219.86 919
9220.76 932
9221.67 932
9222.58 938
9223.48 919
9224.39 913
9225.30 892
9226.20 863
9227.11 842
9228.01 838
9228.92 862
9229.83 871
9230.74 890
9231.64 851
9232.55 894
9233.46 842
9234.36 863
9235.27 874
9236.18 870
9237.08 860
9237.99 890
9238.90 849
9239.81 827
9240.71 838
9241.62 860
9242.53 860
9243.43 838
9244.34 878
9245.25 833
9246.16 829
9247.07 832
9247.97 871
9248.88 837
9249.79 897
9250.70 841
9251.60 798
9252.51 800
9253.42 827
9254.33 842
9255.24 880
9256.14 829
9257.05 786
9257.96 846
9258.87 889
9259.78 879
9260.68 818
9261.59 849
9262.50 863
9263.41 824
9264.32 816
9265.23 888
9266.13 848
9267.04 787
9267.95 855
9268.86 848
9269.77 828
9270.68 860
9271.59 873
9272.50 835
9273.40 918
9274.31 887
9275.22 847
9276.13 880
9277.04 835
9277.95 856
9278.86 901
9279.77 904
9280.68 920
9281.59 875
9282.50 947
9283.41 889
9284.32 862
9285.22 876
9286.13 875
9287.04 854
9287.95 853
9288.86 900
9289.77 902
9290.68 883
9291.59 854
9292.50 912
9293.41 886
9294.32 882
9295.23 895
9296.14 906
9297.05 896
9297.96 937
9298.87 918
9299.78 920
9300.69 905
9301.60 941
9302.51 918
9303.42 914
9304.33 884
9305.24 883
9306.15 878
9307.07 858
9307.98 892
9308.89 888
9309.80 918
9310.71 967
9311.62 993
9312.53 887
9313.44 935
9314.35 898
9315.26 884
9316.17 952
9317.08 866
9318.00 877
9318.91 906
9319.82 883
9320.73 884
9321.64 902
9322.55 919
9323.46 900
9324.37 879
9325.29 901
9326.20 875
9327.11 861
9328.02 891
9328.93 923
9329.84 941
9330.75 880
9331.67 871
9332.58 901
9333.49 897
9334.40 888
9335.31 909
9336.23 921
9337.14 881
9338.05 910
9338.96 907
9339.87 909
9340.79 942
9341.70 946
9342.61 978
9343.52 925
9344.44 889
9345.35 903
9346.26 907
9347.17 972
9348.09 910
9349.00 937
9349.91 916
9350.82 894
9351.74 926
9352.65 918
9353.56 929
9354.47 951
9355.39 894
9356.30 925
9357.21 881
9358.13 935
9359.04 950
9359.95 927
9360.87 898
9361.78 915
9362.69 916
9363.61 931
9364.52 936
9365.43 948
9366.35 968
9367.26 891
9368.17 929
9369.09 923
9370.00 959
9370.91 917
9371.83 907
9372.74 922
9373.65 890
9374.57 881
9375.48 899
9376.40 963
9377.31 962
9378.22 975
9379.14 946
9380.05 965
9380.97 955
9381.88 979
9382.80 949
9383.71 932
9384.62 947
9385.54 989
9386.45 996
9387.37 992
9388.28 973
9389.20 959
9390.11 1024
9391.03 1003
9391.94 1038
9392.85 1008
9393.77 1043
9394.68 1047
9395.60 1042
9396.51 1076
9397.43 1123
9398.34 1136
9399.26 1094
9400.17 1093
9401.09 1042
9402.00 1009
9402.92 1093
9403.84 1036
9404.75 1049
9405.67 995
9406.58 1035
9407.50 1006
9408.41 1001
9409.33 1024
9410.24 994
9411.16 1013
9412.07 1074
9412.99 1025
9413.91 1062
9414.82 1056
9415.74 1089
9416.65 1079
9417.57 1051
9418.49 1063
9419.40 1035
9420.32 1047
9421.23 1022
9422.15 995
9423.07 1034
9423.98 1037
9424.90 1040
9425.81 1015
9426.73 1090
9427.65 1073
9428.56 1101
9429.48 1066
9430.40 1092
9431.31 1074
9432.23 1101
9433.15 1080
9434.06 1073
9434.98 1076
9435.90 1142
9436.81 1188
9437.73 1188
9438.65 1212
9439.57 1211
9440.48 1228
9441.40 1170
9442.32 1227
9443.23 1150
9444.15 1160
9445.07 1189
9445.99 1196
9446.90 1233
9447.82 1222
9448.74 1235
9449.66 1322
9450.57 1415
9451.49 1453
9452.41 1585
9453.33 1551
9454.24 1683
9455.16 1745
9456.08 1727
9457.00 1729
9457.91 1701
9458.83 1710
9459.75 1670
9460.67 1587
9461.59 1444
9462.50 1317
9463.42 1294
9464.34 1258
9465.26 1163
9466.18 1211
9467.10 1152
9468.01 1141
9468.93 1135
9469.85 1154
9470.77 1091
9471.69 1119
9472.61 1112
9473.53 1126
9474.44 1091
9475.36 1105
9476.28 1095
9477.20 1133
9478.12 1145
9479.04 1164
9479.96 1161
9480.88 1176
9481.80 1169
9482.71 1173
9483.63 1176
9484.55 1196
9485.47 1211
9486.39 1204
9487.31 1245
9488.23 1168
9489.15 1168
9490.07 1159
9490.99 1189
9491.91 1153
9492.83 1138
9493.75 1134
9494.67 1149
9495.59 1158
9496.51 1107
9497.43 1144
9498.35 1070
9499.27 1126
9500.19 1114
9501.11 1036
9502.03 1054
9502.95 1083
9503.87 1083
9504.79 1066
9505.71 1057
9506.63 1064
9507.55 1076
9508.47 1046
9509.39 1103
9510.31 1093
9511.23 1082
9512.15 1107
9513.07 1078
9513.99 1077
9514.91 1117
9515.83 1173
9516.75 1098
9517.67 1154
9518.59 1242
9519.52 1182
9520.44 1163
9521.36 1174
9522.28 1188
9523.20 1189
9524.12 1179
9525.04 1173
9525.96 1173
9526.88 1195
9527.80 1144
9528.73 1184
9529.65 1194
9530.57 1186
9531.49 1244
9532.41 1310
9533.33 1289
9534.26 1314
9535.18 1338
9536.10 1395
9537.02 1362
9537.94 1336
9538.86 1324
9539.79 1267
9540.71 1304
9541.63 1245
9542.55 1197
9543.47 1183
9544.40 1104
9545.32 1176
9546.24 1204
9547.16 1111
9548.08 1138
9549.01 1110
9549.93 1163
9550.85 1083
9551.77 1107
9552.70 1123
9553.62 1174
9554.54 1163
9555.46 1103
9556.39 1113
9557.31 1142
9558.23 1130
9559.16 1131
9560.08 1160
9561.00 1201
9561.92 1175
9562.85 1181
9563.77 1197
9564.69 1161
9565.62 1155
9566.54 1191
9567.46 1168
9568.39 1141
9569.31 1134
9570.23 1162
9571.16 1132
9572.08 1158
9573.00 1133
9573.93 1173
9574.85 1187
9575.77 1137
9576.70 1136
9577.62 1155
9578.54 1177
9579.47 1166
9580.39 1163
9581.32 1145
9582.24 1161
9583.16 1154
9584.09 1143
9585.01 1164
9585.94 1164
9586.86 1176
9587.78 1137
9588.71 1178
9589.63 1156
9590.56 1171
9591.48 1212
9592.41 1198
9593.33 1229
9594.25 1196
9595.18 1225
9596.10 1250
9597.03 1290
9597.95 1246
9598.88 1268
9599.80 1216
9600.73 1319
9601.65 1277
9602.58 1258
9603.50 1334
9604.43 1313
9605.35 1369
9606.28 1318
9607.20 1338
9608.13 1335
9609.05 1337
9609.98 1316
9610.90 1294
9611.83 1319
9612.75 1363
9613.68 1373
9614.60 1382
9615.53 1399
9616.46 1423
9617.38 1425
9618.31 1434
9619.23 1470
9620.16 1460
9621.08 1446
9622.01 1472
9622.94 1476
9623.86 1540
9624.79 1532
9625.71 1566
9626.64 1539
9627.57 1588
9628.49 1616
9629.42 1645
9630.34 1596
9631.27 1657
9632.20 1638
9633.12 1662
9634.05 1665
9634.98 1719
9635.90 1680
9636.83 1625
9637.76 1741
9638.68 1783
9639.61 1773
9640.54 1760
9641.46 1838
9642.39 1778
9643.32 1844
9644.24 1791
9645.17 1799
9646.10 1908
9647.02 1928
9647.95 2015
9648.88 2051
9649.81 2122
9650.73 2204
9651.66 2248
9652.59 2232
9653.51 2297
9654.44 2247
9655.37 2256
9656.30 2220
9657.22 2223
9658.15 2073
9659.08 2038
9660.01 2067
9660.93 2090
9661.86 2034
9662.79 2006
9663.72 1950
9664.65 2012
9665.57 2006
9666.50 2068
9667.43 2038
9668.36 2051
9669.29 2115
9670.21 2084
9671.14 2123
9672.07 2105
9673.00 2172
9673.93 2164
9674.86 2129
9675.78 2219
9676.71 2210
9677.64 2215
9678.57 2154
9679.50 2202
9680.43 2177
9681.36 2222
9682.28 2255
9683.21 2231
9684.14 2215
9685.07 2271
9686.00 2336
9686.93 2288
9687.86 2320
9688.79 2302
9689.72 2240
9690.64 2317
9691.57 2370
9692.50 2411
9693.43 2468
9694.36 2500
9695.29 2526
9696.22 2632
9697.15 2586
9698.08 2754
9699.01 2790
9699.94 2938
9700.87 2985
9701.80 2999
9702.73 3024
9703.66 3024
9704.59 3004
9705.52 2876
9706.45 2806
9707.38 2650
9708.31 2524
9709.24 2554
9710.17 2481
9711.10 2409
9712.03 2386
9712.96 2454
9713.89 2444
9714.82 2527
9715.75 2615
9716.68 2635
9717.61 2542
9718.54 2681
9719.47 2640
9720.40 2461
9721.33 2429
9722.26 2390
9723.19 2327
9724.12 2271
9725.05 2141
9725.98 2130
9726.92 2084
9727.85 2052
9728.78 2057
9729.71 2047
9730.64 2050
9731.57 2104
9732.50 2111
9733.43 2153
9734.36 2079
9735.30 2119
9736.23 2084
9737.16 2033
9738.09 2061
9739.02 2067
9739.95 2021
9740.88 2014
9741.82 1984
9742.75 1859
9743.68 1872
9744.61 1889
9745.54 1834
9746.47 1804
9747.41 1806
9748.34 1770
9749.27 1762
9750.20 1704
9751.13 1725
9752.07 1683
9753.00 1678
9753.93 1687
9754.86 1686
9755.79 1711
9756.73 1708
9757.66 1657
9758.59 1620
9759.52 1676
9760.46 1697
9761.39 1719
9762.32 1614
9763.25 1599
9764.19 1699
9765.12 1693
9766.05 1703
9766.98 1708
9767.92 1689
9768.85 1689
9769.78 1674
9770.72 1686
9771.65 1707
9772.58 1694
9773.52 1696
9774.45 1709
9775.38 1733
9776.31 1710
9777.25 1699
9778.18 1705
9779.11 1818
9780.05 1839
9780.98 1851
9781.92 1842
9782.85 1858
9783.78 1861
9784.72 1874
9785.65 1837
9786.58 1823
9787.52 1807
9788.45 1788
9789.38 1781
9790.32 1749
9791.25 1714
9792.19 1683
9793.12 1619
9794.05 1624
9794.99 1631
9795.92 1606
9796.86 1588
9797.79 1594
9798.73 1639
9799.66 1651
9800.59 1709
9801.53 1616
9802.46 1655
9803.40 1600
9804.33 1525
9805.27 1630
9806.20 1656
9807.14 1558
9808.07 1482
9809.01 1472
9809.94 1413
9810.88 1378
9811.81 1334
9812.75 1342
9813.68 1349
9814.62 1308
9815.55 1309
9816.49 1266
9817.42 1312
9818.36 1291
9819.29 1310
9820.23 1282
9821.16 1274
9822.10 1286
9823.03 1242
9823.97 1283
9824.90 1245
9825.84 1248
9826.78 1198
9827.71 1208
9828.65 1207
9829.58 1222
9830.52 1207
9831.45 1200
9832.39 1177
9833.33 1195
9834.26 1219
9835.20 1214
9836.13 1134
9837.07 1176
9838.01 1215
9838.94 1214
9839.88 1211
9840.82 1207
9841.75 1225
9842.69 1213
9843.62 1218
9844.56 1206
9845.50 1203
9846.43 1208
9847.37 1225
9848.31 1229
9849.24 1201
9850.18 1189
9851.12 1209
9852.05 1171
9852.99 1193
9853.93 1205
9854.87 1216
9855.80 1219
9856.74 1213
9857.68 1170
9858.61 1173
9859.55 1246
9860.49 1228
9861.43 1231
9862.36 1202
9863.30 1154
9864.24 1138
9865.17 1199
9866.11 1178
9867.05 1229
9867.99 1160
9868.93 1192
9869.86 1202
9870.80 1120
9871.74 1136
9872.68 1167
9873.61 1178
9874.55 1167
9875.49 1163
9876.43 1154
9877.37 1094
9878.30 1171
9879.24 1120
9880.18 1101
9881.12 1113
9882.06 1075
9883.00 1057
9883.93 1097
9884.87 1067
9885.81 1122
9886.75 1072
9887.69 1064
9888.63 1070
9889.56 1067
9890.50 1059
9891.44 1025
9892.38 1110
9893.32 1043
9894.26 1043
9895.20 1055
9896.14 1039
9897.07 1052
9898.01 1101
9898.95 1073
9899.89 1059
9900.83 1084
9901.77 1035
9902.71 1083
9903.65 1077
9904.59 1050
9905.53 1082
9906.47 1076
9907.41 1109
9908.35 1136
9909.29 1116
9910.23 1102
9911.16 1213
9912.10 1209
9913.04 1230
9913.98 1294
9914.92 1264
9915.86 1274
9916.80 1319
9917.74 1293
9918.68 1252
9919.62 1228
9920.56 1229
9921.50 1199
9922.44 1215
9923.38 1210
9924.32 1249
9925.27 1289
9926.21 1278
9927.15 1325
9928.09 1280
9929.03 1357
9929.97 1347
9930.91 1382
9931.85 1324
9932.79 1278
9933.73 1251
9934.67 1238
9935.61 1202
9936.55 1122
9937.49 1137
9938.43 1031
9939.38 974
9940.32 965
9941.26 1000
9942.20 907
9943.14 937
9944.08 936
9945.02 961
9945.96 946
9946.90 921
9947.85 901
9948.79 961
9949.73 927
9950.67 928
9951.61 922
9952.55 935
9953.50 918
9954.44 942
9955.38 912
9956.32 940
9957.26 947
9958.20 965
9959.15 912
9960.09 914
9961.03 906
9961.97 908
9962.91 902
9963.86 912
9964.80 890
9965.74 867
9966.68 877
9967.63 932
9968.57 885
9969.51 894
9970.45 885
9971.39 873
9972.34 899
9973.28 855
9974.22 830
9975.17 861
9976.11 843
9977.05 844
9977.99 837
9978.94 862
9979.88 882
9980.82 849
9981.77 804
9982.71 843
9983.65 834
9984.59 842
9985.54 819
9986.48 865
9987.42 896
9988.37 842
9989.31 846
9990.25 826
9991.20 867
9992.14 865
9993.08 835
9994.03 878
9994.97 885
9995.92 872
9996.86 831
9997.80 883
9998.75 827
9999.69 846
10000.63 883
10001.58 915
10002.52 856
10003.47 852
10004.41 881
10005.35 899
10006.30 870
10007.24 857
10008.19 864
10009.13 853
10010.08 869
10011.02 839
10011.96 870
10012.91 851
10013.85 871
10014.80 872
10015.74 815
10016.69 801
10017.63 847
10018.58 814
10019.52 863
10020.47 802
10021.41 831
10022.36 884
10023.30 838
10024.25 824
10025.19 830
10026.14 850
10027.08 810
10028.03 858
10028.97 815
10029.92 824
10030.86 853
10031.81 843
10032.75 824
10033.70 826
10034.64 873
10035.59 844
10036.53 814
10037.48 796
10038.43 841
10039.37 820
10040.32 862
10041.26 812
10042.21 798
10043.16 777
10044.10 796
10045.05 791
10045.99 791
10046.94 762
10047.89 782
10048.83 807
10049.78 779
10050.72 782
10051.67 763
10052.62 812
10053.56 775
10054.51 793
10055.46 766
10056.40 750
10057.35 764
10058.30 765
10059.24 774
10060.19 819
10061.14 762
10062.08 755
10063.03 772
10063.98 780
10064.92 731
10065.87 722
10066.82 710
10067.76 735
10068.71 775
10069.66 776
10070.61 733
10071.55 748
10072.50 788
10073.45 758
10074.39 731
10075.34 716
10076.29 762
10077.24 780
10078.18 777
10079.13 729
10080.08 748
10081.03 764
10081.97 744
10082.92 762
10083.87 768
10084.82 774
10085.77 776
10086.71 797
10087.66 715
10088.61 735
10089.56 767
10090.51 742
10091.45 705
10092.40 730
10093.35 743
10094.30 745
10095.25 790
10096.20 758
10097.14 748
10098.09 768
10099.04 694
10099.99 727
10100.94 764
10101.89 712
10102.84 745
10103.78 744
10104.73 736
10105.68 721
10106.63 686
10107.58 742
10108.53 718
10109.48 748
10110.43 746
10111.38 759
10112.33 742
10113.27 747
10114.22 739
10115.17 734
10116.12 694
10117.07 763
10118.02 760
10118.97 740
10119.92 721
10120.87 771
10121.82 706
10122.77 739
10123.72 751
10124.67 706
10125.62 752
10126.57 704
10127.52 730
10128.47 748
10129.42 726
10130.37 736
10131.32 793
10132.27 746
10133.22 752
10134.17 812
10135.12 779
10136.07 770
10137.02 777
10137.97 764
10138.92 756
10139.87 755
10140.82 727
10141.77 749
10142.72 757
10143.67 800
10144.62 765
10145.57 771
10146.52 789
10147.47 759
10148.43 744
10149.38 738
10150.33 745
10151.28 755
10152.23 730
10153.18 735
10154.13 784
10155.08 737
10156.03 742
10156.99 742
10157.94 792
10158.89 794
10159.84 764
10160.79 758
10161.74 789
10162.69 809
10163.65 773
10164.60 783
10165.55 736
10166.50 785
10167.45 758
10168.40 784
10169.36 780
10170.31 781
10171.26 826
10172.21 791
10173.16 755
10174.11 801
10175.07 782
10176.02 827
10176.97 820
10177.92 794
10178.88 810
10179.83 808
10180.78 845
10181.73 789
10182.69 819
10183.64 831
10184.59 825
10185.54 854
10186.50 837
10187.45 850
10188.40 890
10189.35 793
10190.31 836
10191.26 829
10192.21 836
10193.17 817
10194.12 857
10195.07 883
10196.02 908
10196.98 891
10197.93 898
10198.88 925
10199.84 900
10200.79 896
10201.74 876
10202.70 886
10203.65 885
10204.60 933
10205.56 940
10206.51 967
10207.46 966
10208.42 962
10209.37 960
10210.33 981
10211.28 939
10212.23 959
10213.19 940
10214.14 927
10215.09 897
10216.05 889
10217.00 956
10217.96 902
10218.91 856
10219.87 876
10220.82 847
10221.77 885
10222.73 892
10223.68 873
10224.64 878
10225.59 864
10226.55 865
10227.50 894
10228.45 915
10229.41 901
10230.36 890
10231.32 916
10232.27 930
10233.23 889
10234.18 894
10235.14 938
10236.09 1019
10237.05 1044
10238.00 1050
10238.96 1042
10239.91 1058
10240.87 1004
10241.82 1027
10242.78 921
10243.73 971
10244.69 916
10245.64 974
10246.60 894
10247.56 894
10248.51 857
10249.47 832
10250.42 850
10251.38 797
10252.33 773
10253.29 760
10254.25 802
10255.20 788
10256.16 806
10257.11 759
10258.07 790
10259.02 828
10259.98 796
10260.94 718
10261.89 744
10262.85 778
10263.81 740
10264.76 767
10265.72 716
10266.67 771
10267.63 765
10268.59 748
10269.54 732
10270.50 761
10271.46 768
10272.41 766
10273.37 775
10274.33 788
10275.28 754
10276.24 757
10277.20 782
10278.15 796
10279.11 770
10280.07 739
10281.03 774
10281.98 735
10282.94 774
10283.90 752
10284.85 725
10285.81 719
10286.77 735
10287.73 704
10288.68 745
10289.64 758
10290.60 758
10291.56 727
10292.51 727
10293.47 739
10294.43 722
10295.39 723
10296.34 704
10297.30 710
10298.26 694
10299.22 729
10300.18 752
10301.13 751
10302.09 745
10303.05 742
10304.01 700
10304.97 702
10305.92 745
10306.88 714
10307.84 697
10308.80 753
10309.76 752
10310.72 689
10311.67 744
10312.63 740
10313.59 759
10314.55 749
10315.51 725
10316.47 714
10317.43 733
10318.38 731
10319.34 767
10320.30 698
10321.26 737
10322.22 722
10323.18 734
10324.14 719
10325.10 717
10326.06 710
10327.01 709
10327.97 744
10328.93 728
10329.89 709
10330.85 738
10331.81 745
10332.77 710
10333.73 719
10334.69 721
10335.65 748
10336.61 676
10337.57 749
10338.53 726
10339.49 732
10340.45 717
10341.41 756
10342.37 710
10343.33 701
10344.29 739
10345.25 733
10346.21 733
10347.17 725
10348.13 745
10349.09 731
10350.05 731
10351.01 752
10351.97 722
10352.93 718
10353.89 776
10354.85 735
10355.81 785
10356.77 760
10357.73 750
10358.69 782
10359.65 735
10360.61 812
10361.57 804
10362.54 773
10363.50 795
10364.46 742
10365.42 732
10366.38 760
10367.34 764
10368.30 755
10369.26 779
10370.22 747
10371.18 744
10372.15 761
10373.11 744
10374.07 727
10375.03 749
10375.99 733
10376.95 760
10377.91 716
10378.88 725
10379.84 717
10380.80 704
10381.76 705
10382.72 703
10383.68 713
10384.65 705
10385.61 714
10386.57 713
10387.53 746
10388.49 689
10389.46 719
10390.42 704
10391.38 711
10392.34 728
10393.31 725
10394.27 688
10395.23 703
10396.19 719
10397.15 698
10398.12 668
10399.08 713
10400.04 698
10401.00 688
10401.97 703
10402.93 727
10403.89 734
10404.86 694
10405.82 740
10406.78 742
10407.74 718
10408.71 694
10409.67 683
10410.63 722
10411.60 715
10412.56 718
10413.52 725
10414.49 754
10415.45 781
10416.41 781
10417.38 792
10418.34 802
10419.30 818
10420.27 847
10421.23 867
10422.19 858
10423.16 878
10424.12 878
10425.08 836
10426.05 837
10427.01 828
10427.98 771
10428.94 790
10429.90 775
10430.87 739
10431.83 765
10432.80 726
10433.76 749
10434.72 748
10435.69 761
10436.65 723
10437.62 692
10438.58 715
10439.55 687
10440.51 679
10441.47 661
10442.44 692
10443.40 702
10444.37 713
10445.33 714
10446.30 676
10447.26 715
10448.23 673
10449.19 688
10450.16 683
10451.12 666
10452.09 663
10453.05 685
10454.02 659
10454.98 689
10455.95 679
10456.91 708
10457.88 699
10458.84 648
10459.81 674
10460.77 706
10461.74 679
10462.70 632
10463.67 667
10464.64 680
10465.60 656
10466.57 659
10467.53 656
10468.50 625
10469.46 636
10470.43 631
10471.40 702
10472.36 709
10473.33 670
10474.29 682
10475.26 646
10476.23 686
10477.19 684
10478.16 732
10479.12 684
10480.09 684
10481.06 653
10482.02 707
10482.99 678
10483.96 717
10484.92 689
10485.89 687
10486.85 724
10487.82 715
10488.79 686
10489.75 705
10490.72 720
10491.69 673
10492.66 682
10493.62 703
10494.59 708
10495.56 667
10496.52 694
10497.49 665
10498.46 704
10499.42 677
10500.39 710
10501.36 701
10502.33 711
10503.29 698
10504.26 703
10505.23 665
10506.20 650
10507.16 714
10508.13 709
10509.10 724
10510.07 699
10511.03 718
10512.00 682
10512.97 734
10513.94 777
10514.90 755
10515.87 696
10516.84 689
10517.81 708
10518.78 709
10519.74 712
10520.71 705
10521.68 716
10522.65 702
10523.62 701
10524.59 720
10525.55 672
10526.52 673
10527.49 706
10528.46 732
10529.43 686
10530.40 690
10531.37 703
10532.33 692
10533.30 730
10534.27 735
10535.24 730
10536.21 715
10537.18 714
10538.15 717
10539.12 712
10540.08 701
10541.05 709
10542.02 748
10542.99 750
10543.96 679
10544.93 735
10545.90 692
10546.87 724
10547.84 716
10548.81 722
10549.78 730
10550.75 731
10551.72 772
10552.69 755
10553.66 751
10554.63 778
10555.60 809
10556.56 824
10557.53 793
10558.50 812
10559.47 838
10560.44 865
10561.41 866
10562.38 877
10563.35 894
10564.32 922
10565.29 938
10566.27 889
10567.24 898
10568.21 918
10569.18 877
10570.15 804
10571.12 804
10572.09 733
10573.06 762
10574.03 786
10575.00 752
10575.97 748
10576.94 749
10577.91 726
10578.88 719
10579.85 697
10580.82 695
10581.79 717
10582.77 695
10583.74 765
10584.71 771
10585.68 695
10586.65 741
10587.62 729
10588.59 760
10589.56 748
10590.54 770
10591.51 765
10592.48 759
10593.45 757
10594.42 752
10595.39 786
10596.36 769
10597.34 763
10598.31 756
10599.28 740
10600.25 766
10601.22 714
10602.19 713
10603.17 711
10604.14 724
10605.11 729
10606.08 720
10607.05 705
10608.03 723
10609.00 690
10609.97 686
10610.94 739
10611.92 689
10612.89 666
10613.86 678
10614.83 680
10615.81 728
10616.78 688
10617.75 690
10618.72 716
10619.70 713
10620.67 761
10621.64 730
10622.61 744
10623.59 729
10624.56 694
10625.53 724
10626.51 730
10627.48 765
10628.45 739
10629.43 740
10630.40 706
10631.37 719
10632.34 746
10633.32 784
10634.29 786
10635.26 796
10636.24 813
10637.21 816
10638.19 820
10639.16 807
10640.13 863
10641.11 838
10642.08 831
10643.05 848
10644.03 822
10645.00 849
10645.98 840
10646.95 814
10647.92 799
10648.90 750
10649.87 764
10650.85 757
10651.82 747
10652.79 730
10653.77 735
10654.74 729
10655.72 711
10656.69 681
10657.67 682
10658.64 700
10659.61 658
10660.59 681
10661.56 691
10662.54 687
10663.51 692
10664.49 692
10665.46 680
10666.44 674
10667.41 667
10668.39 683
10669.36 668
10670.34 671
10671.31 722
10672.29 694
10673.26 693
10674.24 709
10675.21 692
10676.19 706
10677.16 676
10678.14 699
10679.11 707
10680.09 710
10681.06 722
10682.04 716
10683.02 715
10683.99 700
10684.97 695
10685.94 710
10686.92 721
10687.89 699
10688.87 702
10689.85 728
10690.82 684
10691.80 645
10692.77 673
10693.75 664
10694.73 635
10695.70 633
10696.68 646
10697.65 660
10698.63 660
10699.61 661
10700.58 696
10701.56 690
10702.54 661
10703.51 683
10704.49 672
10705.47 679
10706.44 674
10707.42 637
10708.40 598
10709.37 662
10710.35 669
10711.33 653
10712.30 681
10713.28 663
10714.26 651
10715.23 668
10716.21 674
10717.19 638
10718.17 721
10719.14 702
10720.12 646
10721.10 692
10722.08 646
10723.05 637
10724.03 636
10725.01 668
10725.98 676
10726.96 629
10727.94 675
10728.92 675
10729.90 652
10730.87 657
10731.85 667
10732.83 639
10733.81 689
10734.78 659
10735.76 673
10736.74 675
10737.72 664
10738.70 660
10739.68 625
10740.65 672
10741.63 689
10742.61 693
10743.59 619
10744.57 706
10745.54 671
10746.52 667
10747.50 713
10748.48 661
10749.46 669
10750.44 686
10751.42 695
10752.40 677
10753.37 676
10754.35 631
10755.33 686
10756.31 681
10757.29 713
10758.27 644
10759.25 674
10760.23 674
10761.21 673
10762.19 675
10763.16 696
10764.14 682
10765.12 654
10766.10 687
10767.08 669
10768.06 674
10769.04 686
10770.02 719
10771.00 719
10771.98 763
10772.96 698
10773.94 717
10774.92 682
10775.90 723
10776.88 723
10777.86 724
10778.84 711
10779.82 725
10780.80 739
10781.78 727
10782.76 713
10783.74 692
10784.72 708
10785.70 646
10786.68 650
10787.66 674
10788.64 664
10789.62 647
10790.60 668
10791.58 694
10792.56 722
10793.54 716
10794.52 657
10795.50 651
10796.48 645
10797.47 658
10798.45 670
10799.43 666
10800.41 638
10801.39 680
10802.37 661
10803.35 652
10804.33 667
10805.31 670
10806.29 668
10807.28 702
10808.26 663
10809.24 655
10810.22 667
10811.20 672
10812.18 655
10813.16 678
10814.15 697
10815.13 693
10816.11 687
10817.09 654
10818.07 665
10819.05 639
10820.04 682
10821.02 660
10822.00 693
10822.98 661
10823.96 706
10824.95 715
10825.93 712
10826.91 688
10827.89 681
10828.87 713
10829.86 698
10830.84 712
10831.82 687
10832.80 722
10833.79 693
10834.77 725
10835.75 720
10836.73 747
10837.72 717
10838.70 706
10839.68 680
10840.66 681
10841.65 689
10842.63 676
10843.61 684
10844.60 679
10845.58 673
10846.56 682
10847.54 702
10848.53 712
10849.51 742
10850.49 708
10851.48 676
10852.46 676
10853.44 705
10854.43 738
10855.41 746
10856.39 744
10857.38 752
10858.36 729
10859.34 769
10860.33 751
10861.31 758
10862.30 750
10863.28 737
10864.26 757
10865.25 781
10866.23 769
10867.22 774
10868.20 780
10869.18 726
10870.17 773
10871.15 759
10872.14 724
10873.12 758
10874.10 774
10875.09 798
10876.07 763
10877.06 808
10878.04 807
10879.03 800
10880.01 778
10881.00 767
10881.98 779
10882.96 786
10883.95 799
10884.93 778
10885.92 779
10886.90 763
10887.89 841
10888.87 798
10889.86 804
10890.84 805
10891.83 851
10892.81 806
10893.80 841
10894.78 818
10895.77 810
10896.75 784
10897.74 822
10898.73 836
10899.71 884
10900.70 807
10901.68 865
10902.67 840
10903.65 825
10904.64 865
10905.62 864
10906.61 888
10907.60 889
10908.58 948
10909.57 931
10910.55 941
10911.54 895
10912.53 927
10913.51 906
10914.50 966
10915.48 934
10916.47 913
10917.46 930
10918.44 971
10919.43 995
10920.41 953
10921.40 978
10922.39 938
10923.37 971
10924.36 992
10925.35 956
10926.33 1019
10927.32 1016
10928.31 992
10929.29 1016
10930.28 999
10931.27 979
10932.25 973
10933.24 1007
10934.23 1014
10935.22 1018
10936.20 1012
10937.19 991
10938.18 1016
10939.16 1033
10940.15 1070
10941.14 1101
10942.13 1098
10943.11 1103
10944.10 1130
10945.09 1090
10946.08 1148
10947.06 1126
10948.05 1185
10949.04 1185
10950.03 1226
10951.01 1289
10952.00 1253
10952.99 1255
10953.98 1264
10954.97 1268
10955.95 1333
10956.94 1349
10957.93 1366
10958.92 1387
10959.91 1451
10960.89 1452
10961.88 1441
10962.87 1440
10963.86 1390
10964.85 1376
10965.84 1409
10966.82 1333
10967.81 1348
10968.80 1269
10969.79 1228
10970.78 1142
10971.77 1229
10972.76 1185
10973.74 1185
10974.73 1145
10975.72 1151
10976.71 1141
10977.70 1122
10978.69 1119
10979.68 1198
10980.67 1184
10981.66 1164
10982.65 1178
10983.63 1163
10984.62 1191
10985.61 1197
10986.60 1249
10987.59 1239
10988.58 1242
10989.57 1271
10990.56 1311
10991.55 1329
10992.54 1376
10993.53 1422
10994.52 1454
10995.51 1459
10996.50 1543
10997.49 1586
10998.48 1624
10999.47 1661
11000.46 1738
11001.45 1907
11002.44 1814
11003.43 1850
11004.42 1880
11005.41 1848
11006.40 1727
11007.39 1653
11008.38 1592
11009.37 1529
11010.36 1402
11011.35 1334
11012.34 1247
11013.33 1225
11014.32 1155
11015.31 1139
11016.30 1118
11017.29 1065
11018.29 1049
11019.28 1055
11020.27 1029
11021.26 1054
11022.25 1013
11023.24 1079
11024.23 999
11025.22 1003
11026.21 1045
11027.20 1048
11028.20 980
11029.19 982
11030.18 978
11031.17 1025
11032.16 984
11033.15 998
11034.14 987
11035.14 984
11036.13 969
11037.12 977
11038.11 926
11039.10 983
11040.09 967
11041.09 969
11042.08 985
11043.07 983
11044.06 908
11045.05 925
11046.04 951
11047.04 921
11048.03 912
11049.02 900
11050.01 917
11051.01 930
11052.00 884
11052.99 906
11053.98 861
11054.98 870
11055.97 882
11056.96 883
11057.95 901
11058.95 854
11059.94 914
11060.93 928
11061.92 880
11062.92 908
11063.91 884
11064.90 928
11065.89 888
11066.89 910
11067.88 902
11068.87 937
11069.87 860
11070.86 903
11071.85 917
11072.85 929
11073.84 913
11074.83 875
11075.83 884
11076.82 918
11077.81 878
11078.81 883
11079.80 909
11080.79 891
11081.79 927
11082.78 868
11083.77 910
11084.77 874
11085.76 922
11086.76 918
11087.75 886
11088.74 847
11089.74 848
11090.73 894
11091.73 863
11092.72 870
11093.71 840
11094.71 824
11095.70 814
11096.70 817
11097.69 789
11098.69 791
11099.68 827
11100.67 833
11101.67 832
11102.66 824
11103.66 868
11104.65 809
11105.65 849
11106.64 842
11107.64 834
11108.63 822
11109.63 803
11110.62 854
11111.62 806
11112.61 806
11113.61 794
11114.60 819
11115.60 813
11116.59 812
11117.59 813
11118.58 815
11119.58 839
11120.57 814
11121.57 838
11122.56 807
11123.56 784
11124.56 809
11125.55 786
11126.55 805
11127.54 800
11128.54 850
11129.53 807
11130.53 816
11131.53 795
11132.52 798
11133.52 818
11134.51 815
11135.51 809
11136.51 763
11137.50 788
11138.50 845
11139.49 816
11140.49 810
11141.49 797
11142.48 790
11143.48 807
11144.48 779
11145.47 786
11146.47 779
11147.47 786
11148.46 792
11149.46 787
11150.46 776
11151.45 807
11152.45 813
11153.45 768
11154.44 757
11155.44 817
11156.44 800
11157.43 742
11158.43 744
11159.43 749
11160.42 738
11161.42 723
11162.42 726
11163.42 733
11164.41 765
11165.41 751
11166.41 770
11167.41 750
11168.40 757
11169.40 740
11170.40 755
11171.40 748
11172.39 732
11173.39 755
11174.39 756
11175.39 742
11176.39 767
11177.38 777
11178.38 721
11179.38 744
11180.38 765
11181.38 709
11182.37 677
11183.37 724
11184.37 711
11185.37 751
11186.37 730
11187.36 680
11188.36 717
11189.36 704
11190.36 718
11191.36 710
11192.36 730
11193.36 714
11194.35 732
11195.35 710
11196.35 722
11197.35 718
11198.35 714
11199.35 705
11200.35 729
11201.35 750
11202.35 734
11203.34 724
11204.34 765
11205.34 732
11206.34 734
11207.34 699
11208.34 738
11209.34 747
11210.34 767
11211.34 737
11212.34 725
11213.34 739
11214.34 731
11215.34 722
11216.34 725
11217.34 718
11218.34 749
11219.34 728
11220.34 726
11221.34 771
11222.34 721
11223.34 707
11224.34 755
11225.34 735
11226.34 718
11227.34 681
11228.34 670
11229.34 715
11230.34 727
11231.34 731
11232.34 732
11233.34 702
11234.34 695
11235.34 767
11236.34 719
11237.34 731
11238.34 676
11239.34 757
11240.34 727
11241.34 727
11242.34 740
11243.34 759
11244.34 754
11245.35 726
11246.35 755
11247.35 724
11248.35 728
11249.35 732
11250.35 765
11251.35 757
11252.35 755
11253.35 733
11254.36 749
11255.36 747
11256.36 727
11257.36 689
11258.36 737
11259.36 762
11260.36 754
11261.37 764
11262.37 769
11263.37 723
11264.37 698
11265.37 714
11266.38 699
11267.38 733
11268.38 774
11269.38 746
11270.38 779
11271.39 760
11272.39 765
11273.39 754
11274.39 748
11275.39 765
11276.40 808
11277.40 796
11278.40 810
11279.40 821
11280.41 801
11281.41 783
11282.41 794
11283.41 840
11284.42 810
11285.42 812
11286.42 795
11287.42 823
11288.43 797
11289.43 797
11290.43 802
11291.44 781
11292.44 785
11293.44 753
11294.45 791
11295.45 784
11296.45 768
11297.46 768
11298.46 719
11299.46 776
11300.47 747
11301.47 782
11302.47 767
11303.48 803
11304.48 764
11305.48 785
11306.49 794
11307.49 779
11308.49 784
11309.50 786
11310.50 834
11311.51 857
11312.51 826
11313.51 863
11314.52 849
11315.52 855
11316.53 821
11317.53 840
11318.53 868
11319.54 828
11320.54 827
11321.55 836
11322.55 820
11323.56 816
11324.56 795
11325.56 805
11326.57 758
11327.57 785
11328.58 778
11329.58 795
11330.59 781
11331.59 733
11332.60 724
11333.60 773
11334.61 793
11335.61 794
11336.62 777
11337.62 795
11338.63 795
11339.63 807
11340.64 785
11341.64 806
11342.65 824
11343.65 797
11344.66 798
11345.66 818
11346.67 817
11347.68 812
11348.68 783
11349.69 801
11350.69 778
11351.70 774
11352.70 797
11353.71 788
11354.71 807
11355.72 761
11356.73 758
11357.73 771
11358.74 789
11359.74 783
11360.75 772
11361.76 805
11362.76 781
11363.77 763
11364.78 782
11365.78 766
11366.79 777
11367.79 766
11368.80 793
11369.81 769
11370.81 754
11371.82 750
11372.83 767
11373.83 776
11374.84 763
11375.85 767
11376.85 777
11377.86 737
11378.87 761
11379.87 776
11380.88 809
11381.89 804
11382.90 817
11383.90 800
11384.91 769
11385.92 797
11386.92 799
11387.93 798
11388.94 776
11389.95 765
11390.95 763
11391.96 784
11392.97 748
11393.98 771
11394.98 730
11395.99 780
11397.00 766
11398.01 809
11399.01 795
11400.02 774
11401.03 807
11402.04 768
11403.05 826
11404.05 820
11405.06 772
11406.07 787
11407.08 812
11408.09 758
11409.09 791
11410.10 802
11411.11 821
11412.12 807
11413.13 856
11414.14 845
11415.14 830
11416.15 796
11417.16 798
11418.17 797
11419.18 805
11420.19 812
11421.20 811
11422.20 869
11423.21 861
11424.22 862
11425.23 812
11426.24 869
11427.25 897
11428.26 892
11429.27 852
11430.28 878
11431.29 875
11432.29 889
11433.30 864
11434.31 877
11435.32 906
11436.33 853
11437.34 934
11438.35 880
11439.36 879
11440.37 880
11441.38 888
11442.39 879
11443.40 881
11444.41 918
11445.42 951
11446.43 878
11447.44 867
11448.45 934
11449.46 930
11450.47 942
11451.48 886
11452.49 898
11453.50 931
11454.51 969
11455.52 964
11456.53 974
11457.54 980
11458.55 936
11459.56 954
11460.57 994
11461.58 999
11462.59 998
11463.60 1013
11464.61 954
11465.62 999
11466.64 996
11467.65 998
11468.66 955
11469.67 1058
11470.68 1037
11471.69 1000
11472.70 1039
11473.71 1005
11474.72 1036
11475.73 1026
11476.75 1021
11477.76 1044
11478.77 1036
11479.78 1045
11480.79 1058
11481.80 1015
11482.81 1052
11483.82 1066
11484.84 1071
11485.85 1025
11486.86 1035
11487.87 1098
11488.88 1037
11489.89 1042
11490.91 1042
11491.92 1087
11492.93 1084
11493.94 1063
11494.95 1123
11495.97 1129
11496.98 1076
11497.99 1060
11499.00 1084
11500.01 1092
11501.03 1077
11502.04 1111
11503.05 1187
11504.06 1179
11505.08 1153
11506.09 1096
11507.10 1122
11508.11 1081
11509.13 1101
11510.14 1132
11511.15 1111
11512.16 1163
11513.18 1140
11514.19 1185
11515.20 1139
11516.22 1167
11517.23 1203
11518.24 1209
11519.26 1194
11520.27 1209
11521.28 1235
11522.29 1221
11523.31 1245
11524.32 1239
11525.33 1277
11526.35 1266
11527.36 1279
11528.38 1262
11529.39 1253
11530.40 1275
11531.42 1335
11532.43 1319
11533.44 1270
11534.46 1355
11535.47 1318
11536.48 1318
11537.50 1324
11538.51 1336
11539.53 1376
11540.54 1374
11541.55 1405
11542.57 1392
11543.58 1417
11544.60 1456
11545.61 1433
11546.63 1473
11547.64 1477
11548.65 1499
11549.67 1524
11550.68 1489
11551.70 1558
11552.71 1571
11553.73 1525
11554.74 1537
11555.76 1635
11556.77 1672
11557.78 1674
11558.80 1724
11559.81 1778
11560.83 1813
11561.84 1744
11562.86 1757
11563.87 1825
11564.89 1840
11565.90 1891
11566.92 1920
11567.93 1880
11568.95 1898
11569.97 1923
11570.98 1902
11572.00 1971
11573.01 1920
11574.03 1991
11575.04 2034
11576.06 2060
11577.07 2064
11578.09 2170
11579.11 2212
11580.12 2301
11581.14 2333
11582.15 2451
11583.17 2532
11584.18 2579
11585.20 2551
11586.22 2619
11587.23 2715
11588.25 2877
11589.26 2944
11590.28 2956
11591.30 3070
11592.31 3206
11593.33 3377
11594.35 3481
11595.36 3627
11596.38 3737
11597.40 3982
11598.41 4191
11599.43 4460
11600.44 4688
11601.46 5083
11602.48 5460
11603.50 5691
11604.51 5931
11605.53 6211
11606.55 6257
11607.56 6286
11608.58 6108
11609.60 5952
11610.61 5599
11611.63 5262
11612.65 4746
11613.67 4336
11614.68 3949
11615.70 3540
11616.72 3211
11617.73 3006
11618.75 2799
11619.77 2584
11620.79 2395
11621.80 2275
11622.82 2233
11623.84 2133
11624.86 2095
11625.88 2081
11626.89 1972
11627.91 2028
11628.93 1930
11629.95 1899
11630.96 1878
11631.98 1845
11633.00 1819
11634.02 1806
11635.04 1851
11636.06 1848
11637.07 1869
11638.09 1832
11639.11 1860
11640.13 1856
11641.15 1893
11642.17 1795
11643.18 1756
11644.20 1804
11645.22 1768
11646.24 1793
11647.26 1798
11648.28 1749
11649.30 1699
11650.31 1708
11651.33 1686
11652.35 1563
11653.37 1575
11654.39 1607
11655.41 1597
11656.43 1522
11657.45 1541
11658.47 1502
11659.49 1455
11660.51 1518
11661.52 1490
11662.54 1527
11663.56 1532
11664.58 1548
11665.60 1558
11666.62 1576
11667.64 1592
11668.66 1640
11669.68 1623
11670.70 1599
11671.72 1656
11672.74 1596
11673.76 1624
11674.78 1684
11675.80 1642
11676.82 1641
11677.84 1626
11678.86 1641
11679.88 1688
11680.90 1736
11681.92 1751
11682.94 1745
11683.96 1715
11684.98 1735
11686.00 1747
11687.02 1773
11688.04 1776
11689.06 1724
11690.08 1696
11691.10 1698
11692.12 1718
11693.14 1650
11694.17 1597
11695.19 1643
11696.21 1650
11697.23 1590
11698.25 1585
11699.27 1562
11700.29 1559
11701.31 1537
11702.33 1507
11703.35 1537
11704.38 1469
11705.40 1540
11706.42 1513
11707.44 1501
11708.46 1479
11709.48 1480
11710.50 1441
11711.52 1429
11712.55 1414
11713.57 1390
11714.59 1434
11715.61 1383
11716.63 1338
11717.65 1364
11718.68 1320
11719.70 1362
11720.72 1335
11721.74 1369
11722.76 1321
11723.79 1332
11724.81 1265
11725.83 1294
11726.85 1264
11727.87 1229
11728.90 1220
11729.92 1203
11730.94 1220
11731.96 1200
11732.99 1162
11734.01 1185
11735.03 1167
11736.05 1147
11737.08 1189
11738.10 1161
11739.12 1148
11740.14 1120
11741.17 1185
11742.19 1169
11743.21 1144
11744.24 1183
11745.26 1092
11746.28 1157
11747.31 1139
11748.33 1113
11749.35 1111
11750.37 1123
11751.40 1125
11752.42 1119
11753.44 1126
11754.47 1108
11755.49 1068
11756.51 1044
11757.54 1038
11758.56 1066
11759.59 1047
11760.61 1034
11761.63 1010
11762.66 1024
11763.68 1058
11764.70 1009
11765.73 1044
11766.75 1026
11767.78 987
11768.80 1004
11769.82 1003
11770.85 959
11771.87 1012
11772.90 1008
11773.92 1017
11774.94 1033
11775.97 990
11776.99 992
11778.02 1008
11779.04 1017
11780.07 1025
11781.09 980
11782.12 952
11783.14 985
11784.16 958
11785.19 959
11786.21 944
11787.24 957
11788.26 920
11789.29 966
11790.31 960
11791.34 932
11792.36 945
11793.39 903
11794.41 906
11795.44 926
11796.46 957
11797.49 908
11798.51 918
11799.54 944
11800.57 909
11801.59 906
11802.62 906
11803.64 865
11804.67 843
11805.69 858
11806.72 859
11807.74 870
11808.77 857
11809.80 863
11810.82 868
11811.85 850
11812.87 858
11813.90 917
11814.92 887
11815.95 850
11816.98 867
11818.00 863
11819.03 904
11820.06 878
11821.08 870
11822.11 866
11823.13 872
11824.16 846
11825.19 815
11826.21 842
11827.24 859
11828.27 834
11829.29 856
11830.32 889
11831.35 872
11832.37 883
11833.40 864
11834.43 878
11835.45 832
11836.48 857
11837.51 812
11838.53 847
11839.56 878
11840.59 886
11841.62 850
11842.64 840
11843.67 847
11844.70 844
11845.73 856
11846.75 854
11847.78 873
11848.81 853
11849.84 853
11850.86 846
11851.89 826
11852.92 826
11853.95 823
11854.97 854
11856.00 848
11857.03 829
11858.06 849
11859.08 828
11860.11 860
11861.14 847
11862.17 864
11863.20 881
11864.22 869
11865.25 874
11866.28 854
11867.31 872
11868.34 903
11869.37 885
11870.39 906
11871.42 884
11872.45 915
11873.48 862
11874.51 874
11875.54 910
11876.57 876
11877.59 883
11878.62 900
11879.65 932
11880.68 916
11881.71 891
11882.74 936
11883.77 945
11884.80 886
11885.83 919
11886.86 903
11887.88 905
11888.91 883
11889.94 921
11890.97 927
11892.00 951
11893.03 958
11894.06 993
11895.09 1012
11896.12 1010
11897.15 994
11898.18 1011
11899.21 1043
11900.24 1028
11901.27 1046
11902.30 1019
11903.33 1033
11904.36 1073
11905.39 1065
11906.42 1049
11907.45 1029
11908.48 1076
11909.51 1031
11910.54 992
11911.57 1012
11912.60 996
11913.63 1030
11914.66 996
11915.69 1005
11916.72 1001
11917.75 960
11918.78 933
11919.81 963
11920.84 1020
11921.87 1001
11922.90 1067
11923.93 1029
11924.96 1014
11925.99 1056
11927.03 1113
11928.06 1103
11929.09 1179
11930.12 1191
11931.15 1201
11932.18 1199
11933.21 1290
11934.24 1289
11935.27 1293
11936.30 1262
11937.34 1243
11938.37 1272
11939.40 1239
11940.43 1150
11941.46 1115
11942.49 1135
11943.52 1035
11944.56 1044
11945.59 1000
11946.62 991
11947.65 964
11948.68 918
11949.72 926
11950.75 878
11951.78 881
11952.81 884
11953.84 910
11954.87 882
11955.91 865
11956.94 878
11957.97 920
11959.00 895
11960.04 886
11961.07 886
11962.10 867
11963.13 831
11964.17 858
11965.20 873
11966.23 858
11967.26 824
11968.30 868
11969.33 883
11970.36 901
11971.39 871
11972.43 859
11973.46 905
11974.49 859
11975.53 911
11976.56 908
11977.59 890
11978.62 898
11979.66 902
11980.69 894
11981.72 877
11982.76 871
11983.79 860
11984.82 887
11985.86 899
11986.89 867
11987.92 886
11988.96 914
11989.99 946
11991.02 906
11992.06 882
11993.09 898
11994.13 901
11995.16 895
11996.19 898
11997.23 910
11998.26 892
11999.30 918
12000.33 878
12001.36 949
12002.40 936
12003.43 949
12004.47 950
12005.50 936
12006.53 946
12007.57 965
12008.60 937
12009.64 965
12010.67 956
12011.71 955
12012.74 979
12013.78 1011
12014.81 1015
12015.85 1021
12016.88 999
12017.91 1005
12018.95 1015
12019.98 1003
12021.02 1013
12022.05 1011
12023.09 974
12024.12 992
12025.16 999
12026.19 1014
12027.23 1022
12028.26 1006
12029.30 990
12030.34 972
12031.37 947
12032.41 980
12033.44 974
12034.48 971
12035.51 993
12036.55 975
12037.58 959
12038.62 971
12039.66 931
12040.69 956
12041.73 921
12042.76 939
12043.80 988
12044.83 978
12045.87 962
12046.91 949
12047.94 934
12048.98 943
12050.01 982
12051.05 955
12052.09 939
12053.12 928
12054.16 916
12055.20 977
12056.23 908
12057.27 951
12058.31 977
12059.34 985
12060.38 1020
12061.42 964
12062.45 985
12063.49 978
12064.53 972
12065.56 944
12066.60 993
12067.64 986
12068.67 992
12069.71 978
12070.75 984
12071.78 960
12072.82 965
12073.86 1006
12074.90 981
12075.93 962
12076.97 967
12078.01 971
12079.05 987
12080.08 985
12081.12 956
12082.16 966
12083.20 982
12084.23 1006
12085.27 1050
12086.31 1002
12087.35 1003
12088.38 1086
12089.42 1035
12090.46 1028
12091.50 1073
12092.54 1067
12093.57 1082
12094.61 1084
12095.65 1088
12096.69 1121
12097.73 1140
12098.76 1170
12099.80 1158
12100.84 1200
12101.88 1198
12102.92 1202
12103.96 1248
12104.99 1251
12106.03 1238
12107.07 1221
12108.11 1205
12109.15 1196
12110.19 1227
12111.23 1170
12112.27 1169
12113.30 1135
12114.34 1096
12115.38 1023
12116.42 1011
12117.46 991
12118.50 955
12119.54 1025
12120.58 949
12121.62 959
12122.66 896
12123.70 879
12124.74 891
12125.77 886
12126.81 887
12127.85 891
12128.89 857
12129.93 886
12130.97 877
12132.01 874
12133.05 852
12134.09 868
12135.13 846
12136.17 830
12137.21 808
12138.25 842
12139.29 822
12140.33 814
12141.37 835
12142.41 805
12143.45 851
12144.49 850
12145.53 859
12146.57 806
12147.61 845
12148.65 856
12149.69 828
12150.73 786
12151.77 765
12152.81 793
12153.86 788
12154.90 820
12155.94 792
12156.98 756
12158.02 795
12159.06 814
12160.10 765
12161.14 791
12162.18 776
12163.22 785
12164.26 814
12165.31 774
12166.35 810
12167.39 809
12168.43 846
12169.47 806
12170.51 773
12171.55 762
12172.59 803
12173.64 775
12174.68 811
12175.72 810
12176.76 785
12177.80 768
12178.84 802
12179.89 783
12180.93 793
12181.97 773
12183.01 829
12184.05 825
12185.09 794
12186.14 764
12187.18 758
12188.22 761
12189.26 774
12190.31 801
12191.35 770
12192.39 786
12193.43 736
12194.47 764
12195.52 741
12196.56 773
12197.60 772
12198.64 717
12199.69 758
12200.73 753
12201.77 748
12202.81 726
12203.86 759
12204.90 765
12205.94 786
12206.99 770
12208.03 749
12209.07 773
12210.11 773
12211.16 749
12212.20 738
12213.24 721
12214.29 717
12215.33 739
12216.37 753
12217.42 726
12218.46 742
12219.50 731
12220.55 732
12221.59 774
12222.63 781
12223.68 752
12224.72 760
12225.77 757
12226.81 745
12227.85 776
12228.90 759
12229.94 764
12230.98 729
12232.03 765
12233.07 754
12234.12 756
12235.16 767
12236.20 757
12237.25 782
12238.29 752
12239.34 774
12240.38 772
12241.43 746
12242.47 740
12243.52 728
12244.56 721
12245.60 696
12246.65 723
12247.69 760
12248.74 742
12249.78 754
12250.83 744
12251.87 699
12252.92 740
12253.96 706
12255.01 749
12256.05 699
12257.10 726
12258.14 708
12259.19 700
12260.23 699
12261.28 683
12262.32 674
12263.37 656
12264.41 695
12265.46 680
12266.50 668
12267.55 675
12268.60 683
12269.64 683
12270.69 676
12271.73 642
12272.78 656
12273.82 661
12274.87 675
12275.92 670
12276.96 632
12278.01 646
12279.05 688
12280.10 658
12281.14 690
12282.19 695
12283.24 657
12284.28 666
12285.33 647
12286.38 651
12287.42 603
12288.47 640
12289.51 642
12290.56 660
12291.61 646
12292.65 651
12293.70 624
12294.75 611
12295.79 644
12296.84 645
12297.89 640
12298.93 656
12299.98 698
12301.03 657
12302.08 585
12303.12 629
12304.17 623
12305.22 648
12306.26 633
12307.31 681
12308.36 664
12309.41 618
12310.45 640
12311.50 642
12312.55 653
12313.59 653
12314.64 639
12315.69 614
12316.74 625
12317.78 659
12318.83 608
12319.88 645
12320.93 619
12321.98 642
12323.02 615
12324.07 626
12325.12 623
12326.17 634
12327.22 622
12328.26 607
12329.31 609
12330.36 602
12331.41 615
12332.46 572
12333.50 606
12334.55 596
12335.60 603
12336.65 621
12337.70 619
12338.75 599
12339.80 604
12340.84 636
12341.89 607
12342.94 612
12343.99 606
12345.04 595
12346.09 594
12347.14 570
12348.19 581
12349.23 605
12350.28 605
12351.33 594
12352.38 589
12353.43 598
12354.48 571
12355.53 664
12356.58 599
12357.63 590
12358.68 623
12359.73 645
12360.78 635
12361.82 590
12362.87 599
12363.92 612
12364.97 620
12366.02 597
12367.07 588
12368.12 589
12369.17 610
12370.22 563
12371.27 597
12372.32 595
12373.37 606
12374.42 596
12375.47 619
12376.52 617
12377.57 603
12378.62 619
12379.67 623
12380.72 611
12381.77 602
12382.82 618
12383.87 608
12384.92 592
12385.98 597
12387.03 614
12388.08 603
12389.13 622
12390.18 586
12391.23 621
12392.28 625
12393.33 628
12394.38 628
12395.43 633
12396.48 623
12397.53 630
12398.59 632
12399.64 622
12400.69 612
12401.74 599
12402.79 645
12403.84 622
12404.89 628
12405.94 629
12407.00 637
12408.05 602
12409.10 592
12410.15 629
12411.20 627
12412.25 635
12413.30 639
12414.36 611
12415.41 607
12416.46 639
12417.51 603
12418.56 625
12419.62 620
12420.67 627
12421.72 654
12422.77 649
12423.82 642
12424.88 639
12425.93 618
12426.98 639
12428.03 653
12429.08 638
12430.14 596
12431.19 636
12432.24 619
12433.29 641
12434.35 647
12435.40 647
12436.45 600
12437.51 599
12438.56 646
12439.61 625
12440.66 618
12441.72 614
12442.77 645
12443.82 623
12444.88 627
12445.93 632
12446.98 622
12448.03 620
12449.09 638
12450.14 666
12451.19 625
12452.25 654
12453.30 589
12454.35 645
12455.41 648
12456.46 631
12457.51 635
12458.57 644
12459.62 627
12460.68 609
12461.73 660
12462.78 650
12463.84 649
12464.89 616
12465.94 689
12467.00 654
12468.05 663
12469.11 647
12470.16 619
12471.21 651
12472.27 661
12473.32 695
12474.38 687
12475.43 669
12476.49 672
12477.54 690
12478.60 671
12479.65 657
12480.70 665
12481.76 694
12482.81 693
12483.87 709
12484.92 695
12485.98 700
12487.03 661
12488.09 695
12489.14 686
12490.20 730
12491.25 722
12492.31 683
12493.36 709
12494.42 721
12495.47 746
12496.53 724
12497.58 728
12498.64 734
12499.69 733
12500.75 720
12501.80 738
12502.86 762
12503.91 793
12504.97 795
12506.03 772
12507.08 825
12508.14 800
12509.19 832
12510.25 827
12511.30 854
12512.36 882
12513.42 894
12514.47 929
12515.53 919
12516.58 975
12517.64 1006
12518.70 1030
12519.75 1074
12520.81 1057
12521.87 1093
12522.92 1114
12523.98 1197
12525.03 1186
12526.09 1213
12527.15 1226
12528.20 1257
12529.26 1251
12530.32 1169
12531.37 1247
12532.43 1223
12533.49 1162
12534.54 1141
12535.60 1095
12536.66 1044
12537.71 1014
12538.77 986
12539.83 924
12540.89 867
12541.94 841
12543.00 859
12544.06 835
12545.11 864
12546.17 813
12547.23 806
12548.29 836
12549.34 791
12550.40 744
12551.46 759
12552.52 786
12553.57 789
12554.63 763
12555.69 822
12556.75 834
12557.80 827
12558.86 810
12559.92 795
12560.98 778
12562.04 779
12563.09 782
12564.15 802
12565.21 765
12566.27 793
12567.33 806
12568.39 776
12569.44 781
12570.50 760
12571.56 802
12572.62 824
12573.68 792
12574.74 775
12575.79 784
12576.85 790
12577.91 784
12578.97 807
12580.03 816
12581.09 833
12582.15 847
12583.20 812
12584.26 858
12585.32 844
12586.38 831
12587.44 852
12588.50 836
12589.56 888
12590.62 889
12591.68 905
12592.74 886
12593.80 892
12594.86 954
12595.91 1004
12596.97 968
12598.03 996
12599.09 1030
12600.15 1059
12601.21 1006
12602.27 1049
12603.33 1097
12604.39 1138
12605.45 1108
12606.51 1136
12607.57 1142
12608.63 1125
12609.69 1183
12610.75 1173
12611.81 1163
12612.87 1090
12613.93 1077
12614.99 1108
12616.05 1049
12617.11 993
12618.17 992
12619.23 973
12620.29 895
12621.35 927
12622.41 904
12623.47 888
12624.53 890
12625.60 878
12626.66 867
12627.72 885
12628.78 854
12629.84 878
12630.90 885
12631.96 862
12633.02 907
12634.08 883
12635.14 872
12636.20 877
12637.27 889
12638.33 913
12639.39 845
12640.45 840
12641.51 887
12642.57 876
12643.63 885
12644.69 850
12645.76 861
12646.82 843
12647.88 866
12648.94 872
12650.00 839
12651.06 815
12652.13 834
12653.19 845
12654.25 842
12655.31 793
12656.37 816
12657.44 826
12658.50 830
12659.56 834
12660.62 829
12661.68 848
12662.75 846
12663.81 817
12664.87 862
12665.93 843
12666.99 832
12668.06 865
12669.12 856
12670.18 870
12671.24 861
12672.31 885
12673.37 853
12674.43 914
12675.50 898
12676.56 854
12677.62 890
12678.68 941
12679.75 923
12680.81 930
12681.87 903
12682.94 910
12684.00 916
12685.06 937
12686.13 959
12687.19 966
12688.25 928
12689.31 993
12690.38 973
12691.44 987
12692.51 968
12693.57 964
12694.63 982
12695.70 981
12696.76 1008
12697.82 1012
12698.89 998
12699.95 1021
12701.01 1031
12702.08 1015
12703.14 1014
12704.21 1021
12705.27 1050
12706.33 1066
12707.40 1040
12708.46 1054
12709.53 1049
12710.59 1054
12711.65 1032
12712.72 1042
12713.78 1000
12714.85 986
12715.91 914
12716.98 935
12718.04 957
12719.11 945
12720.17 932
12721.23 921
12722.30 900
12723.36 885
12724.43 872
12725.49 861
12726.56 882
12727.62 855
12728.69 885
12729.75 874
12730.82 892
12731.88 833
12732.95 823
12734.01 851
12735.08 848
12736.14 841
12737.21 849
12738.28 813
12739.34 803
12740.41 789
12741.47 810
12742.54 821
12743.60 782
12744.67 828
12745.73 827
12746.80 768
12747.87 775
12748.93 771
12750.00 755
12751.06 760
12752.13 776
12753.19 749
12754.26 756
12755.33 716
12756.39 734
12757.46 743
12758.53 726
12759.59 738
12760.66 744
12761.72 733
12762.79 747
12763.86 720
12764.92 746
12765.99 749
12767.06 710
12768.12 732
12769.19 735
12770.26 690
12771.32 712
12772.39 703
12773.46 654
12774.52 722
12775.59 680
12776.66 718
12777.72 726
12778.79 709
12779.86 690
12780.93 730
12781.99 748
12783.06 705
12784.13 734
12785.20 709
12786.26 733
12787.33 682
12788.40 696
12789.46 665
12790.53 682
12791.60 669
12792.67 694
12793.74 673
12794.80 664
12795.87 670
12796.94 705
12798.01 697
12799.07 685
12800.14 692
12801.21 695
12802.28 709
12803.35 698
12804.41 664
12805.48 666
12806.55 676
12807.62 721
12808.69 746
12809.76 676
12810.82 695
12811.89 686
12812.96 676
12814.03 669
12815.10 652
12816.17 711
12817.24 686
12818.30 676
12819.37 695
12820.44 710
12821.51 667
12822.58 682
12823.65 677
12824.72 652
12825.79 698
12826.86 659
12827.92 655
12828.99 655
12830.06 711
12831.13 671
12832.20 688
12833.27 689
12834.34 669
12835.41 681
12836.48 624
12837.55 644
12838.62 668
12839.69 673
12840.76 675
12841.83 647
12842.90 645
12843.97 604
12845.04 616
12846.11 640
12847.18 636
12848.25 627
12849.32 638
12850.39 630
12851.46 622
12852.53 614
12853.60 597
12854.67 607
12855.74 613
12856.81 609
12857.88 601
12858.95 604
12860.02 650
12861.09 640
12862.16 633
12863.23 597
12864.30 587
12865.37 573
12866.44 568
12867.51 600
12868.58 598
12869.65 590
12870.73 601
12871.80 573
12872.87 584
12873.94 551
12875.01 585
12876.08 584
12877.15 600
12878.22 550
12879.29 554
12880.37 578
12881.44 574
12882.51 551
12883.58 569
12884.65 575
12885.72 603
12886.79 611
12887.87 561
12888.94 560
12890.01 550
12891.08 556
12892.15 530
12893.22 527
12894.30 556
12895.37 571
12896.44 549
12897.51 545
12898.58 530
12899.66 586
12900.73 584
12901.80 532
12902.87 520
12903.94 505
12905.02 524
12906.09 526
12907.16 501
12908.23 527
12909.31 548
12910.38 518
12911.45 561
12912.52 563
12913.60 547
12914.67 551
12915.74 553
12916.82 512
12917.89 512
12918.96 533
12920.03 543
12921.11 511
12922.18 481
12923.25 532
12924.33 530
12925.40 531
12926.47 542
12927.55 521
12928.62 517
12929.69 531
12930.77 528
12931.84 518
12932.91 527
12933.99 544
12935.06 552
12936.13 509
12937.21 552
12938.28 529
12939.35 520
12940.43 521
12941.50 529
12942.58 514
12943.65 520
12944.72 531
12945.80 530
12946.87 526
12947.95 550
12949.02 548
12950.09 522
12951.17 495
12952.24 494
12953.32 521
12954.39 547
12955.47 516
12956.54 489
12957.62 523
12958.69 532
12959.76 510
12960.84 496
12961.91 515
12962.99 517
12964.06 517
12965.14 519
12966.21 523
12967.29 549
12968.36 502
12969.44 533
12970.51 507
12971.59 531
12972.66 500
12973.74 538
12974.81 494
12975.89 518
12976.96 513
12978.04 506
12979.11 505
12980.19 536
12981.27 486
12982.34 498
12983.42 497
12984.49 504
12985.57 490
12986.64 513
12987.72 525
12988.79 508
12989.87 518
12990.95 525
12992.02 518
12993.10 480
12994.17 513
12995.25 531
12996.33 543
12997.40 502
12998.48 494
12999.56 525
13000.63 488
13001.71 506
13002.78 506
13003.86 533
13004.94 525
13006.01 518
13007.09 535
13008.17 517
13009.24 532
13010.32 548
13011.40 539
13012.47 529
13013.55 543
13014.63 547
13015.70 555
13016.78 525
13017.86 520
13018.94 579
13020.01 551
13021.09 545
13022.17 536
13023.24 532
13024.32 533
13025.40 559
13026.48 560
13027.55 558
13028.63 532
13029.71 520
13030.79 549
13031.86 545
13032.94 507
13034.02 526
13035.10 543
13036.17 558
13037.25 548
13038.33 562
13039.41 538
13040.49 554
13041.56 531
13042.64 546
13043.72 544
13044.80 542
13045.88 561
13046.95 547
13048.03 518
13049.11 503
13050.19 536
13051.27 554
13052.35 520
13053.42 496
13054.50 517
13055.58 535
13056.66 529
13057.74 528
13058.82 518
13059.90 535
13060.97 528
13062.05 538
13063.13 537
13064.21 512
13065.29 521
13066.37 531
13067.45 528
13068.53 510
13069.61 481
13070.69 531
13071.76 509
13072.84 551
13073.92 530
13075.00 540
13076.08 554
13077.16 521
13078.24 547
13079.32 491
13080.40 520
13081.48 502
13082.56 539
13083.64 506
13084.72 495
13085.80 475
13086.88 488
13087.96 537
13089.04 541
13090.12 505
13091.20 500
13092.28 530
13093.36 489
13094.44 485
13095.52 497
13096.60 512
13097.68 526
13098.76 503
13099.84 495
13100.92 549
13102.00 510
13103.08 499
13104.16 482
13105.24 448
13106.32 486
13107.40 482
13108.48 490
13109.57 481
13110.65 490
13111.73 481
13112.81 498
13113.89 499
13114.97 521
13116.05 540
13117.13 487
13118.21 491
13119.29 512
13120.38 520
13121.46 508
13122.54 511
13123.62 547
13124.70 498
13125.78 517
13126.86 501
13127.95 512
13129.03 496
13130.11 497
13131.19 545
13132.27 523
13133.35 539
13134.44 525
13135.52 519
13136.60 494
13137.68 505
13138.76 519
13139.85 506
13140.93 476
13142.01 493
13143.09 527
13144.17 511
13145.26 511
13146.34 505
13147.42 498
13148.50 478
13149.59 491
13150.67 514
13151.75 526
13152.83 533
13153.92 531
13155.00 528
13156.08 522
13157.16 516
13158.25 524
13159.33 532
13160.41 512
13161.50 508
13162.58 497
13163.66 509
13164.74 497
13165.83 496
13166.91 504
13167.99 509
13169.08 512
13170.16 530
13171.24 511
13172.33 494
13173.41 468
13174.49 506
13175.58 516
13176.66 521
13177.75 503
13178.83 534
13179.91 557
13181.00 526
13182.08 516
13183.16 557
13184.25 546
13185.33 534
13186.42 480
13187.50 539
13188.58 505
13189.67 496
13190.75 540
13191.84 545
13192.92 547
13194.00 529
13195.09 544
13196.17 504
13197.26 496
13198.34 501
13199.43 531
13200.51 535
13201.60 538
13202.68 522
13203.76 502
13204.85 518
13205.93 513
13207.02 503
13208.10 555
13209.19 527
13210.27 536
13211.36 522
13212.44 501
13213.53 520
13214.61 515
13215.70 539
13216.78 521
13217.87 534
13218.95 540
13220.04 484
13221.13 512
13222.21 517
13223.30 522
13224.38 531
13225.47 544
13226.55 524
13227.64 499
13228.72 518
13229.81 496
13230.90 512
13231.98 522
13233.07 540
13234.15 533
13235.24 519
13236.33 515
13237.41 529
13238.50 528
13239.58 558
13240.67 567
13241.76 547
13242.84 518
13243.93 528
13245.01 532
13246.10 549
13247.19 518
13248.27 548
13249.36 558
13250.45 543
13251.53 582
13252.62 577
13253.71 574
13254.79 559
13255.88 557
13256.97 533
13258.05 540
13259.14 539
13260.23 542
13261.32 605
13262.40 590
13263.49 574
13264.58 575
13265.66 563
13266.75 576
13267.84 555
13268.93 578
13270.01 586
13271.10 585
13272.19 598
13273.28 612
13274.36 600
13275.45 625
13276.54 589
13277.63 604
13278.71 589
13279.80 581
13280.89 596
13281.98 590
13283.07 605
13284.15 626
13285.24 614
13286.33 618
13287.42 614
13288.51 646
13289.59 642
13290.68 629
13291.77 623
13292.86 644
13293.95 628
13295.04 612
13296.12 659
13297.21 641
13298.30 634
13299.39 609
13300.48 612
13301.57 581
13302.66 599
13303.74 644
13304.83 646
13305.92 654
13307.01 650
13308.10 639
13309.19 650
13310.28 656
13311.37 680
13312.46 712
13313.55 675
13314.63 676
13315.72 687
13316.81 659
13317.90 663
13318.99 658
13320.08 624
13321.17 650
13322.26 679
13323.35 637
13324.44 676
13325.53 672
13326.62 666
13327.71 621
13328.80 657
13329.89 650
13330.98 660
13332.07 667
13333.16 668
13334.25 647
13335.34 652
13336.43 653
13337.52 669
13338.61 659
13339.70 663
13340.79 669
13341.88 675
13342.97 655
13344.06 699
13345.15 677
13346.24 691
13347.33 699
13348.42 650
13349.51 647
13350.60 663
13351.69 654
13352.79 688
13353.88 735
13354.97 754
13356.06 714
13357.15 716
13358.24 730
13359.33 697
13360.42 705
13361.51 720
13362.60 714
13363.70 735
13364.79 708
13365.88 691
13366.97 698
13368.06 726
13369.15 779
13370.24 773
13371.34 773
13372.43 782
13373.52 750
13374.61 703
13375.70 718
13376.79 743
13377.89 741
13378.98 727
13380.07 722
13381.16 728
13382.25 677
13383.34 662
13384.44 719
13385.53 685
13386.62 676
13387.71 660
13388.81 642
13389.90 682
13390.99 666
13392.08 625
13393.18 647
13394.27 637
13395.36 661
13396.45 659
13397.55 642
13398.64 662
13399.73 664
13400.82 666
13401.92 658
13403.01 643
13404.10 602
13405.19 653
13406.29 667
13407.38 632
13408.47 643
13409.57 636
13410.66 662
13411.75 659
13412.85 655
13413.94 625
13415.03 615
13416.13 630
13417.22 651
13418.31 662
13419.41 669
13420.50 679
13421.59 678
13422.69 671
13423.78 657
13424.87 629
13425.97 611
13427.06 628
13428.16 650
13429.25 636
13430.34 647
13431.44 691
13432.53 671
13433.63 670
13434.72 675
13435.81 678
13436.91 654
13438.00 662
13439.10 659
13440.19 693
13441.29 665
13442.38 651
13443.47 666
13444.57 679
13445.66 702
13446.76 685
13447.85 682
13448.95 682
13450.04 733
13451.14 759
13452.23 702
13453.33 722
13454.42 710
13455.52 725
13456.61 732
13457.71 716
13458.80 736
13459.90 683
13460.99 719
13462.09 738
13463.18 754
13464.28 712
13465.37 710
13466.47 748
13467.56 759
13468.66 752
13469.76 719
13470.85 707
13471.95 716
13473.04 734
13474.14 726
13475.23 716
13476.33 734
13477.43 781
13478.52 791
13479.62 727
13480.71 729
13481.81 739
13482.91 743
13484.00 751
13485.10 761
13486.19 771
13487.29 782
13488.39 774
13489.48 769
13490.58 752
13491.68 787
13492.77 778
13493.87 802
13494.97 856
13496.06 857
13497.16 852
13498.26 837
13499.35 861
13500.45 851
13501.55 879
13502.64 850
13503.74 863
13504.84 834
13505.93 886
13507.03 912
13508.13 908
13509.22 886
13510.32 875
13511.42 887
13512.52 818
13513.61 832
13514.71 824
13515.81 792
13516.91 791
13518.00 743
13519.10 738
13520.20 703
13521.30 712
13522.39 701
13523.49 681
13524.59 651
13525.69 656
13526.79 698
13527.88 638
13528.98 635
13530.08 638
13531.18 659
13532.28 634
13533.37 664
13534.47 678
13535.57 644
13536.67 644
13537.77 649
13538.86 654
13539.96 638
13541.06 618
13542.16 628
13543.26 636
13544.36 596
13545.46 613
13546.55 641
13547.65 619
13548.75 592
13549.85 603
13550.95 614
13552.05 619
13553.15 639
13554.25 588
13555.35 586
13556.44 580
13557.54 632
13558.64 588
13559.74 600
13560.84 589
13561.94 579
13563.04 624
13564.14 617
13565.24 580
13566.34 607
13567.44 616
13568.54 628
13569.64 605
13570.74 605
13571.84 651
13572.94 608
13574.04 607
13575.14 612
13576.24 642
13577.33 639
13578.43 633
13579.53 594
13580.63 630
13581.74 605
13582.84 641
13583.94 633
13585.04 601
13586.14 601
13587.24 584
13588.34 608
13589.44 617
13590.54 556
13591.64 593
13592.74 614
13593.84 660
13594.94 647
13596.04 613
13597.14 630
13598.24 596
13599.34 596
13600.44 624
13601.54 626
13602.65 618
13603.75 609
13604.85 613
13605.95 600
13607.05 622
13608.15 611
13609.25 628
13610.35 616
13611.45 614
13612.56 581
13613.66 615
13614.76 630
13615.86 641
13616.96 605
13618.06 599
13619.16 599
13620.27 576
13621.37 600
13622.47 600
13623.57 655
13624.67 616
13625.78 604
13626.88 611
13627.98 589
13629.08 621
13630.18 595
13631.29 576
13632.39 610
13633.49 644
13634.59 662
13635.69 651
13636.80 610
13637.90 634
13639.00 639
13640.10 611
13641.21 598
13642.31 606
13643.41 622
13644.51 593
13645.62 625
13646.72 621
13647.82 606
13648.92 595
13650.03 590
13651.13 588
13652.23 615
13653.34 591
13654.44 614
13655.54 595
13656.65 628
13657.75 610
13658.85 595
13659.96 604
13661.06 623
13662.16 636
13663.27 619
13664.37 649
13665.47 607
13666.58 620
13667.68 619
13668.78 640
13669.89 684
13670.99 629
13672.09 666
13673.20 636
13674.30 613
13675.41 642
13676.51 657
13677.61 644
13678.72 650
13679.82 630
13680.93 630
13682.03 657
13683.13 646
13684.24 666
13685.34 656
13686.45 658
13687.55 663
13688.66 672
13689.76 680
13690.86 657
13691.97 664
13693.07 657
13694.18 664
13695.28 658
13696.39 715
13697.49 697
13698.60 690
13699.70 685
13700.81 704
13701.91 730
13703.02 734
13704.12 746
13705.23 761
13706.33 768
13707.44 793
13708.54 762
13709.65 793
13710.75 818
13711.86 781
13712.96 787
13714.07 805
13715.18 855
13716.28 802
13717.39 877
13718.49 860
13719.60 854
13720.70 882
13721.81 881
13722.91 833
13724.02 829
13725.13 842
13726.23 799
13727.34 779
13728.44 737
13729.55 737
13730.66 733
13731.76 682
13732.87 670
13733.98 734
13735.08 729
13736.19 695
13737.29 675
13738.40 667
13739.51 695
13740.61 659
13741.72 643
13742.83 650
13743.93 657
13745.04 685
13746.15 642
13747.25 656
13748.36 695
13749.47 595
13750.57 664
13751.68 689
13752.79 688
13753.90 677
13755.00 656
13756.11 668
13757.22 650
13758.32 680
13759.43 686
13760.54 694
13761.65 652
13762.75 674
13763.86 706
13764.97 711
13766.08 694
13767.18 685
13768.29 678
13769.40 649
13770.51 690
13771.61 716
13772.72 694
13773.83 696
13774.94 683
13776.05 715
13777.15 689
13778.26 680
13779.37 666
13780.48 670
13781.59 681
13782.69 635
13783.80 674
13784.91 650
13786.02 636
13787.13 631
13788.24 663
13789.34 632
13790.45 632
13791.56 639
13792.67 618
13793.78 585
13794.89 600
13796.00 618
13797.10 610
13798.21 634
13799.32 622
13800.43 616
13801.54 617
13802.65 605
13803.76 635
13804.87 654
13805.98 623
13807.09 646
13808.20 601
13809.30 651
13810.41 610
13811.52 598
13812.63 596
13813.74 631
13814.85 594
13815.96 612
13817.07 620
13818.18 602
13819.29 553
13820.40 590
13821.51 654
13822.62 594
13823.73 568
13824.84 620
13825.95 568
13827.06 571
13828.17 616
13829.28 597
13830.39 575
13831.50 583
13832.61 573
13833.72 607
13834.83 616
13835.94 554
13837.05 591
13838.16 579
13839.27 584
13840.38 594
13841.49 574
13842.60 632
13843.71 596
13844.82 560
13845.94 562
13847.05 551
13848.16 583
13849.27 588
13850.38 587
13851.49 605
13852.60 579
13853.71 564
13854.82 585
13855.93 539
13857.05 573
13858.16 570
13859.27 628
13860.38 582
13861.49 580
13862.60 547
13863.71 580
13864.83 614
13865.94 565
13867.05 612
13868.16 581
13869.27 562
13870.38 589
13871.50 641
13872.61 589
13873.72 562
13874.83 561
13875.94 576
13877.05 556
13878.17 586
13879.28 558
13880.39 598
13881.50 566
13882.62 615
13883.73 604
13884.84 600
13885.95 568
13887.06 607
13888.18 583
13889.29 586
13890.40 609
13891.51 588
13892.63 634
13893.74 634
13894.85 648
13895.97 613
13897.08 626
13898.19 625
13899.30 623
13900.42 628
13901.53 647
13902.64 642
13903.76 635
13904.87 623
13905.98 628
13907.10 623
13908.21 612
13909.32 620
13910.44 563
13911.55 551
13912.66 552
13913.78 557
13914.89 565
13916.00 592
13917.12 551
13918.23 583
13919.34 573
13920.46 544
13921.57 561
13922.68 576
13923.80 556
13924.91 538
13926.03 544
13927.14 540
13928.25 557
13929.37 540
13930.48 543
13931.60 567
13932.71 575
13933.83 555
13934.94 544
13936.05 553
13937.17 550
13938.28 580
13939.40 523
13940.51 558
13941.63 560
13942.74 535
13943.86 546
13944.97 516
13946.09 558
13947.20 530
13948.32 539
13949.43 581
13950.55 521
13951.66 581
13952.78 558
13953.89 565
13955.01 558
13956.12 513
13957.24 531
13958.35 553
13959.47 588
13960.58 519
13961.70 536
13962.81 515
13963.93 539
13965.04 518
13966.16 558
13967.27 509
13968.39 551
13969.51 524
13970.62 540
13971.74 522
13972.85 508
13973.97 527
13975.09 549
13976.20 569
13977.32 529
13978.43 544
13979.55 543
13980.67 520
13981.78 526
13982.90 534
13984.01 515
13985.13 553
13986.25 533
13987.36 547
13988.48 555
13989.60 538
13990.71 534
13991.83 529
13992.95 555
13994.06 546
13995.18 550
13996.30 508
13997.41 526
13998.53 555
13999.65 545
14000.76 569
14001.88 549
14003.00 543
14004.11 567
14005.23 543
14006.35 563
14007.47 584
14008.58 543
14009.70 546
14010.82 582
14011.94 535
14013.05 540
14014.17 554
14015.29 552
14016.41 539
14017.52 533
14018.64 537
14019.76 538
14020.88 522
14021.99 552
14023.11 569
14024.23 550
14025.35 558
14026.47 537
14027.58 525
14028.70 562
14029.82 544
14030.94 597
14032.06 530
14033.17 518
14034.29 547
14035.41 567
14036.53 522
14037.65 588
14038.77 574
14039.88 562
14041.00 542
14042.12 584
14043.24 615
14044.36 575
14045.48 584
14046.60 581
14047.72 611
14048.83 556
14049.95 565
14051.07 581
14052.19 606
14053.31 589
14054.43 593
14055.55 621
14056.67 567
14057.79 609
14058.91 612
14060.03 604
14061.14 656
14062.26 625
14063.38 641
14064.50 610
14065.62 625
14066.74 597
14067.86 634
14068.98 651
14070.10 652
14071.22 668
14072.34 657
14073.46 661
14074.58 643
14075.70 671
14076.82 681
14077.94 640
14079.06 702
14080.18 696
14081.30 682
14082.42 690
14083.54 697
14084.66 701
14085.78 696
14086.90 691
14088.02 716
14089.14 778
14090.26 732
14091.38 774
14092.50 729
14093.63 751
14094.75 778
14095.87 784
14096.99 802
14098.11 804
14099.23 803
14100.35 814
14101.47 844
14102.59 819
14103.71 790
14104.83 811
14105.96 782
14107.08 726
14108.20 778
14109.32 760
14110.44 739
14111.56 720
14112.68 700
14113.80 691
14114.93 664
14116.05 673
14117.17 644
14118.29 649
14119.41 642
14120.53 623
14121.66 610
14122.78 642
14123.90 585
14125.02 574
14126.14 611
14127.27 613
14128.39 604
14129.51 605
14130.63 590
14131.75 606
14132.88 610
14134.00 560
14135.12 544
14136.24 565
14137.37 561
14138.49 554
14139.61 580
14140.73 571
14141.86 559
14142.98 574
14144.10 566
14145.22 545
14146.35 563
14147.47 573
14148.59 606
14149.71 580
14150.84 577
14151.96 567
14153.08 586
14154.21 541
14155.33 563
14156.45 580
14157.58 574
14158.70 549
14159.82 584
14160.95 558
14162.07 561
14163.19 583
14164.32 621
14165.44 575
14166.56 562
14167.69 600
14168.81 589
14169.93 563
14171.06 575
14172.18 559
14173.31 537
14174.43 561
14175.55 572
14176.68 571
14177.80 564
14178.93 574
14180.05 568
14181.17 571
14182.30 532
14183.42 520
14184.55 523
14185.67 523
14186.79 514
14187.92 519
14189.04 520
14190.17 548
14191.29 554
14192.42 520
14193.54 537
14194.67 528
14195.79 549
14196.92 538
14198.04 547
14199.17 508
14200.29 506
14201.42 499
14202.54 529
14203.67 538
14204.79 528
14205.92 539
14207.04 503
14208.17 516
14209.29 521
14210.42 515
14211.54 523
14212.67 518
14213.79 493
14214.92 507
14216.04 488
14217.17 501
14218.29 519
14219.42 509
14220.55 475
14221.67 491
14222.80 496
14223.92 526
14225.05 499
14226.17 502
14227.30 510
14228.43 481
14229.55 516
14230.68 469
14231.81 454
14232.93 481
14234.06 468
14235.18 481
14236.31 473
14237.44 514
14238.56 499
14239.69 493
14240.82 490
14241.94 473
14243.07 507
14244.20 497
14245.32 477
14246.45 489
14247.58 457
14248.70 506
14249.83 462
14250.96 484
14252.08 487
14253.21 470
14254.34 495
14255.46 512
14256.59 488
14257.72 440
14258.85 456
14259.97 474
14261.10 471
14262.23 450
14263.35 472
14264.48 474
14265.61 497
14266.74 446
14267.86 475
14268.99 470
14270.12 461
14271.25 480
14272.38 469
14273.50 440
14274.63 453
14275.76 473
14276.89 491
14278.01 476
14279.14 478
14280.27 491
14281.40 456
14282.53 485
14283.66 464
14284.78 442
14285.91 442
14287.04 444
14288.17 455
14289.30 457
14290.43 460
14291.55 441
14292.68 449
14293.81 462
14294.94 449
14296.07 453
14297.20 443
14298.33 420
14299.45 456
14300.58 433
14301.71 439
14302.84 444
14303.97 417
14305.10 429
14306.23 436
14307.36 433
14308.49 442
14309.62 450
14310.75 444
14311.87 441
14313.00 453
14314.13 443
14315.26 432
14316.39 443
14317.52 424
14318.65 414
14319.78 409
14320.91 436
14322.04 439
14323.17 434
14324.30 420
14325.43 445
14326.56 452
14327.69 434
14328.82 420
14329.95 403
14331.08 408
14332.21 439
14333.34 437
14334.47 438
14335.60 393
14336.73 424
14337.86 423
14338.99 434
14340.12 446
14341.25 429
14342.38 432
14343.51 453
14344.64 398
14345.77 426
14346.90 445
14348.04 460
14349.17 437
14350.30 457
14351.43 419
14352.56 436
14353.69 451
14354.82 449
14355.95 420
14357.08 461
14358.21 439
14359.35 434
14360.48 426
14361.61 427
14362.74 450
14363.87 419
14365.00 463
14366.13 464
14367.26 451
14368.40 439
14369.53 433
14370.66 438
14371.79 426
14372.92 449
14374.05 430
14375.19 419
14376.32 436
14377.45 428
14378.58 418
14379.71 424
14380.85 427
14381.98 432
14383.11 423
14384.24 454
14385.37 400
14386.51 440
14387.64 469
14388.77 466
14389.90 443
14391.04 420
14392.17 437
14393.30 446
14394.43 422
14395.57 421
14396.70 427
14397.83 438
14398.96 427
14400.10 423
14401.23 434
14402.36 432
14403.50 455
14404.63 432
14405.76 430
14406.89 418
14408.03 466
14409.16 414
14410.29 439
14411.43 438
14412.56 423
14413.69 430
14414.83 457
14415.96 446
14417.09 410
14418.23 443
14419.36 423
14420.49 433
14421.63 425
14422.76 425
14423.90 448
14425.03 451
14426.16 463
14427.30 478
14428.43 478
14429.56 461
14430.70 452
14431.83 424
14432.97 410
14434.10 461
14435.24 463
14436.37 446
14437.50 446
14438.64 453
14439.77 441
14440.91 440
14442.04 475
14443.18 434
14444.31 467
14445.44 438
14446.58 448
14447.71 433
14448.85 448
14449.98 484
14451.12 427
14452.25 459
14453.39 437
14454.52 464
14455.66 436
14456.79 474
14457.93 472
14459.06 479
14460.20 489
14461.33 454
14462.47 436
14463.60 455
14464.74 473
14465.87 469
14467.01 493
14468.15 475
14469.28 470
14470.42 508
14471.55 474
14472.69 437
14473.82 459
14474.96 509
14476.09 464
14477.23 473
14478.37 508
14479.50 481
14480.64 496
14481.77 483
14482.91 479
14484.05 511
14485.18 493
14486.32 513
14487.45 486
14488.59 529
14489.73 510
14490.86 527
14492.00 483
14493.14 512
14494.27 533
14495.41 504
14496.55 493
14497.68 492
14498.82 518
14499.96 511
14501.09 548
14502.23 560
14503.37 521
14504.50 540
14505.64 502
14506.78 554
14507.91 534
14509.05 570
14510.19 550
14511.33 592
14512.46 607
14513.60 554
14514.74 564
14515.87 586
14517.01 572
14518.15 615
14519.29 597
14520.42 602
14521.56 628
14522.70 636
14523.84 649
14524.97 627
14526.11 615
14527.25 590
14528.39 624
14529.53 589
14530.66 559
14531.80 567
14532.94 578
14534.08 543
14535.22 549
14536.35 559
14537.49 520
14538.63 527
14539.77 503
14540.91 537
14542.05 538
14543.18 538
14544.32 520
14545.46 501
14546.60 506
14547.74 504
14548.88 517
14550.01 503
14551.15 504
14552.29 496
14553.43 492
14554.57 497
14555.71 512
14556.85 518
14557.99 507
14559.13 514
14560.26 489
14561.40 494
14562.54 466
14563.68 476
14564.82 521
14565.96 513
14567.10 480
14568.24 451
14569.38 461
14570.52 498
14571.66 483
14572.80 478
14573.94 466
14575.08 478
14576.22 449
14577.36 473
14578.50 441
14579.64 472
14580.78 450
14581.92 472
14583.06 474
14584.20 488
14585.34 469
14586.48 461
14587.62 488
14588.76 490
14589.90 465
14591.04 492
14592.18 502
14593.32 493
14594.46 472
14595.60 446
14596.74 472
14597.88 486
14599.02 506
14600.16 493
14601.30 460
14602.44 456
14603.58 496
14604.72 537
14605.86 474
14607.00 464
14608.15 459
14609.29 479
14610.43 471
14611.57 473
14612.71 488
14613.85 510
14614.99 486
14616.13 525
14617.27 485
14618.42 501
14619.56 484
14620.70 501
14621.84 505
14622.98 501
14624.12 512
14625.26 497
14626.41 496
14627.55 537
14628.69 530
14629.83 549
14630.97 570
14632.12 556
14633.26 558
14634.40 549
14635.54 567
14636.68 549
14637.83 545
14638.97 552
14640.11 528
14641.25 541
14642.39 519
14643.54 513
14644.68 503
14645.82 505
14646.96 520
14648.11 524
14649.25 514
14650.39 506
14651.53 484
14652.68 496
14653.82 491
14654.96 498
14656.11 471
14657.25 483
14658.39 469
14659.53 437
14660.68 456
14661.82 464
14662.96 449
14664.11 415
14665.25 435
14666.39 449
14667.54 432
14668.68 423
14669.82 430
14670.97 435
14672.11 445
14673.25 431
14674.40 432
14675.54 417
14676.68 425
14677.83 418
14678.97 417
14680.11 419
14681.26 444
14682.40 423
14683.55 431
14684.69 428
14685.83 398
14686.98 407
14688.12 424
14689.27 413
14690.41 405
14691.55 430
14692.70 440
14693.84 410
14694.99 406
14696.13 405
14697.28 423
14698.42 388
14699.56 406
14700.71 407
14701.85 412
14703.00 428
14704.14 434
14705.29 449
14706.43 403
14707.58 388
14708.72 384
14709.87 424
14711.01 404
14712.16 388
14713.30 386
14714.45 381
14715.59 386
14716.74 389
14717.88 398
14719.03 425
14720.17 420
14721.32 443
14722.46 429
14723.61 420
14724.76 402
14725.90 413
14727.05 374
14728.19 369
14729.34 424
14730.48 403
14731.63 394
14732.77 397
14733.92 405
14735.07 382
14736.21 401
14737.36 376
14738.50 383
14739.65 388
14740.80 383
14741.94 422
14743.09 414
14744.24 377
14745.38 373
14746.53 387
14747.67 403
14748.82 397
14749.97 388
14751.11 398
14752.26 403
14753.41 416
14754.55 394
14755.70 396
14756.85 385
14757.99 383
14759.14 405
14760.29 385
14761.43 389
14762.58 405
14763.73 394
14764.88 389
14766.02 390
14767.17 384
14768.32 419
14769.46 386
14770.61 381
14771.76 347
14772.91 357
14774.05 399
14775.20 408
14776.35 383
14777.50 379
14778.64 373
14779.79 406
14780.94 385
14782.09 368
14783.23 371
14784.38 395
14785.53 382
14786.68 395
14787.83 376
14788.97 350
14790.12 373
14791.27 378
14792.42 370
14793.57 361
14794.71 378
14795.86 365
14797.01 367
14798.16 349
14799.31 341
14800.46 353
14801.60 363
14802.75 363
14803.90 348
14805.05 366
14806.20 340
14807.35 348
14808.50 346
14809.64 365
14810.79 355
14811.94 371
14813.09 343
14814.24 370
14815.39 388
14816.54 371
14817.69 370
14818.84 359
14819.99 352
14821.14 333
14822.28 321
14823.43 336
14824.58 370
14825.73 363
14826.88 352
14828.03 354
14829.18 354
14830.33 330
14831.48 355
14832.63 379
14833.78 363
14834.93 312
14836.08 352
14837.23 338
14838.38 355
14839.53 352
14840.68 357
14841.83 347
14842.98 336
14844.13 367
14845.28 348
14846.43 333
14847.58 353
14848.73 359
14849.88 349
14851.03 366
14852.18 344
14853.33 345
14854.48 344
14855.63 367
14856.78 336
14857.93 344
14859.08 337
14860.24 336
14861.39 361
14862.54 318
14863.69 323
14864.84 323
14865.99 355
14867.14 332
14868.29 356
14869.44 332
14870.59 340
14871.75 340
14872.90 321
14874.05 350
14875.20 341
14876.35 339
14877.50 338
14878.65 331
14879.81 323
14880.96 330
14882.11 341
14883.26 356
14884.41 337
14885.56 356
14886.71 325
14887.87 333
14889.02 325
14890.17 338
14891.32 335
14892.47 349
14893.63 371
14894.78 338
14895.93 352
14897.08 339
14898.24 389
14899.39 360
14900.54 348
14901.69 342
14902.84 354
14904.00 340
14905.15 325
14906.30 327
14907.45 367
14908.61 334
14909.76 322
14910.91 338
14912.07 333
14913.22 344
14914.37 325
14915.52 344
14916.68 346
14917.83 375
14918.98 337
14920.14 324
14921.29 368
14922.44 384
14923.60 352
14924.75 386
14925.90 356
14927.06 339
14928.21 373
14929.36 341
14930.52 337
14931.67 361
14932.82 363
14933.98 358
14935.13 359
14936.28 358
14937.44 360
14938.59 331
14939.74 369
14940.90 335
14942.05 358
14943.21 359
14944.36 376
14945.51 367
14946.67 393
14947.82 351
14948.98 359
14950.13 397
14951.29 343
14952.44 356
14953.59 340
14954.75 343
14955.90 333
14957.06 343
14958.21 324
14959.37 342
14960.52 361
14961.68 335
14962.83 323
14963.99 344
14965.14 332
14966.29 336
14967.45 356
14968.60 344
14969.76 354
14970.91 326
14972.07 355
14973.22 350
14974.38 352
14975.54 361
14976.69 360
14977.85 351
14979.00 333
14980.16 336
14981.31 359
14982.47 357
14983.62 338
14984.78 350
14985.93 368
14987.09 368
14988.25 337
14989.40 343
14990.56 334
14991.71 334
14992.87 353
14994.02 368
14995.18 351
14996.34 357
14997.49 334
14998.65 345
14999.80 353
15000.96 339
15002.12 363
15003.27 355
15004.43 364
15005.59 331
15006.74 344
15007.90 320
15009.06 342
15010.21 351
15011.37 343
15012.53 338
15013.68 327
15014.84 344
15016.00 348
15017.15 297
15018.31 330
15019.47 330
15020.62 334
15021.78 321
15022.94 319
15024.09 328
15025.25 325
15026.41 332
15027.57 329
15028.72 328
15029.88 367
15031.04 350
15032.19 331
15033.35 355
15034.51 339
15035.67 321
15036.82 361
15037.98 333
15039.14 323
15040.30 332
15041.46 354
15042.61 333
15043.77 344
15044.93 329
15046.09 347
15047.25 334
15048.40 366
15049.56 316
15050.72 330
15051.88 331
15053.04 339
15054.19 331
15055.35 309
15056.51 323
15057.67 334
15058.83 337
15059.99 339
15061.14 316
15062.30 350
15063.46 347
15064.62 325
15065.78 345
15066.94 323
15068.10 336
15069.26 324
15070.41 333
15071.57 361
15072.73 331
15073.89 339
15075.05 326
15076.21 335
15077.37 339
15078.53 369
15079.69 377
15080.85 366
15082.00 346
15083.16 318
15084.32 316
15085.48 341
15086.64 355
15087.80 312
15088.96 353
15090.12 337
15091.28 323
15092.44 327
15093.60 370
15094.76 341
15095.92 357
15097.08 377
15098.24 351
15099.40 337
15100.56 326
15101.72 320
15102.88 334
15104.04 306
15105.20 305
15106.36 356
15107.52 377
15108.68 338
15109.84 333
15111.00 355
15112.16 323
15113.32 317
15114.48 304
15115.64 322
15116.80 336
15117.97 345
15119.13 319
15120.29 320
15121.45 346
15122.61 351
15123.77 352
15124.93 352
15126.09 341
15127.25 327
15128.41 338
15129.57 325
15130.74 345
15131.90 320
15133.06 343
15134.22 351
15135.38 325
15136.54 333
15137.70 311
15138.87 325
15140.03 320
15141.19 348
15142.35 320
15143.51 350
15144.67 336
15145.84 350
15147.00 338
15148.16 364
15149.32 336
15150.48 344
15151.65 338
15152.81 342
15153.97 328
15155.13 323
15156.29 343
15157.46 326
15158.62 333
15159.78 331
15160.94 331
15162.10 347
15163.27 339
15164.43 337
15165.59 340
15166.75 342
15167.92 345
15169.08 344
15170.24 353
15171.41 359
15172.57 381
15173.73 329
15174.89 331
15176.06 357
15177.22 352
15178.38 350
15179.55 362
15180.71 338
15181.87 348
15183.04 361
15184.20 344
15185.36 382
15186.53 350
15187.69 369
15188.85 350
15190.02 332
15191.18 340
15192.34 340
15193.51 363
15194.67 333
15195.83 354
15197.00 333
15198.16 356
15199.32 362
15200.49 366
15201.65 349
15202.82 372
15203.98 379
15205.14 369
15206.31 366
15207.47 365
15208.64 362
15209.80 364
15210.97 373
15212.13 392
15213.29 385
15214.46 379
15215.62 392
15216.79 379
15217.95 363
15219.12 375
15220.28 368
15221.45 389
15222.61 410
15223.78 372
15224.94 373
15226.10 370
15227.27 408
15228.43 405
15229.60 405
15230.76 391
15231.93 378
15233.09 386
15234.26 398
15235.43 400
15236.59 380
15237.76 402
15238.92 406
15240.09 401
15241.25 388
15242.42 378
15243.58 394
15244.75 384
15245.91 389
15247.08 396
15248.25 367
15249.41 379
15250.58 375
15251.74 377
15252.91 350
15254.07 358
15255.24 367
15256.41 380
15257.57 368
15258.74 361
15259.90 335
15261.07 356
15262.24 373
15263.40 365
15264.57 378
15265.74 336
15266.90 325
15268.07 362
15269.24 344
15270.40 337
15271.57 337
15272.73 362
15273.90 377
15275.07 355
15276.23 394
15277.40 345
15278.57 362
15279.74 338
15280.90 352
15282.07 360
15283.24 333
15284.40 351
15285.57 365
15286.74 345
15287.90 333
15289.07 356
15290.24 352
15291.41 356
15292.57 344
15293.74 351
15294.91 369
15296.08 353
15297.24 330
15298.41 342
15299.58 335
15300.75 363
15301.91 342
15303.08 344
15304.25 355
15305.42 369
15306.59 360
15307.75 369
15308.92 345
15310.09 323
15311.26 351
15312.43 369
15313.59 375
15314.76 339
15315.93 342
15317.10 362
15318.27 329
15319.44 341
15320.60 329
15321.77 332
15322.94 341
15324.11 341
15325.28 377
15326.45 366
15327.62 333
15328.79 328
15329.95 335
15331.12 348
15332.29 340
15333.46 349
15334.63 351
15335.80 324
15336.97 361
15338.14 351
15339.31 371
15340.48 344
15341.64 344
15342.81 345
15343.98 362
15345.15 339
15346.32 339
15347.49 357
15348.66 360
15349.83 330
15351.00 316
15352.17 333
15353.34 335
15354.51 359
15355.68 379
15356.85 339
15358.02 322
15359.19 353
15360.36 370
15361.53 363
15362.70 345
15363.87 347
15365.04 348
15366.21 355
15367.38 344
15368.55 352
15369.72 353
15370.89 354
15372.06 345
15373.23 368
15374.40 346
15375.57 350
15376.74 347
15377.91 353
15379.08 367
15380.25 364
15381.43 359
15382.60 359
15383.77 352
15384.94 350
15386.11 350
15387.28 366
15388.45 353
15389.62 333
15390.79 351
15391.96 360
15393.14 354
15394.31 360
15395.48 368
15396.65 352
15397.82 374
15398.99 369
15400.16 358
15401.34 353
15402.51 363
15403.68 369
15404.85 342
15406.02 367
15407.19 379
15408.37 382
15409.54 357
15410.71 330
15411.88 353
15413.05 341
15414.23 339
15415.40 357
15416.57 345
15417.74 344
15418.91 337
15420.09 348
15421.26 354
15422.43 361
15423.60 373
15424.78 345
15425.95 363
15427.12 322
15428.29 305
15429.47 339
15430.64 385
15431.81 362
15432.98 330
15434.16 356
15435.33 368
15436.50 337
15437.67 325
15438.85 330
15440.02 314
15441.19 335
15442.37 334
15443.54 335
15444.71 322
15445.89 323
15447.06 366
15448.23 357
15449.41 333
15450.58 319
15451.75 345
15452.93 344
15454.10 345
15455.27 328
15456.45 339
15457.62 339
15458.79 316
15459.97 290
15461.14 329
15462.32 325
15463.49 334
15464.66 331
15465.84 350
15467.01 324
15468.19 361
15469.36 359
15470.53 357
15471.71 326
15472.88 317
15474.06 322
15475.23 321
15476.41 341
15477.58 329
15478.75 333
15479.93 319
15481.10 330
15482.28 340
15483.45 318
15484.63 314
15485.80 338
15486.98 328
15488.15 320
15489.33 308
15490.50 334
15491.68 326
15492.85 325
15494.03 327
15495.20 319
15496.38 338
15497.55 331
15498.73 338
15499.90 336
15501.08 339
15502.25 316
15503.43 372
15504.60 333
15505.78 314
15506.96 318
15508.13 325
15509.31 322
15510.48 319
15511.66 318
15512.83 306
15514.01 343
15515.19 318
15516.36 352
15517.54 308
15518.71 319
15519.89 325
15521.07 333
15522.24 348
15523.42 357
15524.59 357
15525.77 334
15526.95 319
15528.12 308
15529.30 323
15530.48 342
15531.65 361
15532.83 339
15534.01 326
15535.18 319
15536.36 346
15537.54 331
15538.71 359
15539.89 373
15541.07 366
15542.24 356
15543.42 350
15544.60 350
15545.77 359
15546.95 350
15548.13 344
15549.30 349
15550.48 333
15551.66 357
15552.84 355
15554.01 367
15555.19 327
15556.37 377
15557.55 340
15558.72 325
15559.90 348
15561.08 357
15562.26 336
15563.43 363
15564.61 356
15565.79 350
15566.97 331
15568.14 319
15569.32 370
15570.50 360
15571.68 359
15572.86 348
15574.03 385
15575.21 347
15576.39 354
15577.57 365
15578.75 341
15579.93 355
15581.10 370
15582.28 369
15583.46 348
15584.64 351
15585.82 354
15587.00 396
15588.18 356
15589.35 361
15590.53 365
15591.71 382
15592.89 361
15594.07 359
15595.25 371
15596.43 389
15597.61 350
15598.78 416
15599.96 391
15601.14 377
15602.32 409
15603.50 385
15604.68 350
15605.86 381
15607.04 401
15608.22 406
15609.40 430
15610.58 395
15611.76 413
15612.94 377
15614.12 427
15615.30 364
15616.48 422
15617.66 422
15618.84 401
15620.01 403
15621.19 427
15622.37 422
15623.55 394
15624.73 442
15625.91 456
15627.09 403
15628.27 385
15629.46 416
15630.64 401
15631.82 426
15633.00 408
15634.18 445
15635.36 463
15636.54 415
15637.72 436
15638.90 415
15640.08 414
15641.26 392
15642.44 419
15643.62 425
15644.80 455
15645.98 441
15647.16 452
15648.34 427
15649.52 419
15650.71 437
15651.89 441
15653.07 446
15654.25 411
15655.43 448
15656.61 479
15657.79 456
15658.97 454
15660.16 464
15661.34 441
15662.52 448
15663.70 426
15664.88 452
15666.06 437
15667.24 439
15668.43 424
15669.61 439
15670.79 438
15671.97 445
15673.15 440
15674.33 405
15675.52 432
15676.70 408
15677.88 434
15679.06 444
15680.24 428
15681.43 438
15682.61 432
15683.79 429
15684.97 423
15686.16 403
15687.34 426
15688.52 403
15689.70 408
15690.89 420
15692.07 419
15693.25 404
15694.43 404
15695.62 416
15696.80 419
15697.98 439
15699.16 384
15700.35 409
15701.53 388
15702.71 411
15703.90 409
15705.08 387
15706.26 409
15707.45 412
15708.63 416
15709.81 416
15711.00 400
15712.18 409
15713.36 429
15714.55 430
15715.73 427
15716.91 415
15718.10 425
15719.28 417
15720.46 416
15721.65 431
15722.83 447
15724.01 437
15725.20 421
15726.38 411
15727.57 438
15728.75 431
15729.93 420
15731.12 391
15732.30 417
15733.49 429
15734.67 431
15735.85 444
15737.04 428
15738.22 399
15739.41 422
15740.59 472
15741.78 437
15742.96 434
15744.14 446
15745.33 446
15746.51 422
15747.70 432
15748.88 469
15750.07 433
15751.25 451
15752.44 465
15753.62 448
15754.81 433
15755.99 429
15757.18 437
15758.36 447
15759.55 442
15760.73 456
15761.92 449
15763.10 452
15764.29 425
15765.47 433
15766.66 441
15767.84 471
15769.03 401
15770.21 411
15771.40 436
15772.59 428
15773.77 373
15774.96 399
15776.14 416
15777.33 384
15778.51 408
15779.70 398
15780.89 425
15782.07 376
15783.26 412
15784.44 399
15785.63 415
15786.82 419
15788.00 395
15789.19 410
15790.37 396
15791.56 383
15792.75 406
15793.93 409
15795.12 384
15796.31 373
15797.49 415
15798.68 396
15799.87 377
15801.05 364
15802.24 400
15803.43 414
15804.61 405
15805.80 388
15806.99 396
15808.17 375
15809.36 384
15810.55 386
15811.73 397
15812.92 365
15814.11 383
15815.30 353
15816.48 360
15817.67 378
15818.86 380
15820.05 370
15821.23 391
15822.42 363
15823.61 352
15824.80 385
15825.98 363
15827.17 371
15828.36 374
15829.55 386
15830.73 362
15831.92 387
15833.11 366
15834.30 378
15835.49 365
15836.67 385
15837.86 370
15839.05 374
15840.24 371
15841.43 364
15842.61 380
15843.80 383
15844.99 369
15846.18 368
15847.37 384
15848.56 391
15849.74 395
15850.93 367
15852.12 365
15853.31 381
15854.50 373
15855.69 383
15856.88 377
15858.06 361
15859.25 387
15860.44 400
15861.63 371
15862.82 381
15864.01 367
15865.20 388
15866.39 383
15867.58 405
15868.77 375
15869.95 365
15871.14 395
15872.33 371
15873.52 404
15874.71 406
15875.90 380
15877.09 372
15878.28 397
15879.47 413
15880.66 380
15881.85 420
15883.04 398
15884.23 403
15885.42 387
15886.61 370
15887.80 394
15888.99 377
15890.18 413
15891.37 392
15892.56 382
15893.75 405
15894.94 414
15896.13 387
15897.32 412
15898.51 378
15899.70 386
15900.89 413
15902.08 408
15903.27 398
15904.46 432
15905.65 415
15906.84 410
15908.03 407
15909.22 396
15910.42 390
15911.61 414
15912.80 416
15913.99 402
15915.18 421
15916.37 445
15917.56 440
15918.75 434
15919.94 399
15921.13 394
15922.32 384
15923.52 399
15924.71 402
15925.90 420
15927.09 403
15928.28 403
15929.47 442
15930.66 404
15931.86 404
15933.05 393
15934.24 399
15935.43 390
15936.62 427
15937.81 421
15939.01 369
15940.20 377
15941.39 399
15942.58 417
15943.77 411
15944.97 365
15946.16 410
15947.35 402
15948.54 368
15949.73 351
15950.93 358
15952.12 344
15953.31 374
15954.50 364
15955.70 359
15956.89 349
15958.08 370
15959.27 360
15960.47 349
15961.66 322
15962.85 346
15964.04 382
15965.24 342
15966.43 354
15967.62 351
15968.82 335
15970.01 344
15971.20 334
15972.40 344
15973.59 332
15974.78 350
15975.97 338
15977.17 355
15978.36 329
15979.55 338
15980.75 357
15981.94 341
15983.13 316
15984.33 334
15985.52 328
15986.72 317
15987.91 323
15989.10 310
15990.30 329
15991.49 324
15992.68 337
15993.88 332
15995.07 306
15996.27 326
15997.46 332
15998.65 327
15999.85 324
16001.04 331
16002.24 327
16003.43 322
16004.63 345
16005.82 316
16007.01 309
16008.21 315
16009.40 308
16010.60 338
16011.79 336
16012.99 331
16014.18 308
16015.38 308
16016.57 326
16017.76 301
16018.96 341
16020.15 320
16021.35 304
16022.54 313
16023.74 323
16024.93 298
16026.13 325
16027.32 313
16028.52 295
16029.72 303
16030.91 309
16032.11 306
16033.30 301
16034.50 314
16035.69 306
16036.89 322
16038.08 299
16039.28 300
16040.47 313
16041.67 333
16042.87 304
16044.06 303
16045.26 326
16046.45 311
16047.65 293
16048.84 334
16050.04 329
16051.24 341
16052.43 289
16053.63 298
16054.82 311
16056.02 317
16057.22 304
16058.41 302
16059.61 295
16060.81 303
16062.00 314
16063.20 329
16064.40 294
16065.59 311
16066.79 321
16067.99 311
16069.18 315
16070.38 313
16071.58 319
16072.77 292
16073.97 307
16075.17 318
16076.36 306
16077.56 295
16078.76 306
16079.95 338
16081.15 326
16082.35 294
16083.55 308
16084.74 286
16085.94 313
16087.14 285
16088.33 279
16089.53 304
16090.73 294
16091.93 296
16093.12 261
16094.32 298
16095.52 296
16096.72 285
16097.92 294
16099.11 293
16100.31 314
16101.51 299
16102.71 281
16103.90 282
16105.10 257
16106.30 300
16107.50 296
16108.70 303
16109.90 315
16111.09 306
16112.29 310
16113.49 300
16114.69 288
16115.89 310
16117.09 292
16118.28 289
16119.48 298
16120.68 280
16121.88 279
16123.08 283
16124.28 300
16125.48 280
16126.67 276
16127.87 274
16129.07 271
16130.27 297
16131.47 263
16132.67 285
16133.87 289
16135.07 284
16136.27 309
16137.47 263
16138.67 269
16139.86 272
16141.06 285
16142.26 295
16143.46 306
16144.66 286
16145.86 269
16147.06 301
16148.26 274
16149.46 284
16150.66 261
16151.86 298
16153.06 292
16154.26 279
16155.46 295
16156.66 285
16157.86 283
16159.06 284
16160.26 300
16161.46 273
16162.66 293
16163.86 292
16165.06 296
16166.26 286
16167.46 281
16168.66 290
16169.86 310
16171.06 285
16172.26 268
16173.46 285
16174.66 312
16175.86 300
16177.07 292
16178.27 312
16179.47 265
16180.67 282
16181.87 303
16183.07 303
16184.27 292
16185.47 280
16186.67 277
16187.87 308
16189.07 286
16190.28 287
16191.48 286
16192.68 293
16193.88 288
16195.08 298
16196.28 295
16197.48 282
16198.69 279
16199.89 298
16201.09 295
16202.29 290
16203.49 270
16204.69 277
16205.90 308
16207.10 279
16208.30 287
16209.50 287
16210.70 312
16211.91 288
16213.11 302
16214.31 320
16215.51 284
16216.71 307
16217.92 328
16219.12 293
16220.32 287
16221.52 274
16222.72 286
16223.93 275
16225.13 276
16226.33 307
16227.53 278
16228.74 288
16229.94 274
16231.14 286
16232.35 274
16233.55 260
16234.75 278
16235.95 297
16237.16 311
16238.36 288
16239.56 294
16240.77 301
16241.97 291
16243.17 292
16244.38 296
16245.58 273
16246.78 267
16247.99 300
16249.19 312
16250.39 308
16251.60 261
16252.80 275
16254.00 316
16255.21 314
16256.41 289
16257.61 287
16258.82 293
16260.02 314
16261.22 307
16262.43 300
16263.63 324
16264.84 323
16266.04 299
16267.24 322
16268.45 324
16269.65 292
16270.86 325
16272.06 338
16273.27 313
16274.47 300
16275.67 277
16276.88 291
16278.08 284
16279.29 271
16280.49 281
16281.70 300
16282.90 304
16284.11 312
16285.31 304
16286.52 283
16287.72 287
16288.92 280
16290.13 315
16291.33 313
16292.54 311
16293.74 292
16294.95 298
16296.15 304
16297.36 350
16298.57 324
16299.77 325
16300.98 312
16302.18 284
16303.39 325
16304.59 310
16305.80 306
16307.00 288
16308.21 321
16309.41 308
16310.62 316
16311.83 299
16313.03 302
16314.24 357
16315.44 303
16316.65 310
16317.85 309
16319.06 305
16320.27 292
16321.47 285
16322.68 309
16323.88 296
16325.09 303
16326.30 301
16327.50 313
16328.71 294
16329.92 289
16331.12 302
16332.33 279
16333.54 287
16334.74 284
16335.95 298
16337.16 285
16338.36 285
16339.57 278
16340.78 279
16341.98 263
16343.19 284
16344.40 295
16345.60 296
16346.81 274
16348.02 288
16349.22 272
16350.43 276
16351.64 257
16352.85 269
16354.05 289
16355.26 292
16356.47 276
16357.67 282
16358.88 261
16360.09 245
16361.30 257
16362.50 246
16363.71 251
16364.92 271
16366.13 282
16367.34 284
16368.54 293
16369.75 296
16370.96 287
16372.17 275
16373.37 273
16374.58 294
16375.79 308
16377.00 278
16378.21 289
16379.42 267
16380.62 288
16381.83 261
16383.04 253
16384.25 268
16385.46 283
16386.67 283
16387.87 270
16389.08 274
16390.29 262
16391.50 255
16392.71 289
16393.92 258
16395.13 307
16396.33 321
16397.54 294
16398.75 266
16399.96 273
16401.17 278
16402.38 284
16403.59 282
16404.80 274
16406.01 266
16407.22 284
16408.42 279
16409.63 283
16410.84 275
16412.05 304
16413.26 268
16414.47 263
16415.68 275
16416.89 287
16418.10 272
16419.31 271
16420.52 247
16421.73 232
16422.94 260
16424.15 272
16425.36 248
16426.57 273
16427.78 280
16428.99 294
16430.20 301
16431.41 271
16432.62 288
16433.83 258
16435.04 261
16436.25 272
16437.46 271
16438.67 262
16439.88 255
16441.09 281
16442.30 269
16443.51 261
16444.72 276
16445.93 264
16447.14 274
16448.36 251
16449.57 278
16450.78 255
16451.99 256
16453.20 276
16454.41 266
16455.62 257
16456.83 243
16458.04 260
16459.25 251
16460.47 289
16461.68 280
16462.89 245
16464.10 275
16465.31 255
16466.52 270
16467.73 263
16468.94 259
16470.16 264
16471.37 277
16472.58 249
16473.79 249
16475.00 257
16476.21 248
16477.43 275
16478.64 248
16479.85 261
16481.06 271
16482.27 295
16483.49 257
16484.70 234
16485.91 246
16487.12 271
16488.33 263
16489.55 271
16490.76 240
16491.97 242
16493.18 252
16494.40 260
16495.61 265
16496.82 253
16498.03 247
16499.25 246
16500.46 288
16501.67 288
16502.88 274
16504.10 246
16505.31 279
16506.52 265
16507.74 287
16508.95 279
16510.16 269
16511.37 269
16512.59 246
16513.80 263
16515.01 265
16516.23 254
16517.44 262
16518.65 257
16519.87 258
16521.08 255
16522.29 249
16523.51 276
16524.72 262
16525.93 275
16527.15 249
16528.36 243
16529.58 257
16530.79 267
16532.00 257
16533.22 245
16534.43 245
16535.64 267
16536.86 274
16538.07 256
16539.29 261
16540.50 246
16541.72 248
16542.93 266
16544.14 257
16545.36 259
16546.57 251
16547.79 255
16549.00 267
16550.22 250
16551.43 260
16552.64 270
16553.86 248
16555.07 278
16556.29 232
16557.50 241
16558.72 294
16559.93 275
16561.15 262
16562.36 230
16563.58 245
16564.79 247
16566.01 262
16567.22 262
16568.44 254
16569.65 267
16570.87 236
16572.08 277
16573.30 290
16574.51 254
16575.73 256
16576.95 284
16578.16 258
16579.38 242
16580.59 262
16581.81 265
16583.02 288
16584.24 279
16585.45 265
16586.67 234
16587.89 257
16589.10 271
16590.32 277
16591.53 256
16592.75 268
16593.97 277
16595.18 250
16596.40 264
16597.61 247
16598.83 279
16600.05 282
16601.26 289
16602.48 271
16603.70 257
16604.91 234
16606.13 240
16607.35 232
16608.56 240
16609.78 290
16611.00 266
16612.21 238
16613.43 244
16614.65 233
16615.86 241
16617.08 247
16618.30 261
16619.51 254
16620.73 246
16621.95 252
16623.17 245
16624.38 233
16625.60 236
16626.82 246
16628.03 252
16629.25 237
16630.47 261
16631.69 267
16632.90 250
16634.12 234
16635.34 251
16636.56 253
16637.77 232
16638.99 248
16640.21 248
16641.43 230
16642.65 225
16643.86 237
16645.08 243
16646.30 273
16647.52 263
16648.74 247
16649.95 262
16651.17 254
16652.39 258
16653.61 252
16654.83 248
16656.05 257
16657.26 259
16658.48 273
16659.70 240
16660.92 233
16662.14 258
16663.36 260
16664.58 257
16665.79 233
16667.01 271
16668.23 278
16669.45 242
16670.67 221
16671.89 263
16673.11 231
16674.33 230
16675.55 229
16676.76 242
16677.98 252
16679.20 246
16680.42 249
16681.64 251
16682.86 248
16684.08 226
16685.30 268
16686.52 237
16687.74 247
16688.96 212
16690.18 239
16691.40 244
16692.62 224
16693.84 226
16695.06 233
16696.28 237
16697.50 226
16698.72 233
16699.94 227
16701.16 257
16702.38 271
16703.60 243
16704.82 239
16706.04 232
16707.26 237
16708.48 255
16709.70 250
16710.92 256
16712.14 257
16713.36 258
16714.58 235
16715.80 223
16717.02 244
16718.24 254
16719.46 264
16720.68 262
16721.90 255
16723.12 228
16724.34 228
16725.57 234
16726.79 232
16728.01 273
16729.23 241
16730.45 250
16731.67 231
16732.89 258
16734.11 238
16735.33 243
16736.56 238
16737.78 254
16739.00 256
16740.22 230
16741.44 256
16742.66 240
16743.88 224
16745.11 238
16746.33 252
16747.55 226
16748.77 260
16749.99 245
16751.21 239
16752.44 247
16753.66 261
16754.88 239
16756.10 245
16757.32 211
16758.55 243
16759.77 239
16760.99 226
16762.21 230
16763.44 254
16764.66 231
16765.88 217
16767.10 246
16768.32 236
16769.55 245
16770.77 225
16771.99 240
16773.22 228
16774.44 229
16775.66 239
16776.88 237
16778.11 256
16779.33 255
16780.55 220
16781.77 242
16783.00 246
16784.22 250
16785.44 231
16786.67 249
16787.89 208
16789.11 202
16790.34 255
16791.56 264
16792.78 220
16794.01 225
16795.23 235
16796.45 242
16797.68 232
16798.90 235
16800.12 238
16801.35 245
16802.57 254
16803.80 238
16805.02 237
16806.24 244
16807.47 231
16808.69 261
16809.91 235
16811.14 245
16812.36 236
16813.59 248
16814.81 244
16816.04 220
16817.26 226
16818.48 240
16819.71 246
16820.93 235
16822.16 246
16823.38 236
16824.61 250
16825.83 245
16827.06 228
16828.28 232
16829.50 240
16830.73 260
16831.95 240
16833.18 256
16834.40 236
16835.63 273
16836.85 277
16838.08 228
16839.30 242
16840.53 264
16841.75 286
16842.98 254
16844.20 242
16845.43 258
16846.65 271
16847.88 250
16849.11 267
16850.33 247
16851.56 249
16852.78 283
16854.01 274
16855.23 271
16856.46 241
16857.68 261
16858.91 259
16860.14 261
16861.36 265
16862.59 227
16863.81 246
16865.04 261
16866.27 256
16867.49 262
16868.72 277
16869.94 292
16871.17 297
16872.40 275
16873.62 258
16874.85 268
16876.08 298
16877.30 255
16878.53 264
16879.76 281
16880.98 274
16882.21 285
16883.43 272
16884.66 261
16885.89 283
16887.12 294
16888.34 289
16889.57 292
16890.80 271
16892.02 282
16893.25 287
16894.48 285
16895.70 274
16896.93 242
16898.16 264
16899.39 252
16900.61 292
16901.84 279
16903.07 263
16904.29 291
16905.52 288
16906.75 283
16907.98 261
16909.20 283
16910.43 277
16911.66 291
16912.89 265
16914.12 255
16915.34 270
16916.57 245
16917.80 241
16919.03 245
16920.26 240
16921.48 250
16922.71 238
16923.94 248
16925.17 254
16926.40 251
16927.62 238
16928.85 259
16930.08 245
16931.31 250
16932.54 241
16933.77 244
16934.99 226
16936.22 229
16937.45 250
16938.68 247
16939.91 276
16941.14 256
16942.37 242
16943.60 256
16944.82 242
16946.05 241
16947.28 252
16948.51 265
16949.74 280
16950.97 249
16952.20 254
16953.43 240
16954.66 227
16955.89 228
16957.12 236
16958.34 237
16959.57 253
16960.80 248
16962.03 255
16963.26 237
16964.49 236
16965.72 249
16966.95 249
16968.18 266
16969.41 253
16970.64 243
16971.87 261
16973.10 244
16974.33 242
16975.56 221
16976.79 257
16978.02 244
16979.25 246
16980.48 247
16981.71 226
16982.94 224
16984.17 246
16985.40 268
16986.63 236
16987.86 239
16989.09 256
16990.32 238
16991.55 249
16992.79 234
16994.02 248
16995.25 248
16996.48 256
16997.71 252
16998.94 237
17000.17 232
17001.40 252
17002.63 263
17003.86 235
17005.09 246
17006.32 237
17007.56 232
17008.79 239
17010.02 249
17011.25 256
17012.48 254
17013.71 240
17014.94 245
17016.18 245
17017.41 254
17018.64 231
17019.87 226
17021.10 257
17022.33 242
17023.57 239
17024.80 225
17026.03 239
17027.26 230
17028.49 274
17029.72 250
17030.96 233
17032.19 232
17033.42 241
17034.65 221
17035.88 239
17037.12 241
17038.35 240
17039.58 240
17040.81 225
17042.05 252
17043.28 217
17044.51 213
17045.74 219
17046.98 232
17048.21 235
17049.44 233
17050.67 218
17051.91 214
17053.14 214
17054.37 218
17055.61 203
17056.84 204
17058.07 238
17059.30 226
17060.54 242
17061.77 247
17063.00 217
17064.24 222
17065.47 244
17066.70 230
17067.94 230
17069.17 221
17070.40 256
17071.64 238
17072.87 235
17074.10 201
17075.34 237
17076.57 218
17077.81 217
17079.04 223
17080.27 235
17081.51 228
17082.74 229
17083.97 246
17085.21 218
17086.44 227
17087.68 214
17088.91 256
17090.15 231
17091.38 228
17092.61 240
17093.85 211
17095.08 242
17096.32 236
17097.55 206
17098.79 206
17100.02 218
17101.25 209
17102.49 197
17103.72 183
17104.96 217
17106.19 219
17107.43 237
17108.66 199
17109.90 235
17111.13 221
17112.37 238
17113.60 234
17114.84 229
17116.07 221
17117.31 224
17118.54 235
17119.78 222
17121.01 238
17122.25 217
17123.48 239
17124.72 213
17125.95 232
17127.19 215
17128.43 221
17129.66 228
17130.90 220
17132.13 219
17133.37 237
17134.60 231
17135.84 228
17137.08 229
17138.31 224
17139.55 214
17140.78 218
17142.02 230
17143.26 235
17144.49 244
17145.73 230
17146.96 216
17148.20 229
17149.44 243
17150.67 230
17151.91 224
17153.15 214
17154.38 243
17155.62 227
17156.85 225
17158.09 217
17159.33 214
17160.56 217
17161.80 232
17163.04 229
17164.28 209
17165.51 191
17166.75 209
17167.99 222
17169.22 229
17170.46 215
17171.70 211
17172.93 219
17174.17 224
17175.41 233
17176.65 233
17177.88 223
17179.12 232
17180.36 225
17181.60 219
17182.83 210
17184.07 215
17185.31 244
17186.55 227
17187.78 239
17189.02 216
17190.26 242
17191.50 219
17192.73 220
17193.97 206
17195.21 232
17196.45 213
17197.69 221
17198.92 213
17200.16 235
17201.40 216
17202.64 229
17203.88 234
17205.12 223
17206.35 231
17207.59 222
17208.83 233
17210.07 226
17211.31 215
17212.55 213
17213.78 211
17215.02 191
17216.26 214
17217.50 223
17218.74 226
17219.98 217
17221.22 222
17222.46 208
17223.69 218
17224.93 223
17226.17 227
17227.41 249
17228.65 223
17229.89 213
17231.13 207
17232.37 214
17233.61 238
17234.85 215
17236.09 225
17237.33 248
17238.57 225
17239.81 229
17241.04 218
17242.28 219
17243.52 221
17244.76 229
17246.00 220
17247.24 204
17248.48 220
17249.72 218
17250.96 223
17252.20 226
17253.44 232
17254.68 217
17255.92 236
17257.16 228
17258.40 230
17259.64 221
17260.88 209
17262.12 214
17263.37 206
17264.61 212
17265.85 211
17267.09 210
17268.33 184
17269.57 204
17270.81 219
17272.05 225
17273.29 217
17274.53 234
17275.77 214
17277.01 212
17278.25 192
17279.49 200
17280.74 238
17281.98 205
17283.22 201
17284.46 213
17285.70 223
17286.94 197
17288.18 216
17289.42 203
17290.66 221
17291.91 209
17293.15 215
17294.39 220
17295.63 210
17296.87 224
17298.11 208
17299.36 214
17300.60 223
17301.84 212
17303.08 200
17304.32 199
17305.56 187
17306.81 211
17308.05 225
17309.29 210
17310.53 204
17311.77 217
17313.02 218
17314.26 223
17315.50 207
17316.74 215
17317.99 234
17319.23 210
17320.47 208
17321.71 219
17322.96 227
17324.20 218
17325.44 227
17326.68 217
17327.93 239
17329.17 219
17330.41 225
17331.65 226
17332.90 201
17334.14 197
17335.38 218
17336.63 211
17337.87 225
17339.11 226
17340.36 234
17341.60 246
17342.84 203
17344.09 199
17345.33 204
17346.57 213
17347.82 216
17349.06 210
17350.30 208
17351.55 193
17352.79 220
17354.03 219
17355.28 222
17356.52 214
17357.76 241
17359.01 209
17360.25 213
17361.50 211
17362.74 222
17363.98 200
17365.23 194
17366.47 203
17367.72 231
17368.96 232
17370.21 210
17371.45 190
17372.69 223
17373.94 204
17375.18 240
17376.43 244
17377.67 223
17378.92 217
17380.16 217
17381.41 212
17382.65 208
17383.89 229
17385.14 241
17386.38 243
17387.63 221
17388.87 208
17390.12 211
17391.36 213
17392.61 207
17393.85 223
17395.10 218
17396.34 208
17397.59 217
17398.83 213
17400.08 211
17401.33 192
17402.57 211
17403.82 210
17405.06 236
17406.31 219
17407.55 192
17408.80 216
17410.04 227
17411.29 247
17412.54 222
17413.78 229
17415.03 216
17416.27 239
17417.52 228
17418.76 218
17420.01 215
17421.26 219
17422.50 196
17423.75 241
17425.00 227
17426.24 212
17427.49 214
17428.73 212
17429.98 208
17431.23 221
17432.47 213
17433.72 206
17434.97 241
17436.21 221
17437.46 216
17438.71 208
17439.95 232
17441.20 202
17442.45 210
17443.69 198
17444.94 219
17446.19 205
17447.43 243
17448.68 213
17449.93 225
17451.18 213
17452.42 219
17453.67 226
17454.92 230
17456.16 220
17457.41 198
17458.66 224
17459.91 197
17461.15 231
17462.40 220
17463.65 204
17464.90 204
17466.14 208
17467.39 210
17468.64 236
17469.89 238
17471.14 206
17472.38 232
17473.63 223
17474.88 207
17476.13 207
17477.38 230
17478.62 208
17479.87 226
17481.12 235
17482.37 217
17483.62 241
17484.86 225
17486.11 223
17487.36 211
17488.61 216
17489.86 249
17491.11 210
17492.36 199
17493.60 229
17494.85 222
17496.10 206
17497.35 212
17498.60 192
17499.85 210
17501.10 217
17502.35 209
17503.59 217
17504.84 201
17506.09 231
17507.34 214
17508.59 224
17509.84 240
17511.09 211
17512.34 227
17513.59 182
17514.84 205
17516.09 206
17517.34 220
17518.59 197
17519.84 198
17521.09 214
17522.33 216
17523.58 216
17524.83 206
17526.08 231
17527.33 215
17528.58 221
17529.83 245
17531.08 231
17532.33 237
17533.58 217
17534.83 236
17536.08 230
17537.33 218
17538.58 235
17539.83 207
17541.09 208
17542.34 205
17543.59 239
17544.84 236
17546.09 234
17547.34 230
17548.59 217
17549.84 240
17551.09 231
17552.34 218
17553.59 213
17554.84 236
17556.09 229
17557.34 221
17558.59 212
17559.85 229
17561.10 228
17562.35 247
17563.60 215
17564.85 211
17566.10 221
17567.35 219
17568.60 237
17569.86 231
17571.11 213
17572.36 247
17573.61 225
17574.86 202
17576.11 212
17577.36 213
17578.62 237
17579.87 227
17581.12 232
17582.37 219
17583.62 219
17584.87 217
17586.13 207
17587.38 220
17588.63 222
17589.88 215
17591.13 224
17592.39 239
17593.64 209
17594.89 268
17596.14 243
17597.40 221
17598.65 232
17599.90 234
17601.15 231
17602.41 235
17603.66 208
17604.91 205
17606.16 224
17607.42 234
17608.67 232
17609.92 238
17611.17 224
17612.43 235
17613.68 212
17614.93 230
17616.19 224
17617.44 205
17618.69 227
17619.95 224
17621.20 220
17622.45 224
17623.71 257
17624.96 247
17626.21 221
17627.47 229
17628.72 215
17629.97 220
17631.23 229
17632.48 247
17633.73 233
17634.99 206
17636.24 216
17637.49 219
17638.75 229
17640.00 230
17641.26 223
17642.51 231
17643.76 211
17645.02 232
17646.27 218
17647.53 214
17648.78 209
17650.03 224
17651.29 191
17652.54 201
17653.80 214
17655.05 205
17656.31 235
17657.56 207
17658.82 215
17660.07 223
17661.32 205
17662.58 214
17663.83 246
17665.09 209
17666.34 231
17667.60 204
17668.85 229
17670.11 250
17671.36 234
17672.62 225
17673.87 188
17675.13 249
17676.38 214
17677.64 228
17678.89 218
17680.15 225
17681.40 218
17682.66 224
17683.92 203
17685.17 208
17686.43 217
17687.68 221
17688.94 233
17690.19 223
17691.45 200
17692.70 221
17693.96 206
17695.22 209
17696.47 212
17697.73 188
17698.98 217
17700.24 212
17701.50 224
17702.75 194
17704.01 190
17705.26 195
17706.52 204
17707.78 228
17709.03 211
17710.29 223
17711.55 212
17712.80 228
17714.06 206
17715.32 209
17716.57 210
17717.83 217
17719.09 230
17720.34 212
17721.60 210
17722.86 241
17724.11 235
17725.37 218
17726.63 190
17727.88 196
17729.14 199
17730.40 228
17731.65 202
17732.91 217
17734.17 225
17735.43 208
17736.68 203
17737.94 181
17739.20 180
17740.46 195
17741.71 205
17742.97 203
17744.23 228
17745.49 226
17746.74 224
17748.00 197
17749.26 206
17750.52 201
17751.77 198
17753.03 217
17754.29 214
17755.55 201
17756.81 194
17758.06 221
17759.32 215
17760.58 233
17761.84 214
17763.10 227
17764.35 202
17765.61 179
17766.87 221
17768.13 206
17769.39 218
17770.65 225
17771.91 216
17773.16 207
17774.42 223
17775.68 211
17776.94 217
17778.20 217
17779.46 214
17780.72 207
17781.98 216
17783.23 217
17784.49 226
17785.75 211
17787.01 216
17788.27 202
17789.53 224
17790.79 209
17792.05 219
17793.31 220
17794.57 183
17795.83 232
17797.09 235
17798.34 234
17799.60 223
17800.86 228
17802.12 207
17803.38 214
17804.64 219
17805.90 186
17807.16 209
17808.42 206
17809.68 223
17810.94 211
17812.20 215
17813.46 208
17814.72 197
17815.98 186
17817.24 213
17818.50 220
17819.76 219
17821.02 202
17822.28 176
17823.54 213
17824.80 216
17826.06 230
17827.33 206
17828.59 219
17829.85 214
17831.11 209
17832.37 189
17833.63 199
17834.89 179
17836.15 204
17837.41 216
17838.67 217
17839.93 190
17841.19 198
17842.45 188
17843.72 211
17844.98 211
17846.24 202
17847.50 213
17848.76 246
17850.02 195
17851.28 189
17852.54 190
17853.81 205
17855.07 213
17856.33 194
17857.59 213
17858.85 196
17860.11 200
17861.38 194
17862.64 218
17863.90 184
17865.16 190
17866.42 201
17867.68 188
17868.95 197
17870.21 216
17871.47 200
17872.73 196
17874.00 200
17875.26 193
17876.52 198
17877.78 179
17879.04 228
17880.31 177
17881.57 211
17882.83 175
17884.09 182
17885.36 215
17886.62 195
17887.88 180
17889.14 213
17890.41 204
17891.67 179
17892.93 212
17894.20 205
17895.46 212
17896.72 207
17897.98 213
17899.25 179
17900.51 220
17901.77 194
17903.04 223
17904.30 200
17905.56 221
17906.83 216
17908.09 226
17909.35 209
17910.62 204
17911.88 183
17913.14 224
17914.41 216
17915.67 209
17916.93 199
17918.20 182
17919.46 200
17920.73 213
17921.99 232
17923.25 188
17924.52 187
17925.78 212
17927.05 196
17928.31 195
17929.57 174
17930.84 187
17932.10 196
17933.37 211
17934.63 208
17935.90 182
17937.16 204
17938.42 205
17939.69 187
17940.95 210
17942.22 202
17943.48 194
17944.75 210
17946.01 217
17947.28 194
17948.54 195
17949.81 209
17951.07 192
17952.34 215
17953.60 208
17954.87 203
17956.13 208
17957.40 214
17958.66 195
17959.93 198
17961.19 200
17962.46 180
17963.72 199
17964.99 192
17966.25 211
17967.52 208
17968.78 209
17970.05 202
17971.31 205
17972.58 200
17973.85 187
17975.11 200
17976.38 200
17977.64 192
17978.91 205
17980.18 199
17981.44 210
17982.71 193
17983.97 196
17985.24 186
17986.51 216
17987.77 185
17989.04 194
17990.30 187
17991.57 211
17992.84 204
17994.10 183
17995.37 227
17996.64 180
17997.90 217
17999.17 200
18000.44 205
18001.70 175
18002.97 199
18004.24 203
18005.50 194
18006.77 188
18008.04 208
18009.30 192
18010.57 181
18011.84 186
18013.10 200
18014.37 191
18015.64 187
18016.91 201
18018.17 203
18019.44 198
18020.71 164
18021.97 200
18023.24 198
18024.51 208
18025.78 196
18027.04 175
18028.31 196
18029.58 206
18030.85 187
18032.12 185
18033.38 196
18034.65 178
18035.92 219
18037.19 185
18038.45 204
18039.72 183
18040.99 197
18042.26 204
18043.53 208
18044.80 189
18046.06 212
18047.33 209
18048.60 195
18049.87 192
18051.14 224
18052.40 213
18053.67 213
18054.94 209
18056.21 200
18057.48 184
18058.75 174
18060.02 203
18061.29 189
18062.55 202
18063.82 183
18065.09 207
18066.36 208
18067.63 205
18068.90 196
18070.17 208
18071.44 215
18072.71 203
18073.98 205
18075.24 215
18076.51 197
18077.78 169
18079.05 195
18080.32 197
18081.59 218
18082.86 227
18084.13 233
18085.40 191
18086.67 196
18087.94 196
18089.21 219
18090.48 212
18091.75 192
18093.02 212
18094.29 213
18095.56 226
18096.83 211
18098.10 183
18099.37 203
18100.64 223
18101.91 197
18103.18 215
18104.45 197
18105.72 213
18106.99 197
18108.26 205
18109.53 228
18110.80 196
18112.07 223
18113.34 190
18114.61 214
18115.88 197
18117.15 197
18118.43 213
18119.70 245
18120.97 209
18122.24 208
18123.51 193
18124.78 199
18126.05 204
18127.32 189
18128.59 234
18129.86 210
18131.14 212
18132.41 209
18133.68 240
18134.95 193
18136.22 230
18137.49 215
18138.76 219
18140.04 204
18141.31 219
18142.58 210
18143.85 217
18145.12 221
18146.39 188
18147.67 222
18148.94 218
18150.21 216
18151.48 237
18152.75 204
18154.02 203
18155.30 224
18156.57 220
18157.84 224
18159.11 210
18160.39 226
18161.66 213
18162.93 216
18164.20 216
18165.47 213
18166.75 212
18168.02 207
18169.29 217
18170.56 209
18171.84 207
18173.11 205
18174.38 216
18175.66 194
18176.93 215
18178.20 198
18179.47 217
18180.75 210
18182.02 190
18183.29 217
18184.57 230
18185.84 223
18187.11 200
18188.39 183
18189.66 225
18190.93 204
18192.21 206
18193.48 215
18194.75 209
18196.03 239
18197.30 205
18198.57 193
18199.85 202
18201.12 214
18202.39 224
18203.67 212
18204.94 196
18206.22 214
18207.49 216
18208.76 212
18210.04 206
18211.31 195
18212.59 221
18213.86 213
18215.13 208
18216.41 202
18217.68 215
18218.96 193
18220.23 215
18221.51 203
18222.78 203
18224.05 209
18225.33 194
18226.60 210
18227.88 179
18229.15 196
18230.43 193
18231.70 227
18232.98 186
18234.25 201
18235.53 218
18236.80 228
18238.08 204
18239.35 201
18240.63 223
18241.90 240
18243.18 214
18244.45 218
18245.73 199
18247.00 201
18248.28 224
18249.55 181
18250.83 224
18252.10 201
18253.38 202
18254.65 195
18255.93 224
18257.21 211
18258.48 216
18259.76 206
18261.03 196
18262.31 205
18263.58 205
18264.86 207
18266.14 211
18267.41 212
18268.69 200
18269.96 216
18271.24 193
18272.52 211
18273.79 215
18275.07 209
18276.35 213
18277.62 228
18278.90 218
18280.17 196
18281.45 195
18282.73 194
18284.00 215
18285.28 194
18286.56 205
18287.83 200
18289.11 194
18290.39 177
18291.66 209
18292.94 196
18294.22 208
18295.50 197
18296.77 180
18298.05 184
18299.33 193
18300.60 186
18301.88 187
18303.16 187
18304.43 196
18305.71 223
18306.99 208
18308.27 215
18309.54 197
18310.82 212
18312.10 215
18313.38 207
18314.65 185
18315.93 181
18317.21 223
18318.49 211
18319.77 210
18321.04 188
18322.32 204
18323.60 209
18324.88 210
18326.16 191
18327.43 207
18328.71 184
18329.99 196
18331.27 192
18332.55 199
18333.82 204
18335.10 186
18336.38 212
18337.66 208
18338.94 198
18340.22 179
18341.50 199
18342.77 195
18344.05 221
18345.33 214
18346.61 194
18347.89 196
18349.17 189
18350.45 200
18351.73 197
18353.00 191
18354.28 179
18355.56 194
18356.84 217
18358.12 201
18359.40 194
18360.68 219
18361.96 219
18363.24 191
18364.52 202
18365.80 194
18367.08 201
18368.36 223
18369.64 213
18370.91 222
18372.19 216
18373.47 208
18374.75 215
18376.03 206
18377.31 212
18378.59 205
18379.87 199
18381.15 210
18382.43 234
18383.71 177
18384.99 189
18386.27 175
18387.55 220
18388.83 197
18390.11 197
18391.39 201
18392.67 220
18393.95 211
18395.24 196
18396.52 188
18397.80 200
18399.08 214
18400.36 197
18401.64 192
18402.92 190
18404.20 194
18405.48 186
18406.76 196
18408.04 207
18409.32 209
18410.60 188
18411.89 201
18413.17 191
18414.45 197
18415.73 184
18417.01 202
18418.29 212
18419.57 186
18420.85 210
18422.13 207
18423.42 203
18424.70 170
18425.98 210
18427.26 188
18428.54 185
18429.82 195
18431.11 203
18432.39 220
18433.67 200
18434.95 210
18436.23 205
18437.51 216
18438.80 196
18440.08 202
18441.36 201
18442.64 209
18443.93 190
18445.21 197
18446.49 188
18447.77 188
18449.05 192
18450.34 177
18451.62 213
18452.90 199
18454.18 203
18455.47 196
18456.75 215
18458.03 198
18459.31 217
18460.60 202
18461.88 206
18463.16 204
18464.45 208
18465.73 217
18467.01 200
18468.29 187
18469.58 202
18470.86 219
18472.14 195
18473.43 207
18474.71 178
18475.99 202
18477.28 198
18478.56 196
18479.84 199
18481.13 210
18482.41 199
18483.69 204
18484.98 200
18486.26 207
18487.54 189
18488.83 185
18490.11 182
18491.40 192
18492.68 204
18493.96 203
18495.25 217
18496.53 190
18497.81 194
18499.10 200
18500.38 204
18501.67 196
18502.95 209
18504.24 186
18505.52 196
18506.80 193
18508.09 169
18509.37 212
18510.66 210
18511.94 225
18513.23 183
18514.51 220
18515.80 199
18517.08 199
18518.37 217
18519.65 198
18520.93 172
18522.22 200
18523.50 191
18524.79 200
18526.07 204
18527.36 198
18528.64 220
18529.93 196
18531.21 206
18532.50 206
18533.79 220
18535.07 225
18536.36 221
18537.64 210
18538.93 210
18540.21 191
18541.50 210
18542.78 214
18544.07 196
18545.35 222
18546.64 183
18547.93 203
18549.21 224
18550.50 196
18551.78 191
18553.07 215
18554.36 193
18555.64 197
18556.93 203
18558.21 205
18559.50 181
18560.79 220
18562.07 200
18563.36 203
18564.64 236
18565.93 230
18567.22 216
18568.50 203
18569.79 214
18571.08 215
18572.36 229
18573.65 219
18574.94 204
18576.22 215
18577.51 208
18578.80 202
18580.08 235
18581.37 196
18582.66 203
18583.95 224
18585.23 221
18586.52 213
18587.81 231
18589.09 207
18590.38 233
18591.67 232
18592.96 233
18594.24 217
18595.53 207
18596.82 215
18598.11 209
18599.39 224
18600.68 203
18601.97 232
18603.26 241
18604.54 210
18605.83 196
18607.12 214
18608.41 227
18609.69 224
18610.98 210
18612.27 224
18613.56 203
18614.85 218
18616.13 215
18617.42 205
18618.71 227
18620.00 213
18621.29 203
18622.58 196
18623.86 213
18625.15 214
18626.44 212
18627.73 199
18629.02 191
18630.31 189
18631.60 217
18632.88 224
18634.17 182
18635.46 189
18636.75 197
18638.04 209
18639.33 194
18640.62 216
18641.91 203
18643.20 205
18644.48 207
18645.77 231
18647.06 225
18648.35 191
18649.64 191
18650.93 196
18652.22 197
18653.51 194
18654.80 209
18656.09 193
18657.38 206
18658.67 191
18659.96 219
18661.25 214
18662.54 206
18663.83 191
18665.12 195
18666.41 196
18667.70 193
18668.99 204
18670.28 206
18671.57 203
18672.86 188
18674.15 214
18675.44 183
18676.73 207
18678.02 201
18679.31 200
18680.60 184
18681.89 189
18683.18 190
18684.47 214
18685.76 203
18687.05 204
18688.34 192
18689.63 200
18690.92 204
18692.21 174
18693.50 208
18694.79 191
18696.08 171
18697.38 187
18698.67 178
18699.96 191
18701.25 186
18702.54 191
18703.83 205
18705.12 205
18706.41 199
18707.70 175
18709.00 193
18710.29 174
18711.58 184
18712.87 207
18714.16 200
18715.45 209
18716.74 203
18718.04 202
18719.33 182
18720.62 201
18721.91 211
18723.20 213
18724.50 199
18725.79 188
18727.08 206
18728.37 199
18729.66 197
18730.96 185
18732.25 200
18733.54 200
18734.83 216
18736.12 200
18737.42 187
18738.71 179
18740.00 171
18741.29 176
18742.59 222
18743.88 185
18745.17 190
18746.46 202
18747.76 206
18749.05 188
18750.34 190
18751.63 212
18752.93 207
18754.22 210
18755.51 185
18756.81 179
18758.10 189
18759.39 221
18760.69 191
18761.98 219
18763.27 187
18764.56 203
18765.86 187
18767.15 208
18768.44 204
18769.74 172
18771.03 197
18772.33 188
18773.62 206
18774.91 197
18776.21 187
18777.50 181
18778.79 176
18780.09 193
18781.38 205
18782.67 155
18783.97 200
18785.26 207
18786.56 199
18787.85 179
18789.14 196
18790.44 203
18791.73 182
18793.03 191
18794.32 200
18795.62 202
18796.91 196
18798.20 199
18799.50 191
18800.79 206
18802.09 200
18803.38 215
18804.68 202
18805.97 203
18807.27 186
18808.56 195
18809.86 182
18811.15 178
18812.45 188
18813.74 196
18815.04 206
18816.33 206
18817.63 213
18818.92 176
18820.22 188
18821.51 184
18822.81 200
18824.10 202
18825.40 195
18826.69 203
18827.99 189
18829.28 212
18830.58 198
18831.87 199
18833.17 190
18834.47 196
18835.76 191
18837.06 188
18838.35 164
18839.65 186
18840.95 193
18842.24 197
18843.54 184
18844.83 212
18846.13 195
18847.43 183
18848.72 210
18850.02 196
18851.31 224
18852.61 187
18853.91 203
18855.20 181
18856.50 185
18857.80 185
18859.09 194
18860.39 190
18861.69 207
18862.98 198
18864.28 198
18865.58 166
18866.87 190
18868.17 197
18869.47 171
18870.76 195
18872.06 195
18873.36 178
18874.65 171
18875.95 193
18877.25 166
18878.54 159
18879.84 185
18881.14 190
18882.44 189
18883.73 175
18885.03 182
18886.33 186
18887.63 183
18888.92 188
18890.22 187
18891.52 183
18892.82 181
18894.11 200
18895.41 199
18896.71 153
18898.01 169
18899.31 172
18900.60 202
18901.90 189
18903.20 184
18904.50 201
18905.80 180
18907.09 202
18908.39 174
18909.69 193
18910.99 206
18912.29 200
18913.59 184
18914.88 195
18916.18 184
18917.48 218
18918.78 193
18920.08 185
18921.38 175
18922.67 174
18923.97 190
18925.27 171
18926.57 184
18927.87 174
18929.17 172
18930.47 208
18931.77 204
18933.07 189
18934.37 177
18935.66 207
18936.96 191
18938.26 159
18939.56 182
18940.86 178
18942.16 183
18943.46 183
18944.76 186
18946.06 184
18947.36 172
18948.66 191
18949.96 191
18951.26 189
18952.56 168
18953.86 196
18955.16 190
18956.46 202
18957.76 177
18959.06 196
18960.36 168
18961.66 182
18962.96 178
18964.26 151
18965.56 152
18966.86 166
18968.16 181
18969.46 193
18970.76 175
18972.06 186
18973.36 192
18974.66 171
18975.96 176
18977.26 185
18978.56 186
18979.86 168
18981.16 184
18982.46 174
18983.76 192
18985.06 185
18986.37 193
18987.67 190
18988.97 188
18990.27 173
18991.57 190
18992.87 176
18994.17 154
18995.47 185
18996.77 194
18998.07 207
18999.38 188
19000.68 192
19001.98 192
19003.28 189
19004.58 167
19005.88 179
19007.18 171
19008.49 173
19009.79 167
19011.09 187
19012.39 204
19013.69 167
19015.00 162
19016.30 188
19017.60 190
19018.90 176
19020.20 188
19021.51 179
19022.81 173
19024.11 171
19025.41 179
19026.71 189
19028.02 218
19029.32 182
19030.62 173
19031.92 175
19033.23 183
19034.53 173
19035.83 180
19037.13 181
19038.44 172
19039.74 185
19041.04 183
19042.34 185
19043.65 180
19044.95 169
19046.25 192
19047.56 180
19048.86 172
19050.16 171
19051.47 174
19052.77 174
19054.07 169
19055.37 201
19056.68 182
19057.98 144
19059.28 183
19060.59 200
19061.89 185
19063.20 190
19064.50 206
19065.80 176
19067.11 166
19068.41 175
19069.71 193
19071.02 161
19072.32 162
19073.62 171
19074.93 176
19076.23 187
19077.54 186
19078.84 206
19080.14 176
19081.45 177
19082.75 184
19084.06 175
19085.36 163
19086.67 187
19087.97 160
19089.27 184
19090.58 184
19091.88 175
19093.19 174
19094.49 192
19095.80 173
19097.10 189
19098.41 174
19099.71 178
19101.02 170
19102.32 206
19103.63 196
19104.93 187
19106.24 182
19107.54 182
19108.85 186
19110.15 178
19111.46 173
19112.76 165
19114.07 183
19115.37 180
19116.68 171
19117.98 192
19119.29 178
19120.59 203
19121.90 167
19123.20 164
19124.51 197
19125.82 197
19127.12 188
19128.43 191
19129.73 160
19131.04 169
19132.34 153
19133.65 185
19134.96 182
19136.26 160
19137.57 189
19138.87 185
19140.18 190
19141.49 181
19142.79 201
19144.10 199
19145.41 193
19146.71 174
19148.02 177
19149.32 180
19150.63 182
19151.94 182
19153.24 200
19154.55 171
19155.86 183
19157.16 191
19158.47 174
19159.78 186
19161.08 174
19162.39 184
19163.70 185
19165.01 195
19166.31 184
19167.62 174
19168.93 176
19170.23 166
19171.54 173
19172.85 172
19174.16 182
19175.46 158
19176.77 193
19178.08 181
19179.39 177
19180.69 177
19182.00 175
19183.31 168
19184.62 181
19185.92 159
19187.23 178
19188.54 191
19189.85 171
19191.15 183
19192.46 186
19193.77 162
19195.08 156
19196.39 177
19197.69 173
19199.00 160
19200.31 186
19201.62 167
19202.93 172
19204.24 185
19205.54 192
19206.85 177
19208.16 168
19209.47 163
19210.78 160
19212.09 175
19213.40 195
19214.70 187
19216.01 171
19217.32 181
19218.63 155
19219.94 177
19221.25 172
19222.56 167
19223.87 165
19225.18 157
19226.48 158
19227.79 170
19229.10 169
19230.41 187
19231.72 169
19233.03 170
19234.34 182
19235.65 188
19236.96 185
19238.27 191
19239.58 181
19240.89 178
19242.20 172
19243.51 184
19244.82 186
19246.13 186
19247.44 178
19248.75 175
19250.06 173
19251.37 191
19252.67 166
19253.98 182
19255.30 163
19256.61 174
19257.92 207
19259.23 184
19260.54 174
19261.85 162
19263.16 183
19264.47 168
19265.78 161
19267.09 179
19268.40 173
19269.71 165
19271.02 172
19272.33 163
19273.64 181
19274.95 185
19276.26 189
19277.57 165
19278.88 181
19280.19 171
19281.51 171
19282.82 164
19284.13 158
19285.44 183
19286.75 168
19288.06 174
19289.37 181
19290.68 167
19291.99 172
19293.31 200
19294.62 191
19295.93 176
19297.24 184
19298.55 167
19299.86 162
19301.18 170
19302.49 163
19303.80 170
19305.11 174
19306.42 192
19307.73 162
19309.05 177
19310.36 170
19311.67 183
19312.98 210
19314.29 168
19315.61 175
19316.92 175
19318.23 165
19319.54 165
19320.85 190
19322.17 191
19323.48 170
19324.79 185
19326.10 190
19327.42 184
19328.73 177
19330.04 160
19331.35 173
19332.67 168
19333.98 161
19335.29 138
19336.61 169
19337.92 212
19339.23 172
19340.54 182
19341.86 156
19343.17 173
19344.48 175
19345.80 197
19347.11 177
19348.42 188
19349.74 170
19351.05 189
19352.36 187
19353.68 173
19354.99 194
19356.30 175
19357.62 200
19358.93 149
19360.24 165
19361.56 145
19362.87 167
19364.19 173
19365.50 171
19366.81 175
19368.13 174
19369.44 182
19370.75 182
19372.07 170
19373.38 174
19374.70 186
19376.01 187
19377.33 189
19378.64 170
19379.95 182
19381.27 180
19382.58 172
19383.90 169
19385.21 167
19386.53 163
19387.84 161
19389.16 159
19390.47 158
19391.78 155
19393.10 157
19394.41 176
19395.73 155
19397.04 187
19398.36 189
19399.67 170
19400.99 166
19402.30 184
19403.62 159
19404.93 207
19406.25 176
19407.56 160
19408.88 168
19410.20 180
19411.51 186
19412.83 148
19414.14 163
19415.46 142
19416.77 170
19418.09 170
19419.40 179
19420.72 177
19422.03 166
19423.35 178
19424.67 189
19425.98 165
19427.30 176
19428.61 162
19429.93 171
19431.25 159
19432.56 164
19433.88 175
19435.19 143
19436.51 164
19437.83 162
19439.14 177
19440.46 155
19441.78 157
19443.09 171
19444.41 189
19445.73 150
19447.04 198
19448.36 173
19449.68 185
19450.99 169
19452.31 160
19453.63 190
19454.94 179
19456.26 178
19457.58 154
19458.89 175
19460.21 168
19461.53 162
19462.84 162
19464.16 194
19465.48 167
19466.80 165
19468.11 160
19469.43 179
19470.75 156
19472.07 160
19473.38 161
19474.70 172
19476.02 186
19477.34 178
19478.65 187
19479.97 168
19481.29 158
19482.61 180
19483.92 178
19485.24 148
19486.56 177
19487.88 173
19489.20 169
19490.51 173
19491.83 170
19493.15 160
19494.47 150
19495.79 171
19497.10 163
19498.42 179
19499.74 159
19501.06 190
19502.38 182
19503.70 155
19505.02 139
19506.33 172
19507.65 176
19508.97 188
19510.29 161
19511.61 143
19512.93 167
19514.25 162
19515.57 163
19516.88 158
19518.20 176
19519.52 173
19520.84 196
19522.16 179
19523.48 181
19524.80 160
19526.12 193
19527.44 182
19528.76 172
19530.08 171
19531.40 164
19532.71 185
19534.03 163
19535.35 178
19536.67 143
19537.99 168
19539.31 166
19540.63 173
19541.95 174
19543.27 199
19544.59 178
19545.91 181
19547.23 175
19548.55 178
19549.87 190
19551.19 180
19552.51 160
19553.83 150
19555.15 164
19556.47 167
19557.79 185
19559.11 170
19560.43 198
19561.75 181
19563.08 185
19564.40 169
19565.72 167
19567.04 149
19568.36 185
19569.68 175
19571.00 183
19572.32 160
19573.64 174
19574.96 174
19576.28 166
19577.60 160
19578.92 163
19580.25 191
19581.57 167
19582.89 165
19584.21 165
19585.53 160
19586.85 156
19588.17 182
19589.49 163
19590.82 173
19592.14 171
19593.46 170
19594.78 181
19596.10 161
19597.42 163
19598.75 174
19600.07 180
19601.39 181
19602.71 170
19604.03 174
19605.35 180
19606.68 178
19608.00 165
19609.32 151
19610.64 164
19611.96 184
19613.29 169
19614.61 178
19615.93 193
19617.25 160
19618.58 163
19619.90 170
19621.22 174
19622.54 184
19623.87 179
19625.19 183
19626.51 148
19627.83 179
19629.16 167
19630.48 155
19631.80 172
19633.13 175
19634.45 182
19635.77 171
19637.09 176
19638.42 167
19639.74 152
19641.06 171
19642.39 176
19643.71 175
19645.03 181
19646.36 155
19647.68 171
19649.00 176
19650.33 173
19651.65 179
19652.97 175
19654.30 180
19655.62 160
19656.94 172
19658.27 160
19659.59 181
19660.92 170
19662.24 184
19663.56 164
19664.89 170
19666.21 162
19667.54 188
19668.86 193
19670.18 158
19671.51 163
19672.83 162
19674.16 166
19675.48 158
19676.80 163
19678.13 182
19679.45 182
19680.78 188
19682.10 158
19683.43 156
19684.75 163
19686.08 169
19687.40 180
19688.73 179
19690.05 182
19691.38 156
19692.70 184
19694.02 173
19695.35 151
19696.67 167
19698.00 147
19699.33 166
19700.65 176
19701.98 164
19703.30 162
19704.63 163
19705.95 176
19707.28 171
19708.60 166
19709.93 170
19711.25 172
19712.58 179
19713.90 177
19715.23 136
19716.56 184
19717.88 180
19719.21 165
19720.53 160
19721.86 170
19723.18 153
19724.51 149
19725.84 163
19727.16 169
19728.49 161
19729.81 158
19731.14 162
19732.47 173
19733.79 180
19735.12 170
19736.45 171
19737.77 178
19739.10 172
19740.42 158
19741.75 165
19743.08 160
19744.40 150
19745.73 150
19747.06 163
19748.38 146
19749.71 179
19751.04 194
19752.37 190
19753.69 151
19755.02 141
19756.35 162
19757.67 160
19759.00 157
19760.33 163
19761.65 182
19762.98 170
19764.31 156
19765.64 147
19766.96 171
19768.29 151
19769.62 139
19770.95 170
19772.27 155
19773.60 165
19774.93 169
19776.26 176
19777.58 174
19778.91 174
19780.24 149
19781.57 177
19782.90 169
19784.22 170
19785.55 169
19786.88 164
19788.21 164
19789.54 150
19790.86 158
19792.19 153
19793.52 165
19794.85 168
19796.18 167
19797.51 167
19798.83 167
19800.16 161
19801.49 179
19802.82 177
19804.15 169
19805.48 174
19806.81 176
19808.13 161
19809.46 158
19810.79 175
19812.12 160
19813.45 164
19814.78 163
19816.11 161
19817.44 158
19818.77 154
19820.10 152
19821.42 173
19822.75 175
19824.08 166
19825.41 155
19826.74 168
19828.07 173
19829.40 172
19830.73 160
19832.06 160
19833.39 169
19834.72 167
19836.05 178
19837.38 165
19838.71 162
19840.04 159
19841.37 176
19842.70 168
19844.03 158
19845.36 153
19846.69 163
19848.02 168
19849.35 165
19850.68 166
19852.01 143
19853.34 150
19854.67 152
19856.00 164
19857.33 154
19858.66 166
19859.99 147
19861.32 187
19862.65 185
19863.98 157
19865.31 172
19866.64 178
19867.97 171
19869.30 192
19870.64 158
19871.97 149
19873.30 166
19874.63 179
19875.96 157
19877.29 153
19878.62 164
19879.95 172
19881.28 165
19882.62 145
19883.95 165
19885.28 158
19886.61 180
19887.94 185
19889.27 177
19890.60 151
19891.94 169
19893.27 142
19894.60 144
19895.93 174
19897.26 167
19898.59 161
19899.93 142
19901.26 145
19902.59 174
19903.92 176
19905.25 179
19906.59 183
19907.92 155
19909.25 180
19910.58 167
19911.91 159
19913.25 161
19914.58 176
19915.91 190
19917.24 179
19918.58 174
19919.91 165
19921.24 160
19922.57 165
19923.91 176
19925.24 174
19926.57 160
19927.90 166
19929.24 177
19930.57 160
19931.90 169
19933.24 178
19934.57 151
19935.90 198
19937.23 155
19938.57 170
19939.90 178
19941.23 179
19942.57 160
19943.90 150
19945.23 159
19946.57 165
19947.90 181
19949.23 160
19950.57 164
19951.90 163
19953.24 167
19954.57 173
19955.90 159
19957.24 159
19958.57 184
19959.90 157
19961.24 147
19962.57 161
19963.91 163
19965.24 174
19966.57 198
19967.91 167
19969.24 177
19970.58 164
19971.91 164
19973.24 173
19974.58 179
19975.91 157
19977.25 174
19978.58 179
19979.92 173
19981.25 167
19982.59 142
19983.92 174
19985.26 169
19986.59 181
19987.92 169
19989.26 180
19990.59 166
19991.93 172
19993.26 182
19994.60 181
19995.93 174
19997.27 162
19998.60 197
19999.94 166
20001.28 174
20002.61 150
20003.95 153
20005.28 172
20006.62 185
20007.95 158
20009.29 151
20010.62 160
20011.96 179
20013.29 178
20014.63 181
20015.97 177
20017.30 160
20018.64 169
20019.97 175
20021.31 173
20022.64 150
20023.98 185
20025.32 159
20026.65 192
20027.99 172
20029.32 154
20030.66 176
20032.00 152
20033.33 176
20034.67 168
20036.01 185
20037.34 159
20038.68 167
20040.02 164
20041.35 188
20042.69 158
20044.03 174
20045.36 153
20046.70 185
20048.04 166
20049.37 176
20050.71 162
20052.05 182
20053.38 197
20054.72 170
20056.06 162
20057.39 187
20058.73 180
20060.07 175
20061.41 173
20062.74 174
20064.08 165
20065.42 169
20066.76 174
20068.09 164
20069.43 194
20070.77 174
20072.11 179
20073.44 180
20074.78 156
20076.12 175
20077.46 159
20078.79 155
20080.13 155
20081.47 177
20082.81 175
20084.15 176
20085.48 156
20086.82 181
20088.16 160
20089.50 168
20090.84 181
20092.17 169
20093.51 178
20094.85 170
20096.19 195
20097.53 168
20098.87 163
20100.20 181
20101.54 205
20102.88 182
20104.22 186
20105.56 164
20106.90 177
20108.24 164
20109.58 171
20110.91 168
20112.25 153
20113.59 174
20114.93 164
20116.27 165
20117.61 158
20118.95 167
20120.29 156
20121.63 176
20122.97 163
20124.31 163
20125.65 154
20126.98 173
20128.32 161
20129.66 158
20131.00 150
20132.34 164
20133.68 186
20135.02 166
20136.36 173
