# Supplementary material for: MALDI-TOF MS typing enables the classification of brewing yeasts of the genus Saccharomyces to major beer styles
Source: PLoS One. 2017 Aug 9;12(8):e0181694. doi: 10.1371/journal.pone.0181694 (PMC5549903; doi:10.1371/journal.pone.0181694)
Supplement: S13 File — The directory includes 90 raw files and was zipped to “.zip”; the folder has three strains with 30 spectra per strain; S1 Text explains the raw files with an example and Table 1 represents the yeast strains used within the experiment. (ZIP) [file pone.0181694.s016.zip › 37-39/30628-70487-Dias-Dias-Dias-YPG-18h-E-E_2016-09-30_2_0_C4_2.dat]

1999.98 3080
2000.40 2941
2000.82 2952
2001.24 2917
2001.66 2910
2002.09 2807
2002.51 2745
2002.93 2851
2003.35 2690
2003.78 2604
2004.20 2626
2004.62 2613
2005.04 2623
2005.47 2720
2005.89 2791
2006.31 2663
2006.73 2633
2007.16 2663
2007.58 2693
2008.00 2703
2008.42 2707
2008.85 2781
2009.27 2830
2009.69 2759
2010.12 2680
2010.54 2661
2010.96 2748
2011.39 2661
2011.81 2564
2012.23 2564
2012.66 2629
2013.08 2548
2013.50 2502
2013.93 2453
2014.35 2508
2014.77 2597
2015.20 2550
2015.62 2479
2016.04 2519
2016.47 2614
2016.89 2642
2017.31 2556
2017.74 2592
2018.16 2706
2018.59 2707
2019.01 2631
2019.43 2668
2019.86 2668
2020.28 2779
2020.71 2696
2021.13 2793
2021.55 2706
2021.98 2701
2022.40 2699
2022.83 2727
2023.25 2720
2023.68 2603
2024.10 2737
2024.52 2601
2024.95 2542
2025.37 2598
2025.80 2547
2026.22 2530
2026.65 2554
2027.07 2509
2027.50 2546
2027.92 2437
2028.35 2493
2028.77 2387
2029.20 2470
2029.62 2485
2030.05 2503
2030.47 2550
2030.90 2494
2031.32 2562
2031.75 2576
2032.17 2596
2032.60 2548
2033.02 2633
2033.45 2652
2033.88 2571
2034.30 2473
2034.73 2459
2035.15 2615
2035.58 2708
2036.00 2511
2036.43 2517
2036.86 2519
2037.28 2536
2037.71 2533
2038.13 2647
2038.56 2562
2038.98 2558
2039.41 2640
2039.84 2797
2040.26 2770
2040.69 2659
2041.12 2663
2041.54 2577
2041.97 2523
2042.39 2601
2042.82 2575
2043.25 2581
2043.67 2517
2044.10 2500
2044.53 2475
2044.95 2551
2045.38 2425
2045.81 2509
2046.23 2566
2046.66 2552
2047.09 2571
2047.51 2588
2047.94 2574
2048.37 2649
2048.80 2554
2049.22 2497
2049.65 2507
2050.08 2557
2050.50 2530
2050.93 2513
2051.36 2678
2051.79 2617
2052.21 2552
2052.64 2601
2053.07 2545
2053.50 2485
2053.92 2505
2054.35 2461
2054.78 2665
2055.21 2712
2055.63 2736
2056.06 2760
2056.49 2774
2056.92 2812
2057.35 2752
2057.77 2764
2058.20 2699
2058.63 2680
2059.06 2710
2059.49 2773
2059.92 2746
2060.34 2989
2060.77 2849
2061.20 2845
2061.63 2842
2062.06 2768
2062.49 2729
2062.91 2804
2063.34 3021
2063.77 3255
2064.20 3277
2064.63 3291
2065.06 3517
2065.49 3687
2065.91 3484
2066.34 3371
2066.77 3416
2067.20 3203
2067.63 3008
2068.06 3062
2068.49 2867
2068.92 2813
2069.35 2789
2069.78 2719
2070.21 2647
2070.63 2722
2071.06 2723
2071.49 2676
2071.92 2683
2072.35 2771
2072.78 2695
2073.21 2692
2073.64 2793
2074.07 2875
2074.50 2828
2074.93 2814
2075.36 2876
2075.79 2835
2076.22 2791
2076.65 2769
2077.08 2783
2077.51 2840
2077.94 2822
2078.37 2832
2078.80 2691
2079.23 2829
2079.66 2844
2080.09 2710
2080.52 2614
2080.95 2599
2081.38 2632
2081.81 2597
2082.24 2665
2082.67 2622
2083.10 2542
2083.54 2551
2083.97 2539
2084.40 2628
2084.83 2649
2085.26 2654
2085.69 2609
2086.12 2641
2086.55 2588
2086.98 2542
2087.41 2612
2087.84 2612
2088.28 2569
2088.71 2689
2089.14 2640
2089.57 2668
2090.00 2622
2090.43 2552
2090.86 2619
2091.29 2712
2091.73 2667
2092.16 2667
2092.59 2707
2093.02 2621
2093.45 2701
2093.88 2666
2094.32 2795
2094.75 2852
2095.18 2647
2095.61 2696
2096.04 2581
2096.48 2641
2096.91 2664
2097.34 2613
2097.77 2516
2098.20 2574
2098.64 2655
2099.07 2565
2099.50 2496
2099.93 2534
2100.37 2565
2100.80 2553
2101.23 2592
2101.66 2592
2102.10 2586
2102.53 2561
2102.96 2527
2103.39 2506
2103.83 2434
2104.26 2596
2104.69 2546
2105.13 2503
2105.56 2611
2105.99 2643
2106.42 2645
2106.86 2589
2107.29 2634
2107.72 2596
2108.16 2662
2108.59 2626
2109.02 2650
2109.46 2724
2109.89 2688
2110.32 2703
2110.76 2684
2111.19 2621
2111.62 2613
2112.06 2637
2112.49 2738
2112.92 2664
2113.36 2816
2113.79 2711
2114.23 2807
2114.66 2636
2115.09 2545
2115.53 2479
2115.96 2558
2116.40 2493
2116.83 2430
2117.26 2560
2117.70 2477
2118.13 2403
2118.57 2525
2119.00 2577
2119.44 2461
2119.87 2436
2120.30 2487
2120.74 2510
2121.17 2507
2121.61 2538
2122.04 2568
2122.48 2527
2122.91 2637
2123.35 2668
2123.78 2622
2124.22 2617
2124.65 2630
2125.09 2521
2125.52 2547
2125.96 2579
2126.39 2570
2126.83 2573
2127.26 2615
2127.70 2647
2128.13 2632
2128.57 2658
2129.00 2737
2129.44 2734
2129.87 2745
2130.31 2785
2130.74 2733
2131.18 2814
2131.62 2886
2132.05 2826
2132.49 2804
2132.92 2725
2133.36 2750
2133.79 2650
2134.23 2580
2134.67 2607
2135.10 2523
2135.54 2577
2135.97 2702
2136.41 2711
2136.85 2659
2137.28 2672
2137.72 2593
2138.16 2564
2138.59 2518
2139.03 2568
2139.46 2531
2139.90 2530
2140.34 2577
2140.77 2673
2141.21 2553
2141.65 2460
2142.08 2608
2142.52 2632
2142.96 2576
2143.39 2574
2143.83 2589
2144.27 2568
2144.70 2617
2145.14 2614
2145.58 2558
2146.02 2578
2146.45 2500
2146.89 2692
2147.33 2709
2147.76 2663
2148.20 2792
2148.64 2936
2149.08 2927
2149.51 3007
2149.95 3034
2150.39 3123
2150.83 3141
2151.26 2989
2151.70 2975
2152.14 2989
2152.58 2891
2153.01 2829
2153.45 2878
2153.89 2822
2154.33 2739
2154.77 2720
2155.20 2820
2155.64 2763
2156.08 2828
2156.52 2736
2156.96 2630
2157.40 2685
2157.83 2626
2158.27 2697
2158.71 2664
2159.15 2722
2159.59 2796
2160.03 2712
2160.46 2686
2160.90 2718
2161.34 2740
2161.78 2731
2162.22 2713
2162.66 2596
2163.10 2727
2163.54 2662
2163.97 2651
2164.41 2623
2164.85 2627
2165.29 2767
2165.73 2716
2166.17 2788
2166.61 2736
2167.05 2809
2167.49 2804
2167.93 2854
2168.37 2999
2168.80 2995
2169.24 2979
2169.68 3020
2170.12 3118
2170.56 3129
2171.00 3154
2171.44 3115
2171.88 3291
2172.32 3241
2172.76 3289
2173.20 3142
2173.64 3300
2174.08 3262
2174.52 3303
2174.96 3478
2175.40 3596
2175.84 3459
2176.28 3203
2176.72 3351
2177.16 3267
2177.60 3118
2178.04 3017
2178.48 2965
2178.92 2943
2179.36 2888
2179.80 2904
2180.24 2931
2180.69 2868
2181.13 2800
2181.57 2840
2182.01 2778
2182.45 2695
2182.89 2590
2183.33 2613
2183.77 2678
2184.21 2662
2184.65 2700
2185.09 2641
2185.53 2631
2185.98 2726
2186.42 2729
2186.86 2884
2187.30 2897
2187.74 2823
2188.18 2870
2188.62 2825
2189.07 2827
2189.51 2780
2189.95 2822
2190.39 2824
2190.83 2858
2191.27 2884
2191.71 2886
2192.16 2873
2192.60 3026
2193.04 2985
2193.48 3079
2193.92 3141
2194.37 3264
2194.81 3114
2195.25 3205
2195.69 3158
2196.13 3050
2196.58 3150
2197.02 3116
2197.46 2990
2197.90 2977
2198.35 2919
2198.79 2727
2199.23 2693
2199.67 2709
2200.12 2771
2200.56 2685
2201.00 2794
2201.44 2771
2201.89 2740
2202.33 2670
2202.77 2681
2203.21 2785
2203.66 2794
2204.10 2751
2204.54 2809
2204.99 2884
2205.43 2982
2205.87 2933
2206.32 3016
2206.76 3003
2207.20 3027
2207.65 2947
2208.09 3180
2208.53 3037
2208.98 2969
2209.42 2970
2209.86 2931
2210.31 2933
2210.75 3003
2211.19 2848
2211.64 2898
2212.08 2835
2212.53 2844
2212.97 2786
2213.41 2815
2213.86 2926
2214.30 2838
2214.74 2900
2215.19 2927
2215.63 2993
2216.08 2779
2216.52 2853
2216.97 2854
2217.41 2793
2217.85 2772
2218.30 2843
2218.74 2838
2219.19 2778
2219.63 2911
2220.08 2985
2220.52 2935
2220.97 2846
2221.41 2921
2221.86 3037
2222.30 3087
2222.74 3153
2223.19 3142
2223.63 3021
2224.08 2941
2224.52 3024
2224.97 3121
2225.41 3213
2225.86 3146
2226.30 3134
2226.75 3197
2227.20 3115
2227.64 3146
2228.09 2973
2228.53 3050
2228.98 3086
2229.42 3129
2229.87 3148
2230.31 3201
2230.76 3180
2231.20 3340
2231.65 3306
2232.10 3159
2232.54 3160
2232.99 3167
2233.43 3185
2233.88 3230
2234.33 3132
2234.77 3001
2235.22 3090
2235.66 2999
2236.11 2887
2236.56 2851
2237.00 2875
2237.45 2836
2237.90 2768
2238.34 2859
2238.79 2786
2239.23 2702
2239.68 2637
2240.13 2651
2240.57 2617
2241.02 2618
2241.47 2579
2241.91 2532
2242.36 2630
2242.81 2669
2243.25 2589
2243.70 2666
2244.15 2689
2244.60 2633
2245.04 2729
2245.49 2588
2245.94 2619
2246.38 2591
2246.83 2584
2247.28 2494
2247.73 2692
2248.17 2735
2248.62 2674
2249.07 2632
2249.52 2664
2249.96 2829
2250.41 2791
2250.86 2782
2251.31 2726
2251.75 2680
2252.20 2526
2252.65 2688
2253.10 2701
2253.54 2645
2253.99 2628
2254.44 2622
2254.89 2534
2255.34 2653
2255.79 2594
2256.23 2594
2256.68 2574
2257.13 2593
2257.58 2493
2258.03 2574
2258.47 2635
2258.92 2605
2259.37 2640
2259.82 2758
2260.27 2751
2260.72 2821
2261.17 2837
2261.61 2838
2262.06 3019
2262.51 3091
2262.96 3012
2263.41 2979
2263.86 2914
2264.31 2841
2264.76 2751
2265.21 2816
2265.65 2866
2266.10 2789
2266.55 2818
2267.00 2738
2267.45 2919
2267.90 2868
2268.35 2863
2268.80 3017
2269.25 3054
2269.70 3191
2270.15 3146
2270.60 3170
2271.05 3230
2271.50 3134
2271.95 3182
2272.40 3071
2272.85 3091
2273.30 2953
2273.75 2972
2274.20 2996
2274.65 2882
2275.10 2833
2275.55 2747
2276.00 2797
2276.45 2728
2276.90 2639
2277.35 2749
2277.80 2806
2278.25 2647
2278.70 2635
2279.15 2672
2279.60 2597
2280.05 2732
2280.50 2670
2280.95 2644
2281.40 2706
2281.85 2743
2282.30 2696
2282.75 2658
2283.20 2700
2283.66 2627
2284.11 2581
2284.56 2680
2285.01 2676
2285.46 2763
2285.91 2733
2286.36 2911
2286.81 2924
2287.26 3035
2287.72 3351
2288.17 3720
2288.62 4030
2289.07 4122
2289.52 4490
2289.97 4739
2290.42 4808
2290.88 4875
2291.33 4963
2291.78 4972
2292.23 4823
2292.68 4535
2293.13 4527
2293.59 4287
2294.04 4056
2294.49 3778
2294.94 3609
2295.39 3505
2295.85 3286
2296.30 3157
2296.75 3170
2297.20 3056
2297.65 3015
2298.11 2958
2298.56 2965
2299.01 2895
2299.46 2732
2299.92 2728
2300.37 2656
2300.82 2661
2301.27 2684
2301.73 2769
2302.18 2702
2302.63 2652
2303.09 2616
2303.54 2585
2303.99 2637
2304.44 2651
2304.90 2604
2305.35 2648
2305.80 2774
2306.26 2702
2306.71 2821
2307.16 2939
2307.62 3054
2308.07 3016
2308.52 3085
2308.98 3069
2309.43 3137
2309.88 3146
2310.34 3156
2310.79 3207
2311.24 3181
2311.70 3146
2312.15 3094
2312.60 3151
2313.06 3151
2313.51 2938
2313.97 3102
2314.42 3022
2314.87 3031
2315.33 2961
2315.78 2895
2316.24 2862
2316.69 2917
2317.14 2791
2317.60 2846
2318.05 2811
2318.51 3071
2318.96 2996
2319.42 3008
2319.87 3138
2320.32 3084
2320.78 3074
2321.23 3038
2321.69 2988
2322.14 3080
2322.60 3008
2323.05 3089
2323.51 3164
2323.96 3236
2324.42 3385
2324.87 3242
2325.33 3290
2325.78 3362
2326.24 3312
2326.69 3307
2327.15 3359
2327.60 3314
2328.06 3441
2328.51 3408
2328.97 3303
2329.42 3446
2329.88 3463
2330.33 3400
2330.79 3526
2331.25 3453
2331.70 3163
2332.16 3135
2332.61 3078
2333.07 2997
2333.52 2957
2333.98 2894
2334.44 2846
2334.89 2797
2335.35 2839
2335.80 2864
2336.26 2819
2336.72 2851
2337.17 2768
2337.63 2735
2338.08 2722
2338.54 2758
2339.00 2785
2339.45 2747
2339.91 2831
2340.37 2761
2340.82 2767
2341.28 2684
2341.74 2663
2342.19 2879
2342.65 2908
2343.11 2790
2343.56 2834
2344.02 2785
2344.48 2740
2344.93 2826
2345.39 2846
2345.85 2901
2346.30 2894
2346.76 2928
2347.22 2927
2347.67 2937
2348.13 2939
2348.59 2977
2349.05 3051
2349.50 3076
2349.96 2985
2350.42 2851
2350.88 2705
2351.33 2728
2351.79 2698
2352.25 2790
2352.71 2774
2353.16 2783
2353.62 2743
2354.08 2630
2354.54 2723
2355.00 2585
2355.45 2562
2355.91 2561
2356.37 2680
2356.83 2676
2357.29 2623
2357.74 2734
2358.20 2725
2358.66 2704
2359.12 2778
2359.58 2815
2360.04 2855
2360.49 2715
2360.95 2800
2361.41 2830
2361.87 2839
2362.33 2925
2362.79 2825
2363.24 2812
2363.70 2792
2364.16 2817
2364.62 2714
2365.08 2769
2365.54 2861
2366.00 2925
2366.46 2796
2366.92 2847
2367.37 2985
2367.83 2800
2368.29 2793
2368.75 2771
2369.21 2796
2369.67 2853
2370.13 2819
2370.59 2862
2371.05 2862
2371.51 2705
2371.97 2776
2372.43 2750
2372.89 2920
2373.35 2851
2373.81 2880
2374.27 2829
2374.73 2974
2375.19 2963
2375.65 2869
2376.11 2940
2376.57 2940
2377.03 2917
2377.49 2820
2377.95 2832
2378.41 2769
2378.87 2784
2379.33 2750
2379.79 2754
2380.25 2668
2380.71 2727
2381.17 2735
2381.63 2573
2382.09 2631
2382.55 2688
2383.01 2671
2383.47 2748
2383.93 2784
2384.39 2738
2384.85 2754
2385.31 2626
2385.77 2633
2386.24 2640
2386.70 2671
2387.16 2744
2387.62 2827
2388.08 2703
2388.54 2693
2389.00 2847
2389.46 2852
2389.92 2893
2390.39 2881
2390.85 2920
2391.31 2883
2391.77 2825
2392.23 2931
2392.69 2906
2393.15 2759
2393.62 2793
2394.08 2772
2394.54 2687
2395.00 2736
2395.46 2824
2395.92 2844
2396.39 2822
2396.85 2817
2397.31 2891
2397.77 2885
2398.23 2709
2398.70 2702
2399.16 2650
2399.62 2697
2400.08 2695
2400.55 2866
2401.01 2842
2401.47 2767
2401.93 2668
2402.39 2690
2402.86 2764
2403.32 2672
2403.78 2703
2404.24 2585
2404.71 2608
2405.17 2648
2405.63 2725
2406.10 2873
2406.56 2766
2407.02 2693
2407.48 2734
2407.95 2773
2408.41 2775
2408.87 2758
2409.34 2702
2409.80 2636
2410.26 2673
2410.73 2703
2411.19 2690
2411.65 2756
2412.12 2760
2412.58 2637
2413.04 2731
2413.51 2744
2413.97 2812
2414.43 2734
2414.90 2780
2415.36 2796
2415.83 2840
2416.29 2891
2416.75 2832
2417.22 2765
2417.68 2866
2418.14 2918
2418.61 2875
2419.07 2833
2419.54 2743
2420.00 2762
2420.47 2729
2420.93 2739
2421.39 2810
2421.86 2772
2422.32 2736
2422.79 2631
2423.25 2677
2423.72 2754
2424.18 2733
2424.64 2754
2425.11 2774
2425.57 2716
2426.04 2712
2426.50 2798
2426.97 2725
2427.43 2664
2427.90 2699
2428.36 2723
2428.83 2748
2429.29 2734
2429.76 2723
2430.22 2738
2430.69 2644
2431.15 2657
2431.62 2689
2432.08 2743
2432.55 2777
2433.02 2722
2433.48 2748
2433.95 2772
2434.41 2798
2434.88 2829
2435.34 2810
2435.81 2764
2436.27 2762
2436.74 2766
2437.21 2736
2437.67 2605
2438.14 2662
2438.60 2803
2439.07 2807
2439.54 2841
2440.00 2839
2440.47 2917
2440.93 2896
2441.40 2912
2441.87 2973
2442.33 2893
2442.80 2828
2443.27 2886
2443.73 2848
2444.20 2878
2444.66 2848
2445.13 2775
2445.60 2791
2446.06 2728
2446.53 2741
2447.00 2655
2447.46 2584
2447.93 2707
2448.40 2727
2448.87 2652
2449.33 2763
2449.80 2752
2450.27 2806
2450.73 2835
2451.20 2815
2451.67 2779
2452.13 2755
2452.60 2749
2453.07 2755
2453.54 2752
2454.00 2724
2454.47 2672
2454.94 2745
2455.41 2699
2455.87 2718
2456.34 2743
2456.81 2652
2457.28 2585
2457.74 2623
2458.21 2760
2458.68 2650
2459.15 2643
2459.62 2615
2460.08 2537
2460.55 2531
2461.02 2706
2461.49 2785
2461.96 2748
2462.42 2577
2462.89 2603
2463.36 2643
2463.83 2702
2464.30 2682
2464.77 2657
2465.23 2648
2465.70 2635
2466.17 2670
2466.64 2548
2467.11 2636
2467.58 2596
2468.05 2690
2468.52 2575
2468.98 2653
2469.45 2671
2469.92 2637
2470.39 2619
2470.86 2563
2471.33 2626
2471.80 2685
2472.27 2579
2472.74 2494
2473.21 2623
2473.67 2588
2474.14 2561
2474.61 2522
2475.08 2607
2475.55 2763
2476.02 2642
2476.49 2619
2476.96 2646
2477.43 2570
2477.90 2635
2478.37 2691
2478.84 2662
2479.31 2696
2479.78 2681
2480.25 2650
2480.72 2656
2481.19 2726
2481.66 2698
2482.13 2614
2482.60 2563
2483.07 2664
2483.54 2712
2484.01 2728
2484.48 2696
2484.95 2728
2485.42 2829
2485.89 2842
2486.36 2948
2486.83 2903
2487.30 3054
2487.77 3034
2488.24 2950
2488.72 2968
2489.19 3089
2489.66 3075
2490.13 2987
2490.60 3114
2491.07 3008
2491.54 2979
2492.01 2921
2492.48 3074
2492.95 3054
2493.42 2888
2493.90 2848
2494.37 2922
2494.84 2935
2495.31 2912
2495.78 2901
2496.25 2868
2496.72 2934
2497.20 2785
2497.67 2702
2498.14 2801
2498.61 2663
2499.08 2702
2499.55 2611
2500.03 2659
2500.50 2727
2500.97 2619
2501.44 2730
2501.91 2603
2502.38 2623
2502.86 2597
2503.33 2634
2503.80 2618
2504.27 2630
2504.75 2662
2505.22 2724
2505.69 2763
2506.16 2709
2506.63 2775
2507.11 2834
2507.58 2805
2508.05 2769
2508.52 2868
2509.00 2923
2509.47 3002
2509.94 3032
2510.42 3032
2510.89 3078
2511.36 3181
2511.83 3213
2512.31 3265
2512.78 3343
2513.25 3198
2513.73 3179
2514.20 3171
2514.67 3185
2515.14 3154
2515.62 3011
2516.09 3074
2516.56 3020
2517.04 2981
2517.51 2860
2517.99 2976
2518.46 2928
2518.93 2818
2519.41 2960
2519.88 2942
2520.35 2992
2520.83 2776
2521.30 2803
2521.77 2966
2522.25 3037
2522.72 2819
2523.20 2894
2523.67 2861
2524.14 2834
2524.62 2856
2525.09 2795
2525.57 2959
2526.04 2973
2526.51 3030
2526.99 2905
2527.46 2957
2527.94 2876
2528.41 3003
2528.89 2983
2529.36 2895
2529.84 2884
2530.31 2907
2530.79 3102
2531.26 3143
2531.73 3018
2532.21 2993
2532.68 3049
2533.16 3090
2533.63 3067
2534.11 3117
2534.58 3085
2535.06 3054
2535.53 3009
2536.01 2951
2536.48 2980
2536.96 2881
2537.44 2959
2537.91 3121
2538.39 3155
2538.86 3093
2539.34 3189
2539.81 3243
2540.29 3360
2540.76 3528
2541.24 3453
2541.71 3405
2542.19 3410
2542.67 3280
2543.14 3278
2543.62 3159
2544.09 3110
2544.57 3078
2545.05 3094
2545.52 3276
2546.00 3267
2546.47 3227
2546.95 3226
2547.43 3296
2547.90 3372
2548.38 3412
2548.86 3409
2549.33 3395
2549.81 3439
2550.28 3455
2550.76 3594
2551.24 3420
2551.71 3340
2552.19 3384
2552.67 3461
2553.14 3192
2553.62 3254
2554.10 3190
2554.57 3090
2555.05 3053
2555.53 3124
2556.01 3049
2556.48 2917
2556.96 2910
2557.44 2901
2557.91 2927
2558.39 2878
2558.87 2959
2559.35 2948
2559.82 2826
2560.30 2840
2560.78 2803
2561.26 2842
2561.73 2934
2562.21 2895
2562.69 2818
2563.17 2844
2563.64 2799
2564.12 2803
2564.60 2797
2565.08 2922
2565.56 2810
2566.03 2748
2566.51 2714
2566.99 2751
2567.47 2689
2567.95 2733
2568.42 2811
2568.90 2704
2569.38 2589
2569.86 2553
2570.34 2690
2570.82 2640
2571.29 2605
2571.77 2563
2572.25 2634
2572.73 2748
2573.21 2721
2573.69 2697
2574.17 2672
2574.64 2672
2575.12 2778
2575.60 2746
2576.08 2685
2576.56 2832
2577.04 2799
2577.52 2766
2578.00 2862
2578.48 2874
2578.95 2899
2579.43 2915
2579.91 2838
2580.39 2728
2580.87 2752
2581.35 2776
2581.83 2704
2582.31 2711
2582.79 2785
2583.27 2725
2583.75 2663
2584.23 2620
2584.71 2718
2585.19 2692
2585.67 2704
2586.15 2838
2586.63 2832
2587.11 2777
2587.59 2829
2588.07 2941
2588.55 2901
2589.03 2834
2589.51 2808
2589.99 2831
2590.47 2968
2590.95 2895
2591.43 2788
2591.91 2717
2592.39 2850
2592.87 2852
2593.35 2836
2593.83 2830
2594.31 2667
2594.79 2666
2595.27 2656
2595.75 2638
2596.23 2686
2596.71 2725
2597.20 2711
2597.68 2674
2598.16 2627
2598.64 2637
2599.12 2652
2599.60 2593
2600.08 2624
2600.56 2606
2601.04 2647
2601.53 2646
2602.01 2611
2602.49 2656
2602.97 2599
2603.45 2615
2603.93 2686
2604.41 2632
2604.90 2697
2605.38 2693
2605.86 2697
2606.34 2739
2606.82 2731
2607.30 2661
2607.79 2709
2608.27 2743
2608.75 2728
2609.23 2598
2609.71 2676
2610.20 2741
2610.68 2668
2611.16 2674
2611.64 2637
2612.12 2649
2612.61 2691
2613.09 2651
2613.57 2701
2614.05 2723
2614.54 2602
2615.02 2673
2615.50 2758
2615.98 2737
2616.47 2658
2616.95 2789
2617.43 2814
2617.91 2768
2618.40 2669
2618.88 2701
2619.36 2810
2619.85 2770
2620.33 2752
2620.81 2791
2621.29 2777
2621.78 2755
2622.26 2885
2622.74 2781
2623.23 2641
2623.71 2782
2624.19 2804
2624.68 2734
2625.16 2739
2625.64 2863
2626.13 2920
2626.61 2918
2627.10 2946
2627.58 2949
2628.06 2925
2628.55 3078
2629.03 3129
2629.51 3185
2630.00 3241
2630.48 3176
2630.97 3219
2631.45 3325
2631.93 3473
2632.42 3516
2632.90 3553
2633.39 3326
2633.87 3215
2634.35 3171
2634.84 3096
2635.32 3070
2635.81 3112
2636.29 2935
2636.78 2921
2637.26 2919
2637.75 2871
2638.23 2753
2638.72 2885
2639.20 2865
2639.68 2849
2640.17 2779
2640.65 2741
2641.14 2636
2641.62 2778
2642.11 2889
2642.59 2793
2643.08 2718
2643.56 2716
2644.05 2674
2644.53 2677
2645.02 2651
2645.51 2677
2645.99 2622
2646.48 2655
2646.96 2722
2647.45 2751
2647.93 2767
2648.42 2846
2648.90 2833
2649.39 2739
2649.88 2771
2650.36 2814
2650.85 2906
2651.33 2866
2651.82 2777
2652.30 2835
2652.79 2964
2653.28 2790
2653.76 2882
2654.25 2902
2654.73 2969
2655.22 2924
2655.71 2918
2656.19 2978
2656.68 2955
2657.17 2922
2657.65 2841
2658.14 2864
2658.63 2909
2659.11 2788
2659.60 2740
2660.09 2867
2660.57 2844
2661.06 2851
2661.55 2772
2662.03 2770
2662.52 2813
2663.01 2849
2663.49 2807
2663.98 2829
2664.47 2886
2664.95 2936
2665.44 2857
2665.93 2794
2666.42 2735
2666.90 2785
2667.39 2827
2667.88 2820
2668.36 2896
2668.85 2911
2669.34 2790
2669.83 2807
2670.31 2846
2670.80 2950
2671.29 3023
2671.78 3142
2672.27 3072
2672.75 3317
2673.24 3259
2673.73 3307
2674.22 3423
2674.70 3426
2675.19 3458
2675.68 3440
2676.17 3284
2676.66 3315
2677.15 3408
2677.63 3212
2678.12 3060
2678.61 3028
2679.10 2841
2679.59 2913
2680.08 2877
2680.56 2825
2681.05 2879
2681.54 2709
2682.03 2721
2682.52 2862
2683.01 2811
2683.50 2845
2683.98 2831
2684.47 2786
2684.96 2846
2685.45 2643
2685.94 2772
2686.43 2865
2686.92 2764
2687.41 2778
2687.90 2846
2688.39 2746
2688.88 2772
2689.36 2724
2689.85 2782
2690.34 2748
2690.83 2748
2691.32 2765
2691.81 2810
2692.30 2747
2692.79 2755
2693.28 2815
2693.77 2836
2694.26 2744
2694.75 2779
2695.24 2828
2695.73 2896
2696.22 2804
2696.71 2611
2697.20 2721
2697.69 2761
2698.18 2677
2698.67 2766
2699.16 2650
2699.65 2714
2700.14 2691
2700.63 2837
2701.12 2844
2701.61 2905
2702.10 2970
2702.59 3069
2703.08 3012
2703.57 2877
2704.06 2937
2704.56 2979
2705.05 2914
2705.54 2742
2706.03 2852
2706.52 2908
2707.01 2756
2707.50 2780
2707.99 2763
2708.48 2799
2708.97 2827
2709.46 2809
2709.96 2781
2710.45 2748
2710.94 2740
2711.43 2739
2711.92 2717
2712.41 2782
2712.90 2751
2713.40 2764
2713.89 2647
2714.38 2719
2714.87 2814
2715.36 2780
2715.85 2706
2716.35 2681
2716.84 2641
2717.33 2518
2717.82 2613
2718.31 2618
2718.80 2603
2719.30 2611
2719.79 2673
2720.28 2784
2720.77 2775
2721.27 2926
2721.76 2990
2722.25 2963
2722.74 2899
2723.23 2907
2723.73 2978
2724.22 3020
2724.71 2963
2725.20 2884
2725.70 2828
2726.19 2749
2726.68 2769
2727.18 2759
2727.67 2719
2728.16 2719
2728.65 2823
2729.15 2697
2729.64 2759
2730.13 2832
2730.63 2814
2731.12 2781
2731.61 2799
2732.10 2708
2732.60 2696
2733.09 2749
2733.58 2764
2734.08 2742
2734.57 2727
2735.06 2766
2735.56 2815
2736.05 2848
2736.55 2844
2737.04 2972
2737.53 2889
2738.03 2842
2738.52 2904
2739.01 2949
2739.51 2958
2740.00 2858
2740.50 2870
2740.99 2802
2741.48 2684
2741.98 2687
2742.47 2888
2742.97 2810
2743.46 2747
2743.95 2646
2744.45 2646
2744.94 2664
2745.44 2673
2745.93 2668
2746.43 2668
2746.92 2722
2747.42 2831
2747.91 2824
2748.40 2832
2748.90 2792
2749.39 2716
2749.89 2858
2750.38 2785
2750.88 2763
2751.37 2685
2751.87 2615
2752.36 2597
2752.86 2745
2753.35 2709
2753.85 2716
2754.34 2715
2754.84 2719
2755.33 2684
2755.83 2768
2756.33 2751
2756.82 2886
2757.32 2937
2757.81 2795
2758.31 2824
2758.80 2850
2759.30 2860
2759.79 2725
2760.29 2686
2760.79 2764
2761.28 2829
2761.78 2913
2762.27 2769
2762.77 2751
2763.27 2893
2763.76 2891
2764.26 2729
2764.75 2716
2765.25 2810
2765.75 2926
2766.24 2890
2766.74 2805
2767.23 2754
2767.73 2971
2768.23 2901
2768.72 2706
2769.22 2836
2769.72 2831
2770.21 2763
2770.71 2776
2771.21 2848
2771.70 2875
2772.20 2926
2772.70 3017
2773.19 3034
2773.69 3113
2774.19 3306
2774.69 3532
2775.18 3508
2775.68 3676
2776.18 3625
2776.67 3648
2777.17 3696
2777.67 3725
2778.17 3736
2778.66 3470
2779.16 3418
2779.66 3398
2780.16 3148
2780.65 3042
2781.15 2925
2781.65 2872
2782.15 2937
2782.64 2843
2783.14 2702
2783.64 2691
2784.14 2822
2784.63 2776
2785.13 2727
2785.63 2655
2786.13 2723
2786.63 2818
2787.12 2851
2787.62 2756
2788.12 2714
2788.62 2592
2789.12 2594
2789.62 2638
2790.11 2620
2790.61 2603
2791.11 2706
2791.61 2677
2792.11 2553
2792.61 2659
2793.11 2764
2793.60 2753
2794.10 2734
2794.60 2792
2795.10 2895
2795.60 2898
2796.10 2895
2796.60 2968
2797.10 3023
2797.60 3019
2798.09 3158
2798.59 3083
2799.09 3140
2799.59 3165
2800.09 3127
2800.59 2963
2801.09 2871
2801.59 2882
2802.09 2886
2802.59 2818
2803.09 2797
2803.59 2827
2804.09 2806
2804.59 2889
2805.09 2958
2805.59 2887
2806.09 2835
2806.59 2961
2807.09 3035
2807.59 3005
2808.09 2898
2808.59 2989
2809.09 2876
2809.59 2938
2810.09 2897
2810.59 2960
2811.09 2981
2811.59 2921
2812.09 3057
2812.59 2968
2813.09 3054
2813.59 3023
2814.09 2912
2814.59 2898
2815.09 2885
2815.59 2904
2816.09 2873
2816.59 2864
2817.09 2814
2817.59 2857
2818.10 2703
2818.60 2689
2819.10 2876
2819.60 2858
2820.10 2860
2820.60 2877
2821.10 2673
2821.60 2688
2822.10 2705
2822.61 2680
2823.11 2818
2823.61 2766
2824.11 2752
2824.61 2777
2825.11 2655
2825.61 2730
2826.12 2697
2826.62 2671
2827.12 2587
2827.62 2699
2828.12 2678
2828.62 2688
2829.13 2595
2829.63 2663
2830.13 2747
2830.63 2677
2831.13 2648
2831.64 2788
2832.14 2813
2832.64 2820
2833.14 2833
2833.65 2959
2834.15 2887
2834.65 2916
2835.15 2942
2835.65 2879
2836.16 2915
2836.66 2974
2837.16 2927
2837.66 3021
2838.17 2960
2838.67 2932
2839.17 2974
2839.68 2920
2840.18 2860
2840.68 2801
2841.18 2779
2841.69 2835
2842.19 2791
2842.69 2786
2843.20 2863
2843.70 2938
2844.20 2829
2844.71 2874
2845.21 2942
2845.71 3019
2846.22 3068
2846.72 3120
2847.22 3078
2847.73 3202
2848.23 3224
2848.73 3147
2849.24 3295
2849.74 3166
2850.24 3158
2850.75 3128
2851.25 3150
2851.76 3155
2852.26 2965
2852.76 2989
2853.27 2948
2853.77 2885
2854.28 2987
2854.78 3102
2855.28 3096
2855.79 3006
2856.29 3009
2856.80 3107
2857.30 2993
2857.81 2941
2858.31 2980
2858.82 2903
2859.32 2918
2859.82 2850
2860.33 2835
2860.83 2805
2861.34 2701
2861.84 2752
2862.35 2722
2862.85 2649
2863.36 2714
2863.86 2625
2864.37 2662
2864.87 2589
2865.38 2667
2865.88 2642
2866.39 2753
2866.89 2833
2867.40 2786
2867.90 2750
2868.41 2856
2868.91 2844
2869.42 2930
2869.93 2904
2870.43 2959
2870.94 3092
2871.44 3033
2871.95 3104
2872.45 3069
2872.96 3142
2873.47 3311
2873.97 3309
2874.48 3393
2874.98 3414
2875.49 3320
2875.99 3326
2876.50 3244
2877.01 3130
2877.51 3193
2878.02 3216
2878.53 3096
2879.03 3117
2879.54 3068
2880.04 3017
2880.55 2971
2881.06 2912
2881.56 2955
2882.07 2919
2882.58 2778
2883.08 2903
2883.59 2897
2884.10 2862
2884.60 2937
2885.11 2933
2885.62 3019
2886.12 2995
2886.63 2966
2887.14 2894
2887.65 2986
2888.15 2919
2888.66 3045
2889.17 3037
2889.67 2950
2890.18 3011
2890.69 3022
2891.20 2937
2891.70 3013
2892.21 2974
2892.72 3086
2893.23 3167
2893.73 3119
2894.24 3238
2894.75 3326
2895.26 3451
2895.76 3461
2896.27 3361
2896.78 3339
2897.29 3412
2897.80 3379
2898.30 3228
2898.81 3130
2899.32 3072
2899.83 3222
2900.34 3185
2900.84 3162
2901.35 3078
2901.86 3194
2902.37 3198
2902.88 3130
2903.39 3174
2903.89 3291
2904.40 3377
2904.91 3371
2905.42 3255
2905.93 3365
2906.44 3367
2906.95 3429
2907.45 3457
2907.96 3268
2908.47 3237
2908.98 3258
2909.49 3227
2910.00 3063
2910.51 3090
2911.02 3083
2911.53 3018
2912.03 3172
2912.54 3110
2913.05 3166
2913.56 3258
2914.07 3162
2914.58 3193
2915.09 3113
2915.60 3171
2916.11 3058
2916.62 3080
2917.13 3056
2917.64 3053
2918.15 2922
2918.66 2886
2919.17 3032
2919.68 3065
2920.19 2999
2920.70 2976
2921.21 2999
2921.72 3032
2922.23 3001
2922.74 3033
2923.25 3129
2923.76 3009
2924.27 3067
2924.78 3146
2925.29 3127
2925.80 3101
2926.31 3069
2926.82 3095
2927.33 3022
2927.84 2854
2928.35 2831
2928.86 2986
2929.37 2910
2929.88 2818
2930.39 2756
2930.91 2811
2931.42 2812
2931.93 2914
2932.44 2927
2932.95 3028
2933.46 3006
2933.97 3154
2934.48 3222
2934.99 3172
2935.50 3167
2936.02 3124
2936.53 3190
2937.04 3196
2937.55 3268
2938.06 3224
2938.57 3179
2939.08 3151
2939.60 3135
2940.11 3235
2940.62 3121
2941.13 3011
2941.64 3112
2942.15 3067
2942.67 3093
2943.18 3084
2943.69 3028
2944.20 3122
2944.71 3134
2945.23 3165
2945.74 3115
2946.25 3157
2946.76 2979
2947.28 2991
2947.79 2983
2948.30 2891
2948.81 2820
2949.32 2840
2949.84 2815
2950.35 2789
2950.86 2850
2951.37 2899
2951.89 2826
2952.40 2828
2952.91 2928
2953.43 2943
2953.94 3016
2954.45 2990
2954.96 3005
2955.48 3042
2955.99 2989
2956.50 2941
2957.02 3012
2957.53 2960
2958.04 2955
2958.56 2991
2959.07 3020
2959.58 3038
2960.10 3051
2960.61 3030
2961.12 2986
2961.64 2889
2962.15 3016
2962.66 3077
2963.18 3091
2963.69 3071
2964.20 3125
2964.72 3232
2965.23 3174
2965.75 3013
2966.26 3093
2966.77 3018
2967.29 3189
2967.80 3209
2968.32 3115
2968.83 3074
2969.34 3050
2969.86 3033
2970.37 3176
2970.89 3232
2971.40 3182
2971.92 3069
2972.43 3147
2972.94 3271
2973.46 3279
2973.97 3220
2974.49 3213
2975.00 3286
2975.52 3317
2976.03 3381
2976.55 3274
2977.06 3398
2977.58 3413
2978.09 3366
2978.61 3345
2979.12 3312
2979.64 3397
2980.15 3380
2980.67 3498
2981.18 3498
2981.70 3700
2982.21 3639
2982.73 3647
2983.24 3707
2983.76 3830
2984.27 3814
2984.79 3883
2985.30 4001
2985.82 4005
2986.34 3950
2986.85 4035
2987.37 4093
2987.88 4278
2988.40 4469
2988.91 4564
2989.43 4688
2989.95 4667
2990.46 4585
2990.98 4545
2991.49 4613
2992.01 4631
2992.53 4556
2993.04 4369
2993.56 4468
2994.08 4535
2994.59 4537
2995.11 4531
2995.62 4666
2996.14 4788
2996.66 4949
2997.17 5079
2997.69 5174
2998.21 5252
2998.72 5189
2999.24 5253
2999.76 5293
3000.27 5436
3000.79 5604
3001.31 5842
3001.83 6344
3002.34 7006
3002.86 7627
3003.38 8763
3003.89 9675
3004.41 10625
3004.93 11426
3005.45 12107
3005.96 12238
3006.48 11695
3007.00 11037
3007.51 10152
3008.03 8959
3008.55 8112
3009.07 7284
3009.59 6495
3010.10 5843
3010.62 5280
3011.14 4945
3011.66 4685
3012.17 4810
3012.69 4613
3013.21 4560
3013.73 4417
3014.25 4330
3014.76 4500
3015.28 4480
3015.80 4347
3016.32 4202
3016.84 4140
3017.36 4127
3017.87 4099
3018.39 4106
3018.91 3966
3019.43 4027
3019.95 4130
3020.47 4168
3020.98 4121
3021.50 4226
3022.02 4335
3022.54 4227
3023.06 4516
3023.58 4453
3024.10 4386
3024.62 4491
3025.13 4475
3025.65 4556
3026.17 4560
3026.69 4444
3027.21 4289
3027.73 4026
3028.25 3933
3028.77 3924
3029.29 3851
3029.81 3847
3030.33 3847
3030.85 3786
3031.37 3693
3031.89 3818
3032.41 3694
3032.92 3644
3033.44 3626
3033.96 3690
3034.48 3799
3035.00 3707
3035.52 3751
3036.04 3732
3036.56 3705
3037.08 3699
3037.60 3705
3038.12 3622
3038.64 3716
3039.16 3647
3039.68 3412
3040.20 3409
3040.72 3472
3041.24 3511
3041.77 3584
3042.29 3517
3042.81 3599
3043.33 3613
3043.85 3447
3044.37 3534
3044.89 3570
3045.41 3547
3045.93 3402
3046.45 3471
3046.97 3433
3047.49 3337
3048.01 3436
3048.53 3470
3049.06 3435
3049.58 3441
3050.10 3419
3050.62 3514
3051.14 3408
3051.66 3405
3052.18 3466
3052.70 3333
3053.23 3437
3053.75 3467
3054.27 3568
3054.79 3540
3055.31 3613
3055.83 3653
3056.35 3656
3056.88 3544
3057.40 3594
3057.92 3597
3058.44 3606
3058.96 3520
3059.49 3423
3060.01 3578
3060.53 3550
3061.05 3666
3061.57 3721
3062.10 3650
3062.62 3711
3063.14 3745
3063.66 3807
3064.18 3880
3064.71 3997
3065.23 4056
3065.75 4070
3066.27 4027
3066.80 4141
3067.32 4079
3067.84 4055
3068.36 4176
3068.89 4070
3069.41 4085
3069.93 3999
3070.46 4189
3070.98 4013
3071.50 3901
3072.02 3878
3072.55 3803
3073.07 3817
3073.59 3877
3074.12 3819
3074.64 3792
3075.16 3928
3075.69 4008
3076.21 3967
3076.73 4023
3077.26 4205
3077.78 4403
3078.30 4447
3078.83 4653
3079.35 4806
3079.87 5000
3080.40 5082
3080.92 5259
3081.45 5308
3081.97 5317
3082.49 5379
3083.02 5326
3083.54 5292
3084.06 5291
3084.59 5135
3085.11 5242
3085.64 5085
3086.16 4911
3086.69 4753
3087.21 4665
3087.73 4680
3088.26 4644
3088.78 4525
3089.31 4436
3089.83 4484
3090.36 4465
3090.88 4549
3091.41 4573
3091.93 4612
3092.45 4835
3092.98 4880
3093.50 5081
3094.03 5141
3094.55 5382
3095.08 5530
3095.60 5506
3096.13 5658
3096.65 5881
3097.18 5985
3097.70 5915
3098.23 6168
3098.76 6638
3099.28 7044
3099.81 7860
3100.33 9033
3100.86 10766
3101.38 12718
3101.91 15186
3102.43 17161
3102.96 19113
3103.48 20405
3104.01 20244
3104.54 19438
3105.06 17833
3105.59 15989
3106.11 14014
3106.64 11993
3107.17 10055
3107.69 8467
3108.22 7662
3108.74 6895
3109.27 6442
3109.80 6021
3110.32 5702
3110.85 5698
3111.37 5400
3111.90 5369
3112.43 5298
3112.95 5355
3113.48 4972
3114.01 5039
3114.53 5188
3115.06 4944
3115.59 4594
3116.11 4592
3116.64 4461
3117.17 4498
3117.69 4448
3118.22 4342
3118.75 4266
3119.27 4301
3119.80 4495
3120.33 4814
3120.86 5049
3121.38 5141
3121.91 5442
3122.44 5425
3122.96 5454
3123.49 5272
3124.02 5138
3124.55 4901
3125.07 4794
3125.60 4598
3126.13 4465
3126.66 4199
3127.18 3971
3127.71 3913
3128.24 3991
3128.77 3918
3129.30 3856
3129.82 3848
3130.35 3874
3130.88 3831
3131.41 3817
3131.94 3794
3132.46 3835
3132.99 3887
3133.52 3856
3134.05 3812
3134.58 3789
3135.10 3727
3135.63 3718
3136.16 3735
3136.69 3634
3137.22 3653
3137.75 3645
3138.28 3739
3138.80 3676
3139.33 3849
3139.86 3883
3140.39 3843
3140.92 3824
3141.45 3875
3141.98 3910
3142.51 3758
3143.03 3789
3143.56 3755
3144.09 3669
3144.62 3662
3145.15 3748
3145.68 3730
3146.21 3822
3146.74 3765
3147.27 3691
3147.80 3825
3148.33 3929
3148.86 4127
3149.39 4113
3149.92 4037
3150.45 4034
3150.97 4085
3151.50 4145
3152.03 4067
3152.56 3921
3153.09 3740
3153.62 3657
3154.15 3799
3154.68 3731
3155.21 3755
3155.74 3611
3156.27 3657
3156.80 3770
3157.33 3848
3157.86 3996
3158.39 3881
3158.93 3865
3159.46 3852
3159.99 3764
3160.52 3773
3161.05 3855
3161.58 3862
3162.11 3758
3162.64 3800
3163.17 3581
3163.70 3585
3164.23 3507
3164.76 3398
3165.29 3318
3165.82 3353
3166.35 3452
3166.89 3344
3167.42 3372
3167.95 3412
3168.48 3347
3169.01 3331
3169.54 3268
3170.07 3335
3170.60 3478
3171.13 3535
3171.67 3544
3172.20 3669
3172.73 3612
3173.26 3677
3173.79 3819
3174.32 3794
3174.86 3793
3175.39 3849
3175.92 3906
3176.45 3878
3176.98 3772
3177.51 3790
3178.05 3717
3178.58 3607
3179.11 3619
3179.64 3543
3180.17 3435
3180.71 3342
3181.24 3105
3181.77 3187
3182.30 3310
3182.84 3280
3183.37 3305
3183.90 3243
3184.43 3353
3184.97 3338
3185.50 3400
3186.03 3488
3186.56 3427
3187.10 3508
3187.63 3568
3188.16 3481
3188.69 3526
3189.23 3602
3189.76 3700
3190.29 3670
3190.83 3617
3191.36 3559
3191.89 3611
3192.43 3574
3192.96 3534
3193.49 3508
3194.02 3425
3194.56 3355
3195.09 3476
3195.62 3620
3196.16 3592
3196.69 3570
3197.23 3687
3197.76 3663
3198.29 3592
3198.83 3600
3199.36 3589
3199.89 3595
3200.43 3712
3200.96 3667
3201.50 3676
3202.03 3765
3202.56 3722
3203.10 3687
3203.63 3700
3204.17 3806
3204.70 3701
3205.23 3691
3205.77 3758
3206.30 3827
3206.84 3896
3207.37 3934
3207.91 4085
3208.44 4161
3208.97 4336
3209.51 4538
3210.04 4713
3210.58 4986
3211.11 5252
3211.65 5198
3212.18 5227
3212.72 5219
3213.25 5061
3213.79 4839
3214.32 4645
3214.86 4409
3215.39 4325
3215.93 4159
3216.46 3961
3217.00 3888
3217.53 3823
3218.07 3777
3218.60 3768
3219.14 3757
3219.67 3656
3220.21 3662
3220.74 3781
3221.28 3964
3221.82 4009
3222.35 4206
3222.89 4215
3223.42 4255
3223.96 4463
3224.49 4628
3225.03 4546
3225.57 4459
3226.10 4470
3226.64 4403
3227.17 4226
3227.71 4320
3228.25 4182
3228.78 4113
3229.32 4074
3229.85 4025
3230.39 4071
3230.93 4110
3231.46 4053
3232.00 4022
3232.54 4109
3233.07 4201
3233.61 4104
3234.15 4131
3234.68 4030
3235.22 4108
3235.76 4171
3236.29 4193
3236.83 4336
3237.37 4361
3237.90 4338
3238.44 4464
3238.98 4526
3239.51 4650
3240.05 4592
3240.59 4629
3241.13 4603
3241.66 4667
3242.20 4655
3242.74 4661
3243.28 4725
3243.81 4655
3244.35 4766
3244.89 4911
3245.43 4853
3245.96 4971
3246.50 5031
3247.04 5056
3247.58 5173
3248.11 5171
3248.65 5196
3249.19 5393
3249.73 5286
3250.27 5417
3250.80 5476
3251.34 5444
3251.88 5558
3252.42 5456
3252.96 5396
3253.49 5462
3254.03 5705
3254.57 5631
3255.11 5577
3255.65 5690
3256.19 5931
3256.72 5886
3257.26 5866
3257.80 5992
3258.34 6287
3258.88 6650
3259.42 7095
3259.96 7492
3260.49 8410
3261.03 9224
3261.57 9590
3262.11 10261
3262.65 11016
3263.19 11538
3263.73 11693
3264.27 11870
3264.81 12609
3265.35 13074
3265.88 13475
3266.42 14176
3266.96 14692
3267.50 15147
3268.04 14527
3268.58 13542
3269.12 13027
3269.66 11712
3270.20 10582
3270.74 9521
3271.28 8826
3271.82 8060
3272.36 7652
3272.90 7115
3273.44 6999
3273.98 6875
3274.52 6868
3275.06 7040
3275.60 6902
3276.14 7011
3276.68 7038
3277.22 6967
3277.76 6953
3278.30 7056
3278.84 6963
3279.38 6971
3279.92 6948
3280.46 6959
3281.00 6926
3281.54 6843
3282.08 6783
3282.62 6748
3283.16 6668
3283.70 6776
3284.25 6908
3284.79 7115
3285.33 7338
3285.87 7394
3286.41 7377
3286.95 7644
3287.49 7641
3288.03 7710
3288.57 7660
3289.11 7752
3289.66 7723
3290.20 7528
3290.74 7675
3291.28 7951
3291.82 8333
3292.36 8648
3292.90 9234
3293.44 9777
3293.99 10511
3294.53 11298
3295.07 11938
3295.61 12392
3296.15 12870
3296.69 12764
3297.24 12659
3297.78 12425
3298.32 11937
3298.86 10975
3299.40 10374
3299.95 9834
3300.49 9135
3301.03 8630
3301.57 8112
3302.11 7995
3302.66 8044
3303.20 7764
3303.74 7574
3304.28 7506
3304.83 7389
3305.37 7343
3305.91 7165
3306.45 7221
3307.00 7040
3307.54 6935
3308.08 7069
3308.62 6862
3309.17 6822
3309.71 6762
3310.25 6747
3310.80 6720
3311.34 6584
3311.88 6806
3312.43 6882
3312.97 6899
3313.51 7163
3314.05 7463
3314.60 7777
3315.14 8142
3315.68 8595
3316.23 9098
3316.77 9561
3317.31 9911
3317.86 10158
3318.40 10452
3318.95 10659
3319.49 10994
3320.03 11069
3320.58 10906
3321.12 11176
3321.66 11052
3322.21 10969
3322.75 10845
3323.30 10703
3323.84 10618
3324.38 10518
3324.93 10377
3325.47 10423
3326.02 10230
3326.56 9975
3327.10 9972
3327.65 9747
3328.19 9872
3328.74 9973
3329.28 10092
3329.83 10392
3330.37 10977
3330.92 12497
3331.46 14609
3332.01 17669
3332.55 22356
3333.09 28196
3333.64 35193
3334.18 41781
3334.73 46670
3335.27 48680
3335.82 49853
3336.36 50061
3336.91 49802
3337.45 49009
3338.00 47670
3338.54 45409
3339.09 42090
3339.64 38311
3340.18 33354
3340.73 28431
3341.27 23803
3341.82 19679
3342.36 16332
3342.91 13738
3343.45 11682
3344.00 10256
3344.54 9218
3345.09 8598
3345.64 8027
3346.18 7573
3346.73 7378
3347.27 7193
3347.82 7109
3348.37 6913
3348.91 6768
3349.46 6474
3350.00 6135
3350.55 5935
3351.10 5951
3351.64 5831
3352.19 5829
3352.74 5663
3353.28 5768
3353.83 5867
3354.37 5982
3354.92 6093
3355.47 6201
3356.01 6109
3356.56 6160
3357.11 6295
3357.65 6338
3358.20 6341
3358.75 6409
3359.30 6577
3359.84 6608
3360.39 6672
3360.94 6717
3361.48 6799
3362.03 6794
3362.58 6709
3363.12 6801
3363.67 6709
3364.22 6554
3364.77 6620
3365.31 6876
3365.86 6510
3366.41 6488
3366.96 6642
3367.50 6549
3368.05 6449
3368.60 6502
3369.15 6741
3369.69 6916
3370.24 7224
3370.79 7547
3371.34 8252
3371.89 9019
3372.43 9902
3372.98 10657
3373.53 11229
3374.08 11688
3374.63 11701
3375.17 11585
3375.72 11283
3376.27 10888
3376.82 10144
3377.37 9266
3377.92 8510
3378.46 7843
3379.01 7193
3379.56 6627
3380.11 6225
3380.66 5850
3381.21 5624
3381.76 5410
3382.30 5231
3382.85 5077
3383.40 5043
3383.95 4771
3384.50 4774
3385.05 4737
3385.60 4718
3386.15 4728
3386.70 4712
3387.25 4620
3387.79 4601
3388.34 4695
3388.89 4764
3389.44 4819
3389.99 4765
3390.54 4640
3391.09 4826
3391.64 4929
3392.19 4899
3392.74 4743
3393.29 4816
3393.84 4631
3394.39 4817
3394.94 4844
3395.49 4998
3396.04 5094
3396.59 5105
3397.14 5235
3397.69 5288
3398.24 5303
3398.79 5218
3399.34 5242
3399.89 5272
3400.44 5258
3400.99 5165
3401.54 5047
3402.09 5046
3402.64 4699
3403.19 4620
3403.74 4626
3404.29 4510
3404.84 4453
3405.39 4379
3405.94 4400
3406.49 4479
3407.05 4550
3407.60 4410
3408.15 4529
3408.70 4625
3409.25 4760
3409.80 5031
3410.35 5206
3410.90 5541
3411.45 5556
3412.00 5675
3412.56 5800
3413.11 5936
3413.66 5773
3414.21 5694
3414.76 5453
3415.31 5466
3415.86 5377
3416.41 5005
3416.97 4869
3417.52 4787
3418.07 4435
3418.62 4413
3419.17 4364
3419.73 4228
3420.28 4039
3420.83 4092
3421.38 4257
3421.93 4312
3422.48 4475
3423.04 4592
3423.59 4658
3424.14 4801
3424.69 4893
3425.25 4900
3425.80 4869
3426.35 4857
3426.90 4779
3427.45 4572
3428.01 4414
3428.56 4325
3429.11 4248
3429.66 4115
3430.22 4155
3430.77 4138
3431.32 4112
3431.88 3954
3432.43 4071
3432.98 4097
3433.53 4123
3434.09 4181
3434.64 4176
3435.19 4162
3435.75 4169
3436.30 4066
3436.85 4155
3437.41 4285
3437.96 4113
3438.51 4055
3439.07 4105
3439.62 4127
3440.17 4046
3440.73 4125
3441.28 4130
3441.83 4154
3442.39 4028
3442.94 4042
3443.49 4069
3444.05 4035
3444.60 4043
3445.16 4064
3445.71 4015
3446.26 3992
3446.82 4016
3447.37 3933
3447.93 3871
3448.48 3927
3449.03 4002
3449.59 3983
3450.14 3872
3450.70 3834
3451.25 3854
3451.81 3906
3452.36 3759
3452.91 3918
3453.47 3897
3454.02 3796
3454.58 3727
3455.13 3803
3455.69 3737
3456.24 3924
3456.80 3909
3457.35 4086
3457.91 4056
3458.46 4051
3459.02 4039
3459.57 4072
3460.13 4121
3460.68 3991
3461.24 4181
3461.79 4212
3462.35 4234
3462.90 4450
3463.46 4518
3464.01 4582
3464.57 4711
3465.12 4678
3465.68 4802
3466.23 4730
3466.79 4737
3467.35 4857
3467.90 4733
3468.46 4758
3469.01 4686
3469.57 4687
3470.12 4848
3470.68 4959
3471.24 5067
3471.79 5049
3472.35 5093
3472.90 4894
3473.46 5009
3474.02 5105
3474.57 5067
3475.13 5205
3475.69 5166
3476.24 5201
3476.80 5202
3477.35 5428
3477.91 5643
3478.47 5678
3479.02 6053
3479.58 6006
3480.14 6068
3480.69 6221
3481.25 6225
3481.81 6171
3482.36 6168
3482.92 6183
3483.48 6271
3484.03 6459
3484.59 6633
3485.15 6765
3485.71 6940
3486.26 6910
3486.82 6983
3487.38 7457
3487.93 7771
3488.49 8031
3489.05 8779
3489.61 9489
3490.16 10249
3490.72 11230
3491.28 12491
3491.84 13299
3492.39 14216
3492.95 14478
3493.51 14205
3494.07 13563
3494.63 12807
3495.18 12082
3495.74 11481
3496.30 11243
3496.86 11122
3497.42 11417
3497.97 12079
3498.53 13023
3499.09 13868
3499.65 14756
3500.21 15278
3500.76 16061
3501.32 16429
3501.88 17299
3502.44 18245
3503.00 19302
3503.56 21118
3504.11 23143
3504.67 24741
3505.23 25590
3505.79 25651
3506.35 25507
3506.91 24978
3507.47 23252
3508.03 21286
3508.59 19262
3509.14 16843
3509.70 14780
3510.26 12958
3510.82 11467
3511.38 10221
3511.94 9210
3512.50 8200
3513.06 7482
3513.62 6946
3514.18 6674
3514.74 6214
3515.30 5907
3515.86 5906
3516.41 5666
3516.97 5735
3517.53 5637
3518.09 5743
3518.65 5649
3519.21 5295
3519.77 5383
3520.33 5308
3520.89 5126
3521.45 5089
3522.01 5016
3522.57 4751
3523.13 4817
3523.69 4794
3524.25 4835
3524.81 4784
3525.37 4719
3525.93 4837
3526.49 5038
3527.05 4902
3527.61 4753
3528.18 5044
3528.74 5090
3529.30 5108
3529.86 5106
3530.42 5080
3530.98 5338
3531.54 5479
3532.10 5533
3532.66 5690
3533.22 5775
3533.78 5818
3534.34 5669
3534.90 5807
3535.47 5883
3536.03 5732
3536.59 5585
3537.15 5658
3537.71 5441
3538.27 5445
3538.83 5507
3539.39 5446
3539.96 5561
3540.52 5733
3541.08 5793
3541.64 5857
3542.20 6179
3542.76 6246
3543.32 6471
3543.89 6534
3544.45 6562
3545.01 6317
3545.57 6082
3546.13 5968
3546.70 5678
3547.26 5407
3547.82 5277
3548.38 5104
3548.94 4909
3549.51 4683
3550.07 4611
3550.63 4407
3551.19 4467
3551.76 4324
3552.32 4238
3552.88 4170
3553.44 3975
3554.01 3979
3554.57 3993
3555.13 4013
3555.69 3966
3556.26 3900
3556.82 3935
3557.38 4083
3557.94 4137
3558.51 4335
3559.07 4196
3559.63 4248
3560.20 4327
3560.76 4302
3561.32 4395
3561.89 4349
3562.45 4395
3563.01 4387
3563.57 4406
3564.14 4482
3564.70 4354
3565.26 4465
3565.83 4319
3566.39 4323
3566.96 4352
3567.52 4371
3568.08 4314
3568.65 4203
3569.21 4182
3569.77 4163
3570.34 4356
3570.90 4358
3571.47 4383
3572.03 4554
3572.59 4525
3573.16 4633
3573.72 4828
3574.29 5052
3574.85 5445
3575.41 5895
3575.98 6320
3576.54 6860
3577.11 7307
3577.67 7415
3578.24 7413
3578.80 7465
3579.36 7265
3579.93 6954
3580.49 6843
3581.06 6562
3581.62 6054
3582.19 5606
3582.75 5381
3583.32 5142
3583.88 4728
3584.45 4588
3585.01 4481
3585.58 4210
3586.14 4267
3586.71 4108
3587.27 3900
3587.84 3731
3588.40 3677
3588.97 3802
3589.53 3892
3590.10 3692
3590.66 3754
3591.23 3702
3591.80 3668
3592.36 3674
3592.93 3611
3593.49 3669
3594.06 3516
3594.62 3526
3595.19 3526
3595.76 3493
3596.32 3513
3596.89 3667
3597.45 3584
3598.02 3580
3598.59 3463
3599.15 3620
3599.72 3628
3600.28 3784
3600.85 3673
3601.42 3475
3601.98 3615
3602.55 3665
3603.12 3766
3603.68 3672
3604.25 3614
3604.81 3607
3605.38 3594
3605.95 3549
3606.51 3533
3607.08 3530
3607.65 3530
3608.21 3498
3608.78 3525
3609.35 3528
3609.92 3546
3610.48 3501
3611.05 3441
3611.62 3478
3612.18 3433
3612.75 3641
3613.32 3579
3613.89 3558
3614.45 3680
3615.02 3805
3615.59 4019
3616.15 4191
3616.72 4157
3617.29 4235
3617.86 4300
3618.42 4446
3618.99 4619
3619.56 4506
3620.13 4248
3620.70 4333
3621.26 4275
3621.83 4208
3622.40 4085
3622.97 3795
3623.54 3803
3624.10 3712
3624.67 3667
3625.24 3700
3625.81 3551
3626.38 3473
3626.94 3460
3627.51 3470
3628.08 3496
3628.65 3544
3629.22 3611
3629.79 3696
3630.35 3772
3630.92 3962
3631.49 4010
3632.06 4068
3632.63 4104
3633.20 4205
3633.77 4207
3634.34 4240
3634.90 4107
3635.47 4048
3636.04 4030
3636.61 4032
3637.18 3935
3637.75 3748
3638.32 3641
3638.89 3559
3639.46 3559
3640.03 3622
3640.60 3599
3641.17 3662
3641.73 3702
3642.30 3767
3642.87 3801
3643.44 3863
3644.01 3722
3644.58 3630
3645.15 3492
3645.72 3543
3646.29 3632
3646.86 3589
3647.43 3507
3648.00 3627
3648.57 3568
3649.14 3484
3649.71 3602
3650.28 3723
3650.85 3808
3651.42 4002
3651.99 3976
3652.56 4052
3653.13 3924
3653.70 3985
3654.27 4086
3654.84 4114
3655.41 3979
3655.98 3894
3656.56 3890
3657.13 3947
3657.70 3921
3658.27 3855
3658.84 3889
3659.41 3824
3659.98 3855
3660.55 3927
3661.12 3894
3661.69 3847
3662.26 3863
3662.83 3854
3663.41 3813
3663.98 3705
3664.55 3840
3665.12 3903
3665.69 3843
3666.26 3996
3666.83 4016
3667.41 4093
3667.98 3932
3668.55 3810
3669.12 3673
3669.69 3525
3670.26 3489
3670.83 3484
3671.41 3621
3671.98 3531
3672.55 3406
3673.12 3365
3673.69 3391
3674.27 3351
3674.84 3311
3675.41 3432
3675.98 3481
3676.55 3483
3677.13 3491
3677.70 3533
3678.27 3513
3678.84 3423
3679.42 3432
3679.99 3445
3680.56 3443
3681.13 3331
3681.71 3243
3682.28 3276
3682.85 3285
3683.42 3190
3684.00 3239
3684.57 3290
3685.14 3305
3685.71 3208
3686.29 3237
3686.86 3353
3687.43 3395
3688.01 3365
3688.58 3417
3689.15 3407
3689.73 3432
3690.30 3581
3690.87 3730
3691.45 3618
3692.02 3705
3692.59 3576
3693.17 3519
3693.74 3420
3694.31 3428
3694.89 3414
3695.46 3272
3696.03 3183
3696.61 3257
3697.18 3178
3697.75 3224
3698.33 3188
3698.90 3143
3699.48 3203
3700.05 3162
3700.62 3117
3701.20 3200
3701.77 3305
3702.35 3232
3702.92 3192
3703.50 3309
3704.07 3493
3704.64 3433
3705.22 3538
3705.79 3512
3706.37 3503
3706.94 3567
3707.52 3522
3708.09 3519
3708.67 3537
3709.24 3503
3709.81 3518
3710.39 3606
3710.96 3479
3711.54 3466
3712.11 3509
3712.69 3425
3713.26 3362
3713.84 3300
3714.41 3353
3714.99 3372
3715.56 3315
3716.14 3398
3716.71 3440
3717.29 3385
3717.87 3412
3718.44 3518
3719.02 3545
3719.59 3655
3720.17 3549
3720.74 3462
3721.32 3488
3721.89 3561
3722.47 3410
3723.05 3330
3723.62 3366
3724.20 3281
3724.77 3233
3725.35 3146
3725.93 3136
3726.50 3223
3727.08 3205
3727.65 3260
3728.23 3222
3728.81 3340
3729.38 3346
3729.96 3351
3730.53 3521
3731.11 3451
3731.69 3478
3732.26 3561
3732.84 3587
3733.42 3702
3733.99 3534
3734.57 3535
3735.15 3557
3735.72 3612
3736.30 3493
3736.88 3622
3737.45 3437
3738.03 3462
3738.61 3524
3739.18 3548
3739.76 3372
3740.34 3286
3740.92 3392
3741.49 3372
3742.07 3458
3742.65 3411
3743.23 3378
3743.80 3234
3744.38 3347
3744.96 3330
3745.53 3289
3746.11 3216
3746.69 3248
3747.27 3335
3747.85 3403
3748.42 3307
3749.00 3272
3749.58 3259
3750.16 3157
3750.73 3144
3751.31 3298
3751.89 3244
3752.47 3184
3753.05 3192
3753.62 3304
3754.20 3209
3754.78 3127
3755.36 3310
3755.94 3223
3756.52 3219
3757.09 3361
3757.67 3273
3758.25 3359
3758.83 3538
3759.41 3530
3759.99 3456
3760.57 3551
3761.14 3578
3761.72 3636
3762.30 3606
3762.88 3628
3763.46 3606
3764.04 3481
3764.62 3426
3765.20 3567
3765.77 3475
3766.35 3440
3766.93 3584
3767.51 3530
3768.09 3631
3768.67 3654
3769.25 3713
3769.83 3690
3770.41 3812
3770.99 3694
3771.57 3897
3772.15 3994
3772.73 3965
3773.31 3943
3773.89 3852
3774.47 3676
3775.05 3749
3775.63 3746
3776.21 3821
3776.79 3740
3777.37 3774
3777.95 3770
3778.53 3850
3779.11 3783
3779.69 3800
3780.27 3827
3780.85 3897
3781.43 3830
3782.01 3866
3782.59 3887
3783.17 3783
3783.75 3808
3784.33 3828
3784.91 3792
3785.49 3778
3786.07 3964
3786.65 4018
3787.23 3973
3787.81 3919
3788.39 3894
3788.97 4099
3789.55 4054
3790.14 4134
3790.72 4127
3791.30 4155
3791.88 4227
3792.46 4310
3793.04 4598
3793.62 4521
3794.20 4638
3794.78 4739
3795.37 4714
3795.95 4830
3796.53 4817
3797.11 4800
3797.69 4936
3798.27 4834
3798.85 4896
3799.44 5036
3800.02 5175
3800.60 5599
3801.18 5799
3801.76 6168
3802.34 6165
3802.93 6291
3803.51 6486
3804.09 6245
3804.67 6054
3805.25 5950
3805.84 5852
3806.42 5776
3807.00 5947
3807.58 5873
3808.17 6091
3808.75 6221
3809.33 6256
3809.91 6185
3810.50 6044
3811.08 6062
3811.66 6355
3812.24 6503
3812.83 6482
3813.41 6965
3813.99 7268
3814.57 7581
3815.16 8112
3815.74 8288
3816.32 8417
3816.91 8346
3817.49 7983
3818.07 7635
3818.65 6975
3819.24 6268
3819.82 5737
3820.40 5293
3820.99 4999
3821.57 4816
3822.15 4489
3822.74 4529
3823.32 4514
3823.90 4463
3824.49 4369
3825.07 4224
3825.66 4280
3826.24 4147
3826.82 4157
3827.41 4191
3827.99 4167
3828.57 4121
3829.16 4052
3829.74 4024
3830.33 3855
3830.91 3983
3831.49 4073
3832.08 3989
3832.66 4105
3833.25 4069
3833.83 4023
3834.42 4194
3835.00 4078
3835.58 4129
3836.17 4208
3836.75 4074
3837.34 4103
3837.92 3974
3838.51 3932
3839.09 3757
3839.68 3550
3840.26 3684
3840.85 3649
3841.43 3617
3842.02 3549
3842.60 3620
3843.19 3622
3843.77 3600
3844.36 3597
3844.94 3643
3845.53 3790
3846.11 3879
3846.70 3778
3847.28 3758
3847.87 3764
3848.45 3771
3849.04 3799
3849.62 3652
3850.21 3637
3850.79 3664
3851.38 3701
3851.97 3721
3852.55 3667
3853.14 3740
3853.72 3711
3854.31 3687
3854.89 3712
3855.48 3661
3856.07 3577
3856.65 3465
3857.24 3368
3857.82 3547
3858.41 3566
3859.00 3550
3859.58 3652
3860.17 3864
3860.76 3967
3861.34 3932
3861.93 4011
3862.51 3921
3863.10 3780
3863.69 3791
3864.27 3827
3864.86 3808
3865.45 3764
3866.03 3795
3866.62 3706
3867.21 3768
3867.79 3533
3868.38 3553
3868.97 3567
3869.55 3611
3870.14 3429
3870.73 3502
3871.32 3469
3871.90 3480
3872.49 3594
3873.08 3584
3873.67 3632
3874.25 3620
3874.84 3618
3875.43 3673
3876.01 3537
3876.60 3606
3877.19 3569
3877.78 3414
3878.36 3492
3878.95 3350
3879.54 3454
3880.13 3597
3880.72 3394
3881.30 3313
3881.89 3373
3882.48 3414
3883.07 3251
3883.66 3291
3884.24 3285
3884.83 3300
3885.42 3378
3886.01 3383
3886.60 3500
3887.18 3551
3887.77 3731
3888.36 3934
3888.95 4028
3889.54 4088
3890.13 4134
3890.72 3980
3891.30 4069
3891.89 4079
3892.48 4049
3893.07 4049
3893.66 4003
3894.25 3949
3894.84 3908
3895.43 3678
3896.02 3533
3896.60 3458
3897.19 3620
3897.78 3548
3898.37 3501
3898.96 3462
3899.55 3459
3900.14 3490
3900.73 3464
3901.32 3495
3901.91 3426
3902.50 3426
3903.09 3457
3903.68 3489
3904.27 3456
3904.86 3329
3905.44 3283
3906.03 3260
3906.62 3358
3907.21 3414
3907.80 3487
3908.39 3385
3908.98 3433
3909.57 3326
3910.16 3230
3910.75 3230
3911.34 3192
3911.93 3233
3912.52 3157
3913.11 3114
3913.71 3055
3914.30 3135
3914.89 3238
3915.48 3138
3916.07 3105
3916.66 3177
3917.25 3100
3917.84 3146
3918.43 3041
3919.02 3051
3919.61 3005
3920.20 3122
3920.79 3060
3921.38 3046
3921.97 3036
3922.57 3074
3923.16 3098
3923.75 3127
3924.34 3072
3924.93 3107
3925.52 3127
3926.11 3074
3926.70 3076
3927.29 3002
3927.89 3061
3928.48 3095
3929.07 3066
3929.66 3024
3930.25 3106
3930.84 3126
3931.44 3008
3932.03 2975
3932.62 2921
3933.21 2996
3933.80 2882
3934.39 3029
3934.99 2981
3935.58 2984
3936.17 3015
3936.76 2975
3937.35 2891
3937.95 3002
3938.54 3126
3939.13 3267
3939.72 3120
3940.32 3240
3940.91 3240
3941.50 3442
3942.09 3350
3942.69 3357
3943.28 3344
3943.87 3210
3944.46 3323
3945.06 3362
3945.65 3387
3946.24 3216
3946.83 3094
3947.43 3090
3948.02 3170
3948.61 3182
3949.21 3174
3949.80 3075
3950.39 3059
3950.98 3067
3951.58 3124
3952.17 3102
3952.76 3040
3953.36 3110
3953.95 3063
3954.54 3068
3955.14 3164
3955.73 3212
3956.32 3419
3956.92 3412
3957.51 3449
3958.11 3588
3958.70 3651
3959.29 3636
3959.89 3717
3960.48 3584
3961.07 3472
3961.67 3470
3962.26 3502
3962.86 3466
3963.45 3521
3964.04 3400
3964.64 3401
3965.23 3444
3965.83 3512
3966.42 3533
3967.02 3522
3967.61 3490
3968.20 3502
3968.80 3452
3969.39 3435
3969.99 3320
3970.58 3301
3971.18 3256
3971.77 3276
3972.37 3251
3972.96 3263
3973.56 3218
3974.15 3153
3974.75 3257
3975.34 3327
3975.94 3469
3976.53 3454
3977.13 3421
3977.72 3528
3978.32 3574
3978.91 3529
3979.51 3401
3980.10 3455
3980.70 3387
3981.29 3300
3981.89 3373
3982.48 3367
3983.08 3343
3983.68 3325
3984.27 3439
3984.87 3554
3985.46 3515
3986.06 3551
3986.65 3511
3987.25 3478
3987.85 3459
3988.44 3353
3989.04 3463
3989.63 3498
3990.23 3530
3990.83 3475
3991.42 3493
3992.02 3532
3992.61 3595
3993.21 3658
3993.81 3700
3994.40 3786
3995.00 3844
3995.60 3774
3996.19 3869
3996.79 3862
3997.39 3855
3997.98 3797
3998.58 3797
3999.18 3673
3999.77 3620
4000.37 3593
4000.97 3650
4001.56 3594
4002.16 3657
4002.76 3672
4003.35 3417
4003.95 3419
4004.55 3504
4005.15 3597
4005.74 3415
4006.34 3351
4006.94 3410
4007.53 3394
4008.13 3450
4008.73 3400
4009.33 3287
4009.92 3217
4010.52 3162
4011.12 3227
4011.72 3259
4012.32 3264
4012.91 3312
4013.51 3213
4014.11 3130
4014.71 3212
4015.30 3268
4015.90 3267
4016.50 3180
4017.10 3185
4017.70 3223
4018.29 3230
4018.89 3252
4019.49 3203
4020.09 3278
4020.69 3369
4021.29 3297
4021.88 3279
4022.48 3319
4023.08 3403
4023.68 3343
4024.28 3376
4024.88 3497
4025.48 3509
4026.07 3557
4026.67 3687
4027.27 3798
4027.87 3872
4028.47 4043
4029.07 4033
4029.67 3942
4030.27 3941
4030.87 3901
4031.47 3895
4032.06 3710
4032.66 3632
4033.26 3434
4033.86 3420
4034.46 3374
4035.06 3255
4035.66 3408
4036.26 3293
4036.86 3221
4037.46 3090
4038.06 3029
4038.66 2974
4039.26 2944
4039.86 2906
4040.46 2969
4041.06 2886
4041.66 2934
4042.26 2920
4042.86 3034
4043.46 2933
4044.06 2847
4044.66 2810
4045.26 2904
4045.86 2919
4046.46 2911
4047.06 2903
4047.66 2952
4048.26 2860
4048.86 2844
4049.46 2891
4050.06 2953
4050.66 3002
4051.26 2974
4051.86 2984
4052.46 3160
4053.06 3080
4053.66 2980
4054.27 2983
4054.87 2946
4055.47 3045
4056.07 3032
4056.67 2944
4057.27 3076
4057.87 2957
4058.47 2932
4059.07 2983
4059.67 2940
4060.28 2889
4060.88 2901
4061.48 2999
4062.08 3067
4062.68 2993
4063.28 3006
4063.88 3071
4064.49 3081
4065.09 3090
4065.69 3124
4066.29 3220
4066.89 3174
4067.49 3066
4068.10 3132
4068.70 3077
4069.30 2931
4069.90 3016
4070.50 3021
4071.11 2902
4071.71 2832
4072.31 2811
4072.91 2827
4073.52 2840
4074.12 2871
4074.72 2900
4075.32 2840
4075.92 2866
4076.53 2870
4077.13 2882
4077.73 2965
4078.34 2875
4078.94 2766
4079.54 2871
4080.14 2839
4080.75 2875
4081.35 2819
4081.95 2799
4082.55 2859
4083.16 2832
4083.76 2811
4084.36 2865
4084.97 2893
4085.57 2784
4086.17 2792
4086.78 2807
4087.38 2806
4087.98 2767
4088.59 2837
4089.19 2795
4089.79 2796
4090.40 2860
4091.00 2868
4091.60 2846
4092.21 2767
4092.81 2795
4093.41 2885
4094.02 2933
4094.62 2953
4095.23 3014
4095.83 2955
4096.43 2929
4097.04 2937
4097.64 2842
4098.25 2965
4098.85 2883
4099.45 2792
4100.06 2771
4100.66 2818
4101.27 2875
4101.87 2873
4102.48 2806
4103.08 2794
4103.68 2754
4104.29 2905
4104.89 2805
4105.50 2823
4106.10 2910
4106.71 2910
4107.31 2967
4107.92 2906
4108.52 2904
4109.13 2831
4109.73 2856
4110.34 2934
4110.94 2874
4111.55 2917
4112.15 2831
4112.76 2886
4113.36 2993
4113.97 2931
4114.57 2953
4115.18 2975
4115.78 2903
4116.39 2923
4116.99 2964
4117.60 2886
4118.21 2927
4118.81 2833
4119.42 2954
4120.02 2931
4120.63 2921
4121.23 3074
4121.84 2861
4122.45 2906
4123.05 2881
4123.66 2834
4124.26 2876
4124.87 2956
4125.48 2904
4126.08 2857
4126.69 2859
4127.29 2787
4127.90 2806
4128.51 2863
4129.11 2809
4129.72 2888
4130.33 2886
4130.93 2870
4131.54 2914
4132.15 2884
4132.75 2886
4133.36 2964
4133.97 2963
4134.57 2950
4135.18 2998
4135.79 2907
4136.39 2962
4137.00 3028
4137.61 3000
4138.21 3016
4138.82 3050
4139.43 3128
4140.04 3140
4140.64 3094
4141.25 3100
4141.86 3167
4142.46 3180
4143.07 3246
4143.68 3242
4144.29 3210
4144.89 3156
4145.50 3174
4146.11 3174
4146.72 3008
4147.32 3155
4147.93 3101
4148.54 3029
4149.15 2913
4149.76 2746
4150.36 2838
4150.97 2845
4151.58 2825
4152.19 2807
4152.80 2831
4153.40 2849
4154.01 2766
4154.62 2722
4155.23 2840
4155.84 2791
4156.45 2808
4157.05 2800
4157.66 2754
4158.27 2806
4158.88 2842
4159.49 2814
4160.10 2803
4160.71 2864
4161.31 2834
4161.92 2814
4162.53 3015
4163.14 2950
4163.75 2928
4164.36 2906
4164.97 3006
4165.58 2909
4166.19 2922
4166.79 3013
4167.40 3034
4168.01 3048
4168.62 2946
4169.23 3034
4169.84 3053
4170.45 3067
4171.06 3052
4171.67 3041
4172.28 3048
4172.89 2997
4173.50 3038
4174.11 3200
4174.72 3163
4175.33 3261
4175.94 3335
4176.55 3356
4177.16 3321
4177.77 3327
4178.38 3360
4178.99 3267
4179.60 3153
4180.21 3073
4180.82 3131
4181.43 3056
4182.04 3088
4182.65 3051
4183.26 3059
4183.87 3063
4184.48 3108
4185.09 2998
4185.70 2969
4186.31 2961
4186.92 2938
4187.53 2891
4188.14 2995
4188.75 2933
4189.36 3094
4189.97 3043
4190.58 3107
4191.20 3099
4191.81 3179
4192.42 3312
4193.03 3319
4193.64 3498
4194.25 3603
4194.86 3755
4195.47 3797
4196.08 3725
4196.70 3756
4197.31 3744
4197.92 3683
4198.53 3478
4199.14 3316
4199.75 3370
4200.36 3355
4200.98 3221
4201.59 3232
4202.20 3130
4202.81 3178
4203.42 3082
4204.03 3125
4204.65 3134
4205.26 3170
4205.87 3036
4206.48 3089
4207.09 2972
4207.71 2916
4208.32 2855
4208.93 2950
4209.54 3062
4210.16 2951
4210.77 2954
4211.38 3007
4211.99 3047
4212.60 3070
4213.22 3063
4213.83 3004
4214.44 3046
4215.05 3183
4215.67 3182
4216.28 3254
4216.89 3220
4217.51 3401
4218.12 3609
4218.73 3594
4219.34 3674
4219.96 3843
4220.57 3972
4221.18 3845
4221.80 3816
4222.41 3810
4223.02 3907
4223.64 3688
4224.25 3634
4224.86 3599
4225.48 3612
4226.09 3686
4226.70 3818
4227.32 3900
4227.93 4022
4228.54 4044
4229.16 4107
4229.77 4064
4230.39 3954
4231.00 3914
4231.61 3912
4232.23 3938
4232.84 3824
4233.45 3842
4234.07 3838
4234.68 3851
4235.30 3765
4235.91 3699
4236.53 3795
4237.14 3723
4237.75 3694
4238.37 3566
4238.98 3550
4239.60 3391
4240.21 3351
4240.83 3421
4241.44 3258
4242.05 3192
4242.67 3193
4243.28 3312
4243.90 3289
4244.51 3251
4245.13 3333
4245.74 3319
4246.36 3318
4246.97 3421
4247.59 3560
4248.20 3625
4248.82 3577
4249.43 3471
4250.05 3500
4250.66 3369
4251.28 3486
4251.89 3388
4252.51 3297
4253.13 3317
4253.74 3264
4254.36 3278
4254.97 3282
4255.59 3376
4256.20 3469
4256.82 3427
4257.43 3447
4258.05 3486
4258.67 3438
4259.28 3385
4259.90 3371
4260.51 3410
4261.13 3492
4261.75 3575
4262.36 3525
4262.98 3410
4263.59 3298
4264.21 3510
4264.83 3500
4265.44 3470
4266.06 3621
4266.67 3672
4267.29 3754
4267.91 3644
4268.52 3795
4269.14 3754
4269.76 3750
4270.37 3936
4270.99 3818
4271.61 3768
4272.22 3574
4272.84 3626
4273.46 3558
4274.07 3603
4274.69 3743
4275.31 4013
4275.93 4280
4276.54 4546
4277.16 4975
4277.78 5392
4278.39 5466
4279.01 5369
4279.63 5136
4280.25 4826
4280.86 4645
4281.48 4201
4282.10 3850
4282.72 3672
4283.33 3571
4283.95 3621
4284.57 3502
4285.19 3463
4285.80 3373
4286.42 3346
4287.04 3290
4287.66 3337
4288.28 3485
4288.89 3446
4289.51 3554
4290.13 3537
4290.75 3482
4291.37 3574
4291.98 3446
4292.60 3437
4293.22 3379
4293.84 3304
4294.46 3404
4295.08 3494
4295.69 3634
4296.31 3496
4296.93 3413
4297.55 3449
4298.17 3448
4298.79 3497
4299.41 3425
4300.03 3342
4300.64 3205
4301.26 3317
4301.88 3263
4302.50 3249
4303.12 3242
4303.74 3211
4304.36 3237
4304.98 3162
4305.60 3073
4306.22 3139
4306.83 3232
4307.45 3270
4308.07 3132
4308.69 3149
4309.31 3216
4309.93 3137
4310.55 3195
4311.17 3292
4311.79 3234
4312.41 3224
4313.03 3311
4313.65 3312
4314.27 3329
4314.89 3144
4315.51 3138
4316.13 3230
4316.75 3100
4317.37 3105
4317.99 3118
4318.61 3211
4319.23 3152
4319.85 3177
4320.47 3215
4321.09 3168
4321.71 3196
4322.33 3240
4322.95 3236
4323.57 3115
4324.19 3268
4324.81 3344
4325.43 3481
4326.05 3549
4326.67 3578
4327.30 3463
4327.92 3606
4328.54 3572
4329.16 3494
4329.78 3535
4330.40 3425
4331.02 3526
4331.64 3627
4332.26 3580
4332.88 3651
4333.51 3600
4334.13 3607
4334.75 3688
4335.37 3768
4335.99 3730
4336.61 3866
4337.23 4047
4337.86 4228
4338.48 4324
4339.10 4404
4339.72 4352
4340.34 4393
4340.96 4397
4341.59 4345
4342.21 4455
4342.83 4482
4343.45 4526
4344.07 4871
4344.69 5259
4345.32 5822
4345.94 6633
4346.56 7306
4347.18 7833
4347.81 8242
4348.43 8174
4349.05 7675
4349.67 6995
4350.29 6294
4350.92 5700
4351.54 5289
4352.16 4928
4352.78 4514
4353.41 4134
4354.03 4007
4354.65 3800
4355.28 3786
4355.90 3868
4356.52 3832
4357.14 3769
4357.77 3717
4358.39 3771
4359.01 3709
4359.64 3876
4360.26 3830
4360.88 3890
4361.50 3883
4362.13 3898
4362.75 3815
4363.37 3756
4364.00 3845
4364.62 3816
4365.25 3803
4365.87 3868
4366.49 3935
4367.12 3891
4367.74 3819
4368.36 3761
4368.99 3668
4369.61 3459
4370.23 3541
4370.86 3425
4371.48 3280
4372.11 3260
4372.73 3181
4373.35 3297
4373.98 3252
4374.60 3132
4375.23 3198
4375.85 3242
4376.47 3189
4377.10 3240
4377.72 3286
4378.35 3319
4378.97 3461
4379.60 3603
4380.22 3579
4380.85 3628
4381.47 3572
4382.10 3656
4382.72 3630
4383.34 3625
4383.97 3578
4384.59 3463
4385.22 3406
4385.84 3563
4386.47 3361
4387.09 3290
4387.72 3337
4388.34 3447
4388.97 3225
4389.59 3139
4390.22 3142
4390.85 3106
4391.47 3078
4392.10 3125
4392.72 3108
4393.35 3109
4393.97 3067
4394.60 3136
4395.22 3135
4395.85 3102
4396.47 3190
4397.10 3146
4397.73 3126
4398.35 3081
4398.98 3032
4399.60 3142
4400.23 3259
4400.86 3322
4401.48 3121
4402.11 3166
4402.73 3243
4403.36 3199
4403.99 3135
4404.61 3194
4405.24 3194
4405.87 3051
4406.49 3036
4407.12 3080
4407.74 3191
4408.37 3090
4409.00 3024
4409.62 3009
4410.25 3059
4410.88 2958
4411.50 2992
4412.13 3029
4412.76 3056
4413.38 3076
4414.01 3011
4414.64 3072
4415.27 3020
4415.89 2942
4416.52 3013
4417.15 3083
4417.77 3161
4418.40 3109
4419.03 3007
4419.66 3108
4420.28 3056
4420.91 3070
4421.54 3047
4422.17 3034
4422.79 2955
4423.42 2990
4424.05 2905
4424.68 2856
4425.30 2851
4425.93 2887
4426.56 2877
4427.19 2827
4427.82 2801
4428.44 2821
4429.07 2769
4429.70 2735
4430.33 2877
4430.96 2869
4431.58 2816
4432.21 2847
4432.84 2932
4433.47 2972
4434.10 3001
4434.73 3011
4435.35 3047
4435.98 3021
4436.61 2993
4437.24 2959
4437.87 2987
4438.50 3030
4439.13 2982
4439.75 2888
4440.38 3002
4441.01 2971
4441.64 2879
4442.27 2914
4442.90 2903
4443.53 2896
4444.16 2876
4444.79 2973
4445.42 3064
4446.04 3118
4446.67 3151
4447.30 3205
4447.93 3343
4448.56 3420
4449.19 3353
4449.82 3341
4450.45 3286
4451.08 3217
4451.71 3096
4452.34 3109
4452.97 3156
4453.60 2992
4454.23 2917
4454.86 2995
4455.49 3006
4456.12 3009
4456.75 2896
4457.38 2984
4458.01 2925
4458.64 2986
4459.27 2941
4459.90 2943
4460.53 2870
4461.16 2756
4461.79 2690
4462.42 2824
4463.05 2712
4463.68 2680
4464.31 2679
4464.94 2673
4465.57 2779
4466.20 2693
4466.83 2731
4467.46 2840
4468.09 2812
4468.73 2787
4469.36 2773
4469.99 2714
4470.62 2812
4471.25 2850
4471.88 2719
4472.51 2630
4473.14 2734
4473.77 2791
4474.40 2666
4475.04 2663
4475.67 2755
4476.30 2694
4476.93 2666
4477.56 2637
4478.19 2699
4478.82 2794
4479.46 2802
4480.09 2794
4480.72 2720
4481.35 2747
4481.98 2796
4482.61 2769
4483.25 2797
4483.88 2845
4484.51 2899
4485.14 2725
4485.77 2802
4486.41 2825
4487.04 2824
4487.67 2806
4488.30 2797
4488.93 2810
4489.57 2788
4490.20 2862
4490.83 2927
4491.46 2754
4492.10 2816
4492.73 2902
4493.36 2753
4493.99 2883
4494.63 2892
4495.26 2893
4495.89 2886
4496.52 2924
4497.16 2802
4497.79 2859
4498.42 2953
4499.06 2860
4499.69 3082
4500.32 3080
4500.96 3094
4501.59 3203
4502.22 3225
4502.86 3374
4503.49 3282
4504.12 3252
4504.75 3211
4505.39 3227
4506.02 3006
4506.66 3057
4507.29 3023
4507.92 3008
4508.56 2894
4509.19 2872
4509.82 2937
4510.46 2928
4511.09 2895
4511.72 2971
4512.36 2907
4512.99 2908
4513.63 2892
4514.26 2968
4514.89 2792
4515.53 2717
4516.16 2839
4516.80 2809
4517.43 2755
4518.07 2735
4518.70 2741
4519.33 2733
4519.97 2713
4520.60 2787
4521.24 2820
4521.87 2868
4522.51 2887
4523.14 2767
4523.78 2807
4524.41 2964
4525.05 2825
4525.68 2904
4526.32 2880
4526.95 3011
4527.59 3044
4528.22 3014
4528.86 3175
4529.49 3188
4530.13 3405
4530.76 3485
4531.40 3630
4532.03 3752
4532.67 3792
4533.30 3859
4533.94 3829
4534.57 3818
4535.21 3484
4535.84 3384
4536.48 3221
4537.11 2994
4537.75 3027
4538.39 3008
4539.02 2977
4539.66 2926
4540.29 2890
4540.93 2827
4541.57 2865
4542.20 2808
4542.84 2753
4543.47 2775
4544.11 2685
4544.75 2753
4545.38 2767
4546.02 2768
4546.65 2754
4547.29 2734
4547.93 2735
4548.56 2787
4549.20 2774
4549.84 2751
4550.47 2853
4551.11 2907
4551.75 2786
4552.38 2642
4553.02 2795
4553.66 2861
4554.29 2830
4554.93 2769
4555.57 2810
4556.20 2846
4556.84 2837
4557.48 2848
4558.11 2780
4558.75 2803
4559.39 2823
4560.03 2804
4560.66 2794
4561.30 2835
4561.94 2822
4562.58 2775
4563.21 2728
4563.85 2885
4564.49 2862
4565.13 2869
4565.76 2844
4566.40 2958
4567.04 2988
4567.68 3010
4568.31 3110
4568.95 3123
4569.59 3072
4570.23 3174
4570.87 3085
4571.50 3242
4572.14 3239
4572.78 3342
4573.42 3463
4574.06 3193
4574.69 3096
4575.33 3123
4575.97 3004
4576.61 2958
4577.25 3029
4577.89 2929
4578.53 2814
4579.16 2842
4579.80 2939
4580.44 2841
4581.08 2782
4581.72 2841
4582.36 2856
4583.00 2809
4583.63 2853
4584.27 2840
4584.91 2930
4585.55 3004
4586.19 2869
4586.83 2828
4587.47 2744
4588.11 2750
4588.75 2725
4589.39 2804
4590.03 2850
4590.67 2805
4591.30 2865
4591.94 2883
4592.58 2708
4593.22 2903
4593.86 2873
4594.50 2892
4595.14 2869
4595.78 2794
4596.42 2796
4597.06 2776
4597.70 2804
4598.34 2792
4598.98 2797
4599.62 2825
4600.26 2752
4600.90 2698
4601.54 2731
4602.18 2859
4602.82 2915
4603.46 2854
4604.10 2810
4604.74 2881
4605.38 2935
4606.02 2966
4606.66 2900
4607.30 2797
4607.94 2690
4608.59 2805
4609.23 2789
4609.87 2840
4610.51 2853
4611.15 2815
4611.79 2737
4612.43 2758
4613.07 2762
4613.71 2846
4614.35 2814
4614.99 2799
4615.64 2792
4616.28 2775
4616.92 2810
4617.56 2811
4618.20 2806
4618.84 2746
4619.48 2724
4620.12 2655
4620.77 2620
4621.41 2718
4622.05 2713
4622.69 2628
4623.33 2683
4623.97 2690
4624.62 2665
4625.26 2524
4625.90 2569
4626.54 2656
4627.18 2689
4627.82 2629
4628.47 2663
4629.11 2735
4629.75 2787
4630.39 2746
4631.03 2820
4631.68 2913
4632.32 2966
4632.96 3002
4633.60 3099
4634.25 3213
4634.89 3118
4635.53 3046
4636.17 2932
4636.82 2873
4637.46 2901
4638.10 2820
4638.74 2783
4639.39 2700
4640.03 2731
4640.67 2681
4641.32 2745
4641.96 2736
4642.60 2879
4643.24 2651
4643.89 2668
4644.53 2662
4645.17 2718
4645.82 2741
4646.46 2673
4647.10 2622
4647.75 2643
4648.39 2584
4649.03 2596
4649.68 2647
4650.32 2674
4650.96 2763
4651.61 2787
4652.25 2745
4652.89 2709
4653.54 2681
4654.18 2768
4654.83 2688
4655.47 2600
4656.11 2550
4656.76 2563
4657.40 2609
4658.05 2641
4658.69 2604
4659.33 2641
4659.98 2616
4660.62 2638
4661.27 2657
4661.91 2571
4662.56 2607
4663.20 2656
4663.84 2637
4664.49 2662
4665.13 2649
4665.78 2623
4666.42 2581
4667.07 2622
4667.71 2647
4668.36 2588
4669.00 2562
4669.65 2635
4670.29 2646
4670.94 2615
4671.58 2540
4672.23 2613
4672.87 2525
4673.52 2597
4674.16 2593
4674.81 2598
4675.45 2671
4676.10 2586
4676.74 2630
4677.39 2740
4678.03 2767
4678.68 2768
4679.32 2726
4679.97 2686
4680.62 2775
4681.26 2831
4681.91 2790
4682.55 2751
4683.20 2770
4683.84 2750
4684.49 2717
4685.14 2758
4685.78 2843
4686.43 2823
4687.07 2834
4687.72 2728
4688.37 2859
4689.01 2751
4689.66 2703
4690.30 2849
4690.95 2810
4691.60 2678
4692.24 2739
4692.89 2792
4693.54 2803
4694.18 2773
4694.83 2777
4695.48 2961
4696.12 3130
4696.77 3169
4697.42 3055
4698.06 3071
4698.71 3125
4699.36 3182
4700.00 3283
4700.65 3457
4701.30 3519
4701.94 3506
4702.59 3372
4703.24 3151
4703.89 3044
4704.53 2973
4705.18 2919
4705.83 2819
4706.48 2833
4707.12 2752
4707.77 2890
4708.42 2790
4709.07 2766
4709.71 2885
4710.36 2813
4711.01 2894
4711.66 2869
4712.30 2832
4712.95 2767
4713.60 2900
4714.25 2862
4714.90 2832
4715.54 2858
4716.19 3001
4716.84 2880
4717.49 2855
4718.14 2856
4718.78 2820
4719.43 2986
4720.08 3005
4720.73 3028
4721.38 2944
4722.03 2884
4722.67 3030
4723.32 3071
4723.97 3117
4724.62 3243
4725.27 3328
4725.92 3326
4726.57 3389
4727.22 3551
4727.86 3685
4728.51 3668
4729.16 3735
4729.81 3685
4730.46 3540
4731.11 3445
4731.76 3220
4732.41 3093
4733.06 3141
4733.71 2985
4734.36 3049
4735.00 2940
4735.65 2852
4736.30 2901
4736.95 2882
4737.60 2915
4738.25 2929
4738.90 2783
4739.55 2822
4740.20 2932
4740.85 2874
4741.50 2820
4742.15 2852
4742.80 2817
4743.45 2803
4744.10 2916
4744.75 2896
4745.40 2940
4746.05 2878
4746.70 2910
4747.35 2970
4748.00 2968
4748.65 3070
4749.30 3199
4749.95 3116
4750.60 3085
4751.25 3143
4751.90 3150
4752.55 3239
4753.20 3282
4753.85 3215
4754.51 3229
4755.16 3143
4755.81 3065
4756.46 3092
4757.11 3031
4757.76 2941
4758.41 2920
4759.06 2912
4759.71 2837
4760.36 2727
4761.01 2693
4761.67 2703
4762.32 2659
4762.97 2643
4763.62 2622
4764.27 2662
4764.92 2699
4765.57 2757
4766.22 2747
4766.88 2673
4767.53 2694
4768.18 2630
4768.83 2717
4769.48 2729
4770.13 2693
4770.79 2593
4771.44 2586
4772.09 2579
4772.74 2530
4773.39 2602
4774.05 2548
4774.70 2632
4775.35 2618
4776.00 2571
4776.65 2632
4777.31 2596
4777.96 2666
4778.61 2759
4779.26 2723
4779.92 2666
4780.57 2695
4781.22 2648
4781.87 2612
4782.53 2703
4783.18 2654
4783.83 2633
4784.48 2634
4785.14 2622
4785.79 2734
4786.44 2746
4787.10 2754
4787.75 2726
4788.40 2704
4789.05 2682
4789.71 2823
4790.36 2830
4791.01 2817
4791.67 2806
4792.32 2738
4792.97 2743
4793.63 2727
4794.28 2758
4794.93 2688
4795.59 2736
4796.24 2749
4796.89 2685
4797.55 2646
4798.20 2715
4798.86 2672
4799.51 2769
4800.16 2750
4800.82 2740
4801.47 2773
4802.12 2772
4802.78 2756
4803.43 2696
4804.09 2703
4804.74 2666
4805.39 2725
4806.05 2731
4806.70 2762
4807.36 2692
4808.01 2684
4808.67 2725
4809.32 2714
4809.98 2758
4810.63 2837
4811.28 2858
4811.94 2847
4812.59 2922
4813.25 2883
4813.90 2988
4814.56 2963
4815.21 2991
4815.87 2945
4816.52 3083
4817.18 3101
4817.83 2977
4818.49 3177
4819.14 3044
4819.80 3079
4820.45 3045
4821.11 3141
4821.76 3159
4822.42 3191
4823.07 3202
4823.73 3260
4824.38 3227
4825.04 3274
4825.70 3329
4826.35 3384
4827.01 3282
4827.66 3291
4828.32 3357
4828.97 3429
4829.63 3408
4830.29 3404
4830.94 3584
4831.60 3471
4832.25 3629
4832.91 3756
4833.57 3888
4834.22 3973
4834.88 4002
4835.53 4046
4836.19 4078
4836.85 4204
4837.50 4272
4838.16 4111
4838.82 4079
4839.47 4033
4840.13 4013
4840.79 4023
4841.44 4163
4842.10 4117
4842.76 3988
4843.41 4047
4844.07 4046
4844.73 4132
4845.38 4261
4846.04 4304
4846.70 4323
4847.35 4463
4848.01 4671
4848.67 4833
4849.32 5119
4849.98 5526
4850.64 5807
4851.30 5905
4851.95 6025
4852.61 5923
4853.27 5841
4853.93 5347
4854.58 5116
4855.24 4921
4855.90 4952
4856.56 4762
4857.21 4920
4857.87 5134
4858.53 5299
4859.19 5361
4859.84 5356
4860.50 5345
4861.16 5288
4861.82 5212
4862.48 5182
4863.13 5123
4863.79 5147
4864.45 5065
4865.11 5016
4865.77 4953
4866.43 5020
4867.08 5237
4867.74 5264
4868.40 5100
4869.06 4992
4869.72 4830
4870.38 4778
4871.03 4776
4871.69 4850
4872.35 4785
4873.01 4796
4873.67 4700
4874.33 4629
4874.99 4591
4875.65 4533
4876.31 4580
4876.96 4535
4877.62 4602
4878.28 4423
4878.94 4447
4879.60 4501
4880.26 4394
4880.92 4275
4881.58 4247
4882.24 4233
4882.90 4242
4883.56 4173
4884.22 4183
4884.88 4161
4885.54 4147
4886.19 4161
4886.85 4089
4887.51 4234
4888.17 4252
4888.83 4139
4889.49 4416
4890.15 4360
4890.81 4452
4891.47 4693
4892.13 4760
4892.79 5128
4893.45 5099
4894.11 5039
4894.77 5053
4895.43 5102
4896.09 4909
4896.76 4816
4897.42 4721
4898.08 4745
4898.74 4935
4899.40 5072
4900.06 5164
4900.72 5321
4901.38 5328
4902.04 5140
4902.70 5031
4903.36 4876
4904.02 4644
4904.68 4487
4905.34 4288
4906.00 4252
4906.67 4229
4907.33 4122
4907.99 3991
4908.65 4015
4909.31 3956
4909.97 3890
4910.63 3866
4911.29 3958
4911.96 3937
4912.62 3888
4913.28 3858
4913.94 3867
4914.60 3800
4915.26 3708
4915.92 3814
4916.59 3623
4917.25 3481
4917.91 3459
4918.57 3509
4919.23 3550
4919.90 3546
4920.56 3624
4921.22 3497
4921.88 3408
4922.54 3375
4923.21 3432
4923.87 3344
4924.53 3244
4925.19 3292
4925.85 3217
4926.52 3380
4927.18 3240
4927.84 3178
4928.50 3229
4929.17 3225
4929.83 3213
4930.49 3242
4931.15 3165
4931.82 3153
4932.48 3229
4933.14 3280
4933.81 3242
4934.47 3258
4935.13 3321
4935.79 3202
4936.46 3261
4937.12 3184
4937.78 3147
4938.45 3266
4939.11 3242
4939.77 3170
4940.44 3065
4941.10 3154
4941.76 3038
4942.43 3084
4943.09 3088
4943.75 3013
4944.42 3015
4945.08 2918
4945.74 2937
4946.41 2880
4947.07 2970
4947.74 3049
4948.40 3013
4949.06 2994
4949.73 2959
4950.39 2940
4951.05 2985
4951.72 2924
4952.38 2962
4953.05 2927
4953.71 3076
4954.38 3089
4955.04 3142
4955.70 3213
4956.37 3268
4957.03 3327
4957.70 3464
4958.36 3551
4959.03 3544
4959.69 3458
4960.36 3435
4961.02 3448
4961.68 3321
4962.35 3275
4963.01 3275
4963.68 3450
4964.34 3481
4965.01 3645
4965.67 3575
4966.34 3718
4967.00 3585
4967.67 3341
4968.33 3224
4969.00 3312
4969.66 3228
4970.33 3194
4971.00 3165
4971.66 3178
4972.33 3152
4972.99 3070
4973.66 3113
4974.32 3071
4974.99 3126
4975.65 3064
4976.32 3175
4976.99 3210
4977.65 3131
4978.32 3208
4978.98 3149
4979.65 3103
4980.31 3091
4980.98 2962
4981.65 2991
4982.31 2912
4982.98 3002
4983.64 3027
4984.31 2891
4984.98 3015
4985.64 2961
4986.31 2988
4986.98 3063
4987.64 3166
4988.31 3281
4988.98 3371
4989.64 3471
4990.31 3476
4990.98 3487
4991.64 3441
4992.31 3273
4992.98 3298
4993.64 3140
4994.31 3158
4994.98 3029
4995.64 2956
4996.31 2913
4996.98 2853
4997.64 2867
4998.31 2838
4998.98 2751
4999.65 2746
5000.31 2731
5000.98 2698
5001.65 2617
5002.32 2625
5002.98 2648
5003.65 2739
5004.32 2600
5004.99 2608
5005.65 2642
5006.32 2710
5006.99 2726
5007.66 2688
5008.32 2802
5008.99 2836
5009.66 2831
5010.33 2812
5011.00 2764
5011.66 2738
5012.33 2689
5013.00 2754
5013.67 2804
5014.34 2743
5015.01 2803
5015.67 2675
5016.34 2749
5017.01 2709
5017.68 2693
5018.35 2747
5019.02 2706
5019.68 2648
5020.35 2709
5021.02 2706
5021.69 2658
5022.36 2656
5023.03 2730
5023.70 2743
5024.37 2669
5025.03 2774
5025.70 2943
5026.37 2935
5027.04 2877
5027.71 2886
5028.38 2881
5029.05 2889
5029.72 2786
5030.39 2736
5031.06 2721
5031.73 2752
5032.40 2773
5033.07 2761
5033.73 2727
5034.40 2648
5035.07 2544
5035.74 2621
5036.41 2606
5037.08 2602
5037.75 2609
5038.42 2585
5039.09 2592
5039.76 2569
5040.43 2557
5041.10 2596
5041.77 2510
5042.44 2707
5043.11 2567
5043.78 2526
5044.45 2560
5045.12 2622
5045.79 2579
5046.46 2588
5047.13 2582
5047.81 2622
5048.48 2566
5049.15 2676
5049.82 2611
5050.49 2634
5051.16 2577
5051.83 2600
5052.50 2563
5053.17 2528
5053.84 2625
5054.51 2541
5055.18 2489
5055.85 2584
5056.53 2507
5057.20 2503
5057.87 2516
5058.54 2577
5059.21 2532
5059.88 2538
5060.55 2572
5061.22 2624
5061.89 2647
5062.57 2638
5063.24 2649
5063.91 2647
5064.58 2591
5065.25 2676
5065.92 2611
5066.60 2645
5067.27 2577
5067.94 2544
5068.61 2612
5069.28 2608
5069.96 2574
5070.63 2607
5071.30 2538
5071.97 2552
5072.64 2613
5073.32 2635
5073.99 2599
5074.66 2688
5075.33 2764
5076.00 2799
5076.68 2779
5077.35 2811
5078.02 2835
5078.69 2904
5079.37 2868
5080.04 2884
5080.71 2922
5081.38 2876
5082.06 2877
5082.73 2848
5083.40 2680
5084.08 2659
5084.75 2592
5085.42 2696
5086.09 2712
5086.77 2738
5087.44 2743
5088.11 2720
5088.79 2821
5089.46 3020
5090.13 3036
5090.81 3089
5091.48 3102
5092.15 3130
5092.83 3235
5093.50 3059
5094.17 3145
5094.85 3055
5095.52 3067
5096.19 2980
5096.87 2900
5097.54 2747
5098.22 2790
5098.89 2787
5099.56 2749
5100.24 2765
5100.91 2736
5101.59 2635
5102.26 2752
5102.93 2723
5103.61 2764
5104.28 2833
5104.96 2830
5105.63 2909
5106.31 2941
5106.98 2875
5107.65 2848
5108.33 2884
5109.00 2856
5109.68 2855
5110.35 2818
5111.03 2759
5111.70 2832
5112.38 2843
5113.05 2827
5113.73 2728
5114.40 2837
5115.08 2839
5115.75 2831
5116.43 2909
5117.10 2895
5117.78 3067
5118.45 3199
5119.13 3374
5119.80 3464
5120.48 3544
5121.15 3519
5121.83 3485
5122.50 3439
5123.18 3298
5123.85 3217
5124.53 3142
5125.20 3063
5125.88 2899
5126.56 2867
5127.23 2924
5127.91 2767
5128.58 2938
5129.26 2869
5129.93 2900
5130.61 2778
5131.29 2820
5131.96 2900
5132.64 2962
5133.31 3011
5133.99 3015
5134.67 2998
5135.34 2932
5136.02 2959
5136.70 2981
5137.37 2870
5138.05 2831
5138.73 2867
5139.40 2932
5140.08 2859
5140.75 2901
5141.43 2906
5142.11 2865
5142.78 2761
5143.46 2801
5144.14 2792
5144.82 2657
5145.49 2604
5146.17 2688
5146.85 2567
5147.52 2560
5148.20 2534
5148.88 2486
5149.55 2520
5150.23 2516
5150.91 2644
5151.59 2502
5152.26 2511
5152.94 2453
5153.62 2437
5154.30 2560
5154.97 2540
5155.65 2428
5156.33 2430
5157.01 2528
5157.68 2471
5158.36 2450
5159.04 2488
5159.72 2500
5160.40 2509
5161.07 2430
5161.75 2433
5162.43 2450
5163.11 2470
5163.79 2451
5164.46 2475
5165.14 2442
5165.82 2473
5166.50 2498
5167.18 2495
5167.86 2486
5168.53 2402
5169.21 2453
5169.89 2425
5170.57 2456
5171.25 2407
5171.93 2381
5172.61 2337
5173.28 2383
5173.96 2382
5174.64 2431
5175.32 2582
5176.00 2470
5176.68 2391
5177.36 2487
5178.04 2512
5178.72 2500
5179.39 2392
5180.07 2487
5180.75 2608
5181.43 2522
5182.11 2523
5182.79 2473
5183.47 2475
5184.15 2474
5184.83 2489
5185.51 2418
5186.19 2507
5186.87 2466
5187.55 2377
5188.23 2430
5188.91 2456
5189.59 2447
5190.27 2397
5190.95 2420
5191.63 2445
5192.31 2407
5192.99 2351
5193.67 2490
5194.35 2491
5195.03 2362
5195.71 2400
5196.39 2397
5197.07 2447
5197.75 2440
5198.43 2432
5199.11 2406
5199.79 2541
5200.47 2462
5201.15 2447
5201.83 2378
5202.51 2449
5203.19 2479
5203.87 2438
5204.55 2498
5205.24 2570
5205.92 2477
5206.60 2487
5207.28 2426
5207.96 2444
5208.64 2444
5209.32 2457
5210.00 2535
5210.68 2636
5211.36 2577
5212.05 2469
5212.73 2566
5213.41 2589
5214.09 2612
5214.77 2610
5215.45 2521
5216.13 2591
5216.82 2621
5217.50 2723
5218.18 2721
5218.86 2720
5219.54 2683
5220.22 2650
5220.91 2670
5221.59 2662
5222.27 2649
5222.95 2625
5223.63 2661
5224.32 2619
5225.00 2565
5225.68 2677
5226.36 2711
5227.05 2707
5227.73 2616
5228.41 2630
5229.09 2702
5229.77 2546
5230.46 2527
5231.14 2598
5231.82 2581
5232.50 2554
5233.19 2548
5233.87 2591
5234.55 2545
5235.24 2587
5235.92 2602
5236.60 2632
5237.28 2598
5237.97 2691
5238.65 2783
5239.33 2828
5240.02 2727
5240.70 2793
5241.38 2733
5242.07 2739
5242.75 2754
5243.43 2626
5244.12 2562
5244.80 2678
5245.48 2702
5246.17 2599
5246.85 2573
5247.53 2588
5248.22 2607
5248.90 2560
5249.58 2581
5250.27 2543
5250.95 2460
5251.64 2588
5252.32 2682
5253.00 2648
5253.69 2734
5254.37 2743
5255.06 2680
5255.74 2546
5256.42 2476
5257.11 2537
5257.79 2513
5258.48 2604
5259.16 2574
5259.85 2500
5260.53 2560
5261.21 2543
5261.90 2552
5262.58 2619
5263.27 2683
5263.95 2751
5264.64 2700
5265.32 2741
5266.01 2762
5266.69 2736
5267.38 2781
5268.06 2800
5268.75 2776
5269.43 2763
5270.12 2716
5270.80 2650
5271.49 2668
5272.17 2604
5272.86 2633
5273.54 2521
5274.23 2547
5274.91 2589
5275.60 2602
5276.28 2640
5276.97 2559
5277.66 2581
5278.34 2629
5279.03 2666
5279.71 2732
5280.40 2788
5281.08 2854
5281.77 2920
5282.46 2878
5283.14 2779
5283.83 2757
5284.51 2764
5285.20 2740
5285.89 2627
5286.57 2568
5287.26 2681
5287.94 2581
5288.63 2550
5289.32 2583
5290.00 2572
5290.69 2620
5291.38 2431
5292.06 2600
5292.75 2602
5293.44 2556
5294.12 2523
5294.81 2574
5295.50 2609
5296.18 2641
5296.87 2562
5297.56 2686
5298.24 2726
5298.93 2752
5299.62 2685
5300.30 2716
5300.99 2870
5301.68 2973
5302.37 2880
5303.05 2962
5303.74 2989
5304.43 2974
5305.11 3068
5305.80 2864
5306.49 2831
5307.18 2787
5307.86 2807
5308.55 2866
5309.24 2790
5309.93 2790
5310.61 2831
5311.30 2875
5311.99 2810
5312.68 2894
5313.37 2874
5314.05 2794
5314.74 2795
5315.43 2798
5316.12 2739
5316.81 2783
5317.49 2786
5318.18 2755
5318.87 2745
5319.56 2915
5320.25 3049
5320.94 3176
5321.62 3209
5322.31 3197
5323.00 3151
5323.69 3122
5324.38 3181
5325.07 2942
5325.76 2880
5326.44 2753
5327.13 2712
5327.82 2699
5328.51 2697
5329.20 2715
5329.89 2693
5330.58 2667
5331.27 2659
5331.96 2659
5332.64 2692
5333.33 2814
5334.02 2815
5334.71 2757
5335.40 2754
5336.09 2726
5336.78 2753
5337.47 2818
5338.16 2721
5338.85 2690
5339.54 2698
5340.23 2727
5340.92 2789
5341.61 2838
5342.30 2872
5342.99 2831
5343.68 2777
5344.37 2769
5345.06 2894
5345.75 2962
5346.44 2999
5347.13 3082
5347.82 3020
5348.51 3150
5349.20 3186
5349.89 3217
5350.58 3211
5351.27 3187
5351.96 3191
5352.65 3253
5353.34 3158
5354.03 2978
5354.72 2862
5355.41 2849
5356.10 2727
5356.79 2727
5357.48 2727
5358.17 2592
5358.86 2626
5359.56 2636
5360.25 2726
5360.94 2735
5361.63 2776
5362.32 2837
5363.01 2766
5363.70 2724
5364.39 2795
5365.08 2752
5365.77 2686
5366.47 2738
5367.16 2713
5367.85 2634
5368.54 2695
5369.23 2685
5369.92 2575
5370.61 2540
5371.31 2561
5372.00 2575
5372.69 2588
5373.38 2639
5374.07 2581
5374.77 2544
5375.46 2575
5376.15 2622
5376.84 2687
5377.53 2627
5378.22 2628
5378.92 2677
5379.61 2618
5380.30 2651
5380.99 2661
5381.69 2691
5382.38 2684
5383.07 2718
5383.76 2659
5384.46 2610
5385.15 2605
5385.84 2638
5386.53 2622
5387.23 2555
5387.92 2707
5388.61 2802
5389.30 2901
5390.00 2905
5390.69 2896
5391.38 2898
5392.08 2897
5392.77 2801
5393.46 2826
5394.15 2825
5394.85 2780
5395.54 2736
5396.23 2721
5396.93 2665
5397.62 2591
5398.31 2551
5399.01 2639
5399.70 2496
5400.39 2477
5401.09 2517
5401.78 2449
5402.48 2520
5403.17 2537
5403.86 2496
5404.56 2463
5405.25 2531
5405.94 2586
5406.64 2530
5407.33 2499
5408.03 2533
5408.72 2643
5409.41 2582
5410.11 2549
5410.80 2652
5411.50 2628
5412.19 2635
5412.88 2633
5413.58 2561
5414.27 2532
5414.97 2562
5415.66 2506
5416.36 2565
5417.05 2541
5417.75 2590
5418.44 2590
5419.14 2626
5419.83 2636
5420.52 2679
5421.22 2638
5421.91 2659
5422.61 2684
5423.30 2736
5424.00 2712
5424.69 2664
5425.39 2710
5426.08 2536
5426.78 2580
5427.48 2577
5428.17 2629
5428.87 2670
5429.56 2637
5430.26 2638
5430.95 2630
5431.65 2621
5432.34 2652
5433.04 2652
5433.73 2684
5434.43 2608
5435.13 2600
5435.82 2636
5436.52 2560
5437.21 2686
5437.91 2763
5438.60 2708
5439.30 2742
5440.00 2749
5440.69 2703
5441.39 2655
5442.09 2702
5442.78 2777
5443.48 2795
5444.17 2778
5444.87 2866
5445.57 2777
5446.26 2867
5446.96 2855
5447.66 2798
5448.35 2867
5449.05 2966
5449.75 2907
5450.44 2854
5451.14 2959
5451.84 3015
5452.53 2827
5453.23 2811
5453.93 2901
5454.62 2944
5455.32 2865
5456.02 2847
5456.71 2830
5457.41 2870
5458.11 2853
5458.81 2935
5459.50 2975
5460.20 2997
5460.90 2998
5461.60 3028
5462.29 3027
5462.99 3043
5463.69 3116
5464.39 3155
5465.08 3161
5465.78 3254
5466.48 3243
5467.18 3235
5467.87 3235
5468.57 3251
5469.27 3162
5469.97 3291
5470.67 3294
5471.36 3200
5472.06 3193
5472.76 3350
5473.46 3402
5474.16 3452
5474.85 3393
5475.55 3462
5476.25 3470
5476.95 3632
5477.65 3630
5478.35 3713
5479.05 3916
5479.74 4176
5480.44 4415
5481.14 4632
5481.84 4777
5482.54 4732
5483.24 4587
5483.94 4452
5484.63 4457
5485.33 4207
5486.03 4046
5486.73 3835
5487.43 3841
5488.13 3875
5488.83 3814
5489.53 3743
5490.23 3732
5490.93 3887
5491.63 3881
5492.33 3863
5493.02 3861
5493.72 3986
5494.42 3997
5495.12 4011
5495.82 4184
5496.52 4263
5497.22 4076
5497.92 4249
5498.62 4493
5499.32 4792
5500.02 5222
5500.72 5692
5501.42 6019
5502.12 6544
5502.82 6835
5503.52 6704
5504.22 6264
5504.92 5719
5505.62 5181
5506.32 4568
5507.02 4214
5507.72 3976
5508.42 3932
5509.12 3736
5509.82 3571
5510.52 3608
5511.23 3553
5511.93 3488
5512.63 3429
5513.33 3461
5514.03 3505
5514.73 3518
5515.43 3546
5516.13 3622
5516.83 3568
5517.53 3552
5518.23 3583
5518.93 3523
5519.64 3464
5520.34 3359
5521.04 3344
5521.74 3480
5522.44 3521
5523.14 3351
5523.84 3331
5524.54 3239
5525.25 3165
5525.95 3090
5526.65 3263
5527.35 3210
5528.05 3043
5528.75 3067
5529.46 3071
5530.16 3178
5530.86 3136
5531.56 3060
5532.26 3065
5532.96 2996
5533.67 3007
5534.37 3103
5535.07 3100
5535.77 3002
5536.48 3047
5537.18 3094
5537.88 3116
5538.58 2997
5539.28 2987
5539.99 3052
5540.69 2922
5541.39 2927
5542.09 2857
5542.80 2883
5543.50 2868
5544.20 2921
5544.90 2794
5545.61 2799
5546.31 2832
5547.01 2846
5547.72 2788
5548.42 2773
5549.12 2841
5549.83 2873
5550.53 2854
5551.23 2945
5551.93 2983
5552.64 2911
5553.34 2927
5554.04 2929
5554.75 3031
5555.45 2889
5556.15 2958
5556.86 2924
5557.56 2903
5558.26 2927
5558.97 2971
5559.67 2998
5560.38 2957
5561.08 3033
5561.78 3040
5562.49 3082
5563.19 3035
5563.89 3039
5564.60 3048
5565.30 3104
5566.01 3054
5566.71 3073
5567.41 2960
5568.12 2917
5568.82 2927
5569.53 2828
5570.23 2836
5570.94 2817
5571.64 2907
5572.35 2912
5573.05 2801
5573.75 2808
5574.46 2880
5575.16 2848
5575.87 2944
5576.57 2943
5577.28 2950
5577.98 2989
5578.69 2842
5579.39 2843
5580.10 2836
5580.80 2911
5581.51 2765
5582.21 2790
5582.92 2854
5583.62 2798
5584.33 2825
5585.03 2795
5585.74 2827
5586.44 2928
5587.15 2911
5587.85 2910
5588.56 2945
5589.27 2809
5589.97 2810
5590.68 2729
5591.38 2747
5592.09 2743
5592.79 2789
5593.50 2812
5594.21 2809
5594.91 2766
5595.62 2862
5596.32 2854
5597.03 2796
5597.73 2802
5598.44 2830
5599.15 2709
5599.85 2729
5600.56 2679
5601.27 2746
5601.97 2828
5602.68 2896
5603.38 2951
5604.09 2867
5604.80 2827
5605.50 2918
5606.21 2885
5606.92 2831
5607.62 2821
5608.33 2842
5609.04 2908
5609.74 2820
5610.45 2872
5611.16 2790
5611.87 2792
5612.57 2841
5613.28 2879
5613.99 2920
5614.69 2894
5615.40 2933
5616.11 2985
5616.81 2957
5617.52 2811
5618.23 2822
5618.94 2848
5619.64 2807
5620.35 2858
5621.06 2804
5621.77 2828
5622.47 2856
5623.18 2872
5623.89 2925
5624.60 2794
5625.31 2908
5626.01 2867
5626.72 2874
5627.43 2851
5628.14 2938
5628.85 2905
5629.55 2955
5630.26 2913
5630.97 2941
5631.68 3011
5632.39 3011
5633.09 3005
5633.80 3003
5634.51 2979
5635.22 3021
5635.93 2919
5636.64 3012
5637.34 3041
5638.05 3030
5638.76 3071
5639.47 3098
5640.18 3273
5640.89 3342
5641.60 3383
5642.31 3413
5643.01 3425
5643.72 3481
5644.43 3458
5645.14 3299
5645.85 3355
5646.56 3307
5647.27 3264
5647.98 3175
5648.69 3148
5649.40 3216
5650.11 3249
5650.82 3135
5651.52 3210
5652.23 3178
5652.94 3224
5653.65 3103
5654.36 3122
5655.07 3163
5655.78 3161
5656.49 3209
5657.20 3251
5657.91 3425
5658.62 3427
5659.33 3510
5660.04 3596
5660.75 3646
5661.46 3674
5662.17 3725
5662.88 3774
5663.59 3817
5664.30 3601
5665.01 3704
5665.72 3611
5666.43 3557
5667.14 3600
5667.85 3504
5668.56 3480
5669.28 3369
5669.99 3306
5670.70 3255
5671.41 3322
5672.12 3246
5672.83 3204
5673.54 3230
5674.25 3129
5674.96 3152
5675.67 3061
5676.38 3090
5677.09 3005
5677.81 2955
5678.52 2926
5679.23 2964
5679.94 2976
5680.65 2984
5681.36 2877
5682.07 2878
5682.78 2939
5683.50 2899
5684.21 2923
5684.92 2853
5685.63 2864
5686.34 2844
5687.05 2825
5687.77 2859
5688.48 2921
5689.19 2797
5689.90 2871
5690.61 2875
5691.32 2925
5692.04 2955
5692.75 2956
5693.46 2823
5694.17 2849
5694.88 2919
5695.60 2932
5696.31 2926
5697.02 2903
5697.73 2824
5698.45 2813
5699.16 2876
5699.87 2884
5700.58 2892
5701.30 2920
5702.01 2927
5702.72 2896
5703.43 2902
5704.15 2994
5704.86 2999
5705.57 2945
5706.29 3055
5707.00 3032
5707.71 3059
5708.42 3052
5709.14 3053
5709.85 2939
5710.56 2951
5711.28 2871
5711.99 2876
5712.70 2837
5713.42 2755
5714.13 2724
5714.84 2722
5715.56 2685
5716.27 2731
5716.98 2638
5717.70 2715
5718.41 2700
5719.12 2698
5719.84 2711
5720.55 2734
5721.27 2737
5721.98 2734
5722.69 2733
5723.41 2708
5724.12 2708
5724.84 2693
5725.55 2689
5726.26 2688
5726.98 2621
5727.69 2685
5728.41 2688
5729.12 2693
5729.83 2629
5730.55 2643
5731.26 2696
5731.98 2724
5732.69 2757
5733.41 2681
5734.12 2713
5734.84 2733
5735.55 2698
5736.27 2726
5736.98 2733
5737.70 2737
5738.41 2728
5739.13 2825
5739.84 2854
5740.55 2876
5741.27 2916
5741.99 2892
5742.70 2867
5743.42 2771
5744.13 2795
5744.85 2809
5745.56 2790
5746.28 2702
5746.99 2673
5747.71 2670
5748.42 2671
5749.14 2709
5749.85 2599
5750.57 2644
5751.29 2640
5752.00 2560
5752.72 2576
5753.43 2554
5754.15 2583
5754.86 2593
5755.58 2602
5756.30 2578
5757.01 2629
5757.73 2594
5758.44 2597
5759.16 2529
5759.88 2519
5760.59 2540
5761.31 2558
5762.03 2604
5762.74 2662
5763.46 2538
5764.18 2589
5764.89 2586
5765.61 2594
5766.32 2740
5767.04 2721
5767.76 2685
5768.47 2677
5769.19 2663
5769.91 2650
5770.63 2641
5771.34 2713
5772.06 2766
5772.78 2643
5773.49 2626
5774.21 2674
5774.93 2645
5775.64 2632
5776.36 2698
5777.08 2740
5777.80 2795
5778.51 2777
5779.23 2802
5779.95 2810
5780.67 2833
5781.38 2744
5782.10 2795
5782.82 2786
5783.54 2718
5784.25 2691
5784.97 2782
5785.69 2694
5786.41 2764
5787.13 2807
5787.84 2843
5788.56 2726
5789.28 2702
5790.00 2789
5790.72 2701
5791.43 2685
5792.15 2583
5792.87 2686
5793.59 2704
5794.31 2736
5795.03 2878
5795.74 2860
5796.46 2881
5797.18 2835
5797.90 2961
5798.62 2928
5799.34 2847
5800.06 2950
5800.77 2993
5801.49 3024
5802.21 3198
5802.93 3298
5803.65 3439
5804.37 3573
5805.09 3592
5805.81 3473
5806.53 3290
5807.25 3267
5807.96 3124
5808.68 2996
5809.40 3007
5810.12 2880
5810.84 2806
5811.56 2784
5812.28 2875
5813.00 2852
5813.72 2800
5814.44 2810
5815.16 2849
5815.88 2854
5816.60 2810
5817.32 2841
5818.04 2878
5818.76 2854
5819.48 2905
5820.20 2872
5820.92 2943
5821.64 2963
5822.36 2980
5823.08 2935
5823.80 2955
5824.52 2974
5825.24 2940
5825.96 2958
5826.68 2867
5827.40 2940
5828.12 2851
5828.84 2848
5829.56 2786
5830.28 2878
5831.00 2927
5831.72 2920
5832.44 2873
5833.16 2905
5833.88 2894
5834.61 2879
5835.33 2815
5836.05 2846
5836.77 2816
5837.49 2835
5838.21 2812
5838.93 2816
5839.65 2866
5840.37 2884
5841.10 2822
5841.82 2844
5842.54 2855
5843.26 2824
5843.98 2837
5844.70 2800
5845.42 2833
5846.15 2804
5846.87 2802
5847.59 2803
5848.31 2804
5849.03 2831
5849.75 2876
5850.48 2964
5851.20 2966
5851.92 2945
5852.64 3021
5853.36 3185
5854.09 3192
5854.81 3227
5855.53 3332
5856.25 3338
5856.97 3152
5857.70 3153
5858.42 3074
5859.14 3144
5859.86 3015
5860.59 2967
5861.31 2986
5862.03 2981
5862.75 3018
5863.48 2973
5864.20 3019
5864.92 2931
5865.64 2920
5866.37 2877
5867.09 2901
5867.81 2919
5868.54 2983
5869.26 3005
5869.98 2970
5870.70 2972
5871.43 2961
5872.15 2855
5872.87 2892
5873.60 2987
5874.32 2953
5875.04 3051
5875.77 3031
5876.49 2968
5877.21 2949
5877.94 3124
5878.66 3097
5879.38 3096
5880.11 3002
5880.83 3115
5881.56 3240
5882.28 3250
5883.00 3196
5883.73 3328
5884.45 3247
5885.18 3258
5885.90 3268
5886.62 3332
5887.35 3319
5888.07 3216
5888.80 3353
5889.52 3377
5890.24 3334
5890.97 3276
5891.69 3318
5892.42 3317
5893.14 3378
5893.87 3432
5894.59 3317
5895.32 3375
5896.04 3397
5896.76 3397
5897.49 3371
5898.21 3426
5898.94 3405
5899.66 3405
5900.39 3544
5901.11 3469
5901.84 3517
5902.56 3416
5903.29 3616
5904.01 3587
5904.74 3618
5905.46 3705
5906.19 3735
5906.91 3789
5907.64 3798
5908.37 3751
5909.09 3689
5909.82 3749
5910.54 3737
5911.27 3749
5911.99 3813
5912.72 3858
5913.44 3869
5914.17 3872
5914.90 3979
5915.62 3999
5916.35 3998
5917.07 4115
5917.80 4144
5918.53 4094
5919.25 4066
5919.98 4079
5920.70 4164
5921.43 4234
5922.16 4231
5922.88 4300
5923.61 4377
5924.34 4376
5925.06 4376
5925.79 4410
5926.51 4418
5927.24 4400
5927.97 4451
5928.69 4532
5929.42 4522
5930.15 4688
5930.87 4720
5931.60 4745
5932.33 4834
5933.05 4837
5933.78 4912
5934.51 4992
5935.24 5102
5935.96 5151
5936.69 5116
5937.42 5227
5938.14 5291
5938.87 5411
5939.60 5536
5940.33 5546
5941.05 5654
5941.78 5771
5942.51 5721
5943.24 5746
5943.96 5807
5944.69 5767
5945.42 6004
5946.15 6153
5946.87 6228
5947.60 6364
5948.33 6435
5949.06 6497
5949.79 6765
5950.51 6784
5951.24 6903
5951.97 7050
5952.70 7478
5953.43 7662
5954.15 7648
5954.88 7592
5955.61 7694
5956.34 7845
5957.07 7834
5957.80 7797
5958.52 7794
5959.25 7712
5959.98 7881
5960.71 7831
5961.44 7844
5962.17 7984
5962.90 7975
5963.62 8153
5964.35 8261
5965.08 8398
5965.81 8637
5966.54 9030
5967.27 9440
5968.00 9822
5968.73 10173
5969.46 10323
5970.19 10361
5970.92 10438
5971.64 10357
5972.37 10338
5973.10 10332
5973.83 10357
5974.56 10115
5975.29 10070
5976.02 10204
5976.75 9969
5977.48 10182
5978.21 10288
5978.94 10343
5979.67 10712
5980.40 10926
5981.13 11613
5981.86 12143
5982.59 12382
5983.32 12985
5984.05 13529
5984.78 13983
5985.51 14297
5986.24 14553
5986.97 14599
5987.70 14235
5988.43 13887
5989.16 13688
5989.89 13521
5990.62 13292
5991.35 13007
5992.08 12947
5992.81 12810
5993.54 12822
5994.27 12934
5995.00 13122
5995.73 13123
5996.47 13507
5997.20 13620
5997.93 13684
5998.66 13785
5999.39 13902
6000.12 13896
6000.85 13517
6001.58 13550
6002.31 13433
6003.04 13248
6003.78 12939
6004.51 12574
6005.24 12328
6005.97 12300
6006.70 12329
6007.43 12546
6008.16 13009
6008.90 13644
6009.63 14610
6010.36 16308
6011.09 18378
6011.82 21064
6012.55 23903
6013.29 26611
6014.02 29353
6014.75 31015
6015.48 31652
6016.21 31406
6016.95 30235
6017.68 27991
6018.41 25632
6019.14 23006
6019.87 20351
6020.61 17862
6021.34 16169
6022.07 14453
6022.80 13121
6023.54 11913
6024.27 11268
6025.00 10660
6025.73 10149
6026.47 9770
6027.20 9424
6027.93 9245
6028.66 8993
6029.40 8923
6030.13 8735
6030.86 8567
6031.60 8460
6032.33 8219
6033.06 8155
6033.79 8177
6034.53 8096
6035.26 7965
6035.99 7831
6036.73 7657
6037.46 7897
6038.19 7879
6038.93 7896
6039.66 7918
6040.39 7954
6041.13 8197
6041.86 8247
6042.59 8229
6043.33 8191
6044.06 8321
6044.80 8221
6045.53 8258
6046.26 8375
6047.00 8609
6047.73 8581
6048.46 8799
6049.20 9001
6049.93 9268
6050.67 9608
6051.40 9916
6052.13 10056
6052.87 10261
6053.60 10309
6054.34 10546
6055.07 10586
6055.81 10470
6056.54 10317
6057.28 10002
6058.01 9863
6058.74 9597
6059.48 9261
6060.21 9095
6060.95 9174
6061.68 9089
6062.42 8950
6063.15 8959
6063.89 8765
6064.62 8562
6065.36 8570
6066.09 8537
6066.83 8303
6067.56 8239
6068.30 8246
6069.03 8172
6069.77 7969
6070.50 7832
6071.24 7627
6071.97 7532
6072.71 7533
6073.44 7401
6074.18 7376
6074.92 7350
6075.65 7342
6076.39 7308
6077.12 7207
6077.86 7286
6078.59 7296
6079.33 7130
6080.07 7149
6080.80 7209
6081.54 7009
6082.27 6819
6083.01 6784
6083.75 6743
6084.48 6666
6085.22 6563
6085.95 6564
6086.69 6611
6087.43 6615
6088.16 6542
6088.90 6564
6089.64 6638
6090.37 6588
6091.11 6459
6091.85 6540
6092.58 6756
6093.32 6636
6094.06 6460
6094.79 6433
6095.53 6349
6096.27 6290
6097.00 6369
6097.74 6511
6098.48 6454
6099.21 6386
6099.95 6345
6100.69 6422
6101.43 6287
6102.16 6268
6102.90 6264
6103.64 6136
6104.37 6144
6105.11 6187
6105.85 6381
6106.59 6285
6107.32 6190
6108.06 6167
6108.80 6191
6109.54 6193
6110.27 6336
6111.01 6262
6111.75 6287
6112.49 6303
6113.23 6319
6113.96 6257
6114.70 6395
6115.44 6350
6116.18 6435
6116.92 6433
6117.65 6443
6118.39 6498
6119.13 6568
6119.87 6505
6120.61 6655
6121.35 6875
6122.08 6870
6122.82 6886
6123.56 6951
6124.30 7119
6125.04 7109
6125.78 6986
6126.51 6989
6127.25 7120
6127.99 7119
6128.73 6991
6129.47 6984
6130.21 6937
6130.95 7008
6131.69 6985
6132.43 6961
6133.16 7151
6133.90 7069
6134.64 7134
6135.38 7289
6136.12 7567
6136.86 7703
6137.60 7638
6138.34 7694
6139.08 7807
6139.82 7867
6140.56 7896
6141.30 8092
6142.04 8109
6142.78 8080
6143.52 7997
6144.26 7949
6145.00 7837
6145.74 7881
6146.48 7929
6147.22 7882
6147.96 7877
6148.70 8008
6149.44 7967
6150.18 8079
6150.92 8064
6151.66 8179
6152.40 8094
6153.14 8098
6153.88 8241
6154.62 8360
6155.36 8459
6156.10 8511
6156.84 8385
6157.58 8558
6158.32 8638
6159.06 8852
6159.80 9076
6160.54 9126
6161.28 9191
6162.02 9429
6162.76 9794
6163.50 10118
6164.25 10383
6164.99 11090
6165.73 11904
6166.47 12398
6167.21 12683
6167.95 13085
6168.69 13306
6169.43 13450
6170.17 13581
6170.92 13337
6171.66 12977
6172.40 12642
6173.14 12498
6173.88 12285
6174.62 12050
6175.36 11799
6176.11 11520
6176.85 11521
6177.59 11442
6178.33 11418
6179.07 11585
6179.82 11734
6180.56 11792
6181.30 11997
6182.04 12137
6182.78 12052
6183.53 12135
6184.27 12235
6185.01 12427
6185.75 12595
6186.49 12472
6187.24 12797
6187.98 12793
6188.72 12914
6189.46 13156
6190.21 13532
6190.95 13828
6191.69 14321
6192.43 14643
6193.18 15199
6193.92 15476
6194.66 15721
6195.40 15811
6196.15 15932
6196.89 15999
6197.63 15795
6198.38 15531
6199.12 15549
6199.86 15275
6200.61 15542
6201.35 15491
6202.09 15756
6202.84 16144
6203.58 16705
6204.32 17805
6205.07 19294
6205.81 22016
6206.55 25733
6207.30 30378
6208.04 36539
6208.78 43480
6209.53 49127
6210.27 51917
6211.01 52287
6211.76 51740
6212.50 50196
6213.25 46915
6213.99 42975
6214.73 38193
6215.48 33752
6216.22 28502
6216.97 23992
6217.71 20502
6218.45 17369
6219.20 15185
6219.94 13706
6220.69 12561
6221.43 11792
6222.18 11043
6222.92 10539
6223.66 10305
6224.41 9994
6225.15 9890
6225.90 9538
6226.64 9377
6227.39 9137
6228.13 8904
6228.88 8528
6229.62 8158
6230.37 7710
6231.11 7726
6231.86 7475
6232.60 7340
6233.35 7440
6234.09 7528
6234.84 7387
6235.58 7476
6236.33 7630
6237.07 7778
6237.82 7838
6238.56 7837
6239.31 7909
6240.05 7966
6240.80 8082
6241.55 8082
6242.29 8114
6243.04 8337
6243.78 8655
6244.53 9093
6245.27 9381
6246.02 9846
6246.77 10710
6247.51 11119
6248.26 11399
6249.00 11895
6249.75 11750
6250.50 11731
6251.24 11534
6251.99 11005
6252.73 10759
6253.48 10163
6254.23 9818
6254.97 9705
6255.72 9469
6256.47 9188
6257.21 9123
6257.96 8918
6258.71 8924
6259.45 8796
6260.20 8795
6260.95 8820
6261.69 8710
6262.44 8789
6263.19 9120
6263.93 9344
6264.68 9634
6265.43 9961
6266.17 10317
6266.92 10428
6267.67 10214
6268.42 9799
6269.16 9235
6269.91 8759
6270.66 8519
6271.41 8090
6272.15 8082
6272.90 7883
6273.65 7904
6274.39 7822
6275.14 7656
6275.89 7548
6276.64 7504
6277.39 7409
6278.13 7307
6278.88 7190
6279.63 7087
6280.38 7042
6281.12 7089
6281.87 6890
6282.62 6920
6283.37 7002
6284.12 7031
6284.87 7085
6285.61 6993
6286.36 7130
6287.11 6921
6287.86 6842
6288.61 6694
6289.35 6572
6290.10 6514
6290.85 6309
6291.60 6129
6292.35 6005
6293.10 6087
6293.85 6027
6294.60 6009
6295.34 5844
6296.09 5889
6296.84 5658
6297.59 5770
6298.34 5848
6299.09 5735
6299.84 5597
6300.59 5425
6301.34 5435
6302.08 5491
6302.83 5448
6303.58 5513
6304.33 5620
6305.08 5713
6305.83 5624
6306.58 5757
6307.33 5720
6308.08 5601
6308.83 5541
6309.58 5441
6310.33 5428
6311.08 5283
6311.83 5376
6312.58 5300
6313.33 5313
6314.08 5251
6314.83 5343
6315.58 5438
6316.33 5411
6317.08 5401
6317.83 5476
6318.58 5361
6319.33 5276
6320.08 5420
6320.83 5335
6321.58 5166
6322.33 5212
6323.08 5110
6323.83 5061
6324.58 4978
6325.33 4911
6326.08 4726
6326.83 4897
6327.58 4867
6328.33 4785
6329.08 4722
6329.84 4627
6330.59 4578
6331.34 4635
6332.09 4568
6332.84 4600
6333.59 4761
6334.34 4709
6335.09 4752
6335.84 4802
6336.60 4750
6337.35 4714
6338.10 4766
6338.85 4791
6339.60 4707
6340.35 4662
6341.10 4797
6341.85 4735
6342.61 4720
6343.36 4653
6344.11 4820
6344.86 4806
6345.61 4929
6346.37 4894
6347.12 4883
6347.87 4850
6348.62 4871
6349.37 4924
6350.12 4995
6350.88 5208
6351.63 5310
6352.38 5426
6353.13 5725
6353.89 5922
6354.64 6181
6355.39 6243
6356.14 6306
6356.90 6417
6357.65 6274
6358.40 6044
6359.15 5665
6359.91 5422
6360.66 5171
6361.41 4969
6362.16 4839
6362.92 4936
6363.67 4680
6364.42 4743
6365.17 4732
6365.93 4561
6366.68 4633
6367.43 4637
6368.19 4624
6368.94 4630
6369.69 4673
6370.45 4699
6371.20 4596
6371.95 4701
6372.71 4720
6373.46 4722
6374.21 4662
6374.97 4602
6375.72 4607
6376.47 4668
6377.23 4658
6377.98 4658
6378.73 4625
6379.49 4624
6380.24 4696
6381.00 4751
6381.75 4755
6382.50 4691
6383.26 4542
6384.01 4563
6384.77 4546
6385.52 4522
6386.27 4362
6387.03 4346
6387.78 4337
6388.54 4252
6389.29 4350
6390.05 4342
6390.80 4249
6391.55 4229
6392.31 4320
6393.06 4242
6393.82 4083
6394.57 4084
6395.33 4151
6396.08 4236
6396.84 4192
6397.59 4248
6398.35 4177
6399.10 4090
6399.86 4043
6400.61 4122
6401.37 4103
6402.12 4025
6402.88 4064
6403.63 4134
6404.39 4181
6405.14 4181
6405.90 4134
6406.65 4223
6407.41 4202
6408.16 4205
6408.92 4295
6409.68 4323
6410.43 4320
6411.19 4474
6411.94 4436
6412.70 4411
6413.45 4371
6414.21 4382
6414.97 4436
6415.72 4430
6416.48 4406
6417.23 4412
6417.99 4375
6418.75 4372
6419.50 4411
6420.26 4464
6421.01 4419
6421.77 4403
6422.53 4472
6423.28 4477
6424.04 4441
6424.80 4461
6425.55 4464
6426.31 4532
6427.07 4500
6427.82 4419
6428.58 4381
6429.34 4428
6430.09 4508
6430.85 4500
6431.61 4597
6432.36 4722
6433.12 4577
6433.88 4786
6434.63 4686
6435.39 4675
6436.15 4593
6436.91 4696
6437.66 4681
6438.42 4706
6439.18 4701
6439.93 4698
6440.69 4755
6441.45 4739
6442.21 4722
6442.96 4801
6443.72 4662
6444.48 4676
6445.24 4732
6445.99 4812
6446.75 4941
6447.51 4874
6448.27 4863
6449.03 5132
6449.78 5176
6450.54 5123
6451.30 5110
6452.06 5196
6452.82 5221
6453.57 5169
6454.33 5186
6455.09 5196
6455.85 5392
6456.61 5434
6457.37 5352
6458.12 5429
6458.88 5612
6459.64 5648
6460.40 5711
6461.16 5684
6461.92 5657
6462.67 5829
6463.43 5949
6464.19 5995
6464.95 6032
6465.71 6108
6466.47 6203
6467.23 6170
6467.99 6158
6468.75 6190
6469.50 6324
6470.26 6420
6471.02 6532
6471.78 6568
6472.54 6570
6473.30 6723
6474.06 6658
6474.82 6890
6475.58 7020
6476.34 6971
6477.10 7032
6477.86 7108
6478.62 7128
6479.38 7167
6480.14 7276
6480.90 7246
6481.66 7231
6482.42 7417
6483.18 7575
6483.94 7700
6484.70 7848
6485.46 7820
6486.22 7926
6486.98 8162
6487.74 8306
6488.50 8494
6489.26 8567
6490.02 8613
6490.78 8853
6491.54 8936
6492.30 9089
6493.06 9462
6493.82 9626
6494.58 9890
6495.34 10058
6496.10 10111
6496.86 10422
6497.62 10481
6498.38 10588
6499.14 10565
6499.90 10682
6500.66 10460
6501.43 10689
6502.19 10690
6502.95 10716
6503.71 10695
6504.47 10678
6505.23 10785
6505.99 11049
6506.75 11136
6507.52 11400
6508.28 11561
6509.04 11746
6509.80 12050
6510.56 12346
6511.32 12479
6512.08 12535
6512.85 12329
6513.61 12468
6514.37 12423
6515.13 12508
6515.89 12564
6516.65 12529
6517.42 12592
6518.18 12595
6518.94 12855
6519.70 12957
6520.46 13257
6521.23 13534
6521.99 13850
6522.75 14129
6523.51 14157
6524.27 15009
6525.04 15642
6525.80 16480
6526.56 17331
6527.32 18716
6528.09 19716
6528.85 20476
6529.61 21379
6530.37 21885
6531.14 21860
6531.90 21550
6532.66 21162
6533.43 21300
6534.19 22229
6534.95 23933
6535.71 26335
6536.48 29453
6537.24 32891
6538.00 35551
6538.77 36483
6539.53 36100
6540.29 34006
6541.06 30982
6541.82 27623
6542.58 24557
6543.35 21511
6544.11 18899
6544.87 16595
6545.64 14880
6546.40 13598
6547.16 12675
6547.93 11887
6548.69 11310
6549.45 10932
6550.22 10629
6550.98 10411
6551.75 10285
6552.51 10267
6553.27 10113
6554.04 9989
6554.80 9882
6555.57 10062
6556.33 9928
6557.09 9901
6557.86 9803
6558.62 9829
6559.39 9674
6560.15 9794
6560.92 10156
6561.68 10205
6562.45 10282
6563.21 10745
6563.97 11076
6564.74 11276
6565.50 11549
6566.27 11754
6567.03 11822
6567.80 11844
6568.56 11931
6569.33 11930
6570.09 11966
6570.86 12041
6571.62 12126
6572.39 12061
6573.15 12390
6573.92 12920
6574.68 13400
6575.45 13710
6576.21 13940
6576.98 14196
6577.74 14234
6578.51 14217
6579.28 13957
6580.04 13715
6580.81 13435
6581.57 12935
6582.34 12535
6583.10 12388
6583.87 12328
6584.64 12044
6585.40 12114
6586.17 11940
6586.93 11758
6587.70 11752
6588.47 11962
6589.23 12026
6590.00 12295
6590.76 12481
6591.53 12963
6592.30 13511
6593.06 14261
6593.83 14985
6594.59 16112
6595.36 17231
6596.13 18188
6596.89 18651
6597.66 18500
6598.43 18312
6599.19 17617
6599.96 16742
6600.73 15692
6601.49 14563
6602.26 13615
6603.03 12571
6603.79 11745
6604.56 11099
6605.33 10662
6606.10 10145
6606.86 9956
6607.63 9936
6608.40 9899
6609.16 9604
6609.93 9487
6610.70 9668
6611.47 9651
6612.23 9631
6613.00 9688
6613.77 9739
6614.54 9628
6615.30 9284
6616.07 9239
6616.84 9120
6617.61 9128
6618.37 9032
6619.14 8880
6619.91 8690
6620.68 8590
6621.45 8569
6622.21 8463
6622.98 8398
6623.75 8495
6624.52 8347
6625.29 8252
6626.05 8193
6626.82 8197
6627.59 8235
6628.36 8197
6629.13 8200
6629.90 8315
6630.66 8474
6631.43 8575
6632.20 8908
6632.97 9391
6633.74 9743
6634.51 10295
6635.28 10636
6636.05 10993
6636.81 11204
6637.58 11143
6638.35 10948
6639.12 10611
6639.89 10163
6640.66 9639
6641.43 9165
6642.20 8907
6642.97 8566
6643.74 8130
6644.50 7968
6645.27 7893
6646.04 7607
6646.81 7491
6647.58 7530
6648.35 7457
6649.12 7380
6649.89 7425
6650.66 7433
6651.43 7552
6652.20 7638
6652.97 7649
6653.74 7673
6654.51 7654
6655.28 7550
6656.05 7500
6656.82 7448
6657.59 7399
6658.36 7367
6659.13 7237
6659.90 7105
6660.67 7068
6661.44 6968
6662.21 6756
6662.98 6665
6663.75 6560
6664.52 6468
6665.29 6378
6666.06 6320
6666.83 6273
6667.60 6260
6668.37 6324
6669.14 6312
6669.92 6384
6670.69 6425
6671.46 6537
6672.23 6501
6673.00 6635
6673.77 6694
6674.54 6659
6675.31 6621
6676.08 6493
6676.85 6656
6677.63 6457
6678.40 6421
6679.17 6335
6679.94 6373
6680.71 6328
6681.48 6414
6682.25 6318
6683.03 6327
6683.80 6559
6684.57 6404
6685.34 6516
6686.11 6584
6686.88 6532
6687.66 6579
6688.43 6568
6689.20 6495
6689.97 6411
6690.74 6281
6691.51 6264
6692.29 6092
6693.06 5890
6693.83 5716
6694.60 5753
6695.38 5784
6696.15 5629
6696.92 5611
6697.69 5520
6698.46 5457
6699.24 5330
6700.01 5328
6700.78 5393
6701.55 5466
6702.33 5409
6703.10 5353
6703.87 5347
6704.65 5262
6705.42 5310
6706.19 5283
6706.96 5499
6707.74 5418
6708.51 5367
6709.28 5516
6710.06 5381
6710.83 5447
6711.60 5478
6712.38 5347
6713.15 5382
6713.92 5310
6714.69 5178
6715.47 5210
6716.24 5122
6717.02 5118
6717.79 5164
6718.56 5149
6719.34 5147
6720.11 5212
6720.88 5202
6721.66 5205
6722.43 5104
6723.20 5046
6723.98 5011
6724.75 5131
6725.53 5147
6726.30 5067
6727.07 4990
6727.85 5064
6728.62 5032
6729.40 4925
6730.17 4925
6730.95 4851
6731.72 4836
6732.49 4789
6733.27 4737
6734.04 4919
6734.82 4966
6735.59 4790
6736.37 4886
6737.14 4996
6737.92 4906
6738.69 4969
6739.46 5083
6740.24 4954
6741.01 5052
6741.79 5080
6742.56 5054
6743.34 4931
6744.11 4799
6744.89 4833
6745.66 4868
6746.44 4948
6747.21 4893
6747.99 4794
6748.77 4787
6749.54 4896
6750.32 4894
6751.09 4960
6751.87 5050
6752.64 5149
6753.42 5172
6754.19 5241
6754.97 5333
6755.75 5549
6756.52 5444
6757.30 5260
6758.07 5126
6758.85 4983
6759.62 4991
6760.40 4814
6761.18 4770
6761.95 4644
6762.73 4733
6763.50 4631
6764.28 4599
6765.06 4575
6765.83 4648
6766.61 4469
6767.39 4571
6768.16 4710
6768.94 4537
6769.72 4634
6770.49 4675
6771.27 4634
6772.04 4561
6772.82 4485
6773.60 4523
6774.37 4659
6775.15 4621
6775.93 4642
6776.71 4645
6777.48 4742
6778.26 4838
6779.04 4889
6779.81 4983
6780.59 5092
6781.37 5026
6782.14 5000
6782.92 5012
6783.70 4924
6784.48 4936
6785.25 4740
6786.03 4654
6786.81 4569
6787.59 4584
6788.36 4578
6789.14 4385
6789.92 4460
6790.70 4417
6791.47 4279
6792.25 4288
6793.03 4296
6793.81 4226
6794.59 4157
6795.36 4084
6796.14 4247
6796.92 4254
6797.70 4188
6798.48 4218
6799.25 4222
6800.03 4175
6800.81 4200
6801.59 4241
6802.37 4225
6803.15 4216
6803.92 4266
6804.70 4214
6805.48 4271
6806.26 4421
6807.04 4280
6807.82 4345
6808.60 4344
6809.38 4225
6810.15 4261
6810.93 4236
6811.71 4271
6812.49 4146
6813.27 4153
6814.05 4168
6814.83 4273
6815.61 4265
6816.39 4305
6817.17 4316
6817.94 4406
6818.72 4448
6819.50 4496
6820.28 4388
6821.06 4409
6821.84 4310
6822.62 4404
6823.40 4336
6824.18 4280
6824.96 4431
6825.74 4414
6826.52 4392
6827.30 4420
6828.08 4426
6828.86 4338
6829.64 4344
6830.42 4363
6831.20 4404
6831.98 4381
6832.76 4413
6833.54 4442
6834.32 4349
6835.10 4412
6835.88 4527
6836.66 4401
6837.44 4414
6838.22 4415
6839.00 4419
6839.78 4433
6840.56 4394
6841.34 4410
6842.12 4441
6842.90 4435
6843.68 4427
6844.47 4327
6845.25 4389
6846.03 4433
6846.81 4464
6847.59 4689
6848.37 5057
6849.15 5468
6849.93 5996
6850.71 6808
6851.49 7670
6852.28 8603
6853.06 8929
6853.84 9150
6854.62 9094
6855.40 8602
6856.18 8287
6856.96 7634
6857.75 7365
6858.53 6772
6859.31 6538
6860.09 6366
6860.87 6348
6861.65 6243
6862.44 6103
6863.22 5893
6864.00 5580
6864.78 5298
6865.56 5111
6866.35 5041
6867.13 5026
6867.91 4853
6868.69 4738
6869.47 4720
6870.26 4599
6871.04 4736
6871.82 4687
6872.60 4575
6873.39 4552
6874.17 4594
6874.95 4570
6875.73 4650
6876.52 4643
6877.30 4635
6878.08 4773
6878.86 4685
6879.65 4819
6880.43 4717
6881.21 4767
6881.99 4834
6882.78 4713
6883.56 4866
6884.34 4862
6885.13 4835
6885.91 4851
6886.69 4982
6887.48 5089
6888.26 5125
6889.04 5329
6889.83 5633
6890.61 5676
6891.39 5852
6892.18 5791
6892.96 5713
6893.74 5560
6894.53 5499
6895.31 5392
6896.09 5295
6896.88 5218
6897.66 5128
6898.45 5079
6899.23 5164
6900.01 5224
6900.80 5194
6901.58 5267
6902.37 5333
6903.15 5307
6903.93 5324
6904.72 5442
6905.50 5388
6906.29 5337
6907.07 5467
6907.86 5421
6908.64 5385
6909.42 5429
6910.21 5402
6910.99 5514
6911.78 5515
6912.56 5402
6913.35 5382
6914.13 5456
6914.92 5412
6915.70 5482
6916.49 5485
6917.27 5389
6918.06 5387
6918.84 5350
6919.63 5458
6920.41 5414
6921.20 5439
6921.98 5487
6922.77 5515
6923.55 5676
6924.34 5720
6925.12 5701
6925.91 5747
6926.69 5852
6927.48 5830
6928.27 5810
6929.05 6097
6929.84 6170
6930.62 6026
6931.41 5998
6932.19 6123
6932.98 6107
6933.77 6092
6934.55 6155
6935.34 6272
6936.12 6186
6936.91 6317
6937.69 6298
6938.48 6467
6939.27 6670
6940.05 6768
6940.84 6892
6941.63 7245
6942.41 7322
6943.20 7685
6943.99 7908
6944.77 8145
6945.56 8196
6946.34 8339
6947.13 8316
6947.92 8382
6948.70 8709
6949.49 8712
6950.28 8800
6951.07 8866
6951.85 8832
6952.64 8836
6953.43 8877
6954.21 8735
6955.00 8627
6955.79 8731
6956.57 8836
6957.36 9059
6958.15 9104
6958.94 9177
6959.72 9117
6960.51 9210
6961.30 9228
6962.09 9301
6962.87 9274
6963.66 9209
6964.45 9407
6965.24 9368
6966.02 9490
6966.81 9536
6967.60 9824
6968.39 10005
6969.17 10002
6969.96 10343
6970.75 10558
6971.54 10664
6972.33 10879
6973.11 10779
6973.90 10779
6974.69 10946
6975.48 11047
6976.27 10891
6977.06 11094
6977.84 11267
6978.63 11543
6979.42 11985
6980.21 12482
6981.00 12834
6981.79 13465
6982.57 14529
6983.36 15819
6984.15 17649
6984.94 19788
6985.73 22069
6986.52 24390
6987.31 26289
6988.10 27099
6988.89 27305
6989.67 26699
6990.46 25270
6991.25 23474
6992.04 21372
6992.83 19324
6993.62 17298
6994.41 15965
6995.20 14968
6995.99 14449
6996.78 14437
6997.57 15089
6998.36 16238
6999.15 17565
6999.94 19407
7000.72 21199
7001.51 22697
7002.30 23470
7003.09 23361
7003.88 22447
7004.67 20869
7005.46 19174
7006.25 17050
7007.04 14997
7007.83 13136
7008.62 11785
7009.41 10631
7010.20 9726
7010.99 8874
7011.78 8391
7012.57 8002
7013.37 7786
7014.16 7894
7014.95 7673
7015.74 7581
7016.53 7622
7017.32 7579
7018.11 7517
7018.90 7401
7019.69 7240
7020.48 7203
7021.27 7223
7022.06 7349
7022.85 7427
7023.64 7530
7024.43 7691
7025.23 7824
7026.02 8013
7026.81 8115
7027.60 7864
7028.39 7788
7029.18 7954
7029.97 7664
7030.76 7471
7031.56 7536
7032.35 7407
7033.14 7301
7033.93 6900
7034.72 6963
7035.51 7037
7036.30 7113
7037.10 7134
7037.89 7303
7038.68 7519
7039.47 7660
7040.26 7699
7041.06 7762
7041.85 7681
7042.64 7408
7043.43 7396
7044.22 7392
7045.02 7252
7045.81 7082
7046.60 7027
7047.39 6874
7048.18 6912
7048.98 6972
7049.77 6974
7050.56 7131
7051.35 7336
7052.15 7376
7052.94 7608
7053.73 7682
7054.52 7511
7055.32 7361
7056.11 7140
7056.90 6857
7057.70 6643
7058.49 6594
7059.28 6448
7060.07 6303
7060.87 6272
7061.66 6255
7062.45 6354
7063.25 6241
7064.04 6118
7064.83 6142
7065.63 6073
7066.42 6112
7067.21 6029
7068.01 5888
7068.80 5844
7069.59 5737
7070.39 5685
7071.18 5462
7071.97 5401
7072.77 5505
7073.56 5393
7074.36 5369
7075.15 5370
7075.94 5368
7076.74 5347
7077.53 5249
7078.33 5161
7079.12 5071
7079.91 5075
7080.71 4906
7081.50 4946
7082.30 4854
7083.09 4743
7083.88 4709
7084.68 4690
7085.47 4583
7086.27 4497
7087.06 4456
7087.86 4459
7088.65 4400
7089.45 4232
7090.24 4310
7091.04 4240
7091.83 4227
7092.62 4195
7093.42 4138
7094.21 4113
7095.01 4158
7095.80 4090
7096.60 4136
7097.39 4089
7098.19 4161
7098.98 4029
7099.78 4002
7100.58 3951
7101.37 3936
7102.17 3984
7102.96 3909
7103.76 3960
7104.55 3872
7105.35 3776
7106.14 3767
7106.94 3722
7107.73 3705
7108.53 3690
7109.33 3702
7110.12 3703
7110.92 3718
7111.71 3555
7112.51 3498
7113.31 3562
7114.10 3551
7114.90 3546
7115.69 3549
7116.49 3574
7117.29 3615
7118.08 3621
7118.88 3572
7119.67 3481
7120.47 3536
7121.27 3478
7122.06 3420
7122.86 3341
7123.66 3406
7124.45 3288
7125.25 3222
7126.05 3332
7126.84 3347
7127.64 3402
7128.44 3339
7129.23 3304
7130.03 3373
7130.83 3395
7131.62 3388
7132.42 3389
7133.22 3477
7134.02 3377
7134.81 3352
7135.61 3340
7136.41 3279
7137.21 3295
7138.00 3289
7138.80 3295
7139.60 3187
7140.39 3130
7141.19 3279
7141.99 3197
7142.79 3182
7143.59 3103
7144.38 3147
7145.18 3196
7145.98 3188
7146.78 3098
7147.57 3157
7148.37 3193
7149.17 3106
7149.97 3021
7150.77 2994
7151.56 2957
7152.36 2966
7153.16 2940
7153.96 2930
7154.76 2902
7155.56 2942
7156.35 2935
7157.15 2919
7157.95 2910
7158.75 2834
7159.55 2902
7160.35 2848
7161.14 2849
7161.94 2828
7162.74 2944
7163.54 2940
7164.34 2865
7165.14 2865
7165.94 2808
7166.74 2849
7167.54 2769
7168.33 2753
7169.13 2765
7169.93 2864
7170.73 2797
7171.53 2713
7172.33 2735
7173.13 2783
7173.93 2853
7174.73 2922
7175.53 2850
7176.33 2693
7177.13 2762
7177.93 2712
7178.73 2721
7179.53 2667
7180.33 2634
7181.13 2684
7181.92 2613
7182.72 2599
7183.52 2626
7184.32 2677
7185.12 2699
7185.92 2693
7186.72 2668
7187.52 2603
7188.32 2597
7189.13 2655
7189.93 2656
7190.73 2571
7191.53 2581
7192.33 2636
7193.13 2584
7193.93 2567
7194.73 2592
7195.53 2591
7196.33 2640
7197.13 2594
7197.93 2589
7198.73 2576
7199.53 2605
7200.33 2606
7201.13 2600
7201.93 2577
7202.74 2539
7203.54 2574
7204.34 2593
7205.14 2566
7205.94 2562
7206.74 2542
7207.54 2411
7208.34 2497
7209.14 2462
7209.95 2476
7210.75 2543
7211.55 2501
7212.35 2485
7213.15 2502
7213.95 2486
7214.75 2523
7215.56 2551
7216.36 2480
7217.16 2498
7217.96 2543
7218.76 2522
7219.57 2588
7220.37 2550
7221.17 2513
7221.97 2464
7222.77 2516
7223.58 2543
7224.38 2624
7225.18 2537
7225.98 2548
7226.78 2614
7227.59 2609
7228.39 2590
7229.19 2630
7229.99 2568
7230.80 2492
7231.60 2482
7232.40 2386
7233.20 2429
7234.01 2421
7234.81 2540
7235.61 2427
7236.42 2477
7237.22 2507
7238.02 2507
7238.82 2436
7239.63 2507
7240.43 2469
7241.23 2470
7242.04 2511
7242.84 2494
7243.64 2516
7244.45 2559
7245.25 2624
7246.05 2575
7246.86 2630
7247.66 2644
7248.46 2610
7249.27 2637
7250.07 2630
7250.87 2600
7251.68 2526
7252.48 2562
7253.29 2629
7254.09 2579
7254.89 2682
7255.70 2659
7256.50 2614
7257.30 2624
7258.11 2621
7258.91 2716
7259.72 2621
7260.52 2687
7261.33 2717
7262.13 2794
7262.93 2774
7263.74 2850
7264.54 2815
7265.35 2782
7266.15 2788
7266.96 2756
7267.76 2796
7268.57 2715
7269.37 2683
7270.17 2623
7270.98 2672
7271.78 2619
7272.59 2792
7273.39 2584
7274.20 2591
7275.00 2649
7275.81 2647
7276.61 2679
7277.42 2665
7278.22 2684
7279.03 2738
7279.83 2688
7280.64 2703
7281.44 2707
7282.25 2858
7283.06 2919
7283.86 3178
7284.67 3395
7285.47 3467
7286.28 3590
7287.08 3678
7287.89 3678
7288.69 3571
7289.50 3576
7290.31 3487
7291.11 3287
7291.92 3148
7292.72 2902
7293.53 2870
7294.34 2838
7295.14 2782
7295.95 2663
7296.75 2592
7297.56 2620
7298.37 2657
7299.17 2698
7299.98 2585
7300.79 2511
7301.59 2568
7302.40 2701
7303.21 2776
7304.01 2599
7304.82 2589
7305.63 2710
7306.43 2663
7307.24 2716
7308.05 2655
7308.85 2652
7309.66 2656
7310.47 2702
7311.27 2827
7312.08 2801
7312.89 2795
7313.69 2789
7314.50 2790
7315.31 2791
7316.12 2840
7316.92 2837
7317.73 2800
7318.54 2896
7319.35 2910
7320.15 2935
7320.96 3035
7321.77 3122
7322.58 3326
7323.38 3322
7324.19 3274
7325.00 3205
7325.81 3121
7326.61 3030
7327.42 2968
7328.23 2896
7329.04 2840
7329.85 2811
7330.65 2766
7331.46 2826
7332.27 2832
7333.08 2713
7333.89 2811
7334.69 2809
7335.50 2820
7336.31 2735
7337.12 2788
7337.93 2893
7338.74 2854
7339.54 2738
7340.35 2804
7341.16 2735
7341.97 2748
7342.78 2655
7343.59 2619
7344.40 2696
7345.21 2636
7346.01 2497
7346.82 2523
7347.63 2553
7348.44 2519
7349.25 2546
7350.06 2607
7350.87 2526
7351.68 2546
7352.49 2507
7353.30 2514
7354.11 2546
7354.92 2453
7355.72 2476
7356.53 2479
7357.34 2481
7358.15 2379
7358.96 2461
7359.77 2408
7360.58 2504
7361.39 2427
7362.20 2434
7363.01 2382
7363.82 2423
7364.63 2452
7365.44 2515
7366.25 2510
7367.06 2465
7367.87 2383
7368.68 2429
7369.49 2452
7370.30 2522
7371.11 2431
7371.92 2396
7372.73 2463
7373.54 2482
7374.35 2432
7375.16 2414
7375.97 2403
7376.79 2459
7377.60 2454
7378.41 2504
7379.22 2491
7380.03 2429
7380.84 2446
7381.65 2562
7382.46 2534
7383.27 2470
7384.08 2466
7384.89 2484
7385.70 2494
7386.52 2500
7387.33 2533
7388.14 2443
7388.95 2463
7389.76 2484
7390.57 2454
7391.38 2417
7392.19 2362
7393.01 2403
7393.82 2354
7394.63 2385
7395.44 2474
7396.25 2395
7397.06 2412
7397.88 2409
7398.69 2423
7399.50 2426
7400.31 2445
7401.12 2494
7401.94 2404
7402.75 2459
7403.56 2422
7404.37 2456
7405.18 2345
7406.00 2415
7406.81 2402
7407.62 2398
7408.43 2303
7409.25 2358
7410.06 2344
7410.87 2369
7411.68 2380
7412.49 2310
7413.31 2371
7414.12 2361
7414.93 2361
7415.75 2337
7416.56 2348
7417.37 2326
7418.18 2390
7419.00 2391
7419.81 2460
7420.62 2390
7421.44 2364
7422.25 2395
7423.06 2416
7423.88 2338
7424.69 2426
7425.50 2451
7426.31 2410
7427.13 2422
7427.94 2419
7428.76 2362
7429.57 2412
7430.38 2484
7431.20 2406
7432.01 2454
7432.82 2414
7433.64 2461
7434.45 2467
7435.26 2457
7436.08 2441
7436.89 2501
7437.71 2575
7438.52 2535
7439.33 2556
7440.15 2541
7440.96 2540
7441.78 2595
7442.59 2557
7443.40 2480
7444.22 2575
7445.03 2581
7445.85 2473
7446.66 2479
7447.48 2523
7448.29 2430
7449.11 2441
7449.92 2467
7450.73 2467
7451.55 2515
7452.36 2536
7453.18 2489
7453.99 2507
7454.81 2510
7455.62 2525
7456.44 2508
7457.25 2557
7458.07 2587
7458.88 2556
7459.70 2581
7460.51 2513
7461.33 2534
7462.14 2492
7462.96 2508
7463.77 2534
7464.59 2518
7465.41 2551
7466.22 2626
7467.04 2513
7467.85 2529
7468.67 2602
7469.48 2573
7470.30 2668
7471.11 2629
7471.93 2648
7472.75 2652
7473.56 2679
7474.38 2594
7475.19 2592
7476.01 2604
7476.83 2558
7477.64 2533
7478.46 2573
7479.27 2652
7480.09 2668
7480.91 2595
7481.72 2643
7482.54 2663
7483.36 2715
7484.17 2705
7484.99 2687
7485.81 2681
7486.62 2701
7487.44 2714
7488.26 2736
7489.07 2751
7489.89 2774
7490.71 2709
7491.52 2739
7492.34 2723
7493.16 2710
7493.97 2690
7494.79 2731
7495.61 2807
7496.43 2776
7497.24 2820
7498.06 2813
7498.88 2885
7499.69 2922
7500.51 2821
7501.33 2828
7502.15 2908
7502.96 2938
7503.78 2874
7504.60 2938
7505.42 2986
7506.23 3027
7507.05 2985
7507.87 3058
7508.69 3001
7509.51 3030
7510.32 2975
7511.14 3000
7511.96 3002
7512.78 3032
7513.60 3050
7514.41 3066
7515.23 3040
7516.05 3038
7516.87 3024
7517.69 3139
7518.50 3111
7519.32 3086
7520.14 3143
7520.96 3129
7521.78 3122
7522.60 3197
7523.42 3309
7524.23 3326
7525.05 3303
7525.87 3306
7526.69 3308
7527.51 3417
7528.33 3402
7529.15 3438
7529.97 3505
7530.78 3503
7531.60 3454
7532.42 3499
7533.24 3608
7534.06 3564
7534.88 3594
7535.70 3718
7536.52 3592
7537.34 3603
7538.16 3607
7538.98 3705
7539.80 3794
7540.62 3706
7541.44 3843
7542.26 3892
7543.08 3875
7543.89 3950
7544.71 4059
7545.53 4074
7546.35 4165
7547.17 4162
7547.99 4249
7548.81 4193
7549.63 4149
7550.45 4203
7551.27 4163
7552.09 4194
7552.91 4264
7553.73 4291
7554.56 4138
7555.38 4203
7556.20 4250
7557.02 4394
7557.84 4380
7558.66 4463
7559.48 4517
7560.30 4552
7561.12 4566
7561.94 4594
7562.76 4722
7563.58 4749
7564.40 4737
7565.22 4762
7566.04 4841
7566.86 4837
7567.69 4719
7568.51 4823
7569.33 4815
7570.15 4827
7570.97 4717
7571.79 4753
7572.61 4894
7573.43 4819
7574.26 4875
7575.08 4787
7575.90 4943
7576.72 4970
7577.54 4940
7578.36 5040
7579.18 5130
7580.01 5079
7580.83 5130
7581.65 5113
7582.47 5199
7583.29 5322
7584.12 5285
7584.94 5273
7585.76 5496
7586.58 5553
7587.40 5616
7588.23 5886
7589.05 5846
7589.87 5863
7590.69 6002
7591.51 6153
7592.34 6186
7593.16 6393
7593.98 6329
7594.80 6137
7595.63 6137
7596.45 6140
7597.27 6173
7598.09 6068
7598.92 6199
7599.74 6232
7600.56 6293
7601.39 6350
7602.21 6622
7603.03 6862
7603.85 7129
7604.68 7322
7605.50 7791
7606.32 8073
7607.15 8164
7607.97 8286
7608.79 8450
7609.62 8255
7610.44 8029
7611.26 7835
7612.09 7430
7612.91 7061
7613.73 6901
7614.56 6865
7615.38 6659
7616.20 6520
7617.03 6348
7617.85 6363
7618.68 6362
7619.50 6466
7620.32 6443
7621.15 6430
7621.97 6382
7622.79 6395
7623.62 6242
7624.44 6218
7625.27 6168
7626.09 6222
7626.92 6407
7627.74 6505
7628.56 6750
7629.39 7113
7630.21 7639
7631.04 8244
7631.86 8858
7632.69 9406
7633.51 10050
7634.34 10262
7635.16 10345
7635.98 10263
7636.81 9831
7637.63 9172
7638.46 8599
7639.28 7966
7640.11 7236
7640.93 6580
7641.76 6090
7642.58 5890
7643.41 5403
7644.23 5105
7645.06 5110
7645.88 4899
7646.71 4765
7647.54 4781
7648.36 4666
7649.19 4503
7650.01 4426
7650.84 4453
7651.66 4383
7652.49 4306
7653.31 4118
7654.14 4114
7654.97 4066
7655.79 4115
7656.62 4073
7657.44 4085
7658.27 3990
7659.09 4006
7659.92 4002
7660.75 3914
7661.57 4015
7662.40 4138
7663.22 4133
7664.05 4112
7664.88 4061
7665.70 3997
7666.53 4146
7667.36 4217
7668.18 4122
7669.01 4189
7669.84 4250
7670.66 4277
7671.49 4381
7672.32 4389
7673.14 4308
7673.97 4297
7674.80 4225
7675.62 4126
7676.45 4069
7677.28 4039
7678.10 3962
7678.93 3786
7679.76 3909
7680.58 3913
7681.41 3800
7682.24 3803
7683.07 3758
7683.89 3697
7684.72 3690
7685.55 3695
7686.38 3559
7687.20 3632
7688.03 3679
7688.86 3685
7689.69 3662
7690.51 3675
7691.34 3635
7692.17 3594
7693.00 3617
7693.82 3646
7694.65 3638
7695.48 3633
7696.31 3597
7697.14 3619
7697.96 3658
7698.79 3646
7699.62 3674
7700.45 3710
7701.28 3761
7702.11 3687
7702.93 3707
7703.76 3683
7704.59 3577
7705.42 3685
7706.25 3537
7707.08 3529
7707.90 3564
7708.73 3553
7709.56 3412
7710.39 3388
7711.22 3314
7712.05 3429
7712.88 3247
7713.71 3245
7714.53 3125
7715.36 3183
7716.19 3226
7717.02 3113
7717.85 3118
7718.68 3051
7719.51 3035
7720.34 3056
7721.17 2970
7722.00 2951
7722.83 2998
7723.66 2893
7724.49 2985
7725.32 2964
7726.14 2940
7726.97 2853
7727.80 2805
7728.63 2852
7729.46 2862
7730.29 2791
7731.12 2878
7731.95 2831
7732.78 2798
7733.61 2718
7734.44 2808
7735.27 2788
7736.10 2718
7736.93 2739
7737.76 2689
7738.59 2725
7739.42 2725
7740.25 2775
7741.08 2730
7741.91 2709
7742.75 2732
7743.58 2654
7744.41 2757
7745.24 2804
7746.07 2765
7746.90 2829
7747.73 2859
7748.56 2867
7749.39 2968
7750.22 3055
7751.05 3014
7751.88 2855
7752.71 2859
7753.55 2876
7754.38 2839
7755.21 2780
7756.04 2734
7756.87 2789
7757.70 2654
7758.53 2651
7759.36 2596
7760.20 2692
7761.03 2615
7761.86 2637
7762.69 2614
7763.52 2599
7764.35 2607
7765.18 2613
7766.02 2549
7766.85 2595
7767.68 2605
7768.51 2569
7769.34 2593
7770.18 2488
7771.01 2490
7771.84 2451
7772.67 2509
7773.50 2500
7774.34 2535
7775.17 2567
7776.00 2580
7776.83 2609
7777.66 2565
7778.50 2607
7779.33 2612
7780.16 2585
7780.99 2608
7781.83 2579
7782.66 2608
7783.49 2630
7784.32 2658
7785.16 2690
7785.99 2649
7786.82 2617
7787.66 2637
7788.49 2678
7789.32 2660
7790.15 2628
7790.99 2648
7791.82 2638
7792.65 2609
7793.49 2647
7794.32 2614
7795.15 2618
7795.99 2608
7796.82 2664
7797.65 2687
7798.49 2627
7799.32 2608
7800.15 2662
7800.99 2640
7801.82 2669
7802.65 2609
7803.49 2593
7804.32 2608
7805.16 2636
7805.99 2682
7806.82 2633
7807.66 2681
7808.49 2782
7809.33 2703
7810.16 2774
7810.99 2809
7811.83 2831
7812.66 2875
7813.50 2984
7814.33 2943
7815.17 2979
7816.00 3049
7816.83 3154
7817.67 3096
7818.50 3095
7819.34 3196
7820.17 3188
7821.01 3128
7821.84 3102
7822.68 3190
7823.51 3138
7824.35 3089
7825.18 3059
7826.02 3074
7826.85 3091
7827.69 3169
7828.52 3181
7829.36 3209
7830.19 3260
7831.03 3157
7831.86 3144
7832.70 3138
7833.53 3143
7834.37 3072
7835.20 3030
7836.04 3086
7836.87 3062
7837.71 3053
7838.54 3064
7839.38 3006
7840.22 2887
7841.05 2927
7841.89 2883
7842.72 2861
7843.56 2809
7844.39 2766
7845.23 2764
7846.07 2745
7846.90 2734
7847.74 2763
7848.57 2758
7849.41 2801
7850.25 2696
7851.08 2686
7851.92 2673
7852.76 2725
7853.59 2723
7854.43 2721
7855.27 2754
7856.10 2719
7856.94 2796
7857.78 2764
7858.61 2671
7859.45 2747
7860.29 2826
7861.12 2801
7861.96 2834
7862.80 2875
7863.63 2851
7864.47 2918
7865.31 2767
7866.14 2887
7866.98 2759
7867.82 2741
7868.66 2807
7869.49 2841
7870.33 2790
7871.17 2755
7872.00 2781
7872.84 2852
7873.68 2816
7874.52 2858
7875.35 2911
7876.19 2959
7877.03 3018
7877.87 3043
7878.70 3151
7879.54 3313
7880.38 3377
7881.22 3417
7882.06 3363
7882.89 3258
7883.73 3167
7884.57 3044
7885.41 3079
7886.25 2995
7887.08 2933
7887.92 2886
7888.76 2904
7889.60 2940
7890.44 2975
7891.28 2981
7892.11 2956
7892.95 3030
7893.79 2961
7894.63 3068
7895.47 3048
7896.31 3007
7897.15 3075
7897.98 3046
7898.82 3082
7899.66 3051
7900.50 3100
7901.34 3097
7902.18 3071
7903.02 3097
7903.86 3083
7904.70 3108
7905.54 3075
7906.37 3048
7907.21 3053
7908.05 3094
7908.89 3083
7909.73 3088
7910.57 3040
7911.41 3035
7912.25 3045
7913.09 3139
7913.93 3162
7914.77 3312
7915.61 3429
7916.45 3711
7917.29 3898
7918.13 4160
7918.97 4559
7919.81 4769
7920.65 4942
7921.49 5047
7922.33 5262
7923.17 5059
7924.01 4552
7924.85 4445
7925.69 4101
7926.53 3863
7927.37 3738
7928.21 3586
7929.05 3429
7929.89 3270
7930.73 3279
7931.57 3243
7932.41 3112
7933.25 3107
7934.09 3024
7934.93 2963
7935.77 2958
7936.61 2861
7937.46 2801
7938.30 2768
7939.14 2744
7939.98 2737
7940.82 2633
7941.66 2657
7942.50 2606
7943.34 2526
7944.18 2523
7945.03 2522
7945.87 2485
7946.71 2524
7947.55 2544
7948.39 2642
7949.23 2635
7950.07 2669
7950.92 2640
7951.76 2702
7952.60 2736
7953.44 2765
7954.28 2819
7955.12 2915
7955.97 2950
7956.81 2910
7957.65 3007
7958.49 3110
7959.33 3091
7960.18 3032
7961.02 2958
7961.86 2931
7962.70 2900
7963.54 2887
7964.39 2805
7965.23 2766
7966.07 2700
7966.91 2732
7967.76 2686
7968.60 2895
7969.44 2840
7970.28 2850
7971.13 2942
7971.97 2875
7972.81 2789
7973.65 2822
7974.50 2781
7975.34 2696
7976.18 2566
7977.03 2517
7977.87 2520
7978.71 2497
7979.55 2501
7980.40 2570
7981.24 2512
7982.08 2443
7982.93 2495
7983.77 2440
7984.61 2446
7985.46 2451
7986.30 2475
7987.14 2443
7987.99 2470
7988.83 2495
7989.67 2478
7990.52 2406
7991.36 2345
7992.21 2355
7993.05 2411
7993.89 2423
7994.74 2363
7995.58 2354
7996.42 2350
7997.27 2414
7998.11 2347
7998.96 2360
7999.80 2401
8000.65 2293
8001.49 2245
8002.33 2260
8003.18 2193
8004.02 2230
8004.87 2289
8005.71 2246
8006.56 2260
8007.40 2260
8008.24 2265
8009.09 2185
8009.93 2220
8010.78 2220
8011.62 2161
8012.47 2147
8013.31 2187
8014.16 2170
8015.00 2136
8015.85 2132
8016.69 2159
8017.54 2195
8018.38 2135
8019.23 2146
8020.07 2104
8020.92 2099
8021.76 2107
8022.61 2088
8023.45 2076
8024.30 2076
8025.15 2100
8025.99 2077
8026.84 2085
8027.68 2051
8028.53 2085
8029.37 2131
8030.22 2110
8031.07 2043
8031.91 2054
8032.76 2154
8033.60 2090
8034.45 2108
8035.30 2171
8036.14 2171
8036.99 2133
8037.83 2138
8038.68 2086
8039.53 2074
8040.37 2153
8041.22 2033
8042.06 2018
8042.91 2089
8043.76 2163
8044.60 2200
8045.45 2175
8046.30 2192
8047.14 2235
8047.99 2196
8048.84 2236
8049.68 2273
8050.53 2232
8051.38 2273
8052.22 2252
8053.07 2234
8053.92 2173
8054.77 2184
8055.61 2160
8056.46 2095
8057.31 2026
8058.15 2012
8059.00 2015
8059.85 1972
8060.70 2018
8061.54 2074
8062.39 2009
8063.24 1977
8064.09 1951
8064.93 1907
8065.78 1976
8066.63 2003
8067.48 1957
8068.32 1980
8069.17 1992
8070.02 2023
8070.87 1994
8071.72 1956
8072.56 1967
8073.41 1922
8074.26 1914
8075.11 1968
8075.96 1873
8076.80 1923
8077.65 1946
8078.50 1930
8079.35 1928
8080.20 1832
8081.05 1804
8081.89 1968
8082.74 1973
8083.59 1929
8084.44 1917
8085.29 1967
8086.14 1900
8086.99 1954
8087.83 1945
8088.68 2006
8089.53 1962
8090.38 1985
8091.23 2000
8092.08 1986
8092.93 2052
8093.78 2015
8094.63 2021
8095.48 1959
8096.32 1926
8097.17 1970
8098.02 1843
8098.87 1913
8099.72 1895
8100.57 1905
8101.42 1877
8102.27 1906
8103.12 1950
8103.97 1955
8104.82 1952
8105.67 1954
8106.52 1844
8107.37 1856
8108.22 1853
8109.07 1863
8109.92 1828
8110.77 1856
8111.62 1800
8112.47 1787
8113.32 1850
8114.17 1901
8115.02 1906
8115.87 1877
8116.72 1837
8117.57 1881
8118.42 1923
8119.27 1864
8120.12 1887
8120.97 1871
8121.82 1837
8122.67 1899
8123.52 1956
8124.37 1906
8125.22 1912
8126.08 1875
8126.93 1879
8127.78 1909
8128.63 1921
8129.48 1936
8130.33 1896
8131.18 1933
8132.03 1962
8132.88 1931
8133.73 1918
8134.59 1945
8135.44 1869
8136.29 1801
8137.14 1834
8137.99 1876
8138.84 1863
8139.69 1838
8140.55 1861
8141.40 1861
8142.25 1808
8143.10 1852
8143.95 1857
8144.80 1837
8145.66 1827
8146.51 1844
8147.36 1883
8148.21 1857
8149.06 1906
8149.91 1857
8150.77 1863
8151.62 1898
8152.47 1862
8153.32 1846
8154.18 1881
8155.03 1961
8155.88 1855
8156.73 1956
8157.59 1994
8158.44 2035
8159.29 2066
8160.14 1991
8161.00 1986
8161.85 2016
8162.70 1936
8163.55 1916
8164.41 1944
8165.26 1898
8166.11 1853
8166.96 1924
8167.82 1836
8168.67 1780
8169.52 1807
8170.38 1836
8171.23 1799
8172.08 1821
8172.94 1855
8173.79 1840
8174.64 1758
8175.50 1827
8176.35 1841
8177.20 1812
8178.06 1781
8178.91 1833
8179.76 1790
8180.62 1758
8181.47 1745
8182.32 1835
8183.18 1808
8184.03 1729
8184.89 1748
8185.74 1750
8186.59 1749
8187.45 1771
8188.30 1701
8189.16 1698
8190.01 1703
8190.86 1756
8191.72 1777
8192.57 1761
8193.43 1736
8194.28 1765
8195.14 1770
8195.99 1724
8196.84 1740
8197.70 1800
8198.55 1749
8199.41 1744
8200.26 1740
8201.12 1686
8201.97 1742
8202.83 1709
8203.68 1728
8204.54 1719
8205.39 1710
8206.25 1708
8207.10 1733
8207.96 1746
8208.81 1767
8209.67 1766
8210.52 1753
8211.38 1766
8212.23 1745
8213.09 1776
8213.94 1719
8214.80 1700
8215.65 1724
8216.51 1812
8217.37 1699
8218.22 1809
8219.08 1898
8219.93 1842
8220.79 1842
8221.64 1894
8222.50 1856
8223.36 1819
8224.21 1894
8225.07 1920
8225.92 1937
8226.78 1946
8227.64 1949
8228.49 1863
8229.35 1837
8230.20 1860
8231.06 1851
8231.92 1803
8232.77 1850
8233.63 1834
8234.49 1716
8235.34 1707
8236.20 1709
8237.06 1686
8237.91 1667
8238.77 1692
8239.63 1704
8240.48 1751
8241.34 1717
8242.20 1748
8243.05 1712
8243.91 1683
8244.77 1702
8245.62 1655
8246.48 1673
8247.34 1651
8248.19 1696
8249.05 1675
8249.91 1687
8250.77 1665
8251.62 1675
8252.48 1694
8253.34 1635
8254.20 1680
8255.05 1680
8255.91 1748
8256.77 1730
8257.63 1719
8258.48 1718
8259.34 1687
8260.20 1619
8261.06 1691
8261.92 1634
8262.77 1650
8263.63 1678
8264.49 1673
8265.35 1677
8266.21 1726
8267.06 1672
8267.92 1642
8268.78 1642
8269.64 1709
8270.50 1679
8271.35 1682
8272.21 1703
8273.07 1746
8273.93 1721
8274.79 1696
8275.65 1738
8276.51 1735
8277.36 1775
8278.22 1725
8279.08 1686
8279.94 1678
8280.80 1648
8281.66 1639
8282.52 1667
8283.38 1646
8284.24 1673
8285.09 1620
8285.95 1648
8286.81 1702
8287.67 1682
8288.53 1657
8289.39 1680
8290.25 1656
8291.11 1703
8291.97 1693
8292.83 1648
8293.69 1673
8294.55 1728
8295.41 1688
8296.27 1688
8297.13 1677
8297.99 1746
8298.85 1698
8299.71 1701
8300.56 1723
8301.42 1677
8302.28 1680
8303.14 1662
8304.00 1664
8304.86 1745
8305.73 1692
8306.59 1691
8307.45 1650
8308.31 1696
8309.17 1724
8310.03 1670
8310.89 1663
8311.75 1649
8312.61 1645
8313.47 1638
8314.33 1705
8315.19 1671
8316.05 1714
8316.91 1683
8317.77 1690
8318.63 1775
8319.49 1722
8320.35 1729
8321.22 1693
8322.08 1701
8322.94 1722
8323.80 1638
8324.66 1704
8325.52 1694
8326.38 1735
8327.24 1646
8328.10 1629
8328.97 1646
8329.83 1661
8330.69 1672
8331.55 1701
8332.41 1633
8333.27 1658
8334.13 1642
8335.00 1683
8335.86 1625
8336.72 1675
8337.58 1688
8338.44 1617
8339.30 1651
8340.17 1655
8341.03 1596
8341.89 1631
8342.75 1691
8343.62 1656
8344.48 1732
8345.34 1670
8346.20 1707
8347.06 1720
8347.93 1730
8348.79 1670
8349.65 1713
8350.51 1662
8351.38 1640
8352.24 1684
8353.10 1711
8353.96 1659
8354.83 1675
8355.69 1700
8356.55 1748
8357.41 1679
8358.28 1699
8359.14 1722
8360.00 1673
8360.87 1719
8361.73 1712
8362.59 1652
8363.46 1717
8364.32 1637
8365.18 1717
8366.05 1736
8366.91 1723
8367.77 1665
8368.64 1750
8369.50 1690
8370.36 1710
8371.23 1722
8372.09 1672
8372.95 1768
8373.82 1735
8374.68 1743
8375.54 1731
8376.41 1741
8377.27 1784
8378.14 1746
8379.00 1750
8379.86 1782
8380.73 1733
8381.59 1744
8382.46 1840
8383.32 1821
8384.18 1799
8385.05 1807
8385.91 1853
8386.78 1822
8387.64 1849
8388.51 1821
8389.37 1866
8390.23 1811
8391.10 1851
8391.96 1882
8392.83 1847
8393.69 1855
8394.56 1886
8395.42 1830
8396.29 1848
8397.15 1806
8398.02 1885
8398.88 1863
8399.75 1870
8400.61 1894
8401.48 1881
8402.34 1910
8403.21 1864
8404.07 1868
8404.94 1891
8405.80 1873
8406.67 1920
8407.53 1965
8408.40 1914
8409.26 1976
8410.13 1910
8411.00 1907
8411.86 1968
8412.73 2024
8413.59 2044
8414.46 2019
8415.32 2033
8416.19 2029
8417.06 2039
8417.92 1977
8418.79 2016
8419.65 2087
8420.52 2100
8421.39 2067
8422.25 2074
8423.12 2089
8423.98 2123
8424.85 2149
8425.72 2132
8426.58 2107
8427.45 2069
8428.32 2185
8429.18 2238
8430.05 2227
8430.92 2265
8431.78 2264
8432.65 2260
8433.52 2328
8434.38 2297
8435.25 2210
8436.12 2314
8436.98 2331
8437.85 2363
8438.72 2346
8439.58 2294
8440.45 2451
8441.32 2457
8442.19 2519
8443.05 2530
8443.92 2582
8444.79 2688
8445.65 2611
8446.52 2639
8447.39 2597
8448.26 2552
8449.12 2649
8449.99 2708
8450.86 2727
8451.73 2699
8452.60 2831
8453.46 2931
8454.33 3179
8455.20 3467
8456.07 3769
8456.93 3977
8457.80 4099
8458.67 4166
8459.54 4177
8460.41 4040
8461.27 4020
8462.14 3842
8463.01 3595
8463.88 3334
8464.75 3181
8465.62 3060
8466.48 2912
8467.35 2826
8468.22 2651
8469.09 2572
8469.96 2531
8470.83 2436
8471.70 2392
8472.57 2405
8473.43 2414
8474.30 2396
8475.17 2355
8476.04 2341
8476.91 2408
8477.78 2361
8478.65 2332
8479.52 2399
8480.39 2412
8481.25 2358
8482.12 2387
8482.99 2503
8483.86 2424
8484.73 2454
8485.60 2445
8486.47 2404
8487.34 2465
8488.21 2423
8489.08 2450
8489.95 2470
8490.82 2494
8491.69 2662
8492.56 2662
8493.43 2622
8494.30 2704
8495.17 2787
8496.04 2822
8496.91 2788
8497.78 2835
8498.65 2810
8499.52 2827
8500.39 2809
8501.26 2793
8502.13 2736
8503.00 2690
8503.87 2683
8504.74 2641
8505.61 2617
8506.48 2679
8507.35 2775
8508.22 2789
8509.09 2882
8509.96 2869
8510.83 2857
8511.70 2950
8512.57 2885
8513.45 2969
8514.32 3011
8515.19 3023
8516.06 3071
8516.93 3063
8517.80 3128
8518.67 3149
8519.54 3136
8520.41 3181
8521.29 3173
8522.16 3145
8523.03 3118
8523.90 3126
8524.77 3118
8525.64 3115
8526.51 3124
8527.39 3180
8528.26 3243
8529.13 3185
8530.00 3143
8530.87 3159
8531.74 3155
8532.62 3261
8533.49 3395
8534.36 3381
8535.23 3424
8536.10 3494
8536.98 3548
8537.85 3484
8538.72 3473
8539.59 3538
8540.46 3577
8541.34 3509
8542.21 3422
8543.08 3479
8543.95 3421
8544.83 3363
8545.70 3269
8546.57 3176
8547.44 3171
8548.32 3189
8549.19 3208
8550.06 3292
8550.93 3518
8551.81 3723
8552.68 3951
8553.55 4359
8554.43 4857
8555.30 5206
8556.17 5532
8557.04 5914
8557.92 6012
8558.79 6006
8559.66 5637
8560.54 5547
8561.41 5267
8562.28 4834
8563.16 4339
8564.03 4012
8564.90 3728
8565.78 3511
8566.65 3284
8567.52 3237
8568.40 3167
8569.27 2950
8570.15 2847
8571.02 2852
8571.89 2806
8572.77 2758
8573.64 2731
8574.51 2738
8575.39 2717
8576.26 2727
8577.14 2749
8578.01 2742
8578.88 2760
8579.76 2687
8580.63 2629
8581.51 2672
8582.38 2704
8583.26 2618
8584.13 2706
8585.01 2822
8585.88 2801
8586.75 2777
8587.63 2784
8588.50 2789
8589.38 2716
8590.25 2755
8591.13 2755
8592.00 2787
8592.88 2890
8593.75 2988
8594.63 2922
8595.50 2981
8596.38 2979
8597.25 2971
8598.13 3027
8599.00 2951
8599.88 2971
8600.75 3080
8601.63 2971
8602.50 2862
8603.38 2895
8604.26 2881
8605.13 2915
8606.01 2820
8606.88 2816
8607.76 2952
8608.63 2954
8609.51 2918
8610.38 2881
8611.26 2980
8612.14 3052
8613.01 3032
8613.89 3054
8614.76 3090
8615.64 3017
8616.52 2985
8617.39 3107
8618.27 3053
8619.15 3028
8620.02 3114
8620.90 3173
8621.77 3165
8622.65 3134
8623.53 3182
8624.40 3136
8625.28 3159
8626.16 3194
8627.03 3298
8627.91 3260
8628.79 3197
8629.66 3288
8630.54 3273
8631.42 3321
8632.29 3341
8633.17 3296
8634.05 3341
8634.92 3419
8635.80 3314
8636.68 3342
8637.56 3418
8638.43 3372
8639.31 3345
8640.19 3394
8641.07 3314
8641.94 3281
8642.82 3406
8643.70 3372
8644.57 3433
8645.45 3413
8646.33 3350
8647.21 3408
8648.09 3564
8648.96 3593
8649.84 3525
8650.72 3661
8651.60 3681
8652.47 3699
8653.35 3790
8654.23 3652
8655.11 3776
8655.99 3845
8656.86 3817
8657.74 3794
8658.62 3824
8659.50 3760
8660.38 3694
8661.26 3819
8662.13 3715
8663.01 3684
8663.89 3783
8664.77 3729
8665.65 3809
8666.53 3859
8667.41 3839
8668.28 3882
8669.16 3941
8670.04 4000
8670.92 4162
8671.80 4204
8672.68 4393
8673.56 4477
8674.44 4664
8675.32 4809
8676.20 4840
8677.07 4935
8677.95 4930
8678.83 5063
8679.71 5032
8680.59 4920
8681.47 4792
8682.35 4757
8683.23 4581
8684.11 4546
8684.99 4481
8685.87 4463
8686.75 4445
8687.63 4636
8688.51 4753
8689.39 5129
8690.27 5562
8691.15 5992
8692.03 6401
8692.91 6844
8693.79 7422
8694.67 7967
8695.55 8102
8696.43 8230
8697.31 8020
8698.19 7818
8699.07 7447
8699.95 6812
8700.83 6226
8701.71 5690
8702.59 5116
8703.47 4685
8704.35 4357
8705.23 4075
8706.11 3828
8706.99 3574
8707.87 3449
8708.75 3420
8709.63 3235
8710.52 3258
8711.40 3246
8712.28 3092
8713.16 3036
8714.04 3048
8714.92 2962
8715.80 2980
8716.68 2945
8717.56 2883
8718.45 2922
8719.33 2832
8720.21 2815
8721.09 2840
8721.97 2818
8722.85 2862
8723.73 2820
8724.62 2937
8725.50 2963
8726.38 2969
8727.26 2935
8728.14 2956
8729.02 2984
8729.91 2959
8730.79 3022
8731.67 3077
8732.55 3137
8733.43 3130
8734.32 3138
8735.20 3158
8736.08 3038
8736.96 3008
8737.84 3006
8738.73 2976
8739.61 2854
8740.49 2939
8741.37 2867
8742.26 2753
8743.14 2728
8744.02 2744
8744.90 2727
8745.79 2707
8746.67 2691
8747.55 2669
8748.43 2703
8749.32 2697
8750.20 2749
8751.08 2751
8751.97 2742
8752.85 2797
8753.73 2860
8754.62 2880
8755.50 2958
8756.38 3001
8757.26 3099
8758.15 3124
8759.03 3215
8759.91 3214
8760.80 3186
8761.68 3182
8762.56 3168
8763.45 3128
8764.33 3164
8765.22 3087
8766.10 2993
8766.98 3025
8767.87 3012
8768.75 2899
8769.63 2852
8770.52 2862
8771.40 2843
8772.29 2867
8773.17 2801
8774.05 2793
8774.94 2714
8775.82 2670
8776.71 2624
8777.59 2503
8778.48 2472
8779.36 2519
8780.24 2467
8781.13 2476
8782.01 2362
8782.90 2294
8783.78 2294
8784.67 2363
8785.55 2307
8786.44 2300
8787.32 2306
8788.21 2251
8789.09 2259
8789.98 2259
8790.86 2299
8791.74 2236
8792.63 2213
8793.51 2226
8794.40 2173
8795.29 2122
8796.17 2144
8797.06 2157
8797.94 2152
8798.83 2218
8799.71 2220
8800.60 2239
8801.48 2145
8802.37 2064
8803.25 2140
8804.14 2175
8805.02 2129
8805.91 2115
8806.80 2124
8807.68 2108
8808.57 2043
8809.45 2093
8810.34 2043
8811.23 2054
8812.11 1996
8813.00 1947
8813.88 1999
8814.77 1991
8815.66 1944
8816.54 1951
8817.43 1887
8818.31 1970
8819.20 1957
8820.09 1942
8820.97 1903
8821.86 1966
8822.75 1969
8823.63 1887
8824.52 1928
8825.41 1916
8826.29 1929
8827.18 1947
8828.07 1961
8828.95 1899
8829.84 1850
8830.73 1895
8831.61 1897
8832.50 1898
8833.39 1899
8834.28 1839
8835.16 1816
8836.05 1854
8836.94 1891
8837.82 1831
8838.71 1850
8839.60 1819
8840.49 1808
8841.37 1804
8842.26 1768
8843.15 1786
8844.04 1787
8844.92 1779
8845.81 1805
8846.70 1774
8847.59 1722
8848.47 1721
8849.36 1763
8850.25 1774
8851.14 1729
8852.03 1663
8852.91 1711
8853.80 1680
8854.69 1718
8855.58 1778
8856.47 1730
8857.36 1680
8858.24 1702
8859.13 1726
8860.02 1658
8860.91 1698
8861.80 1664
8862.69 1714
8863.57 1675
8864.46 1633
8865.35 1679
8866.24 1681
8867.13 1658
8868.02 1674
8868.91 1618
8869.80 1642
8870.68 1678
8871.57 1663
8872.46 1680
8873.35 1647
8874.24 1591
8875.13 1571
8876.02 1639
8876.91 1590
8877.80 1567
8878.69 1583
8879.58 1627
8880.47 1584
8881.36 1551
8882.24 1544
8883.13 1520
8884.02 1557
8884.91 1611
8885.80 1619
8886.69 1633
8887.58 1619
8888.47 1535
8889.36 1556
8890.25 1569
8891.14 1546
8892.03 1526
8892.92 1552
8893.81 1600
8894.70 1511
8895.59 1494
8896.48 1466
8897.37 1483
8898.26 1519
8899.15 1516
8900.04 1480
8900.93 1492
8901.82 1510
8902.72 1515
8903.61 1507
8904.50 1516
8905.39 1531
8906.28 1470
8907.17 1458
8908.06 1480
8908.95 1501
8909.84 1500
8910.73 1489
8911.62 1473
8912.51 1514
8913.41 1431
8914.30 1437
8915.19 1508
8916.08 1458
8916.97 1510
8917.86 1461
8918.75 1472
8919.64 1499
8920.54 1448
8921.43 1411
8922.32 1504
8923.21 1470
8924.10 1440
8924.99 1411
8925.88 1394
8926.78 1449
8927.67 1411
8928.56 1385
8929.45 1410
8930.34 1387
8931.24 1347
8932.13 1430
8933.02 1373
8933.91 1330
8934.80 1350
8935.70 1387
8936.59 1361
8937.48 1402
8938.37 1391
8939.27 1377
8940.16 1354
8941.05 1354
8941.94 1355
8942.84 1401
8943.73 1390
8944.62 1349
8945.51 1345
8946.41 1446
8947.30 1397
8948.19 1396
8949.08 1401
8949.98 1420
8950.87 1385
8951.76 1432
8952.66 1422
8953.55 1399
8954.44 1450
8955.34 1447
8956.23 1410
8957.12 1394
8958.02 1401
8958.91 1413
8959.80 1359
8960.70 1336
8961.59 1401
8962.48 1363
8963.38 1355
8964.27 1433
8965.16 1359
8966.06 1404
8966.95 1370
8967.84 1349
8968.74 1364
8969.63 1369
8970.53 1374
8971.42 1363
8972.31 1373
8973.21 1372
8974.10 1379
8975.00 1356
8975.89 1347
8976.78 1334
8977.68 1314
8978.57 1341
8979.47 1349
8980.36 1315
8981.26 1289
8982.15 1359
8983.05 1302
8983.94 1305
8984.83 1269
8985.73 1312
8986.62 1316
8987.52 1321
8988.41 1291
8989.31 1310
8990.20 1275
8991.10 1287
8991.99 1345
8992.89 1324
8993.78 1299
8994.68 1277
8995.57 1326
8996.47 1366
8997.36 1345
8998.26 1307
8999.15 1334
9000.05 1323
9000.95 1277
9001.84 1236
9002.74 1314
9003.63 1302
9004.53 1281
9005.42 1292
9006.32 1326
9007.21 1312
9008.11 1342
9009.01 1290
9009.90 1278
9010.80 1281
9011.69 1293
9012.59 1329
9013.49 1311
9014.38 1300
9015.28 1317
9016.17 1320
9017.07 1328
9017.97 1332
9018.86 1265
9019.76 1274
9020.66 1296
9021.55 1289
9022.45 1307
9023.35 1260
9024.24 1258
9025.14 1291
9026.04 1308
9026.93 1294
9027.83 1281
9028.73 1294
9029.62 1304
9030.52 1297
9031.42 1291
9032.31 1263
9033.21 1252
9034.11 1271
9035.01 1294
9035.90 1303
9036.80 1241
9037.70 1278
9038.59 1275
9039.49 1320
9040.39 1272
9041.29 1245
9042.18 1295
9043.08 1373
9043.98 1310
9044.88 1300
9045.77 1339
9046.67 1304
9047.57 1285
9048.47 1283
9049.37 1332
9050.26 1324
9051.16 1334
9052.06 1299
9052.96 1336
9053.85 1312
9054.75 1271
9055.65 1302
9056.55 1309
9057.45 1315
9058.35 1371
9059.24 1322
9060.14 1335
9061.04 1372
9061.94 1401
9062.84 1316
9063.74 1375
9064.64 1387
9065.53 1315
9066.43 1325
9067.33 1351
9068.23 1301
9069.13 1337
9070.03 1383
9070.93 1353
9071.83 1384
9072.72 1322
9073.62 1274
9074.52 1305
9075.42 1319
9076.32 1312
9077.22 1324
9078.12 1372
9079.02 1324
9079.92 1366
9080.82 1323
9081.72 1288
9082.62 1333
9083.52 1274
9084.42 1286
9085.32 1316
9086.21 1305
9087.11 1392
9088.01 1367
9088.91 1384
9089.81 1336
9090.71 1351
9091.61 1373
9092.51 1365
9093.41 1381
9094.31 1360
9095.21 1328
9096.11 1390
9097.01 1387
9097.91 1330
9098.81 1360
9099.72 1290
9100.62 1292
9101.52 1256
9102.42 1275
9103.32 1255
9104.22 1243
9105.12 1290
9106.02 1265
9106.92 1266
9107.82 1326
9108.72 1331
9109.62 1323
9110.52 1271
9111.42 1252
9112.32 1309
9113.23 1273
9114.13 1327
9115.03 1270
9115.93 1279
9116.83 1267
9117.73 1310
9118.63 1260
9119.53 1277
9120.44 1329
9121.34 1293
9122.24 1248
9123.14 1282
9124.04 1288
9124.94 1330
9125.84 1310
9126.75 1248
9127.65 1306
9128.55 1277
9129.45 1285
9130.35 1285
9131.25 1318
9132.16 1295
9133.06 1254
9133.96 1283
9134.86 1285
9135.76 1352
9136.67 1319
9137.57 1261
9138.47 1222
9139.37 1232
9140.28 1224
9141.18 1259
9142.08 1300
9142.98 1301
9143.89 1300
9144.79 1319
9145.69 1323
9146.59 1304
9147.50 1291
9148.40 1248
9149.30 1284
9150.20 1267
9151.11 1312
9152.01 1300
9152.91 1284
9153.82 1324
9154.72 1309
9155.62 1277
9156.53 1310
9157.43 1257
9158.33 1323
9159.24 1248
9160.14 1225
9161.04 1299
9161.95 1334
9162.85 1307
9163.75 1293
9164.66 1299
9165.56 1236
9166.46 1295
9167.37 1306
9168.27 1293
9169.17 1325
9170.08 1322
9170.98 1306
9171.89 1296
9172.79 1254
9173.69 1283
9174.60 1281
9175.50 1250
9176.41 1275
9177.31 1329
9178.21 1301
9179.12 1268
9180.02 1277
9180.93 1299
9181.83 1250
9182.74 1266
9183.64 1272
9184.55 1284
9185.45 1304
9186.35 1334
9187.26 1334
9188.16 1341
9189.07 1322
9189.97 1392
9190.88 1344
9191.78 1367
9192.69 1343
9193.59 1403
9194.50 1330
9195.40 1368
9196.31 1427
9197.21 1428
9198.12 1446
9199.02 1493
9199.93 1486
9200.83 1520
9201.74 1567
9202.65 1609
9203.55 1617
9204.46 1608
9205.36 1664
9206.27 1632
9207.17 1534
9208.08 1526
9208.98 1520
9209.89 1461
9210.80 1425
9211.70 1332
9212.61 1352
9213.51 1392
9214.42 1384
9215.33 1375
9216.23 1331
9217.14 1344
9218.04 1364
9218.95 1311
9219.86 1334
9220.76 1361
9221.67 1350
9222.58 1316
9223.48 1333
9224.39 1338
9225.30 1295
9226.20 1291
9227.11 1290
9228.01 1325
9228.92 1300
9229.83 1258
9230.74 1303
9231.64 1268
9232.55 1289
9233.46 1303
9234.36 1322
9235.27 1352
9236.18 1321
9237.08 1336
9237.99 1349
9238.90 1350
9239.81 1306
9240.71 1311
9241.62 1336
9242.53 1320
9243.43 1278
9244.34 1290
9245.25 1238
9246.16 1290
9247.07 1267
9247.97 1242
9248.88 1265
9249.79 1318
9250.70 1272
9251.60 1268
9252.51 1274
9253.42 1281
9254.33 1274
9255.24 1249
9256.14 1264
9257.05 1290
9257.96 1256
9258.87 1262
9259.78 1261
9260.68 1300
9261.59 1309
9262.50 1285
9263.41 1296
9264.32 1273
9265.23 1275
9266.13 1295
9267.04 1312
9267.95 1289
9268.86 1311
9269.77 1264
9270.68 1257
9271.59 1270
9272.50 1260
9273.40 1271
9274.31 1259
9275.22 1267
9276.13 1324
9277.04 1295
9277.95 1305
9278.86 1324
9279.77 1295
9280.68 1316
9281.59 1248
9282.50 1276
9283.41 1325
9284.32 1329
9285.22 1328
9286.13 1323
9287.04 1299
9287.95 1302
9288.86 1317
9289.77 1290
9290.68 1307
9291.59 1273
9292.50 1338
9293.41 1300
9294.32 1293
9295.23 1257
9296.14 1298
9297.05 1332
9297.96 1307
9298.87 1368
9299.78 1346
9300.69 1368
9301.60 1389
9302.51 1326
9303.42 1280
9304.33 1308
9305.24 1359
9306.15 1318
9307.07 1348
9307.98 1362
9308.89 1336
9309.80 1406
9310.71 1374
9311.62 1339
9312.53 1414
9313.44 1416
9314.35 1446
9315.26 1455
9316.17 1403
9317.08 1379
9318.00 1361
9318.91 1392
9319.82 1369
9320.73 1338
9321.64 1352
9322.55 1352
9323.46 1357
9324.37 1354
9325.29 1355
9326.20 1390
9327.11 1427
9328.02 1377
9328.93 1332
9329.84 1347
9330.75 1377
9331.67 1355
9332.58 1391
9333.49 1401
9334.40 1348
9335.31 1324
9336.23 1333
9337.14 1370
9338.05 1322
9338.96 1377
9339.87 1443
9340.79 1478
9341.70 1397
9342.61 1422
9343.52 1377
9344.44 1358
9345.35 1388
9346.26 1385
9347.17 1451
9348.09 1404
9349.00 1405
9349.91 1435
9350.82 1436
9351.74 1429
9352.65 1460
9353.56 1470
9354.47 1455
9355.39 1465
9356.30 1431
9357.21 1454
9358.13 1414
9359.04 1399
9359.95 1457
9360.87 1453
9361.78 1451
9362.69 1439
9363.61 1417
9364.52 1409
9365.43 1465
9366.35 1484
9367.26 1450
9368.17 1487
9369.09 1444
9370.00 1501
9370.91 1453
9371.83 1428
9372.74 1485
9373.65 1436
9374.57 1456
9375.48 1494
9376.40 1479
9377.31 1528
9378.22 1543
9379.14 1468
9380.05 1500
9380.97 1462
9381.88 1496
9382.80 1519
9383.71 1559
9384.62 1468
9385.54 1505
9386.45 1536
9387.37 1553
9388.28 1529
9389.20 1528
9390.11 1539
9391.03 1559
9391.94 1542
9392.85 1527
9393.77 1574
9394.68 1568
9395.60 1567
9396.51 1567
9397.43 1599
9398.34 1561
9399.26 1595
9400.17 1577
9401.09 1587
9402.00 1595
9402.92 1572
9403.84 1596
9404.75 1610
9405.67 1529
9406.58 1557
9407.50 1576
9408.41 1578
9409.33 1577
9410.24 1573
9411.16 1606
9412.07 1572
9412.99 1582
9413.91 1633
9414.82 1583
9415.74 1637
9416.65 1584
9417.57 1606
9418.49 1612
9419.40 1595
9420.32 1626
9421.23 1661
9422.15 1665
9423.07 1613
9423.98 1621
9424.90 1622
9425.81 1612
9426.73 1666
9427.65 1664
9428.56 1646
9429.48 1714
9430.40 1695
9431.31 1669
9432.23 1648
9433.15 1639
9434.06 1711
9434.98 1752
9435.90 1768
9436.81 1759
9437.73 1808
9438.65 1838
9439.57 1825
9440.48 1866
9441.40 1808
9442.32 1787
9443.23 1825
9444.15 1853
9445.07 1827
9445.99 1806
9446.90 1875
9447.82 1890
9448.74 1889
9449.66 1968
9450.57 1984
9451.49 2104
9452.41 2221
9453.33 2280
9454.24 2397
9455.16 2491
9456.08 2521
9457.00 2516
9457.91 2550
9458.83 2463
9459.75 2387
9460.67 2392
9461.59 2202
9462.50 2086
9463.42 2044
9464.34 2048
9465.26 1919
9466.18 1853
9467.10 1839
9468.01 1754
9468.93 1748
9469.85 1738
9470.77 1764
9471.69 1709
9472.61 1696
9473.53 1677
9474.44 1594
9475.36 1629
9476.28 1669
9477.20 1722
9478.12 1669
9479.04 1577
9479.96 1625
9480.88 1618
9481.80 1666
9482.71 1664
9483.63 1614
9484.55 1625
9485.47 1666
9486.39 1690
9487.31 1701
9488.23 1679
9489.15 1667
9490.07 1700
9490.99 1703
9491.91 1721
9492.83 1701
9493.75 1661
9494.67 1716
9495.59 1726
9496.51 1728
9497.43 1665
9498.35 1636
9499.27 1667
9500.19 1705
9501.11 1742
9502.03 1724
9502.95 1650
9503.87 1612
9504.79 1704
9505.71 1711
9506.63 1685
9507.55 1631
9508.47 1677
9509.39 1713
9510.31 1675
9511.23 1669
9512.15 1703
9513.07 1653
9513.99 1672
9514.91 1733
9515.83 1714
9516.75 1714
9517.67 1697
9518.59 1710
9519.52 1760
9520.44 1818
9521.36 1797
9522.28 1784
9523.20 1779
9524.12 1781
9525.04 1806
9525.96 1797
9526.88 1805
9527.80 1751
9528.73 1816
9529.65 1851
9530.57 1820
9531.49 1857
9532.41 1872
9533.33 1804
9534.26 1842
9535.18 1822
9536.10 1837
9537.02 1778
9537.94 1803
9538.86 1834
9539.79 1805
9540.71 1826
9541.63 1724
9542.55 1791
9543.47 1788
9544.40 1777
9545.32 1782
9546.24 1825
9547.16 1765
9548.08 1830
9549.01 1790
9549.93 1809
9550.85 1821
9551.77 1832
9552.70 1809
9553.62 1817
9554.54 1791
9555.46 1805
9556.39 1808
9557.31 1837
9558.23 1829
9559.16 1804
9560.08 1876
9561.00 1841
9561.92 1816
9562.85 1796
9563.77 1858
9564.69 1889
9565.62 1936
9566.54 1891
9567.46 1872
9568.39 1857
9569.31 1842
9570.23 1878
9571.16 1919
9572.08 1922
9573.00 1869
9573.93 1898
9574.85 1890
9575.77 1910
9576.70 1894
9577.62 1955
9578.54 2003
9579.47 1905
9580.39 1883
9581.32 1971
9582.24 1947
9583.16 1931
9584.09 1973
9585.01 1929
9585.94 1946
9586.86 1961
9587.78 1972
9588.71 2026
9589.63 2080
9590.56 2019
9591.48 2006
9592.41 2007
9593.33 2037
9594.25 2086
9595.18 2152
9596.10 2087
9597.03 2068
9597.95 2129
9598.88 2145
9599.80 2099
9600.73 2154
9601.65 2173
9602.58 2169
9603.50 2192
9604.43 2146
9605.35 2273
9606.28 2198
9607.20 2230
9608.13 2232
9609.05 2251
9609.98 2288
9610.90 2324
9611.83 2346
9612.75 2343
9613.68 2429
9614.60 2426
9615.53 2377
9616.46 2319
9617.38 2340
9618.31 2370
9619.23 2429
9620.16 2443
9621.08 2464
9622.01 2423
9622.94 2449
9623.86 2490
9624.79 2520
9625.71 2524
9626.64 2524
9627.57 2584
9628.49 2648
9629.42 2653
9630.34 2631
9631.27 2589
9632.20 2626
9633.12 2699
9634.05 2690
9634.98 2709
9635.90 2707
9636.83 2702
9637.76 2824
9638.68 2771
9639.61 2838
9640.54 2854
9641.46 2839
9642.39 2866
9643.32 2911
9644.24 2924
9645.17 2931
9646.10 2931
9647.02 2990
9647.95 2942
9648.88 3011
9649.81 3052
9650.73 3113
9651.66 3160
9652.59 3225
9653.51 3209
9654.44 3288
9655.37 3266
9656.30 3309
9657.22 3280
9658.15 3359
9659.08 3345
9660.01 3434
9660.93 3436
9661.86 3419
9662.79 3434
9663.72 3510
9664.65 3505
9665.57 3527
9666.50 3585
9667.43 3555
9668.36 3578
9669.29 3671
9670.21 3726
9671.14 3756
9672.07 3732
9673.00 3695
9673.93 3770
9674.86 3932
9675.78 3858
9676.71 3879
9677.64 3914
9678.57 3881
9679.50 3785
9680.43 3854
9681.36 3891
9682.28 3860
9683.21 3860
9684.14 3912
9685.07 3868
9686.00 3905
9686.93 3996
9687.86 4059
9688.79 3965
9689.72 4052
9690.64 4147
9691.57 4187
9692.50 4060
9693.43 4072
9694.36 4188
9695.29 4308
9696.22 4469
9697.15 4613
9698.08 4794
9699.01 4888
9699.94 5018
9700.87 5176
9701.80 5372
9702.73 5317
9703.66 5296
9704.59 5194
9705.52 5027
9706.45 4959
9707.38 4964
9708.31 4770
9709.24 4708
9710.17 4595
9711.10 4389
9712.03 4345
9712.96 4389
9713.89 4295
9714.82 4273
9715.75 4271
9716.68 4259
9717.61 4378
9718.54 4412
9719.47 4273
9720.40 4221
9721.33 4227
9722.26 4183
9723.19 4087
9724.12 3962
9725.05 3937
9725.98 3938
9726.92 3973
9727.85 3930
9728.78 3925
9729.71 3872
9730.64 3859
9731.57 3866
9732.50 3879
9733.43 3842
9734.36 3930
9735.30 3915
9736.23 3856
9737.16 3984
9738.09 3952
9739.02 3984
9739.95 4027
9740.88 3980
9741.82 4052
9742.75 3969
9743.68 3924
9744.61 3845
9745.54 3879
9746.47 3888
9747.41 3904
9748.34 3934
9749.27 3879
9750.20 3983
9751.13 3975
9752.07 3863
9753.00 3859
9753.93 3921
9754.86 3889
9755.79 3785
9756.73 3837
9757.66 3821
9758.59 3745
9759.52 3744
9760.46 3848
9761.39 3783
9762.32 3797
9763.25 3843
9764.19 3810
9765.12 3891
9766.05 3828
9766.98 3884
9767.92 3767
9768.85 3827
9769.78 3942
9770.72 3972
9771.65 3894
9772.58 3936
9773.52 4003
9774.45 3892
9775.38 3898
9776.31 3902
9777.25 3902
9778.18 4019
9779.11 4050
9780.05 4037
9780.98 4049
9781.92 4068
9782.85 4199
9783.78 4249
9784.72 4282
9785.65 4372
9786.58 4487
9787.52 4532
9788.45 4543
9789.38 4487
9790.32 4413
9791.25 4400
9792.19 4280
9793.12 4214
9794.05 4147
9794.99 4128
9795.92 4040
9796.86 4065
9797.79 4073
9798.73 4036
9799.66 4072
9800.59 4139
9801.53 4214
9802.46 4221
9803.40 4220
9804.33 4147
9805.27 4071
9806.20 3962
9807.14 3862
9808.07 3770
9809.01 3588
9809.94 3514
9810.88 3387
9811.81 3266
9812.75 3181
9813.68 3087
9814.62 3078
9815.55 3020
9816.49 3011
9817.42 3033
9818.36 2994
9819.29 2937
9820.23 2892
9821.16 2944
9822.10 3004
9823.03 2973
9823.97 2983
9824.90 2982
9825.84 2934
9826.78 2950
9827.71 2934
9828.65 2864
9829.58 2876
9830.52 2802
9831.45 2874
9832.39 2854
9833.33 2823
9834.26 2870
9835.20 2874
9836.13 2911
9837.07 2786
9838.01 2739
9838.94 2783
9839.88 2850
9840.82 2905
9841.75 2889
9842.69 2870
9843.62 2811
9844.56 2877
9845.50 2902
9846.43 2889
9847.37 2868
9848.31 2764
9849.24 2881
9850.18 2912
9851.12 2735
9852.05 2740
9852.99 2806
9853.93 2845
9854.87 2813
9855.80 2811
9856.74 2748
9857.68 2820
9858.61 2837
9859.55 2861
9860.49 2840
9861.43 2818
9862.36 2841
9863.30 2829
9864.24 2792
9865.17 2812
9866.11 2751
9867.05 2735
9867.99 2769
9868.93 2768
9869.86 2704
9870.80 2719
9871.74 2717
9872.68 2732
9873.61 2786
9874.55 2687
9875.49 2723
9876.43 2754
9877.37 2775
9878.30 2781
9879.24 2813
9880.18 2812
9881.12 2788
9882.06 2717
9883.00 2704
9883.93 2684
9884.87 2661
9885.81 2629
9886.75 2552
9887.69 2570
9888.63 2591
9889.56 2565
9890.50 2533
9891.44 2511
9892.38 2584
9893.32 2636
9894.26 2593
9895.20 2604
9896.14 2582
9897.07 2592
9898.01 2628
9898.95 2610
9899.89 2583
9900.83 2577
9901.77 2643
9902.71 2581
9903.65 2593
9904.59 2618
9905.53 2586
9906.47 2656
9907.41 2602
9908.35 2620
9909.29 2657
9910.23 2748
9911.16 2832
9912.10 2944
9913.04 3013
9913.98 3070
9914.92 3208
9915.86 3213
9916.80 3268
9917.74 3142
9918.68 3221
9919.62 3171
9920.56 3117
9921.50 3113
9922.44 3143
9923.38 2987
9924.32 2906
9925.27 3023
9926.21 3059
9927.15 3023
9928.09 3025
9929.03 3183
9929.97 3225
9930.91 3203
9931.85 3182
9932.79 3168
9933.73 3143
9934.67 3041
9935.61 2931
9936.55 2747
9937.49 2641
9938.43 2551
9939.38 2485
9940.32 2384
9941.26 2318
9942.20 2240
9943.14 2238
9944.08 2136
9945.02 2115
9945.96 2134
9946.90 2080
9947.85 2094
9948.79 2132
9949.73 2169
9950.67 2107
9951.61 2039
9952.55 2037
9953.50 2079
9954.44 2090
9955.38 2117
9956.32 2029
9957.26 2058
9958.20 2041
9959.15 2025
9960.09 2024
9961.03 2023
9961.97 2044
9962.91 1990
9963.86 2006
9964.80 2021
9965.74 2002
9966.68 1955
9967.63 1947
9968.57 1931
9969.51 1886
9970.45 1855
9971.39 1919
9972.34 1929
9973.28 1920
9974.22 1919
9975.17 1937
9976.11 1949
9977.05 1903
9977.99 1851
9978.94 1830
9979.88 1836
9980.82 1890
9981.77 1876
9982.71 1857
9983.65 1816
9984.59 1896
9985.54 1883
9986.48 1857
9987.42 1861
9988.37 1861
9989.31 1872
9990.25 1882
9991.20 1867
9992.14 1951
9993.08 1900
9994.03 1939
9994.97 1903
9995.92 1890
9996.86 1850
9997.80 1902
9998.75 1941
9999.69 1912
10000.63 1941
10001.58 1876
10002.52 1823
10003.47 1829
10004.41 1902
10005.35 1865
10006.30 1849
10007.24 1835
10008.19 1895
10009.13 1842
10010.08 1791
10011.02 1837
10011.96 1819
10012.91 1858
10013.85 1798
10014.80 1726
10015.74 1765
10016.69 1735
10017.63 1701
10018.58 1727
10019.52 1765
10020.47 1694
10021.41 1746
10022.36 1730
10023.30 1674
10024.25 1740
10025.19 1661
10026.14 1698
10027.08 1753
10028.03 1771
10028.97 1731
10029.92 1653
10030.86 1677
10031.81 1720
10032.75 1723
10033.70 1661
10034.64 1638
10035.59 1653
10036.53 1679
10037.48 1653
10038.43 1646
10039.37 1638
10040.32 1592
10041.26 1644
10042.21 1633
10043.16 1615
10044.10 1606
10045.05 1580
10045.99 1597
10046.94 1605
10047.89 1638
10048.83 1612
10049.78 1623
10050.72 1561
10051.67 1584
10052.62 1584
10053.56 1560
10054.51 1536
10055.46 1552
10056.40 1558
10057.35 1529
10058.30 1511
10059.24 1552
10060.19 1554
10061.14 1614
10062.08 1574
10063.03 1592
10063.98 1587
10064.92 1551
10065.87 1583
10066.82 1582
10067.76 1533
10068.71 1530
10069.66 1567
10070.61 1513
10071.55 1512
10072.50 1515
10073.45 1522
10074.39 1529
10075.34 1539
10076.29 1499
10077.24 1509
10078.18 1474
10079.13 1489
10080.08 1459
10081.03 1481
10081.97 1514
10082.92 1492
10083.87 1469
10084.82 1457
10085.77 1456
10086.71 1519
10087.66 1478
10088.61 1459
10089.56 1506
10090.51 1500
10091.45 1494
10092.40 1468
10093.35 1485
10094.30 1446
10095.25 1465
10096.20 1448
10097.14 1483
10098.09 1483
10099.04 1474
10099.99 1500
10100.94 1449
10101.89 1466
10102.84 1517
10103.78 1430
10104.73 1484
10105.68 1493
10106.63 1521
10107.58 1510
10108.53 1494
10109.48 1519
10110.43 1499
10111.38 1425
10112.33 1461
10113.27 1509
10114.22 1428
10115.17 1467
10116.12 1445
10117.07 1459
10118.02 1491
10118.97 1459
10119.92 1440
10120.87 1459
10121.82 1443
10122.77 1465
10123.72 1517
10124.67 1447
10125.62 1477
10126.57 1466
10127.52 1483
10128.47 1460
10129.42 1501
10130.37 1470
10131.32 1440
10132.27 1513
10133.22 1538
10134.17 1503
10135.12 1500
10136.07 1486
10137.02 1474
10137.97 1482
10138.92 1525
10139.87 1522
10140.82 1566
10141.77 1563
10142.72 1533
10143.67 1534
10144.62 1560
10145.57 1516
10146.52 1497
10147.47 1548
10148.43 1583
10149.38 1562
10150.33 1586
10151.28 1568
10152.23 1477
10153.18 1561
10154.13 1557
10155.08 1495
10156.03 1528
10156.99 1557
10157.94 1581
10158.89 1555
10159.84 1565
10160.79 1531
10161.74 1607
10162.69 1585
10163.65 1563
10164.60 1601
10165.55 1655
10166.50 1637
10167.45 1611
10168.40 1587
10169.36 1625
10170.31 1686
10171.26 1644
10172.21 1693
10173.16 1668
10174.11 1648
10175.07 1641
10176.02 1670
10176.97 1632
10177.92 1655
10178.88 1721
10179.83 1676
10180.78 1736
10181.73 1734
10182.69 1723
10183.64 1766
10184.59 1741
10185.54 1790
10186.50 1762
10187.45 1746
10188.40 1779
10189.35 1813
10190.31 1833
10191.26 1818
10192.21 1813
10193.17 1839
10194.12 1830
10195.07 1829
10196.02 1884
10196.98 1917
10197.93 1873
10198.88 1902
10199.84 1836
10200.79 1915
10201.74 1860
10202.70 1949
10203.65 1919
10204.60 1969
10205.56 1982
10206.51 2056
10207.46 2069
10208.42 2078
10209.37 2124
10210.33 2186
10211.28 2114
10212.23 2152
10213.19 2178
10214.14 2174
10215.09 2116
10216.05 2107
10217.00 2068
10217.96 1976
10218.91 1916
10219.87 1941
10220.82 1959
10221.77 1909
10222.73 1860
10223.68 1920
10224.64 1863
10225.59 1853
10226.55 1827
10227.50 1866
10228.45 1833
10229.41 1912
10230.36 1947
10231.32 1984
10232.27 2024
10233.23 2005
10234.18 2136
10235.14 2161
10236.09 2255
10237.05 2305
10238.00 2356
10238.96 2454
10239.91 2447
10240.87 2437
10241.82 2449
10242.78 2401
10243.73 2299
10244.69 2252
10245.64 2148
10246.60 2101
10247.56 2052
10248.51 1903
10249.47 1836
10250.42 1768
10251.38 1720
10252.33 1711
10253.29 1647
10254.25 1622
10255.20 1650
10256.16 1669
10257.11 1649
10258.07 1601
10259.02 1564
10259.98 1508
10260.94 1554
10261.89 1475
10262.85 1511
10263.81 1467
10264.76 1484
10265.72 1503
10266.67 1489
10267.63 1497
10268.59 1491
10269.54 1484
10270.50 1553
10271.46 1522
10272.41 1484
10273.37 1545
10274.33 1569
10275.28 1545
10276.24 1550
10277.20 1549
10278.15 1580
10279.11 1537
10280.07 1503
10281.03 1493
10281.98 1493
10282.94 1512
10283.90 1481
10284.85 1498
10285.81 1486
10286.77 1469
10287.73 1469
10288.68 1491
10289.64 1485
10290.60 1454
10291.56 1464
10292.51 1446
10293.47 1465
10294.43 1428
10295.39 1400
10296.34 1430
10297.30 1459
10298.26 1426
10299.22 1469
10300.18 1464
10301.13 1444
10302.09 1471
10303.05 1457
10304.01 1427
10304.97 1434
10305.92 1406
10306.88 1438
10307.84 1455
10308.80 1486
10309.76 1458
10310.72 1434
10311.67 1482
10312.63 1477
10313.59 1433
10314.55 1451
10315.51 1441
10316.47 1444
10317.43 1474
10318.38 1460
10319.34 1431
10320.30 1450
10321.26 1480
10322.22 1401
10323.18 1403
10324.14 1429
10325.10 1407
10326.06 1476
10327.01 1409
10327.97 1429
10328.93 1426
10329.89 1404
10330.85 1408
10331.81 1369
10332.77 1354
10333.73 1379
10334.69 1368
10335.65 1374
10336.61 1384
10337.57 1361
10338.53 1345
10339.49 1319
10340.45 1355
10341.41 1371
10342.37 1390
10343.33 1348
10344.29 1359
10345.25 1331
10346.21 1324
10347.17 1336
10348.13 1302
10349.09 1304
10350.05 1310
10351.01 1362
10351.97 1374
10352.93 1374
10353.89 1341
10354.85 1321
10355.81 1309
10356.77 1350
10357.73 1356
10358.69 1362
10359.65 1329
10360.61 1312
10361.57 1347
10362.54 1294
10363.50 1258
10364.46 1250
10365.42 1284
10366.38 1271
10367.34 1248
10368.30 1278
10369.26 1268
10370.22 1243
10371.18 1246
10372.15 1257
10373.11 1285
10374.07 1271
10375.03 1272
10375.99 1223
10376.95 1262
10377.91 1216
10378.88 1190
10379.84 1204
10380.80 1221
10381.76 1235
10382.72 1253
10383.68 1230
10384.65 1193
10385.61 1242
10386.57 1195
10387.53 1213
10388.49 1211
10389.46 1219
10390.42 1207
10391.38 1199
10392.34 1212
10393.31 1192
10394.27 1189
10395.23 1231
10396.19 1153
10397.15 1176
10398.12 1260
10399.08 1173
10400.04 1154
10401.00 1204
10401.97 1249
10402.93 1195
10403.89 1164
10404.86 1146
10405.82 1157
10406.78 1155
10407.74 1185
10408.71 1194
10409.67 1155
10410.63 1133
10411.60 1163
10412.56 1170
10413.52 1179
10414.49 1201
10415.45 1226
10416.41 1234
10417.38 1175
10418.34 1179
10419.30 1215
10420.27 1208
10421.23 1231
10422.19 1206
10423.16 1205
10424.12 1187
10425.08 1215
10426.05 1180
10427.01 1226
10427.98 1206
10428.94 1165
10429.90 1162
10430.87 1203
10431.83 1160
10432.80 1122
10433.76 1175
10434.72 1132
10435.69 1133
10436.65 1124
10437.62 1170
10438.58 1107
10439.55 1085
10440.51 1113
10441.47 1161
10442.44 1163
10443.40 1122
10444.37 1084
10445.33 1074
10446.30 1110
10447.26 1085
10448.23 1098
10449.19 1083
10450.16 1084
10451.12 1042
10452.09 1102
10453.05 1081
10454.02 1104
10454.98 1097
10455.95 1165
10456.91 1140
10457.88 1110
10458.84 1102
10459.81 1096
10460.77 1130
10461.74 1146
10462.70 1075
10463.67 1078
10464.64 1122
10465.60 1079
10466.57 1111
10467.53 1088
10468.50 1069
10469.46 1098
10470.43 1061
10471.40 1073
10472.36 1082
10473.33 1093
10474.29 1136
10475.26 1120
10476.23 1064
10477.19 1044
10478.16 1061
10479.12 1028
10480.09 1012
10481.06 1042
10482.02 1074
10482.99 1042
10483.96 1054
10484.92 1059
10485.89 1043
10486.85 1074
10487.82 1067
10488.79 1101
10489.75 1057
10490.72 1078
10491.69 1070
10492.66 1087
10493.62 1090
10494.59 1051
10495.56 1076
10496.52 1070
10497.49 1070
10498.46 1035
10499.42 1070
10500.39 1061
10501.36 1115
10502.33 1094
10503.29 1107
10504.26 1116
10505.23 1076
10506.20 1056
10507.16 1055
10508.13 1056
10509.10 1045
10510.07 1078
10511.03 1082
10512.00 1079
10512.97 1041
10513.94 1088
10514.90 1096
10515.87 1088
10516.84 1087
10517.81 1124
10518.78 1105
10519.74 1094
10520.71 1036
10521.68 1049
10522.65 1047
10523.62 1036
10524.59 1077
10525.55 1067
10526.52 1094
10527.49 1076
10528.46 1052
10529.43 1040
10530.40 1040
10531.37 1042
10532.33 1093
10533.30 1081
10534.27 1109
10535.24 1106
10536.21 1091
10537.18 1141
10538.15 1087
10539.12 1070
10540.08 1129
10541.05 1085
10542.02 1032
10542.99 1070
10543.96 1063
10544.93 1058
10545.90 1094
10546.87 1104
10547.84 1103
10548.81 1082
10549.78 1081
10550.75 1076
10551.72 1063
10552.69 1103
10553.66 1128
10554.63 1120
10555.60 1108
10556.56 1118
10557.53 1108
10558.50 1076
10559.47 1064
10560.44 1121
10561.41 1117
10562.38 1095
10563.35 1111
10564.32 1100
10565.29 1119
10566.27 1073
10567.24 1112
10568.21 1162
10569.18 1166
10570.15 1089
10571.12 1049
10572.09 1102
10573.06 1080
10574.03 1110
10575.00 1030
10575.97 1084
10576.94 1109
10577.91 1088
10578.88 1105
10579.85 1069
10580.82 1067
10581.79 1081
10582.77 1067
10583.74 1107
10584.71 1086
10585.68 1088
10586.65 1127
10587.62 1125
10588.59 1128
10589.56 1123
10590.54 1148
10591.51 1158
10592.48 1149
10593.45 1139
10594.42 1194
10595.39 1192
10596.36 1192
10597.34 1166
10598.31 1187
10599.28 1151
10600.25 1154
10601.22 1169
10602.19 1178
10603.17 1122
10604.14 1149
10605.11 1146
10606.08 1128
10607.05 1188
10608.03 1181
10609.00 1112
10609.97 1140
10610.94 1180
10611.92 1180
10612.89 1152
10613.86 1152
10614.83 1175
10615.81 1135
10616.78 1169
10617.75 1163
10618.72 1163
10619.70 1174
10620.67 1174
10621.64 1191
10622.61 1204
10623.59 1201
10624.56 1198
10625.53 1209
10626.51 1212
10627.48 1265
10628.45 1233
10629.43 1213
10630.40 1235
10631.37 1279
10632.34 1205
10633.32 1229
10634.29 1271
10635.26 1275
10636.24 1325
10637.21 1287
10638.19 1336
10639.16 1356
10640.13 1406
10641.11 1442
10642.08 1432
10643.05 1464
10644.03 1501
10645.00 1470
10645.98 1449
10646.95 1399
10647.92 1414
10648.90 1378
10649.87 1345
10650.85 1286
10651.82 1273
10652.79 1237
10653.77 1234
10654.74 1250
10655.72 1227
10656.69 1203
10657.67 1181
10658.64 1194
10659.61 1161
10660.59 1196
10661.56 1159
10662.54 1113
10663.51 1150
10664.49 1181
10665.46 1191
10666.44 1124
10667.41 1150
10668.39 1115
10669.36 1122
10670.34 1099
10671.31 1158
10672.29 1195
10673.26 1140
10674.24 1118
10675.21 1103
10676.19 1128
10677.16 1151
10678.14 1201
10679.11 1209
10680.09 1169
10681.06 1174
10682.04 1147
10683.02 1222
10683.99 1231
10684.97 1198
10685.94 1192
10686.92 1190
10687.89 1194
10688.87 1170
10689.85 1165
10690.82 1167
10691.80 1188
10692.77 1173
10693.75 1147
10694.73 1102
10695.70 1115
10696.68 1138
10697.65 1187
10698.63 1146
10699.61 1131
10700.58 1100
10701.56 1122
10702.54 1150
10703.51 1136
10704.49 1115
10705.47 1132
10706.44 1158
10707.42 1131
10708.40 1160
10709.37 1148
10710.35 1167
10711.33 1166
10712.30 1104
10713.28 1081
10714.26 1150
10715.23 1143
10716.21 1172
10717.19 1179
10718.17 1162
10719.14 1138
10720.12 1172
10721.10 1179
10722.08 1181
10723.05 1187
10724.03 1144
10725.01 1150
10725.98 1134
10726.96 1064
10727.94 1149
10728.92 1141
10729.90 1111
10730.87 1120
10731.85 1112
10732.83 1158
10733.81 1160
10734.78 1144
10735.76 1144
10736.74 1162
10737.72 1145
10738.70 1138
10739.68 1099
10740.65 1123
10741.63 1130
10742.61 1155
10743.59 1191
10744.57 1152
10745.54 1143
10746.52 1150
10747.50 1144
10748.48 1153
10749.46 1149
10750.44 1116
10751.42 1116
10752.40 1128
10753.37 1151
10754.35 1145
10755.33 1204
10756.31 1183
10757.29 1168
10758.27 1177
10759.25 1161
10760.23 1143
10761.21 1154
10762.19 1170
10763.16 1144
10764.14 1168
10765.12 1142
10766.10 1163
10767.08 1143
10768.06 1173
10769.04 1147
10770.02 1192
10771.00 1204
10771.98 1192
10772.96 1199
10773.94 1194
10774.92 1207
10775.90 1222
10776.88 1233
10777.86 1202
10778.84 1266
10779.82 1250
10780.80 1223
10781.78 1224
10782.76 1245
10783.74 1235
10784.72 1250
10785.70 1189
10786.68 1215
10787.66 1204
10788.64 1190
10789.62 1211
10790.60 1199
10791.58 1216
10792.56 1252
10793.54 1188
10794.52 1152
10795.50 1133
10796.48 1135
10797.47 1185
10798.45 1143
10799.43 1123
10800.41 1138
10801.39 1147
10802.37 1165
10803.35 1168
10804.33 1175
10805.31 1180
10806.29 1177
10807.28 1201
10808.26 1188
10809.24 1196
10810.22 1208
10811.20 1206
10812.18 1175
10813.16 1223
10814.15 1242
10815.13 1246
10816.11 1224
10817.09 1234
10818.07 1237
10819.05 1243
10820.04 1215
10821.02 1252
10822.00 1252
10822.98 1224
10823.96 1191
10824.95 1233
10825.93 1270
10826.91 1270
10827.89 1245
10828.87 1262
10829.86 1243
10830.84 1318
10831.82 1296
10832.80 1253
10833.79 1274
10834.77 1265
10835.75 1306
10836.73 1292
10837.72 1278
10838.70 1276
10839.68 1259
10840.66 1306
10841.65 1329
10842.63 1287
10843.61 1323
10844.60 1342
10845.58 1342
10846.56 1318
10847.54 1317
10848.53 1310
10849.51 1286
10850.49 1328
10851.48 1340
10852.46 1397
10853.44 1346
10854.43 1371
10855.41 1374
10856.39 1337
10857.38 1416
10858.36 1372
10859.34 1353
10860.33 1373
10861.31 1385
10862.30 1415
10863.28 1437
10864.26 1399
10865.25 1384
10866.23 1427
10867.22 1398
10868.20 1437
10869.18 1392
10870.17 1402
10871.15 1472
10872.14 1449
10873.12 1494
10874.10 1473
10875.09 1468
10876.07 1457
10877.06 1462
10878.04 1466
10879.03 1437
10880.01 1402
10881.00 1446
10881.98 1485
10882.96 1529
10883.95 1548
10884.93 1491
10885.92 1543
10886.90 1577
10887.89 1528
10888.87 1581
10889.86 1599
10890.84 1598
10891.83 1597
10892.81 1528
10893.80 1540
10894.78 1627
10895.77 1641
10896.75 1621
10897.74 1641
10898.73 1675
10899.71 1653
10900.70 1658
10901.68 1630
10902.67 1634
10903.65 1641
10904.64 1671
10905.62 1742
10906.61 1702
10907.60 1697
10908.58 1668
10909.57 1699
10910.55 1708
10911.54 1733
10912.53 1835
10913.51 1802
10914.50 1795
10915.48 1811
10916.47 1810
10917.46 1791
10918.44 1793
10919.43 1782
10920.41 1866
10921.40 1875
10922.39 1859
10923.37 1925
10924.36 1898
10925.35 1879
10926.33 1834
10927.32 1868
10928.31 1925
10929.29 1902
10930.28 1891
10931.27 2001
10932.25 1929
10933.24 1915
10934.23 1880
10935.22 1896
10936.20 1953
10937.19 1954
10938.18 1959
10939.16 1985
10940.15 1983
10941.14 1983
10942.13 2055
10943.11 2087
10944.10 2090
10945.09 2094
10946.08 2070
10947.06 2074
10948.05 2141
10949.04 2111
10950.03 2159
10951.01 2206
10952.00 2205
10952.99 2212
10953.98 2263
10954.97 2313
10955.95 2343
10956.94 2408
10957.93 2464
10958.92 2486
10959.91 2512
10960.89 2568
10961.88 2656
10962.87 2619
10963.86 2632
10964.85 2602
10965.84 2609
10966.82 2563
10967.81 2581
10968.80 2493
10969.79 2414
10970.78 2335
10971.77 2371
10972.76 2325
10973.74 2226
10974.73 2194
10975.72 2261
10976.71 2303
10977.70 2222
10978.69 2191
10979.68 2244
10980.67 2306
10981.66 2278
10982.65 2221
10983.63 2254
10984.62 2243
10985.61 2191
10986.60 2259
10987.59 2274
10988.58 2291
10989.57 2345
10990.56 2374
10991.55 2377
10992.54 2440
10993.53 2513
10994.52 2584
10995.51 2636
10996.50 2661
10997.49 2798
10998.48 2829
10999.47 2900
11000.46 3031
11001.45 3053
11002.44 3230
11003.43 3244
11004.42 3246
11005.41 3230
11006.40 3132
11007.39 3036
11008.38 2999
11009.37 2839
11010.36 2766
11011.35 2649
11012.34 2528
11013.33 2388
11014.32 2219
11015.31 2150
11016.30 2184
11017.29 2142
11018.29 2055
11019.28 1962
11020.27 1938
11021.26 1899
11022.25 1873
11023.24 1829
11024.23 1817
11025.22 1858
11026.21 1809
11027.20 1829
11028.20 1779
11029.19 1814
11030.18 1858
11031.17 1849
11032.16 1833
11033.15 1801
11034.14 1835
11035.14 1858
11036.13 1859
11037.12 1816
11038.11 1901
11039.10 1952
11040.09 1899
11041.09 1879
11042.08 1810
11043.07 1794
11044.06 1828
11045.05 1852
11046.04 1816
11047.04 1818
11048.03 1778
11049.02 1810
11050.01 1766
11051.01 1738
11052.00 1744
11052.99 1717
11053.98 1724
11054.98 1714
11055.97 1703
11056.96 1691
11057.95 1766
11058.95 1667
11059.94 1692
11060.93 1669
11061.92 1719
11062.92 1679
11063.91 1684
11064.90 1719
11065.89 1696
11066.89 1684
11067.88 1719
11068.87 1685
11069.87 1694
11070.86 1698
11071.85 1708
11072.85 1681
11073.84 1700
11074.83 1677
11075.83 1689
11076.82 1705
11077.81 1675
11078.81 1683
11079.80 1663
11080.79 1679
11081.79 1715
11082.78 1713
11083.77 1717
11084.77 1664
11085.76 1648
11086.76 1640
11087.75 1666
11088.74 1647
11089.74 1630
11090.73 1595
11091.73 1625
11092.72 1606
11093.71 1625
11094.71 1604
11095.70 1590
11096.70 1621
11097.69 1682
11098.69 1605
11099.68 1599
11100.67 1571
11101.67 1576
11102.66 1560
11103.66 1536
11104.65 1530
11105.65 1546
11106.64 1597
11107.64 1546
11108.63 1608
11109.63 1578
11110.62 1565
11111.62 1602
11112.61 1552
11113.61 1563
11114.60 1570
11115.60 1563
11116.59 1566
11117.59 1589
11118.58 1593
11119.58 1608
11120.57 1606
11121.57 1590
11122.56 1564
11123.56 1560
11124.56 1557
11125.55 1568
11126.55 1581
11127.54 1580
11128.54 1556
11129.53 1558
11130.53 1564
11131.53 1536
11132.52 1532
11133.52 1545
11134.51 1552
11135.51 1469
11136.51 1497
11137.50 1483
11138.50 1481
11139.49 1515
11140.49 1451
11141.49 1497
11142.48 1505
11143.48 1487
11144.48 1494
11145.47 1467
11146.47 1443
11147.47 1492
11148.46 1494
11149.46 1523
11150.46 1522
11151.45 1524
11152.45 1419
11153.45 1453
11154.44 1441
11155.44 1481
11156.44 1439
11157.43 1460
11158.43 1433
11159.43 1393
11160.42 1409
11161.42 1399
11162.42 1419
11163.42 1375
11164.41 1398
11165.41 1355
11166.41 1343
11167.41 1367
11168.40 1283
11169.40 1341
11170.40 1375
11171.40 1382
11172.39 1381
11173.39 1369
11174.39 1384
11175.39 1393
11176.39 1383
11177.38 1408
11178.38 1364
11179.38 1362
11180.38 1379
11181.38 1374
11182.37 1380
11183.37 1410
11184.37 1319
11185.37 1354
11186.37 1356
11187.36 1388
11188.36 1380
11189.36 1384
11190.36 1333
11191.36 1365
11192.36 1371
11193.36 1377
11194.35 1415
11195.35 1339
11196.35 1366
11197.35 1305
11198.35 1327
11199.35 1356
11200.35 1327
11201.35 1356
11202.35 1285
11203.34 1319
11204.34 1377
11205.34 1334
11206.34 1348
11207.34 1337
11208.34 1344
11209.34 1373
11210.34 1374
11211.34 1391
11212.34 1394
11213.34 1379
11214.34 1319
11215.34 1326
11216.34 1327
11217.34 1365
11218.34 1327
11219.34 1349
11220.34 1310
11221.34 1286
11222.34 1337
11223.34 1344
11224.34 1312
11225.34 1315
11226.34 1307
11227.34 1280
11228.34 1294
11229.34 1316
11230.34 1263
11231.34 1315
11232.34 1349
11233.34 1305
11234.34 1301
11235.34 1294
11236.34 1273
11237.34 1290
11238.34 1276
11239.34 1341
11240.34 1318
11241.34 1325
11242.34 1287
11243.34 1334
11244.34 1368
11245.35 1325
11246.35 1328
11247.35 1351
11248.35 1376
11249.35 1361
11250.35 1342
11251.35 1354
11252.35 1395
11253.35 1361
11254.36 1367
11255.36 1353
11256.36 1394
11257.36 1356
11258.36 1435
11259.36 1351
11260.36 1380
11261.37 1370
11262.37 1349
11263.37 1390
11264.37 1392
11265.37 1353
11266.38 1327
11267.38 1374
11268.38 1356
11269.38 1357
11270.38 1460
11271.39 1404
11272.39 1397
11273.39 1440
11274.39 1425
11275.39 1508
11276.40 1474
11277.40 1470
11278.40 1528
11279.40 1540
11280.41 1541
11281.41 1540
11282.41 1551
11283.41 1525
11284.42 1516
11285.42 1501
11286.42 1497
11287.42 1522
11288.43 1503
11289.43 1476
11290.43 1444
11291.44 1411
11292.44 1385
11293.44 1343
11294.45 1314
11295.45 1338
11296.45 1346
11297.46 1318
11298.46 1325
11299.46 1314
11300.47 1275
11301.47 1289
11302.47 1291
11303.48 1330
11304.48 1297
11305.48 1265
11306.49 1232
11307.49 1279
11308.49 1321
11309.50 1291
11310.50 1330
11311.51 1309
11312.51 1312
11313.51 1351
11314.52 1326
11315.52 1390
11316.53 1384
11317.53 1347
11318.53 1363
11319.54 1363
11320.54 1397
11321.55 1404
11322.55 1355
11323.56 1312
11324.56 1312
11325.56 1309
11326.57 1269
11327.57 1267
11328.58 1224
11329.58 1259
11330.59 1217
11331.59 1191
11332.60 1214
11333.60 1191
11334.61 1225
11335.61 1231
11336.62 1239
11337.62 1203
11338.63 1179
11339.63 1199
11340.64 1202
11341.64 1205
11342.65 1268
11343.65 1231
11344.66 1271
11345.66 1250
11346.67 1267
11347.68 1246
11348.68 1235
11349.69 1246
11350.69 1183
11351.70 1209
11352.70 1202
11353.71 1200
11354.71 1215
11355.72 1225
11356.73 1186
11357.73 1182
11358.74 1132
11359.74 1174
11360.75 1164
11361.76 1112
11362.76 1143
11363.77 1180
11364.78 1182
11365.78 1176
11366.79 1159
11367.79 1178
11368.80 1108
11369.81 1137
11370.81 1111
11371.82 1148
11372.83 1161
11373.83 1088
11374.84 1115
11375.85 1078
11376.85 1152
11377.86 1103
11378.87 1099
11379.87 1070
11380.88 1082
11381.89 1131
11382.90 1102
11383.90 1125
11384.91 1110
11385.92 1114
11386.92 1082
11387.93 1105
11388.94 1105
11389.95 1111
11390.95 1053
11391.96 1086
11392.97 1067
11393.98 1088
11394.98 1101
11395.99 1046
11397.00 1086
11398.01 1059
11399.01 1041
11400.02 1055
11401.03 1012
11402.04 1084
11403.05 1046
11404.05 1031
11405.06 1042
11406.07 1072
11407.08 1034
11408.09 1048
11409.09 1084
11410.10 1104
11411.11 1030
11412.12 1026
11413.13 1016
11414.14 970
11415.14 1018
11416.15 1013
11417.16 1031
11418.17 1030
11419.18 995
11420.19 1029
11421.20 1017
11422.20 1009
11423.21 993
11424.22 1005
11425.23 1040
11426.24 1013
11427.25 995
11428.26 1036
11429.27 1060
11430.28 1033
11431.29 1030
11432.29 991
11433.30 1052
11434.31 1015
11435.32 968
11436.33 1032
11437.34 995
11438.35 995
11439.36 1021
11440.37 990
11441.38 990
11442.39 997
11443.40 1009
11444.41 993
11445.42 972
11446.43 990
11447.44 1029
11448.45 1004
11449.46 985
11450.47 977
11451.48 1039
11452.49 1003
11453.50 971
11454.51 932
11455.52 977
11456.53 969
11457.54 1005
11458.55 1029
11459.56 1032
11460.57 978
11461.58 1004
11462.59 992
11463.60 1016
11464.61 984
11465.62 1019
11466.64 977
11467.65 951
11468.66 979
11469.67 989
11470.68 1015
11471.69 1015
11472.70 999
11473.71 1001
11474.72 992
11475.73 907
11476.75 955
11477.76 986
11478.77 958
11479.78 996
11480.79 1015
11481.80 974
11482.81 945
11483.82 953
11484.84 942
11485.85 922
11486.86 949
11487.87 988
11488.88 967
11489.89 948
11490.91 972
11491.92 928
11492.93 943
11493.94 987
11494.95 972
11495.97 957
11496.98 948
11497.99 923
11499.00 959
11500.01 995
11501.03 947
11502.04 943
11503.05 961
11504.06 941
11505.08 963
11506.09 974
11507.10 965
11508.11 981
11509.13 915
11510.14 961
11511.15 928
11512.16 966
11513.18 995
11514.19 964
11515.20 950
11516.22 952
11517.23 972
11518.24 968
11519.26 953
11520.27 946
11521.28 963
11522.29 956
11523.31 941
11524.32 946
11525.33 963
11526.35 944
11527.36 976
11528.38 957
11529.39 985
11530.40 990
11531.42 996
11532.43 978
11533.44 968
11534.46 964
11535.47 926
11536.48 1008
11537.50 980
11538.51 974
11539.53 959
11540.54 956
11541.55 965
11542.57 957
11543.58 973
11544.60 976
11545.61 982
11546.63 947
11547.64 971
11548.65 950
11549.67 978
11550.68 987
11551.70 1012
11552.71 960
11553.73 960
11554.74 971
11555.76 996
11556.77 1017
11557.78 979
11558.80 1023
11559.81 1068
11560.83 998
11561.84 983
11562.86 1012
11563.87 1039
11564.89 1007
11565.90 988
11566.92 994
11567.93 959
11568.95 1032
11569.97 1011
11570.98 1006
11572.00 1016
11573.01 1024
11574.03 999
11575.04 1001
11576.06 1008
11577.07 1003
11578.09 1057
11579.11 1032
11580.12 1032
11581.14 1051
11582.15 1105
11583.17 1107
11584.18 1085
11585.20 1066
11586.22 1068
11587.23 1093
11588.25 1126
11589.26 1130
11590.28 1094
11591.30 1069
11592.31 1082
11593.33 1138
11594.35 1193
11595.36 1174
11596.38 1146
11597.40 1175
11598.41 1219
11599.43 1237
11600.44 1233
11601.46 1306
11602.48 1313
11603.50 1389
11604.51 1374
11605.53 1390
11606.55 1449
11607.56 1443
11608.58 1441
11609.60 1386
11610.61 1433
11611.63 1361
11612.65 1360
11613.67 1336
11614.68 1270
11615.70 1247
11616.72 1242
11617.73 1158
11618.75 1105
11619.77 1073
11620.79 1078
11621.80 1064
11622.82 1044
11623.84 1036
11624.86 1046
11625.88 1041
11626.89 1019
11627.91 984
11628.93 1013
11629.95 1032
11630.96 1052
11631.98 1015
11633.00 953
11634.02 1014
11635.04 1004
11636.06 997
11637.07 1021
11638.09 993
11639.11 989
11640.13 1003
11641.15 1025
11642.17 996
11643.18 974
11644.20 984
11645.22 1006
11646.24 954
11647.26 1009
11648.28 998
11649.30 992
11650.31 986
11651.33 967
11652.35 982
11653.37 973
11654.39 987
11655.41 956
11656.43 948
11657.45 929
11658.47 975
11659.49 966
11660.51 990
11661.52 934
11662.54 947
11663.56 973
11664.58 951
11665.60 961
11666.62 982
11667.64 971
11668.66 960
11669.68 1011
11670.70 988
11671.72 987
11672.74 994
11673.76 993
11674.78 960
11675.80 994
11676.82 1002
11677.84 1026
11678.86 979
11679.88 989
11680.90 954
11681.92 960
11682.94 978
11683.96 995
11684.98 971
11686.00 967
11687.02 991
11688.04 1035
11689.06 1002
11690.08 1016
11691.10 1020
11692.12 999
11693.14 966
11694.17 955
11695.19 971
11696.21 999
11697.23 995
11698.25 1002
11699.27 945
11700.29 961
11701.31 956
11702.33 992
11703.35 958
11704.38 972
11705.40 976
11706.42 989
11707.44 949
11708.46 987
11709.48 965
11710.50 948
11711.52 968
11712.55 1005
11713.57 965
11714.59 976
11715.61 962
11716.63 971
11717.65 983
11718.68 999
11719.70 924
11720.72 941
11721.74 981
11722.76 959
11723.79 978
11724.81 935
11725.83 943
11726.85 961
11727.87 962
11728.90 1000
11729.92 954
11730.94 949
11731.96 954
11732.99 970
11734.01 978
11735.03 973
11736.05 930
11737.08 932
11738.10 948
11739.12 975
11740.14 955
11741.17 942
11742.19 926
11743.21 962
11744.24 984
11745.26 945
11746.28 922
11747.31 959
11748.33 959
11749.35 958
11750.37 948
11751.40 917
11752.42 943
11753.44 938
11754.47 958
11755.49 959
11756.51 978
11757.54 993
11758.56 944
11759.59 930
11760.61 1009
11761.63 1003
11762.66 955
11763.68 987
11764.70 970
11765.73 955
11766.75 983
11767.78 991
11768.80 1008
11769.82 976
11770.85 974
11771.87 1027
11772.90 1012
11773.92 1025
11774.94 973
11775.97 1029
11776.99 987
11778.02 1030
11779.04 998
11780.07 989
11781.09 1001
11782.12 998
11783.14 990
11784.16 956
11785.19 1012
11786.21 1026
11787.24 983
11788.26 983
11789.29 1028
11790.31 1012
11791.34 1010
11792.36 997
11793.39 1029
11794.41 998
11795.44 975
11796.46 1003
11797.49 1040
11798.51 1013
11799.54 988
11800.57 1017
11801.59 1027
11802.62 994
11803.64 1001
11804.67 1021
11805.69 1033
11806.72 994
11807.74 1012
11808.77 1021
11809.80 1020
11810.82 1029
11811.85 1046
11812.87 1052
11813.90 1041
11814.92 1050
11815.95 1056
11816.98 1016
11818.00 1046
11819.03 1062
11820.06 1031
11821.08 993
11822.11 1063
11823.13 1084
11824.16 1106
11825.19 1105
11826.21 1088
11827.24 1122
11828.27 1073
11829.29 1086
11830.32 1087
11831.35 1110
11832.37 1152
11833.40 1137
11834.43 1107
11835.45 1128
11836.48 1126
11837.51 1126
11838.53 1107
11839.56 1145
11840.59 1084
11841.62 1060
11842.64 1165
11843.67 1117
11844.70 1090
11845.73 1112
11846.75 1116
11847.78 1136
11848.81 1138
11849.84 1126
11850.86 1139
11851.89 1120
11852.92 1134
11853.95 1135
11854.97 1180
11856.00 1167
11857.03 1156
11858.06 1126
11859.08 1205
11860.11 1173
11861.14 1166
11862.17 1183
11863.20 1171
11864.22 1192
11865.25 1160
11866.28 1203
11867.31 1196
11868.34 1225
11869.37 1281
11870.39 1247
11871.42 1260
11872.45 1262
11873.48 1284
11874.51 1226
11875.54 1235
11876.57 1266
11877.59 1280
11878.62 1289
11879.65 1307
11880.68 1244
11881.71 1279
11882.74 1296
11883.77 1306
11884.80 1299
11885.83 1331
11886.86 1311
11887.88 1321
11888.91 1336
11889.94 1356
11890.97 1339
11892.00 1323
11893.03 1355
11894.06 1332
11895.09 1378
11896.12 1414
11897.15 1395
11898.18 1382
11899.21 1397
11900.24 1426
11901.27 1466
11902.30 1480
11903.33 1469
11904.36 1449
11905.39 1434
11906.42 1460
11907.45 1448
11908.48 1501
11909.51 1466
11910.54 1504
11911.57 1513
11912.60 1450
11913.63 1462
11914.66 1439
11915.69 1468
11916.72 1484
11917.75 1480
11918.78 1424
11919.81 1432
11920.84 1465
11921.87 1508
11922.90 1506
11923.93 1508
11924.96 1527
11925.99 1579
11927.03 1577
11928.06 1548
11929.09 1656
11930.12 1661
11931.15 1691
11932.18 1713
11933.21 1731
11934.24 1801
11935.27 1784
11936.30 1797
11937.34 1759
11938.37 1786
11939.40 1717
11940.43 1688
11941.46 1687
11942.49 1661
11943.52 1632
11944.56 1542
11945.59 1535
11946.62 1552
11947.65 1484
11948.68 1426
11949.72 1505
11950.75 1422
11951.78 1414
11952.81 1376
11953.84 1360
11954.87 1419
11955.91 1357
11956.94 1389
11957.97 1386
11959.00 1373
11960.04 1361
11961.07 1387
11962.10 1388
11963.13 1401
11964.17 1370
11965.20 1353
11966.23 1385
11967.26 1380
11968.30 1385
11969.33 1364
11970.36 1458
11971.39 1416
11972.43 1399
11973.46 1411
11974.49 1376
11975.53 1384
11976.56 1425
11977.59 1422
11978.62 1405
11979.66 1431
11980.69 1441
11981.72 1430
11982.76 1423
11983.79 1376
11984.82 1433
11985.86 1393
11986.89 1409
11987.92 1395
11988.96 1426
11989.99 1410
11991.02 1438
11992.06 1457
11993.09 1451
11994.13 1448
11995.16 1413
11996.19 1465
11997.23 1433
11998.26 1420
11999.30 1451
12000.33 1455
12001.36 1426
12002.40 1441
12003.43 1459
12004.47 1464
12005.50 1478
12006.53 1518
12007.57 1543
12008.60 1534
12009.64 1522
12010.67 1509
12011.71 1543
12012.74 1524
12013.78 1560
12014.81 1582
12015.85 1610
12016.88 1613
12017.91 1579
12018.95 1590
12019.98 1591
12021.02 1624
12022.05 1644
12023.09 1607
12024.12 1611
12025.16 1592
12026.19 1587
12027.23 1657
12028.26 1581
12029.30 1569
12030.34 1540
12031.37 1552
12032.41 1526
12033.44 1494
12034.48 1523
12035.51 1478
12036.55 1502
12037.58 1479
12038.62 1478
12039.66 1470
12040.69 1438
12041.73 1458
12042.76 1461
12043.80 1391
12044.83 1386
12045.87 1424
12046.91 1366
12047.94 1373
12048.98 1319
12050.01 1319
12051.05 1360
12052.09 1363
12053.12 1330
12054.16 1326
12055.20 1305
12056.23 1348
12057.27 1332
12058.31 1334
12059.34 1277
12060.38 1306
12061.42 1347
12062.45 1293
12063.49 1257
12064.53 1327
12065.56 1333
12066.60 1287
12067.64 1273
12068.67 1333
12069.71 1352
12070.75 1317
12071.78 1275
12072.82 1262
12073.86 1245
12074.90 1288
12075.93 1265
12076.97 1275
12078.01 1245
12079.05 1255
12080.08 1269
12081.12 1314
12082.16 1294
12083.20 1251
12084.23 1320
12085.27 1298
12086.31 1309
12087.35 1223
12088.38 1229
12089.42 1305
12090.46 1355
12091.50 1298
12092.54 1277
12093.57 1277
12094.61 1258
12095.65 1324
12096.69 1333
12097.73 1334
12098.76 1338
12099.80 1283
12100.84 1309
12101.88 1325
12102.92 1419
12103.96 1368
12104.99 1353
12106.03 1380
12107.07 1396
12108.11 1336
12109.15 1379
12110.19 1332
12111.23 1294
12112.27 1272
12113.30 1298
12114.34 1306
12115.38 1297
12116.42 1215
12117.46 1218
12118.50 1233
12119.54 1212
12120.58 1186
12121.62 1188
12122.66 1209
12123.70 1181
12124.74 1215
12125.77 1160
12126.81 1116
12127.85 1142
12128.89 1133
12129.93 1141
12130.97 1208
12132.01 1126
12133.05 1096
12134.09 1123
12135.13 1087
12136.17 1082
12137.21 1115
12138.25 1116
12139.29 1088
12140.33 1065
12141.37 1084
12142.41 1116
12143.45 1109
12144.49 1120
12145.53 1132
12146.57 1142
12147.61 1112
12148.65 1124
12149.69 1067
12150.73 1084
12151.77 1085
12152.81 1096
12153.86 1104
12154.90 1082
12155.94 1082
12156.98 1092
12158.02 1067
12159.06 1072
12160.10 1085
12161.14 1079
12162.18 1107
12163.22 1065
12164.26 1056
12165.31 1082
12166.35 1064
12167.39 1038
12168.43 1046
12169.47 1061
12170.51 1080
12171.55 1058
12172.59 1058
12173.64 1066
12174.68 1075
12175.72 1064
12176.76 1036
12177.80 1073
12178.84 1061
12179.89 1021
12180.93 1017
12181.97 1031
12183.01 1058
12184.05 1080
12185.09 1068
12186.14 1105
12187.18 1097
12188.22 1026
12189.26 1058
12190.31 1034
12191.35 1069
12192.39 1060
12193.43 1051
12194.47 1036
12195.52 1043
12196.56 1056
12197.60 1084
12198.64 1049
12199.69 1042
12200.73 1071
12201.77 1056
12202.81 1033
12203.86 1076
12204.90 1130
12205.94 1040
12206.99 1014
12208.03 1022
12209.07 1022
12210.11 1055
12211.16 1044
12212.20 1071
12213.24 1029
12214.29 1013
12215.33 1030
12216.37 1065
12217.42 1068
12218.46 1069
12219.50 1005
12220.55 1062
12221.59 1104
12222.63 1071
12223.68 1077
12224.72 1067
12225.77 1051
12226.81 1049
12227.85 1004
12228.90 1034
12229.94 1033
12230.98 993
12232.03 1004
12233.07 1037
12234.12 1020
12235.16 1065
12236.20 1062
12237.25 1056
12238.29 1021
12239.34 1000
12240.38 1034
12241.43 1065
12242.47 1047
12243.52 1035
12244.56 1051
12245.60 1054
12246.65 1032
12247.69 1079
12248.74 1035
12249.78 1058
12250.83 1031
12251.87 1046
12252.92 1042
12253.96 1014
12255.01 1029
12256.05 1039
12257.10 1028
12258.14 1026
12259.19 978
12260.23 998
12261.28 984
12262.32 939
12263.37 976
12264.41 986
12265.46 979
12266.50 966
12267.55 942
12268.60 945
12269.64 956
12270.69 944
12271.73 987
12272.78 969
12273.82 950
12274.87 932
12275.92 956
12276.96 929
12278.01 961
12279.05 956
12280.10 935
12281.14 935
12282.19 942
12283.24 953
12284.28 920
12285.33 927
12286.38 956
12287.42 940
12288.47 936
12289.51 965
12290.56 921
12291.61 968
12292.65 959
12293.70 956
12294.75 954
12295.79 937
12296.84 907
12297.89 922
12298.93 948
12299.98 940
12301.03 942
12302.08 889
12303.12 964
12304.17 961
12305.22 959
12306.26 928
12307.31 964
12308.36 947
12309.41 949
12310.45 910
12311.50 918
12312.55 908
12313.59 905
12314.64 927
12315.69 923
12316.74 891
12317.78 879
12318.83 926
12319.88 941
12320.93 905
12321.98 909
12323.02 922
12324.07 930
12325.12 940
12326.17 910
12327.22 942
12328.26 942
12329.31 926
12330.36 911
12331.41 940
12332.46 937
12333.50 950
12334.55 894
12335.60 912
12336.65 909
12337.70 921
12338.75 934
12339.80 934
12340.84 932
12341.89 929
12342.94 931
12343.99 904
12345.04 896
12346.09 921
12347.14 904
12348.19 912
12349.23 927
12350.28 946
12351.33 909
12352.38 891
12353.43 915
12354.48 927
12355.53 907
12356.58 888
12357.63 922
12358.68 944
12359.73 924
12360.78 934
12361.82 987
12362.87 980
12363.92 972
12364.97 986
12366.02 964
12367.07 934
12368.12 969
12369.17 945
12370.22 942
12371.27 938
12372.32 951
12373.37 948
12374.42 957
12375.47 952
12376.52 980
12377.57 980
12378.62 982
12379.67 955
12380.72 976
12381.77 964
12382.82 960
12383.87 981
12384.92 983
12385.98 962
12387.03 1014
12388.08 974
12389.13 983
12390.18 971
12391.23 977
12392.28 1008
12393.33 1003
12394.38 1016
12395.43 1016
12396.48 997
12397.53 996
12398.59 989
12399.64 972
12400.69 997
12401.74 1001
12402.79 983
12403.84 1041
12404.89 1050
12405.94 1045
12407.00 1028
12408.05 1071
12409.10 1065
12410.15 1038
12411.20 1032
12412.25 1040
12413.30 1022
12414.36 1065
12415.41 1087
12416.46 1069
12417.51 1058
12418.56 1008
12419.62 1027
12420.67 1027
12421.72 1056
12422.77 1020
12423.82 1063
12424.88 1029
12425.93 1067
12426.98 1074
12428.03 1074
12429.08 1049
12430.14 1096
12431.19 1148
12432.24 1092
12433.29 1095
12434.35 1052
12435.40 1079
12436.45 1098
12437.51 1082
12438.56 1129
12439.61 1142
12440.66 1120
12441.72 1129
12442.77 1089
12443.82 1114
12444.88 1130
12445.93 1121
12446.98 1141
12448.03 1139
12449.09 1122
12450.14 1103
12451.19 1116
12452.25 1146
12453.30 1112
12454.35 1188
12455.41 1174
12456.46 1168
12457.51 1183
12458.57 1163
12459.62 1156
12460.68 1168
12461.73 1154
12462.78 1217
12463.84 1204
12464.89 1208
12465.94 1221
12467.00 1180
12468.05 1231
12469.11 1157
12470.16 1195
12471.21 1213
12472.27 1203
12473.32 1229
12474.38 1253
12475.43 1250
12476.49 1218
12477.54 1250
12478.60 1231
12479.65 1240
12480.70 1257
12481.76 1246
12482.81 1290
12483.87 1303
12484.92 1314
12485.98 1308
12487.03 1318
12488.09 1349
12489.14 1301
12490.20 1324
12491.25 1365
12492.31 1349
12493.36 1419
12494.42 1379
12495.47 1391
12496.53 1392
12497.58 1404
12498.64 1431
12499.69 1460
12500.75 1458
12501.80 1486
12502.86 1525
12503.91 1445
12504.97 1543
12506.03 1490
12507.08 1573
12508.14 1607
12509.19 1628
12510.25 1678
12511.30 1665
12512.36 1700
12513.42 1788
12514.47 1855
12515.53 1905
12516.58 1893
12517.64 1976
12518.70 2076
12519.75 2218
12520.81 2265
12521.87 2359
12522.92 2470
12523.98 2570
12525.03 2643
12526.09 2766
12527.15 2775
12528.20 2814
12529.26 2852
12530.32 2845
12531.37 2817
12532.43 2749
12533.49 2780
12534.54 2782
12535.60 2674
12536.66 2628
12537.71 2457
12538.77 2384
12539.83 2280
12540.89 2139
12541.94 1956
12543.00 1917
12544.06 1837
12545.11 1760
12546.17 1742
12547.23 1670
12548.29 1638
12549.34 1571
12550.40 1588
12551.46 1532
12552.52 1509
12553.57 1543
12554.63 1553
12555.69 1543
12556.75 1530
12557.80 1525
12558.86 1526
12559.92 1598
12560.98 1624
12562.04 1572
12563.09 1587
12564.15 1564
12565.21 1535
12566.27 1535
12567.33 1519
12568.39 1602
12569.44 1502
12570.50 1519
12571.56 1501
12572.62 1538
12573.68 1572
12574.74 1559
12575.79 1483
12576.85 1470
12577.91 1452
12578.97 1476
12580.03 1467
12581.09 1449
12582.15 1490
12583.20 1443
12584.26 1442
12585.32 1415
12586.38 1457
12587.44 1485
12588.50 1462
12589.56 1487
12590.62 1539
12591.68 1580
12592.74 1581
12593.80 1560
12594.86 1596
12595.91 1597
12596.97 1606
12598.03 1664
12599.09 1680
12600.15 1698
12601.21 1631
12602.27 1660
12603.33 1674
12604.39 1750
12605.45 1750
12606.51 1755
12607.57 1746
12608.63 1729
12609.69 1788
12610.75 1774
12611.81 1785
12612.87 1770
12613.93 1788
12614.99 1728
12616.05 1764
12617.11 1799
12618.17 1698
12619.23 1699
12620.29 1706
12621.35 1726
12622.41 1703
12623.47 1649
12624.53 1707
12625.60 1720
12626.66 1656
12627.72 1646
12628.78 1683
12629.84 1717
12630.90 1694
12631.96 1724
12633.02 1710
12634.08 1684
12635.14 1671
12636.20 1666
12637.27 1671
12638.33 1637
12639.39 1680
12640.45 1708
12641.51 1699
12642.57 1678
12643.63 1668
12644.69 1608
12645.76 1646
12646.82 1645
12647.88 1653
12648.94 1587
12650.00 1613
12651.06 1602
12652.13 1558
12653.19 1559
12654.25 1597
12655.31 1581
12656.37 1517
12657.44 1543
12658.50 1531
12659.56 1583
12660.62 1481
12661.68 1551
12662.75 1557
12663.81 1529
12664.87 1524
12665.93 1591
12666.99 1577
12668.06 1592
12669.12 1537
12670.18 1529
12671.24 1544
12672.31 1552
12673.37 1580
12674.43 1542
12675.50 1591
12676.56 1588
12677.62 1616
12678.68 1556
12679.75 1591
12680.81 1555
12681.87 1615
12682.94 1637
12684.00 1634
12685.06 1611
12686.13 1674
12687.19 1648
12688.25 1619
12689.31 1689
12690.38 1682
12691.44 1729
12692.51 1718
12693.57 1671
12694.63 1737
12695.70 1760
12696.76 1769
12697.82 1768
12698.89 1782
12699.95 1821
12701.01 1856
12702.08 1916
12703.14 1948
12704.21 1878
12705.27 1896
12706.33 1922
12707.40 1965
12708.46 1962
12709.53 1946
12710.59 1905
12711.65 1911
12712.72 1933
12713.78 1924
12714.85 1901
12715.91 1808
12716.98 1803
12718.04 1733
12719.11 1736
12720.17 1691
12721.23 1654
12722.30 1671
12723.36 1598
12724.43 1535
12725.49 1560
12726.56 1564
12727.62 1553
12728.69 1470
12729.75 1510
12730.82 1544
12731.88 1486
12732.95 1444
12734.01 1529
12735.08 1498
12736.14 1484
12737.21 1507
12738.28 1473
12739.34 1468
12740.41 1457
12741.47 1509
12742.54 1506
12743.60 1488
12744.67 1436
12745.73 1439
12746.80 1386
12747.87 1411
12748.93 1393
12750.00 1410
12751.06 1388
12752.13 1363
12753.19 1379
12754.26 1342
12755.33 1303
12756.39 1285
12757.46 1319
12758.53 1267
12759.59 1263
12760.66 1325
12761.72 1315
12762.79 1249
12763.86 1294
12764.92 1270
12765.99 1257
12767.06 1196
12768.12 1243
12769.19 1232
12770.26 1267
12771.32 1260
12772.39 1259
12773.46 1279
12774.52 1233
12775.59 1248
12776.66 1253
12777.72 1242
12778.79 1241
12779.86 1258
12780.93 1225
12781.99 1244
12783.06 1227
12784.13 1232
12785.20 1251
12786.26 1235
12787.33 1230
12788.40 1191
12789.46 1194
12790.53 1235
12791.60 1248
12792.67 1202
12793.74 1217
12794.80 1188
12795.87 1217
12796.94 1215
12798.01 1232
12799.07 1177
12800.14 1192
12801.21 1208
12802.28 1205
12803.35 1196
12804.41 1182
12805.48 1197
12806.55 1205
12807.62 1190
12808.69 1212
12809.76 1182
12810.82 1185
12811.89 1191
12812.96 1241
12814.03 1178
12815.10 1143
12816.17 1219
12817.24 1228
12818.30 1269
12819.37 1203
12820.44 1217
12821.51 1231
12822.58 1235
12823.65 1193
12824.72 1206
12825.79 1206
12826.86 1205
12827.92 1210
12828.99 1183
12830.06 1140
12831.13 1173
12832.20 1174
12833.27 1215
12834.34 1137
12835.41 1143
12836.48 1130
12837.55 1123
12838.62 1107
12839.69 1126
12840.76 1067
12841.83 1068
12842.90 1074
12843.97 1067
12845.04 1083
12846.11 1138
12847.18 1077
12848.25 1117
12849.32 1112
12850.39 1081
12851.46 1067
12852.53 1046
12853.60 1066
12854.67 1048
12855.74 1056
12856.81 1031
12857.88 1034
12858.95 990
12860.02 1024
12861.09 1057
12862.16 1026
12863.23 979
12864.30 982
12865.37 1007
12866.44 1000
12867.51 976
12868.58 979
12869.65 985
12870.73 967
12871.80 964
12872.87 947
12873.94 987
12875.01 933
12876.08 962
12877.15 943
12878.22 944
12879.29 982
12880.37 923
12881.44 956
12882.51 992
12883.58 940
12884.65 898
12885.72 968
12886.79 920
12887.87 956
12888.94 912
12890.01 925
12891.08 897
12892.15 943
12893.22 941
12894.30 936
12895.37 914
12896.44 922
12897.51 907
12898.58 924
12899.66 917
12900.73 915
12901.80 908
12902.87 884
12903.94 873
12905.02 933
12906.09 927
12907.16 892
12908.23 931
12909.31 925
12910.38 923
12911.45 874
12912.52 919
12913.60 947
12914.67 868
12915.74 867
12916.82 894
12917.89 885
12918.96 883
12920.03 913
12921.11 899
12922.18 902
12923.25 881
12924.33 902
12925.40 899
12926.47 865
12927.55 840
12928.62 874
12929.69 873
12930.77 859
12931.84 861
12932.91 868
12933.99 897
12935.06 856
12936.13 882
12937.21 874
12938.28 884
12939.35 893
12940.43 918
12941.50 898
12942.58 908
12943.65 906
12944.72 870
12945.80 890
12946.87 926
12947.95 886
12949.02 849
12950.09 902
12951.17 842
12952.24 859
12953.32 861
12954.39 862
12955.47 855
12956.54 849
12957.62 893
12958.69 870
12959.76 880
12960.84 887
12961.91 902
12962.99 889
12964.06 872
12965.14 824
12966.21 841
12967.29 849
12968.36 869
12969.44 861
12970.51 869
12971.59 865
12972.66 884
12973.74 877
12974.81 842
12975.89 840
12976.96 891
12978.04 892
12979.11 901
12980.19 895
12981.27 877
12982.34 865
12983.42 887
12984.49 871
12985.57 914
12986.64 907
12987.72 902
12988.79 905
12989.87 876
12990.95 891
12992.02 864
12993.10 874
12994.17 881
12995.25 854
12996.33 849
12997.40 900
12998.48 851
12999.56 872
13000.63 849
13001.71 880
13002.78 892
13003.86 872
13004.94 888
13006.01 836
13007.09 867
13008.17 890
13009.24 902
13010.32 878
13011.40 881
13012.47 876
13013.55 861
13014.63 900
13015.70 911
13016.78 924
13017.86 920
13018.94 891
13020.01 894
13021.09 905
13022.17 854
13023.24 887
13024.32 865
13025.40 862
13026.48 877
13027.55 906
13028.63 855
13029.71 840
13030.79 898
13031.86 878
13032.94 869
13034.02 870
13035.10 907
13036.17 924
13037.25 908
13038.33 860
13039.41 897
13040.49 908
13041.56 900
13042.64 939
13043.72 914
13044.80 895
13045.88 878
13046.95 897
13048.03 892
13049.11 898
13050.19 919
13051.27 893
13052.35 895
13053.42 883
13054.50 929
13055.58 919
13056.66 913
13057.74 893
13058.82 922
13059.90 920
13060.97 894
13062.05 859
13063.13 899
13064.21 903
13065.29 895
13066.37 871
13067.45 905
13068.53 920
13069.61 889
13070.69 885
13071.76 875
13072.84 872
13073.92 827
13075.00 862
13076.08 908
13077.16 863
13078.24 852
13079.32 875
13080.40 867
13081.48 898
13082.56 875
13083.64 853
13084.72 878
13085.80 845
13086.88 845
13087.96 806
13089.04 833
13090.12 855
13091.20 832
13092.28 854
13093.36 853
13094.44 837
13095.52 848
13096.60 854
13097.68 856
13098.76 841
13099.84 818
13100.92 883
13102.00 820
13103.08 852
13104.16 862
13105.24 849
13106.32 857
13107.40 855
13108.48 850
13109.57 855
13110.65 849
13111.73 882
13112.81 817
13113.89 832
13114.97 836
13116.05 845
13117.13 870
13118.21 868
13119.29 826
13120.38 855
13121.46 851
13122.54 842
13123.62 880
13124.70 855
13125.78 867
13126.86 874
13127.95 909
13129.03 877
13130.11 881
13131.19 869
13132.27 844
13133.35 838
13134.44 868
13135.52 846
13136.60 872
13137.68 868
13138.76 839
13139.85 856
13140.93 868
13142.01 882
13143.09 876
13144.17 877
13145.26 847
13146.34 851
13147.42 848
13148.50 857
13149.59 842
13150.67 847
13151.75 864
13152.83 881
13153.92 879
13155.00 864
13156.08 845
13157.16 871
13158.25 889
13159.33 863
13160.41 900
13161.50 868
13162.58 892
13163.66 906
13164.74 892
13165.83 838
13166.91 879
13167.99 867
13169.08 903
13170.16 941
13171.24 895
13172.33 872
13173.41 922
13174.49 867
13175.58 927
13176.66 890
13177.75 916
13178.83 895
13179.91 878
13181.00 868
13182.08 889
13183.16 887
13184.25 896
13185.33 894
13186.42 885
13187.50 889
13188.58 908
13189.67 898
13190.75 901
13191.84 904
13192.92 901
13194.00 888
13195.09 888
13196.17 906
13197.26 853
13198.34 919
13199.43 919
13200.51 956
13201.60 900
13202.68 896
13203.76 912
13204.85 908
13205.93 882
13207.02 876
13208.10 908
13209.19 872
13210.27 885
13211.36 917
13212.44 978
13213.53 918
13214.61 901
13215.70 893
13216.78 891
13217.87 912
13218.95 885
13220.04 898
13221.13 941
13222.21 919
13223.30 908
13224.38 928
13225.47 909
13226.55 901
13227.64 958
13228.72 856
13229.81 885
13230.90 900
13231.98 859
13233.07 915
13234.15 916
13235.24 923
13236.33 947
13237.41 903
13238.50 892
13239.58 942
13240.67 909
13241.76 941
13242.84 896
13243.93 926
13245.01 924
13246.10 893
13247.19 900
13248.27 953
13249.36 958
13250.45 926
13251.53 929
13252.62 983
13253.71 963
13254.79 900
13255.88 921
13256.97 944
13258.05 936
13259.14 934
13260.23 961
13261.32 942
13262.40 941
13263.49 911
13264.58 947
13265.66 958
13266.75 960
13267.84 981
13268.93 956
13270.01 943
13271.10 939
13272.19 964
13273.28 1005
13274.36 984
13275.45 969
13276.54 1014
13277.63 966
13278.71 985
13279.80 989
13280.89 956
13281.98 968
13283.07 996
13284.15 983
13285.24 980
13286.33 1008
13287.42 991
13288.51 1021
13289.59 1015
13290.68 969
13291.77 975
13292.86 1040
13293.95 999
13295.04 982
13296.12 1033
13297.21 992
13298.30 1001
13299.39 1025
13300.48 1069
13301.57 1061
13302.66 1057
13303.74 1049
13304.83 1030
13305.92 1008
13307.01 983
13308.10 1006
13309.19 993
13310.28 1016
13311.37 1003
13312.46 1054
13313.55 1075
13314.63 1056
13315.72 1041
13316.81 1042
13317.90 1068
13318.99 1088
13320.08 1071
13321.17 1053
13322.26 1086
13323.35 1052
13324.44 1077
13325.53 1072
13326.62 1052
13327.71 1020
13328.80 1069
13329.89 1014
13330.98 1060
13332.07 1050
13333.16 1041
13334.25 1071
13335.34 1036
13336.43 1025
13337.52 1027
13338.61 1033
13339.70 1092
13340.79 1086
13341.88 1060
13342.97 1018
13344.06 1070
13345.15 1035
13346.24 1048
13347.33 1071
13348.42 1101
13349.51 1063
13350.60 1083
13351.69 1078
13352.79 1051
13353.88 1068
13354.97 1065
13356.06 1125
13357.15 1081
13358.24 1081
13359.33 1069
13360.42 1096
13361.51 1124
13362.60 1083
13363.70 1076
13364.79 1125
13365.88 1123
13366.97 1138
13368.06 1102
13369.15 1134
13370.24 1131
13371.34 1169
13372.43 1109
13373.52 1142
13374.61 1137
13375.70 1094
13376.79 1129
13377.89 1124
13378.98 1143
13380.07 1097
13381.16 1100
13382.25 1085
13383.34 1065
13384.44 1045
13385.53 1041
13386.62 1065
13387.71 1020
13388.81 1010
13389.90 1006
13390.99 1045
13392.08 1007
13393.18 998
13394.27 991
13395.36 1003
13396.45 1022
13397.55 1019
13398.64 1020
13399.73 1014
13400.82 1038
13401.92 1052
13403.01 1032
13404.10 1029
13405.19 982
13406.29 1007
13407.38 1000
13408.47 988
13409.57 1001
13410.66 1007
13411.75 1021
13412.85 1076
13413.94 1037
13415.03 1019
13416.13 1019
13417.22 989
13418.31 1011
13419.41 985
13420.50 991
13421.59 1011
13422.69 966
13423.78 993
13424.87 976
13425.97 1045
13427.06 1032
13428.16 1035
13429.25 1014
13430.34 1063
13431.44 1039
13432.53 1020
13433.63 1019
13434.72 1038
13435.81 1033
13436.91 968
13438.00 1030
13439.10 1045
13440.19 996
13441.29 1014
13442.38 1013
13443.47 1051
13444.57 1069
13445.66 1050
13446.76 1057
13447.85 984
13448.95 1025
13450.04 1054
13451.14 1049
13452.23 1057
13453.33 1058
13454.42 1045
13455.52 1021
13456.61 1053
13457.71 1075
13458.80 1039
13459.90 1068
13460.99 1073
13462.09 1070
13463.18 1047
13464.28 1057
13465.37 1106
13466.47 1114
13467.56 1100
13468.66 1087
13469.76 1079
13470.85 1101
13471.95 1109
13473.04 1099
13474.14 1100
13475.23 1096
13476.33 1096
13477.43 1107
13478.52 1112
13479.62 1088
13480.71 1126
13481.81 1104
13482.91 1099
13484.00 1088
13485.10 1114
13486.19 1116
13487.29 1139
13488.39 1128
13489.48 1144
13490.58 1136
13491.68 1105
13492.77 1132
13493.87 1136
13494.97 1145
13496.06 1195
13497.16 1147
13498.26 1190
13499.35 1189
13500.45 1159
13501.55 1146
13502.64 1197
13503.74 1171
13504.84 1179
13505.93 1172
13507.03 1191
13508.13 1166
13509.22 1167
13510.32 1207
13511.42 1202
13512.52 1150
13513.61 1159
13514.71 1171
13515.81 1162
13516.91 1145
13518.00 1071
13519.10 1122
13520.20 1129
13521.30 1118
13522.39 1089
13523.49 1002
13524.59 1042
13525.69 1042
13526.79 1084
13527.88 1014
13528.98 1023
13530.08 1016
13531.18 1058
13532.28 1029
13533.37 996
13534.47 969
13535.57 965
13536.67 1027
13537.77 1034
13538.86 1025
13539.96 1012
13541.06 1039
13542.16 1061
13543.26 1044
13544.36 1011
13545.46 987
13546.55 981
13547.65 1014
13548.75 998
13549.85 1023
13550.95 1031
13552.05 1022
13553.15 1004
13554.25 972
13555.35 973
13556.44 962
13557.54 990
13558.64 1022
13559.74 1025
13560.84 990
13561.94 1045
13563.04 1020
13564.14 985
13565.24 987
13566.34 997
13567.44 979
13568.54 986
13569.64 1016
13570.74 982
13571.84 988
13572.94 984
13574.04 979
13575.14 985
13576.24 1025
13577.33 1008
13578.43 1031
13579.53 1019
13580.63 1021
13581.74 994
13582.84 986
13583.94 1000
13585.04 1006
13586.14 1005
13587.24 990
13588.34 973
13589.44 976
13590.54 965
13591.64 996
13592.74 971
13593.84 972
13594.94 997
13596.04 1023
13597.14 995
13598.24 1020
13599.34 1045
13600.44 1018
13601.54 1037
13602.65 1003
13603.75 996
13604.85 1030
13605.95 1002
13607.05 1012
13608.15 1008
13609.25 1042
13610.35 981
13611.45 1005
13612.56 998
13613.66 1011
13614.76 1008
13615.86 1013
13616.96 1002
13618.06 1024
13619.16 1022
13620.27 1000
13621.37 1034
13622.47 1049
13623.57 1065
13624.67 1043
13625.78 1014
13626.88 1039
13627.98 1039
13629.08 1050
13630.18 1015
13631.29 1040
13632.39 1010
13633.49 1037
13634.59 1044
13635.69 1052
13636.80 1008
13637.90 1040
13639.00 1047
13640.10 1033
13641.21 1046
13642.31 1042
13643.41 1035
13644.51 1061
13645.62 1018
13646.72 1066
13647.82 1044
13648.92 1049
13650.03 1051
13651.13 1045
13652.23 1048
13653.34 1040
13654.44 1043
13655.54 1029
13656.65 1053
13657.75 1062
13658.85 1067
13659.96 1065
13661.06 1061
13662.16 1078
13663.27 1055
13664.37 1023
13665.47 1102
13666.58 1090
13667.68 1077
13668.78 1117
13669.89 1115
13670.99 1108
13672.09 1113
13673.20 1068
13674.30 1080
13675.41 1113
13676.51 1159
13677.61 1109
13678.72 1065
13679.82 1117
13680.93 1123
13682.03 1153
13683.13 1154
13684.24 1166
13685.34 1148
13686.45 1161
13687.55 1163
13688.66 1168
13689.76 1156
13690.86 1126
13691.97 1131
13693.07 1174
13694.18 1193
13695.28 1169
13696.39 1174
13697.49 1174
13698.60 1196
13699.70 1220
13700.81 1209
13701.91 1175
13703.02 1242
13704.12 1246
13705.23 1256
13706.33 1251
13707.44 1294
13708.54 1291
13709.65 1297
13710.75 1328
13711.86 1318
13712.96 1340
13714.07 1338
13715.18 1379
13716.28 1376
13717.39 1371
13718.49 1393
13719.60 1400
13720.70 1412
13721.81 1353
13722.91 1374
13724.02 1383
13725.13 1362
13726.23 1376
13727.34 1377
13728.44 1318
13729.55 1343
13730.66 1290
13731.76 1279
13732.87 1261
13733.98 1247
13735.08 1242
13736.19 1192
13737.29 1182
13738.40 1165
13739.51 1155
13740.61 1172
13741.72 1156
13742.83 1152
13743.93 1135
13745.04 1139
13746.15 1173
13747.25 1182
13748.36 1166
13749.47 1135
13750.57 1192
13751.68 1195
13752.79 1218
13753.90 1184
13755.00 1147
13756.11 1205
13757.22 1215
13758.32 1148
13759.43 1152
13760.54 1180
13761.65 1188
13762.75 1186
13763.86 1169
13764.97 1212
13766.08 1217
13767.18 1205
13768.29 1209
13769.40 1256
13770.51 1192
13771.61 1248
13772.72 1247
13773.83 1221
13774.94 1236
13776.05 1287
13777.15 1299
13778.26 1282
13779.37 1262
13780.48 1244
13781.59 1181
13782.69 1262
13783.80 1233
13784.91 1202
13786.02 1163
13787.13 1196
13788.24 1219
13789.34 1186
13790.45 1156
13791.56 1129
13792.67 1130
13793.78 1136
13794.89 1113
13796.00 1148
13797.10 1087
13798.21 1144
13799.32 1125
13800.43 1157
13801.54 1072
13802.65 1121
13803.76 1135
13804.87 1150
13805.98 1127
13807.09 1114
13808.20 1127
13809.30 1117
13810.41 1135
13811.52 1175
13812.63 1142
13813.74 1165
13814.85 1155
13815.96 1127
13817.07 1135
13818.18 1104
13819.29 1161
13820.40 1127
13821.51 1153
13822.62 1098
13823.73 1091
13824.84 1109
13825.95 1111
13827.06 1087
13828.17 1119
13829.28 1090
13830.39 1095
13831.50 1096
13832.61 1093
13833.72 1119
13834.83 1119
13835.94 1087
13837.05 1110
13838.16 1120
13839.27 1101
13840.38 1090
13841.49 1100
13842.60 1120
13843.71 1086
13844.82 1087
13845.94 1099
13847.05 1085
13848.16 1074
13849.27 1101
13850.38 1127
13851.49 1114
13852.60 1113
13853.71 1118
13854.82 1158
13855.93 1156
13857.05 1084
13858.16 1125
13859.27 1117
13860.38 1163
13861.49 1135
13862.60 1128
13863.71 1131
13864.83 1119
13865.94 1123
13867.05 1162
13868.16 1176
13869.27 1093
13870.38 1129
13871.50 1106
13872.61 1135
13873.72 1141
13874.83 1100
13875.94 1126
13877.05 1139
13878.17 1131
13879.28 1126
13880.39 1118
13881.50 1139
13882.62 1181
13883.73 1194
13884.84 1176
13885.95 1184
13887.06 1226
13888.18 1264
13889.29 1247
13890.40 1215
13891.51 1250
13892.63 1278
13893.74 1294
13894.85 1287
13895.97 1318
13897.08 1301
13898.19 1326
13899.30 1342
13900.42 1315
13901.53 1332
13902.64 1283
13903.76 1277
13904.87 1298
13905.98 1233
13907.10 1272
13908.21 1263
13909.32 1243
13910.44 1184
13911.55 1179
13912.66 1146
13913.78 1162
13914.89 1131
13916.00 1121
13917.12 1087
13918.23 1078
13919.34 1056
13920.46 1066
13921.57 1077
13922.68 1042
13923.80 1056
13924.91 1029
13926.03 1020
13927.14 1025
13928.25 1047
13929.37 1032
13930.48 1062
13931.60 1057
13932.71 1020
13933.83 1029
13934.94 1086
13936.05 1050
13937.17 1035
13938.28 1026
13939.40 1023
13940.51 1037
13941.63 1026
13942.74 1002
13943.86 1029
13944.97 1018
13946.09 1055
13947.20 1006
13948.32 1010
13949.43 1014
13950.55 1017
13951.66 995
13952.78 988
13953.89 1007
13955.01 985
13956.12 1027
13957.24 1027
13958.35 997
13959.47 960
13960.58 976
13961.70 969
13962.81 961
13963.93 997
13965.04 1017
13966.16 1038
13967.27 1013
13968.39 967
13969.51 993
13970.62 971
13971.74 965
13972.85 1036
13973.97 1035
13975.09 970
13976.20 1021
13977.32 1024
13978.43 993
13979.55 997
13980.67 1029
13981.78 1002
13982.90 1035
13984.01 1009
13985.13 969
13986.25 967
13987.36 1022
13988.48 1020
13989.60 1025
13990.71 1016
13991.83 1015
13992.95 985
13994.06 1000
13995.18 1020
13996.30 1034
13997.41 1015
13998.53 988
13999.65 1035
14000.76 1017
14001.88 1045
14003.00 1028
14004.11 1028
14005.23 963
14006.35 1007
14007.47 1040
14008.58 1006
14009.70 1012
14010.82 1006
14011.94 1026
14013.05 1009
14014.17 997
14015.29 1000
14016.41 963
14017.52 989
14018.64 951
14019.76 959
14020.88 1021
14021.99 991
14023.11 1034
14024.23 966
14025.35 977
14026.47 990
14027.58 1014
14028.70 1012
14029.82 986
14030.94 969
14032.06 980
14033.17 1013
14034.29 1012
14035.41 1025
14036.53 972
14037.65 1014
14038.77 1018
14039.88 973
14041.00 1026
14042.12 1004
14043.24 1002
14044.36 1036
14045.48 988
14046.60 965
14047.72 981
14048.83 997
14049.95 1021
14051.07 1059
14052.19 1053
14053.31 977
14054.43 1061
14055.55 1078
14056.67 1072
14057.79 1056
14058.91 1019
14060.03 1017
14061.14 1053
14062.26 1059
14063.38 1083
14064.50 1056
14065.62 1067
14066.74 1085
14067.86 1045
14068.98 1075
14070.10 1102
14071.22 1087
14072.34 1107
14073.46 1110
14074.58 1114
14075.70 1136
14076.82 1146
14077.94 1149
14079.06 1113
14080.18 1104
14081.30 1117
14082.42 1151
14083.54 1229
14084.66 1189
14085.78 1160
14086.90 1214
14088.02 1200
14089.14 1203
14090.26 1207
14091.38 1205
14092.50 1225
14093.63 1214
14094.75 1220
14095.87 1244
14096.99 1253
14098.11 1246
14099.23 1279
14100.35 1269
14101.47 1282
14102.59 1284
14103.71 1322
14104.83 1262
14105.96 1264
14107.08 1236
14108.20 1293
14109.32 1258
14110.44 1224
14111.56 1216
14112.68 1173
14113.80 1209
14114.93 1158
14116.05 1116
14117.17 1098
14118.29 1054
14119.41 1073
14120.53 1070
14121.66 1027
14122.78 1016
14123.90 1039
14125.02 1008
14126.14 996
14127.27 1003
14128.39 1013
14129.51 979
14130.63 1003
14131.75 985
14132.88 991
14134.00 976
14135.12 985
14136.24 991
14137.37 988
14138.49 965
14139.61 941
14140.73 970
14141.86 964
14142.98 956
14144.10 1001
14145.22 995
14146.35 981
14147.47 962
14148.59 979
14149.71 962
14150.84 954
14151.96 987
14153.08 945
14154.21 935
14155.33 949
14156.45 957
14157.58 945
14158.70 920
14159.82 931
14160.95 919
14162.07 927
14163.19 919
14164.32 887
14165.44 920
14166.56 985
14167.69 991
14168.81 932
14169.93 906
14171.06 950
14172.18 901
14173.31 883
14174.43 909
14175.55 926
14176.68 912
14177.80 915
14178.93 899
14180.05 889
14181.17 912
14182.30 938
14183.42 919
14184.55 917
14185.67 888
14186.79 913
14187.92 892
14189.04 919
14190.17 892
14191.29 869
14192.42 879
14193.54 894
14194.67 886
14195.79 839
14196.92 898
14198.04 900
14199.17 857
14200.29 862
14201.42 850
14202.54 862
14203.67 881
14204.79 855
14205.92 840
14207.04 855
14208.17 861
14209.29 820
14210.42 849
14211.54 849
14212.67 849
14213.79 826
14214.92 817
14216.04 803
14217.17 834
14218.29 817
14219.42 815
14220.55 813
14221.67 780
14222.80 810
14223.92 823
14225.05 829
14226.17 839
14227.30 813
14228.43 790
14229.55 746
14230.68 802
14231.81 803
14232.93 831
14234.06 817
14235.18 770
14236.31 817
14237.44 795
14238.56 774
14239.69 792
14240.82 790
14241.94 810
14243.07 785
14244.20 789
14245.32 806
14246.45 773
14247.58 791
14248.70 832
14249.83 805
14250.96 779
14252.08 736
14253.21 769
14254.34 740
14255.46 758
14256.59 759
14257.72 757
14258.85 774
14259.97 790
14261.10 737
14262.23 772
14263.35 764
14264.48 770
14265.61 810
14266.74 799
14267.86 712
14268.99 741
14270.12 737
14271.25 735
14272.38 734
14273.50 707
14274.63 723
14275.76 744
14276.89 737
14278.01 740
14279.14 737
14280.27 724
14281.40 719
14282.53 695
14283.66 716
14284.78 746
14285.91 718
14287.04 742
14288.17 713
14289.30 697
14290.43 721
14291.55 704
14292.68 721
14293.81 739
14294.94 711
14296.07 702
14297.20 666
14298.33 681
14299.45 679
14300.58 687
14301.71 685
14302.84 682
14303.97 691
14305.10 698
14306.23 655
14307.36 700
14308.49 715
14309.62 701
14310.75 722
14311.87 702
14313.00 665
14314.13 638
14315.26 679
14316.39 718
14317.52 684
14318.65 683
14319.78 661
14320.91 702
14322.04 679
14323.17 676
14324.30 653
14325.43 649
14326.56 697
14327.69 702
14328.82 676
14329.95 670
14331.08 680
14332.21 679
14333.34 675
14334.47 653
14335.60 685
14336.73 651
14337.86 682
14338.99 705
14340.12 690
14341.25 652
14342.38 640
14343.51 660
14344.64 685
14345.77 672
14346.90 684
14348.04 701
14349.17 656
14350.30 667
14351.43 657
14352.56 637
14353.69 667
14354.82 678
14355.95 641
14357.08 675
14358.21 681
14359.35 670
14360.48 650
14361.61 686
14362.74 685
14363.87 696
14365.00 699
14366.13 692
14367.26 677
14368.40 674
14369.53 664
14370.66 653
14371.79 665
14372.92 671
14374.05 713
14375.19 696
14376.32 675
14377.45 663
14378.58 673
14379.71 670
14380.85 639
14381.98 681
14383.11 683
14384.24 667
14385.37 666
14386.51 679
14387.64 692
14388.77 699
14389.90 679
14391.04 682
14392.17 672
14393.30 677
14394.43 670
14395.57 653
14396.70 651
14397.83 681
14398.96 650
14400.10 679
14401.23 697
14402.36 656
14403.50 659
14404.63 661
14405.76 696
14406.89 675
14408.03 666
14409.16 655
14410.29 622
14411.43 673
14412.56 678
14413.69 674
14414.83 671
14415.96 672
14417.09 650
14418.23 677
14419.36 676
14420.49 647
14421.63 689
14422.76 653
14423.90 652
14425.03 682
14426.16 684
14427.30 685
14428.43 648
14429.56 677
14430.70 676
14431.83 689
14432.97 673
14434.10 692
14435.24 716
14436.37 671
14437.50 697
14438.64 693
14439.77 683
14440.91 710
14442.04 691
14443.18 670
14444.31 681
14445.44 697
14446.58 697
14447.71 702
14448.85 658
14449.98 695
14451.12 678
14452.25 691
14453.39 690
14454.52 706
14455.66 714
14456.79 667
14457.93 664
14459.06 678
14460.20 696
14461.33 676
14462.47 664
14463.60 656
14464.74 698
14465.87 660
14467.01 662
14468.15 644
14469.28 688
14470.42 677
14471.55 671
14472.69 666
14473.82 663
14474.96 682
14476.09 681
14477.23 669
14478.37 710
14479.50 721
14480.64 684
14481.77 713
14482.91 691
14484.05 675
14485.18 688
14486.32 682
14487.45 668
14488.59 689
14489.73 687
14490.86 686
14492.00 707
14493.14 713
14494.27 700
14495.41 705
14496.55 692
14497.68 728
14498.82 710
14499.96 699
14501.09 672
14502.23 678
14503.37 702
14504.50 711
14505.64 676
14506.78 682
14507.91 708
14509.05 688
14510.19 689
14511.33 725
14512.46 727
14513.60 753
14514.74 737
14515.87 760
14517.01 713
14518.15 748
14519.29 725
14520.42 753
14521.56 762
14522.70 728
14523.84 733
14524.97 762
14526.11 748
14527.25 730
14528.39 746
14529.53 741
14530.66 739
14531.80 718
14532.94 723
14534.08 730
14535.22 713
14536.35 702
14537.49 712
14538.63 681
14539.77 688
14540.91 691
14542.05 652
14543.18 683
14544.32 635
14545.46 663
14546.60 676
14547.74 702
14548.88 666
14550.01 702
14551.15 700
14552.29 675
14553.43 655
14554.57 638
14555.71 707
14556.85 728
14557.99 697
14559.13 678
14560.26 687
14561.40 674
14562.54 687
14563.68 685
14564.82 676
14565.96 689
14567.10 677
14568.24 666
14569.38 654
14570.52 660
14571.66 660
14572.80 668
14573.94 716
14575.08 680
14576.22 666
14577.36 683
14578.50 671
14579.64 700
14580.78 669
14581.92 667
14583.06 692
14584.20 684
14585.34 679
14586.48 669
14587.62 674
14588.76 643
14589.90 683
14591.04 655
14592.18 651
14593.32 644
14594.46 737
14595.60 695
14596.74 675
14597.88 672
14599.02 662
14600.16 681
14601.30 687
14602.44 689
14603.58 693
14604.72 703
14605.86 714
14607.00 714
14608.15 657
14609.29 696
14610.43 665
14611.57 679
14612.71 677
14613.85 694
14614.99 685
14616.13 668
14617.27 669
14618.42 687
14619.56 675
14620.70 680
14621.84 685
14622.98 678
14624.12 699
14625.26 680
14626.41 688
14627.55 683
14628.69 672
14629.83 688
14630.97 706
14632.12 693
14633.26 745
14634.40 748
14635.54 689
14636.68 690
14637.83 709
14638.97 697
14640.11 724
14641.25 725
14642.39 744
14643.54 711
14644.68 681
14645.82 670
14646.96 678
14648.11 670
14649.25 659
14650.39 700
14651.53 682
14652.68 675
14653.82 619
14654.96 654
14656.11 624
14657.25 622
14658.39 638
14659.53 647
14660.68 629
14661.82 618
14662.96 610
14664.11 642
14665.25 623
14666.39 620
14667.54 638
14668.68 617
14669.82 640
14670.97 621
14672.11 610
14673.25 577
14674.40 595
14675.54 635
14676.68 633
14677.83 601
14678.97 629
14680.11 623
14681.26 596
14682.40 608
14683.55 602
14684.69 623
14685.83 583
14686.98 598
14688.12 608
14689.27 611
14690.41 578
14691.55 574
14692.70 602
14693.84 602
14694.99 571
14696.13 570
14697.28 578
14698.42 559
14699.56 575
14700.71 586
14701.85 591
14703.00 595
14704.14 600
14705.29 592
14706.43 543
14707.58 538
14708.72 557
14709.87 561
14711.01 572
14712.16 589
14713.30 566
14714.45 585
14715.59 562
14716.74 572
14717.88 569
14719.03 593
14720.17 572
14721.32 558
14722.46 558
14723.61 575
14724.76 569
14725.90 589
14727.05 582
14728.19 564
14729.34 565
14730.48 612
14731.63 559
14732.77 555
14733.92 599
14735.07 563
14736.21 570
14737.36 572
14738.50 566
14739.65 566
14740.80 569
14741.94 576
14743.09 581
14744.24 587
14745.38 558
14746.53 580
14747.67 543
14748.82 542
14749.97 561
14751.11 577
14752.26 567
14753.41 580
14754.55 513
14755.70 578
14756.85 559
14757.99 550
14759.14 531
14760.29 576
14761.43 545
14762.58 525
14763.73 534
14764.88 532
14766.02 559
14767.17 522
14768.32 576
14769.46 578
14770.61 572
14771.76 550
14772.91 550
14774.05 528
14775.20 535
14776.35 514
14777.50 539
14778.64 529
14779.79 543
14780.94 535
14782.09 515
14783.23 528
14784.38 503
14785.53 550
14786.68 559
14787.83 528
14788.97 535
14790.12 506
14791.27 548
14792.42 557
14793.57 534
14794.71 536
14795.86 520
14797.01 501
14798.16 506
14799.31 524
14800.46 481
14801.60 499
14802.75 503
14803.90 533
14805.05 539
14806.20 544
14807.35 543
14808.50 518
14809.64 523
14810.79 499
14811.94 496
14813.09 512
14814.24 520
14815.39 485
14816.54 501
14817.69 505
14818.84 505
14819.99 501
14821.14 487
14822.28 536
14823.43 495
14824.58 492
14825.73 523
14826.88 529
14828.03 496
14829.18 495
14830.33 501
14831.48 508
14832.63 492
14833.78 509
14834.93 496
14836.08 483
14837.23 478
14838.38 503
14839.53 487
14840.68 483
14841.83 524
14842.98 523
14844.13 523
14845.28 499
14846.43 528
14847.58 493
14848.73 497
14849.88 493
14851.03 501
14852.18 473
14853.33 519
14854.48 498
14855.63 484
14856.78 477
14857.93 498
14859.08 502
14860.24 526
14861.39 501
14862.54 500
14863.69 524
14864.84 496
14865.99 493
14867.14 456
14868.29 514
14869.44 480
14870.59 474
14871.75 486
14872.90 458
14874.05 481
14875.20 485
14876.35 501
14877.50 511
14878.65 485
14879.81 493
14880.96 513
14882.11 506
14883.26 486
14884.41 460
14885.56 497
14886.71 503
14887.87 476
14889.02 510
14890.17 502
14891.32 501
14892.47 472
14893.63 482
14894.78 510
14895.93 461
14897.08 481
14898.24 502
14899.39 512
14900.54 474
14901.69 482
14902.84 496
14904.00 501
14905.15 488
14906.30 470
14907.45 479
14908.61 459
14909.76 484
14910.91 503
14912.07 486
14913.22 492
14914.37 500
14915.52 481
14916.68 463
14917.83 468
14918.98 471
14920.14 469
14921.29 476
14922.44 470
14923.60 479
14924.75 452
14925.90 482
14927.06 450
14928.21 470
14929.36 477
14930.52 481
14931.67 452
14932.82 469
14933.98 479
14935.13 483
14936.28 509
14937.44 494
14938.59 476
14939.74 452
14940.90 482
14942.05 492
14943.21 469
14944.36 492
14945.51 508
14946.67 471
14947.82 470
14948.98 490
14950.13 491
14951.29 469
14952.44 485
14953.59 478
14954.75 491
14955.90 442
14957.06 459
14958.21 462
14959.37 489
14960.52 482
14961.68 490
14962.83 484
14963.99 471
14965.14 482
14966.29 469
14967.45 470
14968.60 465
14969.76 476
14970.91 469
14972.07 481
14973.22 453
14974.38 440
14975.54 470
14976.69 479
14977.85 477
14979.00 452
14980.16 473
14981.31 471
14982.47 497
14983.62 434
14984.78 478
14985.93 452
14987.09 480
14988.25 469
14989.40 481
14990.56 456
14991.71 471
14992.87 481
14994.02 479
14995.18 469
14996.34 457
14997.49 454
14998.65 474
14999.80 484
15000.96 475
15002.12 470
15003.27 478
15004.43 445
15005.59 477
15006.74 495
15007.90 473
15009.06 482
15010.21 437
15011.37 455
15012.53 455
15013.68 453
15014.84 464
15016.00 485
15017.15 437
15018.31 444
15019.47 463
15020.62 470
15021.78 472
15022.94 486
15024.09 477
15025.25 445
15026.41 467
15027.57 475
15028.72 471
15029.88 492
15031.04 465
15032.19 448
15033.35 459
15034.51 472
15035.67 456
15036.82 474
15037.98 475
15039.14 479
15040.30 475
15041.46 467
15042.61 466
15043.77 456
15044.93 472
15046.09 481
15047.25 448
15048.40 446
15049.56 461
15050.72 479
15051.88 476
15053.04 464
15054.19 486
15055.35 449
15056.51 476
15057.67 447
15058.83 492
15059.99 472
15061.14 476
15062.30 460
15063.46 515
15064.62 462
15065.78 467
15066.94 434
15068.10 469
15069.26 479
15070.41 478
15071.57 507
15072.73 455
15073.89 479
15075.05 476
15076.21 467
15077.37 438
15078.53 474
15079.69 504
15080.85 502
15082.00 466
15083.16 451
15084.32 485
15085.48 471
15086.64 475
15087.80 477
15088.96 494
15090.12 480
15091.28 490
15092.44 445
15093.60 468
15094.76 462
15095.92 466
15097.08 494
15098.24 459
15099.40 446
15100.56 459
15101.72 481
15102.88 488
15104.04 483
15105.20 475
15106.36 483
15107.52 480
15108.68 497
15109.84 468
15111.00 497
15112.16 474
15113.32 469
15114.48 489
15115.64 493
15116.80 446
15117.97 477
15119.13 499
15120.29 497
15121.45 486
15122.61 470
15123.77 479
15124.93 496
15126.09 496
15127.25 468
15128.41 492
15129.57 476
15130.74 524
15131.90 478
15133.06 463
15134.22 481
15135.38 499
15136.54 477
15137.70 506
15138.87 501
15140.03 484
15141.19 510
15142.35 504
15143.51 502
15144.67 469
15145.84 521
15147.00 505
15148.16 515
15149.32 499
15150.48 507
15151.65 478
15152.81 495
15153.97 503
15155.13 512
15156.29 530
15157.46 472
15158.62 491
15159.78 565
15160.94 530
15162.10 508
15163.27 573
15164.43 504
15165.59 511
15166.75 503
15167.92 531
15169.08 542
15170.24 542
15171.41 535
15172.57 519
15173.73 493
15174.89 513
15176.06 541
15177.22 538
15178.38 516
15179.55 505
15180.71 554
15181.87 537
15183.04 551
15184.20 543
15185.36 541
15186.53 544
15187.69 519
15188.85 543
15190.02 549
15191.18 544
15192.34 531
15193.51 570
15194.67 531
15195.83 545
15197.00 565
15198.16 576
15199.32 543
15200.49 584
15201.65 585
15202.82 554
15203.98 549
15205.14 543
15206.31 541
15207.47 561
15208.64 547
15209.80 545
15210.97 595
15212.13 555
15213.29 551
15214.46 558
15215.62 584
15216.79 554
15217.95 553
15219.12 588
15220.28 598
15221.45 598
15222.61 609
15223.78 629
15224.94 600
15226.10 588
15227.27 605
15228.43 669
15229.60 587
15230.76 593
15231.93 620
15233.09 616
15234.26 607
15235.43 598
15236.59 566
15237.76 602
15238.92 586
15240.09 619
15241.25 607
15242.42 630
15243.58 633
15244.75 598
15245.91 614
15247.08 619
15248.25 605
15249.41 605
15250.58 608
15251.74 577
15252.91 549
15254.07 565
15255.24 558
15256.41 553
15257.57 566
15258.74 548
15259.90 536
15261.07 565
15262.24 591
15263.40 562
15264.57 531
15265.74 549
15266.90 537
15268.07 524
15269.24 523
15270.40 538
15271.57 553
15272.73 555
15273.90 532
15275.07 545
15276.23 538
15277.40 532
15278.57 534
15279.74 521
15280.90 500
15282.07 516
15283.24 542
15284.40 526
15285.57 500
15286.74 521
15287.90 526
15289.07 512
15290.24 527
15291.41 498
15292.57 499
15293.74 520
15294.91 520
15296.08 490
15297.24 526
15298.41 504
15299.58 518
15300.75 511
15301.91 543
15303.08 552
15304.25 508
15305.42 561
15306.59 541
15307.75 532
15308.92 525
15310.09 506
15311.26 493
15312.43 538
15313.59 523
15314.76 532
15315.93 496
15317.10 548
15318.27 532
15319.44 536
15320.60 537
15321.77 530
15322.94 568
15324.11 583
15325.28 538
15326.45 527
15327.62 539
15328.79 534
15329.95 539
15331.12 539
15332.29 535
15333.46 551
15334.63 547
15335.80 536
15336.97 541
15338.14 536
15339.31 504
15340.48 539
15341.64 515
15342.81 535
15343.98 534
15345.15 521
15346.32 515
15347.49 531
15348.66 553
15349.83 528
15351.00 564
15352.17 544
15353.34 526
15354.51 548
15355.68 569
15356.85 544
15358.02 547
15359.19 582
15360.36 553
15361.53 549
15362.70 559
15363.87 573
15365.04 529
15366.21 563
15367.38 570
15368.55 544
15369.72 565
15370.89 533
15372.06 568
15373.23 556
15374.40 549
15375.57 572
15376.74 560
15377.91 532
15379.08 543
15380.25 584
15381.43 579
15382.60 582
15383.77 563
15384.94 579
15386.11 579
15387.28 601
15388.45 541
15389.62 572
15390.79 596
15391.96 629
15393.14 600
15394.31 564
15395.48 582
15396.65 582
15397.82 603
15398.99 578
15400.16 554
15401.34 589
15402.51 602
15403.68 569
15404.85 596
15406.02 576
15407.19 587
15408.37 571
15409.54 569
15410.71 560
15411.88 563
15413.05 545
15414.23 573
15415.40 568
15416.57 520
15417.74 545
15418.91 549
15420.09 596
15421.26 549
15422.43 537
15423.60 556
15424.78 540
15425.95 551
15427.12 536
15428.29 557
15429.47 549
15430.64 553
15431.81 572
15432.98 548
15434.16 592
15435.33 542
15436.50 540
15437.67 518
15438.85 548
15440.02 519
15441.19 560
15442.37 550
15443.54 549
15444.71 555
15445.89 547
15447.06 513
15448.23 534
15449.41 568
15450.58 533
15451.75 504
15452.93 499
15454.10 511
15455.27 518
15456.45 521
15457.62 538
15458.79 520
15459.97 562
15461.14 515
15462.32 554
15463.49 561
15464.66 510
15465.84 523
15467.01 538
15468.19 523
15469.36 510
15470.53 535
15471.71 534
15472.88 538
15474.06 538
15475.23 548
15476.41 565
15477.58 563
15478.75 527
15479.93 547
15481.10 566
15482.28 571
15483.45 527
15484.63 524
15485.80 547
15486.98 560
15488.15 546
15489.33 551
15490.50 559
15491.68 580
15492.85 567
15494.03 575
15495.20 571
15496.38 563
15497.55 539
15498.73 545
15499.90 571
15501.08 560
15502.25 560
15503.43 546
15504.60 533
15505.78 569
15506.96 572
15508.13 560
15509.31 550
15510.48 566
15511.66 584
15512.83 573
15514.01 566
15515.19 536
15516.36 571
15517.54 579
15518.71 600
15519.89 599
15521.07 555
15522.24 559
15523.42 578
15524.59 586
15525.77 577
15526.95 566
15528.12 561
15529.30 574
15530.48 565
15531.65 555
15532.83 593
15534.01 614
15535.18 626
15536.36 608
15537.54 563
15538.71 611
15539.89 607
15541.07 639
15542.24 583
15543.42 574
15544.60 570
15545.77 637
15546.95 595
15548.13 603
15549.30 566
15550.48 597
15551.66 605
15552.84 603
15554.01 616
15555.19 600
15556.37 607
15557.55 598
15558.72 619
15559.90 613
15561.08 609
15562.26 638
15563.43 602
15564.61 596
15565.79 589
15566.97 621
15568.14 617
15569.32 662
15570.50 663
15571.68 640
15572.86 631
15574.03 612
15575.21 657
15576.39 677
15577.57 632
15578.75 655
15579.93 644
15581.10 658
15582.28 635
15583.46 666
15584.64 669
15585.82 619
15587.00 661
15588.18 679
15589.35 686
15590.53 675
15591.71 671
15592.89 680
15594.07 675
15595.25 695
15596.43 692
15597.61 680
15598.78 704
15599.96 690
15601.14 696
15602.32 708
15603.50 678
15604.68 702
15605.86 724
15607.04 693
15608.22 683
15609.40 715
15610.58 743
15611.76 747
15612.94 722
15614.12 757
15615.30 757
15616.48 785
15617.66 754
15618.84 726
15620.01 766
15621.19 782
15622.37 777
15623.55 767
15624.73 760
15625.91 744
15627.09 752
15628.27 757
15629.46 782
15630.64 786
15631.82 781
15633.00 825
15634.18 757
15635.36 748
15636.54 776
15637.72 803
15638.90 778
15640.08 791
15641.26 816
15642.44 781
15643.62 820
15644.80 805
15645.98 836
15647.16 819
15648.34 782
15649.52 845
15650.71 847
15651.89 844
15653.07 831
15654.25 848
15655.43 838
15656.61 860
15657.79 842
15658.97 836
15660.16 844
15661.34 874
15662.52 862
15663.70 852
15664.88 835
15666.06 854
15667.24 871
15668.43 878
15669.61 837
15670.79 849
15671.97 842
15673.15 829
15674.33 873
15675.52 825
15676.70 821
15677.88 815
15679.06 814
15680.24 828
15681.43 811
15682.61 841
15683.79 816
15684.97 841
15686.16 807
15687.34 833
15688.52 861
15689.70 802
15690.89 808
15692.07 772
15693.25 828
15694.43 818
15695.62 815
15696.80 768
15697.98 838
15699.16 858
15700.35 804
15701.53 798
15702.71 822
15703.90 863
15705.08 857
15706.26 828
15707.45 819
15708.63 822
15709.81 828
15711.00 852
15712.18 814
15713.36 809
15714.55 837
15715.73 892
15716.91 872
15718.10 839
15719.28 855
15720.46 878
15721.65 861
15722.83 865
15724.01 848
15725.20 819
15726.38 849
15727.57 845
15728.75 857
15729.93 847
15731.12 827
15732.30 893
15733.49 881
15734.67 864
15735.85 838
15737.04 862
15738.22 890
15739.41 878
15740.59 843
15741.78 832
15742.96 893
15744.14 874
15745.33 896
15746.51 849
15747.70 877
15748.88 888
15750.07 908
15751.25 901
15752.44 914
15753.62 905
15754.81 914
15755.99 937
15757.18 914
15758.36 903
15759.55 888
15760.73 872
15761.92 881
15763.10 921
15764.29 871
15765.47 904
15766.66 844
15767.84 862
15769.03 845
15770.21 816
15771.40 909
15772.59 836
15773.77 845
15774.96 820
15776.14 790
15777.33 827
15778.51 804
15779.70 842
15780.89 819
15782.07 799
15783.26 835
15784.44 795
15785.63 806
15786.82 775
15788.00 761
15789.19 781
15790.37 787
15791.56 790
15792.75 764
15793.93 728
15795.12 732
15796.31 710
15797.49 759
15798.68 764
15799.87 764
15801.05 736
15802.24 764
15803.43 761
15804.61 777
15805.80 751
15806.99 743
15808.17 769
15809.36 733
15810.55 697
15811.73 707
15812.92 710
15814.11 733
15815.30 717
15816.48 742
15817.67 733
15818.86 727
15820.05 706
15821.23 725
15822.42 722
15823.61 710
15824.80 730
15825.98 687
15827.17 699
15828.36 703
15829.55 689
15830.73 718
15831.92 728
15833.11 685
15834.30 703
15835.49 683
15836.67 691
15837.86 714
15839.05 719
15840.24 716
15841.43 718
15842.61 736
15843.80 723
15844.99 688
15846.18 690
15847.37 686
15848.56 714
15849.74 747
15850.93 718
15852.12 709
15853.31 705
15854.50 721
15855.69 698
15856.88 751
15858.06 744
15859.25 711
15860.44 760
15861.63 709
15862.82 709
15864.01 698
15865.20 722
15866.39 717
15867.58 700
15868.77 689
15869.95 708
15871.14 727
15872.33 766
15873.52 693
15874.71 737
15875.90 750
15877.09 692
15878.28 712
15879.47 705
15880.66 749
15881.85 749
15883.04 744
15884.23 723
15885.42 730
15886.61 712
15887.80 735
15888.99 724
15890.18 731
15891.37 719
15892.56 742
15893.75 705
15894.94 728
15896.13 759
15897.32 743
15898.51 743
15899.70 754
15900.89 747
15902.08 716
15903.27 737
15904.46 754
15905.65 779
15906.84 728
15908.03 740
15909.22 740
15910.42 733
15911.61 722
15912.80 746
15913.99 735
15915.18 730
15916.37 727
15917.56 716
15918.75 718
15919.94 678
15921.13 713
15922.32 720
15923.52 694
15924.71 703
15925.90 712
15927.09 703
15928.28 720
15929.47 719
15930.66 720
15931.86 688
15933.05 696
15934.24 707
15935.43 697
15936.62 702
15937.81 704
15939.01 724
15940.20 679
15941.39 713
15942.58 687
15943.77 633
15944.97 637
15946.16 657
15947.35 645
15948.54 665
15949.73 650
15950.93 641
15952.12 653
15953.31 661
15954.50 625
15955.70 638
15956.89 606
15958.08 633
15959.27 606
15960.47 599
15961.66 616
15962.85 597
15964.04 608
15965.24 578
15966.43 575
15967.62 589
15968.82 606
15970.01 572
15971.20 568
15972.40 566
15973.59 569
15974.78 604
15975.97 550
15977.17 583
15978.36 583
15979.55 566
15980.75 574
15981.94 561
15983.13 588
15984.33 588
15985.52 554
15986.72 539
15987.91 579
15989.10 541
15990.30 553
15991.49 532
15992.68 529
15993.88 559
15995.07 587
15996.27 554
15997.46 539
15998.65 533
15999.85 566
16001.04 548
16002.24 566
16003.43 529
16004.63 546
16005.82 516
16007.01 592
16008.21 560
16009.40 549
16010.60 540
16011.79 553
16012.99 575
16014.18 510
16015.38 534
16016.57 527
16017.76 545
16018.96 547
16020.15 528
16021.35 526
16022.54 516
16023.74 536
16024.93 520
16026.13 518
16027.32 493
16028.52 518
16029.72 515
16030.91 520
16032.11 507
16033.30 517
16034.50 507
16035.69 538
16036.89 531
16038.08 537
16039.28 529
16040.47 550
16041.67 521
16042.87 545
16044.06 523
16045.26 502
16046.45 482
16047.65 502
16048.84 522
16050.04 523
16051.24 511
16052.43 498
16053.63 484
16054.82 493
16056.02 518
16057.22 508
16058.41 486
16059.61 498
16060.81 506
16062.00 505
16063.20 496
16064.40 507
16065.59 545
16066.79 508
16067.99 478
16069.18 499
16070.38 470
16071.58 494
16072.77 498
16073.97 500
16075.17 466
16076.36 509
16077.56 475
16078.76 488
16079.95 489
16081.15 468
16082.35 476
16083.55 490
16084.74 510
16085.94 492
16087.14 497
16088.33 462
16089.53 492
16090.73 478
16091.93 480
16093.12 476
16094.32 486
16095.52 445
16096.72 474
16097.92 463
16099.11 486
16100.31 479
16101.51 488
16102.71 470
16103.90 466
16105.10 484
16106.30 447
16107.50 468
16108.70 490
16109.90 481
16111.09 447
16112.29 497
16113.49 466
16114.69 451
16115.89 446
16117.09 484
16118.28 473
16119.48 452
16120.68 478
16121.88 438
16123.08 455
16124.28 452
16125.48 470
16126.67 476
16127.87 484
16129.07 449
16130.27 485
16131.47 451
16132.67 464
16133.87 458
16135.07 453
16136.27 467
16137.47 481
16138.67 474
16139.86 455
16141.06 446
16142.26 463
16143.46 453
16144.66 448
16145.86 438
16147.06 468
16148.26 466
16149.46 457
16150.66 449
16151.86 437
16153.06 459
16154.26 433
16155.46 440
16156.66 475
16157.86 445
16159.06 476
16160.26 455
16161.46 474
16162.66 473
16163.86 493
16165.06 458
16166.26 463
16167.46 460
16168.66 462
16169.86 462
16171.06 466
16172.26 443
16173.46 435
16174.66 457
16175.86 472
16177.07 472
16178.27 454
16179.47 467
16180.67 444
16181.87 438
16183.07 477
16184.27 467
16185.47 456
16186.67 461
16187.87 448
16189.07 438
16190.28 423
16191.48 439
16192.68 461
16193.88 453
16195.08 473
16196.28 465
16197.48 452
16198.69 444
16199.89 462
16201.09 437
16202.29 471
16203.49 491
16204.69 475
16205.90 444
16207.10 457
16208.30 457
16209.50 448
16210.70 451
16211.91 478
16213.11 468
16214.31 486
16215.51 452
16216.71 440
16217.92 445
16219.12 432
16220.32 471
16221.52 454
16222.72 462
16223.93 448
16225.13 431
16226.33 448
16227.53 462
16228.74 480
16229.94 452
16231.14 464
16232.35 486
16233.55 489
16234.75 477
16235.95 452
16237.16 472
16238.36 475
16239.56 496
16240.77 468
16241.97 435
16243.17 490
16244.38 458
16245.58 461
16246.78 451
16247.99 462
16249.19 465
16250.39 484
16251.60 452
16252.80 441
16254.00 451
16255.21 473
16256.41 497
16257.61 439
16258.82 466
16260.02 490
16261.22 472
16262.43 487
16263.63 465
16264.84 452
16266.04 475
16267.24 471
16268.45 478
16269.65 481
16270.86 472
16272.06 461
16273.27 457
16274.47 491
16275.67 484
16276.88 481
16278.08 495
16279.29 487
16280.49 500
16281.70 480
16282.90 499
16284.11 515
16285.31 490
16286.52 489
16287.72 491
16288.92 503
16290.13 488
16291.33 479
16292.54 485
16293.74 472
16294.95 487
16296.15 495
16297.36 462
16298.57 471
16299.77 480
16300.98 484
16302.18 468
16303.39 504
16304.59 472
16305.80 447
16307.00 468
16308.21 468
16309.41 507
16310.62 510
16311.83 478
16313.03 482
16314.24 462
16315.44 495
16316.65 481
16317.85 472
16319.06 461
16320.27 464
16321.47 504
16322.68 463
16323.88 463
16325.09 476
16326.30 458
16327.50 475
16328.71 445
16329.92 442
16331.12 459
16332.33 481
16333.54 452
16334.74 445
16335.95 460
16337.16 483
16338.36 467
16339.57 461
16340.78 450
16341.98 444
16343.19 448
16344.40 456
16345.60 445
16346.81 437
16348.02 443
16349.22 462
16350.43 410
16351.64 391
16352.85 423
16354.05 440
16355.26 464
16356.47 439
16357.67 446
16358.88 436
16360.09 415
16361.30 449
16362.50 453
16363.71 433
16364.92 414
16366.13 426
16367.34 433
16368.54 396
16369.75 421
16370.96 428
16372.17 437
16373.37 455
16374.58 418
16375.79 454
16377.00 424
16378.21 423
16379.42 431
16380.62 460
16381.83 423
16383.04 427
16384.25 426
16385.46 412
16386.67 418
16387.87 414
16389.08 411
16390.29 426
16391.50 417
16392.71 448
16393.92 420
16395.13 427
16396.33 432
16397.54 423
16398.75 439
16399.96 420
16401.17 411
16402.38 417
16403.59 438
16404.80 429
16406.01 425
16407.22 419
16408.42 418
16409.63 409
16410.84 449
16412.05 451
16413.26 415
16414.47 419
16415.68 411
16416.89 426
16418.10 422
16419.31 439
16420.52 412
16421.73 402
16422.94 413
16424.15 421
16425.36 417
16426.57 408
16427.78 431
16428.99 431
16430.20 422
16431.41 423
16432.62 418
16433.83 410
16435.04 424
16436.25 412
16437.46 399
16438.67 401
16439.88 399
16441.09 399
16442.30 432
16443.51 406
16444.72 427
16445.93 410
16447.14 410
16448.36 439
16449.57 416
16450.78 420
16451.99 385
16453.20 423
16454.41 410
16455.62 388
16456.83 412
16458.04 434
16459.25 396
16460.47 400
16461.68 428
16462.89 428
16464.10 367
16465.31 391
16466.52 403
16467.73 399
16468.94 416
16470.16 404
16471.37 408
16472.58 401
16473.79 426
16475.00 418
16476.21 416
16477.43 407
16478.64 387
16479.85 377
16481.06 384
16482.27 405
16483.49 397
16484.70 408
16485.91 398
16487.12 406
16488.33 390
16489.55 402
16490.76 404
16491.97 396
16493.18 385
16494.40 394
16495.61 389
16496.82 434
16498.03 367
16499.25 395
16500.46 410
16501.67 391
16502.88 415
16504.10 392
16505.31 403
16506.52 384
16507.74 423
16508.95 389
16510.16 388
16511.37 406
16512.59 407
16513.80 400
16515.01 363
16516.23 414
16517.44 354
16518.65 384
16519.87 390
16521.08 376
16522.29 380
16523.51 387
16524.72 386
16525.93 389
16527.15 363
16528.36 363
16529.58 366
16530.79 369
16532.00 374
16533.22 397
16534.43 385
16535.64 382
16536.86 385
16538.07 370
16539.29 412
16540.50 387
16541.72 397
16542.93 390
16544.14 391
16545.36 392
16546.57 380
16547.79 385
16549.00 380
16550.22 399
16551.43 402
16552.64 395
16553.86 388
16555.07 390
16556.29 403
16557.50 383
16558.72 381
16559.93 384
16561.15 412
16562.36 398
16563.58 374
16564.79 400
16566.01 405
16567.22 409
16568.44 395
16569.65 427
16570.87 405
16572.08 382
16573.30 389
16574.51 420
16575.73 393
16576.95 385
16578.16 371
16579.38 406
16580.59 397
16581.81 361
16583.02 375
16584.24 386
16585.45 408
16586.67 370
16587.89 372
16589.10 372
16590.32 366
16591.53 384
16592.75 374
16593.97 388
16595.18 373
16596.40 366
16597.61 399
16598.83 399
16600.05 377
16601.26 410
16602.48 382
16603.70 368
16604.91 384
16606.13 372
16607.35 370
16608.56 388
16609.78 383
16611.00 371
16612.21 395
16613.43 379
16614.65 366
16615.86 403
16617.08 404
16618.30 390
16619.51 358
16620.73 402
16621.95 390
16623.17 373
16624.38 381
16625.60 411
16626.82 375
16628.03 397
16629.25 398
16630.47 381
16631.69 352
16632.90 373
16634.12 373
16635.34 369
16636.56 374
16637.77 394
16638.99 368
16640.21 371
16641.43 383
16642.65 368
16643.86 368
16645.08 374
16646.30 366
16647.52 363
16648.74 370
16649.95 349
16651.17 372
16652.39 393
16653.61 386
16654.83 353
16656.05 370
16657.26 371
16658.48 393
16659.70 375
16660.92 378
16662.14 385
16663.36 362
16664.58 397
16665.79 381
16667.01 398
16668.23 361
16669.45 378
16670.67 403
16671.89 359
16673.11 360
16674.33 360
16675.55 358
16676.76 338
16677.98 389
16679.20 363
16680.42 367
16681.64 376
16682.86 402
16684.08 370
16685.30 370
16686.52 369
16687.74 381
16688.96 381
16690.18 380
16691.40 363
16692.62 390
16693.84 383
16695.06 368
16696.28 364
16697.50 365
16698.72 359
16699.94 378
16701.16 376
16702.38 347
16703.60 365
16704.82 349
16706.04 350
16707.26 378
16708.48 356
16709.70 374
16710.92 376
16712.14 369
16713.36 373
16714.58 354
16715.80 363
16717.02 383
16718.24 346
16719.46 365
16720.68 357
16721.90 378
16723.12 395
16724.34 382
16725.57 391
16726.79 365
16728.01 412
16729.23 388
16730.45 407
16731.67 381
16732.89 392
16734.11 361
16735.33 375
16736.56 357
16737.78 361
16739.00 349
16740.22 400
16741.44 370
16742.66 363
16743.88 326
16745.11 364
16746.33 390
16747.55 376
16748.77 393
16749.99 374
16751.21 392
16752.44 386
16753.66 369
16754.88 375
16756.10 382
16757.32 387
16758.55 373
16759.77 376
16760.99 375
16762.21 366
16763.44 371
16764.66 368
16765.88 394
16767.10 381
16768.32 375
16769.55 393
16770.77 388
16771.99 374
16773.22 378
16774.44 377
16775.66 377
16776.88 401
16778.11 397
16779.33 366
16780.55 328
16781.77 350
16783.00 344
16784.22 383
16785.44 350
16786.67 367
16787.89 357
16789.11 387
16790.34 389
16791.56 369
16792.78 363
16794.01 376
16795.23 374
16796.45 375
16797.68 378
16798.90 403
16800.12 382
16801.35 364
16802.57 384
16803.80 375
16805.02 394
16806.24 392
16807.47 400
16808.69 368
16809.91 324
16811.14 391
16812.36 362
16813.59 353
16814.81 365
16816.04 377
16817.26 369
16818.48 388
16819.71 372
16820.93 366
16822.16 356
16823.38 370
16824.61 376
16825.83 383
16827.06 388
16828.28 362
16829.50 362
16830.73 365
16831.95 384
16833.18 383
16834.40 364
16835.63 362
16836.85 380
16838.08 382
16839.30 411
16840.53 376
16841.75 396
16842.98 381
16844.20 380
16845.43 387
16846.65 358
16847.88 404
16849.11 399
16850.33 421
16851.56 409
16852.78 384
16854.01 384
16855.23 402
16856.46 374
16857.68 394
16858.91 411
16860.14 411
16861.36 401
16862.59 393
16863.81 394
16865.04 429
16866.27 421
16867.49 429
16868.72 404
16869.94 413
16871.17 419
16872.40 442
16873.62 426
16874.85 420
16876.08 462
16877.30 419
16878.53 414
16879.76 408
16880.98 407
16882.21 427
16883.43 433
16884.66 424
16885.89 402
16887.12 435
16888.34 429
16889.57 435
16890.80 440
16892.02 445
16893.25 471
16894.48 421
16895.70 410
16896.93 416
16898.16 435
16899.39 447
16900.61 441
16901.84 427
16903.07 424
16904.29 434
16905.52 436
16906.75 409
16907.98 399
16909.20 419
16910.43 393
16911.66 404
16912.89 428
16914.12 405
16915.34 407
16916.57 398
16917.80 401
16919.03 391
16920.26 397
16921.48 413
16922.71 411
16923.94 415
16925.17 421
16926.40 409
16927.62 430
16928.85 403
16930.08 380
16931.31 398
16932.54 406
16933.77 392
16934.99 392
16936.22 374
16937.45 374
16938.68 373
16939.91 394
16941.14 388
16942.37 421
16943.60 360
16944.82 354
16946.05 392
16947.28 378
16948.51 382
16949.74 374
16950.97 380
16952.20 411
16953.43 386
16954.66 387
16955.89 406
16957.12 389
16958.34 400
16959.57 400
16960.80 391
16962.03 410
16963.26 407
16964.49 360
16965.72 361
16966.95 363
16968.18 377
16969.41 387
16970.64 381
16971.87 409
16973.10 395
16974.33 401
16975.56 380
16976.79 385
16978.02 397
16979.25 370
16980.48 386
16981.71 370
16982.94 386
16984.17 401
16985.40 366
16986.63 391
16987.86 414
16989.09 395
16990.32 373
16991.55 379
16992.79 401
16994.02 378
16995.25 383
16996.48 396
16997.71 387
16998.94 411
17000.17 396
17001.40 368
17002.63 394
17003.86 383
17005.09 387
17006.32 382
17007.56 376
17008.79 385
17010.02 375
17011.25 368
17012.48 385
17013.71 375
17014.94 384
17016.18 397
17017.41 355
17018.64 387
17019.87 389
17021.10 388
17022.33 380
17023.57 415
17024.80 403
17026.03 361
17027.26 365
17028.49 367
17029.72 372
17030.96 369
17032.19 340
17033.42 362
17034.65 363
17035.88 363
17037.12 380
17038.35 353
17039.58 362
17040.81 328
17042.05 340
17043.28 359
17044.51 365
17045.74 330
17046.98 360
17048.21 377
17049.44 358
17050.67 375
17051.91 343
17053.14 366
17054.37 361
17055.61 365
17056.84 373
17058.07 358
17059.30 375
17060.54 351
17061.77 358
17063.00 353
17064.24 353
17065.47 361
17066.70 369
17067.94 346
17069.17 354
17070.40 350
17071.64 335
17072.87 345
17074.10 339
17075.34 350
17076.57 360
17077.81 373
17079.04 368
17080.27 350
17081.51 363
17082.74 364
17083.97 344
17085.21 317
17086.44 330
17087.68 333
17088.91 348
17090.15 380
17091.38 340
17092.61 353
17093.85 345
17095.08 354
17096.32 322
17097.55 320
17098.79 333
17100.02 348
17101.25 356
17102.49 338
17103.72 341
17104.96 308
17106.19 329
17107.43 351
17108.66 332
17109.90 319
17111.13 313
17112.37 338
17113.60 344
17114.84 323
17116.07 345
17117.31 343
17118.54 339
17119.78 329
17121.01 352
17122.25 335
17123.48 344
17124.72 352
17125.95 337
17127.19 352
17128.43 341
17129.66 329
17130.90 353
17132.13 360
17133.37 319
17134.60 341
17135.84 334
17137.08 336
17138.31 320
17139.55 350
17140.78 354
17142.02 356
17143.26 315
17144.49 327
17145.73 350
17146.96 358
17148.20 325
17149.44 314
17150.67 335
17151.91 351
17153.15 335
17154.38 335
17155.62 332
17156.85 344
17158.09 360
17159.33 357
17160.56 335
17161.80 335
17163.04 306
17164.28 330
17165.51 341
17166.75 325
17167.99 306
17169.22 341
17170.46 330
17171.70 361
17172.93 334
17174.17 350
17175.41 351
17176.65 327
17177.88 344
17179.12 335
17180.36 324
17181.60 343
17182.83 348
17184.07 344
17185.31 355
17186.55 321
17187.78 346
17189.02 330
17190.26 320
17191.50 315
17192.73 328
17193.97 325
17195.21 308
17196.45 308
17197.69 326
17198.92 331
17200.16 333
17201.40 346
17202.64 330
17203.88 330
17205.12 326
17206.35 316
17207.59 316
17208.83 345
17210.07 330
17211.31 344
17212.55 336
17213.78 337
17215.02 343
17216.26 342
17217.50 336
17218.74 330
17219.98 335
17221.22 326
17222.46 320
17223.69 326
17224.93 351
17226.17 324
17227.41 342
17228.65 345
17229.89 345
17231.13 321
17232.37 333
17233.61 325
17234.85 325
17236.09 304
17237.33 308
17238.57 342
17239.81 334
17241.04 297
17242.28 303
17243.52 298
17244.76 321
17246.00 312
17247.24 321
17248.48 312
17249.72 319
17250.96 324
17252.20 319
17253.44 325
17254.68 314
17255.92 313
17257.16 327
17258.40 346
17259.64 343
17260.88 318
17262.12 303
17263.37 306
17264.61 318
17265.85 316
17267.09 342
17268.33 335
17269.57 338
17270.81 312
17272.05 335
17273.29 330
17274.53 305
17275.77 310
17277.01 311
17278.25 283
17279.49 315
17280.74 310
17281.98 311
17283.22 306
17284.46 318
17285.70 331
17286.94 313
17288.18 310
17289.42 296
17290.66 327
17291.91 316
17293.15 308
17294.39 318
17295.63 330
17296.87 324
17298.11 305
17299.36 321
17300.60 332
17301.84 327
17303.08 308
17304.32 320
17305.56 333
17306.81 305
17308.05 324
17309.29 299
17310.53 296
17311.77 329
17313.02 328
17314.26 321
17315.50 303
17316.74 299
17317.99 311
17319.23 338
17320.47 308
17321.71 312
17322.96 303
17324.20 305
17325.44 299
17326.68 298
17327.93 333
17329.17 294
17330.41 301
17331.65 308
17332.90 315
17334.14 314
17335.38 331
17336.63 341
17337.87 312
17339.11 319
17340.36 295
17341.60 308
17342.84 303
17344.09 322
17345.33 311
17346.57 287
17347.82 303
17349.06 285
17350.30 299
17351.55 307
17352.79 309
17354.03 293
17355.28 312
17356.52 288
17357.76 296
17359.01 299
17360.25 311
17361.50 296
17362.74 305
17363.98 290
17365.23 325
17366.47 318
17367.72 299
17368.96 297
17370.21 319
17371.45 342
17372.69 289
17373.94 314
17375.18 305
17376.43 289
17377.67 309
17378.92 297
17380.16 279
17381.41 313
17382.65 309
17383.89 301
17385.14 311
17386.38 287
17387.63 301
17388.87 290
17390.12 305
17391.36 294
17392.61 320
17393.85 310
17395.10 317
17396.34 294
17397.59 318
17398.83 304
17400.08 316
17401.33 292
17402.57 312
17403.82 289
17405.06 323
17406.31 328
17407.55 322
17408.80 325
17410.04 294
17411.29 328
17412.54 321
17413.78 296
17415.03 309
17416.27 325
17417.52 300
17418.76 316
17420.01 302
17421.26 303
17422.50 307
17423.75 328
17425.00 296
17426.24 321
17427.49 309
17428.73 292
17429.98 308
17431.23 302
17432.47 292
17433.72 306
17434.97 290
17436.21 296
17437.46 306
17438.71 289
17439.95 310
17441.20 283
17442.45 324
17443.69 293
17444.94 288
17446.19 315
17447.43 330
17448.68 327
17449.93 305
17451.18 280
17452.42 284
17453.67 300
17454.92 294
17456.16 302
17457.41 290
17458.66 309
17459.91 305
17461.15 318
17462.40 283
17463.65 306
17464.90 329
17466.14 321
17467.39 306
17468.64 320
17469.89 333
17471.14 298
17472.38 289
17473.63 282
17474.88 310
17476.13 299
17477.38 306
17478.62 343
17479.87 304
17481.12 329
17482.37 321
17483.62 325
17484.86 312
17486.11 313
17487.36 289
17488.61 309
17489.86 296
17491.11 297
17492.36 318
17493.60 317
17494.85 304
17496.10 303
17497.35 285
17498.60 310
17499.85 297
17501.10 292
17502.35 291
17503.59 305
17504.84 305
17506.09 277
17507.34 309
17508.59 302
17509.84 269
17511.09 297
17512.34 333
17513.59 318
17514.84 306
17516.09 300
17517.34 342
17518.59 315
17519.84 281
17521.09 322
17522.33 298
17523.58 333
17524.83 295
17526.08 312
17527.33 278
17528.58 288
17529.83 311
17531.08 310
17532.33 317
17533.58 306
17534.83 312
17536.08 308
17537.33 289
17538.58 294
17539.83 302
17541.09 309
17542.34 308
17543.59 310
17544.84 341
17546.09 337
17547.34 309
17548.59 300
17549.84 323
17551.09 314
17552.34 280
17553.59 306
17554.84 322
17556.09 288
17557.34 322
17558.59 306
17559.85 318
17561.10 304
17562.35 292
17563.60 315
17564.85 297
17566.10 328
17567.35 314
17568.60 322
17569.86 294
17571.11 293
17572.36 303
17573.61 327
17574.86 283
17576.11 307
17577.36 317
17578.62 289
17579.87 279
17581.12 286
17582.37 328
17583.62 317
17584.87 305
17586.13 298
17587.38 304
17588.63 268
17589.88 305
17591.13 323
17592.39 308
17593.64 285
17594.89 298
17596.14 322
17597.40 286
17598.65 295
17599.90 303
17601.15 343
17602.41 316
17603.66 313
17604.91 312
17606.16 329
17607.42 318
17608.67 292
17609.92 307
17611.17 308
17612.43 308
17613.68 317
17614.93 317
17616.19 323
17617.44 329
17618.69 332
17619.95 348
17621.20 322
17622.45 321
17623.71 304
17624.96 334
17626.21 324
17627.47 303
17628.72 321
17629.97 332
17631.23 311
17632.48 309
17633.73 322
17634.99 329
17636.24 315
17637.49 310
17638.75 348
17640.00 306
17641.26 295
17642.51 306
17643.76 311
17645.02 316
17646.27 306
17647.53 338
17648.78 326
17650.03 311
17651.29 299
17652.54 297
17653.80 307
17655.05 319
17656.31 302
17657.56 321
17658.82 316
17660.07 298
17661.32 291
17662.58 347
17663.83 303
17665.09 284
17666.34 331
17667.60 330
17668.85 264
17670.11 299
17671.36 280
17672.62 323
17673.87 272
17675.13 300
17676.38 316
17677.64 298
17678.89 312
17680.15 295
17681.40 283
17682.66 296
17683.92 310
17685.17 313
17686.43 298
17687.68 283
17688.94 287
17690.19 294
17691.45 297
17692.70 321
17693.96 293
17695.22 293
17696.47 262
17697.73 278
17698.98 281
17700.24 281
17701.50 275
17702.75 295
17704.01 309
17705.26 283
17706.52 278
17707.78 299
17709.03 294
17710.29 267
17711.55 279
17712.80 298
17714.06 332
17715.32 244
17716.57 277
17717.83 283
17719.09 309
17720.34 296
17721.60 272
17722.86 285
17724.11 295
17725.37 286
17726.63 305
17727.88 311
17729.14 290
17730.40 295
17731.65 286
17732.91 289
17734.17 277
17735.43 286
17736.68 286
17737.94 295
17739.20 289
17740.46 307
17741.71 274
17742.97 290
17744.23 290
17745.49 274
17746.74 275
17748.00 312
17749.26 299
17750.52 296
17751.77 288
17753.03 266
17754.29 279
17755.55 289
17756.81 310
17758.06 282
17759.32 301
17760.58 299
17761.84 288
17763.10 268
17764.35 295
17765.61 282
17766.87 277
17768.13 306
17769.39 312
17770.65 290
17771.91 255
17773.16 282
17774.42 283
17775.68 285
17776.94 274
17778.20 283
17779.46 275
17780.72 285
17781.98 278
17783.23 275
17784.49 293
17785.75 268
17787.01 302
17788.27 298
17789.53 316
17790.79 305
17792.05 301
17793.31 284
17794.57 299
17795.83 304
17797.09 282
17798.34 307
17799.60 283
17800.86 290
17802.12 313
17803.38 292
17804.64 295
17805.90 303
17807.16 293
17808.42 292
17809.68 276
17810.94 294
17812.20 281
17813.46 275
17814.72 269
17815.98 284
17817.24 289
17818.50 293
17819.76 294
17821.02 284
17822.28 260
17823.54 286
17824.80 271
17826.06 278
17827.33 281
17828.59 288
17829.85 285
17831.11 274
17832.37 268
17833.63 282
17834.89 322
17836.15 300
17837.41 290
17838.67 269
17839.93 289
17841.19 274
17842.45 272
17843.72 262
17844.98 294
17846.24 259
17847.50 271
17848.76 262
17850.02 276
17851.28 283
17852.54 285
17853.81 300
17855.07 293
17856.33 276
17857.59 290
17858.85 291
17860.11 285
17861.38 268
17862.64 285
17863.90 283
17865.16 271
17866.42 276
17867.68 289
17868.95 288
17870.21 280
17871.47 269
17872.73 309
17874.00 284
17875.26 288
17876.52 270
17877.78 274
17879.04 247
17880.31 270
17881.57 273
17882.83 291
17884.09 304
17885.36 275
17886.62 286
17887.88 260
17889.14 281
17890.41 268
17891.67 263
17892.93 281
17894.20 266
17895.46 256
17896.72 269
17897.98 271
17899.25 270
17900.51 294
17901.77 302
17903.04 299
17904.30 249
17905.56 244
17906.83 264
17908.09 270
17909.35 275
17910.62 269
17911.88 266
17913.14 275
17914.41 306
17915.67 288
17916.93 267
17918.20 275
17919.46 284
17920.73 284
17921.99 263
17923.25 266
17924.52 279
17925.78 267
17927.05 274
17928.31 266
17929.57 287
17930.84 256
17932.10 279
17933.37 264
17934.63 280
17935.90 265
17937.16 280
17938.42 291
17939.69 275
17940.95 252
17942.22 275
17943.48 266
17944.75 253
17946.01 280
17947.28 296
17948.54 279
17949.81 247
17951.07 282
17952.34 260
17953.60 265
17954.87 276
17956.13 265
17957.40 289
17958.66 288
17959.93 276
17961.19 271
17962.46 264
17963.72 260
17964.99 298
17966.25 297
17967.52 298
17968.78 265
17970.05 254
17971.31 268
17972.58 254
17973.85 266
17975.11 280
17976.38 276
17977.64 280
17978.91 276
17980.18 263
17981.44 268
17982.71 262
17983.97 269
17985.24 262
17986.51 262
17987.77 240
17989.04 267
17990.30 287
17991.57 257
17992.84 263
17994.10 279
17995.37 272
17996.64 265
17997.90 241
17999.17 256
18000.44 279
18001.70 271
18002.97 261
18004.24 260
18005.50 278
18006.77 274
18008.04 287
18009.30 272
18010.57 264
18011.84 260
18013.10 256
18014.37 275
18015.64 267
18016.91 257
18018.17 273
18019.44 272
18020.71 271
18021.97 272
18023.24 279
18024.51 282
18025.78 265
18027.04 266
18028.31 287
18029.58 227
18030.85 275
18032.12 287
18033.38 305
18034.65 281
18035.92 292
18037.19 270
18038.45 281
18039.72 276
18040.99 265
18042.26 255
18043.53 261
18044.80 237
18046.06 250
18047.33 266
18048.60 263
18049.87 273
18051.14 292
18052.40 283
18053.67 276
18054.94 262
18056.21 251
18057.48 273
18058.75 238
18060.02 269
18061.29 257
18062.55 274
18063.82 247
18065.09 266
18066.36 259
18067.63 255
18068.90 297
18070.17 260
18071.44 245
18072.71 269
18073.98 257
18075.24 258
18076.51 262
18077.78 261
18079.05 261
18080.32 253
18081.59 263
18082.86 283
18084.13 278
18085.40 269
18086.67 260
18087.94 274
18089.21 273
18090.48 259
18091.75 291
18093.02 270
18094.29 280
18095.56 276
18096.83 269
18098.10 267
18099.37 254
18100.64 264
18101.91 272
18103.18 287
18104.45 233
18105.72 275
18106.99 271
18108.26 264
18109.53 256
18110.80 273
18112.07 270
18113.34 259
18114.61 277
18115.88 257
18117.15 265
18118.43 281
18119.70 267
18120.97 261
18122.24 270
18123.51 256
18124.78 272
18126.05 267
18127.32 246
18128.59 265
18129.86 276
18131.14 272
18132.41 270
18133.68 279
18134.95 246
18136.22 261
18137.49 254
18138.76 284
18140.04 270
18141.31 305
18142.58 264
18143.85 249
18145.12 280
18146.39 265
18147.67 259
18148.94 275
18150.21 279
18151.48 281
18152.75 302
18154.02 276
18155.30 275
18156.57 263
18157.84 275
18159.11 280
18160.39 291
18161.66 258
18162.93 279
18164.20 278
18165.47 267
18166.75 264
18168.02 261
18169.29 260
18170.56 276
18171.84 290
18173.11 266
18174.38 273
18175.66 252
18176.93 270
18178.20 258
18179.47 257
18180.75 256
18182.02 255
18183.29 269
18184.57 230
18185.84 229
18187.11 252
18188.39 267
18189.66 280
18190.93 267
18192.21 249
18193.48 277
18194.75 269
18196.03 285
18197.30 262
18198.57 263
18199.85 243
18201.12 251
18202.39 283
18203.67 253
18204.94 282
18206.22 288
18207.49 271
18208.76 284
18210.04 274
18211.31 278
18212.59 249
18213.86 271
18215.13 275
18216.41 266
18217.68 299
18218.96 256
18220.23 264
18221.51 284
18222.78 267
18224.05 267
18225.33 257
18226.60 256
18227.88 263
18229.15 272
18230.43 275
18231.70 258
18232.98 279
18234.25 262
18235.53 263
18236.80 286
18238.08 277
18239.35 267
18240.63 286
18241.90 255
18243.18 249
18244.45 276
18245.73 266
18247.00 266
18248.28 261
18249.55 288
18250.83 240
18252.10 247
18253.38 240
18254.65 241
18255.93 250
18257.21 250
18258.48 247
18259.76 254
18261.03 272
18262.31 246
18263.58 285
18264.86 262
18266.14 269
18267.41 266
18268.69 278
18269.96 294
18271.24 253
18272.52 291
18273.79 263
18275.07 271
18276.35 263
18277.62 263
18278.90 267
18280.17 261
18281.45 261
18282.73 281
18284.00 264
18285.28 251
18286.56 269
18287.83 285
18289.11 280
18290.39 282
18291.66 251
18292.94 282
18294.22 272
18295.50 288
18296.77 276
18298.05 266
18299.33 257
18300.60 260
18301.88 264
18303.16 257
18304.43 258
18305.71 238
18306.99 284
18308.27 260
18309.54 276
18310.82 287
18312.10 273
18313.38 264
18314.65 280
18315.93 282
18317.21 293
18318.49 255
18319.77 256
18321.04 264
18322.32 258
18323.60 267
18324.88 263
18326.16 269
18327.43 274
18328.71 239
18329.99 279
18331.27 260
18332.55 237
18333.82 250
18335.10 284
18336.38 267
18337.66 289
18338.94 267
18340.22 253
18341.50 266
18342.77 256
18344.05 259
18345.33 273
18346.61 285
18347.89 272
18349.17 259
18350.45 265
18351.73 247
18353.00 251
18354.28 260
18355.56 258
18356.84 251
18358.12 272
18359.40 282
18360.68 254
18361.96 275
18363.24 280
18364.52 266
18365.80 259
18367.08 250
18368.36 262
18369.64 279
18370.91 237
18372.19 280
18373.47 274
18374.75 240
18376.03 264
18377.31 270
18378.59 241
18379.87 274
18381.15 270
18382.43 261
18383.71 296
18384.99 264
18386.27 269
18387.55 251
18388.83 256
18390.11 262
18391.39 286
18392.67 269
18393.95 286
18395.24 286
18396.52 260
18397.80 285
18399.08 254
18400.36 240
18401.64 272
18402.92 262
18404.20 254
18405.48 266
18406.76 256
18408.04 270
18409.32 263
18410.60 267
18411.89 297
18413.17 250
18414.45 263
18415.73 263
18417.01 259
18418.29 262
18419.57 260
18420.85 277
18422.13 272
18423.42 254
18424.70 254
18425.98 253
18427.26 254
18428.54 271
18429.82 282
18431.11 262
18432.39 266
18433.67 262
18434.95 271
18436.23 276
18437.51 262
18438.80 272
18440.08 283
18441.36 279
18442.64 258
18443.93 281
18445.21 255
18446.49 247
18447.77 246
18449.05 282
18450.34 288
18451.62 250
18452.90 255
18454.18 266
18455.47 269
18456.75 245
18458.03 263
18459.31 254
18460.60 283
18461.88 262
18463.16 271
18464.45 277
18465.73 267
18467.01 273
18468.29 256
18469.58 284
18470.86 263
18472.14 271
18473.43 268
18474.71 260
18475.99 265
18477.28 266
18478.56 255
18479.84 297
18481.13 267
18482.41 256
18483.69 258
18484.98 270
18486.26 252
18487.54 253
18488.83 270
18490.11 261
18491.40 264
18492.68 270
18493.96 270
18495.25 259
18496.53 250
18497.81 250
18499.10 266
18500.38 276
18501.67 273
18502.95 266
18504.24 262
18505.52 268
18506.80 292
18508.09 248
18509.37 251
18510.66 263
18511.94 285
18513.23 284
18514.51 258
18515.80 275
18517.08 269
18518.37 278
18519.65 263
18520.93 250
18522.22 277
18523.50 245
18524.79 271
18526.07 299
18527.36 264
18528.64 244
18529.93 264
18531.21 267
18532.50 249
18533.79 259
18535.07 264
18536.36 279
18537.64 258
18538.93 260
18540.21 277
18541.50 273
18542.78 261
18544.07 260
18545.35 258
18546.64 254
18547.93 244
18549.21 277
18550.50 275
18551.78 276
18553.07 265
18554.36 264
18555.64 281
18556.93 272
18558.21 261
18559.50 272
18560.79 278
18562.07 249
18563.36 269
18564.64 280
18565.93 279
18567.22 261
18568.50 284
18569.79 295
18571.08 285
18572.36 280
18573.65 254
18574.94 253
18576.22 248
18577.51 271
18578.80 262
18580.08 272
18581.37 275
18582.66 283
18583.95 279
18585.23 257
18586.52 273
18587.81 282
18589.09 276
18590.38 272
18591.67 291
18592.96 265
18594.24 276
18595.53 268
18596.82 275
18598.11 266
18599.39 274
18600.68 292
18601.97 275
18603.26 292
18604.54 281
18605.83 299
18607.12 257
18608.41 288
18609.69 287
18610.98 264
18612.27 278
18613.56 316
18614.85 300
18616.13 288
18617.42 284
18618.71 315
18620.00 292
18621.29 269
18622.58 268
18623.86 275
18625.15 266
18626.44 302
18627.73 247
18629.02 278
18630.31 289
18631.60 268
18632.88 301
18634.17 261
18635.46 272
18636.75 286
18638.04 294
18639.33 290
18640.62 271
18641.91 271
18643.20 265
18644.48 286
18645.77 269
18647.06 251
18648.35 275
18649.64 262
18650.93 254
18652.22 264
18653.51 256
18654.80 273
18656.09 263
18657.38 265
18658.67 239
18659.96 274
18661.25 251
18662.54 273
18663.83 270
18665.12 243
18666.41 259
18667.70 247
18668.99 274
18670.28 259
18671.57 289
18672.86 247
18674.15 274
18675.44 272
18676.73 243
18678.02 256
18679.31 273
18680.60 253
18681.89 259
18683.18 264
18684.47 257
18685.76 263
18687.05 259
18688.34 275
18689.63 259
18690.92 274
18692.21 276
18693.50 296
18694.79 265
18696.08 271
18697.38 278
18698.67 285
18699.96 272
18701.25 294
18702.54 282
18703.83 271
18705.12 258
18706.41 295
18707.70 276
18709.00 272
18710.29 286
18711.58 290
18712.87 271
18714.16 250
18715.45 256
18716.74 262
18718.04 293
18719.33 248
18720.62 252
18721.91 262
18723.20 284
18724.50 258
18725.79 286
18727.08 275
18728.37 270
18729.66 273
18730.96 257
18732.25 252
18733.54 258
18734.83 287
18736.12 265
18737.42 283
18738.71 270
18740.00 264
18741.29 281
18742.59 259
18743.88 282
18745.17 272
18746.46 261
18747.76 274
18749.05 267
18750.34 262
18751.63 270
18752.93 240
18754.22 269
18755.51 266
18756.81 271
18758.10 269
18759.39 275
18760.69 270
18761.98 258
18763.27 258
18764.56 264
18765.86 280
18767.15 248
18768.44 279
18769.74 269
18771.03 257
18772.33 230
18773.62 271
18774.91 270
18776.21 264
18777.50 259
18778.79 277
18780.09 264
18781.38 262
18782.67 260
18783.97 253
18785.26 265
18786.56 274
18787.85 271
18789.14 266
18790.44 267
18791.73 248
18793.03 249
18794.32 263
18795.62 282
18796.91 253
18798.20 238
18799.50 238
18800.79 246
18802.09 233
18803.38 254
18804.68 268
18805.97 263
18807.27 257
18808.56 241
18809.86 270
18811.15 247
18812.45 242
18813.74 248
18815.04 265
18816.33 254
18817.63 241
18818.92 247
18820.22 255
18821.51 270
18822.81 254
18824.10 252
18825.40 242
18826.69 255
18827.99 237
18829.28 245
18830.58 243
18831.87 267
18833.17 257
18834.47 252
18835.76 261
18837.06 253
18838.35 256
18839.65 236
18840.95 234
18842.24 252
18843.54 255
18844.83 258
18846.13 244
18847.43 270
18848.72 245
18850.02 246
18851.31 254
18852.61 242
18853.91 248
18855.20 256
18856.50 271
18857.80 259
18859.09 271
18860.39 268
18861.69 249
18862.98 271
18864.28 258
18865.58 248
18866.87 254
18868.17 277
18869.47 235
18870.76 252
18872.06 266
18873.36 240
18874.65 251
18875.95 271
18877.25 254
18878.54 259
18879.84 247
18881.14 243
18882.44 254
18883.73 252
18885.03 271
18886.33 252
18887.63 262
18888.92 243
18890.22 268
18891.52 239
18892.82 273
18894.11 230
18895.41 246
18896.71 249
18898.01 250
18899.31 253
18900.60 247
18901.90 246
18903.20 270
18904.50 278
18905.80 238
18907.09 251
18908.39 239
18909.69 254
18910.99 267
18912.29 236
18913.59 234
18914.88 234
18916.18 259
18917.48 232
18918.78 258
18920.08 235
18921.38 257
18922.67 247
18923.97 272
18925.27 234
18926.57 254
18927.87 265
18929.17 267
18930.47 238
18931.77 253
18933.07 251
18934.37 239
18935.66 255
18936.96 241
18938.26 260
18939.56 221
18940.86 241
18942.16 267
18943.46 253
18944.76 248
18946.06 265
18947.36 240
18948.66 254
18949.96 252
18951.26 230
18952.56 272
18953.86 248
18955.16 260
18956.46 243
18957.76 231
18959.06 232
18960.36 257
18961.66 265
18962.96 259
18964.26 235
18965.56 253
18966.86 246
18968.16 244
18969.46 254
18970.76 249
18972.06 235
18973.36 264
18974.66 282
18975.96 257
18977.26 231
18978.56 244
18979.86 250
18981.16 221
18982.46 233
18983.76 226
18985.06 261
18986.37 241
18987.67 237
18988.97 224
18990.27 254
18991.57 253
18992.87 227
18994.17 239
18995.47 234
18996.77 258
18998.07 240
18999.38 271
19000.68 247
19001.98 254
19003.28 262
19004.58 227
19005.88 284
19007.18 231
19008.49 252
19009.79 237
19011.09 276
19012.39 244
19013.69 237
19015.00 252
19016.30 259
19017.60 260
19018.90 238
19020.20 228
19021.51 239
19022.81 249
19024.11 248
19025.41 245
19026.71 229
19028.02 252
19029.32 259
19030.62 263
19031.92 240
19033.23 248
19034.53 242
19035.83 223
19037.13 250
19038.44 266
19039.74 250
19041.04 241
19042.34 224
19043.65 268
19044.95 249
19046.25 254
19047.56 259
19048.86 252
19050.16 240
19051.47 234
19052.77 257
19054.07 232
19055.37 223
19056.68 234
19057.98 276
19059.28 251
19060.59 246
19061.89 254
19063.20 251
19064.50 246
19065.80 233
19067.11 223
19068.41 238
19069.71 263
19071.02 249
19072.32 233
19073.62 220
19074.93 252
19076.23 235
19077.54 271
19078.84 239
19080.14 250
19081.45 239
19082.75 235
19084.06 252
19085.36 253
19086.67 267
19087.97 252
19089.27 254
19090.58 241
19091.88 267
19093.19 247
19094.49 234
19095.80 254
19097.10 284
19098.41 272
19099.71 242
19101.02 251
19102.32 258
19103.63 225
19104.93 248
19106.24 263
19107.54 270
19108.85 260
19110.15 238
19111.46 235
19112.76 266
19114.07 242
19115.37 232
19116.68 243
19117.98 231
19119.29 245
19120.59 243
19121.90 246
19123.20 238
19124.51 241
19125.82 281
19127.12 287
19128.43 243
19129.73 238
19131.04 248
19132.34 236
19133.65 266
19134.96 237
19136.26 245
19137.57 246
19138.87 267
19140.18 223
19141.49 244
19142.79 241
19144.10 232
19145.41 238
19146.71 245
19148.02 271
19149.32 253
19150.63 250
19151.94 259
19153.24 246
19154.55 252
19155.86 251
19157.16 228
19158.47 256
19159.78 242
19161.08 249
19162.39 243
19163.70 251
19165.01 236
19166.31 255
19167.62 260
19168.93 234
19170.23 231
19171.54 239
19172.85 276
19174.16 256
19175.46 256
19176.77 210
19178.08 233
19179.39 254
19180.69 246
19182.00 266
19183.31 229
19184.62 241
19185.92 252
19187.23 244
19188.54 268
19189.85 265
19191.15 221
19192.46 243
19193.77 242
19195.08 245
19196.39 247
19197.69 234
19199.00 230
19200.31 251
19201.62 238
19202.93 241
19204.24 250
19205.54 240
19206.85 241
19208.16 266
19209.47 238
19210.78 248
19212.09 219
19213.40 235
19214.70 235
19216.01 215
19217.32 245
19218.63 236
19219.94 243
19221.25 267
19222.56 254
19223.87 212
19225.18 248
19226.48 262
19227.79 256
19229.10 242
19230.41 240
19231.72 263
19233.03 278
19234.34 221
19235.65 228
19236.96 254
19238.27 256
19239.58 249
19240.89 237
19242.20 249
19243.51 249
19244.82 273
19246.13 245
19247.44 257
19248.75 227
19250.06 250
19251.37 240
19252.67 265
19253.98 233
19255.30 233
19256.61 225
19257.92 270
19259.23 259
19260.54 231
19261.85 265
19263.16 228
19264.47 280
19265.78 235
19267.09 246
19268.40 220
19269.71 248
19271.02 243
19272.33 267
19273.64 233
19274.95 241
19276.26 263
19277.57 252
19278.88 235
19280.19 237
19281.51 241
19282.82 260
19284.13 247
19285.44 246
19286.75 258
19288.06 219
19289.37 244
19290.68 254
19291.99 242
19293.31 250
19294.62 249
19295.93 236
19297.24 228
19298.55 245
19299.86 265
19301.18 259
19302.49 256
19303.80 256
19305.11 236
19306.42 263
19307.73 263
19309.05 248
19310.36 231
19311.67 235
19312.98 237
19314.29 221
19315.61 239
19316.92 235
19318.23 264
19319.54 246
19320.85 227
19322.17 224
19323.48 242
19324.79 238
19326.10 216
19327.42 229
19328.73 230
19330.04 245
19331.35 214
19332.67 228
19333.98 229
19335.29 229
19336.61 225
19337.92 236
19339.23 229
19340.54 237
19341.86 226
19343.17 250
19344.48 232
19345.80 230
19347.11 233
19348.42 231
19349.74 252
19351.05 229
19352.36 234
19353.68 257
19354.99 270
19356.30 227
19357.62 236
19358.93 237
19360.24 226
19361.56 229
19362.87 226
19364.19 238
19365.50 233
19366.81 222
19368.13 237
19369.44 217
19370.75 239
19372.07 235
19373.38 258
19374.70 236
19376.01 229
19377.33 254
19378.64 255
19379.95 249
19381.27 247
19382.58 229
19383.90 243
19385.21 242
19386.53 268
19387.84 244
19389.16 243
19390.47 239
19391.78 232
19393.10 252
19394.41 230
19395.73 245
19397.04 237
19398.36 228
19399.67 244
19400.99 249
19402.30 260
19403.62 238
19404.93 237
19406.25 230
19407.56 273
19408.88 260
19410.20 261
19411.51 240
19412.83 281
19414.14 250
19415.46 238
19416.77 247
19418.09 230
19419.40 253
19420.72 235
19422.03 261
19423.35 220
19424.67 242
19425.98 253
19427.30 263
19428.61 201
19429.93 220
19431.25 259
19432.56 239
19433.88 247
19435.19 218
19436.51 252
19437.83 220
19439.14 247
19440.46 251
19441.78 251
19443.09 206
19444.41 249
19445.73 265
19447.04 258
19448.36 219
19449.68 251
19450.99 237
19452.31 247
19453.63 241
19454.94 240
19456.26 267
19457.58 242
19458.89 254
19460.21 229
19461.53 237
19462.84 246
19464.16 256
19465.48 247
19466.80 224
19468.11 215
19469.43 254
19470.75 243
19472.07 242
19473.38 251
19474.70 261
19476.02 286
19477.34 249
19478.65 263
19479.97 246
19481.29 267
19482.61 232
19483.92 254
19485.24 236
19486.56 258
19487.88 259
19489.20 265
19490.51 236
19491.83 256
19493.15 237
19494.47 260
19495.79 235
19497.10 220
19498.42 244
19499.74 234
19501.06 245
19502.38 229
19503.70 241
19505.02 232
19506.33 254
19507.65 242
19508.97 251
19510.29 242
19511.61 267
19512.93 248
19514.25 254
19515.57 259
19516.88 241
19518.20 232
19519.52 267
19520.84 251
19522.16 261
19523.48 258
19524.80 227
19526.12 248
19527.44 236
19528.76 246
19530.08 228
19531.40 225
19532.71 227
19534.03 249
19535.35 233
19536.67 251
19537.99 224
19539.31 244
19540.63 243
19541.95 224
19543.27 227
19544.59 240
19545.91 259
19547.23 237
19548.55 236
19549.87 226
19551.19 240
19552.51 231
19553.83 252
19555.15 233
19556.47 246
19557.79 236
19559.11 259
19560.43 251
19561.75 248
19563.08 254
19564.40 250
19565.72 240
19567.04 221
19568.36 270
19569.68 250
19571.00 268
19572.32 235
19573.64 264
19574.96 268
19576.28 239
19577.60 209
19578.92 226
19580.25 246
19581.57 228
19582.89 229
19584.21 248
19585.53 241
19586.85 250
19588.17 225
19589.49 252
19590.82 269
19592.14 241
19593.46 247
19594.78 227
19596.10 246
19597.42 256
19598.75 247
19600.07 215
19601.39 246
19602.71 258
19604.03 265
19605.35 256
19606.68 248
19608.00 217
19609.32 210
19610.64 232
19611.96 262
19613.29 255
19614.61 259
19615.93 237
19617.25 259
19618.58 240
19619.90 238
19621.22 226
19622.54 224
19623.87 247
19625.19 238
19626.51 226
19627.83 234
19629.16 224
19630.48 255
19631.80 244
19633.13 229
19634.45 247
19635.77 262
19637.09 255
19638.42 254
19639.74 231
19641.06 244
19642.39 241
19643.71 241
19645.03 242
19646.36 234
19647.68 243
19649.00 229
19650.33 263
19651.65 228
19652.97 244
19654.30 239
19655.62 260
19656.94 246
19658.27 244
19659.59 249
19660.92 264
19662.24 240
19663.56 260
19664.89 253
19666.21 226
19667.54 240
19668.86 249
19670.18 261
19671.51 222
19672.83 250
19674.16 229
19675.48 256
19676.80 230
19678.13 236
19679.45 248
19680.78 235
19682.10 246
19683.43 235
19684.75 229
19686.08 244
19687.40 252
19688.73 211
19690.05 246
19691.38 258
19692.70 269
19694.02 246
19695.35 250
19696.67 259
19698.00 244
19699.33 221
19700.65 243
19701.98 262
19703.30 256
19704.63 238
19705.95 244
19707.28 232
19708.60 233
19709.93 230
19711.25 267
19712.58 254
19713.90 244
19715.23 253
19716.56 216
19717.88 220
19719.21 242
19720.53 258
19721.86 247
19723.18 229
19724.51 243
19725.84 244
19727.16 248
19728.49 233
19729.81 229
19731.14 232
19732.47 267
19733.79 242
19735.12 238
19736.45 234
19737.77 205
19739.10 213
19740.42 236
19741.75 219
19743.08 228
19744.40 217
19745.73 229
19747.06 251
19748.38 251
19749.71 241
19751.04 228
19752.37 232
19753.69 257
19755.02 243
19756.35 214
19757.67 241
19759.00 232
19760.33 234
19761.65 266
19762.98 239
19764.31 241
19765.64 224
19766.96 253
19768.29 219
19769.62 216
19770.95 237
19772.27 240
19773.60 242
19774.93 255
19776.26 233
19777.58 242
19778.91 222
19780.24 247
19781.57 217
19782.90 223
19784.22 214
19785.55 241
19786.88 217
19788.21 221
19789.54 243
19790.86 243
19792.19 226
19793.52 251
19794.85 254
19796.18 217
19797.51 235
19798.83 232
19800.16 228
19801.49 234
19802.82 245
19804.15 244
19805.48 236
19806.81 226
19808.13 224
19809.46 250
19810.79 257
19812.12 248
19813.45 254
19814.78 247
19816.11 233
19817.44 236
19818.77 245
19820.10 241
19821.42 239
19822.75 238
19824.08 223
19825.41 247
19826.74 238
19828.07 231
19829.40 252
19830.73 231
19832.06 226
19833.39 240
19834.72 234
19836.05 229
19837.38 234
19838.71 234
19840.04 255
19841.37 244
19842.70 230
19844.03 243
19845.36 240
19846.69 239
19848.02 231
19849.35 231
19850.68 252
19852.01 261
19853.34 250
19854.67 249
19856.00 229
19857.33 243
19858.66 264
19859.99 251
19861.32 231
19862.65 222
19863.98 221
19865.31 215
19866.64 229
19867.97 229
19869.30 258
19870.64 251
19871.97 250
19873.30 254
19874.63 241
19875.96 245
19877.29 222
19878.62 238
19879.95 248
19881.28 262
19882.62 234
19883.95 233
19885.28 233
19886.61 233
19887.94 253
19889.27 253
19890.60 242
19891.94 233
19893.27 239
19894.60 254
19895.93 250
19897.26 213
19898.59 249
19899.93 238
19901.26 235
19902.59 239
19903.92 223
19905.25 214
19906.59 235
19907.92 255
19909.25 232
19910.58 247
19911.91 240
19913.25 241
19914.58 228
19915.91 204
19917.24 219
19918.58 236
19919.91 245
19921.24 235
19922.57 250
19923.91 240
19925.24 236
19926.57 241
19927.90 220
19929.24 233
19930.57 231
19931.90 218
19933.24 224
19934.57 227
19935.90 247
19937.23 245
19938.57 227
19939.90 258
19941.23 259
19942.57 230
19943.90 226
19945.23 217
19946.57 218
19947.90 229
19949.23 208
19950.57 232
19951.90 215
19953.24 265
19954.57 262
19955.90 257
19957.24 237
19958.57 234
19959.90 239
19961.24 247
19962.57 255
19963.91 233
19965.24 215
19966.57 216
19967.91 223
19969.24 219
19970.58 244
19971.91 230
19973.24 228
19974.58 227
19975.91 215
19977.25 234
19978.58 247
19979.92 236
19981.25 267
19982.59 249
19983.92 259
19985.26 249
19986.59 246
19987.92 237
19989.26 240
19990.59 251
19991.93 235
19993.26 233
19994.60 241
19995.93 243
19997.27 224
19998.60 251
19999.94 244
20001.28 247
20002.61 256
20003.95 255
20005.28 235
20006.62 235
20007.95 249
20009.29 229
20010.62 262
20011.96 235
20013.29 249
20014.63 236
20015.97 229
20017.30 213
20018.64 215
20019.97 244
20021.31 216
20022.64 223
20023.98 258
20025.32 253
20026.65 249
20027.99 211
20029.32 224
20030.66 234
20032.00 230
20033.33 229
20034.67 245
20036.01 248
20037.34 208
20038.68 219
20040.02 231
20041.35 237
20042.69 251
20044.03 254
20045.36 247
20046.70 238
20048.04 234
20049.37 230
20050.71 222
20052.05 243
20053.38 232
20054.72 235
20056.06 254
20057.39 234
20058.73 252
20060.07 227
20061.41 244
20062.74 252
20064.08 233
20065.42 239
20066.76 228
20068.09 234
20069.43 240
20070.77 241
20072.11 230
20073.44 273
20074.78 258
20076.12 252
20077.46 234
20078.79 256
20080.13 251
20081.47 238
20082.81 242
20084.15 249
20085.48 229
20086.82 222
20088.16 246
20089.50 221
20090.84 220
20092.17 250
20093.51 257
20094.85 246
20096.19 239
20097.53 229
20098.87 253
20100.20 230
20101.54 248
20102.88 247
20104.22 262
20105.56 239
20106.90 240
20108.24 244
20109.58 241
20110.91 233
20112.25 268
20113.59 240
20114.93 229
20116.27 245
20117.61 260
20118.95 247
20120.29 202
20121.63 240
20122.97 244
20124.31 249
20125.65 249
20126.98 259
20128.32 239
20129.66 251
20131.00 229
20132.34 220
20133.68 257
20135.02 255
20136.36 256
