# Supplementary material for: MALDI-TOF MS typing enables the classification of brewing yeasts of the genus Saccharomyces to major beer styles
Source: PLoS One. 2017 Aug 9;12(8):e0181694. doi: 10.1371/journal.pone.0181694 (PMC5549903; doi:10.1371/journal.pone.0181694)
Supplement: S13 File — The directory includes 90 raw files and was zipped to “.zip”; the folder has three strains with 30 spectra per strain; S1 Text explains the raw files with an example and Table 1 represents the yeast strains used within the experiment. (ZIP) [file pone.0181694.s016.zip › 37-39/30628-70487-Dias-Dias-Dias-YPG-18h-E-E_2016-09-30_2_0_C5_2.dat]

1999.98 2455
2000.40 2341
2000.82 2319
2001.24 2334
2001.66 2282
2002.09 2200
2002.51 2117
2002.93 2112
2003.35 2098
2003.78 2144
2004.20 2162
2004.62 2143
2005.04 2113
2005.47 2044
2005.89 2082
2006.31 2197
2006.73 2095
2007.16 2246
2007.58 2196
2008.00 2142
2008.42 2127
2008.85 2117
2009.27 2134
2009.69 2189
2010.12 2187
2010.54 2097
2010.96 2147
2011.39 2088
2011.81 2010
2012.23 2113
2012.66 2101
2013.08 2096
2013.50 1965
2013.93 1943
2014.35 2146
2014.77 2090
2015.20 2132
2015.62 2217
2016.04 2134
2016.47 2193
2016.89 2211
2017.31 2218
2017.74 2257
2018.16 2193
2018.59 2167
2019.01 2227
2019.43 2236
2019.86 2208
2020.28 2074
2020.71 2039
2021.13 2092
2021.55 2093
2021.98 2167
2022.40 2164
2022.83 2095
2023.25 2041
2023.68 2003
2024.10 2035
2024.52 2076
2024.95 2047
2025.37 1971
2025.80 2001
2026.22 2055
2026.65 2085
2027.07 1978
2027.50 2022
2027.92 1991
2028.35 1956
2028.77 1968
2029.20 1935
2029.62 1989
2030.05 2020
2030.47 2004
2030.90 2019
2031.32 2047
2031.75 2068
2032.17 2034
2032.60 2056
2033.02 2015
2033.45 1975
2033.88 1927
2034.30 2027
2034.73 2055
2035.15 2032
2035.58 2104
2036.00 2149
2036.43 2116
2036.86 2069
2037.28 2044
2037.71 2010
2038.13 2003
2038.56 2026
2038.98 2062
2039.41 2035
2039.84 2039
2040.26 2171
2040.69 2030
2041.12 2100
2041.54 2200
2041.97 2182
2042.39 2129
2042.82 2107
2043.25 2066
2043.67 2042
2044.10 2005
2044.53 1989
2044.95 1958
2045.38 2060
2045.81 2138
2046.23 2029
2046.66 1933
2047.09 1965
2047.51 2066
2047.94 2132
2048.37 2022
2048.80 2025
2049.22 2013
2049.65 2015
2050.08 2097
2050.50 2128
2050.93 2205
2051.36 2143
2051.79 2198
2052.21 2205
2052.64 2119
2053.07 2026
2053.50 2095
2053.92 2056
2054.35 2099
2054.78 2033
2055.21 2120
2055.63 2144
2056.06 2158
2056.49 2151
2056.92 2199
2057.35 2164
2057.77 2191
2058.20 2191
2058.63 2252
2059.06 2162
2059.49 2248
2059.92 2205
2060.34 2219
2060.77 2183
2061.20 2208
2061.63 2127
2062.06 2262
2062.49 2218
2062.91 2308
2063.34 2416
2063.77 2557
2064.20 2659
2064.63 2772
2065.06 2718
2065.49 2828
2065.91 2870
2066.34 2992
2066.77 2635
2067.20 2445
2067.63 2359
2068.06 2379
2068.49 2292
2068.92 2303
2069.35 2255
2069.78 2171
2070.21 2160
2070.63 2229
2071.06 2187
2071.49 2062
2071.92 2147
2072.35 2237
2072.78 2270
2073.21 2282
2073.64 2278
2074.07 2239
2074.50 2254
2074.93 2261
2075.36 2226
2075.79 2311
2076.22 2295
2076.65 2343
2077.08 2371
2077.51 2291
2077.94 2240
2078.37 2185
2078.80 2289
2079.23 2168
2079.66 2278
2080.09 2221
2080.52 2153
2080.95 2148
2081.38 2107
2081.81 2163
2082.24 2207
2082.67 2175
2083.10 2157
2083.54 2173
2083.97 2158
2084.40 2147
2084.83 2116
2085.26 2159
2085.69 2113
2086.12 2039
2086.55 2091
2086.98 2097
2087.41 2115
2087.84 1989
2088.28 2154
2088.71 2029
2089.14 2050
2089.57 2034
2090.00 2090
2090.43 2079
2090.86 2119
2091.29 2184
2091.73 2101
2092.16 2104
2092.59 2176
2093.02 2109
2093.45 2091
2093.88 2128
2094.32 2034
2094.75 2095
2095.18 2161
2095.61 2116
2096.04 2096
2096.48 2028
2096.91 1982
2097.34 1957
2097.77 2053
2098.20 2072
2098.64 1989
2099.07 1970
2099.50 1925
2099.93 1967
2100.37 2082
2100.80 2055
2101.23 2034
2101.66 2062
2102.10 2047
2102.53 1980
2102.96 2000
2103.39 2042
2103.83 2087
2104.26 1998
2104.69 2100
2105.13 2038
2105.56 2044
2105.99 2126
2106.42 2142
2106.86 2115
2107.29 2243
2107.72 2185
2108.16 2153
2108.59 2149
2109.02 2130
2109.46 2125
2109.89 2171
2110.32 2240
2110.76 2195
2111.19 2086
2111.62 2097
2112.06 2057
2112.49 2141
2112.92 2160
2113.36 2118
2113.79 2090
2114.23 2030
2114.66 2066
2115.09 2144
2115.53 2091
2115.96 2074
2116.40 2039
2116.83 2011
2117.26 1983
2117.70 1990
2118.13 2101
2118.57 2058
2119.00 1954
2119.44 2021
2119.87 1962
2120.30 2092
2120.74 2087
2121.17 2097
2121.61 2125
2122.04 2087
2122.48 2091
2122.91 2084
2123.35 2049
2123.78 2149
2124.22 2183
2124.65 2194
2125.09 2115
2125.52 2111
2125.96 2089
2126.39 2062
2126.83 2033
2127.26 2056
2127.70 2028
2128.13 2073
2128.57 2118
2129.00 2123
2129.44 2122
2129.87 2181
2130.31 2126
2130.74 2202
2131.18 2269
2131.62 2216
2132.05 2133
2132.49 2154
2132.92 2086
2133.36 2078
2133.79 2071
2134.23 2150
2134.67 2091
2135.10 2123
2135.54 2120
2135.97 2024
2136.41 2068
2136.85 2172
2137.28 2135
2137.72 2041
2138.16 1989
2138.59 2093
2139.03 2093
2139.46 2006
2139.90 1900
2140.34 1977
2140.77 1931
2141.21 1946
2141.65 1948
2142.08 1927
2142.52 1981
2142.96 2101
2143.39 2091
2143.83 2057
2144.27 2019
2144.70 2057
2145.14 2111
2145.58 2129
2146.02 2112
2146.45 2191
2146.89 2111
2147.33 2176
2147.76 2273
2148.20 2302
2148.64 2352
2149.08 2406
2149.51 2435
2149.95 2569
2150.39 2472
2150.83 2481
2151.26 2560
2151.70 2567
2152.14 2500
2152.58 2390
2153.01 2349
2153.45 2285
2153.89 2182
2154.33 2209
2154.77 2280
2155.20 2285
2155.64 2304
2156.08 2353
2156.52 2321
2156.96 2239
2157.40 2271
2157.83 2332
2158.27 2188
2158.71 2166
2159.15 2232
2159.59 2272
2160.03 2171
2160.46 2138
2160.90 2150
2161.34 2171
2161.78 2145
2162.22 2172
2162.66 2137
2163.10 2194
2163.54 2131
2163.97 2116
2164.41 2186
2164.85 2084
2165.29 2127
2165.73 2069
2166.17 2166
2166.61 2314
2167.05 2143
2167.49 2217
2167.93 2401
2168.37 2415
2168.80 2343
2169.24 2322
2169.68 2440
2170.12 2571
2170.56 2564
2171.00 2629
2171.44 2568
2171.88 2558
2172.32 2563
2172.76 2715
2173.20 2676
2173.64 2720
2174.08 2698
2174.52 2717
2174.96 2802
2175.40 2706
2175.84 2639
2176.28 2745
2176.72 2687
2177.16 2447
2177.60 2580
2178.04 2657
2178.48 2375
2178.92 2361
2179.36 2318
2179.80 2169
2180.24 2214
2180.69 2295
2181.13 2188
2181.57 2359
2182.01 2166
2182.45 2122
2182.89 2197
2183.33 2188
2183.77 2191
2184.21 2128
2184.65 2212
2185.09 2294
2185.53 2341
2185.98 2235
2186.42 2202
2186.86 2189
2187.30 2336
2187.74 2319
2188.18 2379
2188.62 2333
2189.07 2273
2189.51 2313
2189.95 2238
2190.39 2383
2190.83 2459
2191.27 2278
2191.71 2372
2192.16 2436
2192.60 2301
2193.04 2547
2193.48 2647
2193.92 2577
2194.37 2600
2194.81 2675
2195.25 2619
2195.69 2685
2196.13 2592
2196.58 2561
2197.02 2563
2197.46 2515
2197.90 2368
2198.35 2359
2198.79 2323
2199.23 2196
2199.67 2284
2200.12 2271
2200.56 2220
2201.00 2212
2201.44 2224
2201.89 2242
2202.33 2199
2202.77 2259
2203.21 2244
2203.66 2265
2204.10 2282
2204.54 2351
2204.99 2241
2205.43 2264
2205.87 2317
2206.32 2327
2206.76 2532
2207.20 2368
2207.65 2325
2208.09 2431
2208.53 2281
2208.98 2368
2209.42 2473
2209.86 2513
2210.31 2299
2210.75 2295
2211.19 2298
2211.64 2328
2212.08 2298
2212.53 2356
2212.97 2330
2213.41 2372
2213.86 2426
2214.30 2461
2214.74 2292
2215.19 2268
2215.63 2264
2216.08 2304
2216.52 2363
2216.97 2321
2217.41 2334
2217.85 2378
2218.30 2357
2218.74 2341
2219.19 2293
2219.63 2355
2220.08 2405
2220.52 2372
2220.97 2397
2221.41 2501
2221.86 2514
2222.30 2552
2222.74 2496
2223.19 2492
2223.63 2434
2224.08 2347
2224.52 2484
2224.97 2481
2225.41 2424
2225.86 2469
2226.30 2591
2226.75 2581
2227.20 2409
2227.64 2466
2228.09 2551
2228.53 2451
2228.98 2496
2229.42 2630
2229.87 2571
2230.31 2601
2230.76 2627
2231.20 2541
2231.65 2600
2232.10 2685
2232.54 2603
2232.99 2493
2233.43 2471
2233.88 2638
2234.33 2490
2234.77 2534
2235.22 2507
2235.66 2427
2236.11 2248
2236.56 2166
2237.00 2269
2237.45 2377
2237.90 2227
2238.34 2159
2238.79 2204
2239.23 2028
2239.68 2097
2240.13 2171
2240.57 2150
2241.02 2163
2241.47 2127
2241.91 2138
2242.36 2125
2242.81 2045
2243.25 2128
2243.70 2126
2244.15 2154
2244.60 2200
2245.04 2157
2245.49 2058
2245.94 2100
2246.38 2130
2246.83 2116
2247.28 2143
2247.73 2159
2248.17 2135
2248.62 2130
2249.07 2117
2249.52 2174
2249.96 2275
2250.41 2191
2250.86 2197
2251.31 2178
2251.75 2182
2252.20 2129
2252.65 2187
2253.10 2073
2253.54 2054
2253.99 2051
2254.44 2082
2254.89 1986
2255.34 2044
2255.79 2099
2256.23 2114
2256.68 2099
2257.13 2256
2257.58 2161
2258.03 2207
2258.47 2058
2258.92 2101
2259.37 2178
2259.82 2098
2260.27 2156
2260.72 2368
2261.17 2333
2261.61 2347
2262.06 2483
2262.51 2411
2262.96 2383
2263.41 2374
2263.86 2424
2264.31 2304
2264.76 2450
2265.21 2457
2265.65 2204
2266.10 2405
2266.55 2299
2267.00 2357
2267.45 2368
2267.90 2336
2268.35 2484
2268.80 2539
2269.25 2644
2269.70 2584
2270.15 2772
2270.60 2701
2271.05 2620
2271.50 2559
2271.95 2485
2272.40 2527
2272.85 2470
2273.30 2402
2273.75 2465
2274.20 2485
2274.65 2410
2275.10 2397
2275.55 2353
2276.00 2184
2276.45 2145
2276.90 2099
2277.35 2146
2277.80 2112
2278.25 2112
2278.70 2135
2279.15 2152
2279.60 2147
2280.05 2238
2280.50 2208
2280.95 2154
2281.40 2213
2281.85 2131
2282.30 2120
2282.75 2098
2283.20 2021
2283.66 2080
2284.11 2137
2284.56 2132
2285.01 2166
2285.46 2167
2285.91 2226
2286.36 2364
2286.81 2566
2287.26 2650
2287.72 2884
2288.17 3186
2288.62 3364
2289.07 3541
2289.52 3756
2289.97 3984
2290.42 4214
2290.88 4215
2291.33 4072
2291.78 3963
2292.23 3976
2292.68 3715
2293.13 3539
2293.59 3419
2294.04 3253
2294.49 2986
2294.94 2902
2295.39 2778
2295.85 2648
2296.30 2627
2296.75 2425
2297.20 2429
2297.65 2497
2298.11 2345
2298.56 2337
2299.01 2260
2299.46 2261
2299.92 2237
2300.37 2274
2300.82 2206
2301.27 2194
2301.73 2093
2302.18 2069
2302.63 2215
2303.09 2189
2303.54 1989
2303.99 2100
2304.44 2151
2304.90 2239
2305.35 2198
2305.80 2188
2306.26 2305
2306.71 2309
2307.16 2356
2307.62 2456
2308.07 2523
2308.52 2572
2308.98 2571
2309.43 2447
2309.88 2588
2310.34 2556
2310.79 2554
2311.24 2534
2311.70 2618
2312.15 2571
2312.60 2507
2313.06 2490
2313.51 2449
2313.97 2519
2314.42 2399
2314.87 2355
2315.33 2362
2315.78 2428
2316.24 2409
2316.69 2347
2317.14 2336
2317.60 2416
2318.05 2466
2318.51 2482
2318.96 2505
2319.42 2525
2319.87 2525
2320.32 2563
2320.78 2463
2321.23 2490
2321.69 2491
2322.14 2354
2322.60 2454
2323.05 2560
2323.51 2578
2323.96 2505
2324.42 2503
2324.87 2638
2325.33 2706
2325.78 2778
2326.24 2748
2326.69 2647
2327.15 2704
2327.60 2651
2328.06 2765
2328.51 2729
2328.97 2868
2329.42 2882
2329.88 2814
2330.33 2763
2330.79 2636
2331.25 2650
2331.70 2596
2332.16 2535
2332.61 2546
2333.07 2558
2333.52 2443
2333.98 2317
2334.44 2369
2334.89 2330
2335.35 2287
2335.80 2236
2336.26 2297
2336.72 2283
2337.17 2300
2337.63 2274
2338.08 2261
2338.54 2267
2339.00 2272
2339.45 2186
2339.91 2316
2340.37 2241
2340.82 2219
2341.28 2191
2341.74 2279
2342.19 2287
2342.65 2221
2343.11 2222
2343.56 2281
2344.02 2304
2344.48 2236
2344.93 2289
2345.39 2331
2345.85 2328
2346.30 2298
2346.76 2335
2347.22 2365
2347.67 2380
2348.13 2294
2348.59 2388
2349.05 2498
2349.50 2394
2349.96 2368
2350.42 2256
2350.88 2228
2351.33 2195
2351.79 2357
2352.25 2375
2352.71 2214
2353.16 2198
2353.62 2156
2354.08 2160
2354.54 2191
2355.00 2220
2355.45 2074
2355.91 2090
2356.37 2176
2356.83 2272
2357.29 2292
2357.74 2308
2358.20 2260
2358.66 2174
2359.12 2220
2359.58 2339
2360.04 2293
2360.49 2260
2360.95 2246
2361.41 2223
2361.87 2181
2362.33 2263
2362.79 2263
2363.24 2325
2363.70 2411
2364.16 2283
2364.62 2242
2365.08 2345
2365.54 2263
2366.00 2308
2366.46 2337
2366.92 2391
2367.37 2229
2367.83 2281
2368.29 2343
2368.75 2309
2369.21 2199
2369.67 2172
2370.13 2144
2370.59 2158
2371.05 2219
2371.51 2184
2371.97 2170
2372.43 2369
2372.89 2244
2373.35 2296
2373.81 2424
2374.27 2435
2374.73 2471
2375.19 2441
2375.65 2438
2376.11 2384
2376.57 2358
2377.03 2257
2377.49 2356
2377.95 2350
2378.41 2276
2378.87 2184
2379.33 2228
2379.79 2129
2380.25 2229
2380.71 2253
2381.17 2147
2381.63 2134
2382.09 2071
2382.55 2083
2383.01 2152
2383.47 2208
2383.93 2155
2384.39 2172
2384.85 2158
2385.31 2178
2385.77 2266
2386.24 2177
2386.70 2248
2387.16 2330
2387.62 2324
2388.08 2299
2388.54 2378
2389.00 2332
2389.46 2341
2389.92 2277
2390.39 2356
2390.85 2368
2391.31 2351
2391.77 2296
2392.23 2319
2392.69 2288
2393.15 2283
2393.62 2271
2394.08 2238
2394.54 2377
2395.00 2223
2395.46 2261
2395.92 2235
2396.39 2287
2396.85 2227
2397.31 2169
2397.77 2171
2398.23 2126
2398.70 2196
2399.16 2274
2399.62 2180
2400.08 2209
2400.55 2155
2401.01 2158
2401.47 2096
2401.93 2091
2402.39 2076
2402.86 2148
2403.32 2167
2403.78 2215
2404.24 2246
2404.71 2147
2405.17 2264
2405.63 2163
2406.10 2216
2406.56 2216
2407.02 2256
2407.48 2132
2407.95 2096
2408.41 2193
2408.87 2110
2409.34 2209
2409.80 2182
2410.26 2238
2410.73 2137
2411.19 2253
2411.65 2224
2412.12 2338
2412.58 2256
2413.04 2259
2413.51 2175
2413.97 2223
2414.43 2225
2414.90 2233
2415.36 2279
2415.83 2353
2416.29 2276
2416.75 2375
2417.22 2284
2417.68 2304
2418.14 2331
2418.61 2293
2419.07 2156
2419.54 2244
2420.00 2260
2420.47 2210
2420.93 2252
2421.39 2140
2421.86 2143
2422.32 2230
2422.79 2259
2423.25 2167
2423.72 2235
2424.18 2248
2424.64 2281
2425.11 2332
2425.57 2265
2426.04 2219
2426.50 2091
2426.97 2199
2427.43 2179
2427.90 2133
2428.36 2159
2428.83 2110
2429.29 2120
2429.76 2146
2430.22 2155
2430.69 2128
2431.15 2104
2431.62 2128
2432.08 2144
2432.55 2161
2433.02 2255
2433.48 2231
2433.95 2183
2434.41 2132
2434.88 2169
2435.34 2161
2435.81 2119
2436.27 2242
2436.74 2263
2437.21 2150
2437.67 2133
2438.14 2136
2438.60 2241
2439.07 2285
2439.54 2294
2440.00 2368
2440.47 2337
2440.93 2405
2441.40 2433
2441.87 2406
2442.33 2379
2442.80 2298
2443.27 2357
2443.73 2269
2444.20 2332
2444.66 2364
2445.13 2224
2445.60 2155
2446.06 2146
2446.53 2138
2447.00 2125
2447.46 2113
2447.93 2046
2448.40 2222
2448.87 2201
2449.33 2076
2449.80 2205
2450.27 2255
2450.73 2225
2451.20 2210
2451.67 2201
2452.13 2268
2452.60 2284
2453.07 2256
2453.54 2184
2454.00 2174
2454.47 2225
2454.94 2232
2455.41 2147
2455.87 2145
2456.34 2163
2456.81 2121
2457.28 2119
2457.74 2051
2458.21 2168
2458.68 2096
2459.15 2045
2459.62 2121
2460.08 2076
2460.55 2081
2461.02 2132
2461.49 2099
2461.96 2122
2462.42 2205
2462.89 2204
2463.36 2104
2463.83 2138
2464.30 2059
2464.77 2088
2465.23 2080
2465.70 2112
2466.17 2213
2466.64 2117
2467.11 2150
2467.58 2132
2468.05 2091
2468.52 2172
2468.98 2230
2469.45 2151
2469.92 2150
2470.39 2054
2470.86 2211
2471.33 2140
2471.80 2159
2472.27 2128
2472.74 2228
2473.21 2126
2473.67 2136
2474.14 2198
2474.61 2213
2475.08 2134
2475.55 2139
2476.02 2161
2476.49 2141
2476.96 2170
2477.43 2087
2477.90 2150
2478.37 2136
2478.84 2094
2479.31 2080
2479.78 2128
2480.25 2173
2480.72 2178
2481.19 2185
2481.66 2138
2482.13 2216
2482.60 2138
2483.07 2191
2483.54 2167
2484.01 2243
2484.48 2165
2484.95 2337
2485.42 2385
2485.89 2463
2486.36 2497
2486.83 2401
2487.30 2515
2487.77 2539
2488.24 2508
2488.72 2443
2489.19 2462
2489.66 2496
2490.13 2395
2490.60 2357
2491.07 2400
2491.54 2458
2492.01 2537
2492.48 2412
2492.95 2358
2493.42 2400
2493.90 2313
2494.37 2418
2494.84 2320
2495.31 2325
2495.78 2297
2496.25 2311
2496.72 2305
2497.20 2329
2497.67 2223
2498.14 2176
2498.61 2192
2499.08 2191
2499.55 2201
2500.03 2197
2500.50 2134
2500.97 2200
2501.44 2114
2501.91 2172
2502.38 2172
2502.86 2170
2503.33 2173
2503.80 2217
2504.27 2134
2504.75 2211
2505.22 2223
2505.69 2233
2506.16 2242
2506.63 2307
2507.11 2323
2507.58 2284
2508.05 2320
2508.52 2414
2509.00 2567
2509.47 2477
2509.94 2444
2510.42 2426
2510.89 2605
2511.36 2714
2511.83 2663
2512.31 2700
2512.78 2732
2513.25 2728
2513.73 2605
2514.20 2644
2514.67 2649
2515.14 2527
2515.62 2500
2516.09 2411
2516.56 2361
2517.04 2362
2517.51 2366
2517.99 2359
2518.46 2340
2518.93 2329
2519.41 2343
2519.88 2379
2520.35 2439
2520.83 2454
2521.30 2347
2521.77 2346
2522.25 2261
2522.72 2302
2523.20 2385
2523.67 2415
2524.14 2336
2524.62 2390
2525.09 2336
2525.57 2391
2526.04 2506
2526.51 2479
2526.99 2398
2527.46 2507
2527.94 2436
2528.41 2559
2528.89 2415
2529.36 2475
2529.84 2412
2530.31 2409
2530.79 2359
2531.26 2466
2531.73 2486
2532.21 2522
2532.68 2529
2533.16 2510
2533.63 2520
2534.11 2370
2534.58 2342
2535.06 2414
2535.53 2363
2536.01 2372
2536.48 2464
2536.96 2450
2537.44 2398
2537.91 2407
2538.39 2414
2538.86 2405
2539.34 2562
2539.81 2585
2540.29 2570
2540.76 2603
2541.24 2738
2541.71 2709
2542.19 2608
2542.67 2537
2543.14 2580
2543.62 2489
2544.09 2489
2544.57 2552
2545.05 2524
2545.52 2666
2546.00 2576
2546.47 2592
2546.95 2666
2547.43 2768
2547.90 2811
2548.38 2808
2548.86 2942
2549.33 2927
2549.81 2944
2550.28 2834
2550.76 2868
2551.24 2824
2551.71 2749
2552.19 2678
2552.67 2731
2553.14 2624
2553.62 2608
2554.10 2572
2554.57 2503
2555.05 2440
2555.53 2445
2556.01 2300
2556.48 2366
2556.96 2506
2557.44 2447
2557.91 2367
2558.39 2325
2558.87 2351
2559.35 2344
2559.82 2446
2560.30 2308
2560.78 2321
2561.26 2363
2561.73 2320
2562.21 2359
2562.69 2399
2563.17 2386
2563.64 2342
2564.12 2250
2564.60 2234
2565.08 2254
2565.56 2234
2566.03 2270
2566.51 2305
2566.99 2220
2567.47 2209
2567.95 2103
2568.42 2205
2568.90 2274
2569.38 2156
2569.86 2181
2570.34 2182
2570.82 2306
2571.29 2271
2571.77 2341
2572.25 2305
2572.73 2182
2573.21 2155
2573.69 2232
2574.17 2243
2574.64 2218
2575.12 2162
2575.60 2215
2576.08 2209
2576.56 2202
2577.04 2201
2577.52 2186
2578.00 2261
2578.48 2300
2578.95 2331
2579.43 2277
2579.91 2298
2580.39 2233
2580.87 2219
2581.35 2258
2581.83 2312
2582.31 2216
2582.79 2208
2583.27 2211
2583.75 2218
2584.23 2200
2584.71 2309
2585.19 2374
2585.67 2262
2586.15 2347
2586.63 2303
2587.11 2313
2587.59 2417
2588.07 2345
2588.55 2257
2589.03 2385
2589.51 2448
2589.99 2437
2590.47 2378
2590.95 2365
2591.43 2386
2591.91 2338
2592.39 2240
2592.87 2280
2593.35 2235
2593.83 2254
2594.31 2168
2594.79 2159
2595.27 2155
2595.75 2247
2596.23 2150
2596.71 2116
2597.20 2100
2597.68 2147
2598.16 2142
2598.64 2082
2599.12 2135
2599.60 2127
2600.08 2083
2600.56 2001
2601.04 2041
2601.53 2062
2602.01 2177
2602.49 2165
2602.97 2152
2603.45 2080
2603.93 2172
2604.41 2163
2604.90 2186
2605.38 2196
2605.86 2166
2606.34 2203
2606.82 2162
2607.30 2077
2607.79 2168
2608.27 2162
2608.75 2097
2609.23 2160
2609.71 2300
2610.20 2198
2610.68 2225
2611.16 2284
2611.64 2226
2612.12 2234
2612.61 2162
2613.09 2284
2613.57 2289
2614.05 2169
2614.54 2178
2615.02 2221
2615.50 2234
2615.98 2307
2616.47 2230
2616.95 2312
2617.43 2325
2617.91 2397
2618.40 2319
2618.88 2200
2619.36 2225
2619.85 2161
2620.33 2169
2620.81 2182
2621.29 2319
2621.78 2203
2622.26 2372
2622.74 2326
2623.23 2303
2623.71 2330
2624.19 2274
2624.68 2227
2625.16 2372
2625.64 2412
2626.13 2436
2626.61 2337
2627.10 2354
2627.58 2450
2628.06 2517
2628.55 2363
2629.03 2466
2629.51 2636
2630.00 2708
2630.48 2770
2630.97 2763
2631.45 2890
2631.93 2746
2632.42 2718
2632.90 2866
2633.39 2671
2633.87 2618
2634.35 2486
2634.84 2452
2635.32 2414
2635.81 2399
2636.29 2378
2636.78 2461
2637.26 2485
2637.75 2403
2638.23 2442
2638.72 2329
2639.20 2235
2639.68 2239
2640.17 2142
2640.65 2218
2641.14 2168
2641.62 2335
2642.11 2346
2642.59 2246
2643.08 2264
2643.56 2221
2644.05 2126
2644.53 2104
2645.02 2200
2645.51 2156
2645.99 2188
2646.48 2267
2646.96 2441
2647.45 2384
2647.93 2316
2648.42 2256
2648.90 2323
2649.39 2382
2649.88 2270
2650.36 2245
2650.85 2402
2651.33 2289
2651.82 2259
2652.30 2314
2652.79 2434
2653.28 2413
2653.76 2350
2654.25 2338
2654.73 2491
2655.22 2452
2655.71 2435
2656.19 2377
2656.68 2421
2657.17 2344
2657.65 2441
2658.14 2378
2658.63 2394
2659.11 2290
2659.60 2327
2660.09 2377
2660.57 2317
2661.06 2388
2661.55 2301
2662.03 2303
2662.52 2275
2663.01 2285
2663.49 2249
2663.98 2366
2664.47 2374
2664.95 2412
2665.44 2305
2665.93 2345
2666.42 2377
2666.90 2411
2667.39 2330
2667.88 2281
2668.36 2323
2668.85 2341
2669.34 2411
2669.83 2446
2670.31 2321
2670.80 2371
2671.29 2456
2671.78 2477
2672.27 2490
2672.75 2624
2673.24 2758
2673.73 2898
2674.22 2884
2674.70 2841
2675.19 3032
2675.68 2888
2676.17 2858
2676.66 2668
2677.15 2620
2677.63 2596
2678.12 2511
2678.61 2474
2679.10 2397
2679.59 2402
2680.08 2359
2680.56 2333
2681.05 2277
2681.54 2291
2682.03 2287
2682.52 2443
2683.01 2372
2683.50 2336
2683.98 2278
2684.47 2232
2684.96 2330
2685.45 2337
2685.94 2245
2686.43 2250
2686.92 2240
2687.41 2318
2687.90 2327
2688.39 2329
2688.88 2444
2689.36 2330
2689.85 2369
2690.34 2442
2690.83 2405
2691.32 2346
2691.81 2433
2692.30 2425
2692.79 2377
2693.28 2392
2693.77 2339
2694.26 2274
2694.75 2248
2695.24 2298
2695.73 2279
2696.22 2278
2696.71 2327
2697.20 2308
2697.69 2178
2698.18 2227
2698.67 2247
2699.16 2248
2699.65 2320
2700.14 2253
2700.63 2380
2701.12 2323
2701.61 2317
2702.10 2330
2702.59 2300
2703.08 2408
2703.57 2602
2704.06 2516
2704.56 2571
2705.05 2371
2705.54 2338
2706.03 2367
2706.52 2427
2707.01 2365
2707.50 2228
2707.99 2228
2708.48 2395
2708.97 2349
2709.46 2224
2709.96 2149
2710.45 2268
2710.94 2198
2711.43 2235
2711.92 2222
2712.41 2283
2712.90 2201
2713.40 2190
2713.89 2271
2714.38 2349
2714.87 2250
2715.36 2253
2715.85 2209
2716.35 2254
2716.84 2295
2717.33 2233
2717.82 2207
2718.31 2214
2718.80 2194
2719.30 2267
2719.79 2224
2720.28 2304
2720.77 2337
2721.27 2344
2721.76 2430
2722.25 2455
2722.74 2451
2723.23 2435
2723.73 2432
2724.22 2469
2724.71 2395
2725.20 2354
2725.70 2337
2726.19 2361
2726.68 2288
2727.18 2196
2727.67 2270
2728.16 2232
2728.65 2322
2729.15 2322
2729.64 2188
2730.13 2154
2730.63 2187
2731.12 2165
2731.61 2147
2732.10 2231
2732.60 2269
2733.09 2240
2733.58 2300
2734.08 2277
2734.57 2242
2735.06 2363
2735.56 2346
2736.05 2350
2736.55 2362
2737.04 2336
2737.53 2374
2738.03 2440
2738.52 2520
2739.01 2383
2739.51 2368
2740.00 2467
2740.50 2433
2740.99 2290
2741.48 2296
2741.98 2310
2742.47 2283
2742.97 2272
2743.46 2382
2743.95 2326
2744.45 2104
2744.94 2125
2745.44 2252
2745.93 2211
2746.43 2214
2746.92 2376
2747.42 2387
2747.91 2300
2748.40 2289
2748.90 2307
2749.39 2256
2749.89 2216
2750.38 2132
2750.88 2121
2751.37 2243
2751.87 2199
2752.36 2115
2752.86 2218
2753.35 2271
2753.85 2320
2754.34 2295
2754.84 2329
2755.33 2288
2755.83 2339
2756.33 2390
2756.82 2374
2757.32 2314
2757.81 2358
2758.31 2421
2758.80 2423
2759.30 2382
2759.79 2335
2760.29 2283
2760.79 2336
2761.28 2306
2761.78 2313
2762.27 2242
2762.77 2360
2763.27 2347
2763.76 2290
2764.26 2330
2764.75 2263
2765.25 2295
2765.75 2459
2766.24 2357
2766.74 2356
2767.23 2429
2767.73 2398
2768.23 2311
2768.72 2234
2769.22 2218
2769.72 2215
2770.21 2364
2770.71 2352
2771.21 2318
2771.70 2415
2772.20 2393
2772.70 2396
2773.19 2616
2773.69 2758
2774.19 2814
2774.69 2955
2775.18 3105
2775.68 3127
2776.18 3069
2776.67 3019
2777.17 3043
2777.67 3127
2778.17 3028
2778.66 2884
2779.16 2835
2779.66 2603
2780.16 2592
2780.65 2552
2781.15 2594
2781.65 2549
2782.15 2436
2782.64 2391
2783.14 2308
2783.64 2328
2784.14 2283
2784.63 2346
2785.13 2233
2785.63 2284
2786.13 2250
2786.63 2260
2787.12 2203
2787.62 2138
2788.12 2156
2788.62 2130
2789.12 2165
2789.62 2106
2790.11 2183
2790.61 2219
2791.11 2241
2791.61 2146
2792.11 2214
2792.61 2250
2793.11 2232
2793.60 2286
2794.10 2320
2794.60 2343
2795.10 2398
2795.60 2520
2796.10 2502
2796.60 2463
2797.10 2575
2797.60 2575
2798.09 2521
2798.59 2587
2799.09 2592
2799.59 2511
2800.09 2488
2800.59 2373
2801.09 2304
2801.59 2303
2802.09 2417
2802.59 2387
2803.09 2366
2803.59 2421
2804.09 2442
2804.59 2310
2805.09 2397
2805.59 2384
2806.09 2327
2806.59 2401
2807.09 2378
2807.59 2412
2808.09 2487
2808.59 2386
2809.09 2440
2809.59 2463
2810.09 2410
2810.59 2430
2811.09 2383
2811.59 2465
2812.09 2368
2812.59 2335
2813.09 2459
2813.59 2398
2814.09 2353
2814.59 2317
2815.09 2398
2815.59 2372
2816.09 2334
2816.59 2356
2817.09 2341
2817.59 2299
2818.10 2229
2818.60 2205
2819.10 2234
2819.60 2218
2820.10 2221
2820.60 2171
2821.10 2239
2821.60 2189
2822.10 2155
2822.61 2188
2823.11 2163
2823.61 2309
2824.11 2228
2824.61 2331
2825.11 2304
2825.61 2259
2826.12 2180
2826.62 2213
2827.12 2199
2827.62 2213
2828.12 2146
2828.62 2274
2829.13 2281
2829.63 2177
2830.13 2172
2830.63 2196
2831.13 2254
2831.64 2237
2832.14 2245
2832.64 2245
2833.14 2345
2833.65 2478
2834.15 2390
2834.65 2365
2835.15 2390
2835.65 2410
2836.16 2388
2836.66 2353
2837.16 2341
2837.66 2395
2838.17 2331
2838.67 2328
2839.17 2237
2839.68 2350
2840.18 2305
2840.68 2247
2841.18 2288
2841.69 2269
2842.19 2293
2842.69 2337
2843.20 2368
2843.70 2382
2844.20 2380
2844.71 2407
2845.21 2409
2845.71 2494
2846.22 2406
2846.72 2592
2847.22 2565
2847.73 2572
2848.23 2578
2848.73 2654
2849.24 2708
2849.74 2616
2850.24 2540
2850.75 2403
2851.25 2409
2851.76 2603
2852.26 2531
2852.76 2443
2853.27 2400
2853.77 2429
2854.28 2431
2854.78 2544
2855.28 2439
2855.79 2434
2856.29 2487
2856.80 2507
2857.30 2476
2857.81 2467
2858.31 2313
2858.82 2484
2859.32 2319
2859.82 2415
2860.33 2327
2860.83 2205
2861.34 2285
2861.84 2345
2862.35 2321
2862.85 2175
2863.36 2195
2863.86 2068
2864.37 2143
2864.87 2197
2865.38 2192
2865.88 2175
2866.39 2196
2866.89 2207
2867.40 2233
2867.90 2332
2868.41 2399
2868.91 2407
2869.42 2394
2869.93 2431
2870.43 2440
2870.94 2505
2871.44 2651
2871.95 2535
2872.45 2683
2872.96 2863
2873.47 2812
2873.97 2776
2874.48 2781
2874.98 2885
2875.49 2706
2875.99 2595
2876.50 2629
2877.01 2724
2877.51 2631
2878.02 2609
2878.53 2562
2879.03 2473
2879.54 2351
2880.04 2287
2880.55 2309
2881.06 2361
2881.56 2372
2882.07 2346
2882.58 2344
2883.08 2316
2883.59 2358
2884.10 2392
2884.60 2308
2885.11 2387
2885.62 2334
2886.12 2344
2886.63 2475
2887.14 2409
2887.65 2411
2888.15 2381
2888.66 2481
2889.17 2505
2889.67 2443
2890.18 2546
2890.69 2389
2891.20 2480
2891.70 2458
2892.21 2407
2892.72 2471
2893.23 2491
2893.73 2537
2894.24 2544
2894.75 2729
2895.26 2837
2895.76 2799
2896.27 2831
2896.78 2900
2897.29 2816
2897.80 2663
2898.30 2554
2898.81 2588
2899.32 2680
2899.83 2475
2900.34 2476
2900.84 2480
2901.35 2559
2901.86 2549
2902.37 2600
2902.88 2675
2903.39 2743
2903.89 2692
2904.40 2834
2904.91 2811
2905.42 2807
2905.93 2786
2906.44 2768
2906.95 2765
2907.45 2752
2907.96 2692
2908.47 2685
2908.98 2626
2909.49 2614
2910.00 2652
2910.51 2550
2911.02 2588
2911.53 2598
2912.03 2503
2912.54 2614
2913.05 2702
2913.56 2655
2914.07 2671
2914.58 2718
2915.09 2713
2915.60 2522
2916.11 2471
2916.62 2458
2917.13 2642
2917.64 2640
2918.15 2491
2918.66 2490
2919.17 2453
2919.68 2521
2920.19 2499
2920.70 2434
2921.21 2458
2921.72 2437
2922.23 2336
2922.74 2371
2923.25 2526
2923.76 2506
2924.27 2525
2924.78 2540
2925.29 2494
2925.80 2484
2926.31 2496
2926.82 2468
2927.33 2380
2927.84 2420
2928.35 2323
2928.86 2314
2929.37 2317
2929.88 2213
2930.39 2324
2930.91 2292
2931.42 2296
2931.93 2340
2932.44 2411
2932.95 2465
2933.46 2529
2933.97 2523
2934.48 2546
2934.99 2669
2935.50 2686
2936.02 2761
2936.53 2612
2937.04 2590
2937.55 2629
2938.06 2781
2938.57 2669
2939.08 2664
2939.60 2658
2940.11 2651
2940.62 2597
2941.13 2591
2941.64 2572
2942.15 2551
2942.67 2536
2943.18 2632
2943.69 2612
2944.20 2632
2944.71 2473
2945.23 2449
2945.74 2528
2946.25 2625
2946.76 2456
2947.28 2465
2947.79 2543
2948.30 2528
2948.81 2411
2949.32 2384
2949.84 2287
2950.35 2356
2950.86 2480
2951.37 2400
2951.89 2365
2952.40 2323
2952.91 2305
2953.43 2447
2953.94 2422
2954.45 2353
2954.96 2312
2955.48 2315
2955.99 2476
2956.50 2475
2957.02 2464
2957.53 2500
2958.04 2517
2958.56 2535
2959.07 2462
2959.58 2505
2960.10 2588
2960.61 2465
2961.12 2447
2961.64 2514
2962.15 2599
2962.66 2627
2963.18 2599
2963.69 2542
2964.20 2559
2964.72 2579
2965.23 2620
2965.75 2695
2966.26 2633
2966.77 2562
2967.29 2496
2967.80 2648
2968.32 2557
2968.83 2517
2969.34 2462
2969.86 2482
2970.37 2647
2970.89 2613
2971.40 2562
2971.92 2564
2972.43 2583
2972.94 2622
2973.46 2708
2973.97 2755
2974.49 2772
2975.00 2835
2975.52 2761
2976.03 2760
2976.55 2696
2977.06 2879
2977.58 2764
2978.09 2762
2978.61 2824
2979.12 2854
2979.64 2783
2980.15 2791
2980.67 3034
2981.18 2976
2981.70 3040
2982.21 3064
2982.73 3038
2983.24 3187
2983.76 3204
2984.27 3246
2984.79 3303
2985.30 3499
2985.82 3361
2986.34 3523
2986.85 3582
2987.37 3585
2987.88 3600
2988.40 3608
2988.91 3719
2989.43 3739
2989.95 3693
2990.46 3916
2990.98 3954
2991.49 3813
2992.01 3848
2992.53 3783
2993.04 3728
2993.56 3739
2994.08 3788
2994.59 3748
2995.11 3927
2995.62 4056
2996.14 3950
2996.66 4046
2997.17 4420
2997.69 4422
2998.21 4291
2998.72 4374
2999.24 4453
2999.76 4540
3000.27 4502
3000.79 4637
3001.31 4768
3001.83 5137
3002.34 5874
3002.86 6729
3003.38 7648
3003.89 8678
3004.41 9567
3004.93 9996
3005.45 10415
3005.96 10232
3006.48 9884
3007.00 9083
3007.51 8368
3008.03 7409
3008.55 6588
3009.07 5845
3009.59 5181
3010.10 4738
3010.62 4301
3011.14 4078
3011.66 3974
3012.17 3769
3012.69 3750
3013.21 3708
3013.73 3615
3014.25 3517
3014.76 3501
3015.28 3649
3015.80 3687
3016.32 3615
3016.84 3402
3017.36 3376
3017.87 3363
3018.39 3356
3018.91 3383
3019.43 3306
3019.95 3355
3020.47 3403
3020.98 3512
3021.50 3412
3022.02 3533
3022.54 3563
3023.06 3722
3023.58 3764
3024.10 3712
3024.62 3772
3025.13 3591
3025.65 3740
3026.17 3694
3026.69 3551
3027.21 3567
3027.73 3440
3028.25 3390
3028.77 3199
3029.29 3262
3029.81 3225
3030.33 3150
3030.85 3110
3031.37 3085
3031.89 3113
3032.41 3065
3032.92 3089
3033.44 3088
3033.96 3144
3034.48 3114
3035.00 3027
3035.52 3159
3036.04 3091
3036.56 3038
3037.08 3158
3037.60 3096
3038.12 3163
3038.64 3171
3039.16 2973
3039.68 3004
3040.20 2889
3040.72 2846
3041.24 2943
3041.77 2886
3042.29 2860
3042.81 2963
3043.33 2933
3043.85 2868
3044.37 2878
3044.89 2859
3045.41 2956
3045.93 2986
3046.45 3010
3046.97 2998
3047.49 2947
3048.01 2937
3048.53 2844
3049.06 2927
3049.58 2802
3050.10 2884
3050.62 2907
3051.14 2826
3051.66 2828
3052.18 2797
3052.70 2899
3053.23 2964
3053.75 2977
3054.27 2907
3054.79 2825
3055.31 2888
3055.83 2865
3056.35 2953
3056.88 2907
3057.40 3036
3057.92 2998
3058.44 2992
3058.96 2926
3059.49 2934
3060.01 3058
3060.53 2887
3061.05 2904
3061.57 2992
3062.10 3018
3062.62 3180
3063.14 3200
3063.66 3156
3064.18 3163
3064.71 3175
3065.23 3285
3065.75 3383
3066.27 3364
3066.80 3438
3067.32 3506
3067.84 3603
3068.36 3487
3068.89 3400
3069.41 3400
3069.93 3319
3070.46 3339
3070.98 3194
3071.50 3167
3072.02 3162
3072.55 3270
3073.07 3331
3073.59 3270
3074.12 3181
3074.64 3278
3075.16 3365
3075.69 3396
3076.21 3472
3076.73 3607
3077.26 3716
3077.78 3909
3078.30 4018
3078.83 4142
3079.35 4194
3079.87 4206
3080.40 4457
3080.92 4337
3081.45 4368
3081.97 4449
3082.49 4495
3083.02 4566
3083.54 4462
3084.06 4300
3084.59 4393
3085.11 4278
3085.64 4284
3086.16 3862
3086.69 3926
3087.21 3714
3087.73 3734
3088.26 3797
3088.78 3737
3089.31 3748
3089.83 3800
3090.36 3733
3090.88 3783
3091.41 3882
3091.93 3939
3092.45 4016
3092.98 3951
3093.50 4189
3094.03 4441
3094.55 4598
3095.08 4780
3095.60 4938
3096.13 5009
3096.65 4923
3097.18 5020
3097.70 5271
3098.23 5373
3098.76 5497
3099.28 6048
3099.81 6879
3100.33 8059
3100.86 9890
3101.38 11574
3101.91 13528
3102.43 15561
3102.96 16641
3103.48 17622
3104.01 17676
3104.54 16914
3105.06 15827
3105.59 13582
3106.11 11566
3106.64 9817
3107.17 8355
3107.69 7259
3108.22 6155
3108.74 5696
3109.27 5255
3109.80 5065
3110.32 4989
3110.85 4754
3111.37 4723
3111.90 4596
3112.43 4520
3112.95 4511
3113.48 4302
3114.01 4110
3114.53 4110
3115.06 4212
3115.59 4000
3116.11 3903
3116.64 3833
3117.17 3816
3117.69 3586
3118.22 3622
3118.75 3522
3119.27 3616
3119.80 3946
3120.33 4045
3120.86 4127
3121.38 4412
3121.91 4550
3122.44 4510
3122.96 4432
3123.49 4387
3124.02 4206
3124.55 4109
3125.07 3997
3125.60 3752
3126.13 3586
3126.66 3459
3127.18 3399
3127.71 3302
3128.24 3229
3128.77 3230
3129.30 3203
3129.82 3151
3130.35 3248
3130.88 3337
3131.41 3344
3131.94 3263
3132.46 3228
3132.99 3209
3133.52 3338
3134.05 3136
3134.58 3169
3135.10 3154
3135.63 3125
3136.16 3048
3136.69 3262
3137.22 3088
3137.75 3029
3138.28 2990
3138.80 3076
3139.33 3185
3139.86 3172
3140.39 3142
3140.92 3170
3141.45 3222
3141.98 3284
3142.51 3199
3143.03 3183
3143.56 3226
3144.09 3166
3144.62 3188
3145.15 3146
3145.68 3160
3146.21 3143
3146.74 3255
3147.27 3180
3147.80 3264
3148.33 3406
3148.86 3413
3149.39 3406
3149.92 3236
3150.45 3362
3150.97 3377
3151.50 3333
3152.03 3319
3152.56 3235
3153.09 3245
3153.62 3327
3154.15 3244
3154.68 3208
3155.21 3215
3155.74 3144
3156.27 3237
3156.80 3146
3157.33 3298
3157.86 3175
3158.39 3217
3158.93 3249
3159.46 3134
3159.99 3119
3160.52 3173
3161.05 3015
3161.58 3037
3162.11 3157
3162.64 3101
3163.17 3071
3163.70 2975
3164.23 2856
3164.76 2888
3165.29 2859
3165.82 2798
3166.35 2834
3166.89 2922
3167.42 2972
3167.95 2801
3168.48 2807
3169.01 2838
3169.54 2864
3170.07 2860
3170.60 2837
3171.13 2933
3171.67 3074
3172.20 3071
3172.73 3111
3173.26 3206
3173.79 3282
3174.32 3229
3174.86 3323
3175.39 3340
3175.92 3274
3176.45 3144
3176.98 3191
3177.51 3066
3178.05 3005
3178.58 2935
3179.11 2778
3179.64 2743
3180.17 2738
3180.71 2675
3181.24 2607
3181.77 2596
3182.30 2654
3182.84 2717
3183.37 2806
3183.90 2750
3184.43 2791
3184.97 2821
3185.50 2780
3186.03 2826
3186.56 2860
3187.10 2955
3187.63 2943
3188.16 2973
3188.69 2994
3189.23 2905
3189.76 2893
3190.29 2873
3190.83 2918
3191.36 3104
3191.89 3085
3192.43 3109
3192.96 2893
3193.49 2858
3194.02 2930
3194.56 2921
3195.09 2920
3195.62 2922
3196.16 2941
3196.69 2944
3197.23 2959
3197.76 2887
3198.29 3035
3198.83 3084
3199.36 3048
3199.89 3078
3200.43 3179
3200.96 3260
3201.50 3103
3202.03 3107
3202.56 3086
3203.10 3070
3203.63 3064
3204.17 3011
3204.70 3152
3205.23 3140
3205.77 3173
3206.30 3197
3206.84 3239
3207.37 3465
3207.91 3756
3208.44 3742
3208.97 3809
3209.51 3960
3210.04 4207
3210.58 4200
3211.11 4361
3211.65 4448
3212.18 4334
3212.72 4265
3213.25 4273
3213.79 4031
3214.32 3965
3214.86 3665
3215.39 3521
3215.93 3407
3216.46 3233
3217.00 3179
3217.53 3156
3218.07 2999
3218.60 3010
3219.14 3069
3219.67 3060
3220.21 3004
3220.74 3015
3221.28 3162
3221.82 3275
3222.35 3351
3222.89 3513
3223.42 3526
3223.96 3609
3224.49 3719
3225.03 3720
3225.57 3893
3226.10 3727
3226.64 3706
3227.17 3591
3227.71 3450
3228.25 3430
3228.78 3372
3229.32 3205
3229.85 3262
3230.39 3296
3230.93 3353
3231.46 3370
3232.00 3418
3232.54 3369
3233.07 3387
3233.61 3511
3234.15 3381
3234.68 3451
3235.22 3431
3235.76 3527
3236.29 3629
3236.83 3792
3237.37 3697
3237.90 3772
3238.44 3793
3238.98 3763
3239.51 3760
3240.05 3760
3240.59 3765
3241.13 3619
3241.66 3816
3242.20 3823
3242.74 3854
3243.28 3910
3243.81 3962
3244.35 4115
3244.89 4169
3245.43 4030
3245.96 4448
3246.50 4597
3247.04 4586
3247.58 4350
3248.11 4370
3248.65 4411
3249.19 4506
3249.73 4496
3250.27 4566
3250.80 4564
3251.34 4695
3251.88 4657
3252.42 4673
3252.96 4691
3253.49 4573
3254.03 4703
3254.57 4616
3255.11 4669
3255.65 4735
3256.19 4819
3256.72 4832
3257.26 4958
3257.80 5195
3258.34 5387
3258.88 5588
3259.42 5924
3259.96 6504
3260.49 7094
3261.03 7687
3261.57 8207
3262.11 8876
3262.65 9578
3263.19 9922
3263.73 9906
3264.27 10093
3264.81 10578
3265.35 10837
3265.88 11269
3266.42 11817
3266.96 11888
3267.50 11808
3268.04 11785
3268.58 11236
3269.12 10608
3269.66 9483
3270.20 8492
3270.74 7541
3271.28 6976
3271.82 6405
3272.36 6021
3272.90 5839
3273.44 5765
3273.98 5673
3274.52 5498
3275.06 5528
3275.60 5645
3276.14 5563
3276.68 5887
3277.22 5744
3277.76 5945
3278.30 5813
3278.84 5798
3279.38 5873
3279.92 5884
3280.46 5700
3281.00 5700
3281.54 5741
3282.08 5783
3282.62 5642
3283.16 5777
3283.70 5599
3284.25 5719
3284.79 6004
3285.33 6231
3285.87 6095
3286.41 6173
3286.95 6242
3287.49 6440
3288.03 6307
3288.57 6080
3289.11 6142
3289.66 6388
3290.20 6511
3290.74 6545
3291.28 6738
3291.82 7162
3292.36 7638
3292.90 7880
3293.44 8475
3293.99 8873
3294.53 9448
3295.07 10152
3295.61 10503
3296.15 11030
3296.69 11109
3297.24 10745
3297.78 10405
3298.32 9791
3298.86 9173
3299.40 8666
3299.95 8090
3300.49 7662
3301.03 7197
3301.57 6733
3302.11 6856
3302.66 6519
3303.20 6464
3303.74 6510
3304.28 6410
3304.83 6227
3305.37 6149
3305.91 5997
3306.45 6021
3307.00 6001
3307.54 5916
3308.08 5906
3308.62 5879
3309.17 5914
3309.71 5721
3310.25 5755
3310.80 5663
3311.34 5639
3311.88 5779
3312.43 5807
3312.97 5914
3313.51 6249
3314.05 6408
3314.60 6615
3315.14 7157
3315.68 7456
3316.23 7910
3316.77 8187
3317.31 8202
3317.86 8603
3318.40 8976
3318.95 9137
3319.49 9377
3320.03 9428
3320.58 9517
3321.12 9406
3321.66 9369
3322.21 9498
3322.75 9165
3323.30 8969
3323.84 8922
3324.38 8645
3324.93 8501
3325.47 8575
3326.02 8383
3326.56 8232
3327.10 8333
3327.65 8205
3328.19 8154
3328.74 8326
3329.28 8365
3329.83 8922
3330.37 9880
3330.92 11091
3331.46 13373
3332.01 16656
3332.55 21191
3333.09 26306
3333.64 32272
3334.18 38671
3334.73 44113
3335.27 46482
3335.82 47839
3336.36 47965
3336.91 47699
3337.45 46741
3338.00 45105
3338.54 41999
3339.09 37285
3339.64 32052
3340.18 26440
3340.73 21709
3341.27 18029
3341.82 14972
3342.36 12252
3342.91 10431
3343.45 9089
3344.00 8006
3344.54 7496
3345.09 6946
3345.64 6630
3346.18 6308
3346.73 6153
3347.27 5900
3347.82 5613
3348.37 5571
3348.91 5524
3349.46 5239
3350.00 5116
3350.55 4987
3351.10 4963
3351.64 4940
3352.19 4824
3352.74 4805
3353.28 4801
3353.83 4669
3354.37 5036
3354.92 5056
3355.47 4961
3356.01 5001
3356.56 5262
3357.11 5230
3357.65 5242
3358.20 5339
3358.75 5512
3359.30 5646
3359.84 5513
3360.39 5582
3360.94 5606
3361.48 5637
3362.03 5525
3362.58 5682
3363.12 5697
3363.67 5774
3364.22 5534
3364.77 5625
3365.31 5757
3365.86 5566
3366.41 5474
3366.96 5418
3367.50 5393
3368.05 5534
3368.60 5877
3369.15 5742
3369.69 5859
3370.24 6320
3370.79 6870
3371.34 7455
3371.89 8194
3372.43 8599
3372.98 9372
3373.53 9858
3374.08 10016
3374.63 10110
3375.17 9931
3375.72 9621
3376.27 9114
3376.82 8559
3377.37 7922
3377.92 7161
3378.46 6608
3379.01 5996
3379.56 5589
3380.11 5244
3380.66 4963
3381.21 4661
3381.76 4541
3382.30 4483
3382.85 4509
3383.40 4426
3383.95 4176
3384.50 4091
3385.05 4075
3385.60 4103
3386.15 4106
3386.70 3926
3387.25 4009
3387.79 4078
3388.34 4110
3388.89 4289
3389.44 4128
3389.99 4140
3390.54 4257
3391.09 4100
3391.64 4032
3392.19 4068
3392.74 4244
3393.29 4149
3393.84 4063
3394.39 4165
3394.94 4273
3395.49 4265
3396.04 4354
3396.59 4430
3397.14 4390
3397.69 4457
3398.24 4529
3398.79 4587
3399.34 4625
3399.89 4449
3400.44 4301
3400.99 4174
3401.54 4191
3402.09 4286
3402.64 4192
3403.19 4161
3403.74 4171
3404.29 4044
3404.84 3815
3405.39 3763
3405.94 3792
3406.49 3798
3407.05 3803
3407.60 3973
3408.15 3966
3408.70 4103
3409.25 4332
3409.80 4581
3410.35 4674
3410.90 4952
3411.45 5175
3412.00 5059
3412.56 5276
3413.11 5254
3413.66 5119
3414.21 5028
3414.76 5047
3415.31 4727
3415.86 4675
3416.41 4363
3416.97 4298
3417.52 4140
3418.07 3830
3418.62 3782
3419.17 3774
3419.73 3554
3420.28 3594
3420.83 3576
3421.38 3779
3421.93 3728
3422.48 3852
3423.04 3952
3423.59 3979
3424.14 4156
3424.69 4242
3425.25 4111
3425.80 4168
3426.35 4117
3426.90 3925
3427.45 3929
3428.01 3602
3428.56 3625
3429.11 3567
3429.66 3440
3430.22 3449
3430.77 3383
3431.32 3383
3431.88 3405
3432.43 3442
3432.98 3517
3433.53 3514
3434.09 3443
3434.64 3451
3435.19 3402
3435.75 3556
3436.30 3631
3436.85 3555
3437.41 3669
3437.96 3603
3438.51 3668
3439.07 3606
3439.62 3661
3440.17 3513
3440.73 3442
3441.28 3373
3441.83 3413
3442.39 3569
3442.94 3553
3443.49 3616
3444.05 3608
3444.60 3421
3445.16 3368
3445.71 3404
3446.26 3461
3446.82 3381
3447.37 3377
3447.93 3437
3448.48 3329
3449.03 3380
3449.59 3353
3450.14 3244
3450.70 3347
3451.25 3386
3451.81 3309
3452.36 3359
3452.91 3350
3453.47 3323
3454.02 3275
3454.58 3334
3455.13 3333
3455.69 3287
3456.24 3214
3456.80 3237
3457.35 3274
3457.91 3333
3458.46 3254
3459.02 3355
3459.57 3401
3460.13 3427
3460.68 3514
3461.24 3746
3461.79 3740
3462.35 3665
3462.90 3832
3463.46 3903
3464.01 3838
3464.57 3956
3465.12 4169
3465.68 4068
3466.23 4072
3466.79 4137
3467.35 4080
3467.90 4039
3468.46 4048
3469.01 4076
3469.57 4122
3470.12 4159
3470.68 4231
3471.24 4305
3471.79 4366
3472.35 4250
3472.90 4339
3473.46 4452
3474.02 4308
3474.57 4377
3475.13 4368
3475.69 4481
3476.24 4329
3476.80 4415
3477.35 4549
3477.91 4727
3478.47 4975
3479.02 5085
3479.58 4885
3480.14 5099
3480.69 5188
3481.25 5216
3481.81 5268
3482.36 5284
3482.92 5095
3483.48 5206
3484.03 5481
3484.59 5546
3485.15 5709
3485.71 5846
3486.26 5864
3486.82 6255
3487.38 6520
3487.93 6676
3488.49 7282
3489.05 7810
3489.61 8328
3490.16 9239
3490.72 10172
3491.28 11051
3491.84 11868
3492.39 12399
3492.95 12262
3493.51 12271
3494.07 11730
3494.63 10966
3495.18 10312
3495.74 10058
3496.30 9635
3496.86 9737
3497.42 10054
3497.97 10671
3498.53 11670
3499.09 12271
3499.65 12902
3500.21 13362
3500.76 13823
3501.32 14052
3501.88 14893
3502.44 16168
3503.00 17239
3503.56 18666
3504.11 20292
3504.67 21627
3505.23 22365
3505.79 22553
3506.35 22015
3506.91 20960
3507.47 19787
3508.03 17741
3508.59 15846
3509.14 13970
3509.70 12234
3510.26 10837
3510.82 9486
3511.38 8445
3511.94 7523
3512.50 6849
3513.06 6266
3513.62 5852
3514.18 5489
3514.74 5192
3515.30 5079
3515.86 4889
3516.41 4767
3516.97 4689
3517.53 4668
3518.09 4734
3518.65 4805
3519.21 4902
3519.77 4439
3520.33 4380
3520.89 4243
3521.45 4081
3522.01 4256
3522.57 4125
3523.13 4070
3523.69 4003
3524.25 4077
3524.81 4036
3525.37 3948
3525.93 4044
3526.49 4017
3527.05 4025
3527.61 3990
3528.18 4087
3528.74 4185
3529.30 4140
3529.86 4346
3530.42 4395
3530.98 4299
3531.54 4627
3532.10 4609
3532.66 4860
3533.22 4839
3533.78 4909
3534.34 4901
3534.90 4918
3535.47 5009
3536.03 4945
3536.59 4866
3537.15 4726
3537.71 4601
3538.27 4738
3538.83 4749
3539.39 4618
3539.96 4820
3540.52 4768
3541.08 4881
3541.64 5202
3542.20 5188
3542.76 5240
3543.32 5361
3543.89 5432
3544.45 5426
3545.01 5334
3545.57 4952
3546.13 4801
3546.70 4636
3547.26 4453
3547.82 4471
3548.38 4280
3548.94 4131
3549.51 4027
3550.07 3848
3550.63 3613
3551.19 3686
3551.76 3562
3552.32 3598
3552.88 3458
3553.44 3306
3554.01 3423
3554.57 3332
3555.13 3404
3555.69 3416
3556.26 3441
3556.82 3424
3557.38 3444
3557.94 3448
3558.51 3467
3559.07 3475
3559.63 3517
3560.20 3638
3560.76 3719
3561.32 3579
3561.89 3702
3562.45 3717
3563.01 3712
3563.57 3629
3564.14 3698
3564.70 3734
3565.26 3724
3565.83 3598
3566.39 3457
3566.96 3574
3567.52 3467
3568.08 3556
3568.65 3550
3569.21 3518
3569.77 3492
3570.34 3538
3570.90 3544
3571.47 3614
3572.03 3766
3572.59 3912
3573.16 3988
3573.72 4235
3574.29 4433
3574.85 4696
3575.41 4987
3575.98 5426
3576.54 5795
3577.11 5909
3577.67 6312
3578.24 6350
3578.80 6292
3579.36 6114
3579.93 5837
3580.49 5734
3581.06 5197
3581.62 4912
3582.19 4714
3582.75 4336
3583.32 4173
3583.88 4054
3584.45 3887
3585.01 3717
3585.58 3675
3586.14 3527
3586.71 3395
3587.27 3304
3587.84 3326
3588.40 3272
3588.97 3276
3589.53 3210
3590.10 3154
3590.66 3252
3591.23 3138
3591.80 3072
3592.36 3150
3592.93 3167
3593.49 3134
3594.06 3131
3594.62 2985
3595.19 2989
3595.76 3008
3596.32 2890
3596.89 2987
3597.45 3047
3598.02 2971
3598.59 2915
3599.15 3086
3599.72 2989
3600.28 3188
3600.85 3080
3601.42 3076
3601.98 3128
3602.55 3167
3603.12 3023
3603.68 3026
3604.25 3107
3604.81 3026
3605.38 2966
3605.95 2962
3606.51 2984
3607.08 2893
3607.65 2906
3608.21 2902
3608.78 2869
3609.35 2886
3609.92 2892
3610.48 2863
3611.05 2918
3611.62 2874
3612.18 2961
3612.75 3082
3613.32 3070
3613.89 3033
3614.45 3223
3615.02 3313
3615.59 3254
3616.15 3292
3616.72 3470
3617.29 3581
3617.86 3578
3618.42 3646
3618.99 3649
3619.56 3623
3620.13 3614
3620.70 3623
3621.26 3590
3621.83 3480
3622.40 3361
3622.97 3281
3623.54 3236
3624.10 3155
3624.67 3046
3625.24 3019
3625.81 2914
3626.38 2896
3626.94 2957
3627.51 2964
3628.08 2903
3628.65 2912
3629.22 3106
3629.79 3198
3630.35 3430
3630.92 3379
3631.49 3580
3632.06 3704
3632.63 3670
3633.20 3749
3633.77 3638
3634.34 3613
3634.90 3520
3635.47 3496
3636.04 3386
3636.61 3303
3637.18 3295
3637.75 3195
3638.32 3069
3638.89 3045
3639.46 3040
3640.03 2935
3640.60 3020
3641.17 3009
3641.73 3150
3642.30 3163
3642.87 3181
3643.44 3182
3644.01 3099
3644.58 3146
3645.15 2993
3645.72 2984
3646.29 2958
3646.86 3037
3647.43 2924
3648.00 2974
3648.57 3000
3649.14 3026
3649.71 3168
3650.28 3183
3650.85 3205
3651.42 3173
3651.99 3267
3652.56 3382
3653.13 3370
3653.70 3302
3654.27 3369
3654.84 3226
3655.41 3241
3655.98 3263
3656.56 3308
3657.13 3301
3657.70 3156
3658.27 3179
3658.84 3203
3659.41 3279
3659.98 3257
3660.55 3230
3661.12 3341
3661.69 3408
3662.26 3244
3662.83 3154
3663.41 3273
3663.98 3251
3664.55 3215
3665.12 3394
3665.69 3507
3666.26 3334
3666.83 3256
3667.41 3279
3667.98 3328
3668.55 3286
3669.12 3098
3669.69 2948
3670.26 2969
3670.83 2982
3671.41 2901
3671.98 2811
3672.55 2849
3673.12 2844
3673.69 2754
3674.27 2871
3674.84 2829
3675.41 2785
3675.98 2903
3676.55 3012
3677.13 2941
3677.70 2867
3678.27 2818
3678.84 2835
3679.42 2848
3679.99 2874
3680.56 2815
3681.13 2831
3681.71 2835
3682.28 2723
3682.85 2710
3683.42 2599
3684.00 2715
3684.57 2771
3685.14 2728
3685.71 2833
3686.29 2797
3686.86 2777
3687.43 2872
3688.01 2924
3688.58 2925
3689.15 2902
3689.73 3012
3690.30 3107
3690.87 3106
3691.45 3036
3692.02 2945
3692.59 2930
3693.17 3000
3693.74 2966
3694.31 2844
3694.89 2839
3695.46 2812
3696.03 2768
3696.61 2810
3697.18 2775
3697.75 2701
3698.33 2662
3698.90 2737
3699.48 2747
3700.05 2675
3700.62 2719
3701.20 2728
3701.77 2771
3702.35 2778
3702.92 2876
3703.50 2922
3704.07 2924
3704.64 2941
3705.22 3058
3705.79 3136
3706.37 3108
3706.94 3044
3707.52 3108
3708.09 3063
3708.67 2923
3709.24 2954
3709.81 3021
3710.39 2951
3710.96 2913
3711.54 2969
3712.11 2917
3712.69 2788
3713.26 2814
3713.84 2912
3714.41 2868
3714.99 2857
3715.56 2815
3716.14 2765
3716.71 2929
3717.29 2878
3717.87 2767
3718.44 2949
3719.02 3028
3719.59 3016
3720.17 2987
3720.74 2857
3721.32 2928
3721.89 2849
3722.47 2797
3723.05 2774
3723.62 2793
3724.20 2845
3724.77 2735
3725.35 2671
3725.93 2721
3726.50 2669
3727.08 2714
3727.65 2676
3728.23 2640
3728.81 2688
3729.38 2821
3729.96 2993
3730.53 2941
3731.11 2972
3731.69 3002
3732.26 3051
3732.84 3063
3733.42 3165
3733.99 3155
3734.57 3140
3735.15 3090
3735.72 2962
3736.30 3142
3736.88 3199
3737.45 3015
3738.03 2934
3738.61 2938
3739.18 2862
3739.76 2838
3740.34 2882
3740.92 2875
3741.49 2839
3742.07 2775
3742.65 2885
3743.23 2731
3743.80 2647
3744.38 2775
3744.96 2891
3745.53 2862
3746.11 2770
3746.69 2726
3747.27 2860
3747.85 2892
3748.42 2724
3749.00 2739
3749.58 2810
3750.16 2759
3750.73 2729
3751.31 2799
3751.89 2750
3752.47 2733
3753.05 2741
3753.62 2718
3754.20 2618
3754.78 2719
3755.36 2756
3755.94 2782
3756.52 2704
3757.09 2827
3757.67 2856
3758.25 2777
3758.83 2783
3759.41 2822
3759.99 2902
3760.57 2922
3761.14 2955
3761.72 2903
3762.30 2950
3762.88 3023
3763.46 3025
3764.04 2999
3764.62 3069
3765.20 3067
3765.77 2930
3766.35 3074
3766.93 3026
3767.51 2858
3768.09 3012
3768.67 2957
3769.25 2898
3769.83 3090
3770.41 3158
3770.99 3311
3771.57 3196
3772.15 3253
3772.73 3158
3773.31 3317
3773.89 3194
3774.47 3145
3775.05 3091
3775.63 3125
3776.21 3102
3776.79 3065
3777.37 3086
3777.95 3007
3778.53 3099
3779.11 3052
3779.69 3072
3780.27 3104
3780.85 3036
3781.43 3101
3782.01 3088
3782.59 3052
3783.17 3027
3783.75 3001
3784.33 3017
3784.91 3086
3785.49 3118
3786.07 3269
3786.65 3176
3787.23 3190
3787.81 3315
3788.39 3359
3788.97 3268
3789.55 3295
3790.14 3335
3790.72 3419
3791.30 3439
3791.88 3535
3792.46 3573
3793.04 3543
3793.62 3587
3794.20 3693
3794.78 3691
3795.37 3798
3795.95 3866
3796.53 3800
3797.11 3871
3797.69 3771
3798.27 3789
3798.85 3829
3799.44 3984
3800.02 4159
3800.60 4256
3801.18 4571
3801.76 4712
3802.34 4927
3802.93 4891
3803.51 4844
3804.09 4697
3804.67 4798
3805.25 4670
3805.84 4482
3806.42 4476
3807.00 4621
3807.58 4674
3808.17 4780
3808.75 4970
3809.33 5071
3809.91 5223
3810.50 5186
3811.08 5098
3811.66 5106
3812.24 5052
3812.83 5177
3813.41 5240
3813.99 5549
3814.57 6063
3815.16 6224
3815.74 6308
3816.32 6241
3816.91 5980
3817.49 5675
3818.07 5340
3818.65 4945
3819.24 4561
3819.82 4410
3820.40 4110
3820.99 3923
3821.57 3762
3822.15 3570
3822.74 3565
3823.32 3375
3823.90 3451
3824.49 3390
3825.07 3303
3825.66 3351
3826.24 3325
3826.82 3316
3827.41 3260
3827.99 3368
3828.57 3318
3829.16 3396
3829.74 3349
3830.33 3187
3830.91 3262
3831.49 3382
3832.08 3339
3832.66 3224
3833.25 3338
3833.83 3394
3834.42 3386
3835.00 3380
3835.58 3403
3836.17 3400
3836.75 3319
3837.34 3328
3837.92 3268
3838.51 3128
3839.09 3040
3839.68 3066
3840.26 3008
3840.85 3009
3841.43 2977
3842.02 3058
3842.60 3046
3843.19 3011
3843.77 2997
3844.36 2909
3844.94 2981
3845.53 3025
3846.11 2919
3846.70 2965
3847.28 3092
3847.87 3110
3848.45 3040
3849.04 2986
3849.62 2983
3850.21 2984
3850.79 2924
3851.38 2997
3851.97 2967
3852.55 3063
3853.14 3142
3853.72 3035
3854.31 2953
3854.89 2884
3855.48 2856
3856.07 2863
3856.65 2891
3857.24 2949
3857.82 2890
3858.41 2890
3859.00 3083
3859.58 3138
3860.17 3188
3860.76 3305
3861.34 3347
3861.93 3293
3862.51 3212
3863.10 3212
3863.69 3250
3864.27 3201
3864.86 3182
3865.45 3159
3866.03 3101
3866.62 3080
3867.21 3038
3867.79 2974
3868.38 2949
3868.97 2878
3869.55 2879
3870.14 2955
3870.73 3000
3871.32 2984
3871.90 2927
3872.49 2864
3873.08 3008
3873.67 2954
3874.25 2977
3874.84 2983
3875.43 2991
3876.01 2990
3876.60 2999
3877.19 2954
3877.78 2951
3878.36 3008
3878.95 2833
3879.54 2782
3880.13 2832
3880.72 2830
3881.30 2814
3881.89 2740
3882.48 2730
3883.07 2692
3883.66 2806
3884.24 2823
3884.83 2899
3885.42 2829
3886.01 2834
3886.60 2985
3887.18 3093
3887.77 3173
3888.36 3191
3888.95 3291
3889.54 3629
3890.13 3509
3890.72 3624
3891.30 3507
3891.89 3539
3892.48 3382
3893.07 3227
3893.66 3227
3894.25 3172
3894.84 3149
3895.43 3119
3896.02 3131
3896.60 2999
3897.19 2907
3897.78 2941
3898.37 2986
3898.96 2925
3899.55 2882
3900.14 2936
3900.73 3009
3901.32 2952
3901.91 2845
3902.50 2873
3903.09 2933
3903.68 2907
3904.27 2779
3904.86 2818
3905.44 2781
3906.03 2869
3906.62 2937
3907.21 2943
3907.80 2850
3908.39 2894
3908.98 2899
3909.57 2897
3910.16 2845
3910.75 2872
3911.34 2842
3911.93 2769
3912.52 2776
3913.11 2702
3913.71 2712
3914.30 2734
3914.89 2689
3915.48 2693
3916.07 2626
3916.66 2667
3917.25 2692
3917.84 2721
3918.43 2641
3919.02 2541
3919.61 2569
3920.20 2660
3920.79 2545
3921.38 2534
3921.97 2553
3922.57 2617
3923.16 2696
3923.75 2598
3924.34 2561
3924.93 2550
3925.52 2658
3926.11 2635
3926.70 2640
3927.29 2622
3927.89 2516
3928.48 2571
3929.07 2600
3929.66 2574
3930.25 2523
3930.84 2486
3931.44 2574
3932.03 2470
3932.62 2502
3933.21 2628
3933.80 2542
3934.39 2433
3934.99 2448
3935.58 2513
3936.17 2527
3936.76 2577
3937.35 2623
3937.95 2570
3938.54 2687
3939.13 2708
3939.72 2685
3940.32 2646
3940.91 2782
3941.50 2741
3942.09 2803
3942.69 2909
3943.28 2881
3943.87 2753
3944.46 2741
3945.06 2686
3945.65 2786
3946.24 2647
3946.83 2634
3947.43 2614
3948.02 2566
3948.61 2509
3949.21 2495
3949.80 2554
3950.39 2738
3950.98 2699
3951.58 2658
3952.17 2657
3952.76 2566
3953.36 2594
3953.95 2603
3954.54 2624
3955.14 2663
3955.73 2693
3956.32 2758
3956.92 2827
3957.51 2806
3958.11 2892
3958.70 3000
3959.29 3151
3959.89 3190
3960.48 3011
3961.07 3094
3961.67 3010
3962.26 2855
3962.86 2781
3963.45 2864
3964.04 2838
3964.64 2914
3965.23 2957
3965.83 3008
3966.42 2915
3967.02 2925
3967.61 2984
3968.20 2918
3968.80 2946
3969.39 2819
3969.99 2858
3970.58 2873
3971.18 2748
3971.77 2807
3972.37 2828
3972.96 2745
3973.56 2733
3974.15 2626
3974.75 2673
3975.34 2805
3975.94 2966
3976.53 2924
3977.13 2912
3977.72 3084
3978.32 2928
3978.91 2849
3979.51 2797
3980.10 2859
3980.70 2858
3981.29 2835
3981.89 2850
3982.48 2734
3983.08 2783
3983.68 2800
3984.27 2892
3984.87 2802
3985.46 2901
3986.06 3032
3986.65 2990
3987.25 2988
3987.85 2991
3988.44 2887
3989.04 2922
3989.63 2934
3990.23 2917
3990.83 2927
3991.42 3013
3992.02 2947
3992.61 3076
3993.21 3244
3993.81 3251
3994.40 3193
3995.00 3219
3995.60 3285
3996.19 3233
3996.79 3221
3997.39 3175
3997.98 3183
3998.58 3257
3999.18 3213
3999.77 3201
4000.37 3119
4000.97 3083
4001.56 3124
4002.16 3043
4002.76 2953
4003.35 2924
4003.95 2988
4004.55 2963
4005.15 2779
4005.74 2906
4006.34 2814
4006.94 2833
4007.53 2813
4008.13 2714
4008.73 2773
4009.33 2767
4009.92 2595
4010.52 2664
4011.12 2677
4011.72 2695
4012.32 2752
4012.91 2653
4013.51 2709
4014.11 2664
4014.71 2660
4015.30 2682
4015.90 2637
4016.50 2614
4017.10 2720
4017.70 2711
4018.29 2779
4018.89 2875
4019.49 2874
4020.09 2775
4020.69 2711
4021.29 2786
4021.88 2759
4022.48 2824
4023.08 2813
4023.68 2830
4024.28 2876
4024.88 2862
4025.48 2976
4026.07 3023
4026.67 3129
4027.27 3222
4027.87 3301
4028.47 3432
4029.07 3400
4029.67 3387
4030.27 3475
4030.87 3321
4031.47 3107
4032.06 2981
4032.66 2968
4033.26 2965
4033.86 2795
4034.46 2728
4035.06 2657
4035.66 2720
4036.26 2687
4036.86 2668
4037.46 2543
4038.06 2546
4038.66 2594
4039.26 2515
4039.86 2430
4040.46 2462
4041.06 2468
4041.66 2490
4042.26 2392
4042.86 2499
4043.46 2483
4044.06 2468
4044.66 2462
4045.26 2446
4045.86 2507
4046.46 2495
4047.06 2409
4047.66 2398
4048.26 2493
4048.86 2434
4049.46 2521
4050.06 2544
4050.66 2425
4051.26 2448
4051.86 2619
4052.46 2613
4053.06 2479
4053.66 2535
4054.27 2577
4054.87 2579
4055.47 2455
4056.07 2561
4056.67 2533
4057.27 2569
4057.87 2601
4058.47 2506
4059.07 2515
4059.67 2560
4060.28 2583
4060.88 2534
4061.48 2599
4062.08 2480
4062.68 2549
4063.28 2527
4063.88 2542
4064.49 2595
4065.09 2511
4065.69 2528
4066.29 2601
4066.89 2572
4067.49 2581
4068.10 2490
4068.70 2588
4069.30 2488
4069.90 2488
4070.50 2458
4071.11 2486
4071.71 2569
4072.31 2553
4072.91 2477
4073.52 2503
4074.12 2410
4074.72 2396
4075.32 2427
4075.92 2425
4076.53 2461
4077.13 2438
4077.73 2433
4078.34 2483
4078.94 2493
4079.54 2463
4080.14 2408
4080.75 2421
4081.35 2477
4081.95 2500
4082.55 2428
4083.16 2455
4083.76 2425
4084.36 2382
4084.97 2435
4085.57 2429
4086.17 2344
4086.78 2366
4087.38 2325
4087.98 2424
4088.59 2398
4089.19 2346
4089.79 2430
4090.40 2383
4091.00 2340
4091.60 2367
4092.21 2470
4092.81 2425
4093.41 2413
4094.02 2421
4094.62 2452
4095.23 2481
4095.83 2392
4096.43 2459
4097.04 2501
4097.64 2438
4098.25 2395
4098.85 2448
4099.45 2470
4100.06 2401
4100.66 2494
4101.27 2396
4101.87 2388
4102.48 2470
4103.08 2320
4103.68 2459
4104.29 2473
4104.89 2509
4105.50 2509
4106.10 2517
4106.71 2441
4107.31 2445
4107.92 2464
4108.52 2403
4109.13 2466
4109.73 2466
4110.34 2392
4110.94 2443
4111.55 2339
4112.15 2390
4112.76 2469
4113.36 2445
4113.97 2441
4114.57 2387
4115.18 2493
4115.78 2478
4116.39 2489
4116.99 2406
4117.60 2379
4118.21 2481
4118.81 2449
4119.42 2382
4120.02 2427
4120.63 2437
4121.23 2447
4121.84 2489
4122.45 2559
4123.05 2496
4123.66 2377
4124.26 2468
4124.87 2493
4125.48 2397
4126.08 2373
4126.69 2371
4127.29 2374
4127.90 2386
4128.51 2499
4129.11 2425
4129.72 2442
4130.33 2535
4130.93 2469
4131.54 2495
4132.15 2512
4132.75 2485
4133.36 2349
4133.97 2423
4134.57 2484
4135.18 2552
4135.79 2452
4136.39 2473
4137.00 2515
4137.61 2615
4138.21 2543
4138.82 2535
4139.43 2607
4140.04 2574
4140.64 2690
4141.25 2673
4141.86 2762
4142.46 2653
4143.07 2651
4143.68 2748
4144.29 2789
4144.89 2666
4145.50 2716
4146.11 2717
4146.72 2717
4147.32 2578
4147.93 2558
4148.54 2457
4149.15 2502
4149.76 2439
4150.36 2420
4150.97 2434
4151.58 2331
4152.19 2442
4152.80 2393
4153.40 2417
4154.01 2395
4154.62 2360
4155.23 2424
4155.84 2426
4156.45 2325
4157.05 2417
4157.66 2368
4158.27 2382
4158.88 2396
4159.49 2429
4160.10 2464
4160.71 2503
4161.31 2509
4161.92 2547
4162.53 2539
4163.14 2554
4163.75 2545
4164.36 2640
4164.97 2527
4165.58 2442
4166.19 2542
4166.79 2646
4167.40 2608
4168.01 2604
4168.62 2616
4169.23 2521
4169.84 2481
4170.45 2473
4171.06 2669
4171.67 2441
4172.28 2518
4172.89 2565
4173.50 2680
4174.11 2716
4174.72 2772
4175.33 2857
4175.94 2914
4176.55 2832
4177.16 2746
4177.77 2735
4178.38 2758
4178.99 2768
4179.60 2754
4180.21 2719
4180.82 2664
4181.43 2551
4182.04 2567
4182.65 2616
4183.26 2626
4183.87 2561
4184.48 2619
4185.09 2554
4185.70 2551
4186.31 2641
4186.92 2544
4187.53 2633
4188.14 2627
4188.75 2485
4189.36 2575
4189.97 2615
4190.58 2736
4191.20 2693
4191.81 2769
4192.42 2828
4193.03 2968
4193.64 3072
4194.25 3146
4194.86 3256
4195.47 3182
4196.08 3193
4196.70 3186
4197.31 3231
4197.92 3153
4198.53 3048
4199.14 2914
4199.75 2824
4200.36 2708
4200.98 2643
4201.59 2646
4202.20 2737
4202.81 2628
4203.42 2588
4204.03 2547
4204.65 2553
4205.26 2578
4205.87 2576
4206.48 2570
4207.09 2628
4207.71 2563
4208.32 2625
4208.93 2526
4209.54 2532
4210.16 2523
4210.77 2503
4211.38 2456
4211.99 2534
4212.60 2643
4213.22 2587
4213.83 2638
4214.44 2707
4215.05 2667
4215.67 2734
4216.28 2700
4216.89 2833
4217.51 2906
4218.12 2978
4218.73 3025
4219.34 3153
4219.96 3227
4220.57 3197
4221.18 3185
4221.80 3164
4222.41 3267
4223.02 3254
4223.64 3073
4224.25 2961
4224.86 3000
4225.48 3019
4226.09 3060
4226.70 3174
4227.32 3207
4227.93 3258
4228.54 3463
4229.16 3388
4229.77 3484
4230.39 3377
4231.00 3316
4231.61 3294
4232.23 3155
4232.84 3106
4233.45 3148
4234.07 3268
4234.68 3269
4235.30 3242
4235.91 3135
4236.53 3176
4237.14 3306
4237.75 3157
4238.37 3087
4238.98 3058
4239.60 2919
4240.21 2760
4240.83 2823
4241.44 2769
4242.05 2738
4242.67 2662
4243.28 2655
4243.90 2656
4244.51 2669
4245.13 2713
4245.74 2804
4246.36 2996
4246.97 2903
4247.59 2850
4248.20 2910
4248.82 2969
4249.43 2897
4250.05 2853
4250.66 2937
4251.28 2787
4251.89 2705
4252.51 2833
4253.13 2732
4253.74 2710
4254.36 2724
4254.97 2651
4255.59 2768
4256.20 2876
4256.82 2812
4257.43 2847
4258.05 2727
4258.67 2701
4259.28 2803
4259.90 2801
4260.51 2909
4261.13 2898
4261.75 2809
4262.36 2860
4262.98 2963
4263.59 2944
4264.21 2932
4264.83 2929
4265.44 2943
4266.06 2982
4266.67 3042
4267.29 2927
4267.91 2987
4268.52 3028
4269.14 3067
4269.76 3092
4270.37 3214
4270.99 3107
4271.61 3030
4272.22 2923
4272.84 2953
4273.46 3014
4274.07 3010
4274.69 3055
4275.31 3142
4275.93 3353
4276.54 3671
4277.16 3830
4277.78 4215
4278.39 4160
4279.01 4195
4279.63 3805
4280.25 3607
4280.86 3426
4281.48 3227
4282.10 2967
4282.72 2891
4283.33 2834
4283.95 2714
4284.57 2770
4285.19 2737
4285.80 2767
4286.42 2766
4287.04 2756
4287.66 2686
4288.28 2778
4288.89 2851
4289.51 2932
4290.13 2934
4290.75 2918
4291.37 2916
4291.98 2931
4292.60 2953
4293.22 3061
4293.84 2980
4294.46 2878
4295.08 2892
4295.69 3014
4296.31 2941
4296.93 2997
4297.55 2916
4298.17 2853
4298.79 2762
4299.41 2806
4300.03 2786
4300.64 2865
4301.26 2682
4301.88 2698
4302.50 2712
4303.12 2694
4303.74 2641
4304.36 2632
4304.98 2615
4305.60 2618
4306.22 2650
4306.83 2728
4307.45 2664
4308.07 2705
4308.69 2735
4309.31 2738
4309.93 2743
4310.55 2719
4311.17 2634
4311.79 2745
4312.41 2656
4313.03 2587
4313.65 2643
4314.27 2700
4314.89 2658
4315.51 2622
4316.13 2683
4316.75 2740
4317.37 2684
4317.99 2599
4318.61 2621
4319.23 2674
4319.85 2696
4320.47 2730
4321.09 2637
4321.71 2715
4322.33 2703
4322.95 2772
4323.57 2804
4324.19 2838
4324.81 2853
4325.43 2840
4326.05 2952
4326.67 2877
4327.30 3004
4327.92 3142
4328.54 3060
4329.16 2971
4329.78 2960
4330.40 2994
4331.02 2993
4331.64 2989
4332.26 2855
4332.88 2870
4333.51 2827
4334.13 3001
4334.75 3040
4335.37 3129
4335.99 3245
4336.61 3333
4337.23 3408
4337.86 3600
4338.48 3634
4339.10 3744
4339.72 3823
4340.34 3728
4340.96 3697
4341.59 3682
4342.21 3504
4342.83 3713
4343.45 3989
4344.07 4229
4344.69 4583
4345.32 5101
4345.94 5772
4346.56 6265
4347.18 6637
4347.81 6671
4348.43 6637
4349.05 6131
4349.67 5680
4350.29 5162
4350.92 4716
4351.54 4233
4352.16 3837
4352.78 3428
4353.41 3426
4354.03 3405
4354.65 3232
4355.28 3184
4355.90 3119
4356.52 3273
4357.14 3351
4357.77 3243
4358.39 3363
4359.01 3250
4359.64 3323
4360.26 3384
4360.88 3284
4361.50 3102
4362.13 3245
4362.75 3238
4363.37 3259
4364.00 3261
4364.62 3188
4365.25 3192
4365.87 3265
4366.49 3226
4367.12 3212
4367.74 3241
4368.36 3194
4368.99 3096
4369.61 3080
4370.23 2936
4370.86 2833
4371.48 2801
4372.11 2761
4372.73 2858
4373.35 2747
4373.98 2762
4374.60 2803
4375.23 2721
4375.85 2728
4376.47 2783
4377.10 2842
4377.72 2923
4378.35 2960
4378.97 2959
4379.60 3007
4380.22 3080
4380.85 3016
4381.47 3002
4382.10 3053
4382.72 3160
4383.34 3161
4383.97 3160
4384.59 3154
4385.22 3046
4385.84 3029
4386.47 3068
4387.09 3087
4387.72 3022
4388.34 3001
4388.97 2894
4389.59 2826
4390.22 2832
4390.85 2737
4391.47 2689
4392.10 2666
4392.72 2631
4393.35 2744
4393.97 2763
4394.60 2581
4395.22 2508
4395.85 2570
4396.47 2699
4397.10 2689
4397.73 2738
4398.35 2798
4398.98 2837
4399.60 2792
4400.23 2797
4400.86 2900
4401.48 2922
4402.11 2858
4402.73 2812
4403.36 2770
4403.99 2851
4404.61 2810
4405.24 2784
4405.87 2736
4406.49 2655
4407.12 2658
4407.74 2621
4408.37 2542
4409.00 2665
4409.62 2632
4410.25 2566
4410.88 2549
4411.50 2564
4412.13 2548
4412.76 2638
4413.38 2650
4414.01 2609
4414.64 2682
4415.27 2703
4415.89 2674
4416.52 2660
4417.15 2688
4417.77 2636
4418.40 2721
4419.03 2660
4419.66 2626
4420.28 2643
4420.91 2674
4421.54 2589
4422.17 2531
4422.79 2510
4423.42 2542
4424.05 2487
4424.68 2516
4425.30 2568
4425.93 2539
4426.56 2429
4427.19 2535
4427.82 2463
4428.44 2413
4429.07 2358
4429.70 2439
4430.33 2475
4430.96 2542
4431.58 2514
4432.21 2492
4432.84 2456
4433.47 2486
4434.10 2707
4434.73 2668
4435.35 2683
4435.98 2555
4436.61 2666
4437.24 2672
4437.87 2699
4438.50 2724
4439.13 2640
4439.75 2727
4440.38 2538
4441.01 2538
4441.64 2498
4442.27 2599
4442.90 2681
4443.53 2641
4444.16 2571
4444.79 2670
4445.42 2747
4446.04 2829
4446.67 2928
4447.30 2995
4447.93 2949
4448.56 3064
4449.19 2992
4449.82 2974
4450.45 2854
4451.08 2765
4451.71 2740
4452.34 2712
4452.97 2649
4453.60 2534
4454.23 2626
4454.86 2621
4455.49 2550
4456.12 2520
4456.75 2631
4457.38 2612
4458.01 2590
4458.64 2541
4459.27 2459
4459.90 2481
4460.53 2426
4461.16 2385
4461.79 2413
4462.42 2356
4463.05 2240
4463.68 2246
4464.31 2369
4464.94 2406
4465.57 2407
4466.20 2382
4466.83 2326
4467.46 2415
4468.09 2409
4468.73 2427
4469.36 2363
4469.99 2246
4470.62 2330
4471.25 2495
4471.88 2507
4472.51 2458
4473.14 2449
4473.77 2356
4474.40 2437
4475.04 2424
4475.67 2406
4476.30 2327
4476.93 2400
4477.56 2413
4478.19 2365
4478.82 2309
4479.46 2312
4480.09 2421
4480.72 2494
4481.35 2405
4481.98 2399
4482.61 2523
4483.25 2486
4483.88 2464
4484.51 2546
4485.14 2468
4485.77 2461
4486.41 2494
4487.04 2605
4487.67 2519
4488.30 2489
4488.93 2384
4489.57 2424
4490.20 2380
4490.83 2390
4491.46 2477
4492.10 2415
4492.73 2433
4493.36 2442
4493.99 2512
4494.63 2503
4495.26 2455
4495.89 2405
4496.52 2451
4497.16 2522
4497.79 2467
4498.42 2469
4499.06 2586
4499.69 2667
4500.32 2662
4500.96 2750
4501.59 2882
4502.22 2872
4502.86 2917
4503.49 2957
4504.12 2894
4504.75 2908
4505.39 2724
4506.02 2723
4506.66 2816
4507.29 2657
4507.92 2635
4508.56 2496
4509.19 2588
4509.82 2629
4510.46 2518
4511.09 2559
4511.72 2533
4512.36 2634
4512.99 2629
4513.63 2547
4514.26 2509
4514.89 2528
4515.53 2538
4516.16 2457
4516.80 2387
4517.43 2421
4518.07 2420
4518.70 2470
4519.33 2496
4519.97 2481
4520.60 2493
4521.24 2492
4521.87 2513
4522.51 2442
4523.14 2463
4523.78 2522
4524.41 2448
4525.05 2454
4525.68 2466
4526.32 2468
4526.95 2522
4527.59 2568
4528.22 2609
4528.86 2728
4529.49 2729
4530.13 2997
4530.76 3092
4531.40 3152
4532.03 3246
4532.67 3234
4533.30 3115
4533.94 3109
4534.57 3083
4535.21 2933
4535.84 2761
4536.48 2766
4537.11 2669
4537.75 2589
4538.39 2446
4539.02 2447
4539.66 2380
4540.29 2432
4540.93 2370
4541.57 2368
4542.20 2435
4542.84 2438
4543.47 2438
4544.11 2399
4544.75 2543
4545.38 2494
4546.02 2469
4546.65 2546
4547.29 2516
4547.93 2471
4548.56 2374
4549.20 2381
4549.84 2477
4550.47 2395
4551.11 2482
4551.75 2421
4552.38 2483
4553.02 2515
4553.66 2484
4554.29 2542
4554.93 2563
4555.57 2533
4556.20 2484
4556.84 2443
4557.48 2447
4558.11 2518
4558.75 2571
4559.39 2502
4560.03 2605
4560.66 2535
4561.30 2475
4561.94 2509
4562.58 2634
4563.21 2563
4563.85 2426
4564.49 2456
4565.13 2644
4565.76 2659
4566.40 2767
4567.04 2705
4567.68 2673
4568.31 2735
4568.95 2708
4569.59 2725
4570.23 2742
4570.87 2817
4571.50 2870
4572.14 2934
4572.78 2894
4573.42 3015
4574.06 2979
4574.69 2960
4575.33 2921
4575.97 2775
4576.61 2780
4577.25 2720
4577.89 2691
4578.53 2617
4579.16 2634
4579.80 2634
4580.44 2595
4581.08 2489
4581.72 2464
4582.36 2549
4583.00 2561
4583.63 2641
4584.27 2672
4584.91 2690
4585.55 2598
4586.19 2561
4586.83 2526
4587.47 2568
4588.11 2567
4588.75 2483
4589.39 2563
4590.03 2523
4590.67 2481
4591.30 2490
4591.94 2519
4592.58 2484
4593.22 2571
4593.86 2616
4594.50 2559
4595.14 2614
4595.78 2455
4596.42 2498
4597.06 2475
4597.70 2422
4598.34 2440
4598.98 2541
4599.62 2492
4600.26 2483
4600.90 2515
4601.54 2564
4602.18 2571
4602.82 2555
4603.46 2452
4604.10 2497
4604.74 2567
4605.38 2546
4606.02 2642
4606.66 2554
4607.30 2595
4607.94 2526
4608.59 2459
4609.23 2388
4609.87 2352
4610.51 2451
4611.15 2490
4611.79 2428
4612.43 2501
4613.07 2519
4613.71 2479
4614.35 2437
4614.99 2366
4615.64 2487
4616.28 2438
4616.92 2504
4617.56 2463
4618.20 2429
4618.84 2411
4619.48 2425
4620.12 2442
4620.77 2357
4621.41 2361
4622.05 2402
4622.69 2473
4623.33 2383
4623.97 2329
4624.62 2362
4625.26 2388
4625.90 2366
4626.54 2281
4627.18 2323
4627.82 2370
4628.47 2340
4629.11 2387
4629.75 2445
4630.39 2502
4631.03 2643
4631.68 2695
4632.32 2844
4632.96 2962
4633.60 2988
4634.25 3066
4634.89 3075
4635.53 2988
4636.17 2852
4636.82 2810
4637.46 2803
4638.10 2739
4638.74 2744
4639.39 2673
4640.03 2499
4640.67 2371
4641.32 2308
4641.96 2428
4642.60 2411
4643.24 2403
4643.89 2366
4644.53 2393
4645.17 2366
4645.82 2350
4646.46 2346
4647.10 2349
4647.75 2378
4648.39 2336
4649.03 2335
4649.68 2336
4650.32 2415
4650.96 2483
4651.61 2525
4652.25 2443
4652.89 2405
4653.54 2420
4654.18 2381
4654.83 2378
4655.47 2362
4656.11 2340
4656.76 2265
4657.40 2263
4658.05 2323
4658.69 2373
4659.33 2266
4659.98 2314
4660.62 2336
4661.27 2306
4661.91 2382
4662.56 2418
4663.20 2346
4663.84 2317
4664.49 2350
4665.13 2318
4665.78 2229
4666.42 2313
4667.07 2261
4667.71 2220
4668.36 2271
4669.00 2269
4669.65 2372
4670.29 2307
4670.94 2323
4671.58 2334
4672.23 2421
4672.87 2343
4673.52 2285
4674.16 2286
4674.81 2373
4675.45 2406
4676.10 2435
4676.74 2322
4677.39 2407
4678.03 2489
4678.68 2384
4679.32 2378
4679.97 2374
4680.62 2359
4681.26 2438
4681.91 2445
4682.55 2383
4683.20 2375
4683.84 2359
4684.49 2423
4685.14 2406
4685.78 2448
4686.43 2394
4687.07 2341
4687.72 2403
4688.37 2425
4689.01 2484
4689.66 2447
4690.30 2473
4690.95 2334
4691.60 2369
4692.24 2377
4692.89 2515
4693.54 2580
4694.18 2539
4694.83 2526
4695.48 2523
4696.12 2573
4696.77 2628
4697.42 2724
4698.06 2855
4698.71 2910
4699.36 2889
4700.00 2846
4700.65 2873
4701.30 2878
4701.94 2822
4702.59 2863
4703.24 2742
4703.89 2632
4704.53 2459
4705.18 2458
4705.83 2421
4706.48 2456
4707.12 2564
4707.77 2524
4708.42 2550
4709.07 2434
4709.71 2417
4710.36 2413
4711.01 2558
4711.66 2526
4712.30 2512
4712.95 2480
4713.60 2539
4714.25 2599
4714.90 2421
4715.54 2458
4716.19 2457
4716.84 2493
4717.49 2521
4718.14 2483
4718.78 2573
4719.43 2469
4720.08 2520
4720.73 2549
4721.38 2530
4722.03 2491
4722.67 2559
4723.32 2657
4723.97 2727
4724.62 2711
4725.27 2645
4725.92 2968
4726.57 3047
4727.22 3089
4727.86 3224
4728.51 3351
4729.16 3243
4729.81 3211
4730.46 3074
4731.11 2771
4731.76 2733
4732.41 2632
4733.06 2577
4733.71 2570
4734.36 2675
4735.00 2526
4735.65 2489
4736.30 2497
4736.95 2520
4737.60 2470
4738.25 2475
4738.90 2488
4739.55 2447
4740.20 2473
4740.85 2503
4741.50 2502
4742.15 2444
4742.80 2514
4743.45 2493
4744.10 2530
4744.75 2560
4745.40 2501
4746.05 2599
4746.70 2499
4747.35 2522
4748.00 2605
4748.65 2588
4749.30 2657
4749.95 2660
4750.60 2806
4751.25 2760
4751.90 2858
4752.55 2793
4753.20 2802
4753.85 2869
4754.51 2783
4755.16 2672
4755.81 2628
4756.46 2663
4757.11 2589
4757.76 2557
4758.41 2557
4759.06 2526
4759.71 2473
4760.36 2548
4761.01 2561
4761.67 2459
4762.32 2459
4762.97 2524
4763.62 2461
4764.27 2384
4764.92 2440
4765.57 2396
4766.22 2321
4766.88 2395
4767.53 2378
4768.18 2406
4768.83 2402
4769.48 2408
4770.13 2322
4770.79 2318
4771.44 2348
4772.09 2377
4772.74 2364
4773.39 2360
4774.05 2226
4774.70 2282
4775.35 2372
4776.00 2358
4776.65 2387
4777.31 2317
4777.96 2377
4778.61 2358
4779.26 2385
4779.92 2281
4780.57 2333
4781.22 2430
4781.87 2328
4782.53 2295
4783.18 2327
4783.83 2346
4784.48 2348
4785.14 2405
4785.79 2347
4786.44 2360
4787.10 2425
4787.75 2333
4788.40 2340
4789.05 2401
4789.71 2359
4790.36 2422
4791.01 2392
4791.67 2297
4792.32 2329
4792.97 2360
4793.63 2422
4794.28 2431
4794.93 2378
4795.59 2331
4796.24 2359
4796.89 2357
4797.55 2439
4798.20 2337
4798.86 2338
4799.51 2360
4800.16 2360
4800.82 2343
4801.47 2360
4802.12 2436
4802.78 2374
4803.43 2364
4804.09 2368
4804.74 2319
4805.39 2377
4806.05 2391
4806.70 2473
4807.36 2362
4808.01 2319
4808.67 2347
4809.32 2433
4809.98 2423
4810.63 2443
4811.28 2395
4811.94 2439
4812.59 2486
4813.25 2539
4813.90 2545
4814.56 2591
4815.21 2583
4815.87 2681
4816.52 2675
4817.18 2634
4817.83 2596
4818.49 2665
4819.14 2725
4819.80 2846
4820.45 2735
4821.11 2645
4821.76 2684
4822.42 2645
4823.07 2670
4823.73 2794
4824.38 2822
4825.04 2843
4825.70 2970
4826.35 2928
4827.01 2909
4827.66 2900
4828.32 2932
4828.97 2980
4829.63 2987
4830.29 3119
4830.94 3159
4831.60 3179
4832.25 3176
4832.91 3166
4833.57 3373
4834.22 3533
4834.88 3586
4835.53 3567
4836.19 3560
4836.85 3581
4837.50 3470
4838.16 3477
4838.82 3424
4839.47 3460
4840.13 3396
4840.79 3559
4841.44 3555
4842.10 3579
4842.76 3587
4843.41 3530
4844.07 3558
4844.73 3617
4845.38 3543
4846.04 3651
4846.70 3721
4847.35 3698
4848.01 3893
4848.67 4247
4849.32 4664
4849.98 4834
4850.64 5017
4851.30 5209
4851.95 5180
4852.61 5065
4853.27 4829
4853.93 4605
4854.58 4424
4855.24 4331
4855.90 4197
4856.56 4256
4857.21 4448
4857.87 4436
4858.53 4400
4859.19 4504
4859.84 4688
4860.50 4454
4861.16 4544
4861.82 4502
4862.48 4402
4863.13 4325
4863.79 4240
4864.45 4321
4865.11 4216
4865.77 4412
4866.43 4349
4867.08 4351
4867.74 4323
4868.40 4129
4869.06 4150
4869.72 4057
4870.38 3993
4871.03 3918
4871.69 3947
4872.35 3913
4873.01 3894
4873.67 3837
4874.33 3793
4874.99 3894
4875.65 3830
4876.31 3768
4876.96 3806
4877.62 3876
4878.28 3856
4878.94 3853
4879.60 3866
4880.26 3838
4880.92 3660
4881.58 3546
4882.24 3419
4882.90 3525
4883.56 3454
4884.22 3416
4884.88 3394
4885.54 3456
4886.19 3375
4886.85 3498
4887.51 3545
4888.17 3394
4888.83 3398
4889.49 3505
4890.15 3628
4890.81 3777
4891.47 3981
4892.13 3948
4892.79 3996
4893.45 4141
4894.11 4155
4894.77 4155
4895.43 3947
4896.09 3907
4896.76 3859
4897.42 3940
4898.08 3816
4898.74 3870
4899.40 3873
4900.06 4047
4900.72 4189
4901.38 4161
4902.04 4026
4902.70 3983
4903.36 3809
4904.02 3514
4904.68 3455
4905.34 3410
4906.00 3389
4906.67 3333
4907.33 3456
4907.99 3281
4908.65 3318
4909.31 3165
4909.97 3153
4910.63 3096
4911.29 3086
4911.96 3208
4912.62 3014
4913.28 2986
4913.94 3106
4914.60 2971
4915.26 3020
4915.92 2921
4916.59 2903
4917.25 2932
4917.91 2872
4918.57 2853
4919.23 2848
4919.90 2812
4920.56 2906
4921.22 2821
4921.88 2849
4922.54 2789
4923.21 2814
4923.87 2773
4924.53 2865
4925.19 2788
4925.85 2645
4926.52 2673
4927.18 2679
4927.84 2704
4928.50 2696
4929.17 2651
4929.83 2681
4930.49 2682
4931.15 2718
4931.82 2694
4932.48 2669
4933.14 2700
4933.81 2646
4934.47 2657
4935.13 2718
4935.79 2708
4936.46 2661
4937.12 2723
4937.78 2728
4938.45 2646
4939.11 2653
4939.77 2646
4940.44 2619
4941.10 2678
4941.76 2545
4942.43 2568
4943.09 2553
4943.75 2471
4944.42 2537
4945.08 2542
4945.74 2475
4946.41 2588
4947.07 2595
4947.74 2471
4948.40 2557
4949.06 2522
4949.73 2541
4950.39 2576
4951.05 2551
4951.72 2552
4952.38 2509
4953.05 2543
4953.71 2579
4954.38 2691
4955.04 2635
4955.70 2689
4956.37 2744
4957.03 2845
4957.70 2847
4958.36 2894
4959.03 2923
4959.69 2929
4960.36 2889
4961.02 2778
4961.68 2766
4962.35 2711
4963.01 2850
4963.68 2837
4964.34 2959
4965.01 2947
4965.67 2864
4966.34 2852
4967.00 2916
4967.67 2745
4968.33 2697
4969.00 2693
4969.66 2655
4970.33 2607
4971.00 2551
4971.66 2620
4972.33 2575
4972.99 2543
4973.66 2633
4974.32 2658
4974.99 2584
4975.65 2652
4976.32 2689
4976.99 2563
4977.65 2682
4978.32 2641
4978.98 2622
4979.65 2570
4980.31 2596
4980.98 2522
4981.65 2467
4982.31 2437
4982.98 2504
4983.64 2520
4984.31 2501
4984.98 2508
4985.64 2585
4986.31 2508
4986.98 2629
4987.64 2821
4988.31 2708
4988.98 2805
4989.64 2837
4990.31 2882
4990.98 2993
4991.64 2956
4992.31 2774
4992.98 2767
4993.64 2638
4994.31 2531
4994.98 2495
4995.64 2509
4996.31 2413
4996.98 2473
4997.64 2478
4998.31 2440
4998.98 2323
4999.65 2307
5000.31 2327
5000.98 2278
5001.65 2259
5002.32 2272
5002.98 2296
5003.65 2307
5004.32 2341
5004.99 2320
5005.65 2311
5006.32 2267
5006.99 2299
5007.66 2302
5008.32 2365
5008.99 2341
5009.66 2389
5010.33 2496
5011.00 2434
5011.66 2419
5012.33 2408
5013.00 2392
5013.67 2349
5014.34 2293
5015.01 2255
5015.67 2304
5016.34 2352
5017.01 2366
5017.68 2283
5018.35 2311
5019.02 2371
5019.68 2374
5020.35 2372
5021.02 2388
5021.69 2387
5022.36 2352
5023.03 2408
5023.70 2410
5024.37 2384
5025.03 2457
5025.70 2461
5026.37 2490
5027.04 2448
5027.71 2458
5028.38 2404
5029.05 2445
5029.72 2329
5030.39 2321
5031.06 2437
5031.73 2412
5032.40 2341
5033.07 2312
5033.73 2239
5034.40 2300
5035.07 2283
5035.74 2468
5036.41 2329
5037.08 2287
5037.75 2251
5038.42 2289
5039.09 2238
5039.76 2281
5040.43 2263
5041.10 2211
5041.77 2297
5042.44 2290
5043.11 2203
5043.78 2224
5044.45 2148
5045.12 2147
5045.79 2203
5046.46 2184
5047.13 2184
5047.81 2289
5048.48 2235
5049.15 2293
5049.82 2318
5050.49 2233
5051.16 2251
5051.83 2343
5052.50 2320
5053.17 2300
5053.84 2287
5054.51 2244
5055.18 2285
5055.85 2282
5056.53 2319
5057.20 2278
5057.87 2132
5058.54 2184
5059.21 2180
5059.88 2254
5060.55 2273
5061.22 2329
5061.89 2300
5062.57 2252
5063.24 2304
5063.91 2349
5064.58 2280
5065.25 2264
5065.92 2278
5066.60 2257
5067.27 2276
5067.94 2332
5068.61 2309
5069.28 2286
5069.96 2257
5070.63 2231
5071.30 2285
5071.97 2198
5072.64 2173
5073.32 2254
5073.99 2252
5074.66 2335
5075.33 2385
5076.00 2301
5076.68 2310
5077.35 2324
5078.02 2325
5078.69 2386
5079.37 2409
5080.04 2396
5080.71 2438
5081.38 2402
5082.06 2354
5082.73 2331
5083.40 2366
5084.08 2316
5084.75 2248
5085.42 2326
5086.09 2324
5086.77 2271
5087.44 2347
5088.11 2362
5088.79 2455
5089.46 2623
5090.13 2702
5090.81 2744
5091.48 2696
5092.15 2805
5092.83 2716
5093.50 2729
5094.17 2757
5094.85 2575
5095.52 2506
5096.19 2499
5096.87 2498
5097.54 2464
5098.22 2417
5098.89 2282
5099.56 2381
5100.24 2284
5100.91 2289
5101.59 2326
5102.26 2364
5102.93 2427
5103.61 2344
5104.28 2419
5104.96 2503
5105.63 2520
5106.31 2449
5106.98 2510
5107.65 2546
5108.33 2403
5109.00 2472
5109.68 2377
5110.35 2409
5111.03 2426
5111.70 2396
5112.38 2345
5113.05 2329
5113.73 2373
5114.40 2404
5115.08 2340
5115.75 2436
5116.43 2490
5117.10 2536
5117.78 2566
5118.45 2736
5119.13 2789
5119.80 3003
5120.48 3083
5121.15 2989
5121.83 2892
5122.50 2858
5123.18 2684
5123.85 2744
5124.53 2608
5125.20 2568
5125.88 2446
5126.56 2416
5127.23 2460
5127.91 2526
5128.58 2512
5129.26 2472
5129.93 2561
5130.61 2588
5131.29 2570
5131.96 2539
5132.64 2568
5133.31 2655
5133.99 2549
5134.67 2659
5135.34 2550
5136.02 2508
5136.70 2443
5137.37 2465
5138.05 2551
5138.73 2548
5139.40 2523
5140.08 2537
5140.75 2433
5141.43 2468
5142.11 2421
5142.78 2433
5143.46 2400
5144.14 2318
5144.82 2290
5145.49 2277
5146.17 2244
5146.85 2207
5147.52 2258
5148.20 2164
5148.88 2161
5149.55 2107
5150.23 2122
5150.91 2209
5151.59 2216
5152.26 2209
5152.94 2185
5153.62 2244
5154.30 2192
5154.97 2238
5155.65 2182
5156.33 2185
5157.01 2156
5157.68 2234
5158.36 2261
5159.04 2237
5159.72 2178
5160.40 2101
5161.07 2133
5161.75 2129
5162.43 2145
5163.11 2012
5163.79 1976
5164.46 2063
5165.14 2076
5165.82 2053
5166.50 2089
5167.18 2031
5167.86 2112
5168.53 2056
5169.21 2118
5169.89 2201
5170.57 2233
5171.25 2107
5171.93 2184
5172.61 2131
5173.28 2089
5173.96 2155
5174.64 2112
5175.32 2121
5176.00 2106
5176.68 2152
5177.36 2127
5178.04 2187
5178.72 2278
5179.39 2250
5180.07 2152
5180.75 2212
5181.43 2170
5182.11 2149
5182.79 2204
5183.47 2236
5184.15 2212
5184.83 2206
5185.51 2219
5186.19 2128
5186.87 2123
5187.55 2102
5188.23 2102
5188.91 2079
5189.59 2083
5190.27 2068
5190.95 2094
5191.63 2061
5192.31 2096
5192.99 2081
5193.67 2073
5194.35 2000
5195.03 1999
5195.71 2048
5196.39 2078
5197.07 2161
5197.75 2122
5198.43 2110
5199.11 2108
5199.79 2091
5200.47 2193
5201.15 2071
5201.83 2105
5202.51 2162
5203.19 2213
5203.87 2229
5204.55 2312
5205.24 2281
5205.92 2281
5206.60 2248
5207.28 2142
5207.96 2291
5208.64 2161
5209.32 2223
5210.00 2179
5210.68 2278
5211.36 2344
5212.05 2206
5212.73 2227
5213.41 2241
5214.09 2233
5214.77 2272
5215.45 2186
5216.13 2277
5216.82 2277
5217.50 2247
5218.18 2304
5218.86 2345
5219.54 2366
5220.22 2383
5220.91 2428
5221.59 2331
5222.27 2370
5222.95 2267
5223.63 2209
5224.32 2327
5225.00 2293
5225.68 2355
5226.36 2296
5227.05 2257
5227.73 2274
5228.41 2199
5229.09 2209
5229.77 2219
5230.46 2278
5231.14 2243
5231.82 2229
5232.50 2346
5233.19 2383
5233.87 2379
5234.55 2305
5235.24 2269
5235.92 2290
5236.60 2391
5237.28 2334
5237.97 2336
5238.65 2366
5239.33 2421
5240.02 2461
5240.70 2408
5241.38 2408
5242.07 2396
5242.75 2349
5243.43 2376
5244.12 2313
5244.80 2353
5245.48 2340
5246.17 2180
5246.85 2151
5247.53 2147
5248.22 2173
5248.90 2283
5249.58 2261
5250.27 2235
5250.95 2320
5251.64 2307
5252.32 2388
5253.00 2355
5253.69 2276
5254.37 2294
5255.06 2226
5255.74 2230
5256.42 2187
5257.11 2152
5257.79 2131
5258.48 2163
5259.16 2228
5259.85 2215
5260.53 2264
5261.21 2388
5261.90 2302
5262.58 2320
5263.27 2317
5263.95 2465
5264.64 2458
5265.32 2470
5266.01 2415
5266.69 2462
5267.38 2462
5268.06 2475
5268.75 2479
5269.43 2368
5270.12 2269
5270.80 2326
5271.49 2310
5272.17 2243
5272.86 2305
5273.54 2294
5274.23 2353
5274.91 2251
5275.60 2289
5276.28 2236
5276.97 2268
5277.66 2351
5278.34 2387
5279.03 2355
5279.71 2384
5280.40 2413
5281.08 2469
5281.77 2568
5282.46 2447
5283.14 2442
5283.83 2452
5284.51 2348
5285.20 2357
5285.89 2310
5286.57 2234
5287.26 2251
5287.94 2294
5288.63 2254
5289.32 2209
5290.00 2234
5290.69 2243
5291.38 2172
5292.06 2254
5292.75 2291
5293.44 2225
5294.12 2280
5294.81 2319
5295.50 2329
5296.18 2218
5296.87 2217
5297.56 2301
5298.24 2277
5298.93 2258
5299.62 2411
5300.30 2497
5300.99 2555
5301.68 2600
5302.37 2656
5303.05 2571
5303.74 2581
5304.43 2521
5305.11 2534
5305.80 2557
5306.49 2482
5307.18 2532
5307.86 2546
5308.55 2482
5309.24 2400
5309.93 2449
5310.61 2463
5311.30 2384
5311.99 2425
5312.68 2494
5313.37 2438
5314.05 2445
5314.74 2367
5315.43 2373
5316.12 2378
5316.81 2436
5317.49 2437
5318.18 2493
5318.87 2495
5319.56 2631
5320.25 2826
5320.94 2745
5321.62 2792
5322.31 2855
5323.00 2767
5323.69 2751
5324.38 2624
5325.07 2515
5325.76 2531
5326.44 2473
5327.13 2483
5327.82 2441
5328.51 2346
5329.20 2474
5329.89 2469
5330.58 2401
5331.27 2462
5331.96 2433
5332.64 2362
5333.33 2345
5334.02 2297
5334.71 2375
5335.40 2462
5336.09 2451
5336.78 2396
5337.47 2438
5338.16 2338
5338.85 2362
5339.54 2399
5340.23 2437
5340.92 2448
5341.61 2470
5342.30 2528
5342.99 2491
5343.68 2540
5344.37 2459
5345.06 2560
5345.75 2610
5346.44 2570
5347.13 2643
5347.82 2799
5348.51 2908
5349.20 2883
5349.89 2966
5350.58 2956
5351.27 2894
5351.96 2873
5352.65 2747
5353.34 2703
5354.03 2585
5354.72 2544
5355.41 2484
5356.10 2389
5356.79 2339
5357.48 2334
5358.17 2335
5358.86 2297
5359.56 2403
5360.25 2425
5360.94 2393
5361.63 2351
5362.32 2463
5363.01 2482
5363.70 2417
5364.39 2445
5365.08 2423
5365.77 2406
5366.47 2358
5367.16 2308
5367.85 2253
5368.54 2387
5369.23 2331
5369.92 2328
5370.61 2356
5371.31 2335
5372.00 2306
5372.69 2294
5373.38 2264
5374.07 2304
5374.77 2374
5375.46 2372
5376.15 2440
5376.84 2501
5377.53 2441
5378.22 2384
5378.92 2468
5379.61 2456
5380.30 2494
5380.99 2412
5381.69 2490
5382.38 2465
5383.07 2391
5383.76 2404
5384.46 2328
5385.15 2341
5385.84 2399
5386.53 2476
5387.23 2500
5387.92 2555
5388.61 2768
5389.30 2703
5390.00 2795
5390.69 2845
5391.38 2825
5392.08 2709
5392.77 2671
5393.46 2695
5394.15 2574
5394.85 2550
5395.54 2427
5396.23 2357
5396.93 2356
5397.62 2281
5398.31 2337
5399.01 2340
5399.70 2213
5400.39 2330
5401.09 2342
5401.78 2328
5402.48 2370
5403.17 2321
5403.86 2387
5404.56 2328
5405.25 2386
5405.94 2392
5406.64 2379
5407.33 2457
5408.03 2473
5408.72 2511
5409.41 2443
5410.11 2392
5410.80 2224
5411.50 2322
5412.19 2281
5412.88 2333
5413.58 2375
5414.27 2340
5414.97 2307
5415.66 2387
5416.36 2371
5417.05 2439
5417.75 2441
5418.44 2468
5419.14 2395
5419.83 2441
5420.52 2491
5421.22 2569
5421.91 2494
5422.61 2471
5423.30 2518
5424.00 2436
5424.69 2447
5425.39 2467
5426.08 2337
5426.78 2401
5427.48 2479
5428.17 2379
5428.87 2330
5429.56 2265
5430.26 2327
5430.95 2352
5431.65 2375
5432.34 2422
5433.04 2417
5433.73 2346
5434.43 2337
5435.13 2373
5435.82 2404
5436.52 2392
5437.21 2403
5437.91 2453
5438.60 2441
5439.30 2395
5440.00 2369
5440.69 2411
5441.39 2384
5442.09 2464
5442.78 2429
5443.48 2433
5444.17 2556
5444.87 2534
5445.57 2569
5446.26 2511
5446.96 2554
5447.66 2614
5448.35 2582
5449.05 2517
5449.75 2569
5450.44 2593
5451.14 2684
5451.84 2603
5452.53 2657
5453.23 2556
5453.93 2549
5454.62 2582
5455.32 2576
5456.02 2614
5456.71 2577
5457.41 2589
5458.11 2746
5458.81 2742
5459.50 2676
5460.20 2659
5460.90 2725
5461.60 2789
5462.29 2699
5462.99 2666
5463.69 2811
5464.39 2799
5465.08 2812
5465.78 2753
5466.48 2972
5467.18 2845
5467.87 2912
5468.57 2919
5469.27 2931
5469.97 2839
5470.67 2871
5471.36 2958
5472.06 3001
5472.76 3035
5473.46 3135
5474.16 3152
5474.85 3075
5475.55 3086
5476.25 3193
5476.95 3162
5477.65 3178
5478.35 3301
5479.05 3550
5479.74 3712
5480.44 4069
5481.14 4181
5481.84 4308
5482.54 4247
5483.24 4119
5483.94 3951
5484.63 3748
5485.33 3602
5486.03 3560
5486.73 3502
5487.43 3436
5488.13 3409
5488.83 3431
5489.53 3395
5490.23 3320
5490.93 3413
5491.63 3483
5492.33 3405
5493.02 3488
5493.72 3567
5494.42 3624
5495.12 3618
5495.82 3792
5496.52 3656
5497.22 3620
5497.92 3907
5498.62 3990
5499.32 4256
5500.02 4688
5500.72 5164
5501.42 5589
5502.12 6029
5502.82 6063
5503.52 5852
5504.22 5477
5504.92 4958
5505.62 4420
5506.32 4010
5507.02 3660
5507.72 3423
5508.42 3343
5509.12 3238
5509.82 3254
5510.52 3180
5511.23 3107
5511.93 3055
5512.63 3088
5513.33 3039
5514.03 2991
5514.73 3092
5515.43 3085
5516.13 3119
5516.83 3068
5517.53 3013
5518.23 3074
5518.93 3157
5519.64 3112
5520.34 3065
5521.04 2953
5521.74 3053
5522.44 2935
5523.14 2892
5523.84 2842
5524.54 2882
5525.25 2802
5525.95 2793
5526.65 2759
5527.35 2653
5528.05 2744
5528.75 2693
5529.46 2634
5530.16 2640
5530.86 2642
5531.56 2653
5532.26 2703
5532.96 2745
5533.67 2698
5534.37 2752
5535.07 2718
5535.77 2674
5536.48 2727
5537.18 2733
5537.88 2708
5538.58 2661
5539.28 2675
5539.99 2625
5540.69 2559
5541.39 2669
5542.09 2623
5542.80 2453
5543.50 2600
5544.20 2702
5544.90 2545
5545.61 2580
5546.31 2586
5547.01 2495
5547.72 2562
5548.42 2567
5549.12 2538
5549.83 2598
5550.53 2514
5551.23 2562
5551.93 2497
5552.64 2580
5553.34 2668
5554.04 2578
5554.75 2512
5555.45 2462
5556.15 2576
5556.86 2612
5557.56 2535
5558.26 2523
5558.97 2556
5559.67 2631
5560.38 2653
5561.08 2675
5561.78 2713
5562.49 2669
5563.19 2689
5563.89 2842
5564.60 2704
5565.30 2590
5566.01 2638
5566.71 2643
5567.41 2628
5568.12 2549
5568.82 2564
5569.53 2533
5570.23 2467
5570.94 2388
5571.64 2467
5572.35 2435
5573.05 2619
5573.75 2492
5574.46 2480
5575.16 2589
5575.87 2549
5576.57 2467
5577.28 2602
5577.98 2642
5578.69 2619
5579.39 2570
5580.10 2454
5580.80 2444
5581.51 2449
5582.21 2467
5582.92 2454
5583.62 2459
5584.33 2589
5585.03 2472
5585.74 2487
5586.44 2535
5587.15 2514
5587.85 2537
5588.56 2404
5589.27 2435
5589.97 2445
5590.68 2442
5591.38 2390
5592.09 2402
5592.79 2474
5593.50 2484
5594.21 2421
5594.91 2374
5595.62 2472
5596.32 2446
5597.03 2386
5597.73 2468
5598.44 2441
5599.15 2370
5599.85 2333
5600.56 2363
5601.27 2404
5601.97 2501
5602.68 2452
5603.38 2417
5604.09 2463
5604.80 2556
5605.50 2581
5606.21 2504
5606.92 2486
5607.62 2433
5608.33 2403
5609.04 2397
5609.74 2356
5610.45 2420
5611.16 2530
5611.87 2535
5612.57 2516
5613.28 2544
5613.99 2538
5614.69 2537
5615.40 2550
5616.11 2519
5616.81 2488
5617.52 2417
5618.23 2448
5618.94 2549
5619.64 2551
5620.35 2456
5621.06 2496
5621.77 2473
5622.47 2481
5623.18 2437
5623.89 2452
5624.60 2521
5625.31 2507
5626.01 2510
5626.72 2530
5627.43 2562
5628.14 2540
5628.85 2571
5629.55 2544
5630.26 2580
5630.97 2416
5631.68 2467
5632.39 2460
5633.09 2546
5633.80 2531
5634.51 2498
5635.22 2609
5635.93 2463
5636.64 2516
5637.34 2464
5638.05 2545
5638.76 2638
5639.47 2848
5640.18 2878
5640.89 2940
5641.60 2940
5642.31 2999
5643.01 3010
5643.72 2986
5644.43 2836
5645.14 2795
5645.85 2695
5646.56 2750
5647.27 2842
5647.98 2677
5648.69 2675
5649.40 2644
5650.11 2723
5650.82 2749
5651.52 2779
5652.23 2797
5652.94 2878
5653.65 2743
5654.36 2767
5655.07 2774
5655.78 2736
5656.49 2706
5657.20 2828
5657.91 2922
5658.62 2948
5659.33 3057
5660.04 3091
5660.75 3094
5661.46 3163
5662.17 3099
5662.88 3142
5663.59 3282
5664.30 3225
5665.01 3112
5665.72 3039
5666.43 3030
5667.14 3043
5667.85 2978
5668.56 2928
5669.28 2935
5669.99 2830
5670.70 2765
5671.41 2791
5672.12 2741
5672.83 2796
5673.54 2681
5674.25 2603
5674.96 2494
5675.67 2526
5676.38 2495
5677.09 2467
5677.81 2483
5678.52 2504
5679.23 2429
5679.94 2470
5680.65 2536
5681.36 2471
5682.07 2452
5682.78 2458
5683.50 2503
5684.21 2517
5684.92 2466
5685.63 2413
5686.34 2459
5687.05 2468
5687.77 2567
5688.48 2547
5689.19 2571
5689.90 2562
5690.61 2510
5691.32 2542
5692.04 2548
5692.75 2474
5693.46 2567
5694.17 2591
5694.88 2536
5695.60 2513
5696.31 2564
5697.02 2519
5697.73 2514
5698.45 2383
5699.16 2516
5699.87 2561
5700.58 2531
5701.30 2593
5702.01 2583
5702.72 2525
5703.43 2576
5704.15 2636
5704.86 2636
5705.57 2574
5706.29 2623
5707.00 2584
5707.71 2594
5708.42 2596
5709.14 2556
5709.85 2585
5710.56 2599
5711.28 2506
5711.99 2446
5712.70 2403
5713.42 2452
5714.13 2422
5714.84 2419
5715.56 2389
5716.27 2430
5716.98 2393
5717.70 2435
5718.41 2371
5719.12 2325
5719.84 2328
5720.55 2403
5721.27 2380
5721.98 2325
5722.69 2311
5723.41 2355
5724.12 2357
5724.84 2307
5725.55 2307
5726.26 2381
5726.98 2410
5727.69 2363
5728.41 2342
5729.12 2300
5729.83 2309
5730.55 2358
5731.26 2341
5731.98 2296
5732.69 2378
5733.41 2325
5734.12 2340
5734.84 2283
5735.55 2332
5736.27 2376
5736.98 2304
5737.70 2341
5738.41 2343
5739.13 2405
5739.84 2415
5740.55 2406
5741.27 2536
5741.99 2473
5742.70 2454
5743.42 2507
5744.13 2487
5744.85 2338
5745.56 2269
5746.28 2360
5746.99 2296
5747.71 2217
5748.42 2324
5749.14 2289
5749.85 2227
5750.57 2262
5751.29 2306
5752.00 2317
5752.72 2291
5753.43 2268
5754.15 2212
5754.86 2214
5755.58 2286
5756.30 2333
5757.01 2294
5757.73 2360
5758.44 2296
5759.16 2239
5759.88 2220
5760.59 2226
5761.31 2303
5762.03 2296
5762.74 2251
5763.46 2236
5764.18 2314
5764.89 2308
5765.61 2271
5766.32 2393
5767.04 2307
5767.76 2342
5768.47 2248
5769.19 2367
5769.91 2389
5770.63 2391
5771.34 2349
5772.06 2345
5772.78 2387
5773.49 2315
5774.21 2286
5774.93 2355
5775.64 2391
5776.36 2396
5777.08 2443
5777.80 2445
5778.51 2416
5779.23 2254
5779.95 2473
5780.67 2442
5781.38 2445
5782.10 2393
5782.82 2470
5783.54 2443
5784.25 2393
5784.97 2412
5785.69 2385
5786.41 2414
5787.13 2373
5787.84 2409
5788.56 2356
5789.28 2381
5790.00 2375
5790.72 2367
5791.43 2447
5792.15 2360
5792.87 2459
5793.59 2481
5794.31 2462
5795.03 2540
5795.74 2387
5796.46 2480
5797.18 2520
5797.90 2432
5798.62 2522
5799.34 2599
5800.06 2480
5800.77 2579
5801.49 2714
5802.21 2838
5802.93 2891
5803.65 2947
5804.37 3060
5805.09 3005
5805.81 2852
5806.53 2756
5807.25 2649
5807.96 2698
5808.68 2617
5809.40 2518
5810.12 2509
5810.84 2562
5811.56 2544
5812.28 2517
5813.00 2425
5813.72 2484
5814.44 2491
5815.16 2462
5815.88 2532
5816.60 2541
5817.32 2588
5818.04 2466
5818.76 2597
5819.48 2511
5820.20 2578
5820.92 2537
5821.64 2620
5822.36 2612
5823.08 2573
5823.80 2551
5824.52 2536
5825.24 2516
5825.96 2596
5826.68 2449
5827.40 2499
5828.12 2513
5828.84 2546
5829.56 2544
5830.28 2618
5831.00 2537
5831.72 2568
5832.44 2607
5833.16 2526
5833.88 2558
5834.61 2535
5835.33 2516
5836.05 2538
5836.77 2512
5837.49 2477
5838.21 2475
5838.93 2496
5839.65 2456
5840.37 2471
5841.10 2447
5841.82 2463
5842.54 2540
5843.26 2471
5843.98 2409
5844.70 2461
5845.42 2525
5846.15 2456
5846.87 2443
5847.59 2382
5848.31 2390
5849.03 2508
5849.75 2525
5850.48 2563
5851.20 2586
5851.92 2673
5852.64 2721
5853.36 2712
5854.09 2850
5854.81 2882
5855.53 2829
5856.25 2729
5856.97 2756
5857.70 2743
5858.42 2757
5859.14 2674
5859.86 2641
5860.59 2585
5861.31 2550
5862.03 2555
5862.75 2491
5863.48 2495
5864.20 2547
5864.92 2556
5865.64 2613
5866.37 2637
5867.09 2592
5867.81 2588
5868.54 2615
5869.26 2603
5869.98 2611
5870.70 2669
5871.43 2663
5872.15 2591
5872.87 2591
5873.60 2569
5874.32 2515
5875.04 2672
5875.77 2641
5876.49 2695
5877.21 2639
5877.94 2716
5878.66 2722
5879.38 2767
5880.11 2809
5880.83 2839
5881.56 2853
5882.28 2952
5883.00 2883
5883.73 2896
5884.45 2939
5885.18 3041
5885.90 2938
5886.62 2925
5887.35 2920
5888.07 2955
5888.80 2966
5889.52 2917
5890.24 3056
5890.97 3038
5891.69 2968
5892.42 2924
5893.14 2979
5893.87 2982
5894.59 3069
5895.32 2958
5896.04 3104
5896.76 3026
5897.49 3056
5898.21 3112
5898.94 3093
5899.66 3157
5900.39 3134
5901.11 3199
5901.84 3193
5902.56 3220
5903.29 3191
5904.01 3178
5904.74 3253
5905.46 3194
5906.19 3240
5906.91 3332
5907.64 3299
5908.37 3346
5909.09 3318
5909.82 3350
5910.54 3360
5911.27 3537
5911.99 3504
5912.72 3466
5913.44 3463
5914.17 3522
5914.90 3625
5915.62 3601
5916.35 3739
5917.07 3761
5917.80 3898
5918.53 3754
5919.25 3748
5919.98 3804
5920.70 3770
5921.43 3802
5922.16 3881
5922.88 3892
5923.61 3899
5924.34 3942
5925.06 4078
5925.79 4086
5926.51 4189
5927.24 4185
5927.97 4274
5928.69 4335
5929.42 4311
5930.15 4371
5930.87 4269
5931.60 4330
5932.33 4370
5933.05 4523
5933.78 4613
5934.51 4525
5935.24 4622
5935.96 4688
5936.69 4753
5937.42 4955
5938.14 4948
5938.87 5026
5939.60 5072
5940.33 5049
5941.05 5244
5941.78 5075
5942.51 5245
5943.24 5391
5943.96 5280
5944.69 5340
5945.42 5515
5946.15 5473
5946.87 5690
5947.60 5865
5948.33 5887
5949.06 5887
5949.79 6032
5950.51 6315
5951.24 6347
5951.97 6607
5952.70 6871
5953.43 7145
5954.15 7010
5954.88 7279
5955.61 7201
5956.34 7142
5957.07 7192
5957.80 7176
5958.52 7207
5959.25 7221
5959.98 7396
5960.71 7321
5961.44 7403
5962.17 7432
5962.90 7452
5963.62 7545
5964.35 7704
5965.08 7815
5965.81 8094
5966.54 8376
5967.27 8722
5968.00 9010
5968.73 9310
5969.46 9587
5970.19 9581
5970.92 9669
5971.64 9740
5972.37 9591
5973.10 9467
5973.83 9410
5974.56 9354
5975.29 9458
5976.02 9586
5976.75 9579
5977.48 9557
5978.21 9837
5978.94 9769
5979.67 9927
5980.40 10193
5981.13 10937
5981.86 11415
5982.59 11887
5983.32 12079
5984.05 12653
5984.78 13018
5985.51 13387
5986.24 13138
5986.97 13063
5987.70 12974
5988.43 12628
5989.16 12443
5989.89 12392
5990.62 12084
5991.35 11966
5992.08 11894
5992.81 11965
5993.54 12027
5994.27 12150
5995.00 12380
5995.73 12447
5996.47 12661
5997.20 12819
5997.93 13034
5998.66 12931
5999.39 13051
6000.12 13076
6000.85 12696
6001.58 12516
6002.31 12408
6003.04 12110
6003.78 11912
6004.51 11778
6005.24 11426
6005.97 11498
6006.70 11521
6007.43 11750
6008.16 12288
6008.90 13276
6009.63 14310
6010.36 15960
6011.09 18412
6011.82 21068
6012.55 23929
6013.29 26765
6014.02 29000
6014.75 30585
6015.48 31046
6016.21 30260
6016.95 28450
6017.68 26072
6018.41 23420
6019.14 20517
6019.87 18065
6020.61 15775
6021.34 13989
6022.07 12292
6022.80 11249
6023.54 10477
6024.27 9747
6025.00 9208
6025.73 8816
6026.47 8788
6027.20 8510
6027.93 8183
6028.66 8062
6029.40 8024
6030.13 7826
6030.86 7661
6031.60 7695
6032.33 7470
6033.06 7395
6033.79 7294
6034.53 7321
6035.26 7307
6035.99 7086
6036.73 7116
6037.46 7252
6038.19 7115
6038.93 7203
6039.66 7333
6040.39 7489
6041.13 7459
6041.86 7470
6042.59 7659
6043.33 7532
6044.06 7570
6044.80 7693
6045.53 7671
6046.26 7746
6047.00 7979
6047.73 7992
6048.46 8193
6049.20 8423
6049.93 8680
6050.67 8970
6051.40 9156
6052.13 9252
6052.87 9640
6053.60 9602
6054.34 9701
6055.07 9577
6055.81 9597
6056.54 9444
6057.28 9090
6058.01 8963
6058.74 8787
6059.48 8550
6060.21 8434
6060.95 8305
6061.68 8183
6062.42 8330
6063.15 8067
6063.89 7926
6064.62 7900
6065.36 7797
6066.09 7703
6066.83 7791
6067.56 7490
6068.30 7426
6069.03 7346
6069.77 7241
6070.50 7189
6071.24 7059
6071.97 7085
6072.71 6944
6073.44 6756
6074.18 6733
6074.92 6649
6075.65 6760
6076.39 6800
6077.12 6601
6077.86 6717
6078.59 6620
6079.33 6490
6080.07 6479
6080.80 6398
6081.54 6424
6082.27 6186
6083.01 6047
6083.75 6149
6084.48 6068
6085.22 6111
6085.95 6115
6086.69 6005
6087.43 6085
6088.16 5961
6088.90 6053
6089.64 6016
6090.37 6115
6091.11 6155
6091.85 6085
6092.58 6035
6093.32 5973
6094.06 5891
6094.79 5845
6095.53 5972
6096.27 5856
6097.00 5748
6097.74 5746
6098.48 5671
6099.21 5712
6099.95 5680
6100.69 5663
6101.43 5695
6102.16 5678
6102.90 5781
6103.64 5681
6104.37 5617
6105.11 5706
6105.85 5741
6106.59 5626
6107.32 5590
6108.06 5604
6108.80 5725
6109.54 5666
6110.27 5787
6111.01 5724
6111.75 5919
6112.49 5813
6113.23 5795
6113.96 5855
6114.70 5955
6115.44 5859
6116.18 5919
6116.92 5939
6117.65 5970
6118.39 5974
6119.13 5985
6119.87 6099
6120.61 6216
6121.35 6216
6122.08 6292
6122.82 6584
6123.56 6526
6124.30 6377
6125.04 6411
6125.78 6554
6126.51 6408
6127.25 6461
6127.99 6342
6128.73 6534
6129.47 6523
6130.21 6496
6130.95 6537
6131.69 6510
6132.43 6634
6133.16 6544
6133.90 6815
6134.64 6751
6135.38 6797
6136.12 6925
6136.86 7084
6137.60 7236
6138.34 7284
6139.08 7345
6139.82 7470
6140.56 7344
6141.30 7582
6142.04 7481
6142.78 7358
6143.52 7486
6144.26 7348
6145.00 7383
6145.74 7610
6146.48 7555
6147.22 7423
6147.96 7393
6148.70 7507
6149.44 7506
6150.18 7651
6150.92 7658
6151.66 7602
6152.40 7674
6153.14 7774
6153.88 7567
6154.62 7778
6155.36 7919
6156.10 7966
6156.84 8221
6157.58 8075
6158.32 8131
6159.06 8329
6159.80 8608
6160.54 8738
6161.28 8840
6162.02 9176
6162.76 9116
6163.50 9689
6164.25 10324
6164.99 10965
6165.73 11264
6166.47 11906
6167.21 12390
6167.95 12726
6168.69 13005
6169.43 12926
6170.17 12694
6170.92 12492
6171.66 12109
6172.40 11902
6173.14 11642
6173.88 11474
6174.62 11397
6175.36 11186
6176.11 11046
6176.85 11115
6177.59 11237
6178.33 11141
6179.07 11213
6179.82 11365
6180.56 11200
6181.30 11236
6182.04 11350
6182.78 11632
6183.53 11607
6184.27 11845
6185.01 11776
6185.75 11823
6186.49 11965
6187.24 12109
6187.98 12212
6188.72 12640
6189.46 12732
6190.21 13001
6190.95 13555
6191.69 13886
6192.43 14282
6193.18 14589
6193.92 15186
6194.66 15538
6195.40 15388
6196.15 15131
6196.89 15110
6197.63 14954
6198.38 14881
6199.12 14658
6199.86 14558
6200.61 14691
6201.35 14740
6202.09 15059
6202.84 15612
6203.58 16396
6204.32 17716
6205.07 19854
6205.81 22700
6206.55 26750
6207.30 32449
6208.04 39183
6208.78 45625
6209.53 50706
6210.27 52940
6211.01 53550
6211.76 52594
6212.50 50843
6213.25 47271
6213.99 41858
6214.73 35585
6215.48 29244
6216.22 24370
6216.97 20403
6217.71 17423
6218.45 14823
6219.20 13000
6219.94 11854
6220.69 10965
6221.43 10071
6222.18 9724
6222.92 9459
6223.66 9282
6224.41 9089
6225.15 9007
6225.90 8744
6226.64 8555
6227.39 8199
6228.13 8051
6228.88 7701
6229.62 7323
6230.37 7101
6231.11 6922
6231.86 6668
6232.60 6589
6233.35 6526
6234.09 6678
6234.84 6868
6235.58 6998
6236.33 6965
6237.07 7119
6237.82 7053
6238.56 7156
6239.31 7397
6240.05 7329
6240.80 7409
6241.55 7625
6242.29 7561
6243.04 7851
6243.78 8312
6244.53 8486
6245.27 8830
6246.02 9518
6246.77 10050
6247.51 10577
6248.26 10937
6249.00 10844
6249.75 10847
6250.50 10702
6251.24 10519
6251.99 10173
6252.73 9697
6253.48 9169
6254.23 8882
6254.97 8646
6255.72 8502
6256.47 8383
6257.21 8441
6257.96 8183
6258.71 8007
6259.45 8046
6260.20 7980
6260.95 8024
6261.69 8099
6262.44 8201
6263.19 8330
6263.93 8497
6264.68 8885
6265.43 9083
6266.17 9179
6266.92 9191
6267.67 9066
6268.42 8532
6269.16 8032
6269.91 7762
6270.66 7593
6271.41 7437
6272.15 7349
6272.90 7158
6273.65 7048
6274.39 7087
6275.14 6878
6275.89 6801
6276.64 6657
6277.39 6623
6278.13 6574
6278.88 6491
6279.63 6389
6280.38 6341
6281.12 6231
6281.87 6187
6282.62 6204
6283.37 6341
6284.12 6338
6284.87 6240
6285.61 6338
6286.36 6376
6287.11 6257
6287.86 6146
6288.61 6010
6289.35 5912
6290.10 5708
6290.85 5685
6291.60 5555
6292.35 5417
6293.10 5353
6293.85 5340
6294.60 5355
6295.34 5217
6296.09 5301
6296.84 5175
6297.59 5135
6298.34 5083
6299.09 5030
6299.84 5090
6300.59 5137
6301.34 5033
6302.08 5080
6302.83 5018
6303.58 4935
6304.33 5156
6305.08 5196
6305.83 5191
6306.58 5208
6307.33 5199
6308.08 5108
6308.83 4966
6309.58 4958
6310.33 4845
6311.08 4853
6311.83 4848
6312.58 4818
6313.33 4811
6314.08 4905
6314.83 4866
6315.58 4758
6316.33 4812
6317.08 4819
6317.83 4802
6318.58 4907
6319.33 4862
6320.08 4849
6320.83 4719
6321.58 4784
6322.33 4785
6323.08 4527
6323.83 4508
6324.58 4376
6325.33 4420
6326.08 4314
6326.83 4323
6327.58 4254
6328.33 4208
6329.08 4298
6329.84 4194
6330.59 4104
6331.34 4150
6332.09 4244
6332.84 4272
6333.59 4322
6334.34 4224
6335.09 4328
6335.84 4223
6336.60 4206
6337.35 4305
6338.10 4175
6338.85 4198
6339.60 4320
6340.35 4291
6341.10 4230
6341.85 4298
6342.61 4291
6343.36 4304
6344.11 4217
6344.86 4235
6345.61 4235
6346.37 4301
6347.12 4393
6347.87 4410
6348.62 4401
6349.37 4453
6350.12 4541
6350.88 4670
6351.63 4767
6352.38 5065
6353.13 5296
6353.89 5448
6354.64 5675
6355.39 5805
6356.14 5906
6356.90 5723
6357.65 5540
6358.40 5282
6359.15 5025
6359.91 4830
6360.66 4530
6361.41 4371
6362.16 4293
6362.92 4307
6363.67 4164
6364.42 4203
6365.17 4211
6365.93 4095
6366.68 4206
6367.43 4149
6368.19 4181
6368.94 4212
6369.69 4166
6370.45 4180
6371.20 4143
6371.95 4127
6372.71 4156
6373.46 4291
6374.21 4109
6374.97 4059
6375.72 4060
6376.47 4170
6377.23 4137
6377.98 4210
6378.73 4268
6379.49 4177
6380.24 4178
6381.00 4099
6381.75 4136
6382.50 4187
6383.26 4232
6384.01 4107
6384.77 4034
6385.52 3921
6386.27 3846
6387.03 3817
6387.78 3834
6388.54 3861
6389.29 3891
6390.05 3754
6390.80 3834
6391.55 3759
6392.31 3772
6393.06 3750
6393.82 3752
6394.57 3704
6395.33 3730
6396.08 3794
6396.84 3731
6397.59 3781
6398.35 3775
6399.10 3610
6399.86 3715
6400.61 3703
6401.37 3783
6402.12 3724
6402.88 3752
6403.63 3749
6404.39 3618
6405.14 3702
6405.90 3772
6406.65 3776
6407.41 3837
6408.16 3914
6408.92 3963
6409.68 3912
6410.43 3896
6411.19 3974
6411.94 4065
6412.70 4086
6413.45 3870
6414.21 3886
6414.97 3824
6415.72 3878
6416.48 3816
6417.23 3896
6417.99 3897
6418.75 3915
6419.50 3982
6420.26 3991
6421.01 3927
6421.77 3976
6422.53 4036
6423.28 3986
6424.04 3924
6424.80 4001
6425.55 3967
6426.31 3930
6427.07 4073
6427.82 4164
6428.58 4072
6429.34 4005
6430.09 4017
6430.85 4160
6431.61 4206
6432.36 4163
6433.12 4137
6433.88 4150
6434.63 4230
6435.39 4286
6436.15 4288
6436.91 4268
6437.66 4216
6438.42 4266
6439.18 4261
6439.93 4262
6440.69 4251
6441.45 4342
6442.21 4334
6442.96 4281
6443.72 4278
6444.48 4359
6445.24 4273
6445.99 4380
6446.75 4543
6447.51 4537
6448.27 4543
6449.03 4538
6449.78 4660
6450.54 4666
6451.30 4732
6452.06 4576
6452.82 4704
6453.57 4774
6454.33 4664
6455.09 4841
6455.85 4996
6456.61 4956
6457.37 5033
6458.12 5084
6458.88 5087
6459.64 5199
6460.40 5059
6461.16 5322
6461.92 5270
6462.67 5345
6463.43 5338
6464.19 5459
6464.95 5507
6465.71 5519
6466.47 5588
6467.23 5611
6467.99 5716
6468.75 5769
6469.50 5861
6470.26 5896
6471.02 5967
6471.78 6070
6472.54 6317
6473.30 6104
6474.06 6188
6474.82 6318
6475.58 6446
6476.34 6460
6477.10 6471
6477.86 6361
6478.62 6529
6479.38 6570
6480.14 6492
6480.90 6660
6481.66 6779
6482.42 6879
6483.18 6938
6483.94 6984
6484.70 7047
6485.46 7329
6486.22 7255
6486.98 7339
6487.74 7509
6488.50 7771
6489.26 7925
6490.02 7897
6490.78 8015
6491.54 8247
6492.30 8489
6493.06 8783
6493.82 8928
6494.58 9108
6495.34 9479
6496.10 9529
6496.86 9595
6497.62 9672
6498.38 9726
6499.14 9692
6499.90 9735
6500.66 9695
6501.43 9623
6502.19 9771
6502.95 9825
6503.71 9747
6504.47 9811
6505.23 9915
6505.99 9959
6506.75 10202
6507.52 10546
6508.28 10387
6509.04 10733
6509.80 10881
6510.56 11095
6511.32 11241
6512.08 11479
6512.85 11685
6513.61 11582
6514.37 11512
6515.13 11593
6515.89 11531
6516.65 11581
6517.42 11681
6518.18 11752
6518.94 11758
6519.70 12071
6520.46 12469
6521.23 12398
6521.99 12697
6522.75 13102
6523.51 13423
6524.27 13953
6525.04 14637
6525.80 15665
6526.56 16518
6527.32 17759
6528.09 18974
6528.85 19912
6529.61 20317
6530.37 20540
6531.14 20270
6531.90 20077
6532.66 19696
6533.43 20227
6534.19 21089
6534.95 23343
6535.71 25884
6536.48 29256
6537.24 32067
6538.00 33766
6538.77 33868
6539.53 32392
6540.29 29937
6541.06 26736
6541.82 23371
6542.58 20351
6543.35 17519
6544.11 15316
6544.87 13678
6545.64 12302
6546.40 11321
6547.16 10641
6547.93 10078
6548.69 9775
6549.45 9574
6550.22 9280
6550.98 9275
6551.75 9130
6552.51 9144
6553.27 9126
6554.04 9048
6554.80 9021
6555.57 9062
6556.33 9024
6557.09 8977
6557.86 8906
6558.62 8839
6559.39 8913
6560.15 9187
6560.92 9384
6561.68 9372
6562.45 9726
6563.21 10055
6563.97 10312
6564.74 10424
6565.50 10554
6566.27 10870
6567.03 10895
6567.80 10952
6568.56 11071
6569.33 10884
6570.09 10874
6570.86 10909
6571.62 10873
6572.39 11212
6573.15 11541
6573.92 11906
6574.68 12124
6575.45 12481
6576.21 12669
6576.98 12936
6577.74 13002
6578.51 12885
6579.28 12543
6580.04 12319
6580.81 11902
6581.57 11693
6582.34 11567
6583.10 11491
6583.87 11131
6584.64 10933
6585.40 10841
6586.17 11041
6586.93 10851
6587.70 10789
6588.47 11016
6589.23 10993
6590.00 11365
6590.76 11590
6591.53 12109
6592.30 12797
6593.06 13648
6593.83 14682
6594.59 15572
6595.36 16505
6596.13 17314
6596.89 17518
6597.66 17419
6598.43 16878
6599.19 16020
6599.96 14928
6600.73 13905
6601.49 12784
6602.26 11841
6603.03 11163
6603.79 10425
6604.56 9836
6605.33 9501
6606.10 9147
6606.86 8909
6607.63 8766
6608.40 8648
6609.16 8674
6609.93 8738
6610.70 8630
6611.47 8599
6612.23 8668
6613.00 8689
6613.77 8605
6614.54 8547
6615.30 8401
6616.07 8205
6616.84 8052
6617.61 7981
6618.37 7990
6619.14 7875
6619.91 7810
6620.68 7799
6621.45 7748
6622.21 7708
6622.98 7624
6623.75 7586
6624.52 7477
6625.29 7521
6626.05 7416
6626.82 7376
6627.59 7379
6628.36 7533
6629.13 7443
6629.90 7408
6630.66 7650
6631.43 8031
6632.20 8292
6632.97 8599
6633.74 9089
6634.51 9509
6635.28 9890
6636.05 10214
6636.81 10387
6637.58 10229
6638.35 9959
6639.12 9571
6639.89 9093
6640.66 8431
6641.43 7956
6642.20 7709
6642.97 7628
6643.74 7308
6644.50 7087
6645.27 6954
6646.04 6927
6646.81 6875
6647.58 7043
6648.35 7029
6649.12 6917
6649.89 6942
6650.66 6945
6651.43 6912
6652.20 6832
6652.97 7006
6653.74 7178
6654.51 7057
6655.28 7081
6656.05 6880
6656.82 6828
6657.59 6774
6658.36 6610
6659.13 6492
6659.90 6307
6660.67 6293
6661.44 6246
6662.21 6183
6662.98 6006
6663.75 5949
6664.52 5879
6665.29 5926
6666.06 5844
6666.83 5903
6667.60 5840
6668.37 5850
6669.14 5844
6669.92 5765
6670.69 5880
6671.46 5927
6672.23 5915
6673.00 6042
6673.77 6016
6674.54 6120
6675.31 5976
6676.08 5953
6676.85 5971
6677.63 5893
6678.40 6075
6679.17 5925
6679.94 5816
6680.71 5762
6681.48 5718
6682.25 5770
6683.03 5946
6683.80 5915
6684.57 5824
6685.34 5915
6686.11 5941
6686.88 5951
6687.66 5964
6688.43 5953
6689.20 5891
6689.97 5916
6690.74 5783
6691.51 5643
6692.29 5459
6693.06 5406
6693.83 5222
6694.60 5268
6695.38 4993
6696.15 5141
6696.92 5178
6697.69 5111
6698.46 4981
6699.24 4945
6700.01 4957
6700.78 4910
6701.55 4925
6702.33 4854
6703.10 4847
6703.87 4886
6704.65 4782
6705.42 4935
6706.19 5006
6706.96 4984
6707.74 4860
6708.51 4919
6709.28 4957
6710.06 5005
6710.83 5073
6711.60 5030
6712.38 4954
6713.15 4918
6713.92 4867
6714.69 4901
6715.47 4847
6716.24 4722
6717.02 4811
6717.79 4755
6718.56 4727
6719.34 4805
6720.11 4862
6720.88 4908
6721.66 4800
6722.43 4862
6723.20 4979
6723.98 5006
6724.75 4961
6725.53 4958
6726.30 4880
6727.07 4797
6727.85 4885
6728.62 4776
6729.40 4719
6730.17 4718
6730.95 4559
6731.72 4608
6732.49 4555
6733.27 4493
6734.04 4435
6734.82 4568
6735.59 4550
6736.37 4666
6737.14 4684
6737.92 4749
6738.69 4764
6739.46 4768
6740.24 4707
6741.01 4800
6741.79 4640
6742.56 4689
6743.34 4658
6744.11 4530
6744.89 4511
6745.66 4610
6746.44 4735
6747.21 4616
6747.99 4623
6748.77 4633
6749.54 4586
6750.32 4660
6751.09 4870
6751.87 4877
6752.64 4932
6753.42 5025
6754.19 5168
6754.97 5193
6755.75 5181
6756.52 5006
6757.30 5058
6758.07 4846
6758.85 4760
6759.62 4780
6760.40 4493
6761.18 4425
6761.95 4454
6762.73 4373
6763.50 4438
6764.28 4287
6765.06 4357
6765.83 4345
6766.61 4385
6767.39 4400
6768.16 4415
6768.94 4564
6769.72 4594
6770.49 4486
6771.27 4375
6772.04 4438
6772.82 4493
6773.60 4433
6774.37 4392
6775.15 4440
6775.93 4448
6776.71 4426
6777.48 4517
6778.26 4604
6779.04 4616
6779.81 4690
6780.59 4750
6781.37 4791
6782.14 4698
6782.92 4590
6783.70 4606
6784.48 4586
6785.25 4471
6786.03 4433
6786.81 4363
6787.59 4337
6788.36 4250
6789.14 4309
6789.92 4213
6790.70 4163
6791.47 4236
6792.25 4166
6793.03 4086
6793.81 4036
6794.59 3964
6795.36 4095
6796.14 3973
6796.92 3884
6797.70 3801
6798.48 3903
6799.25 3937
6800.03 4008
6800.81 3829
6801.59 3927
6802.37 3939
6803.15 3953
6803.92 3947
6804.70 3973
6805.48 3900
6806.26 3914
6807.04 3949
6807.82 3958
6808.60 3996
6809.38 3880
6810.15 3878
6810.93 3933
6811.71 3903
6812.49 3944
6813.27 3712
6814.05 3873
6814.83 3903
6815.61 3970
6816.39 4004
6817.17 3995
6817.94 4011
6818.72 3977
6819.50 3975
6820.28 4008
6821.06 3864
6821.84 4117
6822.62 4121
6823.40 4130
6824.18 4181
6824.96 4096
6825.74 4105
6826.52 4045
6827.30 4017
6828.08 4128
6828.86 4057
6829.64 4151
6830.42 4043
6831.20 4145
6831.98 4084
6832.76 4092
6833.54 4067
6834.32 4084
6835.10 4074
6835.88 4046
6836.66 4001
6837.44 4087
6838.22 4134
6839.00 4055
6839.78 4028
6840.56 4102
6841.34 4104
6842.12 4071
6842.90 4043
6843.68 4038
6844.47 4039
6845.25 4024
6846.03 4094
6846.81 4269
6847.59 4525
6848.37 4793
6849.15 5240
6849.93 6004
6850.71 6699
6851.49 7554
6852.28 8198
6853.06 8479
6853.84 8213
6854.62 8021
6855.40 7905
6856.18 7218
6856.96 6635
6857.75 6180
6858.53 5922
6859.31 5873
6860.09 5750
6860.87 5684
6861.65 5602
6862.44 5457
6863.22 5158
6864.00 5015
6864.78 4744
6865.56 4659
6866.35 4548
6867.13 4468
6867.91 4305
6868.69 4293
6869.47 4240
6870.26 4249
6871.04 4196
6871.82 4222
6872.60 4226
6873.39 4154
6874.17 4130
6874.95 4158
6875.73 4258
6876.52 4211
6877.30 4171
6878.08 4203
6878.86 4311
6879.65 4374
6880.43 4302
6881.21 4346
6881.99 4273
6882.78 4262
6883.56 4380
6884.34 4302
6885.13 4341
6885.91 4419
6886.69 4587
6887.48 4713
6888.26 4787
6889.04 4921
6889.83 5092
6890.61 5320
6891.39 5287
6892.18 5239
6892.96 5126
6893.74 5061
6894.53 4891
6895.31 4729
6896.09 4705
6896.88 4691
6897.66 4701
6898.45 4787
6899.23 4812
6900.01 4796
6900.80 4791
6901.58 4898
6902.37 4804
6903.15 4854
6903.93 4855
6904.72 4963
6905.50 4906
6906.29 4855
6907.07 5049
6907.86 5064
6908.64 5057
6909.42 5104
6910.21 5107
6910.99 4973
6911.78 4876
6912.56 4908
6913.35 5013
6914.13 4938
6914.92 4939
6915.70 5038
6916.49 4995
6917.27 5102
6918.06 4942
6918.84 4950
6919.63 5101
6920.41 5107
6921.20 5016
6921.98 5016
6922.77 5018
6923.55 5059
6924.34 5170
6925.12 5187
6925.91 5297
6926.69 5357
6927.48 5296
6928.27 5354
6929.05 5551
6929.84 5492
6930.62 5536
6931.41 5539
6932.19 5622
6932.98 5619
6933.77 5576
6934.55 5691
6935.34 5817
6936.12 5814
6936.91 5926
6937.69 5897
6938.48 6013
6939.27 6201
6940.05 6213
6940.84 6423
6941.63 6724
6942.41 7061
6943.20 7255
6943.99 7574
6944.77 7527
6945.56 7593
6946.34 7867
6947.13 7897
6947.92 7843
6948.70 7995
6949.49 8144
6950.28 8210
6951.07 8300
6951.85 8197
6952.64 8229
6953.43 8227
6954.21 8192
6955.00 8108
6955.79 8191
6956.57 8215
6957.36 8429
6958.15 8455
6958.94 8532
6959.72 8675
6960.51 8683
6961.30 8603
6962.09 8660
6962.87 8482
6963.66 8626
6964.45 8739
6965.24 8753
6966.02 9051
6966.81 9108
6967.60 9189
6968.39 9296
6969.17 9653
6969.96 9855
6970.75 10093
6971.54 10091
6972.33 10042
6973.11 10038
6973.90 10143
6974.69 10240
6975.48 10193
6976.27 10317
6977.06 10316
6977.84 10427
6978.63 10813
6979.42 11058
6980.21 11322
6981.00 12136
6981.79 12932
6982.57 14338
6983.36 15745
6984.15 17785
6984.94 20207
6985.73 22727
6986.52 24992
6987.31 26196
6988.10 26818
6988.89 26330
6989.67 24962
6990.46 22882
6991.25 20775
6992.04 18607
6992.83 16671
6993.62 15104
6994.41 13966
6995.20 13305
6995.99 13065
6996.78 13421
6997.57 14311
6998.36 15717
6999.15 17692
6999.94 19611
7000.72 21515
7001.51 22630
7002.30 22614
7003.09 22236
7003.88 20728
7004.67 18547
7005.46 16591
7006.25 14748
7007.04 12650
7007.83 10952
7008.62 9930
7009.41 8996
7010.20 8171
7010.99 7680
7011.78 7321
7012.57 7068
7013.37 6871
7014.16 6822
7014.95 6807
7015.74 6785
7016.53 6798
7017.32 6710
7018.11 6567
7018.90 6540
7019.69 6545
7020.48 6516
7021.27 6384
7022.06 6476
7022.85 6749
7023.64 6826
7024.43 7017
7025.23 7226
7026.02 7214
7026.81 7159
7027.60 7191
7028.39 7126
7029.18 6957
7029.97 6907
7030.76 6747
7031.56 6606
7032.35 6482
7033.14 6288
7033.93 6361
7034.72 6237
7035.51 6363
7036.30 6455
7037.10 6566
7037.89 6725
7038.68 6742
7039.47 6944
7040.26 7004
7041.06 7055
7041.85 6908
7042.64 6744
7043.43 6625
7044.22 6552
7045.02 6525
7045.81 6394
7046.60 6327
7047.39 6310
7048.18 6287
7048.98 6284
7049.77 6552
7050.56 6549
7051.35 6645
7052.15 6652
7052.94 6815
7053.73 6841
7054.52 6675
7055.32 6411
7056.11 6134
7056.90 6077
7057.70 5838
7058.49 5647
7059.28 5730
7060.07 5678
7060.87 5771
7061.66 5672
7062.45 5648
7063.25 5695
7064.04 5528
7064.83 5562
7065.63 5465
7066.42 5418
7067.21 5285
7068.01 5150
7068.80 5261
7069.59 5103
7070.39 5180
7071.18 4987
7071.97 4843
7072.77 4842
7073.56 4795
7074.36 4706
7075.15 4814
7075.94 4708
7076.74 4746
7077.53 4648
7078.33 4652
7079.12 4617
7079.91 4461
7080.71 4452
7081.50 4345
7082.30 4263
7083.09 4339
7083.88 4232
7084.68 4082
7085.47 4018
7086.27 4003
7087.06 3959
7087.86 3882
7088.65 3925
7089.45 3937
7090.24 3847
7091.04 3793
7091.83 3825
7092.62 3840
7093.42 3810
7094.21 3697
7095.01 3650
7095.80 3714
7096.60 3697
7097.39 3622
7098.19 3650
7098.98 3554
7099.78 3538
7100.58 3593
7101.37 3538
7102.17 3595
7102.96 3533
7103.76 3372
7104.55 3413
7105.35 3452
7106.14 3385
7106.94 3303
7107.73 3215
7108.53 3285
7109.33 3247
7110.12 3254
7110.92 3224
7111.71 3343
7112.51 3187
7113.31 3209
7114.10 3191
7114.90 3277
7115.69 3259
7116.49 3140
7117.29 3219
7118.08 3161
7118.88 3142
7119.67 3073
7120.47 3056
7121.27 3136
7122.06 3105
7122.86 3041
7123.66 3007
7124.45 2940
7125.25 2967
7126.05 3032
7126.84 3039
7127.64 3047
7128.44 2992
7129.23 3018
7130.03 3103
7130.83 3123
7131.62 3111
7132.42 3078
7133.22 3145
7134.02 3023
7134.81 2995
7135.61 2955
7136.41 2952
7137.21 2937
7138.00 2893
7138.80 2851
7139.60 2806
7140.39 2723
7141.19 2762
7141.99 2735
7142.79 2787
7143.59 2828
7144.38 2858
7145.18 2878
7145.98 2804
7146.78 2795
7147.57 2844
7148.37 2803
7149.17 2766
7149.97 2785
7150.77 2623
7151.56 2687
7152.36 2682
7153.16 2605
7153.96 2686
7154.76 2638
7155.56 2583
7156.35 2640
7157.15 2659
7157.95 2637
7158.75 2699
7159.55 2600
7160.35 2565
7161.14 2606
7161.94 2601
7162.74 2560
7163.54 2512
7164.34 2442
7165.14 2411
7165.94 2445
7166.74 2458
7167.54 2454
7168.33 2506
7169.13 2428
7169.93 2419
7170.73 2381
7171.53 2512
7172.33 2551
7173.13 2522
7173.93 2460
7174.73 2437
7175.53 2454
7176.33 2513
7177.13 2496
7177.93 2418
7178.73 2424
7179.53 2409
7180.33 2346
7181.13 2366
7181.92 2360
7182.72 2348
7183.52 2370
7184.32 2426
7185.12 2406
7185.92 2366
7186.72 2304
7187.52 2323
7188.32 2362
7189.13 2377
7189.93 2322
7190.73 2383
7191.53 2320
7192.33 2346
7193.13 2379
7193.93 2361
7194.73 2310
7195.53 2259
7196.33 2226
7197.13 2221
7197.93 2365
7198.73 2380
7199.53 2357
7200.33 2277
7201.13 2270
7201.93 2281
7202.74 2277
7203.54 2296
7204.34 2281
7205.14 2272
7205.94 2349
7206.74 2229
7207.54 2273
7208.34 2275
7209.14 2227
7209.95 2255
7210.75 2289
7211.55 2289
7212.35 2373
7213.15 2261
7213.95 2215
7214.75 2249
7215.56 2225
7216.36 2259
7217.16 2255
7217.96 2233
7218.76 2325
7219.57 2273
7220.37 2182
7221.17 2271
7221.97 2320
7222.77 2304
7223.58 2273
7224.38 2337
7225.18 2377
7225.98 2288
7226.78 2256
7227.59 2287
7228.39 2303
7229.19 2218
7229.99 2205
7230.80 2249
7231.60 2216
7232.40 2204
7233.20 2225
7234.01 2271
7234.81 2185
7235.61 2178
7236.42 2228
7237.22 2234
7238.02 2238
7238.82 2292
7239.63 2211
7240.43 2310
7241.23 2345
7242.04 2342
7242.84 2331
7243.64 2269
7244.45 2360
7245.25 2388
7246.05 2328
7246.86 2354
7247.66 2339
7248.46 2389
7249.27 2405
7250.07 2366
7250.87 2370
7251.68 2327
7252.48 2306
7253.29 2345
7254.09 2340
7254.89 2318
7255.70 2361
7256.50 2372
7257.30 2402
7258.11 2424
7258.91 2399
7259.72 2452
7260.52 2453
7261.33 2505
7262.13 2428
7262.93 2441
7263.74 2507
7264.54 2529
7265.35 2512
7266.15 2572
7266.96 2462
7267.76 2427
7268.57 2472
7269.37 2413
7270.17 2398
7270.98 2428
7271.78 2375
7272.59 2365
7273.39 2307
7274.20 2390
7275.00 2319
7275.81 2347
7276.61 2348
7277.42 2284
7278.22 2416
7279.03 2400
7279.83 2467
7280.64 2480
7281.44 2599
7282.25 2671
7283.06 2804
7283.86 2909
7284.67 3225
7285.47 3316
7286.28 3461
7287.08 3382
7287.89 3429
7288.69 3325
7289.50 3096
7290.31 2901
7291.11 2804
7291.92 2719
7292.72 2526
7293.53 2507
7294.34 2436
7295.14 2430
7295.95 2345
7296.75 2386
7297.56 2355
7298.37 2330
7299.17 2344
7299.98 2344
7300.79 2337
7301.59 2351
7302.40 2388
7303.21 2463
7304.01 2403
7304.82 2376
7305.63 2404
7306.43 2402
7307.24 2366
7308.05 2385
7308.85 2442
7309.66 2483
7310.47 2431
7311.27 2480
7312.08 2450
7312.89 2433
7313.69 2437
7314.50 2548
7315.31 2563
7316.12 2543
7316.92 2484
7317.73 2554
7318.54 2613
7319.35 2749
7320.15 2786
7320.96 2862
7321.77 2790
7322.58 2805
7323.38 2742
7324.19 2795
7325.00 2691
7325.81 2690
7326.61 2683
7327.42 2627
7328.23 2508
7329.04 2496
7329.85 2458
7330.65 2455
7331.46 2520
7332.27 2489
7333.08 2476
7333.89 2483
7334.69 2512
7335.50 2434
7336.31 2472
7337.12 2497
7337.93 2485
7338.74 2536
7339.54 2530
7340.35 2471
7341.16 2365
7341.97 2400
7342.78 2374
7343.59 2320
7344.40 2312
7345.21 2308
7346.01 2347
7346.82 2344
7347.63 2273
7348.44 2343
7349.25 2272
7350.06 2265
7350.87 2262
7351.68 2191
7352.49 2210
7353.30 2156
7354.11 2176
7354.92 2226
7355.72 2153
7356.53 2199
7357.34 2115
7358.15 2156
7358.96 2174
7359.77 2145
7360.58 2205
7361.39 2154
7362.20 2163
7363.01 2163
7363.82 2207
7364.63 2178
7365.44 2192
7366.25 2153
7367.06 2143
7367.87 2168
7368.68 2134
7369.49 2174
7370.30 2142
7371.11 2192
7371.92 2146
7372.73 2113
7373.54 2209
7374.35 2190
7375.16 2150
7375.97 2180
7376.79 2141
7377.60 2165
7378.41 2152
7379.22 2212
7380.03 2235
7380.84 2216
7381.65 2260
7382.46 2213
7383.27 2152
7384.08 2190
7384.89 2264
7385.70 2211
7386.52 2191
7387.33 2196
7388.14 2233
7388.95 2238
7389.76 2191
7390.57 2136
7391.38 2128
7392.19 2139
7393.01 2168
7393.82 2111
7394.63 2126
7395.44 2133
7396.25 2148
7397.06 2007
7397.88 2035
7398.69 2105
7399.50 2160
7400.31 2180
7401.12 2136
7401.94 2125
7402.75 2189
7403.56 2182
7404.37 2140
7405.18 2131
7406.00 2142
7406.81 2147
7407.62 2170
7408.43 2120
7409.25 2096
7410.06 2049
7410.87 2063
7411.68 2134
7412.49 2103
7413.31 2072
7414.12 2086
7414.93 2068
7415.75 2057
7416.56 2098
7417.37 2065
7418.18 2122
7419.00 2170
7419.81 2188
7420.62 2181
7421.44 2139
7422.25 2116
7423.06 2129
7423.88 2136
7424.69 2111
7425.50 2132
7426.31 2171
7427.13 2185
7427.94 2108
7428.76 2165
7429.57 2153
7430.38 2178
7431.20 2256
7432.01 2228
7432.82 2144
7433.64 2165
7434.45 2132
7435.26 2204
7436.08 2197
7436.89 2206
7437.71 2269
7438.52 2239
7439.33 2255
7440.15 2243
7440.96 2256
7441.78 2329
7442.59 2303
7443.40 2222
7444.22 2214
7445.03 2204
7445.85 2218
7446.66 2263
7447.48 2232
7448.29 2118
7449.11 2120
7449.92 2214
7450.73 2254
7451.55 2183
7452.36 2237
7453.18 2213
7453.99 2119
7454.81 2252
7455.62 2228
7456.44 2223
7457.25 2234
7458.07 2230
7458.88 2257
7459.70 2204
7460.51 2179
7461.33 2221
7462.14 2258
7462.96 2174
7463.77 2219
7464.59 2149
7465.41 2234
7466.22 2208
7467.04 2178
7467.85 2258
7468.67 2241
7469.48 2190
7470.30 2203
7471.11 2219
7471.93 2184
7472.75 2272
7473.56 2254
7474.38 2261
7475.19 2225
7476.01 2251
7476.83 2308
7477.64 2340
7478.46 2361
7479.27 2308
7480.09 2298
7480.91 2346
7481.72 2263
7482.54 2288
7483.36 2351
7484.17 2305
7484.99 2319
7485.81 2346
7486.62 2307
7487.44 2374
7488.26 2401
7489.07 2344
7489.89 2332
7490.71 2327
7491.52 2445
7492.34 2405
7493.16 2327
7493.97 2337
7494.79 2382
7495.61 2381
7496.43 2487
7497.24 2477
7498.06 2444
7498.88 2482
7499.69 2440
7500.51 2437
7501.33 2501
7502.15 2603
7502.96 2548
7503.78 2459
7504.60 2498
7505.42 2572
7506.23 2492
7507.05 2637
7507.87 2649
7508.69 2606
7509.51 2578
7510.32 2558
7511.14 2634
7511.96 2575
7512.78 2574
7513.60 2537
7514.41 2583
7515.23 2624
7516.05 2602
7516.87 2607
7517.69 2650
7518.50 2629
7519.32 2660
7520.14 2708
7520.96 2675
7521.78 2710
7522.60 2668
7523.42 2733
7524.23 2758
7525.05 2716
7525.87 2744
7526.69 2834
7527.51 2903
7528.33 2842
7529.15 2843
7529.97 2850
7530.78 2906
7531.60 2920
7532.42 2944
7533.24 2969
7534.06 2892
7534.88 2890
7535.70 3015
7536.52 3069
7537.34 3052
7538.16 3070
7538.98 3101
7539.80 3035
7540.62 3084
7541.44 3158
7542.26 3178
7543.08 3263
7543.89 3372
7544.71 3360
7545.53 3357
7546.35 3408
7547.17 3429
7547.99 3435
7548.81 3438
7549.63 3446
7550.45 3392
7551.27 3434
7552.09 3340
7552.91 3435
7553.73 3391
7554.56 3336
7555.38 3471
7556.20 3366
7557.02 3458
7557.84 3522
7558.66 3544
7559.48 3696
7560.30 3690
7561.12 3708
7561.94 3744
7562.76 3766
7563.58 3782
7564.40 3789
7565.22 3763
7566.04 3792
7566.86 3821
7567.69 3731
7568.51 3749
7569.33 3787
7570.15 3812
7570.97 3799
7571.79 3796
7572.61 3834
7573.43 3863
7574.26 3878
7575.08 4002
7575.90 3918
7576.72 3845
7577.54 3960
7578.36 3976
7579.18 3943
7580.01 3956
7580.83 4036
7581.65 4109
7582.47 4084
7583.29 4024
7584.12 4165
7584.94 4358
7585.76 4374
7586.58 4458
7587.40 4535
7588.23 4623
7589.05 4611
7589.87 4676
7590.69 4777
7591.51 4854
7592.34 4923
7593.16 4892
7593.98 4871
7594.80 4915
7595.63 4851
7596.45 4772
7597.27 4834
7598.09 4735
7598.92 4875
7599.74 4817
7600.56 4957
7601.39 5014
7602.21 5180
7603.03 5322
7603.85 5516
7604.68 5948
7605.50 6153
7606.32 6402
7607.15 6587
7607.97 6519
7608.79 6430
7609.62 6296
7610.44 6131
7611.26 5704
7612.09 5474
7612.91 5415
7613.73 5281
7614.56 5143
7615.38 5125
7616.20 5150
7617.03 5067
7617.85 5134
7618.68 5091
7619.50 4957
7620.32 4992
7621.15 5049
7621.97 4976
7622.79 5025
7623.62 4980
7624.44 4804
7625.27 4793
7626.09 4877
7626.92 4967
7627.74 5171
7628.56 5385
7629.39 5693
7630.21 6230
7631.04 6721
7631.86 7091
7632.69 7615
7633.51 7908
7634.34 8037
7635.16 7774
7635.98 7574
7636.81 7319
7637.63 6692
7638.46 6199
7639.28 5679
7640.11 5220
7640.93 4832
7641.76 4533
7642.58 4262
7643.41 4069
7644.23 3984
7645.06 3858
7645.88 3757
7646.71 3739
7647.54 3681
7648.36 3650
7649.19 3570
7650.01 3571
7650.84 3479
7651.66 3483
7652.49 3448
7653.31 3409
7654.14 3333
7654.97 3452
7655.79 3365
7656.62 3283
7657.44 3274
7658.27 3336
7659.09 3380
7659.92 3288
7660.75 3334
7661.57 3247
7662.40 3227
7663.22 3232
7664.05 3331
7664.88 3353
7665.70 3428
7666.53 3351
7667.36 3396
7668.18 3449
7669.01 3377
7669.84 3467
7670.66 3577
7671.49 3534
7672.32 3509
7673.14 3415
7673.97 3363
7674.80 3278
7675.62 3167
7676.45 3173
7677.28 3203
7678.10 3210
7678.93 3166
7679.76 3109
7680.58 3080
7681.41 3024
7682.24 3040
7683.07 3076
7683.89 3089
7684.72 3000
7685.55 2977
7686.38 3023
7687.20 3012
7688.03 3030
7688.86 2995
7689.69 2984
7690.51 2951
7691.34 2922
7692.17 2977
7693.00 2906
7693.82 2986
7694.65 3013
7695.48 3004
7696.31 2920
7697.14 2945
7697.96 2998
7698.79 2961
7699.62 3073
7700.45 3061
7701.28 3065
7702.11 3032
7702.93 2979
7703.76 2862
7704.59 2908
7705.42 2877
7706.25 2888
7707.08 2842
7707.90 2802
7708.73 2805
7709.56 2777
7710.39 2779
7711.22 2733
7712.05 2697
7712.88 2684
7713.71 2645
7714.53 2612
7715.36 2626
7716.19 2533
7717.02 2530
7717.85 2497
7718.68 2578
7719.51 2556
7720.34 2532
7721.17 2515
7722.00 2488
7722.83 2511
7723.66 2451
7724.49 2438
7725.32 2398
7726.14 2385
7726.97 2308
7727.80 2377
7728.63 2326
7729.46 2414
7730.29 2442
7731.12 2358
7731.95 2348
7732.78 2345
7733.61 2334
7734.44 2347
7735.27 2339
7736.10 2301
7736.93 2403
7737.76 2342
7738.59 2342
7739.42 2295
7740.25 2319
7741.08 2301
7741.91 2378
7742.75 2285
7743.58 2270
7744.41 2312
7745.24 2314
7746.07 2362
7746.90 2436
7747.73 2473
7748.56 2507
7749.39 2601
7750.22 2564
7751.05 2513
7751.88 2426
7752.71 2558
7753.55 2487
7754.38 2463
7755.21 2386
7756.04 2343
7756.87 2297
7757.70 2249
7758.53 2172
7759.36 2223
7760.20 2253
7761.03 2263
7761.86 2274
7762.69 2220
7763.52 2247
7764.35 2223
7765.18 2238
7766.02 2199
7766.85 2204
7767.68 2176
7768.51 2187
7769.34 2205
7770.18 2250
7771.01 2170
7771.84 2188
7772.67 2251
7773.50 2239
7774.34 2199
7775.17 2175
7776.00 2292
7776.83 2315
7777.66 2278
7778.50 2274
7779.33 2294
7780.16 2215
7780.99 2248
7781.83 2265
7782.66 2219
7783.49 2387
7784.32 2353
7785.16 2266
7785.99 2333
7786.82 2212
7787.66 2215
7788.49 2215
7789.32 2261
7790.15 2222
7790.99 2197
7791.82 2243
7792.65 2319
7793.49 2259
7794.32 2275
7795.15 2264
7795.99 2311
7796.82 2255
7797.65 2254
7798.49 2223
7799.32 2319
7800.15 2350
7800.99 2267
7801.82 2260
7802.65 2313
7803.49 2214
7804.32 2290
7805.16 2322
7805.99 2397
7806.82 2364
7807.66 2276
7808.49 2340
7809.33 2318
7810.16 2394
7810.99 2366
7811.83 2386
7812.66 2384
7813.50 2442
7814.33 2532
7815.17 2610
7816.00 2646
7816.83 2732
7817.67 2759
7818.50 2751
7819.34 2796
7820.17 2777
7821.01 2748
7821.84 2727
7822.68 2722
7823.51 2702
7824.35 2766
7825.18 2766
7826.02 2644
7826.85 2680
7827.69 2712
7828.52 2796
7829.36 2822
7830.19 2780
7831.03 2870
7831.86 2725
7832.70 2652
7833.53 2625
7834.37 2575
7835.20 2578
7836.04 2582
7836.87 2577
7837.71 2599
7838.54 2572
7839.38 2553
7840.22 2593
7841.05 2389
7841.89 2370
7842.72 2372
7843.56 2345
7844.39 2359
7845.23 2356
7846.07 2327
7846.90 2382
7847.74 2358
7848.57 2443
7849.41 2439
7850.25 2368
7851.08 2337
7851.92 2330
7852.76 2399
7853.59 2397
7854.43 2353
7855.27 2324
7856.10 2360
7856.94 2307
7857.78 2381
7858.61 2378
7859.45 2443
7860.29 2421
7861.12 2433
7861.96 2429
7862.80 2421
7863.63 2476
7864.47 2378
7865.31 2410
7866.14 2367
7866.98 2389
7867.82 2409
7868.66 2357
7869.49 2376
7870.33 2389
7871.17 2446
7872.00 2419
7872.84 2473
7873.68 2483
7874.52 2518
7875.35 2564
7876.19 2525
7877.03 2517
7877.87 2649
7878.70 2831
7879.54 2820
7880.38 2873
7881.22 2811
7882.06 2755
7882.89 2724
7883.73 2691
7884.57 2648
7885.41 2573
7886.25 2556
7887.08 2495
7887.92 2462
7888.76 2490
7889.60 2486
7890.44 2648
7891.28 2710
7892.11 2605
7892.95 2678
7893.79 2593
7894.63 2627
7895.47 2687
7896.31 2595
7897.15 2601
7897.98 2770
7898.82 2729
7899.66 2590
7900.50 2619
7901.34 2619
7902.18 2649
7903.02 2602
7903.86 2642
7904.70 2666
7905.54 2692
7906.37 2628
7907.21 2622
7908.05 2658
7908.89 2660
7909.73 2716
7910.57 2656
7911.41 2607
7912.25 2751
7913.09 2719
7913.93 2907
7914.77 2951
7915.61 3135
7916.45 3426
7917.29 3674
7918.13 3984
7918.97 4233
7919.81 4500
7920.65 4545
7921.49 4515
7922.33 4414
7923.17 4263
7924.01 3997
7924.85 3783
7925.69 3455
7926.53 3235
7927.37 2954
7928.21 2941
7929.05 2812
7929.89 2776
7930.73 2707
7931.57 2707
7932.41 2707
7933.25 2673
7934.09 2609
7934.93 2504
7935.77 2489
7936.61 2404
7937.46 2422
7938.30 2460
7939.14 2422
7939.98 2300
7940.82 2255
7941.66 2250
7942.50 2240
7943.34 2241
7944.18 2175
7945.03 2169
7945.87 2210
7946.71 2342
7947.55 2312
7948.39 2302
7949.23 2352
7950.07 2235
7950.92 2308
7951.76 2402
7952.60 2408
7953.44 2463
7954.28 2460
7955.12 2560
7955.97 2564
7956.81 2627
7957.65 2686
7958.49 2616
7959.33 2654
7960.18 2602
7961.02 2492
7961.86 2508
7962.70 2490
7963.54 2491
7964.39 2483
7965.23 2383
7966.07 2366
7966.91 2332
7967.76 2346
7968.60 2422
7969.44 2449
7970.28 2407
7971.13 2446
7971.97 2475
7972.81 2413
7973.65 2369
7974.50 2430
7975.34 2373
7976.18 2264
7977.03 2330
7977.87 2235
7978.71 2256
7979.55 2256
7980.40 2171
7981.24 2157
7982.08 2134
7982.93 2092
7983.77 2171
7984.61 2150
7985.46 2168
7986.30 2142
7987.14 2147
7987.99 2166
7988.83 2207
7989.67 2218
7990.52 2211
7991.36 2104
7992.21 2153
7993.05 2158
7993.89 2089
7994.74 2153
7995.58 2160
7996.42 2056
7997.27 2151
7998.11 2082
7998.96 2102
7999.80 2012
8000.65 2023
8001.49 2057
8002.33 2015
8003.18 1917
8004.02 1952
8004.87 2015
8005.71 1983
8006.56 1994
8007.40 1956
8008.24 1934
8009.09 1925
8009.93 1933
8010.78 1891
8011.62 1958
8012.47 1890
8013.31 1872
8014.16 1874
8015.00 1907
8015.85 1892
8016.69 1857
8017.54 1834
8018.38 1850
8019.23 1800
8020.07 1887
8020.92 1833
8021.76 1838
8022.61 1818
8023.45 1821
8024.30 1890
8025.15 1904
8025.99 1849
8026.84 1782
8027.68 1891
8028.53 1896
8029.37 1882
8030.22 1880
8031.07 1882
8031.91 1853
8032.76 1912
8033.60 1863
8034.45 1932
8035.30 1873
8036.14 1890
8036.99 1941
8037.83 1954
8038.68 1873
8039.53 1872
8040.37 1873
8041.22 1892
8042.06 1928
8042.91 1840
8043.76 1888
8044.60 1919
8045.45 1944
8046.30 1927
8047.14 1922
8047.99 1976
8048.84 2008
8049.68 1982
8050.53 2024
8051.38 2061
8052.22 2042
8053.07 1989
8053.92 1984
8054.77 1990
8055.61 1941
8056.46 1863
8057.31 1807
8058.15 1756
8059.00 1808
8059.85 1811
8060.70 1763
8061.54 1791
8062.39 1780
8063.24 1749
8064.09 1773
8064.93 1737
8065.78 1735
8066.63 1743
8067.48 1768
8068.32 1775
8069.17 1796
8070.02 1740
8070.87 1751
8071.72 1694
8072.56 1753
8073.41 1714
8074.26 1755
8075.11 1738
8075.96 1664
8076.80 1675
8077.65 1619
8078.50 1681
8079.35 1680
8080.20 1688
8081.05 1693
8081.89 1692
8082.74 1672
8083.59 1736
8084.44 1688
8085.29 1699
8086.14 1779
8086.99 1721
8087.83 1776
8088.68 1786
8089.53 1737
8090.38 1752
8091.23 1773
8092.08 1802
8092.93 1806
8093.78 1707
8094.63 1670
8095.48 1704
8096.32 1682
8097.17 1692
8098.02 1712
8098.87 1760
8099.72 1692
8100.57 1708
8101.42 1721
8102.27 1750
8103.12 1732
8103.97 1727
8104.82 1729
8105.67 1717
8106.52 1719
8107.37 1736
8108.22 1690
8109.07 1623
8109.92 1713
8110.77 1721
8111.62 1694
8112.47 1703
8113.32 1615
8114.17 1651
8115.02 1628
8115.87 1616
8116.72 1654
8117.57 1654
8118.42 1717
8119.27 1692
8120.12 1648
8120.97 1719
8121.82 1730
8122.67 1719
8123.52 1667
8124.37 1692
8125.22 1767
8126.08 1694
8126.93 1690
8127.78 1727
8128.63 1670
8129.48 1690
8130.33 1676
8131.18 1713
8132.03 1737
8132.88 1666
8133.73 1682
8134.59 1722
8135.44 1693
8136.29 1686
8137.14 1658
8137.99 1627
8138.84 1655
8139.69 1665
8140.55 1657
8141.40 1654
8142.25 1638
8143.10 1662
8143.95 1654
8144.80 1693
8145.66 1654
8146.51 1681
8147.36 1715
8148.21 1649
8149.06 1690
8149.91 1641
8150.77 1638
8151.62 1730
8152.47 1691
8153.32 1665
8154.18 1715
8155.03 1697
8155.88 1730
8156.73 1753
8157.59 1798
8158.44 1787
8159.29 1854
8160.14 1794
8161.00 1722
8161.85 1814
8162.70 1782
8163.55 1731
8164.41 1659
8165.26 1664
8166.11 1651
8166.96 1602
8167.82 1584
8168.67 1680
8169.52 1636
8170.38 1637
8171.23 1681
8172.08 1619
8172.94 1629
8173.79 1633
8174.64 1643
8175.50 1610
8176.35 1596
8177.20 1641
8178.06 1663
8178.91 1584
8179.76 1613
8180.62 1634
8181.47 1558
8182.32 1646
8183.18 1683
8184.03 1607
8184.89 1578
8185.74 1537
8186.59 1568
8187.45 1636
8188.30 1529
8189.16 1507
8190.01 1570
8190.86 1477
8191.72 1519
8192.57 1487
8193.43 1561
8194.28 1493
8195.14 1497
8195.99 1534
8196.84 1557
8197.70 1613
8198.55 1586
8199.41 1576
8200.26 1578
8201.12 1606
8201.97 1534
8202.83 1505
8203.68 1637
8204.54 1586
8205.39 1560
8206.25 1518
8207.10 1541
8207.96 1615
8208.81 1554
8209.67 1531
8210.52 1550
8211.38 1599
8212.23 1555
8213.09 1557
8213.94 1561
8214.80 1596
8215.65 1607
8216.51 1648
8217.37 1616
8218.22 1619
8219.08 1643
8219.93 1662
8220.79 1695
8221.64 1674
8222.50 1721
8223.36 1667
8224.21 1730
8225.07 1753
8225.92 1633
8226.78 1637
8227.64 1723
8228.49 1706
8229.35 1660
8230.20 1626
8231.06 1572
8231.92 1638
8232.77 1638
8233.63 1619
8234.49 1571
8235.34 1611
8236.20 1565
8237.06 1570
8237.91 1574
8238.77 1589
8239.63 1557
8240.48 1540
8241.34 1522
8242.20 1533
8243.05 1547
8243.91 1553
8244.77 1573
8245.62 1539
8246.48 1492
8247.34 1510
8248.19 1510
8249.05 1516
8249.91 1508
8250.77 1449
8251.62 1521
8252.48 1540
8253.34 1538
8254.20 1513
8255.05 1455
8255.91 1543
8256.77 1517
8257.63 1531
8258.48 1477
8259.34 1525
8260.20 1488
8261.06 1546
8261.92 1540
8262.77 1472
8263.63 1486
8264.49 1534
8265.35 1590
8266.21 1567
8267.06 1485
8267.92 1447
8268.78 1511
8269.64 1481
8270.50 1480
8271.35 1480
8272.21 1535
8273.07 1543
8273.93 1490
8274.79 1499
8275.65 1501
8276.51 1551
8277.36 1550
8278.22 1512
8279.08 1485
8279.94 1498
8280.80 1550
8281.66 1531
8282.52 1501
8283.38 1526
8284.24 1536
8285.09 1518
8285.95 1475
8286.81 1495
8287.67 1440
8288.53 1437
8289.39 1471
8290.25 1471
8291.11 1491
8291.97 1480
8292.83 1495
8293.69 1542
8294.55 1477
8295.41 1518
8296.27 1495
8297.13 1503
8297.99 1494
8298.85 1453
8299.71 1522
8300.56 1541
8301.42 1448
8302.28 1436
8303.14 1507
8304.00 1470
8304.86 1529
8305.73 1477
8306.59 1469
8307.45 1504
8308.31 1515
8309.17 1527
8310.03 1510
8310.89 1535
8311.75 1534
8312.61 1467
8313.47 1518
8314.33 1471
8315.19 1543
8316.05 1448
8316.91 1483
8317.77 1556
8318.63 1494
8319.49 1532
8320.35 1486
8321.22 1492
8322.08 1506
8322.94 1511
8323.80 1601
8324.66 1491
8325.52 1421
8326.38 1434
8327.24 1468
8328.10 1466
8328.97 1476
8329.83 1457
8330.69 1511
8331.55 1473
8332.41 1466
8333.27 1484
8334.13 1493
8335.00 1520
8335.86 1537
8336.72 1455
8337.58 1455
8338.44 1511
8339.30 1494
8340.17 1467
8341.03 1488
8341.89 1526
8342.75 1459
8343.62 1477
8344.48 1468
8345.34 1496
8346.20 1471
8347.06 1519
8347.93 1571
8348.79 1549
8349.65 1505
8350.51 1503
8351.38 1515
8352.24 1533
8353.10 1533
8353.96 1487
8354.83 1503
8355.69 1524
8356.55 1486
8357.41 1527
8358.28 1516
8359.14 1597
8360.00 1481
8360.87 1481
8361.73 1517
8362.59 1474
8363.46 1512
8364.32 1547
8365.18 1502
8366.05 1492
8366.91 1552
8367.77 1501
8368.64 1503
8369.50 1502
8370.36 1547
8371.23 1474
8372.09 1524
8372.95 1541
8373.82 1564
8374.68 1600
8375.54 1523
8376.41 1480
8377.27 1605
8378.14 1522
8379.00 1571
8379.86 1569
8380.73 1585
8381.59 1599
8382.46 1618
8383.32 1592
8384.18 1610
8385.05 1653
8385.91 1611
8386.78 1638
8387.64 1661
8388.51 1636
8389.37 1654
8390.23 1673
8391.10 1649
8391.96 1684
8392.83 1617
8393.69 1702
8394.56 1654
8395.42 1617
8396.29 1687
8397.15 1675
8398.02 1629
8398.88 1656
8399.75 1587
8400.61 1629
8401.48 1655
8402.34 1661
8403.21 1707
8404.07 1742
8404.94 1765
8405.80 1741
8406.67 1763
8407.53 1681
8408.40 1715
8409.26 1756
8410.13 1724
8411.00 1711
8411.86 1745
8412.73 1824
8413.59 1789
8414.46 1816
8415.32 1746
8416.19 1787
8417.06 1801
8417.92 1813
8418.79 1828
8419.65 1827
8420.52 1786
8421.39 1789
8422.25 1871
8423.12 1847
8423.98 1874
8424.85 1866
8425.72 1869
8426.58 1855
8427.45 1939
8428.32 1906
8429.18 1975
8430.05 1977
8430.92 1879
8431.78 1983
8432.65 2044
8433.52 2038
8434.38 2018
8435.25 1974
8436.12 2038
8436.98 2038
8437.85 2090
8438.72 2122
8439.58 2201
8440.45 2153
8441.32 2153
8442.19 2243
8443.05 2276
8443.92 2261
8444.79 2225
8445.65 2276
8446.52 2335
8447.39 2366
8448.26 2267
8449.12 2273
8449.99 2299
8450.86 2337
8451.73 2408
8452.60 2403
8453.46 2593
8454.33 2904
8455.20 3141
8456.07 3359
8456.93 3579
8457.80 3618
8458.67 3725
8459.54 3702
8460.41 3462
8461.27 3311
8462.14 3153
8463.01 2977
8463.88 2664
8464.75 2518
8465.62 2455
8466.48 2281
8467.35 2157
8468.22 2161
8469.09 2046
8469.96 2065
8470.83 2040
8471.70 2038
8472.57 2036
8473.43 2073
8474.30 2012
8475.17 1999
8476.04 2030
8476.91 1970
8477.78 2062
8478.65 2047
8479.52 1995
8480.39 2011
8481.25 2019
8482.12 1960
8482.99 1987
8483.86 2013
8484.73 2069
8485.60 2096
8486.47 2048
8487.34 2064
8488.21 2080
8489.08 2101
8489.95 2107
8490.82 2181
8491.69 2154
8492.56 2187
8493.43 2203
8494.30 2295
8495.17 2291
8496.04 2364
8496.91 2389
8497.78 2342
8498.65 2351
8499.52 2327
8500.39 2330
8501.26 2320
8502.13 2261
8503.00 2275
8503.87 2253
8504.74 2270
8505.61 2275
8506.48 2273
8507.35 2281
8508.22 2348
8509.09 2320
8509.96 2360
8510.83 2370
8511.70 2416
8512.57 2435
8513.45 2403
8514.32 2435
8515.19 2519
8516.06 2547
8516.93 2594
8517.80 2627
8518.67 2609
8519.54 2606
8520.41 2604
8521.29 2647
8522.16 2681
8523.03 2610
8523.90 2589
8524.77 2553
8525.64 2528
8526.51 2563
8527.39 2603
8528.26 2605
8529.13 2555
8530.00 2613
8530.87 2689
8531.74 2699
8532.62 2692
8533.49 2782
8534.36 2760
8535.23 2788
8536.10 2820
8536.98 2830
8537.85 2839
8538.72 2834
8539.59 2722
8540.46 2793
8541.34 2768
8542.21 2747
8543.08 2670
8543.95 2636
8544.83 2611
8545.70 2675
8546.57 2551
8547.44 2523
8548.32 2624
8549.19 2717
8550.06 2838
8550.93 2916
8551.81 3174
8552.68 3353
8553.55 3736
8554.43 4014
8555.30 4373
8556.17 4513
8557.04 4590
8557.92 4589
8558.79 4520
8559.66 4486
8560.54 4038
8561.41 3796
8562.28 3473
8563.16 3248
8564.03 3023
8564.90 2838
8565.78 2636
8566.65 2538
8567.52 2453
8568.40 2427
8569.27 2393
8570.15 2351
8571.02 2401
8571.89 2347
8572.77 2280
8573.64 2295
8574.51 2302
8575.39 2262
8576.26 2305
8577.14 2272
8578.01 2325
8578.88 2263
8579.76 2217
8580.63 2225
8581.51 2302
8582.38 2250
8583.26 2268
8584.13 2240
8585.01 2231
8585.88 2194
8586.75 2241
8587.63 2276
8588.50 2267
8589.38 2299
8590.25 2349
8591.13 2303
8592.00 2361
8592.88 2355
8593.75 2425
8594.63 2422
8595.50 2456
8596.38 2511
8597.25 2480
8598.13 2505
8599.00 2495
8599.88 2446
8600.75 2394
8601.63 2388
8602.50 2424
8603.38 2518
8604.26 2511
8605.13 2430
8606.01 2379
8606.88 2419
8607.76 2496
8608.63 2446
8609.51 2391
8610.38 2400
8611.26 2469
8612.14 2511
8613.01 2526
8613.89 2541
8614.76 2566
8615.64 2565
8616.52 2576
8617.39 2576
8618.27 2611
8619.15 2596
8620.02 2622
8620.90 2619
8621.77 2624
8622.65 2609
8623.53 2653
8624.40 2698
8625.28 2646
8626.16 2652
8627.03 2647
8627.91 2674
8628.79 2760
8629.66 2799
8630.54 2816
8631.42 2805
8632.29 2809
8633.17 2756
8634.05 2758
8634.92 2787
8635.80 2833
8636.68 2797
8637.56 2758
8638.43 2814
8639.31 2824
8640.19 2786
8641.07 2851
8641.94 2866
8642.82 2861
8643.70 2853
8644.57 2774
8645.45 2813
8646.33 2936
8647.21 3003
8648.09 2987
8648.96 3087
8649.84 3073
8650.72 3131
8651.60 3198
8652.47 3198
8653.35 3186
8654.23 3162
8655.11 3165
8655.99 3214
8656.86 3219
8657.74 3202
8658.62 3110
8659.50 3115
8660.38 3164
8661.26 3087
8662.13 3116
8663.01 3139
8663.89 3144
8664.77 3179
8665.65 3204
8666.53 3222
8667.41 3235
8668.28 3332
8669.16 3395
8670.04 3485
8670.92 3611
8671.80 3721
8672.68 3921
8673.56 4015
8674.44 4133
8675.32 4246
8676.20 4331
8677.07 4449
8677.95 4405
8678.83 4356
8679.71 4266
8680.59 4154
8681.47 4116
8682.35 4003
8683.23 3920
8684.11 3796
8684.99 3840
8685.87 3805
8686.75 3935
8687.63 4124
8688.51 4177
8689.39 4477
8690.27 4894
8691.15 5435
8692.03 5840
8692.91 6466
8693.79 6972
8694.67 7254
8695.55 7308
8696.43 7099
8697.31 6839
8698.19 6594
8699.07 5979
8699.95 5407
8700.83 4858
8701.71 4336
8702.59 3967
8703.47 3602
8704.35 3368
8705.23 3182
8706.11 3010
8706.99 2964
8707.87 2928
8708.75 2817
8709.63 2748
8710.52 2677
8711.40 2632
8712.28 2567
8713.16 2581
8714.04 2503
8714.92 2533
8715.80 2519
8716.68 2431
8717.56 2449
8718.45 2350
8719.33 2469
8720.21 2413
8721.09 2438
8721.97 2492
8722.85 2482
8723.73 2487
8724.62 2522
8725.50 2493
8726.38 2494
8727.26 2495
8728.14 2511
8729.02 2554
8729.91 2650
8730.79 2638
8731.67 2642
8732.55 2760
8733.43 2777
8734.32 2789
8735.20 2623
8736.08 2657
8736.96 2626
8737.84 2552
8738.73 2449
8739.61 2470
8740.49 2384
8741.37 2379
8742.26 2426
8743.14 2311
8744.02 2280
8744.90 2237
8745.79 2298
8746.67 2223
8747.55 2313
8748.43 2356
8749.32 2396
8750.20 2376
8751.08 2433
8751.97 2387
8752.85 2420
8753.73 2401
8754.62 2474
8755.50 2543
8756.38 2628
8757.26 2601
8758.15 2687
8759.03 2718
8759.91 2703
8760.80 2661
8761.68 2748
8762.56 2632
8763.45 2655
8764.33 2640
8765.22 2502
8766.10 2516
8766.98 2461
8767.87 2429
8768.75 2411
8769.63 2431
8770.52 2412
8771.40 2411
8772.29 2412
8773.17 2298
8774.05 2299
8774.94 2261
8775.82 2217
8776.71 2178
8777.59 2164
8778.48 2191
8779.36 2121
8780.24 2079
8781.13 2133
8782.01 2082
8782.90 2002
8783.78 2007
8784.67 2045
8785.55 2059
8786.44 2007
8787.32 2021
8788.21 1993
8789.09 2021
8789.98 1955
8790.86 1982
8791.74 2004
8792.63 1873
8793.51 1913
8794.40 1962
8795.29 1954
8796.17 1929
8797.06 1877
8797.94 1877
8798.83 1923
8799.71 1901
8800.60 1891
8801.48 1884
8802.37 1904
8803.25 1829
8804.14 1782
8805.02 1764
8805.91 1830
8806.80 1802
8807.68 1764
8808.57 1759
8809.45 1740
8810.34 1741
8811.23 1713
8812.11 1704
8813.00 1707
8813.88 1786
8814.77 1748
8815.66 1670
8816.54 1661
8817.43 1753
8818.31 1768
8819.20 1641
8820.09 1638
8820.97 1673
8821.86 1692
8822.75 1658
8823.63 1585
8824.52 1597
8825.41 1601
8826.29 1585
8827.18 1693
8828.07 1702
8828.95 1636
8829.84 1597
8830.73 1652
8831.61 1701
8832.50 1648
8833.39 1646
8834.28 1646
8835.16 1624
8836.05 1675
8836.94 1611
8837.82 1598
8838.71 1647
8839.60 1624
8840.49 1579
8841.37 1599
8842.26 1632
8843.15 1584
8844.04 1555
8844.92 1543
8845.81 1595
8846.70 1518
8847.59 1544
8848.47 1499
8849.36 1526
8850.25 1536
8851.14 1503
8852.03 1493
8852.91 1484
8853.80 1479
8854.69 1448
8855.58 1467
8856.47 1503
8857.36 1511
8858.24 1437
8859.13 1470
8860.02 1528
8860.91 1515
8861.80 1461
8862.69 1430
8863.57 1474
8864.46 1511
8865.35 1509
8866.24 1454
8867.13 1463
8868.02 1410
8868.91 1413
8869.80 1430
8870.68 1469
8871.57 1386
8872.46 1396
8873.35 1377
8874.24 1399
8875.13 1446
8876.02 1426
8876.91 1390
8877.80 1399
8878.69 1429
8879.58 1405
8880.47 1395
8881.36 1379
8882.24 1353
8883.13 1375
8884.02 1375
8884.91 1383
8885.80 1395
8886.69 1353
8887.58 1353
8888.47 1424
8889.36 1414
8890.25 1382
8891.14 1359
8892.03 1360
8892.92 1307
8893.81 1339
8894.70 1301
8895.59 1350
8896.48 1369
8897.37 1345
8898.26 1396
8899.15 1343
8900.04 1335
8900.93 1245
8901.82 1292
8902.72 1333
8903.61 1320
8904.50 1301
8905.39 1295
8906.28 1279
8907.17 1318
8908.06 1325
8908.95 1351
8909.84 1339
8910.73 1280
8911.62 1292
8912.51 1359
8913.41 1301
8914.30 1318
8915.19 1300
8916.08 1305
8916.97 1350
8917.86 1337
8918.75 1301
8919.64 1282
8920.54 1268
8921.43 1307
8922.32 1339
8923.21 1316
8924.10 1341
8924.99 1312
8925.88 1283
8926.78 1298
8927.67 1288
8928.56 1294
8929.45 1279
8930.34 1252
8931.24 1281
8932.13 1232
8933.02 1214
8933.91 1205
8934.80 1253
8935.70 1226
8936.59 1259
8937.48 1278
8938.37 1216
8939.27 1214
8940.16 1203
8941.05 1285
8941.94 1253
8942.84 1284
8943.73 1254
8944.62 1242
8945.51 1237
8946.41 1253
8947.30 1266
8948.19 1240
8949.08 1244
8949.98 1196
8950.87 1266
8951.76 1292
8952.66 1323
8953.55 1281
8954.44 1249
8955.34 1286
8956.23 1259
8957.12 1283
8958.02 1321
8958.91 1277
8959.80 1246
8960.70 1284
8961.59 1271
8962.48 1242
8963.38 1251
8964.27 1217
8965.16 1282
8966.06 1279
8966.95 1260
8967.84 1274
8968.74 1255
8969.63 1249
8970.53 1286
8971.42 1250
8972.31 1251
8973.21 1285
8974.10 1274
8975.00 1265
8975.89 1283
8976.78 1245
8977.68 1246
8978.57 1173
8979.47 1235
8980.36 1225
8981.26 1249
8982.15 1304
8983.05 1230
8983.94 1251
8984.83 1204
8985.73 1215
8986.62 1252
8987.52 1248
8988.41 1270
8989.31 1255
8990.20 1197
8991.10 1230
8991.99 1243
8992.89 1278
8993.78 1277
8994.68 1320
8995.57 1284
8996.47 1276
8997.36 1242
8998.26 1242
8999.15 1263
9000.05 1256
9000.95 1231
9001.84 1295
9002.74 1299
9003.63 1282
9004.53 1216
9005.42 1205
9006.32 1236
9007.21 1187
9008.11 1193
9009.01 1150
9009.90 1230
9010.80 1217
9011.69 1184
9012.59 1207
9013.49 1274
9014.38 1226
9015.28 1233
9016.17 1220
9017.07 1178
9017.97 1147
9018.86 1227
9019.76 1268
9020.66 1165
9021.55 1142
9022.45 1203
9023.35 1236
9024.24 1200
9025.14 1246
9026.04 1245
9026.93 1254
9027.83 1219
9028.73 1196
9029.62 1233
9030.52 1248
9031.42 1256
9032.31 1244
9033.21 1244
9034.11 1211
9035.01 1230
9035.90 1208
9036.80 1290
9037.70 1249
9038.59 1198
9039.49 1254
9040.39 1237
9041.29 1248
9042.18 1221
9043.08 1227
9043.98 1217
9044.88 1230
9045.77 1282
9046.67 1238
9047.57 1205
9048.47 1262
9049.37 1237
9050.26 1227
9051.16 1233
9052.06 1272
9052.96 1257
9053.85 1228
9054.75 1235
9055.65 1243
9056.55 1249
9057.45 1277
9058.35 1298
9059.24 1266
9060.14 1247
9061.04 1233
9061.94 1281
9062.84 1269
9063.74 1257
9064.64 1324
9065.53 1277
9066.43 1220
9067.33 1286
9068.23 1258
9069.13 1204
9070.03 1218
9070.93 1277
9071.83 1271
9072.72 1273
9073.62 1313
9074.52 1314
9075.42 1310
9076.32 1325
9077.22 1257
9078.12 1264
9079.02 1247
9079.92 1236
9080.82 1311
9081.72 1260
9082.62 1271
9083.52 1275
9084.42 1254
9085.32 1236
9086.21 1303
9087.11 1314
9088.01 1262
9088.91 1314
9089.81 1311
9090.71 1348
9091.61 1273
9092.51 1320
9093.41 1321
9094.31 1293
9095.21 1263
9096.11 1314
9097.01 1298
9097.91 1253
9098.81 1215
9099.72 1225
9100.62 1241
9101.52 1242
9102.42 1234
9103.32 1208
9104.22 1222
9105.12 1213
9106.02 1228
9106.92 1229
9107.82 1229
9108.72 1288
9109.62 1251
9110.52 1284
9111.42 1226
9112.32 1228
9113.23 1223
9114.13 1242
9115.03 1221
9115.93 1231
9116.83 1220
9117.73 1223
9118.63 1236
9119.53 1205
9120.44 1218
9121.34 1229
9122.24 1267
9123.14 1273
9124.04 1248
9124.94 1281
9125.84 1304
9126.75 1262
9127.65 1319
9128.55 1278
9129.45 1272
9130.35 1250
9131.25 1248
9132.16 1229
9133.06 1241
9133.96 1235
9134.86 1302
9135.76 1200
9136.67 1252
9137.57 1207
9138.47 1233
9139.37 1298
9140.28 1249
9141.18 1280
9142.08 1295
9142.98 1326
9143.89 1335
9144.79 1269
9145.69 1313
9146.59 1306
9147.50 1353
9148.40 1353
9149.30 1338
9150.20 1355
9151.11 1322
9152.01 1323
9152.91 1358
9153.82 1332
9154.72 1346
9155.62 1285
9156.53 1321
9157.43 1237
9158.33 1253
9159.24 1277
9160.14 1261
9161.04 1286
9161.95 1276
9162.85 1320
9163.75 1280
9164.66 1271
9165.56 1235
9166.46 1257
9167.37 1285
9168.27 1291
9169.17 1295
9170.08 1320
9170.98 1319
9171.89 1280
9172.79 1245
9173.69 1264
9174.60 1307
9175.50 1289
9176.41 1224
9177.31 1224
9178.21 1261
9179.12 1303
9180.02 1300
9180.93 1263
9181.83 1328
9182.74 1331
9183.64 1299
9184.55 1360
9185.45 1386
9186.35 1340
9187.26 1380
9188.16 1402
9189.07 1321
9189.97 1294
9190.88 1279
9191.78 1390
9192.69 1366
9193.59 1352
9194.50 1315
9195.40 1295
9196.31 1341
9197.21 1433
9198.12 1399
9199.02 1424
9199.93 1446
9200.83 1500
9201.74 1526
9202.65 1518
9203.55 1550
9204.46 1535
9205.36 1484
9206.27 1451
9207.17 1363
9208.08 1347
9208.98 1352
9209.89 1298
9210.80 1283
9211.70 1309
9212.61 1319
9213.51 1271
9214.42 1264
9215.33 1260
9216.23 1278
9217.14 1290
9218.04 1307
9218.95 1282
9219.86 1229
9220.76 1283
9221.67 1260
9222.58 1237
9223.48 1243
9224.39 1267
9225.30 1210
9226.20 1288
9227.11 1242
9228.01 1263
9228.92 1289
9229.83 1196
9230.74 1248
9231.64 1248
9232.55 1259
9233.46 1220
9234.36 1222
9235.27 1251
9236.18 1249
9237.08 1214
9237.99 1203
9238.90 1166
9239.81 1244
9240.71 1235
9241.62 1227
9242.53 1193
9243.43 1210
9244.34 1263
9245.25 1227
9246.16 1160
9247.07 1227
9247.97 1275
9248.88 1227
9249.79 1160
9250.70 1184
9251.60 1189
9252.51 1180
9253.42 1218
9254.33 1231
9255.24 1225
9256.14 1260
9257.05 1238
9257.96 1265
9258.87 1239
9259.78 1221
9260.68 1273
9261.59 1173
9262.50 1175
9263.41 1177
9264.32 1227
9265.23 1203
9266.13 1235
9267.04 1192
9267.95 1190
9268.86 1190
9269.77 1260
9270.68 1244
9271.59 1242
9272.50 1215
9273.40 1288
9274.31 1299
9275.22 1221
9276.13 1222
9277.04 1236
9277.95 1245
9278.86 1250
9279.77 1258
9280.68 1264
9281.59 1275
9282.50 1231
9283.41 1251
9284.32 1214
9285.22 1229
9286.13 1269
9287.04 1259
9287.95 1184
9288.86 1242
9289.77 1226
9290.68 1150
9291.59 1252
9292.50 1254
9293.41 1239
9294.32 1220
9295.23 1217
9296.14 1266
9297.05 1295
9297.96 1282
9298.87 1259
9299.78 1195
9300.69 1201
9301.60 1230
9302.51 1262
9303.42 1263
9304.33 1275
9305.24 1287
9306.15 1272
9307.07 1266
9307.98 1212
9308.89 1282
9309.80 1297
9310.71 1296
9311.62 1297
9312.53 1293
9313.44 1323
9314.35 1293
9315.26 1360
9316.17 1316
9317.08 1287
9318.00 1302
9318.91 1333
9319.82 1370
9320.73 1315
9321.64 1287
9322.55 1259
9323.46 1283
9324.37 1236
9325.29 1301
9326.20 1267
9327.11 1246
9328.02 1300
9328.93 1260
9329.84 1264
9330.75 1287
9331.67 1320
9332.58 1287
9333.49 1247
9334.40 1320
9335.31 1282
9336.23 1306
9337.14 1283
9338.05 1301
9338.96 1321
9339.87 1360
9340.79 1290
9341.70 1301
9342.61 1341
9343.52 1337
9344.44 1292
9345.35 1271
9346.26 1283
9347.17 1298
9348.09 1322
9349.00 1323
9349.91 1379
9350.82 1355
9351.74 1399
9352.65 1349
9353.56 1307
9354.47 1351
9355.39 1328
9356.30 1314
9357.21 1344
9358.13 1286
9359.04 1256
9359.95 1294
9360.87 1358
9361.78 1353
9362.69 1267
9363.61 1364
9364.52 1346
9365.43 1370
9366.35 1359
9367.26 1369
9368.17 1359
9369.09 1391
9370.00 1339
9370.91 1372
9371.83 1360
9372.74 1414
9373.65 1416
9374.57 1345
9375.48 1363
9376.40 1363
9377.31 1390
9378.22 1384
9379.14 1332
9380.05 1430
9380.97 1418
9381.88 1395
9382.80 1379
9383.71 1418
9384.62 1445
9385.54 1454
9386.45 1398
9387.37 1388
9388.28 1466
9389.20 1421
9390.11 1459
9391.03 1463
9391.94 1426
9392.85 1498
9393.77 1531
9394.68 1515
9395.60 1467
9396.51 1461
9397.43 1481
9398.34 1455
9399.26 1490
9400.17 1517
9401.09 1506
9402.00 1479
9402.92 1473
9403.84 1455
9404.75 1498
9405.67 1471
9406.58 1425
9407.50 1461
9408.41 1478
9409.33 1454
9410.24 1482
9411.16 1555
9412.07 1499
9412.99 1514
9413.91 1517
9414.82 1515
9415.74 1535
9416.65 1514
9417.57 1516
9418.49 1479
9419.40 1552
9420.32 1577
9421.23 1514
9422.15 1592
9423.07 1527
9423.98 1542
9424.90 1532
9425.81 1525
9426.73 1522
9427.65 1522
9428.56 1541
9429.48 1525
9430.40 1554
9431.31 1560
9432.23 1559
9433.15 1635
9434.06 1658
9434.98 1697
9435.90 1649
9436.81 1646
9437.73 1710
9438.65 1729
9439.57 1705
9440.48 1669
9441.40 1668
9442.32 1692
9443.23 1698
9444.15 1706
9445.07 1707
9445.99 1722
9446.90 1701
9447.82 1761
9448.74 1726
9449.66 1835
9450.57 1891
9451.49 2013
9452.41 2158
9453.33 2216
9454.24 2351
9455.16 2431
9456.08 2349
9457.00 2427
9457.91 2397
9458.83 2339
9459.75 2199
9460.67 2145
9461.59 2021
9462.50 2026
9463.42 1812
9464.34 1778
9465.26 1754
9466.18 1718
9467.10 1705
9468.01 1683
9468.93 1622
9469.85 1638
9470.77 1601
9471.69 1568
9472.61 1598
9473.53 1576
9474.44 1511
9475.36 1541
9476.28 1518
9477.20 1545
9478.12 1520
9479.04 1594
9479.96 1569
9480.88 1549
9481.80 1542
9482.71 1542
9483.63 1637
9484.55 1639
9485.47 1634
9486.39 1576
9487.31 1604
9488.23 1715
9489.15 1669
9490.07 1614
9490.99 1648
9491.91 1607
9492.83 1602
9493.75 1650
9494.67 1659
9495.59 1588
9496.51 1608
9497.43 1648
9498.35 1576
9499.27 1633
9500.19 1623
9501.11 1609
9502.03 1592
9502.95 1700
9503.87 1639
9504.79 1594
9505.71 1592
9506.63 1582
9507.55 1573
9508.47 1615
9509.39 1592
9510.31 1623
9511.23 1597
9512.15 1682
9513.07 1666
9513.99 1675
9514.91 1668
9515.83 1740
9516.75 1750
9517.67 1791
9518.59 1775
9519.52 1820
9520.44 1806
9521.36 1818
9522.28 1821
9523.20 1874
9524.12 1878
9525.04 1861
9525.96 1837
9526.88 1792
9527.80 1767
9528.73 1788
9529.65 1799
9530.57 1812
9531.49 1732
9532.41 1746
9533.33 1798
9534.26 1705
9535.18 1769
9536.10 1708
9537.02 1694
9537.94 1784
9538.86 1743
9539.79 1777
9540.71 1696
9541.63 1673
9542.55 1679
9543.47 1622
9544.40 1701
9545.32 1656
9546.24 1705
9547.16 1646
9548.08 1678
9549.01 1695
9549.93 1696
9550.85 1649
9551.77 1712
9552.70 1713
9553.62 1729
9554.54 1746
9555.46 1700
9556.39 1723
9557.31 1700
9558.23 1709
9559.16 1726
9560.08 1734
9561.00 1744
9561.92 1738
9562.85 1752
9563.77 1764
9564.69 1752
9565.62 1814
9566.54 1775
9567.46 1783
9568.39 1807
9569.31 1801
9570.23 1817
9571.16 1764
9572.08 1771
9573.00 1765
9573.93 1744
9574.85 1690
9575.77 1814
9576.70 1862
9577.62 1824
9578.54 1824
9579.47 1853
9580.39 1818
9581.32 1797
9582.24 1761
9583.16 1821
9584.09 1892
9585.01 1933
9585.94 1895
9586.86 1913
9587.78 1930
9588.71 1882
9589.63 1885
9590.56 2001
9591.48 1975
9592.41 1899
9593.33 1879
9594.25 1882
9595.18 1966
9596.10 1975
9597.03 1965
9597.95 1992
9598.88 1994
9599.80 1947
9600.73 1981
9601.65 2023
9602.58 2024
9603.50 2042
9604.43 2067
9605.35 2052
9606.28 2046
9607.20 2054
9608.13 2116
9609.05 2119
9609.98 2172
9610.90 2125
9611.83 2144
9612.75 2193
9613.68 2168
9614.60 2225
9615.53 2231
9616.46 2205
9617.38 2164
9618.31 2222
9619.23 2178
9620.16 2254
9621.08 2304
9622.01 2285
9622.94 2290
9623.86 2313
9624.79 2338
9625.71 2360
9626.64 2348
9627.57 2399
9628.49 2357
9629.42 2475
9630.34 2450
9631.27 2419
9632.20 2425
9633.12 2449
9634.05 2488
9634.98 2505
9635.90 2495
9636.83 2566
9637.76 2586
9638.68 2639
9639.61 2620
9640.54 2618
9641.46 2633
9642.39 2693
9643.32 2707
9644.24 2675
9645.17 2730
9646.10 2784
9647.02 2756
9647.95 2853
9648.88 2820
9649.81 2865
9650.73 2877
9651.66 2901
9652.59 2907
9653.51 2985
9654.44 3068
9655.37 3042
9656.30 2977
9657.22 3046
9658.15 3033
9659.08 3179
9660.01 3174
9660.93 3176
9661.86 3099
9662.79 3106
9663.72 3231
9664.65 3279
9665.57 3266
9666.50 3218
9667.43 3387
9668.36 3389
9669.29 3476
9670.21 3385
9671.14 3520
9672.07 3520
9673.00 3425
9673.93 3482
9674.86 3466
9675.78 3540
9676.71 3577
9677.64 3486
9678.57 3433
9679.50 3572
9680.43 3545
9681.36 3568
9682.28 3564
9683.21 3554
9684.14 3603
9685.07 3582
9686.00 3683
9686.93 3685
9687.86 3797
9688.79 3659
9689.72 3756
9690.64 3768
9691.57 3763
9692.50 3781
9693.43 3945
9694.36 4079
9695.29 4107
9696.22 4116
9697.15 4281
9698.08 4389
9699.01 4599
9699.94 4800
9700.87 4811
9701.80 4892
9702.73 4914
9703.66 4907
9704.59 4731
9705.52 4641
9706.45 4548
9707.38 4394
9708.31 4213
9709.24 4069
9710.17 3937
9711.10 3920
9712.03 3943
9712.96 3847
9713.89 3969
9714.82 3886
9715.75 3904
9716.68 3830
9717.61 3899
9718.54 3948
9719.47 3951
9720.40 3780
9721.33 3741
9722.26 3722
9723.19 3705
9724.12 3567
9725.05 3646
9725.98 3564
9726.92 3445
9727.85 3426
9728.78 3414
9729.71 3463
9730.64 3413
9731.57 3440
9732.50 3445
9733.43 3436
9734.36 3486
9735.30 3523
9736.23 3442
9737.16 3537
9738.09 3588
9739.02 3401
9739.95 3465
9740.88 3462
9741.82 3399
9742.75 3397
9743.68 3405
9744.61 3341
9745.54 3311
9746.47 3400
9747.41 3348
9748.34 3407
9749.27 3365
9750.20 3389
9751.13 3339
9752.07 3382
9753.00 3353
9753.93 3311
9754.86 3377
9755.79 3324
9756.73 3255
9757.66 3263
9758.59 3274
9759.52 3251
9760.46 3275
9761.39 3265
9762.32 3245
9763.25 3221
9764.19 3264
9765.12 3279
9766.05 3302
9766.98 3359
9767.92 3299
9768.85 3315
9769.78 3390
9770.72 3355
9771.65 3297
9772.58 3335
9773.52 3312
9774.45 3311
9775.38 3374
9776.31 3268
9777.25 3342
9778.18 3401
9779.11 3372
9780.05 3349
9780.98 3340
9781.92 3467
9782.85 3531
9783.78 3616
9784.72 3701
9785.65 3734
9786.58 3771
9787.52 3787
9788.45 3888
9789.38 3818
9790.32 3648
9791.25 3595
9792.19 3547
9793.12 3472
9794.05 3312
9794.99 3251
9795.92 3239
9796.86 3313
9797.79 3400
9798.73 3375
9799.66 3437
9800.59 3506
9801.53 3621
9802.46 3570
9803.40 3549
9804.33 3460
9805.27 3357
9806.20 3265
9807.14 3082
9808.07 3023
9809.01 2955
9809.94 2898
9810.88 2787
9811.81 2714
9812.75 2654
9813.68 2617
9814.62 2555
9815.55 2572
9816.49 2578
9817.42 2532
9818.36 2537
9819.29 2559
9820.23 2595
9821.16 2521
9822.10 2532
9823.03 2555
9823.97 2559
9824.90 2468
9825.84 2465
9826.78 2459
9827.71 2505
9828.65 2466
9829.58 2440
9830.52 2438
9831.45 2442
9832.39 2442
9833.33 2389
9834.26 2349
9835.20 2352
9836.13 2404
9837.07 2369
9838.01 2421
9838.94 2440
9839.88 2481
9840.82 2494
9841.75 2418
9842.69 2418
9843.62 2366
9844.56 2410
9845.50 2402
9846.43 2426
9847.37 2400
9848.31 2392
9849.24 2424
9850.18 2405
9851.12 2359
9852.05 2440
9852.99 2404
9853.93 2379
9854.87 2348
9855.80 2352
9856.74 2414
9857.68 2428
9858.61 2433
9859.55 2387
9860.49 2400
9861.43 2400
9862.36 2418
9863.30 2440
9864.24 2355
9865.17 2385
9866.11 2381
9867.05 2354
9867.99 2357
9868.93 2347
9869.86 2430
9870.80 2371
9871.74 2324
9872.68 2338
9873.61 2323
9874.55 2357
9875.49 2360
9876.43 2370
9877.37 2322
9878.30 2279
9879.24 2330
9880.18 2251
9881.12 2246
9882.06 2272
9883.00 2252
9883.93 2183
9884.87 2161
9885.81 2204
9886.75 2232
9887.69 2227
9888.63 2184
9889.56 2160
9890.50 2185
9891.44 2211
9892.38 2183
9893.32 2226
9894.26 2238
9895.20 2159
9896.14 2179
9897.07 2185
9898.01 2225
9898.95 2202
9899.89 2191
9900.83 2182
9901.77 2261
9902.71 2196
9903.65 2158
9904.59 2194
9905.53 2242
9906.47 2224
9907.41 2293
9908.35 2327
9909.29 2423
9910.23 2440
9911.16 2486
9912.10 2589
9913.04 2684
9913.98 2848
9914.92 2901
9915.86 2813
9916.80 2832
9917.74 2798
9918.68 2763
9919.62 2664
9920.56 2643
9921.50 2653
9922.44 2594
9923.38 2510
9924.32 2521
9925.27 2639
9926.21 2622
9927.15 2663
9928.09 2729
9929.03 2713
9929.97 2824
9930.91 2876
9931.85 2845
9932.79 2716
9933.73 2548
9934.67 2479
9935.61 2346
9936.55 2275
9937.49 2139
9938.43 2105
9939.38 2067
9940.32 1991
9941.26 1952
9942.20 1925
9943.14 1930
9944.08 1849
9945.02 1836
9945.96 1803
9946.90 1769
9947.85 1754
9948.79 1827
9949.73 1871
9950.67 1813
9951.61 1873
9952.55 1858
9953.50 1830
9954.44 1818
9955.38 1792
9956.32 1784
9957.26 1789
9958.20 1737
9959.15 1771
9960.09 1738
9961.03 1668
9961.97 1693
9962.91 1733
9963.86 1756
9964.80 1727
9965.74 1742
9966.68 1761
9967.63 1698
9968.57 1705
9969.51 1687
9970.45 1679
9971.39 1744
9972.34 1673
9973.28 1678
9974.22 1595
9975.17 1656
9976.11 1662
9977.05 1607
9977.99 1570
9978.94 1632
9979.88 1703
9980.82 1647
9981.77 1661
9982.71 1662
9983.65 1645
9984.59 1657
9985.54 1647
9986.48 1652
9987.42 1665
9988.37 1695
9989.31 1674
9990.25 1665
9991.20 1701
9992.14 1670
9993.08 1668
9994.03 1742
9994.97 1714
9995.92 1681
9996.86 1651
9997.80 1717
9998.75 1720
9999.69 1650
10000.63 1665
10001.58 1617
10002.52 1639
10003.47 1662
10004.41 1632
10005.35 1589
10006.30 1623
10007.24 1633
10008.19 1626
10009.13 1661
10010.08 1641
10011.02 1648
10011.96 1620
10012.91 1619
10013.85 1611
10014.80 1555
10015.74 1565
10016.69 1563
10017.63 1519
10018.58 1603
10019.52 1530
10020.47 1590
10021.41 1602
10022.36 1545
10023.30 1500
10024.25 1501
10025.19 1528
10026.14 1509
10027.08 1507
10028.03 1525
10028.97 1546
10029.92 1514
10030.86 1490
10031.81 1472
10032.75 1510
10033.70 1513
10034.64 1458
10035.59 1483
10036.53 1453
10037.48 1493
10038.43 1493
10039.37 1467
10040.32 1429
10041.26 1443
10042.21 1455
10043.16 1438
10044.10 1389
10045.05 1410
10045.99 1480
10046.94 1430
10047.89 1432
10048.83 1398
10049.78 1461
10050.72 1442
10051.67 1456
10052.62 1440
10053.56 1378
10054.51 1431
10055.46 1397
10056.40 1421
10057.35 1420
10058.30 1382
10059.24 1398
10060.19 1452
10061.14 1405
10062.08 1385
10063.03 1421
10063.98 1406
10064.92 1367
10065.87 1399
10066.82 1353
10067.76 1394
10068.71 1414
10069.66 1436
10070.61 1375
10071.55 1391
10072.50 1362
10073.45 1352
10074.39 1314
10075.34 1383
10076.29 1365
10077.24 1357
10078.18 1359
10079.13 1351
10080.08 1357
10081.03 1325
10081.97 1367
10082.92 1363
10083.87 1315
10084.82 1310
10085.77 1332
10086.71 1390
10087.66 1362
10088.61 1318
10089.56 1338
10090.51 1351
10091.45 1374
10092.40 1335
10093.35 1328
10094.30 1328
10095.25 1379
10096.20 1313
10097.14 1326
10098.09 1368
10099.04 1363
10099.99 1366
10100.94 1328
10101.89 1326
10102.84 1357
10103.78 1317
10104.73 1358
10105.68 1339
10106.63 1300
10107.58 1325
10108.53 1335
10109.48 1345
10110.43 1306
10111.38 1334
10112.33 1307
10113.27 1369
10114.22 1330
10115.17 1336
10116.12 1356
10117.07 1389
10118.02 1359
10118.97 1340
10119.92 1359
10120.87 1366
10121.82 1349
10122.77 1349
10123.72 1368
10124.67 1357
10125.62 1371
10126.57 1383
10127.52 1384
10128.47 1329
10129.42 1343
10130.37 1370
10131.32 1337
10132.27 1333
10133.22 1431
10134.17 1343
10135.12 1313
10136.07 1317
10137.02 1316
10137.97 1426
10138.92 1398
10139.87 1381
10140.82 1394
10141.77 1374
10142.72 1370
10143.67 1405
10144.62 1392
10145.57 1400
10146.52 1400
10147.47 1404
10148.43 1393
10149.38 1405
10150.33 1392
10151.28 1385
10152.23 1373
10153.18 1417
10154.13 1446
10155.08 1439
10156.03 1442
10156.99 1468
10157.94 1445
10158.89 1462
10159.84 1422
10160.79 1422
10161.74 1468
10162.69 1435
10163.65 1409
10164.60 1401
10165.55 1433
10166.50 1437
10167.45 1480
10168.40 1517
10169.36 1498
10170.31 1492
10171.26 1497
10172.21 1483
10173.16 1550
10174.11 1525
10175.07 1458
10176.02 1533
10176.97 1535
10177.92 1558
10178.88 1492
10179.83 1522
10180.78 1518
10181.73 1490
10182.69 1532
10183.64 1619
10184.59 1631
10185.54 1544
10186.50 1570
10187.45 1579
10188.40 1645
10189.35 1598
10190.31 1643
10191.26 1658
10192.21 1632
10193.17 1613
10194.12 1646
10195.07 1599
10196.02 1630
10196.98 1643
10197.93 1685
10198.88 1588
10199.84 1635
10200.79 1678
10201.74 1689
10202.70 1738
10203.65 1762
10204.60 1767
10205.56 1811
10206.51 1863
10207.46 1909
10208.42 1911
10209.37 1937
10210.33 1908
10211.28 1946
10212.23 1919
10213.19 1868
10214.14 1844
10215.09 1816
10216.05 1807
10217.00 1765
10217.96 1759
10218.91 1771
10219.87 1742
10220.82 1726
10221.77 1704
10222.73 1712
10223.68 1724
10224.64 1674
10225.59 1642
10226.55 1670
10227.50 1656
10228.45 1666
10229.41 1732
10230.36 1760
10231.32 1785
10232.27 1847
10233.23 1860
10234.18 1898
10235.14 2050
10236.09 2172
10237.05 2203
10238.00 2263
10238.96 2318
10239.91 2282
10240.87 2212
10241.82 2182
10242.78 2110
10243.73 2062
10244.69 2027
10245.64 1936
10246.60 1824
10247.56 1693
10248.51 1648
10249.47 1633
10250.42 1596
10251.38 1533
10252.33 1537
10253.29 1499
10254.25 1484
10255.20 1475
10256.16 1452
10257.11 1448
10258.07 1450
10259.02 1392
10259.98 1396
10260.94 1386
10261.89 1359
10262.85 1434
10263.81 1385
10264.76 1378
10265.72 1424
10266.67 1428
10267.63 1409
10268.59 1364
10269.54 1409
10270.50 1383
10271.46 1344
10272.41 1374
10273.37 1431
10274.33 1434
10275.28 1405
10276.24 1423
10277.20 1423
10278.15 1414
10279.11 1349
10280.07 1402
10281.03 1412
10281.98 1352
10282.94 1436
10283.90 1426
10284.85 1404
10285.81 1351
10286.77 1354
10287.73 1354
10288.68 1316
10289.64 1349
10290.60 1381
10291.56 1396
10292.51 1388
10293.47 1351
10294.43 1343
10295.39 1346
10296.34 1369
10297.30 1345
10298.26 1383
10299.22 1405
10300.18 1362
10301.13 1324
10302.09 1339
10303.05 1395
10304.01 1333
10304.97 1335
10305.92 1361
10306.88 1320
10307.84 1344
10308.80 1343
10309.76 1316
10310.72 1308
10311.67 1324
10312.63 1380
10313.59 1364
10314.55 1296
10315.51 1315
10316.47 1374
10317.43 1384
10318.38 1360
10319.34 1342
10320.30 1373
10321.26 1324
10322.22 1346
10323.18 1344
10324.14 1282
10325.10 1293
10326.06 1279
10327.01 1280
10327.97 1294
10328.93 1266
10329.89 1277
10330.85 1309
10331.81 1254
10332.77 1226
10333.73 1255
10334.69 1256
10335.65 1256
10336.61 1251
10337.57 1271
10338.53 1314
10339.49 1275
10340.45 1231
10341.41 1280
10342.37 1256
10343.33 1206
10344.29 1237
10345.25 1243
10346.21 1269
10347.17 1248
10348.13 1256
10349.09 1272
10350.05 1269
10351.01 1283
10351.97 1282
10352.93 1217
10353.89 1209
10354.85 1270
10355.81 1295
10356.77 1222
10357.73 1234
10358.69 1255
10359.65 1213
10360.61 1277
10361.57 1296
10362.54 1227
10363.50 1244
10364.46 1189
10365.42 1183
10366.38 1265
10367.34 1193
10368.30 1219
10369.26 1229
10370.22 1212
10371.18 1195
10372.15 1219
10373.11 1207
10374.07 1227
10375.03 1215
10375.99 1178
10376.95 1202
10377.91 1198
10378.88 1122
10379.84 1157
10380.80 1217
10381.76 1156
10382.72 1176
10383.68 1143
10384.65 1184
10385.61 1139
10386.57 1095
10387.53 1121
10388.49 1143
10389.46 1163
10390.42 1083
10391.38 1120
10392.34 1140
10393.31 1135
10394.27 1114
10395.23 1143
10396.19 1125
10397.15 1131
10398.12 1120
10399.08 1126
10400.04 1145
10401.00 1176
10401.97 1141
10402.93 1155
10403.89 1148
10404.86 1109
10405.82 1116
10406.78 1135
10407.74 1159
10408.71 1171
10409.67 1213
10410.63 1168
10411.60 1127
10412.56 1141
10413.52 1137
10414.49 1185
10415.45 1153
10416.41 1151
10417.38 1140
10418.34 1142
10419.30 1162
10420.27 1192
10421.23 1159
10422.19 1146
10423.16 1203
10424.12 1158
10425.08 1116
10426.05 1111
10427.01 1154
10427.98 1128
10428.94 1122
10429.90 1084
10430.87 1083
10431.83 1093
10432.80 1093
10433.76 1099
10434.72 1077
10435.69 1102
10436.65 1105
10437.62 1120
10438.58 1071
10439.55 1049
10440.51 1039
10441.47 1060
10442.44 1082
10443.40 1017
10444.37 1042
10445.33 1011
10446.30 1055
10447.26 1094
10448.23 1070
10449.19 1085
10450.16 1141
10451.12 1076
10452.09 1082
10453.05 1080
10454.02 1074
10454.98 1108
10455.95 1071
10456.91 1024
10457.88 1041
10458.84 1111
10459.81 1060
10460.77 1061
10461.74 1061
10462.70 1056
10463.67 1039
10464.64 1009
10465.60 1054
10466.57 1032
10467.53 1017
10468.50 1000
10469.46 1004
10470.43 1037
10471.40 1061
10472.36 1039
10473.33 1055
10474.29 1050
10475.26 1041
10476.23 1030
10477.19 1010
10478.16 1063
10479.12 1027
10480.09 1004
10481.06 1045
10482.02 1030
10482.99 989
10483.96 1012
10484.92 1050
10485.89 1048
10486.85 1057
10487.82 1083
10488.79 1041
10489.75 1028
10490.72 1042
10491.69 1055
10492.66 1052
10493.62 1048
10494.59 1060
10495.56 1024
10496.52 1025
10497.49 1062
10498.46 1035
10499.42 1039
10500.39 1051
10501.36 1023
10502.33 1040
10503.29 1028
10504.26 1033
10505.23 1015
10506.20 1031
10507.16 970
10508.13 982
10509.10 1023
10510.07 1030
10511.03 1055
10512.00 1035
10512.97 1025
10513.94 1053
10514.90 1013
10515.87 1013
10516.84 1023
10517.81 1001
10518.78 1040
10519.74 1009
10520.71 1020
10521.68 1063
10522.65 1038
10523.62 1027
10524.59 1015
10525.55 1062
10526.52 1028
10527.49 1028
10528.46 1060
10529.43 1073
10530.40 1119
10531.37 1072
10532.33 1002
10533.30 1057
10534.27 1020
10535.24 1052
10536.21 1047
10537.18 1046
10538.15 1045
10539.12 1067
10540.08 1075
10541.05 1069
10542.02 1018
10542.99 1027
10543.96 1043
10544.93 1111
10545.90 1048
10546.87 1050
10547.84 1041
10548.81 1028
10549.78 1023
10550.75 1073
10551.72 1063
10552.69 1073
10553.66 1039
10554.63 1053
10555.60 1062
10556.56 1066
10557.53 1084
10558.50 1078
10559.47 1071
10560.44 1063
10561.41 1078
10562.38 1108
10563.35 1034
10564.32 1092
10565.29 1082
10566.27 1097
10567.24 1117
10568.21 1083
10569.18 1048
10570.15 1055
10571.12 1058
10572.09 1052
10573.06 1018
10574.03 1032
10575.00 1098
10575.97 1034
10576.94 1022
10577.91 1108
10578.88 1077
10579.85 1075
10580.82 1053
10581.79 1076
10582.77 1056
10583.74 1079
10584.71 1125
10585.68 1083
10586.65 1103
10587.62 1104
10588.59 1145
10589.56 1127
10590.54 1089
10591.51 1070
10592.48 1130
10593.45 1163
10594.42 1154
10595.39 1131
10596.36 1106
10597.34 1098
10598.31 1133
10599.28 1122
10600.25 1098
10601.22 1154
10602.19 1138
10603.17 1142
10604.14 1090
10605.11 1104
10606.08 1160
10607.05 1121
10608.03 1114
10609.00 1101
10609.97 1096
10610.94 1067
10611.92 1114
10612.89 1128
10613.86 1144
10614.83 1088
10615.81 1135
10616.78 1156
10617.75 1128
10618.72 1107
10619.70 1142
10620.67 1143
10621.64 1131
10622.61 1149
10623.59 1203
10624.56 1191
10625.53 1190
10626.51 1223
10627.48 1203
10628.45 1144
10629.43 1194
10630.40 1150
10631.37 1192
10632.34 1141
10633.32 1199
10634.29 1213
10635.26 1247
10636.24 1243
10637.21 1286
10638.19 1317
10639.16 1371
10640.13 1385
10641.11 1431
10642.08 1411
10643.05 1405
10644.03 1428
10645.00 1454
10645.98 1370
10646.95 1333
10647.92 1289
10648.90 1280
10649.87 1247
10650.85 1170
10651.82 1183
10652.79 1128
10653.77 1146
10654.74 1111
10655.72 1128
10656.69 1162
10657.67 1137
10658.64 1105
10659.61 1102
10660.59 1110
10661.56 1060
10662.54 1113
10663.51 1106
10664.49 1055
10665.46 1065
10666.44 1067
10667.41 1052
10668.39 1103
10669.36 1077
10670.34 1090
10671.31 1051
10672.29 1073
10673.26 1065
10674.24 1085
10675.21 1119
10676.19 1114
10677.16 1105
10678.14 1099
10679.11 1095
10680.09 1118
10681.06 1126
10682.04 1103
10683.02 1140
10683.99 1149
10684.97 1179
10685.94 1131
10686.92 1132
10687.89 1123
10688.87 1169
10689.85 1118
10690.82 1107
10691.80 1074
10692.77 1104
10693.75 1037
10694.73 1076
10695.70 1068
10696.68 1059
10697.65 1038
10698.63 1091
10699.61 1028
10700.58 1019
10701.56 1066
10702.54 1100
10703.51 1061
10704.49 1028
10705.47 1033
10706.44 1048
10707.42 1080
10708.40 1105
10709.37 1055
10710.35 1075
10711.33 1062
10712.30 1091
10713.28 1135
10714.26 1070
10715.23 1114
10716.21 1108
10717.19 1051
10718.17 1087
10719.14 1091
10720.12 1093
10721.10 1099
10722.08 1023
10723.05 1081
10724.03 1044
10725.01 1085
10725.98 1127
10726.96 1075
10727.94 1071
10728.92 1083
10729.90 1048
10730.87 1048
10731.85 1080
10732.83 1073
10733.81 1060
10734.78 1081
10735.76 1038
10736.74 1128
10737.72 1091
10738.70 1070
10739.68 1043
10740.65 1096
10741.63 1073
10742.61 1126
10743.59 1085
10744.57 1063
10745.54 1075
10746.52 1080
10747.50 1075
10748.48 1086
10749.46 1100
10750.44 1062
10751.42 1124
10752.40 1095
10753.37 1102
10754.35 1099
10755.33 1120
10756.31 1110
10757.29 1122
10758.27 1095
10759.25 1091
10760.23 1098
10761.21 1069
10762.19 1081
10763.16 1113
10764.14 1105
10765.12 1133
10766.10 1136
10767.08 1148
10768.06 1163
10769.04 1143
10770.02 1154
10771.00 1134
10771.98 1142
10772.96 1139
10773.94 1161
10774.92 1142
10775.90 1128
10776.88 1189
10777.86 1170
10778.84 1213
10779.82 1196
10780.80 1190
10781.78 1211
10782.76 1171
10783.74 1149
10784.72 1176
10785.70 1138
10786.68 1164
10787.66 1168
10788.64 1112
10789.62 1078
10790.60 1098
10791.58 1085
10792.56 1083
10793.54 1106
10794.52 1059
10795.50 1110
10796.48 1098
10797.47 1130
10798.45 1113
10799.43 1101
10800.41 1148
10801.39 1087
10802.37 1093
10803.35 1101
10804.33 1115
10805.31 1146
10806.29 1188
10807.28 1094
10808.26 1131
10809.24 1100
10810.22 1145
10811.20 1147
10812.18 1177
10813.16 1153
10814.15 1156
10815.13 1179
10816.11 1192
10817.09 1179
10818.07 1177
10819.05 1172
10820.04 1157
10821.02 1134
10822.00 1178
10822.98 1191
10823.96 1198
10824.95 1165
10825.93 1201
10826.91 1220
10827.89 1182
10828.87 1155
10829.86 1147
10830.84 1188
10831.82 1167
10832.80 1192
10833.79 1223
10834.77 1205
10835.75 1203
10836.73 1147
10837.72 1182
10838.70 1166
10839.68 1207
10840.66 1223
10841.65 1211
10842.63 1194
10843.61 1242
10844.60 1207
10845.58 1247
10846.56 1238
10847.54 1201
10848.53 1243
10849.51 1233
10850.49 1244
10851.48 1246
10852.46 1253
10853.44 1268
10854.43 1315
10855.41 1277
10856.39 1261
10857.38 1297
10858.36 1315
10859.34 1290
10860.33 1330
10861.31 1333
10862.30 1357
10863.28 1310
10864.26 1350
10865.25 1335
10866.23 1350
10867.22 1386
10868.20 1363
10869.18 1365
10870.17 1390
10871.15 1377
10872.14 1403
10873.12 1377
10874.10 1369
10875.09 1392
10876.07 1428
10877.06 1393
10878.04 1428
10879.03 1441
10880.01 1398
10881.00 1401
10881.98 1419
10882.96 1415
10883.95 1400
10884.93 1468
10885.92 1536
10886.90 1450
10887.89 1418
10888.87 1475
10889.86 1517
10890.84 1537
10891.83 1582
10892.81 1529
10893.80 1545
10894.78 1541
10895.77 1515
10896.75 1546
10897.74 1542
10898.73 1602
10899.71 1615
10900.70 1578
10901.68 1569
10902.67 1575
10903.65 1612
10904.64 1620
10905.62 1626
10906.61 1631
10907.60 1641
10908.58 1675
10909.57 1644
10910.55 1649
10911.54 1673
10912.53 1637
10913.51 1635
10914.50 1679
10915.48 1729
10916.47 1727
10917.46 1749
10918.44 1752
10919.43 1731
10920.41 1728
10921.40 1785
10922.39 1785
10923.37 1774
10924.36 1737
10925.35 1743
10926.33 1757
10927.32 1731
10928.31 1740
10929.29 1813
10930.28 1818
10931.27 1823
10932.25 1747
10933.24 1863
10934.23 1851
10935.22 1890
10936.20 1790
10937.19 1844
10938.18 1919
10939.16 1874
10940.15 1879
10941.14 1890
10942.13 1908
10943.11 1970
10944.10 1984
10945.09 1902
10946.08 1932
10947.06 2021
10948.05 2050
10949.04 2045
10950.03 2120
10951.01 2040
10952.00 2083
10952.99 2140
10953.98 2182
10954.97 2236
10955.95 2376
10956.94 2418
10957.93 2479
10958.92 2465
10959.91 2460
10960.89 2516
10961.88 2503
10962.87 2534
10963.86 2542
10964.85 2448
10965.84 2437
10966.82 2373
10967.81 2372
10968.80 2370
10969.79 2319
10970.78 2185
10971.77 2149
10972.76 2057
10973.74 2080
10974.73 2088
10975.72 2108
10976.71 2067
10977.70 2089
10978.69 2023
10979.68 2045
10980.67 2102
10981.66 2109
10982.65 2059
10983.63 2098
10984.62 2118
10985.61 2174
10986.60 2129
10987.59 2151
10988.58 2241
10989.57 2266
10990.56 2190
10991.55 2249
10992.54 2368
10993.53 2350
10994.52 2496
10995.51 2548
10996.50 2600
10997.49 2730
10998.48 2759
10999.47 2994
11000.46 3040
11001.45 3105
11002.44 3157
11003.43 3247
11004.42 3216
11005.41 3005
11006.40 2901
11007.39 2888
11008.38 2803
11009.37 2633
11010.36 2568
11011.35 2385
11012.34 2256
11013.33 2132
11014.32 2019
11015.31 1984
11016.30 1957
11017.29 1858
11018.29 1805
11019.28 1804
11020.27 1850
11021.26 1814
11022.25 1791
11023.24 1761
11024.23 1712
11025.22 1737
11026.21 1724
11027.20 1732
11028.20 1720
11029.19 1718
11030.18 1763
11031.17 1749
11032.16 1799
11033.15 1784
11034.14 1776
11035.14 1787
11036.13 1787
11037.12 1816
11038.11 1764
11039.10 1759
11040.09 1748
11041.09 1759
11042.08 1773
11043.07 1726
11044.06 1726
11045.05 1788
11046.04 1695
11047.04 1651
11048.03 1700
11049.02 1727
11050.01 1656
11051.01 1601
11052.00 1610
11052.99 1601
11053.98 1619
11054.98 1588
11055.97 1582
11056.96 1562
11057.95 1625
11058.95 1609
11059.94 1566
11060.93 1529
11061.92 1606
11062.92 1582
11063.91 1551
11064.90 1546
11065.89 1553
11066.89 1613
11067.88 1547
11068.87 1544
11069.87 1585
11070.86 1562
11071.85 1547
11072.85 1580
11073.84 1610
11074.83 1575
11075.83 1610
11076.82 1601
11077.81 1673
11078.81 1629
11079.80 1613
11080.79 1617
11081.79 1560
11082.78 1575
11083.77 1559
11084.77 1556
11085.76 1549
11086.76 1568
11087.75 1531
11088.74 1543
11089.74 1558
11090.73 1525
11091.73 1528
11092.72 1463
11093.71 1480
11094.71 1479
11095.70 1475
11096.70 1459
11097.69 1418
11098.69 1452
11099.68 1531
11100.67 1465
11101.67 1463
11102.66 1423
11103.66 1445
11104.65 1439
11105.65 1419
11106.64 1428
11107.64 1439
11108.63 1462
11109.63 1418
11110.62 1397
11111.62 1454
11112.61 1460
11113.61 1439
11114.60 1478
11115.60 1448
11116.59 1454
11117.59 1458
11118.58 1450
11119.58 1484
11120.57 1430
11121.57 1468
11122.56 1447
11123.56 1417
11124.56 1457
11125.55 1420
11126.55 1403
11127.54 1438
11128.54 1486
11129.53 1443
11130.53 1384
11131.53 1401
11132.52 1419
11133.52 1379
11134.51 1383
11135.51 1359
11136.51 1380
11137.50 1325
11138.50 1356
11139.49 1311
11140.49 1324
11141.49 1310
11142.48 1322
11143.48 1381
11144.48 1386
11145.47 1351
11146.47 1362
11147.47 1404
11148.46 1346
11149.46 1342
11150.46 1400
11151.45 1331
11152.45 1360
11153.45 1350
11154.44 1363
11155.44 1361
11156.44 1289
11157.43 1289
11158.43 1286
11159.43 1282
11160.42 1271
11161.42 1254
11162.42 1291
11163.42 1272
11164.41 1224
11165.41 1274
11166.41 1251
11167.41 1253
11168.40 1245
11169.40 1192
11170.40 1216
11171.40 1226
11172.39 1237
11173.39 1210
11174.39 1241
11175.39 1213
11176.39 1231
11177.38 1250
11178.38 1266
11179.38 1251
11180.38 1230
11181.38 1239
11182.37 1289
11183.37 1251
11184.37 1203
11185.37 1245
11186.37 1248
11187.36 1222
11188.36 1253
11189.36 1218
11190.36 1243
11191.36 1244
11192.36 1237
11193.36 1218
11194.35 1209
11195.35 1224
11196.35 1205
11197.35 1202
11198.35 1212
11199.35 1282
11200.35 1260
11201.35 1229
11202.35 1211
11203.34 1228
11204.34 1219
11205.34 1213
11206.34 1212
11207.34 1190
11208.34 1252
11209.34 1257
11210.34 1249
11211.34 1217
11212.34 1203
11213.34 1221
11214.34 1197
11215.34 1253
11216.34 1220
11217.34 1209
11218.34 1215
11219.34 1244
11220.34 1201
11221.34 1188
11222.34 1215
11223.34 1200
11224.34 1213
11225.34 1234
11226.34 1171
11227.34 1167
11228.34 1122
11229.34 1188
11230.34 1195
11231.34 1202
11232.34 1162
11233.34 1140
11234.34 1133
11235.34 1193
11236.34 1180
11237.34 1192
11238.34 1216
11239.34 1154
11240.34 1170
11241.34 1179
11242.34 1179
11243.34 1153
11244.34 1173
11245.35 1222
11246.35 1199
11247.35 1190
11248.35 1255
11249.35 1219
11250.35 1214
11251.35 1218
11252.35 1331
11253.35 1259
11254.36 1213
11255.36 1236
11256.36 1256
11257.36 1241
11258.36 1214
11259.36 1226
11260.36 1257
11261.37 1236
11262.37 1262
11263.37 1222
11264.37 1226
11265.37 1201
11266.38 1247
11267.38 1294
11268.38 1284
11269.38 1236
11270.38 1291
11271.39 1291
11272.39 1251
11273.39 1252
11274.39 1242
11275.39 1345
11276.40 1323
11277.40 1324
11278.40 1370
11279.40 1429
11280.41 1406
11281.41 1384
11282.41 1374
11283.41 1375
11284.42 1338
11285.42 1362
11286.42 1364
11287.42 1360
11288.43 1319
11289.43 1279
11290.43 1242
11291.44 1175
11292.44 1222
11293.44 1213
11294.45 1185
11295.45 1188
11296.45 1169
11297.46 1172
11298.46 1194
11299.46 1192
11300.47 1170
11301.47 1175
11302.47 1153
11303.48 1201
11304.48 1142
11305.48 1183
11306.49 1121
11307.49 1213
11308.49 1184
11309.50 1166
11310.50 1196
11311.51 1158
11312.51 1173
11313.51 1210
11314.52 1257
11315.52 1256
11316.53 1221
11317.53 1224
11318.53 1275
11319.54 1293
11320.54 1270
11321.55 1210
11322.55 1199
11323.56 1193
11324.56 1174
11325.56 1141
11326.57 1152
11327.57 1160
11328.58 1144
11329.58 1099
11330.59 1080
11331.59 1121
11332.60 1080
11333.60 1094
11334.61 1075
11335.61 1069
11336.62 1080
11337.62 1134
11338.63 1130
11339.63 1152
11340.64 1109
11341.64 1128
11342.65 1115
11343.65 1116
11344.66 1141
11345.66 1185
11346.67 1145
11347.68 1120
11348.68 1067
11349.69 1068
11350.69 1037
11351.70 1060
11352.70 1082
11353.71 1097
11354.71 1087
11355.72 1065
11356.73 1067
11357.73 1016
11358.74 1088
11359.74 1017
11360.75 1024
11361.76 1083
11362.76 1044
11363.77 1022
11364.78 1061
11365.78 1064
11366.79 1039
11367.79 1033
11368.80 1014
11369.81 1050
11370.81 1009
11371.82 1020
11372.83 997
11373.83 1002
11374.84 1006
11375.85 1010
11376.85 973
11377.86 966
11378.87 1028
11379.87 994
11380.88 1027
11381.89 979
11382.90 979
11383.90 1009
11384.91 1028
11385.92 1017
11386.92 982
11387.93 1019
11388.94 1017
11389.95 992
11390.95 979
11391.96 991
11392.97 975
11393.98 995
11394.98 1003
11395.99 1003
11397.00 1035
11398.01 1038
11399.01 1004
11400.02 1011
11401.03 991
11402.04 974
11403.05 999
11404.05 1001
11405.06 952
11406.07 980
11407.08 939
11408.09 947
11409.09 975
11410.10 964
11411.11 966
11412.12 927
11413.13 989
11414.14 973
11415.14 939
11416.15 981
11417.16 949
11418.17 940
11419.18 962
11420.19 929
11421.20 956
11422.20 952
11423.21 916
11424.22 944
11425.23 902
11426.24 941
11427.25 953
11428.26 928
11429.27 942
11430.28 953
11431.29 959
11432.29 963
11433.30 940
11434.31 906
11435.32 942
11436.33 950
11437.34 951
11438.35 934
11439.36 917
11440.37 894
11441.38 933
11442.39 940
11443.40 919
11444.41 948
11445.42 979
11446.43 964
11447.44 952
11448.45 949
11449.46 919
11450.47 908
11451.48 948
11452.49 937
11453.50 883
11454.51 920
11455.52 964
11456.53 918
11457.54 967
11458.55 923
11459.56 955
11460.57 917
11461.58 937
11462.59 947
11463.60 893
11464.61 923
11465.62 925
11466.64 921
11467.65 902
11468.66 893
11469.67 900
11470.68 924
11471.69 907
11472.70 921
11473.71 928
11474.72 935
11475.73 938
11476.75 915
11477.76 953
11478.77 963
11479.78 975
11480.79 954
11481.80 919
11482.81 890
11483.82 908
11484.84 941
11485.85 956
11486.86 927
11487.87 931
11488.88 912
11489.89 926
11490.91 939
11491.92 911
11492.93 907
11493.94 909
11494.95 892
11495.97 901
11496.98 939
11497.99 905
11499.00 924
11500.01 920
11501.03 934
11502.04 905
11503.05 894
11504.06 909
11505.08 918
11506.09 935
11507.10 927
11508.11 884
11509.13 913
11510.14 906
11511.15 902
11512.16 890
11513.18 917
11514.19 898
11515.20 880
11516.22 927
11517.23 937
11518.24 937
11519.26 946
11520.27 938
11521.28 943
11522.29 913
11523.31 915
11524.32 958
11525.33 927
11526.35 904
11527.36 926
11528.38 894
11529.39 920
11530.40 909
11531.42 896
11532.43 893
11533.44 907
11534.46 930
11535.47 909
11536.48 913
11537.50 895
11538.51 918
11539.53 938
11540.54 911
11541.55 937
11542.57 944
11543.58 909
11544.60 920
11545.61 925
11546.63 936
11547.64 973
11548.65 962
11549.67 960
11550.68 964
11551.70 901
11552.71 918
11553.73 924
11554.74 955
11555.76 966
11556.77 942
11557.78 946
11558.80 942
11559.81 958
11560.83 1006
11561.84 941
11562.86 955
11563.87 943
11564.89 936
11565.90 990
11566.92 966
11567.93 929
11568.95 973
11569.97 980
11570.98 949
11572.00 932
11573.01 969
11574.03 982
11575.04 962
11576.06 964
11577.07 1005
11578.09 995
11579.11 993
11580.12 1004
11581.14 1013
11582.15 1026
11583.17 979
11584.18 1040
11585.20 1058
11586.22 1036
11587.23 1029
11588.25 1045
11589.26 1073
11590.28 1042
11591.30 1023
11592.31 1046
11593.33 1051
11594.35 1089
11595.36 1102
11596.38 1079
11597.40 1119
11598.41 1222
11599.43 1219
11600.44 1229
11601.46 1229
11602.48 1241
11603.50 1264
11604.51 1281
11605.53 1322
11606.55 1328
11607.56 1390
11608.58 1315
11609.60 1278
11610.61 1314
11611.63 1284
11612.65 1198
11613.67 1150
11614.68 1139
11615.70 1120
11616.72 1080
11617.73 1050
11618.75 1004
11619.77 1026
11620.79 1031
11621.80 999
11622.82 957
11623.84 990
11624.86 937
11625.88 932
11626.89 969
11627.91 930
11628.93 953
11629.95 919
11630.96 951
11631.98 962
11633.00 984
11634.02 977
11635.04 944
11636.06 949
11637.07 923
11638.09 951
11639.11 916
11640.13 959
11641.15 940
11642.17 896
11643.18 926
11644.20 951
11645.22 1010
11646.24 985
11647.26 890
11648.28 937
11649.30 928
11650.31 898
11651.33 856
11652.35 888
11653.37 899
11654.39 890
11655.41 931
11656.43 941
11657.45 923
11658.47 907
11659.49 905
11660.51 928
11661.52 939
11662.54 912
11663.56 917
11664.58 928
11665.60 947
11666.62 955
11667.64 938
11668.66 952
11669.68 924
11670.70 947
11671.72 933
11672.74 895
11673.76 926
11674.78 907
11675.80 930
11676.82 954
11677.84 958
11678.86 959
11679.88 946
11680.90 950
11681.92 908
11682.94 926
11683.96 929
11684.98 965
11686.00 982
11687.02 945
11688.04 906
11689.06 938
11690.08 940
11691.10 901
11692.12 889
11693.14 901
11694.17 895
11695.19 898
11696.21 898
11697.23 907
11698.25 926
11699.27 905
11700.29 876
11701.31 919
11702.33 892
11703.35 894
11704.38 879
11705.40 921
11706.42 893
11707.44 930
11708.46 935
11709.48 937
11710.50 923
11711.52 874
11712.55 909
11713.57 910
11714.59 924
11715.61 884
11716.63 942
11717.65 940
11718.68 892
11719.70 887
11720.72 910
11721.74 908
11722.76 894
11723.79 854
11724.81 895
11725.83 934
11726.85 886
11727.87 896
11728.90 915
11729.92 910
11730.94 885
11731.96 884
11732.99 913
11734.01 897
11735.03 878
11736.05 871
11737.08 875
11738.10 896
11739.12 861
11740.14 884
11741.17 904
11742.19 918
11743.21 854
11744.24 859
11745.26 922
11746.28 922
11747.31 865
11748.33 864
11749.35 903
11750.37 896
11751.40 876
11752.42 883
11753.44 913
11754.47 889
11755.49 901
11756.51 924
11757.54 905
11758.56 913
11759.59 890
11760.61 924
11761.63 933
11762.66 898
11763.68 885
11764.70 936
11765.73 908
11766.75 908
11767.78 889
11768.80 937
11769.82 889
11770.85 903
11771.87 909
11772.90 915
11773.92 930
11774.94 929
11775.97 896
11776.99 921
11778.02 902
11779.04 936
11780.07 930
11781.09 919
11782.12 940
11783.14 974
11784.16 965
11785.19 981
11786.21 978
11787.24 974
11788.26 944
11789.29 936
11790.31 971
11791.34 970
11792.36 948
11793.39 984
11794.41 960
11795.44 939
11796.46 960
11797.49 925
11798.51 931
11799.54 958
11800.57 939
11801.59 990
11802.62 954
11803.64 954
11804.67 953
11805.69 939
11806.72 953
11807.74 909
11808.77 933
11809.80 1014
11810.82 1001
11811.85 946
11812.87 950
11813.90 986
11814.92 1008
11815.95 1007
11816.98 983
11818.00 988
11819.03 976
11820.06 992
11821.08 983
11822.11 1029
11823.13 1011
11824.16 990
11825.19 997
11826.21 991
11827.24 1002
11828.27 972
11829.29 1014
11830.32 1011
11831.35 1012
11832.37 1036
11833.40 1047
11834.43 1054
11835.45 1003
11836.48 1054
11837.51 1064
11838.53 1055
11839.56 1047
11840.59 1033
11841.62 1010
11842.64 1029
11843.67 1065
11844.70 1032
11845.73 994
11846.75 1023
11847.78 1037
11848.81 1022
11849.84 1061
11850.86 1009
11851.89 1029
11852.92 1061
11853.95 1041
11854.97 1022
11856.00 1086
11857.03 1082
11858.06 1002
11859.08 1063
11860.11 1116
11861.14 1126
11862.17 1065
11863.20 1127
11864.22 1135
11865.25 1112
11866.28 1106
11867.31 1094
11868.34 1136
11869.37 1134
11870.39 1156
11871.42 1118
11872.45 1096
11873.48 1104
11874.51 1173
11875.54 1152
11876.57 1143
11877.59 1185
11878.62 1137
11879.65 1185
11880.68 1216
11881.71 1191
11882.74 1194
11883.77 1185
11884.80 1192
11885.83 1186
11886.86 1221
11887.88 1234
11888.91 1194
11889.94 1226
11890.97 1227
11892.00 1233
11893.03 1265
11894.06 1209
11895.09 1271
11896.12 1243
11897.15 1271
11898.18 1278
11899.21 1294
11900.24 1282
11901.27 1285
11902.30 1330
11903.33 1325
11904.36 1325
11905.39 1336
11906.42 1340
11907.45 1362
11908.48 1329
11909.51 1289
11910.54 1342
11911.57 1297
11912.60 1296
11913.63 1289
11914.66 1325
11915.69 1330
11916.72 1365
11917.75 1327
11918.78 1323
11919.81 1260
11920.84 1361
11921.87 1320
11922.90 1314
11923.93 1356
11924.96 1395
11925.99 1484
11927.03 1453
11928.06 1422
11929.09 1429
11930.12 1511
11931.15 1516
11932.18 1549
11933.21 1607
11934.24 1609
11935.27 1618
11936.30 1651
11937.34 1649
11938.37 1565
11939.40 1557
11940.43 1553
11941.46 1451
11942.49 1434
11943.52 1411
11944.56 1467
11945.59 1363
11946.62 1303
11947.65 1284
11948.68 1299
11949.72 1294
11950.75 1238
11951.78 1254
11952.81 1198
11953.84 1204
11954.87 1215
11955.91 1230
11956.94 1241
11957.97 1229
11959.00 1242
11960.04 1241
11961.07 1216
11962.10 1202
11963.13 1175
11964.17 1200
11965.20 1220
11966.23 1201
11967.26 1236
11968.30 1258
11969.33 1234
11970.36 1240
11971.39 1249
11972.43 1194
11973.46 1264
11974.49 1228
11975.53 1237
11976.56 1226
11977.59 1257
11978.62 1239
11979.66 1247
11980.69 1254
11981.72 1281
11982.76 1258
11983.79 1238
11984.82 1285
11985.86 1238
11986.89 1270
11987.92 1220
11988.96 1270
11989.99 1253
11991.02 1222
11992.06 1238
11993.09 1205
11994.13 1264
11995.16 1226
11996.19 1229
11997.23 1270
11998.26 1322
11999.30 1265
12000.33 1230
12001.36 1240
12002.40 1286
12003.43 1286
12004.47 1273
12005.50 1290
12006.53 1336
12007.57 1315
12008.60 1315
12009.64 1345
12010.67 1383
12011.71 1340
12012.74 1345
12013.78 1360
12014.81 1367
12015.85 1374
12016.88 1435
12017.91 1475
12018.95 1446
12019.98 1413
12021.02 1416
12022.05 1434
12023.09 1393
12024.12 1409
12025.16 1427
12026.19 1424
12027.23 1375
12028.26 1371
12029.30 1426
12030.34 1370
12031.37 1354
12032.41 1319
12033.44 1351
12034.48 1350
12035.51 1348
12036.55 1289
12037.58 1228
12038.62 1294
12039.66 1298
12040.69 1277
12041.73 1242
12042.76 1198
12043.80 1230
12044.83 1275
12045.87 1254
12046.91 1208
12047.94 1239
12048.98 1232
12050.01 1201
12051.05 1228
12052.09 1165
12053.12 1230
12054.16 1236
12055.20 1201
12056.23 1190
12057.27 1181
12058.31 1181
12059.34 1207
12060.38 1207
12061.42 1194
12062.45 1206
12063.49 1229
12064.53 1243
12065.56 1187
12066.60 1177
12067.64 1153
12068.67 1185
12069.71 1123
12070.75 1195
12071.78 1184
12072.82 1169
12073.86 1173
12074.90 1143
12075.93 1106
12076.97 1181
12078.01 1187
12079.05 1216
12080.08 1208
12081.12 1134
12082.16 1150
12083.20 1130
12084.23 1147
12085.27 1195
12086.31 1148
12087.35 1161
12088.38 1176
12089.42 1160
12090.46 1186
12091.50 1203
12092.54 1142
12093.57 1148
12094.61 1149
12095.65 1156
12096.69 1216
12097.73 1193
12098.76 1220
12099.80 1238
12100.84 1221
12101.88 1271
12102.92 1265
12103.96 1253
12104.99 1300
12106.03 1275
12107.07 1273
12108.11 1256
12109.15 1192
12110.19 1245
12111.23 1219
12112.27 1187
12113.30 1165
12114.34 1164
12115.38 1099
12116.42 1151
12117.46 1092
12118.50 1119
12119.54 1130
12120.58 1139
12121.62 1063
12122.66 1077
12123.70 1040
12124.74 1068
12125.77 1051
12126.81 1024
12127.85 1015
12128.89 1046
12129.93 1023
12130.97 1015
12132.01 1052
12133.05 1054
12134.09 1016
12135.13 1036
12136.17 1043
12137.21 1008
12138.25 1002
12139.29 1003
12140.33 1022
12141.37 1039
12142.41 1026
12143.45 1015
12144.49 1018
12145.53 1028
12146.57 1024
12147.61 1006
12148.65 1027
12149.69 1003
12150.73 1050
12151.77 1066
12152.81 1015
12153.86 1024
12154.90 993
12155.94 981
12156.98 961
12158.02 967
12159.06 928
12160.10 1038
12161.14 1020
12162.18 1007
12163.22 1001
12164.26 1048
12165.31 958
12166.35 973
12167.39 1005
12168.43 992
12169.47 1034
12170.51 995
12171.55 979
12172.59 966
12173.64 940
12174.68 973
12175.72 1025
12176.76 1028
12177.80 1026
12178.84 993
12179.89 944
12180.93 975
12181.97 972
12183.01 970
12184.05 951
12185.09 973
12186.14 1004
12187.18 994
12188.22 994
12189.26 992
12190.31 988
12191.35 987
12192.39 975
12193.43 1003
12194.47 1002
12195.52 978
12196.56 932
12197.60 992
12198.64 968
12199.69 959
12200.73 981
12201.77 962
12202.81 1009
12203.86 950
12204.90 990
12205.94 995
12206.99 1016
12208.03 963
12209.07 961
12210.11 950
12211.16 994
12212.20 977
12213.24 966
12214.29 941
12215.33 939
12216.37 981
12217.42 1017
12218.46 988
12219.50 1001
12220.55 999
12221.59 969
12222.63 981
12223.68 945
12224.72 969
12225.77 1007
12226.81 1003
12227.85 1001
12228.90 1002
12229.94 991
12230.98 995
12232.03 970
12233.07 976
12234.12 983
12235.16 1021
12236.20 958
12237.25 939
12238.29 921
12239.34 955
12240.38 1007
12241.43 1029
12242.47 1002
12243.52 979
12244.56 983
12245.60 980
12246.65 964
12247.69 971
12248.74 1033
12249.78 982
12250.83 1010
12251.87 1036
12252.92 946
12253.96 937
12255.01 945
12256.05 948
12257.10 925
12258.14 913
12259.19 919
12260.23 953
12261.28 951
12262.32 967
12263.37 919
12264.41 866
12265.46 911
12266.50 901
12267.55 927
12268.60 918
12269.64 904
12270.69 930
12271.73 909
12272.78 913
12273.82 859
12274.87 903
12275.92 861
12276.96 916
12278.01 927
12279.05 889
12280.10 886
12281.14 890
12282.19 891
12283.24 874
12284.28 839
12285.33 896
12286.38 932
12287.42 892
12288.47 908
12289.51 894
12290.56 901
12291.61 892
12292.65 912
12293.70 891
12294.75 916
12295.79 920
12296.84 908
12297.89 889
12298.93 888
12299.98 884
12301.03 909
12302.08 903
12303.12 912
12304.17 880
12305.22 904
12306.26 869
12307.31 901
12308.36 856
12309.41 835
12310.45 873
12311.50 887
12312.55 874
12313.59 882
12314.64 900
12315.69 892
12316.74 877
12317.78 896
12318.83 887
12319.88 903
12320.93 920
12321.98 877
12323.02 859
12324.07 885
12325.12 867
12326.17 883
12327.22 872
12328.26 852
12329.31 898
12330.36 870
12331.41 879
12332.46 894
12333.50 877
12334.55 922
12335.60 877
12336.65 911
12337.70 893
12338.75 900
12339.80 900
12340.84 882
12341.89 866
12342.94 855
12343.99 907
12345.04 880
12346.09 839
12347.14 900
12348.19 901
12349.23 881
12350.28 910
12351.33 876
12352.38 942
12353.43 866
12354.48 890
12355.53 890
12356.58 842
12357.63 875
12358.68 901
12359.73 887
12360.78 921
12361.82 916
12362.87 940
12363.92 900
12364.97 924
12366.02 878
12367.07 866
12368.12 919
12369.17 916
12370.22 909
12371.27 901
12372.32 926
12373.37 939
12374.42 944
12375.47 942
12376.52 920
12377.57 933
12378.62 929
12379.67 935
12380.72 917
12381.77 955
12382.82 930
12383.87 901
12384.92 965
12385.98 945
12387.03 935
12388.08 943
12389.13 950
12390.18 972
12391.23 965
12392.28 993
12393.33 969
12394.38 960
12395.43 979
12396.48 985
12397.53 981
12398.59 963
12399.64 926
12400.69 944
12401.74 990
12402.79 965
12403.84 965
12404.89 961
12405.94 997
12407.00 970
12408.05 1023
12409.10 1036
12410.15 970
12411.20 984
12412.25 1037
12413.30 1022
12414.36 999
12415.41 1024
12416.46 1057
12417.51 1006
12418.56 1040
12419.62 1048
12420.67 1034
12421.72 1021
12422.77 1092
12423.82 1091
12424.88 1074
12425.93 1069
12426.98 1036
12428.03 1062
12429.08 1071
12430.14 1033
12431.19 1070
12432.24 1054
12433.29 1024
12434.35 1022
12435.40 1043
12436.45 1007
12437.51 1073
12438.56 1093
12439.61 1082
12440.66 1099
12441.72 1041
12442.77 1078
12443.82 1066
12444.88 1070
12445.93 1032
12446.98 1068
12448.03 1042
12449.09 1098
12450.14 1093
12451.19 1074
12452.25 1087
12453.30 1113
12454.35 1138
12455.41 1135
12456.46 1086
12457.51 1106
12458.57 1177
12459.62 1138
12460.68 1135
12461.73 1109
12462.78 1127
12463.84 1140
12464.89 1075
12465.94 1128
12467.00 1173
12468.05 1092
12469.11 1093
12470.16 1095
12471.21 1180
12472.27 1183
12473.32 1180
12474.38 1210
12475.43 1165
12476.49 1164
12477.54 1146
12478.60 1212
12479.65 1193
12480.70 1257
12481.76 1257
12482.81 1239
12483.87 1202
12484.92 1226
12485.98 1228
12487.03 1266
12488.09 1261
12489.14 1286
12490.20 1269
12491.25 1289
12492.31 1265
12493.36 1275
12494.42 1308
12495.47 1312
12496.53 1330
12497.58 1309
12498.64 1355
12499.69 1317
12500.75 1354
12501.80 1391
12502.86 1442
12503.91 1449
12504.97 1450
12506.03 1489
12507.08 1508
12508.14 1541
12509.19 1577
12510.25 1606
12511.30 1615
12512.36 1656
12513.42 1685
12514.47 1755
12515.53 1822
12516.58 1836
12517.64 1932
12518.70 1993
12519.75 2119
12520.81 2220
12521.87 2296
12522.92 2465
12523.98 2486
12525.03 2545
12526.09 2720
12527.15 2804
12528.20 2840
12529.26 2755
12530.32 2743
12531.37 2731
12532.43 2632
12533.49 2547
12534.54 2441
12535.60 2364
12536.66 2211
12537.71 2087
12538.77 1985
12539.83 1933
12540.89 1814
12541.94 1709
12543.00 1652
12544.06 1669
12545.11 1561
12546.17 1563
12547.23 1490
12548.29 1465
12549.34 1463
12550.40 1458
12551.46 1490
12552.52 1417
12553.57 1427
12554.63 1494
12555.69 1504
12556.75 1437
12557.80 1447
12558.86 1425
12559.92 1451
12560.98 1424
12562.04 1451
12563.09 1421
12564.15 1451
12565.21 1406
12566.27 1472
12567.33 1431
12568.39 1421
12569.44 1402
12570.50 1469
12571.56 1402
12572.62 1366
12573.68 1374
12574.74 1449
12575.79 1418
12576.85 1405
12577.91 1423
12578.97 1342
12580.03 1315
12581.09 1396
12582.15 1361
12583.20 1367
12584.26 1375
12585.32 1344
12586.38 1384
12587.44 1406
12588.50 1345
12589.56 1391
12590.62 1390
12591.68 1447
12592.74 1414
12593.80 1427
12594.86 1467
12595.91 1454
12596.97 1552
12598.03 1539
12599.09 1588
12600.15 1567
12601.21 1605
12602.27 1587
12603.33 1661
12604.39 1716
12605.45 1631
12606.51 1736
12607.57 1711
12608.63 1714
12609.69 1686
12610.75 1662
12611.81 1716
12612.87 1682
12613.93 1688
12614.99 1649
12616.05 1686
12617.11 1655
12618.17 1619
12619.23 1646
12620.29 1625
12621.35 1570
12622.41 1539
12623.47 1565
12624.53 1548
12625.60 1574
12626.66 1512
12627.72 1610
12628.78 1603
12629.84 1530
12630.90 1509
12631.96 1577
12633.02 1576
12634.08 1552
12635.14 1593
12636.20 1599
12637.27 1577
12638.33 1529
12639.39 1538
12640.45 1577
12641.51 1580
12642.57 1578
12643.63 1564
12644.69 1492
12645.76 1447
12646.82 1505
12647.88 1496
12648.94 1493
12650.00 1471
12651.06 1441
12652.13 1452
12653.19 1509
12654.25 1503
12655.31 1495
12656.37 1507
12657.44 1449
12658.50 1449
12659.56 1448
12660.62 1429
12661.68 1411
12662.75 1482
12663.81 1475
12664.87 1476
12665.93 1486
12666.99 1487
12668.06 1473
12669.12 1456
12670.18 1434
12671.24 1432
12672.31 1479
12673.37 1438
12674.43 1434
12675.50 1505
12676.56 1510
12677.62 1493
12678.68 1480
12679.75 1470
12680.81 1490
12681.87 1527
12682.94 1516
12684.00 1577
12685.06 1632
12686.13 1527
12687.19 1505
12688.25 1568
12689.31 1549
12690.38 1622
12691.44 1595
12692.51 1586
12693.57 1656
12694.63 1668
12695.70 1664
12696.76 1727
12697.82 1740
12698.89 1690
12699.95 1739
12701.01 1780
12702.08 1865
12703.14 1829
12704.21 1861
12705.27 1873
12706.33 1930
12707.40 1871
12708.46 1863
12709.53 1873
12710.59 1881
12711.65 1882
12712.72 1777
12713.78 1801
12714.85 1760
12715.91 1696
12716.98 1643
12718.04 1565
12719.11 1537
12720.17 1538
12721.23 1509
12722.30 1520
12723.36 1546
12724.43 1486
12725.49 1450
12726.56 1367
12727.62 1371
12728.69 1407
12729.75 1387
12730.82 1431
12731.88 1399
12732.95 1412
12734.01 1407
12735.08 1373
12736.14 1384
12737.21 1394
12738.28 1422
12739.34 1390
12740.41 1368
12741.47 1348
12742.54 1382
12743.60 1335
12744.67 1330
12745.73 1336
12746.80 1359
12747.87 1321
12748.93 1317
12750.00 1311
12751.06 1297
12752.13 1336
12753.19 1258
12754.26 1258
12755.33 1218
12756.39 1198
12757.46 1187
12758.53 1239
12759.59 1233
12760.66 1198
12761.72 1187
12762.79 1151
12763.86 1127
12764.92 1168
12765.99 1179
12767.06 1178
12768.12 1196
12769.19 1202
12770.26 1190
12771.32 1160
12772.39 1119
12773.46 1111
12774.52 1151
12775.59 1139
12776.66 1184
12777.72 1152
12778.79 1188
12779.86 1163
12780.93 1164
12781.99 1142
12783.06 1159
12784.13 1160
12785.20 1106
12786.26 1153
12787.33 1184
12788.40 1190
12789.46 1209
12790.53 1211
12791.60 1249
12792.67 1207
12793.74 1196
12794.80 1157
12795.87 1141
12796.94 1105
12798.01 1195
12799.07 1222
12800.14 1151
12801.21 1114
12802.28 1158
12803.35 1151
12804.41 1155
12805.48 1138
12806.55 1158
12807.62 1148
12808.69 1132
12809.76 1130
12810.82 1158
12811.89 1129
12812.96 1178
12814.03 1152
12815.10 1137
12816.17 1150
12817.24 1165
12818.30 1172
12819.37 1196
12820.44 1151
12821.51 1166
12822.58 1142
12823.65 1156
12824.72 1135
12825.79 1131
12826.86 1113
12827.92 1132
12828.99 1118
12830.06 1104
12831.13 1139
12832.20 1083
12833.27 1055
12834.34 1075
12835.41 1044
12836.48 1060
12837.55 1033
12838.62 1073
12839.69 1030
12840.76 1059
12841.83 1033
12842.90 1038
12843.97 1015
12845.04 1044
12846.11 979
12847.18 1027
12848.25 1003
12849.32 1001
12850.39 1003
12851.46 1006
12852.53 946
12853.60 959
12854.67 1029
12855.74 1018
12856.81 993
12857.88 972
12858.95 976
12860.02 993
12861.09 1002
12862.16 987
12863.23 939
12864.30 934
12865.37 962
12866.44 948
12867.51 961
12868.58 936
12869.65 927
12870.73 966
12871.80 950
12872.87 919
12873.94 914
12875.01 921
12876.08 976
12877.15 938
12878.22 922
12879.29 911
12880.37 904
12881.44 906
12882.51 885
12883.58 883
12884.65 891
12885.72 896
12886.79 908
12887.87 874
12888.94 866
12890.01 856
12891.08 879
12892.15 868
12893.22 878
12894.30 929
12895.37 875
12896.44 876
12897.51 891
12898.58 857
12899.66 870
12900.73 880
12901.80 871
12902.87 890
12903.94 868
12905.02 881
12906.09 901
12907.16 908
12908.23 828
12909.31 883
12910.38 874
12911.45 867
12912.52 852
12913.60 874
12914.67 841
12915.74 878
12916.82 835
12917.89 843
12918.96 908
12920.03 861
12921.11 877
12922.18 873
12923.25 844
12924.33 858
12925.40 846
12926.47 850
12927.55 880
12928.62 837
12929.69 840
12930.77 845
12931.84 845
12932.91 874
12933.99 889
12935.06 884
12936.13 864
12937.21 875
12938.28 885
12939.35 871
12940.43 847
12941.50 859
12942.58 873
12943.65 858
12944.72 865
12945.80 848
12946.87 852
12947.95 845
12949.02 868
12950.09 852
12951.17 906
12952.24 880
12953.32 868
12954.39 878
12955.47 848
12956.54 819
12957.62 864
12958.69 858
12959.76 862
12960.84 846
12961.91 862
12962.99 894
12964.06 839
12965.14 836
12966.21 849
12967.29 874
12968.36 855
12969.44 873
12970.51 859
12971.59 844
12972.66 863
12973.74 918
12974.81 882
12975.89 823
12976.96 854
12978.04 856
12979.11 869
12980.19 863
12981.27 808
12982.34 844
12983.42 881
12984.49 873
12985.57 880
12986.64 849
12987.72 866
12988.79 843
12989.87 848
12990.95 867
12992.02 828
12993.10 861
12994.17 923
12995.25 877
12996.33 837
12997.40 877
12998.48 883
12999.56 841
13000.63 857
13001.71 866
13002.78 844
13003.86 885
13004.94 872
13006.01 891
13007.09 874
13008.17 905
13009.24 868
13010.32 909
13011.40 884
13012.47 854
13013.55 868
13014.63 880
13015.70 880
13016.78 856
13017.86 860
13018.94 843
13020.01 834
13021.09 852
13022.17 911
13023.24 868
13024.32 839
13025.40 896
13026.48 898
13027.55 868
13028.63 854
13029.71 847
13030.79 900
13031.86 889
13032.94 861
13034.02 885
13035.10 835
13036.17 859
13037.25 884
13038.33 912
13039.41 897
13040.49 866
13041.56 884
13042.64 924
13043.72 898
13044.80 903
13045.88 866
13046.95 920
13048.03 905
13049.11 931
13050.19 907
13051.27 916
13052.35 886
13053.42 884
13054.50 872
13055.58 869
13056.66 876
13057.74 897
13058.82 903
13059.90 859
13060.97 888
13062.05 882
13063.13 849
13064.21 869
13065.29 882
13066.37 856
13067.45 884
13068.53 887
13069.61 851
13070.69 849
13071.76 889
13072.84 893
13073.92 858
13075.00 863
13076.08 828
13077.16 848
13078.24 858
13079.32 877
13080.40 864
13081.48 840
13082.56 879
13083.64 836
13084.72 879
13085.80 819
13086.88 824
13087.96 879
13089.04 847
13090.12 819
13091.20 865
13092.28 824
13093.36 815
13094.44 814
13095.52 859
13096.60 838
13097.68 836
13098.76 816
13099.84 807
13100.92 883
13102.00 872
13103.08 827
13104.16 839
13105.24 857
13106.32 878
13107.40 846
13108.48 821
13109.57 858
13110.65 859
13111.73 848
13112.81 824
13113.89 849
13114.97 868
13116.05 808
13117.13 814
13118.21 810
13119.29 851
13120.38 832
13121.46 838
13122.54 840
13123.62 847
13124.70 865
13125.78 860
13126.86 854
13127.95 866
13129.03 850
13130.11 871
13131.19 867
13132.27 851
13133.35 826
13134.44 864
13135.52 855
13136.60 845
13137.68 822
13138.76 856
13139.85 872
13140.93 865
13142.01 839
13143.09 854
13144.17 873
13145.26 831
13146.34 856
13147.42 843
13148.50 817
13149.59 850
13150.67 874
13151.75 850
13152.83 854
13153.92 849
13155.00 859
13156.08 895
13157.16 908
13158.25 868
13159.33 876
13160.41 875
13161.50 848
13162.58 907
13163.66 920
13164.74 884
13165.83 902
13166.91 902
13167.99 847
13169.08 897
13170.16 878
13171.24 842
13172.33 862
13173.41 860
13174.49 851
13175.58 882
13176.66 855
13177.75 825
13178.83 854
13179.91 851
13181.00 901
13182.08 869
13183.16 859
13184.25 902
13185.33 917
13186.42 908
13187.50 856
13188.58 892
13189.67 900
13190.75 917
13191.84 891
13192.92 863
13194.00 887
13195.09 932
13196.17 897
13197.26 896
13198.34 882
13199.43 931
13200.51 917
13201.60 899
13202.68 914
13203.76 914
13204.85 939
13205.93 900
13207.02 879
13208.10 921
13209.19 916
13210.27 866
13211.36 913
13212.44 924
13213.53 919
13214.61 895
13215.70 905
13216.78 910
13217.87 928
13218.95 885
13220.04 893
13221.13 887
13222.21 908
13223.30 924
13224.38 932
13225.47 846
13226.55 875
13227.64 851
13228.72 864
13229.81 907
13230.90 908
13231.98 900
13233.07 910
13234.15 934
13235.24 877
13236.33 940
13237.41 879
13238.50 899
13239.58 890
13240.67 928
13241.76 906
13242.84 903
13243.93 918
13245.01 888
13246.10 934
13247.19 934
13248.27 902
13249.36 901
13250.45 933
13251.53 906
13252.62 919
13253.71 920
13254.79 910
13255.88 936
13256.97 977
13258.05 935
13259.14 923
13260.23 917
13261.32 917
13262.40 958
13263.49 944
13264.58 939
13265.66 874
13266.75 926
13267.84 977
13268.93 927
13270.01 922
13271.10 944
13272.19 910
13273.28 925
13274.36 932
13275.45 983
13276.54 938
13277.63 951
13278.71 946
13279.80 978
13280.89 956
13281.98 1017
13283.07 941
13284.15 984
13285.24 969
13286.33 998
13287.42 1018
13288.51 949
13289.59 965
13290.68 1019
13291.77 1031
13292.86 1034
13293.95 1033
13295.04 1025
13296.12 1015
13297.21 1021
13298.30 981
13299.39 1017
13300.48 1000
13301.57 1020
13302.66 1005
13303.74 1076
13304.83 1029
13305.92 1046
13307.01 1059
13308.10 1047
13309.19 1056
13310.28 1102
13311.37 1052
13312.46 1066
13313.55 1063
13314.63 1030
13315.72 1079
13316.81 1103
13317.90 1082
13318.99 999
13320.08 1059
13321.17 1059
13322.26 1035
13323.35 1051
13324.44 1025
13325.53 1039
13326.62 1054
13327.71 1033
13328.80 1031
13329.89 1030
13330.98 1071
13332.07 1048
13333.16 1013
13334.25 1008
13335.34 1048
13336.43 1020
13337.52 1004
13338.61 1019
13339.70 990
13340.79 1051
13341.88 1070
13342.97 1038
13344.06 1058
13345.15 1058
13346.24 1005
13347.33 1033
13348.42 1005
13349.51 1062
13350.60 1077
13351.69 1085
13352.79 1096
13353.88 1069
13354.97 1076
13356.06 1071
13357.15 1075
13358.24 1083
13359.33 1072
13360.42 1035
13361.51 1053
13362.60 1087
13363.70 1091
13364.79 1078
13365.88 1115
13366.97 1130
13368.06 1152
13369.15 1173
13370.24 1121
13371.34 1143
13372.43 1119
13373.52 1118
13374.61 1156
13375.70 1135
13376.79 1119
13377.89 1090
13378.98 1066
13380.07 1078
13381.16 1057
13382.25 1046
13383.34 1043
13384.44 1029
13385.53 1030
13386.62 1002
13387.71 1024
13388.81 1009
13389.90 1006
13390.99 1008
13392.08 1004
13393.18 985
13394.27 971
13395.36 1000
13396.45 960
13397.55 986
13398.64 992
13399.73 919
13400.82 983
13401.92 979
13403.01 966
13404.10 947
13405.19 1014
13406.29 982
13407.38 963
13408.47 978
13409.57 940
13410.66 999
13411.75 990
13412.85 978
13413.94 992
13415.03 997
13416.13 962
13417.22 973
13418.31 957
13419.41 991
13420.50 976
13421.59 979
13422.69 1007
13423.78 1010
13424.87 975
13425.97 970
13427.06 1002
13428.16 1032
13429.25 978
13430.34 992
13431.44 982
13432.53 982
13433.63 1008
13434.72 995
13435.81 984
13436.91 1042
13438.00 1026
13439.10 1041
13440.19 1043
13441.29 974
13442.38 1014
13443.47 1047
13444.57 1023
13445.66 1087
13446.76 978
13447.85 994
13448.95 1037
13450.04 1053
13451.14 1037
13452.23 1035
13453.33 1060
13454.42 1067
13455.52 1043
13456.61 1057
13457.71 1019
13458.80 1054
13459.90 1036
13460.99 1020
13462.09 1036
13463.18 1005
13464.28 1082
13465.37 1041
13466.47 1062
13467.56 1053
13468.66 1082
13469.76 1089
13470.85 1109
13471.95 1130
13473.04 1083
13474.14 1085
13475.23 1083
13476.33 1039
13477.43 1053
13478.52 1043
13479.62 1087
13480.71 1099
13481.81 1096
13482.91 1086
13484.00 1081
13485.10 1067
13486.19 1084
13487.29 1106
13488.39 1087
13489.48 1131
13490.58 1146
13491.68 1140
13492.77 1107
13493.87 1145
13494.97 1111
13496.06 1166
13497.16 1160
13498.26 1134
13499.35 1134
13500.45 1183
13501.55 1247
13502.64 1230
13503.74 1153
13504.84 1181
13505.93 1187
13507.03 1179
13508.13 1188
13509.22 1175
13510.32 1229
13511.42 1201
13512.52 1097
13513.61 1124
13514.71 1122
13515.81 1129
13516.91 1105
13518.00 1022
13519.10 1045
13520.20 1078
13521.30 1060
13522.39 1017
13523.49 1043
13524.59 1070
13525.69 1026
13526.79 1021
13527.88 1020
13528.98 1006
13530.08 1009
13531.18 1013
13532.28 981
13533.37 1026
13534.47 1029
13535.57 1021
13536.67 1001
13537.77 977
13538.86 971
13539.96 1007
13541.06 978
13542.16 956
13543.26 972
13544.36 987
13545.46 982
13546.55 982
13547.65 961
13548.75 933
13549.85 965
13550.95 977
13552.05 963
13553.15 972
13554.25 939
13555.35 934
13556.44 967
13557.54 997
13558.64 930
13559.74 940
13560.84 976
13561.94 978
13563.04 955
13564.14 926
13565.24 935
13566.34 980
13567.44 948
13568.54 952
13569.64 939
13570.74 969
13571.84 975
13572.94 960
13574.04 919
13575.14 971
13576.24 964
13577.33 963
13578.43 930
13579.53 974
13580.63 949
13581.74 933
13582.84 972
13583.94 966
13585.04 947
13586.14 968
13587.24 1008
13588.34 1015
13589.44 997
13590.54 970
13591.64 969
13592.74 988
13593.84 958
13594.94 1009
13596.04 986
13597.14 956
13598.24 996
13599.34 972
13600.44 983
13601.54 1004
13602.65 973
13603.75 971
13604.85 974
13605.95 1011
13607.05 1010
13608.15 988
13609.25 965
13610.35 1005
13611.45 1004
13612.56 1011
13613.66 970
13614.76 1001
13615.86 992
13616.96 1017
13618.06 1031
13619.16 993
13620.27 1000
13621.37 972
13622.47 973
13623.57 985
13624.67 981
13625.78 991
13626.88 1007
13627.98 1006
13629.08 1009
13630.18 1008
13631.29 1027
13632.39 1066
13633.49 1045
13634.59 1005
13635.69 1008
13636.80 1057
13637.90 1075
13639.00 1018
13640.10 1031
13641.21 1029
13642.31 996
13643.41 1031
13644.51 1040
13645.62 994
13646.72 1026
13647.82 1009
13648.92 1041
13650.03 983
13651.13 1006
13652.23 1010
13653.34 1038
13654.44 1007
13655.54 1071
13656.65 1045
13657.75 1050
13658.85 1033
13659.96 1033
13661.06 1010
13662.16 997
13663.27 1055
13664.37 1076
13665.47 1096
13666.58 1091
13667.68 1094
13668.78 1028
13669.89 1098
13670.99 1068
13672.09 1072
13673.20 1075
13674.30 1087
13675.41 1045
13676.51 1082
13677.61 1073
13678.72 1085
13679.82 1114
13680.93 1055
13682.03 1127
13683.13 1132
13684.24 1089
13685.34 1072
13686.45 1153
13687.55 1115
13688.66 1085
13689.76 1088
13690.86 1143
13691.97 1111
13693.07 1112
13694.18 1106
13695.28 1127
13696.39 1127
13697.49 1169
13698.60 1167
13699.70 1175
13700.81 1167
13701.91 1155
13703.02 1236
13704.12 1213
13705.23 1245
13706.33 1246
13707.44 1293
13708.54 1300
13709.65 1318
13710.75 1325
13711.86 1332
13712.96 1327
13714.07 1365
13715.18 1360
13716.28 1354
13717.39 1360
13718.49 1381
13719.60 1381
13720.70 1359
13721.81 1361
13722.91 1366
13724.02 1388
13725.13 1315
13726.23 1302
13727.34 1303
13728.44 1235
13729.55 1241
13730.66 1182
13731.76 1156
13732.87 1183
13733.98 1171
13735.08 1142
13736.19 1121
13737.29 1133
13738.40 1129
13739.51 1154
13740.61 1135
13741.72 1118
13742.83 1138
13743.93 1105
13745.04 1095
13746.15 1134
13747.25 1149
13748.36 1151
13749.47 1158
13750.57 1116
13751.68 1131
13752.79 1106
13753.90 1135
13755.00 1170
13756.11 1130
13757.22 1130
13758.32 1133
13759.43 1139
13760.54 1132
13761.65 1134
13762.75 1153
13763.86 1157
13764.97 1188
13766.08 1195
13767.18 1169
13768.29 1189
13769.40 1229
13770.51 1231
13771.61 1229
13772.72 1199
13773.83 1214
13774.94 1223
13776.05 1279
13777.15 1233
13778.26 1163
13779.37 1193
13780.48 1206
13781.59 1215
13782.69 1198
13783.80 1154
13784.91 1135
13786.02 1164
13787.13 1100
13788.24 1105
13789.34 1121
13790.45 1086
13791.56 1090
13792.67 1126
13793.78 1087
13794.89 1103
13796.00 1083
13797.10 1086
13798.21 1072
13799.32 1099
13800.43 1088
13801.54 1099
13802.65 1103
13803.76 1074
13804.87 1110
13805.98 1131
13807.09 1067
13808.20 1088
13809.30 1087
13810.41 1108
13811.52 1147
13812.63 1117
13813.74 1099
13814.85 1105
13815.96 1097
13817.07 1110
13818.18 1098
13819.29 1095
13820.40 1102
13821.51 1120
13822.62 1076
13823.73 1094
13824.84 1128
13825.95 1090
13827.06 1037
13828.17 1025
13829.28 1062
13830.39 1059
13831.50 1048
13832.61 1067
13833.72 1044
13834.83 1045
13835.94 1067
13837.05 1124
13838.16 1110
13839.27 1091
13840.38 1086
13841.49 1058
13842.60 1050
13843.71 1087
13844.82 1070
13845.94 1134
13847.05 1096
13848.16 1046
13849.27 1089
13850.38 1081
13851.49 1083
13852.60 1097
13853.71 1066
13854.82 1121
13855.93 1097
13857.05 1112
13858.16 1090
13859.27 1065
13860.38 1062
13861.49 1092
13862.60 1034
13863.71 1096
13864.83 1065
13865.94 1086
13867.05 1067
13868.16 1112
13869.27 1038
13870.38 1113
13871.50 1121
13872.61 1113
13873.72 1104
13874.83 1034
13875.94 1062
13877.05 1049
13878.17 1071
13879.28 1102
13880.39 1088
13881.50 1108
13882.62 1146
13883.73 1122
13884.84 1136
13885.95 1123
13887.06 1142
13888.18 1190
13889.29 1220
13890.40 1172
13891.51 1159
13892.63 1222
13893.74 1228
13894.85 1258
13895.97 1238
13897.08 1259
13898.19 1220
13899.30 1240
13900.42 1247
13901.53 1286
13902.64 1267
13903.76 1222
13904.87 1232
13905.98 1199
13907.10 1166
13908.21 1147
13909.32 1131
13910.44 1075
13911.55 1106
13912.66 1073
13913.78 1100
13914.89 1037
13916.00 1070
13917.12 1031
13918.23 1000
13919.34 989
13920.46 1018
13921.57 1048
13922.68 1001
13923.80 960
13924.91 962
13926.03 967
13927.14 948
13928.25 1010
13929.37 1010
13930.48 959
13931.60 985
13932.71 977
13933.83 968
13934.94 1003
13936.05 980
13937.17 1027
13938.28 990
13939.40 977
13940.51 990
13941.63 1003
13942.74 999
13943.86 956
13944.97 962
13946.09 967
13947.20 982
13948.32 955
13949.43 951
13950.55 964
13951.66 956
13952.78 904
13953.89 947
13955.01 960
13956.12 945
13957.24 935
13958.35 921
13959.47 941
13960.58 905
13961.70 944
13962.81 928
13963.93 956
13965.04 940
13966.16 956
13967.27 944
13968.39 931
13969.51 948
13970.62 1031
13971.74 956
13972.85 936
13973.97 915
13975.09 972
13976.20 963
13977.32 939
13978.43 955
13979.55 933
13980.67 982
13981.78 985
13982.90 928
13984.01 923
13985.13 930
13986.25 966
13987.36 953
13988.48 931
13989.60 942
13990.71 939
13991.83 937
13992.95 956
13994.06 956
13995.18 970
13996.30 924
13997.41 957
13998.53 984
13999.65 998
14000.76 967
14001.88 977
14003.00 943
14004.11 937
14005.23 952
14006.35 922
14007.47 933
14008.58 1006
14009.70 958
14010.82 924
14011.94 945
14013.05 928
14014.17 998
14015.29 949
14016.41 913
14017.52 941
14018.64 919
14019.76 928
14020.88 925
14021.99 955
14023.11 923
14024.23 951
14025.35 943
14026.47 937
14027.58 915
14028.70 945
14029.82 897
14030.94 921
14032.06 930
14033.17 919
14034.29 924
14035.41 897
14036.53 912
14037.65 935
14038.77 911
14039.88 909
14041.00 941
14042.12 936
14043.24 942
14044.36 933
14045.48 923
14046.60 946
14047.72 944
14048.83 924
14049.95 921
14051.07 950
14052.19 958
14053.31 960
14054.43 995
14055.55 985
14056.67 957
14057.79 979
14058.91 964
14060.03 1004
14061.14 994
14062.26 933
14063.38 949
14064.50 963
14065.62 997
14066.74 1034
14067.86 1016
14068.98 1016
14070.10 1026
14071.22 991
14072.34 1031
14073.46 1042
14074.58 1042
14075.70 1044
14076.82 1050
14077.94 1035
14079.06 1053
14080.18 1084
14081.30 1085
14082.42 1080
14083.54 1094
14084.66 1067
14085.78 1101
14086.90 1120
14088.02 1096
14089.14 1109
14090.26 1150
14091.38 1177
14092.50 1095
14093.63 1155
14094.75 1172
14095.87 1175
14096.99 1158
14098.11 1156
14099.23 1190
14100.35 1205
14101.47 1245
14102.59 1170
14103.71 1190
14104.83 1201
14105.96 1178
14107.08 1199
14108.20 1143
14109.32 1092
14110.44 1127
14111.56 1072
14112.68 1034
14113.80 1047
14114.93 1026
14116.05 1016
14117.17 1011
14118.29 947
14119.41 957
14120.53 989
14121.66 937
14122.78 952
14123.90 937
14125.02 934
14126.14 966
14127.27 974
14128.39 949
14129.51 924
14130.63 884
14131.75 898
14132.88 947
14134.00 925
14135.12 944
14136.24 904
14137.37 906
14138.49 913
14139.61 884
14140.73 869
14141.86 860
14142.98 868
14144.10 877
14145.22 891
14146.35 902
14147.47 918
14148.59 871
14149.71 897
14150.84 866
14151.96 831
14153.08 857
14154.21 890
14155.33 867
14156.45 865
14157.58 881
14158.70 866
14159.82 886
14160.95 853
14162.07 850
14163.19 902
14164.32 882
14165.44 820
14166.56 847
14167.69 877
14168.81 870
14169.93 862
14171.06 844
14172.18 892
14173.31 867
14174.43 807
14175.55 815
14176.68 820
14177.80 878
14178.93 870
14180.05 865
14181.17 808
14182.30 858
14183.42 780
14184.55 817
14185.67 838
14186.79 811
14187.92 829
14189.04 847
14190.17 826
14191.29 803
14192.42 832
14193.54 860
14194.67 851
14195.79 783
14196.92 828
14198.04 823
14199.17 828
14200.29 787
14201.42 823
14202.54 824
14203.67 813
14204.79 817
14205.92 833
14207.04 787
14208.17 802
14209.29 771
14210.42 807
14211.54 773
14212.67 766
14213.79 795
14214.92 769
14216.04 794
14217.17 755
14218.29 823
14219.42 772
14220.55 720
14221.67 785
14222.80 738
14223.92 778
14225.05 768
14226.17 796
14227.30 789
14228.43 808
14229.55 723
14230.68 782
14231.81 749
14232.93 743
14234.06 736
14235.18 772
14236.31 717
14237.44 728
14238.56 776
14239.69 729
14240.82 725
14241.94 772
14243.07 756
14244.20 777
14245.32 773
14246.45 740
14247.58 739
14248.70 766
14249.83 760
14250.96 704
14252.08 732
14253.21 743
14254.34 734
14255.46 710
14256.59 721
14257.72 762
14258.85 727
14259.97 718
14261.10 726
14262.23 734
14263.35 702
14264.48 761
14265.61 724
14266.74 717
14267.86 683
14268.99 697
14270.12 690
14271.25 680
14272.38 698
14273.50 731
14274.63 730
14275.76 681
14276.89 722
14278.01 681
14279.14 710
14280.27 689
14281.40 671
14282.53 699
14283.66 704
14284.78 676
14285.91 673
14287.04 681
14288.17 664
14289.30 688
14290.43 674
14291.55 679
14292.68 642
14293.81 666
14294.94 674
14296.07 702
14297.20 674
14298.33 696
14299.45 686
14300.58 654
14301.71 678
14302.84 708
14303.97 646
14305.10 671
14306.23 667
14307.36 673
14308.49 675
14309.62 661
14310.75 651
14311.87 655
14313.00 664
14314.13 651
14315.26 667
14316.39 608
14317.52 648
14318.65 640
14319.78 670
14320.91 641
14322.04 678
14323.17 655
14324.30 645
14325.43 659
14326.56 658
14327.69 677
14328.82 660
14329.95 674
14331.08 635
14332.21 670
14333.34 672
14334.47 658
14335.60 660
14336.73 666
14337.86 620
14338.99 646
14340.12 669
14341.25 684
14342.38 652
14343.51 642
14344.64 635
14345.77 644
14346.90 656
14348.04 650
14349.17 669
14350.30 659
14351.43 658
14352.56 656
14353.69 617
14354.82 634
14355.95 656
14357.08 654
14358.21 644
14359.35 660
14360.48 669
14361.61 704
14362.74 657
14363.87 620
14365.00 620
14366.13 651
14367.26 660
14368.40 654
14369.53 634
14370.66 672
14371.79 664
14372.92 650
14374.05 636
14375.19 652
14376.32 642
14377.45 686
14378.58 644
14379.71 670
14380.85 679
14381.98 683
14383.11 656
14384.24 613
14385.37 660
14386.51 656
14387.64 675
14388.77 654
14389.90 643
14391.04 612
14392.17 630
14393.30 629
14394.43 676
14395.57 644
14396.70 654
14397.83 640
14398.96 648
14400.10 619
14401.23 634
14402.36 626
14403.50 604
14404.63 679
14405.76 636
14406.89 654
14408.03 627
14409.16 640
14410.29 637
14411.43 671
14412.56 598
14413.69 628
14414.83 656
14415.96 640
14417.09 633
14418.23 621
14419.36 624
14420.49 631
14421.63 641
14422.76 637
14423.90 644
14425.03 610
14426.16 627
14427.30 663
14428.43 651
14429.56 626
14430.70 644
14431.83 677
14432.97 655
14434.10 658
14435.24 669
14436.37 635
14437.50 656
14438.64 667
14439.77 623
14440.91 655
14442.04 691
14443.18 657
14444.31 660
14445.44 666
14446.58 635
14447.71 646
14448.85 677
14449.98 701
14451.12 656
14452.25 649
14453.39 670
14454.52 631
14455.66 681
14456.79 653
14457.93 668
14459.06 666
14460.20 648
14461.33 647
14462.47 649
14463.60 640
14464.74 672
14465.87 656
14467.01 661
14468.15 692
14469.28 705
14470.42 683
14471.55 681
14472.69 681
14473.82 681
14474.96 693
14476.09 633
14477.23 656
14478.37 647
14479.50 683
14480.64 643
14481.77 678
14482.91 639
14484.05 663
14485.18 670
14486.32 677
14487.45 667
14488.59 652
14489.73 654
14490.86 693
14492.00 707
14493.14 687
14494.27 706
14495.41 706
14496.55 718
14497.68 689
14498.82 665
14499.96 677
14501.09 683
14502.23 703
14503.37 665
14504.50 682
14505.64 643
14506.78 693
14507.91 691
14509.05 688
14510.19 677
14511.33 681
14512.46 706
14513.60 713
14514.74 729
14515.87 728
14517.01 680
14518.15 736
14519.29 723
14520.42 705
14521.56 697
14522.70 695
14523.84 751
14524.97 736
14526.11 720
14527.25 683
14528.39 707
14529.53 720
14530.66 714
14531.80 715
14532.94 708
14534.08 693
14535.22 670
14536.35 606
14537.49 658
14538.63 672
14539.77 649
14540.91 655
14542.05 667
14543.18 649
14544.32 640
14545.46 674
14546.60 661
14547.74 672
14548.88 659
14550.01 646
14551.15 677
14552.29 649
14553.43 640
14554.57 644
14555.71 598
14556.85 689
14557.99 656
14559.13 628
14560.26 620
14561.40 635
14562.54 657
14563.68 618
14564.82 654
14565.96 657
14567.10 651
14568.24 646
14569.38 664
14570.52 644
14571.66 698
14572.80 685
14573.94 644
14575.08 627
14576.22 664
14577.36 679
14578.50 644
14579.64 639
14580.78 631
14581.92 619
14583.06 654
14584.20 659
14585.34 667
14586.48 668
14587.62 640
14588.76 673
14589.90 708
14591.04 636
14592.18 628
14593.32 653
14594.46 658
14595.60 691
14596.74 650
14597.88 643
14599.02 677
14600.16 679
14601.30 689
14602.44 641
14603.58 622
14604.72 630
14605.86 674
14607.00 653
14608.15 670
14609.29 633
14610.43 708
14611.57 681
14612.71 677
14613.85 680
14614.99 672
14616.13 693
14617.27 677
14618.42 695
14619.56 680
14620.70 687
14621.84 676
14622.98 677
14624.12 691
14625.26 691
14626.41 703
14627.55 696
14628.69 649
14629.83 680
14630.97 694
14632.12 656
14633.26 682
14634.40 667
14635.54 703
14636.68 679
14637.83 697
14638.97 720
14640.11 679
14641.25 680
14642.39 693
14643.54 700
14644.68 702
14645.82 628
14646.96 646
14648.11 659
14649.25 651
14650.39 666
14651.53 668
14652.68 660
14653.82 672
14654.96 617
14656.11 628
14657.25 631
14658.39 645
14659.53 639
14660.68 623
14661.82 623
14662.96 572
14664.11 596
14665.25 600
14666.39 597
14667.54 577
14668.68 605
14669.82 582
14670.97 622
14672.11 566
14673.25 603
14674.40 619
14675.54 597
14676.68 592
14677.83 581
14678.97 607
14680.11 600
14681.26 596
14682.40 576
14683.55 563
14684.69 570
14685.83 569
14686.98 576
14688.12 596
14689.27 585
14690.41 581
14691.55 587
14692.70 564
14693.84 587
14694.99 572
14696.13 577
14697.28 543
14698.42 559
14699.56 559
14700.71 555
14701.85 562
14703.00 569
14704.14 584
14705.29 576
14706.43 534
14707.58 562
14708.72 565
14709.87 556
14711.01 568
14712.16 592
14713.30 534
14714.45 536
14715.59 604
14716.74 563
14717.88 557
14719.03 576
14720.17 544
14721.32 541
14722.46 560
14723.61 548
14724.76 545
14725.90 544
14727.05 531
14728.19 566
14729.34 573
14730.48 564
14731.63 519
14732.77 565
14733.92 586
14735.07 547
14736.21 563
14737.36 560
14738.50 542
14739.65 565
14740.80 577
14741.94 598
14743.09 569
14744.24 525
14745.38 572
14746.53 571
14747.67 564
14748.82 573
14749.97 574
14751.11 544
14752.26 547
14753.41 540
14754.55 532
14755.70 533
14756.85 538
14757.99 579
14759.14 585
14760.29 557
14761.43 544
14762.58 553
14763.73 552
14764.88 511
14766.02 554
14767.17 576
14768.32 541
14769.46 499
14770.61 528
14771.76 550
14772.91 553
14774.05 526
14775.20 492
14776.35 532
14777.50 517
14778.64 549
14779.79 543
14780.94 524
14782.09 498
14783.23 538
14784.38 537
14785.53 523
14786.68 513
14787.83 543
14788.97 579
14790.12 533
14791.27 517
14792.42 524
14793.57 533
14794.71 513
14795.86 520
14797.01 528
14798.16 534
14799.31 517
14800.46 487
14801.60 495
14802.75 519
14803.90 494
14805.05 491
14806.20 485
14807.35 482
14808.50 539
14809.64 546
14810.79 532
14811.94 501
14813.09 499
14814.24 517
14815.39 497
14816.54 479
14817.69 513
14818.84 513
14819.99 486
14821.14 502
14822.28 498
14823.43 508
14824.58 505
14825.73 529
14826.88 485
14828.03 499
14829.18 539
14830.33 494
14831.48 491
14832.63 488
14833.78 474
14834.93 496
14836.08 532
14837.23 488
14838.38 514
14839.53 505
14840.68 513
14841.83 505
14842.98 510
14844.13 500
14845.28 528
14846.43 513
14847.58 485
14848.73 501
14849.88 481
14851.03 452
14852.18 472
14853.33 529
14854.48 509
14855.63 508
14856.78 480
14857.93 490
14859.08 507
14860.24 492
14861.39 483
14862.54 474
14863.69 497
14864.84 489
14865.99 518
14867.14 497
14868.29 477
14869.44 458
14870.59 493
14871.75 503
14872.90 493
14874.05 489
14875.20 483
14876.35 519
14877.50 480
14878.65 479
14879.81 470
14880.96 504
14882.11 475
14883.26 494
14884.41 467
14885.56 460
14886.71 513
14887.87 525
14889.02 499
14890.17 484
14891.32 507
14892.47 516
14893.63 495
14894.78 517
14895.93 492
14897.08 494
14898.24 507
14899.39 489
14900.54 510
14901.69 479
14902.84 503
14904.00 492
14905.15 477
14906.30 505
14907.45 480
14908.61 517
14909.76 487
14910.91 513
14912.07 479
14913.22 480
14914.37 503
14915.52 507
14916.68 459
14917.83 496
14918.98 495
14920.14 489
14921.29 510
14922.44 487
14923.60 489
14924.75 453
14925.90 483
14927.06 501
14928.21 484
14929.36 506
14930.52 489
14931.67 470
14932.82 491
14933.98 493
14935.13 506
14936.28 502
14937.44 479
14938.59 499
14939.74 452
14940.90 439
14942.05 499
14943.21 452
14944.36 450
14945.51 478
14946.67 520
14947.82 469
14948.98 433
14950.13 495
14951.29 516
14952.44 502
14953.59 480
14954.75 491
14955.90 482
14957.06 463
14958.21 485
14959.37 485
14960.52 488
14961.68 431
14962.83 501
14963.99 509
14965.14 458
14966.29 463
14967.45 471
14968.60 457
14969.76 489
14970.91 502
14972.07 437
14973.22 458
14974.38 466
14975.54 458
14976.69 481
14977.85 471
14979.00 489
14980.16 463
14981.31 482
14982.47 492
14983.62 474
14984.78 486
14985.93 479
14987.09 485
14988.25 471
14989.40 459
14990.56 460
14991.71 500
14992.87 479
14994.02 468
14995.18 484
14996.34 486
14997.49 493
14998.65 498
14999.80 487
15000.96 459
15002.12 496
15003.27 498
15004.43 474
15005.59 486
15006.74 484
15007.90 495
15009.06 482
15010.21 487
15011.37 497
15012.53 450
15013.68 446
15014.84 502
15016.00 485
15017.15 486
15018.31 502
15019.47 496
15020.62 483
15021.78 480
15022.94 487
15024.09 490
15025.25 500
15026.41 476
15027.57 472
15028.72 511
15029.88 448
15031.04 461
15032.19 461
15033.35 491
15034.51 477
15035.67 481
15036.82 486
15037.98 468
15039.14 458
15040.30 425
15041.46 451
15042.61 476
15043.77 489
15044.93 491
15046.09 473
15047.25 465
15048.40 500
15049.56 488
15050.72 453
15051.88 492
15053.04 465
15054.19 491
15055.35 496
15056.51 466
15057.67 441
15058.83 455
15059.99 471
15061.14 521
15062.30 492
15063.46 486
15064.62 478
15065.78 481
15066.94 479
15068.10 476
15069.26 470
15070.41 480
15071.57 513
15072.73 452
15073.89 490
15075.05 486
15076.21 485
15077.37 470
15078.53 487
15079.69 487
15080.85 469
15082.00 465
15083.16 479
15084.32 489
15085.48 487
15086.64 495
15087.80 451
15088.96 457
15090.12 468
15091.28 510
15092.44 468
15093.60 485
15094.76 489
15095.92 486
15097.08 473
15098.24 507
15099.40 504
15100.56 478
15101.72 496
15102.88 491
15104.04 464
15105.20 495
15106.36 502
15107.52 470
15108.68 470
15109.84 468
15111.00 489
15112.16 491
15113.32 445
15114.48 472
15115.64 475
15116.80 475
15117.97 476
15119.13 500
15120.29 499
15121.45 489
15122.61 464
15123.77 492
15124.93 454
15126.09 478
15127.25 485
15128.41 527
15129.57 520
15130.74 497
15131.90 506
15133.06 515
15134.22 511
15135.38 493
15136.54 489
15137.70 521
15138.87 494
15140.03 479
15141.19 497
15142.35 476
15143.51 506
15144.67 498
15145.84 509
15147.00 470
15148.16 489
15149.32 528
15150.48 482
15151.65 459
15152.81 453
15153.97 477
15155.13 475
15156.29 496
15157.46 492
15158.62 498
15159.78 519
15160.94 525
15162.10 514
15163.27 511
15164.43 514
15165.59 524
15166.75 522
15167.92 504
15169.08 510
15170.24 510
15171.41 514
15172.57 519
15173.73 518
15174.89 493
15176.06 486
15177.22 512
15178.38 549
15179.55 499
15180.71 551
15181.87 534
15183.04 546
15184.20 523
15185.36 520
15186.53 541
15187.69 529
15188.85 508
15190.02 522
15191.18 519
15192.34 516
15193.51 545
15194.67 515
15195.83 572
15197.00 526
15198.16 509
15199.32 515
15200.49 539
15201.65 542
15202.82 530
15203.98 529
15205.14 568
15206.31 555
15207.47 551
15208.64 525
15209.80 533
15210.97 522
15212.13 578
15213.29 545
15214.46 577
15215.62 548
15216.79 551
15217.95 566
15219.12 542
15220.28 538
15221.45 528
15222.61 573
15223.78 553
15224.94 572
15226.10 529
15227.27 536
15228.43 570
15229.60 581
15230.76 614
15231.93 595
15233.09 573
15234.26 613
15235.43 560
15236.59 562
15237.76 606
15238.92 574
15240.09 594
15241.25 552
15242.42 575
15243.58 597
15244.75 567
15245.91 581
15247.08 576
15248.25 565
15249.41 551
15250.58 538
15251.74 530
15252.91 531
15254.07 582
15255.24 557
15256.41 523
15257.57 534
15258.74 522
15259.90 540
15261.07 520
15262.24 539
15263.40 495
15264.57 517
15265.74 536
15266.90 496
15268.07 539
15269.24 538
15270.40 538
15271.57 517
15272.73 548
15273.90 540
15275.07 511
15276.23 475
15277.40 498
15278.57 504
15279.74 528
15280.90 481
15282.07 485
15283.24 497
15284.40 521
15285.57 506
15286.74 520
15287.90 546
15289.07 493
15290.24 487
15291.41 491
15292.57 501
15293.74 497
15294.91 528
15296.08 521
15297.24 500
15298.41 466
15299.58 496
15300.75 528
15301.91 514
15303.08 504
15304.25 545
15305.42 508
15306.59 498
15307.75 496
15308.92 515
15310.09 540
15311.26 505
15312.43 541
15313.59 543
15314.76 538
15315.93 500
15317.10 514
15318.27 501
15319.44 494
15320.60 517
15321.77 517
15322.94 495
15324.11 485
15325.28 502
15326.45 513
15327.62 475
15328.79 491
15329.95 527
15331.12 508
15332.29 539
15333.46 497
15334.63 533
15335.80 535
15336.97 527
15338.14 522
15339.31 520
15340.48 548
15341.64 522
15342.81 513
15343.98 510
15345.15 491
15346.32 488
15347.49 512
15348.66 512
15349.83 524
15351.00 539
15352.17 534
15353.34 520
15354.51 575
15355.68 541
15356.85 510
15358.02 526
15359.19 509
15360.36 531
15361.53 532
15362.70 543
15363.87 545
15365.04 530
15366.21 521
15367.38 527
15368.55 505
15369.72 529
15370.89 513
15372.06 505
15373.23 546
15374.40 563
15375.57 548
15376.74 529
15377.91 522
15379.08 548
15380.25 528
15381.43 519
15382.60 520
15383.77 516
15384.94 551
15386.11 545
15387.28 579
15388.45 564
15389.62 540
15390.79 504
15391.96 572
15393.14 559
15394.31 534
15395.48 512
15396.65 530
15397.82 551
15398.99 562
15400.16 566
15401.34 559
15402.51 590
15403.68 573
15404.85 552
15406.02 541
15407.19 518
15408.37 558
15409.54 545
15410.71 545
15411.88 510
15413.05 525
15414.23 538
15415.40 529
15416.57 500
15417.74 533
15418.91 510
15420.09 525
15421.26 529
15422.43 521
15423.60 518
15424.78 534
15425.95 500
15427.12 506
15428.29 492
15429.47 536
15430.64 550
15431.81 512
15432.98 518
15434.16 517
15435.33 538
15436.50 542
15437.67 527
15438.85 504
15440.02 499
15441.19 534
15442.37 530
15443.54 500
15444.71 517
15445.89 521
15447.06 541
15448.23 522
15449.41 510
15450.58 497
15451.75 507
15452.93 518
15454.10 486
15455.27 523
15456.45 503
15457.62 510
15458.79 495
15459.97 466
15461.14 494
15462.32 542
15463.49 535
15464.66 522
15465.84 523
15467.01 544
15468.19 535
15469.36 521
15470.53 545
15471.71 491
15472.88 533
15474.06 541
15475.23 543
15476.41 537
15477.58 524
15478.75 541
15479.93 539
15481.10 535
15482.28 514
15483.45 508
15484.63 533
15485.80 535
15486.98 528
15488.15 556
15489.33 555
15490.50 523
15491.68 526
15492.85 523
15494.03 520
15495.20 519
15496.38 514
15497.55 545
15498.73 552
15499.90 546
15501.08 585
15502.25 560
15503.43 541
15504.60 542
15505.78 573
15506.96 550
15508.13 535
15509.31 528
15510.48 539
15511.66 521
15512.83 536
15514.01 552
15515.19 561
15516.36 547
15517.54 522
15518.71 525
15519.89 525
15521.07 546
15522.24 548
15523.42 536
15524.59 528
15525.77 553
15526.95 551
15528.12 549
15529.30 561
15530.48 552
15531.65 539
15532.83 547
15534.01 549
15535.18 566
15536.36 586
15537.54 559
15538.71 584
15539.89 551
15541.07 592
15542.24 559
15543.42 537
15544.60 569
15545.77 584
15546.95 578
15548.13 560
15549.30 564
15550.48 576
15551.66 576
15552.84 593
15554.01 586
15555.19 569
15556.37 577
15557.55 568
15558.72 598
15559.90 562
15561.08 590
15562.26 596
15563.43 616
15564.61 593
15565.79 595
15566.97 583
15568.14 616
15569.32 594
15570.50 588
15571.68 597
15572.86 609
15574.03 618
15575.21 646
15576.39 654
15577.57 608
15578.75 632
15579.93 598
15581.10 618
15582.28 618
15583.46 619
15584.64 620
15585.82 644
15587.00 627
15588.18 636
15589.35 666
15590.53 624
15591.71 631
15592.89 650
15594.07 650
15595.25 661
15596.43 631
15597.61 646
15598.78 676
15599.96 647
15601.14 659
15602.32 658
15603.50 693
15604.68 631
15605.86 645
15607.04 685
15608.22 672
15609.40 655
15610.58 648
15611.76 670
15612.94 659
15614.12 669
15615.30 703
15616.48 700
15617.66 690
15618.84 698
15620.01 664
15621.19 715
15622.37 701
15623.55 705
15624.73 695
15625.91 724
15627.09 702
15628.27 696
15629.46 742
15630.64 765
15631.82 738
15633.00 738
15634.18 744
15635.36 743
15636.54 762
15637.72 747
15638.90 747
15640.08 767
15641.26 766
15642.44 767
15643.62 760
15644.80 772
15645.98 791
15647.16 848
15648.34 819
15649.52 794
15650.71 783
15651.89 805
15653.07 800
15654.25 783
15655.43 834
15656.61 826
15657.79 810
15658.97 817
15660.16 839
15661.34 807
15662.52 808
15663.70 800
15664.88 831
15666.06 801
15667.24 835
15668.43 822
15669.61 799
15670.79 797
15671.97 766
15673.15 752
15674.33 765
15675.52 790
15676.70 784
15677.88 783
15679.06 794
15680.24 760
15681.43 737
15682.61 762
15683.79 756
15684.97 753
15686.16 728
15687.34 733
15688.52 790
15689.70 804
15690.89 762
15692.07 772
15693.25 766
15694.43 764
15695.62 784
15696.80 747
15697.98 786
15699.16 732
15700.35 754
15701.53 736
15702.71 700
15703.90 740
15705.08 778
15706.26 773
15707.45 804
15708.63 803
15709.81 757
15711.00 769
15712.18 792
15713.36 772
15714.55 789
15715.73 788
15716.91 828
15718.10 826
15719.28 790
15720.46 765
15721.65 780
15722.83 804
15724.01 777
15725.20 796
15726.38 780
15727.57 776
15728.75 793
15729.93 790
15731.12 788
15732.30 767
15733.49 806
15734.67 767
15735.85 792
15737.04 788
15738.22 814
15739.41 782
15740.59 843
15741.78 830
15742.96 816
15744.14 829
15745.33 838
15746.51 858
15747.70 835
15748.88 837
15750.07 864
15751.25 824
15752.44 818
15753.62 850
15754.81 847
15755.99 841
15757.18 808
15758.36 847
15759.55 883
15760.73 850
15761.92 826
15763.10 839
15764.29 829
15765.47 822
15766.66 782
15767.84 765
15769.03 802
15770.21 832
15771.40 789
15772.59 763
15773.77 756
15774.96 770
15776.14 754
15777.33 767
15778.51 714
15779.70 722
15780.89 728
15782.07 724
15783.26 720
15784.44 751
15785.63 739
15786.82 743
15788.00 688
15789.19 726
15790.37 734
15791.56 709
15792.75 663
15793.93 708
15795.12 687
15796.31 667
15797.49 670
15798.68 702
15799.87 667
15801.05 684
15802.24 669
15803.43 679
15804.61 688
15805.80 689
15806.99 690
15808.17 705
15809.36 678
15810.55 687
15811.73 680
15812.92 655
15814.11 639
15815.30 654
15816.48 662
15817.67 696
15818.86 692
15820.05 699
15821.23 677
15822.42 640
15823.61 652
15824.80 681
15825.98 639
15827.17 657
15828.36 636
15829.55 659
15830.73 654
15831.92 604
15833.11 638
15834.30 668
15835.49 665
15836.67 650
15837.86 643
15839.05 652
15840.24 632
15841.43 638
15842.61 645
15843.80 675
15844.99 663
15846.18 663
15847.37 661
15848.56 684
15849.74 700
15850.93 694
15852.12 655
15853.31 648
15854.50 661
15855.69 639
15856.88 665
15858.06 698
15859.25 696
15860.44 662
15861.63 658
15862.82 643
15864.01 651
15865.20 710
15866.39 684
15867.58 698
15868.77 669
15869.95 707
15871.14 658
15872.33 667
15873.52 671
15874.71 681
15875.90 680
15877.09 677
15878.28 668
15879.47 654
15880.66 650
15881.85 655
15883.04 707
15884.23 695
15885.42 691
15886.61 654
15887.80 667
15888.99 652
15890.18 671
15891.37 724
15892.56 718
15893.75 689
15894.94 686
15896.13 704
15897.32 682
15898.51 659
15899.70 667
15900.89 693
15902.08 701
15903.27 706
15904.46 700
15905.65 741
15906.84 701
15908.03 728
15909.22 698
15910.42 676
15911.61 685
15912.80 696
15913.99 705
15915.18 722
15916.37 668
15917.56 653
15918.75 709
15919.94 727
15921.13 702
15922.32 670
15923.52 665
15924.71 654
15925.90 654
15927.09 651
15928.28 655
15929.47 644
15930.66 670
15931.86 673
15933.05 673
15934.24 657
15935.43 636
15936.62 666
15937.81 658
15939.01 662
15940.20 651
15941.39 680
15942.58 636
15943.77 663
15944.97 631
15946.16 651
15947.35 619
15948.54 613
15949.73 600
15950.93 596
15952.12 601
15953.31 574
15954.50 622
15955.70 593
15956.89 552
15958.08 540
15959.27 584
15960.47 522
15961.66 528
15962.85 547
15964.04 570
15965.24 587
15966.43 557
15967.62 586
15968.82 592
15970.01 558
15971.20 558
15972.40 572
15973.59 556
15974.78 546
15975.97 561
15977.17 588
15978.36 554
15979.55 562
15980.75 556
15981.94 566
15983.13 533
15984.33 544
15985.52 535
15986.72 513
15987.91 539
15989.10 563
15990.30 521
15991.49 534
15992.68 513
15993.88 566
15995.07 537
15996.27 503
15997.46 507
15998.65 526
15999.85 532
16001.04 514
16002.24 534
16003.43 564
16004.63 543
16005.82 517
16007.01 511
16008.21 521
16009.40 522
16010.60 542
16011.79 516
16012.99 572
16014.18 517
16015.38 533
16016.57 529
16017.76 517
16018.96 510
16020.15 524
16021.35 512
16022.54 504
16023.74 504
16024.93 512
16026.13 508
16027.32 528
16028.52 503
16029.72 498
16030.91 488
16032.11 548
16033.30 512
16034.50 518
16035.69 518
16036.89 517
16038.08 538
16039.28 519
16040.47 520
16041.67 517
16042.87 509
16044.06 517
16045.26 549
16046.45 521
16047.65 516
16048.84 546
16050.04 498
16051.24 530
16052.43 489
16053.63 539
16054.82 493
16056.02 497
16057.22 454
16058.41 479
16059.61 497
16060.81 510
16062.00 497
16063.20 474
16064.40 483
16065.59 499
16066.79 524
16067.99 501
16069.18 477
16070.38 483
16071.58 504
16072.77 483
16073.97 475
16075.17 508
16076.36 461
16077.56 450
16078.76 505
16079.95 502
16081.15 478
16082.35 476
16083.55 477
16084.74 477
16085.94 498
16087.14 521
16088.33 483
16089.53 448
16090.73 467
16091.93 496
16093.12 497
16094.32 491
16095.52 481
16096.72 474
16097.92 456
16099.11 448
16100.31 436
16101.51 481
16102.71 473
16103.90 501
16105.10 494
16106.30 470
16107.50 446
16108.70 437
16109.90 462
16111.09 476
16112.29 435
16113.49 453
16114.69 509
16115.89 426
16117.09 449
16118.28 454
16119.48 486
16120.68 456
16121.88 447
16123.08 459
16124.28 468
16125.48 458
16126.67 454
16127.87 473
16129.07 461
16130.27 451
16131.47 464
16132.67 454
16133.87 471
16135.07 497
16136.27 452
16137.47 451
16138.67 460
16139.86 464
16141.06 461
16142.26 463
16143.46 451
16144.66 499
16145.86 457
16147.06 474
16148.26 451
16149.46 457
16150.66 446
16151.86 466
16153.06 494
16154.26 419
16155.46 466
16156.66 461
16157.86 467
16159.06 451
16160.26 475
16161.46 459
16162.66 451
16163.86 471
16165.06 459
16166.26 439
16167.46 449
16168.66 478
16169.86 447
16171.06 479
16172.26 482
16173.46 484
16174.66 487
16175.86 449
16177.07 477
16178.27 495
16179.47 476
16180.67 468
16181.87 458
16183.07 438
16184.27 468
16185.47 454
16186.67 442
16187.87 441
16189.07 470
16190.28 446
16191.48 461
16192.68 481
16193.88 483
16195.08 439
16196.28 450
16197.48 497
16198.69 475
16199.89 471
16201.09 472
16202.29 506
16203.49 443
16204.69 449
16205.90 464
16207.10 487
16208.30 426
16209.50 428
16210.70 445
16211.91 469
16213.11 463
16214.31 493
16215.51 444
16216.71 440
16217.92 481
16219.12 475
16220.32 476
16221.52 451
16222.72 482
16223.93 507
16225.13 479
16226.33 486
16227.53 447
16228.74 459
16229.94 473
16231.14 453
16232.35 491
16233.55 481
16234.75 498
16235.95 495
16237.16 474
16238.36 488
16239.56 495
16240.77 467
16241.97 449
16243.17 469
16244.38 481
16245.58 466
16246.78 455
16247.99 486
16249.19 459
16250.39 474
16251.60 502
16252.80 482
16254.00 471
16255.21 506
16256.41 513
16257.61 475
16258.82 460
16260.02 476
16261.22 509
16262.43 497
16263.63 489
16264.84 478
16266.04 492
16267.24 494
16268.45 493
16269.65 470
16270.86 489
16272.06 493
16273.27 507
16274.47 507
16275.67 495
16276.88 522
16278.08 484
16279.29 472
16280.49 464
16281.70 518
16282.90 503
16284.11 491
16285.31 502
16286.52 512
16287.72 464
16288.92 505
16290.13 512
16291.33 482
16292.54 496
16293.74 484
16294.95 504
16296.15 469
16297.36 494
16298.57 503
16299.77 508
16300.98 504
16302.18 497
16303.39 492
16304.59 483
16305.80 475
16307.00 531
16308.21 481
16309.41 476
16310.62 497
16311.83 510
16313.03 476
16314.24 506
16315.44 492
16316.65 481
16317.85 515
16319.06 517
16320.27 489
16321.47 481
16322.68 472
16323.88 459
16325.09 472
16326.30 489
16327.50 477
16328.71 466
16329.92 478
16331.12 468
16332.33 493
16333.54 445
16334.74 467
16335.95 472
16337.16 455
16338.36 465
16339.57 452
16340.78 490
16341.98 450
16343.19 467
16344.40 457
16345.60 488
16346.81 461
16348.02 449
16349.22 432
16350.43 459
16351.64 437
16352.85 459
16354.05 473
16355.26 456
16356.47 474
16357.67 445
16358.88 471
16360.09 449
16361.30 433
16362.50 452
16363.71 473
16364.92 428
16366.13 442
16367.34 470
16368.54 482
16369.75 468
16370.96 432
16372.17 476
16373.37 442
16374.58 414
16375.79 456
16377.00 450
16378.21 427
16379.42 433
16380.62 435
16381.83 436
16383.04 434
16384.25 458
16385.46 459
16386.67 454
16387.87 439
16389.08 441
16390.29 450
16391.50 450
16392.71 446
16393.92 448
16395.13 459
16396.33 441
16397.54 485
16398.75 468
16399.96 453
16401.17 422
16402.38 449
16403.59 440
16404.80 430
16406.01 428
16407.22 441
16408.42 439
16409.63 443
16410.84 442
16412.05 452
16413.26 447
16414.47 415
16415.68 434
16416.89 430
16418.10 441
16419.31 424
16420.52 466
16421.73 443
16422.94 445
16424.15 457
16425.36 434
16426.57 462
16427.78 428
16428.99 439
16430.20 465
16431.41 459
16432.62 440
16433.83 416
16435.04 440
16436.25 475
16437.46 431
16438.67 470
16439.88 413
16441.09 446
16442.30 477
16443.51 461
16444.72 471
16445.93 421
16447.14 433
16448.36 441
16449.57 434
16450.78 439
16451.99 466
16453.20 433
16454.41 436
16455.62 445
16456.83 460
16458.04 426
16459.25 438
16460.47 409
16461.68 444
16462.89 440
16464.10 449
16465.31 417
16466.52 426
16467.73 406
16468.94 447
16470.16 437
16471.37 439
16472.58 449
16473.79 426
16475.00 450
16476.21 439
16477.43 457
16478.64 429
16479.85 423
16481.06 421
16482.27 394
16483.49 441
16484.70 434
16485.91 432
16487.12 405
16488.33 416
16489.55 436
16490.76 434
16491.97 405
16493.18 407
16494.40 413
16495.61 404
16496.82 386
16498.03 438
16499.25 437
16500.46 396
16501.67 396
16502.88 436
16504.10 421
16505.31 408
16506.52 440
16507.74 441
16508.95 405
16510.16 418
16511.37 432
16512.59 388
16513.80 388
16515.01 389
16516.23 435
16517.44 405
16518.65 399
16519.87 409
16521.08 411
16522.29 394
16523.51 391
16524.72 410
16525.93 398
16527.15 419
16528.36 375
16529.58 402
16530.79 409
16532.00 429
16533.22 412
16534.43 408
16535.64 407
16536.86 429
16538.07 429
16539.29 414
16540.50 372
16541.72 422
16542.93 392
16544.14 434
16545.36 402
16546.57 381
16547.79 394
16549.00 426
16550.22 418
16551.43 402
16552.64 424
16553.86 398
16555.07 393
16556.29 386
16557.50 417
16558.72 421
16559.93 427
16561.15 413
16562.36 394
16563.58 403
16564.79 377
16566.01 404
16567.22 399
16568.44 392
16569.65 397
16570.87 417
16572.08 433
16573.30 389
16574.51 422
16575.73 403
16576.95 401
16578.16 417
16579.38 389
16580.59 382
16581.81 371
16583.02 387
16584.24 405
16585.45 371
16586.67 409
16587.89 394
16589.10 424
16590.32 423
16591.53 400
16592.75 421
16593.97 408
16595.18 416
16596.40 396
16597.61 402
16598.83 413
16600.05 426
16601.26 395
16602.48 390
16603.70 385
16604.91 411
16606.13 415
16607.35 388
16608.56 424
16609.78 395
16611.00 404
16612.21 393
16613.43 391
16614.65 377
16615.86 409
16617.08 422
16618.30 406
16619.51 394
16620.73 367
16621.95 398
16623.17 407
16624.38 419
16625.60 401
16626.82 392
16628.03 380
16629.25 435
16630.47 415
16631.69 392
16632.90 405
16634.12 409
16635.34 430
16636.56 401
16637.77 414
16638.99 379
16640.21 394
16641.43 415
16642.65 407
16643.86 381
16645.08 416
16646.30 379
16647.52 404
16648.74 395
16649.95 396
16651.17 390
16652.39 399
16653.61 370
16654.83 391
16656.05 407
16657.26 368
16658.48 404
16659.70 399
16660.92 374
16662.14 414
16663.36 403
16664.58 372
16665.79 387
16667.01 392
16668.23 356
16669.45 379
16670.67 408
16671.89 416
16673.11 367
16674.33 388
16675.55 380
16676.76 376
16677.98 410
16679.20 403
16680.42 371
16681.64 382
16682.86 399
16684.08 384
16685.30 398
16686.52 387
16687.74 388
16688.96 388
16690.18 390
16691.40 394
16692.62 401
16693.84 380
16695.06 393
16696.28 387
16697.50 416
16698.72 400
16699.94 421
16701.16 405
16702.38 397
16703.60 390
16704.82 386
16706.04 414
16707.26 376
16708.48 376
16709.70 404
16710.92 391
16712.14 389
16713.36 367
16714.58 386
16715.80 379
16717.02 395
16718.24 385
16719.46 389
16720.68 391
16721.90 384
16723.12 376
16724.34 386
16725.57 391
16726.79 393
16728.01 408
16729.23 401
16730.45 377
16731.67 392
16732.89 412
16734.11 414
16735.33 403
16736.56 399
16737.78 389
16739.00 406
16740.22 384
16741.44 384
16742.66 390
16743.88 390
16745.11 390
16746.33 400
16747.55 397
16748.77 378
16749.99 403
16751.21 393
16752.44 392
16753.66 428
16754.88 403
16756.10 411
16757.32 390
16758.55 395
16759.77 372
16760.99 384
16762.21 360
16763.44 413
16764.66 408
16765.88 410
16767.10 440
16768.32 403
16769.55 386
16770.77 398
16771.99 428
16773.22 392
16774.44 377
16775.66 412
16776.88 385
16778.11 386
16779.33 371
16780.55 398
16781.77 411
16783.00 422
16784.22 406
16785.44 382
16786.67 411
16787.89 397
16789.11 392
16790.34 368
16791.56 383
16792.78 361
16794.01 409
16795.23 380
16796.45 379
16797.68 390
16798.90 381
16800.12 386
16801.35 385
16802.57 382
16803.80 379
16805.02 417
16806.24 419
16807.47 406
16808.69 383
16809.91 371
16811.14 394
16812.36 392
16813.59 403
16814.81 408
16816.04 405
16817.26 403
16818.48 414
16819.71 408
16820.93 374
16822.16 392
16823.38 404
16824.61 388
16825.83 413
16827.06 398
16828.28 388
16829.50 393
16830.73 362
16831.95 413
16833.18 394
16834.40 403
16835.63 429
16836.85 431
16838.08 418
16839.30 413
16840.53 422
16841.75 410
16842.98 373
16844.20 426
16845.43 429
16846.65 429
16847.88 417
16849.11 433
16850.33 419
16851.56 430
16852.78 417
16854.01 421
16855.23 408
16856.46 390
16857.68 423
16858.91 422
16860.14 441
16861.36 430
16862.59 421
16863.81 403
16865.04 454
16866.27 415
16867.49 436
16868.72 425
16869.94 452
16871.17 441
16872.40 457
16873.62 428
16874.85 434
16876.08 427
16877.30 414
16878.53 430
16879.76 449
16880.98 464
16882.21 462
16883.43 443
16884.66 457
16885.89 455
16887.12 475
16888.34 448
16889.57 423
16890.80 454
16892.02 442
16893.25 460
16894.48 460
16895.70 458
16896.93 432
16898.16 437
16899.39 446
16900.61 467
16901.84 454
16903.07 460
16904.29 429
16905.52 429
16906.75 449
16907.98 432
16909.20 441
16910.43 435
16911.66 410
16912.89 400
16914.12 416
16915.34 417
16916.57 400
16917.80 408
16919.03 430
16920.26 407
16921.48 405
16922.71 417
16923.94 419
16925.17 406
16926.40 371
16927.62 421
16928.85 429
16930.08 415
16931.31 405
16932.54 445
16933.77 396
16934.99 384
16936.22 433
16937.45 425
16938.68 429
16939.91 427
16941.14 392
16942.37 428
16943.60 383
16944.82 385
16946.05 418
16947.28 411
16948.51 422
16949.74 404
16950.97 389
16952.20 398
16953.43 406
16954.66 395
16955.89 410
16957.12 410
16958.34 408
16959.57 422
16960.80 375
16962.03 396
16963.26 411
16964.49 414
16965.72 418
16966.95 413
16968.18 415
16969.41 439
16970.64 397
16971.87 388
16973.10 378
16974.33 417
16975.56 389
16976.79 420
16978.02 405
16979.25 399
16980.48 444
16981.71 395
16982.94 423
16984.17 408
16985.40 382
16986.63 384
16987.86 393
16989.09 376
16990.32 403
16991.55 404
16992.79 392
16994.02 417
16995.25 406
16996.48 401
16997.71 399
16998.94 400
17000.17 430
17001.40 418
17002.63 447
17003.86 422
17005.09 390
17006.32 421
17007.56 421
17008.79 417
17010.02 406
17011.25 409
17012.48 403
17013.71 424
17014.94 421
17016.18 412
17017.41 404
17018.64 409
17019.87 400
17021.10 403
17022.33 388
17023.57 394
17024.80 395
17026.03 388
17027.26 436
17028.49 402
17029.72 406
17030.96 386
17032.19 415
17033.42 371
17034.65 388
17035.88 395
17037.12 368
17038.35 362
17039.58 385
17040.81 384
17042.05 395
17043.28 355
17044.51 368
17045.74 384
17046.98 384
17048.21 386
17049.44 372
17050.67 386
17051.91 350
17053.14 381
17054.37 383
17055.61 365
17056.84 383
17058.07 394
17059.30 393
17060.54 377
17061.77 362
17063.00 379
17064.24 370
17065.47 352
17066.70 393
17067.94 391
17069.17 387
17070.40 358
17071.64 393
17072.87 402
17074.10 402
17075.34 366
17076.57 382
17077.81 367
17079.04 383
17080.27 378
17081.51 386
17082.74 405
17083.97 394
17085.21 341
17086.44 386
17087.68 380
17088.91 357
17090.15 388
17091.38 384
17092.61 359
17093.85 367
17095.08 383
17096.32 375
17097.55 354
17098.79 384
17100.02 382
17101.25 354
17102.49 363
17103.72 376
17104.96 373
17106.19 392
17107.43 346
17108.66 349
17109.90 387
17111.13 366
17112.37 363
17113.60 354
17114.84 370
17116.07 370
17117.31 368
17118.54 368
17119.78 378
17121.01 392
17122.25 388
17123.48 398
17124.72 365
17125.95 346
17127.19 373
17128.43 349
17129.66 374
17130.90 348
17132.13 382
17133.37 360
17134.60 391
17135.84 364
17137.08 367
17138.31 365
17139.55 378
17140.78 378
17142.02 396
17143.26 359
17144.49 342
17145.73 385
17146.96 381
17148.20 349
17149.44 351
17150.67 379
17151.91 360
17153.15 347
17154.38 360
17155.62 385
17156.85 379
17158.09 371
17159.33 363
17160.56 385
17161.80 358
17163.04 354
17164.28 367
17165.51 380
17166.75 354
17167.99 361
17169.22 386
17170.46 374
17171.70 381
17172.93 375
17174.17 347
17175.41 347
17176.65 367
17177.88 391
17179.12 364
17180.36 355
17181.60 378
17182.83 369
17184.07 365
17185.31 378
17186.55 358
17187.78 348
17189.02 376
17190.26 359
17191.50 342
17192.73 333
17193.97 360
17195.21 366
17196.45 360
17197.69 364
17198.92 355
17200.16 369
17201.40 357
17202.64 396
17203.88 348
17205.12 356
17206.35 350
17207.59 342
17208.83 356
17210.07 332
17211.31 356
17212.55 351
17213.78 328
17215.02 385
17216.26 366
17217.50 377
17218.74 358
17219.98 335
17221.22 368
17222.46 345
17223.69 343
17224.93 370
17226.17 345
17227.41 343
17228.65 369
17229.89 376
17231.13 321
17232.37 338
17233.61 375
17234.85 355
17236.09 341
17237.33 352
17238.57 341
17239.81 373
17241.04 334
17242.28 374
17243.52 346
17244.76 342
17246.00 350
17247.24 332
17248.48 366
17249.72 319
17250.96 348
17252.20 359
17253.44 341
17254.68 359
17255.92 339
17257.16 371
17258.40 354
17259.64 351
17260.88 343
17262.12 325
17263.37 375
17264.61 357
17265.85 323
17267.09 331
17268.33 363
17269.57 378
17270.81 347
17272.05 366
17273.29 347
17274.53 367
17275.77 361
17277.01 343
17278.25 352
17279.49 349
17280.74 349
17281.98 356
17283.22 324
17284.46 354
17285.70 367
17286.94 340
17288.18 329
17289.42 333
17290.66 309
17291.91 334
17293.15 346
17294.39 335
17295.63 329
17296.87 339
17298.11 336
17299.36 347
17300.60 340
17301.84 331
17303.08 357
17304.32 364
17305.56 355
17306.81 331
17308.05 330
17309.29 355
17310.53 345
17311.77 365
17313.02 319
17314.26 351
17315.50 349
17316.74 359
17317.99 355
17319.23 341
17320.47 314
17321.71 315
17322.96 331
17324.20 333
17325.44 361
17326.68 346
17327.93 333
17329.17 348
17330.41 338
17331.65 337
17332.90 365
17334.14 319
17335.38 361
17336.63 331
17337.87 360
17339.11 338
17340.36 336
17341.60 326
17342.84 291
17344.09 337
17345.33 350
17346.57 348
17347.82 345
17349.06 328
17350.30 332
17351.55 345
17352.79 335
17354.03 354
17355.28 328
17356.52 333
17357.76 338
17359.01 361
17360.25 332
17361.50 320
17362.74 340
17363.98 351
17365.23 320
17366.47 334
17367.72 335
17368.96 340
17370.21 320
17371.45 351
17372.69 349
17373.94 363
17375.18 332
17376.43 331
17377.67 333
17378.92 338
17380.16 346
17381.41 329
17382.65 336
17383.89 342
17385.14 326
17386.38 312
17387.63 346
17388.87 348
17390.12 317
17391.36 332
17392.61 323
17393.85 355
17395.10 320
17396.34 299
17397.59 338
17398.83 338
17400.08 327
17401.33 337
17402.57 347
17403.82 345
17405.06 338
17406.31 338
17407.55 318
17408.80 325
17410.04 347
17411.29 317
17412.54 346
17413.78 319
17415.03 321
17416.27 349
17417.52 329
17418.76 315
17420.01 354
17421.26 323
17422.50 307
17423.75 316
17425.00 322
17426.24 330
17427.49 334
17428.73 331
17429.98 319
17431.23 330
17432.47 333
17433.72 302
17434.97 300
17436.21 324
17437.46 312
17438.71 340
17439.95 340
17441.20 346
17442.45 349
17443.69 361
17444.94 315
17446.19 336
17447.43 355
17448.68 321
17449.93 346
17451.18 347
17452.42 339
17453.67 324
17454.92 326
17456.16 331
17457.41 350
17458.66 338
17459.91 354
17461.15 317
17462.40 319
17463.65 324
17464.90 344
17466.14 333
17467.39 343
17468.64 330
17469.89 320
17471.14 330
17472.38 332
17473.63 333
17474.88 288
17476.13 321
17477.38 302
17478.62 340
17479.87 330
17481.12 320
17482.37 343
17483.62 334
17484.86 343
17486.11 344
17487.36 354
17488.61 345
17489.86 320
17491.11 324
17492.36 323
17493.60 350
17494.85 346
17496.10 325
17497.35 319
17498.60 345
17499.85 313
17501.10 306
17502.35 325
17503.59 341
17504.84 324
17506.09 347
17507.34 345
17508.59 316
17509.84 333
17511.09 350
17512.34 314
17513.59 341
17514.84 341
17516.09 345
17517.34 323
17518.59 335
17519.84 341
17521.09 344
17522.33 345
17523.58 337
17524.83 341
17526.08 345
17527.33 341
17528.58 321
17529.83 327
17531.08 312
17532.33 336
17533.58 327
17534.83 345
17536.08 325
17537.33 319
17538.58 343
17539.83 359
17541.09 352
17542.34 330
17543.59 319
17544.84 325
17546.09 299
17547.34 340
17548.59 336
17549.84 355
17551.09 334
17552.34 333
17553.59 328
17554.84 310
17556.09 332
17557.34 303
17558.59 302
17559.85 297
17561.10 322
17562.35 340
17563.60 367
17564.85 328
17566.10 326
17567.35 345
17568.60 342
17569.86 338
17571.11 350
17572.36 341
17573.61 338
17574.86 366
17576.11 328
17577.36 327
17578.62 315
17579.87 343
17581.12 367
17582.37 355
17583.62 312
17584.87 314
17586.13 337
17587.38 334
17588.63 318
17589.88 338
17591.13 330
17592.39 359
17593.64 360
17594.89 344
17596.14 332
17597.40 347
17598.65 347
17599.90 321
17601.15 352
17602.41 328
17603.66 359
17604.91 329
17606.16 318
17607.42 312
17608.67 321
17609.92 335
17611.17 321
17612.43 343
17613.68 313
17614.93 334
17616.19 338
17617.44 327
17618.69 346
17619.95 348
17621.20 359
17622.45 339
17623.71 319
17624.96 326
17626.21 329
17627.47 314
17628.72 360
17629.97 321
17631.23 351
17632.48 322
17633.73 316
17634.99 309
17636.24 319
17637.49 328
17638.75 359
17640.00 340
17641.26 359
17642.51 334
17643.76 340
17645.02 320
17646.27 318
17647.53 336
17648.78 305
17650.03 356
17651.29 297
17652.54 309
17653.80 369
17655.05 324
17656.31 327
17657.56 322
17658.82 336
17660.07 321
17661.32 354
17662.58 341
17663.83 332
17665.09 319
17666.34 326
17667.60 329
17668.85 345
17670.11 332
17671.36 344
17672.62 325
17673.87 347
17675.13 310
17676.38 308
17677.64 321
17678.89 335
17680.15 314
17681.40 330
17682.66 328
17683.92 328
17685.17 342
17686.43 315
17687.68 318
17688.94 307
17690.19 306
17691.45 312
17692.70 315
17693.96 291
17695.22 346
17696.47 304
17697.73 315
17698.98 309
17700.24 321
17701.50 307
17702.75 314
17704.01 321
17705.26 347
17706.52 347
17707.78 304
17709.03 298
17710.29 295
17711.55 322
17712.80 307
17714.06 327
17715.32 303
17716.57 343
17717.83 292
17719.09 302
17720.34 302
17721.60 317
17722.86 340
17724.11 343
17725.37 330
17726.63 341
17727.88 342
17729.14 322
17730.40 365
17731.65 294
17732.91 320
17734.17 309
17735.43 318
17736.68 316
17737.94 315
17739.20 322
17740.46 332
17741.71 324
17742.97 332
17744.23 333
17745.49 305
17746.74 323
17748.00 308
17749.26 293
17750.52 290
17751.77 308
17753.03 305
17754.29 336
17755.55 326
17756.81 301
17758.06 309
17759.32 326
17760.58 309
17761.84 327
17763.10 333
17764.35 302
17765.61 299
17766.87 331
17768.13 349
17769.39 300
17770.65 323
17771.91 282
17773.16 346
17774.42 307
17775.68 329
17776.94 320
17778.20 324
17779.46 307
17780.72 301
17781.98 327
17783.23 307
17784.49 366
17785.75 349
17787.01 324
17788.27 296
17789.53 311
17790.79 320
17792.05 365
17793.31 300
17794.57 291
17795.83 313
17797.09 318
17798.34 280
17799.60 324
17800.86 315
17802.12 308
17803.38 308
17804.64 299
17805.90 307
17807.16 328
17808.42 339
17809.68 296
17810.94 324
17812.20 312
17813.46 328
17814.72 300
17815.98 318
17817.24 307
17818.50 298
17819.76 319
17821.02 320
17822.28 306
17823.54 297
17824.80 303
17826.06 298
17827.33 306
17828.59 313
17829.85 301
17831.11 302
17832.37 301
17833.63 293
17834.89 325
17836.15 313
17837.41 315
17838.67 311
17839.93 303
17841.19 313
17842.45 314
17843.72 309
17844.98 295
17846.24 302
17847.50 280
17848.76 293
17850.02 294
17851.28 285
17852.54 312
17853.81 312
17855.07 290
17856.33 307
17857.59 313
17858.85 303
17860.11 301
17861.38 293
17862.64 336
17863.90 296
17865.16 324
17866.42 297
17867.68 277
17868.95 309
17870.21 305
17871.47 313
17872.73 308
17874.00 277
17875.26 312
17876.52 321
17877.78 315
17879.04 294
17880.31 292
17881.57 314
17882.83 308
17884.09 296
17885.36 298
17886.62 310
17887.88 295
17889.14 305
17890.41 313
17891.67 313
17892.93 290
17894.20 320
17895.46 293
17896.72 299
17897.98 304
17899.25 306
17900.51 310
17901.77 303
17903.04 316
17904.30 328
17905.56 326
17906.83 307
17908.09 302
17909.35 317
17910.62 314
17911.88 298
17913.14 291
17914.41 291
17915.67 271
17916.93 287
17918.20 322
17919.46 318
17920.73 307
17921.99 289
17923.25 293
17924.52 316
17925.78 319
17927.05 303
17928.31 306
17929.57 304
17930.84 299
17932.10 321
17933.37 308
17934.63 294
17935.90 319
17937.16 289
17938.42 299
17939.69 269
17940.95 321
17942.22 300
17943.48 326
17944.75 316
17946.01 280
17947.28 298
17948.54 279
17949.81 265
17951.07 329
17952.34 299
17953.60 281
17954.87 294
17956.13 295
17957.40 278
17958.66 269
17959.93 299
17961.19 293
17962.46 301
17963.72 284
17964.99 306
17966.25 291
17967.52 297
17968.78 275
17970.05 330
17971.31 306
17972.58 308
17973.85 291
17975.11 313
17976.38 296
17977.64 298
17978.91 282
17980.18 281
17981.44 320
17982.71 320
17983.97 300
17985.24 324
17986.51 332
17987.77 310
17989.04 310
17990.30 296
17991.57 310
17992.84 305
17994.10 284
17995.37 271
17996.64 275
17997.90 294
17999.17 311
18000.44 303
18001.70 297
18002.97 310
18004.24 317
18005.50 305
18006.77 292
18008.04 313
18009.30 306
18010.57 315
18011.84 299
18013.10 273
18014.37 289
18015.64 293
18016.91 315
18018.17 315
18019.44 289
18020.71 313
18021.97 343
18023.24 314
18024.51 310
18025.78 297
18027.04 333
18028.31 291
18029.58 291
18030.85 322
18032.12 316
18033.38 309
18034.65 282
18035.92 283
18037.19 297
18038.45 290
18039.72 301
18040.99 284
18042.26 284
18043.53 287
18044.80 298
18046.06 290
18047.33 309
18048.60 278
18049.87 274
18051.14 301
18052.40 302
18053.67 285
18054.94 287
18056.21 293
18057.48 302
18058.75 288
18060.02 316
18061.29 299
18062.55 285
18063.82 306
18065.09 286
18066.36 261
18067.63 305
18068.90 304
18070.17 289
18071.44 290
18072.71 299
18073.98 302
18075.24 301
18076.51 287
18077.78 281
18079.05 322
18080.32 289
18081.59 313
18082.86 292
18084.13 314
18085.40 335
18086.67 295
18087.94 291
18089.21 282
18090.48 290
18091.75 344
18093.02 292
18094.29 316
18095.56 287
18096.83 310
18098.10 320
18099.37 324
18100.64 313
18101.91 296
18103.18 339
18104.45 314
18105.72 307
18106.99 314
18108.26 281
18109.53 306
18110.80 287
18112.07 284
18113.34 278
18114.61 321
18115.88 329
18117.15 338
18118.43 289
18119.70 301
18120.97 295
18122.24 304
18123.51 294
18124.78 310
18126.05 292
18127.32 300
18128.59 298
18129.86 280
18131.14 288
18132.41 297
18133.68 278
18134.95 300
18136.22 304
18137.49 303
18138.76 301
18140.04 313
18141.31 313
18142.58 315
18143.85 306
18145.12 288
18146.39 291
18147.67 316
18148.94 303
18150.21 284
18151.48 294
18152.75 310
18154.02 334
18155.30 307
18156.57 265
18157.84 304
18159.11 283
18160.39 281
18161.66 326
18162.93 318
18164.20 304
18165.47 282
18166.75 290
18168.02 318
18169.29 309
18170.56 314
18171.84 306
18173.11 309
18174.38 305
18175.66 288
18176.93 264
18178.20 294
18179.47 319
18180.75 322
18182.02 317
18183.29 297
18184.57 302
18185.84 312
18187.11 314
18188.39 298
18189.66 304
18190.93 304
18192.21 318
18193.48 318
18194.75 277
18196.03 290
18197.30 310
18198.57 325
18199.85 287
18201.12 294
18202.39 283
18203.67 277
18204.94 282
18206.22 289
18207.49 284
18208.76 313
18210.04 300
18211.31 297
18212.59 308
18213.86 299
18215.13 294
18216.41 305
18217.68 308
18218.96 317
18220.23 318
18221.51 291
18222.78 317
18224.05 278
18225.33 300
18226.60 283
18227.88 314
18229.15 285
18230.43 308
18231.70 292
18232.98 299
18234.25 292
18235.53 280
18236.80 312
18238.08 287
18239.35 323
18240.63 300
18241.90 305
18243.18 289
18244.45 294
18245.73 286
18247.00 302
18248.28 309
18249.55 294
18250.83 309
18252.10 279
18253.38 281
18254.65 289
18255.93 294
18257.21 291
18258.48 305
18259.76 312
18261.03 294
18262.31 270
18263.58 291
18264.86 268
18266.14 319
18267.41 301
18268.69 288
18269.96 271
18271.24 277
18272.52 300
18273.79 283
18275.07 280
18276.35 301
18277.62 294
18278.90 273
18280.17 307
18281.45 288
18282.73 278
18284.00 301
18285.28 295
18286.56 301
18287.83 278
18289.11 300
18290.39 287
18291.66 292
18292.94 286
18294.22 296
18295.50 297
18296.77 281
18298.05 271
18299.33 287
18300.60 277
18301.88 305
18303.16 283
18304.43 265
18305.71 286
18306.99 325
18308.27 296
18309.54 287
18310.82 266
18312.10 289
18313.38 279
18314.65 292
18315.93 304
18317.21 311
18318.49 270
18319.77 303
18321.04 308
18322.32 282
18323.60 303
18324.88 297
18326.16 267
18327.43 271
18328.71 288
18329.99 290
18331.27 326
18332.55 330
18333.82 313
18335.10 310
18336.38 306
18337.66 293
18338.94 279
18340.22 271
18341.50 294
18342.77 277
18344.05 277
18345.33 330
18346.61 289
18347.89 283
18349.17 277
18350.45 318
18351.73 326
18353.00 308
18354.28 302
18355.56 279
18356.84 310
18358.12 308
18359.40 328
18360.68 275
18361.96 276
18363.24 303
18364.52 301
18365.80 286
18367.08 277
18368.36 291
18369.64 299
18370.91 308
18372.19 275
18373.47 289
18374.75 289
18376.03 277
18377.31 281
18378.59 292
18379.87 296
18381.15 280
18382.43 299
18383.71 297
18384.99 296
18386.27 278
18387.55 276
18388.83 295
18390.11 301
18391.39 300
18392.67 310
18393.95 300
18395.24 297
18396.52 277
18397.80 277
18399.08 322
18400.36 288
18401.64 297
18402.92 297
18404.20 283
18405.48 274
18406.76 304
18408.04 255
18409.32 275
18410.60 279
18411.89 308
18413.17 279
18414.45 303
18415.73 292
18417.01 290
18418.29 314
18419.57 306
18420.85 292
18422.13 282
18423.42 287
18424.70 329
18425.98 285
18427.26 283
18428.54 303
18429.82 300
18431.11 300
18432.39 303
18433.67 309
18434.95 296
18436.23 293
18437.51 292
18438.80 275
18440.08 281
18441.36 287
18442.64 294
18443.93 281
18445.21 289
18446.49 294
18447.77 310
18449.05 283
18450.34 310
18451.62 302
18452.90 296
18454.18 298
18455.47 290
18456.75 286
18458.03 262
18459.31 269
18460.60 262
18461.88 288
18463.16 281
18464.45 317
18465.73 290
18467.01 303
18468.29 297
18469.58 314
18470.86 280
18472.14 301
18473.43 292
18474.71 269
18475.99 281
18477.28 280
18478.56 267
18479.84 315
18481.13 321
18482.41 311
18483.69 288
18484.98 279
18486.26 255
18487.54 289
18488.83 304
18490.11 294
18491.40 293
18492.68 300
18493.96 312
18495.25 280
18496.53 299
18497.81 276
18499.10 288
18500.38 300
18501.67 311
18502.95 305
18504.24 282
18505.52 297
18506.80 287
18508.09 297
18509.37 308
18510.66 275
18511.94 297
18513.23 297
18514.51 296
18515.80 275
18517.08 307
18518.37 292
18519.65 303
18520.93 279
18522.22 300
18523.50 288
18524.79 281
18526.07 284
18527.36 316
18528.64 298
18529.93 302
18531.21 307
18532.50 320
18533.79 289
18535.07 283
18536.36 321
18537.64 292
18538.93 286
18540.21 285
18541.50 301
18542.78 282
18544.07 322
18545.35 314
18546.64 304
18547.93 306
18549.21 305
18550.50 295
18551.78 289
18553.07 293
18554.36 318
18555.64 290
18556.93 278
18558.21 308
18559.50 296
18560.79 300
18562.07 289
18563.36 288
18564.64 293
18565.93 288
18567.22 286
18568.50 303
18569.79 306
18571.08 310
18572.36 319
18573.65 321
18574.94 296
18576.22 272
18577.51 330
18578.80 316
18580.08 308
18581.37 300
18582.66 317
18583.95 320
18585.23 336
18586.52 278
18587.81 330
18589.09 325
18590.38 309
18591.67 317
18592.96 345
18594.24 304
18595.53 305
18596.82 325
18598.11 303
18599.39 320
18600.68 305
18601.97 313
18603.26 329
18604.54 338
18605.83 309
18607.12 301
18608.41 305
18609.69 289
18610.98 309
18612.27 301
18613.56 310
18614.85 298
18616.13 310
18617.42 312
18618.71 282
18620.00 304
18621.29 303
18622.58 299
18623.86 320
18625.15 305
18626.44 305
18627.73 279
18629.02 289
18630.31 301
18631.60 304
18632.88 308
18634.17 284
18635.46 307
18636.75 312
18638.04 307
18639.33 302
18640.62 301
18641.91 316
18643.20 290
18644.48 270
18645.77 288
18647.06 309
18648.35 307
18649.64 284
18650.93 284
18652.22 280
18653.51 281
18654.80 313
18656.09 310
18657.38 310
18658.67 277
18659.96 327
18661.25 297
18662.54 318
18663.83 280
18665.12 300
18666.41 293
18667.70 285
18668.99 300
18670.28 293
18671.57 296
18672.86 294
18674.15 319
18675.44 262
18676.73 263
18678.02 276
18679.31 302
18680.60 291
18681.89 286
18683.18 281
18684.47 294
18685.76 290
18687.05 279
18688.34 295
18689.63 271
18690.92 287
18692.21 318
18693.50 292
18694.79 279
18696.08 268
18697.38 284
18698.67 306
18699.96 272
18701.25 273
18702.54 292
18703.83 303
18705.12 293
18706.41 277
18707.70 297
18709.00 286
18710.29 288
18711.58 280
18712.87 307
18714.16 303
18715.45 292
18716.74 282
18718.04 309
18719.33 314
18720.62 324
18721.91 315
18723.20 297
18724.50 306
18725.79 268
18727.08 323
18728.37 308
18729.66 281
18730.96 284
18732.25 310
18733.54 317
18734.83 306
18736.12 307
18737.42 305
18738.71 299
18740.00 285
18741.29 315
18742.59 294
18743.88 321
18745.17 331
18746.46 309
18747.76 290
18749.05 269
18750.34 316
18751.63 305
18752.93 276
18754.22 259
18755.51 291
18756.81 292
18758.10 288
18759.39 294
18760.69 291
18761.98 302
18763.27 276
18764.56 288
18765.86 299
18767.15 303
18768.44 307
18769.74 278
18771.03 306
18772.33 277
18773.62 298
18774.91 298
18776.21 300
18777.50 266
18778.79 270
18780.09 330
18781.38 276
18782.67 301
18783.97 294
18785.26 310
18786.56 292
18787.85 277
18789.14 267
18790.44 289
18791.73 287
18793.03 280
18794.32 283
18795.62 275
18796.91 291
18798.20 281
18799.50 289
18800.79 305
18802.09 304
18803.38 268
18804.68 313
18805.97 297
18807.27 273
18808.56 272
18809.86 286
18811.15 308
18812.45 295
18813.74 310
18815.04 283
18816.33 280
18817.63 266
18818.92 263
18820.22 276
18821.51 270
18822.81 253
18824.10 288
18825.40 294
18826.69 294
18827.99 277
18829.28 300
18830.58 280
18831.87 271
18833.17 287
18834.47 272
18835.76 263
18837.06 278
18838.35 308
18839.65 287
18840.95 307
18842.24 279
18843.54 285
18844.83 272
18846.13 270
18847.43 263
18848.72 314
18850.02 300
18851.31 286
18852.61 259
18853.91 274
18855.20 282
18856.50 271
18857.80 306
18859.09 301
18860.39 297
18861.69 293
18862.98 290
18864.28 269
18865.58 285
18866.87 303
18868.17 300
18869.47 275
18870.76 260
18872.06 309
18873.36 268
18874.65 297
18875.95 278
18877.25 276
18878.54 297
18879.84 298
18881.14 277
18882.44 274
18883.73 293
18885.03 256
18886.33 281
18887.63 275
18888.92 274
18890.22 271
18891.52 284
18892.82 280
18894.11 279
18895.41 265
18896.71 284
18898.01 274
18899.31 271
18900.60 289
18901.90 302
18903.20 276
18904.50 294
18905.80 286
18907.09 303
18908.39 285
18909.69 292
18910.99 272
18912.29 307
18913.59 279
18914.88 267
18916.18 271
18917.48 223
18918.78 262
18920.08 285
18921.38 308
18922.67 290
18923.97 269
18925.27 284
18926.57 279
18927.87 265
18929.17 284
18930.47 275
18931.77 304
18933.07 291
18934.37 279
18935.66 273
18936.96 294
18938.26 314
18939.56 277
18940.86 305
18942.16 244
18943.46 275
18944.76 263
18946.06 257
18947.36 285
18948.66 286
18949.96 316
18951.26 299
18952.56 297
18953.86 262
18955.16 268
18956.46 277
18957.76 289
18959.06 270
18960.36 285
18961.66 287
18962.96 307
18964.26 283
18965.56 284
18966.86 278
18968.16 282
18969.46 274
18970.76 272
18972.06 282
18973.36 279
18974.66 303
18975.96 262
18977.26 279
18978.56 268
18979.86 273
18981.16 273
18982.46 265
18983.76 272
18985.06 261
18986.37 264
18987.67 273
18988.97 242
18990.27 281
18991.57 284
18992.87 284
18994.17 292
18995.47 279
18996.77 282
18998.07 258
18999.38 286
19000.68 267
19001.98 309
19003.28 283
19004.58 275
19005.88 269
19007.18 252
19008.49 271
19009.79 254
19011.09 280
19012.39 272
19013.69 254
19015.00 274
19016.30 311
19017.60 290
19018.90 264
19020.20 283
19021.51 292
19022.81 248
19024.11 284
19025.41 277
19026.71 269
19028.02 264
19029.32 247
19030.62 260
19031.92 273
19033.23 290
19034.53 274
19035.83 279
19037.13 255
19038.44 281
19039.74 281
19041.04 238
19042.34 249
19043.65 278
19044.95 285
19046.25 279
19047.56 281
19048.86 262
19050.16 253
19051.47 286
19052.77 294
19054.07 299
19055.37 275
19056.68 263
19057.98 278
19059.28 291
19060.59 287
19061.89 274
19063.20 283
19064.50 327
19065.80 284
19067.11 280
19068.41 303
19069.71 284
19071.02 269
19072.32 268
19073.62 268
19074.93 256
19076.23 265
19077.54 282
19078.84 239
19080.14 264
19081.45 282
19082.75 296
19084.06 261
19085.36 262
19086.67 274
19087.97 292
19089.27 274
19090.58 256
19091.88 268
19093.19 292
19094.49 270
19095.80 285
19097.10 286
19098.41 259
19099.71 243
19101.02 265
19102.32 287
19103.63 289
19104.93 273
19106.24 262
19107.54 294
19108.85 258
19110.15 284
19111.46 282
19112.76 286
19114.07 283
19115.37 269
19116.68 277
19117.98 288
19119.29 288
19120.59 284
19121.90 279
19123.20 278
19124.51 266
19125.82 260
19127.12 265
19128.43 280
19129.73 257
19131.04 273
19132.34 285
19133.65 295
19134.96 280
19136.26 262
19137.57 289
19138.87 283
19140.18 273
19141.49 268
19142.79 283
19144.10 275
19145.41 260
19146.71 270
19148.02 274
19149.32 307
19150.63 285
19151.94 268
19153.24 281
19154.55 273
19155.86 269
19157.16 277
19158.47 266
19159.78 269
19161.08 262
19162.39 261
19163.70 260
19165.01 263
19166.31 293
19167.62 294
19168.93 278
19170.23 289
19171.54 272
19172.85 260
19174.16 282
19175.46 274
19176.77 283
19178.08 271
19179.39 261
19180.69 280
19182.00 265
19183.31 306
19184.62 305
19185.92 274
19187.23 293
19188.54 266
19189.85 273
19191.15 288
19192.46 259
19193.77 279
19195.08 278
19196.39 288
19197.69 235
19199.00 271
19200.31 279
19201.62 269
19202.93 285
19204.24 280
19205.54 278
19206.85 256
19208.16 268
19209.47 268
19210.78 267
19212.09 257
19213.40 289
19214.70 297
19216.01 304
19217.32 270
19218.63 277
19219.94 279
19221.25 307
19222.56 283
19223.87 265
19225.18 263
19226.48 274
19227.79 294
19229.10 293
19230.41 252
19231.72 276
19233.03 282
19234.34 282
19235.65 290
19236.96 264
19238.27 272
19239.58 302
19240.89 260
19242.20 287
19243.51 271
19244.82 304
19246.13 287
19247.44 294
19248.75 270
19250.06 283
19251.37 263
19252.67 302
19253.98 253
19255.30 265
19256.61 289
19257.92 275
19259.23 286
19260.54 239
19261.85 282
19263.16 297
19264.47 274
19265.78 264
19267.09 263
19268.40 290
19269.71 296
19271.02 280
19272.33 259
19273.64 270
19274.95 275
19276.26 264
19277.57 277
19278.88 290
19280.19 246
19281.51 255
19282.82 277
19284.13 264
19285.44 262
19286.75 263
19288.06 247
19289.37 295
19290.68 262
19291.99 285
19293.31 275
19294.62 274
19295.93 283
19297.24 287
19298.55 284
19299.86 245
19301.18 274
19302.49 295
19303.80 282
19305.11 245
19306.42 259
19307.73 256
19309.05 271
19310.36 267
19311.67 282
19312.98 273
19314.29 249
19315.61 283
19316.92 267
19318.23 284
19319.54 250
19320.85 278
19322.17 272
19323.48 271
19324.79 261
19326.10 248
19327.42 270
19328.73 272
19330.04 263
19331.35 263
19332.67 243
19333.98 278
19335.29 256
19336.61 270
19337.92 259
19339.23 261
19340.54 284
19341.86 264
19343.17 249
19344.48 266
19345.80 285
19347.11 267
19348.42 262
19349.74 269
19351.05 233
19352.36 255
19353.68 285
19354.99 284
19356.30 262
19357.62 272
19358.93 269
19360.24 296
19361.56 268
19362.87 251
19364.19 250
19365.50 273
19366.81 260
19368.13 268
19369.44 278
19370.75 299
19372.07 265
19373.38 273
19374.70 281
19376.01 268
19377.33 280
19378.64 272
19379.95 285
19381.27 278
19382.58 243
19383.90 274
19385.21 278
19386.53 254
19387.84 293
19389.16 277
19390.47 292
19391.78 273
19393.10 265
19394.41 255
19395.73 295
19397.04 275
19398.36 251
19399.67 287
19400.99 268
19402.30 260
19403.62 267
19404.93 253
19406.25 273
19407.56 281
19408.88 274
19410.20 292
19411.51 280
19412.83 263
19414.14 259
19415.46 289
19416.77 268
19418.09 275
19419.40 285
19420.72 263
19422.03 265
19423.35 268
19424.67 272
19425.98 295
19427.30 303
19428.61 276
19429.93 274
19431.25 258
19432.56 268
19433.88 308
19435.19 273
19436.51 278
19437.83 260
19439.14 297
19440.46 275
19441.78 271
19443.09 248
19444.41 257
19445.73 274
19447.04 262
19448.36 269
19449.68 290
19450.99 285
19452.31 280
19453.63 276
19454.94 281
19456.26 260
19457.58 273
19458.89 254
19460.21 272
19461.53 257
19462.84 284
19464.16 284
19465.48 267
19466.80 267
19468.11 283
19469.43 277
19470.75 251
19472.07 289
19473.38 264
19474.70 257
19476.02 290
19477.34 271
19478.65 296
19479.97 278
19481.29 283
19482.61 294
19483.92 271
19485.24 278
19486.56 293
19487.88 277
19489.20 283
19490.51 288
19491.83 275
19493.15 275
19494.47 285
19495.79 263
19497.10 264
19498.42 268
19499.74 286
19501.06 272
19502.38 302
19503.70 264
19505.02 272
19506.33 279
19507.65 278
19508.97 298
19510.29 267
19511.61 263
19512.93 281
19514.25 275
19515.57 283
19516.88 275
19518.20 305
19519.52 275
19520.84 288
19522.16 287
19523.48 290
19524.80 258
19526.12 272
19527.44 268
19528.76 273
19530.08 265
19531.40 257
19532.71 288
19534.03 282
19535.35 293
19536.67 273
19537.99 290
19539.31 295
19540.63 286
19541.95 267
19543.27 262
19544.59 269
19545.91 274
19547.23 274
19548.55 297
19549.87 259
19551.19 303
19552.51 293
19553.83 285
19555.15 283
19556.47 272
19557.79 256
19559.11 269
19560.43 274
19561.75 268
19563.08 264
19564.40 250
19565.72 294
19567.04 284
19568.36 295
19569.68 277
19571.00 269
19572.32 281
19573.64 271
19574.96 252
19576.28 283
19577.60 266
19578.92 288
19580.25 288
19581.57 250
19582.89 230
19584.21 276
19585.53 326
19586.85 279
19588.17 263
19589.49 272
19590.82 304
19592.14 297
19593.46 277
19594.78 260
19596.10 270
19597.42 286
19598.75 267
19600.07 264
19601.39 262
19602.71 266
19604.03 257
19605.35 270
19606.68 264
19608.00 277
19609.32 266
19610.64 269
19611.96 285
19613.29 282
19614.61 264
19615.93 265
19617.25 268
19618.58 285
19619.90 291
19621.22 287
19622.54 279
19623.87 264
19625.19 251
19626.51 266
19627.83 280
19629.16 278
19630.48 285
19631.80 256
19633.13 262
19634.45 266
19635.77 260
19637.09 254
19638.42 269
19639.74 277
19641.06 276
19642.39 277
19643.71 279
19645.03 264
19646.36 219
19647.68 280
19649.00 295
19650.33 268
19651.65 264
19652.97 253
19654.30 277
19655.62 280
19656.94 264
19658.27 273
19659.59 263
19660.92 254
19662.24 297
19663.56 258
19664.89 251
19666.21 274
19667.54 295
19668.86 258
19670.18 264
19671.51 263
19672.83 270
19674.16 272
19675.48 257
19676.80 288
19678.13 279
19679.45 268
19680.78 271
19682.10 323
19683.43 284
19684.75 292
19686.08 276
19687.40 310
19688.73 277
19690.05 267
19691.38 255
19692.70 290
19694.02 256
19695.35 271
19696.67 286
19698.00 294
19699.33 264
19700.65 258
19701.98 294
19703.30 268
19704.63 265
19705.95 288
19707.28 294
19708.60 260
19709.93 271
19711.25 287
19712.58 279
19713.90 265
19715.23 247
19716.56 263
19717.88 271
19719.21 287
19720.53 282
19721.86 267
19723.18 275
19724.51 258
19725.84 255
19727.16 306
19728.49 287
19729.81 262
19731.14 272
19732.47 280
19733.79 241
19735.12 265
19736.45 278
19737.77 292
19739.10 271
19740.42 268
19741.75 257
19743.08 251
19744.40 275
19745.73 260
19747.06 279
19748.38 263
19749.71 276
19751.04 274
19752.37 267
19753.69 268
19755.02 235
19756.35 308
19757.67 256
19759.00 265
19760.33 254
19761.65 296
19762.98 298
19764.31 279
19765.64 266
19766.96 300
19768.29 303
19769.62 257
19770.95 269
19772.27 264
19773.60 267
19774.93 294
19776.26 267
19777.58 245
19778.91 247
19780.24 282
19781.57 272
19782.90 250
19784.22 267
19785.55 273
19786.88 281
19788.21 258
19789.54 255
19790.86 262
19792.19 274
19793.52 248
19794.85 277
19796.18 262
19797.51 266
19798.83 265
19800.16 293
19801.49 286
19802.82 275
19804.15 286
19805.48 280
19806.81 269
19808.13 253
19809.46 273
19810.79 261
19812.12 278
19813.45 260
19814.78 294
19816.11 272
19817.44 270
19818.77 274
19820.10 276
19821.42 267
19822.75 255
19824.08 280
19825.41 267
19826.74 283
19828.07 265
19829.40 285
19830.73 303
19832.06 261
19833.39 256
19834.72 280
19836.05 258
19837.38 276
19838.71 269
19840.04 250
19841.37 271
19842.70 243
19844.03 266
19845.36 280
19846.69 284
19848.02 246
19849.35 274
19850.68 269
19852.01 280
19853.34 269
19854.67 276
19856.00 265
19857.33 282
19858.66 254
19859.99 254
19861.32 267
19862.65 266
19863.98 283
19865.31 266
19866.64 293
19867.97 261
19869.30 270
19870.64 272
19871.97 290
19873.30 261
19874.63 272
19875.96 274
19877.29 283
19878.62 281
19879.95 297
19881.28 272
19882.62 267
19883.95 290
19885.28 284
19886.61 259
19887.94 262
19889.27 280
19890.60 275
19891.94 282
19893.27 264
19894.60 290
19895.93 287
19897.26 286
19898.59 284
19899.93 262
19901.26 277
19902.59 288
19903.92 283
19905.25 256
19906.59 304
19907.92 273
19909.25 263
19910.58 263
19911.91 269
19913.25 255
19914.58 271
19915.91 272
19917.24 277
19918.58 272
19919.91 282
19921.24 257
19922.57 254
19923.91 282
19925.24 260
19926.57 270
19927.90 252
19929.24 276
19930.57 272
19931.90 272
19933.24 261
19934.57 261
19935.90 285
19937.23 261
19938.57 250
19939.90 266
19941.23 256
19942.57 270
19943.90 263
19945.23 278
19946.57 275
19947.90 254
19949.23 304
19950.57 277
19951.90 274
19953.24 280
19954.57 305
19955.90 275
19957.24 267
19958.57 286
19959.90 313
19961.24 279
19962.57 250
19963.91 266
19965.24 256
19966.57 265
19967.91 256
19969.24 271
19970.58 281
19971.91 262
19973.24 249
19974.58 274
19975.91 269
19977.25 285
19978.58 293
19979.92 277
19981.25 262
19982.59 265
19983.92 296
19985.26 278
19986.59 257
19987.92 271
19989.26 272
19990.59 257
19991.93 279
19993.26 259
19994.60 245
19995.93 256
19997.27 273
19998.60 273
19999.94 263
20001.28 264
20002.61 260
20003.95 285
20005.28 258
20006.62 264
20007.95 261
20009.29 261
20010.62 255
20011.96 268
20013.29 250
20014.63 283
20015.97 264
20017.30 263
20018.64 279
20019.97 261
20021.31 261
20022.64 262
20023.98 270
20025.32 291
20026.65 270
20027.99 281
20029.32 284
20030.66 263
20032.00 277
20033.33 297
20034.67 270
20036.01 269
20037.34 266
20038.68 247
20040.02 265
20041.35 237
20042.69 270
20044.03 265
20045.36 266
20046.70 279
20048.04 284
20049.37 281
20050.71 292
20052.05 261
20053.38 273
20054.72 258
20056.06 264
20057.39 256
20058.73 262
20060.07 286
20061.41 269
20062.74 270
20064.08 275
20065.42 253
20066.76 257
20068.09 276
20069.43 257
20070.77 259
20072.11 247
20073.44 279
20074.78 273
20076.12 272
20077.46 263
20078.79 256
20080.13 297
20081.47 284
20082.81 275
20084.15 257
20085.48 272
20086.82 280
20088.16 300
20089.50 279
20090.84 273
20092.17 301
20093.51 277
20094.85 266
20096.19 260
20097.53 263
20098.87 265
20100.20 267
20101.54 265
20102.88 256
20104.22 272
20105.56 266
20106.90 257
20108.24 279
20109.58 267
20110.91 260
20112.25 288
20113.59 270
20114.93 279
20116.27 279
20117.61 297
20118.95 260
20120.29 272
20121.63 287
20122.97 260
20124.31 264
20125.65 269
20126.98 259
20128.32 285
20129.66 245
20131.00 269
20132.34 278
20133.68 276
20135.02 287
20136.36 295
